# Supplementary material for: PIIKA 2.5: Enhanced quality control of peptide microarrays for kinome analysis
Source: PLoS One. 2021 Sep 10;16(9):e0257232. doi: 10.1371/journal.pone.0257232 (PMC8432839; doi:10.1371/journal.pone.0257232)
Supplement: S1 File — All arrays used in this experiment are available as txt files in the GPR format contained within a single zip folder. Individual files are named as in Table 1, where the first number, which follows S, represents the identifier for the samples. Samples 1 2, and 3 are control, 4,5 and 6 are treated with LPS, and 7,8, and 9 are treated with both LPS and cortisol. The number following this represents the day of experiment. For example, S1_2.txt contains the data for sample number 1 from the experiment performed on day 2. (ZIP) [file pone.0257232.s001.zip]

Archive with 27 entries (27 files):
- arrays/S1_1.txt
- arrays/S1_2.txt
- arrays/S1_3.txt
- arrays/S2_1.txt
- arrays/S2_2.txt
- arrays/S2_3.txt
- arrays/S3_1.txt
- arrays/S3_2.txt
- arrays/S3_3.txt
- arrays/S4_1.txt
- arrays/S4_2.txt
- arrays/S4_3.txt
- arrays/S5_1.txt
- arrays/S5_2.txt
- arrays/S5_3.txt
- arrays/S6_1.txt
- arrays/S6_2.txt
- arrays/S6_3.txt
- arrays/S7_1.txt
- arrays/S7_2.txt
- arrays/S7_3.txt
- arrays/S8_1.txt
- arrays/S8_2.txt
- arrays/S8_3.txt
- arrays/S9_1.txt
- arrays/S9_2.txt
- arrays/S9_3.txt
