# Supplementary material for: PIIKA 2.5: Enhanced quality control of peptide microarrays for kinome analysis
Source: PLoS One. 2021 Sep 10;16(9):e0257232. doi: 10.1371/journal.pone.0257232 (PMC8432839; doi:10.1371/journal.pone.0257232)
Supplement: S1 File — All arrays used in this experiment are available as txt files in the GPR format contained within a single zip folder. Individual files are named as in Table 1, where the first number, which follows S, represents the identifier for the samples. Samples 1 2, and 3 are control, 4,5 and 6 are treated with LPS, and 7,8, and 9 are treated with both LPS and cortisol. The number following this represents the day of experiment. For example, S1_2.txt contains the data for sample number 1 from the experiment performed on day 2. (ZIP) [file pone.0257232.s001.zip › arrays/S1_1.txt]

ATF	1.0
31	42    
"Type=GenePix Export 3"
"DateTime=2018/08/20 14:04:13"
"Settings="
"GalFile=T:\Arrays\Human Pig Gal File\Human Pig Gal File with Calibration spots  - Lot 3200.txt"
"PixelSize=10"
"Wavelengths=532"
"ImageFiles=T:\Arrays\Method Development Day 1 August 20, 2018\S1_532.tif 0"
"NormalizationMethod=None"
"NormalizationFactors=1"
"JpegImage="
"StdDev=Type 1"
"RatioFormulations=W1/W2 (532/)"
"FeatureType=Circular"
"Barcode="
"BackgroundSubtraction=LocalFeature"
"ImageOrigin=0, 0"
"JpegOrigin=1670, 4460"
"Creator=GenePix Pro 6.0.1.25"
"Scanner=GenePix 4200A 01  [116282]"
"FocusPosition=0"
"Temperature=23.06"
"LinesAveraged=1"
"Comment="
"PMTGain=340"
"ScanPower=100"
"LaserPower=2.65"
"Filters=Standard Green"
"ScanRegion=0,0,2200,7150"
"Supplier=Genetix Ltd."
"ArrayerSoftwareName=MicroArraying"
"ArrayerSoftwareVersion=QSoft XP Build 6700 (Revision 4)"
"Flags"	"Normalize"	"Autoflag"	"Block"	"Column"	"Row"	"Name"	"ID"	"X"	"Y"	"Dia."	"F532 Median"	"F532 Mean"	"F532 SD"	"F532 CV"	"B532"	"B532 Median"	"B532 Mean"	"B532 SD"	"B532 CV"	"% > B532+1SD"	"% > B532+2SD"	"F532 % Sat."	"F532 Total Intensity"	"SNR 532"	"Ratio of Medians (532/2)"	"Ratio of Means (532/2)"	"Median of Ratios (532/2)"	"Mean of Ratios (532/2)"	"Ratios SD (532/2)"	"Rgn Ratio (532/2)"	"Rgn R2 (532/2)"	"Log Ratio (532/2)"	"F532 Median - B532"	"F532 Mean - B532"	"Sum of Medians (532/2)"	"Sum of Means (532/2)"	"F Pixels"	"B Pixels"	"Circularity"	"Index"	"Target"
0	0	0	1	1	1	"ACTA1"	"P68133"	2140	4830	170	2458	2564	407	15	2357	2357	2430	432	17	13	10	0	533272	0.310	100000.000	100000.000	0.000	0.000	0.000	0.000	0.000	16.610	101	207	101	207	208	1660	100	1	"Y55"
0	0	0	1	2	1	"ACTA1"	"P68133"	2650	4830	60	3312	3266	694	21	2262	2262	2284	172	7	87	81	0	104525	5.709	100000.000	100000.000	0.000	0.000	0.000	0.000	0.000	16.610	1050	1004	1050	1004	32	176	100	2	"Y55"
0	0	0	1	3	1	"ACTA1"	"P68133"	3150	4830	170	2413	2536	403	15	2412	2412	2630	3176	120	0	0	0	527421	-0.030	100000.000	100000.000	0.000	0.000	0.000	0.000	0.000	16.610	1	124	1	124	208	1660	100	3	"Y55"
0	0	0	1	4	1	"A-Raf"	"P10398"	3650	4820	170	2526	2552	262	10	2508	2508	2545	376	14	11	0	0	530728	0.019	100000.000	100000.000	0.000	0.000	0.000	0.000	0.000	16.610	18	44	18	44	208	1660	100	4	"S214"
0	0	0	1	5	1	"A-Raf"	"P10398"	4150	4820	170	2683	2655	233	8	2605	2605	2619	334	12	9	0	0	552231	0.108	100000.000	100000.000	0.000	0.000	0.000	0.000	0.000	16.610	78	50	78	50	208	1660	100	5	"S214"
0	0	0	1	6	1	"A-Raf"	"P10398"	4650	4820	170	2646	2628	232	8	2664	2664	2671	273	10	8	0	0	546589	-0.158	100000.000	100000.000	0.000	0.000	0.000	0.000	0.000	16.610	-18	-36	-18	-36	208	1660	100	6	"S214"
0	0	0	1	7	1	"Cdk2"	"P24941"	5170	4820	100	3412	3444	225	6	2769	2769	2768	306	11	92	57	0	275549	2.209	100000.000	100000.000	0.000	0.000	0.000	0.000	0.000	16.610	643	675	643	675	80	560	100	7	"Y179"
0	0	0	1	8	1	"Cdk2"	"P24941"	5660	4830	120	3549	4733	6717	141	2943	2943	3990	6707	168	4	2	0	567955	0.111	100000.000	100000.000	0.000	0.000	0.000	0.000	0.000	16.610	606	1790	606	1790	120	820	100	8	"Y179"
0	0	0	1	9	1	"Cdk2"	"P24941"	6150	4810	110	3625	3669	346	9	2910	2910	2925	186	6	97	87	0	293553	4.000	100000.000	100000.000	0.000	0.000	0.000	0.000	0.000	16.610	715	759	715	759	80	656	100	9	"Y179"
0	0	0	1	1	2	"Cofilin 1"	"P23528"	2150	5460	60	3527	3529	472	13	2447	2447	2481	224	9	96	90	0	112915	4.679	100000.000	100000.000	0.000	0.000	0.000	0.000	0.000	16.610	1080	1082	1080	1082	32	176	100	10	"S2"
0	0	0	1	2	2	"Cofilin 1"	"P23528"	2640	5490	70	3300	3158	503	15	2398	2398	2430	368	15	75	68	0	101062	1.978	100000.000	100000.000	0.000	0.000	0.000	0.000	0.000	16.610	902	760	902	760	32	236	100	11	"S2"
0	0	0	1	3	2	"Cofilin 1"	"P23528"	3170	5490	90	3363	3283	541	16	2565	2565	2605	289	11	69	57	0	170741	2.346	100000.000	100000.000	0.000	0.000	0.000	0.000	0.000	16.610	798	718	798	718	52	420	100	12	"S2"
0	0	0	1	4	2	"CTNNB1"	"P35222"	3650	5470	170	2430	2457	192	7	2578	2578	2614	350	13	1	0	0	510957	-0.449	100000.000	100000.000	0.000	0.000	0.000	0.000	0.000	16.610	-148	-121	-148	-121	208	1660	100	13	"S675"
0	0	0	1	5	2	"CTNNB1"	"P35222"	4150	5470	170	2687	2689	266	9	2717	2717	2715	276	10	8	2	0	559234	-0.094	100000.000	100000.000	0.000	0.000	0.000	0.000	0.000	16.610	-30	-28	-30	-28	208	1660	100	14	"S675"
0	0	0	1	6	2	"CTNNB1"	"P35222"	4650	5460	170	2659	2656	219	8	2676	2676	2680	284	10	6	0	0	552416	-0.085	100000.000	100000.000	0.000	0.000	0.000	0.000	0.000	16.610	-17	-20	-17	-20	208	1660	100	15	"S675"
0	0	0	1	7	2	"EGFR"	"P00533"	5090	5460	100	2860	3196	2010	62	2909	2909	5336	8374	156	1	0	0	255677	-0.256	100000.000	100000.000	0.000	0.000	0.000	0.000	0.000	16.610	-49	287	-49	287	80	560	100	16	"T693"
0	0	0	1	8	2	"EGFR"	"P00533"	5660	5460	170	3024	4028	4726	117	2926	2926	3250	2764	85	5	4	0	837906	0.281	100000.000	100000.000	0.000	0.000	0.000	0.000	0.000	16.610	98	1102	98	1102	208	1660	100	17	"T693"
0	0	0	1	9	2	"EGFR"	"P00533"	6150	5450	80	3663	3622	285	7	3003	3003	4281	7016	163	0	0	0	188348	-0.094	100000.000	100000.000	0.000	0.000	0.000	0.000	0.000	16.610	660	619	660	619	52	340	100	18	"T693"
0	0	0	1	1	3	"JAK1"	"P23458"	2130	6120	170	3173	3580	1056	29	2872	2872	3026	895	29	25	16	0	744595	0.619	100000.000	100000.000	0.000	0.000	0.000	0.000	0.000	16.610	301	708	301	708	208	1660	100	19	"Y1035"
0	0	0	1	2	3	"JAK1"	"P23458"	2640	6120	200	2829	3069	703	22	2644	2644	2701	448	16	30	19	0	969856	0.821	100000.000	100000.000	0.000	0.000	0.000	0.000	0.000	16.610	185	425	185	425	316	2384	100	20	"Y1035"
0	0	0	1	3	3	"JAK1"	"P23458"	3150	6110	170	2697	2861	431	15	2593	2593	2642	413	15	25	13	0	595145	0.530	100000.000	100000.000	0.000	0.000	0.000	0.000	0.000	16.610	104	268	104	268	208	1660	100	21	"Y1035"
0	0	0	1	4	3	"JNK2"	"P45984"	3660	6110	100	3291	3285	320	9	2606	2606	2642	302	11	91	65	0	262808	2.129	100000.000	100000.000	0.000	0.000	0.000	0.000	0.000	16.610	685	679	685	679	80	560	100	22	"T183"
0	0	0	1	5	3	"JNK2"	"P45984"	4150	6120	100	3840	3816	433	11	2912	2912	2904	262	9	91	83	0	305311	3.481	100000.000	100000.000	0.000	0.000	0.000	0.000	0.000	16.610	928	904	928	904	80	560	100	23	"T183"
0	0	0	1	6	3	"JNK2"	"P45984"	4650	6110	110	3692	3823	654	17	2820	2820	2862	448	15	81	48	0	305805	2.145	100000.000	100000.000	0.000	0.000	0.000	0.000	0.000	16.610	872	1003	872	1003	80	656	100	24	"T183"
0	0	0	1	7	3	"Kit "	"P10721"	5150	6100	170	3042	5303	9819	185	2900	2900	3514	4556	129	6	5	0	1102981	0.393	100000.000	100000.000	0.000	0.000	0.000	0.000	0.000	16.610	142	2403	142	2403	208	1660	100	25	"Y721"
0	0	0	1	8	3	"Kit "	"P10721"	5650	6100	170	2988	3282	1666	50	3028	3028	3492	3126	89	1	1	0	682721	-0.067	100000.000	100000.000	0.000	0.000	0.000	0.000	0.000	16.610	-40	254	-40	254	208	1660	100	26	"Y721"
0	0	0	1	9	3	"Kit "	"P10721"	6150	6100	170	3101	3165	366	11	2938	2938	3039	1373	45	0	0	0	658389	0.092	100000.000	100000.000	0.000	0.000	0.000	0.000	0.000	16.610	163	227	163	227	208	1660	100	27	"Y721"
0	0	0	1	1	4	"MK3"	"P22001"	2130	6780	140	3172	3526	1015	28	2821	2821	3053	3161	103	1	0	0	550126	0.150	100000.000	100000.000	0.000	0.000	0.000	0.000	0.000	16.610	351	705	351	705	156	1140	100	28	"Y187"
0	0	0	1	2	4	"MK3"	"P22001"	2650	6780	70	3579	3618	399	11	2599	2599	2643	343	12	96	93	0	115768	2.843	100000.000	100000.000	0.000	0.000	0.000	0.000	0.000	16.610	980	1019	980	1019	32	236	100	29	"Y187"
0	0	0	1	3	4	"MK3"	"P22001"	3150	6760	60	3420	3412	192	5	2585	2585	2609	192	7	100	96	0	109175	4.182	100000.000	100000.000	0.000	0.000	0.000	0.000	0.000	16.610	835	827	835	827	32	176	100	30	"Y187"
0	0	0	1	4	4	"NFAT1 "	"Q13469"	3640	6760	170	2743	2782	575	20	2703	2703	2718	235	8	20	2	0	578716	0.272	100000.000	100000.000	0.000	0.000	0.000	0.000	0.000	16.610	40	79	40	79	208	1660	100	31	"S326"
0	0	0	1	5	4	"NFAT1 "	"Q13469"	4140	6760	170	2736	2739	365	13	2771	2771	2795	349	12	4	1	0	569739	-0.160	100000.000	100000.000	0.000	0.000	0.000	0.000	0.000	16.610	-35	-32	-35	-32	208	1660	100	32	"S326"
0	0	0	1	6	4	"NFAT1 "	"Q13469"	4640	6760	170	2846	2841	259	9	2889	2889	2945	972	33	0	0	0	590851	-0.107	100000.000	100000.000	0.000	0.000	0.000	0.000	0.000	16.610	-43	-48	-43	-48	208	1660	100	33	"S326"
0	0	0	1	7	4	"NFkB-p65 "	"Q04206"	5140	6750	170	3157	3139	294	9	3065	3065	3106	706	22	1	0	0	652975	0.047	100000.000	100000.000	0.000	0.000	0.000	0.000	0.000	16.610	92	74	92	74	208	1660	100	34	"S276"
0	0	0	1	8	4	"NFkB-p65 "	"Q04206"	5640	6750	170	3042	3285	1424	43	3051	3051	4067	5981	147	0	0	0	683199	-0.131	100000.000	100000.000	0.000	0.000	0.000	0.000	0.000	16.610	-9	234	-9	234	208	1660	100	35	"S276"
0	0	0	1	9	4	"NFkB-p65 "	"Q04206"	6140	6750	170	3135	3144	281	8	2977	2977	2991	300	10	23	1	0	653882	0.510	100000.000	100000.000	0.000	0.000	0.000	0.000	0.000	16.610	158	167	158	167	208	1660	100	36	"S276"
0	0	0	1	1	5	"PDGFRb"	"P09619"	2170	7400	100	7311	7091	1079	15	2888	2888	2915	279	9	96	96	0	567294	14.968	100000.000	100000.000	0.000	0.000	0.000	0.000	0.000	16.610	4423	4203	4423	4203	80	560	100	37	"Y686"
0	0	0	1	2	5	"PDGFRb"	"P09619"	2660	7390	110	6830	6687	803	12	2682	2682	2720	320	11	97	97	0	534968	12.397	100000.000	100000.000	0.000	0.000	0.000	0.000	0.000	16.610	4148	4005	4148	4005	80	656	100	38	"Y686"
0	0	0	1	3	5	"PDGFRb"	"P09619"	3160	7400	110	6647	6283	1221	19	2677	2677	2717	257	9	96	92	0	502647	13.875	100000.000	100000.000	0.000	0.000	0.000	0.000	0.000	16.610	3970	3606	3970	3606	80	656	100	39	"Y686"
0	0	0	1	4	5	"PELI2"	"Q96FA3"	3660	7390	120	3343	3358	318	9	2726	2726	2763	288	10	88	55	0	402913	2.066	100000.000	100000.000	0.000	0.000	0.000	0.000	0.000	16.610	617	632	617	632	120	820	100	40	"T290"
0	0	0	1	5	5	"PELI2"	"Q96FA3"	4160	7400	120	3434	3484	445	12	2833	2833	2831	305	10	75	49	0	418076	2.141	100000.000	100000.000	0.000	0.000	0.000	0.000	0.000	16.610	601	651	601	651	120	820	100	41	"T290"
0	0	0	1	6	5	"PELI2"	"Q96FA3"	4660	7400	100	3777	3732	271	7	2968	2968	3007	509	16	82	18	0	298590	1.424	100000.000	100000.000	0.000	0.000	0.000	0.000	0.000	16.610	809	764	809	764	80	560	100	42	"T290"
0	0	0	1	7	5	"sek1"	"P45985"	5150	7380	170	3158	3175	386	12	3096	3096	3200	1613	50	0	0	0	660465	-0.015	100000.000	100000.000	0.000	0.000	0.000	0.000	0.000	16.610	62	79	62	79	208	1660	100	43	"S2315"
0	0	0	1	8	5	"sek1"	"P45985"	5650	7380	170	3087	3755	2576	68	3095	3095	3763	4110	109	6	2	0	781140	-0.002	100000.000	100000.000	0.000	0.000	0.000	0.000	0.000	16.610	-8	660	-8	660	208	1660	100	44	"S2315"
0	0	0	1	9	5	"sek1"	"P45985"	6150	7370	170	3041	3031	274	9	3022	3022	3319	3114	93	0	0	0	630376	-0.092	100000.000	100000.000	0.000	0.000	0.000	0.000	0.000	16.610	19	9	19	9	208	1660	100	45	"S2315"
0	0	0	1	1	6	"SMAD3"	"Q15796"	2150	8040	170	2785	2796	211	7	2857	2857	3059	1486	48	0	0	0	581546	-0.177	100000.000	100000.000	0.000	0.000	0.000	0.000	0.000	16.610	-72	-61	-72	-61	208	1660	100	46	"S416"
0	0	0	1	2	6	"SMAD3"	"Q15796"	2650	8040	170	2705	2733	239	8	2763	2763	2797	316	11	3	1	0	568445	-0.203	100000.000	100000.000	0.000	0.000	0.000	0.000	0.000	16.610	-58	-30	-58	-30	208	1660	100	47	"S416"
0	0	0	1	3	6	"SMAD3"	"Q15796"	3150	8030	170	2604	2856	2401	84	2678	2678	2696	231	8	10	4	0	594039	0.693	100000.000	100000.000	0.000	0.000	0.000	0.000	0.000	16.610	-74	178	-74	178	208	1660	100	48	"S416"
0	0	0	1	4	6	"TAK1 "	"O43318"	3660	8030	140	3438	3468	416	11	2728	2728	2761	308	11	94	61	0	540970	2.295	100000.000	100000.000	0.000	0.000	0.000	0.000	0.000	16.610	710	740	710	740	156	1140	100	49	"T178"
0	0	0	1	5	6	"TAK1 "	"O43318"	4160	8030	140	3301	3301	344	10	2819	2819	2841	354	12	59	28	0	514907	1.299	100000.000	100000.000	0.000	0.000	0.000	0.000	0.000	16.610	482	482	482	482	156	1140	100	50	"T178"
0	0	0	1	6	6	"TAK1 "	"O43318"	4640	8030	130	3361	4652	6630	142	2846	2846	2879	410	14	62	18	0	558265	4.324	100000.000	100000.000	0.000	0.000	0.000	0.000	0.000	16.610	515	1806	515	1806	120	940	100	51	"T178"
0	0	0	1	7	6	"TNIK"	"Q9UKE5"	5150	8040	100	3558	3757	1490	39	3057	3057	3073	319	10	62	30	0	300543	2.144	100000.000	100000.000	0.000	0.000	0.000	0.000	0.000	16.610	501	700	501	700	80	560	100	52	"T181"
0	0	0	1	8	6	"TNIK"	"Q9UKE5"	5660	8030	90	3702	3693	243	6	3155	3155	3173	243	7	90	63	0	192013	2.140	100000.000	100000.000	0.000	0.000	0.000	0.000	0.000	16.610	547	538	547	538	52	420	100	53	"T181"
0	0	0	1	9	6	"TNIK"	"Q9UKE5"	6140	8010	130	3413	3927	2478	63	3145	3145	3673	3567	97	5	2	0	471214	0.071	100000.000	100000.000	0.000	0.000	0.000	0.000	0.000	16.610	268	782	268	782	120	940	100	54	"T181"
-75	0	0	1	1	7	"empty"	"empty"	2160	8690	170	2946	3554	3097	87	2890	2890	3089	1258	40	6	5	0	739164	0.370	100000.000	100000.000	0.000	0.000	0.000	0.000	0.000	16.610	56	664	56	664	208	1660	100	55	"empty"
-75	0	0	1	2	7	"empty"	"empty"	2660	8690	170	2774	2782	187	6	2793	2793	2857	562	19	0	0	0	578556	-0.133	100000.000	100000.000	0.000	0.000	0.000	0.000	0.000	16.610	-19	-11	-19	-11	208	1660	100	56	"empty"
-75	0	0	1	3	7	"empty"	"empty"	3160	8690	170	2758	2791	215	7	2779	2779	2813	328	11	6	0	0	580426	-0.067	100000.000	100000.000	0.000	0.000	0.000	0.000	0.000	16.610	-21	12	-21	12	208	1660	100	57	"empty"
-75	0	0	1	4	7	"empty"	"empty"	3660	8690	170	2778	2807	229	8	2754	2754	2798	356	12	8	0	0	583761	0.025	100000.000	100000.000	0.000	0.000	0.000	0.000	0.000	16.610	24	53	24	53	208	1660	100	58	"empty"
-75	0	0	1	5	7	"empty"	"empty"	4160	8690	170	2809	2850	349	12	2808	2808	2824	375	13	9	3	0	592731	0.069	100000.000	100000.000	0.000	0.000	0.000	0.000	0.000	16.610	1	42	1	42	208	1660	100	59	"empty"
-75	0	0	1	6	7	"empty"	"empty"	4660	8690	170	2759	2825	382	13	2822	2822	2883	1188	41	0	0	0	587560	-0.049	100000.000	100000.000	0.000	0.000	0.000	0.000	0.000	16.610	-63	3	-63	3	208	1660	100	60	"empty"
-75	0	0	1	7	7	"empty"	"empty"	5160	8690	170	3031	3031	284	9	3063	3063	3077	321	10	9	1	0	630533	-0.143	100000.000	100000.000	0.000	0.000	0.000	0.000	0.000	16.610	-32	-32	-32	-32	208	1660	100	61	"empty"
-75	0	0	1	8	7	"empty"	"empty"	5660	8690	170	3219	3231	232	7	3240	3240	3250	280	8	7	1	0	672093	-0.068	100000.000	100000.000	0.000	0.000	0.000	0.000	0.000	16.610	-21	-9	-21	-9	208	1660	100	62	"empty"
-75	0	0	1	9	7	"empty"	"empty"	6160	8690	170	3172	3124	279	8	3167	3167	3295	1159	35	0	0	0	649870	-0.148	100000.000	100000.000	0.000	0.000	0.000	0.000	0.000	16.610	5	-43	5	-43	208	1660	100	63	"empty"
0	0	0	2	1	1	"PKACa "	"P17612"	6600	4890	170	3052	3132	646	20	2838	2838	3060	1718	56	1	0	0	651400	0.042	100000.000	100000.000	0.000	0.000	0.000	0.000	0.000	16.610	214	294	214	294	208	1660	100	64	"T197"
0	0	0	2	2	1	"PKACa "	"P17612"	7110	4890	80	3203	3271	444	13	2731	2731	2735	271	9	78	38	0	170068	1.978	100000.000	100000.000	0.000	0.000	0.000	0.000	0.000	16.610	472	540	472	540	52	340	100	65	"T197"
0	0	0	2	3	1	"PKACa "	"P17612"	7610	4880	170	2829	2861	361	12	2719	2719	2846	554	19	14	1	0	595171	0.027	100000.000	100000.000	0.000	0.000	0.000	0.000	0.000	16.610	110	142	110	142	208	1660	100	66	"T197"
0	0	0	2	4	1	"PTEN"	"P60484"	8110	4880	170	2784	2783	253	9	2688	2688	2713	371	13	10	0	0	578961	0.189	100000.000	100000.000	0.000	0.000	0.000	0.000	0.000	16.610	96	95	96	95	208	1660	100	67	"Y315"
0	0	0	2	5	1	"PTEN"	"P60484"	8620	4880	170	2495	2506	211	8	2609	2609	2623	236	8	3	1	0	521164	-0.496	100000.000	100000.000	0.000	0.000	0.000	0.000	0.000	16.610	-114	-103	-114	-103	208	1660	100	68	"Y315"
0	0	0	2	6	1	"PTEN"	"P60484"	9120	4870	170	2524	2542	187	7	2553	2553	2626	343	13	7	0	0	528830	-0.245	100000.000	100000.000	0.000	0.000	0.000	0.000	0.000	16.610	-29	-11	-29	-11	208	1660	100	69	"Y315"
0	0	0	2	7	1	"SOC3"	"O14543"	9620	4870	170	3284	3309	444	13	2776	2776	2945	647	21	38	5	0	688244	0.563	100000.000	100000.000	0.000	0.000	0.000	0.000	0.000	16.610	508	533	508	533	208	1660	100	70	"Y204"
0	0	0	2	8	1	"SOC3"	"O14543"	10130	4870	170	2515	2531	176	6	2485	2485	2498	201	8	17	1	0	526461	0.164	100000.000	100000.000	0.000	0.000	0.000	0.000	0.000	16.610	30	46	30	46	208	1660	100	71	"Y204"
0	0	0	2	9	1	"SOC3"	"O14543"	10630	4870	170	2500	2497	397	15	2580	2580	2582	252	9	9	1	0	519459	-0.337	100000.000	100000.000	0.000	0.000	0.000	0.000	0.000	16.610	-80	-83	-80	-83	208	1660	100	72	"Y204"
0	0	0	2	1	2	"STAT3 "	"P40763"	6600	5510	80	3459	3546	748	21	2894	2894	2908	341	11	78	32	0	184366	1.871	100000.000	100000.000	0.000	0.000	0.000	0.000	0.000	16.610	565	652	565	652	52	340	100	73	"S691"
0	0	0	2	2	2	"STAT3 "	"P40763"	7130	5510	60	3582	3619	309	8	2750	2750	2815	451	16	93	43	0	115801	1.783	100000.000	100000.000	0.000	0.000	0.000	0.000	0.000	16.610	832	869	832	869	32	176	100	74	"S691"
0	0	0	2	3	2	"STAT3 "	"P40763"	7620	5510	170	2820	2894	376	12	2801	2801	2837	366	12	22	5	0	601951	0.156	100000.000	100000.000	0.000	0.000	0.000	0.000	0.000	16.610	19	93	19	93	208	1660	100	75	"S691"
0	0	0	2	4	2	"STAT6 "	"P42226"	8120	5500	170	2729	2846	536	18	2718	2718	3366	4464	132	0	0	0	591990	-0.116	100000.000	100000.000	0.000	0.000	0.000	0.000	0.000	16.610	11	128	11	128	208	1660	100	76	"T645"
0	0	0	2	5	2	"STAT6 "	"P42226"	8620	5500	170	2641	2877	1848	64	2675	2675	2727	978	35	2	1	0	598360	0.153	100000.000	100000.000	0.000	0.000	0.000	0.000	0.000	16.610	-34	202	-34	202	208	1660	100	77	"T645"
0	0	0	2	6	2	"STAT6 "	"P42226"	9130	5500	170	2690	2684	199	7	2610	2610	2630	363	13	3	0	0	558364	0.149	100000.000	100000.000	0.000	0.000	0.000	0.000	0.000	16.610	80	74	80	74	208	1660	100	78	"T645"
0	0	0	2	7	2	"14-3-3 beta"	"P31946"	9630	5500	170	3198	3744	1696	45	2627	2627	3217	1587	49	18	11	0	778842	0.332	100000.000	100000.000	0.000	0.000	0.000	0.000	0.000	16.610	571	1117	571	1117	208	1660	100	79	"S185"
0	0	0	2	8	2	"14-3-3 beta"	"P31946"	10140	5510	100	3368	3319	302	9	2585	2585	2615	277	10	92	78	0	265492	2.542	100000.000	100000.000	0.000	0.000	0.000	0.000	0.000	16.610	783	734	783	734	80	560	100	80	"S185"
0	0	0	2	9	2	"14-3-3 beta"	"P31946"	10640	5500	130	3450	3399	346	10	2643	2643	2651	259	9	92	76	0	407937	2.888	100000.000	100000.000	0.000	0.000	0.000	0.000	0.000	16.610	807	756	807	756	120	940	100	81	"S185"
0	0	0	2	1	3	"Tgfbr2"	"P37173"	6620	6160	170	3133	3137	235	7	2934	2934	2938	270	9	38	5	0	652468	0.737	100000.000	100000.000	0.000	0.000	0.000	0.000	0.000	16.610	199	203	199	203	208	1660	100	82	"S409"
0	0	0	2	2	3	"Tgfbr2"	"P37173"	7130	6160	70	2980	2993	247	8	2845	2845	2975	1497	50	0	0	0	95775	0.012	100000.000	100000.000	0.000	0.000	0.000	0.000	0.000	16.610	135	148	135	148	32	236	100	83	"S409"
0	0	0	2	3	3	"Tgfbr2"	"P37173"	7630	6150	170	3041	3116	659	21	2890	2890	3228	2218	68	1	0	0	648122	-0.050	100000.000	100000.000	0.000	0.000	0.000	0.000	0.000	16.610	151	226	151	226	208	1660	100	84	"S409"
0	0	0	2	4	3	"Tyk2"	"P29597"	8130	6140	60	3422	3553	475	13	2841	2841	2911	346	11	84	43	0	113687	1.855	100000.000	100000.000	0.000	0.000	0.000	0.000	0.000	16.610	581	712	581	712	32	176	100	85	"Y1054/5"
0	0	0	2	5	3	"Tyk2"	"P29597"	8620	6140	170	2814	3099	1408	45	2694	2694	2721	269	9	31	18	0	644672	1.405	100000.000	100000.000	0.000	0.000	0.000	0.000	0.000	16.610	120	405	120	405	208	1660	100	86	"Y1054/5"
0	0	0	2	6	3	"Tyk2"	"P29597"	9120	6150	60	3130	3079	264	8	2643	2643	2698	508	18	46	0	0	98514	0.750	100000.000	100000.000	0.000	0.000	0.000	0.000	0.000	16.610	487	436	487	436	32	176	100	87	"Y1054/5"
0	0	0	2	7	3	"caveolin-1"	"Q03135"	9630	6140	170	2882	2950	321	10	2742	2742	2745	208	7	42	19	0	613497	0.986	100000.000	100000.000	0.000	0.000	0.000	0.000	0.000	16.610	140	208	140	208	208	1660	100	88	"Y14"
0	0	0	2	8	3	"caveolin-1"	"Q03135"	10130	6140	170	2893	2932	371	12	2655	2655	2825	897	31	5	0	0	609754	0.119	100000.000	100000.000	0.000	0.000	0.000	0.000	0.000	16.610	238	277	238	277	208	1660	100	89	"Y14"
0	0	0	2	9	3	"caveolin-1"	"Q03135"	10630	6140	90	3486	3524	286	8	2781	2781	2805	398	14	94	38	0	183246	1.807	100000.000	100000.000	0.000	0.000	0.000	0.000	0.000	16.610	705	743	705	743	52	420	100	90	"Y14"
0	0	0	2	1	4	"Cdc42 "	"P60953"	6600	6780	170	3050	3898	4310	110	2940	2940	3288	3334	101	5	3	0	810744	0.183	100000.000	100000.000	0.000	0.000	0.000	0.000	0.000	16.610	110	958	110	958	208	1660	100	91	"Y32"
0	0	0	2	2	4	"Cdc42 "	"P60953"	7100	6780	170	2892	2901	203	6	2937	2937	2943	269	9	5	0	0	603457	-0.156	100000.000	100000.000	0.000	0.000	0.000	0.000	0.000	16.610	-45	-36	-45	-36	208	1660	100	92	"Y32"
0	0	0	2	3	4	"Cdc42 "	"P60953"	7600	6780	170	2970	3516	3545	100	2899	2899	3094	817	26	12	4	0	731368	0.517	100000.000	100000.000	0.000	0.000	0.000	0.000	0.000	16.610	71	617	71	617	208	1660	100	93	"Y32"
0	0	0	2	4	4	"Flt3"	"P36888"	8100	6780	170	3016	3934	3471	88	2880	2880	3722	5856	157	4	2	0	818176	0.036	100000.000	100000.000	0.000	0.000	0.000	0.000	0.000	16.610	136	1054	136	1054	208	1660	100	94	"Y591"
0	0	0	2	5	4	"Flt3"	"P36888"	8600	6780	170	2834	2992	772	25	2789	2789	3111	3001	96	1	0	0	622369	-0.040	100000.000	100000.000	0.000	0.000	0.000	0.000	0.000	16.610	45	203	45	203	208	1660	100	95	"Y591"
0	0	0	2	6	4	"Flt3"	"P36888"	9100	6780	170	2894	2949	270	9	2749	2749	2774	601	21	11	0	0	613314	0.291	100000.000	100000.000	0.000	0.000	0.000	0.000	0.000	16.610	145	200	145	200	208	1660	100	96	"Y591"
0	0	0	2	7	4	"gp130 "	"P40189"	9610	6780	160	2826	2910	450	15	2647	2647	2661	281	10	43	26	0	605344	0.886	100000.000	100000.000	0.000	0.000	0.000	0.000	0.000	16.610	179	263	179	263	208	1512	100	97	"Y767"
0	0	0	2	8	4	"gp130 "	"P40189"	10110	6770	170	2686	2697	194	7	2650	2650	2673	379	14	4	0	0	561073	0.063	100000.000	100000.000	0.000	0.000	0.000	0.000	0.000	16.610	36	47	36	47	208	1660	100	98	"Y767"
0	0	0	2	9	4	"gp130 "	"P40189"	10610	6770	170	2741	2732	232	8	2680	2680	2693	257	9	17	2	0	568233	0.152	100000.000	100000.000	0.000	0.000	0.000	0.000	0.000	16.610	61	52	61	52	208	1660	100	99	"Y767"
0	0	0	2	1	5	"IKK-beta "	"O14920"	6620	7440	100	3933	3907	521	13	2944	2944	2964	341	11	95	75	0	312537	2.765	100000.000	100000.000	0.000	0.000	0.000	0.000	0.000	16.610	989	963	989	963	80	560	100	100	"Y199"
0	0	0	2	2	5	"IKK-beta "	"O14920"	7120	7440	80	3413	3434	251	7	2973	2973	2949	252	8	80	42	0	178561	1.925	100000.000	100000.000	0.000	0.000	0.000	0.000	0.000	16.610	440	461	440	461	52	340	100	101	"Y199"
0	0	0	2	3	5	"IKK-beta "	"O14920"	7630	7440	170	3145	3125	308	9	2943	2943	2954	342	11	28	4	0	649946	0.500	100000.000	100000.000	0.000	0.000	0.000	0.000	0.000	16.610	202	182	202	182	208	1660	100	102	"Y199"
0	0	0	2	4	5	"IRAK1"	"P51617"	8140	7440	110	3686	3720	600	16	2802	2802	2837	452	15	88	46	0	297577	1.954	100000.000	100000.000	0.000	0.000	0.000	0.000	0.000	16.610	884	918	884	918	80	656	100	103	"T209"
0	0	0	2	5	5	"IRAK1"	"P51617"	8630	7420	100	3141	3117	285	9	2552	2552	2572	275	10	87	56	0	249360	1.982	100000.000	100000.000	0.000	0.000	0.000	0.000	0.000	16.610	589	565	589	565	80	560	100	104	"T209"
0	0	0	2	6	5	"IRAK1"	"P51617"	9120	7440	170	2947	5447	8004	146	2634	2634	3258	3814	117	10	8	0	1132959	0.574	100000.000	100000.000	0.000	0.000	0.000	0.000	0.000	16.610	313	2813	313	2813	208	1660	100	105	"T209"
0	0	0	2	7	5	"IRS-1"	"P35568"	9620	7440	170	2706	2885	995	34	2671	2671	3806	5909	155	0	0	0	600040	-0.156	100000.000	100000.000	0.000	0.000	0.000	0.000	0.000	16.610	35	214	35	214	208	1660	100	106	"S312"
0	0	0	2	8	5	"IRS-1"	"P35568"	10120	7450	60	3017	3018	368	12	2718	2718	2776	441	15	25	15	0	96579	0.549	100000.000	100000.000	0.000	0.000	0.000	0.000	0.000	16.610	299	300	299	300	32	176	100	107	"S312"
0	0	0	2	9	5	"IRS-1"	"P35568"	10630	7450	80	3203	4025	3947	98	2807	2807	2871	541	18	40	13	0	209310	2.133	100000.000	100000.000	0.000	0.000	0.000	0.000	0.000	16.610	396	1218	396	1218	52	340	100	108	"S312"
0	0	0	2	1	6	"Malt1"	"Q9UDY8"	6630	8070	170	3025	3380	1497	44	3062	3062	3235	1935	59	6	3	0	703050	0.075	100000.000	100000.000	0.000	0.000	0.000	0.000	0.000	16.610	-37	318	-37	318	208	1660	100	109	"S135"
0	0	0	2	2	6	"Malt1"	"Q9UDY8"	7130	8070	170	2847	2854	319	11	2934	2934	3073	2175	70	0	0	0	593678	-0.101	100000.000	100000.000	0.000	0.000	0.000	0.000	0.000	16.610	-87	-80	-87	-80	208	1660	100	110	"S135"
0	0	0	2	3	6	"Malt1"	"Q9UDY8"	7630	8070	170	2814	4533	7321	161	2924	2924	3265	3341	102	7	5	0	942840	0.380	100000.000	100000.000	0.000	0.000	0.000	0.000	0.000	16.610	-110	1609	-110	1609	208	1660	100	111	"S135"
0	0	0	2	4	6	"MEK1 "	"Q02750"	8130	8080	90	3580	3579	565	15	2705	2705	2710	280	10	94	73	0	186097	3.104	100000.000	100000.000	0.000	0.000	0.000	0.000	0.000	16.610	875	874	875	874	52	420	100	112	"T385"
0	0	0	2	5	6	"MEK1 "	"Q02750"	8630	8070	80	3347	3296	391	11	2666	2666	2671	225	8	84	69	0	171402	2.778	100000.000	100000.000	0.000	0.000	0.000	0.000	0.000	16.610	681	630	681	630	52	340	100	113	"T385"
0	0	0	2	6	6	"MEK1 "	"Q02750"	9120	8070	170	2534	2673	729	27	2497	2497	2545	484	19	19	0	0	555929	0.264	100000.000	100000.000	0.000	0.000	0.000	0.000	0.000	16.610	37	176	37	176	208	1660	100	114	"T385"
0	0	0	2	7	6	"p47phox "	"P14598"	9620	8070	170	2617	2770	1161	41	2548	2548	2652	1051	39	2	1	0	576155	0.112	100000.000	100000.000	0.000	0.000	0.000	0.000	0.000	16.610	69	222	69	222	208	1660	100	115	"S359"
0	0	0	2	8	6	"p47phox "	"P14598"	10120	8070	170	2690	3032	1735	57	2658	2658	3167	4486	141	1	1	0	630618	-0.030	100000.000	100000.000	0.000	0.000	0.000	0.000	0.000	16.610	32	374	32	374	208	1660	100	116	"S359"
0	0	0	2	9	6	"p47phox "	"P14598"	10620	8070	170	2643	2667	299	11	2715	2715	2846	1312	46	0	0	0	554735	-0.136	100000.000	100000.000	0.000	0.000	0.000	0.000	0.000	16.610	-72	-48	-72	-48	208	1660	100	117	"S359"
-75	0	0	2	1	7	"empty"	"empty"	6620	8730	170	3237	3237	236	7	3157	3157	4044	4931	121	0	0	0	673355	-0.164	100000.000	100000.000	0.000	0.000	0.000	0.000	0.000	16.610	80	80	80	80	208	1660	100	118	"empty"
-75	0	0	2	2	7	"empty"	"empty"	7120	8730	170	3026	3029	270	8	3033	3033	3435	2620	76	0	0	0	629985	-0.155	100000.000	100000.000	0.000	0.000	0.000	0.000	0.000	16.610	-7	-4	-7	-4	208	1660	100	119	"empty"
-75	0	0	2	3	7	"empty"	"empty"	7620	8730	170	2791	2843	623	21	2887	2887	3029	1708	56	0	0	0	591263	-0.109	100000.000	100000.000	0.000	0.000	0.000	0.000	0.000	16.610	-96	-44	-96	-44	208	1660	100	120	"empty"
-75	0	0	2	4	7	"empty"	"empty"	8120	8730	170	2806	2881	640	22	2766	2766	2784	289	10	13	2	0	599260	0.336	100000.000	100000.000	0.000	0.000	0.000	0.000	0.000	16.610	40	115	40	115	208	1660	100	121	"empty"
-75	0	0	2	5	7	"empty"	"empty"	8620	8730	170	2702	3786	3914	103	2672	2672	3672	5877	160	6	3	0	787524	0.019	100000.000	100000.000	0.000	0.000	0.000	0.000	0.000	16.610	30	1114	30	1114	208	1660	100	122	"empty"
-75	0	0	2	6	7	"empty"	"empty"	9120	8730	170	2581	2633	395	15	2563	2563	3946	7502	190	0	0	0	547649	-0.175	100000.000	100000.000	0.000	0.000	0.000	0.000	0.000	16.610	18	70	18	70	208	1660	100	123	"empty"
0	0	0	2	7	7	"GLQAWPG-pS-AIPQFLG_GLQAWPGEAIPQFLG_20vs80"	"GLQAWPG-pS-AIPQFLG_GLQAWPGEAIPQFLG_20vs80"	9630	8730	70	4305	4239	361	8	2570	2570	2597	237	9	100	100	0	135640	6.928	100000.000	100000.000	0.000	0.000	0.000	0.000	0.000	16.610	1735	1669	1735	1669	32	236	100	124	"GLQAWPG-pS-AIPQFLG_GLQAWPGEAIPQFLG_20vs80"
0	0	0	2	8	7	"GLQAWPG-pS-AIPQFLG_GLQAWPGEAIPQFLG_20vs80"	"GLQAWPG-pS-AIPQFLG_GLQAWPGEAIPQFLG_20vs80"	10130	8720	80	4066	3932	685	17	2522	2522	2573	515	20	86	76	0	204441	2.639	100000.000	100000.000	0.000	0.000	0.000	0.000	0.000	16.610	1544	1410	1544	1410	52	340	100	125	"GLQAWPG-pS-AIPQFLG_GLQAWPGEAIPQFLG_20vs80"
0	0	0	2	9	7	"GLQAWPG-pS-AIPQFLG_GLQAWPGEAIPQFLG_20vs80"	"GLQAWPG-pS-AIPQFLG_GLQAWPGEAIPQFLG_20vs80"	10630	8720	70	4275	4221	443	10	2556	2556	2593	279	10	96	96	0	135063	5.835	100000.000	100000.000	0.000	0.000	0.000	0.000	0.000	16.610	1719	1665	1719	1665	32	236	100	126	"GLQAWPG-pS-AIPQFLG_GLQAWPGEAIPQFLG_20vs80"
0	0	0	3	1	1	"JAK1"	"P23458"	11100	4840	170	2741	2757	234	8	2726	2726	2730	236	8	16	3	0	573478	0.114	100000.000	100000.000	0.000	0.000	0.000	0.000	0.000	16.610	15	31	15	31	208	1660	100	127	"Y220"
0	0	0	3	2	1	"JAK1"	"P23458"	11600	4840	170	2631	2609	228	8	2603	2603	2633	934	35	0	0	0	542678	-0.026	100000.000	100000.000	0.000	0.000	0.000	0.000	0.000	16.610	28	6	28	6	208	1660	100	128	"Y220"
0	0	0	3	3	1	"JAK1"	"P23458"	12110	4840	170	2492	2522	224	8	2545	2545	2565	205	7	14	5	0	524482	-0.210	100000.000	100000.000	0.000	0.000	0.000	0.000	0.000	16.610	-53	-23	-53	-23	208	1660	100	129	"Y220"
0	0	0	3	4	1	"Jun "	"P05412"	12610	4840	170	2545	2670	387	14	2508	2508	2536	229	9	32	23	0	555378	0.585	100000.000	100000.000	0.000	0.000	0.000	0.000	0.000	16.610	37	162	37	162	208	1660	100	130	"S243"
0	0	0	3	5	1	"Jun "	"P05412"	13110	4840	170	2589	2659	319	11	2465	2465	2480	302	12	22	10	0	553108	0.593	100000.000	100000.000	0.000	0.000	0.000	0.000	0.000	16.610	124	194	124	194	208	1660	100	131	"S243"
0	0	0	3	6	1	"Jun "	"P05412"	13610	4850	60	3218	3170	376	11	2505	2505	2458	201	8	90	81	0	101430	3.542	100000.000	100000.000	0.000	0.000	0.000	0.000	0.000	16.610	713	665	713	665	32	176	100	132	"S243"
0	0	0	3	7	1	"Kit "	"P10721"	14120	4850	60	3442	3344	378	11	2322	2322	2318	209	9	93	90	0	107007	4.909	100000.000	100000.000	0.000	0.000	0.000	0.000	0.000	16.610	1120	1022	1120	1022	32	176	100	133	"Y568/70"
0	0	0	3	8	1	"Kit "	"P10721"	14630	4850	60	3266	3185	325	10	2354	2354	2355	147	6	96	90	0	101916	5.646	100000.000	100000.000	0.000	0.000	0.000	0.000	0.000	16.610	912	831	912	831	32	176	100	134	"Y568/70"
0	0	0	3	9	1	"Kit "	"P10721"	15120	4840	70	3110	3062	253	8	2261	2261	2269	182	8	100	93	0	97973	4.357	100000.000	100000.000	0.000	0.000	0.000	0.000	0.000	16.610	849	801	849	801	32	236	100	135	"Y568/70"
0	0	0	3	1	2	"Mlk3"	"Q16584"	11100	5480	170	2768	2783	267	9	2625	2625	2631	221	8	38	16	0	578923	0.688	100000.000	100000.000	0.000	0.000	0.000	0.000	0.000	16.610	143	158	143	158	208	1660	100	136	"S281"
0	0	0	3	2	2	"Mlk3"	"Q16584"	11610	5490	80	3034	3020	330	10	2663	2663	2653	176	6	71	50	0	157058	2.085	100000.000	100000.000	0.000	0.000	0.000	0.000	0.000	16.610	371	357	371	357	52	340	100	137	"S281"
0	0	0	3	3	2	"Mlk3"	"Q16584"	12110	5480	170	2811	2844	284	9	2670	2670	2699	262	9	30	10	0	591648	0.553	100000.000	100000.000	0.000	0.000	0.000	0.000	0.000	16.610	141	174	141	174	208	1660	100	138	"S281"
0	0	0	3	4	2	"NFAT2 "	"O95644"	12610	5470	70	3405	3433	228	6	2615	2615	2626	150	5	100	100	0	109870	5.380	100000.000	100000.000	0.000	0.000	0.000	0.000	0.000	16.610	790	818	790	818	32	236	100	139	"S172"
0	0	0	3	5	2	"NFAT2 "	"O95644"	13090	5490	70	3403	3393	306	9	2519	2519	2525	179	7	96	93	0	108582	4.849	100000.000	100000.000	0.000	0.000	0.000	0.000	0.000	16.610	884	874	884	874	32	236	100	140	"S172"
0	0	0	3	6	2	"NFAT2 "	"O95644"	13600	5480	60	3174	3088	433	14	2428	2428	2429	252	10	84	78	0	98801	2.615	100000.000	100000.000	0.000	0.000	0.000	0.000	0.000	16.610	746	660	746	660	32	176	100	141	"S172"
0	0	0	3	7	2	"PI3-kinase p85 subunit beta"	"O00459"	14120	5500	80	3570	3431	498	14	2478	2478	2500	235	9	88	78	0	178435	3.962	100000.000	100000.000	0.000	0.000	0.000	0.000	0.000	16.610	1092	953	1092	953	52	340	100	142	"Y464"
0	0	0	3	8	2	"PI3-kinase p85 subunit beta"	"O00459"	14610	5480	170	2468	2643	532	20	2410	2410	2426	225	9	29	21	0	549699	0.964	100000.000	100000.000	0.000	0.000	0.000	0.000	0.000	16.610	58	233	58	233	208	1660	100	143	"Y464"
0	0	0	3	9	2	"PI3-kinase p85 subunit beta"	"O00459"	15110	5480	170	2415	2575	462	17	2371	2371	2414	265	10	25	18	0	535639	0.608	100000.000	100000.000	0.000	0.000	0.000	0.000	0.000	16.610	44	204	44	204	208	1660	100	144	"Y464"
0	0	0	3	1	3	"p47phox "	"P14598"	11110	6130	170	2757	2763	251	9	2760	2760	2751	253	9	14	2	0	574681	0.047	100000.000	100000.000	0.000	0.000	0.000	0.000	0.000	16.610	-3	3	-3	3	208	1660	100	145	"S370"
0	0	0	3	2	3	"p47phox "	"P14598"	11610	6130	170	2787	2797	199	7	2827	2827	2823	214	7	9	1	0	581858	-0.121	100000.000	100000.000	0.000	0.000	0.000	0.000	0.000	16.610	-40	-30	-40	-30	208	1660	100	146	"S370"
0	0	0	3	3	3	"p47phox "	"P14598"	12110	6130	170	2828	2897	838	28	2871	2871	2891	338	11	3	1	0	602634	0.018	100000.000	100000.000	0.000	0.000	0.000	0.000	0.000	16.610	-43	26	-43	26	208	1660	100	147	"S370"
0	0	0	3	4	3	"PDGFRb"	"P09619"	12610	6130	170	2874	2937	381	12	2891	2891	2896	222	7	15	5	0	610823	0.185	100000.000	100000.000	0.000	0.000	0.000	0.000	0.000	16.610	-17	46	-17	46	208	1660	100	148	"Y716"
0	0	0	3	5	3	"PDGFRb"	"P09619"	13130	6130	60	3326	3399	890	26	2730	2730	2765	403	14	71	3	0	108777	1.573	100000.000	100000.000	0.000	0.000	0.000	0.000	0.000	16.610	596	669	596	669	32	176	100	149	"Y716"
0	0	0	3	6	3	"PDGFRb"	"P09619"	13620	6130	170	2737	2754	284	10	2715	2715	2722	266	9	22	5	0	572906	0.120	100000.000	100000.000	0.000	0.000	0.000	0.000	0.000	16.610	22	39	22	39	208	1660	100	150	"Y716"
0	0	0	3	7	3	"Rack1"	"P63244"	14120	6130	130	3299	3326	398	11	2707	2707	2721	267	9	80	56	0	399109	2.266	100000.000	100000.000	0.000	0.000	0.000	0.000	0.000	16.610	592	619	592	619	120	940	100	151	"y246"
0	0	0	3	8	3	"Rack1"	"P63244"	14600	6150	190	3118	3088	408	13	2632	2632	2675	425	15	53	16	0	790437	0.972	100000.000	100000.000	0.000	0.000	0.000	0.000	0.000	16.610	486	456	486	456	256	2088	100	152	"y246"
0	0	0	3	9	3	"Rack1"	"P63244"	15100	6150	170	2714	2716	218	8	2580	2580	2599	243	9	27	6	0	565031	0.481	100000.000	100000.000	0.000	0.000	0.000	0.000	0.000	16.610	134	136	134	136	208	1660	100	153	"y246"
0	0	0	3	1	4	"Sek1"	"P45985"	11100	6760	170	2522	2533	210	8	2694	2694	2704	311	11	1	0	0	526821	-0.550	100000.000	100000.000	0.000	0.000	0.000	0.000	0.000	16.610	-172	-161	-172	-161	208	1660	100	154	"S80"
0	0	0	3	2	4	"Sek1"	"P45985"	11600	6760	170	2799	2832	375	13	2827	2827	2850	299	10	23	6	0	589125	-0.060	100000.000	100000.000	0.000	0.000	0.000	0.000	0.000	16.610	-28	5	-28	5	208	1660	100	155	"S80"
0	0	0	3	3	4	"Sek1"	"P45985"	12100	6760	170	2650	2656	196	7	2815	2815	2819	249	8	3	0	0	552399	-0.655	100000.000	100000.000	0.000	0.000	0.000	0.000	0.000	16.610	-165	-159	-165	-159	208	1660	100	156	"S80"
0	0	0	3	4	4	"process-control__"	"GGSGGSGDYKDDDDK"	12600	6760	170	2737	2826	287	10	2799	2799	2898	429	14	11	2	0	587707	-0.168	100000.000	100000.000	0.000	0.000	0.000	0.000	0.000	16.610	-62	27	-62	27	208	1660	100	157	"process-control__"
0	0	0	3	5	4	"process-control__"	"GGSGGSGDYKDDDDK"	13110	6770	110	3136	3221	470	14	2818	2818	2832	239	8	53	36	0	257680	1.628	100000.000	100000.000	0.000	0.000	0.000	0.000	0.000	16.610	318	403	318	403	80	656	100	158	"process-control__"
0	0	0	3	6	4	"process-control__"	"GGSGGSGDYKDDDDK"	13610	6770	170	2909	3024	444	14	2830	2830	2835	267	9	31	19	0	628978	0.708	100000.000	100000.000	0.000	0.000	0.000	0.000	0.000	16.610	79	194	79	194	208	1660	100	159	"process-control__"
0	0	0	3	7	4	"TAB1"	"Q15750"	14110	6770	170	2881	2924	290	9	2884	2884	3002	546	18	7	0	0	608290	-0.143	100000.000	100000.000	0.000	0.000	0.000	0.000	0.000	16.610	-3	40	-3	40	208	1660	100	160	"S423"
0	0	0	3	8	4	"TAB1"	"Q15750"	14610	6770	170	2760	2820	292	10	2722	2722	2762	291	10	20	7	0	586538	0.199	100000.000	100000.000	0.000	0.000	0.000	0.000	0.000	16.610	38	98	38	98	208	1660	100	161	"S423"
0	0	0	3	9	4	"TAB1"	"Q15750"	15110	6770	170	2578	2636	451	17	2520	2520	2539	261	10	20	5	0	548234	0.372	100000.000	100000.000	0.000	0.000	0.000	0.000	0.000	16.610	58	116	58	116	208	1660	100	162	"S423"
0	0	0	3	1	5	"4E-BP1 "	"Q13541"	11110	7420	70	3260	3395	810	23	2793	2793	2907	1035	35	6	3	0	108630	0.471	100000.000	100000.000	0.000	0.000	0.000	0.000	0.000	16.610	467	602	467	602	32	236	100	163	"T46"
0	0	0	3	2	5	"4E-BP1 "	"Q13541"	11600	7410	90	3441	3420	204	5	2915	2915	2961	367	12	75	9	0	177841	1.251	100000.000	100000.000	0.000	0.000	0.000	0.000	0.000	16.610	526	505	526	505	52	420	100	164	"T46"
0	0	0	3	3	5	"4E-BP1 "	"Q13541"	12100	7400	170	3179	3251	530	16	2910	2910	3081	1250	40	2	0	0	676271	0.136	100000.000	100000.000	0.000	0.000	0.000	0.000	0.000	16.610	269	341	269	341	208	1660	100	165	"T46"
0	0	0	3	4	5	"Akt1"	"P31749"	12600	7410	170	2956	2996	357	11	2960	2960	3267	2866	87	0	0	0	623116	-0.095	100000.000	100000.000	0.000	0.000	0.000	0.000	0.000	16.610	-4	36	-4	36	208	1660	100	166	"T450"
0	0	0	3	5	5	"Akt1"	"P31749"	13100	7410	170	3044	3167	779	24	2966	2966	3129	1789	57	2	1	0	658634	0.021	100000.000	100000.000	0.000	0.000	0.000	0.000	0.000	16.610	78	201	78	201	208	1660	100	167	"T450"
0	0	0	3	6	5	"Akt1"	"P31749"	13580	7390	100	3151	3100	371	11	2887	2887	2893	404	13	27	3	0	247981	0.512	100000.000	100000.000	0.000	0.000	0.000	0.000	0.000	16.610	264	213	264	213	80	560	100	168	"T450"
0	0	0	3	7	5	"Bax"	"Q07812"	14110	7420	80	3722	3721	451	12	2684	2684	2703	253	9	92	88	0	193492	4.024	100000.000	100000.000	0.000	0.000	0.000	0.000	0.000	16.610	1038	1037	1038	1037	52	340	100	169	"S163"
0	0	0	3	8	5	"Bax"	"Q07812"	14610	7420	170	3088	3314	696	21	2726	2726	2755	259	9	61	39	0	689263	2.158	100000.000	100000.000	0.000	0.000	0.000	0.000	0.000	16.610	362	588	362	588	208	1660	100	170	"S163"
0	0	0	3	9	5	"Bax"	"Q07812"	15110	7420	80	3680	3757	529	14	2529	2529	2553	282	11	94	94	0	195345	4.270	100000.000	100000.000	0.000	0.000	0.000	0.000	0.000	16.610	1151	1228	1151	1228	52	340	100	171	"S163"
0	0	0	3	1	6	"CFTR"	"P13569"	11110	8020	170	2843	2872	250	8	2675	2675	2901	2400	82	0	0	0	597332	-0.012	100000.000	100000.000	0.000	0.000	0.000	0.000	0.000	16.610	168	197	168	197	208	1660	100	172	"S813"
0	0	0	3	2	6	"CFTR"	"P13569"	11610	8030	80	3348	3348	154	4	2905	2905	2902	268	9	88	26	0	174080	1.664	100000.000	100000.000	0.000	0.000	0.000	0.000	0.000	16.610	443	443	443	443	52	340	100	173	"S813"
0	0	0	3	3	6	"CFTR"	"P13569"	12100	8030	170	3089	3125	306	9	3039	3039	3486	2269	65	0	0	0	650047	-0.159	100000.000	100000.000	0.000	0.000	0.000	0.000	0.000	16.610	50	86	50	86	208	1660	100	174	"S813"
0	0	0	3	4	6	"Crk "	"P46108"	12600	8040	170	2786	2791	204	7	2906	2906	3008	760	25	0	0	0	580482	-0.286	100000.000	100000.000	0.000	0.000	0.000	0.000	0.000	16.610	-120	-115	-120	-115	208	1660	100	175	"Y108"
0	0	0	3	5	6	"Crk "	"P46108"	13100	8040	170	2881	2880	237	8	2939	2939	2992	754	25	0	0	0	598983	-0.149	100000.000	100000.000	0.000	0.000	0.000	0.000	0.000	16.610	-58	-59	-58	-59	208	1660	100	176	"Y108"
0	0	0	3	6	6	"Crk "	"P46108"	13600	8040	170	2836	2853	257	9	2896	2896	2902	251	8	12	2	0	593411	-0.195	100000.000	100000.000	0.000	0.000	0.000	0.000	0.000	16.610	-60	-43	-60	-43	208	1660	100	177	"Y108"
0	0	0	3	7	6	"EGFR"	"P00533"	14100	8040	170	2964	2969	259	8	2839	2839	2868	395	13	14	0	0	617622	0.256	100000.000	100000.000	0.000	0.000	0.000	0.000	0.000	16.610	125	130	125	130	208	1660	100	178	"S1070"
0	0	0	3	8	6	"EGFR"	"P00533"	14600	8050	170	3131	3183	495	15	2706	2706	2733	250	9	60	43	0	662019	1.800	100000.000	100000.000	0.000	0.000	0.000	0.000	0.000	16.610	425	477	425	477	208	1660	100	179	"S1070"
0	0	0	3	9	6	"EGFR"	"P00533"	15100	8060	70	3141	3244	550	16	2641	2641	2671	308	11	93	21	0	103812	1.860	100000.000	100000.000	0.000	0.000	0.000	0.000	0.000	16.610	500	603	500	603	32	236	100	180	"S1070"
-75	0	0	3	1	7	"empty"	"empty"	11100	8690	170	2773	2806	376	13	2700	2700	2790	768	27	3	1	0	583615	0.021	100000.000	100000.000	0.000	0.000	0.000	0.000	0.000	16.610	73	106	73	106	208	1660	100	181	"empty"
-75	0	0	3	2	7	"empty"	"empty"	11600	8690	170	2858	2895	351	12	2779	2779	3215	3395	105	0	0	0	602132	-0.094	100000.000	100000.000	0.000	0.000	0.000	0.000	0.000	16.610	79	116	79	116	208	1660	100	182	"empty"
-75	0	0	3	3	7	"empty"	"empty"	12100	8690	170	3007	3075	525	17	2973	2973	3104	966	31	2	1	0	639563	-0.030	100000.000	100000.000	0.000	0.000	0.000	0.000	0.000	16.610	34	102	34	102	208	1660	100	183	"empty"
-75	0	0	3	4	7	"empty"	"empty"	12600	8690	170	2913	3085	902	29	2949	2949	3858	4711	122	1	0	0	641650	-0.164	100000.000	100000.000	0.000	0.000	0.000	0.000	0.000	16.610	-36	136	-36	136	208	1660	100	184	"empty"
-75	0	0	3	5	7	"empty"	"empty"	13100	8690	170	3028	3229	2151	66	3006	3006	3802	5303	139	0	0	0	671535	-0.108	100000.000	100000.000	0.000	0.000	0.000	0.000	0.000	16.610	22	223	22	223	208	1660	100	185	"empty"
-75	0	0	3	6	7	"empty"	"empty"	13600	8690	170	3012	3004	241	8	2924	2924	2950	287	9	20	1	0	624728	0.188	100000.000	100000.000	0.000	0.000	0.000	0.000	0.000	16.610	88	80	88	80	208	1660	100	186	"empty"
0	0	0	3	7	7	"GLQAWPG-pS-AIPQFLG_100"	"GLQAWPG-pS-AIPQFLG_100"	14090	8690	90	9083	12182	9375	76	2857	2857	2862	259	9	98	92	0	633467	35.985	100000.000	100000.000	0.000	0.000	0.000	0.000	0.000	16.610	6226	9325	6226	9325	52	420	100	187	"GLQAWPG-pS-AIPQFLG_100"
0	0	0	3	8	7	"GLQAWPG-pS-AIPQFLG_100"	"GLQAWPG-pS-AIPQFLG_100"	14600	8710	90	7964	7604	1268	16	2733	2733	2753	205	7	100	98	0	395388	23.663	100000.000	100000.000	0.000	0.000	0.000	0.000	0.000	16.610	5231	4871	5231	4871	52	420	100	188	"GLQAWPG-pS-AIPQFLG_100"
0	0	0	3	9	7	"GLQAWPG-pS-AIPQFLG_100"	"GLQAWPG-pS-AIPQFLG_100"	15110	8700	90	7221	6943	1117	16	2469	2469	2487	194	7	100	98	0	361057	22.969	100000.000	100000.000	0.000	0.000	0.000	0.000	0.000	16.610	4752	4474	4752	4474	52	420	100	189	"GLQAWPG-pS-AIPQFLG_100"
0	0	0	4	1	1	"Bcl-2"	"P10415"	15600	4810	70	2640	2609	226	8	2234	2234	2249	160	7	84	59	0	83490	2.250	100000.000	100000.000	0.000	0.000	0.000	0.000	0.000	16.610	406	375	406	375	32	236	100	190	"S87"
0	0	0	4	2	1	"Bcl-2"	"P10415"	16100	4810	170	2261	2333	288	12	2222	2222	2309	564	24	7	0	0	485265	0.043	100000.000	100000.000	0.000	0.000	0.000	0.000	0.000	16.610	39	111	39	111	208	1660	100	191	"S87"
0	0	0	4	3	1	"Bcl-2"	"P10415"	16610	4820	70	2850	2836	116	4	2287	2287	2302	153	6	100	96	0	90750	3.490	100000.000	100000.000	0.000	0.000	0.000	0.000	0.000	16.610	563	549	563	549	32	236	100	192	"S87"
0	0	0	4	4	1	"Casp3 "	"P42574"	17100	4810	170	2494	3005	907	30	2339	2339	2359	356	15	39	35	0	625024	1.815	100000.000	100000.000	0.000	0.000	0.000	0.000	0.000	16.610	155	666	155	666	208	1660	100	193	"S150"
0	0	0	4	5	1	"Casp3 "	"P42574"	17580	4800	200	3089	5718	6792	118	2384	2384	2692	2689	99	24	15	0	1806887	1.125	100000.000	100000.000	0.000	0.000	0.000	0.000	0.000	16.610	705	3334	705	3334	316	2384	100	194	"S150"
0	0	0	4	6	1	"Casp3 "	"P42574"	18100	4790	110	3593	3701	647	17	2502	2502	2699	1196	44	46	5	0	296060	0.838	100000.000	100000.000	0.000	0.000	0.000	0.000	0.000	16.610	1091	1199	1091	1199	80	656	100	195	"S150"
0	0	0	4	7	1	"CD19"	"P15391"	18600	4810	170	2623	2650	236	8	2580	2580	2651	604	22	3	0	0	551153	-0.002	100000.000	100000.000	0.000	0.000	0.000	0.000	0.000	16.610	43	70	43	70	208	1660	100	196	"Y500"
0	0	0	4	8	1	"CD19"	"P15391"	19100	4810	170	2594	2713	579	21	2394	2394	2450	396	16	36	12	0	564378	0.664	100000.000	100000.000	0.000	0.000	0.000	0.000	0.000	16.610	200	319	200	319	208	1660	100	197	"Y500"
0	0	0	4	9	1	"CD19"	"P15391"	19610	4820	90	2770	2778	203	7	2278	2278	2282	209	9	94	67	0	144457	2.373	100000.000	100000.000	0.000	0.000	0.000	0.000	0.000	16.610	492	500	492	500	52	420	100	198	"Y500"
0	0	0	4	1	2	"EP300"	"Q09472"	15590	5450	170	2503	2912	929	31	2367	2367	2502	756	30	27	15	0	605786	0.542	100000.000	100000.000	0.000	0.000	0.000	0.000	0.000	16.610	136	545	136	545	208	1660	100	199	"S2366"
0	0	0	4	2	2	"EP300"	"Q09472"	16090	5450	170	2288	2305	161	6	2330	2330	2335	191	8	8	1	0	479499	-0.157	100000.000	100000.000	0.000	0.000	0.000	0.000	0.000	16.610	-42	-25	-42	-25	208	1660	100	200	"S2366"
0	0	0	4	3	2	"EP300"	"Q09472"	16590	5450	170	2319	6151	14443	234	2313	2313	2620	3821	145	7	7	4	1279376	0.924	100000.000	100000.000	0.000	0.000	0.000	0.000	0.000	16.610	6	3838	6	3838	208	1660	100	201	"S2366"
0	0	0	4	4	2	"fyn"	"P06241"	17100	5460	70	2816	2836	308	10	2353	2353	3073	3906	127	0	0	0	90742	-0.061	100000.000	100000.000	0.000	0.000	0.000	0.000	0.000	16.610	463	483	463	483	32	236	100	202	"Y531"
0	0	0	4	5	2	"fyn"	"P06241"	17580	5460	110	2966	7149	12697	177	2431	2431	2541	1018	40	26	18	1	571941	4.527	100000.000	100000.000	0.000	0.000	0.000	0.000	0.000	16.610	535	4718	535	4718	80	656	100	203	"Y531"
0	0	0	4	6	2	"fyn"	"P06241"	18100	5450	170	2513	2553	239	9	2426	2426	3035	4638	152	0	0	0	531054	-0.104	100000.000	100000.000	0.000	0.000	0.000	0.000	0.000	16.610	87	127	87	127	208	1660	100	204	"Y531"
0	0	0	4	7	2	"Grb2"	"P62993"	18620	5450	110	2805	2898	497	17	2407	2407	2435	367	15	55	26	0	231843	1.262	100000.000	100000.000	0.000	0.000	0.000	0.000	0.000	16.610	398	491	398	491	80	656	100	205	"Y209"
0	0	0	4	8	2	"Grb2"	"P62993"	19100	5450	70	2922	2909	191	6	2345	2345	2385	376	15	87	12	0	93081	1.394	100000.000	100000.000	0.000	0.000	0.000	0.000	0.000	16.610	577	564	577	564	32	236	100	206	"Y209"
0	0	0	4	9	2	"Grb2"	"P62993"	19600	5450	100	2939	2872	470	16	2469	2469	2736	1147	41	5	0	0	229794	0.119	100000.000	100000.000	0.000	0.000	0.000	0.000	0.000	16.610	470	403	470	403	80	560	100	207	"Y209"
0	0	0	4	1	3	"IKK-beta "	"O14920"	15600	6080	170	2383	2443	508	20	2363	2363	2377	195	8	22	5	0	508196	0.338	100000.000	100000.000	0.000	0.000	0.000	0.000	0.000	16.610	20	80	20	80	208	1660	100	208	"Y188"
0	0	0	4	2	3	"IKK-beta "	"O14920"	16110	6080	80	2744	2752	165	5	2360	2360	2366	150	6	92	71	0	143123	2.573	100000.000	100000.000	0.000	0.000	0.000	0.000	0.000	16.610	384	392	384	392	52	340	100	209	"Y188"
0	0	0	4	3	3	"IKK-beta "	"O14920"	16600	6090	60	2844	2855	159	5	2355	2355	2350	146	6	100	96	0	91349	3.459	100000.000	100000.000	0.000	0.000	0.000	0.000	0.000	16.610	489	500	489	500	32	176	100	210	"Y188"
0	0	0	4	4	3	"IRAK1"	"P51617"	17120	6100	170	2411	2388	266	11	2481	2481	2549	708	27	0	0	0	496634	-0.227	100000.000	100000.000	0.000	0.000	0.000	0.000	0.000	16.610	-70	-93	-70	-93	208	1660	100	211	"T100"
0	0	0	4	5	3	"IRAK1"	"P51617"	17640	6120	170	2518	3916	4723	120	2455	2455	2818	2284	81	12	8	0	814606	0.481	100000.000	100000.000	0.000	0.000	0.000	0.000	0.000	16.610	63	1461	63	1461	208	1660	100	212	"T100"
0	0	0	4	6	3	"IRAK1"	"P51617"	18110	6090	170	2313	2276	264	11	2424	2424	2433	282	11	0	0	0	473479	-0.557	100000.000	100000.000	0.000	0.000	0.000	0.000	0.000	16.610	-111	-148	-111	-148	208	1660	100	213	"T100"
0	0	0	4	7	3	"IRF-7 "	"Q92985"	18610	6090	170	2580	2607	222	8	2515	2515	2601	753	28	1	0	0	542194	0.008	100000.000	100000.000	0.000	0.000	0.000	0.000	0.000	16.610	65	92	65	92	208	1660	100	214	"S471"
0	0	0	4	8	3	"IRF-7 "	"Q92985"	19110	6090	170	2522	2567	349	13	2466	2466	2786	1979	71	0	0	0	533870	-0.111	100000.000	100000.000	0.000	0.000	0.000	0.000	0.000	16.610	56	101	56	101	208	1660	100	215	"S471"
0	0	0	4	9	3	"IRF-7 "	"Q92985"	19600	6090	90	2779	2858	411	14	2494	2494	2538	313	12	44	11	0	148617	1.022	100000.000	100000.000	0.000	0.000	0.000	0.000	0.000	16.610	285	364	285	364	52	420	100	216	"S471"
0	0	0	4	1	4	"Lyn "	"P07948"	15590	6740	170	2397	2399	154	6	2385	2385	2428	319	13	2	0	0	498947	-0.091	100000.000	100000.000	0.000	0.000	0.000	0.000	0.000	16.610	12	14	12	14	208	1660	100	217	"Y507"
0	0	0	4	2	4	"Lyn "	"P07948"	16090	6740	170	2413	2415	186	7	2399	2399	2408	187	7	14	2	0	502269	0.037	100000.000	100000.000	0.000	0.000	0.000	0.000	0.000	16.610	14	16	14	16	208	1660	100	218	"Y507"
0	0	0	4	3	4	"Lyn "	"P07948"	16590	6740	170	2428	2448	260	10	2378	2378	2389	208	8	16	4	0	509155	0.284	100000.000	100000.000	0.000	0.000	0.000	0.000	0.000	16.610	50	70	50	70	208	1660	100	219	"Y507"
0	0	0	4	4	4	"MAVS"	"Q7Z434"	17090	6750	70	3334	3275	347	10	2507	2507	2549	259	10	90	84	0	104813	2.803	100000.000	100000.000	0.000	0.000	0.000	0.000	0.000	16.610	827	768	827	768	32	236	100	220	"S233/4"
0	0	0	4	5	4	"MAVS"	"Q7Z434"	17600	6750	80	3484	3496	417	11	2592	2592	2591	165	6	98	88	0	181775	5.485	100000.000	100000.000	0.000	0.000	0.000	0.000	0.000	16.610	892	904	892	904	52	340	100	221	"S233/4"
0	0	0	4	6	4	"MAVS"	"Q7Z434"	18090	6740	80	3396	3360	466	13	2495	2495	2514	175	6	86	84	0	174713	4.834	100000.000	100000.000	0.000	0.000	0.000	0.000	0.000	16.610	901	865	901	865	52	340	100	222	"S233/4"
0	0	0	4	7	4	"Mek2"	"P36507"	18600	6730	100	3121	3135	421	13	2425	2425	2452	245	9	85	73	0	250768	2.788	100000.000	100000.000	0.000	0.000	0.000	0.000	0.000	16.610	696	710	696	710	80	560	100	223	"s226"
0	0	0	4	8	4	"Mek2"	"P36507"	19100	6740	100	3169	3199	222	6	2441	2441	2500	443	17	92	27	0	255914	1.578	100000.000	100000.000	0.000	0.000	0.000	0.000	0.000	16.610	728	758	728	758	80	560	100	224	"s226"
0	0	0	4	9	4	"Mek2"	"P36507"	19600	6730	100	3049	3109	486	15	2420	2420	2436	190	7	96	88	0	248738	3.542	100000.000	100000.000	0.000	0.000	0.000	0.000	0.000	16.610	629	689	629	689	80	560	100	225	"s226"
0	0	0	4	1	5	"PKCE"	"Q02156"	15610	7380	110	3303	3298	187	5	2395	2395	2400	193	8	100	98	0	263877	4.653	100000.000	100000.000	0.000	0.000	0.000	0.000	0.000	16.610	908	903	908	903	80	656	100	226	"T566"
0	0	0	4	2	5	"PKCE"	"Q02156"	16100	7380	130	3877	3860	557	14	2388	2388	2411	267	11	95	94	0	463169	5.427	100000.000	100000.000	0.000	0.000	0.000	0.000	0.000	16.610	1489	1472	1489	1472	120	940	100	227	"T566"
0	0	0	4	3	5	"PKCE"	"Q02156"	16600	7380	130	3698	3692	431	11	2441	2441	2477	401	16	95	88	0	443065	3.030	100000.000	100000.000	0.000	0.000	0.000	0.000	0.000	16.610	1257	1251	1257	1251	120	940	100	228	"T566"
0	0	0	4	4	5	"PTEN"	"P60484"	17100	7370	170	2689	4958	8392	169	2686	2686	2809	1054	37	14	12	0	1031235	2.039	100000.000	100000.000	0.000	0.000	0.000	0.000	0.000	16.610	3	2272	3	2272	208	1660	100	229	"Y240"
0	0	0	4	5	5	"PTEN"	"P60484"	17600	7370	170	2620	2661	436	16	2652	2652	2762	979	35	1	1	0	553546	-0.103	100000.000	100000.000	0.000	0.000	0.000	0.000	0.000	16.610	-32	9	-32	9	208	1660	100	230	"Y240"
0	0	0	4	6	5	"PTEN"	"P60484"	18100	7370	170	2705	2707	242	8	2619	2619	2663	485	18	4	1	0	563052	0.091	100000.000	100000.000	0.000	0.000	0.000	0.000	0.000	16.610	86	88	86	88	208	1660	100	231	"Y240"
0	0	0	4	7	5	"Rab5A"	"P20339"	18600	7370	170	2657	2957	1895	64	2544	2544	2676	1391	51	5	2	0	615007	0.202	100000.000	100000.000	0.000	0.000	0.000	0.000	0.000	16.610	113	413	113	413	208	1660	100	232	"T202"
0	0	0	4	8	5	"Rab5A"	"P20339"	19100	7370	170	2642	2708	448	16	2500	2500	2601	1326	50	1	0	0	563223	0.081	100000.000	100000.000	0.000	0.000	0.000	0.000	0.000	16.610	142	208	142	208	208	1660	100	233	"T202"
0	0	0	4	9	5	"Rab5A"	"P20339"	19600	7370	170	2480	2508	204	8	2424	2424	2470	445	18	5	0	0	521689	0.085	100000.000	100000.000	0.000	0.000	0.000	0.000	0.000	16.610	56	84	56	84	208	1660	100	234	"T202"
0	0	0	4	1	6	"STAT3 "	"P40763"	15580	8020	100	2765	2754	305	11	2437	2437	2450	217	8	58	38	0	220324	1.401	100000.000	100000.000	0.000	0.000	0.000	0.000	0.000	16.610	328	317	328	317	80	560	100	235	"S727"
0	0	0	4	2	6	"STAT3 "	"P40763"	16080	8010	70	2953	2965	450	15	2470	2470	2532	365	14	62	9	0	94869	1.186	100000.000	100000.000	0.000	0.000	0.000	0.000	0.000	16.610	483	495	483	495	32	236	100	236	"S727"
0	0	0	4	3	6	"STAT3 "	"P40763"	16580	8010	170	2652	2689	252	9	2510	2510	2788	2411	86	0	0	0	559285	-0.041	100000.000	100000.000	0.000	0.000	0.000	0.000	0.000	16.610	142	179	142	179	208	1660	100	237	"S727"
0	0	0	4	4	6	"STAT6 "	"P42226"	17080	8010	170	2474	2490	174	6	2551	2551	2577	284	11	2	0	0	517820	-0.306	100000.000	100000.000	0.000	0.000	0.000	0.000	0.000	16.610	-77	-61	-77	-61	208	1660	100	238	"Y641"
0	0	0	4	5	6	"STAT6 "	"P42226"	17580	8010	170	2595	2747	916	33	2563	2563	2621	692	26	6	2	0	571436	0.182	100000.000	100000.000	0.000	0.000	0.000	0.000	0.000	16.610	32	184	32	184	208	1660	100	239	"Y641"
0	0	0	4	6	6	"STAT6 "	"P42226"	18090	8010	170	2422	2433	223	9	2552	2552	2580	318	12	1	0	0	506046	-0.462	100000.000	100000.000	0.000	0.000	0.000	0.000	0.000	16.610	-130	-119	-130	-119	208	1660	100	240	"Y641"
0	0	0	4	7	6	"Catalase"	"Q14790"	18590	8020	140	4223	4227	356	8	2570	2570	2633	688	26	98	81	0	659346	2.317	100000.000	100000.000	0.000	0.000	0.000	0.000	0.000	16.610	1653	1657	1653	1657	156	1140	100	241	"Y448"
0	0	0	4	8	6	"Catalase"	"Q14790"	19100	8020	140	3915	3958	301	7	2506	2506	2568	756	29	99	34	0	617491	1.839	100000.000	100000.000	0.000	0.000	0.000	0.000	0.000	16.610	1409	1452	1409	1452	156	1140	100	242	"Y448"
0	0	0	4	9	6	"Catalase"	"Q14790"	19600	8020	150	4102	4168	406	9	2449	2449	2486	390	15	100	100	0	650203	4.313	100000.000	100000.000	0.000	0.000	0.000	0.000	0.000	16.610	1653	1719	1653	1719	156	1272	100	243	"Y448"
-75	0	0	4	1	7	"empty"	"empty"	15620	8670	170	2431	2459	289	11	2478	2478	2494	226	9	7	1	0	511415	-0.155	100000.000	100000.000	0.000	0.000	0.000	0.000	0.000	16.610	-47	-19	-47	-19	208	1660	100	244	"empty"
-75	0	0	4	2	7	"empty"	"empty"	16120	8670	170	2602	2618	186	7	2522	2522	2527	212	8	21	2	0	544609	0.429	100000.000	100000.000	0.000	0.000	0.000	0.000	0.000	16.610	80	96	80	96	208	1660	100	245	"empty"
-75	0	0	4	3	7	"empty"	"empty"	16620	8670	170	2588	2656	517	19	2573	2573	2631	956	36	2	1	0	552528	0.026	100000.000	100000.000	0.000	0.000	0.000	0.000	0.000	16.610	15	83	15	83	208	1660	100	246	"empty"
-75	0	0	4	4	7	"empty"	"empty"	17120	8670	170	2745	3117	1906	61	2610	2610	2889	1822	63	3	3	0	648283	0.125	100000.000	100000.000	0.000	0.000	0.000	0.000	0.000	16.610	135	507	135	507	208	1660	100	247	"empty"
-75	0	0	4	5	7	"empty"	"empty"	17620	8670	170	2579	2588	207	7	2528	2528	2634	1203	45	0	0	0	538314	-0.038	100000.000	100000.000	0.000	0.000	0.000	0.000	0.000	16.610	51	60	51	60	208	1660	100	248	"empty"
-75	0	0	4	6	7	"empty"	"empty"	18120	8670	170	2541	2542	166	6	2503	2503	2516	212	8	16	0	0	528765	0.123	100000.000	100000.000	0.000	0.000	0.000	0.000	0.000	16.610	38	39	38	39	208	1660	100	249	"empty"
0	0	0	4	7	7	"Control-Spot"	"Human_IgG"	18590	8660	150	3993	4005	529	13	2665	2665	2798	861	30	91	12	0	624743	1.402	100000.000	100000.000	0.000	0.000	0.000	0.000	0.000	16.610	1328	1340	1328	1340	156	1272	100	250	"Control-Spot"
0	0	0	4	8	7	"Control-Spot"	"Human_IgG"	19090	8650	150	3760	3811	318	8	2525	2525	2630	703	26	99	28	0	594555	1.680	100000.000	100000.000	0.000	0.000	0.000	0.000	0.000	16.610	1235	1286	1235	1286	156	1272	100	251	"Control-Spot"
0	0	0	4	9	7	"Control-Spot"	"Human_IgG"	19590	8650	180	3757	3635	663	18	2572	2572	2646	380	14	76	68	0	930596	2.603	100000.000	100000.000	0.000	0.000	0.000	0.000	0.000	16.610	1185	1063	1185	1063	256	1924	100	252	"Control-Spot"
0	0	0	5	1	1	"Akt1"	"P31749"	2120	9350	80	4023	3985	312	7	2988	2988	2991	255	8	100	96	0	207204	3.898	100000.000	100000.000	0.000	0.000	0.000	0.000	0.000	16.610	1035	997	1035	997	52	340	100	253	"T308"
0	0	0	5	2	1	"Akt1"	"P31749"	2620	9360	90	3744	4086	1697	41	2878	2878	2913	260	8	96	94	0	212485	4.512	100000.000	100000.000	0.000	0.000	0.000	0.000	0.000	16.610	866	1208	866	1208	52	420	100	254	"T308"
0	0	0	5	3	1	"Akt1"	"P31749"	3120	9360	90	3922	3902	248	6	2872	2872	2913	362	12	100	86	0	202904	2.732	100000.000	100000.000	0.000	0.000	0.000	0.000	0.000	16.610	1050	1030	1050	1030	52	420	100	255	"T308"
0	0	0	5	4	1	"A-Raf"	"P10398"	3610	9340	80	4045	3890	800	20	2842	2842	2873	260	9	76	65	0	202279	3.912	100000.000	100000.000	0.000	0.000	0.000	0.000	0.000	16.610	1203	1048	1203	1048	52	340	100	256	"Y302"
0	0	0	5	5	1	"A-Raf"	"P10398"	4110	9340	80	4095	4145	665	16	2832	2832	2866	368	12	90	78	0	215515	3.476	100000.000	100000.000	0.000	0.000	0.000	0.000	0.000	16.610	1263	1313	1263	1313	52	340	100	257	"Y302"
0	0	0	5	6	1	"A-Raf"	"P10398"	4610	9350	70	4339	4345	494	11	2750	2750	2775	307	11	100	100	0	139037	5.114	100000.000	100000.000	0.000	0.000	0.000	0.000	0.000	16.610	1589	1595	1589	1595	32	236	100	258	"Y302"
0	0	0	5	7	1	"Cdk4"	"P11802"	5100	9320	170	2912	3651	4122	112	2903	2903	3437	3493	101	4	3	0	759400	0.061	100000.000	100000.000	0.000	0.000	0.000	0.000	0.000	16.610	9	748	9	748	208	1660	100	259	"S150"
0	0	0	5	8	1	"Cdk4"	"P11802"	5600	9320	170	3016	3013	271	8	3218	3218	3239	422	13	2	0	0	626728	-0.536	100000.000	100000.000	0.000	0.000	0.000	0.000	0.000	16.610	-202	-205	-202	-205	208	1660	100	260	"S150"
0	0	0	5	9	1	"Cdk4"	"P11802"	6090	9310	170	2916	2953	256	8	3199	3199	3214	338	10	1	0	0	614250	-0.772	100000.000	100000.000	0.000	0.000	0.000	0.000	0.000	16.610	-283	-246	-283	-246	208	1660	100	261	"S150"
0	0	0	5	1	2	"CREB "	"P16220"	2090	9950	170	2982	3027	385	12	2928	2928	2968	344	11	17	7	0	629652	0.172	100000.000	100000.000	0.000	0.000	0.000	0.000	0.000	16.610	54	99	54	99	208	1660	100	262	"S111"
0	0	0	5	2	2	"CREB "	"P16220"	2570	9970	140	3053	3139	539	17	2845	2845	2903	391	13	22	5	0	489668	0.604	100000.000	100000.000	0.000	0.000	0.000	0.000	0.000	16.610	208	294	208	294	156	1140	100	263	"S111"
0	0	0	5	3	2	"CREB "	"P16220"	3090	9940	170	2838	2958	485	16	2798	2798	2848	333	11	25	6	0	615233	0.330	100000.000	100000.000	0.000	0.000	0.000	0.000	0.000	16.610	40	160	40	160	208	1660	100	264	"S111"
0	0	0	5	4	2	"DVL1"	"O14640"	3590	9940	170	2862	2923	386	13	2843	2843	2880	294	10	17	3	0	608018	0.146	100000.000	100000.000	0.000	0.000	0.000	0.000	0.000	16.610	19	80	19	80	208	1660	100	265	"S679"
0	0	0	5	5	2	"DVL1"	"O14640"	4080	9940	170	2897	2909	287	9	2874	2874	2883	317	10	19	1	0	605121	0.082	100000.000	100000.000	0.000	0.000	0.000	0.000	0.000	16.610	23	35	23	35	208	1660	100	266	"S679"
0	0	0	5	6	2	"DVL1"	"O14640"	4580	9930	120	3274	3379	731	21	2947	2947	2963	428	14	39	16	0	405510	0.972	100000.000	100000.000	0.000	0.000	0.000	0.000	0.000	16.610	327	432	327	432	120	820	100	267	"S679"
0	0	0	5	7	2	"IFNAR1 "	"P17181"	5090	9940	140	3326	3671	2054	55	3022	3022	3228	2963	91	3	1	0	572744	0.150	100000.000	100000.000	0.000	0.000	0.000	0.000	0.000	16.610	304	649	304	649	156	1140	100	268	"Y466"
0	0	0	5	8	2	"IFNAR1 "	"P17181"	5580	9920	170	2980	3080	529	17	3020	3020	3212	1542	48	1	0	0	640712	-0.086	100000.000	100000.000	0.000	0.000	0.000	0.000	0.000	16.610	-40	60	-40	60	208	1660	100	269	"Y466"
0	0	0	5	9	2	"IFNAR1 "	"P17181"	6070	9920	170	2894	2916	263	9	3090	3090	3225	2095	64	0	0	0	606582	-0.147	100000.000	100000.000	0.000	0.000	0.000	0.000	0.000	16.610	-196	-174	-196	-174	208	1660	100	270	"Y466"
0	0	0	5	1	3	"Jak1 "	"P23458"	2100	10650	80	3464	3482	307	8	2764	2764	2828	525	18	71	13	0	181055	1.246	100000.000	100000.000	0.000	0.000	0.000	0.000	0.000	16.610	700	718	700	718	52	340	100	271	"Y1034"
0	0	0	5	2	3	"Jak1 "	"P23458"	2610	10630	90	3965	3781	585	15	2820	2820	2882	445	15	75	65	0	196637	2.020	100000.000	100000.000	0.000	0.000	0.000	0.000	0.000	16.610	1145	961	1145	961	52	420	100	272	"Y1034"
0	0	0	5	3	3	"Jak1 "	"P23458"	3100	10610	120	3355	3400	638	18	2921	2921	3220	2050	63	1	0	0	407999	0.088	100000.000	100000.000	0.000	0.000	0.000	0.000	0.000	16.610	434	479	434	479	120	820	100	273	"Y1034"
0	0	0	5	4	3	"Jun "	"P05412"	3610	10620	170	2584	2651	309	11	2994	2994	3056	447	14	2	0	0	551474	-0.906	100000.000	100000.000	0.000	0.000	0.000	0.000	0.000	16.610	-410	-343	-410	-343	208	1660	100	274	"S63"
0	0	0	5	5	3	"Jun "	"P05412"	4100	10620	170	2797	2903	569	19	3016	3016	3053	395	12	7	2	0	603733	-0.380	100000.000	100000.000	0.000	0.000	0.000	0.000	0.000	16.610	-219	-113	-219	-113	208	1660	100	275	"S63"
0	0	0	5	6	3	"Jun "	"P05412"	4600	10610	170	2795	2809	281	10	2943	2943	2958	352	11	5	0	0	584232	-0.423	100000.000	100000.000	0.000	0.000	0.000	0.000	0.000	16.610	-148	-134	-148	-134	208	1660	100	276	"S63"
0	0	0	5	7	3	"Lck"	"P06239"	5120	10620	120	3250	3244	380	11	2830	2830	2855	329	11	56	20	0	389244	1.182	100000.000	100000.000	0.000	0.000	0.000	0.000	0.000	16.610	420	414	420	414	120	820	100	277	"Y192"
0	0	0	5	8	3	"Lck"	"P06239"	5610	10620	110	3264	3266	182	5	2711	2711	2880	1475	51	0	0	0	261268	0.262	100000.000	100000.000	0.000	0.000	0.000	0.000	0.000	16.610	553	555	553	555	80	656	100	278	"Y192"
0	0	0	5	9	3	"Lck"	"P06239"	6100	10620	100	3308	3443	1038	30	2768	2768	2865	582	20	38	5	0	275466	0.993	100000.000	100000.000	0.000	0.000	0.000	0.000	0.000	16.610	540	675	540	675	80	560	100	279	"Y192"
0	0	0	5	1	4	"Mlk3"	"Q16584"	2100	11250	170	2886	2896	375	12	3021	3021	3076	389	12	5	0	0	602452	-0.463	100000.000	100000.000	0.000	0.000	0.000	0.000	0.000	16.610	-135	-125	-135	-125	208	1660	100	280	"T277"
0	0	0	5	2	4	"Mlk3"	"Q16584"	2600	11250	170	2902	2916	290	9	3021	3021	3077	358	11	6	1	0	606550	-0.450	100000.000	100000.000	0.000	0.000	0.000	0.000	0.000	16.610	-119	-105	-119	-105	208	1660	100	281	"T277"
0	0	0	5	3	4	"Mlk3"	"Q16584"	3100	11250	170	2809	2802	267	9	2981	2981	3054	413	13	1	0	0	582790	-0.610	100000.000	100000.000	0.000	0.000	0.000	0.000	0.000	16.610	-172	-179	-172	-179	208	1660	100	282	"T277"
0	0	0	5	4	4	"NFAT2 "	"O95644"	3600	11250	170	2986	3088	415	13	2977	2977	3024	402	13	18	6	0	642213	0.159	100000.000	100000.000	0.000	0.000	0.000	0.000	0.000	16.610	9	111	9	111	208	1660	100	283	"S245"
0	0	0	5	5	4	"NFAT2 "	"O95644"	4100	11250	170	3068	3074	402	13	2893	2893	2918	396	13	25	5	0	639347	0.394	100000.000	100000.000	0.000	0.000	0.000	0.000	0.000	16.610	175	181	175	181	208	1660	100	284	"S245"
0	0	0	5	6	4	"NFAT2 "	"O95644"	4600	11250	170	3018	3048	444	14	2870	2870	2896	411	14	24	11	0	634060	0.370	100000.000	100000.000	0.000	0.000	0.000	0.000	0.000	16.610	148	178	148	178	208	1660	100	285	"S245"
0	0	0	5	7	4	"PI3-kinase p85 subunit beta"	"O00459"	5100	11250	170	2963	3041	466	15	2815	2815	2823	289	10	32	16	0	632445	0.754	100000.000	100000.000	0.000	0.000	0.000	0.000	0.000	16.610	148	226	148	226	208	1660	100	286	"Y605"
0	0	0	5	8	4	"PI3-kinase p85 subunit beta"	"O00459"	5600	11250	170	3054	3346	1179	35	2860	2860	2882	370	12	31	22	0	695998	1.254	100000.000	100000.000	0.000	0.000	0.000	0.000	0.000	16.610	194	486	194	486	208	1660	100	287	"Y605"
0	0	0	5	9	4	"PI3-kinase p85 subunit beta"	"O00459"	6110	11270	80	3371	5104	5113	100	2715	2715	2739	231	8	84	75	0	265420	10.238	100000.000	100000.000	0.000	0.000	0.000	0.000	0.000	16.610	656	2389	656	2389	52	340	100	288	"Y605"
0	0	0	5	1	5	"PDGFRb"	"P09619"	2090	11860	170	2885	2928	303	10	2918	2918	2998	665	22	3	0	0	608922	-0.105	100000.000	100000.000	0.000	0.000	0.000	0.000	0.000	16.610	-33	10	-33	10	208	1660	100	289	"Y740"
0	0	0	5	2	5	"PDGFRb"	"P09619"	2590	11860	170	2794	2814	211	7	2883	2883	2958	484	16	1	0	0	585322	-0.298	100000.000	100000.000	0.000	0.000	0.000	0.000	0.000	16.610	-89	-69	-89	-69	208	1660	100	290	"Y740"
0	0	0	5	3	5	"PDGFRb"	"P09619"	3090	11860	170	2852	2879	242	8	2862	2862	2905	289	9	9	3	0	598839	-0.090	100000.000	100000.000	0.000	0.000	0.000	0.000	0.000	16.610	-10	17	-10	17	208	1660	100	291	"Y740"
0	0	0	5	4	5	"Rack1"	"P63244"	3600	11870	90	3477	3511	419	11	3027	3027	3045	298	9	65	36	0	182564	1.564	100000.000	100000.000	0.000	0.000	0.000	0.000	0.000	16.610	450	484	450	484	52	420	100	292	"Y194"
0	0	0	5	5	5	"Rack1"	"P63244"	4100	11870	170	3083	3142	493	15	2937	2937	2959	338	11	30	11	0	653527	0.541	100000.000	100000.000	0.000	0.000	0.000	0.000	0.000	16.610	146	205	146	205	208	1660	100	293	"Y194"
0	0	0	5	6	5	"Rack1"	"P63244"	4600	11870	170	2953	2987	516	17	2906	2906	2998	1088	36	1	1	0	621217	-0.010	100000.000	100000.000	0.000	0.000	0.000	0.000	0.000	16.610	47	81	47	81	208	1660	100	294	"Y194"
0	0	0	5	7	5	"SEK1 "	"P45985"	5100	11870	170	3074	3142	408	12	3051	3051	3260	1482	45	2	0	0	653456	-0.080	100000.000	100000.000	0.000	0.000	0.000	0.000	0.000	16.610	23	91	23	91	208	1660	100	295	"T261"
0	0	0	5	8	5	"SEK1 "	"P45985"	5600	11880	170	2769	2804	294	10	2854	2854	2884	276	9	10	2	0	583207	-0.290	100000.000	100000.000	0.000	0.000	0.000	0.000	0.000	16.610	-85	-50	-85	-50	208	1660	100	296	"T261"
0	0	0	5	9	5	"SEK1 "	"P45985"	6100	11880	170	2721	2733	217	7	2848	2848	2873	263	9	4	1	0	568449	-0.532	100000.000	100000.000	0.000	0.000	0.000	0.000	0.000	16.610	-127	-115	-127	-115	208	1660	100	297	"T261"
0	0	0	5	1	6	"Smad3 "	"P84022"	2090	12510	170	3042	3074	394	12	2965	2965	3016	501	16	7	0	0	639495	0.116	100000.000	100000.000	0.000	0.000	0.000	0.000	0.000	16.610	77	109	77	109	208	1660	100	298	"S423"
0	0	0	5	2	6	"Smad3 "	"P84022"	2590	12520	170	2887	2949	424	14	2872	2872	2924	370	12	12	3	0	613403	0.068	100000.000	100000.000	0.000	0.000	0.000	0.000	0.000	16.610	15	77	15	77	208	1660	100	299	"S423"
0	0	0	5	3	6	"Smad3 "	"P84022"	3090	12520	170	2991	3051	763	25	2975	2975	3031	436	14	3	0	0	634615	0.046	100000.000	100000.000	0.000	0.000	0.000	0.000	0.000	16.610	16	76	16	76	208	1660	100	300	"S423"
0	0	0	5	4	6	"TBK1 "	"Q9UHD2"	3590	12540	110	6231	5998	973	16	2962	2962	3001	282	9	93	93	0	479844	10.628	100000.000	100000.000	0.000	0.000	0.000	0.000	0.000	16.610	3269	3036	3269	3036	80	656	100	301	"S172"
0	0	0	5	5	6	"TBK1 "	"Q9UHD2"	4110	12540	90	5899	6057	821	13	2881	2881	2892	309	10	100	100	0	314945	10.243	100000.000	100000.000	0.000	0.000	0.000	0.000	0.000	16.610	3018	3176	3018	3176	52	420	100	302	"S172"
0	0	0	5	6	6	"TBK1 "	"Q9UHD2"	4620	12540	160	3705	4711	1904	40	3029	3029	3131	1097	35	47	41	0	979942	1.440	100000.000	100000.000	0.000	0.000	0.000	0.000	0.000	16.610	676	1682	676	1682	208	1512	100	303	"S172"
0	0	0	5	7	6	"TrKA"	"P04629"	5110	12530	130	6633	5980	1787	29	3084	3084	3156	647	20	80	75	0	717652	4.365	100000.000	100000.000	0.000	0.000	0.000	0.000	0.000	16.610	3549	2896	3549	2896	120	940	100	304	"Y496"
0	0	0	5	8	6	"TrKA"	"P04629"	5600	12540	170	3783	4764	2086	43	2939	2939	2990	345	11	55	50	0	990866	5.142	100000.000	100000.000	0.000	0.000	0.000	0.000	0.000	16.610	844	1825	844	1825	208	1660	100	305	"Y496"
0	0	0	5	9	6	"TrKA"	"P04629"	6090	12550	120	6285	5975	1139	19	2952	2952	2993	316	10	93	89	0	716969	9.437	100000.000	100000.000	0.000	0.000	0.000	0.000	0.000	16.610	3333	3023	3333	3023	120	820	100	306	"Y496"
-75	0	0	5	1	7	"empty"	"empty"	2100	13170	170	3092	3138	394	12	2973	2973	3017	431	14	21	3	0	652780	0.281	100000.000	100000.000	0.000	0.000	0.000	0.000	0.000	16.610	119	165	119	165	208	1660	100	307	"empty"
-75	0	0	5	2	7	"empty"	"empty"	2600	13170	170	2810	2883	548	19	2898	2898	2979	479	16	4	2	0	599686	-0.200	100000.000	100000.000	0.000	0.000	0.000	0.000	0.000	16.610	-88	-15	-88	-15	208	1660	100	308	"empty"
-75	0	0	5	3	7	"empty"	"empty"	3100	13170	170	3056	3113	390	12	2941	2941	3012	418	13	11	4	0	647476	0.242	100000.000	100000.000	0.000	0.000	0.000	0.000	0.000	16.610	115	172	115	172	208	1660	100	309	"empty"
-75	0	0	5	4	7	"empty"	"empty"	3600	13170	170	3107	3191	542	16	2967	2967	3013	362	12	24	6	0	663813	0.492	100000.000	100000.000	0.000	0.000	0.000	0.000	0.000	16.610	140	224	140	224	208	1660	100	310	"empty"
-75	0	0	5	5	7	"empty"	"empty"	4100	13170	170	3088	3040	396	13	3046	3046	3108	867	27	1	0	0	632327	-0.078	100000.000	100000.000	0.000	0.000	0.000	0.000	0.000	16.610	42	-6	42	-6	208	1660	100	311	"empty"
-75	0	0	5	6	7	"empty"	"empty"	4600	13170	170	2995	3005	397	13	3073	3073	3099	527	17	4	1	0	625033	-0.178	100000.000	100000.000	0.000	0.000	0.000	0.000	0.000	16.610	-78	-68	-78	-68	208	1660	100	312	"empty"
-75	0	0	5	7	7	"empty"	"empty"	5100	13170	170	3056	3104	380	12	3077	3077	3125	442	14	7	4	0	645625	-0.048	100000.000	100000.000	0.000	0.000	0.000	0.000	0.000	16.610	-21	27	-21	27	208	1660	100	313	"empty"
-75	0	0	5	8	7	"empty"	"empty"	5600	13170	170	2914	2967	274	9	2954	2954	3036	896	29	1	0	0	617088	-0.077	100000.000	100000.000	0.000	0.000	0.000	0.000	0.000	16.610	-40	13	-40	13	208	1660	100	314	"empty"
-75	0	0	5	9	7	"empty"	"empty"	6100	13170	170	2887	2973	337	11	2872	2872	2919	440	15	8	4	0	618396	0.123	100000.000	100000.000	0.000	0.000	0.000	0.000	0.000	16.610	15	101	15	101	208	1660	100	315	"empty"
0	0	0	6	1	1	"PLCG2"	"P16885"	6630	9340	170	3032	3021	297	9	3028	3028	3054	441	14	7	0	0	628329	-0.075	100000.000	100000.000	0.000	0.000	0.000	0.000	0.000	16.610	4	-7	4	-7	208	1660	100	316	"Y753"
0	0	0	6	2	1	"PLCG2"	"P16885"	7130	9340	170	2912	2946	336	11	2887	2887	2910	485	16	10	0	0	612866	0.074	100000.000	100000.000	0.000	0.000	0.000	0.000	0.000	16.610	25	59	25	59	208	1660	100	317	"Y753"
0	0	0	6	3	1	"PLCG2"	"P16885"	7630	9320	160	3226	6544	8889	135	2932	2932	3336	2895	86	20	14	0	1361073	1.108	100000.000	100000.000	0.000	0.000	0.000	0.000	0.000	16.610	294	3612	294	3612	208	1512	100	318	"Y753"
0	0	0	6	4	1	"pyk2"	"Q14289"	8140	9360	140	7170	6732	1714	25	2912	2912	3301	2973	90	80	2	0	1050145	1.154	100000.000	100000.000	0.000	0.000	0.000	0.000	0.000	16.610	4258	3820	4258	3820	156	1140	100	319	"Y402"
0	0	0	6	5	1	"pyk2"	"Q14289"	8640	9360	150	7125	7107	1965	27	2795	2795	3474	4066	117	66	2	0	1108665	0.894	100000.000	100000.000	0.000	0.000	0.000	0.000	0.000	16.610	4330	4312	4330	4312	156	1272	100	320	"Y402"
0	0	0	6	6	1	"pyk2"	"Q14289"	9140	9360	140	7143	7131	3486	48	2702	2702	2916	1717	58	85	81	0	1112389	2.455	100000.000	100000.000	0.000	0.000	0.000	0.000	0.000	16.610	4441	4429	4441	4429	156	1140	100	321	"Y402"
0	0	0	6	7	1	"STAM2"	"Q92783"	9640	9370	130	3323	4234	4853	114	2689	2689	3301	4751	143	5	3	0	508082	0.196	100000.000	100000.000	0.000	0.000	0.000	0.000	0.000	16.610	634	1545	634	1545	120	940	100	322	"Y371"
0	0	0	6	8	1	"STAM2"	"Q92783"	10140	9360	160	3533	5033	5027	99	2713	2713	2978	1767	59	15	10	0	1046926	1.163	100000.000	100000.000	0.000	0.000	0.000	0.000	0.000	16.610	820	2320	820	2320	208	1512	100	323	"Y371"
0	0	0	6	9	1	"STAM2"	"Q92783"	10630	9360	140	3632	4167	2461	59	2719	2719	2941	2024	68	8	4	0	650052	0.606	100000.000	100000.000	0.000	0.000	0.000	0.000	0.000	16.610	913	1448	913	1448	156	1140	100	324	"Y371"
0	0	0	6	1	2	"STAT3 "	"P40763"	6620	9970	110	4083	4034	387	9	2953	2953	2943	273	9	96	93	0	322713	3.996	100000.000	100000.000	0.000	0.000	0.000	0.000	0.000	16.610	1130	1081	1130	1081	80	656	100	325	"Y705"
0	0	0	6	2	2	"STAT3 "	"P40763"	7130	9990	110	4191	4216	522	12	2860	2860	2968	1056	35	83	3	0	337292	1.182	100000.000	100000.000	0.000	0.000	0.000	0.000	0.000	16.610	1331	1356	1331	1356	80	656	100	326	"Y705"
0	0	0	6	3	2	"STAT3 "	"P40763"	7640	10000	100	3952	3956	431	10	2854	2854	2878	439	15	93	71	0	316451	2.456	100000.000	100000.000	0.000	0.000	0.000	0.000	0.000	16.610	1098	1102	1098	1102	80	560	100	327	"Y705"
0	0	0	6	4	2	"STMN1"	"P16949"	8130	9990	170	2646	2719	412	15	2793	2793	2841	866	30	1	0	0	565621	-0.141	100000.000	100000.000	0.000	0.000	0.000	0.000	0.000	16.610	-147	-74	-147	-74	208	1660	100	328	"S15"
0	0	0	6	5	2	"STMN1"	"P16949"	8630	10000	170	2655	2722	482	17	2750	2750	3589	4560	127	0	0	0	566166	-0.190	100000.000	100000.000	0.000	0.000	0.000	0.000	0.000	16.610	-95	-28	-95	-28	208	1660	100	329	"S15"
0	0	0	6	6	2	"STMN1"	"P16949"	9130	10000	170	2732	3792	4746	125	2719	2719	2895	1417	48	10	8	0	788724	0.633	100000.000	100000.000	0.000	0.000	0.000	0.000	0.000	16.610	13	1073	13	1073	208	1660	100	330	"S15"
0	0	0	6	7	2	"4E-BP1 "	"Q13541"	9630	10000	170	2687	3066	2481	80	2709	2709	3053	2896	94	2	1	0	637802	0.004	100000.000	100000.000	0.000	0.000	0.000	0.000	0.000	16.610	-22	357	-22	357	208	1660	100	331	"S64"
0	0	0	6	8	2	"4E-BP1 "	"Q13541"	10130	10020	60	2962	4465	3385	75	2730	2730	2872	978	34	40	31	0	142877	1.629	100000.000	100000.000	0.000	0.000	0.000	0.000	0.000	16.610	232	1735	232	1735	32	176	100	332	"S64"
0	0	0	6	9	2	"4E-BP1 "	"Q13541"	10630	10020	170	2746	2776	662	23	2766	2766	3014	2478	82	0	0	0	577388	-0.096	100000.000	100000.000	0.000	0.000	0.000	0.000	0.000	16.610	-20	10	-20	10	208	1660	100	333	"S64"
0	0	0	6	1	3	"Tgfbr2"	"P37173"	6630	10630	170	2225	2284	331	14	2713	2713	2788	1020	36	1	0	0	475167	-0.494	100000.000	100000.000	0.000	0.000	0.000	0.000	0.000	16.610	-488	-429	-488	-429	208	1660	100	334	"Y336"
0	0	0	6	2	3	"Tgfbr2"	"P37173"	7130	10630	170	2248	2366	579	24	2679	2679	2720	428	15	4	2	0	492095	-0.827	100000.000	100000.000	0.000	0.000	0.000	0.000	0.000	16.610	-431	-313	-431	-313	208	1660	100	335	"Y336"
0	0	0	6	3	3	"Tgfbr2"	"P37173"	7630	10630	170	2246	2325	368	15	2677	2677	2702	346	12	5	0	0	483563	-1.090	100000.000	100000.000	0.000	0.000	0.000	0.000	0.000	16.610	-431	-352	-431	-352	208	1660	100	336	"Y336"
0	0	0	6	4	3	"Bid "	"P55957"	8140	10650	70	3234	3247	345	10	2582	2582	2596	343	13	84	46	0	103917	1.898	100000.000	100000.000	0.000	0.000	0.000	0.000	0.000	16.610	652	665	652	665	32	236	100	337	"T54"
0	0	0	6	5	3	"Bid "	"P55957"	8640	10640	60	3361	3455	342	9	2648	2648	2663	277	10	100	71	0	110546	2.859	100000.000	100000.000	0.000	0.000	0.000	0.000	0.000	16.610	713	807	713	807	32	176	100	338	"T54"
0	0	0	6	6	3	"Bid "	"P55957"	9140	10640	70	3511	3565	181	5	2628	2628	2622	204	7	100	100	0	114069	4.623	100000.000	100000.000	0.000	0.000	0.000	0.000	0.000	16.610	883	937	883	937	32	236	100	339	"T54"
0	0	0	6	7	3	"caveolin-1"	"Q03135"	9640	10640	170	2639	2723	749	27	2672	2672	2864	1389	48	2	0	0	566339	-0.102	100000.000	100000.000	0.000	0.000	0.000	0.000	0.000	16.610	-33	51	-33	51	208	1660	100	340	"Y6"
0	0	0	6	8	3	"caveolin-1"	"Q03135"	10140	10650	170	2718	2742	300	10	2706	2706	2773	471	16	8	0	0	570351	-0.066	100000.000	100000.000	0.000	0.000	0.000	0.000	0.000	16.610	12	36	12	36	208	1660	100	341	"Y6"
0	0	0	6	9	3	"caveolin-1"	"Q03135"	10640	10650	170	2711	2768	416	15	2753	2753	2805	378	13	9	2	0	575658	-0.098	100000.000	100000.000	0.000	0.000	0.000	0.000	0.000	16.610	-42	15	-42	15	208	1660	100	342	"Y6"
0	0	0	6	1	4	"CDK2"	"P24941"	6620	11260	100	3362	3348	308	9	2758	2758	2821	410	14	77	20	0	267821	1.285	100000.000	100000.000	0.000	0.000	0.000	0.000	0.000	16.610	604	590	604	590	80	560	100	343	"Y14"
0	0	0	6	2	4	"CDK2"	"P24941"	7110	11270	100	3181	3158	316	10	2633	2633	2660	374	14	72	26	0	252662	1.332	100000.000	100000.000	0.000	0.000	0.000	0.000	0.000	16.610	548	525	548	525	80	560	100	344	"Y14"
0	0	0	6	3	4	"CDK2"	"P24941"	7650	11290	150	3017	3059	766	25	2690	2690	2730	535	19	29	3	0	477190	0.615	100000.000	100000.000	0.000	0.000	0.000	0.000	0.000	16.610	327	369	327	369	156	1272	100	345	"Y14"
0	0	0	6	4	4	"Fos "	"P01100"	8120	11270	170	2502	2515	225	8	2520	2520	2611	1054	40	0	0	0	523029	-0.091	100000.000	100000.000	0.000	0.000	0.000	0.000	0.000	16.610	-18	-5	-18	-5	208	1660	100	346	"S362"
0	0	0	6	5	4	"Fos "	"P01100"	8630	11270	170	2479	2554	457	17	2461	2461	2498	314	12	11	2	0	531252	0.178	100000.000	100000.000	0.000	0.000	0.000	0.000	0.000	16.610	18	93	18	93	208	1660	100	347	"S362"
0	0	0	6	6	4	"Fos "	"P01100"	9130	11280	170	2634	2662	262	9	2649	2649	2679	338	12	8	1	0	553730	-0.050	100000.000	100000.000	0.000	0.000	0.000	0.000	0.000	16.610	-15	13	-15	13	208	1660	100	348	"S362"
0	0	0	6	7	4	"Grb2"	"P62993"	9640	11290	80	4233	4074	594	14	2753	2753	2784	241	8	90	86	0	211845	5.353	100000.000	100000.000	0.000	0.000	0.000	0.000	0.000	16.610	1480	1321	1480	1321	52	340	100	349	"Y37"
0	0	0	6	8	4	"Grb2"	"P62993"	10130	11280	90	4386	4378	584	13	2694	2694	2705	354	13	98	92	0	227649	4.726	100000.000	100000.000	0.000	0.000	0.000	0.000	0.000	16.610	1692	1684	1692	1684	52	420	100	350	"Y37"
0	0	0	6	9	4	"Grb2"	"P62993"	10630	11280	90	4295	4223	417	9	2657	2657	2712	315	11	100	98	0	219608	4.797	100000.000	100000.000	0.000	0.000	0.000	0.000	0.000	16.610	1638	1566	1638	1566	52	420	100	351	"Y37"
0	0	0	6	1	5	"IL4R "	"P24394"	6630	11910	170	3906	4295	4460	103	2851	2851	2929	1080	36	47	1	0	893426	1.265	100000.000	100000.000	0.000	0.000	0.000	0.000	0.000	16.610	1055	1444	1055	1444	208	1660	100	352	"Y713"
0	0	0	6	2	5	"IL4R "	"P24394"	7130	11920	170	3726	3705	450	12	2696	2696	2888	2104	72	1	0	0	770679	0.388	100000.000	100000.000	0.000	0.000	0.000	0.000	0.000	16.610	1030	1009	1030	1009	208	1660	100	353	"Y713"
0	0	0	6	3	5	"IL4R "	"P24394"	7630	11910	150	3405	3444	342	9	2597	2597	2603	406	15	89	50	0	537252	2.071	100000.000	100000.000	0.000	0.000	0.000	0.000	0.000	16.610	808	847	808	847	156	1272	100	354	"Y713"
0	0	0	6	4	5	"IRAK4"	"P51617"	8130	11920	140	4669	4721	923	19	2485	2485	2500	278	11	99	97	0	736499	7.989	100000.000	100000.000	0.000	0.000	0.000	0.000	0.000	16.610	2184	2236	2184	2236	156	1140	100	355	"T208"
0	0	0	6	5	5	"IRAK4"	"P51617"	8630	11930	160	4779	4667	796	17	2457	2457	2474	226	9	93	92	0	970835	9.704	100000.000	100000.000	0.000	0.000	0.000	0.000	0.000	16.610	2322	2210	2322	2210	208	1512	100	356	"T208"
0	0	0	6	6	5	"IRAK4"	"P51617"	9130	11930	140	5059	5013	695	13	2495	2495	2556	777	30	96	94	0	781968	3.162	100000.000	100000.000	0.000	0.000	0.000	0.000	0.000	16.610	2564	2518	2564	2518	156	1140	100	357	"T208"
0	0	0	6	7	5	"LDLRAP1"	"Q5SW96"	9630	11920	170	2676	2695	285	10	2628	2628	2679	408	15	10	1	0	560461	0.039	100000.000	100000.000	0.000	0.000	0.000	0.000	0.000	16.610	48	67	48	67	208	1660	100	358	"S186"
0	0	0	6	8	5	"LDLRAP1"	"Q5SW96"	10130	11930	170	2727	2794	631	22	2745	2745	2840	1970	69	0	0	0	581200	-0.023	100000.000	100000.000	0.000	0.000	0.000	0.000	0.000	16.610	-18	49	-18	49	208	1660	100	359	"S186"
0	0	0	6	9	5	"LDLRAP1"	"Q5SW96"	10630	11930	170	2646	2656	335	12	2723	2723	2735	356	13	5	1	0	552378	-0.222	100000.000	100000.000	0.000	0.000	0.000	0.000	0.000	16.610	-77	-67	-77	-67	208	1660	100	360	"S186"
0	0	0	6	1	6	"MAPK14"	"Q16539"	6620	12560	80	3556	3598	318	8	2903	2903	2928	237	8	100	86	0	187103	2.827	100000.000	100000.000	0.000	0.000	0.000	0.000	0.000	16.610	653	695	653	695	52	340	100	361	"T179"
0	0	0	6	2	6	"MAPK14"	"Q16539"	7140	12570	110	3245	3238	411	12	2785	2785	2786	293	10	65	37	0	259061	1.543	100000.000	100000.000	0.000	0.000	0.000	0.000	0.000	16.610	460	453	460	453	80	656	100	362	"T179"
0	0	0	6	3	6	"MAPK14"	"Q16539"	7620	12570	70	3215	3201	259	8	2691	2691	2716	399	14	65	9	0	102433	1.216	100000.000	100000.000	0.000	0.000	0.000	0.000	0.000	16.610	524	510	524	510	32	236	100	363	"T179"
0	0	0	6	4	6	"Met "	"P08581"	8140	12570	80	3340	3347	373	11	2486	2486	2554	454	17	86	46	0	174049	1.747	100000.000	100000.000	0.000	0.000	0.000	0.000	0.000	16.610	854	861	854	861	52	340	100	364	"Y1003"
0	0	0	6	5	6	"Met "	"P08581"	8640	12570	90	3426	3415	385	11	2426	2426	2576	1143	44	34	0	0	177559	0.734	100000.000	100000.000	0.000	0.000	0.000	0.000	0.000	16.610	1000	989	1000	989	52	420	100	365	"Y1003"
0	0	0	6	6	6	"Met "	"P08581"	9150	12570	90	3563	3509	298	8	2510	2510	2532	196	7	98	98	0	182478	4.985	100000.000	100000.000	0.000	0.000	0.000	0.000	0.000	16.610	1053	999	1053	999	52	420	100	366	"Y1003"
0	0	0	6	7	6	"p53 "	"P04637"	9650	12580	80	3419	3488	499	14	2410	2410	2450	257	10	100	94	0	181365	4.039	100000.000	100000.000	0.000	0.000	0.000	0.000	0.000	16.610	1009	1078	1009	1078	52	340	100	367	"S15"
0	0	0	6	8	6	"p53 "	"P04637"	10120	12600	90	3499	3422	350	10	2529	2529	2579	401	15	92	73	0	177932	2.102	100000.000	100000.000	0.000	0.000	0.000	0.000	0.000	16.610	970	893	970	893	52	420	100	368	"S15"
0	0	0	6	9	6	"p53 "	"P04637"	10620	12580	90	3558	3618	1211	33	2543	2543	2611	616	23	82	26	0	188121	1.635	100000.000	100000.000	0.000	0.000	0.000	0.000	0.000	16.610	1015	1075	1015	1075	52	420	100	369	"S15"
-75	0	0	6	1	7	"empty"	"empty"	6630	13210	170	2867	2900	278	9	2840	2840	3116	2275	73	0	0	0	603264	-0.095	100000.000	100000.000	0.000	0.000	0.000	0.000	0.000	16.610	27	60	27	60	208	1660	100	370	"empty"
-75	0	0	6	2	7	"empty"	"empty"	7130	13210	170	2728	2768	546	19	2755	2755	2759	382	13	8	1	0	575642	0.024	100000.000	100000.000	0.000	0.000	0.000	0.000	0.000	16.610	-27	13	-27	13	208	1660	100	371	"empty"
-75	0	0	6	3	7	"empty"	"empty"	7630	13210	170	2680	2687	403	14	2660	2660	2711	921	33	2	0	0	558906	-0.026	100000.000	100000.000	0.000	0.000	0.000	0.000	0.000	16.610	20	27	20	27	208	1660	100	372	"empty"
-75	0	0	6	4	7	"empty"	"empty"	8130	13210	170	2515	2533	227	8	2521	2521	2545	334	13	4	1	0	526766	-0.036	100000.000	100000.000	0.000	0.000	0.000	0.000	0.000	16.610	-6	12	-6	12	208	1660	100	373	"empty"
-75	0	0	6	5	7	"empty"	"empty"	8630	13210	170	2460	2514	465	18	2451	2451	2495	458	18	5	1	0	522828	0.041	100000.000	100000.000	0.000	0.000	0.000	0.000	0.000	16.610	9	63	9	63	208	1660	100	374	"empty"
-75	0	0	6	6	7	"empty"	"empty"	9130	13210	170	2480	2522	295	11	2507	2507	2552	476	18	3	2	0	524600	-0.063	100000.000	100000.000	0.000	0.000	0.000	0.000	0.000	16.610	-27	15	-27	15	208	1660	100	375	"empty"
0	0	0	6	7	7	"GLQAWPGEAIPQFLG_100"	"GLQAWPGEAIPQFLG_100"	9630	13210	90	3137	3191	299	9	2481	2481	2493	283	11	98	63	0	165924	2.466	100000.000	100000.000	0.000	0.000	0.000	0.000	0.000	16.610	656	710	656	710	52	420	100	376	"GLQAWPGEAIPQFLG_100"
0	0	0	6	8	7	"GLQAWPGEAIPQFLG_100"	"GLQAWPGEAIPQFLG_100"	10130	13220	100	3097	3037	488	16	2489	2489	2581	566	21	53	7	0	242990	0.806	100000.000	100000.000	0.000	0.000	0.000	0.000	0.000	16.610	608	548	608	548	80	560	100	377	"GLQAWPGEAIPQFLG_100"
0	0	0	6	9	7	"GLQAWPGEAIPQFLG_100"	"GLQAWPGEAIPQFLG_100"	10620	13200	90	3399	3362	509	15	2570	2570	2583	507	19	69	25	0	174804	1.536	100000.000	100000.000	0.000	0.000	0.000	0.000	0.000	16.610	829	792	829	792	52	420	100	378	"GLQAWPGEAIPQFLG_100"
0	0	0	7	1	1	"JAK2"	"O60674"	11160	9310	170	2692	2782	463	16	2689	2689	2819	1583	56	0	0	0	578704	-0.023	100000.000	100000.000	0.000	0.000	0.000	0.000	0.000	16.610	3	93	3	93	208	1660	100	379	"Y813"
0	0	0	7	2	1	"JAK2"	"O60674"	11660	9310	170	2879	3016	481	15	2774	2774	3054	2055	67	0	0	0	627389	-0.018	100000.000	100000.000	0.000	0.000	0.000	0.000	0.000	16.610	105	242	105	242	208	1660	100	380	"Y813"
0	0	0	7	3	1	"JAK2"	"O60674"	12160	9320	170	2950	3628	3263	89	2814	2814	3516	4025	114	2	2	0	754614	0.028	100000.000	100000.000	0.000	0.000	0.000	0.000	0.000	16.610	136	814	136	814	208	1660	100	381	"Y813"
0	0	0	7	4	1	"Jun "	"P05412"	12680	9310	70	3740	4769	3286	68	2605	2605	2782	1572	56	46	25	0	152619	1.264	100000.000	100000.000	0.000	0.000	0.000	0.000	0.000	16.610	1135	2164	1135	2164	32	236	100	382	"S73"
0	0	0	7	5	1	"Jun "	"P05412"	13170	9330	170	2357	2390	281	11	2887	2887	3713	5207	140	0	0	0	497164	-0.254	100000.000	100000.000	0.000	0.000	0.000	0.000	0.000	16.610	-530	-497	-530	-497	208	1660	100	383	"S73"
0	0	0	7	6	1	"Jun "	"P05412"	13670	9330	170	2521	2553	276	10	2889	2889	2890	353	12	1	0	0	530980	-0.955	100000.000	100000.000	0.000	0.000	0.000	0.000	0.000	16.610	-368	-336	-368	-336	208	1660	100	384	"S73"
0	0	0	7	7	1	"Kit "	"P10721"	14170	9340	170	3631	3825	1004	26	2868	2868	2906	329	11	59	53	0	795647	2.793	100000.000	100000.000	0.000	0.000	0.000	0.000	0.000	16.610	763	957	763	957	208	1660	100	385	"Y936"
0	0	0	7	8	1	"Kit "	"P10721"	14680	9350	120	4195	4008	671	16	2637	2637	2664	293	10	87	79	0	481013	4.587	100000.000	100000.000	0.000	0.000	0.000	0.000	0.000	16.610	1558	1371	1558	1371	120	820	100	386	"Y936"
0	0	0	7	9	1	"Kit "	"P10721"	15170	9370	100	4246	4259	504	11	2577	2577	2583	203	7	98	97	0	340714	8.256	100000.000	100000.000	0.000	0.000	0.000	0.000	0.000	16.610	1669	1682	1669	1682	80	560	100	387	"Y936"
0	0	0	7	1	2	"Mnk1"	"Q9BUB5"	11140	9970	170	3126	5083	5452	107	2896	2896	3943	4188	106	15	8	0	1057163	0.272	100000.000	100000.000	0.000	0.000	0.000	0.000	0.000	16.610	230	2187	230	2187	208	1660	100	388	"T250"
0	0	0	7	2	2	"Mnk1"	"Q9BUB5"	11650	9980	60	3882	3850	282	7	2875	2875	2890	190	6	96	96	0	123200	5.053	100000.000	100000.000	0.000	0.000	0.000	0.000	0.000	16.610	1007	975	1007	975	32	176	100	389	"T250"
0	0	0	7	3	2	"Mnk1"	"Q9BUB5"	12150	9960	170	3707	3715	645	17	2897	2897	3022	622	20	61	25	0	772724	1.114	100000.000	100000.000	0.000	0.000	0.000	0.000	0.000	16.610	810	818	810	818	208	1660	100	390	"T250"
0	0	0	7	4	2	"NFAT3"	"Q14934"	12650	9970	170	2884	3139	704	22	2870	2870	3067	2324	75	1	0	0	652953	0.031	100000.000	100000.000	0.000	0.000	0.000	0.000	0.000	16.610	14	269	14	269	208	1660	100	391	"S676"
0	0	0	7	5	2	"NFAT3"	"Q14934"	13150	9970	170	2881	3154	719	22	2848	2848	2848	256	8	26	19	0	656128	1.195	100000.000	100000.000	0.000	0.000	0.000	0.000	0.000	16.610	33	306	33	306	208	1660	100	392	"S676"
0	0	0	7	6	2	"NFAT3"	"Q14934"	13650	9990	80	4711	4418	945	21	2869	2869	3711	4263	114	0	0	0	229713	0.166	100000.000	100000.000	0.000	0.000	0.000	0.000	0.000	16.610	1842	1549	1842	1549	52	340	100	393	"S676"
0	0	0	7	7	2	"PIK3R1 "	"P27986"	14150	9980	170	2801	2870	365	12	2740	2740	2747	206	7	35	20	0	596988	0.597	100000.000	100000.000	0.000	0.000	0.000	0.000	0.000	16.610	61	130	61	130	208	1660	100	394	"Y528"
0	0	0	7	8	2	"PIK3R1 "	"P27986"	14650	9980	170	2626	2628	240	9	2613	2613	2624	198	7	23	6	0	546560	0.020	100000.000	100000.000	0.000	0.000	0.000	0.000	0.000	16.610	13	15	13	15	208	1660	100	395	"Y528"
0	0	0	7	9	2	"PIK3R1 "	"P27986"	15170	9960	60	2782	2703	223	8	2656	2656	2644	198	7	25	3	0	86511	0.298	100000.000	100000.000	0.000	0.000	0.000	0.000	0.000	16.610	126	47	126	47	32	176	100	396	"Y528"
0	0	0	7	1	3	"p67phox"	"P19878"	11160	10610	170	4300	7158	6637	92	2992	2992	3457	2033	58	46	35	0	1488777	1.820	100000.000	100000.000	0.000	0.000	0.000	0.000	0.000	16.610	1308	4166	1308	4166	208	1660	100	397	"S208"
0	0	0	7	2	3	"p67phox"	"P19878"	11660	10610	170	2964	3011	334	11	2902	2902	3012	565	18	2	1	0	626200	-0.002	100000.000	100000.000	0.000	0.000	0.000	0.000	0.000	16.610	62	109	62	109	208	1660	100	398	"S208"
0	0	0	7	3	3	"p67phox"	"P19878"	12160	10610	170	2899	2935	344	11	2885	2885	2949	461	15	5	0	0	610390	-0.030	100000.000	100000.000	0.000	0.000	0.000	0.000	0.000	16.610	14	50	14	50	208	1660	100	399	"S208"
0	0	0	7	4	3	"PDK1"	"O15530"	12670	10640	80	3353	3398	274	8	2847	2847	2874	280	9	86	40	0	176688	1.871	100000.000	100000.000	0.000	0.000	0.000	0.000	0.000	16.610	506	551	506	551	52	340	100	400	"S241"
0	0	0	7	5	3	"PDK1"	"O15530"	13160	10620	170	3051	3088	596	19	2977	2977	3063	1149	37	0	0	0	642202	0.022	100000.000	100000.000	0.000	0.000	0.000	0.000	0.000	16.610	74	111	74	111	208	1660	100	401	"S241"
0	0	0	7	6	3	"PDK1"	"O15530"	13660	10620	170	2932	2936	327	11	2837	2837	2846	251	8	32	12	0	610773	0.359	100000.000	100000.000	0.000	0.000	0.000	0.000	0.000	16.610	95	99	95	99	208	1660	100	402	"S241"
0	0	0	7	7	3	"Ripk1"	"Q13546"	14160	10620	170	2747	2757	235	8	2751	2751	2748	197	7	18	3	0	573522	0.046	100000.000	100000.000	0.000	0.000	0.000	0.000	0.000	16.610	-4	6	-4	6	208	1660	100	403	"Y384"
0	0	0	7	8	3	"Ripk1"	"Q13546"	14660	10620	170	2667	2669	228	8	2616	2616	2635	279	10	8	0	0	555190	0.122	100000.000	100000.000	0.000	0.000	0.000	0.000	0.000	16.610	51	53	51	53	208	1660	100	404	"Y384"
0	0	0	7	9	3	"Ripk1"	"Q13546"	15160	10630	170	2555	2558	209	8	2541	2541	2551	202	7	13	3	0	532065	0.035	100000.000	100000.000	0.000	0.000	0.000	0.000	0.000	16.610	14	17	14	17	208	1660	100	405	"Y384"
0	0	0	7	1	4	"Shc1"	"P29353"	11170	11280	90	3525	3511	553	15	2870	2870	2926	416	14	63	42	0	182552	1.406	100000.000	100000.000	0.000	0.000	0.000	0.000	0.000	16.610	655	641	655	641	52	420	100	406	"S36"
0	0	0	7	2	4	"Shc1"	"P29353"	11660	11260	170	3045	3101	330	10	2870	2870	2968	1230	41	0	0	0	644927	0.108	100000.000	100000.000	0.000	0.000	0.000	0.000	0.000	16.610	175	231	175	231	208	1660	100	407	"S36"
0	0	0	7	3	4	"Shc1"	"P29353"	12150	11280	110	3365	3408	379	11	2843	2843	2882	306	10	72	41	0	272625	1.719	100000.000	100000.000	0.000	0.000	0.000	0.000	0.000	16.610	522	565	522	565	80	656	100	408	"S36"
0	0	0	7	4	4	"SMAD3"	"Q15796"	12660	11260	170	2821	2980	1574	52	2819	2819	2862	381	13	9	0	0	619776	0.310	100000.000	100000.000	0.000	0.000	0.000	0.000	0.000	16.610	2	161	2	161	208	1660	100	409	"S204"
0	0	0	7	5	4	"SMAD3"	"Q15796"	13160	11260	170	2983	3019	261	8	2982	2982	3017	290	9	15	3	0	627990	0.007	100000.000	100000.000	0.000	0.000	0.000	0.000	0.000	16.610	1	37	1	37	208	1660	100	410	"S204"
0	0	0	7	6	4	"SMAD3"	"Q15796"	13660	11260	170	2736	2747	273	9	2777	2777	2796	272	9	12	2	0	571414	-0.180	100000.000	100000.000	0.000	0.000	0.000	0.000	0.000	16.610	-41	-30	-41	-30	208	1660	100	411	"S204"
0	0	0	7	7	4	"TAK1 "	"O43318"	14160	11260	170	2820	2829	273	9	2727	2727	2750	314	11	13	0	0	588401	0.252	100000.000	100000.000	0.000	0.000	0.000	0.000	0.000	16.610	93	102	93	102	208	1660	100	412	"S192"
0	0	0	7	8	4	"TAK1 "	"O43318"	14660	11260	170	2660	2673	285	10	2624	2624	2821	1671	59	0	0	0	555899	-0.089	100000.000	100000.000	0.000	0.000	0.000	0.000	0.000	16.610	36	49	36	49	208	1660	100	413	"S192"
0	0	0	7	9	4	"TAK1 "	"O43318"	15150	11270	170	2579	2603	240	9	2525	2525	2564	348	13	10	2	0	541509	0.112	100000.000	100000.000	0.000	0.000	0.000	0.000	0.000	16.610	54	78	54	78	208	1660	100	414	"S192"
0	0	0	7	1	5	"ACC1"	"Q13085 "	11180	11900	170	2774	2818	339	12	2671	2671	2688	278	10	25	10	0	586081	0.468	100000.000	100000.000	0.000	0.000	0.000	0.000	0.000	16.610	103	147	103	147	208	1660	100	415	"S29"
0	0	0	7	2	5	"ACC1"	"Q13085 "	11680	11900	70	3519	3519	341	9	2792	2792	2825	405	14	87	34	0	112618	1.714	100000.000	100000.000	0.000	0.000	0.000	0.000	0.000	16.610	727	727	727	727	32	236	100	416	"S29"
0	0	0	7	3	5	"ACC1"	"Q13085 "	12160	11920	70	3580	3562	251	7	2782	2782	2811	217	7	96	90	0	113989	3.461	100000.000	100000.000	0.000	0.000	0.000	0.000	0.000	16.610	798	780	798	780	32	236	100	417	"S29"
0	0	0	7	4	5	"AR"	"P10275"	12680	11920	120	5191	4818	933	19	2817	2817	2844	539	18	84	81	0	578110	3.662	100000.000	100000.000	0.000	0.000	0.000	0.000	0.000	16.610	2374	2001	2374	2001	120	820	100	418	"Y363"
0	0	0	7	5	5	"AR"	"P10275"	13160	11920	120	5118	4838	871	18	2866	2866	2876	262	9	90	87	0	580569	7.489	100000.000	100000.000	0.000	0.000	0.000	0.000	0.000	16.610	2252	1972	2252	1972	120	820	100	419	"Y363"
0	0	0	7	6	5	"AR"	"P10275"	13680	11910	120	4213	3895	912	23	2624	2624	2674	604	22	68	60	0	467369	2.022	100000.000	100000.000	0.000	0.000	0.000	0.000	0.000	16.610	1589	1271	1589	1271	120	820	100	420	"Y363"
0	0	0	7	7	5	"process-control__"	"GGSGGSGDYKDDDDK"	14170	11900	170	2694	2801	399	14	2674	2674	2708	500	18	16	4	0	582709	0.186	100000.000	100000.000	0.000	0.000	0.000	0.000	0.000	16.610	20	127	20	127	208	1660	100	421	"process-control__"
0	0	0	7	8	5	"process-control__"	"GGSGGSGDYKDDDDK"	14660	11900	120	2749	2837	372	13	2557	2557	2598	304	11	35	16	0	340397	0.786	100000.000	100000.000	0.000	0.000	0.000	0.000	0.000	16.610	192	280	192	280	120	820	100	422	"process-control__"
0	0	0	7	9	5	"process-control__"	"GGSGGSGDYKDDDDK"	15150	11920	130	2636	2719	339	12	2444	2444	2463	233	9	44	20	0	326249	1.099	100000.000	100000.000	0.000	0.000	0.000	0.000	0.000	16.610	192	275	192	275	120	940	100	423	"process-control__"
0	0	0	7	1	6	"Ck2-B"	"Q5SRQ6"	11160	12570	170	2703	2702	236	8	2625	2625	2652	356	13	10	1	0	561997	0.140	100000.000	100000.000	0.000	0.000	0.000	0.000	0.000	16.610	78	77	78	77	208	1660	100	424	"S228"
0	0	0	7	2	6	"Ck2-B"	"Q5SRQ6"	11650	12570	170	2731	2739	179	6	2632	2632	2680	481	17	2	0	0	569613	0.123	100000.000	100000.000	0.000	0.000	0.000	0.000	0.000	16.610	99	107	99	107	208	1660	100	425	"S228"
0	0	0	7	3	6	"Ck2-B"	"Q5SRQ6"	12150	12570	170	2729	2748	181	6	2715	2715	2765	330	11	3	0	0	571580	-0.052	100000.000	100000.000	0.000	0.000	0.000	0.000	0.000	16.610	14	33	14	33	208	1660	100	426	"S228"
0	0	0	7	4	6	"CTNNB1"	"P35222"	12650	12580	110	3184	3234	343	10	2898	2898	3052	1161	38	2	0	0	258709	0.157	100000.000	100000.000	0.000	0.000	0.000	0.000	0.000	16.610	286	336	286	336	80	656	100	427	"S33"
0	0	0	7	5	6	"CTNNB1"	"P35222"	13140	12560	90	3180	3232	219	6	2950	2950	2965	225	7	51	17	0	168089	1.187	100000.000	100000.000	0.000	0.000	0.000	0.000	0.000	16.610	230	282	230	282	52	420	100	428	"S33"
0	0	0	7	6	6	"CTNNB1"	"P35222"	13660	12560	130	2896	2883	287	9	2599	2599	2828	1450	51	0	0	0	345980	0.038	100000.000	100000.000	0.000	0.000	0.000	0.000	0.000	16.610	297	284	297	284	120	940	100	429	"S33"
0	0	0	7	7	6	"EGFR"	"P00533"	14140	12560	170	2658	2739	519	18	2567	2567	2581	198	7	36	13	0	569710	0.798	100000.000	100000.000	0.000	0.000	0.000	0.000	0.000	16.610	91	172	91	172	208	1660	100	430	"Y869"
0	0	0	7	8	6	"EGFR"	"P00533"	14640	12550	170	2556	2562	201	7	2497	2497	2520	214	8	19	3	0	532869	0.196	100000.000	100000.000	0.000	0.000	0.000	0.000	0.000	16.610	59	65	59	65	208	1660	100	431	"Y869"
0	0	0	7	9	6	"EGFR"	"P00533"	15130	12550	170	2524	2564	281	10	2455	2455	2462	176	7	28	9	0	533306	0.580	100000.000	100000.000	0.000	0.000	0.000	0.000	0.000	16.610	69	109	69	109	208	1660	100	432	"Y869"
-75	0	0	7	1	7	"empty"	"empty"	11160	13180	170	2533	2557	262	10	2586	2586	2614	302	11	5	2	0	531828	-0.189	100000.000	100000.000	0.000	0.000	0.000	0.000	0.000	16.610	-53	-29	-53	-29	208	1660	100	433	"empty"
-75	0	0	7	2	7	"empty"	"empty"	11660	13180	170	2674	2709	227	8	2654	2654	2680	248	9	18	1	0	563479	0.117	100000.000	100000.000	0.000	0.000	0.000	0.000	0.000	16.610	20	55	20	55	208	1660	100	434	"empty"
-75	0	0	7	3	7	"empty"	"empty"	12160	13180	170	2784	3119	1918	61	2720	2720	2755	389	14	9	4	0	648815	0.936	100000.000	100000.000	0.000	0.000	0.000	0.000	0.000	16.610	64	399	64	399	208	1660	100	435	"empty"
-75	0	0	7	4	7	"empty"	"empty"	12660	13180	170	2791	2849	363	12	2788	2788	2837	328	11	12	3	0	592497	0.037	100000.000	100000.000	0.000	0.000	0.000	0.000	0.000	16.610	3	61	3	61	208	1660	100	436	"empty"
-75	0	0	7	5	7	"empty"	"empty"	13160	13180	170	2851	2883	317	10	2823	2823	2876	554	19	3	1	0	599660	0.013	100000.000	100000.000	0.000	0.000	0.000	0.000	0.000	16.610	28	60	28	60	208	1660	100	437	"empty"
-75	0	0	7	6	7	"empty"	"empty"	13660	13180	170	2575	2571	216	8	2560	2560	2588	606	23	0	0	0	534851	-0.028	100000.000	100000.000	0.000	0.000	0.000	0.000	0.000	16.610	15	11	15	11	208	1660	100	438	"empty"
0	0	0	7	7	7	"GLQAWPG-pS-AIPQFLG_GLQAWPGEAIPQFLG_80vs20"	"GLQAWPG-pS-AIPQFLG_GLQAWPGEAIPQFLG_80vs20"	14160	13210	60	7831	7621	1020	13	2613	2613	2611	186	7	100	100	0	243875	26.935	100000.000	100000.000	0.000	0.000	0.000	0.000	0.000	16.610	5218	5008	5218	5008	32	176	100	439	"GLQAWPG-pS-AIPQFLG_GLQAWPGEAIPQFLG_80vs20"
0	0	0	7	8	7	"GLQAWPG-pS-AIPQFLG_GLQAWPGEAIPQFLG_80vs20"	"GLQAWPG-pS-AIPQFLG_GLQAWPGEAIPQFLG_80vs20"	14660	13210	70	7204	6787	1189	17	2423	2423	2467	269	10	96	96	0	217172	16.059	100000.000	100000.000	0.000	0.000	0.000	0.000	0.000	16.610	4781	4364	4781	4364	32	236	100	440	"GLQAWPG-pS-AIPQFLG_GLQAWPGEAIPQFLG_80vs20"
0	0	0	7	9	7	"GLQAWPG-pS-AIPQFLG_GLQAWPGEAIPQFLG_80vs20"	"GLQAWPG-pS-AIPQFLG_GLQAWPGEAIPQFLG_80vs20"	15170	13200	120	2660	4157	2180	52	2397	2397	2416	202	8	53	45	0	498820	8.619	100000.000	100000.000	0.000	0.000	0.000	0.000	0.000	16.610	263	1760	263	1760	120	820	100	441	"GLQAWPG-pS-AIPQFLG_GLQAWPGEAIPQFLG_80vs20"
0	0	0	8	1	1	"Bim"	"O43521"	15620	9300	170	2528	2648	402	15	2492	2492	2516	310	12	29	15	0	550744	0.426	100000.000	100000.000	0.000	0.000	0.000	0.000	0.000	16.610	36	156	36	156	208	1660	100	442	"S69"
0	0	0	8	2	1	"Bim"	"O43521"	16130	9310	120	2665	2777	465	16	2552	2552	2592	499	19	18	5	0	333273	0.371	100000.000	100000.000	0.000	0.000	0.000	0.000	0.000	16.610	113	225	113	225	120	820	100	443	"S69"
0	0	0	8	3	1	"Bim"	"O43521"	16610	9340	60	3331	3442	765	22	2642	2642	2656	193	7	84	78	0	110142	4.073	100000.000	100000.000	0.000	0.000	0.000	0.000	0.000	16.610	689	800	689	800	32	176	100	444	"S69"
0	0	0	8	4	1	"caspase-8"	"Q14790 "	17110	9320	170	2666	2672	270	10	2584	2584	2618	330	12	17	2	0	555782	0.164	100000.000	100000.000	0.000	0.000	0.000	0.000	0.000	16.610	82	88	82	88	208	1660	100	445	"Y448"
0	0	0	8	5	1	"caspase-8"	"Q14790 "	17610	9330	170	2415	2665	2857	107	2500	2500	2529	329	13	4	1	0	554220	0.413	100000.000	100000.000	0.000	0.000	0.000	0.000	0.000	16.610	-85	165	-85	165	208	1660	100	446	"Y448"
0	0	0	8	6	1	"caspase-8"	"Q14790 "	18110	9330	170	2498	2585	478	18	2448	2448	2600	1410	54	2	0	0	537704	-0.011	100000.000	100000.000	0.000	0.000	0.000	0.000	0.000	16.610	50	137	50	137	208	1660	100	447	"Y448"
0	0	0	8	7	1	"Cdc2"	"P06493"	18620	9340	120	2740	2781	278	9	2448	2448	2473	288	11	50	14	0	333734	1.069	100000.000	100000.000	0.000	0.000	0.000	0.000	0.000	16.610	292	333	292	333	120	820	100	448	"T161"
0	0	0	8	8	1	"Cdc2"	"P06493"	19110	9350	140	2642	2757	661	23	2357	2357	2418	416	17	32	9	0	430041	0.815	100000.000	100000.000	0.000	0.000	0.000	0.000	0.000	16.610	285	400	285	400	156	1140	100	449	"T161"
0	0	0	8	9	1	"Cdc2"	"P06493"	19610	9340	130	2890	2895	292	10	2520	2520	2549	279	10	65	15	0	347437	1.240	100000.000	100000.000	0.000	0.000	0.000	0.000	0.000	16.610	370	375	370	375	120	940	100	450	"T161"
0	0	0	8	1	2	"FGFR1 "	"P11362"	15600	9950	170	2483	2530	565	22	2499	2499	2519	243	9	7	1	0	526208	0.045	100000.000	100000.000	0.000	0.000	0.000	0.000	0.000	16.610	-16	31	-16	31	208	1660	100	451	"Y653"
0	0	0	8	2	2	"FGFR1 "	"P11362"	16100	9950	170	2519	2548	238	9	2474	2474	2544	428	16	6	0	0	530053	0.009	100000.000	100000.000	0.000	0.000	0.000	0.000	0.000	16.610	45	74	45	74	208	1660	100	452	"Y653"
0	0	0	8	3	2	"FGFR1 "	"P11362"	16600	9960	170	2570	2581	158	6	2577	2577	2643	815	30	0	0	0	536833	-0.076	100000.000	100000.000	0.000	0.000	0.000	0.000	0.000	16.610	-7	4	-7	4	208	1660	100	453	"Y653"
0	0	0	8	4	2	"GIT2"	"Q14161"	17090	9960	80	2716	3056	1349	44	2569	2569	2578	182	7	42	30	0	158918	2.626	100000.000	100000.000	0.000	0.000	0.000	0.000	0.000	16.610	147	487	147	487	52	340	100	454	"Y492"
0	0	0	8	5	2	"GIT2"	"Q14161"	17600	9960	170	2689	2704	315	11	2511	2511	2547	252	9	37	10	0	562384	0.623	100000.000	100000.000	0.000	0.000	0.000	0.000	0.000	16.610	178	193	178	193	208	1660	100	455	"Y492"
0	0	0	8	6	2	"GIT2"	"Q14161"	18120	9970	60	2915	2931	248	8	2475	2475	2517	262	10	87	31	0	93785	1.580	100000.000	100000.000	0.000	0.000	0.000	0.000	0.000	16.610	440	456	440	456	32	176	100	456	"Y492"
0	0	0	8	7	2	"Grb2"	"P62993"	18600	9960	170	2509	2602	506	19	2479	2479	2510	258	10	10	5	0	541235	0.357	100000.000	100000.000	0.000	0.000	0.000	0.000	0.000	16.610	30	123	30	123	208	1660	100	457	"Y7"
0	0	0	8	8	2	"Grb2"	"P62993"	19100	9970	170	2433	2493	303	12	2442	2442	2482	359	14	8	3	0	518508	0.031	100000.000	100000.000	0.000	0.000	0.000	0.000	0.000	16.610	-9	51	-9	51	208	1660	100	458	"Y7"
0	0	0	8	9	2	"Grb2"	"P62993"	19600	9970	170	2524	2549	286	11	2491	2491	2529	289	11	9	1	0	530234	0.069	100000.000	100000.000	0.000	0.000	0.000	0.000	0.000	16.610	33	58	33	58	208	1660	100	459	"Y7"
0	0	0	8	1	3	"IKK-gamma "	"Q9Y6K9"	15610	10600	170	2327	2516	2313	91	2462	2462	2478	224	9	10	4	0	523374	0.170	100000.000	100000.000	0.000	0.000	0.000	0.000	0.000	16.610	-135	54	-135	54	208	1660	100	460	"S43"
0	0	0	8	2	3	"IKK-gamma "	"Q9Y6K9"	16110	10600	170	2619	2651	230	8	2678	2678	2686	224	8	15	2	0	551507	-0.156	100000.000	100000.000	0.000	0.000	0.000	0.000	0.000	16.610	-59	-27	-59	-27	208	1660	100	461	"S43"
0	0	0	8	3	3	"IKK-gamma "	"Q9Y6K9"	16610	10600	170	2508	2557	298	11	2638	2638	2700	968	35	1	0	0	531873	-0.148	100000.000	100000.000	0.000	0.000	0.000	0.000	0.000	16.610	-130	-81	-130	-81	208	1660	100	462	"S43"
0	0	0	8	4	3	"IRAK1"	"P51617"	17120	10610	140	2763	2813	337	11	2521	2521	2656	1336	50	0	0	0	438766	0.118	100000.000	100000.000	0.000	0.000	0.000	0.000	0.000	16.610	242	292	242	292	156	1140	100	463	"T387"
0	0	0	8	5	3	"IRAK1"	"P51617"	17610	10610	100	3006	3025	412	13	2524	2524	2677	1206	45	1	1	0	241996	0.289	100000.000	100000.000	0.000	0.000	0.000	0.000	0.000	16.610	482	501	482	501	80	560	100	464	"T387"
0	0	0	8	6	3	"IRAK1"	"P51617"	18110	10600	170	2553	2609	326	12	2440	2440	2473	290	11	29	6	0	542765	0.469	100000.000	100000.000	0.000	0.000	0.000	0.000	0.000	16.610	113	169	113	169	208	1660	100	465	"T387"
0	0	0	8	7	3	"Lck"	"P06239"	18610	10610	170	2557	2603	290	11	2472	2472	2495	224	8	26	9	0	541347	0.482	100000.000	100000.000	0.000	0.000	0.000	0.000	0.000	16.610	85	131	85	131	208	1660	100	466	"Y394"
0	0	0	8	8	3	"Lck"	"P06239"	19100	10610	80	2667	2726	380	13	2327	2327	2364	270	11	53	21	0	141761	1.341	100000.000	100000.000	0.000	0.000	0.000	0.000	0.000	16.610	340	399	340	399	52	340	100	467	"Y394"
0	0	0	8	9	3	"Lck"	"P06239"	19620	10610	90	2509	2567	248	9	2317	2317	2384	369	15	28	3	0	133461	0.496	100000.000	100000.000	0.000	0.000	0.000	0.000	0.000	16.610	192	250	192	250	52	420	100	468	"Y394"
0	0	0	8	1	4	"CDK2"	"P24941"	15610	11250	90	3242	3229	246	7	2508	2508	2517	173	6	98	92	0	167931	4.116	100000.000	100000.000	0.000	0.000	0.000	0.000	0.000	16.610	734	721	734	721	52	420	100	469	"T160"
0	0	0	8	2	4	"CDK2"	"P24941"	16110	11260	90	3295	3284	196	5	2597	2597	2596	199	7	100	94	0	170767	3.457	100000.000	100000.000	0.000	0.000	0.000	0.000	0.000	16.610	698	687	698	687	52	420	100	470	"T160"
0	0	0	8	3	4	"CDK2"	"P24941"	16610	11270	100	3174	3120	303	9	2546	2546	2561	179	6	88	78	0	249631	3.123	100000.000	100000.000	0.000	0.000	0.000	0.000	0.000	16.610	628	574	628	574	80	560	100	471	"T160"
0	0	0	8	4	4	"MDM2"	"Q00987"	17110	11260	170	2483	2525	508	20	2478	2478	2507	255	10	5	2	0	525123	0.071	100000.000	100000.000	0.000	0.000	0.000	0.000	0.000	16.610	5	47	5	47	208	1660	100	472	"S186/8"
0	0	0	8	5	4	"MDM2"	"Q00987"	17610	11260	170	2507	2519	209	8	2525	2525	2644	1551	58	0	0	0	523969	-0.081	100000.000	100000.000	0.000	0.000	0.000	0.000	0.000	16.610	-18	-6	-18	-6	208	1660	100	473	"S186/8"
0	0	0	8	6	4	"MDM2"	"Q00987"	18100	11260	170	2595	2636	262	9	2560	2560	2644	662	25	2	0	0	548322	-0.012	100000.000	100000.000	0.000	0.000	0.000	0.000	0.000	16.610	35	76	35	76	208	1660	100	474	"S186/8"
0	0	0	8	7	4	"NFkB-p65 "	"Q04206"	18610	11270	90	4043	4065	637	15	2522	2522	2573	340	13	92	90	0	211380	4.388	100000.000	100000.000	0.000	0.000	0.000	0.000	0.000	16.610	1521	1543	1521	1543	52	420	100	475	"S536"
0	0	0	8	8	4	"NFkB-p65 "	"Q04206"	19110	11270	90	4123	4273	1062	24	2348	2348	2377	319	13	94	90	0	222175	5.944	100000.000	100000.000	0.000	0.000	0.000	0.000	0.000	16.610	1775	1925	1775	1925	52	420	100	476	"S536"
0	0	0	8	9	4	"NFkB-p65 "	"Q04206"	19610	11260	80	3972	4312	1309	30	2260	2260	2290	298	13	100	98	0	224223	6.785	100000.000	100000.000	0.000	0.000	0.000	0.000	0.000	16.610	1712	2052	1712	2052	52	340	100	477	"S536"
0	0	0	8	1	5	"PLCG2"	"P16885"	15620	11910	110	3323	3267	359	10	2577	2577	2611	279	10	82	73	0	261343	2.351	100000.000	100000.000	0.000	0.000	0.000	0.000	0.000	16.610	746	690	746	690	80	656	100	478	"Y759"
0	0	0	8	2	5	"PLCG2"	"P16885"	16120	11910	90	3329	3302	244	7	2539	2539	2559	281	10	96	88	0	171715	2.644	100000.000	100000.000	0.000	0.000	0.000	0.000	0.000	16.610	790	763	790	763	52	420	100	479	"Y759"
0	0	0	8	3	5	"PLCG2"	"P16885"	16610	11900	100	3305	3298	328	9	2568	2568	2579	260	10	90	83	0	263812	2.765	100000.000	100000.000	0.000	0.000	0.000	0.000	0.000	16.610	737	730	737	730	80	560	100	480	"Y759"
0	0	0	8	4	5	"pyk2"	"Q14289"	17110	11890	70	2885	2998	701	23	2466	2466	2486	237	9	87	37	0	95924	2.160	100000.000	100000.000	0.000	0.000	0.000	0.000	0.000	16.610	419	532	419	532	32	236	100	481	"S213"
0	0	0	8	5	5	"pyk2"	"Q14289"	17600	11900	80	2791	2816	359	12	2484	2484	2498	180	7	67	34	0	146430	1.767	100000.000	100000.000	0.000	0.000	0.000	0.000	0.000	16.610	307	332	307	332	52	340	100	482	"S213"
0	0	0	8	6	5	"pyk2"	"Q14289"	18110	11910	70	2765	2774	151	5	2466	2466	2477	153	6	90	46	0	88777	1.941	100000.000	100000.000	0.000	0.000	0.000	0.000	0.000	16.610	299	308	299	308	32	236	100	483	"S213"
0	0	0	8	7	5	"SOC3"	"O14543"	18610	11920	80	2568	2584	206	7	2483	2483	2507	258	10	19	3	0	134372	0.298	100000.000	100000.000	0.000	0.000	0.000	0.000	0.000	16.610	85	101	85	101	52	340	100	484	"Y221"
0	0	0	8	8	5	"SOC3"	"O14543"	19100	11900	170	2429	2453	241	9	2330	2330	2368	269	11	12	3	0	510160	0.316	100000.000	100000.000	0.000	0.000	0.000	0.000	0.000	16.610	99	123	99	123	208	1660	100	485	"Y221"
0	0	0	8	9	5	"SOC3"	"O14543"	19600	11900	170	2272	2313	292	12	2275	2275	2370	1191	50	1	0	0	481106	-0.048	100000.000	100000.000	0.000	0.000	0.000	0.000	0.000	16.610	-3	38	-3	38	208	1660	100	486	"Y221"
0	0	0	8	1	6	"STAT4"	"Q14765"	15620	12560	170	2529	2535	209	8	2429	2429	2440	213	8	28	6	0	527260	0.446	100000.000	100000.000	0.000	0.000	0.000	0.000	0.000	16.610	100	106	100	106	208	1660	100	487	"Y693"
0	0	0	8	2	6	"STAT4"	"Q14765"	16120	12560	90	2836	2810	178	6	2441	2441	2465	233	9	76	28	0	146130	1.481	100000.000	100000.000	0.000	0.000	0.000	0.000	0.000	16.610	395	369	395	369	52	420	100	488	"Y693"
0	0	0	8	3	6	"STAT4"	"Q14765"	16590	12550	70	2868	2857	117	4	2557	2557	2583	185	7	84	25	0	91421	1.481	100000.000	100000.000	0.000	0.000	0.000	0.000	0.000	16.610	311	300	311	300	32	236	100	489	"Y693"
0	0	0	8	4	6	"STMN1"	"P16949"	17100	12550	170	2452	2468	223	9	2495	2495	2520	255	10	5	1	0	513428	-0.204	100000.000	100000.000	0.000	0.000	0.000	0.000	0.000	16.610	-43	-27	-43	-27	208	1660	100	490	"S24"
0	0	0	8	5	6	"STMN1"	"P16949"	17600	12550	170	2442	2467	184	7	2474	2474	2506	250	9	7	1	0	513072	-0.156	100000.000	100000.000	0.000	0.000	0.000	0.000	0.000	16.610	-32	-7	-32	-7	208	1660	100	491	"S24"
0	0	0	8	6	6	"STMN1"	"P16949"	18100	12550	170	2394	2424	228	9	2487	2487	2584	940	36	0	0	0	504168	-0.170	100000.000	100000.000	0.000	0.000	0.000	0.000	0.000	16.610	-93	-63	-93	-63	208	1660	100	492	"S24"
0	0	0	8	7	6	"GIT2"	"Q14161"	18610	12550	60	2834	2826	221	7	2524	2524	2573	343	13	40	3	0	90424	0.738	100000.000	100000.000	0.000	0.000	0.000	0.000	0.000	16.610	310	302	310	302	32	176	100	493	"Y592"
0	0	0	8	8	6	"GIT2"	"Q14161"	19100	12560	70	2722	2743	291	10	2360	2360	2397	298	12	59	12	0	87763	1.161	100000.000	100000.000	0.000	0.000	0.000	0.000	0.000	16.610	362	383	362	383	32	236	100	494	"Y592"
0	0	0	8	9	6	"GIT2"	"Q14161"	19590	12560	110	2377	2425	202	8	2271	2271	2306	323	14	22	0	0	193981	0.368	100000.000	100000.000	0.000	0.000	0.000	0.000	0.000	16.610	106	154	106	154	80	656	100	495	"Y592"
-75	0	0	8	1	7	"empty"	"empty"	15610	13170	170	2480	2486	151	6	2412	2412	2425	174	7	26	2	0	517106	0.351	100000.000	100000.000	0.000	0.000	0.000	0.000	0.000	16.610	68	74	68	74	208	1660	100	496	"empty"
-75	0	0	8	2	7	"empty"	"empty"	16110	13170	170	2501	2516	130	5	2468	2468	2478	169	6	18	1	0	523375	0.225	100000.000	100000.000	0.000	0.000	0.000	0.000	0.000	16.610	33	48	33	48	208	1660	100	497	"empty"
-75	0	0	8	3	7	"empty"	"empty"	16610	13170	170	2541	2557	199	7	2535	2535	2557	238	9	6	1	0	531900	0.000	100000.000	100000.000	0.000	0.000	0.000	0.000	0.000	16.610	6	22	6	22	208	1660	100	498	"empty"
-75	0	0	8	4	7	"empty"	"empty"	17110	13170	170	2534	2575	322	12	2534	2534	2605	1166	44	0	0	0	535599	-0.026	0.000	100000.000	0.000	0.000	0.000	0.000	0.000	Error	0	41	0	41	208	1660	100	499	"empty"
-75	0	0	8	5	7	"empty"	"empty"	17610	13170	170	2497	2521	192	7	2482	2482	2519	260	10	8	2	0	524358	0.008	100000.000	100000.000	0.000	0.000	0.000	0.000	0.000	16.610	15	39	15	39	208	1660	100	500	"empty"
-75	0	0	8	6	7	"empty"	"empty"	18110	13170	170	2476	2520	304	12	2469	2469	2513	466	18	4	2	0	524093	0.015	100000.000	100000.000	0.000	0.000	0.000	0.000	0.000	16.610	7	51	7	51	208	1660	100	501	"empty"
0	0	0	8	7	7	"Control-Spot"	"Mouse_IgG"	18580	13170	180	3908	3635	1130	31	2577	2577	2661	640	24	60	52	0	930462	1.522	100000.000	100000.000	0.000	0.000	0.000	0.000	0.000	16.610	1331	1058	1331	1058	256	1924	100	502	"Control-Spot"
0	0	0	8	8	7	"Control-Spot"	"Mouse_IgG"	19090	13190	170	3720	3641	793	21	2465	2465	2573	492	19	77	68	0	757404	2.171	100000.000	100000.000	0.000	0.000	0.000	0.000	0.000	16.610	1255	1176	1255	1176	208	1660	100	503	"Control-Spot"
0	0	0	8	9	7	"Control-Spot"	"Mouse_IgG"	19590	13180	160	3559	3534	964	27	2354	2354	2429	408	16	76	71	0	735139	2.708	100000.000	100000.000	0.000	0.000	0.000	0.000	0.000	16.610	1205	1180	1205	1180	208	1512	100	504	"Control-Spot"
0	0	0	9	1	1	"AMPK1"	"Q13131"	2120	13770	170	3489	4167	1489	35	3136	3136	3254	864	26	35	29	0	866723	1.057	100000.000	100000.000	0.000	0.000	0.000	0.000	0.000	16.610	353	1031	353	1031	208	1660	100	505	"T174/5"
0	0	0	9	2	1	"AMPK1"	"Q13131"	2620	13770	90	5730	5761	945	16	2979	2979	3099	662	21	94	92	0	299554	4.021	100000.000	100000.000	0.000	0.000	0.000	0.000	0.000	16.610	2751	2782	2751	2782	52	420	100	506	"T174/5"
0	0	0	9	3	1	"AMPK1"	"Q13131"	3130	13760	80	5785	6787	2843	41	2992	2992	3038	369	12	100	100	0	352931	10.160	100000.000	100000.000	0.000	0.000	0.000	0.000	0.000	16.610	2793	3795	2793	3795	52	340	100	507	"T174/5"
0	0	0	9	4	1	"aura"	"O14965"	3630	13760	170	3745	3904	1031	26	3077	3077	3133	464	14	69	25	0	812028	1.662	100000.000	100000.000	0.000	0.000	0.000	0.000	0.000	16.610	668	827	668	827	208	1660	100	508	"T287"
0	0	0	9	5	1	"aura"	"O14965"	4130	13770	160	3782	3839	566	14	3048	3048	3085	558	18	60	23	0	798520	1.351	100000.000	100000.000	0.000	0.000	0.000	0.000	0.000	16.610	734	791	734	791	208	1512	100	509	"T287"
0	0	0	9	6	1	"aura"	"O14965"	4620	13770	170	3768	5829	7312	125	3037	3037	3088	724	23	50	20	0	1212391	3.786	100000.000	100000.000	0.000	0.000	0.000	0.000	0.000	16.610	731	2792	731	2792	208	1660	100	510	"T287"
0	0	0	9	7	1	"CFTR"	"P13569"	5130	13760	120	3536	3556	426	11	3011	3011	3058	372	12	66	29	0	426684	1.339	100000.000	100000.000	0.000	0.000	0.000	0.000	0.000	16.610	525	545	525	545	120	820	100	511	"S737"
0	0	0	9	8	1	"CFTR"	"P13569"	5620	13750	120	3329	3350	472	14	2867	2867	2895	282	9	68	43	0	402042	1.613	100000.000	100000.000	0.000	0.000	0.000	0.000	0.000	16.610	462	483	462	483	120	820	100	512	"S737"
0	0	0	9	9	1	"CFTR"	"P13569"	6100	13760	120	3366	3430	558	16	2851	2851	2888	339	11	71	26	0	411568	1.599	100000.000	100000.000	0.000	0.000	0.000	0.000	0.000	16.610	515	579	515	579	120	820	100	513	"S737"
0	0	0	9	1	2	"CREB "	"P16220"	2130	14420	130	8660	7907	2551	32	3223	3223	3293	579	17	85	81	0	948890	7.969	100000.000	100000.000	0.000	0.000	0.000	0.000	0.000	16.610	5437	4684	5437	4684	120	940	100	514	"S133"
0	0	0	9	2	2	"CREB "	"P16220"	2630	14420	120	8149	7783	1841	23	2989	2989	3269	2833	86	87	25	0	933972	1.593	100000.000	100000.000	0.000	0.000	0.000	0.000	0.000	16.610	5160	4794	5160	4794	120	820	100	515	"S133"
0	0	0	9	3	2	"CREB "	"P16220"	3140	14410	120	8020	7491	1658	22	3003	3003	3095	526	16	91	90	0	898860	8.357	100000.000	100000.000	0.000	0.000	0.000	0.000	0.000	16.610	5017	4488	5017	4488	120	820	100	516	"S133"
0	0	0	9	4	2	"blank-control__"	"AA"	3620	14410	100	3775	3907	794	20	3103	3103	3135	357	11	66	47	0	312562	2.162	100000.000	100000.000	0.000	0.000	0.000	0.000	0.000	16.610	672	804	672	804	80	560	100	517	"blank-control__"
0	0	0	9	5	2	"blank-control__"	"AA"	4120	14410	130	3402	3607	718	19	3065	3065	3121	454	14	43	26	0	432808	1.070	100000.000	100000.000	0.000	0.000	0.000	0.000	0.000	16.610	337	542	337	542	120	940	100	518	"blank-control__"
0	0	0	9	6	2	"blank-control__"	"AA"	4620	14420	90	3865	4019	848	21	3068	3068	3107	430	13	76	46	0	209010	2.121	100000.000	100000.000	0.000	0.000	0.000	0.000	0.000	16.610	797	951	797	951	52	420	100	519	"blank-control__"
0	0	0	9	7	2	"IKK-alpha "	"O15111"	5130	14400	150	4488	4547	693	15	3080	3080	3153	502	15	93	82	0	709273	2.777	100000.000	100000.000	0.000	0.000	0.000	0.000	0.000	16.610	1408	1467	1408	1467	156	1272	100	520	"S180"
0	0	0	9	8	2	"IKK-alpha "	"O15111"	5630	14400	150	3943	4133	1201	29	2910	2910	2954	301	10	98	94	0	644822	3.917	100000.000	100000.000	0.000	0.000	0.000	0.000	0.000	16.610	1033	1223	1033	1223	156	1272	100	521	"S180"
0	0	0	9	9	2	"IKK-alpha "	"O15111"	6120	14400	140	4052	4043	324	8	2871	2871	2924	451	15	97	82	0	630735	2.481	100000.000	100000.000	0.000	0.000	0.000	0.000	0.000	16.610	1181	1172	1181	1172	156	1140	100	522	"S180"
0	0	0	9	1	3	"JAK2"	"O60674"	2140	15050	110	5329	5581	1216	21	3246	3246	3294	491	14	100	97	0	446442	4.658	100000.000	100000.000	0.000	0.000	0.000	0.000	0.000	16.610	2083	2335	2083	2335	80	656	100	523	"Y119"
0	0	0	9	2	3	"JAK2"	"O60674"	2640	15050	120	5076	5243	3109	59	3014	3014	3121	548	17	87	81	0	629128	3.872	100000.000	100000.000	0.000	0.000	0.000	0.000	0.000	16.610	2062	2229	2062	2229	120	820	100	524	"Y119"
0	0	0	9	3	3	"JAK2"	"O60674"	3130	15050	120	5165	5077	1276	25	3010	3010	3085	470	15	86	82	0	609253	4.238	100000.000	100000.000	0.000	0.000	0.000	0.000	0.000	16.610	2155	2067	2155	2067	120	820	100	525	"Y119"
0	0	0	9	4	3	"K8"	"P05787"	3640	15060	120	3479	3741	757	20	3105	3105	3179	482	15	43	26	0	448887	1.166	100000.000	100000.000	0.000	0.000	0.000	0.000	0.000	16.610	374	636	374	636	120	820	100	526	"Y267"
0	0	0	9	5	3	"K8"	"P05787"	4120	15040	170	3340	3371	509	15	3230	3230	3279	564	17	10	3	0	701079	0.163	100000.000	100000.000	0.000	0.000	0.000	0.000	0.000	16.610	110	141	110	141	208	1660	100	527	"Y267"
0	0	0	9	6	3	"K8"	"P05787"	4620	15040	170	3242	3332	707	21	3213	3213	3391	2207	65	0	0	0	692994	-0.027	100000.000	100000.000	0.000	0.000	0.000	0.000	0.000	16.610	29	119	29	119	208	1660	100	528	"Y267"
0	0	0	9	7	3	"blank-control__"	"AA"	5110	15040	170	3239	3321	488	14	3092	3092	3126	456	14	17	4	0	690847	0.428	100000.000	100000.000	0.000	0.000	0.000	0.000	0.000	16.610	147	229	147	229	208	1660	100	529	"blank-control__"
0	0	0	9	8	3	"blank-control__"	"AA"	5590	15030	100	3051	3088	271	8	2968	2968	3028	383	12	11	5	0	247039	0.157	100000.000	100000.000	0.000	0.000	0.000	0.000	0.000	16.610	83	120	83	120	80	560	100	530	"blank-control__"
0	0	0	9	9	3	"blank-control__"	"AA"	6120	15050	60	3182	3242	262	8	2903	2903	2923	235	8	56	25	0	103742	1.357	100000.000	100000.000	0.000	0.000	0.000	0.000	0.000	16.610	279	339	279	339	32	176	100	531	"blank-control__"
0	0	0	9	1	4	"Mnk1"	"Q9BUB5"	2130	15700	100	5892	5592	1772	31	3311	3311	3420	921	26	76	66	0	447344	2.358	100000.000	100000.000	0.000	0.000	0.000	0.000	0.000	16.610	2581	2281	2581	2281	80	560	100	532	"T255"
0	0	0	9	2	4	"Mnk1"	"Q9BUB5"	2630	15690	110	5799	5916	3583	60	3116	3116	3199	466	14	95	90	0	473243	5.830	100000.000	100000.000	0.000	0.000	0.000	0.000	0.000	16.610	2683	2800	2683	2800	80	656	100	533	"T255"
0	0	0	9	3	4	"Mnk1"	"Q9BUB5"	3120	15700	110	5295	5242	951	18	3020	3020	3133	590	18	91	86	0	419386	3.575	100000.000	100000.000	0.000	0.000	0.000	0.000	0.000	16.610	2275	2222	2275	2222	80	656	100	534	"T255"
0	0	0	9	4	4	"NFkB-p100 "	"Q00653"	3610	15690	170	3572	3765	960	25	3094	3094	3204	704	21	40	20	0	783102	0.797	100000.000	100000.000	0.000	0.000	0.000	0.000	0.000	16.610	478	671	478	671	208	1660	100	535	"S108"
0	0	0	9	5	4	"NFkB-p100 "	"Q00653"	4110	15680	100	4160	4213	665	15	3348	3348	3399	683	20	55	17	0	337001	1.192	100000.000	100000.000	0.000	0.000	0.000	0.000	0.000	16.610	812	865	812	865	80	560	100	536	"S108"
0	0	0	9	6	4	"NFkB-p100 "	"Q00653"	4630	15690	110	3969	4014	518	12	3201	3201	3207	402	12	78	48	0	321116	2.007	100000.000	100000.000	0.000	0.000	0.000	0.000	0.000	16.610	768	813	768	813	80	656	100	537	"S108"
0	0	0	9	7	4	"PIK3R1 "	"P27986"	5090	15670	120	3272	5086	7534	148	3103	3103	3117	349	11	27	15	0	610266	5.642	100000.000	100000.000	0.000	0.000	0.000	0.000	0.000	16.610	169	1983	169	1983	120	820	100	538	"Y556"
0	0	0	9	8	4	"PIK3R1 "	"P27986"	5610	15680	170	2989	3027	229	7	2953	2953	3005	394	13	7	1	0	629674	0.056	100000.000	100000.000	0.000	0.000	0.000	0.000	0.000	16.610	36	74	36	74	208	1660	100	539	"Y556"
0	0	0	9	9	4	"PIK3R1 "	"P27986"	6110	15680	170	2879	3073	2218	72	2861	2861	2902	332	11	5	2	0	639142	0.515	100000.000	100000.000	0.000	0.000	0.000	0.000	0.000	16.610	18	212	18	212	208	1660	100	540	"Y556"
0	0	0	9	1	5	"blank-control__"	"AA"	2110	16320	130	3482	3560	589	16	3353	3353	3535	1827	51	2	0	0	427220	0.014	100000.000	100000.000	0.000	0.000	0.000	0.000	0.000	16.610	129	207	129	207	120	940	100	541	"blank-control__"
0	0	0	9	2	5	"blank-control__"	"AA"	2610	16330	170	3352	3414	471	13	3194	3194	3275	602	18	10	2	0	710188	0.231	100000.000	100000.000	0.000	0.000	0.000	0.000	0.000	16.610	158	220	158	220	208	1660	100	542	"blank-control__"
0	0	0	9	3	5	"blank-control__"	"AA"	3120	16340	90	3404	3420	501	14	3206	3206	3269	470	14	23	7	0	177839	0.321	100000.000	100000.000	0.000	0.000	0.000	0.000	0.000	16.610	198	214	198	214	52	420	100	543	"blank-control__"
0	0	0	9	4	5	"Rack1"	"P63244"	3610	16330	170	3315	3374	590	17	3118	3118	3211	536	16	24	8	0	701759	0.304	100000.000	100000.000	0.000	0.000	0.000	0.000	0.000	16.610	197	256	197	256	208	1660	100	544	"y52"
0	0	0	9	5	5	"Rack1"	"P63244"	4100	16320	120	3462	3539	812	22	3203	3203	3247	519	15	33	9	0	424694	0.563	100000.000	100000.000	0.000	0.000	0.000	0.000	0.000	16.610	259	336	259	336	120	820	100	545	"y52"
0	0	0	9	6	5	"Rack1"	"P63244"	4610	16320	100	3391	3458	587	16	3067	3067	3084	472	15	45	11	0	276650	0.792	100000.000	100000.000	0.000	0.000	0.000	0.000	0.000	16.610	324	391	324	391	80	560	100	546	"y52"
0	0	0	9	7	5	"Shc1"	"P29353"	5120	16340	90	4676	4414	840	19	2986	2986	3034	530	17	82	71	0	229512	2.604	100000.000	100000.000	0.000	0.000	0.000	0.000	0.000	16.610	1690	1428	1690	1428	52	420	100	547	"Y349"
0	0	0	9	8	5	"Shc1"	"P29353"	5610	16340	90	4480	4727	2347	49	2911	2911	2973	529	17	92	86	0	245789	3.316	100000.000	100000.000	0.000	0.000	0.000	0.000	0.000	16.610	1569	1816	1569	1816	52	420	100	548	"Y349"
0	0	0	9	9	5	"Shc1"	"P29353"	6120	16340	80	4310	4227	507	11	2869	2869	2882	217	7	96	94	0	219821	6.198	100000.000	100000.000	0.000	0.000	0.000	0.000	0.000	16.610	1441	1358	1441	1358	52	340	100	549	"Y349"
0	0	0	9	1	6	"Smad6"	"O43541"	2110	16970	170	3554	3553	396	11	3423	3423	3436	477	13	11	3	0	738958	0.245	100000.000	100000.000	0.000	0.000	0.000	0.000	0.000	16.610	131	130	131	130	208	1660	100	550	"S435"
0	0	0	9	2	6	"Smad6"	"O43541"	2610	16970	170	3611	3794	1571	41	3430	3430	3436	459	13	20	5	0	789088	0.780	100000.000	100000.000	0.000	0.000	0.000	0.000	0.000	16.610	181	364	181	364	208	1660	100	551	"S435"
0	0	0	9	3	6	"Smad6"	"O43541"	3110	16990	100	3708	3773	536	14	3291	3291	3307	378	11	57	17	0	301872	1.233	100000.000	100000.000	0.000	0.000	0.000	0.000	0.000	16.610	417	482	417	482	80	560	100	552	"S435"
0	0	0	9	4	6	"TGFBR1"	"P36897"	3610	16980	170	3113	3142	310	9	3182	3182	3260	643	19	2	0	0	653495	-0.184	100000.000	100000.000	0.000	0.000	0.000	0.000	0.000	16.610	-69	-40	-69	-40	208	1660	100	553	"T200"
0	0	0	9	5	6	"TGFBR1"	"P36897"	4110	16980	170	2943	3016	477	15	3071	3071	3478	3026	87	0	0	0	627306	-0.153	100000.000	100000.000	0.000	0.000	0.000	0.000	0.000	16.610	-128	-55	-128	-55	208	1660	100	554	"T200"
0	0	0	9	6	6	"TGFBR1"	"P36897"	4610	16980	170	2927	3022	456	15	2960	2960	3038	530	17	9	2	0	628512	-0.030	100000.000	100000.000	0.000	0.000	0.000	0.000	0.000	16.610	-33	62	-33	62	208	1660	100	555	"T200"
0	0	0	9	7	6	"TrKA"	"P04629"	5110	16980	170	6241	7298	8965	122	2938	2938	3388	4280	126	22	6	0	1518056	0.914	100000.000	100000.000	0.000	0.000	0.000	0.000	0.000	16.610	3303	4360	3303	4360	208	1660	100	556	"Y757"
0	0	0	9	8	6	"TrKA"	"P04629"	5610	16970	120	6513	6267	1024	16	2875	2875	2928	310	10	98	95	0	752039	10.771	100000.000	100000.000	0.000	0.000	0.000	0.000	0.000	16.610	3638	3392	3638	3392	120	820	100	557	"Y757"
0	0	0	9	9	6	"TrKA"	"P04629"	6120	16990	100	6403	6282	973	15	2825	2825	3088	1942	62	93	20	0	502597	1.645	100000.000	100000.000	0.000	0.000	0.000	0.000	0.000	16.610	3578	3457	3578	3457	80	560	100	558	"Y757"
-75	0	0	9	1	7	"empty"	"empty"	2110	17620	170	3159	3141	315	10	3097	3097	3124	350	11	11	0	0	653242	0.049	100000.000	100000.000	0.000	0.000	0.000	0.000	0.000	16.610	62	44	62	44	208	1660	100	559	"empty"
-75	0	0	9	2	7	"empty"	"empty"	2610	17620	170	3224	3295	410	12	3250	3250	3318	464	13	8	3	0	685430	-0.050	100000.000	100000.000	0.000	0.000	0.000	0.000	0.000	16.610	-26	45	-26	45	208	1660	100	560	"empty"
-75	0	0	9	3	7	"empty"	"empty"	3110	17620	170	3169	3305	754	22	3257	3257	3364	1007	29	2	1	0	687499	-0.059	100000.000	100000.000	0.000	0.000	0.000	0.000	0.000	16.610	-88	48	-88	48	208	1660	100	561	"empty"
-75	0	0	9	4	7	"empty"	"empty"	3610	17620	170	3134	3311	650	19	3151	3151	3234	700	21	9	4	0	688745	0.110	100000.000	100000.000	0.000	0.000	0.000	0.000	0.000	16.610	-17	160	-17	160	208	1660	100	562	"empty"
-75	0	0	9	5	7	"empty"	"empty"	4110	17620	170	3091	3102	520	16	3150	3150	3244	686	21	3	1	0	645122	-0.207	100000.000	100000.000	0.000	0.000	0.000	0.000	0.000	16.610	-59	-48	-59	-48	208	1660	100	563	"empty"
-75	0	0	9	6	7	"empty"	"empty"	4610	17620	170	2891	2922	383	13	2975	2975	3014	500	16	4	2	0	607860	-0.184	100000.000	100000.000	0.000	0.000	0.000	0.000	0.000	16.610	-84	-53	-84	-53	208	1660	100	564	"empty"
-75	0	0	9	7	7	"empty"	"empty"	5110	17620	170	3079	3087	218	7	3055	3055	3072	391	12	4	0	0	642129	0.038	100000.000	100000.000	0.000	0.000	0.000	0.000	0.000	16.610	24	32	24	32	208	1660	100	565	"empty"
-75	0	0	9	8	7	"empty"	"empty"	5610	17620	170	3006	3008	159	5	3005	3005	3041	564	18	0	0	0	625718	-0.059	100000.000	100000.000	0.000	0.000	0.000	0.000	0.000	16.610	1	3	1	3	208	1660	100	566	"empty"
-75	0	0	9	9	7	"empty"	"empty"	6110	17620	170	2954	2979	240	8	2930	2930	2971	384	12	3	2	0	619619	0.021	100000.000	100000.000	0.000	0.000	0.000	0.000	0.000	16.610	24	49	24	49	208	1660	100	567	"empty"
0	0	0	10	1	1	"PPP2CA "	"P67775"	6620	13830	170	2905	4977	9987	200	2812	2812	2836	435	15	17	11	1	1035238	4.922	100000.000	100000.000	0.000	0.000	0.000	0.000	0.000	16.610	93	2165	93	2165	208	1660	100	568	"T304"
0	0	0	10	2	1	"PPP2CA "	"P67775"	7130	13840	100	2803	2859	336	11	2727	2727	2755	398	14	25	2	0	228696	0.261	100000.000	100000.000	0.000	0.000	0.000	0.000	0.000	16.610	76	132	76	132	80	560	100	569	"T304"
0	0	0	10	3	1	"PPP2CA "	"P67775"	7640	13840	170	2690	2709	361	13	2645	2645	2642	416	15	13	2	0	563549	0.161	100000.000	100000.000	0.000	0.000	0.000	0.000	0.000	16.610	45	64	45	64	208	1660	100	570	"T304"
0	0	0	10	4	1	"Rab4"	"P20338"	8150	13850	80	3772	3762	688	18	2582	2582	2601	372	14	88	73	0	195619	3.121	100000.000	100000.000	0.000	0.000	0.000	0.000	0.000	16.610	1190	1180	1190	1180	52	340	100	571	"S199"
0	0	0	10	5	1	"Rab4"	"P20338"	8640	13840	80	3800	3855	649	16	2562	2562	2623	389	14	96	92	0	200439	3.167	100000.000	100000.000	0.000	0.000	0.000	0.000	0.000	16.610	1238	1293	1238	1293	52	340	100	572	"S199"
0	0	0	10	6	1	"Rab4"	"P20338"	9150	13840	90	3730	3734	603	16	2426	2426	2443	243	9	98	90	0	194151	5.313	100000.000	100000.000	0.000	0.000	0.000	0.000	0.000	16.610	1304	1308	1304	1308	52	420	100	573	"S199"
0	0	0	10	7	1	"STAT1 "	"P42224"	9640	13840	170	2407	2467	349	14	2355	2355	2412	397	16	7	1	0	513108	0.139	100000.000	100000.000	0.000	0.000	0.000	0.000	0.000	16.610	52	112	52	112	208	1660	100	574	"S727"
0	0	0	10	8	1	"STAT1 "	"P42224"	10140	13840	170	2414	2432	276	11	2403	2403	2428	318	13	15	1	0	505843	0.013	100000.000	100000.000	0.000	0.000	0.000	0.000	0.000	16.610	11	29	11	29	208	1660	100	575	"S727"
0	0	0	10	9	1	"STAT1 "	"P42224"	10650	13840	170	2433	2476	706	28	2411	2411	2441	470	19	3	1	0	515001	0.074	100000.000	100000.000	0.000	0.000	0.000	0.000	0.000	16.610	22	65	22	65	208	1660	100	576	"S727"
0	0	0	10	1	2	"STAT4 "	"Q14765"	6640	14470	160	4305	4317	912	21	2786	2786	2913	1054	36	86	5	0	898018	1.332	100000.000	100000.000	0.000	0.000	0.000	0.000	0.000	16.610	1519	1531	1519	1531	208	1512	100	577	"S722"
0	0	0	10	2	2	"STAT4 "	"Q14765"	7140	14470	170	4326	4295	412	9	2720	2720	2715	434	15	99	96	0	893301	3.641	100000.000	100000.000	0.000	0.000	0.000	0.000	0.000	16.610	1606	1575	1606	1575	208	1660	100	578	"S722"
0	0	0	10	3	2	"STAT4 "	"Q14765"	7640	14480	180	3889	3845	612	15	2638	2638	2651	540	20	87	59	0	984331	2.211	100000.000	100000.000	0.000	0.000	0.000	0.000	0.000	16.610	1251	1207	1251	1207	256	1924	100	579	"S722"
0	0	0	10	4	2	"STMN1"	"P16949"	8140	14480	170	2597	2627	388	14	2610	2610	2643	412	15	5	1	0	546484	-0.039	100000.000	100000.000	0.000	0.000	0.000	0.000	0.000	16.610	-13	17	-13	17	208	1660	100	580	"S37"
0	0	0	10	5	2	"STMN1"	"P16949"	8640	14480	170	2496	2549	321	12	2497	2497	2577	522	20	5	2	0	530173	-0.054	100000.000	100000.000	0.000	0.000	0.000	0.000	0.000	16.610	-1	52	-1	52	208	1660	100	581	"S37"
0	0	0	10	6	2	"STMN1"	"P16949"	9140	14480	170	2476	3254	3565	109	2419	2419	2583	1079	41	6	6	0	676733	0.622	100000.000	100000.000	0.000	0.000	0.000	0.000	0.000	16.610	57	835	57	835	208	1660	100	582	"S37"
0	0	0	10	7	2	"ACC1"	"Q13085 "	9640	14490	60	3279	3286	308	9	2438	2438	2766	1563	56	0	0	0	105155	0.333	100000.000	100000.000	0.000	0.000	0.000	0.000	0.000	16.610	841	848	841	848	32	176	100	583	"S1263"
0	0	0	10	8	2	"ACC1"	"Q13085 "	10140	14490	60	3563	3722	829	22	2388	2388	2423	286	11	100	93	0	119088	4.542	100000.000	100000.000	0.000	0.000	0.000	0.000	0.000	16.610	1175	1334	1175	1334	32	176	100	584	"S1263"
0	0	0	10	9	2	"ACC1"	"Q13085 "	10650	14490	80	3263	3280	520	15	2448	2448	2486	316	12	82	69	0	170567	2.513	100000.000	100000.000	0.000	0.000	0.000	0.000	0.000	16.610	815	832	815	832	52	340	100	585	"S1263"
0	0	0	10	1	3	"TRAF6"	"Q9Y4K3"	6650	15130	120	2950	3151	741	23	2767	2767	2802	327	11	32	17	0	378101	1.067	100000.000	100000.000	0.000	0.000	0.000	0.000	0.000	16.610	183	384	183	384	120	820	100	586	"Y353"
0	0	0	10	2	3	"TRAF6"	"Q9Y4K3"	7140	15120	60	3057	3066	272	8	2730	2730	2732	319	11	50	12	0	98106	1.047	100000.000	100000.000	0.000	0.000	0.000	0.000	0.000	16.610	327	336	327	336	32	176	100	587	"Y353"
0	0	0	10	3	3	"TRAF6"	"Q9Y4K3"	7640	15130	100	2881	2976	475	15	2684	2684	2706	418	15	31	2	0	238058	0.646	100000.000	100000.000	0.000	0.000	0.000	0.000	0.000	16.610	197	292	197	292	80	560	100	588	"Y353"
0	0	0	10	4	3	"BLNK"	"Q8WV28"	8130	15130	170	2706	3014	835	27	2624	2624	2684	550	20	23	20	0	626860	0.600	100000.000	100000.000	0.000	0.000	0.000	0.000	0.000	16.610	82	390	82	390	208	1660	100	589	"Y72"
0	0	0	10	5	3	"BLNK"	"Q8WV28"	8630	15130	110	3259	3767	2069	54	2495	2495	2602	631	24	51	42	0	301320	1.846	100000.000	100000.000	0.000	0.000	0.000	0.000	0.000	16.610	764	1272	764	1272	80	656	100	590	"Y72"
0	0	0	10	6	3	"BLNK"	"Q8WV28"	9140	15120	70	3983	3937	535	13	2542	2542	2639	1364	51	62	0	0	125984	0.952	100000.000	100000.000	0.000	0.000	0.000	0.000	0.000	16.610	1441	1395	1441	1395	32	236	100	591	"Y72"
0	0	0	10	7	3	"CD19"	"P15391"	9640	15130	70	3212	3206	290	9	2408	2408	2445	226	9	96	93	0	102598	3.367	100000.000	100000.000	0.000	0.000	0.000	0.000	0.000	16.610	804	798	804	798	32	236	100	592	"Y531"
0	0	0	10	8	3	"CD19"	"P15391"	10150	15130	90	3144	3242	730	22	2434	2434	2491	493	19	78	25	0	168568	1.523	100000.000	100000.000	0.000	0.000	0.000	0.000	0.000	16.610	710	808	710	808	52	420	100	593	"Y531"
0	0	0	10	9	3	"CD19"	"P15391"	10640	15130	80	3106	3081	379	12	2475	2475	2462	252	10	82	63	0	160195	2.456	100000.000	100000.000	0.000	0.000	0.000	0.000	0.000	16.610	631	606	631	606	52	340	100	594	"Y531"
0	0	0	10	1	4	"p300"	"Q09472"	6640	15760	170	2818	2832	274	9	2782	2782	2796	288	10	13	3	0	589002	0.125	100000.000	100000.000	0.000	0.000	0.000	0.000	0.000	16.610	36	50	36	50	208	1660	100	595	"S2279"
0	0	0	10	2	4	"p300"	"Q09472"	7140	15760	170	2776	2891	1207	41	2749	2749	2757	296	10	13	2	0	601348	0.453	100000.000	100000.000	0.000	0.000	0.000	0.000	0.000	16.610	27	142	27	142	208	1660	100	596	"S2279"
0	0	0	10	3	4	"p300"	"Q09472"	7640	15760	170	2781	2773	243	8	2705	2705	2713	325	11	13	1	0	576831	0.185	100000.000	100000.000	0.000	0.000	0.000	0.000	0.000	16.610	76	68	76	68	208	1660	100	597	"S2279"
0	0	0	10	4	4	"fyn"	"P06241"	8140	15760	170	2725	2748	262	9	2636	2636	2728	1535	56	0	0	0	571561	0.013	100000.000	100000.000	0.000	0.000	0.000	0.000	0.000	16.610	89	112	89	112	208	1660	100	598	"Y420"
0	0	0	10	5	4	"fyn"	"P06241"	8640	15770	60	2813	2815	209	7	2611	2611	2629	200	7	50	15	0	90089	0.930	100000.000	100000.000	0.000	0.000	0.000	0.000	0.000	16.610	202	204	202	204	32	176	100	599	"Y420"
0	0	0	10	6	4	"fyn"	"P06241"	9160	15780	80	2697	3050	1310	42	2534	2534	2592	410	15	17	11	0	158619	1.117	100000.000	100000.000	0.000	0.000	0.000	0.000	0.000	16.610	163	516	163	516	52	340	100	600	"Y420"
0	0	0	10	7	4	"HSP27"	"P04792"	9640	15770	100	2990	3060	506	16	2482	2482	2516	306	12	73	42	0	244813	1.778	100000.000	100000.000	0.000	0.000	0.000	0.000	0.000	16.610	508	578	508	578	80	560	100	601	"S78"
0	0	0	10	8	4	"HSP27"	"P04792"	10140	15760	100	3038	3081	398	12	2527	2527	2558	338	13	66	32	0	246485	1.547	100000.000	100000.000	0.000	0.000	0.000	0.000	0.000	16.610	511	554	511	554	80	560	100	602	"S78"
0	0	0	10	9	4	"HSP27"	"P04792"	10640	15760	100	3028	3291	1493	45	2535	2535	2554	322	12	71	37	0	263308	2.289	100000.000	100000.000	0.000	0.000	0.000	0.000	0.000	16.610	493	756	493	756	80	560	100	603	"S78"
0	0	0	10	1	5	"IL-8R B "	"P25025"	6630	16410	100	2963	2961	276	9	2774	2774	2780	335	12	26	2	0	236895	0.540	100000.000	100000.000	0.000	0.000	0.000	0.000	0.000	16.610	189	187	189	187	80	560	100	604	"S352"
0	0	0	10	2	5	"IL-8R B "	"P25025"	7130	16400	120	2993	3103	1131	36	2740	2740	2733	244	8	51	23	0	372305	1.516	100000.000	100000.000	0.000	0.000	0.000	0.000	0.000	16.610	253	363	253	363	120	820	100	605	"S352"
0	0	0	10	3	5	"IL-8R B "	"P25025"	7640	16420	70	3251	3182	430	13	2808	2808	2798	374	13	53	15	0	101824	1.027	100000.000	100000.000	0.000	0.000	0.000	0.000	0.000	16.610	443	374	443	374	32	236	100	606	"S352"
0	0	0	10	4	5	"IRF-3 "	"Q14653"	8160	16410	90	3224	3261	286	8	2593	2593	2614	252	9	96	69	0	169576	2.567	100000.000	100000.000	0.000	0.000	0.000	0.000	0.000	16.610	631	668	631	668	52	420	100	607	"S385"
0	0	0	10	5	5	"IRF-3 "	"Q14653"	8640	16420	100	3174	3170	228	7	2538	2538	2554	290	11	93	60	0	253569	2.124	100000.000	100000.000	0.000	0.000	0.000	0.000	0.000	16.610	636	632	636	632	80	560	100	608	"S385"
0	0	0	10	6	5	"IRF-3 "	"Q14653"	9150	16430	100	3102	3128	465	14	2512	2512	2615	715	27	28	5	0	250248	0.717	100000.000	100000.000	0.000	0.000	0.000	0.000	0.000	16.610	590	616	590	616	80	560	100	609	"S385"
0	0	0	10	7	5	"LSD1"	"O60341"	9630	16420	120	2909	3294	1003	30	2492	2492	2581	692	26	41	31	0	395273	1.030	100000.000	100000.000	0.000	0.000	0.000	0.000	0.000	16.610	417	802	417	802	120	820	100	610	"S131"
0	0	0	10	8	5	"LSD1"	"O60341"	10140	16410	70	4225	4217	397	9	2580	2580	2568	270	10	100	100	0	134952	6.107	100000.000	100000.000	0.000	0.000	0.000	0.000	0.000	16.610	1645	1637	1645	1637	32	236	100	611	"S131"
0	0	0	10	9	5	"LSD1"	"O60341"	10640	16400	90	3953	3998	469	11	2599	2599	2628	378	14	100	90	0	207871	3.624	100000.000	100000.000	0.000	0.000	0.000	0.000	0.000	16.610	1354	1399	1354	1399	52	420	100	612	"S131"
0	0	0	10	1	6	"MAPKAPK5"	"Q8IW41"	6630	17040	80	6811	6530	1045	16	2790	2790	2839	652	22	96	92	0	339575	5.661	100000.000	100000.000	0.000	0.000	0.000	0.000	0.000	16.610	4021	3740	4021	3740	52	340	100	613	"T182"
0	0	0	10	2	6	"MAPKAPK5"	"Q8IW41"	7140	17060	90	6499	6479	490	7	2777	2777	2781	308	11	100	100	0	336915	12.006	100000.000	100000.000	0.000	0.000	0.000	0.000	0.000	16.610	3722	3702	3722	3702	52	420	100	614	"T182"
0	0	0	10	3	6	"MAPKAPK5"	"Q8IW41"	7640	17070	90	6555	6546	410	6	2764	2764	2758	289	10	100	100	0	340395	13.107	100000.000	100000.000	0.000	0.000	0.000	0.000	0.000	16.610	3791	3782	3791	3782	52	420	100	615	"T182"
0	0	0	10	4	6	"P27kip1"	"P46527"	8120	17050	170	2771	2803	361	12	2735	2735	2807	940	33	1	0	0	582966	-0.004	100000.000	100000.000	0.000	0.000	0.000	0.000	0.000	16.610	36	68	36	68	208	1660	100	616	"T157"
0	0	0	10	5	6	"P27kip1"	"P46527"	8620	17050	170	2747	2907	891	30	2691	2691	2788	826	29	8	4	0	604716	0.144	100000.000	100000.000	0.000	0.000	0.000	0.000	0.000	16.610	56	216	56	216	208	1660	100	617	"T157"
0	0	0	10	6	6	"P27kip1"	"P46527"	9120	17050	170	2592	2663	328	12	2607	2607	2657	446	16	6	2	0	553996	0.013	100000.000	100000.000	0.000	0.000	0.000	0.000	0.000	16.610	-15	56	-15	56	208	1660	100	618	"T157"
0	0	0	10	7	6	"p67phox"	"P19878"	9620	17050	170	2355	2443	543	22	2549	2549	2599	442	17	3	1	0	508156	-0.353	100000.000	100000.000	0.000	0.000	0.000	0.000	0.000	16.610	-194	-106	-194	-106	208	1660	100	619	"T233"
0	0	0	10	8	6	"p67phox"	"P19878"	10120	17050	170	2424	2456	266	10	2579	2579	2615	477	18	2	0	0	510773	-0.333	100000.000	100000.000	0.000	0.000	0.000	0.000	0.000	16.610	-155	-123	-155	-123	208	1660	100	620	"T233"
0	0	0	10	9	6	"p67phox"	"P19878"	10610	17060	100	2629	2676	384	14	2629	2629	2713	629	23	8	1	0	214104	-0.059	0.000	100000.000	0.000	0.000	0.000	0.000	0.000	Error	0	47	0	47	80	560	100	621	"T233"
-75	0	0	10	1	7	"empty"	"empty"	6620	17690	170	2848	2862	214	7	2824	2824	2878	539	18	2	0	0	595269	-0.030	100000.000	100000.000	0.000	0.000	0.000	0.000	0.000	16.610	24	38	24	38	208	1660	100	622	"empty"
-75	0	0	10	2	7	"empty"	"empty"	7120	17690	170	2786	2836	389	13	2715	2715	2685	414	15	13	3	0	589949	0.365	100000.000	100000.000	0.000	0.000	0.000	0.000	0.000	16.610	71	121	71	121	208	1660	100	623	"empty"
-75	0	0	10	3	7	"empty"	"empty"	7620	17690	170	2815	2817	384	13	2749	2749	2753	319	11	16	4	0	585833	0.201	100000.000	100000.000	0.000	0.000	0.000	0.000	0.000	16.610	66	68	66	68	208	1660	100	624	"empty"
-75	0	0	10	4	7	"empty"	"empty"	8120	17690	170	2618	2639	264	10	2649	2649	2669	303	11	6	1	0	548817	-0.099	100000.000	100000.000	0.000	0.000	0.000	0.000	0.000	16.610	-31	-10	-31	-10	208	1660	100	625	"empty"
-75	0	0	10	5	7	"empty"	"empty"	8620	17690	170	2503	2523	220	8	2561	2561	2692	1131	42	0	0	0	524714	-0.149	100000.000	100000.000	0.000	0.000	0.000	0.000	0.000	16.610	-58	-38	-58	-38	208	1660	100	626	"empty"
-75	0	0	10	6	7	"empty"	"empty"	9120	17690	170	2488	2557	573	22	2513	2513	2600	1127	43	1	1	0	531922	-0.038	100000.000	100000.000	0.000	0.000	0.000	0.000	0.000	16.610	-25	44	-25	44	208	1660	100	627	"empty"
-75	0	0	10	7	7	"empty"	"empty"	9620	17690	170	2537	2646	635	23	2495	2495	2530	408	16	11	5	0	550409	0.284	100000.000	100000.000	0.000	0.000	0.000	0.000	0.000	16.610	42	151	42	151	208	1660	100	628	"empty"
-75	0	0	10	8	7	"empty"	"empty"	10120	17690	170	2530	2599	430	16	2518	2518	2592	922	35	3	0	0	540512	0.008	100000.000	100000.000	0.000	0.000	0.000	0.000	0.000	16.610	12	81	12	81	208	1660	100	629	"empty"
-75	0	0	10	9	7	"empty"	"empty"	10620	17690	170	2628	2686	674	25	2639	2639	2655	370	13	6	0	0	558604	0.084	100000.000	100000.000	0.000	0.000	0.000	0.000	0.000	16.610	-11	47	-11	47	208	1660	100	630	"empty"
0	0	0	11	1	1	"Jak2 "	"O60674"	11110	13820	120	5644	5347	1279	23	2485	2485	2503	345	13	90	87	0	641631	8.243	100000.000	100000.000	0.000	0.000	0.000	0.000	0.000	16.610	3159	2862	3159	2862	120	820	100	631	"Y221"
0	0	0	11	2	1	"Jak2 "	"O60674"	11610	13810	120	6133	6051	893	14	2588	2588	2618	335	12	97	95	0	726097	10.248	100000.000	100000.000	0.000	0.000	0.000	0.000	0.000	16.610	3545	3463	3545	3463	120	820	100	632	"Y221"
0	0	0	11	3	1	"Jak2 "	"O60674"	12110	13820	130	6313	6269	627	10	2596	2596	2618	262	10	100	100	0	752229	13.935	100000.000	100000.000	0.000	0.000	0.000	0.000	0.000	16.610	3717	3673	3717	3673	120	940	100	633	"Y221"
0	0	0	11	4	1	"K8"	"P05787"	12610	13820	170	2551	2548	199	7	2630	2630	2737	1016	37	0	0	0	529890	-0.186	100000.000	100000.000	0.000	0.000	0.000	0.000	0.000	16.610	-79	-82	-79	-82	208	1660	100	634	"S74"
0	0	0	11	5	1	"K8"	"P05787"	13110	13820	170	2794	2814	378	13	2775	2775	2793	297	10	12	3	0	585345	0.071	100000.000	100000.000	0.000	0.000	0.000	0.000	0.000	16.610	19	39	19	39	208	1660	100	635	"S74"
0	0	0	11	6	1	"K8"	"P05787"	13610	13820	170	2407	2412	198	8	2551	2551	2569	263	10	1	0	0	501751	-0.597	100000.000	100000.000	0.000	0.000	0.000	0.000	0.000	16.610	-144	-139	-144	-139	208	1660	100	636	"S74"
0	0	0	11	7	1	"Met "	"P08581"	14120	13820	80	3177	3169	290	9	2519	2519	2525	177	7	92	84	0	164770	3.638	100000.000	100000.000	0.000	0.000	0.000	0.000	0.000	16.610	658	650	658	650	52	340	100	637	"Y1234"
0	0	0	11	8	1	"Met "	"P08581"	14620	13840	90	3203	3291	739	22	2489	2489	2521	320	12	88	63	0	171117	2.406	100000.000	100000.000	0.000	0.000	0.000	0.000	0.000	16.610	714	802	714	802	52	420	100	638	"Y1234"
0	0	0	11	9	1	"Met "	"P08581"	15120	13830	90	3232	3176	262	8	2520	2520	2530	190	7	94	84	0	165150	3.400	100000.000	100000.000	0.000	0.000	0.000	0.000	0.000	16.610	712	656	712	656	52	420	100	639	"Y1234"
0	0	0	11	1	2	"MSK2"	"O75676"	11100	14470	80	2690	2705	228	8	2486	2486	2530	421	16	11	1	0	140654	0.416	100000.000	100000.000	0.000	0.000	0.000	0.000	0.000	16.610	204	219	204	219	52	340	100	640	"S360"
0	0	0	11	2	2	"MSK2"	"O75676"	11630	14460	100	2746	2837	397	13	2547	2547	2609	455	17	10	7	0	226964	0.501	100000.000	100000.000	0.000	0.000	0.000	0.000	0.000	16.610	199	290	199	290	80	560	100	641	"S360"
0	0	0	11	3	2	"MSK2"	"O75676"	12130	14480	60	2724	2746	178	6	2583	2583	2626	314	11	28	0	0	87886	0.382	100000.000	100000.000	0.000	0.000	0.000	0.000	0.000	16.610	141	163	141	163	32	176	100	642	"S360"
0	0	0	11	4	2	"NFkB-p100 "	"Q00653"	12620	14460	170	2583	2624	185	7	2637	2637	2675	416	15	3	0	0	545796	-0.123	100000.000	100000.000	0.000	0.000	0.000	0.000	0.000	16.610	-54	-13	-54	-13	208	1660	100	643	"S99"
0	0	0	11	5	2	"NFkB-p100 "	"Q00653"	13120	14460	170	2661	2695	403	14	2595	2595	3029	4498	148	0	0	0	560577	-0.074	100000.000	100000.000	0.000	0.000	0.000	0.000	0.000	16.610	66	100	66	100	208	1660	100	644	"S99"
0	0	0	11	6	2	"NFkB-p100 "	"Q00653"	13640	14450	70	2629	2626	176	6	2612	2612	2639	300	11	6	0	0	84034	-0.043	100000.000	100000.000	0.000	0.000	0.000	0.000	0.000	16.610	17	14	17	14	32	236	100	645	"S99"
0	0	0	11	7	2	"PKACa "	"P17612"	14130	14460	170	2587	2599	205	7	2555	2555	2568	206	8	17	3	0	540584	0.150	100000.000	100000.000	0.000	0.000	0.000	0.000	0.000	16.610	32	44	32	44	208	1660	100	646	"S10"
0	0	0	11	8	2	"PKACa "	"P17612"	14630	14460	170	2475	2497	159	6	2527	2527	2606	1097	42	0	0	0	519474	-0.099	100000.000	100000.000	0.000	0.000	0.000	0.000	0.000	16.610	-52	-30	-52	-30	208	1660	100	647	"S10"
0	0	0	11	9	2	"PKACa "	"P17612"	15130	14470	170	2511	2513	151	6	2475	2475	2489	192	7	13	0	0	522605	0.125	100000.000	100000.000	0.000	0.000	0.000	0.000	0.000	16.610	36	38	36	38	208	1660	100	648	"S10"
0	0	0	11	1	3	"p70S6K"	"P23443"	11100	15080	170	2479	2547	400	15	2443	2443	2479	373	15	10	3	0	529845	0.182	100000.000	100000.000	0.000	0.000	0.000	0.000	0.000	16.610	36	104	36	104	208	1660	100	649	"S447"
0	0	0	11	2	3	"p70S6K"	"P23443"	11610	15090	70	2881	3006	516	17	2507	2507	2537	280	11	71	21	0	96188	1.675	100000.000	100000.000	0.000	0.000	0.000	0.000	0.000	16.610	374	499	374	499	32	236	100	650	"S447"
0	0	0	11	3	3	"p70S6K"	"P23443"	12110	15090	170	2591	2632	242	9	2525	2525	2558	300	11	13	3	0	547476	0.247	100000.000	100000.000	0.000	0.000	0.000	0.000	0.000	16.610	66	107	66	107	208	1660	100	651	"S447"
0	0	0	11	4	3	"PDK1"	"O15530"	12620	15100	100	6611	6318	1005	15	2583	2583	2584	194	7	100	98	0	505457	19.247	100000.000	100000.000	0.000	0.000	0.000	0.000	0.000	16.610	4028	3735	4028	3735	80	560	100	652	"Y376"
0	0	0	11	5	3	"PDK1"	"O15530"	13130	15120	100	7217	6751	1379	20	2744	2744	2781	341	12	98	91	0	540106	11.642	100000.000	100000.000	0.000	0.000	0.000	0.000	0.000	16.610	4473	4007	4473	4007	80	560	100	653	"Y376"
0	0	0	11	6	3	"PDK1"	"O15530"	13610	15100	170	2999	4427	2086	47	2692	2692	2706	264	9	51	42	0	920794	6.519	100000.000	100000.000	0.000	0.000	0.000	0.000	0.000	16.610	307	1735	307	1735	208	1660	100	654	"Y376"
0	0	0	11	7	3	"Ripk1"	"Q13546"	14100	15080	110	2853	2869	258	8	2544	2544	2575	309	12	50	12	0	229504	0.951	100000.000	100000.000	0.000	0.000	0.000	0.000	0.000	16.610	309	325	309	325	80	656	100	655	"Y694"
0	0	0	11	8	3	"Ripk1"	"Q13546"	14630	15100	150	2801	2799	210	7	2466	2466	2477	190	7	77	39	0	436714	1.695	100000.000	100000.000	0.000	0.000	0.000	0.000	0.000	16.610	335	333	335	333	156	1272	100	656	"Y694"
0	0	0	11	9	3	"Ripk1"	"Q13546"	15120	15120	170	2748	2800	435	15	2411	2411	2429	213	8	72	33	0	582321	1.742	100000.000	100000.000	0.000	0.000	0.000	0.000	0.000	16.610	337	389	337	389	208	1660	100	657	"Y694"
0	0	0	11	1	4	"SHC3"	"Q92529"	11120	15750	100	3127	3110	525	16	2574	2574	2599	317	12	61	43	0	248821	1.612	100000.000	100000.000	0.000	0.000	0.000	0.000	0.000	16.610	553	536	553	536	80	560	100	658	"Y341"
0	0	0	11	2	4	"SHC3"	"Q92529"	11620	15750	80	3294	3282	362	11	2547	2547	2632	463	17	80	21	0	170670	1.404	100000.000	100000.000	0.000	0.000	0.000	0.000	0.000	16.610	747	735	747	735	52	340	100	659	"Y341"
0	0	0	11	3	4	"SHC3"	"Q92529"	12110	15740	80	3348	3309	452	13	2515	2515	2561	295	11	90	78	0	172059	2.536	100000.000	100000.000	0.000	0.000	0.000	0.000	0.000	16.610	833	794	833	794	52	340	100	660	"Y341"
0	0	0	11	4	4	"Smad3 "	"P84022"	12620	15730	80	3147	3038	456	15	2491	2491	2868	2295	80	1	0	0	157958	0.074	100000.000	100000.000	0.000	0.000	0.000	0.000	0.000	16.610	656	547	656	547	52	340	100	661	"S208"
0	0	0	11	5	4	"Smad3 "	"P84022"	13130	15730	130	2982	3175	1734	54	2768	2768	2806	344	12	35	8	0	381050	1.073	100000.000	100000.000	0.000	0.000	0.000	0.000	0.000	16.610	214	407	214	407	120	940	100	662	"S208"
0	0	0	11	6	4	"Smad3 "	"P84022"	13620	15740	170	2866	2936	523	17	2760	2760	2782	293	10	24	6	0	610667	0.526	100000.000	100000.000	0.000	0.000	0.000	0.000	0.000	16.610	106	176	106	176	208	1660	100	663	"S208"
0	0	0	11	7	4	"TAK1 "	"O43318"	14120	15740	170	2634	2695	331	12	2622	2622	2667	309	11	13	2	0	560590	0.091	100000.000	100000.000	0.000	0.000	0.000	0.000	0.000	16.610	12	73	12	73	208	1660	100	664	"T187"
0	0	0	11	8	4	"TAK1 "	"O43318"	14620	15760	70	3044	3037	214	7	2488	2488	2508	213	8	90	75	0	97188	2.484	100000.000	100000.000	0.000	0.000	0.000	0.000	0.000	16.610	556	549	556	549	32	236	100	665	"T187"
0	0	0	11	9	4	"TAK1 "	"O43318"	15120	15760	70	2951	2926	191	6	2457	2457	2478	213	8	90	68	0	93634	2.103	100000.000	100000.000	0.000	0.000	0.000	0.000	0.000	16.610	494	469	494	469	32	236	100	666	"T187"
0	0	0	11	1	5	"ACC1"	"P68133"	11110	16400	140	2982	3004	254	8	2599	2599	2696	1441	53	0	0	0	468604	0.214	100000.000	100000.000	0.000	0.000	0.000	0.000	0.000	16.610	383	405	383	405	156	1140	100	667	"Y93"
0	0	0	11	2	5	"ACC1"	"P68133"	11610	16400	150	2884	2881	213	7	2541	2541	2561	230	8	69	27	0	449427	1.391	100000.000	100000.000	0.000	0.000	0.000	0.000	0.000	16.610	343	340	343	340	156	1272	100	668	"Y93"
0	0	0	11	3	5	"ACC1"	"P68133"	12110	16390	170	2849	2907	553	19	2533	2533	2566	296	11	52	13	0	604610	1.152	100000.000	100000.000	0.000	0.000	0.000	0.000	0.000	16.610	316	374	316	374	208	1660	100	669	"Y93"
0	0	0	11	4	5	"A-Raf"	"P10398"	12610	16380	170	2581	2591	221	8	2520	2520	2542	258	10	15	2	0	538876	0.190	100000.000	100000.000	0.000	0.000	0.000	0.000	0.000	16.610	61	71	61	71	208	1660	100	670	"T20"
0	0	0	11	5	5	"A-Raf"	"P10398"	13110	16380	140	2824	2930	747	25	2608	2608	2964	3244	109	1	0	0	457035	-0.010	100000.000	100000.000	0.000	0.000	0.000	0.000	0.000	16.610	216	322	216	322	156	1140	100	671	"T20"
0	0	0	11	6	5	"A-Raf"	"P10398"	13610	16380	170	2795	2816	197	6	2639	2639	2655	268	10	32	3	0	585684	0.601	100000.000	100000.000	0.000	0.000	0.000	0.000	0.000	16.610	156	177	156	177	208	1660	100	672	"T20"
0	0	0	11	7	5	"BCAP"	"Q6ZUJ8"	14110	16380	170	2856	2858	287	10	2702	2702	2741	727	26	2	0	0	594399	0.161	100000.000	100000.000	0.000	0.000	0.000	0.000	0.000	16.610	154	156	154	156	208	1660	100	673	"Y570"
0	0	0	11	8	5	"BCAP"	"Q6ZUJ8"	14610	16380	70	2873	2881	119	4	2506	2506	2543	483	18	15	0	0	92195	0.700	100000.000	100000.000	0.000	0.000	0.000	0.000	0.000	16.610	367	375	367	375	32	236	100	674	"Y570"
0	0	0	11	9	5	"BCAP"	"Q6ZUJ8"	15110	16370	170	2565	2596	226	8	2501	2501	2643	1891	71	0	0	0	539890	-0.025	100000.000	100000.000	0.000	0.000	0.000	0.000	0.000	16.610	64	95	64	95	208	1660	100	675	"Y570"
0	0	0	11	1	6	"Cofilin 1"	"P23528"	11110	17050	70	5279	5378	590	10	2631	2631	2975	3087	103	9	0	0	172101	0.778	100000.000	100000.000	0.000	0.000	0.000	0.000	0.000	16.610	2648	2747	2648	2747	32	236	100	676	"Y139"
0	0	0	11	2	6	"Cofilin 1"	"P23528"	11610	17040	60	5419	5272	873	16	2578	2578	2585	193	7	96	96	0	168710	13.922	100000.000	100000.000	0.000	0.000	0.000	0.000	0.000	16.610	2841	2694	2841	2694	32	176	100	677	"Y139"
0	0	0	11	3	6	"Cofilin 1"	"P23528"	12100	17040	170	2593	3055	1212	39	2510	2510	2523	272	10	25	20	0	635420	1.956	100000.000	100000.000	0.000	0.000	0.000	0.000	0.000	16.610	83	545	83	545	208	1660	100	678	"Y139"
0	0	0	11	4	6	"CTNNB1"	"P35222"	12600	17040	170	2469	2511	302	12	2502	2502	2685	2309	85	0	0	0	522321	-0.075	100000.000	100000.000	0.000	0.000	0.000	0.000	0.000	16.610	-33	9	-33	9	208	1660	100	679	"Y654"
0	0	0	11	5	6	"CTNNB1"	"P35222"	13100	17040	170	2566	2585	194	7	2557	2557	2578	277	10	8	1	0	537730	0.025	100000.000	100000.000	0.000	0.000	0.000	0.000	0.000	16.610	9	28	9	28	208	1660	100	680	"Y654"
0	0	0	11	6	6	"CTNNB1"	"P35222"	13600	17030	170	2644	2659	212	7	2594	2594	2630	308	11	7	1	0	553174	0.094	100000.000	100000.000	0.000	0.000	0.000	0.000	0.000	16.610	50	65	50	65	208	1660	100	681	"Y654"
0	0	0	11	7	6	"IFNGR1 "	"P15260"	14100	17030	170	2766	2843	354	12	2741	2741	2818	921	32	2	0	0	591421	0.027	100000.000	100000.000	0.000	0.000	0.000	0.000	0.000	16.610	25	102	25	102	208	1660	100	682	"S495"
0	0	0	11	8	6	"IFNGR1 "	"P15260"	14600	17030	170	2889	2991	763	25	2735	2735	2782	682	24	3	1	0	622080	0.306	100000.000	100000.000	0.000	0.000	0.000	0.000	0.000	16.610	154	256	154	256	208	1660	100	683	"S495"
0	0	0	11	9	6	"IFNGR1 "	"P15260"	15100	17030	170	2574	2595	235	9	2549	2549	2567	236	9	18	6	0	539795	0.119	100000.000	100000.000	0.000	0.000	0.000	0.000	0.000	16.610	25	46	25	46	208	1660	100	684	"S495"
-75	0	0	11	1	7	"empty"	"empty"	11110	17670	170	2656	2660	232	8	2661	2661	2674	265	9	8	1	0	553282	-0.053	100000.000	100000.000	0.000	0.000	0.000	0.000	0.000	16.610	-5	-1	-5	-1	208	1660	100	685	"empty"
-75	0	0	11	2	7	"empty"	"empty"	11610	17670	170	2668	2675	146	5	2682	2682	2703	413	15	1	0	0	556304	-0.068	100000.000	100000.000	0.000	0.000	0.000	0.000	0.000	16.610	-14	-7	-14	-7	208	1660	100	686	"empty"
-75	0	0	11	3	7	"empty"	"empty"	12110	17670	170	2681	2716	322	11	2659	2659	2710	368	13	5	1	0	564954	0.016	100000.000	100000.000	0.000	0.000	0.000	0.000	0.000	16.610	22	57	22	57	208	1660	100	687	"empty"
-75	0	0	11	4	7	"empty"	"empty"	12610	17670	170	2593	2600	146	5	2638	2638	2725	1255	46	0	0	0	540851	-0.100	100000.000	100000.000	0.000	0.000	0.000	0.000	0.000	16.610	-45	-38	-45	-38	208	1660	100	688	"empty"
-75	0	0	11	5	7	"empty"	"empty"	13110	17670	170	2671	2693	180	6	2652	2652	2691	510	18	1	0	0	560093	0.004	100000.000	100000.000	0.000	0.000	0.000	0.000	0.000	16.610	19	41	19	41	208	1660	100	689	"empty"
-75	0	0	11	6	7	"empty"	"empty"	13610	17670	170	2581	2647	633	23	2604	2604	2637	829	31	0	0	0	550516	0.012	100000.000	100000.000	0.000	0.000	0.000	0.000	0.000	16.610	-23	43	-23	43	208	1660	100	690	"empty"
0	0	0	11	7	7	"GLQAWPG-pS-AIPQFLG_GLQAWPGEAIPQFLG_60vs40"	"GLQAWPG-pS-AIPQFLG_GLQAWPGEAIPQFLG_60vs40"	14110	17660	110	7068	6563	1551	23	2697	2697	2731	298	10	96	91	0	525033	12.859	100000.000	100000.000	0.000	0.000	0.000	0.000	0.000	16.610	4371	3866	4371	3866	80	656	100	691	"GLQAWPG-pS-AIPQFLG_GLQAWPGEAIPQFLG_60vs40"
0	0	0	11	8	7	"GLQAWPG-pS-AIPQFLG_GLQAWPGEAIPQFLG_60vs40"	"GLQAWPG-pS-AIPQFLG_GLQAWPGEAIPQFLG_60vs40"	14620	17680	130	7048	5822	1926	33	2751	2751	2780	383	13	83	75	0	698670	7.943	100000.000	100000.000	0.000	0.000	0.000	0.000	0.000	16.610	4297	3071	4297	3071	120	940	100	692	"GLQAWPG-pS-AIPQFLG_GLQAWPGEAIPQFLG_60vs40"
0	0	0	11	9	7	"GLQAWPG-pS-AIPQFLG_GLQAWPGEAIPQFLG_60vs40"	"GLQAWPG-pS-AIPQFLG_GLQAWPGEAIPQFLG_60vs40"	15090	17680	100	6403	5721	1633	28	2492	2492	2509	192	7	97	92	0	457698	16.729	100000.000	100000.000	0.000	0.000	0.000	0.000	0.000	16.610	3911	3229	3911	3229	80	560	100	693	"GLQAWPG-pS-AIPQFLG_GLQAWPGEAIPQFLG_60vs40"
0	0	0	12	1	1	"BLNK "	"Q8WV28"	15620	13800	170	2565	2723	463	17	2458	2458	2495	463	18	18	13	0	566386	0.492	100000.000	100000.000	0.000	0.000	0.000	0.000	0.000	16.610	107	265	107	265	208	1660	100	694	"Y178"
0	0	0	12	2	1	"BLNK "	"Q8WV28"	16120	13810	80	3576	3450	418	12	2559	2559	2573	195	7	90	86	0	179425	4.497	100000.000	100000.000	0.000	0.000	0.000	0.000	0.000	16.610	1017	891	1017	891	52	340	100	695	"Y178"
0	0	0	12	3	1	"BLNK "	"Q8WV28"	16620	13840	70	3677	3960	1633	41	2634	2634	2654	192	7	84	78	0	126720	6.802	100000.000	100000.000	0.000	0.000	0.000	0.000	0.000	16.610	1043	1326	1043	1326	32	236	100	696	"Y178"
0	0	0	12	4	1	"Catalase"	"P04040"	17110	13840	80	3961	3867	666	17	2513	2513	2533	167	6	92	90	0	201077	7.988	100000.000	100000.000	0.000	0.000	0.000	0.000	0.000	16.610	1448	1354	1448	1354	52	340	100	697	"Y385"
0	0	0	12	5	1	"Catalase"	"P04040"	17620	13830	80	3907	3778	659	17	2445	2445	2475	215	8	92	86	0	196463	6.060	100000.000	100000.000	0.000	0.000	0.000	0.000	0.000	16.610	1462	1333	1462	1333	52	340	100	698	"Y385"
0	0	0	12	6	1	"Catalase"	"P04040"	18120	13830	80	3572	3508	702	20	2381	2381	2394	156	6	90	84	0	182436	7.141	100000.000	100000.000	0.000	0.000	0.000	0.000	0.000	16.610	1191	1127	1191	1127	52	340	100	699	"Y385"
0	0	0	12	7	1	"Cdc42"	"P60953"	18630	13830	80	3284	3248	371	11	2503	2503	2518	174	6	94	84	0	168913	4.195	100000.000	100000.000	0.000	0.000	0.000	0.000	0.000	16.610	781	745	781	745	52	340	100	700	"Y64"
0	0	0	12	8	1	"Cdc42"	"P60953"	19120	13830	80	3105	3167	801	25	2362	2362	2399	289	12	80	69	0	164679	2.657	100000.000	100000.000	0.000	0.000	0.000	0.000	0.000	16.610	743	805	743	805	52	340	100	701	"Y64"
0	0	0	12	9	1	"Cdc42"	"P60953"	19610	13850	80	3440	3902	1377	35	2333	2333	2378	477	20	90	63	0	202920	3.195	100000.000	100000.000	0.000	0.000	0.000	0.000	0.000	16.610	1107	1569	1107	1569	52	340	100	702	"Y64"
0	0	0	12	1	2	"Flt3"	"P36888"	15630	14470	70	3027	3083	284	9	2456	2456	2470	146	5	100	96	0	98644	4.199	100000.000	100000.000	0.000	0.000	0.000	0.000	0.000	16.610	571	627	571	627	32	236	100	703	"Y842"
0	0	0	12	2	2	"Flt3"	"P36888"	16110	14470	80	3353	7569	14634	193	2562	2562	3753	7691	204	9	7	3	393597	0.496	100000.000	100000.000	0.000	0.000	0.000	0.000	0.000	16.610	791	5007	791	5007	52	340	100	704	"Y842"
0	0	0	12	3	2	"Flt3"	"P36888"	16610	14460	170	2628	2718	305	11	2582	2582	2609	318	12	21	9	0	565389	0.343	100000.000	100000.000	0.000	0.000	0.000	0.000	0.000	16.610	46	136	46	136	208	1660	100	705	"Y842"
0	0	0	12	4	2	"gp130 "	"P40189"	17120	14460	110	3101	3047	258	8	2493	2493	2510	174	6	88	81	0	243740	3.086	100000.000	100000.000	0.000	0.000	0.000	0.000	0.000	16.610	608	554	608	554	80	656	100	706	"S782"
0	0	0	12	5	2	"gp130 "	"P40189"	17610	14460	100	2975	2954	248	8	2427	2427	2443	241	9	83	63	0	236321	2.120	100000.000	100000.000	0.000	0.000	0.000	0.000	0.000	16.610	548	527	548	527	80	560	100	707	"S782"
0	0	0	12	6	2	"gp130 "	"P40189"	18110	14470	90	2960	2946	174	5	2374	2374	2395	187	7	100	84	0	153187	2.947	100000.000	100000.000	0.000	0.000	0.000	0.000	0.000	16.610	586	572	586	572	52	420	100	708	"S782"
0	0	0	12	7	2	"HSP60"	"P10809"	18600	14470	60	2763	2780	173	6	2520	2520	2533	192	7	81	25	0	88964	1.286	100000.000	100000.000	0.000	0.000	0.000	0.000	0.000	16.610	243	260	243	260	32	176	100	709	"S70"
0	0	0	12	8	2	"HSP60"	"P10809"	19090	14460	170	2514	2543	231	9	2424	2424	2507	973	38	0	0	0	528847	0.037	100000.000	100000.000	0.000	0.000	0.000	0.000	0.000	16.610	90	119	90	119	208	1660	100	710	"S70"
0	0	0	12	9	2	"HSP60"	"P10809"	19590	14450	80	2598	2689	411	15	2322	2322	2342	239	10	61	23	0	139812	1.452	100000.000	100000.000	0.000	0.000	0.000	0.000	0.000	16.610	276	367	276	367	52	340	100	711	"S70"
0	0	0	12	1	3	"IL7R "	"P16871"	15620	15100	110	3511	3513	268	7	2423	2423	2438	175	7	98	97	0	281027	6.143	100000.000	100000.000	0.000	0.000	0.000	0.000	0.000	16.610	1088	1090	1088	1090	80	656	100	712	"Y449"
0	0	0	12	2	3	"IL7R "	"P16871"	16120	15110	100	3638	3637	399	10	2478	2478	2488	207	8	96	96	0	290987	5.551	100000.000	100000.000	0.000	0.000	0.000	0.000	0.000	16.610	1160	1159	1160	1159	80	560	100	713	"Y449"
0	0	0	12	3	3	"IL7R "	"P16871"	16630	15120	120	3715	3472	573	16	2514	2514	2529	162	6	79	76	0	416643	5.821	100000.000	100000.000	0.000	0.000	0.000	0.000	0.000	16.610	1201	958	1201	958	120	820	100	714	"Y449"
0	0	0	12	4	3	"IRAK4"	"P51617"	17110	15110	170	2498	2521	186	7	2482	2482	2544	599	23	1	0	0	524463	-0.038	100000.000	100000.000	0.000	0.000	0.000	0.000	0.000	16.610	16	39	16	39	208	1660	100	715	"T345"
0	0	0	12	5	3	"IRAK4"	"P51617"	17610	15110	170	2446	2458	166	6	2413	2413	2426	195	8	16	2	0	511341	0.164	100000.000	100000.000	0.000	0.000	0.000	0.000	0.000	16.610	33	45	33	45	208	1660	100	716	"T345"
0	0	0	12	6	3	"IRAK4"	"P51617"	18110	15110	170	2387	2423	248	10	2349	2349	2376	282	11	9	3	0	504080	0.167	100000.000	100000.000	0.000	0.000	0.000	0.000	0.000	16.610	38	74	38	74	208	1660	100	717	"T345"
0	0	0	12	7	3	"LIMK1"	"P53667"	18620	15120	100	3668	3501	520	14	2454	2454	2478	240	9	83	83	0	280085	4.263	100000.000	100000.000	0.000	0.000	0.000	0.000	0.000	16.610	1214	1047	1214	1047	80	560	100	718	"T508"
0	0	0	12	8	3	"LIMK1"	"P53667"	19110	15110	90	3690	3720	304	8	2441	2441	2450	148	6	100	100	0	193423	8.581	100000.000	100000.000	0.000	0.000	0.000	0.000	0.000	16.610	1249	1279	1249	1279	52	420	100	719	"T508"
0	0	0	12	9	3	"LIMK1"	"P53667"	19610	15120	100	3421	3352	581	17	2316	2316	2338	231	9	87	80	0	268195	4.390	100000.000	100000.000	0.000	0.000	0.000	0.000	0.000	16.610	1105	1036	1105	1036	80	560	100	720	"T508"
0	0	0	12	1	4	"p38-alpha "	"Q16539"	15620	15770	170	3478	3507	274	7	2445	2445	2712	2952	108	0	0	0	729377	0.269	100000.000	100000.000	0.000	0.000	0.000	0.000	0.000	16.610	1033	1062	1033	1062	208	1660	100	721	"T122"
0	0	0	12	2	4	"p38-alpha "	"Q16539"	16120	15760	170	3497	3480	266	7	2492	2492	2942	4347	147	0	0	0	723777	0.124	100000.000	100000.000	0.000	0.000	0.000	0.000	0.000	16.610	1005	988	1005	988	208	1660	100	722	"T122"
0	0	0	12	3	4	"p38-alpha "	"Q16539"	16620	15770	170	3593	3561	330	9	2528	2528	2553	371	14	94	89	0	740712	2.717	100000.000	100000.000	0.000	0.000	0.000	0.000	0.000	16.610	1065	1033	1065	1033	208	1660	100	723	"T122"
0	0	0	12	4	4	"MEK1 "	"Q02750"	17110	15780	100	2679	2692	248	9	2489	2489	2504	195	7	47	25	0	215391	0.964	100000.000	100000.000	0.000	0.000	0.000	0.000	0.000	16.610	190	203	190	203	80	560	100	724	"S297"
0	0	0	12	5	4	"MEK1 "	"Q02750"	17620	15780	60	2728	2744	148	5	2356	2356	2360	158	6	93	71	0	87800	2.430	100000.000	100000.000	0.000	0.000	0.000	0.000	0.000	16.610	372	388	372	388	32	176	100	725	"S297"
0	0	0	12	6	4	"MEK1 "	"Q02750"	18110	15770	90	2630	2622	182	6	2326	2326	2334	188	8	71	34	0	136364	1.532	100000.000	100000.000	0.000	0.000	0.000	0.000	0.000	16.610	304	296	304	296	52	420	100	726	"S297"
0	0	0	12	7	4	"P27kip1"	"P46527"	18620	15760	110	2868	2874	202	7	2460	2460	2464	187	7	88	55	0	229889	2.193	100000.000	100000.000	0.000	0.000	0.000	0.000	0.000	16.610	408	414	408	414	80	656	100	727	"Y74"
0	0	0	12	8	4	"P27kip1"	"P46527"	19120	15760	110	2969	3165	1371	43	2480	2480	2498	181	7	96	77	0	253199	3.685	100000.000	100000.000	0.000	0.000	0.000	0.000	0.000	16.610	489	685	489	685	80	656	100	728	"Y74"
0	0	0	12	9	4	"P27kip1"	"P46527"	19620	15770	110	2853	2936	603	20	2332	2332	2346	190	8	93	75	0	234846	3.105	100000.000	100000.000	0.000	0.000	0.000	0.000	0.000	16.610	521	604	521	604	80	656	100	729	"Y74"
0	0	0	12	1	5	"PPARG "	"P37231"	15620	16410	150	2898	2910	191	6	2466	2466	2545	994	39	0	0	0	453957	0.367	100000.000	100000.000	0.000	0.000	0.000	0.000	0.000	16.610	432	444	432	444	156	1272	100	730	"S112"
0	0	0	12	2	5	"PPARG "	"P37231"	16120	16410	130	3008	3035	247	8	2488	2488	2512	206	8	94	70	0	364170	2.539	100000.000	100000.000	0.000	0.000	0.000	0.000	0.000	16.610	520	547	520	547	120	940	100	731	"S112"
0	0	0	12	3	5	"PPARG "	"P37231"	16620	16420	140	3001	3096	994	32	2573	2573	2589	221	8	85	46	0	482985	2.294	100000.000	100000.000	0.000	0.000	0.000	0.000	0.000	16.610	428	523	428	523	156	1140	100	732	"S112"
0	0	0	12	4	5	"Pyk2 "	"Q14289"	17120	16410	160	7796	7404	1437	19	2519	2519	2644	1376	52	92	90	0	1539930	3.459	100000.000	100000.000	0.000	0.000	0.000	0.000	0.000	16.610	5277	4885	5277	4885	208	1512	100	733	"S399"
0	0	0	12	5	5	"Pyk2 "	"Q14289"	17620	16410	170	6931	6592	1119	16	2371	2371	2385	183	7	98	96	0	1371059	22.989	100000.000	100000.000	0.000	0.000	0.000	0.000	0.000	16.610	4560	4221	4560	4221	208	1660	100	734	"S399"
0	0	0	12	6	5	"Pyk2 "	"Q14289"	18120	16410	160	6539	6356	973	15	2289	2289	2300	161	7	98	98	0	1322040	25.193	100000.000	100000.000	0.000	0.000	0.000	0.000	0.000	16.610	4250	4067	4250	4067	208	1512	100	735	"S399"
0	0	0	12	7	5	"STAT1 "	"P42224"	18620	16400	160	2686	2710	246	9	2397	2397	2420	214	8	67	19	0	563759	1.355	100000.000	100000.000	0.000	0.000	0.000	0.000	0.000	16.610	289	313	289	313	208	1512	100	736	"S708"
0	0	0	12	8	5	"STAT1 "	"P42224"	19120	16410	170	2789	2820	455	16	2433	2433	2445	183	7	87	48	0	586511	2.049	100000.000	100000.000	0.000	0.000	0.000	0.000	0.000	16.610	356	387	356	387	208	1660	100	737	"S708"
0	0	0	12	9	5	"STAT1 "	"P42224"	19620	16410	160	2648	2742	477	17	2281	2281	2306	235	10	74	30	0	570435	1.855	100000.000	100000.000	0.000	0.000	0.000	0.000	0.000	16.610	367	461	367	461	208	1512	100	738	"S708"
0	0	0	12	1	6	"STAT5B "	"P51692"	15620	17040	70	3328	3291	297	9	2507	2507	2517	172	6	93	90	0	105327	4.500	100000.000	100000.000	0.000	0.000	0.000	0.000	0.000	16.610	821	784	821	784	32	236	100	739	"S731"
0	0	0	12	2	6	"STAT5B "	"P51692"	16130	17050	70	3390	3386	273	8	2479	2479	2489	168	6	100	100	0	108361	5.339	100000.000	100000.000	0.000	0.000	0.000	0.000	0.000	16.610	911	907	911	907	32	236	100	740	"S731"
0	0	0	12	3	6	"STAT5B "	"P51692"	16610	17050	120	3120	3140	288	9	2590	2590	2604	195	7	91	64	0	376848	2.749	100000.000	100000.000	0.000	0.000	0.000	0.000	0.000	16.610	530	550	530	550	120	820	100	741	"S731"
0	0	0	12	4	6	"Syk "	"P43405"	17120	17050	90	5332	5162	692	13	2560	2560	2610	369	14	96	96	0	268413	6.916	100000.000	100000.000	0.000	0.000	0.000	0.000	0.000	16.610	2772	2602	2772	2602	52	420	100	742	"Y348"
0	0	0	12	5	6	"Syk "	"P43405"	17610	17060	90	5019	4796	774	16	2429	2429	2434	165	6	96	96	0	249387	14.315	100000.000	100000.000	0.000	0.000	0.000	0.000	0.000	16.610	2590	2367	2590	2367	52	420	100	743	"Y348"
0	0	0	12	6	6	"Syk "	"P43405"	18120	17050	90	4637	4527	531	11	2316	2316	2343	230	9	98	98	0	235419	9.496	100000.000	100000.000	0.000	0.000	0.000	0.000	0.000	16.610	2321	2211	2321	2211	52	420	100	744	"Y348"
0	0	0	12	7	6	"Calmodulin "	"P62158"	18610	17060	110	3199	3225	266	8	2389	2389	2426	367	15	97	66	0	258034	2.177	100000.000	100000.000	0.000	0.000	0.000	0.000	0.000	16.610	810	836	810	836	80	656	100	745	"Y99"
0	0	0	12	8	6	"Calmodulin "	"P62158"	19110	17050	100	3428	3436	278	8	2473	2473	2481	198	7	97	96	0	274841	4.823	100000.000	100000.000	0.000	0.000	0.000	0.000	0.000	16.610	955	963	955	963	80	560	100	746	"Y99"
0	0	0	12	9	6	"Calmodulin "	"P62158"	19610	17060	120	3305	3302	715	21	2272	2272	2289	233	10	85	81	0	396295	4.348	100000.000	100000.000	0.000	0.000	0.000	0.000	0.000	16.610	1033	1030	1033	1030	120	820	100	747	"Y99"
-75	0	0	12	1	7	"empty"	"empty"	15610	17660	170	2407	2410	150	6	2427	2427	2437	196	8	5	1	0	501294	-0.138	100000.000	100000.000	0.000	0.000	0.000	0.000	0.000	16.610	-20	-17	-20	-17	208	1660	100	748	"empty"
-75	0	0	12	2	7	"empty"	"empty"	16110	17660	170	2433	2452	165	6	2460	2460	2484	226	9	6	1	0	510053	-0.142	100000.000	100000.000	0.000	0.000	0.000	0.000	0.000	16.610	-27	-8	-27	-8	208	1660	100	749	"empty"
-75	0	0	12	3	7	"empty"	"empty"	16610	17660	170	2567	2594	265	10	2570	2570	2596	342	13	4	1	0	539601	-0.006	100000.000	100000.000	0.000	0.000	0.000	0.000	0.000	16.610	-3	24	-3	24	208	1660	100	750	"empty"
-75	0	0	12	4	7	"empty"	"empty"	17110	17660	170	2605	2623	179	6	2567	2567	2589	223	8	11	2	0	545521	0.152	100000.000	100000.000	0.000	0.000	0.000	0.000	0.000	16.610	38	56	38	56	208	1660	100	751	"empty"
-75	0	0	12	5	7	"empty"	"empty"	17610	17660	170	2455	2486	173	6	2462	2462	2476	160	6	14	3	0	517156	0.063	100000.000	100000.000	0.000	0.000	0.000	0.000	0.000	16.610	-7	24	-7	24	208	1660	100	752	"empty"
-75	0	0	12	6	7	"empty"	"empty"	18110	17660	170	2314	2332	170	7	2355	2355	2380	227	9	5	2	0	485097	-0.211	100000.000	100000.000	0.000	0.000	0.000	0.000	0.000	16.610	-41	-23	-41	-23	208	1660	100	753	"empty"
0	0	0	12	7	7	"Control-Spot"	"Tau"	18610	17680	110	3152	3130	236	7	2365	2365	2374	169	7	98	96	0	250420	4.473	100000.000	100000.000	0.000	0.000	0.000	0.000	0.000	16.610	787	765	787	765	80	656	100	754	"Control-Spot"
0	0	0	12	8	7	"Control-Spot"	"Tau"	19110	17680	120	3332	3340	343	10	2535	2535	2670	1115	41	12	0	0	400820	0.601	100000.000	100000.000	0.000	0.000	0.000	0.000	0.000	16.610	797	805	797	805	120	820	100	755	"Control-Spot"
0	0	0	12	9	7	"Control-Spot"	"Tau"	19610	17690	110	3240	3298	575	17	2408	2408	2427	246	10	96	92	0	263872	3.541	100000.000	100000.000	0.000	0.000	0.000	0.000	0.000	16.610	832	890	832	890	80	656	100	756	"Control-Spot"
0	0	0	13	1	1	"Anxa1"	"P04083"	2100	18310	170	3619	3773	694	18	3388	3388	3474	911	26	11	2	0	784841	0.328	100000.000	100000.000	0.000	0.000	0.000	0.000	0.000	16.610	231	385	231	385	208	1660	100	757	"Y20"
0	0	0	13	2	1	"Anxa1"	"P04083"	2600	18310	80	4049	4053	447	11	3277	3277	3456	986	28	25	0	0	210737	0.605	100000.000	100000.000	0.000	0.000	0.000	0.000	0.000	16.610	772	776	772	776	52	340	100	758	"Y20"
0	0	0	13	3	1	"Anxa1"	"P04083"	3090	18320	130	3631	3759	643	17	3204	3204	3280	427	13	50	28	0	451054	1.122	100000.000	100000.000	0.000	0.000	0.000	0.000	0.000	16.610	427	555	427	555	120	940	100	759	"Y20"
0	0	0	13	4	1	"Bax"	"Q07812"	3580	18300	170	3063	3090	378	12	2997	2997	3042	370	12	9	1	0	642816	0.130	100000.000	100000.000	0.000	0.000	0.000	0.000	0.000	16.610	66	93	66	93	208	1660	100	760	"S184"
0	0	0	13	5	1	"Bax"	"Q07812"	4080	18300	170	3020	3018	337	11	2964	2964	3080	1170	37	1	0	0	627846	-0.053	100000.000	100000.000	0.000	0.000	0.000	0.000	0.000	16.610	56	54	56	54	208	1660	100	761	"S184"
0	0	0	13	6	1	"Bax"	"Q07812"	4560	18290	70	3004	3070	345	11	2922	2922	2948	323	10	28	3	0	98228	0.378	100000.000	100000.000	0.000	0.000	0.000	0.000	0.000	16.610	82	148	82	148	32	236	100	762	"S184"
0	0	0	13	7	1	"CHOP"	"P35638"	5090	18300	90	3350	3425	466	13	3037	3037	3066	332	10	50	25	0	178092	1.081	100000.000	100000.000	0.000	0.000	0.000	0.000	0.000	16.610	313	388	313	388	52	420	100	763	"S79"
0	0	0	13	8	1	"CHOP"	"P35638"	5590	18320	70	3560	3576	474	13	3083	3083	3145	367	11	65	15	0	114423	1.174	100000.000	100000.000	0.000	0.000	0.000	0.000	0.000	16.610	477	493	477	493	32	236	100	764	"S79"
0	0	0	13	9	1	"CHOP"	"P35638"	6100	18280	60	3661	3604	305	8	2941	2941	3007	412	13	84	34	0	115328	1.449	100000.000	100000.000	0.000	0.000	0.000	0.000	0.000	16.610	720	663	720	663	32	176	100	765	"S79"
0	0	0	13	1	2	"Crk "	"P46108"	2090	18950	60	3962	4109	857	20	3629	3629	3671	417	11	46	21	0	131486	1.050	100000.000	100000.000	0.000	0.000	0.000	0.000	0.000	16.610	333	480	333	480	32	176	100	766	"Y221"
0	0	0	13	2	2	"Crk "	"P46108"	2590	18940	170	3138	3267	422	12	3366	3366	3361	356	10	12	7	0	679543	-0.264	100000.000	100000.000	0.000	0.000	0.000	0.000	0.000	16.610	-228	-99	-228	-99	208	1660	100	767	"Y221"
0	0	0	13	3	2	"Crk "	"P46108"	3090	18940	70	4007	3982	426	10	3161	3161	3225	373	11	87	62	0	127416	2.029	100000.000	100000.000	0.000	0.000	0.000	0.000	0.000	16.610	846	821	846	821	32	236	100	768	"Y221"
0	0	0	13	4	2	"EEA1"	"Q15075"	3600	18960	60	3713	3772	618	16	3099	3099	3120	389	12	65	40	0	120703	1.676	100000.000	100000.000	0.000	0.000	0.000	0.000	0.000	16.610	614	673	614	673	32	176	100	769	"T431"
0	0	0	13	5	2	"EEA1"	"Q15075"	4090	18940	100	3389	3480	825	23	2986	2986	2997	336	11	57	21	0	278395	1.438	100000.000	100000.000	0.000	0.000	0.000	0.000	0.000	16.610	403	494	403	494	80	560	100	770	"T431"
0	0	0	13	6	2	"EEA1"	"Q15075"	4590	18940	170	3038	3066	353	11	2935	2935	2984	591	19	8	1	0	637787	0.139	100000.000	100000.000	0.000	0.000	0.000	0.000	0.000	16.610	103	131	103	131	208	1660	100	771	"T431"
0	0	0	13	7	2	"IKK-alpha "	"O15111"	5090	18950	90	3959	3885	702	18	2923	2923	2965	354	11	82	67	0	202020	2.599	100000.000	100000.000	0.000	0.000	0.000	0.000	0.000	16.610	1036	962	1036	962	52	420	100	772	"T23"
0	0	0	13	8	2	"IKK-alpha "	"O15111"	5600	18940	70	4370	4589	1183	25	3141	3141	3121	196	6	100	100	0	146850	7.490	100000.000	100000.000	0.000	0.000	0.000	0.000	0.000	16.610	1229	1448	1229	1448	32	236	100	773	"T23"
0	0	0	13	9	2	"IKK-alpha "	"O15111"	6090	18930	170	3041	3723	3420	91	2966	2966	3249	2928	90	2	1	0	774365	0.162	100000.000	100000.000	0.000	0.000	0.000	0.000	0.000	16.610	75	757	75	757	208	1660	100	774	"T23"
0	0	0	13	1	3	"Jak2 "	"O60674"	2080	19580	170	3116	3186	415	13	3193	3193	3252	508	15	4	1	0	662677	-0.130	100000.000	100000.000	0.000	0.000	0.000	0.000	0.000	16.610	-77	-7	-77	-7	208	1660	100	775	"Y1007"
0	0	0	13	2	3	"Jak2 "	"O60674"	2580	19580	170	3153	3285	987	30	3146	3146	3202	482	15	6	3	0	683306	0.172	100000.000	100000.000	0.000	0.000	0.000	0.000	0.000	16.610	7	139	7	139	208	1660	100	776	"Y1007"
0	0	0	13	3	3	"Jak2 "	"O60674"	3080	19580	170	3150	3187	273	8	3086	3086	3152	726	23	1	0	0	662899	0.048	100000.000	100000.000	0.000	0.000	0.000	0.000	0.000	16.610	64	101	64	101	208	1660	100	777	"Y1007"
0	0	0	13	4	3	"Keap1"	"Q14145"	3580	19580	170	3049	3096	253	8	3098	3098	3144	383	12	7	0	0	643869	-0.125	100000.000	100000.000	0.000	0.000	0.000	0.000	0.000	16.610	-49	-2	-49	-2	208	1660	100	778	"Y141"
0	0	0	13	5	3	"Keap1"	"Q14145"	4070	19560	60	3224	3195	183	5	3124	3124	3108	288	9	6	0	0	102248	0.302	100000.000	100000.000	0.000	0.000	0.000	0.000	0.000	16.610	100	71	100	71	32	176	100	779	"Y141"
0	0	0	13	6	3	"Keap1"	"Q14145"	4580	19570	170	3060	3079	443	14	3010	3010	3022	328	10	21	3	0	640383	0.174	100000.000	100000.000	0.000	0.000	0.000	0.000	0.000	16.610	50	69	50	69	208	1660	100	780	"Y141"
0	0	0	13	7	3	"MK2"	"P16389"	5090	19590	80	4017	3884	683	17	2990	2990	3020	377	12	76	63	0	201983	2.292	100000.000	100000.000	0.000	0.000	0.000	0.000	0.000	16.610	1027	894	1027	894	52	340	100	781	"Y132"
0	0	0	13	8	3	"MK2"	"P16389"	5580	19590	70	4364	4365	311	7	3012	3012	3066	302	9	100	100	0	139695	4.301	100000.000	100000.000	0.000	0.000	0.000	0.000	0.000	16.610	1352	1353	1352	1353	32	236	100	782	"Y132"
0	0	0	13	9	3	"MK2"	"P16389"	6070	19580	170	3081	3245	471	14	3008	3008	3060	540	17	19	10	0	674999	0.343	100000.000	100000.000	0.000	0.000	0.000	0.000	0.000	16.610	73	237	73	237	208	1660	100	783	"Y132"
0	0	0	13	1	4	"MyD88"	"Q99836"	2090	20240	150	4674	4737	520	10	3147	3147	3221	869	26	97	30	0	738965	1.745	100000.000	100000.000	0.000	0.000	0.000	0.000	0.000	16.610	1527	1590	1527	1590	156	1272	100	784	"Y257"
0	0	0	13	2	4	"MyD88"	"Q99836"	2590	20250	160	4241	4321	906	20	3068	3068	3121	453	14	96	76	0	898833	2.649	100000.000	100000.000	0.000	0.000	0.000	0.000	0.000	16.610	1173	1253	1173	1253	208	1512	100	785	"Y257"
0	0	0	13	3	4	"MyD88"	"Q99836"	3090	20250	160	4299	4312	391	9	3195	3195	3228	289	8	97	93	0	896957	3.751	100000.000	100000.000	0.000	0.000	0.000	0.000	0.000	16.610	1104	1117	1104	1117	208	1512	100	786	"Y257"
0	0	0	13	4	4	"NFkB-p105 "	"P19838"	3590	20240	170	3138	3216	371	11	3158	3158	3206	344	10	12	5	0	668923	0.029	100000.000	100000.000	0.000	0.000	0.000	0.000	0.000	16.610	-20	58	-20	58	208	1660	100	787	"S337"
0	0	0	13	5	4	"NFkB-p105 "	"P19838"	4100	20240	120	3336	4259	4063	95	3164	3164	3278	1109	33	10	6	0	511111	0.885	100000.000	100000.000	0.000	0.000	0.000	0.000	0.000	16.610	172	1095	172	1095	120	820	100	788	"S337"
0	0	0	13	6	4	"NFkB-p105 "	"P19838"	4590	20240	170	3059	3057	340	11	3053	3053	3258	2227	68	0	0	0	635862	-0.090	100000.000	100000.000	0.000	0.000	0.000	0.000	0.000	16.610	6	4	6	4	208	1660	100	789	"S337"
0	0	0	13	7	4	"PKACa "	"P17612"	5090	20250	120	3600	3650	389	10	3052	3052	3072	251	8	85	60	0	438011	2.303	100000.000	100000.000	0.000	0.000	0.000	0.000	0.000	16.610	548	598	548	598	120	820	100	790	"S338"
0	0	0	13	8	4	"PKACa "	"P17612"	5590	20230	130	3588	3643	514	14	3067	3067	3132	456	14	56	7	0	437167	1.121	100000.000	100000.000	0.000	0.000	0.000	0.000	0.000	16.610	521	576	521	576	120	940	100	791	"S338"
0	0	0	13	9	4	"PKACa "	"P17612"	6080	20230	130	3472	3481	228	6	3042	3042	3191	2266	71	0	0	0	417726	0.128	100000.000	100000.000	0.000	0.000	0.000	0.000	0.000	16.610	430	439	430	439	120	940	100	792	"S338"
0	0	0	13	1	5	"PDK1"	"O15530"	2090	20890	110	9215	8903	1584	17	3076	3076	3105	304	9	98	97	0	712209	19.072	100000.000	100000.000	0.000	0.000	0.000	0.000	0.000	16.610	6139	5827	6139	5827	80	656	100	793	"Y373"
0	0	0	13	2	5	"PDK1"	"O15530"	2590	20900	100	8989	8735	1451	16	3033	3033	3075	317	10	100	97	0	698839	17.855	100000.000	100000.000	0.000	0.000	0.000	0.000	0.000	16.610	5956	5702	5956	5702	80	560	100	794	"Y373"
0	0	0	13	3	5	"PDK1"	"O15530"	3090	20890	100	9582	9266	1605	17	3229	3229	3264	251	7	100	100	0	741305	23.912	100000.000	100000.000	0.000	0.000	0.000	0.000	0.000	16.610	6353	6037	6353	6037	80	560	100	795	"Y373"
0	0	0	13	4	5	"Ripk1"	"Q13546"	3590	20890	60	3845	3865	487	12	3214	3214	3246	263	8	78	68	0	123674	2.354	100000.000	100000.000	0.000	0.000	0.000	0.000	0.000	16.610	631	651	631	651	32	176	100	796	"Y424"
0	0	0	13	5	5	"Ripk1"	"Q13546"	4090	20880	70	4114	4327	1173	27	3231	3231	3282	511	15	75	40	0	138474	2.045	100000.000	100000.000	0.000	0.000	0.000	0.000	0.000	16.610	883	1096	883	1096	32	236	100	797	"Y424"
0	0	0	13	6	5	"Ripk1"	"Q13546"	4580	20880	170	3186	3318	496	14	3100	3100	3091	299	9	30	18	0	690218	0.759	100000.000	100000.000	0.000	0.000	0.000	0.000	0.000	16.610	86	218	86	218	208	1660	100	798	"Y424"
0	0	0	13	7	5	"Smad1 "	"Q15797"	5080	20880	170	3137	3125	257	8	3101	3101	3109	312	10	10	1	0	650002	0.051	100000.000	100000.000	0.000	0.000	0.000	0.000	0.000	16.610	36	24	36	24	208	1660	100	799	"S463"
0	0	0	13	8	5	"Smad1 "	"Q15797"	5580	20880	170	3103	3142	322	10	3090	3090	3120	342	10	9	2	0	653522	0.064	100000.000	100000.000	0.000	0.000	0.000	0.000	0.000	16.610	13	52	13	52	208	1660	100	800	"S463"
0	0	0	13	9	5	"Smad1 "	"Q15797"	6080	20880	170	3047	3105	381	12	3054	3054	3114	602	19	3	1	0	645797	-0.015	100000.000	100000.000	0.000	0.000	0.000	0.000	0.000	16.610	-7	51	-7	51	208	1660	100	801	"S463"
0	0	0	13	1	6	"TAB1"	"Q15750"	2090	21540	110	6192	5746	1495	26	3154	3154	3332	1569	47	72	43	0	459693	1.539	100000.000	100000.000	0.000	0.000	0.000	0.000	0.000	16.610	3038	2592	3038	2592	80	656	100	802	"S438"
0	0	0	13	2	6	"TAB1"	"Q15750"	2580	21540	100	6454	6076	1267	20	3092	3092	3175	533	16	90	87	0	486080	5.443	100000.000	100000.000	0.000	0.000	0.000	0.000	0.000	16.610	3362	2984	3362	2984	80	560	100	803	"S438"
0	0	0	13	3	6	"TAB1"	"Q15750"	3090	21520	100	6654	6299	1328	21	3236	3236	3359	555	16	91	86	0	503915	5.297	100000.000	100000.000	0.000	0.000	0.000	0.000	0.000	16.610	3418	3063	3418	3063	80	560	100	804	"S438"
0	0	0	13	4	6	"Tgfbr2"	"P37173"	3590	21510	80	3478	3647	782	21	3282	3282	3291	301	9	34	17	0	189664	1.183	100000.000	100000.000	0.000	0.000	0.000	0.000	0.000	16.610	196	365	196	365	52	340	100	805	"Y259"
0	0	0	13	5	6	"Tgfbr2"	"P37173"	4070	21520	170	3302	3326	505	15	3209	3209	3556	2549	71	0	0	0	691856	-0.090	100000.000	100000.000	0.000	0.000	0.000	0.000	0.000	16.610	93	117	93	117	208	1660	100	806	"Y259"
0	0	0	13	6	6	"Tgfbr2"	"P37173"	4560	21540	80	3223	3826	4415	115	3112	3112	3100	282	9	26	9	0	198944	2.574	100000.000	100000.000	0.000	0.000	0.000	0.000	0.000	16.610	111	714	111	714	52	340	100	807	"Y259"
0	0	0	13	7	6	"XIAP "	"P98170"	5080	21530	110	5336	7424	4064	54	3145	3145	3172	345	10	85	71	0	593897	12.325	100000.000	100000.000	0.000	0.000	0.000	0.000	0.000	16.610	2191	4279	2191	4279	80	656	100	808	"S87"
0	0	0	13	8	6	"XIAP "	"P98170"	5590	21530	90	12265	11205	2783	24	3134	3134	3164	263	8	100	100	0	582648	30.574	100000.000	100000.000	0.000	0.000	0.000	0.000	0.000	16.610	9131	8071	9131	8071	52	420	100	809	"S87"
0	0	0	13	9	6	"XIAP "	"P98170"	6080	21530	90	11506	10464	2896	27	3113	3113	3283	1539	46	96	80	0	544107	4.666	100000.000	100000.000	0.000	0.000	0.000	0.000	0.000	16.610	8393	7351	8393	7351	52	420	100	810	"S87"
-75	0	0	13	1	7	"empty"	"empty"	2080	22150	170	3152	3169	376	11	3124	3124	3141	337	10	12	1	0	659094	0.083	100000.000	100000.000	0.000	0.000	0.000	0.000	0.000	16.610	28	45	28	45	208	1660	100	811	"empty"
-75	0	0	13	2	7	"empty"	"empty"	2580	22150	170	3113	3165	593	18	3057	3057	3081	253	8	13	4	0	658249	0.332	100000.000	100000.000	0.000	0.000	0.000	0.000	0.000	16.610	56	108	56	108	208	1660	100	812	"empty"
-75	0	0	13	3	7	"empty"	"empty"	3080	22150	170	3168	3376	1394	41	3141	3141	3245	617	19	6	3	0	702263	0.212	100000.000	100000.000	0.000	0.000	0.000	0.000	0.000	16.610	27	235	27	235	208	1660	100	813	"empty"
-75	0	0	13	4	7	"empty"	"empty"	3580	22150	170	3338	3344	327	9	3311	3311	3522	2189	62	0	0	0	695597	-0.081	100000.000	100000.000	0.000	0.000	0.000	0.000	0.000	16.610	27	33	27	33	208	1660	100	814	"empty"
-75	0	0	13	5	7	"empty"	"empty"	4080	22150	170	3274	4168	5087	122	3175	3175	3203	542	16	12	9	0	866908	1.780	100000.000	100000.000	0.000	0.000	0.000	0.000	0.000	16.610	99	993	99	993	208	1660	100	815	"empty"
-75	0	0	13	6	7	"empty"	"empty"	4580	22150	170	3115	3140	352	11	3134	3134	3166	930	29	1	0	0	653035	-0.028	100000.000	100000.000	0.000	0.000	0.000	0.000	0.000	16.610	-19	6	-19	6	208	1660	100	816	"empty"
-75	0	0	13	7	7	"empty"	"empty"	5080	22150	170	3162	3145	216	6	3148	3148	3157	311	9	6	0	0	654130	-0.039	100000.000	100000.000	0.000	0.000	0.000	0.000	0.000	16.610	14	-3	14	-3	208	1660	100	817	"empty"
-75	0	0	13	8	7	"empty"	"empty"	5580	22150	170	3145	3163	192	6	3138	3138	3223	1643	50	0	0	0	657831	-0.037	100000.000	100000.000	0.000	0.000	0.000	0.000	0.000	16.610	7	25	7	25	208	1660	100	818	"empty"
-75	0	0	13	9	7	"empty"	"empty"	6080	22150	170	3140	3923	3848	98	3136	3136	3322	1662	50	4	3	0	815966	0.362	100000.000	100000.000	0.000	0.000	0.000	0.000	0.000	16.610	4	787	4	787	208	1660	100	819	"empty"
0	0	0	14	1	1	"PTEN"	"P60484"	6620	18290	70	3894	3821	571	14	2905	2905	2955	364	12	81	71	0	122275	2.379	100000.000	100000.000	0.000	0.000	0.000	0.000	0.000	16.610	989	916	989	916	32	236	100	820	"T382/3/5"
0	0	0	14	2	1	"PTEN"	"P60484"	7130	18290	90	3525	3485	536	15	2797	2797	2813	292	10	73	63	0	181241	2.301	100000.000	100000.000	0.000	0.000	0.000	0.000	0.000	16.610	728	688	728	688	52	420	100	821	"T382/3/5"
0	0	0	14	3	1	"PTEN"	"P60484"	7620	18290	60	3711	3601	389	10	2746	2746	2745	315	11	93	59	0	115221	2.717	100000.000	100000.000	0.000	0.000	0.000	0.000	0.000	16.610	965	855	965	855	32	176	100	822	"T382/3/5"
0	0	0	14	4	1	"Rab5A"	"P20339"	8120	18290	170	2594	2649	286	10	2627	2627	2678	532	19	2	0	0	551087	-0.055	100000.000	100000.000	0.000	0.000	0.000	0.000	0.000	16.610	-33	22	-33	22	208	1660	100	823	"S123"
0	0	0	14	5	1	"Rab5A"	"P20339"	8620	18290	170	2377	2390	181	7	2450	2450	2486	301	12	4	0	0	497206	-0.319	100000.000	100000.000	0.000	0.000	0.000	0.000	0.000	16.610	-73	-60	-73	-60	208	1660	100	824	"S123"
0	0	0	14	6	1	"Rab5A"	"P20339"	9120	18300	170	2301	2475	1449	58	2401	2401	2446	431	17	3	1	0	514871	0.067	100000.000	100000.000	0.000	0.000	0.000	0.000	0.000	16.610	-100	74	-100	74	208	1660	100	825	"S123"
0	0	0	14	7	1	"STAT1 "	"P42224"	9630	18300	130	2619	2670	320	11	2399	2399	2473	687	27	10	0	0	320351	0.287	100000.000	100000.000	0.000	0.000	0.000	0.000	0.000	16.610	220	271	220	271	120	940	100	826	"Y701"
0	0	0	14	8	1	"STAT1 "	"P42224"	10120	18300	170	2575	2595	272	10	2464	2464	2498	290	11	27	2	0	539749	0.334	100000.000	100000.000	0.000	0.000	0.000	0.000	0.000	16.610	111	131	111	131	208	1660	100	827	"Y701"
0	0	0	14	9	1	"STAT1 "	"P42224"	10620	18310	120	2829	2812	242	8	2571	2571	2587	422	16	27	0	0	337480	0.533	100000.000	100000.000	0.000	0.000	0.000	0.000	0.000	16.610	258	241	258	241	120	820	100	828	"Y701"
0	0	0	14	1	2	"STAT5B "	"P51692"	6620	18940	170	2875	2887	251	8	2840	2840	2882	689	23	0	0	0	600583	0.007	100000.000	100000.000	0.000	0.000	0.000	0.000	0.000	16.610	35	47	35	47	208	1660	100	829	"Y699"
0	0	0	14	2	2	"STAT5B "	"P51692"	7120	18940	170	2781	2791	233	8	2785	2785	2800	263	9	13	0	0	580558	-0.034	100000.000	100000.000	0.000	0.000	0.000	0.000	0.000	16.610	-4	6	-4	6	208	1660	100	830	"Y699"
0	0	0	14	3	2	"STAT5B "	"P51692"	7620	18950	170	2813	2820	283	10	2787	2787	2796	359	12	8	1	0	586496	0.067	100000.000	100000.000	0.000	0.000	0.000	0.000	0.000	16.610	26	33	26	33	208	1660	100	831	"Y699"
0	0	0	14	4	2	"Syk "	"P43405"	8140	18950	80	13749	11618	4585	39	2760	2760	2770	338	12	94	90	0	604156	26.178	100000.000	100000.000	0.000	0.000	0.000	0.000	0.000	16.610	10989	8858	10989	8858	52	340	100	832	"Y352"
0	0	0	14	5	2	"Syk "	"P43405"	8640	18970	90	13148	9906	5511	55	2704	2704	2712	379	13	80	73	0	515098	18.982	100000.000	100000.000	0.000	0.000	0.000	0.000	0.000	16.610	10444	7202	10444	7202	52	420	100	833	"Y352"
0	0	0	14	6	2	"Syk "	"P43405"	9110	18950	70	13784	13337	1921	14	2585	2585	2627	342	13	100	100	0	426772	31.316	100000.000	100000.000	0.000	0.000	0.000	0.000	0.000	16.610	11199	10752	11199	10752	32	236	100	834	"Y352"
0	0	0	14	7	2	"ACC1"	"Q13085"	9610	18950	170	2559	2696	922	34	2532	2532	2548	296	11	12	4	0	560859	0.500	100000.000	100000.000	0.000	0.000	0.000	0.000	0.000	16.610	27	164	27	164	208	1660	100	835	"S80"
0	0	0	14	8	2	"ACC1"	"Q13085"	10120	18950	110	2549	2867	2182	76	2502	2502	2538	467	18	10	5	0	229386	0.704	100000.000	100000.000	0.000	0.000	0.000	0.000	0.000	16.610	47	365	47	365	80	656	100	836	"S80"
0	0	0	14	9	2	"ACC1"	"Q13085"	10630	18980	70	2629	2765	530	19	2517	2517	2533	199	7	46	28	0	88488	1.166	100000.000	100000.000	0.000	0.000	0.000	0.000	0.000	16.610	112	248	112	248	32	236	100	837	"S80"
0	0	0	14	1	3	"TrKA"	"P04629"	6620	19590	100	4051	3907	505	12	2928	2928	2991	629	21	80	31	0	312534	1.456	100000.000	100000.000	0.000	0.000	0.000	0.000	0.000	16.610	1123	979	1123	979	80	560	100	838	"Y680"
0	0	0	14	2	3	"TrKA"	"P04629"	7120	19600	80	3779	3725	467	12	2792	2792	2775	226	8	94	86	0	193693	4.204	100000.000	100000.000	0.000	0.000	0.000	0.000	0.000	16.610	987	933	987	933	52	340	100	839	"Y680"
0	0	0	14	3	3	"TrKA"	"P04629"	7620	19590	90	4005	3948	280	7	2768	2768	2752	261	9	100	100	0	205318	4.582	100000.000	100000.000	0.000	0.000	0.000	0.000	0.000	16.610	1237	1180	1237	1180	52	420	100	840	"Y680"
0	0	0	14	4	3	"BRAF1"	"P15056"	8120	19580	120	2964	3106	971	31	2622	2622	2677	599	22	17	4	0	372750	0.716	100000.000	100000.000	0.000	0.000	0.000	0.000	0.000	16.610	342	484	342	484	120	820	100	841	"S579"
0	0	0	14	5	3	"BRAF1"	"P15056"	8620	19600	120	2894	2985	470	15	2552	2552	2595	419	16	40	6	0	358252	0.931	100000.000	100000.000	0.000	0.000	0.000	0.000	0.000	16.610	342	433	342	433	120	820	100	842	"S579"
0	0	0	14	6	3	"BRAF1"	"P15056"	9130	19600	100	2886	2904	220	7	2469	2469	2507	351	14	68	7	0	232331	1.131	100000.000	100000.000	0.000	0.000	0.000	0.000	0.000	16.610	417	435	417	435	80	560	100	843	"S579"
0	0	0	14	7	3	"Cdc2"	"P06493"	9620	19590	110	3351	3319	250	7	2434	2434	2495	448	17	98	51	0	265531	1.839	100000.000	100000.000	0.000	0.000	0.000	0.000	0.000	16.610	917	885	917	885	80	656	100	844	"Y15"
0	0	0	14	8	3	"Cdc2"	"P06493"	10130	19600	120	3211	3298	368	11	2503	2503	2540	381	15	89	45	0	395768	1.990	100000.000	100000.000	0.000	0.000	0.000	0.000	0.000	16.610	708	795	708	795	120	820	100	845	"Y15"
0	0	0	14	9	3	"Cdc2"	"P06493"	10610	19600	120	3493	3493	359	10	2592	2592	2603	315	12	94	85	0	419120	2.825	100000.000	100000.000	0.000	0.000	0.000	0.000	0.000	16.610	901	901	901	901	120	820	100	846	"Y15"
0	0	0	14	1	4	"ERK3"	"Q16659"	6620	20220	160	3677	3721	566	15	2939	2939	2953	229	7	95	84	0	774008	3.354	100000.000	100000.000	0.000	0.000	0.000	0.000	0.000	16.610	738	782	738	782	208	1512	100	847	"S189"
0	0	0	14	2	4	"ERK3"	"Q16659"	7110	20230	140	3543	3692	1928	52	2819	2819	2819	232	8	96	80	0	576010	3.763	100000.000	100000.000	0.000	0.000	0.000	0.000	0.000	16.610	724	873	724	873	156	1140	100	848	"S189"
0	0	0	14	3	4	"ERK3"	"Q16659"	7620	20230	170	3433	3483	1012	29	2747	2747	2762	293	10	89	60	0	724543	2.461	100000.000	100000.000	0.000	0.000	0.000	0.000	0.000	16.610	686	736	686	736	208	1660	100	849	"S189"
0	0	0	14	4	4	"GIT2"	"Q14161"	8120	20210	80	2965	3076	405	13	2603	2603	2681	976	36	7	0	0	159940	0.405	100000.000	100000.000	0.000	0.000	0.000	0.000	0.000	16.610	362	473	362	473	52	340	100	850	"Y484"
0	0	0	14	5	4	"GIT2"	"Q14161"	8620	20230	110	2934	2949	371	12	2536	2536	2551	191	7	77	55	0	235913	2.084	100000.000	100000.000	0.000	0.000	0.000	0.000	0.000	16.610	398	413	398	413	80	656	100	851	"Y484"
0	0	0	14	6	4	"GIT2"	"Q14161"	9120	20230	100	2842	2852	235	8	2493	2493	2511	189	7	78	40	0	228149	1.804	100000.000	100000.000	0.000	0.000	0.000	0.000	0.000	16.610	349	359	349	359	80	560	100	852	"Y484"
0	0	0	14	7	4	"HSP70 "	"P08107"	9600	20250	60	2852	2865	190	6	2485	2485	2530	398	15	43	0	0	91694	0.842	100000.000	100000.000	0.000	0.000	0.000	0.000	0.000	16.610	367	380	367	380	32	176	100	853	"Y525"
0	0	0	14	8	4	"HSP70 "	"P08107"	10120	20250	70	2923	2917	195	6	2492	2492	2566	468	18	46	0	0	93339	0.750	100000.000	100000.000	0.000	0.000	0.000	0.000	0.000	16.610	431	425	431	425	32	236	100	854	"Y525"
0	0	0	14	9	4	"HSP70 "	"P08107"	10610	20210	70	2928	2883	373	12	2604	2604	2602	232	8	53	31	0	92247	1.211	100000.000	100000.000	0.000	0.000	0.000	0.000	0.000	16.610	324	279	324	279	32	236	100	855	"Y525"
0	0	0	14	1	5	"iNOS "	"P35228"	6610	20860	80	3648	3668	309	8	2972	2972	2981	249	8	96	80	0	190758	2.759	100000.000	100000.000	0.000	0.000	0.000	0.000	0.000	16.610	676	696	676	696	52	340	100	856	"Y151"
0	0	0	14	2	5	"iNOS "	"P35228"	7120	20860	80	3492	3445	288	8	2798	2798	2803	312	11	82	55	0	179129	2.058	100000.000	100000.000	0.000	0.000	0.000	0.000	0.000	16.610	694	647	694	647	52	340	100	857	"Y151"
0	0	0	14	3	5	"iNOS "	"P35228"	7610	20860	90	3375	3377	382	11	2765	2765	2771	281	10	80	51	0	175619	2.157	100000.000	100000.000	0.000	0.000	0.000	0.000	0.000	16.610	610	612	610	612	52	420	100	858	"Y151"
0	0	0	14	4	5	"IRF-3 "	"Q14653"	8120	20860	170	2638	2672	380	14	2630	2630	2671	1053	39	0	0	0	555841	0.001	100000.000	100000.000	0.000	0.000	0.000	0.000	0.000	16.610	8	42	8	42	208	1660	100	859	"S402"
0	0	0	14	5	5	"IRF-3 "	"Q14653"	8620	20860	170	2519	2629	919	34	2554	2554	2576	235	9	7	2	0	546819	0.226	100000.000	100000.000	0.000	0.000	0.000	0.000	0.000	16.610	-35	75	-35	75	208	1660	100	860	"S402"
0	0	0	14	6	5	"IRF-3 "	"Q14653"	9120	20860	170	2544	2572	186	7	2529	2529	2562	582	22	1	0	0	535065	0.017	100000.000	100000.000	0.000	0.000	0.000	0.000	0.000	16.610	15	43	15	43	208	1660	100	861	"S402"
0	0	0	14	7	5	"M6PR"	"P20645"	9630	20870	60	3349	3286	272	8	2516	2516	2536	216	8	96	90	0	105152	3.472	100000.000	100000.000	0.000	0.000	0.000	0.000	0.000	16.610	833	770	833	770	32	176	100	862	"S267"
0	0	0	14	8	5	"M6PR"	"P20645"	10140	20850	90	3085	3311	1737	52	2503	2503	2541	380	14	80	28	0	172158	2.026	100000.000	100000.000	0.000	0.000	0.000	0.000	0.000	16.610	582	808	582	808	52	420	100	863	"S267"
0	0	0	14	9	5	"M6PR"	"P20645"	10620	20880	70	3020	3010	442	14	2474	2474	2511	413	16	59	9	0	96325	1.208	100000.000	100000.000	0.000	0.000	0.000	0.000	0.000	16.610	546	536	546	536	32	236	100	864	"S267"
0	0	0	14	1	6	"MDM2"	"Q00987"	6610	21520	100	3257	3257	319	9	3053	3053	3131	936	29	2	0	0	260534	0.135	100000.000	100000.000	0.000	0.000	0.000	0.000	0.000	16.610	204	204	204	204	80	560	100	865	"S166"
0	0	0	14	2	6	"MDM2"	"Q00987"	7110	21520	170	2902	2916	290	9	2862	2862	2908	978	33	0	0	0	606521	0.008	100000.000	100000.000	0.000	0.000	0.000	0.000	0.000	16.610	40	54	40	54	208	1660	100	866	"S166"
0	0	0	14	3	6	"MDM2"	"Q00987"	7620	21530	60	3154	3216	322	10	2823	2823	2815	339	12	50	6	0	102927	1.183	100000.000	100000.000	0.000	0.000	0.000	0.000	0.000	16.610	331	393	331	393	32	176	100	867	"S166"
0	0	0	14	4	6	"p38 delta"	"O15264"	8120	21530	120	3427	3394	365	10	2647	2647	2661	260	9	89	75	0	407305	2.819	100000.000	100000.000	0.000	0.000	0.000	0.000	0.000	16.610	780	747	780	747	120	820	100	868	"Y182"
0	0	0	14	5	6	"p38 delta"	"O15264"	8630	21520	100	3317	3515	963	27	2587	2587	2614	216	8	97	96	0	281221	4.171	100000.000	100000.000	0.000	0.000	0.000	0.000	0.000	16.610	730	928	730	928	80	560	100	869	"Y182"
0	0	0	14	6	6	"p38 delta"	"O15264"	9120	21520	120	3172	3132	328	10	2530	2530	2555	257	10	81	69	0	375823	2.245	100000.000	100000.000	0.000	0.000	0.000	0.000	0.000	16.610	642	602	642	602	120	820	100	870	"Y182"
0	0	0	14	7	6	"p70S6K"	"P23443"	9610	21500	110	2801	2946	962	32	2512	2512	2532	189	7	63	40	0	235672	2.190	100000.000	100000.000	0.000	0.000	0.000	0.000	0.000	16.610	289	434	289	434	80	656	100	871	"T412"
0	0	0	14	8	6	"p70S6K"	"P23443"	10110	21510	90	2835	2850	291	10	2537	2537	2557	272	10	55	13	0	148180	1.077	100000.000	100000.000	0.000	0.000	0.000	0.000	0.000	16.610	298	313	298	313	52	420	100	872	"T412"
0	0	0	14	9	6	"p70S6K"	"P23443"	10600	21530	70	2860	2867	261	9	2515	2515	2530	249	9	65	25	0	91749	1.353	100000.000	100000.000	0.000	0.000	0.000	0.000	0.000	16.610	345	352	345	352	32	236	100	873	"T412"
-75	0	0	14	1	7	"empty"	"empty"	6620	22160	170	3020	3125	910	29	3061	3061	3080	315	10	6	2	0	650057	0.143	100000.000	100000.000	0.000	0.000	0.000	0.000	0.000	16.610	-41	64	-41	64	208	1660	100	874	"empty"
-75	0	0	14	2	7	"empty"	"empty"	7120	22160	170	2915	2926	339	11	2923	2923	2964	715	24	2	0	0	608637	-0.053	100000.000	100000.000	0.000	0.000	0.000	0.000	0.000	16.610	-8	3	-8	3	208	1660	100	875	"empty"
-75	0	0	14	3	7	"empty"	"empty"	7620	22160	170	2805	2795	267	9	2775	2775	2804	762	27	0	0	0	581415	-0.012	100000.000	100000.000	0.000	0.000	0.000	0.000	0.000	16.610	30	20	30	20	208	1660	100	876	"empty"
-75	0	0	14	4	7	"empty"	"empty"	8120	22160	170	2668	2676	225	8	2668	2668	2712	472	17	1	0	0	556594	-0.076	0.000	100000.000	0.000	0.000	0.000	0.000	0.000	Error	0	8	0	8	208	1660	100	877	"empty"
-75	0	0	14	5	7	"empty"	"empty"	8620	22160	170	2649	2660	254	9	2596	2596	2625	297	11	5	0	0	553374	0.118	100000.000	100000.000	0.000	0.000	0.000	0.000	0.000	16.610	53	64	53	64	208	1660	100	878	"empty"
-75	0	0	14	6	7	"empty"	"empty"	9120	22160	170	2540	2581	339	13	2538	2538	2555	230	9	7	2	0	536853	0.113	100000.000	100000.000	0.000	0.000	0.000	0.000	0.000	16.610	2	43	2	43	208	1660	100	879	"empty"
-75	0	0	14	7	7	"empty"	"empty"	9620	22160	170	2498	2561	399	15	2518	2518	2565	595	23	2	1	0	532720	-0.007	100000.000	100000.000	0.000	0.000	0.000	0.000	0.000	16.610	-20	43	-20	43	208	1660	100	880	"empty"
-75	0	0	14	8	7	"empty"	"empty"	10120	22160	170	2559	2554	257	10	2534	2534	2552	261	10	13	0	0	531306	0.008	100000.000	100000.000	0.000	0.000	0.000	0.000	0.000	16.610	25	20	25	20	208	1660	100	881	"empty"
-75	0	0	14	9	7	"empty"	"empty"	10620	22160	170	2559	2589	345	13	2573	2573	3849	6495	168	0	0	0	538542	-0.194	100000.000	100000.000	0.000	0.000	0.000	0.000	0.000	16.610	-14	16	-14	16	208	1660	100	882	"empty"
0	0	0	15	1	1	"JNK1"	"P45983"	11180	18290	90	3717	3784	823	21	2626	2626	2659	505	18	96	61	0	196755	2.228	100000.000	100000.000	0.000	0.000	0.000	0.000	0.000	16.610	1091	1158	1091	1158	52	420	100	883	"T183"
0	0	0	15	2	1	"JNK1"	"P45983"	11680	18300	100	3763	3700	493	13	2709	2709	2734	280	10	88	83	0	295971	3.450	100000.000	100000.000	0.000	0.000	0.000	0.000	0.000	16.610	1054	991	1054	991	80	560	100	884	"T183"
0	0	0	15	3	1	"JNK1"	"P45983"	12170	18290	80	3788	3835	421	10	2652	2652	2710	299	11	100	98	0	199444	3.763	100000.000	100000.000	0.000	0.000	0.000	0.000	0.000	16.610	1136	1183	1136	1183	52	340	100	885	"T183"
0	0	0	15	4	1	"Keap1"	"Q14145"	12690	18290	80	4576	4398	586	13	2639	2639	2770	1700	61	67	0	0	228713	0.958	100000.000	100000.000	0.000	0.000	0.000	0.000	0.000	16.610	1937	1759	1937	1759	52	340	100	886	"S293/5"
0	0	0	15	5	1	"Keap1"	"Q14145"	13190	18300	110	4411	4156	763	18	2747	2747	2780	316	11	85	80	0	332495	4.354	100000.000	100000.000	0.000	0.000	0.000	0.000	0.000	16.610	1664	1409	1664	1409	80	656	100	887	"S293/5"
0	0	0	15	6	1	"Keap1"	"Q14145"	13700	18300	90	4360	4467	951	21	2807	2807	2828	263	9	96	94	0	232289	6.232	100000.000	100000.000	0.000	0.000	0.000	0.000	0.000	16.610	1553	1660	1553	1660	52	420	100	888	"S293/5"
0	0	0	15	7	1	"MK2"	"P16389"	14180	18290	170	2643	2695	262	9	2676	2676	2705	279	10	14	3	0	560535	-0.036	100000.000	100000.000	0.000	0.000	0.000	0.000	0.000	16.610	-33	19	-33	19	208	1660	100	889	"Y415"
0	0	0	15	8	1	"MK2"	"P16389"	14680	18280	170	2704	2756	328	11	2621	2621	2640	217	8	29	12	0	573296	0.535	100000.000	100000.000	0.000	0.000	0.000	0.000	0.000	16.610	83	135	83	135	208	1660	100	890	"Y415"
0	0	0	15	9	1	"MK2"	"P16389"	15180	18280	170	2485	2512	209	8	2473	2473	2506	541	21	2	0	0	522524	0.011	100000.000	100000.000	0.000	0.000	0.000	0.000	0.000	16.610	12	39	12	39	208	1660	100	891	"Y415"
0	0	0	15	1	2	"NFAT1 "	"Q13469"	11190	18930	170	2804	2832	307	10	2600	2600	2619	228	8	46	16	0	589132	0.934	100000.000	100000.000	0.000	0.000	0.000	0.000	0.000	16.610	204	232	204	232	208	1660	100	892	"S110"
0	0	0	15	2	2	"NFAT1 "	"Q13469"	11690	18930	150	2958	2997	201	6	2647	2647	2674	434	16	25	1	0	467495	0.744	100000.000	100000.000	0.000	0.000	0.000	0.000	0.000	16.610	311	350	311	350	156	1272	100	893	"S110"
0	0	0	15	3	2	"NFAT1 "	"Q13469"	12170	18920	170	2897	2906	198	6	2708	2708	3036	4005	131	0	0	0	604424	-0.032	100000.000	100000.000	0.000	0.000	0.000	0.000	0.000	16.610	189	198	189	198	208	1660	100	894	"S110"
0	0	0	15	4	2	"NFkB-p105 "	"P19838"	12670	18920	170	2717	2727	182	6	2659	2659	2673	253	9	11	2	0	567303	0.213	100000.000	100000.000	0.000	0.000	0.000	0.000	0.000	16.610	58	68	58	68	208	1660	100	895	"S907"
0	0	0	15	5	2	"NFkB-p105 "	"P19838"	13170	18920	170	2741	2772	291	10	2653	2653	2697	380	14	14	2	0	576676	0.197	100000.000	100000.000	0.000	0.000	0.000	0.000	0.000	16.610	88	119	88	119	208	1660	100	896	"S907"
0	0	0	15	6	2	"NFkB-p105 "	"P19838"	13670	18920	170	2720	2751	284	10	2651	2651	2698	533	19	4	0	0	572213	0.099	100000.000	100000.000	0.000	0.000	0.000	0.000	0.000	16.610	69	100	69	100	208	1660	100	897	"S907"
0	0	0	15	7	2	"process-control__"	"GGSGGSGDYKDDDDK"	14170	18920	170	2815	2907	330	11	2743	2743	2832	830	29	5	0	0	604647	0.090	100000.000	100000.000	0.000	0.000	0.000	0.000	0.000	16.610	72	164	72	164	208	1660	100	898	"process-control__"
0	0	0	15	8	2	"process-control__"	"GGSGGSGDYKDDDDK"	14660	18920	70	3113	3131	255	8	2467	2467	2403	307	12	90	62	0	100201	2.371	100000.000	100000.000	0.000	0.000	0.000	0.000	0.000	16.610	646	664	646	664	32	236	100	899	"process-control__"
0	0	0	15	9	2	"process-control__"	"GGSGGSGDYKDDDDK"	15150	18910	170	2479	2512	249	9	2556	2556	2578	297	11	7	3	0	522556	-0.222	100000.000	100000.000	0.000	0.000	0.000	0.000	0.000	16.610	-77	-44	-77	-44	208	1660	100	900	"process-control__"
0	0	0	15	1	3	"PAK4"	"O96013"	11190	19570	170	2648	2681	232	8	2625	2625	2639	253	9	11	0	0	557692	0.166	100000.000	100000.000	0.000	0.000	0.000	0.000	0.000	16.610	23	56	23	56	208	1660	100	901	"S474"
0	0	0	15	2	3	"PAK4"	"O96013"	11690	19570	170	2674	2704	354	13	2664	2664	2705	468	17	2	0	0	562408	-0.002	100000.000	100000.000	0.000	0.000	0.000	0.000	0.000	16.610	10	40	10	40	208	1660	100	902	"S474"
0	0	0	15	3	3	"PAK4"	"O96013"	12190	19570	170	2650	2686	177	6	2663	2663	2706	525	19	1	0	0	558698	-0.038	100000.000	100000.000	0.000	0.000	0.000	0.000	0.000	16.610	-13	23	-13	23	208	1660	100	903	"S474"
0	0	0	15	4	3	"Rab5A"	"P20339"	12690	19570	60	3667	3748	308	8	2602	2602	2590	154	5	100	100	0	119938	7.519	100000.000	100000.000	0.000	0.000	0.000	0.000	0.000	16.610	1065	1146	1065	1146	32	176	100	904	"Y205"
0	0	0	15	5	3	"Rab5A"	"P20339"	13180	19580	90	3612	3575	372	10	2669	2669	2736	824	30	63	1	0	185914	1.018	100000.000	100000.000	0.000	0.000	0.000	0.000	0.000	16.610	943	906	943	906	52	420	100	905	"Y205"
0	0	0	15	6	3	"Rab5A"	"P20339"	13700	19580	90	3518	3617	586	16	2671	2671	2696	341	12	96	75	0	188103	2.701	100000.000	100000.000	0.000	0.000	0.000	0.000	0.000	16.610	847	946	847	946	52	420	100	906	"Y205"
0	0	0	15	7	3	"Sek1"	"P45985"	14180	19570	170	2447	2460	207	8	2617	2617	2638	203	7	4	0	0	511747	-0.877	100000.000	100000.000	0.000	0.000	0.000	0.000	0.000	16.610	-170	-157	-170	-157	208	1660	100	907	"S257"
0	0	0	15	8	3	"Sek1"	"P45985"	14680	19570	170	2433	2485	248	9	2678	2678	2721	435	15	1	0	0	516858	-0.543	100000.000	100000.000	0.000	0.000	0.000	0.000	0.000	16.610	-245	-193	-245	-193	208	1660	100	908	"S257"
0	0	0	15	9	3	"Sek1"	"P45985"	15180	19570	170	2390	3230	5572	172	2699	2699	2870	2256	78	2	2	0	671751	0.160	100000.000	100000.000	0.000	0.000	0.000	0.000	0.000	16.610	-309	531	-309	531	208	1660	100	909	"S257"
0	0	0	15	1	4	"Smad1 "	"Q15797"	11190	20220	80	3189	3130	398	12	2623	2623	2645	261	9	65	53	0	162747	1.858	100000.000	100000.000	0.000	0.000	0.000	0.000	0.000	16.610	566	507	566	507	52	340	100	910	"S214"
0	0	0	15	2	4	"Smad1 "	"Q15797"	11680	20210	80	3431	3364	309	9	2639	2639	2655	157	5	92	90	0	174928	4.516	100000.000	100000.000	0.000	0.000	0.000	0.000	0.000	16.610	792	725	792	725	52	340	100	911	"S214"
0	0	0	15	3	4	"Smad1 "	"Q15797"	12200	20220	80	3360	3295	242	7	2680	2680	2693	290	10	86	69	0	171342	2.076	100000.000	100000.000	0.000	0.000	0.000	0.000	0.000	16.610	680	615	680	615	52	340	100	912	"S214"
0	0	0	15	4	4	"Smad3 "	"P84022"	12690	20210	70	3742	3738	173	4	2609	2609	2608	161	6	100	100	0	119606	7.019	100000.000	100000.000	0.000	0.000	0.000	0.000	0.000	16.610	1133	1129	1133	1129	32	236	100	913	"T179"
0	0	0	15	5	4	"Smad3 "	"P84022"	13190	20220	80	3571	3502	451	12	2693	2693	2696	231	8	82	80	0	182081	3.489	100000.000	100000.000	0.000	0.000	0.000	0.000	0.000	16.610	878	809	878	809	52	340	100	914	"T179"
0	0	0	15	6	4	"Smad3 "	"P84022"	13700	20220	90	3635	3519	447	12	2688	2688	3027	3224	106	0	0	0	182974	0.153	100000.000	100000.000	0.000	0.000	0.000	0.000	0.000	16.610	947	831	947	831	52	420	100	915	"T179"
0	0	0	15	7	4	"TGFBR1"	"P36897"	14180	20210	170	2652	2685	213	7	2590	2590	2618	281	10	14	4	0	558540	0.238	100000.000	100000.000	0.000	0.000	0.000	0.000	0.000	16.610	62	95	62	95	208	1660	100	916	"t204"
0	0	0	15	8	4	"TGFBR1"	"P36897"	14680	20210	170	2773	2793	345	12	2702	2702	2741	394	14	5	2	0	580903	0.132	100000.000	100000.000	0.000	0.000	0.000	0.000	0.000	16.610	71	91	71	91	208	1660	100	917	"t204"
0	0	0	15	9	4	"TGFBR1"	"P36897"	15180	20210	170	2997	3029	372	12	3020	3020	3036	216	7	10	0	0	630069	-0.032	100000.000	100000.000	0.000	0.000	0.000	0.000	0.000	16.610	-23	9	-23	9	208	1660	100	918	"t204"
0	0	0	15	1	5	"Akt1"	"P31749"	11190	20860	70	2804	2807	187	6	2535	2535	2523	159	6	68	37	0	89819	1.786	100000.000	100000.000	0.000	0.000	0.000	0.000	0.000	16.610	269	272	269	272	32	236	100	919	"S473"
0	0	0	15	2	5	"Akt1"	"P31749"	11670	20850	170	2615	2637	226	8	2564	2564	2579	231	8	16	3	0	548528	0.251	100000.000	100000.000	0.000	0.000	0.000	0.000	0.000	16.610	51	73	51	73	208	1660	100	920	"S473"
0	0	0	15	3	5	"Akt1"	"P31749"	12170	20850	170	2710	2723	166	6	2648	2648	2668	238	8	15	1	0	566319	0.231	100000.000	100000.000	0.000	0.000	0.000	0.000	0.000	16.610	62	75	62	75	208	1660	100	921	"S473"
0	0	0	15	4	5	"aura"	"O14965"	12650	20850	60	2888	2962	328	11	2759	2759	2761	189	6	31	9	0	94774	1.063	100000.000	100000.000	0.000	0.000	0.000	0.000	0.000	16.610	129	203	129	203	32	176	100	922	"S342"
0	0	0	15	5	5	"aura"	"O14965"	13170	20830	100	2867	2995	512	17	2736	2736	2748	230	8	30	16	0	239606	1.074	100000.000	100000.000	0.000	0.000	0.000	0.000	0.000	16.610	131	259	131	259	80	560	100	923	"S342"
0	0	0	15	6	5	"aura"	"O14965"	13660	20840	170	2825	3819	6573	172	2689	2689	2722	256	9	31	15	0	794349	4.285	100000.000	100000.000	0.000	0.000	0.000	0.000	0.000	16.610	136	1130	136	1130	208	1660	100	924	"S342"
0	0	0	15	7	5	"Cdk4"	"P11802"	14160	20860	160	2935	4341	7218	166	2680	2680	2703	245	9	50	36	0	902897	6.686	100000.000	100000.000	0.000	0.000	0.000	0.000	0.000	16.610	255	1661	255	1661	208	1512	100	925	"T172"
0	0	0	15	8	5	"Cdk4"	"P11802"	14690	20860	120	3829	3821	301	7	2903	2903	2915	231	7	96	91	0	458544	3.922	100000.000	100000.000	0.000	0.000	0.000	0.000	0.000	16.610	926	918	926	918	120	820	100	926	"T172"
0	0	0	15	9	5	"Cdk4"	"P11802"	15190	20860	110	3090	3118	212	6	2599	2599	2607	174	6	96	78	0	249437	2.937	100000.000	100000.000	0.000	0.000	0.000	0.000	0.000	16.610	491	519	491	519	80	656	100	927	"T172"
0	0	0	15	1	6	"CREB "	"P16220"	11190	21510	70	2923	2912	235	8	2518	2518	2519	165	6	84	65	0	93197	2.382	100000.000	100000.000	0.000	0.000	0.000	0.000	0.000	16.610	405	394	405	394	32	236	100	928	"S117"
0	0	0	15	2	6	"CREB "	"P16220"	11690	21510	100	2816	2887	597	20	2559	2559	2570	276	10	46	16	0	230995	1.149	100000.000	100000.000	0.000	0.000	0.000	0.000	0.000	16.610	257	328	257	328	80	560	100	929	"S117"
0	0	0	15	3	6	"CREB "	"P16220"	12190	21500	90	2985	2973	177	5	2650	2650	2784	952	34	0	0	0	154592	0.199	100000.000	100000.000	0.000	0.000	0.000	0.000	0.000	16.610	335	323	335	323	52	420	100	930	"S117"
0	0	0	15	4	6	"EEA1"	"Q15075"	12690	21500	90	3248	3220	304	9	2572	2572	2601	329	12	84	53	0	167417	1.881	100000.000	100000.000	0.000	0.000	0.000	0.000	0.000	16.610	676	648	676	648	52	420	100	931	"T1392"
0	0	0	15	5	6	"EEA1"	"Q15075"	13200	21500	100	3134	3138	446	14	2669	2669	2765	1123	40	2	1	0	251057	0.332	100000.000	100000.000	0.000	0.000	0.000	0.000	0.000	16.610	465	469	465	469	80	560	100	932	"T1392"
0	0	0	15	6	6	"EEA1"	"Q15075"	13690	21510	100	3324	3382	356	10	2918	2918	2985	527	17	27	7	0	270578	0.753	100000.000	100000.000	0.000	0.000	0.000	0.000	0.000	16.610	406	464	406	464	80	560	100	933	"T1392"
0	0	0	15	7	6	"IKK-alpha "	"O15111"	14180	21500	170	2724	2756	236	8	2731	2731	2751	275	9	7	1	0	573177	0.018	100000.000	100000.000	0.000	0.000	0.000	0.000	0.000	16.610	-7	25	-7	25	208	1660	100	934	"S473"
0	0	0	15	8	6	"IKK-alpha "	"O15111"	14680	21500	170	2454	2488	323	12	2589	2589	2609	236	9	2	1	0	517593	-0.513	100000.000	100000.000	0.000	0.000	0.000	0.000	0.000	16.610	-135	-101	-135	-101	208	1660	100	935	"S473"
0	0	0	15	9	6	"IKK-alpha "	"O15111"	15180	21500	170	2399	2413	158	6	2498	2498	2513	327	13	1	0	0	501931	-0.306	100000.000	100000.000	0.000	0.000	0.000	0.000	0.000	16.610	-99	-85	-99	-85	208	1660	100	936	"S473"
-75	0	0	15	1	7	"empty"	"empty"	11170	22130	170	2559	2612	644	24	2568	2568	2598	411	15	4	0	0	543250	0.034	100000.000	100000.000	0.000	0.000	0.000	0.000	0.000	16.610	-9	44	-9	44	208	1660	100	937	"empty"
-75	0	0	15	2	7	"empty"	"empty"	11670	22130	170	2573	2588	235	9	2634	2634	2684	774	28	0	0	0	538240	-0.124	100000.000	100000.000	0.000	0.000	0.000	0.000	0.000	16.610	-61	-46	-61	-46	208	1660	100	938	"empty"
-75	0	0	15	3	7	"empty"	"empty"	12170	22130	170	2675	2707	186	6	2695	2695	2706	185	6	10	2	0	563146	0.005	100000.000	100000.000	0.000	0.000	0.000	0.000	0.000	16.610	-20	12	-20	12	208	1660	100	939	"empty"
-75	0	0	15	4	7	"empty"	"empty"	12670	22130	170	2558	2554	163	6	2612	2612	2632	214	8	1	0	0	531285	-0.364	100000.000	100000.000	0.000	0.000	0.000	0.000	0.000	16.610	-54	-58	-54	-58	208	1660	100	940	"empty"
-75	0	0	15	5	7	"empty"	"empty"	13170	22130	170	2761	2743	229	8	2710	2710	2732	348	12	7	0	0	570548	0.032	100000.000	100000.000	0.000	0.000	0.000	0.000	0.000	16.610	51	33	51	33	208	1660	100	941	"empty"
-75	0	0	15	6	7	"empty"	"empty"	13670	22130	170	2766	2805	670	23	2782	2782	2804	336	11	3	0	0	583497	0.003	100000.000	100000.000	0.000	0.000	0.000	0.000	0.000	16.610	-16	23	-16	23	208	1660	100	942	"empty"
0	0	0	15	7	7	"GLQAWPG-pS-AIPQFLG_GLQAWPGEAIPQFLG_40vs60"	"GLQAWPG-pS-AIPQFLG_GLQAWPGEAIPQFLG_40vs60"	14180	22140	100	5749	5147	1234	23	2665	2665	2774	1147	41	77	68	0	411758	2.069	100000.000	100000.000	0.000	0.000	0.000	0.000	0.000	16.610	3084	2482	3084	2482	80	560	100	943	"GLQAWPG-pS-AIPQFLG_GLQAWPGEAIPQFLG_40vs60"
0	0	0	15	8	7	"GLQAWPG-pS-AIPQFLG_GLQAWPGEAIPQFLG_40vs60"	"GLQAWPG-pS-AIPQFLG_GLQAWPGEAIPQFLG_40vs60"	14680	22140	90	5839	5866	1259	21	2535	2535	2547	170	6	100	98	0	305031	19.524	100000.000	100000.000	0.000	0.000	0.000	0.000	0.000	16.610	3304	3331	3304	3331	52	420	100	944	"GLQAWPG-pS-AIPQFLG_GLQAWPGEAIPQFLG_40vs60"
0	0	0	15	9	7	"GLQAWPG-pS-AIPQFLG_GLQAWPGEAIPQFLG_40vs60"	"GLQAWPG-pS-AIPQFLG_GLQAWPGEAIPQFLG_40vs60"	15170	22150	90	5608	5384	625	11	2535	2535	2534	154	6	98	98	0	279964	18.506	100000.000	100000.000	0.000	0.000	0.000	0.000	0.000	16.610	3073	2849	3073	2849	52	420	100	945	"GLQAWPG-pS-AIPQFLG_GLQAWPGEAIPQFLG_40vs60"
0	0	0	16	1	1	"Calmodulin"	"P62158"	15700	18280	170	2400	2436	376	15	2392	2392	2396	168	7	19	7	0	506595	0.238	100000.000	100000.000	0.000	0.000	0.000	0.000	0.000	16.610	8	44	8	44	208	1660	100	946	"T79"
0	0	0	16	2	1	"Calmodulin"	"P62158"	16200	18290	60	2779	2770	216	7	2459	2459	2471	261	10	56	9	0	88631	1.146	100000.000	100000.000	0.000	0.000	0.000	0.000	0.000	16.610	320	311	320	311	32	176	100	947	"T79"
0	0	0	16	3	1	"Calmodulin"	"P62158"	16690	18300	90	2834	2916	370	12	2587	2587	2595	158	6	73	46	0	151622	2.032	100000.000	100000.000	0.000	0.000	0.000	0.000	0.000	16.610	247	329	247	329	52	420	100	948	"T79"
0	0	0	16	4	1	"Caveolin-1"	"Q03135"	17180	18290	170	2596	2626	300	11	2590	2590	2613	241	9	11	2	0	546106	0.054	100000.000	100000.000	0.000	0.000	0.000	0.000	0.000	16.610	6	36	6	36	208	1660	100	949	"Y25"
0	0	0	16	5	1	"Caveolin-1"	"Q03135"	17680	18290	170	2528	2539	171	6	2490	2490	2510	218	8	18	1	0	528080	0.133	100000.000	100000.000	0.000	0.000	0.000	0.000	0.000	16.610	38	49	38	49	208	1660	100	950	"Y25"
0	0	0	16	6	1	"Caveolin-1"	"Q03135"	18180	18300	170	2413	2440	140	5	2362	2362	2373	165	6	23	3	0	507471	0.406	100000.000	100000.000	0.000	0.000	0.000	0.000	0.000	16.610	51	78	51	78	208	1660	100	951	"Y25"
0	0	0	16	7	1	"eNOS "	"P29474"	18690	18300	100	3107	3094	181	5	2377	2377	2432	407	16	96	30	0	247507	1.627	100000.000	100000.000	0.000	0.000	0.000	0.000	0.000	16.610	730	717	730	717	80	560	100	952	"S1176"
0	0	0	16	8	1	"eNOS "	"P29474"	19180	18310	100	3340	3302	364	11	2518	2518	2534	188	7	91	88	0	264140	4.085	100000.000	100000.000	0.000	0.000	0.000	0.000	0.000	16.610	822	784	822	784	80	560	100	953	"S1176"
0	0	0	16	9	1	"eNOS "	"P29474"	19680	18300	100	3300	3298	442	13	2408	2408	2435	218	8	96	91	0	263853	3.959	100000.000	100000.000	0.000	0.000	0.000	0.000	0.000	16.610	892	890	892	890	80	560	100	954	"S1176"
0	0	0	16	1	2	"Fos "	"P01100"	15680	18960	80	3465	3489	244	6	2571	2571	2572	184	7	100	100	0	181448	4.984	100000.000	100000.000	0.000	0.000	0.000	0.000	0.000	16.610	894	918	894	918	52	340	100	955	"T232"
0	0	0	16	2	2	"Fos "	"P01100"	16200	18930	90	3476	3436	328	9	2536	2536	2548	196	7	92	90	0	178694	4.531	100000.000	100000.000	0.000	0.000	0.000	0.000	0.000	16.610	940	900	940	900	52	420	100	956	"T232"
0	0	0	16	3	2	"Fos "	"P01100"	16700	18940	80	3652	3663	546	14	2678	2678	2679	166	6	94	92	0	190486	5.928	100000.000	100000.000	0.000	0.000	0.000	0.000	0.000	16.610	974	985	974	985	52	340	100	957	"T232"
0	0	0	16	4	2	"Grb10 "	"Q13322"	17200	18930	90	3509	3485	313	8	2614	2614	2629	182	6	96	94	0	181239	4.703	100000.000	100000.000	0.000	0.000	0.000	0.000	0.000	16.610	895	871	895	871	52	420	100	958	"S150"
0	0	0	16	5	2	"Grb10 "	"Q13322"	17690	18940	90	3410	3374	221	6	2515	2515	2532	170	6	100	98	0	175439	4.953	100000.000	100000.000	0.000	0.000	0.000	0.000	0.000	16.610	895	859	895	859	52	420	100	959	"S150"
0	0	0	16	6	2	"Grb10 "	"Q13322"	18200	18950	80	3205	3160	235	7	2343	2343	2359	155	6	98	94	0	164339	5.168	100000.000	100000.000	0.000	0.000	0.000	0.000	0.000	16.610	862	817	862	817	52	340	100	960	"S150"
0	0	0	16	7	2	"IRS-1"	"P35568"	18690	18930	80	3021	3044	268	8	2382	2382	2403	319	13	90	50	0	158265	2.009	100000.000	100000.000	0.000	0.000	0.000	0.000	0.000	16.610	639	662	639	662	52	340	100	961	"S616"
0	0	0	16	8	2	"IRS-1"	"P35568"	19190	18940	80	3266	3242	241	7	2462	2462	2474	153	6	98	96	0	168562	5.020	100000.000	100000.000	0.000	0.000	0.000	0.000	0.000	16.610	804	780	804	780	52	340	100	962	"S616"
0	0	0	16	9	2	"IRS-1"	"P35568"	19690	18940	90	3304	3224	276	8	2510	2510	2525	271	10	88	80	0	167657	2.579	100000.000	100000.000	0.000	0.000	0.000	0.000	0.000	16.610	794	714	794	714	52	420	100	963	"S616"
0	0	0	16	1	3	"inos"	"P35228"	15680	19570	170	2687	2761	422	15	2631	2631	2673	839	31	2	0	0	574290	0.105	100000.000	100000.000	0.000	0.000	0.000	0.000	0.000	16.610	56	130	56	130	208	1660	100	964	"S745"
0	0	0	16	2	3	"inos"	"P35228"	16180	19570	170	2616	2630	178	6	2642	2642	2694	594	22	0	0	0	547129	-0.108	100000.000	100000.000	0.000	0.000	0.000	0.000	0.000	16.610	-26	-12	-26	-12	208	1660	100	965	"S745"
0	0	0	16	3	3	"inos"	"P35228"	16680	19570	170	2691	2704	196	7	2684	2684	2705	260	9	11	0	0	562402	-0.004	100000.000	100000.000	0.000	0.000	0.000	0.000	0.000	16.610	7	20	7	20	208	1660	100	966	"S745"
0	0	0	16	4	3	"IRF-3 "	"Q14653"	17170	19550	130	2877	2907	281	9	2673	2673	2698	229	8	43	10	0	348802	0.913	100000.000	100000.000	0.000	0.000	0.000	0.000	0.000	16.610	204	234	204	234	120	940	100	967	"S396"
0	0	0	16	5	3	"IRF-3 "	"Q14653"	17660	19580	110	2692	2720	219	8	2572	2572	2596	200	7	30	12	0	217590	0.620	100000.000	100000.000	0.000	0.000	0.000	0.000	0.000	16.610	120	148	120	148	80	656	100	968	"S396"
0	0	0	16	6	3	"IRF-3 "	"Q14653"	18180	19570	170	2512	2540	185	7	2431	2431	2522	1576	62	0	0	0	528239	0.011	100000.000	100000.000	0.000	0.000	0.000	0.000	0.000	16.610	81	109	81	109	208	1660	100	969	"S396"
0	0	0	16	7	3	"Lyn"	"P07948"	18670	19570	170	2450	2471	192	7	2419	2419	2427	199	8	18	4	0	513953	0.221	100000.000	100000.000	0.000	0.000	0.000	0.000	0.000	16.610	31	52	31	52	208	1660	100	970	"Y396"
0	0	0	16	8	3	"Lyn"	"P07948"	19190	19580	90	2806	2815	218	7	2489	2489	2952	4388	148	0	0	0	146402	-0.031	100000.000	100000.000	0.000	0.000	0.000	0.000	0.000	16.610	317	326	317	326	52	420	100	971	"Y396"
0	0	0	16	9	3	"Lyn"	"P07948"	19700	19580	110	2746	2801	296	10	2502	2502	2518	259	10	48	12	0	224041	1.093	100000.000	100000.000	0.000	0.000	0.000	0.000	0.000	16.610	244	299	244	299	80	656	100	972	"Y396"
0	0	0	16	1	4	"MAPK14"	"Q16539"	15670	20220	80	3799	3664	396	10	2978	2978	3042	804	26	51	0	0	190530	0.774	100000.000	100000.000	0.000	0.000	0.000	0.000	0.000	16.610	821	686	821	686	52	340	100	973	"Y322"
0	0	0	16	2	4	"MAPK14"	"Q16539"	16170	20220	170	2828	2961	465	15	2826	2826	2858	247	8	21	15	0	615817	0.417	100000.000	100000.000	0.000	0.000	0.000	0.000	0.000	16.610	2	135	2	135	208	1660	100	974	"Y322"
0	0	0	16	3	4	"MAPK14"	"Q16539"	16680	20230	60	3949	3943	308	7	2906	2906	2904	143	4	96	96	0	126178	7.266	100000.000	100000.000	0.000	0.000	0.000	0.000	0.000	16.610	1043	1037	1043	1037	32	176	100	975	"Y322"
0	0	0	16	4	4	"Mek1"	"Q02750"	17190	20230	60	3150	3136	207	6	2691	2691	2713	232	8	87	46	0	100341	1.823	100000.000	100000.000	0.000	0.000	0.000	0.000	0.000	16.610	459	445	459	445	32	176	100	976	"S217"
0	0	0	16	5	4	"Mek1"	"Q02750"	17690	20240	60	3125	3060	201	6	2573	2573	2577	143	5	93	78	0	97907	3.378	100000.000	100000.000	0.000	0.000	0.000	0.000	0.000	16.610	552	487	552	487	32	176	100	977	"S217"
0	0	0	16	6	4	"Mek1"	"Q02750"	18200	20240	60	2904	2876	185	6	2449	2449	2455	153	6	93	71	0	92027	2.752	100000.000	100000.000	0.000	0.000	0.000	0.000	0.000	16.610	455	427	455	427	32	176	100	978	"S217"
0	0	0	16	7	4	"P300"	"Q09472"	18680	20230	90	2768	2767	179	6	2429	2429	2536	704	27	1	0	0	143882	0.328	100000.000	100000.000	0.000	0.000	0.000	0.000	0.000	16.610	339	338	339	338	52	420	100	979	"S89"
0	0	0	16	8	4	"P300"	"Q09472"	19190	20230	100	2901	2875	215	7	2549	2549	2564	231	9	67	20	0	229994	1.346	100000.000	100000.000	0.000	0.000	0.000	0.000	0.000	16.610	352	326	352	326	80	560	100	980	"S89"
0	0	0	16	9	4	"P300"	"Q09472"	19690	20220	80	2955	2988	221	7	2557	2557	2564	160	6	92	67	0	155374	2.650	100000.000	100000.000	0.000	0.000	0.000	0.000	0.000	16.610	398	431	398	431	52	340	100	981	"S89"
0	0	0	16	1	5	"PPP2CA "	"P67775"	15690	20870	80	3181	3159	300	9	2544	2544	2573	329	12	84	46	0	164291	1.781	100000.000	100000.000	0.000	0.000	0.000	0.000	0.000	16.610	637	615	637	615	52	340	100	982	"T307"
0	0	0	16	2	5	"PPP2CA "	"P67775"	16200	20860	100	2985	2960	203	6	2592	2592	2615	207	7	85	43	0	236822	1.667	100000.000	100000.000	0.000	0.000	0.000	0.000	0.000	16.610	393	368	393	368	80	560	100	983	"T307"
0	0	0	16	3	5	"PPP2CA "	"P67775"	16680	20870	170	3042	3219	437	13	2873	2873	2924	464	15	38	9	0	669476	0.636	100000.000	100000.000	0.000	0.000	0.000	0.000	0.000	16.610	169	346	169	346	208	1660	100	984	"T307"
0	0	0	16	4	5	"rab4"	"P20338"	17180	20870	170	3344	3376	274	8	3316	3316	3331	287	8	12	2	0	702107	0.157	100000.000	100000.000	0.000	0.000	0.000	0.000	0.000	16.610	28	60	28	60	208	1660	100	985	"Y189"
0	0	0	16	5	5	"rab4"	"P20338"	17680	20870	170	3626	3655	285	7	3640	3640	3672	352	9	9	1	0	760150	-0.048	100000.000	100000.000	0.000	0.000	0.000	0.000	0.000	16.610	-14	15	-14	15	208	1660	100	986	"Y189"
0	0	0	16	6	5	"rab4"	"P20338"	18190	20860	170	3219	3233	207	6	3360	3360	3329	450	13	1	0	0	672513	-0.213	100000.000	100000.000	0.000	0.000	0.000	0.000	0.000	16.610	-141	-127	-141	-127	208	1660	100	987	"Y189"
0	0	0	16	7	5	"STAT2 "	"P52630"	18680	20880	180	7846	7101	1940	27	2848	2848	2956	738	24	89	85	0	1817797	5.617	100000.000	100000.000	0.000	0.000	0.000	0.000	0.000	16.610	4998	4253	4998	4253	256	1924	100	988	"Y690"
0	0	0	16	8	5	"STAT2 "	"P52630"	19190	20870	180	8323	7545	2401	31	2644	2644	2786	883	31	94	87	0	1931555	5.390	100000.000	100000.000	0.000	0.000	0.000	0.000	0.000	16.610	5679	4901	5679	4901	256	1924	100	989	"Y690"
0	0	0	16	9	5	"STAT2 "	"P52630"	19690	20870	150	8978	9031	1002	11	2604	2604	2630	243	9	100	100	0	1408819	26.342	100000.000	100000.000	0.000	0.000	0.000	0.000	0.000	16.610	6374	6427	6374	6427	156	1272	100	990	"Y690"
0	0	0	16	1	6	"STAT5B "	"P51692"	15690	21520	100	3114	3091	337	10	2498	2498	2515	174	6	88	83	0	247255	3.310	100000.000	100000.000	0.000	0.000	0.000	0.000	0.000	16.610	616	593	616	593	80	560	100	991	"Y740"
0	0	0	16	2	6	"STAT5B "	"P51692"	16190	21520	120	3167	3135	322	10	2606	2606	2620	160	6	82	78	0	376187	3.219	100000.000	100000.000	0.000	0.000	0.000	0.000	0.000	16.610	561	529	561	529	120	820	100	992	"Y740"
0	0	0	16	3	6	"STAT5B "	"P51692"	16690	21510	110	3381	3384	342	10	2697	2697	2736	253	9	95	75	0	270735	2.561	100000.000	100000.000	0.000	0.000	0.000	0.000	0.000	16.610	684	687	684	687	80	656	100	993	"Y740"
0	0	0	16	4	6	"Syk "	"P43405"	17180	21510	170	2926	2953	240	8	2852	2852	2956	554	18	3	0	0	614273	-0.005	100000.000	100000.000	0.000	0.000	0.000	0.000	0.000	16.610	74	101	74	101	208	1660	100	994	"Y525/6"
0	0	0	16	5	6	"Syk "	"P43405"	17690	21510	170	3171	3202	276	8	3101	3101	3115	356	11	9	3	0	666092	0.244	100000.000	100000.000	0.000	0.000	0.000	0.000	0.000	16.610	70	101	70	101	208	1660	100	995	"Y525/6"
0	0	0	16	6	6	"Syk "	"P43405"	18190	21510	170	3228	3241	224	6	3256	3256	3264	310	9	8	0	0	674116	-0.074	100000.000	100000.000	0.000	0.000	0.000	0.000	0.000	16.610	-28	-15	-28	-15	208	1660	100	996	"Y525/6"
0	0	0	16	7	6	"14-3-3 beta"	"P31946"	18690	21500	170	4662	4609	447	9	3230	3230	3255	291	8	99	93	0	958642	4.653	100000.000	100000.000	0.000	0.000	0.000	0.000	0.000	16.610	1432	1379	1432	1379	208	1660	100	997	"S59"
0	0	0	16	8	6	"14-3-3 beta"	"P31946"	19190	21510	170	4952	4836	424	8	3262	3262	3297	363	11	99	95	0	1005928	4.240	100000.000	100000.000	0.000	0.000	0.000	0.000	0.000	16.610	1690	1574	1690	1574	208	1660	100	998	"S59"
0	0	0	16	9	6	"14-3-3 beta"	"P31946"	19690	21510	180	4949	4702	760	16	3162	3162	3203	278	8	94	86	0	1203680	5.392	100000.000	100000.000	0.000	0.000	0.000	0.000	0.000	16.610	1787	1540	1787	1540	256	1924	100	999	"S59"
-75	0	0	16	1	7	"empty"	"empty"	15680	22160	170	2463	2482	157	6	2495	2495	2509	213	8	7	1	0	516285	-0.127	100000.000	100000.000	0.000	0.000	0.000	0.000	0.000	16.610	-32	-13	-32	-13	208	1660	100	1000	"empty"
-75	0	0	16	2	7	"empty"	"empty"	16180	22160	170	2649	2653	150	5	2591	2591	2648	694	26	0	0	0	551835	0.007	100000.000	100000.000	0.000	0.000	0.000	0.000	0.000	16.610	58	62	58	62	208	1660	100	1001	"empty"
-75	0	0	16	3	7	"empty"	"empty"	16680	22160	170	2580	2607	221	8	2601	2601	2631	322	12	6	1	0	542219	-0.075	100000.000	100000.000	0.000	0.000	0.000	0.000	0.000	16.610	-21	6	-21	6	208	1660	100	1002	"empty"
-75	0	0	16	4	7	"empty"	"empty"	17180	22160	170	2752	2755	139	5	2744	2744	2752	186	6	10	0	0	572937	0.016	100000.000	100000.000	0.000	0.000	0.000	0.000	0.000	16.610	8	11	8	11	208	1660	100	1003	"empty"
-75	0	0	16	5	7	"empty"	"empty"	17680	22160	170	2770	2777	146	5	2772	2772	2789	188	6	7	1	0	577610	-0.064	100000.000	100000.000	0.000	0.000	0.000	0.000	0.000	16.610	-2	5	-2	5	208	1660	100	1004	"empty"
-75	0	0	16	6	7	"empty"	"empty"	18180	22160	170	2805	2845	268	9	2790	2790	3239	4607	142	0	0	0	591830	-0.086	100000.000	100000.000	0.000	0.000	0.000	0.000	0.000	16.610	15	55	15	55	208	1660	100	1005	"empty"
0	0	0	16	7	7	"Control-Spot"	"p-Tyr"	18670	22140	60	11983	9397	4244	45	2713	2713	2712	186	6	93	84	0	300704	35.941	100000.000	100000.000	0.000	0.000	0.000	0.000	0.000	16.610	9270	6684	9270	6684	32	176	100	1006	"Control-Spot"
0	0	0	16	8	7	"Control-Spot"	"p-Tyr"	19190	22130	60	13145	10985	4123	37	2752	2752	2791	285	10	93	87	0	351506	28.751	100000.000	100000.000	0.000	0.000	0.000	0.000	0.000	16.610	10393	8233	10393	8233	32	176	100	1007	"Control-Spot"
0	0	0	16	9	7	"Control-Spot"	"p-Tyr"	19690	22140	80	5175	7889	4888	61	2821	2821	2845	205	7	88	82	0	410245	24.605	100000.000	100000.000	0.000	0.000	0.000	0.000	0.000	16.610	2354	5068	2354	5068	52	340	100	1008	"Control-Spot"
0	0	0	17	1	1	"ACTA1"	"P68133"	2140	24630	60	3723	3732	493	13	3089	3089	3111	369	11	71	43	0	119410	1.683	100000.000	100000.000	0.000	0.000	0.000	0.000	0.000	16.610	634	643	634	643	32	176	100	1009	"Y55"
0	0	0	17	2	1	"ACTA1"	"P68133"	2650	24650	80	3567	4220	2602	61	3100	3100	3196	1069	33	13	7	0	219445	0.958	100000.000	100000.000	0.000	0.000	0.000	0.000	0.000	16.610	467	1120	467	1120	52	340	100	1010	"Y55"
0	0	0	17	3	1	"ACTA1"	"P68133"	3140	24630	60	3624	3628	403	11	3118	3118	3130	238	7	71	56	0	116088	2.092	100000.000	100000.000	0.000	0.000	0.000	0.000	0.000	16.610	506	510	506	510	32	176	100	1011	"Y55"
0	0	0	17	4	1	"A-Raf"	"P10398"	3650	24630	100	3566	3631	480	13	3195	3195	3330	812	24	7	5	0	290494	0.371	100000.000	100000.000	0.000	0.000	0.000	0.000	0.000	16.610	371	436	371	436	80	560	100	1012	"S214"
0	0	0	17	5	1	"A-Raf"	"P10398"	4130	24630	70	3641	3638	247	6	3235	3235	3249	233	7	62	37	0	116411	1.670	100000.000	100000.000	0.000	0.000	0.000	0.000	0.000	16.610	406	403	406	403	32	236	100	1013	"S214"
0	0	0	17	6	1	"A-Raf"	"P10398"	4640	24630	110	3485	3478	320	9	3191	3191	3184	270	8	51	17	0	278241	1.089	100000.000	100000.000	0.000	0.000	0.000	0.000	0.000	16.610	294	287	294	287	80	656	100	1014	"S214"
0	0	0	17	7	1	"Cdk2"	"P24941"	5130	24630	100	3736	3831	797	20	3213	3213	3230	307	9	82	40	0	306517	1.958	100000.000	100000.000	0.000	0.000	0.000	0.000	0.000	16.610	523	618	523	618	80	560	100	1015	"Y179"
0	0	0	17	8	1	"Cdk2"	"P24941"	5640	24640	120	3670	3693	308	8	3244	3244	3268	251	7	77	34	0	443158	1.693	100000.000	100000.000	0.000	0.000	0.000	0.000	0.000	16.610	426	449	426	449	120	820	100	1016	"Y179"
0	0	0	17	9	1	"Cdk2"	"P24941"	6140	24640	120	3788	3761	214	5	3240	3240	3287	359	10	83	13	0	451317	1.320	100000.000	100000.000	0.000	0.000	0.000	0.000	0.000	16.610	548	521	548	521	120	820	100	1017	"Y179"
0	0	0	17	1	2	"Cofilin 1"	"P23528"	2150	25260	170	3166	3293	572	17	3096	3096	3123	275	8	27	14	0	684854	0.618	100000.000	100000.000	0.000	0.000	0.000	0.000	0.000	16.610	70	197	70	197	208	1660	100	1018	"S2"
0	0	0	17	2	2	"Cofilin 1"	"P23528"	2650	25270	70	3869	3818	239	6	3149	3149	3159	206	6	96	87	0	122175	3.199	100000.000	100000.000	0.000	0.000	0.000	0.000	0.000	16.610	720	669	720	669	32	236	100	1019	"S2"
0	0	0	17	3	2	"Cofilin 1"	"P23528"	3130	25260	100	3481	3616	855	23	3151	3151	3174	248	7	56	36	0	289282	1.782	100000.000	100000.000	0.000	0.000	0.000	0.000	0.000	16.610	330	465	330	465	80	560	100	1020	"S2"
0	0	0	17	4	2	"CTNNB1"	"P35222"	3630	25260	170	3010	3100	542	17	3140	3140	3183	376	11	3	1	0	644697	-0.221	100000.000	100000.000	0.000	0.000	0.000	0.000	0.000	16.610	-130	-40	-130	-40	208	1660	100	1021	"S675"
0	0	0	17	5	2	"CTNNB1"	"P35222"	4130	25260	170	3180	3168	272	8	3262	3262	3275	323	9	3	0	0	658867	-0.331	100000.000	100000.000	0.000	0.000	0.000	0.000	0.000	16.610	-82	-94	-82	-94	208	1660	100	1022	"S675"
0	0	0	17	6	2	"CTNNB1"	"P35222"	4630	25260	170	3140	3150	279	8	3218	3218	3223	298	9	8	2	0	655293	-0.245	100000.000	100000.000	0.000	0.000	0.000	0.000	0.000	16.610	-78	-68	-78	-68	208	1660	100	1023	"S675"
0	0	0	17	7	2	"EGFR"	"P00533"	5130	25270	80	3530	3562	255	7	3273	3273	3328	664	19	3	0	0	185242	0.352	100000.000	100000.000	0.000	0.000	0.000	0.000	0.000	16.610	257	289	257	289	52	340	100	1024	"T693"
0	0	0	17	8	2	"EGFR"	"P00533"	5640	25270	70	3820	3775	232	6	3281	3281	3313	434	13	56	3	0	120791	1.065	100000.000	100000.000	0.000	0.000	0.000	0.000	0.000	16.610	539	494	539	494	32	236	100	1025	"T693"
0	0	0	17	9	2	"EGFR"	"P00533"	6140	25270	70	3753	3747	326	8	3257	3257	3278	258	7	84	40	0	119891	1.818	100000.000	100000.000	0.000	0.000	0.000	0.000	0.000	16.610	496	490	496	490	32	236	100	1026	"T693"
0	0	0	17	1	3	"JAK1"	"P23458"	2150	25910	80	4961	4770	827	17	3144	3144	3197	337	10	84	84	0	248040	4.668	100000.000	100000.000	0.000	0.000	0.000	0.000	0.000	16.610	1817	1626	1817	1626	52	340	100	1027	"Y1035"
0	0	0	17	2	3	"JAK1"	"P23458"	2640	25910	80	5063	4872	576	11	3160	3160	3169	184	5	96	94	0	253358	9.255	100000.000	100000.000	0.000	0.000	0.000	0.000	0.000	16.610	1903	1712	1903	1712	52	340	100	1028	"Y1035"
0	0	0	17	3	3	"JAK1"	"P23458"	3140	25920	90	4979	4808	694	14	3137	3137	3249	866	26	84	65	0	250020	1.800	100000.000	100000.000	0.000	0.000	0.000	0.000	0.000	16.610	1842	1671	1842	1671	52	420	100	1029	"Y1035"
0	0	0	17	4	3	"JNK2"	"P45984"	3640	25900	90	4862	4865	566	11	3062	3062	3125	583	18	96	88	0	252983	2.985	100000.000	100000.000	0.000	0.000	0.000	0.000	0.000	16.610	1800	1803	1800	1803	52	420	100	1030	"T183"
0	0	0	17	5	3	"JNK2"	"P45984"	4140	25900	110	5350	5268	688	13	3267	3267	3265	274	8	97	96	0	421469	7.310	100000.000	100000.000	0.000	0.000	0.000	0.000	0.000	16.610	2083	2001	2083	2001	80	656	100	1031	"T183"
0	0	0	17	6	3	"JNK2"	"P45984"	4630	25910	100	5153	5014	808	16	3239	3239	3245	328	10	90	86	0	401083	5.393	100000.000	100000.000	0.000	0.000	0.000	0.000	0.000	16.610	1914	1775	1914	1775	80	560	100	1032	"T183"
0	0	0	17	7	3	"Kit "	"P10721"	5120	25900	80	4189	4080	474	11	3247	3247	3230	239	7	84	73	0	212137	3.556	100000.000	100000.000	0.000	0.000	0.000	0.000	0.000	16.610	942	833	942	833	52	340	100	1033	"Y721"
0	0	0	17	8	3	"Kit "	"P10721"	5640	25920	60	4379	4380	289	6	3306	3306	3329	193	5	96	96	0	140171	5.446	100000.000	100000.000	0.000	0.000	0.000	0.000	0.000	16.610	1073	1074	1073	1074	32	176	100	1034	"Y721"
0	0	0	17	9	3	"Kit "	"P10721"	6140	25910	80	4361	5208	3167	60	3262	3262	3288	347	10	90	78	0	270791	5.533	100000.000	100000.000	0.000	0.000	0.000	0.000	0.000	16.610	1099	1946	1099	1946	52	340	100	1035	"Y721"
0	0	0	17	1	4	"MK3"	"P22001"	2130	26560	80	5883	5387	1018	18	3435	3435	3440	246	7	86	80	0	280126	7.915	100000.000	100000.000	0.000	0.000	0.000	0.000	0.000	16.610	2448	1952	2448	1952	52	340	100	1036	"Y187"
0	0	0	17	2	4	"MK3"	"P22001"	2630	26560	80	6380	5622	1313	23	3462	3462	3502	393	11	78	71	0	292344	5.394	100000.000	100000.000	0.000	0.000	0.000	0.000	0.000	16.610	2918	2160	2918	2160	52	340	100	1037	"Y187"
0	0	0	17	3	4	"MK3"	"P22001"	3130	26560	80	6168	5649	1357	24	3330	3330	3382	669	19	76	76	0	293764	3.389	100000.000	100000.000	0.000	0.000	0.000	0.000	0.000	16.610	2838	2319	2838	2319	52	340	100	1038	"Y187"
0	0	0	17	4	4	"NFAT1 "	"Q13469"	3630	26560	60	3562	3617	259	7	3142	3142	3158	317	10	78	21	0	115755	1.448	100000.000	100000.000	0.000	0.000	0.000	0.000	0.000	16.610	420	475	420	475	32	176	100	1039	"S326"
0	0	0	17	5	4	"NFAT1 "	"Q13469"	4130	26560	70	3568	3650	285	7	3230	3230	3239	234	7	81	28	0	116812	1.756	100000.000	100000.000	0.000	0.000	0.000	0.000	0.000	16.610	338	420	338	420	32	236	100	1040	"S326"
0	0	0	17	6	4	"NFAT1 "	"Q13469"	4630	26560	170	3210	3240	323	9	3193	3193	3190	233	7	17	4	0	674008	0.215	100000.000	100000.000	0.000	0.000	0.000	0.000	0.000	16.610	17	47	17	47	208	1660	100	1041	"S326"
0	0	0	17	7	4	"NFkB-p65 "	"Q04206"	5130	26560	170	3994	5023	7045	140	3195	3195	3243	392	12	61	50	0	1044690	4.541	100000.000	100000.000	0.000	0.000	0.000	0.000	0.000	16.610	799	1828	799	1828	208	1660	100	1042	"S276"
0	0	0	17	8	4	"NFkB-p65 "	"Q04206"	5640	26560	60	3695	3699	201	5	3069	3069	3110	456	14	71	9	0	118365	1.292	100000.000	100000.000	0.000	0.000	0.000	0.000	0.000	16.610	626	630	626	630	32	176	100	1043	"S276"
0	0	0	17	9	4	"NFkB-p65 "	"Q04206"	6150	26570	80	3740	3730	370	9	3027	3027	3170	931	29	11	1	0	193972	0.602	100000.000	100000.000	0.000	0.000	0.000	0.000	0.000	16.610	713	703	713	703	52	340	100	1044	"S276"
0	0	0	17	1	5	"PDGFRb"	"P09619"	2140	27220	110	10137	9119	2585	28	3208	3208	3224	239	7	91	91	0	729525	24.665	100000.000	100000.000	0.000	0.000	0.000	0.000	0.000	16.610	6929	5911	6929	5911	80	656	100	1045	"Y686"
0	0	0	17	2	5	"PDGFRb"	"P09619"	2650	27210	110	10132	9610	1724	17	3141	3141	3182	378	11	100	98	0	768764	17.005	100000.000	100000.000	0.000	0.000	0.000	0.000	0.000	16.610	6991	6469	6991	6469	80	656	100	1046	"Y686"
0	0	0	17	3	5	"PDGFRb"	"P09619"	3150	27200	100	9779	9480	1196	12	3090	3090	3134	343	10	100	100	0	758362	18.501	100000.000	100000.000	0.000	0.000	0.000	0.000	0.000	16.610	6689	6390	6689	6390	80	560	100	1047	"Y686"
0	0	0	17	4	5	"PELI2"	"Q96FA3"	3640	27200	120	4628	4659	466	10	3020	3020	3061	375	12	97	95	0	559136	4.261	100000.000	100000.000	0.000	0.000	0.000	0.000	0.000	16.610	1608	1639	1608	1639	120	820	100	1048	"T290"
0	0	0	17	5	5	"PELI2"	"Q96FA3"	4140	27190	120	4926	4883	527	10	3191	3191	3206	246	7	97	96	0	585924	6.817	100000.000	100000.000	0.000	0.000	0.000	0.000	0.000	16.610	1735	1692	1735	1692	120	820	100	1049	"T290"
0	0	0	17	6	5	"PELI2"	"Q96FA3"	4640	27210	120	4832	4811	815	16	3235	3235	3237	243	7	96	86	0	577341	6.477	100000.000	100000.000	0.000	0.000	0.000	0.000	0.000	16.610	1597	1576	1597	1576	120	820	100	1050	"T290"
0	0	0	17	7	5	"sek1"	"P45985"	5150	27190	80	3730	3731	369	9	3260	3260	3256	210	6	76	55	0	193992	2.262	100000.000	100000.000	0.000	0.000	0.000	0.000	0.000	16.610	470	471	470	471	52	340	100	1051	"S2315"
0	0	0	17	8	5	"sek1"	"P45985"	5630	27200	90	3724	3867	600	15	3235	3235	3286	569	17	42	9	0	201102	1.021	100000.000	100000.000	0.000	0.000	0.000	0.000	0.000	16.610	489	632	489	632	52	420	100	1052	"S2315"
0	0	0	17	9	5	"sek1"	"P45985"	6140	27210	70	3763	3787	346	9	3243	3243	3309	653	19	34	3	0	121172	0.732	100000.000	100000.000	0.000	0.000	0.000	0.000	0.000	16.610	520	544	520	544	32	236	100	1053	"S2315"
0	0	0	17	1	6	"SMAD3"	"Q15796"	2140	27840	110	3569	3635	336	9	3234	3234	3331	861	25	6	1	0	290832	0.353	100000.000	100000.000	0.000	0.000	0.000	0.000	0.000	16.610	335	401	335	401	80	656	100	1054	"S416"
0	0	0	17	2	6	"SMAD3"	"Q15796"	2640	27830	110	3433	3466	338	9	3093	3093	3104	276	8	61	16	0	277268	1.312	100000.000	100000.000	0.000	0.000	0.000	0.000	0.000	16.610	340	373	340	373	80	656	100	1055	"S416"
0	0	0	17	3	6	"SMAD3"	"Q15796"	3130	27840	100	3448	3430	226	6	3088	3088	3114	206	6	72	37	0	274413	1.534	100000.000	100000.000	0.000	0.000	0.000	0.000	0.000	16.610	360	342	360	342	80	560	100	1056	"S416"
0	0	0	17	4	6	"TAK1 "	"O43318"	3630	27840	150	4261	4239	324	7	2979	2979	3012	280	9	98	96	0	661276	4.382	100000.000	100000.000	0.000	0.000	0.000	0.000	0.000	16.610	1282	1260	1282	1260	156	1272	100	1057	"T178"
0	0	0	17	5	6	"TAK1 "	"O43318"	4130	27840	160	4575	4491	552	12	3140	3140	3147	234	7	94	92	0	934183	5.744	100000.000	100000.000	0.000	0.000	0.000	0.000	0.000	16.610	1435	1351	1435	1351	208	1512	100	1058	"T178"
0	0	0	17	6	6	"TAK1 "	"O43318"	4640	27840	140	4736	4759	350	7	3259	3259	3260	244	7	99	98	0	742392	6.143	100000.000	100000.000	0.000	0.000	0.000	0.000	0.000	16.610	1477	1500	1477	1500	156	1140	100	1059	"T178"
0	0	0	17	7	6	"TNIK"	"Q9UKE5"	5140	27840	110	4258	4232	307	7	3268	3268	3280	199	6	96	93	0	338589	4.784	100000.000	100000.000	0.000	0.000	0.000	0.000	0.000	16.610	990	964	990	964	80	656	100	1060	"T181"
0	0	0	17	8	6	"TNIK"	"Q9UKE5"	5630	27830	90	4352	4396	263	5	3341	3341	3344	151	4	100	100	0	228594	6.967	100000.000	100000.000	0.000	0.000	0.000	0.000	0.000	16.610	1011	1055	1011	1055	52	420	100	1061	"T181"
0	0	0	17	9	6	"TNIK"	"Q9UKE5"	6130	27840	100	4258	4173	337	8	3240	3240	3254	162	4	96	91	0	333807	5.673	100000.000	100000.000	0.000	0.000	0.000	0.000	0.000	16.610	1018	933	1018	933	80	560	100	1062	"T181"
-75	0	0	17	1	7	"empty"	"empty"	2140	28490	170	3509	3555	384	10	3406	3406	3473	404	11	12	1	0	739420	0.203	100000.000	100000.000	0.000	0.000	0.000	0.000	0.000	16.610	103	149	103	149	208	1660	100	1063	"empty"
-75	0	0	17	2	7	"empty"	"empty"	2640	28490	170	3429	3430	255	7	3184	3184	3237	462	14	12	0	0	713340	0.418	100000.000	100000.000	0.000	0.000	0.000	0.000	0.000	16.610	245	246	245	246	208	1660	100	1064	"empty"
-75	0	0	17	3	7	"empty"	"empty"	3140	28490	170	3273	3293	248	7	3102	3102	3135	328	10	26	0	0	684935	0.482	100000.000	100000.000	0.000	0.000	0.000	0.000	0.000	16.610	171	191	171	191	208	1660	100	1065	"empty"
-75	0	0	17	4	7	"empty"	"empty"	3640	28490	170	3096	3101	241	7	3045	3045	3061	307	10	13	1	0	645096	0.130	100000.000	100000.000	0.000	0.000	0.000	0.000	0.000	16.610	51	56	51	56	208	1660	100	1066	"empty"
-75	0	0	17	5	7	"empty"	"empty"	4140	28490	170	3178	3139	226	7	3138	3138	3151	247	7	12	0	0	652974	-0.049	100000.000	100000.000	0.000	0.000	0.000	0.000	0.000	16.610	40	1	40	1	208	1660	100	1067	"empty"
-75	0	0	17	6	7	"empty"	"empty"	4640	28490	170	3165	3193	214	6	3270	3270	3332	1658	49	0	0	0	664211	-0.084	100000.000	100000.000	0.000	0.000	0.000	0.000	0.000	16.610	-105	-77	-105	-77	208	1660	100	1068	"empty"
-75	0	0	17	7	7	"empty"	"empty"	5140	28490	170	3143	3137	190	6	3245	3245	3234	212	6	3	0	0	652495	-0.458	100000.000	100000.000	0.000	0.000	0.000	0.000	0.000	16.610	-102	-108	-102	-108	208	1660	100	1069	"empty"
-75	0	0	17	8	7	"empty"	"empty"	5640	28490	170	3110	3132	191	6	3251	3251	3242	179	5	4	0	0	651542	-0.615	100000.000	100000.000	0.000	0.000	0.000	0.000	0.000	16.610	-141	-119	-141	-119	208	1660	100	1070	"empty"
-75	0	0	17	9	7	"empty"	"empty"	6140	28490	170	3124	3165	312	9	3223	3223	3227	238	7	5	2	0	658399	-0.261	100000.000	100000.000	0.000	0.000	0.000	0.000	0.000	16.610	-99	-58	-99	-58	208	1660	100	1071	"empty"
0	0	0	18	1	1	"PKACa "	"P17612"	6620	24660	100	4891	4830	1431	29	3189	3189	3185	218	6	90	88	0	386388	7.546	100000.000	100000.000	0.000	0.000	0.000	0.000	0.000	16.610	1702	1641	1702	1641	80	560	100	1072	"T197"
0	0	0	18	2	1	"PKACa "	"P17612"	7120	24670	100	4706	4599	615	13	3080	3080	3102	425	13	92	87	0	367932	3.522	100000.000	100000.000	0.000	0.000	0.000	0.000	0.000	16.610	1626	1519	1626	1519	80	560	100	1073	"T197"
0	0	0	18	3	1	"PKACa "	"P17612"	7620	24670	100	4291	4275	645	15	2917	2917	2934	312	10	91	87	0	342020	4.298	100000.000	100000.000	0.000	0.000	0.000	0.000	0.000	16.610	1374	1358	1374	1358	80	560	100	1074	"T197"
0	0	0	18	4	1	"PTEN"	"P60484"	8120	24660	170	2959	2963	314	10	2784	2784	2819	440	15	18	1	0	616405	0.327	100000.000	100000.000	0.000	0.000	0.000	0.000	0.000	16.610	175	179	175	179	208	1660	100	1075	"Y315"
0	0	0	18	5	1	"PTEN"	"P60484"	8620	24660	110	2848	2875	178	6	2730	2730	2754	304	11	15	2	0	230027	0.398	100000.000	100000.000	0.000	0.000	0.000	0.000	0.000	16.610	118	145	118	145	80	656	100	1076	"Y315"
0	0	0	18	6	1	"PTEN"	"P60484"	9110	24660	170	2719	2886	1782	61	2637	2637	2658	269	10	17	4	0	600296	0.848	100000.000	100000.000	0.000	0.000	0.000	0.000	0.000	16.610	82	249	82	249	208	1660	100	1077	"Y315"
0	0	0	18	7	1	"SOC3"	"O14543"	9610	24660	60	2830	2898	241	8	2615	2615	2632	162	6	65	28	0	92737	1.642	100000.000	100000.000	0.000	0.000	0.000	0.000	0.000	16.610	215	283	215	283	32	176	100	1078	"Y204"
0	0	0	18	8	1	"SOC3"	"O14543"	10130	24660	70	2954	2970	170	5	2658	2658	2673	209	7	71	37	0	95035	1.421	100000.000	100000.000	0.000	0.000	0.000	0.000	0.000	16.610	296	312	296	312	32	236	100	1079	"Y204"
0	0	0	18	9	1	"SOC3"	"O14543"	10610	24660	70	2861	2922	275	9	2599	2599	2627	208	7	62	46	0	93488	1.418	100000.000	100000.000	0.000	0.000	0.000	0.000	0.000	16.610	262	323	262	323	32	236	100	1080	"Y204"
0	0	0	18	1	2	"STAT3 "	"P40763"	6620	25300	80	4192	4154	609	14	3184	3184	3183	252	7	90	80	0	215993	3.853	100000.000	100000.000	0.000	0.000	0.000	0.000	0.000	16.610	1008	970	1008	970	52	340	100	1081	"S691"
0	0	0	18	2	2	"STAT3 "	"P40763"	7120	25290	100	3865	3793	556	14	3077	3077	3132	579	18	57	28	0	303460	1.142	100000.000	100000.000	0.000	0.000	0.000	0.000	0.000	16.610	788	716	788	716	80	560	100	1082	"S691"
0	0	0	18	3	2	"STAT3 "	"P40763"	7640	25290	120	3233	3482	1204	34	2939	2939	2967	415	13	42	26	0	417826	1.241	100000.000	100000.000	0.000	0.000	0.000	0.000	0.000	16.610	294	543	294	543	120	820	100	1083	"S691"
0	0	0	18	4	2	"STAT6 "	"P42226"	8120	25290	170	2829	2859	407	14	2783	2783	2810	631	22	2	1	0	594652	0.078	100000.000	100000.000	0.000	0.000	0.000	0.000	0.000	16.610	46	76	46	76	208	1660	100	1084	"T645"
0	0	0	18	5	2	"STAT6 "	"P42226"	8620	25300	170	2821	2837	361	12	2731	2731	2751	264	9	13	2	0	590055	0.326	100000.000	100000.000	0.000	0.000	0.000	0.000	0.000	16.610	90	106	90	106	208	1660	100	1085	"T645"
0	0	0	18	6	2	"STAT6 "	"P42226"	9120	25300	170	2722	2754	254	9	2676	2676	2709	720	26	0	0	0	572775	0.063	100000.000	100000.000	0.000	0.000	0.000	0.000	0.000	16.610	46	78	46	78	208	1660	100	1086	"T645"
0	0	0	18	7	2	"14-3-3 beta"	"P31946"	9620	25300	120	6694	6043	1440	23	2665	2665	2681	218	8	98	91	0	725218	15.422	100000.000	100000.000	0.000	0.000	0.000	0.000	0.000	16.610	4029	3378	4029	3378	120	820	100	1087	"S185"
0	0	0	18	8	2	"14-3-3 beta"	"P31946"	10120	25310	100	6907	6917	663	9	2680	2680	2736	647	23	98	98	0	553364	6.462	100000.000	100000.000	0.000	0.000	0.000	0.000	0.000	16.610	4227	4237	4227	4237	80	560	100	1088	"S185"
0	0	0	18	9	2	"14-3-3 beta"	"P31946"	10630	25310	120	6615	6380	1794	28	2658	2658	2664	205	7	100	98	0	765567	18.127	100000.000	100000.000	0.000	0.000	0.000	0.000	0.000	16.610	3957	3722	3957	3722	120	820	100	1089	"S185"
0	0	0	18	1	3	"Tgfbr2"	"P37173"	6620	25940	180	3568	3636	489	13	3161	3161	3243	843	25	9	1	0	930862	0.466	100000.000	100000.000	0.000	0.000	0.000	0.000	0.000	16.610	407	475	407	475	256	1924	100	1090	"S409"
0	0	0	18	2	3	"Tgfbr2"	"P37173"	7120	25940	160	3541	3585	392	10	3084	3084	3078	265	8	75	37	0	745614	1.913	100000.000	100000.000	0.000	0.000	0.000	0.000	0.000	16.610	457	501	457	501	208	1512	100	1091	"S409"
0	0	0	18	3	3	"Tgfbr2"	"P37173"	7610	25950	150	3346	3374	326	9	2968	2968	2993	293	9	59	28	0	526402	1.300	100000.000	100000.000	0.000	0.000	0.000	0.000	0.000	16.610	378	406	378	406	156	1272	100	1092	"S409"
0	0	0	18	4	3	"Tyk2"	"P29597"	8110	25940	170	2976	3232	797	24	2849	2849	2935	831	28	21	5	0	672338	0.357	100000.000	100000.000	0.000	0.000	0.000	0.000	0.000	16.610	127	383	127	383	208	1660	100	1093	"Y1054/5"
0	0	0	18	5	3	"Tyk2"	"P29597"	8610	25940	170	2914	3157	591	18	2767	2767	2812	510	18	26	22	0	656699	0.676	100000.000	100000.000	0.000	0.000	0.000	0.000	0.000	16.610	147	390	147	390	208	1660	100	1094	"Y1054/5"
0	0	0	18	6	3	"Tyk2"	"P29597"	9120	25950	80	3900	3796	468	12	2727	2727	2774	384	13	88	82	0	197410	2.661	100000.000	100000.000	0.000	0.000	0.000	0.000	0.000	16.610	1173	1069	1173	1069	52	340	100	1095	"Y1054/5"
0	0	0	18	7	3	"caveolin-1"	"Q03135"	9630	25950	130	3490	3484	521	14	2754	2754	2763	220	7	87	81	0	418078	3.277	100000.000	100000.000	0.000	0.000	0.000	0.000	0.000	16.610	736	730	736	730	120	940	100	1096	"Y14"
0	0	0	18	8	3	"caveolin-1"	"Q03135"	10110	25960	120	3577	3634	942	25	2762	2762	2794	309	11	84	67	0	436088	2.718	100000.000	100000.000	0.000	0.000	0.000	0.000	0.000	16.610	815	872	815	872	120	820	100	1097	"Y14"
0	0	0	18	9	3	"caveolin-1"	"Q03135"	10620	25950	90	3664	3692	273	7	2717	2717	2735	262	9	100	98	0	191978	3.653	100000.000	100000.000	0.000	0.000	0.000	0.000	0.000	16.610	947	975	947	975	52	420	100	1098	"Y14"
0	0	0	18	1	4	"Cdc42 "	"P60953"	6620	26590	90	4055	4087	241	5	3041	3041	3064	268	8	100	98	0	212523	3.817	100000.000	100000.000	0.000	0.000	0.000	0.000	0.000	16.610	1014	1046	1014	1046	52	420	100	1099	"Y32"
0	0	0	18	2	4	"Cdc42 "	"P60953"	7120	26580	90	3957	3986	294	7	3042	3042	3045	264	8	98	92	0	207270	3.564	100000.000	100000.000	0.000	0.000	0.000	0.000	0.000	16.610	915	944	915	944	52	420	100	1100	"Y32"
0	0	0	18	3	4	"Cdc42 "	"P60953"	7620	26590	90	4000	3908	338	8	3039	3039	3062	393	12	92	65	0	203208	2.153	100000.000	100000.000	0.000	0.000	0.000	0.000	0.000	16.610	961	869	961	869	52	420	100	1101	"Y32"
0	0	0	18	4	4	"Flt3"	"P36888"	8120	26600	60	4069	4015	400	9	3021	3021	3035	291	9	87	84	0	128488	3.368	100000.000	100000.000	0.000	0.000	0.000	0.000	0.000	16.610	1048	994	1048	994	32	176	100	1102	"Y591"
0	0	0	18	5	4	"Flt3"	"P36888"	8610	26610	100	3387	3653	614	16	2990	2990	3036	751	24	41	10	0	292214	0.822	100000.000	100000.000	0.000	0.000	0.000	0.000	0.000	16.610	397	663	397	663	80	560	100	1103	"Y591"
0	0	0	18	6	4	"Flt3"	"P36888"	9090	26610	100	3462	3601	527	14	2989	2989	2985	274	9	57	45	0	288104	2.248	100000.000	100000.000	0.000	0.000	0.000	0.000	0.000	16.610	473	612	473	612	80	560	100	1104	"Y591"
0	0	0	18	7	4	"gp130 "	"P40189"	9610	26600	110	3524	3557	239	6	2911	2911	2915	231	7	97	80	0	284565	2.779	100000.000	100000.000	0.000	0.000	0.000	0.000	0.000	16.610	613	646	613	646	80	656	100	1105	"Y767"
0	0	0	18	8	4	"gp130 "	"P40189"	10110	26600	90	3156	3147	177	5	2753	2753	2802	761	27	1	0	0	163649	0.453	100000.000	100000.000	0.000	0.000	0.000	0.000	0.000	16.610	403	394	403	394	52	420	100	1106	"Y767"
0	0	0	18	9	4	"gp130 "	"P40189"	10610	26600	90	3009	3045	211	6	2620	2620	2643	275	10	75	26	0	158337	1.462	100000.000	100000.000	0.000	0.000	0.000	0.000	0.000	16.610	389	425	389	425	52	420	100	1107	"Y767"
0	0	0	18	1	5	"IKK-beta "	"O14920"	6620	27220	120	4603	4418	680	15	3149	3149	3170	376	11	82	78	0	530185	3.319	100000.000	100000.000	0.000	0.000	0.000	0.000	0.000	16.610	1454	1269	1454	1269	120	820	100	1108	"Y199"
0	0	0	18	2	5	"IKK-beta "	"O14920"	7120	27240	120	4538	4375	642	14	3111	3111	3178	776	24	78	39	0	525020	1.543	100000.000	100000.000	0.000	0.000	0.000	0.000	0.000	16.610	1427	1264	1427	1264	120	820	100	1109	"Y199"
0	0	0	18	3	5	"IKK-beta "	"O14920"	7620	27230	110	4460	4477	404	9	3045	3045	3087	486	15	98	88	0	358176	2.860	100000.000	100000.000	0.000	0.000	0.000	0.000	0.000	16.610	1415	1432	1415	1432	80	656	100	1110	"Y199"
0	0	0	18	4	5	"IRAK1"	"P51617"	8120	27230	130	4756	4593	814	17	2894	2894	2927	311	10	89	81	0	551189	5.357	100000.000	100000.000	0.000	0.000	0.000	0.000	0.000	16.610	1862	1699	1862	1699	120	940	100	1111	"T209"
0	0	0	18	5	5	"IRAK1"	"P51617"	8610	27240	120	4677	4479	669	14	2880	2880	2942	799	27	81	68	0	537473	1.924	100000.000	100000.000	0.000	0.000	0.000	0.000	0.000	16.610	1797	1599	1797	1599	120	820	100	1112	"T209"
0	0	0	18	6	5	"IRAK1"	"P51617"	9120	27240	120	4827	4656	620	13	2860	2860	2894	311	10	95	89	0	558675	5.666	100000.000	100000.000	0.000	0.000	0.000	0.000	0.000	16.610	1967	1796	1967	1796	120	820	100	1113	"T209"
0	0	0	18	7	5	"IRS-1"	"P35568"	9620	27240	90	3441	3396	334	9	2866	2866	2895	243	8	75	59	0	176610	2.062	100000.000	100000.000	0.000	0.000	0.000	0.000	0.000	16.610	575	530	575	530	52	420	100	1114	"S312"
0	0	0	18	8	5	"IRS-1"	"P35568"	10110	27230	140	2945	3022	411	13	2739	2739	2745	208	7	49	27	0	471368	1.332	100000.000	100000.000	0.000	0.000	0.000	0.000	0.000	16.610	206	283	206	283	156	1140	100	1115	"S312"
0	0	0	18	9	5	"IRS-1"	"P35568"	10600	27230	80	3578	3571	386	10	2703	2703	2698	211	7	92	88	0	185684	4.137	100000.000	100000.000	0.000	0.000	0.000	0.000	0.000	16.610	875	868	875	868	52	340	100	1116	"S312"
0	0	0	18	1	6	"Malt1"	"Q9UDY8"	6610	27860	170	3157	3149	192	6	3193	3193	3195	242	7	3	0	0	655094	-0.190	100000.000	100000.000	0.000	0.000	0.000	0.000	0.000	16.610	-36	-44	-36	-44	208	1660	100	1117	"S135"
0	0	0	18	2	6	"Malt1"	"Q9UDY8"	7110	27860	170	3173	3346	1147	34	3158	3158	3170	342	10	11	7	0	695866	0.515	100000.000	100000.000	0.000	0.000	0.000	0.000	0.000	16.610	15	188	15	188	208	1660	100	1118	"S135"
0	0	0	18	3	6	"Malt1"	"Q9UDY8"	7610	27870	170	2973	3046	982	32	3064	3064	3130	1030	32	0	0	0	633606	-0.082	100000.000	100000.000	0.000	0.000	0.000	0.000	0.000	16.610	-91	-18	-91	-18	208	1660	100	1119	"S135"
0	0	0	18	4	6	"MEK1 "	"Q02750"	8110	27870	80	3644	3641	429	11	2900	2900	2910	270	9	86	73	0	189323	2.707	100000.000	100000.000	0.000	0.000	0.000	0.000	0.000	16.610	744	741	744	741	52	340	100	1120	"T385"
0	0	0	18	5	6	"MEK1 "	"Q02750"	8610	27870	60	3683	3641	265	7	2833	2833	2856	301	10	93	87	0	116527	2.608	100000.000	100000.000	0.000	0.000	0.000	0.000	0.000	16.610	850	808	850	808	32	176	100	1121	"T385"
0	0	0	18	6	6	"MEK1 "	"Q02750"	9120	27880	80	3525	3495	258	7	2848	2848	2863	284	9	90	63	0	181753	2.225	100000.000	100000.000	0.000	0.000	0.000	0.000	0.000	16.610	677	647	677	647	52	340	100	1122	"T385"
0	0	0	18	7	6	"p47phox "	"P14598"	9610	27870	170	2903	2913	187	6	2819	2819	2859	319	11	13	0	0	605833	0.169	100000.000	100000.000	0.000	0.000	0.000	0.000	0.000	16.610	84	94	84	94	208	1660	100	1123	"S359"
0	0	0	18	8	6	"p47phox "	"P14598"	10100	27870	170	2946	3001	350	11	2869	2869	2890	301	10	21	3	0	624266	0.369	100000.000	100000.000	0.000	0.000	0.000	0.000	0.000	16.610	77	132	77	132	208	1660	100	1124	"S359"
0	0	0	18	9	6	"p47phox "	"P14598"	10600	27870	170	3043	3074	331	10	2941	2941	2945	259	8	25	2	0	639375	0.498	100000.000	100000.000	0.000	0.000	0.000	0.000	0.000	16.610	102	133	102	133	208	1660	100	1125	"S359"
-75	0	0	18	1	7	"empty"	"empty"	6620	28500	170	3114	3100	201	6	3165	3165	3169	391	12	0	0	0	644814	-0.176	100000.000	100000.000	0.000	0.000	0.000	0.000	0.000	16.610	-51	-65	-51	-65	208	1660	100	1126	"empty"
-75	0	0	18	2	7	"empty"	"empty"	7120	28500	170	3093	3073	214	6	3122	3122	3109	227	7	7	0	0	639179	-0.159	100000.000	100000.000	0.000	0.000	0.000	0.000	0.000	16.610	-29	-49	-29	-49	208	1660	100	1127	"empty"
-75	0	0	18	3	7	"empty"	"empty"	7620	28500	170	3084	3081	238	7	3061	3061	3068	264	8	12	1	0	640830	0.049	100000.000	100000.000	0.000	0.000	0.000	0.000	0.000	16.610	23	20	23	20	208	1660	100	1128	"empty"
-75	0	0	18	4	7	"empty"	"empty"	8120	28500	170	2980	3001	225	7	2947	2947	2975	445	14	3	0	0	624227	0.058	100000.000	100000.000	0.000	0.000	0.000	0.000	0.000	16.610	33	54	33	54	208	1660	100	1129	"empty"
-75	0	0	18	5	7	"empty"	"empty"	8620	28500	170	2986	2999	204	6	2885	2885	2898	267	9	16	1	0	623713	0.378	100000.000	100000.000	0.000	0.000	0.000	0.000	0.000	16.610	101	114	101	114	208	1660	100	1130	"empty"
-75	0	0	18	6	7	"empty"	"empty"	9120	28500	170	3055	3145	753	23	2888	2888	2955	562	19	7	3	0	654099	0.338	100000.000	100000.000	0.000	0.000	0.000	0.000	0.000	16.610	167	257	167	257	208	1660	100	1131	"empty"
0	0	0	18	7	7	"GLQAWPG-pS-AIPQFLG_GLQAWPGEAIPQFLG_20vs80"	"GLQAWPG-pS-AIPQFLG_GLQAWPGEAIPQFLG_20vs80"	9610	28520	70	5665	5576	500	8	2928	2928	2968	364	12	100	96	0	178416	7.165	100000.000	100000.000	0.000	0.000	0.000	0.000	0.000	16.610	2737	2648	2737	2648	32	236	100	1132	"GLQAWPG-pS-AIPQFLG_GLQAWPGEAIPQFLG_20vs80"
0	0	0	18	8	7	"GLQAWPG-pS-AIPQFLG_GLQAWPGEAIPQFLG_20vs80"	"GLQAWPG-pS-AIPQFLG_GLQAWPGEAIPQFLG_20vs80"	10110	28520	70	5489	5514	471	8	3052	3052	3090	288	9	100	100	0	176437	8.417	100000.000	100000.000	0.000	0.000	0.000	0.000	0.000	16.610	2437	2462	2437	2462	32	236	100	1133	"GLQAWPG-pS-AIPQFLG_GLQAWPGEAIPQFLG_20vs80"
0	0	0	18	9	7	"GLQAWPG-pS-AIPQFLG_GLQAWPGEAIPQFLG_20vs80"	"GLQAWPG-pS-AIPQFLG_GLQAWPGEAIPQFLG_20vs80"	10610	28520	90	5443	5328	754	14	3032	3032	3043	342	11	98	94	0	277064	6.681	100000.000	100000.000	0.000	0.000	0.000	0.000	0.000	16.610	2411	2296	2411	2296	52	420	100	1134	"GLQAWPG-pS-AIPQFLG_GLQAWPGEAIPQFLG_20vs80"
0	0	0	19	1	1	"JAK1"	"P23458"	11090	24660	90	2959	2946	239	8	2623	2623	2630	229	8	69	26	0	153199	1.380	100000.000	100000.000	0.000	0.000	0.000	0.000	0.000	16.610	336	323	336	323	52	420	100	1135	"Y220"
0	0	0	19	2	1	"JAK1"	"P23458"	11590	24660	60	3133	3134	176	5	2723	2723	2726	158	5	93	59	0	100286	2.582	100000.000	100000.000	0.000	0.000	0.000	0.000	0.000	16.610	410	411	410	411	32	176	100	1136	"Y220"
0	0	0	19	3	1	"JAK1"	"P23458"	12090	24660	60	3092	3122	219	7	2742	2742	2735	131	4	93	68	0	99903	2.954	100000.000	100000.000	0.000	0.000	0.000	0.000	0.000	16.610	350	380	350	380	32	176	100	1137	"Y220"
0	0	0	19	4	1	"Jun "	"P05412"	12590	24640	170	2819	2861	270	9	2781	2781	2874	963	33	0	0	0	595020	-0.013	100000.000	100000.000	0.000	0.000	0.000	0.000	0.000	16.610	38	80	38	80	208	1660	100	1138	"S243"
0	0	0	19	5	1	"Jun "	"P05412"	13090	24620	110	3019	3052	308	10	2825	2825	2949	1220	41	0	0	0	244182	0.084	100000.000	100000.000	0.000	0.000	0.000	0.000	0.000	16.610	194	227	194	227	80	656	100	1139	"S243"
0	0	0	19	6	1	"Jun "	"P05412"	13600	24630	170	2809	2963	718	24	2786	2786	2799	218	7	26	17	0	616241	0.752	100000.000	100000.000	0.000	0.000	0.000	0.000	0.000	16.610	23	177	23	177	208	1660	100	1140	"S243"
0	0	0	19	7	1	"Kit "	"P10721"	14110	24650	80	3763	3652	443	12	2801	2801	2971	1514	50	3	0	0	189883	0.450	100000.000	100000.000	0.000	0.000	0.000	0.000	0.000	16.610	962	851	962	851	52	340	100	1141	"Y568/70"
0	0	0	19	8	1	"Kit "	"P10721"	14600	24640	80	3725	3658	489	13	2672	2672	2679	286	10	86	78	0	190205	3.423	100000.000	100000.000	0.000	0.000	0.000	0.000	0.000	16.610	1053	986	1053	986	52	340	100	1142	"Y568/70"
0	0	0	19	9	1	"Kit "	"P10721"	15100	24630	170	2655	2814	418	14	2635	2635	2648	195	7	23	19	0	585238	0.851	100000.000	100000.000	0.000	0.000	0.000	0.000	0.000	16.610	20	179	20	179	208	1660	100	1143	"Y568/70"
0	0	0	19	1	2	"Mlk3"	"Q16584"	11090	25300	90	4149	4089	414	10	2676	2676	2710	358	13	96	90	0	212651	3.852	100000.000	100000.000	0.000	0.000	0.000	0.000	0.000	16.610	1473	1413	1473	1413	52	420	100	1144	"S281"
0	0	0	19	2	2	"Mlk3"	"Q16584"	11590	25290	140	3690	3580	752	21	2770	2770	2811	458	16	55	50	0	558506	1.679	100000.000	100000.000	0.000	0.000	0.000	0.000	0.000	16.610	920	810	920	810	156	1140	100	1145	"S281"
0	0	0	19	3	2	"Mlk3"	"Q16584"	12100	25300	100	4361	4308	608	14	2771	2771	2802	299	10	96	92	0	344602	5.037	100000.000	100000.000	0.000	0.000	0.000	0.000	0.000	16.610	1590	1537	1590	1537	80	560	100	1146	"S281"
0	0	0	19	4	2	"NFAT2 "	"O95644"	12590	25280	80	3885	3820	377	9	2837	2837	2856	210	7	96	94	0	198658	4.590	100000.000	100000.000	0.000	0.000	0.000	0.000	0.000	16.610	1048	983	1048	983	52	340	100	1147	"S172"
0	0	0	19	5	2	"NFAT2 "	"O95644"	13080	25300	80	3664	3594	351	9	2694	2694	2716	326	12	90	82	0	186883	2.693	100000.000	100000.000	0.000	0.000	0.000	0.000	0.000	16.610	970	900	970	900	52	340	100	1148	"S172"
0	0	0	19	6	2	"NFAT2 "	"O95644"	13560	25280	90	3781	3730	327	8	2767	2767	2777	197	7	94	92	0	193947	4.838	100000.000	100000.000	0.000	0.000	0.000	0.000	0.000	16.610	1014	963	1014	963	52	420	100	1149	"S172"
0	0	0	19	7	2	"PI3-kinase p85 subunit beta"	"O00459"	14090	25290	70	5219	5140	528	10	2739	2739	2776	407	14	96	96	0	164472	5.808	100000.000	100000.000	0.000	0.000	0.000	0.000	0.000	16.610	2480	2401	2480	2401	32	236	100	1150	"Y464"
0	0	0	19	8	2	"PI3-kinase p85 subunit beta"	"O00459"	14590	25280	170	2738	3136	959	30	2681	2681	2718	577	21	19	15	0	652331	0.724	100000.000	100000.000	0.000	0.000	0.000	0.000	0.000	16.610	57	455	57	455	208	1660	100	1151	"Y464"
0	0	0	19	9	2	"PI3-kinase p85 subunit beta"	"O00459"	15090	25280	170	2712	3090	911	29	2653	2653	2673	536	20	19	18	0	642722	0.778	100000.000	100000.000	0.000	0.000	0.000	0.000	0.000	16.610	59	437	59	437	208	1660	100	1152	"Y464"
0	0	0	19	1	3	"p47phox "	"P14598"	11080	25930	170	2775	2791	250	8	2768	2768	2776	235	8	15	3	0	580439	0.064	100000.000	100000.000	0.000	0.000	0.000	0.000	0.000	16.610	7	23	7	23	208	1660	100	1153	"S370"
0	0	0	19	2	3	"p47phox "	"P14598"	11580	25930	170	2818	2906	649	22	2813	2813	2860	494	17	4	1	0	604509	0.093	100000.000	100000.000	0.000	0.000	0.000	0.000	0.000	16.610	5	93	5	93	208	1660	100	1154	"S370"
0	0	0	19	3	3	"p47phox "	"P14598"	12090	25930	170	2828	2857	268	9	2809	2809	2826	233	8	12	2	0	594314	0.133	100000.000	100000.000	0.000	0.000	0.000	0.000	0.000	16.610	19	48	19	48	208	1660	100	1155	"S370"
0	0	0	19	4	3	"PDGFRb"	"P09619"	12570	25920	70	3379	3392	140	4	2798	2798	2820	228	8	100	81	0	108539	2.509	100000.000	100000.000	0.000	0.000	0.000	0.000	0.000	16.610	581	594	581	594	32	236	100	1156	"Y716"
0	0	0	19	5	3	"PDGFRb"	"P09619"	13080	25920	170	2875	2917	262	8	2793	2793	2805	257	9	19	11	0	606747	0.436	100000.000	100000.000	0.000	0.000	0.000	0.000	0.000	16.610	82	124	82	124	208	1660	100	1157	"Y716"
0	0	0	19	6	3	"PDGFRb"	"P09619"	13590	25930	80	3286	3313	360	10	2860	2860	2854	196	6	76	51	0	172266	2.342	100000.000	100000.000	0.000	0.000	0.000	0.000	0.000	16.610	426	453	426	453	52	340	100	1158	"Y716"
0	0	0	19	7	3	"Rack1"	"P63244"	14110	25940	160	3313	3347	458	13	2750	2750	2775	393	14	72	22	0	696082	1.455	100000.000	100000.000	0.000	0.000	0.000	0.000	0.000	16.610	563	597	563	597	208	1512	100	1159	"y246"
0	0	0	19	8	3	"Rack1"	"P63244"	14600	25940	140	3430	3443	243	7	2761	2761	2770	183	6	100	91	0	537050	3.678	100000.000	100000.000	0.000	0.000	0.000	0.000	0.000	16.610	669	682	669	682	156	1140	100	1160	"y246"
0	0	0	19	9	3	"Rack1"	"P63244"	15110	25940	140	3407	3460	341	9	2738	2738	2773	746	26	37	3	0	539742	0.921	100000.000	100000.000	0.000	0.000	0.000	0.000	0.000	16.610	669	722	669	722	156	1140	100	1161	"y246"
0	0	0	19	1	4	"Sek1"	"P45985"	11060	26570	170	2704	2749	304	11	2749	2749	2797	656	23	2	0	0	571759	-0.073	100000.000	0.000	0.000	0.000	0.000	0.000	0.000	16.610	-45	0	-45	0	208	1660	100	1162	"S80"
0	0	0	19	2	4	"Sek1"	"P45985"	11570	26570	170	2640	2659	203	7	2768	2768	2807	487	17	1	0	0	553100	-0.304	100000.000	100000.000	0.000	0.000	0.000	0.000	0.000	16.610	-128	-109	-128	-109	208	1660	100	1163	"S80"
0	0	0	19	3	4	"Sek1"	"P45985"	12070	26570	170	2614	2645	244	9	2749	2749	2781	338	12	3	0	0	550060	-0.402	100000.000	100000.000	0.000	0.000	0.000	0.000	0.000	16.610	-135	-104	-135	-104	208	1660	100	1164	"S80"
0	0	0	19	4	4	"process-control__"	"GGSGGSGDYKDDDDK"	12570	26570	170	2747	2863	364	12	2803	2803	2830	508	17	14	2	0	595446	0.065	100000.000	100000.000	0.000	0.000	0.000	0.000	0.000	16.610	-56	60	-56	60	208	1660	100	1165	"process-control__"
0	0	0	19	5	4	"process-control__"	"GGSGGSGDYKDDDDK"	13070	26570	170	2799	2936	711	24	2793	2793	2802	234	8	21	14	0	610774	0.573	100000.000	100000.000	0.000	0.000	0.000	0.000	0.000	16.610	6	143	6	143	208	1660	100	1166	"process-control__"
0	0	0	19	6	4	"process-control__"	"GGSGGSGDYKDDDDK"	13570	26570	170	2879	3005	348	11	2876	2876	2921	506	17	13	3	0	625020	0.166	100000.000	100000.000	0.000	0.000	0.000	0.000	0.000	16.610	3	129	3	129	208	1660	100	1167	"process-control__"
0	0	0	19	7	4	"TAB1"	"Q15750"	14070	26570	170	2898	2967	332	11	2808	2808	2820	204	7	28	14	0	617051	0.721	100000.000	100000.000	0.000	0.000	0.000	0.000	0.000	16.610	90	159	90	159	208	1660	100	1168	"S423"
0	0	0	19	8	4	"TAB1"	"Q15750"	14580	26570	90	3116	3099	282	9	2868	2868	2871	197	6	59	38	0	161126	1.157	100000.000	100000.000	0.000	0.000	0.000	0.000	0.000	16.610	248	231	248	231	52	420	100	1169	"S423"
0	0	0	19	9	4	"TAB1"	"Q15750"	15080	26560	170	2905	2966	285	9	2774	2774	2793	260	9	24	11	0	616833	0.665	100000.000	100000.000	0.000	0.000	0.000	0.000	0.000	16.610	131	192	131	192	208	1660	100	1170	"S423"
0	0	0	19	1	5	"4E-BP1 "	"Q13541"	11090	27220	110	3492	3430	346	10	2916	2916	2950	470	15	63	8	0	274395	1.021	100000.000	100000.000	0.000	0.000	0.000	0.000	0.000	16.610	576	514	576	514	80	656	100	1171	"T46"
0	0	0	19	2	5	"4E-BP1 "	"Q13541"	11590	27220	110	3500	3528	394	11	2870	2870	2900	394	13	88	17	0	282225	1.594	100000.000	100000.000	0.000	0.000	0.000	0.000	0.000	16.610	630	658	630	658	80	656	100	1172	"T46"
0	0	0	19	3	5	"4E-BP1 "	"Q13541"	12090	27210	100	3383	3351	161	4	2854	2854	2873	241	8	92	57	0	268044	1.983	100000.000	100000.000	0.000	0.000	0.000	0.000	0.000	16.610	529	497	529	497	80	560	100	1173	"T46"
0	0	0	19	4	5	"Akt1"	"P31749"	12600	27220	80	3746	3714	174	4	2893	2893	2913	382	13	98	71	0	193119	2.097	100000.000	100000.000	0.000	0.000	0.000	0.000	0.000	16.610	853	821	853	821	52	340	100	1174	"T450"
0	0	0	19	5	5	"Akt1"	"P31749"	13090	27210	170	3037	3209	441	13	2915	2915	3080	1936	62	0	0	0	667489	0.067	100000.000	100000.000	0.000	0.000	0.000	0.000	0.000	16.610	122	294	122	294	208	1660	100	1175	"T450"
0	0	0	19	6	5	"Akt1"	"P31749"	13580	27210	100	3675	3622	352	9	2969	2969	2974	207	6	87	77	0	289748	3.130	100000.000	100000.000	0.000	0.000	0.000	0.000	0.000	16.610	706	653	706	653	80	560	100	1176	"T450"
0	0	0	19	7	5	"Bax"	"Q07812"	14090	27200	90	4944	4818	596	12	2853	2853	2877	214	7	96	94	0	250544	9.070	100000.000	100000.000	0.000	0.000	0.000	0.000	0.000	16.610	2091	1965	2091	1965	52	420	100	1177	"S163"
0	0	0	19	8	5	"Bax"	"Q07812"	14590	27220	90	4739	4695	290	6	2782	2782	2798	188	6	100	100	0	244159	10.090	100000.000	100000.000	0.000	0.000	0.000	0.000	0.000	16.610	1957	1913	1957	1913	52	420	100	1178	"S163"
0	0	0	19	9	5	"Bax"	"Q07812"	15110	27230	90	4570	4574	419	9	2734	2734	2747	209	7	100	100	0	237853	8.742	100000.000	100000.000	0.000	0.000	0.000	0.000	0.000	16.610	1836	1840	1836	1840	52	420	100	1179	"S163"
0	0	0	19	1	6	"CFTR"	"P13569"	11090	27860	140	3544	3575	419	11	2969	2969	2998	348	11	82	28	0	557639	1.658	100000.000	100000.000	0.000	0.000	0.000	0.000	0.000	16.610	575	606	575	606	156	1140	100	1180	"S813"
0	0	0	19	2	6	"CFTR"	"P13569"	11580	27860	160	3519	3557	318	8	2931	2931	3085	1916	62	0	0	0	739903	0.246	100000.000	100000.000	0.000	0.000	0.000	0.000	0.000	16.610	588	626	588	626	208	1512	100	1181	"S813"
0	0	0	19	3	6	"CFTR"	"P13569"	12080	27860	160	3454	3475	254	7	2915	2915	3355	3976	118	0	0	0	722853	0.030	100000.000	100000.000	0.000	0.000	0.000	0.000	0.000	16.610	539	560	539	560	208	1512	100	1182	"S813"
0	0	0	19	4	6	"Crk "	"P46108"	12560	27860	80	3142	3178	298	9	2997	2997	3633	3962	109	0	0	0	165239	-0.115	100000.000	100000.000	0.000	0.000	0.000	0.000	0.000	16.610	145	181	145	181	52	340	100	1183	"Y108"
0	0	0	19	5	6	"Crk "	"P46108"	13080	27860	170	3151	3162	295	9	2940	2940	3143	3291	104	0	0	0	657690	0.006	100000.000	100000.000	0.000	0.000	0.000	0.000	0.000	16.610	211	222	211	222	208	1660	100	1184	"Y108"
0	0	0	19	6	6	"Crk "	"P46108"	13580	27860	170	3056	3046	209	6	2905	2905	2908	179	6	46	12	0	633579	0.771	100000.000	100000.000	0.000	0.000	0.000	0.000	0.000	16.610	151	141	151	141	208	1660	100	1185	"Y108"
0	0	0	19	7	6	"EGFR"	"P00533"	14090	27870	100	3573	3534	460	13	2803	2803	2820	263	9	83	76	0	282758	2.715	100000.000	100000.000	0.000	0.000	0.000	0.000	0.000	16.610	770	731	770	731	80	560	100	1186	"S1070"
0	0	0	19	8	6	"EGFR"	"P00533"	14590	27860	90	3560	3604	417	11	2692	2692	2694	144	5	98	96	0	187422	6.319	100000.000	100000.000	0.000	0.000	0.000	0.000	0.000	16.610	868	912	868	912	52	420	100	1187	"S1070"
0	0	0	19	9	6	"EGFR"	"P00533"	15100	27860	80	3675	3749	414	11	2718	2718	2733	163	5	100	100	0	194948	6.233	100000.000	100000.000	0.000	0.000	0.000	0.000	0.000	16.610	957	1031	957	1031	52	340	100	1188	"S1070"
-75	0	0	19	1	7	"empty"	"empty"	11080	28490	170	2959	2967	225	7	3006	3006	3033	365	12	4	0	0	617132	-0.181	100000.000	100000.000	0.000	0.000	0.000	0.000	0.000	16.610	-47	-39	-47	-39	208	1660	100	1189	"empty"
-75	0	0	19	2	7	"empty"	"empty"	11580	28490	170	2905	3028	1422	46	2964	2964	3000	527	17	1	0	0	629764	0.053	100000.000	100000.000	0.000	0.000	0.000	0.000	0.000	16.610	-59	64	-59	64	208	1660	100	1190	"empty"
-75	0	0	19	3	7	"empty"	"empty"	12080	28490	170	2831	2828	161	5	2898	2898	2916	236	8	4	0	0	588253	-0.373	100000.000	100000.000	0.000	0.000	0.000	0.000	0.000	16.610	-67	-70	-67	-70	208	1660	100	1191	"empty"
-75	0	0	19	4	7	"empty"	"empty"	12580	28490	170	2867	2895	185	6	2971	2971	2977	208	6	5	1	0	602207	-0.394	100000.000	100000.000	0.000	0.000	0.000	0.000	0.000	16.610	-104	-76	-104	-76	208	1660	100	1192	"empty"
-75	0	0	19	5	7	"empty"	"empty"	13080	28490	170	2897	2913	224	7	2959	2959	2963	205	6	7	1	0	606007	-0.244	100000.000	100000.000	0.000	0.000	0.000	0.000	0.000	16.610	-62	-46	-62	-46	208	1660	100	1193	"empty"
-75	0	0	19	6	7	"empty"	"empty"	13580	28490	170	2902	2910	172	5	2905	2905	2962	714	24	0	0	0	605204	-0.073	100000.000	100000.000	0.000	0.000	0.000	0.000	0.000	16.610	-3	5	-3	5	208	1660	100	1194	"empty"
0	0	0	19	7	7	"GLQAWPG-pS-AIPQFLG_100"	"GLQAWPG-pS-AIPQFLG_100"	14080	28500	90	9767	9553	988	10	2854	2854	2868	168	5	100	100	0	496776	39.792	100000.000	100000.000	0.000	0.000	0.000	0.000	0.000	16.610	6913	6699	6913	6699	52	420	100	1195	"GLQAWPG-pS-AIPQFLG_100"
0	0	0	19	8	7	"GLQAWPG-pS-AIPQFLG_100"	"GLQAWPG-pS-AIPQFLG_100"	14590	28500	90	9580	9403	840	8	2846	2846	2865	238	8	100	100	0	488975	27.471	100000.000	100000.000	0.000	0.000	0.000	0.000	0.000	16.610	6734	6557	6734	6557	52	420	100	1196	"GLQAWPG-pS-AIPQFLG_100"
0	0	0	19	9	7	"GLQAWPG-pS-AIPQFLG_100"	"GLQAWPG-pS-AIPQFLG_100"	15090	28510	100	9242	8124	2589	31	2808	2808	2822	206	7	98	97	0	649898	25.738	100000.000	100000.000	0.000	0.000	0.000	0.000	0.000	16.610	6434	5316	6434	5316	80	560	100	1197	"GLQAWPG-pS-AIPQFLG_100"
0	0	0	20	1	1	"Bcl-2"	"P10415"	15590	24610	80	3056	3074	193	6	2594	2594	2623	252	9	90	40	0	159822	1.790	100000.000	100000.000	0.000	0.000	0.000	0.000	0.000	16.610	462	480	462	480	52	340	100	1198	"S87"
0	0	0	20	2	1	"Bcl-2"	"P10415"	16090	24620	130	2820	2819	262	9	2648	2648	2827	1781	62	0	0	0	338310	-0.004	100000.000	100000.000	0.000	0.000	0.000	0.000	0.000	16.610	172	171	172	171	120	940	100	1199	"S87"
0	0	0	20	3	1	"Bcl-2"	"P10415"	16590	24620	70	3210	3200	183	5	2678	2678	2692	144	5	96	87	0	102408	3.528	100000.000	100000.000	0.000	0.000	0.000	0.000	0.000	16.610	532	522	532	522	32	236	100	1200	"S87"
0	0	0	20	4	1	"Casp3 "	"P42574"	17090	24620	150	8501	6925	2680	38	2870	2870	2898	249	8	98	86	0	1080270	16.173	100000.000	100000.000	0.000	0.000	0.000	0.000	0.000	16.610	5631	4055	5631	4055	156	1272	100	1201	"S150"
0	0	0	20	5	1	"Casp3 "	"P42574"	17560	24600	160	5492	6788	3454	50	2934	2934	2949	221	7	87	75	0	1412005	17.371	100000.000	100000.000	0.000	0.000	0.000	0.000	0.000	16.610	2558	3854	2558	3854	208	1512	100	1202	"S150"
0	0	0	20	6	1	"Casp3 "	"P42574"	18080	24620	130	9904	9566	1480	15	2889	2889	3090	2108	68	95	93	0	1147862	3.072	100000.000	100000.000	0.000	0.000	0.000	0.000	0.000	16.610	7015	6677	7015	6677	120	940	100	1203	"S150"
0	0	0	20	7	1	"CD19"	"P15391"	18570	24630	90	3408	3409	158	4	2792	2792	2813	190	6	98	94	0	177265	3.137	100000.000	100000.000	0.000	0.000	0.000	0.000	0.000	16.610	616	617	616	617	52	420	100	1204	"Y500"
0	0	0	20	8	1	"CD19"	"P15391"	19070	24640	90	3182	3166	153	4	2595	2595	2610	166	6	98	94	0	164640	3.349	100000.000	100000.000	0.000	0.000	0.000	0.000	0.000	16.610	587	571	587	571	52	420	100	1205	"Y500"
0	0	0	20	9	1	"CD19"	"P15391"	19580	24620	80	3138	3169	194	6	2580	2580	2587	178	6	100	92	0	164792	3.270	100000.000	100000.000	0.000	0.000	0.000	0.000	0.000	16.610	558	589	558	589	52	340	100	1206	"Y500"
0	0	0	20	1	2	"EP300"	"Q09472"	15580	25240	170	2786	2874	311	10	2695	2695	2742	489	17	10	1	0	597783	0.270	100000.000	100000.000	0.000	0.000	0.000	0.000	0.000	16.610	91	179	91	179	208	1660	100	1207	"S2366"
0	0	0	20	2	2	"EP300"	"Q09472"	16080	25250	170	2778	2850	390	13	2727	2727	2754	243	8	17	3	0	592886	0.395	100000.000	100000.000	0.000	0.000	0.000	0.000	0.000	16.610	51	123	51	123	208	1660	100	1208	"S2366"
0	0	0	20	3	2	"EP300"	"Q09472"	16580	25250	170	2791	2982	2270	76	2739	2739	3237	4123	127	0	0	0	620337	-0.062	100000.000	100000.000	0.000	0.000	0.000	0.000	0.000	16.610	52	243	52	243	208	1660	100	1209	"S2366"
0	0	0	20	4	2	"fyn"	"P06241"	17080	25250	170	2747	2780	229	8	2728	2728	2745	207	7	18	9	0	578153	0.169	100000.000	100000.000	0.000	0.000	0.000	0.000	0.000	16.610	19	52	19	52	208	1660	100	1210	"Y531"
0	0	0	20	5	2	"fyn"	"P06241"	17570	25250	170	2990	3036	304	10	2908	2908	2931	208	7	29	12	0	631444	0.505	100000.000	100000.000	0.000	0.000	0.000	0.000	0.000	16.610	82	128	82	128	208	1660	100	1211	"Y531"
0	0	0	20	6	2	"fyn"	"P06241"	18070	25250	170	3092	3206	912	28	2982	2982	3013	278	9	21	2	0	666925	0.694	100000.000	100000.000	0.000	0.000	0.000	0.000	0.000	16.610	110	224	110	224	208	1660	100	1212	"Y531"
0	0	0	20	7	2	"Grb2"	"P62993"	18570	25250	80	3383	3309	277	8	2768	2768	2774	155	5	88	82	0	172063	3.452	100000.000	100000.000	0.000	0.000	0.000	0.000	0.000	16.610	615	541	615	541	52	340	100	1213	"Y209"
0	0	0	20	8	2	"Grb2"	"P62993"	19070	25260	80	3303	3287	279	8	2595	2595	2642	450	17	80	23	0	170908	1.433	100000.000	100000.000	0.000	0.000	0.000	0.000	0.000	16.610	708	692	708	692	52	340	100	1214	"Y209"
0	0	0	20	9	2	"Grb2"	"P62993"	19580	25260	80	3289	3238	219	6	2537	2537	2545	150	5	96	94	0	168395	4.620	100000.000	100000.000	0.000	0.000	0.000	0.000	0.000	16.610	752	701	752	701	52	340	100	1215	"Y209"
0	0	0	20	1	3	"IKK-beta "	"O14920"	15590	25880	80	3383	3394	291	8	2792	2792	2803	194	6	100	88	0	176488	3.046	100000.000	100000.000	0.000	0.000	0.000	0.000	0.000	16.610	591	602	591	602	52	340	100	1216	"Y188"
0	0	0	20	2	3	"IKK-beta "	"O14920"	16080	25900	80	3146	3087	224	7	2718	2718	2718	150	5	84	73	0	160519	2.460	100000.000	100000.000	0.000	0.000	0.000	0.000	0.000	16.610	428	369	428	369	52	340	100	1217	"Y188"
0	0	0	20	3	3	"IKK-beta "	"O14920"	16590	25900	100	3082	3053	224	7	2702	2702	2796	1491	53	0	0	0	244226	0.172	100000.000	100000.000	0.000	0.000	0.000	0.000	0.000	16.610	380	351	380	351	80	560	100	1218	"Y188"
0	0	0	20	4	3	"IRAK1"	"P51617"	17070	25890	170	2634	2602	224	8	2744	2744	2789	761	27	0	0	0	541284	-0.246	100000.000	100000.000	0.000	0.000	0.000	0.000	0.000	16.610	-110	-142	-110	-142	208	1660	100	1219	"T100"
0	0	0	20	5	3	"IRAK1"	"P51617"	17570	25890	170	2719	2724	260	9	2825	2825	2866	675	23	1	0	0	566633	-0.210	100000.000	100000.000	0.000	0.000	0.000	0.000	0.000	16.610	-106	-101	-106	-101	208	1660	100	1220	"T100"
0	0	0	20	6	3	"IRAK1"	"P51617"	18070	25890	170	2667	2657	216	8	2756	2756	2775	499	17	0	0	0	552640	-0.236	100000.000	100000.000	0.000	0.000	0.000	0.000	0.000	16.610	-89	-99	-89	-99	208	1660	100	1221	"T100"
0	0	0	20	7	3	"IRF-7 "	"Q92985"	18570	25900	70	3074	3061	110	3	2691	2691	2700	156	5	100	68	0	97943	2.314	100000.000	100000.000	0.000	0.000	0.000	0.000	0.000	16.610	383	370	383	370	32	236	100	1222	"S471"
0	0	0	20	8	3	"IRF-7 "	"Q92985"	19060	25900	70	2923	2944	191	6	2541	2541	2563	158	6	96	65	0	94209	2.411	100000.000	100000.000	0.000	0.000	0.000	0.000	0.000	16.610	382	403	382	403	32	236	100	1223	"S471"
0	0	0	20	9	3	"IRF-7 "	"Q92985"	19570	25910	80	2941	2925	192	6	2551	2551	2570	151	5	88	61	0	152082	2.351	100000.000	100000.000	0.000	0.000	0.000	0.000	0.000	16.610	390	374	390	374	52	340	100	1224	"S471"
0	0	0	20	1	4	"Lyn "	"P07948"	15590	26530	170	2889	2884	155	5	2780	2780	2786	194	6	23	3	0	599936	0.505	100000.000	100000.000	0.000	0.000	0.000	0.000	0.000	16.610	109	104	109	104	208	1660	100	1225	"Y507"
0	0	0	20	2	4	"Lyn "	"P07948"	16080	26530	170	2828	2816	170	6	2735	2735	2747	182	6	27	4	0	585685	0.379	100000.000	100000.000	0.000	0.000	0.000	0.000	0.000	16.610	93	81	93	81	208	1660	100	1226	"Y507"
0	0	0	20	3	4	"Lyn "	"P07948"	16580	26530	170	2805	2848	294	10	2754	2754	2932	1669	56	0	0	0	592428	-0.050	100000.000	100000.000	0.000	0.000	0.000	0.000	0.000	16.610	51	94	51	94	208	1660	100	1227	"Y507"
0	0	0	20	4	4	"MAVS"	"Q7Z434"	17080	26540	80	4257	4118	483	11	2816	2816	2819	184	6	92	90	0	214125	7.060	100000.000	100000.000	0.000	0.000	0.000	0.000	0.000	16.610	1441	1302	1441	1302	52	340	100	1228	"S233/4"
0	0	0	20	5	4	"MAVS"	"Q7Z434"	17570	26540	90	4589	4527	389	8	2868	2868	2866	146	5	100	100	0	235415	11.377	100000.000	100000.000	0.000	0.000	0.000	0.000	0.000	16.610	1721	1659	1721	1659	52	420	100	1229	"S233/4"
0	0	0	20	6	4	"MAVS"	"Q7Z434"	18080	26540	90	4613	4615	401	8	2740	2740	2754	207	7	100	100	0	239978	8.990	100000.000	100000.000	0.000	0.000	0.000	0.000	0.000	16.610	1873	1875	1873	1875	52	420	100	1230	"S233/4"
0	0	0	20	7	4	"Mek2"	"P36507"	18600	26530	110	3461	3414	278	8	2632	2632	2645	205	7	90	88	0	273106	3.751	100000.000	100000.000	0.000	0.000	0.000	0.000	0.000	16.610	829	782	829	782	80	656	100	1231	"s226"
0	0	0	20	8	4	"Mek2"	"P36507"	19090	26540	100	3287	3261	237	7	2507	2507	2521	155	6	97	95	0	260861	4.774	100000.000	100000.000	0.000	0.000	0.000	0.000	0.000	16.610	780	754	780	754	80	560	100	1232	"s226"
0	0	0	20	9	4	"Mek2"	"P36507"	19580	26530	120	3122	3071	283	9	2552	2552	2562	159	6	83	80	0	368550	3.201	100000.000	100000.000	0.000	0.000	0.000	0.000	0.000	16.610	570	519	570	519	120	820	100	1233	"s226"
0	0	0	20	1	5	"PKCE"	"Q02156"	15580	27170	120	4783	4619	548	11	2788	2788	2786	141	5	98	96	0	554296	13.000	100000.000	100000.000	0.000	0.000	0.000	0.000	0.000	16.610	1995	1831	1995	1831	120	820	100	1234	"T566"
0	0	0	20	2	5	"PKCE"	"Q02156"	16090	27190	130	4732	4621	648	14	2776	2776	2785	185	6	95	92	0	554543	9.924	100000.000	100000.000	0.000	0.000	0.000	0.000	0.000	16.610	1956	1845	1956	1845	120	940	100	1235	"T566"
0	0	0	20	3	5	"PKCE"	"Q02156"	16580	27180	100	4633	4605	311	6	2818	2818	2832	180	6	100	100	0	368410	9.850	100000.000	100000.000	0.000	0.000	0.000	0.000	0.000	16.610	1815	1787	1815	1787	80	560	100	1236	"T566"
0	0	0	20	4	5	"PTEN"	"P60484"	17070	27190	90	3171	3225	355	11	2860	2860	2857	153	5	86	53	0	167702	2.405	100000.000	100000.000	0.000	0.000	0.000	0.000	0.000	16.610	311	365	311	365	52	420	100	1237	"Y240"
0	0	0	20	5	5	"PTEN"	"P60484"	17570	27190	110	3195	3192	158	4	2933	2933	2935	182	6	70	28	0	255388	1.412	100000.000	100000.000	0.000	0.000	0.000	0.000	0.000	16.610	262	259	262	259	80	656	100	1238	"Y240"
0	0	0	20	6	5	"PTEN"	"P60484"	18070	27170	70	3138	3163	213	6	2847	2847	2857	202	7	71	34	0	101200	1.515	100000.000	100000.000	0.000	0.000	0.000	0.000	0.000	16.610	291	316	291	316	32	236	100	1239	"Y240"
0	0	0	20	7	5	"Rab5A"	"P20339"	18590	27170	90	2932	2962	320	10	2683	2683	2676	145	5	63	46	0	154038	1.972	100000.000	100000.000	0.000	0.000	0.000	0.000	0.000	16.610	249	279	249	279	52	420	100	1240	"T202"
0	0	0	20	8	5	"Rab5A"	"P20339"	19060	27170	80	3067	3068	193	6	2622	2622	2656	238	8	84	44	0	159536	1.731	100000.000	100000.000	0.000	0.000	0.000	0.000	0.000	16.610	445	446	445	446	52	340	100	1241	"T202"
0	0	0	20	9	5	"Rab5A"	"P20339"	19580	27160	70	2980	2927	265	9	2507	2507	2497	124	4	81	75	0	93665	3.468	100000.000	100000.000	0.000	0.000	0.000	0.000	0.000	16.610	473	420	473	420	32	236	100	1242	"T202"
0	0	0	20	1	6	"STAT3 "	"P40763"	15580	27820	80	3470	3410	369	10	2790	2790	2797	150	5	82	82	0	177337	4.087	100000.000	100000.000	0.000	0.000	0.000	0.000	0.000	16.610	680	620	680	620	52	340	100	1243	"S727"
0	0	0	20	2	6	"STAT3 "	"P40763"	16070	27840	90	3538	3497	243	6	2797	2797	2818	226	8	94	90	0	181827	3.004	100000.000	100000.000	0.000	0.000	0.000	0.000	0.000	16.610	741	700	741	700	52	420	100	1244	"S727"
0	0	0	20	3	6	"STAT3 "	"P40763"	16580	27830	100	3444	3402	291	8	2785	2785	2788	158	5	91	81	0	272127	3.886	100000.000	100000.000	0.000	0.000	0.000	0.000	0.000	16.610	659	617	659	617	80	560	100	1245	"S727"
0	0	0	20	4	6	"STAT6 "	"P42226"	17090	27820	170	3000	3008	229	7	2897	2897	2903	168	5	35	8	0	625752	0.625	100000.000	100000.000	0.000	0.000	0.000	0.000	0.000	16.610	103	111	103	111	208	1660	100	1246	"Y641"
0	0	0	20	5	6	"STAT6 "	"P42226"	17610	27810	110	3177	3401	1742	51	2976	2976	2992	189	6	55	15	0	272105	2.164	100000.000	100000.000	0.000	0.000	0.000	0.000	0.000	16.610	201	425	201	425	80	656	100	1247	"Y641"
0	0	0	20	6	6	"STAT6 "	"P42226"	18080	27820	140	3093	3116	313	10	2952	2952	3001	865	28	1	0	0	486041	0.133	100000.000	100000.000	0.000	0.000	0.000	0.000	0.000	16.610	141	164	141	164	156	1140	100	1248	"Y641"
0	0	0	20	7	6	"Catalase"	"Q14790"	18570	27820	170	4404	4438	837	18	2703	2703	2723	224	8	97	96	0	923160	7.656	100000.000	100000.000	0.000	0.000	0.000	0.000	0.000	16.610	1701	1735	1701	1735	208	1660	100	1249	"Y448"
0	0	0	20	8	6	"Catalase"	"Q14790"	19070	27830	170	4171	4098	399	9	2502	2502	2510	162	6	97	96	0	852317	9.802	100000.000	100000.000	0.000	0.000	0.000	0.000	0.000	16.610	1669	1596	1669	1596	208	1660	100	1250	"Y448"
0	0	0	20	9	6	"Catalase"	"Q14790"	19580	27820	160	3867	3835	426	11	2484	2484	2497	256	10	94	93	0	797726	5.227	100000.000	100000.000	0.000	0.000	0.000	0.000	0.000	16.610	1383	1351	1383	1351	208	1512	100	1251	"Y448"
-75	0	0	20	1	7	"empty"	"empty"	15590	28450	170	2895	2894	161	5	2827	2827	3040	3166	104	0	0	0	602049	-0.046	100000.000	100000.000	0.000	0.000	0.000	0.000	0.000	16.610	68	67	68	67	208	1660	100	1252	"empty"
-75	0	0	20	2	7	"empty"	"empty"	16090	28450	170	2890	2905	158	5	2831	2831	2840	162	5	23	5	0	604254	0.401	100000.000	100000.000	0.000	0.000	0.000	0.000	0.000	16.610	59	74	59	74	208	1660	100	1253	"empty"
-75	0	0	20	3	7	"empty"	"empty"	16590	28450	170	2842	2830	155	5	2821	2821	2848	308	10	2	0	0	588556	-0.058	100000.000	100000.000	0.000	0.000	0.000	0.000	0.000	16.610	21	9	21	9	208	1660	100	1254	"empty"
-75	0	0	20	4	7	"empty"	"empty"	17090	28450	170	2881	2869	148	5	2904	2904	2912	164	5	7	0	0	596696	-0.262	100000.000	100000.000	0.000	0.000	0.000	0.000	0.000	16.610	-23	-35	-23	-35	208	1660	100	1255	"empty"
-75	0	0	20	5	7	"empty"	"empty"	17590	28450	170	2967	2987	402	13	2971	2971	2986	260	8	4	1	0	621269	0.004	100000.000	100000.000	0.000	0.000	0.000	0.000	0.000	16.610	-4	16	-4	16	208	1660	100	1256	"empty"
-75	0	0	20	6	7	"empty"	"empty"	18090	28450	170	2851	2867	138	4	2875	2875	2884	199	6	7	0	0	596414	-0.085	100000.000	100000.000	0.000	0.000	0.000	0.000	0.000	16.610	-24	-8	-24	-8	208	1660	100	1257	"empty"
0	0	0	20	7	7	"Control-Spot"	"Human_IgG"	18550	28470	180	4267	4153	726	17	2765	2765	2809	406	14	85	80	0	1063089	3.310	100000.000	100000.000	0.000	0.000	0.000	0.000	0.000	16.610	1502	1388	1502	1388	256	1924	100	1258	"Control-Spot"
0	0	0	20	8	7	"Control-Spot"	"Human_IgG"	19050	28470	180	4009	4010	1012	25	2629	2629	2643	186	7	91	85	0	1026641	7.349	100000.000	100000.000	0.000	0.000	0.000	0.000	0.000	16.610	1380	1381	1380	1381	256	1924	100	1259	"Control-Spot"
0	0	0	20	9	7	"Control-Spot"	"Human_IgG"	19560	28470	180	3761	3644	595	16	2607	2607	2645	309	11	82	75	0	932952	3.233	100000.000	100000.000	0.000	0.000	0.000	0.000	0.000	16.610	1154	1037	1154	1037	256	1924	100	1260	"Control-Spot"
0	0	0	21	1	1	"Akt1"	"P31749"	2110	29140	110	4735	4700	502	10	3559	3559	3574	253	7	91	88	0	376029	4.451	100000.000	100000.000	0.000	0.000	0.000	0.000	0.000	16.610	1176	1141	1176	1141	80	656	100	1261	"T308"
0	0	0	21	2	1	"Akt1"	"P31749"	2590	29130	170	3558	3882	827	21	3345	3345	3391	367	10	37	33	0	807385	1.338	100000.000	100000.000	0.000	0.000	0.000	0.000	0.000	16.610	213	537	213	537	208	1660	100	1262	"T308"
0	0	0	21	3	1	"Akt1"	"P31749"	3090	29130	170	3215	3488	704	20	3108	3108	3134	296	9	35	29	0	725474	1.196	100000.000	100000.000	0.000	0.000	0.000	0.000	0.000	16.610	107	380	107	380	208	1660	100	1263	"T308"
0	0	0	21	4	1	"A-Raf"	"P10398"	3590	29140	60	5235	4782	1017	21	3038	3038	3103	706	22	81	71	0	153009	2.378	100000.000	100000.000	0.000	0.000	0.000	0.000	0.000	16.610	2197	1744	2197	1744	32	176	100	1264	"Y302"
0	0	0	21	5	1	"A-Raf"	"P10398"	4070	29140	70	5446	5204	848	16	3100	3100	3096	238	7	93	93	0	166517	8.857	100000.000	100000.000	0.000	0.000	0.000	0.000	0.000	16.610	2346	2104	2346	2104	32	236	100	1265	"Y302"
0	0	0	21	6	1	"A-Raf"	"P10398"	4590	29160	70	5640	5472	735	13	3289	3289	3282	255	7	96	90	0	175117	8.588	100000.000	100000.000	0.000	0.000	0.000	0.000	0.000	16.610	2351	2183	2351	2183	32	236	100	1266	"Y302"
0	0	0	21	7	1	"Cdk4"	"P11802"	5070	29160	170	3284	3334	521	15	3251	3251	3260	262	8	12	3	0	693487	0.282	100000.000	100000.000	0.000	0.000	0.000	0.000	0.000	16.610	33	83	33	83	208	1660	100	1267	"S150"
0	0	0	21	8	1	"Cdk4"	"P11802"	5570	29160	170	3256	3260	150	4	3254	3254	3257	174	5	11	1	0	678013	0.017	100000.000	100000.000	0.000	0.000	0.000	0.000	0.000	16.610	2	6	2	6	208	1660	100	1268	"S150"
0	0	0	21	9	1	"Cdk4"	"P11802"	6060	29170	170	3206	3226	184	5	3242	3242	3248	211	6	7	1	0	670906	-0.104	100000.000	100000.000	0.000	0.000	0.000	0.000	0.000	16.610	-36	-16	-36	-16	208	1660	100	1269	"S150"
0	0	0	21	1	2	"CREB "	"P16220"	2120	29760	140	3754	3808	369	9	3699	3699	3745	383	10	15	3	0	594081	0.164	100000.000	100000.000	0.000	0.000	0.000	0.000	0.000	16.610	55	109	55	109	156	1140	100	1270	"S111"
0	0	0	21	2	2	"CREB "	"P16220"	2610	29770	170	3393	3429	248	7	3487	3487	3659	1308	35	0	0	0	713176	-0.176	100000.000	100000.000	0.000	0.000	0.000	0.000	0.000	16.610	-94	-58	-94	-58	208	1660	100	1271	"S111"
0	0	0	21	3	2	"CREB "	"P16220"	3100	29770	170	3339	3425	329	9	3363	3363	3440	504	14	8	0	0	712318	-0.030	100000.000	100000.000	0.000	0.000	0.000	0.000	0.000	16.610	-24	62	-24	62	208	1660	100	1272	"S111"
0	0	0	21	4	2	"DVL1"	"O14640"	3600	29780	170	3168	3215	381	11	3126	3126	3150	325	10	16	4	0	668813	0.200	100000.000	100000.000	0.000	0.000	0.000	0.000	0.000	16.610	42	89	42	89	208	1660	100	1273	"S679"
0	0	0	21	5	2	"DVL1"	"O14640"	4100	29790	80	3383	3400	240	7	3038	3038	3052	254	8	65	23	0	176782	1.370	100000.000	100000.000	0.000	0.000	0.000	0.000	0.000	16.610	345	362	345	362	52	340	100	1274	"S679"
0	0	0	21	6	2	"DVL1"	"O14640"	4590	29800	60	3798	3790	242	6	3298	3298	3285	217	6	87	59	0	121276	2.327	100000.000	100000.000	0.000	0.000	0.000	0.000	0.000	16.610	500	492	500	492	32	176	100	1275	"S679"
0	0	0	21	7	2	"IFNAR1 "	"P17181"	5090	29790	170	3262	3257	192	5	3240	3240	3293	1282	38	0	0	0	677414	-0.028	100000.000	100000.000	0.000	0.000	0.000	0.000	0.000	16.610	22	17	22	17	208	1660	100	1276	"Y466"
0	0	0	21	8	2	"IFNAR1 "	"P17181"	5580	29800	170	3286	3285	154	4	3260	3260	3272	286	8	5	0	0	683207	0.045	100000.000	100000.000	0.000	0.000	0.000	0.000	0.000	16.610	26	25	26	25	208	1660	100	1277	"Y466"
0	0	0	21	9	2	"IFNAR1 "	"P17181"	6080	29800	170	3302	3307	175	5	3296	3296	3305	177	5	10	3	0	687940	0.011	100000.000	100000.000	0.000	0.000	0.000	0.000	0.000	16.610	6	11	6	11	208	1660	100	1278	"Y466"
0	0	0	21	1	3	"Jak1 "	"P23458"	2090	30420	90	4504	4496	472	10	3498	3498	3502	246	7	86	82	0	233798	4.041	100000.000	100000.000	0.000	0.000	0.000	0.000	0.000	16.610	1006	998	1006	998	52	420	100	1279	"Y1034"
0	0	0	21	2	3	"Jak1 "	"P23458"	2610	30440	120	4102	4146	544	13	3536	3536	3589	361	10	59	45	0	497533	1.543	100000.000	100000.000	0.000	0.000	0.000	0.000	0.000	16.610	566	610	566	610	120	820	100	1280	"Y1034"
0	0	0	21	3	3	"Jak1 "	"P23458"	3100	30430	100	4522	4498	347	7	3463	3463	3502	317	9	96	85	0	359815	3.142	100000.000	100000.000	0.000	0.000	0.000	0.000	0.000	16.610	1059	1035	1059	1035	80	560	100	1281	"Y1034"
0	0	0	21	4	3	"Jun "	"P05412"	3590	30430	170	2904	2931	243	8	3308	3308	3363	405	12	1	0	0	609672	-1.067	100000.000	100000.000	0.000	0.000	0.000	0.000	0.000	16.610	-404	-377	-404	-377	208	1660	100	1282	"S63"
0	0	0	21	5	3	"Jun "	"P05412"	4090	30430	170	2981	3061	744	24	3336	3336	3365	312	9	3	1	0	636686	-0.974	100000.000	100000.000	0.000	0.000	0.000	0.000	0.000	16.610	-355	-275	-355	-275	208	1660	100	1283	"S63"
0	0	0	21	6	3	"Jun "	"P05412"	4580	30440	170	3098	3136	388	12	3389	3389	3453	905	26	1	0	0	652238	-0.350	100000.000	100000.000	0.000	0.000	0.000	0.000	0.000	16.610	-291	-253	-291	-253	208	1660	100	1284	"S63"
0	0	0	21	7	3	"Lck"	"P06239"	5090	30460	120	4628	4600	326	7	3640	3640	3654	311	8	97	82	0	552029	3.042	100000.000	100000.000	0.000	0.000	0.000	0.000	0.000	16.610	988	960	988	960	120	820	100	1285	"Y192"
0	0	0	21	8	3	"Lck"	"P06239"	5590	30450	140	4306	4338	356	8	3580	3580	3614	275	7	92	75	0	676727	2.633	100000.000	100000.000	0.000	0.000	0.000	0.000	0.000	16.610	726	758	726	758	156	1140	100	1286	"Y192"
0	0	0	21	9	3	"Lck"	"P06239"	6090	30440	130	4193	4210	288	6	3461	3461	3475	220	6	98	90	0	505148	3.341	100000.000	100000.000	0.000	0.000	0.000	0.000	0.000	16.610	732	749	732	749	120	940	100	1287	"Y192"
0	0	0	21	1	4	"Mlk3"	"Q16584"	2100	31070	170	3419	3477	434	12	3536	3536	3609	548	15	5	2	0	723170	-0.241	100000.000	100000.000	0.000	0.000	0.000	0.000	0.000	16.610	-117	-59	-117	-59	208	1660	100	1288	"T277"
0	0	0	21	2	4	"Mlk3"	"Q16584"	2600	31070	170	3367	3434	347	10	3415	3415	3458	346	10	11	3	0	714236	-0.069	100000.000	100000.000	0.000	0.000	0.000	0.000	0.000	16.610	-48	19	-48	19	208	1660	100	1289	"T277"
0	0	0	21	3	4	"Mlk3"	"Q16584"	3100	31080	170	3410	3401	301	8	3454	3454	3528	367	10	4	1	0	707469	-0.346	100000.000	100000.000	0.000	0.000	0.000	0.000	0.000	16.610	-44	-53	-44	-53	208	1660	100	1290	"T277"
0	0	0	21	4	4	"NFAT2 "	"O95644"	3590	31090	100	4146	4193	863	20	3413	3413	3454	323	9	82	60	0	335431	2.288	100000.000	100000.000	0.000	0.000	0.000	0.000	0.000	16.610	733	780	733	780	80	560	100	1291	"S245"
0	0	0	21	5	4	"NFAT2 "	"O95644"	4110	31090	120	4238	4254	543	12	3442	3442	3453	307	8	84	65	0	510516	2.609	100000.000	100000.000	0.000	0.000	0.000	0.000	0.000	16.610	796	812	796	812	120	820	100	1292	"S245"
0	0	0	21	6	4	"NFAT2 "	"O95644"	4600	31090	100	4769	4689	362	7	3784	3784	3781	295	7	92	83	0	375086	3.078	100000.000	100000.000	0.000	0.000	0.000	0.000	0.000	16.610	985	905	985	905	80	560	100	1293	"S245"
0	0	0	21	7	4	"PI3-kinase p85 subunit beta"	"O00459"	5100	31080	80	4604	4615	318	6	3862	3862	3875	340	8	96	55	0	239992	2.176	100000.000	100000.000	0.000	0.000	0.000	0.000	0.000	16.610	742	753	742	753	52	340	100	1294	"Y605"
0	0	0	21	8	4	"PI3-kinase p85 subunit beta"	"O00459"	5580	31070	90	4670	4619	327	7	3687	3687	3689	211	5	94	90	0	240172	4.408	100000.000	100000.000	0.000	0.000	0.000	0.000	0.000	16.610	983	932	983	932	52	420	100	1295	"Y605"
0	0	0	21	9	4	"PI3-kinase p85 subunit beta"	"O00459"	6090	31090	80	4454	4394	387	8	3509	3509	3529	261	7	90	84	0	228510	3.314	100000.000	100000.000	0.000	0.000	0.000	0.000	0.000	16.610	945	885	945	885	52	340	100	1296	"Y605"
0	0	0	21	1	5	"PDGFRb"	"P09619"	2110	31710	70	3924	3915	380	9	3373	3373	3392	315	9	75	34	0	125289	1.660	100000.000	100000.000	0.000	0.000	0.000	0.000	0.000	16.610	551	542	551	542	32	236	100	1297	"Y740"
0	0	0	21	2	5	"PDGFRb"	"P09619"	2590	31700	170	3448	3500	343	9	3393	3393	3422	260	7	23	6	0	728060	0.300	100000.000	100000.000	0.000	0.000	0.000	0.000	0.000	16.610	55	107	55	107	208	1660	100	1298	"Y740"
0	0	0	21	3	5	"PDGFRb"	"P09619"	3080	31690	120	3589	3609	249	6	3513	3513	3565	471	13	6	2	0	433139	0.093	100000.000	100000.000	0.000	0.000	0.000	0.000	0.000	16.610	76	96	76	96	120	820	100	1299	"Y740"
0	0	0	21	4	5	"Rack1"	"P63244"	3570	31720	120	3614	3680	311	8	3339	3339	3396	394	11	38	3	0	441580	0.721	100000.000	100000.000	0.000	0.000	0.000	0.000	0.000	16.610	275	341	275	341	120	820	100	1300	"Y194"
0	0	0	21	5	5	"Rack1"	"P63244"	4070	31720	120	3703	3720	294	7	3342	3342	3375	319	9	57	19	0	446424	1.082	100000.000	100000.000	0.000	0.000	0.000	0.000	0.000	16.610	361	378	361	378	120	820	100	1301	"Y194"
0	0	0	21	6	5	"Rack1"	"P63244"	4600	31710	130	4001	4011	299	7	3600	3600	3665	789	21	8	0	0	481318	0.439	100000.000	100000.000	0.000	0.000	0.000	0.000	0.000	16.610	401	411	401	411	120	940	100	1302	"Y194"
0	0	0	21	7	5	"SEK1 "	"P45985"	5080	31700	170	3691	3742	453	12	3703	3703	3727	385	10	9	2	0	778379	0.039	100000.000	100000.000	0.000	0.000	0.000	0.000	0.000	16.610	-12	39	-12	39	208	1660	100	1303	"T261"
0	0	0	21	8	5	"SEK1 "	"P45985"	5580	31700	170	3436	3499	481	13	3584	3584	3617	506	13	1	1	0	727883	-0.233	100000.000	100000.000	0.000	0.000	0.000	0.000	0.000	16.610	-148	-85	-148	-85	208	1660	100	1304	"T261"
0	0	0	21	9	5	"SEK1 "	"P45985"	6080	31700	170	3466	3483	285	8	3512	3512	3521	193	5	8	2	0	724465	-0.197	100000.000	100000.000	0.000	0.000	0.000	0.000	0.000	16.610	-46	-29	-46	-29	208	1660	100	1305	"T261"
0	0	0	21	1	6	"Smad3 "	"P84022"	2090	32350	170	3624	3660	407	11	3410	3410	3453	370	10	30	8	0	761323	0.559	100000.000	100000.000	0.000	0.000	0.000	0.000	0.000	16.610	214	250	214	250	208	1660	100	1306	"S423"
0	0	0	21	2	6	"Smad3 "	"P84022"	2590	32350	170	3578	3629	335	9	3442	3442	3483	404	11	21	3	0	754833	0.361	100000.000	100000.000	0.000	0.000	0.000	0.000	0.000	16.610	136	187	136	187	208	1660	100	1307	"S423"
0	0	0	21	3	6	"Smad3 "	"P84022"	3090	32350	170	3715	3759	282	7	3572	3572	3626	371	10	18	3	0	781771	0.358	100000.000	100000.000	0.000	0.000	0.000	0.000	0.000	16.610	143	187	143	187	208	1660	100	1308	"S423"
0	0	0	21	4	6	"TBK1 "	"Q9UHD2"	3590	32360	120	7788	7285	1472	20	3395	3395	3428	359	10	99	93	0	874172	10.744	100000.000	100000.000	0.000	0.000	0.000	0.000	0.000	16.610	4393	3890	4393	3890	120	820	100	1309	"S172"
0	0	0	21	5	6	"TBK1 "	"Q9UHD2"	4090	32350	110	8142	8152	518	6	3368	3368	3402	381	11	100	100	0	652199	12.467	100000.000	100000.000	0.000	0.000	0.000	0.000	0.000	16.610	4774	4784	4774	4784	80	656	100	1310	"S172"
0	0	0	21	6	6	"TBK1 "	"Q9UHD2"	4590	32330	150	8455	7442	1976	26	3551	3551	3584	381	10	98	89	0	1160933	10.126	100000.000	100000.000	0.000	0.000	0.000	0.000	0.000	16.610	4904	3891	4904	3891	156	1272	100	1311	"S172"
0	0	0	21	7	6	"TrKA"	"P04629"	5100	32350	160	7678	6918	1611	23	3827	3827	3855	364	9	96	90	0	1438867	8.415	100000.000	100000.000	0.000	0.000	0.000	0.000	0.000	16.610	3851	3091	3851	3091	208	1512	100	1312	"Y496"
0	0	0	21	8	6	"TrKA"	"P04629"	5580	32360	150	8192	7881	1359	17	3890	3890	3940	420	10	100	98	0	1229455	9.383	100000.000	100000.000	0.000	0.000	0.000	0.000	0.000	16.610	4302	3991	4302	3991	156	1272	100	1313	"Y496"
0	0	0	21	9	6	"TrKA"	"P04629"	6080	32330	130	7927	7727	827	10	3743	3743	3769	274	7	100	100	0	927223	14.445	100000.000	100000.000	0.000	0.000	0.000	0.000	0.000	16.610	4184	3984	4184	3984	120	940	100	1314	"Y496"
-75	0	0	21	1	7	"empty"	"empty"	2090	32980	170	3488	3544	452	12	3468	3468	3509	400	11	5	1	0	737142	0.088	100000.000	100000.000	0.000	0.000	0.000	0.000	0.000	16.610	20	76	20	76	208	1660	100	1315	"empty"
-75	0	0	21	2	7	"empty"	"empty"	2590	32980	170	3468	3526	307	8	3503	3503	3575	368	10	5	2	0	733372	-0.133	100000.000	100000.000	0.000	0.000	0.000	0.000	0.000	16.610	-35	23	-35	23	208	1660	100	1316	"empty"
-75	0	0	21	3	7	"empty"	"empty"	3090	32980	170	3576	3585	274	7	3578	3578	3642	425	11	5	0	0	745654	-0.134	100000.000	100000.000	0.000	0.000	0.000	0.000	0.000	16.610	-2	7	-2	7	208	1660	100	1317	"empty"
-75	0	0	21	4	7	"empty"	"empty"	3590	32980	170	3317	3340	267	7	3324	3324	3355	350	10	3	1	0	694816	-0.043	100000.000	100000.000	0.000	0.000	0.000	0.000	0.000	16.610	-7	16	-7	16	208	1660	100	1318	"empty"
-75	0	0	21	5	7	"empty"	"empty"	4090	32980	170	3228	3281	325	9	3229	3229	3252	311	9	13	1	0	682422	0.093	100000.000	100000.000	0.000	0.000	0.000	0.000	0.000	16.610	-1	52	-1	52	208	1660	100	1319	"empty"
-75	0	0	21	6	7	"empty"	"empty"	4590	32980	170	3480	3513	449	12	3438	3438	3458	302	8	12	3	0	730777	0.182	100000.000	100000.000	0.000	0.000	0.000	0.000	0.000	16.610	42	75	42	75	208	1660	100	1320	"empty"
-75	0	0	21	7	7	"empty"	"empty"	5090	32980	170	3476	3564	1365	38	3527	3527	3535	243	6	7	1	0	741391	0.119	100000.000	100000.000	0.000	0.000	0.000	0.000	0.000	16.610	-51	37	-51	37	208	1660	100	1321	"empty"
-75	0	0	21	8	7	"empty"	"empty"	5590	32980	170	3777	3797	204	5	3716	3716	3728	245	6	15	2	0	789835	0.282	100000.000	100000.000	0.000	0.000	0.000	0.000	0.000	16.610	61	81	61	81	208	1660	100	1322	"empty"
-75	0	0	21	9	7	"empty"	"empty"	6090	32980	170	3688	3704	213	5	3711	3711	3743	297	7	5	1	0	770495	-0.131	100000.000	100000.000	0.000	0.000	0.000	0.000	0.000	16.610	-23	-7	-23	-7	208	1660	100	1323	"empty"
0	0	0	22	1	1	"PLCG2"	"P16885"	6610	29160	100	4257	4172	486	11	3195	3195	3201	185	5	91	85	0	333770	5.249	100000.000	100000.000	0.000	0.000	0.000	0.000	0.000	16.610	1062	977	1062	977	80	560	100	1324	"Y753"
0	0	0	22	2	1	"PLCG2"	"P16885"	7110	29170	100	4042	4035	402	9	3115	3115	3117	199	6	95	88	0	322812	4.613	100000.000	100000.000	0.000	0.000	0.000	0.000	0.000	16.610	927	920	927	920	80	560	100	1325	"Y753"
0	0	0	22	3	1	"PLCG2"	"P16885"	7610	29170	80	4141	4158	352	8	3106	3106	3242	1078	33	46	1	0	216218	0.850	100000.000	100000.000	0.000	0.000	0.000	0.000	0.000	16.610	1035	1052	1035	1052	52	340	100	1326	"Y753"
0	0	0	22	4	1	"pyk2"	"Q14289"	8120	29160	140	7769	7482	1261	16	2946	2946	2980	339	11	99	97	0	1167211	13.280	100000.000	100000.000	0.000	0.000	0.000	0.000	0.000	16.610	4823	4536	4823	4536	156	1140	100	1327	"Y402"
0	0	0	22	5	1	"pyk2"	"Q14289"	8620	29170	150	7857	7425	1429	19	2914	2914	2951	397	13	97	93	0	1158247	11.270	100000.000	100000.000	0.000	0.000	0.000	0.000	0.000	16.610	4943	4511	4943	4511	156	1272	100	1328	"Y402"
0	0	0	22	6	1	"pyk2"	"Q14289"	9140	29170	140	7670	6998	1801	25	2900	2900	2963	427	14	93	86	0	1091672	9.450	100000.000	100000.000	0.000	0.000	0.000	0.000	0.000	16.610	4770	4098	4770	4098	156	1140	100	1329	"Y402"
0	0	0	22	7	1	"STAM2"	"Q92783"	9630	29160	150	4461	4446	511	11	2939	2939	2971	274	9	97	94	0	693594	5.383	100000.000	100000.000	0.000	0.000	0.000	0.000	0.000	16.610	1522	1507	1522	1507	156	1272	100	1330	"Y371"
0	0	0	22	8	1	"STAM2"	"Q92783"	10120	29170	170	4530	4566	723	15	2996	2996	3138	1903	60	20	1	0	949793	0.750	100000.000	100000.000	0.000	0.000	0.000	0.000	0.000	16.610	1534	1570	1534	1570	208	1660	100	1331	"Y371"
0	0	0	22	9	1	"STAM2"	"Q92783"	10620	29160	160	4648	4641	485	10	3027	3027	3042	261	8	99	97	0	965303	6.126	100000.000	100000.000	0.000	0.000	0.000	0.000	0.000	16.610	1621	1614	1621	1614	208	1512	100	1332	"Y371"
0	0	0	22	1	2	"STAT3 "	"P40763"	6620	29800	120	5827	5792	1434	24	3281	3281	3340	648	19	96	89	0	695004	3.784	100000.000	100000.000	0.000	0.000	0.000	0.000	0.000	16.610	2546	2511	2546	2511	120	820	100	1333	"Y705"
0	0	0	22	2	2	"STAT3 "	"P40763"	7120	29800	120	5550	5573	842	15	3257	3257	3266	248	7	99	96	0	668768	9.302	100000.000	100000.000	0.000	0.000	0.000	0.000	0.000	16.610	2293	2316	2293	2316	120	820	100	1334	"Y705"
0	0	0	22	3	2	"STAT3 "	"P40763"	7620	29810	120	5513	5433	601	11	3215	3215	3222	281	8	100	99	0	651917	7.868	100000.000	100000.000	0.000	0.000	0.000	0.000	0.000	16.610	2298	2218	2298	2218	120	820	100	1335	"Y705"
0	0	0	22	4	2	"STMN1"	"P16949"	8120	29800	100	3282	3309	281	8	3102	3102	3107	253	8	45	15	0	264718	0.798	100000.000	100000.000	0.000	0.000	0.000	0.000	0.000	16.610	180	207	180	207	80	560	100	1336	"S15"
0	0	0	22	5	2	"STMN1"	"P16949"	8620	29790	170	3100	3124	261	8	3020	3020	3055	302	9	12	2	0	649786	0.228	100000.000	100000.000	0.000	0.000	0.000	0.000	0.000	16.610	80	104	80	104	208	1660	100	1337	"S15"
0	0	0	22	6	2	"STMN1"	"P16949"	9120	29780	70	3200	3175	208	6	3037	3037	3110	731	23	0	0	0	101613	0.089	100000.000	100000.000	0.000	0.000	0.000	0.000	0.000	16.610	163	138	163	138	32	236	100	1338	"S15"
0	0	0	22	7	2	"4E-BP1 "	"Q13541"	9620	29790	170	3107	3098	220	7	3097	3097	3184	1700	53	0	0	0	644337	-0.051	100000.000	100000.000	0.000	0.000	0.000	0.000	0.000	16.610	10	1	10	1	208	1660	100	1339	"S64"
0	0	0	22	8	2	"4E-BP1 "	"Q13541"	10120	29790	170	3097	3143	342	10	3204	3204	3235	375	11	5	1	0	653651	-0.245	100000.000	100000.000	0.000	0.000	0.000	0.000	0.000	16.610	-107	-61	-107	-61	208	1660	100	1340	"S64"
0	0	0	22	9	2	"4E-BP1 "	"Q13541"	10620	29790	170	3120	3138	285	9	3120	3120	3205	1160	36	0	0	0	652652	-0.058	0.000	100000.000	0.000	0.000	0.000	0.000	0.000	Error	0	18	0	18	208	1660	100	1341	"S64"
0	0	0	22	1	3	"Tgfbr2"	"P37173"	6610	30430	170	3065	3094	213	6	3324	3324	3336	430	12	0	0	0	643505	-0.563	100000.000	100000.000	0.000	0.000	0.000	0.000	0.000	16.610	-259	-230	-259	-230	208	1660	100	1342	"Y336"
0	0	0	22	2	3	"Tgfbr2"	"P37173"	7110	30430	170	2989	2995	234	7	3294	3294	3317	351	10	0	0	0	622932	-0.917	100000.000	100000.000	0.000	0.000	0.000	0.000	0.000	16.610	-305	-299	-305	-299	208	1660	100	1343	"Y336"
0	0	0	22	3	3	"Tgfbr2"	"P37173"	7610	30430	170	3034	3079	433	14	3203	3203	3206	314	9	9	3	0	640400	-0.404	100000.000	100000.000	0.000	0.000	0.000	0.000	0.000	16.610	-169	-124	-169	-124	208	1660	100	1344	"Y336"
0	0	0	22	4	3	"Bid "	"P55957"	8110	30440	80	4350	4237	600	14	3128	3128	3146	264	8	84	82	0	220333	4.133	100000.000	100000.000	0.000	0.000	0.000	0.000	0.000	16.610	1222	1109	1222	1109	52	340	100	1345	"T54"
0	0	0	22	5	3	"Bid "	"P55957"	8610	30440	170	3279	3540	668	18	3121	3121	3156	469	14	33	25	0	736246	0.819	100000.000	100000.000	0.000	0.000	0.000	0.000	0.000	16.610	158	419	158	419	208	1660	100	1346	"T54"
0	0	0	22	6	3	"Bid "	"P55957"	9120	30440	100	4530	5616	6950	123	3168	3168	3198	295	9	87	80	0	449262	8.197	100000.000	100000.000	0.000	0.000	0.000	0.000	0.000	16.610	1362	2448	1362	2448	80	560	100	1347	"T54"
0	0	0	22	7	3	"caveolin-1"	"Q03135"	9610	30440	170	3083	3092	233	7	3203	3203	3252	381	11	0	0	0	643034	-0.420	100000.000	100000.000	0.000	0.000	0.000	0.000	0.000	16.610	-120	-111	-120	-111	208	1660	100	1348	"Y6"
0	0	0	22	8	3	"caveolin-1"	"Q03135"	10110	30440	170	3270	3332	497	14	3297	3297	3315	324	9	13	1	0	692961	0.052	100000.000	100000.000	0.000	0.000	0.000	0.000	0.000	16.610	-27	35	-27	35	208	1660	100	1349	"Y6"
0	0	0	22	9	3	"caveolin-1"	"Q03135"	10610	30440	170	3206	3185	291	9	3329	3329	3364	477	14	0	0	0	662401	-0.375	100000.000	100000.000	0.000	0.000	0.000	0.000	0.000	16.610	-123	-144	-123	-144	208	1660	100	1350	"Y6"
0	0	0	22	1	4	"CDK2"	"P24941"	6620	31070	130	4553	4600	491	10	3399	3399	3421	255	7	99	95	0	551971	4.624	100000.000	100000.000	0.000	0.000	0.000	0.000	0.000	16.610	1154	1201	1154	1201	120	940	100	1351	"Y14"
0	0	0	22	2	4	"CDK2"	"P24941"	7110	31090	130	4644	4609	497	10	3298	3298	3311	273	8	97	92	0	553025	4.755	100000.000	100000.000	0.000	0.000	0.000	0.000	0.000	16.610	1346	1311	1346	1311	120	940	100	1352	"Y14"
0	0	0	22	3	4	"CDK2"	"P24941"	7620	31090	130	4385	4417	595	13	3290	3290	3310	398	12	96	76	0	530096	2.781	100000.000	100000.000	0.000	0.000	0.000	0.000	0.000	16.610	1095	1127	1095	1127	120	940	100	1353	"Y14"
0	0	0	22	4	4	"Fos "	"P01100"	8110	31080	170	3196	3227	326	10	3253	3253	3291	671	20	1	0	0	671238	-0.095	100000.000	100000.000	0.000	0.000	0.000	0.000	0.000	16.610	-57	-26	-57	-26	208	1660	100	1354	"S362"
0	0	0	22	5	4	"Fos "	"P01100"	8610	31080	170	3030	3082	430	13	3245	3245	3260	332	10	1	0	0	641064	-0.536	100000.000	100000.000	0.000	0.000	0.000	0.000	0.000	16.610	-215	-163	-215	-163	208	1660	100	1355	"S362"
0	0	0	22	6	4	"Fos "	"P01100"	9110	31080	170	3265	3293	273	8	3266	3266	3319	429	12	3	0	0	684998	-0.061	100000.000	100000.000	0.000	0.000	0.000	0.000	0.000	16.610	-1	27	-1	27	208	1660	100	1356	"S362"
0	0	0	22	7	4	"Grb2"	"P62993"	9610	31090	110	5142	5004	725	14	3380	3380	3417	391	11	91	81	0	400281	4.059	100000.000	100000.000	0.000	0.000	0.000	0.000	0.000	16.610	1762	1624	1762	1624	80	656	100	1357	"Y37"
0	0	0	22	8	4	"Grb2"	"P62993"	10120	31090	100	5357	5291	845	15	3332	3332	3358	312	9	97	95	0	423295	6.196	100000.000	100000.000	0.000	0.000	0.000	0.000	0.000	16.610	2025	1959	2025	1959	80	560	100	1358	"Y37"
0	0	0	22	9	4	"Grb2"	"P62993"	10610	31080	110	5304	5191	693	13	3367	3367	3397	408	12	91	90	0	415260	4.397	100000.000	100000.000	0.000	0.000	0.000	0.000	0.000	16.610	1937	1824	1937	1824	80	656	100	1359	"Y37"
0	0	0	22	1	5	"IL4R "	"P24394"	6610	31720	180	6130	5971	694	11	3474	3474	3491	295	8	99	96	0	1528582	8.407	100000.000	100000.000	0.000	0.000	0.000	0.000	0.000	16.610	2656	2497	2656	2497	256	1924	100	1360	"Y713"
0	0	0	22	2	5	"IL4R "	"P24394"	7110	31720	160	5891	5826	512	8	3333	3333	3329	275	8	100	99	0	1211737	9.080	100000.000	100000.000	0.000	0.000	0.000	0.000	0.000	16.610	2558	2493	2558	2493	208	1512	100	1361	"Y713"
0	0	0	22	3	5	"IL4R "	"P24394"	7620	31720	170	5656	5689	725	12	3241	3241	3279	548	16	99	99	0	1183279	4.398	100000.000	100000.000	0.000	0.000	0.000	0.000	0.000	16.610	2415	2448	2415	2448	208	1660	100	1362	"Y713"
0	0	0	22	4	5	"IRAK4"	"P51617"	8110	31730	170	7335	7414	1216	16	3358	3358	3374	327	9	100	99	0	1542195	12.355	100000.000	100000.000	0.000	0.000	0.000	0.000	0.000	16.610	3977	4056	3977	4056	208	1660	100	1363	"T208"
0	0	0	22	5	5	"IRAK4"	"P51617"	8620	31730	190	7432	7290	1527	20	3355	3355	3418	697	20	97	93	0	1866202	5.555	100000.000	100000.000	0.000	0.000	0.000	0.000	0.000	16.610	4077	3935	4077	3935	256	2088	100	1364	"T208"
0	0	0	22	6	5	"IRAK4"	"P51617"	9110	31740	150	7640	7607	1135	14	3358	3358	3427	390	11	100	97	0	1186673	10.718	100000.000	100000.000	0.000	0.000	0.000	0.000	0.000	16.610	4282	4249	4282	4249	156	1272	100	1365	"T208"
0	0	0	22	7	5	"LDLRAP1"	"Q5SW96"	9610	31720	170	3155	3178	282	8	3283	3283	3323	616	18	1	0	0	661009	-0.235	100000.000	100000.000	0.000	0.000	0.000	0.000	0.000	16.610	-128	-105	-128	-105	208	1660	100	1366	"S186"
0	0	0	22	8	5	"LDLRAP1"	"Q5SW96"	10110	31720	170	3292	3296	296	8	3348	3348	3392	450	13	1	0	0	685569	-0.213	100000.000	100000.000	0.000	0.000	0.000	0.000	0.000	16.610	-56	-52	-56	-52	208	1660	100	1367	"S186"
0	0	0	22	9	5	"LDLRAP1"	"Q5SW96"	10610	31720	170	3311	3315	207	6	3403	3403	3424	354	10	2	0	0	689547	-0.308	100000.000	100000.000	0.000	0.000	0.000	0.000	0.000	16.610	-92	-88	-92	-88	208	1660	100	1368	"S186"
0	0	0	22	1	6	"MAPK14"	"Q16539"	6630	32370	100	4417	4428	268	6	3484	3484	3526	783	22	77	2	0	354200	1.152	100000.000	100000.000	0.000	0.000	0.000	0.000	0.000	16.610	933	944	933	944	80	560	100	1369	"T179"
0	0	0	22	2	6	"MAPK14"	"Q16539"	7100	32370	110	4156	4075	350	8	3363	3363	3368	251	7	91	80	0	325967	2.817	100000.000	100000.000	0.000	0.000	0.000	0.000	0.000	16.610	793	712	793	712	80	656	100	1370	"T179"
0	0	0	22	3	6	"MAPK14"	"Q16539"	7610	32370	110	4194	4248	537	12	3264	3264	3266	259	7	97	76	0	339873	3.792	100000.000	100000.000	0.000	0.000	0.000	0.000	0.000	16.610	930	984	930	984	80	656	100	1371	"T179"
0	0	0	22	4	6	"Met "	"P08581"	8120	32350	70	4352	4360	207	4	3259	3259	3257	266	8	100	100	0	139514	4.147	100000.000	100000.000	0.000	0.000	0.000	0.000	0.000	16.610	1093	1101	1093	1101	32	236	100	1372	"Y1003"
0	0	0	22	5	6	"Met "	"P08581"	8610	32370	90	4206	4311	749	17	3177	3177	3208	243	7	100	100	0	224172	4.539	100000.000	100000.000	0.000	0.000	0.000	0.000	0.000	16.610	1029	1134	1029	1134	52	420	100	1373	"Y1003"
0	0	0	22	6	6	"Met "	"P08581"	9120	32360	80	4192	4218	209	4	3019	3019	3032	187	6	100	100	0	219335	6.342	100000.000	100000.000	0.000	0.000	0.000	0.000	0.000	16.610	1173	1199	1173	1199	52	340	100	1374	"Y1003"
0	0	0	22	7	6	"p53 "	"P04637"	9620	32370	100	3837	3821	281	7	3078	3078	3119	434	13	87	35	0	305700	1.618	100000.000	100000.000	0.000	0.000	0.000	0.000	0.000	16.610	759	743	759	743	80	560	100	1375	"S15"
0	0	0	22	8	6	"p53 "	"P04637"	10110	32360	100	4038	4023	379	9	3153	3153	3192	488	15	86	40	0	321858	1.703	100000.000	100000.000	0.000	0.000	0.000	0.000	0.000	16.610	885	870	885	870	80	560	100	1376	"S15"
0	0	0	22	9	6	"p53 "	"P04637"	10620	32360	100	3975	3938	453	11	3247	3247	3304	392	11	78	43	0	315008	1.617	100000.000	100000.000	0.000	0.000	0.000	0.000	0.000	16.610	728	691	728	691	80	560	100	1377	"S15"
-75	0	0	22	1	7	"empty"	"empty"	6610	32990	170	3560	3566	200	5	3588	3588	3602	238	6	9	1	0	741691	-0.151	100000.000	100000.000	0.000	0.000	0.000	0.000	0.000	16.610	-28	-22	-28	-22	208	1660	100	1378	"empty"
-75	0	0	22	2	7	"empty"	"empty"	7110	32990	170	3399	3393	232	6	3399	3399	3413	581	17	0	0	0	705695	-0.034	0.000	100000.000	0.000	0.000	0.000	0.000	0.000	Error	0	-6	0	-6	208	1660	100	1379	"empty"
-75	0	0	22	3	7	"empty"	"empty"	7610	32990	170	3165	3208	265	8	3224	3224	3230	276	8	7	2	0	667294	-0.080	100000.000	100000.000	0.000	0.000	0.000	0.000	0.000	16.610	-59	-16	-59	-16	208	1660	100	1380	"empty"
-75	0	0	22	4	7	"empty"	"empty"	8110	32990	170	3154	3173	230	7	3175	3175	3190	250	7	14	2	0	659913	-0.068	100000.000	100000.000	0.000	0.000	0.000	0.000	0.000	16.610	-21	-2	-21	-2	208	1660	100	1381	"empty"
-75	0	0	22	5	7	"empty"	"empty"	8610	32990	170	3130	3149	251	7	3136	3136	3156	229	7	11	2	0	654976	-0.031	100000.000	100000.000	0.000	0.000	0.000	0.000	0.000	16.610	-6	13	-6	13	208	1660	100	1382	"empty"
-75	0	0	22	6	7	"empty"	"empty"	9110	32990	170	3057	3073	221	7	3066	3066	3111	591	18	0	0	0	639284	-0.064	100000.000	100000.000	0.000	0.000	0.000	0.000	0.000	16.610	-9	7	-9	7	208	1660	100	1383	"empty"
0	0	0	22	7	7	"GLQAWPGEAIPQFLG_100"	"GLQAWPGEAIPQFLG_100"	9620	33020	120	4025	3965	434	10	3174	3174	3200	244	7	86	72	0	475748	3.135	100000.000	100000.000	0.000	0.000	0.000	0.000	0.000	16.610	851	791	851	791	120	820	100	1384	"GLQAWPGEAIPQFLG_100"
0	0	0	22	8	7	"GLQAWPGEAIPQFLG_100"	"GLQAWPGEAIPQFLG_100"	10100	33030	90	3463	3470	201	5	2977	2977	2984	226	7	94	53	0	180441	2.150	100000.000	100000.000	0.000	0.000	0.000	0.000	0.000	16.610	486	493	486	493	52	420	100	1385	"GLQAWPGEAIPQFLG_100"
0	0	0	22	9	7	"GLQAWPGEAIPQFLG_100"	"GLQAWPGEAIPQFLG_100"	10600	33020	100	3930	3850	305	7	3174	3174	3189	269	8	90	68	0	308030	2.457	100000.000	100000.000	0.000	0.000	0.000	0.000	0.000	16.610	756	676	756	676	80	560	100	1386	"GLQAWPGEAIPQFLG_100"
0	0	0	23	1	1	"JAK2"	"O60674"	11160	29160	110	3786	4090	1020	24	3048	3048	3308	1986	60	18	2	0	327204	0.394	100000.000	100000.000	0.000	0.000	0.000	0.000	0.000	16.610	738	1042	738	1042	80	656	100	1387	"Y813"
0	0	0	23	2	1	"JAK2"	"O60674"	11640	29160	110	3531	3927	880	22	3036	3036	3634	3594	98	0	0	0	314160	0.082	100000.000	100000.000	0.000	0.000	0.000	0.000	0.000	16.610	495	891	495	891	80	656	100	1388	"Y813"
0	0	0	23	3	1	"JAK2"	"O60674"	12150	29170	70	4823	4860	268	5	3031	3031	3049	137	4	100	100	0	155505	13.219	100000.000	100000.000	0.000	0.000	0.000	0.000	0.000	16.610	1792	1829	1792	1829	32	236	100	1389	"Y813"
0	0	0	23	4	1	"Jun "	"P05412"	12650	29160	170	2732	2911	863	29	3032	3032	3195	1537	48	4	2	0	605590	-0.185	100000.000	100000.000	0.000	0.000	0.000	0.000	0.000	16.610	-300	-121	-300	-121	208	1660	100	1390	"S73"
0	0	0	23	5	1	"Jun "	"P05412"	13150	29160	170	2829	2839	315	11	3075	3075	3150	1413	44	0	0	0	590493	-0.220	100000.000	100000.000	0.000	0.000	0.000	0.000	0.000	16.610	-246	-236	-246	-236	208	1660	100	1391	"S73"
0	0	0	23	6	1	"Jun "	"P05412"	13650	29160	170	3114	3107	261	8	3081	3081	3111	328	10	8	1	0	646244	-0.012	100000.000	100000.000	0.000	0.000	0.000	0.000	0.000	16.610	33	26	33	26	208	1660	100	1392	"S73"
0	0	0	23	7	1	"Kit "	"P10721"	14160	29160	140	4888	4657	702	15	2997	2997	3037	644	21	85	75	0	726515	2.516	100000.000	100000.000	0.000	0.000	0.000	0.000	0.000	16.610	1891	1660	1891	1660	156	1140	100	1393	"Y936"
0	0	0	23	8	1	"Kit "	"P10721"	14650	29170	120	4993	4832	667	13	2899	2899	2918	224	7	93	92	0	579880	8.545	100000.000	100000.000	0.000	0.000	0.000	0.000	0.000	16.610	2094	1933	2094	1933	120	820	100	1394	"Y936"
0	0	0	23	9	1	"Kit "	"P10721"	15160	29170	120	4799	4760	579	12	2863	2863	3163	2774	87	5	0	0	571212	0.576	100000.000	100000.000	0.000	0.000	0.000	0.000	0.000	16.610	1936	1897	1936	1897	120	820	100	1395	"Y936"
0	0	0	23	1	2	"Mnk1"	"Q9BUB5"	11150	29810	80	4199	4432	1297	29	3267	3267	3317	348	10	90	71	0	230441	3.204	100000.000	100000.000	0.000	0.000	0.000	0.000	0.000	16.610	932	1165	932	1165	52	340	100	1396	"T250"
0	0	0	23	2	2	"Mnk1"	"Q9BUB5"	11660	29810	90	4273	4231	269	6	3154	3154	3170	225	7	100	96	0	220017	4.716	100000.000	100000.000	0.000	0.000	0.000	0.000	0.000	16.610	1119	1077	1119	1077	52	420	100	1397	"T250"
0	0	0	23	3	2	"Mnk1"	"Q9BUB5"	12170	29820	90	4006	3961	289	7	3231	3231	3335	648	19	67	1	0	205953	0.966	100000.000	100000.000	0.000	0.000	0.000	0.000	0.000	16.610	775	730	775	730	52	420	100	1398	"T250"
0	0	0	23	4	2	"NFAT3"	"Q14934"	12660	29800	80	6659	6514	812	12	3189	3189	3203	227	7	100	100	0	338711	14.586	100000.000	100000.000	0.000	0.000	0.000	0.000	0.000	16.610	3470	3325	3470	3325	52	340	100	1399	"S676"
0	0	0	23	5	2	"NFAT3"	"Q14934"	13160	29810	100	6238	6126	2012	32	3159	3159	3199	323	10	90	78	0	490093	9.062	100000.000	100000.000	0.000	0.000	0.000	0.000	0.000	16.610	3079	2967	3079	2967	80	560	100	1400	"S676"
0	0	0	23	6	2	"NFAT3"	"Q14934"	13660	29800	90	6578	6095	1093	17	3047	3047	3073	239	7	96	94	0	316930	12.644	100000.000	100000.000	0.000	0.000	0.000	0.000	0.000	16.610	3531	3048	3531	3048	52	420	100	1401	"S676"
0	0	0	23	7	2	"PIK3R1 "	"P27986"	14150	29800	120	3654	3645	219	6	2982	2982	2998	232	7	96	81	0	437359	2.789	100000.000	100000.000	0.000	0.000	0.000	0.000	0.000	16.610	672	663	672	663	120	820	100	1402	"Y528"
0	0	0	23	8	2	"PIK3R1 "	"P27986"	14660	29800	110	3521	3584	543	15	2887	2887	2901	182	6	100	93	0	286722	3.753	100000.000	100000.000	0.000	0.000	0.000	0.000	0.000	16.610	634	697	634	697	80	656	100	1403	"Y528"
0	0	0	23	9	2	"PIK3R1 "	"P27986"	15160	29820	120	3418	3420	259	7	2833	2833	2837	155	5	96	89	0	410444	3.761	100000.000	100000.000	0.000	0.000	0.000	0.000	0.000	16.610	585	587	585	587	120	820	100	1404	"Y528"
0	0	0	23	1	3	"p67phox"	"P19878"	11160	30440	90	3751	3786	249	6	3326	3326	3353	288	8	76	32	0	196868	1.503	100000.000	100000.000	0.000	0.000	0.000	0.000	0.000	16.610	425	460	425	460	52	420	100	1405	"S208"
0	0	0	23	2	3	"p67phox"	"P19878"	11640	30430	170	3452	3558	464	13	3234	3234	3273	492	15	20	7	0	740014	0.579	100000.000	100000.000	0.000	0.000	0.000	0.000	0.000	16.610	218	324	218	324	208	1660	100	1406	"S208"
0	0	0	23	3	3	"p67phox"	"P19878"	12130	30420	120	3370	3376	199	5	3204	3204	3252	352	10	20	0	0	405066	0.352	100000.000	100000.000	0.000	0.000	0.000	0.000	0.000	16.610	166	172	166	172	120	820	100	1407	"S208"
0	0	0	23	4	3	"PDK1"	"O15530"	12650	30420	80	3657	3649	166	4	3141	3141	3156	374	11	78	9	0	189734	1.318	100000.000	100000.000	0.000	0.000	0.000	0.000	0.000	16.610	516	508	516	508	52	340	100	1408	"S241"
0	0	0	23	5	3	"PDK1"	"O15530"	13150	30450	110	3623	3620	399	11	3103	3103	3118	214	6	80	61	0	289587	2.346	100000.000	100000.000	0.000	0.000	0.000	0.000	0.000	16.610	520	517	520	517	80	656	100	1409	"S241"
0	0	0	23	6	3	"PDK1"	"O15530"	13650	30450	90	3389	3384	196	5	2907	2907	2930	231	7	90	57	0	175965	1.965	100000.000	100000.000	0.000	0.000	0.000	0.000	0.000	16.610	482	477	482	477	52	420	100	1410	"S241"
0	0	0	23	7	3	"Ripk1"	"Q13546"	14140	30440	100	3405	3372	214	6	2945	2945	2956	220	7	85	53	0	269723	1.891	100000.000	100000.000	0.000	0.000	0.000	0.000	0.000	16.610	460	427	460	427	80	560	100	1411	"Y384"
0	0	0	23	8	3	"Ripk1"	"Q13546"	14650	30440	110	3443	3423	213	6	2943	2943	2985	336	11	72	20	0	273818	1.304	100000.000	100000.000	0.000	0.000	0.000	0.000	0.000	16.610	500	480	500	480	80	656	100	1412	"Y384"
0	0	0	23	9	3	"Ripk1"	"Q13546"	15150	30460	100	3154	3142	173	5	2792	2792	2802	173	6	87	55	0	251343	1.965	100000.000	100000.000	0.000	0.000	0.000	0.000	0.000	16.610	362	350	362	350	80	560	100	1413	"Y384"
0	0	0	23	1	4	"Shc1"	"P29353"	11150	31070	80	3585	3672	370	10	3342	3342	3421	1084	31	0	0	0	190945	0.232	100000.000	100000.000	0.000	0.000	0.000	0.000	0.000	16.610	243	330	243	330	52	340	100	1414	"S36"
0	0	0	23	2	4	"Shc1"	"P29353"	11660	31090	70	3838	3808	231	6	3276	3276	3294	182	5	93	84	0	121844	2.824	100000.000	100000.000	0.000	0.000	0.000	0.000	0.000	16.610	562	532	562	532	32	236	100	1415	"S36"
0	0	0	23	3	4	"Shc1"	"P29353"	12140	31080	60	3822	3794	238	6	3124	3124	3183	348	10	96	50	0	121394	1.756	100000.000	100000.000	0.000	0.000	0.000	0.000	0.000	16.610	698	670	698	670	32	176	100	1416	"S36"
0	0	0	23	4	4	"SMAD3"	"Q15796"	12640	31080	170	3181	3200	220	6	3163	3163	3279	1785	54	0	0	0	665541	-0.044	100000.000	100000.000	0.000	0.000	0.000	0.000	0.000	16.610	18	37	18	37	208	1660	100	1417	"S204"
0	0	0	23	5	4	"SMAD3"	"Q15796"	13150	31090	70	3382	3354	181	5	3061	3061	3089	289	9	59	3	0	107337	0.917	100000.000	100000.000	0.000	0.000	0.000	0.000	0.000	16.610	321	293	321	293	32	236	100	1418	"S204"
0	0	0	23	6	4	"SMAD3"	"Q15796"	13650	31080	170	2885	2907	226	7	2877	2877	2897	231	7	16	5	0	604693	0.043	100000.000	100000.000	0.000	0.000	0.000	0.000	0.000	16.610	8	30	8	30	208	1660	100	1419	"S204"
0	0	0	23	7	4	"TAK1 "	"O43318"	14150	31080	170	2925	2950	204	6	2882	2882	2897	196	6	22	4	0	613641	0.270	100000.000	100000.000	0.000	0.000	0.000	0.000	0.000	16.610	43	68	43	68	208	1660	100	1420	"S192"
0	0	0	23	8	4	"TAK1 "	"O43318"	14650	31090	170	2878	2889	203	7	2823	2823	2834	199	7	18	3	0	600886	0.276	100000.000	100000.000	0.000	0.000	0.000	0.000	0.000	16.610	55	66	55	66	208	1660	100	1421	"S192"
0	0	0	23	9	4	"TAK1 "	"O43318"	15150	31090	170	2851	2885	221	7	2841	2841	2893	910	31	0	0	0	600015	-0.009	100000.000	100000.000	0.000	0.000	0.000	0.000	0.000	16.610	10	44	10	44	208	1660	100	1422	"S192"
0	0	0	23	1	5	"ACC1"	"Q13085 "	11140	31730	70	4084	4055	357	8	3391	3391	3409	422	12	75	34	0	129773	1.531	100000.000	100000.000	0.000	0.000	0.000	0.000	0.000	16.610	693	664	693	664	32	236	100	1423	"S29"
0	0	0	23	2	5	"ACC1"	"Q13085 "	11650	31730	70	4094	4094	415	10	3339	3339	3377	245	7	90	84	0	131001	2.927	100000.000	100000.000	0.000	0.000	0.000	0.000	0.000	16.610	755	755	755	755	32	236	100	1424	"S29"
0	0	0	23	3	5	"ACC1"	"Q13085 "	12140	31720	170	3344	3469	608	17	3306	3306	3338	360	10	19	9	0	721623	0.364	100000.000	100000.000	0.000	0.000	0.000	0.000	0.000	16.610	38	163	38	163	208	1660	100	1425	"S29"
0	0	0	23	4	5	"AR"	"P10275"	12630	31720	100	6432	6391	403	6	3209	3209	3316	1080	32	100	98	0	511303	2.847	100000.000	100000.000	0.000	0.000	0.000	0.000	0.000	16.610	3223	3182	3223	3182	80	560	100	1426	"Y363"
0	0	0	23	5	5	"AR"	"P10275"	13160	31740	120	5916	5427	1058	19	3053	3053	3068	197	6	95	90	0	651264	11.975	100000.000	100000.000	0.000	0.000	0.000	0.000	0.000	16.610	2863	2374	2863	2374	120	820	100	1427	"Y363"
0	0	0	23	6	5	"AR"	"P10275"	13650	31730	120	5888	5590	1368	24	3037	3037	3118	972	31	82	78	0	670856	2.543	100000.000	100000.000	0.000	0.000	0.000	0.000	0.000	16.610	2851	2553	2851	2553	120	820	100	1428	"Y363"
0	0	0	23	7	5	"process-control__"	"GGSGGSGDYKDDDDK"	14170	31720	100	3281	3491	548	15	3059	3059	3320	2572	77	1	0	0	279267	0.066	100000.000	100000.000	0.000	0.000	0.000	0.000	0.000	16.610	222	432	222	432	80	560	100	1429	"process-control__"
0	0	0	23	8	5	"process-control__"	"GGSGGSGDYKDDDDK"	14640	31740	70	3707	3747	617	16	2936	2936	2970	283	9	87	87	0	119913	2.746	100000.000	100000.000	0.000	0.000	0.000	0.000	0.000	16.610	771	811	771	811	32	236	100	1430	"process-control__"
0	0	0	23	9	5	"process-control__"	"GGSGGSGDYKDDDDK"	15160	31740	70	3708	3676	222	6	2892	2892	2904	194	6	96	93	0	117646	3.979	100000.000	100000.000	0.000	0.000	0.000	0.000	0.000	16.610	816	784	816	784	32	236	100	1431	"process-control__"
0	0	0	23	1	6	"Ck2-B"	"Q5SRQ6"	11140	32350	170	3250	3264	271	8	3254	3254	3289	488	14	1	0	0	678968	-0.051	100000.000	100000.000	0.000	0.000	0.000	0.000	0.000	16.610	-4	10	-4	10	208	1660	100	1432	"S228"
0	0	0	23	2	6	"Ck2-B"	"Q5SRQ6"	11640	32350	170	3276	3274	208	6	3279	3279	3435	2146	62	0	0	0	680997	-0.075	100000.000	100000.000	0.000	0.000	0.000	0.000	0.000	16.610	-3	-5	-3	-5	208	1660	100	1433	"S228"
0	0	0	23	3	6	"Ck2-B"	"Q5SRQ6"	12140	32350	170	3463	3499	255	7	3397	3397	3551	1461	41	0	0	0	727797	-0.036	100000.000	100000.000	0.000	0.000	0.000	0.000	0.000	16.610	66	102	66	102	208	1660	100	1434	"S228"
0	0	0	23	4	6	"CTNNB1"	"P35222"	12650	32360	120	3624	3609	232	6	3229	3229	3259	390	11	51	2	0	433139	0.897	100000.000	100000.000	0.000	0.000	0.000	0.000	0.000	16.610	395	380	395	380	120	820	100	1435	"S33"
0	0	0	23	5	6	"CTNNB1"	"P35222"	13150	32370	120	3540	3510	407	11	3090	3090	3115	348	11	67	9	0	421160	1.135	100000.000	100000.000	0.000	0.000	0.000	0.000	0.000	16.610	450	420	450	420	120	820	100	1436	"S33"
0	0	0	23	6	6	"CTNNB1"	"P35222"	13650	32370	130	3493	4263	3968	93	3053	3053	3091	470	15	41	5	0	511576	2.494	100000.000	100000.000	0.000	0.000	0.000	0.000	0.000	16.610	440	1210	440	1210	120	940	100	1437	"S33"
0	0	0	23	7	6	"EGFR"	"P00533"	14150	32360	80	3292	3423	531	15	3053	3053	3085	284	9	40	11	0	177992	1.190	100000.000	100000.000	0.000	0.000	0.000	0.000	0.000	16.610	239	370	239	370	52	340	100	1438	"Y869"
0	0	0	23	8	6	"EGFR"	"P00533"	14630	32370	70	3238	3276	199	6	2964	2964	2967	180	6	75	25	0	104841	1.717	100000.000	100000.000	0.000	0.000	0.000	0.000	0.000	16.610	274	312	274	312	32	236	100	1439	"Y869"
0	0	0	23	9	6	"EGFR"	"P00533"	15130	32370	170	2851	2853	183	6	2879	2879	2894	214	7	9	0	0	593367	-0.192	100000.000	100000.000	0.000	0.000	0.000	0.000	0.000	16.610	-28	-26	-28	-26	208	1660	100	1440	"Y869"
-75	0	0	23	1	7	"empty"	"empty"	11150	33010	170	3222	3228	241	7	3253	3253	3273	322	9	5	1	0	671503	-0.140	100000.000	100000.000	0.000	0.000	0.000	0.000	0.000	16.610	-31	-25	-31	-25	208	1660	100	1441	"empty"
-75	0	0	23	2	7	"empty"	"empty"	11650	33010	170	3351	3383	258	7	3340	3340	3364	243	7	10	4	0	703765	0.078	100000.000	100000.000	0.000	0.000	0.000	0.000	0.000	16.610	11	43	11	43	208	1660	100	1442	"empty"
-75	0	0	23	3	7	"empty"	"empty"	12150	33010	170	3294	3300	225	6	3333	3333	3379	420	12	1	0	0	686423	-0.188	100000.000	100000.000	0.000	0.000	0.000	0.000	0.000	16.610	-39	-33	-39	-33	208	1660	100	1443	"empty"
-75	0	0	23	4	7	"empty"	"empty"	12650	33010	170	3305	3309	216	6	3280	3280	3293	244	7	8	1	0	688169	0.066	100000.000	100000.000	0.000	0.000	0.000	0.000	0.000	16.610	25	29	25	29	208	1660	100	1444	"empty"
-75	0	0	23	5	7	"empty"	"empty"	13150	33010	170	3132	3150	233	7	3116	3116	3127	227	7	10	1	0	655130	0.101	100000.000	100000.000	0.000	0.000	0.000	0.000	0.000	16.610	16	34	16	34	208	1660	100	1445	"empty"
-75	0	0	23	6	7	"empty"	"empty"	13650	33010	170	3071	3072	165	5	3082	3082	3115	461	14	0	0	0	638928	-0.093	100000.000	100000.000	0.000	0.000	0.000	0.000	0.000	16.610	-11	-10	-11	-10	208	1660	100	1446	"empty"
0	0	0	23	7	7	"GLQAWPG-pS-AIPQFLG_GLQAWPGEAIPQFLG_80vs20"	"GLQAWPG-pS-AIPQFLG_GLQAWPGEAIPQFLG_80vs20"	14140	33010	100	9006	7241	2860	39	3001	3001	3028	248	8	96	83	0	579289	16.988	100000.000	100000.000	0.000	0.000	0.000	0.000	0.000	16.610	6005	4240	6005	4240	80	560	100	1447	"GLQAWPG-pS-AIPQFLG_GLQAWPGEAIPQFLG_80vs20"
0	0	0	23	8	7	"GLQAWPG-pS-AIPQFLG_GLQAWPGEAIPQFLG_80vs20"	"GLQAWPG-pS-AIPQFLG_GLQAWPGEAIPQFLG_80vs20"	14640	33020	100	8791	7005	2725	38	2956	2956	2977	224	7	88	83	0	560396	17.982	100000.000	100000.000	0.000	0.000	0.000	0.000	0.000	16.610	5835	4049	5835	4049	80	560	100	1448	"GLQAWPG-pS-AIPQFLG_GLQAWPGEAIPQFLG_80vs20"
0	0	0	23	9	7	"GLQAWPG-pS-AIPQFLG_GLQAWPGEAIPQFLG_80vs20"	"GLQAWPG-pS-AIPQFLG_GLQAWPGEAIPQFLG_80vs20"	15150	33020	90	9129	8819	1363	15	2909	2909	2914	186	6	100	100	0	458584	31.747	100000.000	100000.000	0.000	0.000	0.000	0.000	0.000	16.610	6220	5910	6220	5910	52	420	100	1449	"GLQAWPG-pS-AIPQFLG_GLQAWPGEAIPQFLG_80vs20"
0	0	0	24	1	1	"Bim"	"O43521"	15600	29120	60	3524	3492	215	6	2859	2859	2867	156	5	96	90	0	111755	4.006	100000.000	100000.000	0.000	0.000	0.000	0.000	0.000	16.610	665	633	665	633	32	176	100	1450	"S69"
0	0	0	24	2	1	"Bim"	"O43521"	16100	29140	70	3534	3407	310	9	2916	2916	2930	166	5	78	68	0	109011	2.873	100000.000	100000.000	0.000	0.000	0.000	0.000	0.000	16.610	618	491	618	491	32	236	100	1451	"S69"
0	0	0	24	3	1	"Bim"	"O43521"	16600	29140	170	2945	3010	286	9	2883	2883	2904	210	7	25	14	0	626106	0.505	100000.000	100000.000	0.000	0.000	0.000	0.000	0.000	16.610	62	127	62	127	208	1660	100	1452	"S69"
0	0	0	24	4	1	"caspase-8"	"Q14790 "	17100	29150	70	3452	3425	192	5	3019	3019	3044	406	13	53	0	0	109588	0.938	100000.000	100000.000	0.000	0.000	0.000	0.000	0.000	16.610	433	406	433	406	32	236	100	1453	"Y448"
0	0	0	24	5	1	"caspase-8"	"Q14790 "	17600	29130	170	3217	3278	296	9	3148	3148	3233	961	29	1	0	0	681873	0.047	100000.000	100000.000	0.000	0.000	0.000	0.000	0.000	16.610	69	130	69	130	208	1660	100	1454	"Y448"
0	0	0	24	6	1	"caspase-8"	"Q14790 "	18090	29140	170	3017	3074	280	9	2968	2968	2973	435	14	9	0	0	639365	0.232	100000.000	100000.000	0.000	0.000	0.000	0.000	0.000	16.610	49	106	49	106	208	1660	100	1455	"Y448"
0	0	0	24	7	1	"Cdc2"	"P06493"	18600	29140	140	3138	3166	311	9	2719	2719	2728	256	9	81	30	0	493931	1.711	100000.000	100000.000	0.000	0.000	0.000	0.000	0.000	16.610	419	447	419	447	156	1140	100	1456	"T161"
0	0	0	24	8	1	"Cdc2"	"P06493"	19100	29150	130	3016	3016	162	5	2614	2614	2620	160	6	93	70	0	361941	2.475	100000.000	100000.000	0.000	0.000	0.000	0.000	0.000	16.610	402	402	402	402	120	940	100	1457	"T161"
0	0	0	24	9	1	"Cdc2"	"P06493"	19600	29140	150	2911	2916	177	6	2579	2579	2596	526	20	10	0	0	454953	0.608	100000.000	100000.000	0.000	0.000	0.000	0.000	0.000	16.610	332	337	332	337	156	1272	100	1458	"T161"
0	0	0	24	1	2	"FGFR1 "	"P11362"	15600	29770	60	3295	4732	3329	70	2845	2845	2856	167	5	65	56	0	151419	11.234	100000.000	100000.000	0.000	0.000	0.000	0.000	0.000	16.610	450	1887	450	1887	32	176	100	1459	"Y653"
0	0	0	24	2	2	"FGFR1 "	"P11362"	16100	29770	170	2842	2955	1281	43	2789	2789	2833	600	21	2	1	0	614540	0.203	100000.000	100000.000	0.000	0.000	0.000	0.000	0.000	16.610	53	166	53	166	208	1660	100	1460	"Y653"
0	0	0	24	3	2	"FGFR1 "	"P11362"	16600	29770	170	2862	2883	204	7	2841	2841	2860	267	9	8	2	0	599560	0.086	100000.000	100000.000	0.000	0.000	0.000	0.000	0.000	16.610	21	42	21	42	208	1660	100	1461	"Y653"
0	0	0	24	4	2	"GIT2"	"Q14161"	17120	29790	100	3346	3318	220	6	3137	3137	3189	314	9	28	2	0	265404	0.411	100000.000	100000.000	0.000	0.000	0.000	0.000	0.000	16.610	209	181	209	181	80	560	100	1462	"Y492"
0	0	0	24	5	2	"GIT2"	"Q14161"	17600	29780	90	3505	3454	294	8	3137	3137	3159	229	7	63	32	0	179598	1.288	100000.000	100000.000	0.000	0.000	0.000	0.000	0.000	16.610	368	317	368	317	52	420	100	1463	"Y492"
0	0	0	24	6	2	"GIT2"	"Q14161"	18100	29780	170	3082	3163	317	10	3077	3077	3136	889	28	0	0	0	657834	0.030	100000.000	100000.000	0.000	0.000	0.000	0.000	0.000	16.610	5	86	5	86	208	1660	100	1464	"Y492"
0	0	0	24	7	2	"Grb2"	"P62993"	18600	29780	170	2869	2877	240	8	2869	2869	2884	219	7	5	0	0	598341	-0.032	0.000	100000.000	0.000	0.000	0.000	0.000	0.000	Error	0	8	0	8	208	1660	100	1465	"Y7"
0	0	0	24	8	2	"Grb2"	"P62993"	19100	29780	170	2627	2636	179	6	2645	2645	2662	196	7	7	0	0	548281	-0.133	100000.000	100000.000	0.000	0.000	0.000	0.000	0.000	16.610	-18	-9	-18	-9	208	1660	100	1466	"Y7"
0	0	0	24	9	2	"Grb2"	"P62993"	19600	29780	170	2552	2547	173	6	2532	2532	2555	315	12	6	0	0	529877	-0.025	100000.000	100000.000	0.000	0.000	0.000	0.000	0.000	16.610	20	15	20	15	208	1660	100	1467	"Y7"
0	0	0	24	1	3	"IKK-gamma "	"Q9Y6K9"	15590	30400	170	2800	2814	152	5	2824	2824	2857	638	22	0	0	0	585328	-0.067	100000.000	100000.000	0.000	0.000	0.000	0.000	0.000	16.610	-24	-10	-24	-10	208	1660	100	1468	"S43"
0	0	0	24	2	3	"IKK-gamma "	"Q9Y6K9"	16090	30400	170	2834	2834	174	6	2845	2845	2867	205	7	8	1	0	589449	-0.161	100000.000	100000.000	0.000	0.000	0.000	0.000	0.000	16.610	-11	-11	-11	-11	208	1660	100	1469	"S43"
0	0	0	24	3	3	"IKK-gamma "	"Q9Y6K9"	16590	30400	170	2798	2797	168	6	2891	2891	2901	172	5	5	0	0	581846	-0.605	100000.000	100000.000	0.000	0.000	0.000	0.000	0.000	16.610	-93	-94	-93	-94	208	1660	100	1470	"S43"
0	0	0	24	4	3	"IRAK1"	"P51617"	17100	30410	80	3578	3594	340	9	3169	3169	3178	213	6	78	46	0	186885	1.953	100000.000	100000.000	0.000	0.000	0.000	0.000	0.000	16.610	409	425	409	425	52	340	100	1471	"T387"
0	0	0	24	5	3	"IRAK1"	"P51617"	17590	30430	130	3929	4013	585	14	3620	3620	3855	2657	68	0	0	0	481592	0.059	100000.000	100000.000	0.000	0.000	0.000	0.000	0.000	16.610	309	393	309	393	120	940	100	1472	"T387"
0	0	0	24	6	3	"IRAK1"	"P51617"	18090	30400	90	3708	3700	253	6	3184	3184	3198	207	6	90	71	0	192422	2.425	100000.000	100000.000	0.000	0.000	0.000	0.000	0.000	16.610	524	516	524	516	52	420	100	1473	"T387"
0	0	0	24	7	3	"Lck"	"P06239"	18580	30410	170	2964	2966	155	5	2937	2937	2977	515	17	0	0	0	617015	-0.021	100000.000	100000.000	0.000	0.000	0.000	0.000	0.000	16.610	27	29	27	29	208	1660	100	1474	"Y394"
0	0	0	24	8	3	"Lck"	"P06239"	19080	30410	170	2729	2746	231	8	2689	2689	2701	197	7	17	3	0	571128	0.228	100000.000	100000.000	0.000	0.000	0.000	0.000	0.000	16.610	40	57	40	57	208	1660	100	1475	"Y394"
0	0	0	24	9	3	"Lck"	"P06239"	19570	30400	120	2703	2731	189	6	2641	2641	2707	1178	43	0	0	0	327684	0.020	100000.000	100000.000	0.000	0.000	0.000	0.000	0.000	16.610	62	90	62	90	120	820	100	1476	"Y394"
0	0	0	24	1	4	"CDK2"	"P24941"	15600	31070	130	3826	3826	251	6	2915	2915	2934	269	9	97	94	0	459087	3.316	100000.000	100000.000	0.000	0.000	0.000	0.000	0.000	16.610	911	911	911	911	120	940	100	1477	"T160"
0	0	0	24	2	4	"CDK2"	"P24941"	16100	31070	140	3958	3949	541	13	2909	2909	2925	216	7	94	87	0	616012	4.741	100000.000	100000.000	0.000	0.000	0.000	0.000	0.000	16.610	1049	1040	1049	1040	156	1140	100	1478	"T160"
0	0	0	24	3	4	"CDK2"	"P24941"	16580	31070	150	3951	4061	579	14	3007	3007	3039	343	11	93	84	0	633455	2.980	100000.000	100000.000	0.000	0.000	0.000	0.000	0.000	16.610	944	1054	944	1054	156	1272	100	1479	"T160"
0	0	0	24	4	4	"MDM2"	"Q00987"	17090	31070	170	3223	3227	172	5	3194	3194	3227	270	8	8	1	0	671307	0.000	100000.000	100000.000	0.000	0.000	0.000	0.000	0.000	16.610	29	33	29	33	208	1660	100	1480	"S186/8"
0	0	0	24	5	4	"MDM2"	"Q00987"	17590	31070	170	3071	3091	153	4	3212	3212	3253	456	14	0	0	0	642876	-0.355	100000.000	100000.000	0.000	0.000	0.000	0.000	0.000	16.610	-141	-121	-141	-121	208	1660	100	1481	"S186/8"
0	0	0	24	6	4	"MDM2"	"Q00987"	18090	31070	170	2997	3020	186	6	3104	3104	3146	584	18	0	0	0	628139	-0.216	100000.000	100000.000	0.000	0.000	0.000	0.000	0.000	16.610	-107	-84	-107	-84	208	1660	100	1482	"S186/8"
0	0	0	24	7	4	"NFkB-p65 "	"Q04206"	18590	31080	100	4015	4217	1342	31	2974	2974	2984	175	5	96	92	0	337339	7.046	100000.000	100000.000	0.000	0.000	0.000	0.000	0.000	16.610	1041	1243	1041	1243	80	560	100	1483	"S536"
0	0	0	24	8	4	"NFkB-p65 "	"Q04206"	19090	31070	100	3691	3642	276	7	2784	2784	2814	406	14	91	65	0	291327	2.039	100000.000	100000.000	0.000	0.000	0.000	0.000	0.000	16.610	907	858	907	858	80	560	100	1484	"S536"
0	0	0	24	9	4	"NFkB-p65 "	"Q04206"	19600	31070	90	3583	3604	194	5	2776	2776	2792	165	5	100	100	0	187396	4.921	100000.000	100000.000	0.000	0.000	0.000	0.000	0.000	16.610	807	828	807	828	52	420	100	1485	"S536"
0	0	0	24	1	5	"PLCG2"	"P16885"	15600	31710	100	3750	3706	360	9	2934	2934	2952	182	6	90	90	0	296456	4.143	100000.000	100000.000	0.000	0.000	0.000	0.000	0.000	16.610	816	772	816	772	80	560	100	1486	"Y759"
0	0	0	24	2	5	"PLCG2"	"P16885"	16100	31710	100	3708	3652	277	7	2926	2926	2963	240	8	91	85	0	292172	2.871	100000.000	100000.000	0.000	0.000	0.000	0.000	0.000	16.610	782	726	782	726	80	560	100	1487	"Y759"
0	0	0	24	3	5	"PLCG2"	"P16885"	16590	31690	90	3745	3678	265	7	2971	2971	2988	179	5	90	90	0	191274	3.855	100000.000	100000.000	0.000	0.000	0.000	0.000	0.000	16.610	774	707	774	707	52	420	100	1488	"Y759"
0	0	0	24	4	5	"pyk2"	"Q14289"	17090	31700	170	3021	3046	236	7	3006	3006	3024	243	8	15	2	0	633551	0.091	100000.000	100000.000	0.000	0.000	0.000	0.000	0.000	16.610	15	40	15	40	208	1660	100	1489	"S213"
0	0	0	24	5	5	"pyk2"	"Q14289"	17590	31700	170	3232	3325	378	11	3103	3103	3118	194	6	38	21	0	691673	1.067	100000.000	100000.000	0.000	0.000	0.000	0.000	0.000	16.610	129	222	129	222	208	1660	100	1490	"S213"
0	0	0	24	6	5	"pyk2"	"Q14289"	18080	31700	170	3140	3165	225	7	3090	3090	3109	292	9	14	1	0	658224	0.192	100000.000	100000.000	0.000	0.000	0.000	0.000	0.000	16.610	50	75	50	75	208	1660	100	1491	"S213"
0	0	0	24	7	5	"SOC3"	"O14543"	18580	31700	170	2946	2950	144	4	2925	2925	2935	187	6	10	1	0	613653	0.080	100000.000	100000.000	0.000	0.000	0.000	0.000	0.000	16.610	21	25	21	25	208	1660	100	1492	"Y221"
0	0	0	24	8	5	"SOC3"	"O14543"	19080	31700	170	2740	2783	221	7	2754	2754	2769	176	6	13	5	0	578891	0.080	100000.000	100000.000	0.000	0.000	0.000	0.000	0.000	16.610	-14	29	-14	29	208	1660	100	1493	"Y221"
0	0	0	24	9	5	"SOC3"	"O14543"	19580	31700	170	2730	2735	140	5	2706	2706	2716	177	6	12	2	0	568969	0.107	100000.000	100000.000	0.000	0.000	0.000	0.000	0.000	16.610	24	29	24	29	208	1660	100	1494	"Y221"
0	0	0	24	1	6	"STAT4"	"Q14765"	15600	32350	90	3201	3214	171	5	2922	2922	3022	922	30	0	0	0	167133	0.208	100000.000	100000.000	0.000	0.000	0.000	0.000	0.000	16.610	279	292	279	292	52	420	100	1495	"Y693"
0	0	0	24	2	6	"STAT4"	"Q14765"	16110	32360	90	3164	3157	143	4	2911	2911	2936	264	8	46	3	0	164170	0.837	100000.000	100000.000	0.000	0.000	0.000	0.000	0.000	16.610	253	246	253	246	52	420	100	1496	"Y693"
0	0	0	24	3	6	"STAT4"	"Q14765"	16600	32350	170	3113	3143	248	7	2942	2942	2964	222	7	44	13	0	653782	0.806	100000.000	100000.000	0.000	0.000	0.000	0.000	0.000	16.610	171	201	171	201	208	1660	100	1497	"Y693"
0	0	0	24	4	6	"STMN1"	"P16949"	17090	32350	170	2939	2999	392	13	3033	3033	3068	279	9	5	2	0	623697	-0.247	100000.000	100000.000	0.000	0.000	0.000	0.000	0.000	16.610	-94	-34	-94	-34	208	1660	100	1498	"S24"
0	0	0	24	5	6	"STMN1"	"P16949"	17590	32350	170	2972	2981	171	5	3153	3153	3196	477	14	0	0	0	620139	-0.451	100000.000	100000.000	0.000	0.000	0.000	0.000	0.000	16.610	-181	-172	-181	-172	208	1660	100	1499	"S24"
0	0	0	24	6	6	"STMN1"	"P16949"	18090	32350	170	2940	3067	1170	38	3096	3096	3119	368	11	2	2	0	637837	-0.141	100000.000	100000.000	0.000	0.000	0.000	0.000	0.000	16.610	-156	-29	-156	-29	208	1660	100	1500	"S24"
0	0	0	24	7	6	"GIT2"	"Q14161"	18590	32350	170	2907	2954	322	10	2904	2904	2922	257	8	14	5	0	614409	0.125	100000.000	100000.000	0.000	0.000	0.000	0.000	0.000	16.610	3	50	3	50	208	1660	100	1501	"Y592"
0	0	0	24	8	6	"GIT2"	"Q14161"	19090	32340	70	3104	3162	393	12	2707	2707	2726	150	5	87	68	0	101178	2.907	100000.000	100000.000	0.000	0.000	0.000	0.000	0.000	16.610	397	455	397	455	32	236	100	1502	"Y592"
0	0	0	24	9	6	"GIT2"	"Q14161"	19590	32370	60	3215	3103	281	9	2677	2677	2705	141	5	81	68	0	99310	2.823	100000.000	100000.000	0.000	0.000	0.000	0.000	0.000	16.610	538	426	538	426	32	176	100	1503	"Y592"
-75	0	0	24	1	7	"empty"	"empty"	15600	32990	170	2960	3008	620	20	2958	2958	3017	989	32	0	0	0	625629	-0.009	100000.000	100000.000	0.000	0.000	0.000	0.000	0.000	16.610	2	50	2	50	208	1660	100	1504	"empty"
-75	0	0	24	2	7	"empty"	"empty"	16100	32990	170	2949	2979	221	7	2934	2934	2982	1037	34	0	0	0	619703	-0.003	100000.000	100000.000	0.000	0.000	0.000	0.000	0.000	16.610	15	45	15	45	208	1660	100	1505	"empty"
-75	0	0	24	3	7	"empty"	"empty"	16600	32990	170	2963	2983	204	6	2922	2922	2943	244	8	12	3	0	620469	0.164	100000.000	100000.000	0.000	0.000	0.000	0.000	0.000	16.610	41	61	41	61	208	1660	100	1506	"empty"
-75	0	0	24	4	7	"empty"	"empty"	17100	32990	170	3041	3058	259	8	3029	3029	3058	255	8	5	1	0	636026	0.000	100000.000	100000.000	0.000	0.000	0.000	0.000	0.000	16.610	12	29	12	29	208	1660	100	1507	"empty"
-75	0	0	24	5	7	"empty"	"empty"	17600	32990	170	3250	4048	4974	122	3200	3200	3245	388	11	12	6	0	842076	2.070	100000.000	100000.000	0.000	0.000	0.000	0.000	0.000	16.610	50	848	50	848	208	1660	100	1508	"empty"
-75	0	0	24	6	7	"empty"	"empty"	18100	32990	170	3205	3659	1775	48	3171	3171	3249	1318	40	7	6	0	760978	0.311	100000.000	100000.000	0.000	0.000	0.000	0.000	0.000	16.610	34	488	34	488	208	1660	100	1509	"empty"
0	0	0	24	7	7	"Control-Spot"	"Mouse_IgG"	18580	32990	150	4481	4631	1372	29	3014	3014	3036	277	9	95	90	0	722499	5.758	100000.000	100000.000	0.000	0.000	0.000	0.000	0.000	16.610	1467	1617	1467	1617	156	1272	100	1510	"Control-Spot"
0	0	0	24	8	7	"Control-Spot"	"Mouse_IgG"	19080	32990	160	4100	3999	435	10	2853	2853	2888	359	12	90	85	0	831694	3.095	100000.000	100000.000	0.000	0.000	0.000	0.000	0.000	16.610	1247	1146	1247	1146	208	1512	100	1511	"Control-Spot"
0	0	0	24	9	7	"Control-Spot"	"Mouse_IgG"	19580	32990	150	4033	4154	759	18	2785	2785	2852	1377	48	30	8	0	648050	0.946	100000.000	100000.000	0.000	0.000	0.000	0.000	0.000	16.610	1248	1369	1248	1369	156	1272	100	1512	"Control-Spot"
0	0	0	25	1	1	"AMPK1"	"Q13131"	2100	33560	170	3540	4052	1089	26	3426	3426	3467	399	11	28	25	0	842859	1.466	100000.000	100000.000	0.000	0.000	0.000	0.000	0.000	16.610	114	626	114	626	208	1660	100	1513	"T174/5"
0	0	0	25	2	1	"AMPK1"	"Q13131"	2600	33570	90	6211	6173	578	9	3532	3532	3570	447	12	98	96	0	321001	5.823	100000.000	100000.000	0.000	0.000	0.000	0.000	0.000	16.610	2679	2641	2679	2641	52	420	100	1514	"T174/5"
0	0	0	25	3	1	"AMPK1"	"Q13131"	3100	33570	170	3698	4313	1131	26	3493	3493	3662	756	20	32	27	0	897047	0.861	100000.000	100000.000	0.000	0.000	0.000	0.000	0.000	16.610	205	820	205	820	208	1660	100	1515	"T174/5"
0	0	0	25	4	1	"aura"	"O14965"	3610	33580	160	3952	4049	778	19	3253	3253	3343	784	23	39	2	0	842235	0.901	100000.000	100000.000	0.000	0.000	0.000	0.000	0.000	16.610	699	796	699	796	208	1512	100	1516	"T287"
0	0	0	25	5	1	"aura"	"O14965"	4110	33570	160	4036	4028	329	8	3267	3267	3271	228	6	96	86	0	837883	3.320	100000.000	100000.000	0.000	0.000	0.000	0.000	0.000	16.610	769	761	769	761	208	1512	100	1517	"T287"
0	0	0	25	6	1	"aura"	"O14965"	4610	33570	160	4421	4461	675	15	3466	3466	3476	277	7	96	88	0	927919	3.556	100000.000	100000.000	0.000	0.000	0.000	0.000	0.000	16.610	955	995	955	995	208	1512	100	1518	"T287"
0	0	0	25	7	1	"CFTR"	"P13569"	5110	33570	110	4157	4107	203	4	3600	3600	3604	224	6	88	61	0	328542	2.246	100000.000	100000.000	0.000	0.000	0.000	0.000	0.000	16.610	557	507	557	507	80	656	100	1519	"S737"
0	0	0	25	8	1	"CFTR"	"P13569"	5610	33580	100	4248	5470	6480	118	3640	3640	3652	203	5	97	87	0	437578	8.956	100000.000	100000.000	0.000	0.000	0.000	0.000	0.000	16.610	608	1830	608	1830	80	560	100	1520	"S737"
0	0	0	25	9	1	"CFTR"	"P13569"	6100	33580	170	3893	3912	296	7	3745	3745	3784	291	7	35	7	0	813717	0.440	100000.000	100000.000	0.000	0.000	0.000	0.000	0.000	16.610	148	167	148	167	208	1660	100	1521	"S737"
0	0	0	25	1	2	"CREB "	"P16220"	2120	34210	150	9591	8644	2250	26	3501	3501	3531	309	8	96	91	0	1348405	16.547	100000.000	100000.000	0.000	0.000	0.000	0.000	0.000	16.610	6090	5143	6090	5143	156	1272	100	1522	"S133"
0	0	0	25	2	2	"CREB "	"P16220"	2610	34220	130	10084	9699	1339	13	3373	3373	3443	969	28	99	96	0	1163873	6.456	100000.000	100000.000	0.000	0.000	0.000	0.000	0.000	16.610	6711	6326	6711	6326	120	940	100	1523	"S133"
0	0	0	25	3	2	"CREB "	"P16220"	3110	34220	130	9588	9108	1635	17	3309	3309	3319	205	6	99	97	0	1092903	28.239	100000.000	100000.000	0.000	0.000	0.000	0.000	0.000	16.610	6279	5799	6279	5799	120	940	100	1524	"S133"
0	0	0	25	4	2	"blank-control__"	"AA"	3610	34220	80	4345	4309	551	12	3301	3301	3319	298	8	80	73	0	224066	3.322	100000.000	100000.000	0.000	0.000	0.000	0.000	0.000	16.610	1044	1008	1044	1008	52	340	100	1525	"blank-control__"
0	0	0	25	5	2	"blank-control__"	"AA"	4100	34220	80	4481	4455	394	8	3377	3377	3400	286	8	98	88	0	231665	3.689	100000.000	100000.000	0.000	0.000	0.000	0.000	0.000	16.610	1104	1078	1104	1078	52	340	100	1526	"blank-control__"
0	0	0	25	6	2	"blank-control__"	"AA"	4600	34200	90	4889	4802	463	9	3492	3492	3517	517	14	94	75	0	249697	2.485	100000.000	100000.000	0.000	0.000	0.000	0.000	0.000	16.610	1397	1310	1397	1310	52	420	100	1527	"blank-control__"
0	0	0	25	7	2	"IKK-alpha "	"O15111"	5110	34220	140	5085	5052	547	10	3577	3577	3599	450	12	96	87	0	788113	3.229	100000.000	100000.000	0.000	0.000	0.000	0.000	0.000	16.610	1508	1475	1508	1475	156	1140	100	1528	"S180"
0	0	0	25	8	2	"IKK-alpha "	"O15111"	5600	34220	170	5903	5783	681	11	3752	3752	3774	259	6	99	94	0	1202817	7.757	100000.000	100000.000	0.000	0.000	0.000	0.000	0.000	16.610	2151	2031	2151	2031	208	1660	100	1529	"S180"
0	0	0	25	9	2	"IKK-alpha "	"O15111"	6110	34210	160	6073	5994	610	10	3854	3854	3864	249	6	99	98	0	1246663	8.554	100000.000	100000.000	0.000	0.000	0.000	0.000	0.000	16.610	2219	2140	2219	2140	208	1512	100	1530	"S180"
0	0	0	25	1	3	"JAK2"	"O60674"	2120	34870	170	3749	4428	1242	28	3358	3358	3374	241	7	58	46	0	920978	4.373	100000.000	100000.000	0.000	0.000	0.000	0.000	0.000	16.610	391	1070	391	1070	208	1660	100	1531	"Y119"
0	0	0	25	2	3	"JAK2"	"O60674"	2620	34870	120	5415	5156	803	15	3302	3302	3334	291	8	91	86	0	618753	6.261	100000.000	100000.000	0.000	0.000	0.000	0.000	0.000	16.610	2113	1854	2113	1854	120	820	100	1532	"Y119"
0	0	0	25	3	3	"JAK2"	"O60674"	3120	34870	140	5841	5479	1235	22	3327	3327	3362	330	9	87	82	0	854655	6.415	100000.000	100000.000	0.000	0.000	0.000	0.000	0.000	16.610	2514	2152	2514	2152	156	1140	100	1533	"Y119"
0	0	0	25	4	3	"K8"	"P05787"	3620	34840	100	3434	3492	273	7	3334	3334	3382	324	9	22	6	0	279372	0.340	100000.000	100000.000	0.000	0.000	0.000	0.000	0.000	16.610	100	158	100	158	80	560	100	1534	"Y267"
0	0	0	25	5	3	"K8"	"P05787"	4110	34850	170	3309	3324	270	8	3288	3288	3306	472	14	3	0	0	691489	0.038	100000.000	100000.000	0.000	0.000	0.000	0.000	0.000	16.610	21	36	21	36	208	1660	100	1535	"Y267"
0	0	0	25	6	3	"K8"	"P05787"	4610	34850	170	3469	3501	227	6	3466	3466	3467	355	10	7	0	0	728192	0.096	100000.000	100000.000	0.000	0.000	0.000	0.000	0.000	16.610	3	35	3	35	208	1660	100	1536	"Y267"
0	0	0	25	7	3	"blank-control__"	"AA"	5110	34850	170	3637	3655	266	7	3635	3635	3637	257	7	14	3	0	760230	0.070	100000.000	100000.000	0.000	0.000	0.000	0.000	0.000	16.610	2	20	2	20	208	1660	100	1537	"blank-control__"
0	0	0	25	8	3	"blank-control__"	"AA"	5610	34850	170	3894	3917	587	14	3783	3783	3818	495	12	2	0	0	814662	0.200	100000.000	100000.000	0.000	0.000	0.000	0.000	0.000	16.610	111	134	111	134	208	1660	100	1538	"blank-control__"
0	0	0	25	9	3	"blank-control__"	"AA"	6110	34850	170	3867	3891	270	6	3743	3743	3765	224	5	29	6	0	809240	0.563	100000.000	100000.000	0.000	0.000	0.000	0.000	0.000	16.610	124	148	124	148	208	1660	100	1539	"blank-control__"
0	0	0	25	1	4	"Mnk1"	"Q9BUB5"	2110	35510	110	4889	4731	806	17	3293	3293	3309	254	7	90	85	0	378466	5.598	100000.000	100000.000	0.000	0.000	0.000	0.000	0.000	16.610	1596	1438	1596	1438	80	656	100	1540	"T255"
0	0	0	25	2	4	"Mnk1"	"Q9BUB5"	2620	35490	110	5098	4899	632	12	3294	3294	3338	333	9	92	85	0	391950	4.688	100000.000	100000.000	0.000	0.000	0.000	0.000	0.000	16.610	1804	1605	1804	1605	80	656	100	1541	"T255"
0	0	0	25	3	4	"Mnk1"	"Q9BUB5"	3120	35510	110	5191	4920	693	14	3356	3356	3405	292	8	93	83	0	393581	5.188	100000.000	100000.000	0.000	0.000	0.000	0.000	0.000	16.610	1835	1564	1835	1564	80	656	100	1542	"T255"
0	0	0	25	4	4	"NFkB-p100 "	"Q00653"	3600	35500	170	3420	3524	491	13	3188	3188	3202	245	7	49	29	0	732960	1.314	100000.000	100000.000	0.000	0.000	0.000	0.000	0.000	16.610	232	336	232	336	208	1660	100	1543	"S108"
0	0	0	25	5	4	"NFkB-p100 "	"Q00653"	4100	35500	110	4003	4045	294	7	3280	3280	3281	244	7	97	83	0	323598	3.131	100000.000	100000.000	0.000	0.000	0.000	0.000	0.000	16.610	723	765	723	765	80	656	100	1544	"S108"
0	0	0	25	6	4	"NFkB-p100 "	"Q00653"	4620	35500	100	4293	4294	240	5	3494	3494	3500	220	6	98	95	0	343547	3.609	100000.000	100000.000	0.000	0.000	0.000	0.000	0.000	16.610	799	800	799	800	80	560	100	1545	"S108"
0	0	0	25	7	4	"PIK3R1 "	"P27986"	5100	35510	90	3962	3984	364	9	3789	3789	3783	229	6	36	13	0	207160	0.878	100000.000	100000.000	0.000	0.000	0.000	0.000	0.000	16.610	173	195	173	195	52	420	100	1546	"Y556"
0	0	0	25	8	4	"PIK3R1 "	"P27986"	5590	35500	170	3684	3712	211	5	3576	3576	3599	261	7	22	3	0	772115	0.433	100000.000	100000.000	0.000	0.000	0.000	0.000	0.000	16.610	108	136	108	136	208	1660	100	1547	"Y556"
0	0	0	25	9	4	"PIK3R1 "	"P27986"	6090	35500	90	3757	3775	225	5	3650	3650	3664	161	4	40	13	0	196288	0.689	100000.000	100000.000	0.000	0.000	0.000	0.000	0.000	16.610	107	125	107	125	52	420	100	1548	"Y556"
0	0	0	25	1	5	"blank-control__"	"AA"	2100	36140	170	3121	3177	395	12	3173	3173	3192	274	8	7	3	0	660768	-0.055	100000.000	100000.000	0.000	0.000	0.000	0.000	0.000	16.610	-52	4	-52	4	208	1660	100	1549	"blank-control__"
0	0	0	25	2	5	"blank-control__"	"AA"	2600	36140	170	3319	3377	297	8	3315	3315	3343	315	9	11	2	0	702429	0.108	100000.000	100000.000	0.000	0.000	0.000	0.000	0.000	16.610	4	62	4	62	208	1660	100	1550	"blank-control__"
0	0	0	25	3	5	"blank-control__"	"AA"	3100	36140	170	3436	3491	539	15	3302	3302	3348	673	20	3	1	0	726130	0.212	100000.000	100000.000	0.000	0.000	0.000	0.000	0.000	16.610	134	189	134	189	208	1660	100	1551	"blank-control__"
0	0	0	25	4	5	"Rack1"	"P63244"	3580	36120	80	3664	3671	320	8	3216	3216	3226	202	6	78	55	0	190908	2.203	100000.000	100000.000	0.000	0.000	0.000	0.000	0.000	16.610	448	455	448	455	52	340	100	1552	"y52"
0	0	0	25	5	5	"Rack1"	"P63244"	4100	36130	170	3374	3458	313	9	3272	3272	3283	273	8	27	14	0	719232	0.641	100000.000	100000.000	0.000	0.000	0.000	0.000	0.000	16.610	102	186	102	186	208	1660	100	1553	"y52"
0	0	0	25	6	5	"Rack1"	"P63244"	4600	36130	170	3584	3619	333	9	3483	3483	3494	290	8	26	11	0	752658	0.431	100000.000	100000.000	0.000	0.000	0.000	0.000	0.000	16.610	101	136	101	136	208	1660	100	1554	"y52"
0	0	0	25	7	5	"Shc1"	"P29353"	5110	36140	70	4959	4954	359	7	3528	3528	3536	272	7	100	96	0	158512	5.213	100000.000	100000.000	0.000	0.000	0.000	0.000	0.000	16.610	1431	1426	1431	1426	32	236	100	1555	"Y349"
0	0	0	25	8	5	"Shc1"	"P29353"	5610	36120	70	5074	5091	327	6	3545	3545	3555	171	4	100	100	0	162907	8.982	100000.000	100000.000	0.000	0.000	0.000	0.000	0.000	16.610	1529	1546	1529	1546	32	236	100	1556	"Y349"
0	0	0	25	9	5	"Shc1"	"P29353"	6100	36140	80	5225	5051	709	14	3479	3479	3492	175	5	94	92	0	262669	8.909	100000.000	100000.000	0.000	0.000	0.000	0.000	0.000	16.610	1746	1572	1746	1572	52	340	100	1557	"Y349"
0	0	0	25	1	6	"Smad6"	"O43541"	2090	36790	170	3218	3221	204	6	3128	3128	3165	292	9	12	2	0	669898	0.192	100000.000	100000.000	0.000	0.000	0.000	0.000	0.000	16.610	90	93	90	93	208	1660	100	1558	"S435"
0	0	0	25	2	6	"Smad6"	"O43541"	2590	36790	170	3375	3428	362	10	3259	3259	3312	430	12	10	3	0	712983	0.270	100000.000	100000.000	0.000	0.000	0.000	0.000	0.000	16.610	116	169	116	169	208	1660	100	1559	"S435"
0	0	0	25	3	6	"Smad6"	"O43541"	3090	36800	60	3527	3555	297	8	3227	3227	3241	173	5	62	43	0	113753	1.815	100000.000	100000.000	0.000	0.000	0.000	0.000	0.000	16.610	300	328	300	328	32	176	100	1560	"S435"
0	0	0	25	4	6	"TGFBR1"	"P36897"	3590	36780	170	3091	3138	350	11	3227	3227	3249	254	7	5	1	0	652639	-0.437	100000.000	100000.000	0.000	0.000	0.000	0.000	0.000	16.610	-136	-89	-136	-89	208	1660	100	1561	"T200"
0	0	0	25	5	6	"TGFBR1"	"P36897"	4090	36780	170	3136	3145	217	6	3249	3249	3261	284	8	3	0	0	654259	-0.408	100000.000	100000.000	0.000	0.000	0.000	0.000	0.000	16.610	-113	-104	-113	-104	208	1660	100	1562	"T200"
0	0	0	25	6	6	"TGFBR1"	"P36897"	4590	36780	170	3456	3445	235	6	3527	3527	3547	341	9	2	0	0	716572	-0.299	100000.000	100000.000	0.000	0.000	0.000	0.000	0.000	16.610	-71	-82	-71	-82	208	1660	100	1563	"T200"
0	0	0	25	7	6	"TrKA"	"P04629"	5110	36780	140	8003	7045	1875	26	3561	3561	3568	213	5	100	100	0	1098994	16.324	100000.000	100000.000	0.000	0.000	0.000	0.000	0.000	16.610	4442	3484	4442	3484	156	1140	100	1564	"Y757"
0	0	0	25	8	6	"TrKA"	"P04629"	5600	36770	150	7999	7039	1682	23	3526	3526	3531	176	4	100	99	0	1098096	19.932	100000.000	100000.000	0.000	0.000	0.000	0.000	0.000	16.610	4473	3513	4473	3513	156	1272	100	1565	"Y757"
0	0	0	25	9	6	"TrKA"	"P04629"	6090	36770	150	7849	6877	1658	24	3524	3524	3540	214	6	100	99	0	1072821	15.593	100000.000	100000.000	0.000	0.000	0.000	0.000	0.000	16.610	4325	3353	4325	3353	156	1272	100	1566	"Y757"
-75	0	0	25	1	7	"empty"	"empty"	2090	37430	170	3117	3137	218	6	3088	3088	3142	448	14	1	0	0	652473	-0.011	100000.000	100000.000	0.000	0.000	0.000	0.000	0.000	16.610	29	49	29	49	208	1660	100	1567	"empty"
-75	0	0	25	2	7	"empty"	"empty"	2590	37430	170	3284	3325	259	7	3307	3307	3382	630	18	1	0	0	691518	-0.090	100000.000	100000.000	0.000	0.000	0.000	0.000	0.000	16.610	-23	18	-23	18	208	1660	100	1568	"empty"
-75	0	0	25	3	7	"empty"	"empty"	3090	37430	170	3130	3163	300	9	3208	3208	3236	287	8	2	0	0	657982	-0.254	100000.000	100000.000	0.000	0.000	0.000	0.000	0.000	16.610	-78	-45	-78	-45	208	1660	100	1569	"empty"
-75	0	0	25	4	7	"empty"	"empty"	3590	37430	170	3260	3277	199	6	3245	3245	3271	319	9	5	0	0	681608	0.019	100000.000	100000.000	0.000	0.000	0.000	0.000	0.000	16.610	15	32	15	32	208	1660	100	1570	"empty"
-75	0	0	25	5	7	"empty"	"empty"	4090	37430	170	3190	3181	179	5	3227	3227	3227	208	6	5	0	0	661563	-0.221	100000.000	100000.000	0.000	0.000	0.000	0.000	0.000	16.610	-37	-46	-37	-46	208	1660	100	1571	"empty"
-75	0	0	25	6	7	"empty"	"empty"	4590	37430	170	3444	3467	603	17	3408	3408	3414	211	6	15	0	0	721214	0.251	100000.000	100000.000	0.000	0.000	0.000	0.000	0.000	16.610	36	59	36	59	208	1660	100	1572	"empty"
-75	0	0	25	7	7	"empty"	"empty"	5090	37430	170	3498	3479	182	5	3477	3477	3479	232	6	9	0	0	723600	0.000	100000.000	100000.000	0.000	0.000	0.000	0.000	0.000	16.610	21	2	21	2	208	1660	100	1573	"empty"
-75	0	0	25	8	7	"empty"	"empty"	5590	37430	170	3501	3496	166	4	3475	3475	3487	240	6	7	0	0	727102	0.038	100000.000	100000.000	0.000	0.000	0.000	0.000	0.000	16.610	26	21	26	21	208	1660	100	1574	"empty"
-75	0	0	25	9	7	"empty"	"empty"	6090	37430	170	3520	3537	191	5	3490	3490	3499	194	5	18	3	0	735617	0.196	100000.000	100000.000	0.000	0.000	0.000	0.000	0.000	16.610	30	47	30	47	208	1660	100	1575	"empty"
0	0	0	26	1	1	"PPP2CA "	"P67775"	6630	33650	90	4423	4454	344	7	3632	3632	3656	230	6	100	88	0	231628	3.470	100000.000	100000.000	0.000	0.000	0.000	0.000	0.000	16.610	791	822	791	822	52	420	100	1576	"T304"
0	0	0	26	2	1	"PPP2CA "	"P67775"	7120	33650	100	4125	4129	301	7	3549	3549	3556	288	8	85	50	0	330312	1.990	100000.000	100000.000	0.000	0.000	0.000	0.000	0.000	16.610	576	580	576	580	80	560	100	1577	"T304"
0	0	0	26	3	1	"PPP2CA "	"P67775"	7620	33650	90	4058	4147	470	11	3429	3429	3442	275	7	88	61	0	215652	2.564	100000.000	100000.000	0.000	0.000	0.000	0.000	0.000	16.610	629	718	629	718	52	420	100	1578	"T304"
0	0	0	26	4	1	"Rab4"	"P20338"	8120	33640	100	5009	4917	568	11	3449	3449	3464	278	8	95	90	0	393373	5.227	100000.000	100000.000	0.000	0.000	0.000	0.000	0.000	16.610	1560	1468	1560	1468	80	560	100	1579	"S199"
0	0	0	26	5	1	"Rab4"	"P20338"	8620	33650	90	4640	4598	327	7	3248	3248	3257	215	6	98	96	0	239112	6.237	100000.000	100000.000	0.000	0.000	0.000	0.000	0.000	16.610	1392	1350	1392	1350	52	420	100	1580	"S199"
0	0	0	26	6	1	"Rab4"	"P20338"	9120	33630	80	4377	4337	313	7	3147	3147	3156	175	5	98	98	0	225506	6.749	100000.000	100000.000	0.000	0.000	0.000	0.000	0.000	16.610	1230	1190	1230	1190	52	340	100	1581	"S199"
0	0	0	26	7	1	"STAT1 "	"P42224"	9600	33650	170	3158	3191	229	7	3180	3180	3239	651	20	1	0	0	663625	-0.074	100000.000	100000.000	0.000	0.000	0.000	0.000	0.000	16.610	-22	11	-22	11	208	1660	100	1582	"S727"
0	0	0	26	8	1	"STAT1 "	"P42224"	10100	33650	170	3175	3168	213	6	3176	3176	3258	1348	41	0	0	0	659006	-0.067	100000.000	100000.000	0.000	0.000	0.000	0.000	0.000	16.610	-1	-8	-1	-8	208	1660	100	1583	"S727"
0	0	0	26	9	1	"STAT1 "	"P42224"	10590	33650	170	3173	3184	205	6	3205	3205	3252	881	27	0	0	0	662352	-0.077	100000.000	100000.000	0.000	0.000	0.000	0.000	0.000	16.610	-32	-21	-32	-21	208	1660	100	1584	"S727"
0	0	0	26	1	2	"STAT4 "	"Q14765"	6620	34280	170	5500	5490	292	5	3522	3522	3538	308	8	100	100	0	1141947	6.338	100000.000	100000.000	0.000	0.000	0.000	0.000	0.000	16.610	1978	1968	1978	1968	208	1660	100	1585	"S722"
0	0	0	26	2	2	"STAT4 "	"Q14765"	7120	34290	180	5405	5333	536	10	3450	3450	3465	469	13	96	93	0	1365317	3.983	100000.000	100000.000	0.000	0.000	0.000	0.000	0.000	16.610	1955	1883	1955	1883	256	1924	100	1586	"S722"
0	0	0	26	3	2	"STAT4 "	"Q14765"	7630	34290	170	5152	5163	422	8	3412	3412	3421	321	9	99	98	0	1073823	5.427	100000.000	100000.000	0.000	0.000	0.000	0.000	0.000	16.610	1740	1751	1740	1751	208	1660	100	1587	"S722"
0	0	0	26	4	2	"STMN1"	"P16949"	8110	34280	170	3295	3378	1187	35	3304	3304	3317	291	8	18	1	0	702632	0.210	100000.000	100000.000	0.000	0.000	0.000	0.000	0.000	16.610	-9	74	-9	74	208	1660	100	1588	"S37"
0	0	0	26	5	2	"STMN1"	"P16949"	8610	34280	170	3216	3234	244	7	3278	3278	3298	275	8	10	1	0	672583	-0.233	100000.000	100000.000	0.000	0.000	0.000	0.000	0.000	16.610	-62	-44	-62	-44	208	1660	100	1589	"S37"
0	0	0	26	6	2	"STMN1"	"P16949"	9110	34290	170	3240	3339	616	18	3273	3273	3333	556	16	4	3	0	694593	0.011	100000.000	100000.000	0.000	0.000	0.000	0.000	0.000	16.610	-33	66	-33	66	208	1660	100	1590	"S37"
0	0	0	26	7	2	"ACC1"	"Q13085 "	9600	34290	170	3202	3357	460	13	3238	3238	3256	280	8	21	16	0	698267	0.361	100000.000	100000.000	0.000	0.000	0.000	0.000	0.000	16.610	-36	119	-36	119	208	1660	100	1591	"S1263"
0	0	0	26	8	2	"ACC1"	"Q13085 "	10100	34300	70	4321	4297	395	9	3212	3212	3213	201	6	93	93	0	137517	5.393	100000.000	100000.000	0.000	0.000	0.000	0.000	0.000	16.610	1109	1085	1109	1085	32	236	100	1592	"S1263"
0	0	0	26	9	2	"ACC1"	"Q13085 "	10590	34300	170	3329	3471	522	15	3258	3258	3276	309	9	23	19	0	721983	0.631	100000.000	100000.000	0.000	0.000	0.000	0.000	0.000	16.610	71	213	71	213	208	1660	100	1593	"S1263"
0	0	0	26	1	3	"TRAF6"	"Q9Y4K3"	6600	34920	60	3917	3967	365	9	3507	3507	3500	168	4	96	75	0	126942	2.780	100000.000	100000.000	0.000	0.000	0.000	0.000	0.000	16.610	410	460	410	460	32	176	100	1594	"Y353"
0	0	0	26	2	3	"TRAF6"	"Q9Y4K3"	7120	34940	90	3863	3830	264	6	3424	3424	3416	228	6	78	48	0	199135	1.816	100000.000	100000.000	0.000	0.000	0.000	0.000	0.000	16.610	439	406	439	406	52	420	100	1595	"Y353"
0	0	0	26	3	3	"TRAF6"	"Q9Y4K3"	7630	34930	100	3704	3723	276	7	3456	3456	3469	373	10	30	2	0	297800	0.681	100000.000	100000.000	0.000	0.000	0.000	0.000	0.000	16.610	248	267	248	267	80	560	100	1596	"Y353"
0	0	0	26	4	3	"BLNK"	"Q8WV28"	8130	34920	80	5155	4794	856	17	3294	3294	3297	241	7	88	75	0	249305	6.212	100000.000	100000.000	0.000	0.000	0.000	0.000	0.000	16.610	1861	1500	1861	1500	52	340	100	1597	"Y72"
0	0	0	26	5	3	"BLNK"	"Q8WV28"	8610	34950	80	5285	4974	724	14	3304	3304	3319	214	6	96	94	0	258636	7.734	100000.000	100000.000	0.000	0.000	0.000	0.000	0.000	16.610	1981	1670	1981	1670	52	340	100	1598	"Y72"
0	0	0	26	6	3	"BLNK"	"Q8WV28"	9110	34930	170	3928	4237	789	18	3655	3655	3667	313	8	47	26	0	881276	1.821	100000.000	100000.000	0.000	0.000	0.000	0.000	0.000	16.610	273	582	273	582	208	1660	100	1599	"Y72"
0	0	0	26	7	3	"CD19"	"P15391"	9630	34940	80	4290	4222	335	7	3575	3575	3585	268	7	80	65	0	219535	2.377	100000.000	100000.000	0.000	0.000	0.000	0.000	0.000	16.610	715	647	715	647	52	340	100	1600	"Y531"
0	0	0	26	8	3	"CD19"	"P15391"	10130	34920	80	4264	4214	373	8	3549	3549	3556	269	7	88	69	0	219134	2.446	100000.000	100000.000	0.000	0.000	0.000	0.000	0.000	16.610	715	665	715	665	52	340	100	1601	"Y531"
0	0	0	26	9	3	"CD19"	"P15391"	10620	34930	70	4369	4309	272	6	3353	3353	3344	234	6	96	93	0	137878	4.124	100000.000	100000.000	0.000	0.000	0.000	0.000	0.000	16.610	1016	956	1016	956	32	236	100	1602	"Y531"
0	0	0	26	1	4	"p300"	"Q09472"	6600	35560	170	3674	3689	279	7	3661	3661	3690	308	8	6	2	0	767360	-0.003	100000.000	100000.000	0.000	0.000	0.000	0.000	0.000	16.610	13	28	13	28	208	1660	100	1603	"S2279"
0	0	0	26	2	4	"p300"	"Q09472"	7100	35560	170	3561	3588	465	12	3582	3582	3590	393	10	3	1	0	746393	-0.005	100000.000	100000.000	0.000	0.000	0.000	0.000	0.000	16.610	-21	6	-21	6	208	1660	100	1604	"S2279"
0	0	0	26	3	4	"p300"	"Q09472"	7600	35570	170	3523	3520	283	8	3553	3553	3590	882	24	0	0	0	732252	-0.079	100000.000	100000.000	0.000	0.000	0.000	0.000	0.000	16.610	-30	-33	-30	-33	208	1660	100	1605	"S2279"
0	0	0	26	4	4	"fyn"	"P06241"	8110	35570	170	3492	3524	323	9	3346	3346	3351	243	7	43	20	0	732982	0.712	100000.000	100000.000	0.000	0.000	0.000	0.000	0.000	16.610	146	178	146	178	208	1660	100	1606	"Y420"
0	0	0	26	5	4	"fyn"	"P06241"	8600	35590	100	3706	3698	253	6	3331	3331	3342	260	7	63	23	0	295827	1.369	100000.000	100000.000	0.000	0.000	0.000	0.000	0.000	16.610	375	367	375	367	80	560	100	1607	"Y420"
0	0	0	26	6	4	"fyn"	"P06241"	9130	35580	90	3871	3850	205	5	3423	3423	3453	368	10	69	3	0	200184	1.079	100000.000	100000.000	0.000	0.000	0.000	0.000	0.000	16.610	448	427	448	427	52	420	100	1608	"Y420"
0	0	0	26	7	4	"HSP27"	"P04792"	9590	35590	160	4336	4373	480	10	3753	3753	3761	326	8	66	43	0	909497	1.877	100000.000	100000.000	0.000	0.000	0.000	0.000	0.000	16.610	583	620	583	620	208	1512	100	1609	"S78"
0	0	0	26	8	4	"HSP27"	"P04792"	10120	35560	80	4116	4130	241	5	3504	3504	3602	1388	38	0	0	0	214737	0.380	100000.000	100000.000	0.000	0.000	0.000	0.000	0.000	16.610	612	626	612	626	52	340	100	1610	"S78"
0	0	0	26	9	4	"HSP27"	"P04792"	10630	35580	100	4255	4218	322	7	3501	3501	3510	254	7	92	70	0	337405	2.787	100000.000	100000.000	0.000	0.000	0.000	0.000	0.000	16.610	754	717	754	717	80	560	100	1611	"S78"
0	0	0	26	1	5	"IL-8R B "	"P25025"	6600	36210	170	3728	3760	351	9	3588	3588	3612	284	7	36	7	0	782099	0.521	100000.000	100000.000	0.000	0.000	0.000	0.000	0.000	16.610	140	172	140	172	208	1660	100	1612	"S352"
0	0	0	26	2	5	"IL-8R B "	"P25025"	7100	36210	170	3799	3816	249	6	3702	3702	3719	353	9	14	0	0	793691	0.275	100000.000	100000.000	0.000	0.000	0.000	0.000	0.000	16.610	97	114	97	114	208	1660	100	1613	"S352"
0	0	0	26	3	5	"IL-8R B "	"P25025"	7620	36210	110	3952	3991	504	12	3627	3627	3679	747	20	5	1	0	319285	0.418	100000.000	100000.000	0.000	0.000	0.000	0.000	0.000	16.610	325	364	325	364	80	656	100	1614	"S352"
0	0	0	26	4	5	"IRF-3 "	"Q14653"	8110	36210	110	4250	4213	334	7	3481	3481	3526	781	22	48	0	0	337053	0.880	100000.000	100000.000	0.000	0.000	0.000	0.000	0.000	16.610	769	732	769	732	80	656	100	1615	"S385"
0	0	0	26	5	5	"IRF-3 "	"Q14653"	8620	36220	110	4147	4152	308	7	3449	3449	3461	267	7	91	73	0	332145	2.588	100000.000	100000.000	0.000	0.000	0.000	0.000	0.000	16.610	698	703	698	703	80	656	100	1616	"S385"
0	0	0	26	6	5	"IRF-3 "	"Q14653"	9120	36220	90	4280	4270	161	3	3489	3489	3497	182	5	100	98	0	222046	4.247	100000.000	100000.000	0.000	0.000	0.000	0.000	0.000	16.610	791	781	791	781	52	420	100	1617	"S385"
0	0	0	26	7	5	"LSD1"	"O60341"	9640	36190	150	4399	5114	1237	24	3645	3645	3670	278	7	88	64	0	797789	5.194	100000.000	100000.000	0.000	0.000	0.000	0.000	0.000	16.610	754	1469	754	1469	156	1272	100	1618	"S131"
0	0	0	26	8	5	"LSD1"	"O60341"	10120	36210	100	5701	5363	1106	20	3655	3655	3707	562	15	76	63	0	429076	2.947	100000.000	100000.000	0.000	0.000	0.000	0.000	0.000	16.610	2046	1708	2046	1708	80	560	100	1619	"S131"
0	0	0	26	9	5	"LSD1"	"O60341"	10630	36230	90	6276	6144	472	7	3590	3590	3598	273	7	100	100	0	319513	9.326	100000.000	100000.000	0.000	0.000	0.000	0.000	0.000	16.610	2686	2554	2686	2554	52	420	100	1620	"S131"
0	0	0	26	1	6	"MAPKAPK5"	"Q8IW41"	6580	36840	120	5958	6203	1812	29	3550	3550	3588	734	20	79	57	0	744390	3.563	100000.000	100000.000	0.000	0.000	0.000	0.000	0.000	16.610	2408	2653	2408	2653	120	820	100	1621	"T182"
0	0	0	26	2	6	"MAPKAPK5"	"Q8IW41"	7110	36840	140	5425	6285	1924	30	3794	3794	3904	1424	36	53	40	0	980469	1.672	100000.000	100000.000	0.000	0.000	0.000	0.000	0.000	16.610	1631	2491	1631	2491	156	1140	100	1622	"T182"
0	0	0	26	3	6	"MAPKAPK5"	"Q8IW41"	7600	36870	120	6976	7394	4594	62	3657	3657	3727	1190	31	66	54	0	887243	3.082	100000.000	100000.000	0.000	0.000	0.000	0.000	0.000	16.610	3319	3737	3319	3737	120	820	100	1623	"T182"
0	0	0	26	4	6	"P27kip1"	"P46527"	8100	36860	170	3650	3677	327	8	3564	3564	3627	699	19	3	0	0	764914	0.072	100000.000	100000.000	0.000	0.000	0.000	0.000	0.000	16.610	86	113	86	113	208	1660	100	1624	"T157"
0	0	0	26	5	6	"P27kip1"	"P46527"	8600	36850	70	4054	4050	225	5	3652	3652	3662	294	8	68	9	0	129586	1.320	100000.000	100000.000	0.000	0.000	0.000	0.000	0.000	16.610	402	398	402	398	32	236	100	1625	"T157"
0	0	0	26	6	6	"P27kip1"	"P46527"	9110	36850	170	3597	3623	205	5	3564	3564	3671	1163	31	0	0	0	753489	-0.041	100000.000	100000.000	0.000	0.000	0.000	0.000	0.000	16.610	33	59	33	59	208	1660	100	1626	"T157"
0	0	0	26	7	6	"p67phox"	"P19878"	9620	36850	170	3534	3544	213	6	3620	3620	3645	306	8	3	0	0	737097	-0.330	100000.000	100000.000	0.000	0.000	0.000	0.000	0.000	16.610	-86	-76	-86	-76	208	1660	100	1627	"T233"
0	0	0	26	8	6	"p67phox"	"P19878"	10120	36860	170	3534	3555	357	10	3609	3609	3633	322	8	4	0	0	739382	-0.242	100000.000	100000.000	0.000	0.000	0.000	0.000	0.000	16.610	-75	-54	-75	-54	208	1660	100	1628	"T233"
0	0	0	26	9	6	"p67phox"	"P19878"	10630	36860	170	3673	4084	2249	55	3623	3623	3665	496	13	9	4	0	849527	0.845	100000.000	100000.000	0.000	0.000	0.000	0.000	0.000	16.610	50	461	50	461	208	1660	100	1629	"T233"
-75	0	0	26	1	7	"empty"	"empty"	6590	37490	170	3570	3581	182	5	3547	3547	3553	215	6	14	1	0	744757	0.130	100000.000	100000.000	0.000	0.000	0.000	0.000	0.000	16.610	23	34	23	34	208	1660	100	1630	"empty"
-75	0	0	26	2	7	"empty"	"empty"	7090	37490	170	3470	3483	204	5	3610	3610	3638	419	11	0	0	0	724438	-0.370	100000.000	100000.000	0.000	0.000	0.000	0.000	0.000	16.610	-140	-127	-140	-127	208	1660	100	1631	"empty"
-75	0	0	26	3	7	"empty"	"empty"	7590	37490	170	3887	3861	337	8	3764	3764	3803	481	12	5	1	0	803064	0.121	100000.000	100000.000	0.000	0.000	0.000	0.000	0.000	16.610	123	97	123	97	208	1660	100	1632	"empty"
-75	0	0	26	4	7	"empty"	"empty"	8090	37490	170	3562	3610	441	12	3582	3582	3628	722	19	2	1	0	750851	-0.025	100000.000	100000.000	0.000	0.000	0.000	0.000	0.000	16.610	-20	28	-20	28	208	1660	100	1633	"empty"
-75	0	0	26	5	7	"empty"	"empty"	8590	37490	170	3663	3651	242	6	3664	3664	3682	356	9	1	0	0	759320	-0.087	100000.000	100000.000	0.000	0.000	0.000	0.000	0.000	16.610	-1	-13	-1	-13	208	1660	100	1634	"empty"
-75	0	0	26	6	7	"empty"	"empty"	9090	37490	170	3590	3607	286	7	3632	3632	3765	1797	47	0	0	0	750310	-0.088	100000.000	100000.000	0.000	0.000	0.000	0.000	0.000	16.610	-42	-25	-42	-25	208	1660	100	1635	"empty"
-75	0	0	26	7	7	"empty"	"empty"	9590	37490	170	3553	3572	232	6	3639	3639	3658	445	12	1	0	0	742915	-0.193	100000.000	100000.000	0.000	0.000	0.000	0.000	0.000	16.610	-86	-67	-86	-67	208	1660	100	1636	"empty"
-75	0	0	26	8	7	"empty"	"empty"	10090	37490	170	3605	3622	397	10	3630	3630	3641	259	7	8	0	0	753317	-0.073	100000.000	100000.000	0.000	0.000	0.000	0.000	0.000	16.610	-25	-8	-25	-8	208	1660	100	1637	"empty"
-75	0	0	26	9	7	"empty"	"empty"	10590	37490	170	3618	3612	208	5	3650	3650	3667	323	8	4	0	0	751352	-0.170	100000.000	100000.000	0.000	0.000	0.000	0.000	0.000	16.610	-32	-38	-32	-38	208	1660	100	1638	"empty"
0	0	0	27	1	1	"Jak2 "	"O60674"	11090	33630	120	9915	9717	983	10	3414	3414	3441	338	9	100	100	0	1166076	18.568	100000.000	100000.000	0.000	0.000	0.000	0.000	0.000	16.610	6501	6303	6501	6303	120	820	100	1639	"Y221"
0	0	0	27	2	1	"Jak2 "	"O60674"	11590	33630	140	9433	9058	4823	53	3353	3353	3375	231	6	96	93	0	1413038	24.602	100000.000	100000.000	0.000	0.000	0.000	0.000	0.000	16.610	6080	5705	6080	5705	156	1140	100	1640	"Y221"
0	0	0	27	3	1	"Jak2 "	"O60674"	12090	33620	160	10129	8816	2789	31	3384	3384	3414	257	7	99	98	0	1833647	21.019	100000.000	100000.000	0.000	0.000	0.000	0.000	0.000	16.610	6745	5432	6745	5432	208	1512	100	1641	"Y221"
0	0	0	27	4	1	"K8"	"P05787"	12590	33630	170	3314	3396	522	15	3297	3297	3332	360	10	7	2	0	706413	0.178	100000.000	100000.000	0.000	0.000	0.000	0.000	0.000	16.610	17	99	17	99	208	1660	100	1642	"S74"
0	0	0	27	5	1	"K8"	"P05787"	13100	33630	170	3157	3155	212	6	3210	3210	3255	563	17	2	0	0	656300	-0.178	100000.000	100000.000	0.000	0.000	0.000	0.000	0.000	16.610	-53	-55	-53	-55	208	1660	100	1643	"S74"
0	0	0	27	6	1	"K8"	"P05787"	13600	33630	170	3094	3157	293	9	3173	3173	3276	1270	38	0	0	0	656589	-0.094	100000.000	100000.000	0.000	0.000	0.000	0.000	0.000	16.610	-79	-16	-79	-16	208	1660	100	1644	"S74"
0	0	0	27	7	1	"Met "	"P08581"	14110	33640	100	3687	3951	1917	48	3238	3238	3955	5123	129	2	1	0	316043	-0.001	100000.000	100000.000	0.000	0.000	0.000	0.000	0.000	16.610	449	713	449	713	80	560	100	1645	"Y1234"
0	0	0	27	8	1	"Met "	"P08581"	14610	33640	110	3574	3560	322	9	3103	3103	3223	1839	57	0	0	0	284816	0.183	100000.000	100000.000	0.000	0.000	0.000	0.000	0.000	16.610	471	457	471	457	80	656	100	1646	"Y1234"
0	0	0	27	9	1	"Met "	"P08581"	15110	33640	100	3527	3527	594	16	2980	2980	3058	888	29	6	2	0	282163	0.528	100000.000	100000.000	0.000	0.000	0.000	0.000	0.000	16.610	547	547	547	547	80	560	100	1647	"Y1234"
0	0	0	27	1	2	"MSK2"	"O75676"	11090	34260	170	3437	3447	240	6	3348	3348	3362	261	7	18	1	0	717059	0.326	100000.000	100000.000	0.000	0.000	0.000	0.000	0.000	16.610	89	99	89	99	208	1660	100	1648	"S360"
0	0	0	27	2	2	"MSK2"	"O75676"	11590	34260	170	3400	3416	191	5	3340	3340	3358	258	7	15	1	0	710549	0.225	100000.000	100000.000	0.000	0.000	0.000	0.000	0.000	16.610	60	76	60	76	208	1660	100	1649	"S360"
0	0	0	27	3	2	"MSK2"	"O75676"	12090	34260	170	3271	3358	482	14	3242	3242	3356	1663	49	1	1	0	698401	0.001	100000.000	100000.000	0.000	0.000	0.000	0.000	0.000	16.610	29	116	29	116	208	1660	100	1650	"S360"
0	0	0	27	4	2	"NFkB-p100 "	"Q00653"	12590	34270	170	3212	3233	268	8	3137	3137	3134	185	5	24	6	0	672387	0.535	100000.000	100000.000	0.000	0.000	0.000	0.000	0.000	16.610	75	96	75	96	208	1660	100	1651	"S99"
0	0	0	27	5	2	"NFkB-p100 "	"Q00653"	13090	34270	170	3204	3470	2929	84	3127	3127	3303	1855	56	0	0	0	721744	0.090	100000.000	100000.000	0.000	0.000	0.000	0.000	0.000	16.610	77	343	77	343	208	1660	100	1652	"S99"
0	0	0	27	6	2	"NFkB-p100 "	"Q00653"	13600	34270	170	3140	3135	160	5	3188	3188	3235	861	26	0	0	0	651980	-0.116	100000.000	100000.000	0.000	0.000	0.000	0.000	0.000	16.610	-48	-53	-48	-53	208	1660	100	1653	"S99"
0	0	0	27	7	2	"PKACa "	"P17612"	14100	34270	170	3271	3293	435	13	3275	3275	3299	269	8	6	1	0	684853	-0.022	100000.000	100000.000	0.000	0.000	0.000	0.000	0.000	16.610	-4	18	-4	18	208	1660	100	1654	"S10"
0	0	0	27	8	2	"PKACa "	"P17612"	14600	34270	170	3125	3139	167	5	3122	3122	3174	660	20	0	0	0	653009	-0.053	100000.000	100000.000	0.000	0.000	0.000	0.000	0.000	16.610	3	17	3	17	208	1660	100	1655	"S10"
0	0	0	27	9	2	"PKACa "	"P17612"	15100	34270	170	2961	2964	150	5	2941	2941	2959	229	7	6	0	0	616596	0.022	100000.000	100000.000	0.000	0.000	0.000	0.000	0.000	16.610	20	23	20	23	208	1660	100	1656	"S10"
0	0	0	27	1	3	"p70S6K"	"P23443"	11090	34900	170	3403	3428	286	8	3359	3359	3374	247	7	15	4	0	713016	0.219	100000.000	100000.000	0.000	0.000	0.000	0.000	0.000	16.610	44	69	44	69	208	1660	100	1657	"S447"
0	0	0	27	2	3	"p70S6K"	"P23443"	11590	34900	170	3344	3374	225	6	3286	3286	3289	172	5	29	15	0	701702	0.494	100000.000	100000.000	0.000	0.000	0.000	0.000	0.000	16.610	58	88	58	88	208	1660	100	1658	"S447"
0	0	0	27	3	3	"p70S6K"	"P23443"	12100	34910	60	3661	3672	186	5	3206	3206	3230	198	6	90	68	0	117503	2.232	100000.000	100000.000	0.000	0.000	0.000	0.000	0.000	16.610	455	466	455	466	32	176	100	1659	"S447"
0	0	0	27	4	3	"PDK1"	"O15530"	12580	34910	130	4951	6044	2331	38	3205	3205	3238	302	9	85	74	0	725309	9.291	100000.000	100000.000	0.000	0.000	0.000	0.000	0.000	16.610	1746	2839	1746	2839	120	940	100	1660	"Y376"
0	0	0	27	5	3	"PDK1"	"O15530"	13100	34900	130	7863	6893	2237	32	3214	3214	3296	718	21	90	68	0	827169	5.010	100000.000	100000.000	0.000	0.000	0.000	0.000	0.000	16.610	4649	3679	4649	3679	120	940	100	1661	"Y376"
0	0	0	27	6	3	"PDK1"	"O15530"	13600	34910	140	5972	6181	2265	36	3211	3211	3228	222	6	95	88	0	964177	13.302	100000.000	100000.000	0.000	0.000	0.000	0.000	0.000	16.610	2761	2970	2761	2970	156	1140	100	1662	"Y376"
0	0	0	27	7	3	"Ripk1"	"Q13546"	14100	34910	160	3735	3752	219	5	3324	3324	3344	350	10	63	9	0	780410	1.166	100000.000	100000.000	0.000	0.000	0.000	0.000	0.000	16.610	411	428	411	428	208	1512	100	1663	"Y694"
0	0	0	27	8	3	"Ripk1"	"Q13546"	14600	34920	160	3444	3461	240	6	3122	3122	3135	194	6	76	31	0	719977	1.680	100000.000	100000.000	0.000	0.000	0.000	0.000	0.000	16.610	322	339	322	339	208	1512	100	1664	"Y694"
0	0	0	27	9	3	"Ripk1"	"Q13546"	15100	34930	140	3258	3311	452	13	2981	2981	2991	188	6	69	29	0	516458	1.702	100000.000	100000.000	0.000	0.000	0.000	0.000	0.000	16.610	277	330	277	330	156	1140	100	1665	"Y694"
0	0	0	27	1	4	"SHC3"	"Q92529"	11090	35540	170	3751	3907	619	15	3562	3562	3578	274	7	41	28	0	812627	1.201	100000.000	100000.000	0.000	0.000	0.000	0.000	0.000	16.610	189	345	189	345	208	1660	100	1666	"Y341"
0	0	0	27	2	4	"SHC3"	"Q92529"	11590	35540	170	3572	3743	444	11	3480	3480	3530	392	11	25	20	0	778546	0.543	100000.000	100000.000	0.000	0.000	0.000	0.000	0.000	16.610	92	263	92	263	208	1660	100	1667	"Y341"
0	0	0	27	3	4	"SHC3"	"Q92529"	12090	35540	170	3495	3640	403	11	3338	3338	3363	252	7	36	26	0	757076	1.099	100000.000	100000.000	0.000	0.000	0.000	0.000	0.000	16.610	157	302	157	302	208	1660	100	1668	"Y341"
0	0	0	27	4	4	"Smad3 "	"P84022"	12600	35560	70	4114	4021	355	8	3327	3327	3324	177	5	87	87	0	128664	3.938	100000.000	100000.000	0.000	0.000	0.000	0.000	0.000	16.610	787	694	787	694	32	236	100	1669	"S208"
0	0	0	27	5	4	"Smad3 "	"P84022"	13110	35570	70	4079	4040	224	5	3288	3288	3293	180	5	96	90	0	129275	4.150	100000.000	100000.000	0.000	0.000	0.000	0.000	0.000	16.610	791	752	791	752	32	236	100	1670	"S208"
0	0	0	27	6	4	"Smad3 "	"P84022"	13590	35540	80	3869	3804	319	8	3192	3192	3198	199	6	84	82	0	197788	3.045	100000.000	100000.000	0.000	0.000	0.000	0.000	0.000	16.610	677	612	677	612	52	340	100	1671	"S208"
0	0	0	27	7	4	"TAK1 "	"O43318"	14110	35520	70	3460	3526	349	9	3191	3191	3207	189	5	65	25	0	112821	1.688	100000.000	100000.000	0.000	0.000	0.000	0.000	0.000	16.610	269	335	269	335	32	236	100	1672	"T187"
0	0	0	27	8	4	"TAK1 "	"O43318"	14600	35560	70	3487	3477	144	4	3032	3032	3036	163	5	96	78	0	111256	2.706	100000.000	100000.000	0.000	0.000	0.000	0.000	0.000	16.610	455	445	455	445	32	236	100	1673	"T187"
0	0	0	27	9	4	"TAK1 "	"O43318"	15100	35560	80	3296	3300	162	4	2918	2918	2988	635	21	3	0	0	171622	0.491	100000.000	100000.000	0.000	0.000	0.000	0.000	0.000	16.610	378	382	378	382	52	340	100	1674	"T187"
0	0	0	27	1	5	"ACC1"	"P68133"	11100	36200	160	4367	4372	327	7	3626	3626	3669	546	14	76	14	0	909449	1.288	100000.000	100000.000	0.000	0.000	0.000	0.000	0.000	16.610	741	746	741	746	208	1512	100	1675	"Y93"
0	0	0	27	2	5	"ACC1"	"P68133"	11590	36200	140	4267	4337	825	19	3547	3547	3566	212	5	98	86	0	676546	3.637	100000.000	100000.000	0.000	0.000	0.000	0.000	0.000	16.610	720	790	720	790	156	1140	100	1676	"Y93"
0	0	0	27	3	5	"ACC1"	"P68133"	12090	36200	130	3777	3793	184	4	3361	3361	3369	179	5	95	63	0	455137	2.369	100000.000	100000.000	0.000	0.000	0.000	0.000	0.000	16.610	416	432	416	432	120	940	100	1677	"Y93"
0	0	0	27	4	5	"A-Raf"	"P10398"	12590	36160	90	3379	3405	251	7	3248	3248	3286	530	16	5	1	0	177079	0.225	100000.000	100000.000	0.000	0.000	0.000	0.000	0.000	16.610	131	157	131	157	52	420	100	1678	"T20"
0	0	0	27	5	5	"A-Raf"	"P10398"	13090	36160	170	3299	3328	333	10	3142	3142	3141	203	6	42	11	0	692238	0.921	100000.000	100000.000	0.000	0.000	0.000	0.000	0.000	16.610	157	186	157	186	208	1660	100	1679	"T20"
0	0	0	27	6	5	"A-Raf"	"P10398"	13590	36170	130	3323	3370	248	7	3146	3146	3155	193	6	47	18	0	404447	1.114	100000.000	100000.000	0.000	0.000	0.000	0.000	0.000	16.610	177	224	177	224	120	940	100	1680	"T20"
0	0	0	27	7	5	"BCAP"	"Q6ZUJ8"	14100	36200	80	3537	3553	345	9	3162	3162	3168	166	5	78	57	0	184754	2.319	100000.000	100000.000	0.000	0.000	0.000	0.000	0.000	16.610	375	391	375	391	52	340	100	1681	"Y570"
0	0	0	27	8	5	"BCAP"	"Q6ZUJ8"	14600	36200	70	3344	3403	251	7	3068	3068	3077	193	6	68	34	0	108898	1.689	100000.000	100000.000	0.000	0.000	0.000	0.000	0.000	16.610	276	335	276	335	32	236	100	1682	"Y570"
0	0	0	27	9	5	"BCAP"	"Q6ZUJ8"	15100	36190	170	3079	3117	235	7	3002	3002	3031	468	15	5	0	0	648312	0.184	100000.000	100000.000	0.000	0.000	0.000	0.000	0.000	16.610	77	115	77	115	208	1660	100	1683	"Y570"
0	0	0	27	1	6	"Cofilin 1"	"P23528"	11080	36830	100	5140	5130	1065	20	3610	3610	3614	220	6	96	82	0	410372	6.891	100000.000	100000.000	0.000	0.000	0.000	0.000	0.000	16.610	1530	1520	1530	1520	80	560	100	1684	"Y139"
0	0	0	27	2	6	"Cofilin 1"	"P23528"	11590	36850	100	5437	5130	889	17	3487	3487	3497	170	4	98	95	0	410360	9.606	100000.000	100000.000	0.000	0.000	0.000	0.000	0.000	16.610	1950	1643	1950	1643	80	560	100	1685	"Y139"
0	0	0	27	3	6	"Cofilin 1"	"P23528"	12090	36830	110	5222	5403	2693	49	3407	3407	3447	293	8	100	87	0	432275	6.676	100000.000	100000.000	0.000	0.000	0.000	0.000	0.000	16.610	1815	1996	1815	1996	80	656	100	1686	"Y139"
0	0	0	27	4	6	"CTNNB1"	"P35222"	12580	36830	170	3188	3200	175	5	3278	3278	3303	319	9	2	0	0	665527	-0.323	100000.000	100000.000	0.000	0.000	0.000	0.000	0.000	16.610	-90	-78	-90	-78	208	1660	100	1687	"Y654"
0	0	0	27	5	6	"CTNNB1"	"P35222"	13080	36830	170	3190	3213	212	6	3240	3240	3245	298	9	7	1	0	668292	-0.107	100000.000	100000.000	0.000	0.000	0.000	0.000	0.000	16.610	-50	-27	-50	-27	208	1660	100	1688	"Y654"
0	0	0	27	6	6	"CTNNB1"	"P35222"	13580	36830	170	3113	3127	338	10	3195	3195	3211	277	8	2	1	0	650482	-0.303	100000.000	100000.000	0.000	0.000	0.000	0.000	0.000	16.610	-82	-68	-82	-68	208	1660	100	1689	"Y654"
0	0	0	27	7	6	"IFNGR1 "	"P15260"	14100	36850	70	3486	3453	168	4	3116	3116	3121	172	5	81	53	0	110502	1.930	100000.000	100000.000	0.000	0.000	0.000	0.000	0.000	16.610	370	337	370	337	32	236	100	1690	"S495"
0	0	0	27	8	6	"IFNGR1 "	"P15260"	14590	36830	170	3176	3192	167	5	3079	3079	3263	2430	74	0	0	0	663903	-0.029	100000.000	100000.000	0.000	0.000	0.000	0.000	0.000	16.610	97	113	97	113	208	1660	100	1691	"S495"
0	0	0	27	9	6	"IFNGR1 "	"P15260"	15080	36820	70	3269	3258	162	4	3087	3087	3106	169	5	53	9	0	104265	0.899	100000.000	100000.000	0.000	0.000	0.000	0.000	0.000	16.610	182	171	182	171	32	236	100	1692	"S495"
-75	0	0	27	1	7	"empty"	"empty"	11100	37470	170	3539	3547	178	5	3560	3560	3572	249	6	8	0	0	737736	-0.100	100000.000	100000.000	0.000	0.000	0.000	0.000	0.000	16.610	-21	-13	-21	-13	208	1660	100	1693	"empty"
-75	0	0	27	2	7	"empty"	"empty"	11600	37470	170	3488	3483	195	5	3488	3488	3540	645	18	0	0	0	724411	-0.088	0.000	100000.000	0.000	0.000	0.000	0.000	0.000	Error	0	-5	0	-5	208	1660	100	1694	"empty"
-75	0	0	27	3	7	"empty"	"empty"	12100	37470	170	3355	3384	249	7	3355	3355	3355	170	5	15	6	0	703880	0.171	0.000	100000.000	0.000	0.000	0.000	0.000	0.000	Error	0	29	0	29	208	1660	100	1695	"empty"
-75	0	0	27	4	7	"empty"	"empty"	12600	37470	170	3252	3264	163	4	3282	3282	3293	296	8	4	0	0	678814	-0.098	100000.000	100000.000	0.000	0.000	0.000	0.000	0.000	16.610	-30	-18	-30	-18	208	1660	100	1696	"empty"
-75	0	0	27	5	7	"empty"	"empty"	13100	37470	170	3234	3249	243	7	3235	3235	3251	256	7	7	1	0	675855	-0.008	100000.000	100000.000	0.000	0.000	0.000	0.000	0.000	16.610	-1	14	-1	14	208	1660	100	1697	"empty"
-75	0	0	27	6	7	"empty"	"empty"	13600	37470	170	3179	3212	324	10	3186	3186	3200	244	7	8	2	0	668108	0.049	100000.000	100000.000	0.000	0.000	0.000	0.000	0.000	16.610	-7	26	-7	26	208	1660	100	1698	"empty"
0	0	0	27	7	7	"GLQAWPG-pS-AIPQFLG_GLQAWPGEAIPQFLG_60vs40"	"GLQAWPG-pS-AIPQFLG_GLQAWPGEAIPQFLG_60vs40"	14080	37470	100	8183	7082	2039	28	3159	3159	3172	196	6	91	86	0	566537	19.949	100000.000	100000.000	0.000	0.000	0.000	0.000	0.000	16.610	5024	3923	5024	3923	80	560	100	1699	"GLQAWPG-pS-AIPQFLG_GLQAWPGEAIPQFLG_60vs40"
0	0	0	27	8	7	"GLQAWPG-pS-AIPQFLG_GLQAWPGEAIPQFLG_60vs40"	"GLQAWPG-pS-AIPQFLG_GLQAWPGEAIPQFLG_60vs40"	14600	37470	100	7672	6646	2024	30	3079	3079	3496	2887	82	68	1	0	531682	1.091	100000.000	100000.000	0.000	0.000	0.000	0.000	0.000	16.610	4593	3567	4593	3567	80	560	100	1700	"GLQAWPG-pS-AIPQFLG_GLQAWPGEAIPQFLG_60vs40"
0	0	0	27	9	7	"GLQAWPG-pS-AIPQFLG_GLQAWPGEAIPQFLG_60vs40"	"GLQAWPG-pS-AIPQFLG_GLQAWPGEAIPQFLG_60vs40"	15090	37480	90	8114	7851	865	11	3096	3096	3125	372	11	100	100	0	408274	12.704	100000.000	100000.000	0.000	0.000	0.000	0.000	0.000	16.610	5018	4755	5018	4755	52	420	100	1701	"GLQAWPG-pS-AIPQFLG_GLQAWPGEAIPQFLG_60vs40"
0	0	0	28	1	1	"BLNK "	"Q8WV28"	15600	33610	170	3168	3335	428	12	3035	3035	3209	2185	68	0	0	0	693690	0.058	100000.000	100000.000	0.000	0.000	0.000	0.000	0.000	16.610	133	300	133	300	208	1660	100	1702	"Y178"
0	0	0	28	2	1	"BLNK "	"Q8WV28"	16100	33620	90	3796	3793	206	5	3034	3034	3051	208	6	100	92	0	197257	3.567	100000.000	100000.000	0.000	0.000	0.000	0.000	0.000	16.610	762	759	762	759	52	420	100	1703	"Y178"
0	0	0	28	3	1	"BLNK "	"Q8WV28"	16610	33640	130	3491	3573	365	10	3096	3096	3347	2298	68	0	0	0	428702	0.098	100000.000	100000.000	0.000	0.000	0.000	0.000	0.000	16.610	395	477	395	477	120	940	100	1704	"Y178"
0	0	0	28	4	1	"Catalase"	"P04040"	17090	33640	90	4357	4150	519	12	3075	3075	3101	199	6	88	84	0	215777	5.271	100000.000	100000.000	0.000	0.000	0.000	0.000	0.000	16.610	1282	1075	1282	1075	52	420	100	1705	"Y385"
0	0	0	28	5	1	"Catalase"	"P04040"	17590	33640	80	4818	4755	643	13	3305	3305	3347	284	8	96	88	0	247277	4.958	100000.000	100000.000	0.000	0.000	0.000	0.000	0.000	16.610	1513	1450	1513	1450	52	340	100	1706	"Y385"
0	0	0	28	6	1	"Catalase"	"P04040"	18090	33630	80	4772	4626	599	12	3291	3291	3285	169	5	90	84	0	240548	7.935	100000.000	100000.000	0.000	0.000	0.000	0.000	0.000	16.610	1481	1335	1481	1335	52	340	100	1707	"Y385"
0	0	0	28	7	1	"Cdc42"	"P60953"	18600	33640	60	3935	3927	198	5	3117	3117	3139	176	5	100	96	0	125658	4.477	100000.000	100000.000	0.000	0.000	0.000	0.000	0.000	16.610	818	810	818	810	32	176	100	1708	"Y64"
0	0	0	28	8	1	"Cdc42"	"P60953"	19090	33660	80	3704	3577	364	10	2903	2903	2929	231	7	82	71	0	186028	2.805	100000.000	100000.000	0.000	0.000	0.000	0.000	0.000	16.610	801	674	801	674	52	340	100	1709	"Y64"
0	0	0	28	9	1	"Cdc42"	"P60953"	19580	33640	80	3702	3634	260	7	2837	2837	2857	167	5	98	92	0	188968	4.653	100000.000	100000.000	0.000	0.000	0.000	0.000	0.000	16.610	865	797	865	797	52	340	100	1710	"Y64"
0	0	0	28	1	2	"Flt3"	"P36888"	15600	34270	70	3693	3685	160	4	2989	2989	3000	161	5	100	96	0	117935	4.255	100000.000	100000.000	0.000	0.000	0.000	0.000	0.000	16.610	704	696	704	696	32	236	100	1711	"Y842"
0	0	0	28	2	2	"Flt3"	"P36888"	16090	34290	70	3616	3586	256	7	2974	2974	3134	2100	67	0	0	0	114755	0.215	100000.000	100000.000	0.000	0.000	0.000	0.000	0.000	16.610	642	612	642	612	32	236	100	1712	"Y842"
0	0	0	28	3	2	"Flt3"	"P36888"	16610	34250	80	3742	3636	359	9	2997	2997	3031	577	19	71	1	0	189077	1.049	100000.000	100000.000	0.000	0.000	0.000	0.000	0.000	16.610	745	639	745	639	52	340	100	1713	"Y842"
0	0	0	28	4	2	"gp130 "	"P40189"	17120	34270	90	3570	3574	213	5	3102	3102	3110	188	6	90	71	0	185828	2.468	100000.000	100000.000	0.000	0.000	0.000	0.000	0.000	16.610	468	472	468	472	52	420	100	1714	"S782"
0	0	0	28	5	2	"gp130 "	"P40189"	17600	34280	110	3707	3697	262	7	3331	3331	3354	221	6	75	41	0	295730	1.552	100000.000	100000.000	0.000	0.000	0.000	0.000	0.000	16.610	376	366	376	366	80	656	100	1715	"S782"
0	0	0	28	6	2	"gp130 "	"P40189"	18100	34250	110	3824	3823	256	6	3442	3442	3469	324	9	56	15	0	305858	1.093	100000.000	100000.000	0.000	0.000	0.000	0.000	0.000	16.610	382	381	382	381	80	656	100	1716	"S782"
0	0	0	28	7	2	"HSP60"	"P10809"	18590	34260	170	3256	3285	285	8	3202	3202	3231	338	10	11	5	0	683382	0.160	100000.000	100000.000	0.000	0.000	0.000	0.000	0.000	16.610	54	83	54	83	208	1660	100	1717	"S70"
0	0	0	28	8	2	"HSP60"	"P10809"	19090	34260	170	2955	2974	148	4	3018	3018	3038	297	9	0	0	0	618643	-0.215	100000.000	100000.000	0.000	0.000	0.000	0.000	0.000	16.610	-63	-44	-63	-44	208	1660	100	1718	"S70"
0	0	0	28	9	2	"HSP60"	"P10809"	19590	34270	170	2981	2984	155	5	2914	2914	2933	217	7	16	1	0	620680	0.235	100000.000	100000.000	0.000	0.000	0.000	0.000	0.000	16.610	67	70	67	70	208	1660	100	1719	"S70"
0	0	0	28	1	3	"IL7R "	"P16871"	15590	34920	100	4220	4026	509	12	2973	2973	2996	243	8	86	81	0	322076	4.239	100000.000	100000.000	0.000	0.000	0.000	0.000	0.000	16.610	1247	1053	1247	1053	80	560	100	1720	"Y449"
0	0	0	28	2	3	"IL7R "	"P16871"	16090	34930	100	4167	4069	367	9	2921	2921	2925	173	5	93	93	0	325532	6.613	100000.000	100000.000	0.000	0.000	0.000	0.000	0.000	16.610	1246	1148	1246	1148	80	560	100	1721	"Y449"
0	0	0	28	3	3	"IL7R "	"P16871"	16590	34930	100	4154	4132	667	16	2980	2980	3002	289	9	90	88	0	330528	3.910	100000.000	100000.000	0.000	0.000	0.000	0.000	0.000	16.610	1174	1152	1174	1152	80	560	100	1722	"Y449"
0	0	0	28	4	3	"IRAK4"	"P51617"	17090	34920	170	3039	3060	198	6	3046	3046	3073	323	10	4	2	0	636564	-0.040	100000.000	100000.000	0.000	0.000	0.000	0.000	0.000	16.610	-7	14	-7	14	208	1660	100	1723	"T345"
0	0	0	28	5	3	"IRAK4"	"P51617"	17590	34920	170	3112	3117	218	6	3139	3139	3171	591	18	0	0	0	648308	-0.091	100000.000	100000.000	0.000	0.000	0.000	0.000	0.000	16.610	-27	-22	-27	-22	208	1660	100	1724	"T345"
0	0	0	28	6	3	"IRAK4"	"P51617"	18080	34920	170	3112	3129	202	6	3263	3263	3300	406	12	0	0	0	650831	-0.421	100000.000	100000.000	0.000	0.000	0.000	0.000	0.000	16.610	-151	-134	-151	-134	208	1660	100	1725	"T345"
0	0	0	28	7	3	"LIMK1"	"P53667"	18600	34930	110	4915	4822	591	12	3296	3296	3309	206	6	95	93	0	385759	7.345	100000.000	100000.000	0.000	0.000	0.000	0.000	0.000	16.610	1619	1526	1619	1526	80	656	100	1726	"T508"
0	0	0	28	8	3	"LIMK1"	"P53667"	19080	34920	80	3965	3932	237	6	2906	2906	2931	446	15	98	82	0	204488	2.244	100000.000	100000.000	0.000	0.000	0.000	0.000	0.000	16.610	1059	1026	1059	1026	52	340	100	1727	"T508"
0	0	0	28	9	3	"LIMK1"	"P53667"	19590	34930	90	3781	3793	170	4	2819	2819	2821	154	5	100	100	0	197222	6.312	100000.000	100000.000	0.000	0.000	0.000	0.000	0.000	16.610	962	974	962	974	52	420	100	1728	"T508"
0	0	0	28	1	4	"p38-alpha "	"Q16539"	15610	35570	170	3730	3721	142	3	2990	2990	3004	177	5	100	100	0	773954	4.051	100000.000	100000.000	0.000	0.000	0.000	0.000	0.000	16.610	740	731	740	731	208	1660	100	1729	"T122"
0	0	0	28	2	4	"p38-alpha "	"Q16539"	16100	35570	180	3617	3616	231	6	3009	3009	3048	907	29	4	0	0	925646	0.626	100000.000	100000.000	0.000	0.000	0.000	0.000	0.000	16.610	608	607	608	607	256	1924	100	1730	"T122"
0	0	0	28	3	4	"p38-alpha "	"Q16539"	16600	35570	180	3739	3834	656	17	3076	3076	3091	222	7	98	85	0	981457	3.347	100000.000	100000.000	0.000	0.000	0.000	0.000	0.000	16.610	663	758	663	758	256	1924	100	1731	"T122"
0	0	0	28	4	4	"MEK1 "	"Q02750"	17090	35560	170	3288	3552	1441	40	3170	3170	3191	376	11	22	11	0	738791	0.960	100000.000	100000.000	0.000	0.000	0.000	0.000	0.000	16.610	118	382	118	382	208	1660	100	1732	"S297"
0	0	0	28	5	4	"MEK1 "	"Q02750"	17590	35560	170	3476	4088	3042	74	3358	3358	3379	254	7	28	15	0	850401	2.791	100000.000	100000.000	0.000	0.000	0.000	0.000	0.000	16.610	118	730	118	730	208	1660	100	1733	"S297"
0	0	0	28	6	4	"MEK1 "	"Q02750"	18090	35560	170	3417	3465	311	8	3334	3334	3374	520	15	10	1	0	720625	0.175	100000.000	100000.000	0.000	0.000	0.000	0.000	0.000	16.610	83	131	83	131	208	1660	100	1734	"S297"
0	0	0	28	7	4	"P27kip1"	"P46527"	18590	35560	170	3162	3189	378	11	3043	3043	3043	173	5	37	13	0	663208	0.844	100000.000	100000.000	0.000	0.000	0.000	0.000	0.000	16.610	119	146	119	146	208	1660	100	1735	"Y74"
0	0	0	28	8	4	"P27kip1"	"P46527"	19090	35560	110	3232	3248	157	4	2885	2885	2910	227	7	87	18	0	259813	1.489	100000.000	100000.000	0.000	0.000	0.000	0.000	0.000	16.610	347	363	347	363	80	656	100	1736	"Y74"
0	0	0	28	9	4	"P27kip1"	"P46527"	19590	35560	110	3334	3355	188	5	2940	2940	2951	208	7	86	47	0	268435	1.942	100000.000	100000.000	0.000	0.000	0.000	0.000	0.000	16.610	394	415	394	415	80	656	100	1737	"Y74"
0	0	0	28	1	5	"PPARG "	"P37231"	15600	36200	150	3442	3456	256	7	3047	3047	3054	157	5	89	69	0	539076	2.561	100000.000	100000.000	0.000	0.000	0.000	0.000	0.000	16.610	395	409	395	409	156	1272	100	1738	"S112"
0	0	0	28	2	5	"PPARG "	"P37231"	16100	36190	170	3336	3331	261	7	3066	3066	3078	193	6	60	30	0	692815	1.311	100000.000	100000.000	0.000	0.000	0.000	0.000	0.000	16.610	270	265	270	265	208	1660	100	1739	"S112"
0	0	0	28	3	5	"PPARG "	"P37231"	16590	36190	170	3416	3412	239	7	3211	3211	3257	316	9	26	2	0	709793	0.491	100000.000	100000.000	0.000	0.000	0.000	0.000	0.000	16.610	205	201	205	201	208	1660	100	1740	"S112"
0	0	0	28	4	5	"Pyk2 "	"Q14289"	17090	36200	170	7789	7500	1086	14	3315	3315	3359	294	8	98	95	0	1560005	14.085	100000.000	100000.000	0.000	0.000	0.000	0.000	0.000	16.610	4474	4185	4474	4185	208	1660	100	1741	"S399"
0	0	0	28	5	5	"Pyk2 "	"Q14289"	17600	36210	170	7986	7801	863	11	3379	3379	3527	1633	46	96	93	0	1622610	2.617	100000.000	100000.000	0.000	0.000	0.000	0.000	0.000	16.610	4607	4422	4607	4422	208	1660	100	1742	"S399"
0	0	0	28	6	5	"Pyk2 "	"Q14289"	18090	36210	170	8036	7919	842	10	3372	3372	3398	336	9	100	97	0	1647114	13.455	100000.000	100000.000	0.000	0.000	0.000	0.000	0.000	16.610	4664	4547	4664	4547	208	1660	100	1743	"S399"
0	0	0	28	7	5	"STAT1 "	"P42224"	18600	36190	120	3426	3445	218	6	3170	3170	3179	212	6	60	15	0	413383	1.255	100000.000	100000.000	0.000	0.000	0.000	0.000	0.000	16.610	256	275	256	275	120	820	100	1744	"S708"
0	0	0	28	8	5	"STAT1 "	"P42224"	19100	36190	170	3345	3357	265	7	3116	3116	3127	193	6	57	24	0	698316	1.192	100000.000	100000.000	0.000	0.000	0.000	0.000	0.000	16.610	229	241	229	241	208	1660	100	1745	"S708"
0	0	0	28	9	5	"STAT1 "	"P42224"	19600	36200	150	3526	3541	218	6	3205	3205	3224	534	16	9	0	0	552439	0.594	100000.000	100000.000	0.000	0.000	0.000	0.000	0.000	16.610	321	336	321	336	156	1272	100	1746	"S708"
0	0	0	28	1	6	"STAT5B "	"P51692"	15600	36820	70	3948	3894	232	5	3014	3014	3024	170	5	100	96	0	124605	5.118	100000.000	100000.000	0.000	0.000	0.000	0.000	0.000	16.610	934	880	934	880	32	236	100	1747	"S731"
0	0	0	28	2	6	"STAT5B "	"P51692"	16080	36830	80	4143	4020	584	14	3014	3014	3016	164	5	82	80	0	209021	6.122	100000.000	100000.000	0.000	0.000	0.000	0.000	0.000	16.610	1129	1006	1129	1006	52	340	100	1748	"S731"
0	0	0	28	3	6	"STAT5B "	"P51692"	16600	36850	80	3989	3896	465	11	3062	3062	3070	160	5	88	84	0	202595	5.163	100000.000	100000.000	0.000	0.000	0.000	0.000	0.000	16.610	927	834	927	834	52	340	100	1749	"S731"
0	0	0	28	4	6	"Syk "	"P43405"	17100	36850	90	4896	4775	390	8	3165	3165	3163	153	4	98	98	0	248277	10.536	100000.000	100000.000	0.000	0.000	0.000	0.000	0.000	16.610	1731	1610	1731	1610	52	420	100	1750	"Y348"
0	0	0	28	5	6	"Syk "	"P43405"	17580	36840	100	5051	4811	636	13	3368	3368	3381	190	5	95	86	0	384860	7.526	100000.000	100000.000	0.000	0.000	0.000	0.000	0.000	16.610	1683	1443	1683	1443	80	560	100	1751	"Y348"
0	0	0	28	6	6	"Syk "	"P43405"	18080	36860	80	5147	5013	520	10	3359	3359	3391	403	11	94	90	0	260680	4.025	100000.000	100000.000	0.000	0.000	0.000	0.000	0.000	16.610	1788	1654	1788	1654	52	340	100	1752	"Y348"
0	0	0	28	7	6	"Calmodulin "	"P62158"	18590	36850	120	3953	3945	241	6	3226	3226	3232	162	5	97	93	0	473440	4.401	100000.000	100000.000	0.000	0.000	0.000	0.000	0.000	16.610	727	719	727	719	120	820	100	1753	"Y99"
0	0	0	28	8	6	"Calmodulin "	"P62158"	19090	36860	120	4038	4033	180	4	3250	3250	3259	183	5	99	97	0	483926	4.230	100000.000	100000.000	0.000	0.000	0.000	0.000	0.000	16.610	788	783	788	783	120	820	100	1754	"Y99"
0	0	0	28	9	6	"Calmodulin "	"P62158"	19600	36850	130	4313	4348	502	11	3408	3408	3432	480	13	95	40	0	521746	1.908	100000.000	100000.000	0.000	0.000	0.000	0.000	0.000	16.610	905	940	905	940	120	940	100	1755	"Y99"
-75	0	0	28	1	7	"empty"	"empty"	15610	37480	170	3006	3021	215	7	3022	3022	3173	2399	75	0	0	0	628357	-0.063	100000.000	100000.000	0.000	0.000	0.000	0.000	0.000	16.610	-16	-1	-16	-1	208	1660	100	1756	"empty"
-75	0	0	28	2	7	"empty"	"empty"	16110	37480	170	3049	3077	174	5	3086	3086	3483	4001	114	0	0	0	639948	-0.101	100000.000	100000.000	0.000	0.000	0.000	0.000	0.000	16.610	-37	-9	-37	-9	208	1660	100	1757	"empty"
-75	0	0	28	3	7	"empty"	"empty"	16610	37480	170	3111	3121	191	6	3105	3105	3116	182	5	12	3	0	649109	0.027	100000.000	100000.000	0.000	0.000	0.000	0.000	0.000	16.610	6	16	6	16	208	1660	100	1758	"empty"
-75	0	0	28	4	7	"empty"	"empty"	17110	37480	170	3107	3116	158	5	3164	3164	3165	180	5	6	0	0	648146	-0.272	100000.000	100000.000	0.000	0.000	0.000	0.000	0.000	16.610	-57	-48	-57	-48	208	1660	100	1759	"empty"
-75	0	0	28	5	7	"empty"	"empty"	17610	37480	170	3230	3240	193	5	3228	3228	3232	174	5	9	1	0	673892	0.046	100000.000	100000.000	0.000	0.000	0.000	0.000	0.000	16.610	2	12	2	12	208	1660	100	1760	"empty"
-75	0	0	28	6	7	"empty"	"empty"	18110	37480	170	3278	3292	176	5	3281	3281	3290	183	5	10	0	0	684777	0.011	100000.000	100000.000	0.000	0.000	0.000	0.000	0.000	16.610	-3	11	-3	11	208	1660	100	1761	"empty"
0	0	0	28	7	7	"Control-Spot"	"Tau"	18580	37490	130	3963	3968	334	8	3245	3245	3269	473	14	81	20	0	476192	1.478	100000.000	100000.000	0.000	0.000	0.000	0.000	0.000	16.610	718	723	718	723	120	940	100	1762	"Control-Spot"
0	0	0	28	8	7	"Control-Spot"	"Tau"	19080	37490	110	4021	4043	164	4	3252	3252	3271	247	7	100	96	0	323456	3.126	100000.000	100000.000	0.000	0.000	0.000	0.000	0.000	16.610	769	791	769	791	80	656	100	1763	"Control-Spot"
0	0	0	28	9	7	"Control-Spot"	"Tau"	19580	37480	110	4341	4340	186	4	3447	3447	3450	164	4	100	100	0	347235	5.427	100000.000	100000.000	0.000	0.000	0.000	0.000	0.000	16.610	894	893	894	893	80	656	100	1764	"Control-Spot"
0	0	0	29	1	1	"Anxa1"	"P04083"	2070	38090	90	3668	3657	257	7	3170	3170	3202	269	8	80	44	0	190157	1.691	100000.000	100000.000	0.000	0.000	0.000	0.000	0.000	16.610	498	487	498	487	52	420	100	1765	"Y20"
0	0	0	29	2	1	"Anxa1"	"P04083"	2570	38120	70	3798	3826	154	4	3148	3148	3159	168	5	100	100	0	122433	3.970	100000.000	100000.000	0.000	0.000	0.000	0.000	0.000	16.610	650	678	650	678	32	236	100	1766	"Y20"
0	0	0	29	3	1	"Anxa1"	"P04083"	3060	38120	80	3764	3843	346	9	3301	3301	3359	365	10	80	15	0	199838	1.326	100000.000	100000.000	0.000	0.000	0.000	0.000	0.000	16.610	463	542	463	542	52	340	100	1767	"Y20"
0	0	0	29	4	1	"Bax"	"Q07812"	3560	38090	100	3423	3479	287	8	3279	3279	3310	237	7	38	10	0	278315	0.713	100000.000	100000.000	0.000	0.000	0.000	0.000	0.000	16.610	144	200	144	200	80	560	100	1768	"S184"
0	0	0	29	5	1	"Bax"	"Q07812"	4060	38110	100	3382	3401	355	10	3193	3193	3227	550	17	8	1	0	272079	0.316	100000.000	100000.000	0.000	0.000	0.000	0.000	0.000	16.610	189	208	189	208	80	560	100	1769	"S184"
0	0	0	29	6	1	"Bax"	"Q07812"	4560	38100	170	3372	3370	219	6	3328	3328	3336	252	7	16	0	0	700891	0.135	100000.000	100000.000	0.000	0.000	0.000	0.000	0.000	16.610	44	42	44	42	208	1660	100	1770	"S184"
0	0	0	29	7	1	"CHOP"	"P35638"	5060	38100	170	3589	3628	277	7	3568	3568	3597	556	15	4	0	0	754707	0.056	100000.000	100000.000	0.000	0.000	0.000	0.000	0.000	16.610	21	60	21	60	208	1660	100	1771	"S79"
0	0	0	29	8	1	"CHOP"	"P35638"	5560	38100	170	3653	3731	334	8	3589	3589	3597	191	5	23	14	0	775977	0.702	100000.000	100000.000	0.000	0.000	0.000	0.000	0.000	16.610	64	142	64	142	208	1660	100	1772	"S79"
0	0	0	29	9	1	"CHOP"	"P35638"	6060	38110	60	4239	4151	295	7	3595	3595	3611	164	4	87	78	0	132842	3.293	100000.000	100000.000	0.000	0.000	0.000	0.000	0.000	16.610	644	556	644	556	32	176	100	1773	"S79"
0	0	0	29	1	2	"Crk "	"P46108"	2070	38760	170	3302	3349	355	10	3276	3276	3307	363	10	12	7	0	696525	0.116	100000.000	100000.000	0.000	0.000	0.000	0.000	0.000	16.610	26	73	26	73	208	1660	100	1774	"Y221"
0	0	0	29	2	2	"Crk "	"P46108"	2570	38760	60	4157	4110	302	7	3390	3390	3428	255	7	90	84	0	131527	2.675	100000.000	100000.000	0.000	0.000	0.000	0.000	0.000	16.610	767	720	767	720	32	176	100	1775	"Y221"
0	0	0	29	3	2	"Crk "	"P46108"	3080	38760	70	3988	3959	309	7	3332	3332	3368	292	8	84	65	0	126688	2.024	100000.000	100000.000	0.000	0.000	0.000	0.000	0.000	16.610	656	627	656	627	32	236	100	1776	"Y221"
0	0	0	29	4	2	"EEA1"	"Q15075"	3560	38750	170	3269	3300	273	8	3258	3258	3298	332	10	12	2	0	686368	0.006	100000.000	100000.000	0.000	0.000	0.000	0.000	0.000	16.610	11	42	11	42	208	1660	100	1777	"T431"
0	0	0	29	5	2	"EEA1"	"Q15075"	4060	38750	170	3264	3317	344	10	3187	3187	3212	296	9	21	9	0	690003	0.355	100000.000	100000.000	0.000	0.000	0.000	0.000	0.000	16.610	77	130	77	130	208	1660	100	1778	"T431"
0	0	0	29	6	2	"EEA1"	"Q15075"	4570	38770	60	3885	3769	383	10	3346	3346	3356	229	6	65	56	0	120614	1.803	100000.000	100000.000	0.000	0.000	0.000	0.000	0.000	16.610	539	423	539	423	32	176	100	1779	"T431"
0	0	0	29	7	2	"IKK-alpha "	"O15111"	5070	38750	80	4321	4296	350	8	3492	3492	3498	310	8	86	75	0	223414	2.574	100000.000	100000.000	0.000	0.000	0.000	0.000	0.000	16.610	829	804	829	804	52	340	100	1780	"T23"
0	0	0	29	8	2	"IKK-alpha "	"O15111"	5570	38750	70	4770	4729	262	5	3534	3534	3549	264	7	96	96	0	151337	4.470	100000.000	100000.000	0.000	0.000	0.000	0.000	0.000	16.610	1236	1195	1236	1195	32	236	100	1781	"T23"
0	0	0	29	9	2	"IKK-alpha "	"O15111"	6050	38750	70	4701	4751	258	5	3499	3499	3519	170	4	100	100	0	152037	7.247	100000.000	100000.000	0.000	0.000	0.000	0.000	0.000	16.610	1202	1252	1202	1252	32	236	100	1782	"T23"
0	0	0	29	1	3	"Jak2 "	"O60674"	2080	39400	170	3291	3326	257	7	3231	3231	3266	316	9	14	2	0	691865	0.190	100000.000	100000.000	0.000	0.000	0.000	0.000	0.000	16.610	60	95	60	95	208	1660	100	1783	"Y1007"
0	0	0	29	2	3	"Jak2 "	"O60674"	2580	39400	170	3388	3392	180	5	3235	3235	3280	345	10	13	0	0	705554	0.325	100000.000	100000.000	0.000	0.000	0.000	0.000	0.000	16.610	153	157	153	157	208	1660	100	1784	"Y1007"
0	0	0	29	3	3	"Jak2 "	"O60674"	3080	39400	170	3314	3321	223	6	3254	3254	3294	371	11	8	1	0	690759	0.073	100000.000	100000.000	0.000	0.000	0.000	0.000	0.000	16.610	60	67	60	67	208	1660	100	1785	"Y1007"
0	0	0	29	4	3	"Keap1"	"Q14145"	3580	39400	170	3272	3284	235	7	3244	3244	3312	824	24	0	0	0	683076	-0.034	100000.000	100000.000	0.000	0.000	0.000	0.000	0.000	16.610	28	40	28	40	208	1660	100	1786	"Y141"
0	0	0	29	5	3	"Keap1"	"Q14145"	4080	39400	170	3310	3323	255	7	3269	3269	3285	275	8	15	2	0	691246	0.138	100000.000	100000.000	0.000	0.000	0.000	0.000	0.000	16.610	41	54	41	54	208	1660	100	1787	"Y141"
0	0	0	29	6	3	"Keap1"	"Q14145"	4580	39400	170	3385	3390	249	7	3367	3367	3384	274	8	13	0	0	705137	0.022	100000.000	100000.000	0.000	0.000	0.000	0.000	0.000	16.610	18	23	18	23	208	1660	100	1788	"Y141"
0	0	0	29	7	3	"MK2"	"P16389"	5080	39400	70	4139	4134	254	6	3450	3450	3452	218	6	93	90	0	132295	3.128	100000.000	100000.000	0.000	0.000	0.000	0.000	0.000	16.610	689	684	689	684	32	236	100	1789	"Y132"
0	0	0	29	8	3	"MK2"	"P16389"	5580	39400	170	3607	3712	378	10	3488	3488	3497	242	6	33	22	0	772144	0.888	100000.000	100000.000	0.000	0.000	0.000	0.000	0.000	16.610	119	224	119	224	208	1660	100	1790	"Y132"
0	0	0	29	9	3	"MK2"	"P16389"	6090	39400	80	4160	4118	329	7	3493	3493	3528	257	7	78	63	0	214143	2.296	100000.000	100000.000	0.000	0.000	0.000	0.000	0.000	16.610	667	625	667	625	52	340	100	1791	"Y132"
0	0	0	29	1	4	"MyD88"	"Q99836"	2070	40060	160	4327	4290	454	10	3158	3158	3206	398	12	90	85	0	892273	2.724	100000.000	100000.000	0.000	0.000	0.000	0.000	0.000	16.610	1169	1132	1169	1132	208	1512	100	1792	"Y257"
0	0	0	29	2	4	"MyD88"	"Q99836"	2570	40060	160	4468	4509	661	14	3234	3234	3266	309	9	95	89	0	937793	4.023	100000.000	100000.000	0.000	0.000	0.000	0.000	0.000	16.610	1234	1275	1234	1275	208	1512	100	1793	"Y257"
0	0	0	29	3	4	"MyD88"	"Q99836"	3070	40060	160	4571	4554	364	7	3248	3248	3287	291	8	98	96	0	947211	4.354	100000.000	100000.000	0.000	0.000	0.000	0.000	0.000	16.610	1323	1306	1323	1306	208	1512	100	1794	"Y257"
0	0	0	29	4	4	"NFkB-p105 "	"P19838"	3560	40050	170	3238	3247	216	6	3291	3291	3325	258	7	5	1	0	675359	-0.302	100000.000	100000.000	0.000	0.000	0.000	0.000	0.000	16.610	-53	-44	-53	-44	208	1660	100	1795	"S337"
0	0	0	29	5	4	"NFkB-p105 "	"P19838"	4060	40050	170	3196	3213	269	8	3289	3289	3314	245	7	5	2	0	668389	-0.412	100000.000	100000.000	0.000	0.000	0.000	0.000	0.000	16.610	-93	-76	-93	-76	208	1660	100	1796	"S337"
0	0	0	29	6	4	"NFkB-p105 "	"P19838"	4560	40050	170	3321	3329	216	6	3394	3394	3412	239	7	6	0	0	692342	-0.347	100000.000	100000.000	0.000	0.000	0.000	0.000	0.000	16.610	-73	-65	-73	-65	208	1660	100	1797	"S337"
0	0	0	29	7	4	"PKACa "	"P17612"	5050	40060	140	3860	3881	272	7	3478	3478	3495	295	8	68	16	0	605433	1.308	100000.000	100000.000	0.000	0.000	0.000	0.000	0.000	16.610	382	403	382	403	156	1140	100	1798	"S338"
0	0	0	29	8	4	"PKACa "	"P17612"	5570	40040	150	3899	3910	177	4	3530	3530	3540	217	6	84	36	0	610008	1.705	100000.000	100000.000	0.000	0.000	0.000	0.000	0.000	16.610	369	380	369	380	156	1272	100	1799	"S338"
0	0	0	29	9	4	"PKACa "	"P17612"	6070	40040	140	3805	3808	154	4	3501	3501	3513	196	5	76	30	0	594091	1.505	100000.000	100000.000	0.000	0.000	0.000	0.000	0.000	16.610	304	307	304	307	156	1140	100	1800	"S338"
0	0	0	29	1	5	"PDK1"	"O15530"	2070	40700	160	5502	6609	2695	40	3189	3189	3245	527	16	87	67	0	1374703	6.383	100000.000	100000.000	0.000	0.000	0.000	0.000	0.000	16.610	2313	3420	2313	3420	208	1512	100	1801	"Y373"
0	0	0	29	2	5	"PDK1"	"O15530"	2570	40690	140	8504	7458	2351	31	3178	3178	3225	270	8	100	98	0	1163501	15.678	100000.000	100000.000	0.000	0.000	0.000	0.000	0.000	16.610	5326	4280	5326	4280	156	1140	100	1802	"Y373"
0	0	0	29	3	5	"PDK1"	"O15530"	3070	40690	150	8011	6815	2064	30	3122	3122	3153	266	8	100	98	0	1063153	13.767	100000.000	100000.000	0.000	0.000	0.000	0.000	0.000	16.610	4889	3693	4889	3693	156	1272	100	1803	"Y373"
0	0	0	29	4	5	"Ripk1"	"Q13546"	3590	40700	80	4094	3946	406	10	3296	3296	3361	394	11	76	53	0	205217	1.485	100000.000	100000.000	0.000	0.000	0.000	0.000	0.000	16.610	798	650	798	650	52	340	100	1804	"Y424"
0	0	0	29	5	5	"Ripk1"	"Q13546"	4070	40690	60	4240	4166	229	5	3275	3275	3309	217	6	100	96	0	133308	3.949	100000.000	100000.000	0.000	0.000	0.000	0.000	0.000	16.610	965	891	965	891	32	176	100	1805	"Y424"
0	0	0	29	6	5	"Ripk1"	"Q13546"	4570	40700	80	4124	4063	399	9	3390	3390	3388	196	5	80	73	0	211258	3.444	100000.000	100000.000	0.000	0.000	0.000	0.000	0.000	16.610	734	673	734	673	52	340	100	1806	"Y424"
0	0	0	29	7	5	"Smad1 "	"Q15797"	5070	40690	170	3565	3675	450	12	3483	3483	3509	262	7	25	10	0	764333	0.634	100000.000	100000.000	0.000	0.000	0.000	0.000	0.000	16.610	82	192	82	192	208	1660	100	1807	"S463"
0	0	0	29	8	5	"Smad1 "	"Q15797"	5570	40680	170	3513	3528	215	6	3433	3433	3450	293	8	11	2	0	733900	0.266	100000.000	100000.000	0.000	0.000	0.000	0.000	0.000	16.610	80	95	80	95	208	1660	100	1808	"S463"
0	0	0	29	9	5	"Smad1 "	"Q15797"	6070	40680	170	3410	3425	172	5	3450	3450	3463	178	5	9	1	0	712475	-0.213	100000.000	100000.000	0.000	0.000	0.000	0.000	0.000	16.610	-40	-25	-40	-25	208	1660	100	1809	"S463"
0	0	0	29	1	6	"TAB1"	"Q15750"	2060	41340	150	5503	5736	1729	30	3313	3313	3378	363	10	89	74	0	894832	6.496	100000.000	100000.000	0.000	0.000	0.000	0.000	0.000	16.610	2190	2423	2190	2423	156	1272	100	1810	"S438"
0	0	0	29	2	6	"TAB1"	"Q15750"	2570	41340	120	6661	6178	1549	25	3261	3261	3363	890	26	82	71	0	741402	3.163	100000.000	100000.000	0.000	0.000	0.000	0.000	0.000	16.610	3400	2917	3400	2917	120	820	100	1811	"S438"
0	0	0	29	3	6	"TAB1"	"Q15750"	3060	41330	150	5270	5222	1445	27	3174	3174	3244	349	10	85	67	0	814611	5.668	100000.000	100000.000	0.000	0.000	0.000	0.000	0.000	16.610	2096	2048	2096	2048	156	1272	100	1812	"S438"
0	0	0	29	4	6	"Tgfbr2"	"P37173"	3540	41320	110	3280	3337	286	8	3162	3162	3197	290	9	25	3	0	266985	0.483	100000.000	100000.000	0.000	0.000	0.000	0.000	0.000	16.610	118	175	118	175	80	656	100	1813	"Y259"
0	0	0	29	5	6	"Tgfbr2"	"P37173"	4060	41330	170	3213	3230	212	6	3240	3240	3259	215	6	11	2	0	671857	-0.135	100000.000	100000.000	0.000	0.000	0.000	0.000	0.000	16.610	-27	-10	-27	-10	208	1660	100	1814	"Y259"
0	0	0	29	6	6	"Tgfbr2"	"P37173"	4560	41330	170	3396	3395	200	5	3382	3382	3400	316	9	5	0	0	706086	-0.016	100000.000	100000.000	0.000	0.000	0.000	0.000	0.000	16.610	14	13	14	13	208	1660	100	1815	"Y259"
0	0	0	29	7	6	"XIAP "	"P98170"	5060	41310	130	6897	7717	2822	36	3549	3549	3602	362	10	97	89	0	926068	11.367	100000.000	100000.000	0.000	0.000	0.000	0.000	0.000	16.610	3348	4168	3348	4168	120	940	100	1816	"S87"
0	0	0	29	8	6	"XIAP "	"P98170"	5560	41340	140	6640	7908	2787	35	3545	3545	3561	213	5	100	100	0	1233718	20.408	100000.000	100000.000	0.000	0.000	0.000	0.000	0.000	16.610	3095	4363	3095	4363	156	1140	100	1817	"S87"
0	0	0	29	9	6	"XIAP "	"P98170"	6060	41320	130	8609	8282	2833	34	3539	3539	3576	252	7	100	100	0	993821	18.675	100000.000	100000.000	0.000	0.000	0.000	0.000	0.000	16.610	5070	4743	5070	4743	120	940	100	1818	"S87"
-75	0	0	29	1	7	"empty"	"empty"	2070	41950	170	3381	3417	339	9	3431	3431	3536	591	16	4	1	0	710806	-0.201	100000.000	100000.000	0.000	0.000	0.000	0.000	0.000	16.610	-50	-14	-50	-14	208	1660	100	1819	"empty"
-75	0	0	29	2	7	"empty"	"empty"	2570	41950	170	3400	3574	706	19	3373	3373	3457	460	13	11	6	0	743394	0.254	100000.000	100000.000	0.000	0.000	0.000	0.000	0.000	16.610	27	201	27	201	208	1660	100	1820	"empty"
-75	0	0	29	3	7	"empty"	"empty"	3070	41950	170	3207	3243	200	6	3283	3283	3374	1015	30	0	0	0	674595	-0.129	100000.000	100000.000	0.000	0.000	0.000	0.000	0.000	16.610	-76	-40	-76	-40	208	1660	100	1821	"empty"
-75	0	0	29	4	7	"empty"	"empty"	3570	41950	170	3240	3258	229	7	3246	3246	3285	299	9	5	1	0	677689	-0.090	100000.000	100000.000	0.000	0.000	0.000	0.000	0.000	16.610	-6	12	-6	12	208	1660	100	1822	"empty"
-75	0	0	29	5	7	"empty"	"empty"	4070	41950	170	3302	3314	205	6	3268	3268	3294	229	6	14	2	0	689217	0.087	100000.000	100000.000	0.000	0.000	0.000	0.000	0.000	16.610	34	46	34	46	208	1660	100	1823	"empty"
-75	0	0	29	6	7	"empty"	"empty"	4570	41950	170	3224	3225	190	5	3322	3322	3340	211	6	4	0	0	670796	-0.545	100000.000	100000.000	0.000	0.000	0.000	0.000	0.000	16.610	-98	-97	-98	-97	208	1660	100	1824	"empty"
-75	0	0	29	7	7	"empty"	"empty"	5070	41950	170	3438	3465	297	8	3447	3447	3454	232	6	10	2	0	720625	0.047	100000.000	100000.000	0.000	0.000	0.000	0.000	0.000	16.610	-9	18	-9	18	208	1660	100	1825	"empty"
-75	0	0	29	8	7	"empty"	"empty"	5570	41950	170	3496	3495	159	4	3501	3501	3515	256	7	4	0	0	726953	-0.078	100000.000	100000.000	0.000	0.000	0.000	0.000	0.000	16.610	-5	-6	-5	-6	208	1660	100	1826	"empty"
-75	0	0	29	9	7	"empty"	"empty"	6070	41950	170	3459	3474	227	6	3461	3461	3480	236	6	7	1	0	722642	-0.025	100000.000	100000.000	0.000	0.000	0.000	0.000	0.000	16.610	-2	13	-2	13	208	1660	100	1827	"empty"
0	0	0	30	1	1	"PTEN"	"P60484"	6580	38070	170	3642	3761	426	11	3587	3587	3599	221	6	26	15	0	782339	0.733	100000.000	100000.000	0.000	0.000	0.000	0.000	0.000	16.610	55	174	55	174	208	1660	100	1828	"T382/3/5"
0	0	0	30	2	1	"PTEN"	"P60484"	7080	38070	170	3739	3864	558	14	3594	3594	3593	238	6	34	16	0	803756	1.139	100000.000	100000.000	0.000	0.000	0.000	0.000	0.000	16.610	145	270	145	270	208	1660	100	1829	"T382/3/5"
0	0	0	30	3	1	"PTEN"	"P60484"	7590	38080	130	4234	4241	360	8	3896	3896	3914	374	9	44	12	0	508967	0.874	100000.000	100000.000	0.000	0.000	0.000	0.000	0.000	16.610	338	345	338	345	120	940	100	1830	"T382/3/5"
0	0	0	30	4	1	"Rab5A"	"P20339"	8090	38080	170	3476	3484	222	6	3597	3597	3614	277	7	3	0	0	724654	-0.469	100000.000	100000.000	0.000	0.000	0.000	0.000	0.000	16.610	-121	-113	-121	-113	208	1660	100	1831	"S123"
0	0	0	30	5	1	"Rab5A"	"P20339"	8590	38080	170	3447	3440	203	5	3567	3567	3595	277	7	1	0	0	715461	-0.560	100000.000	100000.000	0.000	0.000	0.000	0.000	0.000	16.610	-120	-127	-120	-127	208	1660	100	1832	"S123"
0	0	0	30	6	1	"Rab5A"	"P20339"	9090	38080	170	3542	3552	210	5	3635	3635	3639	200	5	6	1	0	738792	-0.435	100000.000	100000.000	0.000	0.000	0.000	0.000	0.000	16.610	-93	-83	-93	-83	208	1660	100	1833	"S123"
0	0	0	30	7	1	"STAT1 "	"P42224"	9600	38090	170	3629	3618	227	6	3586	3586	3610	270	7	14	1	0	752583	0.030	100000.000	100000.000	0.000	0.000	0.000	0.000	0.000	16.610	43	32	43	32	208	1660	100	1834	"Y701"
0	0	0	30	8	1	"STAT1 "	"P42224"	10100	38090	170	3644	3646	244	6	3560	3560	3580	320	8	13	3	0	758446	0.206	100000.000	100000.000	0.000	0.000	0.000	0.000	0.000	16.610	84	86	84	86	208	1660	100	1835	"Y701"
0	0	0	30	9	1	"STAT1 "	"P42224"	10600	38090	170	3718	3792	378	9	3615	3615	3669	1046	28	4	0	0	788705	0.118	100000.000	100000.000	0.000	0.000	0.000	0.000	0.000	16.610	103	177	103	177	208	1660	100	1836	"Y701"
0	0	0	30	1	2	"STAT5B "	"P51692"	6610	38730	170	3546	3534	176	4	3579	3579	3575	231	6	3	0	0	735076	-0.177	100000.000	100000.000	0.000	0.000	0.000	0.000	0.000	16.610	-33	-45	-33	-45	208	1660	100	1837	"Y699"
0	0	0	30	2	2	"STAT5B "	"P51692"	7120	38730	170	3588	3597	376	10	3657	3657	3658	259	7	11	1	0	748138	-0.236	100000.000	100000.000	0.000	0.000	0.000	0.000	0.000	16.610	-69	-60	-69	-60	208	1660	100	1838	"Y699"
0	0	0	30	3	2	"STAT5B "	"P51692"	7620	38730	170	3685	3703	321	8	3682	3682	3707	545	14	3	0	0	770122	-0.007	100000.000	100000.000	0.000	0.000	0.000	0.000	0.000	16.610	3	21	3	21	208	1660	100	1839	"Y699"
0	0	0	30	4	2	"Syk "	"P43405"	8130	38720	110	8502	9270	4230	45	3637	3637	3654	314	8	100	98	0	741564	17.885	100000.000	100000.000	0.000	0.000	0.000	0.000	0.000	16.610	4865	5633	4865	5633	80	656	100	1840	"Y352"
0	0	0	30	5	2	"Syk "	"P43405"	8630	38730	110	5513	8106	4469	55	3634	3634	3705	415	11	100	78	0	648449	10.605	100000.000	100000.000	0.000	0.000	0.000	0.000	0.000	16.610	1879	4472	1879	4472	80	656	100	1841	"Y352"
0	0	0	30	6	2	"Syk "	"P43405"	9110	38750	100	10322	9905	4093	41	3765	3765	3818	325	8	100	97	0	792439	18.729	100000.000	100000.000	0.000	0.000	0.000	0.000	0.000	16.610	6557	6140	6557	6140	80	560	100	1842	"Y352"
0	0	0	30	7	2	"ACC1"	"Q13085"	9620	38740	170	3719	3745	286	7	3619	3619	3626	253	6	23	6	0	778972	0.470	100000.000	100000.000	0.000	0.000	0.000	0.000	0.000	16.610	100	126	100	126	208	1660	100	1843	"S80"
0	0	0	30	8	2	"ACC1"	"Q13085"	10130	38740	170	3528	3540	398	11	3552	3552	3600	762	21	0	0	0	736377	-0.079	100000.000	100000.000	0.000	0.000	0.000	0.000	0.000	16.610	-24	-12	-24	-12	208	1660	100	1844	"S80"
0	0	0	30	9	2	"ACC1"	"Q13085"	10630	38740	60	3740	3776	344	9	3583	3583	3609	287	7	34	3	0	120818	0.582	100000.000	100000.000	0.000	0.000	0.000	0.000	0.000	16.610	157	193	157	193	32	176	100	1845	"S80"
0	0	0	30	1	3	"TrKA"	"P04629"	6610	39390	100	5296	5249	447	8	3643	3643	3644	206	5	98	96	0	419894	7.791	100000.000	100000.000	0.000	0.000	0.000	0.000	0.000	16.610	1653	1606	1653	1606	80	560	100	1846	"Y680"
0	0	0	30	2	3	"TrKA"	"P04629"	7100	39390	110	5369	5192	596	11	3643	3643	3695	831	22	90	57	0	415368	1.801	100000.000	100000.000	0.000	0.000	0.000	0.000	0.000	16.610	1726	1549	1726	1549	80	656	100	1847	"Y680"
0	0	0	30	3	3	"TrKA"	"P04629"	7610	39400	140	5610	5577	631	11	3836	3836	3832	320	8	95	92	0	869964	5.453	100000.000	100000.000	0.000	0.000	0.000	0.000	0.000	16.610	1774	1741	1774	1741	156	1140	100	1848	"Y680"
0	0	0	30	4	3	"BRAF1"	"P15056"	8100	39390	70	3977	3971	317	7	3679	3679	3750	755	20	6	0	0	127077	0.293	100000.000	100000.000	0.000	0.000	0.000	0.000	0.000	16.610	298	292	298	292	32	236	100	1849	"S579"
0	0	0	30	5	3	"BRAF1"	"P15056"	8600	39400	160	4116	4145	339	8	3565	3565	3616	580	16	44	5	0	862224	0.912	100000.000	100000.000	0.000	0.000	0.000	0.000	0.000	16.610	551	580	551	580	208	1512	100	1850	"S579"
0	0	0	30	6	3	"BRAF1"	"P15056"	9110	39400	150	4488	4514	314	6	3707	3707	3748	324	8	97	68	0	704146	2.364	100000.000	100000.000	0.000	0.000	0.000	0.000	0.000	16.610	781	807	781	807	156	1272	100	1851	"S579"
0	0	0	30	7	3	"Cdc2"	"P06493"	9600	39400	140	5141	5088	494	9	3605	3605	4128	4947	119	0	0	0	793756	0.194	100000.000	100000.000	0.000	0.000	0.000	0.000	0.000	16.610	1536	1483	1536	1483	156	1140	100	1852	"Y15"
0	0	0	30	8	3	"Cdc2"	"P06493"	10110	39420	150	4402	4358	446	10	3441	3441	3454	260	7	89	85	0	679849	3.477	100000.000	100000.000	0.000	0.000	0.000	0.000	0.000	16.610	961	917	961	917	156	1272	100	1853	"Y15"
0	0	0	30	9	3	"Cdc2"	"P06493"	10600	39400	140	4808	4710	474	10	3572	3572	3580	297	8	91	84	0	734688	3.805	100000.000	100000.000	0.000	0.000	0.000	0.000	0.000	16.610	1236	1138	1236	1138	156	1140	100	1854	"Y15"
0	0	0	30	1	4	"ERK3"	"Q16659"	6600	40030	190	4688	4644	463	9	3540	3540	3558	229	6	96	89	0	1188869	4.742	100000.000	100000.000	0.000	0.000	0.000	0.000	0.000	16.610	1148	1104	1148	1104	256	2088	100	1855	"S189"
0	0	0	30	2	4	"ERK3"	"Q16659"	7100	40040	180	4600	4603	561	12	3516	3516	3530	243	6	97	90	0	1178406	4.416	100000.000	100000.000	0.000	0.000	0.000	0.000	0.000	16.610	1084	1087	1084	1087	256	1924	100	1856	"S189"
0	0	0	30	3	4	"ERK3"	"Q16659"	7600	40040	190	5091	5085	542	10	3594	3594	3621	294	8	99	96	0	1301809	4.980	100000.000	100000.000	0.000	0.000	0.000	0.000	0.000	16.610	1497	1491	1497	1491	256	2088	100	1857	"S189"
0	0	0	30	4	4	"GIT2"	"Q14161"	8100	40030	170	3609	3625	255	7	3446	3446	3465	303	8	26	3	0	753922	0.528	100000.000	100000.000	0.000	0.000	0.000	0.000	0.000	16.610	163	179	163	179	208	1660	100	1858	"Y484"
0	0	0	30	5	4	"GIT2"	"Q14161"	8610	40030	110	3680	3728	366	9	3443	3443	3457	212	6	55	15	0	298230	1.278	100000.000	100000.000	0.000	0.000	0.000	0.000	0.000	16.610	237	285	237	285	80	656	100	1859	"Y484"
0	0	0	30	6	4	"GIT2"	"Q14161"	9100	40040	170	3747	3753	183	4	3546	3546	3558	232	6	41	8	0	780646	0.841	100000.000	100000.000	0.000	0.000	0.000	0.000	0.000	16.610	201	207	201	207	208	1660	100	1860	"Y484"
0	0	0	30	7	4	"HSP70 "	"P08107"	9600	40040	170	3481	3473	185	5	3454	3454	3505	761	21	0	0	0	722446	-0.042	100000.000	100000.000	0.000	0.000	0.000	0.000	0.000	16.610	27	19	27	19	208	1660	100	1861	"Y525"
0	0	0	30	8	4	"HSP70 "	"P08107"	10100	40040	170	3478	3469	203	5	3438	3438	3444	231	6	15	1	0	721497	0.108	100000.000	100000.000	0.000	0.000	0.000	0.000	0.000	16.610	40	31	40	31	208	1660	100	1862	"Y525"
0	0	0	30	9	4	"HSP70 "	"P08107"	10600	40040	170	3723	3800	651	17	3615	3615	3644	345	9	14	3	0	790389	0.452	100000.000	100000.000	0.000	0.000	0.000	0.000	0.000	16.610	108	185	108	185	208	1660	100	1863	"Y525"
0	0	0	30	1	5	"iNOS "	"P35228"	6630	40650	100	4143	4144	342	8	3474	3474	3492	195	5	93	81	0	331520	3.344	100000.000	100000.000	0.000	0.000	0.000	0.000	0.000	16.610	669	670	669	670	80	560	100	1864	"Y151"
0	0	0	30	2	5	"iNOS "	"P35228"	7120	40670	100	3993	3988	292	7	3489	3489	3490	200	5	82	63	0	319001	2.490	100000.000	100000.000	0.000	0.000	0.000	0.000	0.000	16.610	504	499	504	499	80	560	100	1865	"Y151"
0	0	0	30	3	5	"iNOS "	"P35228"	7610	40660	100	4199	4185	414	9	3523	3523	3511	207	5	87	76	0	334824	3.256	100000.000	100000.000	0.000	0.000	0.000	0.000	0.000	16.610	676	662	676	662	80	560	100	1866	"Y151"
0	0	0	30	4	5	"IRF-3 "	"Q14653"	8110	40660	170	3302	3332	259	7	3340	3340	3375	392	11	5	0	0	693114	-0.110	100000.000	100000.000	0.000	0.000	0.000	0.000	0.000	16.610	-38	-8	-38	-8	208	1660	100	1867	"S402"
0	0	0	30	5	5	"IRF-3 "	"Q14653"	8610	40660	170	3312	3318	220	6	3258	3258	3275	233	7	12	3	0	690097	0.185	100000.000	100000.000	0.000	0.000	0.000	0.000	0.000	16.610	54	60	54	60	208	1660	100	1868	"S402"
0	0	0	30	6	5	"IRF-3 "	"Q14653"	9110	40660	170	3422	3428	159	4	3376	3376	3384	199	5	13	2	0	713050	0.221	100000.000	100000.000	0.000	0.000	0.000	0.000	0.000	16.610	46	52	46	52	208	1660	100	1869	"S402"
0	0	0	30	7	5	"M6PR"	"P20645"	9610	40660	170	3550	3675	391	10	3423	3423	3439	281	8	31	21	0	764335	0.840	100000.000	100000.000	0.000	0.000	0.000	0.000	0.000	16.610	127	252	127	252	208	1660	100	1870	"S267"
0	0	0	30	8	5	"M6PR"	"P20645"	10110	40660	170	3535	3661	403	11	3400	3400	3419	437	12	24	11	0	761577	0.554	100000.000	100000.000	0.000	0.000	0.000	0.000	0.000	16.610	135	261	135	261	208	1660	100	1871	"S267"
0	0	0	30	9	5	"M6PR"	"P20645"	10600	40670	80	4316	4249	328	7	3526	3526	3543	287	8	84	75	0	220928	2.460	100000.000	100000.000	0.000	0.000	0.000	0.000	0.000	16.610	790	723	790	723	52	340	100	1872	"S267"
0	0	0	30	1	6	"MDM2"	"Q00987"	6610	41300	170	3536	3598	289	8	3502	3502	3577	857	23	1	0	0	748409	0.025	100000.000	100000.000	0.000	0.000	0.000	0.000	0.000	16.610	34	96	34	96	208	1660	100	1873	"S166"
0	0	0	30	2	6	"MDM2"	"Q00987"	7110	41310	70	3854	3840	219	5	3505	3505	3538	492	13	18	0	0	122889	0.614	100000.000	100000.000	0.000	0.000	0.000	0.000	0.000	16.610	349	335	349	335	32	236	100	1874	"S166"
0	0	0	30	3	6	"MDM2"	"Q00987"	7620	41310	60	3718	3776	279	7	3401	3401	3403	242	7	56	37	0	120821	1.541	100000.000	100000.000	0.000	0.000	0.000	0.000	0.000	16.610	317	375	317	375	32	176	100	1875	"S166"
0	0	0	30	4	6	"p38 delta"	"O15264"	8100	41320	100	4318	4301	256	5	3286	3286	3307	227	6	100	97	0	344084	4.379	100000.000	100000.000	0.000	0.000	0.000	0.000	0.000	16.610	1032	1015	1032	1015	80	560	100	1876	"Y182"
0	0	0	30	5	6	"p38 delta"	"O15264"	8600	41330	110	4378	4466	826	18	3234	3234	3243	186	5	100	98	0	357291	6.575	100000.000	100000.000	0.000	0.000	0.000	0.000	0.000	16.610	1144	1232	1144	1232	80	656	100	1877	"Y182"
0	0	0	30	6	6	"p38 delta"	"O15264"	9110	41320	120	4139	4108	270	6	3209	3209	3228	196	6	96	94	0	492901	4.490	100000.000	100000.000	0.000	0.000	0.000	0.000	0.000	16.610	930	899	930	899	120	820	100	1878	"Y182"
0	0	0	30	7	6	"p70S6K"	"P23443"	9600	41320	170	3278	3298	257	7	3316	3316	3330	237	7	5	1	0	685916	-0.135	100000.000	100000.000	0.000	0.000	0.000	0.000	0.000	16.610	-38	-18	-38	-18	208	1660	100	1879	"T412"
0	0	0	30	8	6	"p70S6K"	"P23443"	10100	41320	170	3467	3459	195	5	3384	3384	3401	290	8	15	0	0	719420	0.200	100000.000	100000.000	0.000	0.000	0.000	0.000	0.000	16.610	83	75	83	75	208	1660	100	1880	"T412"
0	0	0	30	9	6	"p70S6K"	"P23443"	10630	41320	60	3747	3806	241	6	3571	3571	3583	203	5	46	28	0	121807	1.099	100000.000	100000.000	0.000	0.000	0.000	0.000	0.000	16.610	176	235	176	235	32	176	100	1881	"T412"
-75	0	0	30	1	7	"empty"	"empty"	6610	41950	170	3431	3453	231	6	3467	3467	3554	1284	36	0	0	0	718316	-0.079	100000.000	100000.000	0.000	0.000	0.000	0.000	0.000	16.610	-36	-14	-36	-14	208	1660	100	1882	"empty"
-75	0	0	30	2	7	"empty"	"empty"	7110	41950	170	3339	3337	205	6	3375	3375	3411	636	18	0	0	0	694077	-0.116	100000.000	100000.000	0.000	0.000	0.000	0.000	0.000	16.610	-36	-38	-36	-38	208	1660	100	1883	"empty"
-75	0	0	30	3	7	"empty"	"empty"	7610	41950	170	3354	3381	236	6	3389	3389	3396	272	8	8	0	0	703215	-0.055	100000.000	100000.000	0.000	0.000	0.000	0.000	0.000	16.610	-35	-8	-35	-8	208	1660	100	1884	"empty"
-75	0	0	30	4	7	"empty"	"empty"	8110	41950	170	3327	3312	230	6	3303	3303	3350	589	17	0	0	0	688989	-0.065	100000.000	100000.000	0.000	0.000	0.000	0.000	0.000	16.610	24	9	24	9	208	1660	100	1885	"empty"
-75	0	0	30	5	7	"empty"	"empty"	8610	41950	170	3204	3213	152	4	3148	3148	3178	677	21	0	0	0	668265	0.052	100000.000	100000.000	0.000	0.000	0.000	0.000	0.000	16.610	56	65	56	65	208	1660	100	1886	"empty"
-75	0	0	30	6	7	"empty"	"empty"	9110	41950	170	3096	3109	190	6	3099	3099	3111	162	5	10	0	0	646775	-0.012	100000.000	100000.000	0.000	0.000	0.000	0.000	0.000	16.610	-3	10	-3	10	208	1660	100	1887	"empty"
-75	0	0	30	7	7	"empty"	"empty"	9610	41950	170	3185	3273	803	24	3220	3220	3232	332	10	3	0	0	680840	0.123	100000.000	100000.000	0.000	0.000	0.000	0.000	0.000	16.610	-35	53	-35	53	208	1660	100	1888	"empty"
-75	0	0	30	8	7	"empty"	"empty"	10110	41950	170	3283	3334	573	17	3248	3248	3260	225	6	17	2	0	693401	0.329	100000.000	100000.000	0.000	0.000	0.000	0.000	0.000	16.610	35	86	35	86	208	1660	100	1889	"empty"
-75	0	0	30	9	7	"empty"	"empty"	10610	41950	170	3333	3327	225	6	3333	3333	3339	255	7	6	0	0	691993	-0.047	0.000	100000.000	0.000	0.000	0.000	0.000	0.000	Error	0	-6	0	-6	208	1660	100	1890	"empty"
0	0	0	31	1	1	"JNK1"	"P45983"	11160	38090	100	4479	4416	460	10	3530	3530	3574	724	20	73	7	0	353244	1.163	100000.000	100000.000	0.000	0.000	0.000	0.000	0.000	16.610	949	886	949	886	80	560	100	1891	"T183"
0	0	0	31	2	1	"JNK1"	"P45983"	11660	38090	110	4632	4528	377	8	3473	3473	3475	184	5	95	91	0	362260	5.723	100000.000	100000.000	0.000	0.000	0.000	0.000	0.000	16.610	1159	1055	1159	1055	80	656	100	1892	"T183"
0	0	0	31	3	1	"JNK1"	"P45983"	12160	38080	100	4513	4460	301	6	3342	3342	3364	298	8	97	93	0	356769	3.678	100000.000	100000.000	0.000	0.000	0.000	0.000	0.000	16.610	1171	1118	1171	1118	80	560	100	1893	"T183"
0	0	0	31	4	1	"Keap1"	"Q14145"	12650	38080	80	4650	4591	690	15	3282	3282	3303	344	10	92	82	0	238738	3.744	100000.000	100000.000	0.000	0.000	0.000	0.000	0.000	16.610	1368	1309	1368	1309	52	340	100	1894	"S293/5"
0	0	0	31	5	1	"Keap1"	"Q14145"	13180	38100	90	4639	4599	999	21	3177	3177	3203	284	8	86	86	0	239159	4.915	100000.000	100000.000	0.000	0.000	0.000	0.000	0.000	16.610	1462	1422	1462	1422	52	420	100	1895	"S293/5"
0	0	0	31	6	1	"Keap1"	"Q14145"	13680	38100	80	4363	4237	577	13	3090	3090	3085	183	5	88	86	0	220338	6.295	100000.000	100000.000	0.000	0.000	0.000	0.000	0.000	16.610	1273	1147	1273	1147	52	340	100	1896	"S293/5"
0	0	0	31	7	1	"MK2"	"P16389"	14180	38090	70	3400	3406	219	6	3106	3106	3109	174	5	71	43	0	108989	1.707	100000.000	100000.000	0.000	0.000	0.000	0.000	0.000	16.610	294	300	294	300	32	236	100	1897	"Y415"
0	0	0	31	8	1	"MK2"	"P16389"	14680	38100	60	3413	3502	448	12	2986	2986	2980	139	4	93	78	0	112052	3.755	100000.000	100000.000	0.000	0.000	0.000	0.000	0.000	16.610	427	516	427	516	32	176	100	1898	"Y415"
0	0	0	31	9	1	"MK2"	"P16389"	15180	38100	60	3379	3589	978	27	3010	3010	3009	164	5	100	65	0	114858	3.537	100000.000	100000.000	0.000	0.000	0.000	0.000	0.000	16.610	369	579	369	579	32	176	100	1899	"Y415"
0	0	0	31	1	2	"NFAT1 "	"Q13469"	11160	38730	170	3724	3763	518	13	3494	3494	3496	207	5	53	22	0	782717	1.290	100000.000	100000.000	0.000	0.000	0.000	0.000	0.000	16.610	230	269	230	269	208	1660	100	1900	"S110"
0	0	0	31	2	2	"NFAT1 "	"Q13469"	11670	38740	150	3883	3922	419	10	3464	3464	3474	178	5	95	64	0	611859	2.517	100000.000	100000.000	0.000	0.000	0.000	0.000	0.000	16.610	419	458	419	458	156	1272	100	1901	"S110"
0	0	0	31	3	2	"NFAT1 "	"Q13469"	12170	38740	160	3874	4244	3148	74	3383	3383	3391	234	6	89	53	0	882700	3.645	100000.000	100000.000	0.000	0.000	0.000	0.000	0.000	16.610	491	861	491	861	208	1512	100	1902	"S110"
0	0	0	31	4	2	"NFkB-p105 "	"P19838"	12670	38740	70	3712	3780	258	6	3254	3254	3248	167	5	93	87	0	120963	3.186	100000.000	100000.000	0.000	0.000	0.000	0.000	0.000	16.610	458	526	458	526	32	236	100	1903	"S907"
0	0	0	31	5	2	"NFkB-p105 "	"P19838"	13180	38740	100	3538	3504	234	6	3153	3153	3166	283	8	65	20	0	280320	1.194	100000.000	100000.000	0.000	0.000	0.000	0.000	0.000	16.610	385	351	385	351	80	560	100	1904	"S907"
0	0	0	31	6	2	"NFkB-p105 "	"P19838"	13680	38750	80	3656	3648	236	6	3100	3100	3115	176	5	96	80	0	189709	3.028	100000.000	100000.000	0.000	0.000	0.000	0.000	0.000	16.610	556	548	556	548	52	340	100	1905	"S907"
0	0	0	31	7	2	"process-control__"	"GGSGGSGDYKDDDDK"	14180	38730	70	4124	4030	458	11	3069	3069	3071	168	5	90	84	0	128971	5.708	100000.000	100000.000	0.000	0.000	0.000	0.000	0.000	16.610	1055	961	1055	961	32	236	100	1906	"process-control__"
0	0	0	31	8	2	"process-control__"	"GGSGGSGDYKDDDDK"	14670	38740	70	3944	3950	302	7	3062	3062	3056	163	5	93	93	0	126394	5.485	100000.000	100000.000	0.000	0.000	0.000	0.000	0.000	16.610	882	888	882	888	32	236	100	1907	"process-control__"
0	0	0	31	9	2	"process-control__"	"GGSGGSGDYKDDDDK"	15190	38750	70	4000	4023	206	5	3065	3065	3081	200	6	100	100	0	128721	4.710	100000.000	100000.000	0.000	0.000	0.000	0.000	0.000	16.610	935	958	935	958	32	236	100	1908	"process-control__"
0	0	0	31	1	3	"PAK4"	"O96013"	11150	39380	170	3553	3550	240	6	3534	3534	3567	647	18	0	0	0	738439	-0.026	100000.000	100000.000	0.000	0.000	0.000	0.000	0.000	16.610	19	16	19	16	208	1660	100	1909	"S474"
0	0	0	31	2	3	"PAK4"	"O96013"	11650	39380	170	3482	3492	153	4	3523	3523	3526	166	4	10	2	0	726399	-0.205	100000.000	100000.000	0.000	0.000	0.000	0.000	0.000	16.610	-41	-31	-41	-31	208	1660	100	1910	"S474"
0	0	0	31	3	3	"PAK4"	"O96013"	12160	39390	170	3429	3429	178	5	3471	3471	3476	207	5	5	1	0	713138	-0.227	100000.000	100000.000	0.000	0.000	0.000	0.000	0.000	16.610	-42	-42	-42	-42	208	1660	100	1911	"S474"
0	0	0	31	4	3	"Rab5A"	"P20339"	12670	39400	70	4101	4073	219	5	3329	3329	3345	200	5	100	90	0	130321	3.640	100000.000	100000.000	0.000	0.000	0.000	0.000	0.000	16.610	772	744	772	744	32	236	100	1912	"Y205"
0	0	0	31	5	3	"Rab5A"	"P20339"	13160	39400	80	3935	3894	341	8	3224	3224	3242	257	7	90	75	0	202475	2.537	100000.000	100000.000	0.000	0.000	0.000	0.000	0.000	16.610	711	670	711	670	52	340	100	1913	"Y205"
0	0	0	31	6	3	"Rab5A"	"P20339"	13670	39380	80	3813	3858	317	8	3128	3128	3128	151	4	94	90	0	200635	4.834	100000.000	100000.000	0.000	0.000	0.000	0.000	0.000	16.610	685	730	685	730	52	340	100	1914	"Y205"
0	0	0	31	7	3	"Sek1"	"P45985"	14170	39390	170	2995	2993	183	6	3086	3086	3090	161	5	5	0	0	622588	-0.602	100000.000	100000.000	0.000	0.000	0.000	0.000	0.000	16.610	-91	-93	-91	-93	208	1660	100	1915	"S257"
0	0	0	31	8	3	"Sek1"	"P45985"	14670	39390	170	2947	2966	174	5	3081	3081	3095	350	11	0	0	0	616930	-0.369	100000.000	100000.000	0.000	0.000	0.000	0.000	0.000	16.610	-134	-115	-134	-115	208	1660	100	1916	"S257"
0	0	0	31	9	3	"Sek1"	"P45985"	15170	39390	170	3017	3073	690	22	3069	3069	3073	166	5	13	2	0	639123	0.000	100000.000	100000.000	0.000	0.000	0.000	0.000	0.000	16.610	-52	4	-52	4	208	1660	100	1917	"S257"
0	0	0	31	1	4	"Smad1 "	"Q15797"	11150	40040	70	4319	4349	255	5	3595	3595	3660	516	14	90	6	0	139177	1.335	100000.000	100000.000	0.000	0.000	0.000	0.000	0.000	16.610	724	754	724	754	32	236	100	1918	"S214"
0	0	0	31	2	4	"Smad1 "	"Q15797"	11680	40010	80	4335	4305	304	7	3528	3528	3533	166	4	92	90	0	223869	4.651	100000.000	100000.000	0.000	0.000	0.000	0.000	0.000	16.610	807	777	807	777	52	340	100	1919	"S214"
0	0	0	31	3	4	"Smad1 "	"Q15797"	12180	40000	80	4413	4396	246	5	3559	3559	3583	335	9	94	80	0	228604	2.427	100000.000	100000.000	0.000	0.000	0.000	0.000	0.000	16.610	854	837	854	837	52	340	100	1920	"S214"
0	0	0	31	4	4	"Smad3 "	"P84022"	12650	40010	70	4758	4765	192	4	3404	3404	3428	195	5	100	100	0	152478	6.856	100000.000	100000.000	0.000	0.000	0.000	0.000	0.000	16.610	1354	1361	1354	1361	32	236	100	1921	"T179"
0	0	0	31	5	4	"Smad3 "	"P84022"	13160	40030	90	4422	4269	424	9	3255	3255	3262	278	8	90	86	0	221991	3.622	100000.000	100000.000	0.000	0.000	0.000	0.000	0.000	16.610	1167	1014	1167	1014	52	420	100	1922	"T179"
0	0	0	31	6	4	"Smad3 "	"P84022"	13670	40020	80	4352	4246	541	12	3182	3182	3202	182	5	86	84	0	220783	5.736	100000.000	100000.000	0.000	0.000	0.000	0.000	0.000	16.610	1170	1064	1170	1064	52	340	100	1923	"T179"
0	0	0	31	7	4	"TGFBR1"	"P36897"	14170	40020	170	3171	3226	482	14	3133	3133	3133	210	6	18	4	0	671010	0.443	100000.000	100000.000	0.000	0.000	0.000	0.000	0.000	16.610	38	93	38	93	208	1660	100	1924	"t204"
0	0	0	31	8	4	"TGFBR1"	"P36897"	14670	40020	170	3153	3169	167	5	3119	3119	3129	288	9	9	0	0	659206	0.139	100000.000	100000.000	0.000	0.000	0.000	0.000	0.000	16.610	34	50	34	50	208	1660	100	1925	"t204"
0	0	0	31	9	4	"TGFBR1"	"P36897"	15170	40020	170	3241	3244	176	5	3189	3189	3203	248	7	11	1	0	674748	0.165	100000.000	100000.000	0.000	0.000	0.000	0.000	0.000	16.610	52	55	52	55	208	1660	100	1926	"t204"
0	0	0	31	1	5	"Akt1"	"P31749"	11150	40630	170	3700	3711	262	7	3582	3582	3597	206	5	30	9	0	771857	0.553	100000.000	100000.000	0.000	0.000	0.000	0.000	0.000	16.610	118	129	118	129	208	1660	100	1927	"S473"
0	0	0	31	2	5	"Akt1"	"P31749"	11660	40640	80	3690	3697	189	5	3500	3500	3517	203	5	46	9	0	192258	0.887	100000.000	100000.000	0.000	0.000	0.000	0.000	0.000	16.610	190	197	190	197	52	340	100	1928	"S473"
0	0	0	31	3	5	"Akt1"	"P31749"	12160	40650	170	3509	3536	366	10	3399	3399	3406	210	6	30	5	0	735587	0.619	100000.000	100000.000	0.000	0.000	0.000	0.000	0.000	16.610	110	137	110	137	208	1660	100	1929	"S473"
0	0	0	31	4	5	"aura"	"O14965"	12660	40650	170	3280	3317	268	8	3302	3302	3321	251	7	6	1	0	689960	-0.016	100000.000	100000.000	0.000	0.000	0.000	0.000	0.000	16.610	-22	15	-22	15	208	1660	100	1930	"S342"
0	0	0	31	5	5	"aura"	"O14965"	13160	40660	170	3250	3263	162	4	3235	3235	3254	328	10	3	0	0	678645	0.027	100000.000	100000.000	0.000	0.000	0.000	0.000	0.000	16.610	15	28	15	28	208	1660	100	1931	"S342"
0	0	0	31	6	5	"aura"	"O14965"	13660	40660	170	3204	3207	175	5	3200	3200	3222	402	12	1	0	0	667085	-0.037	100000.000	100000.000	0.000	0.000	0.000	0.000	0.000	16.610	4	7	4	7	208	1660	100	1932	"S342"
0	0	0	31	7	5	"Cdk4"	"P11802"	14170	40660	100	3826	3831	198	5	3151	3151	3160	156	4	97	95	0	306498	4.301	100000.000	100000.000	0.000	0.000	0.000	0.000	0.000	16.610	675	680	675	680	80	560	100	1933	"T172"
0	0	0	31	8	5	"Cdk4"	"P11802"	14670	40670	110	3809	3822	167	4	3173	3173	3470	3121	89	0	0	0	305747	0.113	100000.000	100000.000	0.000	0.000	0.000	0.000	0.000	16.610	636	649	636	649	80	656	100	1934	"T172"
0	0	0	31	9	5	"Cdk4"	"P11802"	15180	40680	120	3753	3751	347	9	3199	3199	3204	164	5	90	80	0	450113	3.335	100000.000	100000.000	0.000	0.000	0.000	0.000	0.000	16.610	554	552	554	552	120	820	100	1935	"T172"
0	0	0	31	1	6	"CREB "	"P16220"	11160	41300	170	3761	3984	1390	34	3645	3645	3692	486	13	18	2	0	828645	0.601	100000.000	100000.000	0.000	0.000	0.000	0.000	0.000	16.610	116	339	116	339	208	1660	100	1936	"S117"
0	0	0	31	2	6	"CREB "	"P16220"	11670	41310	80	4019	3984	193	4	3646	3646	3663	179	4	80	55	0	207186	1.793	100000.000	100000.000	0.000	0.000	0.000	0.000	0.000	16.610	373	338	373	338	52	340	100	1937	"S117"
0	0	0	31	3	6	"CREB "	"P16220"	12160	41320	80	4052	3981	237	5	3529	3529	3537	203	5	84	59	0	207023	2.187	100000.000	100000.000	0.000	0.000	0.000	0.000	0.000	16.610	523	452	523	452	52	340	100	1938	"S117"
0	0	0	31	4	6	"EEA1"	"Q15075"	12660	41300	100	3998	4003	285	7	3423	3423	3430	168	4	91	81	0	320222	3.411	100000.000	100000.000	0.000	0.000	0.000	0.000	0.000	16.610	575	580	575	580	80	560	100	1939	"T1392"
0	0	0	31	5	6	"EEA1"	"Q15075"	13160	41300	90	3865	3865	226	5	3286	3286	3308	192	5	98	80	0	201000	2.901	100000.000	100000.000	0.000	0.000	0.000	0.000	0.000	16.610	579	579	579	579	52	420	100	1940	"T1392"
0	0	0	31	6	6	"EEA1"	"Q15075"	13670	41310	110	3713	3731	259	6	3185	3185	3191	164	5	95	85	0	298456	3.293	100000.000	100000.000	0.000	0.000	0.000	0.000	0.000	16.610	528	546	528	546	80	656	100	1941	"T1392"
0	0	0	31	7	6	"IKK-alpha "	"O15111"	14160	41310	170	2948	2956	161	5	3143	3143	3153	178	5	1	0	0	614753	-1.107	100000.000	100000.000	0.000	0.000	0.000	0.000	0.000	16.610	-195	-187	-195	-187	208	1660	100	1942	"S473"
0	0	0	31	8	6	"IKK-alpha "	"O15111"	14660	41310	170	2962	3020	431	14	3183	3183	3218	464	14	2	1	0	628172	-0.427	100000.000	100000.000	0.000	0.000	0.000	0.000	0.000	16.610	-221	-163	-221	-163	208	1660	100	1943	"S473"
0	0	0	31	9	6	"IKK-alpha "	"O15111"	15160	41310	170	3105	3164	522	16	3268	3268	3293	235	7	3	1	0	658211	-0.549	100000.000	100000.000	0.000	0.000	0.000	0.000	0.000	16.610	-163	-104	-163	-104	208	1660	100	1944	"S473"
[truncated: 223,113 more chars]
