# Supplementary material for: PIIKA 2.5: Enhanced quality control of peptide microarrays for kinome analysis
Source: PLoS One. 2021 Sep 10;16(9):e0257232. doi: 10.1371/journal.pone.0257232 (PMC8432839; doi:10.1371/journal.pone.0257232)
Supplement: S1 File — All arrays used in this experiment are available as txt files in the GPR format contained within a single zip folder. Individual files are named as in Table 1, where the first number, which follows S, represents the identifier for the samples. Samples 1 2, and 3 are control, 4,5 and 6 are treated with LPS, and 7,8, and 9 are treated with both LPS and cortisol. The number following this represents the day of experiment. For example, S1_2.txt contains the data for sample number 1 from the experiment performed on day 2. (ZIP) [file pone.0257232.s001.zip › arrays/S1_2.txt]

ATF	1.0
31	42    
"Type=GenePix Export 3"
"DateTime=2018/08/22 13:48:12"
"Settings="
"GalFile=T:\Arrays\Human Pig Gal File\Human Pig Gal File with Calibration spots  - Lot 3200 - Copy.txt"
"PixelSize=10"
"Wavelengths=532"
"ImageFiles=T:\Arrays\Method Development Day 2 - August 22, 2018\S1_2_532.tif 0"
"NormalizationMethod=None"
"NormalizationFactors=1"
"JpegImage="
"StdDev=Type 1"
"RatioFormulations=W1/W2 (532/)"
"FeatureType=Circular"
"Barcode="
"BackgroundSubtraction=LocalFeature"
"ImageOrigin=0, 0"
"JpegOrigin=1610, 4300"
"Creator=GenePix Pro 6.0.1.25"
"Scanner=GenePix 4200A 01  [116282]"
"FocusPosition=0"
"Temperature=24.75"
"LinesAveraged=1"
"Comment="
"PMTGain=350"
"ScanPower=100"
"LaserPower=2.6"
"Filters=Standard Green"
"ScanRegion=0,0,2200,7150"
"Supplier=Genetix Ltd."
"ArrayerSoftwareName=MicroArraying"
"ArrayerSoftwareVersion=QSoft XP Build 6700 (Revision 4)"
"Flags"	"Normalize"	"Autoflag"	"Block"	"Column"	"Row"	"Name"	"ID"	"X"	"Y"	"Dia."	"F532 Median"	"F532 Mean"	"F532 SD"	"F532 CV"	"B532"	"B532 Median"	"B532 Mean"	"B532 SD"	"B532 CV"	"% > B532+1SD"	"% > B532+2SD"	"F532 % Sat."	"F532 Total Intensity"	"SNR 532"	"Ratio of Medians (532/2)"	"Ratio of Means (532/2)"	"Median of Ratios (532/2)"	"Mean of Ratios (532/2)"	"Ratios SD (532/2)"	"Rgn Ratio (532/2)"	"Rgn R2 (532/2)"	"Log Ratio (532/2)"	"F532 Median - B532"	"F532 Mean - B532"	"Sum of Medians (532/2)"	"Sum of Means (532/2)"	"F Pixels"	"B Pixels"	"Circularity"	"Index"	"Target"
0	0	0	1	1	1	"ACTA1"	"P68133"	2160	4720	120	6969	7758	3552	45	6369	6369	6559	1079	16	29	12	0	930911	1.111	100000.000	100000.000	0.000	0.000	0.000	0.000	0.000	16.610	600	1389	600	1389	120	820	100	1	"Y55"
0	0	0	1	2	1	"ACTA1"	"P68133"	2680	4720	90	7360	7475	1551	20	6243	6243	6306	639	10	75	38	0	388703	1.829	100000.000	100000.000	0.000	0.000	0.000	0.000	0.000	16.610	1117	1232	1117	1232	52	420	100	2	"Y55"
0	0	0	1	3	1	"ACTA1"	"P68133"	3170	4730	140	6590	7541	3905	51	6173	6173	6427	1447	22	22	7	0	1176452	0.770	100000.000	100000.000	0.000	0.000	0.000	0.000	0.000	16.610	417	1368	417	1368	156	1140	100	3	"Y55"
0	0	0	1	4	1	"A-Raf"	"P10398"	3690	4720	120	6616	7080	2474	34	6131	6131	6206	676	10	33	12	0	849636	1.293	100000.000	100000.000	0.000	0.000	0.000	0.000	0.000	16.610	485	949	485	949	120	820	100	4	"S214"
0	0	0	1	5	1	"A-Raf"	"P10398"	4170	4720	90	6854	7690	2904	37	6259	6259	6398	1072	16	23	11	0	399880	1.205	100000.000	100000.000	0.000	0.000	0.000	0.000	0.000	16.610	595	1431	595	1431	52	420	100	5	"S214"
0	0	0	1	6	1	"A-Raf"	"P10398"	4690	4730	90	6796	6968	898	12	6176	6176	6248	621	9	50	17	0	362315	1.159	100000.000	100000.000	0.000	0.000	0.000	0.000	0.000	16.610	620	792	620	792	52	420	100	6	"S214"
0	0	0	1	7	1	"Cdk2"	"P24941"	5180	4740	130	6676	7041	1609	22	6098	6098	6192	743	11	43	14	0	844960	1.143	100000.000	100000.000	0.000	0.000	0.000	0.000	0.000	16.610	578	943	578	943	120	940	100	7	"Y179"
0	0	0	1	8	1	"Cdk2"	"P24941"	5660	4730	110	6972	7398	1643	22	6092	6092	6273	1537	24	15	10	0	591868	0.732	100000.000	100000.000	0.000	0.000	0.000	0.000	0.000	16.610	880	1306	880	1306	80	656	100	8	"Y179"
0	0	0	1	9	1	"Cdk2"	"P24941"	6190	4750	170	6526	6664	791	11	6080	6080	6252	1557	24	9	2	0	1386021	0.265	100000.000	100000.000	0.000	0.000	0.000	0.000	0.000	16.610	446	584	446	584	208	1660	100	9	"Y179"
0	0	0	1	1	2	"Cofilin 1"	"P23528"	2180	5350	110	7057	7150	933	13	6188	6188	6333	1548	24	13	3	0	572026	0.528	100000.000	100000.000	0.000	0.000	0.000	0.000	0.000	16.610	869	962	869	962	80	656	100	10	"S2"
0	0	0	1	2	2	"Cofilin 1"	"P23528"	2680	5350	200	6396	6597	1543	23	6173	6173	6268	775	12	19	2	0	2084680	0.425	100000.000	100000.000	0.000	0.000	0.000	0.000	0.000	16.610	223	424	223	424	316	2384	100	11	"S2"
0	0	0	1	3	2	"Cofilin 1"	"P23528"	3190	5360	90	6999	7080	893	12	5873	5873	6004	1234	20	38	5	0	368176	0.872	100000.000	100000.000	0.000	0.000	0.000	0.000	0.000	16.610	1126	1207	1126	1207	52	420	100	12	"S2"
0	0	0	1	4	2	"CTNNB1"	"P35222"	3680	5350	200	5889	6024	823	13	6100	6100	6203	736	11	4	2	0	1903429	-0.243	100000.000	100000.000	0.000	0.000	0.000	0.000	0.000	16.610	-211	-76	-211	-76	316	2384	100	13	"S675"
0	0	0	1	5	2	"CTNNB1"	"P35222"	4180	5350	200	6017	6448	2389	37	6170	6170	6325	1168	18	9	4	0	2037672	0.105	100000.000	100000.000	0.000	0.000	0.000	0.000	0.000	16.610	-153	278	-153	278	316	2384	100	14	"S675"
0	0	0	1	6	2	"CTNNB1"	"P35222"	4680	5360	200	5823	6005	1217	20	6119	6119	6235	853	13	4	3	0	1897478	-0.270	100000.000	100000.000	0.000	0.000	0.000	0.000	0.000	16.610	-296	-114	-296	-114	316	2384	100	15	"S675"
0	0	0	1	7	2	"EGFR"	"P00533"	5190	5370	80	6658	6754	893	13	6111	6111	6190	594	9	40	5	0	351203	0.949	100000.000	100000.000	0.000	0.000	0.000	0.000	0.000	16.610	547	643	547	643	52	340	100	16	"T693"
0	0	0	1	8	2	"EGFR"	"P00533"	5670	5360	110	6700	6902	1437	20	6060	6060	6180	777	12	36	2	0	552173	0.929	100000.000	100000.000	0.000	0.000	0.000	0.000	0.000	16.610	640	842	640	842	80	656	100	17	"T693"
0	0	0	1	9	2	"EGFR"	"P00533"	6180	5360	150	6420	7335	3823	52	6005	6005	6092	569	9	44	18	0	1144256	2.185	100000.000	100000.000	0.000	0.000	0.000	0.000	0.000	16.610	415	1330	415	1330	156	1272	100	18	"T693"
0	0	0	1	1	3	"JAK1"	"P23458"	2190	6000	100	10573	10179	3708	36	6154	6154	6277	1022	16	73	67	0	814304	3.818	100000.000	100000.000	0.000	0.000	0.000	0.000	0.000	16.610	4419	4025	4419	4025	80	560	100	19	"Y1035"
0	0	0	1	2	3	"JAK1"	"P23458"	2680	6000	90	11145	12419	5613	45	6048	6048	6116	653	10	100	100	0	645778	9.652	100000.000	100000.000	0.000	0.000	0.000	0.000	0.000	16.610	5097	6371	5097	6371	52	420	100	20	"Y1035"
0	0	0	1	3	3	"JAK1"	"P23458"	3190	6000	90	9715	9734	1460	14	5905	5905	5978	558	9	96	96	0	506173	6.731	100000.000	100000.000	0.000	0.000	0.000	0.000	0.000	16.610	3810	3829	3810	3829	52	420	100	21	"Y1035"
0	0	0	1	4	3	"JNK2"	"P45984"	3670	6000	110	10273	10727	2577	24	6045	6045	6126	599	9	97	92	0	858141	7.681	100000.000	100000.000	0.000	0.000	0.000	0.000	0.000	16.610	4228	4682	4228	4682	80	656	100	22	"T183"
0	0	0	1	5	3	"JNK2"	"P45984"	4170	6010	110	9908	10221	2045	20	6047	6047	6185	1037	16	95	88	0	817646	3.892	100000.000	100000.000	0.000	0.000	0.000	0.000	0.000	16.610	3861	4174	3861	4174	80	656	100	23	"T183"
0	0	0	1	6	3	"JNK2"	"P45984"	4670	6010	120	9275	9471	3682	38	6125	6125	6204	698	11	81	73	0	1136532	4.681	100000.000	100000.000	0.000	0.000	0.000	0.000	0.000	16.610	3150	3346	3150	3346	120	820	100	24	"T183"
0	0	0	1	7	3	"Kit "	"P10721"	5190	6010	120	7142	7304	1666	22	6091	6091	6215	1009	16	52	17	0	876539	1.079	100000.000	100000.000	0.000	0.000	0.000	0.000	0.000	16.610	1051	1213	1051	1213	120	820	100	25	"Y721"
0	0	0	1	8	3	"Kit "	"P10721"	5680	6010	90	7909	8251	1586	19	6073	6073	6211	863	13	100	59	0	429027	2.364	100000.000	100000.000	0.000	0.000	0.000	0.000	0.000	16.610	1836	2178	1836	2178	52	420	100	26	"Y721"
0	0	0	1	9	3	"Kit "	"P10721"	6190	6010	110	7848	8827	3162	35	6032	6032	6089	399	6	97	96	0	706163	6.862	100000.000	100000.000	0.000	0.000	0.000	0.000	0.000	16.610	1816	2795	1816	2795	80	656	100	27	"Y721"
0	0	0	1	1	4	"MK3"	"P22001"	2190	6650	100	10597	10505	3648	34	6052	6052	6158	754	12	78	73	0	840414	5.765	100000.000	100000.000	0.000	0.000	0.000	0.000	0.000	16.610	4545	4453	4545	4453	80	560	100	28	"Y187"
0	0	0	1	2	4	"MK3"	"P22001"	2680	6650	80	10787	10946	2891	26	5914	5914	5959	403	6	94	94	0	569198	12.375	100000.000	100000.000	0.000	0.000	0.000	0.000	0.000	16.610	4873	5032	4873	5032	52	340	100	29	"Y187"
0	0	0	1	3	4	"MK3"	"P22001"	3190	6660	100	9913	10259	3777	36	5833	5833	5969	951	15	85	78	0	820758	4.511	100000.000	100000.000	0.000	0.000	0.000	0.000	0.000	16.610	4080	4426	4080	4426	80	560	100	30	"Y187"
0	0	0	1	4	4	"NFAT1 "	"Q13469"	3680	6660	200	6054	6191	793	12	6015	6015	6099	693	11	8	2	0	1956385	0.133	100000.000	100000.000	0.000	0.000	0.000	0.000	0.000	16.610	39	176	39	176	316	2384	100	31	"S326"
0	0	0	1	5	4	"NFAT1 "	"Q13469"	4170	6670	120	6189	7010	3480	49	5996	5996	6080	727	11	25	11	0	841202	1.279	100000.000	100000.000	0.000	0.000	0.000	0.000	0.000	16.610	193	1014	193	1014	120	820	100	32	"S326"
0	0	0	1	6	4	"NFAT1 "	"Q13469"	4680	6660	200	6065	6244	856	13	6031	6031	6182	1179	19	6	4	0	1973004	0.053	100000.000	100000.000	0.000	0.000	0.000	0.000	0.000	16.610	34	213	34	213	316	2384	100	33	"S326"
0	0	0	1	7	4	"NFkB-p65 "	"Q04206"	5190	6660	100	7068	7190	1132	15	6033	6033	6126	740	12	82	10	0	575221	1.438	100000.000	100000.000	0.000	0.000	0.000	0.000	0.000	16.610	1035	1157	1035	1157	80	560	100	34	"S276"
0	0	0	1	8	4	"NFkB-p65 "	"Q04206"	5690	6650	130	6991	6951	1017	14	6058	6058	6170	842	13	55	4	0	834125	0.928	100000.000	100000.000	0.000	0.000	0.000	0.000	0.000	16.610	933	893	933	893	120	940	100	35	"S276"
0	0	0	1	9	4	"NFkB-p65 "	"Q04206"	6190	6650	100	6987	7141	950	13	5994	5994	6040	408	6	93	77	0	571241	2.699	100000.000	100000.000	0.000	0.000	0.000	0.000	0.000	16.610	993	1147	993	1147	80	560	100	36	"S276"
0	0	0	1	1	5	"PDGFRb"	"P09619"	2190	7290	130	17133	16785	4344	25	6017	6017	6155	2183	35	91	90	0	2014239	4.869	100000.000	100000.000	0.000	0.000	0.000	0.000	0.000	16.610	11116	10768	11116	10768	120	940	100	37	"Y686"
0	0	0	1	2	5	"PDGFRb"	"P09619"	2690	7290	100	16738	17732	2952	16	5969	5969	5998	401	6	100	100	0	1418548	29.262	100000.000	100000.000	0.000	0.000	0.000	0.000	0.000	16.610	10769	11763	10769	11763	80	560	100	38	"Y686"
0	0	0	1	3	5	"PDGFRb"	"P09619"	3190	7300	120	16402	16136	4016	24	5888	5888	6043	1916	31	93	90	0	1936332	5.268	100000.000	100000.000	0.000	0.000	0.000	0.000	0.000	16.610	10514	10248	10514	10248	120	820	100	39	"Y686"
0	0	0	1	4	5	"PELI2"	"Q96FA3"	3690	7290	130	8774	8880	1181	13	5984	5984	6026	500	8	99	95	0	1065581	5.708	100000.000	100000.000	0.000	0.000	0.000	0.000	0.000	16.610	2790	2896	2790	2896	120	940	100	40	"T290"
0	0	0	1	5	5	"PELI2"	"Q96FA3"	4200	7290	140	8525	8541	2141	25	6017	6017	6048	539	8	86	76	0	1332452	4.625	100000.000	100000.000	0.000	0.000	0.000	0.000	0.000	16.610	2508	2524	2508	2524	156	1140	100	41	"T290"
0	0	0	1	6	5	"PELI2"	"Q96FA3"	4690	7290	140	8363	8515	2754	32	5980	5980	6018	640	10	82	78	0	1328275	3.902	100000.000	100000.000	0.000	0.000	0.000	0.000	0.000	16.610	2383	2535	2383	2535	156	1140	100	42	"T290"
0	0	0	1	7	5	"sek1"	"P45985"	5180	7290	200	6260	6581	1248	18	6056	6056	6400	2319	36	5	1	0	2079460	0.078	100000.000	100000.000	0.000	0.000	0.000	0.000	0.000	16.610	204	525	204	525	316	2384	100	43	"S2315"
0	0	0	1	8	5	"sek1"	"P45985"	5680	7290	140	6266	6611	1860	28	5926	5926	6019	804	13	22	5	0	1031390	0.736	100000.000	100000.000	0.000	0.000	0.000	0.000	0.000	16.610	340	685	340	685	156	1140	100	44	"S2315"
0	0	0	1	9	5	"sek1"	"P45985"	6180	7290	90	6573	6635	553	8	5880	5880	5905	409	6	82	34	0	345000	1.785	100000.000	100000.000	0.000	0.000	0.000	0.000	0.000	16.610	693	755	693	755	52	420	100	45	"S2315"
0	0	0	1	1	6	"SMAD3"	"Q15796"	2190	7940	150	6555	6640	703	10	5968	5968	5968	465	7	61	26	0	1035917	1.445	100000.000	100000.000	0.000	0.000	0.000	0.000	0.000	16.610	587	672	587	672	156	1272	100	46	"S416"
0	0	0	1	2	6	"SMAD3"	"Q15796"	2700	7930	150	6383	6590	976	14	5862	5862	5917	528	8	50	12	0	1028100	1.275	100000.000	100000.000	0.000	0.000	0.000	0.000	0.000	16.610	521	728	521	728	156	1272	100	47	"S416"
0	0	0	1	3	6	"SMAD3"	"Q15796"	3180	7930	150	6432	7106	3400	47	5858	5858	5916	601	10	48	13	0	1108534	1.980	100000.000	100000.000	0.000	0.000	0.000	0.000	0.000	16.610	574	1248	574	1248	156	1272	100	48	"S416"
0	0	0	1	4	6	"TAK1 "	"O43318"	3690	7940	160	9184	9502	2214	23	5904	5904	5933	412	6	96	95	0	1976463	8.663	100000.000	100000.000	0.000	0.000	0.000	0.000	0.000	16.610	3280	3598	3280	3598	208	1512	100	49	"T178"
0	0	0	1	5	6	"TAK1 "	"O43318"	4180	7940	170	9091	9178	1371	14	5972	5972	6020	720	11	97	96	0	1909072	4.386	100000.000	100000.000	0.000	0.000	0.000	0.000	0.000	16.610	3119	3206	3119	3206	208	1660	100	50	"T178"
0	0	0	1	6	6	"TAK1 "	"O43318"	4690	7950	160	8798	9159	1876	20	5979	5979	6070	982	16	92	87	0	1905136	3.146	100000.000	100000.000	0.000	0.000	0.000	0.000	0.000	16.610	2819	3180	2819	3180	208	1512	100	51	"T178"
0	0	0	1	7	6	"TNIK"	"Q9UKE5"	5180	7940	140	7992	8173	2597	31	5977	5977	6061	771	12	79	66	0	1274918	2.739	100000.000	100000.000	0.000	0.000	0.000	0.000	0.000	16.610	2015	2196	2015	2196	156	1140	100	52	"T181"
0	0	0	1	8	6	"TNIK"	"Q9UKE5"	5680	7940	130	8203	8755	2191	25	5992	5992	6085	842	13	91	84	0	1050568	3.171	100000.000	100000.000	0.000	0.000	0.000	0.000	0.000	16.610	2211	2763	2211	2763	120	940	100	53	"T181"
0	0	0	1	9	6	"TNIK"	"Q9UKE5"	6180	7930	150	7970	8150	1699	20	5923	5923	6196	1491	24	82	14	0	1271427	1.311	100000.000	100000.000	0.000	0.000	0.000	0.000	0.000	16.610	2047	2227	2047	2227	156	1272	100	54	"T181"
-75	0	0	1	1	7	"empty"	"empty"	2170	8590	200	6014	5999	600	10	5929	5929	5941	400	6	10	0	0	1895593	0.145	100000.000	100000.000	0.000	0.000	0.000	0.000	0.000	16.610	85	70	85	70	316	2384	100	55	"empty"
-75	0	0	1	2	7	"empty"	"empty"	2670	8590	200	5818	5852	468	7	5863	5863	5896	384	6	6	0	0	1849363	-0.115	100000.000	100000.000	0.000	0.000	0.000	0.000	0.000	16.610	-45	-11	-45	-11	316	2384	100	56	"empty"
-75	0	0	1	3	7	"empty"	"empty"	3170	8590	200	5885	5908	375	6	5855	5855	5959	1382	23	0	0	0	1866827	-0.037	100000.000	100000.000	0.000	0.000	0.000	0.000	0.000	16.610	30	53	30	53	316	2384	100	57	"empty"
-75	0	0	1	4	7	"empty"	"empty"	3670	8590	200	5928	5935	506	8	5845	5845	5931	917	15	2	0	0	1875533	0.004	100000.000	100000.000	0.000	0.000	0.000	0.000	0.000	16.610	83	90	83	90	316	2384	100	58	"empty"
-75	0	0	1	5	7	"empty"	"empty"	4170	8590	200	5907	6034	983	16	5939	5939	6022	845	14	4	3	0	1906804	0.014	100000.000	100000.000	0.000	0.000	0.000	0.000	0.000	16.610	-32	95	-32	95	316	2384	100	59	"empty"
-75	0	0	1	6	7	"empty"	"empty"	4670	8590	200	5972	5999	435	7	5968	5968	6029	750	12	2	0	0	1895596	-0.040	100000.000	100000.000	0.000	0.000	0.000	0.000	0.000	16.610	4	31	4	31	316	2384	100	60	"empty"
-75	0	0	1	7	7	"empty"	"empty"	5170	8590	200	5974	6002	458	7	5960	5960	6030	703	11	3	1	0	1896727	-0.040	100000.000	100000.000	0.000	0.000	0.000	0.000	0.000	16.610	14	42	14	42	316	2384	100	61	"empty"
-75	0	0	1	8	7	"empty"	"empty"	5670	8590	200	5970	6059	754	12	5965	5965	6030	557	9	4	1	0	1914596	0.052	100000.000	100000.000	0.000	0.000	0.000	0.000	0.000	16.610	5	94	5	94	316	2384	100	62	"empty"
-75	0	0	1	9	7	"empty"	"empty"	6170	8590	200	5878	6148	2372	38	5901	5901	5933	509	8	5	1	0	1942722	0.422	100000.000	100000.000	0.000	0.000	0.000	0.000	0.000	16.610	-23	247	-23	247	316	2384	100	63	"empty"
0	0	0	2	1	1	"PKACa "	"P17612"	6650	4740	120	9594	9747	3277	33	6018	6018	6116	677	11	81	78	0	1169610	5.363	100000.000	100000.000	0.000	0.000	0.000	0.000	0.000	16.610	3576	3729	3576	3729	120	820	100	64	"T197"
0	0	0	2	2	1	"PKACa "	"P17612"	7150	4750	120	9404	10040	3137	31	5944	5944	6049	762	12	91	86	0	1204759	5.238	100000.000	100000.000	0.000	0.000	0.000	0.000	0.000	16.610	3460	4096	3460	4096	120	820	100	65	"T197"
0	0	0	2	3	1	"PKACa "	"P17612"	7650	4750	150	9425	9461	3848	40	5927	5927	6104	1218	19	72	65	0	1475863	2.756	100000.000	100000.000	0.000	0.000	0.000	0.000	0.000	16.610	3498	3534	3498	3534	156	1272	100	66	"T197"
0	0	0	2	4	1	"PTEN"	"P60484"	8150	4750	200	6001	6061	512	8	5826	5826	6020	1494	24	1	0	0	1915157	0.027	100000.000	100000.000	0.000	0.000	0.000	0.000	0.000	16.610	175	235	175	235	316	2384	100	67	"Y315"
0	0	0	2	5	1	"PTEN"	"P60484"	8650	4760	130	6207	6599	3181	48	5821	5821	5966	1227	20	10	3	0	791918	0.516	100000.000	100000.000	0.000	0.000	0.000	0.000	0.000	16.610	386	778	386	778	120	940	100	68	"Y315"
0	0	0	2	6	1	"PTEN"	"P60484"	9130	4780	180	6054	6378	2032	31	5741	5741	5813	580	9	26	10	0	1632821	0.974	100000.000	100000.000	0.000	0.000	0.000	0.000	0.000	16.610	313	637	313	637	256	1924	100	69	"Y315"
0	0	0	2	7	1	"SOC3"	"O14543"	9650	4780	70	6344	6329	346	5	5724	5724	5776	732	12	40	0	0	202524	0.755	100000.000	100000.000	0.000	0.000	0.000	0.000	0.000	16.610	620	605	620	605	32	236	100	70	"Y204"
0	0	0	2	8	1	"SOC3"	"O14543"	10160	4770	90	6090	7198	4836	67	5465	5465	5712	1923	33	11	7	0	374318	0.773	100000.000	100000.000	0.000	0.000	0.000	0.000	0.000	16.610	625	1733	625	1733	52	420	100	71	"Y204"
0	0	0	2	9	1	"SOC3"	"O14543"	10660	4770	200	6343	6423	719	11	5899	5899	5987	679	11	33	5	0	2029776	0.642	100000.000	100000.000	0.000	0.000	0.000	0.000	0.000	16.610	444	524	444	524	316	2384	100	72	"Y204"
0	0	0	2	1	2	"STAT3 "	"P40763"	6660	5390	120	8156	8321	1471	17	5968	5968	6045	928	15	85	67	0	998494	2.453	100000.000	100000.000	0.000	0.000	0.000	0.000	0.000	16.610	2188	2353	2188	2353	120	820	100	73	"S691"
0	0	0	2	2	2	"STAT3 "	"P40763"	7160	5390	110	8676	9116	1709	18	5901	5901	5979	742	12	100	96	0	729279	4.228	100000.000	100000.000	0.000	0.000	0.000	0.000	0.000	16.610	2775	3215	2775	3215	80	656	100	74	"S691"
0	0	0	2	3	2	"STAT3 "	"P40763"	7670	5390	140	8227	8532	2602	30	5906	5906	6049	1031	17	67	55	0	1331054	2.408	100000.000	100000.000	0.000	0.000	0.000	0.000	0.000	16.610	2321	2626	2321	2626	156	1140	100	75	"S691"
0	0	0	2	4	2	"STAT6 "	"P42226"	8160	5400	150	6321	6651	1414	21	5854	5854	6146	1964	31	8	4	0	1037601	0.257	100000.000	100000.000	0.000	0.000	0.000	0.000	0.000	16.610	467	797	467	797	156	1272	100	76	"T645"
0	0	0	2	5	2	"STAT6 "	"P42226"	8650	5400	180	6289	6526	1230	18	5818	5818	6053	1762	29	8	2	0	1670607	0.268	100000.000	100000.000	0.000	0.000	0.000	0.000	0.000	16.610	471	708	471	708	256	1924	100	77	"T645"
0	0	0	2	6	2	"STAT6 "	"P42226"	9150	5410	140	6251	6360	546	8	5737	5737	5816	540	9	46	11	0	992198	1.007	100000.000	100000.000	0.000	0.000	0.000	0.000	0.000	16.610	514	623	514	623	156	1140	100	78	"T645"
0	0	0	2	7	2	"14-3-3 beta"	"P31946"	9670	5400	150	17329	17631	5738	32	5707	5707	5811	715	12	97	92	0	2750376	16.531	100000.000	100000.000	0.000	0.000	0.000	0.000	0.000	16.610	11622	11924	11622	11924	156	1272	100	79	"S185"
0	0	0	2	8	2	"14-3-3 beta"	"P31946"	10160	5400	140	16579	16281	4764	29	5902	5902	5992	750	12	96	94	0	2539847	13.719	100000.000	100000.000	0.000	0.000	0.000	0.000	0.000	16.610	10677	10379	10677	10379	156	1140	100	80	"S185"
0	0	0	2	9	2	"14-3-3 beta"	"P31946"	10660	5400	140	17010	16627	4680	28	5931	5931	6051	821	13	96	93	0	2593734	12.882	100000.000	100000.000	0.000	0.000	0.000	0.000	0.000	16.610	11079	10696	11079	10696	156	1140	100	81	"S185"
0	0	0	2	1	3	"Tgfbr2"	"P37173"	6660	6030	160	6350	6643	1807	27	5971	5971	5994	424	7	45	15	0	1381803	1.531	100000.000	100000.000	0.000	0.000	0.000	0.000	0.000	16.610	379	672	379	672	208	1512	100	82	"S409"
0	0	0	2	2	3	"Tgfbr2"	"P37173"	7160	6040	140	6383	6649	1406	21	5865	5865	5930	687	11	35	10	0	1037281	1.047	100000.000	100000.000	0.000	0.000	0.000	0.000	0.000	16.610	518	784	518	784	156	1140	100	83	"S409"
0	0	0	2	3	3	"Tgfbr2"	"P37173"	7660	6040	170	6384	6617	1052	15	5825	5825	5963	1161	19	17	6	0	1376394	0.563	100000.000	100000.000	0.000	0.000	0.000	0.000	0.000	16.610	559	792	559	792	208	1660	100	84	"S409"
0	0	0	2	4	3	"Tyk2"	"P29597"	8160	6030	120	9270	10272	5610	54	5769	5769	5942	1403	23	76	63	0	1232668	3.086	100000.000	100000.000	0.000	0.000	0.000	0.000	0.000	16.610	3501	4503	3501	4503	120	820	100	85	"Y1054/5"
0	0	0	2	5	3	"Tyk2"	"P29597"	8660	6060	120	9376	9319	3057	32	5743	5743	5911	937	15	75	67	0	1118318	3.637	100000.000	100000.000	0.000	0.000	0.000	0.000	0.000	16.610	3633	3576	3633	3576	120	820	100	86	"Y1054/5"
0	0	0	2	6	3	"Tyk2"	"P29597"	9160	6060	110	9878	10765	3744	34	5730	5730	5876	815	13	96	93	0	861191	5.999	100000.000	100000.000	0.000	0.000	0.000	0.000	0.000	16.610	4148	5035	4148	5035	80	656	100	87	"Y1054/5"
0	0	0	2	7	3	"caveolin-1"	"Q03135"	9660	6060	120	7391	7616	1871	24	5697	5697	5846	828	14	83	52	0	913973	2.138	100000.000	100000.000	0.000	0.000	0.000	0.000	0.000	16.610	1694	1919	1694	1919	120	820	100	88	"Y14"
0	0	0	2	8	3	"caveolin-1"	"Q03135"	10160	6050	140	7137	7487	3409	45	5903	5903	6104	1704	27	32	5	0	1167950	0.812	100000.000	100000.000	0.000	0.000	0.000	0.000	0.000	16.610	1234	1584	1234	1584	156	1140	100	89	"Y14"
0	0	0	2	9	3	"caveolin-1"	"Q03135"	10660	6050	110	7792	7998	993	12	5789	5789	6111	1992	32	51	6	0	639873	0.947	100000.000	100000.000	0.000	0.000	0.000	0.000	0.000	16.610	2003	2209	2003	2209	80	656	100	90	"Y14"
0	0	0	2	1	4	"Cdc42 "	"P60953"	6660	6680	120	7087	7171	935	13	5962	5962	6011	603	10	83	40	0	860568	1.924	100000.000	100000.000	0.000	0.000	0.000	0.000	0.000	16.610	1125	1209	1125	1209	120	820	100	91	"Y32"
0	0	0	2	2	4	"Cdc42 "	"P60953"	7160	6690	120	7029	7167	1061	14	5843	5843	5969	1100	18	62	10	0	860045	1.089	100000.000	100000.000	0.000	0.000	0.000	0.000	0.000	16.610	1186	1324	1186	1324	120	820	100	92	"Y32"
0	0	0	2	3	4	"Cdc42 "	"P60953"	7660	6690	110	7154	7341	1348	18	5784	5784	5946	1306	21	51	6	0	587271	1.068	100000.000	100000.000	0.000	0.000	0.000	0.000	0.000	16.610	1370	1557	1370	1557	80	656	100	93	"Y32"
0	0	0	2	4	4	"Flt3"	"P36888"	8170	6680	110	7542	8049	2200	27	5664	5664	5738	556	9	96	85	0	643907	4.156	100000.000	100000.000	0.000	0.000	0.000	0.000	0.000	16.610	1878	2385	1878	2385	80	656	100	94	"Y591"
0	0	0	2	5	4	"Flt3"	"P36888"	8660	6700	110	7371	7557	871	11	5692	5692	5821	753	12	95	70	0	604557	2.305	100000.000	100000.000	0.000	0.000	0.000	0.000	0.000	16.610	1679	1865	1679	1865	80	656	100	95	"Y591"
0	0	0	2	6	4	"Flt3"	"P36888"	9170	6690	110	7776	8685	3541	40	5667	5667	5794	775	13	97	77	0	694836	3.730	100000.000	100000.000	0.000	0.000	0.000	0.000	0.000	16.610	2109	3018	2109	3018	80	656	100	96	"Y591"
0	0	0	2	7	4	"gp130 "	"P40189"	9660	6700	120	6714	7354	3567	48	5626	5626	5742	1292	22	36	10	0	882522	1.248	100000.000	100000.000	0.000	0.000	0.000	0.000	0.000	16.610	1088	1728	1088	1728	120	820	100	97	"Y767"
0	0	0	2	8	4	"gp130 "	"P40189"	10150	6700	130	6736	7068	1546	21	5771	5771	5920	1256	21	38	5	0	848140	0.914	100000.000	100000.000	0.000	0.000	0.000	0.000	0.000	16.610	965	1297	965	1297	120	940	100	98	"Y767"
0	0	0	2	9	4	"gp130 "	"P40189"	10650	6700	130	7281	8037	3074	38	5692	5692	5910	1424	24	61	15	0	964460	1.494	100000.000	100000.000	0.000	0.000	0.000	0.000	0.000	16.610	1589	2345	1589	2345	120	940	100	99	"Y767"
0	0	0	2	1	5	"IKK-beta "	"O14920"	6650	7320	120	8392	8230	1109	13	5869	5869	5914	530	8	89	86	0	987582	4.370	100000.000	100000.000	0.000	0.000	0.000	0.000	0.000	16.610	2523	2361	2523	2361	120	820	100	100	"Y199"
0	0	0	2	2	5	"IKK-beta "	"O14920"	7150	7330	120	8281	8133	954	11	5822	5822	5836	455	7	92	89	0	975938	5.048	100000.000	100000.000	0.000	0.000	0.000	0.000	0.000	16.610	2459	2311	2459	2311	120	820	100	101	"Y199"
0	0	0	2	3	5	"IKK-beta "	"O14920"	7650	7340	120	8201	8480	2315	27	5755	5755	5795	622	10	90	86	0	1017553	4.317	100000.000	100000.000	0.000	0.000	0.000	0.000	0.000	16.610	2446	2725	2446	2725	120	820	100	102	"Y199"
0	0	0	2	4	5	"IRAK1"	"P51617"	8160	7340	140	10943	12309	5321	43	5731	5731	5790	645	11	96	94	0	1920201	10.107	100000.000	100000.000	0.000	0.000	0.000	0.000	0.000	16.610	5212	6578	5212	6578	156	1140	100	103	"T209"
0	0	0	2	5	5	"IRAK1"	"P51617"	8660	7350	140	10657	11739	4764	40	5712	5712	5788	751	12	91	89	0	1831316	7.924	100000.000	100000.000	0.000	0.000	0.000	0.000	0.000	16.610	4945	6027	4945	6027	156	1140	100	104	"T209"
0	0	0	2	6	5	"IRAK1"	"P51617"	9160	7340	140	10781	12293	6093	49	5697	5697	5781	831	14	92	90	0	1917647	7.836	100000.000	100000.000	0.000	0.000	0.000	0.000	0.000	16.610	5084	6596	5084	6596	156	1140	100	105	"T209"
0	0	0	2	7	5	"IRS-1"	"P35568"	9650	7350	110	6692	6685	771	11	5678	5678	5722	495	8	80	51	0	534773	1.945	100000.000	100000.000	0.000	0.000	0.000	0.000	0.000	16.610	1014	1007	1014	1007	80	656	100	106	"S312"
0	0	0	2	8	5	"IRS-1"	"P35568"	10150	7340	100	6700	6761	587	8	5697	5697	5751	621	10	82	33	0	540893	1.626	100000.000	100000.000	0.000	0.000	0.000	0.000	0.000	16.610	1003	1064	1003	1064	80	560	100	107	"S312"
0	0	0	2	9	5	"IRS-1"	"P35568"	10660	7340	120	6115	6313	1069	16	5505	5505	5587	586	10	52	22	0	757550	1.239	100000.000	100000.000	0.000	0.000	0.000	0.000	0.000	16.610	610	808	610	808	120	820	100	108	"S312"
0	0	0	2	1	6	"Malt1"	"Q9UDY8"	6640	7980	170	5886	6833	5282	77	5947	5947	6271	1944	30	7	4	0	1421359	0.289	100000.000	100000.000	0.000	0.000	0.000	0.000	0.000	16.610	-61	886	-61	886	208	1660	100	109	"S135"
0	0	0	2	2	6	"Malt1"	"Q9UDY8"	7150	7980	200	5654	5733	922	16	5741	5741	5871	1207	20	1	0	0	1811495	-0.114	100000.000	100000.000	0.000	0.000	0.000	0.000	0.000	16.610	-87	-8	-87	-8	316	2384	100	110	"S135"
0	0	0	2	3	6	"Malt1"	"Q9UDY8"	7650	7980	200	5664	5917	1492	25	5744	5744	5866	1853	31	3	2	0	1869743	0.028	100000.000	100000.000	0.000	0.000	0.000	0.000	0.000	16.610	-80	173	-80	173	316	2384	100	111	"S135"
0	0	0	2	4	6	"MEK1 "	"Q02750"	8150	7980	120	6381	6477	825	12	5683	5683	5724	557	9	59	31	0	777189	1.352	100000.000	100000.000	0.000	0.000	0.000	0.000	0.000	16.610	698	794	698	794	120	820	100	112	"T385"
0	0	0	2	5	6	"MEK1 "	"Q02750"	8670	7990	110	6707	6816	550	8	5660	5660	5778	860	14	81	7	0	545303	1.207	100000.000	100000.000	0.000	0.000	0.000	0.000	0.000	16.610	1047	1156	1047	1156	80	656	100	113	"T385"
0	0	0	2	6	6	"MEK1 "	"Q02750"	9160	7980	110	6761	6807	393	5	5618	5618	5668	391	6	98	90	0	544596	2.913	100000.000	100000.000	0.000	0.000	0.000	0.000	0.000	16.610	1143	1189	1143	1189	80	656	100	114	"T385"
0	0	0	2	7	6	"p47phox "	"P14598"	9650	7980	200	5644	5674	432	7	5617	5617	5679	814	14	1	0	0	1792920	-0.006	100000.000	100000.000	0.000	0.000	0.000	0.000	0.000	16.610	27	57	27	57	316	2384	100	115	"S359"
0	0	0	2	8	6	"p47phox "	"P14598"	10150	7980	200	5698	5722	490	8	5675	5675	5710	422	7	9	2	0	1808031	0.028	100000.000	100000.000	0.000	0.000	0.000	0.000	0.000	16.610	23	47	23	47	316	2384	100	116	"S359"
0	0	0	2	9	6	"p47phox "	"P14598"	10650	7980	200	5645	5732	694	12	5529	5529	5585	625	11	14	2	0	1811428	0.235	100000.000	100000.000	0.000	0.000	0.000	0.000	0.000	16.610	116	203	116	203	316	2384	100	117	"S359"
-75	0	0	2	1	7	"empty"	"empty"	6640	8610	200	5910	5956	455	7	5854	5854	5926	1007	16	3	0	0	1881959	0.030	100000.000	100000.000	0.000	0.000	0.000	0.000	0.000	16.610	56	102	56	102	316	2384	100	118	"empty"
-75	0	0	2	2	7	"empty"	"empty"	7140	8610	200	5742	5811	640	11	5799	5799	5924	1028	17	2	0	0	1836300	-0.110	100000.000	100000.000	0.000	0.000	0.000	0.000	0.000	16.610	-57	12	-57	12	316	2384	100	119	"empty"
-75	0	0	2	3	7	"empty"	"empty"	7640	8610	200	5775	5856	922	15	5741	5741	5817	829	14	3	1	0	1850436	0.047	100000.000	100000.000	0.000	0.000	0.000	0.000	0.000	16.610	34	115	34	115	316	2384	100	120	"empty"
-75	0	0	2	4	7	"empty"	"empty"	8140	8610	200	5726	5754	609	10	5670	5670	5747	710	12	4	1	0	1818307	0.010	100000.000	100000.000	0.000	0.000	0.000	0.000	0.000	16.610	56	84	56	84	316	2384	100	121	"empty"
-75	0	0	2	5	7	"empty"	"empty"	8640	8610	200	5699	5803	953	16	5678	5678	5980	3340	55	1	0	0	1833621	-0.053	100000.000	100000.000	0.000	0.000	0.000	0.000	0.000	16.610	21	125	21	125	316	2384	100	122	"empty"
-75	0	0	2	6	7	"empty"	"empty"	9140	8610	200	5657	5760	1289	22	5675	5675	5765	811	14	3	0	0	1820305	-0.006	100000.000	100000.000	0.000	0.000	0.000	0.000	0.000	16.610	-18	85	-18	85	316	2384	100	123	"empty"
0	0	0	2	7	7	"GLQAWPG-pS-AIPQFLG_GLQAWPGEAIPQFLG_20vs80"	"GLQAWPG-pS-AIPQFLG_GLQAWPGEAIPQFLG_20vs80"	9650	8620	100	10246	9795	2380	24	5649	5649	5689	497	8	87	86	0	783611	8.262	100000.000	100000.000	0.000	0.000	0.000	0.000	0.000	16.610	4597	4146	4597	4146	80	560	100	124	"GLQAWPG-pS-AIPQFLG_GLQAWPGEAIPQFLG_20vs80"
0	0	0	2	8	7	"GLQAWPG-pS-AIPQFLG_GLQAWPGEAIPQFLG_20vs80"	"GLQAWPG-pS-AIPQFLG_GLQAWPGEAIPQFLG_20vs80"	10150	8610	90	10741	10600	1584	14	5713	5713	5884	1506	25	98	90	0	551211	3.131	100000.000	100000.000	0.000	0.000	0.000	0.000	0.000	16.610	5028	4887	5028	4887	52	420	100	125	"GLQAWPG-pS-AIPQFLG_GLQAWPGEAIPQFLG_20vs80"
0	0	0	2	9	7	"GLQAWPG-pS-AIPQFLG_GLQAWPGEAIPQFLG_20vs80"	"GLQAWPG-pS-AIPQFLG_GLQAWPGEAIPQFLG_20vs80"	10650	8610	120	7230	8343	2462	29	5702	5702	5817	772	13	63	50	0	1001178	3.272	100000.000	100000.000	0.000	0.000	0.000	0.000	0.000	16.610	1528	2641	1528	2641	120	820	100	126	"GLQAWPG-pS-AIPQFLG_GLQAWPGEAIPQFLG_20vs80"
0	0	0	3	1	1	"JAK1"	"P23458"	11150	4740	130	6407	6420	766	11	5796	5796	5877	627	10	49	10	0	770342	0.866	100000.000	100000.000	0.000	0.000	0.000	0.000	0.000	16.610	611	624	611	624	120	940	100	127	"Y220"
0	0	0	3	2	1	"JAK1"	"P23458"	11630	4750	80	6688	6761	398	5	5769	5769	5856	421	7	96	59	0	351578	2.150	100000.000	100000.000	0.000	0.000	0.000	0.000	0.000	16.610	919	992	919	992	52	340	100	128	"Y220"
0	0	0	3	3	1	"JAK1"	"P23458"	12150	4740	130	6660	6916	2676	38	5919	5919	6086	990	16	30	8	0	829963	0.838	100000.000	100000.000	0.000	0.000	0.000	0.000	0.000	16.610	741	997	741	997	120	940	100	129	"Y220"
0	0	0	3	4	1	"Jun "	"P05412"	12640	4750	200	5978	6079	478	7	5865	5865	5972	1063	17	6	0	0	1920974	0.101	100000.000	100000.000	0.000	0.000	0.000	0.000	0.000	16.610	113	214	113	214	316	2384	100	130	"S243"
0	0	0	3	5	1	"Jun "	"P05412"	13140	4760	120	6328	6383	656	10	5957	5957	6046	1120	18	8	1	0	765901	0.301	100000.000	100000.000	0.000	0.000	0.000	0.000	0.000	16.610	371	426	371	426	120	820	100	131	"S243"
0	0	0	3	6	1	"Jun "	"P05412"	13620	4740	140	6127	6244	611	9	5801	5801	5861	893	15	21	2	0	974124	0.429	100000.000	100000.000	0.000	0.000	0.000	0.000	0.000	16.610	326	443	326	443	156	1140	100	132	"S243"
0	0	0	3	7	1	"Kit "	"P10721"	14130	4740	70	8367	8233	795	9	6037	6037	6085	441	7	96	93	0	263462	4.871	100000.000	100000.000	0.000	0.000	0.000	0.000	0.000	16.610	2330	2196	2330	2196	32	236	100	133	"Y568/70"
0	0	0	3	8	1	"Kit "	"P10721"	14630	4750	130	6724	7124	1197	16	6483	6483	6561	2228	33	10	0	0	854834	0.253	100000.000	100000.000	0.000	0.000	0.000	0.000	0.000	16.610	241	641	241	641	120	940	100	134	"Y568/70"
0	0	0	3	9	1	"Kit "	"P10721"	15140	4730	200	5821	5955	769	12	5855	5855	5988	1596	26	3	0	0	1881727	-0.021	100000.000	100000.000	0.000	0.000	0.000	0.000	0.000	16.610	-34	100	-34	100	316	2384	100	135	"Y568/70"
0	0	0	3	1	2	"Mlk3"	"Q16584"	11120	5390	130	8524	8361	3639	43	5758	5758	5893	805	13	65	60	0	1003261	3.066	100000.000	100000.000	0.000	0.000	0.000	0.000	0.000	16.610	2766	2603	2766	2603	120	940	100	136	"S281"
0	0	0	3	2	2	"Mlk3"	"Q16584"	11610	5390	120	8658	8546	3827	44	5756	5756	5893	1174	19	67	58	0	1025477	2.260	100000.000	100000.000	0.000	0.000	0.000	0.000	0.000	16.610	2902	2790	2902	2790	120	820	100	137	"S281"
0	0	0	3	3	2	"Mlk3"	"Q16584"	12130	5410	110	8966	9358	3163	33	5805	5805	6018	1262	20	83	75	0	748646	2.647	100000.000	100000.000	0.000	0.000	0.000	0.000	0.000	16.610	3161	3553	3161	3553	80	656	100	138	"S281"
0	0	0	3	4	2	"NFAT2 "	"O95644"	12640	5400	120	7765	8368	3392	40	5842	5842	6086	1261	20	66	34	0	1004154	1.810	100000.000	100000.000	0.000	0.000	0.000	0.000	0.000	16.610	1923	2526	1923	2526	120	820	100	139	"S172"
0	0	0	3	5	2	"NFAT2 "	"O95644"	13150	5390	160	7048	7411	2218	29	5972	5972	6210	1610	25	39	7	0	1541580	0.746	100000.000	100000.000	0.000	0.000	0.000	0.000	0.000	16.610	1076	1439	1076	1439	208	1512	100	140	"S172"
0	0	0	3	6	2	"NFAT2 "	"O95644"	13650	5390	100	7919	7905	658	8	5813	5813	6025	2852	47	10	0	0	632428	0.659	100000.000	100000.000	0.000	0.000	0.000	0.000	0.000	16.610	2106	2092	2106	2092	80	560	100	141	"S172"
0	0	0	3	7	2	"PI3-kinase p85 subunit beta"	"O00459"	14140	5370	100	10362	9639	4402	45	5847	5847	5892	397	6	77	66	0	771143	9.438	100000.000	100000.000	0.000	0.000	0.000	0.000	0.000	16.610	4515	3792	4515	3792	80	560	100	142	"Y464"
0	0	0	3	8	2	"PI3-kinase p85 subunit beta"	"O00459"	14650	5360	80	10816	10393	2132	20	6085	6085	6132	589	9	90	90	0	540453	7.234	100000.000	100000.000	0.000	0.000	0.000	0.000	0.000	16.610	4731	4308	4731	4308	52	340	100	143	"Y464"
0	0	0	3	9	2	"PI3-kinase p85 subunit beta"	"O00459"	15140	5410	130	6980	8196	2087	25	6686	6686	6741	1153	17	32	31	0	983561	1.262	100000.000	100000.000	0.000	0.000	0.000	0.000	0.000	16.610	294	1510	294	1510	120	940	100	144	"Y464"
0	0	0	3	1	3	"p47phox "	"P14598"	11120	6010	200	5713	5842	826	14	5825	5825	5968	910	15	3	2	0	1845989	-0.138	100000.000	100000.000	0.000	0.000	0.000	0.000	0.000	16.610	-112	17	-112	17	316	2384	100	145	"S370"
0	0	0	3	2	3	"p47phox "	"P14598"	11620	6010	200	5758	5873	622	10	5797	5797	6061	1930	31	2	0	0	1855798	-0.097	100000.000	100000.000	0.000	0.000	0.000	0.000	0.000	16.610	-39	76	-39	76	316	2384	100	146	"S370"
0	0	0	3	3	3	"p47phox "	"P14598"	12120	6010	200	5753	5949	918	15	5815	5815	6004	1476	24	5	1	0	1880029	-0.037	100000.000	100000.000	0.000	0.000	0.000	0.000	0.000	16.610	-62	134	-62	134	316	2384	100	147	"S370"
0	0	0	3	4	3	"PDGFRb"	"P09619"	12620	6010	200	5949	6196	991	15	5830	5830	6130	1989	32	3	1	0	1957906	0.033	100000.000	100000.000	0.000	0.000	0.000	0.000	0.000	16.610	119	366	119	366	316	2384	100	148	"Y716"
0	0	0	3	5	3	"PDGFRb"	"P09619"	13130	6010	220	6475	6772	1159	17	5973	5973	6227	1548	24	15	4	0	2654535	0.352	100000.000	100000.000	0.000	0.000	0.000	0.000	0.000	16.610	502	799	502	799	392	2896	100	149	"Y716"
0	0	0	3	6	3	"PDGFRb"	"P09619"	13630	6000	200	5976	6195	1312	21	5842	5842	5953	824	13	13	3	0	1957503	0.294	100000.000	100000.000	0.000	0.000	0.000	0.000	0.000	16.610	134	353	134	353	316	2384	100	150	"Y716"
0	0	0	3	7	3	"Rack1"	"P63244"	14150	6010	160	6970	7726	2947	38	5817	5817	5922	1244	21	46	22	0	1606925	1.450	100000.000	100000.000	0.000	0.000	0.000	0.000	0.000	16.610	1153	1909	1153	1909	208	1512	100	151	"y246"
0	0	0	3	8	3	"Rack1"	"P63244"	14640	6060	150	7574	8029	3258	40	5767	5767	5797	357	6	97	91	0	1252561	6.252	100000.000	100000.000	0.000	0.000	0.000	0.000	0.000	16.610	1807	2262	1807	2262	156	1272	100	152	"y246"
0	0	0	3	9	3	"Rack1"	"P63244"	15140	6010	160	6816	7021	1513	21	5878	5878	5970	527	8	60	47	0	1460427	1.994	100000.000	100000.000	0.000	0.000	0.000	0.000	0.000	16.610	938	1143	938	1143	208	1512	100	153	"y246"
0	0	0	3	1	4	"Sek1"	"P45985"	11120	6660	150	5863	6341	1927	30	5984	5984	6362	2132	33	7	2	0	989239	-0.010	100000.000	100000.000	0.000	0.000	0.000	0.000	0.000	16.610	-121	357	-121	357	156	1272	100	154	"S80"
0	0	0	3	2	4	"Sek1"	"P45985"	11630	6670	200	5752	6285	2167	34	5781	5781	5962	1202	20	9	6	0	1986127	0.269	100000.000	100000.000	0.000	0.000	0.000	0.000	0.000	16.610	-29	504	-29	504	316	2384	100	155	"S80"
0	0	0	3	3	4	"Sek1"	"P45985"	12130	6670	200	5776	5962	1054	17	5803	5803	5982	1544	25	3	1	0	1884089	-0.013	100000.000	100000.000	0.000	0.000	0.000	0.000	0.000	16.610	-27	159	-27	159	316	2384	100	156	"S80"
0	0	0	3	4	4	"process-control__"	"GGSGGSGDYKDDDDK"	12640	6670	110	7521	7455	1402	18	5833	5833	6037	1320	21	58	12	0	596399	1.074	100000.000	100000.000	0.000	0.000	0.000	0.000	0.000	16.610	1688	1622	1688	1622	80	656	100	157	"process-control__"
0	0	0	3	5	4	"process-control__"	"GGSGGSGDYKDDDDK"	13160	6660	200	6088	6631	1661	25	5911	5911	6175	1593	25	18	5	0	2095374	0.286	100000.000	100000.000	0.000	0.000	0.000	0.000	0.000	16.610	177	720	177	720	316	2384	100	158	"process-control__"
0	0	0	3	6	4	"process-control__"	"GGSGGSGDYKDDDDK"	13650	6670	130	6475	7273	3195	43	5789	5789	5956	1054	17	46	20	0	872737	1.250	100000.000	100000.000	0.000	0.000	0.000	0.000	0.000	16.610	686	1484	686	1484	120	940	100	159	"process-control__"
0	0	0	3	7	4	"TAB1"	"Q15750"	14130	6680	140	6120	6215	489	7	5751	5751	5863	706	12	33	2	0	969523	0.499	100000.000	100000.000	0.000	0.000	0.000	0.000	0.000	16.610	369	464	369	464	156	1140	100	160	"S423"
0	0	0	3	8	4	"TAB1"	"Q15750"	14630	6690	120	6181	6314	707	11	5695	5695	5764	548	9	45	16	0	757734	1.004	100000.000	100000.000	0.000	0.000	0.000	0.000	0.000	16.610	486	619	486	619	120	820	100	161	"S423"
0	0	0	3	9	4	"TAB1"	"Q15750"	15150	6680	120	6337	6371	958	15	5683	5683	5790	715	12	46	7	0	764497	0.813	100000.000	100000.000	0.000	0.000	0.000	0.000	0.000	16.610	654	688	654	688	120	820	100	162	"S423"
0	0	0	3	1	5	"4E-BP1 "	"Q13541"	11120	7320	120	6509	6678	929	13	5835	5835	6030	1896	31	6	2	0	801332	0.342	100000.000	100000.000	0.000	0.000	0.000	0.000	0.000	16.610	674	843	674	843	120	820	100	163	"T46"
0	0	0	3	2	5	"4E-BP1 "	"Q13541"	11620	7310	160	6195	6413	1869	29	5712	5712	5792	731	12	33	4	0	1333851	0.850	100000.000	100000.000	0.000	0.000	0.000	0.000	0.000	16.610	483	701	483	701	208	1512	100	164	"T46"
0	0	0	3	3	5	"4E-BP1 "	"Q13541"	12130	7330	120	6475	10506	13849	131	5795	5795	5935	1296	21	16	10	4	1260744	3.527	100000.000	100000.000	0.000	0.000	0.000	0.000	0.000	16.610	680	4711	680	4711	120	820	100	165	"T46"
0	0	0	3	4	5	"Akt1"	"P31749"	12640	7320	110	6860	7026	961	13	5785	5785	5886	689	11	87	23	0	562082	1.655	100000.000	100000.000	0.000	0.000	0.000	0.000	0.000	16.610	1075	1241	1075	1241	80	656	100	166	"T450"
0	0	0	3	5	5	"Akt1"	"P31749"	13130	7320	150	6586	6679	1108	16	5840	5840	5932	790	13	47	9	0	1042000	0.946	100000.000	100000.000	0.000	0.000	0.000	0.000	0.000	16.610	746	839	746	839	156	1272	100	167	"T450"
0	0	0	3	6	5	"Akt1"	"P31749"	13650	7310	180	6065	6289	935	14	5789	5789	5897	929	15	21	3	0	1610013	0.422	100000.000	100000.000	0.000	0.000	0.000	0.000	0.000	16.610	276	500	276	500	256	1924	100	168	"T450"
0	0	0	3	7	5	"Bax"	"Q07812"	14140	7330	140	9193	9109	3278	35	5753	5753	5895	990	16	78	72	0	1421018	3.246	100000.000	100000.000	0.000	0.000	0.000	0.000	0.000	16.610	3440	3356	3440	3356	156	1140	100	169	"S163"
0	0	0	3	8	5	"Bax"	"Q07812"	14630	7310	160	8041	8007	3255	40	5702	5702	5775	644	11	57	52	0	1665504	3.466	100000.000	100000.000	0.000	0.000	0.000	0.000	0.000	16.610	2339	2305	2339	2305	208	1512	100	170	"S163"
0	0	0	3	9	5	"Bax"	"Q07812"	15120	7310	140	8754	8442	3620	42	5711	5711	5818	661	11	68	64	0	1316881	3.970	100000.000	100000.000	0.000	0.000	0.000	0.000	0.000	16.610	3043	2731	3043	2731	156	1140	100	171	"S163"
0	0	0	3	1	6	"CFTR"	"P13569"	11130	7970	150	6965	6997	686	9	5693	5693	5742	608	10	87	53	0	1091461	2.064	100000.000	100000.000	0.000	0.000	0.000	0.000	0.000	16.610	1272	1304	1272	1304	156	1272	100	172	"S813"
0	0	0	3	2	6	"CFTR"	"P13569"	11630	7980	170	6645	6754	563	8	5730	5730	5770	436	7	92	52	0	1404834	2.257	100000.000	100000.000	0.000	0.000	0.000	0.000	0.000	16.610	915	1024	915	1024	208	1660	100	173	"S813"
0	0	0	3	3	6	"CFTR"	"P13569"	12130	7980	140	6754	6999	1869	26	5725	5725	5734	311	5	98	92	0	1091879	4.068	100000.000	100000.000	0.000	0.000	0.000	0.000	0.000	16.610	1029	1274	1029	1274	156	1140	100	174	"S813"
0	0	0	3	4	6	"Crk "	"P46108"	12630	7970	200	5737	5819	494	8	5722	5722	5774	983	17	2	1	0	1838937	0.046	100000.000	100000.000	0.000	0.000	0.000	0.000	0.000	16.610	15	97	15	97	316	2384	100	175	"Y108"
0	0	0	3	5	6	"Crk "	"P46108"	13130	7970	200	5813	5999	1990	33	5688	5688	5718	401	7	19	7	0	1895561	0.701	100000.000	100000.000	0.000	0.000	0.000	0.000	0.000	16.610	125	311	125	311	316	2384	100	176	"Y108"
0	0	0	3	6	6	"Crk "	"P46108"	13630	7970	200	5781	5921	728	12	5697	5697	5991	3491	58	0	0	0	1871009	-0.020	100000.000	100000.000	0.000	0.000	0.000	0.000	0.000	16.610	84	224	84	224	316	2384	100	177	"Y108"
0	0	0	3	7	6	"EGFR"	"P00533"	14130	7990	110	7203	7311	717	9	5693	5693	5712	344	6	98	96	0	584862	4.648	100000.000	100000.000	0.000	0.000	0.000	0.000	0.000	16.610	1510	1618	1510	1618	80	656	100	178	"S1070"
0	0	0	3	8	6	"EGFR"	"P00533"	14650	7990	120	7066	7277	1558	21	5580	5580	5652	587	10	89	80	0	873243	2.768	100000.000	100000.000	0.000	0.000	0.000	0.000	0.000	16.610	1486	1697	1486	1697	120	820	100	179	"S1070"
0	0	0	3	9	6	"EGFR"	"P00533"	15140	7980	150	6801	6952	1905	27	5633	5633	5747	1097	19	53	12	0	1084536	1.098	100000.000	100000.000	0.000	0.000	0.000	0.000	0.000	16.610	1168	1319	1168	1319	156	1272	100	180	"S1070"
-75	0	0	3	1	7	"empty"	"empty"	11130	8590	200	5733	5774	502	8	5705	5705	6036	2619	43	0	0	0	1824428	-0.100	100000.000	100000.000	0.000	0.000	0.000	0.000	0.000	16.610	28	69	28	69	316	2384	100	181	"empty"
-75	0	0	3	2	7	"empty"	"empty"	11630	8590	200	5707	5762	426	7	5743	5743	5806	519	8	3	1	0	1820737	-0.085	100000.000	100000.000	0.000	0.000	0.000	0.000	0.000	16.610	-36	19	-36	19	316	2384	100	182	"empty"
-75	0	0	3	3	7	"empty"	"empty"	12130	8590	200	5745	5809	727	12	5726	5726	5773	461	7	8	1	0	1835767	0.078	100000.000	100000.000	0.000	0.000	0.000	0.000	0.000	16.610	19	83	19	83	316	2384	100	183	"empty"
-75	0	0	3	4	7	"empty"	"empty"	12630	8590	200	5788	5861	539	9	5738	5738	5797	578	9	7	3	0	1852162	0.111	100000.000	100000.000	0.000	0.000	0.000	0.000	0.000	16.610	50	123	50	123	316	2384	100	184	"empty"
-75	0	0	3	5	7	"empty"	"empty"	13130	8590	200	5722	5798	993	17	5713	5713	5763	495	8	5	1	0	1832034	0.071	100000.000	100000.000	0.000	0.000	0.000	0.000	0.000	16.610	9	85	9	85	316	2384	100	185	"empty"
-75	0	0	3	6	7	"empty"	"empty"	13630	8590	200	5685	5808	775	13	5665	5665	5709	481	8	10	4	0	1835365	0.206	100000.000	100000.000	0.000	0.000	0.000	0.000	0.000	16.610	20	143	20	143	316	2384	100	186	"empty"
0	0	0	3	7	7	"GLQAWPG-pS-AIPQFLG_100"	"GLQAWPG-pS-AIPQFLG_100"	14120	8600	80	19251	18099	3994	22	5701	5701	5768	367	6	96	94	0	941143	33.599	100000.000	100000.000	0.000	0.000	0.000	0.000	0.000	16.610	13550	12398	13550	12398	52	340	100	187	"GLQAWPG-pS-AIPQFLG_100"
0	0	0	3	8	7	"GLQAWPG-pS-AIPQFLG_100"	"GLQAWPG-pS-AIPQFLG_100"	14620	8600	90	19045	18577	1890	10	5682	5682	5757	538	9	100	100	0	966009	23.829	100000.000	100000.000	0.000	0.000	0.000	0.000	0.000	16.610	13363	12895	13363	12895	52	420	100	188	"GLQAWPG-pS-AIPQFLG_100"
0	0	0	3	9	7	"GLQAWPG-pS-AIPQFLG_100"	"GLQAWPG-pS-AIPQFLG_100"	15140	8610	120	7179	11743	6202	52	5658	5658	5773	780	13	64	49	0	1409123	7.654	100000.000	100000.000	0.000	0.000	0.000	0.000	0.000	16.610	1521	6085	1521	6085	120	820	100	189	"GLQAWPG-pS-AIPQFLG_100"
0	0	0	4	1	1	"Bcl-2"	"P10415"	15600	4700	200	5799	5843	1043	17	5507	5507	5725	2565	44	1	0	0	1846517	0.046	100000.000	100000.000	0.000	0.000	0.000	0.000	0.000	16.610	292	336	292	336	316	2384	100	190	"S87"
0	0	0	4	2	1	"Bcl-2"	"P10415"	16100	4700	200	5397	5537	1113	20	5192	5192	5562	3828	68	1	0	0	1749643	-0.007	100000.000	100000.000	0.000	0.000	0.000	0.000	0.000	16.610	205	345	205	345	316	2384	100	191	"S87"
0	0	0	4	3	1	"Bcl-2"	"P10415"	16610	4700	200	5255	5770	4870	84	5150	5150	5341	2282	42	1	1	0	1823270	0.188	100000.000	100000.000	0.000	0.000	0.000	0.000	0.000	16.610	105	620	105	620	316	2384	100	192	"S87"
0	0	0	4	4	1	"Casp3 "	"P42574"	17130	4670	150	57896	44555	23690	53	5543	5543	13731	18884	137	70	57	46	6950629	1.632	100000.000	100000.000	0.000	0.000	0.000	0.000	0.000	16.610	52353	39012	52353	39012	156	1272	100	193	"S150"
0	0	0	4	5	1	"Casp3 "	"P42574"	17620	4720	140	25135	25712	11248	43	5345	5345	5478	1972	35	92	89	0	4011010	10.261	100000.000	100000.000	0.000	0.000	0.000	0.000	0.000	16.610	19790	20367	19790	20367	156	1140	100	194	"S150"
0	0	0	4	6	1	"Casp3 "	"P42574"	18130	4720	140	22226	22388	7918	35	5504	5504	5749	2422	42	92	92	0	3492451	6.870	100000.000	100000.000	0.000	0.000	0.000	0.000	0.000	16.610	16722	16884	16722	16884	156	1140	100	195	"S150"
0	0	0	4	7	1	"CD19"	"P15391"	18630	4720	200	5512	5636	1163	20	5186	5186	5717	3635	63	2	0	0	1780894	-0.022	100000.000	100000.000	0.000	0.000	0.000	0.000	0.000	16.610	326	450	326	450	316	2384	100	196	"Y500"
0	0	0	4	8	1	"CD19"	"P15391"	19140	4730	200	5454	5813	2743	47	5059	5059	5235	1701	32	5	2	0	1837020	0.340	100000.000	100000.000	0.000	0.000	0.000	0.000	0.000	16.610	395	754	395	754	316	2384	100	197	"Y500"
0	0	0	4	9	1	"CD19"	"P15391"	19650	4740	80	6082	6195	658	10	5078	5078	5266	1981	37	9	0	0	322157	0.469	100000.000	100000.000	0.000	0.000	0.000	0.000	0.000	16.610	1004	1117	1004	1117	52	340	100	198	"Y500"
0	0	0	4	1	2	"EP300"	"Q09472"	15600	5350	200	5985	7135	6688	93	6043	6043	6342	2949	46	4	4	0	2254534	0.269	100000.000	100000.000	0.000	0.000	0.000	0.000	0.000	16.610	-58	1092	-58	1092	316	2384	100	199	"S2366"
0	0	0	4	2	2	"EP300"	"Q09472"	16100	5350	200	5464	5818	2468	42	5675	5675	6088	4227	69	3	1	0	1838413	-0.064	100000.000	100000.000	0.000	0.000	0.000	0.000	0.000	16.610	-211	143	-211	143	316	2384	100	200	"S2366"
0	0	0	4	3	2	"EP300"	"Q09472"	16610	5360	200	5412	5509	776	14	5535	5535	5970	3956	66	0	0	0	1740948	-0.117	100000.000	100000.000	0.000	0.000	0.000	0.000	0.000	16.610	-123	-26	-123	-26	316	2384	100	201	"S2366"
0	0	0	4	4	2	"fyn"	"P06241"	17110	5360	200	5722	5821	601	10	5514	5514	6070	4218	69	0	0	0	1839548	-0.059	100000.000	100000.000	0.000	0.000	0.000	0.000	0.000	16.610	208	307	208	307	316	2384	100	202	"Y531"
0	0	0	4	5	2	"fyn"	"P06241"	17620	5360	200	5651	5815	922	15	5371	5371	5504	2753	50	1	0	0	1837459	0.113	100000.000	100000.000	0.000	0.000	0.000	0.000	0.000	16.610	280	444	280	444	316	2384	100	203	"Y531"
0	0	0	4	6	2	"fyn"	"P06241"	18120	5370	200	5690	5893	1351	22	5406	5406	5627	4187	74	1	0	0	1862250	0.064	100000.000	100000.000	0.000	0.000	0.000	0.000	0.000	16.610	284	487	284	487	316	2384	100	204	"Y531"
0	0	0	4	7	2	"Grb2"	"P62993"	18630	5380	110	6720	7580	5404	71	5435	5435	5454	2841	52	8	3	0	606369	0.748	100000.000	100000.000	0.000	0.000	0.000	0.000	0.000	16.610	1285	2145	1285	2145	80	656	100	205	"Y209"
0	0	0	4	8	2	"Grb2"	"P62993"	19130	5380	90	6271	6595	1199	18	5223	5223	5760	3983	69	3	0	0	342959	0.210	100000.000	100000.000	0.000	0.000	0.000	0.000	0.000	16.610	1048	1372	1048	1372	52	420	100	206	"Y209"
0	0	0	4	9	2	"Grb2"	"P62993"	19640	5380	140	5998	6908	4783	69	5292	5292	5530	2413	43	8	7	0	1077608	0.571	100000.000	100000.000	0.000	0.000	0.000	0.000	0.000	16.610	706	1616	706	1616	156	1140	100	207	"Y209"
0	0	0	4	1	3	"IKK-beta "	"O14920"	15610	6010	80	6868	6814	394	5	6276	6276	6306	398	6	69	26	0	354304	1.276	100000.000	100000.000	0.000	0.000	0.000	0.000	0.000	16.610	592	538	592	538	52	340	100	208	"Y188"
0	0	0	4	2	3	"IKK-beta "	"O14920"	16090	6000	200	6774	6790	472	6	6255	6255	6789	5180	76	0	0	0	2145776	0.000	100000.000	100000.000	0.000	0.000	0.000	0.000	0.000	16.610	519	535	519	535	316	2384	100	209	"Y188"
0	0	0	4	3	3	"IKK-beta "	"O14920"	16600	6000	200	6872	6969	1156	16	6437	6437	6601	1942	29	1	0	0	2202088	0.189	100000.000	100000.000	0.000	0.000	0.000	0.000	0.000	16.610	435	532	435	532	316	2384	100	210	"Y188"
0	0	0	4	4	3	"IRAK1"	"P51617"	17100	6000	200	6577	6772	1757	25	6633	6633	6786	1267	18	10	4	0	2139967	-0.011	100000.000	100000.000	0.000	0.000	0.000	0.000	0.000	16.610	-56	139	-56	139	316	2384	100	211	"T100"
0	0	0	4	5	3	"IRAK1"	"P51617"	17590	6000	180	6383	6386	1418	22	6672	6672	6793	1327	19	5	3	0	1634759	-0.307	100000.000	100000.000	0.000	0.000	0.000	0.000	0.000	16.610	-289	-286	-289	-286	256	1924	100	212	"T100"
0	0	0	4	6	3	"IRAK1"	"P51617"	18100	6010	200	6082	6707	5838	87	6356	6356	6468	1685	26	3	2	0	2119424	0.142	100000.000	100000.000	0.000	0.000	0.000	0.000	0.000	16.610	-274	351	-274	351	316	2384	100	213	"T100"
0	0	0	4	7	3	"IRF-7 "	"Q92985"	18610	6010	200	5949	6122	1798	29	5852	5852	6030	1659	27	2	0	0	1934598	0.055	100000.000	100000.000	0.000	0.000	0.000	0.000	0.000	16.610	97	270	97	270	316	2384	100	214	"S471"
0	0	0	4	8	3	"IRF-7 "	"Q92985"	19110	6010	200	5457	6130	3850	62	5487	5487	5910	3043	51	3	2	0	1937185	0.072	100000.000	100000.000	0.000	0.000	0.000	0.000	0.000	16.610	-30	643	-30	643	316	2384	100	215	"S471"
0	0	0	4	9	3	"IRF-7 "	"Q92985"	19610	6010	200	5829	5982	782	13	5774	5774	5845	1005	17	7	1	0	1890333	0.136	100000.000	100000.000	0.000	0.000	0.000	0.000	0.000	16.610	55	208	55	208	316	2384	100	216	"S471"
0	0	0	4	1	4	"Lyn "	"P07948"	15610	6640	150	5767	5933	647	10	5611	5611	5703	1106	19	6	1	0	925502	0.208	100000.000	100000.000	0.000	0.000	0.000	0.000	0.000	16.610	156	322	156	322	156	1272	100	217	"Y507"
0	0	0	4	2	4	"Lyn "	"P07948"	16110	6640	200	5584	5649	424	7	5627	5627	5695	740	12	5	0	0	1784939	-0.062	100000.000	100000.000	0.000	0.000	0.000	0.000	0.000	16.610	-43	22	-43	22	316	2384	100	218	"Y507"
0	0	0	4	3	4	"Lyn "	"P07948"	16610	6640	200	5688	5930	1234	20	5709	5709	5877	1233	20	5	2	0	1874006	0.043	100000.000	100000.000	0.000	0.000	0.000	0.000	0.000	16.610	-21	221	-21	221	316	2384	100	219	"Y507"
0	0	0	4	4	4	"MAVS"	"Q7Z434"	17120	6650	120	11223	13982	8853	63	5777	5777	5982	1093	18	81	76	0	1677792	7.319	100000.000	100000.000	0.000	0.000	0.000	0.000	0.000	16.610	5446	8205	5446	8205	120	820	100	220	"S233/4"
0	0	0	4	5	4	"MAVS"	"Q7Z434"	17620	6650	120	12164	14293	7980	55	5846	5846	6108	1800	29	82	74	0	1715129	4.547	100000.000	100000.000	0.000	0.000	0.000	0.000	0.000	16.610	6318	8447	6318	8447	120	820	100	221	"S233/4"
0	0	0	4	6	4	"MAVS"	"Q7Z434"	18130	6650	150	11324	12448	6939	55	6198	6198	6476	1931	29	64	58	0	1941825	3.093	100000.000	100000.000	0.000	0.000	0.000	0.000	0.000	16.610	5126	6250	5126	6250	156	1272	100	222	"S233/4"
0	0	0	4	7	4	"Mek2"	"P36507"	18620	6660	120	8116	8427	3643	43	6432	6432	6567	790	12	76	54	0	1011298	2.354	100000.000	100000.000	0.000	0.000	0.000	0.000	0.000	16.610	1684	1995	1684	1995	120	820	100	223	"s226"
0	0	0	4	8	4	"Mek2"	"P36507"	19100	6640	200	7046	10004	10366	103	5698	5698	6692	5022	75	16	10	0	3161107	0.659	100000.000	100000.000	0.000	0.000	0.000	0.000	0.000	16.610	1348	4306	1348	4306	316	2384	100	224	"s226"
0	0	0	4	9	4	"Mek2"	"P36507"	19620	6660	130	7821	8164	1250	15	6133	6133	6346	1588	25	61	12	0	979647	1.145	100000.000	100000.000	0.000	0.000	0.000	0.000	0.000	16.610	1688	2031	1688	2031	120	940	100	225	"s226"
0	0	0	4	1	5	"PKCE"	"Q02156"	15640	7300	110	9881	10076	1330	13	5538	5538	5593	498	8	98	98	0	806044	9.002	100000.000	100000.000	0.000	0.000	0.000	0.000	0.000	16.610	4343	4538	4343	4538	80	656	100	226	"T566"
0	0	0	4	2	5	"PKCE"	"Q02156"	16130	7290	120	9898	10558	3505	33	5605	5605	6298	5214	82	20	4	0	1266979	0.817	100000.000	100000.000	0.000	0.000	0.000	0.000	0.000	16.610	4293	4953	4293	4953	120	820	100	227	"T566"
0	0	0	4	3	5	"PKCE"	"Q02156"	16630	7300	130	9618	10029	2244	22	5589	5589	5674	745	13	95	91	0	1203492	5.846	100000.000	100000.000	0.000	0.000	0.000	0.000	0.000	16.610	4029	4440	4029	4440	120	940	100	228	"T566"
0	0	0	4	4	5	"PTEN"	"P60484"	17120	7300	200	5680	5754	590	10	5661	5661	5739	637	11	7	2	0	1818136	0.024	100000.000	100000.000	0.000	0.000	0.000	0.000	0.000	16.610	19	93	19	93	316	2384	100	229	"Y240"
0	0	0	4	5	5	"PTEN"	"P60484"	17610	7300	140	6008	6231	1025	16	5706	5706	5875	1177	20	10	2	0	972079	0.302	100000.000	100000.000	0.000	0.000	0.000	0.000	0.000	16.610	302	525	302	525	156	1140	100	230	"Y240"
0	0	0	4	6	5	"PTEN"	"P60484"	18110	7260	120	6133	6483	2733	42	5795	5795	5940	1241	20	10	4	0	777947	0.438	100000.000	100000.000	0.000	0.000	0.000	0.000	0.000	16.610	338	688	338	688	120	820	100	231	"Y240"
0	0	0	4	7	5	"Rab5A"	"P20339"	18620	7290	110	7391	8003	2676	33	6621	6621	6934	1782	25	10	7	0	640219	0.600	100000.000	100000.000	0.000	0.000	0.000	0.000	0.000	16.610	770	1382	770	1382	80	656	100	232	"T202"
0	0	0	4	8	5	"Rab5A"	"P20339"	19120	7290	200	6057	6704	3200	47	5871	5871	6448	3606	55	5	2	0	2118353	0.071	100000.000	100000.000	0.000	0.000	0.000	0.000	0.000	16.610	186	833	186	833	316	2384	100	233	"T202"
0	0	0	4	9	5	"Rab5A"	"P20339"	19630	7300	130	6833	7414	4172	56	6070	6070	6424	2821	43	6	1	0	889667	0.351	100000.000	100000.000	0.000	0.000	0.000	0.000	0.000	16.610	763	1344	763	1344	120	940	100	234	"T202"
0	0	0	4	1	6	"STAT3 "	"P40763"	15630	7940	130	6710	6675	513	7	5572	5572	5604	364	6	91	80	0	800955	2.942	100000.000	100000.000	0.000	0.000	0.000	0.000	0.000	16.610	1138	1103	1138	1103	120	940	100	235	"S727"
0	0	0	4	2	6	"STAT3 "	"P40763"	16120	7940	130	6671	6725	669	9	5554	5554	5622	539	9	87	52	0	806984	2.046	100000.000	100000.000	0.000	0.000	0.000	0.000	0.000	16.610	1117	1171	1117	1171	120	940	100	236	"S727"
0	0	0	4	3	6	"STAT3 "	"P40763"	16620	7950	130	6592	6960	2037	29	5602	5602	5668	582	10	83	30	0	835220	2.220	100000.000	100000.000	0.000	0.000	0.000	0.000	0.000	16.610	990	1358	990	1358	120	940	100	237	"S727"
0	0	0	4	4	6	"STAT6 "	"P42226"	17110	7940	200	5752	5809	318	5	5646	5646	5710	514	9	10	1	0	1835523	0.193	100000.000	100000.000	0.000	0.000	0.000	0.000	0.000	16.610	106	163	106	163	316	2384	100	238	"Y641"
0	0	0	4	5	6	"STAT6 "	"P42226"	17610	7930	120	5891	6154	1123	18	5675	5675	5712	397	6	30	14	0	738486	1.113	100000.000	100000.000	0.000	0.000	0.000	0.000	0.000	16.610	216	479	216	479	120	820	100	239	"Y641"
0	0	0	4	6	6	"STAT6 "	"P42226"	18090	7940	100	5983	6273	925	14	5694	5694	5801	797	13	18	10	0	501872	0.592	100000.000	100000.000	0.000	0.000	0.000	0.000	0.000	16.610	289	579	289	579	80	560	100	240	"Y641"
0	0	0	4	7	6	"Catalase"	"Q14790"	18620	7940	160	11837	12746	5144	40	6347	6347	6416	698	10	92	90	0	2651078	9.069	100000.000	100000.000	0.000	0.000	0.000	0.000	0.000	16.610	5490	6399	5490	6399	208	1512	100	241	"Y448"
0	0	0	4	8	6	"Catalase"	"Q14790"	19130	7950	160	12356	13854	5303	38	5862	5862	6171	2321	37	94	90	0	2881704	3.310	100000.000	100000.000	0.000	0.000	0.000	0.000	0.000	16.610	6494	7992	6494	7992	208	1512	100	242	"Y448"
0	0	0	4	9	6	"Catalase"	"Q14790"	19630	7940	160	15236	17141	8476	49	5983	5983	6253	2519	40	92	91	0	3565363	4.322	100000.000	100000.000	0.000	0.000	0.000	0.000	0.000	16.610	9253	11158	9253	11158	208	1512	100	243	"Y448"
-75	0	0	4	1	7	"empty"	"empty"	15610	8570	200	5573	5638	453	8	5569	5569	5670	936	16	3	0	0	1781739	-0.034	100000.000	100000.000	0.000	0.000	0.000	0.000	0.000	16.610	4	69	4	69	316	2384	100	244	"empty"
-75	0	0	4	2	7	"empty"	"empty"	16110	8570	200	5594	5697	455	7	5558	5558	5642	638	11	9	3	0	1800356	0.086	100000.000	100000.000	0.000	0.000	0.000	0.000	0.000	16.610	36	139	36	139	316	2384	100	245	"empty"
-75	0	0	4	3	7	"empty"	"empty"	16610	8570	200	5592	5616	304	5	5592	5592	5660	1050	18	0	0	0	1774539	-0.042	0.000	100000.000	0.000	0.000	0.000	0.000	0.000	Error	0	24	0	24	316	2384	100	246	"empty"
-75	0	0	4	4	7	"empty"	"empty"	17110	8570	200	5705	5726	333	5	5644	5644	5691	475	8	6	1	0	1809567	0.074	100000.000	100000.000	0.000	0.000	0.000	0.000	0.000	16.610	61	82	61	82	316	2384	100	247	"empty"
-75	0	0	4	5	7	"empty"	"empty"	17610	8570	200	5594	5649	752	13	5612	5612	5676	597	10	1	0	0	1785141	-0.045	100000.000	100000.000	0.000	0.000	0.000	0.000	0.000	16.610	-18	37	-18	37	316	2384	100	248	"empty"
-75	0	0	4	6	7	"empty"	"empty"	18110	8570	200	5650	5696	419	7	5665	5665	5712	440	7	5	1	0	1800038	-0.036	100000.000	100000.000	0.000	0.000	0.000	0.000	0.000	16.610	-15	31	-15	31	316	2384	100	249	"empty"
0	0	0	4	7	7	"Control-Spot"	"Human_IgG"	18610	8580	150	9601	10140	3423	33	6119	6119	6413	1703	26	94	55	0	1581854	2.188	100000.000	100000.000	0.000	0.000	0.000	0.000	0.000	16.610	3482	4021	3482	4021	156	1272	100	250	"Control-Spot"
0	0	0	4	8	7	"Control-Spot"	"Human_IgG"	19110	8560	180	10176	9661	3577	37	6230	6230	6544	1626	24	64	58	0	2473256	1.917	100000.000	100000.000	0.000	0.000	0.000	0.000	0.000	16.610	3946	3431	3946	3431	256	1924	100	251	"Control-Spot"
0	0	0	4	9	7	"Control-Spot"	"Human_IgG"	19600	8560	160	13030	13366	7295	54	5834	5834	6221	2059	33	78	72	0	2780157	3.470	100000.000	100000.000	0.000	0.000	0.000	0.000	0.000	16.610	7196	7532	7196	7532	208	1512	100	252	"Control-Spot"
0	0	0	5	1	1	"Akt1"	"P31749"	2120	9240	110	10380	10146	1957	19	5885	5885	5901	402	6	93	92	0	811669	10.560	100000.000	100000.000	0.000	0.000	0.000	0.000	0.000	16.610	4495	4261	4495	4261	80	656	100	253	"T308"
0	0	0	5	2	1	"Akt1"	"P31749"	2620	9230	90	10604	11044	1948	17	5863	5863	5867	298	5	100	100	0	574285	17.372	100000.000	100000.000	0.000	0.000	0.000	0.000	0.000	16.610	4741	5181	4741	5181	52	420	100	254	"T308"
0	0	0	5	3	1	"Akt1"	"P31749"	3130	9240	100	10176	11449	6163	53	5879	5879	5898	322	5	100	100	0	915905	17.239	100000.000	100000.000	0.000	0.000	0.000	0.000	0.000	16.610	4297	5570	4297	5570	80	560	100	255	"T308"
0	0	0	5	4	1	"A-Raf"	"P10398"	3630	9230	100	10516	10099	1761	17	5802	5802	6563	5474	83	16	0	0	807943	0.646	100000.000	100000.000	0.000	0.000	0.000	0.000	0.000	16.610	4714	4297	4714	4297	80	560	100	256	"Y302"
0	0	0	5	5	1	"A-Raf"	"P10398"	4130	9240	100	10800	10689	3073	28	5938	5938	5960	455	7	96	93	0	855100	10.393	100000.000	100000.000	0.000	0.000	0.000	0.000	0.000	16.610	4862	4751	4862	4751	80	560	100	257	"Y302"
0	0	0	5	6	1	"A-Raf"	"P10398"	4620	9240	100	10891	10574	2025	19	5896	5896	5913	388	6	96	93	0	845920	12.013	100000.000	100000.000	0.000	0.000	0.000	0.000	0.000	16.610	4995	4678	4995	4678	80	560	100	258	"Y302"
0	0	0	5	7	1	"Cdk4"	"P11802"	5110	9220	200	5803	5857	475	8	5922	5922	5972	600	10	4	2	0	1850782	-0.192	100000.000	100000.000	0.000	0.000	0.000	0.000	0.000	16.610	-119	-65	-119	-65	316	2384	100	259	"S150"
0	0	0	5	8	1	"Cdk4"	"P11802"	5610	9220	200	5879	6177	2723	44	5895	5895	5944	489	8	7	1	0	1952082	0.476	100000.000	100000.000	0.000	0.000	0.000	0.000	0.000	16.610	-16	282	-16	282	316	2384	100	260	"S150"
0	0	0	5	9	1	"Cdk4"	"P11802"	6110	9220	200	5841	5909	484	8	5882	5882	5911	452	7	7	2	0	1867308	-0.004	100000.000	100000.000	0.000	0.000	0.000	0.000	0.000	16.610	-41	27	-41	27	316	2384	100	261	"S150"
0	0	0	5	1	2	"CREB "	"P16220"	2130	9870	160	6130	6247	554	8	5861	5861	5995	2100	35	0	0	0	1299322	0.120	100000.000	100000.000	0.000	0.000	0.000	0.000	0.000	16.610	269	386	269	386	208	1512	100	262	"S111"
0	0	0	5	2	2	"CREB "	"P16220"	2630	9890	80	6928	7151	970	13	5889	5889	5957	623	10	96	32	0	371868	1.917	100000.000	100000.000	0.000	0.000	0.000	0.000	0.000	16.610	1039	1262	1039	1262	52	340	100	263	"S111"
0	0	0	5	3	2	"CREB "	"P16220"	3130	9890	70	6886	7116	747	10	5859	5859	5906	556	9	96	37	0	227701	2.176	100000.000	100000.000	0.000	0.000	0.000	0.000	0.000	16.610	1027	1257	1027	1257	32	236	100	264	"S111"
0	0	0	5	4	2	"DVL1"	"O14640"	3630	9880	100	6689	6616	532	8	5725	5725	5860	1233	21	23	0	0	529296	0.613	100000.000	100000.000	0.000	0.000	0.000	0.000	0.000	16.610	964	891	964	891	80	560	100	265	"S679"
0	0	0	5	5	2	"DVL1"	"O14640"	4120	9880	100	6836	7627	3595	47	5880	5880	5957	1030	17	40	10	0	610181	1.621	100000.000	100000.000	0.000	0.000	0.000	0.000	0.000	16.610	956	1747	956	1747	80	560	100	266	"S679"
0	0	0	5	6	2	"DVL1"	"O14640"	4630	9890	110	6864	6951	986	14	5860	5860	5901	636	10	78	22	0	556099	1.651	100000.000	100000.000	0.000	0.000	0.000	0.000	0.000	16.610	1004	1091	1004	1091	80	656	100	267	"S679"
0	0	0	5	7	2	"IFNAR1 "	"P17181"	5110	9860	200	5969	6130	1171	19	5893	5893	5959	805	13	6	2	0	1937042	0.212	100000.000	100000.000	0.000	0.000	0.000	0.000	0.000	16.610	76	237	76	237	316	2384	100	268	"Y466"
0	0	0	5	8	2	"IFNAR1 "	"P17181"	5590	9880	130	6113	6379	1250	19	5870	5870	5942	495	8	28	8	0	765508	0.883	100000.000	100000.000	0.000	0.000	0.000	0.000	0.000	16.610	243	509	243	509	120	940	100	269	"Y466"
0	0	0	5	9	2	"IFNAR1 "	"P17181"	6120	9840	170	6068	6223	1075	17	5857	5857	5926	1026	17	4	2	0	1294329	0.289	100000.000	100000.000	0.000	0.000	0.000	0.000	0.000	16.610	211	366	211	366	208	1660	100	270	"Y466"
0	0	0	5	1	3	"Jak1 "	"P23458"	2130	10530	120	9951	9412	1734	18	5870	5870	5907	397	6	87	85	0	1129470	8.829	100000.000	100000.000	0.000	0.000	0.000	0.000	0.000	16.610	4081	3542	4081	3542	120	820	100	271	"Y1034"
0	0	0	5	2	3	"Jak1 "	"P23458"	2630	10530	120	9931	9532	2008	21	5891	5891	5899	270	4	90	88	0	1143792	13.456	100000.000	100000.000	0.000	0.000	0.000	0.000	0.000	16.610	4040	3641	4040	3641	120	820	100	272	"Y1034"
0	0	0	5	3	3	"Jak1 "	"P23458"	3130	10530	110	10233	10383	940	9	5854	5854	5878	301	5	100	98	0	830637	14.967	100000.000	100000.000	0.000	0.000	0.000	0.000	0.000	16.610	4379	4529	4379	4529	80	656	100	273	"Y1034"
0	0	0	5	4	3	"Jun "	"P05412"	3620	10520	200	5467	5639	1071	18	5875	5875	5916	501	8	5	4	0	1782034	-0.553	100000.000	100000.000	0.000	0.000	0.000	0.000	0.000	16.610	-408	-236	-408	-236	316	2384	100	274	"S63"
0	0	0	5	5	3	"Jun "	"P05412"	4120	10520	200	5574	5682	796	14	5950	5950	5994	740	12	3	1	0	1795460	-0.422	100000.000	100000.000	0.000	0.000	0.000	0.000	0.000	16.610	-376	-268	-376	-268	316	2384	100	275	"S63"
0	0	0	5	6	3	"Jun "	"P05412"	4620	10520	200	5542	5754	1466	25	5897	5897	5962	1115	18	2	1	0	1818380	-0.187	100000.000	100000.000	0.000	0.000	0.000	0.000	0.000	16.610	-355	-143	-355	-143	316	2384	100	276	"S63"
0	0	0	5	7	3	"Lck"	"P06239"	5120	10520	110	6923	7144	1194	16	5866	5866	5882	379	6	98	78	0	571514	3.330	100000.000	100000.000	0.000	0.000	0.000	0.000	0.000	16.610	1057	1278	1057	1278	80	656	100	277	"Y192"
0	0	0	5	8	3	"Lck"	"P06239"	5620	10520	130	6957	7922	5671	71	5907	5907	5951	459	7	87	57	0	950586	4.294	100000.000	100000.000	0.000	0.000	0.000	0.000	0.000	16.610	1050	2015	1050	2015	120	940	100	278	"Y192"
0	0	0	5	9	3	"Lck"	"P06239"	6110	10510	200	6090	6295	685	10	5867	5867	5911	413	6	35	21	0	1989193	0.930	100000.000	100000.000	0.000	0.000	0.000	0.000	0.000	16.610	223	428	223	428	316	2384	100	279	"Y192"
0	0	0	5	1	4	"Mlk3"	"Q16584"	2120	11160	200	5872	5883	336	5	5941	5941	5969	518	8	4	0	0	1858985	-0.166	100000.000	100000.000	0.000	0.000	0.000	0.000	0.000	16.610	-69	-58	-69	-58	316	2384	100	280	"T277"
0	0	0	5	2	4	"Mlk3"	"Q16584"	2620	11160	200	5860	5897	542	9	5934	5934	5959	538	9	2	0	0	1863608	-0.115	100000.000	100000.000	0.000	0.000	0.000	0.000	0.000	16.610	-74	-37	-74	-37	316	2384	100	281	"T277"
0	0	0	5	3	4	"Mlk3"	"Q16584"	3110	11140	120	5870	5918	653	11	5937	5937	5962	327	5	11	2	0	710116	-0.135	100000.000	100000.000	0.000	0.000	0.000	0.000	0.000	16.610	-67	-19	-67	-19	120	820	100	282	"T277"
0	0	0	5	4	4	"NFAT2 "	"O95644"	3610	11150	140	6302	6868	1130	16	5869	5869	5959	767	12	42	40	0	1071353	1.185	100000.000	100000.000	0.000	0.000	0.000	0.000	0.000	16.610	433	999	433	999	156	1140	100	283	"S245"
0	0	0	5	5	4	"NFAT2 "	"O95644"	4120	11170	110	8066	8422	2467	29	5982	5982	6016	531	8	92	92	0	673781	4.531	100000.000	100000.000	0.000	0.000	0.000	0.000	0.000	16.610	2084	2440	2084	2440	80	656	100	284	"S245"
0	0	0	5	6	4	"NFAT2 "	"O95644"	4620	11170	110	7891	7858	645	8	5987	5987	6042	672	11	95	85	0	628645	2.702	100000.000	100000.000	0.000	0.000	0.000	0.000	0.000	16.610	1904	1871	1904	1871	80	656	100	285	"S245"
0	0	0	5	7	4	"PI3-kinase p85 subunit beta"	"O00459"	5110	11180	130	8100	8030	2324	28	6002	6002	6007	451	7	64	55	0	963557	4.486	100000.000	100000.000	0.000	0.000	0.000	0.000	0.000	16.610	2098	2028	2098	2028	120	940	100	286	"Y605"
0	0	0	5	8	4	"PI3-kinase p85 subunit beta"	"O00459"	5620	11170	140	6714	7831	2397	30	5959	5959	5993	405	6	57	50	0	1221626	4.538	100000.000	100000.000	0.000	0.000	0.000	0.000	0.000	16.610	755	1872	755	1872	156	1140	100	287	"Y605"
0	0	0	5	9	4	"PI3-kinase p85 subunit beta"	"O00459"	6110	11160	90	8837	8819	691	7	5884	5884	5909	376	6	100	98	0	458594	7.739	100000.000	100000.000	0.000	0.000	0.000	0.000	0.000	16.610	2953	2935	2953	2935	52	420	100	288	"Y605"
0	0	0	5	1	5	"PDGFRb"	"P09619"	2140	11810	90	7612	7550	719	9	5976	5976	6019	722	11	84	65	0	392613	2.120	100000.000	100000.000	0.000	0.000	0.000	0.000	0.000	16.610	1636	1574	1636	1574	52	420	100	289	"Y740"
0	0	0	5	2	5	"PDGFRb"	"P09619"	2630	11810	120	6275	6879	2094	30	5961	5961	6251	3151	50	2	1	0	825478	0.199	100000.000	100000.000	0.000	0.000	0.000	0.000	0.000	16.610	314	918	314	918	120	820	100	290	"Y740"
0	0	0	5	3	5	"PDGFRb"	"P09619"	3120	11810	70	8131	8398	1360	16	5979	5979	5973	265	4	96	96	0	268735	9.151	100000.000	100000.000	0.000	0.000	0.000	0.000	0.000	16.610	2152	2419	2152	2419	32	236	100	291	"Y740"
0	0	0	5	4	5	"Rack1"	"P63244"	3630	11810	140	7953	8294	1723	20	5952	5952	6006	552	9	97	96	0	1293923	4.145	100000.000	100000.000	0.000	0.000	0.000	0.000	0.000	16.610	2001	2342	2001	2342	156	1140	100	292	"Y194"
0	0	0	5	5	5	"Rack1"	"P63244"	4120	11820	140	8087	8775	3125	35	6100	6100	6194	1162	18	91	29	0	1368975	2.221	100000.000	100000.000	0.000	0.000	0.000	0.000	0.000	16.610	1987	2675	1987	2675	156	1140	100	293	"Y194"
0	0	0	5	6	5	"Rack1"	"P63244"	4620	11810	200	7211	7431	2388	32	6054	6054	6094	851	13	54	29	0	2348344	1.571	100000.000	100000.000	0.000	0.000	0.000	0.000	0.000	16.610	1157	1377	1157	1377	316	2384	100	294	"Y194"
0	0	0	5	7	5	"SEK1 "	"P45985"	5110	11810	200	6142	6290	1898	30	6045	6045	6091	668	10	6	1	0	1987494	0.298	100000.000	100000.000	0.000	0.000	0.000	0.000	0.000	16.610	97	245	97	245	316	2384	100	295	"T261"
0	0	0	5	8	5	"SEK1 "	"P45985"	5610	11810	200	6169	6212	438	7	6068	6068	6116	568	9	6	2	0	1963056	0.169	100000.000	100000.000	0.000	0.000	0.000	0.000	0.000	16.610	101	144	101	144	316	2384	100	296	"T261"
0	0	0	5	9	5	"SEK1 "	"P45985"	6110	11810	200	6067	6120	411	6	5998	5998	6069	1446	23	1	0	0	1933864	0.035	100000.000	100000.000	0.000	0.000	0.000	0.000	0.000	16.610	69	122	69	122	316	2384	100	297	"T261"
0	0	0	5	1	6	"Smad3 "	"P84022"	2130	12460	110	7014	7341	2196	29	6007	6007	6016	382	6	93	70	0	587304	3.469	100000.000	100000.000	0.000	0.000	0.000	0.000	0.000	16.610	1007	1334	1007	1334	80	656	100	298	"S423"
0	0	0	5	2	6	"Smad3 "	"P84022"	2630	12460	110	7142	7131	449	6	5927	5927	5956	453	7	98	72	0	570482	2.594	100000.000	100000.000	0.000	0.000	0.000	0.000	0.000	16.610	1215	1204	1215	1204	80	656	100	299	"S423"
0	0	0	5	3	6	"Smad3 "	"P84022"	3130	12470	130	6898	6883	700	10	5979	5979	6041	566	9	72	38	0	825979	1.488	100000.000	100000.000	0.000	0.000	0.000	0.000	0.000	16.610	919	904	919	904	120	940	100	300	"S423"
0	0	0	5	4	6	"TBK1 "	"Q9UHD2"	3620	12450	140	14017	12127	4188	34	5989	5989	6052	559	9	80	75	0	1891841	10.868	100000.000	100000.000	0.000	0.000	0.000	0.000	0.000	16.610	8028	6138	8028	6138	156	1140	100	301	"S172"
0	0	0	5	5	6	"TBK1 "	"Q9UHD2"	4120	12450	130	13896	13426	3875	28	6069	6069	6130	592	9	90	90	0	1611088	12.324	100000.000	100000.000	0.000	0.000	0.000	0.000	0.000	16.610	7827	7357	7827	7357	120	940	100	302	"S172"
0	0	0	5	6	6	"TBK1 "	"Q9UHD2"	4620	12450	140	13335	12152	4328	35	6063	6063	6103	661	10	75	75	0	1895750	9.151	100000.000	100000.000	0.000	0.000	0.000	0.000	0.000	16.610	7272	6089	7272	6089	156	1140	100	303	"S172"
0	0	0	5	7	6	"TrKA"	"P04629"	5120	12440	150	14659	14254	4648	32	6087	6087	6101	437	7	90	87	0	2223638	18.657	100000.000	100000.000	0.000	0.000	0.000	0.000	0.000	16.610	8572	8167	8572	8167	156	1272	100	304	"Y496"
0	0	0	5	8	6	"TrKA"	"P04629"	5620	12460	130	14736	15199	2917	19	6064	6064	6079	364	5	99	99	0	1823901	25.055	100000.000	100000.000	0.000	0.000	0.000	0.000	0.000	16.610	8672	9135	8672	9135	120	940	100	305	"Y496"
0	0	0	5	9	6	"TrKA"	"P04629"	6110	12460	130	14367	14240	2191	15	6077	6077	6105	390	6	96	96	0	1708793	20.859	100000.000	100000.000	0.000	0.000	0.000	0.000	0.000	16.610	8290	8163	8290	8163	120	940	100	306	"Y496"
-75	0	0	5	1	7	"empty"	"empty"	2110	13070	200	5950	6122	2310	37	5925	5925	5955	393	6	15	1	0	1934606	0.425	100000.000	100000.000	0.000	0.000	0.000	0.000	0.000	16.610	25	197	25	197	316	2384	100	307	"empty"
-75	0	0	5	2	7	"empty"	"empty"	2610	13070	200	5869	5892	363	6	5911	5911	5962	718	12	2	0	0	1861794	-0.097	100000.000	100000.000	0.000	0.000	0.000	0.000	0.000	16.610	-42	-19	-42	-19	316	2384	100	308	"empty"
-75	0	0	5	3	7	"empty"	"empty"	3110	13070	200	5946	6008	434	7	5950	5950	5983	366	6	12	3	0	1898411	0.068	100000.000	100000.000	0.000	0.000	0.000	0.000	0.000	16.610	-4	58	-4	58	316	2384	100	309	"empty"
-75	0	0	5	4	7	"empty"	"empty"	3610	13070	200	5971	6063	500	8	6050	6050	6205	2344	37	0	0	0	1915898	-0.061	100000.000	100000.000	0.000	0.000	0.000	0.000	0.000	16.610	-79	13	-79	13	316	2384	100	310	"empty"
-75	0	0	5	5	7	"empty"	"empty"	4110	13070	200	6128	6177	560	9	6069	6069	6113	566	9	7	3	0	1951928	0.113	100000.000	100000.000	0.000	0.000	0.000	0.000	0.000	16.610	59	108	59	108	316	2384	100	311	"empty"
-75	0	0	5	6	7	"empty"	"empty"	4610	13070	200	6103	6133	480	7	6082	6082	6147	654	10	4	1	0	1937997	-0.021	100000.000	100000.000	0.000	0.000	0.000	0.000	0.000	16.610	21	51	21	51	316	2384	100	312	"empty"
-75	0	0	5	7	7	"empty"	"empty"	5110	13070	200	6143	6189	457	7	6090	6090	6144	610	9	6	2	0	1955827	0.074	100000.000	100000.000	0.000	0.000	0.000	0.000	0.000	16.610	53	99	53	99	316	2384	100	313	"empty"
-75	0	0	5	8	7	"empty"	"empty"	5610	13070	200	6101	6118	306	5	6104	6104	6170	1170	18	0	0	0	1933190	-0.044	100000.000	100000.000	0.000	0.000	0.000	0.000	0.000	16.610	-3	14	-3	14	316	2384	100	314	"empty"
-75	0	0	5	9	7	"empty"	"empty"	6110	13070	200	6071	6094	263	4	6077	6077	6086	328	5	6	1	0	1925645	0.024	100000.000	100000.000	0.000	0.000	0.000	0.000	0.000	16.610	-6	17	-6	17	316	2384	100	315	"empty"
0	0	0	6	1	1	"PLCG2"	"P16885"	6650	9250	110	8218	8520	1651	19	5829	5829	5871	669	11	96	92	0	681616	3.960	100000.000	100000.000	0.000	0.000	0.000	0.000	0.000	16.610	2389	2691	2389	2691	80	656	100	316	"Y753"
0	0	0	6	2	1	"PLCG2"	"P16885"	7150	9240	110	8152	8853	2161	24	5710	5710	5777	614	10	100	98	0	708268	5.010	100000.000	100000.000	0.000	0.000	0.000	0.000	0.000	16.610	2442	3143	2442	3143	80	656	100	317	"Y753"
0	0	0	6	3	1	"PLCG2"	"P16885"	7650	9240	120	8174	8698	2809	32	5749	5749	5863	866	14	90	76	0	1043804	3.274	100000.000	100000.000	0.000	0.000	0.000	0.000	0.000	16.610	2425	2949	2425	2949	120	820	100	318	"Y753"
0	0	0	6	4	1	"pyk2"	"Q14289"	8150	9250	130	17350	18109	3481	19	5715	5715	5793	918	15	100	100	0	2173047	13.416	100000.000	100000.000	0.000	0.000	0.000	0.000	0.000	16.610	11635	12394	11635	12394	120	940	100	319	"Y402"
0	0	0	6	5	1	"pyk2"	"Q14289"	8660	9260	130	17042	17792	2729	15	5670	5670	5737	753	13	100	100	0	2135074	16.009	100000.000	100000.000	0.000	0.000	0.000	0.000	0.000	16.610	11372	12122	11372	12122	120	940	100	320	"Y402"
0	0	0	6	6	1	"pyk2"	"Q14289"	9160	9260	130	17566	18469	3240	17	5656	5656	5773	968	16	100	100	0	2216336	13.116	100000.000	100000.000	0.000	0.000	0.000	0.000	0.000	16.610	11910	12813	11910	12813	120	940	100	321	"Y402"
0	0	0	6	7	1	"STAM2"	"Q92783"	9660	9260	160	8859	9277	1753	18	5611	5611	5674	885	15	98	97	0	1929573	4.071	100000.000	100000.000	0.000	0.000	0.000	0.000	0.000	16.610	3248	3666	3248	3666	208	1512	100	322	"Y371"
0	0	0	6	8	1	"STAM2"	"Q92783"	10160	9250	170	8811	9268	2076	22	5672	5672	5705	464	8	99	99	0	1927787	7.679	100000.000	100000.000	0.000	0.000	0.000	0.000	0.000	16.610	3139	3596	3139	3596	208	1660	100	323	"Y371"
0	0	0	6	9	1	"STAM2"	"Q92783"	10650	9260	160	8896	9258	1300	14	5727	5727	5789	574	9	100	99	0	1925764	6.044	100000.000	100000.000	0.000	0.000	0.000	0.000	0.000	16.610	3169	3531	3169	3531	208	1512	100	324	"Y371"
0	0	0	6	1	2	"STAT3 "	"P40763"	6650	9890	140	10930	11393	2896	25	5837	5837	5877	638	10	98	96	0	1777272	8.646	100000.000	100000.000	0.000	0.000	0.000	0.000	0.000	16.610	5093	5556	5093	5556	156	1140	100	325	"Y705"
0	0	0	6	2	2	"STAT3 "	"P40763"	7150	9890	140	10719	10936	2853	26	5738	5738	5800	627	10	96	94	0	1705952	8.191	100000.000	100000.000	0.000	0.000	0.000	0.000	0.000	16.610	4981	5198	4981	5198	156	1140	100	326	"Y705"
0	0	0	6	3	2	"STAT3 "	"P40763"	7660	9900	140	10481	11233	3692	32	5686	5686	5748	985	17	95	92	0	1752349	5.569	100000.000	100000.000	0.000	0.000	0.000	0.000	0.000	16.610	4795	5547	4795	5547	156	1140	100	327	"Y705"
0	0	0	6	4	2	"STMN1"	"P16949"	8150	9900	200	5814	5953	876	14	5605	5605	5663	469	8	26	7	0	1881272	0.618	100000.000	100000.000	0.000	0.000	0.000	0.000	0.000	16.610	209	348	209	348	316	2384	100	328	"S15"
0	0	0	6	5	2	"STMN1"	"P16949"	8650	9900	200	5695	5781	599	10	5622	5622	5697	891	15	6	1	0	1826782	0.094	100000.000	100000.000	0.000	0.000	0.000	0.000	0.000	16.610	73	159	73	159	316	2384	100	329	"S15"
0	0	0	6	6	2	"STMN1"	"P16949"	9150	9910	110	5877	6059	973	16	5665	5665	5714	522	9	17	6	0	484736	0.661	100000.000	100000.000	0.000	0.000	0.000	0.000	0.000	16.610	212	394	212	394	80	656	100	330	"S15"
0	0	0	6	7	2	"4E-BP1 "	"Q13541"	9650	9900	200	5636	5731	579	10	5627	5627	5663	420	7	12	5	0	1811026	0.162	100000.000	100000.000	0.000	0.000	0.000	0.000	0.000	16.610	9	104	9	104	316	2384	100	331	"S64"
0	0	0	6	8	2	"4E-BP1 "	"Q13541"	10150	9910	200	5715	5951	1536	25	5716	5716	5818	904	15	5	3	0	1880493	0.147	100000.000	100000.000	0.000	0.000	0.000	0.000	0.000	16.610	-1	235	-1	235	316	2384	100	332	"S64"
0	0	0	6	9	2	"4E-BP1 "	"Q13541"	10650	9910	200	5770	5829	615	10	5824	5824	5881	596	10	4	2	0	1841845	-0.087	100000.000	100000.000	0.000	0.000	0.000	0.000	0.000	16.610	-54	5	-54	5	316	2384	100	333	"S64"
0	0	0	6	1	3	"Tgfbr2"	"P37173"	6650	10520	110	5457	5941	1855	31	5769	5769	5832	588	10	15	8	0	475259	0.185	100000.000	100000.000	0.000	0.000	0.000	0.000	0.000	16.610	-312	172	-312	172	80	656	100	334	"Y336"
0	0	0	6	2	3	"Tgfbr2"	"P37173"	7150	10510	200	5493	5720	1711	29	5729	5729	5757	547	9	6	4	0	1807508	-0.068	100000.000	100000.000	0.000	0.000	0.000	0.000	0.000	16.610	-236	-9	-236	-9	316	2384	100	335	"Y336"
0	0	0	6	3	3	"Tgfbr2"	"P37173"	7650	10520	200	5344	5415	604	11	5663	5663	5688	419	7	7	2	0	1711265	-0.652	100000.000	100000.000	0.000	0.000	0.000	0.000	0.000	16.610	-319	-248	-319	-248	316	2384	100	336	"Y336"
0	0	0	6	4	3	"Bid "	"P55957"	8160	10520	140	7890	7531	1298	17	5652	5652	5740	619	10	73	67	0	1174900	2.893	100000.000	100000.000	0.000	0.000	0.000	0.000	0.000	16.610	2238	1879	2238	1879	156	1140	100	337	"T54"
0	0	0	6	5	3	"Bid "	"P55957"	8640	10530	160	7650	7353	1773	24	5626	5626	5698	503	8	58	56	0	1529347	3.290	100000.000	100000.000	0.000	0.000	0.000	0.000	0.000	16.610	2024	1727	2024	1727	208	1512	100	338	"T54"
0	0	0	6	6	3	"Bid "	"P55957"	9150	10540	150	8422	8251	1685	20	5688	5688	5716	350	6	85	85	0	1287149	7.243	100000.000	100000.000	0.000	0.000	0.000	0.000	0.000	16.610	2734	2563	2734	2563	156	1272	100	339	"T54"
0	0	0	6	7	3	"caveolin-1"	"Q03135"	9650	10530	200	5737	6233	1678	26	5668	5668	5770	700	12	16	12	0	1969639	0.661	100000.000	100000.000	0.000	0.000	0.000	0.000	0.000	16.610	69	565	69	565	316	2384	100	340	"Y6"
0	0	0	6	8	3	"caveolin-1"	"Q03135"	10150	10530	200	5703	5738	356	6	5752	5752	5781	448	7	6	1	0	1813157	-0.096	100000.000	100000.000	0.000	0.000	0.000	0.000	0.000	16.610	-49	-14	-49	-14	316	2384	100	341	"Y6"
0	0	0	6	9	3	"caveolin-1"	"Q03135"	10650	10530	200	5821	5879	579	9	5830	5830	5860	728	12	3	1	0	1857834	0.026	100000.000	100000.000	0.000	0.000	0.000	0.000	0.000	16.610	-9	49	-9	49	316	2384	100	342	"Y6"
0	0	0	6	1	4	"CDK2"	"P24941"	6650	11180	130	7539	7612	974	12	5866	5866	5919	609	10	94	82	0	913487	2.780	100000.000	100000.000	0.000	0.000	0.000	0.000	0.000	16.610	1673	1746	1673	1746	120	940	100	343	"Y14"
0	0	0	6	2	4	"CDK2"	"P24941"	7160	11180	130	7046	7173	728	10	5718	5718	5755	456	7	95	90	0	860785	3.110	100000.000	100000.000	0.000	0.000	0.000	0.000	0.000	16.610	1328	1455	1328	1455	120	940	100	344	"Y14"
0	0	0	6	3	4	"CDK2"	"P24941"	7660	11180	130	7356	7335	830	11	5691	5691	5741	529	9	93	77	0	880245	3.013	100000.000	100000.000	0.000	0.000	0.000	0.000	0.000	16.610	1665	1644	1665	1644	120	940	100	345	"Y14"
0	0	0	6	4	4	"Fos "	"P01100"	8150	11180	70	5963	6113	924	15	5713	5713	5771	508	8	18	3	0	195616	0.673	100000.000	100000.000	0.000	0.000	0.000	0.000	0.000	16.610	250	400	250	400	32	236	100	346	"S362"
0	0	0	6	5	4	"Fos "	"P01100"	8640	11180	200	5700	5704	287	5	5645	5645	5713	781	13	1	0	0	1802542	-0.012	100000.000	100000.000	0.000	0.000	0.000	0.000	0.000	16.610	55	59	55	59	316	2384	100	347	"S362"
0	0	0	6	6	4	"Fos "	"P01100"	9140	11180	200	5788	5846	474	8	5671	5671	5726	559	9	8	3	0	1847476	0.215	100000.000	100000.000	0.000	0.000	0.000	0.000	0.000	16.610	117	175	117	175	316	2384	100	348	"S362"
0	0	0	6	7	4	"Grb2"	"P62993"	9640	11200	120	11404	11344	2775	24	5701	5701	5742	420	7	97	91	0	1361227	13.338	100000.000	100000.000	0.000	0.000	0.000	0.000	0.000	16.610	5703	5643	5703	5643	120	820	100	349	"Y37"
0	0	0	6	8	4	"Grb2"	"P62993"	10140	11190	110	11550	12074	1584	13	5742	5742	5787	614	10	100	100	0	965901	10.239	100000.000	100000.000	0.000	0.000	0.000	0.000	0.000	16.610	5808	6332	5808	6332	80	656	100	350	"Y37"
0	0	0	6	9	4	"Grb2"	"P62993"	10640	11200	110	11509	12128	2269	18	5817	5817	5917	1277	21	100	100	0	970257	4.864	100000.000	100000.000	0.000	0.000	0.000	0.000	0.000	16.610	5692	6311	5692	6311	80	656	100	351	"Y37"
0	0	0	6	1	5	"IL4R "	"P24394"	6650	11810	190	9090	9430	2516	26	5910	5910	5943	551	9	94	93	0	2414096	6.328	100000.000	100000.000	0.000	0.000	0.000	0.000	0.000	16.610	3180	3520	3180	3520	256	2088	100	352	"Y713"
0	0	0	6	2	5	"IL4R "	"P24394"	7140	11820	160	8921	9283	1789	19	5810	5810	5848	653	11	99	98	0	1930763	5.260	100000.000	100000.000	0.000	0.000	0.000	0.000	0.000	16.610	3111	3473	3111	3473	208	1512	100	353	"Y713"
0	0	0	6	3	5	"IL4R "	"P24394"	7650	11820	180	8708	8905	1598	17	5741	5741	5776	581	10	95	94	0	2279616	5.386	100000.000	100000.000	0.000	0.000	0.000	0.000	0.000	16.610	2967	3164	2967	3164	256	1924	100	354	"Y713"
0	0	0	6	4	5	"IRAK4"	"P51617"	8150	11820	160	11810	12349	4584	37	5671	5671	5702	457	8	97	96	0	2568642	14.545	100000.000	100000.000	0.000	0.000	0.000	0.000	0.000	16.610	6139	6678	6139	6678	208	1512	100	355	"T208"
0	0	0	6	5	5	"IRAK4"	"P51617"	8650	11840	170	11934	12616	3157	25	5624	5624	5668	415	7	99	99	0	2624099	16.742	100000.000	100000.000	0.000	0.000	0.000	0.000	0.000	16.610	6310	6992	6310	6992	208	1660	100	356	"T208"
0	0	0	6	6	5	"IRAK4"	"P51617"	9150	11840	160	11766	11868	1932	16	5667	5667	5704	397	6	99	99	0	2468519	15.526	100000.000	100000.000	0.000	0.000	0.000	0.000	0.000	16.610	6099	6201	6099	6201	208	1512	100	357	"T208"
0	0	0	6	7	5	"LDLRAP1"	"Q5SW96"	9640	11820	200	5764	5857	609	10	5684	5684	5716	451	7	12	4	0	1850788	0.313	100000.000	100000.000	0.000	0.000	0.000	0.000	0.000	16.610	80	173	80	173	316	2384	100	358	"S186"
0	0	0	6	8	5	"LDLRAP1"	"Q5SW96"	10140	11830	200	5799	5849	689	11	5789	5789	5824	546	9	5	0	0	1848182	0.046	100000.000	100000.000	0.000	0.000	0.000	0.000	0.000	16.610	10	60	10	60	316	2384	100	359	"S186"
0	0	0	6	9	5	"LDLRAP1"	"Q5SW96"	10630	11830	200	5882	5884	332	5	5854	5854	5876	562	9	4	0	0	1859431	0.014	100000.000	100000.000	0.000	0.000	0.000	0.000	0.000	16.610	28	30	28	30	316	2384	100	360	"S186"
0	0	0	6	1	6	"MAPK14"	"Q16539"	6650	12470	130	7261	7181	809	11	5994	5994	6093	2073	34	3	0	0	861701	0.525	100000.000	100000.000	0.000	0.000	0.000	0.000	0.000	16.610	1267	1187	1267	1187	120	940	100	361	"T179"
0	0	0	6	2	6	"MAPK14"	"Q16539"	7150	12480	130	7079	7207	903	12	5824	5824	5861	572	9	94	60	0	864869	2.353	100000.000	100000.000	0.000	0.000	0.000	0.000	0.000	16.610	1255	1383	1255	1383	120	940	100	362	"T179"
0	0	0	6	3	6	"MAPK14"	"Q16539"	7650	12470	130	7199	7223	771	10	5758	5758	5767	416	7	95	85	0	866807	3.500	100000.000	100000.000	0.000	0.000	0.000	0.000	0.000	16.610	1441	1465	1441	1465	120	940	100	363	"T179"
0	0	0	6	4	6	"Met "	"P08581"	8150	12470	120	7472	7310	839	11	5707	5707	5761	733	12	82	63	0	877207	2.113	100000.000	100000.000	0.000	0.000	0.000	0.000	0.000	16.610	1765	1603	1765	1603	120	820	100	364	"Y1003"
0	0	0	6	5	6	"Met "	"P08581"	8650	12480	110	7766	7858	666	8	5668	5668	5721	471	8	96	96	0	628672	4.537	100000.000	100000.000	0.000	0.000	0.000	0.000	0.000	16.610	2098	2190	2098	2190	80	656	100	365	"Y1003"
0	0	0	6	6	6	"Met "	"P08581"	9160	12470	110	7667	7838	1056	13	5646	5646	5679	347	6	97	95	0	627029	6.222	100000.000	100000.000	0.000	0.000	0.000	0.000	0.000	16.610	2021	2192	2021	2192	80	656	100	366	"Y1003"
0	0	0	6	7	6	"p53 "	"P04637"	9650	12480	120	7566	7545	610	8	5734	5734	5743	361	6	97	95	0	905428	4.992	100000.000	100000.000	0.000	0.000	0.000	0.000	0.000	16.610	1832	1811	1832	1811	120	820	100	367	"S15"
0	0	0	6	8	6	"p53 "	"P04637"	10140	12480	130	7536	7545	594	7	5810	5810	5846	458	7	95	93	0	905374	3.710	100000.000	100000.000	0.000	0.000	0.000	0.000	0.000	16.610	1726	1735	1726	1735	120	940	100	368	"S15"
0	0	0	6	9	6	"p53 "	"P04637"	10640	12480	140	7677	7669	1095	14	5941	5941	5941	318	5	90	86	0	1196421	5.434	100000.000	100000.000	0.000	0.000	0.000	0.000	0.000	16.610	1736	1728	1736	1728	156	1140	100	369	"S15"
-75	0	0	6	1	7	"empty"	"empty"	6630	13090	200	5970	5987	355	5	6032	6032	6057	557	9	1	0	0	1891913	-0.126	100000.000	100000.000	0.000	0.000	0.000	0.000	0.000	16.610	-62	-45	-62	-45	316	2384	100	370	"empty"
-75	0	0	6	2	7	"empty"	"empty"	7130	13090	200	5875	5924	488	8	5890	5890	5906	439	7	10	3	0	1872132	0.041	100000.000	100000.000	0.000	0.000	0.000	0.000	0.000	16.610	-15	34	-15	34	316	2384	100	371	"empty"
-75	0	0	6	3	7	"empty"	"empty"	7630	13090	200	5791	5802	372	6	5788	5788	5836	822	14	1	0	0	1833378	-0.041	100000.000	100000.000	0.000	0.000	0.000	0.000	0.000	16.610	3	14	3	14	316	2384	100	372	"empty"
-75	0	0	6	4	7	"empty"	"empty"	8130	13090	200	5744	5768	363	6	5719	5719	5763	465	8	9	1	0	1822729	0.011	100000.000	100000.000	0.000	0.000	0.000	0.000	0.000	16.610	25	49	25	49	316	2384	100	373	"empty"
-75	0	0	6	5	7	"empty"	"empty"	8630	13090	200	5738	5795	399	6	5701	5701	5733	410	7	9	2	0	1831146	0.151	100000.000	100000.000	0.000	0.000	0.000	0.000	0.000	16.610	37	94	37	94	316	2384	100	374	"empty"
-75	0	0	6	6	7	"empty"	"empty"	9130	13090	200	5723	5727	225	3	5708	5708	5738	358	6	6	0	0	1809682	-0.031	100000.000	100000.000	0.000	0.000	0.000	0.000	0.000	16.610	15	19	15	19	316	2384	100	375	"empty"
0	0	0	6	7	7	"GLQAWPGEAIPQFLG_100"	"GLQAWPGEAIPQFLG_100"	9640	13120	90	7285	7326	652	8	5755	5755	5755	249	4	98	96	0	380943	6.309	100000.000	100000.000	0.000	0.000	0.000	0.000	0.000	16.610	1530	1571	1530	1571	52	420	100	376	"GLQAWPGEAIPQFLG_100"
0	0	0	6	8	7	"GLQAWPGEAIPQFLG_100"	"GLQAWPGEAIPQFLG_100"	10130	13120	100	7287	7226	591	8	5873	5873	5903	505	8	90	71	0	578065	2.620	100000.000	100000.000	0.000	0.000	0.000	0.000	0.000	16.610	1414	1353	1414	1353	80	560	100	377	"GLQAWPGEAIPQFLG_100"
0	0	0	6	9	7	"GLQAWPGEAIPQFLG_100"	"GLQAWPGEAIPQFLG_100"	10630	13110	90	7528	7698	865	11	5959	5959	5978	331	5	100	100	0	400283	5.196	100000.000	100000.000	0.000	0.000	0.000	0.000	0.000	16.610	1569	1739	1569	1739	52	420	100	378	"GLQAWPGEAIPQFLG_100"
0	0	0	7	1	1	"JAK2"	"O60674"	11180	9260	80	9648	9437	1579	16	5293	5293	5372	594	11	98	90	0	490698	6.843	100000.000	100000.000	0.000	0.000	0.000	0.000	0.000	16.610	4355	4144	4355	4144	52	340	100	379	"Y813"
0	0	0	7	2	1	"JAK2"	"O60674"	11690	9250	70	9421	9988	1661	16	5750	5750	5756	390	6	100	100	0	319605	10.851	100000.000	100000.000	0.000	0.000	0.000	0.000	0.000	16.610	3671	4238	3671	4238	32	236	100	380	"Y813"
0	0	0	7	3	1	"JAK2"	"O60674"	12180	9260	90	9381	9701	4819	49	5811	5811	5849	386	6	84	82	0	504434	9.979	100000.000	100000.000	0.000	0.000	0.000	0.000	0.000	16.610	3570	3890	3570	3890	52	420	100	381	"Y813"
0	0	0	7	4	1	"Jun "	"P05412"	12690	9250	200	4807	5070	1039	20	5733	5733	5761	380	6	4	3	0	1602045	-1.818	100000.000	100000.000	0.000	0.000	0.000	0.000	0.000	16.610	-926	-663	-926	-663	316	2384	100	382	"S73"
0	0	0	7	5	1	"Jun "	"P05412"	13190	9250	200	4803	4940	588	11	5728	5728	5761	448	7	2	1	0	1561162	-1.833	100000.000	100000.000	0.000	0.000	0.000	0.000	0.000	16.610	-925	-788	-925	-788	316	2384	100	383	"S73"
0	0	0	7	6	1	"Jun "	"P05412"	13690	9250	200	4690	4916	847	17	5688	5688	5748	581	10	1	1	0	1553543	-1.432	100000.000	100000.000	0.000	0.000	0.000	0.000	0.000	16.610	-998	-772	-998	-772	316	2384	100	384	"S73"
0	0	0	7	7	1	"Kit "	"P10721"	14200	9230	110	11444	12013	4995	41	5723	5723	5763	384	6	91	86	0	961076	16.276	100000.000	100000.000	0.000	0.000	0.000	0.000	0.000	16.610	5721	6290	5721	6290	80	656	100	385	"Y936"
0	0	0	7	8	1	"Kit "	"P10721"	14710	9240	100	11079	11993	5083	42	5654	5654	5767	695	12	91	90	0	959412	8.958	100000.000	100000.000	0.000	0.000	0.000	0.000	0.000	16.610	5425	6339	5425	6339	80	560	100	386	"Y936"
0	0	0	7	9	1	"Kit "	"P10721"	15200	9260	120	11233	10824	3805	35	5650	5650	5719	576	10	80	78	0	1298849	8.863	100000.000	100000.000	0.000	0.000	0.000	0.000	0.000	16.610	5583	5174	5583	5174	120	820	100	387	"Y936"
0	0	0	7	1	2	"Mnk1"	"Q9BUB5"	11200	9900	110	7366	7347	772	10	5370	5370	5431	835	15	95	71	0	587791	2.295	100000.000	100000.000	0.000	0.000	0.000	0.000	0.000	16.610	1996	1977	1996	1977	80	656	100	388	"T250"
0	0	0	7	2	2	"Mnk1"	"Q9BUB5"	11700	9900	100	7881	7974	971	12	5763	5763	5811	693	11	97	93	0	637909	3.121	100000.000	100000.000	0.000	0.000	0.000	0.000	0.000	16.610	2118	2211	2118	2211	80	560	100	389	"T250"
0	0	0	7	3	2	"Mnk1"	"Q9BUB5"	12200	9900	100	7707	7823	905	11	5704	5704	5731	411	7	97	95	0	625841	5.090	100000.000	100000.000	0.000	0.000	0.000	0.000	0.000	16.610	2003	2119	2003	2119	80	560	100	390	"T250"
0	0	0	7	4	2	"NFAT3"	"Q14934"	12690	9900	100	9103	9684	3322	34	5758	5758	5767	352	6	98	96	0	774706	11.128	100000.000	100000.000	0.000	0.000	0.000	0.000	0.000	16.610	3345	3926	3345	3926	80	560	100	391	"S676"
0	0	0	7	5	2	"NFAT3"	"Q14934"	13190	9900	110	8793	9030	1860	20	5715	5715	5734	309	5	93	93	0	722425	10.667	100000.000	100000.000	0.000	0.000	0.000	0.000	0.000	16.610	3078	3315	3078	3315	80	656	100	392	"S676"
0	0	0	7	6	2	"NFAT3"	"Q14934"	13700	9900	110	8962	9195	1932	21	5603	5603	5638	463	8	95	93	0	735583	7.683	100000.000	100000.000	0.000	0.000	0.000	0.000	0.000	16.610	3359	3592	3359	3592	80	656	100	393	"S676"
0	0	0	7	7	2	"PIK3R1 "	"P27986"	14200	9910	150	6933	6995	532	7	5639	5639	5682	487	8	97	80	0	1091181	2.696	100000.000	100000.000	0.000	0.000	0.000	0.000	0.000	16.610	1294	1356	1294	1356	156	1272	100	394	"Y528"
0	0	0	7	8	2	"PIK3R1 "	"P27986"	14700	9900	150	6974	7080	637	8	5634	5634	5653	369	6	98	95	0	1104473	3.867	100000.000	100000.000	0.000	0.000	0.000	0.000	0.000	16.610	1340	1446	1340	1446	156	1272	100	395	"Y528"
0	0	0	7	9	2	"PIK3R1 "	"P27986"	15200	9910	170	7032	7223	1462	20	5663	5663	5759	1045	18	74	13	0	1502370	1.401	100000.000	100000.000	0.000	0.000	0.000	0.000	0.000	16.610	1369	1560	1369	1560	208	1660	100	396	"Y528"
0	0	0	7	1	3	"p67phox"	"P19878"	11190	10520	80	5832	5962	789	13	5373	5373	5453	482	8	46	13	0	310032	1.056	100000.000	100000.000	0.000	0.000	0.000	0.000	0.000	16.610	459	589	459	589	52	340	100	397	"S208"
0	0	0	7	2	3	"p67phox"	"P19878"	11690	10540	200	5902	5991	503	8	5773	5773	5769	447	7	16	5	0	1893131	0.497	100000.000	100000.000	0.000	0.000	0.000	0.000	0.000	16.610	129	218	129	218	316	2384	100	398	"S208"
0	0	0	7	3	3	"p67phox"	"P19878"	12190	10540	200	5859	5986	806	13	5774	5774	5806	398	6	16	5	0	1891672	0.452	100000.000	100000.000	0.000	0.000	0.000	0.000	0.000	16.610	85	212	85	212	316	2384	100	399	"S208"
0	0	0	7	4	3	"PDK1"	"O15530"	12690	10550	110	6628	6616	289	4	5738	5738	5757	326	5	96	80	0	529281	2.635	100000.000	100000.000	0.000	0.000	0.000	0.000	0.000	16.610	890	878	890	878	80	656	100	400	"S241"
0	0	0	7	5	3	"PDK1"	"O15530"	13190	10560	100	6507	6489	442	6	5674	5674	5693	409	7	83	52	0	519109	1.946	100000.000	100000.000	0.000	0.000	0.000	0.000	0.000	16.610	833	815	833	815	80	560	100	401	"S241"
0	0	0	7	6	3	"PDK1"	"O15530"	13690	10550	100	6609	6638	747	11	5583	5583	5598	367	6	83	73	0	531006	2.834	100000.000	100000.000	0.000	0.000	0.000	0.000	0.000	16.610	1026	1055	1026	1055	80	560	100	402	"S241"
0	0	0	7	7	3	"Ripk1"	"Q13546"	14200	10560	120	6645	6728	1191	17	5617	5617	5657	435	7	85	63	0	807328	2.462	100000.000	100000.000	0.000	0.000	0.000	0.000	0.000	16.610	1028	1111	1028	1111	120	820	100	403	"Y384"
0	0	0	7	8	3	"Ripk1"	"Q13546"	14710	10560	100	6846	7167	2087	29	5605	5605	5747	1986	34	10	2	0	573376	0.715	100000.000	100000.000	0.000	0.000	0.000	0.000	0.000	16.610	1241	1562	1241	1562	80	560	100	404	"Y384"
0	0	0	7	9	3	"Ripk1"	"Q13546"	15200	10560	120	6822	6801	882	12	5602	5602	5644	447	7	84	72	0	816079	2.588	100000.000	100000.000	0.000	0.000	0.000	0.000	0.000	16.610	1220	1199	1220	1199	120	820	100	405	"Y384"
0	0	0	7	1	4	"Shc1"	"P29353"	11180	11190	90	6208	6167	387	6	5374	5374	5456	449	8	84	40	0	320672	1.584	100000.000	100000.000	0.000	0.000	0.000	0.000	0.000	16.610	834	793	834	793	52	420	100	406	"S36"
0	0	0	7	2	4	"Shc1"	"P29353"	11680	11180	140	6659	6692	646	9	5782	5782	6393	5179	81	0	0	0	1043920	0.058	100000.000	100000.000	0.000	0.000	0.000	0.000	0.000	16.610	877	910	877	910	156	1140	100	407	"S36"
0	0	0	7	3	4	"Shc1"	"P29353"	12190	11180	90	6783	6817	267	3	5809	5809	5822	341	5	100	86	0	354509	2.918	100000.000	100000.000	0.000	0.000	0.000	0.000	0.000	16.610	974	1008	974	1008	52	420	100	408	"S36"
0	0	0	7	4	4	"SMAD3"	"Q15796"	12690	11190	200	5891	5977	774	12	5776	5776	5816	465	7	15	2	0	1888803	0.346	100000.000	100000.000	0.000	0.000	0.000	0.000	0.000	16.610	115	201	115	201	316	2384	100	409	"S204"
0	0	0	7	5	4	"SMAD3"	"Q15796"	13190	11200	80	6549	6584	580	8	5831	5831	5832	263	4	82	65	0	342373	2.859	100000.000	100000.000	0.000	0.000	0.000	0.000	0.000	16.610	718	753	718	753	52	340	100	410	"S204"
0	0	0	7	6	4	"SMAD3"	"Q15796"	13690	11190	80	6434	6501	866	13	5690	5690	5707	309	5	88	69	0	338036	2.570	100000.000	100000.000	0.000	0.000	0.000	0.000	0.000	16.610	744	811	744	811	52	340	100	411	"S204"
0	0	0	7	7	4	"TAK1 "	"O43318"	14180	11190	200	5883	5978	719	12	5714	5714	5955	1817	30	2	0	0	1889100	0.013	100000.000	100000.000	0.000	0.000	0.000	0.000	0.000	16.610	169	264	169	264	316	2384	100	412	"S192"
0	0	0	7	8	4	"TAK1 "	"O43318"	14690	11190	200	5675	5732	420	7	5729	5729	5779	513	8	5	2	0	1811361	-0.092	100000.000	100000.000	0.000	0.000	0.000	0.000	0.000	16.610	-54	3	-54	3	316	2384	100	413	"S192"
0	0	0	7	9	4	"TAK1 "	"O43318"	15190	11190	200	5618	5649	312	5	5667	5667	5712	446	7	6	1	0	1785185	-0.141	100000.000	100000.000	0.000	0.000	0.000	0.000	0.000	16.610	-49	-18	-49	-18	316	2384	100	414	"S192"
0	0	0	7	1	5	"ACC1"	"Q13085 "	11180	11820	70	7973	8022	1067	13	5933	5933	5898	599	10	93	93	0	256695	3.546	100000.000	100000.000	0.000	0.000	0.000	0.000	0.000	16.610	2040	2089	2040	2089	32	236	100	415	"S29"
0	0	0	7	2	5	"ACC1"	"Q13085 "	11670	11830	80	6422	6308	475	7	5237	5237	5395	498	9	84	61	0	328037	1.833	100000.000	100000.000	0.000	0.000	0.000	0.000	0.000	16.610	1185	1071	1185	1071	52	340	100	416	"S29"
0	0	0	7	3	5	"ACC1"	"Q13085 "	12180	11830	90	7579	7546	465	6	5777	5777	5789	364	6	100	94	0	392404	4.827	100000.000	100000.000	0.000	0.000	0.000	0.000	0.000	16.610	1802	1769	1802	1769	52	420	100	417	"S29"
0	0	0	7	4	5	"AR"	"P10275"	12700	11840	120	9214	8895	1786	20	5803	5803	5811	302	5	85	84	0	1067397	10.212	100000.000	100000.000	0.000	0.000	0.000	0.000	0.000	16.610	3411	3092	3411	3092	120	820	100	418	"Y363"
0	0	0	7	5	5	"AR"	"P10275"	13200	11850	100	9313	9626	1523	15	5841	5841	5845	300	5	100	98	0	770113	12.603	100000.000	100000.000	0.000	0.000	0.000	0.000	0.000	16.610	3472	3785	3472	3785	80	560	100	419	"Y363"
0	0	0	7	6	5	"AR"	"P10275"	13690	11830	110	9123	9186	1327	14	5712	5712	5827	1813	31	95	36	0	734869	1.853	100000.000	100000.000	0.000	0.000	0.000	0.000	0.000	16.610	3411	3474	3411	3474	80	656	100	420	"Y363"
0	0	0	7	7	5	"process-control__"	"GGSGGSGDYKDDDDK"	14180	11820	70	7595	7472	744	9	5785	5785	5905	1609	27	68	0	0	239113	0.974	100000.000	100000.000	0.000	0.000	0.000	0.000	0.000	16.610	1810	1687	1810	1687	32	236	100	421	"process-control__"
0	0	0	7	8	5	"process-control__"	"GGSGGSGDYKDDDDK"	14680	11830	130	6024	6377	783	12	5759	5759	5789	393	6	40	35	0	765288	1.496	100000.000	100000.000	0.000	0.000	0.000	0.000	0.000	16.610	265	618	265	618	120	940	100	422	"process-control__"
0	0	0	7	9	5	"process-control__"	"GGSGGSGDYKDDDDK"	15180	11840	120	5939	6335	905	14	5698	5698	5778	1423	24	27	2	0	760255	0.391	100000.000	100000.000	0.000	0.000	0.000	0.000	0.000	16.610	241	637	241	637	120	820	100	423	"process-control__"
0	0	0	7	1	6	"Ck2-B"	"Q5SRQ6"	11200	12460	200	6094	6100	312	5	5883	5883	5875	514	8	13	1	0	1927696	0.438	100000.000	100000.000	0.000	0.000	0.000	0.000	0.000	16.610	211	217	211	217	316	2384	100	424	"S228"
0	0	0	7	2	6	"Ck2-B"	"Q5SRQ6"	11700	12470	70	5892	5994	635	10	5302	5302	5334	312	5	78	40	0	191804	2.115	100000.000	100000.000	0.000	0.000	0.000	0.000	0.000	16.610	590	692	590	692	32	236	100	425	"S228"
0	0	0	7	3	6	"Ck2-B"	"Q5SRQ6"	12190	12470	200	6019	6045	353	5	5990	5990	6020	449	7	6	2	0	1910343	0.056	100000.000	100000.000	0.000	0.000	0.000	0.000	0.000	16.610	29	55	29	55	316	2384	100	426	"S228"
0	0	0	7	4	6	"CTNNB1"	"P35222"	12690	12470	110	6848	7034	1651	23	5904	5904	5917	285	4	87	80	0	562747	3.919	100000.000	100000.000	0.000	0.000	0.000	0.000	0.000	16.610	944	1130	944	1130	80	656	100	427	"S33"
0	0	0	7	5	6	"CTNNB1"	"P35222"	13190	12480	110	6880	6901	529	7	5880	5880	5905	568	9	85	32	0	552104	1.754	100000.000	100000.000	0.000	0.000	0.000	0.000	0.000	16.610	1000	1021	1000	1021	80	656	100	428	"S33"
0	0	0	7	6	6	"CTNNB1"	"P35222"	13690	12470	110	6783	6950	1631	23	5782	5782	5786	261	4	96	88	0	556016	4.460	100000.000	100000.000	0.000	0.000	0.000	0.000	0.000	16.610	1001	1168	1001	1168	80	656	100	429	"S33"
0	0	0	7	7	6	"EGFR"	"P00533"	14190	12480	110	6409	6421	417	6	5777	5777	6146	2733	44	0	0	0	513717	0.101	100000.000	100000.000	0.000	0.000	0.000	0.000	0.000	16.610	632	644	632	644	80	656	100	430	"Y869"
0	0	0	7	8	6	"EGFR"	"P00533"	14690	12480	200	5960	6289	1303	20	5854	5854	5970	1115	18	12	6	0	1987209	0.286	100000.000	100000.000	0.000	0.000	0.000	0.000	0.000	16.610	106	435	106	435	316	2384	100	431	"Y869"
0	0	0	7	9	6	"EGFR"	"P00533"	15190	12490	100	6480	6527	721	11	5721	5721	5760	499	8	73	21	0	522165	1.537	100000.000	100000.000	0.000	0.000	0.000	0.000	0.000	16.610	759	806	759	806	80	560	100	432	"Y869"
-75	0	0	7	1	7	"empty"	"empty"	11180	13110	200	6004	6019	298	4	6005	6005	6074	1380	22	0	0	0	1902062	-0.040	100000.000	100000.000	0.000	0.000	0.000	0.000	0.000	16.610	-1	14	-1	14	316	2384	100	433	"empty"
-75	0	0	7	2	7	"empty"	"empty"	11680	13110	200	5304	5316	232	4	5394	5394	5502	492	8	2	0	0	1679997	-0.378	100000.000	100000.000	0.000	0.000	0.000	0.000	0.000	16.610	-90	-78	-90	-78	316	2384	100	434	"empty"
-75	0	0	7	3	7	"empty"	"empty"	12180	13110	200	6038	6039	309	5	5981	5981	5966	467	7	3	0	0	1908450	0.156	100000.000	100000.000	0.000	0.000	0.000	0.000	0.000	16.610	57	58	57	58	316	2384	100	435	"empty"
-75	0	0	7	4	7	"empty"	"empty"	12680	13110	200	5931	5997	662	11	5927	5927	5943	335	5	8	3	0	1894997	0.161	100000.000	100000.000	0.000	0.000	0.000	0.000	0.000	16.610	4	70	4	70	316	2384	100	436	"empty"
-75	0	0	7	5	7	"empty"	"empty"	13180	13110	200	5897	5934	368	6	5895	5895	5909	350	5	10	1	0	1875052	0.071	100000.000	100000.000	0.000	0.000	0.000	0.000	0.000	16.610	2	39	2	39	316	2384	100	437	"empty"
-75	0	0	7	6	7	"empty"	"empty"	13680	13110	200	5869	5857	283	4	5828	5828	5839	332	5	13	0	0	1850661	0.054	100000.000	100000.000	0.000	0.000	0.000	0.000	0.000	16.610	41	29	41	29	316	2384	100	438	"empty"
0	0	0	7	7	7	"GLQAWPG-pS-AIPQFLG_GLQAWPGEAIPQFLG_80vs20"	"GLQAWPG-pS-AIPQFLG_GLQAWPGEAIPQFLG_80vs20"	14180	13120	90	19038	16618	5470	32	5839	5839	5879	679	11	94	88	0	864130	15.816	100000.000	100000.000	0.000	0.000	0.000	0.000	0.000	16.610	13199	10779	13199	10779	52	420	100	439	"GLQAWPG-pS-AIPQFLG_GLQAWPGEAIPQFLG_80vs20"
0	0	0	7	8	7	"GLQAWPG-pS-AIPQFLG_GLQAWPGEAIPQFLG_80vs20"	"GLQAWPG-pS-AIPQFLG_GLQAWPGEAIPQFLG_80vs20"	14670	13130	80	18852	16414	4536	27	5871	5871	5945	394	6	100	94	0	853524	26.571	100000.000	100000.000	0.000	0.000	0.000	0.000	0.000	16.610	12981	10543	12981	10543	52	340	100	440	"GLQAWPG-pS-AIPQFLG_GLQAWPGEAIPQFLG_80vs20"
0	0	0	7	9	7	"GLQAWPG-pS-AIPQFLG_GLQAWPGEAIPQFLG_80vs20"	"GLQAWPG-pS-AIPQFLG_GLQAWPGEAIPQFLG_80vs20"	15180	13120	80	19180	16851	4671	27	5762	5762	5925	2225	37	90	84	0	876262	4.911	100000.000	100000.000	0.000	0.000	0.000	0.000	0.000	16.610	13418	11089	13418	11089	52	340	100	441	"GLQAWPG-pS-AIPQFLG_GLQAWPGEAIPQFLG_80vs20"
0	0	0	8	1	1	"Bim"	"O43521"	15650	9240	80	6852	6734	545	8	5522	5522	5605	612	10	82	55	0	350161	1.845	100000.000	100000.000	0.000	0.000	0.000	0.000	0.000	16.610	1330	1212	1330	1212	52	340	100	442	"S69"
0	0	0	8	2	1	"Bim"	"O43521"	16140	9260	70	6953	6957	358	5	5526	5526	5546	260	4	100	100	0	222608	5.427	100000.000	100000.000	0.000	0.000	0.000	0.000	0.000	16.610	1427	1431	1427	1431	32	236	100	443	"S69"
0	0	0	8	3	1	"Bim"	"O43521"	16640	9250	80	6997	6847	667	9	5587	5587	5695	721	12	78	48	0	356063	1.598	100000.000	100000.000	0.000	0.000	0.000	0.000	0.000	16.610	1410	1260	1410	1260	52	340	100	444	"S69"
0	0	0	8	4	1	"caspase-8"	"Q14790 "	17130	9240	200	5700	5856	748	12	5635	5635	5724	1489	26	3	1	0	1850545	0.089	100000.000	100000.000	0.000	0.000	0.000	0.000	0.000	16.610	65	221	65	221	316	2384	100	445	"Y448"
0	0	0	8	5	1	"caspase-8"	"Q14790 "	17630	9240	200	5669	5798	704	12	5630	5630	5672	420	7	15	10	0	1832083	0.300	100000.000	100000.000	0.000	0.000	0.000	0.000	0.000	16.610	39	168	39	168	316	2384	100	446	"Y448"
0	0	0	8	6	1	"caspase-8"	"Q14790 "	18130	9240	200	5742	5858	857	14	5629	5629	5667	404	7	18	11	0	1851026	0.473	100000.000	100000.000	0.000	0.000	0.000	0.000	0.000	16.610	113	229	113	229	316	2384	100	447	"Y448"
0	0	0	8	7	1	"Cdc2"	"P06493"	18620	9250	110	6599	6675	1143	17	5725	5725	5753	372	6	81	67	0	533977	2.478	100000.000	100000.000	0.000	0.000	0.000	0.000	0.000	16.610	874	950	874	950	80	656	100	448	"T161"
0	0	0	8	8	1	"Cdc2"	"P06493"	19120	9240	200	6545	6523	531	8	6227	6227	6284	718	11	19	1	0	2061399	0.333	100000.000	100000.000	0.000	0.000	0.000	0.000	0.000	16.610	318	296	318	296	316	2384	100	449	"T161"
0	0	0	8	9	1	"Cdc2"	"P06493"	19620	9240	200	8415	29864	28073	94	5618	5618	9582	13838	144	42	39	34	9437101	1.466	100000.000	100000.000	0.000	0.000	0.000	0.000	0.000	16.610	2797	24246	2797	24246	316	2384	100	450	"T161"
0	0	0	8	1	2	"FGFR1 "	"P11362"	15640	9880	120	6020	6144	1036	16	5609	5609	5668	613	10	38	6	0	737250	0.777	100000.000	100000.000	0.000	0.000	0.000	0.000	0.000	16.610	411	535	411	535	120	820	100	451	"Y653"
0	0	0	8	2	2	"FGFR1 "	"P11362"	16140	9890	90	6379	6474	768	11	5595	5595	5657	503	8	86	13	0	336636	1.624	100000.000	100000.000	0.000	0.000	0.000	0.000	0.000	16.610	784	879	784	879	52	420	100	452	"Y653"
0	0	0	8	3	2	"FGFR1 "	"P11362"	16640	9890	100	6190	6297	740	11	5582	5582	5592	279	4	82	55	0	503734	2.527	100000.000	100000.000	0.000	0.000	0.000	0.000	0.000	16.610	608	715	608	715	80	560	100	453	"Y653"
0	0	0	8	4	2	"GIT2"	"Q14161"	17140	9880	80	6961	6760	623	9	5679	5679	5699	265	4	82	82	0	351520	4.004	100000.000	100000.000	0.000	0.000	0.000	0.000	0.000	16.610	1282	1081	1282	1081	52	340	100	454	"Y492"
0	0	0	8	5	2	"GIT2"	"Q14161"	17640	9890	80	6762	6625	664	10	5652	5652	5711	539	9	71	51	0	344495	1.696	100000.000	100000.000	0.000	0.000	0.000	0.000	0.000	16.610	1110	973	1110	973	52	340	100	455	"Y492"
0	0	0	8	6	2	"GIT2"	"Q14161"	18140	9870	70	7035	7046	693	9	5615	5615	5636	322	5	93	90	0	225486	4.379	100000.000	100000.000	0.000	0.000	0.000	0.000	0.000	16.610	1420	1431	1420	1431	32	236	100	456	"Y492"
0	0	0	8	7	2	"Grb2"	"P62993"	18630	9880	200	5644	5700	476	8	5668	5668	5729	725	12	3	1	0	1801085	-0.040	100000.000	100000.000	0.000	0.000	0.000	0.000	0.000	16.610	-24	32	-24	32	316	2384	100	457	"Y7"
0	0	0	8	8	2	"Grb2"	"P62993"	19130	9880	200	6260	6288	547	8	5938	5938	6149	1581	25	2	0	0	1986935	0.088	100000.000	100000.000	0.000	0.000	0.000	0.000	0.000	16.610	322	350	322	350	316	2384	100	458	"Y7"
0	0	0	8	9	2	"Grb2"	"P62993"	19620	9880	200	5766	5948	1992	33	5637	5637	5788	1460	25	2	0	0	1879647	0.110	100000.000	100000.000	0.000	0.000	0.000	0.000	0.000	16.610	129	311	129	311	316	2384	100	459	"Y7"
0	0	0	8	1	3	"IKK-gamma "	"Q9Y6K9"	15640	10530	200	5445	5494	464	8	5601	5601	5643	489	8	6	1	0	1736230	-0.305	100000.000	100000.000	0.000	0.000	0.000	0.000	0.000	16.610	-156	-107	-156	-107	316	2384	100	460	"S43"
0	0	0	8	2	3	"IKK-gamma "	"Q9Y6K9"	16140	10530	200	5575	6420	5980	93	5599	5599	5643	457	8	12	7	0	2028590	1.700	100000.000	100000.000	0.000	0.000	0.000	0.000	0.000	16.610	-24	821	-24	821	316	2384	100	461	"S43"
0	0	0	8	3	3	"IKK-gamma "	"Q9Y6K9"	16640	10530	200	5575	5625	387	6	5653	5653	5703	630	11	4	1	0	1777541	-0.124	100000.000	100000.000	0.000	0.000	0.000	0.000	0.000	16.610	-78	-28	-78	-28	316	2384	100	462	"S43"
0	0	0	8	4	3	"IRAK1"	"P51617"	17140	10530	120	6482	6398	505	7	5691	5691	5723	335	5	76	61	0	767713	2.015	100000.000	100000.000	0.000	0.000	0.000	0.000	0.000	16.610	791	707	791	707	120	820	100	463	"T387"
0	0	0	8	5	3	"IRAK1"	"P51617"	17640	10530	110	6556	6573	380	5	5616	5616	5674	547	9	86	31	0	525827	1.644	100000.000	100000.000	0.000	0.000	0.000	0.000	0.000	16.610	940	957	940	957	80	656	100	464	"T387"
0	0	0	8	6	3	"IRAK1"	"P51617"	18130	10530	110	6465	6515	489	7	5656	5656	5698	382	6	91	56	0	521214	2.139	100000.000	100000.000	0.000	0.000	0.000	0.000	0.000	16.610	809	859	809	859	80	656	100	465	"T387"
0	0	0	8	7	3	"Lck"	"P06239"	18630	10530	100	6416	6495	703	10	5686	5686	5758	517	8	77	23	0	519634	1.426	100000.000	100000.000	0.000	0.000	0.000	0.000	0.000	16.610	730	809	730	809	80	560	100	466	"Y394"
0	0	0	8	8	3	"Lck"	"P06239"	19130	10530	100	6723	6808	561	8	5838	5838	5901	430	7	83	55	0	544632	2.109	100000.000	100000.000	0.000	0.000	0.000	0.000	0.000	16.610	885	970	885	970	80	560	100	467	"Y394"
0	0	0	8	9	3	"Lck"	"P06239"	19630	10540	120	6781	7229	2612	36	5695	5695	5938	1913	32	19	5	0	867476	0.675	100000.000	100000.000	0.000	0.000	0.000	0.000	0.000	16.610	1086	1534	1086	1534	120	820	100	468	"Y394"
0	0	0	8	1	4	"CDK2"	"P24941"	15630	11180	90	7232	7269	540	7	5585	5585	5654	913	16	96	42	0	377968	1.769	100000.000	100000.000	0.000	0.000	0.000	0.000	0.000	16.610	1647	1684	1647	1684	52	420	100	469	"T160"
0	0	0	8	2	4	"CDK2"	"P24941"	16140	11200	120	7084	7394	3198	43	5642	5642	5657	305	5	79	70	0	887316	5.695	100000.000	100000.000	0.000	0.000	0.000	0.000	0.000	16.610	1442	1752	1442	1752	120	820	100	470	"T160"
0	0	0	8	3	4	"CDK2"	"P24941"	16650	11190	110	7339	7378	771	10	5674	5674	5743	560	9	92	88	0	590260	2.920	100000.000	100000.000	0.000	0.000	0.000	0.000	0.000	16.610	1665	1704	1665	1704	80	656	100	471	"T160"
0	0	0	8	4	4	"MDM2"	"Q00987"	17130	11180	200	5677	5695	453	7	5702	5702	5759	740	12	2	1	0	1799521	-0.086	100000.000	100000.000	0.000	0.000	0.000	0.000	0.000	16.610	-25	-7	-25	-7	316	2384	100	472	"S186/8"
0	0	0	8	5	4	"MDM2"	"Q00987"	17630	11180	200	5644	5737	491	8	5704	5704	5805	1089	18	3	1	0	1812981	-0.062	100000.000	100000.000	0.000	0.000	0.000	0.000	0.000	16.610	-60	33	-60	33	316	2384	100	473	"S186/8"
0	0	0	8	6	4	"MDM2"	"Q00987"	18120	11180	200	5681	5723	455	7	5683	5683	5732	763	13	3	1	0	1808617	-0.012	100000.000	100000.000	0.000	0.000	0.000	0.000	0.000	16.610	-2	40	-2	40	316	2384	100	474	"S186/8"
0	0	0	8	7	4	"NFkB-p65 "	"Q04206"	18620	11180	90	10254	11294	4370	38	5694	5694	5756	486	8	88	86	0	587304	11.395	100000.000	100000.000	0.000	0.000	0.000	0.000	0.000	16.610	4560	5600	4560	5600	52	420	100	475	"S536"
0	0	0	8	8	4	"NFkB-p65 "	"Q04206"	19120	11180	120	8474	9232	3757	40	5820	5820	5921	902	15	55	52	0	1107879	3.671	100000.000	100000.000	0.000	0.000	0.000	0.000	0.000	16.610	2654	3412	2654	3412	120	820	100	476	"S536"
0	0	0	8	9	4	"NFkB-p65 "	"Q04206"	19630	11180	100	11172	10581	2901	27	5927	5927	6452	4474	69	68	3	0	846507	0.923	100000.000	100000.000	0.000	0.000	0.000	0.000	0.000	16.610	5245	4654	5245	4654	80	560	100	477	"S536"
0	0	0	8	1	5	"PLCG2"	"P16885"	15640	11830	100	7814	8219	1843	22	5632	5632	5675	472	8	97	96	0	657519	5.390	100000.000	100000.000	0.000	0.000	0.000	0.000	0.000	16.610	2182	2587	2182	2587	80	560	100	478	"Y759"
0	0	0	8	2	5	"PLCG2"	"P16885"	16140	11820	100	7707	7841	555	7	5640	5640	5698	411	7	100	100	0	627318	5.214	100000.000	100000.000	0.000	0.000	0.000	0.000	0.000	16.610	2067	2201	2067	2201	80	560	100	479	"Y759"
0	0	0	8	3	5	"PLCG2"	"P16885"	16640	11820	100	7830	7953	1136	14	5677	5677	5710	374	6	100	95	0	636257	5.997	100000.000	100000.000	0.000	0.000	0.000	0.000	0.000	16.610	2153	2276	2153	2276	80	560	100	480	"Y759"
0	0	0	8	4	5	"pyk2"	"Q14289"	17130	11810	120	6312	6407	561	8	5755	5755	5779	335	5	75	39	0	768812	1.875	100000.000	100000.000	0.000	0.000	0.000	0.000	0.000	16.610	557	652	557	652	120	820	100	481	"S213"
0	0	0	8	5	5	"pyk2"	"Q14289"	17630	11810	80	6385	6485	671	10	5783	5783	6017	2416	40	1	1	0	337241	0.194	100000.000	100000.000	0.000	0.000	0.000	0.000	0.000	16.610	602	702	602	702	52	340	100	482	"S213"
0	0	0	8	6	5	"pyk2"	"Q14289"	18130	11810	100	6447	6580	1341	20	5674	5674	5735	496	8	80	27	0	526424	1.704	100000.000	100000.000	0.000	0.000	0.000	0.000	0.000	16.610	773	906	773	906	80	560	100	483	"S213"
0	0	0	8	7	5	"SOC3"	"O14543"	18620	11810	200	5848	5935	680	11	5687	5687	5726	435	7	18	6	0	1875362	0.480	100000.000	100000.000	0.000	0.000	0.000	0.000	0.000	16.610	161	248	161	248	316	2384	100	484	"Y221"
0	0	0	8	8	5	"SOC3"	"O14543"	19110	11810	200	5803	6137	2555	41	5793	5793	5836	587	10	12	5	0	1939300	0.513	100000.000	100000.000	0.000	0.000	0.000	0.000	0.000	16.610	10	344	10	344	316	2384	100	485	"Y221"
0	0	0	8	9	5	"SOC3"	"O14543"	19600	11820	120	6489	6508	478	7	6181	6181	6200	469	7	34	10	0	780967	0.657	100000.000	100000.000	0.000	0.000	0.000	0.000	0.000	16.610	308	327	308	327	120	820	100	486	"Y221"
0	0	0	8	1	6	"STAT4"	"Q14765"	15640	12460	120	6252	6315	443	7	5719	5719	5737	295	5	76	43	0	757748	1.959	100000.000	100000.000	0.000	0.000	0.000	0.000	0.000	16.610	533	596	533	596	120	820	100	487	"Y693"
0	0	0	8	2	6	"STAT4"	"Q14765"	16140	12460	110	6356	6526	856	13	5770	5770	5828	479	8	57	17	0	522076	1.457	100000.000	100000.000	0.000	0.000	0.000	0.000	0.000	16.610	586	756	586	756	80	656	100	488	"Y693"
0	0	0	8	3	6	"STAT4"	"Q14765"	16630	12460	200	6267	6896	2495	36	5778	5778	5963	1276	21	19	10	0	2179191	0.731	100000.000	100000.000	0.000	0.000	0.000	0.000	0.000	16.610	489	1118	489	1118	316	2384	100	489	"Y693"
0	0	0	8	4	6	"STMN1"	"P16949"	17130	12460	200	5745	5767	326	5	5796	5796	6057	1596	26	0	0	0	1822379	-0.182	100000.000	100000.000	0.000	0.000	0.000	0.000	0.000	16.610	-51	-29	-51	-29	316	2384	100	490	"S24"
0	0	0	8	5	6	"STMN1"	"P16949"	17630	12460	200	5688	5717	421	7	5766	5766	5815	619	10	3	1	0	1806484	-0.158	100000.000	100000.000	0.000	0.000	0.000	0.000	0.000	16.610	-78	-49	-78	-49	316	2384	100	491	"S24"
0	0	0	8	6	6	"STMN1"	"P16949"	18130	12460	200	5723	5782	445	7	5734	5734	5842	2023	34	0	0	0	1827097	-0.030	100000.000	100000.000	0.000	0.000	0.000	0.000	0.000	16.610	-11	48	-11	48	316	2384	100	492	"S24"
0	0	0	8	7	6	"GIT2"	"Q14161"	18630	12460	70	6634	6525	495	7	5770	5770	5829	400	6	81	53	0	208799	1.740	100000.000	100000.000	0.000	0.000	0.000	0.000	0.000	16.610	864	755	864	755	32	236	100	493	"Y592"
0	0	0	8	8	6	"GIT2"	"Q14161"	19130	12480	90	6270	6211	465	7	5749	5749	5805	518	8	50	7	0	322966	0.784	100000.000	100000.000	0.000	0.000	0.000	0.000	0.000	16.610	521	462	521	462	52	420	100	494	"Y592"
0	0	0	8	9	6	"GIT2"	"Q14161"	19640	12470	90	7213	7322	840	11	6353	6353	6355	389	6	80	55	0	380744	2.486	100000.000	100000.000	0.000	0.000	0.000	0.000	0.000	16.610	860	969	860	969	52	420	100	495	"Y592"
-75	0	0	8	1	7	"empty"	"empty"	15620	13090	200	5718	5736	239	4	5737	5737	5776	474	8	4	0	0	1812568	-0.084	100000.000	100000.000	0.000	0.000	0.000	0.000	0.000	16.610	-19	-1	-19	-1	316	2384	100	496	"empty"
-75	0	0	8	2	7	"empty"	"empty"	16120	13090	200	5720	5733	257	4	5718	5718	5817	1902	32	0	0	0	1811670	-0.044	100000.000	100000.000	0.000	0.000	0.000	0.000	0.000	16.610	2	15	2	15	316	2384	100	497	"empty"
-75	0	0	8	3	7	"empty"	"empty"	16620	13090	200	5758	5786	366	6	5751	5751	5794	410	7	5	2	0	1828290	-0.020	100000.000	100000.000	0.000	0.000	0.000	0.000	0.000	16.610	7	35	7	35	316	2384	100	498	"empty"
-75	0	0	8	4	7	"empty"	"empty"	17120	13090	200	5794	5836	314	5	5796	5796	5865	788	13	2	0	0	1844324	-0.037	100000.000	100000.000	0.000	0.000	0.000	0.000	0.000	16.610	-2	40	-2	40	316	2384	100	499	"empty"
-75	0	0	8	5	7	"empty"	"empty"	17620	13090	200	5772	5831	607	10	5793	5793	5893	1638	27	0	0	0	1842742	-0.038	100000.000	100000.000	0.000	0.000	0.000	0.000	0.000	16.610	-21	38	-21	38	316	2384	100	500	"empty"
-75	0	0	8	6	7	"empty"	"empty"	18120	13090	200	5719	5752	341	5	5764	5764	5811	436	7	3	0	0	1817686	-0.135	100000.000	100000.000	0.000	0.000	0.000	0.000	0.000	16.610	-45	-12	-45	-12	316	2384	100	501	"empty"
0	0	0	8	7	7	"Control-Spot"	"Mouse_IgG"	18620	13100	140	10401	10291	1681	16	5803	5803	6004	931	15	93	92	0	1605402	4.605	100000.000	100000.000	0.000	0.000	0.000	0.000	0.000	16.610	4598	4488	4598	4488	156	1140	100	502	"Control-Spot"
0	0	0	8	8	7	"Control-Spot"	"Mouse_IgG"	19110	13110	160	10306	10039	2386	23	5738	5738	5922	846	14	87	84	0	2088160	4.866	100000.000	100000.000	0.000	0.000	0.000	0.000	0.000	16.610	4568	4301	4568	4301	208	1512	100	503	"Control-Spot"
0	0	0	8	9	7	"Control-Spot"	"Mouse_IgG"	19620	13110	140	10561	10727	1651	15	6167	6167	6399	967	15	98	96	0	1673398	4.476	100000.000	100000.000	0.000	0.000	0.000	0.000	0.000	16.610	4394	4560	4394	4560	156	1140	100	504	"Control-Spot"
0	0	0	9	1	1	"AMPK1"	"Q13131"	2150	13660	100	13022	12498	2508	20	5900	5900	5942	506	8	93	92	0	999821	12.957	100000.000	100000.000	0.000	0.000	0.000	0.000	0.000	16.610	7122	6598	7122	6598	80	560	100	505	"T174/5"
0	0	0	9	2	1	"AMPK1"	"Q13131"	2640	13660	100	13475	13557	1819	13	5864	5864	5884	306	5	100	100	0	1084561	25.075	100000.000	100000.000	0.000	0.000	0.000	0.000	0.000	16.610	7611	7693	7611	7693	80	560	100	506	"T174/5"
0	0	0	9	3	1	"AMPK1"	"Q13131"	3140	13660	100	13548	13500	1684	12	5922	5922	5954	373	6	100	100	0	1079997	20.231	100000.000	100000.000	0.000	0.000	0.000	0.000	0.000	16.610	7626	7578	7626	7578	80	560	100	507	"T174/5"
0	0	0	9	4	1	"aura"	"O14965"	3650	13650	160	7918	7923	802	10	6096	6096	6216	797	12	91	65	0	1647965	2.142	100000.000	100000.000	0.000	0.000	0.000	0.000	0.000	16.610	1822	1827	1822	1827	208	1512	100	508	"T287"
0	0	0	9	5	1	"aura"	"O14965"	4140	13650	160	7891	8235	2059	25	6116	6116	6187	691	11	94	77	0	1712777	2.964	100000.000	100000.000	0.000	0.000	0.000	0.000	0.000	16.610	1775	2119	1775	2119	208	1512	100	509	"T287"
0	0	0	9	6	1	"aura"	"O14965"	4640	13650	150	7937	8205	1740	21	6095	6095	6160	724	11	93	72	0	1280013	2.825	100000.000	100000.000	0.000	0.000	0.000	0.000	0.000	16.610	1842	2110	1842	2110	156	1272	100	510	"T287"
0	0	0	9	7	1	"CFTR"	"P13569"	5150	13680	150	7280	7517	1571	20	6118	6118	6172	589	9	80	48	0	1172669	2.284	100000.000	100000.000	0.000	0.000	0.000	0.000	0.000	16.610	1162	1399	1162	1399	156	1272	100	511	"S737"
0	0	0	9	8	1	"CFTR"	"P13569"	5640	13670	120	7311	7357	803	10	6120	6120	6157	514	8	94	70	0	882812	2.335	100000.000	100000.000	0.000	0.000	0.000	0.000	0.000	16.610	1191	1237	1191	1237	120	820	100	512	"S737"
0	0	0	9	9	1	"CFTR"	"P13569"	6140	13680	130	7233	7467	2972	39	6091	6091	6107	339	5	89	83	0	896093	4.012	100000.000	100000.000	0.000	0.000	0.000	0.000	0.000	16.610	1142	1376	1142	1376	120	940	100	513	"S737"
0	0	0	9	1	2	"CREB "	"P16220"	2150	14310	140	11729	11469	1321	11	5943	5943	5947	333	5	98	97	0	1789195	16.583	100000.000	100000.000	0.000	0.000	0.000	0.000	0.000	16.610	5786	5526	5786	5526	156	1140	100	514	"S133"
0	0	0	9	2	2	"CREB "	"P16220"	2650	14310	140	11582	10803	2060	19	5865	5865	5896	458	7	89	87	0	1685273	10.714	100000.000	100000.000	0.000	0.000	0.000	0.000	0.000	16.610	5717	4938	5717	4938	156	1140	100	515	"S133"
0	0	0	9	3	2	"CREB "	"P16220"	3150	14300	130	11494	11497	825	7	5851	5851	5890	428	7	99	99	0	1379688	13.100	100000.000	100000.000	0.000	0.000	0.000	0.000	0.000	16.610	5643	5646	5643	5646	120	940	100	516	"S133"
0	0	0	9	4	2	"blank-control__"	"AA"	3650	14300	100	7425	7304	632	8	5999	5999	6018	372	6	91	83	0	584333	3.457	100000.000	100000.000	0.000	0.000	0.000	0.000	0.000	16.610	1426	1305	1426	1305	80	560	100	517	"blank-control__"
0	0	0	9	5	2	"blank-control__"	"AA"	4150	14300	200	6280	6882	2886	41	6064	6064	6181	748	12	32	19	0	2174636	0.937	100000.000	100000.000	0.000	0.000	0.000	0.000	0.000	16.610	216	818	216	818	316	2384	100	518	"blank-control__"
0	0	0	9	6	2	"blank-control__"	"AA"	4650	14310	100	7511	7352	739	10	6080	6080	6060	324	5	88	78	0	588169	3.988	100000.000	100000.000	0.000	0.000	0.000	0.000	0.000	16.610	1431	1272	1431	1272	80	560	100	519	"blank-control__"
0	0	0	9	7	2	"IKK-alpha "	"O15111"	5140	14300	160	8910	8625	1401	16	6109	6109	6140	519	8	88	84	0	1794039	4.788	100000.000	100000.000	0.000	0.000	0.000	0.000	0.000	16.610	2801	2516	2801	2516	208	1512	100	520	"S180"
0	0	0	9	8	2	"IKK-alpha "	"O15111"	5640	14300	140	9126	9070	711	7	6114	6114	6130	313	5	100	100	0	1414869	9.393	100000.000	100000.000	0.000	0.000	0.000	0.000	0.000	16.610	3012	2956	3012	2956	156	1140	100	521	"S180"
0	0	0	9	9	2	"IKK-alpha "	"O15111"	6140	14300	150	8947	8954	878	9	6088	6088	6103	314	5	99	99	0	1396758	9.080	100000.000	100000.000	0.000	0.000	0.000	0.000	0.000	16.610	2859	2866	2859	2866	156	1272	100	522	"S180"
0	0	0	9	1	3	"JAK2"	"O60674"	2140	14960	150	9849	9752	1022	10	5955	5955	5966	462	7	97	96	0	1521389	8.195	100000.000	100000.000	0.000	0.000	0.000	0.000	0.000	16.610	3894	3797	3894	3797	156	1272	100	523	"Y119"
0	0	0	9	2	3	"JAK2"	"O60674"	2650	14950	150	9850	9656	1160	12	5888	5888	5915	513	8	97	94	0	1506262	7.292	100000.000	100000.000	0.000	0.000	0.000	0.000	0.000	16.610	3962	3768	3962	3768	156	1272	100	524	"Y119"
0	0	0	9	3	3	"JAK2"	"O60674"	3140	14940	150	9791	9772	1481	15	5874	5874	5903	357	6	94	93	0	1524471	10.838	100000.000	100000.000	0.000	0.000	0.000	0.000	0.000	16.610	3917	3898	3917	3898	156	1272	100	525	"Y119"
0	0	0	9	4	3	"K8"	"P05787"	3650	14940	130	6899	6944	429	6	5965	5965	5999	950	15	47	3	0	833277	0.995	100000.000	100000.000	0.000	0.000	0.000	0.000	0.000	16.610	934	979	934	979	120	940	100	526	"Y267"
0	0	0	9	5	3	"K8"	"P05787"	4140	14940	140	6674	6792	974	14	5983	5983	5984	369	6	77	45	0	1059560	2.190	100000.000	100000.000	0.000	0.000	0.000	0.000	0.000	16.610	691	809	691	809	156	1140	100	527	"Y267"
0	0	0	9	6	3	"K8"	"P05787"	4630	14950	150	6881	6955	955	13	6073	6073	6195	762	12	54	7	0	1085040	0.997	100000.000	100000.000	0.000	0.000	0.000	0.000	0.000	16.610	808	882	808	882	156	1272	100	528	"Y267"
0	0	0	9	7	3	"blank-control__"	"AA"	5130	14940	200	6092	6147	543	8	5990	5990	6023	600	9	7	1	0	1942544	0.207	100000.000	100000.000	0.000	0.000	0.000	0.000	0.000	16.610	102	157	102	157	316	2384	100	529	"blank-control__"
0	0	0	9	8	3	"blank-control__"	"AA"	5630	14940	200	6047	6060	290	4	5993	5993	6018	398	6	10	1	0	1914900	0.106	100000.000	100000.000	0.000	0.000	0.000	0.000	0.000	16.610	54	67	54	67	316	2384	100	530	"blank-control__"
0	0	0	9	9	3	"blank-control__"	"AA"	6130	14950	200	6107	6120	346	5	5975	5975	5986	496	8	9	1	0	1933863	0.270	100000.000	100000.000	0.000	0.000	0.000	0.000	0.000	16.610	132	145	132	145	316	2384	100	531	"blank-control__"
0	0	0	9	1	4	"Mnk1"	"Q9BUB5"	2140	15600	120	11827	11395	1574	13	5872	5872	5948	1353	22	95	94	0	1367347	4.026	100000.000	100000.000	0.000	0.000	0.000	0.000	0.000	16.610	5955	5523	5955	5523	120	820	100	532	"T255"
0	0	0	9	2	4	"Mnk1"	"Q9BUB5"	2640	15610	120	11663	11097	1785	16	5850	5850	5845	302	5	95	94	0	1331591	17.391	100000.000	100000.000	0.000	0.000	0.000	0.000	0.000	16.610	5813	5247	5813	5247	120	820	100	533	"T255"
0	0	0	9	3	4	"Mnk1"	"Q9BUB5"	3140	15590	140	11310	9675	2592	26	5822	5822	5846	322	5	79	74	0	1509333	11.891	100000.000	100000.000	0.000	0.000	0.000	0.000	0.000	16.610	5488	3853	5488	3853	156	1140	100	534	"T255"
0	0	0	9	4	4	"NFkB-p100 "	"Q00653"	3640	15590	130	8880	9532	5344	56	5888	5888	5913	564	9	95	95	0	1143827	6.417	100000.000	100000.000	0.000	0.000	0.000	0.000	0.000	16.610	2992	3644	2992	3644	120	940	100	535	"S108"
0	0	0	9	5	4	"NFkB-p100 "	"Q00653"	4140	15590	130	8801	9192	3267	35	5979	5979	5995	526	8	98	97	0	1102985	6.078	100000.000	100000.000	0.000	0.000	0.000	0.000	0.000	16.610	2822	3213	2822	3213	120	940	100	536	"S108"
0	0	0	9	6	4	"NFkB-p100 "	"Q00653"	4630	15600	180	7758	7684	1650	21	6041	6041	6191	1077	17	56	43	0	1967132	1.386	100000.000	100000.000	0.000	0.000	0.000	0.000	0.000	16.610	1717	1643	1717	1643	256	1924	100	537	"S108"
0	0	0	9	7	4	"PIK3R1 "	"P27986"	5130	15610	120	6484	6492	374	5	5951	5951	5973	485	8	54	15	0	779031	1.070	100000.000	100000.000	0.000	0.000	0.000	0.000	0.000	16.610	533	541	533	541	120	820	100	538	"Y556"
0	0	0	9	8	4	"PIK3R1 "	"P27986"	5630	15610	130	6574	6819	2099	30	6016	6016	6066	730	12	25	1	0	818237	1.032	100000.000	100000.000	0.000	0.000	0.000	0.000	0.000	16.610	558	803	558	803	120	940	100	539	"Y556"
0	0	0	9	9	4	"PIK3R1 "	"P27986"	6130	15600	130	6622	6824	1421	20	6001	6001	6160	2375	38	3	1	0	818862	0.280	100000.000	100000.000	0.000	0.000	0.000	0.000	0.000	16.610	621	823	621	823	120	940	100	540	"Y556"
0	0	0	9	1	5	"blank-control__"	"AA"	2150	16220	70	6245	6245	469	7	5867	5867	5893	395	6	43	15	0	199830	0.891	100000.000	100000.000	0.000	0.000	0.000	0.000	0.000	16.610	378	378	378	378	32	236	100	541	"blank-control__"
0	0	0	9	2	5	"blank-control__"	"AA"	2630	16240	70	6068	6075	339	5	5721	5721	5751	304	5	53	18	0	194403	1.066	100000.000	100000.000	0.000	0.000	0.000	0.000	0.000	16.610	347	354	347	354	32	236	100	542	"blank-control__"
0	0	0	9	3	5	"blank-control__"	"AA"	3130	16240	200	5794	5825	300	5	5777	5777	5804	325	5	11	2	0	1840694	0.065	100000.000	100000.000	0.000	0.000	0.000	0.000	0.000	16.610	17	48	17	48	316	2384	100	543	"blank-control__"
0	0	0	9	4	5	"Rack1"	"P63244"	3640	16240	100	6953	6991	383	5	5898	5898	5966	1404	23	15	0	0	559305	0.730	100000.000	100000.000	0.000	0.000	0.000	0.000	0.000	16.610	1055	1093	1055	1093	80	560	100	544	"y52"
0	0	0	9	5	5	"Rack1"	"P63244"	4140	16240	110	7002	7073	726	10	5921	5921	5949	681	11	87	25	0	565835	1.651	100000.000	100000.000	0.000	0.000	0.000	0.000	0.000	16.610	1081	1152	1081	1152	80	656	100	545	"y52"
0	0	0	9	6	5	"Rack1"	"P63244"	4630	16240	200	6347	6522	695	10	5985	5985	6079	601	9	40	16	0	2061100	0.737	100000.000	100000.000	0.000	0.000	0.000	0.000	0.000	16.610	362	537	362	537	316	2384	100	546	"y52"
0	0	0	9	7	5	"Shc1"	"P29353"	5130	16240	100	11184	10016	2273	22	5993	5993	6023	378	6	85	82	0	801285	10.563	100000.000	100000.000	0.000	0.000	0.000	0.000	0.000	16.610	5191	4023	5191	4023	80	560	100	547	"Y349"
0	0	0	9	8	5	"Shc1"	"P29353"	5630	16230	90	11387	11248	790	7	6054	6054	6065	311	5	100	100	0	584877	16.666	100000.000	100000.000	0.000	0.000	0.000	0.000	0.000	16.610	5333	5194	5333	5194	52	420	100	548	"Y349"
0	0	0	9	9	5	"Shc1"	"P29353"	6130	16240	80	11152	11098	910	8	6042	6042	6087	348	5	100	100	0	577117	14.399	100000.000	100000.000	0.000	0.000	0.000	0.000	0.000	16.610	5110	5056	5110	5056	52	340	100	549	"Y349"
0	0	0	9	1	6	"Smad6"	"O43541"	2140	16870	100	6459	7692	6824	88	5930	5930	5936	411	6	63	26	0	615376	4.273	100000.000	100000.000	0.000	0.000	0.000	0.000	0.000	16.610	529	1762	529	1762	80	560	100	550	"S435"
0	0	0	9	2	6	"Smad6"	"O43541"	2650	16890	110	6355	6320	336	5	5796	5796	5818	284	4	76	48	0	505607	1.768	100000.000	100000.000	0.000	0.000	0.000	0.000	0.000	16.610	559	524	559	524	80	656	100	551	"S435"
0	0	0	9	3	6	"Smad6"	"O43541"	3140	16880	90	6359	6596	1235	18	5786	5786	5819	384	6	84	13	0	343013	2.023	100000.000	100000.000	0.000	0.000	0.000	0.000	0.000	16.610	573	810	573	810	52	420	100	552	"S435"
0	0	0	9	4	6	"TGFBR1"	"P36897"	3630	16880	200	5766	5814	502	8	5851	5851	5868	373	6	6	1	0	1837358	-0.145	100000.000	100000.000	0.000	0.000	0.000	0.000	0.000	16.610	-85	-37	-85	-37	316	2384	100	553	"T200"
0	0	0	9	5	6	"TGFBR1"	"P36897"	4130	16880	200	5898	5911	416	7	5916	5916	5964	504	8	5	1	0	1867826	-0.105	100000.000	100000.000	0.000	0.000	0.000	0.000	0.000	16.610	-18	-5	-18	-5	316	2384	100	554	"T200"
0	0	0	9	6	6	"TGFBR1"	"P36897"	4630	16880	200	5937	6026	1525	25	5972	5972	6068	1034	17	1	0	0	1904297	-0.041	100000.000	100000.000	0.000	0.000	0.000	0.000	0.000	16.610	-35	54	-35	54	316	2384	100	555	"T200"
0	0	0	9	7	6	"TrKA"	"P04629"	5130	16880	140	15187	14806	1716	11	6005	6005	6039	495	8	99	98	0	2309807	17.711	100000.000	100000.000	0.000	0.000	0.000	0.000	0.000	16.610	9182	8801	9182	8801	156	1140	100	556	"Y757"
0	0	0	9	8	6	"TrKA"	"P04629"	5630	16880	140	14977	14791	1323	8	5995	5995	6065	1184	19	99	99	0	2307467	7.370	100000.000	100000.000	0.000	0.000	0.000	0.000	0.000	16.610	8982	8796	8982	8796	156	1140	100	557	"Y757"
0	0	0	9	9	6	"TrKA"	"P04629"	6130	16890	160	14441	12528	3521	28	5971	5971	5986	400	6	84	81	0	2605810	16.355	100000.000	100000.000	0.000	0.000	0.000	0.000	0.000	16.610	8470	6557	8470	6557	208	1512	100	558	"Y757"
-75	0	0	9	1	7	"empty"	"empty"	2120	17510	200	5837	5867	386	6	5831	5831	5903	1007	17	0	0	0	1854121	-0.036	100000.000	100000.000	0.000	0.000	0.000	0.000	0.000	16.610	6	36	6	36	316	2384	100	559	"empty"
-75	0	0	9	2	7	"empty"	"empty"	2620	17510	200	5781	5783	289	4	5807	5807	5863	593	10	2	0	0	1827456	-0.135	100000.000	100000.000	0.000	0.000	0.000	0.000	0.000	16.610	-26	-24	-26	-24	316	2384	100	560	"empty"
-75	0	0	9	3	7	"empty"	"empty"	3120	17510	200	5807	5831	374	6	5825	5825	5848	363	6	6	3	0	1842652	-0.047	100000.000	100000.000	0.000	0.000	0.000	0.000	0.000	16.610	-18	6	-18	6	316	2384	100	561	"empty"
-75	0	0	9	4	7	"empty"	"empty"	3620	17510	200	5839	5886	462	7	5833	5833	5859	313	5	14	2	0	1859995	0.086	100000.000	100000.000	0.000	0.000	0.000	0.000	0.000	16.610	6	53	6	53	316	2384	100	562	"empty"
-75	0	0	9	5	7	"empty"	"empty"	4120	17510	200	5927	5940	288	4	5933	5933	5954	344	5	10	1	0	1876953	-0.041	100000.000	100000.000	0.000	0.000	0.000	0.000	0.000	16.610	-6	7	-6	7	316	2384	100	563	"empty"
-75	0	0	9	6	7	"empty"	"empty"	4620	17510	200	5980	5992	366	6	5932	5932	5964	421	7	7	1	0	1893327	0.067	100000.000	100000.000	0.000	0.000	0.000	0.000	0.000	16.610	48	60	48	60	316	2384	100	564	"empty"
-75	0	0	9	7	7	"empty"	"empty"	5120	17510	200	6048	6145	819	13	5981	5981	6013	768	12	4	1	0	1941807	0.172	100000.000	100000.000	0.000	0.000	0.000	0.000	0.000	16.610	67	164	67	164	316	2384	100	565	"empty"
-75	0	0	9	8	7	"empty"	"empty"	5620	17510	200	5993	6042	884	14	5989	5989	6001	281	4	10	2	0	1909224	0.146	100000.000	100000.000	0.000	0.000	0.000	0.000	0.000	16.610	4	53	4	53	316	2384	100	566	"empty"
-75	0	0	9	9	7	"empty"	"empty"	6120	17510	200	5991	6014	244	4	5972	5972	5996	560	9	1	0	0	1900303	0.032	100000.000	100000.000	0.000	0.000	0.000	0.000	0.000	16.610	19	42	19	42	316	2384	100	567	"empty"
0	0	0	10	1	1	"PPP2CA "	"P67775"	6640	13730	110	6509	6626	575	8	5998	5998	5996	384	6	68	21	0	530107	1.641	100000.000	100000.000	0.000	0.000	0.000	0.000	0.000	16.610	511	628	511	628	80	656	100	568	"T304"
0	0	0	10	2	1	"PPP2CA "	"P67775"	7140	13730	110	6428	7403	5041	68	5866	5866	5888	457	7	57	25	0	592254	3.315	100000.000	100000.000	0.000	0.000	0.000	0.000	0.000	16.610	562	1537	562	1537	80	656	100	569	"T304"
0	0	0	10	3	1	"PPP2CA "	"P67775"	7650	13720	120	6106	6389	1363	21	5841	5841	5846	454	7	39	18	0	766725	1.196	100000.000	100000.000	0.000	0.000	0.000	0.000	0.000	16.610	265	548	265	548	120	820	100	570	"T304"
0	0	0	10	4	1	"Rab4"	"P20338"	8150	13740	110	8539	8822	1294	14	5757	5757	5796	596	10	97	96	0	705767	5.077	100000.000	100000.000	0.000	0.000	0.000	0.000	0.000	16.610	2782	3065	2782	3065	80	656	100	571	"S199"
0	0	0	10	5	1	"Rab4"	"P20338"	8650	13750	110	8395	8917	1566	17	5758	5758	5751	311	5	100	100	0	713340	10.180	100000.000	100000.000	0.000	0.000	0.000	0.000	0.000	16.610	2637	3159	2637	3159	80	656	100	572	"S199"
0	0	0	10	6	1	"Rab4"	"P20338"	9150	13740	120	8354	8439	1558	18	5747	5747	5749	245	4	96	91	0	1012671	10.980	100000.000	100000.000	0.000	0.000	0.000	0.000	0.000	16.610	2607	2692	2607	2692	120	820	100	573	"S199"
0	0	0	10	7	1	"STAT1 "	"P42224"	9670	13720	90	7795	7580	861	11	5791	5791	5823	448	7	84	80	0	394179	3.922	100000.000	100000.000	0.000	0.000	0.000	0.000	0.000	16.610	2004	1789	2004	1789	52	420	100	574	"S727"
0	0	0	10	8	1	"STAT1 "	"P42224"	10180	13720	90	8058	8028	766	9	5843	5843	5860	316	5	98	92	0	417467	6.861	100000.000	100000.000	0.000	0.000	0.000	0.000	0.000	16.610	2215	2185	2215	2185	52	420	100	575	"S727"
0	0	0	10	9	1	"STAT1 "	"P42224"	10670	13730	100	8017	7929	998	12	5948	5948	5963	397	6	87	85	0	634355	4.952	100000.000	100000.000	0.000	0.000	0.000	0.000	0.000	16.610	2069	1981	2069	1981	80	560	100	576	"S727"
0	0	0	10	1	2	"STAT4 "	"Q14765"	6650	14370	170	9135	9268	1299	14	6029	6029	6029	314	5	96	96	0	1927728	10.315	100000.000	100000.000	0.000	0.000	0.000	0.000	0.000	16.610	3106	3239	3106	3239	208	1660	100	577	"S722"
0	0	0	10	2	2	"STAT4 "	"Q14765"	7160	14380	170	8933	9137	2269	24	5885	5885	5899	457	7	97	96	0	1900423	7.085	100000.000	100000.000	0.000	0.000	0.000	0.000	0.000	16.610	3048	3252	3048	3252	208	1660	100	578	"S722"
0	0	0	10	3	2	"STAT4 "	"Q14765"	7660	14380	180	8653	8606	2018	23	5830	5830	5828	415	7	90	87	0	2203185	6.694	100000.000	100000.000	0.000	0.000	0.000	0.000	0.000	16.610	2823	2776	2823	2776	256	1924	100	579	"S722"
0	0	0	10	4	2	"STMN1"	"P16949"	8150	14380	200	5842	5935	757	12	5746	5746	5762	429	7	13	4	0	1875472	0.403	100000.000	100000.000	0.000	0.000	0.000	0.000	0.000	16.610	96	189	96	189	316	2384	100	580	"S37"
0	0	0	10	5	2	"STMN1"	"P16949"	8650	14380	200	5714	5736	369	6	5685	5685	5706	321	5	13	3	0	1812663	0.093	100000.000	100000.000	0.000	0.000	0.000	0.000	0.000	16.610	29	51	29	51	316	2384	100	581	"S37"
0	0	0	10	6	2	"STMN1"	"P16949"	9150	14380	200	5735	5764	407	7	5701	5701	5734	449	7	6	1	0	1821570	0.067	100000.000	100000.000	0.000	0.000	0.000	0.000	0.000	16.610	34	63	34	63	316	2384	100	582	"S37"
0	0	0	10	7	2	"ACC1"	"Q13085 "	9640	14390	100	7303	7169	675	9	5716	5716	5738	309	5	88	83	0	573514	4.631	100000.000	100000.000	0.000	0.000	0.000	0.000	0.000	16.610	1587	1453	1587	1453	80	560	100	583	"S1263"
0	0	0	10	8	2	"ACC1"	"Q13085 "	10150	14390	100	7417	7321	687	9	5849	5849	5868	327	5	91	83	0	585644	4.443	100000.000	100000.000	0.000	0.000	0.000	0.000	0.000	16.610	1568	1472	1568	1472	80	560	100	584	"S1263"
0	0	0	10	9	2	"ACC1"	"Q13085 "	10650	14380	100	7363	7302	728	9	5916	5916	5911	279	4	86	83	0	584121	4.986	100000.000	100000.000	0.000	0.000	0.000	0.000	0.000	16.610	1447	1386	1447	1386	80	560	100	585	"S1263"
0	0	0	10	1	3	"TRAF6"	"Q9Y4K3"	6650	15010	90	6473	6498	333	5	5961	5961	5950	294	4	78	42	0	337914	1.864	100000.000	100000.000	0.000	0.000	0.000	0.000	0.000	16.610	512	537	512	537	52	420	100	586	"Y353"
0	0	0	10	2	3	"TRAF6"	"Q9Y4K3"	7160	15020	90	6442	6466	545	8	5849	5849	5844	429	7	59	21	0	336215	1.450	100000.000	100000.000	0.000	0.000	0.000	0.000	0.000	16.610	593	617	593	617	52	420	100	587	"Y353"
0	0	0	10	3	3	"TRAF6"	"Q9Y4K3"	7670	15030	100	6384	6395	435	6	5818	5818	5823	433	7	60	32	0	511629	1.321	100000.000	100000.000	0.000	0.000	0.000	0.000	0.000	16.610	566	577	566	577	80	560	100	588	"Y353"
0	0	0	10	4	3	"BLNK"	"Q8WV28"	8160	15020	80	11723	11264	3633	32	5771	5771	5768	334	5	94	92	0	585742	16.455	100000.000	100000.000	0.000	0.000	0.000	0.000	0.000	16.610	5952	5493	5952	5493	52	340	100	589	"Y72"
0	0	0	10	5	3	"BLNK"	"Q8WV28"	8650	15010	120	6063	7706	2762	35	5760	5760	5782	419	7	40	34	0	924740	4.592	100000.000	100000.000	0.000	0.000	0.000	0.000	0.000	16.610	303	1946	303	1946	120	820	100	590	"Y72"
0	0	0	10	6	3	"BLNK"	"Q8WV28"	9150	15010	130	5960	7568	2763	36	5740	5740	5757	280	4	45	36	0	908190	6.468	100000.000	100000.000	0.000	0.000	0.000	0.000	0.000	16.610	220	1828	220	1828	120	940	100	591	"Y72"
0	0	0	10	7	3	"CD19"	"P15391"	9660	15020	70	7876	7873	558	7	5731	5731	5748	420	7	100	96	0	251930	5.060	100000.000	100000.000	0.000	0.000	0.000	0.000	0.000	16.610	2145	2142	2145	2142	32	236	100	592	"Y531"
0	0	0	10	8	3	"CD19"	"P15391"	10160	15020	70	8045	8005	582	7	5845	5845	5849	413	7	96	96	0	256149	5.220	100000.000	100000.000	0.000	0.000	0.000	0.000	0.000	16.610	2200	2160	2200	2160	32	236	100	593	"Y531"
0	0	0	10	9	3	"CD19"	"P15391"	10650	15000	120	6348	6801	1143	16	5909	5909	5938	468	7	49	41	0	816112	1.844	100000.000	100000.000	0.000	0.000	0.000	0.000	0.000	16.610	439	892	439	892	120	820	100	594	"Y531"
0	0	0	10	1	4	"p300"	"Q09472"	6640	15660	200	5942	5977	387	6	5918	5918	5918	331	5	15	3	0	1888772	0.178	100000.000	100000.000	0.000	0.000	0.000	0.000	0.000	16.610	24	59	24	59	316	2384	100	595	"S2279"
0	0	0	10	2	4	"p300"	"Q09472"	7140	15660	200	5891	6556	4685	71	5839	5839	5833	374	6	25	8	0	2071666	1.933	100000.000	100000.000	0.000	0.000	0.000	0.000	0.000	16.610	52	717	52	717	316	2384	100	596	"S2279"
0	0	0	10	3	4	"p300"	"Q09472"	7640	15660	200	5814	5822	382	6	5779	5779	5793	624	10	6	0	0	1839705	0.046	100000.000	100000.000	0.000	0.000	0.000	0.000	0.000	16.610	35	43	35	43	316	2384	100	597	"S2279"
0	0	0	10	4	4	"fyn"	"P06241"	8150	15670	100	6734	6754	528	7	5734	5734	5759	390	6	95	71	0	540283	2.551	100000.000	100000.000	0.000	0.000	0.000	0.000	0.000	16.610	1000	1020	1000	1020	80	560	100	598	"Y420"
0	0	0	10	5	4	"fyn"	"P06241"	8650	15680	100	6542	6510	447	6	5676	5676	5704	267	4	92	75	0	520794	3.019	100000.000	100000.000	0.000	0.000	0.000	0.000	0.000	16.610	866	834	866	834	80	560	100	599	"Y420"
0	0	0	10	6	4	"fyn"	"P06241"	9150	15680	100	6524	6689	1230	18	5678	5678	5702	312	5	90	77	0	535141	3.163	100000.000	100000.000	0.000	0.000	0.000	0.000	0.000	16.610	846	1011	846	1011	80	560	100	600	"Y420"
0	0	0	10	7	4	"HSP27"	"P04792"	9640	15670	90	7114	7103	389	5	5701	5701	5709	281	4	98	98	0	369369	4.961	100000.000	100000.000	0.000	0.000	0.000	0.000	0.000	16.610	1413	1402	1413	1402	52	420	100	601	"S78"
0	0	0	10	8	4	"HSP27"	"P04792"	10150	15670	100	7099	6997	613	8	5783	5783	5792	288	4	90	86	0	559771	4.184	100000.000	100000.000	0.000	0.000	0.000	0.000	0.000	16.610	1316	1214	1316	1214	80	560	100	602	"S78"
0	0	0	10	9	4	"HSP27"	"P04792"	10650	15660	100	7315	7581	4180	55	5873	5873	5858	318	5	85	81	0	606450	5.418	100000.000	100000.000	0.000	0.000	0.000	0.000	0.000	16.610	1442	1708	1442	1708	80	560	100	603	"S78"
0	0	0	10	1	5	"IL-8R B "	"P25025"	6650	16300	100	6557	6756	1048	15	5931	5931	5953	262	4	87	60	0	540503	3.065	100000.000	100000.000	0.000	0.000	0.000	0.000	0.000	16.610	626	825	626	825	80	560	100	604	"S352"
0	0	0	10	2	5	"IL-8R B "	"P25025"	7150	16300	80	6553	6532	384	5	5812	5812	5822	314	5	82	65	0	339663	2.261	100000.000	100000.000	0.000	0.000	0.000	0.000	0.000	16.610	741	720	741	720	52	340	100	605	"S352"
0	0	0	10	3	5	"IL-8R B "	"P25025"	7640	16310	90	6328	6420	769	11	5784	5784	5763	323	5	75	38	0	333853	2.034	100000.000	100000.000	0.000	0.000	0.000	0.000	0.000	16.610	544	636	544	636	52	420	100	606	"S352"
0	0	0	10	4	5	"IRF-3 "	"Q14653"	8150	16310	100	7114	7030	628	8	5667	5667	5683	311	5	91	87	0	562392	4.331	100000.000	100000.000	0.000	0.000	0.000	0.000	0.000	16.610	1447	1363	1447	1363	80	560	100	607	"S385"
0	0	0	10	5	5	"IRF-3 "	"Q14653"	8650	16320	100	7369	8482	4554	53	5692	5692	5703	237	4	97	95	0	678534	11.726	100000.000	100000.000	0.000	0.000	0.000	0.000	0.000	16.610	1677	2790	1677	2790	80	560	100	608	"S385"
0	0	0	10	6	5	"IRF-3 "	"Q14653"	9160	16310	110	7234	7819	2326	29	5689	5689	5736	582	10	96	86	0	625487	3.579	100000.000	100000.000	0.000	0.000	0.000	0.000	0.000	16.610	1545	2130	1545	2130	80	656	100	609	"S385"
0	0	0	10	7	5	"LSD1"	"O60341"	9660	16320	110	8478	8357	1046	12	5641	5641	5639	245	4	95	92	0	668554	11.094	100000.000	100000.000	0.000	0.000	0.000	0.000	0.000	16.610	2837	2716	2837	2716	80	656	100	610	"S131"
0	0	0	10	8	5	"LSD1"	"O60341"	10150	16320	100	8767	8814	852	9	5740	5740	5772	522	9	98	98	0	705146	5.828	100000.000	100000.000	0.000	0.000	0.000	0.000	0.000	16.610	3027	3074	3027	3074	80	560	100	611	"S131"
0	0	0	10	9	5	"LSD1"	"O60341"	10640	16320	110	8735	8559	966	11	5824	5824	5839	335	5	95	93	0	684734	8.119	100000.000	100000.000	0.000	0.000	0.000	0.000	0.000	16.610	2911	2735	2911	2735	80	656	100	612	"S131"
0	0	0	10	1	6	"MAPKAPK5"	"Q8IW41"	6650	16940	110	15691	14911	2525	16	5903	5903	5986	1537	25	97	92	0	1192879	5.807	100000.000	100000.000	0.000	0.000	0.000	0.000	0.000	16.610	9788	9008	9788	9008	80	656	100	613	"T182"
0	0	0	10	2	6	"MAPKAPK5"	"Q8IW41"	7140	16950	100	14978	14646	2295	15	5809	5809	5796	275	4	100	98	0	1171705	32.182	100000.000	100000.000	0.000	0.000	0.000	0.000	0.000	16.610	9169	8837	9169	8837	80	560	100	614	"T182"
0	0	0	10	3	6	"MAPKAPK5"	"Q8IW41"	7640	16950	100	14312	13776	2633	19	5778	5778	5789	419	7	96	96	0	1102053	19.062	100000.000	100000.000	0.000	0.000	0.000	0.000	0.000	16.610	8534	7998	8534	7998	80	560	100	615	"T182"
0	0	0	10	4	6	"P27kip1"	"P46527"	8160	16960	110	6662	6721	415	6	5689	5689	5716	312	5	95	86	0	537650	3.221	100000.000	100000.000	0.000	0.000	0.000	0.000	0.000	16.610	973	1032	973	1032	80	656	100	616	"T157"
0	0	0	10	5	6	"P27kip1"	"P46527"	8660	16960	110	6699	6710	549	8	5723	5723	5738	287	5	93	86	0	536824	3.387	100000.000	100000.000	0.000	0.000	0.000	0.000	0.000	16.610	976	987	976	987	80	656	100	617	"T157"
0	0	0	10	6	6	"P27kip1"	"P46527"	9150	16970	110	6588	6665	813	12	5747	5747	5831	1240	21	12	1	0	533178	0.673	100000.000	100000.000	0.000	0.000	0.000	0.000	0.000	16.610	841	918	841	918	80	656	100	618	"T157"
0	0	0	10	7	6	"p67phox"	"P19878"	9650	16950	200	5794	5864	918	15	5761	5761	5779	314	5	12	3	0	1853030	0.271	100000.000	100000.000	0.000	0.000	0.000	0.000	0.000	16.610	33	103	33	103	316	2384	100	619	"T233"
0	0	0	10	8	6	"p67phox"	"P19878"	10170	16950	120	5856	5927	531	8	5878	5878	5905	501	8	9	3	0	711256	0.044	100000.000	100000.000	0.000	0.000	0.000	0.000	0.000	16.610	-22	49	-22	49	120	820	100	620	"T233"
0	0	0	10	9	6	"p67phox"	"P19878"	10670	16950	200	5917	5976	485	8	5939	5939	5974	780	13	2	1	0	1888322	0.003	100000.000	100000.000	0.000	0.000	0.000	0.000	0.000	16.610	-22	37	-22	37	316	2384	100	621	"T233"
-75	0	0	10	1	7	"empty"	"empty"	6650	17570	200	5958	5938	229	3	5917	5917	5949	545	9	0	0	0	1876351	-0.020	100000.000	100000.000	0.000	0.000	0.000	0.000	0.000	16.610	41	21	41	21	316	2384	100	622	"empty"
-75	0	0	10	2	7	"empty"	"empty"	7150	17570	200	5788	5789	299	5	5792	5792	5815	431	7	8	0	0	1829296	-0.060	100000.000	100000.000	0.000	0.000	0.000	0.000	0.000	16.610	-4	-3	-4	-3	316	2384	100	623	"empty"
-75	0	0	10	3	7	"empty"	"empty"	7650	17570	200	5716	5721	296	5	5739	5739	5746	355	6	10	0	0	1807835	-0.070	100000.000	100000.000	0.000	0.000	0.000	0.000	0.000	16.610	-23	-18	-23	-18	316	2384	100	624	"empty"
-75	0	0	10	4	7	"empty"	"empty"	8150	17570	200	5711	5824	1001	17	5693	5693	5714	318	5	16	3	0	1840277	0.346	100000.000	100000.000	0.000	0.000	0.000	0.000	0.000	16.610	18	131	18	131	316	2384	100	625	"empty"
-75	0	0	10	5	7	"empty"	"empty"	8650	17570	200	5679	5686	306	5	5656	5656	5699	1042	18	1	0	0	1796784	-0.012	100000.000	100000.000	0.000	0.000	0.000	0.000	0.000	16.610	23	30	23	30	316	2384	100	626	"empty"
-75	0	0	10	6	7	"empty"	"empty"	9150	17570	200	5770	5779	260	4	5739	5739	5754	262	4	12	1	0	1826212	0.095	100000.000	100000.000	0.000	0.000	0.000	0.000	0.000	16.610	31	40	31	40	316	2384	100	627	"empty"
-75	0	0	10	7	7	"empty"	"empty"	9650	17570	200	5779	5788	295	5	5785	5785	5798	266	4	12	2	0	1829024	-0.038	100000.000	100000.000	0.000	0.000	0.000	0.000	0.000	16.610	-6	3	-6	3	316	2384	100	628	"empty"
-75	0	0	10	8	7	"empty"	"empty"	10150	17570	200	5848	5849	271	4	5861	5861	5885	475	8	4	0	0	1848193	-0.076	100000.000	100000.000	0.000	0.000	0.000	0.000	0.000	16.610	-13	-12	-13	-12	316	2384	100	629	"empty"
-75	0	0	10	9	7	"empty"	"empty"	10650	17570	200	5941	5917	270	4	5940	5940	5944	270	4	12	0	0	1869845	-0.100	100000.000	100000.000	0.000	0.000	0.000	0.000	0.000	16.610	1	-23	1	-23	316	2384	100	630	"empty"
0	0	0	11	1	1	"Jak2 "	"O60674"	11120	13720	150	14049	13652	2741	20	5937	5937	6029	1427	23	92	92	0	2129652	5.342	100000.000	100000.000	0.000	0.000	0.000	0.000	0.000	16.610	8112	7715	8112	7715	156	1272	100	631	"Y221"
0	0	0	11	2	1	"Jak2 "	"O60674"	11620	13720	150	17105	16732	3030	18	5684	5684	5747	479	8	99	98	0	2610262	22.933	100000.000	100000.000	0.000	0.000	0.000	0.000	0.000	16.610	11421	11048	11421	11048	156	1272	100	632	"Y221"
0	0	0	11	3	1	"Jak2 "	"O60674"	12120	13720	140	14724	15168	2306	15	5880	5880	5845	453	7	99	99	0	2366256	20.581	100000.000	100000.000	0.000	0.000	0.000	0.000	0.000	16.610	8844	9288	8844	9288	156	1140	100	633	"Y221"
0	0	0	11	4	1	"K8"	"P05787"	12620	13720	200	5666	5894	1720	29	5982	5982	6005	362	6	6	3	0	1862435	-0.307	100000.000	100000.000	0.000	0.000	0.000	0.000	0.000	16.610	-316	-88	-316	-88	316	2384	100	634	"S74"
0	0	0	11	5	1	"K8"	"P05787"	13120	13720	200	5665	5719	479	8	5962	5962	5983	477	7	3	1	0	1807178	-0.553	100000.000	100000.000	0.000	0.000	0.000	0.000	0.000	16.610	-297	-243	-297	-243	316	2384	100	635	"S74"
0	0	0	11	6	1	"K8"	"P05787"	13620	13720	200	5600	5632	479	8	5898	5898	5958	1173	19	0	0	0	1779600	-0.278	100000.000	100000.000	0.000	0.000	0.000	0.000	0.000	16.610	-298	-266	-298	-266	316	2384	100	636	"S74"
0	0	0	11	7	1	"Met "	"P08581"	14130	13720	90	7400	7540	797	10	5895	5895	5904	312	5	100	100	0	392098	5.244	100000.000	100000.000	0.000	0.000	0.000	0.000	0.000	16.610	1505	1645	1505	1645	52	420	100	637	"Y1234"
0	0	0	11	8	1	"Met "	"P08581"	14630	13720	200	6230	6464	714	11	5970	5970	6022	407	6	40	29	0	2042679	1.086	100000.000	100000.000	0.000	0.000	0.000	0.000	0.000	16.610	260	494	260	494	316	2384	100	638	"Y1234"
0	0	0	11	9	1	"Met "	"P08581"	15130	13730	120	7312	7295	800	10	5817	5817	5866	426	7	89	82	0	875452	3.354	100000.000	100000.000	0.000	0.000	0.000	0.000	0.000	16.610	1495	1478	1495	1478	120	820	100	639	"Y1234"
0	0	0	11	1	2	"MSK2"	"O75676"	11130	14340	200	6081	6099	435	7	5941	5941	5960	342	5	24	3	0	1927220	0.406	100000.000	100000.000	0.000	0.000	0.000	0.000	0.000	16.610	140	158	140	158	316	2384	100	640	"S360"
0	0	0	11	2	2	"MSK2"	"O75676"	11640	14350	130	6401	6394	358	5	5903	5903	5909	554	9	40	2	0	767287	0.875	100000.000	100000.000	0.000	0.000	0.000	0.000	0.000	16.610	498	491	498	491	120	940	100	641	"S360"
0	0	0	11	3	2	"MSK2"	"O75676"	12130	14350	200	6005	6108	902	14	5780	5780	5809	500	8	33	6	0	1930222	0.598	100000.000	100000.000	0.000	0.000	0.000	0.000	0.000	16.610	225	328	225	328	316	2384	100	642	"S360"
0	0	0	11	4	2	"NFkB-p100 "	"Q00653"	12640	14360	200	6015	6664	5183	77	6022	6022	6047	657	10	7	4	0	2105928	0.939	100000.000	100000.000	0.000	0.000	0.000	0.000	0.000	16.610	-7	642	-7	642	316	2384	100	643	"S99"
0	0	0	11	5	2	"NFkB-p100 "	"Q00653"	13140	14360	200	5918	6127	1990	32	5983	5983	6012	727	12	2	2	0	1936003	0.158	100000.000	100000.000	0.000	0.000	0.000	0.000	0.000	16.610	-65	144	-65	144	316	2384	100	644	"S99"
0	0	0	11	6	2	"NFkB-p100 "	"Q00653"	13640	14370	80	5729	5897	865	14	5861	5861	5891	415	7	13	9	0	306656	0.014	100000.000	100000.000	0.000	0.000	0.000	0.000	0.000	16.610	-132	36	-132	36	52	340	100	645	"S99"
0	0	0	11	7	2	"PKACa "	"P17612"	14140	14360	200	5842	5888	542	9	5904	5904	5920	295	4	13	3	0	1860642	-0.108	100000.000	100000.000	0.000	0.000	0.000	0.000	0.000	16.610	-62	-16	-62	-16	316	2384	100	646	"S10"
0	0	0	11	8	2	"PKACa "	"P17612"	14650	14370	150	5897	5953	441	7	5948	5948	6119	2562	41	0	0	0	928607	-0.065	100000.000	100000.000	0.000	0.000	0.000	0.000	0.000	16.610	-51	5	-51	5	156	1272	100	647	"S10"
0	0	0	11	9	2	"PKACa "	"P17612"	15140	14360	200	5803	5855	951	16	5818	5818	5845	438	7	5	2	0	1850230	0.023	100000.000	100000.000	0.000	0.000	0.000	0.000	0.000	16.610	-15	37	-15	37	316	2384	100	648	"S10"
0	0	0	11	1	3	"p70S6K"	"P23443"	11130	15020	110	6449	6893	3643	52	5859	5859	5875	295	5	83	50	0	551459	3.451	100000.000	100000.000	0.000	0.000	0.000	0.000	0.000	16.610	590	1034	590	1034	80	656	100	649	"S447"
0	0	0	11	2	3	"p70S6K"	"P23443"	11630	15020	110	6702	6710	312	4	5936	5936	5932	478	8	86	25	0	536767	1.628	100000.000	100000.000	0.000	0.000	0.000	0.000	0.000	16.610	766	774	766	774	80	656	100	650	"S447"
0	0	0	11	3	3	"p70S6K"	"P23443"	12130	15020	200	5645	6968	6691	96	5621	5621	5834	1891	32	6	6	0	2201759	0.600	100000.000	100000.000	0.000	0.000	0.000	0.000	0.000	16.610	24	1347	24	1347	316	2384	100	651	"S447"
0	0	0	11	4	3	"PDK1"	"O15530"	12630	15020	100	19029	21067	9921	47	5998	5998	6033	480	7	100	100	1	1685364	31.321	100000.000	100000.000	0.000	0.000	0.000	0.000	0.000	16.610	13031	15069	13031	15069	80	560	100	652	"Y376"
0	0	0	11	5	3	"PDK1"	"O15530"	13130	15020	110	18748	17943	3620	20	5964	5964	6950	6684	96	91	33	0	1435432	1.645	100000.000	100000.000	0.000	0.000	0.000	0.000	0.000	16.610	12784	11979	12784	11979	80	656	100	653	"Y376"
0	0	0	11	6	3	"PDK1"	"O15530"	13620	15020	120	17884	14725	5675	38	5929	5929	5925	306	5	87	82	0	1767034	28.758	100000.000	100000.000	0.000	0.000	0.000	0.000	0.000	16.610	11955	8796	11955	8796	120	820	100	654	"Y376"
0	0	0	11	7	3	"Ripk1"	"Q13546"	14130	15020	160	6964	6998	587	8	5874	5874	5912	593	10	89	40	0	1455530	1.831	100000.000	100000.000	0.000	0.000	0.000	0.000	0.000	16.610	1090	1124	1090	1124	208	1512	100	655	"Y694"
0	0	0	11	8	3	"Ripk1"	"Q13546"	14630	15030	160	7012	7150	897	12	5931	5931	5956	324	5	95	86	0	1487235	3.685	100000.000	100000.000	0.000	0.000	0.000	0.000	0.000	16.610	1081	1219	1081	1219	208	1512	100	656	"Y694"
0	0	0	11	9	3	"Ripk1"	"Q13546"	15130	15030	170	6977	7131	984	13	5796	5796	5827	685	11	90	32	0	1483333	1.904	100000.000	100000.000	0.000	0.000	0.000	0.000	0.000	16.610	1181	1335	1181	1335	208	1660	100	657	"Y694"
0	0	0	11	1	4	"SHC3"	"Q92529"	11130	15670	100	7859	7688	843	10	5896	5896	5924	391	6	90	85	0	615047	4.512	100000.000	100000.000	0.000	0.000	0.000	0.000	0.000	16.610	1963	1792	1963	1792	80	560	100	658	"Y341"
0	0	0	11	2	4	"SHC3"	"Q92529"	11630	15660	100	7883	8021	1256	15	5999	5999	6005	261	4	95	93	0	641657	7.724	100000.000	100000.000	0.000	0.000	0.000	0.000	0.000	16.610	1884	2022	1884	2022	80	560	100	659	"Y341"
0	0	0	11	3	4	"SHC3"	"Q92529"	12120	15660	150	7699	7572	1050	13	5482	5482	5522	364	6	93	85	0	1181249	5.632	100000.000	100000.000	0.000	0.000	0.000	0.000	0.000	16.610	2217	2090	2217	2090	156	1272	100	660	"Y341"
0	0	0	11	4	4	"Smad3 "	"P84022"	12620	15660	90	7251	7308	497	6	6061	6061	6089	352	5	96	92	0	380022	3.463	100000.000	100000.000	0.000	0.000	0.000	0.000	0.000	16.610	1190	1247	1190	1247	52	420	100	661	"S208"
0	0	0	11	5	4	"Smad3 "	"P84022"	13130	15670	100	7186	7170	492	6	5938	5938	5941	257	4	96	92	0	573581	4.782	100000.000	100000.000	0.000	0.000	0.000	0.000	0.000	16.610	1248	1232	1248	1232	80	560	100	662	"S208"
0	0	0	11	6	4	"Smad3 "	"P84022"	13630	15670	100	7130	7023	466	6	5907	5907	5896	296	5	92	83	0	561861	3.807	100000.000	100000.000	0.000	0.000	0.000	0.000	0.000	16.610	1223	1116	1223	1116	80	560	100	663	"S208"
0	0	0	11	7	4	"TAK1 "	"O43318"	14140	15670	100	6502	6533	379	5	5921	5921	5936	397	6	71	26	0	522654	1.504	100000.000	100000.000	0.000	0.000	0.000	0.000	0.000	16.610	581	612	581	612	80	560	100	664	"T187"
0	0	0	11	8	4	"TAK1 "	"O43318"	14620	15660	140	6340	6421	540	8	5944	5944	5960	293	4	62	35	0	1001653	1.573	100000.000	100000.000	0.000	0.000	0.000	0.000	0.000	16.610	396	477	396	477	156	1140	100	665	"T187"
0	0	0	11	9	4	"TAK1 "	"O43318"	15130	15660	130	6181	6285	644	10	5797	5797	5813	367	6	51	18	0	754236	1.286	100000.000	100000.000	0.000	0.000	0.000	0.000	0.000	16.610	384	488	384	488	120	940	100	666	"T187"
0	0	0	11	1	5	"ACC1"	"P68133"	11130	16300	140	7113	7149	500	6	5912	5912	5925	347	5	97	91	0	1115183	3.527	100000.000	100000.000	0.000	0.000	0.000	0.000	0.000	16.610	1201	1237	1201	1237	156	1140	100	667	"Y93"
0	0	0	11	2	5	"ACC1"	"P68133"	11630	16300	150	7123	7507	2772	36	5960	5960	5974	278	4	97	93	0	1171042	5.514	100000.000	100000.000	0.000	0.000	0.000	0.000	0.000	16.610	1163	1547	1163	1547	156	1272	100	668	"Y93"
0	0	0	11	3	5	"ACC1"	"P68133"	12130	16300	150	7876	7924	419	5	5565	5565	5592	424	7	100	100	0	1236188	5.500	100000.000	100000.000	0.000	0.000	0.000	0.000	0.000	16.610	2311	2359	2311	2359	156	1272	100	669	"Y93"
0	0	0	11	4	5	"A-Raf"	"P10398"	12630	16290	150	6631	6642	344	5	6082	6082	6091	339	5	77	25	0	1036139	1.625	100000.000	100000.000	0.000	0.000	0.000	0.000	0.000	16.610	549	560	549	560	156	1272	100	670	"T20"
0	0	0	11	5	5	"A-Raf"	"P10398"	13120	16310	180	6513	6507	409	6	5947	5947	5959	498	8	56	8	0	1665726	1.100	100000.000	100000.000	0.000	0.000	0.000	0.000	0.000	16.610	566	560	566	560	256	1924	100	671	"T20"
0	0	0	11	6	5	"A-Raf"	"P10398"	13620	16310	200	6368	6425	545	8	5878	5878	5928	388	6	61	27	0	2030284	1.281	100000.000	100000.000	0.000	0.000	0.000	0.000	0.000	16.610	490	547	490	547	316	2384	100	672	"T20"
0	0	0	11	7	5	"BCAP"	"Q6ZUJ8"	14120	16310	110	6623	6596	337	5	5847	5847	5908	944	15	23	1	0	527656	0.729	100000.000	100000.000	0.000	0.000	0.000	0.000	0.000	16.610	776	749	776	749	80	656	100	673	"Y570"
0	0	0	11	8	5	"BCAP"	"Q6ZUJ8"	14630	16320	110	6756	6737	452	6	5953	5953	5993	340	5	87	62	0	538995	2.188	100000.000	100000.000	0.000	0.000	0.000	0.000	0.000	16.610	803	784	803	784	80	656	100	674	"Y570"
0	0	0	11	9	5	"BCAP"	"Q6ZUJ8"	15120	16320	130	6499	6479	492	7	5756	5756	5790	369	6	84	50	0	777510	1.867	100000.000	100000.000	0.000	0.000	0.000	0.000	0.000	16.610	743	723	743	723	120	940	100	675	"Y570"
0	0	0	11	1	6	"Cofilin 1"	"P23528"	11120	16950	120	6110	8735	4040	46	5912	5912	5913	274	4	42	38	0	1048252	10.299	100000.000	100000.000	0.000	0.000	0.000	0.000	0.000	16.610	198	2823	198	2823	120	820	100	676	"Y139"
0	0	0	11	2	6	"Cofilin 1"	"P23528"	11620	16950	120	6180	8994	4174	46	5967	5967	5986	282	4	47	38	0	1079270	10.667	100000.000	100000.000	0.000	0.000	0.000	0.000	0.000	16.610	213	3027	213	3027	120	820	100	677	"Y139"
0	0	0	11	3	6	"Cofilin 1"	"P23528"	12130	16950	80	16948	15423	3543	22	5652	5652	5663	295	5	98	94	0	802016	33.085	100000.000	100000.000	0.000	0.000	0.000	0.000	0.000	16.610	11296	9771	11296	9771	52	340	100	678	"Y139"
0	0	0	11	4	6	"CTNNB1"	"P35222"	12620	16950	200	5988	5999	269	4	5925	5925	5884	424	7	9	0	0	1895587	0.271	100000.000	100000.000	0.000	0.000	0.000	0.000	0.000	16.610	63	74	63	74	316	2384	100	679	"Y654"
0	0	0	11	5	6	"CTNNB1"	"P35222"	13120	16950	200	5839	5868	298	5	5959	5959	5979	454	7	4	0	0	1854229	-0.244	100000.000	100000.000	0.000	0.000	0.000	0.000	0.000	16.610	-120	-91	-120	-91	316	2384	100	680	"Y654"
0	0	0	11	6	6	"CTNNB1"	"P35222"	13610	16950	200	5774	5948	1905	32	5882	5882	5902	306	5	9	3	0	1879591	0.150	100000.000	100000.000	0.000	0.000	0.000	0.000	0.000	16.610	-108	66	-108	66	316	2384	100	681	"Y654"
0	0	0	11	7	6	"IFNGR1 "	"P15260"	14110	16960	150	7076	6969	1173	16	5908	5908	5970	455	7	60	54	0	1087187	2.196	100000.000	100000.000	0.000	0.000	0.000	0.000	0.000	16.610	1168	1061	1168	1061	156	1272	100	682	"S495"
0	0	0	11	8	6	"IFNGR1 "	"P15260"	14610	16950	200	6084	6411	863	13	5888	5888	5925	361	6	37	25	0	2025777	1.346	100000.000	100000.000	0.000	0.000	0.000	0.000	0.000	16.610	196	523	196	523	316	2384	100	683	"S495"
0	0	0	11	9	6	"IFNGR1 "	"P15260"	15130	16970	100	7861	7723	956	12	5789	5789	5902	1451	24	78	10	0	617848	1.255	100000.000	100000.000	0.000	0.000	0.000	0.000	0.000	16.610	2072	1934	2072	1934	80	560	100	684	"S495"
-75	0	0	11	1	7	"empty"	"empty"	11110	17570	200	5922	5927	245	4	5950	5950	5964	420	7	2	0	0	1872860	-0.088	100000.000	100000.000	0.000	0.000	0.000	0.000	0.000	16.610	-28	-23	-28	-23	316	2384	100	685	"empty"
-75	0	0	11	2	7	"empty"	"empty"	11610	17570	200	5964	5972	209	3	6001	6001	6017	307	5	5	0	0	1887274	-0.147	100000.000	100000.000	0.000	0.000	0.000	0.000	0.000	16.610	-37	-29	-37	-29	316	2384	100	686	"empty"
-75	0	0	11	3	7	"empty"	"empty"	12110	17570	200	6090	6063	469	7	5897	5897	5907	372	6	30	5	0	1915767	0.419	100000.000	100000.000	0.000	0.000	0.000	0.000	0.000	16.610	193	166	193	166	316	2384	100	687	"empty"
-75	0	0	11	4	7	"empty"	"empty"	12610	17570	200	5713	5830	476	8	5769	5769	5807	407	7	27	2	0	1842401	0.057	100000.000	100000.000	0.000	0.000	0.000	0.000	0.000	16.610	-56	61	-56	61	316	2384	100	688	"empty"
-75	0	0	11	5	7	"empty"	"empty"	13110	17570	200	5844	5880	310	5	5919	5919	5935	305	5	7	2	0	1858225	-0.180	100000.000	100000.000	0.000	0.000	0.000	0.000	0.000	16.610	-75	-39	-75	-39	316	2384	100	689	"empty"
-75	0	0	11	6	7	"empty"	"empty"	13610	17570	200	5883	5936	473	7	5867	5867	5912	548	9	3	2	0	1875868	0.044	100000.000	100000.000	0.000	0.000	0.000	0.000	0.000	16.610	16	69	16	69	316	2384	100	690	"empty"
0	0	0	11	7	7	"GLQAWPG-pS-AIPQFLG_GLQAWPGEAIPQFLG_60vs40"	"GLQAWPG-pS-AIPQFLG_GLQAWPGEAIPQFLG_60vs40"	14120	17580	90	18329	17010	3486	20	5868	5868	5876	272	4	98	96	0	884515	40.934	100000.000	100000.000	0.000	0.000	0.000	0.000	0.000	16.610	12461	11142	12461	11142	52	420	100	691	"GLQAWPG-pS-AIPQFLG_GLQAWPGEAIPQFLG_60vs40"
0	0	0	11	8	7	"GLQAWPG-pS-AIPQFLG_GLQAWPGEAIPQFLG_60vs40"	"GLQAWPG-pS-AIPQFLG_GLQAWPGEAIPQFLG_60vs40"	14630	17590	140	7145	11202	5608	50	5901	5901	5946	344	5	69	57	0	1747455	15.279	100000.000	100000.000	0.000	0.000	0.000	0.000	0.000	16.610	1244	5301	1244	5301	156	1140	100	692	"GLQAWPG-pS-AIPQFLG_GLQAWPGEAIPQFLG_60vs40"
0	0	0	11	9	7	"GLQAWPG-pS-AIPQFLG_GLQAWPGEAIPQFLG_60vs40"	"GLQAWPG-pS-AIPQFLG_GLQAWPGEAIPQFLG_60vs40"	15110	17590	130	8518	11744	5923	50	5774	5774	5804	324	5	67	57	0	1409316	18.333	100000.000	100000.000	0.000	0.000	0.000	0.000	0.000	16.610	2744	5970	2744	5970	120	940	100	693	"GLQAWPG-pS-AIPQFLG_GLQAWPGEAIPQFLG_60vs40"
0	0	0	12	1	1	"BLNK "	"Q8WV28"	15630	13740	120	7167	8042	2558	31	5783	5783	5820	414	7	65	55	0	965007	5.367	100000.000	100000.000	0.000	0.000	0.000	0.000	0.000	16.610	1384	2259	1384	2259	120	820	100	694	"Y178"
0	0	0	12	2	1	"BLNK "	"Q8WV28"	16120	13740	90	9536	9789	1702	17	5765	5765	5792	373	6	100	98	0	509002	10.716	100000.000	100000.000	0.000	0.000	0.000	0.000	0.000	16.610	3771	4024	3771	4024	52	420	100	695	"Y178"
0	0	0	12	3	1	"BLNK "	"Q8WV28"	16630	13740	90	9610	9471	1547	16	5794	5794	5811	258	4	98	96	0	492471	14.186	100000.000	100000.000	0.000	0.000	0.000	0.000	0.000	16.610	3816	3677	3816	3677	52	420	100	696	"Y178"
0	0	0	12	4	1	"Catalase"	"P04040"	17130	13750	90	9207	9252	2770	29	5798	5798	5824	262	4	86	84	0	481103	13.084	100000.000	100000.000	0.000	0.000	0.000	0.000	0.000	16.610	3409	3454	3409	3454	52	420	100	697	"Y385"
0	0	0	12	5	1	"Catalase"	"P04040"	17620	13750	90	9535	9711	1135	11	5762	5762	5791	370	6	96	96	0	504948	10.595	100000.000	100000.000	0.000	0.000	0.000	0.000	0.000	16.610	3773	3949	3773	3949	52	420	100	698	"Y385"
0	0	0	12	6	1	"Catalase"	"P04040"	18120	13740	90	9548	9468	1720	18	5732	5732	5797	363	6	98	90	0	492355	10.113	100000.000	100000.000	0.000	0.000	0.000	0.000	0.000	16.610	3816	3736	3816	3736	52	420	100	699	"Y385"
0	0	0	12	7	1	"Cdc42"	"P60953"	18650	13740	100	7921	7781	1054	13	5713	5713	5791	589	10	87	81	0	622519	3.379	100000.000	100000.000	0.000	0.000	0.000	0.000	0.000	16.610	2208	2068	2208	2068	80	560	100	700	"Y64"
0	0	0	12	8	1	"Cdc42"	"P60953"	19140	13740	90	7833	7841	1109	14	5702	5702	5730	323	5	90	90	0	407723	6.536	100000.000	100000.000	0.000	0.000	0.000	0.000	0.000	16.610	2131	2139	2131	2139	52	420	100	701	"Y64"
0	0	0	12	9	1	"Cdc42"	"P60953"	19640	13750	110	7997	7979	1560	19	5886	5886	5971	872	14	82	70	0	638303	2.303	100000.000	100000.000	0.000	0.000	0.000	0.000	0.000	16.610	2111	2093	2111	2093	80	656	100	702	"Y64"
0	0	0	12	1	2	"Flt3"	"P36888"	15640	14370	90	7534	7484	637	8	5819	5819	5846	311	5	94	92	0	389160	5.267	100000.000	100000.000	0.000	0.000	0.000	0.000	0.000	16.610	1715	1665	1715	1665	52	420	100	703	"Y842"
0	0	0	12	2	2	"Flt3"	"P36888"	16130	14390	90	7654	7557	705	9	5773	5773	5792	373	6	92	88	0	392987	4.732	100000.000	100000.000	0.000	0.000	0.000	0.000	0.000	16.610	1881	1784	1881	1784	52	420	100	704	"Y842"
0	0	0	12	3	2	"Flt3"	"P36888"	16630	14380	100	7501	7212	964	13	5786	5786	5805	258	4	81	72	0	576991	5.453	100000.000	100000.000	0.000	0.000	0.000	0.000	0.000	16.610	1715	1426	1715	1426	80	560	100	705	"Y842"
0	0	0	12	4	2	"gp130 "	"P40189"	17130	14380	120	6977	6968	947	13	5814	5814	5972	2268	37	3	1	0	836123	0.439	100000.000	100000.000	0.000	0.000	0.000	0.000	0.000	16.610	1163	1154	1163	1154	120	820	100	706	"S782"
0	0	0	12	5	2	"gp130 "	"P40189"	17630	14380	100	7089	7266	915	12	5769	5769	5811	347	5	100	96	0	581260	4.193	100000.000	100000.000	0.000	0.000	0.000	0.000	0.000	16.610	1320	1497	1320	1497	80	560	100	707	"S782"
0	0	0	12	6	2	"gp130 "	"P40189"	18130	14390	110	7045	7166	1242	17	5765	5765	5797	441	7	93	82	0	573255	3.104	100000.000	100000.000	0.000	0.000	0.000	0.000	0.000	16.610	1280	1401	1280	1401	80	656	100	708	"S782"
0	0	0	12	7	2	"HSP60"	"P10809"	18630	14380	200	5851	5950	770	12	5773	5773	5956	2495	41	0	0	0	1880066	-0.002	100000.000	100000.000	0.000	0.000	0.000	0.000	0.000	16.610	78	177	78	177	316	2384	100	709	"S70"
0	0	0	12	8	2	"HSP60"	"P10809"	19130	14380	100	6232	6346	515	8	5794	5794	5820	322	5	68	32	0	507710	1.634	100000.000	100000.000	0.000	0.000	0.000	0.000	0.000	16.610	438	552	438	552	80	560	100	710	"S70"
0	0	0	12	9	2	"HSP60"	"P10809"	19630	14380	90	6296	6352	405	6	5749	5749	5853	1490	25	3	0	0	330320	0.335	100000.000	100000.000	0.000	0.000	0.000	0.000	0.000	16.610	547	603	547	603	52	420	100	711	"S70"
0	0	0	12	1	3	"IL7R "	"P16871"	15640	15020	120	8784	8158	1618	19	5764	5764	5791	336	5	76	73	0	978965	7.045	100000.000	100000.000	0.000	0.000	0.000	0.000	0.000	16.610	3020	2394	3020	2394	120	820	100	712	"Y449"
0	0	0	12	2	3	"IL7R "	"P16871"	16140	15040	110	8870	8880	1164	13	5732	5732	5749	303	5	100	97	0	710427	10.333	100000.000	100000.000	0.000	0.000	0.000	0.000	0.000	16.610	3138	3148	3138	3148	80	656	100	713	"Y449"
0	0	0	12	3	3	"IL7R "	"P16871"	16630	15020	100	8890	8932	821	9	5771	5771	5803	381	6	100	97	0	714579	8.213	100000.000	100000.000	0.000	0.000	0.000	0.000	0.000	16.610	3119	3161	3119	3161	80	560	100	714	"Y449"
0	0	0	12	4	3	"IRAK4"	"P51617"	17120	15020	120	6040	6126	525	8	5830	5830	5882	424	7	23	5	0	735119	0.575	100000.000	100000.000	0.000	0.000	0.000	0.000	0.000	16.610	210	296	210	296	120	820	100	715	"T345"
0	0	0	12	5	3	"IRAK4"	"P51617"	17610	15020	140	5883	5981	598	9	5795	5795	5840	422	7	14	3	0	933071	0.334	100000.000	100000.000	0.000	0.000	0.000	0.000	0.000	16.610	88	186	88	186	156	1140	100	716	"T345"
0	0	0	12	6	3	"IRAK4"	"P51617"	18120	15020	200	5859	5890	347	5	5747	5747	5781	370	6	16	4	0	1861105	0.295	100000.000	100000.000	0.000	0.000	0.000	0.000	0.000	16.610	112	143	112	143	316	2384	100	717	"T345"
0	0	0	12	7	3	"LIMK1"	"P53667"	18630	15030	120	8726	8692	1349	15	5727	5727	5767	414	7	93	90	0	1043045	7.065	100000.000	100000.000	0.000	0.000	0.000	0.000	0.000	16.610	2999	2965	2999	2965	120	820	100	718	"T508"
0	0	0	12	8	3	"LIMK1"	"P53667"	19130	15040	130	8553	8599	1013	11	5668	5668	5704	399	6	96	94	0	1031830	7.256	100000.000	100000.000	0.000	0.000	0.000	0.000	0.000	16.610	2885	2931	2885	2931	120	940	100	719	"T508"
0	0	0	12	9	3	"LIMK1"	"P53667"	19630	15040	120	8226	8335	1476	17	5563	5563	5631	532	9	93	91	0	1000170	5.083	100000.000	100000.000	0.000	0.000	0.000	0.000	0.000	16.610	2663	2772	2663	2772	120	820	100	720	"T508"
0	0	0	12	1	4	"p38-alpha "	"Q16539"	15640	15670	160	9488	9823	1518	15	5724	5724	5747	270	4	100	99	0	2043171	15.096	100000.000	100000.000	0.000	0.000	0.000	0.000	0.000	16.610	3764	4099	3764	4099	208	1512	100	721	"T122"
0	0	0	12	2	4	"p38-alpha "	"Q16539"	16140	15680	170	9556	9907	1607	16	5750	5750	5795	510	8	99	99	0	2060674	8.063	100000.000	100000.000	0.000	0.000	0.000	0.000	0.000	16.610	3806	4157	3806	4157	208	1660	100	722	"T122"
0	0	0	12	3	4	"p38-alpha "	"Q16539"	16640	15680	170	9802	10122	1781	17	5789	5789	5806	278	4	97	97	0	2105290	15.525	100000.000	100000.000	0.000	0.000	0.000	0.000	0.000	16.610	4013	4333	4013	4333	208	1660	100	723	"T122"
0	0	0	12	4	4	"MEK1 "	"Q02750"	17140	15680	100	6825	6805	510	7	5817	5817	5852	298	5	88	81	0	544419	3.198	100000.000	100000.000	0.000	0.000	0.000	0.000	0.000	16.610	1008	988	1008	988	80	560	100	724	"S297"
0	0	0	12	5	4	"MEK1 "	"Q02750"	17630	15680	90	6960	6978	417	5	5765	5765	5813	543	9	96	63	0	362867	2.145	100000.000	100000.000	0.000	0.000	0.000	0.000	0.000	16.610	1195	1213	1195	1213	52	420	100	725	"S297"
0	0	0	12	6	4	"MEK1 "	"Q02750"	18130	15680	90	6896	6946	409	5	5747	5747	5771	379	6	98	94	0	361193	3.100	100000.000	100000.000	0.000	0.000	0.000	0.000	0.000	16.610	1149	1199	1149	1199	52	420	100	726	"S297"
0	0	0	12	7	4	"P27kip1"	"P46527"	18630	15690	90	8830	8971	737	8	5769	5769	6061	2727	44	80	1	0	466495	1.067	100000.000	100000.000	0.000	0.000	0.000	0.000	0.000	16.610	3061	3202	3061	3202	52	420	100	727	"Y74"
0	0	0	12	8	4	"P27kip1"	"P46527"	19130	15690	90	8804	9513	1997	20	5705	5705	5776	413	7	100	100	0	494681	9.048	100000.000	100000.000	0.000	0.000	0.000	0.000	0.000	16.610	3099	3808	3099	3808	52	420	100	728	"Y74"
0	0	0	12	9	4	"P27kip1"	"P46527"	19630	15690	110	8410	8356	1538	18	5577	5577	5619	456	8	91	86	0	668494	6.002	100000.000	100000.000	0.000	0.000	0.000	0.000	0.000	16.610	2833	2779	2833	2779	80	656	100	729	"Y74"
0	0	0	12	1	5	"PPARG "	"P37231"	15640	16330	150	6829	6834	330	4	5764	5764	5795	411	7	99	80	0	1066036	2.528	100000.000	100000.000	0.000	0.000	0.000	0.000	0.000	16.610	1065	1070	1065	1070	156	1272	100	730	"S112"
0	0	0	12	2	5	"PPARG "	"P37231"	16140	16330	140	6835	6965	896	12	5788	5788	5828	528	9	92	48	0	1086571	2.153	100000.000	100000.000	0.000	0.000	0.000	0.000	0.000	16.610	1047	1177	1047	1177	156	1140	100	731	"S112"
0	0	0	12	3	5	"PPARG "	"P37231"	16630	16320	140	6977	7002	585	8	5785	5785	5797	268	4	93	92	0	1092370	4.496	100000.000	100000.000	0.000	0.000	0.000	0.000	0.000	16.610	1192	1217	1192	1217	156	1140	100	732	"S112"
0	0	0	12	4	5	"Pyk2 "	"Q14289"	17140	16310	150	19589	19593	2734	13	5763	5763	5823	719	12	100	98	0	3056444	19.152	100000.000	100000.000	0.000	0.000	0.000	0.000	0.000	16.610	13826	13830	13826	13830	156	1272	100	733	"S399"
0	0	0	12	5	5	"Pyk2 "	"Q14289"	17630	16320	160	18927	17288	4935	28	5775	5775	5834	753	12	88	86	0	3595822	15.211	100000.000	100000.000	0.000	0.000	0.000	0.000	0.000	16.610	13152	11513	13152	11513	208	1512	100	734	"S399"
0	0	0	12	6	5	"Pyk2 "	"Q14289"	18130	16320	140	18830	18684	2460	13	5779	5779	5811	392	6	98	98	0	2914626	32.839	100000.000	100000.000	0.000	0.000	0.000	0.000	0.000	16.610	13051	12905	13051	12905	156	1140	100	735	"S399"
0	0	0	12	7	5	"STAT1 "	"P42224"	18630	16330	160	6707	6812	665	9	5742	5742	5798	552	9	89	32	0	1416803	1.837	100000.000	100000.000	0.000	0.000	0.000	0.000	0.000	16.610	965	1070	965	1070	208	1512	100	736	"S708"
0	0	0	12	8	5	"STAT1 "	"P42224"	19130	16330	170	6720	7047	2361	33	5719	5719	5800	970	16	53	8	0	1465775	1.286	100000.000	100000.000	0.000	0.000	0.000	0.000	0.000	16.610	1001	1328	1001	1328	208	1660	100	737	"S708"
0	0	0	12	9	5	"STAT1 "	"P42224"	19630	16330	180	6600	6593	682	10	5586	5586	5632	456	8	84	59	0	1687935	2.107	100000.000	100000.000	0.000	0.000	0.000	0.000	0.000	16.610	1014	1007	1014	1007	256	1924	100	738	"S708"
0	0	0	12	1	6	"STAT5B "	"P51692"	15640	16970	100	7799	7865	633	8	5771	5771	5806	550	9	100	97	0	629174	3.744	100000.000	100000.000	0.000	0.000	0.000	0.000	0.000	16.610	2028	2094	2028	2094	80	560	100	739	"S731"
0	0	0	12	2	6	"STAT5B "	"P51692"	16140	16960	90	7876	8061	975	12	5827	5827	5861	430	7	100	100	0	419192	5.116	100000.000	100000.000	0.000	0.000	0.000	0.000	0.000	16.610	2049	2234	2049	2234	52	420	100	740	"S731"
0	0	0	12	3	6	"STAT5B "	"P51692"	16640	16960	100	7837	7793	713	9	5812	5812	5838	274	4	96	95	0	623440	7.135	100000.000	100000.000	0.000	0.000	0.000	0.000	0.000	16.610	2025	1981	2025	1981	80	560	100	741	"S731"
0	0	0	12	4	6	"Syk "	"P43405"	17140	16960	90	16257	15170	4007	26	5845	5845	5985	1911	31	88	86	0	788840	4.806	100000.000	100000.000	0.000	0.000	0.000	0.000	0.000	16.610	10412	9325	10412	9325	52	420	100	742	"Y348"
0	0	0	12	5	6	"Syk "	"P43405"	17630	16970	80	16007	15702	3997	25	5812	5812	5839	348	5	96	94	0	816517	28.342	100000.000	100000.000	0.000	0.000	0.000	0.000	0.000	16.610	10195	9890	10195	9890	52	340	100	743	"Y348"
0	0	0	12	6	6	"Syk "	"P43405"	18130	16970	80	15346	14845	3202	21	5814	5814	5819	319	5	100	98	0	771918	28.295	100000.000	100000.000	0.000	0.000	0.000	0.000	0.000	16.610	9532	9031	9532	9031	52	340	100	744	"Y348"
0	0	0	12	7	6	"Calmodulin "	"P62158"	18630	16960	110	8607	8786	1680	19	5754	5754	5815	532	9	96	95	0	702878	5.585	100000.000	100000.000	0.000	0.000	0.000	0.000	0.000	16.610	2853	3032	2853	3032	80	656	100	745	"Y99"
0	0	0	12	8	6	"Calmodulin "	"P62158"	19130	16970	90	8524	8904	1070	12	5665	5665	5707	386	6	100	100	0	463021	8.282	100000.000	100000.000	0.000	0.000	0.000	0.000	0.000	16.610	2859	3239	2859	3239	52	420	100	746	"Y99"
0	0	0	12	9	6	"Calmodulin "	"P62158"	19630	16980	100	8345	8500	1396	16	5600	5600	5660	467	8	96	93	0	680030	6.081	100000.000	100000.000	0.000	0.000	0.000	0.000	0.000	16.610	2745	2900	2745	2900	80	560	100	747	"Y99"
-75	0	0	12	1	7	"empty"	"empty"	15610	17590	200	5802	5820	266	4	5803	5803	5839	402	6	4	1	0	1839121	-0.047	100000.000	100000.000	0.000	0.000	0.000	0.000	0.000	16.610	-1	17	-1	17	316	2384	100	748	"empty"
-75	0	0	12	2	7	"empty"	"empty"	16110	17590	200	5822	5963	905	15	5828	5828	5865	532	9	5	3	0	1884235	0.184	100000.000	100000.000	0.000	0.000	0.000	0.000	0.000	16.610	-6	135	-6	135	316	2384	100	749	"empty"
-75	0	0	12	3	7	"empty"	"empty"	16610	17590	200	5791	5856	792	13	5808	5808	5850	500	8	3	0	0	1850453	0.012	100000.000	100000.000	0.000	0.000	0.000	0.000	0.000	16.610	-17	48	-17	48	316	2384	100	750	"empty"
-75	0	0	12	4	7	"empty"	"empty"	17110	17590	200	5805	5844	397	6	5829	5829	5873	533	9	3	1	0	1846622	-0.054	100000.000	100000.000	0.000	0.000	0.000	0.000	0.000	16.610	-24	15	-24	15	316	2384	100	751	"empty"
-75	0	0	12	5	7	"empty"	"empty"	17610	17590	200	5730	5754	372	6	5796	5796	5838	489	8	4	0	0	1818390	-0.172	100000.000	100000.000	0.000	0.000	0.000	0.000	0.000	16.610	-66	-42	-66	-42	316	2384	100	752	"empty"
-75	0	0	12	6	7	"empty"	"empty"	18110	17590	200	5786	5898	713	12	5778	5778	5833	596	10	5	2	0	1863654	0.109	100000.000	100000.000	0.000	0.000	0.000	0.000	0.000	16.610	8	120	8	120	316	2384	100	753	"empty"
0	0	0	12	7	7	"Control-Spot"	"Tau"	18610	17600	130	9107	9110	1989	21	5763	5763	5801	386	6	92	89	0	1093194	8.573	100000.000	100000.000	0.000	0.000	0.000	0.000	0.000	16.610	3344	3347	3344	3347	120	940	100	754	"Control-Spot"
0	0	0	12	8	7	"Control-Spot"	"Tau"	19110	17600	130	9103	9612	3364	34	5709	5709	5789	586	10	96	92	0	1153412	6.524	100000.000	100000.000	0.000	0.000	0.000	0.000	0.000	16.610	3394	3903	3394	3903	120	940	100	755	"Control-Spot"
0	0	0	12	9	7	"Control-Spot"	"Tau"	19610	17600	120	8895	9111	1589	17	5582	5582	5604	399	7	95	94	0	1093326	8.789	100000.000	100000.000	0.000	0.000	0.000	0.000	0.000	16.610	3313	3529	3313	3529	120	820	100	756	"Control-Spot"
0	0	0	13	1	1	"Anxa1"	"P04083"	2100	18210	80	8627	9464	4564	48	5858	5858	5972	746	12	92	86	0	492126	4.681	100000.000	100000.000	0.000	0.000	0.000	0.000	0.000	16.610	2769	3606	2769	3606	52	340	100	757	"Y20"
0	0	0	13	2	1	"Anxa1"	"P04083"	2600	18210	90	8205	8266	776	9	5891	5891	5898	247	4	100	100	0	429846	9.587	100000.000	100000.000	0.000	0.000	0.000	0.000	0.000	16.610	2314	2375	2314	2375	52	420	100	758	"Y20"
0	0	0	13	3	1	"Anxa1"	"P04083"	3090	18210	90	8228	8125	417	5	5881	5881	5910	444	7	100	96	0	422482	4.989	100000.000	100000.000	0.000	0.000	0.000	0.000	0.000	16.610	2347	2244	2347	2244	52	420	100	759	"Y20"
0	0	0	13	4	1	"Bax"	"Q07812"	3600	18210	150	6425	6438	314	4	5874	5874	5925	670	11	27	1	0	1004302	0.766	100000.000	100000.000	0.000	0.000	0.000	0.000	0.000	16.610	551	564	551	564	156	1272	100	760	"S184"
0	0	0	13	5	1	"Bax"	"Q07812"	4100	18200	150	6420	6426	254	3	5961	5961	5974	370	6	64	13	0	1002493	1.222	100000.000	100000.000	0.000	0.000	0.000	0.000	0.000	16.610	459	465	459	465	156	1272	100	761	"S184"
0	0	0	13	6	1	"Bax"	"Q07812"	4590	18200	140	6488	6652	1255	18	5957	5957	5962	316	5	76	35	0	1037652	2.184	100000.000	100000.000	0.000	0.000	0.000	0.000	0.000	16.610	531	695	531	695	156	1140	100	762	"S184"
0	0	0	13	7	1	"CHOP"	"P35638"	5070	18210	70	7124	7078	389	5	6007	6007	6082	473	7	93	68	0	226488	2.106	100000.000	100000.000	0.000	0.000	0.000	0.000	0.000	16.610	1117	1071	1117	1071	32	236	100	763	"S79"
0	0	0	13	8	1	"CHOP"	"P35638"	5570	18220	200	6083	6264	639	10	6029	6029	6080	867	14	14	0	0	1979448	0.212	100000.000	100000.000	0.000	0.000	0.000	0.000	0.000	16.610	54	235	54	235	316	2384	100	764	"S79"
0	0	0	13	9	1	"CHOP"	"P35638"	6070	18230	80	7278	7175	632	8	6051	6051	6059	257	4	94	84	0	373076	4.342	100000.000	100000.000	0.000	0.000	0.000	0.000	0.000	16.610	1227	1124	1227	1124	52	340	100	765	"S79"
0	0	0	13	1	2	"Crk "	"P46108"	2100	18850	80	7734	7585	755	9	5874	5874	5899	353	5	92	90	0	394431	4.776	100000.000	100000.000	0.000	0.000	0.000	0.000	0.000	16.610	1860	1711	1860	1711	52	340	100	766	"Y221"
0	0	0	13	2	2	"Crk "	"P46108"	2600	18850	80	7897	7590	919	12	5899	5899	5961	597	10	80	71	0	394684	2.729	100000.000	100000.000	0.000	0.000	0.000	0.000	0.000	16.610	1998	1691	1998	1691	52	340	100	767	"Y221"
0	0	0	13	3	2	"Crk "	"P46108"	3100	18850	70	7901	7907	293	3	5919	5919	5941	273	4	100	100	0	253021	7.201	100000.000	100000.000	0.000	0.000	0.000	0.000	0.000	16.610	1982	1988	1982	1988	32	236	100	768	"Y221"
0	0	0	13	4	2	"EEA1"	"Q15075"	3600	18850	90	7089	7128	311	4	5954	5954	5963	285	4	100	96	0	370639	4.088	100000.000	100000.000	0.000	0.000	0.000	0.000	0.000	16.610	1135	1174	1135	1174	52	420	100	769	"T431"
0	0	0	13	5	2	"EEA1"	"Q15075"	4100	18840	90	7329	7294	360	4	6060	6060	6176	1214	19	61	0	0	379266	0.921	100000.000	100000.000	0.000	0.000	0.000	0.000	0.000	16.610	1269	1234	1269	1234	52	420	100	770	"T431"
0	0	0	13	6	2	"EEA1"	"Q15075"	4600	18850	90	7159	7102	320	4	5996	5996	6015	292	4	100	94	0	369297	3.723	100000.000	100000.000	0.000	0.000	0.000	0.000	0.000	16.610	1163	1106	1163	1106	52	420	100	771	"T431"
0	0	0	13	7	2	"IKK-alpha "	"O15111"	5100	18850	100	9328	9261	646	6	6044	6044	6047	264	4	98	98	0	740909	12.174	100000.000	100000.000	0.000	0.000	0.000	0.000	0.000	16.610	3284	3217	3284	3217	80	560	100	772	"T23"
0	0	0	13	8	2	"IKK-alpha "	"O15111"	5600	18850	90	9316	9308	424	4	6066	6066	6098	303	4	100	100	0	484027	10.594	100000.000	100000.000	0.000	0.000	0.000	0.000	0.000	16.610	3250	3242	3250	3242	52	420	100	773	"T23"
0	0	0	13	9	2	"IKK-alpha "	"O15111"	6100	18850	100	9202	9056	766	8	6013	6013	6050	347	5	97	97	0	724467	8.663	100000.000	100000.000	0.000	0.000	0.000	0.000	0.000	16.610	3189	3043	3189	3043	80	560	100	774	"T23"
0	0	0	13	1	3	"Jak2 "	"O60674"	2110	19490	100	6627	6853	1460	21	5857	5857	5889	377	6	86	53	0	548208	2.557	100000.000	100000.000	0.000	0.000	0.000	0.000	0.000	16.610	770	996	770	996	80	560	100	775	"Y1007"
0	0	0	13	2	3	"Jak2 "	"O60674"	2600	19490	100	6523	6505	318	4	5845	5845	5856	286	4	91	63	0	520389	2.269	100000.000	100000.000	0.000	0.000	0.000	0.000	0.000	16.610	678	660	678	660	80	560	100	776	"Y1007"
0	0	0	13	3	3	"Jak2 "	"O60674"	3110	19490	100	6558	6658	628	9	5896	5896	5918	297	5	83	61	0	532664	2.492	100000.000	100000.000	0.000	0.000	0.000	0.000	0.000	16.610	662	762	662	762	80	560	100	777	"Y1007"
0	0	0	13	4	3	"Keap1"	"Q14145"	3600	19490	200	6033	6069	551	9	5980	5980	6014	520	8	5	1	0	1917669	0.106	100000.000	100000.000	0.000	0.000	0.000	0.000	0.000	16.610	53	89	53	89	316	2384	100	778	"Y141"
0	0	0	13	5	3	"Keap1"	"Q14145"	4100	19480	200	6239	6452	2227	34	6141	6141	6366	2465	38	1	0	0	2038726	0.035	100000.000	100000.000	0.000	0.000	0.000	0.000	0.000	16.610	98	311	98	311	316	2384	100	779	"Y141"
0	0	0	13	6	3	"Keap1"	"Q14145"	4600	19480	200	6232	6284	370	5	6113	6113	6145	969	15	2	0	0	1985679	0.143	100000.000	100000.000	0.000	0.000	0.000	0.000	0.000	16.610	119	171	119	171	316	2384	100	780	"Y141"
0	0	0	13	7	3	"MK2"	"P16389"	5100	19480	130	6459	7288	1524	20	6118	6118	6134	307	5	50	39	0	874571	3.759	100000.000	100000.000	0.000	0.000	0.000	0.000	0.000	16.610	341	1170	341	1170	120	940	100	781	"Y132"
0	0	0	13	8	3	"MK2"	"P16389"	5600	19490	90	9014	8650	1156	13	6145	6145	6198	593	9	86	84	0	449784	4.135	100000.000	100000.000	0.000	0.000	0.000	0.000	0.000	16.610	2869	2505	2869	2505	52	420	100	782	"Y132"
0	0	0	13	9	3	"MK2"	"P16389"	6100	19490	70	9236	9892	2566	25	6191	6191	6368	2217	34	93	12	0	316535	1.590	100000.000	100000.000	0.000	0.000	0.000	0.000	0.000	16.610	3045	3701	3045	3701	32	236	100	783	"Y132"
0	0	0	13	1	4	"MyD88"	"Q99836"	2110	20140	160	8004	8102	1301	16	5970	5970	6018	486	8	91	88	0	1685274	4.288	100000.000	100000.000	0.000	0.000	0.000	0.000	0.000	16.610	2034	2132	2034	2132	208	1512	100	784	"Y257"
0	0	0	13	2	4	"MyD88"	"Q99836"	2600	20140	160	7699	7863	1377	17	5939	5939	5968	568	9	98	93	0	1635499	3.336	100000.000	100000.000	0.000	0.000	0.000	0.000	0.000	16.610	1760	1924	1760	1924	208	1512	100	785	"Y257"
0	0	0	13	3	4	"MyD88"	"Q99836"	3100	20140	160	7789	7779	607	7	5995	5995	6030	577	9	97	90	0	1618115	3.031	100000.000	100000.000	0.000	0.000	0.000	0.000	0.000	16.610	1794	1784	1794	1784	208	1512	100	786	"Y257"
0	0	0	13	4	4	"NFkB-p105 "	"P19838"	3600	20120	90	6334	6872	2756	40	6022	6022	6075	500	8	30	11	0	357326	1.594	100000.000	100000.000	0.000	0.000	0.000	0.000	0.000	16.610	312	850	312	850	52	420	100	787	"S337"
0	0	0	13	5	4	"NFkB-p105 "	"P19838"	4100	20130	200	6145	6150	305	4	6135	6135	6304	2604	41	0	0	0	1943371	-0.059	100000.000	100000.000	0.000	0.000	0.000	0.000	0.000	16.610	10	15	10	15	316	2384	100	788	"S337"
0	0	0	13	6	4	"NFkB-p105 "	"P19838"	4600	20130	200	6237	6239	279	4	6128	6128	6135	349	5	15	2	0	1971535	0.298	100000.000	100000.000	0.000	0.000	0.000	0.000	0.000	16.610	109	111	109	111	316	2384	100	789	"S337"
0	0	0	13	7	4	"PKACa "	"P17612"	5120	20120	90	7618	7721	1127	14	6213	6213	6401	1192	18	67	7	0	401507	1.107	100000.000	100000.000	0.000	0.000	0.000	0.000	0.000	16.610	1405	1508	1405	1508	52	420	100	790	"S338"
0	0	0	13	8	4	"PKACa "	"P17612"	5600	20130	120	7441	7272	702	9	6213	6213	6237	767	12	61	35	0	872646	1.349	100000.000	100000.000	0.000	0.000	0.000	0.000	0.000	16.610	1228	1059	1228	1059	120	820	100	791	"S338"
0	0	0	13	9	4	"PKACa "	"P17612"	6100	20150	120	7480	7352	623	8	6193	6193	6220	266	4	90	77	0	882203	4.256	100000.000	100000.000	0.000	0.000	0.000	0.000	0.000	16.610	1287	1159	1287	1159	120	820	100	792	"S338"
0	0	0	13	1	5	"PDK1"	"O15530"	2100	20790	110	21212	22425	5310	23	6110	6110	6195	1369	22	100	98	0	1794018	11.855	100000.000	100000.000	0.000	0.000	0.000	0.000	0.000	16.610	15102	16315	15102	16315	80	656	100	793	"Y373"
0	0	0	13	2	5	"PDK1"	"O15530"	2600	20790	90	19532	26159	14688	56	6035	6035	6046	299	4	100	100	9	1360262	67.268	100000.000	100000.000	0.000	0.000	0.000	0.000	0.000	16.610	13497	20124	13497	20124	52	420	100	794	"Y373"
0	0	0	13	3	5	"PDK1"	"O15530"	3100	20780	100	19244	18776	3904	20	6038	6038	6168	2544	41	95	93	0	1502063	4.956	100000.000	100000.000	0.000	0.000	0.000	0.000	0.000	16.610	13206	12738	13206	12738	80	560	100	795	"Y373"
0	0	0	13	4	5	"Ripk1"	"Q13546"	3600	20790	80	7489	7475	417	5	6167	6167	6142	278	4	98	94	0	388711	4.795	100000.000	100000.000	0.000	0.000	0.000	0.000	0.000	16.610	1322	1308	1322	1308	52	340	100	796	"Y424"
0	0	0	13	5	5	"Ripk1"	"Q13546"	4100	20780	90	7572	7616	453	5	6150	6150	6180	343	5	100	98	0	396014	4.187	100000.000	100000.000	0.000	0.000	0.000	0.000	0.000	16.610	1422	1466	1422	1466	52	420	100	797	"Y424"
0	0	0	13	6	5	"Ripk1"	"Q13546"	4600	20780	100	7583	7441	665	8	6197	6197	6211	319	5	87	77	0	595254	3.856	100000.000	100000.000	0.000	0.000	0.000	0.000	0.000	16.610	1386	1244	1386	1244	80	560	100	798	"Y424"
0	0	0	13	7	5	"Smad1 "	"Q15797"	5090	20770	80	6319	7912	6599	83	6150	6150	6153	300	4	28	11	0	411401	5.863	100000.000	100000.000	0.000	0.000	0.000	0.000	0.000	16.610	169	1762	169	1762	52	340	100	799	"S463"
0	0	0	13	8	5	"Smad1 "	"Q15797"	5600	20770	200	6278	6314	444	7	6207	6207	6220	530	8	5	1	0	1995249	0.177	100000.000	100000.000	0.000	0.000	0.000	0.000	0.000	16.610	71	107	71	107	316	2384	100	800	"S463"
0	0	0	13	9	5	"Smad1 "	"Q15797"	6100	20770	200	6232	6243	294	4	6183	6183	6197	287	4	16	3	0	1972639	0.160	100000.000	100000.000	0.000	0.000	0.000	0.000	0.000	16.610	49	60	49	60	316	2384	100	801	"S463"
0	0	0	13	1	6	"TAB1"	"Q15750"	2090	21410	120	12175	11067	3407	30	5957	5957	6090	773	12	80	78	0	1327986	6.439	100000.000	100000.000	0.000	0.000	0.000	0.000	0.000	16.610	6218	5110	6218	5110	120	820	100	802	"S438"
0	0	0	13	2	6	"TAB1"	"Q15750"	2600	21430	130	12935	12190	3568	29	5906	5906	5953	464	7	95	93	0	1462776	13.442	100000.000	100000.000	0.000	0.000	0.000	0.000	0.000	16.610	7029	6284	7029	6284	120	940	100	803	"S438"
0	0	0	13	3	6	"TAB1"	"Q15750"	3100	21410	140	12557	10574	3539	33	5961	5961	6045	545	9	68	66	0	1649614	8.310	100000.000	100000.000	0.000	0.000	0.000	0.000	0.000	16.610	6596	4613	6596	4613	156	1140	100	804	"S438"
0	0	0	13	4	6	"Tgfbr2"	"P37173"	3570	21440	80	6417	6425	226	3	6108	6108	6144	388	6	38	5	0	334110	0.724	100000.000	100000.000	0.000	0.000	0.000	0.000	0.000	16.610	309	317	309	317	52	340	100	805	"Y259"
0	0	0	13	5	6	"Tgfbr2"	"P37173"	4090	21430	200	6291	6354	622	9	6140	6140	6182	584	9	9	2	0	2007957	0.295	100000.000	100000.000	0.000	0.000	0.000	0.000	0.000	16.610	151	214	151	214	316	2384	100	806	"Y259"
0	0	0	13	6	6	"Tgfbr2"	"P37173"	4590	21420	200	6328	6322	330	5	6214	6214	6234	491	7	9	1	0	1997660	0.179	100000.000	100000.000	0.000	0.000	0.000	0.000	0.000	16.610	114	108	114	108	316	2384	100	807	"Y259"
0	0	0	13	7	6	"XIAP "	"P98170"	5100	21430	130	25945	24729	4809	19	6253	6253	6259	287	4	99	99	0	2967480	64.355	100000.000	100000.000	0.000	0.000	0.000	0.000	0.000	16.610	19692	18476	19692	18476	120	940	100	808	"S87"
0	0	0	13	8	6	"XIAP "	"P98170"	5600	21420	120	24995	22627	6541	28	6258	6258	6286	355	5	98	96	0	2715188	46.031	100000.000	100000.000	0.000	0.000	0.000	0.000	0.000	16.610	18737	16369	18737	16369	120	820	100	809	"S87"
0	0	0	13	9	6	"XIAP "	"P98170"	6100	21420	130	25108	23538	5228	22	6232	6232	6245	246	3	99	97	0	2824524	70.297	100000.000	100000.000	0.000	0.000	0.000	0.000	0.000	16.610	18876	17306	18876	17306	120	940	100	810	"S87"
-75	0	0	13	1	7	"empty"	"empty"	2080	22060	200	5929	5946	319	5	6004	6004	6041	688	11	2	0	0	1878799	-0.138	100000.000	100000.000	0.000	0.000	0.000	0.000	0.000	16.610	-75	-58	-75	-58	316	2384	100	811	"empty"
-75	0	0	13	2	7	"empty"	"empty"	2580	22060	200	5942	5953	226	3	5998	5998	6008	324	5	5	0	0	1881267	-0.170	100000.000	100000.000	0.000	0.000	0.000	0.000	0.000	16.610	-56	-45	-56	-45	316	2384	100	812	"empty"
-75	0	0	13	3	7	"empty"	"empty"	3080	22060	200	5986	5992	264	4	6012	6012	6038	479	7	1	0	0	1893480	-0.096	100000.000	100000.000	0.000	0.000	0.000	0.000	0.000	16.610	-26	-20	-26	-20	316	2384	100	813	"empty"
-75	0	0	13	4	7	"empty"	"empty"	3580	22060	200	6067	6115	659	10	6091	6091	6113	359	5	6	1	0	1932471	0.006	100000.000	100000.000	0.000	0.000	0.000	0.000	0.000	16.610	-24	24	-24	24	316	2384	100	814	"empty"
-75	0	0	13	5	7	"empty"	"empty"	4080	22060	200	6114	6139	461	7	6157	6157	6176	389	6	5	0	0	1939853	-0.095	100000.000	100000.000	0.000	0.000	0.000	0.000	0.000	16.610	-43	-18	-43	-18	316	2384	100	815	"empty"
-75	0	0	13	6	7	"empty"	"empty"	4580	22060	200	6209	6210	254	4	6170	6170	6187	404	6	5	0	0	1962497	0.057	100000.000	100000.000	0.000	0.000	0.000	0.000	0.000	16.610	39	40	39	40	316	2384	100	816	"empty"
-75	0	0	13	7	7	"empty"	"empty"	5080	22060	200	6237	6229	244	3	6173	6173	6183	376	6	9	0	0	1968317	0.122	100000.000	100000.000	0.000	0.000	0.000	0.000	0.000	16.610	64	56	64	56	316	2384	100	817	"empty"
-75	0	0	13	8	7	"empty"	"empty"	5580	22060	200	6196	6213	202	3	6188	6188	6216	422	6	2	0	0	1963440	-0.007	100000.000	100000.000	0.000	0.000	0.000	0.000	0.000	16.610	8	25	8	25	316	2384	100	818	"empty"
-75	0	0	13	9	7	"empty"	"empty"	6080	22060	200	6229	6213	215	3	6190	6190	6216	400	6	3	0	0	1963447	-0.007	100000.000	100000.000	0.000	0.000	0.000	0.000	0.000	16.610	39	23	39	23	316	2384	100	819	"empty"
0	0	0	14	1	1	"PTEN"	"P60484"	6640	18210	80	8587	8321	1370	16	5950	5950	5942	288	4	90	86	0	432700	8.260	100000.000	100000.000	0.000	0.000	0.000	0.000	0.000	16.610	2637	2371	2637	2371	52	340	100	820	"T382/3/5"
0	0	0	14	2	1	"PTEN"	"P60484"	7130	18210	90	8361	7952	1118	14	5885	5885	5897	318	5	88	82	0	413520	6.462	100000.000	100000.000	0.000	0.000	0.000	0.000	0.000	16.610	2476	2067	2476	2067	52	420	100	821	"T382/3/5"
0	0	0	14	3	1	"PTEN"	"P60484"	7630	18200	80	8203	7950	942	11	5801	5801	5813	311	5	94	86	0	413418	6.871	100000.000	100000.000	0.000	0.000	0.000	0.000	0.000	16.610	2402	2149	2402	2149	52	340	100	822	"T382/3/5"
0	0	0	14	4	1	"Rab5A"	"P20339"	8130	18200	200	5707	5817	1955	33	5757	5757	5777	325	5	10	2	0	1838087	0.123	100000.000	100000.000	0.000	0.000	0.000	0.000	0.000	16.610	-50	60	-50	60	316	2384	100	823	"S123"
0	0	0	14	5	1	"Rab5A"	"P20339"	8630	18200	200	5640	5689	391	6	5767	5767	5774	289	5	7	2	0	1797754	-0.294	100000.000	100000.000	0.000	0.000	0.000	0.000	0.000	16.610	-127	-78	-127	-78	316	2384	100	824	"S123"
0	0	0	14	6	1	"Rab5A"	"P20339"	9130	18200	200	5731	5756	303	5	5763	5763	5788	404	6	6	1	0	1818895	-0.079	100000.000	100000.000	0.000	0.000	0.000	0.000	0.000	16.610	-32	-7	-32	-7	316	2384	100	825	"S123"
0	0	0	14	7	1	"STAT1 "	"P42224"	9630	18200	150	6249	6288	300	4	5800	5800	5822	324	5	71	25	0	980998	1.438	100000.000	100000.000	0.000	0.000	0.000	0.000	0.000	16.610	449	488	449	488	156	1272	100	826	"Y701"
0	0	0	14	8	1	"STAT1 "	"P42224"	10130	18210	140	6385	6550	904	13	5821	5821	5852	429	7	67	19	0	1021761	1.627	100000.000	100000.000	0.000	0.000	0.000	0.000	0.000	16.610	564	729	564	729	156	1140	100	827	"Y701"
0	0	0	14	9	1	"STAT1 "	"P42224"	10630	18210	140	6359	6374	349	5	5950	5950	5960	283	4	66	31	0	994407	1.463	100000.000	100000.000	0.000	0.000	0.000	0.000	0.000	16.610	409	424	409	424	156	1140	100	828	"Y701"
0	0	0	14	1	2	"STAT5B "	"P51692"	6630	18840	200	6020	6028	288	4	5968	5968	6001	494	8	5	0	0	1904819	0.055	100000.000	100000.000	0.000	0.000	0.000	0.000	0.000	16.610	52	60	52	60	316	2384	100	829	"Y699"
0	0	0	14	2	2	"STAT5B "	"P51692"	7130	18840	200	5903	5938	395	6	5863	5863	5921	1129	19	1	0	0	1876502	0.015	100000.000	100000.000	0.000	0.000	0.000	0.000	0.000	16.610	40	75	40	75	316	2384	100	830	"Y699"
0	0	0	14	3	2	"STAT5B "	"P51692"	7630	18840	200	5863	5875	368	6	5806	5806	5827	291	4	23	3	0	1856421	0.165	100000.000	100000.000	0.000	0.000	0.000	0.000	0.000	16.610	57	69	57	69	316	2384	100	831	"Y699"
0	0	0	14	4	2	"Syk "	"P43405"	8140	18850	100	31389	25998	9985	38	5778	5778	5805	413	7	90	88	0	2079873	48.893	100000.000	100000.000	0.000	0.000	0.000	0.000	0.000	16.610	25611	20220	25611	20220	80	560	100	832	"Y352"
0	0	0	14	5	2	"Syk "	"P43405"	8630	18860	90	32347	31394	4784	15	5855	5855	5863	290	4	100	100	0	1632513	88.038	100000.000	100000.000	0.000	0.000	0.000	0.000	0.000	16.610	26492	25539	26492	25539	52	420	100	833	"Y352"
0	0	0	14	6	2	"Syk "	"P43405"	9140	18850	80	32422	31756	3797	11	5888	5888	5886	286	4	100	100	0	1651296	90.455	100000.000	100000.000	0.000	0.000	0.000	0.000	0.000	16.610	26534	25868	26534	25868	52	340	100	834	"Y352"
0	0	0	14	7	2	"ACC1"	"Q13085"	9630	18850	140	6251	6368	669	10	5841	5841	5863	339	5	62	25	0	993389	1.490	100000.000	100000.000	0.000	0.000	0.000	0.000	0.000	16.610	410	527	410	527	156	1140	100	835	"S80"
0	0	0	14	8	2	"ACC1"	"Q13085"	10100	18850	120	6192	6597	2522	38	5895	5895	5950	1132	19	5	3	0	791614	0.572	100000.000	100000.000	0.000	0.000	0.000	0.000	0.000	16.610	297	702	297	702	120	820	100	836	"S80"
0	0	0	14	9	2	"ACC1"	"Q13085"	10630	18840	140	6328	6480	1118	17	5949	5949	5967	332	5	53	25	0	1010916	1.545	100000.000	100000.000	0.000	0.000	0.000	0.000	0.000	16.610	379	531	379	531	156	1140	100	837	"S80"
0	0	0	14	1	3	"TrKA"	"P04629"	6630	19480	120	8855	8677	941	10	6096	6096	6103	390	6	93	91	0	1041210	6.600	100000.000	100000.000	0.000	0.000	0.000	0.000	0.000	16.610	2759	2581	2759	2581	120	820	100	838	"Y680"
0	0	0	14	2	3	"TrKA"	"P04629"	7130	19500	120	8624	8699	3586	41	5978	5978	6045	1152	19	84	72	0	1043870	2.304	100000.000	100000.000	0.000	0.000	0.000	0.000	0.000	16.610	2646	2721	2646	2721	120	820	100	839	"Y680"
0	0	0	14	3	3	"TrKA"	"P04629"	7630	19490	110	8392	8690	1438	16	5895	5895	5900	322	5	100	100	0	695192	8.665	100000.000	100000.000	0.000	0.000	0.000	0.000	0.000	16.610	2497	2795	2497	2795	80	656	100	840	"Y680"
0	0	0	14	4	3	"BRAF1"	"P15056"	8130	19500	120	7866	7816	1009	12	5842	5842	5851	288	4	90	87	0	937932	6.823	100000.000	100000.000	0.000	0.000	0.000	0.000	0.000	16.610	2024	1974	2024	1974	120	820	100	841	"S579"
0	0	0	14	5	3	"BRAF1"	"P15056"	8630	19500	110	7929	7968	756	9	5869	5869	5890	339	5	96	93	0	637401	6.130	100000.000	100000.000	0.000	0.000	0.000	0.000	0.000	16.610	2060	2099	2060	2099	80	656	100	842	"S579"
0	0	0	14	6	3	"BRAF1"	"P15056"	9130	19490	110	7833	7816	657	8	5827	5827	5827	230	3	97	96	0	625293	8.648	100000.000	100000.000	0.000	0.000	0.000	0.000	0.000	16.610	2006	1989	2006	1989	80	656	100	843	"S579"
0	0	0	14	7	3	"Cdc2"	"P06493"	9630	19500	110	8302	8193	658	8	5845	5845	5860	236	4	97	96	0	655445	9.886	100000.000	100000.000	0.000	0.000	0.000	0.000	0.000	16.610	2457	2348	2457	2348	80	656	100	844	"Y15"
0	0	0	14	8	3	"Cdc2"	"P06493"	10130	19500	110	8242	8281	392	4	5932	5932	5942	277	4	100	100	0	662451	8.444	100000.000	100000.000	0.000	0.000	0.000	0.000	0.000	16.610	2310	2349	2310	2349	80	656	100	845	"Y15"
0	0	0	14	9	3	"Cdc2"	"P06493"	10630	19500	100	8413	8340	549	6	5967	5967	5974	301	5	100	98	0	667235	7.860	100000.000	100000.000	0.000	0.000	0.000	0.000	0.000	16.610	2446	2373	2446	2373	80	560	100	846	"Y15"
0	0	0	14	1	4	"ERK3"	"Q16659"	6620	20130	140	8973	9108	1411	15	6140	6140	6158	365	5	100	100	0	1420836	8.082	100000.000	100000.000	0.000	0.000	0.000	0.000	0.000	16.610	2833	2968	2833	2968	156	1140	100	847	"S189"
0	0	0	14	2	4	"ERK3"	"Q16659"	7130	20140	160	8654	8647	662	7	6017	6017	6068	873	14	98	94	0	1798536	2.954	100000.000	100000.000	0.000	0.000	0.000	0.000	0.000	16.610	2637	2630	2637	2630	208	1512	100	848	"S189"
0	0	0	14	3	4	"ERK3"	"Q16659"	7630	20130	170	8621	8585	933	10	5985	5985	5993	410	6	98	98	0	1785667	6.322	100000.000	100000.000	0.000	0.000	0.000	0.000	0.000	16.610	2636	2600	2636	2600	208	1660	100	849	"S189"
0	0	0	14	4	4	"GIT2"	"Q14161"	8130	20130	80	7275	7312	479	6	5962	5962	5989	389	6	96	88	0	380232	3.401	100000.000	100000.000	0.000	0.000	0.000	0.000	0.000	16.610	1313	1350	1313	1350	52	340	100	850	"Y484"
0	0	0	14	5	4	"GIT2"	"Q14161"	8630	20150	80	7177	7229	400	5	5951	5951	5961	273	4	98	98	0	375921	4.645	100000.000	100000.000	0.000	0.000	0.000	0.000	0.000	16.610	1226	1278	1226	1278	52	340	100	851	"Y484"
0	0	0	14	6	4	"GIT2"	"Q14161"	9130	20140	80	7105	7099	554	7	5898	5898	5903	244	4	94	88	0	369132	4.902	100000.000	100000.000	0.000	0.000	0.000	0.000	0.000	16.610	1207	1201	1207	1201	52	340	100	852	"Y484"
0	0	0	14	7	4	"HSP70 "	"P08107"	9630	20140	100	6561	6607	521	7	5927	5927	5935	279	4	88	61	0	528541	2.409	100000.000	100000.000	0.000	0.000	0.000	0.000	0.000	16.610	634	680	634	680	80	560	100	853	"Y525"
0	0	0	14	8	4	"HSP70 "	"P08107"	10130	20130	90	6729	6721	234	3	5959	5959	6005	516	8	88	13	0	349467	1.388	100000.000	100000.000	0.000	0.000	0.000	0.000	0.000	16.610	770	762	770	762	52	420	100	854	"Y525"
0	0	0	14	9	4	"HSP70 "	"P08107"	10630	20130	90	6855	7001	1020	14	6013	6013	6022	385	6	90	57	0	364054	2.543	100000.000	100000.000	0.000	0.000	0.000	0.000	0.000	16.610	842	988	842	988	52	420	100	855	"Y525"
0	0	0	14	1	5	"iNOS "	"P35228"	6630	20780	90	7625	7544	613	8	6111	6111	6116	267	4	94	88	0	392302	5.348	100000.000	100000.000	0.000	0.000	0.000	0.000	0.000	16.610	1514	1433	1514	1433	52	420	100	856	"Y151"
0	0	0	14	2	5	"iNOS "	"P35228"	7130	20780	80	7698	7528	723	9	6072	6072	6087	368	6	90	86	0	391469	3.916	100000.000	100000.000	0.000	0.000	0.000	0.000	0.000	16.610	1626	1456	1626	1456	52	340	100	857	"Y151"
0	0	0	14	3	5	"iNOS "	"P35228"	7620	20790	100	7110	7015	797	11	6056	6056	6093	579	9	65	45	0	561201	1.592	100000.000	100000.000	0.000	0.000	0.000	0.000	0.000	16.610	1054	959	1054	959	80	560	100	858	"Y151"
0	0	0	14	4	5	"IRF-3 "	"Q14653"	8140	20780	130	7183	7259	561	7	6013	6013	6025	387	6	97	90	0	871130	3.189	100000.000	100000.000	0.000	0.000	0.000	0.000	0.000	16.610	1170	1246	1170	1246	120	940	100	859	"S402"
0	0	0	14	5	5	"IRF-3 "	"Q14653"	8630	20790	120	7304	7421	1023	13	6021	6021	6043	338	5	96	95	0	890514	4.077	100000.000	100000.000	0.000	0.000	0.000	0.000	0.000	16.610	1283	1400	1283	1400	120	820	100	860	"S402"
0	0	0	14	6	5	"IRF-3 "	"Q14653"	9130	20790	120	7210	7206	272	3	6027	6027	6026	263	4	100	99	0	864678	4.487	100000.000	100000.000	0.000	0.000	0.000	0.000	0.000	16.610	1183	1179	1183	1179	120	820	100	861	"S402"
0	0	0	14	7	5	"M6PR"	"P20645"	9630	20780	90	7866	7972	710	8	6020	6020	6032	244	4	100	96	0	414568	7.951	100000.000	100000.000	0.000	0.000	0.000	0.000	0.000	16.610	1846	1952	1846	1952	52	420	100	862	"S267"
0	0	0	14	8	5	"M6PR"	"P20645"	10130	20780	100	7891	7672	775	10	6042	6042	6059	415	6	88	81	0	613741	3.887	100000.000	100000.000	0.000	0.000	0.000	0.000	0.000	16.610	1849	1630	1849	1630	80	560	100	863	"S267"
0	0	0	14	9	5	"M6PR"	"P20645"	10620	20780	90	7967	8104	1802	22	6091	6091	6108	453	7	92	90	0	421387	4.406	100000.000	100000.000	0.000	0.000	0.000	0.000	0.000	16.610	1876	2013	1876	2013	52	420	100	864	"S267"
0	0	0	14	1	6	"MDM2"	"Q00987"	6620	21410	200	6208	6281	419	6	6166	6166	6213	764	12	8	0	0	1984765	0.089	100000.000	100000.000	0.000	0.000	0.000	0.000	0.000	16.610	42	115	42	115	316	2384	100	865	"S166"
0	0	0	14	2	6	"MDM2"	"Q00987"	7120	21410	200	6195	6239	406	6	6078	6078	6131	1161	18	2	0	0	1971371	0.093	100000.000	100000.000	0.000	0.000	0.000	0.000	0.000	16.610	117	161	117	161	316	2384	100	866	"S166"
0	0	0	14	3	6	"MDM2"	"Q00987"	7630	21410	80	6756	6692	412	6	5998	5998	6012	312	5	82	59	0	347974	2.179	100000.000	100000.000	0.000	0.000	0.000	0.000	0.000	16.610	758	694	758	694	52	340	100	867	"S166"
0	0	0	14	4	6	"p38 delta"	"O15264"	8130	21420	110	7673	7742	580	7	5913	5913	5955	519	8	98	97	0	619342	3.443	100000.000	100000.000	0.000	0.000	0.000	0.000	0.000	16.610	1760	1829	1760	1829	80	656	100	868	"Y182"
0	0	0	14	5	6	"p38 delta"	"O15264"	8630	21430	110	7655	7598	512	6	5906	5906	5952	394	6	95	95	0	607807	4.178	100000.000	100000.000	0.000	0.000	0.000	0.000	0.000	16.610	1749	1692	1749	1692	80	656	100	869	"Y182"
0	0	0	14	6	6	"p38 delta"	"O15264"	9130	21430	100	7678	7684	294	3	5965	5965	5976	267	4	100	100	0	614719	6.397	100000.000	100000.000	0.000	0.000	0.000	0.000	0.000	16.610	1713	1719	1713	1719	80	560	100	870	"Y182"
0	0	0	14	7	6	"p70S6K"	"P23443"	9620	21410	200	5998	6028	298	4	5964	5964	5984	343	5	12	1	0	1904736	0.128	100000.000	100000.000	0.000	0.000	0.000	0.000	0.000	16.610	34	64	34	64	316	2384	100	871	"T412"
0	0	0	14	8	6	"p70S6K"	"P23443"	10110	21400	70	6217	6394	745	11	6021	6021	6014	273	4	46	18	0	204620	1.392	100000.000	100000.000	0.000	0.000	0.000	0.000	0.000	16.610	196	373	196	373	32	236	100	872	"T412"
0	0	0	14	9	6	"p70S6K"	"P23443"	10610	21440	100	6164	6485	1356	20	6061	6061	6064	283	4	35	16	0	518781	1.488	100000.000	100000.000	0.000	0.000	0.000	0.000	0.000	16.610	103	424	103	424	80	560	100	873	"T412"
-75	0	0	14	1	7	"empty"	"empty"	6620	22070	200	6239	6233	257	4	6139	6139	6147	470	7	6	0	0	1969655	0.183	100000.000	100000.000	0.000	0.000	0.000	0.000	0.000	16.610	100	94	100	94	316	2384	100	874	"empty"
-75	0	0	14	2	7	"empty"	"empty"	7120	22070	200	6117	6113	420	6	6050	6050	6068	614	10	2	0	0	1931674	0.073	100000.000	100000.000	0.000	0.000	0.000	0.000	0.000	16.610	67	63	67	63	316	2384	100	875	"empty"
-75	0	0	14	3	7	"empty"	"empty"	7620	22070	200	6033	6048	493	8	6011	6011	6031	507	8	7	0	0	1911188	0.034	100000.000	100000.000	0.000	0.000	0.000	0.000	0.000	16.610	22	37	22	37	316	2384	100	876	"empty"
-75	0	0	14	4	7	"empty"	"empty"	8120	22070	200	5888	5881	292	4	5962	5962	5991	705	11	0	0	0	1858256	-0.156	100000.000	100000.000	0.000	0.000	0.000	0.000	0.000	16.610	-74	-81	-74	-81	316	2384	100	877	"empty"
-75	0	0	14	5	7	"empty"	"empty"	8620	22070	200	5899	5913	267	4	5915	5915	5934	355	5	6	0	0	1868460	-0.059	100000.000	100000.000	0.000	0.000	0.000	0.000	0.000	16.610	-16	-2	-16	-2	316	2384	100	878	"empty"
-75	0	0	14	6	7	"empty"	"empty"	9120	22070	200	5891	5886	286	4	5925	5925	5940	445	7	1	0	0	1859925	-0.121	100000.000	100000.000	0.000	0.000	0.000	0.000	0.000	16.610	-34	-39	-34	-39	316	2384	100	879	"empty"
-75	0	0	14	7	7	"empty"	"empty"	9620	22070	200	5903	5907	217	3	5942	5942	5960	314	5	5	0	0	1866676	-0.169	100000.000	100000.000	0.000	0.000	0.000	0.000	0.000	16.610	-39	-35	-39	-35	316	2384	100	880	"empty"
-75	0	0	14	8	7	"empty"	"empty"	10120	22070	200	6014	6034	245	4	5998	5998	6017	583	9	0	0	0	1906659	0.029	100000.000	100000.000	0.000	0.000	0.000	0.000	0.000	16.610	16	36	16	36	316	2384	100	881	"empty"
-75	0	0	14	9	7	"empty"	"empty"	10620	22070	200	6056	6071	277	4	6052	6052	6063	594	9	1	0	0	1918509	0.013	100000.000	100000.000	0.000	0.000	0.000	0.000	0.000	16.610	4	19	4	19	316	2384	100	882	"empty"
0	0	0	15	1	1	"JNK1"	"P45983"	11200	18190	110	8706	8634	625	7	5946	5946	5951	317	5	100	100	0	690712	8.464	100000.000	100000.000	0.000	0.000	0.000	0.000	0.000	16.610	2760	2688	2760	2688	80	656	100	883	"T183"
0	0	0	15	2	1	"JNK1"	"P45983"	11690	18200	110	8712	9189	3187	34	5997	5997	6005	246	4	97	97	0	735083	12.943	100000.000	100000.000	0.000	0.000	0.000	0.000	0.000	16.610	2715	3192	2715	3192	80	656	100	884	"T183"
0	0	0	15	3	1	"JNK1"	"P45983"	12200	18190	110	8868	8922	391	4	5962	5962	5980	462	7	100	100	0	713779	6.368	100000.000	100000.000	0.000	0.000	0.000	0.000	0.000	16.610	2906	2960	2906	2960	80	656	100	885	"T183"
0	0	0	15	4	1	"Keap1"	"Q14145"	12700	18200	120	11201	11200	1334	11	5849	5849	5864	334	5	99	99	0	1343942	15.976	100000.000	100000.000	0.000	0.000	0.000	0.000	0.000	16.610	5352	5351	5352	5351	120	820	100	886	"S293/5"
0	0	0	15	5	1	"Keap1"	"Q14145"	13200	18200	120	10218	9853	1410	14	5853	5853	5851	275	4	96	95	0	1182320	14.553	100000.000	100000.000	0.000	0.000	0.000	0.000	0.000	16.610	4365	4000	4365	4000	120	820	100	887	"S293/5"
0	0	0	15	6	1	"Keap1"	"Q14145"	13700	18190	110	10534	10596	557	5	5850	5850	5908	420	7	100	100	0	847673	11.162	100000.000	100000.000	0.000	0.000	0.000	0.000	0.000	16.610	4684	4746	4684	4746	80	656	100	888	"S293/5"
0	0	0	15	7	1	"MK2"	"P16389"	14210	18200	80	6830	6943	794	11	5857	5857	5880	449	7	94	57	0	361051	2.367	100000.000	100000.000	0.000	0.000	0.000	0.000	0.000	16.610	973	1086	973	1086	52	340	100	889	"Y415"
0	0	0	15	8	1	"MK2"	"P16389"	14700	18200	80	6663	6734	608	9	5842	5842	5935	721	12	63	9	0	350191	1.108	100000.000	100000.000	0.000	0.000	0.000	0.000	0.000	16.610	821	892	821	892	52	340	100	890	"Y415"
0	0	0	15	9	1	"MK2"	"P16389"	15200	18220	80	6739	7907	8231	104	5794	5794	5845	402	6	84	55	1	411172	5.129	100000.000	100000.000	0.000	0.000	0.000	0.000	0.000	16.610	945	2113	945	2113	52	340	100	891	"Y415"
0	0	0	15	1	2	"NFAT1 "	"Q13469"	11190	18840	140	6583	6641	438	6	5965	5965	5977	321	5	86	47	0	1036014	2.069	100000.000	100000.000	0.000	0.000	0.000	0.000	0.000	16.610	618	676	618	676	156	1140	100	892	"S110"
0	0	0	15	2	2	"NFAT1 "	"Q13469"	11700	18840	150	6688	6750	428	6	5999	5999	6022	322	5	95	57	0	1052966	2.261	100000.000	100000.000	0.000	0.000	0.000	0.000	0.000	16.610	689	751	689	751	156	1272	100	893	"S110"
0	0	0	15	3	2	"NFAT1 "	"Q13469"	12200	18840	170	6766	6846	1027	15	6014	6014	6030	629	10	66	5	0	1423970	1.297	100000.000	100000.000	0.000	0.000	0.000	0.000	0.000	16.610	752	832	752	832	208	1660	100	894	"S110"
0	0	0	15	4	2	"NFkB-p105 "	"P19838"	12700	18840	200	5690	5717	291	5	5771	5771	5848	944	16	1	0	0	1806491	-0.139	100000.000	100000.000	0.000	0.000	0.000	0.000	0.000	16.610	-81	-54	-81	-54	316	2384	100	895	"S907"
0	0	0	15	5	2	"NFkB-p105 "	"P19838"	13200	18840	90	6693	6738	751	11	5920	5920	5945	265	4	92	71	0	350367	2.992	100000.000	100000.000	0.000	0.000	0.000	0.000	0.000	16.610	773	818	773	818	52	420	100	896	"S907"
0	0	0	15	6	2	"NFkB-p105 "	"P19838"	13710	18840	90	6394	6378	422	6	5937	5937	6044	1145	18	1	1	0	331645	0.292	100000.000	100000.000	0.000	0.000	0.000	0.000	0.000	16.610	457	441	457	441	52	420	100	897	"S907"
0	0	0	15	7	2	"process-control__"	"GGSGGSGDYKDDDDK"	14210	18840	200	5959	6273	898	14	5902	5902	5983	855	14	18	12	0	1982179	0.339	100000.000	100000.000	0.000	0.000	0.000	0.000	0.000	16.610	57	371	57	371	316	2384	100	898	"process-control__"
0	0	0	15	8	2	"process-control__"	"GGSGGSGDYKDDDDK"	14710	18840	70	7832	7903	614	7	5812	5812	5800	261	4	100	100	0	252908	8.057	100000.000	100000.000	0.000	0.000	0.000	0.000	0.000	16.610	2020	2091	2020	2091	32	236	100	899	"process-control__"
0	0	0	15	9	2	"process-control__"	"GGSGGSGDYKDDDDK"	15210	18850	70	7776	7770	1394	17	5780	5780	5823	300	5	93	93	0	248642	6.490	100000.000	100000.000	0.000	0.000	0.000	0.000	0.000	16.610	1996	1990	1996	1990	32	236	100	900	"process-control__"
0	0	0	15	1	3	"PAK4"	"O96013"	11210	19470	120	9646	9821	1626	16	5982	5982	6007	323	5	99	99	0	1178560	11.808	100000.000	100000.000	0.000	0.000	0.000	0.000	0.000	16.610	3664	3839	3664	3839	120	820	100	901	"S474"
0	0	0	15	2	3	"PAK4"	"O96013"	11700	19470	120	9619	9370	948	10	6022	6022	6023	233	3	98	95	0	1124451	14.365	100000.000	100000.000	0.000	0.000	0.000	0.000	0.000	16.610	3597	3348	3597	3348	120	820	100	902	"S474"
0	0	0	15	3	3	"PAK4"	"O96013"	12200	19480	120	9819	9677	959	9	6072	6072	6097	294	4	95	95	0	1161241	12.177	100000.000	100000.000	0.000	0.000	0.000	0.000	0.000	16.610	3747	3605	3747	3605	120	820	100	903	"S474"
0	0	0	15	4	3	"Rab5A"	"P20339"	12700	19480	110	8322	8284	511	6	5692	5692	5716	271	4	100	100	0	662695	9.476	100000.000	100000.000	0.000	0.000	0.000	0.000	0.000	16.610	2630	2592	2630	2592	80	656	100	904	"Y205"
0	0	0	15	5	3	"Rab5A"	"P20339"	13210	19480	100	8045	7969	712	8	6038	6038	6051	507	8	91	90	0	637483	3.783	100000.000	100000.000	0.000	0.000	0.000	0.000	0.000	16.610	2007	1931	2007	1931	80	560	100	905	"Y205"
0	0	0	15	6	3	"Rab5A"	"P20339"	13710	19490	110	8037	7871	642	8	5929	5929	5945	354	5	96	92	0	629680	5.441	100000.000	100000.000	0.000	0.000	0.000	0.000	0.000	16.610	2108	1942	2108	1942	80	656	100	906	"Y205"
0	0	0	15	7	3	"Sek1"	"P45985"	14200	19480	200	5644	5676	528	9	5903	5903	6034	1829	30	0	0	0	1793732	-0.196	100000.000	100000.000	0.000	0.000	0.000	0.000	0.000	16.610	-259	-227	-259	-227	316	2384	100	907	"S257"
0	0	0	15	8	3	"Sek1"	"P45985"	14700	19480	200	5542	5559	357	6	5902	5902	6039	1929	31	0	0	0	1756519	-0.249	100000.000	100000.000	0.000	0.000	0.000	0.000	0.000	16.610	-360	-343	-360	-343	316	2384	100	908	"S257"
0	0	0	15	9	3	"Sek1"	"P45985"	15200	19480	200	5559	10053	14470	143	5830	5830	6901	7113	103	9	9	1	3176842	0.443	100000.000	100000.000	0.000	0.000	0.000	0.000	0.000	16.610	-271	4223	-271	4223	316	2384	100	909	"S257"
0	0	0	15	1	4	"Smad1 "	"Q15797"	11200	20130	80	7517	7442	345	4	6011	6011	6020	297	4	98	94	0	387002	4.788	100000.000	100000.000	0.000	0.000	0.000	0.000	0.000	16.610	1506	1431	1506	1431	52	340	100	910	"S214"
0	0	0	15	2	4	"Smad1 "	"Q15797"	11700	20130	90	7654	7638	495	6	6086	6086	6121	364	5	100	92	0	397201	4.168	100000.000	100000.000	0.000	0.000	0.000	0.000	0.000	16.610	1568	1552	1568	1552	52	420	100	911	"S214"
0	0	0	15	3	4	"Smad1 "	"Q15797"	12200	20120	90	7403	8183	4167	50	6108	6108	6112	244	3	100	96	0	425508	8.488	100000.000	100000.000	0.000	0.000	0.000	0.000	0.000	16.610	1295	2075	1295	2075	52	420	100	912	"S214"
0	0	0	15	4	4	"Smad3 "	"P84022"	12700	20120	90	8649	8552	617	7	5690	5690	5724	353	6	100	98	0	444711	8.011	100000.000	100000.000	0.000	0.000	0.000	0.000	0.000	16.610	2959	2862	2959	2862	52	420	100	913	"T179"
0	0	0	15	5	4	"Smad3 "	"P84022"	13210	20130	100	8378	7998	1144	14	5996	5996	6000	276	4	86	82	0	639854	7.239	100000.000	100000.000	0.000	0.000	0.000	0.000	0.000	16.610	2382	2002	2382	2002	80	560	100	914	"T179"
0	0	0	15	6	4	"Smad3 "	"P84022"	13690	20130	100	8278	8026	989	12	5898	5898	5929	364	6	91	86	0	642048	5.761	100000.000	100000.000	0.000	0.000	0.000	0.000	0.000	16.610	2380	2128	2380	2128	80	560	100	915	"T179"
0	0	0	15	7	4	"TGFBR1"	"P36897"	14200	20130	200	5927	5960	329	5	5925	5925	5966	486	8	5	0	0	1883507	-0.012	100000.000	100000.000	0.000	0.000	0.000	0.000	0.000	16.610	2	35	2	35	316	2384	100	916	"t204"
0	0	0	15	8	4	"TGFBR1"	"P36897"	14700	20130	200	5923	5978	425	7	5897	5897	5947	434	7	6	2	0	1889119	0.071	100000.000	100000.000	0.000	0.000	0.000	0.000	0.000	16.610	26	81	26	81	316	2384	100	917	"t204"
0	0	0	15	9	4	"TGFBR1"	"P36897"	15200	20130	200	5894	5928	327	5	5802	5802	5827	338	5	13	2	0	1873193	0.299	100000.000	100000.000	0.000	0.000	0.000	0.000	0.000	16.610	92	126	92	126	316	2384	100	918	"t204"
0	0	0	15	1	5	"Akt1"	"P31749"	11200	20730	110	6191	6230	387	6	6050	6050	6107	749	12	8	0	0	498391	0.164	100000.000	100000.000	0.000	0.000	0.000	0.000	0.000	16.610	141	180	141	180	80	656	100	919	"S473"
0	0	0	15	2	5	"Akt1"	"P31749"	11700	20740	200	6046	6089	333	5	6039	6039	6060	356	5	12	3	0	1924159	0.081	100000.000	100000.000	0.000	0.000	0.000	0.000	0.000	16.610	7	50	7	50	316	2384	100	920	"S473"
0	0	0	15	3	5	"Akt1"	"P31749"	12200	20740	200	6075	6075	423	6	6064	6064	6068	283	4	13	4	0	1919637	0.025	100000.000	100000.000	0.000	0.000	0.000	0.000	0.000	16.610	11	11	11	11	316	2384	100	921	"S473"
0	0	0	15	4	5	"aura"	"O14965"	12700	20750	200	5792	5849	383	6	5835	5835	5865	421	7	16	1	0	1848165	-0.038	100000.000	100000.000	0.000	0.000	0.000	0.000	0.000	16.610	-43	14	-43	14	316	2384	100	922	"S342"
0	0	0	15	5	5	"aura"	"O14965"	13200	20750	200	5940	5945	336	5	5882	5882	5876	409	6	13	1	0	1878515	0.169	100000.000	100000.000	0.000	0.000	0.000	0.000	0.000	16.610	58	63	58	63	316	2384	100	923	"S342"
0	0	0	15	6	5	"aura"	"O14965"	13700	20750	200	5888	5948	371	6	5991	5991	6024	717	11	4	0	0	1879584	-0.106	100000.000	100000.000	0.000	0.000	0.000	0.000	0.000	16.610	-103	-43	-103	-43	316	2384	100	924	"S342"
0	0	0	15	7	5	"Cdk4"	"P11802"	14210	20770	130	7032	7066	423	5	5947	5947	5983	429	7	98	77	0	847935	2.524	100000.000	100000.000	0.000	0.000	0.000	0.000	0.000	16.610	1085	1119	1085	1119	120	940	100	925	"T172"
0	0	0	15	8	5	"Cdk4"	"P11802"	14700	20750	200	6217	6506	1650	25	5951	5951	6008	496	8	41	23	0	2056017	1.004	100000.000	100000.000	0.000	0.000	0.000	0.000	0.000	16.610	266	555	266	555	316	2384	100	926	"T172"
0	0	0	15	9	5	"Cdk4"	"P11802"	15200	20750	200	6131	6416	867	13	5872	5872	5922	586	9	40	18	0	2027380	0.843	100000.000	100000.000	0.000	0.000	0.000	0.000	0.000	16.610	259	544	259	544	316	2384	100	927	"T172"
0	0	0	15	1	6	"CREB "	"P16220"	11200	21420	100	6949	6968	546	7	6080	6080	6091	280	4	85	73	0	557422	3.132	100000.000	100000.000	0.000	0.000	0.000	0.000	0.000	16.610	869	888	869	888	80	560	100	928	"S117"
0	0	0	15	2	6	"CREB "	"P16220"	11690	21410	90	7171	7277	1100	15	6014	6014	6023	233	3	96	94	0	378407	5.382	100000.000	100000.000	0.000	0.000	0.000	0.000	0.000	16.610	1157	1263	1157	1263	52	420	100	929	"S117"
0	0	0	15	3	6	"CREB "	"P16220"	12190	21420	80	7106	7138	336	4	6115	6115	6142	305	4	100	92	0	371186	3.266	100000.000	100000.000	0.000	0.000	0.000	0.000	0.000	16.610	991	1023	991	1023	52	340	100	930	"S117"
0	0	0	15	4	6	"EEA1"	"Q15075"	12700	21410	110	7293	7302	386	5	6112	6112	6077	312	5	97	93	0	584188	3.926	100000.000	100000.000	0.000	0.000	0.000	0.000	0.000	16.610	1181	1190	1181	1190	80	656	100	931	"T1392"
0	0	0	15	5	6	"EEA1"	"Q15075"	13200	21420	100	7213	7230	387	5	5785	5785	5882	712	12	93	53	0	578438	1.893	100000.000	100000.000	0.000	0.000	0.000	0.000	0.000	16.610	1428	1445	1428	1445	80	560	100	932	"T1392"
0	0	0	15	6	6	"EEA1"	"Q15075"	13700	21410	100	7280	7366	674	9	6189	6189	6220	685	11	88	15	0	589241	1.673	100000.000	100000.000	0.000	0.000	0.000	0.000	0.000	16.610	1091	1177	1091	1177	80	560	100	933	"T1392"
0	0	0	15	7	6	"IKK-alpha "	"O15111"	14190	21410	200	5906	5960	572	9	5963	5963	6016	953	15	2	0	0	1883457	-0.059	100000.000	100000.000	0.000	0.000	0.000	0.000	0.000	16.610	-57	-3	-57	-3	316	2384	100	934	"S473"
0	0	0	15	8	6	"IKK-alpha "	"O15111"	14690	21410	200	5841	5976	1250	20	5971	5971	6004	449	7	9	2	0	1888319	-0.062	100000.000	100000.000	0.000	0.000	0.000	0.000	0.000	16.610	-130	5	-130	5	316	2384	100	935	"S473"
0	0	0	15	9	6	"IKK-alpha "	"O15111"	15190	21410	200	5833	6007	1757	29	5884	5884	5905	321	5	8	2	0	1898305	0.318	100000.000	100000.000	0.000	0.000	0.000	0.000	0.000	16.610	-51	123	-51	123	316	2384	100	936	"S473"
-75	0	0	15	1	7	"empty"	"empty"	11190	22040	200	5994	6002	229	3	5994	5994	6010	320	5	7	0	0	1896527	-0.025	0.000	100000.000	0.000	0.000	0.000	0.000	0.000	Error	0	8	0	8	316	2384	100	937	"empty"
-75	0	0	15	2	7	"empty"	"empty"	11690	22040	200	5936	5949	261	4	5973	5973	5991	403	6	2	0	0	1879777	-0.104	100000.000	100000.000	0.000	0.000	0.000	0.000	0.000	16.610	-37	-24	-37	-24	316	2384	100	938	"empty"
-75	0	0	15	3	7	"empty"	"empty"	12190	22040	200	6033	6049	364	6	6001	6001	6020	346	5	6	0	0	1911594	0.084	100000.000	100000.000	0.000	0.000	0.000	0.000	0.000	16.610	32	48	32	48	316	2384	100	939	"empty"
-75	0	0	15	4	7	"empty"	"empty"	12690	22040	200	5994	6008	315	5	5992	5992	5998	849	14	0	0	0	1898682	0.012	100000.000	100000.000	0.000	0.000	0.000	0.000	0.000	16.610	2	16	2	16	316	2384	100	940	"empty"
-75	0	0	15	5	7	"empty"	"empty"	13190	22040	200	5377	5393	308	5	5524	5524	5605	828	14	0	0	0	1704287	-0.256	100000.000	100000.000	0.000	0.000	0.000	0.000	0.000	16.610	-147	-131	-147	-131	316	2384	100	941	"empty"
-75	0	0	15	6	7	"empty"	"empty"	13690	22040	200	6068	6013	322	5	6044	6044	6077	507	8	2	0	0	1900042	-0.126	100000.000	100000.000	0.000	0.000	0.000	0.000	0.000	16.610	24	-31	24	-31	316	2384	100	942	"empty"
0	0	0	15	7	7	"GLQAWPG-pS-AIPQFLG_GLQAWPGEAIPQFLG_40vs60"	"GLQAWPG-pS-AIPQFLG_GLQAWPGEAIPQFLG_40vs60"	14190	22040	80	13962	13064	2331	17	5963	5963	5984	231	3	100	98	0	679347	30.649	100000.000	100000.000	0.000	0.000	0.000	0.000	0.000	16.610	7999	7101	7999	7101	52	340	100	943	"GLQAWPG-pS-AIPQFLG_GLQAWPGEAIPQFLG_40vs60"
0	0	0	15	8	7	"GLQAWPG-pS-AIPQFLG_GLQAWPGEAIPQFLG_40vs60"	"GLQAWPG-pS-AIPQFLG_GLQAWPGEAIPQFLG_40vs60"	14710	22040	90	14109	13580	1807	13	6026	6026	6069	402	6	98	98	0	706162	18.684	100000.000	100000.000	0.000	0.000	0.000	0.000	0.000	16.610	8083	7554	8083	7554	52	420	100	944	"GLQAWPG-pS-AIPQFLG_GLQAWPGEAIPQFLG_40vs60"
0	0	0	15	9	7	"GLQAWPG-pS-AIPQFLG_GLQAWPGEAIPQFLG_40vs60"	"GLQAWPG-pS-AIPQFLG_GLQAWPGEAIPQFLG_40vs60"	15190	22060	90	14113	14189	1202	8	5899	5899	5931	346	5	100	100	0	737827	23.867	100000.000	100000.000	0.000	0.000	0.000	0.000	0.000	16.610	8214	8290	8214	8290	52	420	100	945	"GLQAWPG-pS-AIPQFLG_GLQAWPGEAIPQFLG_40vs60"
0	0	0	16	1	1	"Calmodulin"	"P62158"	15690	18210	200	5815	5893	397	6	5843	5843	5879	474	8	10	4	0	1862217	0.030	100000.000	100000.000	0.000	0.000	0.000	0.000	0.000	16.610	-28	50	-28	50	316	2384	100	946	"T79"
0	0	0	16	2	1	"Calmodulin"	"P62158"	16190	18210	200	5908	5975	427	7	5809	5809	5862	486	8	12	6	0	1888045	0.233	100000.000	100000.000	0.000	0.000	0.000	0.000	0.000	16.610	99	166	99	166	316	2384	100	947	"T79"
0	0	0	16	3	1	"Calmodulin"	"P62158"	16690	18210	200	5832	5942	581	9	5808	5808	6039	3165	52	0	0	0	1877616	-0.031	100000.000	100000.000	0.000	0.000	0.000	0.000	0.000	16.610	24	134	24	134	316	2384	100	948	"T79"
0	0	0	16	4	1	"Caveolin-1"	"Q03135"	17190	18200	90	6446	6470	378	5	5834	5834	5862	319	5	78	48	0	336431	1.906	100000.000	100000.000	0.000	0.000	0.000	0.000	0.000	16.610	612	636	612	636	52	420	100	949	"Y25"
0	0	0	16	5	1	"Caveolin-1"	"Q03135"	17710	18210	110	6192	6612	3075	46	5781	5781	5815	423	7	50	11	0	528939	1.884	100000.000	100000.000	0.000	0.000	0.000	0.000	0.000	16.610	411	831	411	831	80	656	100	950	"Y25"
0	0	0	16	6	1	"Caveolin-1"	"Q03135"	18200	18210	80	6556	6646	504	7	5797	5797	5832	346	5	94	63	0	345600	2.353	100000.000	100000.000	0.000	0.000	0.000	0.000	0.000	16.610	759	849	759	849	52	340	100	951	"Y25"
0	0	0	16	7	1	"eNOS "	"P29474"	18710	18220	90	7236	7281	353	4	5722	5722	5796	561	9	100	92	0	378607	2.647	100000.000	100000.000	0.000	0.000	0.000	0.000	0.000	16.610	1514	1559	1514	1559	52	420	100	952	"S1176"
0	0	0	16	8	1	"eNOS "	"P29474"	19200	18230	110	7048	7221	1021	14	5670	5670	5810	1231	21	67	11	0	577709	1.146	100000.000	100000.000	0.000	0.000	0.000	0.000	0.000	16.610	1378	1551	1378	1551	80	656	100	953	"S1176"
0	0	0	16	9	1	"eNOS "	"P29474"	19690	18210	100	6890	7036	2038	28	5622	5622	5667	480	8	85	76	0	562884	2.852	100000.000	100000.000	0.000	0.000	0.000	0.000	0.000	16.610	1268	1414	1268	1414	80	560	100	954	"S1176"
0	0	0	16	1	2	"Fos "	"P01100"	15700	18860	90	8195	8226	799	9	5774	5774	5773	238	4	100	100	0	427757	10.307	100000.000	100000.000	0.000	0.000	0.000	0.000	0.000	16.610	2421	2452	2421	2452	52	420	100	955	"T232"
0	0	0	16	2	2	"Fos "	"P01100"	16190	18860	100	8388	8059	1242	15	5864	5864	5955	1705	28	70	7	0	644750	1.234	100000.000	100000.000	0.000	0.000	0.000	0.000	0.000	16.610	2524	2195	2524	2195	80	560	100	956	"T232"
0	0	0	16	3	2	"Fos "	"P01100"	16690	18850	70	8361	8357	417	4	5882	5882	5951	603	10	100	100	0	267417	3.990	100000.000	100000.000	0.000	0.000	0.000	0.000	0.000	16.610	2479	2475	2479	2475	32	236	100	957	"T232"
0	0	0	16	4	2	"Grb10 "	"Q13322"	17190	18860	100	7325	7269	1159	15	5867	5867	5902	470	7	85	75	0	581522	2.909	100000.000	100000.000	0.000	0.000	0.000	0.000	0.000	16.610	1458	1402	1458	1402	80	560	100	958	"S150"
0	0	0	16	5	2	"Grb10 "	"Q13322"	17700	18850	100	7229	7267	1092	15	5819	5819	5851	314	5	85	78	0	581376	4.510	100000.000	100000.000	0.000	0.000	0.000	0.000	0.000	16.610	1410	1448	1410	1448	80	560	100	959	"S150"
0	0	0	16	6	2	"Grb10 "	"Q13322"	18190	18850	130	6737	6717	947	14	5768	5768	5866	938	15	50	12	0	806029	0.907	100000.000	100000.000	0.000	0.000	0.000	0.000	0.000	16.610	969	949	969	949	120	940	100	960	"S150"
0	0	0	16	7	2	"IRS-1"	"P35568"	18700	18850	90	7176	7096	695	9	5807	5807	5854	413	7	90	75	0	368975	3.007	100000.000	100000.000	0.000	0.000	0.000	0.000	0.000	16.610	1369	1289	1369	1289	52	420	100	961	"S616"
0	0	0	16	8	2	"IRS-1"	"P35568"	19210	18860	80	7105	7110	469	6	5714	5714	5766	445	7	96	88	0	369717	3.020	100000.000	100000.000	0.000	0.000	0.000	0.000	0.000	16.610	1391	1396	1391	1396	52	340	100	962	"S616"
0	0	0	16	9	2	"IRS-1"	"P35568"	19710	18850	90	7094	7050	918	13	5622	5622	5619	228	4	96	86	0	366583	6.276	100000.000	100000.000	0.000	0.000	0.000	0.000	0.000	16.610	1472	1428	1472	1428	52	420	100	963	"S616"
0	0	0	16	1	3	"inos"	"P35228"	15710	19490	80	6527	6685	751	11	5837	5837	5842	366	6	88	46	0	347602	2.303	100000.000	100000.000	0.000	0.000	0.000	0.000	0.000	16.610	690	848	690	848	52	340	100	964	"S745"
0	0	0	16	2	3	"inos"	"P35228"	16190	19500	130	6250	6436	874	13	5827	5827	5902	691	11	35	8	0	772338	0.773	100000.000	100000.000	0.000	0.000	0.000	0.000	0.000	16.610	423	609	423	609	120	940	100	965	"S745"
0	0	0	16	3	3	"inos"	"P35228"	16710	19500	90	6587	6564	326	4	5865	5865	5910	486	8	75	15	0	341325	1.346	100000.000	100000.000	0.000	0.000	0.000	0.000	0.000	16.610	722	699	722	699	52	420	100	966	"S745"
0	0	0	16	4	3	"IRF-3 "	"Q14653"	17190	19500	170	6553	6686	1186	17	5891	5891	5921	362	6	91	43	0	1390596	2.113	100000.000	100000.000	0.000	0.000	0.000	0.000	0.000	16.610	662	795	662	795	208	1660	100	967	"S396"
0	0	0	16	5	3	"IRF-3 "	"Q14653"	17700	19500	170	6490	6665	879	13	5845	5845	5878	485	8	73	15	0	1386266	1.623	100000.000	100000.000	0.000	0.000	0.000	0.000	0.000	16.610	645	820	645	820	208	1660	100	968	"S396"
0	0	0	16	6	3	"IRF-3 "	"Q14653"	18200	19500	170	6446	6453	413	6	5816	5816	5850	464	7	68	17	0	1342152	1.300	100000.000	100000.000	0.000	0.000	0.000	0.000	0.000	16.610	630	637	630	637	208	1660	100	969	"S396"
0	0	0	16	7	3	"Lyn"	"P07948"	18680	19500	90	6609	6605	544	8	5842	5842	5868	411	7	88	38	0	343465	1.793	100000.000	100000.000	0.000	0.000	0.000	0.000	0.000	16.610	767	763	767	763	52	420	100	970	"Y396"
0	0	0	16	8	3	"Lyn"	"P07948"	19200	19510	80	6563	6597	383	5	5814	5814	5880	1036	17	19	1	0	343047	0.692	100000.000	100000.000	0.000	0.000	0.000	0.000	0.000	16.610	749	783	749	783	52	340	100	971	"Y396"
0	0	0	16	9	3	"Lyn"	"P07948"	19700	19500	80	6621	6646	337	5	5678	5678	5711	309	5	94	92	0	345600	3.026	100000.000	100000.000	0.000	0.000	0.000	0.000	0.000	16.610	943	968	943	968	52	340	100	972	"Y396"
0	0	0	16	1	4	"MAPK14"	"Q16539"	15700	20140	90	9909	9968	1212	12	5882	5882	5904	269	4	100	100	0	518348	15.108	100000.000	100000.000	0.000	0.000	0.000	0.000	0.000	16.610	4027	4086	4027	4086	52	420	100	973	"Y322"
0	0	0	16	2	4	"MAPK14"	"Q16539"	16210	20160	90	9824	9822	1379	14	5899	5899	5915	250	4	98	96	0	510752	15.628	100000.000	100000.000	0.000	0.000	0.000	0.000	0.000	16.610	3925	3923	3925	3923	52	420	100	974	"Y322"
0	0	0	16	3	4	"MAPK14"	"Q16539"	16700	20160	90	9803	9531	1065	11	5883	5883	5927	786	13	92	92	0	495628	4.585	100000.000	100000.000	0.000	0.000	0.000	0.000	0.000	16.610	3920	3648	3920	3648	52	420	100	975	"Y322"
0	0	0	16	4	4	"Mek1"	"Q02750"	17200	20130	90	7072	7018	361	5	5863	5863	6005	1539	25	7	0	0	364934	0.658	100000.000	100000.000	0.000	0.000	0.000	0.000	0.000	16.610	1209	1155	1209	1155	52	420	100	976	"S217"
0	0	0	16	5	4	"Mek1"	"Q02750"	17680	20150	80	7087	7004	568	8	5896	5896	5953	642	10	84	42	0	364207	1.637	100000.000	100000.000	0.000	0.000	0.000	0.000	0.000	16.610	1191	1108	1191	1108	52	340	100	977	"S217"
0	0	0	16	6	4	"Mek1"	"Q02750"	18190	20130	80	7085	7041	395	5	5830	5830	5856	307	5	96	94	0	366145	3.860	100000.000	100000.000	0.000	0.000	0.000	0.000	0.000	16.610	1255	1211	1255	1211	52	340	100	978	"S217"
0	0	0	16	7	4	"P300"	"Q09472"	18690	20140	110	6711	6710	594	8	5856	5856	5905	558	9	78	23	0	536795	1.443	100000.000	100000.000	0.000	0.000	0.000	0.000	0.000	16.610	855	854	855	854	80	656	100	979	"S89"
0	0	0	16	8	4	"P300"	"Q09472"	19200	20150	100	6763	6878	873	12	5838	5838	5873	509	8	87	37	0	550201	1.974	100000.000	100000.000	0.000	0.000	0.000	0.000	0.000	16.610	925	1040	925	1040	80	560	100	980	"S89"
0	0	0	16	9	4	"P300"	"Q09472"	19690	20150	90	6708	6723	549	8	5749	5749	5751	253	4	94	88	0	349601	3.842	100000.000	100000.000	0.000	0.000	0.000	0.000	0.000	16.610	959	974	959	974	52	420	100	981	"S89"
0	0	0	16	1	5	"PPP2CA "	"P67775"	15700	20780	110	7081	7114	353	4	5898	5898	5941	593	9	98	48	0	569083	1.978	100000.000	100000.000	0.000	0.000	0.000	0.000	0.000	16.610	1183	1216	1183	1216	80	656	100	982	"T307"
0	0	0	16	2	5	"PPP2CA "	"P67775"	16200	20790	110	7118	7225	714	9	5893	5893	5916	337	5	98	97	0	577984	3.884	100000.000	100000.000	0.000	0.000	0.000	0.000	0.000	16.610	1225	1332	1225	1332	80	656	100	983	"T307"
0	0	0	16	3	5	"PPP2CA "	"P67775"	16700	20790	110	6981	7024	336	4	5915	5915	5937	306	5	97	96	0	561955	3.552	100000.000	100000.000	0.000	0.000	0.000	0.000	0.000	16.610	1066	1109	1066	1109	80	656	100	984	"T307"
0	0	0	16	4	5	"rab4"	"P20338"	17210	20780	70	6583	6861	1462	21	5901	5901	5907	271	4	93	68	0	219567	3.520	100000.000	100000.000	0.000	0.000	0.000	0.000	0.000	16.610	682	960	682	960	32	236	100	985	"Y189"
0	0	0	16	5	5	"rab4"	"P20338"	17700	20770	110	6561	6677	919	13	5909	5909	5923	266	4	78	60	0	534121	2.835	100000.000	100000.000	0.000	0.000	0.000	0.000	0.000	16.610	652	768	652	768	80	656	100	986	"Y189"
0	0	0	16	6	5	"rab4"	"P20338"	18200	20780	90	6793	6770	379	5	5892	5892	5925	290	4	96	76	0	352064	2.914	100000.000	100000.000	0.000	0.000	0.000	0.000	0.000	16.610	901	878	901	878	52	420	100	987	"Y189"
0	0	0	16	7	5	"STAT2 "	"P52630"	18700	20800	170	17248	16096	3356	20	5878	5878	5936	908	15	97	96	0	3347996	11.189	100000.000	100000.000	0.000	0.000	0.000	0.000	0.000	16.610	11370	10218	11370	10218	208	1660	100	988	"Y690"
0	0	0	16	8	5	"STAT2 "	"P52630"	19190	20790	160	16641	15834	2507	15	5841	5841	5876	678	11	100	100	0	3293501	14.687	100000.000	100000.000	0.000	0.000	0.000	0.000	0.000	16.610	10800	9993	10800	9993	208	1512	100	989	"Y690"
0	0	0	16	9	5	"STAT2 "	"P52630"	19690	20790	170	17396	16190	3109	19	5769	5769	5800	415	7	99	99	0	3367623	25.036	100000.000	100000.000	0.000	0.000	0.000	0.000	0.000	16.610	11627	10421	11627	10421	208	1660	100	990	"Y690"
0	0	0	16	1	6	"STAT5B "	"P51692"	15700	21430	150	7503	7466	460	6	5890	5890	5916	330	5	95	95	0	1164698	4.697	100000.000	100000.000	0.000	0.000	0.000	0.000	0.000	16.610	1613	1576	1613	1576	156	1272	100	991	"Y740"
0	0	0	16	2	6	"STAT5B "	"P51692"	16200	21430	140	7528	7543	423	5	5928	5928	5949	288	4	99	97	0	1176756	5.535	100000.000	100000.000	0.000	0.000	0.000	0.000	0.000	16.610	1600	1615	1600	1615	156	1140	100	992	"Y740"
0	0	0	16	3	6	"STAT5B "	"P51692"	16700	21430	140	7541	7526	357	4	5971	5971	5996	331	5	99	96	0	1174099	4.622	100000.000	100000.000	0.000	0.000	0.000	0.000	0.000	16.610	1570	1555	1570	1555	156	1140	100	993	"Y740"
0	0	0	16	4	6	"Syk "	"P43405"	17200	21430	120	6975	7004	488	6	5963	5963	6013	1082	17	41	2	0	840506	0.916	100000.000	100000.000	0.000	0.000	0.000	0.000	0.000	16.610	1012	1041	1012	1041	120	820	100	994	"Y525/6"
0	0	0	16	5	6	"Syk "	"P43405"	17700	21430	130	6919	6942	580	8	5929	5929	5957	404	6	90	70	0	833029	2.438	100000.000	100000.000	0.000	0.000	0.000	0.000	0.000	16.610	990	1013	990	1013	120	940	100	995	"Y525/6"
0	0	0	16	6	6	"Syk "	"P43405"	18200	21430	120	7101	7023	485	6	5961	5961	5988	493	8	87	68	0	842767	2.099	100000.000	100000.000	0.000	0.000	0.000	0.000	0.000	16.610	1140	1062	1140	1062	120	820	100	996	"Y525/6"
0	0	0	16	7	6	"14-3-3 beta"	"P31946"	18700	21420	150	7999	8056	1634	20	5976	5976	6015	424	7	92	91	0	1256780	4.814	100000.000	100000.000	0.000	0.000	0.000	0.000	0.000	16.610	2023	2080	2023	2080	156	1272	100	997	"S59"
0	0	0	16	8	6	"14-3-3 beta"	"P31946"	19200	21440	130	8107	8165	428	5	5908	5908	5938	413	6	100	100	0	979764	5.392	100000.000	100000.000	0.000	0.000	0.000	0.000	0.000	16.610	2199	2257	2199	2257	120	940	100	998	"S59"
0	0	0	16	9	6	"14-3-3 beta"	"P31946"	19700	21440	150	8134	8233	1361	16	5849	5849	5980	2100	35	74	1	0	1284408	1.073	100000.000	100000.000	0.000	0.000	0.000	0.000	0.000	16.610	2285	2384	2285	2384	156	1272	100	999	"S59"
-75	0	0	16	1	7	"empty"	"empty"	15690	22070	200	5926	5937	280	4	5917	5917	5938	371	6	5	1	0	1876191	-0.003	100000.000	100000.000	0.000	0.000	0.000	0.000	0.000	16.610	9	20	9	20	316	2384	100	1000	"empty"
-75	0	0	16	2	7	"empty"	"empty"	16190	22070	200	5914	5927	238	4	5927	5927	5937	296	4	8	1	0	1872828	-0.034	100000.000	0.000	0.000	0.000	0.000	0.000	0.000	16.610	-13	0	-13	0	316	2384	100	1001	"empty"
-75	0	0	16	3	7	"empty"	"empty"	16690	22070	200	5957	5971	249	4	5936	5936	5954	306	5	9	1	0	1886803	0.056	100000.000	100000.000	0.000	0.000	0.000	0.000	0.000	16.610	21	35	21	35	316	2384	100	1002	"empty"
-75	0	0	16	4	7	"empty"	"empty"	17190	22070	200	5974	5986	213	3	5983	5983	5999	296	4	7	0	0	1891692	-0.044	100000.000	100000.000	0.000	0.000	0.000	0.000	0.000	16.610	-9	3	-9	3	316	2384	100	1003	"empty"
-75	0	0	16	5	7	"empty"	"empty"	17690	22070	200	6032	6057	293	4	5992	5992	6014	365	6	8	1	0	1913925	0.118	100000.000	100000.000	0.000	0.000	0.000	0.000	0.000	16.610	40	65	40	65	316	2384	100	1004	"empty"
-75	0	0	16	6	7	"empty"	"empty"	18190	22070	200	6016	6033	330	5	6001	6001	6022	361	5	9	1	0	1906323	0.030	100000.000	100000.000	0.000	0.000	0.000	0.000	0.000	16.610	15	32	15	32	316	2384	100	1005	"empty"
0	0	0	16	7	7	"Control-Spot"	"p-Tyr"	18670	22060	110	6460	11571	7957	68	5982	5982	6018	540	8	46	37	0	925641	10.283	100000.000	100000.000	0.000	0.000	0.000	0.000	0.000	16.610	478	5589	478	5589	80	656	100	1006	"Control-Spot"
0	0	0	16	8	7	"Control-Spot"	"p-Tyr"	19180	22080	70	23809	21058	5089	24	5936	5936	5944	241	4	100	96	0	673871	62.714	100000.000	100000.000	0.000	0.000	0.000	0.000	0.000	16.610	17873	15122	17873	15122	32	236	100	1007	"Control-Spot"
0	0	0	16	9	7	"Control-Spot"	"p-Tyr"	19670	22080	110	6220	12290	8325	67	5895	5895	5896	241	4	52	46	0	983222	26.531	100000.000	100000.000	0.000	0.000	0.000	0.000	0.000	16.610	325	6395	325	6395	80	656	100	1008	"Control-Spot"
0	0	0	17	1	1	"ACTA1"	"P68133"	2140	24510	80	7545	7555	852	11	5943	5943	5980	376	6	90	88	0	392869	4.189	100000.000	100000.000	0.000	0.000	0.000	0.000	0.000	16.610	1602	1612	1602	1612	52	340	100	1009	"Y55"
0	0	0	17	2	1	"ACTA1"	"P68133"	2640	24510	70	7509	7568	269	3	5955	5955	5982	426	7	100	100	0	242175	3.723	100000.000	100000.000	0.000	0.000	0.000	0.000	0.000	16.610	1554	1613	1554	1613	32	236	100	1010	"Y55"
0	0	0	17	3	1	"ACTA1"	"P68133"	3140	24510	70	7666	7986	1137	14	5997	5997	6047	418	6	100	100	0	255543	4.639	100000.000	100000.000	0.000	0.000	0.000	0.000	0.000	16.610	1669	1989	1669	1989	32	236	100	1011	"Y55"
0	0	0	17	4	1	"A-Raf"	"P10398"	3640	24520	120	6647	6671	412	6	6083	6083	6098	325	5	75	40	0	800568	1.763	100000.000	100000.000	0.000	0.000	0.000	0.000	0.000	16.610	564	588	564	588	120	820	100	1012	"S214"
0	0	0	17	5	1	"A-Raf"	"P10398"	4140	24510	110	6819	6929	742	10	6172	6172	6177	326	5	83	48	0	554346	2.307	100000.000	100000.000	0.000	0.000	0.000	0.000	0.000	16.610	647	757	647	757	80	656	100	1013	"S214"
0	0	0	17	6	1	"A-Raf"	"P10398"	4640	24520	100	6918	6918	321	4	6165	6165	6177	279	4	95	73	0	553446	2.656	100000.000	100000.000	0.000	0.000	0.000	0.000	0.000	16.610	753	753	753	753	80	560	100	1014	"S214"
0	0	0	17	7	1	"Cdk2"	"P24941"	5120	24530	90	7384	7462	666	8	6181	6181	6192	356	5	98	96	0	388016	3.567	100000.000	100000.000	0.000	0.000	0.000	0.000	0.000	16.610	1203	1281	1203	1281	52	420	100	1015	"Y179"
0	0	0	17	8	1	"Cdk2"	"P24941"	5620	24520	110	7338	7224	502	6	6213	6213	6234	283	4	87	80	0	577958	3.498	100000.000	100000.000	0.000	0.000	0.000	0.000	0.000	16.610	1125	1011	1125	1011	80	656	100	1016	"Y179"
0	0	0	17	9	1	"Cdk2"	"P24941"	6130	24540	90	7465	7468	733	9	6254	6254	6290	604	9	88	51	0	388348	1.950	100000.000	100000.000	0.000	0.000	0.000	0.000	0.000	16.610	1211	1214	1211	1214	52	420	100	1017	"Y179"
0	0	0	17	1	2	"Cofilin 1"	"P23528"	2140	25150	90	7490	7388	448	6	5975	5975	6005	382	6	98	92	0	384201	3.620	100000.000	100000.000	0.000	0.000	0.000	0.000	0.000	16.610	1515	1413	1515	1413	52	420	100	1018	"S2"
0	0	0	17	2	2	"Cofilin 1"	"P23528"	2650	25150	80	7240	7247	507	6	6019	6019	6032	286	4	100	90	0	376836	4.248	100000.000	100000.000	0.000	0.000	0.000	0.000	0.000	16.610	1221	1228	1221	1228	52	340	100	1019	"S2"
0	0	0	17	3	2	"Cofilin 1"	"P23528"	3150	25160	80	7376	7294	393	5	6056	6056	6069	305	5	100	92	0	379311	4.016	100000.000	100000.000	0.000	0.000	0.000	0.000	0.000	16.610	1320	1238	1320	1238	52	340	100	1020	"S2"
0	0	0	17	4	2	"CTNNB1"	"P35222"	3640	25140	200	5899	5929	365	6	6100	6100	6135	479	7	2	0	0	1873550	-0.430	100000.000	100000.000	0.000	0.000	0.000	0.000	0.000	16.610	-201	-171	-201	-171	316	2384	100	1021	"S675"
0	0	0	17	5	2	"CTNNB1"	"P35222"	4140	25150	200	5982	6064	597	9	6165	6165	6189	429	6	4	3	0	1916140	-0.291	100000.000	100000.000	0.000	0.000	0.000	0.000	0.000	16.610	-183	-101	-183	-101	316	2384	100	1022	"S675"
0	0	0	17	6	2	"CTNNB1"	"P35222"	4640	25150	200	5889	5927	389	6	6185	6185	6247	1461	23	0	0	0	1872954	-0.219	100000.000	100000.000	0.000	0.000	0.000	0.000	0.000	16.610	-296	-258	-296	-258	316	2384	100	1023	"S675"
0	0	0	17	7	2	"EGFR"	"P00533"	5140	25140	100	6664	6671	326	4	6202	6202	6202	349	5	65	25	0	533690	1.344	100000.000	100000.000	0.000	0.000	0.000	0.000	0.000	16.610	462	469	462	469	80	560	100	1024	"T693"
0	0	0	17	8	2	"EGFR"	"P00533"	5640	25150	90	6910	7098	981	13	6213	6213	6254	406	6	82	36	0	369086	2.079	100000.000	100000.000	0.000	0.000	0.000	0.000	0.000	16.610	697	885	697	885	52	420	100	1025	"T693"
0	0	0	17	9	2	"EGFR"	"P00533"	6150	25150	90	6810	6822	286	4	6233	6233	6274	561	8	57	5	0	354746	0.977	100000.000	100000.000	0.000	0.000	0.000	0.000	0.000	16.610	577	589	577	589	52	420	100	1026	"T693"
0	0	0	17	1	3	"JAK1"	"P23458"	2150	25800	110	9954	9345	1685	18	5964	5964	6032	947	15	83	78	0	747620	3.498	100000.000	100000.000	0.000	0.000	0.000	0.000	0.000	16.610	3990	3381	3990	3381	80	656	100	1027	"Y1035"
0	0	0	17	2	3	"JAK1"	"P23458"	2650	25800	90	10720	10701	1038	9	5972	5972	5994	311	5	98	98	0	556437	15.135	100000.000	100000.000	0.000	0.000	0.000	0.000	0.000	16.610	4748	4729	4748	4729	52	420	100	1028	"Y1035"
0	0	0	17	3	3	"JAK1"	"P23458"	3150	25800	80	10748	10616	1046	9	5989	5989	6016	278	4	98	98	0	552051	16.547	100000.000	100000.000	0.000	0.000	0.000	0.000	0.000	16.610	4759	4627	4759	4627	52	340	100	1029	"Y1035"
0	0	0	17	4	3	"JNK2"	"P45984"	3630	25800	120	11200	10733	2077	19	6078	6078	6136	592	9	95	89	0	1287978	7.765	100000.000	100000.000	0.000	0.000	0.000	0.000	0.000	16.610	5122	4655	5122	4655	120	820	100	1030	"T183"
0	0	0	17	5	3	"JNK2"	"P45984"	4130	25800	110	12657	12364	1739	14	6179	6179	6223	429	6	98	98	0	989087	14.315	100000.000	100000.000	0.000	0.000	0.000	0.000	0.000	16.610	6478	6185	6478	6185	80	656	100	1031	"T183"
0	0	0	17	6	3	"JNK2"	"P45984"	4640	25810	110	12157	12103	1770	14	6210	6210	6221	380	6	100	100	0	968200	15.479	100000.000	100000.000	0.000	0.000	0.000	0.000	0.000	16.610	5947	5893	5947	5893	80	656	100	1032	"T183"
0	0	0	17	7	3	"Kit "	"P10721"	5150	25800	90	8796	8950	756	8	6287	6287	6411	2340	36	67	1	0	465419	1.085	100000.000	100000.000	0.000	0.000	0.000	0.000	0.000	16.610	2509	2663	2509	2663	52	420	100	1033	"Y721"
0	0	0	17	8	3	"Kit "	"P10721"	5650	25800	110	8648	8510	739	8	6286	6286	6297	287	4	96	93	0	680785	7.711	100000.000	100000.000	0.000	0.000	0.000	0.000	0.000	16.610	2362	2224	2362	2224	80	656	100	1034	"Y721"
0	0	0	17	9	3	"Kit "	"P10721"	6150	25790	100	8725	9023	3113	34	6281	6281	6340	1159	18	91	57	0	721863	2.315	100000.000	100000.000	0.000	0.000	0.000	0.000	0.000	16.610	2444	2742	2444	2742	80	560	100	1035	"Y721"
0	0	0	17	1	4	"MK3"	"P22001"	2140	26440	90	10340	10325	1443	13	5909	5909	5955	432	7	100	98	0	536924	10.116	100000.000	100000.000	0.000	0.000	0.000	0.000	0.000	16.610	4431	4416	4431	4416	52	420	100	1036	"Y187"
0	0	0	17	2	4	"MK3"	"P22001"	2650	26440	90	10874	10773	679	6	5921	5921	5957	451	7	100	100	0	560218	10.678	100000.000	100000.000	0.000	0.000	0.000	0.000	0.000	16.610	4953	4852	4953	4852	52	420	100	1037	"Y187"
0	0	0	17	3	4	"MK3"	"P22001"	3150	26450	90	10822	10488	1114	10	5972	5972	6020	496	8	100	98	0	545388	9.008	100000.000	100000.000	0.000	0.000	0.000	0.000	0.000	16.610	4850	4516	4850	4516	52	420	100	1038	"Y187"
0	0	0	17	4	4	"NFAT1 "	"Q13469"	3650	26430	130	6277	6958	5488	78	6086	6086	6166	1219	19	7	3	0	834910	0.650	100000.000	100000.000	0.000	0.000	0.000	0.000	0.000	16.610	191	872	191	872	120	940	100	1039	"S326"
0	0	0	17	5	4	"NFAT1 "	"Q13469"	4160	26440	80	6327	6552	905	13	6242	6242	6240	289	4	25	11	0	340684	1.080	100000.000	100000.000	0.000	0.000	0.000	0.000	0.000	16.610	85	310	85	310	52	340	100	1040	"S326"
0	0	0	17	6	4	"NFAT1 "	"Q13469"	4650	26440	200	6270	6276	281	4	6199	6199	6219	470	7	6	0	0	1983347	0.121	100000.000	100000.000	0.000	0.000	0.000	0.000	0.000	16.610	71	77	71	77	316	2384	100	1041	"S326"
0	0	0	17	7	4	"NFkB-p65 "	"Q04206"	5150	26450	90	7347	7320	329	4	6240	6240	6284	681	10	90	9	0	380633	1.521	100000.000	100000.000	0.000	0.000	0.000	0.000	0.000	16.610	1107	1080	1107	1080	52	420	100	1042	"S276"
0	0	0	17	8	4	"NFkB-p65 "	"Q04206"	5640	26450	90	7311	7336	315	4	6189	6189	6201	264	4	100	98	0	381454	4.299	100000.000	100000.000	0.000	0.000	0.000	0.000	0.000	16.610	1122	1147	1122	1147	52	420	100	1043	"S276"
0	0	0	17	9	4	"NFkB-p65 "	"Q04206"	6140	26440	90	7451	7425	422	5	6276	6276	6302	313	4	96	88	0	386097	3.588	100000.000	100000.000	0.000	0.000	0.000	0.000	0.000	16.610	1175	1149	1175	1149	52	420	100	1044	"S276"
0	0	0	17	1	5	"PDGFRb"	"P09619"	2150	27090	120	17363	15600	3876	24	5905	5905	6069	1954	32	89	85	0	1872006	4.878	100000.000	100000.000	0.000	0.000	0.000	0.000	0.000	16.610	11458	9695	11458	9695	120	820	100	1045	"Y686"
0	0	0	17	2	5	"PDGFRb"	"P09619"	2650	27090	110	18112	18221	2210	12	5902	5902	5958	713	11	100	98	0	1457676	17.199	100000.000	100000.000	0.000	0.000	0.000	0.000	0.000	16.610	12210	12319	12210	12319	80	656	100	1046	"Y686"
0	0	0	17	3	5	"PDGFRb"	"P09619"	3150	27090	120	17741	16139	4042	25	5951	5951	5981	310	5	95	90	0	1936686	32.768	100000.000	100000.000	0.000	0.000	0.000	0.000	0.000	16.610	11790	10188	11790	10188	120	820	100	1047	"Y686"
0	0	0	17	4	5	"PELI2"	"Q96FA3"	3660	27090	130	9664	9522	820	8	6066	6066	6103	356	5	97	96	0	1142617	9.604	100000.000	100000.000	0.000	0.000	0.000	0.000	0.000	16.610	3598	3456	3598	3456	120	940	100	1048	"T290"
0	0	0	17	5	5	"PELI2"	"Q96FA3"	4150	27090	130	9772	9752	1060	10	6172	6172	6179	278	4	100	100	0	1170184	12.853	100000.000	100000.000	0.000	0.000	0.000	0.000	0.000	16.610	3600	3580	3600	3580	120	940	100	1049	"T290"
0	0	0	17	6	5	"PELI2"	"Q96FA3"	4650	27100	120	9767	9425	991	10	6179	6179	6203	456	7	96	92	0	1131051	7.066	100000.000	100000.000	0.000	0.000	0.000	0.000	0.000	16.610	3588	3246	3588	3246	120	820	100	1050	"T290"
0	0	0	17	7	5	"sek1"	"P45985"	5140	27090	80	7123	7052	386	5	6250	6250	6269	313	4	84	71	0	366682	2.502	100000.000	100000.000	0.000	0.000	0.000	0.000	0.000	16.610	873	802	873	802	52	340	100	1051	"S2315"
0	0	0	17	8	5	"sek1"	"P45985"	5650	27090	90	7110	7194	645	8	6262	6262	6704	4202	62	0	0	0	374106	0.117	100000.000	100000.000	0.000	0.000	0.000	0.000	0.000	16.610	848	932	848	932	52	420	100	1052	"S2315"
0	0	0	17	9	5	"sek1"	"P45985"	6140	27090	100	7139	7188	578	8	6250	6250	6272	354	5	93	71	0	575068	2.588	100000.000	100000.000	0.000	0.000	0.000	0.000	0.000	16.610	889	938	889	938	80	560	100	1053	"S2315"
0	0	0	17	1	6	"SMAD3"	"Q15796"	2150	27730	140	6647	6722	513	7	5994	5994	6007	480	7	68	24	0	1048582	1.490	100000.000	100000.000	0.000	0.000	0.000	0.000	0.000	16.610	653	728	653	728	156	1140	100	1054	"S416"
0	0	0	17	2	6	"SMAD3"	"Q15796"	2650	27730	140	6663	6699	520	7	5917	5917	5944	387	6	85	46	0	1045106	1.951	100000.000	100000.000	0.000	0.000	0.000	0.000	0.000	16.610	746	782	746	782	156	1140	100	1055	"S416"
0	0	0	17	3	6	"SMAD3"	"Q15796"	3150	27720	140	6629	6671	577	8	5967	5967	5986	273	4	86	59	0	1040602	2.509	100000.000	100000.000	0.000	0.000	0.000	0.000	0.000	16.610	662	704	662	704	156	1140	100	1056	"S416"
0	0	0	17	4	6	"TAK1 "	"O43318"	3650	27720	170	9362	9286	1043	11	6061	6061	6087	343	5	95	94	0	1931462	9.327	100000.000	100000.000	0.000	0.000	0.000	0.000	0.000	16.610	3301	3225	3301	3225	208	1660	100	1057	"T178"
0	0	0	17	5	6	"TAK1 "	"O43318"	4140	27720	160	9582	9468	1015	10	6164	6164	6210	611	9	95	93	0	1969362	5.332	100000.000	100000.000	0.000	0.000	0.000	0.000	0.000	16.610	3418	3304	3418	3304	208	1512	100	1058	"T178"
0	0	0	17	6	6	"TAK1 "	"O43318"	4640	27730	170	9075	8915	930	10	6102	6102	6161	881	14	94	91	0	1854421	3.126	100000.000	100000.000	0.000	0.000	0.000	0.000	0.000	16.610	2973	2813	2973	2813	208	1660	100	1059	"T178"
0	0	0	17	7	6	"TNIK"	"Q9UKE5"	5140	27730	140	8129	7889	954	12	6132	6132	6153	392	6	86	80	0	1230733	4.429	100000.000	100000.000	0.000	0.000	0.000	0.000	0.000	16.610	1997	1757	1997	1757	156	1140	100	1060	"T181"
0	0	0	17	8	6	"TNIK"	"Q9UKE5"	5640	27730	130	8416	8422	1011	12	6180	6180	6309	2177	34	55	0	0	1010617	0.971	100000.000	100000.000	0.000	0.000	0.000	0.000	0.000	16.610	2236	2242	2236	2242	120	940	100	1061	"T181"
0	0	0	17	9	6	"TNIK"	"Q9UKE5"	6140	27730	140	8425	8322	2419	29	6223	6223	6280	1805	28	73	1	0	1298262	1.131	100000.000	100000.000	0.000	0.000	0.000	0.000	0.000	16.610	2202	2099	2202	2099	156	1140	100	1062	"T181"
-75	0	0	17	1	7	"empty"	"empty"	2140	28370	200	5985	6247	2714	43	5929	5929	5956	395	6	11	1	0	1973946	0.737	100000.000	100000.000	0.000	0.000	0.000	0.000	0.000	16.610	56	318	56	318	316	2384	100	1063	"empty"
-75	0	0	17	2	7	"empty"	"empty"	2640	28370	200	5938	6052	1738	28	5938	5938	5975	481	8	5	1	0	1912307	0.160	0.000	100000.000	0.000	0.000	0.000	0.000	0.000	Error	0	114	0	114	316	2384	100	1064	"empty"
-75	0	0	17	3	7	"empty"	"empty"	3140	28370	200	5942	5991	677	11	5933	5933	5972	519	8	3	0	0	1893211	0.037	100000.000	100000.000	0.000	0.000	0.000	0.000	0.000	16.610	9	58	9	58	316	2384	100	1065	"empty"
-75	0	0	17	4	7	"empty"	"empty"	3640	28370	200	6013	6039	378	6	6005	6005	6051	635	10	2	0	0	1908419	-0.019	100000.000	100000.000	0.000	0.000	0.000	0.000	0.000	16.610	8	34	8	34	316	2384	100	1066	"empty"
-75	0	0	17	5	7	"empty"	"empty"	4140	28370	200	6036	6055	282	4	6029	6029	6065	597	9	2	0	0	1913506	-0.017	100000.000	100000.000	0.000	0.000	0.000	0.000	0.000	16.610	7	26	7	26	316	2384	100	1067	"empty"
-75	0	0	17	6	7	"empty"	"empty"	4640	28370	200	6067	6052	362	5	5973	5973	6026	1032	17	0	0	0	1912319	0.025	100000.000	100000.000	0.000	0.000	0.000	0.000	0.000	16.610	94	79	94	79	316	2384	100	1068	"empty"
-75	0	0	17	7	7	"empty"	"empty"	5140	28370	200	5990	6038	410	6	6040	6040	6049	361	5	8	1	0	1908107	-0.030	100000.000	100000.000	0.000	0.000	0.000	0.000	0.000	16.610	-50	-2	-50	-2	316	2384	100	1069	"empty"
-75	0	0	17	8	7	"empty"	"empty"	5640	28370	200	6153	6545	3411	52	6105	6105	6119	339	5	16	3	0	2068357	1.257	100000.000	100000.000	0.000	0.000	0.000	0.000	0.000	16.610	48	440	48	440	316	2384	100	1070	"empty"
-75	0	0	17	9	7	"empty"	"empty"	6140	28370	200	6150	6178	459	7	6135	6135	6236	1532	24	0	0	0	1952095	-0.038	100000.000	100000.000	0.000	0.000	0.000	0.000	0.000	16.610	15	43	15	43	316	2384	100	1071	"empty"
0	0	0	18	1	1	"PKACa "	"P17612"	6610	24540	120	10862	10136	1832	18	6183	6183	6204	490	7	89	85	0	1216377	8.024	100000.000	100000.000	0.000	0.000	0.000	0.000	0.000	16.610	4679	3953	4679	3953	120	820	100	1072	"T197"
0	0	0	18	2	1	"PKACa "	"P17612"	7110	24550	110	10976	10851	908	8	6108	6108	6143	622	10	100	98	0	868058	7.569	100000.000	100000.000	0.000	0.000	0.000	0.000	0.000	16.610	4868	4743	4868	4743	80	656	100	1073	"T197"
0	0	0	18	3	1	"PKACa "	"P17612"	7610	24540	110	10703	11796	5226	44	6054	6054	6147	1645	26	98	92	0	943684	3.434	100000.000	100000.000	0.000	0.000	0.000	0.000	0.000	16.610	4649	5742	4649	5742	80	656	100	1074	"T197"
0	0	0	18	4	1	"PTEN"	"P60484"	8120	24530	130	6518	6590	641	9	5970	5970	6005	544	9	50	6	0	790848	1.075	100000.000	100000.000	0.000	0.000	0.000	0.000	0.000	16.610	548	620	548	620	120	940	100	1075	"Y315"
0	0	0	18	5	1	"PTEN"	"P60484"	8620	24550	140	6366	6592	1826	27	5933	5933	5966	351	5	59	21	0	1028362	1.783	100000.000	100000.000	0.000	0.000	0.000	0.000	0.000	16.610	433	659	433	659	156	1140	100	1076	"Y315"
0	0	0	18	6	1	"PTEN"	"P60484"	9130	24560	140	6364	6413	377	5	5943	5943	5972	549	9	30	3	0	1000422	0.803	100000.000	100000.000	0.000	0.000	0.000	0.000	0.000	16.610	421	470	421	470	156	1140	100	1077	"Y315"
0	0	0	18	7	1	"SOC3"	"O14543"	9630	24560	80	6570	6870	1566	22	5948	5948	5955	295	4	76	51	0	357229	3.102	100000.000	100000.000	0.000	0.000	0.000	0.000	0.000	16.610	622	922	622	922	52	340	100	1078	"Y204"
0	0	0	18	8	1	"SOC3"	"O14543"	10120	24570	80	6539	6524	250	3	6017	6017	6015	308	5	73	34	0	339251	1.653	100000.000	100000.000	0.000	0.000	0.000	0.000	0.000	16.610	522	507	522	507	52	340	100	1079	"Y204"
0	0	0	18	9	1	"SOC3"	"O14543"	10620	24560	100	6458	6436	364	5	6040	6040	6069	372	6	53	16	0	514890	0.987	100000.000	100000.000	0.000	0.000	0.000	0.000	0.000	16.610	418	396	418	396	80	560	100	1080	"Y204"
0	0	0	18	1	2	"STAT3 "	"P40763"	6620	25190	110	9171	9172	524	5	6176	6176	6217	580	9	98	98	0	733775	5.095	100000.000	100000.000	0.000	0.000	0.000	0.000	0.000	16.610	2995	2996	2995	2996	80	656	100	1081	"S691"
0	0	0	18	2	2	"STAT3 "	"P40763"	7120	25190	120	8806	8473	1507	17	6090	6090	6086	323	5	86	83	0	1016772	7.390	100000.000	100000.000	0.000	0.000	0.000	0.000	0.000	16.610	2716	2383	2716	2383	120	820	100	1082	"S691"
0	0	0	18	3	2	"STAT3 "	"P40763"	7630	25190	110	9005	8966	789	8	6053	6053	6084	402	6	100	98	0	717291	7.169	100000.000	100000.000	0.000	0.000	0.000	0.000	0.000	16.610	2952	2913	2952	2913	80	656	100	1083	"S691"
0	0	0	18	4	2	"STAT6 "	"P42226"	8120	25190	150	6440	6497	342	5	5981	5981	5994	419	6	57	18	0	1013506	1.200	100000.000	100000.000	0.000	0.000	0.000	0.000	0.000	16.610	459	516	459	516	156	1272	100	1084	"T645"
0	0	0	18	5	2	"STAT6 "	"P42226"	8620	25200	160	6363	6391	327	5	5983	5983	5995	328	5	58	21	0	1329257	1.207	100000.000	100000.000	0.000	0.000	0.000	0.000	0.000	16.610	380	408	380	408	208	1512	100	1085	"T645"
0	0	0	18	6	2	"STAT6 "	"P42226"	9120	25200	200	6252	6307	613	9	5947	5947	5968	473	7	30	5	0	1992874	0.717	100000.000	100000.000	0.000	0.000	0.000	0.000	0.000	16.610	305	360	305	360	316	2384	100	1086	"T645"
0	0	0	18	7	2	"14-3-3 beta"	"P31946"	9620	25200	140	15853	15056	3304	21	5911	5911	5960	817	13	93	92	0	2348802	11.133	100000.000	100000.000	0.000	0.000	0.000	0.000	0.000	16.610	9942	9145	9942	9145	156	1140	100	1087	"S185"
0	0	0	18	8	2	"14-3-3 beta"	"P31946"	10120	25200	130	15918	16078	2887	17	5957	5957	5965	293	4	100	100	0	1929411	34.515	100000.000	100000.000	0.000	0.000	0.000	0.000	0.000	16.610	9961	10121	9961	10121	120	940	100	1088	"S185"
0	0	0	18	9	2	"14-3-3 beta"	"P31946"	10620	25200	130	16040	15970	1253	7	6003	6003	6009	307	5	100	100	0	1916392	32.446	100000.000	100000.000	0.000	0.000	0.000	0.000	0.000	16.610	10037	9967	10037	9967	120	940	100	1089	"S185"
0	0	0	18	1	3	"Tgfbr2"	"P37173"	6620	25820	160	6979	7040	581	8	6243	6243	6259	358	5	84	51	0	1464267	2.182	100000.000	100000.000	0.000	0.000	0.000	0.000	0.000	16.610	736	797	736	797	208	1512	100	1090	"S409"
0	0	0	18	2	3	"Tgfbr2"	"P37173"	7120	25840	140	6840	7491	4163	55	6125	6125	6141	316	5	87	57	0	1168634	4.272	100000.000	100000.000	0.000	0.000	0.000	0.000	0.000	16.610	715	1366	715	1366	156	1140	100	1091	"S409"
0	0	0	18	3	3	"Tgfbr2"	"P37173"	7620	25840	150	6768	6946	1521	21	6049	6049	6206	2426	39	1	1	0	1083631	0.305	100000.000	100000.000	0.000	0.000	0.000	0.000	0.000	16.610	719	897	719	897	156	1272	100	1092	"S409"
0	0	0	18	4	3	"Tyk2"	"P29597"	8120	25830	100	10373	9725	1751	18	5978	5978	5985	384	6	90	85	0	778008	9.740	100000.000	100000.000	0.000	0.000	0.000	0.000	0.000	16.610	4395	3747	4395	3747	80	560	100	1093	"Y1054/5"
0	0	0	18	5	3	"Tyk2"	"P29597"	8630	25840	100	10327	10176	1386	13	5911	5911	5904	241	4	97	97	0	814068	17.726	100000.000	100000.000	0.000	0.000	0.000	0.000	0.000	16.610	4416	4265	4416	4265	80	560	100	1094	"Y1054/5"
0	0	0	18	6	3	"Tyk2"	"P29597"	9130	25840	100	10100	9858	1120	11	5912	5912	5947	450	7	97	96	0	788665	8.691	100000.000	100000.000	0.000	0.000	0.000	0.000	0.000	16.610	4188	3946	4188	3946	80	560	100	1095	"Y1054/5"
0	0	0	18	7	3	"caveolin-1"	"Q03135"	9620	25850	120	7658	7559	1072	14	5922	5922	5952	509	8	85	80	0	907087	3.157	100000.000	100000.000	0.000	0.000	0.000	0.000	0.000	16.610	1736	1637	1736	1637	120	820	100	1096	"Y14"
0	0	0	18	8	3	"caveolin-1"	"Q03135"	10120	25850	110	7826	7860	507	6	5989	5989	6009	346	5	100	100	0	628817	5.350	100000.000	100000.000	0.000	0.000	0.000	0.000	0.000	16.610	1837	1871	1837	1871	80	656	100	1097	"Y14"
0	0	0	18	9	3	"caveolin-1"	"Q03135"	10620	25860	100	7972	7881	573	7	6013	6013	6027	267	4	96	95	0	630504	6.944	100000.000	100000.000	0.000	0.000	0.000	0.000	0.000	16.610	1959	1868	1959	1868	80	560	100	1098	"Y14"
0	0	0	18	1	4	"Cdc42 "	"P60953"	6610	26470	110	8323	8521	1374	16	6188	6188	6201	304	4	98	98	0	681716	7.632	100000.000	100000.000	0.000	0.000	0.000	0.000	0.000	16.610	2135	2333	2135	2333	80	656	100	1099	"Y32"
0	0	0	18	2	4	"Cdc42 "	"P60953"	7120	26480	120	8298	8056	810	10	6149	6149	6165	396	6	92	85	0	966728	4.775	100000.000	100000.000	0.000	0.000	0.000	0.000	0.000	16.610	2149	1907	2149	1907	120	820	100	1100	"Y32"
0	0	0	18	3	4	"Cdc42 "	"P60953"	7620	26470	110	8235	8179	448	5	6010	6010	6049	570	9	100	98	0	654320	3.737	100000.000	100000.000	0.000	0.000	0.000	0.000	0.000	16.610	2225	2169	2225	2169	80	656	100	1101	"Y32"
0	0	0	18	4	4	"Flt3"	"P36888"	8130	26470	110	8350	8325	598	7	5977	5977	5991	321	5	100	100	0	665977	7.271	100000.000	100000.000	0.000	0.000	0.000	0.000	0.000	16.610	2373	2348	2373	2348	80	656	100	1102	"Y591"
0	0	0	18	5	4	"Flt3"	"P36888"	8630	26490	110	8199	8093	669	8	5933	5933	5966	592	9	95	91	0	647425	3.593	100000.000	100000.000	0.000	0.000	0.000	0.000	0.000	16.610	2266	2160	2266	2160	80	656	100	1103	"Y591"
0	0	0	18	6	4	"Flt3"	"P36888"	9130	26490	100	8289	8206	643	7	5913	5913	5922	399	6	98	97	0	656469	5.724	100000.000	100000.000	0.000	0.000	0.000	0.000	0.000	16.610	2376	2293	2376	2293	80	560	100	1104	"Y591"
0	0	0	18	7	4	"gp130 "	"P40189"	9620	26500	130	7232	7169	572	7	5906	5906	5921	312	5	92	87	0	860298	4.000	100000.000	100000.000	0.000	0.000	0.000	0.000	0.000	16.610	1326	1263	1326	1263	120	940	100	1105	"Y767"
0	0	0	18	8	4	"gp130 "	"P40189"	10120	26500	100	7296	8251	6846	82	5956	5956	5999	570	9	97	70	1	660096	3.951	100000.000	100000.000	0.000	0.000	0.000	0.000	0.000	16.610	1340	2295	1340	2295	80	560	100	1106	"Y767"
0	0	0	18	9	4	"gp130 "	"P40189"	10620	26500	130	7178	7014	601	8	6004	6004	6035	461	7	79	64	0	841648	2.124	100000.000	100000.000	0.000	0.000	0.000	0.000	0.000	16.610	1174	1010	1174	1010	120	940	100	1107	"Y767"
0	0	0	18	1	5	"IKK-beta "	"O14920"	6610	27120	110	10142	10263	901	8	6188	6188	6196	306	4	100	100	0	821020	13.291	100000.000	100000.000	0.000	0.000	0.000	0.000	0.000	16.610	3954	4075	3954	4075	80	656	100	1108	"Y199"
0	0	0	18	2	5	"IKK-beta "	"O14920"	7120	27130	120	9935	9645	1251	12	6095	6095	6096	343	5	94	93	0	1157425	10.347	100000.000	100000.000	0.000	0.000	0.000	0.000	0.000	16.610	3840	3550	3840	3550	120	820	100	1109	"Y199"
0	0	0	18	3	5	"IKK-beta "	"O14920"	7620	27120	120	9635	9371	1158	12	6027	6027	6028	323	5	96	91	0	1124482	10.350	100000.000	100000.000	0.000	0.000	0.000	0.000	0.000	16.610	3608	3344	3608	3344	120	820	100	1110	"Y199"
0	0	0	18	4	5	"IRAK1"	"P51617"	8120	27120	130	11891	11972	905	7	5955	5955	5963	363	6	100	100	0	1436684	16.554	100000.000	100000.000	0.000	0.000	0.000	0.000	0.000	16.610	5936	6017	5936	6017	120	940	100	1111	"T209"
0	0	0	18	5	5	"IRAK1"	"P51617"	8620	27130	140	11569	11015	1726	15	5902	5902	5916	423	7	94	93	0	1718279	12.054	100000.000	100000.000	0.000	0.000	0.000	0.000	0.000	16.610	5667	5113	5667	5113	156	1140	100	1112	"T209"
0	0	0	18	6	5	"IRAK1"	"P51617"	9120	27140	120	11431	11520	691	5	5854	5854	5896	345	5	100	100	0	1382454	16.301	100000.000	100000.000	0.000	0.000	0.000	0.000	0.000	16.610	5577	5666	5577	5666	120	820	100	1113	"T209"
0	0	0	18	7	5	"IRS-1"	"P35568"	9620	27140	90	7165	7132	316	4	5915	5915	5925	262	4	100	100	0	370873	4.607	100000.000	100000.000	0.000	0.000	0.000	0.000	0.000	16.610	1250	1217	1250	1217	52	420	100	1114	"S312"
0	0	0	18	8	5	"IRS-1"	"P35568"	10120	27140	80	7414	7411	322	4	5971	5971	5980	253	4	100	100	0	385392	5.656	100000.000	100000.000	0.000	0.000	0.000	0.000	0.000	16.610	1443	1440	1443	1440	52	340	100	1115	"S312"
0	0	0	18	9	5	"IRS-1"	"P35568"	10610	27130	80	7500	7470	406	5	6001	6001	6058	553	9	98	82	0	388465	2.553	100000.000	100000.000	0.000	0.000	0.000	0.000	0.000	16.610	1499	1469	1499	1469	52	340	100	1116	"S312"
0	0	0	18	1	6	"Malt1"	"Q9UDY8"	6610	27760	200	6080	6075	342	5	6151	6151	6171	461	7	2	0	0	1919760	-0.208	100000.000	100000.000	0.000	0.000	0.000	0.000	0.000	16.610	-71	-76	-71	-76	316	2384	100	1117	"S135"
0	0	0	18	2	6	"Malt1"	"Q9UDY8"	7110	27760	200	6027	6015	301	5	6072	6072	6084	405	6	4	0	0	1900642	-0.170	100000.000	100000.000	0.000	0.000	0.000	0.000	0.000	16.610	-45	-57	-45	-57	316	2384	100	1118	"S135"
0	0	0	18	3	6	"Malt1"	"Q9UDY8"	7610	27760	200	5891	5922	345	5	5989	5989	6024	932	15	0	0	0	1871360	-0.109	100000.000	100000.000	0.000	0.000	0.000	0.000	0.000	16.610	-98	-67	-98	-67	316	2384	100	1119	"S135"
0	0	0	18	4	6	"MEK1 "	"Q02750"	8120	27770	100	7188	7132	639	8	5891	5891	5924	436	7	91	75	0	570527	2.771	100000.000	100000.000	0.000	0.000	0.000	0.000	0.000	16.610	1297	1241	1297	1241	80	560	100	1120	"T385"
0	0	0	18	5	6	"MEK1 "	"Q02750"	8610	27770	80	7256	7268	497	6	5843	5843	5866	264	4	98	96	0	377910	5.311	100000.000	100000.000	0.000	0.000	0.000	0.000	0.000	16.610	1413	1425	1413	1425	52	340	100	1121	"T385"
0	0	0	18	6	6	"MEK1 "	"Q02750"	9110	27780	90	7157	7133	378	5	5831	5831	5855	391	6	96	90	0	370903	3.269	100000.000	100000.000	0.000	0.000	0.000	0.000	0.000	16.610	1326	1302	1326	1302	52	420	100	1122	"T385"
0	0	0	18	7	6	"p47phox "	"P14598"	9600	27770	200	5957	6230	2784	44	5868	5868	6898	7258	105	0	0	0	1968538	-0.092	100000.000	100000.000	0.000	0.000	0.000	0.000	0.000	16.610	89	362	89	362	316	2384	100	1123	"S359"
0	0	0	18	8	6	"p47phox "	"P14598"	10090	27760	140	6288	6470	1219	18	5951	5951	5971	341	5	49	19	0	1009321	1.463	100000.000	100000.000	0.000	0.000	0.000	0.000	0.000	16.610	337	519	337	519	156	1140	100	1124	"S359"
0	0	0	18	9	6	"p47phox "	"P14598"	10580	27760	200	6145	6622	4092	61	6018	6018	6041	390	6	23	7	0	2092567	1.490	100000.000	100000.000	0.000	0.000	0.000	0.000	0.000	16.610	127	604	127	604	316	2384	100	1125	"S359"
-75	0	0	18	1	7	"empty"	"empty"	6600	28410	200	6119	6127	275	4	6094	6094	6104	386	6	6	1	0	1936065	0.060	100000.000	100000.000	0.000	0.000	0.000	0.000	0.000	16.610	25	33	25	33	316	2384	100	1126	"empty"
-75	0	0	18	2	7	"empty"	"empty"	7100	28410	200	6002	6021	276	4	6047	6047	6055	422	6	4	0	0	1902584	-0.081	100000.000	100000.000	0.000	0.000	0.000	0.000	0.000	16.610	-45	-26	-45	-26	316	2384	100	1127	"empty"
-75	0	0	18	3	7	"empty"	"empty"	7600	28410	200	5944	5959	312	5	5963	5963	5991	415	6	7	1	0	1883042	-0.077	100000.000	100000.000	0.000	0.000	0.000	0.000	0.000	16.610	-19	-4	-19	-4	316	2384	100	1128	"empty"
-75	0	0	18	4	7	"empty"	"empty"	8100	28410	200	5955	5964	393	6	5902	5902	5945	705	11	1	0	0	1884679	0.027	100000.000	100000.000	0.000	0.000	0.000	0.000	0.000	16.610	53	62	53	62	316	2384	100	1129	"empty"
-75	0	0	18	5	7	"empty"	"empty"	8600	28410	200	5915	5896	286	4	5906	5906	5922	369	6	6	0	0	1863179	-0.070	100000.000	100000.000	0.000	0.000	0.000	0.000	0.000	16.610	9	-10	9	-10	316	2384	100	1130	"empty"
-75	0	0	18	6	7	"empty"	"empty"	9100	28410	200	5953	5953	235	3	5908	5908	5934	375	6	6	0	0	1881068	0.051	100000.000	100000.000	0.000	0.000	0.000	0.000	0.000	16.610	45	45	45	45	316	2384	100	1131	"empty"
0	0	0	18	7	7	"GLQAWPG-pS-AIPQFLG_GLQAWPGEAIPQFLG_20vs80"	"GLQAWPG-pS-AIPQFLG_GLQAWPGEAIPQFLG_20vs80"	9610	28400	80	12557	12321	1738	14	5933	5933	5949	281	4	100	100	0	640673	22.676	100000.000	100000.000	0.000	0.000	0.000	0.000	0.000	16.610	6624	6388	6624	6388	52	340	100	1132	"GLQAWPG-pS-AIPQFLG_GLQAWPGEAIPQFLG_20vs80"
0	0	0	18	8	7	"GLQAWPG-pS-AIPQFLG_GLQAWPGEAIPQFLG_20vs80"	"GLQAWPG-pS-AIPQFLG_GLQAWPGEAIPQFLG_20vs80"	10110	28410	90	12364	11745	1604	13	5968	5968	6010	451	7	100	100	0	610761	12.716	100000.000	100000.000	0.000	0.000	0.000	0.000	0.000	16.610	6396	5777	6396	5777	52	420	100	1133	"GLQAWPG-pS-AIPQFLG_GLQAWPGEAIPQFLG_20vs80"
0	0	0	18	9	7	"GLQAWPG-pS-AIPQFLG_GLQAWPGEAIPQFLG_20vs80"	"GLQAWPG-pS-AIPQFLG_GLQAWPGEAIPQFLG_20vs80"	10610	28400	90	12336	12209	1505	12	6012	6012	6038	554	9	98	98	0	634869	11.139	100000.000	100000.000	0.000	0.000	0.000	0.000	0.000	16.610	6324	6197	6324	6197	52	420	100	1134	"GLQAWPG-pS-AIPQFLG_GLQAWPGEAIPQFLG_20vs80"
0	0	0	19	1	1	"JAK1"	"P23458"	11080	24550	90	7042	7061	376	5	6032	6032	6049	263	4	100	94	0	367154	3.848	100000.000	100000.000	0.000	0.000	0.000	0.000	0.000	16.610	1010	1029	1010	1029	52	420	100	1135	"Y220"
0	0	0	19	2	1	"JAK1"	"P23458"	11580	24550	140	6478	6644	955	14	6014	6014	6081	1264	20	9	3	0	1036475	0.445	100000.000	100000.000	0.000	0.000	0.000	0.000	0.000	16.610	464	630	464	630	156	1140	100	1136	"Y220"
0	0	0	19	3	1	"JAK1"	"P23458"	12090	24560	100	7065	6999	500	7	6047	6047	6075	564	9	82	31	0	559887	1.638	100000.000	100000.000	0.000	0.000	0.000	0.000	0.000	16.610	1018	952	1018	952	80	560	100	1137	"Y220"
0	0	0	19	4	1	"Jun "	"P05412"	12590	24550	80	7127	7118	347	4	6085	6085	6082	238	3	96	96	0	370145	4.353	100000.000	100000.000	0.000	0.000	0.000	0.000	0.000	16.610	1042	1033	1042	1033	52	340	100	1138	"S243"
0	0	0	19	5	1	"Jun "	"P05412"	13090	24550	90	7048	7033	421	5	6108	6108	6141	356	5	90	78	0	365729	2.506	100000.000	100000.000	0.000	0.000	0.000	0.000	0.000	16.610	940	925	940	925	52	420	100	1139	"S243"
0	0	0	19	6	1	"Jun "	"P05412"	13580	24560	200	5735	5783	406	7	5798	5798	5843	400	6	10	2	0	1827339	-0.150	100000.000	100000.000	0.000	0.000	0.000	0.000	0.000	16.610	-63	-15	-63	-15	316	2384	100	1140	"S243"
0	0	0	19	7	1	"Kit "	"P10721"	14080	24580	80	8630	8186	1091	13	5992	5992	6032	323	5	84	82	0	425697	6.669	100000.000	100000.000	0.000	0.000	0.000	0.000	0.000	16.610	2638	2194	2638	2194	52	340	100	1141	"Y568/70"
0	0	0	19	8	1	"Kit "	"P10721"	14590	24570	200	5997	6295	1029	16	5988	5988	5997	265	4	21	13	0	1989109	1.125	100000.000	100000.000	0.000	0.000	0.000	0.000	0.000	16.610	9	307	9	307	316	2384	100	1142	"Y568/70"
0	0	0	19	9	1	"Kit "	"P10721"	15100	24570	200	6010	6338	979	15	5952	5952	5993	614	10	15	12	0	2002767	0.562	100000.000	100000.000	0.000	0.000	0.000	0.000	0.000	16.610	58	386	58	386	316	2384	100	1143	"Y568/70"
0	0	0	19	1	2	"Mlk3"	"Q16584"	11080	25190	80	9786	9846	451	4	5992	5992	5999	246	4	100	100	0	512017	15.638	100000.000	100000.000	0.000	0.000	0.000	0.000	0.000	16.610	3794	3854	3794	3854	52	340	100	1144	"S281"
0	0	0	19	2	2	"Mlk3"	"Q16584"	11580	25200	100	9573	8894	1422	15	5996	5996	6004	250	4	91	86	0	711551	11.560	100000.000	100000.000	0.000	0.000	0.000	0.000	0.000	16.610	3577	2898	3577	2898	80	560	100	1145	"S281"
0	0	0	19	3	2	"Mlk3"	"Q16584"	12080	25200	100	9825	9520	1036	10	6058	6058	6069	289	4	96	96	0	761598	11.941	100000.000	100000.000	0.000	0.000	0.000	0.000	0.000	16.610	3767	3462	3767	3462	80	560	100	1146	"S281"
0	0	0	19	4	2	"NFAT2 "	"O95644"	12590	25190	90	8273	8338	488	5	6007	6007	6022	264	4	100	100	0	433563	8.773	100000.000	100000.000	0.000	0.000	0.000	0.000	0.000	16.610	2266	2331	2266	2331	52	420	100	1147	"S172"
0	0	0	19	5	2	"NFAT2 "	"O95644"	13090	25200	90	8312	8308	295	3	6025	6025	6050	369	6	100	100	0	431996	6.119	100000.000	100000.000	0.000	0.000	0.000	0.000	0.000	16.610	2287	2283	2287	2283	52	420	100	1148	"S172"
0	0	0	19	6	2	"NFAT2 "	"O95644"	13600	25200	130	7397	7037	899	12	5778	5778	5920	1044	17	60	18	0	844441	1.070	100000.000	100000.000	0.000	0.000	0.000	0.000	0.000	16.610	1619	1259	1619	1259	120	940	100	1149	"S172"
0	0	0	19	7	2	"PI3-kinase p85 subunit beta"	"O00459"	14100	25210	70	10422	10379	573	5	6033	6033	6020	269	4	100	100	0	332115	16.204	100000.000	100000.000	0.000	0.000	0.000	0.000	0.000	16.610	4389	4346	4389	4346	32	236	100	1150	"Y464"
0	0	0	19	8	2	"PI3-kinase p85 subunit beta"	"O00459"	14610	25210	70	10305	10016	1182	11	5908	5908	5914	297	5	96	96	0	320524	13.811	100000.000	100000.000	0.000	0.000	0.000	0.000	0.000	16.610	4397	4108	4397	4108	32	236	100	1151	"Y464"
0	0	0	19	9	2	"PI3-kinase p85 subunit beta"	"O00459"	15110	25210	200	5976	6472	1409	21	5949	5949	6030	1612	26	12	10	0	2045285	0.274	100000.000	100000.000	0.000	0.000	0.000	0.000	0.000	16.610	27	523	27	523	316	2384	100	1152	"Y464"
0	0	0	19	1	3	"p47phox "	"P14598"	11080	25820	200	6028	6085	475	7	6043	6043	6066	369	6	12	4	0	1923008	0.051	100000.000	100000.000	0.000	0.000	0.000	0.000	0.000	16.610	-15	42	-15	42	316	2384	100	1153	"S370"
0	0	0	19	2	3	"p47phox "	"P14598"	11580	25820	200	6127	6175	592	9	6064	6064	6078	341	5	19	4	0	1951213	0.284	100000.000	100000.000	0.000	0.000	0.000	0.000	0.000	16.610	63	111	63	111	316	2384	100	1154	"S370"
0	0	0	19	3	3	"p47phox "	"P14598"	12080	25830	200	6042	6046	300	4	6054	6054	6065	297	4	13	2	0	1910655	-0.064	100000.000	100000.000	0.000	0.000	0.000	0.000	0.000	16.610	-12	-8	-12	-8	316	2384	100	1155	"S370"
0	0	0	19	4	3	"PDGFRb"	"P09619"	12590	25840	110	6984	6971	245	3	6045	6045	6067	352	5	98	82	0	557661	2.568	100000.000	100000.000	0.000	0.000	0.000	0.000	0.000	16.610	939	926	939	926	80	656	100	1156	"Y716"
0	0	0	19	5	3	"PDGFRb"	"P09619"	13100	25830	100	7030	8283	7556	91	6055	6055	6081	397	6	92	67	1	662665	5.547	100000.000	100000.000	0.000	0.000	0.000	0.000	0.000	16.610	975	2228	975	2228	80	560	100	1157	"Y716"
0	0	0	19	6	3	"PDGFRb"	"P09619"	13590	25830	100	6711	6706	456	6	5690	5690	5706	298	5	95	91	0	536446	3.356	100000.000	100000.000	0.000	0.000	0.000	0.000	0.000	16.610	1021	1016	1021	1016	80	560	100	1158	"Y716"
0	0	0	19	7	3	"Rack1"	"P63244"	14090	25830	140	8252	8195	1008	12	6022	6022	6043	332	5	98	96	0	1278484	6.482	100000.000	100000.000	0.000	0.000	0.000	0.000	0.000	16.610	2230	2173	2230	2173	156	1140	100	1159	"y246"
0	0	0	19	8	3	"Rack1"	"P63244"	14590	25840	140	8185	8135	621	7	5952	5952	5973	479	8	100	98	0	1269050	4.514	100000.000	100000.000	0.000	0.000	0.000	0.000	0.000	16.610	2233	2183	2233	2183	156	1140	100	1160	"y246"
0	0	0	19	9	3	"Rack1"	"P63244"	15100	25860	140	7616	8684	3952	45	5973	5973	5987	297	4	99	98	0	1354716	9.081	100000.000	100000.000	0.000	0.000	0.000	0.000	0.000	16.610	1643	2711	1643	2711	156	1140	100	1161	"y246"
0	0	0	19	1	4	"Sek1"	"P45985"	11080	26470	200	6047	6742	5509	81	6035	6035	6051	321	5	13	5	0	2130472	2.153	100000.000	100000.000	0.000	0.000	0.000	0.000	0.000	16.610	12	707	12	707	316	2384	100	1162	"S80"
0	0	0	19	2	4	"Sek1"	"P45985"	11590	26470	200	6004	6045	320	5	6080	6080	6106	482	7	4	1	0	1910163	-0.127	100000.000	100000.000	0.000	0.000	0.000	0.000	0.000	16.610	-76	-35	-76	-35	316	2384	100	1163	"S80"
0	0	0	19	3	4	"Sek1"	"P45985"	12090	26470	110	6089	6238	859	13	6028	6028	6071	584	9	8	5	0	499030	0.286	100000.000	100000.000	0.000	0.000	0.000	0.000	0.000	16.610	61	210	61	210	80	656	100	1164	"S80"
0	0	0	19	4	4	"process-control__"	"GGSGGSGDYKDDDDK"	12600	26490	90	8041	7878	664	8	6092	6092	6100	284	4	92	92	0	409638	6.261	100000.000	100000.000	0.000	0.000	0.000	0.000	0.000	16.610	1949	1786	1949	1786	52	420	100	1165	"process-control__"
0	0	0	19	5	4	"process-control__"	"GGSGGSGDYKDDDDK"	13090	26480	80	8202	7882	822	10	6061	6061	6063	259	4	92	84	0	409876	7.023	100000.000	100000.000	0.000	0.000	0.000	0.000	0.000	16.610	2141	1821	2141	1821	52	340	100	1166	"process-control__"
0	0	0	19	6	4	"process-control__"	"GGSGGSGDYKDDDDK"	13590	26480	130	6321	6711	1063	15	6063	6063	6124	669	10	38	31	0	805286	0.877	100000.000	100000.000	0.000	0.000	0.000	0.000	0.000	16.610	258	648	258	648	120	940	100	1167	"process-control__"
0	0	0	19	7	4	"TAB1"	"Q15750"	14100	26480	90	7178	7202	545	7	6064	6064	6081	315	5	96	92	0	374483	3.559	100000.000	100000.000	0.000	0.000	0.000	0.000	0.000	16.610	1114	1138	1114	1138	52	420	100	1168	"S423"
0	0	0	19	8	4	"TAB1"	"Q15750"	14590	26490	90	7020	7373	2282	30	5969	5969	5982	250	4	96	94	0	383398	5.564	100000.000	100000.000	0.000	0.000	0.000	0.000	0.000	16.610	1051	1404	1051	1404	52	420	100	1169	"S423"
0	0	0	19	9	4	"TAB1"	"Q15750"	15100	26500	90	7049	7050	308	4	6001	6001	6064	1036	17	51	0	0	366600	0.952	100000.000	100000.000	0.000	0.000	0.000	0.000	0.000	16.610	1048	1049	1048	1049	52	420	100	1170	"S423"
0	0	0	19	1	5	"4E-BP1 "	"Q13541"	11090	27130	120	6832	6976	2047	29	6013	6013	6030	329	5	77	56	0	837072	2.875	100000.000	100000.000	0.000	0.000	0.000	0.000	0.000	16.610	819	963	819	963	120	820	100	1171	"T46"
0	0	0	19	2	5	"4E-BP1 "	"Q13541"	11590	27120	100	6917	6930	362	5	6079	6079	6095	378	6	93	63	0	554362	2.209	100000.000	100000.000	0.000	0.000	0.000	0.000	0.000	16.610	838	851	838	851	80	560	100	1172	"T46"
0	0	0	19	3	5	"4E-BP1 "	"Q13541"	12090	27120	110	6853	6863	338	4	6099	6099	6137	476	7	81	33	0	549069	1.525	100000.000	100000.000	0.000	0.000	0.000	0.000	0.000	16.610	754	764	754	764	80	656	100	1173	"T46"
0	0	0	19	4	5	"Akt1"	"P31749"	12590	27120	110	7522	7509	748	9	6112	6112	6155	667	10	90	58	0	600746	2.030	100000.000	100000.000	0.000	0.000	0.000	0.000	0.000	16.610	1410	1397	1410	1397	80	656	100	1174	"T450"
0	0	0	19	5	5	"Akt1"	"P31749"	13090	27140	100	7528	7489	387	5	6071	6071	6086	338	5	96	96	0	599088	4.151	100000.000	100000.000	0.000	0.000	0.000	0.000	0.000	16.610	1457	1418	1457	1418	80	560	100	1175	"T450"
0	0	0	19	6	5	"Akt1"	"P31749"	13590	27130	120	6622	6577	525	7	5735	5735	5829	1140	19	25	1	0	789279	0.656	100000.000	100000.000	0.000	0.000	0.000	0.000	0.000	16.610	887	842	887	842	120	820	100	1176	"T450"
0	0	0	19	7	5	"Bax"	"Q07812"	14090	27130	120	10215	9864	1404	14	6103	6103	6118	271	4	94	93	0	1183721	13.823	100000.000	100000.000	0.000	0.000	0.000	0.000	0.000	16.610	4112	3761	4112	3761	120	820	100	1177	"S163"
0	0	0	19	8	5	"Bax"	"Q07812"	14600	27140	120	10047	9366	1531	16	5967	5967	5977	270	4	92	85	0	1123970	12.552	100000.000	100000.000	0.000	0.000	0.000	0.000	0.000	16.610	4080	3399	4080	3399	120	820	100	1178	"S163"
0	0	0	19	9	5	"Bax"	"Q07812"	15090	27140	110	9923	9855	712	7	5982	5982	6012	283	4	100	97	0	788364	13.580	100000.000	100000.000	0.000	0.000	0.000	0.000	0.000	16.610	3941	3873	3941	3873	80	656	100	1179	"S163"
0	0	0	19	1	6	"CFTR"	"P13569"	11090	27760	170	7135	7177	1028	14	6018	6018	6048	522	8	91	58	0	1492717	2.163	100000.000	100000.000	0.000	0.000	0.000	0.000	0.000	16.610	1117	1159	1117	1159	208	1660	100	1180	"S813"
0	0	0	19	2	6	"CFTR"	"P13569"	11590	27770	160	7101	7158	1113	15	6046	6046	6068	393	6	92	74	0	1488845	2.774	100000.000	100000.000	0.000	0.000	0.000	0.000	0.000	16.610	1055	1112	1055	1112	208	1512	100	1181	"S813"
0	0	0	19	3	6	"CFTR"	"P13569"	12090	27760	150	7305	7354	392	5	6084	6084	6084	264	4	100	99	0	1147220	4.811	100000.000	100000.000	0.000	0.000	0.000	0.000	0.000	16.610	1221	1270	1221	1270	156	1272	100	1182	"S813"
0	0	0	19	4	6	"Crk "	"P46108"	12590	27760	200	6152	6185	303	4	6078	6078	6098	419	6	11	2	0	1954617	0.208	100000.000	100000.000	0.000	0.000	0.000	0.000	0.000	16.610	74	107	74	107	316	2384	100	1183	"Y108"
0	0	0	19	5	6	"Crk "	"P46108"	13090	27760	200	6147	6143	311	5	6075	6075	6087	428	7	7	1	0	1941332	0.131	100000.000	100000.000	0.000	0.000	0.000	0.000	0.000	16.610	72	68	72	68	316	2384	100	1184	"Y108"
0	0	0	19	6	6	"Crk "	"P46108"	13580	27760	200	6105	6203	694	11	5902	5902	5938	438	7	29	5	0	1960136	0.605	100000.000	100000.000	0.000	0.000	0.000	0.000	0.000	16.610	203	301	203	301	316	2384	100	1185	"Y108"
0	0	0	19	7	6	"EGFR"	"P00533"	14100	27760	120	7954	7778	646	8	6189	6189	6205	277	4	92	90	0	933385	5.679	100000.000	100000.000	0.000	0.000	0.000	0.000	0.000	16.610	1765	1589	1765	1589	120	820	100	1186	"S1070"
0	0	0	19	8	6	"EGFR"	"P00533"	14580	27770	110	7880	8003	629	7	6004	6004	6019	301	5	100	100	0	640251	6.591	100000.000	100000.000	0.000	0.000	0.000	0.000	0.000	16.610	1876	1999	1876	1999	80	656	100	1187	"S1070"
0	0	0	19	9	6	"EGFR"	"P00533"	15090	27770	130	7799	7586	687	9	5995	5995	6020	409	6	89	83	0	910274	3.829	100000.000	100000.000	0.000	0.000	0.000	0.000	0.000	16.610	1804	1591	1804	1591	120	940	100	1188	"S1070"
-75	0	0	19	1	7	"empty"	"empty"	11080	28420	200	6058	6062	265	4	6027	6027	6047	411	6	7	0	0	1915562	0.036	100000.000	100000.000	0.000	0.000	0.000	0.000	0.000	16.610	31	35	31	35	316	2384	100	1189	"empty"
-75	0	0	19	2	7	"empty"	"empty"	11580	28420	200	6103	6141	497	8	6045	6045	6062	337	5	10	1	0	1940532	0.234	100000.000	100000.000	0.000	0.000	0.000	0.000	0.000	16.610	58	96	58	96	316	2384	100	1190	"empty"
-75	0	0	19	3	7	"empty"	"empty"	12080	28420	200	6102	6092	223	3	6081	6081	6083	247	4	14	1	0	1925088	0.036	100000.000	100000.000	0.000	0.000	0.000	0.000	0.000	16.610	21	11	21	11	316	2384	100	1191	"empty"
-75	0	0	19	4	7	"empty"	"empty"	12580	28420	200	6136	6128	257	4	6074	6074	6096	684	11	1	0	0	1936435	0.047	100000.000	100000.000	0.000	0.000	0.000	0.000	0.000	16.610	62	54	62	54	316	2384	100	1192	"empty"
-75	0	0	19	5	7	"empty"	"empty"	13080	28420	200	6069	6073	237	3	6031	6031	6042	342	5	9	0	0	1919178	0.091	100000.000	100000.000	0.000	0.000	0.000	0.000	0.000	16.610	38	42	38	42	316	2384	100	1193	"empty"
-75	0	0	19	6	7	"empty"	"empty"	13580	28420	200	5869	5907	357	6	5864	5864	5882	401	6	18	0	0	1866677	0.062	100000.000	100000.000	0.000	0.000	0.000	0.000	0.000	16.610	5	43	5	43	316	2384	100	1194	"empty"
0	0	0	19	7	7	"GLQAWPG-pS-AIPQFLG_100"	"GLQAWPG-pS-AIPQFLG_100"	14090	28400	80	25127	22887	5365	23	6241	6241	6240	273	4	100	100	0	1190130	60.978	100000.000	100000.000	0.000	0.000	0.000	0.000	0.000	16.610	18886	16646	18886	16646	52	340	100	1195	"GLQAWPG-pS-AIPQFLG_100"
0	0	0	19	8	7	"GLQAWPG-pS-AIPQFLG_100"	"GLQAWPG-pS-AIPQFLG_100"	14560	28400	110	12408	15601	9178	58	6032	6032	6035	262	4	83	71	0	1248048	36.511	100000.000	100000.000	0.000	0.000	0.000	0.000	0.000	16.610	6376	9569	6376	9569	80	656	100	1196	"GLQAWPG-pS-AIPQFLG_100"
0	0	0	19	9	7	"GLQAWPG-pS-AIPQFLG_100"	"GLQAWPG-pS-AIPQFLG_100"	15090	28410	70	24846	24518	1989	8	6026	6026	6062	358	5	100	100	0	784563	51.553	100000.000	100000.000	0.000	0.000	0.000	0.000	0.000	16.610	18820	18492	18820	18492	32	236	100	1197	"GLQAWPG-pS-AIPQFLG_100"
0	0	0	20	1	1	"Bcl-2"	"P10415"	15580	24530	80	6913	6849	257	3	5939	5939	5967	420	7	94	69	0	356131	2.100	100000.000	100000.000	0.000	0.000	0.000	0.000	0.000	16.610	974	910	974	910	52	340	100	1198	"S87"
0	0	0	20	2	1	"Bcl-2"	"P10415"	16080	24520	90	6794	7433	4349	58	5968	5968	5980	294	4	96	80	0	386529	4.942	100000.000	100000.000	0.000	0.000	0.000	0.000	0.000	16.610	826	1465	826	1465	52	420	100	1199	"S87"
0	0	0	20	3	1	"Bcl-2"	"P10415"	16580	24520	100	6877	6854	564	8	6034	6034	6157	1868	30	5	0	0	548290	0.373	100000.000	100000.000	0.000	0.000	0.000	0.000	0.000	16.610	843	820	843	820	80	560	100	1200	"S87"
0	0	0	20	4	1	"Casp3 "	"P42574"	17080	24520	140	16227	15455	3919	25	6087	6087	6113	451	7	96	92	0	2410970	20.714	100000.000	100000.000	0.000	0.000	0.000	0.000	0.000	16.610	10140	9368	10140	9368	156	1140	100	1201	"S150"
0	0	0	20	5	1	"Casp3 "	"P42574"	17580	24520	140	16373	15406	3232	20	6042	6042	6082	536	8	98	95	0	2403406	17.396	100000.000	100000.000	0.000	0.000	0.000	0.000	0.000	16.610	10331	9364	10331	9364	156	1140	100	1202	"S150"
0	0	0	20	6	1	"Casp3 "	"P42574"	18080	24520	140	16639	16309	2636	16	6099	6099	6136	568	9	100	98	0	2544140	17.910	100000.000	100000.000	0.000	0.000	0.000	0.000	0.000	16.610	10540	10210	10540	10210	156	1140	100	1203	"S150"
0	0	0	20	7	1	"CD19"	"P15391"	18590	24520	110	7825	7761	455	5	6163	6163	6179	272	4	100	98	0	620852	5.816	100000.000	100000.000	0.000	0.000	0.000	0.000	0.000	16.610	1662	1598	1662	1598	80	656	100	1204	"Y500"
0	0	0	20	8	1	"CD19"	"P15391"	19080	24530	120	7711	8046	2608	32	6090	6090	6130	544	8	97	80	0	965481	3.522	100000.000	100000.000	0.000	0.000	0.000	0.000	0.000	16.610	1621	1956	1621	1956	120	820	100	1205	"Y500"
0	0	0	20	9	1	"CD19"	"P15391"	19580	24530	130	7702	7646	711	9	6039	6039	6063	341	5	100	92	0	917499	4.642	100000.000	100000.000	0.000	0.000	0.000	0.000	0.000	16.610	1663	1607	1663	1607	120	940	100	1206	"Y500"
0	0	0	20	1	2	"EP300"	"Q09472"	15590	25150	200	5989	6046	333	5	5940	5940	5972	580	9	8	0	0	1910623	0.128	100000.000	100000.000	0.000	0.000	0.000	0.000	0.000	16.610	49	106	49	106	316	2384	100	1207	"S2366"
0	0	0	20	2	2	"EP300"	"Q09472"	16090	25160	80	6367	6410	431	6	5987	5987	5994	237	3	71	32	0	333339	1.755	100000.000	100000.000	0.000	0.000	0.000	0.000	0.000	16.610	380	423	380	423	52	340	100	1208	"S2366"
0	0	0	20	3	2	"EP300"	"Q09472"	16580	25160	80	6465	6434	263	4	6004	6004	6019	380	6	59	9	0	334548	1.092	100000.000	100000.000	0.000	0.000	0.000	0.000	0.000	16.610	461	430	461	430	52	340	100	1209	"S2366"
0	0	0	20	4	2	"fyn"	"P06241"	17080	25170	90	6820	6851	315	4	6055	6055	6125	1296	21	9	0	0	356258	0.560	100000.000	100000.000	0.000	0.000	0.000	0.000	0.000	16.610	765	796	765	796	52	420	100	1210	"Y531"
0	0	0	20	5	2	"fyn"	"P06241"	17580	25170	80	6816	6868	411	5	6013	6013	6046	487	8	88	36	0	357118	1.688	100000.000	100000.000	0.000	0.000	0.000	0.000	0.000	16.610	803	855	803	855	52	340	100	1211	"Y531"
0	0	0	20	6	2	"fyn"	"P06241"	18080	25170	80	6886	6932	330	4	6064	6064	6088	321	5	96	76	0	360471	2.629	100000.000	100000.000	0.000	0.000	0.000	0.000	0.000	16.610	822	868	822	868	52	340	100	1212	"Y531"
0	0	0	20	7	2	"Grb2"	"P62993"	18590	25170	90	7989	8039	669	8	6154	6154	6190	360	5	100	98	0	418030	5.136	100000.000	100000.000	0.000	0.000	0.000	0.000	0.000	16.610	1835	1885	1835	1885	52	420	100	1213	"Y209"
0	0	0	20	8	2	"Grb2"	"P62993"	19080	25170	100	8005	7977	1140	14	6120	6120	6145	316	5	95	91	0	638165	5.797	100000.000	100000.000	0.000	0.000	0.000	0.000	0.000	16.610	1885	1857	1885	1857	80	560	100	1214	"Y209"
0	0	0	20	9	2	"Grb2"	"P62993"	19590	25170	90	7951	7916	369	4	6037	6037	6075	417	6	100	98	0	411620	4.415	100000.000	100000.000	0.000	0.000	0.000	0.000	0.000	16.610	1914	1879	1914	1879	52	420	100	1215	"Y209"
0	0	0	20	1	3	"IKK-beta "	"O14920"	15590	25800	100	6927	7074	973	13	5996	5996	6024	568	9	83	30	0	565909	1.849	100000.000	100000.000	0.000	0.000	0.000	0.000	0.000	16.610	931	1078	931	1078	80	560	100	1216	"Y188"
0	0	0	20	2	3	"IKK-beta "	"O14920"	16090	25810	100	6878	6923	935	13	6004	6004	6010	277	4	91	78	0	553805	3.296	100000.000	100000.000	0.000	0.000	0.000	0.000	0.000	16.610	874	919	874	919	80	560	100	1217	"Y188"
0	0	0	20	3	3	"IKK-beta "	"O14920"	16590	25800	90	7018	7009	353	5	6036	6036	6049	251	4	96	90	0	364465	3.825	100000.000	100000.000	0.000	0.000	0.000	0.000	0.000	16.610	982	973	982	973	52	420	100	1218	"Y188"
0	0	0	20	4	3	"IRAK1"	"P51617"	17080	25790	200	5938	5919	649	10	6067	6067	6308	3229	51	0	0	0	1870521	-0.120	100000.000	100000.000	0.000	0.000	0.000	0.000	0.000	16.610	-129	-148	-129	-148	316	2384	100	1219	"T100"
0	0	0	20	5	3	"IRAK1"	"P51617"	17580	25790	200	5853	5804	644	11	6038	6038	6062	443	7	2	1	0	1833959	-0.582	100000.000	100000.000	0.000	0.000	0.000	0.000	0.000	16.610	-185	-234	-185	-234	316	2384	100	1220	"T100"
0	0	0	20	6	3	"IRAK1"	"P51617"	18080	25790	200	5886	5837	523	8	6071	6071	6117	797	13	1	0	0	1844408	-0.351	100000.000	100000.000	0.000	0.000	0.000	0.000	0.000	16.610	-185	-234	-185	-234	316	2384	100	1221	"T100"
0	0	0	20	7	3	"IRF-7 "	"Q92985"	18590	25780	80	6647	6599	265	4	6197	6197	6240	439	7	50	0	0	343133	0.818	100000.000	100000.000	0.000	0.000	0.000	0.000	0.000	16.610	450	402	450	402	52	340	100	1222	"S471"
0	0	0	20	8	3	"IRF-7 "	"Q92985"	19080	25820	70	6585	6660	352	5	6149	6149	6168	276	4	84	34	0	213107	1.783	100000.000	100000.000	0.000	0.000	0.000	0.000	0.000	16.610	436	511	436	511	32	236	100	1223	"S471"
0	0	0	20	9	3	"IRF-7 "	"Q92985"	19580	25800	200	6166	6300	755	11	6002	6002	6092	1200	19	4	1	0	1990657	0.173	100000.000	100000.000	0.000	0.000	0.000	0.000	0.000	16.610	164	298	164	298	316	2384	100	1224	"S471"
0	0	0	20	1	4	"Lyn "	"P07948"	15580	26440	200	6031	6102	620	10	5954	5954	5984	985	16	3	0	0	1928083	0.120	100000.000	100000.000	0.000	0.000	0.000	0.000	0.000	16.610	77	148	77	148	316	2384	100	1225	"Y507"
0	0	0	20	2	4	"Lyn "	"P07948"	16080	26440	200	6002	6017	247	4	5969	5969	5997	466	7	5	0	0	1901298	0.043	100000.000	100000.000	0.000	0.000	0.000	0.000	0.000	16.610	33	48	33	48	316	2384	100	1226	"Y507"
0	0	0	20	3	4	"Lyn "	"P07948"	16580	26450	200	6059	6091	355	5	6046	6046	6086	786	12	1	0	0	1924745	0.006	100000.000	100000.000	0.000	0.000	0.000	0.000	0.000	16.610	13	45	13	45	316	2384	100	1227	"Y507"
0	0	0	20	4	4	"MAVS"	"Q7Z434"	17080	26450	120	9373	9055	1989	21	6092	6092	6178	1216	19	82	78	0	1086601	2.366	100000.000	100000.000	0.000	0.000	0.000	0.000	0.000	16.610	3281	2963	3281	2963	120	820	100	1228	"S233/4"
0	0	0	20	5	4	"MAVS"	"Q7Z434"	17580	26450	120	9534	9425	3090	32	6044	6044	6074	324	5	90	85	0	1131044	10.343	100000.000	100000.000	0.000	0.000	0.000	0.000	0.000	16.610	3490	3381	3490	3381	120	820	100	1229	"S233/4"
0	0	0	20	6	4	"MAVS"	"Q7Z434"	18080	26450	120	9723	9434	1456	15	6057	6057	6084	358	5	91	90	0	1132086	9.358	100000.000	100000.000	0.000	0.000	0.000	0.000	0.000	16.610	3666	3377	3666	3377	120	820	100	1230	"S233/4"
0	0	0	20	7	4	"Mek2"	"P36507"	18570	26460	110	8563	8682	792	9	6117	6117	6173	785	12	100	100	0	694594	3.196	100000.000	100000.000	0.000	0.000	0.000	0.000	0.000	16.610	2446	2565	2446	2565	80	656	100	1231	"s226"
0	0	0	20	8	4	"Mek2"	"P36507"	19080	26450	140	8457	8322	1069	12	6059	6059	6106	775	12	89	87	0	1298174	2.859	100000.000	100000.000	0.000	0.000	0.000	0.000	0.000	16.610	2398	2263	2398	2263	156	1140	100	1232	"s226"
0	0	0	20	9	4	"Mek2"	"P36507"	19580	26450	130	8349	8420	1305	15	5998	5998	6019	385	6	97	97	0	1010353	6.236	100000.000	100000.000	0.000	0.000	0.000	0.000	0.000	16.610	2351	2422	2351	2422	120	940	100	1233	"s226"
0	0	0	20	1	5	"PKCE"	"Q02156"	15590	27090	120	10222	9757	1307	13	5975	5975	5982	271	4	95	91	0	1170825	13.930	100000.000	100000.000	0.000	0.000	0.000	0.000	0.000	16.610	4247	3782	4247	3782	120	820	100	1234	"T566"
0	0	0	20	2	5	"PKCE"	"Q02156"	16090	27100	120	10505	10289	1874	18	6029	6029	6055	476	7	95	93	0	1234705	8.895	100000.000	100000.000	0.000	0.000	0.000	0.000	0.000	16.610	4476	4260	4476	4260	120	820	100	1235	"T566"
0	0	0	20	3	5	"PKCE"	"Q02156"	16590	27090	130	10398	10050	1192	11	6047	6047	6090	473	7	95	95	0	1206025	8.372	100000.000	100000.000	0.000	0.000	0.000	0.000	0.000	16.610	4351	4003	4351	4003	120	940	100	1236	"T566"
0	0	0	20	4	5	"PTEN"	"P60484"	17070	27090	100	6634	6621	423	6	6070	6070	6083	260	4	76	52	0	529685	2.069	100000.000	100000.000	0.000	0.000	0.000	0.000	0.000	16.610	564	551	564	551	80	560	100	1237	"Y240"
0	0	0	20	5	5	"PTEN"	"P60484"	17580	27090	100	6785	6999	900	12	6073	6073	6093	354	5	92	51	0	559931	2.559	100000.000	100000.000	0.000	0.000	0.000	0.000	0.000	16.610	712	926	712	926	80	560	100	1238	"Y240"
0	0	0	20	6	5	"PTEN"	"P60484"	18080	27090	150	6507	6499	450	6	6094	6094	6105	341	5	55	24	0	1013785	1.155	100000.000	100000.000	0.000	0.000	0.000	0.000	0.000	16.610	413	405	413	405	156	1272	100	1239	"Y240"
0	0	0	20	7	5	"Rab5A"	"P20339"	18580	27090	100	7065	7935	6271	79	6119	6119	6168	609	9	77	28	0	634815	2.901	100000.000	100000.000	0.000	0.000	0.000	0.000	0.000	16.610	946	1816	946	1816	80	560	100	1240	"T202"
0	0	0	20	8	5	"Rab5A"	"P20339"	19080	27100	100	7015	7416	2521	33	6052	6052	6060	249	4	98	95	0	593291	5.446	100000.000	100000.000	0.000	0.000	0.000	0.000	0.000	16.610	963	1364	963	1364	80	560	100	1241	"T202"
0	0	0	20	9	5	"Rab5A"	"P20339"	19580	27100	100	7120	7182	460	6	6006	6006	6023	304	5	96	92	0	574593	3.813	100000.000	100000.000	0.000	0.000	0.000	0.000	0.000	16.610	1114	1176	1114	1176	80	560	100	1242	"T202"
0	0	0	20	1	6	"STAT3 "	"P40763"	15590	27730	120	7380	7543	1572	20	5997	5997	6017	326	5	93	92	0	905200	4.681	100000.000	100000.000	0.000	0.000	0.000	0.000	0.000	16.610	1383	1546	1383	1546	120	820	100	1243	"S727"
0	0	0	20	2	6	"STAT3 "	"P40763"	16080	27740	120	7407	7357	546	7	6023	6023	6033	356	5	95	89	0	882781	3.719	100000.000	100000.000	0.000	0.000	0.000	0.000	0.000	16.610	1384	1334	1384	1334	120	820	100	1244	"S727"
0	0	0	20	3	6	"STAT3 "	"P40763"	16580	27740	140	7321	7320	1222	16	6041	6041	6089	504	8	82	67	0	1141880	2.442	100000.000	100000.000	0.000	0.000	0.000	0.000	0.000	16.610	1280	1279	1280	1279	156	1140	100	1245	"S727"
0	0	0	20	4	6	"STAT6 "	"P42226"	17070	27720	140	6382	6458	530	8	6074	6074	6330	2793	44	1	0	0	1007518	0.046	100000.000	100000.000	0.000	0.000	0.000	0.000	0.000	16.610	308	384	308	384	156	1140	100	1246	"Y641"
0	0	0	20	5	6	"STAT6 "	"P42226"	17580	27730	100	6349	6631	1483	22	6086	6086	6155	690	11	13	5	0	530472	0.690	100000.000	100000.000	0.000	0.000	0.000	0.000	0.000	16.610	263	545	263	545	80	560	100	1247	"Y641"
0	0	0	20	6	6	"STAT6 "	"P42226"	18080	27710	140	6257	6329	408	6	6064	6064	6117	841	13	6	1	0	987353	0.252	100000.000	100000.000	0.000	0.000	0.000	0.000	0.000	16.610	193	265	193	265	156	1140	100	1248	"Y641"
0	0	0	20	7	6	"Catalase"	"Q14790"	18580	27730	160	12285	11872	1609	13	6052	6052	6069	337	5	97	96	0	2469356	17.220	100000.000	100000.000	0.000	0.000	0.000	0.000	0.000	16.610	6233	5820	6233	5820	208	1512	100	1249	"Y448"
0	0	0	20	8	6	"Catalase"	"Q14790"	19080	27740	160	12797	12387	1612	13	6040	6040	6081	558	9	98	96	0	2576559	11.301	100000.000	100000.000	0.000	0.000	0.000	0.000	0.000	16.610	6757	6347	6757	6347	208	1512	100	1250	"Y448"
0	0	0	20	9	6	"Catalase"	"Q14790"	19590	27740	160	13150	12736	2498	19	5935	5935	5987	769	12	94	94	0	2649034	8.776	100000.000	100000.000	0.000	0.000	0.000	0.000	0.000	16.610	7215	6801	7215	6801	208	1512	100	1251	"Y448"
-75	0	0	20	1	7	"empty"	"empty"	15570	28360	200	6041	6031	269	4	5982	5982	6015	812	13	0	0	0	1905666	0.020	100000.000	100000.000	0.000	0.000	0.000	0.000	0.000	16.610	59	49	59	49	316	2384	100	1252	"empty"
-75	0	0	20	2	7	"empty"	"empty"	16070	28360	200	6015	6010	237	3	5983	5983	6020	774	12	0	0	0	1899221	-0.013	100000.000	100000.000	0.000	0.000	0.000	0.000	0.000	16.610	32	27	32	27	316	2384	100	1253	"empty"
-75	0	0	20	3	7	"empty"	"empty"	16570	28360	200	6008	6020	353	5	6013	6013	6043	422	6	2	0	0	1902298	-0.055	100000.000	100000.000	0.000	0.000	0.000	0.000	0.000	16.610	-5	7	-5	7	316	2384	100	1254	"empty"
-75	0	0	20	4	7	"empty"	"empty"	17070	28360	200	6068	6134	657	10	6031	6031	6098	964	15	1	0	0	1938482	0.037	100000.000	100000.000	0.000	0.000	0.000	0.000	0.000	16.610	37	103	37	103	316	2384	100	1255	"empty"
-75	0	0	20	5	7	"empty"	"empty"	17570	28360	200	6010	6038	272	4	6041	6041	6051	303	5	9	1	0	1907937	-0.043	100000.000	100000.000	0.000	0.000	0.000	0.000	0.000	16.610	-31	-3	-31	-3	316	2384	100	1256	"empty"
-75	0	0	20	6	7	"empty"	"empty"	18070	28360	200	6100	6251	1961	31	6074	6074	6141	562	9	3	1	0	1975426	0.196	100000.000	100000.000	0.000	0.000	0.000	0.000	0.000	16.610	26	177	26	177	316	2384	100	1257	"empty"
0	0	0	20	7	7	"Control-Spot"	"Human_IgG"	18570	28380	150	11644	11558	2775	24	6107	6107	6379	1174	18	93	92	0	1803115	4.411	100000.000	100000.000	0.000	0.000	0.000	0.000	0.000	16.610	5537	5451	5537	5451	156	1272	100	1258	"Control-Spot"
0	0	0	20	8	7	"Control-Spot"	"Human_IgG"	19070	28370	150	12070	12261	1975	16	6038	6038	6345	1496	23	100	98	0	1912740	3.955	100000.000	100000.000	0.000	0.000	0.000	0.000	0.000	16.610	6032	6223	6032	6223	156	1272	100	1259	"Control-Spot"
0	0	0	20	9	7	"Control-Spot"	"Human_IgG"	19560	28370	150	12109	16618	14093	84	5973	5973	6276	1325	21	99	96	5	2592443	7.805	100000.000	100000.000	0.000	0.000	0.000	0.000	0.000	16.610	6136	10645	6136	10645	156	1272	100	1260	"Control-Spot"
0	0	0	21	1	1	"Akt1"	"P31749"	2080	29040	110	8828	8626	930	10	5680	5680	5695	307	5	95	93	0	690060	9.547	100000.000	100000.000	0.000	0.000	0.000	0.000	0.000	16.610	3148	2946	3148	2946	80	656	100	1261	"T308"
0	0	0	21	2	1	"Akt1"	"P31749"	2580	29040	100	9425	9453	983	10	5785	5785	5785	255	4	98	98	0	756255	14.384	100000.000	100000.000	0.000	0.000	0.000	0.000	0.000	16.610	3640	3668	3640	3668	80	560	100	1262	"T308"
0	0	0	21	3	1	"Akt1"	"P31749"	3080	29040	110	9576	9399	1142	12	5805	5805	5923	2105	35	88	21	0	751900	1.651	100000.000	100000.000	0.000	0.000	0.000	0.000	0.000	16.610	3771	3594	3771	3594	80	656	100	1263	"T308"
0	0	0	21	4	1	"A-Raf"	"P10398"	3580	29030	100	10431	9654	1848	19	5925	5925	5948	312	5	86	85	0	772305	11.878	100000.000	100000.000	0.000	0.000	0.000	0.000	0.000	16.610	4506	3729	4506	3729	80	560	100	1264	"Y302"
0	0	0	21	5	1	"A-Raf"	"P10398"	4080	29040	100	10125	9551	1714	17	5975	5975	5986	258	4	90	86	0	764064	13.818	100000.000	100000.000	0.000	0.000	0.000	0.000	0.000	16.610	4150	3576	4150	3576	80	560	100	1265	"Y302"
0	0	0	21	6	1	"A-Raf"	"P10398"	4580	29040	100	9917	9593	1167	12	5968	5968	5960	271	4	96	95	0	767441	13.406	100000.000	100000.000	0.000	0.000	0.000	0.000	0.000	16.610	3949	3625	3949	3625	80	560	100	1266	"Y302"
0	0	0	21	7	1	"Cdk4"	"P11802"	5070	29020	200	5993	6002	287	4	5996	5996	6035	745	12	1	0	0	1896694	-0.044	100000.000	100000.000	0.000	0.000	0.000	0.000	0.000	16.610	-3	6	-3	6	316	2384	100	1267	"S150"
0	0	0	21	8	1	"Cdk4"	"P11802"	5570	29020	200	5966	6084	1121	18	6083	6083	6104	596	9	6	2	0	1922670	-0.034	100000.000	100000.000	0.000	0.000	0.000	0.000	0.000	16.610	-117	1	-117	1	316	2384	100	1268	"S150"
0	0	0	21	9	1	"Cdk4"	"P11802"	6070	29010	200	6134	6206	591	9	6107	6107	6133	544	8	5	2	0	1961105	0.134	100000.000	100000.000	0.000	0.000	0.000	0.000	0.000	16.610	27	99	27	99	316	2384	100	1269	"S150"
0	0	0	21	1	2	"CREB "	"P16220"	2090	29680	80	7064	7065	397	5	5685	5685	5713	349	6	100	98	0	367400	3.874	100000.000	100000.000	0.000	0.000	0.000	0.000	0.000	16.610	1379	1380	1379	1380	52	340	100	1270	"S111"
0	0	0	21	2	2	"CREB "	"P16220"	2580	29680	200	5993	6100	556	9	5796	5796	5850	480	8	25	9	0	1927461	0.521	100000.000	100000.000	0.000	0.000	0.000	0.000	0.000	16.610	197	304	197	304	316	2384	100	1271	"S111"
0	0	0	21	3	2	"CREB "	"P16220"	3080	29680	110	6735	6655	554	8	5844	5844	5902	657	11	61	17	0	532431	1.146	100000.000	100000.000	0.000	0.000	0.000	0.000	0.000	16.610	891	811	891	811	80	656	100	1272	"S111"
0	0	0	21	4	2	"DVL1"	"O14640"	3590	29680	100	6927	6983	387	5	5934	5934	6082	1787	29	3	0	0	558603	0.504	100000.000	100000.000	0.000	0.000	0.000	0.000	0.000	16.610	993	1049	993	1049	80	560	100	1273	"S679"
0	0	0	21	5	2	"DVL1"	"O14640"	4090	29670	100	7201	7249	557	7	6040	6040	6081	627	10	95	36	0	579930	1.863	100000.000	100000.000	0.000	0.000	0.000	0.000	0.000	16.610	1161	1209	1161	1209	80	560	100	1274	"S679"
0	0	0	21	6	2	"DVL1"	"O14640"	4580	29670	120	7076	7257	2139	29	5972	5972	6001	443	7	80	64	0	870837	2.835	100000.000	100000.000	0.000	0.000	0.000	0.000	0.000	16.610	1104	1285	1104	1285	120	820	100	1275	"S679"
0	0	0	21	7	2	"IFNAR1 "	"P17181"	5080	29640	140	6347	6367	523	8	6010	6010	6021	256	4	60	23	0	993232	1.352	100000.000	100000.000	0.000	0.000	0.000	0.000	0.000	16.610	337	357	337	357	156	1140	100	1276	"Y466"
0	0	0	21	8	2	"IFNAR1 "	"P17181"	5580	29670	110	6469	6503	299	4	6112	6112	6210	1594	25	1	0	0	520239	0.184	100000.000	100000.000	0.000	0.000	0.000	0.000	0.000	16.610	357	391	357	391	80	656	100	1277	"Y466"
0	0	0	21	9	2	"IFNAR1 "	"P17181"	6090	29640	140	6428	6556	725	11	6107	6107	6132	294	4	51	21	0	1022770	1.442	100000.000	100000.000	0.000	0.000	0.000	0.000	0.000	16.610	321	449	321	449	156	1140	100	1278	"Y466"
0	0	0	21	1	3	"Jak1 "	"P23458"	2090	30320	120	8725	8489	1212	14	5939	5939	5941	290	4	90	89	0	1018709	8.786	100000.000	100000.000	0.000	0.000	0.000	0.000	0.000	16.610	2786	2550	2786	2550	120	820	100	1279	"Y1034"
0	0	0	21	2	3	"Jak1 "	"P23458"	2590	30340	110	8988	9016	452	5	5939	5939	5969	363	6	100	100	0	721276	8.394	100000.000	100000.000	0.000	0.000	0.000	0.000	0.000	16.610	3049	3077	3049	3077	80	656	100	1280	"Y1034"
0	0	0	21	3	3	"Jak1 "	"P23458"	3100	30340	110	8894	9075	1961	21	5911	5911	5954	385	6	98	97	0	725972	8.106	100000.000	100000.000	0.000	0.000	0.000	0.000	0.000	16.610	2983	3164	2983	3164	80	656	100	1281	"Y1034"
0	0	0	21	4	3	"Jun "	"P05412"	3580	30330	200	5679	5890	2317	39	5945	5945	5990	570	9	2	1	0	1861390	-0.175	100000.000	100000.000	0.000	0.000	0.000	0.000	0.000	16.610	-266	-55	-266	-55	316	2384	100	1282	"S63"
0	0	0	21	5	3	"Jun "	"P05412"	4080	30330	200	5642	5717	575	10	5968	5968	6005	566	9	1	0	0	1806512	-0.509	100000.000	100000.000	0.000	0.000	0.000	0.000	0.000	16.610	-326	-251	-326	-251	316	2384	100	1283	"S63"
0	0	0	21	6	3	"Jun "	"P05412"	4580	30320	200	5660	5991	3279	54	5966	5966	6018	1131	18	2	1	0	1893177	-0.024	100000.000	100000.000	0.000	0.000	0.000	0.000	0.000	16.610	-306	25	-306	25	316	2384	100	1284	"S63"
0	0	0	21	7	3	"Lck"	"P06239"	5090	30320	100	6869	6831	332	4	5940	5940	5945	253	4	97	85	0	546496	3.502	100000.000	100000.000	0.000	0.000	0.000	0.000	0.000	16.610	929	891	929	891	80	560	100	1285	"Y192"
0	0	0	21	8	3	"Lck"	"P06239"	5580	30340	120	6809	6727	434	6	6082	6082	6139	696	11	51	2	0	807232	0.845	100000.000	100000.000	0.000	0.000	0.000	0.000	0.000	16.610	727	645	727	645	120	820	100	1286	"Y192"
0	0	0	21	9	3	"Lck"	"P06239"	6080	30320	110	7060	7069	561	7	6047	6047	6102	502	8	86	50	0	565545	1.926	100000.000	100000.000	0.000	0.000	0.000	0.000	0.000	16.610	1013	1022	1013	1022	80	656	100	1287	"Y192"
0	0	0	21	1	4	"Mlk3"	"Q16584"	2080	30970	200	5782	5794	452	7	5891	5891	5925	435	7	4	1	0	1831029	-0.301	100000.000	100000.000	0.000	0.000	0.000	0.000	0.000	16.610	-109	-97	-109	-97	316	2384	100	1288	"T277"
0	0	0	21	2	4	"Mlk3"	"Q16584"	2580	30960	200	5790	5847	577	9	5856	5856	5906	874	14	2	1	0	1847620	-0.068	100000.000	100000.000	0.000	0.000	0.000	0.000	0.000	16.610	-66	-9	-66	-9	316	2384	100	1289	"T277"
0	0	0	21	3	4	"Mlk3"	"Q16584"	3080	30960	200	5798	5924	1038	17	5873	5873	5887	266	4	14	5	0	1872098	0.139	100000.000	100000.000	0.000	0.000	0.000	0.000	0.000	16.610	-75	51	-75	51	316	2384	100	1290	"T277"
0	0	0	21	4	4	"NFAT2 "	"O95644"	3580	30970	100	7718	7629	493	6	5952	5952	5995	502	8	96	91	0	610313	3.255	100000.000	100000.000	0.000	0.000	0.000	0.000	0.000	16.610	1766	1677	1766	1677	80	560	100	1291	"S245"
0	0	0	21	5	4	"NFAT2 "	"O95644"	4090	30970	110	7737	7640	485	6	6058	6058	6072	352	5	96	91	0	611161	4.455	100000.000	100000.000	0.000	0.000	0.000	0.000	0.000	16.610	1679	1582	1679	1582	80	656	100	1292	"S245"
0	0	0	21	6	4	"NFAT2 "	"O95644"	4590	30970	100	7712	7626	687	9	6091	6091	6126	369	6	91	85	0	610111	4.065	100000.000	100000.000	0.000	0.000	0.000	0.000	0.000	16.610	1621	1535	1621	1535	80	560	100	1293	"S245"
0	0	0	21	7	4	"PI3-kinase p85 subunit beta"	"O00459"	5090	30960	100	8970	8815	1087	12	6092	6092	6136	987	16	90	82	0	705216	2.714	100000.000	100000.000	0.000	0.000	0.000	0.000	0.000	16.610	2878	2723	2878	2723	80	560	100	1294	"Y605"
0	0	0	21	8	4	"PI3-kinase p85 subunit beta"	"O00459"	5580	30960	100	9246	8896	1239	13	6190	6190	6313	1834	29	80	12	0	711688	1.408	100000.000	100000.000	0.000	0.000	0.000	0.000	0.000	16.610	3056	2706	3056	2706	80	560	100	1295	"Y605"
0	0	0	21	9	4	"PI3-kinase p85 subunit beta"	"O00459"	6080	30950	100	9457	9133	1130	12	6170	6170	6171	219	3	97	92	0	730620	13.525	100000.000	100000.000	0.000	0.000	0.000	0.000	0.000	16.610	3287	2963	3287	2963	80	560	100	1296	"Y605"
0	0	0	21	1	5	"PDGFRb"	"P09619"	2070	31590	90	7425	7412	759	10	5861	5861	5911	658	11	90	65	0	385410	2.281	100000.000	100000.000	0.000	0.000	0.000	0.000	0.000	16.610	1564	1551	1564	1551	52	420	100	1297	"Y740"
0	0	0	21	2	5	"PDGFRb"	"P09619"	2570	31600	200	5921	6160	759	12	5803	5803	5844	608	10	18	13	0	1946625	0.520	100000.000	100000.000	0.000	0.000	0.000	0.000	0.000	16.610	118	357	118	357	316	2384	100	1298	"Y740"
0	0	0	21	3	5	"PDGFRb"	"P09619"	3080	31610	70	7278	7324	298	4	5875	5875	5896	267	4	100	100	0	234380	5.348	100000.000	100000.000	0.000	0.000	0.000	0.000	0.000	16.610	1403	1449	1403	1449	32	236	100	1299	"Y740"
0	0	0	21	4	5	"Rack1"	"P63244"	3580	31610	150	7555	7717	1583	20	5945	5945	5980	442	7	94	92	0	1203774	3.930	100000.000	100000.000	0.000	0.000	0.000	0.000	0.000	16.610	1610	1772	1610	1772	156	1272	100	1300	"Y194"
0	0	0	21	5	5	"Rack1"	"P63244"	4090	31620	160	7620	7580	719	9	6041	6041	6072	439	7	89	86	0	1576644	3.435	100000.000	100000.000	0.000	0.000	0.000	0.000	0.000	16.610	1579	1539	1579	1539	208	1512	100	1301	"Y194"
0	0	0	21	6	5	"Rack1"	"P63244"	4580	31610	160	7704	7533	677	8	6061	6061	6082	399	6	88	83	0	1566881	3.637	100000.000	100000.000	0.000	0.000	0.000	0.000	0.000	16.610	1643	1472	1643	1472	208	1512	100	1302	"Y194"
0	0	0	21	7	5	"SEK1 "	"P45985"	5090	31600	80	6342	6503	765	11	6143	6143	6283	2015	32	3	1	0	338146	0.109	100000.000	100000.000	0.000	0.000	0.000	0.000	0.000	16.610	199	360	199	360	52	340	100	1303	"T261"
0	0	0	21	8	5	"SEK1 "	"P45985"	5570	31610	100	6435	6509	455	6	6157	6157	6197	511	8	26	7	0	520711	0.611	100000.000	100000.000	0.000	0.000	0.000	0.000	0.000	16.610	278	352	278	352	80	560	100	1304	"T261"
0	0	0	21	9	5	"SEK1 "	"P45985"	6080	31610	120	6494	6534	336	5	6160	6160	6189	308	4	52	13	0	784133	1.120	100000.000	100000.000	0.000	0.000	0.000	0.000	0.000	16.610	334	374	334	374	120	820	100	1305	"T261"
0	0	0	21	1	6	"Smad3 "	"P84022"	2070	32250	100	6629	7197	2551	35	5914	5914	5976	495	8	73	32	0	575776	2.467	100000.000	100000.000	0.000	0.000	0.000	0.000	0.000	16.610	715	1283	715	1283	80	560	100	1306	"S423"
0	0	0	21	2	6	"Smad3 "	"P84022"	2580	32250	100	6653	6657	321	4	5808	5808	5844	578	9	81	15	0	532596	1.407	100000.000	100000.000	0.000	0.000	0.000	0.000	0.000	16.610	845	849	845	849	80	560	100	1307	"S423"
0	0	0	21	3	6	"Smad3 "	"P84022"	3080	32260	100	6858	6846	332	4	5822	5822	5941	1816	30	1	0	0	547640	0.498	100000.000	100000.000	0.000	0.000	0.000	0.000	0.000	16.610	1036	1024	1036	1024	80	560	100	1308	"S423"
0	0	0	21	4	6	"TBK1 "	"Q9UHD2"	3590	32250	120	12491	12038	1552	12	5931	5931	6027	850	14	96	95	0	1444562	7.072	100000.000	100000.000	0.000	0.000	0.000	0.000	0.000	16.610	6560	6107	6560	6107	120	820	100	1309	"S172"
0	0	0	21	5	6	"TBK1 "	"Q9UHD2"	4080	32250	120	12572	12418	2621	21	6033	6033	6069	525	8	95	95	0	1490124	12.093	100000.000	100000.000	0.000	0.000	0.000	0.000	0.000	16.610	6539	6385	6539	6385	120	820	100	1310	"S172"
0	0	0	21	6	6	"TBK1 "	"Q9UHD2"	4580	32260	120	12701	12202	1813	14	6041	6041	6140	1230	20	95	91	0	1464246	4.928	100000.000	100000.000	0.000	0.000	0.000	0.000	0.000	16.610	6660	6161	6660	6161	120	820	100	1311	"S172"
0	0	0	21	7	6	"TrKA"	"P04629"	5080	32240	130	14473	14385	1614	11	6091	6091	6115	443	7	100	99	0	1726191	18.668	100000.000	100000.000	0.000	0.000	0.000	0.000	0.000	16.610	8382	8294	8382	8294	120	940	100	1312	"Y496"
0	0	0	21	8	6	"TrKA"	"P04629"	5580	32250	140	14515	13640	2705	19	6149	6149	6170	312	5	97	94	0	2127868	23.942	100000.000	100000.000	0.000	0.000	0.000	0.000	0.000	16.610	8366	7491	8366	7491	156	1140	100	1313	"Y496"
0	0	0	21	9	6	"TrKA"	"P04629"	6080	32250	130	14751	14137	2261	15	6169	6169	6199	417	6	95	95	0	1696464	19.036	100000.000	100000.000	0.000	0.000	0.000	0.000	0.000	16.610	8582	7968	8582	7968	120	940	100	1314	"Y496"
-75	0	0	21	1	7	"empty"	"empty"	2080	32870	200	5887	5990	811	13	5932	5932	6028	1783	29	0	0	0	1892706	-0.021	100000.000	100000.000	0.000	0.000	0.000	0.000	0.000	16.610	-45	58	-45	58	316	2384	100	1315	"empty"
-75	0	0	21	2	7	"empty"	"empty"	2580	32870	200	5857	5988	953	15	5785	5785	5929	2302	38	1	0	0	1892234	0.026	100000.000	100000.000	0.000	0.000	0.000	0.000	0.000	16.610	72	203	72	203	316	2384	100	1316	"empty"
-75	0	0	21	3	7	"empty"	"empty"	3080	32870	200	5738	5786	537	9	5785	5785	5858	892	15	1	1	0	1828302	-0.081	100000.000	100000.000	0.000	0.000	0.000	0.000	0.000	16.610	-47	1	-47	1	316	2384	100	1317	"empty"
-75	0	0	21	4	7	"empty"	"empty"	3580	32870	200	5945	5995	582	9	5883	5883	5917	335	5	12	1	0	1894497	0.233	100000.000	100000.000	0.000	0.000	0.000	0.000	0.000	16.610	62	112	62	112	316	2384	100	1318	"empty"
-75	0	0	21	5	7	"empty"	"empty"	4080	32870	200	6029	6098	481	7	6002	6002	6051	522	8	5	2	0	1926875	0.090	100000.000	100000.000	0.000	0.000	0.000	0.000	0.000	16.610	27	96	27	96	316	2384	100	1319	"empty"
-75	0	0	21	6	7	"empty"	"empty"	4580	32870	200	6035	6123	711	11	6097	6097	6115	336	5	6	2	0	1934801	0.024	100000.000	100000.000	0.000	0.000	0.000	0.000	0.000	16.610	-62	26	-62	26	316	2384	100	1320	"empty"
-75	0	0	21	7	7	"empty"	"empty"	5080	32870	200	6105	6157	582	9	6124	6124	6151	610	9	2	0	0	1945758	0.010	100000.000	100000.000	0.000	0.000	0.000	0.000	0.000	16.610	-19	33	-19	33	316	2384	100	1321	"empty"
-75	0	0	21	8	7	"empty"	"empty"	5580	32870	200	6207	6225	311	4	6201	6201	6264	1028	16	1	0	0	1967179	-0.038	100000.000	100000.000	0.000	0.000	0.000	0.000	0.000	16.610	6	24	6	24	316	2384	100	1322	"empty"
-75	0	0	21	9	7	"empty"	"empty"	6080	32870	200	6169	6210	439	7	6206	6206	6238	424	6	4	0	0	1962438	-0.066	100000.000	100000.000	0.000	0.000	0.000	0.000	0.000	16.610	-37	4	-37	4	316	2384	100	1323	"empty"
0	0	0	22	1	1	"PLCG2"	"P16885"	6600	29030	110	8830	8889	502	5	6062	6062	6056	254	4	100	100	0	711144	11.154	100000.000	100000.000	0.000	0.000	0.000	0.000	0.000	16.610	2768	2827	2768	2827	80	656	100	1324	"Y753"
0	0	0	22	2	1	"PLCG2"	"P16885"	7100	29040	150	8698	8143	1576	19	6056	6056	6119	999	16	68	61	0	1270314	2.026	100000.000	100000.000	0.000	0.000	0.000	0.000	0.000	16.610	2642	2087	2642	2087	156	1272	100	1325	"Y753"
0	0	0	22	3	1	"PLCG2"	"P16885"	7600	29040	120	8950	8881	2213	24	5978	5978	6019	660	10	90	86	0	1065673	4.336	100000.000	100000.000	0.000	0.000	0.000	0.000	0.000	16.610	2972	2903	2972	2903	120	820	100	1326	"Y753"
0	0	0	22	4	1	"pyk2"	"Q14289"	8110	29050	120	15190	15243	1389	9	5963	5963	6013	583	9	100	100	0	1829175	15.832	100000.000	100000.000	0.000	0.000	0.000	0.000	0.000	16.610	9227	9280	9227	9280	120	820	100	1327	"Y402"
0	0	0	22	5	1	"pyk2"	"Q14289"	8620	29060	140	14637	14125	2490	17	5928	5928	5941	344	5	96	96	0	2203443	23.791	100000.000	100000.000	0.000	0.000	0.000	0.000	0.000	16.610	8709	8197	8709	8197	156	1140	100	1328	"Y402"
0	0	0	22	6	1	"pyk2"	"Q14289"	9110	29050	130	14631	14699	1210	8	5916	5916	5978	720	12	100	100	0	1763904	12.113	100000.000	100000.000	0.000	0.000	0.000	0.000	0.000	16.610	8715	8783	8715	8783	120	940	100	1329	"Y402"
0	0	0	22	7	1	"STAM2"	"Q92783"	9620	29060	160	9159	9131	706	7	5914	5914	5934	330	5	99	97	0	1899213	9.688	100000.000	100000.000	0.000	0.000	0.000	0.000	0.000	16.610	3245	3217	3245	3217	208	1512	100	1330	"Y371"
0	0	0	22	8	1	"STAM2"	"Q92783"	10120	29060	170	9243	9103	817	8	5936	5936	5942	257	4	97	96	0	1893419	12.300	100000.000	100000.000	0.000	0.000	0.000	0.000	0.000	16.610	3307	3167	3307	3167	208	1660	100	1331	"Y371"
0	0	0	22	9	1	"STAM2"	"Q92783"	10610	29060	170	9257	9212	652	7	6025	6025	6079	937	15	99	96	0	1916178	3.344	100000.000	100000.000	0.000	0.000	0.000	0.000	0.000	16.610	3232	3187	3232	3187	208	1660	100	1332	"Y371"
0	0	0	22	1	2	"STAT3 "	"P40763"	6610	29690	140	11365	11622	4447	38	6066	6066	6142	1341	21	92	91	0	1812987	4.087	100000.000	100000.000	0.000	0.000	0.000	0.000	0.000	16.610	5299	5556	5299	5556	156	1140	100	1333	"Y705"
0	0	0	22	2	2	"STAT3 "	"P40763"	7110	29700	140	11719	11414	2244	19	6043	6043	6057	321	5	93	91	0	1780578	16.688	100000.000	100000.000	0.000	0.000	0.000	0.000	0.000	16.610	5676	5371	5676	5371	156	1140	100	1334	"Y705"
0	0	0	22	3	2	"STAT3 "	"P40763"	7610	29710	130	11992	12026	739	6	6012	6012	6034	427	7	100	100	0	1443138	14.033	100000.000	100000.000	0.000	0.000	0.000	0.000	0.000	16.610	5980	6014	5980	6014	120	940	100	1335	"Y705"
0	0	0	22	4	2	"STMN1"	"P16949"	8110	29710	130	6380	6420	362	5	5946	5946	5974	494	8	43	3	0	770364	0.903	100000.000	100000.000	0.000	0.000	0.000	0.000	0.000	16.610	434	474	434	474	120	940	100	1336	"S15"
0	0	0	22	5	2	"STMN1"	"P16949"	8620	29690	120	6361	6496	994	15	5931	5931	5947	313	5	62	25	0	779533	1.754	100000.000	100000.000	0.000	0.000	0.000	0.000	0.000	16.610	430	565	430	565	120	820	100	1337	"S15"
0	0	0	22	6	2	"STMN1"	"P16949"	9130	29690	110	6277	6297	293	4	5923	5923	6591	5424	82	0	0	0	503734	-0.054	100000.000	100000.000	0.000	0.000	0.000	0.000	0.000	16.610	354	374	354	374	80	656	100	1338	"S15"
0	0	0	22	7	2	"4E-BP1 "	"Q13541"	9610	29700	200	5992	6152	1929	31	5938	5938	5977	446	7	8	1	0	1943963	0.392	100000.000	100000.000	0.000	0.000	0.000	0.000	0.000	16.610	54	214	54	214	316	2384	100	1339	"S64"
0	0	0	22	8	2	"4E-BP1 "	"Q13541"	10110	29700	200	6080	6125	441	7	5982	5982	6003	350	5	17	4	0	1935434	0.349	100000.000	100000.000	0.000	0.000	0.000	0.000	0.000	16.610	98	143	98	143	316	2384	100	1340	"S64"
0	0	0	22	9	2	"4E-BP1 "	"Q13541"	10610	29710	200	6204	6261	552	8	6080	6080	6099	387	6	16	1	0	1978365	0.419	100000.000	100000.000	0.000	0.000	0.000	0.000	0.000	16.610	124	181	124	181	316	2384	100	1341	"S64"
0	0	0	22	1	3	"Tgfbr2"	"P37173"	6610	30330	200	5758	6104	2556	41	6069	6069	6084	303	4	6	2	0	1928845	0.066	100000.000	100000.000	0.000	0.000	0.000	0.000	0.000	16.610	-311	35	-311	35	316	2384	100	1342	"Y336"
0	0	0	22	2	3	"Tgfbr2"	"P37173"	7110	30330	200	5738	5838	788	13	6038	6038	6082	647	10	2	1	0	1844885	-0.377	100000.000	100000.000	0.000	0.000	0.000	0.000	0.000	16.610	-300	-200	-300	-200	316	2384	100	1343	"Y336"
0	0	0	22	3	3	"Tgfbr2"	"P37173"	7610	30330	200	5708	5749	454	7	5995	5995	6234	3280	52	0	0	0	1816672	-0.148	100000.000	100000.000	0.000	0.000	0.000	0.000	0.000	16.610	-287	-246	-287	-246	316	2384	100	1344	"Y336"
0	0	0	22	4	3	"Bid "	"P55957"	8110	30340	120	8755	8706	780	8	5953	5953	6010	495	8	98	94	0	1044737	5.446	100000.000	100000.000	0.000	0.000	0.000	0.000	0.000	16.610	2802	2753	2802	2753	120	820	100	1345	"T54"
0	0	0	22	5	3	"Bid "	"P55957"	8610	30340	120	8740	8723	1209	13	5965	5965	5974	422	7	97	95	0	1046802	6.514	100000.000	100000.000	0.000	0.000	0.000	0.000	0.000	16.610	2775	2758	2775	2758	120	820	100	1346	"T54"
0	0	0	22	6	3	"Bid "	"P55957"	9110	30340	120	8673	8591	664	7	5939	5939	5982	497	8	97	96	0	1030910	5.249	100000.000	100000.000	0.000	0.000	0.000	0.000	0.000	16.610	2734	2652	2734	2652	120	820	100	1347	"T54"
0	0	0	22	7	3	"caveolin-1"	"Q03135"	9600	30340	200	5919	5952	306	5	5932	5932	6005	961	16	0	0	0	1880808	-0.055	100000.000	100000.000	0.000	0.000	0.000	0.000	0.000	16.610	-13	20	-13	20	316	2384	100	1348	"Y6"
0	0	0	22	8	3	"caveolin-1"	"Q03135"	10100	30340	200	5969	5986	277	4	5988	5988	6041	450	7	3	0	0	1891479	-0.122	100000.000	100000.000	0.000	0.000	0.000	0.000	0.000	16.610	-19	-2	-19	-2	316	2384	100	1349	"Y6"
0	0	0	22	9	3	"caveolin-1"	"Q03135"	10600	30340	200	5994	6016	313	5	6041	6041	6060	382	6	6	0	0	1901202	-0.115	100000.000	100000.000	0.000	0.000	0.000	0.000	0.000	16.610	-47	-25	-47	-25	316	2384	100	1350	"Y6"
0	0	0	22	1	4	"CDK2"	"P24941"	6610	30970	120	8051	8050	748	9	6152	6152	6165	314	5	98	95	0	965945	6.003	100000.000	100000.000	0.000	0.000	0.000	0.000	0.000	16.610	1899	1898	1899	1898	120	820	100	1351	"Y14"
0	0	0	22	2	4	"CDK2"	"P24941"	7110	30980	120	7855	7936	839	10	6062	6062	6072	363	5	98	95	0	952357	5.135	100000.000	100000.000	0.000	0.000	0.000	0.000	0.000	16.610	1793	1874	1793	1874	120	820	100	1352	"Y14"
0	0	0	22	3	4	"CDK2"	"P24941"	7610	30980	120	8011	7981	553	6	5983	5983	5997	359	5	99	98	0	957681	5.526	100000.000	100000.000	0.000	0.000	0.000	0.000	0.000	16.610	2028	1998	2028	1998	120	820	100	1353	"Y14"
0	0	0	22	4	4	"Fos "	"P01100"	8100	30980	200	6010	6044	377	6	5941	5941	5969	542	9	7	1	0	1909939	0.138	100000.000	100000.000	0.000	0.000	0.000	0.000	0.000	16.610	69	103	69	103	316	2384	100	1354	"S362"
0	0	0	22	5	4	"Fos "	"P01100"	8600	30980	200	5970	6011	418	6	5918	5918	5969	721	12	2	0	0	1899596	0.058	100000.000	100000.000	0.000	0.000	0.000	0.000	0.000	16.610	52	93	52	93	316	2384	100	1355	"S362"
0	0	0	22	6	4	"Fos "	"P01100"	9100	30980	90	6238	6222	253	4	5928	5928	5973	423	7	36	1	0	323562	0.589	100000.000	100000.000	0.000	0.000	0.000	0.000	0.000	16.610	310	294	310	294	52	420	100	1356	"S362"
0	0	0	22	7	4	"Grb2"	"P62993"	9600	31000	110	10974	10238	2064	20	5876	5876	5872	255	4	95	90	0	819073	17.122	100000.000	100000.000	0.000	0.000	0.000	0.000	0.000	16.610	5098	4362	5098	4362	80	656	100	1357	"Y37"
0	0	0	22	8	4	"Grb2"	"P62993"	10090	30990	110	11158	10752	1338	12	5976	5976	5974	414	6	97	97	0	860136	11.541	100000.000	100000.000	0.000	0.000	0.000	0.000	0.000	16.610	5182	4776	5182	4776	80	656	100	1358	"Y37"
0	0	0	22	9	4	"Grb2"	"P62993"	10590	31000	110	11238	11223	1658	14	6070	6070	6109	670	10	97	97	0	897824	7.633	100000.000	100000.000	0.000	0.000	0.000	0.000	0.000	16.610	5168	5153	5168	5153	80	656	100	1359	"Y37"
0	0	0	22	1	5	"IL4R "	"P24394"	6610	31620	170	9438	9462	525	5	6101	6101	6121	452	7	99	99	0	1968126	7.392	100000.000	100000.000	0.000	0.000	0.000	0.000	0.000	16.610	3337	3361	3337	3361	208	1660	100	1360	"Y713"
0	0	0	22	2	5	"IL4R "	"P24394"	7110	31620	190	9189	9099	834	9	6029	6029	6053	414	6	96	94	0	2329269	7.357	100000.000	100000.000	0.000	0.000	0.000	0.000	0.000	16.610	3160	3070	3160	3070	256	2088	100	1361	"Y713"
0	0	0	22	3	5	"IL4R "	"P24394"	7600	31620	160	9025	9037	851	9	5974	5974	6028	590	9	98	98	0	1879700	5.100	100000.000	100000.000	0.000	0.000	0.000	0.000	0.000	16.610	3051	3063	3051	3063	208	1512	100	1362	"Y713"
0	0	0	22	4	5	"IRAK4"	"P51617"	8110	31620	160	12482	12585	2285	18	5921	5921	6001	619	10	97	97	0	2617748	10.637	100000.000	100000.000	0.000	0.000	0.000	0.000	0.000	16.610	6561	6664	6561	6664	208	1512	100	1363	"T208"
0	0	0	22	5	5	"IRAK4"	"P51617"	8610	31630	160	12147	12082	2854	23	5904	5904	5951	381	6	95	95	0	2513056	16.092	100000.000	100000.000	0.000	0.000	0.000	0.000	0.000	16.610	6243	6178	6243	6178	208	1512	100	1364	"T208"
0	0	0	22	6	5	"IRAK4"	"P51617"	9110	31640	160	11843	11581	3151	27	5854	5854	5893	350	5	96	95	0	2408800	16.251	100000.000	100000.000	0.000	0.000	0.000	0.000	0.000	16.610	5989	5727	5989	5727	208	1512	100	1365	"T208"
0	0	0	22	7	5	"LDLRAP1"	"Q5SW96"	9600	31630	200	5958	6150	1907	31	5898	5898	5918	374	6	11	3	0	1943326	0.620	100000.000	100000.000	0.000	0.000	0.000	0.000	0.000	16.610	60	252	60	252	316	2384	100	1366	"S186"
0	0	0	22	8	5	"LDLRAP1"	"Q5SW96"	10090	31630	200	5995	6020	334	5	5984	5984	5993	308	5	16	3	0	1902311	0.088	100000.000	100000.000	0.000	0.000	0.000	0.000	0.000	16.610	11	36	11	36	316	2384	100	1367	"S186"
0	0	0	22	9	5	"LDLRAP1"	"Q5SW96"	10590	31630	200	6120	6120	388	6	6066	6066	6105	386	6	12	1	0	1933895	0.039	100000.000	100000.000	0.000	0.000	0.000	0.000	0.000	16.610	54	54	54	54	316	2384	100	1368	"S186"
0	0	0	22	1	6	"MAPK14"	"Q16539"	6610	32260	120	7575	7520	416	5	6118	6118	6142	313	5	96	94	0	902415	4.403	100000.000	100000.000	0.000	0.000	0.000	0.000	0.000	16.610	1457	1402	1457	1402	120	820	100	1369	"T179"
0	0	0	22	2	6	"MAPK14"	"Q16539"	7100	32260	120	7407	7695	2899	37	6041	6041	6046	327	5	96	94	0	923374	5.043	100000.000	100000.000	0.000	0.000	0.000	0.000	0.000	16.610	1366	1654	1366	1654	120	820	100	1370	"T179"
0	0	0	22	3	6	"MAPK14"	"Q16539"	7610	32260	130	7446	7661	1985	25	5992	5992	6084	1743	28	25	3	0	919263	0.905	100000.000	100000.000	0.000	0.000	0.000	0.000	0.000	16.610	1454	1669	1454	1669	120	940	100	1371	"T179"
0	0	0	22	4	6	"Met "	"P08581"	8110	32260	110	7910	7854	437	5	5922	5922	5952	521	8	97	95	0	628297	3.651	100000.000	100000.000	0.000	0.000	0.000	0.000	0.000	16.610	1988	1932	1988	1932	80	656	100	1372	"Y1003"
0	0	0	22	5	6	"Met "	"P08581"	8610	32280	100	7769	7680	508	6	5845	5845	5844	251	4	97	96	0	614369	7.315	100000.000	100000.000	0.000	0.000	0.000	0.000	0.000	16.610	1924	1835	1924	1835	80	560	100	1373	"Y1003"
0	0	0	22	6	6	"Met "	"P08581"	9110	32280	120	7781	7546	733	9	5874	5874	5877	248	4	89	87	0	905565	6.730	100000.000	100000.000	0.000	0.000	0.000	0.000	0.000	16.610	1907	1672	1907	1672	120	820	100	1374	"Y1003"
0	0	0	22	7	6	"p53 "	"P04637"	9600	32270	110	7555	7690	627	8	5923	5923	5938	302	5	98	98	0	615222	5.801	100000.000	100000.000	0.000	0.000	0.000	0.000	0.000	16.610	1632	1767	1632	1767	80	656	100	1375	"S15"
0	0	0	22	8	6	"p53 "	"P04637"	10100	32270	120	7690	7615	527	6	5985	5985	6021	513	8	95	90	0	913787	3.107	100000.000	100000.000	0.000	0.000	0.000	0.000	0.000	16.610	1705	1630	1705	1630	120	820	100	1376	"S15"
0	0	0	22	9	6	"p53 "	"P04637"	10570	32270	180	7398	7196	965	13	6065	6065	6126	560	9	62	55	0	1842214	1.911	100000.000	100000.000	0.000	0.000	0.000	0.000	0.000	16.610	1333	1131	1333	1131	256	1924	100	1377	"S15"
-75	0	0	22	1	7	"empty"	"empty"	6590	32900	200	6162	6187	289	4	6142	6142	6165	485	7	3	0	0	1955192	0.045	100000.000	100000.000	0.000	0.000	0.000	0.000	0.000	16.610	20	45	20	45	316	2384	100	1378	"empty"
-75	0	0	22	2	7	"empty"	"empty"	7090	32900	200	6074	6096	377	6	6036	6036	6054	456	7	4	1	0	1926212	0.092	100000.000	100000.000	0.000	0.000	0.000	0.000	0.000	16.610	38	60	38	60	316	2384	100	1379	"empty"
-75	0	0	22	3	7	"empty"	"empty"	7590	32900	200	6023	6040	453	7	5970	5970	5987	460	7	7	1	0	1908525	0.115	100000.000	100000.000	0.000	0.000	0.000	0.000	0.000	16.610	53	70	53	70	316	2384	100	1380	"empty"
-75	0	0	22	4	7	"empty"	"empty"	8090	32900	200	5919	5946	385	6	5896	5896	5926	827	13	1	0	0	1878779	0.024	100000.000	100000.000	0.000	0.000	0.000	0.000	0.000	16.610	23	50	23	50	316	2384	100	1381	"empty"
-75	0	0	22	5	7	"empty"	"empty"	8590	32900	200	5904	5942	410	6	5857	5857	5895	1241	21	0	0	0	1877518	0.038	100000.000	100000.000	0.000	0.000	0.000	0.000	0.000	16.610	47	85	47	85	316	2384	100	1382	"empty"
-75	0	0	22	6	7	"empty"	"empty"	9090	32900	200	5805	5807	217	3	5845	5845	5856	347	5	4	0	0	1835092	-0.141	100000.000	100000.000	0.000	0.000	0.000	0.000	0.000	16.610	-40	-38	-40	-38	316	2384	100	1383	"empty"
0	0	0	22	7	7	"GLQAWPGEAIPQFLG_100"	"GLQAWPGEAIPQFLG_100"	9600	32900	200	5981	6154	659	10	5885	5885	5907	450	7	19	15	0	1944656	0.549	100000.000	100000.000	0.000	0.000	0.000	0.000	0.000	16.610	96	269	96	269	316	2384	100	1384	"GLQAWPGEAIPQFLG_100"
0	0	0	22	8	7	"GLQAWPGEAIPQFLG_100"	"GLQAWPGEAIPQFLG_100"	10100	32910	90	7283	7358	783	10	5954	5954	5958	339	5	94	90	0	382608	4.130	100000.000	100000.000	0.000	0.000	0.000	0.000	0.000	16.610	1329	1404	1329	1404	52	420	100	1385	"GLQAWPGEAIPQFLG_100"
0	0	0	22	9	7	"GLQAWPGEAIPQFLG_100"	"GLQAWPGEAIPQFLG_100"	10590	32910	200	6074	6327	947	14	6008	6008	6025	389	6	20	15	0	1999315	0.776	100000.000	100000.000	0.000	0.000	0.000	0.000	0.000	16.610	66	319	66	319	316	2384	100	1386	"GLQAWPGEAIPQFLG_100"
0	0	0	23	1	1	"JAK2"	"O60674"	11140	29050	90	9941	9939	1364	13	6062	6062	6076	375	6	96	96	0	516839	10.301	100000.000	100000.000	0.000	0.000	0.000	0.000	0.000	16.610	3879	3877	3879	3877	52	420	100	1387	"Y813"
0	0	0	23	2	1	"JAK2"	"O60674"	11640	29060	90	9731	9092	1467	16	6092	6092	6099	253	4	86	84	0	472798	11.830	100000.000	100000.000	0.000	0.000	0.000	0.000	0.000	16.610	3639	3000	3639	3000	52	420	100	1388	"Y813"
0	0	0	23	3	1	"JAK2"	"O60674"	12150	29060	90	10036	9954	766	7	6132	6132	6146	337	5	98	98	0	517628	11.300	100000.000	100000.000	0.000	0.000	0.000	0.000	0.000	16.610	3904	3822	3904	3822	52	420	100	1389	"Y813"
0	0	0	23	4	1	"Jun "	"P05412"	12640	29050	200	5401	5561	1978	35	6103	6103	6104	265	4	2	0	0	1757416	-2.049	100000.000	100000.000	0.000	0.000	0.000	0.000	0.000	16.610	-702	-542	-702	-542	316	2384	100	1390	"S73"
0	0	0	23	5	1	"Jun "	"P05412"	13140	29050	200	5102	5226	475	9	5978	5978	6010	450	7	1	1	0	1651260	-1.742	100000.000	100000.000	0.000	0.000	0.000	0.000	0.000	16.610	-876	-752	-876	-752	316	2384	100	1391	"S73"
0	0	0	23	6	1	"Jun "	"P05412"	13650	29050	200	5156	5347	1142	21	5813	5813	5843	430	7	5	3	0	1689575	-1.153	100000.000	100000.000	0.000	0.000	0.000	0.000	0.000	16.610	-657	-466	-657	-466	316	2384	100	1392	"S73"
0	0	0	23	7	1	"Kit "	"P10721"	14150	29040	80	12042	11316	2199	19	6194	6194	6214	428	6	94	90	0	588447	11.921	100000.000	100000.000	0.000	0.000	0.000	0.000	0.000	16.610	5848	5122	5848	5122	52	340	100	1393	"Y936"
0	0	0	23	8	1	"Kit "	"P10721"	14650	29040	80	11241	11102	1690	15	6114	6114	6156	592	9	94	94	0	577328	8.355	100000.000	100000.000	0.000	0.000	0.000	0.000	0.000	16.610	5127	4988	5127	4988	52	340	100	1394	"Y936"
0	0	0	23	9	1	"Kit "	"P10721"	15160	29060	100	10907	10090	2290	22	5946	5946	5970	407	6	90	83	0	807186	10.123	100000.000	100000.000	0.000	0.000	0.000	0.000	0.000	16.610	4961	4144	4961	4144	80	560	100	1395	"Y936"
0	0	0	23	1	2	"Mnk1"	"Q9BUB5"	11160	29690	120	7806	7477	905	12	6106	6106	6141	604	9	74	65	0	897259	2.212	100000.000	100000.000	0.000	0.000	0.000	0.000	0.000	16.610	1700	1371	1700	1371	120	820	100	1396	"T250"
0	0	0	23	2	2	"Mnk1"	"Q9BUB5"	11650	29690	110	8235	8159	715	8	6162	6162	6173	359	5	95	93	0	652720	5.532	100000.000	100000.000	0.000	0.000	0.000	0.000	0.000	16.610	2073	1997	2073	1997	80	656	100	1397	"T250"
0	0	0	23	3	2	"Mnk1"	"Q9BUB5"	12160	29700	130	8134	7745	941	12	6176	6176	6265	1935	30	50	0	0	929365	0.765	100000.000	100000.000	0.000	0.000	0.000	0.000	0.000	16.610	1958	1569	1958	1569	120	940	100	1398	"T250"
0	0	0	23	4	2	"NFAT3"	"Q14934"	12650	29680	100	10411	10270	754	7	6153	6153	6430	2916	45	93	0	0	821631	1.317	100000.000	100000.000	0.000	0.000	0.000	0.000	0.000	16.610	4258	4117	4258	4117	80	560	100	1399	"S676"
0	0	0	23	5	2	"NFAT3"	"Q14934"	13150	29700	110	9997	9639	1058	10	6029	6029	6064	463	7	97	96	0	771143	7.721	100000.000	100000.000	0.000	0.000	0.000	0.000	0.000	16.610	3968	3610	3968	3610	80	656	100	1400	"S676"
0	0	0	23	6	2	"NFAT3"	"Q14934"	13650	29710	120	10479	9583	2194	22	6130	6130	6376	1900	29	71	58	0	1149934	1.688	100000.000	100000.000	0.000	0.000	0.000	0.000	0.000	16.610	4349	3453	4349	3453	120	820	100	1401	"S676"
0	0	0	23	7	2	"PIK3R1 "	"P27986"	14160	29710	140	7833	8005	1347	16	6083	6083	6077	518	8	98	94	0	1248810	3.722	100000.000	100000.000	0.000	0.000	0.000	0.000	0.000	16.610	1750	1922	1750	1922	156	1140	100	1402	"Y528"
0	0	0	23	8	2	"PIK3R1 "	"P27986"	14660	29710	140	7667	7704	442	5	6080	6080	6112	612	10	100	93	0	1201822	2.601	100000.000	100000.000	0.000	0.000	0.000	0.000	0.000	16.610	1587	1624	1587	1624	156	1140	100	1403	"Y528"
0	0	0	23	9	2	"PIK3R1 "	"P27986"	15160	29720	140	7708	8297	4388	52	5993	5993	6026	402	6	99	96	0	1294394	5.649	100000.000	100000.000	0.000	0.000	0.000	0.000	0.000	16.610	1715	2304	1715	2304	156	1140	100	1404	"Y528"
0	0	0	23	1	3	"p67phox"	"P19878"	11130	30350	90	6451	6475	310	4	6094	6094	6145	597	9	23	3	0	336713	0.553	100000.000	100000.000	0.000	0.000	0.000	0.000	0.000	16.610	357	381	357	381	52	420	100	1405	"S208"
0	0	0	23	2	3	"p67phox"	"P19878"	11620	30340	70	6687	6677	329	4	6141	6141	6144	274	4	81	46	0	213657	1.945	100000.000	100000.000	0.000	0.000	0.000	0.000	0.000	16.610	546	536	546	536	32	236	100	1406	"S208"
0	0	0	23	3	3	"p67phox"	"P19878"	12130	30350	110	6632	6816	1343	19	6086	6086	6092	300	4	78	41	0	545318	2.413	100000.000	100000.000	0.000	0.000	0.000	0.000	0.000	16.610	546	730	546	730	80	656	100	1407	"S208"
0	0	0	23	4	3	"PDK1"	"O15530"	12650	30350	100	7241	7200	445	6	6037	6037	6063	422	6	92	78	0	575993	2.694	100000.000	100000.000	0.000	0.000	0.000	0.000	0.000	16.610	1204	1163	1204	1163	80	560	100	1408	"S241"
0	0	0	23	5	3	"PDK1"	"O15530"	13150	30360	100	7221	8105	5268	64	6018	6018	6024	301	4	92	90	0	648426	6.914	100000.000	100000.000	0.000	0.000	0.000	0.000	0.000	16.610	1203	2087	1203	2087	80	560	100	1409	"S241"
0	0	0	23	6	3	"PDK1"	"O15530"	13660	30360	100	7463	7420	650	8	5949	5949	5946	373	6	93	85	0	593571	3.952	100000.000	100000.000	0.000	0.000	0.000	0.000	0.000	16.610	1514	1471	1514	1471	80	560	100	1410	"S241"
0	0	0	23	7	3	"Ripk1"	"Q13546"	14150	30360	120	7720	7621	970	12	6051	6051	6032	382	6	87	80	0	914563	4.160	100000.000	100000.000	0.000	0.000	0.000	0.000	0.000	16.610	1669	1570	1669	1570	120	820	100	1411	"Y384"
0	0	0	23	8	3	"Ripk1"	"Q13546"	14660	30360	110	7499	7474	475	6	5981	5981	6018	449	7	96	92	0	597902	3.243	100000.000	100000.000	0.000	0.000	0.000	0.000	0.000	16.610	1518	1493	1518	1493	80	656	100	1412	"Y384"
0	0	0	23	9	3	"Ripk1"	"Q13546"	15160	30360	120	7301	7215	544	7	5958	5958	5964	256	4	90	88	0	865816	4.887	100000.000	100000.000	0.000	0.000	0.000	0.000	0.000	16.610	1343	1257	1343	1257	120	820	100	1413	"Y384"
0	0	0	23	1	4	"Shc1"	"P29353"	11150	30980	100	7211	7244	940	12	6072	6072	6084	273	4	90	86	0	579487	4.249	100000.000	100000.000	0.000	0.000	0.000	0.000	0.000	16.610	1139	1172	1139	1172	80	560	100	1414	"S36"
0	0	0	23	2	4	"Shc1"	"P29353"	11650	30990	80	7386	7432	320	4	6127	6127	6127	242	3	100	100	0	386472	5.393	100000.000	100000.000	0.000	0.000	0.000	0.000	0.000	16.610	1259	1305	1259	1305	52	340	100	1415	"S36"
0	0	0	23	3	4	"Shc1"	"P29353"	12150	30970	80	7547	7555	356	4	6164	6164	6168	222	3	100	100	0	392855	6.248	100000.000	100000.000	0.000	0.000	0.000	0.000	0.000	16.610	1383	1391	1383	1391	52	340	100	1416	"S36"
0	0	0	23	4	4	"SMAD3"	"Q15796"	12640	30980	70	6996	6998	251	3	6127	6127	6151	365	5	100	68	0	223934	2.321	100000.000	100000.000	0.000	0.000	0.000	0.000	0.000	16.610	869	871	869	871	32	236	100	1417	"S204"
0	0	0	23	5	4	"SMAD3"	"Q15796"	13150	30990	200	6157	6220	391	6	6052	6052	6085	661	10	11	0	0	1965634	0.204	100000.000	100000.000	0.000	0.000	0.000	0.000	0.000	16.610	105	168	105	168	316	2384	100	1418	"S204"
0	0	0	23	6	4	"SMAD3"	"Q15796"	13660	31000	80	7101	7144	932	13	6145	6145	6159	297	4	92	78	0	371504	3.316	100000.000	100000.000	0.000	0.000	0.000	0.000	0.000	16.610	956	999	956	999	52	340	100	1419	"S204"
0	0	0	23	7	4	"TAK1 "	"O43318"	14150	30980	200	6034	6040	422	6	5938	5938	5955	393	6	25	6	0	1908755	0.216	100000.000	100000.000	0.000	0.000	0.000	0.000	0.000	16.610	96	102	96	102	316	2384	100	1420	"S192"
0	0	0	23	8	4	"TAK1 "	"O43318"	14650	30990	200	6034	6077	359	5	5988	5988	6025	778	12	3	0	0	1920412	0.067	100000.000	100000.000	0.000	0.000	0.000	0.000	0.000	16.610	46	89	46	89	316	2384	100	1421	"S192"
0	0	0	23	9	4	"TAK1 "	"O43318"	15150	30990	200	5991	6124	1078	17	5976	5976	5999	315	5	18	5	0	1935178	0.397	100000.000	100000.000	0.000	0.000	0.000	0.000	0.000	16.610	15	148	15	148	316	2384	100	1422	"S192"
0	0	0	23	1	5	"ACC1"	"Q13085 "	11140	31630	80	7718	7627	568	7	6086	6086	6076	259	4	96	92	0	396583	5.988	100000.000	100000.000	0.000	0.000	0.000	0.000	0.000	16.610	1632	1541	1632	1541	52	340	100	1423	"S29"
0	0	0	23	2	5	"ACC1"	"Q13085 "	11640	31620	70	7960	7945	478	6	6115	6115	6127	252	4	96	96	0	254243	7.214	100000.000	100000.000	0.000	0.000	0.000	0.000	0.000	16.610	1845	1830	1845	1830	32	236	100	1424	"S29"
0	0	0	23	3	5	"ACC1"	"Q13085 "	12140	31620	80	7963	7794	617	7	6094	6094	6085	245	4	96	94	0	405308	6.976	100000.000	100000.000	0.000	0.000	0.000	0.000	0.000	16.610	1869	1700	1869	1700	52	340	100	1425	"S29"
0	0	0	23	4	5	"AR"	"P10275"	12650	31630	90	10010	10060	541	5	6058	6058	6070	556	9	100	100	0	523118	7.176	100000.000	100000.000	0.000	0.000	0.000	0.000	0.000	16.610	3952	4002	3952	4002	52	420	100	1426	"Y363"
0	0	0	23	5	5	"AR"	"P10275"	13150	31640	110	9708	9382	1076	11	5971	5971	5978	277	4	95	93	0	750538	12.289	100000.000	100000.000	0.000	0.000	0.000	0.000	0.000	16.610	3737	3411	3737	3411	80	656	100	1427	"Y363"
0	0	0	23	6	5	"AR"	"P10275"	13650	31630	90	9911	9962	493	4	6042	6042	6054	305	5	100	100	0	518004	12.813	100000.000	100000.000	0.000	0.000	0.000	0.000	0.000	16.610	3869	3920	3869	3920	52	420	100	1428	"Y363"
0	0	0	23	7	5	"process-control__"	"GGSGGSGDYKDDDDK"	14140	31630	130	5830	6107	704	11	5757	5757	5829	381	6	28	23	0	732801	0.730	100000.000	100000.000	0.000	0.000	0.000	0.000	0.000	16.610	73	350	73	350	120	940	100	1429	"process-control__"
0	0	0	23	8	5	"process-control__"	"GGSGGSGDYKDDDDK"	14640	31630	130	6064	6467	975	15	5959	5959	5978	323	5	32	24	0	776042	1.514	100000.000	100000.000	0.000	0.000	0.000	0.000	0.000	16.610	105	508	105	508	120	940	100	1430	"process-control__"
0	0	0	23	9	5	"process-control__"	"GGSGGSGDYKDDDDK"	15150	31630	120	6254	6676	1025	15	5987	5987	6035	444	7	37	26	0	801173	1.444	100000.000	100000.000	0.000	0.000	0.000	0.000	0.000	16.610	267	689	267	689	120	820	100	1431	"process-control__"
0	0	0	23	1	6	"Ck2-B"	"Q5SRQ6"	11120	32270	200	6182	6204	402	6	6048	6048	6065	412	6	18	2	0	1960491	0.337	100000.000	100000.000	0.000	0.000	0.000	0.000	0.000	16.610	134	156	134	156	316	2384	100	1432	"S228"
0	0	0	23	2	6	"Ck2-B"	"Q5SRQ6"	11630	32280	70	6492	6539	289	4	6090	6090	6103	257	4	68	31	0	209252	1.696	100000.000	100000.000	0.000	0.000	0.000	0.000	0.000	16.610	402	449	402	449	32	236	100	1433	"S228"
0	0	0	23	3	6	"Ck2-B"	"Q5SRQ6"	12160	32260	90	6522	6521	316	4	6088	6088	6099	249	4	71	44	0	339089	1.695	100000.000	100000.000	0.000	0.000	0.000	0.000	0.000	16.610	434	433	434	433	52	420	100	1434	"S228"
0	0	0	23	4	6	"CTNNB1"	"P35222"	12650	32270	100	7273	7292	542	7	6043	6043	6049	332	5	97	91	0	583373	3.744	100000.000	100000.000	0.000	0.000	0.000	0.000	0.000	16.610	1230	1249	1230	1249	80	560	100	1435	"S33"
0	0	0	23	5	6	"CTNNB1"	"P35222"	13140	32260	150	6872	6776	812	11	5954	5954	6013	515	8	66	43	0	1057023	1.482	100000.000	100000.000	0.000	0.000	0.000	0.000	0.000	16.610	918	822	918	822	156	1272	100	1436	"S33"
0	0	0	23	6	6	"CTNNB1"	"P35222"	13640	32260	200	6113	6279	529	8	6003	6003	6105	1964	32	0	0	0	1984081	0.089	100000.000	100000.000	0.000	0.000	0.000	0.000	0.000	16.610	110	276	110	276	316	2384	100	1437	"S33"
0	0	0	23	7	6	"EGFR"	"P00533"	14150	32260	90	6959	7047	373	5	5676	5676	5715	324	5	100	100	0	366423	4.111	100000.000	100000.000	0.000	0.000	0.000	0.000	0.000	16.610	1283	1371	1283	1371	52	420	100	1438	"Y869"
0	0	0	23	8	6	"EGFR"	"P00533"	14650	32260	80	6895	7034	807	11	5950	5950	5990	595	9	88	21	0	365758	1.755	100000.000	100000.000	0.000	0.000	0.000	0.000	0.000	16.610	945	1084	945	1084	52	340	100	1439	"Y869"
0	0	0	23	9	6	"EGFR"	"P00533"	15150	32260	200	6146	6280	600	9	5933	5933	5963	421	7	32	14	0	1984382	0.753	100000.000	100000.000	0.000	0.000	0.000	0.000	0.000	16.610	213	347	213	347	316	2384	100	1440	"Y869"
-75	0	0	23	1	7	"empty"	"empty"	11140	32900	200	5990	6030	662	10	6004	6004	6023	497	8	2	0	0	1905577	0.014	100000.000	100000.000	0.000	0.000	0.000	0.000	0.000	16.610	-14	26	-14	26	316	2384	100	1441	"empty"
-75	0	0	23	2	7	"empty"	"empty"	11640	32900	200	6076	6080	228	3	6041	6041	6076	577	9	1	0	0	1921337	0.007	100000.000	100000.000	0.000	0.000	0.000	0.000	0.000	16.610	35	39	35	39	316	2384	100	1442	"empty"
-75	0	0	23	3	7	"empty"	"empty"	12140	32900	200	6051	6074	220	3	6043	6043	6058	376	6	5	1	0	1919350	0.043	100000.000	100000.000	0.000	0.000	0.000	0.000	0.000	16.610	8	31	8	31	316	2384	100	1443	"empty"
-75	0	0	23	4	7	"empty"	"empty"	12640	32900	200	6025	6036	328	5	6023	6023	6038	341	5	6	1	0	1907297	-0.006	100000.000	100000.000	0.000	0.000	0.000	0.000	0.000	16.610	2	13	2	13	316	2384	100	1444	"empty"
-75	0	0	23	5	7	"empty"	"empty"	13140	32900	200	5968	5971	244	4	5976	5976	6024	950	15	0	0	0	1886950	-0.056	100000.000	100000.000	0.000	0.000	0.000	0.000	0.000	16.610	-8	-5	-8	-5	316	2384	100	1445	"empty"
-75	0	0	23	6	7	"empty"	"empty"	13640	32900	200	5976	5977	291	4	5986	5986	6019	463	7	3	1	0	1888652	-0.091	100000.000	100000.000	0.000	0.000	0.000	0.000	0.000	16.610	-10	-9	-10	-9	316	2384	100	1446	"empty"
0	0	0	23	7	7	"GLQAWPG-pS-AIPQFLG_GLQAWPGEAIPQFLG_80vs20"	"GLQAWPG-pS-AIPQFLG_GLQAWPGEAIPQFLG_80vs20"	14130	32920	70	21956	21151	3029	14	5726	5726	5768	277	4	100	100	0	676832	55.534	100000.000	100000.000	0.000	0.000	0.000	0.000	0.000	16.610	16230	15425	16230	15425	32	236	100	1447	"GLQAWPG-pS-AIPQFLG_GLQAWPGEAIPQFLG_80vs20"
0	0	0	23	8	7	"GLQAWPG-pS-AIPQFLG_GLQAWPGEAIPQFLG_80vs20"	"GLQAWPG-pS-AIPQFLG_GLQAWPGEAIPQFLG_80vs20"	14640	32920	70	23935	23118	3378	14	5955	5955	5965	313	5	100	100	0	739771	54.802	100000.000	100000.000	0.000	0.000	0.000	0.000	0.000	16.610	17980	17163	17980	17163	32	236	100	1448	"GLQAWPG-pS-AIPQFLG_GLQAWPGEAIPQFLG_80vs20"
0	0	0	23	9	7	"GLQAWPG-pS-AIPQFLG_GLQAWPGEAIPQFLG_80vs20"	"GLQAWPG-pS-AIPQFLG_GLQAWPGEAIPQFLG_80vs20"	15140	32930	80	21591	16950	7756	45	5858	5858	5881	286	4	92	84	0	881384	38.703	100000.000	100000.000	0.000	0.000	0.000	0.000	0.000	16.610	15733	11092	15733	11092	52	340	100	1449	"GLQAWPG-pS-AIPQFLG_GLQAWPGEAIPQFLG_80vs20"
0	0	0	24	1	1	"Bim"	"O43521"	15590	29040	80	7660	7962	2467	30	5945	5945	5976	656	10	78	65	0	414041	3.027	100000.000	100000.000	0.000	0.000	0.000	0.000	0.000	16.610	1715	2017	1715	2017	52	340	100	1450	"S69"
0	0	0	24	2	1	"Bim"	"O43521"	16090	29040	130	6354	6769	888	13	6014	6014	6038	429	7	45	32	0	812284	1.704	100000.000	100000.000	0.000	0.000	0.000	0.000	0.000	16.610	340	755	340	755	120	940	100	1451	"S69"
0	0	0	24	3	1	"Bim"	"O43521"	16590	29050	70	7873	7869	473	6	6042	6042	6126	782	12	96	78	0	251814	2.229	100000.000	100000.000	0.000	0.000	0.000	0.000	0.000	16.610	1831	1827	1831	1827	32	236	100	1452	"S69"
0	0	0	24	4	1	"caspase-8"	"Q14790 "	17080	29040	130	6178	6508	810	12	6032	6032	6101	842	13	26	6	0	780977	0.483	100000.000	100000.000	0.000	0.000	0.000	0.000	0.000	16.610	146	476	146	476	120	940	100	1453	"Y448"
0	0	0	24	5	1	"caspase-8"	"Q14790 "	17580	29040	150	6125	6331	621	9	6025	6025	6054	577	9	24	12	0	987637	0.480	100000.000	100000.000	0.000	0.000	0.000	0.000	0.000	16.610	100	306	100	306	156	1272	100	1454	"Y448"
0	0	0	24	6	1	"caspase-8"	"Q14790 "	18080	29040	130	6233	6426	578	8	6058	6058	6133	994	16	21	0	0	771127	0.295	100000.000	100000.000	0.000	0.000	0.000	0.000	0.000	16.610	175	368	175	368	120	940	100	1455	"Y448"
0	0	0	24	7	1	"Cdc2"	"P06493"	18590	29040	100	6702	6742	687	10	6009	6009	6088	796	13	33	3	0	539324	0.822	100000.000	100000.000	0.000	0.000	0.000	0.000	0.000	16.610	693	733	693	733	80	560	100	1456	"T161"
0	0	0	24	8	1	"Cdc2"	"P06493"	19080	29040	200	6138	6373	1047	16	5985	5985	6001	354	5	33	24	0	2013844	1.051	100000.000	100000.000	0.000	0.000	0.000	0.000	0.000	16.610	153	388	153	388	316	2384	100	1457	"T161"
0	0	0	24	9	1	"Cdc2"	"P06493"	19580	29050	110	6767	6819	571	8	5847	5847	5873	335	5	93	76	0	545486	2.824	100000.000	100000.000	0.000	0.000	0.000	0.000	0.000	16.610	920	972	920	972	80	656	100	1458	"T161"
0	0	0	24	1	2	"FGFR1 "	"P11362"	15600	29670	90	7030	7036	483	6	5981	5981	6000	288	4	96	86	0	365877	3.597	100000.000	100000.000	0.000	0.000	0.000	0.000	0.000	16.610	1049	1055	1049	1055	52	420	100	1459	"Y653"
0	0	0	24	2	2	"FGFR1 "	"P11362"	16100	29690	100	6946	6868	435	6	5998	5998	6011	282	4	91	83	0	549406	3.039	100000.000	100000.000	0.000	0.000	0.000	0.000	0.000	16.610	948	870	948	870	80	560	100	1460	"Y653"
0	0	0	24	3	2	"FGFR1 "	"P11362"	16590	29690	90	7029	7054	351	4	6015	6015	6349	3386	53	0	0	0	366799	0.208	100000.000	100000.000	0.000	0.000	0.000	0.000	0.000	16.610	1014	1039	1014	1039	52	420	100	1461	"Y653"
0	0	0	24	4	2	"GIT2"	"Q14161"	17110	29690	70	7481	7486	464	6	5996	5996	6025	294	4	100	96	0	239542	4.969	100000.000	100000.000	0.000	0.000	0.000	0.000	0.000	16.610	1485	1490	1485	1490	32	236	100	1462	"Y492"
0	0	0	24	5	2	"GIT2"	"Q14161"	17590	29670	70	7429	7262	593	8	6074	6074	6058	234	3	87	87	0	232378	5.145	100000.000	100000.000	0.000	0.000	0.000	0.000	0.000	16.610	1355	1188	1355	1188	32	236	100	1463	"Y492"
0	0	0	24	6	2	"GIT2"	"Q14161"	18090	29680	70	7396	7430	719	9	6036	6036	6107	562	9	90	68	0	237758	2.354	100000.000	100000.000	0.000	0.000	0.000	0.000	0.000	16.610	1360	1394	1360	1394	32	236	100	1464	"Y492"
0	0	0	24	7	2	"Grb2"	"P62993"	18590	29680	200	6077	6076	253	4	6012	6012	6089	1245	20	0	0	0	1919992	-0.010	100000.000	100000.000	0.000	0.000	0.000	0.000	0.000	16.610	65	64	65	64	316	2384	100	1465	"Y7"
0	0	0	24	8	2	"Grb2"	"P62993"	19090	29680	200	6085	6094	278	4	6004	6004	6079	900	14	0	0	0	1925789	0.017	100000.000	100000.000	0.000	0.000	0.000	0.000	0.000	16.610	81	90	81	90	316	2384	100	1466	"Y7"
0	0	0	24	9	2	"Grb2"	"P62993"	19590	29680	200	5960	5996	399	6	5934	5934	5986	689	11	2	1	0	1894592	0.015	100000.000	100000.000	0.000	0.000	0.000	0.000	0.000	16.610	26	62	26	62	316	2384	100	1467	"Y7"
0	0	0	24	1	3	"IKK-gamma "	"Q9Y6K9"	15600	30330	200	5961	6032	1098	18	5967	5967	5996	540	9	3	1	0	1906097	0.067	100000.000	100000.000	0.000	0.000	0.000	0.000	0.000	16.610	-6	65	-6	65	316	2384	100	1468	"S43"
0	0	0	24	2	3	"IKK-gamma "	"Q9Y6K9"	16090	30330	200	6003	6028	489	8	5974	5974	6002	370	6	10	1	0	1904788	0.070	100000.000	100000.000	0.000	0.000	0.000	0.000	0.000	16.610	29	54	29	54	316	2384	100	1469	"S43"
0	0	0	24	3	3	"IKK-gamma "	"Q9Y6K9"	16590	30330	200	5937	5949	366	6	5994	5994	6027	455	7	1	0	0	1879746	-0.171	100000.000	100000.000	0.000	0.000	0.000	0.000	0.000	16.610	-57	-45	-57	-45	316	2384	100	1470	"S43"
0	0	0	24	4	3	"IRAK1"	"P51617"	17100	30330	120	7109	7007	542	7	6028	6028	6076	512	8	80	56	0	840799	1.818	100000.000	100000.000	0.000	0.000	0.000	0.000	0.000	16.610	1081	979	1081	979	120	820	100	1471	"T387"
0	0	0	24	5	3	"IRAK1"	"P51617"	17590	30340	100	7047	7024	443	6	6015	6015	6040	317	5	90	86	0	561927	3.104	100000.000	100000.000	0.000	0.000	0.000	0.000	0.000	16.610	1032	1009	1032	1009	80	560	100	1472	"T387"
0	0	0	24	6	3	"IRAK1"	"P51617"	18090	30340	100	7143	7155	561	7	5989	5989	6038	446	7	96	83	0	572381	2.504	100000.000	100000.000	0.000	0.000	0.000	0.000	0.000	16.610	1154	1166	1154	1166	80	560	100	1473	"T387"
0	0	0	24	7	3	"Lck"	"P06239"	18590	30320	90	6732	6750	363	5	5985	5985	6061	529	8	78	19	0	350998	1.302	100000.000	100000.000	0.000	0.000	0.000	0.000	0.000	16.610	747	765	747	765	52	420	100	1474	"Y394"
0	0	0	24	8	3	"Lck"	"P06239"	19090	30320	150	6554	6485	485	7	5954	5954	5993	389	6	64	34	0	1011624	1.265	100000.000	100000.000	0.000	0.000	0.000	0.000	0.000	16.610	600	531	600	531	156	1272	100	1475	"Y394"
0	0	0	24	9	3	"Lck"	"P06239"	19590	30340	100	6720	6736	328	4	5902	5902	5907	276	4	95	86	0	538899	3.004	100000.000	100000.000	0.000	0.000	0.000	0.000	0.000	16.610	818	834	818	834	80	560	100	1476	"Y394"
0	0	0	24	1	4	"CDK2"	"P24941"	15590	30970	100	7713	7655	1511	19	5899	5899	6122	3174	51	2	2	0	612372	0.483	100000.000	100000.000	0.000	0.000	0.000	0.000	0.000	16.610	1814	1756	1814	1756	80	560	100	1477	"T160"
0	0	0	24	2	4	"CDK2"	"P24941"	16100	30990	100	7677	7828	1966	25	5945	5945	5971	295	4	93	90	0	626254	6.295	100000.000	100000.000	0.000	0.000	0.000	0.000	0.000	16.610	1732	1883	1732	1883	80	560	100	1478	"T160"
0	0	0	24	3	4	"CDK2"	"P24941"	16600	30990	100	7740	7832	994	12	5987	5987	6145	2392	38	8	2	0	626555	0.705	100000.000	100000.000	0.000	0.000	0.000	0.000	0.000	16.610	1753	1845	1753	1845	80	560	100	1479	"T160"
0	0	0	24	4	4	"MDM2"	"Q00987"	17100	30980	200	5991	6252	3454	55	6022	6022	6060	394	6	6	2	0	1975646	0.487	100000.000	100000.000	0.000	0.000	0.000	0.000	0.000	16.610	-31	230	-31	230	316	2384	100	1480	"S186/8"
0	0	0	24	5	4	"MDM2"	"Q00987"	17600	30970	70	6123	6465	959	14	5922	5922	5991	536	8	21	12	0	206865	0.884	100000.000	100000.000	0.000	0.000	0.000	0.000	0.000	16.610	201	543	201	543	32	236	100	1481	"S186/8"
0	0	0	24	6	4	"MDM2"	"Q00987"	18090	30980	200	5982	6027	338	5	6008	6008	6055	703	11	3	0	0	1904549	-0.040	100000.000	100000.000	0.000	0.000	0.000	0.000	0.000	16.610	-26	19	-26	19	316	2384	100	1482	"S186/8"
0	0	0	24	7	4	"NFkB-p65 "	"Q04206"	18580	30990	90	10342	10483	1650	15	6054	6054	6084	296	4	100	100	0	545134	14.861	100000.000	100000.000	0.000	0.000	0.000	0.000	0.000	16.610	4288	4429	4288	4429	52	420	100	1483	"S536"
0	0	0	24	8	4	"NFkB-p65 "	"Q04206"	19080	31000	100	9904	9143	1752	19	6006	6006	6056	392	6	85	81	0	731442	7.875	100000.000	100000.000	0.000	0.000	0.000	0.000	0.000	16.610	3898	3137	3898	3137	80	560	100	1484	"S536"
0	0	0	24	9	4	"NFkB-p65 "	"Q04206"	19590	30980	100	10143	9235	1871	20	5885	5885	5931	524	8	80	76	0	738796	6.305	100000.000	100000.000	0.000	0.000	0.000	0.000	0.000	16.610	4258	3350	4258	3350	80	560	100	1485	"S536"
0	0	0	24	1	5	"PLCG2"	"P16885"	15600	31620	110	8295	8330	1003	12	5938	5938	5963	408	6	96	95	0	666389	5.801	100000.000	100000.000	0.000	0.000	0.000	0.000	0.000	16.610	2357	2392	2357	2392	80	656	100	1486	"Y759"
0	0	0	24	2	5	"PLCG2"	"P16885"	16100	31620	120	8361	8279	838	10	5976	5976	5998	369	6	95	93	0	993467	6.182	100000.000	100000.000	0.000	0.000	0.000	0.000	0.000	16.610	2385	2303	2385	2303	120	820	100	1487	"Y759"
0	0	0	24	3	5	"PLCG2"	"P16885"	16600	31620	120	8357	8101	846	10	6013	6013	6054	454	7	90	89	0	972146	4.509	100000.000	100000.000	0.000	0.000	0.000	0.000	0.000	16.610	2344	2088	2344	2088	120	820	100	1488	"Y759"
0	0	0	24	4	5	"pyk2"	"Q14289"	17080	31610	90	6928	6945	426	6	6063	6063	6079	275	4	94	84	0	361155	3.149	100000.000	100000.000	0.000	0.000	0.000	0.000	0.000	16.610	865	882	865	882	52	420	100	1489	"S213"
0	0	0	24	5	5	"pyk2"	"Q14289"	17590	31620	80	6772	6895	577	8	6032	6032	6072	395	6	86	46	0	358522	2.084	100000.000	100000.000	0.000	0.000	0.000	0.000	0.000	16.610	740	863	740	863	52	340	100	1490	"S213"
0	0	0	24	6	5	"pyk2"	"Q14289"	18090	31610	90	7085	7034	315	4	6066	6066	6084	277	4	98	92	0	365788	3.430	100000.000	100000.000	0.000	0.000	0.000	0.000	0.000	16.610	1019	968	1019	968	52	420	100	1491	"S213"
0	0	0	24	7	5	"SOC3"	"O14543"	18590	31620	120	6340	6390	378	5	6055	6055	6086	362	5	37	8	0	766848	0.840	100000.000	100000.000	0.000	0.000	0.000	0.000	0.000	16.610	285	335	285	335	120	820	100	1492	"Y221"
0	0	0	24	8	5	"SOC3"	"O14543"	19080	31600	200	6119	6232	631	10	6025	6025	6050	361	5	21	7	0	1969174	0.504	100000.000	100000.000	0.000	0.000	0.000	0.000	0.000	16.610	94	207	94	207	316	2384	100	1493	"Y221"
0	0	0	24	9	5	"SOC3"	"O14543"	19580	31590	90	6220	6320	522	8	5989	5989	6003	326	5	38	25	0	328630	0.972	100000.000	100000.000	0.000	0.000	0.000	0.000	0.000	16.610	231	331	231	331	52	420	100	1494	"Y221"
0	0	0	24	1	6	"STAT4"	"Q14765"	15600	32260	130	6842	6968	644	9	5888	5888	5919	427	7	95	65	0	836102	2.457	100000.000	100000.000	0.000	0.000	0.000	0.000	0.000	16.610	954	1080	954	1080	120	940	100	1495	"Y693"
0	0	0	24	2	6	"STAT4"	"Q14765"	16100	32260	130	6877	7464	5391	72	5955	5955	6001	506	8	95	40	0	895671	2.891	100000.000	100000.000	0.000	0.000	0.000	0.000	0.000	16.610	922	1509	922	1509	120	940	100	1496	"Y693"
0	0	0	24	3	6	"STAT4"	"Q14765"	16590	32260	140	6835	6842	519	7	6000	6000	6046	340	5	90	74	0	1067298	2.341	100000.000	100000.000	0.000	0.000	0.000	0.000	0.000	16.610	835	842	835	842	156	1140	100	1497	"Y693"
0	0	0	24	4	6	"STMN1"	"P16949"	17090	32260	200	6062	6124	367	5	6051	6051	6409	3880	60	0	0	0	1935038	-0.073	100000.000	100000.000	0.000	0.000	0.000	0.000	0.000	16.610	11	73	11	73	316	2384	100	1498	"S24"
0	0	0	24	5	6	"STMN1"	"P16949"	17590	32250	200	6073	6484	3113	48	6041	6041	6073	476	7	6	2	0	2048817	0.863	100000.000	100000.000	0.000	0.000	0.000	0.000	0.000	16.610	32	443	32	443	316	2384	100	1499	"S24"
0	0	0	24	6	6	"STMN1"	"P16949"	18080	32250	200	6068	6246	1779	28	6042	6042	6099	778	12	4	1	0	1973599	0.189	100000.000	100000.000	0.000	0.000	0.000	0.000	0.000	16.610	26	204	26	204	316	2384	100	1500	"S24"
0	0	0	24	7	6	"GIT2"	"Q14161"	18580	32250	200	6120	6149	325	5	6051	6051	6081	450	7	13	3	0	1943008	0.151	100000.000	100000.000	0.000	0.000	0.000	0.000	0.000	16.610	69	98	69	98	316	2384	100	1501	"Y592"
0	0	0	24	8	6	"GIT2"	"Q14161"	19080	32260	90	6680	6655	519	7	6006	6006	6034	406	6	69	40	0	346066	1.530	100000.000	100000.000	0.000	0.000	0.000	0.000	0.000	16.610	674	649	674	649	52	420	100	1502	"Y592"
0	0	0	24	9	6	"GIT2"	"Q14161"	19590	32260	80	6636	6587	395	5	5920	5920	5977	575	9	61	11	0	342522	1.061	100000.000	100000.000	0.000	0.000	0.000	0.000	0.000	16.610	716	667	716	667	52	340	100	1503	"Y592"
-75	0	0	24	1	7	"empty"	"empty"	15580	32890	200	5911	5927	243	4	5909	5909	5978	1389	23	0	0	0	1872858	-0.037	100000.000	100000.000	0.000	0.000	0.000	0.000	0.000	16.610	2	18	2	18	316	2384	100	1504	"empty"
-75	0	0	24	2	7	"empty"	"empty"	16080	32890	200	5957	6000	370	6	5974	5974	6317	3902	61	0	0	0	1896020	-0.081	100000.000	100000.000	0.000	0.000	0.000	0.000	0.000	16.610	-17	26	-17	26	316	2384	100	1505	"empty"
-75	0	0	24	3	7	"empty"	"empty"	16580	32890	200	5982	6053	553	9	5995	5995	6077	1107	18	2	0	0	1912620	-0.022	100000.000	100000.000	0.000	0.000	0.000	0.000	0.000	16.610	-13	58	-13	58	316	2384	100	1506	"empty"
-75	0	0	24	4	7	"empty"	"empty"	17080	32890	200	5990	6055	797	13	6025	6025	6147	1688	27	0	0	0	1913354	-0.055	100000.000	100000.000	0.000	0.000	0.000	0.000	0.000	16.610	-35	30	-35	30	316	2384	100	1507	"empty"
-75	0	0	24	5	7	"empty"	"empty"	17580	32890	200	5996	6027	539	8	6025	6025	6119	1102	18	0	0	0	1904461	-0.083	100000.000	100000.000	0.000	0.000	0.000	0.000	0.000	16.610	-29	2	-29	2	316	2384	100	1508	"empty"
-75	0	0	24	6	7	"empty"	"empty"	18080	32890	200	6025	6071	724	11	6051	6051	6112	1117	18	0	0	0	1918574	-0.037	100000.000	100000.000	0.000	0.000	0.000	0.000	0.000	16.610	-26	20	-26	20	316	2384	100	1509	"empty"
0	0	0	24	7	7	"Control-Spot"	"Mouse_IgG"	18570	32900	160	11073	10415	3764	36	6070	6070	6231	768	12	82	81	0	2166291	5.448	100000.000	100000.000	0.000	0.000	0.000	0.000	0.000	16.610	5003	4345	5003	4345	208	1512	100	1510	"Control-Spot"
0	0	0	24	8	7	"Control-Spot"	"Mouse_IgG"	19070	32910	160	11193	10298	3203	31	6053	6053	6244	891	14	82	77	0	2142031	4.550	100000.000	100000.000	0.000	0.000	0.000	0.000	0.000	16.610	5140	4245	5140	4245	208	1512	100	1511	"Control-Spot"
0	0	0	24	9	7	"Control-Spot"	"Mouse_IgG"	19580	32910	140	11925	11532	2337	20	5997	5997	6267	1070	17	93	91	0	1798986	4.921	100000.000	100000.000	0.000	0.000	0.000	0.000	0.000	16.610	5928	5535	5928	5535	156	1140	100	1512	"Control-Spot"
0	0	0	25	1	1	"AMPK1"	"Q13131"	2100	33460	100	11216	10923	1392	12	6027	6027	6154	1530	24	93	91	0	873818	3.117	100000.000	100000.000	0.000	0.000	0.000	0.000	0.000	16.610	5189	4896	5189	4896	80	560	100	1513	"T174/5"
0	0	0	25	2	1	"AMPK1"	"Q13131"	2600	33460	110	11305	11202	1043	9	5841	5841	5941	1034	17	98	97	0	896158	5.088	100000.000	100000.000	0.000	0.000	0.000	0.000	0.000	16.610	5464	5361	5464	5361	80	656	100	1514	"T174/5"
0	0	0	25	3	1	"AMPK1"	"Q13131"	3100	33460	110	11332	10737	1967	18	5777	5777	5841	713	12	87	86	0	858998	6.867	100000.000	100000.000	0.000	0.000	0.000	0.000	0.000	16.610	5555	4960	5555	4960	80	656	100	1515	"T174/5"
0	0	0	25	4	1	"aura"	"O14965"	3610	33460	180	7783	11974	12620	105	5844	5844	5912	794	13	91	76	0	3065367	7.635	100000.000	100000.000	0.000	0.000	0.000	0.000	0.000	16.610	1939	6130	1939	6130	256	1924	100	1516	"T287"
0	0	0	25	5	1	"aura"	"O14965"	4100	33450	170	7906	8374	2742	32	5981	5981	6033	896	14	96	62	0	1741861	2.613	100000.000	100000.000	0.000	0.000	0.000	0.000	0.000	16.610	1925	2393	1925	2393	208	1660	100	1517	"T287"
0	0	0	25	6	1	"aura"	"O14965"	4600	33450	160	7686	7658	489	6	5997	5997	6019	465	7	96	95	0	1592859	3.525	100000.000	100000.000	0.000	0.000	0.000	0.000	0.000	16.610	1689	1661	1689	1661	208	1512	100	1518	"T287"
0	0	0	25	7	1	"CFTR"	"P13569"	5100	33460	200	6353	6585	687	10	6136	6136	6183	882	14	28	3	0	2080843	0.456	100000.000	100000.000	0.000	0.000	0.000	0.000	0.000	16.610	217	449	217	449	316	2384	100	1519	"S737"
0	0	0	25	8	1	"CFTR"	"P13569"	5600	33480	120	7363	7321	803	10	6226	6226	6239	250	4	85	80	0	878474	4.328	100000.000	100000.000	0.000	0.000	0.000	0.000	0.000	16.610	1137	1095	1137	1095	120	820	100	1520	"S737"
0	0	0	25	9	1	"CFTR"	"P13569"	6100	33490	120	7476	7388	440	5	6159	6159	6189	332	5	94	88	0	886610	3.611	100000.000	100000.000	0.000	0.000	0.000	0.000	0.000	16.610	1317	1229	1317	1229	120	820	100	1521	"S737"
0	0	0	25	1	2	"CREB "	"P16220"	2110	34100	160	11268	10825	2205	20	6017	6017	6615	5379	81	38	0	0	2251658	0.783	100000.000	100000.000	0.000	0.000	0.000	0.000	0.000	16.610	5251	4808	5251	4808	208	1512	100	1522	"S133"
0	0	0	25	2	2	"CREB "	"P16220"	2610	34110	140	10940	10723	1214	11	5819	5819	5867	424	7	96	96	0	1672754	11.453	100000.000	100000.000	0.000	0.000	0.000	0.000	0.000	16.610	5121	4904	5121	4904	156	1140	100	1523	"S133"
0	0	0	25	3	2	"CREB "	"P16220"	3120	34110	130	10996	10915	781	7	5773	5773	5805	379	6	100	99	0	1309793	13.483	100000.000	100000.000	0.000	0.000	0.000	0.000	0.000	16.610	5223	5142	5223	5142	120	940	100	1524	"S133"
0	0	0	25	4	2	"blank-control__"	"AA"	3600	34100	150	6787	6725	1009	15	5857	5857	5888	417	7	61	52	0	1049113	2.007	100000.000	100000.000	0.000	0.000	0.000	0.000	0.000	16.610	930	868	930	868	156	1272	100	1525	"blank-control__"
0	0	0	25	5	2	"blank-control__"	"AA"	4100	34100	130	7113	7126	778	10	5913	5913	5946	481	8	80	63	0	855155	2.453	100000.000	100000.000	0.000	0.000	0.000	0.000	0.000	16.610	1200	1213	1200	1213	120	940	100	1526	"blank-control__"
0	0	0	25	6	2	"blank-control__"	"AA"	4610	34100	100	7480	7520	738	9	6019	6019	6034	409	6	95	91	0	601613	3.633	100000.000	100000.000	0.000	0.000	0.000	0.000	0.000	16.610	1461	1501	1461	1501	80	560	100	1527	"blank-control__"
0	0	0	25	7	2	"IKK-alpha "	"O15111"	5100	34100	160	8230	8623	4366	50	6052	6052	6075	442	7	90	84	0	1793480	5.765	100000.000	100000.000	0.000	0.000	0.000	0.000	0.000	16.610	2178	2571	2178	2571	208	1512	100	1528	"S180"
0	0	0	25	8	2	"IKK-alpha "	"O15111"	5600	34100	140	8266	8133	873	10	6159	6159	6175	401	6	95	92	0	1268712	4.883	100000.000	100000.000	0.000	0.000	0.000	0.000	0.000	16.610	2107	1974	2107	1974	156	1140	100	1529	"S180"
0	0	0	25	9	2	"IKK-alpha "	"O15111"	6100	34100	140	8352	8526	1976	23	6086	6086	6139	644	10	97	89	0	1330075	3.707	100000.000	100000.000	0.000	0.000	0.000	0.000	0.000	16.610	2266	2440	2266	2440	156	1140	100	1530	"S180"
0	0	0	25	1	3	"JAK2"	"O60674"	2110	34740	150	9078	8977	728	8	5988	5988	6023	378	6	98	97	0	1400444	7.815	100000.000	100000.000	0.000	0.000	0.000	0.000	0.000	16.610	3090	2989	3090	2989	156	1272	100	1531	"Y119"
0	0	0	25	2	3	"JAK2"	"O60674"	2600	34750	120	8649	8676	326	3	5839	5839	5908	1123	19	100	97	0	1041088	2.465	100000.000	100000.000	0.000	0.000	0.000	0.000	0.000	16.610	2810	2837	2810	2837	120	820	100	1532	"Y119"
0	0	0	25	3	3	"JAK2"	"O60674"	3110	34750	140	8540	8547	430	5	5786	5786	5829	449	7	100	100	0	1333306	6.053	100000.000	100000.000	0.000	0.000	0.000	0.000	0.000	16.610	2754	2761	2754	2761	156	1140	100	1533	"Y119"
0	0	0	25	4	3	"K8"	"P05787"	3610	34730	130	6439	6489	563	8	5823	5823	5831	286	4	83	53	0	778646	2.301	100000.000	100000.000	0.000	0.000	0.000	0.000	0.000	16.610	616	666	616	666	120	940	100	1534	"Y267"
0	0	0	25	5	3	"K8"	"P05787"	4110	34760	190	6197	6303	815	12	5887	5887	5985	1596	26	2	1	0	1613479	0.199	100000.000	100000.000	0.000	0.000	0.000	0.000	0.000	16.610	310	416	310	416	256	2088	100	1535	"Y267"
0	0	0	25	6	3	"K8"	"P05787"	4600	34740	130	6289	6310	299	4	5902	5902	5919	434	7	44	5	0	757155	0.901	100000.000	100000.000	0.000	0.000	0.000	0.000	0.000	16.610	387	408	387	408	120	940	100	1536	"Y267"
0	0	0	25	7	3	"blank-control__"	"AA"	5090	34740	200	6056	6097	665	10	6015	6015	6034	328	5	15	1	0	1926561	0.192	100000.000	100000.000	0.000	0.000	0.000	0.000	0.000	16.610	41	82	41	82	316	2384	100	1537	"blank-control__"
0	0	0	25	8	3	"blank-control__"	"AA"	5580	34750	110	6273	6419	836	13	6099	6099	6312	2439	38	2	1	0	513527	0.044	100000.000	100000.000	0.000	0.000	0.000	0.000	0.000	16.610	174	320	174	320	80	656	100	1538	"blank-control__"
0	0	0	25	9	3	"blank-control__"	"AA"	6070	34750	200	6052	6196	778	12	6056	6056	6118	972	15	4	3	0	1958063	0.080	100000.000	100000.000	0.000	0.000	0.000	0.000	0.000	16.610	-4	140	-4	140	316	2384	100	1539	"blank-control__"
0	0	0	25	1	4	"Mnk1"	"Q9BUB5"	2100	35390	130	10020	10066	1637	16	5980	5980	6009	444	7	97	95	0	1207950	9.137	100000.000	100000.000	0.000	0.000	0.000	0.000	0.000	16.610	4040	4086	4040	4086	120	940	100	1540	"T255"
0	0	0	25	2	4	"Mnk1"	"Q9BUB5"	2600	35400	130	9561	9307	1159	12	5858	5858	5946	904	15	91	89	0	1116889	3.718	100000.000	100000.000	0.000	0.000	0.000	0.000	0.000	16.610	3703	3449	3703	3449	120	940	100	1541	"T255"
0	0	0	25	3	4	"Mnk1"	"Q9BUB5"	3100	35390	110	9908	9975	966	9	5797	5797	5921	1661	28	100	98	0	797996	2.441	100000.000	100000.000	0.000	0.000	0.000	0.000	0.000	16.610	4111	4178	4111	4178	80	656	100	1542	"T255"
0	0	0	25	4	4	"NFkB-p100 "	"Q00653"	3600	35380	140	7600	8091	3704	45	5839	5839	5871	478	8	93	91	0	1262256	4.644	100000.000	100000.000	0.000	0.000	0.000	0.000	0.000	16.610	1761	2252	1761	2252	156	1140	100	1543	"S108"
0	0	0	25	5	4	"NFkB-p100 "	"Q00653"	4100	35390	150	7788	8168	3096	37	5874	5874	5904	366	6	93	89	0	1274167	6.186	100000.000	100000.000	0.000	0.000	0.000	0.000	0.000	16.610	1914	2294	1914	2294	156	1272	100	1544	"S108"
0	0	0	25	6	4	"NFkB-p100 "	"Q00653"	4600	35380	140	7591	7465	806	10	5923	5923	5976	1079	18	80	14	0	1164613	1.380	100000.000	100000.000	0.000	0.000	0.000	0.000	0.000	16.610	1668	1542	1668	1542	156	1140	100	1545	"S108"
0	0	0	25	7	4	"PIK3R1 "	"P27986"	5100	35390	130	6618	6758	770	11	5989	5989	5999	367	6	79	45	0	810954	2.068	100000.000	100000.000	0.000	0.000	0.000	0.000	0.000	16.610	629	769	629	769	120	940	100	1546	"Y556"
0	0	0	25	8	4	"PIK3R1 "	"P27986"	5590	35390	110	6622	6602	275	4	6062	6062	6077	356	5	72	30	0	528153	1.475	100000.000	100000.000	0.000	0.000	0.000	0.000	0.000	16.610	560	540	560	540	80	656	100	1547	"Y556"
0	0	0	25	9	4	"PIK3R1 "	"P27986"	6090	35390	120	6609	6643	360	5	6026	6026	6082	829	13	20	1	0	797198	0.677	100000.000	100000.000	0.000	0.000	0.000	0.000	0.000	16.610	583	617	583	617	120	820	100	1548	"Y556"
0	0	0	25	1	5	"blank-control__"	"AA"	2110	36020	200	6338	6389	468	7	6075	6075	6120	489	7	26	3	0	2018901	0.550	100000.000	100000.000	0.000	0.000	0.000	0.000	0.000	16.610	263	314	263	314	316	2384	100	1549	"blank-control__"
0	0	0	25	2	5	"blank-control__"	"AA"	2610	36020	130	6047	6207	878	14	5997	5997	6129	1599	26	4	1	0	744860	0.049	100000.000	100000.000	0.000	0.000	0.000	0.000	0.000	16.610	50	210	50	210	120	940	100	1550	"blank-control__"
0	0	0	25	3	5	"blank-control__"	"AA"	3100	36020	200	5904	6002	1301	21	5864	5864	6004	1951	32	0	0	0	1896622	-0.001	100000.000	100000.000	0.000	0.000	0.000	0.000	0.000	16.610	40	138	40	138	316	2384	100	1551	"blank-control__"
0	0	0	25	4	5	"Rack1"	"P63244"	3600	36020	110	6896	6977	497	7	5876	5876	5898	347	5	98	90	0	558153	3.110	100000.000	100000.000	0.000	0.000	0.000	0.000	0.000	16.610	1020	1101	1020	1101	80	656	100	1552	"y52"
0	0	0	25	5	5	"Rack1"	"P63244"	4100	36020	120	6939	6847	715	10	5929	5929	5943	488	8	75	53	0	821661	1.852	100000.000	100000.000	0.000	0.000	0.000	0.000	0.000	16.610	1010	918	1010	918	120	820	100	1553	"y52"
0	0	0	25	6	5	"Rack1"	"P63244"	4590	36020	200	6147	6466	911	14	5929	5929	5941	314	5	45	35	0	2043333	1.672	100000.000	100000.000	0.000	0.000	0.000	0.000	0.000	16.610	218	537	218	537	316	2384	100	1554	"y52"
0	0	0	25	7	5	"Shc1"	"P29353"	5080	36020	70	10712	10657	970	9	5946	5946	6009	553	9	96	96	0	341027	8.405	100000.000	100000.000	0.000	0.000	0.000	0.000	0.000	16.610	4766	4711	4766	4711	32	236	100	1555	"Y349"
0	0	0	25	8	5	"Shc1"	"P29353"	5580	36020	70	10612	10675	807	7	6000	6000	6044	376	6	100	100	0	341605	12.316	100000.000	100000.000	0.000	0.000	0.000	0.000	0.000	16.610	4612	4675	4612	4675	32	236	100	1556	"Y349"
0	0	0	25	9	5	"Shc1"	"P29353"	6090	36020	70	10706	10839	1225	11	6035	6035	6098	445	7	100	100	0	346841	10.654	100000.000	100000.000	0.000	0.000	0.000	0.000	0.000	16.610	4671	4804	4671	4804	32	236	100	1557	"Y349"
0	0	0	25	1	6	"Smad6"	"O43541"	2110	36680	110	6601	6608	365	5	6106	6106	6156	470	7	53	11	0	528609	0.962	100000.000	100000.000	0.000	0.000	0.000	0.000	0.000	16.610	495	502	495	502	80	656	100	1558	"S435"
0	0	0	25	2	6	"Smad6"	"O43541"	2600	36670	200	6173	6224	399	6	5929	5929	5974	647	10	21	1	0	1966799	0.386	100000.000	100000.000	0.000	0.000	0.000	0.000	0.000	16.610	244	295	244	295	316	2384	100	1559	"S435"
0	0	0	25	3	6	"Smad6"	"O43541"	3090	36670	80	6194	6213	306	4	5882	5882	5896	257	4	59	21	0	323086	1.233	100000.000	100000.000	0.000	0.000	0.000	0.000	0.000	16.610	312	331	312	331	52	340	100	1560	"S435"
0	0	0	25	4	6	"TGFBR1"	"P36897"	3590	36670	200	5833	5880	412	7	5917	5917	5941	388	6	5	2	0	1858048	-0.157	100000.000	100000.000	0.000	0.000	0.000	0.000	0.000	16.610	-84	-37	-84	-37	316	2384	100	1561	"T200"
0	0	0	25	5	6	"TGFBR1"	"P36897"	4090	36670	200	5950	6094	1288	21	5978	5978	6024	610	10	3	1	0	1925615	0.115	100000.000	100000.000	0.000	0.000	0.000	0.000	0.000	16.610	-28	116	-28	116	316	2384	100	1562	"T200"
0	0	0	25	6	6	"TGFBR1"	"P36897"	4590	36670	200	6059	6150	839	13	6069	6069	6098	599	9	2	2	0	1943262	0.087	100000.000	100000.000	0.000	0.000	0.000	0.000	0.000	16.610	-10	81	-10	81	316	2384	100	1563	"T200"
0	0	0	25	7	6	"TrKA"	"P04629"	5090	36670	140	13888	13297	2774	20	6082	6082	6100	398	6	92	91	0	2074402	18.083	100000.000	100000.000	0.000	0.000	0.000	0.000	0.000	16.610	7806	7215	7806	7215	156	1140	100	1564	"Y757"
0	0	0	25	8	6	"TrKA"	"P04629"	5580	36670	130	13847	14297	3768	26	6082	6082	6123	400	6	100	100	0	1715654	20.435	100000.000	100000.000	0.000	0.000	0.000	0.000	0.000	16.610	7765	8215	7765	8215	120	940	100	1565	"Y757"
0	0	0	25	9	6	"TrKA"	"P04629"	6090	36670	140	13518	13250	1444	10	6115	6115	6142	520	8	99	99	0	2067010	13.669	100000.000	100000.000	0.000	0.000	0.000	0.000	0.000	16.610	7403	7135	7403	7135	156	1140	100	1566	"Y757"
-75	0	0	25	1	7	"empty"	"empty"	2090	37310	200	6112	6155	301	4	6118	6118	6146	424	6	8	1	0	1945104	0.021	100000.000	100000.000	0.000	0.000	0.000	0.000	0.000	16.610	-6	37	-6	37	316	2384	100	1567	"empty"
-75	0	0	25	2	7	"empty"	"empty"	2590	37310	200	6009	5999	236	3	6024	6024	6049	336	5	4	0	0	1895837	-0.149	100000.000	100000.000	0.000	0.000	0.000	0.000	0.000	16.610	-15	-25	-15	-25	316	2384	100	1568	"empty"
-75	0	0	25	3	7	"empty"	"empty"	3090	37310	200	6002	6041	434	7	6032	6032	6092	660	10	2	0	0	1908976	-0.077	100000.000	100000.000	0.000	0.000	0.000	0.000	0.000	16.610	-30	9	-30	9	316	2384	100	1569	"empty"
-75	0	0	25	4	7	"empty"	"empty"	3590	37310	200	6078	6127	954	15	6045	6045	6091	1088	17	0	0	0	1936214	0.033	100000.000	100000.000	0.000	0.000	0.000	0.000	0.000	16.610	33	82	33	82	316	2384	100	1570	"empty"
-75	0	0	25	5	7	"empty"	"empty"	4090	37310	200	6041	6043	241	3	6074	6074	6106	518	8	1	0	0	1909505	-0.122	100000.000	100000.000	0.000	0.000	0.000	0.000	0.000	16.610	-33	-31	-33	-31	316	2384	100	1571	"empty"
-75	0	0	25	6	7	"empty"	"empty"	4590	37310	200	6113	6223	1382	22	6060	6060	6083	338	5	9	2	0	1966623	0.414	100000.000	100000.000	0.000	0.000	0.000	0.000	0.000	16.610	53	163	53	163	316	2384	100	1572	"empty"
-75	0	0	25	7	7	"empty"	"empty"	5090	37310	200	6133	6129	253	4	6107	6107	6117	289	4	14	2	0	1936874	0.042	100000.000	100000.000	0.000	0.000	0.000	0.000	0.000	16.610	26	22	26	22	316	2384	100	1573	"empty"
-75	0	0	25	8	7	"empty"	"empty"	5590	37310	200	6156	6168	238	3	6147	6147	6172	484	7	3	0	0	1949210	-0.008	100000.000	100000.000	0.000	0.000	0.000	0.000	0.000	16.610	9	21	9	21	316	2384	100	1574	"empty"
-75	0	0	25	9	7	"empty"	"empty"	6090	37310	200	6176	6200	373	6	6165	6165	6188	314	5	8	1	0	1959276	0.038	100000.000	100000.000	0.000	0.000	0.000	0.000	0.000	16.610	11	35	11	35	316	2384	100	1575	"empty"
0	0	0	26	1	1	"PPP2CA "	"P67775"	6590	33520	100	6737	6734	368	5	6128	6128	6168	428	6	75	16	0	538691	1.322	100000.000	100000.000	0.000	0.000	0.000	0.000	0.000	16.610	609	606	609	606	80	560	100	1576	"T304"
0	0	0	26	2	1	"PPP2CA "	"P67775"	7100	33520	120	6457	6459	429	6	6061	6061	6127	1019	16	3	0	0	775044	0.326	100000.000	100000.000	0.000	0.000	0.000	0.000	0.000	16.610	396	398	396	398	120	820	100	1577	"T304"
0	0	0	26	3	1	"PPP2CA "	"P67775"	7610	33530	100	6430	6447	371	5	5947	5947	5975	634	10	38	1	0	515754	0.744	100000.000	100000.000	0.000	0.000	0.000	0.000	0.000	16.610	483	500	483	500	80	560	100	1578	"T304"
0	0	0	26	4	1	"Rab4"	"P20338"	8110	33530	120	7915	7821	690	8	5865	5865	5879	306	5	94	94	0	938479	6.346	100000.000	100000.000	0.000	0.000	0.000	0.000	0.000	16.610	2050	1956	2050	1956	120	820	100	1579	"S199"
0	0	0	26	5	1	"Rab4"	"P20338"	8610	33540	120	7799	7552	864	11	5836	5836	5854	342	5	87	82	0	906242	4.965	100000.000	100000.000	0.000	0.000	0.000	0.000	0.000	16.610	1963	1716	1963	1716	120	820	100	1580	"S199"
0	0	0	26	6	1	"Rab4"	"P20338"	9110	33540	120	7694	7623	1454	19	5851	5851	5903	644	10	83	76	0	914817	2.671	100000.000	100000.000	0.000	0.000	0.000	0.000	0.000	16.610	1843	1772	1843	1772	120	820	100	1581	"S199"
0	0	0	26	7	1	"STAT1 "	"P42224"	9660	33520	140	6125	6694	1096	16	5851	5851	5870	284	4	50	43	0	1044337	2.901	100000.000	100000.000	0.000	0.000	0.000	0.000	0.000	16.610	274	843	274	843	156	1140	100	1582	"S727"
0	0	0	26	8	1	"STAT1 "	"P42224"	10130	33530	150	6325	6812	964	14	5964	5964	6003	543	9	45	41	0	1062657	1.490	100000.000	100000.000	0.000	0.000	0.000	0.000	0.000	16.610	361	848	361	848	156	1272	100	1583	"S727"
0	0	0	26	9	1	"STAT1 "	"P42224"	10630	33530	80	8155	8395	1972	23	6036	6036	6046	461	7	96	96	0	436523	5.095	100000.000	100000.000	0.000	0.000	0.000	0.000	0.000	16.610	2119	2359	2119	2359	52	340	100	1584	"S727"
0	0	0	26	1	2	"STAT4 "	"Q14765"	6610	34180	160	8907	8722	804	9	6063	6063	6135	863	14	92	91	0	1814270	2.998	100000.000	100000.000	0.000	0.000	0.000	0.000	0.000	16.610	2844	2659	2844	2659	208	1512	100	1585	"S722"
0	0	0	26	2	2	"STAT4 "	"Q14765"	7110	34180	170	8644	8650	667	7	5996	5996	6006	371	6	100	99	0	1799137	7.127	100000.000	100000.000	0.000	0.000	0.000	0.000	0.000	16.610	2648	2654	2648	2654	208	1660	100	1586	"S722"
0	0	0	26	3	2	"STAT4 "	"Q14765"	7600	34170	170	8521	8535	781	9	5928	5928	5985	865	14	99	95	0	1775313	2.948	100000.000	100000.000	0.000	0.000	0.000	0.000	0.000	16.610	2593	2607	2593	2607	208	1660	100	1587	"S722"
0	0	0	26	4	2	"STMN1"	"P16949"	8100	34170	200	5900	5927	349	5	5875	5875	5891	401	6	8	1	0	1873035	0.090	100000.000	100000.000	0.000	0.000	0.000	0.000	0.000	16.610	25	52	25	52	316	2384	100	1588	"S37"
0	0	0	26	5	2	"STMN1"	"P16949"	8600	34180	200	5862	5933	476	8	5823	5823	5861	838	14	2	1	0	1874764	0.086	100000.000	100000.000	0.000	0.000	0.000	0.000	0.000	16.610	39	110	39	110	316	2384	100	1589	"S37"
0	0	0	26	6	2	"STMN1"	"P16949"	9100	34180	200	5850	6982	6450	92	5812	5812	5846	601	10	7	5	0	2206198	1.890	100000.000	100000.000	0.000	0.000	0.000	0.000	0.000	16.610	38	1170	38	1170	316	2384	100	1590	"S37"
0	0	0	26	7	2	"ACC1"	"Q13085 "	9590	34190	90	7649	7765	1080	13	5835	5835	5869	374	6	96	94	0	403764	5.070	100000.000	100000.000	0.000	0.000	0.000	0.000	0.000	16.610	1814	1930	1814	1930	52	420	100	1591	"S1263"
0	0	0	26	8	2	"ACC1"	"Q13085 "	10110	34190	100	7739	7541	782	10	5932	5932	5948	320	5	86	83	0	603274	4.978	100000.000	100000.000	0.000	0.000	0.000	0.000	0.000	16.610	1807	1609	1807	1609	80	560	100	1592	"S1263"
0	0	0	26	9	2	"ACC1"	"Q13085 "	10600	34180	100	7920	7717	802	10	6022	6022	6029	550	9	86	82	0	617365	3.069	100000.000	100000.000	0.000	0.000	0.000	0.000	0.000	16.610	1898	1695	1898	1695	80	560	100	1593	"S1263"
0	0	0	26	1	3	"TRAF6"	"Q9Y4K3"	6610	34810	100	6591	6602	419	6	6032	6032	6097	1028	16	3	1	0	528139	0.491	100000.000	100000.000	0.000	0.000	0.000	0.000	0.000	16.610	559	570	559	570	80	560	100	1594	"Y353"
0	0	0	26	2	3	"TRAF6"	"Q9Y4K3"	7110	34810	110	6483	6532	505	7	5941	5941	6053	1410	23	1	1	0	522533	0.340	100000.000	100000.000	0.000	0.000	0.000	0.000	0.000	16.610	542	591	542	591	80	656	100	1595	"Y353"
0	0	0	26	3	3	"TRAF6"	"Q9Y4K3"	7610	34810	80	6383	6449	509	7	5857	5857	5867	302	5	76	38	0	335343	1.927	100000.000	100000.000	0.000	0.000	0.000	0.000	0.000	16.610	526	592	526	592	52	340	100	1596	"Y353"
0	0	0	26	4	3	"BLNK"	"Q8WV28"	8110	34830	90	10375	9723	1855	19	5840	5840	5867	451	7	90	90	0	505579	8.550	100000.000	100000.000	0.000	0.000	0.000	0.000	0.000	16.610	4535	3883	4535	3883	52	420	100	1597	"Y72"
0	0	0	26	5	3	"BLNK"	"Q8WV28"	8600	34850	80	10357	9538	2082	21	5819	5819	5830	281	4	84	82	0	495969	13.196	100000.000	100000.000	0.000	0.000	0.000	0.000	0.000	16.610	4538	3719	4538	3719	52	340	100	1598	"Y72"
0	0	0	26	6	3	"BLNK"	"Q8WV28"	9100	34830	90	10319	9242	1906	20	5867	5867	5940	612	10	82	76	0	480597	5.395	100000.000	100000.000	0.000	0.000	0.000	0.000	0.000	16.610	4452	3375	4452	3375	52	420	100	1599	"Y72"
0	0	0	26	7	3	"CD19"	"P15391"	9620	34840	80	7949	7821	551	7	5829	5829	5894	889	15	92	76	0	406700	2.168	100000.000	100000.000	0.000	0.000	0.000	0.000	0.000	16.610	2120	1992	2120	1992	52	340	100	1600	"Y531"
0	0	0	26	8	3	"CD19"	"P15391"	10120	34830	80	7842	7584	823	10	5940	5940	5959	623	10	82	75	0	394361	2.608	100000.000	100000.000	0.000	0.000	0.000	0.000	0.000	16.610	1902	1644	1902	1644	52	340	100	1601	"Y531"
0	0	0	26	9	3	"CD19"	"P15391"	10610	34830	70	8249	8332	1163	13	5911	5911	5960	274	4	100	93	0	266624	8.657	100000.000	100000.000	0.000	0.000	0.000	0.000	0.000	16.610	2338	2421	2338	2421	32	236	100	1602	"Y531"
0	0	0	26	1	4	"p300"	"Q09472"	6600	35450	200	6013	6030	293	4	6012	6012	6027	327	5	10	1	0	1905430	0.009	100000.000	100000.000	0.000	0.000	0.000	0.000	0.000	16.610	1	18	1	18	316	2384	100	1603	"S2279"
0	0	0	26	2	4	"p300"	"Q09472"	7100	35450	200	5914	5907	278	4	5886	5886	5945	1113	18	0	0	0	1866663	-0.034	100000.000	100000.000	0.000	0.000	0.000	0.000	0.000	16.610	28	21	28	21	316	2384	100	1604	"S2279"
0	0	0	26	3	4	"p300"	"Q09472"	7600	35450	200	5881	5869	329	5	5812	5812	5831	417	7	10	1	0	1854453	0.091	100000.000	100000.000	0.000	0.000	0.000	0.000	0.000	16.610	69	57	69	57	316	2384	100	1605	"S2279"
0	0	0	26	4	4	"fyn"	"P06241"	8110	35460	110	6830	6933	944	13	5751	5751	5770	300	5	97	87	0	554604	3.877	100000.000	100000.000	0.000	0.000	0.000	0.000	0.000	16.610	1079	1182	1079	1182	80	656	100	1606	"Y420"
0	0	0	26	5	4	"fyn"	"P06241"	8600	35480	110	6746	6710	396	5	5702	5702	5734	330	5	93	86	0	536788	2.958	100000.000	100000.000	0.000	0.000	0.000	0.000	0.000	16.610	1044	1008	1044	1008	80	656	100	1607	"Y420"
0	0	0	26	6	4	"fyn"	"P06241"	9110	35470	100	6828	6810	363	5	5712	5712	5733	248	4	96	92	0	544769	4.343	100000.000	100000.000	0.000	0.000	0.000	0.000	0.000	16.610	1116	1098	1116	1098	80	560	100	1608	"Y420"
0	0	0	26	7	4	"HSP27"	"P04792"	9610	35470	100	6838	6796	760	11	5805	5805	5838	451	7	76	58	0	543677	2.124	100000.000	100000.000	0.000	0.000	0.000	0.000	0.000	16.610	1033	991	1033	991	80	560	100	1609	"S78"
0	0	0	26	8	4	"HSP27"	"P04792"	10100	35470	100	7005	6879	512	7	5888	5888	5905	307	5	83	77	0	550335	3.173	100000.000	100000.000	0.000	0.000	0.000	0.000	0.000	16.610	1117	991	1117	991	80	560	100	1610	"S78"
0	0	0	26	9	4	"HSP27"	"P04792"	10610	35450	100	7050	6910	480	6	6030	6030	6040	368	6	83	71	0	552838	2.364	100000.000	100000.000	0.000	0.000	0.000	0.000	0.000	16.610	1020	880	1020	880	80	560	100	1611	"S78"
0	0	0	26	1	5	"IL-8R B "	"P25025"	6610	36100	110	6636	6661	354	5	5999	5999	6003	245	4	91	72	0	532865	2.686	100000.000	100000.000	0.000	0.000	0.000	0.000	0.000	16.610	637	662	637	662	80	656	100	1612	"S352"
0	0	0	26	2	5	"IL-8R B "	"P25025"	7100	36100	90	6613	6609	321	4	5939	5939	5951	303	5	86	53	0	343651	2.172	100000.000	100000.000	0.000	0.000	0.000	0.000	0.000	16.610	674	670	674	670	52	420	100	1613	"S352"
0	0	0	26	3	5	"IL-8R B "	"P25025"	7610	36100	110	6283	6396	585	9	5877	5877	5884	311	5	57	28	0	511679	1.646	100000.000	100000.000	0.000	0.000	0.000	0.000	0.000	16.610	406	519	406	519	80	656	100	1614	"S352"
0	0	0	26	4	5	"IRF-3 "	"Q14653"	8110	36110	100	7221	7105	908	12	5769	5769	5775	294	5	82	77	0	568418	4.524	100000.000	100000.000	0.000	0.000	0.000	0.000	0.000	16.610	1452	1336	1452	1336	80	560	100	1615	"S385"
0	0	0	26	5	5	"IRF-3 "	"Q14653"	8600	36100	130	6352	6611	903	13	5728	5728	5743	320	5	62	50	0	793307	2.713	100000.000	100000.000	0.000	0.000	0.000	0.000	0.000	16.610	624	883	624	883	120	940	100	1616	"S385"
0	0	0	26	6	5	"IRF-3 "	"Q14653"	9100	36100	150	6178	6653	1252	18	5757	5757	5778	375	6	51	42	0	1037873	2.333	100000.000	100000.000	0.000	0.000	0.000	0.000	0.000	16.610	421	896	421	896	156	1272	100	1617	"S385"
0	0	0	26	7	5	"LSD1"	"O60341"	9600	36120	90	8543	8643	583	6	5770	5770	5768	248	4	100	100	0	449453	11.593	100000.000	100000.000	0.000	0.000	0.000	0.000	0.000	16.610	2773	2873	2773	2873	52	420	100	1618	"S131"
0	0	0	26	8	5	"LSD1"	"O60341"	10090	36120	130	8419	9051	7866	86	5889	5889	5919	441	7	80	75	1	1086085	7.102	100000.000	100000.000	0.000	0.000	0.000	0.000	0.000	16.610	2530	3162	2530	3162	120	940	100	1619	"S131"
0	0	0	26	9	5	"LSD1"	"O60341"	10600	36100	100	8703	8428	1025	12	5957	5957	5977	351	5	87	87	0	674251	6.983	100000.000	100000.000	0.000	0.000	0.000	0.000	0.000	16.610	2746	2471	2746	2471	80	560	100	1620	"S131"
0	0	0	26	1	6	"MAPKAPK5"	"Q8IW41"	6590	36740	110	15669	15238	1569	10	6060	6060	6116	619	10	100	98	0	1219003	14.737	100000.000	100000.000	0.000	0.000	0.000	0.000	0.000	16.610	9609	9178	9609	9178	80	656	100	1621	"T182"
0	0	0	26	2	6	"MAPKAPK5"	"Q8IW41"	7100	36740	110	15397	14926	2276	15	5994	5994	6004	294	4	95	95	0	1194064	30.347	100000.000	100000.000	0.000	0.000	0.000	0.000	0.000	16.610	9403	8932	9403	8932	80	656	100	1622	"T182"
0	0	0	26	3	6	"MAPKAPK5"	"Q8IW41"	7600	36750	110	14741	13957	2412	17	5908	5908	5911	364	6	98	95	0	1116576	22.104	100000.000	100000.000	0.000	0.000	0.000	0.000	0.000	16.610	8833	8049	8833	8049	80	656	100	1623	"T182"
0	0	0	26	4	6	"P27kip1"	"P46527"	8110	36750	120	6882	6865	395	5	5834	5834	5863	433	7	92	68	0	823849	2.314	100000.000	100000.000	0.000	0.000	0.000	0.000	0.000	16.610	1048	1031	1048	1031	120	820	100	1624	"T157"
0	0	0	26	5	6	"P27kip1"	"P46527"	8600	36750	120	6943	7087	1021	14	5764	5764	5778	311	5	94	86	0	850444	4.209	100000.000	100000.000	0.000	0.000	0.000	0.000	0.000	16.610	1179	1323	1179	1323	120	820	100	1625	"T157"
0	0	0	26	6	6	"P27kip1"	"P46527"	9100	36750	110	6966	6930	381	5	5725	5725	5787	575	9	92	58	0	554402	1.988	100000.000	100000.000	0.000	0.000	0.000	0.000	0.000	16.610	1241	1205	1241	1205	80	656	100	1626	"T157"
0	0	0	26	7	6	"p67phox"	"P19878"	9580	36760	150	6118	6423	2634	41	5800	5800	5824	360	6	43	9	0	1001940	1.664	100000.000	100000.000	0.000	0.000	0.000	0.000	0.000	16.610	318	623	318	623	156	1272	100	1627	"T233"
0	0	0	26	8	6	"p67phox"	"P19878"	10090	36740	150	6220	6290	550	8	5898	5898	5920	428	7	34	8	0	981163	0.864	100000.000	100000.000	0.000	0.000	0.000	0.000	0.000	16.610	322	392	322	392	156	1272	100	1628	"T233"
0	0	0	26	9	6	"p67phox"	"P19878"	10600	36760	150	6299	6351	353	5	5969	5969	5981	316	5	51	15	0	990758	1.171	100000.000	100000.000	0.000	0.000	0.000	0.000	0.000	16.610	330	382	330	382	156	1272	100	1629	"T233"
-75	0	0	26	1	7	"empty"	"empty"	6610	37370	200	6214	6276	1206	19	6171	6171	6175	276	4	12	3	0	1983265	0.366	100000.000	100000.000	0.000	0.000	0.000	0.000	0.000	16.610	43	105	43	105	316	2384	100	1630	"empty"
-75	0	0	26	2	7	"empty"	"empty"	7110	37370	200	6066	6058	275	4	6038	6038	6039	300	4	15	1	0	1914360	0.063	100000.000	100000.000	0.000	0.000	0.000	0.000	0.000	16.610	28	20	28	20	316	2384	100	1631	"empty"
-75	0	0	26	3	7	"empty"	"empty"	7610	37370	200	5921	5918	311	5	5948	5948	5955	319	5	12	0	0	1869967	-0.116	100000.000	100000.000	0.000	0.000	0.000	0.000	0.000	16.610	-27	-30	-27	-30	316	2384	100	1632	"empty"
-75	0	0	26	4	7	"empty"	"empty"	8110	37370	200	5920	5920	286	4	5905	5905	5935	514	8	3	0	0	1870739	-0.029	100000.000	100000.000	0.000	0.000	0.000	0.000	0.000	16.610	15	15	15	15	316	2384	100	1633	"empty"
-75	0	0	26	5	7	"empty"	"empty"	8610	37370	200	5818	5828	245	4	5844	5844	5874	451	7	2	0	0	1841798	-0.102	100000.000	100000.000	0.000	0.000	0.000	0.000	0.000	16.610	-26	-16	-26	-16	316	2384	100	1634	"empty"
-75	0	0	26	6	7	"empty"	"empty"	9110	37370	200	5837	5844	269	4	5819	5819	5845	408	6	5	1	0	1846565	-0.002	100000.000	100000.000	0.000	0.000	0.000	0.000	0.000	16.610	18	25	18	25	316	2384	100	1635	"empty"
-75	0	0	26	7	7	"empty"	"empty"	9610	37370	200	5899	5970	945	15	5865	5865	5904	472	7	4	0	0	1886456	0.140	100000.000	100000.000	0.000	0.000	0.000	0.000	0.000	16.610	34	105	34	105	316	2384	100	1636	"empty"
-75	0	0	26	8	7	"empty"	"empty"	10110	37370	200	5964	6050	848	14	5939	5939	5965	393	6	11	2	0	1911710	0.216	100000.000	100000.000	0.000	0.000	0.000	0.000	0.000	16.610	25	111	25	111	316	2384	100	1637	"empty"
-75	0	0	26	9	7	"empty"	"empty"	10610	37370	200	6027	6079	484	7	6007	6007	6084	1778	29	0	0	0	1920877	-0.003	100000.000	100000.000	0.000	0.000	0.000	0.000	0.000	16.610	20	72	20	72	316	2384	100	1638	"empty"
0	0	0	27	1	1	"Jak2 "	"O60674"	11080	33520	140	12686	11953	2408	20	6003	6003	6007	299	4	94	92	0	1864703	19.886	100000.000	100000.000	0.000	0.000	0.000	0.000	0.000	16.610	6683	5950	6683	5950	156	1140	100	1639	"Y221"
0	0	0	27	2	1	"Jak2 "	"O60674"	11580	33520	140	12916	12037	2845	23	5997	5997	5999	293	4	92	87	0	1877718	20.608	100000.000	100000.000	0.000	0.000	0.000	0.000	0.000	16.610	6919	6040	6919	6040	156	1140	100	1640	"Y221"
0	0	0	27	3	1	"Jak2 "	"O60674"	12080	33520	130	13080	12897	1285	9	6000	6000	6013	295	4	98	98	0	1547660	23.336	100000.000	100000.000	0.000	0.000	0.000	0.000	0.000	16.610	7080	6897	7080	6897	120	940	100	1641	"Y221"
0	0	0	27	4	1	"K8"	"P05787"	12580	33510	200	5780	5830	440	7	6020	6020	6051	576	9	2	1	0	1842289	-0.384	100000.000	100000.000	0.000	0.000	0.000	0.000	0.000	16.610	-240	-190	-240	-190	316	2384	100	1642	"S74"
0	0	0	27	5	1	"K8"	"P05787"	13080	33520	200	5755	5789	444	7	5967	5967	5980	361	6	5	2	0	1829462	-0.529	100000.000	100000.000	0.000	0.000	0.000	0.000	0.000	16.610	-212	-178	-212	-178	316	2384	100	1643	"S74"
0	0	0	27	6	1	"K8"	"P05787"	13580	33520	200	5701	5767	483	8	5967	5967	5990	326	5	5	3	0	1822283	-0.684	100000.000	100000.000	0.000	0.000	0.000	0.000	0.000	16.610	-266	-200	-266	-200	316	2384	100	1644	"S74"
0	0	0	27	7	1	"Met "	"P08581"	14090	33510	120	8008	7787	1474	18	5813	5813	5901	600	10	80	75	0	934423	3.143	100000.000	100000.000	0.000	0.000	0.000	0.000	0.000	16.610	2195	1974	2195	1974	120	820	100	1645	"Y1234"
0	0	0	27	8	1	"Met "	"P08581"	14600	33540	80	7635	7597	522	6	5988	5988	5984	220	3	96	96	0	395022	7.332	100000.000	100000.000	0.000	0.000	0.000	0.000	0.000	16.610	1647	1609	1647	1609	52	340	100	1646	"Y1234"
0	0	0	27	9	1	"Met "	"P08581"	15090	33530	90	7659	7644	366	4	5881	5881	5896	323	5	100	100	0	397507	5.412	100000.000	100000.000	0.000	0.000	0.000	0.000	0.000	16.610	1778	1763	1778	1763	52	420	100	1647	"Y1234"
0	0	0	27	1	2	"MSK2"	"O75676"	11080	34170	120	6345	6381	616	9	5997	5997	6059	665	10	14	3	0	765665	0.484	100000.000	100000.000	0.000	0.000	0.000	0.000	0.000	16.610	348	384	348	384	120	820	100	1648	"S360"
0	0	0	27	2	2	"MSK2"	"O75676"	11600	34160	100	6343	6417	558	8	6008	6008	5984	448	7	36	2	0	513367	0.967	100000.000	100000.000	0.000	0.000	0.000	0.000	0.000	16.610	335	409	335	409	80	560	100	1649	"S360"
0	0	0	27	3	2	"MSK2"	"O75676"	12090	34170	90	6463	6584	822	12	6052	6052	6109	468	7	40	3	0	342355	1.015	100000.000	100000.000	0.000	0.000	0.000	0.000	0.000	16.610	411	532	411	532	52	420	100	1650	"S360"
0	0	0	27	4	2	"NFkB-p100 "	"Q00653"	12580	34170	200	6153	6169	326	5	5973	5973	5990	400	6	20	2	0	1949526	0.448	100000.000	100000.000	0.000	0.000	0.000	0.000	0.000	16.610	180	196	180	196	316	2384	100	1651	"S99"
0	0	0	27	5	2	"NFkB-p100 "	"Q00653"	13080	34170	200	6099	6295	2131	33	5913	5913	5926	320	5	33	8	0	1989062	1.153	100000.000	100000.000	0.000	0.000	0.000	0.000	0.000	16.610	186	382	186	382	316	2384	100	1652	"S99"
0	0	0	27	6	2	"NFkB-p100 "	"Q00653"	13580	34170	200	6069	6111	354	5	5920	5920	5931	335	5	26	6	0	1931094	0.537	100000.000	100000.000	0.000	0.000	0.000	0.000	0.000	16.610	149	191	149	191	316	2384	100	1653	"S99"
0	0	0	27	7	2	"PKACa "	"P17612"	14090	34170	200	5857	5920	500	8	5878	5878	5978	1530	25	1	0	0	1870575	-0.038	100000.000	100000.000	0.000	0.000	0.000	0.000	0.000	16.610	-21	42	-21	42	316	2384	100	1654	"S10"
0	0	0	27	8	2	"PKACa "	"P17612"	14590	34170	200	6004	6133	1641	26	5989	5989	6060	1222	20	1	0	0	1938071	0.060	100000.000	100000.000	0.000	0.000	0.000	0.000	0.000	16.610	15	144	15	144	316	2384	100	1655	"S10"
0	0	0	27	9	2	"PKACa "	"P17612"	15090	34170	200	5927	6016	791	13	5902	5902	5930	434	7	8	3	0	1901007	0.198	100000.000	100000.000	0.000	0.000	0.000	0.000	0.000	16.610	25	114	25	114	316	2384	100	1656	"S10"
0	0	0	27	1	3	"p70S6K"	"P23443"	11090	34810	100	6674	6577	421	6	5973	5973	6062	2061	33	0	0	0	526133	0.250	100000.000	100000.000	0.000	0.000	0.000	0.000	0.000	16.610	701	604	701	604	80	560	100	1657	"S447"
0	0	0	27	2	3	"p70S6K"	"P23443"	11580	34810	100	6659	6698	781	11	5967	5967	5987	324	5	72	53	0	535815	2.194	100000.000	100000.000	0.000	0.000	0.000	0.000	0.000	16.610	692	731	692	731	80	560	100	1658	"S447"
0	0	0	27	3	3	"p70S6K"	"P23443"	12090	34820	70	7010	7214	1224	16	5999	5999	5986	228	3	100	100	0	230859	5.386	100000.000	100000.000	0.000	0.000	0.000	0.000	0.000	16.610	1011	1215	1011	1215	32	236	100	1659	"S447"
0	0	0	27	4	3	"PDK1"	"O15530"	12580	34820	90	17637	17393	2047	11	5959	5959	5960	264	4	100	100	0	904461	43.307	100000.000	100000.000	0.000	0.000	0.000	0.000	0.000	16.610	11678	11434	11678	11434	52	420	100	1660	"Y376"
0	0	0	27	5	3	"PDK1"	"O15530"	13080	34820	100	17381	15469	4370	28	5930	5930	5941	292	4	93	87	0	1237491	32.630	100000.000	100000.000	0.000	0.000	0.000	0.000	0.000	16.610	11451	9539	11451	9539	80	560	100	1661	"Y376"
0	0	0	27	6	3	"PDK1"	"O15530"	13590	34820	100	17434	16101	3409	21	5964	5964	5981	301	5	96	95	0	1288111	33.621	100000.000	100000.000	0.000	0.000	0.000	0.000	0.000	16.610	11470	10137	11470	10137	80	560	100	1662	"Y376"
0	0	0	27	7	3	"Ripk1"	"Q13546"	14090	34820	160	6846	6937	624	8	5943	5943	6011	947	15	45	2	0	1442825	0.978	100000.000	100000.000	0.000	0.000	0.000	0.000	0.000	16.610	903	994	903	994	208	1512	100	1663	"Y694"
0	0	0	27	8	3	"Ripk1"	"Q13546"	14590	34820	160	7117	7266	889	12	6025	6025	6044	389	6	98	82	0	1511353	3.141	100000.000	100000.000	0.000	0.000	0.000	0.000	0.000	16.610	1092	1241	1092	1241	208	1512	100	1664	"Y694"
0	0	0	27	9	3	"Ripk1"	"Q13546"	15090	34830	160	6929	7001	742	10	5921	5921	5944	334	5	97	88	0	1456256	3.165	100000.000	100000.000	0.000	0.000	0.000	0.000	0.000	16.610	1008	1080	1008	1080	208	1512	100	1665	"Y694"
0	0	0	27	1	4	"SHC3"	"Q92529"	11090	35450	110	8089	8049	577	7	6032	6032	6060	366	6	97	97	0	643886	5.434	100000.000	100000.000	0.000	0.000	0.000	0.000	0.000	16.610	2057	2017	2057	2017	80	656	100	1666	"Y341"
0	0	0	27	2	4	"SHC3"	"Q92529"	11580	35460	120	8084	7825	883	11	5986	5986	6023	483	8	86	83	0	939010	3.731	100000.000	100000.000	0.000	0.000	0.000	0.000	0.000	16.610	2098	1839	2098	1839	120	820	100	1667	"Y341"
0	0	0	27	3	4	"SHC3"	"Q92529"	12090	35460	110	8228	8164	439	5	6018	6018	6041	438	7	97	97	0	653144	4.847	100000.000	100000.000	0.000	0.000	0.000	0.000	0.000	16.610	2210	2146	2210	2146	80	656	100	1668	"Y341"
0	0	0	27	4	4	"Smad3 "	"P84022"	12590	35460	100	7612	7602	635	8	6015	6015	6037	466	7	95	88	0	608136	3.358	100000.000	100000.000	0.000	0.000	0.000	0.000	0.000	16.610	1597	1587	1597	1587	80	560	100	1669	"S208"
0	0	0	27	5	4	"Smad3 "	"P84022"	13090	35470	100	7229	7313	1983	27	5891	5891	5941	943	15	72	8	0	585028	1.455	100000.000	100000.000	0.000	0.000	0.000	0.000	0.000	16.610	1338	1422	1338	1422	80	560	100	1670	"S208"
0	0	0	27	6	4	"Smad3 "	"P84022"	13590	35460	80	7467	7394	498	6	5935	5935	5971	322	5	98	94	0	384483	4.419	100000.000	100000.000	0.000	0.000	0.000	0.000	0.000	16.610	1532	1459	1532	1459	52	340	100	1671	"S208"
0	0	0	27	7	4	"TAK1 "	"O43318"	14100	35470	100	6444	6520	563	8	5965	5965	6076	1556	25	5	0	0	521619	0.285	100000.000	100000.000	0.000	0.000	0.000	0.000	0.000	16.610	479	555	479	555	80	560	100	1672	"T187"
0	0	0	27	8	4	"TAK1 "	"O43318"	14600	35480	100	6997	7337	2540	34	6083	6083	6067	322	5	83	70	0	586957	3.944	100000.000	100000.000	0.000	0.000	0.000	0.000	0.000	16.610	914	1254	914	1254	80	560	100	1673	"T187"
0	0	0	27	9	4	"TAK1 "	"O43318"	15100	35470	90	6904	7031	938	13	5930	5930	5964	348	5	96	75	0	365625	3.066	100000.000	100000.000	0.000	0.000	0.000	0.000	0.000	16.610	974	1101	974	1101	52	420	100	1674	"T187"
0	0	0	27	1	5	"ACC1"	"P68133"	11090	36090	130	7013	7020	337	4	5948	5948	5965	254	4	97	96	0	842347	4.154	100000.000	100000.000	0.000	0.000	0.000	0.000	0.000	16.610	1065	1072	1065	1072	120	940	100	1675	"Y93"
0	0	0	27	2	5	"ACC1"	"P68133"	11590	36100	140	7094	7118	703	9	5992	5992	6035	520	8	91	55	0	1110346	2.083	100000.000	100000.000	0.000	0.000	0.000	0.000	0.000	16.610	1102	1126	1102	1126	156	1140	100	1676	"Y93"
0	0	0	27	3	5	"ACC1"	"P68133"	12090	36090	140	7057	7138	631	8	5959	5959	5987	321	5	97	93	0	1113488	3.586	100000.000	100000.000	0.000	0.000	0.000	0.000	0.000	16.610	1098	1179	1098	1179	156	1140	100	1677	"Y93"
0	0	0	27	4	5	"A-Raf"	"P10398"	12590	36090	150	6924	6901	297	4	5956	5956	5965	266	4	97	91	0	1076486	3.519	100000.000	100000.000	0.000	0.000	0.000	0.000	0.000	16.610	968	945	968	945	156	1272	100	1678	"T20"
0	0	0	27	5	5	"A-Raf"	"P10398"	13090	36100	170	6877	6934	777	11	5931	5931	6012	1532	25	4	1	0	1442346	0.602	100000.000	100000.000	0.000	0.000	0.000	0.000	0.000	16.610	946	1003	946	1003	208	1660	100	1679	"T20"
0	0	0	27	6	5	"A-Raf"	"P10398"	13580	36100	170	7067	7152	1328	18	5960	5960	5997	566	9	90	46	0	1487548	2.041	100000.000	100000.000	0.000	0.000	0.000	0.000	0.000	16.610	1107	1192	1107	1192	208	1660	100	1680	"T20"
0	0	0	27	7	5	"BCAP"	"Q6ZUJ8"	14090	36100	110	7091	9062	7753	85	5993	5993	6005	1017	16	66	18	0	724971	3.006	100000.000	100000.000	0.000	0.000	0.000	0.000	0.000	16.610	1098	3069	1098	3069	80	656	100	1681	"Y570"
0	0	0	27	8	5	"BCAP"	"Q6ZUJ8"	14600	36110	70	7201	7124	339	4	6133	6133	6150	409	6	93	71	0	227964	2.381	100000.000	100000.000	0.000	0.000	0.000	0.000	0.000	16.610	1068	991	1068	991	32	236	100	1682	"Y570"
0	0	0	27	9	5	"BCAP"	"Q6ZUJ8"	15080	36090	200	6175	6386	1553	24	5959	5959	6110	2242	36	0	0	0	2017962	0.123	100000.000	100000.000	0.000	0.000	0.000	0.000	0.000	16.610	216	427	216	427	316	2384	100	1683	"Y570"
0	0	0	27	1	6	"Cofilin 1"	"P23528"	11080	36750	80	12540	11559	2301	19	5974	5974	5980	288	4	98	92	0	601087	19.372	100000.000	100000.000	0.000	0.000	0.000	0.000	0.000	16.610	6566	5585	6566	5585	52	340	100	1684	"Y139"
0	0	0	27	2	6	"Cofilin 1"	"P23528"	11580	36750	80	13073	12122	2376	19	5999	5999	6001	404	6	90	88	0	630323	15.151	100000.000	100000.000	0.000	0.000	0.000	0.000	0.000	16.610	7074	6123	7074	6123	52	340	100	1685	"Y139"
0	0	0	27	3	6	"Cofilin 1"	"P23528"	12080	36750	70	13029	12963	1679	12	6025	6025	6030	242	4	100	100	0	414829	28.649	100000.000	100000.000	0.000	0.000	0.000	0.000	0.000	16.610	7004	6938	7004	6938	32	236	100	1686	"Y139"
0	0	0	27	4	6	"CTNNB1"	"P35222"	12570	36740	200	5988	6027	379	6	5981	5981	6163	2398	38	0	0	0	1904679	-0.057	100000.000	100000.000	0.000	0.000	0.000	0.000	0.000	16.610	7	46	7	46	316	2384	100	1687	"Y654"
0	0	0	27	5	6	"CTNNB1"	"P35222"	13070	36750	200	6039	6080	432	7	5950	5950	6005	1176	19	2	0	0	1921204	0.064	100000.000	100000.000	0.000	0.000	0.000	0.000	0.000	16.610	89	130	89	130	316	2384	100	1688	"Y654"
0	0	0	27	6	6	"CTNNB1"	"P35222"	13540	36740	120	5920	5971	485	8	5926	5926	5973	471	7	6	4	0	716526	-0.004	100000.000	100000.000	0.000	0.000	0.000	0.000	0.000	16.610	-6	45	-6	45	120	820	100	1689	"Y654"
0	0	0	27	7	6	"IFNGR1 "	"P15260"	14080	36750	100	7672	7546	668	8	6071	6071	7244	7626	105	0	0	0	603640	0.040	100000.000	100000.000	0.000	0.000	0.000	0.000	0.000	16.610	1601	1475	1601	1475	80	560	100	1690	"S495"
0	0	0	27	8	6	"IFNGR1 "	"P15260"	14600	36770	100	7335	8232	4630	56	5838	5838	5900	421	7	97	92	0	658563	5.539	100000.000	100000.000	0.000	0.000	0.000	0.000	0.000	16.610	1497	2394	1497	2394	80	560	100	1691	"S495"
0	0	0	27	9	6	"IFNGR1 "	"P15260"	15080	36760	100	7737	7653	665	8	5947	5947	5955	266	4	95	92	0	612264	6.383	100000.000	100000.000	0.000	0.000	0.000	0.000	0.000	16.610	1790	1706	1790	1706	80	560	100	1692	"S495"
-75	0	0	27	1	7	"empty"	"empty"	11060	37370	200	6006	6044	334	5	5994	5994	6077	1803	29	0	0	0	1909990	-0.018	100000.000	100000.000	0.000	0.000	0.000	0.000	0.000	16.610	12	50	12	50	316	2384	100	1693	"empty"
-75	0	0	27	2	7	"empty"	"empty"	11560	37370	200	5986	6014	265	4	5988	5988	6002	305	5	11	1	0	1900516	0.039	100000.000	100000.000	0.000	0.000	0.000	0.000	0.000	16.610	-2	26	-2	26	316	2384	100	1694	"empty"
-75	0	0	27	3	7	"empty"	"empty"	12060	37370	200	5988	5999	449	7	5972	5972	5988	343	5	8	1	0	1895776	0.032	100000.000	100000.000	0.000	0.000	0.000	0.000	0.000	16.610	16	27	16	27	316	2384	100	1695	"empty"
-75	0	0	27	4	7	"empty"	"empty"	12560	37370	200	6026	6013	273	4	5966	5966	6013	926	15	0	0	0	1900047	0.000	100000.000	100000.000	0.000	0.000	0.000	0.000	0.000	16.610	60	47	60	47	316	2384	100	1696	"empty"
-75	0	0	27	5	7	"empty"	"empty"	13060	37370	200	5928	5930	252	4	5912	5912	6005	1509	25	0	0	0	1873989	-0.050	100000.000	100000.000	0.000	0.000	0.000	0.000	0.000	16.610	16	18	16	18	316	2384	100	1697	"empty"
-75	0	0	27	6	7	"empty"	"empty"	13560	37370	200	5960	6249	3638	58	5913	5913	5948	835	14	1	0	0	1974812	0.360	100000.000	100000.000	0.000	0.000	0.000	0.000	0.000	16.610	47	336	47	336	316	2384	100	1698	"empty"
0	0	0	27	7	7	"GLQAWPG-pS-AIPQFLG_GLQAWPGEAIPQFLG_60vs40"	"GLQAWPG-pS-AIPQFLG_GLQAWPGEAIPQFLG_60vs40"	14070	37380	90	21037	18652	7305	39	5999	5999	6041	553	9	96	94	0	969927	22.805	100000.000	100000.000	0.000	0.000	0.000	0.000	0.000	16.610	15038	12653	15038	12653	52	420	100	1699	"GLQAWPG-pS-AIPQFLG_GLQAWPGEAIPQFLG_60vs40"
0	0	0	27	8	7	"GLQAWPG-pS-AIPQFLG_GLQAWPGEAIPQFLG_60vs40"	"GLQAWPG-pS-AIPQFLG_GLQAWPGEAIPQFLG_60vs40"	14580	37390	90	18393	16897	3762	22	5900	5900	5923	353	5	100	100	0	878661	31.088	100000.000	100000.000	0.000	0.000	0.000	0.000	0.000	16.610	12493	10997	12493	10997	52	420	100	1700	"GLQAWPG-pS-AIPQFLG_GLQAWPGEAIPQFLG_60vs40"
0	0	0	27	9	7	"GLQAWPG-pS-AIPQFLG_GLQAWPGEAIPQFLG_60vs40"	"GLQAWPG-pS-AIPQFLG_GLQAWPGEAIPQFLG_60vs40"	15070	37390	80	20417	18209	4747	26	5954	5954	5958	300	5	98	96	0	946861	40.837	100000.000	100000.000	0.000	0.000	0.000	0.000	0.000	16.610	14463	12255	14463	12255	52	340	100	1701	"GLQAWPG-pS-AIPQFLG_GLQAWPGEAIPQFLG_60vs40"
0	0	0	28	1	1	"BLNK "	"Q8WV28"	15590	33530	110	9194	8605	1501	17	5973	5973	6025	436	7	83	78	0	688399	5.917	100000.000	100000.000	0.000	0.000	0.000	0.000	0.000	16.610	3221	2632	3221	2632	80	656	100	1702	"Y178"
0	0	0	28	2	1	"BLNK "	"Q8WV28"	16080	33530	90	9314	9269	544	5	5923	5923	5934	277	4	100	100	0	481964	12.040	100000.000	100000.000	0.000	0.000	0.000	0.000	0.000	16.610	3391	3346	3391	3346	52	420	100	1703	"Y178"
0	0	0	28	3	1	"BLNK "	"Q8WV28"	16580	33540	100	9147	8644	1427	16	6004	6004	6029	286	4	92	83	0	691511	9.143	100000.000	100000.000	0.000	0.000	0.000	0.000	0.000	16.610	3143	2640	3143	2640	80	560	100	1704	"Y178"
0	0	0	28	4	1	"Catalase"	"P04040"	17090	33530	80	9795	10356	3885	37	6063	6063	6073	289	4	90	88	0	538496	14.820	100000.000	100000.000	0.000	0.000	0.000	0.000	0.000	16.610	3732	4293	3732	4293	52	340	100	1705	"Y385"
0	0	0	28	5	1	"Catalase"	"P04040"	17580	33540	100	9589	8789	1566	17	6010	6010	6022	276	4	85	82	0	703125	10.025	100000.000	100000.000	0.000	0.000	0.000	0.000	0.000	16.610	3579	2779	3579	2779	80	560	100	1706	"Y385"
0	0	0	28	6	1	"Catalase"	"P04040"	18070	33530	90	9815	9501	1278	13	6046	6046	6094	862	14	88	86	0	494073	3.952	100000.000	100000.000	0.000	0.000	0.000	0.000	0.000	16.610	3769	3455	3769	3455	52	420	100	1707	"Y385"
0	0	0	28	7	1	"Cdc42"	"P60953"	18580	33540	200	6132	6415	837	13	6056	6056	6101	578	9	16	13	0	2027121	0.543	100000.000	100000.000	0.000	0.000	0.000	0.000	0.000	16.610	76	359	76	359	316	2384	100	1708	"Y64"
0	0	0	28	8	1	"Cdc42"	"P60953"	19090	33550	90	8299	8192	680	8	6017	6017	6033	343	5	94	94	0	425964	6.294	100000.000	100000.000	0.000	0.000	0.000	0.000	0.000	16.610	2282	2175	2282	2175	52	420	100	1709	"Y64"
0	0	0	28	9	1	"Cdc42"	"P60953"	19600	33550	90	8019	8116	863	10	5923	5923	5939	272	4	100	100	0	422021	8.004	100000.000	100000.000	0.000	0.000	0.000	0.000	0.000	16.610	2096	2193	2096	2193	52	420	100	1710	"Y64"
0	0	0	28	1	2	"Flt3"	"P36888"	15600	34170	70	8331	8387	385	4	5972	5972	5982	313	5	100	100	0	268368	7.684	100000.000	100000.000	0.000	0.000	0.000	0.000	0.000	16.610	2359	2415	2359	2415	32	236	100	1711	"Y842"
0	0	0	28	2	2	"Flt3"	"P36888"	16090	34180	90	8145	8224	871	10	6013	6013	6045	507	8	96	92	0	427659	4.298	100000.000	100000.000	0.000	0.000	0.000	0.000	0.000	16.610	2132	2211	2132	2211	52	420	100	1712	"Y842"
0	0	0	28	3	2	"Flt3"	"P36888"	16590	34170	100	7915	8295	4004	48	5997	5997	6031	516	8	73	71	0	663611	4.388	100000.000	100000.000	0.000	0.000	0.000	0.000	0.000	16.610	1918	2298	1918	2298	80	560	100	1713	"Y842"
0	0	0	28	4	2	"gp130 "	"P40189"	17090	34180	110	7597	7571	377	4	6026	6026	6068	754	12	96	57	0	605715	1.993	100000.000	100000.000	0.000	0.000	0.000	0.000	0.000	16.610	1571	1545	1571	1545	80	656	100	1714	"S782"
0	0	0	28	5	2	"gp130 "	"P40189"	17580	34180	110	7673	7621	430	5	6032	6032	6044	391	6	97	95	0	609685	4.033	100000.000	100000.000	0.000	0.000	0.000	0.000	0.000	16.610	1641	1589	1641	1589	80	656	100	1715	"S782"
0	0	0	28	6	2	"gp130 "	"P40189"	18090	34170	110	7775	7780	323	4	6017	6017	6037	330	5	100	100	0	622411	5.282	100000.000	100000.000	0.000	0.000	0.000	0.000	0.000	16.610	1758	1763	1758	1763	80	656	100	1716	"S782"
0	0	0	28	7	2	"HSP60"	"P10809"	18590	34180	80	6618	6586	258	3	6080	6080	6184	1165	18	1	0	0	342447	0.345	100000.000	100000.000	0.000	0.000	0.000	0.000	0.000	16.610	538	506	538	506	52	340	100	1717	"S70"
0	0	0	28	8	2	"HSP60"	"P10809"	19090	34190	100	6570	6537	342	5	6069	6069	6096	297	4	68	31	0	522959	1.485	100000.000	100000.000	0.000	0.000	0.000	0.000	0.000	16.610	501	468	501	468	80	560	100	1718	"S70"
0	0	0	28	9	2	"HSP60"	"P10809"	19580	34180	90	6721	6782	857	12	5964	5964	6021	475	7	76	15	0	352643	1.602	100000.000	100000.000	0.000	0.000	0.000	0.000	0.000	16.610	757	818	757	818	52	420	100	1719	"S70"
0	0	0	28	1	3	"IL7R "	"P16871"	15610	34810	110	9092	9025	1444	16	6005	6005	6031	343	5	95	92	0	721962	8.729	100000.000	100000.000	0.000	0.000	0.000	0.000	0.000	16.610	3087	3020	3087	3020	80	656	100	1720	"Y449"
0	0	0	28	2	3	"IL7R "	"P16871"	16090	34820	110	9280	9257	498	5	5982	5982	6018	320	5	100	98	0	740585	10.122	100000.000	100000.000	0.000	0.000	0.000	0.000	0.000	16.610	3298	3275	3298	3275	80	656	100	1721	"Y449"
0	0	0	28	3	3	"IL7R "	"P16871"	16570	34830	110	9259	9355	948	10	5982	5982	6026	461	7	100	98	0	748362	7.221	100000.000	100000.000	0.000	0.000	0.000	0.000	0.000	16.610	3277	3373	3277	3373	80	656	100	1722	"Y449"
0	0	0	28	4	3	"IRAK4"	"P51617"	17080	34820	130	6328	6784	3636	53	6047	6047	6114	783	12	13	5	0	814078	0.856	100000.000	100000.000	0.000	0.000	0.000	0.000	0.000	16.610	281	737	281	737	120	940	100	1723	"T345"
0	0	0	28	5	3	"IRAK4"	"P51617"	17580	34820	200	6175	6202	311	5	6060	6060	6100	561	9	9	0	0	1959680	0.182	100000.000	100000.000	0.000	0.000	0.000	0.000	0.000	16.610	115	142	115	142	316	2384	100	1724	"T345"
0	0	0	28	6	3	"IRAK4"	"P51617"	18090	34820	70	6452	7453	5461	73	6165	6165	6252	774	12	12	3	0	238487	1.552	100000.000	100000.000	0.000	0.000	0.000	0.000	0.000	16.610	287	1288	287	1288	32	236	100	1725	"T345"
0	0	0	28	7	3	"LIMK1"	"P53667"	18590	34830	120	8717	8520	992	11	6082	6082	6128	431	7	92	90	0	1022404	5.550	100000.000	100000.000	0.000	0.000	0.000	0.000	0.000	16.610	2635	2438	2635	2438	120	820	100	1726	"T508"
0	0	0	28	8	3	"LIMK1"	"P53667"	19080	34830	110	8740	8713	451	5	6026	6026	6053	302	4	100	98	0	697026	8.808	100000.000	100000.000	0.000	0.000	0.000	0.000	0.000	16.610	2714	2687	2714	2687	80	656	100	1727	"T508"
0	0	0	28	9	3	"LIMK1"	"P53667"	19590	34820	150	8440	7988	1295	16	5979	5979	6051	794	13	76	71	0	1246094	2.440	100000.000	100000.000	0.000	0.000	0.000	0.000	0.000	16.610	2461	2009	2461	2009	156	1272	100	1728	"T508"
0	0	0	28	1	4	"p38-alpha "	"Q16539"	15590	35470	150	8353	9099	4656	51	5941	5941	6003	709	11	100	100	0	1419409	4.367	100000.000	100000.000	0.000	0.000	0.000	0.000	0.000	16.610	2412	3158	2412	3158	156	1272	100	1729	"T122"
0	0	0	28	2	4	"p38-alpha "	"Q16539"	16090	35480	160	8504	8484	612	7	5962	5962	5981	353	5	98	97	0	1764595	7.091	100000.000	100000.000	0.000	0.000	0.000	0.000	0.000	16.610	2542	2522	2542	2522	208	1512	100	1730	"T122"
0	0	0	28	3	4	"p38-alpha "	"Q16539"	16590	35480	170	8583	8731	1118	12	5973	5973	5993	509	8	97	97	0	1816014	5.379	100000.000	100000.000	0.000	0.000	0.000	0.000	0.000	16.610	2610	2758	2610	2758	208	1660	100	1731	"T122"
0	0	0	28	4	4	"MEK1 "	"Q02750"	17090	35470	100	7445	7302	764	10	6020	6020	6076	450	7	87	78	0	584165	2.724	100000.000	100000.000	0.000	0.000	0.000	0.000	0.000	16.610	1425	1282	1425	1282	80	560	100	1732	"S297"
0	0	0	28	5	4	"MEK1 "	"Q02750"	17590	35470	100	7328	7637	2837	37	6030	6030	6062	335	5	92	87	0	610950	4.701	100000.000	100000.000	0.000	0.000	0.000	0.000	0.000	16.610	1298	1607	1298	1607	80	560	100	1733	"S297"
0	0	0	28	6	4	"MEK1 "	"Q02750"	18090	35490	100	7498	7478	682	9	6157	6157	6198	406	6	92	86	0	598271	3.153	100000.000	100000.000	0.000	0.000	0.000	0.000	0.000	16.610	1341	1321	1341	1321	80	560	100	1734	"S297"
0	0	0	28	7	4	"P27kip1"	"P46527"	18590	35490	110	8806	8992	2270	25	6138	6138	6232	1301	20	96	56	0	719379	2.121	100000.000	100000.000	0.000	0.000	0.000	0.000	0.000	16.610	2668	2854	2668	2854	80	656	100	1735	"Y74"
0	0	0	28	8	4	"P27kip1"	"P46527"	19090	35490	120	8746	8337	1239	14	6081	6081	6102	364	5	85	82	0	1000420	6.140	100000.000	100000.000	0.000	0.000	0.000	0.000	0.000	16.610	2665	2256	2665	2256	120	820	100	1736	"Y74"
0	0	0	28	9	4	"P27kip1"	"P46527"	19590	35490	120	8823	8262	1245	15	5939	5939	5951	256	4	88	80	0	991405	9.027	100000.000	100000.000	0.000	0.000	0.000	0.000	0.000	16.610	2884	2323	2884	2323	120	820	100	1737	"Y74"
0	0	0	28	1	5	"PPARG "	"P37231"	15600	36130	140	7637	7863	2707	34	5971	5971	6070	1616	26	53	1	0	1226680	1.110	100000.000	100000.000	0.000	0.000	0.000	0.000	0.000	16.610	1666	1892	1666	1892	156	1140	100	1738	"S112"
0	0	0	28	2	5	"PPARG "	"P37231"	16090	36130	150	7609	7587	539	7	6063	6063	6087	358	5	96	95	0	1183497	4.190	100000.000	100000.000	0.000	0.000	0.000	0.000	0.000	16.610	1546	1524	1546	1524	156	1272	100	1739	"S112"
0	0	0	28	3	5	"PPARG "	"P37231"	16590	36120	140	7579	7461	537	7	5981	5981	5994	322	5	94	91	0	1163863	4.556	100000.000	100000.000	0.000	0.000	0.000	0.000	0.000	16.610	1598	1480	1598	1480	156	1140	100	1740	"S112"
0	0	0	28	4	5	"Pyk2 "	"Q14289"	17090	36110	140	16177	15579	2442	15	6045	6045	6057	272	4	97	97	0	2430339	35.007	100000.000	100000.000	0.000	0.000	0.000	0.000	0.000	16.610	10132	9534	10132	9534	156	1140	100	1741	"S399"
0	0	0	28	5	5	"Pyk2 "	"Q14289"	17590	36110	150	16822	16108	2734	16	6031	6031	6069	644	10	96	95	0	2512783	15.589	100000.000	100000.000	0.000	0.000	0.000	0.000	0.000	16.610	10791	10077	10791	10077	156	1272	100	1742	"S399"
0	0	0	28	6	5	"Pyk2 "	"Q14289"	18090	36120	140	17748	17662	1559	8	6063	6063	6131	1069	17	99	99	0	2755339	10.787	100000.000	100000.000	0.000	0.000	0.000	0.000	0.000	16.610	11685	11599	11685	11599	156	1140	100	1743	"S399"
0	0	0	28	7	5	"STAT1 "	"P42224"	18590	36120	160	7114	7176	1419	19	6141	6141	6168	525	8	86	39	0	1492556	1.920	100000.000	100000.000	0.000	0.000	0.000	0.000	0.000	16.610	973	1035	973	1035	208	1512	100	1744	"S708"
0	0	0	28	8	5	"STAT1 "	"P42224"	19090	36120	170	7147	7282	944	12	6095	6095	6182	1182	19	34	2	0	1514630	0.931	100000.000	100000.000	0.000	0.000	0.000	0.000	0.000	16.610	1052	1187	1052	1187	208	1660	100	1745	"S708"
0	0	0	28	9	5	"STAT1 "	"P42224"	19590	36120	170	7139	7139	537	7	6041	6041	6106	574	9	90	44	0	1484931	1.800	100000.000	100000.000	0.000	0.000	0.000	0.000	0.000	16.610	1098	1098	1098	1098	208	1660	100	1746	"S708"
0	0	0	28	1	6	"STAT5B "	"P51692"	15590	36760	120	8208	7801	1016	13	5937	5937	6050	2132	35	56	0	0	936164	0.821	100000.000	100000.000	0.000	0.000	0.000	0.000	0.000	16.610	2271	1864	2271	1864	120	820	100	1747	"S731"
0	0	0	28	2	6	"STAT5B "	"P51692"	16080	36770	110	8295	8219	514	6	6035	6035	6059	309	5	97	96	0	657506	6.990	100000.000	100000.000	0.000	0.000	0.000	0.000	0.000	16.610	2260	2184	2260	2184	80	656	100	1748	"S731"
0	0	0	28	3	6	"STAT5B "	"P51692"	16590	36770	110	8426	8429	699	8	5989	5989	5997	306	5	100	98	0	674356	7.948	100000.000	100000.000	0.000	0.000	0.000	0.000	0.000	16.610	2437	2440	2437	2440	80	656	100	1749	"S731"
0	0	0	28	4	6	"Syk "	"P43405"	17090	36750	80	14150	13832	1319	9	6055	6055	6065	292	4	100	100	0	719272	26.599	100000.000	100000.000	0.000	0.000	0.000	0.000	0.000	16.610	8095	7777	8095	7777	52	340	100	1750	"Y348"
0	0	0	28	5	6	"Syk "	"P43405"	17590	36760	90	15105	14717	1750	11	6060	6060	6111	475	7	100	98	0	765259	18.118	100000.000	100000.000	0.000	0.000	0.000	0.000	0.000	16.610	9045	8657	9045	8657	52	420	100	1751	"Y348"
0	0	0	28	6	6	"Syk "	"P43405"	18090	36750	90	16442	16214	1064	6	6112	6112	6139	277	4	100	100	0	843127	36.372	100000.000	100000.000	0.000	0.000	0.000	0.000	0.000	16.610	10330	10102	10330	10102	52	420	100	1752	"Y348"
0	0	0	28	7	6	"Calmodulin "	"P62158"	18590	36770	120	9075	8762	1862	21	6132	6132	6190	609	9	80	79	0	1051410	4.223	100000.000	100000.000	0.000	0.000	0.000	0.000	0.000	16.610	2943	2630	2943	2630	120	820	100	1753	"Y99"
0	0	0	28	8	6	"Calmodulin "	"P62158"	19080	36770	110	9026	8979	683	7	6125	6125	6188	767	12	97	95	0	718329	3.639	100000.000	100000.000	0.000	0.000	0.000	0.000	0.000	16.610	2901	2854	2901	2854	80	656	100	1754	"Y99"
0	0	0	28	9	6	"Calmodulin "	"P62158"	19580	36760	140	8501	7884	1550	19	6058	6058	6120	930	15	59	55	0	1229928	1.897	100000.000	100000.000	0.000	0.000	0.000	0.000	0.000	16.610	2443	1826	2443	1826	156	1140	100	1755	"Y99"
-75	0	0	28	1	7	"empty"	"empty"	15570	37380	200	5953	5966	268	4	5951	5951	5978	446	7	5	1	0	1885372	-0.027	100000.000	100000.000	0.000	0.000	0.000	0.000	0.000	16.610	2	15	2	15	316	2384	100	1756	"empty"
-75	0	0	28	2	7	"empty"	"empty"	16070	37380	200	6076	6200	1042	16	6009	6009	6141	2091	34	1	0	0	1959240	0.028	100000.000	100000.000	0.000	0.000	0.000	0.000	0.000	16.610	67	191	67	191	316	2384	100	1757	"empty"
-75	0	0	28	3	7	"empty"	"empty"	16570	37380	200	6021	6071	524	8	6039	6039	6099	847	13	1	1	0	1918319	-0.033	100000.000	100000.000	0.000	0.000	0.000	0.000	0.000	16.610	-18	32	-18	32	316	2384	100	1758	"empty"
-75	0	0	28	4	7	"empty"	"empty"	17070	37380	200	6005	6007	259	4	6023	6023	6070	553	9	1	0	0	1898130	-0.114	100000.000	100000.000	0.000	0.000	0.000	0.000	0.000	16.610	-18	-16	-18	-16	316	2384	100	1759	"empty"
-75	0	0	28	5	7	"empty"	"empty"	17570	37380	200	6040	6099	774	12	6062	6062	6101	556	9	3	0	0	1927219	-0.004	100000.000	100000.000	0.000	0.000	0.000	0.000	0.000	16.610	-22	37	-22	37	316	2384	100	1760	"empty"
-75	0	0	28	6	7	"empty"	"empty"	18070	37380	200	6159	6179	381	6	6144	6144	6175	474	7	2	0	0	1952593	0.008	100000.000	100000.000	0.000	0.000	0.000	0.000	0.000	16.610	15	35	15	35	316	2384	100	1761	"empty"
0	0	0	28	7	7	"Control-Spot"	"Tau"	18570	37390	120	9464	9654	1506	15	6193	6193	6235	552	8	96	95	0	1158533	6.194	100000.000	100000.000	0.000	0.000	0.000	0.000	0.000	16.610	3271	3461	3271	3461	120	820	100	1762	"Control-Spot"
0	0	0	28	8	7	"Control-Spot"	"Tau"	19070	37400	140	9406	9148	1249	13	6130	6130	6196	780	12	89	85	0	1427029	3.785	100000.000	100000.000	0.000	0.000	0.000	0.000	0.000	16.610	3276	3018	3276	3018	156	1140	100	1763	"Control-Spot"
0	0	0	28	9	7	"Control-Spot"	"Tau"	19570	37400	130	9630	9597	1568	16	6024	6024	6040	298	4	97	95	0	1151697	11.936	100000.000	100000.000	0.000	0.000	0.000	0.000	0.000	16.610	3606	3573	3606	3573	120	940	100	1764	"Control-Spot"
0	0	0	29	1	1	"Anxa1"	"P04083"	2060	37990	110	7982	7780	791	10	6243	6243	6315	846	13	80	55	0	622406	1.732	100000.000	100000.000	0.000	0.000	0.000	0.000	0.000	16.610	1739	1537	1739	1537	80	656	100	1765	"Y20"
0	0	0	29	2	1	"Anxa1"	"P04083"	2550	38000	90	7943	7990	405	5	6083	6083	6095	264	4	100	100	0	415466	7.178	100000.000	100000.000	0.000	0.000	0.000	0.000	0.000	16.610	1860	1907	1860	1907	52	420	100	1766	"Y20"
0	0	0	29	3	1	"Anxa1"	"P04083"	3060	38010	90	8053	8126	911	11	6058	6058	6123	674	11	98	94	0	422530	2.972	100000.000	100000.000	0.000	0.000	0.000	0.000	0.000	16.610	1995	2068	1995	2068	52	420	100	1767	"Y20"
0	0	0	29	4	1	"Bax"	"Q07812"	3560	37990	150	6589	6630	367	5	6156	6156	6171	306	4	69	21	0	1034244	1.500	100000.000	100000.000	0.000	0.000	0.000	0.000	0.000	16.610	433	474	433	474	156	1272	100	1768	"S184"
0	0	0	29	5	1	"Bax"	"Q07812"	4050	37990	150	6609	6600	338	5	6184	6184	6247	1389	22	0	0	0	1029628	0.254	100000.000	100000.000	0.000	0.000	0.000	0.000	0.000	16.610	425	416	425	416	156	1272	100	1769	"S184"
0	0	0	29	6	1	"Bax"	"Q07812"	4550	38000	160	6577	6569	323	4	6141	6141	6203	767	12	8	0	0	1366441	0.477	100000.000	100000.000	0.000	0.000	0.000	0.000	0.000	16.610	436	428	436	428	208	1512	100	1770	"S184"
0	0	0	29	7	1	"CHOP"	"P35638"	5030	38020	140	6392	6638	668	10	6126	6126	6130	325	5	44	29	0	1035571	1.563	100000.000	100000.000	0.000	0.000	0.000	0.000	0.000	16.610	266	512	266	512	156	1140	100	1771	"S79"
0	0	0	29	8	1	"CHOP"	"P35638"	5520	37990	70	7516	7541	525	6	6248	6248	6382	1532	24	25	3	0	241307	0.757	100000.000	100000.000	0.000	0.000	0.000	0.000	0.000	16.610	1268	1293	1268	1293	32	236	100	1772	"S79"
0	0	0	29	9	1	"CHOP"	"P35638"	6030	38010	100	7167	6993	593	8	6250	6250	6534	3539	54	0	0	0	559465	0.130	100000.000	100000.000	0.000	0.000	0.000	0.000	0.000	16.610	917	743	917	743	80	560	100	1773	"S79"
0	0	0	29	1	2	"Crk "	"P46108"	2060	38650	90	7949	7854	549	6	6350	6350	6392	352	5	94	90	0	408385	4.153	100000.000	100000.000	0.000	0.000	0.000	0.000	0.000	16.610	1599	1504	1599	1504	52	420	100	1774	"Y221"
0	0	0	29	2	2	"Crk "	"P46108"	2560	38650	80	7903	7751	678	8	6141	6141	6298	1466	23	75	0	0	403041	0.991	100000.000	100000.000	0.000	0.000	0.000	0.000	0.000	16.610	1762	1610	1762	1610	52	340	100	1775	"Y221"
0	0	0	29	3	2	"Crk "	"P46108"	3060	38650	80	8042	7894	541	6	6117	6117	6162	420	6	94	92	0	410507	4.124	100000.000	100000.000	0.000	0.000	0.000	0.000	0.000	16.610	1925	1777	1925	1777	52	340	100	1776	"Y221"
0	0	0	29	4	2	"EEA1"	"Q15075"	3560	38650	100	7270	7217	458	6	6221	6221	6233	238	3	90	87	0	577398	4.134	100000.000	100000.000	0.000	0.000	0.000	0.000	0.000	16.610	1049	996	1049	996	80	560	100	1777	"T431"
0	0	0	29	5	2	"EEA1"	"Q15075"	4060	38650	90	7511	8034	2790	34	6275	6275	6298	320	5	100	96	0	417759	5.425	100000.000	100000.000	0.000	0.000	0.000	0.000	0.000	16.610	1236	1759	1236	1759	52	420	100	1778	"T431"
0	0	0	29	6	2	"EEA1"	"Q15075"	4550	38640	100	7447	7356	502	6	6263	6263	6278	302	4	91	86	0	588493	3.570	100000.000	100000.000	0.000	0.000	0.000	0.000	0.000	16.610	1184	1093	1184	1093	80	560	100	1779	"T431"
0	0	0	29	7	2	"IKK-alpha "	"O15111"	5060	38640	100	9468	9417	947	10	6233	6233	6260	316	5	98	98	0	753342	9.991	100000.000	100000.000	0.000	0.000	0.000	0.000	0.000	16.610	3235	3184	3235	3184	80	560	100	1780	"T23"
0	0	0	29	8	2	"IKK-alpha "	"O15111"	5550	38640	110	9598	9438	746	7	6261	6261	6275	280	4	98	97	0	755051	11.296	100000.000	100000.000	0.000	0.000	0.000	0.000	0.000	16.610	3337	3177	3337	3177	80	656	100	1781	"T23"
0	0	0	29	9	2	"IKK-alpha "	"O15111"	6050	38640	110	9598	9525	595	6	6393	6393	6392	217	3	100	100	0	762033	14.438	100000.000	100000.000	0.000	0.000	0.000	0.000	0.000	16.610	3205	3132	3205	3132	80	656	100	1782	"T23"
0	0	0	29	1	3	"Jak2 "	"O60674"	2050	39290	120	6919	6916	430	6	6382	6382	6484	1501	23	2	0	0	829891	0.288	100000.000	100000.000	0.000	0.000	0.000	0.000	0.000	16.610	537	534	537	534	120	820	100	1783	"Y1007"
0	0	0	29	2	3	"Jak2 "	"O60674"	2560	39300	110	6889	7196	2870	39	6219	6219	6224	235	3	90	73	0	575686	4.136	100000.000	100000.000	0.000	0.000	0.000	0.000	0.000	16.610	670	977	670	977	80	656	100	1784	"Y1007"
0	0	0	29	3	3	"Jak2 "	"O60674"	3060	39290	100	6951	6945	340	4	6234	6234	6268	407	6	83	41	0	555604	1.663	100000.000	100000.000	0.000	0.000	0.000	0.000	0.000	16.610	717	711	717	711	80	560	100	1785	"Y1007"
0	0	0	29	4	3	"Keap1"	"Q14145"	3560	39290	80	6580	6620	267	4	6344	6344	6345	248	3	48	21	0	344254	1.109	100000.000	100000.000	0.000	0.000	0.000	0.000	0.000	16.610	236	276	236	276	52	340	100	1786	"Y141"
0	0	0	29	5	3	"Keap1"	"Q14145"	4060	39290	200	6497	6593	807	12	6392	6392	6398	314	4	22	5	0	2083451	0.621	100000.000	100000.000	0.000	0.000	0.000	0.000	0.000	16.610	105	201	105	201	316	2384	100	1787	"Y141"
0	0	0	29	6	3	"Keap1"	"Q14145"	4560	39290	100	6678	6679	288	4	6377	6377	6387	259	4	55	16	0	534304	1.127	100000.000	100000.000	0.000	0.000	0.000	0.000	0.000	16.610	301	302	301	302	80	560	100	1788	"Y141"
0	0	0	29	7	3	"MK2"	"P16389"	5060	39290	70	9326	9428	661	7	6298	6298	6292	246	3	100	100	0	301707	12.748	100000.000	100000.000	0.000	0.000	0.000	0.000	0.000	16.610	3028	3130	3028	3130	32	236	100	1789	"Y132"
0	0	0	29	8	3	"MK2"	"P16389"	5560	39300	70	9326	9401	975	10	6336	6336	6373	365	5	100	100	0	300829	8.296	100000.000	100000.000	0.000	0.000	0.000	0.000	0.000	16.610	2990	3065	2990	3065	32	236	100	1790	"Y132"
0	0	0	29	9	3	"MK2"	"P16389"	6050	39300	80	9062	8510	1191	13	6415	6415	6434	341	5	82	76	0	442515	6.088	100000.000	100000.000	0.000	0.000	0.000	0.000	0.000	16.610	2647	2095	2647	2095	52	340	100	1791	"Y132"
0	0	0	29	1	4	"MyD88"	"Q99836"	2060	39930	140	7807	8388	4802	57	6386	6386	6458	862	13	93	22	0	1308566	2.239	100000.000	100000.000	0.000	0.000	0.000	0.000	0.000	16.610	1421	2002	1421	2002	156	1140	100	1792	"Y257"
0	0	0	29	2	4	"MyD88"	"Q99836"	2570	39940	150	7670	7823	1577	20	6331	6331	6342	263	4	100	100	0	1220411	5.631	100000.000	100000.000	0.000	0.000	0.000	0.000	0.000	16.610	1339	1492	1339	1492	156	1272	100	1793	"Y257"
0	0	0	29	3	4	"MyD88"	"Q99836"	3050	39940	150	7711	7796	504	6	6315	6315	6342	355	5	100	98	0	1216218	4.096	100000.000	100000.000	0.000	0.000	0.000	0.000	0.000	16.610	1396	1481	1396	1481	156	1272	100	1794	"Y257"
0	0	0	29	4	4	"NFkB-p105 "	"P19838"	3550	39940	200	6412	6620	2014	30	6375	6375	6385	429	6	11	2	0	2091965	0.548	100000.000	100000.000	0.000	0.000	0.000	0.000	0.000	16.610	37	245	37	245	316	2384	100	1795	"S337"
0	0	0	29	5	4	"NFkB-p105 "	"P19838"	4050	39940	70	6746	6769	313	4	6456	6456	6548	1025	15	3	0	0	216611	0.216	100000.000	100000.000	0.000	0.000	0.000	0.000	0.000	16.610	290	313	290	313	32	236	100	1796	"S337"
0	0	0	29	6	4	"NFkB-p105 "	"P19838"	4560	39930	200	6481	6534	433	6	6458	6458	6470	384	5	14	2	0	2064592	0.167	100000.000	100000.000	0.000	0.000	0.000	0.000	0.000	16.610	23	76	23	76	316	2384	100	1797	"S337"
0	0	0	29	7	4	"PKACa "	"P17612"	5050	39930	200	6630	6907	1116	16	6425	6425	6438	270	4	45	34	0	2182668	1.737	100000.000	100000.000	0.000	0.000	0.000	0.000	0.000	16.610	205	482	205	482	316	2384	100	1798	"S338"
0	0	0	29	8	4	"PKACa "	"P17612"	5570	39940	120	7498	7442	881	11	6447	6447	6491	819	12	61	14	0	893012	1.161	100000.000	100000.000	0.000	0.000	0.000	0.000	0.000	16.610	1051	995	1051	995	120	820	100	1799	"S338"
0	0	0	29	9	4	"PKACa "	"P17612"	6070	39930	140	7031	7284	822	11	6513	6513	6655	1445	21	23	1	0	1136299	0.435	100000.000	100000.000	0.000	0.000	0.000	0.000	0.000	16.610	518	771	518	771	156	1140	100	1800	"S338"
0	0	0	29	1	5	"PDK1"	"O15530"	2060	40560	100	20393	19117	3942	20	6442	6442	6502	740	11	95	93	0	1529373	17.047	100000.000	100000.000	0.000	0.000	0.000	0.000	0.000	16.610	13951	12675	13951	12675	80	560	100	1801	"Y373"
0	0	0	29	2	5	"PDK1"	"O15530"	2560	40570	110	20304	22522	9270	41	6424	6424	6448	291	4	100	98	1	1801765	55.237	100000.000	100000.000	0.000	0.000	0.000	0.000	0.000	16.610	13880	16098	13880	16098	80	656	100	1802	"Y373"
0	0	0	29	3	5	"PDK1"	"O15530"	3050	40580	110	20234	19494	2700	13	6397	6397	6415	308	4	100	98	0	1559505	42.464	100000.000	100000.000	0.000	0.000	0.000	0.000	0.000	16.610	13837	13097	13837	13097	80	656	100	1803	"Y373"
0	0	0	29	4	5	"Ripk1"	"Q13546"	3560	40580	90	7822	7860	301	3	6452	6452	6475	230	3	100	100	0	408695	6.022	100000.000	100000.000	0.000	0.000	0.000	0.000	0.000	16.610	1370	1408	1370	1408	52	420	100	1804	"Y424"
0	0	0	29	5	5	"Ripk1"	"Q13546"	4050	40570	90	7864	7892	322	4	6488	6488	6503	293	4	100	100	0	410360	4.741	100000.000	100000.000	0.000	0.000	0.000	0.000	0.000	16.610	1376	1404	1376	1404	52	420	100	1805	"Y424"
0	0	0	29	6	5	"Ripk1"	"Q13546"	4550	40580	80	7952	7992	325	4	6555	6555	6559	275	4	100	100	0	415561	5.211	100000.000	100000.000	0.000	0.000	0.000	0.000	0.000	16.610	1397	1437	1397	1437	52	340	100	1806	"Y424"
0	0	0	29	7	5	"Smad1 "	"Q15797"	5050	40570	200	6632	6645	321	4	6585	6585	6615	684	10	2	0	0	2099790	0.044	100000.000	100000.000	0.000	0.000	0.000	0.000	0.000	16.610	47	60	47	60	316	2384	100	1807	"S463"
0	0	0	29	8	5	"Smad1 "	"Q15797"	5550	40570	200	6704	6784	1202	17	6671	6671	6692	457	6	4	1	0	2143629	0.201	100000.000	100000.000	0.000	0.000	0.000	0.000	0.000	16.610	33	113	33	113	316	2384	100	1808	"S463"
0	0	0	29	9	5	"Smad1 "	"Q15797"	6050	40570	200	6718	6719	231	3	6673	6673	6684	292	4	12	2	0	2123145	0.120	100000.000	100000.000	0.000	0.000	0.000	0.000	0.000	16.610	45	46	45	46	316	2384	100	1809	"S463"
0	0	0	29	1	6	"TAB1"	"Q15750"	2050	41220	110	14290	15108	7120	47	6581	6581	6607	391	5	100	100	1	1208668	21.742	100000.000	100000.000	0.000	0.000	0.000	0.000	0.000	16.610	7709	8527	7709	8527	80	656	100	1810	"S438"
0	0	0	29	2	6	"TAB1"	"Q15750"	2560	41220	110	14269	14993	4948	33	6493	6493	6517	360	5	100	100	0	1199407	23.544	100000.000	100000.000	0.000	0.000	0.000	0.000	0.000	16.610	7776	8500	7776	8500	80	656	100	1811	"S438"
0	0	0	29	3	6	"TAB1"	"Q15750"	3050	41220	110	14290	14175	1569	11	6501	6501	6534	357	5	100	100	0	1134031	21.403	100000.000	100000.000	0.000	0.000	0.000	0.000	0.000	16.610	7789	7674	7789	7674	80	656	100	1812	"S438"
0	0	0	29	4	6	"Tgfbr2"	"P37173"	3520	41210	100	6849	6847	286	4	6552	6552	6560	265	4	53	20	0	547749	1.083	100000.000	100000.000	0.000	0.000	0.000	0.000	0.000	16.610	297	295	297	295	80	560	100	1813	"Y259"
0	0	0	29	5	6	"Tgfbr2"	"P37173"	4040	41210	130	6965	6968	405	5	6595	6595	6608	309	4	55	21	0	836166	1.165	100000.000	100000.000	0.000	0.000	0.000	0.000	0.000	16.610	370	373	370	373	120	940	100	1814	"Y259"
0	0	0	29	6	6	"Tgfbr2"	"P37173"	4540	41220	130	6934	7027	537	7	6570	6570	6576	255	3	65	31	0	843264	1.769	100000.000	100000.000	0.000	0.000	0.000	0.000	0.000	16.610	364	457	364	457	120	940	100	1815	"Y259"
0	0	0	29	7	6	"XIAP "	"P98170"	5050	41210	110	21264	21688	2776	12	6631	6631	6650	475	7	100	100	0	1735051	31.659	100000.000	100000.000	0.000	0.000	0.000	0.000	0.000	16.610	14633	15057	14633	15057	80	656	100	1816	"S87"
0	0	0	29	8	6	"XIAP "	"P98170"	5550	41220	130	20235	19541	3582	18	6720	6720	7311	5522	75	94	85	0	2344879	2.215	100000.000	100000.000	0.000	0.000	0.000	0.000	0.000	16.610	13515	12821	13515	12821	120	940	100	1817	"S87"
0	0	0	29	9	6	"XIAP "	"P98170"	6050	41220	120	20123	19217	4073	21	6723	6723	6751	416	6	96	95	0	2306038	29.966	100000.000	100000.000	0.000	0.000	0.000	0.000	0.000	16.610	13400	12494	13400	12494	120	820	100	1818	"S87"
-75	0	0	29	1	7	"empty"	"empty"	2050	41860	200	6584	6600	294	4	6674	6674	6765	1537	22	0	0	0	2085649	-0.107	100000.000	100000.000	0.000	0.000	0.000	0.000	0.000	16.610	-90	-74	-90	-74	316	2384	100	1819	"empty"
-75	0	0	29	2	7	"empty"	"empty"	2550	41860	200	6582	6688	1856	27	6539	6539	6569	358	5	10	1	0	2113326	0.332	100000.000	100000.000	0.000	0.000	0.000	0.000	0.000	16.610	43	149	43	149	316	2384	100	1820	"empty"
-75	0	0	29	3	7	"empty"	"empty"	3050	41860	200	6565	6580	290	4	6513	6513	6541	433	6	7	1	0	2079306	0.090	100000.000	100000.000	0.000	0.000	0.000	0.000	0.000	16.610	52	67	52	67	316	2384	100	1821	"empty"
-75	0	0	29	4	7	"empty"	"empty"	3550	41860	200	6548	6607	573	8	6566	6566	6585	319	4	11	2	0	2087960	0.069	100000.000	100000.000	0.000	0.000	0.000	0.000	0.000	16.610	-18	41	-18	41	316	2384	100	1822	"empty"
-75	0	0	29	5	7	"empty"	"empty"	4050	41860	200	6633	6629	269	4	6608	6608	6630	344	5	7	0	0	2094813	-0.003	100000.000	100000.000	0.000	0.000	0.000	0.000	0.000	16.610	25	21	25	21	316	2384	100	1823	"empty"
-75	0	0	29	6	7	"empty"	"empty"	4550	41860	200	6624	6616	267	4	6605	6605	6609	298	4	12	0	0	2090664	0.023	100000.000	100000.000	0.000	0.000	0.000	0.000	0.000	16.610	19	11	19	11	316	2384	100	1824	"empty"
-75	0	0	29	7	7	"empty"	"empty"	5050	41860	200	6630	6816	2306	33	6633	6633	6728	1683	25	0	0	0	2153880	0.052	100000.000	100000.000	0.000	0.000	0.000	0.000	0.000	16.610	-3	183	-3	183	316	2384	100	1825	"empty"
-75	0	0	29	8	7	"empty"	"empty"	5550	41860	200	6704	6715	229	3	6685	6685	6795	1940	28	0	0	0	2121962	-0.041	100000.000	100000.000	0.000	0.000	0.000	0.000	0.000	16.610	19	30	19	30	316	2384	100	1826	"empty"
-75	0	0	29	9	7	"empty"	"empty"	6050	41860	200	6625	6636	206	3	6662	6662	6688	545	8	0	0	0	2097007	-0.095	100000.000	100000.000	0.000	0.000	0.000	0.000	0.000	16.610	-37	-26	-37	-26	316	2384	100	1827	"empty"
0	0	0	30	1	1	"PTEN"	"P60484"	6600	38000	80	9246	8729	1410	16	6168	6168	6238	862	13	78	73	0	453930	2.890	100000.000	100000.000	0.000	0.000	0.000	0.000	0.000	16.610	3078	2561	3078	2561	52	340	100	1828	"T382/3/5"
0	0	0	30	2	1	"PTEN"	"P60484"	7080	38000	90	9014	8753	929	10	6115	6115	6124	317	5	96	92	0	455159	8.293	100000.000	100000.000	0.000	0.000	0.000	0.000	0.000	16.610	2899	2638	2899	2638	52	420	100	1829	"T382/3/5"
0	0	0	30	3	1	"PTEN"	"P60484"	7580	38010	90	9004	8710	935	10	6086	6086	6115	356	5	94	92	0	452895	7.289	100000.000	100000.000	0.000	0.000	0.000	0.000	0.000	16.610	2918	2624	2918	2624	52	420	100	1830	"T382/3/5"
0	0	0	30	4	1	"Rab5A"	"P20339"	8080	38000	200	5969	6067	1764	29	5987	5987	6005	551	9	3	0	0	1917157	0.113	100000.000	100000.000	0.000	0.000	0.000	0.000	0.000	16.610	-18	80	-18	80	316	2384	100	1831	"S123"
0	0	0	30	5	1	"Rab5A"	"P20339"	8580	38000	200	5972	6124	2041	33	5948	5948	6204	3104	50	0	0	0	1935166	-0.026	100000.000	100000.000	0.000	0.000	0.000	0.000	0.000	16.610	24	176	24	176	316	2384	100	1832	"S123"
0	0	0	30	6	1	"Rab5A"	"P20339"	9080	38000	200	5880	5919	526	8	5902	5902	5940	542	9	3	1	0	1870293	-0.039	100000.000	100000.000	0.000	0.000	0.000	0.000	0.000	16.610	-22	17	-22	17	316	2384	100	1833	"S123"
0	0	0	30	7	1	"STAT1 "	"P42224"	9600	38010	160	6457	6452	500	7	5887	5887	5915	317	5	68	41	0	1342027	1.694	100000.000	100000.000	0.000	0.000	0.000	0.000	0.000	16.610	570	565	570	565	208	1512	100	1834	"Y701"
0	0	0	30	8	1	"STAT1 "	"P42224"	10090	38010	150	6690	6840	1337	19	5932	5932	5978	461	7	87	25	0	1066995	1.870	100000.000	100000.000	0.000	0.000	0.000	0.000	0.000	16.610	758	908	758	908	156	1272	100	1835	"Y701"
0	0	0	30	9	1	"STAT1 "	"P42224"	10580	38010	160	6597	6567	517	7	6009	6009	6024	390	6	67	21	0	1366009	1.392	100000.000	100000.000	0.000	0.000	0.000	0.000	0.000	16.610	588	558	588	558	208	1512	100	1836	"Y701"
0	0	0	30	1	2	"STAT5B "	"P51692"	6590	38640	200	6420	6419	251	3	6313	6313	6318	311	4	17	2	0	2028319	0.325	100000.000	100000.000	0.000	0.000	0.000	0.000	0.000	16.610	107	106	107	106	316	2384	100	1837	"Y699"
0	0	0	30	2	2	"STAT5B "	"P51692"	7090	38640	200	6224	6297	773	12	6183	6183	6195	367	5	11	2	0	1989759	0.278	100000.000	100000.000	0.000	0.000	0.000	0.000	0.000	16.610	41	114	41	114	316	2384	100	1838	"Y699"
0	0	0	30	3	2	"STAT5B "	"P51692"	7590	38640	200	6178	6408	2970	46	6148	6148	6153	395	6	11	2	0	2024954	0.646	100000.000	100000.000	0.000	0.000	0.000	0.000	0.000	16.610	30	260	30	260	316	2384	100	1839	"Y699"
0	0	0	30	4	2	"Syk "	"P43405"	8090	38660	120	22357	17885	9998	55	6107	6107	6120	438	7	66	62	0	2146175	26.861	100000.000	100000.000	0.000	0.000	0.000	0.000	0.000	16.610	16250	11778	16250	11778	120	820	100	1840	"Y352"
0	0	0	30	5	2	"Syk "	"P43405"	8600	38660	100	27063	20567	9668	47	6058	6058	6067	304	5	86	77	0	1645339	47.697	100000.000	100000.000	0.000	0.000	0.000	0.000	0.000	16.610	21005	14509	21005	14509	80	560	100	1841	"Y352"
0	0	0	30	6	2	"Syk "	"P43405"	9100	38660	120	23162	19126	11902	62	6026	6026	6150	1721	27	65	60	1	2295096	7.540	100000.000	100000.000	0.000	0.000	0.000	0.000	0.000	16.610	17136	13100	17136	13100	120	820	100	1842	"Y352"
0	0	0	30	7	2	"ACC1"	"Q13085"	9600	38640	150	6607	6766	1328	19	5985	5985	5998	265	4	91	64	0	1055465	2.898	100000.000	100000.000	0.000	0.000	0.000	0.000	0.000	16.610	622	781	622	781	156	1272	100	1843	"S80"
0	0	0	30	8	2	"ACC1"	"Q13085"	10090	38640	150	6631	6660	337	5	6016	6016	6100	1224	20	5	0	0	1038967	0.458	100000.000	100000.000	0.000	0.000	0.000	0.000	0.000	16.610	615	644	615	644	156	1272	100	1844	"S80"
0	0	0	30	9	2	"ACC1"	"Q13085"	10600	38650	160	6603	6624	407	6	6007	6007	6037	434	7	66	22	0	1377868	1.353	100000.000	100000.000	0.000	0.000	0.000	0.000	0.000	16.610	596	617	596	617	208	1512	100	1845	"S80"
0	0	0	30	1	3	"TrKA"	"P04629"	6590	39280	120	8925	8696	903	10	6439	6439	6440	355	5	91	87	0	1043489	6.355	100000.000	100000.000	0.000	0.000	0.000	0.000	0.000	16.610	2486	2257	2486	2257	120	820	100	1846	"Y680"
0	0	0	30	2	3	"TrKA"	"P04629"	7080	39270	130	8635	8501	1068	12	6267	6267	6290	472	7	87	87	0	1020061	4.684	100000.000	100000.000	0.000	0.000	0.000	0.000	0.000	16.610	2368	2234	2368	2234	120	940	100	1847	"Y680"
0	0	0	30	3	3	"TrKA"	"P04629"	7590	39280	120	8539	8449	750	8	6240	6240	6239	348	5	95	93	0	1013898	6.351	100000.000	100000.000	0.000	0.000	0.000	0.000	0.000	16.610	2299	2209	2299	2209	120	820	100	1848	"Y680"
0	0	0	30	4	3	"BRAF1"	"P15056"	8090	39290	120	7963	7760	867	11	6206	6206	6203	282	4	85	81	0	931227	5.521	100000.000	100000.000	0.000	0.000	0.000	0.000	0.000	16.610	1757	1554	1757	1554	120	820	100	1849	"S579"
0	0	0	30	5	3	"BRAF1"	"P15056"	8590	39290	120	7789	7701	1017	13	6169	6169	6173	244	3	87	85	0	924140	6.262	100000.000	100000.000	0.000	0.000	0.000	0.000	0.000	16.610	1620	1532	1620	1532	120	820	100	1850	"S579"
0	0	0	30	6	3	"BRAF1"	"P15056"	9090	39290	100	8079	8041	761	9	6119	6119	6130	203	3	95	95	0	643305	9.414	100000.000	100000.000	0.000	0.000	0.000	0.000	0.000	16.610	1960	1922	1960	1922	80	560	100	1851	"S579"
0	0	0	30	7	3	"Cdc2"	"P06493"	9580	39300	110	9112	8966	698	7	6095	6095	6109	263	4	98	97	0	717275	10.863	100000.000	100000.000	0.000	0.000	0.000	0.000	0.000	16.610	3017	2871	3017	2871	80	656	100	1852	"Y15"
0	0	0	30	8	3	"Cdc2"	"P06493"	10080	39290	100	9074	9000	828	9	6087	6087	6104	271	4	98	98	0	720014	10.686	100000.000	100000.000	0.000	0.000	0.000	0.000	0.000	16.610	2987	2913	2987	2913	80	560	100	1853	"Y15"
0	0	0	30	9	3	"Cdc2"	"P06493"	10580	39290	110	8981	9384	4085	43	6084	6084	6129	614	10	97	96	0	750700	5.301	100000.000	100000.000	0.000	0.000	0.000	0.000	0.000	16.610	2897	3300	2897	3300	80	656	100	1854	"Y15"
0	0	0	30	1	4	"ERK3"	"Q16659"	6590	39920	180	9107	8751	1468	16	6603	6603	6910	1601	23	74	7	0	2240172	1.150	100000.000	100000.000	0.000	0.000	0.000	0.000	0.000	16.610	2504	2148	2504	2148	256	1924	100	1855	"S189"
0	0	0	30	2	4	"ERK3"	"Q16659"	7090	39930	160	8849	8651	757	8	6480	6480	6517	846	12	89	86	0	1799405	2.522	100000.000	100000.000	0.000	0.000	0.000	0.000	0.000	16.610	2369	2171	2369	2171	208	1512	100	1856	"S189"
0	0	0	30	3	4	"ERK3"	"Q16659"	7580	39930	140	8689	8665	480	5	6341	6341	6362	352	5	100	99	0	1351699	6.543	100000.000	100000.000	0.000	0.000	0.000	0.000	0.000	16.610	2348	2324	2348	2324	156	1140	100	1857	"S189"
0	0	0	30	4	4	"GIT2"	"Q14161"	8090	39930	80	7513	7497	444	5	6268	6268	6274	283	4	98	92	0	389823	4.322	100000.000	100000.000	0.000	0.000	0.000	0.000	0.000	16.610	1245	1229	1245	1229	52	340	100	1858	"Y484"
0	0	0	30	5	4	"GIT2"	"Q14161"	8600	39950	80	7417	7316	434	5	6174	6174	6187	304	4	92	90	0	380442	3.714	100000.000	100000.000	0.000	0.000	0.000	0.000	0.000	16.610	1243	1142	1243	1142	52	340	100	1859	"Y484"
0	0	0	30	6	4	"GIT2"	"Q14161"	9080	39960	80	7071	6978	383	5	6079	6079	6091	285	4	90	86	0	362832	3.112	100000.000	100000.000	0.000	0.000	0.000	0.000	0.000	16.610	992	899	992	899	52	340	100	1860	"Y484"
0	0	0	30	7	4	"HSP70 "	"P08107"	9590	39940	80	7092	7074	293	4	6035	6035	6068	416	6	96	78	0	367845	2.418	100000.000	100000.000	0.000	0.000	0.000	0.000	0.000	16.610	1057	1039	1057	1039	52	340	100	1861	"Y525"
0	0	0	30	8	4	"HSP70 "	"P08107"	10090	39940	100	7164	7096	413	5	6091	6091	6085	261	4	96	86	0	567706	3.874	100000.000	100000.000	0.000	0.000	0.000	0.000	0.000	16.610	1073	1005	1073	1005	80	560	100	1862	"Y525"
0	0	0	30	9	4	"HSP70 "	"P08107"	10590	39930	110	7258	7402	1187	16	6105	6105	6125	299	4	95	93	0	592142	4.271	100000.000	100000.000	0.000	0.000	0.000	0.000	0.000	16.610	1153	1297	1153	1297	80	656	100	1863	"Y525"
0	0	0	30	1	5	"iNOS "	"P35228"	6580	40560	70	8249	8210	287	3	6705	6705	6715	217	3	100	100	0	262731	6.889	100000.000	100000.000	0.000	0.000	0.000	0.000	0.000	16.610	1544	1505	1544	1505	32	236	100	1864	"Y151"
0	0	0	30	2	5	"iNOS "	"P35228"	7090	40560	80	7900	7852	550	7	6605	6605	6640	605	9	88	63	0	408286	2.003	100000.000	100000.000	0.000	0.000	0.000	0.000	0.000	16.610	1295	1247	1295	1247	52	340	100	1865	"Y151"
0	0	0	30	3	5	"iNOS "	"P35228"	7590	40580	80	7883	7765	530	6	6439	6439	6478	512	7	90	73	0	403781	2.514	100000.000	100000.000	0.000	0.000	0.000	0.000	0.000	16.610	1444	1326	1444	1326	52	340	100	1866	"Y151"
0	0	0	30	4	5	"IRF-3 "	"Q14653"	8100	40570	110	7835	7871	518	6	6373	6373	6384	368	5	100	100	0	629715	4.041	100000.000	100000.000	0.000	0.000	0.000	0.000	0.000	16.610	1462	1498	1462	1498	80	656	100	1867	"S402"
0	0	0	30	5	5	"IRF-3 "	"Q14653"	8600	40580	120	7436	7440	363	4	6285	6285	6293	289	4	98	96	0	892842	3.969	100000.000	100000.000	0.000	0.000	0.000	0.000	0.000	16.610	1151	1155	1151	1155	120	820	100	1868	"S402"
0	0	0	30	6	5	"IRF-3 "	"Q14653"	9090	40590	130	7546	7580	374	4	6270	6270	6267	236	3	100	99	0	909563	5.564	100000.000	100000.000	0.000	0.000	0.000	0.000	0.000	16.610	1276	1310	1276	1310	120	940	100	1869	"S402"
0	0	0	30	7	5	"M6PR"	"P20645"	9590	40580	100	8319	8203	1734	21	6127	6127	6145	317	5	88	83	0	656241	6.492	100000.000	100000.000	0.000	0.000	0.000	0.000	0.000	16.610	2192	2076	2192	2076	80	560	100	1870	"S267"
0	0	0	30	8	5	"M6PR"	"P20645"	10090	40590	100	8175	7882	858	10	6093	6093	6096	263	4	88	83	0	630545	6.791	100000.000	100000.000	0.000	0.000	0.000	0.000	0.000	16.610	2082	1789	2082	1789	80	560	100	1871	"S267"
0	0	0	30	9	5	"M6PR"	"P20645"	10580	40590	100	8320	8028	869	10	6089	6089	6117	271	4	90	86	0	642236	7.052	100000.000	100000.000	0.000	0.000	0.000	0.000	0.000	16.610	2231	1939	2231	1939	80	560	100	1872	"S267"
0	0	0	30	1	6	"MDM2"	"Q00987"	6590	41200	80	7522	7376	507	6	6661	6661	6669	247	3	80	75	0	383534	2.862	100000.000	100000.000	0.000	0.000	0.000	0.000	0.000	16.610	861	715	861	715	52	340	100	1873	"S166"
0	0	0	30	2	6	"MDM2"	"Q00987"	7080	41200	200	6657	6859	756	11	6563	6563	6753	928	13	11	4	0	2167538	0.114	100000.000	100000.000	0.000	0.000	0.000	0.000	0.000	16.610	94	296	94	296	316	2384	100	1874	"S166"
0	0	0	30	3	6	"MDM2"	"Q00987"	7580	41210	200	6579	6640	480	7	6470	6470	6471	337	5	28	11	0	2098286	0.501	100000.000	100000.000	0.000	0.000	0.000	0.000	0.000	16.610	109	170	109	170	316	2384	100	1875	"S166"
0	0	0	30	4	6	"p38 delta"	"O15264"	8090	41210	110	8044	8041	349	4	6374	6374	6399	360	5	100	100	0	643282	4.561	100000.000	100000.000	0.000	0.000	0.000	0.000	0.000	16.610	1670	1667	1670	1667	80	656	100	1876	"Y182"
0	0	0	30	5	6	"p38 delta"	"O15264"	8580	41230	110	7971	7864	520	6	6358	6358	6360	267	4	93	93	0	629125	5.633	100000.000	100000.000	0.000	0.000	0.000	0.000	0.000	16.610	1613	1506	1613	1506	80	656	100	1877	"Y182"
0	0	0	30	6	6	"p38 delta"	"O15264"	9090	41220	110	8067	8181	1370	16	6347	6347	6360	251	3	97	97	0	654496	7.255	100000.000	100000.000	0.000	0.000	0.000	0.000	0.000	16.610	1720	1834	1720	1834	80	656	100	1878	"Y182"
0	0	0	30	7	6	"p70S6K"	"P23443"	9580	41220	200	6251	6271	330	5	6220	6220	6229	333	5	14	1	0	1981665	0.126	100000.000	100000.000	0.000	0.000	0.000	0.000	0.000	16.610	31	51	31	51	316	2384	100	1879	"T412"
0	0	0	30	8	6	"p70S6K"	"P23443"	10080	41230	200	6206	6236	312	5	6187	6187	6195	294	4	21	3	0	1970503	0.139	100000.000	100000.000	0.000	0.000	0.000	0.000	0.000	16.610	19	49	19	49	316	2384	100	1880	"T412"
0	0	0	30	9	6	"p70S6K"	"P23443"	10580	41230	200	6265	6278	296	4	6157	6157	6170	291	4	25	4	0	1983958	0.371	100000.000	100000.000	0.000	0.000	0.000	0.000	0.000	16.610	108	121	108	121	316	2384	100	1881	"T412"
-75	0	0	30	1	7	"empty"	"empty"	6580	41850	200	6615	6621	297	4	6599	6599	6600	256	3	16	1	0	2092250	0.082	100000.000	100000.000	0.000	0.000	0.000	0.000	0.000	16.610	16	22	16	22	316	2384	100	1882	"empty"
-75	0	0	30	2	7	"empty"	"empty"	7080	41850	200	6576	6979	1046	14	6526	6526	6635	783	11	23	15	0	2205433	0.439	100000.000	100000.000	0.000	0.000	0.000	0.000	0.000	16.610	50	453	50	453	316	2384	100	1883	"empty"
-75	0	0	30	3	7	"empty"	"empty"	7580	41850	200	6396	6410	574	8	6440	6440	6445	324	5	11	0	0	2025606	-0.108	100000.000	100000.000	0.000	0.000	0.000	0.000	0.000	16.610	-44	-30	-44	-30	316	2384	100	1884	"empty"
-75	0	0	30	4	7	"empty"	"empty"	8080	41850	200	6417	6423	251	3	6395	6395	6403	327	5	11	1	0	2029602	0.061	100000.000	100000.000	0.000	0.000	0.000	0.000	0.000	16.610	22	28	22	28	316	2384	100	1885	"empty"
-75	0	0	30	5	7	"empty"	"empty"	8580	41850	200	6410	6415	253	3	6490	6490	6497	317	4	8	0	0	2027279	-0.259	100000.000	100000.000	0.000	0.000	0.000	0.000	0.000	16.610	-80	-75	-80	-75	316	2384	100	1886	"empty"
-75	0	0	30	6	7	"empty"	"empty"	9080	41850	200	6307	6312	270	4	6345	6345	6364	301	4	9	1	0	1994529	-0.173	100000.000	100000.000	0.000	0.000	0.000	0.000	0.000	16.610	-38	-33	-38	-33	316	2384	100	1887	"empty"
-75	0	0	30	7	7	"empty"	"empty"	9580	41850	200	6228	6334	1764	27	6265	6265	6269	285	4	11	1	0	2001551	0.228	100000.000	100000.000	0.000	0.000	0.000	0.000	0.000	16.610	-37	69	-37	69	316	2384	100	1888	"empty"
-75	0	0	30	8	7	"empty"	"empty"	10080	41850	200	6241	6271	484	7	6234	6234	6242	253	4	15	2	0	1981683	0.115	100000.000	100000.000	0.000	0.000	0.000	0.000	0.000	16.610	7	37	7	37	316	2384	100	1889	"empty"
-75	0	0	30	9	7	"empty"	"empty"	10580	41850	200	6223	6225	243	3	6205	6205	6212	282	4	13	0	0	1967149	0.046	100000.000	100000.000	0.000	0.000	0.000	0.000	0.000	16.610	18	20	18	20	316	2384	100	1890	"empty"
0	0	0	31	1	1	"JNK1"	"P45983"	11150	37990	80	8451	8696	1722	19	6038	6038	6089	892	14	100	92	0	452182	2.923	100000.000	100000.000	0.000	0.000	0.000	0.000	0.000	16.610	2413	2658	2413	2658	52	340	100	1891	"T183"
0	0	0	31	2	1	"JNK1"	"P45983"	11650	37990	150	8146	7687	1611	20	5980	5980	7109	7143	100	0	0	0	1199137	0.081	100000.000	100000.000	0.000	0.000	0.000	0.000	0.000	16.610	2166	1707	2166	1707	156	1272	100	1892	"T183"
0	0	0	31	3	1	"JNK1"	"P45983"	12150	37990	100	8893	8637	1014	11	5957	5957	6016	1482	24	88	46	0	690965	1.769	100000.000	100000.000	0.000	0.000	0.000	0.000	0.000	16.610	2936	2680	2936	2680	80	560	100	1893	"T183"
0	0	0	31	4	1	"Keap1"	"Q14145"	12650	37980	90	11070	11060	437	3	5922	5922	6002	670	11	100	100	0	575114	7.549	100000.000	100000.000	0.000	0.000	0.000	0.000	0.000	16.610	5148	5138	5148	5138	52	420	100	1894	"S293/5"
0	0	0	31	5	1	"Keap1"	"Q14145"	13160	38000	120	10961	10454	1653	15	5915	5915	6645	5657	85	15	0	0	1254428	0.673	100000.000	100000.000	0.000	0.000	0.000	0.000	0.000	16.610	5046	4539	5046	4539	120	820	100	1895	"S293/5"
0	0	0	31	6	1	"Keap1"	"Q14145"	13660	38000	120	11021	10497	1625	15	5886	5886	5981	1719	28	90	83	0	1259657	2.627	100000.000	100000.000	0.000	0.000	0.000	0.000	0.000	16.610	5135	4611	5135	4611	120	820	100	1896	"S293/5"
0	0	0	31	7	1	"MK2"	"P16389"	14140	38000	80	6922	6926	391	5	5974	5974	6059	1078	17	34	0	0	360150	0.804	100000.000	100000.000	0.000	0.000	0.000	0.000	0.000	16.610	948	952	948	952	52	340	100	1897	"Y415"
0	0	0	31	8	1	"MK2"	"P16389"	14640	37990	80	6770	6648	599	9	5768	5768	5775	251	4	78	75	0	345721	3.478	100000.000	100000.000	0.000	0.000	0.000	0.000	0.000	16.610	1002	880	1002	880	52	340	100	1898	"Y415"
0	0	0	31	9	1	"MK2"	"P16389"	15150	38010	90	7037	6963	332	4	5955	5955	5965	255	4	96	88	0	362100	3.914	100000.000	100000.000	0.000	0.000	0.000	0.000	0.000	16.610	1082	1008	1082	1008	52	420	100	1899	"Y415"
0	0	0	31	1	2	"NFAT1 "	"Q13469"	11160	38630	160	6772	6739	468	6	5966	5966	5989	311	5	88	69	0	1401645	2.412	100000.000	100000.000	0.000	0.000	0.000	0.000	0.000	16.610	806	773	806	773	208	1512	100	1900	"S110"
0	0	0	31	2	2	"NFAT1 "	"Q13469"	11660	38640	160	6804	7228	4631	64	5970	5970	6010	864	14	43	3	0	1503521	1.410	100000.000	100000.000	0.000	0.000	0.000	0.000	0.000	16.610	834	1258	834	1258	208	1512	100	1901	"S110"
0	0	0	31	3	2	"NFAT1 "	"Q13469"	12160	38640	160	6788	6776	374	5	5960	5960	6013	868	14	39	2	0	1409395	0.879	100000.000	100000.000	0.000	0.000	0.000	0.000	0.000	16.610	828	816	828	816	208	1512	100	1902	"S110"
0	0	0	31	4	2	"NFkB-p105 "	"P19838"	12650	38620	120	6643	6708	1232	18	5970	5970	5999	593	9	53	14	0	805018	1.196	100000.000	100000.000	0.000	0.000	0.000	0.000	0.000	16.610	673	738	673	738	120	820	100	1903	"S907"
0	0	0	31	5	2	"NFkB-p105 "	"P19838"	13160	38630	90	6860	6984	857	12	5950	5950	6027	878	14	55	5	0	363170	1.090	100000.000	100000.000	0.000	0.000	0.000	0.000	0.000	16.610	910	1034	910	1034	52	420	100	1904	"S907"
0	0	0	31	6	2	"NFkB-p105 "	"P19838"	13650	38640	120	6491	6465	499	7	5932	5932	5992	502	8	55	20	0	775777	0.942	100000.000	100000.000	0.000	0.000	0.000	0.000	0.000	16.610	559	533	559	533	120	820	100	1905	"S907"
0	0	0	31	7	2	"process-control__"	"GGSGGSGDYKDDDDK"	14170	38650	80	8691	8906	3626	40	5981	5981	6120	707	11	82	78	0	463100	3.941	100000.000	100000.000	0.000	0.000	0.000	0.000	0.000	16.610	2710	2925	2710	2925	52	340	100	1906	"process-control__"
0	0	0	31	8	2	"process-control__"	"GGSGGSGDYKDDDDK"	14670	38650	80	8252	7882	1104	14	5724	5724	5740	277	4	92	86	0	409886	7.733	100000.000	100000.000	0.000	0.000	0.000	0.000	0.000	16.610	2528	2158	2528	2158	52	340	100	1907	"process-control__"
0	0	0	31	9	2	"process-control__"	"GGSGGSGDYKDDDDK"	15170	38640	70	8679	8508	684	8	5887	5887	6039	1305	21	90	65	0	272271	1.892	100000.000	100000.000	0.000	0.000	0.000	0.000	0.000	16.610	2792	2621	2792	2621	32	236	100	1908	"process-control__"
0	0	0	31	1	3	"PAK4"	"O96013"	11160	39280	130	9435	9301	971	10	5988	5988	5986	519	8	95	94	0	1116062	6.387	100000.000	100000.000	0.000	0.000	0.000	0.000	0.000	16.610	3447	3313	3447	3313	120	940	100	1909	"S474"
0	0	0	31	2	3	"PAK4"	"O96013"	11660	39280	120	9528	9334	1123	12	5934	5934	5964	369	6	94	93	0	1120032	9.133	100000.000	100000.000	0.000	0.000	0.000	0.000	0.000	16.610	3594	3400	3594	3400	120	820	100	1910	"S474"
0	0	0	31	3	3	"PAK4"	"O96013"	12160	39280	100	9366	9346	369	3	5961	5961	5983	291	4	100	100	0	747679	11.557	100000.000	100000.000	0.000	0.000	0.000	0.000	0.000	16.610	3405	3385	3405	3385	80	560	100	1911	"S474"
0	0	0	31	4	3	"Rab5A"	"P20339"	12650	39290	80	8252	8213	300	3	5870	5870	5941	801	13	100	98	0	427059	2.836	100000.000	100000.000	0.000	0.000	0.000	0.000	0.000	16.610	2382	2343	2382	2343	52	340	100	1912	"Y205"
0	0	0	31	5	3	"Rab5A"	"P20339"	13160	39280	110	8132	8182	632	7	5857	5857	5929	904	15	97	91	0	654540	2.492	100000.000	100000.000	0.000	0.000	0.000	0.000	0.000	16.610	2275	2325	2275	2325	80	656	100	1913	"Y205"
0	0	0	31	6	3	"Rab5A"	"P20339"	13660	39290	120	8057	7661	1117	14	5886	5886	5889	262	4	85	75	0	919313	6.763	100000.000	100000.000	0.000	0.000	0.000	0.000	0.000	16.610	2171	1775	2171	1775	120	820	100	1914	"Y205"
0	0	0	31	7	3	"Sek1"	"P45985"	14150	39280	200	5778	5921	1585	26	5998	5998	6074	1527	25	0	0	0	1871125	-0.100	100000.000	100000.000	0.000	0.000	0.000	0.000	0.000	16.610	-220	-77	-220	-77	316	2384	100	1915	"S257"
0	0	0	31	8	3	"Sek1"	"P45985"	14670	39310	90	5519	5494	264	4	5734	5734	5756	295	5	1	0	0	285707	-0.888	100000.000	100000.000	0.000	0.000	0.000	0.000	0.000	16.610	-215	-240	-215	-240	52	420	100	1916	"S257"
0	0	0	31	9	3	"Sek1"	"P45985"	15150	39290	200	5815	5856	471	8	5995	5995	6035	567	9	2	1	0	1850601	-0.316	100000.000	100000.000	0.000	0.000	0.000	0.000	0.000	16.610	-180	-139	-180	-139	316	2384	100	1917	"S257"
0	0	0	31	1	4	"Smad1 "	"Q15797"	11160	39910	90	7866	7875	368	4	6040	6040	6072	406	6	100	98	0	409499	4.441	100000.000	100000.000	0.000	0.000	0.000	0.000	0.000	16.610	1826	1835	1826	1835	52	420	100	1918	"S214"
[truncated: 231,606 more chars]
