# Supplementary material for: PIIKA 2.5: Enhanced quality control of peptide microarrays for kinome analysis
Source: PLoS One. 2021 Sep 10;16(9):e0257232. doi: 10.1371/journal.pone.0257232 (PMC8432839; doi:10.1371/journal.pone.0257232)
Supplement: S1 File — All arrays used in this experiment are available as txt files in the GPR format contained within a single zip folder. Individual files are named as in Table 1, where the first number, which follows S, represents the identifier for the samples. Samples 1 2, and 3 are control, 4,5 and 6 are treated with LPS, and 7,8, and 9 are treated with both LPS and cortisol. The number following this represents the day of experiment. For example, S1_2.txt contains the data for sample number 1 from the experiment performed on day 2. (ZIP) [file pone.0257232.s001.zip › arrays/S1_3.txt]

ATF	1.0
31	42    
"Type=GenePix Export 3"
"DateTime=2018/08/24 13:13:35"
"Settings="
"GalFile=T:\Arrays\Human Pig Gal File\Human Pig Gal File with Calibration spots  - Lot 3200 - Copy.txt"
"PixelSize=10"
"Wavelengths=532"
"ImageFiles=T:\Arrays\Method Development Day 3 - August 24, 2018\S1_3_532.tif 0"
"NormalizationMethod=None"
"NormalizationFactors=1"
"JpegImage="
"StdDev=Type 1"
"RatioFormulations=W1/W2 (532/)"
"FeatureType=Circular"
"Barcode="
"BackgroundSubtraction=LocalFeature"
"ImageOrigin=0, 0"
"JpegOrigin=1410, 4290"
"Creator=GenePix Pro 6.0.1.25"
"Scanner=GenePix 4200A 01  [116282]"
"FocusPosition=0"
"Temperature=23.25"
"LinesAveraged=1"
"Comment="
"PMTGain=340"
"ScanPower=100"
"LaserPower=2.61"
"Filters=Standard Green"
"ScanRegion=0,0,2200,7150"
"Supplier=Genetix Ltd."
"ArrayerSoftwareName=MicroArraying"
"ArrayerSoftwareVersion=QSoft XP Build 6700 (Revision 4)"
"Flags"	"Normalize"	"Autoflag"	"Block"	"Column"	"Row"	"Name"	"ID"	"X"	"Y"	"Dia."	"F532 Median"	"F532 Mean"	"F532 SD"	"F532 CV"	"B532"	"B532 Median"	"B532 Mean"	"B532 SD"	"B532 CV"	"% > B532+1SD"	"% > B532+2SD"	"F532 % Sat."	"F532 Total Intensity"	"SNR 532"	"Ratio of Medians (532/2)"	"Ratio of Means (532/2)"	"Median of Ratios (532/2)"	"Mean of Ratios (532/2)"	"Ratios SD (532/2)"	"Rgn Ratio (532/2)"	"Rgn R2 (532/2)"	"Log Ratio (532/2)"	"F532 Median - B532"	"F532 Mean - B532"	"Sum of Medians (532/2)"	"Sum of Means (532/2)"	"F Pixels"	"B Pixels"	"Circularity"	"Index"	"Target"
0	0	0	1	1	1	"ACTA1"	"P68133"	2220	4790	200	9312	11186	5478	48	9000	9000	11564	7418	64	12	3	0	3534914	-0.051	100000.000	100000.000	0.000	0.000	0.000	0.000	0.000	16.610	312	2186	312	2186	316	2384	100	1	"Y55"
0	0	0	1	2	1	"ACTA1"	"P68133"	2720	4770	120	8452	9892	4095	41	8002	8002	9684	5664	58	16	2	0	1187033	0.037	100000.000	100000.000	0.000	0.000	0.000	0.000	0.000	16.610	450	1890	450	1890	120	820	100	2	"Y55"
0	0	0	1	3	1	"ACTA1"	"P68133"	3210	4760	220	7851	9238	4322	46	7705	7705	9768	6183	63	8	3	0	3621427	-0.086	100000.000	100000.000	0.000	0.000	0.000	0.000	0.000	16.610	146	1533	146	1533	392	2896	100	3	"Y55"
0	0	0	1	4	1	"A-Raf"	"P10398"	3710	4760	200	7857	9025	4030	44	7337	7337	8773	4843	55	14	3	0	2851839	0.052	100000.000	100000.000	0.000	0.000	0.000	0.000	0.000	16.610	520	1688	520	1688	316	2384	100	4	"S214"
0	0	0	1	5	1	"A-Raf"	"P10398"	4220	4760	230	7292	8540	4213	49	7181	7181	8669	4662	53	9	4	0	3347557	-0.028	100000.000	100000.000	0.000	0.000	0.000	0.000	0.000	16.610	111	1359	111	1359	392	3108	100	5	"S214"
0	0	0	1	6	1	"A-Raf"	"P10398"	4700	4730	200	7494	8780	3565	40	7081	7081	8546	4633	54	14	5	0	2774476	0.051	100000.000	100000.000	0.000	0.000	0.000	0.000	0.000	16.610	413	1699	413	1699	316	2384	100	6	"S214"
0	0	0	1	7	1	"Cdk2"	"P24941"	5200	4720	200	6955	8009	3662	45	6794	6794	8112	4185	51	11	4	0	2530893	-0.025	100000.000	100000.000	0.000	0.000	0.000	0.000	0.000	16.610	161	1215	161	1215	316	2384	100	7	"Y179"
0	0	0	1	8	1	"Cdk2"	"P24941"	5700	4710	200	6937	8038	3482	43	6766	6766	7875	3641	46	15	5	0	2539899	0.045	100000.000	100000.000	0.000	0.000	0.000	0.000	0.000	16.610	171	1272	171	1272	316	2384	100	8	"Y179"
0	0	0	1	9	1	"Cdk2"	"P24941"	6200	4700	200	6735	7450	2797	37	6724	6724	7900	3959	50	6	2	0	2354256	-0.114	100000.000	100000.000	0.000	0.000	0.000	0.000	0.000	16.610	11	726	11	726	316	2384	100	9	"Y179"
0	0	0	1	1	2	"Cofilin 1"	"P23528"	2230	5440	100	5348	5655	1632	28	5632	5632	5789	1209	20	7	5	0	452382	-0.111	100000.000	100000.000	0.000	0.000	0.000	0.000	0.000	16.610	-284	23	-284	23	80	560	100	10	"S2"
0	0	0	1	2	2	"Cofilin 1"	"P23528"	2720	5410	200	5503	5777	934	16	5678	5678	5820	1319	22	7	3	0	1825510	-0.033	100000.000	100000.000	0.000	0.000	0.000	0.000	0.000	16.610	-175	99	-175	99	316	2384	100	11	"S2"
0	0	0	1	3	2	"Cofilin 1"	"P23528"	3240	5410	70	5576	5689	623	10	5606	5606	5625	735	13	18	3	0	182040	0.087	100000.000	100000.000	0.000	0.000	0.000	0.000	0.000	16.610	-30	83	-30	83	32	236	100	12	"S2"
0	0	0	1	4	2	"CTNNB1"	"P35222"	3700	5400	200	5460	5554	998	17	5511	5511	5573	873	15	12	3	0	1755212	-0.022	100000.000	100000.000	0.000	0.000	0.000	0.000	0.000	16.610	-51	43	-51	43	316	2384	100	13	"S675"
0	0	0	1	5	2	"CTNNB1"	"P35222"	4210	5390	200	5280	5256	630	11	5504	5504	5697	1867	32	0	0	0	1660834	-0.236	100000.000	100000.000	0.000	0.000	0.000	0.000	0.000	16.610	-224	-248	-224	-248	316	2384	100	14	"S675"
0	0	0	1	6	2	"CTNNB1"	"P35222"	4710	5380	200	5384	5425	1175	21	5559	5559	5733	1818	31	2	1	0	1714263	-0.169	100000.000	100000.000	0.000	0.000	0.000	0.000	0.000	16.610	-175	-134	-175	-134	316	2384	100	15	"S675"
0	0	0	1	7	2	"EGFR"	"P00533"	5210	5370	200	5322	5324	695	13	5523	5523	5527	1052	19	2	0	0	1682488	-0.193	100000.000	100000.000	0.000	0.000	0.000	0.000	0.000	16.610	-201	-199	-201	-199	316	2384	100	16	"T693"
0	0	0	1	8	2	"EGFR"	"P00533"	5700	5370	200	5153	5196	557	10	5556	5556	5503	824	14	1	0	0	1642035	-0.373	100000.000	100000.000	0.000	0.000	0.000	0.000	0.000	16.610	-403	-360	-403	-360	316	2384	100	17	"T693"
0	0	0	1	9	2	"EGFR"	"P00533"	6200	5360	200	4988	5072	477	9	5432	5432	5387	665	12	1	0	0	1602615	-0.474	100000.000	100000.000	0.000	0.000	0.000	0.000	0.000	16.610	-444	-360	-444	-360	316	2384	100	18	"T693"
0	0	0	1	1	3	"JAK1"	"P23458"	2230	6050	200	5329	5441	673	12	5730	5730	5652	745	13	5	1	0	1719293	-0.283	100000.000	100000.000	0.000	0.000	0.000	0.000	0.000	16.610	-401	-289	-401	-289	316	2384	100	19	"Y1035"
0	0	0	1	2	3	"JAK1"	"P23458"	2750	6070	120	5631	5708	538	9	5438	5438	5440	626	11	24	3	0	684914	0.428	100000.000	100000.000	0.000	0.000	0.000	0.000	0.000	16.610	193	270	193	270	120	820	100	20	"Y1035"
0	0	0	1	3	3	"JAK1"	"P23458"	3230	6040	200	5306	5442	885	16	5573	5573	5515	840	15	6	2	0	1719740	-0.087	100000.000	100000.000	0.000	0.000	0.000	0.000	0.000	16.610	-267	-131	-267	-131	316	2384	100	21	"Y1035"
0	0	0	1	4	3	"JNK2"	"P45984"	3750	6050	140	5910	6136	1149	18	5303	5303	5257	771	14	43	30	0	957285	1.140	100000.000	100000.000	0.000	0.000	0.000	0.000	0.000	16.610	607	833	607	833	156	1140	100	22	"T183"
0	0	0	1	5	3	"JNK2"	"P45984"	4230	6030	200	5645	5707	984	17	5188	5188	5210	863	16	25	16	0	1803555	0.576	100000.000	100000.000	0.000	0.000	0.000	0.000	0.000	16.610	457	519	457	519	316	2384	100	23	"T183"
0	0	0	1	6	3	"JNK2"	"P45984"	4720	6030	200	5707	5766	1150	19	5178	5178	5316	1217	22	26	6	0	1821948	0.370	100000.000	100000.000	0.000	0.000	0.000	0.000	0.000	16.610	529	588	529	588	316	2384	100	24	"T183"
0	0	0	1	7	3	"Kit "	"P10721"	5220	6020	200	5309	5384	767	14	5170	5170	5450	1328	24	5	1	0	1701415	-0.050	100000.000	100000.000	0.000	0.000	0.000	0.000	0.000	16.610	139	214	139	214	316	2384	100	25	"Y721"
0	0	0	1	8	3	"Kit "	"P10721"	5720	6020	200	5392	5604	1013	18	5020	5020	5293	1247	23	11	3	0	1770805	0.249	100000.000	100000.000	0.000	0.000	0.000	0.000	0.000	16.610	372	584	372	584	316	2384	100	26	"Y721"
0	0	0	1	9	3	"Kit "	"P10721"	6220	6010	200	5536	6408	3774	58	5009	5009	5198	1411	27	21	12	0	2024862	0.858	100000.000	100000.000	0.000	0.000	0.000	0.000	0.000	16.610	527	1399	527	1399	316	2384	100	27	"Y721"
0	0	0	1	1	4	"MK3"	"P22001"	2260	6690	80	6919	7222	1635	22	5140	5140	5221	669	12	92	82	0	375528	2.991	100000.000	100000.000	0.000	0.000	0.000	0.000	0.000	16.610	1779	2082	1779	2082	52	340	100	28	"Y187"
0	0	0	1	2	4	"MK3"	"P22001"	2760	6680	200	5042	5429	1287	23	5123	5123	5216	929	17	24	4	0	1715446	0.229	100000.000	100000.000	0.000	0.000	0.000	0.000	0.000	16.610	-81	306	-81	306	316	2384	100	29	"Y187"
0	0	0	1	3	4	"MK3"	"P22001"	3260	6680	90	6755	6634	670	10	4858	4858	4958	503	10	96	86	0	344944	3.332	100000.000	100000.000	0.000	0.000	0.000	0.000	0.000	16.610	1897	1776	1897	1776	52	420	100	30	"Y187"
0	0	0	1	4	4	"NFAT1 "	"Q13469"	3750	6670	200	4879	5052	817	16	5064	5064	5099	912	17	4	1	0	1596431	-0.052	100000.000	100000.000	0.000	0.000	0.000	0.000	0.000	16.610	-185	-12	-185	-12	316	2384	100	31	"S326"
0	0	0	1	5	4	"NFAT1 "	"Q13469"	4250	6670	200	5152	5086	1017	19	4987	4987	5061	926	18	7	1	0	1607242	0.027	100000.000	100000.000	0.000	0.000	0.000	0.000	0.000	16.610	165	99	165	99	316	2384	100	32	"S326"
0	0	0	1	6	4	"NFAT1 "	"Q13469"	4750	6650	120	5175	5270	1525	28	5253	5253	5166	853	16	5	1	0	632429	0.122	100000.000	100000.000	0.000	0.000	0.000	0.000	0.000	16.610	-78	17	-78	17	120	820	100	33	"S326"
0	0	0	1	7	4	"NFkB-p65 "	"Q04206"	5240	6670	110	5566	5594	742	13	5427	5427	5308	570	10	13	2	0	447501	0.502	100000.000	100000.000	0.000	0.000	0.000	0.000	0.000	16.610	139	167	139	167	80	656	100	34	"S276"
0	0	0	1	8	4	"NFkB-p65 "	"Q04206"	5740	6660	200	5479	5487	411	7	5302	5302	5301	1097	20	1	0	0	1733966	0.170	100000.000	100000.000	0.000	0.000	0.000	0.000	0.000	16.610	177	185	177	185	316	2384	100	35	"S276"
0	0	0	1	9	4	"NFkB-p65 "	"Q04206"	6240	6660	200	5409	5374	370	6	5282	5282	5370	923	17	0	0	0	1698253	0.004	100000.000	100000.000	0.000	0.000	0.000	0.000	0.000	16.610	127	92	127	92	316	2384	100	36	"S276"
0	0	0	1	1	5	"PDGFRb"	"P09619"	2250	7320	110	11514	10618	2470	23	5687	5687	5704	331	5	85	83	0	849460	14.846	100000.000	100000.000	0.000	0.000	0.000	0.000	0.000	16.610	5827	4931	5827	4931	80	656	100	37	"Y686"
0	0	0	1	2	5	"PDGFRb"	"P09619"	2730	7320	110	10989	10414	1817	17	5712	5712	5725	306	5	93	91	0	833141	15.324	100000.000	100000.000	0.000	0.000	0.000	0.000	0.000	16.610	5277	4702	5277	4702	80	656	100	38	"Y686"
0	0	0	1	3	5	"PDGFRb"	"P09619"	3250	7330	110	11089	11179	3584	32	5595	5595	5595	323	5	88	87	0	894330	17.288	100000.000	100000.000	0.000	0.000	0.000	0.000	0.000	16.610	5494	5584	5494	5584	80	656	100	39	"Y686"
0	0	0	1	4	5	"PELI2"	"Q96FA3"	3750	7330	140	6208	6278	1102	17	5271	5271	5264	661	12	70	20	0	979302	1.534	100000.000	100000.000	0.000	0.000	0.000	0.000	0.000	16.610	937	1007	937	1007	156	1140	100	40	"T290"
0	0	0	1	5	5	"PELI2"	"Q96FA3"	4250	7340	140	5779	5854	713	12	5015	5015	5084	706	13	55	9	0	913230	1.091	100000.000	100000.000	0.000	0.000	0.000	0.000	0.000	16.610	764	839	764	839	156	1140	100	41	"T290"
0	0	0	1	6	5	"PELI2"	"Q96FA3"	4750	7340	140	5537	5599	558	9	4775	4775	4830	651	13	61	14	0	873391	1.181	100000.000	100000.000	0.000	0.000	0.000	0.000	0.000	16.610	762	824	762	824	156	1140	100	42	"T290"
0	0	0	1	7	5	"sek1"	"P45985"	5240	7330	200	4738	4756	337	7	4782	4782	4874	731	14	2	0	0	1502803	-0.161	100000.000	100000.000	0.000	0.000	0.000	0.000	0.000	16.610	-44	-26	-44	-26	316	2384	100	43	"S2315"
0	0	0	1	8	5	"sek1"	"P45985"	5740	7330	200	4655	4724	885	18	4698	4698	4887	1931	39	0	0	0	1492757	-0.084	100000.000	100000.000	0.000	0.000	0.000	0.000	0.000	16.610	-43	26	-43	26	316	2384	100	44	"S2315"
0	0	0	1	9	5	"sek1"	"P45985"	6240	7330	200	4619	4679	761	16	4728	4728	4889	1789	36	0	0	0	1478708	-0.117	100000.000	100000.000	0.000	0.000	0.000	0.000	0.000	16.610	-109	-49	-109	-49	316	2384	100	45	"S2315"
0	0	0	1	1	6	"SMAD3"	"Q15796"	2220	7980	80	5285	5565	1448	26	5688	5688	5626	569	10	5	5	0	289367	-0.107	100000.000	100000.000	0.000	0.000	0.000	0.000	0.000	16.610	-403	-123	-403	-123	52	340	100	46	"S416"
0	0	0	1	2	6	"SMAD3"	"Q15796"	2730	7970	200	5249	5343	559	10	5466	5466	5419	904	16	1	0	0	1688535	-0.084	100000.000	100000.000	0.000	0.000	0.000	0.000	0.000	16.610	-217	-123	-217	-123	316	2384	100	47	"S416"
0	0	0	1	3	6	"SMAD3"	"Q15796"	3230	7970	200	5228	5260	625	11	5492	5492	5436	1204	22	1	0	0	1662191	-0.146	100000.000	100000.000	0.000	0.000	0.000	0.000	0.000	16.610	-264	-232	-264	-232	316	2384	100	48	"S416"
0	0	0	1	4	6	"TAK1 "	"O43318"	3740	7970	170	6671	6604	605	9	5459	5459	5322	634	11	77	44	0	1373631	2.022	100000.000	100000.000	0.000	0.000	0.000	0.000	0.000	16.610	1212	1145	1212	1145	208	1660	100	49	"T178"
0	0	0	1	5	6	"TAK1 "	"O43318"	4240	7970	170	6355	6354	775	12	5230	5230	5150	675	13	75	39	0	1321661	1.784	100000.000	100000.000	0.000	0.000	0.000	0.000	0.000	16.610	1125	1124	1125	1124	208	1660	100	50	"T178"
0	0	0	1	6	6	"TAK1 "	"O43318"	4750	7980	170	5751	5851	797	13	4964	4964	5087	1397	27	17	0	0	1217032	0.547	100000.000	100000.000	0.000	0.000	0.000	0.000	0.000	16.610	787	887	787	887	208	1660	100	51	"T178"
0	0	0	1	7	6	"TNIK"	"Q9UKE5"	5230	7990	120	5763	5816	857	14	4903	4903	4991	1074	21	33	2	0	697872	0.768	100000.000	100000.000	0.000	0.000	0.000	0.000	0.000	16.610	860	913	860	913	120	820	100	52	"T181"
0	0	0	1	8	6	"TNIK"	"Q9UKE5"	5750	8000	120	5099	5420	1774	32	4712	4712	4823	1328	27	5	2	0	650370	0.450	100000.000	100000.000	0.000	0.000	0.000	0.000	0.000	16.610	387	708	387	708	120	820	100	53	"T181"
0	0	0	1	9	6	"TNIK"	"Q9UKE5"	6240	7980	110	5657	5694	617	10	4693	4693	4769	487	10	80	48	0	455491	1.899	100000.000	100000.000	0.000	0.000	0.000	0.000	0.000	16.610	964	1001	964	1001	80	656	100	54	"T181"
-75	0	0	1	1	7	"empty"	"empty"	2220	8610	200	5466	5400	646	11	5569	5569	5481	823	15	1	0	0	1706376	-0.098	100000.000	100000.000	0.000	0.000	0.000	0.000	0.000	16.610	-103	-169	-103	-169	316	2384	100	55	"empty"
-75	0	0	1	2	7	"empty"	"empty"	2720	8610	200	5403	5506	728	13	5581	5581	5474	548	10	16	2	0	1739903	0.058	100000.000	100000.000	0.000	0.000	0.000	0.000	0.000	16.610	-178	-75	-178	-75	316	2384	100	56	"empty"
-75	0	0	1	3	7	"empty"	"empty"	3220	8610	200	5212	5315	629	11	5442	5442	5415	799	14	4	0	0	1679592	-0.125	100000.000	100000.000	0.000	0.000	0.000	0.000	0.000	16.610	-230	-127	-230	-127	316	2384	100	57	"empty"
-75	0	0	1	4	7	"empty"	"empty"	3720	8610	200	5407	5435	1360	25	5394	5394	5368	856	15	5	1	0	1717502	0.078	100000.000	100000.000	0.000	0.000	0.000	0.000	0.000	16.610	13	41	13	41	316	2384	100	58	"empty"
-75	0	0	1	5	7	"empty"	"empty"	4220	8610	200	5321	5319	767	14	5165	5165	5262	1014	19	4	1	0	1680935	0.056	100000.000	100000.000	0.000	0.000	0.000	0.000	0.000	16.610	156	154	156	154	316	2384	100	59	"empty"
-75	0	0	1	6	7	"empty"	"empty"	4720	8610	200	5012	5074	618	12	4978	4978	5119	1009	19	3	0	0	1603281	-0.045	100000.000	100000.000	0.000	0.000	0.000	0.000	0.000	16.610	34	96	34	96	316	2384	100	60	"empty"
-75	0	0	1	7	7	"empty"	"empty"	5220	8610	200	5094	5116	634	12	5018	5018	5066	606	11	22	2	0	1616626	0.083	100000.000	100000.000	0.000	0.000	0.000	0.000	0.000	16.610	76	98	76	98	316	2384	100	61	"empty"
-75	0	0	1	8	7	"empty"	"empty"	5720	8610	200	5092	5280	1829	34	4910	4910	4956	583	11	26	5	0	1668354	0.556	100000.000	100000.000	0.000	0.000	0.000	0.000	0.000	16.610	182	370	182	370	316	2384	100	62	"empty"
-75	0	0	1	9	7	"empty"	"empty"	6220	8610	200	5051	4958	529	10	4840	4840	4872	645	13	8	0	0	1566667	0.133	100000.000	100000.000	0.000	0.000	0.000	0.000	0.000	16.610	211	118	211	118	316	2384	100	63	"empty"
0	0	0	2	1	1	"PKACa "	"P17612"	6740	4810	100	7841	9205	4599	49	5920	5920	6158	1277	20	83	35	0	736413	2.386	100000.000	100000.000	0.000	0.000	0.000	0.000	0.000	16.610	1921	3285	1921	3285	80	560	100	64	"T197"
0	0	0	2	2	1	"PKACa "	"P17612"	7240	4830	100	7672	7894	1231	15	5871	5871	5955	877	14	92	53	0	631531	2.211	100000.000	100000.000	0.000	0.000	0.000	0.000	0.000	16.610	1801	2023	1801	2023	80	560	100	65	"T197"
0	0	0	2	3	1	"PKACa "	"P17612"	7730	4820	150	6907	7450	3108	41	5902	5902	6441	3243	50	8	3	0	1162219	0.311	100000.000	100000.000	0.000	0.000	0.000	0.000	0.000	16.610	1005	1548	1005	1548	156	1272	100	66	"T197"
0	0	0	2	4	1	"PTEN"	"P60484"	8230	4820	200	5856	6013	1045	17	5734	5734	6216	2180	35	3	0	0	1900066	-0.093	100000.000	100000.000	0.000	0.000	0.000	0.000	0.000	16.610	122	279	122	279	316	2384	100	67	"Y315"
0	0	0	2	5	1	"PTEN"	"P60484"	8740	4820	200	5628	5717	691	12	5702	5702	6113	2127	34	0	0	0	1806510	-0.186	100000.000	100000.000	0.000	0.000	0.000	0.000	0.000	16.610	-74	15	-74	15	316	2384	100	68	"Y315"
0	0	0	2	6	1	"PTEN"	"P60484"	9240	4820	200	5606	5606	371	6	5679	5679	6021	1961	32	0	0	0	1771368	-0.212	100000.000	100000.000	0.000	0.000	0.000	0.000	0.000	16.610	-73	-73	-73	-73	316	2384	100	69	"Y315"
0	0	0	2	7	1	"SOC3"	"O14543"	9740	4820	200	5338	5369	765	14	5491	5491	5875	1795	30	1	0	0	1696662	-0.282	100000.000	100000.000	0.000	0.000	0.000	0.000	0.000	16.610	-153	-122	-153	-122	316	2384	100	70	"Y204"
0	0	0	2	8	1	"SOC3"	"O14543"	10240	4820	200	4974	5028	536	10	5306	5306	5778	1924	33	0	0	0	1588784	-0.390	100000.000	100000.000	0.000	0.000	0.000	0.000	0.000	16.610	-332	-278	-332	-278	316	2384	100	71	"Y204"
0	0	0	2	9	1	"SOC3"	"O14543"	10740	4830	200	4971	4993	749	15	5258	5258	5755	1885	32	0	0	0	1577849	-0.404	100000.000	100000.000	0.000	0.000	0.000	0.000	0.000	16.610	-287	-265	-287	-265	316	2384	100	72	"Y204"
0	0	0	2	1	2	"STAT3 "	"P40763"	6720	5470	200	5458	5332	525	9	5154	5154	5157	630	12	12	0	0	1684942	0.278	100000.000	100000.000	0.000	0.000	0.000	0.000	0.000	16.610	304	178	304	178	316	2384	100	73	"S691"
0	0	0	2	2	2	"STAT3 "	"P40763"	7220	5470	200	5131	5191	1928	37	5076	5076	5036	611	12	9	1	0	1640234	0.254	100000.000	100000.000	0.000	0.000	0.000	0.000	0.000	16.610	55	115	55	115	316	2384	100	74	"S691"
0	0	0	2	3	2	"STAT3 "	"P40763"	7720	5470	200	4874	5017	2286	45	5071	5071	4955	524	10	6	1	0	1585397	0.118	100000.000	100000.000	0.000	0.000	0.000	0.000	0.000	16.610	-197	-54	-197	-54	316	2384	100	75	"S691"
0	0	0	2	4	2	"STAT6 "	"P42226"	8220	5470	200	4600	4662	600	12	5024	5024	4942	538	10	3	0	0	1473093	-0.520	100000.000	100000.000	0.000	0.000	0.000	0.000	0.000	16.610	-424	-362	-424	-362	316	2384	100	76	"T645"
0	0	0	2	5	2	"STAT6 "	"P42226"	8730	5470	200	4333	4388	345	7	4926	4926	4880	494	10	1	0	0	1386656	-0.996	100000.000	100000.000	0.000	0.000	0.000	0.000	0.000	16.610	-593	-538	-593	-538	316	2384	100	77	"T645"
0	0	0	2	6	2	"STAT6 "	"P42226"	9230	5480	200	4578	4557	397	8	4962	4962	4916	425	8	1	0	0	1439910	-0.845	100000.000	100000.000	0.000	0.000	0.000	0.000	0.000	16.610	-384	-405	-384	-405	316	2384	100	78	"T645"
0	0	0	2	7	2	"14-3-3 beta"	"P31946"	9750	5470	90	6213	6301	741	11	4593	4593	4643	465	10	92	90	0	327654	3.566	100000.000	100000.000	0.000	0.000	0.000	0.000	0.000	16.610	1620	1708	1620	1708	52	420	100	79	"S185"
0	0	0	2	8	2	"14-3-3 beta"	"P31946"	10240	5490	110	6256	6342	919	14	4586	4586	4655	629	13	93	70	0	507370	2.682	100000.000	100000.000	0.000	0.000	0.000	0.000	0.000	16.610	1670	1756	1670	1756	80	656	100	80	"S185"
0	0	0	2	9	2	"14-3-3 beta"	"P31946"	10730	5480	110	6174	6270	794	12	4683	4683	4684	568	12	87	77	0	501577	2.792	100000.000	100000.000	0.000	0.000	0.000	0.000	0.000	16.610	1491	1587	1491	1587	80	656	100	81	"S185"
0	0	0	2	1	3	"Tgfbr2"	"P37173"	6710	6090	200	4763	4736	626	13	5148	5148	5297	1680	31	0	0	0	1496684	-0.334	100000.000	100000.000	0.000	0.000	0.000	0.000	0.000	16.610	-385	-412	-385	-412	316	2384	100	82	"S409"
0	0	0	2	2	3	"Tgfbr2"	"P37173"	7210	6090	200	4639	4692	1307	27	5043	5043	5038	742	14	2	0	0	1482718	-0.466	100000.000	100000.000	0.000	0.000	0.000	0.000	0.000	16.610	-404	-351	-404	-351	316	2384	100	83	"S409"
0	0	0	2	3	3	"Tgfbr2"	"P37173"	7710	6090	200	4524	4556	1014	22	5019	5019	4945	1241	25	0	0	0	1439753	-0.313	100000.000	100000.000	0.000	0.000	0.000	0.000	0.000	16.610	-495	-463	-495	-463	316	2384	100	84	"S409"
0	0	0	2	4	3	"Tyk2"	"P29597"	8190	6090	120	4930	4878	781	16	4864	4864	4782	534	11	29	12	0	585399	0.180	100000.000	100000.000	0.000	0.000	0.000	0.000	0.000	16.610	66	14	66	14	120	820	100	85	"Y1054/5"
0	0	0	2	5	3	"Tyk2"	"P29597"	8720	6100	200	4756	4771	527	11	4825	4825	4800	776	16	7	0	0	1507584	-0.037	100000.000	100000.000	0.000	0.000	0.000	0.000	0.000	16.610	-69	-54	-69	-54	316	2384	100	86	"Y1054/5"
0	0	0	2	6	3	"Tyk2"	"P29597"	9220	6100	200	4666	4727	577	12	4851	4851	4805	470	9	10	3	0	1493777	-0.166	100000.000	100000.000	0.000	0.000	0.000	0.000	0.000	16.610	-185	-124	-185	-124	316	2384	100	87	"Y1054/5"
0	0	0	2	7	3	"caveolin-1"	"Q03135"	9730	6110	120	4809	4852	503	10	4518	4518	4586	559	12	24	4	0	582261	0.476	100000.000	100000.000	0.000	0.000	0.000	0.000	0.000	16.610	291	334	291	334	120	820	100	88	"Y14"
0	0	0	2	8	3	"caveolin-1"	"Q03135"	10230	6100	110	5137	5099	588	11	4597	4597	4599	492	10	51	26	0	407902	1.016	100000.000	100000.000	0.000	0.000	0.000	0.000	0.000	16.610	540	502	540	502	80	656	100	89	"Y14"
0	0	0	2	9	3	"caveolin-1"	"Q03135"	10740	6120	80	5034	5102	479	9	4674	4674	4652	634	13	38	3	0	265316	0.710	100000.000	100000.000	0.000	0.000	0.000	0.000	0.000	16.610	360	428	360	428	52	340	100	90	"Y14"
0	0	0	2	1	4	"Cdc42 "	"P60953"	6680	6750	200	5277	5424	905	16	5046	5046	5057	648	12	17	9	0	1714108	0.566	100000.000	100000.000	0.000	0.000	0.000	0.000	0.000	16.610	231	378	231	378	316	2384	100	91	"Y32"
0	0	0	2	2	4	"Cdc42 "	"P60953"	7190	6760	120	4986	5007	1045	20	5011	5011	5000	1506	30	0	0	0	600840	0.005	100000.000	100000.000	0.000	0.000	0.000	0.000	0.000	16.610	-25	-4	-25	-4	120	820	100	92	"Y32"
0	0	0	2	3	4	"Cdc42 "	"P60953"	7690	6760	200	4811	4730	633	13	4907	4907	4809	584	12	8	0	0	1494611	-0.135	100000.000	100000.000	0.000	0.000	0.000	0.000	0.000	16.610	-96	-177	-96	-177	316	2384	100	93	"Y32"
0	0	0	2	4	4	"Flt3"	"P36888"	8190	6760	200	4791	4743	876	18	4893	4893	4979	2979	59	0	0	0	1498657	-0.079	100000.000	100000.000	0.000	0.000	0.000	0.000	0.000	16.610	-102	-150	-102	-150	316	2384	100	94	"Y591"
0	0	0	2	5	4	"Flt3"	"P36888"	8690	6760	200	4437	4504	495	10	4745	4745	4700	477	10	6	0	0	1423233	-0.411	100000.000	100000.000	0.000	0.000	0.000	0.000	0.000	16.610	-308	-241	-308	-241	316	2384	100	95	"Y591"
0	0	0	2	6	4	"Flt3"	"P36888"	9190	6770	200	4453	4508	403	8	4633	4633	4658	452	9	12	0	0	1424580	-0.332	100000.000	100000.000	0.000	0.000	0.000	0.000	0.000	16.610	-180	-125	-180	-125	316	2384	100	96	"Y591"
0	0	0	2	7	4	"gp130 "	"P40189"	9690	6770	200	4406	4437	636	14	4625	4625	4615	671	14	1	0	0	1402038	-0.265	100000.000	100000.000	0.000	0.000	0.000	0.000	0.000	16.610	-219	-188	-219	-188	316	2384	100	97	"Y767"
0	0	0	2	8	4	"gp130 "	"P40189"	10190	6770	200	4401	4370	479	10	4627	4627	4571	691	15	0	0	0	1380871	-0.291	100000.000	100000.000	0.000	0.000	0.000	0.000	0.000	16.610	-226	-257	-226	-257	316	2384	100	98	"Y767"
0	0	0	2	9	4	"gp130 "	"P40189"	10690	6770	200	4529	4533	493	10	4576	4576	4561	468	10	15	1	0	1432360	-0.060	100000.000	100000.000	0.000	0.000	0.000	0.000	0.000	16.610	-47	-43	-47	-43	316	2384	100	99	"Y767"
0	0	0	2	1	5	"IKK-beta "	"O14920"	6720	7390	130	6063	6046	709	11	4772	4772	4825	414	8	95	85	0	725483	2.949	100000.000	100000.000	0.000	0.000	0.000	0.000	0.000	16.610	1291	1274	1291	1274	120	940	100	100	"Y199"
0	0	0	2	2	5	"IKK-beta "	"O14920"	7220	7390	110	6107	6065	337	5	4823	4823	4857	541	11	97	68	0	485178	2.233	100000.000	100000.000	0.000	0.000	0.000	0.000	0.000	16.610	1284	1242	1284	1242	80	656	100	101	"Y199"
0	0	0	2	3	5	"IKK-beta "	"O14920"	7720	7390	110	6033	6001	511	8	4915	4915	4945	1306	26	30	1	0	480107	0.809	100000.000	100000.000	0.000	0.000	0.000	0.000	0.000	16.610	1118	1086	1118	1086	80	656	100	102	"Y199"
0	0	0	2	4	5	"IRAK1"	"P51617"	8210	7380	120	5782	5661	544	9	4913	4913	4912	1203	24	23	0	0	679370	0.623	100000.000	100000.000	0.000	0.000	0.000	0.000	0.000	16.610	869	748	869	748	120	820	100	103	"T209"
0	0	0	2	5	5	"IRAK1"	"P51617"	8730	7370	160	5416	5536	622	11	4899	4899	4913	1360	27	9	0	0	1151396	0.458	100000.000	100000.000	0.000	0.000	0.000	0.000	0.000	16.610	517	637	517	637	208	1512	100	104	"T209"
0	0	0	2	6	5	"IRAK1"	"P51617"	9210	7390	100	5842	5766	488	8	4905	4905	4885	359	7	85	73	0	461246	2.454	100000.000	100000.000	0.000	0.000	0.000	0.000	0.000	16.610	937	861	937	861	80	560	100	105	"T209"
0	0	0	2	7	5	"IRS-1"	"P35568"	9710	7390	200	4791	4818	340	7	4670	4670	4639	564	12	12	1	0	1522436	0.317	100000.000	100000.000	0.000	0.000	0.000	0.000	0.000	16.610	121	148	121	148	316	2384	100	106	"S312"
0	0	0	2	8	5	"IRS-1"	"P35568"	10210	7390	200	4696	4721	419	8	4650	4650	4602	589	12	5	1	0	1491787	0.202	100000.000	100000.000	0.000	0.000	0.000	0.000	0.000	16.610	46	71	46	71	316	2384	100	107	"S312"
0	0	0	2	9	5	"IRS-1"	"P35568"	10710	7400	70	5026	5042	386	7	4517	4517	4538	395	8	53	34	0	161359	1.276	100000.000	100000.000	0.000	0.000	0.000	0.000	0.000	16.610	509	525	509	525	32	236	100	108	"S312"
0	0	0	2	1	6	"Malt1"	"Q9UDY8"	6700	8030	200	4350	4370	416	9	4769	4769	4832	783	16	0	0	0	1380848	-0.590	100000.000	100000.000	0.000	0.000	0.000	0.000	0.000	16.610	-419	-399	-419	-399	316	2384	100	109	"S135"
0	0	0	2	2	6	"Malt1"	"Q9UDY8"	7200	8030	200	4362	4419	418	9	4712	4712	4750	519	10	2	0	0	1396293	-0.638	100000.000	100000.000	0.000	0.000	0.000	0.000	0.000	16.610	-350	-293	-350	-293	316	2384	100	110	"S135"
0	0	0	2	3	6	"Malt1"	"Q9UDY8"	7700	8030	200	4623	4631	427	9	4770	4770	4762	1158	24	0	0	0	1463392	-0.113	100000.000	100000.000	0.000	0.000	0.000	0.000	0.000	16.610	-147	-139	-147	-139	316	2384	100	111	"S135"
0	0	0	2	4	6	"MEK1 "	"Q02750"	8200	8040	200	4972	5090	721	14	4724	4724	4764	1562	32	5	1	0	1608326	0.209	100000.000	100000.000	0.000	0.000	0.000	0.000	0.000	16.610	248	366	248	366	316	2384	100	112	"T385"
0	0	0	2	5	6	"MEK1 "	"Q02750"	8720	8040	80	5719	5638	322	5	4911	4911	4943	1165	23	5	0	0	293174	0.597	100000.000	100000.000	0.000	0.000	0.000	0.000	0.000	16.610	808	727	808	727	52	340	100	113	"T385"
0	0	0	2	6	6	"MEK1 "	"Q02750"	9200	8050	80	5702	5740	394	6	4867	4867	4910	584	11	82	15	0	298469	1.421	100000.000	100000.000	0.000	0.000	0.000	0.000	0.000	16.610	835	873	835	873	52	340	100	114	"T385"
0	0	0	2	7	6	"p47phox "	"P14598"	9710	8040	200	4789	4868	708	14	4532	4532	4527	728	16	5	1	0	1538359	0.468	100000.000	100000.000	0.000	0.000	0.000	0.000	0.000	16.610	257	336	257	336	316	2384	100	115	"S359"
0	0	0	2	8	6	"p47phox "	"P14598"	10210	8050	200	4723	4752	571	12	4586	4586	4539	622	13	3	1	0	1501789	0.342	100000.000	100000.000	0.000	0.000	0.000	0.000	0.000	16.610	137	166	137	166	316	2384	100	116	"S359"
0	0	0	2	9	6	"p47phox "	"P14598"	10710	8050	200	4712	4769	639	13	4586	4586	4551	727	15	5	1	0	1506867	0.300	100000.000	100000.000	0.000	0.000	0.000	0.000	0.000	16.610	126	183	126	183	316	2384	100	117	"S359"
-75	0	0	2	1	7	"empty"	"empty"	6710	8670	200	4897	5029	1929	38	4876	4876	4919	1267	25	1	1	0	1589017	0.087	100000.000	100000.000	0.000	0.000	0.000	0.000	0.000	16.610	21	153	21	153	316	2384	100	118	"empty"
-75	0	0	2	2	7	"empty"	"empty"	7210	8670	200	4546	4804	1728	35	4768	4768	4768	586	12	9	1	0	1518021	0.061	100000.000	100000.000	0.000	0.000	0.000	0.000	0.000	16.610	-222	36	-222	36	316	2384	100	119	"empty"
-75	0	0	2	3	7	"empty"	"empty"	7710	8670	200	4691	4703	1449	30	4768	4768	4738	1332	28	0	0	0	1486266	-0.026	100000.000	100000.000	0.000	0.000	0.000	0.000	0.000	16.610	-77	-65	-77	-65	316	2384	100	120	"empty"
-75	0	0	2	4	7	"empty"	"empty"	8210	8670	200	4607	4697	1329	28	4658	4658	4597	592	12	5	1	0	1484312	0.169	100000.000	100000.000	0.000	0.000	0.000	0.000	0.000	16.610	-51	39	-51	39	316	2384	100	121	"empty"
-75	0	0	2	5	7	"empty"	"empty"	8710	8670	200	4618	4567	451	9	4531	4531	4532	509	11	9	0	0	1443177	0.069	100000.000	100000.000	0.000	0.000	0.000	0.000	0.000	16.610	87	36	87	36	316	2384	100	122	"empty"
-75	0	0	2	6	7	"empty"	"empty"	9210	8670	200	4623	4603	461	10	4531	4531	4589	788	17	2	0	0	1454419	0.018	100000.000	100000.000	0.000	0.000	0.000	0.000	0.000	16.610	92	72	92	72	316	2384	100	123	"empty"
0	0	0	2	7	7	"GLQAWPG-pS-AIPQFLG_GLQAWPGEAIPQFLG_20vs80"	"GLQAWPG-pS-AIPQFLG_GLQAWPGEAIPQFLG_20vs80"	9710	8690	90	8078	7652	1193	15	4344	4344	4401	513	11	94	92	0	397902	6.337	100000.000	100000.000	0.000	0.000	0.000	0.000	0.000	16.610	3734	3308	3734	3308	52	420	100	124	"GLQAWPG-pS-AIPQFLG_GLQAWPGEAIPQFLG_20vs80"
0	0	0	2	8	7	"GLQAWPG-pS-AIPQFLG_GLQAWPGEAIPQFLG_20vs80"	"GLQAWPG-pS-AIPQFLG_GLQAWPGEAIPQFLG_20vs80"	10210	8700	100	7656	7058	1476	20	4374	4374	4546	2131	46	72	5	0	564641	1.179	100000.000	100000.000	0.000	0.000	0.000	0.000	0.000	16.610	3282	2684	3282	2684	80	560	100	125	"GLQAWPG-pS-AIPQFLG_GLQAWPGEAIPQFLG_20vs80"
0	0	0	2	9	7	"GLQAWPG-pS-AIPQFLG_GLQAWPGEAIPQFLG_20vs80"	"GLQAWPG-pS-AIPQFLG_GLQAWPGEAIPQFLG_20vs80"	10700	8700	100	7804	7320	1278	17	4358	4358	4361	497	11	93	91	0	585575	5.954	100000.000	100000.000	0.000	0.000	0.000	0.000	0.000	16.610	3446	2962	3446	2962	80	560	100	126	"GLQAWPG-pS-AIPQFLG_GLQAWPGEAIPQFLG_20vs80"
0	0	0	3	1	1	"JAK1"	"P23458"	11160	4840	200	4749	4821	839	17	5247	5247	5641	1728	30	0	0	0	1523349	-0.475	100000.000	100000.000	0.000	0.000	0.000	0.000	0.000	16.610	-498	-426	-498	-426	316	2384	100	127	"Y220"
0	0	0	3	2	1	"JAK1"	"P23458"	11660	4840	200	4725	4763	554	11	5276	5276	5872	2105	35	0	0	0	1504959	-0.527	100000.000	100000.000	0.000	0.000	0.000	0.000	0.000	16.610	-551	-513	-551	-513	316	2384	100	128	"Y220"
0	0	0	3	3	1	"JAK1"	"P23458"	12160	4840	200	4565	4623	735	15	4989	4989	5564	1803	32	0	0	0	1460912	-0.522	100000.000	100000.000	0.000	0.000	0.000	0.000	0.000	16.610	-424	-366	-424	-366	316	2384	100	129	"Y220"
0	0	0	3	4	1	"Jun "	"P05412"	12660	4840	200	4563	4760	1415	29	4969	4969	5640	2445	43	2	1	0	1504269	-0.360	100000.000	100000.000	0.000	0.000	0.000	0.000	0.000	16.610	-406	-209	-406	-209	316	2384	100	130	"S243"
0	0	0	3	5	1	"Jun "	"P05412"	13160	4840	200	4788	4828	483	10	5056	5056	5478	1797	32	0	0	0	1525566	-0.362	100000.000	100000.000	0.000	0.000	0.000	0.000	0.000	16.610	-268	-228	-268	-228	316	2384	100	131	"S243"
0	0	0	3	6	1	"Jun "	"P05412"	13660	4840	200	4889	4948	828	16	5173	5173	5614	1985	35	1	1	0	1563446	-0.336	100000.000	100000.000	0.000	0.000	0.000	0.000	0.000	16.610	-284	-225	-284	-225	316	2384	100	132	"S243"
0	0	0	3	7	1	"Kit "	"P10721"	14160	4840	200	4874	4869	448	9	5122	5122	5520	1782	32	0	0	0	1538496	-0.365	100000.000	100000.000	0.000	0.000	0.000	0.000	0.000	16.610	-248	-253	-248	-253	316	2384	100	133	"Y568/70"
0	0	0	3	8	1	"Kit "	"P10721"	14660	4840	200	5027	5071	567	11	4985	4985	5406	1762	32	1	0	0	1602446	-0.190	100000.000	100000.000	0.000	0.000	0.000	0.000	0.000	16.610	42	86	42	86	316	2384	100	134	"Y568/70"
0	0	0	3	9	1	"Kit "	"P10721"	15160	4840	200	5202	5228	468	8	5100	5100	5456	1786	32	1	0	0	1652193	-0.128	100000.000	100000.000	0.000	0.000	0.000	0.000	0.000	16.610	102	128	102	128	316	2384	100	135	"Y568/70"
0	0	0	3	1	2	"Mlk3"	"Q16584"	11160	5480	200	4874	4795	501	10	4656	4656	4732	986	20	1	0	0	1515266	0.064	100000.000	100000.000	0.000	0.000	0.000	0.000	0.000	16.610	218	139	218	139	316	2384	100	136	"S281"
0	0	0	3	2	2	"Mlk3"	"Q16584"	11660	5480	200	4983	4949	420	8	4721	4721	4784	956	19	3	0	0	1563890	0.173	100000.000	100000.000	0.000	0.000	0.000	0.000	0.000	16.610	262	228	262	228	316	2384	100	137	"S281"
0	0	0	3	3	2	"Mlk3"	"Q16584"	12160	5480	200	4868	4886	363	7	4574	4574	4648	1321	28	0	0	0	1544074	0.180	100000.000	100000.000	0.000	0.000	0.000	0.000	0.000	16.610	294	312	294	312	316	2384	100	138	"S281"
0	0	0	3	4	2	"NFAT2 "	"O95644"	12660	5480	200	4854	5096	2807	55	4583	4583	4646	1010	21	2	1	0	1610428	0.446	100000.000	100000.000	0.000	0.000	0.000	0.000	0.000	16.610	271	513	271	513	316	2384	100	139	"S172"
0	0	0	3	5	2	"NFAT2 "	"O95644"	13160	5480	200	4900	4844	568	11	4624	4624	4669	668	14	10	0	0	1530587	0.262	100000.000	100000.000	0.000	0.000	0.000	0.000	0.000	16.610	276	220	276	220	316	2384	100	140	"S172"
0	0	0	3	6	2	"NFAT2 "	"O95644"	13660	5480	200	4806	4750	432	9	4653	4653	4703	976	20	0	0	0	1501127	0.048	100000.000	100000.000	0.000	0.000	0.000	0.000	0.000	16.610	153	97	153	97	316	2384	100	141	"S172"
0	0	0	3	7	2	"PI3-kinase p85 subunit beta"	"O00459"	14160	5480	200	4921	4993	852	17	4734	4734	4768	1115	23	13	5	0	1577800	0.202	100000.000	100000.000	0.000	0.000	0.000	0.000	0.000	16.610	187	259	187	259	316	2384	100	142	"Y464"
0	0	0	3	8	2	"PI3-kinase p85 subunit beta"	"O00459"	14660	5480	200	4578	4758	766	16	4616	4616	4586	495	10	22	11	0	1503526	0.347	100000.000	100000.000	0.000	0.000	0.000	0.000	0.000	16.610	-38	142	-38	142	316	2384	100	143	"Y464"
0	0	0	3	9	2	"PI3-kinase p85 subunit beta"	"O00459"	15160	5480	200	4304	4545	747	16	4507	4507	4507	450	9	17	12	0	1436113	0.084	100000.000	100000.000	0.000	0.000	0.000	0.000	0.000	16.610	-203	38	-203	38	316	2384	100	144	"Y464"
0	0	0	3	1	3	"p47phox "	"P14598"	11160	6120	200	4340	4418	1196	27	4608	4608	4636	668	14	5	0	0	1395934	-0.326	100000.000	100000.000	0.000	0.000	0.000	0.000	0.000	16.610	-268	-190	-268	-190	316	2384	100	145	"S370"
0	0	0	3	2	3	"p47phox "	"P14598"	11660	6120	200	4398	4518	622	13	4730	4730	4763	965	20	0	0	0	1427774	-0.254	100000.000	100000.000	0.000	0.000	0.000	0.000	0.000	16.610	-332	-212	-332	-212	316	2384	100	146	"S370"
0	0	0	3	3	3	"p47phox "	"P14598"	12160	6120	200	4351	4313	518	12	4551	4551	4596	1319	28	0	0	0	1362971	-0.215	100000.000	100000.000	0.000	0.000	0.000	0.000	0.000	16.610	-200	-238	-200	-238	316	2384	100	147	"S370"
0	0	0	3	4	3	"PDGFRb"	"P09619"	12660	6120	200	4782	4784	393	8	4609	4609	4637	828	17	2	0	0	1511859	0.178	100000.000	100000.000	0.000	0.000	0.000	0.000	0.000	16.610	173	175	173	175	316	2384	100	148	"Y716"
0	0	0	3	5	3	"PDGFRb"	"P09619"	13160	6120	200	4728	4800	788	16	4696	4696	4715	617	13	7	1	0	1516731	0.138	100000.000	100000.000	0.000	0.000	0.000	0.000	0.000	16.610	32	104	32	104	316	2384	100	149	"Y716"
0	0	0	3	6	3	"PDGFRb"	"P09619"	13660	6120	200	4894	4872	649	13	4809	4809	4825	560	11	18	0	0	1539622	0.084	100000.000	100000.000	0.000	0.000	0.000	0.000	0.000	16.610	85	63	85	63	316	2384	100	150	"Y716"
0	0	0	3	7	3	"Rack1"	"P63244"	14160	6120	200	4871	4876	562	11	4751	4751	4834	973	20	3	0	0	1540904	0.043	100000.000	100000.000	0.000	0.000	0.000	0.000	0.000	16.610	120	125	120	125	316	2384	100	151	"y246"
0	0	0	3	8	3	"Rack1"	"P63244"	14660	6120	200	4858	4892	562	11	4703	4703	4725	778	16	9	0	0	1545986	0.215	100000.000	100000.000	0.000	0.000	0.000	0.000	0.000	16.610	155	189	155	189	316	2384	100	152	"y246"
0	0	0	3	9	3	"Rack1"	"P63244"	15160	6120	200	4619	4752	942	19	4591	4591	4603	458	9	20	5	0	1501684	0.325	100000.000	100000.000	0.000	0.000	0.000	0.000	0.000	16.610	28	161	28	161	316	2384	100	153	"y246"
0	0	0	3	1	4	"Sek1"	"P45985"	11170	6760	200	4040	4097	1140	27	4488	4488	4510	588	13	2	0	0	1294611	-0.702	100000.000	100000.000	0.000	0.000	0.000	0.000	0.000	16.610	-448	-391	-448	-391	316	2384	100	154	"S80"
0	0	0	3	2	4	"Sek1"	"P45985"	11670	6760	200	4263	4492	2530	56	4468	4468	4534	517	11	12	2	0	1419616	-0.081	100000.000	100000.000	0.000	0.000	0.000	0.000	0.000	16.610	-205	24	-205	24	316	2384	100	155	"S80"
0	0	0	3	3	4	"Sek1"	"P45985"	12170	6760	200	4073	4168	884	21	4511	4511	4561	709	15	0	0	0	1316969	-0.554	100000.000	100000.000	0.000	0.000	0.000	0.000	0.000	16.610	-438	-343	-438	-343	316	2384	100	156	"S80"
0	0	0	3	4	4	"process-control__"	"GGSGGSGDYKDDDDK"	12670	6760	200	4815	4864	445	9	4580	4580	4649	813	17	10	0	0	1537061	0.264	100000.000	100000.000	0.000	0.000	0.000	0.000	0.000	16.610	235	284	235	284	316	2384	100	157	"process-control__"
0	0	0	3	5	4	"process-control__"	"GGSGGSGDYKDDDDK"	13170	6760	90	5292	5215	446	8	4793	4793	4730	509	10	50	7	0	271195	0.953	100000.000	100000.000	0.000	0.000	0.000	0.000	0.000	16.610	499	422	499	422	52	420	100	158	"process-control__"
0	0	0	3	6	4	"process-control__"	"GGSGGSGDYKDDDDK"	13670	6760	200	4862	4880	473	9	4704	4704	4765	805	16	9	0	0	1542201	0.143	100000.000	100000.000	0.000	0.000	0.000	0.000	0.000	16.610	158	176	158	176	316	2384	100	159	"process-control__"
0	0	0	3	7	4	"TAB1"	"Q15750"	14170	6760	200	4816	4887	1234	25	4764	4764	4809	928	19	2	1	0	1544260	0.084	100000.000	100000.000	0.000	0.000	0.000	0.000	0.000	16.610	52	123	52	123	316	2384	100	160	"S423"
0	0	0	3	8	4	"TAB1"	"Q15750"	14670	6760	200	4737	4853	2150	44	4656	4656	4694	556	11	14	1	0	1533576	0.286	100000.000	100000.000	0.000	0.000	0.000	0.000	0.000	16.610	81	197	81	197	316	2384	100	161	"S423"
0	0	0	3	9	4	"TAB1"	"Q15750"	15170	6760	200	4399	4449	417	9	4605	4605	4619	748	16	0	0	0	1405882	-0.227	100000.000	100000.000	0.000	0.000	0.000	0.000	0.000	16.610	-206	-156	-206	-156	316	2384	100	162	"S423"
0	0	0	3	1	5	"4E-BP1 "	"Q13541"	11160	7400	200	4373	4380	332	7	4395	4395	4441	449	10	8	0	0	1384040	-0.136	100000.000	100000.000	0.000	0.000	0.000	0.000	0.000	16.610	-22	-15	-22	-15	316	2384	100	163	"T46"
0	0	0	3	2	5	"4E-BP1 "	"Q13541"	11660	7400	200	4375	4415	504	11	4359	4359	4428	547	12	8	1	0	1395094	-0.024	100000.000	100000.000	0.000	0.000	0.000	0.000	0.000	16.610	16	56	16	56	316	2384	100	164	"T46"
0	0	0	3	3	5	"4E-BP1 "	"Q13541"	12160	7400	200	4161	4203	352	8	4340	4340	4461	1065	23	0	0	0	1328094	-0.242	100000.000	100000.000	0.000	0.000	0.000	0.000	0.000	16.610	-179	-137	-179	-137	316	2384	100	165	"T46"
0	0	0	3	4	5	"Akt1"	"P31749"	12660	7400	200	4339	4520	1584	35	4429	4429	4496	727	16	3	2	0	1428381	0.033	100000.000	100000.000	0.000	0.000	0.000	0.000	0.000	16.610	-90	91	-90	91	316	2384	100	166	"T450"
0	0	0	3	5	5	"Akt1"	"P31749"	13160	7400	200	4454	4487	660	14	4470	4470	4558	859	18	0	0	0	1417949	-0.083	100000.000	100000.000	0.000	0.000	0.000	0.000	0.000	16.610	-16	17	-16	17	316	2384	100	167	"T450"
0	0	0	3	6	5	"Akt1"	"P31749"	13660	7400	200	4523	4580	337	7	4582	4582	4644	786	16	1	0	0	1447231	-0.081	100000.000	100000.000	0.000	0.000	0.000	0.000	0.000	16.610	-59	-2	-59	-2	316	2384	100	168	"T450"
0	0	0	3	7	5	"Bax"	"Q07812"	14160	7400	180	5140	5612	1068	19	4666	4666	4705	775	16	44	35	0	1436704	1.170	100000.000	100000.000	0.000	0.000	0.000	0.000	0.000	16.610	474	946	474	946	256	1924	100	169	"S163"
0	0	0	3	8	5	"Bax"	"Q07812"	14660	7440	180	5117	5383	933	17	4618	4618	4712	1557	33	28	0	0	1377927	0.431	100000.000	100000.000	0.000	0.000	0.000	0.000	0.000	16.610	499	765	499	765	256	1924	100	170	"S163"
0	0	0	3	9	5	"Bax"	"Q07812"	15160	7410	170	5034	5653	1255	22	4566	4566	4569	608	13	46	42	0	1175793	1.783	100000.000	100000.000	0.000	0.000	0.000	0.000	0.000	16.610	468	1087	468	1087	208	1660	100	171	"S163"
0	0	0	3	1	6	"CFTR"	"P13569"	11160	8050	200	4631	4632	354	7	4505	4505	4501	631	14	7	0	0	1463764	0.208	100000.000	100000.000	0.000	0.000	0.000	0.000	0.000	16.610	126	127	126	127	316	2384	100	172	"S813"
0	0	0	3	2	6	"CFTR"	"P13569"	11660	8050	200	4412	4451	699	15	4437	4437	4464	627	14	2	0	0	1406379	-0.021	100000.000	100000.000	0.000	0.000	0.000	0.000	0.000	16.610	-25	14	-25	14	316	2384	100	173	"S813"
0	0	0	3	3	6	"CFTR"	"P13569"	12160	8050	200	4255	4286	313	7	4416	4416	4460	890	19	0	0	0	1354445	-0.196	100000.000	100000.000	0.000	0.000	0.000	0.000	0.000	16.610	-161	-130	-161	-130	316	2384	100	174	"S813"
0	0	0	3	4	6	"Crk "	"P46108"	12660	8050	200	4017	4072	577	14	4457	4457	4575	1836	40	0	0	0	1286877	-0.274	100000.000	100000.000	0.000	0.000	0.000	0.000	0.000	16.610	-440	-385	-440	-385	316	2384	100	175	"Y108"
0	0	0	3	5	6	"Crk "	"P46108"	13160	8050	200	4163	4259	710	16	4458	4458	4572	912	19	1	0	0	1345707	-0.343	100000.000	100000.000	0.000	0.000	0.000	0.000	0.000	16.610	-295	-199	-295	-199	316	2384	100	176	"Y108"
0	0	0	3	6	6	"Crk "	"P46108"	13660	8050	200	4259	4395	1462	33	4479	4479	4575	910	19	1	0	0	1388691	-0.198	100000.000	100000.000	0.000	0.000	0.000	0.000	0.000	16.610	-220	-84	-220	-84	316	2384	100	177	"Y108"
0	0	0	3	7	6	"EGFR"	"P00533"	14160	8050	200	4724	4735	369	7	4638	4638	4675	582	12	6	0	0	1496181	0.103	100000.000	100000.000	0.000	0.000	0.000	0.000	0.000	16.610	86	97	86	97	316	2384	100	178	"S1070"
0	0	0	3	8	6	"EGFR"	"P00533"	14660	8050	200	4688	4704	398	8	4588	4588	4624	652	14	6	0	0	1486445	0.123	100000.000	100000.000	0.000	0.000	0.000	0.000	0.000	16.610	100	116	100	116	316	2384	100	179	"S1070"
0	0	0	3	9	6	"EGFR"	"P00533"	15160	8050	200	4670	4681	333	7	4492	4492	4525	698	15	5	0	0	1479208	0.223	100000.000	100000.000	0.000	0.000	0.000	0.000	0.000	16.610	178	189	178	189	316	2384	100	180	"S1070"
-75	0	0	3	1	7	"empty"	"empty"	11160	8690	200	4329	4372	439	10	4384	4384	4424	789	17	1	0	0	1381647	-0.066	100000.000	100000.000	0.000	0.000	0.000	0.000	0.000	16.610	-55	-12	-55	-12	316	2384	100	181	"empty"
-75	0	0	3	2	7	"empty"	"empty"	11660	8690	200	4450	4423	505	11	4429	4429	4423	437	9	17	1	0	1397694	0.000	100000.000	100000.000	0.000	0.000	0.000	0.000	0.000	16.610	21	-6	21	-6	316	2384	100	182	"empty"
-75	0	0	3	3	7	"empty"	"empty"	12160	8690	200	4419	4513	1254	27	4480	4480	4521	1195	26	1	1	0	1426085	-0.007	100000.000	100000.000	0.000	0.000	0.000	0.000	0.000	16.610	-61	33	-61	33	316	2384	100	183	"empty"
-75	0	0	3	4	7	"empty"	"empty"	12660	8690	200	4411	4749	3552	74	4521	4521	4569	1222	26	3	0	0	1500561	0.147	100000.000	100000.000	0.000	0.000	0.000	0.000	0.000	16.610	-110	228	-110	228	316	2384	100	184	"empty"
-75	0	0	3	5	7	"empty"	"empty"	13160	8690	200	4479	4514	464	10	4535	4535	4595	1534	33	1	0	0	1426289	-0.053	100000.000	100000.000	0.000	0.000	0.000	0.000	0.000	16.610	-56	-21	-56	-21	316	2384	100	185	"empty"
-75	0	0	3	6	7	"empty"	"empty"	13660	8690	200	4474	4581	786	17	4557	4557	4633	1152	24	1	0	0	1447630	-0.045	100000.000	100000.000	0.000	0.000	0.000	0.000	0.000	16.610	-83	24	-83	24	316	2384	100	186	"empty"
0	0	0	3	7	7	"GLQAWPG-pS-AIPQFLG_100"	"GLQAWPG-pS-AIPQFLG_100"	14180	8690	100	14329	12340	4661	37	4557	4557	4602	417	9	90	83	0	987161	18.556	100000.000	100000.000	0.000	0.000	0.000	0.000	0.000	16.610	9772	7783	9772	7783	80	560	100	187	"GLQAWPG-pS-AIPQFLG_100"
0	0	0	3	8	7	"GLQAWPG-pS-AIPQFLG_100"	"GLQAWPG-pS-AIPQFLG_100"	14680	8710	100	14471	12547	4512	35	4466	4466	4573	1232	26	81	77	0	1003786	6.472	100000.000	100000.000	0.000	0.000	0.000	0.000	0.000	16.610	10005	8081	10005	8081	80	560	100	188	"GLQAWPG-pS-AIPQFLG_100"
0	0	0	3	9	7	"GLQAWPG-pS-AIPQFLG_100"	"GLQAWPG-pS-AIPQFLG_100"	15190	8710	100	14365	12543	4338	34	4354	4354	4401	623	14	88	81	0	1003401	13.069	100000.000	100000.000	0.000	0.000	0.000	0.000	0.000	16.610	10011	8189	10011	8189	80	560	100	189	"GLQAWPG-pS-AIPQFLG_100"
0	0	0	4	1	1	"Bcl-2"	"P10415"	15730	4820	200	5314	5392	751	13	5316	5316	5514	1290	23	2	1	0	1703899	-0.095	100000.000	100000.000	0.000	0.000	0.000	0.000	0.000	16.610	-2	76	-2	76	316	2384	100	190	"S87"
0	0	0	4	2	1	"Bcl-2"	"P10415"	16230	4820	200	5209	5399	1348	24	5246	5246	5557	1511	27	3	1	0	1706109	-0.105	100000.000	100000.000	0.000	0.000	0.000	0.000	0.000	16.610	-37	153	-37	153	316	2384	100	191	"S87"
0	0	0	4	3	1	"Bcl-2"	"P10415"	16720	4820	200	5266	5420	1364	25	5357	5357	5661	1546	27	2	1	0	1712644	-0.156	100000.000	100000.000	0.000	0.000	0.000	0.000	0.000	16.610	-91	63	-91	63	316	2384	100	192	"S87"
0	0	0	4	4	1	"Casp3 "	"P42574"	17220	4830	130	8086	7968	1550	19	5384	5384	5603	1224	21	83	60	0	956165	1.932	100000.000	100000.000	0.000	0.000	0.000	0.000	0.000	16.610	2702	2584	2702	2584	120	940	100	193	"S150"
0	0	0	4	5	1	"Casp3 "	"P42574"	17710	4820	140	8422	8494	1852	21	5415	5415	5680	1462	25	82	52	0	1325116	1.925	100000.000	100000.000	0.000	0.000	0.000	0.000	0.000	16.610	3007	3079	3007	3079	156	1140	100	194	"S150"
0	0	0	4	6	1	"Casp3 "	"P42574"	18210	4820	140	9002	9261	3720	40	5467	5467	5807	1446	24	80	66	0	1444791	2.389	100000.000	100000.000	0.000	0.000	0.000	0.000	0.000	16.610	3535	3794	3535	3794	156	1140	100	195	"S150"
0	0	0	4	7	1	"CD19"	"P15391"	18710	4840	200	5443	5965	2728	45	5506	5506	5980	1866	31	6	3	0	1884881	-0.008	100000.000	100000.000	0.000	0.000	0.000	0.000	0.000	16.610	-63	459	-63	459	316	2384	100	196	"Y500"
0	0	0	4	8	1	"CD19"	"P15391"	19210	4850	200	5696	6079	1655	27	5520	5520	5997	1983	33	7	3	0	1921101	0.041	100000.000	100000.000	0.000	0.000	0.000	0.000	0.000	16.610	176	559	176	559	316	2384	100	197	"Y500"
0	0	0	4	9	1	"CD19"	"P15391"	19700	4850	200	5571	6036	1456	24	5644	5644	6162	2092	33	9	4	0	1907265	-0.060	100000.000	100000.000	0.000	0.000	0.000	0.000	0.000	16.610	-73	392	-73	392	316	2384	100	198	"Y500"
0	0	0	4	1	2	"EP300"	"Q09472"	15710	5450	200	4367	4323	422	9	4520	4520	4540	523	11	1	0	0	1366043	-0.415	100000.000	100000.000	0.000	0.000	0.000	0.000	0.000	16.610	-153	-197	-153	-197	316	2384	100	199	"S2366"
0	0	0	4	2	2	"EP300"	"Q09472"	16210	5460	200	4280	4277	475	11	4585	4585	4632	1313	28	0	0	0	1351676	-0.270	100000.000	100000.000	0.000	0.000	0.000	0.000	0.000	16.610	-305	-308	-305	-308	316	2384	100	200	"S2366"
0	0	0	4	3	2	"EP300"	"Q09472"	16710	5460	200	4515	4494	550	12	4722	4722	4726	896	18	0	0	0	1420014	-0.259	100000.000	100000.000	0.000	0.000	0.000	0.000	0.000	16.610	-207	-228	-207	-228	316	2384	100	201	"S2366"
0	0	0	4	4	2	"fyn"	"P06241"	17210	5470	200	4804	4811	372	7	4800	4800	4785	337	7	18	1	0	1520306	0.077	100000.000	100000.000	0.000	0.000	0.000	0.000	0.000	16.610	4	11	4	11	316	2384	100	202	"Y531"
0	0	0	4	5	2	"fyn"	"P06241"	17710	5470	200	4818	4832	439	9	4786	4786	4795	357	7	23	3	0	1526805	0.104	100000.000	100000.000	0.000	0.000	0.000	0.000	0.000	16.610	32	46	32	46	316	2384	100	203	"Y531"
0	0	0	4	6	2	"fyn"	"P06241"	18200	5470	200	4930	4970	622	12	4804	4804	4868	660	13	6	4	0	1570630	0.155	100000.000	100000.000	0.000	0.000	0.000	0.000	0.000	16.610	126	166	126	166	316	2384	100	204	"Y531"
0	0	0	4	7	2	"Grb2"	"P62993"	18700	5480	200	4935	5078	1776	34	4755	4755	4822	1052	21	2	1	0	1604521	0.243	100000.000	100000.000	0.000	0.000	0.000	0.000	0.000	16.610	180	323	180	323	316	2384	100	205	"Y209"
0	0	0	4	8	2	"Grb2"	"P62993"	19200	5480	200	4822	4874	435	8	4737	4737	4785	521	10	12	1	0	1540200	0.171	100000.000	100000.000	0.000	0.000	0.000	0.000	0.000	16.610	85	137	85	137	316	2384	100	206	"Y209"
0	0	0	4	9	2	"Grb2"	"P62993"	19700	5490	200	4728	4699	391	8	4720	4720	5166	4136	80	0	0	0	1484991	-0.113	100000.000	100000.000	0.000	0.000	0.000	0.000	0.000	16.610	8	-21	8	-21	316	2384	100	207	"Y209"
0	0	0	4	1	3	"IKK-beta "	"O14920"	15700	6090	200	4412	4385	318	7	4654	4654	4681	874	18	0	0	0	1385765	-0.339	100000.000	100000.000	0.000	0.000	0.000	0.000	0.000	16.610	-242	-269	-242	-269	316	2384	100	208	"Y188"
0	0	0	4	2	3	"IKK-beta "	"O14920"	16200	6090	200	4467	4499	355	7	4703	4703	4687	406	8	6	0	0	1421826	-0.463	100000.000	100000.000	0.000	0.000	0.000	0.000	0.000	16.610	-236	-204	-236	-204	316	2384	100	209	"Y188"
0	0	0	4	3	3	"IKK-beta "	"O14920"	16700	6100	200	4609	4659	398	8	4768	4768	4762	593	12	2	0	0	1472168	-0.174	100000.000	100000.000	0.000	0.000	0.000	0.000	0.000	16.610	-159	-109	-159	-109	316	2384	100	210	"Y188"
0	0	0	4	4	3	"IRAK1"	"P51617"	17200	6100	200	4539	4473	608	13	4812	4812	4850	1087	22	0	0	0	1413375	-0.347	100000.000	100000.000	0.000	0.000	0.000	0.000	0.000	16.610	-273	-339	-273	-339	316	2384	100	211	"T100"
0	0	0	4	5	3	"IRAK1"	"P51617"	17700	6110	200	4535	4464	868	19	4788	4788	4811	562	11	2	0	0	1410635	-0.617	100000.000	100000.000	0.000	0.000	0.000	0.000	0.000	16.610	-253	-324	-253	-324	316	2384	100	212	"T100"
0	0	0	4	6	3	"IRAK1"	"P51617"	18200	6110	200	4598	4484	617	13	4768	4768	4881	1325	27	0	0	0	1417032	-0.300	100000.000	100000.000	0.000	0.000	0.000	0.000	0.000	16.610	-170	-284	-170	-284	316	2384	100	213	"T100"
0	0	0	4	7	3	"IRF-7 "	"Q92985"	18690	6120	200	4635	4709	1245	26	4666	4666	4727	907	19	0	0	0	1488063	-0.020	100000.000	100000.000	0.000	0.000	0.000	0.000	0.000	16.610	-31	43	-31	43	316	2384	100	214	"S471"
0	0	0	4	8	3	"IRF-7 "	"Q92985"	19190	6120	200	4566	4587	305	6	4589	4589	4645	699	15	1	0	0	1449557	-0.083	100000.000	100000.000	0.000	0.000	0.000	0.000	0.000	16.610	-23	-2	-23	-2	316	2384	100	215	"S471"
0	0	0	4	9	3	"IRF-7 "	"Q92985"	19690	6130	200	4527	4563	393	8	4566	4566	4634	663	14	1	0	0	1441883	-0.107	100000.000	100000.000	0.000	0.000	0.000	0.000	0.000	16.610	-39	-3	-39	-3	316	2384	100	216	"S471"
0	0	0	4	1	4	"Lyn "	"P07948"	15690	6730	200	4316	4378	448	10	4569	4569	4600	580	12	1	0	0	1383591	-0.383	100000.000	100000.000	0.000	0.000	0.000	0.000	0.000	16.610	-253	-191	-253	-191	316	2384	100	217	"Y507"
0	0	0	4	2	4	"Lyn "	"P07948"	16190	6730	200	4481	4522	501	11	4602	4602	4676	1992	42	0	0	0	1428853	-0.077	100000.000	100000.000	0.000	0.000	0.000	0.000	0.000	16.610	-121	-80	-121	-80	316	2384	100	218	"Y507"
0	0	0	4	3	4	"Lyn "	"P07948"	16690	6740	200	4588	4586	380	8	4689	4689	4760	1957	41	0	0	0	1449122	-0.089	100000.000	100000.000	0.000	0.000	0.000	0.000	0.000	16.610	-101	-103	-101	-103	316	2384	100	219	"Y507"
0	0	0	4	4	4	"MAVS"	"Q7Z434"	17190	6750	80	5765	5702	485	8	4666	4666	4680	382	8	88	69	0	296521	2.675	100000.000	100000.000	0.000	0.000	0.000	0.000	0.000	16.610	1099	1036	1099	1036	52	340	100	220	"S233/4"
0	0	0	4	5	4	"MAVS"	"Q7Z434"	17700	6750	100	6095	5978	665	11	4653	4653	4738	524	11	86	75	0	478268	2.366	100000.000	100000.000	0.000	0.000	0.000	0.000	0.000	16.610	1442	1325	1442	1325	80	560	100	221	"S233/4"
0	0	0	4	6	4	"MAVS"	"Q7Z434"	18190	6750	90	6141	6059	646	10	4720	4720	4707	375	7	92	80	0	315077	3.605	100000.000	100000.000	0.000	0.000	0.000	0.000	0.000	16.610	1421	1339	1421	1339	52	420	100	222	"S233/4"
0	0	0	4	7	4	"Mek2"	"P36507"	18690	6770	150	5242	5243	417	7	4578	4578	4613	470	10	70	22	0	817932	1.340	100000.000	100000.000	0.000	0.000	0.000	0.000	0.000	16.610	664	665	664	665	156	1272	100	223	"s226"
0	0	0	4	8	4	"Mek2"	"P36507"	19200	6760	160	5143	5161	664	12	4458	4458	4544	1278	28	5	0	0	1073497	0.483	100000.000	100000.000	0.000	0.000	0.000	0.000	0.000	16.610	685	703	685	703	208	1512	100	224	"s226"
0	0	0	4	9	4	"Mek2"	"P36507"	19690	6760	150	5301	5488	2421	44	4441	4441	4538	848	18	50	3	0	856111	1.120	100000.000	100000.000	0.000	0.000	0.000	0.000	0.000	16.610	860	1047	860	1047	156	1272	100	225	"s226"
0	0	0	4	1	5	"PKCE"	"Q02156"	15670	7380	140	6269	6234	775	12	4679	4679	4754	1878	39	25	0	0	972511	0.788	100000.000	100000.000	0.000	0.000	0.000	0.000	0.000	16.610	1590	1555	1590	1555	156	1140	100	226	"T566"
0	0	0	4	2	5	"PKCE"	"Q02156"	16180	7370	150	6378	6298	572	9	4664	4664	4699	1070	22	89	10	0	982519	1.494	100000.000	100000.000	0.000	0.000	0.000	0.000	0.000	16.610	1714	1634	1714	1634	156	1272	100	227	"T566"
0	0	0	4	3	5	"PKCE"	"Q02156"	16680	7370	160	6407	6233	823	13	4676	4676	4661	481	10	84	80	0	1296549	3.268	100000.000	100000.000	0.000	0.000	0.000	0.000	0.000	16.610	1731	1557	1731	1557	208	1512	100	228	"T566"
0	0	0	4	4	5	"PTEN"	"P60484"	17170	7370	200	4714	4749	320	6	4705	4705	4712	427	9	12	1	0	1500761	0.087	100000.000	100000.000	0.000	0.000	0.000	0.000	0.000	16.610	9	44	9	44	316	2384	100	229	"Y240"
0	0	0	4	5	5	"PTEN"	"P60484"	17670	7370	90	4739	4794	410	8	4632	4632	4639	333	7	30	9	0	249277	0.465	100000.000	100000.000	0.000	0.000	0.000	0.000	0.000	16.610	107	162	107	162	52	420	100	230	"Y240"
0	0	0	4	6	5	"PTEN"	"P60484"	18170	7400	90	4970	4907	335	6	4568	4568	4581	289	6	69	19	0	255183	1.128	100000.000	100000.000	0.000	0.000	0.000	0.000	0.000	16.610	402	339	402	339	52	420	100	231	"Y240"
0	0	0	4	7	5	"Rab5A"	"P20339"	18680	7390	200	4476	4499	545	12	4508	4508	4580	1110	24	0	0	0	1421642	-0.073	100000.000	100000.000	0.000	0.000	0.000	0.000	0.000	16.610	-32	-9	-32	-9	316	2384	100	232	"T202"
0	0	0	4	8	5	"Rab5A"	"P20339"	19180	7390	200	4338	4342	307	7	4401	4401	4478	1039	23	1	0	0	1371950	-0.131	100000.000	100000.000	0.000	0.000	0.000	0.000	0.000	16.610	-63	-59	-63	-59	316	2384	100	233	"T202"
0	0	0	4	9	5	"Rab5A"	"P20339"	19680	7400	200	4290	4362	807	18	4348	4348	4434	969	21	1	1	0	1378482	-0.074	100000.000	100000.000	0.000	0.000	0.000	0.000	0.000	16.610	-58	14	-58	14	316	2384	100	234	"T202"
0	0	0	4	1	6	"STAT3 "	"P40763"	15650	8010	200	4667	4617	357	7	4474	4474	4737	3367	71	0	0	0	1459056	-0.036	100000.000	100000.000	0.000	0.000	0.000	0.000	0.000	16.610	193	143	193	143	316	2384	100	235	"S727"
0	0	0	4	2	6	"STAT3 "	"P40763"	16150	8020	200	4607	4602	345	7	4476	4476	4520	1017	22	1	0	0	1454355	0.081	100000.000	100000.000	0.000	0.000	0.000	0.000	0.000	16.610	131	126	131	126	316	2384	100	236	"S727"
0	0	0	4	3	6	"STAT3 "	"P40763"	16660	8020	200	4533	4553	414	9	4552	4552	4558	457	10	4	1	0	1438703	-0.011	100000.000	100000.000	0.000	0.000	0.000	0.000	0.000	16.610	-19	1	-19	1	316	2384	100	237	"S727"
0	0	0	4	4	6	"STAT6 "	"P42226"	17160	8030	200	4280	4373	640	14	4606	4606	4621	501	10	3	1	0	1381874	-0.495	100000.000	100000.000	0.000	0.000	0.000	0.000	0.000	16.610	-326	-233	-326	-233	316	2384	100	238	"Y641"
0	0	0	4	5	6	"STAT6 "	"P42226"	17660	8030	200	4124	4215	1063	25	4570	4570	4583	410	8	2	0	0	1331833	-0.898	100000.000	100000.000	0.000	0.000	0.000	0.000	0.000	16.610	-446	-355	-446	-355	316	2384	100	239	"Y641"
0	0	0	4	6	6	"STAT6 "	"P42226"	18170	8040	200	4149	4239	719	16	4587	4587	4635	564	12	2	1	0	1339681	-0.702	100000.000	100000.000	0.000	0.000	0.000	0.000	0.000	16.610	-438	-348	-438	-348	316	2384	100	240	"Y641"
0	0	0	4	7	6	"Catalase"	"Q14790"	18680	8040	160	7340	7343	955	13	4517	4517	4577	1020	22	95	92	0	1527422	2.712	100000.000	100000.000	0.000	0.000	0.000	0.000	0.000	16.610	2823	2826	2823	2826	208	1512	100	241	"Y448"
0	0	0	4	8	6	"Catalase"	"Q14790"	19170	8050	150	7459	7338	874	11	4444	4444	4552	1205	26	95	80	0	1144700	2.312	100000.000	100000.000	0.000	0.000	0.000	0.000	0.000	16.610	3015	2894	3015	2894	156	1272	100	242	"Y448"
0	0	0	4	9	6	"Catalase"	"Q14790"	19680	8060	170	8284	8527	1936	22	4584	4584	4725	1715	36	96	71	0	1773588	2.217	100000.000	100000.000	0.000	0.000	0.000	0.000	0.000	16.610	3700	3943	3700	3943	208	1660	100	243	"Y448"
-75	0	0	4	1	7	"empty"	"empty"	15680	8660	200	4467	4456	342	7	4393	4393	4447	916	20	1	0	0	1408061	0.010	100000.000	100000.000	0.000	0.000	0.000	0.000	0.000	16.610	74	63	74	63	316	2384	100	244	"empty"
-75	0	0	4	2	7	"empty"	"empty"	16180	8660	200	4379	4380	357	8	4416	4416	4414	394	8	8	1	0	1384034	-0.086	100000.000	100000.000	0.000	0.000	0.000	0.000	0.000	16.610	-37	-36	-37	-36	316	2384	100	245	"empty"
-75	0	0	4	3	7	"empty"	"empty"	16680	8660	200	4460	4497	595	13	4517	4517	4665	1693	36	0	0	0	1421093	-0.099	100000.000	100000.000	0.000	0.000	0.000	0.000	0.000	16.610	-57	-20	-57	-20	316	2384	100	246	"empty"
-75	0	0	4	4	7	"empty"	"empty"	17180	8660	200	4586	4760	1455	30	4631	4631	4707	1032	21	2	1	0	1504252	0.051	100000.000	100000.000	0.000	0.000	0.000	0.000	0.000	16.610	-45	129	-45	129	316	2384	100	247	"empty"
-75	0	0	4	5	7	"empty"	"empty"	17680	8660	200	4625	4638	311	6	4599	4599	4613	612	13	2	0	0	1465458	0.041	100000.000	100000.000	0.000	0.000	0.000	0.000	0.000	16.610	26	39	26	39	316	2384	100	248	"empty"
-75	0	0	4	6	7	"empty"	"empty"	18180	8660	200	4620	4639	294	6	4645	4645	4647	349	7	12	0	0	1466050	-0.023	100000.000	100000.000	0.000	0.000	0.000	0.000	0.000	16.610	-25	-6	-25	-6	316	2384	100	249	"empty"
0	0	0	4	7	7	"Control-Spot"	"Human_IgG"	18680	8680	160	6687	6556	885	13	4762	4762	4821	651	13	88	82	0	1363719	2.665	100000.000	100000.000	0.000	0.000	0.000	0.000	0.000	16.610	1925	1794	1925	1794	208	1512	100	250	"Control-Spot"
0	0	0	4	8	7	"Control-Spot"	"Human_IgG"	19170	8660	200	6641	6337	2222	35	4797	4797	4887	661	13	63	57	0	2002557	2.194	100000.000	100000.000	0.000	0.000	0.000	0.000	0.000	16.610	1844	1540	1844	1540	316	2384	100	251	"Control-Spot"
0	0	0	4	9	7	"Control-Spot"	"Human_IgG"	19680	8660	170	6952	6930	2476	35	4744	4744	4882	714	14	76	68	0	1441493	2.868	100000.000	100000.000	0.000	0.000	0.000	0.000	0.000	16.610	2208	2186	2208	2186	208	1660	100	252	"Control-Spot"
0	0	0	5	1	1	"Akt1"	"P31749"	2170	9320	120	6242	6552	2979	45	5718	5718	5645	1181	20	23	2	0	786262	0.768	100000.000	100000.000	0.000	0.000	0.000	0.000	0.000	16.610	524	834	524	834	120	820	100	253	"T308"
0	0	0	5	2	1	"Akt1"	"P31749"	2670	9300	90	6530	6628	743	11	5451	5451	5538	534	9	75	50	0	344655	2.041	100000.000	100000.000	0.000	0.000	0.000	0.000	0.000	16.610	1079	1177	1079	1177	52	420	100	254	"T308"
0	0	0	5	3	1	"Akt1"	"P31749"	3190	9300	140	5890	6067	1123	18	5472	5472	5505	706	12	36	16	0	946473	0.796	100000.000	100000.000	0.000	0.000	0.000	0.000	0.000	16.610	418	595	418	595	156	1140	100	255	"T308"
0	0	0	5	4	1	"A-Raf"	"P10398"	3680	9290	80	6674	6592	1168	17	5486	5486	5412	656	12	69	44	0	342765	1.799	100000.000	100000.000	0.000	0.000	0.000	0.000	0.000	16.610	1188	1106	1188	1106	52	340	100	256	"Y302"
0	0	0	5	5	1	"A-Raf"	"P10398"	4180	9290	200	5522	5517	831	15	5183	5183	5215	914	17	15	6	0	1743264	0.330	100000.000	100000.000	0.000	0.000	0.000	0.000	0.000	16.610	339	334	339	334	316	2384	100	257	"Y302"
0	0	0	5	6	1	"A-Raf"	"P10398"	4680	9290	70	7624	7355	1093	14	5155	5155	5164	653	12	93	78	0	235358	3.355	100000.000	100000.000	0.000	0.000	0.000	0.000	0.000	16.610	2469	2200	2469	2200	32	236	100	258	"Y302"
0	0	0	5	7	1	"Cdk4"	"P11802"	5180	9290	200	5075	5134	1339	26	4979	4979	5136	1137	22	2	1	0	1622225	-0.002	100000.000	100000.000	0.000	0.000	0.000	0.000	0.000	16.610	96	155	96	155	316	2384	100	259	"S150"
0	0	0	5	8	1	"Cdk4"	"P11802"	5690	9290	200	5084	5031	491	9	4977	4977	5034	1071	21	0	0	0	1589748	-0.003	100000.000	100000.000	0.000	0.000	0.000	0.000	0.000	16.610	107	54	107	54	316	2384	100	260	"S150"
0	0	0	5	9	1	"Cdk4"	"P11802"	6190	9290	200	4981	4907	454	9	4909	4909	4870	639	13	4	0	0	1550491	0.058	100000.000	100000.000	0.000	0.000	0.000	0.000	0.000	16.610	72	-2	72	-2	316	2384	100	261	"S150"
0	0	0	5	1	2	"CREB "	"P16220"	2170	9940	200	5058	5119	667	13	5576	5576	5557	1381	24	0	0	0	1617706	-0.317	100000.000	100000.000	0.000	0.000	0.000	0.000	0.000	16.610	-518	-457	-518	-457	316	2384	100	262	"S111"
0	0	0	5	2	2	"CREB "	"P16220"	2670	9930	200	5098	5135	752	14	5406	5406	5450	615	11	1	0	0	1622756	-0.512	100000.000	100000.000	0.000	0.000	0.000	0.000	0.000	16.610	-308	-271	-308	-271	316	2384	100	263	"S111"
0	0	0	5	3	2	"CREB "	"P16220"	3170	9930	200	4963	4991	404	8	5366	5366	5355	666	12	0	0	0	1577062	-0.547	100000.000	100000.000	0.000	0.000	0.000	0.000	0.000	16.610	-403	-375	-403	-375	316	2384	100	264	"S111"
0	0	0	5	4	2	"DVL1"	"O14640"	3680	9930	200	4985	5078	554	10	5371	5371	5281	660	12	4	0	0	1604697	-0.308	100000.000	100000.000	0.000	0.000	0.000	0.000	0.000	16.610	-386	-293	-386	-293	316	2384	100	265	"S679"
0	0	0	5	5	2	"DVL1"	"O14640"	4180	9930	200	4970	5026	619	12	5154	5154	5124	772	15	4	0	0	1588129	-0.127	100000.000	100000.000	0.000	0.000	0.000	0.000	0.000	16.610	-184	-128	-184	-128	316	2384	100	266	"S679"
0	0	0	5	6	2	"DVL1"	"O14640"	4680	9930	200	5141	5062	633	12	4915	4915	5067	944	18	6	0	0	1599478	-0.005	100000.000	100000.000	0.000	0.000	0.000	0.000	0.000	16.610	226	147	226	147	316	2384	100	267	"S679"
0	0	0	5	7	2	"IFNAR1 "	"P17181"	5180	9930	200	5362	5346	801	14	4997	4997	5071	869	17	10	1	0	1689355	0.316	100000.000	100000.000	0.000	0.000	0.000	0.000	0.000	16.610	365	349	365	349	316	2384	100	268	"Y466"
0	0	0	5	8	2	"IFNAR1 "	"P17181"	5680	9930	200	5296	5293	318	6	5060	5060	5095	1712	33	0	0	0	1672456	0.116	100000.000	100000.000	0.000	0.000	0.000	0.000	0.000	16.610	236	233	236	233	316	2384	100	269	"Y466"
0	0	0	5	9	2	"IFNAR1 "	"P17181"	6180	9930	200	5187	5329	1459	27	4992	4992	4958	722	14	5	1	0	1683979	0.514	100000.000	100000.000	0.000	0.000	0.000	0.000	0.000	16.610	195	337	195	337	316	2384	100	270	"Y466"
0	0	0	5	1	3	"Jak1 "	"P23458"	2180	10590	100	7401	7352	957	13	5920	5920	5968	935	15	76	26	0	588193	1.480	100000.000	100000.000	0.000	0.000	0.000	0.000	0.000	16.610	1481	1432	1481	1432	80	560	100	271	"Y1034"
0	0	0	5	2	3	"Jak1 "	"P23458"	2690	10570	100	6943	6987	658	9	5921	5921	5866	549	9	78	45	0	558985	2.042	100000.000	100000.000	0.000	0.000	0.000	0.000	0.000	16.610	1022	1066	1022	1066	80	560	100	272	"Y1034"
0	0	0	5	3	3	"Jak1 "	"P23458"	3180	10570	90	6987	6952	413	5	5753	5753	5819	900	15	76	3	0	361479	1.259	100000.000	100000.000	0.000	0.000	0.000	0.000	0.000	16.610	1234	1199	1234	1199	52	420	100	273	"Y1034"
0	0	0	5	4	3	"Jun "	"P05412"	3680	10580	200	4451	4658	595	12	5438	5438	5335	610	11	2	0	0	1471963	-1.110	100000.000	100000.000	0.000	0.000	0.000	0.000	0.000	16.610	-987	-780	-987	-780	316	2384	100	274	"S63"
0	0	0	5	5	3	"Jun "	"P05412"	4180	10580	200	4290	4575	1569	34	5314	5314	5260	621	11	3	0	0	1445624	-1.103	100000.000	100000.000	0.000	0.000	0.000	0.000	0.000	16.610	-1024	-739	-1024	-739	316	2384	100	275	"S63"
0	0	0	5	6	3	"Jun "	"P05412"	4680	10580	200	4064	4578	2830	61	5034	5034	5141	880	17	3	2	0	1446585	-0.640	100000.000	100000.000	0.000	0.000	0.000	0.000	0.000	16.610	-970	-456	-970	-456	316	2384	100	276	"S63"
0	0	0	5	7	3	"Lck"	"P06239"	5180	10590	120	5198	5258	871	16	4760	4760	4874	908	18	8	0	0	630987	0.423	100000.000	100000.000	0.000	0.000	0.000	0.000	0.000	16.610	438	498	438	498	120	820	100	277	"Y192"
0	0	0	5	8	3	"Lck"	"P06239"	5670	10610	110	5094	5259	714	13	4522	4522	4654	1311	28	10	3	0	420740	0.461	100000.000	100000.000	0.000	0.000	0.000	0.000	0.000	16.610	572	737	572	737	80	656	100	278	"Y192"
0	0	0	5	9	3	"Lck"	"P06239"	6180	10600	110	5104	5162	436	8	4504	4504	4573	578	12	55	8	0	412977	1.019	100000.000	100000.000	0.000	0.000	0.000	0.000	0.000	16.610	600	658	600	658	80	656	100	279	"Y192"
0	0	0	5	1	4	"Mlk3"	"Q16584"	2180	11210	200	5514	5398	1135	21	5572	5572	5505	715	12	6	1	0	1705867	-0.150	100000.000	100000.000	0.000	0.000	0.000	0.000	0.000	16.610	-58	-174	-58	-174	316	2384	100	280	"T277"
0	0	0	5	2	4	"Mlk3"	"Q16584"	2680	11210	200	5371	5368	1422	26	5559	5559	5548	626	11	10	0	0	1696217	-0.288	100000.000	100000.000	0.000	0.000	0.000	0.000	0.000	16.610	-188	-191	-188	-191	316	2384	100	281	"T277"
0	0	0	5	3	4	"Mlk3"	"Q16584"	3170	11210	200	5330	5263	1052	19	5514	5514	5470	645	11	9	0	0	1662981	-0.321	100000.000	100000.000	0.000	0.000	0.000	0.000	0.000	16.610	-184	-251	-184	-251	316	2384	100	282	"T277"
0	0	0	5	4	4	"NFAT2 "	"O95644"	3680	11210	120	5914	6066	661	10	5515	5515	5500	1283	23	19	0	0	727921	0.441	100000.000	100000.000	0.000	0.000	0.000	0.000	0.000	16.610	399	551	399	551	120	820	100	283	"S245"
0	0	0	5	5	4	"NFAT2 "	"O95644"	4180	11210	120	5989	6897	4784	69	5373	5373	5311	547	10	57	35	0	827683	2.899	100000.000	100000.000	0.000	0.000	0.000	0.000	0.000	16.610	616	1524	616	1524	120	820	100	284	"S245"
0	0	0	5	6	4	"NFAT2 "	"O95644"	4670	11220	130	5724	5972	1020	17	5006	5006	5152	762	14	48	30	0	716612	1.076	100000.000	100000.000	0.000	0.000	0.000	0.000	0.000	16.610	718	966	718	966	120	940	100	285	"S245"
0	0	0	5	7	4	"PI3-kinase p85 subunit beta"	"O00459"	5180	11220	70	6231	6286	918	14	4952	4952	5184	1203	23	53	9	0	201144	0.916	100000.000	100000.000	0.000	0.000	0.000	0.000	0.000	16.610	1279	1334	1279	1334	32	236	100	286	"Y605"
0	0	0	5	8	4	"PI3-kinase p85 subunit beta"	"O00459"	5670	11220	80	5813	6028	2322	38	4880	4880	4895	439	8	78	51	0	313440	2.581	100000.000	100000.000	0.000	0.000	0.000	0.000	0.000	16.610	933	1148	933	1148	52	340	100	287	"Y605"
0	0	0	5	9	4	"PI3-kinase p85 subunit beta"	"O00459"	6160	11220	200	4992	4963	550	11	4895	4895	4925	1074	21	4	0	0	1568385	0.035	100000.000	100000.000	0.000	0.000	0.000	0.000	0.000	16.610	97	68	97	68	316	2384	100	288	"Y605"
0	0	0	5	1	5	"PDGFRb"	"P09619"	2170	11830	200	5916	6043	1570	25	5822	5822	5915	2141	36	1	0	0	1909595	0.060	100000.000	100000.000	0.000	0.000	0.000	0.000	0.000	16.610	94	221	94	221	316	2384	100	289	"Y740"
0	0	0	5	2	5	"PDGFRb"	"P09619"	2670	11840	200	5962	6011	614	10	5900	5900	5906	1127	19	2	0	0	1899380	0.093	100000.000	100000.000	0.000	0.000	0.000	0.000	0.000	16.610	62	111	62	111	316	2384	100	290	"Y740"
0	0	0	5	3	5	"PDGFRb"	"P09619"	3170	11840	200	5795	5789	426	7	5787	5787	5768	1253	21	0	0	0	1829415	0.017	100000.000	100000.000	0.000	0.000	0.000	0.000	0.000	16.610	8	2	8	2	316	2384	100	291	"Y740"
0	0	0	5	4	5	"Rack1"	"P63244"	3670	11840	160	6261	6330	842	13	5624	5624	5567	541	9	62	11	0	1316592	1.410	100000.000	100000.000	0.000	0.000	0.000	0.000	0.000	16.610	637	706	637	706	208	1512	100	292	"Y194"
0	0	0	5	5	5	"Rack1"	"P63244"	4170	11850	160	5986	6207	1938	31	5316	5316	5314	600	11	54	17	0	1290958	1.488	100000.000	100000.000	0.000	0.000	0.000	0.000	0.000	16.610	670	891	670	891	208	1512	100	293	"Y194"
0	0	0	5	6	5	"Rack1"	"P63244"	4670	11860	160	5442	5492	556	10	4906	4906	4992	759	15	32	3	0	1142318	0.659	100000.000	100000.000	0.000	0.000	0.000	0.000	0.000	16.610	536	586	536	586	208	1512	100	294	"Y194"
0	0	0	5	7	5	"SEK1 "	"P45985"	5160	11850	200	4507	4633	773	16	4799	4799	4934	1081	21	1	0	0	1464030	-0.278	100000.000	100000.000	0.000	0.000	0.000	0.000	0.000	16.610	-292	-166	-292	-166	316	2384	100	295	"T261"
0	0	0	5	8	5	"SEK1 "	"P45985"	5660	11840	90	4348	4461	516	11	4532	4532	4613	1572	34	3	0	0	231962	-0.097	100000.000	100000.000	0.000	0.000	0.000	0.000	0.000	16.610	-184	-71	-184	-71	52	420	100	296	"T261"
0	0	0	5	9	5	"SEK1 "	"P45985"	6150	11840	200	4366	4508	1183	26	4622	4622	4735	868	18	2	1	0	1424583	-0.262	100000.000	100000.000	0.000	0.000	0.000	0.000	0.000	16.610	-256	-114	-256	-114	316	2384	100	297	"T261"
0	0	0	5	1	6	"Smad3 "	"P84022"	2180	12490	100	6037	6238	1658	26	5653	5653	5559	867	15	20	5	0	499002	0.783	100000.000	100000.000	0.000	0.000	0.000	0.000	0.000	16.610	384	585	384	585	80	560	100	298	"S423"
0	0	0	5	2	6	"Smad3 "	"P84022"	2670	12490	200	5473	5562	707	12	5507	5507	5514	877	15	8	1	0	1757575	0.055	100000.000	100000.000	0.000	0.000	0.000	0.000	0.000	16.610	-34	55	-34	55	316	2384	100	299	"S423"
0	0	0	5	3	6	"Smad3 "	"P84022"	3170	12490	200	5559	5586	620	11	5420	5420	5460	1270	23	1	0	0	1765147	0.099	100000.000	100000.000	0.000	0.000	0.000	0.000	0.000	16.610	139	166	139	166	316	2384	100	300	"S423"
0	0	0	5	4	6	"TBK1 "	"Q9UHD2"	3670	12510	130	11894	11266	2883	25	5391	5391	5353	1368	25	83	82	0	1351918	4.322	100000.000	100000.000	0.000	0.000	0.000	0.000	0.000	16.610	6503	5875	6503	5875	120	940	100	301	"S172"
0	0	0	5	5	6	"TBK1 "	"Q9UHD2"	4160	12490	120	11733	12090	4033	33	5142	5142	5234	939	17	94	92	0	1450775	7.301	100000.000	100000.000	0.000	0.000	0.000	0.000	0.000	16.610	6591	6948	6591	6948	120	820	100	302	"S172"
0	0	0	5	6	6	"TBK1 "	"Q9UHD2"	4650	12500	130	10767	10896	2362	21	4909	4909	5068	668	13	95	95	0	1307574	8.725	100000.000	100000.000	0.000	0.000	0.000	0.000	0.000	16.610	5858	5987	5858	5987	120	940	100	303	"S172"
0	0	0	5	7	6	"TrKA"	"P04629"	5170	12510	110	10344	10223	1971	19	4981	4981	5121	896	17	95	93	0	817836	5.694	100000.000	100000.000	0.000	0.000	0.000	0.000	0.000	16.610	5363	5242	5363	5242	80	656	100	304	"Y496"
0	0	0	5	8	6	"TrKA"	"P04629"	5670	12510	120	10197	9802	4636	47	5003	5003	5109	1319	25	80	77	0	1176272	3.558	100000.000	100000.000	0.000	0.000	0.000	0.000	0.000	16.610	5194	4799	5194	4799	120	820	100	305	"Y496"
0	0	0	5	9	6	"TrKA"	"P04629"	6140	12510	140	9445	8868	2435	27	4990	4990	4984	585	11	82	77	0	1383409	6.639	100000.000	100000.000	0.000	0.000	0.000	0.000	0.000	16.610	4455	3878	4455	3878	156	1140	100	306	"Y496"
-75	0	0	5	1	7	"empty"	"empty"	2170	13140	200	5514	5483	778	14	5456	5456	5474	2094	38	2	0	0	1732606	0.004	100000.000	100000.000	0.000	0.000	0.000	0.000	0.000	16.610	58	27	58	27	316	2384	100	307	"empty"
-75	0	0	5	2	7	"empty"	"empty"	2670	13140	200	5269	5371	1307	24	5240	5240	5319	763	14	10	1	0	1697360	0.068	100000.000	100000.000	0.000	0.000	0.000	0.000	0.000	16.610	29	131	29	131	316	2384	100	308	"empty"
-75	0	0	5	3	7	"empty"	"empty"	3170	13140	200	4975	5372	3455	64	5245	5245	5320	1210	22	1	0	0	1697687	0.043	100000.000	100000.000	0.000	0.000	0.000	0.000	0.000	16.610	-270	127	-270	127	316	2384	100	309	"empty"
-75	0	0	5	4	7	"empty"	"empty"	3670	13140	200	5354	5317	866	16	5314	5314	5328	1201	22	2	0	0	1680306	-0.009	100000.000	100000.000	0.000	0.000	0.000	0.000	0.000	16.610	40	3	40	3	316	2384	100	310	"empty"
-75	0	0	5	5	7	"empty"	"empty"	4170	13140	200	5448	5331	912	17	5317	5317	5251	930	17	4	0	0	1684588	0.086	100000.000	100000.000	0.000	0.000	0.000	0.000	0.000	16.610	131	14	131	14	316	2384	100	311	"empty"
-75	0	0	5	6	7	"empty"	"empty"	4670	13140	200	5324	5136	673	13	5104	5104	5150	1041	20	1	0	0	1623041	-0.013	100000.000	100000.000	0.000	0.000	0.000	0.000	0.000	16.610	220	32	220	32	316	2384	100	312	"empty"
-75	0	0	5	7	7	"empty"	"empty"	5170	13140	200	5276	5175	735	14	5143	5143	5134	700	13	12	0	0	1635304	0.059	100000.000	100000.000	0.000	0.000	0.000	0.000	0.000	16.610	133	32	133	32	316	2384	100	313	"empty"
-75	0	0	5	8	7	"empty"	"empty"	5670	13140	200	5293	5366	945	17	5287	5287	5231	829	15	4	1	0	1695524	0.163	100000.000	100000.000	0.000	0.000	0.000	0.000	0.000	16.610	6	79	6	79	316	2384	100	314	"empty"
-75	0	0	5	9	7	"empty"	"empty"	6170	13140	200	5204	5187	528	10	5241	5241	5170	861	16	0	0	0	1639221	0.020	100000.000	100000.000	0.000	0.000	0.000	0.000	0.000	16.610	-37	-54	-37	-54	316	2384	100	315	"empty"
0	0	0	6	1	1	"PLCG2"	"P16885"	6700	9310	110	5419	5597	741	13	4727	4727	4800	673	14	50	28	0	447759	1.184	100000.000	100000.000	0.000	0.000	0.000	0.000	0.000	16.610	692	870	692	870	80	656	100	316	"Y753"
0	0	0	6	2	1	"PLCG2"	"P16885"	7210	9310	110	5543	5676	1597	28	4671	4671	4667	579	12	57	37	0	454073	1.743	100000.000	100000.000	0.000	0.000	0.000	0.000	0.000	16.610	872	1005	872	1005	80	656	100	317	"Y753"
0	0	0	6	3	1	"PLCG2"	"P16885"	7720	9340	110	5372	5302	749	14	4760	4760	4694	723	15	48	7	0	424170	0.841	100000.000	100000.000	0.000	0.000	0.000	0.000	0.000	16.610	612	542	612	542	80	656	100	318	"Y753"
0	0	0	6	4	1	"pyk2"	"Q14289"	8220	9330	160	9837	9474	2361	24	4664	4664	4614	678	14	89	87	0	1970561	7.168	100000.000	100000.000	0.000	0.000	0.000	0.000	0.000	16.610	5173	4810	5173	4810	208	1512	100	319	"Y402"
0	0	0	6	5	1	"pyk2"	"Q14289"	8720	9340	160	9829	9087	2408	26	4612	4612	4564	640	14	84	82	0	1890151	7.067	100000.000	100000.000	0.000	0.000	0.000	0.000	0.000	16.610	5217	4475	5217	4475	208	1512	100	320	"Y402"
0	0	0	6	6	1	"pyk2"	"Q14289"	9220	9340	160	9841	9085	1955	21	4578	4578	4538	449	9	92	87	0	1889604	10.127	100000.000	100000.000	0.000	0.000	0.000	0.000	0.000	16.610	5263	4507	5263	4507	208	1512	100	321	"Y402"
0	0	0	6	7	1	"STAM2"	"Q92783"	9700	9350	140	5404	5409	758	14	4484	4484	4499	1100	24	37	0	0	843759	0.827	100000.000	100000.000	0.000	0.000	0.000	0.000	0.000	16.610	920	925	920	925	156	1140	100	322	"Y371"
0	0	0	6	8	1	"STAM2"	"Q92783"	10210	9330	160	4847	4759	536	11	4402	4402	4371	567	12	41	2	0	989906	0.684	100000.000	100000.000	0.000	0.000	0.000	0.000	0.000	16.610	445	357	445	357	208	1512	100	323	"Y371"
0	0	0	6	9	1	"STAM2"	"Q92783"	10710	9330	200	4551	4512	536	11	4294	4294	4312	511	11	33	2	0	1425837	0.391	100000.000	100000.000	0.000	0.000	0.000	0.000	0.000	16.610	257	218	257	218	316	2384	100	324	"Y371"
0	0	0	6	1	2	"STAT3 "	"P40763"	6700	9970	140	6652	6593	1019	15	4978	4978	4907	836	17	81	50	0	1028504	2.017	100000.000	100000.000	0.000	0.000	0.000	0.000	0.000	16.610	1674	1615	1674	1615	156	1140	100	325	"Y705"
0	0	0	6	2	2	"STAT3 "	"P40763"	7200	9960	140	6106	6122	996	16	4752	4752	4743	677	14	77	50	0	955083	2.037	100000.000	100000.000	0.000	0.000	0.000	0.000	0.000	16.610	1354	1370	1354	1370	156	1140	100	326	"Y705"
0	0	0	6	3	2	"STAT3 "	"P40763"	7710	9970	150	5856	5989	966	16	4653	4653	4617	1116	24	52	15	0	934222	1.229	100000.000	100000.000	0.000	0.000	0.000	0.000	0.000	16.610	1203	1336	1203	1336	156	1272	100	327	"Y705"
0	0	0	6	4	2	"STMN1"	"P16949"	8200	9970	200	4308	4292	448	10	4516	4516	4503	828	18	0	0	0	1356356	-0.255	100000.000	100000.000	0.000	0.000	0.000	0.000	0.000	16.610	-208	-224	-208	-224	316	2384	100	328	"S15"
0	0	0	6	5	2	"STMN1"	"P16949"	8700	9970	200	4067	4142	899	21	4413	4413	4433	722	16	0	0	0	1308866	-0.403	100000.000	100000.000	0.000	0.000	0.000	0.000	0.000	16.610	-346	-271	-346	-271	316	2384	100	329	"S15"
0	0	0	6	6	2	"STMN1"	"P16949"	9200	9980	200	3980	4001	356	8	4270	4270	4330	854	19	0	0	0	1264209	-0.385	100000.000	100000.000	0.000	0.000	0.000	0.000	0.000	16.610	-290	-269	-290	-269	316	2384	100	330	"S15"
0	0	0	6	7	2	"4E-BP1 "	"Q13541"	9700	9980	200	3971	3972	505	12	4247	4247	4299	545	12	3	0	0	1255099	-0.600	100000.000	100000.000	0.000	0.000	0.000	0.000	0.000	16.610	-276	-275	-276	-275	316	2384	100	331	"S64"
0	0	0	6	8	2	"4E-BP1 "	"Q13541"	10200	9990	200	3943	4035	653	16	4277	4277	4287	482	11	8	0	0	1275118	-0.523	100000.000	100000.000	0.000	0.000	0.000	0.000	0.000	16.610	-334	-242	-334	-242	316	2384	100	332	"S64"
0	0	0	6	9	2	"4E-BP1 "	"Q13541"	10700	9990	200	3963	4000	532	13	4216	4216	4235	656	15	3	0	0	1264080	-0.358	100000.000	100000.000	0.000	0.000	0.000	0.000	0.000	16.610	-253	-216	-253	-216	316	2384	100	333	"S64"
0	0	0	6	1	3	"Tgfbr2"	"P37173"	6690	10590	200	4057	4165	699	16	4705	4705	4798	1160	24	0	0	0	1316067	-0.546	100000.000	100000.000	0.000	0.000	0.000	0.000	0.000	16.610	-648	-540	-648	-540	316	2384	100	334	"Y336"
0	0	0	6	2	3	"Tgfbr2"	"P37173"	7190	10600	200	3964	4063	550	13	4636	4636	4706	884	18	1	0	0	1283864	-0.727	100000.000	100000.000	0.000	0.000	0.000	0.000	0.000	16.610	-672	-573	-672	-573	316	2384	100	335	"Y336"
0	0	0	6	3	3	"Tgfbr2"	"P37173"	7690	10600	200	4054	4231	692	16	4720	4720	4690	701	14	0	0	0	1337137	-0.655	100000.000	100000.000	0.000	0.000	0.000	0.000	0.000	16.610	-666	-489	-666	-489	316	2384	100	336	"Y336"
0	0	0	6	4	3	"Bid "	"P55957"	8190	10600	120	4998	5198	602	11	4801	4801	4920	856	17	28	0	0	623788	0.325	100000.000	100000.000	0.000	0.000	0.000	0.000	0.000	16.610	197	397	197	397	120	820	100	337	"T54"
0	0	0	6	5	3	"Bid "	"P55957"	8690	10610	80	5898	5762	624	10	4788	4788	4807	307	6	78	73	0	299631	3.111	100000.000	100000.000	0.000	0.000	0.000	0.000	0.000	16.610	1110	974	1110	974	52	340	100	338	"T54"
0	0	0	6	6	3	"Bid "	"P55957"	9190	10630	70	5915	5836	357	6	4719	4719	4746	350	7	93	87	0	186752	3.114	100000.000	100000.000	0.000	0.000	0.000	0.000	0.000	16.610	1196	1117	1196	1117	32	236	100	339	"T54"
0	0	0	6	7	3	"caveolin-1"	"Q03135"	9680	10620	200	4618	4606	314	6	4458	4458	4495	1383	30	0	0	0	1455513	0.080	100000.000	100000.000	0.000	0.000	0.000	0.000	0.000	16.610	160	148	160	148	316	2384	100	340	"Y6"
0	0	0	6	8	3	"caveolin-1"	"Q03135"	10180	10620	200	4561	4597	370	8	4504	4504	4515	1436	31	1	0	0	1452700	0.057	100000.000	100000.000	0.000	0.000	0.000	0.000	0.000	16.610	57	93	57	93	316	2384	100	341	"Y6"
0	0	0	6	9	3	"caveolin-1"	"Q03135"	10680	10620	200	4208	4249	337	7	4377	4377	4349	889	20	1	0	0	1342591	-0.112	100000.000	100000.000	0.000	0.000	0.000	0.000	0.000	16.610	-169	-128	-169	-128	316	2384	100	342	"Y6"
0	0	0	6	1	4	"CDK2"	"P24941"	6710	11220	130	6366	6347	759	11	4787	4787	4870	825	16	80	47	0	761596	1.790	100000.000	100000.000	0.000	0.000	0.000	0.000	0.000	16.610	1579	1560	1579	1560	120	940	100	343	"Y14"
0	0	0	6	2	4	"CDK2"	"P24941"	7190	11240	140	5783	5868	780	13	4737	4737	4749	631	13	73	43	0	915447	1.773	100000.000	100000.000	0.000	0.000	0.000	0.000	0.000	16.610	1046	1131	1046	1131	156	1140	100	344	"Y14"
0	0	0	6	3	4	"CDK2"	"P24941"	7700	11240	140	5782	5762	808	14	4743	4743	4684	537	11	68	48	0	898878	2.007	100000.000	100000.000	0.000	0.000	0.000	0.000	0.000	16.610	1039	1019	1039	1019	156	1140	100	345	"Y14"
0	0	0	6	4	4	"Fos "	"P01100"	8190	11240	200	4825	4656	516	11	4723	4723	4635	560	12	6	0	0	1471210	0.038	100000.000	100000.000	0.000	0.000	0.000	0.000	0.000	16.610	102	-67	102	-67	316	2384	100	346	"S362"
0	0	0	6	5	4	"Fos "	"P01100"	8690	11240	200	4577	4741	1310	27	4624	4624	4628	600	12	11	2	0	1498021	0.188	100000.000	100000.000	0.000	0.000	0.000	0.000	0.000	16.610	-47	117	-47	117	316	2384	100	347	"S362"
0	0	0	6	6	4	"Fos "	"P01100"	9190	11250	200	4610	4756	1089	22	4535	4535	4516	422	9	24	9	0	1502738	0.569	100000.000	100000.000	0.000	0.000	0.000	0.000	0.000	16.610	75	221	75	221	316	2384	100	348	"S362"
0	0	0	6	7	4	"Grb2"	"P62993"	9690	11250	200	4713	4788	861	17	4426	4426	4434	684	15	17	11	0	1512975	0.518	100000.000	100000.000	0.000	0.000	0.000	0.000	0.000	16.610	287	362	287	362	316	2384	100	349	"Y37"
0	0	0	6	8	4	"Grb2"	"P62993"	10190	11260	80	5792	5825	645	11	4499	4499	4489	589	13	88	57	0	302883	2.268	100000.000	100000.000	0.000	0.000	0.000	0.000	0.000	16.610	1293	1326	1293	1326	52	340	100	350	"Y37"
0	0	0	6	9	4	"Grb2"	"P62993"	10700	11270	100	5101	5071	711	14	4477	4477	4428	461	10	60	28	0	405719	1.395	100000.000	100000.000	0.000	0.000	0.000	0.000	0.000	16.610	624	594	624	594	80	560	100	351	"Y37"
0	0	0	6	1	5	"IL4R "	"P24394"	6690	11900	190	6517	6505	786	12	4605	4605	4675	531	11	95	90	0	1665262	3.446	100000.000	100000.000	0.000	0.000	0.000	0.000	0.000	16.610	1912	1900	1912	1900	256	2088	100	352	"Y713"
0	0	0	6	2	5	"IL4R "	"P24394"	7200	11890	170	6494	6562	928	14	4678	4678	4703	418	8	97	96	0	1364832	4.447	100000.000	100000.000	0.000	0.000	0.000	0.000	0.000	16.610	1816	1884	1816	1884	208	1660	100	353	"Y713"
0	0	0	6	3	5	"IL4R "	"P24394"	7690	11890	180	6465	6454	1157	17	4754	4754	4746	489	10	90	85	0	1652135	3.493	100000.000	100000.000	0.000	0.000	0.000	0.000	0.000	16.610	1711	1700	1711	1700	256	1924	100	354	"Y713"
0	0	0	6	4	5	"IRAK4"	"P51617"	8190	11900	180	8501	8395	1936	23	4821	4821	4811	581	12	86	83	0	2149247	6.169	100000.000	100000.000	0.000	0.000	0.000	0.000	0.000	16.610	3680	3574	3680	3574	256	1924	100	355	"T208"
0	0	0	6	5	5	"IRAK4"	"P51617"	8680	11910	170	8667	8792	1720	19	4841	4841	4891	804	16	93	93	0	1828713	4.852	100000.000	100000.000	0.000	0.000	0.000	0.000	0.000	16.610	3826	3951	3826	3951	208	1660	100	356	"T208"
0	0	0	6	6	5	"IRAK4"	"P51617"	9180	11910	180	8198	8200	2006	24	4801	4801	4826	907	18	89	85	0	2099166	3.720	100000.000	100000.000	0.000	0.000	0.000	0.000	0.000	16.610	3397	3399	3397	3399	256	1924	100	357	"T208"
0	0	0	6	7	5	"LDLRAP1"	"Q5SW96"	9680	11910	200	4608	4605	333	7	4645	4645	4673	1034	22	0	0	0	1455085	-0.066	100000.000	100000.000	0.000	0.000	0.000	0.000	0.000	16.610	-37	-40	-37	-40	316	2384	100	358	"S186"
0	0	0	6	8	5	"LDLRAP1"	"Q5SW96"	10180	11910	200	4485	4496	294	6	4519	4519	4530	725	16	0	0	0	1420812	-0.047	100000.000	100000.000	0.000	0.000	0.000	0.000	0.000	16.610	-34	-23	-34	-23	316	2384	100	359	"S186"
0	0	0	6	9	5	"LDLRAP1"	"Q5SW96"	10680	11910	200	4379	4450	1209	27	4458	4458	4503	1020	22	1	0	0	1406077	-0.052	100000.000	100000.000	0.000	0.000	0.000	0.000	0.000	16.610	-79	-8	-79	-8	316	2384	100	360	"S186"
0	0	0	6	1	6	"MAPK14"	"Q16539"	6680	12530	110	5761	5800	533	9	4840	4840	4880	533	10	77	45	0	463986	1.726	100000.000	100000.000	0.000	0.000	0.000	0.000	0.000	16.610	921	960	921	960	80	656	100	361	"T179"
0	0	0	6	2	6	"MAPK14"	"Q16539"	7180	12530	130	5619	5925	1958	33	4889	4889	4814	538	11	60	36	0	711049	2.065	100000.000	100000.000	0.000	0.000	0.000	0.000	0.000	16.610	730	1036	730	1036	120	940	100	362	"T179"
0	0	0	6	3	6	"MAPK14"	"Q16539"	7680	12530	120	5661	5594	621	11	4936	4936	4821	933	19	38	0	0	671334	0.829	100000.000	100000.000	0.000	0.000	0.000	0.000	0.000	16.610	725	658	725	658	120	820	100	363	"T179"
0	0	0	6	4	6	"Met "	"P08581"	8170	12540	80	5757	5692	466	8	4861	4861	4738	450	9	78	48	0	295996	2.120	100000.000	100000.000	0.000	0.000	0.000	0.000	0.000	16.610	896	831	896	831	52	340	100	364	"Y1003"
0	0	0	6	5	6	"Met "	"P08581"	8680	12540	90	5825	5801	485	8	4777	4777	4738	390	8	88	73	0	301630	2.726	100000.000	100000.000	0.000	0.000	0.000	0.000	0.000	16.610	1048	1024	1048	1024	52	420	100	365	"Y1003"
0	0	0	6	6	6	"Met "	"P08581"	9180	12540	80	5900	5796	568	9	4746	4746	4668	473	10	84	55	0	301374	2.385	100000.000	100000.000	0.000	0.000	0.000	0.000	0.000	16.610	1154	1050	1154	1050	52	340	100	366	"Y1003"
0	0	0	6	7	6	"p53 "	"P04637"	9680	12540	80	5447	5444	424	7	4604	4604	4564	458	10	78	46	0	283107	1.921	100000.000	100000.000	0.000	0.000	0.000	0.000	0.000	16.610	843	840	843	840	52	340	100	367	"S15"
0	0	0	6	8	6	"p53 "	"P04637"	10190	12550	130	4825	5082	1619	31	4473	4473	4438	882	19	21	4	0	609837	0.730	100000.000	100000.000	0.000	0.000	0.000	0.000	0.000	16.610	352	609	352	609	120	940	100	368	"S15"
0	0	0	6	9	6	"p53 "	"P04637"	10680	12560	100	5107	5199	1283	24	4379	4379	4389	454	10	65	30	0	415943	1.784	100000.000	100000.000	0.000	0.000	0.000	0.000	0.000	16.610	728	820	728	820	80	560	100	369	"S15"
-75	0	0	6	1	7	"empty"	"empty"	6670	13170	200	5088	4958	539	10	5003	5003	5011	1186	23	0	0	0	1566747	-0.045	100000.000	100000.000	0.000	0.000	0.000	0.000	0.000	16.610	85	-45	85	-45	316	2384	100	370	"empty"
-75	0	0	6	2	7	"empty"	"empty"	7170	13170	200	4958	4975	1846	37	4895	4895	4843	679	14	8	0	0	1572181	0.194	100000.000	100000.000	0.000	0.000	0.000	0.000	0.000	16.610	63	80	63	80	316	2384	100	371	"empty"
-75	0	0	6	3	7	"empty"	"empty"	7670	13180	200	4909	4730	598	12	4870	4870	4754	787	16	1	0	0	1494667	-0.030	100000.000	100000.000	0.000	0.000	0.000	0.000	0.000	16.610	39	-140	39	-140	316	2384	100	372	"empty"
-75	0	0	6	4	7	"empty"	"empty"	8170	13180	200	4676	4660	762	16	4795	4795	4705	708	15	0	0	0	1472448	-0.064	100000.000	100000.000	0.000	0.000	0.000	0.000	0.000	16.610	-119	-135	-119	-135	316	2384	100	373	"empty"
-75	0	0	6	5	7	"empty"	"empty"	8670	13190	200	4732	4649	426	9	4664	4664	4622	471	10	8	0	0	1469215	0.057	100000.000	100000.000	0.000	0.000	0.000	0.000	0.000	16.610	68	-15	68	-15	316	2384	100	374	"empty"
-75	0	0	6	6	7	"empty"	"empty"	9170	13190	200	4541	4546	398	8	4494	4494	4532	548	12	9	0	0	1436688	0.026	100000.000	100000.000	0.000	0.000	0.000	0.000	0.000	16.610	47	52	47	52	316	2384	100	375	"empty"
0	0	0	6	7	7	"GLQAWPGEAIPQFLG_100"	"GLQAWPGEAIPQFLG_100"	9680	13190	90	5151	5238	477	9	4305	4305	4460	1637	36	9	0	0	272385	0.475	100000.000	100000.000	0.000	0.000	0.000	0.000	0.000	16.610	846	933	846	933	52	420	100	376	"GLQAWPGEAIPQFLG_100"
0	0	0	6	8	7	"GLQAWPGEAIPQFLG_100"	"GLQAWPGEAIPQFLG_100"	10170	13190	100	4880	4935	1052	21	4363	4363	4475	1505	33	2	1	0	394814	0.306	100000.000	100000.000	0.000	0.000	0.000	0.000	0.000	16.610	517	572	517	572	80	560	100	377	"GLQAWPGEAIPQFLG_100"
0	0	0	6	9	7	"GLQAWPGEAIPQFLG_100"	"GLQAWPGEAIPQFLG_100"	10660	13190	70	4698	4958	1088	21	4446	4446	4403	497	11	31	12	0	158645	1.117	100000.000	100000.000	0.000	0.000	0.000	0.000	0.000	16.610	252	512	252	512	32	236	100	378	"GLQAWPGEAIPQFLG_100"
0	0	0	7	1	1	"JAK2"	"O60674"	11200	9370	200	4216	4380	1750	39	4164	4164	4312	1139	26	5	0	0	1383940	0.060	100000.000	100000.000	0.000	0.000	0.000	0.000	0.000	16.610	52	216	52	216	316	2384	100	379	"Y813"
0	0	0	7	2	1	"JAK2"	"O60674"	11700	9370	200	4339	4409	644	14	4277	4277	4376	747	17	11	4	0	1393389	0.044	100000.000	100000.000	0.000	0.000	0.000	0.000	0.000	16.610	62	132	62	132	316	2384	100	380	"Y813"
0	0	0	7	3	1	"JAK2"	"O60674"	12200	9370	200	4347	4550	2563	56	4365	4365	4398	699	15	10	1	0	1437735	0.217	100000.000	100000.000	0.000	0.000	0.000	0.000	0.000	16.610	-18	185	-18	185	316	2384	100	381	"Y813"
0	0	0	7	4	1	"Jun "	"P05412"	12700	9370	200	3737	3901	1571	40	4383	4383	4430	955	21	1	0	0	1232625	-0.554	100000.000	100000.000	0.000	0.000	0.000	0.000	0.000	16.610	-646	-482	-646	-482	316	2384	100	382	"S73"
0	0	0	7	5	1	"Jun "	"P05412"	13200	9370	200	3907	3982	547	13	4355	4355	4472	1317	29	0	0	0	1258361	-0.372	100000.000	100000.000	0.000	0.000	0.000	0.000	0.000	16.610	-448	-373	-448	-373	316	2384	100	383	"S73"
0	0	0	7	6	1	"Jun "	"P05412"	13700	9370	200	3926	4071	1937	47	4365	4365	4443	1005	22	1	0	0	1286424	-0.370	100000.000	100000.000	0.000	0.000	0.000	0.000	0.000	16.610	-439	-294	-439	-294	316	2384	100	384	"S73"
0	0	0	7	7	1	"Kit "	"P10721"	14200	9370	200	4842	5134	1064	20	4581	4581	4640	1169	25	21	11	0	1622460	0.423	100000.000	100000.000	0.000	0.000	0.000	0.000	0.000	16.610	261	553	261	553	316	2384	100	385	"Y936"
0	0	0	7	8	1	"Kit "	"P10721"	14700	9370	200	4743	5070	1122	22	4524	4524	4554	971	21	22	17	0	1602089	0.531	100000.000	100000.000	0.000	0.000	0.000	0.000	0.000	16.610	219	546	219	546	316	2384	100	386	"Y936"
0	0	0	7	9	1	"Kit "	"P10721"	15200	9370	200	4607	4994	1140	22	4442	4442	4478	1260	28	21	9	0	1578208	0.410	100000.000	100000.000	0.000	0.000	0.000	0.000	0.000	16.610	165	552	165	552	316	2384	100	387	"Y936"
0	0	0	7	1	2	"Mnk1"	"Q9BUB5"	11220	10020	200	4406	4439	1344	30	4264	4264	4301	964	22	2	0	0	1402699	0.143	100000.000	100000.000	0.000	0.000	0.000	0.000	0.000	16.610	142	175	142	175	316	2384	100	388	"T250"
0	0	0	7	2	2	"Mnk1"	"Q9BUB5"	11720	10020	200	4562	4558	1369	30	4418	4418	4417	1026	23	0	0	0	1440463	0.137	100000.000	100000.000	0.000	0.000	0.000	0.000	0.000	16.610	144	140	144	140	316	2384	100	389	"T250"
0	0	0	7	3	2	"Mnk1"	"Q9BUB5"	12220	10020	200	4608	4623	401	8	4483	4483	4512	839	18	2	0	0	1460909	0.132	100000.000	100000.000	0.000	0.000	0.000	0.000	0.000	16.610	125	140	125	140	316	2384	100	390	"T250"
0	0	0	7	4	2	"NFAT3"	"Q14934"	12720	10020	200	4746	5743	2509	43	4551	4551	4615	1090	23	21	19	0	1814916	1.035	100000.000	100000.000	0.000	0.000	0.000	0.000	0.000	16.610	195	1192	195	1192	316	2384	100	391	"S676"
0	0	0	7	5	2	"NFAT3"	"Q14934"	13220	10020	100	8338	8133	4225	51	4632	4632	4690	894	19	76	72	0	650615	3.851	100000.000	100000.000	0.000	0.000	0.000	0.000	0.000	16.610	3706	3501	3706	3501	80	560	100	392	"S676"
0	0	0	7	6	2	"NFAT3"	"Q14934"	13740	10000	160	4818	5701	2267	39	4499	4499	4537	1351	29	27	25	0	1185741	0.862	100000.000	100000.000	0.000	0.000	0.000	0.000	0.000	16.610	319	1202	319	1202	208	1512	100	393	"S676"
0	0	0	7	7	2	"PIK3R1 "	"P27986"	14220	10020	200	4640	4687	552	11	4475	4475	4534	1053	23	6	0	0	1481155	0.145	100000.000	100000.000	0.000	0.000	0.000	0.000	0.000	16.610	165	212	165	212	316	2384	100	394	"Y528"
0	0	0	7	8	2	"PIK3R1 "	"P27986"	14720	10020	200	4602	4638	552	11	4323	4323	4417	765	17	14	0	0	1465639	0.289	100000.000	100000.000	0.000	0.000	0.000	0.000	0.000	16.610	279	315	279	315	316	2384	100	395	"Y528"
0	0	0	7	9	2	"PIK3R1 "	"P27986"	15220	10020	200	4425	4562	1668	36	4256	4256	4340	883	20	5	1	0	1441512	0.251	100000.000	100000.000	0.000	0.000	0.000	0.000	0.000	16.610	169	306	169	306	316	2384	100	396	"Y528"
0	0	0	7	1	3	"p67phox"	"P19878"	11200	10650	200	4190	4239	346	8	4298	4298	4354	1065	24	0	0	0	1339483	-0.108	100000.000	100000.000	0.000	0.000	0.000	0.000	0.000	16.610	-108	-59	-108	-59	316	2384	100	397	"S208"
0	0	0	7	2	3	"p67phox"	"P19878"	11700	10650	200	4110	4155	542	13	4354	4354	4460	1373	30	0	0	0	1313041	-0.222	100000.000	100000.000	0.000	0.000	0.000	0.000	0.000	16.610	-244	-199	-244	-199	316	2384	100	398	"S208"
0	0	0	7	3	3	"p67phox"	"P19878"	12200	10650	200	3957	4051	652	16	4372	4372	4417	753	17	0	0	0	1279959	-0.486	100000.000	100000.000	0.000	0.000	0.000	0.000	0.000	16.610	-415	-321	-415	-321	316	2384	100	399	"S208"
0	0	0	7	4	3	"PDK1"	"O15530"	12700	10650	200	4214	4371	1838	42	4395	4395	4465	916	20	1	0	0	1381371	-0.103	100000.000	100000.000	0.000	0.000	0.000	0.000	0.000	16.610	-181	-24	-181	-24	316	2384	100	400	"S241"
0	0	0	7	5	3	"PDK1"	"O15530"	13200	10650	200	4295	4333	305	7	4438	4438	4522	1029	22	0	0	0	1369242	-0.184	100000.000	100000.000	0.000	0.000	0.000	0.000	0.000	16.610	-143	-105	-143	-105	316	2384	100	401	"S241"
0	0	0	7	6	3	"PDK1"	"O15530"	13700	10650	200	4393	4476	850	18	4381	4381	4486	748	16	2	1	0	1414344	-0.013	100000.000	100000.000	0.000	0.000	0.000	0.000	0.000	16.610	12	95	12	95	316	2384	100	402	"S241"
0	0	0	7	7	3	"Ripk1"	"Q13546"	14200	10650	200	4604	4744	688	14	4511	4511	4573	795	17	12	2	0	1498973	0.215	100000.000	100000.000	0.000	0.000	0.000	0.000	0.000	16.610	93	233	93	233	316	2384	100	403	"Y384"
0	0	0	7	8	3	"Ripk1"	"Q13546"	14700	10650	200	4775	4788	335	6	4519	4519	4604	1303	28	0	0	0	1513073	0.141	100000.000	100000.000	0.000	0.000	0.000	0.000	0.000	16.610	256	269	256	269	316	2384	100	404	"Y384"
0	0	0	7	9	3	"Ripk1"	"Q13546"	15200	10650	200	4754	4772	399	8	4461	4461	4477	575	12	21	2	0	1507877	0.513	100000.000	100000.000	0.000	0.000	0.000	0.000	0.000	16.610	293	311	293	311	316	2384	100	405	"Y384"
0	0	0	7	1	4	"Shc1"	"P29353"	11200	11290	200	4317	4455	812	18	4389	4389	4432	737	16	8	1	0	1407676	0.031	100000.000	100000.000	0.000	0.000	0.000	0.000	0.000	16.610	-72	66	-72	66	316	2384	100	406	"S36"
0	0	0	7	2	4	"Shc1"	"P29353"	11700	11290	200	4384	4385	423	9	4453	4453	4480	1088	24	0	0	0	1385739	-0.087	100000.000	100000.000	0.000	0.000	0.000	0.000	0.000	16.610	-69	-68	-69	-68	316	2384	100	407	"S36"
0	0	0	7	3	4	"Shc1"	"P29353"	12200	11290	200	4476	4550	956	21	4494	4494	4530	1061	23	2	1	0	1437886	0.019	100000.000	100000.000	0.000	0.000	0.000	0.000	0.000	16.610	-18	56	-18	56	316	2384	100	408	"S36"
0	0	0	7	4	4	"SMAD3"	"Q15796"	12700	11290	200	4429	4570	1638	35	4573	4573	4594	493	10	6	1	0	1443991	-0.049	100000.000	100000.000	0.000	0.000	0.000	0.000	0.000	16.610	-144	-3	-144	-3	316	2384	100	409	"S204"
0	0	0	7	5	4	"SMAD3"	"Q15796"	13200	11290	200	4416	4470	342	7	4555	4555	4582	670	14	2	0	0	1412508	-0.167	100000.000	100000.000	0.000	0.000	0.000	0.000	0.000	16.610	-139	-85	-139	-85	316	2384	100	410	"S204"
0	0	0	7	6	4	"SMAD3"	"Q15796"	13700	11290	200	4471	4524	410	9	4564	4564	4591	694	15	3	0	0	1429563	-0.097	100000.000	100000.000	0.000	0.000	0.000	0.000	0.000	16.610	-93	-40	-93	-40	316	2384	100	411	"S204"
0	0	0	7	7	4	"TAK1 "	"O43318"	14200	11290	200	4607	4630	385	8	4754	4754	4758	519	10	4	0	0	1463181	-0.247	100000.000	100000.000	0.000	0.000	0.000	0.000	0.000	16.610	-147	-124	-147	-124	316	2384	100	412	"S192"
0	0	0	7	8	4	"TAK1 "	"O43318"	14700	11290	200	4711	4702	380	8	4658	4658	4661	493	10	9	0	0	1485830	0.083	100000.000	100000.000	0.000	0.000	0.000	0.000	0.000	16.610	53	44	53	44	316	2384	100	413	"S192"
0	0	0	7	9	4	"TAK1 "	"O43318"	15200	11290	200	4647	4636	353	7	4462	4462	4528	894	19	1	0	0	1464834	0.121	100000.000	100000.000	0.000	0.000	0.000	0.000	0.000	16.610	185	174	185	174	316	2384	100	414	"S192"
0	0	0	7	1	5	"ACC1"	"Q13085 "	11210	11920	130	4578	4655	603	12	4390	4390	4405	347	7	32	15	0	558582	0.720	100000.000	100000.000	0.000	0.000	0.000	0.000	0.000	16.610	188	265	188	265	120	940	100	415	"S29"
0	0	0	7	2	5	"ACC1"	"Q13085 "	11720	11920	200	4275	4437	965	21	4290	4290	4432	1335	30	1	1	0	1401977	0.004	100000.000	100000.000	0.000	0.000	0.000	0.000	0.000	16.610	-15	147	-15	147	316	2384	100	416	"S29"
0	0	0	7	3	5	"ACC1"	"Q13085 "	12220	11920	200	4256	4324	481	11	4220	4220	4301	729	16	6	0	0	1366501	0.032	100000.000	100000.000	0.000	0.000	0.000	0.000	0.000	16.610	36	104	36	104	316	2384	100	417	"S29"
0	0	0	7	4	5	"AR"	"P10275"	12730	11920	120	6085	5959	683	11	4219	4219	4239	323	7	92	90	0	715027	5.325	100000.000	100000.000	0.000	0.000	0.000	0.000	0.000	16.610	1866	1740	1866	1740	120	820	100	418	"Y363"
0	0	0	7	5	5	"AR"	"P10275"	13240	11920	120	6461	6385	771	12	4324	4324	4372	558	12	93	87	0	766200	3.608	100000.000	100000.000	0.000	0.000	0.000	0.000	0.000	16.610	2137	2061	2137	2061	120	820	100	419	"Y363"
0	0	0	7	6	5	"AR"	"P10275"	13740	11930	100	6945	6979	594	8	4398	4398	4450	1102	24	98	80	0	558301	2.295	100000.000	100000.000	0.000	0.000	0.000	0.000	0.000	16.610	2547	2581	2547	2581	80	560	100	420	"Y363"
0	0	0	7	7	5	"process-control__"	"GGSGGSGDYKDDDDK"	14220	11920	200	4758	4870	972	19	4743	4743	4765	778	16	3	0	0	1538917	0.135	100000.000	100000.000	0.000	0.000	0.000	0.000	0.000	16.610	15	127	15	127	316	2384	100	421	"process-control__"
0	0	0	7	8	5	"process-control__"	"GGSGGSGDYKDDDDK"	14720	11920	200	4730	4799	540	11	4774	4774	4839	1194	24	1	0	0	1516338	-0.034	100000.000	100000.000	0.000	0.000	0.000	0.000	0.000	16.610	-44	25	-44	25	316	2384	100	422	"process-control__"
0	0	0	7	9	5	"process-control__"	"GGSGGSGDYKDDDDK"	15220	11920	200	4820	4806	290	6	4727	4727	4712	507	10	5	0	0	1518741	0.185	100000.000	100000.000	0.000	0.000	0.000	0.000	0.000	16.610	93	79	93	79	316	2384	100	423	"process-control__"
0	0	0	7	1	6	"Ck2-B"	"Q5SRQ6"	11220	12580	200	4204	4243	492	11	4315	4315	4417	1022	23	0	0	0	1340864	-0.170	100000.000	100000.000	0.000	0.000	0.000	0.000	0.000	16.610	-111	-72	-111	-72	316	2384	100	424	"S228"
0	0	0	7	2	6	"Ck2-B"	"Q5SRQ6"	11720	12580	200	4305	4313	300	6	4385	4385	4465	1160	25	0	0	0	1362846	-0.131	100000.000	100000.000	0.000	0.000	0.000	0.000	0.000	16.610	-80	-72	-80	-72	316	2384	100	425	"S228"
0	0	0	7	3	6	"Ck2-B"	"Q5SRQ6"	12220	12580	200	4219	4227	367	8	4386	4386	4667	3363	72	0	0	0	1335836	-0.131	100000.000	100000.000	0.000	0.000	0.000	0.000	0.000	16.610	-167	-159	-167	-159	316	2384	100	426	"S228"
0	0	0	7	4	6	"CTNNB1"	"P35222"	12720	12580	200	4370	4530	1955	43	4399	4399	4442	612	13	6	0	0	1431625	0.144	100000.000	100000.000	0.000	0.000	0.000	0.000	0.000	16.610	-29	131	-29	131	316	2384	100	427	"S33"
0	0	0	7	5	6	"CTNNB1"	"P35222"	13230	12590	110	4822	4830	440	9	4422	4422	4492	675	15	21	1	0	386407	0.501	100000.000	100000.000	0.000	0.000	0.000	0.000	0.000	16.610	400	408	400	408	80	656	100	428	"S33"
0	0	0	7	6	6	"CTNNB1"	"P35222"	13720	12570	110	5010	5764	4393	76	4525	4525	4640	1452	31	5	3	0	461123	0.774	100000.000	100000.000	0.000	0.000	0.000	0.000	0.000	16.610	485	1239	485	1239	80	656	100	429	"S33"
0	0	0	7	7	6	"EGFR"	"P00533"	14220	12580	200	4734	4730	645	13	4776	4776	4779	750	15	1	0	0	1494537	-0.065	100000.000	100000.000	0.000	0.000	0.000	0.000	0.000	16.610	-42	-46	-42	-46	316	2384	100	430	"Y869"
0	0	0	7	8	6	"EGFR"	"P00533"	14720	12580	200	4787	4791	607	12	4750	4750	4873	1095	22	0	0	0	1514038	-0.075	100000.000	100000.000	0.000	0.000	0.000	0.000	0.000	16.610	37	41	37	41	316	2384	100	431	"Y869"
0	0	0	7	9	6	"EGFR"	"P00533"	15220	12580	200	4694	4710	307	6	4628	4628	4634	653	14	3	0	0	1488314	0.116	100000.000	100000.000	0.000	0.000	0.000	0.000	0.000	16.610	66	82	66	82	316	2384	100	432	"Y869"
-75	0	0	7	1	7	"empty"	"empty"	11200	13220	200	4506	4501	941	20	4383	4383	4498	1388	30	0	0	0	1422347	0.002	100000.000	100000.000	0.000	0.000	0.000	0.000	0.000	16.610	123	118	123	118	316	2384	100	433	"empty"
-75	0	0	7	2	7	"empty"	"empty"	11700	13220	200	4622	4575	423	9	4503	4503	4597	1311	28	0	0	0	1445741	-0.017	100000.000	100000.000	0.000	0.000	0.000	0.000	0.000	16.610	119	72	119	72	316	2384	100	434	"empty"
-75	0	0	7	3	7	"empty"	"empty"	12200	13220	200	4620	4619	327	7	4588	4588	4660	962	20	0	0	0	1459700	-0.043	100000.000	100000.000	0.000	0.000	0.000	0.000	0.000	16.610	32	31	32	31	316	2384	100	435	"empty"
-75	0	0	7	4	7	"empty"	"empty"	12700	13220	200	4664	4637	342	7	4579	4579	4613	911	19	0	0	0	1465323	0.026	100000.000	100000.000	0.000	0.000	0.000	0.000	0.000	16.610	85	58	85	58	316	2384	100	436	"empty"
-75	0	0	7	5	7	"empty"	"empty"	13200	13220	200	4814	4749	432	9	4671	4671	4689	682	14	6	0	0	1500529	0.088	100000.000	100000.000	0.000	0.000	0.000	0.000	0.000	16.610	143	78	143	78	316	2384	100	437	"empty"
-75	0	0	7	6	7	"empty"	"empty"	13700	13220	200	4685	4649	476	10	4562	4562	4618	599	12	12	0	0	1469197	0.052	100000.000	100000.000	0.000	0.000	0.000	0.000	0.000	16.610	123	87	123	87	316	2384	100	438	"empty"
0	0	0	7	7	7	"GLQAWPG-pS-AIPQFLG_GLQAWPGEAIPQFLG_80vs20"	"GLQAWPG-pS-AIPQFLG_GLQAWPGEAIPQFLG_80vs20"	14210	13200	130	5371	8929	5308	59	4809	4809	4784	492	10	55	41	0	1071481	8.425	100000.000	100000.000	0.000	0.000	0.000	0.000	0.000	16.610	562	4120	562	4120	120	940	100	439	"GLQAWPG-pS-AIPQFLG_GLQAWPGEAIPQFLG_80vs20"
0	0	0	7	8	7	"GLQAWPG-pS-AIPQFLG_GLQAWPGEAIPQFLG_80vs20"	"GLQAWPG-pS-AIPQFLG_GLQAWPGEAIPQFLG_80vs20"	14710	13190	130	5258	8368	5078	60	4675	4675	4656	363	7	58	43	0	1004176	10.226	100000.000	100000.000	0.000	0.000	0.000	0.000	0.000	16.610	583	3693	583	3693	120	940	100	440	"GLQAWPG-pS-AIPQFLG_GLQAWPGEAIPQFLG_80vs20"
0	0	0	7	9	7	"GLQAWPG-pS-AIPQFLG_GLQAWPGEAIPQFLG_80vs20"	"GLQAWPG-pS-AIPQFLG_GLQAWPGEAIPQFLG_80vs20"	15210	13220	140	4950	8316	5022	60	4526	4526	4573	921	20	38	37	0	1297346	4.064	100000.000	100000.000	0.000	0.000	0.000	0.000	0.000	16.610	424	3790	424	3790	156	1140	100	441	"GLQAWPG-pS-AIPQFLG_GLQAWPGEAIPQFLG_80vs20"
0	0	0	8	1	1	"Bim"	"O43521"	15690	9350	200	4431	4463	519	11	4395	4395	4449	1066	23	0	0	0	1410385	0.013	100000.000	100000.000	0.000	0.000	0.000	0.000	0.000	16.610	36	68	36	68	316	2384	100	442	"S69"
0	0	0	8	2	1	"Bim"	"O43521"	16190	9360	70	5040	4992	403	8	4415	4415	4462	683	15	43	3	0	159739	0.776	100000.000	100000.000	0.000	0.000	0.000	0.000	0.000	16.610	625	577	625	577	32	236	100	443	"S69"
0	0	0	8	3	1	"Bim"	"O43521"	16690	9350	70	5191	6058	5642	93	4485	4485	4519	625	13	53	6	0	193856	2.462	100000.000	100000.000	0.000	0.000	0.000	0.000	0.000	16.610	706	1573	706	1573	32	236	100	444	"S69"
0	0	0	8	4	1	"caspase-8"	"Q14790 "	17180	9350	200	4606	4741	1177	24	4644	4644	4647	424	9	11	2	0	1498104	0.222	100000.000	100000.000	0.000	0.000	0.000	0.000	0.000	16.610	-38	97	-38	97	316	2384	100	445	"Y448"
0	0	0	8	5	1	"caspase-8"	"Q14790 "	17680	9360	200	4632	4664	342	7	4678	4678	4710	796	16	1	0	0	1473813	-0.058	100000.000	100000.000	0.000	0.000	0.000	0.000	0.000	16.610	-46	-14	-46	-14	316	2384	100	446	"Y448"
0	0	0	8	6	1	"caspase-8"	"Q14790 "	18170	9360	200	4669	4694	338	7	4718	4718	4745	390	8	10	1	0	1483454	-0.131	100000.000	100000.000	0.000	0.000	0.000	0.000	0.000	16.610	-49	-24	-49	-24	316	2384	100	447	"Y448"
0	0	0	8	7	1	"Cdc2"	"P06493"	18670	9360	200	4952	4981	348	6	4826	4826	4874	543	11	10	0	0	1574148	0.197	100000.000	100000.000	0.000	0.000	0.000	0.000	0.000	16.610	126	155	126	155	316	2384	100	448	"T161"
0	0	0	8	8	1	"Cdc2"	"P06493"	19170	9370	120	4999	5052	418	8	4790	4790	4872	934	19	3	1	0	606237	0.193	100000.000	100000.000	0.000	0.000	0.000	0.000	0.000	16.610	209	262	209	262	120	820	100	449	"T161"
0	0	0	8	9	1	"Cdc2"	"P06493"	19660	9370	200	4901	4945	422	8	4715	4715	4780	655	13	11	2	0	1562492	0.252	100000.000	100000.000	0.000	0.000	0.000	0.000	0.000	16.610	186	230	186	230	316	2384	100	450	"T161"
0	0	0	8	1	2	"FGFR1 "	"P11362"	15680	9990	200	4069	4208	1111	26	4288	4288	4405	1055	23	2	1	0	1329736	-0.187	100000.000	100000.000	0.000	0.000	0.000	0.000	0.000	16.610	-219	-80	-219	-80	316	2384	100	451	"Y653"
0	0	0	8	2	2	"FGFR1 "	"P11362"	16180	9990	200	4332	4363	332	7	4397	4397	4428	432	9	7	1	0	1378764	-0.150	100000.000	100000.000	0.000	0.000	0.000	0.000	0.000	16.610	-65	-34	-65	-34	316	2384	100	452	"Y653"
0	0	0	8	3	2	"FGFR1 "	"P11362"	16680	9990	200	4532	4583	423	9	4571	4571	4604	784	17	2	0	0	1448273	-0.027	100000.000	100000.000	0.000	0.000	0.000	0.000	0.000	16.610	-39	12	-39	12	316	2384	100	453	"Y653"
0	0	0	8	4	2	"GIT2"	"Q14161"	17180	10000	200	4700	4723	350	7	4679	4679	4690	386	8	11	2	0	1492343	0.085	100000.000	100000.000	0.000	0.000	0.000	0.000	0.000	16.610	21	44	21	44	316	2384	100	454	"Y492"
0	0	0	8	5	2	"GIT2"	"Q14161"	17680	10000	200	4784	4819	405	8	4739	4739	4771	568	11	7	1	0	1522939	0.085	100000.000	100000.000	0.000	0.000	0.000	0.000	0.000	16.610	45	80	45	80	316	2384	100	455	"Y492"
0	0	0	8	6	2	"GIT2"	"Q14161"	18180	10000	200	4867	4900	501	10	4819	4819	4845	558	11	6	1	0	1548397	0.099	100000.000	100000.000	0.000	0.000	0.000	0.000	0.000	16.610	48	81	48	81	316	2384	100	456	"Y492"
0	0	0	8	7	2	"Grb2"	"P62993"	18670	10000	200	4714	4757	485	10	4937	4937	5004	1006	20	1	0	0	1503327	-0.246	100000.000	100000.000	0.000	0.000	0.000	0.000	0.000	16.610	-223	-180	-223	-180	316	2384	100	457	"Y7"
0	0	0	8	8	2	"Grb2"	"P62993"	19170	10000	200	4654	4661	492	10	4864	4864	4964	1353	27	0	0	0	1472821	-0.224	100000.000	100000.000	0.000	0.000	0.000	0.000	0.000	16.610	-210	-203	-210	-203	316	2384	100	458	"Y7"
0	0	0	8	9	2	"Grb2"	"P62993"	19670	10010	200	4643	4707	586	12	4777	4777	4852	993	20	2	1	0	1487514	-0.146	100000.000	100000.000	0.000	0.000	0.000	0.000	0.000	16.610	-134	-70	-134	-70	316	2384	100	459	"Y7"
0	0	0	8	1	3	"IKK-gamma "	"Q9Y6K9"	15680	10630	200	4605	4509	480	10	4487	4487	4521	742	16	2	0	0	1424885	-0.016	100000.000	100000.000	0.000	0.000	0.000	0.000	0.000	16.610	118	22	118	22	316	2384	100	460	"S43"
0	0	0	8	2	3	"IKK-gamma "	"Q9Y6K9"	16180	10630	200	4647	4510	496	10	4595	4595	4643	1247	26	0	0	0	1425136	-0.107	100000.000	100000.000	0.000	0.000	0.000	0.000	0.000	16.610	52	-85	52	-85	316	2384	100	461	"S43"
0	0	0	8	3	3	"IKK-gamma "	"Q9Y6K9"	16670	10630	200	4575	4436	579	13	4688	4688	4702	414	8	4	0	0	1401728	-0.643	100000.000	100000.000	0.000	0.000	0.000	0.000	0.000	16.610	-113	-252	-113	-252	316	2384	100	462	"S43"
0	0	0	8	4	3	"IRAK1"	"P51617"	17160	10620	160	5022	5053	432	8	4789	4789	4942	2522	51	0	0	0	1051038	0.044	100000.000	100000.000	0.000	0.000	0.000	0.000	0.000	16.610	233	264	233	264	208	1512	100	463	"T387"
0	0	0	8	5	3	"IRAK1"	"P51617"	17670	10640	200	4815	4845	377	7	4801	4801	4834	833	17	1	0	0	1530977	0.013	100000.000	100000.000	0.000	0.000	0.000	0.000	0.000	16.610	14	44	14	44	316	2384	100	464	"T387"
0	0	0	8	6	3	"IRAK1"	"P51617"	18170	10640	200	4754	4777	346	7	4816	4816	4885	1193	24	0	0	0	1509558	-0.091	100000.000	100000.000	0.000	0.000	0.000	0.000	0.000	16.610	-62	-39	-62	-39	316	2384	100	465	"T387"
0	0	0	8	7	3	"Lck"	"P06239"	18670	10640	200	4801	4846	579	11	4921	4921	4966	855	17	1	1	0	1531421	-0.140	100000.000	100000.000	0.000	0.000	0.000	0.000	0.000	16.610	-120	-75	-120	-75	316	2384	100	466	"Y394"
0	0	0	8	8	3	"Lck"	"P06239"	19170	10650	200	4646	4695	318	6	4796	4796	4856	849	17	1	0	0	1483678	-0.190	100000.000	100000.000	0.000	0.000	0.000	0.000	0.000	16.610	-150	-101	-150	-101	316	2384	100	467	"Y394"
0	0	0	8	9	3	"Lck"	"P06239"	19670	10650	200	4569	4698	1513	32	4696	4696	4756	594	12	2	1	0	1484664	-0.098	100000.000	100000.000	0.000	0.000	0.000	0.000	0.000	16.610	-127	2	-127	2	316	2384	100	468	"Y394"
0	0	0	8	1	4	"CDK2"	"P24941"	15690	11270	100	5953	5981	418	6	4573	4573	4706	1383	29	50	1	0	478494	0.922	100000.000	100000.000	0.000	0.000	0.000	0.000	0.000	16.610	1380	1408	1380	1408	80	560	100	469	"T160"
0	0	0	8	2	4	"CDK2"	"P24941"	16170	11290	140	5932	5786	659	11	4568	4568	4651	1280	27	57	0	0	902621	0.887	100000.000	100000.000	0.000	0.000	0.000	0.000	0.000	16.610	1364	1218	1364	1218	156	1140	100	470	"T160"
0	0	0	8	3	4	"CDK2"	"P24941"	16680	11290	150	6010	5994	922	15	4638	4638	4683	1349	28	51	3	0	935053	0.972	100000.000	100000.000	0.000	0.000	0.000	0.000	0.000	16.610	1372	1356	1372	1356	156	1272	100	471	"T160"
0	0	0	8	4	4	"MDM2"	"Q00987"	17180	11290	90	4908	4899	312	6	4762	4762	4807	650	13	7	0	0	254766	0.142	100000.000	100000.000	0.000	0.000	0.000	0.000	0.000	16.610	146	137	146	137	52	420	100	472	"S186/8"
0	0	0	8	5	4	"MDM2"	"Q00987"	17670	11280	200	4784	4902	1609	32	4771	4771	4819	681	14	3	1	0	1549181	0.122	100000.000	100000.000	0.000	0.000	0.000	0.000	0.000	16.610	13	131	13	131	316	2384	100	473	"S186/8"
0	0	0	8	6	4	"MDM2"	"Q00987"	18170	11290	200	4806	4897	1232	25	4868	4868	4910	762	15	2	0	0	1547563	-0.017	100000.000	100000.000	0.000	0.000	0.000	0.000	0.000	16.610	-62	29	-62	29	316	2384	100	474	"S186/8"
0	0	0	8	7	4	"NFkB-p65 "	"Q04206"	18680	11290	110	7638	7901	1716	21	4973	4973	5064	1115	22	98	80	0	632068	2.544	100000.000	100000.000	0.000	0.000	0.000	0.000	0.000	16.610	2665	2928	2665	2928	80	656	100	475	"S536"
0	0	0	8	8	4	"NFkB-p65 "	"Q04206"	19180	11290	110	8124	8212	962	11	4762	4762	4812	606	12	100	100	0	656976	5.611	100000.000	100000.000	0.000	0.000	0.000	0.000	0.000	16.610	3362	3450	3362	3450	80	656	100	476	"S536"
0	0	0	8	9	4	"NFkB-p65 "	"Q04206"	19680	11300	100	9137	9391	2387	25	4619	4619	4659	380	8	96	96	0	751314	12.453	100000.000	100000.000	0.000	0.000	0.000	0.000	0.000	16.610	4518	4772	4518	4772	80	560	100	477	"S536"
0	0	0	8	1	5	"PLCG2"	"P16885"	15670	11920	100	5484	5514	417	7	4815	4815	4877	970	19	23	0	0	441157	0.657	100000.000	100000.000	0.000	0.000	0.000	0.000	0.000	16.610	669	699	669	699	80	560	100	478	"Y759"
0	0	0	8	2	5	"PLCG2"	"P16885"	16160	11900	110	5634	5498	488	8	4783	4783	4831	907	18	45	0	0	439814	0.735	100000.000	100000.000	0.000	0.000	0.000	0.000	0.000	16.610	851	715	851	715	80	656	100	479	"Y759"
0	0	0	8	3	5	"PLCG2"	"P16885"	16660	11930	100	5759	5739	555	9	4833	4833	4965	1601	32	8	0	0	459130	0.483	100000.000	100000.000	0.000	0.000	0.000	0.000	0.000	16.610	926	906	926	906	80	560	100	480	"Y759"
0	0	0	8	4	5	"pyk2"	"Q14289"	17160	11900	80	4810	5333	3449	64	4777	4777	4777	288	6	21	5	0	277308	1.931	100000.000	100000.000	0.000	0.000	0.000	0.000	0.000	16.610	33	556	33	556	52	340	100	481	"S213"
0	0	0	8	5	5	"pyk2"	"Q14289"	17660	11920	200	4851	4923	589	11	4759	4759	4803	630	13	5	1	0	1555540	0.190	100000.000	100000.000	0.000	0.000	0.000	0.000	0.000	16.610	92	164	92	164	316	2384	100	482	"S213"
0	0	0	8	6	5	"pyk2"	"Q14289"	18160	11920	200	4767	4820	359	7	4745	4745	4796	609	12	4	1	0	1522965	0.039	100000.000	100000.000	0.000	0.000	0.000	0.000	0.000	16.610	22	75	22	75	316	2384	100	483	"S213"
0	0	0	8	7	5	"SOC3"	"O14543"	18660	11920	200	4811	4861	393	8	4877	4877	4942	898	18	2	1	0	1535923	-0.090	100000.000	100000.000	0.000	0.000	0.000	0.000	0.000	16.610	-66	-16	-66	-16	316	2384	100	484	"Y221"
0	0	0	8	8	5	"SOC3"	"O14543"	19160	11930	200	4544	4744	1796	37	4676	4676	4723	610	12	4	2	0	1499030	0.034	100000.000	100000.000	0.000	0.000	0.000	0.000	0.000	16.610	-132	68	-132	68	316	2384	100	485	"Y221"
0	0	0	8	9	5	"SOC3"	"O14543"	19660	11930	200	4604	4701	515	10	4609	4609	4669	621	13	6	2	0	1485567	0.052	100000.000	100000.000	0.000	0.000	0.000	0.000	0.000	16.610	-5	92	-5	92	316	2384	100	486	"Y221"
0	0	0	8	1	6	"STAT4"	"Q14765"	15650	12550	200	4822	4778	435	9	4607	4607	4619	647	14	6	1	0	1509737	0.246	100000.000	100000.000	0.000	0.000	0.000	0.000	0.000	16.610	215	171	215	171	316	2384	100	487	"Y693"
0	0	0	8	2	6	"STAT4"	"Q14765"	16160	12550	200	4852	4914	867	17	4689	4689	4694	662	14	6	1	0	1552838	0.332	100000.000	100000.000	0.000	0.000	0.000	0.000	0.000	16.610	163	225	163	225	316	2384	100	488	"Y693"
0	0	0	8	3	6	"STAT4"	"Q14765"	16660	12560	200	4795	4844	681	14	4748	4748	4749	366	7	16	3	0	1530626	0.260	100000.000	100000.000	0.000	0.000	0.000	0.000	0.000	16.610	47	96	47	96	316	2384	100	489	"Y693"
0	0	0	8	4	6	"STMN1"	"P16949"	17160	12560	200	4225	4443	1644	37	4777	4777	4821	883	18	1	1	0	1404132	-0.428	100000.000	100000.000	0.000	0.000	0.000	0.000	0.000	16.610	-552	-334	-552	-334	316	2384	100	490	"S24"
0	0	0	8	5	6	"STMN1"	"P16949"	17660	12560	200	4305	4336	392	9	4774	4774	4863	1255	25	0	0	0	1370245	-0.420	100000.000	100000.000	0.000	0.000	0.000	0.000	0.000	16.610	-469	-438	-469	-438	316	2384	100	491	"S24"
0	0	0	8	6	6	"STMN1"	"P16949"	18160	12570	200	4375	4403	461	10	4771	4771	4851	1120	23	1	0	0	1391419	-0.400	100000.000	100000.000	0.000	0.000	0.000	0.000	0.000	16.610	-396	-368	-396	-368	316	2384	100	492	"S24"
0	0	0	8	7	6	"GIT2"	"Q14161"	18660	12570	200	4822	4853	375	7	4871	4871	4949	936	18	1	0	0	1533507	-0.103	100000.000	100000.000	0.000	0.000	0.000	0.000	0.000	16.610	-49	-18	-49	-18	316	2384	100	493	"Y592"
0	0	0	8	8	6	"GIT2"	"Q14161"	19170	12580	200	4568	4581	354	7	4751	4751	4827	832	17	0	0	0	1447548	-0.296	100000.000	100000.000	0.000	0.000	0.000	0.000	0.000	16.610	-183	-170	-183	-170	316	2384	100	494	"Y592"
0	0	0	8	9	6	"GIT2"	"Q14161"	19670	12580	200	4620	4761	1060	22	4670	4670	4763	972	20	2	1	0	1504583	-0.002	100000.000	100000.000	0.000	0.000	0.000	0.000	0.000	16.610	-50	91	-50	91	316	2384	100	495	"Y592"
-75	0	0	8	1	7	"empty"	"empty"	15660	13220	200	4403	4426	285	6	4529	4529	4543	410	9	5	0	0	1398718	-0.285	100000.000	100000.000	0.000	0.000	0.000	0.000	0.000	16.610	-126	-103	-126	-103	316	2384	100	496	"empty"
-75	0	0	8	2	7	"empty"	"empty"	16160	13220	200	4601	4642	570	12	4628	4628	4628	797	17	1	1	0	1466757	0.018	100000.000	100000.000	0.000	0.000	0.000	0.000	0.000	16.610	-27	14	-27	14	316	2384	100	497	"empty"
-75	0	0	8	3	7	"empty"	"empty"	16660	13220	200	4741	4743	756	15	4719	4719	4711	690	14	1	0	0	1498905	0.046	100000.000	100000.000	0.000	0.000	0.000	0.000	0.000	16.610	22	24	22	24	316	2384	100	498	"empty"
-75	0	0	8	4	7	"empty"	"empty"	17160	13220	200	4853	4823	376	7	4788	4788	4851	1104	22	0	0	0	1524147	-0.025	100000.000	100000.000	0.000	0.000	0.000	0.000	0.000	16.610	65	35	65	35	316	2384	100	499	"empty"
-75	0	0	8	5	7	"empty"	"empty"	17660	13220	200	4880	4988	1748	35	4801	4801	4871	948	19	2	0	0	1576265	0.123	100000.000	100000.000	0.000	0.000	0.000	0.000	0.000	16.610	79	187	79	187	316	2384	100	500	"empty"
-75	0	0	8	6	7	"empty"	"empty"	18160	13220	200	4955	4996	508	10	4935	4935	5002	950	18	1	0	0	1578775	-0.006	100000.000	100000.000	0.000	0.000	0.000	0.000	0.000	16.610	20	61	20	61	316	2384	100	501	"empty"
0	0	0	8	7	7	"Control-Spot"	"Mouse_IgG"	18670	13230	180	9329	8515	2660	31	4935	4935	5175	1249	24	75	71	0	2179775	2.674	100000.000	100000.000	0.000	0.000	0.000	0.000	0.000	16.610	4394	3580	4394	3580	256	1924	100	502	"Control-Spot"
0	0	0	8	8	7	"Control-Spot"	"Mouse_IgG"	19160	13230	180	8809	8194	1954	23	4857	4857	5252	1331	25	78	72	0	2097541	2.210	100000.000	100000.000	0.000	0.000	0.000	0.000	0.000	16.610	3952	3337	3952	3337	256	1924	100	503	"Control-Spot"
0	0	0	8	9	7	"Control-Spot"	"Mouse_IgG"	19670	13220	150	10145	10913	5220	47	4713	4713	4811	994	20	97	96	0	1702499	6.139	100000.000	100000.000	0.000	0.000	0.000	0.000	0.000	16.610	5432	6200	5432	6200	156	1272	100	504	"Control-Spot"
0	0	0	9	1	1	"AMPK1"	"Q13131"	2190	13700	90	9997	9887	1975	19	5564	5564	5414	1074	19	92	90	0	514102	4.165	100000.000	100000.000	0.000	0.000	0.000	0.000	0.000	16.610	4433	4323	4433	4323	52	420	100	505	"T174/5"
0	0	0	9	2	1	"AMPK1"	"Q13131"	2690	13720	90	9225	9358	954	10	5136	5136	5381	1806	33	98	78	0	486606	2.202	100000.000	100000.000	0.000	0.000	0.000	0.000	0.000	16.610	4089	4222	4089	4222	52	420	100	506	"T174/5"
0	0	0	9	3	1	"AMPK1"	"Q13131"	3190	13710	100	9468	9245	2256	24	5237	5237	5302	563	10	86	85	0	739575	7.004	100000.000	100000.000	0.000	0.000	0.000	0.000	0.000	16.610	4231	4008	4231	4008	80	560	100	507	"T174/5"
0	0	0	9	4	1	"aura"	"O14965"	3690	13710	160	5862	5962	713	11	5434	5434	5383	694	12	43	9	0	1240178	0.834	100000.000	100000.000	0.000	0.000	0.000	0.000	0.000	16.610	428	528	428	528	208	1512	100	508	"T287"
0	0	0	9	5	1	"aura"	"O14965"	4190	13720	160	5870	6058	1047	17	5352	5352	5268	656	12	43	27	0	1260124	1.204	100000.000	100000.000	0.000	0.000	0.000	0.000	0.000	16.610	518	706	518	706	208	1512	100	509	"T287"
0	0	0	9	6	1	"aura"	"O14965"	4690	13720	150	6334	6199	1386	22	5090	5090	5094	880	17	55	14	0	967035	1.256	100000.000	100000.000	0.000	0.000	0.000	0.000	0.000	16.610	1244	1109	1244	1109	156	1272	100	510	"T287"
0	0	0	9	7	1	"CFTR"	"P13569"	5190	13710	200	5296	5348	933	17	4891	4891	5033	1171	23	10	1	0	1689978	0.269	100000.000	100000.000	0.000	0.000	0.000	0.000	0.000	16.610	405	457	405	457	316	2384	100	511	"S737"
0	0	0	9	8	1	"CFTR"	"P13569"	5690	13710	200	5456	5524	1115	20	4841	4841	4954	723	14	38	1	0	1745435	0.788	100000.000	100000.000	0.000	0.000	0.000	0.000	0.000	16.610	615	683	615	683	316	2384	100	512	"S737"
0	0	0	9	9	1	"CFTR"	"P13569"	6190	13710	70	5713	5766	790	13	5368	5368	5401	804	14	15	3	0	184527	0.454	100000.000	100000.000	0.000	0.000	0.000	0.000	0.000	16.610	345	398	345	398	32	236	100	513	"S737"
0	0	0	9	1	2	"CREB "	"P16220"	2180	14340	160	10473	9406	2626	27	5704	5704	5639	1440	25	66	60	0	1956531	2.616	100000.000	100000.000	0.000	0.000	0.000	0.000	0.000	16.610	4769	3702	4769	3702	208	1512	100	514	"S133"
0	0	0	9	2	2	"CREB "	"P16220"	2670	14360	120	11613	11082	1615	14	5757	5757	5714	674	11	95	93	0	1329819	7.964	100000.000	100000.000	0.000	0.000	0.000	0.000	0.000	16.610	5856	5325	5856	5325	120	820	100	515	"S133"
0	0	0	9	3	2	"CREB "	"P16220"	3180	14360	120	11114	10838	1845	17	5627	5627	5526	482	8	94	94	0	1300607	11.021	100000.000	100000.000	0.000	0.000	0.000	0.000	0.000	16.610	5487	5211	5487	5211	120	820	100	516	"S133"
0	0	0	9	4	2	"blank-control__"	"AA"	3670	14350	200	5638	5643	573	10	5393	5393	5317	927	17	5	1	0	1783275	0.352	100000.000	100000.000	0.000	0.000	0.000	0.000	0.000	16.610	245	250	245	250	316	2384	100	517	"blank-control__"
0	0	0	9	5	2	"blank-control__"	"AA"	4170	14350	200	5334	5332	446	8	5317	5317	5340	1683	31	0	0	0	1684758	-0.005	100000.000	100000.000	0.000	0.000	0.000	0.000	0.000	16.610	17	15	17	15	316	2384	100	518	"blank-control__"
0	0	0	9	6	2	"blank-control__"	"AA"	4670	14340	90	5418	5519	588	10	5095	5095	5139	448	8	38	21	0	286997	0.848	100000.000	100000.000	0.000	0.000	0.000	0.000	0.000	16.610	323	424	323	424	52	420	100	519	"blank-control__"
0	0	0	9	7	2	"IKK-alpha "	"O15111"	5180	14360	170	6963	6870	724	10	5069	5069	5194	1099	21	86	30	0	1428995	1.525	100000.000	100000.000	0.000	0.000	0.000	0.000	0.000	16.610	1894	1801	1894	1801	208	1660	100	520	"S180"
0	0	0	9	8	2	"IKK-alpha "	"O15111"	5680	14370	170	6960	7193	1494	20	5167	5167	5220	1239	23	77	21	0	1496181	1.592	100000.000	100000.000	0.000	0.000	0.000	0.000	0.000	16.610	1793	2026	1793	2026	208	1660	100	521	"S180"
0	0	0	9	9	2	"IKK-alpha "	"O15111"	6180	14370	160	6638	7079	3420	48	5053	5053	5098	966	18	84	29	0	1472386	2.051	100000.000	100000.000	0.000	0.000	0.000	0.000	0.000	16.610	1585	2026	1585	2026	208	1512	100	522	"S180"
0	0	0	9	1	3	"JAK2"	"O60674"	2160	15000	130	8282	8463	1024	12	5833	5833	5836	1451	24	95	30	0	1015570	1.810	100000.000	100000.000	0.000	0.000	0.000	0.000	0.000	16.610	2449	2630	2449	2630	120	940	100	523	"Y119"
0	0	0	9	2	3	"JAK2"	"O60674"	2670	14990	140	7634	7392	1012	13	5759	5759	5647	570	10	78	73	0	1153214	3.061	100000.000	100000.000	0.000	0.000	0.000	0.000	0.000	16.610	1875	1633	1875	1633	156	1140	100	524	"Y119"
0	0	0	9	3	3	"JAK2"	"O60674"	3170	14990	140	7902	7617	877	11	5682	5682	5565	511	9	85	81	0	1188289	4.016	100000.000	100000.000	0.000	0.000	0.000	0.000	0.000	16.610	2220	1935	2220	1935	156	1140	100	525	"Y119"
0	0	0	9	4	3	"K8"	"P05787"	3660	14990	200	5446	5531	820	14	5498	5498	5416	636	11	6	2	0	1747686	0.181	100000.000	100000.000	0.000	0.000	0.000	0.000	0.000	16.610	-52	33	-52	33	316	2384	100	526	"Y267"
0	0	0	9	5	3	"K8"	"P05787"	4160	15000	200	5040	5110	479	9	5389	5389	5325	637	11	4	0	0	1614728	-0.338	100000.000	100000.000	0.000	0.000	0.000	0.000	0.000	16.610	-349	-279	-349	-279	316	2384	100	527	"Y267"
0	0	0	9	6	3	"K8"	"P05787"	4660	15000	200	4952	4997	584	11	5140	5140	5214	701	13	7	1	0	1578976	-0.310	100000.000	100000.000	0.000	0.000	0.000	0.000	0.000	16.610	-188	-143	-188	-143	316	2384	100	528	"Y267"
0	0	0	9	7	3	"blank-control__"	"AA"	5170	15000	200	4827	4891	441	9	5084	5084	5210	1106	21	0	0	0	1545666	-0.288	100000.000	100000.000	0.000	0.000	0.000	0.000	0.000	16.610	-257	-193	-257	-193	316	2384	100	529	"blank-control__"
0	0	0	9	8	3	"blank-control__"	"AA"	5670	15000	200	4654	4698	393	8	5071	5071	5161	1293	25	0	0	0	1484580	-0.358	100000.000	100000.000	0.000	0.000	0.000	0.000	0.000	16.610	-417	-373	-417	-373	316	2384	100	530	"blank-control__"
0	0	0	9	9	3	"blank-control__"	"AA"	6170	15010	200	4476	4563	498	10	4968	4968	4995	705	14	0	0	0	1441776	-0.613	100000.000	100000.000	0.000	0.000	0.000	0.000	0.000	16.610	-492	-405	-492	-405	316	2384	100	531	"blank-control__"
0	0	0	9	1	4	"Mnk1"	"Q9BUB5"	2140	15640	160	5675	6246	1881	30	5331	5331	5385	1875	34	25	13	0	1299072	0.459	100000.000	100000.000	0.000	0.000	0.000	0.000	0.000	16.610	344	915	344	915	208	1512	100	532	"T255"
0	0	0	9	2	4	"Mnk1"	"Q9BUB5"	2640	15660	160	5282	5947	1638	27	5147	5147	5249	865	16	29	24	0	1236958	0.807	100000.000	100000.000	0.000	0.000	0.000	0.000	0.000	16.610	135	800	135	800	208	1512	100	533	"T255"
0	0	0	9	3	4	"Mnk1"	"Q9BUB5"	3170	15640	80	7500	7529	1040	13	5105	5105	5265	841	15	88	86	0	391497	2.692	100000.000	100000.000	0.000	0.000	0.000	0.000	0.000	16.610	2395	2424	2395	2424	52	340	100	534	"T255"
0	0	0	9	4	4	"NFkB-p100 "	"Q00653"	3660	15630	110	7093	7163	1871	26	5242	5242	5352	1239	23	66	30	0	573027	1.462	100000.000	100000.000	0.000	0.000	0.000	0.000	0.000	16.610	1851	1921	1851	1921	80	656	100	535	"S108"
0	0	0	9	5	4	"NFkB-p100 "	"Q00653"	4160	15620	130	6251	6534	1482	22	5537	5537	5387	993	18	43	25	0	784081	1.155	100000.000	100000.000	0.000	0.000	0.000	0.000	0.000	16.610	714	997	714	997	120	940	100	536	"S108"
0	0	0	9	6	4	"NFkB-p100 "	"Q00653"	4650	15630	90	6877	7099	1706	24	5475	5475	5310	1411	26	50	15	0	369129	1.268	100000.000	100000.000	0.000	0.000	0.000	0.000	0.000	16.610	1402	1624	1402	1624	52	420	100	537	"S108"
0	0	0	9	7	4	"PIK3R1 "	"P27986"	5170	15620	130	5225	5427	1426	26	5429	5429	5433	1565	28	2	1	0	651189	-0.004	100000.000	100000.000	0.000	0.000	0.000	0.000	0.000	16.610	-204	-2	-204	-2	120	940	100	538	"Y556"
0	0	0	9	8	4	"PIK3R1 "	"P27986"	5670	15630	200	5325	5306	511	9	5322	5322	5298	680	12	4	0	0	1676665	0.012	100000.000	100000.000	0.000	0.000	0.000	0.000	0.000	16.610	3	-16	3	-16	316	2384	100	539	"Y556"
0	0	0	9	9	4	"PIK3R1 "	"P27986"	6180	15650	90	5382	5414	563	10	5283	5283	5283	1709	32	1	0	0	281508	0.077	100000.000	100000.000	0.000	0.000	0.000	0.000	0.000	16.610	99	131	99	131	52	420	100	540	"Y556"
0	0	0	9	1	5	"blank-control__"	"AA"	2160	16240	130	5864	6656	5060	76	5844	5844	5839	1250	21	3	2	0	798712	0.654	100000.000	100000.000	0.000	0.000	0.000	0.000	0.000	16.610	20	812	20	812	120	940	100	541	"blank-control__"
0	0	0	9	2	5	"blank-control__"	"AA"	2650	16250	200	5896	5937	907	15	5711	5711	5731	1601	27	1	0	0	1876148	0.129	100000.000	100000.000	0.000	0.000	0.000	0.000	0.000	16.610	185	226	185	226	316	2384	100	542	"blank-control__"
0	0	0	9	3	5	"blank-control__"	"AA"	3150	16260	200	5675	5693	591	10	5654	5654	5600	882	15	4	1	0	1799019	0.105	100000.000	100000.000	0.000	0.000	0.000	0.000	0.000	16.610	21	39	21	39	316	2384	100	543	"blank-control__"
0	0	0	9	4	5	"Rack1"	"P63244"	3650	16260	200	5809	6214	1928	31	5511	5511	5472	734	13	25	12	0	1963602	1.011	100000.000	100000.000	0.000	0.000	0.000	0.000	0.000	16.610	298	703	298	703	316	2384	100	544	"y52"
0	0	0	9	5	5	"Rack1"	"P63244"	4160	16280	70	5970	6038	254	4	5260	5260	5341	652	12	68	3	0	193229	1.069	100000.000	100000.000	0.000	0.000	0.000	0.000	0.000	16.610	710	778	710	778	32	236	100	545	"y52"
0	0	0	9	6	5	"Rack1"	"P63244"	4660	16270	120	5561	5549	453	8	5138	5138	5274	1579	29	0	0	0	665917	0.174	100000.000	100000.000	0.000	0.000	0.000	0.000	0.000	16.610	423	411	423	411	120	820	100	546	"y52"
0	0	0	9	7	5	"Shc1"	"P29353"	5160	16290	80	7584	7502	1444	19	5080	5080	5046	336	6	90	90	0	390079	7.310	100000.000	100000.000	0.000	0.000	0.000	0.000	0.000	16.610	2504	2422	2504	2422	52	340	100	547	"Y349"
0	0	0	9	8	5	"Shc1"	"P29353"	5660	16300	80	7251	7223	1271	17	4855	4855	4883	424	8	90	88	0	375584	5.519	100000.000	100000.000	0.000	0.000	0.000	0.000	0.000	16.610	2396	2368	2396	2368	52	340	100	548	"Y349"
0	0	0	9	9	5	"Shc1"	"P29353"	6160	16290	80	7070	7108	873	12	4692	4692	4775	1109	23	94	63	0	369613	2.104	100000.000	100000.000	0.000	0.000	0.000	0.000	0.000	16.610	2378	2416	2378	2416	52	340	100	549	"Y349"
0	0	0	9	1	6	"Smad6"	"O43541"	2140	16880	200	5420	5516	925	16	5386	5386	5547	2043	36	1	0	0	1743061	-0.015	100000.000	100000.000	0.000	0.000	0.000	0.000	0.000	16.610	34	130	34	130	316	2384	100	550	"S435"
0	0	0	9	2	6	"Smad6"	"O43541"	2640	16890	200	5316	5509	1454	26	5285	5285	5432	1364	25	4	2	0	1740844	0.056	100000.000	100000.000	0.000	0.000	0.000	0.000	0.000	16.610	31	224	31	224	316	2384	100	551	"S435"
0	0	0	9	3	6	"Smad6"	"O43541"	3130	16900	100	5346	6370	5206	81	5213	5213	5325	1036	19	13	6	0	509591	1.009	100000.000	100000.000	0.000	0.000	0.000	0.000	0.000	16.610	133	1157	133	1157	80	560	100	552	"S435"
0	0	0	9	4	6	"TGFBR1"	"P36897"	3660	16900	100	5302	5375	1256	23	5276	5276	5305	644	12	7	5	0	430025	0.109	100000.000	100000.000	0.000	0.000	0.000	0.000	0.000	16.610	26	99	26	99	80	560	100	553	"T200"
0	0	0	9	5	6	"TGFBR1"	"P36897"	4140	16910	200	5424	5248	768	14	5401	5401	5369	840	15	3	1	0	1658446	-0.144	100000.000	100000.000	0.000	0.000	0.000	0.000	0.000	16.610	23	-153	23	-153	316	2384	100	554	"T200"
0	0	0	9	6	6	"TGFBR1"	"P36897"	4640	16910	200	5330	5218	849	16	5489	5489	5333	977	18	2	2	0	1648908	-0.118	100000.000	100000.000	0.000	0.000	0.000	0.000	0.000	16.610	-159	-271	-159	-271	316	2384	100	555	"T200"
0	0	0	9	7	6	"TrKA"	"P04629"	5150	16930	140	13578	12589	4043	32	5352	5352	5299	953	17	84	82	0	1963934	7.650	100000.000	100000.000	0.000	0.000	0.000	0.000	0.000	16.610	8226	7237	8226	7237	156	1140	100	556	"Y757"
0	0	0	9	8	6	"TrKA"	"P04629"	5650	16940	160	13342	10735	4486	41	5288	5288	5266	722	13	64	63	0	2232972	7.575	100000.000	100000.000	0.000	0.000	0.000	0.000	0.000	16.610	8054	5447	8054	5447	208	1512	100	557	"Y757"
0	0	0	9	9	6	"TrKA"	"P04629"	6150	16930	160	13332	11473	5213	45	5207	5207	5191	618	11	74	71	0	2386316	10.165	100000.000	100000.000	0.000	0.000	0.000	0.000	0.000	16.610	8125	6266	8125	6266	208	1512	100	558	"Y757"
-75	0	0	9	1	7	"empty"	"empty"	2160	17540	200	5694	5547	998	17	5560	5560	5534	1151	20	3	1	0	1752844	0.011	100000.000	100000.000	0.000	0.000	0.000	0.000	0.000	16.610	134	-13	134	-13	316	2384	100	559	"empty"
-75	0	0	9	2	7	"empty"	"empty"	2660	17540	200	5413	5753	3538	61	5286	5286	5439	1386	25	4	1	0	1817949	0.227	100000.000	100000.000	0.000	0.000	0.000	0.000	0.000	16.610	127	467	127	467	316	2384	100	560	"empty"
-75	0	0	9	3	7	"empty"	"empty"	3160	17540	200	5470	5475	870	15	5247	5247	5406	1398	25	5	2	0	1730163	0.049	100000.000	100000.000	0.000	0.000	0.000	0.000	0.000	16.610	223	228	223	228	316	2384	100	561	"empty"
-75	0	0	9	4	7	"empty"	"empty"	3660	17540	200	5500	5426	832	15	5394	5394	5393	1130	20	1	0	0	1714708	0.029	100000.000	100000.000	0.000	0.000	0.000	0.000	0.000	16.610	106	32	106	32	316	2384	100	562	"empty"
-75	0	0	9	5	7	"empty"	"empty"	4160	17550	200	5335	5319	537	10	5423	5423	5394	1166	21	0	0	0	1680875	-0.064	100000.000	100000.000	0.000	0.000	0.000	0.000	0.000	16.610	-88	-104	-88	-104	316	2384	100	563	"empty"
-75	0	0	9	6	7	"empty"	"empty"	4660	17550	200	5233	5266	511	9	5189	5189	5304	942	17	5	0	0	1664128	-0.040	100000.000	100000.000	0.000	0.000	0.000	0.000	0.000	16.610	44	77	44	77	316	2384	100	564	"empty"
-75	0	0	9	7	7	"empty"	"empty"	5160	17550	200	5152	5275	843	15	5255	5255	5346	799	14	7	0	0	1666980	-0.089	100000.000	100000.000	0.000	0.000	0.000	0.000	0.000	16.610	-103	20	-103	20	316	2384	100	565	"empty"
-75	0	0	9	8	7	"empty"	"empty"	5660	17550	200	5048	5039	518	10	5276	5276	5289	930	17	0	0	0	1592315	-0.269	100000.000	100000.000	0.000	0.000	0.000	0.000	0.000	16.610	-228	-237	-228	-237	316	2384	100	566	"empty"
-75	0	0	9	9	7	"empty"	"empty"	6160	17560	200	4885	4913	506	10	5243	5243	5174	716	13	1	0	0	1552641	-0.365	100000.000	100000.000	0.000	0.000	0.000	0.000	0.000	16.610	-358	-330	-358	-330	316	2384	100	567	"empty"
0	0	0	10	1	1	"PPP2CA "	"P67775"	6680	13800	120	5328	5421	1650	30	4938	4938	5005	710	14	19	4	0	650483	0.586	100000.000	100000.000	0.000	0.000	0.000	0.000	0.000	16.610	390	483	390	483	120	820	100	568	"T304"
0	0	0	10	2	1	"PPP2CA "	"P67775"	7180	13800	200	5012	4926	636	12	4809	4809	4858	944	19	5	0	0	1556508	0.072	100000.000	100000.000	0.000	0.000	0.000	0.000	0.000	16.610	203	117	203	117	316	2384	100	569	"T304"
0	0	0	10	3	1	"PPP2CA "	"P67775"	7690	13800	70	5211	5195	699	13	4848	4848	4777	585	12	50	9	0	166228	0.715	100000.000	100000.000	0.000	0.000	0.000	0.000	0.000	16.610	363	347	363	347	32	236	100	570	"T304"
0	0	0	10	4	1	"Rab4"	"P20338"	8190	13810	90	7390	7309	1353	18	4849	4849	4814	1202	24	82	53	0	380052	2.076	100000.000	100000.000	0.000	0.000	0.000	0.000	0.000	16.610	2541	2460	2541	2460	52	420	100	571	"S199"
0	0	0	10	5	1	"Rab4"	"P20338"	8680	13830	80	7367	7550	1334	17	4807	4807	4803	973	20	100	84	0	392612	2.823	100000.000	100000.000	0.000	0.000	0.000	0.000	0.000	16.610	2560	2743	2560	2743	52	340	100	572	"S199"
0	0	0	10	6	1	"Rab4"	"P20338"	9190	13820	90	7151	7217	1072	14	4663	4663	4599	426	9	98	98	0	375280	6.146	100000.000	100000.000	0.000	0.000	0.000	0.000	0.000	16.610	2488	2554	2488	2554	52	420	100	573	"S199"
0	0	0	10	7	1	"STAT1 "	"P42224"	9690	13820	200	4535	4555	948	20	4475	4475	4479	626	13	6	0	0	1439469	0.121	100000.000	100000.000	0.000	0.000	0.000	0.000	0.000	16.610	60	80	60	80	316	2384	100	574	"S727"
0	0	0	10	8	1	"STAT1 "	"P42224"	10200	13830	200	4567	4481	565	12	4508	4508	4462	1112	24	0	0	0	1415876	0.017	100000.000	100000.000	0.000	0.000	0.000	0.000	0.000	16.610	59	-27	59	-27	316	2384	100	575	"S727"
0	0	0	10	9	1	"STAT1 "	"P42224"	10700	13830	200	4571	4532	751	16	4482	4482	4451	851	19	2	1	0	1432245	0.095	100000.000	100000.000	0.000	0.000	0.000	0.000	0.000	16.610	89	50	89	50	316	2384	100	576	"S727"
0	0	0	10	1	2	"STAT4 "	"Q14765"	6680	14440	180	6834	7089	2281	32	4886	4886	4936	680	13	92	79	0	1814799	3.166	100000.000	100000.000	0.000	0.000	0.000	0.000	0.000	16.610	1948	2203	1948	2203	256	1924	100	577	"S722"
0	0	0	10	2	2	"STAT4 "	"Q14765"	7190	14450	180	6978	6835	894	13	4897	4897	4885	850	17	86	64	0	1749847	2.294	100000.000	100000.000	0.000	0.000	0.000	0.000	0.000	16.610	2081	1938	2081	1938	256	1924	100	578	"S722"
0	0	0	10	3	2	"STAT4 "	"Q14765"	7680	14440	180	7105	6976	1496	21	4903	4903	4809	587	12	92	82	0	1785912	3.692	100000.000	100000.000	0.000	0.000	0.000	0.000	0.000	16.610	2202	2073	2202	2073	256	1924	100	579	"S722"
0	0	0	10	4	2	"STMN1"	"P16949"	8180	14450	200	4647	4597	485	10	4820	4820	4732	1135	23	0	0	0	1452499	-0.119	100000.000	100000.000	0.000	0.000	0.000	0.000	0.000	16.610	-173	-223	-173	-223	316	2384	100	580	"S37"
0	0	0	10	5	2	"STMN1"	"P16949"	8690	14450	200	4521	4519	488	10	4632	4632	4628	499	10	5	0	0	1427993	-0.218	100000.000	100000.000	0.000	0.000	0.000	0.000	0.000	16.610	-111	-113	-111	-113	316	2384	100	581	"S37"
0	0	0	10	6	2	"STMN1"	"P16949"	9190	14460	200	4461	4697	2552	54	4510	4510	4578	1148	25	2	0	0	1484251	0.104	100000.000	100000.000	0.000	0.000	0.000	0.000	0.000	16.610	-49	187	-49	187	316	2384	100	582	"S37"
0	0	0	10	7	2	"ACC1"	"Q13085 "	9690	14470	70	5913	5835	560	9	4610	4610	4616	897	19	75	12	0	186724	1.359	100000.000	100000.000	0.000	0.000	0.000	0.000	0.000	16.610	1303	1225	1303	1225	32	236	100	583	"S1263"
0	0	0	10	8	2	"ACC1"	"Q13085 "	10190	14470	80	5439	5293	776	14	4559	4559	4582	1050	22	48	0	0	275233	0.677	100000.000	100000.000	0.000	0.000	0.000	0.000	0.000	16.610	880	734	880	734	52	340	100	584	"S1263"
0	0	0	10	9	2	"ACC1"	"Q13085 "	10680	14470	70	5545	5697	607	10	4556	4556	4506	464	10	87	53	0	182305	2.567	100000.000	100000.000	0.000	0.000	0.000	0.000	0.000	16.610	989	1141	989	1141	32	236	100	585	"S1263"
0	0	0	10	1	3	"TRAF6"	"Q9Y4K3"	6640	15040	110	4776	4900	534	10	4803	4803	5141	2597	50	1	0	0	392034	-0.093	100000.000	100000.000	0.000	0.000	0.000	0.000	0.000	16.610	-27	97	-27	97	80	656	100	586	"Y353"
0	0	0	10	2	3	"TRAF6"	"Q9Y4K3"	7160	15070	90	4991	5108	594	11	4727	4727	4780	523	10	42	13	0	265625	0.627	100000.000	100000.000	0.000	0.000	0.000	0.000	0.000	16.610	264	381	264	381	52	420	100	587	"Y353"
0	0	0	10	3	3	"TRAF6"	"Q9Y4K3"	7650	15030	120	5093	5276	1458	27	4945	4945	4917	912	18	5	3	0	633113	0.394	100000.000	100000.000	0.000	0.000	0.000	0.000	0.000	16.610	148	331	148	331	120	820	100	588	"Y353"
0	0	0	10	4	3	"BLNK"	"Q8WV28"	8150	15060	140	5097	5503	1435	26	4937	4937	4832	698	14	24	19	0	858445	0.961	100000.000	100000.000	0.000	0.000	0.000	0.000	0.000	16.610	160	566	160	566	156	1140	100	589	"Y72"
0	0	0	10	5	3	"BLNK"	"Q8WV28"	8670	15060	140	4966	5359	1046	19	4728	4728	4720	666	14	27	22	0	835936	0.959	100000.000	100000.000	0.000	0.000	0.000	0.000	0.000	16.610	238	631	238	631	156	1140	100	590	"Y72"
0	0	0	10	6	3	"BLNK"	"Q8WV28"	9150	15060	200	4847	5008	897	17	4674	4674	4673	1012	21	12	5	0	1582550	0.331	100000.000	100000.000	0.000	0.000	0.000	0.000	0.000	16.610	173	334	173	334	316	2384	100	591	"Y72"
0	0	0	10	7	3	"CD19"	"P15391"	9650	15070	200	4668	4612	480	10	4608	4608	4613	1271	27	0	0	0	1457241	-0.001	100000.000	100000.000	0.000	0.000	0.000	0.000	0.000	16.610	60	4	60	4	316	2384	100	592	"Y531"
0	0	0	10	8	3	"CD19"	"P15391"	10150	15070	200	4577	4668	997	21	4532	4532	4508	1032	22	5	1	0	1475189	0.155	100000.000	100000.000	0.000	0.000	0.000	0.000	0.000	16.610	45	136	45	136	316	2384	100	593	"Y531"
0	0	0	10	9	3	"CD19"	"P15391"	10650	15080	200	4528	4711	1726	36	4551	4551	4542	1186	26	4	1	0	1488798	0.142	100000.000	100000.000	0.000	0.000	0.000	0.000	0.000	16.610	-23	160	-23	160	316	2384	100	594	"Y531"
0	0	0	10	1	4	"p300"	"Q09472"	6660	15700	200	5110	5231	2036	38	5127	5127	5043	795	15	2	2	0	1652913	0.236	100000.000	100000.000	0.000	0.000	0.000	0.000	0.000	16.610	-17	104	-17	104	316	2384	100	595	"S2279"
0	0	0	10	2	4	"p300"	"Q09472"	7160	15710	200	4755	4743	614	12	4919	4919	4810	681	14	3	0	0	1498640	-0.098	100000.000	100000.000	0.000	0.000	0.000	0.000	0.000	16.610	-164	-176	-164	-176	316	2384	100	596	"S2279"
0	0	0	10	3	4	"p300"	"Q09472"	7660	15710	200	4781	4650	940	20	4790	4790	4729	1071	22	0	0	0	1469413	-0.074	100000.000	100000.000	0.000	0.000	0.000	0.000	0.000	16.610	-9	-140	-9	-140	316	2384	100	597	"S2279"
0	0	0	10	4	4	"fyn"	"P06241"	8160	15720	200	4481	4663	1074	23	4501	4501	4621	1055	22	4	0	0	1473418	0.040	100000.000	100000.000	0.000	0.000	0.000	0.000	0.000	16.610	-20	162	-20	162	316	2384	100	598	"Y420"
0	0	0	10	5	4	"fyn"	"P06241"	8660	15720	200	4415	4637	2072	44	4392	4392	4518	1165	25	1	1	0	1465362	0.102	100000.000	100000.000	0.000	0.000	0.000	0.000	0.000	16.610	23	245	23	245	316	2384	100	599	"Y420"
0	0	0	10	6	4	"fyn"	"P06241"	9160	15730	200	4282	4416	1230	27	4305	4305	4385	810	18	5	1	0	1395462	0.038	100000.000	100000.000	0.000	0.000	0.000	0.000	0.000	16.610	-23	111	-23	111	316	2384	100	600	"Y420"
0	0	0	10	7	4	"HSP27"	"P04792"	9670	15740	120	5146	5319	891	16	4296	4296	4358	605	13	69	31	0	638243	1.588	100000.000	100000.000	0.000	0.000	0.000	0.000	0.000	16.610	850	1023	850	1023	120	820	100	601	"S78"
0	0	0	10	8	4	"HSP27"	"P04792"	10170	15730	100	5441	5467	732	13	4433	4433	4350	552	12	66	47	0	437396	2.024	100000.000	100000.000	0.000	0.000	0.000	0.000	0.000	16.610	1008	1034	1008	1034	80	560	100	602	"S78"
0	0	0	10	9	4	"HSP27"	"P04792"	10670	15750	120	5045	5136	654	12	4475	4475	4396	519	11	53	34	0	616359	1.426	100000.000	100000.000	0.000	0.000	0.000	0.000	0.000	16.610	570	661	570	661	120	820	100	603	"S78"
0	0	0	10	1	5	"IL-8R B "	"P25025"	6660	16320	200	4789	4909	1297	26	4747	4747	4795	577	12	6	1	0	1551097	0.198	100000.000	100000.000	0.000	0.000	0.000	0.000	0.000	16.610	42	162	42	162	316	2384	100	604	"S352"
0	0	0	10	2	5	"IL-8R B "	"P25025"	7160	16330	200	4936	4991	611	12	4821	4821	4809	560	11	16	1	0	1577073	0.325	100000.000	100000.000	0.000	0.000	0.000	0.000	0.000	16.610	115	170	115	170	316	2384	100	605	"S352"
0	0	0	10	3	5	"IL-8R B "	"P25025"	7660	16340	80	5474	5460	851	15	4902	4902	4918	560	11	50	3	0	283938	0.968	100000.000	100000.000	0.000	0.000	0.000	0.000	0.000	16.610	572	558	572	558	52	340	100	606	"S352"
0	0	0	10	4	5	"IRF-3 "	"Q14653"	8150	16340	200	5204	5205	508	9	4919	4919	4928	998	20	6	0	0	1644640	0.278	100000.000	100000.000	0.000	0.000	0.000	0.000	0.000	16.610	285	286	285	286	316	2384	100	607	"S385"
0	0	0	10	5	5	"IRF-3 "	"Q14653"	8650	16350	200	5165	5291	718	13	4879	4879	4924	1250	25	4	0	0	1671917	0.294	100000.000	100000.000	0.000	0.000	0.000	0.000	0.000	16.610	286	412	286	412	316	2384	100	608	"S385"
0	0	0	10	6	5	"IRF-3 "	"Q14653"	9150	16350	200	5104	5214	536	10	4828	4828	4836	877	18	14	0	0	1647482	0.431	100000.000	100000.000	0.000	0.000	0.000	0.000	0.000	16.610	276	386	276	386	316	2384	100	609	"S385"
0	0	0	10	7	5	"LSD1"	"O60341"	9660	16380	100	7767	7638	1129	14	4833	4833	4859	546	11	95	92	0	611025	5.090	100000.000	100000.000	0.000	0.000	0.000	0.000	0.000	16.610	2934	2805	2934	2805	80	560	100	610	"S131"
0	0	0	10	8	5	"LSD1"	"O60341"	10150	16360	150	5044	5760	1640	28	4599	4599	4602	426	9	50	42	0	898621	2.718	100000.000	100000.000	0.000	0.000	0.000	0.000	0.000	16.610	445	1161	445	1161	156	1272	100	611	"S131"
0	0	0	10	9	5	"LSD1"	"O60341"	10660	16390	90	7022	6904	435	6	4575	4575	4660	1287	27	98	32	0	359005	1.744	100000.000	100000.000	0.000	0.000	0.000	0.000	0.000	16.610	2447	2329	2447	2329	52	420	100	612	"S131"
0	0	0	10	1	6	"MAPKAPK5"	"Q8IW41"	6660	17000	100	10224	9712	2915	30	5092	5092	5029	774	15	82	78	0	776932	6.050	100000.000	100000.000	0.000	0.000	0.000	0.000	0.000	16.610	5132	4620	5132	4620	80	560	100	613	"T182"
0	0	0	10	2	6	"MAPKAPK5"	"Q8IW41"	7170	17000	100	9606	9028	3074	34	4981	4981	4867	855	17	72	67	0	722267	4.867	100000.000	100000.000	0.000	0.000	0.000	0.000	0.000	16.610	4625	4047	4625	4047	80	560	100	614	"T182"
0	0	0	10	3	6	"MAPKAPK5"	"Q8IW41"	7650	17000	90	10477	10405	2003	19	4812	4812	4670	659	14	94	94	0	541076	8.703	100000.000	100000.000	0.000	0.000	0.000	0.000	0.000	16.610	5665	5593	5665	5593	52	420	100	615	"T182"
0	0	0	10	4	6	"P27kip1"	"P46527"	8150	17020	110	4653	4856	817	16	4632	4632	4801	1894	39	2	1	0	388488	0.029	100000.000	100000.000	0.000	0.000	0.000	0.000	0.000	16.610	21	224	21	224	80	656	100	616	"T157"
0	0	0	10	5	6	"P27kip1"	"P46527"	8650	17010	200	4525	4570	555	12	4401	4401	4563	1330	29	1	0	0	1444087	0.005	100000.000	100000.000	0.000	0.000	0.000	0.000	0.000	16.610	124	169	124	169	316	2384	100	617	"T157"
0	0	0	10	6	6	"P27kip1"	"P46527"	9140	17020	200	4491	4617	787	17	4375	4375	4480	949	21	6	2	0	1458987	0.144	100000.000	100000.000	0.000	0.000	0.000	0.000	0.000	16.610	116	242	116	242	316	2384	100	618	"T157"
0	0	0	10	7	6	"p67phox"	"P19878"	9640	17020	200	4181	4204	742	17	4287	4287	4385	942	21	1	0	0	1328491	-0.192	100000.000	100000.000	0.000	0.000	0.000	0.000	0.000	16.610	-106	-83	-106	-83	316	2384	100	619	"T233"
0	0	0	10	8	6	"p67phox"	"P19878"	10140	17030	200	4165	4135	497	12	4358	4358	4386	847	19	0	0	0	1306632	-0.296	100000.000	100000.000	0.000	0.000	0.000	0.000	0.000	16.610	-193	-223	-193	-223	316	2384	100	620	"T233"
0	0	0	10	9	6	"p67phox"	"P19878"	10640	17030	200	4171	4215	931	22	4456	4456	4474	637	14	3	0	0	1332017	-0.407	100000.000	100000.000	0.000	0.000	0.000	0.000	0.000	16.610	-285	-241	-285	-241	316	2384	100	621	"T233"
-75	0	0	10	1	7	"empty"	"empty"	6660	17630	200	4614	4648	365	7	5001	5001	4982	685	13	0	0	0	1468728	-0.488	100000.000	100000.000	0.000	0.000	0.000	0.000	0.000	16.610	-387	-353	-387	-353	316	2384	100	622	"empty"
-75	0	0	10	2	7	"empty"	"empty"	7160	17630	200	4714	4762	432	9	4788	4788	4892	1206	24	0	0	0	1504647	-0.108	100000.000	100000.000	0.000	0.000	0.000	0.000	0.000	16.610	-74	-26	-74	-26	316	2384	100	623	"empty"
-75	0	0	10	3	7	"empty"	"empty"	7660	17630	200	4886	4866	551	11	4821	4821	4800	1104	23	2	0	0	1537536	0.060	100000.000	100000.000	0.000	0.000	0.000	0.000	0.000	16.610	65	45	65	45	316	2384	100	624	"empty"
-75	0	0	10	4	7	"empty"	"empty"	8160	17630	200	4991	5217	1877	35	4774	4774	4776	1197	25	2	1	0	1648600	0.368	100000.000	100000.000	0.000	0.000	0.000	0.000	0.000	16.610	217	443	217	443	316	2384	100	625	"empty"
-75	0	0	10	5	7	"empty"	"empty"	8660	17630	200	4990	5123	1512	29	4560	4560	4712	1553	32	1	1	0	1618816	0.265	100000.000	100000.000	0.000	0.000	0.000	0.000	0.000	16.610	430	563	430	563	316	2384	100	626	"empty"
-75	0	0	10	6	7	"empty"	"empty"	9160	17630	200	4901	4939	501	10	4418	4418	4584	1615	35	1	0	0	1560774	0.220	100000.000	100000.000	0.000	0.000	0.000	0.000	0.000	16.610	483	521	483	521	316	2384	100	627	"empty"
-75	0	0	10	7	7	"empty"	"empty"	9660	17630	200	4743	4734	302	6	4356	4356	4412	930	21	2	0	0	1495916	0.346	100000.000	100000.000	0.000	0.000	0.000	0.000	0.000	16.610	387	378	387	378	316	2384	100	628	"empty"
-75	0	0	10	8	7	"empty"	"empty"	10160	17630	200	4551	4652	1266	27	4491	4491	4485	1066	23	1	0	0	1470132	0.157	100000.000	100000.000	0.000	0.000	0.000	0.000	0.000	16.610	60	161	60	161	316	2384	100	629	"empty"
-75	0	0	10	9	7	"empty"	"empty"	10660	17630	200	4640	4695	1570	33	4581	4581	4806	3406	70	0	0	0	1483686	-0.033	100000.000	100000.000	0.000	0.000	0.000	0.000	0.000	16.610	59	114	59	114	316	2384	100	630	"empty"
0	0	0	11	1	1	"Jak2 "	"O60674"	11170	13810	150	8561	8442	1466	17	4467	4467	4481	615	13	94	91	0	1316980	6.441	100000.000	100000.000	0.000	0.000	0.000	0.000	0.000	16.610	4094	3975	4094	3975	156	1272	100	631	"Y221"
0	0	0	11	2	1	"Jak2 "	"O60674"	11670	13830	160	9467	9100	2145	23	4587	4587	4663	1364	29	87	84	0	1892781	3.253	100000.000	100000.000	0.000	0.000	0.000	0.000	0.000	16.610	4880	4513	4880	4513	208	1512	100	632	"Y221"
0	0	0	11	3	1	"Jak2 "	"O60674"	12170	13820	160	10027	9519	1715	18	4710	4710	4692	425	9	93	92	0	1980024	11.358	100000.000	100000.000	0.000	0.000	0.000	0.000	0.000	16.610	5317	4809	5317	4809	208	1512	100	633	"Y221"
0	0	0	11	4	1	"K8"	"P05787"	12660	13820	200	4453	4428	465	10	4745	4745	4756	833	17	0	0	0	1399254	-0.394	100000.000	100000.000	0.000	0.000	0.000	0.000	0.000	16.610	-292	-317	-292	-317	316	2384	100	634	"S74"
0	0	0	11	5	1	"K8"	"P05787"	13160	13830	200	4329	4565	2555	55	4715	4715	4741	776	16	0	0	0	1442382	-0.227	100000.000	100000.000	0.000	0.000	0.000	0.000	0.000	16.610	-386	-150	-386	-150	316	2384	100	635	"S74"
0	0	0	11	6	1	"K8"	"P05787"	13650	13830	200	4359	4400	773	17	4619	4619	4668	527	11	3	0	0	1390417	-0.509	100000.000	100000.000	0.000	0.000	0.000	0.000	0.000	16.610	-260	-219	-260	-219	316	2384	100	636	"S74"
0	0	0	11	7	1	"Met "	"P08581"	14140	13840	120	5173	5229	566	10	4659	4659	4703	467	9	52	18	0	627510	1.126	100000.000	100000.000	0.000	0.000	0.000	0.000	0.000	16.610	514	570	514	570	120	820	100	637	"Y1234"
0	0	0	11	8	1	"Met "	"P08581"	14660	13840	160	5150	5211	611	11	4735	4735	4755	915	19	17	3	0	1083825	0.498	100000.000	100000.000	0.000	0.000	0.000	0.000	0.000	16.610	415	476	415	476	208	1512	100	638	"Y1234"
0	0	0	11	9	1	"Met "	"P08581"	15150	13840	200	4760	4834	612	12	4498	4498	4549	793	17	15	1	0	1527541	0.359	100000.000	100000.000	0.000	0.000	0.000	0.000	0.000	16.610	262	336	262	336	316	2384	100	639	"Y1234"
0	0	0	11	1	2	"MSK2"	"O75676"	11160	14450	200	4443	4569	1842	40	4543	4543	4549	714	15	5	1	0	1443777	0.028	100000.000	100000.000	0.000	0.000	0.000	0.000	0.000	16.610	-100	26	-100	26	316	2384	100	640	"S360"
0	0	0	11	2	2	"MSK2"	"O75676"	11660	14450	200	4466	4637	1835	39	4633	4633	4625	587	12	3	1	0	1465222	0.020	100000.000	100000.000	0.000	0.000	0.000	0.000	0.000	16.610	-167	4	-167	4	316	2384	100	641	"S360"
0	0	0	11	3	2	"MSK2"	"O75676"	12160	14460	200	4497	4531	567	12	4684	4684	4699	732	15	1	0	0	1431919	-0.230	100000.000	100000.000	0.000	0.000	0.000	0.000	0.000	16.610	-187	-153	-187	-153	316	2384	100	642	"S360"
0	0	0	11	4	2	"NFkB-p100 "	"Q00653"	12660	14460	200	4170	4204	423	10	4702	4702	4766	1072	22	0	0	0	1328467	-0.524	100000.000	100000.000	0.000	0.000	0.000	0.000	0.000	16.610	-532	-498	-532	-498	316	2384	100	643	"S99"
0	0	0	11	5	2	"NFkB-p100 "	"Q00653"	13160	14460	200	4160	4253	581	13	4609	4609	4674	586	12	4	0	0	1343825	-0.718	100000.000	100000.000	0.000	0.000	0.000	0.000	0.000	16.610	-449	-356	-449	-356	316	2384	100	644	"S99"
0	0	0	11	6	2	"NFkB-p100 "	"Q00653"	13650	14470	200	4342	4451	808	18	4639	4639	4713	819	17	2	0	0	1406578	-0.320	100000.000	100000.000	0.000	0.000	0.000	0.000	0.000	16.610	-297	-188	-297	-188	316	2384	100	645	"S99"
0	0	0	11	7	2	"PKACa "	"P17612"	14150	14470	200	4640	4633	500	10	4689	4689	4741	726	15	2	0	0	1464137	-0.149	100000.000	100000.000	0.000	0.000	0.000	0.000	0.000	16.610	-49	-56	-49	-56	316	2384	100	646	"S10"
0	0	0	11	8	2	"PKACa "	"P17612"	14650	14470	200	4741	5091	4079	80	4732	4732	4747	506	10	7	1	0	1608728	0.680	100000.000	100000.000	0.000	0.000	0.000	0.000	0.000	16.610	9	359	9	359	316	2384	100	647	"S10"
0	0	0	11	9	2	"PKACa "	"P17612"	15150	14480	200	4582	4566	797	17	4542	4542	4569	494	10	5	0	0	1442992	-0.006	100000.000	100000.000	0.000	0.000	0.000	0.000	0.000	16.610	40	24	40	24	316	2384	100	648	"S10"
0	0	0	11	1	3	"p70S6K"	"P23443"	11170	15090	200	4519	4511	582	12	4486	4486	4507	493	10	12	0	0	1425507	0.008	100000.000	100000.000	0.000	0.000	0.000	0.000	0.000	16.610	33	25	33	25	316	2384	100	649	"S447"
0	0	0	11	2	3	"p70S6K"	"P23443"	11660	15090	200	4594	4684	1212	25	4501	4501	4552	828	18	4	1	0	1480194	0.159	100000.000	100000.000	0.000	0.000	0.000	0.000	0.000	16.610	93	183	93	183	316	2384	100	650	"S447"
0	0	0	11	3	3	"p70S6K"	"P23443"	12160	15090	200	4717	4680	390	8	4613	4613	4632	599	12	5	0	0	1478869	0.080	100000.000	100000.000	0.000	0.000	0.000	0.000	0.000	16.610	104	67	104	67	316	2384	100	651	"S447"
0	0	0	11	4	3	"PDK1"	"O15530"	12640	15130	130	9383	8613	3407	39	4704	4704	4720	491	10	65	59	0	1033550	7.929	100000.000	100000.000	0.000	0.000	0.000	0.000	0.000	16.610	4679	3909	4679	3909	120	940	100	652	"Y376"
0	0	0	11	5	3	"PDK1"	"O15530"	13160	15100	90	11514	11195	1221	10	4564	4564	4621	464	10	100	100	0	582132	14.168	100000.000	100000.000	0.000	0.000	0.000	0.000	0.000	16.610	6950	6631	6950	6631	52	420	100	653	"Y376"
0	0	0	11	6	3	"PDK1"	"O15530"	13660	15110	100	11523	10743	2587	24	4565	4565	4673	798	17	92	87	0	859476	7.607	100000.000	100000.000	0.000	0.000	0.000	0.000	0.000	16.610	6958	6178	6958	6178	80	560	100	654	"Y376"
0	0	0	11	7	3	"Ripk1"	"Q13546"	14160	15110	200	4862	4913	481	9	4656	4656	4711	618	13	23	1	0	1552354	0.327	100000.000	100000.000	0.000	0.000	0.000	0.000	0.000	16.610	206	257	206	257	316	2384	100	655	"Y694"
0	0	0	11	8	3	"Ripk1"	"Q13546"	14660	15110	200	4898	4939	802	16	4717	4717	4748	615	12	14	1	0	1560802	0.311	100000.000	100000.000	0.000	0.000	0.000	0.000	0.000	16.610	181	222	181	222	316	2384	100	656	"Y694"
0	0	0	11	9	3	"Ripk1"	"Q13546"	15170	15120	170	4871	4910	373	7	4567	4567	4609	915	19	7	0	0	1021251	0.329	100000.000	100000.000	0.000	0.000	0.000	0.000	0.000	16.610	304	343	304	343	208	1660	100	657	"Y694"
0	0	0	11	1	4	"SHC3"	"Q92529"	11150	15720	70	4831	4891	498	10	4531	4531	4479	496	11	40	9	0	156500	0.831	100000.000	100000.000	0.000	0.000	0.000	0.000	0.000	16.610	300	360	300	360	32	236	100	658	"Y341"
0	0	0	11	2	4	"SHC3"	"Q92529"	11650	15720	200	4750	4744	449	9	4663	4663	4656	603	12	13	0	0	1499114	0.146	100000.000	100000.000	0.000	0.000	0.000	0.000	0.000	16.610	87	81	87	81	316	2384	100	659	"Y341"
0	0	0	11	3	4	"SHC3"	"Q92529"	12150	15720	200	4950	4928	478	9	4896	4896	4898	700	14	4	0	0	1557183	0.043	100000.000	100000.000	0.000	0.000	0.000	0.000	0.000	16.610	54	32	54	32	316	2384	100	660	"Y341"
0	0	0	11	4	4	"Smad3 "	"P84022"	12630	15740	110	5288	5486	1059	19	4994	4994	4959	461	9	36	25	0	438842	1.143	100000.000	100000.000	0.000	0.000	0.000	0.000	0.000	16.610	294	492	294	492	80	656	100	661	"S208"
0	0	0	11	5	4	"Smad3 "	"P84022"	13150	15740	80	5231	5279	596	11	4853	4853	4791	398	8	48	32	0	274530	1.226	100000.000	100000.000	0.000	0.000	0.000	0.000	0.000	16.610	378	426	378	426	52	340	100	662	"S208"
0	0	0	11	6	4	"Smad3 "	"P84022"	13650	15740	80	5221	5312	581	10	4728	4728	4704	442	9	51	38	0	276210	1.376	100000.000	100000.000	0.000	0.000	0.000	0.000	0.000	16.610	493	584	493	584	52	340	100	663	"S208"
0	0	0	11	7	4	"TAK1 "	"O43318"	14140	15740	200	4572	4614	442	9	4645	4645	4669	742	15	0	0	0	1458072	-0.074	100000.000	100000.000	0.000	0.000	0.000	0.000	0.000	16.610	-73	-31	-73	-31	316	2384	100	664	"T187"
0	0	0	11	8	4	"TAK1 "	"O43318"	14640	15740	200	4473	4499	545	12	4570	4570	4620	823	17	0	0	0	1421586	-0.147	100000.000	100000.000	0.000	0.000	0.000	0.000	0.000	16.610	-97	-71	-97	-71	316	2384	100	665	"T187"
0	0	0	11	9	4	"TAK1 "	"O43318"	15140	15750	200	4355	4427	609	13	4361	4361	4444	1055	23	1	0	0	1398982	-0.016	100000.000	100000.000	0.000	0.000	0.000	0.000	0.000	16.610	-6	66	-6	66	316	2384	100	666	"T187"
0	0	0	11	1	5	"ACC1"	"P68133"	11160	16360	200	4659	4707	1037	22	4494	4494	4519	714	15	8	1	0	1487337	0.263	100000.000	100000.000	0.000	0.000	0.000	0.000	0.000	16.610	165	213	165	213	316	2384	100	667	"Y93"
0	0	0	11	2	5	"ACC1"	"P68133"	11660	16370	200	4606	4723	1239	26	4517	4517	4721	2904	61	0	0	0	1492330	0.001	100000.000	100000.000	0.000	0.000	0.000	0.000	0.000	16.610	89	206	89	206	316	2384	100	668	"Y93"
0	0	0	11	3	5	"ACC1"	"P68133"	12170	16380	140	4999	5020	410	8	4582	4582	4610	901	19	3	0	0	783173	0.455	100000.000	100000.000	0.000	0.000	0.000	0.000	0.000	16.610	417	438	417	438	156	1140	100	669	"Y93"
0	0	0	11	4	5	"A-Raf"	"P10398"	12650	16380	200	4480	4537	468	10	4625	4625	4655	420	9	5	2	0	1433838	-0.281	100000.000	100000.000	0.000	0.000	0.000	0.000	0.000	16.610	-145	-88	-145	-88	316	2384	100	670	"T20"
0	0	0	11	5	5	"A-Raf"	"P10398"	13150	16380	200	4515	4526	496	10	4574	4574	4642	735	15	1	0	0	1430121	-0.158	100000.000	100000.000	0.000	0.000	0.000	0.000	0.000	16.610	-59	-48	-59	-48	316	2384	100	671	"T20"
0	0	0	11	6	5	"A-Raf"	"P10398"	13650	16380	200	4553	4626	809	17	4552	4552	4647	1240	26	0	0	0	1461934	-0.017	100000.000	100000.000	0.000	0.000	0.000	0.000	0.000	16.610	1	74	1	74	316	2384	100	672	"T20"
0	0	0	11	7	5	"BCAP"	"Q6ZUJ8"	14150	16390	200	4611	4722	1441	30	4530	4530	4603	956	20	2	1	0	1492230	0.124	100000.000	100000.000	0.000	0.000	0.000	0.000	0.000	16.610	81	192	81	192	316	2384	100	673	"Y570"
0	0	0	11	8	5	"BCAP"	"Q6ZUJ8"	14650	16390	80	4971	5032	342	6	4810	4810	4857	470	9	15	3	0	261660	0.372	100000.000	100000.000	0.000	0.000	0.000	0.000	0.000	16.610	161	222	161	222	52	340	100	674	"Y570"
0	0	0	11	9	5	"BCAP"	"Q6ZUJ8"	15150	16400	80	5003	5026	303	6	4769	4769	4754	350	7	32	5	0	261333	0.777	100000.000	100000.000	0.000	0.000	0.000	0.000	0.000	16.610	234	257	234	257	52	340	100	675	"Y570"
0	0	0	11	1	6	"Cofilin 1"	"P23528"	11150	17020	90	6149	6398	2561	40	4548	4548	4547	534	11	82	71	0	332712	3.466	100000.000	100000.000	0.000	0.000	0.000	0.000	0.000	16.610	1601	1850	1601	1850	52	420	100	676	"Y139"
0	0	0	11	2	6	"Cofilin 1"	"P23528"	11660	17030	90	6314	6316	616	9	4681	4681	4684	448	9	92	88	0	328448	3.643	100000.000	100000.000	0.000	0.000	0.000	0.000	0.000	16.610	1633	1635	1633	1635	52	420	100	677	"Y139"
0	0	0	11	3	6	"Cofilin 1"	"P23528"	12150	17030	100	6854	6609	1056	15	4879	4879	4916	915	18	77	60	0	528725	1.850	100000.000	100000.000	0.000	0.000	0.000	0.000	0.000	16.610	1975	1730	1975	1730	80	560	100	678	"Y139"
0	0	0	11	4	6	"CTNNB1"	"P35222"	12650	17030	200	4782	4758	431	9	5026	5026	5024	1036	20	1	0	0	1503407	-0.257	100000.000	100000.000	0.000	0.000	0.000	0.000	0.000	16.610	-244	-268	-244	-268	316	2384	100	679	"Y654"
0	0	0	11	5	6	"CTNNB1"	"P35222"	13150	17030	200	4571	4565	528	11	4893	4893	4928	1579	32	0	0	0	1442466	-0.230	100000.000	100000.000	0.000	0.000	0.000	0.000	0.000	16.610	-322	-328	-322	-328	316	2384	100	680	"Y654"
0	0	0	11	6	6	"CTNNB1"	"P35222"	13640	17040	200	4466	4482	410	9	4752	4752	4784	1010	21	0	0	0	1416414	-0.299	100000.000	100000.000	0.000	0.000	0.000	0.000	0.000	16.610	-286	-270	-286	-270	316	2384	100	681	"Y654"
0	0	0	11	7	6	"IFNGR1 "	"P15260"	14160	17040	120	4807	4921	623	12	4622	4622	4642	463	9	23	8	0	590512	0.603	100000.000	100000.000	0.000	0.000	0.000	0.000	0.000	16.610	185	299	185	299	120	820	100	682	"S495"
0	0	0	11	8	6	"IFNGR1 "	"P15260"	14640	17050	100	5047	5103	517	10	4643	4643	4622	395	8	50	22	0	408246	1.218	100000.000	100000.000	0.000	0.000	0.000	0.000	0.000	16.610	404	460	404	460	80	560	100	683	"S495"
0	0	0	11	9	6	"IFNGR1 "	"P15260"	15140	17060	130	4953	4952	517	10	4442	4442	4511	1121	24	11	0	0	594201	0.393	100000.000	100000.000	0.000	0.000	0.000	0.000	0.000	16.610	511	510	511	510	120	940	100	684	"S495"
-75	0	0	11	1	7	"empty"	"empty"	11150	17670	200	4477	4619	1661	35	4551	4551	4593	620	13	6	1	0	1459549	0.042	100000.000	100000.000	0.000	0.000	0.000	0.000	0.000	16.610	-74	68	-74	68	316	2384	100	685	"empty"
-75	0	0	11	2	7	"empty"	"empty"	11650	17670	200	4526	4572	506	11	4699	4699	4722	524	11	2	0	0	1444835	-0.286	100000.000	100000.000	0.000	0.000	0.000	0.000	0.000	16.610	-173	-127	-173	-127	316	2384	100	686	"empty"
-75	0	0	11	3	7	"empty"	"empty"	12150	17670	200	4489	4565	492	10	4842	4842	4837	562	11	3	1	0	1442413	-0.484	100000.000	100000.000	0.000	0.000	0.000	0.000	0.000	16.610	-353	-277	-353	-277	316	2384	100	687	"empty"
-75	0	0	11	4	7	"empty"	"empty"	12650	17670	200	4517	4628	1471	31	4927	4927	4921	1101	22	0	0	0	1462549	-0.266	100000.000	100000.000	0.000	0.000	0.000	0.000	0.000	16.610	-410	-299	-410	-299	316	2384	100	688	"empty"
-75	0	0	11	5	7	"empty"	"empty"	13150	17670	200	4465	4547	373	8	4776	4776	4786	607	12	1	0	0	1436869	-0.394	100000.000	100000.000	0.000	0.000	0.000	0.000	0.000	16.610	-311	-229	-311	-229	316	2384	100	689	"empty"
-75	0	0	11	6	7	"empty"	"empty"	13650	17670	200	4524	4562	415	9	4670	4670	4768	1346	28	0	0	0	1441538	-0.153	100000.000	100000.000	0.000	0.000	0.000	0.000	0.000	16.610	-146	-108	-146	-108	316	2384	100	690	"empty"
0	0	0	11	7	7	"GLQAWPG-pS-AIPQFLG_GLQAWPGEAIPQFLG_60vs40"	"GLQAWPG-pS-AIPQFLG_GLQAWPGEAIPQFLG_60vs40"	14150	17680	80	13741	13376	2445	18	4532	4532	4597	360	7	98	96	0	695535	24.386	100000.000	100000.000	0.000	0.000	0.000	0.000	0.000	16.610	9209	8844	9209	8844	52	340	100	691	"GLQAWPG-pS-AIPQFLG_GLQAWPGEAIPQFLG_60vs40"
0	0	0	11	8	7	"GLQAWPG-pS-AIPQFLG_GLQAWPGEAIPQFLG_60vs40"	"GLQAWPG-pS-AIPQFLG_GLQAWPGEAIPQFLG_60vs40"	14640	17680	80	14128	13357	2882	21	4788	4788	4785	404	8	96	92	0	694550	21.218	100000.000	100000.000	0.000	0.000	0.000	0.000	0.000	16.610	9340	8569	9340	8569	52	340	100	692	"GLQAWPG-pS-AIPQFLG_GLQAWPGEAIPQFLG_60vs40"
0	0	0	11	9	7	"GLQAWPG-pS-AIPQFLG_GLQAWPGEAIPQFLG_60vs40"	"GLQAWPG-pS-AIPQFLG_GLQAWPGEAIPQFLG_60vs40"	15140	17690	80	14996	13918	3385	24	4610	4610	4636	840	18	94	90	0	723759	11.050	100000.000	100000.000	0.000	0.000	0.000	0.000	0.000	16.610	10386	9308	10386	9308	52	340	100	693	"GLQAWPG-pS-AIPQFLG_GLQAWPGEAIPQFLG_60vs40"
0	0	0	12	1	1	"BLNK "	"Q8WV28"	15660	13830	200	4726	4898	759	15	4477	4477	4527	728	16	16	12	0	1547709	0.510	100000.000	100000.000	0.000	0.000	0.000	0.000	0.000	16.610	249	421	249	421	316	2384	100	694	"Y178"
0	0	0	12	2	1	"BLNK "	"Q8WV28"	16160	13840	70	6112	6043	1081	17	4510	4510	4588	635	13	81	71	0	193376	2.291	100000.000	100000.000	0.000	0.000	0.000	0.000	0.000	16.610	1602	1533	1602	1533	32	236	100	695	"Y178"
0	0	0	12	3	1	"BLNK "	"Q8WV28"	16670	13850	80	6720	6576	724	11	4741	4741	4795	1449	30	71	3	0	341950	1.229	100000.000	100000.000	0.000	0.000	0.000	0.000	0.000	16.610	1979	1835	1979	1835	52	340	100	696	"Y178"
0	0	0	12	4	1	"Catalase"	"P04040"	17170	13850	100	7724	7456	2160	28	4762	4762	4832	794	16	73	73	0	596454	3.305	100000.000	100000.000	0.000	0.000	0.000	0.000	0.000	16.610	2962	2694	2962	2694	80	560	100	697	"Y385"
0	0	0	12	5	1	"Catalase"	"P04040"	17660	13850	200	4919	5569	1554	27	4852	4852	4884	754	15	20	19	0	1759908	0.908	100000.000	100000.000	0.000	0.000	0.000	0.000	0.000	16.610	67	717	67	717	316	2384	100	698	"Y385"
0	0	0	12	6	1	"Catalase"	"P04040"	18160	13850	90	9711	9310	1725	18	5003	5003	5092	1520	29	90	86	0	484106	2.775	100000.000	100000.000	0.000	0.000	0.000	0.000	0.000	16.610	4708	4307	4708	4307	52	420	100	699	"Y385"
0	0	0	12	7	1	"Cdc42"	"P60953"	18680	13850	70	6018	5910	651	11	4926	4926	4944	376	7	81	62	0	189123	2.569	100000.000	100000.000	0.000	0.000	0.000	0.000	0.000	16.610	1092	984	1092	984	32	236	100	700	"Y64"
0	0	0	12	8	1	"Cdc42"	"P60953"	19170	13850	70	6112	6111	533	8	4745	4745	4800	437	9	96	81	0	195553	3.000	100000.000	100000.000	0.000	0.000	0.000	0.000	0.000	16.610	1367	1366	1367	1366	32	236	100	701	"Y64"
0	0	0	12	9	1	"Cdc42"	"P60953"	19680	13850	90	6386	6751	1861	27	4664	4664	4803	985	20	80	44	0	351074	1.978	100000.000	100000.000	0.000	0.000	0.000	0.000	0.000	16.610	1722	2087	1722	2087	52	420	100	702	"Y64"
0	0	0	12	1	2	"Flt3"	"P36888"	15660	14450	90	5499	5432	391	7	4687	4687	4741	1107	23	21	0	0	282452	0.624	100000.000	100000.000	0.000	0.000	0.000	0.000	0.000	16.610	812	745	812	745	52	420	100	703	"Y842"
0	0	0	12	2	2	"Flt3"	"P36888"	16150	14470	80	5316	5224	413	7	4695	4695	4703	383	8	67	32	0	271656	1.360	100000.000	100000.000	0.000	0.000	0.000	0.000	0.000	16.610	621	529	621	529	52	340	100	704	"Y842"
0	0	0	12	3	2	"Flt3"	"P36888"	16670	14470	70	5353	5353	306	5	4745	4745	4758	353	7	84	43	0	171300	1.686	100000.000	100000.000	0.000	0.000	0.000	0.000	0.000	16.610	608	608	608	608	32	236	100	705	"Y842"
0	0	0	12	4	2	"gp130 "	"P40189"	17160	14490	170	4992	5001	356	7	4746	4746	4766	614	12	10	0	0	1040264	0.383	100000.000	100000.000	0.000	0.000	0.000	0.000	0.000	16.610	246	255	246	255	208	1660	100	706	"S782"
0	0	0	12	5	2	"gp130 "	"P40189"	17660	14490	70	5301	5208	327	6	4891	4891	4924	578	11	15	0	0	166667	0.491	100000.000	100000.000	0.000	0.000	0.000	0.000	0.000	16.610	410	317	410	317	32	236	100	707	"S782"
0	0	0	12	6	2	"gp130 "	"P40189"	18150	14490	80	5220	5157	416	8	4862	4862	4957	1115	22	1	0	0	268163	0.179	100000.000	100000.000	0.000	0.000	0.000	0.000	0.000	16.610	358	295	358	295	52	340	100	708	"S782"
0	0	0	12	7	2	"HSP60"	"P10809"	18650	14490	200	4802	4923	1617	32	4870	4870	4920	540	10	4	0	0	1555569	0.006	100000.000	100000.000	0.000	0.000	0.000	0.000	0.000	16.610	-68	53	-68	53	316	2384	100	709	"S70"
0	0	0	12	8	2	"HSP60"	"P10809"	19150	14490	200	4771	4879	674	13	4757	4757	4814	651	13	8	2	0	1541688	0.100	100000.000	100000.000	0.000	0.000	0.000	0.000	0.000	16.610	14	122	14	122	316	2384	100	710	"S70"
0	0	0	12	9	2	"HSP60"	"P10809"	19650	14490	200	4691	4933	1901	38	4764	4764	4858	954	19	3	1	0	1558771	0.079	100000.000	100000.000	0.000	0.000	0.000	0.000	0.000	16.610	-73	169	-73	169	316	2384	100	711	"S70"
0	0	0	12	1	3	"IL7R "	"P16871"	15670	15120	130	6365	6391	971	15	4535	4535	4580	806	17	92	65	0	766972	2.247	100000.000	100000.000	0.000	0.000	0.000	0.000	0.000	16.610	1830	1856	1830	1856	120	940	100	712	"Y449"
0	0	0	12	2	3	"IL7R "	"P16871"	16160	15120	120	6470	6354	751	11	4576	4576	4576	553	12	89	83	0	762480	3.215	100000.000	100000.000	0.000	0.000	0.000	0.000	0.000	16.610	1894	1778	1894	1778	120	820	100	713	"Y449"
0	0	0	12	3	3	"IL7R "	"P16871"	16670	15130	130	6738	6629	948	14	4706	4706	4717	766	16	86	80	0	795446	2.496	100000.000	100000.000	0.000	0.000	0.000	0.000	0.000	16.610	2032	1923	2032	1923	120	940	100	714	"Y449"
0	0	0	12	4	3	"IRAK4"	"P51617"	17150	15130	200	4534	4716	1537	32	4803	4803	4825	935	19	4	2	0	1490113	-0.117	100000.000	100000.000	0.000	0.000	0.000	0.000	0.000	16.610	-269	-87	-269	-87	316	2384	100	715	"T345"
0	0	0	12	5	3	"IRAK4"	"P51617"	17650	15130	200	4623	4805	1966	40	4869	4869	4925	874	17	1	1	0	1518270	-0.137	100000.000	100000.000	0.000	0.000	0.000	0.000	0.000	16.610	-246	-64	-246	-64	316	2384	100	716	"T345"
0	0	0	12	6	3	"IRAK4"	"P51617"	18150	15130	200	4737	4782	604	12	4879	4879	4946	941	19	1	0	0	1511132	-0.174	100000.000	100000.000	0.000	0.000	0.000	0.000	0.000	16.610	-142	-97	-142	-97	316	2384	100	717	"T345"
0	0	0	12	7	3	"LIMK1"	"P53667"	18650	15140	100	9724	11804	9643	81	4890	4890	4951	559	11	97	97	1	944324	12.259	100000.000	100000.000	0.000	0.000	0.000	0.000	0.000	16.610	4834	6914	4834	6914	80	560	100	718	"T508"
0	0	0	12	8	3	"LIMK1"	"P53667"	19150	15150	110	9769	9809	1962	20	4785	4785	4824	603	12	98	96	0	784753	8.267	100000.000	100000.000	0.000	0.000	0.000	0.000	0.000	16.610	4984	5024	4984	5024	80	656	100	719	"T508"
0	0	0	12	9	3	"LIMK1"	"P53667"	19650	15150	120	8480	7823	2559	32	4704	4704	4829	1255	25	69	64	0	938817	2.386	100000.000	100000.000	0.000	0.000	0.000	0.000	0.000	16.610	3776	3119	3776	3119	120	820	100	720	"T508"
0	0	0	12	1	4	"p38-alpha "	"Q16539"	15660	15750	180	8393	8216	1380	16	4337	4337	4392	742	16	94	92	0	2103282	5.154	100000.000	100000.000	0.000	0.000	0.000	0.000	0.000	16.610	4056	3879	4056	3879	256	1924	100	721	"T122"
0	0	0	12	2	4	"p38-alpha "	"Q16539"	16160	15770	180	8858	8522	1604	18	4384	4384	4435	476	10	91	89	0	2181555	8.586	100000.000	100000.000	0.000	0.000	0.000	0.000	0.000	16.610	4474	4138	4474	4138	256	1924	100	722	"T122"
0	0	0	12	3	4	"p38-alpha "	"Q16539"	16660	15760	190	9375	9152	2296	25	4549	4549	4610	1049	22	90	88	0	2342833	4.330	100000.000	100000.000	0.000	0.000	0.000	0.000	0.000	16.610	4826	4603	4826	4603	256	2088	100	723	"T122"
0	0	0	12	4	4	"MEK1 "	"Q02750"	17150	15770	200	4738	4844	750	15	4685	4685	4809	1737	36	0	0	0	1530748	0.020	100000.000	100000.000	0.000	0.000	0.000	0.000	0.000	16.610	53	159	53	159	316	2384	100	724	"S297"
0	0	0	12	5	4	"MEK1 "	"Q02750"	17640	15780	70	5575	5705	924	16	4832	4832	4884	538	11	65	21	0	182557	1.526	100000.000	100000.000	0.000	0.000	0.000	0.000	0.000	16.610	743	873	743	873	32	236	100	725	"S297"
0	0	0	12	6	4	"MEK1 "	"Q02750"	18150	15780	90	5638	5603	411	7	5017	5017	5194	1659	31	1	0	0	291348	0.247	100000.000	100000.000	0.000	0.000	0.000	0.000	0.000	16.610	621	586	621	586	52	420	100	726	"S297"
0	0	0	12	7	4	"P27kip1"	"P46527"	18630	15780	120	5973	6140	1031	16	4976	4976	4989	375	7	78	64	0	736763	3.069	100000.000	100000.000	0.000	0.000	0.000	0.000	0.000	16.610	997	1164	997	1164	120	820	100	727	"Y74"
0	0	0	12	8	4	"P27kip1"	"P46527"	19150	15790	110	6270	6344	755	11	4832	4832	4898	899	18	81	35	0	507509	1.608	100000.000	100000.000	0.000	0.000	0.000	0.000	0.000	16.610	1438	1512	1438	1512	80	656	100	728	"Y74"
0	0	0	12	9	4	"P27kip1"	"P46527"	19650	15790	100	7071	7059	1046	14	4675	4675	4786	1329	27	88	28	0	564699	1.710	100000.000	100000.000	0.000	0.000	0.000	0.000	0.000	16.610	2396	2384	2396	2384	80	560	100	729	"Y74"
0	0	0	12	1	5	"PPARG "	"P37231"	15650	16410	200	4827	5103	2770	54	4769	4769	4784	905	18	2	1	0	1612437	0.352	100000.000	100000.000	0.000	0.000	0.000	0.000	0.000	16.610	58	334	58	334	316	2384	100	730	"S112"
0	0	0	12	2	5	"PPARG "	"P37231"	16150	16410	200	4819	4879	489	10	4767	4767	4789	605	12	5	1	0	1541849	0.149	100000.000	100000.000	0.000	0.000	0.000	0.000	0.000	16.610	52	112	52	112	316	2384	100	731	"S112"
0	0	0	12	3	5	"PPARG "	"P37231"	16650	16430	100	5157	5357	595	11	4764	4764	4802	640	13	37	15	0	428578	0.867	100000.000	100000.000	0.000	0.000	0.000	0.000	0.000	16.610	393	593	393	593	80	560	100	732	"S112"
0	0	0	12	4	5	"Pyk2 "	"Q14289"	17160	16420	180	13815	12757	3077	24	4884	4884	5141	1456	28	89	87	0	3265774	5.231	100000.000	100000.000	0.000	0.000	0.000	0.000	0.000	16.610	8931	7873	8931	7873	256	1924	100	733	"S399"
0	0	0	12	5	5	"Pyk2 "	"Q14289"	17640	16420	170	13758	13447	2057	15	4731	4731	4802	1139	23	96	96	0	2797011	7.590	100000.000	100000.000	0.000	0.000	0.000	0.000	0.000	16.610	9027	8716	9027	8716	208	1660	100	734	"S399"
0	0	0	12	6	5	"Pyk2 "	"Q14289"	18150	16430	160	14016	14400	3105	21	4714	4714	4816	1044	21	100	99	0	2995274	9.180	100000.000	100000.000	0.000	0.000	0.000	0.000	0.000	16.610	9302	9686	9302	9686	208	1512	100	735	"S399"
0	0	0	12	7	5	"STAT1 "	"P42224"	18650	16440	200	5032	5315	2083	39	4804	4804	4883	915	18	5	3	0	1679617	0.472	100000.000	100000.000	0.000	0.000	0.000	0.000	0.000	16.610	228	511	228	511	316	2384	100	736	"S708"
0	0	0	12	8	5	"STAT1 "	"P42224"	19160	16450	160	4903	5145	1906	37	4581	4581	4685	1237	26	7	1	0	1070198	0.372	100000.000	100000.000	0.000	0.000	0.000	0.000	0.000	16.610	322	564	322	564	208	1512	100	737	"S708"
0	0	0	12	9	5	"STAT1 "	"P42224"	19660	16450	180	5185	5374	1560	29	4558	4558	4674	1177	25	14	2	0	1375631	0.595	100000.000	100000.000	0.000	0.000	0.000	0.000	0.000	16.610	627	816	627	816	256	1924	100	738	"S708"
0	0	0	12	1	6	"STAT5B "	"P51692"	15650	17060	80	5037	5011	399	7	4480	4480	4511	317	7	80	42	0	260567	1.577	100000.000	100000.000	0.000	0.000	0.000	0.000	0.000	16.610	557	531	557	531	52	340	100	739	"S731"
0	0	0	12	2	6	"STAT5B "	"P51692"	16140	17050	200	4598	4634	413	8	4450	4450	4524	916	20	3	0	0	1464275	0.120	100000.000	100000.000	0.000	0.000	0.000	0.000	0.000	16.610	148	184	148	184	316	2384	100	740	"S731"
0	0	0	12	3	6	"STAT5B "	"P51692"	16630	17050	90	5297	5215	408	7	4772	4772	4806	496	10	51	7	0	271174	0.825	100000.000	100000.000	0.000	0.000	0.000	0.000	0.000	16.610	525	443	525	443	52	420	100	741	"S731"
0	0	0	12	4	6	"Syk "	"P43405"	17150	17050	100	8964	8718	2175	24	4771	4771	4808	584	12	87	87	0	697414	6.695	100000.000	100000.000	0.000	0.000	0.000	0.000	0.000	16.610	4193	3947	4193	3947	80	560	100	742	"Y348"
0	0	0	12	5	6	"Syk "	"P43405"	17640	17050	90	9751	10242	4336	42	4747	4747	4775	374	7	96	94	0	532581	14.618	100000.000	100000.000	0.000	0.000	0.000	0.000	0.000	16.610	5004	5495	5004	5495	52	420	100	743	"Y348"
0	0	0	12	6	6	"Syk "	"P43405"	18140	17060	100	9124	8693	1788	20	4807	4807	4907	1145	23	88	80	0	695423	3.307	100000.000	100000.000	0.000	0.000	0.000	0.000	0.000	16.610	4317	3886	4317	3886	80	560	100	744	"Y348"
0	0	0	12	7	6	"Calmodulin "	"P62158"	18640	17080	120	6685	7021	2333	33	4916	4916	5098	2010	39	41	5	0	842540	0.957	100000.000	100000.000	0.000	0.000	0.000	0.000	0.000	16.610	1769	2105	1769	2105	120	820	100	745	"Y99"
0	0	0	12	8	6	"Calmodulin "	"P62158"	19140	17080	120	6724	6754	1010	14	4788	4788	4858	854	17	88	65	0	810471	2.220	100000.000	100000.000	0.000	0.000	0.000	0.000	0.000	16.610	1936	1966	1936	1966	120	820	100	746	"Y99"
0	0	0	12	9	6	"Calmodulin "	"P62158"	19640	17080	130	7039	7373	3196	43	4687	4687	4757	690	14	89	82	0	884737	3.791	100000.000	100000.000	0.000	0.000	0.000	0.000	0.000	16.610	2352	2686	2352	2686	120	940	100	747	"Y99"
-75	0	0	12	1	7	"empty"	"empty"	15640	17690	200	4684	4676	568	12	4468	4468	4484	378	8	26	3	0	1477542	0.508	100000.000	100000.000	0.000	0.000	0.000	0.000	0.000	16.610	216	208	216	208	316	2384	100	748	"empty"
-75	0	0	12	2	7	"empty"	"empty"	16140	17690	200	4705	4711	336	7	4625	4625	4667	843	18	1	0	0	1488535	0.052	100000.000	100000.000	0.000	0.000	0.000	0.000	0.000	16.610	80	86	80	86	316	2384	100	749	"empty"
-75	0	0	12	3	7	"empty"	"empty"	16640	17690	200	4936	5013	667	13	4841	4841	4904	900	18	1	0	0	1584233	0.121	100000.000	100000.000	0.000	0.000	0.000	0.000	0.000	16.610	95	172	95	172	316	2384	100	750	"empty"
-75	0	0	12	4	7	"empty"	"empty"	17140	17690	200	4854	4852	293	6	4875	4875	4928	753	15	1	0	0	1533077	-0.101	100000.000	100000.000	0.000	0.000	0.000	0.000	0.000	16.610	-21	-23	-21	-23	316	2384	100	751	"empty"
-75	0	0	12	5	7	"empty"	"empty"	17640	17700	200	4808	4808	297	6	4902	4902	4975	988	19	0	0	0	1519418	-0.169	100000.000	100000.000	0.000	0.000	0.000	0.000	0.000	16.610	-94	-94	-94	-94	316	2384	100	752	"empty"
-75	0	0	12	6	7	"empty"	"empty"	18140	17700	200	4954	4969	346	6	4944	4944	5028	814	16	1	0	0	1570151	-0.072	100000.000	100000.000	0.000	0.000	0.000	0.000	0.000	16.610	10	25	10	25	316	2384	100	753	"empty"
0	0	0	12	7	7	"Control-Spot"	"Tau"	18640	17710	140	6572	6741	2326	34	4832	4832	4885	613	12	80	68	0	1051543	3.028	100000.000	100000.000	0.000	0.000	0.000	0.000	0.000	16.610	1740	1909	1740	1909	156	1140	100	754	"Control-Spot"
0	0	0	12	8	7	"Control-Spot"	"Tau"	19140	17710	120	6462	6586	884	13	4777	4777	4871	833	17	96	50	0	790358	2.059	100000.000	100000.000	0.000	0.000	0.000	0.000	0.000	16.610	1685	1809	1685	1809	120	820	100	755	"Control-Spot"
0	0	0	12	9	7	"Control-Spot"	"Tau"	19650	17710	130	7032	7094	1296	18	4715	4715	4867	1341	27	84	36	0	851305	1.661	100000.000	100000.000	0.000	0.000	0.000	0.000	0.000	16.610	2317	2379	2317	2379	120	940	100	756	"Control-Spot"
0	0	0	13	1	1	"Anxa1"	"P04083"	2120	18240	150	5769	5831	1201	20	5741	5741	5685	1295	22	7	1	0	909585	0.113	100000.000	100000.000	0.000	0.000	0.000	0.000	0.000	16.610	28	90	28	90	156	1272	100	757	"Y20"
0	0	0	13	2	1	"Anxa1"	"P04083"	2610	18240	200	5233	5379	1135	21	5524	5524	5570	1457	26	1	0	0	1699686	-0.131	100000.000	100000.000	0.000	0.000	0.000	0.000	0.000	16.610	-291	-145	-291	-145	316	2384	100	758	"Y20"
0	0	0	13	3	1	"Anxa1"	"P04083"	3110	18240	200	5234	5452	1367	25	5464	5464	5492	989	18	3	1	0	1722697	-0.040	100000.000	100000.000	0.000	0.000	0.000	0.000	0.000	16.610	-230	-12	-230	-12	316	2384	100	759	"Y20"
0	0	0	13	4	1	"Bax"	"Q07812"	3610	18240	200	5373	5387	1183	21	5412	5412	5366	721	13	6	1	0	1702284	0.029	100000.000	100000.000	0.000	0.000	0.000	0.000	0.000	16.610	-39	-25	-39	-25	316	2384	100	760	"S184"
0	0	0	13	5	1	"Bax"	"Q07812"	4110	18240	200	5582	5548	2553	46	5370	5370	5376	1395	25	4	2	0	1753017	0.123	100000.000	100000.000	0.000	0.000	0.000	0.000	0.000	16.610	212	178	212	178	316	2384	100	761	"S184"
0	0	0	13	6	1	"Bax"	"Q07812"	4610	18240	200	5483	5426	1231	22	5183	5183	5268	978	18	15	2	0	1714473	0.162	100000.000	100000.000	0.000	0.000	0.000	0.000	0.000	16.610	300	243	300	243	316	2384	100	762	"S184"
0	0	0	13	7	1	"CHOP"	"P35638"	5110	18240	200	5377	5539	2322	41	5191	5191	5442	2727	50	1	0	0	1750285	0.036	100000.000	100000.000	0.000	0.000	0.000	0.000	0.000	16.610	186	348	186	348	316	2384	100	763	"S79"
0	0	0	13	8	1	"CHOP"	"P35638"	5610	18250	200	5498	5485	519	9	5185	5185	5258	994	18	5	0	0	1733279	0.228	100000.000	100000.000	0.000	0.000	0.000	0.000	0.000	16.610	313	300	313	300	316	2384	100	764	"S79"
0	0	0	13	9	1	"CHOP"	"P35638"	6110	18270	80	5760	5745	559	9	5310	5310	5272	493	9	42	9	0	298744	0.959	100000.000	100000.000	0.000	0.000	0.000	0.000	0.000	16.610	450	435	450	435	52	340	100	765	"S79"
0	0	0	13	1	2	"Crk "	"P46108"	2110	18890	200	5738	5720	834	14	5568	5568	5657	1428	25	2	0	0	1807362	0.044	100000.000	100000.000	0.000	0.000	0.000	0.000	0.000	16.610	170	152	170	152	316	2384	100	766	"Y221"
0	0	0	13	2	2	"Crk "	"P46108"	2610	18890	200	5522	5625	1017	18	5393	5393	5469	813	14	13	2	0	1777576	0.192	100000.000	100000.000	0.000	0.000	0.000	0.000	0.000	16.610	129	232	129	232	316	2384	100	767	"Y221"
0	0	0	13	3	2	"Crk "	"P46108"	3110	18890	200	5549	5621	1481	26	5280	5280	5386	972	18	9	1	0	1776139	0.242	100000.000	100000.000	0.000	0.000	0.000	0.000	0.000	16.610	269	341	269	341	316	2384	100	768	"Y221"
0	0	0	13	4	2	"EEA1"	"Q15075"	3610	18890	200	5440	5372	699	13	5235	5235	5372	1671	31	1	0	0	1697635	0.000	100000.000	100000.000	0.000	0.000	0.000	0.000	0.000	16.610	205	137	205	137	316	2384	100	769	"T431"
0	0	0	13	5	2	"EEA1"	"Q15075"	4110	18890	200	5509	5305	689	12	5432	5432	5370	1215	22	0	0	0	1676500	-0.053	100000.000	100000.000	0.000	0.000	0.000	0.000	0.000	16.610	77	-127	77	-127	316	2384	100	770	"T431"
0	0	0	13	6	2	"EEA1"	"Q15075"	4610	18890	200	5341	5277	773	14	5502	5502	5386	1334	24	0	0	0	1667532	-0.082	100000.000	100000.000	0.000	0.000	0.000	0.000	0.000	16.610	-161	-225	-161	-225	316	2384	100	771	"T431"
0	0	0	13	7	2	"IKK-alpha "	"O15111"	5110	18900	70	7536	7345	964	13	5329	5329	5586	1980	35	56	0	0	235034	0.888	100000.000	100000.000	0.000	0.000	0.000	0.000	0.000	16.610	2207	2016	2207	2016	32	236	100	772	"T23"
0	0	0	13	8	2	"IKK-alpha "	"O15111"	5610	18910	100	6605	6654	1379	20	5439	5439	5444	685	12	71	45	0	532348	1.766	100000.000	100000.000	0.000	0.000	0.000	0.000	0.000	16.610	1166	1215	1166	1215	80	560	100	773	"T23"
0	0	0	13	9	2	"IKK-alpha "	"O15111"	6120	18910	90	6249	6417	817	12	5254	5254	5179	478	9	80	55	0	333669	2.590	100000.000	100000.000	0.000	0.000	0.000	0.000	0.000	16.610	995	1163	995	1163	52	420	100	774	"T23"
0	0	0	13	1	3	"Jak2 "	"O60674"	2090	19540	200	5309	5589	1409	25	5553	5553	5635	1247	22	3	0	0	1766076	-0.037	100000.000	100000.000	0.000	0.000	0.000	0.000	0.000	16.610	-244	36	-244	36	316	2384	100	775	"Y1007"
0	0	0	13	2	3	"Jak2 "	"O60674"	2590	19550	90	5064	5203	669	12	5209	5209	5268	440	8	19	11	0	270552	-0.148	100000.000	100000.000	0.000	0.000	0.000	0.000	0.000	16.610	-145	-6	-145	-6	52	420	100	776	"Y1007"
0	0	0	13	3	3	"Jak2 "	"O60674"	3080	19550	200	5267	5381	1465	27	5362	5362	5472	1093	19	0	0	0	1700336	-0.083	100000.000	100000.000	0.000	0.000	0.000	0.000	0.000	16.610	-95	19	-95	19	316	2384	100	777	"Y1007"
0	0	0	13	4	3	"Keap1"	"Q14145"	3580	19550	200	5200	5294	654	12	5352	5352	5493	1306	23	0	0	0	1673012	-0.152	100000.000	100000.000	0.000	0.000	0.000	0.000	0.000	16.610	-152	-58	-152	-58	316	2384	100	778	"Y141"
0	0	0	13	5	3	"Keap1"	"Q14145"	4080	19550	200	5300	5229	690	13	5509	5509	5471	1208	22	0	0	0	1652438	-0.200	100000.000	100000.000	0.000	0.000	0.000	0.000	0.000	16.610	-209	-280	-209	-280	316	2384	100	779	"Y141"
0	0	0	13	6	3	"Keap1"	"Q14145"	4580	19550	200	5352	5284	623	11	5480	5480	5371	1201	22	0	0	0	1669654	-0.072	100000.000	100000.000	0.000	0.000	0.000	0.000	0.000	16.610	-128	-196	-128	-196	316	2384	100	780	"Y141"
0	0	0	13	7	3	"MK2"	"P16389"	5080	19550	200	5657	5517	623	11	5475	5475	5408	1009	18	3	0	0	1743214	0.108	100000.000	100000.000	0.000	0.000	0.000	0.000	0.000	16.610	182	42	182	42	316	2384	100	781	"Y132"
0	0	0	13	8	3	"MK2"	"P16389"	5580	19550	200	5732	5850	1819	31	5534	5534	5554	972	17	4	1	0	1848634	0.305	100000.000	100000.000	0.000	0.000	0.000	0.000	0.000	16.610	198	316	198	316	316	2384	100	782	"Y132"
0	0	0	13	9	3	"MK2"	"P16389"	6080	19560	200	5546	5641	730	12	5411	5411	5442	1089	20	3	0	0	1782630	0.183	100000.000	100000.000	0.000	0.000	0.000	0.000	0.000	16.610	135	230	135	230	316	2384	100	783	"Y132"
0	0	0	13	1	4	"MyD88"	"Q99836"	2100	20170	170	9236	9261	1798	19	6096	6096	6083	1437	23	87	55	0	1926334	2.212	100000.000	100000.000	0.000	0.000	0.000	0.000	0.000	16.610	3140	3165	3140	3165	208	1660	100	784	"Y257"
0	0	0	13	2	4	"MyD88"	"Q99836"	2600	20180	140	8683	8945	3444	38	5987	5987	5892	717	12	96	91	0	1395454	4.258	100000.000	100000.000	0.000	0.000	0.000	0.000	0.000	16.610	2696	2958	2696	2958	156	1140	100	785	"Y257"
0	0	0	13	3	4	"MyD88"	"Q99836"	3100	20180	160	7670	7771	1472	18	6063	6063	6104	1793	29	38	2	0	1616337	0.930	100000.000	100000.000	0.000	0.000	0.000	0.000	0.000	16.610	1607	1708	1607	1708	208	1512	100	786	"Y257"
0	0	0	13	4	4	"NFkB-p105 "	"P19838"	3590	20170	200	5735	5709	576	10	5863	5863	5861	1511	25	1	0	0	1804004	-0.101	100000.000	100000.000	0.000	0.000	0.000	0.000	0.000	16.610	-128	-154	-128	-154	316	2384	100	787	"S337"
0	0	0	13	5	4	"NFkB-p105 "	"P19838"	4090	20170	200	5346	5379	454	8	5680	5680	5608	917	16	0	0	0	1699610	-0.250	100000.000	100000.000	0.000	0.000	0.000	0.000	0.000	16.610	-334	-301	-334	-301	316	2384	100	788	"S337"
0	0	0	13	6	4	"NFkB-p105 "	"P19838"	4590	20180	200	5283	5330	716	13	5384	5384	5495	1533	27	0	0	0	1684307	-0.108	100000.000	100000.000	0.000	0.000	0.000	0.000	0.000	16.610	-101	-54	-101	-54	316	2384	100	789	"S337"
0	0	0	13	7	4	"PKACa "	"P17612"	5090	20190	130	5797	5779	384	6	5191	5191	5255	580	11	54	5	0	693501	0.903	100000.000	100000.000	0.000	0.000	0.000	0.000	0.000	16.610	606	588	606	588	120	940	100	790	"S338"
0	0	0	13	8	4	"PKACa "	"P17612"	5600	20170	160	5505	5814	1912	32	5174	5174	5212	622	11	26	6	0	1209369	0.968	100000.000	100000.000	0.000	0.000	0.000	0.000	0.000	16.610	331	640	331	640	208	1512	100	791	"S338"
0	0	0	13	9	4	"PKACa "	"P17612"	6090	20170	200	5366	5405	833	15	5087	5087	5157	1269	24	1	0	0	1708049	0.195	100000.000	100000.000	0.000	0.000	0.000	0.000	0.000	16.610	279	318	279	318	316	2384	100	792	"S338"
0	0	0	13	1	5	"PDK1"	"O15530"	2100	20820	110	22881	21891	4342	19	5963	5963	5835	729	12	96	96	0	1751316	22.025	100000.000	100000.000	0.000	0.000	0.000	0.000	0.000	16.610	16918	15928	16918	15928	80	656	100	793	"Y373"
0	0	0	13	2	5	"PDK1"	"O15530"	2600	20790	120	17409	16734	9170	54	6067	6067	6017	630	10	86	76	0	2008043	17.011	100000.000	100000.000	0.000	0.000	0.000	0.000	0.000	16.610	11342	10667	11342	10667	120	820	100	794	"Y373"
0	0	0	13	3	5	"PDK1"	"O15530"	3090	20800	100	16743	16522	5506	33	6082	6082	6042	755	12	91	88	0	1321796	13.881	100000.000	100000.000	0.000	0.000	0.000	0.000	0.000	16.610	10661	10440	10661	10440	80	560	100	795	"Y373"
0	0	0	13	4	5	"Ripk1"	"Q13546"	3590	20800	200	6006	5921	501	8	5847	5847	5852	1123	19	1	0	0	1870981	0.061	100000.000	100000.000	0.000	0.000	0.000	0.000	0.000	16.610	159	74	159	74	316	2384	100	796	"Y424"
0	0	0	13	5	5	"Ripk1"	"Q13546"	4090	20800	200	5497	5591	532	9	5618	5618	5639	916	16	5	0	0	1766754	-0.052	100000.000	100000.000	0.000	0.000	0.000	0.000	0.000	16.610	-121	-27	-121	-27	316	2384	100	797	"Y424"
0	0	0	13	6	5	"Ripk1"	"Q13546"	4590	20800	200	5335	5516	917	16	5292	5292	5422	888	16	14	2	0	1742906	0.106	100000.000	100000.000	0.000	0.000	0.000	0.000	0.000	16.610	43	224	43	224	316	2384	100	798	"Y424"
0	0	0	13	7	5	"Smad1 "	"Q15797"	5090	20810	200	5015	5232	877	16	5120	5120	5302	1361	25	2	1	0	1653220	-0.051	100000.000	100000.000	0.000	0.000	0.000	0.000	0.000	16.610	-105	112	-105	112	316	2384	100	799	"S463"
0	0	0	13	8	5	"Smad1 "	"Q15797"	5590	20810	200	5077	5391	1345	24	5126	5126	5237	1145	21	6	3	0	1703612	0.134	100000.000	100000.000	0.000	0.000	0.000	0.000	0.000	16.610	-49	265	-49	265	316	2384	100	800	"S463"
0	0	0	13	9	5	"Smad1 "	"Q15797"	6090	20810	200	5045	5106	506	9	5014	5014	5116	1272	24	0	0	0	1613462	-0.008	100000.000	100000.000	0.000	0.000	0.000	0.000	0.000	16.610	31	92	31	92	316	2384	100	801	"S463"
0	0	0	13	1	6	"TAB1"	"Q15750"	2090	21470	140	11222	10782	3465	32	5915	5915	5915	1248	21	78	75	0	1682068	3.900	100000.000	100000.000	0.000	0.000	0.000	0.000	0.000	16.610	5307	4867	5307	4867	156	1140	100	802	"S438"
0	0	0	13	2	6	"TAB1"	"Q15750"	2590	21470	140	9194	9391	3794	40	5848	5848	5888	775	13	71	67	0	1464970	4.520	100000.000	100000.000	0.000	0.000	0.000	0.000	0.000	16.610	3346	3543	3346	3543	156	1140	100	803	"S438"
0	0	0	13	3	6	"TAB1"	"Q15750"	3080	21470	170	7515	7962	2279	28	5898	5898	5959	1068	17	54	45	0	1656160	1.875	100000.000	100000.000	0.000	0.000	0.000	0.000	0.000	16.610	1617	2064	1617	2064	208	1660	100	804	"S438"
0	0	0	13	4	6	"Tgfbr2"	"P37173"	3580	21470	200	5337	5518	807	14	5874	5874	5840	1614	27	0	0	0	1743766	-0.200	100000.000	100000.000	0.000	0.000	0.000	0.000	0.000	16.610	-537	-356	-537	-356	316	2384	100	805	"Y259"
0	0	0	13	5	6	"Tgfbr2"	"P37173"	4080	21470	200	5572	5497	703	12	5647	5647	5598	708	12	4	0	0	1736925	-0.143	100000.000	100000.000	0.000	0.000	0.000	0.000	0.000	16.610	-75	-150	-75	-150	316	2384	100	806	"Y259"
0	0	0	13	6	6	"Tgfbr2"	"P37173"	4580	21470	200	5490	5369	676	12	5281	5281	5452	1604	29	0	0	0	1696477	-0.052	100000.000	100000.000	0.000	0.000	0.000	0.000	0.000	16.610	209	88	209	88	316	2384	100	807	"Y259"
0	0	0	13	7	6	"XIAP "	"P98170"	5090	21480	100	19349	17937	5588	31	5555	5555	5546	750	13	90	88	0	1434993	16.521	100000.000	100000.000	0.000	0.000	0.000	0.000	0.000	16.610	13794	12382	13794	12382	80	560	100	808	"S87"
0	0	0	13	8	6	"XIAP "	"P98170"	5590	21470	100	22084	19932	7784	39	5601	5601	5539	650	11	90	85	0	1594521	22.143	100000.000	100000.000	0.000	0.000	0.000	0.000	0.000	16.610	16483	14331	16483	14331	80	560	100	809	"S87"
0	0	0	13	9	6	"XIAP "	"P98170"	6080	21470	100	19171	16274	6189	38	5460	5460	5419	672	12	86	83	0	1301925	16.153	100000.000	100000.000	0.000	0.000	0.000	0.000	0.000	16.610	13711	10814	13711	10814	80	560	100	810	"S87"
-75	0	0	13	1	7	"empty"	"empty"	2080	22100	200	6302	6308	451	7	6243	6243	6139	897	14	2	0	0	1993377	0.188	100000.000	100000.000	0.000	0.000	0.000	0.000	0.000	16.610	59	65	59	65	316	2384	100	811	"empty"
-75	0	0	13	2	7	"empty"	"empty"	2580	22100	200	6361	6394	666	10	6215	6215	6202	1270	20	1	0	0	2020622	0.151	100000.000	100000.000	0.000	0.000	0.000	0.000	0.000	16.610	146	179	146	179	316	2384	100	812	"empty"
-75	0	0	13	3	7	"empty"	"empty"	3080	22100	200	6290	6299	562	8	6122	6122	6086	853	14	1	0	0	1990551	0.250	100000.000	100000.000	0.000	0.000	0.000	0.000	0.000	16.610	168	177	168	177	316	2384	100	813	"empty"
-75	0	0	13	4	7	"empty"	"empty"	3580	22100	200	5949	5925	647	10	5871	5871	5891	1299	22	1	0	0	1872279	0.026	100000.000	100000.000	0.000	0.000	0.000	0.000	0.000	16.610	78	54	78	54	316	2384	100	814	"empty"
-75	0	0	13	5	7	"empty"	"empty"	4080	22100	200	5489	5648	2253	39	5507	5507	5526	967	17	1	0	0	1784887	0.126	100000.000	100000.000	0.000	0.000	0.000	0.000	0.000	16.610	-18	141	-18	141	316	2384	100	815	"empty"
-75	0	0	13	6	7	"empty"	"empty"	4580	22100	200	5184	5202	427	8	5256	5256	5325	700	13	5	0	0	1643816	-0.176	100000.000	100000.000	0.000	0.000	0.000	0.000	0.000	16.610	-72	-54	-72	-54	316	2384	100	816	"empty"
-75	0	0	13	7	7	"empty"	"empty"	5080	22100	200	5047	5155	1135	22	5145	5145	5243	931	17	2	0	0	1628972	-0.095	100000.000	100000.000	0.000	0.000	0.000	0.000	0.000	16.610	-98	10	-98	10	316	2384	100	817	"empty"
-75	0	0	13	8	7	"empty"	"empty"	5580	22100	200	5029	5213	1734	33	5152	5152	5264	1255	23	2	0	0	1647218	-0.041	100000.000	100000.000	0.000	0.000	0.000	0.000	0.000	16.610	-123	61	-123	61	316	2384	100	818	"empty"
-75	0	0	13	9	7	"empty"	"empty"	6080	22100	200	4959	5081	1224	24	5157	5157	5238	987	18	2	0	0	1605515	-0.159	100000.000	100000.000	0.000	0.000	0.000	0.000	0.000	16.610	-198	-76	-198	-76	316	2384	100	819	"empty"
0	0	0	14	1	1	"PTEN"	"P60484"	6640	18270	70	5926	5821	787	13	5041	5041	5105	1260	24	37	0	0	186256	0.568	100000.000	100000.000	0.000	0.000	0.000	0.000	0.000	16.610	885	780	885	780	32	236	100	820	"T382/3/5"
0	0	0	14	2	1	"PTEN"	"P60484"	7160	18260	70	5588	5746	777	13	5026	5026	4933	769	15	43	15	0	183877	1.057	100000.000	100000.000	0.000	0.000	0.000	0.000	0.000	16.610	562	720	562	720	32	236	100	821	"T382/3/5"
0	0	0	14	3	1	"PTEN"	"P60484"	7660	18270	80	5272	5533	1287	23	4725	4725	4762	818	17	42	25	0	287712	0.943	100000.000	100000.000	0.000	0.000	0.000	0.000	0.000	16.610	547	808	547	808	52	340	100	822	"T382/3/5"
0	0	0	14	4	1	"Rab5A"	"P20339"	8150	18260	200	4562	4701	1681	35	4862	4862	4823	1257	26	2	1	0	1485535	-0.097	100000.000	100000.000	0.000	0.000	0.000	0.000	0.000	16.610	-300	-161	-300	-161	316	2384	100	823	"S123"
0	0	0	14	5	1	"Rab5A"	"P20339"	8650	18260	200	4280	4353	704	16	4750	4750	4776	974	20	1	0	0	1375397	-0.434	100000.000	100000.000	0.000	0.000	0.000	0.000	0.000	16.610	-470	-397	-470	-397	316	2384	100	824	"S123"
0	0	0	14	6	1	"Rab5A"	"P20339"	9150	18260	200	4144	4212	503	11	4605	4605	4633	815	17	0	0	0	1330867	-0.517	100000.000	100000.000	0.000	0.000	0.000	0.000	0.000	16.610	-461	-393	-461	-393	316	2384	100	825	"S123"
0	0	0	14	7	1	"STAT1 "	"P42224"	9650	18260	200	4284	4357	485	11	4587	4587	4552	689	15	1	0	0	1376842	-0.283	100000.000	100000.000	0.000	0.000	0.000	0.000	0.000	16.610	-303	-230	-303	-230	316	2384	100	826	"Y701"
0	0	0	14	8	1	"STAT1 "	"P42224"	10150	18260	200	4329	4489	1502	33	4636	4636	4539	681	15	3	1	0	1418563	-0.073	100000.000	100000.000	0.000	0.000	0.000	0.000	0.000	16.610	-307	-147	-307	-147	316	2384	100	827	"Y701"
0	0	0	14	9	1	"STAT1 "	"P42224"	10650	18260	200	4391	4418	925	20	4631	4631	4588	696	15	0	0	0	1396175	-0.244	100000.000	100000.000	0.000	0.000	0.000	0.000	0.000	16.610	-240	-213	-240	-213	316	2384	100	828	"Y701"
0	0	0	14	1	2	"STAT5B "	"P51692"	6620	18920	200	4836	4812	795	16	5148	5148	5092	958	18	1	0	0	1520447	-0.292	100000.000	100000.000	0.000	0.000	0.000	0.000	0.000	16.610	-312	-336	-312	-336	316	2384	100	829	"Y699"
0	0	0	14	2	2	"STAT5B "	"P51692"	7120	18920	200	4515	4847	2094	43	5006	5006	4917	1231	25	3	1	0	1531494	-0.057	100000.000	100000.000	0.000	0.000	0.000	0.000	0.000	16.610	-491	-159	-491	-159	316	2384	100	830	"Y699"
0	0	0	14	3	2	"STAT5B "	"P51692"	7620	18920	200	4614	4759	1442	30	4911	4911	4820	1110	23	0	0	0	1503813	-0.055	100000.000	100000.000	0.000	0.000	0.000	0.000	0.000	16.610	-297	-152	-297	-152	316	2384	100	831	"Y699"
0	0	0	14	4	2	"Syk "	"P43405"	8150	18920	150	5373	8983	6457	71	4801	4801	4747	1183	24	33	30	0	1401348	3.581	100000.000	100000.000	0.000	0.000	0.000	0.000	0.000	16.610	572	4182	572	4182	156	1272	100	832	"Y352"
0	0	0	14	5	2	"Syk "	"P43405"	8650	18920	140	4969	7726	5496	71	4502	4502	4586	828	18	30	26	0	1205290	3.792	100000.000	100000.000	0.000	0.000	0.000	0.000	0.000	16.610	467	3224	467	3224	156	1140	100	833	"Y352"
0	0	0	14	6	2	"Syk "	"P43405"	9140	18920	130	5268	9664	6503	67	4410	4410	4586	1176	25	45	42	0	1159722	4.318	100000.000	100000.000	0.000	0.000	0.000	0.000	0.000	16.610	858	5254	858	5254	120	940	100	834	"Y352"
0	0	0	14	7	2	"ACC1"	"Q13085"	9620	18920	200	4633	4707	1464	31	4415	4415	4576	1195	26	3	0	0	1487347	0.110	100000.000	100000.000	0.000	0.000	0.000	0.000	0.000	16.610	218	292	218	292	316	2384	100	835	"S80"
0	0	0	14	8	2	"ACC1"	"Q13085"	10120	18920	200	4420	4546	1161	25	4501	4501	4582	1072	23	4	2	0	1436521	-0.034	100000.000	100000.000	0.000	0.000	0.000	0.000	0.000	16.610	-81	45	-81	45	316	2384	100	836	"S80"
0	0	0	14	9	2	"ACC1"	"Q13085"	10620	18920	200	4300	4429	1825	41	4545	4545	4559	1251	27	1	0	0	1399478	-0.104	100000.000	100000.000	0.000	0.000	0.000	0.000	0.000	16.610	-245	-116	-245	-116	316	2384	100	837	"S80"
0	0	0	14	1	3	"TrKA"	"P04629"	6640	19550	160	6159	6562	1695	25	5193	5193	5187	878	16	50	44	0	1364980	1.566	100000.000	100000.000	0.000	0.000	0.000	0.000	0.000	16.610	966	1369	966	1369	208	1512	100	838	"Y680"
0	0	0	14	2	3	"TrKA"	"P04629"	7140	19550	180	5524	6021	1404	23	5004	5004	4929	1023	20	40	25	0	1541368	1.067	100000.000	100000.000	0.000	0.000	0.000	0.000	0.000	16.610	520	1017	520	1017	256	1924	100	839	"Y680"
0	0	0	14	3	3	"TrKA"	"P04629"	7630	19550	160	5475	6080	1677	27	4940	4940	4932	2318	46	23	2	0	1264716	0.495	100000.000	100000.000	0.000	0.000	0.000	0.000	0.000	16.610	535	1140	535	1140	208	1512	100	840	"Y680"
0	0	0	14	4	3	"BRAF1"	"P15056"	8120	19560	200	5004	5032	1318	26	4643	4643	4770	1355	28	9	1	0	1590103	0.193	100000.000	100000.000	0.000	0.000	0.000	0.000	0.000	16.610	361	389	361	389	316	2384	100	841	"S579"
0	0	0	14	5	3	"BRAF1"	"P15056"	8620	19560	200	4420	4648	2025	43	4422	4422	4494	845	18	14	2	0	1468650	0.182	100000.000	100000.000	0.000	0.000	0.000	0.000	0.000	16.610	-2	226	-2	226	316	2384	100	842	"S579"
0	0	0	14	6	3	"BRAF1"	"P15056"	9120	19560	200	4552	4589	499	10	4453	4453	4542	810	17	5	0	0	1450031	0.058	100000.000	100000.000	0.000	0.000	0.000	0.000	0.000	16.610	99	136	99	136	316	2384	100	843	"S579"
0	0	0	14	7	3	"Cdc2"	"P06493"	9620	19560	200	4855	5241	1487	28	4547	4547	4618	824	17	37	15	0	1656117	0.756	100000.000	100000.000	0.000	0.000	0.000	0.000	0.000	16.610	308	694	308	694	316	2384	100	844	"Y15"
0	0	0	14	8	3	"Cdc2"	"P06493"	10120	19560	200	5014	5026	870	17	4655	4655	4690	854	18	23	8	0	1588060	0.393	100000.000	100000.000	0.000	0.000	0.000	0.000	0.000	16.610	359	371	359	371	316	2384	100	845	"Y15"
0	0	0	14	9	3	"Cdc2"	"P06493"	10620	19560	200	4806	4958	2121	42	4615	4615	4564	694	15	23	9	0	1566769	0.568	100000.000	100000.000	0.000	0.000	0.000	0.000	0.000	16.610	191	343	191	343	316	2384	100	846	"Y15"
0	0	0	14	1	4	"ERK3"	"Q16659"	6640	20180	170	7168	7563	2723	36	4951	4951	5010	478	9	98	97	0	1573100	5.341	100000.000	100000.000	0.000	0.000	0.000	0.000	0.000	16.610	2217	2612	2217	2612	208	1660	100	847	"S189"
0	0	0	14	2	4	"ERK3"	"Q16659"	7150	20190	190	7145	7347	1699	23	4898	4898	4970	819	16	97	82	0	1880784	2.902	100000.000	100000.000	0.000	0.000	0.000	0.000	0.000	16.610	2247	2449	2247	2449	256	2088	100	848	"S189"
0	0	0	14	3	4	"ERK3"	"Q16659"	7640	20200	190	6715	6910	1912	27	4901	4901	4919	1252	25	84	14	0	1768905	1.590	100000.000	100000.000	0.000	0.000	0.000	0.000	0.000	16.610	1814	2009	1814	2009	256	2088	100	849	"S189"
0	0	0	14	4	4	"GIT2"	"Q14161"	8140	20190	200	4964	4937	428	8	4941	4941	4984	1332	26	0	0	0	1560009	-0.035	100000.000	100000.000	0.000	0.000	0.000	0.000	0.000	16.610	23	-4	23	-4	316	2384	100	850	"Y484"
0	0	0	14	5	4	"GIT2"	"Q14161"	8640	20190	200	5103	5138	998	19	4918	4918	5016	1853	36	1	1	0	1623702	0.066	100000.000	100000.000	0.000	0.000	0.000	0.000	0.000	16.610	185	220	185	220	316	2384	100	851	"Y484"
0	0	0	14	6	4	"GIT2"	"Q14161"	9140	20190	200	5264	5234	435	8	5050	5050	5116	1815	35	0	0	0	1653886	0.065	100000.000	100000.000	0.000	0.000	0.000	0.000	0.000	16.610	214	184	214	184	316	2384	100	852	"Y484"
0	0	0	14	7	4	"HSP70 "	"P08107"	9640	20190	200	5012	5357	3677	68	5068	5068	5071	1129	22	3	2	0	1692782	0.253	100000.000	100000.000	0.000	0.000	0.000	0.000	0.000	16.610	-56	289	-56	289	316	2384	100	853	"Y525"
0	0	0	14	8	4	"HSP70 "	"P08107"	10140	20190	200	4864	4872	838	17	4868	4868	4848	1042	21	0	0	0	1539452	0.023	100000.000	100000.000	0.000	0.000	0.000	0.000	0.000	16.610	-4	4	-4	4	316	2384	100	854	"Y525"
0	0	0	14	9	4	"HSP70 "	"P08107"	10640	20190	200	4773	4768	387	8	4743	4743	4720	1022	21	0	0	0	1506647	0.047	100000.000	100000.000	0.000	0.000	0.000	0.000	0.000	16.610	30	25	30	25	316	2384	100	855	"Y525"
0	0	0	14	1	5	"iNOS "	"P35228"	6650	20820	200	4959	5111	638	12	4883	4883	5033	1265	25	5	0	0	1614983	0.062	100000.000	100000.000	0.000	0.000	0.000	0.000	0.000	16.610	76	228	76	228	316	2384	100	856	"Y151"
0	0	0	14	2	5	"iNOS "	"P35228"	7150	20820	80	5666	5988	1200	20	4959	4959	5022	942	18	46	9	0	311395	1.025	100000.000	100000.000	0.000	0.000	0.000	0.000	0.000	16.610	707	1029	707	1029	52	340	100	857	"Y151"
0	0	0	14	3	5	"iNOS "	"P35228"	7650	20830	80	5731	5994	1669	27	4986	4986	4960	603	12	57	34	0	311679	1.715	100000.000	100000.000	0.000	0.000	0.000	0.000	0.000	16.610	745	1008	745	1008	52	340	100	858	"Y151"
0	0	0	14	4	5	"IRF-3 "	"Q14653"	8140	20840	70	5493	5472	692	12	5044	5044	5158	2233	43	0	0	0	175109	0.141	100000.000	100000.000	0.000	0.000	0.000	0.000	0.000	16.610	449	428	449	428	32	236	100	859	"S402"
0	0	0	14	5	5	"IRF-3 "	"Q14653"	8640	20830	200	5038	5010	545	10	5000	5000	5000	635	12	7	1	0	1583126	0.016	100000.000	100000.000	0.000	0.000	0.000	0.000	0.000	16.610	38	10	38	10	316	2384	100	860	"S402"
0	0	0	14	6	5	"IRF-3 "	"Q14653"	9140	20830	200	5099	5206	1186	22	5094	5094	5120	1258	24	2	1	0	1645119	0.068	100000.000	100000.000	0.000	0.000	0.000	0.000	0.000	16.610	5	112	5	112	316	2384	100	861	"S402"
0	0	0	14	7	5	"M6PR"	"P20645"	9640	20830	200	4982	4963	585	11	4954	4954	5006	1362	27	1	0	0	1568152	-0.032	100000.000	100000.000	0.000	0.000	0.000	0.000	0.000	16.610	28	9	28	9	316	2384	100	862	"S267"
0	0	0	14	8	5	"M6PR"	"P20645"	10140	20830	200	4876	4951	1099	22	4789	4789	4809	1301	27	2	1	0	1564419	0.109	100000.000	100000.000	0.000	0.000	0.000	0.000	0.000	16.610	87	162	87	162	316	2384	100	863	"S267"
0	0	0	14	9	5	"M6PR"	"P20645"	10640	20830	200	4527	4661	853	18	4591	4591	4615	653	14	10	2	0	1472766	0.070	100000.000	100000.000	0.000	0.000	0.000	0.000	0.000	16.610	-64	70	-64	70	316	2384	100	864	"S267"
0	0	0	14	1	6	"MDM2"	"Q00987"	6650	21470	200	5331	5251	603	11	4987	4987	5076	900	17	5	1	0	1659328	0.194	100000.000	100000.000	0.000	0.000	0.000	0.000	0.000	16.610	344	264	344	264	316	2384	100	865	"S166"
0	0	0	14	2	6	"MDM2"	"Q00987"	7150	21470	110	5252	5087	648	12	4945	4945	4993	1025	20	6	1	0	406941	0.092	100000.000	100000.000	0.000	0.000	0.000	0.000	0.000	16.610	307	142	307	142	80	656	100	866	"S166"
0	0	0	14	3	6	"MDM2"	"Q00987"	7640	21470	200	4915	5037	1890	37	4989	4989	4984	1150	23	3	2	0	1591696	0.046	100000.000	100000.000	0.000	0.000	0.000	0.000	0.000	16.610	-74	48	-74	48	316	2384	100	867	"S166"
0	0	0	14	4	6	"p38 delta"	"O15264"	8140	21480	130	6297	6334	689	10	4939	4939	4975	1512	30	45	0	0	760050	0.899	100000.000	100000.000	0.000	0.000	0.000	0.000	0.000	16.610	1358	1395	1358	1395	120	940	100	868	"Y182"
0	0	0	14	5	6	"p38 delta"	"O15264"	8640	21480	130	5995	6217	1658	26	4819	4819	4938	1672	33	12	1	0	746004	0.765	100000.000	100000.000	0.000	0.000	0.000	0.000	0.000	16.610	1176	1398	1176	1398	120	940	100	869	"Y182"
0	0	0	14	6	6	"p38 delta"	"O15264"	9140	21490	140	5811	6050	2559	42	4879	4879	5025	1605	31	12	1	0	943795	0.639	100000.000	100000.000	0.000	0.000	0.000	0.000	0.000	16.610	932	1171	932	1171	156	1140	100	870	"Y182"
0	0	0	14	7	6	"p70S6K"	"P23443"	9640	21480	200	4624	4720	636	13	4854	4854	4867	912	18	2	0	0	1491536	-0.161	100000.000	100000.000	0.000	0.000	0.000	0.000	0.000	16.610	-230	-134	-230	-134	316	2384	100	871	"T412"
0	0	0	14	8	6	"p70S6K"	"P23443"	10140	21480	200	4524	4606	874	18	4723	4723	4682	1060	22	0	0	0	1455462	-0.072	100000.000	100000.000	0.000	0.000	0.000	0.000	0.000	16.610	-199	-117	-199	-117	316	2384	100	872	"T412"
0	0	0	14	9	6	"p70S6K"	"P23443"	10640	21480	200	4737	4726	606	12	4735	4735	4769	1085	22	0	0	0	1493566	-0.040	100000.000	100000.000	0.000	0.000	0.000	0.000	0.000	16.610	2	-9	2	-9	316	2384	100	873	"T412"
-75	0	0	14	1	7	"empty"	"empty"	6620	22130	200	5015	5218	1865	35	5023	5023	5087	1065	20	3	1	0	1648968	0.123	100000.000	100000.000	0.000	0.000	0.000	0.000	0.000	16.610	-8	195	-8	195	316	2384	100	874	"empty"
-75	0	0	14	2	7	"empty"	"empty"	7120	22130	200	4886	4900	299	6	4967	4967	5004	1167	23	0	0	0	1548554	-0.089	100000.000	100000.000	0.000	0.000	0.000	0.000	0.000	16.610	-81	-67	-81	-67	316	2384	100	875	"empty"
-75	0	0	14	3	7	"empty"	"empty"	7620	22130	200	5041	5102	619	12	5030	5030	5016	1056	21	2	1	0	1612347	0.081	100000.000	100000.000	0.000	0.000	0.000	0.000	0.000	16.610	11	72	11	72	316	2384	100	876	"empty"
-75	0	0	14	4	7	"empty"	"empty"	8120	22130	200	5137	5171	664	12	5096	5096	5057	1014	20	2	1	0	1633939	0.112	100000.000	100000.000	0.000	0.000	0.000	0.000	0.000	16.610	41	75	41	75	316	2384	100	877	"empty"
-75	0	0	14	5	7	"empty"	"empty"	8620	22130	200	5276	5247	302	5	5116	5116	5153	1525	29	0	0	0	1658057	0.062	100000.000	100000.000	0.000	0.000	0.000	0.000	0.000	16.610	160	131	160	131	316	2384	100	878	"empty"
-75	0	0	14	6	7	"empty"	"empty"	9120	22130	200	5263	5293	487	9	5010	5010	5030	1131	22	1	0	0	1672459	0.233	100000.000	100000.000	0.000	0.000	0.000	0.000	0.000	16.610	253	283	253	283	316	2384	100	879	"empty"
-75	0	0	14	7	7	"empty"	"empty"	9620	22130	200	4897	4976	1046	21	4772	4772	4813	1721	35	1	0	0	1572393	0.095	100000.000	100000.000	0.000	0.000	0.000	0.000	0.000	16.610	125	204	125	204	316	2384	100	880	"empty"
-75	0	0	14	8	7	"empty"	"empty"	10120	22130	200	4740	4752	400	8	4753	4753	4701	1175	24	1	0	0	1501617	0.043	100000.000	100000.000	0.000	0.000	0.000	0.000	0.000	16.610	-13	-1	-13	-1	316	2384	100	881	"empty"
-75	0	0	14	9	7	"empty"	"empty"	10620	22130	200	4827	4854	486	10	4794	4794	4801	1204	25	1	0	0	1534005	0.044	100000.000	100000.000	0.000	0.000	0.000	0.000	0.000	16.610	33	60	33	60	316	2384	100	882	"empty"
0	0	0	15	1	1	"JNK1"	"P45983"	11220	18280	120	5158	5336	1177	22	4648	4648	4672	584	12	48	29	0	640344	1.137	100000.000	100000.000	0.000	0.000	0.000	0.000	0.000	16.610	510	688	510	688	120	820	100	883	"T183"
0	0	0	15	2	1	"JNK1"	"P45983"	11720	18280	110	5578	5550	696	12	4749	4749	4740	514	10	72	40	0	444018	1.576	100000.000	100000.000	0.000	0.000	0.000	0.000	0.000	16.610	829	801	829	801	80	656	100	884	"T183"
0	0	0	15	3	1	"JNK1"	"P45983"	12210	18300	120	5659	5795	1441	24	4798	4798	4802	675	14	74	10	0	695400	1.471	100000.000	100000.000	0.000	0.000	0.000	0.000	0.000	16.610	861	997	861	997	120	820	100	885	"T183"
0	0	0	15	4	1	"Keap1"	"Q14145"	12720	18280	90	6486	6655	1498	22	4941	4941	4966	397	7	98	90	0	346056	4.254	100000.000	100000.000	0.000	0.000	0.000	0.000	0.000	16.610	1545	1714	1545	1714	52	420	100	886	"S293/5"
0	0	0	15	5	1	"Keap1"	"Q14145"	13220	18280	100	6887	6959	3061	43	4768	4768	4770	450	9	87	86	0	556706	4.864	100000.000	100000.000	0.000	0.000	0.000	0.000	0.000	16.610	2119	2191	2119	2191	80	560	100	887	"S293/5"
0	0	0	15	6	1	"Keap1"	"Q14145"	13730	18280	100	6657	6477	1032	15	4635	4635	4655	419	9	86	77	0	518198	4.348	100000.000	100000.000	0.000	0.000	0.000	0.000	0.000	16.610	2022	1842	2022	1842	80	560	100	888	"S293/5"
0	0	0	15	7	1	"MK2"	"P16389"	14220	18280	200	4712	4665	382	8	4621	4621	4662	647	13	3	0	0	1474062	0.005	100000.000	100000.000	0.000	0.000	0.000	0.000	0.000	16.610	91	44	91	44	316	2384	100	889	"Y415"
0	0	0	15	8	1	"MK2"	"P16389"	14720	18280	200	4803	5275	3887	73	4713	4713	4733	779	16	6	3	0	1667026	0.696	100000.000	100000.000	0.000	0.000	0.000	0.000	0.000	16.610	90	562	90	562	316	2384	100	890	"Y415"
0	0	0	15	9	1	"MK2"	"P16389"	15220	18280	200	4427	4492	871	19	4626	4626	4636	796	17	0	0	0	1419611	-0.181	100000.000	100000.000	0.000	0.000	0.000	0.000	0.000	16.610	-199	-134	-199	-134	316	2384	100	891	"Y415"
0	0	0	15	1	2	"NFAT1 "	"Q13469"	11220	18930	70	4854	4896	496	10	4643	4643	4668	749	16	12	3	0	156665	0.304	100000.000	100000.000	0.000	0.000	0.000	0.000	0.000	16.610	211	253	211	253	32	236	100	892	"S110"
0	0	0	15	2	2	"NFAT1 "	"Q13469"	11720	18930	200	4660	4671	411	8	4687	4687	4655	741	15	0	0	0	1475984	0.022	100000.000	100000.000	0.000	0.000	0.000	0.000	0.000	16.610	-27	-16	-27	-16	316	2384	100	893	"S110"
0	0	0	15	3	2	"NFAT1 "	"Q13469"	12220	18930	200	4805	4799	441	9	4822	4822	4859	1236	25	0	0	0	1516637	-0.049	100000.000	100000.000	0.000	0.000	0.000	0.000	0.000	16.610	-17	-23	-17	-23	316	2384	100	894	"S110"
0	0	0	15	4	2	"NFkB-p105 "	"P19838"	12720	18930	200	4656	4743	662	13	4929	4929	4906	711	14	2	0	0	1498736	-0.229	100000.000	100000.000	0.000	0.000	0.000	0.000	0.000	16.610	-273	-186	-273	-186	316	2384	100	895	"S907"
0	0	0	15	5	2	"NFkB-p105 "	"P19838"	13220	18930	200	4670	4757	776	16	4856	4856	4865	1092	22	0	0	0	1503258	-0.099	100000.000	100000.000	0.000	0.000	0.000	0.000	0.000	16.610	-186	-99	-186	-99	316	2384	100	896	"S907"
0	0	0	15	6	2	"NFkB-p105 "	"P19838"	13720	18930	200	4714	4730	533	11	4715	4715	4737	507	10	11	1	0	1494652	-0.014	100000.000	100000.000	0.000	0.000	0.000	0.000	0.000	16.610	-1	15	-1	15	316	2384	100	897	"S907"
0	0	0	15	7	2	"process-control__"	"GGSGGSGDYKDDDDK"	14220	18930	200	4771	4735	414	8	4653	4653	4670	767	16	5	0	0	1496230	0.085	100000.000	100000.000	0.000	0.000	0.000	0.000	0.000	16.610	118	82	118	82	316	2384	100	898	"process-control__"
0	0	0	15	8	2	"process-control__"	"GGSGGSGDYKDDDDK"	14730	18930	200	4867	4883	560	11	4650	4650	4721	996	21	2	0	0	1543164	0.163	100000.000	100000.000	0.000	0.000	0.000	0.000	0.000	16.610	217	233	217	233	316	2384	100	899	"process-control__"
0	0	0	15	9	2	"process-control__"	"GGSGGSGDYKDDDDK"	15230	18940	200	4687	4702	402	8	4467	4467	4517	799	17	9	0	0	1485910	0.232	100000.000	100000.000	0.000	0.000	0.000	0.000	0.000	16.610	220	235	220	235	316	2384	100	900	"process-control__"
0	0	0	15	1	3	"PAK4"	"O96013"	11210	19570	150	6455	6215	1253	20	4720	4720	4741	1169	24	64	33	0	969512	1.261	100000.000	100000.000	0.000	0.000	0.000	0.000	0.000	16.610	1735	1495	1735	1495	156	1272	100	901	"S474"
0	0	0	15	2	3	"PAK4"	"O96013"	11710	19570	130	7490	7130	1148	16	4833	4833	4836	1034	21	86	72	0	855584	2.219	100000.000	100000.000	0.000	0.000	0.000	0.000	0.000	16.610	2657	2297	2657	2297	120	940	100	902	"S474"
0	0	0	15	3	3	"PAK4"	"O96013"	12210	19560	120	7847	7944	2118	26	4866	4866	4925	1074	21	95	89	0	953279	2.811	100000.000	100000.000	0.000	0.000	0.000	0.000	0.000	16.610	2981	3078	2981	3078	120	820	100	903	"S474"
0	0	0	15	4	3	"Rab5A"	"P20339"	12710	19560	200	5038	5058	414	8	4978	4978	4981	1055	21	1	0	0	1598302	0.073	100000.000	100000.000	0.000	0.000	0.000	0.000	0.000	16.610	60	80	60	80	316	2384	100	904	"Y205"
0	0	0	15	5	3	"Rab5A"	"P20339"	13210	19570	200	4951	4878	587	12	4946	4946	4962	845	17	3	0	0	1541410	-0.099	100000.000	100000.000	0.000	0.000	0.000	0.000	0.000	16.610	5	-68	5	-68	316	2384	100	905	"Y205"
0	0	0	15	6	3	"Rab5A"	"P20339"	13720	19570	90	5304	5252	348	6	4837	4837	4834	472	9	48	7	0	273114	0.886	100000.000	100000.000	0.000	0.000	0.000	0.000	0.000	16.610	467	415	467	415	52	420	100	906	"Y205"
0	0	0	15	7	3	"Sek1"	"P45985"	14210	19570	200	4354	4384	498	11	4691	4691	4717	487	10	2	0	0	1385311	-0.684	100000.000	100000.000	0.000	0.000	0.000	0.000	0.000	16.610	-337	-307	-337	-307	316	2384	100	907	"S257"
0	0	0	15	8	3	"Sek1"	"P45985"	14720	19570	200	4295	4326	1813	41	4653	4653	4736	1169	24	0	0	0	1367102	-0.351	100000.000	100000.000	0.000	0.000	0.000	0.000	0.000	16.610	-358	-327	-358	-327	316	2384	100	908	"S257"
0	0	0	15	9	3	"Sek1"	"P45985"	15220	19580	200	4007	4046	629	15	4470	4470	4532	1087	23	0	0	0	1278558	-0.447	100000.000	100000.000	0.000	0.000	0.000	0.000	0.000	16.610	-463	-424	-463	-424	316	2384	100	909	"S257"
0	0	0	15	1	4	"Smad1 "	"Q15797"	11200	20190	200	4909	4921	452	9	4740	4740	4805	1398	29	0	0	0	1555193	0.083	100000.000	100000.000	0.000	0.000	0.000	0.000	0.000	16.610	169	181	169	181	316	2384	100	910	"S214"
0	0	0	15	2	4	"Smad1 "	"Q15797"	11710	20200	110	5122	5021	645	12	4614	4614	4685	1347	28	5	0	0	401661	0.249	100000.000	100000.000	0.000	0.000	0.000	0.000	0.000	16.610	508	407	508	407	80	656	100	911	"S214"
0	0	0	15	3	4	"Smad1 "	"Q15797"	12210	20210	80	5263	5457	1101	20	4588	4588	4607	665	14	53	5	0	283761	1.278	100000.000	100000.000	0.000	0.000	0.000	0.000	0.000	16.610	675	869	675	869	52	340	100	912	"S214"
0	0	0	15	4	4	"Smad3 "	"P84022"	12710	20220	80	5838	6781	5226	77	4451	4451	4505	446	9	94	84	0	352619	5.103	100000.000	100000.000	0.000	0.000	0.000	0.000	0.000	16.610	1387	2330	1387	2330	52	340	100	913	"T179"
0	0	0	15	5	4	"Smad3 "	"P84022"	13210	20230	80	5772	5800	430	7	4528	4528	4543	289	6	100	94	0	301601	4.349	100000.000	100000.000	0.000	0.000	0.000	0.000	0.000	16.610	1244	1272	1244	1272	52	340	100	914	"T179"
0	0	0	15	6	4	"Smad3 "	"P84022"	13710	20230	80	5768	5758	516	8	4458	4458	4520	393	8	92	84	0	299404	3.150	100000.000	100000.000	0.000	0.000	0.000	0.000	0.000	16.610	1310	1300	1310	1300	52	340	100	915	"T179"
0	0	0	15	7	4	"TGFBR1"	"P36897"	14210	20220	200	4622	4630	311	6	4607	4607	4699	1401	29	0	0	0	1463127	-0.049	100000.000	100000.000	0.000	0.000	0.000	0.000	0.000	16.610	15	23	15	23	316	2384	100	916	"t204"
0	0	0	15	8	4	"TGFBR1"	"P36897"	14710	20230	200	4772	4893	1348	27	4775	4775	4859	1258	25	1	0	0	1546281	0.027	100000.000	100000.000	0.000	0.000	0.000	0.000	0.000	16.610	-3	118	-3	118	316	2384	100	917	"t204"
0	0	0	15	9	4	"TGFBR1"	"P36897"	15210	20230	200	4734	4724	311	6	4773	4773	4830	1228	25	0	0	0	1492658	-0.086	100000.000	100000.000	0.000	0.000	0.000	0.000	0.000	16.610	-39	-49	-39	-49	316	2384	100	918	"t204"
0	0	0	15	1	5	"Akt1"	"P31749"	11190	20840	200	4572	4589	389	8	4550	4550	4595	584	12	7	0	0	1450111	-0.010	100000.000	100000.000	0.000	0.000	0.000	0.000	0.000	16.610	22	39	22	39	316	2384	100	919	"S473"
0	0	0	15	2	5	"Akt1"	"P31749"	11690	20840	200	4871	5015	1730	34	4584	4584	4612	463	10	35	6	0	1584864	0.870	100000.000	100000.000	0.000	0.000	0.000	0.000	0.000	16.610	287	431	287	431	316	2384	100	920	"S473"
0	0	0	15	3	5	"Akt1"	"P31749"	12190	20850	200	4774	4741	327	6	4597	4597	4604	441	9	16	0	0	1498088	0.311	100000.000	100000.000	0.000	0.000	0.000	0.000	0.000	16.610	177	144	177	144	316	2384	100	921	"S473"
0	0	0	15	4	5	"aura"	"O14965"	12700	20850	200	4808	4838	628	12	4567	4567	4591	429	9	31	3	0	1528673	0.576	100000.000	100000.000	0.000	0.000	0.000	0.000	0.000	16.610	241	271	241	271	316	2384	100	922	"S342"
0	0	0	15	5	5	"aura"	"O14965"	13200	20860	200	4870	4865	423	8	4634	4634	4793	1073	22	1	0	0	1537252	0.067	100000.000	100000.000	0.000	0.000	0.000	0.000	0.000	16.610	236	231	236	231	316	2384	100	923	"S342"
0	0	0	15	6	5	"aura"	"O14965"	13700	20860	200	4877	4929	599	12	4703	4703	4793	862	17	3	1	0	1557510	0.158	100000.000	100000.000	0.000	0.000	0.000	0.000	0.000	16.610	174	226	174	226	316	2384	100	924	"S342"
0	0	0	15	7	5	"Cdk4"	"P11802"	14200	20860	140	5709	5669	529	9	4859	4859	4870	355	7	80	61	0	884409	2.251	100000.000	100000.000	0.000	0.000	0.000	0.000	0.000	16.610	850	810	850	810	156	1140	100	925	"T172"
0	0	0	15	8	5	"Cdk4"	"P11802"	14710	20880	130	5825	5835	458	7	4912	4912	4916	349	7	90	70	0	700167	2.633	100000.000	100000.000	0.000	0.000	0.000	0.000	0.000	16.610	913	923	913	923	120	940	100	926	"T172"
0	0	0	15	9	5	"Cdk4"	"P11802"	15210	20880	120	5724	6042	2686	44	4748	4748	4950	2046	41	4	1	0	725028	0.534	100000.000	100000.000	0.000	0.000	0.000	0.000	0.000	16.610	976	1294	976	1294	120	820	100	927	"T172"
0	0	0	15	1	6	"CREB "	"P16220"	11170	21480	200	4878	4924	1048	21	4601	4601	4678	831	17	7	1	0	1555889	0.296	100000.000	100000.000	0.000	0.000	0.000	0.000	0.000	16.610	277	323	277	323	316	2384	100	928	"S117"
0	0	0	15	2	6	"CREB "	"P16220"	11670	21480	200	4776	4916	2174	44	4615	4615	4670	1081	23	3	1	0	1553358	0.228	100000.000	100000.000	0.000	0.000	0.000	0.000	0.000	16.610	161	301	161	301	316	2384	100	929	"S117"
0	0	0	15	3	6	"CREB "	"P16220"	12180	21480	70	5412	9430	10578	112	4909	4909	4886	361	7	68	34	0	301757	12.587	100000.000	100000.000	0.000	0.000	0.000	0.000	0.000	16.610	503	4521	503	4521	32	236	100	930	"S117"
0	0	0	15	4	6	"EEA1"	"Q15075"	12680	21490	200	4856	4916	638	12	4667	4667	4745	1273	26	2	0	0	1553310	0.134	100000.000	100000.000	0.000	0.000	0.000	0.000	0.000	16.610	189	249	189	249	316	2384	100	931	"T1392"
0	0	0	15	5	6	"EEA1"	"Q15075"	13180	21510	70	5072	5465	2104	38	5020	5020	4996	456	9	25	6	0	174877	1.029	100000.000	100000.000	0.000	0.000	0.000	0.000	0.000	16.610	52	445	52	445	32	236	100	932	"T1392"
0	0	0	15	6	6	"EEA1"	"Q15075"	13680	21500	200	5044	5023	492	9	4857	4857	4931	1029	20	3	0	0	1587337	0.089	100000.000	100000.000	0.000	0.000	0.000	0.000	0.000	16.610	187	166	187	166	316	2384	100	933	"T1392"
0	0	0	15	7	6	"IKK-alpha "	"O15111"	14180	21500	200	4492	4732	2014	42	4878	4878	4990	1535	30	1	1	0	1495315	-0.168	100000.000	100000.000	0.000	0.000	0.000	0.000	0.000	16.610	-386	-146	-386	-146	316	2384	100	934	"S473"
0	0	0	15	8	6	"IKK-alpha "	"O15111"	14680	21510	200	4368	4458	706	15	4989	4989	5024	909	18	1	0	0	1408870	-0.623	100000.000	100000.000	0.000	0.000	0.000	0.000	0.000	16.610	-621	-531	-621	-531	316	2384	100	935	"S473"
0	0	0	15	9	6	"IKK-alpha "	"O15111"	15180	21510	200	4408	4608	1870	40	4930	4930	4980	1251	25	1	0	0	1456229	-0.297	100000.000	100000.000	0.000	0.000	0.000	0.000	0.000	16.610	-522	-322	-522	-322	316	2384	100	936	"S473"
-75	0	0	15	1	7	"empty"	"empty"	11200	22130	200	4632	4754	1532	32	4681	4681	4704	781	16	2	1	0	1502346	0.064	100000.000	100000.000	0.000	0.000	0.000	0.000	0.000	16.610	-49	73	-49	73	316	2384	100	937	"empty"
-75	0	0	15	2	7	"empty"	"empty"	11700	22130	200	4555	4861	3198	65	4613	4613	4716	1309	27	1	1	0	1535958	0.111	100000.000	100000.000	0.000	0.000	0.000	0.000	0.000	16.610	-58	248	-58	248	316	2384	100	938	"empty"
-75	0	0	15	3	7	"empty"	"empty"	12200	22130	200	4556	4551	321	7	4689	4689	4729	929	19	0	0	0	1438258	-0.192	100000.000	100000.000	0.000	0.000	0.000	0.000	0.000	16.610	-133	-138	-133	-138	316	2384	100	939	"empty"
-75	0	0	15	4	7	"empty"	"empty"	12700	22130	200	4590	4603	399	8	4727	4727	4763	580	12	0	0	0	1454534	-0.276	100000.000	100000.000	0.000	0.000	0.000	0.000	0.000	16.610	-137	-124	-137	-124	316	2384	100	940	"empty"
-75	0	0	15	5	7	"empty"	"empty"	13200	22130	200	4786	4801	338	7	4764	4764	4836	911	18	1	0	0	1517199	-0.038	100000.000	100000.000	0.000	0.000	0.000	0.000	0.000	16.610	22	37	22	37	316	2384	100	941	"empty"
-75	0	0	15	6	7	"empty"	"empty"	13700	22130	200	4669	4684	281	5	4786	4786	4963	2514	50	0	0	0	1480189	-0.111	100000.000	100000.000	0.000	0.000	0.000	0.000	0.000	16.610	-117	-102	-117	-102	316	2384	100	942	"empty"
0	0	0	15	7	7	"GLQAWPG-pS-AIPQFLG_GLQAWPGEAIPQFLG_40vs60"	"GLQAWPG-pS-AIPQFLG_GLQAWPGEAIPQFLG_40vs60"	14190	22150	100	12380	11094	2810	25	4863	4863	4916	1340	27	88	82	0	887489	4.610	100000.000	100000.000	0.000	0.000	0.000	0.000	0.000	16.610	7517	6231	7517	6231	80	560	100	943	"GLQAWPG-pS-AIPQFLG_GLQAWPGEAIPQFLG_40vs60"
0	0	0	15	8	7	"GLQAWPG-pS-AIPQFLG_GLQAWPGEAIPQFLG_40vs60"	"GLQAWPG-pS-AIPQFLG_GLQAWPGEAIPQFLG_40vs60"	14690	22150	100	11895	10503	3346	31	4921	4921	4953	638	12	91	80	0	840221	8.699	100000.000	100000.000	0.000	0.000	0.000	0.000	0.000	16.610	6974	5582	6974	5582	80	560	100	944	"GLQAWPG-pS-AIPQFLG_GLQAWPGEAIPQFLG_40vs60"
0	0	0	15	9	7	"GLQAWPG-pS-AIPQFLG_GLQAWPGEAIPQFLG_40vs60"	"GLQAWPG-pS-AIPQFLG_GLQAWPGEAIPQFLG_40vs60"	15190	22170	90	12874	12174	2132	17	5080	5080	5247	1272	24	94	92	0	633026	5.446	100000.000	100000.000	0.000	0.000	0.000	0.000	0.000	16.610	7794	7094	7794	7094	52	420	100	945	"GLQAWPG-pS-AIPQFLG_GLQAWPGEAIPQFLG_40vs60"
0	0	0	16	1	1	"Calmodulin"	"P62158"	15690	18300	200	4353	4512	1549	34	4661	4661	4675	556	11	2	0	0	1425767	-0.293	100000.000	100000.000	0.000	0.000	0.000	0.000	0.000	16.610	-308	-149	-308	-149	316	2384	100	946	"T79"
0	0	0	16	2	1	"Calmodulin"	"P62158"	16190	18310	200	4820	5002	2005	40	4873	4873	4895	764	15	2	1	0	1580474	0.140	100000.000	100000.000	0.000	0.000	0.000	0.000	0.000	16.610	-53	129	-53	129	316	2384	100	947	"T79"
0	0	0	16	3	1	"Calmodulin"	"P62158"	16700	18310	200	4873	4920	527	10	4938	4938	4976	821	16	1	0	0	1554584	-0.068	100000.000	100000.000	0.000	0.000	0.000	0.000	0.000	16.610	-65	-18	-65	-18	316	2384	100	948	"T79"
0	0	0	16	4	1	"Caveolin-1"	"Q03135"	17200	18320	200	4874	4952	887	17	4942	4942	4992	858	17	2	2	0	1564906	-0.047	100000.000	100000.000	0.000	0.000	0.000	0.000	0.000	16.610	-68	10	-68	10	316	2384	100	949	"Y25"
0	0	0	16	5	1	"Caveolin-1"	"Q03135"	17700	18320	200	4913	5034	1842	36	4938	4938	5014	1163	23	1	0	0	1590689	0.017	100000.000	100000.000	0.000	0.000	0.000	0.000	0.000	16.610	-25	96	-25	96	316	2384	100	950	"Y25"
0	0	0	16	6	1	"Caveolin-1"	"Q03135"	18200	18330	200	4848	4942	536	10	4863	4863	4959	1095	22	2	1	0	1561544	-0.016	100000.000	100000.000	0.000	0.000	0.000	0.000	0.000	16.610	-15	79	-15	79	316	2384	100	951	"Y25"
0	0	0	16	7	1	"eNOS "	"P29474"	18710	18330	110	6087	6281	1109	17	4892	4892	4951	712	14	87	36	0	502504	1.868	100000.000	100000.000	0.000	0.000	0.000	0.000	0.000	16.610	1195	1389	1195	1389	80	656	100	952	"S1176"
0	0	0	16	8	1	"eNOS "	"P29474"	19210	18350	120	5609	5627	800	14	4669	4669	4773	1104	23	29	5	0	675265	0.774	100000.000	100000.000	0.000	0.000	0.000	0.000	0.000	16.610	940	958	940	958	120	820	100	953	"S1176"
0	0	0	16	9	1	"eNOS "	"P29474"	19700	18340	150	5573	5763	1785	30	4602	4602	4704	1048	22	45	8	0	898990	1.010	100000.000	100000.000	0.000	0.000	0.000	0.000	0.000	16.610	971	1161	971	1161	156	1272	100	954	"S1176"
0	0	0	16	1	2	"Fos "	"P01100"	15700	18950	90	5499	5520	359	6	4580	4580	4601	447	9	92	53	0	287019	2.056	100000.000	100000.000	0.000	0.000	0.000	0.000	0.000	16.610	919	940	919	940	52	420	100	955	"T232"
0	0	0	16	2	2	"Fos "	"P01100"	16190	18940	110	5116	5139	503	9	4652	4652	4760	1425	29	2	1	0	411115	0.266	100000.000	100000.000	0.000	0.000	0.000	0.000	0.000	16.610	464	487	464	487	80	656	100	956	"T232"
0	0	0	16	3	2	"Fos "	"P01100"	16690	18960	70	5554	5543	354	6	4879	4879	4917	404	8	84	34	0	177386	1.550	100000.000	100000.000	0.000	0.000	0.000	0.000	0.000	16.610	675	664	675	664	32	236	100	957	"T232"
0	0	0	16	4	2	"Grb10 "	"Q13322"	17190	18950	200	4949	4953	346	6	4908	4908	4986	817	16	1	0	0	1565253	-0.040	100000.000	100000.000	0.000	0.000	0.000	0.000	0.000	16.610	41	45	41	45	316	2384	100	958	"S150"
0	0	0	16	5	2	"Grb10 "	"Q13322"	17690	18950	200	4915	5098	1599	31	4891	4891	4927	583	11	5	3	0	1610826	0.293	100000.000	100000.000	0.000	0.000	0.000	0.000	0.000	16.610	24	207	24	207	316	2384	100	959	"S150"
0	0	0	16	6	2	"Grb10 "	"Q13322"	18210	18940	170	4960	5184	1467	28	4962	4962	4996	629	12	7	4	0	1078190	0.299	100000.000	100000.000	0.000	0.000	0.000	0.000	0.000	16.610	-2	222	-2	222	208	1660	100	960	"S150"
0	0	0	16	7	2	"IRS-1"	"P35568"	18700	18960	200	4720	4767	371	7	4822	4822	4898	1020	20	2	0	0	1506277	-0.128	100000.000	100000.000	0.000	0.000	0.000	0.000	0.000	16.610	-102	-55	-102	-55	316	2384	100	961	"S616"
0	0	0	16	8	2	"IRS-1"	"P35568"	19200	18960	200	4736	4837	704	14	4738	4738	4830	854	17	3	1	0	1528451	0.008	100000.000	100000.000	0.000	0.000	0.000	0.000	0.000	16.610	-2	99	-2	99	316	2384	100	962	"S616"
0	0	0	16	9	2	"IRS-1"	"P35568"	19700	18970	200	4694	4785	671	14	4700	4700	4801	749	15	2	1	0	1512003	-0.021	100000.000	100000.000	0.000	0.000	0.000	0.000	0.000	16.610	-6	85	-6	85	316	2384	100	963	"S616"
0	0	0	16	1	3	"inos"	"P35228"	15700	19580	200	4525	4531	363	8	4431	4431	4481	804	17	2	0	0	1431952	0.062	100000.000	100000.000	0.000	0.000	0.000	0.000	0.000	16.610	94	100	94	100	316	2384	100	964	"S745"
0	0	0	16	2	3	"inos"	"P35228"	16200	19580	200	4483	4524	745	16	4548	4548	4633	1148	24	0	0	0	1429487	-0.095	100000.000	100000.000	0.000	0.000	0.000	0.000	0.000	16.610	-65	-24	-65	-24	316	2384	100	965	"S745"
0	0	0	16	3	3	"inos"	"P35228"	16700	19580	200	4803	4937	1240	25	4878	4878	4944	1093	22	1	1	0	1559965	-0.006	100000.000	100000.000	0.000	0.000	0.000	0.000	0.000	16.610	-75	59	-75	59	316	2384	100	966	"S745"
0	0	0	16	4	3	"IRF-3 "	"Q14653"	17200	19590	200	4049	4271	964	22	4862	4862	4887	616	12	3	1	0	1349610	-1.000	100000.000	100000.000	0.000	0.000	0.000	0.000	0.000	16.610	-813	-591	-813	-591	316	2384	100	967	"S396"
0	0	0	16	5	3	"IRF-3 "	"Q14653"	17720	19600	160	5150	5196	621	11	4905	4905	4962	929	18	6	1	0	1080698	0.252	100000.000	100000.000	0.000	0.000	0.000	0.000	0.000	16.610	245	291	245	291	208	1512	100	968	"S396"
0	0	0	16	6	3	"IRF-3 "	"Q14653"	18210	19600	160	5051	5049	816	16	4922	4922	5008	1225	24	3	0	0	1050099	0.033	100000.000	100000.000	0.000	0.000	0.000	0.000	0.000	16.610	129	127	129	127	208	1512	100	969	"S396"
0	0	0	16	7	3	"Lyn"	"P07948"	18710	19600	200	4873	5011	1045	20	4925	4925	5011	1008	20	3	2	0	1583351	0.000	100000.000	100000.000	0.000	0.000	0.000	0.000	0.000	16.610	-52	86	-52	86	316	2384	100	970	"Y396"
0	0	0	16	8	3	"Lyn"	"P07948"	19210	19600	200	4888	4962	653	13	4888	4888	4988	956	19	3	1	0	1568072	-0.027	0.000	100000.000	0.000	0.000	0.000	0.000	0.000	Error	0	74	0	74	316	2384	100	971	"Y396"
0	0	0	16	9	3	"Lyn"	"P07948"	19710	19610	200	4821	5005	1595	31	4766	4766	4847	644	13	5	1	0	1581542	0.245	100000.000	100000.000	0.000	0.000	0.000	0.000	0.000	16.610	55	239	55	239	316	2384	100	972	"Y396"
0	0	0	16	1	4	"MAPK14"	"Q16539"	15700	20240	80	6217	6215	618	9	4853	4853	4845	246	5	94	90	0	323157	5.569	100000.000	100000.000	0.000	0.000	0.000	0.000	0.000	16.610	1364	1362	1364	1362	52	340	100	973	"Y322"
0	0	0	16	2	4	"MAPK14"	"Q16539"	16190	20250	70	6524	7118	3537	49	4887	4887	4914	359	7	96	93	0	227778	6.139	100000.000	100000.000	0.000	0.000	0.000	0.000	0.000	16.610	1637	2231	1637	2231	32	236	100	974	"Y322"
0	0	0	16	3	4	"MAPK14"	"Q16539"	16700	20240	70	6864	6727	482	7	5071	5071	5095	296	5	100	96	0	215264	5.514	100000.000	100000.000	0.000	0.000	0.000	0.000	0.000	16.610	1793	1656	1793	1656	32	236	100	975	"Y322"
0	0	0	16	4	4	"Mek1"	"Q02750"	17190	20240	200	4891	4919	271	5	4879	4879	4972	921	18	0	0	0	1554382	-0.058	100000.000	100000.000	0.000	0.000	0.000	0.000	0.000	16.610	12	40	12	40	316	2384	100	976	"S217"
0	0	0	16	5	4	"Mek1"	"Q02750"	17690	20240	200	4846	4904	493	10	4903	4903	4991	1023	20	1	1	0	1549719	-0.085	100000.000	100000.000	0.000	0.000	0.000	0.000	0.000	16.610	-57	1	-57	1	316	2384	100	977	"S217"
0	0	0	16	6	4	"Mek1"	"Q02750"	18190	20240	200	4942	5082	1338	26	4844	4844	4923	892	18	3	1	0	1605759	0.178	100000.000	100000.000	0.000	0.000	0.000	0.000	0.000	16.610	98	238	98	238	316	2384	100	978	"S217"
0	0	0	16	7	4	"P300"	"Q09472"	18690	20250	200	4861	4911	736	14	4778	4778	4871	891	18	1	0	0	1551873	0.045	100000.000	100000.000	0.000	0.000	0.000	0.000	0.000	16.610	83	133	83	133	316	2384	100	979	"S89"
0	0	0	16	8	4	"P300"	"Q09472"	19170	20240	90	4952	5359	1398	26	4758	4758	4812	424	8	25	13	0	278669	1.290	100000.000	100000.000	0.000	0.000	0.000	0.000	0.000	16.610	194	601	194	601	52	420	100	980	"S89"
0	0	0	16	9	4	"P300"	"Q09472"	19670	20240	200	4711	4895	1340	27	4743	4743	4840	868	17	3	1	0	1546823	0.063	100000.000	100000.000	0.000	0.000	0.000	0.000	0.000	16.610	-32	152	-32	152	316	2384	100	981	"S89"
0	0	0	16	1	5	"PPP2CA "	"P67775"	15700	20900	100	5763	5718	681	11	4647	4647	4724	932	19	62	6	0	457469	1.067	100000.000	100000.000	0.000	0.000	0.000	0.000	0.000	16.610	1116	1071	1116	1071	80	560	100	982	"T307"
0	0	0	16	2	5	"PPP2CA "	"P67775"	16200	20880	100	5782	5853	790	13	4715	4715	4763	641	13	82	33	0	468227	1.700	100000.000	100000.000	0.000	0.000	0.000	0.000	0.000	16.610	1067	1138	1067	1138	80	560	100	983	"T307"
0	0	0	16	3	5	"PPP2CA "	"P67775"	16690	20880	100	6185	6216	975	15	4950	4950	4963	344	6	88	82	0	497311	3.642	100000.000	100000.000	0.000	0.000	0.000	0.000	0.000	16.610	1235	1266	1235	1266	80	560	100	984	"T307"
0	0	0	16	4	5	"rab4"	"P20338"	17190	20890	200	4933	5002	551	11	4907	4907	4993	1090	21	1	0	0	1580627	0.008	100000.000	100000.000	0.000	0.000	0.000	0.000	0.000	16.610	26	95	26	95	316	2384	100	985	"Y189"
0	0	0	16	5	5	"rab4"	"P20338"	17690	20890	200	5088	5204	943	18	4975	4975	5071	1177	23	3	1	0	1644552	0.113	100000.000	100000.000	0.000	0.000	0.000	0.000	0.000	16.610	113	229	113	229	316	2384	100	986	"Y189"
0	0	0	16	6	5	"rab4"	"P20338"	18190	20890	200	5005	5043	420	8	4911	4911	5007	955	19	2	0	0	1593462	0.038	100000.000	100000.000	0.000	0.000	0.000	0.000	0.000	16.610	94	132	94	132	316	2384	100	987	"Y189"
0	0	0	16	7	5	"STAT2 "	"P52630"	18690	20900	170	13238	13394	2538	18	4899	4899	4941	595	12	100	100	0	2785949	14.207	100000.000	100000.000	0.000	0.000	0.000	0.000	0.000	16.610	8339	8495	8339	8495	208	1660	100	988	"Y690"
0	0	0	16	8	5	"STAT2 "	"P52630"	19190	20910	190	13230	12701	3905	30	4801	4801	4882	928	19	93	92	0	3251559	8.426	100000.000	100000.000	0.000	0.000	0.000	0.000	0.000	16.610	8429	7900	8429	7900	256	2088	100	989	"Y690"
0	0	0	16	9	5	"STAT2 "	"P52630"	19700	20910	190	17813	16290	5050	31	4754	4754	4813	494	10	91	90	0	4170227	23.233	100000.000	100000.000	0.000	0.000	0.000	0.000	0.000	16.610	13059	11536	13059	11536	256	2088	100	990	"Y690"
0	0	0	16	1	6	"STAT5B "	"P51692"	15690	21520	200	4873	4978	867	17	4835	4835	5071	1109	21	1	0	0	1572953	-0.084	100000.000	100000.000	0.000	0.000	0.000	0.000	0.000	16.610	38	143	38	143	316	2384	100	991	"Y740"
0	0	0	16	2	6	"STAT5B "	"P51692"	16190	21520	200	4951	5001	503	10	4938	4938	5293	1973	37	0	0	0	1580160	-0.148	100000.000	100000.000	0.000	0.000	0.000	0.000	0.000	16.610	13	63	13	63	316	2384	100	992	"Y740"
0	0	0	16	3	6	"STAT5B "	"P51692"	16690	21520	200	5170	5244	567	10	4966	4966	5014	845	16	8	1	0	1657119	0.272	100000.000	100000.000	0.000	0.000	0.000	0.000	0.000	16.610	204	278	204	278	316	2384	100	993	"Y740"
0	0	0	16	4	6	"Syk "	"P43405"	17190	21520	110	5347	5622	1722	30	5024	5024	5080	668	13	27	3	0	449787	0.811	100000.000	100000.000	0.000	0.000	0.000	0.000	0.000	16.610	323	598	323	598	80	656	100	994	"Y525/6"
0	0	0	16	5	6	"Syk "	"P43405"	17690	21520	100	5476	5564	1217	21	5045	5045	5082	477	9	43	5	0	445114	1.010	100000.000	100000.000	0.000	0.000	0.000	0.000	0.000	16.610	431	519	431	519	80	560	100	995	"Y525/6"
0	0	0	16	6	6	"Syk "	"P43405"	18210	21520	110	5530	5594	501	8	5038	5038	5065	433	8	58	17	0	447493	1.222	100000.000	100000.000	0.000	0.000	0.000	0.000	0.000	16.610	492	556	492	556	80	656	100	996	"Y525/6"
0	0	0	16	7	6	"14-3-3 beta"	"P31946"	18690	21540	170	5923	6105	2043	33	4954	4954	5065	1122	22	36	4	0	1269925	0.927	100000.000	100000.000	0.000	0.000	0.000	0.000	0.000	16.610	969	1151	969	1151	208	1660	100	997	"S59"
0	0	0	16	8	6	"14-3-3 beta"	"P31946"	19190	21540	200	5937	6015	1269	21	4910	4910	5360	1839	34	12	2	0	1900860	0.356	100000.000	100000.000	0.000	0.000	0.000	0.000	0.000	16.610	1027	1105	1027	1105	316	2384	100	998	"S59"
0	0	0	16	9	6	"14-3-3 beta"	"P31946"	19700	21540	160	6116	6477	2527	39	4853	4853	5000	1135	22	63	7	0	1347129	1.301	100000.000	100000.000	0.000	0.000	0.000	0.000	0.000	16.610	1263	1624	1263	1624	208	1512	100	999	"S59"
-75	0	0	16	1	7	"empty"	"empty"	15680	22180	200	5113	5132	526	10	5054	5054	5134	1395	27	1	0	0	1621742	-0.001	100000.000	100000.000	0.000	0.000	0.000	0.000	0.000	16.610	59	78	59	78	316	2384	100	1000	"empty"
-75	0	0	16	2	7	"empty"	"empty"	16180	22180	200	5153	5182	291	5	5085	5085	5129	783	15	2	0	0	1637396	0.068	100000.000	100000.000	0.000	0.000	0.000	0.000	0.000	16.610	68	97	68	97	316	2384	100	1001	"empty"
-75	0	0	16	3	7	"empty"	"empty"	16680	22180	200	5083	5082	381	7	5046	5046	5115	1150	22	1	0	0	1606013	-0.029	100000.000	100000.000	0.000	0.000	0.000	0.000	0.000	16.610	37	36	37	36	316	2384	100	1002	"empty"
-75	0	0	16	4	7	"empty"	"empty"	17180	22180	200	5049	5108	904	17	4997	4997	5067	877	17	1	1	0	1614058	0.047	100000.000	100000.000	0.000	0.000	0.000	0.000	0.000	16.610	52	111	52	111	316	2384	100	1003	"empty"
-75	0	0	16	5	7	"empty"	"empty"	17680	22180	200	5023	5066	515	10	4939	4939	5018	1016	20	1	0	0	1600875	0.047	100000.000	100000.000	0.000	0.000	0.000	0.000	0.000	16.610	84	127	84	127	316	2384	100	1004	"empty"
-75	0	0	16	6	7	"empty"	"empty"	18180	22180	200	5038	5144	1055	20	4938	4938	5031	1298	25	2	2	0	1625599	0.087	100000.000	100000.000	0.000	0.000	0.000	0.000	0.000	16.610	100	206	100	206	316	2384	100	1005	"empty"
0	0	0	16	7	7	"Control-Spot"	"p-Tyr"	18700	22180	90	16835	16223	9328	57	4838	4838	4955	1589	32	67	67	0	843615	7.091	100000.000	100000.000	0.000	0.000	0.000	0.000	0.000	16.610	11997	11385	11997	11385	52	420	100	1006	"Control-Spot"
0	0	0	16	8	7	"Control-Spot"	"p-Tyr"	19190	22180	120	5042	9112	7924	86	4871	4871	4957	1091	22	27	24	0	1093467	3.808	100000.000	100000.000	0.000	0.000	0.000	0.000	0.000	16.610	171	4241	171	4241	120	820	100	1007	"Control-Spot"
0	0	0	16	9	7	"Control-Spot"	"p-Tyr"	19690	22180	110	5147	11529	9575	83	4783	4783	4886	727	14	40	35	0	922328	9.138	100000.000	100000.000	0.000	0.000	0.000	0.000	0.000	16.610	364	6746	364	6746	80	656	100	1008	"Control-Spot"
0	0	0	17	1	1	"ACTA1"	"P68133"	2150	24580	200	6004	6023	1977	32	5934	5934	5900	829	14	6	0	0	1903118	0.148	100000.000	100000.000	0.000	0.000	0.000	0.000	0.000	16.610	70	89	70	89	316	2384	100	1009	"Y55"
0	0	0	17	2	1	"ACTA1"	"P68133"	2650	24580	200	5847	5940	601	10	5807	5807	5894	932	15	8	1	0	1877060	0.049	100000.000	100000.000	0.000	0.000	0.000	0.000	0.000	16.610	40	133	40	133	316	2384	100	1010	"Y55"
0	0	0	17	3	1	"ACTA1"	"P68133"	3150	24580	200	5560	5622	508	9	5667	5667	5717	727	12	6	0	0	1776572	-0.131	100000.000	100000.000	0.000	0.000	0.000	0.000	0.000	16.610	-107	-45	-107	-45	316	2384	100	1011	"Y55"
0	0	0	17	4	1	"A-Raf"	"P10398"	3640	24580	200	5655	5742	1113	19	5631	5631	5665	894	15	6	1	0	1814608	0.086	100000.000	100000.000	0.000	0.000	0.000	0.000	0.000	16.610	24	111	24	111	316	2384	100	1012	"S214"
0	0	0	17	5	1	"A-Raf"	"P10398"	4140	24590	200	5649	5569	719	12	5619	5619	5587	1500	26	0	0	0	1759824	-0.012	100000.000	100000.000	0.000	0.000	0.000	0.000	0.000	16.610	30	-50	30	-50	316	2384	100	1013	"S214"
0	0	0	17	6	1	"A-Raf"	"P10398"	4650	24600	80	5892	5663	707	12	5484	5484	5365	651	12	28	3	0	294471	0.458	100000.000	100000.000	0.000	0.000	0.000	0.000	0.000	16.610	408	179	408	179	52	340	100	1014	"S214"
0	0	0	17	7	1	"Cdk2"	"P24941"	5160	24610	90	5962	5922	593	10	5510	5510	5417	589	10	44	7	0	307928	0.857	100000.000	100000.000	0.000	0.000	0.000	0.000	0.000	16.610	452	412	452	412	52	420	100	1015	"Y179"
0	0	0	17	8	1	"Cdk2"	"P24941"	5640	24590	120	6023	6081	344	5	5444	5444	5398	587	10	48	5	0	729663	1.164	100000.000	100000.000	0.000	0.000	0.000	0.000	0.000	16.610	579	637	579	637	120	820	100	1016	"Y179"
0	0	0	17	9	1	"Cdk2"	"P24941"	6130	24600	130	5952	6140	1693	27	5329	5329	5316	658	12	45	3	0	736818	1.252	100000.000	100000.000	0.000	0.000	0.000	0.000	0.000	16.610	623	811	623	811	120	940	100	1017	"Y179"
0	0	0	17	1	2	"Cofilin 1"	"P23528"	2150	25220	80	6722	6746	306	4	6372	6372	6436	388	6	36	7	0	350791	0.799	100000.000	100000.000	0.000	0.000	0.000	0.000	0.000	16.610	350	374	350	374	52	340	100	1018	"S2"
0	0	0	17	2	2	"Cofilin 1"	"P23528"	2640	25190	110	6647	6602	427	6	6445	6445	6459	1207	18	1	0	0	528183	0.118	100000.000	100000.000	0.000	0.000	0.000	0.000	0.000	16.610	202	157	202	157	80	656	100	1019	"S2"
0	0	0	17	3	2	"Cofilin 1"	"P23528"	3140	25200	200	6212	6232	366	5	5933	5933	5914	1029	17	1	0	0	1969432	0.309	100000.000	100000.000	0.000	0.000	0.000	0.000	0.000	16.610	279	299	279	299	316	2384	100	1020	"S2"
0	0	0	17	4	2	"CTNNB1"	"P35222"	3630	25200	200	5465	5524	575	10	5712	5712	5695	1082	18	1	0	0	1745642	-0.158	100000.000	100000.000	0.000	0.000	0.000	0.000	0.000	16.610	-247	-188	-247	-188	316	2384	100	1021	"S675"
0	0	0	17	5	2	"CTNNB1"	"P35222"	4130	25210	200	5195	5271	498	9	5491	5491	5503	824	14	0	0	0	1665518	-0.282	100000.000	100000.000	0.000	0.000	0.000	0.000	0.000	16.610	-296	-220	-296	-220	316	2384	100	1022	"S675"
0	0	0	17	6	2	"CTNNB1"	"P35222"	4630	25210	200	4950	5034	697	13	5275	5275	5323	632	11	2	1	0	1590709	-0.457	100000.000	100000.000	0.000	0.000	0.000	0.000	0.000	16.610	-325	-241	-325	-241	316	2384	100	1023	"S675"
0	0	0	17	7	2	"EGFR"	"P00533"	5130	25210	200	4893	4915	519	10	5159	5159	5253	1116	21	0	0	0	1553288	-0.303	100000.000	100000.000	0.000	0.000	0.000	0.000	0.000	16.610	-266	-244	-266	-244	316	2384	100	1024	"T693"
0	0	0	17	8	2	"EGFR"	"P00533"	5630	25210	200	4954	5006	817	16	5140	5140	5191	920	17	0	0	0	1581849	-0.201	100000.000	100000.000	0.000	0.000	0.000	0.000	0.000	16.610	-186	-134	-186	-134	316	2384	100	1025	"T693"
0	0	0	17	9	2	"EGFR"	"P00533"	6120	25210	200	4835	4859	345	7	5063	5063	5102	707	13	0	0	0	1535424	-0.344	100000.000	100000.000	0.000	0.000	0.000	0.000	0.000	16.610	-228	-204	-228	-204	316	2384	100	1026	"T693"
0	0	0	17	1	3	"JAK1"	"P23458"	2140	25860	80	8647	8410	2089	24	5789	5789	5892	676	11	73	67	0	437313	3.725	100000.000	100000.000	0.000	0.000	0.000	0.000	0.000	16.610	2858	2621	2858	2621	52	340	100	1027	"Y1035"
0	0	0	17	2	3	"JAK1"	"P23458"	2620	25870	150	6168	6819	1858	27	5867	5867	5986	1391	23	30	16	0	1063693	0.599	100000.000	100000.000	0.000	0.000	0.000	0.000	0.000	16.610	301	952	301	952	156	1272	100	1028	"Y1035"
0	0	0	17	3	3	"JAK1"	"P23458"	3150	25870	110	7621	7576	1282	16	5703	5703	5726	509	8	82	71	0	606070	3.635	100000.000	100000.000	0.000	0.000	0.000	0.000	0.000	16.610	1918	1873	1918	1873	80	656	100	1029	"Y1035"
0	0	0	17	4	3	"JNK2"	"P45984"	3640	25860	130	8175	8195	1035	12	5443	5443	5494	767	13	95	87	0	983405	3.522	100000.000	100000.000	0.000	0.000	0.000	0.000	0.000	16.610	2732	2752	2732	2752	120	940	100	1030	"T183"
0	0	0	17	5	3	"JNK2"	"P45984"	4140	25860	130	8221	8260	1361	16	5568	5568	5459	657	12	96	82	0	991244	4.263	100000.000	100000.000	0.000	0.000	0.000	0.000	0.000	16.610	2653	2692	2653	2692	120	940	100	1031	"T183"
0	0	0	17	6	3	"JNK2"	"P45984"	4630	25850	130	8138	8134	1432	17	5485	5485	5359	835	15	90	75	0	976035	3.323	100000.000	100000.000	0.000	0.000	0.000	0.000	0.000	16.610	2653	2649	2653	2649	120	940	100	1032	"T183"
0	0	0	17	7	3	"Kit "	"P10721"	5120	25860	90	5378	5562	609	10	5407	5407	5363	836	15	17	0	0	289237	0.238	100000.000	100000.000	0.000	0.000	0.000	0.000	0.000	16.610	-29	155	-29	155	52	420	100	1033	"Y721"
0	0	0	17	8	3	"Kit "	"P10721"	5620	25860	200	5551	5537	642	11	5357	5357	5344	835	15	4	0	0	1749645	0.231	100000.000	100000.000	0.000	0.000	0.000	0.000	0.000	16.610	194	180	194	180	316	2384	100	1034	"Y721"
0	0	0	17	9	3	"Kit "	"P10721"	6130	25860	100	5609	5558	410	7	5333	5333	5335	502	9	23	1	0	444669	0.444	100000.000	100000.000	0.000	0.000	0.000	0.000	0.000	16.610	276	225	276	225	80	560	100	1035	"Y721"
0	0	0	17	1	4	"MK3"	"P22001"	2150	26500	70	11375	12642	5757	45	5742	5742	6179	3408	55	100	18	0	404551	1.896	100000.000	100000.000	0.000	0.000	0.000	0.000	0.000	16.610	5633	6900	5633	6900	32	236	100	1036	"Y187"
0	0	0	17	2	4	"MK3"	"P22001"	2660	26520	100	9946	10449	5672	54	5654	5654	5790	866	14	77	73	0	835949	5.380	100000.000	100000.000	0.000	0.000	0.000	0.000	0.000	16.610	4292	4795	4292	4795	80	560	100	1037	"Y187"
0	0	0	17	3	4	"MK3"	"P22001"	3150	26520	100	9285	8913	1738	19	5544	5544	5718	1531	26	81	70	0	713042	2.087	100000.000	100000.000	0.000	0.000	0.000	0.000	0.000	16.610	3741	3369	3741	3369	80	560	100	1038	"Y187"
0	0	0	17	4	4	"NFAT1 "	"Q13469"	3640	26510	200	5384	5397	553	10	5627	5627	5606	767	13	2	0	0	1705341	-0.272	100000.000	100000.000	0.000	0.000	0.000	0.000	0.000	16.610	-243	-230	-243	-230	316	2384	100	1039	"S326"
0	0	0	17	5	4	"NFAT1 "	"Q13469"	4140	26510	200	5376	5476	1778	32	5543	5543	5471	625	11	4	1	0	1730508	0.008	100000.000	100000.000	0.000	0.000	0.000	0.000	0.000	16.610	-167	-67	-167	-67	316	2384	100	1040	"S326"
0	0	0	17	6	4	"NFAT1 "	"Q13469"	4640	26510	200	5355	5394	1032	19	5307	5307	5355	1202	22	2	1	0	1704499	0.032	100000.000	100000.000	0.000	0.000	0.000	0.000	0.000	16.610	48	87	48	87	316	2384	100	1041	"S326"
0	0	0	17	7	4	"NFkB-p65 "	"Q04206"	5140	26510	200	5532	5450	679	12	5301	5301	5310	713	13	13	1	0	1722195	0.196	100000.000	100000.000	0.000	0.000	0.000	0.000	0.000	16.610	231	149	231	149	316	2384	100	1042	"S276"
0	0	0	17	8	4	"NFkB-p65 "	"Q04206"	5640	26510	200	5623	5624	410	7	5429	5429	5424	1319	24	1	0	0	1777340	0.152	100000.000	100000.000	0.000	0.000	0.000	0.000	0.000	16.610	194	195	194	195	316	2384	100	1043	"S276"
0	0	0	17	9	4	"NFkB-p65 "	"Q04206"	6140	26520	200	5544	5608	395	7	5372	5372	5430	1578	29	0	0	0	1772254	0.113	100000.000	100000.000	0.000	0.000	0.000	0.000	0.000	16.610	172	236	172	236	316	2384	100	1044	"S276"
0	0	0	17	1	5	"PDGFRb"	"P09619"	2130	27130	110	14704	13946	4643	33	6308	6308	6217	691	11	86	83	0	1115675	11.185	100000.000	100000.000	0.000	0.000	0.000	0.000	0.000	16.610	8396	7638	8396	7638	80	656	100	1045	"Y686"
0	0	0	17	2	5	"PDGFRb"	"P09619"	2630	27140	110	14516	13315	3407	25	6164	6164	6086	482	7	87	86	0	1065214	14.998	100000.000	100000.000	0.000	0.000	0.000	0.000	0.000	16.610	8352	7151	8352	7151	80	656	100	1046	"Y686"
0	0	0	17	3	5	"PDGFRb"	"P09619"	3120	27140	90	16189	16186	3227	19	6044	6044	6002	579	9	100	98	0	841677	17.589	100000.000	100000.000	0.000	0.000	0.000	0.000	0.000	16.610	10145	10142	10145	10142	52	420	100	1047	"Y686"
0	0	0	17	4	5	"PELI2"	"Q96FA3"	3630	27130	150	8056	8042	1045	12	5884	5884	5797	717	12	91	78	0	1254532	3.131	100000.000	100000.000	0.000	0.000	0.000	0.000	0.000	16.610	2172	2158	2172	2158	156	1272	100	1048	"T290"
0	0	0	17	5	5	"PELI2"	"Q96FA3"	4120	27140	130	7900	8258	1988	24	5562	5562	5570	639	11	100	96	0	990962	4.207	100000.000	100000.000	0.000	0.000	0.000	0.000	0.000	16.610	2338	2696	2338	2696	120	940	100	1049	"T290"
0	0	0	17	6	5	"PELI2"	"Q96FA3"	4620	27130	150	7545	7948	3895	49	5260	5260	5330	876	16	94	66	0	1239877	2.989	100000.000	100000.000	0.000	0.000	0.000	0.000	0.000	16.610	2285	2688	2285	2688	156	1272	100	1050	"T290"
0	0	0	17	7	5	"sek1"	"P45985"	5140	27150	90	5447	5595	836	14	5064	5064	5144	478	9	44	19	0	290925	0.944	100000.000	100000.000	0.000	0.000	0.000	0.000	0.000	16.610	383	531	383	531	52	420	100	1051	"S2315"
0	0	0	17	8	5	"sek1"	"P45985"	5620	27130	200	5297	5286	421	7	5230	5230	5239	740	14	4	0	0	1670334	0.064	100000.000	100000.000	0.000	0.000	0.000	0.000	0.000	16.610	67	56	67	56	316	2384	100	1052	"S2315"
0	0	0	17	9	5	"sek1"	"P45985"	6110	27140	200	5257	5270	488	9	5164	5164	5159	448	8	16	3	0	1665173	0.248	100000.000	100000.000	0.000	0.000	0.000	0.000	0.000	16.610	93	106	93	106	316	2384	100	1053	"S2315"
0	0	0	17	1	6	"SMAD3"	"Q15796"	2120	27770	200	5452	5697	1587	27	5647	5647	5836	2274	38	2	1	0	1800323	-0.061	100000.000	100000.000	0.000	0.000	0.000	0.000	0.000	16.610	-195	50	-195	50	316	2384	100	1054	"S416"
0	0	0	17	2	6	"SMAD3"	"Q15796"	2620	27780	200	5179	5213	626	12	5565	5565	5685	1690	29	0	0	0	1647245	-0.279	100000.000	100000.000	0.000	0.000	0.000	0.000	0.000	16.610	-386	-352	-386	-352	316	2384	100	1055	"S416"
0	0	0	17	3	6	"SMAD3"	"Q15796"	3120	27780	200	5147	5290	964	18	5495	5495	5654	1629	28	1	0	0	1671590	-0.223	100000.000	100000.000	0.000	0.000	0.000	0.000	0.000	16.610	-348	-205	-348	-205	316	2384	100	1056	"S416"
0	0	0	17	4	6	"TAK1 "	"O43318"	3630	27770	170	7774	7775	869	11	5450	5450	5562	899	16	94	74	0	1617167	2.462	100000.000	100000.000	0.000	0.000	0.000	0.000	0.000	16.610	2324	2325	2324	2325	208	1660	100	1057	"T178"
0	0	0	17	5	6	"TAK1 "	"O43318"	4120	27780	170	7970	7895	1073	13	5589	5589	5613	1653	29	63	11	0	1642069	1.381	100000.000	100000.000	0.000	0.000	0.000	0.000	0.000	16.610	2381	2306	2381	2306	208	1660	100	1058	"T178"
0	0	0	17	6	6	"TAK1 "	"O43318"	4620	27780	170	7929	7865	960	12	5498	5498	5433	1324	24	90	38	0	1635820	1.837	100000.000	100000.000	0.000	0.000	0.000	0.000	0.000	16.610	2431	2367	2431	2367	208	1660	100	1059	"T178"
0	0	0	17	7	6	"TNIK"	"Q9UKE5"	5120	27790	120	6513	6599	870	13	5408	5408	5306	596	11	74	48	0	791902	2.169	100000.000	100000.000	0.000	0.000	0.000	0.000	0.000	16.610	1105	1191	1105	1191	120	820	100	1060	"T181"
0	0	0	17	8	6	"TNIK"	"Q9UKE5"	5620	27780	110	7267	7517	2305	30	5469	5469	5448	383	7	98	98	0	601320	5.402	100000.000	100000.000	0.000	0.000	0.000	0.000	0.000	16.610	1798	2048	1798	2048	80	656	100	1061	"T181"
0	0	0	17	9	6	"TNIK"	"Q9UKE5"	6120	27790	110	7362	7254	489	6	5470	5470	5497	948	17	95	48	0	580340	1.853	100000.000	100000.000	0.000	0.000	0.000	0.000	0.000	16.610	1892	1784	1892	1784	80	656	100	1062	"T181"
-75	0	0	17	1	7	"empty"	"empty"	2150	28420	200	5559	5647	576	10	5742	5742	5733	633	11	7	1	0	1784454	-0.136	100000.000	100000.000	0.000	0.000	0.000	0.000	0.000	16.610	-183	-95	-183	-95	316	2384	100	1063	"empty"
-75	0	0	17	2	7	"empty"	"empty"	2650	28420	200	5387	5438	467	8	5588	5588	5707	1397	24	0	0	0	1718362	-0.193	100000.000	100000.000	0.000	0.000	0.000	0.000	0.000	16.610	-201	-150	-201	-150	316	2384	100	1064	"empty"
-75	0	0	17	3	7	"empty"	"empty"	3150	28420	200	5399	5437	491	9	5557	5557	5643	830	14	1	0	0	1718092	-0.248	100000.000	100000.000	0.000	0.000	0.000	0.000	0.000	16.610	-158	-120	-158	-120	316	2384	100	1065	"empty"
-75	0	0	17	4	7	"empty"	"empty"	3650	28420	200	5532	5828	2580	44	5592	5592	5612	871	15	2	0	0	1841731	0.248	100000.000	100000.000	0.000	0.000	0.000	0.000	0.000	16.610	-60	236	-60	236	316	2384	100	1066	"empty"
-75	0	0	17	5	7	"empty"	"empty"	4150	28420	200	5556	5465	777	14	5526	5526	5541	1005	18	1	0	0	1727072	-0.076	100000.000	100000.000	0.000	0.000	0.000	0.000	0.000	16.610	30	-61	30	-61	316	2384	100	1067	"empty"
-75	0	0	17	6	7	"empty"	"empty"	4650	28420	200	5495	5464	708	12	5425	5425	5461	878	16	3	0	0	1726713	0.003	100000.000	100000.000	0.000	0.000	0.000	0.000	0.000	16.610	70	39	70	39	316	2384	100	1068	"empty"
-75	0	0	17	7	7	"empty"	"empty"	5150	28420	200	5511	5446	469	8	5438	5438	5486	741	13	3	0	0	1720895	-0.054	100000.000	100000.000	0.000	0.000	0.000	0.000	0.000	16.610	73	8	73	8	316	2384	100	1069	"empty"
-75	0	0	17	8	7	"empty"	"empty"	5650	28420	200	5603	5591	338	6	5551	5551	5547	1081	19	0	0	0	1766643	0.041	100000.000	100000.000	0.000	0.000	0.000	0.000	0.000	16.610	52	40	52	40	316	2384	100	1070	"empty"
-75	0	0	17	9	7	"empty"	"empty"	6150	28420	200	5621	5872	1449	24	5525	5525	5531	690	12	7	6	0	1855546	0.494	100000.000	100000.000	0.000	0.000	0.000	0.000	0.000	16.610	96	347	96	347	316	2384	100	1071	"empty"
0	0	0	18	1	1	"PKACa "	"P17612"	6610	24620	110	8051	7965	2834	35	5196	5196	5139	481	9	91	90	0	637191	5.875	100000.000	100000.000	0.000	0.000	0.000	0.000	0.000	16.610	2855	2769	2855	2769	80	656	100	1072	"T197"
0	0	0	18	2	1	"PKACa "	"P17612"	7110	24630	100	7321	7392	1802	24	5074	5074	5078	1832	36	67	3	0	591355	1.263	100000.000	100000.000	0.000	0.000	0.000	0.000	0.000	16.610	2247	2318	2247	2318	80	560	100	1073	"T197"
0	0	0	18	3	1	"PKACa "	"P17612"	7610	24630	110	6653	6846	1233	18	4969	4969	4929	1685	34	50	8	0	547708	1.138	100000.000	100000.000	0.000	0.000	0.000	0.000	0.000	16.610	1684	1877	1684	1877	80	656	100	1074	"T197"
0	0	0	18	4	1	"PTEN"	"P60484"	8110	24620	120	5249	5439	1660	30	4895	4895	4904	1049	21	9	4	0	652700	0.510	100000.000	100000.000	0.000	0.000	0.000	0.000	0.000	16.610	354	544	354	544	120	820	100	1075	"Y315"
0	0	0	18	5	1	"PTEN"	"P60484"	8610	24630	200	4703	4812	891	18	4669	4669	4740	1050	22	3	0	0	1520661	0.069	100000.000	100000.000	0.000	0.000	0.000	0.000	0.000	16.610	34	143	34	143	316	2384	100	1076	"Y315"
0	0	0	18	6	1	"PTEN"	"P60484"	9110	24630	200	4602	4776	1499	31	4582	4582	4675	831	17	4	1	0	1509366	0.122	100000.000	100000.000	0.000	0.000	0.000	0.000	0.000	16.610	20	194	20	194	316	2384	100	1077	"Y315"
0	0	0	18	7	1	"SOC3"	"O14543"	9610	24630	200	4422	4626	1707	36	4548	4548	4621	896	19	2	1	0	1461716	0.006	100000.000	100000.000	0.000	0.000	0.000	0.000	0.000	16.610	-126	78	-126	78	316	2384	100	1078	"Y204"
0	0	0	18	8	1	"SOC3"	"O14543"	10110	24630	200	4547	4704	1489	31	4645	4645	4671	918	19	4	2	0	1486436	0.036	100000.000	100000.000	0.000	0.000	0.000	0.000	0.000	16.610	-98	59	-98	59	316	2384	100	1079	"Y204"
0	0	0	18	9	1	"SOC3"	"O14543"	10610	24640	200	4529	4581	477	10	4702	4702	4719	981	20	0	0	0	1447487	-0.141	100000.000	100000.000	0.000	0.000	0.000	0.000	0.000	16.610	-173	-121	-173	-121	316	2384	100	1080	"Y204"
0	0	0	18	1	2	"STAT3 "	"P40763"	6610	25270	200	4923	5055	618	12	5044	5044	5050	665	13	10	1	0	1597252	0.008	100000.000	100000.000	0.000	0.000	0.000	0.000	0.000	16.610	-121	11	-121	11	316	2384	100	1081	"S691"
0	0	0	18	2	2	"STAT3 "	"P40763"	7110	25280	90	5926	5858	496	8	4967	4967	4994	526	10	73	36	0	304606	1.643	100000.000	100000.000	0.000	0.000	0.000	0.000	0.000	16.610	959	891	959	891	52	420	100	1082	"S691"
0	0	0	18	3	2	"STAT3 "	"P40763"	7590	25270	70	6013	5885	507	8	4958	4958	4949	333	6	75	75	0	188326	2.811	100000.000	100000.000	0.000	0.000	0.000	0.000	0.000	16.610	1055	927	1055	927	32	236	100	1083	"S691"
0	0	0	18	4	2	"STAT6 "	"P42226"	8090	25250	90	5205	5585	1877	33	5066	5066	5071	407	8	19	9	0	290420	1.263	100000.000	100000.000	0.000	0.000	0.000	0.000	0.000	16.610	139	519	139	519	52	420	100	1084	"T645"
0	0	0	18	5	2	"STAT6 "	"P42226"	8600	25270	200	5055	5105	622	12	4882	4882	4894	1178	24	1	0	0	1613281	0.179	100000.000	100000.000	0.000	0.000	0.000	0.000	0.000	16.610	173	223	173	223	316	2384	100	1085	"T645"
0	0	0	18	6	2	"STAT6 "	"P42226"	9090	25270	200	5046	5052	328	6	4875	4875	4878	1028	21	1	0	0	1596485	0.169	100000.000	100000.000	0.000	0.000	0.000	0.000	0.000	16.610	171	177	171	177	316	2384	100	1086	"T645"
0	0	0	18	7	2	"14-3-3 beta"	"P31946"	9600	25280	110	10395	9885	1558	15	4949	4949	4916	420	8	95	93	0	790766	11.831	100000.000	100000.000	0.000	0.000	0.000	0.000	0.000	16.610	5446	4936	5446	4936	80	656	100	1087	"S185"
0	0	0	18	8	2	"14-3-3 beta"	"P31946"	10100	25290	130	10101	8828	2542	28	4922	4922	5117	1992	38	70	64	0	1059324	1.863	100000.000	100000.000	0.000	0.000	0.000	0.000	0.000	16.610	5179	3906	5179	3906	120	940	100	1088	"S185"
0	0	0	18	9	2	"14-3-3 beta"	"P31946"	10610	25300	110	10025	9744	1126	11	4814	4814	4816	575	11	98	96	0	779553	8.570	100000.000	100000.000	0.000	0.000	0.000	0.000	0.000	16.610	5211	4930	5211	4930	80	656	100	1089	"S185"
0	0	0	18	1	3	"Tgfbr2"	"P37173"	6600	25900	200	5121	5270	3006	57	5126	5126	5111	730	14	3	0	0	1665321	0.218	100000.000	100000.000	0.000	0.000	0.000	0.000	0.000	16.610	-5	144	-5	144	316	2384	100	1090	"S409"
0	0	0	18	2	3	"Tgfbr2"	"P37173"	7100	25900	200	4891	4916	780	15	4943	4943	4940	1189	24	1	0	0	1553488	-0.020	100000.000	100000.000	0.000	0.000	0.000	0.000	0.000	16.610	-52	-27	-52	-27	316	2384	100	1091	"S409"
0	0	0	18	3	3	"Tgfbr2"	"P37173"	7600	25900	200	4882	4805	706	14	4915	4915	4900	1093	22	2	1	0	1518475	-0.087	100000.000	100000.000	0.000	0.000	0.000	0.000	0.000	16.610	-33	-110	-33	-110	316	2384	100	1092	"S409"
0	0	0	18	4	3	"Tyk2"	"P29597"	8110	25920	90	6148	6098	699	11	4742	4742	4922	2396	48	3	0	0	317080	0.491	100000.000	100000.000	0.000	0.000	0.000	0.000	0.000	16.610	1406	1356	1406	1356	52	420	100	1093	"Y1054/5"
0	0	0	18	5	3	"Tyk2"	"P29597"	8600	25910	200	4807	4943	987	19	4678	4678	4719	668	14	17	7	0	1561967	0.335	100000.000	100000.000	0.000	0.000	0.000	0.000	0.000	16.610	129	265	129	265	316	2384	100	1094	"Y1054/5"
0	0	0	18	6	3	"Tyk2"	"P29597"	9100	25910	200	4737	4843	588	12	4709	4709	4815	984	20	9	1	0	1530480	0.028	100000.000	100000.000	0.000	0.000	0.000	0.000	0.000	16.610	28	134	28	134	316	2384	100	1095	"Y1054/5"
0	0	0	18	7	3	"caveolin-1"	"Q03135"	9600	25930	110	5440	5821	2501	42	4632	4632	4897	2214	45	5	2	0	465691	0.417	100000.000	100000.000	0.000	0.000	0.000	0.000	0.000	16.610	808	1189	808	1189	80	656	100	1096	"Y14"
0	0	0	18	8	3	"caveolin-1"	"Q03135"	10110	25920	120	5370	6139	4736	77	4778	4778	4787	579	12	52	30	0	736673	2.335	100000.000	100000.000	0.000	0.000	0.000	0.000	0.000	16.610	592	1361	592	1361	120	820	100	1097	"Y14"
0	0	0	18	9	3	"caveolin-1"	"Q03135"	10590	25910	140	5236	5310	664	12	4859	4859	4930	1252	25	14	0	0	828379	0.304	100000.000	100000.000	0.000	0.000	0.000	0.000	0.000	16.610	377	451	377	451	156	1140	100	1098	"Y14"
0	0	0	18	1	4	"Cdc42 "	"P60953"	6570	26520	90	6297	6312	513	8	5291	5291	5269	601	11	82	26	0	328243	1.735	100000.000	100000.000	0.000	0.000	0.000	0.000	0.000	16.610	1006	1021	1006	1021	52	420	100	1099	"Y32"
0	0	0	18	2	4	"Cdc42 "	"P60953"	7080	26550	90	5906	5939	1014	17	5139	5139	5070	973	19	40	3	0	308807	0.893	100000.000	100000.000	0.000	0.000	0.000	0.000	0.000	16.610	767	800	767	800	52	420	100	1100	"Y32"
0	0	0	18	3	4	"Cdc42 "	"P60953"	7590	26560	90	5557	5462	644	11	4900	4900	5033	2972	59	0	0	0	284039	0.144	100000.000	100000.000	0.000	0.000	0.000	0.000	0.000	16.610	657	562	657	562	52	420	100	1101	"Y32"
0	0	0	18	4	4	"Flt3"	"P36888"	8100	26530	80	5367	5353	870	16	4690	4690	4736	1134	23	25	1	0	278345	0.544	100000.000	100000.000	0.000	0.000	0.000	0.000	0.000	16.610	677	663	677	663	52	340	100	1102	"Y591"
0	0	0	18	5	4	"Flt3"	"P36888"	8580	26550	150	4631	4844	709	14	4577	4577	4669	1129	24	16	0	0	755646	0.155	100000.000	100000.000	0.000	0.000	0.000	0.000	0.000	16.610	54	267	54	267	156	1272	100	1103	"Y591"
0	0	0	18	6	4	"Flt3"	"P36888"	9080	26550	160	4525	4781	773	16	4528	4528	4573	547	11	21	18	0	994463	0.380	100000.000	100000.000	0.000	0.000	0.000	0.000	0.000	16.610	-3	253	-3	253	208	1512	100	1104	"Y591"
0	0	0	18	7	4	"gp130 "	"P40189"	9580	26550	150	4796	4994	1284	25	4488	4488	4618	1178	25	8	2	0	779072	0.319	100000.000	100000.000	0.000	0.000	0.000	0.000	0.000	16.610	308	506	308	506	156	1272	100	1105	"Y767"
0	0	0	18	8	4	"gp130 "	"P40189"	10080	26570	130	5108	5079	773	15	4765	4765	4795	471	9	43	12	0	609500	0.603	100000.000	100000.000	0.000	0.000	0.000	0.000	0.000	16.610	343	314	343	314	120	940	100	1106	"Y767"
0	0	0	18	9	4	"gp130 "	"P40189"	10570	26570	200	4880	4900	876	17	4893	4893	4839	569	11	11	1	0	1548399	0.107	100000.000	100000.000	0.000	0.000	0.000	0.000	0.000	16.610	-13	7	-13	7	316	2384	100	1107	"Y767"
0	0	0	18	1	5	"IKK-beta "	"O14920"	6590	27180	130	7842	7701	826	10	5018	5018	5061	466	9	95	95	0	924117	5.665	100000.000	100000.000	0.000	0.000	0.000	0.000	0.000	16.610	2824	2683	2824	2683	120	940	100	1108	"Y199"
0	0	0	18	2	5	"IKK-beta "	"O14920"	7100	27180	130	7699	7520	1157	15	4989	4989	4987	613	12	91	90	0	902387	4.132	100000.000	100000.000	0.000	0.000	0.000	0.000	0.000	16.610	2710	2531	2710	2531	120	940	100	1109	"Y199"
0	0	0	18	3	5	"IKK-beta "	"O14920"	7590	27190	140	7664	7342	1689	23	5040	5040	5020	1053	20	82	67	0	1145338	2.205	100000.000	100000.000	0.000	0.000	0.000	0.000	0.000	16.610	2624	2302	2624	2302	156	1140	100	1110	"Y199"
0	0	0	18	4	5	"IRAK1"	"P51617"	8100	27200	120	7670	7550	3452	45	5038	5038	4981	842	16	80	77	0	905976	3.051	100000.000	100000.000	0.000	0.000	0.000	0.000	0.000	16.610	2632	2512	2632	2512	120	820	100	1111	"T209"
0	0	0	18	5	5	"IRAK1"	"P51617"	8590	27210	110	8025	7970	607	7	4942	4942	4940	791	16	98	97	0	637605	3.831	100000.000	100000.000	0.000	0.000	0.000	0.000	0.000	16.610	3083	3028	3083	3028	80	656	100	1112	"T209"
0	0	0	18	6	5	"IRAK1"	"P51617"	9090	27200	110	7754	7751	337	4	4880	4880	4915	655	13	100	100	0	620092	4.330	100000.000	100000.000	0.000	0.000	0.000	0.000	0.000	16.610	2874	2871	2874	2871	80	656	100	1113	"T209"
0	0	0	18	7	5	"IRS-1"	"P35568"	9560	27200	90	5818	5794	333	5	4962	4962	5030	1060	21	17	0	0	301286	0.721	100000.000	100000.000	0.000	0.000	0.000	0.000	0.000	16.610	856	832	856	832	52	420	100	1114	"S312"
0	0	0	18	8	5	"IRS-1"	"P35568"	10070	27190	120	5496	5439	526	9	4950	4950	4970	1207	24	7	0	0	652679	0.389	100000.000	100000.000	0.000	0.000	0.000	0.000	0.000	16.610	546	489	546	489	120	820	100	1115	"S312"
0	0	0	18	9	5	"IRS-1"	"P35568"	10580	27190	80	5502	5402	500	9	4952	4952	4949	512	10	51	11	0	280898	0.885	100000.000	100000.000	0.000	0.000	0.000	0.000	0.000	16.610	550	450	550	450	52	340	100	1116	"S312"
0	0	0	18	1	6	"Malt1"	"Q9UDY8"	6600	27830	200	5058	5042	476	9	5329	5329	5288	746	14	0	0	0	1593129	-0.330	100000.000	100000.000	0.000	0.000	0.000	0.000	0.000	16.610	-271	-287	-271	-287	316	2384	100	1117	"S135"
0	0	0	18	2	6	"Malt1"	"Q9UDY8"	7100	27830	200	4923	4966	686	13	5220	5220	5200	1026	19	0	0	0	1569168	-0.228	100000.000	100000.000	0.000	0.000	0.000	0.000	0.000	16.610	-297	-254	-297	-254	316	2384	100	1118	"S135"
0	0	0	18	3	6	"Malt1"	"Q9UDY8"	7600	27830	200	4848	4886	881	18	5127	5127	5077	1075	21	1	0	0	1543924	-0.178	100000.000	100000.000	0.000	0.000	0.000	0.000	0.000	16.610	-279	-241	-279	-241	316	2384	100	1119	"S135"
0	0	0	18	4	6	"MEK1 "	"Q02750"	8090	27840	80	5430	5503	848	15	4677	4677	4732	565	11	53	38	0	286131	1.365	100000.000	100000.000	0.000	0.000	0.000	0.000	0.000	16.610	753	826	753	826	52	340	100	1120	"T385"
0	0	0	18	5	6	"MEK1 "	"Q02750"	8610	27850	80	5291	5586	1191	21	4552	4552	4597	433	9	73	42	0	290483	2.284	100000.000	100000.000	0.000	0.000	0.000	0.000	0.000	16.610	739	1034	739	1034	52	340	100	1121	"T385"
0	0	0	18	6	6	"MEK1 "	"Q02750"	9090	27850	200	4635	4947	2130	43	4587	4587	4693	1052	22	10	2	0	1563119	0.241	100000.000	100000.000	0.000	0.000	0.000	0.000	0.000	16.610	48	360	48	360	316	2384	100	1122	"T385"
0	0	0	18	7	6	"p47phox "	"P14598"	9590	27850	200	4439	4608	900	19	4565	4565	4679	1146	24	2	1	0	1456247	-0.062	100000.000	100000.000	0.000	0.000	0.000	0.000	0.000	16.610	-126	43	-126	43	316	2384	100	1123	"S359"
0	0	0	18	8	6	"p47phox "	"P14598"	10090	27850	200	4701	4798	1140	23	4769	4769	4801	722	15	4	1	0	1516078	-0.004	100000.000	100000.000	0.000	0.000	0.000	0.000	0.000	16.610	-68	29	-68	29	316	2384	100	1124	"S359"
0	0	0	18	9	6	"p47phox "	"P14598"	10590	27860	200	4896	4811	513	10	4863	4863	4919	1429	29	0	0	0	1520254	-0.076	100000.000	100000.000	0.000	0.000	0.000	0.000	0.000	16.610	33	-52	33	-52	316	2384	100	1125	"S359"
-75	0	0	18	1	7	"empty"	"empty"	6600	28480	200	5424	5550	1488	26	5462	5462	5454	1052	19	3	2	0	1753800	0.091	100000.000	100000.000	0.000	0.000	0.000	0.000	0.000	16.610	-38	88	-38	88	316	2384	100	1126	"empty"
-75	0	0	18	2	7	"empty"	"empty"	7100	28480	200	5422	5312	744	14	5396	5396	5376	1351	25	1	0	0	1678661	-0.047	100000.000	100000.000	0.000	0.000	0.000	0.000	0.000	16.610	26	-84	26	-84	316	2384	100	1127	"empty"
-75	0	0	18	3	7	"empty"	"empty"	7600	28480	200	5229	5269	2839	53	5287	5287	5215	1221	23	0	0	0	1665037	0.044	100000.000	100000.000	0.000	0.000	0.000	0.000	0.000	16.610	-58	-18	-58	-18	316	2384	100	1128	"empty"
-75	0	0	18	4	7	"empty"	"empty"	8100	28480	200	4759	4924	1290	26	4919	4919	4934	1255	25	1	1	0	1556089	-0.008	100000.000	100000.000	0.000	0.000	0.000	0.000	0.000	16.610	-160	5	-160	5	316	2384	100	1129	"empty"
-75	0	0	18	5	7	"empty"	"empty"	8600	28480	200	4563	4557	384	8	4710	4710	4793	1108	23	0	0	0	1440125	-0.213	100000.000	100000.000	0.000	0.000	0.000	0.000	0.000	16.610	-147	-153	-147	-153	316	2384	100	1130	"empty"
-75	0	0	18	6	7	"empty"	"empty"	9100	28480	200	4536	4622	1027	22	4608	4608	4733	1148	24	0	0	0	1460622	-0.097	100000.000	100000.000	0.000	0.000	0.000	0.000	0.000	16.610	-72	14	-72	14	316	2384	100	1131	"empty"
0	0	0	18	7	7	"GLQAWPG-pS-AIPQFLG_GLQAWPGEAIPQFLG_20vs80"	"GLQAWPG-pS-AIPQFLG_GLQAWPGEAIPQFLG_20vs80"	9590	28500	120	7200	7191	2478	34	4538	4538	4626	680	14	60	58	0	862882	3.772	100000.000	100000.000	0.000	0.000	0.000	0.000	0.000	16.610	2662	2653	2662	2653	120	820	100	1132	"GLQAWPG-pS-AIPQFLG_GLQAWPGEAIPQFLG_20vs80"
0	0	0	18	8	7	"GLQAWPG-pS-AIPQFLG_GLQAWPGEAIPQFLG_20vs80"	"GLQAWPG-pS-AIPQFLG_GLQAWPGEAIPQFLG_20vs80"	10090	28500	100	8855	8550	1942	22	4756	4756	4916	1721	35	80	67	0	684017	2.112	100000.000	100000.000	0.000	0.000	0.000	0.000	0.000	16.610	4099	3794	4099	3794	80	560	100	1133	"GLQAWPG-pS-AIPQFLG_GLQAWPGEAIPQFLG_20vs80"
0	0	0	18	9	7	"GLQAWPG-pS-AIPQFLG_GLQAWPGEAIPQFLG_20vs80"	"GLQAWPG-pS-AIPQFLG_GLQAWPGEAIPQFLG_20vs80"	10570	28500	100	9146	8930	1982	22	4826	4826	4817	573	11	91	86	0	714427	7.178	100000.000	100000.000	0.000	0.000	0.000	0.000	0.000	16.610	4320	4104	4320	4104	80	560	100	1134	"GLQAWPG-pS-AIPQFLG_GLQAWPGEAIPQFLG_20vs80"
0	0	0	19	1	1	"JAK1"	"P23458"	11100	24650	200	4755	4793	593	12	4791	4791	4781	719	15	2	0	0	1514435	0.017	100000.000	100000.000	0.000	0.000	0.000	0.000	0.000	16.610	-36	2	-36	2	316	2384	100	1135	"Y220"
0	0	0	19	2	1	"JAK1"	"P23458"	11600	24650	200	4852	4881	727	14	4815	4815	4865	1067	21	1	1	0	1542370	0.015	100000.000	100000.000	0.000	0.000	0.000	0.000	0.000	16.610	37	66	37	66	316	2384	100	1136	"Y220"
0	0	0	19	3	1	"JAK1"	"P23458"	12090	24650	200	4844	4922	1455	29	4865	4865	5000	1824	36	0	0	0	1555343	-0.043	100000.000	100000.000	0.000	0.000	0.000	0.000	0.000	16.610	-21	57	-21	57	316	2384	100	1137	"Y220"
0	0	0	19	4	1	"Jun "	"P05412"	12590	24650	200	4854	4806	430	8	4801	4801	4847	1627	33	0	0	0	1518801	-0.025	100000.000	100000.000	0.000	0.000	0.000	0.000	0.000	16.610	53	5	53	5	316	2384	100	1138	"S243"
0	0	0	19	5	1	"Jun "	"P05412"	13090	24650	200	4856	5256	3428	65	4815	4815	4806	561	11	8	2	0	1660871	0.802	100000.000	100000.000	0.000	0.000	0.000	0.000	0.000	16.610	41	441	41	441	316	2384	100	1139	"S243"
0	0	0	19	6	1	"Jun "	"P05412"	13590	24650	200	5037	5042	455	9	4917	4917	4961	735	14	5	1	0	1593181	0.110	100000.000	100000.000	0.000	0.000	0.000	0.000	0.000	16.610	120	125	120	125	316	2384	100	1140	"S243"
0	0	0	19	7	1	"Kit "	"P10721"	14090	24650	80	5954	5902	599	10	4881	4881	4942	500	10	75	55	0	306881	1.920	100000.000	100000.000	0.000	0.000	0.000	0.000	0.000	16.610	1073	1021	1073	1021	52	340	100	1141	"Y568/70"
0	0	0	19	8	1	"Kit "	"P10721"	14580	24640	200	5038	5147	658	12	4942	4942	4998	1072	21	9	0	0	1626432	0.139	100000.000	100000.000	0.000	0.000	0.000	0.000	0.000	16.610	96	205	96	205	316	2384	100	1142	"Y568/70"
0	0	0	19	9	1	"Kit "	"P10721"	15080	24640	200	4897	5041	645	12	4965	4965	5019	774	15	12	2	0	1592805	0.028	100000.000	100000.000	0.000	0.000	0.000	0.000	0.000	16.610	-68	76	-68	76	316	2384	100	1143	"Y568/70"
0	0	0	19	1	2	"Mlk3"	"Q16584"	11070	25290	120	6376	6118	818	13	4760	4760	4806	571	11	78	70	0	734217	2.298	100000.000	100000.000	0.000	0.000	0.000	0.000	0.000	16.610	1616	1358	1616	1358	120	820	100	1144	"S281"
0	0	0	19	2	2	"Mlk3"	"Q16584"	11580	25300	110	6332	6255	549	8	4621	4621	4710	907	19	90	43	0	500413	1.703	100000.000	100000.000	0.000	0.000	0.000	0.000	0.000	16.610	1711	1634	1711	1634	80	656	100	1145	"S281"
0	0	0	19	3	2	"Mlk3"	"Q16584"	12090	25300	110	6557	6545	398	6	4625	4625	4685	538	11	98	96	0	523631	3.457	100000.000	100000.000	0.000	0.000	0.000	0.000	0.000	16.610	1932	1920	1932	1920	80	656	100	1146	"S281"
0	0	0	19	4	2	"NFAT2 "	"O95644"	12580	25310	90	5410	5372	405	7	4510	4510	4638	949	20	34	0	0	279335	0.773	100000.000	100000.000	0.000	0.000	0.000	0.000	0.000	16.610	900	862	900	862	52	420	100	1147	"S172"
0	0	0	19	5	2	"NFAT2 "	"O95644"	13070	25310	80	5343	5447	529	9	4625	4625	4948	3616	73	0	0	0	283222	0.138	100000.000	100000.000	0.000	0.000	0.000	0.000	0.000	16.610	718	822	718	822	52	340	100	1148	"S172"
0	0	0	19	6	2	"NFAT2 "	"O95644"	13570	25310	90	5654	5563	486	8	4718	4718	4796	579	12	75	28	0	289262	1.325	100000.000	100000.000	0.000	0.000	0.000	0.000	0.000	16.610	936	845	936	845	52	420	100	1149	"S172"
0	0	0	19	7	2	"PI3-kinase p85 subunit beta"	"O00459"	14090	25300	90	8344	8139	836	10	4781	4781	4791	315	6	100	100	0	423206	10.629	100000.000	100000.000	0.000	0.000	0.000	0.000	0.000	16.610	3563	3358	3563	3358	52	420	100	1150	"Y464"
0	0	0	19	8	2	"PI3-kinase p85 subunit beta"	"O00459"	14570	25300	80	8914	8945	1360	15	4991	4991	5000	496	9	100	96	0	465128	7.954	100000.000	100000.000	0.000	0.000	0.000	0.000	0.000	16.610	3923	3954	3923	3954	52	340	100	1151	"Y464"
0	0	0	19	9	2	"PI3-kinase p85 subunit beta"	"O00459"	15060	25300	80	9243	9281	646	6	5138	5138	5156	514	9	100	100	0	482598	8.025	100000.000	100000.000	0.000	0.000	0.000	0.000	0.000	16.610	4105	4143	4105	4143	52	340	100	1152	"Y464"
0	0	0	19	1	3	"p47phox "	"P14598"	11060	25930	200	4609	4660	679	14	4887	4887	4975	1211	24	0	0	0	1472566	-0.260	100000.000	100000.000	0.000	0.000	0.000	0.000	0.000	16.610	-278	-227	-278	-227	316	2384	100	1153	"S370"
0	0	0	19	2	3	"p47phox "	"P14598"	11560	25930	200	4697	4713	567	12	4787	4787	4833	743	15	1	0	0	1489446	-0.162	100000.000	100000.000	0.000	0.000	0.000	0.000	0.000	16.610	-90	-74	-90	-74	316	2384	100	1154	"S370"
0	0	0	19	3	3	"p47phox "	"P14598"	12060	25930	200	4730	5066	2687	53	4840	4840	4914	1267	25	2	2	0	1600924	0.120	100000.000	100000.000	0.000	0.000	0.000	0.000	0.000	16.610	-110	226	-110	226	316	2384	100	1155	"S370"
0	0	0	19	4	3	"PDGFRb"	"P09619"	12570	25930	70	5533	5989	1666	27	4793	4793	4827	610	12	56	25	0	191639	1.905	100000.000	100000.000	0.000	0.000	0.000	0.000	0.000	16.610	740	1196	740	1196	32	236	100	1156	"Y716"
0	0	0	19	5	3	"PDGFRb"	"P09619"	13060	25930	100	5245	5276	488	9	4797	4797	4846	826	17	18	2	0	422041	0.521	100000.000	100000.000	0.000	0.000	0.000	0.000	0.000	16.610	448	479	448	479	80	560	100	1157	"Y716"
0	0	0	19	6	3	"PDGFRb"	"P09619"	13560	25930	200	4841	4979	1440	28	4806	4806	4843	788	16	4	1	0	1573487	0.173	100000.000	100000.000	0.000	0.000	0.000	0.000	0.000	16.610	35	173	35	173	316	2384	100	1158	"Y716"
0	0	0	19	7	3	"Rack1"	"P63244"	14070	25930	170	6225	6375	1548	24	4782	4782	4826	610	12	90	64	0	1325917	2.539	100000.000	100000.000	0.000	0.000	0.000	0.000	0.000	16.610	1443	1593	1443	1593	208	1660	100	1159	"y246"
0	0	0	19	8	3	"Rack1"	"P63244"	14570	25940	160	6425	6547	949	14	4908	4908	4959	972	19	85	24	0	1361697	1.634	100000.000	100000.000	0.000	0.000	0.000	0.000	0.000	16.610	1517	1639	1517	1639	208	1512	100	1160	"y246"
0	0	0	19	9	3	"Rack1"	"P63244"	15070	25950	170	6708	6781	1233	18	4980	4980	5007	542	10	90	77	0	1410493	3.273	100000.000	100000.000	0.000	0.000	0.000	0.000	0.000	16.610	1728	1801	1728	1801	208	1660	100	1161	"y246"
0	0	0	19	1	4	"Sek1"	"P45985"	11040	26560	200	4530	4705	1760	37	4874	4874	5045	2354	46	1	1	0	1486815	-0.144	100000.000	100000.000	0.000	0.000	0.000	0.000	0.000	16.610	-344	-169	-344	-169	316	2384	100	1162	"S80"
0	0	0	19	2	4	"Sek1"	"P45985"	11540	26560	200	4549	4710	1917	40	4877	4877	4901	913	18	2	1	0	1488225	-0.209	100000.000	100000.000	0.000	0.000	0.000	0.000	0.000	16.610	-328	-167	-328	-167	316	2384	100	1163	"S80"
0	0	0	19	3	4	"Sek1"	"P45985"	12040	26560	200	4647	4696	383	8	4959	4959	5036	1149	22	0	0	0	1484029	-0.296	100000.000	100000.000	0.000	0.000	0.000	0.000	0.000	16.610	-312	-263	-312	-263	316	2384	100	1164	"S80"
0	0	0	19	4	4	"process-control__"	"GGSGGSGDYKDDDDK"	12540	26560	200	5008	5028	333	6	4948	4948	4987	940	18	0	0	0	1588795	0.044	100000.000	100000.000	0.000	0.000	0.000	0.000	0.000	16.610	60	80	60	80	316	2384	100	1165	"process-control__"
0	0	0	19	5	4	"process-control__"	"GGSGGSGDYKDDDDK"	13040	26580	100	5146	5530	2091	37	4916	4916	4946	823	16	15	5	0	442399	0.710	100000.000	100000.000	0.000	0.000	0.000	0.000	0.000	16.610	230	614	230	614	80	560	100	1166	"process-control__"
0	0	0	19	6	4	"process-control__"	"GGSGGSGDYKDDDDK"	13540	26570	200	5000	4990	476	9	4864	4864	4948	1450	29	0	0	0	1576930	0.029	100000.000	100000.000	0.000	0.000	0.000	0.000	0.000	16.610	136	126	136	126	316	2384	100	1167	"process-control__"
0	0	0	19	7	4	"TAB1"	"Q15750"	14050	26560	100	5081	5058	429	8	4830	4830	4893	1363	27	1	0	0	404606	0.121	100000.000	100000.000	0.000	0.000	0.000	0.000	0.000	16.610	251	228	251	228	80	560	100	1168	"S423"
0	0	0	19	8	4	"TAB1"	"Q15750"	14540	26570	90	5072	5551	4213	75	4766	4766	4822	785	16	1	1	0	288656	0.929	100000.000	100000.000	0.000	0.000	0.000	0.000	0.000	16.610	306	785	306	785	52	420	100	1169	"S423"
0	0	0	19	9	4	"TAB1"	"Q15750"	15040	26570	200	4748	4891	1245	25	4769	4769	4816	651	13	2	2	0	1545447	0.115	100000.000	100000.000	0.000	0.000	0.000	0.000	0.000	16.610	-21	122	-21	122	316	2384	100	1170	"S423"
0	0	0	19	1	5	"4E-BP1 "	"Q13541"	11040	27200	200	4987	4987	621	12	4893	4893	4918	768	15	4	0	0	1575798	0.090	100000.000	100000.000	0.000	0.000	0.000	0.000	0.000	16.610	94	94	94	94	316	2384	100	1171	"T46"
0	0	0	19	2	5	"4E-BP1 "	"Q13541"	11540	27200	200	4792	4902	739	15	4814	4814	4860	797	16	2	0	0	1549118	0.053	100000.000	100000.000	0.000	0.000	0.000	0.000	0.000	16.610	-22	88	-22	88	316	2384	100	1172	"T46"
0	0	0	19	3	5	"4E-BP1 "	"Q13541"	12040	27200	200	4731	4771	558	11	4829	4829	4837	627	12	3	1	0	1507744	-0.105	100000.000	100000.000	0.000	0.000	0.000	0.000	0.000	16.610	-98	-58	-98	-58	316	2384	100	1173	"T46"
0	0	0	19	4	5	"Akt1"	"P31749"	12550	27210	200	4742	4775	573	12	4815	4815	4839	605	12	2	0	0	1508844	-0.106	100000.000	100000.000	0.000	0.000	0.000	0.000	0.000	16.610	-73	-40	-73	-40	316	2384	100	1174	"T450"
0	0	0	19	5	5	"Akt1"	"P31749"	13050	27210	200	4656	4834	1526	31	4764	4764	4834	1056	21	3	1	0	1527698	0.000	100000.000	100000.000	0.000	0.000	0.000	0.000	0.000	16.610	-108	70	-108	70	316	2384	100	1175	"T450"
0	0	0	19	6	5	"Akt1"	"P31749"	13550	27210	200	4710	4750	386	8	4835	4835	4906	838	17	0	0	0	1501023	-0.186	100000.000	100000.000	0.000	0.000	0.000	0.000	0.000	16.610	-125	-85	-125	-85	316	2384	100	1176	"T450"
0	0	0	19	7	5	"Bax"	"Q07812"	14060	27220	120	9105	8814	1508	17	4867	4867	4907	611	12	93	93	0	1057632	6.394	100000.000	100000.000	0.000	0.000	0.000	0.000	0.000	16.610	4238	3947	4238	3947	120	820	100	1177	"S163"
0	0	0	19	8	5	"Bax"	"Q07812"	14560	27230	120	9246	8816	2425	27	4841	4841	4938	951	19	87	84	0	1057932	4.078	100000.000	100000.000	0.000	0.000	0.000	0.000	0.000	16.610	4405	3975	4405	3975	120	820	100	1178	"S163"
0	0	0	19	9	5	"Bax"	"Q07812"	15050	27220	120	9734	9100	2193	24	4946	4946	4955	444	8	89	83	0	1091966	9.336	100000.000	100000.000	0.000	0.000	0.000	0.000	0.000	16.610	4788	4154	4788	4154	120	820	100	1179	"S163"
0	0	0	19	1	6	"CFTR"	"P13569"	11030	27850	140	5485	5621	1778	31	4854	4854	4898	1150	23	11	2	0	876923	0.629	100000.000	100000.000	0.000	0.000	0.000	0.000	0.000	16.610	631	767	631	767	156	1140	100	1180	"S813"
0	0	0	19	2	6	"CFTR"	"P13569"	11550	27850	170	5410	5560	1370	24	4756	4756	4790	985	20	20	2	0	1156561	0.782	100000.000	100000.000	0.000	0.000	0.000	0.000	0.000	16.610	654	804	654	804	208	1660	100	1181	"S813"
0	0	0	19	3	6	"CFTR"	"P13569"	12050	27850	180	5620	5566	628	11	4898	4898	4974	1152	23	8	0	0	1424869	0.514	100000.000	100000.000	0.000	0.000	0.000	0.000	0.000	16.610	722	668	722	668	256	1924	100	1182	"S813"
0	0	0	19	4	6	"Crk "	"P46108"	12550	27850	160	5861	5845	386	6	4939	4939	4980	863	17	55	2	0	1215784	1.002	100000.000	100000.000	0.000	0.000	0.000	0.000	0.000	16.610	922	906	922	906	208	1512	100	1183	"Y108"
0	0	0	19	5	6	"Crk "	"P46108"	13050	27860	160	5800	5812	998	17	4876	4876	4929	1309	26	18	1	0	1208855	0.675	100000.000	100000.000	0.000	0.000	0.000	0.000	0.000	16.610	924	936	924	936	208	1512	100	1184	"Y108"
0	0	0	19	6	6	"Crk "	"P46108"	13550	27840	150	5930	5846	474	8	4822	4822	4870	1042	21	53	0	0	912007	0.937	100000.000	100000.000	0.000	0.000	0.000	0.000	0.000	16.610	1108	1024	1108	1024	156	1272	100	1185	"Y108"
0	0	0	19	7	6	"EGFR"	"P00533"	14050	27850	90	5770	5830	967	16	4752	4752	4805	685	14	67	23	0	303154	1.496	100000.000	100000.000	0.000	0.000	0.000	0.000	0.000	16.610	1018	1078	1018	1078	52	420	100	1186	"S1070"
0	0	0	19	8	6	"EGFR"	"P00533"	14540	27860	90	5670	5637	460	8	4692	4692	4731	695	14	73	17	0	293118	1.304	100000.000	100000.000	0.000	0.000	0.000	0.000	0.000	16.610	978	945	978	945	52	420	100	1187	"S1070"
0	0	0	19	9	6	"EGFR"	"P00533"	15060	27870	110	5747	5669	480	8	4762	4762	4840	1310	27	21	0	0	453500	0.633	100000.000	100000.000	0.000	0.000	0.000	0.000	0.000	16.610	985	907	985	907	80	656	100	1188	"S1070"
-75	0	0	19	1	7	"empty"	"empty"	11040	28490	200	4822	4818	435	9	4811	4811	4900	1216	24	0	0	0	1522565	-0.067	100000.000	100000.000	0.000	0.000	0.000	0.000	0.000	16.610	11	7	11	7	316	2384	100	1189	"empty"
-75	0	0	19	2	7	"empty"	"empty"	11540	28490	200	4853	4958	1431	28	4768	4768	4810	855	17	3	1	0	1566632	0.173	100000.000	100000.000	0.000	0.000	0.000	0.000	0.000	16.610	85	190	85	190	316	2384	100	1190	"empty"
-75	0	0	19	3	7	"empty"	"empty"	12040	28500	200	4927	5058	1533	30	4797	4797	4982	2599	52	1	0	0	1598232	0.029	100000.000	100000.000	0.000	0.000	0.000	0.000	0.000	16.610	130	261	130	261	316	2384	100	1191	"empty"
-75	0	0	19	4	7	"empty"	"empty"	12540	28500	200	4947	4946	438	8	4864	4864	4896	937	19	1	0	0	1562904	0.053	100000.000	100000.000	0.000	0.000	0.000	0.000	0.000	16.610	83	82	83	82	316	2384	100	1192	"empty"
-75	0	0	19	5	7	"empty"	"empty"	13040	28510	200	4931	5157	2540	49	4838	4838	5034	2318	46	1	1	0	1629501	0.053	100000.000	100000.000	0.000	0.000	0.000	0.000	0.000	16.610	93	319	93	319	316	2384	100	1193	"empty"
-75	0	0	19	6	7	"empty"	"empty"	13540	28510	200	4854	4865	492	10	4825	4825	4883	1026	21	1	0	0	1537212	-0.018	100000.000	100000.000	0.000	0.000	0.000	0.000	0.000	16.610	29	40	29	40	316	2384	100	1194	"empty"
0	0	0	19	7	7	"GLQAWPG-pS-AIPQFLG_100"	"GLQAWPG-pS-AIPQFLG_100"	14060	28510	100	17743	15543	5082	32	4849	4849	5128	2780	54	83	80	0	1243425	3.746	100000.000	100000.000	0.000	0.000	0.000	0.000	0.000	16.610	12894	10694	12894	10694	80	560	100	1195	"GLQAWPG-pS-AIPQFLG_100"
0	0	0	19	8	7	"GLQAWPG-pS-AIPQFLG_100"	"GLQAWPG-pS-AIPQFLG_100"	14560	28530	100	18178	15881	5223	32	4937	4937	5041	1316	26	88	83	0	1270446	8.237	100000.000	100000.000	0.000	0.000	0.000	0.000	0.000	16.610	13241	10944	13241	10944	80	560	100	1196	"GLQAWPG-pS-AIPQFLG_100"
0	0	0	19	9	7	"GLQAWPG-pS-AIPQFLG_100"	"GLQAWPG-pS-AIPQFLG_100"	15060	28530	100	17295	15316	5861	38	4804	4804	4874	1123	23	87	83	0	1225307	9.298	100000.000	100000.000	0.000	0.000	0.000	0.000	0.000	16.610	12491	10512	12491	10512	80	560	100	1197	"GLQAWPG-pS-AIPQFLG_100"
0	0	0	20	1	1	"Bcl-2"	"P10415"	15590	24620	200	4823	4905	1038	21	4912	4912	4992	1506	30	0	0	0	1549992	-0.058	100000.000	100000.000	0.000	0.000	0.000	0.000	0.000	16.610	-89	-7	-89	-7	316	2384	100	1198	"S87"
0	0	0	20	2	1	"Bcl-2"	"P10415"	16080	24620	200	4947	4950	416	8	5006	5006	5057	866	17	1	0	0	1564289	-0.124	100000.000	100000.000	0.000	0.000	0.000	0.000	0.000	16.610	-59	-56	-59	-56	316	2384	100	1199	"S87"
0	0	0	20	3	1	"Bcl-2"	"P10415"	16580	24630	200	5181	5230	400	7	5131	5131	5170	662	12	4	1	0	1652711	0.091	100000.000	100000.000	0.000	0.000	0.000	0.000	0.000	16.610	50	99	50	99	316	2384	100	1200	"S87"
0	0	0	20	4	1	"Casp3 "	"P42574"	17080	24630	110	12473	12765	2343	18	5143	5143	5234	1146	21	100	100	0	1021181	6.572	100000.000	100000.000	0.000	0.000	0.000	0.000	0.000	16.610	7330	7622	7330	7622	80	656	100	1201	"S150"
0	0	0	20	5	1	"Casp3 "	"P42574"	17580	24640	130	10658	10509	1915	18	5054	5054	5055	611	12	95	95	0	1261102	8.926	100000.000	100000.000	0.000	0.000	0.000	0.000	0.000	16.610	5604	5455	5604	5455	120	940	100	1202	"S150"
0	0	0	20	6	1	"Casp3 "	"P42574"	18070	24640	130	12632	12531	2806	22	5136	5136	5188	622	11	98	96	0	1503762	11.805	100000.000	100000.000	0.000	0.000	0.000	0.000	0.000	16.610	7496	7395	7496	7395	120	940	100	1203	"S150"
0	0	0	20	7	1	"CD19"	"P15391"	18580	24640	110	5825	5932	1117	18	5017	5017	5059	502	9	76	30	0	474547	1.739	100000.000	100000.000	0.000	0.000	0.000	0.000	0.000	16.610	808	915	808	915	80	656	100	1204	"Y500"
0	0	0	20	8	1	"CD19"	"P15391"	19090	24650	110	5662	5800	1231	21	4995	4995	5188	1632	31	7	1	0	464026	0.375	100000.000	100000.000	0.000	0.000	0.000	0.000	0.000	16.610	667	805	667	805	80	656	100	1205	"Y500"
0	0	0	20	9	1	"CD19"	"P15391"	19580	24660	120	5791	5951	1057	17	5073	5073	5271	1847	35	6	0	0	714172	0.368	100000.000	100000.000	0.000	0.000	0.000	0.000	0.000	16.610	718	878	718	878	120	820	100	1206	"Y500"
0	0	0	20	1	2	"EP300"	"Q09472"	15570	25250	200	5089	5175	1340	25	5079	5079	5110	1079	21	1	1	0	1635181	0.060	100000.000	100000.000	0.000	0.000	0.000	0.000	0.000	16.610	10	96	10	96	316	2384	100	1207	"S2366"
0	0	0	20	2	2	"EP300"	"Q09472"	16070	25250	200	5154	5189	558	10	5123	5123	5127	596	11	3	2	0	1639597	0.104	100000.000	100000.000	0.000	0.000	0.000	0.000	0.000	16.610	31	66	31	66	316	2384	100	1208	"S2366"
0	0	0	20	3	2	"EP300"	"Q09472"	16570	25260	200	5214	5212	1010	19	5174	5174	5217	780	14	0	0	0	1646894	-0.006	100000.000	100000.000	0.000	0.000	0.000	0.000	0.000	16.610	40	38	40	38	316	2384	100	1209	"S2366"
0	0	0	20	4	2	"fyn"	"P06241"	17070	25260	200	5194	5265	945	17	5147	5147	5205	880	16	2	1	0	1663894	0.068	100000.000	100000.000	0.000	0.000	0.000	0.000	0.000	16.610	47	118	47	118	316	2384	100	1210	"Y531"
0	0	0	20	5	2	"fyn"	"P06241"	17570	25270	200	5179	5326	1243	23	5078	5078	5157	737	14	3	1	0	1683109	0.229	100000.000	100000.000	0.000	0.000	0.000	0.000	0.000	16.610	101	248	101	248	316	2384	100	1211	"Y531"
0	0	0	20	6	2	"fyn"	"P06241"	18060	25270	200	5087	5294	1940	36	5059	5059	5148	1086	21	3	1	0	1672813	0.134	100000.000	100000.000	0.000	0.000	0.000	0.000	0.000	16.610	28	235	28	235	316	2384	100	1212	"Y531"
0	0	0	20	7	2	"Grb2"	"P62993"	18570	25280	150	5230	5344	441	8	5009	5009	5066	731	14	16	0	0	833606	0.380	100000.000	100000.000	0.000	0.000	0.000	0.000	0.000	16.610	221	335	221	335	156	1272	100	1213	"Y209"
0	0	0	20	8	2	"Grb2"	"P62993"	19080	25290	90	5553	5568	467	8	4994	4994	5057	434	8	61	23	0	289549	1.177	100000.000	100000.000	0.000	0.000	0.000	0.000	0.000	16.610	559	574	559	574	52	420	100	1214	"Y209"
0	0	0	20	9	2	"Grb2"	"P62993"	19550	25280	110	5555	5584	431	7	5067	5067	5113	441	8	61	16	0	446735	1.068	100000.000	100000.000	0.000	0.000	0.000	0.000	0.000	16.610	488	517	488	517	80	656	100	1215	"Y209"
0	0	0	20	1	3	"IKK-beta "	"O14920"	15570	25890	140	5347	5362	469	8	4895	4895	4942	415	8	53	23	0	836468	1.012	100000.000	100000.000	0.000	0.000	0.000	0.000	0.000	16.610	452	467	452	467	156	1140	100	1216	"Y188"
0	0	0	20	2	3	"IKK-beta "	"O14920"	16080	25910	120	5495	5608	1194	21	4975	4975	5113	1965	38	2	1	0	673001	0.252	100000.000	100000.000	0.000	0.000	0.000	0.000	0.000	16.610	520	633	520	633	120	820	100	1217	"Y188"
0	0	0	20	3	3	"IKK-beta "	"O14920"	16580	25900	100	5775	5754	577	10	5114	5114	5199	1078	20	17	1	0	460302	0.515	100000.000	100000.000	0.000	0.000	0.000	0.000	0.000	16.610	661	640	661	640	80	560	100	1218	"Y188"
0	0	0	20	4	3	"IRAK1"	"P51617"	17060	25890	200	4952	4908	798	16	5097	5097	5123	558	10	4	2	0	1550790	-0.385	100000.000	100000.000	0.000	0.000	0.000	0.000	0.000	16.610	-145	-189	-145	-189	316	2384	100	1219	"T100"
0	0	0	20	5	3	"IRAK1"	"P51617"	17560	25900	200	5003	5080	1973	38	5116	5116	5192	1042	20	1	0	0	1605186	-0.107	100000.000	100000.000	0.000	0.000	0.000	0.000	0.000	16.610	-113	-36	-113	-36	316	2384	100	1220	"T100"
0	0	0	20	6	3	"IRAK1"	"P51617"	18060	25890	90	4583	4789	989	20	5066	5066	5070	383	7	9	7	0	249030	-0.734	100000.000	100000.000	0.000	0.000	0.000	0.000	0.000	16.610	-483	-277	-483	-277	52	420	100	1221	"T100"
0	0	0	20	7	3	"IRF-7 "	"Q92985"	18560	25900	200	5082	5124	365	7	5089	5089	5175	923	17	2	0	0	1619220	-0.055	100000.000	100000.000	0.000	0.000	0.000	0.000	0.000	16.610	-7	35	-7	35	316	2384	100	1222	"S471"
0	0	0	20	8	3	"IRF-7 "	"Q92985"	19060	25910	200	5079	5189	1438	27	5112	5112	5161	549	10	4	1	0	1639646	0.051	100000.000	100000.000	0.000	0.000	0.000	0.000	0.000	16.610	-33	77	-33	77	316	2384	100	1223	"S471"
0	0	0	20	9	3	"IRF-7 "	"Q92985"	19560	25910	200	5023	5082	323	6	5066	5066	5137	574	11	5	0	0	1605946	-0.096	100000.000	100000.000	0.000	0.000	0.000	0.000	0.000	16.610	-43	16	-43	16	316	2384	100	1224	"S471"
0	0	0	20	1	4	"Lyn "	"P07948"	15560	26540	200	4709	4740	595	12	4799	4799	4889	1442	29	0	0	0	1497725	-0.103	100000.000	100000.000	0.000	0.000	0.000	0.000	0.000	16.610	-90	-59	-90	-59	316	2384	100	1225	"Y507"
0	0	0	20	2	4	"Lyn "	"P07948"	16060	26550	200	4832	5170	2595	50	4890	4890	4965	1169	23	4	3	0	1633775	0.175	100000.000	100000.000	0.000	0.000	0.000	0.000	0.000	16.610	-58	280	-58	280	316	2384	100	1226	"Y507"
0	0	0	20	3	4	"Lyn "	"P07948"	16560	26550	200	5028	5041	331	6	5069	5069	5180	1208	23	0	0	0	1592926	-0.115	100000.000	100000.000	0.000	0.000	0.000	0.000	0.000	16.610	-41	-28	-41	-28	316	2384	100	1227	"Y507"
0	0	0	20	4	4	"MAVS"	"Q7Z434"	17060	26560	110	7275	7073	919	12	5088	5088	5103	331	6	88	87	0	565827	5.952	100000.000	100000.000	0.000	0.000	0.000	0.000	0.000	16.610	2187	1985	2187	1985	80	656	100	1228	"S233/4"
0	0	0	20	5	4	"MAVS"	"Q7Z434"	17570	26580	100	7447	7405	1637	22	5162	5162	5320	1328	24	81	23	0	592382	1.570	100000.000	100000.000	0.000	0.000	0.000	0.000	0.000	16.610	2285	2243	2285	2243	80	560	100	1229	"S233/4"
0	0	0	20	6	4	"MAVS"	"Q7Z434"	18050	26580	110	7634	7676	1210	15	5116	5116	5195	1277	24	91	48	0	614116	1.943	100000.000	100000.000	0.000	0.000	0.000	0.000	0.000	16.610	2518	2560	2518	2560	80	656	100	1230	"S233/4"
0	0	0	20	7	4	"Mek2"	"P36507"	18570	26570	160	6292	6257	770	12	5166	5166	5230	877	16	62	19	0	1301457	1.171	100000.000	100000.000	0.000	0.000	0.000	0.000	0.000	16.610	1126	1091	1126	1091	208	1512	100	1231	"s226"
0	0	0	20	8	4	"Mek2"	"P36507"	19060	26570	170	6652	6546	838	12	5212	5212	5272	552	10	84	67	0	1361588	2.308	100000.000	100000.000	0.000	0.000	0.000	0.000	0.000	16.610	1440	1334	1440	1334	208	1660	100	1232	"s226"
0	0	0	20	9	4	"Mek2"	"P36507"	19570	26580	170	6544	6541	1029	15	5094	5094	5146	693	13	77	53	0	1360514	2.013	100000.000	100000.000	0.000	0.000	0.000	0.000	0.000	16.610	1450	1447	1450	1447	208	1660	100	1233	"s226"
0	0	0	20	1	5	"PKCE"	"Q02156"	15560	27190	150	9089	8945	1180	13	5019	5019	5077	842	16	96	94	0	1395448	4.594	100000.000	100000.000	0.000	0.000	0.000	0.000	0.000	16.610	4070	3926	4070	3926	156	1272	100	1234	"T566"
0	0	0	20	2	5	"PKCE"	"Q02156"	16050	27190	130	9300	9198	858	9	5064	5064	5081	449	8	98	98	0	1103815	9.169	100000.000	100000.000	0.000	0.000	0.000	0.000	0.000	16.610	4236	4134	4236	4134	120	940	100	1235	"T566"
0	0	0	20	3	5	"PKCE"	"Q02156"	16550	27190	130	9283	9418	2248	23	5120	5120	5143	523	10	98	96	0	1130195	8.174	100000.000	100000.000	0.000	0.000	0.000	0.000	0.000	16.610	4163	4298	4163	4298	120	940	100	1236	"T566"
0	0	0	20	4	5	"PTEN"	"P60484"	17070	27180	130	5399	5425	957	17	5134	5134	5196	1099	21	8	1	0	650968	0.208	100000.000	100000.000	0.000	0.000	0.000	0.000	0.000	16.610	265	291	265	291	120	940	100	1237	"Y240"
0	0	0	20	5	5	"PTEN"	"P60484"	17560	27210	130	6292	6484	2283	35	5110	5110	5177	892	17	73	8	0	778069	1.465	100000.000	100000.000	0.000	0.000	0.000	0.000	0.000	16.610	1182	1374	1182	1374	120	940	100	1238	"Y240"
0	0	0	20	6	5	"PTEN"	"P60484"	18060	27190	140	5946	5888	653	11	5156	5156	5198	503	9	65	40	0	918550	1.372	100000.000	100000.000	0.000	0.000	0.000	0.000	0.000	16.610	790	732	790	732	156	1140	100	1239	"Y240"
0	0	0	20	7	5	"Rab5A"	"P20339"	18540	27170	190	5129	5215	848	16	5113	5113	5172	629	12	4	1	0	1334999	0.068	100000.000	100000.000	0.000	0.000	0.000	0.000	0.000	16.610	16	102	16	102	256	2088	100	1240	"T202"
0	0	0	20	8	5	"Rab5A"	"P20339"	19050	27190	200	5143	5280	1696	32	5103	5103	5169	824	15	3	1	0	1668433	0.135	100000.000	100000.000	0.000	0.000	0.000	0.000	0.000	16.610	40	177	40	177	316	2384	100	1241	"T202"
0	0	0	20	9	5	"Rab5A"	"P20339"	19570	27210	90	5216	5273	332	6	5055	5055	5088	377	7	25	9	0	274207	0.491	100000.000	100000.000	0.000	0.000	0.000	0.000	0.000	16.610	161	218	161	218	52	420	100	1242	"T202"
0	0	0	20	1	6	"STAT3 "	"P40763"	15530	27810	200	4791	4855	715	14	4821	4821	4911	1201	24	0	0	0	1534048	-0.047	100000.000	100000.000	0.000	0.000	0.000	0.000	0.000	16.610	-30	34	-30	34	316	2384	100	1243	"S727"
0	0	0	20	2	6	"STAT3 "	"P40763"	16040	27810	200	4912	4944	434	8	4912	4912	4995	1064	21	1	0	0	1562326	-0.048	0.000	100000.000	0.000	0.000	0.000	0.000	0.000	Error	0	32	0	32	316	2384	100	1244	"S727"
0	0	0	20	3	6	"STAT3 "	"P40763"	16530	27810	90	5110	5374	1183	22	5036	5036	5045	294	5	21	13	0	279429	1.119	100000.000	100000.000	0.000	0.000	0.000	0.000	0.000	16.610	74	338	74	338	52	420	100	1245	"S727"
0	0	0	20	4	6	"STAT6 "	"P42226"	17040	27830	200	4821	4823	445	9	5083	5083	5158	1048	20	0	0	0	1524152	-0.320	100000.000	100000.000	0.000	0.000	0.000	0.000	0.000	16.610	-262	-260	-262	-260	316	2384	100	1246	"Y641"
0	0	0	20	5	6	"STAT6 "	"P42226"	17540	27830	200	4755	4747	670	14	5101	5101	5171	1044	20	2	0	0	1499947	-0.406	100000.000	100000.000	0.000	0.000	0.000	0.000	0.000	16.610	-346	-354	-346	-354	316	2384	100	1247	"Y641"
0	0	0	20	6	6	"STAT6 "	"P42226"	18040	27840	200	4849	4834	630	13	5138	5138	5180	760	14	1	0	0	1527640	-0.455	100000.000	100000.000	0.000	0.000	0.000	0.000	0.000	16.610	-289	-304	-289	-304	316	2384	100	1248	"Y641"
0	0	0	20	7	6	"Catalase"	"Q14790"	18560	27850	170	9564	9628	1082	11	5160	5160	5227	799	15	100	100	0	2002710	5.508	100000.000	100000.000	0.000	0.000	0.000	0.000	0.000	16.610	4404	4468	4404	4468	208	1660	100	1249	"Y448"
0	0	0	20	8	6	"Catalase"	"Q14790"	19050	27860	180	9532	9481	1982	20	5067	5067	5139	867	16	93	92	0	2427029	5.008	100000.000	100000.000	0.000	0.000	0.000	0.000	0.000	16.610	4465	4414	4465	4414	256	1924	100	1250	"Y448"
0	0	0	20	9	6	"Catalase"	"Q14790"	19560	27860	180	9469	9245	1437	15	5032	5032	5061	322	6	95	93	0	2366632	12.994	100000.000	100000.000	0.000	0.000	0.000	0.000	0.000	16.610	4437	4213	4437	4213	256	1924	100	1251	"Y448"
-75	0	0	20	1	7	"empty"	"empty"	15550	28480	200	4748	4752	236	4	4862	4862	4928	909	18	0	0	0	1501645	-0.194	100000.000	100000.000	0.000	0.000	0.000	0.000	0.000	16.610	-114	-110	-114	-110	316	2384	100	1252	"empty"
-75	0	0	20	2	7	"empty"	"empty"	16050	28480	200	4830	4904	470	9	4911	4911	4954	528	10	6	2	0	1549599	-0.095	100000.000	100000.000	0.000	0.000	0.000	0.000	0.000	16.610	-81	-7	-81	-7	316	2384	100	1253	"empty"
-75	0	0	20	3	7	"empty"	"empty"	16550	28480	200	5024	5080	580	11	5029	5029	5066	753	14	3	1	0	1605154	0.019	100000.000	100000.000	0.000	0.000	0.000	0.000	0.000	16.610	-5	51	-5	51	316	2384	100	1254	"empty"
-75	0	0	20	4	7	"empty"	"empty"	17050	28480	200	5096	5127	517	10	5094	5094	5135	637	12	3	0	0	1620201	-0.013	100000.000	100000.000	0.000	0.000	0.000	0.000	0.000	16.610	2	33	2	33	316	2384	100	1255	"empty"
-75	0	0	20	5	7	"empty"	"empty"	17550	28480	200	5150	5167	332	6	5085	5085	5126	834	16	1	0	0	1632919	0.049	100000.000	100000.000	0.000	0.000	0.000	0.000	0.000	16.610	65	82	65	82	316	2384	100	1256	"empty"
-75	0	0	20	6	7	"empty"	"empty"	18050	28480	200	5152	5226	1237	23	5143	5143	5171	476	9	4	1	0	1651301	0.116	100000.000	100000.000	0.000	0.000	0.000	0.000	0.000	16.610	9	83	9	83	316	2384	100	1257	"empty"
0	0	0	20	7	7	"Control-Spot"	"Human_IgG"	18550	28500	160	6738	6958	1059	15	5250	5250	5325	692	12	90	58	0	1447217	2.360	100000.000	100000.000	0.000	0.000	0.000	0.000	0.000	16.610	1488	1708	1488	1708	208	1512	100	1258	"Control-Spot"
0	0	0	20	8	7	"Control-Spot"	"Human_IgG"	19050	28520	170	7823	8059	1185	14	5245	5245	5334	644	12	97	94	0	1676193	4.231	100000.000	100000.000	0.000	0.000	0.000	0.000	0.000	16.610	2578	2814	2578	2814	208	1660	100	1259	"Control-Spot"
0	0	0	20	9	7	"Control-Spot"	"Human_IgG"	19550	28500	150	8041	8588	2207	25	5204	5204	5247	458	8	99	99	0	1339672	7.295	100000.000	100000.000	0.000	0.000	0.000	0.000	0.000	16.610	2837	3384	2837	3384	156	1272	100	1260	"Control-Spot"
0	0	0	21	1	1	"Akt1"	"P31749"	2030	29070	140	6063	6135	1019	16	5962	5962	6119	3344	54	0	0	0	957047	0.005	100000.000	100000.000	0.000	0.000	0.000	0.000	0.000	16.610	101	173	101	173	156	1140	100	1261	"T308"
0	0	0	21	2	1	"Akt1"	"P31749"	2530	29070	150	5952	6179	947	15	5844	5844	5841	654	11	36	20	0	963915	0.517	100000.000	100000.000	0.000	0.000	0.000	0.000	0.000	16.610	108	335	108	335	156	1272	100	1262	"T308"
0	0	0	21	3	1	"Akt1"	"P31749"	3030	29070	160	5709	6274	2451	39	5831	5831	5823	595	10	35	22	0	1304999	0.758	100000.000	100000.000	0.000	0.000	0.000	0.000	0.000	16.610	-122	443	-122	443	208	1512	100	1263	"T308"
0	0	0	21	4	1	"A-Raf"	"P10398"	3530	29070	150	5578	6099	1697	27	5559	5559	5654	615	10	26	19	0	951382	0.724	100000.000	100000.000	0.000	0.000	0.000	0.000	0.000	16.610	19	540	19	540	156	1272	100	1264	"Y302"
0	0	0	21	5	1	"A-Raf"	"P10398"	4030	29070	140	6059	6384	1417	22	5626	5626	5658	712	12	34	26	0	995843	1.020	100000.000	100000.000	0.000	0.000	0.000	0.000	0.000	16.610	433	758	433	758	156	1140	100	1265	"Y302"
0	0	0	21	6	1	"A-Raf"	"P10398"	4530	29070	150	5834	6095	1333	21	5538	5538	5572	735	13	25	19	0	950805	0.712	100000.000	100000.000	0.000	0.000	0.000	0.000	0.000	16.610	296	557	296	557	156	1272	100	1266	"Y302"
0	0	0	21	7	1	"Cdk4"	"P11802"	5030	29070	200	5461	5468	668	12	5413	5413	5497	917	16	1	0	0	1727937	-0.032	100000.000	100000.000	0.000	0.000	0.000	0.000	0.000	16.610	48	55	48	55	316	2384	100	1267	"S150"
0	0	0	21	8	1	"Cdk4"	"P11802"	5530	29070	200	5577	5628	683	12	5476	5476	5511	543	9	11	1	0	1778561	0.215	100000.000	100000.000	0.000	0.000	0.000	0.000	0.000	16.610	101	152	101	152	316	2384	100	1268	"S150"
0	0	0	21	9	1	"Cdk4"	"P11802"	6030	29070	200	5507	5527	574	10	5466	5466	5525	1119	20	0	0	0	1746531	0.002	100000.000	100000.000	0.000	0.000	0.000	0.000	0.000	16.610	41	61	41	61	316	2384	100	1269	"S150"
0	0	0	21	1	2	"CREB "	"P16220"	2030	29710	200	6018	6068	318	5	5978	5978	6018	2238	37	0	0	0	1917577	0.022	100000.000	100000.000	0.000	0.000	0.000	0.000	0.000	16.610	40	90	40	90	316	2384	100	1270	"S111"
0	0	0	21	2	2	"CREB "	"P16220"	2530	29710	200	6215	6336	907	14	6142	6142	6231	2619	42	1	0	0	2002246	0.040	100000.000	100000.000	0.000	0.000	0.000	0.000	0.000	16.610	73	194	73	194	316	2384	100	1271	"S111"
0	0	0	21	3	2	"CREB "	"P16220"	3030	29710	200	6150	6198	410	6	6029	6029	6008	885	14	3	1	0	1958427	0.215	100000.000	100000.000	0.000	0.000	0.000	0.000	0.000	16.610	121	169	121	169	316	2384	100	1272	"S111"
0	0	0	21	4	2	"DVL1"	"O14640"	3530	29710	200	6036	6075	596	9	5870	5870	5865	1046	17	2	0	0	1919734	0.201	100000.000	100000.000	0.000	0.000	0.000	0.000	0.000	16.610	166	205	166	205	316	2384	100	1273	"S679"
0	0	0	21	5	2	"DVL1"	"O14640"	4030	29710	200	5799	5914	1670	28	5715	5715	5793	1219	21	1	0	0	1868873	0.099	100000.000	100000.000	0.000	0.000	0.000	0.000	0.000	16.610	84	199	84	199	316	2384	100	1274	"S679"
0	0	0	21	6	2	"DVL1"	"O14640"	4530	29710	200	5553	5585	741	13	5543	5543	5667	1472	25	1	0	0	1764772	-0.056	100000.000	100000.000	0.000	0.000	0.000	0.000	0.000	16.610	10	42	10	42	316	2384	100	1275	"S679"
0	0	0	21	7	2	"IFNAR1 "	"P17181"	5030	29710	200	5279	5283	322	6	5393	5393	5467	623	11	1	0	0	1669487	-0.295	100000.000	100000.000	0.000	0.000	0.000	0.000	0.000	16.610	-114	-110	-114	-110	316	2384	100	1276	"Y466"
0	0	0	21	8	2	"IFNAR1 "	"P17181"	5530	29710	200	5256	5334	855	16	5363	5363	5488	1279	23	1	0	0	1685658	-0.120	100000.000	100000.000	0.000	0.000	0.000	0.000	0.000	16.610	-107	-29	-107	-29	316	2384	100	1277	"Y466"
0	0	0	21	9	2	"IFNAR1 "	"P17181"	6030	29710	200	5225	5258	536	10	5380	5380	5465	698	12	1	0	0	1661579	-0.297	100000.000	100000.000	0.000	0.000	0.000	0.000	0.000	16.610	-155	-122	-155	-122	316	2384	100	1278	"Y466"
0	0	0	21	1	3	"Jak1 "	"P23458"	2030	30350	200	5886	6304	4133	65	5599	5599	5611	1813	32	3	1	0	1991912	0.382	100000.000	100000.000	0.000	0.000	0.000	0.000	0.000	16.610	287	705	287	705	316	2384	100	1279	"Y1034"
0	0	0	21	2	3	"Jak1 "	"P23458"	2530	30350	200	6145	6211	1607	25	5696	5696	5744	1048	18	4	0	0	1962645	0.446	100000.000	100000.000	0.000	0.000	0.000	0.000	0.000	16.610	449	515	449	515	316	2384	100	1280	"Y1034"
0	0	0	21	3	3	"Jak1 "	"P23458"	3030	30350	200	6108	6080	611	10	5563	5563	5675	855	15	22	3	0	1921264	0.474	100000.000	100000.000	0.000	0.000	0.000	0.000	0.000	16.610	545	517	545	517	316	2384	100	1281	"Y1034"
0	0	0	21	4	3	"Jun "	"P05412"	3530	30350	200	4942	5088	850	16	5670	5670	5721	1082	18	1	0	0	1607694	-0.585	100000.000	100000.000	0.000	0.000	0.000	0.000	0.000	16.610	-728	-582	-728	-582	316	2384	100	1282	"S63"
0	0	0	21	5	3	"Jun "	"P05412"	4030	30350	200	4930	5003	756	15	5793	5793	5698	878	15	0	0	0	1580842	-0.792	100000.000	100000.000	0.000	0.000	0.000	0.000	0.000	16.610	-863	-790	-863	-790	316	2384	100	1283	"S63"
0	0	0	21	6	3	"Jun "	"P05412"	4530	30350	200	4857	5103	2575	50	5665	5665	5691	1905	33	1	0	0	1612429	-0.309	100000.000	100000.000	0.000	0.000	0.000	0.000	0.000	16.610	-808	-562	-808	-562	316	2384	100	1284	"S63"
0	0	0	21	7	3	"Lck"	"P06239"	5030	30350	200	5683	5830	771	13	5631	5631	5640	919	16	20	1	0	1842329	0.207	100000.000	100000.000	0.000	0.000	0.000	0.000	0.000	16.610	52	199	52	199	316	2384	100	1285	"Y192"
0	0	0	21	8	3	"Lck"	"P06239"	5530	30350	200	5786	5846	713	12	5760	5760	5770	968	16	9	1	0	1847401	0.079	100000.000	100000.000	0.000	0.000	0.000	0.000	0.000	16.610	26	86	26	86	316	2384	100	1286	"Y192"
0	0	0	21	9	3	"Lck"	"P06239"	6030	30350	200	5602	5823	1093	18	5781	5781	5764	809	14	13	2	0	1840173	0.073	100000.000	100000.000	0.000	0.000	0.000	0.000	0.000	16.610	-179	42	-179	42	316	2384	100	1287	"Y192"
0	0	0	21	1	4	"Mlk3"	"Q16584"	2030	30990	200	4974	5217	2004	38	5576	5576	5522	1209	21	2	1	0	1648482	-0.252	100000.000	100000.000	0.000	0.000	0.000	0.000	0.000	16.610	-602	-359	-602	-359	316	2384	100	1288	"T277"
0	0	0	21	2	4	"Mlk3"	"Q16584"	2530	30990	200	5398	5370	1104	20	5881	5881	5814	664	11	0	0	0	1697014	-0.669	100000.000	100000.000	0.000	0.000	0.000	0.000	0.000	16.610	-483	-511	-483	-511	316	2384	100	1289	"T277"
0	0	0	21	3	4	"Mlk3"	"Q16584"	3030	30990	200	5307	5202	569	10	5788	5788	5765	543	9	0	0	0	1643761	-1.037	100000.000	100000.000	0.000	0.000	0.000	0.000	0.000	16.610	-481	-586	-481	-586	316	2384	100	1290	"T277"
0	0	0	21	4	4	"NFAT2 "	"O95644"	3530	30990	200	5951	6013	882	14	5761	5761	5770	966	16	17	1	0	1900024	0.252	100000.000	100000.000	0.000	0.000	0.000	0.000	0.000	16.610	190	252	190	252	316	2384	100	1291	"S245"
0	0	0	21	5	4	"NFAT2 "	"O95644"	4030	30990	200	6035	6189	2639	42	5753	5753	5733	637	11	25	14	0	1955822	0.716	100000.000	100000.000	0.000	0.000	0.000	0.000	0.000	16.610	282	436	282	436	316	2384	100	1292	"S245"
0	0	0	21	6	4	"NFAT2 "	"O95644"	4530	30990	200	6174	6155	995	16	5616	5616	5747	2034	35	6	0	0	1945018	0.201	100000.000	100000.000	0.000	0.000	0.000	0.000	0.000	16.610	558	539	558	539	316	2384	100	1293	"S245"
0	0	0	21	7	4	"PI3-kinase p85 subunit beta"	"O00459"	5030	30990	200	5965	5861	599	10	5554	5554	5645	754	13	17	3	0	1852153	0.286	100000.000	100000.000	0.000	0.000	0.000	0.000	0.000	16.610	411	307	411	307	316	2384	100	1294	"Y605"
0	0	0	21	8	4	"PI3-kinase p85 subunit beta"	"O00459"	5530	30990	200	5935	6169	2233	36	5626	5626	5646	623	11	23	3	0	1949527	0.839	100000.000	100000.000	0.000	0.000	0.000	0.000	0.000	16.610	309	543	309	543	316	2384	100	1295	"Y605"
0	0	0	21	9	4	"PI3-kinase p85 subunit beta"	"O00459"	6030	30990	200	5910	5939	321	5	5586	5586	5660	1357	23	0	0	0	1876836	0.206	100000.000	100000.000	0.000	0.000	0.000	0.000	0.000	16.610	324	353	324	353	316	2384	100	1296	"Y605"
0	0	0	21	1	5	"PDGFRb"	"P09619"	2040	31650	200	5054	5127	715	13	5199	5199	5285	2073	39	0	0	0	1620089	-0.076	100000.000	100000.000	0.000	0.000	0.000	0.000	0.000	16.610	-145	-72	-145	-72	316	2384	100	1297	"Y740"
0	0	0	21	2	5	"PDGFRb"	"P09619"	2540	31650	200	5443	5476	717	13	5419	5419	5500	698	12	4	0	0	1730288	-0.034	100000.000	100000.000	0.000	0.000	0.000	0.000	0.000	16.610	24	57	24	57	316	2384	100	1298	"Y740"
0	0	0	21	3	5	"PDGFRb"	"P09619"	3040	31650	200	5478	5508	461	8	5419	5419	5516	686	12	10	0	0	1740638	-0.012	100000.000	100000.000	0.000	0.000	0.000	0.000	0.000	16.610	59	89	59	89	316	2384	100	1299	"Y740"
0	0	0	21	4	5	"Rack1"	"P63244"	3550	31650	160	5999	5942	520	8	5525	5525	5586	778	13	28	0	0	1236019	0.458	100000.000	100000.000	0.000	0.000	0.000	0.000	0.000	16.610	474	417	474	417	208	1512	100	1300	"Y194"
0	0	0	21	5	5	"Rack1"	"P63244"	4050	31650	160	6041	6131	851	13	5596	5596	5529	587	10	45	11	0	1275158	1.026	100000.000	100000.000	0.000	0.000	0.000	0.000	0.000	16.610	445	535	445	535	208	1512	100	1301	"Y194"
0	0	0	21	6	5	"Rack1"	"P63244"	4540	31660	160	6015	6022	729	12	5686	5686	5625	747	13	38	0	0	1252647	0.531	100000.000	100000.000	0.000	0.000	0.000	0.000	0.000	16.610	329	336	329	336	208	1512	100	1302	"Y194"
0	0	0	21	7	5	"SEK1 "	"P45985"	5040	31650	200	5305	5334	731	13	5708	5708	5658	960	16	0	0	0	1685631	-0.337	100000.000	100000.000	0.000	0.000	0.000	0.000	0.000	16.610	-403	-374	-403	-374	316	2384	100	1303	"T261"
0	0	0	21	8	5	"SEK1 "	"P45985"	5540	31650	200	5350	5440	843	15	5828	5828	5843	989	16	0	0	0	1719032	-0.407	100000.000	100000.000	0.000	0.000	0.000	0.000	0.000	16.610	-478	-388	-478	-388	316	2384	100	1304	"T261"
0	0	0	21	9	5	"SEK1 "	"P45985"	6040	31650	200	5388	5448	472	8	5799	5799	5891	2219	37	0	0	0	1721440	-0.200	100000.000	100000.000	0.000	0.000	0.000	0.000	0.000	16.610	-411	-351	-411	-351	316	2384	100	1305	"T261"
0	0	0	21	1	6	"Smad3 "	"P84022"	2040	32300	200	5424	5831	4190	71	5262	5262	5475	2952	53	2	1	0	1842466	0.121	100000.000	100000.000	0.000	0.000	0.000	0.000	0.000	16.610	162	569	162	569	316	2384	100	1306	"S423"
0	0	0	21	2	6	"Smad3 "	"P84022"	2540	32300	200	5764	5822	615	10	5575	5575	5632	1055	18	11	0	0	1839682	0.180	100000.000	100000.000	0.000	0.000	0.000	0.000	0.000	16.610	189	247	189	247	316	2384	100	1307	"S423"
0	0	0	21	3	6	"Smad3 "	"P84022"	3040	32300	200	5773	5881	1583	26	5509	5509	5577	803	14	13	2	0	1858530	0.379	100000.000	100000.000	0.000	0.000	0.000	0.000	0.000	16.610	264	372	264	372	316	2384	100	1308	"S423"
0	0	0	21	4	6	"TBK1 "	"Q9UHD2"	3540	32290	120	11082	10555	2084	19	5649	5649	5753	1788	31	85	82	0	1266585	2.686	100000.000	100000.000	0.000	0.000	0.000	0.000	0.000	16.610	5433	4906	5433	4906	120	820	100	1309	"S172"
0	0	0	21	5	6	"TBK1 "	"Q9UHD2"	4040	32300	130	10673	10303	2035	19	5499	5499	5550	804	14	91	88	0	1236359	5.912	100000.000	100000.000	0.000	0.000	0.000	0.000	0.000	16.610	5174	4804	5174	4804	120	940	100	1310	"S172"
0	0	0	21	6	6	"TBK1 "	"Q9UHD2"	4540	32300	110	10743	10624	1893	17	5661	5661	5583	708	12	93	92	0	849947	7.120	100000.000	100000.000	0.000	0.000	0.000	0.000	0.000	16.610	5082	4963	5082	4963	80	656	100	1311	"S172"
0	0	0	21	7	6	"TrKA"	"P04629"	5040	32310	120	9507	9249	1920	20	5689	5689	5586	622	11	85	83	0	1109934	5.889	100000.000	100000.000	0.000	0.000	0.000	0.000	0.000	16.610	3818	3560	3818	3560	120	820	100	1312	"Y496"
0	0	0	21	8	6	"TrKA"	"P04629"	5530	32320	100	10012	9833	1241	12	5671	5671	5701	727	12	96	93	0	786634	5.684	100000.000	100000.000	0.000	0.000	0.000	0.000	0.000	16.610	4341	4162	4341	4162	80	560	100	1313	"Y496"
0	0	0	21	9	6	"TrKA"	"P04629"	6030	32320	110	9906	9617	1122	11	5774	5774	5747	341	5	96	93	0	769381	11.349	100000.000	100000.000	0.000	0.000	0.000	0.000	0.000	16.610	4132	3843	4132	3843	80	656	100	1314	"Y496"
-75	0	0	21	1	7	"empty"	"empty"	2030	32920	200	5295	5324	1598	30	5349	5349	5311	975	18	2	0	0	1682517	0.013	100000.000	100000.000	0.000	0.000	0.000	0.000	0.000	16.610	-54	-25	-54	-25	316	2384	100	1315	"empty"
-75	0	0	21	2	7	"empty"	"empty"	2530	32920	200	5394	5540	774	13	5619	5619	5756	1689	29	2	1	0	1750776	-0.128	100000.000	100000.000	0.000	0.000	0.000	0.000	0.000	16.610	-225	-79	-225	-79	316	2384	100	1316	"empty"
-75	0	0	21	3	7	"empty"	"empty"	3030	32920	200	5550	5869	3031	51	5570	5570	5668	1390	24	2	1	0	1854668	0.145	100000.000	100000.000	0.000	0.000	0.000	0.000	0.000	16.610	-20	299	-20	299	316	2384	100	1317	"empty"
-75	0	0	21	4	7	"empty"	"empty"	3530	32920	200	5558	5560	463	8	5556	5556	5624	1476	26	0	0	0	1757038	-0.043	100000.000	100000.000	0.000	0.000	0.000	0.000	0.000	16.610	2	4	2	4	316	2384	100	1318	"empty"
-75	0	0	21	5	7	"empty"	"empty"	4030	32920	200	5574	5520	498	9	5594	5594	5581	661	11	4	0	0	1744347	-0.092	100000.000	100000.000	0.000	0.000	0.000	0.000	0.000	16.610	-20	-74	-20	-74	316	2384	100	1319	"empty"
-75	0	0	21	6	7	"empty"	"empty"	4530	32920	200	5595	5751	2123	36	5536	5536	5666	1574	27	0	0	0	1817447	0.054	100000.000	100000.000	0.000	0.000	0.000	0.000	0.000	16.610	59	215	59	215	316	2384	100	1320	"empty"
-75	0	0	21	7	7	"empty"	"empty"	5030	32920	200	5669	5724	991	17	5542	5542	5605	560	9	23	2	0	1808713	0.213	100000.000	100000.000	0.000	0.000	0.000	0.000	0.000	16.610	127	182	127	182	316	2384	100	1321	"empty"
-75	0	0	21	8	7	"empty"	"empty"	5530	32920	200	5694	5685	525	9	5600	5600	5618	626	11	5	1	0	1796520	0.107	100000.000	100000.000	0.000	0.000	0.000	0.000	0.000	16.610	94	85	94	85	316	2384	100	1322	"empty"
-75	0	0	21	9	7	"empty"	"empty"	6030	32920	200	5749	5752	360	6	5673	5673	5660	556	9	5	1	0	1817523	0.165	100000.000	100000.000	0.000	0.000	0.000	0.000	0.000	16.610	76	79	76	79	316	2384	100	1323	"empty"
0	0	0	22	1	1	"PLCG2"	"P16885"	6590	29120	130	7265	7140	622	8	5607	5607	5584	763	13	87	55	0	856829	2.039	100000.000	100000.000	0.000	0.000	0.000	0.000	0.000	16.610	1658	1533	1658	1533	120	940	100	1324	"Y753"
0	0	0	22	2	1	"PLCG2"	"P16885"	7100	29120	110	7434	7692	3757	48	5528	5528	5403	583	10	93	66	0	615372	3.926	100000.000	100000.000	0.000	0.000	0.000	0.000	0.000	16.610	1906	2164	1906	2164	80	656	100	1325	"Y753"
0	0	0	22	3	1	"PLCG2"	"P16885"	7590	29130	120	6336	6470	739	11	5385	5385	5246	594	11	65	45	0	776391	2.061	100000.000	100000.000	0.000	0.000	0.000	0.000	0.000	16.610	951	1085	951	1085	120	820	100	1326	"Y753"
0	0	0	22	4	1	"pyk2"	"Q14289"	8090	29120	150	9747	9796	1380	14	5018	5018	4954	886	17	98	98	0	1528100	5.465	100000.000	100000.000	0.000	0.000	0.000	0.000	0.000	16.610	4729	4778	4729	4778	156	1272	100	1327	"Y402"
0	0	0	22	5	1	"pyk2"	"Q14289"	8610	29140	150	9485	9543	1432	15	4954	4954	4975	1038	20	98	98	0	1488683	4.401	100000.000	100000.000	0.000	0.000	0.000	0.000	0.000	16.610	4531	4589	4531	4589	156	1272	100	1328	"Y402"
0	0	0	22	6	1	"pyk2"	"Q14289"	9110	29150	150	9054	9141	1122	12	4883	4883	5006	2019	40	98	54	0	1425972	2.048	100000.000	100000.000	0.000	0.000	0.000	0.000	0.000	16.610	4171	4258	4171	4258	156	1272	100	1329	"Y402"
0	0	0	22	7	1	"STAM2"	"Q92783"	9600	29150	170	6587	6643	1137	17	4800	4800	4816	964	20	88	41	0	1381705	1.895	100000.000	100000.000	0.000	0.000	0.000	0.000	0.000	16.610	1787	1843	1787	1843	208	1660	100	1330	"Y371"
0	0	0	22	8	1	"STAM2"	"Q92783"	10100	29150	170	6910	7072	1296	18	4774	4774	4889	1440	29	86	25	0	1470986	1.516	100000.000	100000.000	0.000	0.000	0.000	0.000	0.000	16.610	2136	2298	2136	2298	208	1660	100	1331	"Y371"
0	0	0	22	9	1	"STAM2"	"Q92783"	10590	29150	180	6929	6977	1539	22	4877	4877	4924	934	18	88	57	0	1786006	2.198	100000.000	100000.000	0.000	0.000	0.000	0.000	0.000	16.610	2052	2100	2052	2100	256	1924	100	1332	"Y371"
0	0	0	22	1	2	"STAT3 "	"P40763"	6590	29770	140	7989	7902	751	9	5343	5343	5430	981	18	95	85	0	1232757	2.520	100000.000	100000.000	0.000	0.000	0.000	0.000	0.000	16.610	2646	2559	2646	2559	156	1140	100	1333	"Y705"
0	0	0	22	2	2	"STAT3 "	"P40763"	7090	29770	130	8065	8279	2359	28	5359	5359	5411	458	8	100	99	0	993486	6.262	100000.000	100000.000	0.000	0.000	0.000	0.000	0.000	16.610	2706	2920	2706	2920	120	940	100	1334	"Y705"
0	0	0	22	3	2	"STAT3 "	"P40763"	7580	29770	130	7850	7961	900	11	5317	5317	5309	412	7	99	99	0	955304	6.437	100000.000	100000.000	0.000	0.000	0.000	0.000	0.000	16.610	2533	2644	2533	2644	120	940	100	1335	"Y705"
0	0	0	22	4	2	"STMN1"	"P16949"	8080	29770	200	5009	5020	484	9	5160	5160	5160	981	19	0	0	0	1586228	-0.143	100000.000	100000.000	0.000	0.000	0.000	0.000	0.000	16.610	-151	-140	-151	-140	316	2384	100	1336	"S15"
0	0	0	22	5	2	"STMN1"	"P16949"	8580	29780	200	4951	5044	647	12	5076	5076	5044	540	10	5	2	0	1593921	0.000	100000.000	100000.000	0.000	0.000	0.000	0.000	0.000	16.610	-125	-32	-125	-32	316	2384	100	1337	"S15"
0	0	0	22	6	2	"STMN1"	"P16949"	9080	29780	200	4919	4893	346	7	4966	4966	4935	893	18	0	0	0	1546289	-0.047	100000.000	100000.000	0.000	0.000	0.000	0.000	0.000	16.610	-47	-73	-47	-73	316	2384	100	1338	"S15"
0	0	0	22	7	2	"4E-BP1 "	"Q13541"	9580	29790	200	4862	4832	487	10	4967	4967	4958	990	19	0	0	0	1527019	-0.127	100000.000	100000.000	0.000	0.000	0.000	0.000	0.000	16.610	-105	-135	-105	-135	316	2384	100	1339	"S64"
0	0	0	22	8	2	"4E-BP1 "	"Q13541"	10080	29790	200	4749	4715	577	12	4960	4960	4953	707	14	1	0	0	1490020	-0.337	100000.000	100000.000	0.000	0.000	0.000	0.000	0.000	16.610	-211	-245	-211	-245	316	2384	100	1340	"S64"
0	0	0	22	9	2	"4E-BP1 "	"Q13541"	10580	29800	200	4710	4688	569	12	4921	4921	4921	909	18	1	0	0	1481451	-0.256	100000.000	100000.000	0.000	0.000	0.000	0.000	0.000	16.610	-211	-233	-211	-233	316	2384	100	1341	"S64"
0	0	0	22	1	3	"Tgfbr2"	"P37173"	6570	30400	200	4789	4926	801	16	5616	5616	5610	880	15	1	0	0	1556752	-0.777	100000.000	100000.000	0.000	0.000	0.000	0.000	0.000	16.610	-827	-690	-827	-690	316	2384	100	1342	"Y336"
0	0	0	22	2	3	"Tgfbr2"	"P37173"	7070	30400	200	4847	4844	619	12	5456	5456	5470	830	15	1	0	0	1530744	-0.754	100000.000	100000.000	0.000	0.000	0.000	0.000	0.000	16.610	-609	-612	-609	-612	316	2384	100	1343	"Y336"
0	0	0	22	3	3	"Tgfbr2"	"P37173"	7570	30410	200	4628	4810	2154	44	5275	5275	5250	745	14	2	1	0	1519848	-0.591	100000.000	100000.000	0.000	0.000	0.000	0.000	0.000	16.610	-647	-465	-647	-465	316	2384	100	1344	"Y336"
0	0	0	22	4	3	"Bid "	"P55957"	8080	30410	70	5627	5985	1015	16	4906	4906	4920	472	9	59	46	0	191505	2.256	100000.000	100000.000	0.000	0.000	0.000	0.000	0.000	16.610	721	1079	721	1079	32	236	100	1345	"T54"
0	0	0	22	5	3	"Bid "	"P55957"	8580	30430	80	5579	5474	620	11	4950	4950	4969	452	9	63	28	0	284625	1.117	100000.000	100000.000	0.000	0.000	0.000	0.000	0.000	16.610	629	524	629	524	52	340	100	1346	"T54"
0	0	0	22	6	3	"Bid "	"P55957"	9080	30420	200	4728	4860	1062	21	4746	4746	4782	533	11	13	4	0	1535717	0.146	100000.000	100000.000	0.000	0.000	0.000	0.000	0.000	16.610	-18	114	-18	114	316	2384	100	1347	"T54"
0	0	0	22	7	3	"caveolin-1"	"Q03135"	9580	30430	200	4624	4661	802	17	4707	4707	4759	680	14	2	0	0	1472763	-0.144	100000.000	100000.000	0.000	0.000	0.000	0.000	0.000	16.610	-83	-46	-83	-46	316	2384	100	1348	"Y6"
0	0	0	22	8	3	"caveolin-1"	"Q03135"	10080	30430	200	4725	4724	512	10	4870	4870	4875	1150	23	0	0	0	1492657	-0.131	100000.000	100000.000	0.000	0.000	0.000	0.000	0.000	16.610	-145	-146	-145	-146	316	2384	100	1349	"Y6"
0	0	0	22	9	3	"caveolin-1"	"Q03135"	10580	30440	200	4722	4738	767	16	4860	4860	4830	967	20	2	0	0	1497318	-0.095	100000.000	100000.000	0.000	0.000	0.000	0.000	0.000	16.610	-138	-122	-138	-122	316	2384	100	1350	"Y6"
0	0	0	22	1	4	"CDK2"	"P24941"	6580	31030	140	7022	6910	605	8	5402	5402	5453	515	9	94	75	0	1077956	2.829	100000.000	100000.000	0.000	0.000	0.000	0.000	0.000	16.610	1620	1508	1620	1508	156	1140	100	1351	"Y14"
0	0	0	22	2	4	"CDK2"	"P24941"	7070	31050	140	6252	6358	644	10	5290	5290	5407	1358	25	38	0	0	991794	0.700	100000.000	100000.000	0.000	0.000	0.000	0.000	0.000	16.610	962	1068	962	1068	156	1140	100	1352	"Y14"
0	0	0	22	3	4	"CDK2"	"P24941"	7570	31040	140	6088	6254	837	13	5275	5275	5283	1223	23	42	1	0	975661	0.794	100000.000	100000.000	0.000	0.000	0.000	0.000	0.000	16.610	813	979	813	979	156	1140	100	1353	"Y14"
0	0	0	22	4	4	"Fos "	"P01100"	8070	31050	200	5130	4968	599	12	5164	5164	5122	956	18	0	0	0	1569899	-0.161	100000.000	100000.000	0.000	0.000	0.000	0.000	0.000	16.610	-34	-196	-34	-196	316	2384	100	1354	"S362"
0	0	0	22	5	4	"Fos "	"P01100"	8570	31060	200	4954	4991	1042	20	5110	5110	5111	884	17	1	0	0	1577284	-0.136	100000.000	100000.000	0.000	0.000	0.000	0.000	0.000	16.610	-156	-119	-156	-119	316	2384	100	1355	"S362"
0	0	0	22	6	4	"Fos "	"P01100"	9070	31060	200	4966	5132	971	18	4969	4969	5037	991	19	3	1	0	1621617	0.096	100000.000	100000.000	0.000	0.000	0.000	0.000	0.000	16.610	-3	163	-3	163	316	2384	100	1356	"S362"
0	0	0	22	7	4	"Grb2"	"P62993"	9570	31080	100	5854	5832	939	16	4917	4917	4902	678	13	58	42	0	466537	1.372	100000.000	100000.000	0.000	0.000	0.000	0.000	0.000	16.610	937	915	937	915	80	560	100	1357	"Y37"
0	0	0	22	8	4	"Grb2"	"P62993"	10070	31080	100	6483	6479	1012	15	4888	4888	4888	920	18	80	41	0	518299	1.729	100000.000	100000.000	0.000	0.000	0.000	0.000	0.000	16.610	1595	1591	1595	1591	80	560	100	1358	"Y37"
0	0	0	22	9	4	"Grb2"	"P62993"	10570	31080	90	6525	6606	719	10	4741	4741	4822	1288	26	82	7	0	343529	1.385	100000.000	100000.000	0.000	0.000	0.000	0.000	0.000	16.610	1784	1865	1784	1865	52	420	100	1359	"Y37"
0	0	0	22	1	5	"IL4R "	"P24394"	6560	31670	190	7751	7639	811	10	5704	5704	5681	846	14	94	66	0	1955586	2.314	100000.000	100000.000	0.000	0.000	0.000	0.000	0.000	16.610	2047	1935	2047	1935	256	2088	100	1360	"Y713"
0	0	0	22	2	5	"IL4R "	"P24394"	7060	31690	180	6954	7014	834	11	5560	5560	5493	947	17	66	38	0	1795467	1.606	100000.000	100000.000	0.000	0.000	0.000	0.000	0.000	16.610	1394	1454	1394	1454	256	1924	100	1361	"Y713"
0	0	0	22	3	5	"IL4R "	"P24394"	7570	31690	180	6639	6930	1242	17	5338	5338	5254	980	18	67	37	0	1774117	1.710	100000.000	100000.000	0.000	0.000	0.000	0.000	0.000	16.610	1301	1592	1301	1592	256	1924	100	1362	"Y713"
0	0	0	22	4	5	"IRAK4"	"P51617"	8070	31700	180	10234	10361	4282	41	5056	5056	5044	825	16	92	89	0	2652452	6.445	100000.000	100000.000	0.000	0.000	0.000	0.000	0.000	16.610	5178	5305	5178	5305	256	1924	100	1363	"T208"
0	0	0	22	5	5	"IRAK4"	"P51617"	8570	31710	170	9512	9388	1249	13	4805	4805	4910	840	17	97	96	0	1952768	5.331	100000.000	100000.000	0.000	0.000	0.000	0.000	0.000	16.610	4707	4583	4707	4583	208	1660	100	1364	"T208"
0	0	0	22	6	5	"IRAK4"	"P51617"	9070	31710	180	8993	8664	1858	21	4752	4752	4783	469	9	92	91	0	2217975	8.275	100000.000	100000.000	0.000	0.000	0.000	0.000	0.000	16.610	4241	3912	4241	3912	256	1924	100	1365	"T208"
0	0	0	22	7	5	"LDLRAP1"	"Q5SW96"	9560	31710	200	4696	4803	699	14	4745	4745	4802	677	14	5	1	0	1517729	0.001	100000.000	100000.000	0.000	0.000	0.000	0.000	0.000	16.610	-49	58	-49	58	316	2384	100	1366	"S186"
0	0	0	22	8	5	"LDLRAP1"	"Q5SW96"	10060	31710	200	4574	4639	542	11	4639	4639	4777	1491	31	0	0	0	1465810	-0.093	100000.000	0.000	0.000	0.000	0.000	0.000	0.000	16.610	-65	0	-65	0	316	2384	100	1367	"S186"
0	0	0	22	9	5	"LDLRAP1"	"Q5SW96"	10560	31720	200	4605	4651	602	12	4677	4677	4781	1267	26	1	0	0	1469742	-0.103	100000.000	100000.000	0.000	0.000	0.000	0.000	0.000	16.610	-72	-26	-72	-26	316	2384	100	1368	"S186"
0	0	0	22	1	6	"MAPK14"	"Q16539"	6560	32320	120	6335	6314	563	8	5695	5695	5630	423	7	60	40	0	757675	1.617	100000.000	100000.000	0.000	0.000	0.000	0.000	0.000	16.610	640	619	640	619	120	820	100	1369	"T179"
0	0	0	22	2	6	"MAPK14"	"Q16539"	7040	32320	110	6176	6156	700	11	5508	5508	5460	623	11	50	28	0	492500	1.117	100000.000	100000.000	0.000	0.000	0.000	0.000	0.000	16.610	668	648	668	648	80	656	100	1370	"T179"
0	0	0	22	3	6	"MAPK14"	"Q16539"	7570	32330	100	5970	6118	788	12	5306	5306	5270	555	10	52	40	0	489411	1.528	100000.000	100000.000	0.000	0.000	0.000	0.000	0.000	16.610	664	812	664	812	80	560	100	1371	"T179"
0	0	0	22	4	6	"Met "	"P08581"	8060	32340	80	5598	7048	6916	98	5014	5014	5033	604	12	48	25	0	366477	3.336	100000.000	100000.000	0.000	0.000	0.000	0.000	0.000	16.610	584	2034	584	2034	52	340	100	1372	"Y1003"
0	0	0	22	5	6	"Met "	"P08581"	8550	32330	80	5640	5633	714	12	4998	4998	5017	1777	35	3	0	0	292940	0.347	100000.000	100000.000	0.000	0.000	0.000	0.000	0.000	16.610	642	635	642	635	52	340	100	1373	"Y1003"
0	0	0	22	6	6	"Met "	"P08581"	9050	32340	150	4870	4970	533	10	4710	4710	4792	1070	22	9	0	0	775336	0.166	100000.000	100000.000	0.000	0.000	0.000	0.000	0.000	16.610	160	260	160	260	156	1272	100	1374	"Y1003"
0	0	0	22	7	6	"p53 "	"P04637"	9550	32340	200	4881	4921	676	13	4742	4742	4817	1184	24	2	0	0	1555037	0.088	100000.000	100000.000	0.000	0.000	0.000	0.000	0.000	16.610	139	179	139	179	316	2384	100	1375	"S15"
0	0	0	22	8	6	"p53 "	"P04637"	10050	32340	130	5315	5394	776	14	4956	4956	4986	1083	21	15	1	0	647287	0.377	100000.000	100000.000	0.000	0.000	0.000	0.000	0.000	16.610	359	438	359	438	120	940	100	1376	"S15"
0	0	0	22	9	6	"p53 "	"P04637"	10550	32350	90	5527	5515	607	11	4921	4921	4928	414	8	59	42	0	286793	1.418	100000.000	100000.000	0.000	0.000	0.000	0.000	0.000	16.610	606	594	606	594	52	420	100	1377	"S15"
-75	0	0	22	1	7	"empty"	"empty"	6580	32990	200	5672	5692	438	7	5607	5607	5590	537	9	9	1	0	1798661	0.190	100000.000	100000.000	0.000	0.000	0.000	0.000	0.000	16.610	65	85	65	85	316	2384	100	1378	"empty"
-75	0	0	22	2	7	"empty"	"empty"	7080	32990	200	5461	5406	549	10	5478	5478	5472	664	12	6	1	0	1708239	-0.099	100000.000	100000.000	0.000	0.000	0.000	0.000	0.000	16.610	-17	-72	-17	-72	316	2384	100	1379	"empty"
-75	0	0	22	3	7	"empty"	"empty"	7580	32990	200	5276	5319	1234	23	5356	5356	5355	1058	19	0	0	0	1680858	-0.034	100000.000	100000.000	0.000	0.000	0.000	0.000	0.000	16.610	-80	-37	-80	-37	316	2384	100	1380	"empty"
-75	0	0	22	4	7	"empty"	"empty"	8080	32990	200	5033	4958	536	10	5146	5146	5208	1682	32	0	0	0	1566800	-0.149	100000.000	100000.000	0.000	0.000	0.000	0.000	0.000	16.610	-113	-188	-113	-188	316	2384	100	1381	"empty"
-75	0	0	22	5	7	"empty"	"empty"	8580	32990	200	4905	4927	766	15	5014	5014	5015	665	13	1	1	0	1556994	-0.132	100000.000	100000.000	0.000	0.000	0.000	0.000	0.000	16.610	-109	-87	-109	-87	316	2384	100	1382	"empty"
-75	0	0	22	6	7	"empty"	"empty"	9080	32990	200	4719	4792	1280	26	4905	4905	4950	897	18	0	0	0	1514377	-0.176	100000.000	100000.000	0.000	0.000	0.000	0.000	0.000	16.610	-186	-113	-186	-113	316	2384	100	1383	"empty"
0	0	0	22	7	7	"GLQAWPGEAIPQFLG_100"	"GLQAWPGEAIPQFLG_100"	9560	32990	200	4792	4794	483	10	4837	4837	4868	823	16	2	0	0	1514948	-0.090	100000.000	100000.000	0.000	0.000	0.000	0.000	0.000	16.610	-45	-43	-45	-43	316	2384	100	1384	"GLQAWPGEAIPQFLG_100"
0	0	0	22	8	7	"GLQAWPGEAIPQFLG_100"	"GLQAWPGEAIPQFLG_100"	10060	33000	70	5193	5144	516	10	4731	4731	4903	2044	41	0	0	0	164611	0.118	100000.000	100000.000	0.000	0.000	0.000	0.000	0.000	16.610	462	413	462	413	32	236	100	1385	"GLQAWPGEAIPQFLG_100"
0	0	0	22	9	7	"GLQAWPGEAIPQFLG_100"	"GLQAWPGEAIPQFLG_100"	10550	33000	200	4921	5008	1312	26	4865	4865	4949	1553	31	2	1	0	1582486	0.038	100000.000	100000.000	0.000	0.000	0.000	0.000	0.000	16.610	56	143	56	143	316	2384	100	1386	"GLQAWPGEAIPQFLG_100"
0	0	0	23	1	1	"JAK2"	"O60674"	11120	29170	200	4879	5067	914	18	4826	4826	4853	465	9	21	12	0	1601133	0.460	100000.000	100000.000	0.000	0.000	0.000	0.000	0.000	16.610	53	241	53	241	316	2384	100	1387	"Y813"
0	0	0	23	2	1	"JAK2"	"O60674"	11640	29160	80	6667	6492	869	13	4685	4685	4693	313	6	86	84	0	337577	5.748	100000.000	100000.000	0.000	0.000	0.000	0.000	0.000	16.610	1982	1807	1982	1807	52	340	100	1388	"Y813"
0	0	0	23	3	1	"JAK2"	"O60674"	12130	29150	80	7127	6832	905	13	4835	4835	4954	1496	30	78	5	0	355280	1.255	100000.000	100000.000	0.000	0.000	0.000	0.000	0.000	16.610	2292	1997	2292	1997	52	340	100	1389	"Y813"
0	0	0	23	4	1	"Jun "	"P05412"	12640	29180	110	5461	5583	1043	18	4777	4777	4883	1352	27	5	2	0	446609	0.518	100000.000	100000.000	0.000	0.000	0.000	0.000	0.000	16.610	684	806	684	806	80	656	100	1390	"S73"
0	0	0	23	5	1	"Jun "	"P05412"	13130	29160	200	4910	4967	908	18	4772	4772	4876	1239	25	1	0	0	1569696	0.073	100000.000	100000.000	0.000	0.000	0.000	0.000	0.000	16.610	138	195	138	195	316	2384	100	1391	"S73"
0	0	0	23	6	1	"Jun "	"P05412"	13630	29160	140	5356	5597	2263	40	4771	4771	4833	1047	21	17	1	0	873162	0.730	100000.000	100000.000	0.000	0.000	0.000	0.000	0.000	16.610	585	826	585	826	156	1140	100	1392	"S73"
0	0	0	23	7	1	"Kit "	"P10721"	14130	29180	80	8682	8557	1316	15	4833	4833	4907	915	18	94	90	0	444946	3.989	100000.000	100000.000	0.000	0.000	0.000	0.000	0.000	16.610	3849	3724	3849	3724	52	340	100	1393	"Y936"
0	0	0	23	8	1	"Kit "	"P10721"	14630	29170	90	8745	8737	656	7	4924	4924	4907	365	7	100	100	0	454299	10.493	100000.000	100000.000	0.000	0.000	0.000	0.000	0.000	16.610	3821	3813	3821	3813	52	420	100	1394	"Y936"
0	0	0	23	9	1	"Kit "	"P10721"	15140	29180	80	8321	8395	695	8	4860	4860	5022	1920	38	98	26	0	436524	1.757	100000.000	100000.000	0.000	0.000	0.000	0.000	0.000	16.610	3461	3535	3461	3535	52	340	100	1395	"Y936"
0	0	0	23	1	2	"Mnk1"	"Q9BUB5"	11120	29810	200	4998	5008	348	6	4922	4922	4958	810	16	2	0	0	1582573	0.062	100000.000	100000.000	0.000	0.000	0.000	0.000	0.000	16.610	76	86	76	86	316	2384	100	1396	"T250"
0	0	0	23	2	2	"Mnk1"	"Q9BUB5"	11620	29810	200	4790	4838	428	8	4771	4771	4814	842	17	4	0	0	1528669	0.029	100000.000	100000.000	0.000	0.000	0.000	0.000	0.000	16.610	19	67	19	67	316	2384	100	1397	"T250"
0	0	0	23	3	2	"Mnk1"	"Q9BUB5"	12140	29800	80	5200	5501	1516	27	4614	4614	4677	1383	29	5	5	0	286063	0.596	100000.000	100000.000	0.000	0.000	0.000	0.000	0.000	16.610	586	887	586	887	52	340	100	1398	"T250"
0	0	0	23	4	2	"NFAT3"	"Q14934"	12620	29810	90	11604	11271	2891	25	4711	4711	4778	816	17	94	94	0	586112	7.957	100000.000	100000.000	0.000	0.000	0.000	0.000	0.000	16.610	6893	6560	6893	6560	52	420	100	1399	"S676"
0	0	0	23	5	2	"NFAT3"	"Q14934"	13130	29810	90	10424	10342	2599	25	4630	4630	4717	683	14	100	98	0	537785	8.236	100000.000	100000.000	0.000	0.000	0.000	0.000	0.000	16.610	5794	5712	5794	5712	52	420	100	1400	"S676"
0	0	0	23	6	2	"NFAT3"	"Q14934"	13620	29820	70	11123	11013	523	4	4748	4748	4779	343	7	100	100	0	352400	18.175	100000.000	100000.000	0.000	0.000	0.000	0.000	0.000	16.610	6375	6265	6375	6265	32	236	100	1401	"S676"
0	0	0	23	7	2	"PIK3R1 "	"P27986"	14140	29800	130	5683	5657	402	7	4770	4770	4839	720	14	73	2	0	678841	1.136	100000.000	100000.000	0.000	0.000	0.000	0.000	0.000	16.610	913	887	913	887	120	940	100	1402	"Y528"
0	0	0	23	8	2	"PIK3R1 "	"P27986"	14630	29810	140	5688	5782	1152	19	4914	4914	4980	1322	26	8	2	0	902015	0.607	100000.000	100000.000	0.000	0.000	0.000	0.000	0.000	16.610	774	868	774	868	156	1140	100	1403	"Y528"
0	0	0	23	9	2	"PIK3R1 "	"P27986"	15130	29820	140	5595	5583	517	9	4789	4789	4811	595	12	70	18	0	870963	1.297	100000.000	100000.000	0.000	0.000	0.000	0.000	0.000	16.610	806	794	806	794	156	1140	100	1404	"Y528"
0	0	0	23	1	3	"p67phox"	"P19878"	11120	30460	140	4875	5004	939	18	4856	4856	4879	1135	23	3	3	0	780569	0.110	100000.000	100000.000	0.000	0.000	0.000	0.000	0.000	16.610	19	148	19	148	156	1140	100	1405	"S208"
0	0	0	23	2	3	"p67phox"	"P19878"	11620	30430	200	4865	4972	1358	27	4851	4851	4869	858	17	1	0	0	1571142	0.120	100000.000	100000.000	0.000	0.000	0.000	0.000	0.000	16.610	14	121	14	121	316	2384	100	1406	"S208"
0	0	0	23	3	3	"p67phox"	"P19878"	12120	30430	200	4953	4964	568	11	4917	4917	5002	1626	32	0	0	0	1568512	-0.023	100000.000	100000.000	0.000	0.000	0.000	0.000	0.000	16.610	36	47	36	47	316	2384	100	1407	"S208"
0	0	0	23	4	3	"PDK1"	"O15530"	12630	30420	100	5605	5605	339	6	4897	4897	5022	1993	39	0	0	0	448377	0.293	100000.000	100000.000	0.000	0.000	0.000	0.000	0.000	16.610	708	708	708	708	80	560	100	1408	"S241"
0	0	0	23	5	3	"PDK1"	"O15530"	13130	30430	100	5657	6047	2430	40	4806	4806	4897	1713	34	10	5	0	483771	0.671	100000.000	100000.000	0.000	0.000	0.000	0.000	0.000	16.610	851	1241	851	1241	80	560	100	1409	"S241"
0	0	0	23	6	3	"PDK1"	"O15530"	13610	30440	100	5350	5400	497	9	4765	4765	4790	577	12	52	17	0	432005	1.057	100000.000	100000.000	0.000	0.000	0.000	0.000	0.000	16.610	585	635	585	635	80	560	100	1410	"S241"
0	0	0	23	7	3	"Ripk1"	"Q13546"	14130	30430	110	5870	5907	1186	20	4781	4781	4829	603	12	80	41	0	472584	1.788	100000.000	100000.000	0.000	0.000	0.000	0.000	0.000	16.610	1089	1126	1089	1126	80	656	100	1411	"Y384"
0	0	0	23	8	3	"Ripk1"	"Q13546"	14630	30440	100	6421	6508	1350	20	4829	4829	4949	1275	25	76	3	0	520645	1.223	100000.000	100000.000	0.000	0.000	0.000	0.000	0.000	16.610	1592	1679	1592	1679	80	560	100	1412	"Y384"
0	0	0	23	9	3	"Ripk1"	"Q13546"	15130	30450	90	5567	5682	376	6	4611	4611	4636	446	9	98	75	0	295476	2.345	100000.000	100000.000	0.000	0.000	0.000	0.000	0.000	16.610	956	1071	956	1071	52	420	100	1413	"Y384"
0	0	0	23	1	4	"Shc1"	"P29353"	11110	31060	200	4769	4820	459	9	4681	4681	4775	1823	38	0	0	0	1523247	0.025	100000.000	100000.000	0.000	0.000	0.000	0.000	0.000	16.610	88	139	88	139	316	2384	100	1414	"S36"
0	0	0	23	2	4	"Shc1"	"P29353"	11610	31070	100	5190	5150	467	9	4719	4719	4770	1359	28	1	0	0	412001	0.280	100000.000	100000.000	0.000	0.000	0.000	0.000	0.000	16.610	471	431	471	431	80	560	100	1415	"S36"
0	0	0	23	3	4	"Shc1"	"P29353"	12100	31070	200	4912	5004	1032	20	4920	4920	4954	962	19	3	0	0	1581309	0.052	100000.000	100000.000	0.000	0.000	0.000	0.000	0.000	16.610	-8	84	-8	84	316	2384	100	1416	"S36"
0	0	0	23	4	4	"SMAD3"	"Q15796"	12600	31070	200	4829	4874	633	12	4795	4795	4832	1079	22	0	0	0	1540178	0.039	100000.000	100000.000	0.000	0.000	0.000	0.000	0.000	16.610	34	79	34	79	316	2384	100	1417	"S204"
0	0	0	23	5	4	"SMAD3"	"Q15796"	13100	31070	200	4777	4946	1381	27	4738	4738	4842	1246	25	1	1	0	1562957	0.083	100000.000	100000.000	0.000	0.000	0.000	0.000	0.000	16.610	39	208	39	208	316	2384	100	1418	"S204"
0	0	0	23	6	4	"SMAD3"	"Q15796"	13600	31070	200	4791	4841	418	8	4711	4711	4797	856	17	4	0	0	1529808	0.051	100000.000	100000.000	0.000	0.000	0.000	0.000	0.000	16.610	80	130	80	130	316	2384	100	1419	"S204"
0	0	0	23	7	4	"TAK1 "	"O43318"	14100	31080	200	4587	4578	495	10	4744	4744	4841	1345	27	0	0	0	1446740	-0.196	100000.000	100000.000	0.000	0.000	0.000	0.000	0.000	16.610	-157	-166	-157	-166	316	2384	100	1420	"S192"
0	0	0	23	8	4	"TAK1 "	"O43318"	14600	31080	200	4798	4805	310	6	4783	4783	4841	1141	23	0	0	0	1518452	-0.032	100000.000	100000.000	0.000	0.000	0.000	0.000	0.000	16.610	15	22	15	22	316	2384	100	1421	"S192"
0	0	0	23	9	4	"TAK1 "	"O43318"	15100	31080	200	4679	4717	415	8	4690	4690	4754	1145	24	0	0	0	1490682	-0.032	100000.000	100000.000	0.000	0.000	0.000	0.000	0.000	16.610	-11	27	-11	27	316	2384	100	1422	"S192"
0	0	0	23	1	5	"ACC1"	"Q13085 "	11120	31700	70	5162	5234	397	7	4867	4867	4854	629	12	21	0	0	167500	0.604	100000.000	100000.000	0.000	0.000	0.000	0.000	0.000	16.610	295	367	295	367	32	236	100	1423	"S29"
0	0	0	23	2	5	"ACC1"	"Q13085 "	11610	31700	200	4811	4845	502	10	4866	4866	4982	1433	28	0	0	0	1531067	-0.096	100000.000	100000.000	0.000	0.000	0.000	0.000	0.000	16.610	-55	-21	-55	-21	316	2384	100	1424	"S29"
0	0	0	23	3	5	"ACC1"	"Q13085 "	12110	31700	200	5137	5502	2477	45	5077	5077	5171	1906	36	3	2	0	1738583	0.174	100000.000	100000.000	0.000	0.000	0.000	0.000	0.000	16.610	60	425	60	425	316	2384	100	1425	"S29"
0	0	0	23	4	5	"AR"	"P10275"	12620	31720	110	8077	8062	612	7	4898	4898	4986	1491	29	98	61	0	644927	2.063	100000.000	100000.000	0.000	0.000	0.000	0.000	0.000	16.610	3179	3164	3179	3164	80	656	100	1426	"Y363"
0	0	0	23	5	5	"AR"	"P10275"	13120	31720	120	7553	7271	1268	17	4819	4819	4884	906	18	85	78	0	872466	2.635	100000.000	100000.000	0.000	0.000	0.000	0.000	0.000	16.610	2734	2452	2734	2452	120	820	100	1427	"Y363"
0	0	0	23	6	5	"AR"	"P10275"	13620	31720	120	7828	7515	1307	17	4736	4736	4919	2110	42	76	10	0	901752	1.230	100000.000	100000.000	0.000	0.000	0.000	0.000	0.000	16.610	3092	2779	3092	2779	120	820	100	1428	"Y363"
0	0	0	23	7	5	"process-control__"	"GGSGGSGDYKDDDDK"	14110	31720	200	4824	4892	1640	33	4756	4756	4892	1743	35	0	0	0	1545868	0.000	100000.000	100000.000	0.000	0.000	0.000	0.000	0.000	16.610	68	136	68	136	316	2384	100	1429	"process-control__"
0	0	0	23	8	5	"process-control__"	"GGSGGSGDYKDDDDK"	14610	31720	200	4876	4929	573	11	4724	4724	4802	1291	26	1	0	0	1557717	0.098	100000.000	100000.000	0.000	0.000	0.000	0.000	0.000	16.610	152	205	152	205	316	2384	100	1430	"process-control__"
0	0	0	23	9	5	"process-control__"	"GGSGGSGDYKDDDDK"	15100	31720	150	4638	4736	665	14	4583	4583	4686	1401	29	2	0	0	738861	0.036	100000.000	100000.000	0.000	0.000	0.000	0.000	0.000	16.610	55	153	55	153	156	1272	100	1431	"process-control__"
0	0	0	23	1	6	"Ck2-B"	"Q5SRQ6"	11110	32330	200	4586	4603	424	9	4670	4670	4692	1235	26	0	0	0	1454497	-0.072	100000.000	100000.000	0.000	0.000	0.000	0.000	0.000	16.610	-84	-67	-84	-67	316	2384	100	1432	"S228"
0	0	0	23	2	6	"Ck2-B"	"Q5SRQ6"	11610	32340	200	4801	4896	1136	23	4776	4776	4809	967	20	1	0	0	1546980	0.090	100000.000	100000.000	0.000	0.000	0.000	0.000	0.000	16.610	25	120	25	120	316	2384	100	1433	"S228"
0	0	0	23	3	6	"Ck2-B"	"Q5SRQ6"	12110	32340	200	4904	4962	663	13	4940	4940	5033	1143	22	2	1	0	1567892	-0.062	100000.000	100000.000	0.000	0.000	0.000	0.000	0.000	16.610	-36	22	-36	22	316	2384	100	1434	"S228"
0	0	0	23	4	6	"CTNNB1"	"P35222"	12610	32350	200	5041	5009	446	8	4980	4980	5057	1432	28	0	0	0	1582786	-0.034	100000.000	100000.000	0.000	0.000	0.000	0.000	0.000	16.610	61	29	61	29	316	2384	100	1435	"S33"
0	0	0	23	5	6	"CTNNB1"	"P35222"	13110	32360	100	5242	5232	453	8	4828	4828	4911	1841	37	0	0	0	418582	0.174	100000.000	100000.000	0.000	0.000	0.000	0.000	0.000	16.610	414	404	414	404	80	560	100	1436	"S33"
0	0	0	23	6	6	"CTNNB1"	"P35222"	13600	32360	200	4851	4884	606	12	4737	4737	4817	1016	21	4	0	0	1543487	0.066	100000.000	100000.000	0.000	0.000	0.000	0.000	0.000	16.610	114	147	114	147	316	2384	100	1437	"S33"
0	0	0	23	7	6	"EGFR"	"P00533"	14100	32370	200	4848	5082	2614	51	4788	4788	4842	855	17	2	1	0	1606008	0.281	100000.000	100000.000	0.000	0.000	0.000	0.000	0.000	16.610	60	294	60	294	316	2384	100	1438	"Y869"
0	0	0	23	8	6	"EGFR"	"P00533"	14600	32370	200	4752	4843	1104	22	4762	4762	4840	1171	24	1	0	0	1530380	0.003	100000.000	100000.000	0.000	0.000	0.000	0.000	0.000	16.610	-10	81	-10	81	316	2384	100	1439	"Y869"
0	0	0	23	9	6	"EGFR"	"P00533"	15100	32380	200	4641	4628	417	9	4608	4608	4677	1202	25	0	0	0	1462539	-0.041	100000.000	100000.000	0.000	0.000	0.000	0.000	0.000	16.610	33	20	33	20	316	2384	100	1440	"Y869"
-75	0	0	23	1	7	"empty"	"empty"	11100	33000	200	4612	5047	4294	85	4653	4653	4685	610	13	5	2	0	1594959	0.593	100000.000	100000.000	0.000	0.000	0.000	0.000	0.000	16.610	-41	394	-41	394	316	2384	100	1441	"empty"
-75	0	0	23	2	7	"empty"	"empty"	11600	33000	200	4830	4873	849	17	4819	4819	4851	923	19	1	0	0	1539984	0.024	100000.000	100000.000	0.000	0.000	0.000	0.000	0.000	16.610	11	54	11	54	316	2384	100	1442	"empty"
-75	0	0	23	3	7	"empty"	"empty"	12100	33000	200	4969	5104	1099	21	4909	4909	5038	1547	30	3	1	0	1612852	0.043	100000.000	100000.000	0.000	0.000	0.000	0.000	0.000	16.610	60	195	60	195	316	2384	100	1443	"empty"
-75	0	0	23	4	7	"empty"	"empty"	12600	33000	200	5075	5106	661	12	5002	5002	5060	1302	25	0	0	0	1613400	0.035	100000.000	100000.000	0.000	0.000	0.000	0.000	0.000	16.610	73	104	73	104	316	2384	100	1444	"empty"
-75	0	0	23	5	7	"empty"	"empty"	13100	33000	200	4772	4746	374	7	4794	4794	4916	1341	27	0	0	0	1499814	-0.127	100000.000	100000.000	0.000	0.000	0.000	0.000	0.000	16.610	-22	-48	-22	-48	316	2384	100	1445	"empty"
-75	0	0	23	6	7	"empty"	"empty"	13600	33000	200	4746	4784	634	13	4698	4698	4851	1597	32	1	0	0	1511895	-0.042	100000.000	100000.000	0.000	0.000	0.000	0.000	0.000	16.610	48	86	48	86	316	2384	100	1446	"empty"
0	0	0	23	7	7	"GLQAWPG-pS-AIPQFLG_GLQAWPGEAIPQFLG_80vs20"	"GLQAWPG-pS-AIPQFLG_GLQAWPGEAIPQFLG_80vs20"	14100	33010	90	16865	15116	4130	27	4797	4797	4915	1649	33	90	86	0	786051	6.186	100000.000	100000.000	0.000	0.000	0.000	0.000	0.000	16.610	12068	10319	12068	10319	52	420	100	1447	"GLQAWPG-pS-AIPQFLG_GLQAWPGEAIPQFLG_80vs20"
0	0	0	23	8	7	"GLQAWPG-pS-AIPQFLG_GLQAWPGEAIPQFLG_80vs20"	"GLQAWPG-pS-AIPQFLG_GLQAWPGEAIPQFLG_80vs20"	14600	33010	90	16969	14180	4811	33	4773	4773	4811	562	11	94	92	0	737360	16.671	100000.000	100000.000	0.000	0.000	0.000	0.000	0.000	16.610	12196	9407	12196	9407	52	420	100	1448	"GLQAWPG-pS-AIPQFLG_GLQAWPGEAIPQFLG_80vs20"
0	0	0	23	9	7	"GLQAWPG-pS-AIPQFLG_GLQAWPGEAIPQFLG_80vs20"	"GLQAWPG-pS-AIPQFLG_GLQAWPGEAIPQFLG_80vs20"	15100	33030	70	16423	15383	3420	22	4569	4569	4596	367	7	96	96	0	492257	29.392	100000.000	100000.000	0.000	0.000	0.000	0.000	0.000	16.610	11854	10814	11854	10814	32	236	100	1449	"GLQAWPG-pS-AIPQFLG_GLQAWPGEAIPQFLG_80vs20"
0	0	0	24	1	1	"Bim"	"O43521"	15560	29120	200	4773	4873	822	16	4993	4993	5046	1110	21	1	0	0	1539976	-0.156	100000.000	100000.000	0.000	0.000	0.000	0.000	0.000	16.610	-220	-120	-220	-120	316	2384	100	1450	"S69"
0	0	0	24	2	1	"Bim"	"O43521"	16060	29130	200	4874	5016	988	19	5005	5005	5082	1278	25	1	1	0	1585148	-0.052	100000.000	100000.000	0.000	0.000	0.000	0.000	0.000	16.610	-131	11	-131	11	316	2384	100	1451	"S69"
0	0	0	24	3	1	"Bim"	"O43521"	16560	29130	200	5012	5193	1572	30	5028	5028	5081	1134	22	2	1	0	1641130	0.099	100000.000	100000.000	0.000	0.000	0.000	0.000	0.000	16.610	-16	165	-16	165	316	2384	100	1452	"S69"
0	0	0	24	4	1	"caspase-8"	"Q14790 "	17060	29140	200	5078	5185	975	18	5063	5063	5103	484	9	5	1	0	1638377	0.169	100000.000	100000.000	0.000	0.000	0.000	0.000	0.000	16.610	15	122	15	122	316	2384	100	1453	"Y448"
0	0	0	24	5	1	"caspase-8"	"Q14790 "	17560	29140	200	5124	5135	338	6	5121	5121	5202	912	17	1	0	0	1622526	-0.073	100000.000	100000.000	0.000	0.000	0.000	0.000	0.000	16.610	3	14	3	14	316	2384	100	1454	"Y448"
0	0	0	24	6	1	"caspase-8"	"Q14790 "	18060	29150	200	5122	5135	388	7	5113	5113	5138	628	12	2	0	0	1622580	-0.005	100000.000	100000.000	0.000	0.000	0.000	0.000	0.000	16.610	9	22	9	22	316	2384	100	1455	"Y448"
0	0	0	24	7	1	"Cdc2"	"P06493"	18570	29170	140	5482	5472	430	7	5052	5052	5146	1202	23	2	0	0	853593	0.271	100000.000	100000.000	0.000	0.000	0.000	0.000	0.000	16.610	430	420	430	420	156	1140	100	1456	"T161"
0	0	0	24	8	1	"Cdc2"	"P06493"	19070	29160	200	5833	5774	538	9	5196	5196	5284	606	11	52	10	0	1824677	0.809	100000.000	100000.000	0.000	0.000	0.000	0.000	0.000	16.610	637	578	637	578	316	2384	100	1457	"T161"
0	0	0	24	9	1	"Cdc2"	"P06493"	19570	29160	140	5412	5454	915	16	4979	4979	5069	1268	25	1	1	0	850870	0.304	100000.000	100000.000	0.000	0.000	0.000	0.000	0.000	16.610	433	475	433	475	156	1140	100	1458	"T161"
0	0	0	24	1	2	"FGFR1 "	"P11362"	15530	29770	200	5017	5039	356	7	4968	4968	5002	988	19	1	0	0	1592221	0.037	100000.000	100000.000	0.000	0.000	0.000	0.000	0.000	16.610	49	71	49	71	316	2384	100	1459	"Y653"
0	0	0	24	2	2	"FGFR1 "	"P11362"	16030	29780	200	5084	5068	227	4	5057	5057	5087	931	18	0	0	0	1601437	-0.020	100000.000	100000.000	0.000	0.000	0.000	0.000	0.000	16.610	27	11	27	11	316	2384	100	1460	"Y653"
0	0	0	24	3	2	"FGFR1 "	"P11362"	16530	29780	200	5101	5221	2162	41	5073	5073	5084	561	11	1	0	0	1649803	0.244	100000.000	100000.000	0.000	0.000	0.000	0.000	0.000	16.610	28	148	28	148	316	2384	100	1461	"Y653"
0	0	0	24	4	2	"GIT2"	"Q14161"	17040	29790	70	5488	5544	423	7	5105	5105	5234	1205	23	3	0	0	177415	0.257	100000.000	100000.000	0.000	0.000	0.000	0.000	0.000	16.610	383	439	383	439	32	236	100	1462	"Y492"
0	0	0	24	5	2	"GIT2"	"Q14161"	17540	29790	200	5109	5169	430	8	5145	5145	5209	1005	19	0	0	0	1633258	-0.040	100000.000	100000.000	0.000	0.000	0.000	0.000	0.000	16.610	-36	24	-36	24	316	2384	100	1463	"Y492"
0	0	0	24	6	2	"GIT2"	"Q14161"	18040	29790	200	5143	5168	292	5	5177	5177	5242	801	15	0	0	0	1633083	-0.092	100000.000	100000.000	0.000	0.000	0.000	0.000	0.000	16.610	-34	-9	-34	-9	316	2384	100	1464	"Y492"
0	0	0	24	7	2	"Grb2"	"P62993"	18540	29800	200	4766	4787	357	7	5045	5045	5121	913	17	0	0	0	1512754	-0.366	100000.000	100000.000	0.000	0.000	0.000	0.000	0.000	16.610	-279	-258	-279	-258	316	2384	100	1465	"Y7"
0	0	0	24	8	2	"Grb2"	"P62993"	19040	29800	200	4924	5047	827	16	5249	5249	5324	626	11	6	2	0	1594972	-0.442	100000.000	100000.000	0.000	0.000	0.000	0.000	0.000	16.610	-325	-202	-325	-202	316	2384	100	1466	"Y7"
0	0	0	24	9	2	"Grb2"	"P62993"	19540	29810	200	4759	4767	486	10	5023	5023	5151	1286	24	0	0	0	1506457	-0.299	100000.000	100000.000	0.000	0.000	0.000	0.000	0.000	16.610	-264	-256	-264	-256	316	2384	100	1467	"Y7"
0	0	0	24	1	3	"IKK-gamma "	"Q9Y6K9"	15560	30420	200	4645	4576	551	12	4713	4713	4765	931	19	1	0	0	1446088	-0.203	100000.000	100000.000	0.000	0.000	0.000	0.000	0.000	16.610	-68	-137	-68	-137	316	2384	100	1468	"S43"
0	0	0	24	2	3	"IKK-gamma "	"Q9Y6K9"	16060	30420	200	4654	4619	1624	35	4843	4843	4919	1351	27	0	0	0	1459488	-0.222	100000.000	100000.000	0.000	0.000	0.000	0.000	0.000	16.610	-189	-224	-189	-224	316	2384	100	1469	"S43"
0	0	0	24	3	3	"IKK-gamma "	"Q9Y6K9"	16560	30430	200	4792	4713	721	15	4958	4958	5004	675	13	1	1	0	1489303	-0.431	100000.000	100000.000	0.000	0.000	0.000	0.000	0.000	16.610	-166	-245	-166	-245	316	2384	100	1470	"S43"
0	0	0	24	4	3	"IRAK1"	"P51617"	17070	30440	110	5510	5507	566	10	5043	5043	5061	436	8	51	12	0	440594	1.023	100000.000	100000.000	0.000	0.000	0.000	0.000	0.000	16.610	467	464	467	464	80	656	100	1471	"T387"
0	0	0	24	5	3	"IRAK1"	"P51617"	17560	30450	80	5570	5737	981	17	5110	5110	5131	417	8	51	17	0	298334	1.453	100000.000	100000.000	0.000	0.000	0.000	0.000	0.000	16.610	460	627	460	627	52	340	100	1472	"T387"
0	0	0	24	6	3	"IRAK1"	"P51617"	18050	30440	130	5544	5829	1737	29	5177	5177	5215	604	11	30	7	0	699431	1.017	100000.000	100000.000	0.000	0.000	0.000	0.000	0.000	16.610	367	652	367	652	120	940	100	1473	"T387"
0	0	0	24	7	3	"Lck"	"P06239"	18550	30450	200	5204	5239	407	7	5220	5220	5283	676	12	3	1	0	1655441	-0.065	100000.000	100000.000	0.000	0.000	0.000	0.000	0.000	16.610	-16	19	-16	19	316	2384	100	1474	"Y394"
0	0	0	24	8	3	"Lck"	"P06239"	19050	30450	200	5291	5351	700	13	5171	5171	5157	511	9	13	1	0	1690947	0.380	100000.000	100000.000	0.000	0.000	0.000	0.000	0.000	16.610	120	180	120	180	316	2384	100	1475	"Y394"
0	0	0	24	9	3	"Lck"	"P06239"	19550	30460	200	5102	5673	2782	49	5073	5073	5410	2417	44	4	2	0	1792730	0.109	100000.000	100000.000	0.000	0.000	0.000	0.000	0.000	16.610	29	600	29	600	316	2384	100	1476	"Y394"
0	0	0	24	1	4	"CDK2"	"P24941"	15560	31060	120	6099	6057	589	9	4666	4666	4691	707	15	90	53	0	726833	1.932	100000.000	100000.000	0.000	0.000	0.000	0.000	0.000	16.610	1433	1391	1433	1391	120	820	100	1477	"T160"
0	0	0	24	2	4	"CDK2"	"P24941"	16080	31060	140	6169	6124	1165	19	4695	4695	4789	1363	28	57	3	0	955302	0.979	100000.000	100000.000	0.000	0.000	0.000	0.000	0.000	16.610	1474	1429	1474	1429	156	1140	100	1478	"T160"
0	0	0	24	3	4	"CDK2"	"P24941"	16560	31070	140	6379	6125	811	13	4869	4869	4963	1107	22	69	5	0	955457	1.050	100000.000	100000.000	0.000	0.000	0.000	0.000	0.000	16.610	1510	1256	1510	1256	156	1140	100	1479	"T160"
0	0	0	24	4	4	"MDM2"	"Q00987"	17060	31070	200	4960	4992	303	6	4975	4975	5018	722	14	1	0	0	1577534	-0.036	100000.000	100000.000	0.000	0.000	0.000	0.000	0.000	16.610	-15	17	-15	17	316	2384	100	1480	"S186/8"
0	0	0	24	5	4	"MDM2"	"Q00987"	17560	31070	200	5014	5100	733	14	4984	4984	5068	1096	21	3	1	0	1611606	0.029	100000.000	100000.000	0.000	0.000	0.000	0.000	0.000	16.610	30	116	30	116	316	2384	100	1481	"S186/8"
0	0	0	24	6	4	"MDM2"	"Q00987"	18060	31080	200	4857	4868	558	11	4932	4932	5000	893	17	1	0	0	1538192	-0.148	100000.000	100000.000	0.000	0.000	0.000	0.000	0.000	16.610	-75	-64	-75	-64	316	2384	100	1482	"S186/8"
0	0	0	24	7	4	"NFkB-p65 "	"Q04206"	18550	31090	130	6710	6601	777	11	5164	5164	5222	488	9	84	80	0	792163	2.826	100000.000	100000.000	0.000	0.000	0.000	0.000	0.000	16.610	1546	1437	1546	1437	120	940	100	1483	"S536"
0	0	0	24	8	4	"NFkB-p65 "	"Q04206"	19060	31100	120	7025	6766	1110	16	5040	5040	5059	392	7	78	77	0	811891	4.355	100000.000	100000.000	0.000	0.000	0.000	0.000	0.000	16.610	1985	1726	1985	1726	120	820	100	1484	"S536"
0	0	0	24	9	4	"NFkB-p65 "	"Q04206"	19560	31090	150	7894	8008	3763	46	5100	5100	5318	1598	30	63	35	0	1249223	1.683	100000.000	100000.000	0.000	0.000	0.000	0.000	0.000	16.610	2794	2908	2794	2908	156	1272	100	1485	"S536"
0	0	0	24	1	5	"PLCG2"	"P16885"	15550	31710	100	5601	5504	600	10	4521	4521	4543	300	6	81	73	0	440327	3.203	100000.000	100000.000	0.000	0.000	0.000	0.000	0.000	16.610	1080	983	1080	983	80	560	100	1486	"Y759"
0	0	0	24	2	5	"PLCG2"	"P16885"	16050	31720	100	5658	5595	587	10	4571	4571	4606	476	10	85	52	0	447634	2.078	100000.000	100000.000	0.000	0.000	0.000	0.000	0.000	16.610	1087	1024	1087	1024	80	560	100	1487	"Y759"
0	0	0	24	3	5	"PLCG2"	"P16885"	16540	31710	80	5642	5515	640	11	4679	4679	4711	382	8	75	57	0	286793	2.105	100000.000	100000.000	0.000	0.000	0.000	0.000	0.000	16.610	963	836	963	836	52	340	100	1488	"Y759"
0	0	0	24	4	5	"pyk2"	"Q14289"	17040	31720	200	4814	4865	559	11	4729	4729	4795	800	16	2	1	0	1537385	0.088	100000.000	100000.000	0.000	0.000	0.000	0.000	0.000	16.610	85	136	85	136	316	2384	100	1489	"S213"
0	0	0	24	5	5	"pyk2"	"Q14289"	17540	31720	200	4839	4908	536	10	4802	4802	4863	921	18	3	1	0	1550900	0.049	100000.000	100000.000	0.000	0.000	0.000	0.000	0.000	16.610	37	106	37	106	316	2384	100	1490	"S213"
0	0	0	24	6	5	"pyk2"	"Q14289"	18040	31720	200	4908	4997	914	18	4903	4903	4956	916	18	2	0	0	1578977	0.045	100000.000	100000.000	0.000	0.000	0.000	0.000	0.000	16.610	5	94	5	94	316	2384	100	1491	"S213"
0	0	0	24	7	5	"SOC3"	"O14543"	18540	31730	200	4982	4986	321	6	5047	5047	5137	1329	25	0	0	0	1575576	-0.114	100000.000	100000.000	0.000	0.000	0.000	0.000	0.000	16.610	-65	-61	-65	-61	316	2384	100	1492	"Y221"
0	0	0	24	8	5	"SOC3"	"O14543"	19040	31730	200	4997	5038	431	8	5006	5006	5173	1696	32	0	0	0	1592075	-0.080	100000.000	100000.000	0.000	0.000	0.000	0.000	0.000	16.610	-9	32	-9	32	316	2384	100	1493	"Y221"
0	0	0	24	9	5	"SOC3"	"O14543"	19540	31740	200	4896	4938	503	10	5045	5045	5363	2275	42	0	0	0	1560434	-0.187	100000.000	100000.000	0.000	0.000	0.000	0.000	0.000	16.610	-149	-107	-149	-107	316	2384	100	1494	"Y221"
0	0	0	24	1	6	"STAT4"	"Q14765"	15550	32370	80	5006	4945	365	7	4615	4615	4697	1227	26	0	0	0	257161	0.202	100000.000	100000.000	0.000	0.000	0.000	0.000	0.000	16.610	391	330	391	330	52	340	100	1495	"Y693"
0	0	0	24	2	6	"STAT4"	"Q14765"	16040	32370	90	5034	5117	505	9	4615	4615	4697	1168	24	7	1	0	266104	0.360	100000.000	100000.000	0.000	0.000	0.000	0.000	0.000	16.610	419	502	419	502	52	420	100	1496	"Y693"
0	0	0	24	3	6	"STAT4"	"Q14765"	16540	32370	200	4795	4831	467	9	4711	4711	4741	744	15	4	0	0	1526486	0.121	100000.000	100000.000	0.000	0.000	0.000	0.000	0.000	16.610	84	120	84	120	316	2384	100	1497	"Y693"
0	0	0	24	4	6	"STMN1"	"P16949"	17040	32370	200	4415	4436	350	7	4755	4755	4836	898	18	0	0	0	1401873	-0.445	100000.000	100000.000	0.000	0.000	0.000	0.000	0.000	16.610	-340	-319	-340	-319	316	2384	100	1498	"S24"
0	0	0	24	5	6	"STMN1"	"P16949"	17540	32380	200	4499	4558	928	20	4825	4825	4868	757	15	1	1	0	1440363	-0.410	100000.000	100000.000	0.000	0.000	0.000	0.000	0.000	16.610	-326	-267	-326	-267	316	2384	100	1499	"S24"
0	0	0	24	6	6	"STMN1"	"P16949"	18040	32380	200	4475	4476	333	7	4893	4893	4909	394	8	1	0	0	1414538	-1.099	100000.000	100000.000	0.000	0.000	0.000	0.000	0.000	16.610	-418	-417	-418	-417	316	2384	100	1500	"S24"
0	0	0	24	7	6	"GIT2"	"Q14161"	18530	32390	200	4973	4990	314	6	4965	4965	4974	408	8	7	1	0	1576736	0.039	100000.000	100000.000	0.000	0.000	0.000	0.000	0.000	16.610	8	25	8	25	316	2384	100	1501	"Y592"
0	0	0	24	8	6	"GIT2"	"Q14161"	19030	32390	200	4949	5122	1393	27	5027	5027	5210	1478	28	1	1	0	1618509	-0.060	100000.000	100000.000	0.000	0.000	0.000	0.000	0.000	16.610	-78	95	-78	95	316	2384	100	1502	"Y592"
0	0	0	24	9	6	"GIT2"	"Q14161"	19530	32390	200	4969	5077	1147	22	5034	5034	5371	2583	48	0	0	0	1604297	-0.114	100000.000	100000.000	0.000	0.000	0.000	0.000	0.000	16.610	-65	43	-65	43	316	2384	100	1503	"Y592"
-75	0	0	24	1	7	"empty"	"empty"	15560	33000	200	4522	4545	622	13	4564	4564	4617	865	18	0	0	0	1436357	-0.083	100000.000	100000.000	0.000	0.000	0.000	0.000	0.000	16.610	-42	-19	-42	-19	316	2384	100	1504	"empty"
-75	0	0	24	2	7	"empty"	"empty"	16060	33000	200	4615	4678	529	11	4622	4622	4649	549	11	3	1	0	1478229	0.053	100000.000	100000.000	0.000	0.000	0.000	0.000	0.000	16.610	-7	56	-7	56	316	2384	100	1505	"empty"
-75	0	0	24	3	7	"empty"	"empty"	16560	33000	200	4674	4756	843	17	4722	4722	4760	523	10	3	2	0	1502895	-0.008	100000.000	100000.000	0.000	0.000	0.000	0.000	0.000	16.610	-48	34	-48	34	316	2384	100	1506	"empty"
-75	0	0	24	4	7	"empty"	"empty"	17060	33000	200	4790	4868	1190	24	4779	4779	4804	397	8	7	2	0	1538166	0.161	100000.000	100000.000	0.000	0.000	0.000	0.000	0.000	16.610	11	89	11	89	316	2384	100	1507	"empty"
-75	0	0	24	5	7	"empty"	"empty"	17560	33000	200	4820	4830	266	5	4814	4814	4849	442	9	2	1	0	1526409	-0.043	100000.000	100000.000	0.000	0.000	0.000	0.000	0.000	16.610	6	16	6	16	316	2384	100	1508	"empty"
-75	0	0	24	6	7	"empty"	"empty"	18060	33000	200	4914	4922	294	5	4890	4890	4937	774	15	0	0	0	1555214	-0.019	100000.000	100000.000	0.000	0.000	0.000	0.000	0.000	16.610	24	32	24	32	316	2384	100	1509	"empty"
0	0	0	24	7	7	"Control-Spot"	"Mouse_IgG"	18540	33030	140	7331	7239	659	9	4943	4943	5047	521	10	96	96	0	1129257	4.207	100000.000	100000.000	0.000	0.000	0.000	0.000	0.000	16.610	2388	2296	2388	2296	156	1140	100	1510	"Control-Spot"
0	0	0	24	8	7	"Control-Spot"	"Mouse_IgG"	19010	33050	200	7756	7662	2128	27	5060	5060	5302	2026	38	64	18	0	2421151	1.165	100000.000	100000.000	0.000	0.000	0.000	0.000	0.000	16.610	2696	2602	2696	2602	316	2384	100	1511	"Control-Spot"
0	0	0	24	9	7	"Control-Spot"	"Mouse_IgG"	19530	33040	180	7406	7390	2629	35	5068	5068	5406	2445	45	44	2	0	1891907	0.811	100000.000	100000.000	0.000	0.000	0.000	0.000	0.000	16.610	2338	2322	2338	2322	256	1924	100	1512	"Control-Spot"
0	0	0	25	1	1	"AMPK1"	"Q13131"	2070	33510	100	6057	6232	1205	19	4953	4953	5041	594	11	90	45	0	498581	2.005	100000.000	100000.000	0.000	0.000	0.000	0.000	0.000	16.610	1104	1279	1104	1279	80	560	100	1513	"T174/5"
0	0	0	25	2	1	"AMPK1"	"Q13131"	2560	33530	80	8169	8106	868	10	5242	5242	5307	677	12	98	96	0	421499	4.134	100000.000	100000.000	0.000	0.000	0.000	0.000	0.000	16.610	2927	2864	2927	2864	52	340	100	1514	"T174/5"
0	0	0	25	3	1	"AMPK1"	"Q13131"	3060	33510	200	5450	5903	1275	21	5400	5400	5498	1078	19	21	13	0	1865268	0.376	100000.000	100000.000	0.000	0.000	0.000	0.000	0.000	16.610	50	503	50	503	316	2384	100	1515	"T174/5"
0	0	0	25	4	1	"aura"	"O14965"	3560	33510	170	6102	6144	635	10	5443	5443	5534	999	18	29	1	0	1278007	0.611	100000.000	100000.000	0.000	0.000	0.000	0.000	0.000	16.610	659	701	659	701	208	1660	100	1516	"T287"
0	0	0	25	5	1	"aura"	"O14965"	4070	33520	180	6127	6267	605	9	5623	5623	5617	1567	27	2	0	0	1604468	0.415	100000.000	100000.000	0.000	0.000	0.000	0.000	0.000	16.610	504	644	504	644	256	1924	100	1517	"T287"
0	0	0	25	6	1	"aura"	"O14965"	4570	33520	180	6213	6246	668	10	5492	5492	5616	1489	26	11	0	0	1599037	0.423	100000.000	100000.000	0.000	0.000	0.000	0.000	0.000	16.610	721	754	721	754	256	1924	100	1518	"T287"
0	0	0	25	7	1	"CFTR"	"P13569"	5060	33510	200	5801	5714	495	8	5581	5581	5586	586	10	19	0	0	1805503	0.218	100000.000	100000.000	0.000	0.000	0.000	0.000	0.000	16.610	220	133	220	133	316	2384	100	1519	"S737"
0	0	0	25	8	1	"CFTR"	"P13569"	5560	33520	200	5718	6178	4034	65	5668	5668	5656	1263	22	4	2	0	1952162	0.413	100000.000	100000.000	0.000	0.000	0.000	0.000	0.000	16.610	50	510	50	510	316	2384	100	1520	"S737"
0	0	0	25	9	1	"CFTR"	"P13569"	6060	33520	200	5906	6311	2301	36	5719	5719	5709	612	10	12	6	0	1994159	0.984	100000.000	100000.000	0.000	0.000	0.000	0.000	0.000	16.610	187	592	187	592	316	2384	100	1521	"S737"
0	0	0	25	1	2	"CREB "	"P16220"	2060	34160	110	6751	7311	3525	48	5377	5377	5389	1508	27	42	3	0	584848	1.275	100000.000	100000.000	0.000	0.000	0.000	0.000	0.000	16.610	1374	1934	1374	1934	80	656	100	1522	"S133"
0	0	0	25	2	2	"CREB "	"P16220"	2570	34170	130	10203	9803	1892	19	5567	5567	5617	501	8	92	90	0	1176387	8.355	100000.000	100000.000	0.000	0.000	0.000	0.000	0.000	16.610	4636	4236	4636	4236	120	940	100	1523	"S133"
0	0	0	25	3	2	"CREB "	"P16220"	3070	34160	130	10334	10108	1407	13	5546	5546	5618	705	12	95	95	0	1212913	6.369	100000.000	100000.000	0.000	0.000	0.000	0.000	0.000	16.610	4788	4562	4788	4562	120	940	100	1524	"S133"
0	0	0	25	4	2	"blank-control__"	"AA"	3560	34160	200	5673	5728	728	12	5670	5670	5685	912	16	4	1	0	1810086	0.047	100000.000	100000.000	0.000	0.000	0.000	0.000	0.000	16.610	3	58	3	58	316	2384	100	1525	"blank-control__"
0	0	0	25	5	2	"blank-control__"	"AA"	4060	34160	200	5544	5533	654	11	5591	5591	5521	586	10	9	1	0	1748282	0.020	100000.000	100000.000	0.000	0.000	0.000	0.000	0.000	16.610	-47	-58	-47	-58	316	2384	100	1526	"blank-control__"
0	0	0	25	6	2	"blank-control__"	"AA"	4560	34160	200	5549	5559	647	11	5347	5347	5493	1774	32	0	0	0	1756639	0.037	100000.000	100000.000	0.000	0.000	0.000	0.000	0.000	16.610	202	212	202	212	316	2384	100	1527	"blank-control__"
0	0	0	25	7	2	"IKK-alpha "	"O15111"	5070	34170	160	6449	6522	648	9	5269	5269	5338	550	10	84	54	0	1356658	2.153	100000.000	100000.000	0.000	0.000	0.000	0.000	0.000	16.610	1180	1253	1180	1253	208	1512	100	1528	"S180"
0	0	0	25	8	2	"IKK-alpha "	"O15111"	5560	34170	170	6636	6663	652	9	5480	5480	5423	430	7	94	74	0	1385939	2.884	100000.000	100000.000	0.000	0.000	0.000	0.000	0.000	16.610	1156	1183	1156	1183	208	1660	100	1529	"S180"
0	0	0	25	9	2	"IKK-alpha "	"O15111"	6050	34160	160	6493	6488	600	9	5546	5546	5483	420	7	87	59	0	1349448	2.393	100000.000	100000.000	0.000	0.000	0.000	0.000	0.000	16.610	947	942	947	942	208	1512	100	1530	"S180"
0	0	0	25	1	3	"JAK2"	"O60674"	2060	34790	140	5856	6262	2594	41	5202	5202	5292	751	14	47	14	0	976812	1.292	100000.000	100000.000	0.000	0.000	0.000	0.000	0.000	16.610	654	1060	654	1060	156	1140	100	1531	"Y119"
0	0	0	25	2	3	"JAK2"	"O60674"	2560	34810	120	7277	7201	533	7	5449	5449	5529	1456	26	76	0	0	864075	1.148	100000.000	100000.000	0.000	0.000	0.000	0.000	0.000	16.610	1828	1752	1828	1752	120	820	100	1532	"Y119"
0	0	0	25	3	3	"JAK2"	"O60674"	3060	34810	130	7462	7392	793	10	5364	5364	5441	656	12	94	88	0	887096	2.974	100000.000	100000.000	0.000	0.000	0.000	0.000	0.000	16.610	2098	2028	2098	2028	120	940	100	1533	"Y119"
0	0	0	25	4	3	"K8"	"P05787"	3550	34800	200	5094	5184	720	13	5598	5598	5634	780	13	2	0	0	1638082	-0.577	100000.000	100000.000	0.000	0.000	0.000	0.000	0.000	16.610	-504	-414	-504	-414	316	2384	100	1534	"Y267"
0	0	0	25	5	3	"K8"	"P05787"	4050	34800	200	4981	5065	1162	22	5562	5562	5520	925	16	1	1	0	1600520	-0.492	100000.000	100000.000	0.000	0.000	0.000	0.000	0.000	16.610	-581	-497	-581	-497	316	2384	100	1535	"Y267"
0	0	0	25	6	3	"K8"	"P05787"	4550	34800	200	4827	4852	937	19	5516	5516	5456	810	14	0	0	0	1533136	-0.746	100000.000	100000.000	0.000	0.000	0.000	0.000	0.000	16.610	-689	-664	-689	-664	316	2384	100	1536	"Y267"
0	0	0	25	7	3	"blank-control__"	"AA"	5050	34800	200	5753	5726	620	10	5606	5606	5612	1586	28	2	0	0	1809555	0.072	100000.000	100000.000	0.000	0.000	0.000	0.000	0.000	16.610	147	120	147	120	316	2384	100	1537	"blank-control__"
0	0	0	25	8	3	"blank-control__"	"AA"	5550	34800	200	5847	5781	429	7	5830	5830	5806	694	11	1	0	0	1826879	-0.036	100000.000	100000.000	0.000	0.000	0.000	0.000	0.000	16.610	17	-49	17	-49	316	2384	100	1538	"blank-control__"
0	0	0	25	9	3	"blank-control__"	"AA"	6050	34800	200	5895	5897	289	4	5877	5877	5902	580	9	2	0	0	1863429	-0.009	100000.000	100000.000	0.000	0.000	0.000	0.000	0.000	16.610	18	20	18	20	316	2384	100	1539	"blank-control__"
0	0	0	25	1	4	"Mnk1"	"Q9BUB5"	2040	35450	90	6082	6185	1028	16	5471	5471	5412	508	9	57	32	0	321624	1.522	100000.000	100000.000	0.000	0.000	0.000	0.000	0.000	16.610	611	714	611	714	52	420	100	1540	"T255"
0	0	0	25	2	4	"Mnk1"	"Q9BUB5"	2550	35440	90	7461	9545	9408	98	5746	5746	5751	494	8	96	88	1	496326	7.680	100000.000	100000.000	0.000	0.000	0.000	0.000	0.000	16.610	1715	3799	1715	3799	52	420	100	1541	"T255"
0	0	0	25	3	4	"Mnk1"	"Q9BUB5"	3060	35450	110	7133	7085	904	12	5798	5798	5834	632	10	81	52	0	566830	1.979	100000.000	100000.000	0.000	0.000	0.000	0.000	0.000	16.610	1335	1287	1335	1287	80	656	100	1542	"T255"
0	0	0	25	4	4	"NFkB-p100 "	"Q00653"	3560	35460	70	6300	6181	427	6	5602	5602	5635	490	8	62	6	0	197803	1.114	100000.000	100000.000	0.000	0.000	0.000	0.000	0.000	16.610	698	579	698	579	32	236	100	1543	"S108"
0	0	0	25	5	4	"NFkB-p100 "	"Q00653"	4040	35470	100	5799	5788	475	8	5639	5639	5596	524	9	23	1	0	463044	0.366	100000.000	100000.000	0.000	0.000	0.000	0.000	0.000	16.610	160	149	160	149	80	560	100	1544	"S108"
0	0	0	25	6	4	"NFkB-p100 "	"Q00653"	4540	35450	80	5828	5825	592	10	5506	5506	5509	492	8	42	15	0	302889	0.642	100000.000	100000.000	0.000	0.000	0.000	0.000	0.000	16.610	322	319	322	319	52	340	100	1545	"S108"
0	0	0	25	7	4	"PIK3R1 "	"P27986"	5040	35450	200	5475	5441	596	10	5556	5556	5664	1344	23	1	0	0	1719211	-0.166	100000.000	100000.000	0.000	0.000	0.000	0.000	0.000	16.610	-81	-115	-81	-115	316	2384	100	1546	"Y556"
0	0	0	25	8	4	"PIK3R1 "	"P27986"	5540	35450	200	5405	5344	480	8	5634	5634	5645	812	14	0	0	0	1688558	-0.371	100000.000	100000.000	0.000	0.000	0.000	0.000	0.000	16.610	-229	-290	-229	-290	316	2384	100	1547	"Y556"
0	0	0	25	9	4	"PIK3R1 "	"P27986"	6040	35450	200	5566	5548	439	7	5686	5686	5720	1250	21	0	0	0	1753152	-0.138	100000.000	100000.000	0.000	0.000	0.000	0.000	0.000	16.610	-120	-138	-120	-138	316	2384	100	1548	"Y556"
0	0	0	25	1	5	"blank-control__"	"AA"	2040	36080	200	5849	6137	3143	51	5799	5799	5811	1589	27	5	2	0	1939287	0.205	100000.000	100000.000	0.000	0.000	0.000	0.000	0.000	16.610	50	338	50	338	316	2384	100	1549	"blank-control__"
0	0	0	25	2	5	"blank-control__"	"AA"	2540	36080	200	5615	5617	760	13	5908	5908	5856	740	12	2	0	0	1774981	-0.323	100000.000	100000.000	0.000	0.000	0.000	0.000	0.000	16.610	-293	-291	-293	-291	316	2384	100	1550	"blank-control__"
0	0	0	25	3	5	"blank-control__"	"AA"	3030	36080	200	5697	5773	779	13	5981	5981	5972	946	15	1	0	0	1824347	-0.210	100000.000	100000.000	0.000	0.000	0.000	0.000	0.000	16.610	-284	-208	-284	-208	316	2384	100	1551	"blank-control__"
0	0	0	25	4	5	"Rack1"	"P63244"	3530	36080	200	5786	5814	472	8	5861	5861	5843	1277	21	0	0	0	1837165	-0.023	100000.000	100000.000	0.000	0.000	0.000	0.000	0.000	16.610	-75	-47	-75	-47	316	2384	100	1552	"y52"
0	0	0	25	5	5	"Rack1"	"P63244"	4030	36080	200	5738	5855	1142	19	5708	5708	5680	577	10	13	3	0	1850293	0.303	100000.000	100000.000	0.000	0.000	0.000	0.000	0.000	16.610	30	147	30	147	316	2384	100	1553	"y52"
0	0	0	25	6	5	"Rack1"	"P63244"	4540	36060	70	6188	6020	541	8	5799	5799	5674	661	11	18	0	0	192638	0.523	100000.000	100000.000	0.000	0.000	0.000	0.000	0.000	16.610	389	221	389	221	32	236	100	1554	"y52"
0	0	0	25	7	5	"Shc1"	"P29353"	5030	36090	110	6527	6553	821	12	5717	5717	5770	534	9	67	37	0	524261	1.466	100000.000	100000.000	0.000	0.000	0.000	0.000	0.000	16.610	810	836	810	836	80	656	100	1555	"Y349"
0	0	0	25	8	5	"Shc1"	"P29353"	5540	36090	80	7000	6937	628	9	5856	5856	5975	1768	29	13	0	0	360717	0.544	100000.000	100000.000	0.000	0.000	0.000	0.000	0.000	16.610	1144	1081	1144	1081	52	340	100	1556	"Y349"
0	0	0	25	9	5	"Shc1"	"P29353"	6030	36080	90	6908	6849	406	5	5908	5908	5997	2282	38	0	0	0	356148	0.373	100000.000	100000.000	0.000	0.000	0.000	0.000	0.000	16.610	1000	941	1000	941	52	420	100	1557	"Y349"
0	0	0	25	1	6	"Smad6"	"O43541"	2030	36730	200	5572	5853	2633	44	5593	5593	5625	539	9	18	3	0	1849395	0.423	100000.000	100000.000	0.000	0.000	0.000	0.000	0.000	16.610	-21	260	-21	260	316	2384	100	1558	"S435"
0	0	0	25	2	6	"Smad6"	"O43541"	2530	36730	150	5492	5529	401	7	5416	5416	5447	462	8	16	3	0	862472	0.177	100000.000	100000.000	0.000	0.000	0.000	0.000	0.000	16.610	76	113	76	113	156	1272	100	1559	"S435"
0	0	0	25	3	6	"Smad6"	"O43541"	3030	36730	200	5525	5639	865	15	5459	5459	5529	1315	23	1	1	0	1781787	0.084	100000.000	100000.000	0.000	0.000	0.000	0.000	0.000	16.610	66	180	66	180	316	2384	100	1560	"S435"
0	0	0	25	4	6	"TGFBR1"	"P36897"	3530	36730	200	5489	5431	497	9	5589	5589	5638	780	13	1	0	0	1716226	-0.265	100000.000	100000.000	0.000	0.000	0.000	0.000	0.000	16.610	-100	-158	-100	-158	316	2384	100	1561	"T200"
0	0	0	25	5	6	"TGFBR1"	"P36897"	4020	36730	200	5397	5329	496	9	5489	5489	5563	1871	33	0	0	0	1684027	-0.125	100000.000	100000.000	0.000	0.000	0.000	0.000	0.000	16.610	-92	-160	-92	-160	316	2384	100	1562	"T200"
0	0	0	25	6	6	"TGFBR1"	"P36897"	4520	36730	200	5282	5431	2062	37	5631	5631	5578	651	11	0	0	0	1716114	-0.226	100000.000	100000.000	0.000	0.000	0.000	0.000	0.000	16.610	-349	-200	-349	-200	316	2384	100	1563	"T200"
0	0	0	25	7	6	"TrKA"	"P04629"	5020	36730	130	11939	11594	1625	14	5901	5901	5823	592	10	96	96	0	1391332	9.748	100000.000	100000.000	0.000	0.000	0.000	0.000	0.000	16.610	6038	5693	6038	5693	120	940	100	1564	"Y757"
0	0	0	25	8	6	"TrKA"	"P04629"	5530	36730	140	11971	11346	1910	16	5876	5876	5856	399	6	95	94	0	1769999	13.759	100000.000	100000.000	0.000	0.000	0.000	0.000	0.000	16.610	6095	5470	6095	5470	156	1140	100	1565	"Y757"
0	0	0	25	9	6	"TrKA"	"P04629"	6030	36740	140	11727	10859	2304	21	5933	5933	5933	451	7	85	84	0	1693974	10.922	100000.000	100000.000	0.000	0.000	0.000	0.000	0.000	16.610	5794	4926	5794	4926	156	1140	100	1566	"Y757"
-75	0	0	25	1	7	"empty"	"empty"	2010	37350	200	5867	5942	763	12	6156	6156	6106	884	14	3	0	0	1877642	-0.186	100000.000	100000.000	0.000	0.000	0.000	0.000	0.000	16.610	-289	-214	-289	-214	316	2384	100	1567	"empty"
-75	0	0	25	2	7	"empty"	"empty"	2510	37350	200	5491	5575	478	8	5923	5923	5900	791	13	1	0	0	1761584	-0.411	100000.000	100000.000	0.000	0.000	0.000	0.000	0.000	16.610	-432	-348	-432	-348	316	2384	100	1568	"empty"
-75	0	0	25	3	7	"empty"	"empty"	3010	37360	200	5383	5479	469	8	5791	5791	5742	564	9	2	1	0	1731418	-0.466	100000.000	100000.000	0.000	0.000	0.000	0.000	0.000	16.610	-408	-312	-408	-312	316	2384	100	1569	"empty"
-75	0	0	25	4	7	"empty"	"empty"	3510	37360	200	5589	5640	562	9	5811	5811	5783	472	8	8	0	0	1782372	-0.303	100000.000	100000.000	0.000	0.000	0.000	0.000	0.000	16.610	-222	-171	-222	-171	316	2384	100	1570	"empty"
-75	0	0	25	5	7	"empty"	"empty"	4010	37370	200	5558	5496	493	8	5552	5552	5600	1126	20	0	0	0	1736678	-0.092	100000.000	100000.000	0.000	0.000	0.000	0.000	0.000	16.610	6	-56	6	-56	316	2384	100	1571	"empty"
-75	0	0	25	6	7	"empty"	"empty"	4510	37370	200	5500	5464	565	10	5386	5386	5552	1744	31	0	0	0	1726757	-0.050	100000.000	100000.000	0.000	0.000	0.000	0.000	0.000	16.610	114	78	114	78	316	2384	100	1572	"empty"
-75	0	0	25	7	7	"empty"	"empty"	5010	37370	200	5873	5815	530	9	5566	5566	5657	860	15	7	1	0	1837423	0.184	100000.000	100000.000	0.000	0.000	0.000	0.000	0.000	16.610	307	249	307	249	316	2384	100	1573	"empty"
-75	0	0	25	8	7	"empty"	"empty"	5510	37380	200	5905	5859	371	6	5521	5521	5606	775	13	10	0	0	1851443	0.326	100000.000	100000.000	0.000	0.000	0.000	0.000	0.000	16.610	384	338	384	338	316	2384	100	1574	"empty"
-75	0	0	25	9	7	"empty"	"empty"	6010	37380	200	5960	5949	340	5	5540	5540	5599	576	10	24	0	0	1879729	0.608	100000.000	100000.000	0.000	0.000	0.000	0.000	0.000	16.610	420	409	420	409	316	2384	100	1575	"empty"
0	0	0	26	1	1	"PPP2CA "	"P67775"	6540	33600	200	5633	5620	373	6	5475	5475	5479	741	13	4	0	0	1775836	0.190	100000.000	100000.000	0.000	0.000	0.000	0.000	0.000	16.610	158	145	158	145	316	2384	100	1576	"T304"
0	0	0	26	2	1	"PPP2CA "	"P67775"	7050	33600	200	5452	5505	1035	18	5336	5336	5371	592	11	17	1	0	1739481	0.226	100000.000	100000.000	0.000	0.000	0.000	0.000	0.000	16.610	116	169	116	169	316	2384	100	1577	"T304"
0	0	0	26	3	1	"PPP2CA "	"P67775"	7550	33610	200	5384	5320	877	16	5362	5362	5334	1222	22	2	0	0	1681264	-0.011	100000.000	100000.000	0.000	0.000	0.000	0.000	0.000	16.610	22	-42	22	-42	316	2384	100	1578	"T304"
0	0	0	26	4	1	"Rab4"	"P20338"	8070	33620	110	6873	7007	999	14	5332	5332	5196	648	12	85	66	0	560549	2.795	100000.000	100000.000	0.000	0.000	0.000	0.000	0.000	16.610	1541	1675	1541	1675	80	656	100	1579	"S199"
0	0	0	26	5	1	"Rab4"	"P20338"	8560	33610	200	5156	5487	1270	23	5140	5140	5154	715	13	22	16	0	1733741	0.466	100000.000	100000.000	0.000	0.000	0.000	0.000	0.000	16.610	16	347	16	347	316	2384	100	1580	"S199"
0	0	0	26	6	1	"Rab4"	"P20338"	9070	33620	100	6884	6797	1490	21	4970	4970	5062	1010	19	81	45	0	543790	1.718	100000.000	100000.000	0.000	0.000	0.000	0.000	0.000	16.610	1914	1827	1914	1827	80	560	100	1581	"S199"
0	0	0	26	7	1	"STAT1 "	"P42224"	9560	33610	200	4707	4765	955	20	4904	4904	4938	1129	22	0	0	0	1505837	-0.153	100000.000	100000.000	0.000	0.000	0.000	0.000	0.000	16.610	-197	-139	-197	-139	316	2384	100	1582	"S727"
0	0	0	26	8	1	"STAT1 "	"P42224"	10070	33610	200	4705	5127	3435	66	4854	4854	4874	1270	26	2	1	0	1620120	0.199	100000.000	100000.000	0.000	0.000	0.000	0.000	0.000	16.610	-149	273	-149	273	316	2384	100	1583	"S727"
0	0	0	26	9	1	"STAT1 "	"P42224"	10570	33610	200	4937	4957	1585	31	4935	4935	4952	1277	25	1	0	0	1566499	0.004	100000.000	100000.000	0.000	0.000	0.000	0.000	0.000	16.610	2	22	2	22	316	2384	100	1584	"S727"
0	0	0	26	1	2	"STAT4 "	"Q14765"	6540	34240	170	6253	6293	1432	22	5609	5609	5583	451	8	63	29	0	1308865	1.574	100000.000	100000.000	0.000	0.000	0.000	0.000	0.000	16.610	644	684	644	684	208	1660	100	1585	"S722"
0	0	0	26	2	2	"STAT4 "	"Q14765"	7060	34250	170	6043	6052	560	9	5498	5498	5526	959	17	24	1	0	1258832	0.548	100000.000	100000.000	0.000	0.000	0.000	0.000	0.000	16.610	545	554	545	554	208	1660	100	1586	"S722"
0	0	0	26	3	2	"STAT4 "	"Q14765"	7550	34240	200	5726	6033	2152	35	5427	5427	5433	1178	21	16	2	0	1906582	0.509	100000.000	100000.000	0.000	0.000	0.000	0.000	0.000	16.610	299	606	299	606	316	2384	100	1587	"S722"
0	0	0	26	4	2	"STMN1"	"P16949"	8050	34240	200	4837	4934	596	12	5274	5274	5243	923	17	0	0	0	1559030	-0.335	100000.000	100000.000	0.000	0.000	0.000	0.000	0.000	16.610	-437	-340	-437	-340	316	2384	100	1588	"S37"
0	0	0	26	5	2	"STMN1"	"P16949"	8560	34250	200	4780	4799	474	9	5079	5079	5147	1039	20	0	0	0	1516533	-0.335	100000.000	100000.000	0.000	0.000	0.000	0.000	0.000	16.610	-299	-280	-299	-280	316	2384	100	1589	"S37"
0	0	0	26	6	2	"STMN1"	"P16949"	9060	34250	200	4766	4777	477	9	5076	5076	5124	818	15	0	0	0	1509436	-0.424	100000.000	100000.000	0.000	0.000	0.000	0.000	0.000	16.610	-310	-299	-310	-299	316	2384	100	1590	"S37"
0	0	0	26	7	2	"ACC1"	"Q13085 "	9570	34260	80	5980	5870	633	10	4700	4700	4707	360	7	88	71	0	305216	3.231	100000.000	100000.000	0.000	0.000	0.000	0.000	0.000	16.610	1280	1170	1280	1170	52	340	100	1591	"S1263"
0	0	0	26	8	2	"ACC1"	"Q13085 "	10050	34270	80	5754	5836	894	15	4833	4833	4819	466	9	75	50	0	303493	2.182	100000.000	100000.000	0.000	0.000	0.000	0.000	0.000	16.610	921	1003	921	1003	52	340	100	1592	"S1263"
0	0	0	26	9	2	"ACC1"	"Q13085 "	10570	34250	80	6094	6077	833	13	4913	4913	5060	1385	27	44	0	0	316023	0.734	100000.000	100000.000	0.000	0.000	0.000	0.000	0.000	16.610	1181	1164	1181	1164	52	340	100	1593	"S1263"
0	0	0	26	1	3	"TRAF6"	"Q9Y4K3"	6540	34880	200	5814	6097	3896	63	5766	5766	5740	515	8	7	1	0	1926778	0.693	100000.000	100000.000	0.000	0.000	0.000	0.000	0.000	16.610	48	331	48	331	316	2384	100	1594	"Y353"
0	0	0	26	2	3	"TRAF6"	"Q9Y4K3"	7040	34880	200	5662	5697	1318	23	5630	5630	5593	710	12	3	1	0	1800331	0.146	100000.000	100000.000	0.000	0.000	0.000	0.000	0.000	16.610	32	67	32	67	316	2384	100	1595	"Y353"
0	0	0	26	3	3	"TRAF6"	"Q9Y4K3"	7550	34890	200	5445	5422	615	11	5499	5499	5417	624	11	8	0	0	1713508	0.008	100000.000	100000.000	0.000	0.000	0.000	0.000	0.000	16.610	-54	-77	-54	-77	316	2384	100	1596	"Y353"
0	0	0	26	4	3	"BLNK"	"Q8WV28"	8050	34890	200	5429	5547	2133	38	5285	5285	5237	715	13	16	6	0	1752779	0.434	100000.000	100000.000	0.000	0.000	0.000	0.000	0.000	16.610	144	262	144	262	316	2384	100	1597	"Y72"
0	0	0	26	5	3	"BLNK"	"Q8WV28"	8550	34900	90	6199	6202	1196	19	5044	5044	5234	1771	33	23	1	0	322529	0.547	100000.000	100000.000	0.000	0.000	0.000	0.000	0.000	16.610	1155	1158	1155	1158	52	420	100	1598	"Y72"
0	0	0	26	6	3	"BLNK"	"Q8WV28"	9050	34900	200	5044	5227	662	12	5005	5005	5089	1234	24	12	0	0	1651726	0.112	100000.000	100000.000	0.000	0.000	0.000	0.000	0.000	16.610	39	222	39	222	316	2384	100	1599	"Y72"
0	0	0	26	7	3	"CD19"	"P15391"	9560	34910	130	4947	4977	459	9	4708	4708	4834	1470	30	0	0	0	597289	0.097	100000.000	100000.000	0.000	0.000	0.000	0.000	0.000	16.610	239	269	239	269	120	940	100	1600	"Y531"
0	0	0	26	8	3	"CD19"	"P15391"	10060	34900	200	4905	4903	496	10	4869	4869	4868	680	13	9	0	0	1549236	0.051	100000.000	100000.000	0.000	0.000	0.000	0.000	0.000	16.610	36	34	36	34	316	2384	100	1601	"Y531"
0	0	0	26	9	3	"CD19"	"P15391"	10560	34900	70	5577	5677	623	10	4917	4917	4996	743	14	50	9	0	181666	0.917	100000.000	100000.000	0.000	0.000	0.000	0.000	0.000	16.610	660	760	660	760	32	236	100	1602	"Y531"
0	0	0	26	1	4	"p300"	"Q09472"	6540	35520	200	5712	5636	438	7	5680	5680	5700	987	17	0	0	0	1780921	-0.065	100000.000	100000.000	0.000	0.000	0.000	0.000	0.000	16.610	32	-44	32	-44	316	2384	100	1603	"S2279"
0	0	0	26	2	4	"p300"	"Q09472"	7040	35520	200	5432	5565	1543	27	5621	5621	5606	642	11	4	1	0	1758402	-0.064	100000.000	100000.000	0.000	0.000	0.000	0.000	0.000	16.610	-189	-56	-189	-56	316	2384	100	1604	"S2279"
0	0	0	26	3	4	"p300"	"Q09472"	7540	35520	200	5313	5416	796	14	5594	5594	5492	799	14	3	1	0	1711579	-0.095	100000.000	100000.000	0.000	0.000	0.000	0.000	0.000	16.610	-281	-178	-281	-178	316	2384	100	1605	"S2279"
0	0	0	26	4	4	"fyn"	"P06241"	8040	35530	200	5121	5175	624	12	5451	5451	5373	692	12	1	0	0	1635284	-0.286	100000.000	100000.000	0.000	0.000	0.000	0.000	0.000	16.610	-330	-276	-330	-276	316	2384	100	1606	"Y420"
0	0	0	26	5	4	"fyn"	"P06241"	8540	35530	200	5160	5336	2005	37	5355	5355	5380	1112	20	2	1	0	1686245	-0.040	100000.000	100000.000	0.000	0.000	0.000	0.000	0.000	16.610	-195	-19	-195	-19	316	2384	100	1607	"Y420"
0	0	0	26	6	4	"fyn"	"P06241"	9040	35530	200	5078	5110	379	7	5208	5208	5222	545	10	2	0	0	1614767	-0.206	100000.000	100000.000	0.000	0.000	0.000	0.000	0.000	16.610	-130	-98	-130	-98	316	2384	100	1608	"Y420"
0	0	0	26	7	4	"HSP27"	"P04792"	9550	35540	100	6088	5984	595	9	4841	4841	4915	675	13	82	41	0	478757	1.584	100000.000	100000.000	0.000	0.000	0.000	0.000	0.000	16.610	1247	1143	1247	1143	80	560	100	1609	"S78"
0	0	0	26	8	4	"HSP27"	"P04792"	10040	35540	100	5997	6041	626	10	5044	5044	5017	561	11	73	43	0	483315	1.825	100000.000	100000.000	0.000	0.000	0.000	0.000	0.000	16.610	953	997	953	997	80	560	100	1610	"S78"
0	0	0	26	9	4	"HSP27"	"P04792"	10550	35560	110	6363	6267	1345	21	5019	5019	5042	701	13	66	47	0	501328	1.748	100000.000	100000.000	0.000	0.000	0.000	0.000	0.000	16.610	1344	1248	1344	1248	80	656	100	1611	"S78"
0	0	0	26	1	5	"IL-8R B "	"P25025"	6550	36150	200	5923	5915	343	5	5720	5720	5751	812	14	1	0	0	1869054	0.202	100000.000	100000.000	0.000	0.000	0.000	0.000	0.000	16.610	203	195	203	195	316	2384	100	1612	"S352"
0	0	0	26	2	5	"IL-8R B "	"P25025"	7050	36150	200	5739	5725	564	9	5588	5588	5645	1111	19	2	0	0	1809053	0.072	100000.000	100000.000	0.000	0.000	0.000	0.000	0.000	16.610	151	137	151	137	316	2384	100	1613	"S352"
0	0	0	26	3	5	"IL-8R B "	"P25025"	7560	36160	100	5382	5537	590	10	5524	5524	5468	661	12	12	1	0	442990	0.104	100000.000	100000.000	0.000	0.000	0.000	0.000	0.000	16.610	-142	13	-142	13	80	560	100	1614	"S352"
0	0	0	26	4	5	"IRF-3 "	"Q14653"	8050	36160	200	5428	5455	595	10	5339	5339	5318	1301	24	1	0	0	1723898	0.105	100000.000	100000.000	0.000	0.000	0.000	0.000	0.000	16.610	89	116	89	116	316	2384	100	1615	"S385"
0	0	0	26	5	5	"IRF-3 "	"Q14653"	8550	36170	200	5161	5222	610	11	5163	5163	5239	1569	29	0	0	0	1650190	-0.011	100000.000	100000.000	0.000	0.000	0.000	0.000	0.000	16.610	-2	59	-2	59	316	2384	100	1616	"S385"
0	0	0	26	6	5	"IRF-3 "	"Q14653"	9070	36180	80	5584	5543	292	5	5083	5083	5117	426	8	55	9	0	288242	1.000	100000.000	100000.000	0.000	0.000	0.000	0.000	0.000	16.610	501	460	501	460	52	340	100	1617	"S385"
0	0	0	26	7	5	"LSD1"	"O60341"	9540	36200	110	6788	6729	777	11	4892	4892	4952	1239	25	83	17	0	538291	1.434	100000.000	100000.000	0.000	0.000	0.000	0.000	0.000	16.610	1896	1837	1896	1837	80	656	100	1618	"S131"
0	0	0	26	8	5	"LSD1"	"O60341"	10060	36180	100	6963	7017	762	10	5183	5183	5176	490	9	92	86	0	561367	3.757	100000.000	100000.000	0.000	0.000	0.000	0.000	0.000	16.610	1780	1834	1780	1834	80	560	100	1619	"S131"
0	0	0	26	9	5	"LSD1"	"O60341"	10540	36200	110	6973	6927	1083	15	5073	5073	5137	1512	29	73	12	0	554158	1.184	100000.000	100000.000	0.000	0.000	0.000	0.000	0.000	16.610	1900	1854	1900	1854	80	656	100	1620	"S131"
0	0	0	26	1	6	"MAPKAPK5"	"Q8IW41"	6550	36800	130	7656	7743	1976	25	5730	5730	5725	597	10	55	53	0	929145	3.380	100000.000	100000.000	0.000	0.000	0.000	0.000	0.000	16.610	1926	2013	1926	2013	120	940	100	1621	"T182"
0	0	0	26	2	6	"MAPKAPK5"	"Q8IW41"	7050	36800	90	9447	10173	5133	50	5523	5523	5539	1817	32	94	57	0	529014	2.550	100000.000	100000.000	0.000	0.000	0.000	0.000	0.000	16.610	3924	4650	3924	4650	52	420	100	1622	"T182"
0	0	0	26	3	6	"MAPKAPK5"	"Q8IW41"	7530	36800	90	8416	8081	1689	20	5386	5386	5332	665	12	84	84	0	420230	4.134	100000.000	100000.000	0.000	0.000	0.000	0.000	0.000	16.610	3030	2695	3030	2695	52	420	100	1623	"T182"
0	0	0	26	4	6	"P27kip1"	"P46527"	8040	36810	200	5287	5229	551	10	5154	5154	5186	1116	21	1	0	0	1652408	0.039	100000.000	100000.000	0.000	0.000	0.000	0.000	0.000	16.610	133	75	133	75	316	2384	100	1624	"T157"
0	0	0	26	5	6	"P27kip1"	"P46527"	8530	36810	200	4935	4978	574	11	4989	4989	5062	586	11	5	0	0	1573154	-0.143	100000.000	100000.000	0.000	0.000	0.000	0.000	0.000	16.610	-54	-11	-54	-11	316	2384	100	1625	"T157"
0	0	0	26	6	6	"P27kip1"	"P46527"	9030	36820	200	5000	5024	321	6	5028	5028	5149	1784	34	0	0	0	1587429	-0.070	100000.000	100000.000	0.000	0.000	0.000	0.000	0.000	16.610	-28	-4	-28	-4	316	2384	100	1626	"T157"
0	0	0	26	7	6	"p67phox"	"P19878"	9530	36820	200	4654	4715	718	15	5019	5019	5085	698	13	0	0	0	1489822	-0.530	100000.000	100000.000	0.000	0.000	0.000	0.000	0.000	16.610	-365	-304	-365	-304	316	2384	100	1627	"T233"
0	0	0	26	8	6	"p67phox"	"P19878"	10030	36830	200	4639	4664	411	8	5025	5025	5092	897	17	0	0	0	1473980	-0.477	100000.000	100000.000	0.000	0.000	0.000	0.000	0.000	16.610	-386	-361	-386	-361	316	2384	100	1628	"T233"
0	0	0	26	9	6	"p67phox"	"P19878"	10530	36830	200	4658	4641	487	10	5025	5025	5034	599	11	1	0	0	1466450	-0.656	100000.000	100000.000	0.000	0.000	0.000	0.000	0.000	16.610	-367	-384	-367	-384	316	2384	100	1629	"T233"
-75	0	0	26	1	7	"empty"	"empty"	6540	37450	200	5668	5646	400	7	5490	5490	5555	997	17	0	0	0	1784186	0.091	100000.000	100000.000	0.000	0.000	0.000	0.000	0.000	16.610	178	156	178	156	316	2384	100	1630	"empty"
-75	0	0	26	2	7	"empty"	"empty"	7040	37450	200	5358	5373	427	7	5298	5298	5260	659	12	9	0	0	1697818	0.171	100000.000	100000.000	0.000	0.000	0.000	0.000	0.000	16.610	60	75	60	75	316	2384	100	1631	"empty"
-75	0	0	26	3	7	"empty"	"empty"	7540	37450	200	5369	5250	537	10	5296	5296	5255	561	10	5	1	0	1658844	-0.009	100000.000	100000.000	0.000	0.000	0.000	0.000	0.000	16.610	73	-46	73	-46	316	2384	100	1632	"empty"
-75	0	0	26	4	7	"empty"	"empty"	8040	37450	200	5092	4964	525	10	5207	5207	5195	1210	23	0	0	0	1568668	-0.191	100000.000	100000.000	0.000	0.000	0.000	0.000	0.000	16.610	-115	-243	-115	-243	316	2384	100	1633	"empty"
-75	0	0	26	5	7	"empty"	"empty"	8540	37450	200	4926	4997	734	14	5167	5167	5154	1041	20	1	0	0	1579177	-0.151	100000.000	100000.000	0.000	0.000	0.000	0.000	0.000	16.610	-241	-170	-241	-170	316	2384	100	1634	"empty"
-75	0	0	26	6	7	"empty"	"empty"	9040	37450	200	5004	5169	1795	34	5182	5182	5199	977	18	2	0	0	1633313	-0.031	100000.000	100000.000	0.000	0.000	0.000	0.000	0.000	16.610	-178	-13	-178	-13	316	2384	100	1635	"empty"
-75	0	0	26	7	7	"empty"	"empty"	9540	37450	200	4935	5055	833	16	5145	5145	5162	1048	20	1	0	0	1597224	-0.102	100000.000	100000.000	0.000	0.000	0.000	0.000	0.000	16.610	-210	-90	-210	-90	316	2384	100	1636	"empty"
-75	0	0	26	8	7	"empty"	"empty"	10040	37450	200	5024	4986	550	11	5128	5128	5118	773	15	1	0	0	1575540	-0.171	100000.000	100000.000	0.000	0.000	0.000	0.000	0.000	16.610	-104	-142	-104	-142	316	2384	100	1637	"empty"
-75	0	0	26	9	7	"empty"	"empty"	10540	37450	200	5020	5030	494	9	5137	5137	5156	1311	25	0	0	0	1589559	-0.096	100000.000	100000.000	0.000	0.000	0.000	0.000	0.000	16.610	-117	-107	-117	-107	316	2384	100	1638	"empty"
0	0	0	27	1	1	"Jak2 "	"O60674"	11040	33620	150	9444	9433	2021	21	4710	4710	4780	1384	28	97	94	0	1471619	3.362	100000.000	100000.000	0.000	0.000	0.000	0.000	0.000	16.610	4734	4723	4734	4723	156	1272	100	1639	"Y221"
0	0	0	27	2	1	"Jak2 "	"O60674"	11540	33620	150	9034	8807	1359	15	4841	4841	4886	632	12	94	93	0	1373891	6.204	100000.000	100000.000	0.000	0.000	0.000	0.000	0.000	16.610	4193	3966	4193	3966	156	1272	100	1640	"Y221"
0	0	0	27	3	1	"Jak2 "	"O60674"	12040	33630	130	9543	9684	1532	15	4879	4879	4888	764	15	100	100	0	1162042	6.277	100000.000	100000.000	0.000	0.000	0.000	0.000	0.000	16.610	4664	4805	4664	4805	120	940	100	1641	"Y221"
0	0	0	27	4	1	"K8"	"P05787"	12540	33630	200	4795	4995	2265	45	4939	4939	4983	770	15	2	1	0	1578480	0.016	100000.000	100000.000	0.000	0.000	0.000	0.000	0.000	16.610	-144	56	-144	56	316	2384	100	1642	"S74"
0	0	0	27	5	1	"K8"	"P05787"	13040	33630	200	4731	4808	680	14	4895	4895	4959	875	17	2	1	0	1519352	-0.173	100000.000	100000.000	0.000	0.000	0.000	0.000	0.000	16.610	-164	-87	-164	-87	316	2384	100	1643	"S74"
0	0	0	27	6	1	"K8"	"P05787"	13540	33640	200	4687	4860	1395	28	4757	4757	4822	810	16	2	1	0	1535758	0.047	100000.000	100000.000	0.000	0.000	0.000	0.000	0.000	16.610	-70	103	-70	103	316	2384	100	1644	"S74"
0	0	0	27	7	1	"Met "	"P08581"	14040	33630	110	5346	5571	2252	40	4770	4770	4805	689	14	43	5	0	445693	1.112	100000.000	100000.000	0.000	0.000	0.000	0.000	0.000	16.610	576	801	576	801	80	656	100	1645	"Y1234"
0	0	0	27	8	1	"Met "	"P08581"	14550	33670	120	5246	5226	398	7	4714	4714	4764	1428	29	1	0	0	627124	0.324	100000.000	100000.000	0.000	0.000	0.000	0.000	0.000	16.610	532	512	532	512	120	820	100	1646	"Y1234"
0	0	0	27	9	1	"Met "	"P08581"	15070	33650	110	5040	5011	569	11	4733	4733	5023	3119	62	1	0	0	400858	-0.004	100000.000	100000.000	0.000	0.000	0.000	0.000	0.000	16.610	307	278	307	278	80	656	100	1647	"Y1234"
0	0	0	27	1	2	"MSK2"	"O75676"	11030	34250	200	4913	4954	919	18	4881	4881	4932	752	15	3	0	0	1565517	0.029	100000.000	100000.000	0.000	0.000	0.000	0.000	0.000	16.610	32	73	32	73	316	2384	100	1648	"S360"
0	0	0	27	2	2	"MSK2"	"O75676"	11530	34260	200	4874	4948	1664	33	4965	4965	4961	419	8	5	1	0	1563651	-0.031	100000.000	100000.000	0.000	0.000	0.000	0.000	0.000	16.610	-91	-17	-91	-17	316	2384	100	1649	"S360"
0	0	0	27	3	2	"MSK2"	"O75676"	12030	34260	200	5100	5257	1730	32	5045	5045	5073	661	13	3	2	0	1661210	0.278	100000.000	100000.000	0.000	0.000	0.000	0.000	0.000	16.610	55	212	55	212	316	2384	100	1650	"S360"
0	0	0	27	4	2	"NFkB-p100 "	"Q00653"	12540	34270	200	4720	4863	1264	25	5065	5065	5126	1188	23	2	1	0	1536812	-0.221	100000.000	100000.000	0.000	0.000	0.000	0.000	0.000	16.610	-345	-202	-345	-202	316	2384	100	1651	"S99"
0	0	0	27	5	2	"NFkB-p100 "	"Q00653"	13040	34270	200	4698	4775	1139	23	5009	5009	5041	1079	21	1	0	0	1508904	-0.247	100000.000	100000.000	0.000	0.000	0.000	0.000	0.000	16.610	-311	-234	-311	-234	316	2384	100	1652	"S99"
0	0	0	27	6	2	"NFkB-p100 "	"Q00653"	13540	34280	200	4624	4709	1467	31	4907	4907	4952	983	19	1	1	0	1488047	-0.247	100000.000	100000.000	0.000	0.000	0.000	0.000	0.000	16.610	-283	-198	-283	-198	316	2384	100	1653	"S99"
0	0	0	27	7	2	"PKACa "	"P17612"	14040	34280	200	4899	4902	503	10	4872	4872	4927	809	16	0	0	0	1549025	-0.031	100000.000	100000.000	0.000	0.000	0.000	0.000	0.000	16.610	27	30	27	30	316	2384	100	1654	"S10"
0	0	0	27	8	2	"PKACa "	"P17612"	14540	34290	200	4697	4705	596	12	4795	4795	4848	658	13	2	0	0	1486819	-0.217	100000.000	100000.000	0.000	0.000	0.000	0.000	0.000	16.610	-98	-90	-98	-90	316	2384	100	1655	"S10"
0	0	0	27	9	2	"PKACa "	"P17612"	15050	34290	200	4543	4495	565	12	4640	4640	4689	1061	22	0	0	0	1420357	-0.183	100000.000	100000.000	0.000	0.000	0.000	0.000	0.000	16.610	-97	-145	-97	-145	316	2384	100	1656	"S10"
0	0	0	27	1	3	"p70S6K"	"P23443"	11030	34900	200	4891	4910	426	8	4949	4949	4977	719	14	1	0	0	1551506	-0.093	100000.000	100000.000	0.000	0.000	0.000	0.000	0.000	16.610	-58	-39	-58	-39	316	2384	100	1657	"S447"
0	0	0	27	2	3	"p70S6K"	"P23443"	11530	34900	200	5166	5148	383	7	5083	5083	5119	885	17	0	0	0	1626870	0.033	100000.000	100000.000	0.000	0.000	0.000	0.000	0.000	16.610	83	65	83	65	316	2384	100	1658	"S447"
0	0	0	27	3	3	"p70S6K"	"P23443"	12030	34910	200	5173	5240	524	10	5124	5124	5234	1657	31	0	0	0	1655816	0.004	100000.000	100000.000	0.000	0.000	0.000	0.000	0.000	16.610	49	116	49	116	316	2384	100	1659	"S447"
0	0	0	27	4	3	"PDK1"	"O15530"	12540	34910	90	11162	10504	1855	17	5163	5163	5309	1680	31	90	86	0	546225	3.092	100000.000	100000.000	0.000	0.000	0.000	0.000	0.000	16.610	5999	5341	5999	5341	52	420	100	1660	"Y376"
0	0	0	27	5	3	"PDK1"	"O15530"	13040	34920	80	11537	10794	2334	21	5048	5048	5093	659	12	88	88	0	561274	8.651	100000.000	100000.000	0.000	0.000	0.000	0.000	0.000	16.610	6489	5746	6489	5746	52	340	100	1661	"Y376"
0	0	0	27	6	3	"PDK1"	"O15530"	13550	34910	100	11430	10382	2900	27	4946	4946	4971	815	16	83	82	0	830573	6.639	100000.000	100000.000	0.000	0.000	0.000	0.000	0.000	16.610	6484	5436	6484	5436	80	560	100	1662	"Y376"
0	0	0	27	7	3	"Ripk1"	"Q13546"	14040	34930	200	5136	5226	906	17	4826	4826	4942	1517	30	1	1	0	1651314	0.187	100000.000	100000.000	0.000	0.000	0.000	0.000	0.000	16.610	310	400	310	400	316	2384	100	1663	"Y694"
0	0	0	27	8	3	"Ripk1"	"Q13546"	14540	34960	150	5220	5410	1885	34	4767	4767	4811	866	18	8	1	0	843904	0.692	100000.000	100000.000	0.000	0.000	0.000	0.000	0.000	16.610	453	643	453	643	156	1272	100	1664	"Y694"
0	0	0	27	9	3	"Ripk1"	"Q13546"	15040	34960	200	4101	4127	717	17	4695	4695	4736	937	19	1	0	0	1304151	-0.650	100000.000	100000.000	0.000	0.000	0.000	0.000	0.000	16.610	-594	-568	-594	-568	316	2384	100	1665	"Y694"
0	0	0	27	1	4	"SHC3"	"Q92529"	11020	35530	200	4958	4962	456	9	4956	4956	4946	465	9	14	1	0	1567870	0.034	100000.000	100000.000	0.000	0.000	0.000	0.000	0.000	16.610	2	6	2	6	316	2384	100	1666	"Y341"
0	0	0	27	2	4	"SHC3"	"Q92529"	11530	35530	200	5252	5815	5302	91	5032	5032	5462	4461	81	1	0	0	1837566	0.079	100000.000	100000.000	0.000	0.000	0.000	0.000	0.000	16.610	220	783	220	783	316	2384	100	1667	"Y341"
0	0	0	27	3	4	"SHC3"	"Q92529"	12030	35530	200	5204	5234	483	9	5079	5079	5210	1956	37	0	0	0	1653820	0.012	100000.000	100000.000	0.000	0.000	0.000	0.000	0.000	16.610	125	155	125	155	316	2384	100	1668	"Y341"
0	0	0	27	4	4	"Smad3 "	"P84022"	12540	35540	70	5805	5803	501	8	5147	5147	5265	1266	24	6	0	0	185709	0.425	100000.000	100000.000	0.000	0.000	0.000	0.000	0.000	16.610	658	656	658	656	32	236	100	1669	"S208"
0	0	0	27	5	4	"Smad3 "	"P84022"	13050	35550	80	5261	5181	572	11	4870	4870	4838	433	8	40	25	0	269403	0.792	100000.000	100000.000	0.000	0.000	0.000	0.000	0.000	16.610	391	311	391	311	52	340	100	1670	"S208"
0	0	0	27	6	4	"Smad3 "	"P84022"	13530	35550	70	5270	6096	3775	61	4849	4849	4967	1761	35	6	6	0	195087	0.641	100000.000	100000.000	0.000	0.000	0.000	0.000	0.000	16.610	421	1247	421	1247	32	236	100	1671	"S208"
0	0	0	27	7	4	"TAK1 "	"O43318"	14030	35550	200	4740	4788	598	12	4740	4740	4834	1358	28	0	0	0	1513124	-0.034	0.000	100000.000	0.000	0.000	0.000	0.000	0.000	Error	0	48	0	48	316	2384	100	1672	"T187"
0	0	0	27	8	4	"TAK1 "	"O43318"	14530	35550	200	4816	4839	367	7	4869	4869	4909	830	16	1	0	0	1529248	-0.084	100000.000	100000.000	0.000	0.000	0.000	0.000	0.000	16.610	-53	-30	-53	-30	316	2384	100	1673	"T187"
0	0	0	27	9	4	"TAK1 "	"O43318"	15040	35550	200	4670	4692	554	11	4841	4841	4905	1058	21	1	1	0	1482766	-0.201	100000.000	100000.000	0.000	0.000	0.000	0.000	0.000	16.610	-171	-149	-171	-149	316	2384	100	1674	"T187"
0	0	0	27	1	5	"ACC1"	"P68133"	10980	36200	200	5198	5174	612	11	5011	5011	5013	913	18	2	0	0	1635009	0.176	100000.000	100000.000	0.000	0.000	0.000	0.000	0.000	16.610	187	163	187	163	316	2384	100	1675	"Y93"
0	0	0	27	2	5	"ACC1"	"P68133"	11480	36200	200	5184	5162	488	9	5147	5147	5256	2058	39	0	0	0	1631138	-0.046	100000.000	100000.000	0.000	0.000	0.000	0.000	0.000	16.610	37	15	37	15	316	2384	100	1676	"Y93"
0	0	0	27	3	5	"ACC1"	"P68133"	11980	36200	200	5388	5384	631	11	5178	5178	5306	2005	37	0	0	0	1701422	0.039	100000.000	100000.000	0.000	0.000	0.000	0.000	0.000	16.610	210	206	210	206	316	2384	100	1677	"Y93"
0	0	0	27	4	5	"A-Raf"	"P10398"	12490	36210	80	5287	5711	2084	36	5156	5156	5311	2075	39	5	5	0	296976	0.193	100000.000	100000.000	0.000	0.000	0.000	0.000	0.000	16.610	131	555	131	555	52	340	100	1678	"T20"
0	0	0	27	5	5	"A-Raf"	"P10398"	12990	36210	200	4882	4908	581	11	4809	4809	4841	908	18	2	1	0	1551060	0.074	100000.000	100000.000	0.000	0.000	0.000	0.000	0.000	16.610	73	99	73	99	316	2384	100	1679	"T20"
0	0	0	27	6	5	"A-Raf"	"P10398"	13490	36210	200	4682	4731	827	17	4711	4711	4735	537	11	8	1	0	1494991	-0.007	100000.000	100000.000	0.000	0.000	0.000	0.000	0.000	16.610	-29	20	-29	20	316	2384	100	1680	"T20"
0	0	0	27	7	5	"BCAP"	"Q6ZUJ8"	13990	36210	200	4751	4816	792	16	4693	4693	4753	921	19	4	0	0	1521773	0.068	100000.000	100000.000	0.000	0.000	0.000	0.000	0.000	16.610	58	123	58	123	316	2384	100	1681	"Y570"
0	0	0	27	8	5	"BCAP"	"Q6ZUJ8"	14490	36220	200	4760	4836	651	13	4731	4731	4809	1173	24	1	1	0	1528146	0.023	100000.000	100000.000	0.000	0.000	0.000	0.000	0.000	16.610	29	105	29	105	316	2384	100	1682	"Y570"
0	0	0	27	9	5	"BCAP"	"Q6ZUJ8"	14990	36220	200	4757	4765	388	8	4765	4765	4847	1174	24	0	0	0	1505828	-0.070	100000.000	0.000	0.000	0.000	0.000	0.000	0.000	16.610	-8	0	-8	0	316	2384	100	1683	"Y570"
0	0	0	27	1	6	"Cofilin 1"	"P23528"	11030	36830	70	7589	7571	589	7	4904	4904	4934	504	10	100	100	0	242266	5.232	100000.000	100000.000	0.000	0.000	0.000	0.000	0.000	16.610	2685	2667	2685	2667	32	236	100	1684	"Y139"
0	0	0	27	2	6	"Cofilin 1"	"P23528"	11520	36840	90	7767	7289	1413	19	5102	5102	5103	613	12	78	76	0	379038	3.566	100000.000	100000.000	0.000	0.000	0.000	0.000	0.000	16.610	2665	2187	2665	2187	52	420	100	1685	"Y139"
0	0	0	27	3	6	"Cofilin 1"	"P23528"	12020	36850	90	8610	8344	1380	16	5232	5232	5322	1062	19	88	82	0	433887	2.846	100000.000	100000.000	0.000	0.000	0.000	0.000	0.000	16.610	3378	3112	3378	3112	52	420	100	1686	"Y139"
0	0	0	27	4	6	"CTNNB1"	"P35222"	12520	36830	200	4863	4870	327	6	5061	5061	5129	1274	24	0	0	0	1538949	-0.203	100000.000	100000.000	0.000	0.000	0.000	0.000	0.000	16.610	-198	-191	-198	-191	316	2384	100	1687	"Y654"
0	0	0	27	5	6	"CTNNB1"	"P35222"	13020	36840	200	4581	4623	1223	26	4803	4803	4818	862	17	0	0	0	1460851	-0.226	100000.000	100000.000	0.000	0.000	0.000	0.000	0.000	16.610	-222	-180	-222	-180	316	2384	100	1688	"Y654"
0	0	0	27	6	6	"CTNNB1"	"P35222"	13520	36840	200	4579	4597	488	10	4706	4706	4814	1818	37	0	0	0	1452681	-0.119	100000.000	100000.000	0.000	0.000	0.000	0.000	0.000	16.610	-127	-109	-127	-109	316	2384	100	1689	"Y654"
0	0	0	27	7	6	"IFNGR1 "	"P15260"	14020	36840	110	5144	5176	416	8	4688	4688	4723	537	11	46	5	0	414112	0.844	100000.000	100000.000	0.000	0.000	0.000	0.000	0.000	16.610	456	488	456	488	80	656	100	1690	"S495"
0	0	0	27	8	6	"IFNGR1 "	"P15260"	14510	36840	100	5377	5451	891	16	4713	4713	4754	567	11	63	10	0	436044	1.229	100000.000	100000.000	0.000	0.000	0.000	0.000	0.000	16.610	664	738	664	738	80	560	100	1691	"S495"
0	0	0	27	9	6	"IFNGR1 "	"P15260"	15040	36840	130	5174	5121	454	8	4698	4698	4857	1776	36	0	0	0	614537	0.149	100000.000	100000.000	0.000	0.000	0.000	0.000	0.000	16.610	476	423	476	423	120	940	100	1692	"S495"
-75	0	0	27	1	7	"empty"	"empty"	11000	37480	200	4929	4944	537	10	5016	5016	5046	802	15	1	0	0	1562410	-0.127	100000.000	100000.000	0.000	0.000	0.000	0.000	0.000	16.610	-87	-72	-87	-72	316	2384	100	1693	"empty"
-75	0	0	27	2	7	"empty"	"empty"	11500	37480	200	5065	5226	1931	36	5063	5063	5092	513	10	3	1	0	1651349	0.261	100000.000	100000.000	0.000	0.000	0.000	0.000	0.000	16.610	2	163	2	163	316	2384	100	1694	"empty"
-75	0	0	27	3	7	"empty"	"empty"	12000	37490	200	5077	5097	409	8	5058	5058	5108	808	15	2	1	0	1610782	-0.014	100000.000	100000.000	0.000	0.000	0.000	0.000	0.000	16.610	19	39	19	39	316	2384	100	1695	"empty"
-75	0	0	27	4	7	"empty"	"empty"	12500	37490	200	4771	4915	1784	36	4794	4794	4870	1133	23	1	0	0	1553240	0.040	100000.000	100000.000	0.000	0.000	0.000	0.000	0.000	16.610	-23	121	-23	121	316	2384	100	1696	"empty"
-75	0	0	27	5	7	"empty"	"empty"	13000	37500	200	4757	4780	519	10	4680	4680	4755	1225	25	0	0	0	1510324	0.020	100000.000	100000.000	0.000	0.000	0.000	0.000	0.000	16.610	77	100	77	100	316	2384	100	1697	"empty"
-75	0	0	27	6	7	"empty"	"empty"	13500	37500	200	4684	4712	552	11	4653	4653	4809	1869	38	0	0	0	1488986	-0.052	100000.000	100000.000	0.000	0.000	0.000	0.000	0.000	16.610	31	59	31	59	316	2384	100	1698	"empty"
0	0	0	27	7	7	"GLQAWPG-pS-AIPQFLG_GLQAWPGEAIPQFLG_60vs40"	"GLQAWPG-pS-AIPQFLG_GLQAWPGEAIPQFLG_60vs40"	14020	37500	100	14669	13194	3534	26	4682	4682	4915	2207	44	88	85	0	1055517	3.751	100000.000	100000.000	0.000	0.000	0.000	0.000	0.000	16.610	9987	8512	9987	8512	80	560	100	1699	"GLQAWPG-pS-AIPQFLG_GLQAWPGEAIPQFLG_60vs40"
0	0	0	27	8	7	"GLQAWPG-pS-AIPQFLG_GLQAWPGEAIPQFLG_60vs40"	"GLQAWPG-pS-AIPQFLG_GLQAWPGEAIPQFLG_60vs40"	14520	37500	90	15036	13881	2743	19	4760	4760	4776	413	8	98	96	0	721807	22.046	100000.000	100000.000	0.000	0.000	0.000	0.000	0.000	16.610	10276	9121	10276	9121	52	420	100	1700	"GLQAWPG-pS-AIPQFLG_GLQAWPGEAIPQFLG_60vs40"
0	0	0	27	9	7	"GLQAWPG-pS-AIPQFLG_GLQAWPGEAIPQFLG_60vs40"	"GLQAWPG-pS-AIPQFLG_GLQAWPGEAIPQFLG_60vs40"	15010	37500	90	15568	14936	2437	16	4893	4893	4912	897	18	98	98	0	776680	11.175	100000.000	100000.000	0.000	0.000	0.000	0.000	0.000	16.610	10675	10043	10675	10043	52	420	100	1701	"GLQAWPG-pS-AIPQFLG_GLQAWPGEAIPQFLG_60vs40"
0	0	0	28	1	1	"BLNK "	"Q8WV28"	15550	33650	70	5915	5907	364	6	4531	4531	4600	455	9	96	93	0	189024	2.873	100000.000	100000.000	0.000	0.000	0.000	0.000	0.000	16.610	1384	1376	1384	1376	32	236	100	1702	"Y178"
0	0	0	28	2	1	"BLNK "	"Q8WV28"	16040	33660	80	5916	5907	437	7	4634	4634	4662	458	9	98	82	0	307151	2.718	100000.000	100000.000	0.000	0.000	0.000	0.000	0.000	16.610	1282	1273	1282	1273	52	340	100	1703	"Y178"
0	0	0	28	3	1	"BLNK "	"Q8WV28"	16560	33650	80	5764	5846	746	12	4690	4690	4709	288	6	96	76	0	303995	3.948	100000.000	100000.000	0.000	0.000	0.000	0.000	0.000	16.610	1074	1156	1074	1156	52	340	100	1704	"Y178"
0	0	0	28	4	1	"Catalase"	"P04040"	17040	33650	90	6706	6632	705	10	4809	4809	4836	594	12	94	86	0	344881	3.024	100000.000	100000.000	0.000	0.000	0.000	0.000	0.000	16.610	1897	1823	1897	1823	52	420	100	1705	"Y385"
0	0	0	28	5	1	"Catalase"	"P04040"	17560	33650	70	7397	7499	710	9	4872	4872	4881	309	6	100	100	0	239969	8.472	100000.000	100000.000	0.000	0.000	0.000	0.000	0.000	16.610	2525	2627	2525	2627	32	236	100	1706	"Y385"
0	0	0	28	6	1	"Catalase"	"P04040"	18040	33670	90	7724	7520	1831	24	4939	4939	4994	558	11	84	80	0	391044	4.527	100000.000	100000.000	0.000	0.000	0.000	0.000	0.000	16.610	2785	2581	2785	2581	52	420	100	1707	"Y385"
0	0	0	28	7	1	"Cdc42"	"P60953"	18530	33660	200	5061	5192	813	15	4923	4923	4977	667	13	13	4	0	1640518	0.322	100000.000	100000.000	0.000	0.000	0.000	0.000	0.000	16.610	138	269	138	269	316	2384	100	1708	"Y64"
0	0	0	28	8	1	"Cdc42"	"P60953"	19030	33660	200	5124	5641	2596	46	5018	5018	5330	2174	40	4	2	0	1782464	0.143	100000.000	100000.000	0.000	0.000	0.000	0.000	0.000	16.610	106	623	106	623	316	2384	100	1709	"Y64"
0	0	0	28	9	1	"Cdc42"	"P60953"	19520	33680	110	5731	5811	1359	23	4960	4960	5084	1492	29	11	3	0	464862	0.487	100000.000	100000.000	0.000	0.000	0.000	0.000	0.000	16.610	771	851	771	851	80	656	100	1710	"Y64"
0	0	0	28	1	2	"Flt3"	"P36888"	15540	34300	80	5306	5501	1393	25	4614	4614	4682	736	15	46	3	0	286073	1.113	100000.000	100000.000	0.000	0.000	0.000	0.000	0.000	16.610	692	887	692	887	52	340	100	1711	"Y842"
0	0	0	28	2	2	"Flt3"	"P36888"	16040	34300	200	4685	4748	470	9	4643	4643	4678	522	11	12	2	0	1500242	0.134	100000.000	100000.000	0.000	0.000	0.000	0.000	0.000	16.610	42	105	42	105	316	2384	100	1712	"Y842"
0	0	0	28	3	2	"Flt3"	"P36888"	16540	34300	80	5355	5352	448	8	4762	4762	4804	549	11	53	11	0	278292	0.998	100000.000	100000.000	0.000	0.000	0.000	0.000	0.000	16.610	593	590	593	590	52	340	100	1713	"Y842"
0	0	0	28	4	2	"gp130 "	"P40189"	17040	34280	110	5373	5290	383	7	4839	4839	4909	773	15	20	0	0	423213	0.493	100000.000	100000.000	0.000	0.000	0.000	0.000	0.000	16.610	534	451	534	451	80	656	100	1714	"S782"
0	0	0	28	5	2	"gp130 "	"P40189"	17530	34300	100	5450	5795	1653	28	4922	4922	5017	1290	25	13	3	0	463579	0.603	100000.000	100000.000	0.000	0.000	0.000	0.000	0.000	16.610	528	873	528	873	80	560	100	1715	"S782"
0	0	0	28	6	2	"gp130 "	"P40189"	18030	34300	110	5447	5418	376	6	4978	4978	5081	1791	35	0	0	0	433414	0.188	100000.000	100000.000	0.000	0.000	0.000	0.000	0.000	16.610	469	440	469	440	80	656	100	1716	"S782"
0	0	0	28	7	2	"HSP60"	"P10809"	18520	34300	200	5005	5032	798	15	4988	4988	5044	896	17	1	0	0	1589999	-0.013	100000.000	100000.000	0.000	0.000	0.000	0.000	0.000	16.610	17	44	17	44	316	2384	100	1717	"S70"
0	0	0	28	8	2	"HSP60"	"P10809"	19020	34300	200	4910	5311	2770	52	4972	4972	5198	1657	31	4	2	0	1678186	0.068	100000.000	100000.000	0.000	0.000	0.000	0.000	0.000	16.610	-62	339	-62	339	316	2384	100	1718	"S70"
0	0	0	28	9	2	"HSP60"	"P10809"	19510	34300	200	4857	4958	962	19	4907	4907	5088	1834	36	0	0	0	1566659	-0.071	100000.000	100000.000	0.000	0.000	0.000	0.000	0.000	16.610	-50	51	-50	51	316	2384	100	1719	"S70"
0	0	0	28	1	3	"IL7R "	"P16871"	15550	34930	120	6082	6139	1577	25	4544	4544	4578	679	14	84	60	0	736624	2.299	100000.000	100000.000	0.000	0.000	0.000	0.000	0.000	16.610	1538	1595	1538	1595	120	820	100	1720	"Y449"
0	0	0	28	2	3	"IL7R "	"P16871"	16040	34940	120	6172	6154	834	13	4699	4699	4834	1320	27	62	2	0	738421	1.000	100000.000	100000.000	0.000	0.000	0.000	0.000	0.000	16.610	1473	1455	1473	1455	120	820	100	1721	"Y449"
0	0	0	28	3	3	"IL7R "	"P16871"	16540	34920	120	6667	6620	1170	17	4804	4804	4847	539	11	89	83	0	794380	3.289	100000.000	100000.000	0.000	0.000	0.000	0.000	0.000	16.610	1863	1816	1863	1816	120	820	100	1722	"Y449"
0	0	0	28	4	3	"IRAK4"	"P51617"	17030	34930	200	4651	4752	597	12	4930	4930	4952	536	10	3	1	0	1501651	-0.373	100000.000	100000.000	0.000	0.000	0.000	0.000	0.000	16.610	-279	-178	-279	-178	316	2384	100	1723	"T345"
0	0	0	28	5	3	"IRAK4"	"P51617"	17530	34940	200	4680	4797	991	20	4986	4986	5023	588	11	1	0	0	1515991	-0.384	100000.000	100000.000	0.000	0.000	0.000	0.000	0.000	16.610	-306	-189	-306	-189	316	2384	100	1724	"T345"
0	0	0	28	6	3	"IRAK4"	"P51617"	18030	34940	200	4797	4819	326	6	5032	5032	5068	640	12	0	0	0	1522740	-0.389	100000.000	100000.000	0.000	0.000	0.000	0.000	0.000	16.610	-235	-213	-235	-213	316	2384	100	1725	"T345"
0	0	0	28	7	3	"LIMK1"	"P53667"	18520	34950	100	8351	8078	1216	15	5045	5045	5065	417	8	92	90	0	646245	7.225	100000.000	100000.000	0.000	0.000	0.000	0.000	0.000	16.610	3306	3033	3306	3033	80	560	100	1726	"T508"
0	0	0	28	8	3	"LIMK1"	"P53667"	19020	34970	120	8000	7547	1519	20	5050	5050	5363	2289	42	66	2	0	905627	0.954	100000.000	100000.000	0.000	0.000	0.000	0.000	0.000	16.610	2950	2497	2950	2497	120	820	100	1727	"T508"
0	0	0	28	9	3	"LIMK1"	"P53667"	19530	34960	100	7140	7177	782	10	4920	4920	5138	1845	35	85	2	0	574139	1.105	100000.000	100000.000	0.000	0.000	0.000	0.000	0.000	16.610	2220	2257	2220	2257	80	560	100	1728	"T508"
0	0	0	28	1	4	"p38-alpha "	"Q16539"	15540	35570	190	7263	7270	1217	16	4778	4778	4827	853	17	95	87	0	1861052	2.864	100000.000	100000.000	0.000	0.000	0.000	0.000	0.000	16.610	2485	2492	2485	2492	256	2088	100	1729	"T122"
0	0	0	28	2	4	"p38-alpha "	"Q16539"	16030	35580	190	8353	8194	1252	15	4877	4877	4906	578	11	93	92	0	2097569	5.689	100000.000	100000.000	0.000	0.000	0.000	0.000	0.000	16.610	3476	3317	3476	3317	256	2088	100	1730	"T122"
0	0	0	28	3	4	"p38-alpha "	"Q16539"	16530	35580	180	8205	8083	1343	16	4873	4873	4939	1297	26	91	83	0	2069320	2.424	100000.000	100000.000	0.000	0.000	0.000	0.000	0.000	16.610	3332	3210	3332	3210	256	1924	100	1731	"T122"
0	0	0	28	4	4	"MEK1 "	"Q02750"	17030	35580	70	5345	5339	234	4	4932	4932	4966	295	5	71	25	0	170852	1.264	100000.000	100000.000	0.000	0.000	0.000	0.000	0.000	16.610	413	407	413	407	32	236	100	1732	"S297"
0	0	0	28	5	4	"MEK1 "	"Q02750"	17530	35580	90	5576	5471	409	7	5042	5042	5117	788	15	19	0	0	284485	0.449	100000.000	100000.000	0.000	0.000	0.000	0.000	0.000	16.610	534	429	534	429	52	420	100	1733	"S297"
0	0	0	28	6	4	"MEK1 "	"Q02750"	18020	35590	80	5610	5596	432	7	5083	5083	5126	438	8	63	7	0	290993	1.073	100000.000	100000.000	0.000	0.000	0.000	0.000	0.000	16.610	527	513	527	513	52	340	100	1734	"S297"
0	0	0	28	7	4	"P27kip1"	"P46527"	18500	35590	120	5471	5519	555	10	5078	5078	5102	388	7	50	23	0	662295	1.075	100000.000	100000.000	0.000	0.000	0.000	0.000	0.000	16.610	393	441	393	441	120	820	100	1735	"Y74"
0	0	0	28	8	4	"P27kip1"	"P46527"	19010	35570	190	5483	6104	3280	53	5060	5060	5279	2074	39	6	4	0	1562686	0.398	100000.000	100000.000	0.000	0.000	0.000	0.000	0.000	16.610	423	1044	423	1044	256	2088	100	1736	"Y74"
0	0	0	28	9	4	"P27kip1"	"P46527"	19510	35590	90	5781	6275	3050	48	4971	4971	5122	1529	29	7	3	0	326322	0.754	100000.000	100000.000	0.000	0.000	0.000	0.000	0.000	16.610	810	1304	810	1304	52	420	100	1737	"Y74"
0	0	0	28	1	5	"PPARG "	"P37231"	15540	36210	200	4824	4923	1215	24	4754	4754	4767	358	7	15	2	0	1555634	0.436	100000.000	100000.000	0.000	0.000	0.000	0.000	0.000	16.610	70	169	70	169	316	2384	100	1738	"S112"
0	0	0	28	2	5	"PPARG "	"P37231"	16030	36210	200	4854	4947	669	13	4836	4836	4905	1082	22	2	1	0	1563307	0.039	100000.000	100000.000	0.000	0.000	0.000	0.000	0.000	16.610	18	111	18	111	316	2384	100	1739	"S112"
0	0	0	28	3	5	"PPARG "	"P37231"	16530	36210	200	4925	4947	323	6	4933	4933	4973	604	12	3	0	0	1563344	-0.043	100000.000	100000.000	0.000	0.000	0.000	0.000	0.000	16.610	-8	14	-8	14	316	2384	100	1740	"S112"
0	0	0	28	4	5	"Pyk2 "	"Q14289"	17030	36230	170	14360	13559	2857	21	4958	4958	5019	897	17	94	93	0	2820335	9.521	100000.000	100000.000	0.000	0.000	0.000	0.000	0.000	16.610	9402	8601	9402	8601	208	1660	100	1741	"S399"
0	0	0	28	5	5	"Pyk2 "	"Q14289"	17530	36230	160	14744	14382	2308	16	5143	5143	5184	671	12	97	97	0	2991408	13.708	100000.000	100000.000	0.000	0.000	0.000	0.000	0.000	16.610	9601	9239	9601	9239	208	1512	100	1742	"S399"
0	0	0	28	6	5	"Pyk2 "	"Q14289"	18030	36230	160	14572	14240	1787	12	5183	5183	5215	568	10	98	98	0	2961919	15.889	100000.000	100000.000	0.000	0.000	0.000	0.000	0.000	16.610	9389	9057	9389	9057	208	1512	100	1743	"S399"
0	0	0	28	7	5	"STAT1 "	"P42224"	18530	36230	200	5242	5285	771	14	5154	5154	5313	1655	31	0	0	0	1670215	-0.017	100000.000	100000.000	0.000	0.000	0.000	0.000	0.000	16.610	88	131	88	131	316	2384	100	1744	"S708"
0	0	0	28	8	5	"STAT1 "	"P42224"	19040	36230	160	5440	5598	999	17	5127	5127	5306	1526	28	2	1	0	1164401	0.191	100000.000	100000.000	0.000	0.000	0.000	0.000	0.000	16.610	313	471	313	471	208	1512	100	1745	"S708"
0	0	0	28	9	5	"STAT1 "	"P42224"	19520	36210	200	5231	5479	1451	26	5041	5041	5196	1495	28	3	2	0	1731399	0.189	100000.000	100000.000	0.000	0.000	0.000	0.000	0.000	16.610	190	438	190	438	316	2384	100	1746	"S708"
0	0	0	28	1	6	"STAT5B "	"P51692"	15530	36880	100	5099	5203	846	16	4746	4746	4739	303	6	55	17	0	416209	1.531	100000.000	100000.000	0.000	0.000	0.000	0.000	0.000	16.610	353	457	353	457	80	560	100	1747	"S731"
0	0	0	28	2	6	"STAT5B "	"P51692"	16020	36860	200	4913	5006	809	16	4849	4849	4889	1059	21	2	1	0	1581753	0.110	100000.000	100000.000	0.000	0.000	0.000	0.000	0.000	16.610	64	157	64	157	316	2384	100	1748	"S731"
0	0	0	28	3	6	"STAT5B "	"P51692"	16520	36850	80	5363	5453	731	13	4963	4963	4958	315	6	53	19	0	283549	1.571	100000.000	100000.000	0.000	0.000	0.000	0.000	0.000	16.610	400	490	400	490	52	340	100	1749	"S731"
0	0	0	28	4	6	"Syk "	"P43405"	17030	36860	100	8361	7932	2596	32	5089	5089	5111	338	6	82	78	0	634579	8.346	100000.000	100000.000	0.000	0.000	0.000	0.000	0.000	16.610	3272	2843	3272	2843	80	560	100	1750	"Y348"
0	0	0	28	5	6	"Syk "	"P43405"	17520	36860	100	8739	8618	4176	48	5150	5150	5211	709	13	81	80	0	689436	4.805	100000.000	100000.000	0.000	0.000	0.000	0.000	0.000	16.610	3589	3468	3589	3468	80	560	100	1751	"Y348"
0	0	0	28	6	6	"Syk "	"P43405"	18020	36860	100	8780	8010	1755	21	5228	5228	5278	725	13	75	72	0	640771	3.768	100000.000	100000.000	0.000	0.000	0.000	0.000	0.000	16.610	3552	2782	3552	2782	80	560	100	1752	"Y348"
0	0	0	28	7	6	"Calmodulin "	"P62158"	18510	36880	130	6480	6412	834	13	5150	5150	5212	795	15	73	35	0	769424	1.509	100000.000	100000.000	0.000	0.000	0.000	0.000	0.000	16.610	1330	1262	1330	1262	120	940	100	1753	"Y99"
0	0	0	28	8	6	"Calmodulin "	"P62158"	19020	36890	150	6438	6730	1948	28	5059	5059	5196	1957	37	26	3	0	1049933	0.784	100000.000	100000.000	0.000	0.000	0.000	0.000	0.000	16.610	1379	1671	1379	1671	156	1272	100	1754	"Y99"
0	0	0	28	9	6	"Calmodulin "	"P62158"	19500	36880	120	6280	6825	3713	54	5076	5076	5458	2531	46	6	2	0	818951	0.540	100000.000	100000.000	0.000	0.000	0.000	0.000	0.000	16.610	1204	1749	1204	1749	120	820	100	1755	"Y99"
-75	0	0	28	1	7	"empty"	"empty"	15520	37500	200	4938	4895	324	6	4946	4946	4998	982	19	0	0	0	1546938	-0.105	100000.000	100000.000	0.000	0.000	0.000	0.000	0.000	16.610	-8	-51	-8	-51	316	2384	100	1756	"empty"
-75	0	0	28	2	7	"empty"	"empty"	16020	37500	200	5016	5062	1243	24	5020	5020	5014	381	7	4	0	0	1599529	0.126	100000.000	100000.000	0.000	0.000	0.000	0.000	0.000	16.610	-4	42	-4	42	316	2384	100	1757	"empty"
-75	0	0	28	3	7	"empty"	"empty"	16520	37500	200	5022	5034	282	5	5087	5087	5156	1196	23	0	0	0	1590586	-0.102	100000.000	100000.000	0.000	0.000	0.000	0.000	0.000	16.610	-65	-53	-65	-53	316	2384	100	1758	"empty"
-75	0	0	28	4	7	"empty"	"empty"	17020	37500	200	5106	5110	288	5	5117	5117	5172	865	16	1	0	0	1614760	-0.072	100000.000	100000.000	0.000	0.000	0.000	0.000	0.000	16.610	-11	-7	-11	-7	316	2384	100	1759	"empty"
-75	0	0	28	5	7	"empty"	"empty"	17520	37500	200	5092	5133	443	8	5078	5078	5107	492	9	6	1	0	1621934	0.053	100000.000	100000.000	0.000	0.000	0.000	0.000	0.000	16.610	14	55	14	55	316	2384	100	1760	"empty"
-75	0	0	28	6	7	"empty"	"empty"	18020	37500	200	5071	5138	836	16	5125	5125	5195	915	17	2	0	0	1623676	-0.062	100000.000	100000.000	0.000	0.000	0.000	0.000	0.000	16.610	-54	13	-54	13	316	2384	100	1761	"empty"
0	0	0	28	7	7	"Control-Spot"	"Tau"	18520	37520	130	6624	6650	641	9	5146	5146	5240	816	15	91	36	0	798044	1.728	100000.000	100000.000	0.000	0.000	0.000	0.000	0.000	16.610	1478	1504	1478	1504	120	940	100	1762	"Control-Spot"
0	0	0	28	8	7	"Control-Spot"	"Tau"	19020	37530	130	6569	6897	2385	34	5055	5055	5111	514	10	90	75	0	827584	3.475	100000.000	100000.000	0.000	0.000	0.000	0.000	0.000	16.610	1514	1842	1514	1842	120	940	100	1763	"Control-Spot"
0	0	0	28	9	7	"Control-Spot"	"Tau"	19520	37520	130	7712	8802	5444	61	4976	4976	5319	2422	45	69	9	0	1056199	1.438	100000.000	100000.000	0.000	0.000	0.000	0.000	0.000	16.610	2736	3826	2736	3826	120	940	100	1764	"Control-Spot"
0	0	0	29	1	1	"Anxa1"	"P04083"	1980	38050	200	6230	6190	524	8	6218	6218	6161	631	10	4	1	0	1956051	0.046	100000.000	100000.000	0.000	0.000	0.000	0.000	0.000	16.610	12	-28	12	-28	316	2384	100	1765	"Y20"
0	0	0	29	2	1	"Anxa1"	"P04083"	2480	38050	200	5988	5936	569	9	6076	6076	6036	898	14	1	0	0	1875915	-0.111	100000.000	100000.000	0.000	0.000	0.000	0.000	0.000	16.610	-88	-140	-88	-140	316	2384	100	1766	"Y20"
0	0	0	29	3	1	"Anxa1"	"P04083"	2980	38050	200	5816	5777	604	10	5887	5887	5848	1281	21	1	1	0	1825596	-0.055	100000.000	100000.000	0.000	0.000	0.000	0.000	0.000	16.610	-71	-110	-71	-110	316	2384	100	1767	"Y20"
0	0	0	29	4	1	"Bax"	"Q07812"	3480	38060	200	5796	6038	3859	63	5784	5784	5748	847	14	1	0	0	1907901	0.342	100000.000	100000.000	0.000	0.000	0.000	0.000	0.000	16.610	12	254	12	254	316	2384	100	1768	"S184"
0	0	0	29	5	1	"Bax"	"Q07812"	3980	38060	200	5593	5603	419	7	5595	5595	5625	1329	23	0	0	0	1770441	-0.017	100000.000	100000.000	0.000	0.000	0.000	0.000	0.000	16.610	-2	8	-2	8	316	2384	100	1769	"S184"
0	0	0	29	6	1	"Bax"	"Q07812"	4480	38060	200	5321	5343	497	9	5412	5412	5466	971	17	0	0	0	1688320	-0.127	100000.000	100000.000	0.000	0.000	0.000	0.000	0.000	16.610	-91	-69	-91	-69	316	2384	100	1770	"S184"
0	0	0	29	7	1	"CHOP"	"P35638"	4980	38060	200	5516	5613	528	9	5492	5492	5703	2122	37	0	0	0	1773826	-0.042	100000.000	100000.000	0.000	0.000	0.000	0.000	0.000	16.610	24	121	24	121	316	2384	100	1771	"S79"
0	0	0	29	8	1	"CHOP"	"P35638"	5480	38060	200	5426	5504	457	8	5470	5470	5585	1289	23	0	0	0	1739355	-0.063	100000.000	100000.000	0.000	0.000	0.000	0.000	0.000	16.610	-44	34	-44	34	316	2384	100	1772	"S79"
0	0	0	29	9	1	"CHOP"	"P35638"	5990	38060	200	5348	5400	391	7	5398	5398	5455	761	13	3	0	0	1706351	-0.072	100000.000	100000.000	0.000	0.000	0.000	0.000	0.000	16.610	-50	2	-50	2	316	2384	100	1773	"S79"
0	0	0	29	1	2	"Crk "	"P46108"	1990	38690	90	6090	6163	972	15	5832	5832	5772	512	8	25	9	0	320450	0.764	100000.000	100000.000	0.000	0.000	0.000	0.000	0.000	16.610	258	331	258	331	52	420	100	1774	"Y221"
0	0	0	29	2	2	"Crk "	"P46108"	2500	38710	70	5917	6027	779	12	5658	5658	5706	433	7	43	15	0	192848	0.741	100000.000	100000.000	0.000	0.000	0.000	0.000	0.000	16.610	259	369	259	369	32	236	100	1775	"Y221"
0	0	0	29	3	2	"Crk "	"P46108"	2980	38690	200	5371	5416	412	7	5387	5387	5471	889	16	1	0	0	1711549	-0.062	100000.000	100000.000	0.000	0.000	0.000	0.000	0.000	16.610	-16	29	-16	29	316	2384	100	1776	"Y221"
0	0	0	29	4	2	"EEA1"	"Q15075"	3480	38690	200	5463	5480	447	8	5432	5432	5461	1153	21	0	0	0	1731691	0.016	100000.000	100000.000	0.000	0.000	0.000	0.000	0.000	16.610	31	48	31	48	316	2384	100	1777	"T431"
0	0	0	29	5	2	"EEA1"	"Q15075"	3980	38690	200	5437	5437	465	8	5474	5474	5470	1057	19	0	0	0	1717949	-0.031	100000.000	100000.000	0.000	0.000	0.000	0.000	0.000	16.610	-37	-37	-37	-37	316	2384	100	1778	"T431"
0	0	0	29	6	2	"EEA1"	"Q15075"	4480	38690	200	5519	5479	628	11	5460	5460	5454	644	11	6	1	0	1731422	0.039	100000.000	100000.000	0.000	0.000	0.000	0.000	0.000	16.610	59	19	59	19	316	2384	100	1779	"T431"
0	0	0	29	7	2	"IKK-alpha "	"O15111"	4980	38700	70	6318	6337	667	10	5586	5586	5519	485	8	59	40	0	202792	1.687	100000.000	100000.000	0.000	0.000	0.000	0.000	0.000	16.610	732	751	732	751	32	236	100	1780	"T23"
0	0	0	29	8	2	"IKK-alpha "	"O15111"	5480	38710	80	6421	6485	703	10	5612	5612	5586	405	7	75	48	0	337217	2.220	100000.000	100000.000	0.000	0.000	0.000	0.000	0.000	16.610	809	873	809	873	52	340	100	1781	"T23"
0	0	0	29	9	2	"IKK-alpha "	"O15111"	5990	38700	80	6804	6728	463	6	5840	5840	5896	835	14	59	0	0	349853	0.996	100000.000	100000.000	0.000	0.000	0.000	0.000	0.000	16.610	964	888	964	888	52	340	100	1782	"T23"
0	0	0	29	1	3	"Jak2 "	"O60674"	1970	39360	200	5712	5686	587	10	6002	6002	5975	1173	19	0	0	0	1796733	-0.246	100000.000	100000.000	0.000	0.000	0.000	0.000	0.000	16.610	-290	-316	-290	-316	316	2384	100	1783	"Y1007"
0	0	0	29	2	3	"Jak2 "	"O60674"	2470	39360	200	5385	5423	565	10	5834	5834	5815	575	9	3	1	0	1713536	-0.682	100000.000	100000.000	0.000	0.000	0.000	0.000	0.000	16.610	-449	-411	-449	-411	316	2384	100	1784	"Y1007"
0	0	0	29	3	3	"Jak2 "	"O60674"	2970	39370	80	5250	5211	459	8	5463	5463	5535	464	8	3	0	0	270985	-0.698	100000.000	100000.000	0.000	0.000	0.000	0.000	0.000	16.610	-213	-252	-213	-252	52	340	100	1785	"Y1007"
0	0	0	29	4	3	"Keap1"	"Q14145"	3460	39370	200	5330	5767	4310	74	5536	5536	5575	965	17	2	1	0	1822310	0.199	100000.000	100000.000	0.000	0.000	0.000	0.000	0.000	16.610	-206	231	-206	231	316	2384	100	1786	"Y141"
0	0	0	29	5	3	"Keap1"	"Q14145"	3960	39370	200	5330	5371	466	8	5532	5532	5588	1484	26	0	0	0	1697300	-0.146	100000.000	100000.000	0.000	0.000	0.000	0.000	0.000	16.610	-202	-161	-202	-161	316	2384	100	1787	"Y141"
0	0	0	29	6	3	"Keap1"	"Q14145"	4460	39370	200	5457	5414	401	7	5380	5380	5435	792	14	0	0	0	1710792	-0.027	100000.000	100000.000	0.000	0.000	0.000	0.000	0.000	16.610	77	34	77	34	316	2384	100	1788	"Y141"
0	0	0	29	7	3	"MK2"	"P16389"	4960	39370	200	5655	5559	496	8	5502	5502	5518	576	10	10	0	0	1756650	0.071	100000.000	100000.000	0.000	0.000	0.000	0.000	0.000	16.610	153	57	153	57	316	2384	100	1789	"Y132"
0	0	0	29	8	3	"MK2"	"P16389"	5460	39370	200	5858	5842	374	6	5575	5575	5866	3633	61	0	0	0	1846147	-0.007	100000.000	100000.000	0.000	0.000	0.000	0.000	0.000	16.610	283	267	283	267	316	2384	100	1790	"Y132"
0	0	0	29	9	3	"MK2"	"P16389"	5960	39370	200	5959	5979	312	5	5724	5724	5879	3111	52	0	0	0	1889346	0.032	100000.000	100000.000	0.000	0.000	0.000	0.000	0.000	16.610	235	255	235	255	316	2384	100	1791	"Y132"
0	0	0	29	1	4	"MyD88"	"Q99836"	1980	39970	160	7323	7714	3156	40	5914	5914	5909	560	9	89	61	0	1604492	3.223	100000.000	100000.000	0.000	0.000	0.000	0.000	0.000	16.610	1409	1800	1409	1800	208	1512	100	1792	"Y257"
0	0	0	29	2	4	"MyD88"	"Q99836"	2480	39990	160	6574	6713	768	11	5682	5682	5737	723	12	62	18	0	1396336	1.350	100000.000	100000.000	0.000	0.000	0.000	0.000	0.000	16.610	892	1031	892	1031	208	1512	100	1793	"Y257"
0	0	0	29	3	4	"MyD88"	"Q99836"	2980	39980	150	6707	6887	912	13	5599	5599	5681	582	10	86	46	0	1074315	2.072	100000.000	100000.000	0.000	0.000	0.000	0.000	0.000	16.610	1108	1288	1108	1288	156	1272	100	1794	"Y257"
0	0	0	29	4	4	"NFkB-p105 "	"P19838"	3470	39980	200	5446	5533	1011	18	5710	5710	5729	550	9	7	2	0	1748455	-0.356	100000.000	100000.000	0.000	0.000	0.000	0.000	0.000	16.610	-264	-177	-264	-177	316	2384	100	1795	"S337"
0	0	0	29	5	4	"NFkB-p105 "	"P19838"	3970	39980	200	5345	5375	580	10	5676	5676	5706	1677	29	0	0	0	1698589	-0.197	100000.000	100000.000	0.000	0.000	0.000	0.000	0.000	16.610	-331	-301	-331	-301	316	2384	100	1796	"S337"
0	0	0	29	6	4	"NFkB-p105 "	"P19838"	4460	39960	150	5211	5192	614	11	5577	5577	5580	1374	24	0	0	0	810028	-0.282	100000.000	100000.000	0.000	0.000	0.000	0.000	0.000	16.610	-366	-385	-366	-385	156	1272	100	1797	"S337"
0	0	0	29	7	4	"PKACa "	"P17612"	4970	39980	200	5534	5494	528	9	5551	5551	5501	620	11	10	0	0	1736212	-0.011	100000.000	100000.000	0.000	0.000	0.000	0.000	0.000	16.610	-17	-57	-17	-57	316	2384	100	1798	"S338"
0	0	0	29	8	4	"PKACa "	"P17612"	5480	39990	120	5532	5587	545	9	5601	5601	5576	807	14	3	2	0	670474	0.014	100000.000	100000.000	0.000	0.000	0.000	0.000	0.000	16.610	-69	-14	-69	-14	120	820	100	1799	"S338"
0	0	0	29	9	4	"PKACa "	"P17612"	5970	39990	200	5538	5548	342	6	5565	5565	5565	653	11	1	0	0	1753232	-0.026	100000.000	100000.000	0.000	0.000	0.000	0.000	0.000	16.610	-27	-17	-27	-17	316	2384	100	1800	"S338"
0	0	0	29	1	5	"PDK1"	"O15530"	1980	40610	110	14120	13983	1336	9	5810	5810	5793	646	11	98	98	0	1118662	12.678	100000.000	100000.000	0.000	0.000	0.000	0.000	0.000	16.610	8310	8173	8310	8173	80	656	100	1801	"Y373"
0	0	0	29	2	5	"PDK1"	"O15530"	2480	40630	120	12550	11826	2480	20	5739	5739	5835	2056	35	88	85	0	1419127	2.914	100000.000	100000.000	0.000	0.000	0.000	0.000	0.000	16.610	6811	6087	6811	6087	120	820	100	1802	"Y373"
0	0	0	29	3	5	"PDK1"	"O15530"	2980	40630	110	12505	12285	1115	9	5598	5598	5645	440	7	98	98	0	982780	15.091	100000.000	100000.000	0.000	0.000	0.000	0.000	0.000	16.610	6907	6687	6907	6687	80	656	100	1803	"Y373"
0	0	0	29	4	5	"Ripk1"	"Q13546"	3470	40630	200	5630	5697	447	7	5725	5725	5751	542	9	12	0	0	1800399	-0.100	100000.000	100000.000	0.000	0.000	0.000	0.000	0.000	16.610	-95	-28	-95	-28	316	2384	100	1804	"Y424"
0	0	0	29	5	5	"Ripk1"	"Q13546"	3970	40630	100	5975	6016	568	9	5852	5852	5746	525	9	35	5	0	481256	0.514	100000.000	100000.000	0.000	0.000	0.000	0.000	0.000	16.610	123	164	123	164	80	560	100	1805	"Y424"
0	0	0	29	6	5	"Ripk1"	"Q13546"	4470	40630	200	5701	5683	587	10	5685	5685	5708	918	16	7	0	0	1795761	-0.027	100000.000	100000.000	0.000	0.000	0.000	0.000	0.000	16.610	16	-2	16	-2	316	2384	100	1806	"Y424"
0	0	0	29	7	5	"Smad1 "	"Q15797"	4970	40630	200	5741	5725	517	9	5714	5714	5720	565	9	16	0	0	1809134	0.009	100000.000	100000.000	0.000	0.000	0.000	0.000	0.000	16.610	27	11	27	11	316	2384	100	1807	"S463"
0	0	0	29	8	5	"Smad1 "	"Q15797"	5460	40630	200	5606	5583	422	7	5590	5590	5601	444	7	15	1	0	1764203	-0.041	100000.000	100000.000	0.000	0.000	0.000	0.000	0.000	16.610	16	-7	16	-7	316	2384	100	1808	"S463"
0	0	0	29	9	5	"Smad1 "	"Q15797"	5960	40630	200	5586	5596	402	7	5494	5494	5485	382	6	15	2	0	1768183	0.291	100000.000	100000.000	0.000	0.000	0.000	0.000	0.000	16.610	92	102	92	102	316	2384	100	1809	"S463"
0	0	0	29	1	6	"TAB1"	"Q15750"	1980	41260	130	9620	9436	1684	17	6048	6048	6010	929	15	88	83	0	1132273	3.688	100000.000	100000.000	0.000	0.000	0.000	0.000	0.000	16.610	3572	3388	3572	3388	120	940	100	1810	"S438"
0	0	0	29	2	6	"TAB1"	"Q15750"	2470	41270	120	8258	8260	1193	14	5969	5969	6032	1913	31	57	9	0	991226	1.165	100000.000	100000.000	0.000	0.000	0.000	0.000	0.000	16.610	2289	2291	2289	2291	120	820	100	1811	"S438"
0	0	0	29	3	6	"TAB1"	"Q15750"	2970	41270	120	8423	8293	1268	15	5904	5904	5904	749	12	89	78	0	995161	3.190	100000.000	100000.000	0.000	0.000	0.000	0.000	0.000	16.610	2519	2389	2519	2389	120	820	100	1812	"S438"
0	0	0	29	4	6	"Tgfbr2"	"P37173"	3470	41260	200	5618	5685	524	9	5957	5957	5967	946	15	0	0	0	1796556	-0.298	100000.000	100000.000	0.000	0.000	0.000	0.000	0.000	16.610	-339	-272	-339	-272	316	2384	100	1813	"Y259"
0	0	0	29	5	6	"Tgfbr2"	"P37173"	3960	41270	200	5679	5635	414	7	5811	5811	5800	700	12	1	0	0	1780708	-0.236	100000.000	100000.000	0.000	0.000	0.000	0.000	0.000	16.610	-132	-176	-132	-176	316	2384	100	1814	"Y259"
0	0	0	29	6	6	"Tgfbr2"	"P37173"	4460	41270	200	5628	5605	462	8	5635	5635	5719	1291	22	0	0	0	1771300	-0.088	100000.000	100000.000	0.000	0.000	0.000	0.000	0.000	16.610	-7	-30	-7	-30	316	2384	100	1815	"Y259"
0	0	0	29	7	6	"XIAP "	"P98170"	4980	41270	100	14177	13039	3135	24	5602	5602	5609	511	9	95	88	0	1043135	14.540	100000.000	100000.000	0.000	0.000	0.000	0.000	0.000	16.610	8575	7437	8575	7437	80	560	100	1816	"S87"
0	0	0	29	8	6	"XIAP "	"P98170"	5450	41280	100	13746	12496	3507	28	5603	5603	5663	457	8	95	85	0	999704	14.952	100000.000	100000.000	0.000	0.000	0.000	0.000	0.000	16.610	8143	6893	8143	6893	80	560	100	1817	"S87"
0	0	0	29	9	6	"XIAP "	"P98170"	5960	41280	90	15928	15580	1941	12	5733	5733	5798	1453	25	98	98	0	810153	6.732	100000.000	100000.000	0.000	0.000	0.000	0.000	0.000	16.610	10195	9847	10195	9847	52	420	100	1818	"S87"
-75	0	0	29	1	7	"empty"	"empty"	1940	41910	200	6195	6183	491	7	6165	6165	6134	563	9	6	1	0	1953804	0.087	100000.000	100000.000	0.000	0.000	0.000	0.000	0.000	16.610	30	18	30	18	316	2384	100	1819	"empty"
-75	0	0	29	2	7	"empty"	"empty"	2440	41910	200	6287	6253	573	9	6088	6088	6062	718	11	5	1	0	1976032	0.266	100000.000	100000.000	0.000	0.000	0.000	0.000	0.000	16.610	199	165	199	165	316	2384	100	1820	"empty"
-75	0	0	29	3	7	"empty"	"empty"	2940	41920	200	6225	6246	427	6	6101	6101	6161	1368	22	0	0	0	1973712	0.062	100000.000	100000.000	0.000	0.000	0.000	0.000	0.000	16.610	124	145	124	145	316	2384	100	1821	"empty"
-75	0	0	29	4	7	"empty"	"empty"	3440	41920	200	6113	6034	429	7	6033	6033	5987	551	9	3	0	0	1906611	0.085	100000.000	100000.000	0.000	0.000	0.000	0.000	0.000	16.610	80	1	80	1	316	2384	100	1822	"empty"
-75	0	0	29	5	7	"empty"	"empty"	3940	41930	200	5978	5937	495	8	5860	5860	5831	485	8	15	2	0	1876161	0.219	100000.000	100000.000	0.000	0.000	0.000	0.000	0.000	16.610	118	77	118	77	316	2384	100	1823	"empty"
-75	0	0	29	6	7	"empty"	"empty"	4440	41930	200	5726	5763	535	9	5643	5643	5691	877	15	4	1	0	1821210	0.082	100000.000	100000.000	0.000	0.000	0.000	0.000	0.000	16.610	83	120	83	120	316	2384	100	1824	"empty"
-75	0	0	29	7	7	"empty"	"empty"	4940	41930	200	5396	5560	674	12	5439	5439	5513	586	10	23	2	0	1756825	0.080	100000.000	100000.000	0.000	0.000	0.000	0.000	0.000	16.610	-43	121	-43	121	316	2384	100	1825	"empty"
-75	0	0	29	8	7	"empty"	"empty"	5440	41940	200	5264	5485	1935	35	5372	5372	5405	396	7	15	3	0	1733219	0.202	100000.000	100000.000	0.000	0.000	0.000	0.000	0.000	16.610	-108	113	-108	113	316	2384	100	1826	"empty"
-75	0	0	29	9	7	"empty"	"empty"	5940	41940	200	5392	5377	335	6	5452	5452	5451	548	10	1	0	0	1699226	-0.135	100000.000	100000.000	0.000	0.000	0.000	0.000	0.000	16.610	-60	-75	-60	-75	316	2384	100	1827	"empty"
0	0	0	30	1	1	"PTEN"	"P60484"	6530	38070	200	5196	5227	390	7	5299	5299	5342	747	13	2	0	0	1651823	-0.154	100000.000	100000.000	0.000	0.000	0.000	0.000	0.000	16.610	-103	-72	-103	-72	316	2384	100	1828	"T382/3/5"
0	0	0	30	2	1	"PTEN"	"P60484"	7030	38070	200	5211	5245	379	7	5185	5185	5269	1454	27	0	0	0	1657577	-0.017	100000.000	100000.000	0.000	0.000	0.000	0.000	0.000	16.610	26	60	26	60	316	2384	100	1829	"T382/3/5"
0	0	0	30	3	1	"PTEN"	"P60484"	7530	38080	70	5714	5634	377	6	5207	5207	5319	716	13	21	0	0	180282	0.440	100000.000	100000.000	0.000	0.000	0.000	0.000	0.000	16.610	507	427	507	427	32	236	100	1830	"T382/3/5"
0	0	0	30	4	1	"Rab5A"	"P20339"	8020	38080	200	4962	4964	417	8	5207	5207	5157	610	11	1	0	0	1568531	-0.316	100000.000	100000.000	0.000	0.000	0.000	0.000	0.000	16.610	-245	-243	-245	-243	316	2384	100	1831	"S123"
0	0	0	30	5	1	"Rab5A"	"P20339"	8520	38080	200	4924	4968	577	11	5088	5088	5052	953	18	0	0	0	1569886	-0.088	100000.000	100000.000	0.000	0.000	0.000	0.000	0.000	16.610	-164	-120	-164	-120	316	2384	100	1832	"S123"
0	0	0	30	6	1	"Rab5A"	"P20339"	9020	38080	200	4825	4843	304	6	5019	5019	5060	1433	28	0	0	0	1530325	-0.151	100000.000	100000.000	0.000	0.000	0.000	0.000	0.000	16.610	-194	-176	-194	-176	316	2384	100	1833	"S123"
0	0	0	30	7	1	"STAT1 "	"P42224"	9520	38080	200	4871	4872	313	6	4982	4982	4969	818	16	0	0	0	1539491	-0.119	100000.000	100000.000	0.000	0.000	0.000	0.000	0.000	16.610	-111	-110	-111	-110	316	2384	100	1834	"Y701"
0	0	0	30	8	1	"STAT1 "	"P42224"	10020	38080	200	4912	4891	406	8	5047	5047	5043	804	15	1	0	0	1545412	-0.189	100000.000	100000.000	0.000	0.000	0.000	0.000	0.000	16.610	-135	-156	-135	-156	316	2384	100	1835	"Y701"
0	0	0	30	9	1	"STAT1 "	"P42224"	10520	38080	200	4909	4961	400	8	5085	5085	5131	1195	23	0	0	0	1567656	-0.142	100000.000	100000.000	0.000	0.000	0.000	0.000	0.000	16.610	-176	-124	-176	-124	316	2384	100	1836	"Y701"
0	0	0	30	1	2	"STAT5B "	"P51692"	6530	38710	200	5281	5221	525	10	5508	5508	5485	659	12	0	0	0	1649834	-0.401	100000.000	100000.000	0.000	0.000	0.000	0.000	0.000	16.610	-227	-287	-227	-287	316	2384	100	1837	"Y699"
0	0	0	30	2	2	"STAT5B "	"P51692"	7030	38720	200	5022	4975	606	12	5280	5280	5218	489	9	6	0	0	1572163	-0.497	100000.000	100000.000	0.000	0.000	0.000	0.000	0.000	16.610	-258	-305	-258	-305	316	2384	100	1838	"Y699"
0	0	0	30	3	2	"STAT5B "	"P51692"	7530	38720	200	4782	4871	719	14	5257	5257	5158	535	10	5	1	0	1539136	-0.536	100000.000	100000.000	0.000	0.000	0.000	0.000	0.000	16.610	-475	-386	-475	-386	316	2384	100	1839	"Y699"
0	0	0	30	4	2	"Syk "	"P43405"	8030	38720	70	9220	9186	1943	21	5068	5068	5016	527	10	96	84	0	293936	7.913	100000.000	100000.000	0.000	0.000	0.000	0.000	0.000	16.610	4152	4118	4152	4118	32	236	100	1840	"Y352"
0	0	0	30	5	2	"Syk "	"P43405"	8540	38720	110	6585	7165	2291	31	4855	4855	4890	426	8	60	52	0	573225	5.340	100000.000	100000.000	0.000	0.000	0.000	0.000	0.000	16.610	1730	2310	1730	2310	80	656	100	1841	"Y352"
0	0	0	30	6	2	"Syk "	"P43405"	9040	38740	80	9463	9065	1198	13	4676	4676	4714	334	7	100	100	0	471393	13.027	100000.000	100000.000	0.000	0.000	0.000	0.000	0.000	16.610	4787	4389	4787	4389	52	340	100	1842	"Y352"
0	0	0	30	7	2	"ACC1"	"Q13085"	9530	38730	200	4511	4516	687	15	4773	4773	4872	1630	33	0	0	0	1427151	-0.218	100000.000	100000.000	0.000	0.000	0.000	0.000	0.000	16.610	-262	-257	-262	-257	316	2384	100	1843	"S80"
0	0	0	30	8	2	"ACC1"	"Q13085"	10030	38730	200	4546	4577	450	9	4880	4880	4973	1935	38	0	0	0	1446485	-0.205	100000.000	100000.000	0.000	0.000	0.000	0.000	0.000	16.610	-334	-303	-334	-303	316	2384	100	1844	"S80"
0	0	0	30	9	2	"ACC1"	"Q13085"	10530	38730	200	4583	4553	538	11	4815	4815	4800	465	9	5	1	0	1438658	-0.531	100000.000	100000.000	0.000	0.000	0.000	0.000	0.000	16.610	-232	-262	-232	-262	316	2384	100	1845	"S80"
0	0	0	30	1	3	"TrKA"	"P04629"	6540	39360	120	7594	7274	915	12	5520	5520	5629	895	15	80	66	0	872882	1.838	100000.000	100000.000	0.000	0.000	0.000	0.000	0.000	16.610	2074	1754	2074	1754	120	820	100	1846	"Y680"
0	0	0	30	2	3	"TrKA"	"P04629"	7020	39360	120	6631	6805	1009	14	5314	5314	5316	434	8	86	79	0	816632	3.431	100000.000	100000.000	0.000	0.000	0.000	0.000	0.000	16.610	1317	1491	1317	1491	120	820	100	1847	"Y680"
0	0	0	30	3	3	"TrKA"	"P04629"	7520	39360	130	6373	6542	904	13	5340	5340	5335	513	9	80	50	0	785057	2.353	100000.000	100000.000	0.000	0.000	0.000	0.000	0.000	16.610	1033	1202	1033	1202	120	940	100	1848	"Y680"
0	0	0	30	4	3	"BRAF1"	"P15056"	8020	39360	200	5189	5137	903	17	5261	5261	5228	533	10	4	0	0	1623313	-0.171	100000.000	100000.000	0.000	0.000	0.000	0.000	0.000	16.610	-72	-124	-72	-124	316	2384	100	1849	"S579"
0	0	0	30	5	3	"BRAF1"	"P15056"	8520	39360	200	4786	4804	418	8	4996	4996	4975	703	14	2	0	0	1517908	-0.243	100000.000	100000.000	0.000	0.000	0.000	0.000	0.000	16.610	-210	-192	-210	-192	316	2384	100	1850	"S579"
0	0	0	30	6	3	"BRAF1"	"P15056"	9020	39360	200	4659	4689	551	11	4849	4849	4872	850	17	0	0	0	1481606	-0.215	100000.000	100000.000	0.000	0.000	0.000	0.000	0.000	16.610	-190	-160	-190	-160	316	2384	100	1851	"S579"
0	0	0	30	7	3	"Cdc2"	"P06493"	9520	39360	200	4989	5288	1476	27	4877	4877	4893	584	11	33	14	0	1671114	0.676	100000.000	100000.000	0.000	0.000	0.000	0.000	0.000	16.610	112	411	112	411	316	2384	100	1852	"Y15"
0	0	0	30	8	3	"Cdc2"	"P06493"	10020	39370	150	5808	5776	858	14	4878	4878	4856	479	9	70	47	0	901105	1.921	100000.000	100000.000	0.000	0.000	0.000	0.000	0.000	16.610	930	898	930	898	156	1272	100	1853	"Y15"
0	0	0	30	9	3	"Cdc2"	"P06493"	10520	39370	120	5983	5980	680	11	4873	4873	4884	1355	27	35	2	0	717644	0.809	100000.000	100000.000	0.000	0.000	0.000	0.000	0.000	16.610	1110	1107	1110	1107	120	820	100	1854	"Y15"
0	0	0	30	1	4	"ERK3"	"Q16659"	6510	39990	180	6475	6400	548	8	5533	5533	5543	688	12	69	11	0	1638506	1.246	100000.000	100000.000	0.000	0.000	0.000	0.000	0.000	16.610	942	867	942	867	256	1924	100	1855	"S189"
0	0	0	30	2	4	"ERK3"	"Q16659"	7020	39990	180	6136	6296	2950	46	5445	5445	5397	650	12	53	9	0	1611875	1.383	100000.000	100000.000	0.000	0.000	0.000	0.000	0.000	16.610	691	851	691	851	256	1924	100	1856	"S189"
0	0	0	30	3	4	"ERK3"	"Q16659"	7510	40000	180	6172	6182	2634	42	5379	5379	5566	3766	67	0	0	0	1582617	0.164	100000.000	100000.000	0.000	0.000	0.000	0.000	0.000	16.610	793	803	793	803	256	1924	100	1857	"S189"
0	0	0	30	4	4	"GIT2"	"Q14161"	8010	39990	200	5313	5370	1094	20	5318	5318	5280	544	10	19	0	0	1696992	0.165	100000.000	100000.000	0.000	0.000	0.000	0.000	0.000	16.610	-5	52	-5	52	316	2384	100	1858	"Y484"
0	0	0	30	5	4	"GIT2"	"Q14161"	8510	40000	200	4876	4919	461	9	4990	4990	5030	504	10	10	0	0	1554254	-0.220	100000.000	100000.000	0.000	0.000	0.000	0.000	0.000	16.610	-114	-71	-114	-71	316	2384	100	1859	"Y484"
0	0	0	30	6	4	"GIT2"	"Q14161"	9010	40000	200	4695	4737	439	9	4755	4755	4778	393	8	9	1	0	1496888	-0.104	100000.000	100000.000	0.000	0.000	0.000	0.000	0.000	16.610	-60	-18	-60	-18	316	2384	100	1860	"Y484"
0	0	0	30	7	4	"HSP70 "	"P08107"	9510	40000	200	4618	4599	399	8	4762	4762	4796	447	9	5	0	0	1453285	-0.441	100000.000	100000.000	0.000	0.000	0.000	0.000	0.000	16.610	-144	-163	-144	-163	316	2384	100	1861	"Y525"
0	0	0	30	8	4	"HSP70 "	"P08107"	10010	40000	200	4718	4824	922	19	4825	4825	4857	781	16	4	3	0	1524443	-0.042	100000.000	100000.000	0.000	0.000	0.000	0.000	0.000	16.610	-107	-1	-107	-1	316	2384	100	1862	"Y525"
0	0	0	30	9	4	"HSP70 "	"P08107"	10510	40010	200	4670	4713	506	10	4805	4805	4835	885	18	1	0	0	1489207	-0.138	100000.000	100000.000	0.000	0.000	0.000	0.000	0.000	16.610	-135	-92	-135	-92	316	2384	100	1863	"Y525"
0	0	0	30	1	5	"iNOS "	"P35228"	6510	40620	70	5877	5738	466	8	5457	5457	5426	398	7	53	12	0	183612	0.784	100000.000	100000.000	0.000	0.000	0.000	0.000	0.000	16.610	420	281	420	281	32	236	100	1864	"Y151"
0	0	0	30	2	5	"iNOS "	"P35228"	7000	40620	200	5303	5311	517	9	5309	5309	5293	611	11	10	1	0	1678296	0.029	100000.000	100000.000	0.000	0.000	0.000	0.000	0.000	16.610	-6	2	-6	2	316	2384	100	1865	"Y151"
0	0	0	30	3	5	"iNOS "	"P35228"	7500	40620	200	5406	5407	732	13	5375	5375	5311	575	10	20	1	0	1708658	0.167	100000.000	100000.000	0.000	0.000	0.000	0.000	0.000	16.610	31	32	31	32	316	2384	100	1866	"Y151"
0	0	0	30	4	5	"IRF-3 "	"Q14653"	8000	40630	200	5178	5205	818	15	5390	5390	5322	608	11	3	0	0	1644923	-0.192	100000.000	100000.000	0.000	0.000	0.000	0.000	0.000	16.610	-212	-185	-212	-185	316	2384	100	1867	"S402"
0	0	0	30	5	5	"IRF-3 "	"Q14653"	8500	40630	200	5024	5052	406	8	5199	5199	5231	548	10	3	0	0	1596544	-0.327	100000.000	100000.000	0.000	0.000	0.000	0.000	0.000	16.610	-175	-147	-175	-147	316	2384	100	1868	"S402"
0	0	0	30	6	5	"IRF-3 "	"Q14653"	9000	40630	200	4809	4886	469	9	4957	4957	5043	1369	27	1	0	0	1543925	-0.115	100000.000	100000.000	0.000	0.000	0.000	0.000	0.000	16.610	-148	-71	-148	-71	316	2384	100	1869	"S402"
0	0	0	30	7	5	"M6PR"	"P20645"	9510	40630	200	4761	4784	388	8	4811	4811	4967	2293	46	0	0	0	1511863	-0.080	100000.000	100000.000	0.000	0.000	0.000	0.000	0.000	16.610	-50	-27	-50	-27	316	2384	100	1870	"S267"
0	0	0	30	8	5	"M6PR"	"P20645"	10020	40640	70	5330	5325	475	8	4833	4833	4811	414	8	62	21	0	170405	1.242	100000.000	100000.000	0.000	0.000	0.000	0.000	0.000	16.610	497	492	497	492	32	236	100	1871	"S267"
0	0	0	30	9	5	"M6PR"	"P20645"	10500	40650	70	5633	5539	472	8	4723	4723	4721	402	8	78	59	0	177253	2.035	100000.000	100000.000	0.000	0.000	0.000	0.000	0.000	16.610	910	816	910	816	32	236	100	1872	"S267"
0	0	0	30	1	6	"MDM2"	"Q00987"	6510	41270	200	5642	5613	436	7	5432	5432	5466	399	7	30	4	0	1773837	0.368	100000.000	100000.000	0.000	0.000	0.000	0.000	0.000	16.610	210	181	210	181	316	2384	100	1873	"S166"
0	0	0	30	2	6	"MDM2"	"Q00987"	7010	41270	200	5331	5284	421	7	5220	5220	5290	1280	24	0	0	0	1669685	-0.005	100000.000	100000.000	0.000	0.000	0.000	0.000	0.000	16.610	111	64	111	64	316	2384	100	1874	"S166"
0	0	0	30	3	6	"MDM2"	"Q00987"	7510	41280	200	5203	5263	552	10	5332	5332	5291	598	11	9	1	0	1663157	-0.047	100000.000	100000.000	0.000	0.000	0.000	0.000	0.000	16.610	-129	-69	-129	-69	316	2384	100	1875	"S166"
0	0	0	30	4	6	"p38 delta"	"O15264"	8010	41280	130	6413	6577	1936	29	5453	5453	5394	945	17	50	3	0	789182	1.252	100000.000	100000.000	0.000	0.000	0.000	0.000	0.000	16.610	960	1124	960	1124	120	940	100	1876	"Y182"
0	0	0	30	5	6	"p38 delta"	"O15264"	8510	41290	130	5760	5893	563	9	5236	5236	5208	368	7	62	35	0	707143	1.861	100000.000	100000.000	0.000	0.000	0.000	0.000	0.000	16.610	524	657	524	657	120	940	100	1877	"Y182"
0	0	0	30	6	6	"p38 delta"	"O15264"	9020	41290	130	5969	5975	429	7	5186	5186	5176	356	6	86	57	0	717045	2.244	100000.000	100000.000	0.000	0.000	0.000	0.000	0.000	16.610	783	789	783	789	120	940	100	1878	"Y182"
0	0	0	30	7	6	"p70S6K"	"P23443"	9510	41290	200	4792	4798	473	9	5024	5024	5018	635	12	0	0	0	1516191	-0.346	100000.000	100000.000	0.000	0.000	0.000	0.000	0.000	16.610	-232	-226	-232	-226	316	2384	100	1879	"T412"
0	0	0	30	8	6	"p70S6K"	"P23443"	10010	41290	200	4844	4817	375	7	4975	4975	4943	520	10	3	0	0	1522281	-0.242	100000.000	100000.000	0.000	0.000	0.000	0.000	0.000	16.610	-131	-158	-131	-158	316	2384	100	1880	"T412"
0	0	0	30	9	6	"p70S6K"	"P23443"	10510	41290	200	4821	4797	356	7	4863	4863	4863	397	8	7	0	0	1515790	-0.166	100000.000	100000.000	0.000	0.000	0.000	0.000	0.000	16.610	-42	-66	-42	-66	316	2384	100	1881	"T412"
-75	0	0	30	1	7	"empty"	"empty"	6520	41910	200	5487	5543	328	5	5552	5552	5591	545	9	5	0	0	1751631	-0.088	100000.000	100000.000	0.000	0.000	0.000	0.000	0.000	16.610	-65	-9	-65	-9	316	2384	100	1882	"empty"
-75	0	0	30	2	7	"empty"	"empty"	7020	41910	200	5183	5246	384	7	5348	5348	5368	399	7	10	1	0	1657794	-0.306	100000.000	100000.000	0.000	0.000	0.000	0.000	0.000	16.610	-165	-102	-165	-102	316	2384	100	1883	"empty"
-75	0	0	30	3	7	"empty"	"empty"	7520	41910	200	5256	5302	430	8	5301	5301	5288	947	17	0	0	0	1675312	0.015	100000.000	100000.000	0.000	0.000	0.000	0.000	0.000	16.610	-45	1	-45	1	316	2384	100	1884	"empty"
-75	0	0	30	4	7	"empty"	"empty"	8020	41910	200	5382	5323	408	7	5424	5424	5372	610	11	2	0	0	1682207	-0.080	100000.000	100000.000	0.000	0.000	0.000	0.000	0.000	16.610	-42	-101	-42	-101	316	2384	100	1885	"empty"
-75	0	0	30	5	7	"empty"	"empty"	8520	41910	200	5460	5427	369	6	5371	5371	5360	640	11	2	0	0	1715035	0.105	100000.000	100000.000	0.000	0.000	0.000	0.000	0.000	16.610	89	56	89	56	316	2384	100	1886	"empty"
-75	0	0	30	6	7	"empty"	"empty"	9020	41910	200	5367	5474	1180	21	5245	5245	5245	482	9	6	1	0	1729864	0.475	100000.000	100000.000	0.000	0.000	0.000	0.000	0.000	16.610	122	229	122	229	316	2384	100	1887	"empty"
-75	0	0	30	7	7	"empty"	"empty"	9520	41910	200	5265	5216	322	6	5116	5116	5133	1010	19	0	0	0	1648220	0.082	100000.000	100000.000	0.000	0.000	0.000	0.000	0.000	16.610	149	100	149	100	316	2384	100	1888	"empty"
-75	0	0	30	8	7	"empty"	"empty"	10020	41910	200	5017	5058	860	17	4970	4970	4959	994	20	1	1	0	1598244	0.100	100000.000	100000.000	0.000	0.000	0.000	0.000	0.000	16.610	47	88	47	88	316	2384	100	1889	"empty"
-75	0	0	30	9	7	"empty"	"empty"	10520	41910	200	4980	4945	367	7	4922	4922	4916	471	9	8	0	0	1562771	0.062	100000.000	100000.000	0.000	0.000	0.000	0.000	0.000	16.610	58	23	58	23	316	2384	100	1890	"empty"
0	0	0	31	1	1	"JNK1"	"P45983"	11100	38090	120	6063	5980	510	8	5081	5081	5095	352	6	86	72	0	717599	2.514	100000.000	100000.000	0.000	0.000	0.000	0.000	0.000	16.610	982	899	982	899	120	820	100	1891	"T183"
0	0	0	31	2	1	"JNK1"	"P45983"	11600	38090	120	5939	5896	526	8	5123	5123	5219	805	15	50	3	0	707550	0.841	100000.000	100000.000	0.000	0.000	0.000	0.000	0.000	16.610	816	773	816	773	120	820	100	1892	"T183"
0	0	0	31	3	1	"JNK1"	"P45983"	12100	38110	120	5605	5804	2083	35	4918	4918	4920	425	8	68	35	0	696521	2.080	100000.000	100000.000	0.000	0.000	0.000	0.000	0.000	16.610	687	886	687	886	120	820	100	1893	"T183"
0	0	0	31	4	1	"Keap1"	"Q14145"	12600	38090	120	6013	6058	2818	46	4626	4626	4767	1562	32	39	0	0	726975	0.827	100000.000	100000.000	0.000	0.000	0.000	0.000	0.000	16.610	1387	1432	1387	1432	120	820	100	1894	"S293/5"
0	0	0	31	5	1	"Keap1"	"Q14145"	13100	38100	100	6582	6403	790	12	4577	4577	4658	473	10	87	83	0	512241	3.689	100000.000	100000.000	0.000	0.000	0.000	0.000	0.000	16.610	2005	1826	2005	1826	80	560	100	1895	"S293/5"
0	0	0	31	6	1	"Keap1"	"Q14145"	13610	38100	100	7070	6887	975	14	4596	4596	4686	673	14	92	82	0	550932	3.270	100000.000	100000.000	0.000	0.000	0.000	0.000	0.000	16.610	2474	2291	2474	2291	80	560	100	1896	"S293/5"
0	0	0	31	7	1	"MK2"	"P16389"	14110	38100	110	4808	4775	311	6	4633	4633	4726	1560	33	0	0	0	382015	0.031	100000.000	100000.000	0.000	0.000	0.000	0.000	0.000	16.610	175	142	175	142	80	656	100	1897	"Y415"
0	0	0	31	8	1	"MK2"	"P16389"	14590	38100	200	4810	4869	645	13	4729	4729	4768	612	12	5	1	0	1538663	0.165	100000.000	100000.000	0.000	0.000	0.000	0.000	0.000	16.610	81	140	81	140	316	2384	100	1898	"Y415"
0	0	0	31	9	1	"MK2"	"P16389"	15080	38100	200	4950	4977	304	6	4835	4835	4888	864	17	1	0	0	1572599	0.103	100000.000	100000.000	0.000	0.000	0.000	0.000	0.000	16.610	115	142	115	142	316	2384	100	1899	"Y415"
0	0	0	31	1	2	"NFAT1 "	"Q13469"	11070	38720	200	4845	4902	467	9	4855	4855	4859	792	16	3	0	0	1549001	0.054	100000.000	100000.000	0.000	0.000	0.000	0.000	0.000	16.610	-10	47	-10	47	316	2384	100	1900	"S110"
0	0	0	31	2	2	"NFAT1 "	"Q13469"	11570	38720	200	4955	4976	597	11	4920	4920	4934	664	13	3	2	0	1572561	0.063	100000.000	100000.000	0.000	0.000	0.000	0.000	0.000	16.610	35	56	35	56	316	2384	100	1901	"S110"
0	0	0	31	3	2	"NFAT1 "	"Q13469"	12070	38730	200	4955	4950	289	5	4951	4951	4968	661	13	1	0	0	1564204	-0.027	100000.000	100000.000	0.000	0.000	0.000	0.000	0.000	16.610	4	-1	4	-1	316	2384	100	1902	"S110"
0	0	0	31	4	2	"NFkB-p105 "	"P19838"	12570	38730	200	4923	4929	597	12	4898	4898	4917	733	14	1	1	0	1557704	0.016	100000.000	100000.000	0.000	0.000	0.000	0.000	0.000	16.610	25	31	25	31	316	2384	100	1903	"S907"
0	0	0	31	5	2	"NFkB-p105 "	"P19838"	13070	38730	200	4887	4851	340	7	4861	4861	4905	915	18	0	0	0	1533073	-0.059	100000.000	100000.000	0.000	0.000	0.000	0.000	0.000	16.610	26	-10	26	-10	316	2384	100	1904	"S907"
0	0	0	31	6	2	"NFkB-p105 "	"P19838"	13570	38730	200	4770	4969	2010	40	4747	4747	4866	1684	34	1	1	0	1570339	0.061	100000.000	100000.000	0.000	0.000	0.000	0.000	0.000	16.610	23	222	23	222	316	2384	100	1905	"S907"
0	0	0	31	7	2	"process-control__"	"GGSGGSGDYKDDDDK"	14070	38740	70	5191	5253	383	7	4661	4661	4696	379	8	59	40	0	168104	1.470	100000.000	100000.000	0.000	0.000	0.000	0.000	0.000	16.610	530	592	530	592	32	236	100	1906	"process-control__"
0	0	0	31	8	2	"process-control__"	"GGSGGSGDYKDDDDK"	14560	38740	200	4735	4762	388	8	4740	4740	4799	786	16	3	0	0	1504857	-0.047	100000.000	100000.000	0.000	0.000	0.000	0.000	0.000	16.610	-5	22	-5	22	316	2384	100	1907	"process-control__"
0	0	0	31	9	2	"process-control__"	"GGSGGSGDYKDDDDK"	15060	38740	200	4725	4770	334	7	4715	4715	4770	843	17	0	0	0	1507358	0.000	100000.000	100000.000	0.000	0.000	0.000	0.000	0.000	16.610	10	55	10	55	316	2384	100	1908	"process-control__"
0	0	0	31	1	3	"PAK4"	"O96013"	11080	39370	120	7154	6960	1068	15	4942	4942	5012	1304	26	80	23	0	835217	1.494	100000.000	100000.000	0.000	0.000	0.000	0.000	0.000	16.610	2212	2018	2212	2018	120	820	100	1909	"S474"
0	0	0	31	2	3	"PAK4"	"O96013"	11590	39370	120	7281	7081	961	13	4928	4928	5079	1627	32	80	3	0	849672	1.230	100000.000	100000.000	0.000	0.000	0.000	0.000	0.000	16.610	2353	2153	2353	2153	120	820	100	1910	"S474"
0	0	0	31	3	3	"PAK4"	"O96013"	12090	39360	120	7527	7167	1163	16	4945	4945	4978	752	15	85	82	0	860097	2.911	100000.000	100000.000	0.000	0.000	0.000	0.000	0.000	16.610	2582	2222	2582	2222	120	820	100	1911	"S474"
0	0	0	31	4	3	"Rab5A"	"P20339"	12590	39370	200	4960	5075	1356	26	4836	4836	4937	1397	28	1	0	0	1603614	0.099	100000.000	100000.000	0.000	0.000	0.000	0.000	0.000	16.610	124	239	124	239	316	2384	100	1912	"Y205"
0	0	0	31	5	3	"Rab5A"	"P20339"	13100	39380	80	5377	6345	4578	72	4917	4917	4881	347	7	61	28	0	329920	4.219	100000.000	100000.000	0.000	0.000	0.000	0.000	0.000	16.610	460	1428	460	1428	52	340	100	1913	"Y205"
0	0	0	31	6	3	"Rab5A"	"P20339"	13580	39380	80	5425	6067	3768	62	4763	4763	4813	1021	21	17	3	0	315482	1.228	100000.000	100000.000	0.000	0.000	0.000	0.000	0.000	16.610	662	1304	662	1304	52	340	100	1914	"Y205"
0	0	0	31	7	3	"Sek1"	"P45985"	14080	39380	200	4353	4377	533	12	4683	4683	4802	1539	32	0	0	0	1383014	-0.276	100000.000	100000.000	0.000	0.000	0.000	0.000	0.000	16.610	-330	-306	-330	-306	316	2384	100	1915	"S257"
0	0	0	31	8	3	"Sek1"	"P45985"	14580	39380	200	4468	4762	3694	77	4729	4729	4803	1214	25	2	2	0	1504843	-0.034	100000.000	100000.000	0.000	0.000	0.000	0.000	0.000	16.610	-261	33	-261	33	316	2384	100	1916	"S257"
0	0	0	31	9	3	"Sek1"	"P45985"	15080	39390	200	4385	4355	510	11	4737	4737	4830	1058	21	1	0	0	1376290	-0.449	100000.000	100000.000	0.000	0.000	0.000	0.000	0.000	16.610	-352	-382	-352	-382	316	2384	100	1917	"S257"
0	0	0	31	1	4	"Smad1 "	"Q15797"	11070	40010	80	5065	5035	661	13	4899	4899	4914	543	11	26	7	0	261800	0.223	100000.000	100000.000	0.000	0.000	0.000	0.000	0.000	16.610	166	136	166	136	52	340	100	1918	"S214"
0	0	0	31	2	4	"Smad1 "	"Q15797"	11560	39980	70	5536	5404	473	8	4911	4911	4865	393	8	59	37	0	172926	1.372	100000.000	100000.000	0.000	0.000	0.000	0.000	0.000	16.610	625	493	625	493	32	236	100	1919	"S214"
[truncated: 230,161 more chars]
