# Supplementary material for: PIIKA 2.5: Enhanced quality control of peptide microarrays for kinome analysis
Source: PLoS One. 2021 Sep 10;16(9):e0257232. doi: 10.1371/journal.pone.0257232 (PMC8432839; doi:10.1371/journal.pone.0257232)
Supplement: S1 File — All arrays used in this experiment are available as txt files in the GPR format contained within a single zip folder. Individual files are named as in Table 1, where the first number, which follows S, represents the identifier for the samples. Samples 1 2, and 3 are control, 4,5 and 6 are treated with LPS, and 7,8, and 9 are treated with both LPS and cortisol. The number following this represents the day of experiment. For example, S1_2.txt contains the data for sample number 1 from the experiment performed on day 2. (ZIP) [file pone.0257232.s001.zip › arrays/S2_1.txt]

ATF	1.0
31	42    
"Type=GenePix Export 3"
"DateTime=2018/08/20 13:37:39"
"Settings="
"GalFile=T:\Arrays\Human Pig Gal File\Human Pig Gal File with Calibration spots  - Lot 3200.txt"
"PixelSize=10"
"Wavelengths=532"
"ImageFiles=T:\Arrays\Method Development Day 1 August 20, 2018\S2_532.tif 0"
"NormalizationMethod=None"
"NormalizationFactors=1"
"JpegImage="
"StdDev=Type 1"
"RatioFormulations=W1/W2 (532/)"
"FeatureType=Circular"
"Barcode="
"BackgroundSubtraction=LocalFeature"
"ImageOrigin=0, 0"
"JpegOrigin=1620, 4360"
"Creator=GenePix Pro 6.0.1.25"
"Scanner=GenePix 4200A 01  [116282]"
"FocusPosition=0"
"Temperature=23.13"
"LinesAveraged=1"
"Comment="
"PMTGain=330"
"ScanPower=100"
"LaserPower=2.66"
"Filters=Standard Green"
"ScanRegion=0,0,2200,7150"
"Supplier=Genetix Ltd."
"ArrayerSoftwareName=MicroArraying"
"ArrayerSoftwareVersion=QSoft XP Build 6700 (Revision 4)"
"Flags"	"Normalize"	"Autoflag"	"Block"	"Column"	"Row"	"Name"	"ID"	"X"	"Y"	"Dia."	"F532 Median"	"F532 Mean"	"F532 SD"	"F532 CV"	"B532"	"B532 Median"	"B532 Mean"	"B532 SD"	"B532 CV"	"% > B532+1SD"	"% > B532+2SD"	"F532 % Sat."	"F532 Total Intensity"	"SNR 532"	"Ratio of Medians (532/2)"	"Ratio of Means (532/2)"	"Median of Ratios (532/2)"	"Mean of Ratios (532/2)"	"Ratios SD (532/2)"	"Rgn Ratio (532/2)"	"Rgn R2 (532/2)"	"Log Ratio (532/2)"	"F532 Median - B532"	"F532 Mean - B532"	"Sum of Medians (532/2)"	"Sum of Means (532/2)"	"F Pixels"	"B Pixels"	"Circularity"	"Index"	"Target"
0	0	0	1	1	1	"ACTA1"	"P68133"	2250	4770	200	3122	6474	6590	101	2941	2941	3982	4191	105	24	19	0	2045771	0.595	100000.000	100000.000	0.000	0.000	0.000	0.000	0.000	16.610	181	3533	181	3533	316	2384	100	1	"Y55"
0	0	0	1	2	1	"ACTA1"	"P68133"	2740	4770	200	2955	6267	6831	108	2851	2851	3937	4298	109	22	19	0	1980300	0.542	100000.000	100000.000	0.000	0.000	0.000	0.000	0.000	16.610	104	3416	104	3416	316	2384	100	2	"Y55"
0	0	0	1	3	1	"ACTA1"	"P68133"	3230	4770	200	3104	6292	7687	122	2981	2981	3911	4454	113	17	12	0	1988150	0.535	100000.000	100000.000	0.000	0.000	0.000	0.000	0.000	16.610	123	3311	123	3311	316	2384	100	3	"Y55"
0	0	0	1	4	1	"A-Raf"	"P10398"	3720	4780	200	3216	4898	5665	115	3170	3170	4506	5833	129	10	6	0	1547838	0.067	100000.000	100000.000	0.000	0.000	0.000	0.000	0.000	16.610	46	1728	46	1728	316	2384	100	4	"S214"
0	0	0	1	5	1	"A-Raf"	"P10398"	4210	4780	200	3202	4601	5236	113	3178	3178	4474	5263	117	9	7	0	1453858	0.024	100000.000	100000.000	0.000	0.000	0.000	0.000	0.000	16.610	24	1423	24	1423	316	2384	100	5	"S214"
0	0	0	1	6	1	"A-Raf"	"P10398"	4700	4780	200	3214	3550	2495	70	3157	3157	4633	5720	123	2	1	0	1121805	-0.189	100000.000	100000.000	0.000	0.000	0.000	0.000	0.000	16.610	57	393	57	393	316	2384	100	6	"S214"
0	0	0	1	7	1	"Cdk2"	"P24941"	5190	4780	200	3266	3572	2234	62	3151	3151	4474	5016	112	2	1	0	1128686	-0.180	100000.000	100000.000	0.000	0.000	0.000	0.000	0.000	16.610	115	421	115	421	316	2384	100	7	"Y179"
0	0	0	1	8	1	"Cdk2"	"P24941"	5680	4780	200	3236	4040	3991	98	3154	3154	4550	4874	107	4	3	0	1276762	-0.105	100000.000	100000.000	0.000	0.000	0.000	0.000	0.000	16.610	82	886	82	886	316	2384	100	8	"Y179"
0	0	0	1	9	1	"Cdk2"	"P24941"	6180	4790	200	3162	3174	315	9	3135	3135	4555	4290	94	0	0	0	1003111	-0.322	100000.000	100000.000	0.000	0.000	0.000	0.000	0.000	16.610	27	39	27	39	316	2384	100	9	"Y179"
0	0	0	1	1	2	"Cofilin 1"	"P23528"	2240	5400	70	3322	3389	309	9	2791	2791	2792	253	9	90	53	0	108434	2.360	100000.000	100000.000	0.000	0.000	0.000	0.000	0.000	16.610	531	598	531	598	32	236	100	10	"S2"
0	0	0	1	2	2	"Cofilin 1"	"P23528"	2730	5400	200	2733	2803	291	10	2704	2704	2722	217	7	18	8	0	885633	0.373	100000.000	100000.000	0.000	0.000	0.000	0.000	0.000	16.610	29	99	29	99	316	2384	100	11	"S2"
0	0	0	1	3	2	"Cofilin 1"	"P23528"	3220	5400	200	2856	2935	329	11	2799	2799	2848	334	11	18	7	0	927593	0.260	100000.000	100000.000	0.000	0.000	0.000	0.000	0.000	16.610	57	136	57	136	316	2384	100	12	"S2"
0	0	0	1	4	2	"CTNNB1"	"P35222"	3710	5400	200	2862	2915	852	29	2931	2931	2955	367	12	6	2	0	921066	-0.109	100000.000	100000.000	0.000	0.000	0.000	0.000	0.000	16.610	-69	-16	-69	-16	316	2384	100	13	"S675"
0	0	0	1	5	2	"CTNNB1"	"P35222"	4210	5400	200	2956	2989	1418	47	3010	3010	3006	514	17	2	1	0	944572	-0.033	100000.000	100000.000	0.000	0.000	0.000	0.000	0.000	16.610	-54	-21	-54	-21	316	2384	100	14	"S675"
0	0	0	1	6	2	"CTNNB1"	"P35222"	4700	5400	200	2889	2852	330	11	3007	3007	3034	1334	43	0	0	0	901380	-0.136	100000.000	100000.000	0.000	0.000	0.000	0.000	0.000	16.610	-118	-155	-118	-155	316	2384	100	15	"S675"
0	0	0	1	7	2	"EGFR"	"P00533"	5190	5410	200	3084	3085	324	10	3061	3061	3053	993	32	0	0	0	974896	0.032	100000.000	100000.000	0.000	0.000	0.000	0.000	0.000	16.610	23	24	23	24	316	2384	100	16	"T693"
0	0	0	1	8	2	"EGFR"	"P00533"	5680	5410	200	3146	3153	257	8	3124	3124	3138	439	13	1	0	0	996476	0.034	100000.000	100000.000	0.000	0.000	0.000	0.000	0.000	16.610	22	29	22	29	316	2384	100	17	"T693"
0	0	0	1	9	2	"EGFR"	"P00533"	6180	5410	200	3104	3112	195	6	3080	3080	3092	372	12	4	0	0	983424	0.054	100000.000	100000.000	0.000	0.000	0.000	0.000	0.000	16.610	24	32	24	32	316	2384	100	18	"T693"
0	0	0	1	1	3	"JAK1"	"P23458"	2240	6050	200	3022	2977	480	16	2786	2786	2831	336	11	36	9	0	940844	0.435	100000.000	100000.000	0.000	0.000	0.000	0.000	0.000	16.610	236	191	236	191	316	2384	100	19	"Y1035"
0	0	0	1	2	3	"JAK1"	"P23458"	2740	6060	80	3823	3904	939	24	2822	2822	2845	258	9	88	84	0	203025	4.105	100000.000	100000.000	0.000	0.000	0.000	0.000	0.000	16.610	1001	1082	1001	1082	52	340	100	20	"Y1035"
0	0	0	1	3	3	"JAK1"	"P23458"	3230	6060	90	4115	4094	794	19	2937	2937	2978	599	20	82	50	0	212889	1.863	100000.000	100000.000	0.000	0.000	0.000	0.000	0.000	16.610	1178	1157	1178	1157	52	420	100	21	"Y1035"
0	0	0	1	4	3	"JNK2"	"P45984"	3720	6060	200	3274	3340	668	20	3023	3023	3013	379	12	35	20	0	1055517	0.863	100000.000	100000.000	0.000	0.000	0.000	0.000	0.000	16.610	251	317	251	317	316	2384	100	22	"T183"
0	0	0	1	5	3	"JNK2"	"P45984"	4240	6060	120	3562	3612	513	14	3060	3060	3002	435	14	52	38	0	433465	1.402	100000.000	100000.000	0.000	0.000	0.000	0.000	0.000	16.610	502	552	502	552	120	820	100	23	"T183"
0	0	0	1	6	3	"JNK2"	"P45984"	4710	6060	200	3295	3368	855	25	3113	3113	3063	711	23	20	4	0	1064201	0.429	100000.000	100000.000	0.000	0.000	0.000	0.000	0.000	16.610	182	255	182	255	316	2384	100	24	"T183"
0	0	0	1	7	3	"Kit "	"P10721"	5210	6060	200	3211	3308	1290	38	3104	3104	3094	833	26	5	2	0	1045274	0.257	100000.000	100000.000	0.000	0.000	0.000	0.000	0.000	16.610	107	204	107	204	316	2384	100	25	"Y721"
0	0	0	1	8	3	"Kit "	"P10721"	5700	6060	200	3209	3249	428	13	3105	3105	3122	432	13	15	2	0	1026823	0.294	100000.000	100000.000	0.000	0.000	0.000	0.000	0.000	16.610	104	144	104	144	316	2384	100	26	"Y721"
0	0	0	1	9	3	"Kit "	"P10721"	6190	6070	200	3139	3238	1104	34	3095	3095	3122	1249	40	1	0	0	1023093	0.093	100000.000	100000.000	0.000	0.000	0.000	0.000	0.000	16.610	44	143	44	143	316	2384	100	27	"Y721"
0	0	0	1	1	4	"MK3"	"P22001"	2230	6710	80	3642	3869	1556	40	2761	2761	2744	272	9	86	69	0	201180	4.136	100000.000	100000.000	0.000	0.000	0.000	0.000	0.000	16.610	881	1108	881	1108	52	340	100	28	"Y187"
0	0	0	1	2	4	"MK3"	"P22001"	2730	6710	90	3766	4523	3132	69	2766	2766	2861	1196	41	34	17	0	235186	1.390	100000.000	100000.000	0.000	0.000	0.000	0.000	0.000	16.610	1000	1757	1000	1757	52	420	100	29	"Y187"
0	0	0	1	3	4	"MK3"	"P22001"	3230	6700	80	3781	4342	1801	41	2779	2779	2841	519	18	84	48	0	225785	2.892	100000.000	100000.000	0.000	0.000	0.000	0.000	0.000	16.610	1002	1563	1002	1563	52	340	100	30	"Y187"
0	0	0	1	4	4	"NFAT1 "	"Q13469"	3720	6700	90	3033	3110	653	20	2989	2989	2998	353	11	19	7	0	161696	0.317	100000.000	100000.000	0.000	0.000	0.000	0.000	0.000	16.610	44	121	44	121	52	420	100	31	"S326"
0	0	0	1	5	4	"NFAT1 "	"Q13469"	4210	6700	200	3061	3028	897	29	3020	3020	3223	3389	105	0	0	0	956912	-0.058	100000.000	100000.000	0.000	0.000	0.000	0.000	0.000	16.610	41	8	41	8	316	2384	100	32	"S326"
0	0	0	1	6	4	"NFAT1 "	"Q13469"	4710	6700	200	3083	3234	2435	75	3086	3086	3056	641	20	2	1	0	1021933	0.278	100000.000	100000.000	0.000	0.000	0.000	0.000	0.000	16.610	-3	148	-3	148	316	2384	100	33	"S326"
0	0	0	1	7	4	"NFkB-p65 "	"Q04206"	5210	6700	120	3300	3753	3112	82	3173	3173	3182	612	19	15	5	0	450379	0.933	100000.000	100000.000	0.000	0.000	0.000	0.000	0.000	16.610	127	580	127	580	120	820	100	34	"S276"
0	0	0	1	8	4	"NFkB-p65 "	"Q04206"	5700	6710	200	3268	3299	397	12	3196	3196	3289	1091	33	1	0	0	1042455	0.009	100000.000	100000.000	0.000	0.000	0.000	0.000	0.000	16.610	72	103	72	103	316	2384	100	35	"S276"
0	0	0	1	9	4	"NFkB-p65 "	"Q04206"	6200	6710	200	3195	3303	943	28	3174	3174	3205	508	15	5	2	0	1043708	0.193	100000.000	100000.000	0.000	0.000	0.000	0.000	0.000	16.610	21	129	21	129	316	2384	100	36	"S276"
0	0	0	1	1	5	"PDGFRb"	"P09619"	2220	7340	110	6351	6377	1258	19	2723	2723	2793	439	15	97	97	0	510148	8.164	100000.000	100000.000	0.000	0.000	0.000	0.000	0.000	16.610	3628	3654	3628	3654	80	656	100	37	"Y686"
0	0	0	1	2	5	"PDGFRb"	"P09619"	2740	7350	120	6419	7025	3363	47	2694	2694	2743	355	12	98	95	0	843057	12.062	100000.000	100000.000	0.000	0.000	0.000	0.000	0.000	16.610	3725	4331	3725	4331	120	820	100	38	"Y686"
0	0	0	1	3	5	"PDGFRb"	"P09619"	3240	7340	130	6643	7641	4548	59	2831	2831	2918	595	20	95	91	0	916889	7.938	100000.000	100000.000	0.000	0.000	0.000	0.000	0.000	16.610	3812	4810	3812	4810	120	940	100	39	"Y686"
0	0	0	1	4	5	"PELI2"	"Q96FA3"	3720	7330	150	4046	4576	2875	62	3024	3024	3066	957	31	51	16	0	713818	1.578	100000.000	100000.000	0.000	0.000	0.000	0.000	0.000	16.610	1022	1552	1022	1552	156	1272	100	40	"T290"
0	0	0	1	5	5	"PELI2"	"Q96FA3"	4220	7340	130	4061	4376	2478	56	3090	3090	3068	836	27	57	15	0	525105	1.565	100000.000	100000.000	0.000	0.000	0.000	0.000	0.000	16.610	971	1286	971	1286	120	940	100	41	"T290"
0	0	0	1	6	5	"PELI2"	"Q96FA3"	4720	7340	140	4323	5093	4517	88	3098	3098	3298	2584	78	12	5	0	794515	0.695	100000.000	100000.000	0.000	0.000	0.000	0.000	0.000	16.610	1225	1995	1225	1995	156	1140	100	42	"T290"
0	0	0	1	7	5	"sek1"	"P45985"	5210	7340	200	3196	3235	746	23	3153	3153	3172	663	20	3	1	0	1022351	0.095	100000.000	100000.000	0.000	0.000	0.000	0.000	0.000	16.610	43	82	43	82	316	2384	100	43	"S2315"
0	0	0	1	8	5	"sek1"	"P45985"	5710	7340	70	3422	3537	483	13	3189	3189	3261	407	12	28	15	0	113175	0.678	100000.000	100000.000	0.000	0.000	0.000	0.000	0.000	16.610	233	348	233	348	32	236	100	44	"S2315"
0	0	0	1	9	5	"sek1"	"P45985"	6210	7360	80	3465	3677	870	23	3134	3134	3263	859	26	15	5	0	191218	0.482	100000.000	100000.000	0.000	0.000	0.000	0.000	0.000	16.610	331	543	331	543	52	340	100	45	"S2315"
0	0	0	1	1	6	"SMAD3"	"Q15796"	2210	7970	110	3039	3083	733	23	2922	2922	2961	626	21	12	2	0	246659	0.195	100000.000	100000.000	0.000	0.000	0.000	0.000	0.000	16.610	117	161	117	161	80	656	100	46	"S416"
0	0	0	1	2	6	"SMAD3"	"Q15796"	2720	7990	190	2996	3469	1698	48	2864	2864	3014	858	28	14	8	0	888041	0.530	100000.000	100000.000	0.000	0.000	0.000	0.000	0.000	16.610	132	605	132	605	256	2088	100	47	"S416"
0	0	0	1	3	6	"SMAD3"	"Q15796"	3220	7970	130	3200	3455	988	28	2927	2927	3128	998	31	18	5	0	414644	0.328	100000.000	100000.000	0.000	0.000	0.000	0.000	0.000	16.610	273	528	273	528	120	940	100	48	"S416"
0	0	0	1	4	6	"TAK1 "	"O43318"	3720	7970	150	4883	5970	2883	48	3098	3098	3442	3560	103	23	8	0	931283	0.710	100000.000	100000.000	0.000	0.000	0.000	0.000	0.000	16.610	1785	2872	1785	2872	156	1272	100	49	"T178"
0	0	0	1	5	6	"TAK1 "	"O43318"	4230	7980	170	4950	6057	3574	59	3144	3144	3161	1150	36	68	42	0	1259921	2.518	100000.000	100000.000	0.000	0.000	0.000	0.000	0.000	16.610	1806	2913	1806	2913	208	1660	100	50	"T178"
0	0	0	1	6	6	"TAK1 "	"O43318"	4720	7970	180	5157	5920	3283	55	3151	3151	3214	1405	43	62	33	0	1515453	1.926	100000.000	100000.000	0.000	0.000	0.000	0.000	0.000	16.610	2006	2769	2006	2769	256	1924	100	51	"T178"
0	0	0	1	7	6	"TNIK"	"Q9UKE5"	5220	7990	110	4085	5145	4253	82	3206	3206	3238	1193	36	35	18	0	411601	1.598	100000.000	100000.000	0.000	0.000	0.000	0.000	0.000	16.610	879	1939	879	1939	80	656	100	52	"T181"
0	0	0	1	8	6	"TNIK"	"Q9UKE5"	5720	7990	130	3921	5085	4253	83	3159	3159	3255	712	21	53	20	0	610213	2.570	100000.000	100000.000	0.000	0.000	0.000	0.000	0.000	16.610	762	1926	762	1926	120	940	100	53	"T181"
0	0	0	1	9	6	"TNIK"	"Q9UKE5"	6220	7990	120	3692	4556	2849	62	3196	3196	3338	1224	36	23	13	0	546750	0.995	100000.000	100000.000	0.000	0.000	0.000	0.000	0.000	16.610	496	1360	496	1360	120	820	100	54	"T181"
-75	0	0	1	1	7	"empty"	"empty"	2200	8630	200	2875	3167	1378	43	2836	2836	3025	1141	37	6	4	0	1000637	0.124	100000.000	100000.000	0.000	0.000	0.000	0.000	0.000	16.610	39	331	39	331	316	2384	100	55	"empty"
-75	0	0	1	2	7	"empty"	"empty"	2700	8630	200	2898	3009	628	20	2824	2824	2981	893	29	8	2	0	950712	0.031	100000.000	100000.000	0.000	0.000	0.000	0.000	0.000	16.610	74	185	74	185	316	2384	100	56	"empty"
-75	0	0	1	3	7	"empty"	"empty"	3200	8630	200	3005	3298	1402	42	2922	2922	3132	1170	37	6	2	0	1042022	0.142	100000.000	100000.000	0.000	0.000	0.000	0.000	0.000	16.610	83	376	83	376	316	2384	100	57	"empty"
-75	0	0	1	4	7	"empty"	"empty"	3700	8630	200	3122	3213	1010	31	3044	3044	3197	1045	32	6	2	0	1015372	0.015	100000.000	100000.000	0.000	0.000	0.000	0.000	0.000	16.610	78	169	78	169	316	2384	100	58	"empty"
-75	0	0	1	5	7	"empty"	"empty"	4200	8630	200	3226	3239	1101	33	3200	3200	3326	2010	60	1	0	0	1023460	-0.043	100000.000	100000.000	0.000	0.000	0.000	0.000	0.000	16.610	26	39	26	39	316	2384	100	59	"empty"
-75	0	0	1	6	7	"empty"	"empty"	4700	8630	200	3266	3399	1475	43	3237	3237	3386	1843	54	5	3	0	1074090	0.007	100000.000	100000.000	0.000	0.000	0.000	0.000	0.000	16.610	29	162	29	162	316	2384	100	60	"empty"
-75	0	0	1	7	7	"empty"	"empty"	5200	8630	200	3202	3277	971	29	3265	3265	3377	1196	35	3	1	0	1035680	-0.084	100000.000	100000.000	0.000	0.000	0.000	0.000	0.000	16.610	-63	12	-63	12	316	2384	100	61	"empty"
-75	0	0	1	8	7	"empty"	"empty"	5700	8630	200	3249	3473	1117	32	3290	3290	3617	2180	60	3	1	0	1097498	-0.066	100000.000	100000.000	0.000	0.000	0.000	0.000	0.000	16.610	-41	183	-41	183	316	2384	100	62	"empty"
-75	0	0	1	9	7	"empty"	"empty"	6200	8630	200	3207	3350	872	26	3248	3248	3508	1394	39	3	1	0	1058457	-0.113	100000.000	100000.000	0.000	0.000	0.000	0.000	0.000	16.610	-41	102	-41	102	316	2384	100	63	"empty"
0	0	0	2	1	1	"PKACa "	"P17612"	6710	4790	70	4080	4993	5435	108	3063	3063	3043	374	12	96	62	0	159780	5.214	100000.000	100000.000	0.000	0.000	0.000	0.000	0.000	16.610	1017	1930	1017	1930	32	236	100	64	"T197"
0	0	0	2	2	1	"PKACa "	"P17612"	7210	4790	200	3103	3113	503	16	3075	3075	4223	3672	86	0	0	0	983859	-0.302	100000.000	100000.000	0.000	0.000	0.000	0.000	0.000	16.610	28	38	28	38	316	2384	100	65	"T197"
0	0	0	2	3	1	"PKACa "	"P17612"	7710	4800	100	3515	3619	553	15	3011	3011	3053	838	27	36	1	0	289511	0.675	100000.000	100000.000	0.000	0.000	0.000	0.000	0.000	16.610	504	608	504	608	80	560	100	66	"T197"
0	0	0	2	4	1	"PTEN"	"P60484"	8210	4800	200	2845	2846	430	15	2903	2903	3190	3406	106	0	0	0	899474	-0.101	100000.000	100000.000	0.000	0.000	0.000	0.000	0.000	16.610	-58	-57	-58	-57	316	2384	100	67	"Y315"
0	0	0	2	5	1	"PTEN"	"P60484"	8710	4800	200	2607	2636	222	8	2722	2722	2757	497	18	1	0	0	833040	-0.243	100000.000	100000.000	0.000	0.000	0.000	0.000	0.000	16.610	-115	-86	-115	-86	316	2384	100	68	"Y315"
0	0	0	2	6	1	"PTEN"	"P60484"	9210	4800	200	2745	2785	396	14	2783	2783	2811	288	10	6	0	0	880194	-0.090	100000.000	100000.000	0.000	0.000	0.000	0.000	0.000	16.610	-38	2	-38	2	316	2384	100	69	"Y315"
0	0	0	2	7	1	"SOC3"	"O14543"	9710	4800	200	2694	2749	249	9	2788	2788	2799	253	9	12	2	0	868718	-0.198	100000.000	100000.000	0.000	0.000	0.000	0.000	0.000	16.610	-94	-39	-94	-39	316	2384	100	70	"Y204"
0	0	0	2	8	1	"SOC3"	"O14543"	10210	4810	200	2855	2870	317	11	2849	2849	2856	375	13	8	0	0	907046	0.037	100000.000	100000.000	0.000	0.000	0.000	0.000	0.000	16.610	6	21	6	21	316	2384	100	71	"Y204"
0	0	0	2	9	1	"SOC3"	"O14543"	10710	4810	200	2875	2940	609	20	2896	2896	2901	558	19	2	1	0	928928	0.070	100000.000	100000.000	0.000	0.000	0.000	0.000	0.000	16.610	-21	44	-21	44	316	2384	100	72	"Y204"
0	0	0	2	1	2	"STAT3 "	"P40763"	6700	5440	140	3203	3225	413	12	2995	2995	2967	338	11	35	13	0	503031	0.763	100000.000	100000.000	0.000	0.000	0.000	0.000	0.000	16.610	208	230	208	230	156	1140	100	73	"S691"
0	0	0	2	2	2	"STAT3 "	"P40763"	7200	5440	90	3407	3403	795	23	3004	3004	2909	376	12	50	7	0	176935	1.314	100000.000	100000.000	0.000	0.000	0.000	0.000	0.000	16.610	403	399	403	399	52	420	100	74	"S691"
0	0	0	2	3	2	"STAT3 "	"P40763"	7700	5440	90	3509	3467	445	12	2947	2947	2936	361	12	53	40	0	180273	1.471	100000.000	100000.000	0.000	0.000	0.000	0.000	0.000	16.610	562	520	562	520	52	420	100	75	"S691"
0	0	0	2	4	2	"STAT6 "	"P42226"	8200	5440	200	2896	2937	546	18	2821	2821	2879	531	18	4	0	0	928213	0.109	100000.000	100000.000	0.000	0.000	0.000	0.000	0.000	16.610	75	116	75	116	316	2384	100	76	"T645"
0	0	0	2	5	2	"STAT6 "	"P42226"	8700	5440	200	2702	2759	728	26	2720	2720	2754	355	12	3	0	0	871887	0.014	100000.000	100000.000	0.000	0.000	0.000	0.000	0.000	16.610	-18	39	-18	39	316	2384	100	77	"T645"
0	0	0	2	6	2	"STAT6 "	"P42226"	9200	5440	200	2777	2807	474	16	2756	2756	2783	449	16	2	1	0	887129	0.053	100000.000	100000.000	0.000	0.000	0.000	0.000	0.000	16.610	21	51	21	51	316	2384	100	78	"T645"
0	0	0	2	7	2	"14-3-3 beta"	"P31946"	9710	5450	130	6997	6906	2022	29	2771	2771	2812	240	8	93	90	0	828670	17.058	100000.000	100000.000	0.000	0.000	0.000	0.000	0.000	16.610	4226	4135	4226	4135	120	940	100	79	"S185"
0	0	0	2	8	2	"14-3-3 beta"	"P31946"	10210	5450	140	7378	7056	3085	43	2889	2889	2913	342	11	86	82	0	1100685	12.114	100000.000	100000.000	0.000	0.000	0.000	0.000	0.000	16.610	4489	4167	4489	4167	156	1140	100	80	"S185"
0	0	0	2	9	2	"14-3-3 beta"	"P31946"	10710	5440	120	8522	8766	2736	31	2978	2978	2997	428	14	96	95	0	1051893	13.479	100000.000	100000.000	0.000	0.000	0.000	0.000	0.000	16.610	5544	5788	5544	5788	120	820	100	81	"S185"
0	0	0	2	1	3	"Tgfbr2"	"P37173"	6670	6080	100	3122	3303	1319	39	3018	3018	2987	318	10	22	8	0	264279	0.994	100000.000	100000.000	0.000	0.000	0.000	0.000	0.000	16.610	104	285	104	285	80	560	100	82	"S409"
0	0	0	2	2	3	"Tgfbr2"	"P37173"	7170	6080	80	2949	2967	484	16	2986	2986	2967	668	22	5	0	0	154285	0.000	100000.000	100000.000	0.000	0.000	0.000	0.000	0.000	16.610	-37	-19	-37	-19	52	340	100	83	"S409"
0	0	0	2	3	3	"Tgfbr2"	"P37173"	7680	6080	200	3084	3112	1133	36	3006	3006	2989	985	32	3	1	0	983417	0.125	100000.000	100000.000	0.000	0.000	0.000	0.000	0.000	16.610	78	106	78	106	316	2384	100	84	"S409"
0	0	0	2	4	3	"Tyk2"	"P29597"	8180	6090	200	3117	3246	2054	63	2912	2912	2935	575	19	13	6	0	1025675	0.541	100000.000	100000.000	0.000	0.000	0.000	0.000	0.000	16.610	205	334	205	334	316	2384	100	85	"Y1054/5"
0	0	0	2	5	3	"Tyk2"	"P29597"	8710	6100	70	3628	3966	1267	31	2800	2800	2905	965	33	40	12	0	126915	1.099	100000.000	100000.000	0.000	0.000	0.000	0.000	0.000	16.610	828	1166	828	1166	32	236	100	86	"Y1054/5"
0	0	0	2	6	3	"Tyk2"	"P29597"	9210	6100	100	3356	3509	1089	31	2779	2779	2836	395	13	65	36	0	280756	1.704	100000.000	100000.000	0.000	0.000	0.000	0.000	0.000	16.610	577	730	577	730	80	560	100	87	"Y1054/5"
0	0	0	2	7	3	"caveolin-1"	"Q03135"	9700	6100	120	3396	4015	3790	94	2868	2868	2921	375	12	62	36	0	481783	2.917	100000.000	100000.000	0.000	0.000	0.000	0.000	0.000	16.610	528	1147	528	1147	120	820	100	88	"Y14"
0	0	0	2	8	3	"caveolin-1"	"Q03135"	10200	6090	140	3686	3886	1328	34	3019	3019	3103	723	23	47	14	0	606289	1.083	100000.000	100000.000	0.000	0.000	0.000	0.000	0.000	16.610	667	867	667	867	156	1140	100	89	"Y14"
0	0	0	2	9	3	"caveolin-1"	"Q03135"	10690	6110	170	3520	3863	1418	36	3091	3091	3188	913	28	29	9	0	803480	0.739	100000.000	100000.000	0.000	0.000	0.000	0.000	0.000	16.610	429	772	429	772	208	1660	100	90	"Y14"
0	0	0	2	1	4	"Cdc42 "	"P60953"	6690	6710	90	3540	3824	963	25	3093	3093	3082	554	17	44	21	0	198860	1.339	100000.000	100000.000	0.000	0.000	0.000	0.000	0.000	16.610	447	731	447	731	52	420	100	91	"Y32"
0	0	0	2	2	4	"Cdc42 "	"P60953"	7200	6730	100	3597	4327	4468	103	3055	3055	3043	743	24	33	12	0	346124	1.728	100000.000	100000.000	0.000	0.000	0.000	0.000	0.000	16.610	542	1272	542	1272	80	560	100	92	"Y32"
0	0	0	2	3	4	"Cdc42 "	"P60953"	7700	6730	100	3431	3946	3333	84	2998	2998	2970	611	20	33	12	0	315701	1.597	100000.000	100000.000	0.000	0.000	0.000	0.000	0.000	16.610	433	948	433	948	80	560	100	93	"Y32"
0	0	0	2	4	4	"Flt3"	"P36888"	8200	6730	200	3121	5845	11259	192	2884	2884	3091	2759	89	9	6	2	1846896	0.998	100000.000	100000.000	0.000	0.000	0.000	0.000	0.000	16.610	237	2961	237	2961	316	2384	100	94	"Y591"
0	0	0	2	5	4	"Flt3"	"P36888"	8700	6740	110	2992	3175	603	18	2768	2768	2810	556	19	32	10	0	253976	0.656	100000.000	100000.000	0.000	0.000	0.000	0.000	0.000	16.610	224	407	224	407	80	656	100	95	"Y591"
0	0	0	2	6	4	"Flt3"	"P36888"	9220	6730	100	3301	3380	601	17	2812	2812	2889	671	23	31	7	0	270414	0.732	100000.000	100000.000	0.000	0.000	0.000	0.000	0.000	16.610	489	568	489	568	80	560	100	96	"Y591"
0	0	0	2	7	4	"gp130 "	"P40189"	9700	6750	90	3106	3369	1121	33	2794	2794	2844	368	12	38	13	0	175176	1.427	100000.000	100000.000	0.000	0.000	0.000	0.000	0.000	16.610	312	575	312	575	52	420	100	97	"Y767"
0	0	0	2	8	4	"gp130 "	"P40189"	10180	6730	130	3457	5615	9958	177	3014	3014	3069	700	22	30	16	1	673853	3.637	100000.000	100000.000	0.000	0.000	0.000	0.000	0.000	16.610	443	2601	443	2601	120	940	100	98	"Y767"
0	0	0	2	9	4	"gp130 "	"P40189"	10690	6730	120	3343	3466	1093	31	3145	3145	3148	605	19	20	5	0	415940	0.526	100000.000	100000.000	0.000	0.000	0.000	0.000	0.000	16.610	198	321	198	321	120	820	100	99	"Y767"
0	0	0	2	1	5	"IKK-beta "	"O14920"	6700	7370	130	4058	4652	2912	62	3098	3098	3113	667	21	63	30	0	558187	2.307	100000.000	100000.000	0.000	0.000	0.000	0.000	0.000	16.610	960	1554	960	1554	120	940	100	100	"Y199"
0	0	0	2	2	5	"IKK-beta "	"O14920"	7200	7380	130	3782	3885	1316	33	3057	3057	2996	463	15	57	41	0	466211	1.920	100000.000	100000.000	0.000	0.000	0.000	0.000	0.000	16.610	725	828	725	828	120	940	100	101	"Y199"
0	0	0	2	3	5	"IKK-beta "	"O14920"	7700	7370	110	3933	4036	794	19	3082	3082	3039	712	23	58	23	0	322914	1.400	100000.000	100000.000	0.000	0.000	0.000	0.000	0.000	16.610	851	954	851	954	80	656	100	102	"Y199"
0	0	0	2	4	5	"IRAK1"	"P51617"	8200	7370	110	4840	5221	1475	28	2994	2994	3022	434	14	100	92	0	417693	5.067	100000.000	100000.000	0.000	0.000	0.000	0.000	0.000	16.610	1846	2227	1846	2227	80	656	100	103	"T209"
0	0	0	2	5	5	"IRAK1"	"P51617"	8700	7380	100	4645	5153	1684	32	2815	2815	2888	408	14	96	95	0	412224	5.551	100000.000	100000.000	0.000	0.000	0.000	0.000	0.000	16.610	1830	2338	1830	2338	80	560	100	104	"T209"
0	0	0	2	6	5	"IRAK1"	"P51617"	9210	7370	110	4350	4653	1156	24	2887	2887	3023	987	32	81	25	0	372222	1.651	100000.000	100000.000	0.000	0.000	0.000	0.000	0.000	16.610	1463	1766	1463	1766	80	656	100	105	"T209"
0	0	0	2	7	5	"IRS-1"	"P35568"	9700	7380	90	3350	3732	1776	47	2906	2906	3071	994	32	13	7	0	194045	0.665	100000.000	100000.000	0.000	0.000	0.000	0.000	0.000	16.610	444	826	444	826	52	420	100	106	"S312"
0	0	0	2	8	5	"IRS-1"	"P35568"	10200	7380	100	3362	3465	636	18	2976	2976	3125	1063	34	8	5	0	277207	0.320	100000.000	100000.000	0.000	0.000	0.000	0.000	0.000	16.610	386	489	386	489	80	560	100	107	"S312"
0	0	0	2	9	5	"IRS-1"	"P35568"	10720	7360	150	3229	3408	1053	30	3041	3041	3112	1259	40	6	3	0	531645	0.235	100000.000	100000.000	0.000	0.000	0.000	0.000	0.000	16.610	188	367	188	367	156	1272	100	108	"S312"
0	0	0	2	1	6	"Malt1"	"Q9UDY8"	6690	8000	200	3059	3169	834	26	3151	3151	3253	1395	42	3	1	0	1001555	-0.060	100000.000	100000.000	0.000	0.000	0.000	0.000	0.000	16.610	-92	18	-92	18	316	2384	100	109	"S135"
0	0	0	2	2	6	"Malt1"	"Q9UDY8"	7190	8000	200	3043	3068	1077	35	3092	3092	3131	946	30	4	1	0	969397	-0.067	100000.000	100000.000	0.000	0.000	0.000	0.000	0.000	16.610	-49	-24	-49	-24	316	2384	100	110	"S135"
0	0	0	2	3	6	"Malt1"	"Q9UDY8"	7680	8010	180	2964	3140	1504	47	3120	3120	3126	866	27	6	3	0	803964	0.016	100000.000	100000.000	0.000	0.000	0.000	0.000	0.000	16.610	-156	20	-156	20	256	1924	100	111	"S135"
0	0	0	2	4	6	"MEK1 "	"Q02750"	8220	8000	150	3268	3468	1201	34	2990	2990	3077	750	24	23	4	0	540931	0.521	100000.000	100000.000	0.000	0.000	0.000	0.000	0.000	16.610	278	478	278	478	156	1272	100	112	"T385"
0	0	0	2	5	6	"MEK1 "	"Q02750"	8700	8000	160	2985	3313	1263	38	2834	2834	2965	683	23	21	6	0	689151	0.510	100000.000	100000.000	0.000	0.000	0.000	0.000	0.000	16.610	151	479	151	479	208	1512	100	113	"T385"
0	0	0	2	6	6	"MEK1 "	"Q02750"	9200	8000	180	3002	3276	1042	31	2850	2850	2984	685	22	19	7	0	838618	0.426	100000.000	100000.000	0.000	0.000	0.000	0.000	0.000	16.610	152	426	152	426	256	1924	100	114	"T385"
0	0	0	2	7	6	"p47phox "	"P14598"	9700	8000	170	3026	3082	656	21	2882	2882	3037	822	27	4	3	0	641009	0.055	100000.000	100000.000	0.000	0.000	0.000	0.000	0.000	16.610	144	200	144	200	208	1660	100	115	"S359"
0	0	0	2	8	6	"p47phox "	"P14598"	10200	8000	200	3076	3092	615	19	2998	2998	3078	879	28	3	1	0	976989	0.016	100000.000	100000.000	0.000	0.000	0.000	0.000	0.000	16.610	78	94	78	94	316	2384	100	116	"S359"
0	0	0	2	9	6	"p47phox "	"P14598"	10700	8000	200	3139	3254	993	30	3063	3063	3111	788	25	6	4	0	1028399	0.181	100000.000	100000.000	0.000	0.000	0.000	0.000	0.000	16.610	76	191	76	191	316	2384	100	117	"S359"
-75	0	0	2	1	7	"empty"	"empty"	6700	8640	200	3145	3176	682	21	3217	3217	3398	1609	47	2	1	0	1003692	-0.138	100000.000	100000.000	0.000	0.000	0.000	0.000	0.000	16.610	-72	-41	-72	-41	316	2384	100	118	"empty"
-75	0	0	2	2	7	"empty"	"empty"	7200	8640	200	3089	3250	2025	62	3177	3177	3253	1537	47	4	1	0	1027109	-0.002	100000.000	100000.000	0.000	0.000	0.000	0.000	0.000	16.610	-88	73	-88	73	316	2384	100	119	"empty"
-75	0	0	2	3	7	"empty"	"empty"	7700	8640	200	3116	3258	1495	45	3111	3111	3140	1116	35	6	3	0	1029425	0.106	100000.000	100000.000	0.000	0.000	0.000	0.000	0.000	16.610	5	147	5	147	316	2384	100	120	"empty"
-75	0	0	2	4	7	"empty"	"empty"	8200	8640	200	2967	3079	663	21	2973	2973	3098	1049	33	4	1	0	973029	-0.018	100000.000	100000.000	0.000	0.000	0.000	0.000	0.000	16.610	-6	106	-6	106	316	2384	100	121	"empty"
-75	0	0	2	5	7	"empty"	"empty"	8700	8640	200	2831	3007	1220	40	2831	2831	3071	1340	43	2	1	0	950332	-0.048	0.000	100000.000	0.000	0.000	0.000	0.000	0.000	Error	0	176	0	176	316	2384	100	122	"empty"
-75	0	0	2	6	7	"empty"	"empty"	9200	8640	200	2863	3063	1266	41	2859	2859	3044	1133	37	4	2	0	967791	0.017	100000.000	100000.000	0.000	0.000	0.000	0.000	0.000	16.610	4	204	4	204	316	2384	100	123	"empty"
0	0	0	2	7	7	"GLQAWPG-pS-AIPQFLG_GLQAWPGEAIPQFLG_20vs80"	"GLQAWPG-pS-AIPQFLG_GLQAWPGEAIPQFLG_20vs80"	9700	8650	110	4604	5106	2086	40	2993	2993	3201	1706	53	43	13	0	408461	1.117	100000.000	100000.000	0.000	0.000	0.000	0.000	0.000	16.610	1611	2113	1611	2113	80	656	100	124	"GLQAWPG-pS-AIPQFLG_GLQAWPGEAIPQFLG_20vs80"
0	0	0	2	8	7	"GLQAWPG-pS-AIPQFLG_GLQAWPGEAIPQFLG_20vs80"	"GLQAWPG-pS-AIPQFLG_GLQAWPGEAIPQFLG_20vs80"	10200	8660	110	4200	4401	1181	26	3020	3020	3073	773	25	68	38	0	352089	1.718	100000.000	100000.000	0.000	0.000	0.000	0.000	0.000	16.610	1180	1381	1180	1381	80	656	100	125	"GLQAWPG-pS-AIPQFLG_GLQAWPGEAIPQFLG_20vs80"
0	0	0	2	9	7	"GLQAWPG-pS-AIPQFLG_GLQAWPGEAIPQFLG_20vs80"	"GLQAWPG-pS-AIPQFLG_GLQAWPGEAIPQFLG_20vs80"	10700	8660	110	4403	4833	2077	42	3077	3077	3087	580	18	75	60	0	386609	3.010	100000.000	100000.000	0.000	0.000	0.000	0.000	0.000	16.610	1326	1756	1326	1756	80	656	100	126	"GLQAWPG-pS-AIPQFLG_GLQAWPGEAIPQFLG_20vs80"
0	0	0	3	1	1	"JAK1"	"P23458"	11170	4800	200	2984	2967	299	10	2952	2952	2951	1008	34	0	0	0	937661	0.016	100000.000	100000.000	0.000	0.000	0.000	0.000	0.000	16.610	32	15	32	15	316	2384	100	127	"Y220"
0	0	0	3	2	1	"JAK1"	"P23458"	11680	4810	70	3291	3289	234	7	3107	3107	3102	204	6	43	9	0	105233	0.917	100000.000	100000.000	0.000	0.000	0.000	0.000	0.000	16.610	184	182	184	182	32	236	100	128	"Y220"
0	0	0	3	3	1	"JAK1"	"P23458"	12180	4800	200	3134	3130	193	6	3066	3066	3064	193	6	27	5	0	989076	0.342	100000.000	100000.000	0.000	0.000	0.000	0.000	0.000	16.610	68	64	68	64	316	2384	100	129	"Y220"
0	0	0	3	4	1	"Jun "	"P05412"	12680	4800	200	3126	3123	254	8	3058	3058	3060	406	13	9	0	0	986986	0.155	100000.000	100000.000	0.000	0.000	0.000	0.000	0.000	16.610	68	65	68	65	316	2384	100	130	"S243"
0	0	0	3	5	1	"Jun "	"P05412"	13180	4800	200	3217	3179	284	8	3135	3135	3146	408	12	8	0	0	1004515	0.081	100000.000	100000.000	0.000	0.000	0.000	0.000	0.000	16.610	82	44	82	44	316	2384	100	131	"S243"
0	0	0	3	6	1	"Jun "	"P05412"	13690	4810	200	3090	3120	760	24	3057	3057	3073	555	18	2	0	0	985887	0.085	100000.000	100000.000	0.000	0.000	0.000	0.000	0.000	16.610	33	63	33	63	316	2384	100	132	"S243"
0	0	0	3	7	1	"Kit "	"P10721"	14200	4810	80	3652	3934	1601	40	2908	2908	2952	351	11	86	51	0	204552	2.798	100000.000	100000.000	0.000	0.000	0.000	0.000	0.000	16.610	744	1026	744	1026	52	340	100	133	"Y568/70"
0	0	0	3	8	1	"Kit "	"P10721"	14690	4810	130	3036	3133	431	13	2833	2833	2879	1070	37	6	0	0	375967	0.237	100000.000	100000.000	0.000	0.000	0.000	0.000	0.000	16.610	203	300	203	300	120	940	100	134	"Y568/70"
0	0	0	3	9	1	"Kit "	"P10721"	15190	4810	200	2657	2721	266	9	2666	2666	2695	245	9	18	8	0	859807	0.106	100000.000	100000.000	0.000	0.000	0.000	0.000	0.000	16.610	-9	55	-9	55	316	2384	100	135	"Y568/70"
0	0	0	3	1	2	"Mlk3"	"Q16584"	11180	5450	90	4216	4357	906	20	3065	3065	3057	541	17	86	55	0	226573	2.403	100000.000	100000.000	0.000	0.000	0.000	0.000	0.000	16.610	1151	1292	1151	1292	52	420	100	136	"S281"
0	0	0	3	2	2	"Mlk3"	"Q16584"	11660	5430	120	3959	4000	651	16	3126	3126	3136	463	14	73	44	0	480029	1.866	100000.000	100000.000	0.000	0.000	0.000	0.000	0.000	16.610	833	874	833	874	120	820	100	137	"S281"
0	0	0	3	3	2	"Mlk3"	"Q16584"	12180	5430	100	4370	4605	1131	24	3186	3186	3207	233	7	97	93	0	368367	6.000	100000.000	100000.000	0.000	0.000	0.000	0.000	0.000	16.610	1184	1419	1184	1419	80	560	100	138	"S281"
0	0	0	3	4	2	"NFAT2 "	"O95644"	12670	5430	110	4021	4297	1863	43	3218	3218	3247	329	10	83	66	0	343726	3.191	100000.000	100000.000	0.000	0.000	0.000	0.000	0.000	16.610	803	1079	803	1079	80	656	100	139	"S172"
0	0	0	3	5	2	"NFAT2 "	"O95644"	13180	5430	90	4926	5598	2300	41	3207	3207	3221	381	11	98	88	0	291074	6.239	100000.000	100000.000	0.000	0.000	0.000	0.000	0.000	16.610	1719	2391	1719	2391	52	420	100	140	"S172"
0	0	0	3	6	2	"NFAT2 "	"O95644"	13660	5440	90	4348	4529	1253	27	3143	3143	3210	796	24	65	34	0	235526	1.657	100000.000	100000.000	0.000	0.000	0.000	0.000	0.000	16.610	1205	1386	1205	1386	52	420	100	141	"S172"
0	0	0	3	7	2	"PI3-kinase p85 subunit beta"	"O00459"	14180	5450	80	5496	5507	1994	36	3062	3062	3185	1268	39	76	46	0	286374	1.831	100000.000	100000.000	0.000	0.000	0.000	0.000	0.000	16.610	2434	2445	2434	2445	52	340	100	142	"Y464"
0	0	0	3	8	2	"PI3-kinase p85 subunit beta"	"O00459"	14700	5430	160	2984	3761	1966	52	2874	2874	3018	753	24	23	21	0	782385	0.987	100000.000	100000.000	0.000	0.000	0.000	0.000	0.000	16.610	110	887	110	887	208	1512	100	143	"Y464"
0	0	0	3	9	2	"PI3-kinase p85 subunit beta"	"O00459"	15190	5450	140	2932	3622	1652	45	2686	2686	2847	799	28	28	23	0	565038	0.970	100000.000	100000.000	0.000	0.000	0.000	0.000	0.000	16.610	246	936	246	936	156	1140	100	144	"Y464"
0	0	0	3	1	3	"p47phox "	"P14598"	11160	6060	200	3004	3208	1235	38	3136	3136	3267	1353	41	5	2	0	1013653	-0.044	100000.000	100000.000	0.000	0.000	0.000	0.000	0.000	16.610	-132	72	-132	72	316	2384	100	145	"S370"
0	0	0	3	2	3	"p47phox "	"P14598"	11660	6060	200	3193	3593	2153	59	3188	3188	3410	1340	39	10	6	0	1135326	0.137	100000.000	100000.000	0.000	0.000	0.000	0.000	0.000	16.610	5	405	5	405	316	2384	100	146	"S370"
0	0	0	3	3	3	"p47phox "	"P14598"	12180	6050	110	3230	3628	1282	35	3207	3207	3375	798	23	17	8	0	290214	0.317	100000.000	100000.000	0.000	0.000	0.000	0.000	0.000	16.610	23	421	23	421	80	656	100	147	"S370"
0	0	0	3	4	3	"PDGFRb"	"P09619"	12650	6060	140	3511	3741	983	26	3210	3210	3317	690	20	21	12	0	583531	0.614	100000.000	100000.000	0.000	0.000	0.000	0.000	0.000	16.610	301	531	301	531	156	1140	100	148	"Y716"
0	0	0	3	5	3	"PDGFRb"	"P09619"	13170	6080	100	3713	4157	1700	40	3186	3186	3290	904	27	30	16	0	332529	0.959	100000.000	100000.000	0.000	0.000	0.000	0.000	0.000	16.610	527	971	527	971	80	560	100	149	"Y716"
0	0	0	3	6	3	"PDGFRb"	"P09619"	13670	6080	200	3186	3374	1172	34	3170	3170	3262	806	24	9	4	0	1066242	0.139	100000.000	100000.000	0.000	0.000	0.000	0.000	0.000	16.610	16	204	16	204	316	2384	100	150	"Y716"
0	0	0	3	7	3	"Rack1"	"P63244"	14170	6080	160	3745	4347	1898	43	3074	3074	3396	2844	83	10	3	0	904110	0.334	100000.000	100000.000	0.000	0.000	0.000	0.000	0.000	16.610	671	1273	671	1273	208	1512	100	151	"y246"
0	0	0	3	8	3	"Rack1"	"P63244"	14670	6090	190	3498	3808	1263	33	2904	2904	3067	900	29	29	12	0	974963	0.823	100000.000	100000.000	0.000	0.000	0.000	0.000	0.000	16.610	594	904	594	904	256	2088	100	152	"y246"
0	0	0	3	9	3	"Rack1"	"P63244"	15180	6100	150	3122	3338	738	22	2699	2699	2802	555	19	32	8	0	520773	0.966	100000.000	100000.000	0.000	0.000	0.000	0.000	0.000	16.610	423	639	423	639	156	1272	100	153	"y246"
0	0	0	3	1	4	"Sek1"	"P45985"	11150	6710	130	2972	3760	3658	97	3172	3172	3265	885	27	13	8	0	451241	0.559	100000.000	100000.000	0.000	0.000	0.000	0.000	0.000	16.610	-200	588	-200	588	120	940	100	154	"S80"
0	0	0	3	2	4	"Sek1"	"P45985"	11650	6720	200	3112	3360	1039	30	3266	3266	3479	1910	54	4	1	0	1061866	-0.062	100000.000	100000.000	0.000	0.000	0.000	0.000	0.000	16.610	-154	94	-154	94	316	2384	100	155	"S80"
0	0	0	3	3	4	"Sek1"	"P45985"	12170	6710	140	3012	3106	523	16	3272	3272	3324	394	11	7	3	0	484549	-0.553	100000.000	100000.000	0.000	0.000	0.000	0.000	0.000	16.610	-260	-166	-260	-166	156	1140	100	156	"S80"
0	0	0	3	4	4	"process-control__"	"GGSGGSGDYKDDDDK"	12680	6700	150	3326	3461	582	16	3234	3234	3285	398	12	25	12	0	539854	0.442	100000.000	100000.000	0.000	0.000	0.000	0.000	0.000	16.610	92	227	92	227	156	1272	100	157	"process-control__"
0	0	0	3	5	4	"process-control__"	"GGSGGSGDYKDDDDK"	13180	6720	70	4047	4130	820	19	3162	3162	3187	440	13	78	53	0	132145	2.143	100000.000	100000.000	0.000	0.000	0.000	0.000	0.000	16.610	885	968	885	968	32	236	100	158	"process-control__"
0	0	0	3	6	4	"process-control__"	"GGSGGSGDYKDDDDK"	13670	6730	90	3769	3994	1168	29	3172	3172	3235	808	24	38	13	0	207694	0.939	100000.000	100000.000	0.000	0.000	0.000	0.000	0.000	16.610	597	822	597	822	52	420	100	159	"process-control__"
0	0	0	3	7	4	"TAB1"	"Q15750"	14170	6730	200	3107	3252	723	22	3023	3023	3113	598	19	13	5	0	1027694	0.232	100000.000	100000.000	0.000	0.000	0.000	0.000	0.000	16.610	84	229	84	229	316	2384	100	160	"S423"
0	0	0	3	8	4	"TAB1"	"Q15750"	14680	6740	130	3093	3173	494	15	2860	2860	2939	504	17	20	5	0	380743	0.464	100000.000	100000.000	0.000	0.000	0.000	0.000	0.000	16.610	233	313	233	313	120	940	100	161	"S423"
0	0	0	3	9	4	"TAB1"	"Q15750"	15170	6730	110	2959	3187	1018	31	2657	2657	2739	572	20	16	8	0	254972	0.783	100000.000	100000.000	0.000	0.000	0.000	0.000	0.000	16.610	302	530	302	530	80	656	100	162	"S423"
0	0	0	3	1	5	"4E-BP1 "	"Q13541"	11180	7370	130	3513	3581	771	21	3155	3155	3266	1264	38	5	2	0	429721	0.249	100000.000	100000.000	0.000	0.000	0.000	0.000	0.000	16.610	358	426	358	426	120	940	100	163	"T46"
0	0	0	3	2	5	"4E-BP1 "	"Q13541"	11670	7390	140	3596	3749	704	18	3227	3227	3345	835	24	19	4	0	584864	0.484	100000.000	100000.000	0.000	0.000	0.000	0.000	0.000	16.610	369	522	369	522	156	1140	100	164	"T46"
0	0	0	3	3	5	"4E-BP1 "	"Q13541"	12170	7370	110	3769	3812	280	7	3259	3259	3299	355	10	80	18	0	304946	1.445	100000.000	100000.000	0.000	0.000	0.000	0.000	0.000	16.610	510	553	510	553	80	656	100	165	"T46"
0	0	0	3	4	5	"Akt1"	"P31749"	12670	7360	200	3294	3343	438	13	3253	3253	3302	426	12	10	4	0	1056370	0.096	100000.000	100000.000	0.000	0.000	0.000	0.000	0.000	16.610	41	90	41	90	316	2384	100	166	"T450"
0	0	0	3	5	5	"Akt1"	"P31749"	13180	7350	140	3430	3536	597	16	3298	3298	3303	441	13	17	5	0	551589	0.528	100000.000	100000.000	0.000	0.000	0.000	0.000	0.000	16.610	132	238	132	238	156	1140	100	167	"T450"
0	0	0	3	6	5	"Akt1"	"P31749"	13680	7370	130	3432	3474	564	16	3185	3185	3216	546	16	22	5	0	416884	0.473	100000.000	100000.000	0.000	0.000	0.000	0.000	0.000	16.610	247	289	247	289	120	940	100	168	"T450"
0	0	0	3	7	5	"Bax"	"Q07812"	14170	7370	110	4580	4843	1404	28	3108	3108	3136	388	12	96	87	0	387456	4.399	100000.000	100000.000	0.000	0.000	0.000	0.000	0.000	16.610	1472	1735	1472	1735	80	656	100	169	"S163"
0	0	0	3	8	5	"Bax"	"Q07812"	14670	7370	100	4419	4548	822	18	2999	2999	3025	386	12	93	90	0	363807	3.946	100000.000	100000.000	0.000	0.000	0.000	0.000	0.000	16.610	1420	1549	1420	1549	80	560	100	170	"S163"
0	0	0	3	9	5	"Bax"	"Q07812"	15180	7380	100	3984	4592	1969	42	2757	2757	2871	685	23	75	47	0	367376	2.512	100000.000	100000.000	0.000	0.000	0.000	0.000	0.000	16.610	1227	1835	1227	1835	80	560	100	171	"S163"
0	0	0	3	1	6	"CFTR"	"P13569"	11150	8020	150	3570	3655	722	19	3109	3109	3179	943	29	14	8	0	570179	0.505	100000.000	100000.000	0.000	0.000	0.000	0.000	0.000	16.610	461	546	461	546	156	1272	100	172	"S813"
0	0	0	3	2	6	"CFTR"	"P13569"	11670	8020	150	3646	3962	1246	31	3197	3197	3326	1190	35	17	6	0	618144	0.534	100000.000	100000.000	0.000	0.000	0.000	0.000	0.000	16.610	449	765	449	765	156	1272	100	173	"S813"
0	0	0	3	3	6	"CFTR"	"P13569"	12150	8020	120	3486	3596	508	14	3177	3177	3221	433	13	30	10	0	431570	0.866	100000.000	100000.000	0.000	0.000	0.000	0.000	0.000	16.610	309	419	309	419	120	820	100	174	"S813"
0	0	0	3	4	6	"Crk "	"P46108"	12660	8020	200	3166	3296	655	19	3177	3177	3213	484	15	12	6	0	1041640	0.171	100000.000	100000.000	0.000	0.000	0.000	0.000	0.000	16.610	-11	119	-11	119	316	2384	100	175	"Y108"
0	0	0	3	5	6	"Crk "	"P46108"	13160	8020	200	3153	3188	499	15	3178	3178	3192	516	16	9	4	0	1007435	-0.008	100000.000	100000.000	0.000	0.000	0.000	0.000	0.000	16.610	-25	10	-25	10	316	2384	100	176	"Y108"
0	0	0	3	6	6	"Crk "	"P46108"	13660	8020	200	3117	3282	970	29	3092	3092	3135	555	17	10	6	0	1037155	0.265	100000.000	100000.000	0.000	0.000	0.000	0.000	0.000	16.610	25	190	25	190	316	2384	100	177	"Y108"
0	0	0	3	7	6	"EGFR"	"P00533"	14170	8010	90	3716	3761	561	14	3051	3051	3052	345	11	75	46	0	195554	2.055	100000.000	100000.000	0.000	0.000	0.000	0.000	0.000	16.610	665	710	665	710	52	420	100	178	"S1070"
0	0	0	3	8	6	"EGFR"	"P00533"	14670	8020	100	3453	3531	587	16	2937	2937	2971	349	11	68	26	0	282519	1.605	100000.000	100000.000	0.000	0.000	0.000	0.000	0.000	16.610	516	594	516	594	80	560	100	179	"S1070"
0	0	0	3	9	6	"EGFR"	"P00533"	15170	8040	120	3248	3547	987	27	2788	2788	2856	465	16	49	25	0	425629	1.486	100000.000	100000.000	0.000	0.000	0.000	0.000	0.000	16.610	460	759	460	759	120	820	100	180	"S1070"
-75	0	0	3	1	7	"empty"	"empty"	11160	8650	200	3050	3180	803	25	3105	3105	3178	862	27	6	3	0	1004763	0.002	100000.000	100000.000	0.000	0.000	0.000	0.000	0.000	16.610	-55	75	-55	75	316	2384	100	181	"empty"
-75	0	0	3	2	7	"empty"	"empty"	11660	8650	200	3160	3270	748	22	3174	3174	3406	2587	75	2	0	0	1033253	-0.053	100000.000	100000.000	0.000	0.000	0.000	0.000	0.000	16.610	-14	96	-14	96	316	2384	100	182	"empty"
-75	0	0	3	3	7	"empty"	"empty"	12160	8650	200	3071	3090	321	10	3158	3158	3204	456	14	2	1	0	976382	-0.250	100000.000	100000.000	0.000	0.000	0.000	0.000	0.000	16.610	-87	-68	-87	-68	316	2384	100	183	"empty"
-75	0	0	3	4	7	"empty"	"empty"	12660	8650	200	3077	3126	478	15	3153	3153	3178	460	14	4	2	0	987704	-0.113	100000.000	100000.000	0.000	0.000	0.000	0.000	0.000	16.610	-76	-27	-76	-27	316	2384	100	184	"empty"
-75	0	0	3	5	7	"empty"	"empty"	13160	8650	200	3097	3094	489	15	3154	3154	3187	675	21	2	1	0	977778	-0.138	100000.000	100000.000	0.000	0.000	0.000	0.000	0.000	16.610	-57	-60	-57	-60	316	2384	100	185	"empty"
-75	0	0	3	6	7	"empty"	"empty"	13660	8650	200	3087	3136	763	24	3055	3055	3083	435	14	7	3	0	990953	0.122	100000.000	100000.000	0.000	0.000	0.000	0.000	0.000	16.610	32	81	32	81	316	2384	100	186	"empty"
0	0	0	3	7	7	"GLQAWPG-pS-AIPQFLG_100"	"GLQAWPG-pS-AIPQFLG_100"	14170	8660	80	7713	7336	1711	23	2983	2983	3040	413	13	94	92	0	381462	10.402	100000.000	100000.000	0.000	0.000	0.000	0.000	0.000	16.610	4730	4353	4730	4353	52	340	100	187	"GLQAWPG-pS-AIPQFLG_100"
0	0	0	3	8	7	"GLQAWPG-pS-AIPQFLG_100"	"GLQAWPG-pS-AIPQFLG_100"	14670	8660	90	7485	7036	2325	33	2939	2939	3106	1091	35	84	82	0	365866	3.602	100000.000	100000.000	0.000	0.000	0.000	0.000	0.000	16.610	4546	4097	4546	4097	52	420	100	188	"GLQAWPG-pS-AIPQFLG_100"
0	0	0	3	9	7	"GLQAWPG-pS-AIPQFLG_100"	"GLQAWPG-pS-AIPQFLG_100"	15170	8660	80	7390	7032	1499	21	2765	2765	2817	440	15	96	94	0	365689	9.580	100000.000	100000.000	0.000	0.000	0.000	0.000	0.000	16.610	4625	4267	4625	4267	52	340	100	189	"GLQAWPG-pS-AIPQFLG_100"
0	0	0	4	1	1	"Bcl-2"	"P10415"	15670	4780	70	3104	3882	2330	60	2675	2675	2676	204	7	84	53	0	124235	5.912	100000.000	100000.000	0.000	0.000	0.000	0.000	0.000	16.610	429	1207	429	1207	32	236	100	190	"S87"
0	0	0	4	2	1	"Bcl-2"	"P10415"	16160	4770	200	2603	2711	560	20	2680	2680	2719	449	16	6	1	0	856579	-0.018	100000.000	100000.000	0.000	0.000	0.000	0.000	0.000	16.610	-77	31	-77	31	316	2384	100	191	"S87"
0	0	0	4	3	1	"Bcl-2"	"P10415"	16660	4770	200	2829	2841	237	8	2757	2757	2827	505	17	1	0	0	897831	0.028	100000.000	100000.000	0.000	0.000	0.000	0.000	0.000	16.610	72	84	72	84	316	2384	100	192	"S87"
0	0	0	4	4	1	"Casp3 "	"P42574"	17160	4770	110	7910	11248	7722	68	2843	2843	2859	316	11	96	96	0	899834	26.547	100000.000	100000.000	0.000	0.000	0.000	0.000	0.000	16.610	5067	8405	5067	8405	80	656	100	193	"S150"
0	0	0	4	5	1	"Casp3 "	"P42574"	17670	4780	120	10637	15862	13633	85	2873	2873	2929	734	25	95	91	2	1903409	17.620	100000.000	100000.000	0.000	0.000	0.000	0.000	0.000	16.610	7764	12989	7764	12989	120	820	100	194	"S150"
0	0	0	4	6	1	"Casp3 "	"P42574"	18160	4770	200	3392	9960	12371	124	2905	2905	5760	8620	149	23	14	0	3147427	0.487	100000.000	100000.000	0.000	0.000	0.000	0.000	0.000	16.610	487	7055	487	7055	316	2384	100	195	"S150"
0	0	0	4	7	1	"CD19"	"P15391"	18660	4770	200	2408	2553	774	30	2501	2501	5775	9477	164	0	0	0	806807	-0.340	100000.000	100000.000	0.000	0.000	0.000	0.000	0.000	16.610	-93	52	-93	52	316	2384	100	196	"Y500"
0	0	0	4	8	1	"CD19"	"P15391"	19160	4770	200	2554	4323	7824	180	2482	2482	6987	11657	166	3	1	1	1366074	-0.229	100000.000	100000.000	0.000	0.000	0.000	0.000	0.000	16.610	72	1841	72	1841	316	2384	100	197	"Y500"
0	0	0	4	9	1	"CD19"	"P15391"	19660	4770	200	2440	3168	2250	71	2462	2462	7080	12446	175	0	0	0	1001124	-0.314	100000.000	100000.000	0.000	0.000	0.000	0.000	0.000	16.610	-22	706	-22	706	316	2384	100	198	"Y500"
0	0	0	4	1	2	"EP300"	"Q09472"	15670	5400	200	2689	2881	956	33	2627	2627	2771	857	30	6	3	0	910297	0.128	100000.000	100000.000	0.000	0.000	0.000	0.000	0.000	16.610	62	254	62	254	316	2384	100	199	"S2366"
0	0	0	4	2	2	"EP300"	"Q09472"	16170	5410	100	2837	3450	1444	41	2559	2559	2784	930	33	23	17	0	275986	0.716	100000.000	100000.000	0.000	0.000	0.000	0.000	0.000	16.610	278	891	278	891	80	560	100	200	"S2366"
0	0	0	4	3	2	"EP300"	"Q09472"	16670	5390	200	2633	2774	686	24	2633	2633	2924	2475	84	1	0	0	876649	-0.061	0.000	100000.000	0.000	0.000	0.000	0.000	0.000	Error	0	141	0	141	316	2384	100	201	"S2366"
0	0	0	4	4	2	"fyn"	"P06241"	17170	5380	130	2756	2918	581	19	2651	2651	2761	555	20	18	5	0	350108	0.283	100000.000	100000.000	0.000	0.000	0.000	0.000	0.000	16.610	105	267	105	267	120	940	100	202	"Y531"
0	0	0	4	5	2	"fyn"	"P06241"	17660	5400	200	2754	2855	625	21	2706	2706	2816	728	25	5	2	0	902218	0.054	100000.000	100000.000	0.000	0.000	0.000	0.000	0.000	16.610	48	149	48	149	316	2384	100	203	"Y531"
0	0	0	4	6	2	"fyn"	"P06241"	18160	5400	200	2783	2875	661	22	2714	2714	2806	747	26	3	2	0	908466	0.092	100000.000	100000.000	0.000	0.000	0.000	0.000	0.000	16.610	69	161	69	161	316	2384	100	204	"Y531"
0	0	0	4	7	2	"Grb2"	"P62993"	18670	5410	80	3365	3472	597	17	2811	2811	2908	1555	53	7	0	0	180528	0.363	100000.000	100000.000	0.000	0.000	0.000	0.000	0.000	16.610	554	661	554	661	52	340	100	205	"Y209"
0	0	0	4	8	2	"Grb2"	"P62993"	19160	5400	200	2354	3931	5721	145	2344	2344	2626	1814	69	11	7	0	1242297	0.719	100000.000	100000.000	0.000	0.000	0.000	0.000	0.000	16.610	10	1587	10	1587	316	2384	100	206	"Y209"
0	0	0	4	9	2	"Grb2"	"P62993"	19660	5400	200	2272	2397	566	23	2213	2213	2979	4264	143	0	0	0	757506	-0.136	100000.000	100000.000	0.000	0.000	0.000	0.000	0.000	16.610	59	184	59	184	316	2384	100	207	"Y209"
0	0	0	4	1	3	"IKK-beta "	"O14920"	15670	6020	100	2889	2964	439	14	2651	2651	2807	714	25	11	3	0	237140	0.220	100000.000	100000.000	0.000	0.000	0.000	0.000	0.000	16.610	238	313	238	313	80	560	100	208	"Y188"
0	0	0	4	2	3	"IKK-beta "	"O14920"	16160	6040	110	2905	3724	3644	97	2637	2637	2751	807	29	16	8	0	297908	1.206	100000.000	100000.000	0.000	0.000	0.000	0.000	0.000	16.610	268	1087	268	1087	80	656	100	209	"Y188"
0	0	0	4	3	3	"IKK-beta "	"O14920"	16670	6050	200	2758	2897	609	21	2678	2678	2748	497	18	12	5	0	915388	0.300	100000.000	100000.000	0.000	0.000	0.000	0.000	0.000	16.610	80	219	80	219	316	2384	100	210	"Y188"
0	0	0	4	4	3	"IRAK1"	"P51617"	17180	6060	140	2591	2957	2469	83	2676	2676	2760	518	18	11	8	0	461224	0.380	100000.000	100000.000	0.000	0.000	0.000	0.000	0.000	16.610	-85	281	-85	281	156	1140	100	211	"T100"
0	0	0	4	5	3	"IRAK1"	"P51617"	17680	6050	200	2639	2661	422	15	2710	2710	2783	670	24	3	1	0	840783	-0.182	100000.000	100000.000	0.000	0.000	0.000	0.000	0.000	16.610	-71	-49	-71	-49	316	2384	100	212	"T100"
0	0	0	4	6	3	"IRAK1"	"P51617"	18180	6050	100	2611	2866	935	32	2715	2715	2773	304	10	18	11	0	229281	0.306	100000.000	100000.000	0.000	0.000	0.000	0.000	0.000	16.610	-104	151	-104	151	80	560	100	213	"T100"
0	0	0	4	7	3	"IRF-7 "	"Q92985"	18640	6030	110	2860	2889	379	13	2728	2728	2879	1678	58	1	0	0	231080	0.006	100000.000	100000.000	0.000	0.000	0.000	0.000	0.000	16.610	132	161	132	161	80	656	100	214	"S471"
0	0	0	4	8	3	"IRF-7 "	"Q92985"	19160	6040	200	2705	2770	364	13	2657	2657	2732	480	17	7	2	0	875450	0.079	100000.000	100000.000	0.000	0.000	0.000	0.000	0.000	16.610	48	113	48	113	316	2384	100	215	"S471"
0	0	0	4	9	3	"IRF-7 "	"Q92985"	19660	6040	200	2710	2933	1973	67	2576	2576	2756	2133	77	2	0	0	926949	0.083	100000.000	100000.000	0.000	0.000	0.000	0.000	0.000	16.610	134	357	134	357	316	2384	100	216	"S471"
0	0	0	4	1	4	"Lyn "	"P07948"	15660	6680	200	2679	2748	481	17	2617	2617	2716	617	22	4	1	0	868493	0.052	100000.000	100000.000	0.000	0.000	0.000	0.000	0.000	16.610	62	131	62	131	316	2384	100	217	"Y507"
0	0	0	4	2	4	"Lyn "	"P07948"	16160	6680	200	2585	2674	631	23	2569	2569	2668	631	23	4	1	0	845092	0.010	100000.000	100000.000	0.000	0.000	0.000	0.000	0.000	16.610	16	105	16	105	316	2384	100	218	"Y507"
0	0	0	4	3	4	"Lyn "	"P07948"	16670	6680	120	2727	2830	486	17	2678	2678	2766	526	19	5	3	0	339584	0.122	100000.000	100000.000	0.000	0.000	0.000	0.000	0.000	16.610	49	152	49	152	120	820	100	219	"Y507"
0	0	0	4	4	4	"MAVS"	"Q7Z434"	17150	6690	100	4148	4395	1472	33	2649	2649	2708	465	17	78	76	0	351622	3.628	100000.000	100000.000	0.000	0.000	0.000	0.000	0.000	16.610	1499	1746	1499	1746	80	560	100	220	"S233/4"
0	0	0	4	5	4	"MAVS"	"Q7Z434"	17660	6680	200	2754	3305	1404	42	2674	2674	2753	646	23	22	18	0	1044399	0.854	100000.000	100000.000	0.000	0.000	0.000	0.000	0.000	16.610	80	631	80	631	316	2384	100	221	"S233/4"
0	0	0	4	6	4	"MAVS"	"Q7Z434"	18160	6680	200	2864	3613	1694	46	2739	2739	2809	482	17	30	25	0	1141592	1.668	100000.000	100000.000	0.000	0.000	0.000	0.000	0.000	16.610	125	874	125	874	316	2384	100	222	"S233/4"
0	0	0	4	7	4	"Mek2"	"P36507"	18680	6680	110	3575	3844	1061	27	2734	2734	2802	600	21	72	22	0	307517	1.737	100000.000	100000.000	0.000	0.000	0.000	0.000	0.000	16.610	841	1110	841	1110	80	656	100	223	"s226"
0	0	0	4	8	4	"Mek2"	"P36507"	19150	6700	120	3625	3944	1078	27	2645	2645	2751	677	24	84	26	0	473314	1.762	100000.000	100000.000	0.000	0.000	0.000	0.000	0.000	16.610	980	1299	980	1299	120	820	100	224	"s226"
0	0	0	4	9	4	"Mek2"	"P36507"	19670	6690	120	3511	3992	1831	45	2487	2487	2584	612	23	83	32	0	479063	2.301	100000.000	100000.000	0.000	0.000	0.000	0.000	0.000	16.610	1024	1505	1024	1505	120	820	100	225	"s226"
0	0	0	4	1	5	"PKCE"	"Q02156"	15670	7330	130	5858	6290	2424	38	2703	2703	2782	443	15	89	88	0	754849	7.919	100000.000	100000.000	0.000	0.000	0.000	0.000	0.000	16.610	3155	3587	3155	3587	120	940	100	226	"T566"
0	0	0	4	2	5	"PKCE"	"Q02156"	16180	7330	160	5603	6175	3268	52	2671	2671	2811	636	22	74	69	0	1284337	5.289	100000.000	100000.000	0.000	0.000	0.000	0.000	0.000	16.610	2932	3504	2932	3504	208	1512	100	227	"T566"
0	0	0	4	3	5	"PKCE"	"Q02156"	16670	7340	150	6104	6561	2310	35	2706	2706	2822	626	22	93	91	0	1023539	5.973	100000.000	100000.000	0.000	0.000	0.000	0.000	0.000	16.610	3398	3855	3398	3855	156	1272	100	228	"T566"
0	0	0	4	4	5	"PTEN"	"P60484"	17160	7330	150	2813	3090	1052	34	2695	2695	2778	504	18	14	10	0	481978	0.619	100000.000	100000.000	0.000	0.000	0.000	0.000	0.000	16.610	118	395	118	395	156	1272	100	229	"Y240"
0	0	0	4	5	5	"PTEN"	"P60484"	17670	7320	200	2776	2963	734	24	2731	2731	2825	597	21	9	6	0	936343	0.231	100000.000	100000.000	0.000	0.000	0.000	0.000	0.000	16.610	45	232	45	232	316	2384	100	230	"Y240"
0	0	0	4	6	5	"PTEN"	"P60484"	18170	7320	200	2796	2969	858	28	2742	2742	2816	568	20	8	6	0	938186	0.269	100000.000	100000.000	0.000	0.000	0.000	0.000	0.000	16.610	54	227	54	227	316	2384	100	231	"Y240"
0	0	0	4	7	5	"Rab5A"	"P20339"	18670	7320	200	2669	2799	730	26	2667	2667	2759	620	22	5	2	0	884431	0.065	100000.000	100000.000	0.000	0.000	0.000	0.000	0.000	16.610	2	132	2	132	316	2384	100	232	"T202"
0	0	0	4	8	5	"Rab5A"	"P20339"	19160	7320	200	2651	2885	962	33	2594	2594	2720	1349	49	6	3	0	911699	0.122	100000.000	100000.000	0.000	0.000	0.000	0.000	0.000	16.610	57	291	57	291	316	2384	100	233	"T202"
0	0	0	4	9	5	"Rab5A"	"P20339"	19680	7310	90	2601	2922	1156	39	2492	2492	2561	605	23	15	7	0	151918	0.597	100000.000	100000.000	0.000	0.000	0.000	0.000	0.000	16.610	109	430	109	430	52	420	100	234	"T202"
0	0	0	4	1	6	"STAT3 "	"P40763"	15660	7980	100	3253	3523	1203	34	2726	2726	2782	314	11	70	36	0	281876	2.360	100000.000	100000.000	0.000	0.000	0.000	0.000	0.000	16.610	527	797	527	797	80	560	100	235	"S727"
0	0	0	4	2	6	"STAT3 "	"P40763"	16170	7990	120	3193	3478	1009	29	2735	2735	2873	931	32	22	10	0	417306	0.650	100000.000	100000.000	0.000	0.000	0.000	0.000	0.000	16.610	458	743	458	743	120	820	100	236	"S727"
0	0	0	4	3	6	"STAT3 "	"P40763"	16670	7990	130	3155	3320	738	22	2764	2764	3001	1969	65	5	0	0	398446	0.162	100000.000	100000.000	0.000	0.000	0.000	0.000	0.000	16.610	391	556	391	556	120	940	100	237	"S727"
0	0	0	4	4	6	"STAT6 "	"P42226"	17150	7970	160	3095	3306	902	27	2726	2726	2828	701	24	25	9	0	687749	0.682	100000.000	100000.000	0.000	0.000	0.000	0.000	0.000	16.610	369	580	369	580	208	1512	100	238	"Y641"
0	0	0	4	5	6	"STAT6 "	"P42226"	17670	7980	140	2917	3478	1447	41	2737	2737	2826	728	25	29	16	0	542552	0.896	100000.000	100000.000	0.000	0.000	0.000	0.000	0.000	16.610	180	741	180	741	156	1140	100	239	"Y641"
0	0	0	4	6	6	"STAT6 "	"P42226"	18180	7970	150	2958	3351	1247	37	2701	2701	2782	596	21	24	12	0	522720	0.955	100000.000	100000.000	0.000	0.000	0.000	0.000	0.000	16.610	257	650	257	650	156	1272	100	240	"Y641"
0	0	0	4	7	6	"Catalase"	"Q14790"	18660	7990	170	4860	5658	2396	42	2766	2766	2844	548	19	95	92	0	1176919	5.135	100000.000	100000.000	0.000	0.000	0.000	0.000	0.000	16.610	2094	2892	2094	2892	208	1660	100	241	"Y448"
0	0	0	4	8	6	"Catalase"	"Q14790"	19160	8000	170	4747	5751	2845	49	2622	2622	2777	1018	36	94	54	0	1196231	2.921	100000.000	100000.000	0.000	0.000	0.000	0.000	0.000	16.610	2125	3129	2125	3129	208	1660	100	242	"Y448"
0	0	0	4	9	6	"Catalase"	"Q14790"	19660	7990	160	5437	6861	3844	56	2574	2574	2714	860	31	95	94	0	1427006	4.822	100000.000	100000.000	0.000	0.000	0.000	0.000	0.000	16.610	2863	4287	2863	4287	208	1512	100	243	"Y448"
-75	0	0	4	1	7	"empty"	"empty"	15660	8610	200	2713	2732	326	11	2703	2703	2781	523	18	2	1	0	863272	-0.094	100000.000	100000.000	0.000	0.000	0.000	0.000	0.000	16.610	10	29	10	29	316	2384	100	244	"empty"
-75	0	0	4	2	7	"empty"	"empty"	16160	8610	200	2661	2801	737	26	2705	2705	2790	634	22	6	3	0	884981	0.017	100000.000	100000.000	0.000	0.000	0.000	0.000	0.000	16.610	-44	96	-44	96	316	2384	100	245	"empty"
-75	0	0	4	3	7	"empty"	"empty"	16660	8610	200	2704	2822	636	22	2709	2709	2773	526	18	5	3	0	891637	0.093	100000.000	100000.000	0.000	0.000	0.000	0.000	0.000	16.610	-5	113	-5	113	316	2384	100	246	"empty"
-75	0	0	4	4	7	"empty"	"empty"	17160	8610	200	2719	2786	363	13	2733	2733	2814	569	20	4	1	0	880487	-0.049	100000.000	100000.000	0.000	0.000	0.000	0.000	0.000	16.610	-14	53	-14	53	316	2384	100	247	"empty"
-75	0	0	4	5	7	"empty"	"empty"	17660	8610	200	2756	2844	593	20	2761	2761	2892	910	31	2	1	0	898671	-0.053	100000.000	100000.000	0.000	0.000	0.000	0.000	0.000	16.610	-5	83	-5	83	316	2384	100	248	"empty"
-75	0	0	4	6	7	"empty"	"empty"	18160	8610	200	2731	2866	850	29	2733	2733	2905	1563	53	2	0	0	905560	-0.025	100000.000	100000.000	0.000	0.000	0.000	0.000	0.000	16.610	-2	133	-2	133	316	2384	100	249	"empty"
0	0	0	4	7	7	"Control-Spot"	"Human_IgG"	18650	8600	210	3905	4294	2464	57	2760	2760	2938	1083	36	53	16	0	1357012	1.252	100000.000	100000.000	0.000	0.000	0.000	0.000	0.000	16.610	1145	1534	1145	1534	316	2572	100	250	"Control-Spot"
0	0	0	4	8	7	"Control-Spot"	"Human_IgG"	19160	8630	190	3991	4669	2645	56	2709	2709	2987	1307	43	48	14	0	1195142	1.287	100000.000	100000.000	0.000	0.000	0.000	0.000	0.000	16.610	1282	1960	1282	1960	256	2088	100	251	"Control-Spot"
0	0	0	4	9	7	"Control-Spot"	"Human_IgG"	19660	8600	220	3936	4170	2015	48	2713	2713	2956	1119	37	55	15	0	1634573	1.085	100000.000	100000.000	0.000	0.000	0.000	0.000	0.000	16.610	1223	1457	1223	1457	392	2896	100	252	"Control-Spot"
0	0	0	5	1	1	"Akt1"	"P31749"	2190	9290	160	3400	4793	4045	84	2867	2867	3184	2097	65	21	12	0	996903	0.767	100000.000	100000.000	0.000	0.000	0.000	0.000	0.000	16.610	533	1926	533	1926	208	1512	100	253	"T308"
0	0	0	5	2	1	"Akt1"	"P31749"	2670	9300	170	3410	4781	4713	98	2811	2811	3047	1597	52	29	14	0	994467	1.086	100000.000	100000.000	0.000	0.000	0.000	0.000	0.000	16.610	599	1970	599	1970	208	1660	100	254	"T308"
0	0	0	5	3	1	"Akt1"	"P31749"	3180	9290	110	4762	6264	4181	66	2849	2849	3095	1367	44	67	32	0	501148	2.318	100000.000	100000.000	0.000	0.000	0.000	0.000	0.000	16.610	1913	3415	1913	3415	80	656	100	255	"T308"
0	0	0	5	4	1	"A-Raf"	"P10398"	3670	9270	150	3353	4707	3276	69	3070	3070	3251	1449	44	30	19	0	734329	1.005	100000.000	100000.000	0.000	0.000	0.000	0.000	0.000	16.610	283	1637	283	1637	156	1272	100	256	"Y302"
0	0	0	5	5	1	"A-Raf"	"P10398"	4170	9300	170	3358	4562	3539	77	3123	3123	3219	1463	45	24	16	0	948945	0.918	100000.000	100000.000	0.000	0.000	0.000	0.000	0.000	16.610	235	1439	235	1439	208	1660	100	257	"Y302"
0	0	0	5	6	1	"A-Raf"	"P10398"	4670	9270	150	3446	4760	4262	89	3193	3193	3272	1253	38	28	18	0	742582	1.188	100000.000	100000.000	0.000	0.000	0.000	0.000	0.000	16.610	253	1567	253	1567	156	1272	100	258	"Y302"
0	0	0	5	7	1	"Cdk4"	"P11802"	5170	9290	100	3003	3123	762	24	3142	3142	3304	1740	52	3	1	0	249826	-0.104	100000.000	100000.000	0.000	0.000	0.000	0.000	0.000	16.610	-139	-19	-139	-19	80	560	100	259	"S150"
0	0	0	5	8	1	"Cdk4"	"P11802"	5660	9280	200	3143	3614	2760	76	3250	3250	3517	1671	47	4	3	0	1142135	0.058	100000.000	100000.000	0.000	0.000	0.000	0.000	0.000	16.610	-107	364	-107	364	316	2384	100	260	"S150"
0	0	0	5	9	1	"Cdk4"	"P11802"	6160	9280	200	3155	3508	1584	45	3231	3231	3554	1812	50	5	2	0	1108681	-0.025	100000.000	100000.000	0.000	0.000	0.000	0.000	0.000	16.610	-76	277	-76	277	316	2384	100	261	"S150"
0	0	0	5	1	2	"CREB "	"P16220"	2150	9900	170	3080	3570	1883	52	3005	3005	3196	1461	45	12	6	0	742656	0.256	100000.000	100000.000	0.000	0.000	0.000	0.000	0.000	16.610	75	565	75	565	208	1660	100	262	"S111"
0	0	0	5	2	2	"CREB "	"P16220"	2650	9910	200	2916	3213	1219	37	2885	2885	3128	1485	47	5	3	0	1015335	0.057	100000.000	100000.000	0.000	0.000	0.000	0.000	0.000	16.610	31	328	31	328	316	2384	100	263	"S111"
0	0	0	5	3	2	"CREB "	"P16220"	3150	9910	200	2960	3257	1068	32	2942	2942	3216	1570	48	5	2	0	1029222	0.026	100000.000	100000.000	0.000	0.000	0.000	0.000	0.000	16.610	18	315	18	315	316	2384	100	264	"S111"
0	0	0	5	4	2	"DVL1"	"O14640"	3650	9910	200	3069	3228	918	28	3066	3066	3329	1889	56	3	1	0	1020046	-0.053	100000.000	100000.000	0.000	0.000	0.000	0.000	0.000	16.610	3	162	3	162	316	2384	100	265	"S679"
0	0	0	5	5	2	"DVL1"	"O14640"	4140	9920	180	3219	3713	3333	89	3184	3184	3324	1936	58	5	3	0	950411	0.201	100000.000	100000.000	0.000	0.000	0.000	0.000	0.000	16.610	35	529	35	529	256	1924	100	266	"S679"
0	0	0	5	6	2	"DVL1"	"O14640"	4670	9930	130	3380	3979	2928	73	3188	3188	3332	1745	52	10	8	0	477463	0.371	100000.000	100000.000	0.000	0.000	0.000	0.000	0.000	16.610	192	791	192	791	120	940	100	267	"S679"
0	0	0	5	7	2	"IFNAR1 "	"P17181"	5160	9920	200	3210	3517	2892	82	3215	3215	3422	1918	56	3	1	0	1111348	0.050	100000.000	100000.000	0.000	0.000	0.000	0.000	0.000	16.610	-5	302	-5	302	316	2384	100	268	"Y466"
0	0	0	5	8	2	"IFNAR1 "	"P17181"	5650	9920	180	3310	3610	1285	35	3249	3249	3583	1687	47	7	2	0	924273	0.016	100000.000	100000.000	0.000	0.000	0.000	0.000	0.000	16.610	61	361	61	361	256	1924	100	269	"Y466"
0	0	0	5	9	2	"IFNAR1 "	"P17181"	6140	9910	200	3244	3466	1371	39	3260	3260	3562	1602	44	4	1	0	1095168	-0.060	100000.000	100000.000	0.000	0.000	0.000	0.000	0.000	16.610	-16	206	-16	206	316	2384	100	270	"Y466"
0	0	0	5	1	3	"Jak1 "	"P23458"	2190	10570	170	3418	5067	4559	89	2953	2953	3639	4724	129	13	6	0	1053951	0.302	100000.000	100000.000	0.000	0.000	0.000	0.000	0.000	16.610	465	2114	465	2114	208	1660	100	271	"Y1034"
0	0	0	5	2	3	"Jak1 "	"P23458"	2680	10560	200	2987	3852	2622	68	2830	2830	3069	1308	42	20	9	0	1217311	0.599	100000.000	100000.000	0.000	0.000	0.000	0.000	0.000	16.610	157	1022	157	1022	316	2384	100	272	"Y1034"
0	0	0	5	3	3	"Jak1 "	"P23458"	3170	10560	200	3174	4638	3800	81	2943	2943	3293	1733	52	26	15	0	1465608	0.776	100000.000	100000.000	0.000	0.000	0.000	0.000	0.000	16.610	231	1695	231	1695	316	2384	100	273	"Y1034"
0	0	0	5	4	3	"Jun "	"P05412"	3670	10560	150	2890	3535	2534	71	3090	3090	3364	1962	58	10	5	0	551396	0.087	100000.000	100000.000	0.000	0.000	0.000	0.000	0.000	16.610	-200	445	-200	445	156	1272	100	274	"S63"
0	0	0	5	5	3	"Jun "	"P05412"	4170	10560	200	2863	3648	2912	79	3200	3200	3396	1979	58	10	6	0	1152746	0.127	100000.000	100000.000	0.000	0.000	0.000	0.000	0.000	16.610	-337	448	-337	448	316	2384	100	275	"S63"
0	0	0	5	6	3	"Jun "	"P05412"	4670	10560	200	2863	3346	2388	71	3263	3263	3564	2468	69	6	2	0	1057226	-0.088	100000.000	100000.000	0.000	0.000	0.000	0.000	0.000	16.610	-400	83	-400	83	316	2384	100	276	"S63"
0	0	0	5	7	3	"Lck"	"P06239"	5170	10560	200	3351	3967	3351	84	3318	3318	3545	2142	60	8	4	0	1253719	0.197	100000.000	100000.000	0.000	0.000	0.000	0.000	0.000	16.610	33	649	33	649	316	2384	100	277	"Y192"
0	0	0	5	8	3	"Lck"	"P06239"	5670	10560	200	3364	4257	3337	78	3328	3328	3747	3039	81	7	5	0	1345287	0.168	100000.000	100000.000	0.000	0.000	0.000	0.000	0.000	16.610	36	929	36	929	316	2384	100	278	"Y192"
0	0	0	5	9	3	"Lck"	"P06239"	6170	10560	200	3463	4199	3687	87	3317	3317	3748	2830	75	6	2	0	1326796	0.159	100000.000	100000.000	0.000	0.000	0.000	0.000	0.000	16.610	146	882	146	882	316	2384	100	279	"Y192"
0	0	0	5	1	4	"Mlk3"	"Q16584"	2170	11200	200	2767	2996	1044	34	2921	2921	3353	2634	78	2	1	0	946598	-0.136	100000.000	100000.000	0.000	0.000	0.000	0.000	0.000	16.610	-154	75	-154	75	316	2384	100	280	"T277"
0	0	0	5	2	4	"Mlk3"	"Q16584"	2670	11200	200	2723	3064	1719	56	2826	2826	3201	2222	69	4	1	0	968087	-0.062	100000.000	100000.000	0.000	0.000	0.000	0.000	0.000	16.610	-103	238	-103	238	316	2384	100	281	"T277"
0	0	0	5	3	4	"Mlk3"	"Q16584"	3160	11200	200	2815	3376	2520	74	2891	2891	3373	2814	83	5	2	0	1066898	0.001	100000.000	100000.000	0.000	0.000	0.000	0.000	0.000	16.610	-76	485	-76	485	316	2384	100	282	"T277"
0	0	0	5	4	4	"NFAT2 "	"O95644"	3670	11220	110	3765	4829	4079	84	3028	3028	3259	1998	61	25	8	0	386332	0.786	100000.000	100000.000	0.000	0.000	0.000	0.000	0.000	16.610	737	1801	737	1801	80	656	100	283	"S245"
0	0	0	5	5	4	"NFAT2 "	"O95644"	4160	11210	140	3431	4139	3076	74	3196	3196	3395	1800	53	12	7	0	645725	0.413	100000.000	100000.000	0.000	0.000	0.000	0.000	0.000	16.610	235	943	235	943	156	1140	100	284	"S245"
0	0	0	5	6	4	"NFAT2 "	"O95644"	4650	11210	170	3361	4166	3110	74	3217	3217	3425	1827	53	15	6	0	866616	0.406	100000.000	100000.000	0.000	0.000	0.000	0.000	0.000	16.610	144	949	144	949	208	1660	100	285	"S245"
0	0	0	5	7	4	"PI3-kinase p85 subunit beta"	"O00459"	5170	11180	160	3480	5318	5153	96	3257	3257	3503	2042	58	21	15	0	1106150	0.889	100000.000	100000.000	0.000	0.000	0.000	0.000	0.000	16.610	223	2061	223	2061	208	1512	100	286	"Y605"
0	0	0	5	8	4	"PI3-kinase p85 subunit beta"	"O00459"	5670	11210	100	5300	7365	5134	69	3266	3266	3643	1732	47	56	33	0	589195	2.149	100000.000	100000.000	0.000	0.000	0.000	0.000	0.000	16.610	2034	4099	2034	4099	80	560	100	287	"Y605"
0	0	0	5	9	4	"PI3-kinase p85 subunit beta"	"O00459"	6160	11210	120	3843	5872	5490	93	3283	3283	3732	2431	65	23	12	0	704602	0.880	100000.000	100000.000	0.000	0.000	0.000	0.000	0.000	16.610	560	2589	560	2589	120	820	100	288	"Y605"
0	0	0	5	1	5	"PDGFRb"	"P09619"	2170	11840	140	3191	3897	2502	64	3045	3045	3466	2730	78	9	5	0	607934	0.158	100000.000	100000.000	0.000	0.000	0.000	0.000	0.000	16.610	146	852	146	852	156	1140	100	289	"Y740"
0	0	0	5	2	5	"PDGFRb"	"P09619"	2660	11830	170	2996	4134	4537	109	2905	2905	3368	2601	77	9	4	0	859902	0.295	100000.000	100000.000	0.000	0.000	0.000	0.000	0.000	16.610	91	1229	91	1229	208	1660	100	290	"Y740"
0	0	0	5	3	5	"PDGFRb"	"P09619"	3160	11840	200	2976	3569	2826	79	2943	2943	3420	2255	65	6	2	0	1127896	0.066	100000.000	100000.000	0.000	0.000	0.000	0.000	0.000	16.610	33	626	33	626	316	2384	100	291	"Y740"
0	0	0	5	4	5	"Rack1"	"P63244"	3670	11850	170	3582	5005	4567	91	3051	3051	3530	2529	71	18	7	0	1040941	0.583	100000.000	100000.000	0.000	0.000	0.000	0.000	0.000	16.610	531	1954	531	1954	208	1660	100	292	"Y194"
0	0	0	5	5	5	"Rack1"	"P63244"	4160	11850	170	3818	5174	4567	88	3201	3201	3491	2294	65	20	12	0	1076200	0.734	100000.000	100000.000	0.000	0.000	0.000	0.000	0.000	16.610	617	1973	617	1973	208	1660	100	293	"Y194"
0	0	0	5	6	5	"Rack1"	"P63244"	4660	11850	170	3987	5467	3820	69	3234	3234	3428	1741	50	34	21	0	1137087	1.171	100000.000	100000.000	0.000	0.000	0.000	0.000	0.000	16.610	753	2233	753	2233	208	1660	100	294	"Y194"
0	0	0	5	7	5	"SEK1 "	"P45985"	5180	11820	210	3245	3955	3289	83	3311	3311	3567	1844	51	9	5	0	1249715	0.210	100000.000	100000.000	0.000	0.000	0.000	0.000	0.000	16.610	-66	644	-66	644	316	2572	100	295	"T261"
0	0	0	5	8	5	"SEK1 "	"P45985"	5660	11860	150	3220	4135	2712	65	3294	3294	3599	1724	47	16	8	0	644982	0.311	100000.000	100000.000	0.000	0.000	0.000	0.000	0.000	16.610	-74	841	-74	841	156	1272	100	296	"T261"
0	0	0	5	9	5	"SEK1 "	"P45985"	6150	11830	170	3157	3631	1540	42	3237	3237	3584	2007	55	8	3	0	755280	0.023	100000.000	100000.000	0.000	0.000	0.000	0.000	0.000	16.610	-80	394	-80	394	208	1660	100	297	"T261"
0	0	0	5	1	6	"Smad3 "	"P84022"	2180	12500	90	3717	4686	2949	62	2934	2934	3350	2406	71	23	9	0	243648	0.555	100000.000	100000.000	0.000	0.000	0.000	0.000	0.000	16.610	783	1752	783	1752	52	420	100	298	"S423"
0	0	0	5	2	6	"Smad3 "	"P84022"	2670	12520	130	3213	4168	3317	79	2821	2821	3084	1423	46	19	10	0	500101	0.762	100000.000	100000.000	0.000	0.000	0.000	0.000	0.000	16.610	392	1347	392	1347	120	940	100	299	"S423"
0	0	0	5	3	6	"Smad3 "	"P84022"	3160	12510	150	3249	4251	4180	98	2861	2861	3126	1291	41	17	7	0	663155	0.871	100000.000	100000.000	0.000	0.000	0.000	0.000	0.000	16.610	388	1390	388	1390	156	1272	100	300	"S423"
0	0	0	5	4	6	"TBK1 "	"Q9UHD2"	3670	12500	130	6969	8163	4157	50	3022	3022	3244	1443	44	92	76	0	979511	3.409	100000.000	100000.000	0.000	0.000	0.000	0.000	0.000	16.610	3947	5141	3947	5141	120	940	100	301	"S172"
0	0	0	5	5	6	"TBK1 "	"Q9UHD2"	4160	12500	120	6972	7927	4387	55	3214	3214	3303	1454	44	88	67	0	951204	3.180	100000.000	100000.000	0.000	0.000	0.000	0.000	0.000	16.610	3758	4713	3758	4713	120	820	100	302	"S172"
0	0	0	5	6	6	"TBK1 "	"Q9UHD2"	4660	12510	120	6867	7792	4084	52	3246	3246	3256	814	25	88	84	0	935077	5.572	100000.000	100000.000	0.000	0.000	0.000	0.000	0.000	16.610	3621	4546	3621	4546	120	820	100	303	"S172"
0	0	0	5	7	6	"TrKA"	"P04629"	5150	12510	180	4809	5928	4587	77	3351	3351	3577	2326	65	39	17	0	1517460	1.011	100000.000	100000.000	0.000	0.000	0.000	0.000	0.000	16.610	1458	2577	1458	2577	256	1924	100	304	"Y496"
0	0	0	5	8	6	"TrKA"	"P04629"	5660	12510	140	6546	7168	3637	50	3336	3336	3603	1457	40	77	58	0	1118270	2.447	100000.000	100000.000	0.000	0.000	0.000	0.000	0.000	16.610	3210	3832	3210	3832	156	1140	100	305	"Y496"
0	0	0	5	9	6	"TrKA"	"P04629"	6150	12520	140	6277	7178	4503	62	3327	3327	3602	1301	36	81	67	0	1119718	2.749	100000.000	100000.000	0.000	0.000	0.000	0.000	0.000	16.610	2950	3851	2950	3851	156	1140	100	306	"Y496"
-75	0	0	5	1	7	"empty"	"empty"	2160	13130	200	2898	2993	733	24	2864	2864	3063	1006	32	4	2	0	945944	-0.070	100000.000	100000.000	0.000	0.000	0.000	0.000	0.000	16.610	34	129	34	129	316	2384	100	307	"empty"
-75	0	0	5	2	7	"empty"	"empty"	2660	13130	200	2846	3065	1110	36	2853	2853	3018	1027	34	4	3	0	968613	0.046	100000.000	100000.000	0.000	0.000	0.000	0.000	0.000	16.610	-7	212	-7	212	316	2384	100	308	"empty"
-75	0	0	5	3	7	"empty"	"empty"	3160	13130	200	2903	3223	1788	55	2898	2898	3146	1382	43	6	3	0	1018408	0.056	100000.000	100000.000	0.000	0.000	0.000	0.000	0.000	16.610	5	325	5	325	316	2384	100	309	"empty"
-75	0	0	5	4	7	"empty"	"empty"	3660	13130	200	3079	3277	1222	37	3029	3029	3229	1332	41	6	3	0	1035627	0.036	100000.000	100000.000	0.000	0.000	0.000	0.000	0.000	16.610	50	248	50	248	316	2384	100	310	"empty"
-75	0	0	5	5	7	"empty"	"empty"	4160	13130	200	3126	3304	1573	47	3130	3130	3250	1291	39	4	2	0	1044162	0.042	100000.000	100000.000	0.000	0.000	0.000	0.000	0.000	16.610	-4	174	-4	174	316	2384	100	311	"empty"
-75	0	0	5	6	7	"empty"	"empty"	4660	13130	200	3219	3329	2065	62	3190	3190	3269	1394	42	3	2	0	1052015	0.043	100000.000	100000.000	0.000	0.000	0.000	0.000	0.000	16.610	29	139	29	139	316	2384	100	312	"empty"
-75	0	0	5	7	7	"empty"	"empty"	5160	13130	200	3287	3292	669	20	3280	3280	3411	1344	39	4	0	0	1040292	-0.089	100000.000	100000.000	0.000	0.000	0.000	0.000	0.000	16.610	7	12	7	12	316	2384	100	313	"empty"
-75	0	0	5	8	7	"empty"	"empty"	5660	13130	200	3315	3496	1155	33	3292	3292	3751	3658	97	1	0	0	1104880	-0.070	100000.000	100000.000	0.000	0.000	0.000	0.000	0.000	16.610	23	204	23	204	316	2384	100	314	"empty"
-75	0	0	5	9	7	"empty"	"empty"	6160	13130	200	3263	3460	1007	29	3263	3263	3465	1312	37	5	2	0	1093334	-0.004	0.000	100000.000	0.000	0.000	0.000	0.000	0.000	Error	0	197	0	197	316	2384	100	315	"empty"
0	0	0	6	1	1	"PLCG2"	"P16885"	6690	9290	120	3954	5820	5304	91	3203	3203	3419	1497	43	28	18	0	698365	1.604	100000.000	100000.000	0.000	0.000	0.000	0.000	0.000	16.610	751	2617	751	2617	120	820	100	316	"Y753"
0	0	0	6	2	1	"PLCG2"	"P16885"	7180	9300	170	3473	5083	4741	93	3147	3147	3213	1153	35	31	18	0	1057347	1.622	100000.000	100000.000	0.000	0.000	0.000	0.000	0.000	16.610	326	1936	326	1936	208	1660	100	317	"Y753"
0	0	0	6	3	1	"PLCG2"	"P16885"	7690	9300	140	3681	4750	3622	76	3175	3175	3220	1327	41	26	12	0	741006	1.153	100000.000	100000.000	0.000	0.000	0.000	0.000	0.000	16.610	506	1575	506	1575	156	1140	100	318	"Y753"
0	0	0	6	4	1	"pyk2"	"Q14289"	8200	9300	170	9890	10746	5187	48	2999	2999	3293	2650	80	87	71	0	2235066	2.812	100000.000	100000.000	0.000	0.000	0.000	0.000	0.000	16.610	6891	7747	6891	7747	208	1660	100	319	"Y402"
0	0	0	6	5	1	"pyk2"	"Q14289"	8710	9310	160	9420	10801	5788	53	2871	2871	3076	1266	41	92	91	0	2246579	6.102	100000.000	100000.000	0.000	0.000	0.000	0.000	0.000	16.610	6549	7930	6549	7930	208	1512	100	320	"Y402"
0	0	0	6	6	1	"pyk2"	"Q14289"	9210	9310	160	9078	11002	6730	61	2887	2887	3098	1178	38	92	92	0	2288333	6.710	100000.000	100000.000	0.000	0.000	0.000	0.000	0.000	16.610	6191	8115	6191	8115	208	1512	100	321	"Y402"
0	0	0	6	7	1	"STAM2"	"Q92783"	9700	9300	150	4640	5767	3750	65	2888	2888	3078	1217	39	77	28	0	899665	2.210	100000.000	100000.000	0.000	0.000	0.000	0.000	0.000	16.610	1752	2879	1752	2879	156	1272	100	322	"Y371"
0	0	0	6	8	1	"STAM2"	"Q92783"	10200	9300	150	4849	5924	3888	65	3050	3050	3169	1276	40	65	32	0	924090	2.159	100000.000	100000.000	0.000	0.000	0.000	0.000	0.000	16.610	1799	2874	1799	2874	156	1272	100	323	"Y371"
0	0	0	6	9	1	"STAM2"	"Q92783"	10710	9300	190	4708	6082	6328	104	3092	3092	3181	1084	34	67	36	0	1556952	2.676	100000.000	100000.000	0.000	0.000	0.000	0.000	0.000	16.610	1616	2990	1616	2990	256	2088	100	324	"Y371"
0	0	0	6	1	2	"STAT3 "	"P40763"	6700	9930	150	4806	7785	7984	102	3257	3257	3523	2050	58	40	26	0	1214537	2.079	100000.000	100000.000	0.000	0.000	0.000	0.000	0.000	16.610	1549	4528	1549	4528	156	1272	100	325	"Y705"
0	0	0	6	2	2	"STAT3 "	"P40763"	7190	9930	180	4043	6178	5730	92	3202	3202	3582	4111	114	20	9	0	1581470	0.631	100000.000	100000.000	0.000	0.000	0.000	0.000	0.000	16.610	841	2976	841	2976	256	1924	100	326	"Y705"
0	0	0	6	3	2	"STAT3 "	"P40763"	7700	9940	190	3938	6736	6922	102	3158	3158	3264	1624	49	41	26	0	1724307	2.138	100000.000	100000.000	0.000	0.000	0.000	0.000	0.000	16.610	780	3578	780	3578	256	2088	100	327	"Y705"
0	0	0	6	4	2	"STMN1"	"P16949"	8200	9920	150	3065	3814	3090	81	2969	2969	3178	1557	48	16	7	0	594932	0.408	100000.000	100000.000	0.000	0.000	0.000	0.000	0.000	16.610	96	845	96	845	156	1272	100	328	"S15"
0	0	0	6	5	2	"STMN1"	"P16949"	8710	9940	160	2939	3847	3185	82	2801	2801	3097	1689	54	14	8	0	800134	0.444	100000.000	100000.000	0.000	0.000	0.000	0.000	0.000	16.610	138	1046	138	1046	208	1512	100	329	"S15"
0	0	0	6	6	2	"STMN1"	"P16949"	9210	9940	100	3020	5198	6223	119	2801	2801	2964	1490	50	18	13	0	415810	1.499	100000.000	100000.000	0.000	0.000	0.000	0.000	0.000	16.610	219	2397	219	2397	80	560	100	330	"S15"
0	0	0	6	7	2	"4E-BP1 "	"Q13541"	9700	9930	160	2856	3253	1848	56	2884	2884	3137	1390	44	7	4	0	676668	0.083	100000.000	100000.000	0.000	0.000	0.000	0.000	0.000	16.610	-28	369	-28	369	208	1512	100	331	"S64"
0	0	0	6	8	2	"4E-BP1 "	"Q13541"	10200	9940	150	2839	3159	1446	45	3011	3011	3137	1187	37	5	3	0	492814	0.019	100000.000	100000.000	0.000	0.000	0.000	0.000	0.000	16.610	-172	148	-172	148	156	1272	100	332	"S64"
0	0	0	6	9	2	"4E-BP1 "	"Q13541"	10700	9940	200	3027	3166	744	23	3133	3133	3284	1536	46	2	1	0	1000323	-0.077	100000.000	100000.000	0.000	0.000	0.000	0.000	0.000	16.610	-106	33	-106	33	316	2384	100	333	"S64"
0	0	0	6	1	3	"Tgfbr2"	"P37173"	6680	10560	200	3165	4684	4660	99	3270	3270	3485	1567	44	20	13	0	1480084	0.765	100000.000	100000.000	0.000	0.000	0.000	0.000	0.000	16.610	-105	1414	-105	1414	316	2384	100	334	"Y336"
0	0	0	6	2	3	"Tgfbr2"	"P37173"	7180	10560	200	3002	4427	5135	115	3259	3259	3456	2016	58	15	10	0	1398797	0.482	100000.000	100000.000	0.000	0.000	0.000	0.000	0.000	16.610	-257	1168	-257	1168	316	2384	100	335	"Y336"
0	0	0	6	3	3	"Tgfbr2"	"P37173"	7680	10560	200	2980	4262	4086	95	3195	3195	3387	1941	57	16	10	0	1346854	0.451	100000.000	100000.000	0.000	0.000	0.000	0.000	0.000	16.610	-215	1067	-215	1067	316	2384	100	336	"Y336"
0	0	0	6	4	3	"Bid "	"P55957"	8190	10570	140	3304	5102	4435	86	2971	2971	3183	1453	45	31	21	0	795886	1.321	100000.000	100000.000	0.000	0.000	0.000	0.000	0.000	16.610	333	2131	333	2131	156	1140	100	337	"T54"
0	0	0	6	5	3	"Bid "	"P55957"	8690	10580	120	3595	4427	2984	67	2876	2876	3193	1821	57	20	10	0	531272	0.678	100000.000	100000.000	0.000	0.000	0.000	0.000	0.000	16.610	719	1551	719	1551	120	820	100	338	"T54"
0	0	0	6	6	3	"Bid "	"P55957"	9190	10570	160	3059	4112	2670	64	2866	2866	3143	1675	53	19	12	0	855316	0.579	100000.000	100000.000	0.000	0.000	0.000	0.000	0.000	16.610	193	1246	193	1246	208	1512	100	339	"T54"
0	0	0	6	7	3	"caveolin-1"	"Q03135"	9690	10570	200	2922	3246	1870	57	2938	2938	3173	1725	54	2	2	0	1025697	0.042	100000.000	100000.000	0.000	0.000	0.000	0.000	0.000	16.610	-16	308	-16	308	316	2384	100	340	"Y6"
0	0	0	6	8	3	"caveolin-1"	"Q03135"	10190	10570	200	3043	3317	2081	62	3121	3121	3224	1386	42	4	2	0	1048151	0.067	100000.000	100000.000	0.000	0.000	0.000	0.000	0.000	16.610	-78	196	-78	196	316	2384	100	341	"Y6"
0	0	0	6	9	3	"caveolin-1"	"Q03135"	10690	10570	200	3176	3172	670	21	3202	3202	3320	1484	44	2	0	0	1002350	-0.100	100000.000	100000.000	0.000	0.000	0.000	0.000	0.000	16.610	-26	-30	-26	-30	316	2384	100	342	"Y6"
0	0	0	6	1	4	"CDK2"	"P24941"	6690	11220	140	3888	4999	3777	75	3249	3249	3559	2408	67	16	8	0	779875	0.598	100000.000	100000.000	0.000	0.000	0.000	0.000	0.000	16.610	639	1750	639	1750	156	1140	100	343	"Y14"
0	0	0	6	2	4	"CDK2"	"P24941"	7190	11220	130	3909	4867	3578	73	3212	3212	3425	1784	52	18	13	0	584035	0.808	100000.000	100000.000	0.000	0.000	0.000	0.000	0.000	16.610	697	1655	697	1655	120	940	100	344	"Y14"
0	0	0	6	3	4	"CDK2"	"P24941"	7690	11220	150	3716	4341	2685	61	3204	3204	3316	1783	53	12	8	0	677157	0.575	100000.000	100000.000	0.000	0.000	0.000	0.000	0.000	16.610	512	1137	512	1137	156	1272	100	345	"Y14"
0	0	0	6	4	4	"Fos "	"P01100"	8190	11220	200	3005	3232	1242	38	3012	3012	3197	1224	38	6	3	0	1021315	0.029	100000.000	100000.000	0.000	0.000	0.000	0.000	0.000	16.610	-7	220	-7	220	316	2384	100	346	"S362"
0	0	0	6	5	4	"Fos "	"P01100"	8690	11220	200	2881	3384	2168	64	2940	2940	3208	1592	49	6	4	0	1069208	0.111	100000.000	100000.000	0.000	0.000	0.000	0.000	0.000	16.610	-59	444	-59	444	316	2384	100	347	"S362"
0	0	0	6	6	4	"Fos "	"P01100"	9190	11220	200	2922	3172	1976	62	2936	2936	3169	1360	42	3	1	0	1002311	0.002	100000.000	100000.000	0.000	0.000	0.000	0.000	0.000	16.610	-14	236	-14	236	316	2384	100	348	"S362"
0	0	0	6	7	4	"Grb2"	"P62993"	9700	11210	160	3237	4223	2601	61	2984	2984	3241	1301	40	27	13	0	878319	0.755	100000.000	100000.000	0.000	0.000	0.000	0.000	0.000	16.610	253	1239	253	1239	208	1512	100	349	"Y37"
0	0	0	6	8	4	"Grb2"	"P62993"	10200	11230	100	4780	6005	4849	80	3083	3083	3239	1149	35	71	36	0	480415	2.407	100000.000	100000.000	0.000	0.000	0.000	0.000	0.000	16.610	1697	2922	1697	2922	80	560	100	350	"Y37"
0	0	0	6	9	4	"Grb2"	"P62993"	10690	11230	100	4487	4529	1029	22	3229	3229	3244	728	22	72	38	0	362319	1.765	100000.000	100000.000	0.000	0.000	0.000	0.000	0.000	16.610	1258	1300	1258	1300	80	560	100	351	"Y37"
0	0	0	6	1	5	"IL4R "	"P24394"	6690	11860	180	4707	6959	6304	90	3210	3210	3447	1938	56	41	23	0	1781603	1.812	100000.000	100000.000	0.000	0.000	0.000	0.000	0.000	16.610	1497	3749	1497	3749	256	1924	100	352	"Y713"
0	0	0	6	2	5	"IL4R "	"P24394"	7190	11860	180	4598	6127	4747	77	3209	3209	3355	1979	58	35	21	0	1568462	1.401	100000.000	100000.000	0.000	0.000	0.000	0.000	0.000	16.610	1389	2918	1389	2918	256	1924	100	353	"Y713"
0	0	0	6	3	5	"IL4R "	"P24394"	7690	11860	190	4545	5848	3953	67	3217	3217	3335	1685	50	37	21	0	1497075	1.491	100000.000	100000.000	0.000	0.000	0.000	0.000	0.000	16.610	1328	2631	1328	2631	256	2088	100	354	"Y713"
0	0	0	6	4	5	"IRAK4"	"P51617"	8190	11840	200	4823	5640	4440	78	3058	3058	3264	1584	48	54	18	0	1782260	1.500	100000.000	100000.000	0.000	0.000	0.000	0.000	0.000	16.610	1765	2582	1765	2582	316	2384	100	355	"T208"
0	0	0	6	5	5	"IRAK4"	"P51617"	8690	11840	200	4212	4921	3949	80	2908	2908	3160	1480	46	42	14	0	1554913	1.190	100000.000	100000.000	0.000	0.000	0.000	0.000	0.000	16.610	1304	2013	1304	2013	316	2384	100	356	"T208"
0	0	0	6	6	5	"IRAK4"	"P51617"	9190	11840	200	3765	4388	2234	50	2936	2936	3137	1254	39	41	17	0	1386615	0.998	100000.000	100000.000	0.000	0.000	0.000	0.000	0.000	16.610	829	1452	829	1452	316	2384	100	357	"T208"
0	0	0	6	7	5	"LDLRAP1"	"Q5SW96"	9690	11840	200	3019	3162	960	30	2999	2999	3193	1321	41	4	1	0	999258	-0.023	100000.000	100000.000	0.000	0.000	0.000	0.000	0.000	16.610	20	163	20	163	316	2384	100	358	"S186"
0	0	0	6	8	5	"LDLRAP1"	"Q5SW96"	10190	11840	200	3067	3169	1174	37	3157	3157	3257	958	29	2	1	0	1001278	-0.092	100000.000	100000.000	0.000	0.000	0.000	0.000	0.000	16.610	-90	12	-90	12	316	2384	100	359	"S186"
0	0	0	6	9	5	"LDLRAP1"	"Q5SW96"	10700	11820	190	3184	3208	583	18	3238	3238	3272	596	18	2	1	0	821356	-0.107	100000.000	100000.000	0.000	0.000	0.000	0.000	0.000	16.610	-54	-30	-54	-30	256	2088	100	360	"S186"
0	0	0	6	1	6	"MAPK14"	"Q16539"	6680	12500	140	3434	4118	2529	61	3215	3215	3415	1434	41	12	7	0	642411	0.490	100000.000	100000.000	0.000	0.000	0.000	0.000	0.000	16.610	219	903	219	903	156	1140	100	361	"T179"
0	0	0	6	2	6	"MAPK14"	"Q16539"	7190	12510	100	3713	4168	1815	43	3168	3168	3251	1106	34	22	13	0	333432	0.829	100000.000	100000.000	0.000	0.000	0.000	0.000	0.000	16.610	545	1000	545	1000	80	560	100	362	"T179"
0	0	0	6	3	6	"MAPK14"	"Q16539"	7680	12510	120	3407	4193	2981	71	3108	3108	3165	1079	34	15	11	0	503172	0.953	100000.000	100000.000	0.000	0.000	0.000	0.000	0.000	16.610	299	1085	299	1085	120	820	100	363	"T179"
0	0	0	6	4	6	"Met "	"P08581"	8190	12520	80	4108	5209	3709	71	2941	2941	3186	1854	58	21	13	0	270893	1.091	100000.000	100000.000	0.000	0.000	0.000	0.000	0.000	16.610	1167	2268	1167	2268	52	340	100	364	"Y1003"
0	0	0	6	5	6	"Met "	"P08581"	8680	12500	200	2970	3455	2138	61	2838	2838	2974	847	28	14	6	0	1091678	0.568	100000.000	100000.000	0.000	0.000	0.000	0.000	0.000	16.610	132	617	132	617	316	2384	100	365	"Y1003"
0	0	0	6	6	6	"Met "	"P08581"	9180	12500	200	3002	3457	1947	56	2882	2882	3034	1127	37	11	5	0	1092393	0.375	100000.000	100000.000	0.000	0.000	0.000	0.000	0.000	16.610	120	575	120	575	316	2384	100	366	"Y1003"
0	0	0	6	7	6	"p53 "	"P04637"	9680	12500	200	3064	3349	1010	30	2943	2943	3078	751	24	21	6	0	1058269	0.361	100000.000	100000.000	0.000	0.000	0.000	0.000	0.000	16.610	121	406	121	406	316	2384	100	367	"S15"
0	0	0	6	8	6	"p53 "	"P04637"	10180	12500	200	3348	3638	1930	53	3108	3108	3168	598	18	25	12	0	1149668	0.786	100000.000	100000.000	0.000	0.000	0.000	0.000	0.000	16.610	240	530	240	530	316	2384	100	368	"S15"
0	0	0	6	9	6	"p53 "	"P04637"	10680	12500	200	3445	3636	1369	37	3262	3262	3277	514	15	26	17	0	1148983	0.698	100000.000	100000.000	0.000	0.000	0.000	0.000	0.000	16.610	183	374	183	374	316	2384	100	369	"S15"
-75	0	0	6	1	7	"empty"	"empty"	6690	13130	200	3149	3304	1213	36	3159	3159	3266	1130	34	4	2	0	1043932	0.034	100000.000	100000.000	0.000	0.000	0.000	0.000	0.000	16.610	-10	145	-10	145	316	2384	100	370	"empty"
-75	0	0	6	2	7	"empty"	"empty"	7190	13130	200	3108	3135	910	29	3100	3100	3138	1032	32	4	2	0	990575	-0.003	100000.000	100000.000	0.000	0.000	0.000	0.000	0.000	16.610	8	35	8	35	316	2384	100	371	"empty"
-75	0	0	6	3	7	"empty"	"empty"	7690	13130	200	3080	3053	876	28	3119	3119	3131	1059	33	1	0	0	964811	-0.074	100000.000	100000.000	0.000	0.000	0.000	0.000	0.000	16.610	-39	-66	-39	-66	316	2384	100	372	"empty"
-75	0	0	6	4	7	"empty"	"empty"	8190	13130	200	3067	3180	1136	35	2979	2979	3062	791	25	6	3	0	1004861	0.149	100000.000	100000.000	0.000	0.000	0.000	0.000	0.000	16.610	88	201	88	201	316	2384	100	373	"empty"
-75	0	0	6	5	7	"empty"	"empty"	8690	13130	200	2855	3050	972	31	2878	2878	2995	687	22	6	3	0	963740	0.080	100000.000	100000.000	0.000	0.000	0.000	0.000	0.000	16.610	-23	172	-23	172	316	2384	100	374	"empty"
-75	0	0	6	6	7	"empty"	"empty"	9190	13130	200	2882	2942	396	13	2906	2906	3022	816	27	2	1	0	929819	-0.098	100000.000	100000.000	0.000	0.000	0.000	0.000	0.000	16.610	-24	36	-24	36	316	2384	100	375	"empty"
0	0	0	6	7	7	"GLQAWPGEAIPQFLG_100"	"GLQAWPGEAIPQFLG_100"	9700	13150	130	3305	3616	1111	30	2989	2989	3064	495	16	39	20	0	433932	1.115	100000.000	100000.000	0.000	0.000	0.000	0.000	0.000	16.610	316	627	316	627	120	940	100	376	"GLQAWPGEAIPQFLG_100"
0	0	0	6	8	7	"GLQAWPGEAIPQFLG_100"	"GLQAWPGEAIPQFLG_100"	10180	13140	150	3365	3514	762	21	3111	3111	3160	523	16	28	10	0	548260	0.677	100000.000	100000.000	0.000	0.000	0.000	0.000	0.000	16.610	254	403	254	403	156	1272	100	377	"GLQAWPGEAIPQFLG_100"
0	0	0	6	9	7	"GLQAWPGEAIPQFLG_100"	"GLQAWPGEAIPQFLG_100"	10680	13150	80	3797	3727	404	10	3255	3255	3272	508	15	51	7	0	193811	0.896	100000.000	100000.000	0.000	0.000	0.000	0.000	0.000	16.610	542	472	542	472	52	340	100	378	"GLQAWPGEAIPQFLG_100"
0	0	0	7	1	1	"JAK2"	"O60674"	11230	9310	90	3979	4662	2234	47	3081	3081	3216	1262	39	40	21	0	242398	1.146	100000.000	100000.000	0.000	0.000	0.000	0.000	0.000	16.610	898	1581	898	1581	52	420	100	379	"Y813"
0	0	0	7	2	1	"JAK2"	"O60674"	11730	9300	160	3278	4065	2226	54	3201	3201	3324	892	26	23	18	0	845441	0.831	100000.000	100000.000	0.000	0.000	0.000	0.000	0.000	16.610	77	864	77	864	208	1512	100	380	"Y813"
0	0	0	7	3	1	"JAK2"	"O60674"	12230	9300	200	3274	3482	620	17	3178	3178	3230	428	13	20	14	0	1100342	0.589	100000.000	100000.000	0.000	0.000	0.000	0.000	0.000	16.610	96	304	96	304	316	2384	100	381	"Y813"
0	0	0	7	4	1	"Jun "	"P05412"	12730	9300	200	2601	2886	1053	36	3204	3204	3592	4055	112	1	0	0	911959	-0.174	100000.000	100000.000	0.000	0.000	0.000	0.000	0.000	16.610	-603	-318	-603	-318	316	2384	100	382	"S73"
0	0	0	7	5	1	"Jun "	"P05412"	13230	9300	200	2656	3019	1252	41	3197	3197	3286	1916	58	6	1	0	954020	-0.139	100000.000	100000.000	0.000	0.000	0.000	0.000	0.000	16.610	-541	-178	-541	-178	316	2384	100	383	"S73"
0	0	0	7	6	1	"Jun "	"P05412"	13730	9300	200	2696	2984	1110	37	3129	3129	3188	647	20	11	6	0	942858	-0.315	100000.000	100000.000	0.000	0.000	0.000	0.000	0.000	16.610	-433	-145	-433	-145	316	2384	100	384	"S73"
0	0	0	7	7	1	"Kit "	"P10721"	14240	9300	140	5636	6334	3228	50	3055	3055	3157	728	23	82	78	0	988062	4.364	100000.000	100000.000	0.000	0.000	0.000	0.000	0.000	16.610	2581	3279	2581	3279	156	1140	100	385	"Y936"
0	0	0	7	8	1	"Kit "	"P10721"	14750	9310	150	5437	6044	2384	39	2899	2899	3100	1068	34	87	65	0	942934	2.757	100000.000	100000.000	0.000	0.000	0.000	0.000	0.000	16.610	2538	3145	2538	3145	156	1272	100	386	"Y936"
0	0	0	7	9	1	"Kit "	"P10721"	15250	9310	130	5255	5895	2032	34	2729	2729	2799	481	17	96	95	0	707455	6.437	100000.000	100000.000	0.000	0.000	0.000	0.000	0.000	16.610	2526	3166	2526	3166	120	940	100	387	"Y936"
0	0	0	7	1	2	"Mnk1"	"Q9BUB5"	11210	9910	200	3261	3572	1491	41	3199	3199	3318	936	28	9	5	0	1128623	0.271	100000.000	100000.000	0.000	0.000	0.000	0.000	0.000	16.610	62	373	62	373	316	2384	100	388	"T250"
0	0	0	7	2	2	"Mnk1"	"Q9BUB5"	11720	9920	170	3380	3708	1273	34	3249	3249	3392	1037	30	12	4	0	771355	0.305	100000.000	100000.000	0.000	0.000	0.000	0.000	0.000	16.610	131	459	131	459	208	1660	100	389	"T250"
0	0	0	7	3	2	"Mnk1"	"Q9BUB5"	12220	9920	200	3329	3481	683	19	3192	3192	3228	423	13	20	8	0	1099944	0.598	100000.000	100000.000	0.000	0.000	0.000	0.000	0.000	16.610	137	289	137	289	316	2384	100	390	"T250"
0	0	0	7	4	2	"NFAT3"	"Q14934"	12730	9930	70	6691	7118	1467	20	3211	3211	3206	267	8	100	100	0	227770	14.652	100000.000	100000.000	0.000	0.000	0.000	0.000	0.000	16.610	3480	3907	3480	3907	32	236	100	391	"S676"
0	0	0	7	5	2	"NFAT3"	"Q14934"	13240	9950	90	6411	6658	1876	28	3193	3193	3174	419	13	94	90	0	346219	8.315	100000.000	100000.000	0.000	0.000	0.000	0.000	0.000	16.610	3218	3465	3218	3465	52	420	100	392	"S676"
0	0	0	7	6	2	"NFAT3"	"Q14934"	13740	9950	90	5881	6568	2687	40	3061	3061	3117	569	18	92	90	0	341535	6.065	100000.000	100000.000	0.000	0.000	0.000	0.000	0.000	16.610	2820	3507	2820	3507	52	420	100	393	"S676"
0	0	0	7	7	2	"PIK3R1 "	"P27986"	14250	9950	140	3381	3893	1936	49	3021	3021	3086	564	18	35	16	0	607347	1.431	100000.000	100000.000	0.000	0.000	0.000	0.000	0.000	16.610	360	872	360	872	156	1140	100	394	"Y528"
0	0	0	7	8	2	"PIK3R1 "	"P27986"	14730	9950	160	3165	3314	780	23	2930	2930	3018	554	18	19	8	0	689232	0.534	100000.000	100000.000	0.000	0.000	0.000	0.000	0.000	16.610	235	384	235	384	208	1512	100	395	"Y528"
0	0	0	7	9	2	"PIK3R1 "	"P27986"	15220	9960	160	3021	3261	1189	36	2814	2814	2921	673	23	13	6	0	678389	0.505	100000.000	100000.000	0.000	0.000	0.000	0.000	0.000	16.610	207	447	207	447	208	1512	100	396	"Y528"
0	0	0	7	1	3	"p67phox"	"P19878"	11200	10560	200	3305	3720	1869	50	3301	3301	3506	1875	53	7	4	0	1175425	0.114	100000.000	100000.000	0.000	0.000	0.000	0.000	0.000	16.610	4	419	4	419	316	2384	100	397	"S208"
0	0	0	7	2	3	"p67phox"	"P19878"	11710	10570	170	3299	3574	1027	28	3309	3309	3418	1073	31	9	4	0	743327	0.145	100000.000	100000.000	0.000	0.000	0.000	0.000	0.000	16.610	-10	265	-10	265	208	1660	100	398	"S208"
0	0	0	7	3	3	"p67phox"	"P19878"	12220	10570	200	3160	3326	715	21	3275	3275	3319	429	12	11	6	0	1051006	0.016	100000.000	100000.000	0.000	0.000	0.000	0.000	0.000	16.610	-115	51	-115	51	316	2384	100	399	"S208"
0	0	0	7	4	3	"PDK1"	"O15530"	12720	10570	200	3240	3294	561	17	3226	3226	3291	658	19	6	2	0	1040954	0.005	100000.000	100000.000	0.000	0.000	0.000	0.000	0.000	16.610	14	68	14	68	316	2384	100	400	"S241"
0	0	0	7	5	3	"PDK1"	"O15530"	13240	10590	70	3588	3577	380	10	3126	3126	3173	454	14	50	6	0	114468	0.890	100000.000	100000.000	0.000	0.000	0.000	0.000	0.000	16.610	462	451	462	451	32	236	100	401	"S241"
0	0	0	7	6	3	"PDK1"	"O15530"	13740	10600	100	3473	3505	565	16	3093	3093	3150	578	18	31	6	0	280360	0.614	100000.000	100000.000	0.000	0.000	0.000	0.000	0.000	16.610	380	412	380	412	80	560	100	402	"S241"
0	0	0	7	7	3	"Ripk1"	"Q13546"	14220	10580	200	3054	3202	646	20	3001	3001	3067	524	17	12	6	0	1011682	0.258	100000.000	100000.000	0.000	0.000	0.000	0.000	0.000	16.610	53	201	53	201	316	2384	100	403	"Y384"
0	0	0	7	8	3	"Ripk1"	"Q13546"	14730	10580	140	2986	3311	1048	31	2921	2921	2975	411	13	20	13	0	516438	0.818	100000.000	100000.000	0.000	0.000	0.000	0.000	0.000	16.610	65	390	65	390	156	1140	100	404	"Y384"
0	0	0	7	9	3	"Ripk1"	"Q13546"	15230	10580	200	2896	3169	1093	34	2846	2846	2917	538	18	12	7	0	1001478	0.468	100000.000	100000.000	0.000	0.000	0.000	0.000	0.000	16.610	50	323	50	323	316	2384	100	405	"Y384"
0	0	0	7	1	4	"Shc1"	"P29353"	11200	11240	170	3425	3652	1493	40	3292	3292	3424	994	29	9	4	0	759650	0.229	100000.000	100000.000	0.000	0.000	0.000	0.000	0.000	16.610	133	360	133	360	208	1660	100	406	"S36"
0	0	0	7	2	4	"Shc1"	"P29353"	11710	11240	200	3363	3532	717	20	3342	3342	3448	772	22	7	3	0	1116186	0.109	100000.000	100000.000	0.000	0.000	0.000	0.000	0.000	16.610	21	190	21	190	316	2384	100	407	"S36"
0	0	0	7	3	4	"Shc1"	"P29353"	12230	11240	90	3841	3886	410	10	3359	3359	3379	259	7	71	48	0	202097	1.958	100000.000	100000.000	0.000	0.000	0.000	0.000	0.000	16.610	482	527	482	527	52	420	100	408	"S36"
0	0	0	7	4	4	"SMAD3"	"Q15796"	12730	11230	200	3384	3427	364	10	3323	3323	3381	710	20	2	0	0	1082849	0.065	100000.000	100000.000	0.000	0.000	0.000	0.000	0.000	16.610	61	104	61	104	316	2384	100	409	"S204"
0	0	0	7	5	4	"SMAD3"	"Q15796"	13230	11230	70	3586	3597	520	14	3319	3319	3367	530	15	31	6	0	115117	0.434	100000.000	100000.000	0.000	0.000	0.000	0.000	0.000	16.610	267	278	267	278	32	236	100	410	"S204"
0	0	0	7	6	4	"SMAD3"	"Q15796"	13710	11230	200	3274	3284	355	10	3182	3182	3208	368	11	12	2	0	1037620	0.207	100000.000	100000.000	0.000	0.000	0.000	0.000	0.000	16.610	92	102	92	102	316	2384	100	411	"S204"
0	0	0	7	7	4	"TAK1 "	"O43318"	14210	11230	200	3130	3171	408	12	3091	3091	3140	432	13	6	2	0	1002039	0.072	100000.000	100000.000	0.000	0.000	0.000	0.000	0.000	16.610	39	80	39	80	316	2384	100	412	"S192"
0	0	0	7	8	4	"TAK1 "	"O43318"	14710	11230	200	3007	3029	287	9	2967	2967	3046	948	31	1	0	0	957256	-0.018	100000.000	100000.000	0.000	0.000	0.000	0.000	0.000	16.610	40	62	40	62	316	2384	100	413	"S192"
0	0	0	7	9	4	"TAK1 "	"O43318"	15190	11230	110	2794	3118	1177	37	2792	2792	2823	361	12	12	7	0	249414	0.817	100000.000	100000.000	0.000	0.000	0.000	0.000	0.000	16.610	2	326	2	326	80	656	100	414	"S192"
0	0	0	7	1	5	"ACC1"	"Q13085 "	11230	11870	90	3789	3954	1031	26	3324	3324	3405	808	23	36	5	0	205582	0.679	100000.000	100000.000	0.000	0.000	0.000	0.000	0.000	16.610	465	630	465	630	52	420	100	415	"S29"
0	0	0	7	2	5	"ACC1"	"Q13085 "	11730	11880	100	3695	3918	931	23	3356	3356	3401	428	12	43	17	0	313420	1.208	100000.000	100000.000	0.000	0.000	0.000	0.000	0.000	16.610	339	562	339	562	80	560	100	416	"S29"
0	0	0	7	3	5	"ACC1"	"Q13085 "	12240	11870	70	4162	4434	941	21	3352	3352	3395	300	8	100	71	0	141898	3.463	100000.000	100000.000	0.000	0.000	0.000	0.000	0.000	16.610	810	1082	810	1082	32	236	100	417	"S29"
0	0	0	7	4	5	"AR"	"P10275"	12730	11870	130	5331	5341	1010	18	3251	3251	3264	404	12	94	90	0	640976	5.141	100000.000	100000.000	0.000	0.000	0.000	0.000	0.000	16.610	2080	2090	2080	2090	120	940	100	418	"Y363"
0	0	0	7	5	5	"AR"	"P10275"	13230	11880	120	5342	5396	1020	18	3206	3206	3225	451	13	95	93	0	647535	4.814	100000.000	100000.000	0.000	0.000	0.000	0.000	0.000	16.610	2136	2190	2136	2190	120	820	100	419	"Y363"
0	0	0	7	6	5	"AR"	"P10275"	13740	11880	120	5063	4988	814	16	3119	3119	3141	316	10	94	91	0	598503	5.845	100000.000	100000.000	0.000	0.000	0.000	0.000	0.000	16.610	1944	1869	1944	1869	120	820	100	420	"Y363"
0	0	0	7	7	5	"process-control__"	"GGSGGSGDYKDDDDK"	14230	11860	200	3128	3177	350	11	3078	3078	3104	303	9	18	7	0	1003874	0.241	100000.000	100000.000	0.000	0.000	0.000	0.000	0.000	16.610	50	99	50	99	316	2384	100	421	"process-control__"
0	0	0	7	8	5	"process-control__"	"GGSGGSGDYKDDDDK"	14730	11840	160	3109	4995	9428	188	3043	3043	3082	326	10	28	14	1	1038967	5.868	100000.000	100000.000	0.000	0.000	0.000	0.000	0.000	16.610	66	1952	66	1952	208	1512	100	422	"process-control__"
0	0	0	7	9	5	"process-control__"	"GGSGGSGDYKDDDDK"	15230	11840	200	2948	3049	451	14	2896	2896	2929	451	15	10	4	0	963536	0.266	100000.000	100000.000	0.000	0.000	0.000	0.000	0.000	16.610	52	153	52	153	316	2384	100	423	"process-control__"
0	0	0	7	1	6	"Ck2-B"	"Q5SRQ6"	11220	12510	200	3408	3465	545	15	3355	3355	3400	529	15	6	3	0	1095039	0.123	100000.000	100000.000	0.000	0.000	0.000	0.000	0.000	16.610	53	110	53	110	316	2384	100	424	"S228"
0	0	0	7	2	6	"Ck2-B"	"Q5SRQ6"	11720	12510	200	3381	3443	798	23	3355	3355	3389	552	16	3	2	0	1087948	0.098	100000.000	100000.000	0.000	0.000	0.000	0.000	0.000	16.610	26	88	26	88	316	2384	100	425	"S228"
0	0	0	7	3	6	"Ck2-B"	"Q5SRQ6"	12220	12510	200	3297	3316	250	7	3303	3303	3334	332	9	5	2	0	1047810	-0.054	100000.000	100000.000	0.000	0.000	0.000	0.000	0.000	16.610	-6	13	-6	13	316	2384	100	426	"S228"
0	0	0	7	4	6	"CTNNB1"	"P35222"	12730	12510	110	3779	3807	489	12	3253	3253	3638	3999	109	0	0	0	304557	0.042	100000.000	100000.000	0.000	0.000	0.000	0.000	0.000	16.610	526	554	526	554	80	656	100	427	"S33"
0	0	0	7	5	6	"CTNNB1"	"P35222"	13230	12520	130	3548	3526	395	11	3196	3196	3187	367	11	47	16	0	423174	0.924	100000.000	100000.000	0.000	0.000	0.000	0.000	0.000	16.610	352	330	352	330	120	940	100	428	"S33"
0	0	0	7	6	6	"CTNNB1"	"P35222"	13720	12520	140	3471	3456	462	13	3127	3127	3154	352	11	49	18	0	539078	0.858	100000.000	100000.000	0.000	0.000	0.000	0.000	0.000	16.610	344	329	344	329	156	1140	100	429	"S33"
0	0	0	7	7	6	"EGFR"	"P00533"	14220	12510	200	3043	3076	288	9	3031	3031	3052	269	8	17	4	0	971916	0.089	100000.000	100000.000	0.000	0.000	0.000	0.000	0.000	16.610	12	45	12	45	316	2384	100	430	"Y869"
0	0	0	7	8	6	"EGFR"	"P00533"	14720	12510	200	2907	2922	217	7	2952	2952	2971	254	8	8	1	0	923482	-0.193	100000.000	100000.000	0.000	0.000	0.000	0.000	0.000	16.610	-45	-30	-45	-30	316	2384	100	431	"Y869"
0	0	0	7	9	6	"EGFR"	"P00533"	15220	12510	200	2829	2852	383	13	2834	2834	2849	259	9	4	1	0	901359	0.012	100000.000	100000.000	0.000	0.000	0.000	0.000	0.000	16.610	-5	18	-5	18	316	2384	100	432	"Y869"
-75	0	0	7	1	7	"empty"	"empty"	11210	13150	200	3359	3390	623	18	3297	3297	3320	483	14	8	4	0	1071302	0.145	100000.000	100000.000	0.000	0.000	0.000	0.000	0.000	16.610	62	93	62	93	316	2384	100	433	"empty"
-75	0	0	7	2	7	"empty"	"empty"	11710	13150	200	3320	3329	289	8	3321	3321	3338	319	9	6	1	0	1051886	-0.028	100000.000	100000.000	0.000	0.000	0.000	0.000	0.000	16.610	-1	8	-1	8	316	2384	100	434	"empty"
-75	0	0	7	3	7	"empty"	"empty"	12210	13150	200	3296	3356	424	12	3297	3297	3314	280	8	10	2	0	1060386	0.150	100000.000	100000.000	0.000	0.000	0.000	0.000	0.000	16.610	-1	59	-1	59	316	2384	100	435	"empty"
-75	0	0	7	4	7	"empty"	"empty"	12710	13150	200	3304	3310	424	12	3261	3261	3275	838	25	2	0	0	1045836	0.042	100000.000	100000.000	0.000	0.000	0.000	0.000	0.000	16.610	43	49	43	49	316	2384	100	436	"empty"
-75	0	0	7	5	7	"empty"	"empty"	13210	13150	200	3227	3236	353	10	3239	3239	3395	2860	84	0	0	0	1022579	-0.056	100000.000	100000.000	0.000	0.000	0.000	0.000	0.000	16.610	-12	-3	-12	-3	316	2384	100	437	"empty"
-75	0	0	7	6	7	"empty"	"empty"	13710	13150	200	3155	3143	264	8	3150	3150	3163	321	10	10	0	0	993306	-0.062	100000.000	100000.000	0.000	0.000	0.000	0.000	0.000	16.610	5	-7	5	-7	316	2384	100	438	"empty"
0	0	0	7	7	7	"GLQAWPG-pS-AIPQFLG_GLQAWPGEAIPQFLG_80vs20"	"GLQAWPG-pS-AIPQFLG_GLQAWPGEAIPQFLG_80vs20"	14230	13160	90	8338	7967	1302	16	3097	3097	3133	703	22	98	96	0	414289	6.876	100000.000	100000.000	0.000	0.000	0.000	0.000	0.000	16.610	5241	4870	5241	4870	52	420	100	439	"GLQAWPG-pS-AIPQFLG_GLQAWPGEAIPQFLG_80vs20"
0	0	0	7	8	7	"GLQAWPG-pS-AIPQFLG_GLQAWPGEAIPQFLG_80vs20"	"GLQAWPG-pS-AIPQFLG_GLQAWPGEAIPQFLG_80vs20"	14730	13170	90	8137	7672	1458	19	2992	2992	3007	319	10	98	96	0	398936	14.624	100000.000	100000.000	0.000	0.000	0.000	0.000	0.000	16.610	5145	4680	5145	4680	52	420	100	440	"GLQAWPG-pS-AIPQFLG_GLQAWPGEAIPQFLG_80vs20"
0	0	0	7	9	7	"GLQAWPG-pS-AIPQFLG_GLQAWPGEAIPQFLG_80vs20"	"GLQAWPG-pS-AIPQFLG_GLQAWPGEAIPQFLG_80vs20"	15230	13170	90	7623	7052	1541	21	2887	2887	2894	213	7	96	94	0	366699	19.521	100000.000	100000.000	0.000	0.000	0.000	0.000	0.000	16.610	4736	4165	4736	4165	52	420	100	441	"GLQAWPG-pS-AIPQFLG_GLQAWPGEAIPQFLG_80vs20"
0	0	0	8	1	1	"Bim"	"O43521"	15680	9290	100	3111	3201	825	25	2730	2730	2869	1502	52	5	2	0	256064	0.221	100000.000	100000.000	0.000	0.000	0.000	0.000	0.000	16.610	381	471	381	471	80	560	100	442	"S69"
0	0	0	8	2	1	"Bim"	"O43521"	16170	9300	120	2725	2881	781	27	2639	2639	2758	707	25	9	2	0	345771	0.174	100000.000	100000.000	0.000	0.000	0.000	0.000	0.000	16.610	86	242	86	242	120	820	100	443	"S69"
0	0	0	8	3	1	"Bim"	"O43521"	16690	9290	90	3212	3160	420	13	2667	2667	2824	1282	45	3	0	0	164308	0.262	100000.000	100000.000	0.000	0.000	0.000	0.000	0.000	16.610	545	493	545	493	52	420	100	444	"S69"
0	0	0	8	4	1	"caspase-8"	"Q14790 "	17180	9300	80	2998	3018	433	14	2732	2732	2846	939	32	1	1	0	156945	0.183	100000.000	100000.000	0.000	0.000	0.000	0.000	0.000	16.610	266	286	266	286	52	340	100	445	"Y448"
0	0	0	8	5	1	"caspase-8"	"Q14790 "	17670	9290	80	3139	3199	416	13	2774	2774	2906	785	27	11	5	0	166367	0.373	100000.000	100000.000	0.000	0.000	0.000	0.000	0.000	16.610	365	425	365	425	52	340	100	446	"Y448"
0	0	0	8	6	1	"caspase-8"	"Q14790 "	18180	9280	120	2930	3067	494	16	2781	2781	2924	744	25	10	3	0	367987	0.192	100000.000	100000.000	0.000	0.000	0.000	0.000	0.000	16.610	149	286	149	286	120	820	100	447	"Y448"
0	0	0	8	7	1	"Cdc2"	"P06493"	18680	9310	160	3335	3730	1193	31	2769	2769	2908	807	27	36	15	0	775858	1.019	100000.000	100000.000	0.000	0.000	0.000	0.000	0.000	16.610	566	961	566	961	208	1512	100	448	"T161"
0	0	0	8	8	1	"Cdc2"	"P06493"	19160	9310	180	3160	3415	1086	31	2730	2730	2860	771	26	21	7	0	874361	0.720	100000.000	100000.000	0.000	0.000	0.000	0.000	0.000	16.610	430	685	430	685	256	1924	100	449	"T161"
0	0	0	8	9	1	"Cdc2"	"P06493"	19680	9290	200	2915	3229	1303	40	2661	2661	2794	684	24	18	8	0	1020506	0.636	100000.000	100000.000	0.000	0.000	0.000	0.000	0.000	16.610	254	568	254	568	316	2384	100	450	"T161"
0	0	0	8	1	2	"FGFR1 "	"P11362"	15680	9930	200	2824	3009	1011	33	2773	2773	2864	555	19	9	5	0	950716	0.261	100000.000	100000.000	0.000	0.000	0.000	0.000	0.000	16.610	51	236	51	236	316	2384	100	451	"Y653"
0	0	0	8	2	2	"FGFR1 "	"P11362"	16180	9930	200	2709	2816	790	28	2776	2776	2904	729	25	3	1	0	889838	-0.121	100000.000	100000.000	0.000	0.000	0.000	0.000	0.000	16.610	-67	40	-67	40	316	2384	100	452	"Y653"
0	0	0	8	3	2	"FGFR1 "	"P11362"	16680	9930	200	2805	2894	582	20	2786	2786	2926	900	30	3	1	0	914653	-0.036	100000.000	100000.000	0.000	0.000	0.000	0.000	0.000	16.610	19	108	19	108	316	2384	100	453	"Y653"
0	0	0	8	4	2	"GIT2"	"Q14161"	17180	9930	100	3005	3251	668	20	2791	2791	2883	573	19	27	11	0	260043	0.642	100000.000	100000.000	0.000	0.000	0.000	0.000	0.000	16.610	214	460	214	460	80	560	100	454	"Y492"
0	0	0	8	5	2	"GIT2"	"Q14161"	17690	9950	120	2945	3393	1909	56	2772	2772	2894	719	24	18	8	0	407169	0.694	100000.000	100000.000	0.000	0.000	0.000	0.000	0.000	16.610	173	621	173	621	120	820	100	455	"Y492"
0	0	0	8	6	2	"GIT2"	"Q14161"	18180	9950	110	3094	3118	362	11	2819	2819	2951	588	19	23	0	0	249472	0.284	100000.000	100000.000	0.000	0.000	0.000	0.000	0.000	16.610	275	299	275	299	80	656	100	456	"Y492"
0	0	0	8	7	2	"Grb2"	"P62993"	18680	9940	200	2765	2967	1028	34	2727	2727	2830	599	21	8	5	0	937680	0.229	100000.000	100000.000	0.000	0.000	0.000	0.000	0.000	16.610	38	240	38	240	316	2384	100	457	"Y7"
0	0	0	8	8	2	"Grb2"	"P62993"	19180	9940	200	2687	2754	414	15	2688	2688	2951	2878	97	0	0	0	870235	-0.068	100000.000	100000.000	0.000	0.000	0.000	0.000	0.000	16.610	-1	66	-1	66	316	2384	100	458	"Y7"
0	0	0	8	9	2	"Grb2"	"P62993"	19680	9950	200	2701	2798	522	18	2673	2673	2915	2856	97	0	0	0	884120	-0.041	100000.000	100000.000	0.000	0.000	0.000	0.000	0.000	16.610	28	125	28	125	316	2384	100	459	"Y7"
0	0	0	8	1	3	"IKK-gamma "	"Q9Y6K9"	15670	10560	200	2761	2841	396	13	2843	2843	2920	796	27	2	1	0	897890	-0.099	100000.000	100000.000	0.000	0.000	0.000	0.000	0.000	16.610	-82	-2	-82	-2	316	2384	100	460	"S43"
0	0	0	8	2	3	"IKK-gamma "	"Q9Y6K9"	16170	10560	200	2700	2929	1012	34	2816	2816	2934	639	21	11	7	0	925453	-0.008	100000.000	100000.000	0.000	0.000	0.000	0.000	0.000	16.610	-116	113	-116	113	316	2384	100	461	"S43"
0	0	0	8	3	3	"IKK-gamma "	"Q9Y6K9"	16670	10560	200	2807	2905	560	19	2843	2843	3249	3999	123	0	0	0	917869	-0.086	100000.000	100000.000	0.000	0.000	0.000	0.000	0.000	16.610	-36	62	-36	62	316	2384	100	462	"S43"
0	0	0	8	4	3	"IRAK1"	"P51617"	17180	10560	140	3009	3066	384	12	2851	2851	3284	3476	105	0	0	0	478250	-0.063	100000.000	100000.000	0.000	0.000	0.000	0.000	0.000	16.610	158	215	158	215	156	1140	100	463	"T387"
0	0	0	8	5	3	"IRAK1"	"P51617"	17670	10570	140	3140	3289	799	24	2807	2807	2861	372	13	46	16	0	513099	1.151	100000.000	100000.000	0.000	0.000	0.000	0.000	0.000	16.610	333	482	333	482	156	1140	100	464	"T387"
0	0	0	8	6	3	"IRAK1"	"P51617"	18180	10580	120	3224	3440	876	25	2837	2837	2982	1616	54	7	3	0	412829	0.283	100000.000	100000.000	0.000	0.000	0.000	0.000	0.000	16.610	387	603	387	603	120	820	100	465	"T387"
0	0	0	8	7	3	"Lck"	"P06239"	18670	10570	200	2826	2866	333	11	2822	2822	2889	467	16	5	1	0	905666	-0.049	100000.000	100000.000	0.000	0.000	0.000	0.000	0.000	16.610	4	44	4	44	316	2384	100	466	"Y394"
0	0	0	8	8	3	"Lck"	"P06239"	19170	10570	200	2684	2721	300	11	2750	2750	2793	337	12	4	2	0	859805	-0.214	100000.000	100000.000	0.000	0.000	0.000	0.000	0.000	16.610	-66	-29	-66	-29	316	2384	100	467	"Y394"
0	0	0	8	9	3	"Lck"	"P06239"	19670	10570	200	2710	3592	6122	170	2682	2682	2718	307	11	15	6	0	1135219	2.847	100000.000	100000.000	0.000	0.000	0.000	0.000	0.000	16.610	28	910	28	910	316	2384	100	468	"Y394"
0	0	0	8	1	4	"CDK2"	"P24941"	15680	11210	100	3510	3606	543	15	2848	2848	2899	369	12	78	37	0	288467	1.916	100000.000	100000.000	0.000	0.000	0.000	0.000	0.000	16.610	662	758	662	758	80	560	100	469	"T160"
0	0	0	8	2	4	"CDK2"	"P24941"	16140	11210	180	3204	3463	1981	57	2808	2808	2880	440	15	42	16	0	886577	1.325	100000.000	100000.000	0.000	0.000	0.000	0.000	0.000	16.610	396	655	396	655	256	1924	100	470	"T160"
0	0	0	8	3	4	"CDK2"	"P24941"	16670	11220	160	3291	3413	647	18	2869	2869	3003	2052	68	3	0	0	709839	0.200	100000.000	100000.000	0.000	0.000	0.000	0.000	0.000	16.610	422	544	422	544	208	1512	100	471	"T160"
0	0	0	8	4	4	"MDM2"	"Q00987"	17160	11210	200	2811	2903	533	18	2870	2870	2923	436	14	6	3	0	917380	-0.046	100000.000	100000.000	0.000	0.000	0.000	0.000	0.000	16.610	-59	33	-59	33	316	2384	100	472	"S186/8"
0	0	0	8	5	4	"MDM2"	"Q00987"	17660	11210	200	2790	2832	283	9	2858	2858	2887	269	9	5	3	0	894854	-0.204	100000.000	100000.000	0.000	0.000	0.000	0.000	0.000	16.610	-68	-26	-68	-26	316	2384	100	473	"S186/8"
0	0	0	8	6	4	"MDM2"	"Q00987"	18140	11230	70	2914	2994	453	15	2804	2804	2814	211	7	28	12	0	95803	0.853	100000.000	100000.000	0.000	0.000	0.000	0.000	0.000	16.610	110	190	110	190	32	236	100	474	"S186/8"
0	0	0	8	7	4	"NFkB-p65 "	"Q04206"	18680	11240	100	4628	4500	625	13	2803	2803	2819	248	8	93	91	0	359982	6.778	100000.000	100000.000	0.000	0.000	0.000	0.000	0.000	16.610	1825	1697	1825	1697	80	560	100	475	"S536"
0	0	0	8	8	4	"NFkB-p65 "	"Q04206"	19170	11240	100	4545	4564	372	8	2785	2785	2795	188	6	100	100	0	365155	9.410	100000.000	100000.000	0.000	0.000	0.000	0.000	0.000	16.610	1760	1779	1760	1779	80	560	100	476	"S536"
0	0	0	8	9	4	"NFkB-p65 "	"Q04206"	19680	11230	110	4610	4480	765	17	2693	2693	2703	176	6	96	96	0	358401	10.097	100000.000	100000.000	0.000	0.000	0.000	0.000	0.000	16.610	1917	1787	1917	1787	80	656	100	477	"S536"
0	0	0	8	1	5	"PLCG2"	"P16885"	15680	11870	90	3758	3821	380	9	2899	2899	2933	341	11	98	80	0	198675	2.604	100000.000	100000.000	0.000	0.000	0.000	0.000	0.000	16.610	859	922	859	922	52	420	100	478	"Y759"
0	0	0	8	2	5	"PLCG2"	"P16885"	16160	11850	200	2975	3037	325	10	2854	2854	2880	289	10	27	11	0	959826	0.543	100000.000	100000.000	0.000	0.000	0.000	0.000	0.000	16.610	121	183	121	183	316	2384	100	479	"Y759"
0	0	0	8	3	5	"PLCG2"	"P16885"	16660	11850	200	2988	3090	346	11	2889	2889	2904	209	7	36	25	0	976302	0.890	100000.000	100000.000	0.000	0.000	0.000	0.000	0.000	16.610	99	201	99	201	316	2384	100	480	"Y759"
0	0	0	8	4	5	"pyk2"	"Q14289"	17160	11850	200	2860	2951	1543	52	2831	2831	2846	233	8	12	1	0	932632	0.451	100000.000	100000.000	0.000	0.000	0.000	0.000	0.000	16.610	29	120	29	120	316	2384	100	481	"S213"
0	0	0	8	5	5	"pyk2"	"Q14289"	17660	11860	200	2834	2869	225	7	2791	2791	2880	2051	71	0	0	0	906651	-0.005	100000.000	100000.000	0.000	0.000	0.000	0.000	0.000	16.610	43	78	43	78	316	2384	100	482	"S213"
0	0	0	8	6	5	"pyk2"	"Q14289"	18170	11860	200	2812	2826	202	7	2782	2782	2789	197	7	19	4	0	893070	0.188	100000.000	100000.000	0.000	0.000	0.000	0.000	0.000	16.610	30	44	30	44	316	2384	100	483	"S213"
0	0	0	8	7	5	"SOC3"	"O14543"	18670	11860	200	2641	2665	188	7	2722	2722	2730	185	6	11	1	0	842290	-0.351	100000.000	100000.000	0.000	0.000	0.000	0.000	0.000	16.610	-81	-57	-81	-57	316	2384	100	484	"Y221"
0	0	0	8	8	5	"SOC3"	"O14543"	19170	11860	200	2676	2680	176	6	2667	2667	2692	755	28	0	0	0	846956	-0.016	100000.000	100000.000	0.000	0.000	0.000	0.000	0.000	16.610	9	13	9	13	316	2384	100	485	"Y221"
0	0	0	8	9	5	"SOC3"	"O14543"	19670	11860	200	2670	2688	188	6	2637	2637	2642	168	6	21	5	0	849389	0.274	100000.000	100000.000	0.000	0.000	0.000	0.000	0.000	16.610	33	51	33	51	316	2384	100	486	"Y221"
0	0	0	8	1	6	"STAT4"	"Q14765"	15680	12500	110	3064	3053	174	5	2827	2827	2835	209	7	58	11	0	244214	1.043	100000.000	100000.000	0.000	0.000	0.000	0.000	0.000	16.610	237	226	237	226	80	656	100	487	"Y693"
0	0	0	8	2	6	"STAT4"	"Q14765"	16180	12490	200	2758	2787	265	9	2788	2788	2806	295	10	9	1	0	880736	-0.064	100000.000	100000.000	0.000	0.000	0.000	0.000	0.000	16.610	-30	-1	-30	-1	316	2384	100	488	"Y693"
0	0	0	8	3	6	"STAT4"	"Q14765"	16680	12500	200	2883	2892	186	6	2847	2847	2939	1836	62	0	0	0	913768	-0.026	100000.000	100000.000	0.000	0.000	0.000	0.000	0.000	16.610	36	45	36	45	316	2384	100	489	"Y693"
0	0	0	8	4	6	"STMN1"	"P16949"	17180	12500	200	2629	2642	177	6	2810	2810	2821	256	9	1	0	0	834715	-0.699	100000.000	100000.000	0.000	0.000	0.000	0.000	0.000	16.610	-181	-168	-181	-168	316	2384	100	490	"S24"
0	0	0	8	5	6	"STMN1"	"P16949"	17680	12500	200	2658	2684	407	15	2795	2795	2806	314	11	1	0	0	848276	-0.389	100000.000	100000.000	0.000	0.000	0.000	0.000	0.000	16.610	-137	-111	-137	-111	316	2384	100	491	"S24"
0	0	0	8	6	6	"STMN1"	"P16949"	18180	12500	200	2649	2666	218	8	2790	2790	2802	203	7	4	0	0	842573	-0.670	100000.000	100000.000	0.000	0.000	0.000	0.000	0.000	16.610	-141	-124	-141	-124	316	2384	100	492	"S24"
0	0	0	8	7	6	"GIT2"	"Q14161"	18680	12500	200	2792	2792	204	7	2759	2759	2788	746	26	0	0	0	882133	0.005	100000.000	100000.000	0.000	0.000	0.000	0.000	0.000	16.610	33	33	33	33	316	2384	100	493	"Y592"
0	0	0	8	8	6	"GIT2"	"Q14161"	19180	12510	200	2718	2750	238	8	2710	2710	2754	825	29	0	0	0	868970	-0.005	100000.000	100000.000	0.000	0.000	0.000	0.000	0.000	16.610	8	40	8	40	316	2384	100	494	"Y592"
0	0	0	8	9	6	"GIT2"	"Q14161"	19690	12510	100	2955	4122	6518	158	2676	2676	2690	153	5	58	47	0	329754	9.359	100000.000	100000.000	0.000	0.000	0.000	0.000	0.000	16.610	279	1446	279	1446	80	560	100	495	"Y592"
-75	0	0	8	1	7	"empty"	"empty"	15660	13130	200	2896	2927	436	14	2837	2837	2859	257	8	7	1	0	925008	0.265	100000.000	100000.000	0.000	0.000	0.000	0.000	0.000	16.610	59	90	59	90	316	2384	100	496	"empty"
-75	0	0	8	2	7	"empty"	"empty"	16160	13130	200	2723	2740	194	7	2775	2775	2785	195	7	10	1	0	865926	-0.231	100000.000	100000.000	0.000	0.000	0.000	0.000	0.000	16.610	-52	-35	-52	-35	316	2384	100	497	"empty"
-75	0	0	8	3	7	"empty"	"empty"	16660	13130	200	2926	2926	161	5	2866	2866	2905	1306	44	0	0	0	924579	0.016	100000.000	100000.000	0.000	0.000	0.000	0.000	0.000	16.610	60	60	60	60	316	2384	100	498	"empty"
-75	0	0	8	4	7	"empty"	"empty"	17160	13130	200	2851	2865	197	6	2845	2845	2856	239	8	6	0	0	905296	0.038	100000.000	100000.000	0.000	0.000	0.000	0.000	0.000	16.610	6	20	6	20	316	2384	100	499	"empty"
-75	0	0	8	5	7	"empty"	"empty"	17660	13130	200	2819	2877	654	22	2815	2815	2835	283	9	3	0	0	909101	0.148	100000.000	100000.000	0.000	0.000	0.000	0.000	0.000	16.610	4	62	4	62	316	2384	100	500	"empty"
-75	0	0	8	6	7	"empty"	"empty"	18160	13130	200	2837	2846	170	5	2837	2837	2849	226	7	9	0	0	899415	-0.013	0.000	100000.000	0.000	0.000	0.000	0.000	0.000	Error	0	9	0	9	316	2384	100	501	"empty"
0	0	0	8	7	7	"Control-Spot"	"Mouse_IgG"	18640	13150	210	4159	6135	10046	163	2815	2815	2868	362	12	66	61	1	1938503	9.025	100000.000	100000.000	0.000	0.000	0.000	0.000	0.000	16.610	1344	3320	1344	3320	316	2572	100	502	"Control-Spot"
0	0	0	8	8	7	"Control-Spot"	"Mouse_IgG"	19140	13150	200	3905	3723	1006	27	2745	2745	2824	447	15	60	56	0	1176589	2.011	100000.000	100000.000	0.000	0.000	0.000	0.000	0.000	16.610	1160	978	1160	978	316	2384	100	503	"Control-Spot"
0	0	0	8	9	7	"Control-Spot"	"Mouse_IgG"	19640	13150	200	3993	3715	882	23	2685	2685	2742	370	13	62	59	0	1173960	2.630	100000.000	100000.000	0.000	0.000	0.000	0.000	0.000	16.610	1308	1030	1308	1030	316	2384	100	504	"Control-Spot"
0	0	0	9	1	1	"AMPK1"	"Q13131"	2200	13780	200	3004	3501	1391	39	2858	2858	2950	669	22	22	20	0	1106322	0.824	100000.000	100000.000	0.000	0.000	0.000	0.000	0.000	16.610	146	643	146	643	316	2384	100	505	"T174/5"
0	0	0	9	2	1	"AMPK1"	"Q13131"	2700	13780	200	2957	3609	1738	48	2842	2842	2982	1021	34	23	16	0	1140599	0.614	100000.000	100000.000	0.000	0.000	0.000	0.000	0.000	16.610	115	767	115	767	316	2384	100	506	"T174/5"
0	0	0	9	3	1	"AMPK1"	"Q13131"	3200	13780	200	3016	3493	1410	40	2878	2878	3038	1027	33	18	11	0	1103812	0.443	100000.000	100000.000	0.000	0.000	0.000	0.000	0.000	16.610	138	615	138	615	316	2384	100	507	"T174/5"
0	0	0	9	4	1	"aura"	"O14965"	3700	13780	200	3373	3539	933	26	3086	3086	3319	2633	79	3	0	0	1118390	0.084	100000.000	100000.000	0.000	0.000	0.000	0.000	0.000	16.610	287	453	287	453	316	2384	100	508	"T287"
0	0	0	9	5	1	"aura"	"O14965"	4200	13780	200	3403	3545	1032	29	3194	3194	3239	1258	38	9	4	0	1120191	0.243	100000.000	100000.000	0.000	0.000	0.000	0.000	0.000	16.610	209	351	209	351	316	2384	100	509	"T287"
0	0	0	9	6	1	"aura"	"O14965"	4700	13780	200	3364	3699	1876	50	3218	3218	3364	2762	82	4	1	0	1168962	0.121	100000.000	100000.000	0.000	0.000	0.000	0.000	0.000	16.610	146	481	146	481	316	2384	100	510	"T287"
0	0	0	9	7	1	"CFTR"	"P13569"	5200	13780	200	3287	3486	1304	37	3240	3240	3375	2101	62	4	2	0	1101733	0.053	100000.000	100000.000	0.000	0.000	0.000	0.000	0.000	16.610	47	246	47	246	316	2384	100	511	"S737"
0	0	0	9	8	1	"CFTR"	"P13569"	5700	13780	200	3329	3626	1306	36	3286	3286	3389	846	24	9	6	0	1145738	0.280	100000.000	100000.000	0.000	0.000	0.000	0.000	0.000	16.610	43	340	43	340	316	2384	100	512	"S737"
0	0	0	9	9	1	"CFTR"	"P13569"	6200	13780	200	3271	3534	1494	42	3273	3273	3386	829	24	7	5	0	1116711	0.179	100000.000	100000.000	0.000	0.000	0.000	0.000	0.000	16.610	-2	261	-2	261	316	2384	100	513	"S737"
0	0	0	9	1	2	"CREB "	"P16220"	2200	14420	200	3219	4202	1909	45	2892	2892	2964	693	23	34	32	0	1327907	1.786	100000.000	100000.000	0.000	0.000	0.000	0.000	0.000	16.610	327	1310	327	1310	316	2384	100	514	"S133"
0	0	0	9	2	2	"CREB "	"P16220"	2700	14420	200	3040	4354	1987	45	2877	2877	3025	1956	64	37	17	0	1375789	0.679	100000.000	100000.000	0.000	0.000	0.000	0.000	0.000	16.610	163	1477	163	1477	316	2384	100	515	"S133"
0	0	0	9	3	2	"CREB "	"P16220"	3200	14420	200	3083	4312	1929	44	2920	2920	3018	870	28	35	32	0	1362533	1.487	100000.000	100000.000	0.000	0.000	0.000	0.000	0.000	16.610	163	1392	163	1392	316	2384	100	516	"S133"
0	0	0	9	4	2	"blank-control__"	"AA"	3700	14420	200	3174	3185	586	18	3033	3033	3107	627	20	9	2	0	1006463	0.124	100000.000	100000.000	0.000	0.000	0.000	0.000	0.000	16.610	141	152	141	152	316	2384	100	517	"blank-control__"
0	0	0	9	5	2	"blank-control__"	"AA"	4200	14420	200	3325	3292	780	23	3158	3158	3132	628	20	12	3	0	1040293	0.255	100000.000	100000.000	0.000	0.000	0.000	0.000	0.000	16.610	167	134	167	134	316	2384	100	518	"blank-control__"
0	0	0	9	6	2	"blank-control__"	"AA"	4700	14420	200	3308	3290	671	20	3179	3179	3190	1047	32	8	1	0	1039506	0.096	100000.000	100000.000	0.000	0.000	0.000	0.000	0.000	16.610	129	111	129	111	316	2384	100	519	"blank-control__"
0	0	0	9	7	2	"IKK-alpha "	"O15111"	5200	14420	200	3445	3666	1099	29	3243	3243	3262	783	24	24	6	0	1158332	0.516	100000.000	100000.000	0.000	0.000	0.000	0.000	0.000	16.610	202	423	202	423	316	2384	100	520	"S180"
0	0	0	9	8	2	"IKK-alpha "	"O15111"	5700	14420	200	3661	4115	2248	54	3284	3284	3447	1363	39	17	3	0	1300279	0.490	100000.000	100000.000	0.000	0.000	0.000	0.000	0.000	16.610	377	831	377	831	316	2384	100	521	"S180"
0	0	0	9	9	2	"IKK-alpha "	"O15111"	6200	14420	200	3555	3900	939	24	3265	3265	3401	1085	31	26	4	0	1232259	0.460	100000.000	100000.000	0.000	0.000	0.000	0.000	0.000	16.610	290	635	290	635	316	2384	100	522	"S180"
0	0	0	9	1	3	"JAK2"	"O60674"	2200	15060	200	3039	3171	626	19	2846	2846	2950	1574	53	4	0	0	1001917	0.140	100000.000	100000.000	0.000	0.000	0.000	0.000	0.000	16.610	193	325	193	325	316	2384	100	523	"Y119"
0	0	0	9	2	3	"JAK2"	"O60674"	2700	15060	200	2946	3186	619	19	2833	2833	2889	596	20	32	10	0	1006798	0.498	100000.000	100000.000	0.000	0.000	0.000	0.000	0.000	16.610	113	353	113	353	316	2384	100	524	"Y119"
0	0	0	9	3	3	"JAK2"	"O60674"	3200	15060	200	3059	3249	603	18	2883	2883	2956	539	18	31	13	0	1026757	0.544	100000.000	100000.000	0.000	0.000	0.000	0.000	0.000	16.610	176	366	176	366	316	2384	100	525	"Y119"
0	0	0	9	4	3	"K8"	"P05787"	3700	15060	200	3029	3108	717	23	2997	2997	3092	811	26	2	1	0	982053	0.020	100000.000	100000.000	0.000	0.000	0.000	0.000	0.000	16.610	32	111	32	111	316	2384	100	526	"Y267"
0	0	0	9	5	3	"K8"	"P05787"	4200	15060	200	3099	3058	513	16	3128	3128	3126	906	28	2	0	0	966316	-0.075	100000.000	100000.000	0.000	0.000	0.000	0.000	0.000	16.610	-29	-70	-29	-70	316	2384	100	527	"Y267"
0	0	0	9	6	3	"K8"	"P05787"	4700	15060	200	3124	3116	515	16	3152	3152	3125	724	23	4	0	0	984789	-0.012	100000.000	100000.000	0.000	0.000	0.000	0.000	0.000	16.610	-28	-36	-28	-36	316	2384	100	528	"Y267"
0	0	0	9	7	3	"blank-control__"	"AA"	5200	15060	200	3180	3162	448	14	3206	3206	3250	1838	56	0	0	0	999230	-0.048	100000.000	100000.000	0.000	0.000	0.000	0.000	0.000	16.610	-26	-44	-26	-44	316	2384	100	529	"blank-control__"
0	0	0	9	8	3	"blank-control__"	"AA"	5700	15060	200	3261	3302	358	10	3264	3264	3721	4645	124	0	0	0	1043385	-0.090	100000.000	100000.000	0.000	0.000	0.000	0.000	0.000	16.610	-3	38	-3	38	316	2384	100	530	"blank-control__"
0	0	0	9	9	3	"blank-control__"	"AA"	6200	15060	200	3283	3299	305	9	3265	3265	3299	643	19	2	2	0	1042360	0.000	100000.000	100000.000	0.000	0.000	0.000	0.000	0.000	16.610	18	34	18	34	316	2384	100	531	"blank-control__"
0	0	0	9	1	4	"Mnk1"	"Q9BUB5"	2200	15700	200	3069	3313	849	25	2910	2910	2977	605	20	23	18	0	1046885	0.555	100000.000	100000.000	0.000	0.000	0.000	0.000	0.000	16.610	159	403	159	403	316	2384	100	532	"T255"
0	0	0	9	2	4	"Mnk1"	"Q9BUB5"	2700	15700	200	2992	3372	1031	30	2871	2871	2917	838	28	23	16	0	1065593	0.543	100000.000	100000.000	0.000	0.000	0.000	0.000	0.000	16.610	121	501	121	501	316	2384	100	533	"T255"
0	0	0	9	3	4	"Mnk1"	"Q9BUB5"	3200	15700	200	2973	3332	806	24	2913	2913	2977	773	25	23	18	0	1053058	0.459	100000.000	100000.000	0.000	0.000	0.000	0.000	0.000	16.610	60	419	60	419	316	2384	100	534	"T255"
0	0	0	9	4	4	"NFkB-p100 "	"Q00653"	3700	15700	200	3158	3205	556	17	2972	2972	3022	650	21	13	3	0	1012785	0.282	100000.000	100000.000	0.000	0.000	0.000	0.000	0.000	16.610	186	233	186	233	316	2384	100	535	"S108"
0	0	0	9	5	4	"NFkB-p100 "	"Q00653"	4200	15700	200	3258	3295	684	20	3089	3089	3156	2581	81	1	0	0	1041238	0.054	100000.000	100000.000	0.000	0.000	0.000	0.000	0.000	16.610	169	206	169	206	316	2384	100	536	"S108"
0	0	0	9	6	4	"NFkB-p100 "	"Q00653"	4700	15700	200	3311	3318	822	24	3132	3132	3272	3254	99	0	0	0	1048557	0.014	100000.000	100000.000	0.000	0.000	0.000	0.000	0.000	16.610	179	186	179	186	316	2384	100	537	"S108"
0	0	0	9	7	4	"PIK3R1 "	"P27986"	5200	15700	200	3153	3243	1108	34	3187	3187	3185	1035	32	2	0	0	1024819	0.056	100000.000	100000.000	0.000	0.000	0.000	0.000	0.000	16.610	-34	56	-34	56	316	2384	100	538	"Y556"
0	0	0	9	8	4	"PIK3R1 "	"P27986"	5700	15700	200	3285	3271	275	8	3251	3251	3283	829	25	0	0	0	1033512	-0.014	100000.000	100000.000	0.000	0.000	0.000	0.000	0.000	16.610	34	20	34	20	316	2384	100	539	"Y556"
0	0	0	9	9	4	"PIK3R1 "	"P27986"	6200	15700	200	3293	3395	975	28	3275	3275	3322	562	16	5	2	0	1072672	0.130	100000.000	100000.000	0.000	0.000	0.000	0.000	0.000	16.610	18	120	18	120	316	2384	100	540	"Y556"
0	0	0	9	1	5	"blank-control__"	"AA"	2200	16340	200	2858	2954	714	24	2918	2918	2996	561	18	4	0	0	933502	-0.075	100000.000	100000.000	0.000	0.000	0.000	0.000	0.000	16.610	-60	36	-60	36	316	2384	100	541	"blank-control__"
0	0	0	9	2	5	"blank-control__"	"AA"	2700	16340	200	2821	2930	1008	34	2890	2890	2943	669	22	1	0	0	925725	-0.019	100000.000	100000.000	0.000	0.000	0.000	0.000	0.000	16.610	-69	40	-69	40	316	2384	100	542	"blank-control__"
0	0	0	9	3	5	"blank-control__"	"AA"	3200	16340	200	2893	2918	348	11	2894	2894	3073	2197	71	0	0	0	922136	-0.071	100000.000	100000.000	0.000	0.000	0.000	0.000	0.000	16.610	-1	24	-1	24	316	2384	100	543	"blank-control__"
0	0	0	9	4	5	"Rack1"	"P63244"	3700	16340	200	3033	3075	374	12	2984	2984	3157	2352	74	0	0	0	971770	-0.035	100000.000	100000.000	0.000	0.000	0.000	0.000	0.000	16.610	49	91	49	91	316	2384	100	544	"y52"
0	0	0	9	5	5	"Rack1"	"P63244"	4200	16340	200	3192	3128	442	14	3105	3105	3112	1184	38	0	0	0	988391	0.014	100000.000	100000.000	0.000	0.000	0.000	0.000	0.000	16.610	87	23	87	23	316	2384	100	545	"y52"
0	0	0	9	6	5	"Rack1"	"P63244"	4700	16340	200	3222	3247	1537	47	3149	3149	3109	935	30	2	0	0	1026148	0.148	100000.000	100000.000	0.000	0.000	0.000	0.000	0.000	16.610	73	98	73	98	316	2384	100	546	"y52"
0	0	0	9	7	5	"Shc1"	"P29353"	5200	16340	200	3355	3464	1524	43	3219	3219	3182	850	26	11	2	0	1094612	0.332	100000.000	100000.000	0.000	0.000	0.000	0.000	0.000	16.610	136	245	136	245	316	2384	100	547	"Y349"
0	0	0	9	8	5	"Shc1"	"P29353"	5700	16340	200	3345	3587	817	22	3283	3283	3446	2411	69	1	0	0	1133528	0.058	100000.000	100000.000	0.000	0.000	0.000	0.000	0.000	16.610	62	304	62	304	316	2384	100	548	"Y349"
0	0	0	9	9	5	"Shc1"	"P29353"	6200	16340	200	3273	3548	1015	28	3280	3280	3319	685	20	17	7	0	1121107	0.334	100000.000	100000.000	0.000	0.000	0.000	0.000	0.000	16.610	-7	268	-7	268	316	2384	100	549	"Y349"
0	0	0	9	1	6	"Smad6"	"O43541"	2200	16990	200	3100	3151	778	24	2992	2992	3070	478	15	12	1	0	995569	0.169	100000.000	100000.000	0.000	0.000	0.000	0.000	0.000	16.610	108	159	108	159	316	2384	100	550	"S435"
0	0	0	9	2	6	"Smad6"	"O43541"	2700	16990	200	2949	3008	416	13	2938	2938	3022	1118	36	1	0	0	950539	-0.013	100000.000	100000.000	0.000	0.000	0.000	0.000	0.000	16.610	11	70	11	70	316	2384	100	551	"S435"
0	0	0	9	3	6	"Smad6"	"O43541"	3200	16990	200	2890	2952	301	10	2947	2947	3018	624	20	0	0	0	932736	-0.106	100000.000	100000.000	0.000	0.000	0.000	0.000	0.000	16.610	-57	5	-57	5	316	2384	100	552	"S435"
0	0	0	9	4	6	"TGFBR1"	"P36897"	3700	16990	200	2953	2976	458	15	3011	3011	3081	827	26	0	0	0	940554	-0.127	100000.000	100000.000	0.000	0.000	0.000	0.000	0.000	16.610	-58	-35	-58	-35	316	2384	100	553	"T200"
0	0	0	9	5	6	"TGFBR1"	"P36897"	4200	16990	200	3048	3057	393	12	3139	3139	3144	898	28	0	0	0	965977	-0.097	100000.000	100000.000	0.000	0.000	0.000	0.000	0.000	16.610	-91	-82	-91	-82	316	2384	100	554	"T200"
0	0	0	9	6	6	"TGFBR1"	"P36897"	4700	16990	200	3020	3055	844	27	3194	3194	3178	763	24	1	0	0	965328	-0.161	100000.000	100000.000	0.000	0.000	0.000	0.000	0.000	16.610	-174	-139	-174	-139	316	2384	100	555	"T200"
0	0	0	9	7	6	"TrKA"	"P04629"	5180	16930	170	6286	5849	2158	36	3281	3281	3256	599	18	72	69	0	1216638	4.329	100000.000	100000.000	0.000	0.000	0.000	0.000	0.000	16.610	3005	2568	3005	2568	208	1660	100	556	"Y757"
0	0	0	9	8	6	"TrKA"	"P04629"	5670	16920	170	6666	5824	2116	36	3312	3312	3531	2965	83	60	1	0	1211363	0.773	100000.000	100000.000	0.000	0.000	0.000	0.000	0.000	16.610	3354	2512	3354	2512	208	1660	100	557	"Y757"
0	0	0	9	9	6	"TrKA"	"P04629"	6160	16910	170	6355	5523	1733	31	3309	3309	3359	714	21	68	64	0	1148782	3.031	100000.000	100000.000	0.000	0.000	0.000	0.000	0.000	16.610	3046	2214	3046	2214	208	1660	100	558	"Y757"
-75	0	0	9	1	7	"empty"	"empty"	2200	17630	200	3055	3097	295	9	3105	3105	3167	484	15	3	0	0	978638	-0.145	100000.000	100000.000	0.000	0.000	0.000	0.000	0.000	16.610	-50	-8	-50	-8	316	2384	100	559	"empty"
-75	0	0	9	2	7	"empty"	"empty"	2700	17630	200	3032	3054	306	10	3013	3013	3098	910	29	1	0	0	965201	-0.048	100000.000	100000.000	0.000	0.000	0.000	0.000	0.000	16.610	19	41	19	41	316	2384	100	560	"empty"
-75	0	0	9	3	7	"empty"	"empty"	3200	17630	200	2952	3044	703	23	2979	2979	3046	805	26	1	0	0	961880	-0.002	100000.000	100000.000	0.000	0.000	0.000	0.000	0.000	16.610	-27	65	-27	65	316	2384	100	561	"empty"
-75	0	0	9	4	7	"empty"	"empty"	3700	17630	200	2972	3059	516	16	3014	3014	3097	743	23	2	0	0	966541	-0.051	100000.000	100000.000	0.000	0.000	0.000	0.000	0.000	16.610	-42	45	-42	45	316	2384	100	562	"empty"
-75	0	0	9	5	7	"empty"	"empty"	4200	17630	200	3037	3086	585	18	3126	3126	3137	895	28	0	0	0	975321	-0.057	100000.000	100000.000	0.000	0.000	0.000	0.000	0.000	16.610	-89	-40	-89	-40	316	2384	100	563	"empty"
-75	0	0	9	6	7	"empty"	"empty"	4700	17630	200	3239	3159	384	12	3205	3205	3218	1076	33	0	0	0	998322	-0.055	100000.000	100000.000	0.000	0.000	0.000	0.000	0.000	16.610	34	-46	34	-46	316	2384	100	564	"empty"
-75	0	0	9	7	7	"empty"	"empty"	5200	17630	200	3261	3242	445	13	3281	3281	3262	771	23	1	0	0	1024601	-0.026	100000.000	100000.000	0.000	0.000	0.000	0.000	0.000	16.610	-20	-39	-20	-39	316	2384	100	565	"empty"
-75	0	0	9	8	7	"empty"	"empty"	5700	17630	200	3330	3429	1385	40	3331	3331	3346	517	15	3	1	0	1083533	0.161	100000.000	100000.000	0.000	0.000	0.000	0.000	0.000	16.610	-1	98	-1	98	316	2384	100	566	"empty"
-75	0	0	9	9	7	"empty"	"empty"	6200	17630	200	3361	3489	1254	35	3326	3326	3339	456	13	4	2	0	1102419	0.329	100000.000	100000.000	0.000	0.000	0.000	0.000	0.000	16.610	35	163	35	163	316	2384	100	567	"empty"
0	0	0	10	1	1	"PPP2CA "	"P67775"	6690	13760	200	3100	3231	941	29	3159	3159	3201	717	22	6	4	0	1020920	0.042	100000.000	100000.000	0.000	0.000	0.000	0.000	0.000	16.610	-59	72	-59	72	316	2384	100	568	"T304"
0	0	0	10	2	1	"PPP2CA "	"P67775"	7200	13770	110	3413	3477	1211	34	3089	3089	3118	965	30	11	8	0	278123	0.372	100000.000	100000.000	0.000	0.000	0.000	0.000	0.000	16.610	324	388	324	388	80	656	100	569	"T304"
0	0	0	10	3	1	"PPP2CA "	"P67775"	7680	13770	130	3148	3492	2833	81	3096	3096	3082	1044	33	6	5	0	419012	0.393	100000.000	100000.000	0.000	0.000	0.000	0.000	0.000	16.610	52	396	52	396	120	940	100	570	"T304"
0	0	0	10	4	1	"Rab4"	"P20338"	8200	13790	100	5043	5005	1648	32	2917	2917	3034	779	25	78	62	0	400429	2.530	100000.000	100000.000	0.000	0.000	0.000	0.000	0.000	16.610	2126	2088	2126	2088	80	560	100	571	"S199"
0	0	0	10	5	1	"Rab4"	"P20338"	8700	13800	90	5001	5397	1644	30	2806	2806	2899	652	22	90	84	0	280638	3.831	100000.000	100000.000	0.000	0.000	0.000	0.000	0.000	16.610	2195	2591	2195	2591	52	420	100	572	"S199"
0	0	0	10	6	1	"Rab4"	"P20338"	9200	13800	100	4799	4877	1440	29	2858	2858	2918	426	14	85	80	0	390181	4.599	100000.000	100000.000	0.000	0.000	0.000	0.000	0.000	16.610	1941	2019	1941	2019	80	560	100	573	"S199"
0	0	0	10	7	1	"STAT1 "	"P42224"	9700	13790	200	2979	3109	680	21	2927	2927	3009	472	15	13	3	0	982541	0.212	100000.000	100000.000	0.000	0.000	0.000	0.000	0.000	16.610	52	182	52	182	316	2384	100	574	"S727"
0	0	0	10	8	1	"STAT1 "	"P42224"	10200	13790	200	3179	3173	393	12	3124	3124	3213	1618	50	0	0	0	1002621	-0.025	100000.000	100000.000	0.000	0.000	0.000	0.000	0.000	16.610	55	49	55	49	316	2384	100	575	"S727"
0	0	0	10	9	1	"STAT1 "	"P42224"	10700	13790	200	3353	3319	526	15	3285	3285	3349	1744	52	0	0	0	1048746	-0.017	100000.000	100000.000	0.000	0.000	0.000	0.000	0.000	16.610	68	34	68	34	316	2384	100	576	"S727"
0	0	0	10	1	2	"STAT4 "	"Q14765"	6680	14420	170	4822	5170	1685	32	3166	3166	3163	562	17	98	75	0	1075435	3.571	100000.000	100000.000	0.000	0.000	0.000	0.000	0.000	16.610	1656	2004	1656	2004	208	1660	100	577	"S722"
0	0	0	10	2	2	"STAT4 "	"Q14765"	7190	14420	160	4821	5000	1999	39	3076	3076	3013	538	17	97	68	0	1040096	3.693	100000.000	100000.000	0.000	0.000	0.000	0.000	0.000	16.610	1745	1924	1745	1924	208	1512	100	578	"S722"
0	0	0	10	3	2	"STAT4 "	"Q14765"	7690	14430	180	4454	4861	3331	68	3030	3030	2981	542	18	90	58	0	1244484	3.469	100000.000	100000.000	0.000	0.000	0.000	0.000	0.000	16.610	1424	1831	1424	1831	256	1924	100	579	"S722"
0	0	0	10	4	2	"STMN1"	"P16949"	8190	14420	200	2924	4534	9861	217	2940	2940	2968	489	16	11	6	2	1432721	3.202	100000.000	100000.000	0.000	0.000	0.000	0.000	0.000	16.610	-16	1594	-16	1594	316	2384	100	580	"S37"
0	0	0	10	5	2	"STMN1"	"P16949"	8690	14420	200	2745	2807	472	16	2812	2812	2866	378	13	6	2	0	886872	-0.156	100000.000	100000.000	0.000	0.000	0.000	0.000	0.000	16.610	-67	-5	-67	-5	316	2384	100	581	"S37"
0	0	0	10	6	2	"STMN1"	"P16949"	9190	14420	200	2888	2893	330	11	2896	2896	2946	561	19	1	0	0	914111	-0.094	100000.000	100000.000	0.000	0.000	0.000	0.000	0.000	16.610	-8	-3	-8	-3	316	2384	100	582	"S37"
0	0	0	10	7	2	"ACC1"	"Q13085 "	9700	14430	70	3856	3811	375	9	3036	3036	3038	311	10	87	59	0	121964	2.486	100000.000	100000.000	0.000	0.000	0.000	0.000	0.000	16.610	820	775	820	775	32	236	100	583	"S1263"
0	0	0	10	8	2	"ACC1"	"Q13085 "	10200	14430	80	3868	3881	607	15	3191	3191	3219	1005	31	38	1	0	201801	0.659	100000.000	100000.000	0.000	0.000	0.000	0.000	0.000	16.610	677	690	677	690	52	340	100	584	"S1263"
0	0	0	10	9	2	"ACC1"	"Q13085 "	10690	14430	70	3877	3956	484	12	3337	3337	3295	328	9	75	43	0	126601	2.015	100000.000	100000.000	0.000	0.000	0.000	0.000	0.000	16.610	540	619	540	619	32	236	100	585	"S1263"
0	0	0	10	1	3	"TRAF6"	"Q9Y4K3"	6660	15060	70	3332	3343	493	14	3170	3170	3152	413	13	25	9	0	106986	0.462	100000.000	100000.000	0.000	0.000	0.000	0.000	0.000	16.610	162	173	162	173	32	236	100	586	"Y353"
0	0	0	10	2	3	"TRAF6"	"Q9Y4K3"	7170	15050	200	3122	3146	913	29	3099	3099	3077	990	32	3	1	0	994110	0.070	100000.000	100000.000	0.000	0.000	0.000	0.000	0.000	16.610	23	47	23	47	316	2384	100	587	"Y353"
0	0	0	10	3	3	"TRAF6"	"Q9Y4K3"	7670	15050	200	3145	3038	483	15	3033	3033	3115	2553	81	0	0	0	960083	-0.030	100000.000	100000.000	0.000	0.000	0.000	0.000	0.000	16.610	112	5	112	5	316	2384	100	588	"Y353"
0	0	0	10	4	3	"BLNK"	"Q8WV28"	8170	15060	200	3036	3152	868	27	2889	2889	2951	730	24	14	7	0	996066	0.275	100000.000	100000.000	0.000	0.000	0.000	0.000	0.000	16.610	147	263	147	263	316	2384	100	589	"Y72"
0	0	0	10	5	3	"BLNK"	"Q8WV28"	8680	15060	90	4600	4897	1825	37	2843	2843	2864	208	7	88	88	0	254638	9.774	100000.000	100000.000	0.000	0.000	0.000	0.000	0.000	16.610	1757	2054	1757	2054	52	420	100	590	"Y72"
0	0	0	10	6	3	"BLNK"	"Q8WV28"	9180	15050	70	4745	4810	957	19	2917	2917	2929	206	7	90	90	0	153924	9.131	100000.000	100000.000	0.000	0.000	0.000	0.000	0.000	16.610	1828	1893	1828	1893	32	236	100	591	"Y72"
0	0	0	10	7	3	"CD19"	"P15391"	9700	15070	70	3687	3737	577	15	2996	2996	3059	310	10	68	56	0	119591	2.187	100000.000	100000.000	0.000	0.000	0.000	0.000	0.000	16.610	691	741	691	741	32	236	100	592	"Y531"
0	0	0	10	8	3	"CD19"	"P15391"	10190	15080	100	3543	3639	610	16	3146	3146	3171	865	27	26	2	0	291088	0.541	100000.000	100000.000	0.000	0.000	0.000	0.000	0.000	16.610	397	493	397	493	80	560	100	593	"Y531"
0	0	0	10	9	3	"CD19"	"P15391"	10680	15080	80	3857	3784	533	14	3264	3264	3284	326	9	61	46	0	196759	1.534	100000.000	100000.000	0.000	0.000	0.000	0.000	0.000	16.610	593	520	593	520	52	340	100	594	"Y531"
0	0	0	10	1	4	"p300"	"Q09472"	6690	15670	200	3190	3160	397	12	3187	3187	3173	563	17	1	0	0	998544	-0.023	100000.000	100000.000	0.000	0.000	0.000	0.000	0.000	16.610	3	-27	3	-27	316	2384	100	595	"S2279"
0	0	0	10	2	4	"p300"	"Q09472"	7200	15680	70	3080	3022	370	12	3142	3142	3116	1261	40	0	0	0	96693	-0.075	100000.000	100000.000	0.000	0.000	0.000	0.000	0.000	16.610	-62	-120	-62	-120	32	236	100	596	"S2279"
0	0	0	10	3	4	"p300"	"Q09472"	7690	15690	200	3044	2939	400	13	3026	3026	2994	526	17	2	0	0	928713	-0.105	100000.000	100000.000	0.000	0.000	0.000	0.000	0.000	16.610	18	-87	18	-87	316	2384	100	597	"S2279"
0	0	0	10	4	4	"fyn"	"P06241"	8190	15700	200	2885	2937	383	13	2912	2912	2932	503	17	6	0	0	928210	0.010	100000.000	100000.000	0.000	0.000	0.000	0.000	0.000	16.610	-27	25	-27	25	316	2384	100	598	"Y420"
0	0	0	10	5	4	"fyn"	"P06241"	8690	15700	200	2789	2883	821	28	2794	2794	2838	427	15	3	1	0	911014	0.105	100000.000	100000.000	0.000	0.000	0.000	0.000	0.000	16.610	-5	89	-5	89	316	2384	100	599	"Y420"
0	0	0	10	6	4	"fyn"	"P06241"	9190	15700	200	2826	2850	210	7	2837	2837	2880	421	14	3	0	0	900453	-0.071	100000.000	100000.000	0.000	0.000	0.000	0.000	0.000	16.610	-11	13	-11	13	316	2384	100	600	"Y420"
0	0	0	10	7	4	"HSP27"	"P04792"	9690	15710	90	3478	3568	728	20	2962	2962	2990	438	14	59	9	0	185537	1.320	100000.000	100000.000	0.000	0.000	0.000	0.000	0.000	16.610	516	606	516	606	52	420	100	601	"S78"
0	0	0	10	8	4	"HSP27"	"P04792"	10190	15720	100	3447	3641	862	23	3167	3167	3128	334	10	47	35	0	291317	1.536	100000.000	100000.000	0.000	0.000	0.000	0.000	0.000	16.610	280	474	280	474	80	560	100	602	"S78"
0	0	0	10	9	4	"HSP27"	"P04792"	10700	15720	100	3661	3665	417	11	3201	3201	3206	345	10	53	37	0	293170	1.330	100000.000	100000.000	0.000	0.000	0.000	0.000	0.000	16.610	460	464	460	464	80	560	100	603	"S78"
0	0	0	10	1	5	"IL-8R B "	"P25025"	6670	16310	200	3123	3205	756	23	3165	3165	3167	714	22	2	1	0	1012914	0.053	100000.000	100000.000	0.000	0.000	0.000	0.000	0.000	16.610	-42	40	-42	40	316	2384	100	604	"S352"
0	0	0	10	2	5	"IL-8R B "	"P25025"	7180	16320	70	3299	3280	692	21	3067	3067	3113	773	24	9	3	0	104975	0.216	100000.000	100000.000	0.000	0.000	0.000	0.000	0.000	16.610	232	213	232	213	32	236	100	605	"S352"
0	0	0	10	3	5	"IL-8R B "	"P25025"	7680	16330	200	3072	3046	503	16	3048	3048	2989	496	16	7	0	0	962415	0.115	100000.000	100000.000	0.000	0.000	0.000	0.000	0.000	16.610	24	-2	24	-2	316	2384	100	606	"S352"
0	0	0	10	4	5	"IRF-3 "	"Q14653"	8190	16350	120	3315	3518	1200	34	2872	2872	2959	823	27	24	2	0	422140	0.679	100000.000	100000.000	0.000	0.000	0.000	0.000	0.000	16.610	443	646	443	646	120	820	100	607	"S385"
0	0	0	10	5	5	"IRF-3 "	"Q14653"	8700	16370	120	3297	3351	787	23	2804	2804	2827	223	7	85	55	0	402159	2.350	100000.000	100000.000	0.000	0.000	0.000	0.000	0.000	16.610	493	547	493	547	120	820	100	608	"S385"
0	0	0	10	6	5	"IRF-3 "	"Q14653"	9190	16360	120	3253	3232	285	8	2813	2813	2834	291	10	72	26	0	387814	1.368	100000.000	100000.000	0.000	0.000	0.000	0.000	0.000	16.610	440	419	440	419	120	820	100	609	"S385"
0	0	0	10	7	5	"LSD1"	"O60341"	9690	16360	80	5528	5535	432	7	2954	2954	2973	290	9	100	100	0	287844	8.834	100000.000	100000.000	0.000	0.000	0.000	0.000	0.000	16.610	2574	2581	2574	2581	52	340	100	610	"S131"
0	0	0	10	8	5	"LSD1"	"O60341"	10190	16360	100	5217	5270	1361	25	3082	3082	3081	297	9	95	91	0	421560	7.370	100000.000	100000.000	0.000	0.000	0.000	0.000	0.000	16.610	2135	2188	2135	2188	80	560	100	611	"S131"
0	0	0	10	9	5	"LSD1"	"O60341"	10690	16360	100	5357	5238	1208	23	3221	3221	3180	340	10	86	81	0	419043	6.053	100000.000	100000.000	0.000	0.000	0.000	0.000	0.000	16.610	2136	2017	2136	2017	80	560	100	612	"S131"
0	0	0	10	1	6	"MAPKAPK5"	"Q8IW41"	6690	16990	100	6342	6011	1558	25	3190	3190	3171	612	19	82	82	0	480881	4.641	100000.000	100000.000	0.000	0.000	0.000	0.000	0.000	16.610	3152	2821	3152	2821	80	560	100	613	"T182"
0	0	0	10	2	6	"MAPKAPK5"	"Q8IW41"	7180	16990	110	6092	5985	1534	25	3113	3113	3051	443	14	87	83	0	478770	6.623	100000.000	100000.000	0.000	0.000	0.000	0.000	0.000	16.610	2979	2872	2979	2872	80	656	100	614	"T182"
0	0	0	10	3	6	"MAPKAPK5"	"Q8IW41"	7700	17000	100	5817	5707	1378	24	3023	3023	3028	503	16	87	83	0	456522	5.326	100000.000	100000.000	0.000	0.000	0.000	0.000	0.000	16.610	2794	2684	2794	2684	80	560	100	615	"T182"
0	0	0	10	4	6	"P27kip1"	"P46527"	8170	17010	70	3185	3134	332	10	2974	2974	2941	311	10	43	6	0	100302	0.621	100000.000	100000.000	0.000	0.000	0.000	0.000	0.000	16.610	211	160	211	160	32	236	100	616	"T157"
0	0	0	10	5	6	"P27kip1"	"P46527"	8680	17010	200	2837	2864	265	9	2822	2822	2856	362	12	7	1	0	905127	0.022	100000.000	100000.000	0.000	0.000	0.000	0.000	0.000	16.610	15	42	15	42	316	2384	100	617	"T157"
0	0	0	10	6	6	"P27kip1"	"P46527"	9190	17010	70	3036	3219	919	28	2831	2831	2867	201	7	50	21	0	103015	1.751	100000.000	100000.000	0.000	0.000	0.000	0.000	0.000	16.610	205	388	205	388	32	236	100	618	"T157"
0	0	0	10	7	6	"p67phox"	"P19878"	9680	17010	200	2688	2827	1566	55	2913	2913	2957	573	19	1	0	0	893314	-0.227	100000.000	100000.000	0.000	0.000	0.000	0.000	0.000	16.610	-225	-86	-225	-86	316	2384	100	619	"T233"
0	0	0	10	8	6	"p67phox"	"P19878"	10180	17010	200	2819	2791	318	11	3034	3034	3133	1488	47	0	0	0	882015	-0.230	100000.000	100000.000	0.000	0.000	0.000	0.000	0.000	16.610	-215	-243	-215	-243	316	2384	100	620	"T233"
0	0	0	10	9	6	"p67phox"	"P19878"	10680	17010	200	2888	2880	378	13	3143	3143	3168	562	17	0	0	0	909982	-0.512	100000.000	100000.000	0.000	0.000	0.000	0.000	0.000	16.610	-255	-263	-255	-263	316	2384	100	621	"T233"
-75	0	0	10	1	7	"empty"	"empty"	6700	17630	200	3255	3218	272	8	3251	3251	3214	415	12	2	0	0	1016870	0.010	100000.000	100000.000	0.000	0.000	0.000	0.000	0.000	16.610	4	-33	4	-33	316	2384	100	622	"empty"
-75	0	0	10	2	7	"empty"	"empty"	7200	17630	200	3119	3100	542	17	3147	3147	3111	558	17	1	0	0	979591	-0.020	100000.000	100000.000	0.000	0.000	0.000	0.000	0.000	16.610	-28	-47	-28	-47	316	2384	100	623	"empty"
-75	0	0	10	3	7	"empty"	"empty"	7700	17630	200	3167	3122	517	16	3061	3061	3060	523	17	4	1	0	986567	0.119	100000.000	100000.000	0.000	0.000	0.000	0.000	0.000	16.610	106	61	106	61	316	2384	100	624	"empty"
-75	0	0	10	4	7	"empty"	"empty"	8200	17630	200	2943	2970	394	13	2913	2913	2972	487	16	4	1	0	938671	-0.004	100000.000	100000.000	0.000	0.000	0.000	0.000	0.000	16.610	30	57	30	57	316	2384	100	625	"empty"
-75	0	0	10	5	7	"empty"	"empty"	8700	17630	200	2779	2800	192	6	2827	2827	2856	302	10	5	0	0	884740	-0.185	100000.000	100000.000	0.000	0.000	0.000	0.000	0.000	16.610	-48	-27	-48	-27	316	2384	100	626	"empty"
-75	0	0	10	6	7	"empty"	"empty"	9200	17630	200	2844	2847	194	6	2837	2837	2863	395	13	1	0	0	899578	-0.041	100000.000	100000.000	0.000	0.000	0.000	0.000	0.000	16.610	7	10	7	10	316	2384	100	627	"empty"
-75	0	0	10	7	7	"empty"	"empty"	9700	17630	200	2887	2935	423	14	2887	2887	2936	393	13	7	0	0	927533	-0.003	0.000	100000.000	0.000	0.000	0.000	0.000	0.000	Error	0	48	0	48	316	2384	100	628	"empty"
-75	0	0	10	8	7	"empty"	"empty"	10200	17630	200	3007	2997	297	9	2997	2997	3033	319	10	18	0	0	947006	-0.113	100000.000	0.000	0.000	0.000	0.000	0.000	0.000	16.610	10	0	10	0	316	2384	100	629	"empty"
-75	0	0	10	9	7	"empty"	"empty"	10700	17630	200	3158	3186	594	18	3138	3138	3140	311	9	18	2	0	1006790	0.148	100000.000	100000.000	0.000	0.000	0.000	0.000	0.000	16.610	20	48	20	48	316	2384	100	630	"empty"
0	0	0	11	1	1	"Jak2 "	"O60674"	11170	13770	140	8371	8148	2140	26	3358	3358	3370	553	16	92	92	0	1271026	8.640	100000.000	100000.000	0.000	0.000	0.000	0.000	0.000	16.610	5013	4790	5013	4790	156	1140	100	631	"Y221"
0	0	0	11	2	1	"Jak2 "	"O60674"	11670	13780	140	8356	8291	1919	23	3385	3385	3392	265	7	96	94	0	1293437	18.487	100000.000	100000.000	0.000	0.000	0.000	0.000	0.000	16.610	4971	4906	4971	4906	156	1140	100	632	"Y221"
0	0	0	11	3	1	"Jak2 "	"O60674"	12170	13790	120	7819	7933	1147	14	3347	3347	3591	3381	94	94	1	0	951947	1.284	100000.000	100000.000	0.000	0.000	0.000	0.000	0.000	16.610	4472	4586	4472	4586	120	820	100	633	"Y221"
0	0	0	11	4	1	"K8"	"P05787"	12670	13780	200	3041	3100	794	25	3249	3249	3245	291	8	8	2	0	979541	-0.498	100000.000	100000.000	0.000	0.000	0.000	0.000	0.000	16.610	-208	-149	-208	-149	316	2384	100	634	"S74"
0	0	0	11	5	1	"K8"	"P05787"	13170	13780	200	2957	2928	365	12	3208	3208	3200	305	9	4	0	0	925213	-0.892	100000.000	100000.000	0.000	0.000	0.000	0.000	0.000	16.610	-251	-280	-251	-280	316	2384	100	635	"S74"
0	0	0	11	6	1	"K8"	"P05787"	13670	13780	200	2874	2906	654	22	3140	3140	3135	297	9	4	0	0	918423	-0.771	100000.000	100000.000	0.000	0.000	0.000	0.000	0.000	16.610	-266	-234	-266	-234	316	2384	100	636	"S74"
0	0	0	11	7	1	"Met "	"P08581"	14170	13780	100	3312	3367	354	10	3060	3060	3079	215	6	55	26	0	269353	1.340	100000.000	100000.000	0.000	0.000	0.000	0.000	0.000	16.610	252	307	252	307	80	560	100	637	"Y1234"
0	0	0	11	8	1	"Met "	"P08581"	14680	13780	90	3366	3388	225	6	3030	3030	3053	215	7	80	32	0	176195	1.558	100000.000	100000.000	0.000	0.000	0.000	0.000	0.000	16.610	336	358	336	358	52	420	100	638	"Y1234"
0	0	0	11	9	1	"Met "	"P08581"	15190	13800	90	3282	3283	213	6	2895	2895	2903	248	8	69	26	0	170691	1.532	100000.000	100000.000	0.000	0.000	0.000	0.000	0.000	16.610	387	388	387	388	52	420	100	639	"Y1234"
0	0	0	11	1	2	"MSK2"	"O75676"	11160	14430	200	3356	3384	510	15	3371	3371	3354	341	10	9	2	0	1069461	0.088	100000.000	100000.000	0.000	0.000	0.000	0.000	0.000	16.610	-15	13	-15	13	316	2384	100	640	"S360"
0	0	0	11	2	2	"MSK2"	"O75676"	11670	14430	200	3350	3362	274	8	3398	3398	3395	266	7	6	2	0	1062506	-0.124	100000.000	100000.000	0.000	0.000	0.000	0.000	0.000	16.610	-48	-36	-48	-36	316	2384	100	641	"S360"
0	0	0	11	3	2	"MSK2"	"O75676"	12170	14430	200	3262	3283	206	6	3361	3361	3357	207	6	8	1	0	1037571	-0.357	100000.000	100000.000	0.000	0.000	0.000	0.000	0.000	16.610	-99	-78	-99	-78	316	2384	100	642	"S360"
0	0	0	11	4	2	"NFkB-p100 "	"Q00653"	12670	14430	200	2980	3005	311	10	3278	3278	3271	582	17	0	0	0	949576	-0.457	100000.000	100000.000	0.000	0.000	0.000	0.000	0.000	16.610	-298	-273	-298	-273	316	2384	100	643	"S99"
0	0	0	11	5	2	"NFkB-p100 "	"Q00653"	13170	14430	200	3017	3042	333	10	3203	3203	3186	304	9	8	1	0	961158	-0.474	100000.000	100000.000	0.000	0.000	0.000	0.000	0.000	16.610	-186	-161	-186	-161	316	2384	100	644	"S99"
0	0	0	11	6	2	"NFkB-p100 "	"Q00653"	13670	14430	200	2908	2919	314	10	3123	3123	3124	334	10	6	0	0	922511	-0.614	100000.000	100000.000	0.000	0.000	0.000	0.000	0.000	16.610	-215	-204	-215	-204	316	2384	100	645	"S99"
0	0	0	11	7	2	"PKACa "	"P17612"	14170	14430	200	2988	3004	246	8	3059	3059	3390	4112	121	0	0	0	949320	-0.094	100000.000	100000.000	0.000	0.000	0.000	0.000	0.000	16.610	-71	-55	-71	-55	316	2384	100	646	"S10"
0	0	0	11	8	2	"PKACa "	"P17612"	14670	14430	200	3032	3037	254	8	3009	3009	3022	223	7	15	4	0	959574	0.067	100000.000	100000.000	0.000	0.000	0.000	0.000	0.000	16.610	23	28	23	28	316	2384	100	647	"S10"
0	0	0	11	9	2	"PKACa "	"P17612"	15180	14440	90	2725	2739	256	9	2924	2924	2944	395	13	3	0	0	142426	-0.519	100000.000	100000.000	0.000	0.000	0.000	0.000	0.000	16.610	-199	-185	-199	-185	52	420	100	648	"S10"
0	0	0	11	1	3	"p70S6K"	"P23443"	11180	15070	80	3517	3549	366	10	3364	3364	3340	341	10	40	7	0	184534	0.613	100000.000	100000.000	0.000	0.000	0.000	0.000	0.000	16.610	153	185	153	185	52	340	100	649	"S447"
0	0	0	11	2	3	"p70S6K"	"P23443"	11660	15070	120	3441	3433	284	8	3364	3364	3338	242	7	26	6	0	411948	0.393	100000.000	100000.000	0.000	0.000	0.000	0.000	0.000	16.610	77	69	77	69	120	820	100	650	"S447"
0	0	0	11	3	3	"p70S6K"	"P23443"	12160	15070	200	3378	3380	179	5	3343	3343	3339	195	5	18	2	0	1068209	0.210	100000.000	100000.000	0.000	0.000	0.000	0.000	0.000	16.610	35	37	35	37	316	2384	100	651	"S447"
0	0	0	11	4	3	"PDK1"	"O15530"	12670	15070	110	7858	7531	1352	17	3263	3263	3258	247	7	96	95	0	602493	17.300	100000.000	100000.000	0.000	0.000	0.000	0.000	0.000	16.610	4595	4268	4595	4268	80	656	100	652	"Y376"
0	0	0	11	5	3	"PDK1"	"O15530"	13180	15070	110	7421	7334	1533	20	3190	3190	3201	509	15	92	91	0	586738	8.120	100000.000	100000.000	0.000	0.000	0.000	0.000	0.000	16.610	4231	4144	4231	4144	80	656	100	653	"Y376"
0	0	0	11	6	3	"PDK1"	"O15530"	13670	15060	120	7000	6443	1980	30	3163	3163	3160	259	8	85	80	0	773158	12.676	100000.000	100000.000	0.000	0.000	0.000	0.000	0.000	16.610	3837	3280	3837	3280	120	820	100	654	"Y376"
0	0	0	11	7	3	"Ripk1"	"Q13546"	14170	15050	140	3306	3322	256	7	3082	3082	3080	224	7	49	15	0	518235	1.080	100000.000	100000.000	0.000	0.000	0.000	0.000	0.000	16.610	224	240	224	240	156	1140	100	655	"Y694"
0	0	0	11	8	3	"Ripk1"	"Q13546"	14660	15070	150	3193	3186	232	7	3001	3001	3012	192	6	49	12	0	497026	0.906	100000.000	100000.000	0.000	0.000	0.000	0.000	0.000	16.610	192	185	192	185	156	1272	100	656	"Y694"
0	0	0	11	9	3	"Ripk1"	"Q13546"	15160	15070	200	3006	3007	209	6	2913	2913	2926	262	8	20	2	0	950081	0.309	100000.000	100000.000	0.000	0.000	0.000	0.000	0.000	16.610	93	94	93	94	316	2384	100	657	"Y694"
0	0	0	11	1	4	"SHC3"	"Q92529"	11160	15710	200	3359	3344	373	11	3278	3278	3265	290	8	19	6	0	1056601	0.272	100000.000	100000.000	0.000	0.000	0.000	0.000	0.000	16.610	81	66	81	66	316	2384	100	658	"Y341"
0	0	0	11	2	4	"SHC3"	"Q92529"	11670	15720	80	3699	3729	273	7	3290	3290	3288	226	6	78	48	0	193917	1.951	100000.000	100000.000	0.000	0.000	0.000	0.000	0.000	16.610	409	439	409	439	52	340	100	659	"Y341"
0	0	0	11	3	4	"SHC3"	"Q92529"	12160	15720	100	3758	3717	302	8	3248	3248	3266	334	10	73	23	0	297369	1.350	100000.000	100000.000	0.000	0.000	0.000	0.000	0.000	16.610	510	469	510	469	80	560	100	660	"Y341"
0	0	0	11	4	4	"Smad3 "	"P84022"	12670	15700	80	3784	3701	375	10	3225	3225	3248	572	17	50	0	0	192469	0.792	100000.000	100000.000	0.000	0.000	0.000	0.000	0.000	16.610	559	476	559	476	52	340	100	661	"S208"
0	0	0	11	5	4	"Smad3 "	"P84022"	13170	15710	100	3615	3591	454	12	3137	3137	3125	356	11	56	32	0	287242	1.309	100000.000	100000.000	0.000	0.000	0.000	0.000	0.000	16.610	478	454	478	454	80	560	100	662	"S208"
0	0	0	11	6	4	"Smad3 "	"P84022"	13680	15700	80	3490	3564	422	11	3098	3098	3065	266	8	65	44	0	185312	1.876	100000.000	100000.000	0.000	0.000	0.000	0.000	0.000	16.610	392	466	392	466	52	340	100	663	"S208"
0	0	0	11	7	4	"TAK1 "	"O43318"	14170	15710	200	3100	3183	1803	56	3042	3042	3040	239	7	17	2	0	1005854	0.598	100000.000	100000.000	0.000	0.000	0.000	0.000	0.000	16.610	58	141	58	141	316	2384	100	664	"T187"
0	0	0	11	8	4	"TAK1 "	"O43318"	14670	15710	200	3029	3031	205	6	2976	2976	2988	237	7	14	1	0	957648	0.181	100000.000	100000.000	0.000	0.000	0.000	0.000	0.000	16.610	53	55	53	55	316	2384	100	665	"T187"
0	0	0	11	9	4	"TAK1 "	"O43318"	15170	15710	200	2932	2933	191	6	2899	2899	2899	199	6	17	3	0	926709	0.171	100000.000	100000.000	0.000	0.000	0.000	0.000	0.000	16.610	33	34	33	34	316	2384	100	666	"T187"
0	0	0	11	1	5	"ACC1"	"P68133"	11170	16350	130	3503	3735	2305	61	3280	3280	3262	350	10	33	5	0	448179	1.351	100000.000	100000.000	0.000	0.000	0.000	0.000	0.000	16.610	223	455	223	455	120	940	100	667	"Y93"
0	0	0	11	2	5	"ACC1"	"P68133"	11650	16330	130	3513	3492	370	10	3305	3305	3311	356	10	30	3	0	419003	0.508	100000.000	100000.000	0.000	0.000	0.000	0.000	0.000	16.610	208	187	208	187	120	940	100	668	"Y93"
0	0	0	11	3	5	"ACC1"	"P68133"	12160	16340	200	3342	3353	218	6	3234	3234	3250	483	14	5	0	0	1059419	0.213	100000.000	100000.000	0.000	0.000	0.000	0.000	0.000	16.610	108	119	108	119	316	2384	100	669	"Y93"
0	0	0	11	4	5	"A-Raf"	"P10398"	12660	16340	200	3142	3158	232	7	3172	3172	3194	567	17	0	0	0	997837	-0.063	100000.000	100000.000	0.000	0.000	0.000	0.000	0.000	16.610	-30	-14	-30	-14	316	2384	100	670	"T20"
0	0	0	11	5	5	"A-Raf"	"P10398"	13160	16340	200	3143	3098	371	11	3111	3111	3100	346	11	13	1	0	978947	-0.006	100000.000	100000.000	0.000	0.000	0.000	0.000	0.000	16.610	32	-13	32	-13	316	2384	100	671	"T20"
0	0	0	11	6	5	"A-Raf"	"P10398"	13660	16340	200	3057	3068	275	8	3073	3073	3078	289	9	13	1	0	969399	-0.035	100000.000	100000.000	0.000	0.000	0.000	0.000	0.000	16.610	-16	-5	-16	-5	316	2384	100	672	"T20"
0	0	0	11	7	5	"BCAP"	"Q6ZUJ8"	14160	16340	200	3102	3119	305	9	3053	3053	3065	242	7	27	6	0	985754	0.223	100000.000	100000.000	0.000	0.000	0.000	0.000	0.000	16.610	49	66	49	66	316	2384	100	673	"Y570"
0	0	0	11	8	5	"BCAP"	"Q6ZUJ8"	14680	16350	90	3189	3238	227	7	2976	2976	2989	171	5	53	26	0	168382	1.456	100000.000	100000.000	0.000	0.000	0.000	0.000	0.000	16.610	213	262	213	262	52	420	100	674	"Y570"
0	0	0	11	9	5	"BCAP"	"Q6ZUJ8"	15180	16340	200	3013	3002	242	8	2930	2930	2935	200	6	27	5	0	948686	0.335	100000.000	100000.000	0.000	0.000	0.000	0.000	0.000	16.610	83	72	83	72	316	2384	100	675	"Y570"
0	0	0	11	1	6	"Cofilin 1"	"P23528"	11170	17000	90	5776	5635	998	17	3237	3237	3228	438	13	94	92	0	293024	5.495	100000.000	100000.000	0.000	0.000	0.000	0.000	0.000	16.610	2539	2398	2539	2398	52	420	100	676	"Y139"
0	0	0	11	2	6	"Cofilin 1"	"P23528"	11670	17010	80	5662	5625	679	12	3295	3295	3317	342	10	98	96	0	292519	6.749	100000.000	100000.000	0.000	0.000	0.000	0.000	0.000	16.610	2367	2330	2367	2330	52	340	100	677	"Y139"
0	0	0	11	3	6	"Cofilin 1"	"P23528"	12170	17010	80	5544	5583	1002	17	3283	3283	3308	304	9	100	98	0	290307	7.484	100000.000	100000.000	0.000	0.000	0.000	0.000	0.000	16.610	2261	2300	2261	2300	52	340	100	678	"Y139"
0	0	0	11	4	6	"CTNNB1"	"P35222"	12660	17000	200	3059	3081	414	13	3236	3236	3258	1317	40	0	0	0	973649	-0.134	100000.000	100000.000	0.000	0.000	0.000	0.000	0.000	16.610	-177	-155	-177	-155	316	2384	100	679	"Y654"
0	0	0	11	5	6	"CTNNB1"	"P35222"	13160	17000	200	2987	2989	466	15	3175	3175	3195	861	26	0	0	0	944454	-0.239	100000.000	100000.000	0.000	0.000	0.000	0.000	0.000	16.610	-188	-186	-188	-186	316	2384	100	680	"Y654"
0	0	0	11	6	6	"CTNNB1"	"P35222"	13660	17000	200	2976	2952	281	9	3115	3115	3122	318	10	4	0	0	932827	-0.535	100000.000	100000.000	0.000	0.000	0.000	0.000	0.000	16.610	-139	-163	-139	-163	316	2384	100	681	"Y654"
0	0	0	11	7	6	"IFNGR1 "	"P15260"	14170	17000	90	3295	3342	426	12	3074	3074	3101	334	10	32	5	0	173806	0.722	100000.000	100000.000	0.000	0.000	0.000	0.000	0.000	16.610	221	268	221	268	52	420	100	682	"S495"
0	0	0	11	8	6	"IFNGR1 "	"P15260"	14660	17000	200	3014	3035	219	7	2974	2974	2989	212	7	21	4	0	958917	0.217	100000.000	100000.000	0.000	0.000	0.000	0.000	0.000	16.610	40	61	40	61	316	2384	100	683	"S495"
0	0	0	11	9	6	"IFNGR1 "	"P15260"	15160	17000	200	2923	2940	299	10	2879	2879	2913	1058	36	0	0	0	929018	0.026	100000.000	100000.000	0.000	0.000	0.000	0.000	0.000	16.610	44	61	44	61	316	2384	100	684	"S495"
-75	0	0	11	1	7	"empty"	"empty"	11160	17630	200	3261	3226	239	7	3249	3249	3246	312	9	6	0	0	1019338	-0.064	100000.000	100000.000	0.000	0.000	0.000	0.000	0.000	16.610	12	-23	12	-23	316	2384	100	685	"empty"
-75	0	0	11	2	7	"empty"	"empty"	11660	17630	200	3297	3298	232	7	3304	3304	3309	228	6	13	2	0	1042054	-0.048	100000.000	100000.000	0.000	0.000	0.000	0.000	0.000	16.610	-7	-6	-7	-6	316	2384	100	686	"empty"
-75	0	0	11	3	7	"empty"	"empty"	12160	17630	200	3317	3317	187	5	3333	3333	3447	2240	64	0	0	0	1048137	-0.058	100000.000	100000.000	0.000	0.000	0.000	0.000	0.000	16.610	-16	-16	-16	-16	316	2384	100	687	"empty"
-75	0	0	11	4	7	"empty"	"empty"	12660	17630	200	3314	3275	275	8	3246	3246	3243	296	9	13	0	0	1034746	0.108	100000.000	100000.000	0.000	0.000	0.000	0.000	0.000	16.610	68	29	68	29	316	2384	100	688	"empty"
-75	0	0	11	5	7	"empty"	"empty"	13160	17630	200	3228	3171	262	8	3194	3194	3181	305	9	6	0	0	1002184	-0.033	100000.000	100000.000	0.000	0.000	0.000	0.000	0.000	16.610	34	-23	34	-23	316	2384	100	689	"empty"
-75	0	0	11	6	7	"empty"	"empty"	13660	17630	200	3094	3118	222	7	3128	3128	3132	277	8	10	0	0	985384	-0.051	100000.000	100000.000	0.000	0.000	0.000	0.000	0.000	16.610	-34	-10	-34	-10	316	2384	100	690	"empty"
0	0	0	11	7	7	"GLQAWPG-pS-AIPQFLG_GLQAWPGEAIPQFLG_60vs40"	"GLQAWPG-pS-AIPQFLG_GLQAWPGEAIPQFLG_60vs40"	14160	17640	90	7365	6765	1667	24	3085	3085	3095	201	6	92	88	0	351804	18.259	100000.000	100000.000	0.000	0.000	0.000	0.000	0.000	16.610	4280	3680	4280	3680	52	420	100	691	"GLQAWPG-pS-AIPQFLG_GLQAWPGEAIPQFLG_60vs40"
0	0	0	11	8	7	"GLQAWPG-pS-AIPQFLG_GLQAWPGEAIPQFLG_60vs40"	"GLQAWPG-pS-AIPQFLG_GLQAWPGEAIPQFLG_60vs40"	14660	17640	90	7348	7005	1168	16	2988	2988	3022	328	10	98	96	0	364271	12.143	100000.000	100000.000	0.000	0.000	0.000	0.000	0.000	16.610	4360	4017	4360	4017	52	420	100	692	"GLQAWPG-pS-AIPQFLG_GLQAWPGEAIPQFLG_60vs40"
0	0	0	11	9	7	"GLQAWPG-pS-AIPQFLG_GLQAWPGEAIPQFLG_60vs40"	"GLQAWPG-pS-AIPQFLG_GLQAWPGEAIPQFLG_60vs40"	15160	17650	150	3155	4400	1862	42	2914	2914	2920	194	6	54	43	0	686351	7.629	100000.000	100000.000	0.000	0.000	0.000	0.000	0.000	16.610	241	1486	241	1486	156	1272	100	693	"GLQAWPG-pS-AIPQFLG_GLQAWPGEAIPQFLG_60vs40"
0	0	0	12	1	1	"BLNK "	"Q8WV28"	15660	13780	200	2996	3169	600	18	2893	2893	2902	191	6	34	19	0	1001333	1.398	100000.000	100000.000	0.000	0.000	0.000	0.000	0.000	16.610	103	276	103	276	316	2384	100	694	"Y178"
0	0	0	12	2	1	"BLNK "	"Q8WV28"	16170	13790	80	4076	3963	480	12	2806	2806	2811	210	7	94	88	0	206086	5.486	100000.000	100000.000	0.000	0.000	0.000	0.000	0.000	16.610	1270	1157	1270	1157	52	340	100	695	"Y178"
0	0	0	12	3	1	"BLNK "	"Q8WV28"	16660	13790	90	4242	4181	371	8	2957	2957	2969	191	6	94	92	0	217394	6.346	100000.000	100000.000	0.000	0.000	0.000	0.000	0.000	16.610	1285	1224	1285	1224	52	420	100	696	"Y178"
0	0	0	12	4	1	"Catalase"	"P04040"	17180	13790	80	4062	3993	799	20	2903	2903	2925	315	10	82	80	0	207622	3.390	100000.000	100000.000	0.000	0.000	0.000	0.000	0.000	16.610	1159	1090	1159	1090	52	340	100	697	"Y385"
0	0	0	12	5	1	"Catalase"	"P04040"	17670	13780	90	4021	3857	541	14	2818	2818	2830	148	5	90	82	0	200582	6.939	100000.000	100000.000	0.000	0.000	0.000	0.000	0.000	16.610	1203	1039	1203	1039	52	420	100	698	"Y385"
0	0	0	12	6	1	"Catalase"	"P04040"	18180	13790	90	3855	3742	469	12	2782	2782	2812	225	8	88	86	0	194581	4.133	100000.000	100000.000	0.000	0.000	0.000	0.000	0.000	16.610	1073	960	1073	960	52	420	100	699	"Y385"
0	0	0	12	7	1	"Cdc42"	"P60953"	18670	13790	80	3396	3402	393	11	2754	2754	2775	227	8	84	78	0	176914	2.762	100000.000	100000.000	0.000	0.000	0.000	0.000	0.000	16.610	642	648	642	648	52	340	100	700	"Y64"
0	0	0	12	8	1	"Cdc42"	"P60953"	19180	13800	80	3481	3707	1171	31	2695	2695	2709	200	7	94	90	0	192772	4.990	100000.000	100000.000	0.000	0.000	0.000	0.000	0.000	16.610	786	1012	786	1012	52	340	100	701	"Y64"
0	0	0	12	9	1	"Cdc42"	"P60953"	19680	13800	80	3513	3409	435	12	2683	2683	2698	322	11	76	67	0	177283	2.208	100000.000	100000.000	0.000	0.000	0.000	0.000	0.000	16.610	830	726	830	726	52	340	100	702	"Y64"
0	0	0	12	1	2	"Flt3"	"P36888"	15680	14460	150	3085	3134	276	8	2907	2907	2955	791	26	3	0	0	488830	0.226	100000.000	100000.000	0.000	0.000	0.000	0.000	0.000	16.610	178	227	178	227	156	1272	100	703	"Y842"
0	0	0	12	2	2	"Flt3"	"P36888"	16180	14450	80	3215	3163	288	9	2797	2797	2808	207	7	67	50	0	164487	1.715	100000.000	100000.000	0.000	0.000	0.000	0.000	0.000	16.610	418	366	418	366	52	340	100	704	"Y842"
0	0	0	12	3	2	"Flt3"	"P36888"	16670	14430	90	3536	3485	320	9	2942	2942	2956	194	6	80	80	0	181219	2.727	100000.000	100000.000	0.000	0.000	0.000	0.000	0.000	16.610	594	543	594	543	52	420	100	705	"Y842"
0	0	0	12	4	2	"gp130 "	"P40189"	17180	14430	100	3397	3363	231	6	2904	2904	2920	203	6	83	66	0	269055	2.182	100000.000	100000.000	0.000	0.000	0.000	0.000	0.000	16.610	493	459	493	459	80	560	100	706	"S782"
0	0	0	12	5	2	"gp130 "	"P40189"	17670	14430	100	3355	3369	339	10	2870	2870	2878	158	5	92	78	0	269498	3.108	100000.000	100000.000	0.000	0.000	0.000	0.000	0.000	16.610	485	499	485	499	80	560	100	707	"S782"
0	0	0	12	6	2	"gp130 "	"P40189"	18180	14430	100	3345	3353	316	9	2826	2826	2828	178	6	95	75	0	268258	2.949	100000.000	100000.000	0.000	0.000	0.000	0.000	0.000	16.610	519	527	519	527	80	560	100	708	"S782"
0	0	0	12	7	2	"HSP60"	"P10809"	18680	14430	200	2758	2771	193	6	2747	2747	2755	185	6	20	4	0	875774	0.086	100000.000	100000.000	0.000	0.000	0.000	0.000	0.000	16.610	11	24	11	24	316	2384	100	709	"S70"
0	0	0	12	8	2	"HSP60"	"P10809"	19180	14430	70	2888	2859	226	7	2725	2725	2732	181	6	43	18	0	91482	0.702	100000.000	100000.000	0.000	0.000	0.000	0.000	0.000	16.610	163	134	163	134	32	236	100	710	"S70"
0	0	0	12	9	2	"HSP60"	"P10809"	19680	14430	200	2673	2675	148	5	2651	2651	2665	185	6	12	0	0	845188	0.054	100000.000	100000.000	0.000	0.000	0.000	0.000	0.000	16.610	22	24	22	24	316	2384	100	711	"S70"
0	0	0	12	1	3	"IL7R "	"P16871"	15680	15080	90	4088	4167	505	12	2860	2860	2887	262	9	98	98	0	216687	4.885	100000.000	100000.000	0.000	0.000	0.000	0.000	0.000	16.610	1228	1307	1228	1307	52	420	100	712	"Y449"
0	0	0	12	2	3	"IL7R "	"P16871"	16180	15090	120	3787	3679	541	14	2796	2796	2804	229	8	80	78	0	441443	3.821	100000.000	100000.000	0.000	0.000	0.000	0.000	0.000	16.610	991	883	991	883	120	820	100	713	"Y449"
0	0	0	12	3	3	"IL7R "	"P16871"	16670	15090	120	3913	3823	495	12	2905	2905	2906	194	6	85	79	0	458703	4.727	100000.000	100000.000	0.000	0.000	0.000	0.000	0.000	16.610	1008	918	1008	918	120	820	100	714	"Y449"
0	0	0	12	4	3	"IRAK4"	"P51617"	17170	15090	200	2866	2866	191	6	2884	2884	2895	174	6	14	1	0	905692	-0.167	100000.000	100000.000	0.000	0.000	0.000	0.000	0.000	16.610	-18	-18	-18	-18	316	2384	100	715	"T345"
0	0	0	12	5	3	"IRAK4"	"P51617"	17670	15090	200	2830	2828	257	9	2884	2884	2892	218	7	5	1	0	893589	-0.294	100000.000	100000.000	0.000	0.000	0.000	0.000	0.000	16.610	-54	-56	-54	-56	316	2384	100	716	"T345"
0	0	0	12	6	3	"IRAK4"	"P51617"	18170	15090	200	2807	2860	664	23	2855	2855	2861	182	6	12	2	0	903743	-0.005	100000.000	100000.000	0.000	0.000	0.000	0.000	0.000	16.610	-48	5	-48	5	316	2384	100	717	"T345"
0	0	0	12	7	3	"LIMK1"	"P53667"	18670	15110	100	3823	3758	401	10	2812	2812	2809	183	6	90	90	0	300648	5.186	100000.000	100000.000	0.000	0.000	0.000	0.000	0.000	16.610	1011	946	1011	946	80	560	100	718	"T508"
0	0	0	12	8	3	"LIMK1"	"P53667"	19170	15110	100	3855	3789	331	8	2725	2725	2743	254	9	96	91	0	303114	4.118	100000.000	100000.000	0.000	0.000	0.000	0.000	0.000	16.610	1130	1064	1130	1064	80	560	100	719	"T508"
0	0	0	12	9	3	"LIMK1"	"P53667"	19670	15100	100	3696	3803	1366	35	2642	2642	2655	143	5	97	96	0	304220	8.028	100000.000	100000.000	0.000	0.000	0.000	0.000	0.000	16.610	1054	1161	1054	1161	80	560	100	720	"T508"
0	0	0	12	1	4	"p38-alpha "	"Q16539"	15680	15730	170	4135	4146	378	9	2900	2900	2898	191	6	99	99	0	862443	6.534	100000.000	100000.000	0.000	0.000	0.000	0.000	0.000	16.610	1235	1246	1235	1246	208	1660	100	721	"T122"
0	0	0	12	2	4	"p38-alpha "	"Q16539"	16180	15740	170	4000	4035	534	13	2815	2815	2818	210	7	96	94	0	839347	5.795	100000.000	100000.000	0.000	0.000	0.000	0.000	0.000	16.610	1185	1220	1185	1220	208	1660	100	722	"T122"
0	0	0	12	3	4	"p38-alpha "	"Q16539"	16680	15730	180	4067	3972	557	14	2897	2897	2915	315	10	87	84	0	1016780	3.356	100000.000	100000.000	0.000	0.000	0.000	0.000	0.000	16.610	1170	1075	1170	1075	256	1924	100	723	"T122"
0	0	0	12	4	4	"MEK1 "	"Q02750"	17180	15730	200	2942	2964	203	6	2887	2887	2986	2260	75	0	0	0	936711	-0.010	100000.000	100000.000	0.000	0.000	0.000	0.000	0.000	16.610	55	77	55	77	316	2384	100	724	"S297"
0	0	0	12	5	4	"MEK1 "	"Q02750"	17680	15730	90	3250	3254	201	6	2856	2856	2880	486	16	26	1	0	169193	0.770	100000.000	100000.000	0.000	0.000	0.000	0.000	0.000	16.610	394	398	394	398	52	420	100	725	"S297"
0	0	0	12	6	4	"MEK1 "	"Q02750"	18170	15730	80	3253	3271	257	7	2815	2815	2814	175	6	86	71	0	170091	2.611	100000.000	100000.000	0.000	0.000	0.000	0.000	0.000	16.610	438	456	438	456	52	340	100	726	"S297"
0	0	0	12	7	4	"P27kip1"	"P46527"	18680	15730	110	3175	3184	216	6	2771	2771	2787	210	7	88	47	0	254716	1.890	100000.000	100000.000	0.000	0.000	0.000	0.000	0.000	16.610	404	413	404	413	80	656	100	727	"Y74"
0	0	0	12	8	4	"P27kip1"	"P46527"	19180	15740	120	3110	3102	322	10	2741	2741	2769	329	11	55	14	0	372279	1.012	100000.000	100000.000	0.000	0.000	0.000	0.000	0.000	16.610	369	361	369	361	120	820	100	728	"Y74"
0	0	0	12	9	4	"P27kip1"	"P46527"	19670	15740	110	3161	3200	480	15	2694	2694	2697	144	5	93	86	0	256033	3.493	100000.000	100000.000	0.000	0.000	0.000	0.000	0.000	16.610	467	506	467	506	80	656	100	729	"Y74"
0	0	0	12	1	5	"PPARG "	"P37231"	15680	16370	200	3016	3070	344	11	2897	2897	2901	198	6	36	14	0	970024	0.854	100000.000	100000.000	0.000	0.000	0.000	0.000	0.000	16.610	119	173	119	173	316	2384	100	730	"S112"
0	0	0	12	2	5	"PPARG "	"P37231"	16170	16370	200	2860	2875	325	11	2836	2836	2851	321	11	7	1	0	908628	0.075	100000.000	100000.000	0.000	0.000	0.000	0.000	0.000	16.610	24	39	24	39	316	2384	100	731	"S112"
0	0	0	12	3	5	"PPARG "	"P37231"	16670	16370	200	3052	3101	322	10	2935	2935	3168	3223	101	0	0	0	979864	-0.021	100000.000	100000.000	0.000	0.000	0.000	0.000	0.000	16.610	117	166	117	166	316	2384	100	732	"S112"
0	0	0	12	4	5	"Pyk2 "	"Q14289"	17180	16370	160	10368	10193	1563	15	2907	2907	2916	212	7	97	97	0	2120133	34.325	100000.000	100000.000	0.000	0.000	0.000	0.000	0.000	16.610	7461	7286	7461	7286	208	1512	100	733	"S399"
0	0	0	12	5	5	"Pyk2 "	"Q14289"	17670	16370	160	10246	10149	1085	10	2858	2858	2874	223	7	100	100	0	2111070	32.623	100000.000	100000.000	0.000	0.000	0.000	0.000	0.000	16.610	7388	7291	7388	7291	208	1512	100	734	"S399"
0	0	0	12	6	5	"Pyk2 "	"Q14289"	18170	16380	180	9908	9215	2212	24	2844	2844	2855	236	8	95	94	0	2359080	26.949	100000.000	100000.000	0.000	0.000	0.000	0.000	0.000	16.610	7064	6371	7064	6371	256	1924	100	735	"S399"
0	0	0	12	7	5	"STAT1 "	"P42224"	18670	16380	160	3161	3231	816	25	2801	2801	2821	242	8	74	29	0	672025	1.694	100000.000	100000.000	0.000	0.000	0.000	0.000	0.000	16.610	360	430	360	430	208	1512	100	736	"S708"
0	0	0	12	8	5	"STAT1 "	"P42224"	19170	16380	170	3148	3175	312	9	2744	2744	2766	439	15	40	1	0	660350	0.932	100000.000	100000.000	0.000	0.000	0.000	0.000	0.000	16.610	404	431	404	431	208	1660	100	737	"S708"
0	0	0	12	9	5	"STAT1 "	"P42224"	19670	16380	170	3129	3176	442	13	2715	2715	2739	708	25	7	1	0	660652	0.617	100000.000	100000.000	0.000	0.000	0.000	0.000	0.000	16.610	414	461	414	461	208	1660	100	738	"S708"
0	0	0	12	1	6	"STAT5B "	"P51692"	15680	17020	90	3478	3448	269	7	2874	2874	2905	505	17	55	0	0	179283	1.075	100000.000	100000.000	0.000	0.000	0.000	0.000	0.000	16.610	604	574	604	574	52	420	100	739	"S731"
0	0	0	12	2	6	"STAT5B "	"P51692"	16180	17020	70	3363	3357	308	9	2711	2711	2718	158	5	96	90	0	107424	4.044	100000.000	100000.000	0.000	0.000	0.000	0.000	0.000	16.610	652	646	652	646	32	236	100	740	"S731"
0	0	0	12	3	6	"STAT5B "	"P51692"	16670	17010	80	3437	3385	316	9	2901	2901	2909	174	5	82	71	0	176022	2.736	100000.000	100000.000	0.000	0.000	0.000	0.000	0.000	16.610	536	484	536	484	52	340	100	741	"S731"
0	0	0	12	4	6	"Syk "	"P43405"	17180	17010	90	6150	5757	1150	19	2937	2937	2945	234	7	88	88	0	299349	12.017	100000.000	100000.000	0.000	0.000	0.000	0.000	0.000	16.610	3213	2820	3213	2820	52	420	100	742	"Y348"
0	0	0	12	5	6	"Syk "	"P43405"	17670	17010	90	6012	5910	2049	34	2898	2898	3232	3917	121	1	1	0	307330	0.684	100000.000	100000.000	0.000	0.000	0.000	0.000	0.000	16.610	3114	3012	3114	3012	52	420	100	743	"Y348"
0	0	0	12	6	6	"Syk "	"P43405"	18160	17010	90	5996	5714	1005	17	2882	2882	2908	283	9	94	92	0	297139	9.915	100000.000	100000.000	0.000	0.000	0.000	0.000	0.000	16.610	3114	2832	3114	2832	52	420	100	744	"Y348"
0	0	0	12	7	6	"Calmodulin "	"P62158"	18670	17030	130	3740	3746	236	6	2823	2823	2829	213	7	99	97	0	449555	4.305	100000.000	100000.000	0.000	0.000	0.000	0.000	0.000	16.610	917	923	917	923	120	940	100	745	"Y99"
0	0	0	12	8	6	"Calmodulin "	"P62158"	19160	17010	160	3371	3329	608	18	2743	2743	2768	278	10	59	51	0	692363	2.018	100000.000	100000.000	0.000	0.000	0.000	0.000	0.000	16.610	628	586	628	586	208	1512	100	746	"Y99"
0	0	0	12	9	6	"Calmodulin "	"P62158"	19670	17030	110	3738	3720	219	5	2712	2712	2736	324	11	100	95	0	297596	3.037	100000.000	100000.000	0.000	0.000	0.000	0.000	0.000	16.610	1026	1008	1026	1008	80	656	100	747	"Y99"
-75	0	0	12	1	7	"empty"	"empty"	15670	17640	200	2809	2831	402	14	2864	2864	3021	2886	95	0	0	0	894711	-0.066	100000.000	100000.000	0.000	0.000	0.000	0.000	0.000	16.610	-55	-33	-55	-33	316	2384	100	748	"empty"
-75	0	0	12	2	7	"empty"	"empty"	16170	17640	200	2775	2771	160	5	2807	2807	2817	194	6	6	0	0	875680	-0.237	100000.000	100000.000	0.000	0.000	0.000	0.000	0.000	16.610	-32	-36	-32	-36	316	2384	100	749	"empty"
-75	0	0	12	3	7	"empty"	"empty"	16670	17640	200	2900	2899	160	5	2902	2902	2932	741	25	0	0	0	916053	-0.045	100000.000	100000.000	0.000	0.000	0.000	0.000	0.000	16.610	-2	-3	-2	-3	316	2384	100	750	"empty"
-75	0	0	12	4	7	"empty"	"empty"	17170	17640	200	2906	2928	294	10	2911	2911	2919	181	6	6	1	0	925150	0.050	100000.000	100000.000	0.000	0.000	0.000	0.000	0.000	16.610	-5	17	-5	17	316	2384	100	751	"empty"
-75	0	0	12	5	7	"empty"	"empty"	17670	17640	200	2899	2911	146	5	2899	2899	2910	209	7	6	0	0	919832	0.005	0.000	100000.000	0.000	0.000	0.000	0.000	0.000	Error	0	12	0	12	316	2384	100	752	"empty"
-75	0	0	12	6	7	"empty"	"empty"	18170	17640	200	2905	2903	178	6	2873	2873	2884	222	7	10	1	0	917371	0.086	100000.000	100000.000	0.000	0.000	0.000	0.000	0.000	16.610	32	30	32	30	316	2384	100	753	"empty"
0	0	0	12	7	7	"Control-Spot"	"Tau"	18660	17650	130	3624	3717	397	10	2804	2804	2834	394	13	95	53	0	446047	2.241	100000.000	100000.000	0.000	0.000	0.000	0.000	0.000	16.610	820	913	820	913	120	940	100	754	"Control-Spot"
0	0	0	12	8	7	"Control-Spot"	"Tau"	19160	17660	120	3565	3675	433	11	2753	2753	2795	653	23	68	18	0	441033	1.348	100000.000	100000.000	0.000	0.000	0.000	0.000	0.000	16.610	812	922	812	922	120	820	100	755	"Control-Spot"
0	0	0	12	9	7	"Control-Spot"	"Tau"	19660	17650	130	3536	3672	422	11	2709	2709	2726	256	9	97	91	0	440623	3.695	100000.000	100000.000	0.000	0.000	0.000	0.000	0.000	16.610	827	963	827	963	120	940	100	756	"Control-Spot"
0	0	0	13	1	1	"Anxa1"	"P04083"	2140	18250	90	3706	3676	388	10	3102	3102	3152	375	11	61	34	0	191149	1.397	100000.000	100000.000	0.000	0.000	0.000	0.000	0.000	16.610	604	574	604	574	52	420	100	757	"Y20"
0	0	0	13	2	1	"Anxa1"	"P04083"	2630	18250	90	3542	3516	425	12	3011	3011	3040	293	9	67	42	0	182854	1.625	100000.000	100000.000	0.000	0.000	0.000	0.000	0.000	16.610	531	505	531	505	52	420	100	758	"Y20"
0	0	0	13	3	1	"Anxa1"	"P04083"	3140	18260	100	3245	3258	327	10	2967	2967	3032	496	16	21	2	0	260671	0.456	100000.000	100000.000	0.000	0.000	0.000	0.000	0.000	16.610	278	291	278	291	80	560	100	759	"Y20"
0	0	0	13	4	1	"Bax"	"Q07812"	3630	18250	200	3002	3090	864	27	3012	3012	3226	2970	92	0	0	0	976376	-0.046	100000.000	100000.000	0.000	0.000	0.000	0.000	0.000	16.610	-10	78	-10	78	316	2384	100	760	"S184"
0	0	0	13	5	1	"Bax"	"Q07812"	4130	18250	200	3111	3216	2402	74	3053	3053	3054	638	20	3	1	0	1016164	0.254	100000.000	100000.000	0.000	0.000	0.000	0.000	0.000	16.610	58	163	58	163	316	2384	100	761	"S184"
0	0	0	13	6	1	"Bax"	"Q07812"	4630	18250	200	3015	3014	404	13	3129	3129	3110	785	25	0	0	0	952503	-0.122	100000.000	100000.000	0.000	0.000	0.000	0.000	0.000	16.610	-114	-115	-114	-115	316	2384	100	762	"S184"
0	0	0	13	7	1	"CHOP"	"P35638"	5120	18240	70	3322	3368	423	12	3224	3224	3176	487	15	28	0	0	107777	0.394	100000.000	100000.000	0.000	0.000	0.000	0.000	0.000	16.610	98	144	98	144	32	236	100	763	"S79"
0	0	0	13	8	1	"CHOP"	"P35638"	5630	18250	200	3312	3360	448	13	3293	3293	3316	672	20	4	2	0	1061692	0.065	100000.000	100000.000	0.000	0.000	0.000	0.000	0.000	16.610	19	67	19	67	316	2384	100	764	"S79"
0	0	0	13	9	1	"CHOP"	"P35638"	6120	18250	200	3357	3379	319	9	3319	3319	3353	670	19	3	0	0	1067912	0.039	100000.000	100000.000	0.000	0.000	0.000	0.000	0.000	16.610	38	60	38	60	316	2384	100	765	"S79"
0	0	0	13	1	2	"Crk "	"P46108"	2140	18890	200	3183	3281	735	22	3059	3059	3167	1055	33	7	1	0	1036683	0.108	100000.000	100000.000	0.000	0.000	0.000	0.000	0.000	16.610	124	222	124	222	316	2384	100	766	"Y221"
0	0	0	13	2	2	"Crk "	"P46108"	2640	18890	200	3007	3075	389	12	2983	2983	3054	699	22	6	1	0	971745	0.030	100000.000	100000.000	0.000	0.000	0.000	0.000	0.000	16.610	24	92	24	92	316	2384	100	767	"Y221"
0	0	0	13	3	2	"Crk "	"P46108"	3150	18890	80	3855	3643	590	16	3026	3026	3049	285	9	61	55	0	189414	2.084	100000.000	100000.000	0.000	0.000	0.000	0.000	0.000	16.610	829	617	829	617	52	340	100	768	"Y221"
0	0	0	13	4	2	"EEA1"	"Q15075"	3640	18880	200	3095	3224	1373	42	3044	3044	3099	839	27	5	1	0	1018798	0.149	100000.000	100000.000	0.000	0.000	0.000	0.000	0.000	16.610	51	180	51	180	316	2384	100	769	"T431"
0	0	0	13	5	2	"EEA1"	"Q15075"	4140	18880	70	3702	3617	364	10	3056	3056	3083	707	22	46	0	0	115754	0.755	100000.000	100000.000	0.000	0.000	0.000	0.000	0.000	16.610	646	561	646	561	32	236	100	770	"T431"
0	0	0	13	6	2	"EEA1"	"Q15075"	4640	18910	80	3394	3491	619	17	3048	3048	3059	942	30	19	1	0	181518	0.459	100000.000	100000.000	0.000	0.000	0.000	0.000	0.000	16.610	346	443	346	443	52	340	100	771	"T431"
0	0	0	13	7	2	"IKK-alpha "	"O15111"	5150	18910	80	3794	3860	454	11	3153	3153	3124	514	16	59	28	0	200726	1.432	100000.000	100000.000	0.000	0.000	0.000	0.000	0.000	16.610	641	707	641	707	52	340	100	772	"T23"
0	0	0	13	8	2	"IKK-alpha "	"O15111"	5620	18900	90	4127	4265	1736	40	3221	3221	3325	1363	40	9	3	0	221790	0.690	100000.000	100000.000	0.000	0.000	0.000	0.000	0.000	16.610	906	1044	906	1044	52	420	100	773	"T23"
0	0	0	13	9	2	"IKK-alpha "	"O15111"	6140	18890	80	4200	4772	2203	46	3250	3250	3322	872	26	53	17	0	248162	1.663	100000.000	100000.000	0.000	0.000	0.000	0.000	0.000	16.610	950	1522	950	1522	52	340	100	774	"T23"
0	0	0	13	1	3	"Jak2 "	"O60674"	2140	19530	200	3113	3182	906	28	3064	3064	3158	1082	34	1	0	0	1005569	0.022	100000.000	100000.000	0.000	0.000	0.000	0.000	0.000	16.610	49	118	49	118	316	2384	100	775	"Y1007"
0	0	0	13	2	3	"Jak2 "	"O60674"	2630	19530	200	2964	3053	761	24	3003	3003	3046	571	18	2	2	0	964893	0.012	100000.000	100000.000	0.000	0.000	0.000	0.000	0.000	16.610	-39	50	-39	50	316	2384	100	776	"Y1007"
0	0	0	13	3	3	"Jak2 "	"O60674"	3130	19530	200	2918	2959	385	13	3001	3001	3060	585	19	1	1	0	934887	-0.173	100000.000	100000.000	0.000	0.000	0.000	0.000	0.000	16.610	-83	-42	-83	-42	316	2384	100	777	"Y1007"
0	0	0	13	4	3	"Keap1"	"Q14145"	3630	19530	200	3104	3110	533	17	3068	3068	3275	2912	88	0	0	0	982903	-0.057	100000.000	100000.000	0.000	0.000	0.000	0.000	0.000	16.610	36	42	36	42	316	2384	100	778	"Y141"
0	0	0	13	5	3	"Keap1"	"Q14145"	4130	19520	70	3251	3223	303	9	3084	3084	3101	564	18	12	0	0	103129	0.216	100000.000	100000.000	0.000	0.000	0.000	0.000	0.000	16.610	167	139	167	139	32	236	100	779	"Y141"
0	0	0	13	6	3	"Keap1"	"Q14145"	4630	19520	200	3129	3104	432	13	3104	3104	3110	1015	32	0	0	0	980761	-0.006	100000.000	0.000	0.000	0.000	0.000	0.000	0.000	16.610	25	0	25	0	316	2384	100	780	"Y141"
0	0	0	13	7	3	"MK2"	"P16389"	5130	19530	80	3578	3601	413	11	3246	3246	3214	509	15	36	3	0	187244	0.760	100000.000	100000.000	0.000	0.000	0.000	0.000	0.000	16.610	332	355	332	355	52	340	100	781	"Y132"
0	0	0	13	8	3	"MK2"	"P16389"	5630	19560	70	3765	3788	379	10	3299	3299	3327	861	25	12	0	0	121210	0.535	100000.000	100000.000	0.000	0.000	0.000	0.000	0.000	16.610	466	489	466	489	32	236	100	782	"Y132"
0	0	0	13	9	3	"MK2"	"P16389"	6150	19540	80	3746	3678	275	7	3285	3285	3289	180	5	82	59	0	191281	2.161	100000.000	100000.000	0.000	0.000	0.000	0.000	0.000	16.610	461	393	461	393	52	340	100	783	"Y132"
0	0	0	13	1	4	"MyD88"	"Q99836"	2140	20180	140	3719	3939	1373	34	3037	3037	3130	896	28	28	5	0	614506	0.903	100000.000	100000.000	0.000	0.000	0.000	0.000	0.000	16.610	682	902	682	902	156	1140	100	784	"Y257"
0	0	0	13	2	4	"MyD88"	"Q99836"	2640	20190	170	3621	4015	2254	56	2987	2987	3056	575	18	56	9	0	835098	1.668	100000.000	100000.000	0.000	0.000	0.000	0.000	0.000	16.610	634	1028	634	1028	208	1660	100	785	"Y257"
0	0	0	13	3	4	"MyD88"	"Q99836"	3140	20190	170	3657	3693	344	9	3013	3013	3203	2043	63	1	0	0	768191	0.240	100000.000	100000.000	0.000	0.000	0.000	0.000	0.000	16.610	644	680	644	680	208	1660	100	786	"Y257"
0	0	0	13	4	4	"NFkB-p105 "	"P19838"	3630	20180	200	2934	3010	614	20	3061	3061	3132	795	25	2	0	0	951191	-0.153	100000.000	100000.000	0.000	0.000	0.000	0.000	0.000	16.610	-127	-51	-127	-51	316	2384	100	787	"S337"
0	0	0	13	5	4	"NFkB-p105 "	"P19838"	4130	20180	200	2919	3015	640	21	3126	3126	3121	629	20	1	1	0	952702	-0.169	100000.000	100000.000	0.000	0.000	0.000	0.000	0.000	16.610	-207	-111	-207	-111	316	2384	100	788	"S337"
0	0	0	13	6	4	"NFkB-p105 "	"P19838"	4630	20180	200	3056	3148	813	25	3147	3147	3177	756	23	3	2	0	994794	-0.038	100000.000	100000.000	0.000	0.000	0.000	0.000	0.000	16.610	-91	1	-91	1	316	2384	100	789	"S337"
0	0	0	13	7	4	"PKACa "	"P17612"	5130	20190	80	3444	3387	354	10	3222	3222	3233	555	17	13	0	0	176100	0.277	100000.000	100000.000	0.000	0.000	0.000	0.000	0.000	16.610	222	165	222	165	52	340	100	790	"S338"
0	0	0	13	8	4	"PKACa "	"P17612"	5630	20180	200	3339	3353	344	10	3304	3304	3332	704	21	1	0	0	1059630	0.030	100000.000	100000.000	0.000	0.000	0.000	0.000	0.000	16.610	35	49	35	49	316	2384	100	791	"S338"
0	0	0	13	9	4	"PKACa "	"P17612"	6130	20180	80	3510	3686	1042	28	3356	3356	3353	237	7	34	11	0	191683	1.405	100000.000	100000.000	0.000	0.000	0.000	0.000	0.000	16.610	154	330	154	330	52	340	100	792	"S338"
0	0	0	13	1	5	"PDK1"	"O15530"	2140	20830	130	6516	6351	1016	15	3018	3018	3083	518	16	97	95	0	762126	6.309	100000.000	100000.000	0.000	0.000	0.000	0.000	0.000	16.610	3498	3333	3498	3333	120	940	100	793	"Y373"
0	0	0	13	2	5	"PDK1"	"O15530"	2630	20840	100	6687	6642	518	7	3063	3063	3082	418	13	100	100	0	531344	8.517	100000.000	100000.000	0.000	0.000	0.000	0.000	0.000	16.610	3624	3579	3624	3579	80	560	100	794	"Y373"
0	0	0	13	3	5	"PDK1"	"O15530"	3140	20820	130	6525	6342	1486	23	3054	3054	3176	1513	47	88	74	0	761037	2.093	100000.000	100000.000	0.000	0.000	0.000	0.000	0.000	16.610	3471	3288	3471	3288	120	940	100	795	"Y373"
0	0	0	13	4	5	"Ripk1"	"Q13546"	3640	20820	70	3891	4186	877	20	3112	3112	3181	499	15	81	40	0	133942	2.014	100000.000	100000.000	0.000	0.000	0.000	0.000	0.000	16.610	779	1074	779	1074	32	236	100	796	"Y424"
0	0	0	13	5	5	"Ripk1"	"Q13546"	4130	20830	70	4200	4073	658	16	3181	3181	3192	511	16	75	50	0	130326	1.724	100000.000	100000.000	0.000	0.000	0.000	0.000	0.000	16.610	1019	892	1019	892	32	236	100	797	"Y424"
0	0	0	13	6	5	"Ripk1"	"Q13546"	4630	20820	90	3882	3936	583	14	3350	3350	3292	497	15	53	36	0	204673	1.296	100000.000	100000.000	0.000	0.000	0.000	0.000	0.000	16.610	532	586	532	586	52	420	100	798	"Y424"
0	0	0	13	7	5	"Smad1 "	"Q15797"	5130	20820	200	3317	3496	2157	61	3279	3279	3272	606	18	6	4	0	1104652	0.370	100000.000	100000.000	0.000	0.000	0.000	0.000	0.000	16.610	38	217	38	217	316	2384	100	799	"S463"
0	0	0	13	8	5	"Smad1 "	"Q15797"	5620	20820	200	3341	3539	1569	44	3317	3317	3360	760	22	4	3	0	1118336	0.236	100000.000	100000.000	0.000	0.000	0.000	0.000	0.000	16.610	24	222	24	222	316	2384	100	800	"S463"
0	0	0	13	9	5	"Smad1 "	"Q15797"	6120	20820	200	3307	3322	403	12	3301	3301	3434	1431	41	0	0	0	1049769	-0.078	100000.000	100000.000	0.000	0.000	0.000	0.000	0.000	16.610	6	21	6	21	316	2384	100	801	"S463"
0	0	0	13	1	6	"TAB1"	"Q15750"	2140	21470	90	4368	4333	326	7	3091	3091	3185	1018	31	75	0	0	225322	1.128	100000.000	100000.000	0.000	0.000	0.000	0.000	0.000	16.610	1277	1242	1277	1242	52	420	100	802	"S438"
0	0	0	13	2	6	"TAB1"	"Q15750"	2640	21480	100	4235	4291	571	13	2975	2975	3025	768	25	95	22	0	343295	1.648	100000.000	100000.000	0.000	0.000	0.000	0.000	0.000	16.610	1260	1316	1260	1316	80	560	100	803	"S438"
0	0	0	13	3	6	"TAB1"	"Q15750"	3140	21470	110	4190	4534	2363	52	2991	2991	3087	838	27	75	16	0	362695	1.727	100000.000	100000.000	0.000	0.000	0.000	0.000	0.000	16.610	1199	1543	1199	1543	80	656	100	804	"S438"
0	0	0	13	4	6	"Tgfbr2"	"P37173"	3630	21470	200	3043	3054	331	10	3104	3104	3197	912	28	1	0	0	964969	-0.157	100000.000	100000.000	0.000	0.000	0.000	0.000	0.000	16.610	-61	-50	-61	-50	316	2384	100	805	"Y259"
0	0	0	13	5	6	"Tgfbr2"	"P37173"	4130	21470	200	3119	3170	620	19	3249	3249	3327	1034	31	2	0	0	1001584	-0.152	100000.000	100000.000	0.000	0.000	0.000	0.000	0.000	16.610	-130	-79	-130	-79	316	2384	100	806	"Y259"
0	0	0	13	6	6	"Tgfbr2"	"P37173"	4630	21470	200	3237	3247	568	17	3356	3356	3359	738	21	1	1	0	1026031	-0.152	100000.000	100000.000	0.000	0.000	0.000	0.000	0.000	16.610	-119	-109	-119	-109	316	2384	100	807	"Y259"
0	0	0	13	7	6	"XIAP "	"P98170"	5130	21480	100	12980	11683	4712	40	3336	3336	3434	1931	56	82	80	0	934654	4.272	100000.000	100000.000	0.000	0.000	0.000	0.000	0.000	16.610	9644	8347	9644	8347	80	560	100	808	"S87"
0	0	0	13	8	6	"XIAP "	"P98170"	5630	21480	100	11930	10897	4074	37	3378	3378	3445	1122	32	86	86	0	871789	6.642	100000.000	100000.000	0.000	0.000	0.000	0.000	0.000	16.610	8552	7519	8552	7519	80	560	100	809	"S87"
0	0	0	13	9	6	"XIAP "	"P98170"	6130	21470	100	11696	10372	4833	46	3362	3362	3480	1127	32	77	76	0	829776	6.115	100000.000	100000.000	0.000	0.000	0.000	0.000	0.000	16.610	8334	7010	8334	7010	80	560	100	810	"S87"
-75	0	0	13	1	7	"empty"	"empty"	2130	22120	200	3086	3132	384	12	3111	3111	3192	987	30	0	0	0	989768	-0.061	100000.000	100000.000	0.000	0.000	0.000	0.000	0.000	16.610	-25	21	-25	21	316	2384	100	811	"empty"
-75	0	0	13	2	7	"empty"	"empty"	2630	22120	200	2969	3071	680	22	3025	3025	3118	805	25	3	1	0	970399	-0.058	100000.000	100000.000	0.000	0.000	0.000	0.000	0.000	16.610	-56	46	-56	46	316	2384	100	812	"empty"
-75	0	0	13	3	7	"empty"	"empty"	3130	22120	200	3040	3170	1594	50	3043	3043	3146	1134	36	1	0	0	1001804	0.021	100000.000	100000.000	0.000	0.000	0.000	0.000	0.000	16.610	-3	127	-3	127	316	2384	100	813	"empty"
-75	0	0	13	4	7	"empty"	"empty"	3630	22120	200	3054	3195	998	31	3133	3133	3216	1125	34	1	0	0	1009465	-0.019	100000.000	100000.000	0.000	0.000	0.000	0.000	0.000	16.610	-79	62	-79	62	316	2384	100	814	"empty"
-75	0	0	13	5	7	"empty"	"empty"	4130	22120	200	3365	3406	830	24	3313	3313	3354	778	23	4	2	0	1076158	0.067	100000.000	100000.000	0.000	0.000	0.000	0.000	0.000	16.610	52	93	52	93	316	2384	100	815	"empty"
-75	0	0	13	6	7	"empty"	"empty"	4630	22120	200	3362	3445	1211	35	3369	3369	3400	859	25	2	1	0	1088599	0.052	100000.000	100000.000	0.000	0.000	0.000	0.000	0.000	16.610	-7	76	-7	76	316	2384	100	816	"empty"
-75	0	0	13	7	7	"empty"	"empty"	5130	22120	200	3257	3301	650	19	3317	3317	3313	754	22	2	0	0	1043116	-0.016	100000.000	100000.000	0.000	0.000	0.000	0.000	0.000	16.610	-60	-16	-60	-16	316	2384	100	817	"empty"
-75	0	0	13	8	7	"empty"	"empty"	5630	22120	200	3340	3346	309	9	3342	3342	3422	1304	38	0	0	0	1057222	-0.058	100000.000	100000.000	0.000	0.000	0.000	0.000	0.000	16.610	-2	4	-2	4	316	2384	100	818	"empty"
-75	0	0	13	9	7	"empty"	"empty"	6130	22120	200	3347	3375	394	11	3351	3351	3461	1258	36	1	0	0	1066356	-0.068	100000.000	100000.000	0.000	0.000	0.000	0.000	0.000	16.610	-4	24	-4	24	316	2384	100	819	"empty"
0	0	0	14	1	1	"PTEN"	"P60484"	6640	18240	200	3333	3411	1065	31	3291	3291	3349	1899	56	1	1	0	1077987	0.033	100000.000	100000.000	0.000	0.000	0.000	0.000	0.000	16.610	42	120	42	120	316	2384	100	820	"T382/3/5"
0	0	0	14	2	1	"PTEN"	"P60484"	7140	18240	200	3302	3408	1820	53	3204	3204	3181	932	29	4	2	0	1077018	0.244	100000.000	100000.000	0.000	0.000	0.000	0.000	0.000	16.610	98	204	98	204	316	2384	100	821	"T382/3/5"
0	0	0	14	3	1	"PTEN"	"P60484"	7640	18240	200	3238	3177	538	16	3077	3077	3077	430	13	18	6	0	1003897	0.233	100000.000	100000.000	0.000	0.000	0.000	0.000	0.000	16.610	161	100	161	100	316	2384	100	822	"T382/3/5"
0	0	0	14	4	1	"Rab5A"	"P20339"	8140	18240	200	2848	2884	324	11	2977	2977	3012	531	17	1	0	0	911447	-0.241	100000.000	100000.000	0.000	0.000	0.000	0.000	0.000	16.610	-129	-93	-129	-93	316	2384	100	823	"S123"
0	0	0	14	5	1	"Rab5A"	"P20339"	8640	18240	200	2748	2775	305	10	2845	2845	3251	4492	138	0	0	0	876835	-0.106	100000.000	100000.000	0.000	0.000	0.000	0.000	0.000	16.610	-97	-70	-97	-70	316	2384	100	824	"S123"
0	0	0	14	6	1	"Rab5A"	"P20339"	9140	18240	200	2708	2758	413	14	2856	2856	2880	393	13	2	1	0	871518	-0.310	100000.000	100000.000	0.000	0.000	0.000	0.000	0.000	16.610	-148	-98	-148	-98	316	2384	100	825	"S123"
0	0	0	14	7	1	"STAT1 "	"P42224"	9640	18240	200	2871	2963	1306	44	2871	2871	2926	530	18	2	0	0	936446	0.070	0.000	100000.000	0.000	0.000	0.000	0.000	0.000	Error	0	92	0	92	316	2384	100	826	"Y701"
0	0	0	14	8	1	"STAT1 "	"P42224"	10140	18240	200	2990	2991	305	10	2995	2995	3034	367	12	10	1	0	945257	-0.117	100000.000	100000.000	0.000	0.000	0.000	0.000	0.000	16.610	-5	-4	-5	-4	316	2384	100	827	"Y701"
0	0	0	14	9	1	"STAT1 "	"P42224"	10640	18240	200	3084	3142	793	25	3143	3143	3139	403	12	6	0	0	992771	0.007	100000.000	100000.000	0.000	0.000	0.000	0.000	0.000	16.610	-59	-1	-59	-1	316	2384	100	828	"Y701"
0	0	0	14	1	2	"STAT5B "	"P51692"	6640	18880	200	3156	3242	1354	41	3189	3189	3174	570	17	2	1	0	1024326	0.119	100000.000	100000.000	0.000	0.000	0.000	0.000	0.000	16.610	-33	53	-33	53	316	2384	100	829	"Y699"
0	0	0	14	2	2	"STAT5B "	"P51692"	7140	18880	200	3043	3069	442	14	3192	3192	3127	588	18	2	1	0	969846	-0.099	100000.000	100000.000	0.000	0.000	0.000	0.000	0.000	16.610	-149	-123	-149	-123	316	2384	100	830	"Y699"
0	0	0	14	3	2	"STAT5B "	"P51692"	7640	18880	200	2997	3081	894	29	3086	3086	3055	553	18	3	1	0	973559	0.047	100000.000	100000.000	0.000	0.000	0.000	0.000	0.000	16.610	-89	-5	-89	-5	316	2384	100	831	"Y699"
0	0	0	14	4	2	"Syk "	"P43405"	8160	18880	120	3352	5513	3833	69	3065	3065	3074	894	29	32	31	0	661519	2.728	100000.000	100000.000	0.000	0.000	0.000	0.000	0.000	16.610	287	2448	287	2448	120	820	100	832	"Y352"
0	0	0	14	5	2	"Syk "	"P43405"	8680	18900	150	2934	4807	3461	71	2873	2873	2928	367	12	30	26	0	749919	5.120	100000.000	100000.000	0.000	0.000	0.000	0.000	0.000	16.610	61	1934	61	1934	156	1272	100	833	"Y352"
0	0	0	14	6	2	"Syk "	"P43405"	9160	18880	140	3001	5217	3763	72	2891	2891	2917	253	8	38	30	0	813907	9.091	100000.000	100000.000	0.000	0.000	0.000	0.000	0.000	16.610	110	2326	110	2326	156	1140	100	834	"Y352"
0	0	0	14	7	2	"ACC1"	"Q13085"	9640	18880	200	2869	2882	360	12	2937	2937	2976	543	18	1	0	0	910687	-0.173	100000.000	100000.000	0.000	0.000	0.000	0.000	0.000	16.610	-68	-55	-68	-55	316	2384	100	835	"S80"
0	0	0	14	8	2	"ACC1"	"Q13085"	10140	18880	200	2888	2922	323	11	3018	3018	3035	394	12	6	0	0	923470	-0.287	100000.000	100000.000	0.000	0.000	0.000	0.000	0.000	16.610	-130	-96	-130	-96	316	2384	100	836	"S80"
0	0	0	14	9	2	"ACC1"	"Q13085"	10640	18880	200	2983	3037	442	14	3104	3104	3113	434	13	5	0	0	959771	-0.175	100000.000	100000.000	0.000	0.000	0.000	0.000	0.000	16.610	-121	-67	-121	-67	316	2384	100	837	"S80"
0	0	0	14	1	3	"TrKA"	"P04629"	6640	19520	200	3325	3556	669	18	3168	3168	3211	927	28	26	0	0	1123770	0.372	100000.000	100000.000	0.000	0.000	0.000	0.000	0.000	16.610	157	388	157	388	316	2384	100	838	"Y680"
0	0	0	14	2	3	"TrKA"	"P04629"	7140	19520	200	3365	3447	773	22	3141	3141	3114	635	20	25	7	0	1089345	0.524	100000.000	100000.000	0.000	0.000	0.000	0.000	0.000	16.610	224	306	224	306	316	2384	100	839	"Y680"
0	0	0	14	3	3	"TrKA"	"P04629"	7640	19520	200	3338	3443	796	23	3107	3107	3084	540	17	29	14	0	1088117	0.665	100000.000	100000.000	0.000	0.000	0.000	0.000	0.000	16.610	231	336	231	336	316	2384	100	840	"Y680"
0	0	0	14	4	3	"BRAF1"	"P15056"	8140	19520	200	3061	3071	376	12	2990	2990	3086	1469	47	1	0	0	970504	-0.010	100000.000	100000.000	0.000	0.000	0.000	0.000	0.000	16.610	71	81	71	81	316	2384	100	841	"S579"
0	0	0	14	5	3	"BRAF1"	"P15056"	8640	19520	200	2953	2973	343	11	2930	2930	2989	831	27	0	0	0	939558	-0.019	100000.000	100000.000	0.000	0.000	0.000	0.000	0.000	16.610	23	43	23	43	316	2384	100	842	"S579"
0	0	0	14	6	3	"BRAF1"	"P15056"	9140	19520	200	2923	2966	355	11	2903	2903	2929	335	11	8	2	0	937252	0.110	100000.000	100000.000	0.000	0.000	0.000	0.000	0.000	16.610	20	63	20	63	316	2384	100	843	"S579"
0	0	0	14	7	3	"Cdc2"	"P06493"	9640	19520	200	3131	3319	1480	44	2934	2934	3017	1244	41	0	0	0	1048961	0.243	100000.000	100000.000	0.000	0.000	0.000	0.000	0.000	16.610	197	385	197	385	316	2384	100	844	"Y15"
0	0	0	14	8	3	"Cdc2"	"P06493"	10140	19520	200	3305	3370	512	15	3036	3036	3045	310	10	46	25	0	1064837	1.048	100000.000	100000.000	0.000	0.000	0.000	0.000	0.000	16.610	269	334	269	334	316	2384	100	845	"Y15"
0	0	0	14	9	3	"Cdc2"	"P06493"	10640	19520	200	3452	3532	845	23	3112	3112	3173	1044	32	11	1	0	1116171	0.344	100000.000	100000.000	0.000	0.000	0.000	0.000	0.000	16.610	340	420	340	420	316	2384	100	846	"Y15"
0	0	0	14	1	4	"ERK3"	"Q16659"	6640	20160	200	3650	3759	1093	29	3263	3263	3261	851	26	12	3	0	1187854	0.585	100000.000	100000.000	0.000	0.000	0.000	0.000	0.000	16.610	387	496	387	496	316	2384	100	847	"S189"
0	0	0	14	2	4	"ERK3"	"Q16659"	7140	20160	200	3358	3543	1281	36	3168	3168	3141	677	21	26	3	0	1119605	0.594	100000.000	100000.000	0.000	0.000	0.000	0.000	0.000	16.610	190	375	190	375	316	2384	100	848	"S189"
0	0	0	14	3	4	"ERK3"	"Q16659"	7640	20160	200	3394	3581	1172	32	3109	3109	3117	805	25	20	4	0	1131441	0.576	100000.000	100000.000	0.000	0.000	0.000	0.000	0.000	16.610	285	472	285	472	316	2384	100	849	"S189"
0	0	0	14	4	4	"GIT2"	"Q14161"	8140	20160	200	3024	3003	363	12	2988	2988	3021	609	20	1	0	0	949005	-0.030	100000.000	100000.000	0.000	0.000	0.000	0.000	0.000	16.610	36	15	36	15	316	2384	100	850	"Y484"
0	0	0	14	5	4	"GIT2"	"Q14161"	8640	20160	200	2870	2893	319	11	2884	2884	2911	355	12	5	0	0	914194	-0.051	100000.000	100000.000	0.000	0.000	0.000	0.000	0.000	16.610	-14	9	-14	9	316	2384	100	851	"Y484"
0	0	0	14	6	4	"GIT2"	"Q14161"	9140	20160	200	2816	2846	285	10	2883	2883	2927	495	16	0	0	0	899352	-0.164	100000.000	100000.000	0.000	0.000	0.000	0.000	0.000	16.610	-67	-37	-67	-37	316	2384	100	852	"Y484"
0	0	0	14	7	4	"HSP70 "	"P08107"	9640	20160	200	2880	2921	230	7	2925	2925	2953	309	10	11	0	0	923037	-0.104	100000.000	100000.000	0.000	0.000	0.000	0.000	0.000	16.610	-45	-4	-45	-4	316	2384	100	853	"Y525"
0	0	0	14	8	4	"HSP70 "	"P08107"	10140	20160	200	3071	3062	449	14	3024	3024	3040	327	10	11	1	0	967533	0.067	100000.000	100000.000	0.000	0.000	0.000	0.000	0.000	16.610	47	38	47	38	316	2384	100	854	"Y525"
0	0	0	14	9	4	"HSP70 "	"P08107"	10640	20160	200	3084	3107	427	13	3116	3116	3111	299	9	11	2	0	981900	-0.013	100000.000	100000.000	0.000	0.000	0.000	0.000	0.000	16.610	-32	-9	-32	-9	316	2384	100	855	"Y525"
0	0	0	14	1	5	"iNOS "	"P35228"	6640	20800	200	3285	3343	790	23	3243	3243	3235	490	15	8	1	0	1056319	0.220	100000.000	100000.000	0.000	0.000	0.000	0.000	0.000	16.610	42	100	42	100	316	2384	100	856	"Y151"
0	0	0	14	2	5	"iNOS "	"P35228"	7140	20800	200	3333	3421	1583	46	3189	3189	3193	705	22	6	2	0	1080933	0.323	100000.000	100000.000	0.000	0.000	0.000	0.000	0.000	16.610	144	232	144	232	316	2384	100	857	"Y151"
0	0	0	14	3	5	"iNOS "	"P35228"	7640	20800	200	3304	3357	1350	40	3178	3178	3224	1679	52	1	1	0	1060815	0.079	100000.000	100000.000	0.000	0.000	0.000	0.000	0.000	16.610	126	179	126	179	316	2384	100	858	"Y151"
0	0	0	14	4	5	"IRF-3 "	"Q14653"	8140	20800	200	3003	3026	345	11	3056	3056	3065	569	18	0	0	0	956171	-0.069	100000.000	100000.000	0.000	0.000	0.000	0.000	0.000	16.610	-53	-30	-53	-30	316	2384	100	859	"S402"
0	0	0	14	5	5	"IRF-3 "	"Q14653"	8640	20800	200	2887	2937	319	10	2931	2931	2951	273	9	15	1	0	928118	-0.051	100000.000	100000.000	0.000	0.000	0.000	0.000	0.000	16.610	-44	6	-44	6	316	2384	100	860	"S402"
0	0	0	14	6	5	"IRF-3 "	"Q14653"	9140	20800	200	2944	2945	205	6	2933	2933	2983	621	20	1	0	0	930723	-0.061	100000.000	100000.000	0.000	0.000	0.000	0.000	0.000	16.610	11	12	11	12	316	2384	100	861	"S402"
0	0	0	14	7	5	"M6PR"	"P20645"	9640	20800	200	3082	3118	268	8	3001	3001	3099	1154	37	0	0	0	985369	0.016	100000.000	100000.000	0.000	0.000	0.000	0.000	0.000	16.610	81	117	81	117	316	2384	100	862	"S267"
0	0	0	14	8	5	"M6PR"	"P20645"	10140	20800	200	3129	3170	366	11	3077	3077	3140	895	28	2	0	0	1001781	0.034	100000.000	100000.000	0.000	0.000	0.000	0.000	0.000	16.610	52	93	52	93	316	2384	100	863	"S267"
0	0	0	14	9	5	"M6PR"	"P20645"	10640	20800	200	3210	3240	527	16	3155	3155	3157	441	13	9	2	0	1023697	0.188	100000.000	100000.000	0.000	0.000	0.000	0.000	0.000	16.610	55	85	55	85	316	2384	100	864	"S267"
0	0	0	14	1	6	"MDM2"	"Q00987"	6660	21460	200	3269	4178	6262	149	3273	3273	3333	1144	34	4	3	0	1320391	0.739	100000.000	100000.000	0.000	0.000	0.000	0.000	0.000	16.610	-4	905	-4	905	316	2384	100	865	"S166"
0	0	0	14	2	6	"MDM2"	"Q00987"	7160	21460	200	3242	3278	1002	30	3251	3251	3249	1004	30	1	0	0	1035992	0.029	100000.000	100000.000	0.000	0.000	0.000	0.000	0.000	16.610	-9	27	-9	27	316	2384	100	866	"S166"
0	0	0	14	3	6	"MDM2"	"Q00987"	7650	21460	90	3437	3369	440	13	3219	3219	3166	495	15	26	1	0	175179	0.410	100000.000	100000.000	0.000	0.000	0.000	0.000	0.000	16.610	218	150	218	150	52	420	100	867	"S166"
0	0	0	14	4	6	"p38 delta"	"O15264"	8180	21470	130	3681	3801	780	20	3050	3050	3104	878	28	29	3	0	456120	0.794	100000.000	100000.000	0.000	0.000	0.000	0.000	0.000	16.610	631	751	631	751	120	940	100	868	"Y182"
0	0	0	14	5	6	"p38 delta"	"O15264"	8670	21470	130	3542	3541	358	10	2952	2952	2986	400	13	76	15	0	424872	1.388	100000.000	100000.000	0.000	0.000	0.000	0.000	0.000	16.610	590	589	590	589	120	940	100	869	"Y182"
0	0	0	14	6	6	"p38 delta"	"O15264"	9180	21470	130	3506	3488	245	7	2951	2951	3023	839	27	8	0	0	418511	0.554	100000.000	100000.000	0.000	0.000	0.000	0.000	0.000	16.610	555	537	555	537	120	940	100	870	"Y182"
0	0	0	14	7	6	"p70S6K"	"P23443"	9660	21460	200	2965	2987	226	7	2996	2996	3028	328	10	7	0	0	943887	-0.125	100000.000	100000.000	0.000	0.000	0.000	0.000	0.000	16.610	-31	-9	-31	-9	316	2384	100	871	"T412"
0	0	0	14	8	6	"p70S6K"	"P23443"	10160	21460	200	3063	3172	1084	34	3089	3089	3122	509	16	2	0	0	1002211	0.098	100000.000	100000.000	0.000	0.000	0.000	0.000	0.000	16.610	-26	83	-26	83	316	2384	100	872	"T412"
0	0	0	14	9	6	"p70S6K"	"P23443"	10660	21460	200	3155	3203	591	18	3158	3158	3170	426	13	5	1	0	1012205	0.077	100000.000	100000.000	0.000	0.000	0.000	0.000	0.000	16.610	-3	45	-3	45	316	2384	100	873	"T412"
-75	0	0	14	1	7	"empty"	"empty"	6640	22090	200	3320	3361	947	28	3238	3238	3383	2447	72	1	0	0	1062127	-0.009	100000.000	100000.000	0.000	0.000	0.000	0.000	0.000	16.610	82	123	82	123	316	2384	100	874	"empty"
-75	0	0	14	2	7	"empty"	"empty"	7140	22090	200	3239	3237	685	21	3195	3195	3218	731	22	2	0	0	1022861	0.026	100000.000	100000.000	0.000	0.000	0.000	0.000	0.000	16.610	44	42	44	42	316	2384	100	875	"empty"
-75	0	0	14	3	7	"empty"	"empty"	7640	22090	200	3199	3194	477	14	3158	3158	3260	2166	66	0	0	0	1009178	-0.030	100000.000	100000.000	0.000	0.000	0.000	0.000	0.000	16.610	41	36	41	36	316	2384	100	876	"empty"
-75	0	0	14	4	7	"empty"	"empty"	8140	22090	200	3047	3057	304	9	3048	3048	3158	2026	64	0	0	0	965982	-0.050	100000.000	100000.000	0.000	0.000	0.000	0.000	0.000	16.610	-1	9	-1	9	316	2384	100	877	"empty"
-75	0	0	14	5	7	"empty"	"empty"	8640	22090	200	2915	2968	597	20	2956	2956	2992	490	16	2	1	0	938030	-0.049	100000.000	100000.000	0.000	0.000	0.000	0.000	0.000	16.610	-41	12	-41	12	316	2384	100	878	"empty"
-75	0	0	14	6	7	"empty"	"empty"	9140	22090	200	2951	3031	836	27	2977	2977	3007	459	15	3	0	0	957830	0.052	100000.000	100000.000	0.000	0.000	0.000	0.000	0.000	16.610	-26	54	-26	54	316	2384	100	879	"empty"
-75	0	0	14	7	7	"empty"	"empty"	9640	22090	200	2989	3074	485	15	3046	3046	3098	955	30	3	1	0	971443	-0.025	100000.000	100000.000	0.000	0.000	0.000	0.000	0.000	16.610	-57	28	-57	28	316	2384	100	880	"empty"
-75	0	0	14	8	7	"empty"	"empty"	10140	22090	200	3100	3112	275	8	3141	3141	3152	310	9	9	1	0	983257	-0.129	100000.000	100000.000	0.000	0.000	0.000	0.000	0.000	16.610	-41	-29	-41	-29	316	2384	100	881	"empty"
-75	0	0	14	9	7	"empty"	"empty"	10640	22090	200	3138	3236	936	28	3204	3204	3249	1471	45	1	1	0	1022512	-0.009	100000.000	100000.000	0.000	0.000	0.000	0.000	0.000	16.610	-66	32	-66	32	316	2384	100	882	"empty"
0	0	0	15	1	1	"JNK1"	"P45983"	11240	18250	110	3928	3905	354	9	3233	3233	3301	1291	39	0	0	0	312412	0.468	100000.000	100000.000	0.000	0.000	0.000	0.000	0.000	16.610	695	672	695	672	80	656	100	883	"T183"
0	0	0	15	2	1	"JNK1"	"P45983"	11740	18260	110	4007	4027	254	6	3306	3306	3296	230	6	100	85	0	322135	3.178	100000.000	100000.000	0.000	0.000	0.000	0.000	0.000	16.610	701	721	701	721	80	656	100	884	"T183"
0	0	0	15	3	1	"JNK1"	"P45983"	12240	18250	110	4021	4053	213	5	3279	3279	3286	192	5	98	97	0	324230	3.995	100000.000	100000.000	0.000	0.000	0.000	0.000	0.000	16.610	742	774	742	774	80	656	100	885	"T183"
0	0	0	15	4	1	"Keap1"	"Q14145"	12740	18260	80	4279	4208	424	10	3223	3223	3192	243	7	90	84	0	218804	4.181	100000.000	100000.000	0.000	0.000	0.000	0.000	0.000	16.610	1056	985	1056	985	52	340	100	886	"S293/5"
0	0	0	15	5	1	"Keap1"	"Q14145"	13240	18250	100	3991	3977	654	16	3135	3135	3138	260	8	81	73	0	318148	3.227	100000.000	100000.000	0.000	0.000	0.000	0.000	0.000	16.610	856	842	856	842	80	560	100	887	"S293/5"
0	0	0	15	6	1	"Keap1"	"Q14145"	13750	18240	80	4138	4085	478	11	3073	3073	3108	274	8	88	88	0	212426	3.566	100000.000	100000.000	0.000	0.000	0.000	0.000	0.000	16.610	1065	1012	1065	1012	52	340	100	888	"S293/5"
0	0	0	15	7	1	"MK2"	"P16389"	14240	18250	200	3097	3105	233	7	3067	3067	3075	235	7	17	3	0	981085	0.128	100000.000	100000.000	0.000	0.000	0.000	0.000	0.000	16.610	30	38	30	38	316	2384	100	889	"Y415"
0	0	0	15	8	1	"MK2"	"P16389"	14740	18250	200	3027	3044	192	6	2992	2992	2999	194	6	22	2	0	961796	0.232	100000.000	100000.000	0.000	0.000	0.000	0.000	0.000	16.610	35	52	35	52	316	2384	100	890	"Y415"
0	0	0	15	9	1	"MK2"	"P16389"	15240	18250	200	2950	2955	243	8	2912	2912	2922	233	7	11	2	0	933882	0.142	100000.000	100000.000	0.000	0.000	0.000	0.000	0.000	16.610	38	43	38	43	316	2384	100	891	"Y415"
0	0	0	15	1	2	"NFAT1 "	"Q13469"	11240	18890	200	3290	3307	326	9	3234	3234	3243	885	27	0	0	0	1044896	0.072	100000.000	100000.000	0.000	0.000	0.000	0.000	0.000	16.610	56	73	56	73	316	2384	100	892	"S110"
0	0	0	15	2	2	"NFAT1 "	"Q13469"	11740	18890	200	3369	3384	422	12	3260	3260	3264	235	7	28	5	0	1069288	0.511	100000.000	100000.000	0.000	0.000	0.000	0.000	0.000	16.610	109	124	109	124	316	2384	100	893	"S110"
0	0	0	15	3	2	"NFAT1 "	"Q13469"	12240	18890	200	3388	3387	202	5	3253	3253	3263	314	9	18	0	0	1070190	0.395	100000.000	100000.000	0.000	0.000	0.000	0.000	0.000	16.610	135	134	135	134	316	2384	100	894	"S110"
0	0	0	15	4	2	"NFkB-p105 "	"P19838"	12740	18890	200	3278	3248	257	7	3218	3218	3214	270	8	14	0	0	1026401	0.126	100000.000	100000.000	0.000	0.000	0.000	0.000	0.000	16.610	60	30	60	30	316	2384	100	895	"S907"
0	0	0	15	5	2	"NFkB-p105 "	"P19838"	13240	18890	200	3179	3175	260	8	3154	3154	3149	317	10	13	0	0	1003378	0.082	100000.000	100000.000	0.000	0.000	0.000	0.000	0.000	16.610	25	21	25	21	316	2384	100	896	"S907"
0	0	0	15	6	2	"NFkB-p105 "	"P19838"	13740	18890	200	3173	3145	267	8	3142	3142	3151	693	21	0	0	0	993942	-0.009	100000.000	100000.000	0.000	0.000	0.000	0.000	0.000	16.610	31	3	31	3	316	2384	100	897	"S907"
0	0	0	15	7	2	"process-control__"	"GGSGGSGDYKDDDDK"	14250	18890	100	3183	3212	307	9	3077	3077	3109	458	14	18	0	0	256988	0.225	100000.000	100000.000	0.000	0.000	0.000	0.000	0.000	16.610	106	135	106	135	80	560	100	898	"process-control__"
0	0	0	15	8	2	"process-control__"	"GGSGGSGDYKDDDDK"	14750	18910	70	3410	3539	795	22	2996	2996	3019	195	6	87	53	0	113237	2.667	100000.000	100000.000	0.000	0.000	0.000	0.000	0.000	16.610	414	543	414	543	32	236	100	899	"process-control__"
0	0	0	15	9	2	"process-control__"	"GGSGGSGDYKDDDDK"	15250	18900	80	3316	3286	269	8	2943	2943	2936	173	5	69	55	0	170864	2.023	100000.000	100000.000	0.000	0.000	0.000	0.000	0.000	16.610	373	343	373	343	52	340	100	900	"process-control__"
0	0	0	15	1	3	"PAK4"	"O96013"	11230	19490	200	3235	3233	308	9	3245	3245	3237	348	10	8	1	0	1021632	-0.011	100000.000	100000.000	0.000	0.000	0.000	0.000	0.000	16.610	-10	-12	-10	-12	316	2384	100	901	"S474"
0	0	0	15	2	3	"PAK4"	"O96013"	11740	19500	90	3463	3461	257	7	3366	3366	3369	283	8	17	3	0	179988	0.325	100000.000	100000.000	0.000	0.000	0.000	0.000	0.000	16.610	97	95	97	95	52	420	100	902	"S474"
0	0	0	15	3	3	"PAK4"	"O96013"	12240	19510	200	3402	3411	203	5	3281	3281	3314	935	28	0	0	0	1077842	0.104	100000.000	100000.000	0.000	0.000	0.000	0.000	0.000	16.610	121	130	121	130	316	2384	100	903	"S474"
0	0	0	15	4	3	"Rab5A"	"P20339"	12740	19510	200	3329	3347	314	9	3206	3206	3201	282	8	31	7	0	1057509	0.518	100000.000	100000.000	0.000	0.000	0.000	0.000	0.000	16.610	123	141	123	141	316	2384	100	904	"Y205"
0	0	0	15	5	3	"Rab5A"	"P20339"	13250	19530	80	3558	3501	294	8	3156	3156	3151	289	9	59	23	0	182055	1.211	100000.000	100000.000	0.000	0.000	0.000	0.000	0.000	16.610	402	345	402	345	52	340	100	905	"Y205"
0	0	0	15	6	3	"Rab5A"	"P20339"	13740	19530	80	3455	3485	346	9	3087	3087	3087	238	7	69	44	0	181243	1.672	100000.000	100000.000	0.000	0.000	0.000	0.000	0.000	16.610	368	398	368	398	52	340	100	906	"Y205"
0	0	0	15	7	3	"Sek1"	"P45985"	14240	19520	200	2837	2852	288	10	3059	3059	3071	231	7	5	0	0	901214	-0.948	100000.000	100000.000	0.000	0.000	0.000	0.000	0.000	16.610	-222	-207	-222	-207	316	2384	100	907	"S257"
0	0	0	15	8	3	"Sek1"	"P45985"	14740	19520	200	2676	2708	255	9	2993	2993	3083	1653	53	0	0	0	855884	-0.227	100000.000	100000.000	0.000	0.000	0.000	0.000	0.000	16.610	-317	-285	-317	-285	316	2384	100	908	"S257"
0	0	0	15	9	3	"Sek1"	"P45985"	15240	19520	200	2644	2703	435	16	2918	2918	2928	221	7	4	1	0	854105	-1.018	100000.000	100000.000	0.000	0.000	0.000	0.000	0.000	16.610	-274	-215	-274	-215	316	2384	100	909	"S257"
0	0	0	15	1	4	"Smad1 "	"Q15797"	11240	20170	200	3258	3281	300	9	3220	3220	3227	426	13	11	1	0	1036681	0.127	100000.000	100000.000	0.000	0.000	0.000	0.000	0.000	16.610	38	61	38	61	316	2384	100	910	"S214"
0	0	0	15	2	4	"Smad1 "	"Q15797"	11750	20180	80	3823	3944	738	18	3309	3309	3315	212	6	71	53	0	205107	2.967	100000.000	100000.000	0.000	0.000	0.000	0.000	0.000	16.610	514	635	514	635	52	340	100	911	"S214"
0	0	0	15	3	4	"Smad1 "	"Q15797"	12240	20180	80	3747	3759	340	9	3316	3316	3317	191	5	78	59	0	195468	2.314	100000.000	100000.000	0.000	0.000	0.000	0.000	0.000	16.610	431	443	431	443	52	340	100	912	"S214"
0	0	0	15	4	4	"Smad3 "	"P84022"	12750	20170	70	4243	4172	291	6	3240	3240	3197	251	7	93	93	0	133511	3.884	100000.000	100000.000	0.000	0.000	0.000	0.000	0.000	16.610	1003	932	1003	932	32	236	100	913	"T179"
0	0	0	15	5	4	"Smad3 "	"P84022"	13240	20180	80	4073	4078	346	8	3150	3150	3127	290	9	94	90	0	212033	3.279	100000.000	100000.000	0.000	0.000	0.000	0.000	0.000	16.610	923	928	923	928	52	340	100	914	"T179"
0	0	0	15	6	4	"Smad3 "	"P84022"	13750	20170	70	4171	4275	548	12	3079	3079	3094	257	8	100	100	0	136785	4.595	100000.000	100000.000	0.000	0.000	0.000	0.000	0.000	16.610	1092	1196	1092	1196	32	236	100	915	"T179"
0	0	0	15	7	4	"TGFBR1"	"P36897"	14240	20170	200	3027	3030	228	7	3078	3078	3083	239	7	6	0	0	957540	-0.222	100000.000	100000.000	0.000	0.000	0.000	0.000	0.000	16.610	-51	-48	-51	-48	316	2384	100	916	"t204"
0	0	0	15	8	4	"TGFBR1"	"P36897"	14750	20170	200	3006	3003	211	7	3000	3000	3119	2310	74	0	0	0	948973	-0.050	100000.000	100000.000	0.000	0.000	0.000	0.000	0.000	16.610	6	3	6	3	316	2384	100	917	"t204"
0	0	0	15	9	4	"TGFBR1"	"P36897"	15250	20170	200	2999	2970	182	6	2957	2957	2993	771	25	0	0	0	938615	-0.030	100000.000	100000.000	0.000	0.000	0.000	0.000	0.000	16.610	42	13	42	13	316	2384	100	918	"t204"
0	0	0	15	1	5	"Akt1"	"P31749"	11220	20810	200	3277	3287	348	10	3237	3237	3292	1589	48	0	0	0	1038831	-0.003	100000.000	100000.000	0.000	0.000	0.000	0.000	0.000	16.610	40	50	40	50	316	2384	100	919	"S473"
0	0	0	15	2	5	"Akt1"	"P31749"	11720	20810	200	3380	3385	206	6	3334	3334	3378	1180	34	0	0	0	1069807	0.006	100000.000	100000.000	0.000	0.000	0.000	0.000	0.000	16.610	46	51	46	51	316	2384	100	920	"S473"
0	0	0	15	3	5	"Akt1"	"P31749"	12230	20810	200	3388	3409	201	5	3348	3348	3353	207	6	20	4	0	1077249	0.271	100000.000	100000.000	0.000	0.000	0.000	0.000	0.000	16.610	40	61	40	61	316	2384	100	921	"S473"
0	0	0	15	4	5	"aura"	"O14965"	12730	20810	200	3227	3274	420	12	3301	3301	3292	262	7	10	1	0	1034454	-0.069	100000.000	100000.000	0.000	0.000	0.000	0.000	0.000	16.610	-74	-27	-74	-27	316	2384	100	922	"S342"
0	0	0	15	5	5	"aura"	"O14965"	13230	20810	200	3067	3088	283	9	3221	3221	3218	274	8	6	0	0	975747	-0.474	100000.000	100000.000	0.000	0.000	0.000	0.000	0.000	16.610	-154	-133	-154	-133	316	2384	100	923	"S342"
0	0	0	15	6	5	"aura"	"O14965"	13730	20810	200	3068	3071	264	8	3187	3187	3181	273	8	5	0	0	970589	-0.403	100000.000	100000.000	0.000	0.000	0.000	0.000	0.000	16.610	-119	-116	-119	-116	316	2384	100	924	"S342"
0	0	0	15	7	5	"Cdk4"	"P11802"	14230	20810	100	3674	3632	281	7	3138	3138	3131	212	6	82	62	0	290586	2.363	100000.000	100000.000	0.000	0.000	0.000	0.000	0.000	16.610	536	494	536	494	80	560	100	925	"T172"
0	0	0	15	8	5	"Cdk4"	"P11802"	14740	20820	130	3483	3457	272	7	3073	3073	3086	318	10	65	14	0	414789	1.167	100000.000	100000.000	0.000	0.000	0.000	0.000	0.000	16.610	410	384	410	384	120	940	100	926	"T172"
0	0	0	15	9	5	"Cdk4"	"P11802"	15240	20820	110	3495	3497	224	6	3016	3016	3021	187	6	88	75	0	279720	2.545	100000.000	100000.000	0.000	0.000	0.000	0.000	0.000	16.610	479	481	479	481	80	656	100	927	"T172"
0	0	0	15	1	6	"CREB "	"P16220"	11230	21470	70	3552	3554	256	7	3268	3268	3266	231	7	53	28	0	113722	1.247	100000.000	100000.000	0.000	0.000	0.000	0.000	0.000	16.610	284	286	284	286	32	236	100	928	"S117"
0	0	0	15	2	6	"CREB "	"P16220"	11720	21470	90	3654	3635	237	6	3348	3348	3349	198	5	73	36	0	189027	1.444	100000.000	100000.000	0.000	0.000	0.000	0.000	0.000	16.610	306	287	306	287	52	420	100	929	"S117"
0	0	0	15	3	6	"CREB "	"P16220"	12230	21470	90	3825	3821	168	4	3366	3366	3362	206	6	92	65	0	198705	2.228	100000.000	100000.000	0.000	0.000	0.000	0.000	0.000	16.610	459	455	459	455	52	420	100	930	"S117"
0	0	0	15	4	6	"EEA1"	"Q15075"	12730	21430	90	3600	3592	351	9	3349	3349	3410	1552	45	0	0	0	186774	0.117	100000.000	100000.000	0.000	0.000	0.000	0.000	0.000	16.610	251	243	251	243	52	420	100	931	"T1392"
0	0	0	15	5	6	"EEA1"	"Q15075"	13230	21460	200	3283	3314	354	10	3226	3226	3211	274	8	25	5	0	1047068	0.376	100000.000	100000.000	0.000	0.000	0.000	0.000	0.000	16.610	57	88	57	88	316	2384	100	932	"T1392"
0	0	0	15	6	6	"EEA1"	"Q15075"	13730	21460	200	3238	3301	567	17	3173	3173	3170	241	7	25	8	0	1043152	0.544	100000.000	100000.000	0.000	0.000	0.000	0.000	0.000	16.610	65	128	65	128	316	2384	100	933	"T1392"
0	0	0	15	7	6	"IKK-alpha "	"O15111"	14230	21460	200	2880	2908	302	10	3123	3123	3132	210	6	5	0	0	918932	-1.067	100000.000	100000.000	0.000	0.000	0.000	0.000	0.000	16.610	-243	-215	-243	-215	316	2384	100	934	"S473"
0	0	0	15	8	6	"IKK-alpha "	"O15111"	14730	21460	200	2735	2872	1431	49	3061	3061	3089	785	25	0	0	0	907618	-0.276	100000.000	100000.000	0.000	0.000	0.000	0.000	0.000	16.610	-326	-189	-326	-189	316	2384	100	935	"S473"
0	0	0	15	9	6	"IKK-alpha "	"O15111"	15230	21460	200	2750	2776	243	8	3016	3016	3023	204	6	4	1	0	877083	-1.211	100000.000	100000.000	0.000	0.000	0.000	0.000	0.000	16.610	-266	-240	-266	-240	316	2384	100	936	"S473"
-75	0	0	15	1	7	"empty"	"empty"	11230	22090	200	3180	3186	252	7	3262	3262	3261	341	10	4	0	0	1006701	-0.220	100000.000	100000.000	0.000	0.000	0.000	0.000	0.000	16.610	-82	-76	-82	-76	316	2384	100	937	"empty"
-75	0	0	15	2	7	"empty"	"empty"	11730	22090	200	3320	3348	302	9	3322	3322	3327	352	10	4	0	0	1057826	0.060	100000.000	100000.000	0.000	0.000	0.000	0.000	0.000	16.610	-2	26	-2	26	316	2384	100	938	"empty"
-75	0	0	15	3	7	"empty"	"empty"	12230	22090	200	3291	3286	171	5	3360	3360	3418	1495	43	0	0	0	1038455	-0.088	100000.000	100000.000	0.000	0.000	0.000	0.000	0.000	16.610	-69	-74	-69	-74	316	2384	100	939	"empty"
-75	0	0	15	4	7	"empty"	"empty"	12730	22090	200	3268	3257	228	7	3320	3320	3294	252	7	5	1	0	1029177	-0.147	100000.000	100000.000	0.000	0.000	0.000	0.000	0.000	16.610	-52	-63	-52	-63	316	2384	100	940	"empty"
-75	0	0	15	5	7	"empty"	"empty"	13230	22090	200	3256	3262	280	8	3237	3237	3217	297	9	14	0	0	1030909	0.152	100000.000	100000.000	0.000	0.000	0.000	0.000	0.000	16.610	19	25	19	25	316	2384	100	941	"empty"
-75	0	0	15	6	7	"empty"	"empty"	13730	22090	200	3194	3190	250	7	3212	3212	3223	501	15	0	0	0	1008099	-0.066	100000.000	100000.000	0.000	0.000	0.000	0.000	0.000	16.610	-18	-22	-18	-22	316	2384	100	942	"empty"
0	0	0	15	7	7	"GLQAWPG-pS-AIPQFLG_GLQAWPGEAIPQFLG_40vs60"	"GLQAWPG-pS-AIPQFLG_GLQAWPGEAIPQFLG_40vs60"	14230	22100	80	6225	6045	1006	16	3217	3217	3219	220	6	94	92	0	314335	12.845	100000.000	100000.000	0.000	0.000	0.000	0.000	0.000	16.610	3008	2828	3008	2828	52	340	100	943	"GLQAWPG-pS-AIPQFLG_GLQAWPGEAIPQFLG_40vs60"
0	0	0	15	8	7	"GLQAWPG-pS-AIPQFLG_GLQAWPGEAIPQFLG_40vs60"	"GLQAWPG-pS-AIPQFLG_GLQAWPGEAIPQFLG_40vs60"	14740	22110	90	6253	5881	1071	18	3127	3127	3124	189	6	96	96	0	305792	14.587	100000.000	100000.000	0.000	0.000	0.000	0.000	0.000	16.610	3126	2754	3126	2754	52	420	100	944	"GLQAWPG-pS-AIPQFLG_GLQAWPGEAIPQFLG_40vs60"
0	0	0	15	9	7	"GLQAWPG-pS-AIPQFLG_GLQAWPGEAIPQFLG_40vs60"	"GLQAWPG-pS-AIPQFLG_GLQAWPGEAIPQFLG_40vs60"	15240	22120	90	5975	5502	1022	18	3086	3086	3103	254	8	92	90	0	286094	9.445	100000.000	100000.000	0.000	0.000	0.000	0.000	0.000	16.610	2889	2416	2889	2416	52	420	100	945	"GLQAWPG-pS-AIPQFLG_GLQAWPGEAIPQFLG_40vs60"
0	0	0	16	1	1	"Calmodulin"	"P62158"	15760	18270	80	2951	2945	237	8	2899	2899	2908	173	5	30	13	0	153138	0.214	100000.000	100000.000	0.000	0.000	0.000	0.000	0.000	16.610	52	46	52	46	52	340	100	946	"T79"
0	0	0	16	2	1	"Calmodulin"	"P62158"	16240	18260	200	2801	2836	366	12	2807	2807	2822	258	9	10	0	0	896046	0.054	100000.000	100000.000	0.000	0.000	0.000	0.000	0.000	16.610	-6	29	-6	29	316	2384	100	947	"T79"
0	0	0	16	3	1	"Calmodulin"	"P62158"	16730	18260	70	3257	3183	264	8	2986	2986	2981	178	5	59	34	0	101858	1.135	100000.000	100000.000	0.000	0.000	0.000	0.000	0.000	16.610	271	197	271	197	32	236	100	948	"T79"
0	0	0	16	4	1	"Caveolin-1"	"Q03135"	17240	18260	200	2941	2940	148	5	2897	2897	2911	216	7	10	1	0	929169	0.134	100000.000	100000.000	0.000	0.000	0.000	0.000	0.000	16.610	44	43	44	43	316	2384	100	949	"Y25"
0	0	0	16	5	1	"Caveolin-1"	"Q03135"	17740	18260	200	2847	2866	155	5	2869	2869	2883	246	8	4	0	0	905616	-0.069	100000.000	100000.000	0.000	0.000	0.000	0.000	0.000	16.610	-22	-3	-22	-3	316	2384	100	950	"Y25"
0	0	0	16	6	1	"Caveolin-1"	"Q03135"	18240	18260	200	2846	2905	552	19	2845	2845	2860	339	11	5	0	0	917921	0.133	100000.000	100000.000	0.000	0.000	0.000	0.000	0.000	16.610	1	60	1	60	316	2384	100	951	"Y25"
0	0	0	16	7	1	"eNOS "	"P29474"	18750	18270	100	3694	3642	298	8	2772	2772	3936	7004	177	0	0	0	291393	-0.042	100000.000	100000.000	0.000	0.000	0.000	0.000	0.000	16.610	922	870	922	870	80	560	100	952	"S1176"
0	0	0	16	8	1	"eNOS "	"P29474"	19240	18270	110	3734	3753	696	18	2745	2745	2760	234	8	93	90	0	300219	4.244	100000.000	100000.000	0.000	0.000	0.000	0.000	0.000	16.610	989	1008	989	1008	80	656	100	953	"S1176"
0	0	0	16	9	1	"eNOS "	"P29474"	19750	18270	130	3449	3317	340	10	2693	2693	2722	415	15	75	30	0	398024	1.434	100000.000	100000.000	0.000	0.000	0.000	0.000	0.000	16.610	756	624	756	624	120	940	100	954	"S1176"
0	0	0	16	1	2	"Fos "	"P01100"	15760	18900	90	3720	3813	562	14	2890	2890	2893	176	6	98	98	0	198279	5.227	100000.000	100000.000	0.000	0.000	0.000	0.000	0.000	16.610	830	923	830	923	52	420	100	955	"T232"
0	0	0	16	2	2	"Fos "	"P01100"	16260	18890	90	3604	3600	245	6	2810	2810	2814	217	7	100	94	0	187182	3.622	100000.000	100000.000	0.000	0.000	0.000	0.000	0.000	16.610	794	790	794	790	52	420	100	956	"T232"
0	0	0	16	3	2	"Fos "	"P01100"	16740	18880	110	3346	3353	370	11	2851	2851	2894	603	20	35	1	0	268204	0.761	100000.000	100000.000	0.000	0.000	0.000	0.000	0.000	16.610	495	502	495	502	80	656	100	957	"T232"
0	0	0	16	4	2	"Grb10 "	"Q13322"	17260	18910	80	3538	3496	229	6	2873	2873	2885	190	6	94	84	0	181795	3.216	100000.000	100000.000	0.000	0.000	0.000	0.000	0.000	16.610	665	623	665	623	52	340	100	958	"S150"
0	0	0	16	5	2	"Grb10 "	"Q13322"	17740	18890	70	3413	3406	154	4	2874	2874	2887	240	8	100	65	0	109002	2.163	100000.000	100000.000	0.000	0.000	0.000	0.000	0.000	16.610	539	532	539	532	32	236	100	959	"S150"
0	0	0	16	6	2	"Grb10 "	"Q13322"	18240	18890	80	3426	3392	210	6	2873	2873	2869	185	6	94	71	0	176404	2.827	100000.000	100000.000	0.000	0.000	0.000	0.000	0.000	16.610	553	519	553	519	52	340	100	960	"S150"
0	0	0	16	7	2	"IRS-1"	"P35568"	18750	18910	90	3191	3169	264	8	2769	2769	2793	188	6	80	59	0	164778	2.000	100000.000	100000.000	0.000	0.000	0.000	0.000	0.000	16.610	422	400	422	400	52	420	100	961	"S616"
0	0	0	16	8	2	"IRS-1"	"P35568"	19240	18910	90	3273	3235	298	9	2724	2724	2740	199	7	82	67	0	168233	2.487	100000.000	100000.000	0.000	0.000	0.000	0.000	0.000	16.610	549	511	549	511	52	420	100	962	"S616"
0	0	0	16	9	2	"IRS-1"	"P35568"	19750	18900	80	3298	3280	163	4	2712	2712	2721	188	6	96	90	0	170536	2.973	100000.000	100000.000	0.000	0.000	0.000	0.000	0.000	16.610	586	568	586	568	52	340	100	963	"S616"
0	0	0	16	1	3	"inos"	"P35228"	15740	19540	200	2898	2916	250	8	2845	2845	2858	211	7	18	3	0	921335	0.275	100000.000	100000.000	0.000	0.000	0.000	0.000	0.000	16.610	53	71	53	71	316	2384	100	964	"S745"
0	0	0	16	2	3	"inos"	"P35228"	16240	19540	200	2804	2833	214	7	2814	2814	3024	3087	102	0	0	0	895188	-0.062	100000.000	100000.000	0.000	0.000	0.000	0.000	0.000	16.610	-10	19	-10	19	316	2384	100	965	"S745"
0	0	0	16	3	3	"inos"	"P35228"	16740	19540	200	2898	2928	268	9	2896	2896	2905	253	8	9	0	0	925101	0.091	100000.000	100000.000	0.000	0.000	0.000	0.000	0.000	16.610	2	32	2	32	316	2384	100	966	"S745"
0	0	0	16	4	3	"IRF-3 "	"Q14653"	17240	19540	200	2955	2993	304	10	2880	2880	2898	259	8	13	2	0	945634	0.367	100000.000	100000.000	0.000	0.000	0.000	0.000	0.000	16.610	75	113	75	113	316	2384	100	967	"S396"
0	0	0	16	5	3	"IRF-3 "	"Q14653"	17740	19540	200	2944	2949	211	7	2859	2859	2893	579	20	2	0	0	932037	0.097	100000.000	100000.000	0.000	0.000	0.000	0.000	0.000	16.610	85	90	85	90	316	2384	100	968	"S396"
0	0	0	16	6	3	"IRF-3 "	"Q14653"	18240	19540	200	2941	2934	194	6	2842	2842	2853	254	8	19	1	0	927102	0.319	100000.000	100000.000	0.000	0.000	0.000	0.000	0.000	16.610	99	92	99	92	316	2384	100	969	"S396"
0	0	0	16	7	3	"Lyn"	"P07948"	18740	19550	200	2843	2872	382	13	2814	2814	2836	417	14	3	1	0	907495	0.086	100000.000	100000.000	0.000	0.000	0.000	0.000	0.000	16.610	29	58	29	58	316	2384	100	970	"Y396"
0	0	0	16	8	3	"Lyn"	"P07948"	19240	19550	200	2808	2814	230	8	2753	2753	2770	307	11	5	0	0	889231	0.143	100000.000	100000.000	0.000	0.000	0.000	0.000	0.000	16.610	55	61	55	61	316	2384	100	971	"Y396"
0	0	0	16	9	3	"Lyn"	"P07948"	19740	19550	200	2756	2776	296	10	2705	2705	2721	229	8	11	0	0	877111	0.240	100000.000	100000.000	0.000	0.000	0.000	0.000	0.000	16.610	51	71	51	71	316	2384	100	972	"Y396"
0	0	0	16	1	4	"MAPK14"	"Q16539"	15760	20200	70	3995	3990	170	4	2908	2908	3004	1071	35	56	0	0	127665	0.921	100000.000	100000.000	0.000	0.000	0.000	0.000	0.000	16.610	1087	1082	1087	1082	32	236	100	973	"Y322"
0	0	0	16	2	4	"MAPK14"	"Q16539"	16240	20190	70	3724	3511	455	12	2837	2837	2851	198	6	75	71	0	112356	3.333	100000.000	100000.000	0.000	0.000	0.000	0.000	0.000	16.610	887	674	887	674	32	236	100	974	"Y322"
0	0	0	16	3	4	"MAPK14"	"Q16539"	16740	20190	80	4032	3842	538	14	2937	2937	2953	270	9	75	73	0	199804	3.293	100000.000	100000.000	0.000	0.000	0.000	0.000	0.000	16.610	1095	905	1095	905	52	340	100	975	"Y322"
0	0	0	16	4	4	"Mek1"	"Q02750"	17240	20190	200	2921	2960	220	7	2905	2905	2917	220	7	14	7	0	935339	0.195	100000.000	100000.000	0.000	0.000	0.000	0.000	0.000	16.610	16	55	16	55	316	2384	100	976	"S217"
0	0	0	16	5	4	"Mek1"	"Q02750"	17740	20190	200	2884	2926	231	7	2880	2880	2887	259	8	14	5	0	924740	0.151	100000.000	100000.000	0.000	0.000	0.000	0.000	0.000	16.610	4	46	4	46	316	2384	100	977	"S217"
0	0	0	16	6	4	"Mek1"	"Q02750"	18240	20190	200	2899	2931	247	8	2873	2873	2877	187	6	24	10	0	926042	0.289	100000.000	100000.000	0.000	0.000	0.000	0.000	0.000	16.610	26	58	26	58	316	2384	100	978	"S217"
0	0	0	16	7	4	"P300"	"Q09472"	18740	20200	80	3101	3109	192	6	2845	2845	2869	202	7	61	17	0	161663	1.188	100000.000	100000.000	0.000	0.000	0.000	0.000	0.000	16.610	256	264	256	264	52	340	100	979	"S89"
0	0	0	16	8	4	"P300"	"Q09472"	19250	20180	90	3128	3152	253	8	2819	2819	2892	1031	35	1	0	0	163893	0.252	100000.000	100000.000	0.000	0.000	0.000	0.000	0.000	16.610	309	333	309	333	52	420	100	980	"S89"
0	0	0	16	9	4	"P300"	"Q09472"	19740	20200	90	3071	3156	427	13	2709	2709	2703	201	7	84	42	0	164096	2.254	100000.000	100000.000	0.000	0.000	0.000	0.000	0.000	16.610	362	447	362	447	52	420	100	981	"S89"
0	0	0	16	1	5	"PPP2CA "	"P67775"	15750	20830	100	3471	3482	220	6	3037	3037	3053	193	6	87	58	0	278594	2.223	100000.000	100000.000	0.000	0.000	0.000	0.000	0.000	16.610	434	445	434	445	80	560	100	982	"T307"
0	0	0	16	2	5	"PPP2CA "	"P67775"	16240	20840	90	3287	3267	217	6	2874	2874	2886	204	7	82	51	0	169872	1.868	100000.000	100000.000	0.000	0.000	0.000	0.000	0.000	16.610	413	393	413	393	52	420	100	983	"T307"
0	0	0	16	3	5	"PPP2CA "	"P67775"	16740	20820	100	3390	3361	241	7	3012	3012	3051	506	16	23	0	0	268882	0.613	100000.000	100000.000	0.000	0.000	0.000	0.000	0.000	16.610	378	349	378	349	80	560	100	984	"T307"
0	0	0	16	4	5	"rab4"	"P20338"	17240	20830	200	3018	3078	387	12	2998	2998	3006	211	7	16	4	0	972724	0.341	100000.000	100000.000	0.000	0.000	0.000	0.000	0.000	16.610	20	80	20	80	316	2384	100	985	"Y189"
0	0	0	16	5	5	"rab4"	"P20338"	17740	20830	200	2994	2998	184	6	2980	2980	2999	448	14	1	0	0	947332	-0.002	100000.000	100000.000	0.000	0.000	0.000	0.000	0.000	16.610	14	18	14	18	316	2384	100	986	"Y189"
0	0	0	16	6	5	"rab4"	"P20338"	18230	20830	200	3021	3053	280	9	2965	2965	2978	246	8	22	3	0	964793	0.305	100000.000	100000.000	0.000	0.000	0.000	0.000	0.000	16.610	56	88	56	88	316	2384	100	987	"Y189"
0	0	0	16	7	5	"STAT2 "	"P52630"	18740	20840	170	8970	8588	1519	17	2943	2943	2959	301	10	100	100	0	1786398	18.701	100000.000	100000.000	0.000	0.000	0.000	0.000	0.000	16.610	6027	5645	6027	5645	208	1660	100	988	"Y690"
0	0	0	16	8	5	"STAT2 "	"P52630"	19230	20840	150	9403	9408	2566	27	2902	2902	2954	494	16	100	100	0	1467668	13.065	100000.000	100000.000	0.000	0.000	0.000	0.000	0.000	16.610	6501	6506	6501	6506	156	1272	100	989	"Y690"
0	0	0	16	9	5	"STAT2 "	"P52630"	19740	20840	150	9529	9549	682	7	2821	2821	2842	309	10	100	100	0	1489648	21.706	100000.000	100000.000	0.000	0.000	0.000	0.000	0.000	16.610	6708	6728	6708	6728	156	1272	100	990	"Y690"
0	0	0	16	1	6	"STAT5B "	"P51692"	15720	21490	80	3338	3302	225	6	3059	3059	3097	259	8	51	9	0	171699	0.792	100000.000	100000.000	0.000	0.000	0.000	0.000	0.000	16.610	279	243	279	243	52	340	100	991	"Y740"
0	0	0	16	2	6	"STAT5B "	"P51692"	16230	21480	200	2977	3006	423	14	2948	2948	2957	266	8	13	2	0	949876	0.184	100000.000	100000.000	0.000	0.000	0.000	0.000	0.000	16.610	29	58	29	58	316	2384	100	992	"Y740"
0	0	0	16	3	6	"STAT5B "	"P51692"	16750	21470	90	3350	3347	165	4	3045	3045	3053	234	7	71	13	0	174048	1.256	100000.000	100000.000	0.000	0.000	0.000	0.000	0.000	16.610	305	302	305	302	52	420	100	993	"Y740"
0	0	0	16	4	6	"Syk "	"P43405"	17230	21480	200	3084	3372	2597	77	3051	3051	3180	2179	68	1	1	0	1065644	0.088	100000.000	100000.000	0.000	0.000	0.000	0.000	0.000	16.610	33	321	33	321	316	2384	100	994	"Y525/6"
0	0	0	16	5	6	"Syk "	"P43405"	17730	21480	200	3065	3074	187	6	3021	3021	3038	316	10	4	0	0	971443	0.114	100000.000	100000.000	0.000	0.000	0.000	0.000	0.000	16.610	44	53	44	53	316	2384	100	995	"Y525/6"
0	0	0	16	6	6	"Syk "	"P43405"	18230	21480	200	3089	3115	280	8	3012	3012	3026	273	9	16	1	0	984440	0.326	100000.000	100000.000	0.000	0.000	0.000	0.000	0.000	16.610	77	103	77	103	316	2384	100	996	"Y525/6"
0	0	0	16	7	6	"14-3-3 beta"	"P31946"	18740	21490	150	3657	3694	582	15	2968	2968	2983	219	7	92	84	0	576209	3.247	100000.000	100000.000	0.000	0.000	0.000	0.000	0.000	16.610	689	726	689	726	156	1272	100	997	"S59"
0	0	0	16	8	6	"14-3-3 beta"	"P31946"	19230	21500	140	3568	3580	417	11	2877	2877	2899	497	17	80	5	0	558555	1.370	100000.000	100000.000	0.000	0.000	0.000	0.000	0.000	16.610	691	703	691	703	156	1140	100	998	"S59"
0	0	0	16	9	6	"14-3-3 beta"	"P31946"	19740	21490	140	3620	3633	462	12	2855	2855	2867	224	7	92	88	0	566735	3.420	100000.000	100000.000	0.000	0.000	0.000	0.000	0.000	16.610	765	778	765	778	156	1140	100	999	"S59"
-75	0	0	16	1	7	"empty"	"empty"	15740	22120	200	3142	3149	176	5	3141	3141	3149	236	7	12	0	0	995181	0.000	100000.000	100000.000	0.000	0.000	0.000	0.000	0.000	16.610	1	8	1	8	316	2384	100	1000	"empty"
-75	0	0	16	2	7	"empty"	"empty"	16240	22120	200	2923	2925	174	5	2997	2997	3016	291	9	2	0	0	924381	-0.313	100000.000	100000.000	0.000	0.000	0.000	0.000	0.000	16.610	-74	-72	-74	-72	316	2384	100	1001	"empty"
-75	0	0	16	3	7	"empty"	"empty"	16740	22120	200	3079	3093	243	7	3068	3068	3073	187	6	14	1	0	977331	0.107	100000.000	100000.000	0.000	0.000	0.000	0.000	0.000	16.610	11	25	11	25	316	2384	100	1002	"empty"
-75	0	0	16	4	7	"empty"	"empty"	17240	22120	200	3056	3121	787	25	3057	3057	3068	249	8	6	1	0	986304	0.213	100000.000	100000.000	0.000	0.000	0.000	0.000	0.000	16.610	-1	64	-1	64	316	2384	100	1003	"empty"
-75	0	0	16	5	7	"empty"	"empty"	17740	22120	200	3047	3047	145	4	3009	3009	3030	682	22	0	0	0	962778	0.025	100000.000	100000.000	0.000	0.000	0.000	0.000	0.000	16.610	38	38	38	38	316	2384	100	1004	"empty"
-75	0	0	16	6	7	"empty"	"empty"	18240	22120	200	3028	3034	226	7	3039	3039	3168	2109	66	0	0	0	958739	-0.064	100000.000	100000.000	0.000	0.000	0.000	0.000	0.000	16.610	-11	-5	-11	-5	316	2384	100	1005	"empty"
0	0	0	16	7	7	"Control-Spot"	"p-Tyr"	18720	22120	130	3194	5742	4883	85	3003	3003	3002	190	6	50	30	0	688993	14.421	100000.000	100000.000	0.000	0.000	0.000	0.000	0.000	16.610	191	2739	191	2739	120	940	100	1006	"Control-Spot"
0	0	0	16	8	7	"Control-Spot"	"p-Tyr"	19220	22130	120	3033	5889	5136	87	2932	2932	2954	412	13	30	28	0	706636	7.124	100000.000	100000.000	0.000	0.000	0.000	0.000	0.000	16.610	101	2957	101	2957	120	820	100	1007	"Control-Spot"
0	0	0	16	9	7	"Control-Spot"	"p-Tyr"	19710	22100	130	3039	5527	4792	86	2886	2886	2897	204	7	40	28	0	663208	12.892	100000.000	100000.000	0.000	0.000	0.000	0.000	0.000	16.610	153	2641	153	2641	120	940	100	1008	"Control-Spot"
0	0	0	17	1	1	"ACTA1"	"P68133"	2180	24590	200	3201	3291	714	21	3151	3151	3241	968	29	1	1	0	1039904	0.052	100000.000	100000.000	0.000	0.000	0.000	0.000	0.000	16.610	50	140	50	140	316	2384	100	1009	"Y55"
0	0	0	17	2	1	"ACTA1"	"P68133"	2680	24590	100	3197	3253	339	10	3102	3102	3289	1625	49	0	0	0	260240	-0.022	100000.000	100000.000	0.000	0.000	0.000	0.000	0.000	16.610	95	151	95	151	80	560	100	1010	"Y55"
0	0	0	17	3	1	"ACTA1"	"P68133"	3170	24580	200	3207	3357	988	29	3157	3157	3260	1064	32	3	1	0	1060767	0.091	100000.000	100000.000	0.000	0.000	0.000	0.000	0.000	16.610	50	200	50	200	316	2384	100	1011	"Y55"
0	0	0	17	4	1	"A-Raf"	"P10398"	3670	24580	200	3498	3645	1435	39	3379	3379	3521	1344	38	1	1	0	1151689	0.092	100000.000	100000.000	0.000	0.000	0.000	0.000	0.000	16.610	119	266	119	266	316	2384	100	1012	"S214"
0	0	0	17	5	1	"A-Raf"	"P10398"	4170	24580	200	3467	3501	721	20	3426	3426	3478	967	27	2	1	0	1106349	0.024	100000.000	100000.000	0.000	0.000	0.000	0.000	0.000	16.610	41	75	41	75	316	2384	100	1013	"S214"
0	0	0	17	6	1	"A-Raf"	"P10398"	4670	24580	200	3357	3552	2070	58	3254	3254	3294	896	27	3	2	0	1122404	0.288	100000.000	100000.000	0.000	0.000	0.000	0.000	0.000	16.610	103	298	103	298	316	2384	100	1014	"S214"
0	0	0	17	7	1	"Cdk2"	"P24941"	5170	24590	80	3494	3562	415	11	3310	3310	3367	1041	30	5	0	0	185201	0.187	100000.000	100000.000	0.000	0.000	0.000	0.000	0.000	16.610	184	252	184	252	52	340	100	1015	"Y179"
0	0	0	17	8	1	"Cdk2"	"P24941"	5670	24580	200	3372	3510	1854	52	3310	3310	3367	709	21	2	0	0	1109235	0.202	100000.000	100000.000	0.000	0.000	0.000	0.000	0.000	16.610	62	200	62	200	316	2384	100	1016	"Y179"
0	0	0	17	9	1	"Cdk2"	"P24941"	6180	24580	100	3602	3720	1189	31	3348	3348	3418	726	21	3	1	0	297594	0.416	100000.000	100000.000	0.000	0.000	0.000	0.000	0.000	16.610	254	372	254	372	80	560	100	1017	"Y179"
0	0	0	17	1	2	"Cofilin 1"	"P23528"	2180	25210	90	3894	4075	1205	29	3181	3181	3276	789	24	46	3	0	211914	1.013	100000.000	100000.000	0.000	0.000	0.000	0.000	0.000	16.610	713	894	713	894	52	420	100	1018	"S2"
0	0	0	17	2	2	"Cofilin 1"	"P23528"	2670	25200	200	3160	3358	1284	38	3143	3143	3404	2689	78	1	0	0	1060974	-0.017	100000.000	100000.000	0.000	0.000	0.000	0.000	0.000	16.610	17	215	17	215	316	2384	100	1019	"S2"
0	0	0	17	3	2	"Cofilin 1"	"P23528"	3170	25200	200	3210	3823	5024	131	3189	3189	3352	1382	41	4	2	0	1208000	0.341	100000.000	100000.000	0.000	0.000	0.000	0.000	0.000	16.610	21	634	21	634	316	2384	100	1020	"S2"
0	0	0	17	4	2	"CTNNB1"	"P35222"	3670	25200	200	3283	3353	635	18	3453	3453	3566	1159	32	2	0	0	1059481	-0.184	100000.000	100000.000	0.000	0.000	0.000	0.000	0.000	16.610	-170	-100	-170	-100	316	2384	100	1021	"S675"
0	0	0	17	5	2	"CTNNB1"	"P35222"	4170	25210	200	3115	3180	511	16	3379	3379	3417	804	23	1	1	0	1004845	-0.295	100000.000	100000.000	0.000	0.000	0.000	0.000	0.000	16.610	-264	-199	-264	-199	316	2384	100	1022	"S675"
0	0	0	17	6	2	"CTNNB1"	"P35222"	4670	25210	200	3011	3060	883	28	3286	3286	3347	1068	31	1	0	0	967037	-0.269	100000.000	100000.000	0.000	0.000	0.000	0.000	0.000	16.610	-275	-226	-275	-226	316	2384	100	1023	"S675"
0	0	0	17	7	2	"EGFR"	"P00533"	5170	25210	200	3278	3321	826	24	3265	3265	3278	664	20	1	1	0	1049286	0.065	100000.000	100000.000	0.000	0.000	0.000	0.000	0.000	16.610	13	56	13	56	316	2384	100	1024	"T693"
0	0	0	17	8	2	"EGFR"	"P00533"	5670	25210	200	3305	3319	448	13	3290	3290	3369	1081	32	1	0	0	1048723	-0.046	100000.000	100000.000	0.000	0.000	0.000	0.000	0.000	16.610	15	29	15	29	316	2384	100	1025	"T693"
0	0	0	17	9	2	"EGFR"	"P00533"	6170	25210	110	3335	3434	520	15	3246	3246	3385	1144	33	5	1	0	274705	0.043	100000.000	100000.000	0.000	0.000	0.000	0.000	0.000	16.610	89	188	89	188	80	656	100	1026	"T693"
0	0	0	17	1	3	"JAK1"	"P23458"	2160	25870	200	3232	3537	1438	40	3194	3194	3305	1214	36	10	2	0	1117844	0.191	100000.000	100000.000	0.000	0.000	0.000	0.000	0.000	16.610	38	343	38	343	316	2384	100	1027	"Y1035"
0	0	0	17	2	3	"JAK1"	"P23458"	2660	25880	170	3299	4110	3569	86	3117	3117	3274	1845	56	5	3	0	854924	0.453	100000.000	100000.000	0.000	0.000	0.000	0.000	0.000	16.610	182	993	182	993	208	1660	100	1028	"Y1035"
0	0	0	17	3	3	"JAK1"	"P23458"	3190	25860	90	4229	4274	645	15	3196	3196	3305	829	25	78	9	0	222253	1.169	100000.000	100000.000	0.000	0.000	0.000	0.000	0.000	16.610	1033	1078	1033	1078	52	420	100	1029	"Y1035"
0	0	0	17	4	3	"JNK2"	"P45984"	3670	25870	200	3562	3692	697	18	3383	3383	3527	1438	40	3	0	0	1166557	0.115	100000.000	100000.000	0.000	0.000	0.000	0.000	0.000	16.610	179	309	179	309	316	2384	100	1030	"T183"
0	0	0	17	5	3	"JNK2"	"P45984"	4190	25870	130	4115	4385	1755	40	3315	3315	3414	1600	46	8	3	0	526240	0.607	100000.000	100000.000	0.000	0.000	0.000	0.000	0.000	16.610	800	1070	800	1070	120	940	100	1031	"T183"
0	0	0	17	6	3	"JNK2"	"P45984"	4680	25880	110	4303	4128	498	12	3243	3243	3232	575	17	71	38	0	330213	1.558	100000.000	100000.000	0.000	0.000	0.000	0.000	0.000	16.610	1060	885	1060	885	80	656	100	1032	"T183"
0	0	0	17	7	3	"Kit "	"P10721"	5170	25870	200	3351	3416	1156	33	3297	3297	3345	1267	37	3	1	0	1079600	0.056	100000.000	100000.000	0.000	0.000	0.000	0.000	0.000	16.610	54	119	54	119	316	2384	100	1033	"Y721"
0	0	0	17	8	3	"Kit "	"P10721"	5690	25860	70	3703	3672	199	5	3332	3332	3346	213	6	75	34	0	117517	1.531	100000.000	100000.000	0.000	0.000	0.000	0.000	0.000	16.610	371	340	371	340	32	236	100	1034	"Y721"
0	0	0	17	9	3	"Kit "	"P10721"	6160	25870	200	3380	3516	1011	28	3303	3303	3390	999	29	3	1	0	1111034	0.126	100000.000	100000.000	0.000	0.000	0.000	0.000	0.000	16.610	77	213	77	213	316	2384	100	1035	"Y721"
0	0	0	17	1	4	"MK3"	"P22001"	2190	26510	90	4814	4995	2278	45	3257	3257	3347	741	22	86	57	0	259720	2.224	100000.000	100000.000	0.000	0.000	0.000	0.000	0.000	16.610	1557	1738	1557	1738	52	420	100	1036	"Y187"
0	0	0	17	2	4	"MK3"	"P22001"	2690	26510	80	4880	5391	2840	52	3146	3146	3151	261	8	86	84	0	280329	8.582	100000.000	100000.000	0.000	0.000	0.000	0.000	0.000	16.610	1734	2245	1734	2245	52	340	100	1037	"Y187"
0	0	0	17	3	4	"MK3"	"P22001"	3190	26490	120	3757	4289	1631	38	3331	3331	3455	1247	36	40	1	0	514731	0.669	100000.000	100000.000	0.000	0.000	0.000	0.000	0.000	16.610	426	958	426	958	120	820	100	1038	"Y187"
0	0	0	17	4	4	"NFAT1 "	"Q13469"	3680	26500	200	3224	3337	1089	32	3293	3293	3469	1611	46	0	0	0	1054592	-0.082	100000.000	100000.000	0.000	0.000	0.000	0.000	0.000	16.610	-69	44	-69	44	316	2384	100	1039	"S326"
0	0	0	17	5	4	"NFAT1 "	"Q13469"	4180	26500	200	3242	3267	646	19	3226	3226	3330	1255	37	2	1	0	1032378	-0.050	100000.000	100000.000	0.000	0.000	0.000	0.000	0.000	16.610	16	41	16	41	316	2384	100	1040	"S326"
0	0	0	17	6	4	"NFAT1 "	"Q13469"	4680	26510	200	3205	3484	2186	62	3223	3223	3284	1009	30	4	2	0	1100793	0.198	100000.000	100000.000	0.000	0.000	0.000	0.000	0.000	16.610	-18	261	-18	261	316	2384	100	1041	"S326"
0	0	0	17	7	4	"NFkB-p65 "	"Q04206"	5180	26510	200	3317	3322	379	11	3302	3302	3376	1160	34	0	0	0	1049661	-0.047	100000.000	100000.000	0.000	0.000	0.000	0.000	0.000	16.610	15	20	15	20	316	2384	100	1042	"S276"
0	0	0	17	8	4	"NFkB-p65 "	"Q04206"	5680	26520	70	3669	3973	1782	44	3362	3362	3410	431	12	25	3	0	127138	1.306	100000.000	100000.000	0.000	0.000	0.000	0.000	0.000	16.610	307	611	307	611	32	236	100	1043	"S276"
0	0	0	17	9	4	"NFkB-p65 "	"Q04206"	6170	26520	200	3374	3546	1713	48	3323	3323	3411	1005	29	2	1	0	1120559	0.134	100000.000	100000.000	0.000	0.000	0.000	0.000	0.000	16.610	51	223	51	223	316	2384	100	1044	"S276"
0	0	0	17	1	5	"PDGFRb"	"P09619"	2180	27130	130	6962	7277	3421	47	3249	3249	3354	1184	35	95	88	0	873204	3.313	100000.000	100000.000	0.000	0.000	0.000	0.000	0.000	16.610	3713	4028	3713	4028	120	940	100	1045	"Y686"
0	0	0	17	2	5	"PDGFRb"	"P09619"	2680	27150	130	7240	7302	1810	24	3277	3277	3402	1290	37	98	95	0	876251	3.023	100000.000	100000.000	0.000	0.000	0.000	0.000	0.000	16.610	3963	4025	3963	4025	120	940	100	1046	"Y686"
0	0	0	17	3	5	"PDGFRb"	"P09619"	3180	27150	130	7474	7127	3117	43	3393	3393	3509	1085	30	85	83	0	855219	3.335	100000.000	100000.000	0.000	0.000	0.000	0.000	0.000	16.610	4081	3734	4081	3734	120	940	100	1047	"Y686"
0	0	0	17	4	5	"PELI2"	"Q96FA3"	3680	27150	140	4356	4523	1325	29	3244	3244	3334	981	29	57	8	0	705625	1.212	100000.000	100000.000	0.000	0.000	0.000	0.000	0.000	16.610	1112	1279	1112	1279	156	1140	100	1048	"T290"
0	0	0	17	5	5	"PELI2"	"Q96FA3"	4180	27150	150	4370	4453	987	22	3225	3225	3272	964	29	64	4	0	694702	1.225	100000.000	100000.000	0.000	0.000	0.000	0.000	0.000	16.610	1145	1228	1145	1228	156	1272	100	1049	"T290"
0	0	0	17	6	5	"PELI2"	"Q96FA3"	4680	27150	140	4318	4364	1104	25	3254	3254	3270	633	19	75	38	0	680830	1.728	100000.000	100000.000	0.000	0.000	0.000	0.000	0.000	16.610	1064	1110	1064	1110	156	1140	100	1050	"T290"
0	0	0	17	7	5	"sek1"	"P45985"	5170	27150	200	3274	3342	827	24	3278	3278	3353	1002	29	1	1	0	1055989	-0.011	100000.000	100000.000	0.000	0.000	0.000	0.000	0.000	16.610	-4	64	-4	64	316	2384	100	1051	"S2315"
0	0	0	17	8	5	"sek1"	"P45985"	5660	27160	110	3432	3889	2672	68	3321	3321	3369	765	22	3	3	0	311155	0.680	100000.000	100000.000	0.000	0.000	0.000	0.000	0.000	16.610	111	568	111	568	80	656	100	1052	"S2315"
0	0	0	17	9	5	"sek1"	"P45985"	6150	27180	100	3466	3491	196	5	3333	3333	3488	1562	44	0	0	0	279301	0.002	100000.000	100000.000	0.000	0.000	0.000	0.000	0.000	16.610	133	158	133	158	80	560	100	1053	"S2315"
0	0	0	17	1	6	"SMAD3"	"Q15796"	2180	27770	200	3245	3464	1943	56	3227	3227	3387	1952	57	2	1	0	1094671	0.039	100000.000	100000.000	0.000	0.000	0.000	0.000	0.000	16.610	18	237	18	237	316	2384	100	1054	"S416"
0	0	0	17	2	6	"SMAD3"	"Q15796"	2680	27770	200	3268	3276	328	10	3291	3291	3421	1688	49	0	0	0	1035202	-0.086	100000.000	100000.000	0.000	0.000	0.000	0.000	0.000	16.610	-23	-15	-23	-15	316	2384	100	1055	"S416"
0	0	0	17	3	6	"SMAD3"	"Q15796"	3180	27770	200	3199	3547	2799	78	3284	3284	3430	1326	38	2	2	0	1120737	0.088	100000.000	100000.000	0.000	0.000	0.000	0.000	0.000	16.610	-85	263	-85	263	316	2384	100	1056	"S416"
0	0	0	17	4	6	"TAK1 "	"O43318"	3680	27780	160	4140	4368	1410	32	3185	3185	3308	1440	43	10	4	0	908462	0.736	100000.000	100000.000	0.000	0.000	0.000	0.000	0.000	16.610	955	1183	955	1183	208	1512	100	1057	"T178"
0	0	0	17	5	6	"TAK1 "	"O43318"	4170	27780	180	3907	4047	935	23	3216	3216	3304	1210	36	21	1	0	1036083	0.614	100000.000	100000.000	0.000	0.000	0.000	0.000	0.000	16.610	691	831	691	831	256	1924	100	1058	"T178"
0	0	0	17	6	6	"TAK1 "	"O43318"	4670	27790	180	3809	4097	3367	82	3233	3233	3382	1956	57	1	1	0	1048757	0.366	100000.000	100000.000	0.000	0.000	0.000	0.000	0.000	16.610	576	864	576	864	256	1924	100	1059	"T178"
0	0	0	17	7	6	"TNIK"	"Q9UKE5"	5180	27790	110	4034	4711	2885	61	3264	3264	3427	1677	48	11	8	0	376903	0.766	100000.000	100000.000	0.000	0.000	0.000	0.000	0.000	16.610	770	1447	770	1447	80	656	100	1060	"T181"
0	0	0	17	8	6	"TNIK"	"Q9UKE5"	5680	27790	100	4113	5267	4565	86	3348	3348	3415	667	19	57	15	0	421365	2.777	100000.000	100000.000	0.000	0.000	0.000	0.000	0.000	16.610	765	1919	765	1919	80	560	100	1061	"T181"
0	0	0	17	9	6	"TNIK"	"Q9UKE5"	6170	27780	100	4108	4683	3294	70	3343	3343	3486	1307	37	8	5	0	374621	0.916	100000.000	100000.000	0.000	0.000	0.000	0.000	0.000	16.610	765	1340	765	1340	80	560	100	1062	"T181"
-75	0	0	17	1	7	"empty"	"empty"	2160	28430	200	3232	3266	671	20	3257	3257	3401	1846	54	0	0	0	1031937	-0.073	100000.000	100000.000	0.000	0.000	0.000	0.000	0.000	16.610	-25	9	-25	9	316	2384	100	1063	"empty"
-75	0	0	17	2	7	"empty"	"empty"	2660	28430	200	3492	3653	1321	36	3354	3354	3416	849	24	1	1	0	1154263	0.279	100000.000	100000.000	0.000	0.000	0.000	0.000	0.000	16.610	138	299	138	299	316	2384	100	1064	"empty"
-75	0	0	17	3	7	"empty"	"empty"	3160	28430	200	3224	3295	782	23	3190	3190	3281	1052	32	1	0	0	1041132	0.013	100000.000	100000.000	0.000	0.000	0.000	0.000	0.000	16.610	34	105	34	105	316	2384	100	1065	"empty"
-75	0	0	17	4	7	"empty"	"empty"	3660	28430	200	3229	3242	412	12	3179	3179	3292	1305	39	1	0	0	1024401	-0.038	100000.000	100000.000	0.000	0.000	0.000	0.000	0.000	16.610	50	63	50	63	316	2384	100	1066	"empty"
-75	0	0	17	5	7	"empty"	"empty"	4160	28430	200	3278	3294	979	29	3256	3256	3365	1517	45	0	0	0	1040879	-0.047	100000.000	100000.000	0.000	0.000	0.000	0.000	0.000	16.610	22	38	22	38	316	2384	100	1067	"empty"
-75	0	0	17	6	7	"empty"	"empty"	4660	28430	200	3291	3493	1972	56	3267	3267	3345	1201	35	2	2	0	1103897	0.123	100000.000	100000.000	0.000	0.000	0.000	0.000	0.000	16.610	24	226	24	226	316	2384	100	1068	"empty"
-75	0	0	17	7	7	"empty"	"empty"	5160	28430	200	3317	3395	1248	36	3313	3313	3406	1344	39	2	1	0	1072757	-0.008	100000.000	100000.000	0.000	0.000	0.000	0.000	0.000	16.610	4	82	4	82	316	2384	100	1069	"empty"
-75	0	0	17	8	7	"empty"	"empty"	5660	28430	200	3341	3407	939	27	3365	3365	3476	1327	38	1	0	0	1076522	-0.052	100000.000	100000.000	0.000	0.000	0.000	0.000	0.000	16.610	-24	42	-24	42	316	2384	100	1070	"empty"
-75	0	0	17	9	7	"empty"	"empty"	6160	28430	200	3353	3448	1010	29	3342	3342	3431	1119	32	0	0	0	1089591	0.015	100000.000	100000.000	0.000	0.000	0.000	0.000	0.000	16.610	11	106	11	106	316	2384	100	1071	"empty"
0	0	0	18	1	1	"PKACa "	"P17612"	6660	24600	110	4220	4143	405	9	3296	3296	3310	398	12	87	66	0	331465	2.093	100000.000	100000.000	0.000	0.000	0.000	0.000	0.000	16.610	924	847	924	847	80	656	100	1072	"T197"
0	0	0	18	2	1	"PKACa "	"P17612"	7160	24600	100	4201	4471	2190	48	3267	3267	3335	1280	38	25	3	0	357689	0.888	100000.000	100000.000	0.000	0.000	0.000	0.000	0.000	16.610	934	1204	934	1204	80	560	100	1073	"T197"
0	0	0	18	3	1	"PKACa "	"P17612"	7660	24610	110	3946	4163	1114	26	3209	3209	3200	460	14	77	41	0	333049	2.093	100000.000	100000.000	0.000	0.000	0.000	0.000	0.000	16.610	737	954	737	954	80	656	100	1074	"T197"
0	0	0	18	4	1	"PTEN"	"P60484"	8160	24600	200	2980	3061	702	22	3062	3062	3107	474	15	3	1	0	967140	-0.097	100000.000	100000.000	0.000	0.000	0.000	0.000	0.000	16.610	-82	-1	-82	-1	316	2384	100	1075	"Y315"
0	0	0	18	5	1	"PTEN"	"P60484"	8660	24610	200	2923	3011	761	25	2989	2989	3054	616	20	1	1	0	951418	-0.070	100000.000	100000.000	0.000	0.000	0.000	0.000	0.000	16.610	-66	22	-66	22	316	2384	100	1076	"Y315"
0	0	0	18	6	1	"PTEN"	"P60484"	9160	24610	200	2900	2921	211	7	3005	3005	3050	506	16	1	0	0	923132	-0.255	100000.000	100000.000	0.000	0.000	0.000	0.000	0.000	16.610	-105	-84	-105	-84	316	2384	100	1077	"Y315"
0	0	0	18	7	1	"SOC3"	"O14543"	9660	24610	200	2967	3056	1049	34	3063	3063	3178	2094	65	0	0	0	965774	-0.058	100000.000	100000.000	0.000	0.000	0.000	0.000	0.000	16.610	-96	-7	-96	-7	316	2384	100	1078	"Y204"
0	0	0	18	8	1	"SOC3"	"O14543"	10160	24620	200	3107	3176	1263	39	3134	3134	3179	788	24	0	0	0	1003521	-0.004	100000.000	100000.000	0.000	0.000	0.000	0.000	0.000	16.610	-27	42	-27	42	316	2384	100	1079	"Y204"
0	0	0	18	9	1	"SOC3"	"O14543"	10660	24620	200	3184	3191	253	7	3221	3221	3432	3141	91	0	0	0	1008489	-0.077	100000.000	100000.000	0.000	0.000	0.000	0.000	0.000	16.610	-37	-30	-37	-30	316	2384	100	1080	"Y204"
0	0	0	18	1	2	"STAT3 "	"P40763"	6660	25230	90	3595	3539	292	8	3290	3290	3354	1066	31	0	0	0	184025	0.174	100000.000	100000.000	0.000	0.000	0.000	0.000	0.000	16.610	305	249	305	249	52	420	100	1081	"S691"
0	0	0	18	2	2	"STAT3 "	"P40763"	7160	25240	100	3471	3872	2371	61	3226	3226	3227	513	15	36	3	0	309734	1.257	100000.000	100000.000	0.000	0.000	0.000	0.000	0.000	16.610	245	646	245	646	80	560	100	1082	"S691"
0	0	0	18	3	2	"STAT3 "	"P40763"	7660	25240	110	3498	3561	517	14	3212	3212	3262	1008	30	5	1	0	284850	0.297	100000.000	100000.000	0.000	0.000	0.000	0.000	0.000	16.610	286	349	286	349	80	656	100	1083	"S691"
0	0	0	18	4	2	"STAT6 "	"P42226"	8150	25240	200	3102	3130	592	18	3111	3111	3165	910	28	2	1	0	989030	-0.038	100000.000	100000.000	0.000	0.000	0.000	0.000	0.000	16.610	-9	19	-9	19	316	2384	100	1084	"T645"
0	0	0	18	5	2	"STAT6 "	"P42226"	8660	25240	200	2997	3027	392	12	3045	3045	3208	2299	71	0	0	0	956606	-0.079	100000.000	100000.000	0.000	0.000	0.000	0.000	0.000	16.610	-48	-18	-48	-18	316	2384	100	1085	"T645"
0	0	0	18	6	2	"STAT6 "	"P42226"	9160	25250	200	2993	3127	1518	48	3037	3037	3573	4897	137	0	0	0	988225	-0.091	100000.000	100000.000	0.000	0.000	0.000	0.000	0.000	16.610	-44	90	-44	90	316	2384	100	1086	"T645"
0	0	0	18	7	2	"14-3-3 beta"	"P31946"	9660	25260	110	6343	6395	655	10	3087	3087	3095	238	7	100	100	0	511623	13.866	100000.000	100000.000	0.000	0.000	0.000	0.000	0.000	16.610	3256	3308	3256	3308	80	656	100	1087	"S185"
0	0	0	18	8	2	"14-3-3 beta"	"P31946"	10160	25250	120	6071	5977	863	14	3106	3106	3129	339	10	96	94	0	717296	8.401	100000.000	100000.000	0.000	0.000	0.000	0.000	0.000	16.610	2965	2871	2965	2871	120	820	100	1088	"S185"
0	0	0	18	9	2	"14-3-3 beta"	"P31946"	10660	25270	130	6104	6098	900	14	3181	3181	3194	359	11	95	95	0	731764	8.089	100000.000	100000.000	0.000	0.000	0.000	0.000	0.000	16.610	2923	2917	2923	2917	120	940	100	1089	"S185"
0	0	0	18	1	3	"Tgfbr2"	"P37173"	6650	25890	200	3257	3293	480	14	3269	3269	3380	1961	58	0	0	0	1040567	-0.044	100000.000	100000.000	0.000	0.000	0.000	0.000	0.000	16.610	-12	24	-12	24	316	2384	100	1090	"S409"
0	0	0	18	2	3	"Tgfbr2"	"P37173"	7150	25890	200	3144	3305	2314	70	3195	3195	3310	2196	66	1	0	0	1044225	-0.002	100000.000	100000.000	0.000	0.000	0.000	0.000	0.000	16.610	-51	110	-51	110	316	2384	100	1091	"S409"
0	0	0	18	3	3	"Tgfbr2"	"P37173"	7650	25890	200	3114	3166	832	26	3168	3168	3268	2261	69	0	0	0	1000349	-0.045	100000.000	100000.000	0.000	0.000	0.000	0.000	0.000	16.610	-54	-2	-54	-2	316	2384	100	1092	"S409"
0	0	0	18	4	3	"Tyk2"	"P29597"	8160	25900	80	3834	4331	2676	61	3034	3034	3107	738	23	51	9	0	225199	1.659	100000.000	100000.000	0.000	0.000	0.000	0.000	0.000	16.610	800	1297	800	1297	52	340	100	1093	"Y1054/5"
0	0	0	18	5	3	"Tyk2"	"P29597"	8660	25910	80	3658	3561	417	11	2997	2997	3043	354	11	75	40	0	185161	1.463	100000.000	100000.000	0.000	0.000	0.000	0.000	0.000	16.610	661	564	661	564	52	340	100	1094	"Y1054/5"
0	0	0	18	6	3	"Tyk2"	"P29597"	9160	25910	80	3546	3567	534	14	2988	2988	3001	229	7	75	61	0	185471	2.472	100000.000	100000.000	0.000	0.000	0.000	0.000	0.000	16.610	558	579	558	579	52	340	100	1095	"Y1054/5"
0	0	0	18	7	3	"caveolin-1"	"Q03135"	9660	25900	120	3419	3440	409	11	3024	3024	3044	248	8	65	36	0	412838	1.597	100000.000	100000.000	0.000	0.000	0.000	0.000	0.000	16.610	395	416	395	416	120	820	100	1096	"Y14"
0	0	0	18	8	3	"caveolin-1"	"Q03135"	10160	25910	150	3467	3527	637	18	3099	3099	3150	622	19	18	2	0	550217	0.606	100000.000	100000.000	0.000	0.000	0.000	0.000	0.000	16.610	368	428	368	428	156	1272	100	1097	"Y14"
0	0	0	18	9	3	"caveolin-1"	"Q03135"	10660	25910	130	3605	3587	248	6	3199	3199	3209	479	14	40	0	0	430456	0.789	100000.000	100000.000	0.000	0.000	0.000	0.000	0.000	16.610	406	388	406	388	120	940	100	1098	"Y14"
0	0	0	18	1	4	"Cdc42 "	"P60953"	6650	26530	100	3761	4147	2104	50	3289	3289	3349	636	18	20	6	0	331758	1.255	100000.000	100000.000	0.000	0.000	0.000	0.000	0.000	16.610	472	858	472	858	80	560	100	1099	"Y32"
0	0	0	18	2	4	"Cdc42 "	"P60953"	7150	26540	90	3659	3671	303	8	3241	3241	3259	856	26	1	1	0	190905	0.481	100000.000	100000.000	0.000	0.000	0.000	0.000	0.000	16.610	418	430	418	430	52	420	100	1100	"Y32"
0	0	0	18	3	4	"Cdc42 "	"P60953"	7640	26550	110	3341	3609	2022	56	3097	3097	3125	391	12	43	12	0	288694	1.238	100000.000	100000.000	0.000	0.000	0.000	0.000	0.000	16.610	244	512	244	512	80	656	100	1101	"Y32"
0	0	0	18	4	4	"Flt3"	"P36888"	8140	26540	200	3140	3165	607	19	3058	3058	3144	1082	34	2	0	0	1000279	0.019	100000.000	100000.000	0.000	0.000	0.000	0.000	0.000	16.610	82	107	82	107	316	2384	100	1102	"Y591"
0	0	0	18	5	4	"Flt3"	"P36888"	8650	26540	70	3662	3847	1516	39	2987	2987	3055	846	27	21	3	0	123096	0.936	100000.000	100000.000	0.000	0.000	0.000	0.000	0.000	16.610	675	860	675	860	32	236	100	1103	"Y591"
0	0	0	18	6	4	"Flt3"	"P36888"	9150	26530	200	3026	3070	242	7	3013	3013	3040	486	15	7	0	0	970187	0.062	100000.000	100000.000	0.000	0.000	0.000	0.000	0.000	16.610	13	57	13	57	316	2384	100	1104	"Y591"
0	0	0	18	7	4	"gp130 "	"P40189"	9660	26530	130	3189	3434	1404	40	3031	3031	3082	416	13	15	5	0	412137	0.846	100000.000	100000.000	0.000	0.000	0.000	0.000	0.000	16.610	158	403	158	403	120	940	100	1105	"Y767"
0	0	0	18	8	4	"gp130 "	"P40189"	10160	26540	110	3366	3439	502	14	3123	3123	3152	841	26	7	1	0	275102	0.341	100000.000	100000.000	0.000	0.000	0.000	0.000	0.000	16.610	243	316	243	316	80	656	100	1106	"Y767"
0	0	0	18	9	4	"gp130 "	"P40189"	10660	26540	100	3548	4143	3733	90	3174	3174	3193	419	13	41	8	0	331454	2.267	100000.000	100000.000	0.000	0.000	0.000	0.000	0.000	16.610	374	969	374	969	80	560	100	1107	"Y767"
0	0	0	18	1	5	"IKK-beta "	"O14920"	6650	27160	120	4276	4285	897	20	3316	3316	3357	790	23	57	8	0	514259	1.175	100000.000	100000.000	0.000	0.000	0.000	0.000	0.000	16.610	960	969	960	969	120	820	100	1108	"Y199"
0	0	0	18	2	5	"IKK-beta "	"O14920"	7140	27170	110	4126	4133	727	17	3247	3247	3242	453	13	78	50	0	330662	1.967	100000.000	100000.000	0.000	0.000	0.000	0.000	0.000	16.610	879	886	879	886	80	656	100	1109	"Y199"
0	0	0	18	3	5	"IKK-beta "	"O14920"	7660	27170	150	3776	4079	1990	48	3195	3195	3208	913	28	35	4	0	636367	0.954	100000.000	100000.000	0.000	0.000	0.000	0.000	0.000	16.610	581	884	581	884	156	1272	100	1110	"Y199"
0	0	0	18	4	5	"IRAK1"	"P51617"	8160	27170	140	4245	4185	813	19	3132	3132	3176	692	21	70	33	0	652908	1.458	100000.000	100000.000	0.000	0.000	0.000	0.000	0.000	16.610	1113	1053	1113	1053	156	1140	100	1111	"T209"
0	0	0	18	5	5	"IRAK1"	"P51617"	8650	27180	120	4434	4493	2232	49	3051	3051	3079	487	15	84	78	0	539175	2.903	100000.000	100000.000	0.000	0.000	0.000	0.000	0.000	16.610	1383	1442	1383	1442	120	820	100	1112	"T209"
0	0	0	18	6	5	"IRAK1"	"P51617"	9150	27170	200	3140	3649	1246	34	3038	3038	3089	749	24	34	14	0	1153133	0.748	100000.000	100000.000	0.000	0.000	0.000	0.000	0.000	16.610	102	611	102	611	316	2384	100	1113	"T209"
0	0	0	18	7	5	"IRS-1"	"P35568"	9650	27200	70	3709	3719	280	7	3097	3097	3131	285	9	93	56	0	118997	2.063	100000.000	100000.000	0.000	0.000	0.000	0.000	0.000	16.610	612	622	612	622	32	236	100	1114	"S312"
0	0	0	18	8	5	"IRS-1"	"P35568"	10150	27180	200	3203	3295	684	20	3163	3163	3175	338	10	15	6	0	1041303	0.355	100000.000	100000.000	0.000	0.000	0.000	0.000	0.000	16.610	40	132	40	132	316	2384	100	1115	"S312"
0	0	0	18	9	5	"IRS-1"	"P35568"	10650	27180	200	3233	3272	512	15	3213	3213	3238	563	17	4	0	0	1033977	0.060	100000.000	100000.000	0.000	0.000	0.000	0.000	0.000	16.610	20	59	20	59	316	2384	100	1116	"S312"
0	0	0	18	1	6	"Malt1"	"Q9UDY8"	6640	27810	200	3206	3218	400	12	3332	3332	3420	1177	34	1	0	0	1016984	-0.172	100000.000	100000.000	0.000	0.000	0.000	0.000	0.000	16.610	-126	-114	-126	-114	316	2384	100	1117	"S135"
0	0	0	18	2	6	"Malt1"	"Q9UDY8"	7140	27810	200	3066	3278	2012	61	3283	3283	3438	2501	72	1	0	0	1035796	-0.064	100000.000	100000.000	0.000	0.000	0.000	0.000	0.000	16.610	-217	-5	-217	-5	316	2384	100	1118	"S135"
0	0	0	18	3	6	"Malt1"	"Q9UDY8"	7640	27810	200	2989	3172	1469	46	3174	3174	3191	469	14	5	2	0	1002442	-0.041	100000.000	100000.000	0.000	0.000	0.000	0.000	0.000	16.610	-185	-2	-185	-2	316	2384	100	1119	"S135"
0	0	0	18	4	6	"MEK1 "	"Q02750"	8150	27810	90	3763	3774	295	7	3064	3064	3115	412	13	88	36	0	196237	1.600	100000.000	100000.000	0.000	0.000	0.000	0.000	0.000	16.610	699	710	699	710	52	420	100	1120	"T385"
0	0	0	18	5	6	"MEK1 "	"Q02750"	8650	27830	80	3661	3772	927	24	3006	3006	3024	263	8	94	73	0	196162	2.844	100000.000	100000.000	0.000	0.000	0.000	0.000	0.000	16.610	655	766	655	766	52	340	100	1121	"T385"
0	0	0	18	6	6	"MEK1 "	"Q02750"	9150	27830	70	3743	3730	168	4	3025	3025	3036	247	8	100	87	0	119372	2.810	100000.000	100000.000	0.000	0.000	0.000	0.000	0.000	16.610	718	705	718	705	32	236	100	1122	"T385"
0	0	0	18	7	6	"p47phox "	"P14598"	9650	27820	200	3018	3044	290	9	3050	3050	3086	467	15	1	0	0	961755	-0.090	100000.000	100000.000	0.000	0.000	0.000	0.000	0.000	16.610	-32	-6	-32	-6	316	2384	100	1123	"S359"
0	0	0	18	8	6	"p47phox "	"P14598"	10150	27830	200	3103	3146	368	11	3142	3142	3467	3859	111	0	0	0	994252	-0.083	100000.000	100000.000	0.000	0.000	0.000	0.000	0.000	16.610	-39	4	-39	4	316	2384	100	1124	"S359"
0	0	0	18	9	6	"p47phox "	"P14598"	10650	27830	200	3203	3238	688	21	3212	3212	3230	346	10	6	2	0	1023345	0.023	100000.000	100000.000	0.000	0.000	0.000	0.000	0.000	16.610	-9	26	-9	26	316	2384	100	1125	"S359"
-75	0	0	18	1	7	"empty"	"empty"	6640	28450	200	3372	3397	588	17	3302	3302	3332	557	16	3	2	0	1073572	0.117	100000.000	100000.000	0.000	0.000	0.000	0.000	0.000	16.610	70	95	70	95	316	2384	100	1126	"empty"
-75	0	0	18	2	7	"empty"	"empty"	7140	28450	200	3248	3289	558	16	3283	3283	3320	749	22	2	1	0	1039427	-0.041	100000.000	100000.000	0.000	0.000	0.000	0.000	0.000	16.610	-35	6	-35	6	316	2384	100	1127	"empty"
-75	0	0	18	3	7	"empty"	"empty"	7640	28450	200	3207	3206	436	13	3222	3222	3267	996	30	0	0	0	1013170	-0.061	100000.000	100000.000	0.000	0.000	0.000	0.000	0.000	16.610	-15	-16	-15	-16	316	2384	100	1128	"empty"
-75	0	0	18	4	7	"empty"	"empty"	8140	28450	200	3140	3160	367	11	3140	3140	3229	872	27	2	0	0	998623	-0.079	0.000	100000.000	0.000	0.000	0.000	0.000	0.000	Error	0	20	0	20	316	2384	100	1129	"empty"
-75	0	0	18	5	7	"empty"	"empty"	8640	28450	200	3071	3084	285	9	3062	3062	3147	1414	44	0	0	0	974547	-0.045	100000.000	100000.000	0.000	0.000	0.000	0.000	0.000	16.610	9	22	9	22	316	2384	100	1130	"empty"
-75	0	0	18	6	7	"empty"	"empty"	9140	28450	200	3011	3078	551	17	3050	3050	3096	505	16	1	1	0	972619	-0.036	100000.000	100000.000	0.000	0.000	0.000	0.000	0.000	16.610	-39	28	-39	28	316	2384	100	1131	"empty"
0	0	0	18	7	7	"GLQAWPG-pS-AIPQFLG_GLQAWPGEAIPQFLG_20vs80"	"GLQAWPG-pS-AIPQFLG_GLQAWPGEAIPQFLG_20vs80"	9650	28470	110	4893	4728	1124	23	3103	3103	3182	716	22	77	71	0	378236	2.159	100000.000	100000.000	0.000	0.000	0.000	0.000	0.000	16.610	1790	1625	1790	1625	80	656	100	1132	"GLQAWPG-pS-AIPQFLG_GLQAWPGEAIPQFLG_20vs80"
0	0	0	18	8	7	"GLQAWPG-pS-AIPQFLG_GLQAWPGEAIPQFLG_20vs80"	"GLQAWPG-pS-AIPQFLG_GLQAWPGEAIPQFLG_20vs80"	10150	28470	100	4819	4568	819	17	3172	3172	3194	313	9	81	78	0	365440	4.390	100000.000	100000.000	0.000	0.000	0.000	0.000	0.000	16.610	1647	1396	1647	1396	80	560	100	1133	"GLQAWPG-pS-AIPQFLG_GLQAWPGEAIPQFLG_20vs80"
0	0	0	18	9	7	"GLQAWPG-pS-AIPQFLG_GLQAWPGEAIPQFLG_20vs80"	"GLQAWPG-pS-AIPQFLG_GLQAWPGEAIPQFLG_20vs80"	10640	28480	100	4928	4712	854	18	3220	3220	3236	366	11	83	75	0	376957	4.033	100000.000	100000.000	0.000	0.000	0.000	0.000	0.000	16.610	1708	1492	1708	1492	80	560	100	1134	"GLQAWPG-pS-AIPQFLG_GLQAWPGEAIPQFLG_20vs80"
0	0	0	19	1	1	"JAK1"	"P23458"	11100	24600	200	3175	3183	242	7	3229	3229	3231	389	12	1	0	0	1005973	-0.123	100000.000	100000.000	0.000	0.000	0.000	0.000	0.000	16.610	-54	-46	-54	-46	316	2384	100	1135	"Y220"
0	0	0	19	2	1	"JAK1"	"P23458"	11600	24600	200	3249	3291	531	16	3270	3270	3278	295	8	6	1	0	1039802	0.044	100000.000	100000.000	0.000	0.000	0.000	0.000	0.000	16.610	-21	21	-21	21	316	2384	100	1136	"Y220"
0	0	0	19	3	1	"JAK1"	"P23458"	12100	24600	200	3359	3365	185	5	3344	3344	3355	297	8	4	0	0	1063488	0.034	100000.000	100000.000	0.000	0.000	0.000	0.000	0.000	16.610	15	21	15	21	316	2384	100	1137	"Y220"
0	0	0	19	4	1	"Jun "	"P05412"	12600	24600	200	3451	3935	4359	110	3365	3365	3363	252	7	23	10	0	1243539	2.270	100000.000	100000.000	0.000	0.000	0.000	0.000	0.000	16.610	86	570	86	570	316	2384	100	1138	"S243"
0	0	0	19	5	1	"Jun "	"P05412"	13100	24600	200	3388	3360	280	8	3334	3334	3314	270	8	14	2	0	1061808	0.170	100000.000	100000.000	0.000	0.000	0.000	0.000	0.000	16.610	54	26	54	26	316	2384	100	1139	"S243"
0	0	0	19	6	1	"Jun "	"P05412"	13600	24600	200	3277	3277	276	8	3270	3270	3272	242	7	20	4	0	1035500	0.021	100000.000	100000.000	0.000	0.000	0.000	0.000	0.000	16.610	7	7	7	7	316	2384	100	1140	"S243"
0	0	0	19	7	1	"Kit "	"P10721"	14100	24600	200	3287	3356	339	10	3241	3241	3260	669	20	11	0	0	1060457	0.143	100000.000	100000.000	0.000	0.000	0.000	0.000	0.000	16.610	46	115	46	115	316	2384	100	1141	"Y568/70"
0	0	0	19	8	1	"Kit "	"P10721"	14600	24600	200	3204	3286	330	10	3199	3199	3220	462	14	11	4	0	1038391	0.143	100000.000	100000.000	0.000	0.000	0.000	0.000	0.000	16.610	5	87	5	87	316	2384	100	1142	"Y568/70"
0	0	0	19	9	1	"Kit "	"P10721"	15100	24600	200	3230	3532	2752	77	3166	3166	3168	201	6	28	19	0	1116206	1.811	100000.000	100000.000	0.000	0.000	0.000	0.000	0.000	16.610	64	366	64	366	316	2384	100	1143	"Y568/70"
0	0	0	19	1	2	"Mlk3"	"Q16584"	11100	25240	200	3333	3482	664	19	3211	3211	3323	2405	72	0	0	0	1100235	0.066	100000.000	100000.000	0.000	0.000	0.000	0.000	0.000	16.610	122	271	122	271	316	2384	100	1144	"S281"
0	0	0	19	2	2	"Mlk3"	"Q16584"	11600	25240	200	3350	3540	773	21	3232	3232	3247	377	11	30	21	0	1118761	0.777	100000.000	100000.000	0.000	0.000	0.000	0.000	0.000	16.610	118	308	118	308	316	2384	100	1145	"S281"
0	0	0	19	3	2	"Mlk3"	"Q16584"	12100	25240	200	3315	3543	546	15	3282	3282	3298	276	8	31	28	0	1119542	0.888	100000.000	100000.000	0.000	0.000	0.000	0.000	0.000	16.610	33	261	33	261	316	2384	100	1146	"S281"
0	0	0	19	4	2	"NFAT2 "	"O95644"	12600	25240	200	3371	3477	614	17	3341	3341	3487	2519	72	0	0	0	1098779	-0.004	100000.000	100000.000	0.000	0.000	0.000	0.000	0.000	16.610	30	136	30	136	316	2384	100	1147	"S172"
0	0	0	19	5	2	"NFAT2 "	"O95644"	13100	25240	200	3428	3436	329	9	3338	3338	3332	548	16	9	0	0	1085619	0.190	100000.000	100000.000	0.000	0.000	0.000	0.000	0.000	16.610	90	98	90	98	316	2384	100	1148	"S172"
0	0	0	19	6	2	"NFAT2 "	"O95644"	13600	25240	200	3422	3419	355	10	3286	3286	3293	323	9	24	8	0	1080464	0.390	100000.000	100000.000	0.000	0.000	0.000	0.000	0.000	16.610	136	133	136	133	316	2384	100	1149	"S172"
0	0	0	19	7	2	"PI3-kinase p85 subunit beta"	"O00459"	14100	25240	200	3308	3518	736	20	3244	3244	3259	297	9	18	11	0	1111588	0.872	100000.000	100000.000	0.000	0.000	0.000	0.000	0.000	16.610	64	274	64	274	316	2384	100	1150	"Y464"
0	0	0	19	8	2	"PI3-kinase p85 subunit beta"	"O00459"	14600	25240	200	3294	3541	773	21	3201	3201	3234	724	22	14	11	0	1119048	0.424	100000.000	100000.000	0.000	0.000	0.000	0.000	0.000	16.610	93	340	93	340	316	2384	100	1151	"Y464"
0	0	0	19	9	2	"PI3-kinase p85 subunit beta"	"O00459"	15100	25240	200	3225	3482	808	23	3163	3163	3743	5605	149	0	0	0	1100373	-0.047	100000.000	100000.000	0.000	0.000	0.000	0.000	0.000	16.610	62	319	62	319	316	2384	100	1152	"Y464"
0	0	0	19	1	3	"p47phox "	"P14598"	11100	25880	200	3099	3141	434	13	3191	3191	3354	2755	82	0	0	0	992512	-0.077	100000.000	100000.000	0.000	0.000	0.000	0.000	0.000	16.610	-92	-50	-92	-50	316	2384	100	1153	"S370"
0	0	0	19	2	3	"p47phox "	"P14598"	11600	25880	200	3190	3200	503	15	3225	3225	3227	295	9	5	0	0	1011134	-0.092	100000.000	100000.000	0.000	0.000	0.000	0.000	0.000	16.610	-35	-25	-35	-25	316	2384	100	1154	"S370"
0	0	0	19	3	3	"p47phox "	"P14598"	12100	25880	200	3221	3213	243	7	3270	3270	3299	349	10	1	0	0	1015296	-0.246	100000.000	100000.000	0.000	0.000	0.000	0.000	0.000	16.610	-49	-57	-49	-57	316	2384	100	1155	"S370"
0	0	0	19	4	3	"PDGFRb"	"P09619"	12600	25880	200	3403	3464	492	14	3330	3330	3348	331	9	17	4	0	1094641	0.350	100000.000	100000.000	0.000	0.000	0.000	0.000	0.000	16.610	73	134	73	134	316	2384	100	1156	"Y716"
0	0	0	19	5	3	"PDGFRb"	"P09619"	13100	25880	200	3363	3354	280	8	3301	3301	3292	245	7	25	6	0	1059811	0.253	100000.000	100000.000	0.000	0.000	0.000	0.000	0.000	16.610	62	53	62	53	316	2384	100	1157	"Y716"
0	0	0	19	6	3	"PDGFRb"	"P09619"	13600	25880	200	3347	3334	291	8	3260	3260	3268	383	11	12	2	0	1053441	0.172	100000.000	100000.000	0.000	0.000	0.000	0.000	0.000	16.610	87	74	87	74	316	2384	100	1158	"Y716"
0	0	0	19	7	3	"Rack1"	"P63244"	14100	25880	200	3440	3554	752	21	3244	3244	3244	225	6	46	29	0	1123183	1.378	100000.000	100000.000	0.000	0.000	0.000	0.000	0.000	16.610	196	310	196	310	316	2384	100	1159	"y246"
0	0	0	19	8	3	"Rack1"	"P63244"	14600	25880	200	3508	3536	343	9	3206	3206	3217	191	5	60	45	0	1117341	1.670	100000.000	100000.000	0.000	0.000	0.000	0.000	0.000	16.610	302	330	302	330	316	2384	100	1160	"y246"
0	0	0	19	9	3	"Rack1"	"P63244"	15100	25880	200	3471	3530	588	16	3181	3181	3191	249	7	56	25	0	1115473	1.361	100000.000	100000.000	0.000	0.000	0.000	0.000	0.000	16.610	290	349	290	349	316	2384	100	1161	"y246"
0	0	0	19	1	4	"Sek1"	"P45985"	11100	26520	200	2922	2968	341	11	3187	3187	3202	313	9	2	0	0	937992	-0.748	100000.000	100000.000	0.000	0.000	0.000	0.000	0.000	16.610	-265	-219	-265	-219	316	2384	100	1162	"S80"
0	0	0	19	2	4	"Sek1"	"P45985"	11600	26520	200	2949	3000	275	9	3236	3236	3268	581	17	0	0	0	947880	-0.461	100000.000	100000.000	0.000	0.000	0.000	0.000	0.000	16.610	-287	-236	-287	-236	316	2384	100	1163	"S80"
0	0	0	19	3	4	"Sek1"	"P45985"	12100	26520	200	3054	3136	1046	33	3275	3275	3289	283	8	2	1	0	991081	-0.541	100000.000	100000.000	0.000	0.000	0.000	0.000	0.000	16.610	-221	-139	-221	-139	316	2384	100	1164	"S80"
0	0	0	19	4	4	"process-control__"	"GGSGGSGDYKDDDDK"	12600	26520	200	3349	3374	306	9	3336	3336	3362	704	20	3	0	0	1066240	0.017	100000.000	100000.000	0.000	0.000	0.000	0.000	0.000	16.610	13	38	13	38	316	2384	100	1165	"process-control__"
0	0	0	19	5	4	"process-control__"	"GGSGGSGDYKDDDDK"	13100	26520	200	3386	3398	273	8	3342	3342	3331	297	8	17	4	0	1073823	0.226	100000.000	100000.000	0.000	0.000	0.000	0.000	0.000	16.610	44	56	44	56	316	2384	100	1166	"process-control__"
0	0	0	19	6	4	"process-control__"	"GGSGGSGDYKDDDDK"	13600	26520	200	3383	3375	298	8	3286	3286	3291	245	7	28	6	0	1066646	0.343	100000.000	100000.000	0.000	0.000	0.000	0.000	0.000	16.610	97	89	97	89	316	2384	100	1167	"process-control__"
0	0	0	19	7	4	"TAB1"	"Q15750"	14100	26520	200	3310	3317	235	7	3263	3263	3276	364	11	7	0	0	1048305	0.113	100000.000	100000.000	0.000	0.000	0.000	0.000	0.000	16.610	47	54	47	54	316	2384	100	1168	"S423"
0	0	0	19	8	4	"TAB1"	"Q15750"	14600	26520	200	3220	3280	361	11	3199	3199	3234	992	30	0	0	0	1036428	0.046	100000.000	100000.000	0.000	0.000	0.000	0.000	0.000	16.610	21	81	21	81	316	2384	100	1169	"S423"
0	0	0	19	9	4	"TAB1"	"Q15750"	15100	26520	200	3235	3266	313	9	3160	3160	3184	493	15	6	1	0	1032187	0.166	100000.000	100000.000	0.000	0.000	0.000	0.000	0.000	16.610	75	106	75	106	316	2384	100	1170	"S423"
0	0	0	19	1	5	"4E-BP1 "	"Q13541"	11130	27180	110	3687	3715	378	10	3193	3193	3197	264	8	77	47	0	297230	1.962	100000.000	100000.000	0.000	0.000	0.000	0.000	0.000	16.610	494	522	494	522	80	656	100	1171	"T46"
0	0	0	19	2	5	"4E-BP1 "	"Q13541"	11620	27180	110	3717	3765	513	13	3227	3227	3223	206	6	86	65	0	301235	2.631	100000.000	100000.000	0.000	0.000	0.000	0.000	0.000	16.610	490	538	490	538	80	656	100	1172	"T46"
0	0	0	19	3	5	"4E-BP1 "	"Q13541"	12120	27190	110	3843	3865	214	5	3226	3226	3246	241	7	96	87	0	309193	2.568	100000.000	100000.000	0.000	0.000	0.000	0.000	0.000	16.610	617	639	617	639	80	656	100	1173	"T46"
0	0	0	19	4	5	"Akt1"	"P31749"	12640	27180	90	3625	3882	1624	41	3308	3308	3330	275	8	65	9	0	201883	2.007	100000.000	100000.000	0.000	0.000	0.000	0.000	0.000	16.610	317	574	317	574	52	420	100	1174	"T450"
0	0	0	19	5	5	"Akt1"	"P31749"	13120	27180	200	3442	3457	316	9	3362	3362	3387	705	20	2	0	0	1092389	0.099	100000.000	100000.000	0.000	0.000	0.000	0.000	0.000	16.610	80	95	80	95	316	2384	100	1175	"T450"
0	0	0	19	6	5	"Akt1"	"P31749"	13610	27170	110	3531	3536	271	7	3374	3374	3375	269	7	31	6	0	282862	0.599	100000.000	100000.000	0.000	0.000	0.000	0.000	0.000	16.610	157	162	157	162	80	656	100	1176	"T450"
0	0	0	19	7	5	"Bax"	"Q07812"	14130	27170	100	5255	5087	676	13	3273	3273	3296	279	8	92	91	0	406924	6.419	100000.000	100000.000	0.000	0.000	0.000	0.000	0.000	16.610	1982	1814	1982	1814	80	560	100	1177	"S163"
0	0	0	19	8	5	"Bax"	"Q07812"	14640	27190	100	5120	4787	813	16	3302	3302	3299	185	5	81	80	0	382987	8.043	100000.000	100000.000	0.000	0.000	0.000	0.000	0.000	16.610	1818	1485	1818	1485	80	560	100	1178	"S163"
0	0	0	19	9	5	"Bax"	"Q07812"	15130	27190	100	5153	4982	609	12	3272	3272	3258	178	5	95	92	0	398535	9.685	100000.000	100000.000	0.000	0.000	0.000	0.000	0.000	16.610	1881	1710	1881	1710	80	560	100	1179	"S163"
0	0	0	19	1	6	"CFTR"	"P13569"	11110	27830	200	3358	3370	307	9	3241	3241	3268	484	14	7	0	0	1064891	0.211	100000.000	100000.000	0.000	0.000	0.000	0.000	0.000	16.610	117	129	117	129	316	2384	100	1180	"S813"
0	0	0	19	2	6	"CFTR"	"P13569"	11610	27830	100	3509	3513	243	6	3235	3235	3257	460	14	22	0	0	281014	0.557	100000.000	100000.000	0.000	0.000	0.000	0.000	0.000	16.610	274	278	274	278	80	560	100	1181	"S813"
0	0	0	19	3	6	"CFTR"	"P13569"	12120	27840	160	3632	3704	584	15	3239	3239	3272	429	13	44	6	0	770339	1.007	100000.000	100000.000	0.000	0.000	0.000	0.000	0.000	16.610	393	465	393	465	208	1512	100	1182	"S813"
0	0	0	19	4	6	"Crk "	"P46108"	12620	27830	200	3304	3355	425	12	3306	3306	3319	333	10	6	3	0	1060250	0.108	100000.000	100000.000	0.000	0.000	0.000	0.000	0.000	16.610	-2	49	-2	49	316	2384	100	1183	"Y108"
0	0	0	19	5	6	"Crk "	"P46108"	13120	27830	200	3379	3379	241	7	3361	3361	3482	2378	68	0	0	0	1067853	-0.043	100000.000	100000.000	0.000	0.000	0.000	0.000	0.000	16.610	18	18	18	18	316	2384	100	1184	"Y108"
0	0	0	19	6	6	"Crk "	"P46108"	13620	27830	200	3316	3319	278	8	3350	3350	3444	2189	63	0	0	0	1048922	-0.057	100000.000	100000.000	0.000	0.000	0.000	0.000	0.000	16.610	-34	-31	-34	-31	316	2384	100	1185	"Y108"
0	0	0	19	7	6	"EGFR"	"P00533"	14130	27820	90	3933	3887	300	7	3324	3324	3326	317	9	78	40	0	202115	1.770	100000.000	100000.000	0.000	0.000	0.000	0.000	0.000	16.610	609	563	609	563	52	420	100	1186	"S1070"
0	0	0	19	8	6	"EGFR"	"P00533"	14630	27830	70	3833	3946	626	15	3298	3298	3303	184	5	96	71	0	126285	3.495	100000.000	100000.000	0.000	0.000	0.000	0.000	0.000	16.610	535	648	535	648	32	236	100	1187	"S1070"
0	0	0	19	9	6	"EGFR"	"P00533"	15130	27850	110	3664	3684	276	7	3232	3232	3236	205	6	81	56	0	294743	2.185	100000.000	100000.000	0.000	0.000	0.000	0.000	0.000	16.610	432	452	432	452	80	656	100	1188	"S1070"
-75	0	0	19	1	7	"empty"	"empty"	11100	28450	200	3266	3271	278	8	3250	3250	3262	416	12	3	0	0	1033606	0.022	100000.000	100000.000	0.000	0.000	0.000	0.000	0.000	16.610	16	21	16	21	316	2384	100	1189	"empty"
-75	0	0	19	2	7	"empty"	"empty"	11600	28450	200	3278	3445	2044	59	3242	3242	3270	478	14	2	1	0	1088504	0.366	100000.000	100000.000	0.000	0.000	0.000	0.000	0.000	16.610	36	203	36	203	316	2384	100	1190	"empty"
-75	0	0	19	3	7	"empty"	"empty"	12100	28450	200	3176	3203	458	14	3225	3225	3276	678	20	0	0	0	1012104	-0.108	100000.000	100000.000	0.000	0.000	0.000	0.000	0.000	16.610	-49	-22	-49	-22	316	2384	100	1191	"empty"
-75	0	0	19	4	7	"empty"	"empty"	12600	28450	200	3313	3325	387	11	3305	3305	3337	716	21	1	1	0	1050576	-0.017	100000.000	100000.000	0.000	0.000	0.000	0.000	0.000	16.610	8	20	8	20	316	2384	100	1192	"empty"
-75	0	0	19	5	7	"empty"	"empty"	13100	28450	200	3324	3352	499	14	3360	3360	3377	653	19	1	0	0	1059323	-0.038	100000.000	100000.000	0.000	0.000	0.000	0.000	0.000	16.610	-36	-8	-36	-8	316	2384	100	1193	"empty"
-75	0	0	19	6	7	"empty"	"empty"	13600	28450	200	3311	3322	238	7	3317	3317	3331	321	9	9	0	0	1049729	-0.028	100000.000	100000.000	0.000	0.000	0.000	0.000	0.000	16.610	-6	5	-6	5	316	2384	100	1194	"empty"
0	0	0	19	7	7	"GLQAWPG-pS-AIPQFLG_100"	"GLQAWPG-pS-AIPQFLG_100"	14130	28450	130	4319	6324	3155	49	3310	3310	3308	198	5	65	55	0	758905	15.232	100000.000	100000.000	0.000	0.000	0.000	0.000	0.000	16.610	1009	3014	1009	3014	120	940	100	1195	"GLQAWPG-pS-AIPQFLG_100"
0	0	0	19	8	7	"GLQAWPG-pS-AIPQFLG_100"	"GLQAWPG-pS-AIPQFLG_100"	14620	28430	120	3513	5689	3094	54	3293	3293	3302	274	8	46	40	0	682645	8.712	100000.000	100000.000	0.000	0.000	0.000	0.000	0.000	16.610	220	2396	220	2396	120	820	100	1196	"GLQAWPG-pS-AIPQFLG_100"
0	0	0	19	9	7	"GLQAWPG-pS-AIPQFLG_100"	"GLQAWPG-pS-AIPQFLG_100"	15110	28450	130	3699	5904	2964	50	3237	3237	3240	191	5	72	55	0	708440	13.948	100000.000	100000.000	0.000	0.000	0.000	0.000	0.000	16.610	462	2667	462	2667	120	940	100	1197	"GLQAWPG-pS-AIPQFLG_100"
0	0	0	20	1	1	"Bcl-2"	"P10415"	15630	24570	200	3160	3183	220	6	3188	3188	3199	241	7	13	2	0	1005691	-0.066	100000.000	100000.000	0.000	0.000	0.000	0.000	0.000	16.610	-28	-5	-28	-5	316	2384	100	1198	"S87"
0	0	0	20	2	1	"Bcl-2"	"P10415"	16130	24570	200	2997	3023	292	9	3092	3092	3124	466	14	2	0	0	955166	-0.217	100000.000	100000.000	0.000	0.000	0.000	0.000	0.000	16.610	-95	-69	-95	-69	316	2384	100	1199	"S87"
0	0	0	20	3	1	"Bcl-2"	"P10415"	16630	24570	200	3372	3394	205	6	3323	3323	3350	475	14	3	0	0	1072583	0.093	100000.000	100000.000	0.000	0.000	0.000	0.000	0.000	16.610	49	71	49	71	316	2384	100	1200	"S87"
0	0	0	20	4	1	"Casp3 "	"P42574"	17130	24570	120	9240	8683	2301	26	3326	3326	3339	191	5	93	90	0	1041908	27.979	100000.000	100000.000	0.000	0.000	0.000	0.000	0.000	16.610	5914	5357	5914	5357	120	820	100	1201	"S150"
0	0	0	20	5	1	"Casp3 "	"P42574"	17620	24580	130	9535	9080	2357	25	3184	3184	3186	206	6	94	92	0	1089640	28.612	100000.000	100000.000	0.000	0.000	0.000	0.000	0.000	16.610	6351	5896	6351	5896	120	940	100	1202	"S150"
0	0	0	20	6	1	"Casp3 "	"P42574"	18120	24580	140	8372	7298	2712	37	3157	3157	3423	3518	102	64	4	0	1138514	1.101	100000.000	100000.000	0.000	0.000	0.000	0.000	0.000	16.610	5215	4141	5215	4141	156	1140	100	1203	"S150"
0	0	0	20	7	1	"CD19"	"P15391"	18620	24580	90	3755	3701	228	6	3157	3157	3192	467	14	69	1	0	192432	1.090	100000.000	100000.000	0.000	0.000	0.000	0.000	0.000	16.610	598	544	598	544	52	420	100	1204	"Y500"
0	0	0	20	8	1	"CD19"	"P15391"	19130	24600	80	3831	3807	168	4	3101	3101	3114	164	5	98	98	0	197946	4.226	100000.000	100000.000	0.000	0.000	0.000	0.000	0.000	16.610	730	706	730	706	52	340	100	1205	"Y500"
0	0	0	20	9	1	"CD19"	"P15391"	19620	24580	80	3693	3809	1041	27	3054	3054	3063	183	5	86	84	0	198076	4.077	100000.000	100000.000	0.000	0.000	0.000	0.000	0.000	16.610	639	755	639	755	52	340	100	1206	"Y500"
0	0	0	20	1	2	"EP300"	"Q09472"	15620	25210	200	3208	3209	143	4	3146	3146	3377	3181	94	0	0	0	1014140	-0.053	100000.000	100000.000	0.000	0.000	0.000	0.000	0.000	16.610	62	63	62	63	316	2384	100	1207	"S2366"
0	0	0	20	2	2	"EP300"	"Q09472"	16120	25210	200	2990	3009	317	10	3078	3078	3102	703	22	0	0	0	950837	-0.132	100000.000	100000.000	0.000	0.000	0.000	0.000	0.000	16.610	-88	-69	-88	-69	316	2384	100	1208	"S2366"
0	0	0	20	3	2	"EP300"	"Q09472"	16620	25210	200	3223	3189	259	8	3284	3284	3306	681	20	0	0	0	1007592	-0.172	100000.000	100000.000	0.000	0.000	0.000	0.000	0.000	16.610	-61	-95	-61	-95	316	2384	100	1209	"S2366"
0	0	0	20	4	2	"fyn"	"P06241"	17120	25220	70	3853	3773	290	7	3442	3442	3437	227	6	62	43	0	120736	1.480	100000.000	100000.000	0.000	0.000	0.000	0.000	0.000	16.610	411	331	411	331	32	236	100	1210	"Y531"
0	0	0	20	5	2	"fyn"	"P06241"	17620	25210	200	3236	3254	196	6	3200	3200	3212	239	7	13	3	0	1028398	0.176	100000.000	100000.000	0.000	0.000	0.000	0.000	0.000	16.610	36	54	36	54	316	2384	100	1211	"Y531"
0	0	0	20	6	2	"fyn"	"P06241"	18120	25210	200	3274	3337	432	12	3201	3201	3216	364	11	11	2	0	1054585	0.332	100000.000	100000.000	0.000	0.000	0.000	0.000	0.000	16.610	73	136	73	136	316	2384	100	1212	"Y531"
0	0	0	20	7	2	"Grb2"	"P62993"	18630	25220	70	3976	3985	161	4	3165	3165	3176	182	5	100	100	0	127505	4.445	100000.000	100000.000	0.000	0.000	0.000	0.000	0.000	16.610	811	820	811	820	32	236	100	1213	"Y209"
0	0	0	20	8	2	"Grb2"	"P62993"	19120	25210	200	3118	3253	551	16	3073	3073	3099	520	16	16	5	0	1028065	0.296	100000.000	100000.000	0.000	0.000	0.000	0.000	0.000	16.610	45	180	45	180	316	2384	100	1214	"Y209"
0	0	0	20	9	2	"Grb2"	"P62993"	19610	25210	120	3211	3449	489	14	3012	3012	3034	367	12	45	30	0	413866	1.131	100000.000	100000.000	0.000	0.000	0.000	0.000	0.000	16.610	199	437	199	437	120	820	100	1215	"Y209"
0	0	0	20	1	3	"IKK-beta "	"O14920"	15630	25850	110	3600	3596	368	10	3226	3226	3269	1194	36	2	1	0	287698	0.274	100000.000	100000.000	0.000	0.000	0.000	0.000	0.000	16.610	374	370	374	370	80	656	100	1216	"Y188"
0	0	0	20	2	3	"IKK-beta "	"O14920"	16120	25850	200	3038	3183	2470	77	3073	3073	3318	3504	105	0	0	0	1005967	-0.039	100000.000	100000.000	0.000	0.000	0.000	0.000	0.000	16.610	-35	110	-35	110	316	2384	100	1217	"Y188"
0	0	0	20	3	3	"IKK-beta "	"O14920"	16620	25850	200	3412	3442	220	6	3287	3287	3288	231	7	32	9	0	1087603	0.667	100000.000	100000.000	0.000	0.000	0.000	0.000	0.000	16.610	125	155	125	155	316	2384	100	1218	"Y188"
0	0	0	20	4	3	"IRAK1"	"P51617"	17120	25850	200	3224	3204	742	23	3279	3279	3320	776	23	0	0	0	1012373	-0.149	100000.000	100000.000	0.000	0.000	0.000	0.000	0.000	16.610	-55	-75	-55	-75	316	2384	100	1219	"T100"
0	0	0	20	5	3	"IRAK1"	"P51617"	17620	25850	200	3023	2984	256	8	3163	3163	3210	1029	32	0	0	0	943004	-0.220	100000.000	100000.000	0.000	0.000	0.000	0.000	0.000	16.610	-140	-179	-140	-179	316	2384	100	1220	"T100"
0	0	0	20	6	3	"IRAK1"	"P51617"	18120	25850	200	3095	3129	1019	32	3175	3175	3196	336	10	3	0	0	988708	-0.199	100000.000	100000.000	0.000	0.000	0.000	0.000	0.000	16.610	-80	-46	-80	-46	316	2384	100	1221	"T100"
0	0	0	20	7	3	"IRF-7 "	"Q92985"	18620	25860	200	3144	3171	257	8	3147	3147	3160	362	11	5	1	0	1001901	0.030	100000.000	100000.000	0.000	0.000	0.000	0.000	0.000	16.610	-3	24	-3	24	316	2384	100	1222	"S471"
0	0	0	20	8	3	"IRF-7 "	"Q92985"	19120	25860	80	3563	3587	189	5	3087	3087	3094	153	4	98	94	0	186542	3.222	100000.000	100000.000	0.000	0.000	0.000	0.000	0.000	16.610	476	500	476	500	52	340	100	1223	"S471"
0	0	0	20	9	3	"IRF-7 "	"Q92985"	19620	25870	90	3457	3464	274	7	3052	3052	3055	215	7	78	46	0	180103	1.902	100000.000	100000.000	0.000	0.000	0.000	0.000	0.000	16.610	405	412	405	412	52	420	100	1224	"S471"
0	0	0	20	1	4	"Lyn "	"P07948"	15610	26500	200	3134	3142	162	5	3166	3166	3184	297	9	2	0	0	992737	-0.141	100000.000	100000.000	0.000	0.000	0.000	0.000	0.000	16.610	-32	-24	-32	-24	316	2384	100	1225	"Y507"
0	0	0	20	2	4	"Lyn "	"P07948"	16110	26500	200	2992	3683	5249	142	3097	3097	3129	664	21	4	3	0	1163676	0.834	100000.000	100000.000	0.000	0.000	0.000	0.000	0.000	16.610	-105	586	-105	586	316	2384	100	1226	"Y507"
0	0	0	20	3	4	"Lyn "	"P07948"	16610	26500	200	3323	3372	575	17	3302	3302	3430	2349	68	0	0	0	1065441	-0.025	100000.000	100000.000	0.000	0.000	0.000	0.000	0.000	16.610	21	70	21	70	316	2384	100	1227	"Y507"
0	0	0	20	4	4	"MAVS"	"Q7Z434"	17120	26510	90	4994	4796	581	12	3222	3222	3222	226	7	96	88	0	249387	6.965	100000.000	100000.000	0.000	0.000	0.000	0.000	0.000	16.610	1772	1574	1772	1574	52	420	100	1228	"S233/4"
0	0	0	20	5	4	"MAVS"	"Q7Z434"	17610	26500	80	5053	4955	709	14	3193	3193	3199	202	6	94	94	0	257634	8.693	100000.000	100000.000	0.000	0.000	0.000	0.000	0.000	16.610	1860	1762	1860	1762	52	340	100	1229	"S233/4"
0	0	0	20	6	4	"MAVS"	"Q7Z434"	18120	26510	90	5104	5012	463	9	3180	3180	3205	276	8	98	96	0	260610	6.547	100000.000	100000.000	0.000	0.000	0.000	0.000	0.000	16.610	1924	1832	1924	1832	52	420	100	1230	"S233/4"
0	0	0	20	7	4	"Mek2"	"P36507"	18620	26510	100	3968	3943	331	8	3148	3148	3185	735	23	65	0	0	315477	1.031	100000.000	100000.000	0.000	0.000	0.000	0.000	0.000	16.610	820	795	820	795	80	560	100	1231	"s226"
0	0	0	20	8	4	"Mek2"	"P36507"	19120	26500	160	3614	3659	524	14	3136	3136	3156	260	8	56	48	0	761152	1.935	100000.000	100000.000	0.000	0.000	0.000	0.000	0.000	16.610	478	523	478	523	208	1512	100	1232	"s226"
0	0	0	20	9	4	"Mek2"	"P36507"	19630	26490	190	3285	3517	518	14	3092	3092	3744	5541	147	0	0	0	900292	-0.041	100000.000	100000.000	0.000	0.000	0.000	0.000	0.000	16.610	193	425	193	425	256	2088	100	1233	"s226"
0	0	0	20	1	5	"PKCE"	"Q02156"	15630	27160	120	5101	4982	589	11	3221	3221	3235	213	6	95	92	0	597879	8.202	100000.000	100000.000	0.000	0.000	0.000	0.000	0.000	16.610	1880	1761	1880	1761	120	820	100	1234	"T566"
0	0	0	20	2	5	"PKCE"	"Q02156"	16120	27150	140	5138	5002	1523	30	3118	3118	3330	2536	76	5	0	0	780316	0.659	100000.000	100000.000	0.000	0.000	0.000	0.000	0.000	16.610	2020	1884	2020	1884	156	1140	100	1235	"T566"
0	0	0	20	3	5	"PKCE"	"Q02156"	16630	27150	120	5192	5136	762	14	3317	3317	3340	446	13	95	93	0	616278	4.027	100000.000	100000.000	0.000	0.000	0.000	0.000	0.000	16.610	1875	1819	1875	1819	120	820	100	1236	"T566"
0	0	0	20	4	5	"PTEN"	"P60484"	17110	27140	200	3276	3267	176	5	3234	3234	3244	357	11	3	0	0	1032385	0.064	100000.000	100000.000	0.000	0.000	0.000	0.000	0.000	16.610	42	33	42	33	316	2384	100	1237	"Y240"
0	0	0	20	5	5	"PTEN"	"P60484"	17610	27140	200	3236	3239	164	5	3212	3212	3218	211	6	9	1	0	1023560	0.100	100000.000	100000.000	0.000	0.000	0.000	0.000	0.000	16.610	24	27	24	27	316	2384	100	1238	"Y240"
0	0	0	20	6	5	"PTEN"	"P60484"	18120	27160	100	3381	3407	175	5	3202	3202	3212	184	5	48	18	0	272544	1.060	100000.000	100000.000	0.000	0.000	0.000	0.000	0.000	16.610	179	205	179	205	80	560	100	1239	"Y240"
0	0	0	20	7	5	"Rab5A"	"P20339"	18610	27160	70	3460	3509	202	5	3198	3198	3191	192	6	75	40	0	112301	1.656	100000.000	100000.000	0.000	0.000	0.000	0.000	0.000	16.610	262	311	262	311	32	236	100	1240	"T202"
0	0	0	20	8	5	"Rab5A"	"P20339"	19120	27140	200	3171	3171	171	5	3125	3125	3136	248	7	9	0	0	1001878	0.141	100000.000	100000.000	0.000	0.000	0.000	0.000	0.000	16.610	46	46	46	46	316	2384	100	1241	"T202"
0	0	0	20	9	5	"Rab5A"	"P20339"	19610	27160	70	3506	3550	302	8	3063	3063	3068	153	4	96	78	0	113615	3.150	100000.000	100000.000	0.000	0.000	0.000	0.000	0.000	16.610	443	487	443	487	32	236	100	1242	"T202"
0	0	0	20	1	6	"STAT3 "	"P40763"	15600	27790	200	3226	3227	350	10	3212	3212	3230	342	10	3	0	0	1019613	-0.009	100000.000	100000.000	0.000	0.000	0.000	0.000	0.000	16.610	14	15	14	15	316	2384	100	1243	"S727"
0	0	0	20	2	6	"STAT3 "	"P40763"	16100	27790	200	3164	3171	237	7	3186	3186	3202	269	8	12	1	0	1001945	-0.115	100000.000	100000.000	0.000	0.000	0.000	0.000	0.000	16.610	-22	-15	-22	-15	316	2384	100	1244	"S727"
0	0	0	20	3	6	"STAT3 "	"P40763"	16600	27790	100	3747	3760	250	6	3392	3392	3396	182	5	77	47	0	300780	2.000	100000.000	100000.000	0.000	0.000	0.000	0.000	0.000	16.610	355	368	355	368	80	560	100	1245	"S727"
0	0	0	20	4	6	"STAT6 "	"P42226"	17110	27790	200	3227	3242	177	5	3238	3238	3253	357	10	2	0	0	1024416	-0.031	100000.000	100000.000	0.000	0.000	0.000	0.000	0.000	16.610	-11	4	-11	4	316	2384	100	1246	"Y641"
0	0	0	20	5	6	"STAT6 "	"P42226"	17610	27780	200	3234	3286	413	12	3213	3213	3223	287	8	7	2	0	1038470	0.220	100000.000	100000.000	0.000	0.000	0.000	0.000	0.000	16.610	21	73	21	73	316	2384	100	1247	"Y641"
0	0	0	20	6	6	"STAT6 "	"P42226"	18110	27780	200	3188	3257	1062	32	3173	3173	3216	1467	45	0	0	0	1029327	0.028	100000.000	100000.000	0.000	0.000	0.000	0.000	0.000	16.610	15	84	15	84	316	2384	100	1248	"Y641"
0	0	0	20	7	6	"Catalase"	"Q14790"	18620	27800	150	5115	5197	1164	22	3185	3185	3208	523	16	100	97	0	810712	3.803	100000.000	100000.000	0.000	0.000	0.000	0.000	0.000	16.610	1930	2012	1930	2012	156	1272	100	1249	"Y448"
0	0	0	20	8	6	"Catalase"	"Q14790"	19110	27790	150	5060	5034	383	7	3191	3191	3198	266	8	100	99	0	785373	6.902	100000.000	100000.000	0.000	0.000	0.000	0.000	0.000	16.610	1869	1843	1869	1843	156	1272	100	1250	"Y448"
0	0	0	20	9	6	"Catalase"	"Q14790"	19610	27800	170	5095	4972	521	10	3151	3151	3172	510	16	95	92	0	1034272	3.529	100000.000	100000.000	0.000	0.000	0.000	0.000	0.000	16.610	1944	1821	1944	1821	208	1660	100	1251	"Y448"
-75	0	0	20	1	7	"empty"	"empty"	15620	28400	200	3191	3203	182	5	3251	3251	3244	266	8	3	0	0	1012280	-0.154	100000.000	100000.000	0.000	0.000	0.000	0.000	0.000	16.610	-60	-48	-60	-48	316	2384	100	1252	"empty"
-75	0	0	20	2	7	"empty"	"empty"	16120	28400	200	3086	3110	224	7	3191	3191	3193	253	7	4	1	0	982910	-0.328	100000.000	100000.000	0.000	0.000	0.000	0.000	0.000	16.610	-105	-81	-105	-81	316	2384	100	1253	"empty"
-75	0	0	20	3	7	"empty"	"empty"	16620	28400	200	3337	3346	177	5	3377	3377	3422	1144	33	0	0	0	1057316	-0.066	100000.000	100000.000	0.000	0.000	0.000	0.000	0.000	16.610	-40	-31	-40	-31	316	2384	100	1254	"empty"
-75	0	0	20	4	7	"empty"	"empty"	17120	28400	200	3344	3341	176	5	3321	3321	3329	209	6	11	1	0	1055890	0.057	100000.000	100000.000	0.000	0.000	0.000	0.000	0.000	16.610	23	20	23	20	316	2384	100	1255	"empty"
-75	0	0	20	5	7	"empty"	"empty"	17620	28400	200	3255	3254	154	4	3223	3223	3237	288	8	5	0	0	1028420	0.059	100000.000	100000.000	0.000	0.000	0.000	0.000	0.000	16.610	32	31	32	31	316	2384	100	1256	"empty"
-75	0	0	20	6	7	"empty"	"empty"	18120	28400	200	3235	3237	173	5	3197	3197	3216	424	13	2	0	0	1022885	0.050	100000.000	100000.000	0.000	0.000	0.000	0.000	0.000	16.610	38	40	38	40	316	2384	100	1257	"empty"
0	0	0	20	7	7	"Control-Spot"	"Human_IgG"	18600	28430	160	4644	4879	964	19	3211	3211	3217	187	5	98	97	0	1014811	8.888	100000.000	100000.000	0.000	0.000	0.000	0.000	0.000	16.610	1433	1668	1433	1668	208	1512	100	1258	"Control-Spot"
0	0	0	20	8	7	"Control-Spot"	"Human_IgG"	19100	28440	160	4669	4943	1029	20	3208	3208	3230	454	14	97	95	0	1028180	3.773	100000.000	100000.000	0.000	0.000	0.000	0.000	0.000	16.610	1461	1735	1461	1735	208	1512	100	1259	"Control-Spot"
0	0	0	20	9	7	"Control-Spot"	"Human_IgG"	19610	28440	160	4631	4928	1985	40	3180	3180	3199	272	8	93	90	0	1024978	6.357	100000.000	100000.000	0.000	0.000	0.000	0.000	0.000	16.610	1451	1748	1451	1748	208	1512	100	1260	"Control-Spot"
0	0	0	21	1	1	"Akt1"	"P31749"	2140	29120	170	3747	4145	2384	57	3406	3406	3470	1165	33	11	4	0	862130	0.579	100000.000	100000.000	0.000	0.000	0.000	0.000	0.000	16.610	341	739	341	739	208	1660	100	1261	"T308"
0	0	0	21	2	1	"Akt1"	"P31749"	2630	29100	100	4263	4165	515	12	3309	3309	3371	574	17	72	18	0	333226	1.383	100000.000	100000.000	0.000	0.000	0.000	0.000	0.000	16.610	954	856	954	856	80	560	100	1262	"T308"
0	0	0	21	3	1	"Akt1"	"P31749"	3120	29100	130	3933	3875	494	12	3123	3123	3286	1506	45	3	0	0	465011	0.391	100000.000	100000.000	0.000	0.000	0.000	0.000	0.000	16.610	810	752	810	752	120	940	100	1263	"T308"
0	0	0	21	4	1	"A-Raf"	"P10398"	3630	29100	80	4419	4295	744	17	3185	3185	3315	1460	44	40	0	0	223321	0.671	100000.000	100000.000	0.000	0.000	0.000	0.000	0.000	16.610	1234	1110	1234	1110	52	340	100	1264	"Y302"
0	0	0	21	5	1	"A-Raf"	"P10398"	4120	29100	80	4733	5091	2195	43	3271	3271	3388	1448	42	51	13	0	264753	1.176	100000.000	100000.000	0.000	0.000	0.000	0.000	0.000	16.610	1462	1820	1462	1820	52	340	100	1265	"Y302"
0	0	0	21	6	1	"A-Raf"	"P10398"	4620	29080	200	3383	3621	1465	40	3325	3325	3512	2594	73	1	0	0	1144142	0.042	100000.000	100000.000	0.000	0.000	0.000	0.000	0.000	16.610	58	296	58	296	316	2384	100	1266	"Y302"
0	0	0	21	7	1	"Cdk4"	"P11802"	5130	29070	70	3239	3524	970	27	3249	3249	3627	2779	76	3	0	0	112765	-0.037	100000.000	100000.000	0.000	0.000	0.000	0.000	0.000	16.610	-10	275	-10	275	32	236	100	1267	"S150"
0	0	0	21	8	1	"Cdk4"	"P11802"	5610	29080	200	3214	3405	2122	62	3408	3408	3497	1234	35	1	1	0	1075923	-0.075	100000.000	100000.000	0.000	0.000	0.000	0.000	0.000	16.610	-194	-3	-194	-3	316	2384	100	1268	"S150"
0	0	0	21	9	1	"Cdk4"	"P11802"	6110	29070	200	3231	3402	1366	40	3387	3387	3444	647	18	3	3	0	1075167	-0.065	100000.000	100000.000	0.000	0.000	0.000	0.000	0.000	16.610	-156	15	-156	15	316	2384	100	1269	"S150"
0	0	0	21	1	2	"CREB "	"P16220"	2150	29720	200	3573	3644	1199	32	3451	3451	3518	757	21	1	0	0	1151487	0.166	100000.000	100000.000	0.000	0.000	0.000	0.000	0.000	16.610	122	193	122	193	316	2384	100	1270	"S111"
0	0	0	21	2	2	"CREB "	"P16220"	2650	29720	120	3408	3820	2573	67	3219	3219	3293	1094	33	5	4	0	458384	0.482	100000.000	100000.000	0.000	0.000	0.000	0.000	0.000	16.610	189	601	189	601	120	820	100	1271	"S111"
0	0	0	21	3	2	"CREB "	"P16220"	3130	29740	80	3444	3434	241	7	3096	3096	3250	1913	58	0	0	0	178591	0.096	100000.000	100000.000	0.000	0.000	0.000	0.000	0.000	16.610	348	338	348	338	52	340	100	1272	"S111"
0	0	0	21	4	2	"DVL1"	"O14640"	3630	29720	200	3135	3253	723	22	3176	3176	3289	1263	38	1	1	0	1027913	-0.029	100000.000	100000.000	0.000	0.000	0.000	0.000	0.000	16.610	-41	77	-41	77	316	2384	100	1273	"S679"
0	0	0	21	5	2	"DVL1"	"O14640"	4130	29720	200	3345	3787	3180	83	3267	3267	3389	1595	47	3	2	0	1196673	0.250	100000.000	100000.000	0.000	0.000	0.000	0.000	0.000	16.610	78	520	78	520	316	2384	100	1274	"S679"
0	0	0	21	6	2	"DVL1"	"O14640"	4630	29710	200	3301	3310	450	13	3314	3314	3385	1367	40	0	0	0	1046111	-0.055	100000.000	100000.000	0.000	0.000	0.000	0.000	0.000	16.610	-13	-4	-13	-4	316	2384	100	1275	"S679"
0	0	0	21	7	2	"IFNAR1 "	"P17181"	5130	29710	200	3327	3378	854	25	3386	3386	3541	1683	47	0	0	0	1067352	-0.097	100000.000	100000.000	0.000	0.000	0.000	0.000	0.000	16.610	-59	-8	-59	-8	316	2384	100	1276	"Y466"
0	0	0	21	8	2	"IFNAR1 "	"P17181"	5630	29710	200	3414	3419	276	8	3424	3424	3524	1394	39	0	0	0	1080375	-0.075	100000.000	100000.000	0.000	0.000	0.000	0.000	0.000	16.610	-10	-5	-10	-5	316	2384	100	1277	"Y466"
0	0	0	21	9	2	"IFNAR1 "	"P17181"	6120	29710	200	3389	3527	1139	32	3426	3426	3693	3230	87	1	0	0	1114514	-0.051	100000.000	100000.000	0.000	0.000	0.000	0.000	0.000	16.610	-37	101	-37	101	316	2384	100	1278	"Y466"
0	0	0	21	1	3	"Jak1 "	"P23458"	2130	30380	130	3823	6699	11440	170	3429	3429	3482	596	17	38	13	2	803901	5.398	100000.000	100000.000	0.000	0.000	0.000	0.000	0.000	16.610	394	3270	394	3270	120	940	100	1279	"Y1034"
0	0	0	21	2	3	"Jak1 "	"P23458"	2630	30390	80	4038	4043	204	5	3158	3158	3273	1306	39	1	0	0	210258	0.590	100000.000	100000.000	0.000	0.000	0.000	0.000	0.000	16.610	880	885	880	885	52	340	100	1280	"Y1034"
0	0	0	21	3	3	"Jak1 "	"P23458"	3120	30380	90	4002	3946	229	5	3129	3129	3213	841	26	55	0	0	205209	0.872	100000.000	100000.000	0.000	0.000	0.000	0.000	0.000	16.610	873	817	873	817	52	420	100	1281	"Y1034"
0	0	0	21	4	3	"Jun "	"P05412"	3620	30380	200	2836	2930	1014	34	3159	3159	3271	1264	38	1	1	0	925920	-0.270	100000.000	100000.000	0.000	0.000	0.000	0.000	0.000	16.610	-323	-229	-323	-229	316	2384	100	1282	"S63"
0	0	0	21	5	3	"Jun "	"P05412"	4120	30370	200	2875	3042	1875	61	3249	3249	3369	1851	54	0	0	0	961388	-0.177	100000.000	100000.000	0.000	0.000	0.000	0.000	0.000	16.610	-374	-207	-374	-207	316	2384	100	1283	"S63"
0	0	0	21	6	3	"Jun "	"P05412"	4620	30370	200	2921	3047	1120	36	3305	3305	3470	2206	63	2	1	0	962850	-0.192	100000.000	100000.000	0.000	0.000	0.000	0.000	0.000	16.610	-384	-258	-384	-258	316	2384	100	1284	"S63"
0	0	0	21	7	3	"Lck"	"P06239"	5120	30390	100	3775	3730	330	8	3351	3351	3506	1955	55	0	0	0	298407	0.115	100000.000	100000.000	0.000	0.000	0.000	0.000	0.000	16.610	424	379	424	379	80	560	100	1285	"Y192"
0	0	0	21	8	3	"Lck"	"P06239"	5610	30370	200	3480	3710	1164	31	3315	3315	3413	1129	33	5	3	0	1172403	0.263	100000.000	100000.000	0.000	0.000	0.000	0.000	0.000	16.610	165	395	165	395	316	2384	100	1286	"Y192"
0	0	0	21	9	3	"Lck"	"P06239"	6110	30390	110	3725	4600	3538	76	3325	3325	4083	5923	145	6	3	0	368003	0.087	100000.000	100000.000	0.000	0.000	0.000	0.000	0.000	16.610	400	1275	400	1275	80	656	100	1287	"Y192"
0	0	0	21	1	4	"Mlk3"	"Q16584"	2110	31040	200	3147	3236	704	21	3287	3287	3358	991	29	2	1	0	1022505	-0.123	100000.000	100000.000	0.000	0.000	0.000	0.000	0.000	16.610	-140	-51	-140	-51	316	2384	100	1288	"T277"
0	0	0	21	2	4	"Mlk3"	"Q16584"	2610	31040	120	2878	2981	573	19	3055	3055	3082	423	13	5	3	0	357675	-0.239	100000.000	100000.000	0.000	0.000	0.000	0.000	0.000	16.610	-177	-74	-177	-74	120	820	100	1289	"T277"
0	0	0	21	3	4	"Mlk3"	"Q16584"	3110	31030	200	3056	3505	3095	88	3105	3105	3226	1267	39	4	2	0	1107436	0.220	100000.000	100000.000	0.000	0.000	0.000	0.000	0.000	16.610	-49	400	-49	400	316	2384	100	1290	"T277"
0	0	0	21	4	4	"NFAT2 "	"O95644"	3620	31020	80	3893	3966	855	21	3159	3159	3273	1545	47	1	1	0	206257	0.449	100000.000	100000.000	0.000	0.000	0.000	0.000	0.000	16.610	734	807	734	807	52	340	100	1291	"S245"
0	0	0	21	5	4	"NFAT2 "	"O95644"	4120	31020	100	3847	3831	382	9	3288	3288	3428	1263	36	1	0	0	306468	0.319	100000.000	100000.000	0.000	0.000	0.000	0.000	0.000	16.610	559	543	559	543	80	560	100	1292	"S245"
0	0	0	21	6	4	"NFAT2 "	"O95644"	4610	31030	100	3859	3874	429	11	3295	3295	3321	724	21	38	0	0	309926	0.764	100000.000	100000.000	0.000	0.000	0.000	0.000	0.000	16.610	564	579	564	579	80	560	100	1293	"S245"
0	0	0	21	7	4	"PI3-kinase p85 subunit beta"	"O00459"	5130	31020	100	4111	4295	1221	28	3400	3400	3521	2004	56	10	3	0	343622	0.386	100000.000	100000.000	0.000	0.000	0.000	0.000	0.000	16.610	711	895	711	895	80	560	100	1294	"Y605"
0	0	0	21	8	4	"PI3-kinase p85 subunit beta"	"O00459"	5620	31030	90	4017	4202	1436	34	3336	3336	3493	1487	42	1	1	0	218505	0.477	100000.000	100000.000	0.000	0.000	0.000	0.000	0.000	16.610	681	866	681	866	52	420	100	1295	"Y605"
0	0	0	21	9	4	"PI3-kinase p85 subunit beta"	"O00459"	6120	31030	80	3609	3924	2358	60	3039	3039	3116	771	24	21	1	0	204032	1.048	100000.000	100000.000	0.000	0.000	0.000	0.000	0.000	16.610	570	885	570	885	52	340	100	1296	"Y605"
0	0	0	21	1	5	"PDGFRb"	"P09619"	2120	31660	200	3388	3388	240	7	3321	3321	3384	869	25	0	0	0	1070589	0.005	100000.000	100000.000	0.000	0.000	0.000	0.000	0.000	16.610	67	67	67	67	316	2384	100	1297	"Y740"
0	0	0	21	2	5	"PDGFRb"	"P09619"	2620	31660	200	3138	3200	601	18	3105	3105	3144	712	22	1	1	0	1011195	0.079	100000.000	100000.000	0.000	0.000	0.000	0.000	0.000	16.610	33	95	33	95	316	2384	100	1298	"Y740"
0	0	0	21	3	5	"PDGFRb"	"P09619"	3120	31660	200	3104	3246	1414	43	3097	3097	3158	811	25	2	1	0	1025839	0.109	100000.000	100000.000	0.000	0.000	0.000	0.000	0.000	16.610	7	149	7	149	316	2384	100	1299	"Y740"
0	0	0	21	4	5	"Rack1"	"P63244"	3620	31660	170	3507	3693	1256	34	3164	3164	3348	2099	62	2	1	0	768202	0.164	100000.000	100000.000	0.000	0.000	0.000	0.000	0.000	16.610	343	529	343	529	208	1660	100	1300	"Y194"
0	0	0	21	5	5	"Rack1"	"P63244"	4120	31660	150	3654	3723	484	13	3253	3253	3332	1169	35	3	1	0	580735	0.334	100000.000	100000.000	0.000	0.000	0.000	0.000	0.000	16.610	401	470	401	470	156	1272	100	1301	"Y194"
0	0	0	21	6	5	"Rack1"	"P63244"	4620	31670	170	3577	3787	1846	48	3278	3278	3388	1403	41	2	1	0	787715	0.284	100000.000	100000.000	0.000	0.000	0.000	0.000	0.000	16.610	299	509	299	509	208	1660	100	1302	"Y194"
0	0	0	21	7	5	"SEK1 "	"P45985"	5110	31660	200	3179	3193	390	12	3363	3363	3439	1230	35	0	0	0	1009095	-0.200	100000.000	100000.000	0.000	0.000	0.000	0.000	0.000	16.610	-184	-170	-184	-170	316	2384	100	1303	"T261"
0	0	0	21	8	5	"SEK1 "	"P45985"	5610	31660	200	3281	3495	1522	43	3408	3408	3572	1822	51	2	2	0	1104497	-0.042	100000.000	100000.000	0.000	0.000	0.000	0.000	0.000	16.610	-127	87	-127	87	316	2384	100	1304	"T261"
0	0	0	21	9	5	"SEK1 "	"P45985"	6110	31660	200	3271	3288	404	12	3406	3406	3484	1057	30	0	0	0	1039135	-0.185	100000.000	100000.000	0.000	0.000	0.000	0.000	0.000	16.610	-135	-118	-135	-118	316	2384	100	1305	"T261"
0	0	0	21	1	6	"Smad3 "	"P84022"	2120	32300	100	3808	3830	580	15	3269	3269	3318	499	15	53	8	0	306399	1.026	100000.000	100000.000	0.000	0.000	0.000	0.000	0.000	16.610	539	561	539	561	80	560	100	1306	"S423"
0	0	0	21	2	6	"Smad3 "	"P84022"	2620	32320	80	3467	3630	1009	27	3095	3095	3176	726	22	9	1	0	188780	0.625	100000.000	100000.000	0.000	0.000	0.000	0.000	0.000	16.610	372	535	372	535	52	340	100	1307	"S423"
0	0	0	21	3	6	"Smad3 "	"P84022"	3120	32310	100	3518	3630	1365	37	3112	3112	3228	1305	40	2	2	0	290396	0.308	100000.000	100000.000	0.000	0.000	0.000	0.000	0.000	16.610	406	518	406	518	80	560	100	1308	"S423"
0	0	0	21	4	6	"TBK1 "	"Q9UHD2"	3620	32300	90	6474	6634	986	14	3209	3209	3289	1044	31	100	100	0	344943	3.204	100000.000	100000.000	0.000	0.000	0.000	0.000	0.000	16.610	3265	3425	3265	3425	52	420	100	1309	"S172"
0	0	0	21	5	6	"TBK1 "	"Q9UHD2"	4110	32310	130	6401	6170	1454	23	3267	3267	3531	2457	69	76	3	0	740343	1.074	100000.000	100000.000	0.000	0.000	0.000	0.000	0.000	16.610	3134	2903	3134	2903	120	940	100	1310	"S172"
0	0	0	21	6	6	"TBK1 "	"Q9UHD2"	4620	32320	130	6347	6232	1120	17	3292	3292	3556	2677	75	72	0	0	747812	1.000	100000.000	100000.000	0.000	0.000	0.000	0.000	0.000	16.610	3055	2940	3055	2940	120	940	100	1311	"S172"
0	0	0	21	7	6	"TrKA"	"P04629"	5120	32300	130	5769	5675	2349	41	3337	3337	3445	1438	41	73	30	0	681029	1.551	100000.000	100000.000	0.000	0.000	0.000	0.000	0.000	16.610	2432	2338	2432	2338	120	940	100	1312	"Y496"
0	0	0	21	8	6	"TrKA"	"P04629"	5610	32320	120	6111	5654	1132	20	3374	3374	3638	2910	79	29	0	0	678480	0.693	100000.000	100000.000	0.000	0.000	0.000	0.000	0.000	16.610	2737	2280	2737	2280	120	820	100	1313	"Y496"
0	0	0	21	9	6	"TrKA"	"P04629"	6120	32320	140	5970	5732	3093	53	3417	3417	3571	1604	44	67	8	0	894179	1.347	100000.000	100000.000	0.000	0.000	0.000	0.000	0.000	16.610	2553	2315	2553	2315	156	1140	100	1314	"Y496"
-75	0	0	21	1	7	"empty"	"empty"	2110	32930	200	3280	3320	690	20	3187	3187	3213	533	16	2	1	0	1049115	0.201	100000.000	100000.000	0.000	0.000	0.000	0.000	0.000	16.610	93	133	93	133	316	2384	100	1315	"empty"
-75	0	0	21	2	7	"empty"	"empty"	2610	32930	200	3138	3127	241	7	3058	3058	3093	553	17	0	0	0	988182	0.061	100000.000	100000.000	0.000	0.000	0.000	0.000	0.000	16.610	80	69	80	69	316	2384	100	1316	"empty"
-75	0	0	21	3	7	"empty"	"empty"	3110	32930	200	3052	3099	501	16	3069	3069	3153	1194	37	0	0	0	979304	-0.045	100000.000	100000.000	0.000	0.000	0.000	0.000	0.000	16.610	-17	30	-17	30	316	2384	100	1317	"empty"
-75	0	0	21	4	7	"empty"	"empty"	3610	32930	200	3202	3280	864	26	3160	3160	3217	660	20	2	1	0	1036618	0.095	100000.000	100000.000	0.000	0.000	0.000	0.000	0.000	16.610	42	120	42	120	316	2384	100	1318	"empty"
-75	0	0	21	5	7	"empty"	"empty"	4110	32930	200	3287	3646	3193	87	3261	3261	3454	2019	58	2	1	0	1152082	0.095	100000.000	100000.000	0.000	0.000	0.000	0.000	0.000	16.610	26	385	26	385	316	2384	100	1319	"empty"
-75	0	0	21	6	7	"empty"	"empty"	4610	32930	200	3247	3308	902	27	3280	3280	3398	1623	47	1	1	0	1045336	-0.055	100000.000	100000.000	0.000	0.000	0.000	0.000	0.000	16.610	-33	28	-33	28	316	2384	100	1320	"empty"
-75	0	0	21	7	7	"empty"	"empty"	5110	32930	200	3250	3273	1088	33	3315	3315	3406	1494	43	0	0	0	1034246	-0.089	100000.000	100000.000	0.000	0.000	0.000	0.000	0.000	16.610	-65	-42	-65	-42	316	2384	100	1321	"empty"
-75	0	0	21	8	7	"empty"	"empty"	5610	32930	200	3321	3710	2627	70	3382	3382	3493	1508	43	3	2	0	1172369	0.144	100000.000	100000.000	0.000	0.000	0.000	0.000	0.000	16.610	-61	328	-61	328	316	2384	100	1322	"empty"
-75	0	0	21	9	7	"empty"	"empty"	6110	32930	200	3331	3607	2204	61	3390	3390	3517	1366	38	3	3	0	1139771	0.066	100000.000	100000.000	0.000	0.000	0.000	0.000	0.000	16.610	-59	217	-59	217	316	2384	100	1323	"empty"
0	0	0	22	1	1	"PLCG2"	"P16885"	6640	29090	110	3942	4028	1261	31	3365	3365	3489	1469	42	3	1	0	322203	0.367	100000.000	100000.000	0.000	0.000	0.000	0.000	0.000	16.610	577	663	577	663	80	656	100	1324	"Y753"
0	0	0	22	2	1	"PLCG2"	"P16885"	7150	29090	110	3838	4129	1988	48	3274	3274	3336	1387	41	6	5	0	330295	0.572	100000.000	100000.000	0.000	0.000	0.000	0.000	0.000	16.610	564	855	564	855	80	656	100	1325	"Y753"
0	0	0	22	3	1	"PLCG2"	"P16885"	7640	29100	120	3736	4019	2091	52	3273	3273	3291	799	24	27	5	0	482234	0.911	100000.000	100000.000	0.000	0.000	0.000	0.000	0.000	16.610	463	746	463	746	120	820	100	1326	"Y753"
0	0	0	22	4	1	"pyk2"	"Q14289"	8160	29110	140	7899	8047	952	11	3154	3154	3223	719	22	100	100	0	1255371	6.709	100000.000	100000.000	0.000	0.000	0.000	0.000	0.000	16.610	4745	4893	4745	4893	156	1140	100	1327	"Y402"
0	0	0	22	5	1	"pyk2"	"Q14289"	8660	29120	160	7587	7413	2390	32	3081	3081	3159	581	18	90	89	0	1541901	7.322	100000.000	100000.000	0.000	0.000	0.000	0.000	0.000	16.610	4506	4332	4506	4332	208	1512	100	1328	"Y402"
0	0	0	22	6	1	"pyk2"	"Q14289"	9160	29120	160	7816	7672	2377	30	3069	3069	3230	2160	66	89	74	0	1595860	2.056	100000.000	100000.000	0.000	0.000	0.000	0.000	0.000	16.610	4747	4603	4747	4603	208	1512	100	1329	"Y402"
0	0	0	22	7	1	"STAM2"	"Q92783"	9660	29110	180	4389	4381	643	14	3115	3115	3475	3861	111	0	0	0	1121471	0.235	100000.000	100000.000	0.000	0.000	0.000	0.000	0.000	16.610	1274	1266	1274	1266	256	1924	100	1330	"Y371"
0	0	0	22	8	1	"STAM2"	"Q92783"	10150	29110	160	4392	4457	1281	28	3166	3166	3239	661	20	92	33	0	927081	1.843	100000.000	100000.000	0.000	0.000	0.000	0.000	0.000	16.610	1226	1291	1226	1291	208	1512	100	1331	"Y371"
0	0	0	22	9	1	"STAM2"	"Q92783"	10660	29120	160	4426	4537	697	15	3224	3224	3295	1150	34	55	4	0	943713	1.080	100000.000	100000.000	0.000	0.000	0.000	0.000	0.000	16.610	1202	1313	1202	1313	208	1512	100	1332	"Y371"
0	0	0	22	1	2	"STAT3 "	"P40763"	6650	29740	120	4831	5011	1559	31	3358	3358	3475	1492	42	46	5	0	601275	1.029	100000.000	100000.000	0.000	0.000	0.000	0.000	0.000	16.610	1473	1653	1473	1653	120	820	100	1333	"Y705"
0	0	0	22	2	2	"STAT3 "	"P40763"	7150	29740	120	4744	4722	482	10	3285	3285	3435	1835	53	18	0	0	566654	0.701	100000.000	100000.000	0.000	0.000	0.000	0.000	0.000	16.610	1459	1437	1459	1437	120	820	100	1334	"Y705"
0	0	0	22	3	2	"STAT3 "	"P40763"	7650	29740	120	4627	4735	1283	27	3255	3255	3286	1045	31	73	5	0	568163	1.387	100000.000	100000.000	0.000	0.000	0.000	0.000	0.000	16.610	1372	1480	1372	1480	120	820	100	1335	"Y705"
0	0	0	22	4	2	"STMN1"	"P16949"	8150	29740	200	3043	3061	472	15	3140	3140	3423	3515	102	0	0	0	967275	-0.103	100000.000	100000.000	0.000	0.000	0.000	0.000	0.000	16.610	-97	-79	-97	-79	316	2384	100	1336	"S15"
0	0	0	22	5	2	"STMN1"	"P16949"	8650	29740	200	3031	3482	4988	143	3067	3067	3152	915	29	2	1	0	1100429	0.361	100000.000	100000.000	0.000	0.000	0.000	0.000	0.000	16.610	-36	415	-36	415	316	2384	100	1337	"S15"
0	0	0	22	6	2	"STMN1"	"P16949"	9150	29740	200	2981	3094	1056	34	3037	3037	3075	551	17	3	1	0	977803	0.034	100000.000	100000.000	0.000	0.000	0.000	0.000	0.000	16.610	-56	57	-56	57	316	2384	100	1338	"S15"
0	0	0	22	7	2	"4E-BP1 "	"Q13541"	9650	29740	200	3034	3095	614	19	3100	3100	3145	441	14	3	1	0	978033	-0.113	100000.000	100000.000	0.000	0.000	0.000	0.000	0.000	16.610	-66	-5	-66	-5	316	2384	100	1339	"S64"
0	0	0	22	8	2	"4E-BP1 "	"Q13541"	10150	29740	200	3096	3173	525	16	3170	3170	3213	552	17	2	1	0	1002778	-0.072	100000.000	100000.000	0.000	0.000	0.000	0.000	0.000	16.610	-74	3	-74	3	316	2384	100	1340	"S64"
0	0	0	22	9	2	"4E-BP1 "	"Q13541"	10650	29740	200	3206	3217	293	9	3255	3255	3319	783	23	0	0	0	1016656	-0.130	100000.000	100000.000	0.000	0.000	0.000	0.000	0.000	16.610	-49	-38	-49	-38	316	2384	100	1341	"S64"
0	0	0	22	1	3	"Tgfbr2"	"P37173"	6640	30360	200	2743	2982	1629	54	3352	3352	3459	1452	41	0	0	0	942208	-0.329	100000.000	100000.000	0.000	0.000	0.000	0.000	0.000	16.610	-609	-370	-609	-370	316	2384	100	1342	"Y336"
0	0	0	22	2	3	"Tgfbr2"	"P37173"	7140	30360	200	2769	2966	1420	47	3288	3288	3336	895	26	2	1	0	937128	-0.413	100000.000	100000.000	0.000	0.000	0.000	0.000	0.000	16.610	-519	-322	-519	-322	316	2384	100	1343	"Y336"
0	0	0	22	3	3	"Tgfbr2"	"P37173"	7640	30360	200	2729	2880	1249	43	3238	3238	3332	1553	46	1	0	0	909999	-0.291	100000.000	100000.000	0.000	0.000	0.000	0.000	0.000	16.610	-509	-358	-509	-358	316	2384	100	1344	"Y336"
0	0	0	22	4	3	"Bid "	"P55957"	8140	30360	200	3234	3579	1917	53	3150	3150	3250	1518	46	3	2	0	1130962	0.217	100000.000	100000.000	0.000	0.000	0.000	0.000	0.000	16.610	84	429	84	429	316	2384	100	1345	"T54"
0	0	0	22	5	3	"Bid "	"P55957"	8640	30360	200	3142	3424	1436	41	3069	3069	3145	726	23	14	3	0	1082012	0.384	100000.000	100000.000	0.000	0.000	0.000	0.000	0.000	16.610	73	355	73	355	316	2384	100	1346	"T54"
0	0	0	22	6	3	"Bid "	"P55957"	9140	30360	200	3080	3285	679	20	3051	3051	3108	596	19	19	7	0	1038146	0.297	100000.000	100000.000	0.000	0.000	0.000	0.000	0.000	16.610	29	234	29	234	316	2384	100	1347	"T54"
0	0	0	22	7	3	"caveolin-1"	"Q03135"	9640	30360	200	3097	3127	534	17	3087	3087	3150	685	21	1	1	0	988189	-0.034	100000.000	100000.000	0.000	0.000	0.000	0.000	0.000	16.610	10	40	10	40	316	2384	100	1348	"Y6"
0	0	0	22	8	3	"caveolin-1"	"Q03135"	10140	30360	200	3191	3237	664	20	3177	3177	3205	464	14	3	1	0	1022943	0.069	100000.000	100000.000	0.000	0.000	0.000	0.000	0.000	16.610	14	60	14	60	316	2384	100	1349	"Y6"
0	0	0	22	9	3	"caveolin-1"	"Q03135"	10640	30360	200	3221	3263	495	15	3288	3288	3347	861	25	1	1	0	1031221	-0.098	100000.000	100000.000	0.000	0.000	0.000	0.000	0.000	16.610	-67	-25	-67	-25	316	2384	100	1350	"Y6"
0	0	0	22	1	4	"CDK2"	"P24941"	6640	31000	200	3528	3642	801	21	3305	3305	3380	1149	33	3	0	0	1150769	0.228	100000.000	100000.000	0.000	0.000	0.000	0.000	0.000	16.610	223	337	223	337	316	2384	100	1351	"Y14"
0	0	0	22	2	4	"CDK2"	"P24941"	7140	31000	200	3449	3645	1535	42	3264	3264	3353	1316	39	3	1	0	1151858	0.222	100000.000	100000.000	0.000	0.000	0.000	0.000	0.000	16.610	185	381	185	381	316	2384	100	1352	"Y14"
0	0	0	22	3	4	"CDK2"	"P24941"	7640	31000	200	3399	3380	415	12	3192	3192	3226	580	17	14	1	0	1068113	0.266	100000.000	100000.000	0.000	0.000	0.000	0.000	0.000	16.610	207	188	207	188	316	2384	100	1353	"Y14"
0	0	0	22	4	4	"Fos "	"P01100"	8140	31000	200	3117	3243	1375	42	3099	3099	3174	916	28	1	1	0	1024851	0.075	100000.000	100000.000	0.000	0.000	0.000	0.000	0.000	16.610	18	144	18	144	316	2384	100	1354	"S362"
0	0	0	22	5	4	"Fos "	"P01100"	8640	31000	200	3018	3120	781	25	3046	3046	3119	830	26	2	1	0	985875	0.001	100000.000	100000.000	0.000	0.000	0.000	0.000	0.000	16.610	-28	74	-28	74	316	2384	100	1355	"S362"
0	0	0	22	6	4	"Fos "	"P01100"	9140	31000	200	2993	3043	535	17	3041	3041	3078	631	20	1	0	0	961631	-0.055	100000.000	100000.000	0.000	0.000	0.000	0.000	0.000	16.610	-48	2	-48	2	316	2384	100	1356	"S362"
0	0	0	22	7	4	"Grb2"	"P62993"	9640	31000	200	3076	3373	1015	30	3069	3069	3188	1814	56	4	0	0	1065745	0.102	100000.000	100000.000	0.000	0.000	0.000	0.000	0.000	16.610	7	304	7	304	316	2384	100	1357	"Y37"
0	0	0	22	8	4	"Grb2"	"P62993"	10140	31000	200	3260	3514	938	26	3147	3147	3194	542	16	19	17	0	1110467	0.590	100000.000	100000.000	0.000	0.000	0.000	0.000	0.000	16.610	113	367	113	367	316	2384	100	1358	"Y37"
0	0	0	22	9	4	"Grb2"	"P62993"	10640	31000	200	3418	3622	879	24	3280	3280	3336	1063	31	15	1	0	1144537	0.269	100000.000	100000.000	0.000	0.000	0.000	0.000	0.000	16.610	138	342	138	342	316	2384	100	1359	"Y37"
0	0	0	22	1	5	"IL4R "	"P24394"	6640	31660	180	4546	4605	1183	25	3358	3358	3438	1208	35	46	2	0	1178973	0.966	100000.000	100000.000	0.000	0.000	0.000	0.000	0.000	16.610	1188	1247	1188	1247	256	1924	100	1360	"Y713"
0	0	0	22	2	5	"IL4R "	"P24394"	7140	31670	170	4476	4468	357	7	3283	3283	3327	820	24	82	9	0	929346	1.391	100000.000	100000.000	0.000	0.000	0.000	0.000	0.000	16.610	1193	1185	1193	1185	208	1660	100	1361	"Y713"
0	0	0	22	3	5	"IL4R "	"P24394"	7640	31660	170	4459	4473	936	20	3183	3183	3225	834	25	75	13	0	930410	1.496	100000.000	100000.000	0.000	0.000	0.000	0.000	0.000	16.610	1276	1290	1276	1290	208	1660	100	1362	"Y713"
0	0	0	22	4	5	"IRAK4"	"P51617"	8140	31660	200	5198	4981	2560	51	3092	3092	3201	1335	41	65	22	0	1573929	1.333	100000.000	100000.000	0.000	0.000	0.000	0.000	0.000	16.610	2106	1889	2106	1889	316	2384	100	1363	"T208"
0	0	0	22	5	5	"IRAK4"	"P51617"	8640	31660	200	5081	4903	2734	55	3022	3022	3082	905	29	62	57	0	1549434	2.012	100000.000	100000.000	0.000	0.000	0.000	0.000	0.000	16.610	2059	1881	2059	1881	316	2384	100	1364	"T208"
0	0	0	22	6	5	"IRAK4"	"P51617"	9140	31660	200	5037	4701	2812	59	2991	2991	3021	359	11	61	59	0	1485665	4.680	100000.000	100000.000	0.000	0.000	0.000	0.000	0.000	16.610	2046	1710	2046	1710	316	2384	100	1365	"T208"
0	0	0	22	7	5	"LDLRAP1"	"Q5SW96"	9640	31660	200	3015	3042	512	16	3080	3080	3123	516	16	1	0	0	961123	-0.157	100000.000	100000.000	0.000	0.000	0.000	0.000	0.000	16.610	-65	-38	-65	-38	316	2384	100	1366	"S186"
0	0	0	22	8	5	"LDLRAP1"	"Q5SW96"	10140	31660	200	3100	3213	750	23	3185	3185	3230	478	14	5	4	0	1015459	-0.036	100000.000	100000.000	0.000	0.000	0.000	0.000	0.000	16.610	-85	28	-85	28	316	2384	100	1367	"S186"
0	0	0	22	9	5	"LDLRAP1"	"Q5SW96"	10640	31660	200	3181	3207	491	15	3259	3259	3297	694	21	0	0	0	1013507	-0.130	100000.000	100000.000	0.000	0.000	0.000	0.000	0.000	16.610	-78	-52	-78	-52	316	2384	100	1368	"S186"
0	0	0	22	1	6	"MAPK14"	"Q16539"	6640	32290	200	3435	3593	1021	28	3372	3372	3471	1403	40	2	1	0	1135524	0.087	100000.000	100000.000	0.000	0.000	0.000	0.000	0.000	16.610	63	221	63	221	316	2384	100	1369	"T179"
0	0	0	22	2	6	"MAPK14"	"Q16539"	7140	32290	200	3377	3487	1021	29	3261	3261	3370	1265	37	2	1	0	1101833	0.092	100000.000	100000.000	0.000	0.000	0.000	0.000	0.000	16.610	116	226	116	226	316	2384	100	1370	"T179"
0	0	0	22	3	6	"MAPK14"	"Q16539"	7640	32290	200	3287	3326	577	17	3194	3194	3277	1244	37	0	0	0	1051162	0.039	100000.000	100000.000	0.000	0.000	0.000	0.000	0.000	16.610	93	132	93	132	316	2384	100	1371	"T179"
0	0	0	22	4	6	"Met "	"P08581"	8140	32290	200	3249	3340	582	17	3121	3121	3362	3029	90	0	0	0	1055406	-0.007	100000.000	100000.000	0.000	0.000	0.000	0.000	0.000	16.610	128	219	128	219	316	2384	100	1372	"Y1003"
0	0	0	22	5	6	"Met "	"P08581"	8640	32290	200	3086	3187	418	13	3016	3016	3139	1403	44	0	0	0	1007099	0.034	100000.000	100000.000	0.000	0.000	0.000	0.000	0.000	16.610	70	171	70	171	316	2384	100	1373	"Y1003"
0	0	0	22	6	6	"Met "	"P08581"	9140	32290	200	3089	3363	1533	45	3017	3017	3080	735	23	14	3	0	1062664	0.385	100000.000	100000.000	0.000	0.000	0.000	0.000	0.000	16.610	72	346	72	346	316	2384	100	1374	"Y1003"
0	0	0	22	7	6	"p53 "	"P04637"	9640	32290	200	3208	3408	1005	29	3112	3112	3171	588	18	21	3	0	1076819	0.403	100000.000	100000.000	0.000	0.000	0.000	0.000	0.000	16.610	96	296	96	296	316	2384	100	1375	"S15"
0	0	0	22	8	6	"p53 "	"P04637"	10140	32290	200	3377	3556	817	22	3216	3216	3333	1889	56	1	0	0	1123827	0.118	100000.000	100000.000	0.000	0.000	0.000	0.000	0.000	16.610	161	340	161	340	316	2384	100	1376	"S15"
0	0	0	22	9	6	"p53 "	"P04637"	10640	32290	200	3387	3488	495	14	3238	3238	3268	495	15	21	11	0	1102297	0.444	100000.000	100000.000	0.000	0.000	0.000	0.000	0.000	16.610	149	250	149	250	316	2384	100	1377	"S15"
-75	0	0	22	1	7	"empty"	"empty"	6640	32930	200	3304	3306	220	6	3327	3327	3409	1111	32	0	0	0	1044700	-0.093	100000.000	100000.000	0.000	0.000	0.000	0.000	0.000	16.610	-23	-21	-23	-21	316	2384	100	1378	"empty"
-75	0	0	22	2	7	"empty"	"empty"	7140	32930	200	3228	3424	1768	51	3244	3244	3335	1268	38	2	1	0	1082029	0.070	100000.000	100000.000	0.000	0.000	0.000	0.000	0.000	16.610	-16	180	-16	180	316	2384	100	1379	"empty"
-75	0	0	22	3	7	"empty"	"empty"	7640	32930	200	3243	3307	696	21	3206	3206	3450	2777	80	1	0	0	1044882	-0.051	100000.000	100000.000	0.000	0.000	0.000	0.000	0.000	16.610	37	101	37	101	316	2384	100	1380	"empty"
-75	0	0	22	4	7	"empty"	"empty"	8140	32930	200	3124	3149	590	18	3035	3035	3133	963	30	1	0	0	995127	0.017	100000.000	100000.000	0.000	0.000	0.000	0.000	0.000	16.610	89	114	89	114	316	2384	100	1381	"empty"
-75	0	0	22	5	7	"empty"	"empty"	8640	32930	200	2996	3072	597	19	3027	3027	3242	2804	86	1	0	0	970730	-0.061	100000.000	100000.000	0.000	0.000	0.000	0.000	0.000	16.610	-31	45	-31	45	316	2384	100	1382	"empty"
-75	0	0	22	6	7	"empty"	"empty"	9140	32930	200	3049	3083	359	11	3028	3028	3233	2797	86	0	0	0	974227	-0.054	100000.000	100000.000	0.000	0.000	0.000	0.000	0.000	16.610	21	55	21	55	316	2384	100	1383	"empty"
0	0	0	22	7	7	"GLQAWPGEAIPQFLG_100"	"GLQAWPGEAIPQFLG_100"	9640	32930	200	3131	3271	1836	56	3104	3104	3169	820	25	1	1	0	1033703	0.124	100000.000	100000.000	0.000	0.000	0.000	0.000	0.000	16.610	27	167	27	167	316	2384	100	1384	"GLQAWPGEAIPQFLG_100"
0	0	0	22	8	7	"GLQAWPGEAIPQFLG_100"	"GLQAWPGEAIPQFLG_100"	10140	32930	200	3439	3482	450	12	3335	3335	3383	626	18	5	0	0	1100241	0.158	100000.000	100000.000	0.000	0.000	0.000	0.000	0.000	16.610	104	147	104	147	316	2384	100	1385	"GLQAWPGEAIPQFLG_100"
0	0	0	22	9	7	"GLQAWPGEAIPQFLG_100"	"GLQAWPGEAIPQFLG_100"	10640	32930	200	3340	3338	376	11	3293	3293	3320	453	13	5	0	0	1054852	0.040	100000.000	100000.000	0.000	0.000	0.000	0.000	0.000	16.610	47	45	47	45	316	2384	100	1386	"GLQAWPGEAIPQFLG_100"
0	0	0	23	1	1	"JAK2"	"O60674"	11190	29120	70	4632	4606	276	5	3270	3270	3313	430	12	100	96	0	147397	3.007	100000.000	100000.000	0.000	0.000	0.000	0.000	0.000	16.610	1362	1336	1362	1336	32	236	100	1387	"Y813"
0	0	0	23	2	1	"JAK2"	"O60674"	11680	29120	200	3406	3562	548	15	3383	3383	3430	586	17	13	9	0	1125632	0.225	100000.000	100000.000	0.000	0.000	0.000	0.000	0.000	16.610	23	179	23	179	316	2384	100	1388	"Y813"
0	0	0	23	3	1	"JAK2"	"O60674"	12180	29130	70	4887	4855	774	15	3357	3357	3502	980	27	87	12	0	155358	1.381	100000.000	100000.000	0.000	0.000	0.000	0.000	0.000	16.610	1530	1498	1530	1498	32	236	100	1389	"Y813"
0	0	0	23	4	1	"Jun "	"P05412"	12680	29120	200	2704	2752	338	12	3368	3368	3380	321	9	0	0	0	869635	-1.956	100000.000	100000.000	0.000	0.000	0.000	0.000	0.000	16.610	-664	-616	-664	-616	316	2384	100	1390	"S73"
0	0	0	23	5	1	"Jun "	"P05412"	13180	29120	200	2770	2847	1113	39	3413	3413	3448	599	17	0	0	0	899619	-1.003	100000.000	100000.000	0.000	0.000	0.000	0.000	0.000	16.610	-643	-566	-643	-566	316	2384	100	1391	"S73"
0	0	0	23	6	1	"Jun "	"P05412"	13690	29120	200	2768	2799	313	11	3398	3398	3408	289	8	0	0	0	884326	-2.107	100000.000	100000.000	0.000	0.000	0.000	0.000	0.000	16.610	-630	-599	-630	-599	316	2384	100	1392	"S73"
0	0	0	23	7	1	"Kit "	"P10721"	14190	29110	130	5289	5121	583	11	3379	3379	3379	219	6	95	93	0	614554	7.954	100000.000	100000.000	0.000	0.000	0.000	0.000	0.000	16.610	1910	1742	1910	1742	120	940	100	1393	"Y936"
0	0	0	23	8	1	"Kit "	"P10721"	14690	29130	130	5316	5241	876	16	3407	3407	3424	401	11	92	88	0	628906	4.531	100000.000	100000.000	0.000	0.000	0.000	0.000	0.000	16.610	1909	1834	1909	1834	120	940	100	1394	"Y936"
0	0	0	23	9	1	"Kit "	"P10721"	15200	29140	130	5417	5473	575	10	3361	3361	3360	249	7	100	98	0	656805	8.486	100000.000	100000.000	0.000	0.000	0.000	0.000	0.000	16.610	2056	2112	2056	2112	120	940	100	1395	"Y936"
0	0	0	23	1	2	"Mnk1"	"Q9BUB5"	11190	29760	80	3980	3976	458	11	3479	3479	3518	599	17	36	1	0	206753	0.765	100000.000	100000.000	0.000	0.000	0.000	0.000	0.000	16.610	501	497	501	497	52	340	100	1396	"T250"
0	0	0	23	2	2	"Mnk1"	"Q9BUB5"	11680	29760	200	3544	3587	315	8	3459	3459	3564	1996	56	0	0	0	1133345	0.012	100000.000	100000.000	0.000	0.000	0.000	0.000	0.000	16.610	85	128	85	128	316	2384	100	1397	"T250"
0	0	0	23	3	2	"Mnk1"	"Q9BUB5"	12180	29760	70	4183	4217	491	11	3356	3356	3392	581	17	81	9	0	134959	1.420	100000.000	100000.000	0.000	0.000	0.000	0.000	0.000	16.610	827	861	827	861	32	236	100	1398	"T250"
0	0	0	23	4	2	"NFAT3"	"Q14934"	12690	29760	80	7050	6844	1499	21	3509	3509	3533	326	9	96	92	0	355868	10.156	100000.000	100000.000	0.000	0.000	0.000	0.000	0.000	16.610	3541	3335	3541	3335	52	340	100	1399	"S676"
0	0	0	23	5	2	"NFAT3"	"Q14934"	13180	29770	90	7291	6771	1684	24	3396	3396	3412	284	8	92	88	0	352095	11.827	100000.000	100000.000	0.000	0.000	0.000	0.000	0.000	16.610	3895	3375	3895	3375	52	420	100	1400	"S676"
0	0	0	23	6	2	"NFAT3"	"Q14934"	13690	29760	80	7791	7361	1742	23	3417	3417	3417	269	7	98	92	0	382790	14.662	100000.000	100000.000	0.000	0.000	0.000	0.000	0.000	16.610	4374	3944	4374	3944	52	340	100	1401	"S676"
0	0	0	23	7	2	"PIK3R1 "	"P27986"	14190	29760	120	3883	3915	484	12	3381	3381	3386	214	6	85	59	0	469802	2.472	100000.000	100000.000	0.000	0.000	0.000	0.000	0.000	16.610	502	534	502	534	120	820	100	1402	"Y528"
0	0	0	23	8	2	"PIK3R1 "	"P27986"	14690	29760	120	3826	3824	232	6	3330	3330	3336	204	6	91	62	0	458834	2.392	100000.000	100000.000	0.000	0.000	0.000	0.000	0.000	16.610	496	494	496	494	120	820	100	1403	"Y528"
0	0	0	23	9	2	"PIK3R1 "	"P27986"	15200	29780	130	3822	3804	238	6	3295	3295	3283	194	5	89	70	0	456524	2.686	100000.000	100000.000	0.000	0.000	0.000	0.000	0.000	16.610	527	509	527	509	120	940	100	1404	"Y528"
0	0	0	23	1	3	"p67phox"	"P19878"	11180	30390	200	3524	3602	611	16	3549	3549	3615	820	22	2	1	0	1138077	-0.016	100000.000	100000.000	0.000	0.000	0.000	0.000	0.000	16.610	-25	53	-25	53	316	2384	100	1405	"S208"
0	0	0	23	2	3	"p67phox"	"P19878"	11680	30390	200	3319	3371	417	12	3475	3475	3509	433	12	2	1	0	1065330	-0.319	100000.000	100000.000	0.000	0.000	0.000	0.000	0.000	16.610	-156	-104	-156	-104	316	2384	100	1406	"S208"
0	0	0	23	3	3	"p67phox"	"P19878"	12180	30390	200	3350	3393	327	9	3394	3394	3446	699	20	1	0	0	1072278	-0.076	100000.000	100000.000	0.000	0.000	0.000	0.000	0.000	16.610	-44	-1	-44	-1	316	2384	100	1407	"S208"
0	0	0	23	4	3	"PDK1"	"O15530"	12690	30390	80	3822	3884	386	9	3359	3359	3412	690	20	23	5	0	201972	0.684	100000.000	100000.000	0.000	0.000	0.000	0.000	0.000	16.610	463	525	463	525	52	340	100	1408	"S241"
0	0	0	23	5	3	"PDK1"	"O15530"	13180	30410	80	3721	3652	315	8	3455	3455	3449	454	13	21	0	0	189901	0.447	100000.000	100000.000	0.000	0.000	0.000	0.000	0.000	16.610	266	197	266	197	52	340	100	1409	"S241"
0	0	0	23	6	3	"PDK1"	"O15530"	13680	30400	200	3499	3480	257	7	3407	3407	3424	361	10	12	0	0	1099741	0.155	100000.000	100000.000	0.000	0.000	0.000	0.000	0.000	16.610	92	73	92	73	316	2384	100	1410	"S241"
0	0	0	23	7	3	"Ripk1"	"Q13546"	14180	30400	200	3446	3489	480	13	3404	3404	3402	193	5	24	3	0	1102455	0.451	100000.000	100000.000	0.000	0.000	0.000	0.000	0.000	16.610	42	85	42	85	316	2384	100	1411	"Y384"
0	0	0	23	8	3	"Ripk1"	"Q13546"	14680	30400	200	3412	3425	190	5	3362	3362	3373	190	5	17	2	0	1082224	0.274	100000.000	100000.000	0.000	0.000	0.000	0.000	0.000	16.610	50	63	50	63	316	2384	100	1412	"Y384"
0	0	0	23	9	3	"Ripk1"	"Q13546"	15180	30400	200	3342	3431	1382	40	3302	3302	3327	463	13	1	0	0	1084056	0.225	100000.000	100000.000	0.000	0.000	0.000	0.000	0.000	16.610	40	129	40	129	316	2384	100	1413	"Y384"
0	0	0	23	1	4	"Shc1"	"P29353"	11170	31040	200	3412	3475	729	20	3380	3380	3776	4166	110	0	0	0	1098118	-0.072	100000.000	100000.000	0.000	0.000	0.000	0.000	0.000	16.610	32	95	32	95	316	2384	100	1414	"S36"
0	0	0	23	2	4	"Shc1"	"P29353"	11680	31050	90	3850	3866	388	10	3406	3406	3420	308	9	59	36	0	201039	1.448	100000.000	100000.000	0.000	0.000	0.000	0.000	0.000	16.610	444	460	444	460	52	420	100	1415	"S36"
0	0	0	23	3	4	"Shc1"	"P29353"	12170	31040	200	3380	3418	270	7	3381	3381	3421	633	18	4	0	0	1080229	-0.005	100000.000	100000.000	0.000	0.000	0.000	0.000	0.000	16.610	-1	37	-1	37	316	2384	100	1416	"S36"
0	0	0	23	4	4	"SMAD3"	"Q15796"	12670	31040	70	3667	3871	663	17	3345	3345	3414	617	18	31	15	0	123868	0.741	100000.000	100000.000	0.000	0.000	0.000	0.000	0.000	16.610	322	526	322	526	32	236	100	1417	"S204"
0	0	0	23	5	4	"SMAD3"	"Q15796"	13170	31040	200	3433	3454	408	11	3364	3364	3379	435	12	7	0	0	1091577	0.172	100000.000	100000.000	0.000	0.000	0.000	0.000	0.000	16.610	69	90	69	90	316	2384	100	1418	"S204"
0	0	0	23	6	4	"SMAD3"	"Q15796"	13670	31040	200	3418	3445	291	8	3408	3408	3440	975	28	0	0	0	1088760	0.005	100000.000	100000.000	0.000	0.000	0.000	0.000	0.000	16.610	10	37	10	37	316	2384	100	1419	"S204"
0	0	0	23	7	4	"TAK1 "	"O43318"	14170	31040	200	3400	3414	200	5	3414	3414	3430	295	8	6	1	0	1078700	-0.054	100000.000	0.000	0.000	0.000	0.000	0.000	0.000	16.610	-14	0	-14	0	316	2384	100	1420	"S192"
0	0	0	23	8	4	"TAK1 "	"O43318"	14670	31040	200	3288	3307	190	5	3333	3333	3339	216	6	7	1	0	1045140	-0.148	100000.000	100000.000	0.000	0.000	0.000	0.000	0.000	16.610	-45	-26	-45	-26	316	2384	100	1421	"S192"
0	0	0	23	9	4	"TAK1 "	"O43318"	15170	31040	200	3247	3271	173	5	3265	3265	3266	243	7	8	0	0	1033791	0.021	100000.000	100000.000	0.000	0.000	0.000	0.000	0.000	16.610	-18	6	-18	6	316	2384	100	1422	"S192"
0	0	0	23	1	5	"ACC1"	"Q13085 "	11190	31690	80	3792	3990	986	24	3331	3331	3414	719	21	32	5	0	207488	0.801	100000.000	100000.000	0.000	0.000	0.000	0.000	0.000	16.610	461	659	461	659	52	340	100	1423	"S29"
0	0	0	23	2	5	"ACC1"	"Q13085 "	11680	31690	70	4027	3948	282	7	3443	3443	3450	206	5	84	68	0	126350	2.417	100000.000	100000.000	0.000	0.000	0.000	0.000	0.000	16.610	584	505	584	505	32	236	100	1424	"S29"
0	0	0	23	3	5	"ACC1"	"Q13085 "	12170	31690	200	3362	3419	302	8	3331	3331	3372	469	13	12	0	0	1080266	0.100	100000.000	100000.000	0.000	0.000	0.000	0.000	0.000	16.610	31	88	31	88	316	2384	100	1425	"S29"
0	0	0	23	4	5	"AR"	"P10275"	12670	31690	110	5534	5559	589	10	3338	3338	3346	263	7	100	98	0	444748	8.414	100000.000	100000.000	0.000	0.000	0.000	0.000	0.000	16.610	2196	2221	2196	2221	80	656	100	1426	"Y363"
0	0	0	23	5	5	"AR"	"P10275"	13180	31690	130	5570	5441	1006	18	3333	3333	3341	388	11	89	87	0	652916	5.412	100000.000	100000.000	0.000	0.000	0.000	0.000	0.000	16.610	2237	2108	2237	2108	120	940	100	1427	"Y363"
0	0	0	23	6	5	"AR"	"P10275"	13690	31690	130	5609	5437	666	12	3391	3391	3400	272	8	95	93	0	652413	7.489	100000.000	100000.000	0.000	0.000	0.000	0.000	0.000	16.610	2218	2046	2218	2046	120	940	100	1428	"Y363"
0	0	0	23	7	5	"process-control__"	"GGSGGSGDYKDDDDK"	14170	31670	130	3474	3527	281	7	3390	3390	3400	212	6	33	18	0	423198	0.599	100000.000	100000.000	0.000	0.000	0.000	0.000	0.000	16.610	84	137	84	137	120	940	100	1429	"process-control__"
0	0	0	23	8	5	"process-control__"	"GGSGGSGDYKDDDDK"	14680	31700	70	3770	3799	383	10	3353	3353	3374	296	8	65	37	0	121573	1.436	100000.000	100000.000	0.000	0.000	0.000	0.000	0.000	16.610	417	446	417	446	32	236	100	1430	"process-control__"
0	0	0	23	9	5	"process-control__"	"GGSGGSGDYKDDDDK"	15190	31720	70	3616	3592	219	6	3276	3276	3267	175	5	75	46	0	114934	1.857	100000.000	100000.000	0.000	0.000	0.000	0.000	0.000	16.610	340	316	340	316	32	236	100	1431	"process-control__"
0	0	0	23	1	6	"Ck2-B"	"Q5SRQ6"	11170	32330	200	3300	3303	368	11	3310	3310	3357	528	15	1	0	0	1043732	-0.102	100000.000	100000.000	0.000	0.000	0.000	0.000	0.000	16.610	-10	-7	-10	-7	316	2384	100	1432	"S228"
0	0	0	23	2	6	"Ck2-B"	"Q5SRQ6"	11670	32330	200	3452	3473	273	7	3390	3390	3458	846	24	1	0	0	1097378	0.018	100000.000	100000.000	0.000	0.000	0.000	0.000	0.000	16.610	62	83	62	83	316	2384	100	1433	"S228"
0	0	0	23	3	6	"Ck2-B"	"Q5SRQ6"	12170	32330	200	3281	3361	591	17	3293	3293	3340	570	17	2	2	0	1062060	0.037	100000.000	100000.000	0.000	0.000	0.000	0.000	0.000	16.610	-12	68	-12	68	316	2384	100	1434	"S228"
0	0	0	23	4	6	"CTNNB1"	"P35222"	12680	32340	150	3712	3683	297	8	3267	3267	3277	372	11	58	14	0	574545	1.091	100000.000	100000.000	0.000	0.000	0.000	0.000	0.000	16.610	445	416	445	416	156	1272	100	1435	"S33"
0	0	0	23	5	6	"CTNNB1"	"P35222"	13180	32340	110	3744	3819	790	20	3273	3273	3296	308	9	73	37	0	305529	1.698	100000.000	100000.000	0.000	0.000	0.000	0.000	0.000	16.610	471	546	471	546	80	656	100	1436	"S33"
0	0	0	23	6	6	"CTNNB1"	"P35222"	13670	32330	100	3800	3793	258	6	3369	3369	3367	241	7	78	37	0	303437	1.768	100000.000	100000.000	0.000	0.000	0.000	0.000	0.000	16.610	431	424	431	424	80	560	100	1437	"S33"
0	0	0	23	7	6	"EGFR"	"P00533"	14170	32330	200	3388	3386	206	6	3399	3399	3406	217	6	14	0	0	1070077	-0.092	100000.000	100000.000	0.000	0.000	0.000	0.000	0.000	16.610	-11	-13	-11	-13	316	2384	100	1438	"Y869"
0	0	0	23	8	6	"EGFR"	"P00533"	14670	32330	200	3325	3325	173	5	3349	3349	3351	220	6	6	0	0	1050545	-0.118	100000.000	100000.000	0.000	0.000	0.000	0.000	0.000	16.610	-24	-24	-24	-24	316	2384	100	1439	"Y869"
0	0	0	23	9	6	"EGFR"	"P00533"	15170	32330	200	3287	3412	2223	65	3300	3300	3313	309	9	4	0	0	1078253	0.320	100000.000	100000.000	0.000	0.000	0.000	0.000	0.000	16.610	-13	112	-13	112	316	2384	100	1440	"Y869"
-75	0	0	23	1	7	"empty"	"empty"	11170	32960	200	3395	3415	335	9	3410	3410	3436	565	16	1	0	0	1079248	-0.037	100000.000	100000.000	0.000	0.000	0.000	0.000	0.000	16.610	-15	5	-15	5	316	2384	100	1441	"empty"
-75	0	0	23	2	7	"empty"	"empty"	11670	32960	200	3314	3330	241	7	3368	3368	3406	503	14	1	0	0	1052325	-0.151	100000.000	100000.000	0.000	0.000	0.000	0.000	0.000	16.610	-54	-38	-54	-38	316	2384	100	1442	"empty"
-75	0	0	23	3	7	"empty"	"empty"	12170	32960	200	3248	3280	355	10	3307	3307	3359	653	19	1	0	0	1036350	-0.121	100000.000	100000.000	0.000	0.000	0.000	0.000	0.000	16.610	-59	-27	-59	-27	316	2384	100	1443	"empty"
-75	0	0	23	4	7	"empty"	"empty"	12670	32960	200	3267	3361	975	29	3304	3304	3327	312	9	3	1	0	1062126	0.109	100000.000	100000.000	0.000	0.000	0.000	0.000	0.000	16.610	-37	57	-37	57	316	2384	100	1444	"empty"
-75	0	0	23	5	7	"empty"	"empty"	13170	32960	200	3304	3325	496	14	3330	3330	3419	1553	45	0	0	0	1050657	-0.061	100000.000	100000.000	0.000	0.000	0.000	0.000	0.000	16.610	-26	-5	-26	-5	316	2384	100	1445	"empty"
-75	0	0	23	6	7	"empty"	"empty"	13670	32960	200	3381	3370	211	6	3374	3374	3406	405	11	0	0	0	1064941	-0.089	100000.000	100000.000	0.000	0.000	0.000	0.000	0.000	16.610	7	-4	7	-4	316	2384	100	1446	"empty"
0	0	0	23	7	7	"GLQAWPG-pS-AIPQFLG_GLQAWPGEAIPQFLG_80vs20"	"GLQAWPG-pS-AIPQFLG_GLQAWPGEAIPQFLG_80vs20"	14180	32960	70	9486	9134	1262	13	3424	3424	3510	1001	28	96	96	0	292286	5.618	100000.000	100000.000	0.000	0.000	0.000	0.000	0.000	16.610	6062	5710	6062	5710	32	236	100	1447	"GLQAWPG-pS-AIPQFLG_GLQAWPGEAIPQFLG_80vs20"
0	0	0	23	8	7	"GLQAWPG-pS-AIPQFLG_GLQAWPGEAIPQFLG_80vs20"	"GLQAWPG-pS-AIPQFLG_GLQAWPGEAIPQFLG_80vs20"	14670	32980	80	9029	7862	2508	31	3394	3394	3392	182	5	96	86	0	408809	24.560	100000.000	100000.000	0.000	0.000	0.000	0.000	0.000	16.610	5635	4468	5635	4468	52	340	100	1448	"GLQAWPG-pS-AIPQFLG_GLQAWPGEAIPQFLG_80vs20"
0	0	0	23	9	7	"GLQAWPG-pS-AIPQFLG_GLQAWPGEAIPQFLG_80vs20"	"GLQAWPG-pS-AIPQFLG_GLQAWPGEAIPQFLG_80vs20"	15180	32980	80	9175	8326	2125	25	3354	3354	3354	171	5	100	96	0	432975	29.076	100000.000	100000.000	0.000	0.000	0.000	0.000	0.000	16.610	5821	4972	5821	4972	52	340	100	1449	"GLQAWPG-pS-AIPQFLG_GLQAWPGEAIPQFLG_80vs20"
0	0	0	24	1	1	"Bim"	"O43521"	15700	29080	200	3394	3465	327	9	3318	3318	3334	358	10	16	8	0	1094950	0.366	100000.000	100000.000	0.000	0.000	0.000	0.000	0.000	16.610	76	147	76	147	316	2384	100	1450	"S69"
0	0	0	24	2	1	"Bim"	"O43521"	16200	29080	200	3263	3287	263	8	3219	3219	3227	289	8	14	6	0	1038747	0.208	100000.000	100000.000	0.000	0.000	0.000	0.000	0.000	16.610	44	68	44	68	316	2384	100	1451	"S69"
0	0	0	24	3	1	"Bim"	"O43521"	16700	29080	200	3353	3412	319	9	3381	3381	3391	282	8	10	8	0	1078113	0.074	100000.000	100000.000	0.000	0.000	0.000	0.000	0.000	16.610	-28	31	-28	31	316	2384	100	1452	"S69"
0	0	0	24	4	1	"caspase-8"	"Q14790 "	17200	29080	200	3507	3528	238	6	3444	3444	3443	166	4	26	10	0	1114943	0.512	100000.000	100000.000	0.000	0.000	0.000	0.000	0.000	16.610	63	84	63	84	316	2384	100	1453	"Y448"
0	0	0	24	5	1	"caspase-8"	"Q14790 "	17700	29080	200	3507	3521	293	8	3416	3416	3429	480	13	7	1	0	1112711	0.192	100000.000	100000.000	0.000	0.000	0.000	0.000	0.000	16.610	91	105	91	105	316	2384	100	1454	"Y448"
0	0	0	24	6	1	"caspase-8"	"Q14790 "	18200	29080	200	3273	3300	226	6	3267	3267	3265	222	6	17	6	0	1042729	0.158	100000.000	100000.000	0.000	0.000	0.000	0.000	0.000	16.610	6	33	6	33	316	2384	100	1455	"Y448"
0	0	0	24	7	1	"Cdc2"	"P06493"	18700	29080	200	3295	3331	248	7	3204	3204	3222	718	22	1	0	0	1052701	0.152	100000.000	100000.000	0.000	0.000	0.000	0.000	0.000	16.610	91	127	91	127	316	2384	100	1456	"T161"
0	0	0	24	8	1	"Cdc2"	"P06493"	19200	29080	200	3198	3255	295	9	3153	3153	3164	234	7	29	11	0	1028675	0.389	100000.000	100000.000	0.000	0.000	0.000	0.000	0.000	16.610	45	102	45	102	316	2384	100	1457	"T161"
0	0	0	24	9	1	"Cdc2"	"P06493"	19700	29080	200	3146	3229	320	9	3122	3122	3220	1824	56	0	0	0	1020249	0.005	100000.000	100000.000	0.000	0.000	0.000	0.000	0.000	16.610	24	107	24	107	316	2384	100	1458	"T161"
0	0	0	24	1	2	"FGFR1 "	"P11362"	15700	29720	200	3274	3281	223	6	3285	3285	3301	361	10	2	0	0	1036944	-0.055	100000.000	100000.000	0.000	0.000	0.000	0.000	0.000	16.610	-11	-4	-11	-4	316	2384	100	1459	"Y653"
0	0	0	24	2	2	"FGFR1 "	"P11362"	16200	29720	200	3242	3229	230	7	3218	3218	3219	269	8	9	0	0	1020487	0.037	100000.000	100000.000	0.000	0.000	0.000	0.000	0.000	16.610	24	11	24	11	316	2384	100	1460	"Y653"
0	0	0	24	3	2	"FGFR1 "	"P11362"	16700	29720	200	3339	3341	207	6	3354	3354	3371	650	19	0	0	0	1055641	-0.046	100000.000	100000.000	0.000	0.000	0.000	0.000	0.000	16.610	-15	-13	-15	-13	316	2384	100	1461	"Y653"
0	0	0	24	4	2	"GIT2"	"Q14161"	17200	29720	200	3374	3427	256	7	3377	3377	3520	2545	72	0	0	0	1082795	-0.037	100000.000	100000.000	0.000	0.000	0.000	0.000	0.000	16.610	-3	50	-3	50	316	2384	100	1462	"Y492"
0	0	0	24	5	2	"GIT2"	"Q14161"	17700	29720	200	3287	3351	250	7	3341	3341	3360	417	12	7	0	0	1058820	-0.022	100000.000	100000.000	0.000	0.000	0.000	0.000	0.000	16.610	-54	10	-54	10	316	2384	100	1463	"Y492"
0	0	0	24	6	2	"GIT2"	"Q14161"	18200	29720	200	3389	3435	248	7	3334	3334	3334	271	8	19	5	0	1085303	0.373	100000.000	100000.000	0.000	0.000	0.000	0.000	0.000	16.610	55	101	55	101	316	2384	100	1464	"Y492"
0	0	0	24	7	2	"Grb2"	"P62993"	18700	29720	200	3122	3202	747	23	3178	3178	3202	453	14	1	0	0	1011711	0.000	100000.000	100000.000	0.000	0.000	0.000	0.000	0.000	16.610	-56	24	-56	24	316	2384	100	1465	"Y7"
0	0	0	24	8	2	"Grb2"	"P62993"	19200	29720	200	3138	3137	174	5	3159	3159	3161	179	5	10	1	0	991225	-0.134	100000.000	100000.000	0.000	0.000	0.000	0.000	0.000	16.610	-21	-22	-21	-22	316	2384	100	1466	"Y7"
0	0	0	24	9	2	"Grb2"	"P62993"	19700	29720	200	3089	3096	155	5	3127	3127	3144	294	9	2	0	0	978228	-0.163	100000.000	100000.000	0.000	0.000	0.000	0.000	0.000	16.610	-38	-31	-38	-31	316	2384	100	1467	"Y7"
0	0	0	24	1	3	"IKK-gamma "	"Q9Y6K9"	15700	30360	200	3297	3306	255	7	3331	3331	3344	259	7	8	0	0	1044576	-0.147	100000.000	100000.000	0.000	0.000	0.000	0.000	0.000	16.610	-34	-25	-34	-25	316	2384	100	1468	"S43"
0	0	0	24	2	3	"IKK-gamma "	"Q9Y6K9"	16200	30360	200	3174	3149	293	9	3251	3251	3256	245	7	10	0	0	995021	-0.437	100000.000	100000.000	0.000	0.000	0.000	0.000	0.000	16.610	-77	-102	-77	-102	316	2384	100	1469	"S43"
0	0	0	24	3	3	"IKK-gamma "	"Q9Y6K9"	16700	30360	200	3424	3389	287	8	3427	3427	3428	198	5	15	2	0	1070955	-0.197	100000.000	100000.000	0.000	0.000	0.000	0.000	0.000	16.610	-3	-38	-3	-38	316	2384	100	1470	"S43"
0	0	0	24	4	3	"IRAK1"	"P51617"	17200	30360	200	3610	3647	425	11	3507	3507	3512	240	6	24	7	0	1152393	0.563	100000.000	100000.000	0.000	0.000	0.000	0.000	0.000	16.610	103	140	103	140	316	2384	100	1471	"T387"
0	0	0	24	5	3	"IRAK1"	"P51617"	17700	30360	200	3539	3572	231	6	3469	3469	3476	203	5	27	10	0	1128722	0.473	100000.000	100000.000	0.000	0.000	0.000	0.000	0.000	16.610	70	103	70	103	316	2384	100	1472	"T387"
0	0	0	24	6	3	"IRAK1"	"P51617"	18200	30360	200	3393	3456	486	14	3325	3325	3328	277	8	25	9	0	1092190	0.462	100000.000	100000.000	0.000	0.000	0.000	0.000	0.000	16.610	68	131	68	131	316	2384	100	1473	"T387"
0	0	0	24	7	3	"Lck"	"P06239"	18700	30360	200	3238	3247	351	10	3178	3178	3188	228	7	16	3	0	1025977	0.259	100000.000	100000.000	0.000	0.000	0.000	0.000	0.000	16.610	60	69	60	69	316	2384	100	1474	"Y394"
0	0	0	24	8	3	"Lck"	"P06239"	19200	30360	200	3206	3207	215	6	3176	3176	3197	583	18	1	0	0	1013508	0.017	100000.000	100000.000	0.000	0.000	0.000	0.000	0.000	16.610	30	31	30	31	316	2384	100	1475	"Y394"
0	0	0	24	9	3	"Lck"	"P06239"	19700	30360	200	3178	3191	179	5	3155	3155	3184	566	17	0	0	0	1008224	0.012	100000.000	100000.000	0.000	0.000	0.000	0.000	0.000	16.610	23	36	23	36	316	2384	100	1476	"Y394"
0	0	0	24	1	4	"CDK2"	"P24941"	15700	31000	200	3345	3452	354	10	3279	3279	3291	224	6	34	27	0	1090984	0.719	100000.000	100000.000	0.000	0.000	0.000	0.000	0.000	16.610	66	173	66	173	316	2384	100	1477	"T160"
0	0	0	24	2	4	"CDK2"	"P24941"	16200	31000	200	3264	3390	511	15	3214	3214	3218	353	10	25	5	0	1071365	0.487	100000.000	100000.000	0.000	0.000	0.000	0.000	0.000	16.610	50	176	50	176	316	2384	100	1478	"T160"
0	0	0	24	3	4	"CDK2"	"P24941"	16700	31000	200	3431	3550	369	10	3327	3327	3335	217	6	37	24	0	1121891	0.991	100000.000	100000.000	0.000	0.000	0.000	0.000	0.000	16.610	104	223	104	223	316	2384	100	1479	"T160"
0	0	0	24	4	4	"MDM2"	"Q00987"	17200	31000	200	3399	3427	312	9	3506	3506	3503	210	5	6	1	0	1082942	-0.362	100000.000	100000.000	0.000	0.000	0.000	0.000	0.000	16.610	-107	-79	-107	-79	316	2384	100	1480	"S186/8"
0	0	0	24	5	4	"MDM2"	"Q00987"	17700	31000	200	3461	3494	470	13	3515	3515	3514	200	5	12	1	0	1104120	-0.100	100000.000	100000.000	0.000	0.000	0.000	0.000	0.000	16.610	-54	-21	-54	-21	316	2384	100	1481	"S186/8"
0	0	0	24	6	4	"MDM2"	"Q00987"	18200	31000	200	3200	3204	178	5	3251	3251	3264	258	7	4	0	0	1012514	-0.233	100000.000	100000.000	0.000	0.000	0.000	0.000	0.000	16.610	-51	-47	-51	-47	316	2384	100	1482	"S186/8"
0	0	0	24	7	4	"NFkB-p65 "	"Q04206"	18700	31000	200	3264	3477	610	17	3189	3189	3197	208	6	30	18	0	1098597	1.346	100000.000	100000.000	0.000	0.000	0.000	0.000	0.000	16.610	75	288	75	288	316	2384	100	1483	"S536"
0	0	0	24	8	4	"NFkB-p65 "	"Q04206"	19200	31000	200	3211	3471	697	20	3182	3182	3192	211	6	24	17	0	1096888	1.322	100000.000	100000.000	0.000	0.000	0.000	0.000	0.000	16.610	29	289	29	289	316	2384	100	1484	"S536"
0	0	0	24	9	4	"NFkB-p65 "	"Q04206"	19700	31000	200	3204	3551	1654	46	3162	3162	3211	865	26	15	13	0	1121979	0.393	100000.000	100000.000	0.000	0.000	0.000	0.000	0.000	16.610	42	389	42	389	316	2384	100	1485	"S536"
0	0	0	24	1	5	"PLCG2"	"P16885"	15700	31640	200	3329	3401	323	9	3325	3325	3337	282	8	19	7	0	1074790	0.227	100000.000	100000.000	0.000	0.000	0.000	0.000	0.000	16.610	4	76	4	76	316	2384	100	1486	"Y759"
0	0	0	24	2	5	"PLCG2"	"P16885"	16200	31640	200	3215	3291	305	9	3237	3237	3236	255	7	20	12	0	1040058	0.216	100000.000	100000.000	0.000	0.000	0.000	0.000	0.000	16.610	-22	54	-22	54	316	2384	100	1487	"Y759"
0	0	0	24	3	5	"PLCG2"	"P16885"	16700	31640	200	3398	4033	4842	120	3333	3333	3339	208	6	31	20	0	1274297	3.337	100000.000	100000.000	0.000	0.000	0.000	0.000	0.000	16.610	65	700	65	700	316	2384	100	1488	"Y759"
0	0	0	24	4	5	"pyk2"	"Q14289"	17200	31640	200	3536	3550	238	6	3463	3463	3469	182	5	27	9	0	1121889	0.445	100000.000	100000.000	0.000	0.000	0.000	0.000	0.000	16.610	73	87	73	87	316	2384	100	1489	"S213"
0	0	0	24	5	5	"pyk2"	"Q14289"	17700	31640	200	3434	3452	201	5	3398	3398	3409	277	8	13	1	0	1090821	0.155	100000.000	100000.000	0.000	0.000	0.000	0.000	0.000	16.610	36	54	36	54	316	2384	100	1490	"S213"
0	0	0	24	6	5	"pyk2"	"Q14289"	18200	31640	200	3265	3281	248	7	3237	3237	3233	181	5	23	8	0	1036834	0.265	100000.000	100000.000	0.000	0.000	0.000	0.000	0.000	16.610	28	44	28	44	316	2384	100	1491	"S213"
0	0	0	24	7	5	"SOC3"	"O14543"	18700	31640	200	3201	3213	184	5	3231	3231	3240	259	7	6	1	0	1015260	-0.104	100000.000	100000.000	0.000	0.000	0.000	0.000	0.000	16.610	-30	-18	-30	-18	316	2384	100	1492	"Y221"
0	0	0	24	8	5	"SOC3"	"O14543"	19200	31640	200	3165	3165	195	6	3189	3189	3194	238	7	7	1	0	1000207	-0.122	100000.000	100000.000	0.000	0.000	0.000	0.000	0.000	16.610	-24	-24	-24	-24	316	2384	100	1493	"Y221"
0	0	0	24	9	5	"SOC3"	"O14543"	19700	31640	200	3166	3184	335	10	3159	3159	3169	321	10	3	0	0	1006095	0.047	100000.000	100000.000	0.000	0.000	0.000	0.000	0.000	16.610	7	25	7	25	316	2384	100	1494	"Y221"
0	0	0	24	1	6	"STAT4"	"Q14765"	15700	32290	200	3377	3382	196	5	3342	3342	3366	688	20	0	0	0	1068560	0.023	100000.000	100000.000	0.000	0.000	0.000	0.000	0.000	16.610	35	40	35	40	316	2384	100	1495	"Y693"
0	0	0	24	2	6	"STAT4"	"Q14765"	16200	32290	200	3221	3229	289	8	3255	3255	3284	1004	30	0	0	0	1020297	-0.055	100000.000	100000.000	0.000	0.000	0.000	0.000	0.000	16.610	-34	-26	-34	-26	316	2384	100	1496	"Y693"
0	0	0	24	3	6	"STAT4"	"Q14765"	16700	32290	200	3506	3515	215	6	3389	3389	3403	388	11	5	1	0	1110874	0.289	100000.000	100000.000	0.000	0.000	0.000	0.000	0.000	16.610	117	126	117	126	316	2384	100	1497	"Y693"
0	0	0	24	4	6	"STMN1"	"P16949"	17200	32290	200	3351	3384	389	11	3443	3443	3463	440	12	3	0	0	1069398	-0.180	100000.000	100000.000	0.000	0.000	0.000	0.000	0.000	16.610	-92	-59	-92	-59	316	2384	100	1498	"S24"
0	0	0	24	5	6	"STMN1"	"P16949"	17700	32290	200	3287	3340	968	28	3385	3385	3424	860	25	0	0	0	1055406	-0.098	100000.000	100000.000	0.000	0.000	0.000	0.000	0.000	16.610	-98	-45	-98	-45	316	2384	100	1499	"S24"
0	0	0	24	6	6	"STMN1"	"P16949"	18200	32290	200	3183	3377	2197	65	3247	3247	3302	1447	43	1	0	0	1067225	0.052	100000.000	100000.000	0.000	0.000	0.000	0.000	0.000	16.610	-64	130	-64	130	316	2384	100	1500	"S24"
0	0	0	24	7	6	"GIT2"	"Q14161"	18700	32290	200	3226	3255	318	9	3199	3199	3298	1811	54	0	0	0	1028700	-0.024	100000.000	100000.000	0.000	0.000	0.000	0.000	0.000	16.610	27	56	27	56	316	2384	100	1501	"Y592"
0	0	0	24	8	6	"GIT2"	"Q14161"	19200	32290	200	3242	3417	1268	37	3195	3195	3227	641	19	5	1	0	1079737	0.296	100000.000	100000.000	0.000	0.000	0.000	0.000	0.000	16.610	47	222	47	222	316	2384	100	1502	"Y592"
0	0	0	24	9	6	"GIT2"	"Q14161"	19700	32290	200	3165	3187	196	6	3177	3177	3209	778	24	0	0	0	1007054	-0.028	100000.000	100000.000	0.000	0.000	0.000	0.000	0.000	16.610	-12	10	-12	10	316	2384	100	1503	"Y592"
-75	0	0	24	1	7	"empty"	"empty"	15700	32930	200	3305	3321	299	9	3315	3315	3320	256	7	6	1	0	1049332	0.004	100000.000	100000.000	0.000	0.000	0.000	0.000	0.000	16.610	-10	6	-10	6	316	2384	100	1504	"empty"
-75	0	0	24	2	7	"empty"	"empty"	16200	32930	200	3137	3147	217	6	3239	3239	3241	293	9	3	0	0	994361	-0.321	100000.000	100000.000	0.000	0.000	0.000	0.000	0.000	16.610	-102	-92	-102	-92	316	2384	100	1505	"empty"
-75	0	0	24	3	7	"empty"	"empty"	16700	32930	200	3336	3346	182	5	3317	3317	3319	179	5	17	2	0	1057443	0.151	100000.000	100000.000	0.000	0.000	0.000	0.000	0.000	16.610	19	29	19	29	316	2384	100	1506	"empty"
-75	0	0	24	4	7	"empty"	"empty"	17200	32930	200	3691	3815	1248	32	3559	3559	3664	2237	61	1	0	0	1205583	0.068	100000.000	100000.000	0.000	0.000	0.000	0.000	0.000	16.610	132	256	132	256	316	2384	100	1507	"empty"
-75	0	0	24	5	7	"empty"	"empty"	17700	32930	200	3623	3641	242	6	3582	3582	3608	688	19	0	0	0	1150501	0.048	100000.000	100000.000	0.000	0.000	0.000	0.000	0.000	16.610	41	59	41	59	316	2384	100	1508	"empty"
-75	0	0	24	6	7	"empty"	"empty"	18200	32930	200	3338	3338	225	6	3323	3323	3366	592	17	0	0	0	1054681	-0.047	100000.000	100000.000	0.000	0.000	0.000	0.000	0.000	16.610	15	15	15	15	316	2384	100	1509	"empty"
0	0	0	24	7	7	"Control-Spot"	"Mouse_IgG"	18700	32930	200	3394	3713	704	18	3322	3322	3537	2018	57	0	0	0	1173213	0.087	100000.000	100000.000	0.000	0.000	0.000	0.000	0.000	16.610	72	391	72	391	316	2384	100	1510	"Control-Spot"
0	0	0	24	8	7	"Control-Spot"	"Mouse_IgG"	19200	32930	200	3263	3537	653	18	3282	3282	3790	4638	122	0	0	0	1117655	-0.055	100000.000	100000.000	0.000	0.000	0.000	0.000	0.000	16.610	-19	255	-19	255	316	2384	100	1511	"Control-Spot"
0	0	0	24	9	7	"Control-Spot"	"Mouse_IgG"	19700	32930	200	3265	3675	886	24	3175	3175	3283	674	20	27	25	0	1161417	0.582	100000.000	100000.000	0.000	0.000	0.000	0.000	0.000	16.610	90	500	90	500	316	2384	100	1512	"Control-Spot"
0	0	0	25	1	1	"AMPK1"	"Q13131"	2090	33510	200	3352	3556	673	18	3214	3214	3268	887	27	22	4	0	1123594	0.325	100000.000	100000.000	0.000	0.000	0.000	0.000	0.000	16.610	138	342	138	342	316	2384	100	1513	"T174/5"
0	0	0	25	2	1	"AMPK1"	"Q13131"	2590	33510	200	3081	3394	772	22	3100	3100	3191	1152	36	18	0	0	1072527	0.176	100000.000	100000.000	0.000	0.000	0.000	0.000	0.000	16.610	-19	294	-19	294	316	2384	100	1514	"T174/5"
0	0	0	25	3	1	"AMPK1"	"Q13131"	3090	33510	200	3107	3570	1775	49	3083	3083	3186	1387	43	17	1	0	1128175	0.277	100000.000	100000.000	0.000	0.000	0.000	0.000	0.000	16.610	24	487	24	487	316	2384	100	1515	"T174/5"
0	0	0	25	4	1	"aura"	"O14965"	3590	33510	200	3431	3624	2141	59	3177	3177	3263	1106	33	3	1	0	1145054	0.326	100000.000	100000.000	0.000	0.000	0.000	0.000	0.000	16.610	254	447	254	447	316	2384	100	1516	"T287"
0	0	0	25	5	1	"aura"	"O14965"	4090	33510	200	3561	3711	1313	35	3265	3265	3415	1540	45	2	1	0	1172704	0.192	100000.000	100000.000	0.000	0.000	0.000	0.000	0.000	16.610	296	446	296	446	316	2384	100	1517	"T287"
0	0	0	25	6	1	"aura"	"O14965"	4590	33510	200	3533	3571	443	12	3299	3299	3427	1748	51	0	0	0	1128292	0.082	100000.000	100000.000	0.000	0.000	0.000	0.000	0.000	16.610	234	272	234	272	316	2384	100	1518	"T287"
0	0	0	25	7	1	"CFTR"	"P13569"	5090	33510	200	3428	3526	1314	37	3315	3315	3363	1029	30	0	0	0	1114162	0.158	100000.000	100000.000	0.000	0.000	0.000	0.000	0.000	16.610	113	211	113	211	316	2384	100	1519	"S737"
0	0	0	25	8	1	"CFTR"	"P13569"	5590	33510	200	3470	3569	905	25	3352	3352	3395	753	22	3	0	0	1127778	0.231	100000.000	100000.000	0.000	0.000	0.000	0.000	0.000	16.610	118	217	118	217	316	2384	100	1520	"S737"
0	0	0	25	9	1	"CFTR"	"P13569"	6090	33510	200	3550	3614	412	11	3363	3363	3457	1171	33	1	0	0	1142025	0.134	100000.000	100000.000	0.000	0.000	0.000	0.000	0.000	16.610	187	251	187	251	316	2384	100	1521	"S737"
0	0	0	25	1	2	"CREB "	"P16220"	2090	34150	200	3369	4255	1550	36	3218	3218	3267	709	21	32	31	0	1344554	1.394	100000.000	100000.000	0.000	0.000	0.000	0.000	0.000	16.610	151	1037	151	1037	316	2384	100	1522	"S133"
0	0	0	25	2	2	"CREB "	"P16220"	2590	34150	200	3292	4505	1773	39	3122	3122	3407	3338	97	27	0	0	1423478	0.329	100000.000	100000.000	0.000	0.000	0.000	0.000	0.000	16.610	170	1383	170	1383	316	2384	100	1523	"S133"
0	0	0	25	3	2	"CREB "	"P16220"	3090	34150	200	3205	4455	1904	42	3105	3105	3221	1564	48	35	32	0	1407873	0.789	100000.000	100000.000	0.000	0.000	0.000	0.000	0.000	16.610	100	1350	100	1350	316	2384	100	1524	"S133"
0	0	0	25	4	2	"blank-control__"	"AA"	3590	34150	200	3209	3350	916	27	3175	3175	3221	715	22	7	1	0	1058659	0.180	100000.000	100000.000	0.000	0.000	0.000	0.000	0.000	16.610	34	175	34	175	316	2384	100	1525	"blank-control__"
0	0	0	25	5	2	"blank-control__"	"AA"	4090	34150	200	3386	3538	1566	44	3278	3278	3361	1575	46	1	1	0	1117922	0.112	100000.000	100000.000	0.000	0.000	0.000	0.000	0.000	16.610	108	260	108	260	316	2384	100	1526	"blank-control__"
0	0	0	25	6	2	"blank-control__"	"AA"	4590	34150	200	3399	3443	976	28	3296	3296	3359	1120	33	3	0	0	1087848	0.075	100000.000	100000.000	0.000	0.000	0.000	0.000	0.000	16.610	103	147	103	147	316	2384	100	1527	"blank-control__"
0	0	0	25	7	2	"IKK-alpha "	"O15111"	5090	34150	200	3592	3711	746	20	3321	3321	3423	1535	44	1	0	0	1172567	0.188	100000.000	100000.000	0.000	0.000	0.000	0.000	0.000	16.610	271	390	271	390	316	2384	100	1528	"S180"
0	0	0	25	8	2	"IKK-alpha "	"O15111"	5590	34150	200	3886	4001	1796	44	3368	3368	3465	1530	44	2	1	0	1264372	0.350	100000.000	100000.000	0.000	0.000	0.000	0.000	0.000	16.610	518	633	518	633	316	2384	100	1529	"S180"
0	0	0	25	9	2	"IKK-alpha "	"O15111"	6090	34150	200	3572	3890	2905	74	3356	3356	3434	967	28	3	2	0	1229151	0.472	100000.000	100000.000	0.000	0.000	0.000	0.000	0.000	16.610	216	534	216	534	316	2384	100	1530	"S180"
0	0	0	25	1	3	"JAK2"	"O60674"	2090	34790	200	3216	3360	572	17	3158	3158	3231	1290	39	0	0	0	1061822	0.100	100000.000	100000.000	0.000	0.000	0.000	0.000	0.000	16.610	58	202	58	202	316	2384	100	1531	"Y119"
0	0	0	25	2	3	"JAK2"	"O60674"	2590	34790	200	3282	3529	858	24	3086	3086	3149	907	28	18	2	0	1115317	0.419	100000.000	100000.000	0.000	0.000	0.000	0.000	0.000	16.610	196	443	196	443	316	2384	100	1532	"Y119"
0	0	0	25	3	3	"JAK2"	"O60674"	3090	34790	200	3208	3477	1124	32	3088	3088	3152	997	31	12	0	0	1098879	0.326	100000.000	100000.000	0.000	0.000	0.000	0.000	0.000	16.610	120	389	120	389	316	2384	100	1533	"Y119"
0	0	0	25	4	3	"K8"	"P05787"	3590	34790	200	3116	3150	553	17	3172	3172	3219	854	26	0	0	0	995399	-0.081	100000.000	100000.000	0.000	0.000	0.000	0.000	0.000	16.610	-56	-22	-56	-22	316	2384	100	1534	"Y267"
0	0	0	25	5	3	"K8"	"P05787"	4090	34790	200	3300	3695	3795	102	3282	3282	3487	2554	73	1	1	0	1167733	0.081	100000.000	100000.000	0.000	0.000	0.000	0.000	0.000	16.610	18	413	18	413	316	2384	100	1535	"Y267"
0	0	0	25	6	3	"K8"	"P05787"	4590	34790	200	3286	3344	873	26	3325	3325	3472	2182	62	0	0	0	1056823	-0.059	100000.000	100000.000	0.000	0.000	0.000	0.000	0.000	16.610	-39	19	-39	19	316	2384	100	1536	"Y267"
0	0	0	25	7	3	"blank-control__"	"AA"	5090	34790	200	3395	3436	851	24	3368	3368	3502	2065	58	1	0	0	1085900	-0.032	100000.000	100000.000	0.000	0.000	0.000	0.000	0.000	16.610	27	68	27	68	316	2384	100	1537	"blank-control__"
0	0	0	25	8	3	"blank-control__"	"AA"	5590	34790	200	3413	3446	428	12	3399	3399	3542	1492	42	1	0	0	1088941	-0.064	100000.000	100000.000	0.000	0.000	0.000	0.000	0.000	16.610	14	47	14	47	316	2384	100	1538	"blank-control__"
0	0	0	25	9	3	"blank-control__"	"AA"	6090	34790	200	3434	3482	528	15	3371	3371	3477	1443	41	1	0	0	1100284	0.003	100000.000	100000.000	0.000	0.000	0.000	0.000	0.000	16.610	63	111	63	111	316	2384	100	1539	"blank-control__"
0	0	0	25	1	4	"Mnk1"	"Q9BUB5"	2090	35430	200	3288	3578	764	21	3185	3185	3191	313	9	31	23	0	1130651	1.236	100000.000	100000.000	0.000	0.000	0.000	0.000	0.000	16.610	103	393	103	393	316	2384	100	1540	"T255"
0	0	0	25	2	4	"Mnk1"	"Q9BUB5"	2590	35430	200	3211	3510	763	21	3113	3113	3165	641	20	22	19	0	1109100	0.538	100000.000	100000.000	0.000	0.000	0.000	0.000	0.000	16.610	98	397	98	397	316	2384	100	1541	"T255"
0	0	0	25	3	4	"Mnk1"	"Q9BUB5"	3090	35430	200	3190	3622	1769	48	3113	3113	3138	462	14	23	21	0	1144654	1.048	100000.000	100000.000	0.000	0.000	0.000	0.000	0.000	16.610	77	509	77	509	316	2384	100	1542	"T255"
0	0	0	25	4	4	"NFkB-p100 "	"Q00653"	3590	35430	200	3238	3306	672	20	3189	3189	3268	1203	36	1	0	0	1044602	0.032	100000.000	100000.000	0.000	0.000	0.000	0.000	0.000	16.610	49	117	49	117	316	2384	100	1543	"S108"
0	0	0	25	5	4	"NFkB-p100 "	"Q00653"	4090	35430	200	3376	3454	558	16	3280	3280	3381	1533	45	1	0	0	1091330	0.048	100000.000	100000.000	0.000	0.000	0.000	0.000	0.000	16.610	96	174	96	174	316	2384	100	1544	"S108"
0	0	0	25	6	4	"NFkB-p100 "	"Q00653"	4590	35430	200	3427	3584	2100	58	3298	3298	3343	900	26	4	0	0	1132602	0.268	100000.000	100000.000	0.000	0.000	0.000	0.000	0.000	16.610	129	286	129	286	316	2384	100	1545	"S108"
0	0	0	25	7	4	"PIK3R1 "	"P27986"	5090	35430	200	3323	3592	3021	84	3340	3340	3383	935	27	3	2	0	1135196	0.224	100000.000	100000.000	0.000	0.000	0.000	0.000	0.000	16.610	-17	252	-17	252	316	2384	100	1546	"Y556"
0	0	0	25	8	4	"PIK3R1 "	"P27986"	5590	35430	200	3318	3314	305	9	3381	3381	3426	1028	30	0	0	0	1047164	-0.109	100000.000	100000.000	0.000	0.000	0.000	0.000	0.000	16.610	-63	-67	-63	-67	316	2384	100	1547	"Y556"
0	0	0	25	9	4	"PIK3R1 "	"P27986"	6090	35430	200	3307	3391	620	18	3358	3358	3492	1447	41	1	1	0	1071518	-0.070	100000.000	100000.000	0.000	0.000	0.000	0.000	0.000	16.610	-51	33	-51	33	316	2384	100	1548	"Y556"
0	0	0	25	1	5	"blank-control__"	"AA"	2110	36090	200	3141	3169	294	9	3136	3136	3342	3193	95	0	0	0	1001268	-0.054	100000.000	100000.000	0.000	0.000	0.000	0.000	0.000	16.610	5	33	5	33	316	2384	100	1549	"blank-control__"
0	0	0	25	2	5	"blank-control__"	"AA"	2610	36090	200	3150	3326	837	25	3114	3114	3178	772	24	5	4	0	1051028	0.192	100000.000	100000.000	0.000	0.000	0.000	0.000	0.000	16.610	36	212	36	212	316	2384	100	1550	"blank-control__"
0	0	0	25	3	5	"blank-control__"	"AA"	3110	36090	200	3113	3110	192	6	3154	3154	3231	1119	34	0	0	0	982651	-0.108	100000.000	100000.000	0.000	0.000	0.000	0.000	0.000	16.610	-41	-44	-41	-44	316	2384	100	1551	"blank-control__"
0	0	0	25	4	5	"Rack1"	"P63244"	3630	36080	70	3761	5048	7224	143	3198	3198	3201	228	7	84	62	0	161528	8.101	100000.000	100000.000	0.000	0.000	0.000	0.000	0.000	16.610	563	1850	563	1850	32	236	100	1552	"y52"
0	0	0	25	5	5	"Rack1"	"P63244"	4110	36100	110	3783	6514	11759	180	3300	3300	3407	1309	38	7	6	2	521099	2.374	100000.000	100000.000	0.000	0.000	0.000	0.000	0.000	16.610	483	3214	483	3214	80	656	100	1553	"y52"
0	0	0	25	6	5	"Rack1"	"P63244"	4620	36110	120	3542	3785	1413	37	3255	3255	3376	1828	54	4	1	0	454242	0.224	100000.000	100000.000	0.000	0.000	0.000	0.000	0.000	16.610	287	530	287	530	120	820	100	1554	"y52"
0	0	0	25	7	5	"Shc1"	"P29353"	5120	36090	80	4692	4417	758	17	3317	3317	3335	642	19	75	51	0	229680	1.685	100000.000	100000.000	0.000	0.000	0.000	0.000	0.000	16.610	1375	1100	1375	1100	52	340	100	1555	"Y349"
0	0	0	25	8	5	"Shc1"	"P29353"	5610	36090	80	4762	4609	522	11	3350	3350	3513	1496	42	36	0	0	239685	0.733	100000.000	100000.000	0.000	0.000	0.000	0.000	0.000	16.610	1412	1259	1412	1259	52	340	100	1556	"Y349"
0	0	0	25	9	5	"Shc1"	"P29353"	6110	36100	80	4601	4528	401	8	3362	3362	3404	354	10	92	86	0	235445	3.175	100000.000	100000.000	0.000	0.000	0.000	0.000	0.000	16.610	1239	1166	1239	1166	52	340	100	1557	"Y349"
0	0	0	25	1	6	"Smad6"	"O43541"	2080	36720	120	3253	3387	1139	33	3144	3144	3156	285	9	18	5	0	406411	0.811	100000.000	100000.000	0.000	0.000	0.000	0.000	0.000	16.610	109	243	109	243	120	820	100	1558	"S435"
0	0	0	25	2	6	"Smad6"	"O43541"	2580	36720	200	3146	3248	1296	39	3147	3147	3178	708	22	1	1	0	1026237	0.099	100000.000	100000.000	0.000	0.000	0.000	0.000	0.000	16.610	-1	101	-1	101	316	2384	100	1559	"S435"
0	0	0	25	3	6	"Smad6"	"O43541"	3080	36720	200	3198	3359	1995	59	3156	3156	3245	1334	41	0	0	0	1061366	0.085	100000.000	100000.000	0.000	0.000	0.000	0.000	0.000	16.610	42	203	42	203	316	2384	100	1560	"S435"
0	0	0	25	4	6	"TGFBR1"	"P36897"	3580	36720	200	3199	3413	2156	63	3234	3234	3316	1131	34	1	1	0	1078584	0.086	100000.000	100000.000	0.000	0.000	0.000	0.000	0.000	16.610	-35	179	-35	179	316	2384	100	1561	"T200"
0	0	0	25	5	6	"TGFBR1"	"P36897"	4080	36720	200	3252	3251	295	9	3310	3310	3424	1493	43	0	0	0	1027376	-0.116	100000.000	100000.000	0.000	0.000	0.000	0.000	0.000	16.610	-58	-59	-58	-59	316	2384	100	1562	"T200"
0	0	0	25	6	6	"TGFBR1"	"P36897"	4580	36720	200	3221	3241	577	17	3294	3294	3361	1022	30	0	0	0	1024206	-0.117	100000.000	100000.000	0.000	0.000	0.000	0.000	0.000	16.610	-73	-53	-73	-53	316	2384	100	1563	"T200"
0	0	0	25	7	6	"TrKA"	"P04629"	5100	36740	160	5223	5310	2266	42	3334	3334	3386	1185	34	51	49	0	1104456	1.624	100000.000	100000.000	0.000	0.000	0.000	0.000	0.000	16.610	1889	1976	1889	1976	208	1512	100	1564	"Y757"
0	0	0	25	8	6	"TrKA"	"P04629"	5590	36720	160	3846	6363	7552	118	3355	3355	3473	1434	41	49	47	0	1323484	2.015	100000.000	100000.000	0.000	0.000	0.000	0.000	0.000	16.610	491	3008	491	3008	208	1512	100	1565	"Y757"
0	0	0	25	9	6	"TrKA"	"P04629"	6100	36720	150	6597	5535	1715	30	3335	3335	3376	667	19	66	62	0	863462	3.237	100000.000	100000.000	0.000	0.000	0.000	0.000	0.000	16.610	3262	2200	3262	2200	156	1272	100	1566	"Y757"
-75	0	0	25	1	7	"empty"	"empty"	2090	37360	200	3198	3197	272	8	3174	3174	3194	403	12	4	1	0	1010261	0.007	100000.000	100000.000	0.000	0.000	0.000	0.000	0.000	16.610	24	23	24	23	316	2384	100	1567	"empty"
-75	0	0	25	2	7	"empty"	"empty"	2590	37360	200	3164	3176	214	6	3152	3152	3172	448	14	2	0	0	1003686	0.009	100000.000	100000.000	0.000	0.000	0.000	0.000	0.000	16.610	12	24	12	24	316	2384	100	1568	"empty"
-75	0	0	25	3	7	"empty"	"empty"	3090	37360	200	3150	3196	560	17	3167	3167	3254	1195	36	0	0	0	1009834	-0.049	100000.000	100000.000	0.000	0.000	0.000	0.000	0.000	16.610	-17	29	-17	29	316	2384	100	1569	"empty"
-75	0	0	25	4	7	"empty"	"empty"	3590	37360	200	3268	3401	1455	42	3241	3241	3314	851	25	1	0	0	1074755	0.102	100000.000	100000.000	0.000	0.000	0.000	0.000	0.000	16.610	27	160	27	160	316	2384	100	1570	"empty"
-75	0	0	25	5	7	"empty"	"empty"	4090	37360	200	3366	3336	431	12	3330	3330	3376	801	23	0	0	0	1054096	-0.050	100000.000	100000.000	0.000	0.000	0.000	0.000	0.000	16.610	36	6	36	6	316	2384	100	1571	"empty"
-75	0	0	25	6	7	"empty"	"empty"	4590	37360	200	3368	3344	281	8	3338	3338	3398	1185	34	0	0	0	1056667	-0.046	100000.000	100000.000	0.000	0.000	0.000	0.000	0.000	16.610	30	6	30	6	316	2384	100	1572	"empty"
-75	0	0	25	7	7	"empty"	"empty"	5090	37360	200	3389	3376	292	8	3410	3410	3462	1051	30	0	0	0	1066685	-0.082	100000.000	100000.000	0.000	0.000	0.000	0.000	0.000	16.610	-21	-34	-21	-34	316	2384	100	1573	"empty"
-75	0	0	25	8	7	"empty"	"empty"	5590	37360	200	3536	3568	425	11	3422	3422	3548	1474	41	0	0	0	1127528	0.014	100000.000	100000.000	0.000	0.000	0.000	0.000	0.000	16.610	114	146	114	146	316	2384	100	1574	"empty"
-75	0	0	25	9	7	"empty"	"empty"	6090	37360	200	3468	3512	513	14	3471	3471	3581	1290	36	0	0	0	1109781	-0.053	100000.000	100000.000	0.000	0.000	0.000	0.000	0.000	16.610	-3	41	-3	41	316	2384	100	1575	"empty"
0	0	0	26	1	1	"PPP2CA "	"P67775"	6650	33580	200	3319	3470	1548	44	3318	3318	3484	2099	60	1	0	0	1096379	-0.007	100000.000	100000.000	0.000	0.000	0.000	0.000	0.000	16.610	1	152	1	152	316	2384	100	1576	"T304"
0	0	0	26	2	1	"PPP2CA "	"P67775"	7150	33580	200	3274	3311	728	21	3249	3249	3654	3761	102	0	0	0	1046398	-0.091	100000.000	100000.000	0.000	0.000	0.000	0.000	0.000	16.610	25	62	25	62	316	2384	100	1577	"T304"
0	0	0	26	3	1	"PPP2CA "	"P67775"	7650	33580	200	3205	3201	428	13	3162	3162	3289	1734	52	0	0	0	1011427	-0.051	100000.000	100000.000	0.000	0.000	0.000	0.000	0.000	16.610	43	39	43	39	316	2384	100	1578	"T304"
0	0	0	26	4	1	"Rab4"	"P20338"	8160	33580	110	4121	4403	3403	77	3067	3067	3145	794	25	62	15	0	352262	1.584	100000.000	100000.000	0.000	0.000	0.000	0.000	0.000	16.610	1054	1336	1054	1336	80	656	100	1579	"S199"
0	0	0	26	5	1	"Rab4"	"P20338"	8650	33600	90	4298	4433	1301	29	3046	3046	3143	1584	50	21	3	0	230529	0.814	100000.000	100000.000	0.000	0.000	0.000	0.000	0.000	16.610	1252	1387	1252	1387	52	420	100	1580	"S199"
0	0	0	26	6	1	"Rab4"	"P20338"	9160	33600	100	4313	4357	1989	45	3041	3041	3135	863	27	71	12	0	348560	1.416	100000.000	100000.000	0.000	0.000	0.000	0.000	0.000	16.610	1272	1316	1272	1316	80	560	100	1581	"S199"
0	0	0	26	7	1	"STAT1 "	"P42224"	9650	33590	200	3255	3320	552	16	3214	3214	3387	2354	69	1	0	0	1049235	-0.028	100000.000	100000.000	0.000	0.000	0.000	0.000	0.000	16.610	41	106	41	106	316	2384	100	1582	"S727"
0	0	0	26	8	1	"STAT1 "	"P42224"	10160	33600	200	3362	3432	557	16	3426	3426	3468	680	19	1	0	0	1084598	-0.053	100000.000	100000.000	0.000	0.000	0.000	0.000	0.000	16.610	-64	6	-64	6	316	2384	100	1583	"S727"
0	0	0	26	9	1	"STAT1 "	"P42224"	10660	33600	200	3574	4071	4680	114	3441	3441	3469	463	13	10	3	0	1286591	1.300	100000.000	100000.000	0.000	0.000	0.000	0.000	0.000	16.610	133	630	133	630	316	2384	100	1584	"S727"
0	0	0	26	1	2	"STAT4 "	"Q14765"	6640	34230	150	4671	5073	3540	69	3315	3315	3354	511	15	100	85	0	791397	3.364	100000.000	100000.000	0.000	0.000	0.000	0.000	0.000	16.610	1356	1758	1356	1758	156	1272	100	1585	"S722"
0	0	0	26	2	2	"STAT4 "	"Q14765"	7150	34230	170	4591	5357	3638	67	3242	3242	3381	1794	53	12	8	0	1114176	1.101	100000.000	100000.000	0.000	0.000	0.000	0.000	0.000	16.610	1349	2115	1349	2115	208	1660	100	1586	"S722"
0	0	0	26	3	2	"STAT4 "	"Q14765"	7640	34230	170	4440	4616	1475	31	3115	3115	3156	751	23	88	37	0	960150	1.944	100000.000	100000.000	0.000	0.000	0.000	0.000	0.000	16.610	1325	1501	1325	1501	208	1660	100	1587	"S722"
0	0	0	26	4	2	"STMN1"	"P16949"	8140	34230	200	2925	3074	1070	34	3008	3008	3219	2837	88	1	0	0	971233	-0.051	100000.000	100000.000	0.000	0.000	0.000	0.000	0.000	16.610	-83	66	-83	66	316	2384	100	1588	"S37"
0	0	0	26	5	2	"STMN1"	"P16949"	8640	34230	200	2849	2901	1008	34	2972	2972	3092	1314	42	0	0	0	916591	-0.145	100000.000	100000.000	0.000	0.000	0.000	0.000	0.000	16.610	-123	-71	-123	-71	316	2384	100	1589	"S37"
0	0	0	26	6	2	"STMN1"	"P16949"	9140	34240	200	2918	3083	2356	76	3090	3090	3167	860	27	1	1	0	974210	-0.098	100000.000	100000.000	0.000	0.000	0.000	0.000	0.000	16.610	-172	-7	-172	-7	316	2384	100	1590	"S37"
0	0	0	26	7	2	"ACC1"	"Q13085 "	9640	34240	200	3244	3380	569	16	3236	3236	3281	652	19	10	3	0	1068018	0.152	100000.000	100000.000	0.000	0.000	0.000	0.000	0.000	16.610	8	144	8	144	316	2384	100	1591	"S1263"
0	0	0	26	8	2	"ACC1"	"Q13085 "	10150	34250	70	3980	3969	446	11	3320	3320	3379	573	16	56	9	0	127014	1.030	100000.000	100000.000	0.000	0.000	0.000	0.000	0.000	16.610	660	649	660	649	32	236	100	1592	"S1263"
0	0	0	26	9	2	"ACC1"	"Q13085 "	10650	34250	200	3437	3512	617	17	3335	3335	3377	537	15	11	3	0	1109640	0.251	100000.000	100000.000	0.000	0.000	0.000	0.000	0.000	16.610	102	177	102	177	316	2384	100	1593	"S1263"
0	0	0	26	1	3	"TRAF6"	"Q9Y4K3"	6640	34860	110	3423	3412	283	8	3275	3275	3324	723	21	5	0	0	272925	0.122	100000.000	100000.000	0.000	0.000	0.000	0.000	0.000	16.610	148	137	148	137	80	656	100	1594	"Y353"
0	0	0	26	2	3	"TRAF6"	"Q9Y4K3"	7140	34860	200	3268	3735	4297	115	3203	3203	3272	1146	35	3	1	0	1180326	0.404	100000.000	100000.000	0.000	0.000	0.000	0.000	0.000	16.610	65	532	65	532	316	2384	100	1595	"Y353"
0	0	0	26	3	3	"TRAF6"	"Q9Y4K3"	7640	34860	200	3203	3463	2550	73	3121	3121	3224	1438	44	2	1	0	1094440	0.166	100000.000	100000.000	0.000	0.000	0.000	0.000	0.000	16.610	82	342	82	342	316	2384	100	1596	"Y353"
0	0	0	26	4	3	"BLNK"	"Q8WV28"	8140	34870	70	5060	5253	3621	68	3055	3055	3514	3102	88	3	3	0	168107	0.561	100000.000	100000.000	0.000	0.000	0.000	0.000	0.000	16.610	2005	2198	2005	2198	32	236	100	1597	"Y72"
0	0	0	26	5	3	"BLNK"	"Q8WV28"	8640	34880	80	4488	4192	850	20	2953	2953	3033	830	27	69	42	0	218006	1.396	100000.000	100000.000	0.000	0.000	0.000	0.000	0.000	16.610	1535	1239	1535	1239	52	340	100	1598	"Y72"
0	0	0	26	6	3	"BLNK"	"Q8WV28"	9150	34870	70	5165	5326	1135	21	3299	3299	3334	395	11	96	90	0	170426	5.043	100000.000	100000.000	0.000	0.000	0.000	0.000	0.000	16.610	1866	2027	1866	2027	32	236	100	1599	"Y72"
0	0	0	26	7	3	"CD19"	"P15391"	9650	34880	110	3512	3891	1946	50	3243	3243	3353	1357	40	5	5	0	311285	0.396	100000.000	100000.000	0.000	0.000	0.000	0.000	0.000	16.610	269	648	269	648	80	656	100	1600	"Y531"
0	0	0	26	8	3	"CD19"	"P15391"	10150	34890	80	3700	3832	997	26	3204	3204	3302	1073	32	1	1	0	199286	0.494	100000.000	100000.000	0.000	0.000	0.000	0.000	0.000	16.610	496	628	496	628	52	340	100	1601	"Y531"
0	0	0	26	9	3	"CD19"	"P15391"	10650	34880	90	3668	3688	353	9	3229	3229	3256	369	11	53	28	0	191764	1.171	100000.000	100000.000	0.000	0.000	0.000	0.000	0.000	16.610	439	459	439	459	52	420	100	1602	"Y531"
0	0	0	26	1	4	"p300"	"Q09472"	6640	35490	200	3252	3251	231	7	3272	3272	3350	977	29	0	0	0	1027251	-0.101	100000.000	100000.000	0.000	0.000	0.000	0.000	0.000	16.610	-20	-21	-20	-21	316	2384	100	1603	"S2279"
0	0	0	26	2	4	"p300"	"Q09472"	7140	35500	200	3253	3251	426	13	3237	3237	3318	1107	33	0	0	0	1027180	-0.061	100000.000	100000.000	0.000	0.000	0.000	0.000	0.000	16.610	16	14	16	14	316	2384	100	1604	"S2279"
0	0	0	26	3	4	"p300"	"Q09472"	7640	35500	200	3110	3171	1011	31	3139	3139	3273	1417	43	1	0	0	1002155	-0.072	100000.000	100000.000	0.000	0.000	0.000	0.000	0.000	16.610	-29	32	-29	32	316	2384	100	1605	"S2279"
0	0	0	26	4	4	"fyn"	"P06241"	8160	35500	70	3110	3855	2468	64	3169	3169	3183	531	16	12	9	0	123355	1.266	100000.000	100000.000	0.000	0.000	0.000	0.000	0.000	16.610	-59	686	-59	686	32	236	100	1606	"Y420"
0	0	0	26	5	4	"fyn"	"P06241"	8640	35510	200	3194	3244	981	30	3166	3166	3246	879	27	1	0	0	1025256	-0.002	100000.000	100000.000	0.000	0.000	0.000	0.000	0.000	16.610	28	78	28	78	316	2384	100	1607	"Y420"
0	0	0	26	6	4	"fyn"	"P06241"	9140	35510	200	3211	3565	2795	78	3192	3192	3279	1099	33	3	2	0	1126596	0.260	100000.000	100000.000	0.000	0.000	0.000	0.000	0.000	16.610	19	373	19	373	316	2384	100	1608	"Y420"
0	0	0	26	7	4	"HSP27"	"P04792"	9640	35520	150	3421	3736	1953	52	3147	3147	3242	945	29	5	3	0	582884	0.523	100000.000	100000.000	0.000	0.000	0.000	0.000	0.000	16.610	274	589	274	589	156	1272	100	1609	"S78"
0	0	0	26	8	4	"HSP27"	"P04792"	10130	35530	90	3668	3722	388	10	3235	3235	3235	248	7	82	42	0	193521	1.964	100000.000	100000.000	0.000	0.000	0.000	0.000	0.000	16.610	433	487	433	487	52	420	100	1610	"S78"
0	0	0	26	9	4	"HSP27"	"P04792"	10640	35530	80	3711	3731	288	7	3289	3289	3287	346	10	61	19	0	193995	1.283	100000.000	100000.000	0.000	0.000	0.000	0.000	0.000	16.610	422	442	422	442	52	340	100	1611	"S78"
0	0	0	26	1	5	"IL-8R B "	"P25025"	6650	36130	100	3510	3624	751	20	3339	3339	3420	852	24	6	5	0	289940	0.239	100000.000	100000.000	0.000	0.000	0.000	0.000	0.000	16.610	171	285	171	285	80	560	100	1612	"S352"
0	0	0	26	2	5	"IL-8R B "	"P25025"	7140	36140	200	3316	3296	263	7	3274	3274	3381	1539	45	0	0	0	1041584	-0.055	100000.000	100000.000	0.000	0.000	0.000	0.000	0.000	16.610	42	22	42	22	316	2384	100	1613	"S352"
0	0	0	26	3	5	"IL-8R B "	"P25025"	7640	36150	200	3475	3792	1936	51	3326	3326	3459	1496	43	4	3	0	1198240	0.223	100000.000	100000.000	0.000	0.000	0.000	0.000	0.000	16.610	149	466	149	466	316	2384	100	1614	"S352"
0	0	0	26	4	5	"IRF-3 "	"Q14653"	8150	36160	110	3836	3857	343	8	3230	3230	3331	1356	40	1	0	0	308593	0.388	100000.000	100000.000	0.000	0.000	0.000	0.000	0.000	16.610	606	627	606	627	80	656	100	1615	"S385"
0	0	0	26	5	5	"IRF-3 "	"Q14653"	8650	36170	110	3670	3666	174	4	3106	3106	3197	982	30	1	0	0	293304	0.478	100000.000	100000.000	0.000	0.000	0.000	0.000	0.000	16.610	564	560	564	560	80	656	100	1616	"S385"
0	0	0	26	6	5	"IRF-3 "	"Q14653"	9140	36170	110	3703	3789	733	19	3104	3104	3214	1301	40	1	1	0	303154	0.442	100000.000	100000.000	0.000	0.000	0.000	0.000	0.000	16.610	599	685	599	685	80	656	100	1617	"S385"
0	0	0	26	7	5	"LSD1"	"O60341"	9660	36160	90	5344	5325	358	6	3090	3090	3131	403	12	100	100	0	276915	5.444	100000.000	100000.000	0.000	0.000	0.000	0.000	0.000	16.610	2254	2235	2254	2235	52	420	100	1618	"S131"
0	0	0	26	8	5	"LSD1"	"O60341"	10140	36170	90	5680	5643	784	13	3145	3145	3163	244	7	100	100	0	293414	10.164	100000.000	100000.000	0.000	0.000	0.000	0.000	0.000	16.610	2535	2498	2535	2498	52	420	100	1619	"S131"
0	0	0	26	9	5	"LSD1"	"O60341"	10640	36180	100	5323	5151	1164	22	3249	3249	3303	555	16	83	77	0	412062	3.330	100000.000	100000.000	0.000	0.000	0.000	0.000	0.000	16.610	2074	1902	2074	1902	80	560	100	1620	"S131"
0	0	0	26	1	6	"MAPKAPK5"	"Q8IW41"	6640	36790	100	6931	6839	3739	54	3408	3408	3616	2627	72	73	5	0	547151	1.227	100000.000	100000.000	0.000	0.000	0.000	0.000	0.000	16.610	3523	3431	3523	3431	80	560	100	1621	"T182"
0	0	0	26	2	6	"MAPKAPK5"	"Q8IW41"	7130	36800	90	7041	7083	2631	37	3357	3357	3392	466	13	92	90	0	368303	7.921	100000.000	100000.000	0.000	0.000	0.000	0.000	0.000	16.610	3684	3726	3684	3726	52	420	100	1622	"T182"
0	0	0	26	3	6	"MAPKAPK5"	"Q8IW41"	7640	36790	90	6807	7692	4521	58	3349	3349	3402	1603	47	96	61	0	399998	2.676	100000.000	100000.000	0.000	0.000	0.000	0.000	0.000	16.610	3458	4343	3458	4343	52	420	100	1623	"T182"
0	0	0	26	4	6	"P27kip1"	"P46527"	8160	36810	70	3420	3538	367	10	3206	3206	3268	794	24	12	0	0	113221	0.340	100000.000	100000.000	0.000	0.000	0.000	0.000	0.000	16.610	214	332	214	332	32	236	100	1624	"T157"
0	0	0	26	5	6	"P27kip1"	"P46527"	8620	36820	80	3042	3137	457	14	3048	3048	3190	1899	59	1	0	0	163148	-0.028	100000.000	100000.000	0.000	0.000	0.000	0.000	0.000	16.610	-6	89	-6	89	52	340	100	1625	"T157"
0	0	0	26	6	6	"P27kip1"	"P46527"	9130	36810	200	3096	3148	421	13	3078	3078	3209	1230	38	0	0	0	994762	-0.050	100000.000	100000.000	0.000	0.000	0.000	0.000	0.000	16.610	18	70	18	70	316	2384	100	1626	"T157"
0	0	0	26	7	6	"p67phox"	"P19878"	9630	36810	200	2816	2842	386	13	3115	3115	3183	785	24	1	0	0	898178	-0.434	100000.000	100000.000	0.000	0.000	0.000	0.000	0.000	16.610	-299	-273	-299	-273	316	2384	100	1627	"T233"
0	0	0	26	8	6	"p67phox"	"P19878"	10130	36820	200	2896	2929	397	13	3184	3184	3231	615	19	1	0	0	925640	-0.491	100000.000	100000.000	0.000	0.000	0.000	0.000	0.000	16.610	-288	-255	-288	-255	316	2384	100	1628	"T233"
0	0	0	26	9	6	"p67phox"	"P19878"	10630	36820	200	2930	2942	267	9	3265	3265	3323	720	21	0	0	0	929545	-0.529	100000.000	100000.000	0.000	0.000	0.000	0.000	0.000	16.610	-335	-323	-335	-323	316	2384	100	1629	"T233"
-75	0	0	26	1	7	"empty"	"empty"	6640	37440	200	3382	3436	542	15	3430	3430	3530	1374	38	1	0	0	1085738	-0.068	100000.000	100000.000	0.000	0.000	0.000	0.000	0.000	16.610	-48	6	-48	6	316	2384	100	1630	"empty"
-75	0	0	26	2	7	"empty"	"empty"	7140	37440	200	3296	3295	256	7	3317	3317	3447	1433	41	0	0	0	1041094	-0.106	100000.000	100000.000	0.000	0.000	0.000	0.000	0.000	16.610	-21	-22	-21	-22	316	2384	100	1631	"empty"
-75	0	0	26	3	7	"empty"	"empty"	7640	37440	200	3265	3384	1037	30	3250	3250	3346	1104	32	2	1	0	1069266	0.034	100000.000	100000.000	0.000	0.000	0.000	0.000	0.000	16.610	15	134	15	134	316	2384	100	1632	"empty"
-75	0	0	26	4	7	"empty"	"empty"	8140	37440	200	3093	3366	2002	59	3129	3129	3257	1406	43	2	1	0	1063745	0.078	100000.000	100000.000	0.000	0.000	0.000	0.000	0.000	16.610	-36	237	-36	237	316	2384	100	1633	"empty"
-75	0	0	26	5	7	"empty"	"empty"	8640	37440	200	3056	3184	1031	32	3062	3062	3652	5346	146	1	0	0	1006009	-0.088	100000.000	100000.000	0.000	0.000	0.000	0.000	0.000	16.610	-6	122	-6	122	316	2384	100	1634	"empty"
-75	0	0	26	6	7	"empty"	"empty"	9140	37440	200	3025	3088	767	24	3038	3038	3752	5834	155	0	0	0	975941	-0.114	100000.000	100000.000	0.000	0.000	0.000	0.000	0.000	16.610	-13	50	-13	50	316	2384	100	1635	"empty"
-75	0	0	26	7	7	"empty"	"empty"	9640	37440	200	3128	3348	2065	61	3112	3112	3206	1131	35	2	1	0	1058031	0.126	100000.000	100000.000	0.000	0.000	0.000	0.000	0.000	16.610	16	236	16	236	316	2384	100	1636	"empty"
-75	0	0	26	8	7	"empty"	"empty"	10140	37440	200	3187	3245	512	15	3217	3217	3380	2311	68	1	0	0	1025377	-0.058	100000.000	100000.000	0.000	0.000	0.000	0.000	0.000	16.610	-30	28	-30	28	316	2384	100	1637	"empty"
-75	0	0	26	9	7	"empty"	"empty"	10640	37440	200	3305	3354	761	22	3294	3294	3421	2264	66	0	0	0	1060012	-0.030	100000.000	100000.000	0.000	0.000	0.000	0.000	0.000	16.610	11	60	11	60	316	2384	100	1638	"empty"
0	0	0	27	1	1	"Jak2 "	"O60674"	11200	33580	200	3685	4837	2321	47	3487	3487	3530	527	14	32	29	0	1528629	2.480	100000.000	100000.000	0.000	0.000	0.000	0.000	0.000	16.610	198	1350	198	1350	316	2384	100	1639	"Y221"
0	0	0	27	2	1	"Jak2 "	"O60674"	11700	33580	200	3569	4818	2197	45	3390	3390	3468	631	18	31	30	0	1522524	2.139	100000.000	100000.000	0.000	0.000	0.000	0.000	0.000	16.610	179	1428	179	1428	316	2384	100	1640	"Y221"
0	0	0	27	3	1	"Jak2 "	"O60674"	12200	33580	200	3463	4850	2351	48	3346	3346	3465	1370	39	31	27	0	1532697	1.011	100000.000	100000.000	0.000	0.000	0.000	0.000	0.000	16.610	117	1504	117	1504	316	2384	100	1641	"Y221"
0	0	0	27	4	1	"K8"	"P05787"	12700	33580	200	3144	3207	835	26	3320	3320	3384	1249	36	0	0	0	1013275	-0.142	100000.000	100000.000	0.000	0.000	0.000	0.000	0.000	16.610	-176	-113	-176	-113	316	2384	100	1642	"S74"
0	0	0	27	5	1	"K8"	"P05787"	13200	33580	200	3106	3172	722	22	3312	3312	3461	2181	63	0	0	0	1002196	-0.133	100000.000	100000.000	0.000	0.000	0.000	0.000	0.000	16.610	-206	-140	-206	-140	316	2384	100	1643	"S74"
0	0	0	27	6	1	"K8"	"P05787"	13700	33580	200	3194	3260	842	25	3385	3385	3440	1333	38	0	0	0	1030085	-0.135	100000.000	100000.000	0.000	0.000	0.000	0.000	0.000	16.610	-191	-125	-191	-125	316	2384	100	1644	"S74"
0	0	0	27	7	1	"Met "	"P08581"	14200	33580	200	3486	3493	225	6	3421	3421	3426	252	7	20	2	0	1103790	0.266	100000.000	100000.000	0.000	0.000	0.000	0.000	0.000	16.610	65	72	65	72	316	2384	100	1645	"Y1234"
0	0	0	27	8	1	"Met "	"P08581"	14700	33580	200	3444	3484	260	7	3385	3385	3392	186	5	30	13	0	1101071	0.495	100000.000	100000.000	0.000	0.000	0.000	0.000	0.000	16.610	59	99	59	99	316	2384	100	1646	"Y1234"
0	0	0	27	9	1	"Met "	"P08581"	15200	33580	200	3432	3454	225	6	3351	3351	3360	338	10	15	0	0	1091588	0.278	100000.000	100000.000	0.000	0.000	0.000	0.000	0.000	16.610	81	103	81	103	316	2384	100	1647	"Y1234"
0	0	0	27	1	2	"MSK2"	"O75676"	11200	34220	200	3401	3453	578	16	3392	3392	3499	2075	59	0	0	0	1091063	-0.022	100000.000	100000.000	0.000	0.000	0.000	0.000	0.000	16.610	9	61	9	61	316	2384	100	1648	"S360"
0	0	0	27	2	2	"MSK2"	"O75676"	11700	34220	200	3292	3345	567	16	3316	3316	3366	641	19	2	0	0	1057040	-0.033	100000.000	100000.000	0.000	0.000	0.000	0.000	0.000	16.610	-24	29	-24	29	316	2384	100	1649	"S360"
0	0	0	27	3	2	"MSK2"	"O75676"	12200	34220	200	3294	3312	225	6	3252	3252	3286	495	15	1	0	0	1046505	0.053	100000.000	100000.000	0.000	0.000	0.000	0.000	0.000	16.610	42	60	42	60	316	2384	100	1650	"S360"
0	0	0	27	4	2	"NFkB-p100 "	"Q00653"	12700	34220	200	3163	3216	505	15	3258	3258	3289	483	14	2	1	0	1016100	-0.151	100000.000	100000.000	0.000	0.000	0.000	0.000	0.000	16.610	-95	-42	-95	-42	316	2384	100	1651	"S99"
0	0	0	27	5	2	"NFkB-p100 "	"Q00653"	13200	34220	200	3119	3544	4966	140	3272	3272	3320	755	22	1	1	0	1119791	0.297	100000.000	100000.000	0.000	0.000	0.000	0.000	0.000	16.610	-153	272	-153	272	316	2384	100	1652	"S99"
0	0	0	27	6	2	"NFkB-p100 "	"Q00653"	13700	34220	200	3242	3261	383	11	3350	3350	3417	1522	44	0	0	0	1030534	-0.102	100000.000	100000.000	0.000	0.000	0.000	0.000	0.000	16.610	-108	-89	-108	-89	316	2384	100	1653	"S99"
0	0	0	27	7	2	"PKACa "	"P17612"	14200	34220	200	3361	3346	215	6	3411	3411	3460	1303	37	0	0	0	1057334	-0.087	100000.000	100000.000	0.000	0.000	0.000	0.000	0.000	16.610	-50	-65	-50	-65	316	2384	100	1654	"S10"
0	0	0	27	8	2	"PKACa "	"P17612"	14700	34220	200	3377	3363	246	7	3401	3401	3465	1373	39	0	0	0	1062781	-0.074	100000.000	100000.000	0.000	0.000	0.000	0.000	0.000	16.610	-24	-38	-24	-38	316	2384	100	1655	"S10"
0	0	0	27	9	2	"PKACa "	"P17612"	15200	34220	200	3263	3293	564	17	3350	3350	3348	238	7	6	0	0	1040523	-0.231	100000.000	100000.000	0.000	0.000	0.000	0.000	0.000	16.610	-87	-57	-87	-57	316	2384	100	1656	"S10"
0	0	0	27	1	3	"p70S6K"	"P23443"	11200	34860	200	3383	3400	340	10	3334	3334	3475	2379	68	0	0	0	1074500	-0.032	100000.000	100000.000	0.000	0.000	0.000	0.000	0.000	16.610	49	66	49	66	316	2384	100	1657	"S447"
0	0	0	27	2	3	"p70S6K"	"P23443"	11700	34860	200	3274	3331	629	18	3247	3247	3316	727	21	1	1	0	1052613	0.021	100000.000	100000.000	0.000	0.000	0.000	0.000	0.000	16.610	27	84	27	84	316	2384	100	1658	"S447"
0	0	0	27	3	3	"p70S6K"	"P23443"	12200	34860	200	3143	3185	388	12	3181	3181	3215	461	14	2	1	0	1006345	-0.065	100000.000	100000.000	0.000	0.000	0.000	0.000	0.000	16.610	-38	4	-38	4	316	2384	100	1659	"S447"
0	0	0	27	4	3	"PDK1"	"O15530"	12700	34860	200	3238	3942	1628	41	3173	3173	3220	575	17	19	19	0	1245756	1.256	100000.000	100000.000	0.000	0.000	0.000	0.000	0.000	16.610	65	769	65	769	316	2384	100	1660	"Y376"
0	0	0	27	5	3	"PDK1"	"O15530"	13200	34860	200	3326	3969	1648	41	3247	3247	3336	1175	35	16	15	0	1254053	0.539	100000.000	100000.000	0.000	0.000	0.000	0.000	0.000	16.610	79	722	79	722	316	2384	100	1661	"Y376"
0	0	0	27	6	3	"PDK1"	"O15530"	13700	34860	200	3462	4707	5308	112	3360	3360	3440	1164	33	19	18	0	1487458	1.088	100000.000	100000.000	0.000	0.000	0.000	0.000	0.000	16.610	102	1347	102	1347	316	2384	100	1662	"Y376"
0	0	0	27	7	3	"Ripk1"	"Q13546"	14200	34860	200	3445	3502	375	10	3408	3408	3432	703	20	1	0	0	1106696	0.100	100000.000	100000.000	0.000	0.000	0.000	0.000	0.000	16.610	37	94	37	94	316	2384	100	1663	"Y694"
0	0	0	27	8	3	"Ripk1"	"Q13546"	14700	34860	200	3478	3455	191	5	3381	3381	3403	710	20	0	0	0	1091919	0.073	100000.000	100000.000	0.000	0.000	0.000	0.000	0.000	16.610	97	74	97	74	316	2384	100	1664	"Y694"
0	0	0	27	9	3	"Ripk1"	"Q13546"	15200	34860	200	3435	3438	191	5	3368	3368	3372	202	5	22	3	0	1086537	0.327	100000.000	100000.000	0.000	0.000	0.000	0.000	0.000	16.610	67	70	67	70	316	2384	100	1665	"Y694"
0	0	0	27	1	4	"SHC3"	"Q92529"	11200	35500	200	3328	3410	507	14	3270	3270	3414	2500	73	0	0	0	1077501	-0.002	100000.000	100000.000	0.000	0.000	0.000	0.000	0.000	16.610	58	140	58	140	316	2384	100	1666	"Y341"
0	0	0	27	2	4	"SHC3"	"Q92529"	11700	35500	200	3246	3302	411	12	3232	3232	3265	478	14	7	2	0	1043497	0.077	100000.000	100000.000	0.000	0.000	0.000	0.000	0.000	16.610	14	70	14	70	316	2384	100	1667	"Y341"
0	0	0	27	3	4	"SHC3"	"Q92529"	12200	35500	200	3235	3319	489	14	3159	3159	3208	550	17	8	1	0	1048834	0.202	100000.000	100000.000	0.000	0.000	0.000	0.000	0.000	16.610	76	160	76	160	316	2384	100	1668	"Y341"
0	0	0	27	4	4	"Smad3 "	"P84022"	12700	35500	200	3234	3327	645	19	3173	3173	3298	1852	56	1	0	0	1051385	0.016	100000.000	100000.000	0.000	0.000	0.000	0.000	0.000	16.610	61	154	61	154	316	2384	100	1669	"S208"
0	0	0	27	5	4	"Smad3 "	"P84022"	13200	35500	200	3277	3307	344	10	3207	3207	3237	463	14	8	3	0	1044958	0.151	100000.000	100000.000	0.000	0.000	0.000	0.000	0.000	16.610	70	100	70	100	316	2384	100	1670	"S208"
0	0	0	27	6	4	"Smad3 "	"P84022"	13700	35500	200	3377	3438	541	15	3324	3324	3357	787	23	6	0	0	1086470	0.103	100000.000	100000.000	0.000	0.000	0.000	0.000	0.000	16.610	53	114	53	114	316	2384	100	1671	"S208"
0	0	0	27	7	4	"TAK1 "	"O43318"	14200	35500	200	3353	3368	180	5	3394	3394	3407	336	9	1	0	0	1064373	-0.116	100000.000	100000.000	0.000	0.000	0.000	0.000	0.000	16.610	-41	-26	-41	-26	316	2384	100	1672	"T187"
0	0	0	27	8	4	"TAK1 "	"O43318"	14700	35500	200	3380	3391	204	6	3375	3375	3386	305	9	4	0	0	1071401	0.016	100000.000	100000.000	0.000	0.000	0.000	0.000	0.000	16.610	5	16	5	16	316	2384	100	1673	"T187"
0	0	0	27	9	4	"TAK1 "	"O43318"	15200	35500	200	3372	3383	215	6	3348	3348	3360	359	10	3	0	0	1069092	0.064	100000.000	100000.000	0.000	0.000	0.000	0.000	0.000	16.610	24	35	24	35	316	2384	100	1674	"T187"
0	0	0	27	1	5	"ACC1"	"P68133"	11200	36140	200	3314	3378	529	15	3281	3281	3351	1074	32	2	1	0	1067314	0.025	100000.000	100000.000	0.000	0.000	0.000	0.000	0.000	16.610	33	97	33	97	316	2384	100	1675	"Y93"
0	0	0	27	2	5	"ACC1"	"P68133"	11700	36140	200	3252	3291	347	10	3231	3231	3279	550	16	3	1	0	1039906	0.022	100000.000	100000.000	0.000	0.000	0.000	0.000	0.000	16.610	21	60	21	60	316	2384	100	1676	"Y93"
0	0	0	27	3	5	"ACC1"	"P68133"	12200	36140	200	3346	3383	394	11	3260	3260	3303	468	14	4	1	0	1069017	0.171	100000.000	100000.000	0.000	0.000	0.000	0.000	0.000	16.610	86	123	86	123	316	2384	100	1677	"Y93"
0	0	0	27	4	5	"A-Raf"	"P10398"	12700	36140	200	3213	3232	238	7	3199	3199	3257	693	21	1	0	0	1021412	-0.036	100000.000	100000.000	0.000	0.000	0.000	0.000	0.000	16.610	14	33	14	33	316	2384	100	1678	"T20"
0	0	0	27	5	5	"A-Raf"	"P10398"	13200	36140	200	3261	3309	584	17	3207	3207	3267	616	18	2	0	0	1045757	0.068	100000.000	100000.000	0.000	0.000	0.000	0.000	0.000	16.610	54	102	54	102	316	2384	100	1679	"T20"
0	0	0	27	6	5	"A-Raf"	"P10398"	13700	36140	200	3403	3412	306	8	3344	3344	3381	606	17	3	1	0	1078167	0.051	100000.000	100000.000	0.000	0.000	0.000	0.000	0.000	16.610	59	68	59	68	316	2384	100	1680	"T20"
0	0	0	27	7	5	"BCAP"	"Q6ZUJ8"	14200	36140	200	3473	3508	352	10	3430	3430	3434	298	8	17	4	0	1108480	0.248	100000.000	100000.000	0.000	0.000	0.000	0.000	0.000	16.610	43	78	43	78	316	2384	100	1681	"Y570"
0	0	0	27	8	5	"BCAP"	"Q6ZUJ8"	14700	36140	200	3451	3464	191	5	3398	3398	3401	216	6	18	4	0	1094549	0.292	100000.000	100000.000	0.000	0.000	0.000	0.000	0.000	16.610	53	66	53	66	316	2384	100	1682	"Y570"
0	0	0	27	9	5	"BCAP"	"Q6ZUJ8"	15200	36140	200	3440	3467	204	5	3359	3359	3353	188	5	31	10	0	1095552	0.606	100000.000	100000.000	0.000	0.000	0.000	0.000	0.000	16.610	81	108	81	108	316	2384	100	1683	"Y570"
0	0	0	27	1	6	"Cofilin 1"	"P23528"	11200	36790	200	3316	3571	839	23	3280	3280	3308	518	15	13	12	0	1128388	0.508	100000.000	100000.000	0.000	0.000	0.000	0.000	0.000	16.610	36	291	36	291	316	2384	100	1684	"Y139"
0	0	0	27	2	6	"Cofilin 1"	"P23528"	11700	36790	200	3335	3641	979	26	3286	3286	3315	466	14	14	12	0	1150436	0.700	100000.000	100000.000	0.000	0.000	0.000	0.000	0.000	16.610	49	355	49	355	316	2384	100	1685	"Y139"
0	0	0	27	3	6	"Cofilin 1"	"P23528"	12200	36790	200	3278	3567	868	24	3295	3295	3346	827	24	12	11	0	1127049	0.267	100000.000	100000.000	0.000	0.000	0.000	0.000	0.000	16.610	-17	272	-17	272	316	2384	100	1686	"Y139"
0	0	0	27	4	6	"CTNNB1"	"P35222"	12700	36790	200	3205	3246	525	16	3253	3253	3308	764	23	2	1	0	1025814	-0.081	100000.000	100000.000	0.000	0.000	0.000	0.000	0.000	16.610	-48	-7	-48	-7	316	2384	100	1687	"Y654"
0	0	0	27	5	6	"CTNNB1"	"P35222"	13200	36790	200	3191	3270	933	28	3273	3273	3369	1272	37	1	0	0	1033266	-0.078	100000.000	100000.000	0.000	0.000	0.000	0.000	0.000	16.610	-82	-3	-82	-3	316	2384	100	1688	"Y654"
0	0	0	27	6	6	"CTNNB1"	"P35222"	13700	36790	200	3244	3314	549	16	3335	3335	3428	1263	36	1	0	0	1047241	-0.090	100000.000	100000.000	0.000	0.000	0.000	0.000	0.000	16.610	-91	-21	-91	-21	316	2384	100	1689	"Y654"
0	0	0	27	7	6	"IFNGR1 "	"P15260"	14200	36790	200	3461	3470	231	6	3419	3419	3440	340	9	7	0	0	1096604	0.088	100000.000	100000.000	0.000	0.000	0.000	0.000	0.000	16.610	42	51	42	51	316	2384	100	1690	"S495"
0	0	0	27	8	6	"IFNGR1 "	"P15260"	14700	36790	200	3424	3422	178	5	3408	3408	3413	195	5	13	1	0	1081301	0.046	100000.000	100000.000	0.000	0.000	0.000	0.000	0.000	16.610	16	14	16	14	316	2384	100	1691	"S495"
0	0	0	27	9	6	"IFNGR1 "	"P15260"	15200	36790	200	3345	3354	208	6	3376	3376	3375	241	7	8	1	0	1060006	-0.087	100000.000	100000.000	0.000	0.000	0.000	0.000	0.000	16.610	-31	-22	-31	-22	316	2384	100	1692	"S495"
-75	0	0	27	1	7	"empty"	"empty"	11200	37430	200	3242	3299	525	15	3261	3261	3311	600	18	2	1	0	1042441	-0.020	100000.000	100000.000	0.000	0.000	0.000	0.000	0.000	16.610	-19	38	-19	38	316	2384	100	1693	"empty"
-75	0	0	27	2	7	"empty"	"empty"	11700	37430	200	3402	3488	1073	30	3301	3301	3391	1790	52	2	0	0	1102177	0.054	100000.000	100000.000	0.000	0.000	0.000	0.000	0.000	16.610	101	187	101	187	316	2384	100	1694	"empty"
-75	0	0	27	3	7	"empty"	"empty"	12200	37430	200	3377	3430	527	15	3303	3303	3343	473	14	2	1	0	1083961	0.184	100000.000	100000.000	0.000	0.000	0.000	0.000	0.000	16.610	74	127	74	127	316	2384	100	1695	"empty"
-75	0	0	27	4	7	"empty"	"empty"	12700	37430	200	3289	3403	904	26	3272	3272	3306	516	15	3	3	0	1075225	0.188	100000.000	100000.000	0.000	0.000	0.000	0.000	0.000	16.610	17	131	17	131	316	2384	100	1696	"empty"
-75	0	0	27	5	7	"empty"	"empty"	13200	37430	200	3227	3232	204	6	3268	3268	3304	567	17	0	0	0	1021307	-0.127	100000.000	100000.000	0.000	0.000	0.000	0.000	0.000	16.610	-41	-36	-41	-36	316	2384	100	1697	"empty"
-75	0	0	27	6	7	"empty"	"empty"	13700	37430	200	3308	3293	223	6	3320	3320	3372	577	17	0	0	0	1040540	-0.137	100000.000	100000.000	0.000	0.000	0.000	0.000	0.000	16.610	-12	-27	-12	-27	316	2384	100	1698	"empty"
0	0	0	27	7	7	"GLQAWPG-pS-AIPQFLG_GLQAWPGEAIPQFLG_60vs40"	"GLQAWPG-pS-AIPQFLG_GLQAWPGEAIPQFLG_60vs40"	14200	37430	200	3478	3860	1333	34	3425	3425	3465	496	14	10	8	0	1219851	0.796	100000.000	100000.000	0.000	0.000	0.000	0.000	0.000	16.610	53	435	53	435	316	2384	100	1699	"GLQAWPG-pS-AIPQFLG_GLQAWPGEAIPQFLG_60vs40"
0	0	0	27	8	7	"GLQAWPG-pS-AIPQFLG_GLQAWPGEAIPQFLG_60vs40"	"GLQAWPG-pS-AIPQFLG_GLQAWPGEAIPQFLG_60vs40"	14700	37430	200	3471	3995	1583	39	3422	3422	3568	2724	76	11	1	0	1262332	0.157	100000.000	100000.000	0.000	0.000	0.000	0.000	0.000	16.610	49	573	49	573	316	2384	100	1700	"GLQAWPG-pS-AIPQFLG_GLQAWPGEAIPQFLG_60vs40"
0	0	0	27	9	7	"GLQAWPG-pS-AIPQFLG_GLQAWPGEAIPQFLG_60vs40"	"GLQAWPG-pS-AIPQFLG_GLQAWPGEAIPQFLG_60vs40"	15200	37430	200	3449	3915	1468	37	3385	3385	3388	211	6	23	12	0	1237102	2.498	100000.000	100000.000	0.000	0.000	0.000	0.000	0.000	16.610	64	530	64	530	316	2384	100	1701	"GLQAWPG-pS-AIPQFLG_GLQAWPGEAIPQFLG_60vs40"
0	0	0	28	1	1	"BLNK "	"Q8WV28"	15630	33600	80	4726	4646	378	8	3334	3334	3332	180	5	100	96	0	241593	7.300	100000.000	100000.000	0.000	0.000	0.000	0.000	0.000	16.610	1392	1312	1392	1312	52	340	100	1702	"Y178"
0	0	0	28	2	1	"BLNK "	"Q8WV28"	16120	33610	90	4710	4594	428	9	3206	3206	3197	205	6	96	96	0	238881	6.815	100000.000	100000.000	0.000	0.000	0.000	0.000	0.000	16.610	1504	1388	1504	1388	52	420	100	1703	"Y178"
0	0	0	28	3	1	"BLNK "	"Q8WV28"	16630	33600	90	4815	4673	514	10	3367	3367	3364	169	5	88	88	0	243015	7.746	100000.000	100000.000	0.000	0.000	0.000	0.000	0.000	16.610	1448	1306	1448	1306	52	420	100	1704	"Y178"
0	0	0	28	4	1	"Catalase"	"P04040"	17120	33590	70	3720	3717	249	6	3354	3354	3379	488	14	31	0	0	118954	0.693	100000.000	100000.000	0.000	0.000	0.000	0.000	0.000	16.610	366	363	366	363	32	236	100	1705	"Y385"
0	0	0	28	5	1	"Catalase"	"P04040"	17620	33590	70	4667	4646	266	5	3608	3608	3612	176	4	96	96	0	148672	5.875	100000.000	100000.000	0.000	0.000	0.000	0.000	0.000	16.610	1059	1038	1059	1038	32	236	100	1706	"Y385"
0	0	0	28	6	1	"Catalase"	"P04040"	18120	33590	80	4408	4333	448	10	3391	3391	3402	249	7	84	84	0	225313	3.739	100000.000	100000.000	0.000	0.000	0.000	0.000	0.000	16.610	1017	942	1017	942	52	340	100	1707	"Y385"
0	0	0	28	7	1	"Cdc42"	"P60953"	18620	33590	80	4190	4065	486	11	3239	3239	3236	205	6	84	80	0	211357	4.044	100000.000	100000.000	0.000	0.000	0.000	0.000	0.000	16.610	951	826	951	826	52	340	100	1708	"Y64"
0	0	0	28	8	1	"Cdc42"	"P60953"	19120	33600	80	4162	4046	371	9	3248	3248	3259	179	5	88	84	0	210381	4.397	100000.000	100000.000	0.000	0.000	0.000	0.000	0.000	16.610	914	798	914	798	52	340	100	1709	"Y64"
0	0	0	28	9	1	"Cdc42"	"P60953"	19620	33600	70	4275	4180	467	11	3167	3167	3173	147	4	90	84	0	133754	6.850	100000.000	100000.000	0.000	0.000	0.000	0.000	0.000	16.610	1108	1013	1108	1013	32	236	100	1710	"Y64"
0	0	0	28	1	2	"Flt3"	"P36888"	15640	34250	70	4144	4130	277	6	3393	3393	3393	211	6	96	90	0	132173	3.493	100000.000	100000.000	0.000	0.000	0.000	0.000	0.000	16.610	751	737	751	737	32	236	100	1711	"Y842"
0	0	0	28	2	2	"Flt3"	"P36888"	16130	34240	80	3670	3715	460	12	3203	3203	3189	207	6	76	55	0	193200	2.541	100000.000	100000.000	0.000	0.000	0.000	0.000	0.000	16.610	467	512	467	512	52	340	100	1712	"Y842"
0	0	0	28	3	2	"Flt3"	"P36888"	16620	34250	70	4227	4177	248	5	3334	3334	3340	193	5	93	90	0	133671	4.337	100000.000	100000.000	0.000	0.000	0.000	0.000	0.000	16.610	893	843	893	843	32	236	100	1713	"Y842"
0	0	0	28	4	2	"gp130 "	"P40189"	17110	34230	80	3835	3784	295	7	3378	3378	3393	201	5	76	59	0	196771	1.945	100000.000	100000.000	0.000	0.000	0.000	0.000	0.000	16.610	457	406	457	406	52	340	100	1714	"S782"
0	0	0	28	5	2	"gp130 "	"P40189"	17630	34250	80	3904	3886	204	5	3504	3504	3512	181	5	86	57	0	202057	2.066	100000.000	100000.000	0.000	0.000	0.000	0.000	0.000	16.610	400	382	400	382	52	340	100	1715	"S782"
0	0	0	28	6	2	"gp130 "	"P40189"	18130	34230	90	4007	4061	396	9	3359	3359	3375	471	13	82	17	0	211148	1.456	100000.000	100000.000	0.000	0.000	0.000	0.000	0.000	16.610	648	702	648	702	52	420	100	1716	"S782"
0	0	0	28	7	2	"HSP60"	"P10809"	18620	34230	200	3251	3261	205	6	3243	3243	3261	710	21	0	0	0	1030427	0.000	100000.000	100000.000	0.000	0.000	0.000	0.000	0.000	16.610	8	18	8	18	316	2384	100	1717	"S70"
0	0	0	28	8	2	"HSP60"	"P10809"	19120	34230	200	3226	3210	151	4	3220	3220	3234	400	12	0	0	0	1014304	-0.060	100000.000	100000.000	0.000	0.000	0.000	0.000	0.000	16.610	6	-10	6	-10	316	2384	100	1718	"S70"
0	0	0	28	9	2	"HSP60"	"P10809"	19610	34230	200	3212	3248	365	11	3153	3153	3159	195	6	18	4	0	1026375	0.456	100000.000	100000.000	0.000	0.000	0.000	0.000	0.000	16.610	59	95	59	95	316	2384	100	1719	"S70"
0	0	0	28	1	3	"IL7R "	"P16871"	15640	34890	120	4519	4534	908	20	3339	3339	3344	170	5	93	90	0	544086	7.000	100000.000	100000.000	0.000	0.000	0.000	0.000	0.000	16.610	1180	1195	1180	1195	120	820	100	1720	"Y449"
0	0	0	28	2	3	"IL7R "	"P16871"	16130	34900	120	4581	4397	553	12	3261	3261	3308	1278	38	55	0	0	527643	0.852	100000.000	100000.000	0.000	0.000	0.000	0.000	0.000	16.610	1320	1136	1320	1136	120	820	100	1721	"Y449"
0	0	0	28	3	3	"IL7R "	"P16871"	16620	34880	100	4753	4631	455	9	3337	3337	3351	192	5	92	90	0	370489	6.667	100000.000	100000.000	0.000	0.000	0.000	0.000	0.000	16.610	1416	1294	1416	1294	80	560	100	1722	"Y449"
0	0	0	28	4	3	"IRAK4"	"P51617"	17120	34880	200	3351	3390	490	14	3509	3509	3526	413	11	0	0	0	1071343	-0.329	100000.000	100000.000	0.000	0.000	0.000	0.000	0.000	16.610	-158	-119	-158	-119	316	2384	100	1723	"T345"
0	0	0	28	5	3	"IRAK4"	"P51617"	17620	34880	200	3372	3414	392	11	3427	3427	3439	286	8	6	2	0	1078810	-0.087	100000.000	100000.000	0.000	0.000	0.000	0.000	0.000	16.610	-55	-13	-55	-13	316	2384	100	1724	"T345"
0	0	0	28	6	3	"IRAK4"	"P51617"	18120	34880	200	3212	3225	177	5	3294	3294	3292	196	5	7	0	0	1019222	-0.342	100000.000	100000.000	0.000	0.000	0.000	0.000	0.000	16.610	-82	-69	-82	-69	316	2384	100	1725	"T345"
0	0	0	28	7	3	"LIMK1"	"P53667"	18620	34880	200	3362	3633	667	18	3244	3244	3245	217	6	39	27	0	1148116	1.788	100000.000	100000.000	0.000	0.000	0.000	0.000	0.000	16.610	118	389	118	389	316	2384	100	1726	"T508"
0	0	0	28	8	3	"LIMK1"	"P53667"	19120	34880	200	3283	3476	608	17	3209	3209	3269	1515	46	4	0	0	1098475	0.137	100000.000	100000.000	0.000	0.000	0.000	0.000	0.000	16.610	74	267	74	267	316	2384	100	1727	"T508"
0	0	0	28	9	3	"LIMK1"	"P53667"	19610	34880	200	3265	3494	568	16	3162	3162	3167	208	6	33	23	0	1104033	1.572	100000.000	100000.000	0.000	0.000	0.000	0.000	0.000	16.610	103	332	103	332	316	2384	100	1728	"T508"
0	0	0	28	1	4	"p38-alpha "	"Q16539"	15630	35540	180	4630	4563	781	17	3376	3376	3382	194	5	91	87	0	1168140	6.088	100000.000	100000.000	0.000	0.000	0.000	0.000	0.000	16.610	1254	1187	1254	1187	256	1924	100	1729	"T122"
0	0	0	28	2	4	"p38-alpha "	"Q16539"	16120	35550	170	4520	4541	498	10	3287	3287	3293	480	14	94	82	0	944544	2.600	100000.000	100000.000	0.000	0.000	0.000	0.000	0.000	16.610	1233	1254	1233	1254	208	1660	100	1730	"T122"
0	0	0	28	3	4	"p38-alpha "	"Q16539"	16630	35540	180	4732	4684	635	13	3436	3436	3442	203	5	94	91	0	1199084	6.118	100000.000	100000.000	0.000	0.000	0.000	0.000	0.000	16.610	1296	1248	1296	1248	256	1924	100	1731	"T122"
0	0	0	28	4	4	"MEK1 "	"Q02750"	17120	35540	200	3492	3527	235	6	3435	3435	3435	181	5	29	10	0	1114546	0.508	100000.000	100000.000	0.000	0.000	0.000	0.000	0.000	16.610	57	92	57	92	316	2384	100	1732	"S297"
0	0	0	28	5	4	"MEK1 "	"Q02750"	17620	35540	90	3727	3699	243	6	3385	3385	3382	177	5	80	46	0	192355	1.791	100000.000	100000.000	0.000	0.000	0.000	0.000	0.000	16.610	342	314	342	314	52	420	100	1733	"S297"
0	0	0	28	6	4	"MEK1 "	"Q02750"	18120	35540	100	3541	3550	303	8	3276	3276	3295	228	6	53	25	0	284004	1.118	100000.000	100000.000	0.000	0.000	0.000	0.000	0.000	16.610	265	274	265	274	80	560	100	1734	"S297"
0	0	0	28	7	4	"P27kip1"	"P46527"	18620	35520	80	3619	3627	175	4	3279	3279	3288	284	8	61	9	0	188622	1.194	100000.000	100000.000	0.000	0.000	0.000	0.000	0.000	16.610	340	348	340	348	52	340	100	1735	"Y74"
0	0	0	28	8	4	"P27kip1"	"P46527"	19120	35550	80	3641	3647	183	5	3284	3284	3302	241	7	78	19	0	189669	1.432	100000.000	100000.000	0.000	0.000	0.000	0.000	0.000	16.610	357	363	357	363	52	340	100	1736	"Y74"
0	0	0	28	9	4	"P27kip1"	"P46527"	19610	35560	130	3549	3530	214	6	3240	3240	3245	162	4	70	47	0	423615	1.759	100000.000	100000.000	0.000	0.000	0.000	0.000	0.000	16.610	309	290	309	290	120	940	100	1737	"Y74"
0	0	0	28	1	5	"PPARG "	"P37231"	15620	36180	200	3403	3406	221	6	3328	3328	3329	177	5	29	7	0	1076373	0.435	100000.000	100000.000	0.000	0.000	0.000	0.000	0.000	16.610	75	78	75	78	316	2384	100	1738	"S112"
0	0	0	28	2	5	"PPARG "	"P37231"	16120	36180	200	3228	3212	199	6	3285	3285	3290	463	14	0	0	0	1014890	-0.168	100000.000	100000.000	0.000	0.000	0.000	0.000	0.000	16.610	-57	-73	-57	-73	316	2384	100	1739	"S112"
0	0	0	28	3	5	"PPARG "	"P37231"	16620	36180	200	3516	3526	219	6	3469	3469	3560	1767	49	0	0	0	1114186	-0.019	100000.000	100000.000	0.000	0.000	0.000	0.000	0.000	16.610	47	57	47	57	316	2384	100	1740	"S112"
0	0	0	28	4	5	"Pyk2 "	"Q14289"	17120	36170	150	12027	12006	881	7	3344	3344	3355	420	12	100	100	0	1872964	20.598	100000.000	100000.000	0.000	0.000	0.000	0.000	0.000	16.610	8683	8662	8683	8662	156	1272	100	1741	"S399"
0	0	0	28	5	5	"Pyk2 "	"Q14289"	17620	36170	160	12472	12257	2588	21	3389	3389	3404	190	5	99	99	0	2549432	46.595	100000.000	100000.000	0.000	0.000	0.000	0.000	0.000	16.610	9083	8868	9083	8868	208	1512	100	1742	"S399"
0	0	0	28	6	5	"Pyk2 "	"Q14289"	18120	36170	160	12168	11987	1613	13	3305	3305	3310	225	6	100	99	0	2493394	38.564	100000.000	100000.000	0.000	0.000	0.000	0.000	0.000	16.610	8863	8682	8863	8682	208	1512	100	1743	"S399"
0	0	0	28	7	5	"STAT1 "	"P42224"	18620	36180	150	3565	3588	221	6	3290	3290	3311	356	10	35	4	0	559710	0.778	100000.000	100000.000	0.000	0.000	0.000	0.000	0.000	16.610	275	298	275	298	156	1272	100	1744	"S708"
0	0	0	28	8	5	"STAT1 "	"P42224"	19110	36200	140	3600	3657	499	13	3266	3266	3294	512	15	19	2	0	570434	0.709	100000.000	100000.000	0.000	0.000	0.000	0.000	0.000	16.610	334	391	334	391	156	1140	100	1745	"S708"
0	0	0	28	9	5	"STAT1 "	"P42224"	19630	36180	160	3606	3602	284	7	3206	3206	3212	216	6	84	38	0	749204	1.806	100000.000	100000.000	0.000	0.000	0.000	0.000	0.000	16.610	400	396	400	396	208	1512	100	1746	"S708"
0	0	0	28	1	6	"STAT5B "	"P51692"	15630	36820	90	3918	3910	353	9	3330	3330	3339	178	5	82	78	0	203332	3.208	100000.000	100000.000	0.000	0.000	0.000	0.000	0.000	16.610	588	580	588	580	52	420	100	1747	"S731"
0	0	0	28	2	6	"STAT5B "	"P51692"	16120	36820	200	3292	3305	310	9	3312	3312	3301	217	6	21	10	0	1044308	0.018	100000.000	100000.000	0.000	0.000	0.000	0.000	0.000	16.610	-20	-7	-20	-7	316	2384	100	1748	"S731"
0	0	0	28	3	6	"STAT5B "	"P51692"	16610	36820	200	3543	4381	6226	142	3433	3433	3437	186	5	37	22	0	1384481	5.075	100000.000	100000.000	0.000	0.000	0.000	0.000	0.000	16.610	110	948	110	948	316	2384	100	1749	"S731"
0	0	0	28	4	6	"Syk "	"P43405"	17120	36810	90	6700	6419	1065	16	3586	3586	3584	227	6	96	96	0	333774	12.489	100000.000	100000.000	0.000	0.000	0.000	0.000	0.000	16.610	3114	2833	3114	2833	52	420	100	1750	"Y348"
0	0	0	28	5	6	"Syk "	"P43405"	17610	36830	70	7025	6916	664	9	3377	3377	3396	265	7	100	100	0	221327	13.283	100000.000	100000.000	0.000	0.000	0.000	0.000	0.000	16.610	3648	3539	3648	3539	32	236	100	1751	"Y348"
0	0	0	28	6	6	"Syk "	"P43405"	18110	36820	70	7014	6908	600	8	3286	3286	3335	332	9	100	100	0	221066	10.762	100000.000	100000.000	0.000	0.000	0.000	0.000	0.000	16.610	3728	3622	3728	3622	32	236	100	1752	"Y348"
0	0	0	28	7	6	"Calmodulin "	"P62158"	18610	36830	120	4220	4144	314	7	3248	3248	3272	428	13	91	65	0	497250	2.037	100000.000	100000.000	0.000	0.000	0.000	0.000	0.000	16.610	972	896	972	896	120	820	100	1753	"Y99"
0	0	0	28	8	6	"Calmodulin "	"P62158"	19100	36810	200	3362	3670	1299	35	3243	3243	3245	232	7	42	35	0	1159644	1.832	100000.000	100000.000	0.000	0.000	0.000	0.000	0.000	16.610	119	427	119	427	316	2384	100	1754	"Y99"
0	0	0	28	9	6	"Calmodulin "	"P62158"	19600	36810	200	3323	3587	632	17	3187	3187	3196	224	7	43	38	0	1133620	1.746	100000.000	100000.000	0.000	0.000	0.000	0.000	0.000	16.610	136	400	136	400	316	2384	100	1755	"Y99"
-75	0	0	28	1	7	"empty"	"empty"	15620	37450	200	3376	3621	2802	77	3346	3346	3366	305	9	8	1	0	1144085	0.836	100000.000	100000.000	0.000	0.000	0.000	0.000	0.000	16.610	30	275	30	275	316	2384	100	1756	"empty"
-75	0	0	28	2	7	"empty"	"empty"	16120	37450	200	3224	3209	181	5	3292	3292	3303	493	14	0	0	0	1014193	-0.191	100000.000	100000.000	0.000	0.000	0.000	0.000	0.000	16.610	-68	-83	-68	-83	316	2384	100	1757	"empty"
-75	0	0	28	3	7	"empty"	"empty"	16620	37450	200	3472	3496	448	12	3426	3426	3436	288	8	5	0	0	1104832	0.208	100000.000	100000.000	0.000	0.000	0.000	0.000	0.000	16.610	46	70	46	70	316	2384	100	1758	"empty"
-75	0	0	28	4	7	"empty"	"empty"	17120	37450	200	3623	3670	814	22	3485	3485	3525	535	15	0	0	0	1159578	0.271	100000.000	100000.000	0.000	0.000	0.000	0.000	0.000	16.610	138	185	138	185	316	2384	100	1759	"empty"
-75	0	0	28	5	7	"empty"	"empty"	17620	37450	200	3361	3372	297	8	3350	3350	3358	271	8	4	0	0	1065407	0.052	100000.000	100000.000	0.000	0.000	0.000	0.000	0.000	16.610	11	22	11	22	316	2384	100	1760	"empty"
-75	0	0	28	6	7	"empty"	"empty"	18120	37450	200	3319	3326	261	7	3323	3323	3336	524	15	0	0	0	1050945	-0.019	100000.000	100000.000	0.000	0.000	0.000	0.000	0.000	16.610	-4	3	-4	3	316	2384	100	1761	"empty"
0	0	0	28	7	7	"Control-Spot"	"Tau"	18610	37450	130	4296	4301	437	10	3318	3318	3332	486	14	89	50	0	516076	1.994	100000.000	100000.000	0.000	0.000	0.000	0.000	0.000	16.610	978	983	978	983	120	940	100	1762	"Control-Spot"
0	0	0	28	8	7	"Control-Spot"	"Tau"	19110	37460	140	4226	4262	871	20	3310	3310	3320	275	8	82	76	0	664891	3.425	100000.000	100000.000	0.000	0.000	0.000	0.000	0.000	16.610	916	952	916	952	156	1140	100	1763	"Control-Spot"
0	0	0	28	9	7	"Control-Spot"	"Tau"	19610	37450	140	4033	4085	503	12	3198	3198	3204	180	5	91	83	0	637212	4.894	100000.000	100000.000	0.000	0.000	0.000	0.000	0.000	16.610	835	887	835	887	156	1140	100	1764	"Control-Spot"
0	0	0	29	1	1	"Anxa1"	"P04083"	2090	38070	90	3792	3833	384	10	3148	3148	3209	1081	33	15	0	0	199334	0.577	100000.000	100000.000	0.000	0.000	0.000	0.000	0.000	16.610	644	685	644	685	52	420	100	1765	"Y20"
0	0	0	29	2	1	"Anxa1"	"P04083"	2600	38060	90	3907	3930	251	6	3123	3123	3177	599	18	84	11	0	204369	1.257	100000.000	100000.000	0.000	0.000	0.000	0.000	0.000	16.610	784	807	784	807	52	420	100	1766	"Y20"
0	0	0	29	3	1	"Anxa1"	"P04083"	3100	38070	100	3770	3732	287	7	3248	3248	3338	1380	41	0	0	0	298573	0.286	100000.000	100000.000	0.000	0.000	0.000	0.000	0.000	16.610	522	484	522	484	80	560	100	1767	"Y20"
0	0	0	29	4	1	"Bax"	"Q07812"	3590	38060	200	3318	3338	272	8	3339	3339	3477	1386	39	0	0	0	1054938	-0.100	100000.000	100000.000	0.000	0.000	0.000	0.000	0.000	16.610	-21	-1	-21	-1	316	2384	100	1768	"S184"
0	0	0	29	5	1	"Bax"	"Q07812"	4090	38060	200	3397	3446	759	22	3408	3408	3545	1594	44	0	0	0	1088817	-0.062	100000.000	100000.000	0.000	0.000	0.000	0.000	0.000	16.610	-11	38	-11	38	316	2384	100	1769	"S184"
0	0	0	29	6	1	"Bax"	"Q07812"	4580	38060	200	3410	3398	265	7	3391	3391	3474	1461	42	0	0	0	1073871	-0.052	100000.000	100000.000	0.000	0.000	0.000	0.000	0.000	16.610	19	7	19	7	316	2384	100	1770	"S184"
0	0	0	29	7	1	"CHOP"	"P35638"	5080	38050	80	3811	4581	4043	88	3416	3416	3443	450	13	46	9	0	238195	2.529	100000.000	100000.000	0.000	0.000	0.000	0.000	0.000	16.610	395	1165	395	1165	52	340	100	1771	"S79"
0	0	0	29	8	1	"CHOP"	"P35638"	5580	38060	200	3447	3752	3703	98	3422	3422	3508	1615	46	1	0	0	1185509	0.151	100000.000	100000.000	0.000	0.000	0.000	0.000	0.000	16.610	25	330	25	330	316	2384	100	1772	"S79"
0	0	0	29	9	1	"CHOP"	"P35638"	6080	38060	200	3524	3954	3316	83	3438	3438	3547	1367	38	2	2	0	1249457	0.298	100000.000	100000.000	0.000	0.000	0.000	0.000	0.000	16.610	86	516	86	516	316	2384	100	1773	"S79"
0	0	0	29	1	2	"Crk "	"P46108"	2090	38700	200	3222	3387	1837	54	3155	3155	3186	747	23	7	1	0	1070297	0.269	100000.000	100000.000	0.000	0.000	0.000	0.000	0.000	16.610	67	232	67	232	316	2384	100	1774	"Y221"
0	0	0	29	2	2	"Crk "	"P46108"	2590	38710	200	3442	3654	1196	32	3319	3319	3366	826	24	9	2	0	1154614	0.349	100000.000	100000.000	0.000	0.000	0.000	0.000	0.000	16.610	123	335	123	335	316	2384	100	1775	"Y221"
0	0	0	29	3	2	"Crk "	"P46108"	3090	38710	200	3415	3510	533	15	3339	3339	3483	1662	47	0	0	0	1109053	0.016	100000.000	100000.000	0.000	0.000	0.000	0.000	0.000	16.610	76	171	76	171	316	2384	100	1776	"Y221"
0	0	0	29	4	2	"EEA1"	"Q15075"	3590	38710	130	3614	3916	3219	82	3421	3421	3614	2153	59	1	0	0	469914	0.140	100000.000	100000.000	0.000	0.000	0.000	0.000	0.000	16.610	193	495	193	495	120	940	100	1777	"T431"
0	0	0	29	5	2	"EEA1"	"Q15075"	4080	38710	200	3481	3494	299	8	3417	3417	3554	1670	46	0	0	0	1103974	-0.036	100000.000	100000.000	0.000	0.000	0.000	0.000	0.000	16.610	64	77	64	77	316	2384	100	1778	"T431"
0	0	0	29	6	2	"EEA1"	"Q15075"	4580	38710	200	3537	3545	399	11	3449	3449	3513	1164	33	1	0	0	1120351	0.027	100000.000	100000.000	0.000	0.000	0.000	0.000	0.000	16.610	88	96	88	96	316	2384	100	1779	"T431"
0	0	0	29	7	2	"IKK-alpha "	"O15111"	5090	38710	80	4319	4227	561	13	3487	3487	3531	1045	29	36	0	0	219800	0.666	100000.000	100000.000	0.000	0.000	0.000	0.000	0.000	16.610	832	740	832	740	52	340	100	1780	"T23"
0	0	0	29	8	2	"IKK-alpha "	"O15111"	5580	38710	200	3577	3848	1927	50	3484	3484	3559	1239	34	2	1	0	1215994	0.233	100000.000	100000.000	0.000	0.000	0.000	0.000	0.000	16.610	93	364	93	364	316	2384	100	1781	"T23"
0	0	0	29	9	2	"IKK-alpha "	"O15111"	6080	38720	120	3596	3914	1110	28	3477	3477	3707	2511	67	1	0	0	469689	0.082	100000.000	100000.000	0.000	0.000	0.000	0.000	0.000	16.610	119	437	119	437	120	820	100	1782	"T23"
0	0	0	29	1	3	"Jak2 "	"O60674"	2080	39340	200	3258	3288	391	11	3251	3251	3280	464	14	2	0	0	1039015	0.017	100000.000	100000.000	0.000	0.000	0.000	0.000	0.000	16.610	7	37	7	37	316	2384	100	1783	"Y1007"
0	0	0	29	2	3	"Jak2 "	"O60674"	2580	39350	200	3320	3420	1206	35	3323	3323	3396	1572	46	0	0	0	1080745	0.015	100000.000	100000.000	0.000	0.000	0.000	0.000	0.000	16.610	-3	97	-3	97	316	2384	100	1784	"Y1007"
0	0	0	29	3	3	"Jak2 "	"O60674"	3080	39350	200	3384	3560	1904	53	3366	3366	3466	1349	38	1	0	0	1124829	0.070	100000.000	100000.000	0.000	0.000	0.000	0.000	0.000	16.610	18	194	18	194	316	2384	100	1785	"Y1007"
0	0	0	29	4	3	"Keap1"	"Q14145"	3560	39340	80	3719	4734	4994	105	3550	3550	3750	1869	49	5	3	0	246174	0.526	100000.000	100000.000	0.000	0.000	0.000	0.000	0.000	16.610	169	1184	169	1184	52	340	100	1786	"Y141"
0	0	0	29	5	3	"Keap1"	"Q14145"	4080	39350	200	3582	3761	1885	50	3551	3551	3638	1400	38	1	1	0	1188429	0.088	100000.000	100000.000	0.000	0.000	0.000	0.000	0.000	16.610	31	210	31	210	316	2384	100	1787	"Y141"
0	0	0	29	6	3	"Keap1"	"Q14145"	4580	39350	200	3523	3568	495	13	3512	3512	3662	2252	61	0	0	0	1127341	-0.042	100000.000	100000.000	0.000	0.000	0.000	0.000	0.000	16.610	11	56	11	56	316	2384	100	1788	"Y141"
0	0	0	29	7	3	"MK2"	"P16389"	5100	39360	80	3951	3986	422	10	3465	3465	3509	1087	30	9	0	0	207296	0.439	100000.000	100000.000	0.000	0.000	0.000	0.000	0.000	16.610	486	521	486	521	52	340	100	1789	"Y132"
0	0	0	29	8	3	"MK2"	"P16389"	5590	39360	70	4335	4270	235	5	3571	3571	3574	237	6	96	78	0	136631	2.937	100000.000	100000.000	0.000	0.000	0.000	0.000	0.000	16.610	764	699	764	699	32	236	100	1790	"Y132"
0	0	0	29	9	3	"MK2"	"P16389"	6080	39360	200	3559	3692	1320	35	3531	3531	3594	1003	27	1	0	0	1166553	0.098	100000.000	100000.000	0.000	0.000	0.000	0.000	0.000	16.610	28	161	28	161	316	2384	100	1791	"Y132"
0	0	0	29	1	4	"MyD88"	"Q99836"	2090	39990	160	3902	4022	1120	27	3359	3359	3434	1380	40	2	0	0	836516	0.426	100000.000	100000.000	0.000	0.000	0.000	0.000	0.000	16.610	543	663	543	663	208	1512	100	1792	"Y257"
0	0	0	29	2	4	"MyD88"	"Q99836"	2580	40000	150	4151	4163	394	9	3375	3375	3441	719	20	57	4	0	649413	1.004	100000.000	100000.000	0.000	0.000	0.000	0.000	0.000	16.610	776	788	776	788	156	1272	100	1793	"Y257"
0	0	0	29	3	4	"MyD88"	"Q99836"	3090	40000	160	4164	4187	340	8	3413	3413	3454	410	11	88	41	0	870863	1.788	100000.000	100000.000	0.000	0.000	0.000	0.000	0.000	16.610	751	774	751	774	208	1512	100	1794	"Y257"
0	0	0	29	4	4	"NFkB-p105 "	"P19838"	3580	40000	200	3410	3465	464	13	3460	3460	3651	2035	55	0	0	0	1094935	-0.091	100000.000	100000.000	0.000	0.000	0.000	0.000	0.000	16.610	-50	5	-50	5	316	2384	100	1795	"S337"
0	0	0	29	5	4	"NFkB-p105 "	"P19838"	4080	40000	200	3421	3501	1053	30	3493	3493	3589	1562	43	1	0	0	1106390	-0.056	100000.000	100000.000	0.000	0.000	0.000	0.000	0.000	16.610	-72	8	-72	8	316	2384	100	1796	"S337"
0	0	0	29	6	4	"NFkB-p105 "	"P19838"	4580	40000	200	3324	3376	572	16	3422	3422	3509	1379	39	0	0	0	1066804	-0.096	100000.000	100000.000	0.000	0.000	0.000	0.000	0.000	16.610	-98	-46	-98	-46	316	2384	100	1797	"S337"
0	0	0	29	7	4	"PKACa "	"P17612"	5080	40010	100	3669	3694	278	7	3471	3471	3484	326	9	36	8	0	295495	0.644	100000.000	100000.000	0.000	0.000	0.000	0.000	0.000	16.610	198	223	198	223	80	560	100	1798	"S338"
0	0	0	29	8	4	"PKACa "	"P17612"	5580	40000	200	3601	3630	530	14	3558	3558	3610	986	27	0	0	0	1147032	0.020	100000.000	100000.000	0.000	0.000	0.000	0.000	0.000	16.610	43	72	43	72	316	2384	100	1799	"S338"
0	0	0	29	9	4	"PKACa "	"P17612"	6080	40000	200	3603	3648	386	10	3584	3584	3808	2729	71	0	0	0	1152779	-0.059	100000.000	100000.000	0.000	0.000	0.000	0.000	0.000	16.610	19	64	19	64	316	2384	100	1800	"S338"
0	0	0	29	1	5	"PDK1"	"O15530"	2090	40630	120	7867	7138	2113	29	3262	3262	3426	2467	72	77	27	0	856568	1.505	100000.000	100000.000	0.000	0.000	0.000	0.000	0.000	16.610	4605	3876	4605	3876	120	820	100	1801	"Y373"
0	0	0	29	2	5	"PDK1"	"O15530"	2580	40640	110	8372	8306	699	8	3368	3368	3419	424	12	100	100	0	664465	11.526	100000.000	100000.000	0.000	0.000	0.000	0.000	0.000	16.610	5004	4938	5004	4938	80	656	100	1802	"Y373"
0	0	0	29	3	5	"PDK1"	"O15530"	3090	40630	100	8942	8521	1552	18	3501	3501	3581	862	24	92	91	0	681706	5.731	100000.000	100000.000	0.000	0.000	0.000	0.000	0.000	16.610	5441	5020	5441	5020	80	560	100	1803	"Y373"
0	0	0	29	4	5	"Ripk1"	"Q13546"	3600	40620	100	3714	3871	553	14	3488	3488	3617	1226	33	6	1	0	309645	0.207	100000.000	100000.000	0.000	0.000	0.000	0.000	0.000	16.610	226	383	226	383	80	560	100	1804	"Y424"
0	0	0	29	5	5	"Ripk1"	"Q13546"	4080	40640	80	4028	4061	518	12	3513	3513	3713	2263	60	0	0	0	211178	0.154	100000.000	100000.000	0.000	0.000	0.000	0.000	0.000	16.610	515	548	515	548	52	340	100	1805	"Y424"
0	0	0	29	6	5	"Ripk1"	"Q13546"	4580	40630	200	3445	3476	387	11	3440	3440	3752	3822	101	0	0	0	1098534	-0.072	100000.000	100000.000	0.000	0.000	0.000	0.000	0.000	16.610	5	36	5	36	316	2384	100	1806	"Y424"
0	0	0	29	7	5	"Smad1 "	"Q15797"	5080	40630	200	3464	3457	234	6	3471	3471	3550	1212	34	0	0	0	1092371	-0.077	100000.000	100000.000	0.000	0.000	0.000	0.000	0.000	16.610	-7	-14	-7	-14	316	2384	100	1807	"S463"
0	0	0	29	8	5	"Smad1 "	"Q15797"	5580	40630	200	3480	4326	6311	145	3513	3513	3557	1045	29	4	3	0	1367112	0.736	100000.000	100000.000	0.000	0.000	0.000	0.000	0.000	16.610	-33	813	-33	813	316	2384	100	1808	"S463"
0	0	0	29	9	5	"Smad1 "	"Q15797"	6080	40630	200	3566	3639	720	19	3529	3529	3617	1114	30	1	0	0	1149786	0.020	100000.000	100000.000	0.000	0.000	0.000	0.000	0.000	16.610	37	110	37	110	316	2384	100	1809	"S463"
0	0	0	29	1	6	"TAB1"	"Q15750"	2080	41280	100	5527	5483	639	11	3386	3386	3468	943	27	95	73	0	438626	2.137	100000.000	100000.000	0.000	0.000	0.000	0.000	0.000	16.610	2141	2097	2141	2097	80	560	100	1810	"S438"
0	0	0	29	2	6	"TAB1"	"Q15750"	2580	41280	100	6234	9000	9987	110	3464	3464	3569	514	14	98	98	1	719961	10.566	100000.000	100000.000	0.000	0.000	0.000	0.000	0.000	16.610	2770	5536	2770	5536	80	560	100	1811	"S438"
0	0	0	29	3	6	"TAB1"	"Q15750"	3080	41270	130	5967	5738	1230	21	3531	3531	3674	1588	43	75	20	0	688585	1.300	100000.000	100000.000	0.000	0.000	0.000	0.000	0.000	16.610	2436	2207	2436	2207	120	940	100	1812	"S438"
0	0	0	29	4	6	"Tgfbr2"	"P37173"	3580	41270	200	3448	3457	280	8	3544	3544	3599	888	24	0	0	0	1092337	-0.160	100000.000	100000.000	0.000	0.000	0.000	0.000	0.000	16.610	-96	-87	-96	-87	316	2384	100	1813	"Y259"
0	0	0	29	5	6	"Tgfbr2"	"P37173"	4080	41270	200	3362	3399	313	9	3534	3534	3566	903	25	0	0	0	1074199	-0.185	100000.000	100000.000	0.000	0.000	0.000	0.000	0.000	16.610	-172	-135	-172	-135	316	2384	100	1814	"Y259"
0	0	0	29	6	6	"Tgfbr2"	"P37173"	4570	41270	200	3466	3486	321	9	3506	3506	3589	1332	37	0	0	0	1101530	-0.077	100000.000	100000.000	0.000	0.000	0.000	0.000	0.000	16.610	-40	-20	-40	-20	316	2384	100	1815	"Y259"
0	0	0	29	7	6	"XIAP "	"P98170"	5080	41290	80	12482	11480	2846	24	3451	3451	3426	273	7	94	94	0	596955	29.502	100000.000	100000.000	0.000	0.000	0.000	0.000	0.000	16.610	9031	8029	9031	8029	52	340	100	1816	"S87"
0	0	0	29	8	6	"XIAP "	"P98170"	5580	41270	120	4050	7271	4399	60	3463	3463	3583	1616	45	46	42	0	872503	2.282	100000.000	100000.000	0.000	0.000	0.000	0.000	0.000	16.610	587	3808	587	3808	120	820	100	1817	"S87"
0	0	0	29	9	6	"XIAP "	"P98170"	6080	41280	90	12629	12789	4137	32	3451	3451	3476	382	10	100	100	0	665041	24.380	100000.000	100000.000	0.000	0.000	0.000	0.000	0.000	16.610	9178	9338	9178	9338	52	420	100	1818	"S87"
-75	0	0	29	1	7	"empty"	"empty"	2080	41920	200	3503	3499	256	7	3468	3468	3478	271	7	15	2	0	1105588	0.077	100000.000	100000.000	0.000	0.000	0.000	0.000	0.000	16.610	35	31	35	31	316	2384	100	1819	"empty"
-75	0	0	29	2	7	"empty"	"empty"	2580	41920	200	3512	3590	685	19	3502	3502	3643	2195	60	0	0	0	1134454	-0.024	100000.000	100000.000	0.000	0.000	0.000	0.000	0.000	16.610	10	88	10	88	316	2384	100	1820	"empty"
-75	0	0	29	3	7	"empty"	"empty"	3080	41920	200	3601	3668	687	18	3579	3579	3655	798	21	2	0	0	1158959	0.016	100000.000	100000.000	0.000	0.000	0.000	0.000	0.000	16.610	22	89	22	89	316	2384	100	1821	"empty"
-75	0	0	29	4	7	"empty"	"empty"	3580	41920	200	3530	3570	477	13	3542	3542	3642	1383	37	0	0	0	1128099	-0.052	100000.000	100000.000	0.000	0.000	0.000	0.000	0.000	16.610	-12	28	-12	28	316	2384	100	1822	"empty"
-75	0	0	29	5	7	"empty"	"empty"	4080	41920	200	3507	3807	3109	81	3507	3507	3567	1285	36	2	1	0	1203069	0.187	0.000	100000.000	0.000	0.000	0.000	0.000	0.000	Error	0	300	0	300	316	2384	100	1823	"empty"
-75	0	0	29	6	7	"empty"	"empty"	4580	41920	200	3543	3594	1253	34	3527	3527	3604	1286	35	1	0	0	1135632	-0.008	100000.000	100000.000	0.000	0.000	0.000	0.000	0.000	16.610	16	67	16	67	316	2384	100	1824	"empty"
-75	0	0	29	7	7	"empty"	"empty"	5080	41920	200	3333	3321	280	8	3424	3424	3664	3209	87	0	0	0	1049278	-0.107	100000.000	100000.000	0.000	0.000	0.000	0.000	0.000	16.610	-91	-103	-91	-103	316	2384	100	1825	"empty"
-75	0	0	29	8	7	"empty"	"empty"	5580	41920	200	3593	3611	223	6	3532	3532	3592	1046	29	0	0	0	1141050	0.018	100000.000	100000.000	0.000	0.000	0.000	0.000	0.000	16.610	61	79	61	79	316	2384	100	1826	"empty"
-75	0	0	29	9	7	"empty"	"empty"	6080	41920	200	3426	3714	3110	83	3460	3460	3502	649	18	2	1	0	1173642	0.327	100000.000	100000.000	0.000	0.000	0.000	0.000	0.000	16.610	-34	254	-34	254	316	2384	100	1827	"empty"
0	0	0	30	1	1	"PTEN"	"P60484"	6700	38080	200	3341	3533	1316	37	3338	3338	3419	1062	31	2	1	0	1116498	0.107	100000.000	100000.000	0.000	0.000	0.000	0.000	0.000	16.610	3	195	3	195	316	2384	100	1828	"T382/3/5"
0	0	0	30	2	1	"PTEN"	"P60484"	7200	38080	200	3294	3362	783	23	3279	3279	3392	1457	42	1	1	0	1062368	-0.021	100000.000	100000.000	0.000	0.000	0.000	0.000	0.000	16.610	15	83	15	83	316	2384	100	1829	"T382/3/5"
0	0	0	30	3	1	"PTEN"	"P60484"	7700	38080	200	3272	3376	1378	40	3173	3173	3346	1714	51	1	0	0	1066722	0.018	100000.000	100000.000	0.000	0.000	0.000	0.000	0.000	16.610	99	203	99	203	316	2384	100	1830	"T382/3/5"
0	0	0	30	4	1	"Rab5A"	"P20339"	8200	38080	200	3055	3151	663	21	3098	3098	3302	1971	59	1	0	0	995592	-0.077	100000.000	100000.000	0.000	0.000	0.000	0.000	0.000	16.610	-43	53	-43	53	316	2384	100	1831	"S123"
0	0	0	30	5	1	"Rab5A"	"P20339"	8700	38080	200	2908	2987	756	25	3057	3057	3177	1527	48	1	0	0	943898	-0.124	100000.000	100000.000	0.000	0.000	0.000	0.000	0.000	16.610	-149	-70	-149	-70	316	2384	100	1832	"S123"
0	0	0	30	6	1	"Rab5A"	"P20339"	9200	38080	200	2984	3168	1776	56	3049	3049	3101	537	17	2	2	0	1001155	0.125	100000.000	100000.000	0.000	0.000	0.000	0.000	0.000	16.610	-65	119	-65	119	316	2384	100	1833	"S123"
0	0	0	30	7	1	"STAT1 "	"P42224"	9700	38080	200	3050	3063	226	7	3125	3125	3162	478	15	0	0	0	967788	-0.207	100000.000	100000.000	0.000	0.000	0.000	0.000	0.000	16.610	-75	-62	-75	-62	316	2384	100	1834	"Y701"
0	0	0	30	8	1	"STAT1 "	"P42224"	10200	38080	200	3104	3195	996	31	3217	3217	3253	712	21	1	1	0	1009474	-0.081	100000.000	100000.000	0.000	0.000	0.000	0.000	0.000	16.610	-113	-22	-113	-22	316	2384	100	1835	"Y701"
0	0	0	30	9	1	"STAT1 "	"P42224"	10700	38080	200	3235	3223	247	7	3260	3260	3301	477	14	2	0	0	1018493	-0.164	100000.000	100000.000	0.000	0.000	0.000	0.000	0.000	16.610	-25	-37	-25	-37	316	2384	100	1836	"Y701"
0	0	0	30	1	2	"STAT5B "	"P51692"	6700	38720	200	3262	3326	928	27	3350	3350	3483	1483	42	1	0	0	1050978	-0.106	100000.000	100000.000	0.000	0.000	0.000	0.000	0.000	16.610	-88	-24	-88	-24	316	2384	100	1837	"Y699"
0	0	0	30	2	2	"STAT5B "	"P51692"	7200	38720	200	3184	3383	1595	47	3300	3300	3518	2402	68	1	0	0	1069041	-0.056	100000.000	100000.000	0.000	0.000	0.000	0.000	0.000	16.610	-116	83	-116	83	316	2384	100	1838	"Y699"
0	0	0	30	3	2	"STAT5B "	"P51692"	7700	38720	200	3156	3346	1691	50	3192	3192	3357	1941	57	2	1	0	1057461	-0.006	100000.000	100000.000	0.000	0.000	0.000	0.000	0.000	16.610	-36	154	-36	154	316	2384	100	1839	"Y699"
0	0	0	30	4	2	"Syk "	"P43405"	8200	38720	200	3242	4255	3346	78	3115	3115	3236	1318	40	14	12	0	1344561	0.773	100000.000	100000.000	0.000	0.000	0.000	0.000	0.000	16.610	127	1140	127	1140	316	2384	100	1840	"Y352"
0	0	0	30	5	2	"Syk "	"P43405"	8700	38720	200	3175	4339	3421	78	3089	3089	3245	1614	49	15	14	0	1371216	0.678	100000.000	100000.000	0.000	0.000	0.000	0.000	0.000	16.610	86	1250	86	1250	316	2384	100	1841	"Y352"
0	0	0	30	6	2	"Syk "	"P43405"	9200	38720	200	3111	3970	2505	63	3093	3093	3197	1233	38	11	11	0	1254371	0.627	100000.000	100000.000	0.000	0.000	0.000	0.000	0.000	16.610	18	877	18	877	316	2384	100	1842	"Y352"
0	0	0	30	7	2	"ACC1"	"Q13085"	9700	38720	200	3116	3357	1885	56	3178	3178	3300	1323	40	2	1	0	1060686	0.043	100000.000	100000.000	0.000	0.000	0.000	0.000	0.000	16.610	-62	179	-62	179	316	2384	100	1843	"S80"
0	0	0	30	8	2	"ACC1"	"Q13085"	10200	38720	200	3148	3177	300	9	3238	3238	3346	1706	50	0	0	0	1003878	-0.099	100000.000	100000.000	0.000	0.000	0.000	0.000	0.000	16.610	-90	-61	-90	-61	316	2384	100	1844	"S80"
0	0	0	30	9	2	"ACC1"	"Q13085"	10700	38720	200	3226	3297	806	24	3276	3276	3333	795	23	1	0	0	1041902	-0.045	100000.000	100000.000	0.000	0.000	0.000	0.000	0.000	16.610	-50	21	-50	21	316	2384	100	1845	"S80"
0	0	0	30	1	3	"TrKA"	"P04629"	6700	39360	200	3613	3784	940	24	3484	3484	3547	942	26	11	1	0	1195654	0.252	100000.000	100000.000	0.000	0.000	0.000	0.000	0.000	16.610	129	300	129	300	316	2384	100	1846	"Y680"
0	0	0	30	2	3	"TrKA"	"P04629"	7200	39360	200	3637	3853	1397	36	3384	3384	3495	1444	41	3	2	0	1217486	0.248	100000.000	100000.000	0.000	0.000	0.000	0.000	0.000	16.610	253	469	253	469	316	2384	100	1847	"Y680"
0	0	0	30	3	3	"TrKA"	"P04629"	7700	39360	200	3380	3730	2682	71	3258	3258	3399	1687	49	3	2	0	1178536	0.196	100000.000	100000.000	0.000	0.000	0.000	0.000	0.000	16.610	122	472	122	472	316	2384	100	1848	"Y680"
0	0	0	30	4	3	"BRAF1"	"P15056"	8200	39360	200	3227	4094	5999	146	3092	3092	3304	2355	71	4	2	0	1293549	0.335	100000.000	100000.000	0.000	0.000	0.000	0.000	0.000	16.610	135	1002	135	1002	316	2384	100	1849	"S579"
0	0	0	30	5	3	"BRAF1"	"P15056"	8700	39360	200	3118	3351	1536	45	3085	3085	3403	3770	110	2	1	0	1058901	-0.014	100000.000	100000.000	0.000	0.000	0.000	0.000	0.000	16.610	33	266	33	266	316	2384	100	1850	"S579"
0	0	0	30	6	3	"BRAF1"	"P15056"	9200	39360	200	3100	3338	1735	51	3064	3064	3138	986	31	4	3	0	1054786	0.203	100000.000	100000.000	0.000	0.000	0.000	0.000	0.000	16.610	36	274	36	274	316	2384	100	1851	"S579"
0	0	0	30	7	3	"Cdc2"	"P06493"	9700	39360	200	3267	3354	898	26	3142	3142	3205	943	29	1	0	0	1059730	0.158	100000.000	100000.000	0.000	0.000	0.000	0.000	0.000	16.610	125	212	125	212	316	2384	100	1852	"Y15"
0	0	0	30	8	3	"Cdc2"	"P06493"	10200	39360	200	3343	3392	452	13	3255	3255	3297	549	16	14	0	0	1071824	0.173	100000.000	100000.000	0.000	0.000	0.000	0.000	0.000	16.610	88	137	88	137	316	2384	100	1853	"Y15"
0	0	0	30	9	3	"Cdc2"	"P06493"	10700	39360	200	3418	3484	491	14	3317	3317	3376	900	26	2	1	0	1100915	0.120	100000.000	100000.000	0.000	0.000	0.000	0.000	0.000	16.610	101	167	101	167	316	2384	100	1854	"Y15"
0	0	0	30	1	4	"ERK3"	"Q16659"	6700	40000	200	3592	3702	554	14	3492	3492	3986	4312	108	0	0	0	1169878	-0.066	100000.000	100000.000	0.000	0.000	0.000	0.000	0.000	16.610	100	210	100	210	316	2384	100	1855	"S189"
0	0	0	30	2	4	"ERK3"	"Q16659"	7200	40000	200	3517	3780	2248	59	3395	3395	3500	1183	33	2	1	0	1194443	0.237	100000.000	100000.000	0.000	0.000	0.000	0.000	0.000	16.610	122	385	122	385	316	2384	100	1856	"S189"
0	0	0	30	3	4	"ERK3"	"Q16659"	7700	40000	200	3507	3918	2838	72	3270	3270	3441	1711	49	5	2	0	1238197	0.279	100000.000	100000.000	0.000	0.000	0.000	0.000	0.000	16.610	237	648	237	648	316	2384	100	1857	"S189"
0	0	0	30	4	4	"GIT2"	"Q14161"	8200	40000	200	3103	3213	1464	45	3120	3120	3278	1523	46	1	0	0	1015422	-0.043	100000.000	100000.000	0.000	0.000	0.000	0.000	0.000	16.610	-17	93	-17	93	316	2384	100	1858	"Y484"
0	0	0	30	5	4	"GIT2"	"Q14161"	8700	40000	200	3115	3290	1320	40	3110	3110	3223	1271	39	2	1	0	1039703	0.053	100000.000	100000.000	0.000	0.000	0.000	0.000	0.000	16.610	5	180	5	180	316	2384	100	1859	"Y484"
0	0	0	30	6	4	"GIT2"	"Q14161"	9200	40000	200	3064	3246	1580	48	3065	3065	3466	4067	117	1	0	0	1025775	-0.054	100000.000	100000.000	0.000	0.000	0.000	0.000	0.000	16.610	-1	181	-1	181	316	2384	100	1860	"Y484"
0	0	0	30	7	4	"HSP70 "	"P08107"	9700	40000	200	3160	3394	1538	45	3121	3121	3177	529	16	6	3	0	1072500	0.410	100000.000	100000.000	0.000	0.000	0.000	0.000	0.000	16.610	39	273	39	273	316	2384	100	1861	"Y525"
0	0	0	30	8	4	"HSP70 "	"P08107"	10200	40000	200	3177	3246	556	17	3205	3205	3234	547	16	2	2	0	1025682	0.022	100000.000	100000.000	0.000	0.000	0.000	0.000	0.000	16.610	-28	41	-28	41	316	2384	100	1862	"Y525"
0	0	0	30	9	4	"HSP70 "	"P08107"	10700	40000	200	3206	3296	909	27	3275	3275	3341	734	21	1	1	0	1041624	-0.061	100000.000	100000.000	0.000	0.000	0.000	0.000	0.000	16.610	-69	21	-69	21	316	2384	100	1863	"Y525"
0	0	0	30	1	5	"iNOS "	"P35228"	6700	40640	200	3486	3583	793	22	3436	3436	3527	1139	32	1	0	0	1132240	0.049	100000.000	100000.000	0.000	0.000	0.000	0.000	0.000	16.610	50	147	50	147	316	2384	100	1864	"Y151"
0	0	0	30	2	5	"iNOS "	"P35228"	7200	40640	200	3431	3457	462	13	3352	3352	3436	1090	31	0	0	0	1092265	0.019	100000.000	100000.000	0.000	0.000	0.000	0.000	0.000	16.610	79	105	79	105	316	2384	100	1865	"Y151"
0	0	0	30	3	5	"iNOS "	"P35228"	7700	40640	200	3498	3565	1174	32	3317	3317	3524	1813	51	2	0	0	1126454	0.023	100000.000	100000.000	0.000	0.000	0.000	0.000	0.000	16.610	181	248	181	248	316	2384	100	1866	"Y151"
0	0	0	30	4	5	"IRF-3 "	"Q14653"	8200	40640	200	3147	3292	1909	57	3148	3148	3292	1564	47	0	0	0	1040322	0.000	100000.000	100000.000	0.000	0.000	0.000	0.000	0.000	16.610	-1	144	-1	144	316	2384	100	1867	"S402"
0	0	0	30	5	5	"IRF-3 "	"Q14653"	8700	40640	200	3077	3184	788	24	3111	3111	3220	1214	37	1	1	0	1006177	-0.030	100000.000	100000.000	0.000	0.000	0.000	0.000	0.000	16.610	-34	73	-34	73	316	2384	100	1868	"S402"
0	0	0	30	6	5	"IRF-3 "	"Q14653"	9200	40640	200	3114	3386	2161	63	3105	3105	3263	1833	56	2	1	0	1070074	0.067	100000.000	100000.000	0.000	0.000	0.000	0.000	0.000	16.610	9	281	9	281	316	2384	100	1869	"S402"
0	0	0	30	7	5	"M6PR"	"P20645"	9700	40640	200	3188	3385	1561	46	3166	3166	3231	931	28	2	1	0	1069598	0.165	100000.000	100000.000	0.000	0.000	0.000	0.000	0.000	16.610	22	219	22	219	316	2384	100	1870	"S267"
0	0	0	30	8	5	"M6PR"	"P20645"	10200	40640	200	3301	3316	348	10	3251	3251	3278	475	14	9	0	0	1048011	0.080	100000.000	100000.000	0.000	0.000	0.000	0.000	0.000	16.610	50	65	50	65	316	2384	100	1871	"S267"
0	0	0	30	9	5	"M6PR"	"P20645"	10700	40640	200	3318	3462	1141	32	3248	3248	3312	974	29	3	2	0	1094082	0.154	100000.000	100000.000	0.000	0.000	0.000	0.000	0.000	16.610	70	214	70	214	316	2384	100	1872	"S267"
0	0	0	30	1	6	"MDM2"	"Q00987"	6700	41290	200	3373	3582	2236	62	3408	3408	3540	1521	42	1	0	0	1131917	0.028	100000.000	100000.000	0.000	0.000	0.000	0.000	0.000	16.610	-35	174	-35	174	316	2384	100	1873	"S166"
0	0	0	30	2	6	"MDM2"	"Q00987"	7200	41290	200	3341	3508	2100	59	3325	3325	3410	1178	34	1	0	0	1108527	0.083	100000.000	100000.000	0.000	0.000	0.000	0.000	0.000	16.610	16	183	16	183	316	2384	100	1874	"S166"
0	0	0	30	3	6	"MDM2"	"Q00987"	7700	41290	200	3234	3274	549	16	3256	3256	3344	1256	37	2	0	0	1034571	-0.056	100000.000	100000.000	0.000	0.000	0.000	0.000	0.000	16.610	-22	18	-22	18	316	2384	100	1875	"S166"
0	0	0	30	4	6	"p38 delta"	"O15264"	8200	41290	200	3213	3333	581	17	3151	3151	3256	1166	35	1	0	0	1053298	0.066	100000.000	100000.000	0.000	0.000	0.000	0.000	0.000	16.610	62	182	62	182	316	2384	100	1876	"Y182"
0	0	0	30	5	6	"p38 delta"	"O15264"	8700	41290	200	3145	3409	1571	46	3099	3099	3494	3748	107	1	0	0	1077151	-0.023	100000.000	100000.000	0.000	0.000	0.000	0.000	0.000	16.610	46	310	46	310	316	2384	100	1877	"Y182"
0	0	0	30	6	6	"p38 delta"	"O15264"	9200	41290	200	3162	3462	1699	49	3110	3110	3460	3698	106	1	0	0	1093984	0.001	100000.000	100000.000	0.000	0.000	0.000	0.000	0.000	16.610	52	352	52	352	316	2384	100	1878	"Y182"
0	0	0	30	7	6	"p70S6K"	"P23443"	9700	41290	200	3156	3282	1261	38	3144	3144	3263	1337	40	1	0	0	1037200	0.014	100000.000	100000.000	0.000	0.000	0.000	0.000	0.000	16.610	12	138	12	138	316	2384	100	1879	"T412"
0	0	0	30	8	6	"p70S6K"	"P23443"	10200	41290	200	3204	3260	554	16	3230	3230	3295	931	28	0	0	0	1030060	-0.038	100000.000	100000.000	0.000	0.000	0.000	0.000	0.000	16.610	-26	30	-26	30	316	2384	100	1880	"T412"
0	0	0	30	9	6	"p70S6K"	"P23443"	10700	41290	200	3242	3317	871	26	3262	3262	3316	528	15	1	0	0	1048309	0.002	100000.000	100000.000	0.000	0.000	0.000	0.000	0.000	16.610	-20	55	-20	55	316	2384	100	1881	"T412"
-75	0	0	30	1	7	"empty"	"empty"	6700	41930	200	3404	3420	305	8	3404	3404	3500	1162	33	0	0	0	1080564	-0.069	0.000	100000.000	0.000	0.000	0.000	0.000	0.000	Error	0	16	0	16	316	2384	100	1882	"empty"
-75	0	0	30	2	7	"empty"	"empty"	7200	41930	200	3304	3340	332	9	3320	3320	3408	1153	33	1	0	0	1055592	-0.059	100000.000	100000.000	0.000	0.000	0.000	0.000	0.000	16.610	-16	20	-16	20	316	2384	100	1883	"empty"
-75	0	0	30	3	7	"empty"	"empty"	7700	41930	200	3176	3420	2205	64	3216	3216	3273	958	29	2	1	0	1080807	0.153	100000.000	100000.000	0.000	0.000	0.000	0.000	0.000	16.610	-40	204	-40	204	316	2384	100	1884	"empty"
-75	0	0	30	4	7	"empty"	"empty"	8200	41930	200	3123	3240	1257	38	3111	3111	3234	1302	40	1	0	0	1023902	0.005	100000.000	100000.000	0.000	0.000	0.000	0.000	0.000	16.610	12	129	12	129	316	2384	100	1885	"empty"
-75	0	0	30	5	7	"empty"	"empty"	8700	41930	200	3050	3121	958	30	3079	3079	3234	1567	48	0	0	0	986193	-0.072	100000.000	100000.000	0.000	0.000	0.000	0.000	0.000	16.610	-29	42	-29	42	316	2384	100	1886	"empty"
-75	0	0	30	6	7	"empty"	"empty"	9200	41930	200	3086	3152	917	29	3079	3079	3133	682	21	1	0	0	996124	0.028	100000.000	100000.000	0.000	0.000	0.000	0.000	0.000	16.610	7	73	7	73	316	2384	100	1887	"empty"
-75	0	0	30	7	7	"empty"	"empty"	9700	41930	200	3149	3233	1124	34	3117	3117	3173	695	21	1	0	0	1021689	0.086	100000.000	100000.000	0.000	0.000	0.000	0.000	0.000	16.610	32	116	32	116	316	2384	100	1888	"empty"
-75	0	0	30	8	7	"empty"	"empty"	10200	41930	200	3242	3329	1151	34	3219	3219	3311	1108	33	0	0	0	1052084	0.016	100000.000	100000.000	0.000	0.000	0.000	0.000	0.000	16.610	23	110	23	110	316	2384	100	1889	"empty"
-75	0	0	30	9	7	"empty"	"empty"	10700	41930	200	3275	3283	227	6	3306	3306	3343	555	16	1	0	0	1037310	-0.108	100000.000	100000.000	0.000	0.000	0.000	0.000	0.000	16.610	-31	-23	-31	-23	316	2384	100	1890	"empty"
0	0	0	31	1	1	"JNK1"	"P45983"	11190	38050	100	3982	3900	372	9	3225	3225	3268	484	14	73	22	0	312037	1.306	100000.000	100000.000	0.000	0.000	0.000	0.000	0.000	16.610	757	675	757	675	80	560	100	1891	"T183"
0	0	0	31	2	1	"JNK1"	"P45983"	11690	38060	110	4213	4151	271	6	3294	3294	3319	396	11	92	76	0	332084	2.101	100000.000	100000.000	0.000	0.000	0.000	0.000	0.000	16.610	919	857	919	857	80	656	100	1892	"T183"
0	0	0	31	3	1	"JNK1"	"P45983"	12180	38050	120	4059	3932	396	10	3252	3252	3306	497	15	70	25	0	471833	1.260	100000.000	100000.000	0.000	0.000	0.000	0.000	0.000	16.610	807	680	807	680	120	820	100	1893	"T183"
0	0	0	31	4	1	"Keap1"	"Q14145"	12690	38060	90	4701	4644	468	10	3244	3244	3309	569	17	94	84	0	241501	2.346	100000.000	100000.000	0.000	0.000	0.000	0.000	0.000	16.610	1457	1400	1457	1400	52	420	100	1894	"S293/5"
0	0	0	31	5	1	"Keap1"	"Q14145"	13190	38060	90	4635	4692	616	13	3246	3246	3278	745	22	96	44	0	243995	1.898	100000.000	100000.000	0.000	0.000	0.000	0.000	0.000	16.610	1389	1446	1389	1446	52	420	100	1895	"S293/5"
0	0	0	31	6	1	"Keap1"	"Q14145"	13690	38060	100	4683	4528	995	21	3323	3323	3370	528	15	77	68	0	362226	2.193	100000.000	100000.000	0.000	0.000	0.000	0.000	0.000	16.610	1360	1205	1360	1205	80	560	100	1896	"S293/5"
0	0	0	31	7	1	"MK2"	"P16389"	14190	38050	200	3472	3535	661	18	3404	3404	3453	848	24	2	1	0	1117152	0.097	100000.000	100000.000	0.000	0.000	0.000	0.000	0.000	16.610	68	131	68	131	316	2384	100	1897	"Y415"
0	0	0	31	8	1	"MK2"	"P16389"	14690	38050	200	3436	3441	186	5	3425	3425	3460	772	22	0	0	0	1087467	-0.025	100000.000	100000.000	0.000	0.000	0.000	0.000	0.000	16.610	11	16	11	16	316	2384	100	1898	"Y415"
0	0	0	31	9	1	"MK2"	"P16389"	15190	38050	200	3354	3430	803	23	3362	3362	3366	226	6	12	1	0	1083987	0.283	100000.000	100000.000	0.000	0.000	0.000	0.000	0.000	16.610	-8	68	-8	68	316	2384	100	1899	"Y415"
0	0	0	31	1	2	"NFAT1 "	"Q13469"	11170	38670	70	3586	3704	1030	27	3366	3366	3364	276	8	37	6	0	118519	1.232	100000.000	100000.000	0.000	0.000	0.000	0.000	0.000	16.610	220	338	220	338	32	236	100	1900	"S110"
0	0	0	31	2	2	"NFAT1 "	"Q13469"	11680	38680	200	3465	3493	339	9	3351	3351	3727	4069	109	0	0	0	1103899	-0.058	100000.000	100000.000	0.000	0.000	0.000	0.000	0.000	16.610	114	142	114	142	316	2384	100	1901	"S110"
0	0	0	31	3	2	"NFAT1 "	"Q13469"	12190	38690	160	3558	3643	859	23	3288	3288	3376	844	25	3	1	0	757805	0.316	100000.000	100000.000	0.000	0.000	0.000	0.000	0.000	16.610	270	355	270	355	208	1512	100	1902	"S110"
0	0	0	31	4	2	"NFkB-p105 "	"P19838"	12680	38680	200	3279	3307	446	13	3278	3278	3312	632	19	3	1	0	1045009	-0.008	100000.000	100000.000	0.000	0.000	0.000	0.000	0.000	16.610	1	29	1	29	316	2384	100	1903	"S907"
0	0	0	31	5	2	"NFkB-p105 "	"P19838"	13180	38680	200	3292	3321	514	15	3293	3293	3352	701	20	1	1	0	1049312	-0.044	100000.000	100000.000	0.000	0.000	0.000	0.000	0.000	16.610	-1	28	-1	28	316	2384	100	1904	"S907"
0	0	0	31	6	2	"NFkB-p105 "	"P19838"	13680	38680	200	3332	3363	443	13	3371	3371	3426	718	20	0	0	0	1062818	-0.088	100000.000	100000.000	0.000	0.000	0.000	0.000	0.000	16.610	-39	-8	-39	-8	316	2384	100	1905	"S907"
0	0	0	31	7	2	"process-control__"	"GGSGGSGDYKDDDDK"	14180	38680	200	3488	3551	605	17	3446	3446	3491	496	14	7	0	0	1121974	0.121	100000.000	100000.000	0.000	0.000	0.000	0.000	0.000	16.610	42	105	42	105	316	2384	100	1906	"process-control__"
0	0	0	31	8	2	"process-control__"	"GGSGGSGDYKDDDDK"	14700	38690	70	3985	3943	214	5	3489	3489	3489	186	5	90	75	0	126161	2.441	100000.000	100000.000	0.000	0.000	0.000	0.000	0.000	16.610	496	454	496	454	32	236	100	1907	"process-control__"
0	0	0	31	9	2	"process-control__"	"GGSGGSGDYKDDDDK"	15190	38690	120	3515	3560	259	7	3393	3393	3410	500	14	13	0	0	427178	0.300	100000.000	100000.000	0.000	0.000	0.000	0.000	0.000	16.610	122	167	122	167	120	820	100	1908	"process-control__"
0	0	0	31	1	3	"PAK4"	"O96013"	11190	39330	200	3301	3395	703	20	3315	3315	3346	472	14	4	2	0	1072975	0.104	100000.000	100000.000	0.000	0.000	0.000	0.000	0.000	16.610	-14	80	-14	80	316	2384	100	1909	"S474"
0	0	0	31	2	3	"PAK4"	"O96013"	11690	39330	200	3284	3422	1791	52	3339	3339	3381	536	15	2	0	0	1081224	0.076	100000.000	100000.000	0.000	0.000	0.000	0.000	0.000	16.610	-55	83	-55	83	316	2384	100	1910	"S474"
0	0	0	31	3	3	"PAK4"	"O96013"	12190	39330	200	3262	3307	583	17	3303	3303	3349	617	18	1	0	0	1045123	-0.068	100000.000	100000.000	0.000	0.000	0.000	0.000	0.000	16.610	-41	4	-41	4	316	2384	100	1911	"S474"
0	0	0	31	4	3	"Rab5A"	"P20339"	12690	39330	200	3276	3425	967	28	3268	3268	3519	3322	94	1	0	0	1082233	-0.028	100000.000	100000.000	0.000	0.000	0.000	0.000	0.000	16.610	8	157	8	157	316	2384	100	1912	"Y205"
0	0	0	31	5	3	"Rab5A"	"P20339"	13200	39330	100	3561	3778	772	20	3246	3246	3327	836	25	12	6	0	302262	0.539	100000.000	100000.000	0.000	0.000	0.000	0.000	0.000	16.610	315	532	315	532	80	560	100	1913	"Y205"
0	0	0	31	6	3	"Rab5A"	"P20339"	13680	39340	120	3564	3642	647	17	3341	3341	3437	987	28	2	1	0	436980	0.208	100000.000	100000.000	0.000	0.000	0.000	0.000	0.000	16.610	223	301	223	301	120	820	100	1914	"Y205"
0	0	0	31	7	3	"Sek1"	"P45985"	14180	39330	200	3197	3354	1900	56	3459	3459	3502	620	17	0	0	0	1059724	-0.239	100000.000	100000.000	0.000	0.000	0.000	0.000	0.000	16.610	-262	-105	-262	-105	316	2384	100	1915	"S257"
0	0	0	31	8	3	"Sek1"	"P45985"	14680	39330	200	3161	3194	306	9	3453	3453	3466	279	8	1	0	0	1009168	-0.975	100000.000	100000.000	0.000	0.000	0.000	0.000	0.000	16.610	-292	-259	-292	-259	316	2384	100	1916	"S257"
0	0	0	31	9	3	"Sek1"	"P45985"	15180	39330	200	3149	3163	298	9	3405	3405	3408	188	5	7	0	0	999429	-1.303	100000.000	100000.000	0.000	0.000	0.000	0.000	0.000	16.610	-256	-242	-256	-242	316	2384	100	1917	"S257"
0	0	0	31	1	4	"Smad1 "	"Q15797"	11190	39980	70	3604	4150	2587	62	3253	3253	3269	318	9	56	18	0	132801	2.770	100000.000	100000.000	0.000	0.000	0.000	0.000	0.000	16.610	351	897	351	897	32	236	100	1918	"S214"
0	0	0	31	2	4	"Smad1 "	"Q15797"	11690	39980	200	3358	3401	333	9	3310	3310	3371	708	21	4	1	0	1074871	0.042	100000.000	100000.000	0.000	0.000	0.000	0.000	0.000	16.610	48	91	48	91	316	2384	100	1919	"S214"
0	0	0	31	3	4	"Smad1 "	"Q15797"	12190	39990	80	3804	3769	265	7	3279	3279	3381	901	26	5	0	0	196003	0.431	100000.000	100000.000	0.000	0.000	0.000	0.000	0.000	16.610	525	490	525	490	52	340	100	1920	"S214"
0	0	0	31	4	4	"Smad3 "	"P84022"	12690	39980	200	3324	3454	543	15	3269	3269	3317	922	27	8	0	0	1091411	0.149	100000.000	100000.000	0.000	0.000	0.000	0.000	0.000	16.610	55	185	55	185	316	2384	100	1921	"T179"
0	0	0	31	5	4	"Smad3 "	"P84022"	13190	39980	80	4471	4313	479	11	3301	3301	3334	419	12	84	76	0	224271	2.337	100000.000	100000.000	0.000	0.000	0.000	0.000	0.000	16.610	1170	1012	1170	1012	52	340	100	1922	"T179"
0	0	0	31	6	4	"Smad3 "	"P84022"	13690	39990	90	4328	4159	471	11	3283	3283	3370	760	22	67	1	0	216290	1.038	100000.000	100000.000	0.000	0.000	0.000	0.000	0.000	16.610	1045	876	1045	876	52	420	100	1923	"T179"
0	0	0	31	7	4	"TGFBR1"	"P36897"	14180	39970	200	3434	3507	855	24	3400	3400	3472	740	21	0	0	0	1108163	0.047	100000.000	100000.000	0.000	0.000	0.000	0.000	0.000	16.610	34	107	34	107	316	2384	100	1924	"t204"
0	0	0	31	8	4	"TGFBR1"	"P36897"	14670	39970	200	3446	3471	290	8	3451	3451	3470	285	8	5	1	0	1096776	0.004	100000.000	100000.000	0.000	0.000	0.000	0.000	0.000	16.610	-5	20	-5	20	316	2384	100	1925	"t204"
0	0	0	31	9	4	"TGFBR1"	"P36897"	15150	39950	150	3851	3975	1304	32	3493	3493	3503	198	5	77	39	0	620168	2.384	100000.000	100000.000	0.000	0.000	0.000	0.000	0.000	16.610	358	482	358	482	156	1272	100	1926	"t204"
0	0	0	31	1	5	"Akt1"	"P31749"	11210	40650	120	3385	3465	806	23	3300	3300	3346	465	13	8	1	0	415809	0.256	100000.000	100000.000	0.000	0.000	0.000	0.000	0.000	16.610	85	165	85	165	120	820	100	1927	"S473"
0	0	0	31	2	5	"Akt1"	"P31749"	11700	40630	200	3346	3393	478	14	3294	3294	3364	748	22	2	1	0	1072056	0.039	100000.000	100000.000	0.000	0.000	0.000	0.000	0.000	16.610	52	99	52	99	316	2384	100	1928	"S473"
0	0	0	31	3	5	"Akt1"	"P31749"	12190	40630	200	3330	3338	256	7	3290	3290	3327	498	14	1	0	0	1054805	0.022	100000.000	100000.000	0.000	0.000	0.000	0.000	0.000	16.610	40	48	40	48	316	2384	100	1929	"S473"
0	0	0	31	4	5	"aura"	"O14965"	12690	40630	200	3244	4956	9448	190	3271	3271	3398	1819	53	4	4	2	1566231	0.857	100000.000	100000.000	0.000	0.000	0.000	0.000	0.000	16.610	-27	1685	-27	1685	316	2384	100	1930	"S342"
0	0	0	31	5	5	"aura"	"O14965"	13190	40630	200	3184	3282	728	22	3266	3266	3391	1803	53	2	1	0	1037052	-0.060	100000.000	100000.000	0.000	0.000	0.000	0.000	0.000	16.610	-82	16	-82	16	316	2384	100	1931	"S342"
0	0	0	31	6	5	"aura"	"O14965"	13690	40630	200	3193	3206	258	8	3304	3304	3430	1887	55	0	0	0	1013062	-0.119	100000.000	100000.000	0.000	0.000	0.000	0.000	0.000	16.610	-111	-98	-111	-98	316	2384	100	1932	"S342"
0	0	0	31	7	5	"Cdk4"	"P11802"	14190	40630	110	3935	3942	275	6	3383	3383	3409	341	10	83	28	0	315390	1.563	100000.000	100000.000	0.000	0.000	0.000	0.000	0.000	16.610	552	559	552	559	80	656	100	1933	"T172"
0	0	0	31	8	5	"Cdk4"	"P11802"	14690	40630	100	3903	3910	171	4	3401	3401	3438	349	10	86	12	0	312819	1.352	100000.000	100000.000	0.000	0.000	0.000	0.000	0.000	16.610	502	509	502	509	80	560	100	1934	"T172"
0	0	0	31	9	5	"Cdk4"	"P11802"	15190	40630	100	4084	4054	218	5	3460	3460	3480	305	8	92	52	0	324310	1.882	100000.000	100000.000	0.000	0.000	0.000	0.000	0.000	16.610	624	594	624	594	80	560	100	1935	"T172"
[truncated: 226,648 more chars]
