# Supplementary material for: PIIKA 2.5: Enhanced quality control of peptide microarrays for kinome analysis
Source: PLoS One. 2021 Sep 10;16(9):e0257232. doi: 10.1371/journal.pone.0257232 (PMC8432839; doi:10.1371/journal.pone.0257232)
Supplement: S1 File — All arrays used in this experiment are available as txt files in the GPR format contained within a single zip folder. Individual files are named as in Table 1, where the first number, which follows S, represents the identifier for the samples. Samples 1 2, and 3 are control, 4,5 and 6 are treated with LPS, and 7,8, and 9 are treated with both LPS and cortisol. The number following this represents the day of experiment. For example, S1_2.txt contains the data for sample number 1 from the experiment performed on day 2. (ZIP) [file pone.0257232.s001.zip › arrays/S2_2.txt]

ATF	1.0
31	42    
"Type=GenePix Export 3"
"DateTime=2018/08/22 13:30:28"
"Settings="
"GalFile=T:\Arrays\Human Pig Gal File\Human Pig Gal File with Calibration spots  - Lot 3200 - Copy.txt"
"PixelSize=10"
"Wavelengths=532"
"ImageFiles=T:\Arrays\Method Development Day 2 - August 22, 2018\S2_2_532.tif 0"
"NormalizationMethod=None"
"NormalizationFactors=1"
"JpegImage="
"StdDev=Type 1"
"RatioFormulations=W1/W2 (532/)"
"FeatureType=Circular"
"Barcode="
"BackgroundSubtraction=LocalFeature"
"ImageOrigin=0, 0"
"JpegOrigin=1580, 4430"
"Creator=GenePix Pro 6.0.1.25"
"Scanner=GenePix 4200A 01  [116282]"
"FocusPosition=0"
"Temperature=24.69"
"LinesAveraged=1"
"Comment="
"PMTGain=350"
"ScanPower=100"
"LaserPower=2.58"
"Filters=Standard Green"
"ScanRegion=0,0,2200,7150"
"Supplier=Genetix Ltd."
"ArrayerSoftwareName=MicroArraying"
"ArrayerSoftwareVersion=QSoft XP Build 6700 (Revision 4)"
"Flags"	"Normalize"	"Autoflag"	"Block"	"Column"	"Row"	"Name"	"ID"	"X"	"Y"	"Dia."	"F532 Median"	"F532 Mean"	"F532 SD"	"F532 CV"	"B532"	"B532 Median"	"B532 Mean"	"B532 SD"	"B532 CV"	"% > B532+1SD"	"% > B532+2SD"	"F532 % Sat."	"F532 Total Intensity"	"SNR 532"	"Ratio of Medians (532/2)"	"Ratio of Means (532/2)"	"Median of Ratios (532/2)"	"Mean of Ratios (532/2)"	"Ratios SD (532/2)"	"Rgn Ratio (532/2)"	"Rgn R2 (532/2)"	"Log Ratio (532/2)"	"F532 Median - B532"	"F532 Mean - B532"	"Sum of Medians (532/2)"	"Sum of Means (532/2)"	"F Pixels"	"B Pixels"	"Circularity"	"Index"	"Target"
0	0	0	1	1	1	"ACTA1"	"P68133"	2010	4960	100	6500	7826	6176	78	5676	5676	7040	7253	103	5	3	0	626088	0.108	100000.000	100000.000	0.000	0.000	0.000	0.000	0.000	16.610	824	2150	824	2150	80	560	100	1	"Y55"
0	0	0	1	2	1	"ACTA1"	"P68133"	2510	4950	200	5542	5646	575	10	5531	5531	5576	534	9	15	7	0	1784287	0.131	100000.000	100000.000	0.000	0.000	0.000	0.000	0.000	16.610	11	115	11	115	316	2384	100	2	"Y55"
0	0	0	1	3	1	"ACTA1"	"P68133"	3010	4950	70	6655	6817	902	13	5572	5572	5696	1415	24	31	3	0	218151	0.792	100000.000	100000.000	0.000	0.000	0.000	0.000	0.000	16.610	1083	1245	1083	1245	32	236	100	3	"Y55"
0	0	0	1	4	1	"A-Raf"	"P10398"	3500	4940	200	5772	5928	921	15	5834	5834	5888	657	11	11	2	0	1873304	0.061	100000.000	100000.000	0.000	0.000	0.000	0.000	0.000	16.610	-62	94	-62	94	316	2384	100	4	"S214"
0	0	0	1	5	1	"A-Raf"	"P10398"	4000	4940	200	6229	6234	519	8	6002	6002	5999	523	8	26	6	0	1970003	0.449	100000.000	100000.000	0.000	0.000	0.000	0.000	0.000	16.610	227	232	227	232	316	2384	100	5	"S214"
0	0	0	1	6	1	"A-Raf"	"P10398"	4510	4950	80	6512	6515	662	10	6082	6082	6063	572	9	46	11	0	338780	0.790	100000.000	100000.000	0.000	0.000	0.000	0.000	0.000	16.610	430	433	430	433	52	340	100	6	"S214"
0	0	0	1	7	1	"Cdk2"	"P24941"	5000	4940	200	6273	6338	1180	18	6191	6191	6143	584	9	18	3	0	2002740	0.334	100000.000	100000.000	0.000	0.000	0.000	0.000	0.000	16.610	82	147	82	147	316	2384	100	7	"Y179"
0	0	0	1	8	1	"Cdk2"	"P24941"	5490	4940	140	6893	6918	708	10	6299	6299	6283	411	6	62	31	0	1079159	1.545	100000.000	100000.000	0.000	0.000	0.000	0.000	0.000	16.610	594	619	594	619	156	1140	100	8	"Y179"
0	0	0	1	9	1	"Cdk2"	"P24941"	5980	4920	110	6992	7005	588	8	6321	6321	6332	316	4	73	55	0	560380	2.130	100000.000	100000.000	0.000	0.000	0.000	0.000	0.000	16.610	671	684	671	684	80	656	100	9	"Y179"
0	0	0	1	1	2	"Cofilin 1"	"P23528"	2010	5600	80	6572	6532	473	7	5963	5963	5898	486	8	53	28	0	339648	1.305	100000.000	100000.000	0.000	0.000	0.000	0.000	0.000	16.610	609	569	609	569	52	340	100	10	"S2"
0	0	0	1	2	2	"Cofilin 1"	"P23528"	2500	5600	90	6893	6894	509	7	5875	5875	5888	688	11	75	17	0	358485	1.462	100000.000	100000.000	0.000	0.000	0.000	0.000	0.000	16.610	1018	1019	1018	1019	52	420	100	11	"S2"
0	0	0	1	3	2	"Cofilin 1"	"P23528"	3010	5600	80	6691	6765	521	7	6030	6030	6066	881	14	34	1	0	351803	0.793	100000.000	100000.000	0.000	0.000	0.000	0.000	0.000	16.610	661	735	661	735	52	340	100	12	"S2"
0	0	0	1	4	2	"CTNNB1"	"P35222"	3500	5590	200	5943	5973	444	7	5992	5992	6031	504	8	12	1	0	1887423	-0.115	100000.000	100000.000	0.000	0.000	0.000	0.000	0.000	16.610	-49	-19	-49	-19	316	2384	100	13	"S675"
0	0	0	1	5	2	"CTNNB1"	"P35222"	4000	5590	200	6009	6061	729	12	6140	6140	6149	496	8	8	1	0	1915251	-0.177	100000.000	100000.000	0.000	0.000	0.000	0.000	0.000	16.610	-131	-79	-131	-79	316	2384	100	14	"S675"
0	0	0	1	6	2	"CTNNB1"	"P35222"	4500	5580	200	5957	5950	642	10	6178	6178	6151	561	9	3	1	0	1880124	-0.358	100000.000	100000.000	0.000	0.000	0.000	0.000	0.000	16.610	-221	-228	-221	-228	316	2384	100	15	"S675"
0	0	0	1	7	2	"EGFR"	"P00533"	4970	5590	130	6337	6552	1198	18	6100	6100	6140	698	11	21	10	0	786211	0.590	100000.000	100000.000	0.000	0.000	0.000	0.000	0.000	16.610	237	452	237	452	120	940	100	16	"T693"
0	0	0	1	8	2	"EGFR"	"P00533"	5500	5590	70	6345	7245	5252	72	5983	5983	6008	442	7	31	9	0	231825	2.799	100000.000	100000.000	0.000	0.000	0.000	0.000	0.000	16.610	362	1262	362	1262	32	236	100	17	"T693"
0	0	0	1	9	2	"EGFR"	"P00533"	5990	5580	200	5910	5967	428	7	6035	6035	6028	411	6	8	1	0	1885504	-0.148	100000.000	100000.000	0.000	0.000	0.000	0.000	0.000	16.610	-125	-68	-125	-68	316	2384	100	18	"T693"
0	0	0	1	1	3	"JAK1"	"P23458"	2010	6250	110	7918	7969	3592	45	5847	5847	6560	6231	94	1	1	0	637535	0.226	100000.000	100000.000	0.000	0.000	0.000	0.000	0.000	16.610	2071	2122	2071	2122	80	656	100	19	"Y1035"
0	0	0	1	2	3	"JAK1"	"P23458"	2510	6250	90	8506	8533	1123	13	5818	5818	5857	520	8	94	94	0	443728	5.146	100000.000	100000.000	0.000	0.000	0.000	0.000	0.000	16.610	2688	2715	2688	2715	52	420	100	20	"Y1035"
0	0	0	1	3	3	"JAK1"	"P23458"	3020	6240	80	8672	9153	4075	44	5984	5984	5994	367	6	100	100	0	475941	8.608	100000.000	100000.000	0.000	0.000	0.000	0.000	0.000	16.610	2688	3169	2688	3169	52	340	100	21	"Y1035"
0	0	0	1	4	3	"JNK2"	"P45984"	3500	6220	120	8725	8651	1130	13	6063	6063	6125	439	7	95	94	0	1038150	5.754	100000.000	100000.000	0.000	0.000	0.000	0.000	0.000	16.610	2662	2588	2662	2588	120	820	100	22	"T183"
0	0	0	1	5	3	"JNK2"	"P45984"	4010	6210	120	8914	8788	1429	16	6211	6211	6179	528	8	94	89	0	1054503	4.941	100000.000	100000.000	0.000	0.000	0.000	0.000	0.000	16.610	2703	2577	2703	2577	120	820	100	23	"T183"
0	0	0	1	6	3	"JNK2"	"P45984"	4500	6230	120	8538	8545	1157	13	6113	6113	6103	496	8	92	90	0	1025364	4.923	100000.000	100000.000	0.000	0.000	0.000	0.000	0.000	16.610	2425	2432	2425	2432	120	820	100	24	"T183"
0	0	0	1	7	3	"Kit "	"P10721"	5010	6220	200	6456	6698	2606	38	6200	6200	6198	583	9	30	15	0	2116603	0.858	100000.000	100000.000	0.000	0.000	0.000	0.000	0.000	16.610	256	498	256	498	316	2384	100	25	"Y721"
0	0	0	1	8	3	"Kit "	"P10721"	5520	6220	100	6994	7077	595	8	6157	6157	6110	407	6	85	51	0	566124	2.376	100000.000	100000.000	0.000	0.000	0.000	0.000	0.000	16.610	837	920	837	920	80	560	100	26	"Y721"
0	0	0	1	9	3	"Kit "	"P10721"	6010	6220	100	7217	7111	544	7	6199	6199	6177	305	4	83	72	0	568863	3.062	100000.000	100000.000	0.000	0.000	0.000	0.000	0.000	16.610	1018	912	1018	912	80	560	100	27	"Y721"
0	0	0	1	1	4	"MK3"	"P22001"	2020	6890	140	6564	7243	1728	23	5779	5779	5813	566	9	56	46	0	1129976	2.527	100000.000	100000.000	0.000	0.000	0.000	0.000	0.000	16.610	785	1464	785	1464	156	1140	100	28	"Y187"
0	0	0	1	2	4	"MK3"	"P22001"	2520	6890	90	8906	8971	818	9	5535	5535	5579	420	7	100	100	0	466495	8.076	100000.000	100000.000	0.000	0.000	0.000	0.000	0.000	16.610	3371	3436	3371	3436	52	420	100	29	"Y187"
0	0	0	1	3	4	"MK3"	"P22001"	3020	6890	90	7657	8767	7208	82	5382	5382	5446	586	10	100	98	0	455885	5.667	100000.000	100000.000	0.000	0.000	0.000	0.000	0.000	16.610	2275	3385	2275	3385	52	420	100	30	"Y187"
0	0	0	1	4	4	"NFAT1 "	"Q13469"	3510	6880	200	5701	6062	2655	43	5743	5743	5784	569	9	9	4	0	1915616	0.489	100000.000	100000.000	0.000	0.000	0.000	0.000	0.000	16.610	-42	319	-42	319	316	2384	100	31	"S326"
0	0	0	1	5	4	"NFAT1 "	"Q13469"	4010	6870	200	5770	5778	564	9	5917	5917	5894	527	8	3	0	0	1825765	-0.220	100000.000	100000.000	0.000	0.000	0.000	0.000	0.000	16.610	-147	-139	-147	-139	316	2384	100	32	"S326"
0	0	0	1	6	4	"NFAT1 "	"Q13469"	4510	6870	200	5816	5812	500	8	5998	5998	5994	886	14	1	0	0	1836635	-0.205	100000.000	100000.000	0.000	0.000	0.000	0.000	0.000	16.610	-182	-186	-182	-186	316	2384	100	33	"S326"
0	0	0	1	7	4	"NFkB-p65 "	"Q04206"	5010	6870	110	6985	7110	857	12	6336	6336	6324	392	6	71	33	0	568777	2.005	100000.000	100000.000	0.000	0.000	0.000	0.000	0.000	16.610	649	774	649	774	80	656	100	34	"S276"
0	0	0	1	8	4	"NFkB-p65 "	"Q04206"	5500	6860	120	7088	7117	630	8	6404	6404	6413	665	10	50	10	0	854022	1.059	100000.000	100000.000	0.000	0.000	0.000	0.000	0.000	16.610	684	713	684	713	120	820	100	35	"S276"
0	0	0	1	9	4	"NFkB-p65 "	"Q04206"	6020	6860	100	7209	7227	537	7	6376	6376	6390	447	6	77	43	0	578188	1.872	100000.000	100000.000	0.000	0.000	0.000	0.000	0.000	16.610	833	851	833	851	80	560	100	36	"S276"
0	0	0	1	1	5	"PDGFRb"	"P09619"	2020	7540	130	13681	13432	4856	36	5765	5765	5821	687	11	90	90	0	1611861	11.079	100000.000	100000.000	0.000	0.000	0.000	0.000	0.000	16.610	7916	7667	7916	7667	120	940	100	37	"Y686"
0	0	0	1	2	5	"PDGFRb"	"P09619"	2530	7530	120	12357	12746	6093	47	5600	5600	5630	466	8	91	90	0	1529572	15.270	100000.000	100000.000	0.000	0.000	0.000	0.000	0.000	16.610	6757	7146	6757	7146	120	820	100	38	"Y686"
0	0	0	1	3	5	"PDGFRb"	"P09619"	3020	7520	110	13438	13420	1161	8	5611	5611	5660	451	7	100	100	0	1073623	17.206	100000.000	100000.000	0.000	0.000	0.000	0.000	0.000	16.610	7827	7809	7827	7809	80	656	100	39	"Y686"
0	0	0	1	4	5	"PELI2"	"Q96FA3"	3530	7520	130	7133	7596	3705	48	5822	5822	5968	1900	31	22	1	0	911471	0.857	100000.000	100000.000	0.000	0.000	0.000	0.000	0.000	16.610	1311	1774	1311	1774	120	940	100	40	"T290"
0	0	0	1	5	5	"PELI2"	"Q96FA3"	4030	7510	170	6682	6716	735	10	5913	5913	5923	553	9	62	34	0	1396919	1.434	100000.000	100000.000	0.000	0.000	0.000	0.000	0.000	16.610	769	803	769	803	208	1660	100	41	"T290"
0	0	0	1	6	5	"PELI2"	"Q96FA3"	4520	7520	120	7021	6984	744	10	5907	5907	5897	536	9	70	51	0	838070	2.028	100000.000	100000.000	0.000	0.000	0.000	0.000	0.000	16.610	1114	1077	1114	1077	120	820	100	42	"T290"
0	0	0	1	7	5	"sek1"	"P45985"	5020	7510	200	5930	5936	614	10	5936	5936	5907	579	9	8	1	0	1875642	0.050	100000.000	0.000	0.000	0.000	0.000	0.000	0.000	16.610	-6	0	-6	0	316	2384	100	43	"S2315"
0	0	0	1	8	5	"sek1"	"P45985"	5520	7500	200	6164	6212	497	8	6221	6221	6196	555	8	13	1	0	1963063	0.029	100000.000	100000.000	0.000	0.000	0.000	0.000	0.000	16.610	-57	-9	-57	-9	316	2384	100	44	"S2315"
0	0	0	1	9	5	"sek1"	"P45985"	6010	7500	200	6322	6328	433	6	6314	6314	6318	540	8	10	1	0	1999505	0.019	100000.000	100000.000	0.000	0.000	0.000	0.000	0.000	16.610	8	14	8	14	316	2384	100	45	"S2315"
0	0	0	1	1	6	"SMAD3"	"Q15796"	2020	8170	200	5651	5667	607	10	5781	5781	5822	523	8	10	1	0	1790685	-0.296	100000.000	100000.000	0.000	0.000	0.000	0.000	0.000	16.610	-130	-114	-130	-114	316	2384	100	46	"S416"
0	0	0	1	2	6	"SMAD3"	"Q15796"	2520	8170	200	5552	5611	651	11	5594	5594	5626	475	8	11	1	0	1773165	-0.032	100000.000	100000.000	0.000	0.000	0.000	0.000	0.000	16.610	-42	17	-42	17	316	2384	100	47	"S416"
0	0	0	1	3	6	"SMAD3"	"Q15796"	3020	8160	200	5786	6063	2909	47	5612	5612	5638	378	6	26	5	0	1915860	1.124	100000.000	100000.000	0.000	0.000	0.000	0.000	0.000	16.610	174	451	174	451	316	2384	100	48	"S416"
0	0	0	1	4	6	"TAK1 "	"O43318"	3530	8160	160	6993	7267	2405	33	5767	5767	5830	469	8	91	75	0	1511500	3.064	100000.000	100000.000	0.000	0.000	0.000	0.000	0.000	16.610	1226	1500	1226	1500	208	1512	100	49	"T178"
0	0	0	1	5	6	"TAK1 "	"O43318"	4020	8160	150	7374	7314	639	8	5932	5932	5956	487	8	93	67	0	1140906	2.789	100000.000	100000.000	0.000	0.000	0.000	0.000	0.000	16.610	1442	1382	1442	1382	156	1272	100	50	"T178"
0	0	0	1	6	6	"TAK1 "	"O43318"	4520	8160	160	7074	7243	1688	23	6024	6024	6016	584	9	71	45	0	1506512	2.101	100000.000	100000.000	0.000	0.000	0.000	0.000	0.000	16.610	1050	1219	1050	1219	208	1512	100	51	"T178"
0	0	0	1	7	6	"TNIK"	"Q9UKE5"	5020	8160	130	7117	7119	856	12	5944	5944	5965	443	7	93	61	0	854307	2.605	100000.000	100000.000	0.000	0.000	0.000	0.000	0.000	16.610	1173	1175	1173	1175	120	940	100	52	"T181"
0	0	0	1	8	6	"TNIK"	"Q9UKE5"	5520	8150	130	7327	7239	606	8	6022	6022	6008	392	6	88	81	0	868691	3.140	100000.000	100000.000	0.000	0.000	0.000	0.000	0.000	16.610	1305	1217	1305	1217	120	940	100	53	"T181"
0	0	0	1	9	6	"TNIK"	"Q9UKE5"	6020	8150	130	7952	8286	2956	35	6358	6358	6374	347	5	92	90	0	994311	5.510	100000.000	100000.000	0.000	0.000	0.000	0.000	0.000	16.610	1594	1928	1594	1928	120	940	100	54	"T181"
-75	0	0	1	1	7	"empty"	"empty"	2010	8790	200	5971	5994	780	13	5899	5899	5928	688	11	9	0	0	1894227	0.096	100000.000	100000.000	0.000	0.000	0.000	0.000	0.000	16.610	72	95	72	95	316	2384	100	55	"empty"
-75	0	0	1	2	7	"empty"	"empty"	2510	8790	200	5972	6101	1754	28	5686	5686	5740	765	13	16	1	0	1928035	0.472	100000.000	100000.000	0.000	0.000	0.000	0.000	0.000	16.610	286	415	286	415	316	2384	100	56	"empty"
-75	0	0	1	3	7	"empty"	"empty"	3010	8790	200	5943	5983	453	7	5762	5762	5828	827	14	8	0	0	1890690	0.187	100000.000	100000.000	0.000	0.000	0.000	0.000	0.000	16.610	181	221	181	221	316	2384	100	57	"empty"
-75	0	0	1	4	7	"empty"	"empty"	3510	8790	200	5866	5933	470	7	5879	5879	5942	533	8	17	0	0	1874956	-0.017	100000.000	100000.000	0.000	0.000	0.000	0.000	0.000	16.610	-13	54	-13	54	316	2384	100	58	"empty"
-75	0	0	1	5	7	"empty"	"empty"	4010	8790	200	6060	6028	419	6	6045	6045	6069	1194	19	0	0	0	1904788	-0.034	100000.000	100000.000	0.000	0.000	0.000	0.000	0.000	16.610	15	-17	15	-17	316	2384	100	59	"empty"
-75	0	0	1	6	7	"empty"	"empty"	4510	8790	200	6005	5950	559	9	6080	6080	6081	650	10	6	0	0	1880172	-0.202	100000.000	100000.000	0.000	0.000	0.000	0.000	0.000	16.610	-75	-130	-75	-130	316	2384	100	60	"empty"
-75	0	0	1	7	7	"empty"	"empty"	5010	8790	200	5950	5874	524	8	6063	6063	6031	488	8	7	0	0	1856306	-0.322	100000.000	100000.000	0.000	0.000	0.000	0.000	0.000	16.610	-113	-189	-113	-189	316	2384	100	61	"empty"
-75	0	0	1	8	7	"empty"	"empty"	5510	8790	200	5927	5936	547	9	6069	6069	6083	478	7	10	2	0	1875770	-0.308	100000.000	100000.000	0.000	0.000	0.000	0.000	0.000	16.610	-142	-133	-142	-133	316	2384	100	62	"empty"
-75	0	0	1	9	7	"empty"	"empty"	6010	8790	200	6232	6300	725	11	6285	6285	6302	586	9	8	2	0	1990674	-0.003	100000.000	100000.000	0.000	0.000	0.000	0.000	0.000	16.610	-53	15	-53	15	316	2384	100	63	"empty"
0	0	0	2	1	1	"PKACa "	"P17612"	6470	4960	110	8398	8617	1576	18	6097	6097	6101	468	7	97	96	0	689337	5.376	100000.000	100000.000	0.000	0.000	0.000	0.000	0.000	16.610	2301	2520	2301	2520	80	656	100	64	"T197"
0	0	0	2	2	1	"PKACa "	"P17612"	6970	4950	110	8595	8527	2129	24	5949	5949	5926	384	6	97	97	0	682185	6.773	100000.000	100000.000	0.000	0.000	0.000	0.000	0.000	16.610	2646	2578	2646	2578	80	656	100	65	"T197"
0	0	0	2	3	1	"PKACa "	"P17612"	7470	4950	110	8064	7966	730	9	5681	5681	5689	621	10	98	93	0	637312	3.667	100000.000	100000.000	0.000	0.000	0.000	0.000	0.000	16.610	2383	2285	2383	2285	80	656	100	66	"T197"
0	0	0	2	4	1	"PTEN"	"P60484"	7960	4950	200	5652	5707	655	11	5548	5548	5546	499	8	25	6	0	1803410	0.323	100000.000	100000.000	0.000	0.000	0.000	0.000	0.000	16.610	104	159	104	159	316	2384	100	67	"Y315"
0	0	0	2	5	1	"PTEN"	"P60484"	8460	4950	200	5492	5533	571	10	5423	5423	5469	544	9	18	2	0	1748270	0.118	100000.000	100000.000	0.000	0.000	0.000	0.000	0.000	16.610	69	110	69	110	316	2384	100	68	"Y315"
0	0	0	2	6	1	"PTEN"	"P60484"	8960	4950	200	5356	5389	369	6	5292	5292	5307	352	6	25	4	0	1702992	0.233	100000.000	100000.000	0.000	0.000	0.000	0.000	0.000	16.610	64	97	64	97	316	2384	100	69	"Y315"
0	0	0	2	7	1	"SOC3"	"O14543"	9460	4950	200	5308	5354	309	5	5307	5307	5339	389	7	12	1	0	1691777	0.039	100000.000	100000.000	0.000	0.000	0.000	0.000	0.000	16.610	1	47	1	47	316	2384	100	70	"Y204"
0	0	0	2	8	1	"SOC3"	"O14543"	9970	4970	70	5734	5767	397	6	5303	5303	5335	395	7	53	21	0	184533	1.094	100000.000	100000.000	0.000	0.000	0.000	0.000	0.000	16.610	431	464	431	464	32	236	100	71	"Y204"
0	0	0	2	9	1	"SOC3"	"O14543"	10450	4940	80	5666	5658	591	10	5430	5430	5448	1242	22	3	0	0	294213	0.169	100000.000	100000.000	0.000	0.000	0.000	0.000	0.000	16.610	236	228	236	228	52	340	100	72	"Y204"
0	0	0	2	1	2	"STAT3 "	"P40763"	6490	5600	110	7547	7542	543	7	5920	5920	5898	928	15	92	31	0	603354	1.772	100000.000	100000.000	0.000	0.000	0.000	0.000	0.000	16.610	1627	1622	1627	1622	80	656	100	73	"S691"
0	0	0	2	2	2	"STAT3 "	"P40763"	6990	5600	120	7071	7096	750	10	5774	5774	5732	617	10	85	54	0	851550	2.211	100000.000	100000.000	0.000	0.000	0.000	0.000	0.000	16.610	1297	1322	1297	1322	120	820	100	74	"S691"
0	0	0	2	3	2	"STAT3 "	"P40763"	7490	5590	110	7399	7334	721	9	5818	5818	5819	580	9	92	57	0	586687	2.612	100000.000	100000.000	0.000	0.000	0.000	0.000	0.000	16.610	1581	1516	1581	1516	80	656	100	75	"S691"
0	0	0	2	4	2	"STAT6 "	"P42226"	7980	5590	200	5894	5823	496	8	5650	5650	5643	533	9	24	2	0	1839918	0.338	100000.000	100000.000	0.000	0.000	0.000	0.000	0.000	16.610	244	173	244	173	316	2384	100	76	"T645"
0	0	0	2	5	2	"STAT6 "	"P42226"	8480	5590	200	5888	5851	443	7	5482	5482	5504	452	8	45	9	0	1848851	0.768	100000.000	100000.000	0.000	0.000	0.000	0.000	0.000	16.610	406	369	406	369	316	2384	100	77	"T645"
0	0	0	2	6	2	"STAT6 "	"P42226"	8980	5580	200	5628	5730	1054	18	5388	5388	5402	353	6	38	11	0	1810607	0.929	100000.000	100000.000	0.000	0.000	0.000	0.000	0.000	16.610	240	342	240	342	316	2384	100	78	"T645"
0	0	0	2	7	2	"14-3-3 beta"	"P31946"	9480	5590	140	12145	12056	1836	15	5399	5399	5416	483	8	97	97	0	1880658	13.747	100000.000	100000.000	0.000	0.000	0.000	0.000	0.000	16.610	6746	6657	6746	6657	156	1140	100	79	"S185"
0	0	0	2	8	2	"14-3-3 beta"	"P31946"	9980	5580	140	12309	11897	1811	15	5397	5397	5440	634	11	96	96	0	1855928	10.185	100000.000	100000.000	0.000	0.000	0.000	0.000	0.000	16.610	6912	6500	6912	6500	156	1140	100	80	"S185"
0	0	0	2	9	2	"14-3-3 beta"	"P31946"	10480	5580	130	12005	11964	1378	11	5397	5397	5401	472	8	99	99	0	1435675	13.905	100000.000	100000.000	0.000	0.000	0.000	0.000	0.000	16.610	6608	6567	6608	6567	120	940	100	81	"S185"
0	0	0	2	1	3	"Tgfbr2"	"P37173"	6510	6200	90	6606	6505	457	7	6114	6114	6111	506	8	48	5	0	338281	0.779	100000.000	100000.000	0.000	0.000	0.000	0.000	0.000	16.610	492	391	492	391	52	420	100	82	"S409"
0	0	0	2	2	3	"Tgfbr2"	"P37173"	6990	6210	110	6394	6408	596	9	5964	5964	5952	588	9	42	5	0	512617	0.776	100000.000	100000.000	0.000	0.000	0.000	0.000	0.000	16.610	430	444	430	444	80	656	100	83	"S409"
0	0	0	2	3	3	"Tgfbr2"	"P37173"	7490	6220	200	6105	6233	1864	29	5828	5828	5805	615	10	38	4	0	1969589	0.696	100000.000	100000.000	0.000	0.000	0.000	0.000	0.000	16.610	277	405	277	405	316	2384	100	84	"S409"
0	0	0	2	4	3	"Tyk2"	"P29597"	7990	6230	90	7961	7913	544	6	5655	5655	5647	742	13	100	92	0	411477	3.054	100000.000	100000.000	0.000	0.000	0.000	0.000	0.000	16.610	2306	2258	2306	2258	52	420	100	85	"Y1054/5"
0	0	0	2	5	3	"Tyk2"	"P29597"	8500	6240	90	7746	7817	731	9	5520	5520	5602	444	7	100	98	0	406489	4.989	100000.000	100000.000	0.000	0.000	0.000	0.000	0.000	16.610	2226	2297	2226	2297	52	420	100	86	"Y1054/5"
0	0	0	2	6	3	"Tyk2"	"P29597"	8990	6240	100	7511	7339	1148	15	5497	5497	5512	331	6	88	81	0	587155	5.520	100000.000	100000.000	0.000	0.000	0.000	0.000	0.000	16.610	2014	1842	2014	1842	80	560	100	87	"Y1054/5"
0	0	0	2	7	3	"caveolin-1"	"Q03135"	9490	6240	120	6734	6711	962	14	5419	5419	5434	409	7	92	77	0	805359	3.122	100000.000	100000.000	0.000	0.000	0.000	0.000	0.000	16.610	1315	1292	1315	1292	120	820	100	88	"Y14"
0	0	0	2	8	3	"caveolin-1"	"Q03135"	9980	6230	120	6737	6717	584	8	5419	5419	5455	448	8	93	79	0	806000	2.817	100000.000	100000.000	0.000	0.000	0.000	0.000	0.000	16.610	1318	1298	1318	1298	120	820	100	89	"Y14"
0	0	0	2	9	3	"caveolin-1"	"Q03135"	10490	6230	120	6735	6695	715	10	5536	5536	5575	746	13	80	25	0	803437	1.501	100000.000	100000.000	0.000	0.000	0.000	0.000	0.000	16.610	1199	1159	1199	1159	120	820	100	90	"Y14"
0	0	0	2	1	4	"Cdc42 "	"P60953"	6490	6880	120	7122	7030	414	5	6286	6286	6251	366	5	82	56	0	843585	2.128	100000.000	100000.000	0.000	0.000	0.000	0.000	0.000	16.610	836	744	836	744	120	820	100	91	"Y32"
0	0	0	2	2	4	"Cdc42 "	"P60953"	6990	6890	90	7121	7052	788	11	6088	6088	6079	436	7	75	57	0	366678	2.232	100000.000	100000.000	0.000	0.000	0.000	0.000	0.000	16.610	1033	964	1033	964	52	420	100	92	"Y32"
0	0	0	2	3	4	"Cdc42 "	"P60953"	7500	6890	90	6709	6753	740	10	5798	5798	5819	543	9	61	40	0	351133	1.720	100000.000	100000.000	0.000	0.000	0.000	0.000	0.000	16.610	911	955	911	955	52	420	100	93	"Y32"
0	0	0	2	4	4	"Flt3"	"P36888"	7990	6880	110	6707	6808	738	10	5750	5750	5729	487	8	80	48	0	544628	2.216	100000.000	100000.000	0.000	0.000	0.000	0.000	0.000	16.610	957	1058	957	1058	80	656	100	94	"Y591"
0	0	0	2	5	4	"Flt3"	"P36888"	8490	6880	100	6900	6835	518	7	5635	5635	5702	583	10	86	56	0	546790	1.943	100000.000	100000.000	0.000	0.000	0.000	0.000	0.000	16.610	1265	1200	1265	1200	80	560	100	95	"Y591"
0	0	0	2	6	4	"Flt3"	"P36888"	9000	6880	110	6743	7202	3481	48	5556	5556	5612	1018	18	67	5	0	576199	1.562	100000.000	100000.000	0.000	0.000	0.000	0.000	0.000	16.610	1187	1646	1187	1646	80	656	100	96	"Y591"
0	0	0	2	7	4	"gp130 "	"P40189"	9480	6870	110	6158	6226	421	6	5473	5473	5491	394	7	90	38	0	498058	1.865	100000.000	100000.000	0.000	0.000	0.000	0.000	0.000	16.610	685	753	685	753	80	656	100	97	"Y767"
0	0	0	2	8	4	"gp130 "	"P40189"	9990	6890	80	6329	6317	407	6	5520	5520	5532	363	6	86	59	0	328478	2.163	100000.000	100000.000	0.000	0.000	0.000	0.000	0.000	16.610	809	797	809	797	52	340	100	98	"Y767"
0	0	0	2	9	4	"gp130 "	"P40189"	10490	6870	110	6248	6172	503	8	5679	5679	5711	484	8	53	16	0	493780	0.952	100000.000	100000.000	0.000	0.000	0.000	0.000	0.000	16.610	569	493	569	493	80	656	100	99	"Y767"
0	0	0	2	1	5	"IKK-beta "	"O14920"	6500	7530	130	8030	7981	1305	16	6239	6239	6208	410	6	88	80	0	957678	4.324	100000.000	100000.000	0.000	0.000	0.000	0.000	0.000	16.610	1791	1742	1791	1742	120	940	100	100	"Y199"
0	0	0	2	2	5	"IKK-beta "	"O14920"	6990	7530	120	7945	7816	1131	14	6134	6134	6065	552	9	84	75	0	937886	3.172	100000.000	100000.000	0.000	0.000	0.000	0.000	0.000	16.610	1811	1682	1811	1682	120	820	100	101	"Y199"
0	0	0	2	3	5	"IKK-beta "	"O14920"	7500	7530	120	7537	8158	3380	41	6000	6000	5945	617	10	91	64	0	978988	3.587	100000.000	100000.000	0.000	0.000	0.000	0.000	0.000	16.610	1537	2158	1537	2158	120	820	100	102	"Y199"
0	0	0	2	4	5	"IRAK1"	"P51617"	8000	7520	130	8516	8497	787	9	5903	5903	5902	584	9	99	95	0	1019640	4.443	100000.000	100000.000	0.000	0.000	0.000	0.000	0.000	16.610	2613	2594	2613	2594	120	940	100	103	"T209"
0	0	0	2	5	5	"IRAK1"	"P51617"	8500	7520	140	7948	7964	1103	13	5765	5765	5795	476	8	92	90	0	1242397	4.557	100000.000	100000.000	0.000	0.000	0.000	0.000	0.000	16.610	2183	2199	2183	2199	156	1140	100	104	"T209"
0	0	0	2	6	5	"IRAK1"	"P51617"	9000	7530	140	7767	7601	918	12	5615	5615	5626	343	6	92	89	0	1185730	5.758	100000.000	100000.000	0.000	0.000	0.000	0.000	0.000	16.610	2152	1986	2152	1986	156	1140	100	105	"T209"
0	0	0	2	7	5	"IRS-1"	"P35568"	9500	7510	80	6448	6417	599	9	5607	5607	5623	381	6	78	51	0	333659	2.084	100000.000	100000.000	0.000	0.000	0.000	0.000	0.000	16.610	841	810	841	810	52	340	100	106	"S312"
0	0	0	2	8	5	"IRS-1"	"P35568"	10010	7520	120	6254	6263	582	9	5727	5727	5754	451	7	55	26	0	751586	1.129	100000.000	100000.000	0.000	0.000	0.000	0.000	0.000	16.610	527	536	527	536	120	820	100	107	"S312"
0	0	0	2	9	5	"IRS-1"	"P35568"	10500	7510	80	6657	6623	537	8	5755	5755	5753	475	8	65	48	0	344388	1.832	100000.000	100000.000	0.000	0.000	0.000	0.000	0.000	16.610	902	868	902	868	52	340	100	108	"S312"
0	0	0	2	1	6	"Malt1"	"Q9UDY8"	6500	8170	200	6210	6183	582	9	6378	6378	6354	749	11	0	0	0	1953760	-0.228	100000.000	100000.000	0.000	0.000	0.000	0.000	0.000	16.610	-168	-195	-168	-195	316	2384	100	109	"S135"
0	0	0	2	2	6	"Malt1"	"Q9UDY8"	7000	8170	200	6034	6108	1178	19	6190	6190	6164	618	10	7	1	0	1930072	-0.091	100000.000	100000.000	0.000	0.000	0.000	0.000	0.000	16.610	-156	-82	-156	-82	316	2384	100	110	"S135"
0	0	0	2	3	6	"Malt1"	"Q9UDY8"	7500	8170	200	5884	5869	717	12	6103	6103	6088	854	14	2	0	0	1854598	-0.256	100000.000	100000.000	0.000	0.000	0.000	0.000	0.000	16.610	-219	-234	-219	-234	316	2384	100	111	"S135"
0	0	0	2	4	6	"MEK1 "	"Q02750"	8000	8160	90	7045	6937	809	11	5855	5855	5898	543	9	67	53	0	360731	1.913	100000.000	100000.000	0.000	0.000	0.000	0.000	0.000	16.610	1190	1082	1190	1082	52	420	100	112	"T385"
0	0	0	2	5	6	"MEK1 "	"Q02750"	8490	8180	130	6421	6545	1486	22	5875	5875	5970	1176	19	10	0	0	785371	0.489	100000.000	100000.000	0.000	0.000	0.000	0.000	0.000	16.610	546	670	546	670	120	940	100	113	"T385"
0	0	0	2	6	6	"MEK1 "	"Q02750"	9010	8180	100	6388	6522	693	10	5765	5765	5787	359	6	72	43	0	521798	2.047	100000.000	100000.000	0.000	0.000	0.000	0.000	0.000	16.610	623	757	623	757	80	560	100	114	"T385"
0	0	0	2	7	6	"p47phox "	"P14598"	9490	8170	200	5666	5681	459	8	5706	5706	5724	401	7	10	2	0	1795246	-0.107	100000.000	100000.000	0.000	0.000	0.000	0.000	0.000	16.610	-40	-25	-40	-25	316	2384	100	115	"S359"
0	0	0	2	8	6	"p47phox "	"P14598"	9990	8160	200	5615	5744	848	14	5713	5713	5776	589	10	12	2	0	1815224	-0.054	100000.000	100000.000	0.000	0.000	0.000	0.000	0.000	16.610	-98	31	-98	31	316	2384	100	116	"S359"
0	0	0	2	9	6	"p47phox "	"P14598"	10490	8160	200	5700	5744	400	6	5880	5880	5919	1076	18	0	0	0	1815061	-0.163	100000.000	100000.000	0.000	0.000	0.000	0.000	0.000	16.610	-180	-136	-180	-136	316	2384	100	117	"S359"
-75	0	0	2	1	7	"empty"	"empty"	6480	8800	200	6249	6183	420	6	6344	6344	6323	551	8	3	0	0	1953984	-0.254	100000.000	100000.000	0.000	0.000	0.000	0.000	0.000	16.610	-95	-161	-95	-161	316	2384	100	118	"empty"
-75	0	0	2	2	7	"empty"	"empty"	6980	8800	200	6195	6192	417	6	6240	6240	6214	624	10	5	0	0	1956684	-0.035	100000.000	100000.000	0.000	0.000	0.000	0.000	0.000	16.610	-45	-48	-45	-48	316	2384	100	119	"empty"
-75	0	0	2	3	7	"empty"	"empty"	7480	8800	200	6229	6215	611	9	6255	6255	6194	712	11	7	1	0	1964090	0.029	100000.000	100000.000	0.000	0.000	0.000	0.000	0.000	16.610	-26	-40	-26	-40	316	2384	100	120	"empty"
-75	0	0	2	4	7	"empty"	"empty"	7980	8800	200	6092	6083	499	8	6105	6105	6059	594	9	12	0	0	1922242	0.040	100000.000	100000.000	0.000	0.000	0.000	0.000	0.000	16.610	-13	-22	-13	-22	316	2384	100	121	"empty"
-75	0	0	2	5	7	"empty"	"empty"	8480	8800	200	5969	5992	460	7	5931	5931	5974	580	9	12	0	0	1893429	0.031	100000.000	100000.000	0.000	0.000	0.000	0.000	0.000	16.610	38	61	38	61	316	2384	100	122	"empty"
-75	0	0	2	6	7	"empty"	"empty"	8980	8800	200	6015	6041	329	5	5915	5915	5949	602	10	6	0	0	1908992	0.153	100000.000	100000.000	0.000	0.000	0.000	0.000	0.000	16.610	100	126	100	126	316	2384	100	123	"empty"
0	0	0	2	7	7	"GLQAWPG-pS-AIPQFLG_GLQAWPGEAIPQFLG_20vs80"	"GLQAWPG-pS-AIPQFLG_GLQAWPGEAIPQFLG_20vs80"	9500	8810	100	9212	8864	1385	15	5837	5837	5878	403	6	91	90	0	709089	7.409	100000.000	100000.000	0.000	0.000	0.000	0.000	0.000	16.610	3375	3027	3375	3027	80	560	100	124	"GLQAWPG-pS-AIPQFLG_GLQAWPGEAIPQFLG_20vs80"
0	0	0	2	8	7	"GLQAWPG-pS-AIPQFLG_GLQAWPGEAIPQFLG_20vs80"	"GLQAWPG-pS-AIPQFLG_GLQAWPGEAIPQFLG_20vs80"	10000	8810	90	9469	9748	1771	18	5841	5841	5861	456	7	98	98	0	506910	8.524	100000.000	100000.000	0.000	0.000	0.000	0.000	0.000	16.610	3628	3907	3628	3907	52	420	100	125	"GLQAWPG-pS-AIPQFLG_GLQAWPGEAIPQFLG_20vs80"
0	0	0	2	9	7	"GLQAWPG-pS-AIPQFLG_GLQAWPGEAIPQFLG_20vs80"	"GLQAWPG-pS-AIPQFLG_GLQAWPGEAIPQFLG_20vs80"	10490	8790	90	9509	9492	993	10	6053	6053	6023	551	9	98	96	0	493565	6.296	100000.000	100000.000	0.000	0.000	0.000	0.000	0.000	16.610	3456	3439	3456	3439	52	420	100	126	"GLQAWPG-pS-AIPQFLG_GLQAWPGEAIPQFLG_20vs80"
0	0	0	3	1	1	"JAK1"	"P23458"	10930	4910	200	5364	5375	434	8	5394	5394	5495	1860	33	0	0	0	1698444	-0.065	100000.000	100000.000	0.000	0.000	0.000	0.000	0.000	16.610	-30	-19	-30	-19	316	2384	100	127	"Y220"
0	0	0	3	2	1	"JAK1"	"P23458"	11440	4910	120	5800	5839	424	7	5442	5442	5495	1132	20	1	0	0	700632	0.304	100000.000	100000.000	0.000	0.000	0.000	0.000	0.000	16.610	358	397	358	397	120	820	100	128	"Y220"
0	0	0	3	3	1	"JAK1"	"P23458"	11960	4910	150	5965	5976	390	6	5732	5732	5764	653	11	16	0	0	932326	0.325	100000.000	100000.000	0.000	0.000	0.000	0.000	0.000	16.610	233	244	233	244	156	1272	100	129	"Y220"
0	0	0	3	4	1	"Jun "	"P05412"	12450	4910	120	5998	6015	424	7	5700	5700	5700	400	7	44	15	0	721798	0.788	100000.000	100000.000	0.000	0.000	0.000	0.000	0.000	16.610	298	315	298	315	120	820	100	130	"S243"
0	0	0	3	5	1	"Jun "	"P05412"	12950	4900	200	5748	5758	366	6	5649	5649	5650	396	7	23	3	0	1819426	0.273	100000.000	100000.000	0.000	0.000	0.000	0.000	0.000	16.610	99	109	99	109	316	2384	100	131	"S243"
0	0	0	3	6	1	"Jun "	"P05412"	13450	4900	200	5787	5799	519	8	5719	5719	5724	441	7	16	3	0	1832418	0.170	100000.000	100000.000	0.000	0.000	0.000	0.000	0.000	16.610	68	80	68	80	316	2384	100	132	"S243"
0	0	0	3	7	1	"Kit "	"P10721"	13950	4890	70	7049	7142	734	10	5682	5682	5705	431	7	90	81	0	228537	3.334	100000.000	100000.000	0.000	0.000	0.000	0.000	0.000	16.610	1367	1460	1367	1460	32	236	100	133	"Y568/70"
0	0	0	3	8	1	"Kit "	"P10721"	14450	4890	200	5615	5728	768	13	5604	5604	5625	446	7	17	8	0	1810111	0.231	100000.000	100000.000	0.000	0.000	0.000	0.000	0.000	16.610	11	124	11	124	316	2384	100	134	"Y568/70"
0	0	0	3	9	1	"Kit "	"P10721"	14960	4890	200	5449	5550	654	11	5370	5370	5392	369	6	20	10	0	1753859	0.428	100000.000	100000.000	0.000	0.000	0.000	0.000	0.000	16.610	79	180	79	180	316	2384	100	135	"Y568/70"
0	0	0	3	1	2	"Mlk3"	"Q16584"	10960	5560	100	7076	7052	654	9	5368	5368	5488	1541	28	63	0	0	564136	1.015	100000.000	100000.000	0.000	0.000	0.000	0.000	0.000	16.610	1708	1684	1708	1684	80	560	100	136	"S281"
0	0	0	3	2	2	"Mlk3"	"Q16584"	11460	5550	100	7146	7025	616	8	5394	5394	5453	508	9	92	88	0	562028	3.094	100000.000	100000.000	0.000	0.000	0.000	0.000	0.000	16.610	1752	1631	1752	1631	80	560	100	137	"S281"
0	0	0	3	3	2	"Mlk3"	"Q16584"	11950	5550	100	7132	6883	724	10	5580	5580	5580	315	5	86	78	0	550633	4.137	100000.000	100000.000	0.000	0.000	0.000	0.000	0.000	16.610	1552	1303	1552	1303	80	560	100	138	"S281"
0	0	0	3	4	2	"NFAT2 "	"O95644"	12460	5570	80	6161	6194	350	5	5552	5552	5597	362	6	76	40	0	322098	1.649	100000.000	100000.000	0.000	0.000	0.000	0.000	0.000	16.610	609	642	609	642	52	340	100	139	"S172"
0	0	0	3	5	2	"NFAT2 "	"O95644"	12980	5560	80	6111	6177	376	6	5523	5523	5552	364	6	78	38	0	321213	1.717	100000.000	100000.000	0.000	0.000	0.000	0.000	0.000	16.610	588	654	588	654	52	340	100	140	"S172"
0	0	0	3	6	2	"NFAT2 "	"O95644"	13470	5550	90	6571	6623	433	6	5671	5671	5687	363	6	94	67	0	344406	2.579	100000.000	100000.000	0.000	0.000	0.000	0.000	0.000	16.610	900	952	900	952	52	420	100	141	"S172"
0	0	0	3	7	2	"PI3-kinase p85 subunit beta"	"O00459"	13960	5540	90	8610	8417	1304	15	5660	5660	5676	424	7	90	88	0	437668	6.465	100000.000	100000.000	0.000	0.000	0.000	0.000	0.000	16.610	2950	2757	2950	2757	52	420	100	142	"Y464"
0	0	0	3	8	2	"PI3-kinase p85 subunit beta"	"O00459"	14460	5550	90	9510	9463	928	9	5706	5706	5739	496	8	100	98	0	492097	7.508	100000.000	100000.000	0.000	0.000	0.000	0.000	0.000	16.610	3804	3757	3804	3757	52	420	100	143	"Y464"
0	0	0	3	9	2	"PI3-kinase p85 subunit beta"	"O00459"	14970	5550	90	8877	8672	1340	15	5479	5479	5498	375	6	94	88	0	450950	8.464	100000.000	100000.000	0.000	0.000	0.000	0.000	0.000	16.610	3398	3193	3398	3193	52	420	100	144	"Y464"
0	0	0	3	1	3	"p47phox "	"P14598"	10960	6190	200	5370	5379	423	7	5597	5597	5647	974	17	0	0	0	1699763	-0.275	100000.000	100000.000	0.000	0.000	0.000	0.000	0.000	16.610	-227	-218	-227	-218	316	2384	100	145	"S370"
0	0	0	3	2	3	"p47phox "	"P14598"	11460	6190	200	5433	5547	1100	19	5587	5587	5609	402	7	10	1	0	1752721	-0.154	100000.000	100000.000	0.000	0.000	0.000	0.000	0.000	16.610	-154	-40	-154	-40	316	2384	100	146	"S370"
0	0	0	3	3	3	"p47phox "	"P14598"	11960	6190	200	5391	5418	363	6	5723	5723	5827	1186	20	0	0	0	1711945	-0.345	100000.000	100000.000	0.000	0.000	0.000	0.000	0.000	16.610	-332	-305	-332	-305	316	2384	100	147	"S370"
0	0	0	3	4	3	"PDGFRb"	"P09619"	12460	6190	80	6364	6454	736	11	5873	5873	5864	349	5	59	40	0	335591	1.691	100000.000	100000.000	0.000	0.000	0.000	0.000	0.000	16.610	491	581	491	581	52	340	100	148	"Y716"
0	0	0	3	5	3	"PDGFRb"	"P09619"	12960	6190	200	5908	5963	666	11	5824	5824	5833	416	7	21	3	0	1884374	0.313	100000.000	100000.000	0.000	0.000	0.000	0.000	0.000	16.610	84	139	84	139	316	2384	100	149	"Y716"
0	0	0	3	6	3	"PDGFRb"	"P09619"	13470	6190	90	6329	6328	389	6	5926	5926	5936	439	7	50	9	0	329068	0.893	100000.000	100000.000	0.000	0.000	0.000	0.000	0.000	16.610	403	402	403	402	52	420	100	150	"Y716"
0	0	0	3	7	3	"Rack1"	"P63244"	13970	6190	140	6975	7141	933	13	5858	5858	5974	1248	20	40	1	0	1114071	0.935	100000.000	100000.000	0.000	0.000	0.000	0.000	0.000	16.610	1117	1283	1117	1283	156	1140	100	151	"y246"
0	0	0	3	8	3	"Rack1"	"P63244"	14470	6190	140	7005	7085	659	9	5731	5731	6146	3387	55	2	0	0	1105283	0.277	100000.000	100000.000	0.000	0.000	0.000	0.000	0.000	16.610	1274	1354	1274	1354	156	1140	100	152	"y246"
0	0	0	3	9	3	"Rack1"	"P63244"	14970	6180	140	6897	6977	526	7	5592	5592	5644	1167	20	63	2	0	1088367	1.142	100000.000	100000.000	0.000	0.000	0.000	0.000	0.000	16.610	1305	1385	1305	1385	156	1140	100	153	"y246"
0	0	0	3	1	4	"Sek1"	"P45985"	10970	6840	200	5512	5566	549	9	5658	5658	5696	768	13	2	0	0	1758944	-0.169	100000.000	100000.000	0.000	0.000	0.000	0.000	0.000	16.610	-146	-92	-146	-92	316	2384	100	154	"S80"
0	0	0	3	2	4	"Sek1"	"P45985"	11470	6830	200	5626	5634	440	7	5675	5675	5680	399	7	12	1	0	1780209	-0.115	100000.000	100000.000	0.000	0.000	0.000	0.000	0.000	16.610	-49	-41	-49	-41	316	2384	100	155	"S80"
0	0	0	3	3	4	"Sek1"	"P45985"	11970	6830	200	5766	5834	503	8	5817	5817	5894	874	14	2	1	0	1843547	-0.069	100000.000	100000.000	0.000	0.000	0.000	0.000	0.000	16.610	-51	17	-51	17	316	2384	100	156	"S80"
0	0	0	3	4	4	"process-control__"	"GGSGGSGDYKDDDDK"	12490	6840	140	6465	6823	858	12	6024	6024	6030	449	7	47	33	0	1064449	1.766	100000.000	100000.000	0.000	0.000	0.000	0.000	0.000	16.610	441	799	441	799	156	1140	100	157	"process-control__"
0	0	0	3	5	4	"process-control__"	"GGSGGSGDYKDDDDK"	12980	6830	90	7981	7707	671	8	6141	6141	6139	328	5	94	82	0	400762	4.780	100000.000	100000.000	0.000	0.000	0.000	0.000	0.000	16.610	1840	1566	1840	1566	52	420	100	158	"process-control__"
0	0	0	3	6	4	"process-control__"	"GGSGGSGDYKDDDDK"	13480	6820	80	7498	7280	930	12	5995	5995	6001	488	8	78	65	0	378558	2.621	100000.000	100000.000	0.000	0.000	0.000	0.000	0.000	16.610	1503	1285	1503	1285	52	340	100	159	"process-control__"
0	0	0	3	7	4	"TAB1"	"Q15750"	13970	6830	70	6718	6658	453	6	5994	5994	6026	435	7	62	40	0	213066	1.453	100000.000	100000.000	0.000	0.000	0.000	0.000	0.000	16.610	724	664	724	664	32	236	100	160	"S423"
0	0	0	3	8	4	"TAB1"	"Q15750"	14470	6830	200	5776	5827	453	7	5819	5819	5834	388	6	19	4	0	1841292	-0.018	100000.000	100000.000	0.000	0.000	0.000	0.000	0.000	16.610	-43	8	-43	8	316	2384	100	161	"S423"
0	0	0	3	9	4	"TAB1"	"Q15750"	14970	6840	90	6143	6196	580	9	5572	5572	5575	329	5	84	34	0	322193	1.888	100000.000	100000.000	0.000	0.000	0.000	0.000	0.000	16.610	571	624	571	624	52	420	100	162	"S423"
0	0	0	3	1	5	"4E-BP1 "	"Q13541"	10970	7480	100	6261	6288	555	8	5705	5705	5713	462	8	56	22	0	503004	1.245	100000.000	100000.000	0.000	0.000	0.000	0.000	0.000	16.610	556	583	556	583	80	560	100	163	"T46"
0	0	0	3	2	5	"4E-BP1 "	"Q13541"	11480	7490	110	6335	6403	839	13	5768	5768	5873	1878	31	1	1	0	512233	0.282	100000.000	100000.000	0.000	0.000	0.000	0.000	0.000	16.610	567	635	567	635	80	656	100	164	"T46"
0	0	0	3	3	5	"4E-BP1 "	"Q13541"	11970	7490	200	5991	6383	3815	59	5950	5950	5982	818	13	8	3	0	2017031	0.490	100000.000	100000.000	0.000	0.000	0.000	0.000	0.000	16.610	41	433	41	433	316	2384	100	165	"T46"
0	0	0	3	4	5	"Akt1"	"P31749"	12470	7490	90	7386	7325	440	6	6125	6125	6126	302	4	98	94	0	380901	3.970	100000.000	100000.000	0.000	0.000	0.000	0.000	0.000	16.610	1261	1200	1261	1200	52	420	100	166	"T450"
0	0	0	3	5	5	"Akt1"	"P31749"	12970	7490	100	7248	7195	500	6	6134	6134	6142	434	7	90	68	0	575602	2.426	100000.000	100000.000	0.000	0.000	0.000	0.000	0.000	16.610	1114	1061	1114	1061	80	560	100	167	"T450"
0	0	0	3	6	5	"Akt1"	"P31749"	13470	7480	120	6944	6969	575	8	6089	6089	6087	396	6	84	56	0	836220	2.227	100000.000	100000.000	0.000	0.000	0.000	0.000	0.000	16.610	855	880	855	880	120	820	100	168	"T450"
0	0	0	3	7	5	"Bax"	"Q07812"	13980	7470	120	8688	8390	999	11	5975	5975	6012	402	6	91	90	0	1006847	5.915	100000.000	100000.000	0.000	0.000	0.000	0.000	0.000	16.610	2713	2415	2713	2415	120	820	100	169	"S163"
0	0	0	3	8	5	"Bax"	"Q07812"	14480	7470	130	8581	8491	851	10	5900	5900	5951	846	14	95	90	0	1018932	3.002	100000.000	100000.000	0.000	0.000	0.000	0.000	0.000	16.610	2681	2591	2681	2591	120	940	100	170	"S163"
0	0	0	3	9	5	"Bax"	"Q07812"	14990	7470	120	8565	8448	905	10	5817	5817	5871	541	9	95	94	0	1013754	4.763	100000.000	100000.000	0.000	0.000	0.000	0.000	0.000	16.610	2748	2631	2748	2631	120	820	100	171	"S163"
0	0	0	3	1	6	"CFTR"	"P13569"	10980	8140	140	6617	6608	531	8	5866	5866	5873	447	7	76	33	0	1030852	1.644	100000.000	100000.000	0.000	0.000	0.000	0.000	0.000	16.610	751	742	751	742	156	1140	100	172	"S813"
0	0	0	3	2	6	"CFTR"	"P13569"	11480	8140	170	6747	6770	782	11	5998	5998	6021	433	7	73	34	0	1408066	1.730	100000.000	100000.000	0.000	0.000	0.000	0.000	0.000	16.610	749	772	749	772	208	1660	100	173	"S813"
0	0	0	3	3	6	"CFTR"	"P13569"	11970	8140	150	6806	6782	304	4	6074	6074	6081	332	5	86	57	0	1058039	2.111	100000.000	100000.000	0.000	0.000	0.000	0.000	0.000	16.610	732	708	732	708	156	1272	100	174	"S813"
0	0	0	3	4	6	"Crk "	"P46108"	12480	8120	200	6115	6268	1826	29	6212	6212	6248	545	8	2	1	0	1980560	0.037	100000.000	100000.000	0.000	0.000	0.000	0.000	0.000	16.610	-97	56	-97	56	316	2384	100	175	"Y108"
0	0	0	3	5	6	"Crk "	"P46108"	12980	8120	200	6002	6092	926	15	6220	6220	6305	1909	30	1	0	0	1924941	-0.112	100000.000	100000.000	0.000	0.000	0.000	0.000	0.000	16.610	-218	-128	-218	-128	316	2384	100	176	"Y108"
0	0	0	3	6	6	"Crk "	"P46108"	13480	8120	200	5974	6104	1799	29	6131	6131	6137	479	7	5	0	0	1928718	-0.069	100000.000	100000.000	0.000	0.000	0.000	0.000	0.000	16.610	-157	-27	-157	-27	316	2384	100	177	"Y108"
0	0	0	3	7	6	"EGFR"	"P00533"	13980	8110	110	6874	6997	485	6	6055	6055	6087	365	5	92	60	0	559773	2.493	100000.000	100000.000	0.000	0.000	0.000	0.000	0.000	16.610	819	942	819	942	80	656	100	178	"S1070"
0	0	0	3	8	6	"EGFR"	"P00533"	14480	8120	110	6889	6868	346	5	5886	5886	5899	361	6	95	82	0	549453	2.684	100000.000	100000.000	0.000	0.000	0.000	0.000	0.000	16.610	1003	982	1003	982	80	656	100	179	"S1070"
0	0	0	3	9	6	"EGFR"	"P00533"	14990	8130	110	6677	7203	3488	48	5694	5694	5753	1244	21	20	2	0	576248	1.166	100000.000	100000.000	0.000	0.000	0.000	0.000	0.000	16.610	983	1509	983	1509	80	656	100	180	"S1070"
-75	0	0	3	1	7	"empty"	"empty"	10980	8750	200	6035	6035	480	7	6053	6053	6087	908	14	0	0	0	1907140	-0.057	100000.000	100000.000	0.000	0.000	0.000	0.000	0.000	16.610	-18	-18	-18	-18	316	2384	100	181	"empty"
-75	0	0	3	2	7	"empty"	"empty"	11480	8750	200	6212	6204	356	5	6163	6163	6197	1022	16	0	0	0	1960586	0.007	100000.000	100000.000	0.000	0.000	0.000	0.000	0.000	16.610	49	41	49	41	316	2384	100	182	"empty"
-75	0	0	3	3	7	"empty"	"empty"	11980	8750	200	6153	6159	272	4	6260	6260	6278	536	8	1	0	0	1946220	-0.222	100000.000	100000.000	0.000	0.000	0.000	0.000	0.000	16.610	-107	-101	-107	-101	316	2384	100	183	"empty"
-75	0	0	3	4	7	"empty"	"empty"	12480	8750	200	6443	6439	308	4	6382	6382	6412	851	13	0	0	0	2034762	0.032	100000.000	100000.000	0.000	0.000	0.000	0.000	0.000	16.610	61	57	61	57	316	2384	100	184	"empty"
-75	0	0	3	5	7	"empty"	"empty"	12980	8750	200	6337	6322	400	6	6350	6350	6343	566	8	4	0	0	1997795	-0.037	100000.000	100000.000	0.000	0.000	0.000	0.000	0.000	16.610	-13	-28	-13	-28	316	2384	100	185	"empty"
-75	0	0	3	6	7	"empty"	"empty"	13480	8750	200	6333	6349	364	5	6297	6297	6306	525	8	8	0	0	2006300	0.082	100000.000	100000.000	0.000	0.000	0.000	0.000	0.000	16.610	36	52	36	52	316	2384	100	186	"empty"
0	0	0	3	7	7	"GLQAWPG-pS-AIPQFLG_100"	"GLQAWPG-pS-AIPQFLG_100"	13970	8760	90	18790	17031	4654	27	6155	6155	6199	643	10	94	94	0	885612	16.846	100000.000	100000.000	0.000	0.000	0.000	0.000	0.000	16.610	12635	10876	12635	10876	52	420	100	187	"GLQAWPG-pS-AIPQFLG_100"
0	0	0	3	8	7	"GLQAWPG-pS-AIPQFLG_100"	"GLQAWPG-pS-AIPQFLG_100"	14470	8750	70	18743	18440	1884	10	6163	6163	6225	1068	17	100	100	0	590086	11.437	100000.000	100000.000	0.000	0.000	0.000	0.000	0.000	16.610	12580	12277	12580	12277	32	236	100	188	"GLQAWPG-pS-AIPQFLG_100"
0	0	0	3	9	7	"GLQAWPG-pS-AIPQFLG_100"	"GLQAWPG-pS-AIPQFLG_100"	14980	8760	80	17524	15900	4107	25	5940	5940	5946	390	6	100	96	0	826777	25.523	100000.000	100000.000	0.000	0.000	0.000	0.000	0.000	16.610	11584	9960	11584	9960	52	340	100	189	"GLQAWPG-pS-AIPQFLG_100"
0	0	0	4	1	1	"Bcl-2"	"P10415"	15450	4850	200	5181	5193	298	5	5255	5255	5275	308	5	9	2	0	1641052	-0.266	100000.000	100000.000	0.000	0.000	0.000	0.000	0.000	16.610	-74	-62	-74	-62	316	2384	100	190	"S87"
0	0	0	4	2	1	"Bcl-2"	"P10415"	15950	4850	90	5460	5460	323	5	5173	5173	5187	279	5	50	19	0	283925	0.978	100000.000	100000.000	0.000	0.000	0.000	0.000	0.000	16.610	287	287	287	287	52	420	100	191	"S87"
0	0	0	4	3	1	"Bcl-2"	"P10415"	16440	4840	200	5196	5243	550	10	5252	5252	5267	308	5	12	2	0	1656862	-0.078	100000.000	100000.000	0.000	0.000	0.000	0.000	0.000	16.610	-56	-9	-56	-9	316	2384	100	192	"S87"
0	0	0	4	4	1	"Casp3 "	"P42574"	16940	4840	140	12834	12279	3134	25	5342	5342	5337	316	5	96	95	0	1915522	21.968	100000.000	100000.000	0.000	0.000	0.000	0.000	0.000	16.610	7492	6937	7492	6937	156	1140	100	193	"S150"
0	0	0	4	5	1	"Casp3 "	"P42574"	17440	4840	150	12681	12277	1602	13	5241	5241	5261	330	6	98	98	0	1915167	21.261	100000.000	100000.000	0.000	0.000	0.000	0.000	0.000	16.610	7440	7036	7440	7036	156	1272	100	194	"S150"
0	0	0	4	6	1	"Casp3 "	"P42574"	17940	4840	140	12820	12424	1986	15	5303	5303	5310	372	7	98	96	0	1938148	19.124	100000.000	100000.000	0.000	0.000	0.000	0.000	0.000	16.610	7517	7121	7517	7121	156	1140	100	195	"S150"
0	0	0	4	7	1	"CD19"	"P15391"	18440	4820	100	6368	6376	727	11	5349	5349	5361	451	8	86	72	0	510108	2.251	100000.000	100000.000	0.000	0.000	0.000	0.000	0.000	16.610	1019	1027	1019	1027	80	560	100	196	"Y500"
0	0	0	4	8	1	"CD19"	"P15391"	18940	4830	100	6155	6179	384	6	5151	5151	5168	293	5	98	93	0	494332	3.451	100000.000	100000.000	0.000	0.000	0.000	0.000	0.000	16.610	1004	1028	1004	1028	80	560	100	197	"Y500"
0	0	0	4	9	1	"CD19"	"P15391"	19440	4820	130	5923	6532	5398	82	5120	5120	5153	336	6	80	60	0	783888	4.104	100000.000	100000.000	0.000	0.000	0.000	0.000	0.000	16.610	803	1412	803	1412	120	940	100	198	"Y500"
0	0	0	4	1	2	"EP300"	"Q09472"	15450	5490	200	5457	5457	337	6	5374	5374	5392	343	6	18	3	0	1724568	0.190	100000.000	100000.000	0.000	0.000	0.000	0.000	0.000	16.610	83	83	83	83	316	2384	100	199	"S2366"
0	0	0	4	2	2	"EP300"	"Q09472"	15950	5490	200	5302	5303	298	5	5350	5350	5388	693	12	1	0	0	1675708	-0.123	100000.000	100000.000	0.000	0.000	0.000	0.000	0.000	16.610	-48	-47	-48	-47	316	2384	100	200	"S2366"
0	0	0	4	3	2	"EP300"	"Q09472"	16450	5490	200	5346	5427	1321	24	5338	5338	5354	366	6	16	1	0	1715084	0.199	100000.000	100000.000	0.000	0.000	0.000	0.000	0.000	16.610	8	89	8	89	316	2384	100	201	"S2366"
0	0	0	4	4	2	"fyn"	"P06241"	16950	5480	200	5484	5519	388	7	5391	5391	5407	316	5	29	11	0	1743863	0.354	100000.000	100000.000	0.000	0.000	0.000	0.000	0.000	16.610	93	128	93	128	316	2384	100	202	"Y531"
0	0	0	4	5	2	"fyn"	"P06241"	17450	5470	70	6029	5998	275	4	5313	5313	5332	397	7	84	37	0	191936	1.678	100000.000	100000.000	0.000	0.000	0.000	0.000	0.000	16.610	716	685	716	685	32	236	100	203	"Y531"
0	0	0	4	6	2	"fyn"	"P06241"	17950	5500	80	5913	5883	281	4	5376	5376	5437	329	6	69	28	0	305937	1.356	100000.000	100000.000	0.000	0.000	0.000	0.000	0.000	16.610	537	507	537	507	52	340	100	204	"Y531"
0	0	0	4	7	2	"Grb2"	"P62993"	18440	5490	90	6514	6579	513	7	5366	5366	5392	349	6	100	90	0	342119	3.401	100000.000	100000.000	0.000	0.000	0.000	0.000	0.000	16.610	1148	1213	1148	1213	52	420	100	205	"Y209"
0	0	0	4	8	2	"Grb2"	"P62993"	18970	5470	100	6019	6083	984	16	5291	5291	5357	443	8	76	35	0	486673	1.639	100000.000	100000.000	0.000	0.000	0.000	0.000	0.000	16.610	728	792	728	792	80	560	100	206	"Y209"
0	0	0	4	9	2	"Grb2"	"P62993"	19450	5470	90	5873	6135	2096	34	4998	4998	5072	528	10	86	28	0	319041	2.013	100000.000	100000.000	0.000	0.000	0.000	0.000	0.000	16.610	875	1137	875	1137	52	420	100	207	"Y209"
0	0	0	4	1	3	"IKK-beta "	"O14920"	15460	6130	90	6207	6198	290	4	5474	5474	5499	483	8	76	17	0	322299	1.447	100000.000	100000.000	0.000	0.000	0.000	0.000	0.000	16.610	733	724	733	724	52	420	100	208	"Y188"
0	0	0	4	2	3	"IKK-beta "	"O14920"	15960	6120	140	5578	5631	385	6	5427	5427	5424	316	5	35	14	0	878506	0.655	100000.000	100000.000	0.000	0.000	0.000	0.000	0.000	16.610	151	204	151	204	156	1140	100	209	"Y188"
0	0	0	4	3	3	"IKK-beta "	"O14920"	16460	6130	70	6042	7433	5796	77	5399	5399	5428	307	5	87	53	0	237851	6.531	100000.000	100000.000	0.000	0.000	0.000	0.000	0.000	16.610	643	2034	643	2034	32	236	100	210	"Y188"
0	0	0	4	4	3	"IRAK1"	"P51617"	16960	6110	200	5314	5248	538	10	5538	5538	5575	579	10	1	1	0	1658295	-0.565	100000.000	100000.000	0.000	0.000	0.000	0.000	0.000	16.610	-224	-290	-224	-290	316	2384	100	211	"T100"
0	0	0	4	5	3	"IRAK1"	"P51617"	17460	6110	200	5162	5170	546	10	5519	5519	5574	920	16	0	0	0	1633757	-0.439	100000.000	100000.000	0.000	0.000	0.000	0.000	0.000	16.610	-357	-349	-357	-349	316	2384	100	212	"T100"
0	0	0	4	6	3	"IRAK1"	"P51617"	17960	6110	200	5521	5511	730	13	5651	5651	5663	710	12	4	2	0	1741403	-0.214	100000.000	100000.000	0.000	0.000	0.000	0.000	0.000	16.610	-130	-140	-130	-140	316	2384	100	213	"T100"
0	0	0	4	7	3	"IRF-7 "	"Q92985"	18450	6100	200	5606	5594	406	7	5514	5514	5541	516	9	8	0	0	1767848	0.103	100000.000	100000.000	0.000	0.000	0.000	0.000	0.000	16.610	92	80	92	80	316	2384	100	214	"S471"
0	0	0	4	8	3	"IRF-7 "	"Q92985"	18950	6100	200	5440	5482	352	6	5390	5390	5438	954	17	1	0	0	1732324	0.046	100000.000	100000.000	0.000	0.000	0.000	0.000	0.000	16.610	50	92	50	92	316	2384	100	215	"S471"
0	0	0	4	9	3	"IRF-7 "	"Q92985"	19470	6090	90	5440	5479	277	5	5224	5224	5257	373	7	30	5	0	284919	0.595	100000.000	100000.000	0.000	0.000	0.000	0.000	0.000	16.610	216	255	216	255	52	420	100	216	"S471"
0	0	0	4	1	4	"Lyn "	"P07948"	15450	6780	200	5517	5522	374	6	5480	5480	5509	622	11	2	0	0	1745051	0.021	100000.000	100000.000	0.000	0.000	0.000	0.000	0.000	16.610	37	42	37	42	316	2384	100	217	"Y507"
0	0	0	4	2	4	"Lyn "	"P07948"	15950	6770	200	5374	5397	278	5	5509	5509	5897	2722	46	0	0	0	1705427	-0.184	100000.000	100000.000	0.000	0.000	0.000	0.000	0.000	16.610	-135	-112	-135	-112	316	2384	100	218	"Y507"
0	0	0	4	3	4	"Lyn "	"P07948"	16450	6770	200	5580	5685	829	14	5583	5583	5868	2320	39	0	0	0	1796442	-0.079	100000.000	100000.000	0.000	0.000	0.000	0.000	0.000	16.610	-3	102	-3	102	316	2384	100	219	"Y507"
0	0	0	4	4	4	"MAVS"	"Q7Z434"	16950	6790	120	8437	8100	1303	16	5671	5671	5717	363	6	90	84	0	972017	6.565	100000.000	100000.000	0.000	0.000	0.000	0.000	0.000	16.610	2766	2429	2766	2429	120	820	100	220	"S233/4"
0	0	0	4	5	4	"MAVS"	"Q7Z434"	17450	6760	110	8369	8233	886	10	5594	5594	5849	2847	48	40	0	0	658610	0.837	100000.000	100000.000	0.000	0.000	0.000	0.000	0.000	16.610	2775	2639	2775	2639	80	656	100	221	"S233/4"
0	0	0	4	6	4	"MAVS"	"Q7Z434"	17960	6760	110	8401	8400	1103	13	5749	5749	5782	491	8	97	96	0	672009	5.332	100000.000	100000.000	0.000	0.000	0.000	0.000	0.000	16.610	2652	2651	2652	2651	80	656	100	222	"S233/4"
0	0	0	4	7	4	"Mek2"	"P36507"	18450	6770	100	7316	7251	580	7	5795	5795	5840	558	9	92	86	0	580094	2.529	100000.000	100000.000	0.000	0.000	0.000	0.000	0.000	16.610	1521	1456	1521	1456	80	560	100	223	"s226"
0	0	0	4	8	4	"Mek2"	"P36507"	18960	6750	100	7073	7076	740	10	5596	5596	5621	491	8	92	80	0	566107	2.963	100000.000	100000.000	0.000	0.000	0.000	0.000	0.000	16.610	1477	1480	1477	1480	80	560	100	224	"s226"
0	0	0	4	9	4	"Mek2"	"P36507"	19440	6760	110	6563	6469	536	8	5183	5183	5201	343	6	95	86	0	517553	3.697	100000.000	100000.000	0.000	0.000	0.000	0.000	0.000	16.610	1380	1286	1380	1286	80	656	100	225	"s226"
0	0	0	4	1	5	"PKCE"	"Q02156"	15470	7430	120	8848	8778	1252	14	5610	5610	5608	297	5	99	96	0	1053306	10.673	100000.000	100000.000	0.000	0.000	0.000	0.000	0.000	16.610	3238	3168	3238	3168	120	820	100	226	"T566"
0	0	0	4	2	5	"PKCE"	"Q02156"	15970	7430	130	8793	8787	1186	13	5515	5515	5571	1189	21	96	89	0	1054494	2.705	100000.000	100000.000	0.000	0.000	0.000	0.000	0.000	16.610	3278	3272	3278	3272	120	940	100	227	"T566"
0	0	0	4	3	5	"PKCE"	"Q02156"	16470	7420	130	9053	8839	930	10	5624	5624	5632	304	5	98	96	0	1060633	10.549	100000.000	100000.000	0.000	0.000	0.000	0.000	0.000	16.610	3429	3215	3429	3215	120	940	100	228	"T566"
0	0	0	4	4	5	"PTEN"	"P60484"	16960	7410	200	5840	5911	575	9	5671	5671	5728	945	16	3	1	0	1867850	0.194	100000.000	100000.000	0.000	0.000	0.000	0.000	0.000	16.610	169	240	169	240	316	2384	100	229	"Y240"
0	0	0	4	5	5	"PTEN"	"P60484"	17460	7410	200	5609	5634	325	5	5563	5563	5746	2453	42	0	0	0	1780484	-0.046	100000.000	100000.000	0.000	0.000	0.000	0.000	0.000	16.610	46	71	46	71	316	2384	100	230	"Y240"
0	0	0	4	6	5	"PTEN"	"P60484"	17960	7410	200	5663	5752	1385	24	5584	5584	5607	727	12	3	0	0	1817690	0.199	100000.000	100000.000	0.000	0.000	0.000	0.000	0.000	16.610	79	168	79	168	316	2384	100	231	"Y240"
0	0	0	4	7	5	"Rab5A"	"P20339"	18450	7410	80	6252	6216	439	7	5500	5500	5518	344	6	82	53	0	323236	2.029	100000.000	100000.000	0.000	0.000	0.000	0.000	0.000	16.610	752	716	752	716	52	340	100	232	"T202"
0	0	0	4	8	5	"Rab5A"	"P20339"	18960	7380	90	6381	6393	458	7	5877	5877	5903	329	5	69	38	0	332427	1.489	100000.000	100000.000	0.000	0.000	0.000	0.000	0.000	16.610	504	516	504	516	52	420	100	233	"T202"
0	0	0	4	9	5	"Rab5A"	"P20339"	19450	7420	100	6155	6184	414	6	5659	5659	5703	606	10	37	2	0	494706	0.794	100000.000	100000.000	0.000	0.000	0.000	0.000	0.000	16.610	496	525	496	525	80	560	100	234	"T202"
0	0	0	4	1	6	"STAT3 "	"P40763"	15470	8080	120	6158	6198	403	6	5664	5664	5687	418	7	59	20	0	743777	1.222	100000.000	100000.000	0.000	0.000	0.000	0.000	0.000	16.610	494	534	494	534	120	820	100	235	"S727"
0	0	0	4	2	6	"STAT3 "	"P40763"	15970	8070	130	6340	6345	700	11	5571	5571	5644	1263	22	5	2	0	761345	0.555	100000.000	100000.000	0.000	0.000	0.000	0.000	0.000	16.610	769	774	769	774	120	940	100	236	"S727"
0	0	0	4	3	6	"STAT3 "	"P40763"	16470	8060	130	6181	6215	392	6	5606	5606	5711	2003	35	0	0	0	745748	0.252	100000.000	100000.000	0.000	0.000	0.000	0.000	0.000	16.610	575	609	575	609	120	940	100	237	"S727"
0	0	0	4	4	6	"STAT6 "	"P42226"	16970	8060	200	5762	5788	385	6	5681	5681	5715	638	11	3	1	0	1829021	0.114	100000.000	100000.000	0.000	0.000	0.000	0.000	0.000	16.610	81	107	81	107	316	2384	100	238	"Y641"
0	0	0	4	5	6	"STAT6 "	"P42226"	17470	8050	200	5726	5716	296	5	5553	5553	5741	2826	49	0	0	0	1806341	-0.009	100000.000	100000.000	0.000	0.000	0.000	0.000	0.000	16.610	173	163	173	163	316	2384	100	239	"Y641"
0	0	0	4	6	6	"STAT6 "	"P42226"	17960	8050	200	5632	5668	379	6	5546	5546	5571	413	7	14	3	0	1791069	0.235	100000.000	100000.000	0.000	0.000	0.000	0.000	0.000	16.610	86	122	86	122	316	2384	100	240	"Y641"
0	0	0	4	7	6	"Catalase"	"Q14790"	18470	8040	150	11130	11219	815	7	5762	5762	5790	400	6	100	100	0	1750168	13.573	100000.000	100000.000	0.000	0.000	0.000	0.000	0.000	16.610	5368	5457	5368	5457	156	1272	100	241	"Y448"
0	0	0	4	8	6	"Catalase"	"Q14790"	18970	8050	140	11764	11723	714	6	5701	5701	5725	347	6	100	100	0	1828861	17.285	100000.000	100000.000	0.000	0.000	0.000	0.000	0.000	16.610	6063	6022	6063	6022	156	1140	100	242	"Y448"
0	0	0	4	9	6	"Catalase"	"Q14790"	19470	8040	140	12101	11902	2222	18	5479	5479	5533	1012	18	95	94	0	1856679	6.293	100000.000	100000.000	0.000	0.000	0.000	0.000	0.000	16.610	6622	6423	6622	6423	156	1140	100	243	"Y448"
-75	0	0	4	1	7	"empty"	"empty"	15450	8690	200	5861	5853	323	5	5772	5772	5793	454	7	10	0	0	1849515	0.132	100000.000	100000.000	0.000	0.000	0.000	0.000	0.000	16.610	89	81	89	81	316	2384	100	244	"empty"
-75	0	0	4	2	7	"empty"	"empty"	15950	8690	200	5667	5697	381	6	5765	5765	5775	321	5	11	1	0	1800234	-0.243	100000.000	100000.000	0.000	0.000	0.000	0.000	0.000	16.610	-98	-68	-98	-68	316	2384	100	245	"empty"
-75	0	0	4	3	7	"empty"	"empty"	16450	8690	200	5870	5888	339	5	5814	5814	5862	660	11	4	0	0	1860651	0.039	100000.000	100000.000	0.000	0.000	0.000	0.000	0.000	16.610	56	74	56	74	316	2384	100	246	"empty"
-75	0	0	4	4	7	"empty"	"empty"	16950	8690	200	5890	5924	409	6	5840	5840	5874	706	12	2	0	0	1871931	0.071	100000.000	100000.000	0.000	0.000	0.000	0.000	0.000	16.610	50	84	50	84	316	2384	100	247	"empty"
-75	0	0	4	5	7	"empty"	"empty"	17450	8690	200	5623	5629	294	5	5594	5594	5659	1503	26	0	0	0	1778751	-0.020	100000.000	100000.000	0.000	0.000	0.000	0.000	0.000	16.610	29	35	29	35	316	2384	100	248	"empty"
-75	0	0	4	6	7	"empty"	"empty"	17950	8690	200	5659	5713	608	10	5600	5600	5616	347	6	13	0	0	1805386	0.280	100000.000	100000.000	0.000	0.000	0.000	0.000	0.000	16.610	59	113	59	113	316	2384	100	249	"empty"
0	0	0	4	7	7	"Control-Spot"	"Human_IgG"	18460	8690	160	10095	9659	1701	17	5900	5900	6085	1108	18	87	83	0	2009057	3.226	100000.000	100000.000	0.000	0.000	0.000	0.000	0.000	16.610	4195	3759	4195	3759	208	1512	100	250	"Control-Spot"
0	0	0	4	8	7	"Control-Spot"	"Human_IgG"	18960	8680	160	10468	10012	2148	21	5893	5893	6077	1319	21	86	81	0	2082560	2.983	100000.000	100000.000	0.000	0.000	0.000	0.000	0.000	16.610	4575	4119	4575	4119	208	1512	100	251	"Control-Spot"
0	0	0	4	9	7	"Control-Spot"	"Human_IgG"	19460	8680	150	11278	11394	1577	13	5720	5720	6057	1408	23	98	96	0	1777523	3.790	100000.000	100000.000	0.000	0.000	0.000	0.000	0.000	16.610	5558	5674	5558	5674	156	1272	100	252	"Control-Spot"
0	0	0	5	1	1	"Akt1"	"P31749"	1980	9480	100	7698	7781	965	12	5887	5887	5943	659	11	95	66	0	622459	2.789	100000.000	100000.000	0.000	0.000	0.000	0.000	0.000	16.610	1811	1894	1811	1894	80	560	100	253	"T308"
0	0	0	5	2	1	"Akt1"	"P31749"	2480	9480	100	7607	7706	742	9	5753	5753	5796	530	9	98	95	0	616491	3.604	100000.000	100000.000	0.000	0.000	0.000	0.000	0.000	16.610	1854	1953	1854	1953	80	560	100	254	"T308"
0	0	0	5	3	1	"Akt1"	"P31749"	2970	9480	110	7338	7237	739	10	5886	5886	5900	414	7	91	90	0	578934	3.229	100000.000	100000.000	0.000	0.000	0.000	0.000	0.000	16.610	1452	1351	1452	1351	80	656	100	255	"T308"
0	0	0	5	4	1	"A-Raf"	"P10398"	3480	9470	100	8932	8930	1366	15	6110	6110	6700	5261	78	3	0	0	714414	0.424	100000.000	100000.000	0.000	0.000	0.000	0.000	0.000	16.610	2822	2820	2822	2820	80	560	100	256	"Y302"
0	0	0	5	5	1	"A-Raf"	"P10398"	3980	9460	90	9626	9299	963	10	6140	6140	6179	757	12	98	98	0	483546	4.122	100000.000	100000.000	0.000	0.000	0.000	0.000	0.000	16.610	3486	3159	3486	3159	52	420	100	257	"Y302"
0	0	0	5	6	1	"A-Raf"	"P10398"	4480	9470	100	9010	8917	1687	18	6151	6151	6117	576	9	86	81	0	713331	4.861	100000.000	100000.000	0.000	0.000	0.000	0.000	0.000	16.610	2859	2766	2859	2766	80	560	100	258	"Y302"
0	0	0	5	7	1	"Cdk4"	"P11802"	4970	9460	200	6111	6079	732	12	6245	6245	6192	510	8	4	1	0	1920923	-0.222	100000.000	100000.000	0.000	0.000	0.000	0.000	0.000	16.610	-134	-166	-134	-166	316	2384	100	259	"S150"
0	0	0	5	8	1	"Cdk4"	"P11802"	5470	9460	200	6195	6294	1132	17	6345	6345	6333	750	11	4	2	0	1988772	-0.052	100000.000	100000.000	0.000	0.000	0.000	0.000	0.000	16.610	-150	-51	-150	-51	316	2384	100	260	"S150"
0	0	0	5	9	1	"Cdk4"	"P11802"	5970	9450	200	6143	6144	367	5	6320	6320	6344	456	7	2	1	0	1941638	-0.439	100000.000	100000.000	0.000	0.000	0.000	0.000	0.000	16.610	-177	-176	-177	-176	316	2384	100	261	"S150"
0	0	0	5	1	2	"CREB "	"P16220"	1970	10150	120	6473	6635	748	11	6207	6207	6184	560	9	40	18	0	796206	0.805	100000.000	100000.000	0.000	0.000	0.000	0.000	0.000	16.610	266	428	266	428	120	820	100	262	"S111"
0	0	0	5	2	2	"CREB "	"P16220"	2490	10130	80	6384	6507	606	9	5829	5829	5883	450	7	59	23	0	338388	1.387	100000.000	100000.000	0.000	0.000	0.000	0.000	0.000	16.610	555	678	555	678	52	340	100	263	"S111"
0	0	0	5	3	2	"CREB "	"P16220"	2990	10120	100	6843	6870	801	11	6042	6042	6085	497	8	67	32	0	549562	1.579	100000.000	100000.000	0.000	0.000	0.000	0.000	0.000	16.610	801	828	801	828	80	560	100	264	"S111"
0	0	0	5	4	2	"DVL1"	"O14640"	3480	10120	200	6241	6284	510	8	6132	6132	6226	1217	19	1	0	0	1985823	0.048	100000.000	100000.000	0.000	0.000	0.000	0.000	0.000	16.610	109	152	109	152	316	2384	100	265	"S679"
0	0	0	5	5	2	"DVL1"	"O14640"	3980	10110	200	6360	6304	527	8	6242	6242	6237	615	9	14	0	0	1992027	0.109	100000.000	100000.000	0.000	0.000	0.000	0.000	0.000	16.610	118	62	118	62	316	2384	100	266	"S679"
0	0	0	5	6	2	"DVL1"	"O14640"	4480	10110	200	6214	6261	600	9	6251	6251	6241	688	11	10	1	0	1978381	0.029	100000.000	100000.000	0.000	0.000	0.000	0.000	0.000	16.610	-37	10	-37	10	316	2384	100	267	"S679"
0	0	0	5	7	2	"IFNAR1 "	"P17181"	4980	10110	200	6154	6197	981	15	6279	6279	6255	623	9	10	1	0	1958304	-0.093	100000.000	100000.000	0.000	0.000	0.000	0.000	0.000	16.610	-125	-82	-125	-82	316	2384	100	268	"Y466"
0	0	0	5	8	2	"IFNAR1 "	"P17181"	5480	10110	150	6146	6269	1053	16	6339	6339	6333	511	8	6	3	0	978041	-0.125	100000.000	100000.000	0.000	0.000	0.000	0.000	0.000	16.610	-193	-70	-193	-70	156	1272	100	269	"Y466"
0	0	0	5	9	2	"IFNAR1 "	"P17181"	5970	10100	200	6146	6128	372	6	6308	6308	6308	442	7	3	0	0	1936370	-0.407	100000.000	100000.000	0.000	0.000	0.000	0.000	0.000	16.610	-162	-180	-162	-180	316	2384	100	270	"Y466"
0	0	0	5	1	3	"Jak1 "	"P23458"	1990	10770	110	9137	9229	750	8	6158	6158	6227	535	8	100	100	0	738303	5.611	100000.000	100000.000	0.000	0.000	0.000	0.000	0.000	16.610	2979	3071	2979	3071	80	656	100	271	"Y1034"
0	0	0	5	2	3	"Jak1 "	"P23458"	2490	10760	110	7862	8075	1414	17	5872	5872	5903	500	8	96	90	0	645970	4.344	100000.000	100000.000	0.000	0.000	0.000	0.000	0.000	16.610	1990	2203	1990	2203	80	656	100	272	"Y1034"
0	0	0	5	3	3	"Jak1 "	"P23458"	2990	10770	110	7795	7891	869	11	6024	6024	6079	633	10	97	80	0	631249	2.863	100000.000	100000.000	0.000	0.000	0.000	0.000	0.000	16.610	1771	1867	1771	1867	80	656	100	273	"Y1034"
0	0	0	5	4	3	"Jun "	"P05412"	3480	10750	200	5465	5506	534	9	6061	6061	6140	598	9	3	0	0	1740022	-1.060	100000.000	100000.000	0.000	0.000	0.000	0.000	0.000	16.610	-596	-555	-596	-555	316	2384	100	274	"S63"
0	0	0	5	5	3	"Jun "	"P05412"	3980	10750	200	5538	5589	623	11	6256	6256	6284	616	9	2	0	0	1766198	-1.128	100000.000	100000.000	0.000	0.000	0.000	0.000	0.000	16.610	-718	-667	-718	-667	316	2384	100	275	"S63"
0	0	0	5	6	3	"Jun "	"P05412"	4480	10750	200	5657	5702	779	13	6407	6407	6402	642	10	2	1	0	1801702	-1.090	100000.000	100000.000	0.000	0.000	0.000	0.000	0.000	16.610	-750	-705	-750	-705	316	2384	100	276	"S63"
0	0	0	5	7	3	"Lck"	"P06239"	4970	10740	200	6611	6661	589	8	6465	6465	6467	549	8	17	6	0	2104818	0.353	100000.000	100000.000	0.000	0.000	0.000	0.000	0.000	16.610	146	196	146	196	316	2384	100	277	"Y192"
0	0	0	5	8	3	"Lck"	"P06239"	5460	10750	70	7148	7129	333	4	6654	6654	6653	376	5	62	18	0	228116	1.266	100000.000	100000.000	0.000	0.000	0.000	0.000	0.000	16.610	494	475	494	475	32	236	100	278	"Y192"
0	0	0	5	9	3	"Lck"	"P06239"	5990	10740	100	6741	6799	529	7	6398	6398	6400	288	4	56	30	0	543887	1.385	100000.000	100000.000	0.000	0.000	0.000	0.000	0.000	16.610	343	401	343	401	80	560	100	279	"Y192"
0	0	0	5	1	4	"Mlk3"	"Q16584"	2000	11410	200	6129	6184	613	9	6273	6273	6307	821	13	3	0	0	1954173	-0.150	100000.000	100000.000	0.000	0.000	0.000	0.000	0.000	16.610	-144	-89	-144	-89	316	2384	100	280	"T277"
0	0	0	5	2	4	"Mlk3"	"Q16584"	2490	11400	200	5966	6046	806	13	6150	6150	6270	1262	20	0	0	0	1910519	-0.177	100000.000	100000.000	0.000	0.000	0.000	0.000	0.000	16.610	-184	-104	-184	-104	316	2384	100	281	"T277"
0	0	0	5	3	4	"Mlk3"	"Q16584"	2990	11400	200	6005	5936	616	10	6172	6172	6233	639	10	4	1	0	1875726	-0.465	100000.000	100000.000	0.000	0.000	0.000	0.000	0.000	16.610	-167	-236	-167	-236	316	2384	100	282	"T277"
0	0	0	5	4	4	"NFAT2 "	"O95644"	3500	11400	80	7867	7873	598	7	6414	6414	6444	576	8	94	65	0	409393	2.481	100000.000	100000.000	0.000	0.000	0.000	0.000	0.000	16.610	1453	1459	1453	1459	52	340	100	283	"S245"
0	0	0	5	5	4	"NFAT2 "	"O95644"	3990	11400	90	8008	8164	959	11	6416	6416	6420	511	7	96	76	0	424525	3.413	100000.000	100000.000	0.000	0.000	0.000	0.000	0.000	16.610	1592	1748	1592	1748	52	420	100	284	"S245"
0	0	0	5	6	4	"NFAT2 "	"O95644"	4490	11400	100	7886	7843	1053	13	6477	6477	6515	984	15	62	18	0	627465	1.350	100000.000	100000.000	0.000	0.000	0.000	0.000	0.000	16.610	1409	1366	1409	1366	80	560	100	285	"S245"
0	0	0	5	7	4	"PI3-kinase p85 subunit beta"	"O00459"	4990	11390	90	7681	7616	646	8	6437	6437	6567	2084	31	7	0	0	396012	0.503	100000.000	100000.000	0.000	0.000	0.000	0.000	0.000	16.610	1244	1179	1244	1179	52	420	100	286	"Y605"
0	0	0	5	8	4	"PI3-kinase p85 subunit beta"	"O00459"	5490	11390	90	7415	7496	456	6	6438	6438	6427	508	7	96	46	0	389796	2.104	100000.000	100000.000	0.000	0.000	0.000	0.000	0.000	16.610	977	1058	977	1058	52	420	100	287	"Y605"
0	0	0	5	9	4	"PI3-kinase p85 subunit beta"	"O00459"	5990	11380	90	8300	8230	482	5	6581	6581	6601	308	4	96	94	0	427940	5.289	100000.000	100000.000	0.000	0.000	0.000	0.000	0.000	16.610	1719	1649	1719	1649	52	420	100	288	"Y605"
0	0	0	5	1	5	"PDGFRb"	"P09619"	1990	12040	80	7296	7337	967	13	6181	6181	6247	629	10	67	44	0	381521	1.733	100000.000	100000.000	0.000	0.000	0.000	0.000	0.000	16.610	1115	1156	1115	1156	52	340	100	289	"Y740"
0	0	0	5	2	5	"PDGFRb"	"P09619"	2500	12040	80	7132	7110	639	8	6104	6104	6261	1704	27	11	0	0	369740	0.498	100000.000	100000.000	0.000	0.000	0.000	0.000	0.000	16.610	1028	1006	1028	1006	52	340	100	290	"Y740"
0	0	0	5	3	5	"PDGFRb"	"P09619"	3000	12050	80	7043	7088	841	11	6208	6208	6254	441	7	78	46	0	368590	1.891	100000.000	100000.000	0.000	0.000	0.000	0.000	0.000	16.610	835	880	835	880	52	340	100	291	"Y740"
0	0	0	5	4	5	"Rack1"	"P63244"	3500	12050	160	7607	7647	935	12	6406	6406	6464	556	8	83	53	0	1590600	2.128	100000.000	100000.000	0.000	0.000	0.000	0.000	0.000	16.610	1201	1241	1201	1241	208	1512	100	292	"Y194"
0	0	0	5	5	5	"Rack1"	"P63244"	4000	12050	160	7818	7742	699	9	6488	6488	6504	541	8	83	59	0	1610415	2.288	100000.000	100000.000	0.000	0.000	0.000	0.000	0.000	16.610	1330	1254	1330	1254	208	1512	100	293	"Y194"
0	0	0	5	6	5	"Rack1"	"P63244"	4500	12040	160	7581	7557	767	10	6508	6508	6527	427	6	76	58	0	1571800	2.412	100000.000	100000.000	0.000	0.000	0.000	0.000	0.000	16.610	1073	1049	1073	1049	208	1512	100	294	"Y194"
0	0	0	5	7	5	"SEK1 "	"P45985"	4990	12030	200	6403	6439	455	7	6703	6703	6694	576	8	3	0	0	2034759	-0.443	100000.000	100000.000	0.000	0.000	0.000	0.000	0.000	16.610	-300	-264	-300	-264	316	2384	100	295	"T261"
0	0	0	5	8	5	"SEK1 "	"P45985"	5490	12030	200	6404	6446	530	8	6815	6815	6808	507	7	1	0	0	2036986	-0.714	100000.000	100000.000	0.000	0.000	0.000	0.000	0.000	16.610	-411	-369	-411	-369	316	2384	100	296	"T261"
0	0	0	5	9	5	"SEK1 "	"P45985"	5980	12020	200	6610	6623	385	5	6869	6869	7036	2614	37	0	0	0	2092800	-0.158	100000.000	100000.000	0.000	0.000	0.000	0.000	0.000	16.610	-259	-246	-259	-246	316	2384	100	297	"T261"
0	0	0	5	1	6	"Smad3 "	"P84022"	2000	12710	110	7110	7187	954	13	6157	6157	6191	592	9	63	38	0	574924	1.682	100000.000	100000.000	0.000	0.000	0.000	0.000	0.000	16.610	953	1030	953	1030	80	656	100	298	"S423"
0	0	0	5	2	6	"Smad3 "	"P84022"	2510	12700	90	6927	6926	348	5	5990	5990	6049	465	7	92	51	0	360153	1.886	100000.000	100000.000	0.000	0.000	0.000	0.000	0.000	16.610	937	936	937	936	52	420	100	299	"S423"
0	0	0	5	3	6	"Smad3 "	"P84022"	2990	12700	90	6877	6995	612	8	6178	6178	6193	365	5	80	44	0	363719	2.197	100000.000	100000.000	0.000	0.000	0.000	0.000	0.000	16.610	699	817	699	817	52	420	100	300	"S423"
0	0	0	5	4	6	"TBK1 "	"Q9UHD2"	3500	12680	90	12822	13200	2211	16	6368	6368	6409	430	6	100	100	0	686395	15.793	100000.000	100000.000	0.000	0.000	0.000	0.000	0.000	16.610	6454	6832	6454	6832	52	420	100	301	"S172"
0	0	0	5	5	6	"TBK1 "	"Q9UHD2"	4000	12680	90	12990	13000	1388	10	6552	6552	6570	613	9	100	100	0	676003	10.489	100000.000	100000.000	0.000	0.000	0.000	0.000	0.000	16.610	6438	6448	6438	6448	52	420	100	302	"S172"
0	0	0	5	6	6	"TBK1 "	"Q9UHD2"	4500	12690	110	12414	12144	1623	13	6645	6645	6621	490	7	95	95	0	971488	11.271	100000.000	100000.000	0.000	0.000	0.000	0.000	0.000	16.610	5769	5499	5769	5499	80	656	100	303	"S172"
0	0	0	5	7	6	"TrKA"	"P04629"	5000	12670	110	11851	11927	1157	9	6819	6819	6897	1915	27	100	91	0	954128	2.627	100000.000	100000.000	0.000	0.000	0.000	0.000	0.000	16.610	5032	5108	5032	5108	80	656	100	304	"Y496"
0	0	0	5	8	6	"TrKA"	"P04629"	5500	12670	110	11879	11887	696	5	6919	6919	6894	490	7	100	100	0	950961	10.190	100000.000	100000.000	0.000	0.000	0.000	0.000	0.000	16.610	4960	4968	4960	4968	80	656	100	305	"Y496"
0	0	0	5	9	6	"TrKA"	"P04629"	5990	12670	130	11391	11348	827	7	7046	7046	7012	434	6	100	97	0	1361712	9.991	100000.000	100000.000	0.000	0.000	0.000	0.000	0.000	16.610	4345	4302	4345	4302	120	940	100	306	"Y496"
-75	0	0	5	1	7	"empty"	"empty"	1980	13300	200	6310	6318	500	7	6118	6118	6169	516	8	30	3	0	1996401	0.289	100000.000	100000.000	0.000	0.000	0.000	0.000	0.000	16.610	192	200	192	200	316	2384	100	307	"empty"
-75	0	0	5	2	7	"empty"	"empty"	2480	13300	200	6146	6177	445	7	6107	6107	6123	459	7	18	1	0	1951868	0.118	100000.000	100000.000	0.000	0.000	0.000	0.000	0.000	16.610	39	70	39	70	316	2384	100	308	"empty"
-75	0	0	5	3	7	"empty"	"empty"	2980	13300	200	6319	6340	396	6	6261	6261	6399	1187	18	1	0	0	2003363	-0.050	100000.000	100000.000	0.000	0.000	0.000	0.000	0.000	16.610	58	79	58	79	316	2384	100	309	"empty"
-75	0	0	5	4	7	"empty"	"empty"	3480	13300	200	6476	6539	511	7	6405	6405	6455	496	7	20	1	0	2066242	0.169	100000.000	100000.000	0.000	0.000	0.000	0.000	0.000	16.610	71	134	71	134	316	2384	100	310	"empty"
-75	0	0	5	5	7	"empty"	"empty"	3980	13300	200	6603	6605	466	7	6562	6562	6584	812	12	1	0	0	2087095	0.026	100000.000	100000.000	0.000	0.000	0.000	0.000	0.000	16.610	41	43	41	43	316	2384	100	311	"empty"
-75	0	0	5	6	7	"empty"	"empty"	4480	13300	200	6573	6552	504	7	6661	6661	6609	504	7	8	0	0	2070412	-0.113	100000.000	100000.000	0.000	0.000	0.000	0.000	0.000	16.610	-88	-109	-88	-109	316	2384	100	312	"empty"
-75	0	0	5	7	7	"empty"	"empty"	4980	13300	200	6724	6705	425	6	6777	6777	6738	510	7	6	0	0	2118906	-0.065	100000.000	100000.000	0.000	0.000	0.000	0.000	0.000	16.610	-53	-72	-53	-72	316	2384	100	313	"empty"
-75	0	0	5	8	7	"empty"	"empty"	5480	13300	200	6794	6812	427	6	6934	6934	6918	468	6	5	1	0	2152471	-0.226	100000.000	100000.000	0.000	0.000	0.000	0.000	0.000	16.610	-140	-122	-140	-122	316	2384	100	314	"empty"
-75	0	0	5	9	7	"empty"	"empty"	5980	13300	200	7011	7000	343	4	7018	7018	7023	391	5	7	1	0	2212134	-0.059	100000.000	100000.000	0.000	0.000	0.000	0.000	0.000	16.610	-7	-18	-7	-18	316	2384	100	315	"empty"
0	0	0	6	1	1	"PLCG2"	"P16885"	6490	9450	110	7608	7647	612	8	6369	6369	6343	436	6	93	76	0	611792	2.991	100000.000	100000.000	0.000	0.000	0.000	0.000	0.000	16.610	1239	1278	1239	1278	80	656	100	316	"Y753"
0	0	0	6	2	1	"PLCG2"	"P16885"	6990	9440	120	7350	7396	1217	16	6255	6255	6223	547	8	71	50	0	887567	2.144	100000.000	100000.000	0.000	0.000	0.000	0.000	0.000	16.610	1095	1141	1095	1141	120	820	100	317	"Y753"
0	0	0	6	3	1	"PLCG2"	"P16885"	7500	9440	110	7143	7539	1938	25	6282	6282	6206	633	10	58	46	0	603091	2.106	100000.000	100000.000	0.000	0.000	0.000	0.000	0.000	16.610	861	1257	861	1257	80	656	100	318	"Y753"
0	0	0	6	4	1	"pyk2"	"Q14289"	8010	9450	150	16288	15983	2630	16	6153	6153	6177	520	8	97	96	0	2493354	18.858	100000.000	100000.000	0.000	0.000	0.000	0.000	0.000	16.610	10135	9830	10135	9830	156	1272	100	319	"Y402"
0	0	0	6	5	1	"pyk2"	"Q14289"	8500	9450	130	14688	14442	1678	11	6144	6144	6187	616	9	99	98	0	1733026	13.401	100000.000	100000.000	0.000	0.000	0.000	0.000	0.000	16.610	8544	8298	8544	8298	120	940	100	320	"Y402"
0	0	0	6	6	1	"pyk2"	"Q14289"	9010	9440	160	13387	12069	3032	25	6028	6028	6060	381	6	86	83	0	2510435	15.772	100000.000	100000.000	0.000	0.000	0.000	0.000	0.000	16.610	7359	6041	7359	6041	208	1512	100	321	"Y402"
0	0	0	6	7	1	"STAM2"	"Q92783"	9510	9440	160	6587	6605	531	8	5981	5981	5996	378	6	64	38	0	1373821	1.611	100000.000	100000.000	0.000	0.000	0.000	0.000	0.000	16.610	606	624	606	624	208	1512	100	322	"Y371"
0	0	0	6	8	1	"STAM2"	"Q92783"	10020	9430	150	6604	6676	508	7	5965	5965	5988	569	9	55	17	0	1041392	1.209	100000.000	100000.000	0.000	0.000	0.000	0.000	0.000	16.610	639	711	639	711	156	1272	100	323	"Y371"
0	0	0	6	9	1	"STAM2"	"Q92783"	10510	9430	170	6827	6850	576	8	6093	6093	6138	820	13	43	3	0	1424727	0.868	100000.000	100000.000	0.000	0.000	0.000	0.000	0.000	16.610	734	757	734	757	208	1660	100	324	"Y371"
0	0	0	6	1	2	"STAT3 "	"P40763"	6510	10110	150	8896	8812	832	9	6514	6514	6600	1386	21	88	19	0	1374732	1.596	100000.000	100000.000	0.000	0.000	0.000	0.000	0.000	16.610	2382	2298	2382	2298	156	1272	100	325	"Y705"
0	0	0	6	2	2	"STAT3 "	"P40763"	7010	10100	150	8139	8180	1104	13	6371	6371	6723	3765	56	1	0	0	1276131	0.387	100000.000	100000.000	0.000	0.000	0.000	0.000	0.000	16.610	1768	1809	1768	1809	156	1272	100	326	"Y705"
0	0	0	6	3	2	"STAT3 "	"P40763"	7510	10090	150	7784	7796	826	10	6360	6360	6279	632	10	83	57	0	1216174	2.400	100000.000	100000.000	0.000	0.000	0.000	0.000	0.000	16.610	1424	1436	1424	1436	156	1272	100	327	"Y705"
0	0	0	6	4	2	"STMN1"	"P16949"	8010	10090	200	5991	5993	605	10	6370	6370	6350	666	10	2	0	0	1893794	-0.536	100000.000	100000.000	0.000	0.000	0.000	0.000	0.000	16.610	-379	-377	-379	-377	316	2384	100	328	"S15"
0	0	0	6	5	2	"STMN1"	"P16949"	8510	10090	200	6122	6180	1247	20	6347	6347	6361	475	7	8	1	0	1952859	-0.381	100000.000	100000.000	0.000	0.000	0.000	0.000	0.000	16.610	-225	-167	-225	-167	316	2384	100	329	"S15"
0	0	0	6	6	2	"STMN1"	"P16949"	9010	10090	200	5784	5855	484	8	6163	6163	6193	481	7	6	0	0	1850142	-0.703	100000.000	100000.000	0.000	0.000	0.000	0.000	0.000	16.610	-379	-308	-379	-308	316	2384	100	330	"S15"
0	0	0	6	7	2	"4E-BP1 "	"Q13541"	9510	10080	200	5897	6201	3179	51	6123	6123	6130	522	8	7	3	0	1959537	0.136	100000.000	100000.000	0.000	0.000	0.000	0.000	0.000	16.610	-226	78	-226	78	316	2384	100	331	"S64"
0	0	0	6	8	2	"4E-BP1 "	"Q13541"	10020	10080	200	5962	6101	2672	43	6186	6186	6199	789	12	2	1	0	1927934	-0.124	100000.000	100000.000	0.000	0.000	0.000	0.000	0.000	16.610	-224	-85	-224	-85	316	2384	100	332	"S64"
0	0	0	6	9	2	"4E-BP1 "	"Q13541"	10520	10080	200	5922	5957	629	10	6304	6304	6300	591	9	4	0	0	1882289	-0.580	100000.000	100000.000	0.000	0.000	0.000	0.000	0.000	16.610	-382	-347	-382	-347	316	2384	100	333	"S64"
0	0	0	6	1	3	"Tgfbr2"	"P37173"	6500	10740	200	5910	5993	661	11	6623	6623	6627	464	7	2	1	0	1893771	-1.366	100000.000	100000.000	0.000	0.000	0.000	0.000	0.000	16.610	-713	-630	-713	-630	316	2384	100	334	"Y336"
0	0	0	6	2	3	"Tgfbr2"	"P37173"	7010	10740	200	5792	6034	2937	48	6600	6600	6767	1989	29	1	1	0	1906889	-0.369	100000.000	100000.000	0.000	0.000	0.000	0.000	0.000	16.610	-808	-566	-808	-566	316	2384	100	335	"Y336"
0	0	0	6	3	3	"Tgfbr2"	"P37173"	7510	10730	200	5686	6043	4036	66	6527	6527	6661	2221	33	1	1	0	1909597	-0.278	100000.000	100000.000	0.000	0.000	0.000	0.000	0.000	16.610	-841	-484	-841	-484	316	2384	100	336	"Y336"
0	0	0	6	4	3	"Bid "	"P55957"	8010	10730	130	7984	8075	861	10	6312	6312	6335	836	13	90	50	0	969057	2.081	100000.000	100000.000	0.000	0.000	0.000	0.000	0.000	16.610	1672	1763	1672	1763	120	940	100	337	"T54"
0	0	0	6	5	3	"Bid "	"P55957"	8510	10740	120	7833	7734	759	9	6384	6384	6377	499	7	85	74	0	928041	2.719	100000.000	100000.000	0.000	0.000	0.000	0.000	0.000	16.610	1449	1350	1449	1350	120	820	100	338	"T54"
0	0	0	6	6	3	"Bid "	"P55957"	9020	10730	120	7664	7617	544	7	6328	6328	6373	784	12	89	30	0	914035	1.587	100000.000	100000.000	0.000	0.000	0.000	0.000	0.000	16.610	1336	1289	1336	1289	120	820	100	339	"T54"
0	0	0	6	7	3	"caveolin-1"	"Q03135"	9510	10720	200	6336	6350	440	6	6368	6368	6397	784	12	1	0	0	2006725	-0.060	100000.000	100000.000	0.000	0.000	0.000	0.000	0.000	16.610	-32	-18	-32	-18	316	2384	100	340	"Y6"
0	0	0	6	8	3	"caveolin-1"	"Q03135"	10010	10720	200	6219	6284	603	9	6311	6311	6363	550	8	13	2	0	1985705	-0.144	100000.000	100000.000	0.000	0.000	0.000	0.000	0.000	16.610	-92	-27	-92	-27	316	2384	100	341	"Y6"
0	0	0	6	9	3	"caveolin-1"	"Q03135"	10510	10720	200	6399	6398	453	7	6402	6402	6469	730	11	4	0	0	2021632	-0.097	100000.000	100000.000	0.000	0.000	0.000	0.000	0.000	16.610	-3	-4	-3	-4	316	2384	100	342	"Y6"
0	0	0	6	1	4	"CDK2"	"P24941"	6520	11390	120	7914	8426	2959	35	6660	6660	6673	562	8	81	55	0	1011060	3.119	100000.000	100000.000	0.000	0.000	0.000	0.000	0.000	16.610	1254	1766	1254	1766	120	820	100	343	"Y14"
0	0	0	6	2	4	"CDK2"	"P24941"	7020	11380	120	7602	7589	547	7	6665	6665	6580	693	10	58	25	0	910738	1.456	100000.000	100000.000	0.000	0.000	0.000	0.000	0.000	16.610	937	924	937	924	120	820	100	344	"Y14"
0	0	0	6	3	4	"CDK2"	"P24941"	7520	11370	130	7560	7649	771	10	6676	6676	6625	786	11	51	29	0	917829	1.303	100000.000	100000.000	0.000	0.000	0.000	0.000	0.000	16.610	884	973	884	973	120	940	100	345	"Y14"
0	0	0	6	4	4	"Fos "	"P01100"	8010	11370	200	6524	6514	639	9	6539	6539	6698	1640	24	0	0	0	2058418	-0.112	100000.000	100000.000	0.000	0.000	0.000	0.000	0.000	16.610	-15	-25	-15	-25	316	2384	100	346	"S362"
0	0	0	6	5	4	"Fos "	"P01100"	8520	11370	200	6354	6528	947	14	6377	6377	6525	1394	21	2	1	0	2062692	0.002	100000.000	100000.000	0.000	0.000	0.000	0.000	0.000	16.610	-23	151	-23	151	316	2384	100	347	"S362"
0	0	0	6	6	4	"Fos "	"P01100"	9020	11370	200	6593	6818	1195	17	6439	6439	6505	744	11	12	6	0	2154622	0.421	100000.000	100000.000	0.000	0.000	0.000	0.000	0.000	16.610	154	379	154	379	316	2384	100	348	"S362"
0	0	0	6	7	4	"Grb2"	"P62993"	9520	11370	150	7682	7735	1309	16	6491	6491	6578	967	14	63	8	0	1206658	1.196	100000.000	100000.000	0.000	0.000	0.000	0.000	0.000	16.610	1191	1244	1191	1244	156	1272	100	349	"Y37"
0	0	0	6	8	4	"Grb2"	"P62993"	10020	11370	120	7913	7909	686	8	6622	6622	6629	520	7	88	60	0	949054	2.462	100000.000	100000.000	0.000	0.000	0.000	0.000	0.000	16.610	1291	1287	1291	1287	120	820	100	350	"Y37"
0	0	0	6	9	4	"Grb2"	"P62993"	10520	11370	110	8464	8471	506	5	6762	6762	6741	536	7	100	88	0	677653	3.228	100000.000	100000.000	0.000	0.000	0.000	0.000	0.000	16.610	1702	1709	1702	1709	80	656	100	351	"Y37"
0	0	0	6	1	5	"IL4R "	"P24394"	6520	12020	160	8140	8248	2034	24	6923	6923	6908	356	5	95	84	0	1715501	3.764	100000.000	100000.000	0.000	0.000	0.000	0.000	0.000	16.610	1217	1325	1217	1325	208	1512	100	352	"Y713"
0	0	0	6	2	5	"IL4R "	"P24394"	7020	12020	160	7835	7740	764	9	6859	6859	6835	841	12	53	4	0	1609831	1.076	100000.000	100000.000	0.000	0.000	0.000	0.000	0.000	16.610	976	881	976	881	208	1512	100	353	"Y713"
0	0	0	6	3	5	"IL4R "	"P24394"	7530	12020	160	7401	7417	609	8	6744	6744	6729	630	9	50	22	0	1542660	1.092	100000.000	100000.000	0.000	0.000	0.000	0.000	0.000	16.610	657	673	657	673	208	1512	100	354	"Y713"
0	0	0	6	4	5	"IRAK4"	"P51617"	8030	12020	160	9090	9034	861	9	6540	6540	6601	819	12	95	84	0	1878991	2.971	100000.000	100000.000	0.000	0.000	0.000	0.000	0.000	16.610	2550	2494	2550	2494	208	1512	100	355	"T208"
0	0	0	6	5	5	"IRAK4"	"P51617"	8520	12030	140	8911	8868	561	6	6414	6414	6437	424	6	100	100	0	1383475	5.733	100000.000	100000.000	0.000	0.000	0.000	0.000	0.000	16.610	2497	2454	2497	2454	156	1140	100	356	"T208"
0	0	0	6	6	5	"IRAK4"	"P51617"	9020	12030	150	9048	9109	1188	13	6445	6445	6475	858	13	99	92	0	1421050	3.070	100000.000	100000.000	0.000	0.000	0.000	0.000	0.000	16.610	2603	2664	2603	2664	156	1272	100	357	"T208"
0	0	0	6	7	5	"LDLRAP1"	"Q5SW96"	9520	12010	200	6295	6315	423	6	6483	6483	6518	433	6	8	0	0	1995604	-0.469	100000.000	100000.000	0.000	0.000	0.000	0.000	0.000	16.610	-188	-168	-188	-168	316	2384	100	358	"S186"
0	0	0	6	8	5	"LDLRAP1"	"Q5SW96"	10010	12000	200	6423	6432	562	8	6600	6600	6715	896	13	2	0	0	2032582	-0.316	100000.000	100000.000	0.000	0.000	0.000	0.000	0.000	16.610	-177	-168	-177	-168	316	2384	100	359	"S186"
0	0	0	6	9	5	"LDLRAP1"	"Q5SW96"	10510	12000	200	6519	6537	592	9	6808	6808	6915	886	12	1	0	0	2065742	-0.427	100000.000	100000.000	0.000	0.000	0.000	0.000	0.000	16.610	-289	-271	-289	-271	316	2384	100	360	"S186"
0	0	0	6	1	6	"MAPK14"	"Q16539"	6530	12680	140	7804	7761	517	6	6974	6974	6950	410	5	76	50	0	1210730	1.978	100000.000	100000.000	0.000	0.000	0.000	0.000	0.000	16.610	830	787	830	787	156	1140	100	361	"T179"
0	0	0	6	2	6	"MAPK14"	"Q16539"	7030	12670	140	7496	7581	585	7	6840	6840	6819	1010	14	37	0	0	1182674	0.754	100000.000	100000.000	0.000	0.000	0.000	0.000	0.000	16.610	656	741	656	741	156	1140	100	362	"T179"
0	0	0	6	3	6	"MAPK14"	"Q16539"	7530	12670	150	7705	7506	834	11	6849	6849	6813	1176	17	37	1	0	1170965	0.589	100000.000	100000.000	0.000	0.000	0.000	0.000	0.000	16.610	856	657	856	657	156	1272	100	363	"T179"
0	0	0	6	4	6	"Met "	"P08581"	8030	12660	120	7937	7999	715	8	6660	6660	6657	973	14	68	25	0	959837	1.379	100000.000	100000.000	0.000	0.000	0.000	0.000	0.000	16.610	1277	1339	1277	1339	120	820	100	364	"Y1003"
0	0	0	6	5	6	"Met "	"P08581"	8520	12670	130	7809	7865	561	7	6628	6628	6683	565	8	90	52	0	943840	2.092	100000.000	100000.000	0.000	0.000	0.000	0.000	0.000	16.610	1181	1237	1181	1237	120	940	100	365	"Y1003"
0	0	0	6	6	6	"Met "	"P08581"	9030	12670	120	7941	7920	667	8	6563	6563	6605	564	8	87	73	0	950388	2.332	100000.000	100000.000	0.000	0.000	0.000	0.000	0.000	16.610	1378	1357	1378	1357	120	820	100	366	"Y1003"
0	0	0	6	7	6	"p53 "	"P04637"	9530	12660	120	8060	8022	560	6	6637	6637	6651	415	6	92	86	0	962655	3.304	100000.000	100000.000	0.000	0.000	0.000	0.000	0.000	16.610	1423	1385	1423	1385	120	820	100	367	"S15"
0	0	0	6	8	6	"p53 "	"P04637"	10020	12670	120	8229	8282	693	8	6682	6682	6676	446	6	95	85	0	993791	3.601	100000.000	100000.000	0.000	0.000	0.000	0.000	0.000	16.610	1547	1600	1547	1600	120	820	100	368	"S15"
0	0	0	6	9	6	"p53 "	"P04637"	10520	12660	120	8361	8495	723	8	6860	6860	6831	490	7	94	87	0	1019453	3.396	100000.000	100000.000	0.000	0.000	0.000	0.000	0.000	16.610	1501	1635	1501	1635	120	820	100	369	"S15"
-75	0	0	6	1	7	"empty"	"empty"	6500	13280	200	7016	6977	400	5	7117	7117	7113	944	13	0	0	0	2204812	-0.144	100000.000	100000.000	0.000	0.000	0.000	0.000	0.000	16.610	-101	-140	-101	-140	316	2384	100	370	"empty"
-75	0	0	6	2	7	"empty"	"empty"	7000	13280	200	6973	6930	533	7	7027	7027	6976	508	7	8	0	0	2189796	-0.091	100000.000	100000.000	0.000	0.000	0.000	0.000	0.000	16.610	-54	-97	-54	-97	316	2384	100	371	"empty"
-75	0	0	6	3	7	"empty"	"empty"	7500	13280	200	6870	6922	1051	15	6899	6899	6846	608	8	14	1	0	2187323	0.125	100000.000	100000.000	0.000	0.000	0.000	0.000	0.000	16.610	-29	23	-29	23	316	2384	100	372	"empty"
-75	0	0	6	4	7	"empty"	"empty"	8000	13280	200	6814	6788	569	8	6773	6773	6791	575	8	18	0	0	2144855	-0.005	100000.000	100000.000	0.000	0.000	0.000	0.000	0.000	16.610	41	15	41	15	316	2384	100	373	"empty"
-75	0	0	6	5	7	"empty"	"empty"	8500	13280	200	6760	6764	513	7	6723	6723	6752	474	7	16	1	0	2137579	0.025	100000.000	100000.000	0.000	0.000	0.000	0.000	0.000	16.610	37	41	37	41	316	2384	100	374	"empty"
-75	0	0	6	6	7	"empty"	"empty"	9000	13280	200	6804	6797	350	5	6713	6713	6743	565	8	8	0	0	2147848	0.096	100000.000	100000.000	0.000	0.000	0.000	0.000	0.000	16.610	91	84	91	84	316	2384	100	375	"empty"
0	0	0	6	7	7	"GLQAWPGEAIPQFLG_100"	"GLQAWPGEAIPQFLG_100"	9530	13280	70	7168	7166	361	5	6806	6806	6787	417	6	43	9	0	229308	0.909	100000.000	100000.000	0.000	0.000	0.000	0.000	0.000	16.610	362	360	362	360	32	236	100	376	"GLQAWPGEAIPQFLG_100"
0	0	0	6	8	7	"GLQAWPGEAIPQFLG_100"	"GLQAWPGEAIPQFLG_100"	10010	13280	120	6991	7068	505	7	6783	6783	6785	537	7	26	9	0	848100	0.527	100000.000	100000.000	0.000	0.000	0.000	0.000	0.000	16.610	208	285	208	285	120	820	100	377	"GLQAWPGEAIPQFLG_100"
0	0	0	6	9	7	"GLQAWPGEAIPQFLG_100"	"GLQAWPGEAIPQFLG_100"	10520	13290	100	7411	7474	571	7	6826	6826	6783	481	7	55	33	0	597943	1.437	100000.000	100000.000	0.000	0.000	0.000	0.000	0.000	16.610	585	648	585	648	80	560	100	378	"GLQAWPGEAIPQFLG_100"
0	0	0	7	1	1	"JAK2"	"O60674"	11050	9390	200	6421	7036	4063	57	6121	6121	6183	1013	16	21	15	0	2223521	0.842	100000.000	100000.000	0.000	0.000	0.000	0.000	0.000	16.610	300	915	300	915	316	2384	100	379	"Y813"
0	0	0	7	2	1	"JAK2"	"O60674"	11550	9390	200	6626	6978	1034	14	6307	6307	6322	394	6	42	23	0	2204992	1.665	100000.000	100000.000	0.000	0.000	0.000	0.000	0.000	16.610	319	671	319	671	316	2384	100	380	"Y813"
0	0	0	7	3	1	"JAK2"	"O60674"	12040	9410	80	9311	9354	646	6	6490	6490	6473	285	4	100	100	0	486410	10.109	100000.000	100000.000	0.000	0.000	0.000	0.000	0.000	16.610	2821	2864	2821	2864	52	340	100	381	"Y813"
0	0	0	7	4	1	"Jun "	"P05412"	12550	9390	200	5275	5517	679	12	6410	6410	6439	1073	16	0	0	0	1743357	-0.859	100000.000	100000.000	0.000	0.000	0.000	0.000	0.000	16.610	-1135	-893	-1135	-893	316	2384	100	382	"S73"
0	0	0	7	5	1	"Jun "	"P05412"	13050	9390	200	5238	5564	1518	27	6419	6419	6413	775	12	1	0	0	1758103	-1.095	100000.000	100000.000	0.000	0.000	0.000	0.000	0.000	16.610	-1181	-855	-1181	-855	316	2384	100	383	"S73"
0	0	0	7	6	1	"Jun "	"P05412"	13550	9390	200	5221	5380	689	12	6302	6302	6334	838	13	0	0	0	1700179	-1.138	100000.000	100000.000	0.000	0.000	0.000	0.000	0.000	16.610	-1081	-922	-1081	-922	316	2384	100	384	"S73"
0	0	0	7	7	1	"Kit "	"P10721"	14050	9380	120	10039	9599	1619	16	6246	6246	6277	432	6	88	85	0	1151858	7.690	100000.000	100000.000	0.000	0.000	0.000	0.000	0.000	16.610	3793	3353	3793	3353	120	820	100	385	"Y936"
0	0	0	7	8	1	"Kit "	"P10721"	14560	9400	120	9659	9270	1462	15	6132	6132	6147	394	6	88	85	0	1112367	7.926	100000.000	100000.000	0.000	0.000	0.000	0.000	0.000	16.610	3527	3138	3527	3138	120	820	100	386	"Y936"
0	0	0	7	9	1	"Kit "	"P10721"	15050	9400	140	9413	8537	1788	20	5914	5914	5959	605	10	74	69	0	1331816	4.261	100000.000	100000.000	0.000	0.000	0.000	0.000	0.000	16.610	3499	2623	3499	2623	156	1140	100	387	"Y936"
0	0	0	7	1	2	"Mnk1"	"Q9BUB5"	11040	10030	200	6429	6609	752	11	6241	6241	6270	812	12	25	8	0	2088520	0.417	100000.000	100000.000	0.000	0.000	0.000	0.000	0.000	16.610	188	368	188	368	316	2384	100	388	"T250"
0	0	0	7	2	2	"Mnk1"	"Q9BUB5"	11540	10030	200	6385	6588	720	10	6372	6372	6388	420	6	29	21	0	2081952	0.476	100000.000	100000.000	0.000	0.000	0.000	0.000	0.000	16.610	13	216	13	216	316	2384	100	389	"T250"
0	0	0	7	3	2	"Mnk1"	"Q9BUB5"	12040	10030	200	6494	6740	793	11	6441	6441	6465	559	8	28	19	0	2129875	0.492	100000.000	100000.000	0.000	0.000	0.000	0.000	0.000	16.610	53	299	53	299	316	2384	100	390	"T250"
0	0	0	7	4	2	"NFAT3"	"Q14934"	12540	10060	150	6855	7983	2043	25	6426	6426	6486	1065	16	42	38	0	1245403	1.406	100000.000	100000.000	0.000	0.000	0.000	0.000	0.000	16.610	429	1557	429	1557	156	1272	100	391	"S676"
0	0	0	7	5	2	"NFAT3"	"Q14934"	13040	10050	140	6820	7874	1778	22	6353	6353	6376	559	8	48	42	0	1228370	2.680	100000.000	100000.000	0.000	0.000	0.000	0.000	0.000	16.610	467	1521	467	1521	156	1140	100	392	"S676"
0	0	0	7	6	2	"NFAT3"	"Q14934"	13540	10050	140	6940	7842	2937	37	6318	6318	6350	574	9	50	48	0	1223344	2.599	100000.000	100000.000	0.000	0.000	0.000	0.000	0.000	16.610	622	1524	622	1524	156	1140	100	393	"S676"
0	0	0	7	7	2	"PIK3R1 "	"P27986"	14040	10030	200	6813	6857	703	10	6322	6322	6343	445	7	51	31	0	2166678	1.155	100000.000	100000.000	0.000	0.000	0.000	0.000	0.000	16.610	491	535	491	535	316	2384	100	394	"Y528"
0	0	0	7	8	2	"PIK3R1 "	"P27986"	14540	10030	200	6929	6927	745	10	6244	6244	6293	612	9	52	21	0	2189080	1.036	100000.000	100000.000	0.000	0.000	0.000	0.000	0.000	16.610	685	683	685	683	316	2384	100	395	"Y528"
0	0	0	7	9	2	"PIK3R1 "	"P27986"	15040	10030	200	6586	6671	550	8	6067	6067	6097	710	11	41	9	0	2108047	0.808	100000.000	100000.000	0.000	0.000	0.000	0.000	0.000	16.610	519	604	519	604	316	2384	100	396	"Y528"
0	0	0	7	1	3	"p67phox"	"P19878"	11050	10670	200	6282	6304	434	6	6439	6439	6481	1093	16	0	0	0	1992168	-0.162	100000.000	100000.000	0.000	0.000	0.000	0.000	0.000	16.610	-157	-135	-157	-135	316	2384	100	397	"S208"
0	0	0	7	2	3	"p67phox"	"P19878"	11550	10670	200	6560	6519	386	5	6536	6536	6568	1055	16	0	0	0	2059972	-0.046	100000.000	100000.000	0.000	0.000	0.000	0.000	0.000	16.610	24	-17	24	-17	316	2384	100	398	"S208"
0	0	0	7	3	3	"p67phox"	"P19878"	12050	10670	200	6534	6576	376	5	6708	6708	6728	423	6	3	0	0	2077910	-0.359	100000.000	100000.000	0.000	0.000	0.000	0.000	0.000	16.610	-174	-132	-174	-132	316	2384	100	399	"S208"
0	0	0	7	4	3	"PDK1"	"O15530"	12550	10670	200	7000	7106	462	6	6802	6802	6815	505	7	27	11	0	2245532	0.576	100000.000	100000.000	0.000	0.000	0.000	0.000	0.000	16.610	198	304	198	304	316	2384	100	400	"S241"
0	0	0	7	5	3	"PDK1"	"O15530"	13050	10670	200	6949	7045	484	6	6688	6688	6677	405	6	42	17	0	2226198	0.909	100000.000	100000.000	0.000	0.000	0.000	0.000	0.000	16.610	261	357	261	357	316	2384	100	401	"S241"
0	0	0	7	6	3	"PDK1"	"O15530"	13550	10690	90	7313	7312	383	5	6575	6575	6593	406	6	76	42	0	380236	1.771	100000.000	100000.000	0.000	0.000	0.000	0.000	0.000	16.610	738	737	738	737	52	420	100	402	"S241"
0	0	0	7	7	3	"Ripk1"	"Q13546"	14050	10670	200	6691	6721	503	7	6598	6598	6714	1276	19	1	0	0	2123830	0.005	100000.000	100000.000	0.000	0.000	0.000	0.000	0.000	16.610	93	123	93	123	316	2384	100	403	"Y384"
0	0	0	7	8	3	"Ripk1"	"Q13546"	14550	10650	70	6787	6747	338	5	6378	6378	6417	346	5	62	18	0	215896	0.954	100000.000	100000.000	0.000	0.000	0.000	0.000	0.000	16.610	409	369	409	369	32	236	100	404	"Y384"
0	0	0	7	9	3	"Ripk1"	"Q13546"	15050	10680	80	6632	6634	321	4	6059	6059	6072	357	5	76	32	0	344972	1.574	100000.000	100000.000	0.000	0.000	0.000	0.000	0.000	16.610	573	575	573	575	52	340	100	405	"Y384"
0	0	0	7	1	4	"Shc1"	"P29353"	11050	11320	200	6925	6951	618	8	6726	6726	6731	464	6	28	7	0	2196441	0.474	100000.000	100000.000	0.000	0.000	0.000	0.000	0.000	16.610	199	225	199	225	316	2384	100	406	"S36"
0	0	0	7	2	4	"Shc1"	"P29353"	11550	11320	200	6786	6840	454	6	6818	6818	6872	931	13	4	0	0	2161381	-0.034	100000.000	100000.000	0.000	0.000	0.000	0.000	0.000	16.610	-32	22	-32	22	316	2384	100	407	"S36"
0	0	0	7	3	4	"Shc1"	"P29353"	12050	11320	200	7015	7108	475	6	6932	6932	7011	1258	17	2	0	0	2246184	0.077	100000.000	100000.000	0.000	0.000	0.000	0.000	0.000	16.610	83	176	83	176	316	2384	100	408	"S36"
0	0	0	7	4	4	"SMAD3"	"Q15796"	12550	11320	200	6952	6991	415	5	6930	6930	6931	385	5	18	6	0	2209072	0.156	100000.000	100000.000	0.000	0.000	0.000	0.000	0.000	16.610	22	61	22	61	316	2384	100	409	"S204"
0	0	0	7	5	4	"SMAD3"	"Q15796"	13050	11320	200	6862	6846	451	6	6777	6777	6803	978	14	1	0	0	2163196	0.044	100000.000	100000.000	0.000	0.000	0.000	0.000	0.000	16.610	85	69	85	69	316	2384	100	410	"S204"
0	0	0	7	6	4	"SMAD3"	"Q15796"	13550	11320	130	6963	7003	413	5	6746	6746	6795	722	10	15	0	0	840305	0.288	100000.000	100000.000	0.000	0.000	0.000	0.000	0.000	16.610	217	257	217	257	120	940	100	411	"S204"
0	0	0	7	7	4	"TAK1 "	"O43318"	14050	11320	200	6530	6493	362	5	6576	6576	6615	404	6	7	0	0	2051891	-0.302	100000.000	100000.000	0.000	0.000	0.000	0.000	0.000	16.610	-46	-83	-46	-83	316	2384	100	412	"S192"
0	0	0	7	8	4	"TAK1 "	"O43318"	14550	11320	200	6458	6484	416	6	6461	6461	6461	339	5	13	2	0	2048903	0.068	100000.000	100000.000	0.000	0.000	0.000	0.000	0.000	16.610	-3	23	-3	23	316	2384	100	413	"S192"
0	0	0	7	9	4	"TAK1 "	"O43318"	15050	11320	200	6430	6436	334	5	6341	6341	6370	854	13	1	0	0	2033693	0.077	100000.000	100000.000	0.000	0.000	0.000	0.000	0.000	16.610	89	95	89	95	316	2384	100	414	"S192"
0	0	0	7	1	5	"ACC1"	"Q13085 "	11040	11950	200	6835	6963	605	8	6846	6846	7030	1331	18	5	0	0	2200187	-0.050	100000.000	100000.000	0.000	0.000	0.000	0.000	0.000	16.610	-11	117	-11	117	316	2384	100	415	"S29"
0	0	0	7	2	5	"ACC1"	"Q13085 "	11540	11950	200	7093	7346	868	11	7056	7056	7502	1288	17	14	2	0	2321408	-0.121	100000.000	100000.000	0.000	0.000	0.000	0.000	0.000	16.610	37	290	37	290	316	2384	100	416	"S29"
0	0	0	7	3	5	"ACC1"	"Q13085 "	12040	11950	200	6882	7048	613	8	7060	7060	7257	976	13	10	0	0	2227216	-0.214	100000.000	100000.000	0.000	0.000	0.000	0.000	0.000	16.610	-178	-12	-178	-12	316	2384	100	417	"S29"
0	0	0	7	4	5	"AR"	"P10275"	12550	11980	140	8373	8516	1867	21	7133	7133	7233	976	13	50	41	0	1328432	1.315	100000.000	100000.000	0.000	0.000	0.000	0.000	0.000	16.610	1240	1383	1240	1383	156	1140	100	418	"Y363"
0	0	0	7	5	5	"AR"	"P10275"	13050	11980	150	8560	8184	1494	18	6805	6805	7098	1896	26	48	0	0	1276674	0.573	100000.000	100000.000	0.000	0.000	0.000	0.000	0.000	16.610	1755	1379	1755	1379	156	1272	100	419	"Y363"
0	0	0	7	6	5	"AR"	"P10275"	13540	11980	140	8074	8177	1569	19	6640	6640	6645	433	6	58	50	0	1275594	3.538	100000.000	100000.000	0.000	0.000	0.000	0.000	0.000	16.610	1434	1537	1434	1537	156	1140	100	420	"Y363"
0	0	0	7	7	5	"process-control__"	"GGSGGSGDYKDDDDK"	14040	11950	200	6523	6638	577	8	6585	6585	6591	422	6	15	8	0	2097529	0.111	100000.000	100000.000	0.000	0.000	0.000	0.000	0.000	16.610	-62	53	-62	53	316	2384	100	421	"process-control__"
0	0	0	7	8	5	"process-control__"	"GGSGGSGDYKDDDDK"	14540	11950	200	6467	6616	822	12	6433	6433	6467	812	12	9	5	0	2090652	0.183	100000.000	100000.000	0.000	0.000	0.000	0.000	0.000	16.610	34	183	34	183	316	2384	100	422	"process-control__"
0	0	0	7	9	5	"process-control__"	"GGSGGSGDYKDDDDK"	15040	11950	200	6292	6429	611	9	6303	6303	6344	776	12	9	6	0	2031592	0.110	100000.000	100000.000	0.000	0.000	0.000	0.000	0.000	16.610	-11	126	-11	126	316	2384	100	423	"process-control__"
0	0	0	7	1	6	"Ck2-B"	"Q5SRQ6"	11040	12600	200	6692	6671	530	7	6817	6817	6844	894	13	0	0	0	2108183	-0.194	100000.000	100000.000	0.000	0.000	0.000	0.000	0.000	16.610	-125	-146	-125	-146	316	2384	100	424	"S228"
0	0	0	7	2	6	"Ck2-B"	"Q5SRQ6"	11540	12600	200	6714	6725	459	6	6801	6801	6827	576	8	3	0	0	2125174	-0.177	100000.000	100000.000	0.000	0.000	0.000	0.000	0.000	16.610	-87	-76	-87	-76	316	2384	100	425	"S228"
0	0	0	7	3	6	"Ck2-B"	"Q5SRQ6"	12040	12600	200	7011	6981	343	4	6878	6878	6917	1196	17	0	0	0	2206082	0.054	100000.000	100000.000	0.000	0.000	0.000	0.000	0.000	16.610	133	103	133	103	316	2384	100	426	"S228"
0	0	0	7	4	6	"CTNNB1"	"P35222"	12540	12600	200	7036	7077	451	6	6972	6972	6991	481	6	21	2	0	2236308	0.179	100000.000	100000.000	0.000	0.000	0.000	0.000	0.000	16.610	64	105	64	105	316	2384	100	427	"S33"
0	0	0	7	5	6	"CTNNB1"	"P35222"	13040	12600	200	7043	7058	557	7	6994	6994	7012	1053	15	3	0	0	2230255	0.044	100000.000	100000.000	0.000	0.000	0.000	0.000	0.000	16.610	49	64	49	64	316	2384	100	428	"S33"
0	0	0	7	6	6	"CTNNB1"	"P35222"	13540	12600	200	6756	6771	531	7	6714	6714	6717	420	6	21	8	0	2139599	0.129	100000.000	100000.000	0.000	0.000	0.000	0.000	0.000	16.610	42	57	42	57	316	2384	100	429	"S33"
0	0	0	7	7	6	"EGFR"	"P00533"	14040	12600	200	6607	6617	499	7	6651	6651	6675	789	11	2	0	0	2090845	-0.074	100000.000	100000.000	0.000	0.000	0.000	0.000	0.000	16.610	-44	-34	-44	-34	316	2384	100	430	"Y869"
0	0	0	7	8	6	"EGFR"	"P00533"	14540	12600	200	6642	6659	339	5	6531	6531	6573	975	14	0	0	0	2104224	0.088	100000.000	100000.000	0.000	0.000	0.000	0.000	0.000	16.610	111	128	111	128	316	2384	100	431	"Y869"
0	0	0	7	9	6	"EGFR"	"P00533"	15040	12600	200	6418	6474	408	6	6334	6334	6338	344	5	27	10	0	2045683	0.395	100000.000	100000.000	0.000	0.000	0.000	0.000	0.000	16.610	84	140	84	140	316	2384	100	432	"Y869"
-75	0	0	7	1	7	"empty"	"empty"	11040	13240	200	6692	6731	389	5	6766	6766	6795	913	13	0	0	0	2127136	-0.070	100000.000	100000.000	0.000	0.000	0.000	0.000	0.000	16.610	-74	-35	-74	-35	316	2384	100	433	"empty"
-75	0	0	7	2	7	"empty"	"empty"	11540	13240	200	6767	6796	373	5	6795	6795	6802	436	6	8	0	0	2147690	-0.014	100000.000	100000.000	0.000	0.000	0.000	0.000	0.000	16.610	-28	1	-28	1	316	2384	100	434	"empty"
-75	0	0	7	3	7	"empty"	"empty"	12040	13240	200	6821	6858	627	9	6903	6903	6926	551	7	2	1	0	2167101	-0.123	100000.000	100000.000	0.000	0.000	0.000	0.000	0.000	16.610	-82	-45	-82	-45	316	2384	100	435	"empty"
-75	0	0	7	4	7	"empty"	"empty"	12540	13240	200	7084	7059	332	4	7001	7001	6989	378	5	11	1	0	2230645	0.185	100000.000	100000.000	0.000	0.000	0.000	0.000	0.000	16.610	83	58	83	58	316	2384	100	436	"empty"
-75	0	0	7	5	7	"empty"	"empty"	13040	13240	200	6785	6821	570	8	6844	6844	6848	464	6	9	3	0	2155456	-0.058	100000.000	100000.000	0.000	0.000	0.000	0.000	0.000	16.610	-59	-23	-59	-23	316	2384	100	437	"empty"
-75	0	0	7	6	7	"empty"	"empty"	13540	13240	200	7188	7183	433	6	7007	7007	6980	424	6	25	2	0	2269770	0.479	100000.000	100000.000	0.000	0.000	0.000	0.000	0.000	16.610	181	176	181	176	316	2384	100	438	"empty"
0	0	0	7	7	7	"GLQAWPG-pS-AIPQFLG_GLQAWPGEAIPQFLG_80vs20"	"GLQAWPG-pS-AIPQFLG_GLQAWPGEAIPQFLG_80vs20"	14060	13260	120	7707	10904	5121	46	6988	6988	6999	433	6	61	46	0	1308522	9.018	100000.000	100000.000	0.000	0.000	0.000	0.000	0.000	16.610	719	3916	719	3916	120	820	100	439	"GLQAWPG-pS-AIPQFLG_GLQAWPGEAIPQFLG_80vs20"
0	0	0	7	8	7	"GLQAWPG-pS-AIPQFLG_GLQAWPGEAIPQFLG_80vs20"	"GLQAWPG-pS-AIPQFLG_GLQAWPGEAIPQFLG_80vs20"	14560	13250	110	8718	12002	5567	46	6665	6665	6684	371	5	62	55	0	960136	14.334	100000.000	100000.000	0.000	0.000	0.000	0.000	0.000	16.610	2053	5337	2053	5337	80	656	100	440	"GLQAWPG-pS-AIPQFLG_GLQAWPGEAIPQFLG_80vs20"
0	0	0	7	9	7	"GLQAWPG-pS-AIPQFLG_GLQAWPGEAIPQFLG_80vs20"	"GLQAWPG-pS-AIPQFLG_GLQAWPGEAIPQFLG_80vs20"	15060	13260	120	7272	10495	4961	47	6272	6272	6288	324	5	70	55	0	1259409	12.985	100000.000	100000.000	0.000	0.000	0.000	0.000	0.000	16.610	1000	4223	1000	4223	120	820	100	441	"GLQAWPG-pS-AIPQFLG_GLQAWPGEAIPQFLG_80vs20"
0	0	0	8	1	1	"Bim"	"O43521"	15490	9370	70	6984	7029	245	3	5914	5914	5950	344	5	100	96	0	224916	3.137	100000.000	100000.000	0.000	0.000	0.000	0.000	0.000	16.610	1070	1115	1070	1115	32	236	100	442	"S69"
0	0	0	8	2	1	"Bim"	"O43521"	16000	9380	70	6736	6606	385	5	5819	5819	5852	347	5	90	68	0	211403	2.173	100000.000	100000.000	0.000	0.000	0.000	0.000	0.000	16.610	917	787	917	787	32	236	100	443	"S69"
0	0	0	8	3	1	"Bim"	"O43521"	16480	9370	200	5783	5839	817	13	5855	5855	5876	540	9	7	1	0	1845086	-0.069	100000.000	100000.000	0.000	0.000	0.000	0.000	0.000	16.610	-72	-16	-72	-16	316	2384	100	444	"S69"
0	0	0	8	4	1	"caspase-8"	"Q14790 "	16980	9360	200	5840	5939	916	15	5806	5806	5909	2081	35	0	0	0	1876816	0.014	100000.000	100000.000	0.000	0.000	0.000	0.000	0.000	16.610	34	133	34	133	316	2384	100	445	"Y448"
0	0	0	8	5	1	"caspase-8"	"Q14790 "	17480	9360	200	5560	5623	384	6	5608	5608	5631	535	9	10	1	0	1776866	-0.015	100000.000	100000.000	0.000	0.000	0.000	0.000	0.000	16.610	-48	15	-48	15	316	2384	100	446	"Y448"
0	0	0	8	6	1	"caspase-8"	"Q14790 "	17980	9370	90	5798	5930	570	9	5632	5632	5671	837	14	21	0	0	308378	0.309	100000.000	100000.000	0.000	0.000	0.000	0.000	0.000	16.610	166	298	166	298	52	420	100	447	"Y448"
0	0	0	8	7	1	"Cdc2"	"P06493"	18490	9350	120	6778	6722	457	6	5925	5925	5939	610	10	65	17	0	806619	1.284	100000.000	100000.000	0.000	0.000	0.000	0.000	0.000	16.610	853	797	853	797	120	820	100	448	"T161"
0	0	0	8	8	1	"Cdc2"	"P06493"	18990	9370	120	6841	7052	2393	33	5899	5899	5959	1241	20	19	1	0	846209	0.881	100000.000	100000.000	0.000	0.000	0.000	0.000	0.000	16.610	942	1153	942	1153	120	820	100	449	"T161"
0	0	0	8	9	1	"Cdc2"	"P06493"	19490	9360	140	6807	6889	917	13	5738	5738	5835	1088	18	48	6	0	1074727	0.969	100000.000	100000.000	0.000	0.000	0.000	0.000	0.000	16.610	1069	1151	1069	1151	156	1140	100	450	"T161"
0	0	0	8	1	2	"FGFR1 "	"P11362"	15470	10010	200	5988	5999	334	5	6017	6017	6059	1101	18	0	0	0	1895587	-0.054	100000.000	100000.000	0.000	0.000	0.000	0.000	0.000	16.610	-29	-18	-29	-18	316	2384	100	451	"Y653"
0	0	0	8	2	2	"FGFR1 "	"P11362"	15990	10030	70	6502	6482	383	5	5949	5949	5967	379	6	65	34	0	207418	1.359	100000.000	100000.000	0.000	0.000	0.000	0.000	0.000	16.610	553	533	553	533	32	236	100	452	"Y653"
0	0	0	8	3	2	"FGFR1 "	"P11362"	16460	10010	120	6166	6241	444	7	5882	5882	5906	340	5	49	19	0	748907	0.985	100000.000	100000.000	0.000	0.000	0.000	0.000	0.000	16.610	284	359	284	359	120	820	100	453	"Y653"
0	0	0	8	4	2	"GIT2"	"Q14161"	16970	10010	200	5740	5970	1527	25	5714	5714	5739	470	8	17	10	0	1886388	0.491	100000.000	100000.000	0.000	0.000	0.000	0.000	0.000	16.610	26	256	26	256	316	2384	100	454	"Y492"
0	0	0	8	5	2	"GIT2"	"Q14161"	17480	10000	200	5741	5858	573	9	5596	5596	5675	1205	21	8	0	0	1851015	0.152	100000.000	100000.000	0.000	0.000	0.000	0.000	0.000	16.610	145	262	145	262	316	2384	100	455	"Y492"
0	0	0	8	6	2	"GIT2"	"Q14161"	18000	10010	70	7121	7027	588	8	5912	5912	5936	586	9	84	53	0	224850	1.862	100000.000	100000.000	0.000	0.000	0.000	0.000	0.000	16.610	1209	1115	1209	1115	32	236	100	456	"Y492"
0	0	0	8	7	2	"Grb2"	"P62993"	18480	10000	200	6035	6069	466	7	6001	6001	6053	823	13	1	0	0	1917662	0.019	100000.000	100000.000	0.000	0.000	0.000	0.000	0.000	16.610	34	68	34	68	316	2384	100	457	"Y7"
0	0	0	8	8	2	"Grb2"	"P62993"	18980	10000	200	5827	5842	403	6	5855	5855	5928	853	14	0	0	0	1846170	-0.101	100000.000	100000.000	0.000	0.000	0.000	0.000	0.000	16.610	-28	-13	-28	-13	316	2384	100	458	"Y7"
0	0	0	8	9	2	"Grb2"	"P62993"	19480	10000	200	5721	5750	304	5	5720	5720	5808	837	14	2	0	0	1817074	-0.069	100000.000	100000.000	0.000	0.000	0.000	0.000	0.000	16.610	1	30	1	30	316	2384	100	459	"Y7"
0	0	0	8	1	3	"IKK-gamma "	"Q9Y6K9"	15490	10640	200	5859	5810	456	7	5989	5989	5995	361	6	10	1	0	1836087	-0.512	100000.000	100000.000	0.000	0.000	0.000	0.000	0.000	16.610	-130	-179	-130	-179	316	2384	100	460	"S43"
0	0	0	8	2	3	"IKK-gamma "	"Q9Y6K9"	15990	10640	200	5786	5776	398	6	6020	6020	6042	524	8	2	0	0	1825230	-0.508	100000.000	100000.000	0.000	0.000	0.000	0.000	0.000	16.610	-234	-244	-234	-244	316	2384	100	461	"S43"
0	0	0	8	3	3	"IKK-gamma "	"Q9Y6K9"	16490	10640	200	5733	5783	464	8	5936	5936	5962	660	11	3	0	0	1827364	-0.271	100000.000	100000.000	0.000	0.000	0.000	0.000	0.000	16.610	-203	-153	-203	-153	316	2384	100	462	"S43"
0	0	0	8	4	3	"IRAK1"	"P51617"	17000	10650	90	6805	6818	498	7	5765	5765	5782	315	5	100	90	0	354525	3.289	100000.000	100000.000	0.000	0.000	0.000	0.000	0.000	16.610	1040	1053	1040	1053	52	420	100	463	"T387"
0	0	0	8	5	3	"IRAK1"	"P51617"	17500	10650	100	6730	6812	540	7	5805	5805	5838	350	5	92	73	0	544941	2.783	100000.000	100000.000	0.000	0.000	0.000	0.000	0.000	16.610	925	1007	925	1007	80	560	100	464	"T387"
0	0	0	8	6	3	"IRAK1"	"P51617"	18000	10650	110	7377	7432	605	8	6168	6168	6213	516	8	93	73	0	594551	2.362	100000.000	100000.000	0.000	0.000	0.000	0.000	0.000	16.610	1209	1264	1209	1264	80	656	100	465	"T387"
0	0	0	8	7	3	"Lck"	"P06239"	18500	10640	90	7102	7321	1203	16	6079	6079	6107	522	8	84	48	0	380707	2.326	100000.000	100000.000	0.000	0.000	0.000	0.000	0.000	16.610	1023	1242	1023	1242	52	420	100	466	"Y394"
0	0	0	8	8	3	"Lck"	"P06239"	18990	10640	130	6721	7023	1910	27	5901	5901	5945	601	10	66	29	0	842700	1.794	100000.000	100000.000	0.000	0.000	0.000	0.000	0.000	16.610	820	1122	820	1122	120	940	100	467	"Y394"
0	0	0	8	9	3	"Lck"	"P06239"	19490	10640	100	6858	6825	673	9	5786	5786	5911	1476	24	21	0	0	545980	0.619	100000.000	100000.000	0.000	0.000	0.000	0.000	0.000	16.610	1072	1039	1072	1039	80	560	100	468	"Y394"
0	0	0	8	1	4	"CDK2"	"P24941"	15500	11280	200	6324	6525	627	9	6107	6107	6131	423	6	36	26	0	2061934	0.931	100000.000	100000.000	0.000	0.000	0.000	0.000	0.000	16.610	217	418	217	418	316	2384	100	469	"T160"
0	0	0	8	2	4	"CDK2"	"P24941"	16000	11280	200	6323	6544	705	10	6132	6132	6158	705	11	29	13	0	2067931	0.548	100000.000	100000.000	0.000	0.000	0.000	0.000	0.000	16.610	191	412	191	412	316	2384	100	470	"T160"
0	0	0	8	3	4	"CDK2"	"P24941"	16500	11280	200	6002	6364	906	14	5955	5955	6019	931	15	28	4	0	2010927	0.371	100000.000	100000.000	0.000	0.000	0.000	0.000	0.000	16.610	47	409	47	409	316	2384	100	471	"T160"
0	0	0	8	4	4	"MDM2"	"Q00987"	17000	11280	200	5723	5759	377	6	5842	5842	5869	357	6	6	2	0	1819868	-0.308	100000.000	100000.000	0.000	0.000	0.000	0.000	0.000	16.610	-119	-83	-119	-83	316	2384	100	472	"S186/8"
0	0	0	8	5	4	"MDM2"	"Q00987"	17490	11280	200	5902	5940	422	7	6000	6000	6075	707	11	3	1	0	1877034	-0.191	100000.000	100000.000	0.000	0.000	0.000	0.000	0.000	16.610	-98	-60	-98	-60	316	2384	100	473	"S186/8"
0	0	0	8	6	4	"MDM2"	"Q00987"	17990	11280	200	6356	6453	980	15	6364	6364	6453	719	11	5	1	0	2039258	0.000	100000.000	100000.000	0.000	0.000	0.000	0.000	0.000	16.610	-8	89	-8	89	316	2384	100	474	"S186/8"
0	0	0	8	7	4	"NFkB-p65 "	"Q04206"	18500	11290	90	12125	12391	1449	11	6091	6091	6132	527	8	100	100	0	644349	11.877	100000.000	100000.000	0.000	0.000	0.000	0.000	0.000	16.610	6034	6300	6034	6300	52	420	100	475	"S536"
0	0	0	8	8	4	"NFkB-p65 "	"Q04206"	18990	11290	90	13223	13659	2305	16	6121	6121	6227	920	14	100	98	0	710247	8.078	100000.000	100000.000	0.000	0.000	0.000	0.000	0.000	16.610	7102	7538	7102	7538	52	420	100	476	"S536"
0	0	0	8	9	4	"NFkB-p65 "	"Q04206"	19500	11290	90	13046	13212	1184	8	5921	5921	5999	612	10	100	100	0	687045	11.786	100000.000	100000.000	0.000	0.000	0.000	0.000	0.000	16.610	7125	7291	7125	7291	52	420	100	477	"S536"
0	0	0	8	1	5	"PLCG2"	"P16885"	15510	11940	150	7394	7254	962	13	6270	6270	6286	643	10	53	43	0	1131645	1.505	100000.000	100000.000	0.000	0.000	0.000	0.000	0.000	16.610	1124	984	1124	984	156	1272	100	478	"Y759"
0	0	0	8	2	5	"PLCG2"	"P16885"	16000	11960	160	6667	7133	1349	18	6174	6174	6189	346	5	55	46	0	1483692	2.728	100000.000	100000.000	0.000	0.000	0.000	0.000	0.000	16.610	493	959	493	959	208	1512	100	479	"Y759"
0	0	0	8	3	5	"PLCG2"	"P16885"	16500	11950	160	6329	6781	1250	18	5868	5868	5924	1084	18	40	13	0	1410530	0.791	100000.000	100000.000	0.000	0.000	0.000	0.000	0.000	16.610	461	913	461	913	208	1512	100	480	"Y759"
0	0	0	8	4	5	"pyk2"	"Q14289"	16980	11910	90	6161	6423	783	12	5990	5990	6027	409	6	38	21	0	334021	0.968	100000.000	100000.000	0.000	0.000	0.000	0.000	0.000	16.610	171	433	171	433	52	420	100	481	"S213"
0	0	0	8	5	5	"pyk2"	"Q14289"	17500	11930	130	6922	7132	1278	17	6299	6299	6346	580	9	56	15	0	855858	1.355	100000.000	100000.000	0.000	0.000	0.000	0.000	0.000	16.610	623	833	623	833	120	940	100	482	"S213"
0	0	0	8	6	5	"pyk2"	"Q14289"	18000	11930	110	6817	7609	4108	53	6271	6271	6501	1264	19	22	6	0	608729	0.877	100000.000	100000.000	0.000	0.000	0.000	0.000	0.000	16.610	546	1338	546	1338	80	656	100	483	"S213"
0	0	0	8	7	5	"SOC3"	"O14543"	18500	11930	140	6932	7617	3246	42	6203	6203	6351	816	12	45	25	0	1188286	1.551	100000.000	100000.000	0.000	0.000	0.000	0.000	0.000	16.610	729	1414	729	1414	156	1140	100	484	"Y221"
0	0	0	8	8	5	"SOC3"	"O14543"	19000	11930	100	7358	7957	1956	24	6190	6190	6317	753	11	66	32	0	636565	2.178	100000.000	100000.000	0.000	0.000	0.000	0.000	0.000	16.610	1168	1767	1168	1767	80	560	100	485	"Y221"
0	0	0	8	9	5	"SOC3"	"O14543"	19500	11930	140	6515	7004	1708	24	5989	5989	6110	873	14	34	14	0	1092670	1.024	100000.000	100000.000	0.000	0.000	0.000	0.000	0.000	16.610	526	1015	526	1015	156	1140	100	486	"Y221"
0	0	0	8	1	6	"STAT4"	"Q14765"	15510	12530	200	6361	6395	412	6	6266	6266	6276	395	6	20	4	0	2020664	0.301	100000.000	100000.000	0.000	0.000	0.000	0.000	0.000	16.610	95	129	95	129	316	2384	100	487	"Y693"
0	0	0	8	2	6	"STAT4"	"Q14765"	16010	12530	200	6061	6214	1321	21	6058	6058	6095	852	13	4	1	0	1963655	0.140	100000.000	100000.000	0.000	0.000	0.000	0.000	0.000	16.610	3	156	3	156	316	2384	100	488	"Y693"
0	0	0	8	3	6	"STAT4"	"Q14765"	16510	12540	90	6562	6559	338	5	5968	5968	6006	367	6	67	32	0	341080	1.507	100000.000	100000.000	0.000	0.000	0.000	0.000	0.000	16.610	594	591	594	591	52	420	100	489	"Y693"
0	0	0	8	4	6	"STMN1"	"P16949"	17000	12540	200	6024	6141	571	9	6141	6141	6306	1155	18	3	0	0	1940468	-0.143	100000.000	0.000	0.000	0.000	0.000	0.000	0.000	16.610	-117	0	-117	0	316	2384	100	490	"S24"
0	0	0	8	5	6	"STMN1"	"P16949"	17500	12540	200	6517	6824	1240	18	6373	6373	6638	1309	19	11	4	0	2156273	0.142	100000.000	100000.000	0.000	0.000	0.000	0.000	0.000	16.610	144	451	144	451	316	2384	100	491	"S24"
0	0	0	8	6	6	"STMN1"	"P16949"	18010	12560	130	6506	7470	2950	39	6297	6297	6815	2198	32	15	6	0	896385	0.298	100000.000	100000.000	0.000	0.000	0.000	0.000	0.000	16.610	209	1173	209	1173	120	940	100	492	"S24"
0	0	0	8	7	6	"GIT2"	"Q14161"	18500	12550	200	6331	6617	1270	19	6343	6343	6732	1767	26	5	1	0	2091088	-0.065	100000.000	100000.000	0.000	0.000	0.000	0.000	0.000	16.610	-12	274	-12	274	316	2384	100	493	"Y592"
0	0	0	8	8	6	"GIT2"	"Q14161"	18990	12550	100	6301	6461	600	9	6172	6172	6317	866	13	12	2	0	516883	0.166	100000.000	100000.000	0.000	0.000	0.000	0.000	0.000	16.610	129	289	129	289	80	560	100	494	"Y592"
0	0	0	8	9	6	"GIT2"	"Q14161"	19480	12550	200	5964	6113	855	13	5933	5933	6025	706	11	12	1	0	1931551	0.125	100000.000	100000.000	0.000	0.000	0.000	0.000	0.000	16.610	31	180	31	180	316	2384	100	495	"Y592"
-75	0	0	8	1	7	"empty"	"empty"	15480	13200	200	6033	6211	2072	33	6047	6047	6102	827	13	1	0	0	1962622	0.132	100000.000	100000.000	0.000	0.000	0.000	0.000	0.000	16.610	-14	164	-14	164	316	2384	100	496	"empty"
-75	0	0	8	2	7	"empty"	"empty"	15980	13200	200	5912	5923	538	9	5864	5864	5883	405	6	9	1	0	1871564	0.099	100000.000	100000.000	0.000	0.000	0.000	0.000	0.000	16.610	48	59	48	59	316	2384	100	497	"empty"
-75	0	0	8	3	7	"empty"	"empty"	16480	13200	200	6029	6059	443	7	6012	6012	6087	625	10	5	1	0	1914570	-0.045	100000.000	100000.000	0.000	0.000	0.000	0.000	0.000	16.610	17	47	17	47	316	2384	100	498	"empty"
-75	0	0	8	4	7	"empty"	"empty"	16980	13200	200	6513	6662	823	12	6392	6392	6629	1300	19	5	2	0	2105142	0.025	100000.000	100000.000	0.000	0.000	0.000	0.000	0.000	16.610	121	270	121	270	316	2384	100	499	"empty"
-75	0	0	8	5	7	"empty"	"empty"	17480	13200	200	6321	6874	2596	37	6285	6285	6574	1292	19	9	5	0	2172261	0.232	100000.000	100000.000	0.000	0.000	0.000	0.000	0.000	16.610	36	589	36	589	316	2384	100	500	"empty"
-75	0	0	8	6	7	"empty"	"empty"	17980	13200	200	6384	6869	1766	25	6286	6286	6764	1938	28	9	3	0	2170471	0.054	100000.000	100000.000	0.000	0.000	0.000	0.000	0.000	16.610	98	583	98	583	316	2384	100	501	"empty"
0	0	0	8	7	7	"Control-Spot"	"Mouse_IgG"	18490	13220	160	11860	11265	3691	32	6336	6336	6826	1802	26	74	70	0	2343083	2.463	100000.000	100000.000	0.000	0.000	0.000	0.000	0.000	16.610	5524	4929	5524	4929	208	1512	100	502	"Control-Spot"
0	0	0	8	8	7	"Control-Spot"	"Mouse_IgG"	18990	13200	160	11177	10968	4408	40	6191	6191	6575	1796	27	72	68	0	2281315	2.446	100000.000	100000.000	0.000	0.000	0.000	0.000	0.000	16.610	4986	4777	4986	4777	208	1512	100	503	"Control-Spot"
0	0	0	8	9	7	"Control-Spot"	"Mouse_IgG"	19480	13210	160	10531	9969	3328	33	5848	5848	6108	1201	19	75	72	0	2073634	3.215	100000.000	100000.000	0.000	0.000	0.000	0.000	0.000	16.610	4683	4121	4683	4121	208	1512	100	504	"Control-Spot"
0	0	0	9	1	1	"AMPK1"	"Q13131"	2020	13900	110	11914	11678	1746	14	6077	6077	6147	519	8	97	97	0	934235	10.657	100000.000	100000.000	0.000	0.000	0.000	0.000	0.000	16.610	5837	5601	5837	5601	80	656	100	505	"T174/5"
0	0	0	9	2	1	"AMPK1"	"Q13131"	2520	13900	110	11886	11799	1084	9	6125	6125	6143	384	6	100	100	0	943891	14.729	100000.000	100000.000	0.000	0.000	0.000	0.000	0.000	16.610	5761	5674	5761	5674	80	656	100	506	"T174/5"
0	0	0	9	3	1	"AMPK1"	"Q13131"	3020	13890	110	11734	11407	3808	33	6258	6258	6288	415	6	91	90	0	912583	12.335	100000.000	100000.000	0.000	0.000	0.000	0.000	0.000	16.610	5476	5149	5476	5149	80	656	100	507	"T174/5"
0	0	0	9	4	1	"aura"	"O14965"	3530	13900	160	7850	7821	585	7	6384	6384	6426	479	7	93	83	0	1626705	2.912	100000.000	100000.000	0.000	0.000	0.000	0.000	0.000	16.610	1466	1437	1466	1437	208	1512	100	508	"T287"
0	0	0	9	5	1	"aura"	"O14965"	4020	13890	150	8126	8127	691	8	6645	6645	6625	448	6	92	80	0	1267848	3.353	100000.000	100000.000	0.000	0.000	0.000	0.000	0.000	16.610	1481	1482	1481	1482	156	1272	100	509	"T287"
0	0	0	9	6	1	"aura"	"O14965"	4530	13890	150	8042	7951	588	7	6642	6642	6632	581	8	85	64	0	1240411	2.270	100000.000	100000.000	0.000	0.000	0.000	0.000	0.000	16.610	1400	1309	1400	1309	156	1272	100	510	"T287"
0	0	0	9	7	1	"CFTR"	"P13569"	5020	13890	140	7648	7693	1115	14	6787	6787	6759	478	7	74	46	0	1200115	1.954	100000.000	100000.000	0.000	0.000	0.000	0.000	0.000	16.610	861	906	861	906	156	1140	100	511	"S737"
0	0	0	9	8	1	"CFTR"	"P13569"	5520	13880	140	7757	7706	627	8	6978	6978	7004	1499	21	8	0	0	1202155	0.468	100000.000	100000.000	0.000	0.000	0.000	0.000	0.000	16.610	779	728	779	728	156	1140	100	512	"S737"
0	0	0	9	9	1	"CFTR"	"P13569"	6030	13880	150	7628	7694	518	6	7070	7070	7082	368	5	67	36	0	1200220	1.663	100000.000	100000.000	0.000	0.000	0.000	0.000	0.000	16.610	558	624	558	624	156	1272	100	513	"S737"
0	0	0	9	1	2	"CREB "	"P16220"	2040	14540	140	12271	11842	1765	14	6175	6175	6179	480	7	94	93	0	1847427	11.798	100000.000	100000.000	0.000	0.000	0.000	0.000	0.000	16.610	6096	5667	6096	5667	156	1140	100	514	"S133"
0	0	0	9	2	2	"CREB "	"P16220"	2530	14540	140	12421	11801	2025	17	6157	6157	6191	568	9	94	92	0	1840949	9.877	100000.000	100000.000	0.000	0.000	0.000	0.000	0.000	16.610	6264	5644	6264	5644	156	1140	100	515	"S133"
0	0	0	9	3	2	"CREB "	"P16220"	3030	14540	140	12646	12061	1892	15	6218	6218	6260	597	9	94	92	0	1881521	9.717	100000.000	100000.000	0.000	0.000	0.000	0.000	0.000	16.610	6428	5843	6428	5843	156	1140	100	516	"S133"
0	0	0	9	4	2	"blank-control__"	"AA"	3530	14540	100	8054	7950	628	7	6494	6494	6517	383	5	93	86	0	636008	3.742	100000.000	100000.000	0.000	0.000	0.000	0.000	0.000	16.610	1560	1456	1560	1456	80	560	100	517	"blank-control__"
0	0	0	9	5	2	"blank-control__"	"AA"	4030	14540	110	7758	7848	682	8	6642	6642	6621	458	6	85	61	0	627838	2.679	100000.000	100000.000	0.000	0.000	0.000	0.000	0.000	16.610	1116	1206	1116	1206	80	656	100	518	"blank-control__"
0	0	0	9	6	2	"blank-control__"	"AA"	4530	14540	110	7943	7983	651	8	6750	6750	6696	489	7	86	62	0	638636	2.632	100000.000	100000.000	0.000	0.000	0.000	0.000	0.000	16.610	1193	1233	1193	1233	80	656	100	519	"blank-control__"
0	0	0	9	7	2	"IKK-alpha "	"O15111"	5030	14530	150	8486	8549	884	10	6845	6845	6783	481	7	97	84	0	1333591	3.672	100000.000	100000.000	0.000	0.000	0.000	0.000	0.000	16.610	1641	1704	1641	1704	156	1272	100	520	"S180"
0	0	0	9	8	2	"IKK-alpha "	"O15111"	5530	14510	130	8584	9050	2795	30	6989	6989	6981	587	8	89	65	0	1085969	3.525	100000.000	100000.000	0.000	0.000	0.000	0.000	0.000	16.610	1595	2061	1595	2061	120	940	100	521	"S180"
0	0	0	9	9	2	"IKK-alpha "	"O15111"	6030	14510	130	8358	8406	679	8	7155	7155	7148	433	6	93	71	0	1008737	2.905	100000.000	100000.000	0.000	0.000	0.000	0.000	0.000	16.610	1203	1251	1203	1251	120	940	100	522	"S180"
0	0	0	9	1	3	"JAK2"	"O60674"	2040	15200	140	8867	8842	969	10	6121	6121	6149	544	8	97	96	0	1379405	4.950	100000.000	100000.000	0.000	0.000	0.000	0.000	0.000	16.610	2746	2721	2746	2721	156	1140	100	523	"Y119"
0	0	0	9	2	3	"JAK2"	"O60674"	2540	15190	140	8918	8828	667	7	6012	6012	6017	439	7	98	97	0	1377190	6.403	100000.000	100000.000	0.000	0.000	0.000	0.000	0.000	16.610	2906	2816	2906	2816	156	1140	100	524	"Y119"
0	0	0	9	3	3	"JAK2"	"O60674"	3040	15190	140	9137	9080	804	8	6159	6159	6171	354	5	99	98	0	1416507	8.218	100000.000	100000.000	0.000	0.000	0.000	0.000	0.000	16.610	2978	2921	2978	2921	156	1140	100	525	"Y119"
0	0	0	9	4	3	"K8"	"P05787"	3530	15190	200	6369	6424	424	6	6332	6332	6621	3366	50	0	0	0	2030007	-0.059	100000.000	100000.000	0.000	0.000	0.000	0.000	0.000	16.610	37	92	37	92	316	2384	100	526	"Y267"
0	0	0	9	5	3	"K8"	"P05787"	4030	15200	110	6588	7481	4957	66	6612	6612	6645	486	7	10	7	0	598499	1.720	100000.000	100000.000	0.000	0.000	0.000	0.000	0.000	16.610	-24	869	-24	869	80	656	100	527	"Y267"
0	0	0	9	6	3	"K8"	"P05787"	4530	15190	200	6489	6526	471	7	6759	6759	6730	783	11	1	0	0	2062297	-0.261	100000.000	100000.000	0.000	0.000	0.000	0.000	0.000	16.610	-270	-233	-270	-233	316	2384	100	528	"Y267"
0	0	0	9	7	3	"blank-control__"	"AA"	5030	15180	120	7155	7160	567	7	6938	6938	6918	465	6	31	9	0	859173	0.520	100000.000	100000.000	0.000	0.000	0.000	0.000	0.000	16.610	217	222	217	222	120	820	100	529	"blank-control__"
0	0	0	9	8	3	"blank-control__"	"AA"	5530	15170	200	7103	7100	418	5	7111	7111	7109	547	7	7	0	0	2243643	-0.016	100000.000	100000.000	0.000	0.000	0.000	0.000	0.000	16.610	-8	-11	-8	-11	316	2384	100	530	"blank-control__"
0	0	0	9	9	3	"blank-control__"	"AA"	6030	15170	200	7293	7316	353	4	7185	7185	7191	305	4	23	7	0	2311962	0.410	100000.000	100000.000	0.000	0.000	0.000	0.000	0.000	16.610	108	131	108	131	316	2384	100	531	"blank-control__"
0	0	0	9	1	4	"Mnk1"	"Q9BUB5"	2040	15840	110	10991	10904	791	7	6210	6210	6192	465	7	100	100	0	872323	10.133	100000.000	100000.000	0.000	0.000	0.000	0.000	0.000	16.610	4781	4694	4781	4694	80	656	100	532	"T255"
0	0	0	9	2	4	"Mnk1"	"Q9BUB5"	2540	15840	120	9986	9731	1259	12	6011	6011	6066	1220	20	93	88	0	1167710	3.004	100000.000	100000.000	0.000	0.000	0.000	0.000	0.000	16.610	3975	3720	3975	3720	120	820	100	533	"T255"
0	0	0	9	3	4	"Mnk1"	"Q9BUB5"	3040	15830	120	10431	10105	1397	13	6125	6125	6155	407	6	95	94	0	1212550	9.705	100000.000	100000.000	0.000	0.000	0.000	0.000	0.000	16.610	4306	3980	4306	3980	120	820	100	534	"T255"
0	0	0	9	4	4	"NFkB-p100 "	"Q00653"	3540	15820	120	7400	7346	604	8	6345	6345	6375	481	7	78	56	0	881509	2.019	100000.000	100000.000	0.000	0.000	0.000	0.000	0.000	16.610	1055	1001	1055	1001	120	820	100	535	"S108"
0	0	0	9	5	4	"NFkB-p100 "	"Q00653"	4040	15820	140	7301	7295	593	8	6586	6586	6589	455	6	64	37	0	1137967	1.552	100000.000	100000.000	0.000	0.000	0.000	0.000	0.000	16.610	715	709	715	709	156	1140	100	536	"S108"
0	0	0	9	6	4	"NFkB-p100 "	"Q00653"	4540	15810	130	7390	7416	580	7	6715	6715	6696	481	7	63	35	0	889917	1.497	100000.000	100000.000	0.000	0.000	0.000	0.000	0.000	16.610	675	701	675	701	120	940	100	537	"S108"
0	0	0	9	7	4	"PIK3R1 "	"P27986"	5040	15810	200	6807	6811	557	8	6905	6905	6879	650	9	6	0	0	2152202	-0.105	100000.000	100000.000	0.000	0.000	0.000	0.000	0.000	16.610	-98	-94	-98	-94	316	2384	100	538	"Y556"
0	0	0	9	8	4	"PIK3R1 "	"P27986"	5540	15810	200	7109	7095	324	4	7118	7118	7111	430	6	6	0	0	2241870	-0.037	100000.000	100000.000	0.000	0.000	0.000	0.000	0.000	16.610	-9	-23	-9	-23	316	2384	100	539	"Y556"
0	0	0	9	9	4	"PIK3R1 "	"P27986"	6040	15800	200	7203	7252	700	9	7190	7190	7188	378	5	11	1	0	2291579	0.169	100000.000	100000.000	0.000	0.000	0.000	0.000	0.000	16.610	13	62	13	62	316	2384	100	540	"Y556"
0	0	0	9	1	5	"blank-control__"	"AA"	2030	16470	200	5999	6025	462	7	6104	6104	6128	496	8	10	1	0	1903808	-0.208	100000.000	100000.000	0.000	0.000	0.000	0.000	0.000	16.610	-105	-79	-105	-79	316	2384	100	541	"blank-control__"
0	0	0	9	2	5	"blank-control__"	"AA"	2530	16470	200	6008	6014	443	7	6030	6030	6047	454	7	6	0	0	1900435	-0.073	100000.000	100000.000	0.000	0.000	0.000	0.000	0.000	16.610	-22	-16	-22	-16	316	2384	100	542	"blank-control__"
0	0	0	9	3	5	"blank-control__"	"AA"	3030	16470	200	6034	6049	381	6	6048	6048	6081	762	12	1	0	0	1911467	-0.042	100000.000	100000.000	0.000	0.000	0.000	0.000	0.000	16.610	-14	1	-14	1	316	2384	100	543	"blank-control__"
0	0	0	9	4	5	"Rack1"	"P63244"	3540	16460	100	7041	7083	394	5	6195	6195	6205	345	5	92	67	0	566622	2.545	100000.000	100000.000	0.000	0.000	0.000	0.000	0.000	16.610	846	888	846	888	80	560	100	544	"y52"
0	0	0	9	5	5	"Rack1"	"P63244"	4040	16470	110	7424	7439	763	10	6600	6600	6630	753	11	52	10	0	595088	1.074	100000.000	100000.000	0.000	0.000	0.000	0.000	0.000	16.610	824	839	824	839	80	656	100	545	"y52"
0	0	0	9	6	5	"Rack1"	"P63244"	4540	16460	100	7510	7564	564	7	6747	6747	6791	789	11	48	8	0	605156	0.980	100000.000	100000.000	0.000	0.000	0.000	0.000	0.000	16.610	763	817	763	817	80	560	100	546	"y52"
0	0	0	9	7	5	"Shc1"	"P29353"	5040	16460	80	9006	8963	704	7	6854	6854	6834	521	7	96	94	0	466087	4.086	100000.000	100000.000	0.000	0.000	0.000	0.000	0.000	16.610	2152	2109	2152	2109	52	340	100	547	"Y349"
0	0	0	9	8	5	"Shc1"	"P29353"	5530	16450	80	9310	10414	5222	50	7080	7080	7076	456	6	96	96	0	541515	7.320	100000.000	100000.000	0.000	0.000	0.000	0.000	0.000	16.610	2230	3334	2230	3334	52	340	100	548	"Y349"
0	0	0	9	9	5	"Shc1"	"P29353"	6040	16450	90	8934	8782	610	6	7159	7159	7202	418	5	94	88	0	456671	3.780	100000.000	100000.000	0.000	0.000	0.000	0.000	0.000	16.610	1775	1623	1775	1623	52	420	100	549	"Y349"
0	0	0	9	1	6	"Smad6"	"O43541"	2000	17100	200	6326	6328	658	10	6193	6193	6200	467	7	25	3	0	1999598	0.274	100000.000	100000.000	0.000	0.000	0.000	0.000	0.000	16.610	133	135	133	135	316	2384	100	550	"S435"
0	0	0	9	2	6	"Smad6"	"O43541"	2510	17100	70	6310	6622	1254	18	6114	6114	6180	523	8	21	12	0	211913	0.845	100000.000	100000.000	0.000	0.000	0.000	0.000	0.000	16.610	196	508	196	508	32	236	100	551	"S435"
0	0	0	9	3	6	"Smad6"	"O43541"	3030	17100	200	6131	6182	563	9	6014	6014	6052	484	7	18	3	0	1953643	0.269	100000.000	100000.000	0.000	0.000	0.000	0.000	0.000	16.610	117	168	117	168	316	2384	100	552	"S435"
0	0	0	9	4	6	"TGFBR1"	"P36897"	3530	17100	200	5971	6035	414	6	6225	6225	6273	815	12	1	0	0	1907011	-0.292	100000.000	100000.000	0.000	0.000	0.000	0.000	0.000	16.610	-254	-190	-254	-190	316	2384	100	553	"T200"
0	0	0	9	5	6	"TGFBR1"	"P36897"	4030	17090	200	6325	6371	392	6	6538	6538	6560	633	9	2	0	0	2013355	-0.299	100000.000	100000.000	0.000	0.000	0.000	0.000	0.000	16.610	-213	-167	-213	-167	316	2384	100	554	"T200"
0	0	0	9	6	6	"TGFBR1"	"P36897"	4530	17090	200	6402	6429	694	10	6641	6641	6672	799	11	1	1	0	2031721	-0.304	100000.000	100000.000	0.000	0.000	0.000	0.000	0.000	16.610	-239	-212	-239	-212	316	2384	100	555	"T200"
0	0	0	9	7	6	"TrKA"	"P04629"	5040	17090	150	11436	11235	2260	20	6823	6823	6807	481	7	92	92	0	1752611	9.206	100000.000	100000.000	0.000	0.000	0.000	0.000	0.000	16.610	4613	4412	4613	4412	156	1272	100	556	"Y757"
0	0	0	9	8	6	"TrKA"	"P04629"	5540	17090	140	11067	10740	1299	12	6918	6918	6971	811	11	93	91	0	1675475	4.647	100000.000	100000.000	0.000	0.000	0.000	0.000	0.000	16.610	4149	3822	4149	3822	156	1140	100	557	"Y757"
0	0	0	9	9	6	"TrKA"	"P04629"	6040	17090	140	11333	12751	5628	44	7018	7018	7033	575	8	96	95	0	1989105	9.944	100000.000	100000.000	0.000	0.000	0.000	0.000	0.000	16.610	4315	5733	4315	5733	156	1140	100	558	"Y757"
-75	0	0	9	1	7	"empty"	"empty"	2030	17750	200	6284	6290	450	7	6217	6217	6245	449	7	20	2	0	1987663	0.100	100000.000	100000.000	0.000	0.000	0.000	0.000	0.000	16.610	67	73	67	73	316	2384	100	559	"empty"
-75	0	0	9	2	7	"empty"	"empty"	2530	17750	200	5988	6070	983	16	6039	6039	6067	501	8	5	1	0	1917992	0.006	100000.000	100000.000	0.000	0.000	0.000	0.000	0.000	16.610	-51	31	-51	31	316	2384	100	560	"empty"
-75	0	0	9	3	7	"empty"	"empty"	3030	17750	200	6078	6118	312	5	6032	6032	6047	420	6	11	1	0	1933403	0.169	100000.000	100000.000	0.000	0.000	0.000	0.000	0.000	16.610	46	86	46	86	316	2384	100	561	"empty"
-75	0	0	9	4	7	"empty"	"empty"	3530	17750	200	6280	6323	467	7	6183	6183	6213	432	6	17	1	0	1998145	0.255	100000.000	100000.000	0.000	0.000	0.000	0.000	0.000	16.610	97	140	97	140	316	2384	100	562	"empty"
-75	0	0	9	5	7	"empty"	"empty"	4030	17750	200	6454	6470	492	7	6548	6548	6562	466	7	7	1	0	2044542	-0.197	100000.000	100000.000	0.000	0.000	0.000	0.000	0.000	16.610	-94	-78	-94	-78	316	2384	100	563	"empty"
-75	0	0	9	6	7	"empty"	"empty"	4530	17750	200	6718	6718	446	6	6650	6650	6647	468	7	19	1	0	2122910	0.152	100000.000	100000.000	0.000	0.000	0.000	0.000	0.000	16.610	68	68	68	68	316	2384	100	564	"empty"
-75	0	0	9	7	7	"empty"	"empty"	5030	17750	200	6732	6735	422	6	6820	6820	6805	1036	15	0	0	0	2128158	-0.068	100000.000	100000.000	0.000	0.000	0.000	0.000	0.000	16.610	-88	-85	-88	-85	316	2384	100	565	"empty"
-75	0	0	9	8	7	"empty"	"empty"	5530	17750	200	6912	6915	344	4	6915	6915	6936	978	14	0	0	0	2185053	-0.021	100000.000	0.000	0.000	0.000	0.000	0.000	0.000	16.610	-3	0	-3	0	316	2384	100	566	"empty"
-75	0	0	9	9	7	"empty"	"empty"	6030	17750	200	7020	7476	3509	46	7003	7003	7015	444	6	6	3	0	2362334	1.038	100000.000	100000.000	0.000	0.000	0.000	0.000	0.000	16.610	17	473	17	473	316	2384	100	567	"empty"
0	0	0	10	1	1	"PPP2CA "	"P67775"	6560	13940	200	7157	7087	375	5	7094	7094	7066	388	5	10	0	0	2239453	0.054	100000.000	100000.000	0.000	0.000	0.000	0.000	0.000	16.610	63	-7	63	-7	316	2384	100	568	"T304"
0	0	0	10	2	1	"PPP2CA "	"P67775"	7060	13930	200	7159	7067	539	7	7087	7087	6995	530	7	14	1	0	2233282	0.136	100000.000	100000.000	0.000	0.000	0.000	0.000	0.000	16.610	72	-20	72	-20	316	2384	100	569	"T304"
0	0	0	10	3	1	"PPP2CA "	"P67775"	7550	13930	200	6871	6894	617	8	6955	6955	6955	1549	22	0	0	0	2178641	-0.039	100000.000	100000.000	0.000	0.000	0.000	0.000	0.000	16.610	-84	-61	-84	-61	316	2384	100	570	"T304"
0	0	0	10	4	1	"Rab4"	"P20338"	8050	13930	130	8816	9087	1705	18	6767	6767	6839	649	9	95	87	0	1090477	3.464	100000.000	100000.000	0.000	0.000	0.000	0.000	0.000	16.610	2049	2320	2049	2320	120	940	100	571	"S199"
0	0	0	10	5	1	"Rab4"	"P20338"	8550	13940	130	8682	8667	1023	11	6700	6700	6712	455	6	91	86	0	1040057	4.297	100000.000	100000.000	0.000	0.000	0.000	0.000	0.000	16.610	1982	1967	1982	1967	120	940	100	572	"S199"
0	0	0	10	6	1	"Rab4"	"P20338"	9060	13940	110	8622	8579	525	6	6629	6629	6709	1307	19	91	8	0	686333	1.431	100000.000	100000.000	0.000	0.000	0.000	0.000	0.000	16.610	1993	1950	1993	1950	80	656	100	573	"S199"
0	0	0	10	7	1	"STAT1 "	"P42224"	9560	13920	110	7775	7718	544	7	6623	6623	6661	477	7	90	70	0	617475	2.216	100000.000	100000.000	0.000	0.000	0.000	0.000	0.000	16.610	1152	1095	1152	1095	80	656	100	574	"S727"
0	0	0	10	8	1	"STAT1 "	"P42224"	10060	13920	110	7807	7838	775	9	6740	6740	6738	454	6	80	52	0	627028	2.423	100000.000	100000.000	0.000	0.000	0.000	0.000	0.000	16.610	1067	1098	1067	1098	80	656	100	575	"S727"
0	0	0	10	9	1	"STAT1 "	"P42224"	10560	13920	110	8231	8163	686	8	6884	6884	6836	456	6	90	72	0	653065	2.910	100000.000	100000.000	0.000	0.000	0.000	0.000	0.000	16.610	1347	1279	1347	1279	80	656	100	576	"S727"
0	0	0	10	1	2	"STAT4 "	"Q14765"	6560	14580	160	8627	8606	675	7	7041	7041	7107	1724	24	38	0	0	1790041	0.869	100000.000	100000.000	0.000	0.000	0.000	0.000	0.000	16.610	1586	1565	1586	1565	208	1512	100	577	"S722"
0	0	0	10	2	2	"STAT4 "	"Q14765"	7060	14580	160	8431	8406	698	8	7031	7031	6995	611	8	86	56	0	1748530	2.309	100000.000	100000.000	0.000	0.000	0.000	0.000	0.000	16.610	1400	1375	1400	1375	208	1512	100	578	"S722"
0	0	0	10	3	2	"STAT4 "	"Q14765"	7550	14580	160	8494	8573	2126	24	7015	7015	6931	691	9	82	53	0	1783116	2.376	100000.000	100000.000	0.000	0.000	0.000	0.000	0.000	16.610	1479	1558	1479	1558	208	1512	100	579	"S722"
0	0	0	10	4	2	"STMN1"	"P16949"	8050	14580	200	6449	6622	1785	26	6850	6850	6872	838	12	2	1	0	2092594	-0.298	100000.000	100000.000	0.000	0.000	0.000	0.000	0.000	16.610	-401	-228	-401	-228	316	2384	100	580	"S37"
0	0	0	10	5	2	"STMN1"	"P16949"	8550	14570	200	6458	6494	565	8	6733	6733	6784	474	6	12	0	0	2052117	-0.612	100000.000	100000.000	0.000	0.000	0.000	0.000	0.000	16.610	-275	-239	-275	-239	316	2384	100	581	"S37"
0	0	0	10	6	2	"STMN1"	"P16949"	9050	14570	200	6432	6398	498	7	6687	6687	6713	459	6	3	0	0	2021819	-0.686	100000.000	100000.000	0.000	0.000	0.000	0.000	0.000	16.610	-255	-289	-255	-289	316	2384	100	582	"S37"
0	0	0	10	7	2	"ACC1"	"Q13085 "	9550	14570	80	8000	8047	495	6	6745	6745	6744	397	5	100	86	0	418454	3.282	100000.000	100000.000	0.000	0.000	0.000	0.000	0.000	16.610	1255	1302	1255	1302	52	340	100	583	"S1263"
0	0	0	10	8	2	"ACC1"	"Q13085 "	10040	14580	100	8084	7999	689	8	6767	6767	6823	774	11	78	35	0	639907	1.519	100000.000	100000.000	0.000	0.000	0.000	0.000	0.000	16.610	1317	1232	1317	1232	80	560	100	584	"S1263"
0	0	0	10	9	2	"ACC1"	"Q13085 "	10550	14580	90	8058	8073	532	6	6847	6847	6863	464	6	94	71	0	419799	2.608	100000.000	100000.000	0.000	0.000	0.000	0.000	0.000	16.610	1211	1226	1211	1226	52	420	100	585	"S1263"
0	0	0	10	1	3	"TRAF6"	"Q9Y4K3"	6570	15230	200	7093	7556	4137	54	7123	7123	7092	535	7	9	2	0	2387649	0.867	100000.000	100000.000	0.000	0.000	0.000	0.000	0.000	16.610	-30	433	-30	433	316	2384	100	586	"Y353"
0	0	0	10	2	3	"TRAF6"	"Q9Y4K3"	7070	15230	110	7276	7191	469	6	6947	6947	6924	547	7	23	1	0	575284	0.488	100000.000	100000.000	0.000	0.000	0.000	0.000	0.000	16.610	329	244	329	244	80	656	100	587	"Y353"
0	0	0	10	3	3	"TRAF6"	"Q9Y4K3"	7560	15220	200	6888	6857	570	8	6891	6891	6851	563	8	16	0	0	2166774	0.011	100000.000	100000.000	0.000	0.000	0.000	0.000	0.000	16.610	-3	-34	-3	-34	316	2384	100	588	"Y353"
0	0	0	10	4	3	"BLNK"	"Q8WV28"	8060	15220	80	9961	9787	1689	17	6744	6744	6734	501	7	84	82	0	508924	6.094	100000.000	100000.000	0.000	0.000	0.000	0.000	0.000	16.610	3217	3043	3217	3043	52	340	100	589	"Y72"
0	0	0	10	5	3	"BLNK"	"Q8WV28"	8570	15230	70	10571	10498	885	8	6620	6620	6658	488	7	96	96	0	335928	7.869	100000.000	100000.000	0.000	0.000	0.000	0.000	0.000	16.610	3951	3878	3951	3878	32	236	100	590	"Y72"
0	0	0	10	6	3	"BLNK"	"Q8WV28"	9070	15220	70	10334	10213	715	7	6515	6515	6527	359	5	100	100	0	326808	10.267	100000.000	100000.000	0.000	0.000	0.000	0.000	0.000	16.610	3819	3698	3819	3698	32	236	100	591	"Y72"
0	0	0	10	7	3	"CD19"	"P15391"	9560	15220	80	8240	8075	674	8	6640	6640	6644	344	5	88	82	0	419905	4.160	100000.000	100000.000	0.000	0.000	0.000	0.000	0.000	16.610	1600	1435	1600	1435	52	340	100	592	"Y531"
0	0	0	10	8	3	"CD19"	"P15391"	10060	15220	90	8194	8151	738	9	6680	6680	6758	700	10	86	57	0	423837	1.990	100000.000	100000.000	0.000	0.000	0.000	0.000	0.000	16.610	1514	1471	1514	1471	52	420	100	593	"Y531"
0	0	0	10	9	3	"CD19"	"P15391"	10560	15210	80	8514	8457	803	9	6771	6771	6716	412	6	90	86	0	439757	4.226	100000.000	100000.000	0.000	0.000	0.000	0.000	0.000	16.610	1743	1686	1743	1686	52	340	100	594	"Y531"
0	0	0	10	1	4	"p300"	"Q09472"	6550	15850	200	7099	7010	498	7	7157	7157	7128	429	6	9	1	0	2215300	-0.275	100000.000	100000.000	0.000	0.000	0.000	0.000	0.000	16.610	-58	-147	-58	-147	316	2384	100	595	"S2279"
0	0	0	10	2	4	"p300"	"Q09472"	7050	15850	200	6853	6901	631	9	7070	7070	7014	681	9	4	0	0	2180678	-0.166	100000.000	100000.000	0.000	0.000	0.000	0.000	0.000	16.610	-217	-169	-217	-169	316	2384	100	596	"S2279"
0	0	0	10	3	4	"p300"	"Q09472"	7550	15850	200	6721	6855	1784	26	6922	6922	6873	591	8	12	0	0	2166135	-0.030	100000.000	100000.000	0.000	0.000	0.000	0.000	0.000	16.610	-201	-67	-201	-67	316	2384	100	597	"S2279"
0	0	0	10	4	4	"fyn"	"P06241"	8050	15850	200	6755	6721	609	9	6674	6674	6718	908	13	5	0	0	2123803	0.003	100000.000	100000.000	0.000	0.000	0.000	0.000	0.000	16.610	81	47	81	47	316	2384	100	598	"Y420"
0	0	0	10	5	4	"fyn"	"P06241"	8550	15850	200	6570	6589	386	5	6540	6540	6582	750	11	2	0	0	2082055	0.009	100000.000	100000.000	0.000	0.000	0.000	0.000	0.000	16.610	30	49	30	49	316	2384	100	599	"Y420"
0	0	0	10	6	4	"fyn"	"P06241"	9050	15850	200	6565	6575	347	5	6487	6487	6494	326	5	21	5	0	2077571	0.248	100000.000	100000.000	0.000	0.000	0.000	0.000	0.000	16.610	78	88	78	88	316	2384	100	600	"Y420"
0	0	0	10	7	4	"HSP27"	"P04792"	9560	15850	90	7333	7358	446	6	6570	6570	6590	407	6	75	44	0	382607	1.887	100000.000	100000.000	0.000	0.000	0.000	0.000	0.000	16.610	763	788	763	788	52	420	100	601	"S78"
0	0	0	10	8	4	"HSP27"	"P04792"	10050	15850	110	7220	7260	654	9	6594	6594	6604	531	8	55	32	0	580785	1.235	100000.000	100000.000	0.000	0.000	0.000	0.000	0.000	16.610	626	666	626	666	80	656	100	602	"S78"
0	0	0	10	9	4	"HSP27"	"P04792"	10550	15840	110	7418	7526	917	12	6683	6683	6740	1367	20	22	1	0	602104	0.575	100000.000	100000.000	0.000	0.000	0.000	0.000	0.000	16.610	735	843	735	843	80	656	100	603	"S78"
0	0	0	10	1	5	"IL-8R B "	"P25025"	6570	16520	70	7563	7680	656	8	7046	7046	7088	572	8	34	12	0	245766	1.035	100000.000	100000.000	0.000	0.000	0.000	0.000	0.000	16.610	517	634	517	634	32	236	100	604	"S352"
0	0	0	10	2	5	"IL-8R B "	"P25025"	7050	16510	200	7035	7094	1123	15	6939	6939	6904	516	7	21	2	0	2241791	0.368	100000.000	100000.000	0.000	0.000	0.000	0.000	0.000	16.610	96	155	96	155	316	2384	100	605	"S352"
0	0	0	10	3	5	"IL-8R B "	"P25025"	7540	16510	110	7041	7017	670	9	6799	6799	6752	569	8	35	8	0	561391	0.466	100000.000	100000.000	0.000	0.000	0.000	0.000	0.000	16.610	242	218	242	218	80	656	100	606	"S352"
0	0	0	10	4	5	"IRF-3 "	"Q14653"	8060	16500	90	7989	7927	556	7	6533	6533	6540	563	8	90	67	0	412228	2.464	100000.000	100000.000	0.000	0.000	0.000	0.000	0.000	16.610	1456	1394	1456	1394	52	420	100	607	"S385"
0	0	0	10	5	5	"IRF-3 "	"Q14653"	8570	16510	100	7635	7721	581	7	6451	6451	6488	431	6	98	70	0	617643	2.861	100000.000	100000.000	0.000	0.000	0.000	0.000	0.000	16.610	1184	1270	1184	1270	80	560	100	608	"S385"
0	0	0	10	6	5	"IRF-3 "	"Q14653"	9070	16510	100	7561	7538	408	5	6429	6429	6468	352	5	95	85	0	603027	3.040	100000.000	100000.000	0.000	0.000	0.000	0.000	0.000	16.610	1132	1109	1132	1109	80	560	100	609	"S385"
0	0	0	10	7	5	"LSD1"	"O60341"	9570	16500	110	8714	8711	662	7	6420	6420	6438	402	6	96	96	0	696884	5.654	100000.000	100000.000	0.000	0.000	0.000	0.000	0.000	16.610	2294	2291	2294	2291	80	656	100	610	"S131"
0	0	0	10	8	5	"LSD1"	"O60341"	10070	16500	100	9024	8947	637	7	6531	6531	6531	435	6	100	97	0	715731	5.554	100000.000	100000.000	0.000	0.000	0.000	0.000	0.000	16.610	2493	2416	2493	2416	80	560	100	611	"S131"
0	0	0	10	9	5	"LSD1"	"O60341"	10570	16500	100	9106	9124	668	7	6594	6594	6604	573	8	98	95	0	729939	4.398	100000.000	100000.000	0.000	0.000	0.000	0.000	0.000	16.610	2512	2530	2512	2530	80	560	100	612	"S131"
0	0	0	10	1	6	"MAPKAPK5"	"Q8IW41"	6560	17150	90	12164	11948	954	7	6956	6956	6913	401	5	100	100	0	621288	12.556	100000.000	100000.000	0.000	0.000	0.000	0.000	0.000	16.610	5208	4992	5208	4992	52	420	100	613	"T182"
0	0	0	10	2	6	"MAPKAPK5"	"Q8IW41"	7070	17150	100	11401	10903	1478	13	6843	6843	6804	507	7	95	91	0	872200	8.085	100000.000	100000.000	0.000	0.000	0.000	0.000	0.000	16.610	4558	4060	4558	4060	80	560	100	614	"T182"
0	0	0	10	3	6	"MAPKAPK5"	"Q8IW41"	7560	17140	90	11334	11396	1050	9	6790	6790	6781	572	8	100	100	0	592569	8.068	100000.000	100000.000	0.000	0.000	0.000	0.000	0.000	16.610	4544	4606	4544	4606	52	420	100	615	"T182"
0	0	0	10	4	6	"P27kip1"	"P46527"	8060	17140	90	7358	7303	557	7	6671	6671	6649	471	7	61	32	0	379731	1.389	100000.000	100000.000	0.000	0.000	0.000	0.000	0.000	16.610	687	632	687	632	52	420	100	616	"T157"
0	0	0	10	5	6	"P27kip1"	"P46527"	8560	17150	140	6951	6968	654	9	6560	6560	6588	585	8	37	7	0	1087038	0.650	100000.000	100000.000	0.000	0.000	0.000	0.000	0.000	16.610	391	408	391	408	156	1140	100	617	"T157"
0	0	0	10	6	6	"P27kip1"	"P46527"	9070	17160	80	7282	7274	349	4	6569	6569	6585	503	7	69	19	0	378267	1.370	100000.000	100000.000	0.000	0.000	0.000	0.000	0.000	16.610	713	705	713	705	52	340	100	618	"T157"
0	0	0	10	7	6	"p67phox"	"P19878"	9560	17140	200	6324	6307	348	5	6518	6518	6531	373	5	4	0	0	1993120	-0.601	100000.000	100000.000	0.000	0.000	0.000	0.000	0.000	16.610	-194	-211	-194	-211	316	2384	100	619	"T233"
0	0	0	10	8	6	"p67phox"	"P19878"	10060	17140	200	6349	6362	448	7	6513	6513	6526	421	6	7	1	0	2010352	-0.390	100000.000	100000.000	0.000	0.000	0.000	0.000	0.000	16.610	-164	-151	-164	-151	316	2384	100	620	"T233"
0	0	0	10	9	6	"p67phox"	"P19878"	10560	17140	200	6184	6190	441	7	6441	6441	6488	1146	17	0	0	0	1955996	-0.260	100000.000	100000.000	0.000	0.000	0.000	0.000	0.000	16.610	-257	-251	-257	-251	316	2384	100	621	"T233"
-75	0	0	10	1	7	"empty"	"empty"	6550	17770	200	6914	6910	266	3	6954	6954	6949	356	5	6	0	0	2183417	-0.110	100000.000	100000.000	0.000	0.000	0.000	0.000	0.000	16.610	-40	-44	-40	-44	316	2384	100	622	"empty"
-75	0	0	10	2	7	"empty"	"empty"	7050	17770	200	6796	6790	481	7	6816	6816	6787	542	7	9	1	0	2145521	0.006	100000.000	100000.000	0.000	0.000	0.000	0.000	0.000	16.610	-20	-26	-20	-26	316	2384	100	623	"empty"
-75	0	0	10	3	7	"empty"	"empty"	7550	17770	200	6655	6643	621	9	6681	6681	6679	523	7	15	0	0	2099300	-0.069	100000.000	100000.000	0.000	0.000	0.000	0.000	0.000	16.610	-26	-38	-26	-38	316	2384	100	624	"empty"
-75	0	0	10	4	7	"empty"	"empty"	8050	17770	200	6532	6552	437	6	6572	6572	6568	520	7	10	1	0	2070503	-0.031	100000.000	100000.000	0.000	0.000	0.000	0.000	0.000	16.610	-40	-20	-40	-20	316	2384	100	625	"empty"
-75	0	0	10	5	7	"empty"	"empty"	8550	17770	200	6287	6397	679	10	6489	6489	6532	782	11	2	0	0	2021602	-0.173	100000.000	100000.000	0.000	0.000	0.000	0.000	0.000	16.610	-202	-92	-202	-92	316	2384	100	626	"empty"
-75	0	0	10	6	7	"empty"	"empty"	9050	17770	200	6275	6303	319	5	6384	6384	6413	550	8	2	0	0	1991864	-0.200	100000.000	100000.000	0.000	0.000	0.000	0.000	0.000	16.610	-109	-81	-109	-81	316	2384	100	627	"empty"
-75	0	0	10	7	7	"empty"	"empty"	9550	17770	200	6193	6223	409	6	6265	6265	6309	1052	16	1	0	0	1966462	-0.082	100000.000	100000.000	0.000	0.000	0.000	0.000	0.000	16.610	-72	-42	-72	-42	316	2384	100	628	"empty"
-75	0	0	10	8	7	"empty"	"empty"	10050	17770	200	6388	6372	420	6	6190	6190	6202	474	7	24	3	0	2013468	0.359	100000.000	100000.000	0.000	0.000	0.000	0.000	0.000	16.610	198	182	198	182	316	2384	100	629	"empty"
-75	0	0	10	9	7	"empty"	"empty"	10550	17770	200	6237	6248	370	5	6303	6303	6330	1203	19	0	0	0	1974302	-0.068	100000.000	100000.000	0.000	0.000	0.000	0.000	0.000	16.610	-66	-55	-66	-55	316	2384	100	630	"empty"
0	0	0	11	1	1	"Jak2 "	"O60674"	11010	13900	150	12994	12374	2280	18	6861	6861	6911	1323	19	89	85	0	1930367	4.129	100000.000	100000.000	0.000	0.000	0.000	0.000	0.000	16.610	6133	5513	6133	5513	156	1272	100	631	"Y221"
0	0	0	11	2	1	"Jak2 "	"O60674"	11510	13900	150	13235	12890	1703	13	6842	6842	6836	311	4	98	96	0	2010808	19.466	100000.000	100000.000	0.000	0.000	0.000	0.000	0.000	16.610	6393	6048	6393	6048	156	1272	100	632	"Y221"
0	0	0	11	3	1	"Jak2 "	"O60674"	12010	13900	150	13255	13010	4137	31	6865	6865	6907	905	13	91	90	0	2029589	6.744	100000.000	100000.000	0.000	0.000	0.000	0.000	0.000	16.610	6390	6145	6390	6145	156	1272	100	633	"Y221"
0	0	0	11	4	1	"K8"	"P05787"	12510	13890	200	6406	6526	929	14	6971	6971	6967	419	6	3	1	0	2062166	-1.053	100000.000	100000.000	0.000	0.000	0.000	0.000	0.000	16.610	-565	-445	-565	-445	316	2384	100	634	"S74"
0	0	0	11	5	1	"K8"	"P05787"	13010	13880	200	6263	6285	470	7	6888	6888	6909	1021	14	0	0	0	1985916	-0.611	100000.000	100000.000	0.000	0.000	0.000	0.000	0.000	16.610	-625	-603	-625	-603	316	2384	100	635	"S74"
0	0	0	11	6	1	"K8"	"P05787"	13510	13880	200	6212	6214	473	7	6709	6709	6703	542	8	2	0	0	1963486	-0.902	100000.000	100000.000	0.000	0.000	0.000	0.000	0.000	16.610	-497	-495	-497	-495	316	2384	100	636	"S74"
0	0	0	11	7	1	"Met "	"P08581"	14020	13880	120	7607	7691	1145	14	6575	6575	6583	411	6	87	72	0	922919	2.696	100000.000	100000.000	0.000	0.000	0.000	0.000	0.000	16.610	1032	1116	1032	1116	120	820	100	637	"Y1234"
0	0	0	11	8	1	"Met "	"P08581"	14520	13880	120	7523	7476	517	6	6426	6426	6442	395	6	88	72	0	897070	2.618	100000.000	100000.000	0.000	0.000	0.000	0.000	0.000	16.610	1097	1050	1097	1050	120	820	100	638	"Y1234"
0	0	0	11	9	1	"Met "	"P08581"	15020	13870	200	6489	7355	4575	62	6197	6197	6426	3075	47	3	2	0	2324236	0.302	100000.000	100000.000	0.000	0.000	0.000	0.000	0.000	16.610	292	1158	292	1158	316	2384	100	639	"Y1234"
0	0	0	11	1	2	"MSK2"	"O75676"	11010	14540	200	6728	6823	1968	28	6831	6831	6834	445	6	6	1	0	2156054	-0.025	100000.000	100000.000	0.000	0.000	0.000	0.000	0.000	16.610	-103	-8	-103	-8	316	2384	100	640	"S360"
0	0	0	11	2	2	"MSK2"	"O75676"	11510	14540	200	6708	6723	728	10	6798	6798	6816	459	6	6	1	0	2124410	-0.203	100000.000	100000.000	0.000	0.000	0.000	0.000	0.000	16.610	-90	-75	-90	-75	316	2384	100	641	"S360"
0	0	0	11	3	2	"MSK2"	"O75676"	12010	14530	200	6741	6767	341	5	6792	6792	6817	362	5	14	1	0	2138231	-0.138	100000.000	100000.000	0.000	0.000	0.000	0.000	0.000	16.610	-51	-25	-51	-25	316	2384	100	642	"S360"
0	0	0	11	4	2	"NFkB-p100 "	"Q00653"	12510	14530	200	6343	6364	593	9	6769	6769	6804	794	11	1	0	0	2011012	-0.554	100000.000	100000.000	0.000	0.000	0.000	0.000	0.000	16.610	-426	-405	-426	-405	316	2384	100	643	"S99"
0	0	0	11	5	2	"NFkB-p100 "	"Q00653"	13020	14530	200	6280	6259	486	7	6707	6707	6700	400	5	2	0	0	1977886	-1.102	100000.000	100000.000	0.000	0.000	0.000	0.000	0.000	16.610	-427	-448	-427	-448	316	2384	100	644	"S99"
0	0	0	11	6	2	"NFkB-p100 "	"Q00653"	13520	14520	200	6262	6296	407	6	6666	6666	6691	433	6	4	0	0	1989603	-0.912	100000.000	100000.000	0.000	0.000	0.000	0.000	0.000	16.610	-404	-370	-404	-370	316	2384	100	645	"S99"
0	0	0	11	7	2	"PKACa "	"P17612"	14020	14520	200	6518	6482	382	5	6645	6645	6678	772	11	0	0	0	2048177	-0.254	100000.000	100000.000	0.000	0.000	0.000	0.000	0.000	16.610	-127	-163	-127	-163	316	2384	100	646	"S10"
0	0	0	11	8	2	"PKACa "	"P17612"	14520	14520	200	6178	6173	315	5	6262	6262	6348	1219	19	0	0	0	1950767	-0.144	100000.000	100000.000	0.000	0.000	0.000	0.000	0.000	16.610	-84	-89	-84	-89	316	2384	100	647	"S10"
0	0	0	11	9	2	"PKACa "	"P17612"	15020	14510	200	5954	6029	1759	29	5901	5901	5919	416	7	13	1	0	1905081	0.264	100000.000	100000.000	0.000	0.000	0.000	0.000	0.000	16.610	53	128	53	128	316	2384	100	648	"S10"
0	0	0	11	1	3	"p70S6K"	"P23443"	11020	15180	200	6794	6779	412	6	6725	6725	6738	749	11	3	0	0	2142073	0.055	100000.000	100000.000	0.000	0.000	0.000	0.000	0.000	16.610	69	54	69	54	316	2384	100	649	"S447"
0	0	0	11	2	3	"p70S6K"	"P23443"	11520	15170	200	6814	6868	694	10	6763	6763	6793	616	9	4	2	0	2170445	0.122	100000.000	100000.000	0.000	0.000	0.000	0.000	0.000	16.610	51	105	51	105	316	2384	100	650	"S447"
0	0	0	11	3	3	"p70S6K"	"P23443"	12020	15170	200	6865	6883	544	7	6760	6760	6779	678	10	5	0	0	2175090	0.153	100000.000	100000.000	0.000	0.000	0.000	0.000	0.000	16.610	105	123	105	123	316	2384	100	651	"S447"
0	0	0	11	4	3	"PDK1"	"O15530"	12520	15170	90	18054	17700	1245	7	6684	6684	6676	324	4	100	100	0	920407	34.025	100000.000	100000.000	0.000	0.000	0.000	0.000	0.000	16.610	11370	11016	11370	11016	52	420	100	652	"Y376"
0	0	0	11	5	3	"PDK1"	"O15530"	13030	15170	100	17705	16719	3219	19	6684	6684	6663	351	5	98	96	0	1337510	28.650	100000.000	100000.000	0.000	0.000	0.000	0.000	0.000	16.610	11021	10035	11021	10035	80	560	100	653	"Y376"
0	0	0	11	6	3	"PDK1"	"O15530"	13530	15170	100	17480	17061	1922	11	6502	6502	6517	596	9	100	100	0	1364851	17.691	100000.000	100000.000	0.000	0.000	0.000	0.000	0.000	16.610	10978	10559	10978	10559	80	560	100	654	"Y376"
0	0	0	11	7	3	"Ripk1"	"Q13546"	14020	15170	170	6868	6841	426	6	6151	6151	6196	808	13	37	1	0	1422890	0.798	100000.000	100000.000	0.000	0.000	0.000	0.000	0.000	16.610	717	690	717	690	208	1660	100	655	"Y694"
0	0	0	11	8	3	"Ripk1"	"Q13546"	14530	15160	160	6619	6755	985	14	5941	5941	5963	468	7	71	30	0	1405010	1.692	100000.000	100000.000	0.000	0.000	0.000	0.000	0.000	16.610	678	814	678	814	208	1512	100	656	"Y694"
0	0	0	11	9	3	"Ripk1"	"Q13546"	15040	15170	170	6441	6515	589	9	5852	5852	5875	387	6	69	34	0	1355191	1.654	100000.000	100000.000	0.000	0.000	0.000	0.000	0.000	16.610	589	663	589	663	208	1660	100	657	"Y694"
0	0	0	11	1	4	"SHC3"	"Q92529"	11030	15830	90	7984	8173	897	10	6678	6678	6694	375	5	100	96	0	425003	3.944	100000.000	100000.000	0.000	0.000	0.000	0.000	0.000	16.610	1306	1495	1306	1495	52	420	100	658	"Y341"
0	0	0	11	2	4	"SHC3"	"Q92529"	11530	15830	100	8058	8006	519	6	6682	6682	6684	336	5	95	88	0	640449	3.935	100000.000	100000.000	0.000	0.000	0.000	0.000	0.000	16.610	1376	1324	1376	1324	80	560	100	659	"Y341"
0	0	0	11	3	4	"SHC3"	"Q92529"	12030	15820	100	8252	8279	495	5	6623	6623	6648	347	5	98	97	0	662349	4.700	100000.000	100000.000	0.000	0.000	0.000	0.000	0.000	16.610	1629	1656	1629	1656	80	560	100	660	"Y341"
0	0	0	11	4	4	"Smad3 "	"P84022"	12530	15820	90	7984	7919	434	5	6666	6666	6685	487	7	100	73	0	411768	2.534	100000.000	100000.000	0.000	0.000	0.000	0.000	0.000	16.610	1318	1253	1318	1253	52	420	100	661	"S208"
0	0	0	11	5	4	"Smad3 "	"P84022"	13030	15830	90	7635	7621	600	7	6352	6352	6391	432	6	90	76	0	396292	2.847	100000.000	100000.000	0.000	0.000	0.000	0.000	0.000	16.610	1283	1269	1283	1269	52	420	100	662	"S208"
0	0	0	11	6	4	"Smad3 "	"P84022"	13530	15800	80	7244	7286	529	7	6100	6100	6144	482	7	94	61	0	378876	2.369	100000.000	100000.000	0.000	0.000	0.000	0.000	0.000	16.610	1144	1186	1144	1186	52	340	100	663	"S208"
0	0	0	11	7	4	"TAK1 "	"O43318"	14030	15810	90	6786	6768	373	5	6009	6009	6024	387	6	84	50	0	351955	1.922	100000.000	100000.000	0.000	0.000	0.000	0.000	0.000	16.610	777	759	777	759	52	420	100	664	"T187"
0	0	0	11	8	4	"TAK1 "	"O43318"	14540	15810	200	6187	6208	440	7	6071	6071	6106	436	7	24	6	0	1961806	0.234	100000.000	100000.000	0.000	0.000	0.000	0.000	0.000	16.610	116	137	116	137	316	2384	100	665	"T187"
0	0	0	11	9	4	"TAK1 "	"O43318"	15050	15810	80	6938	6882	488	7	6172	6172	6184	372	6	78	51	0	357878	1.876	100000.000	100000.000	0.000	0.000	0.000	0.000	0.000	16.610	766	710	766	710	52	340	100	666	"T187"
0	0	0	11	1	5	"ACC1"	"P68133"	11030	16450	130	7092	7190	1180	16	6610	6610	6619	466	7	52	17	0	862748	1.225	100000.000	100000.000	0.000	0.000	0.000	0.000	0.000	16.610	482	580	482	580	120	940	100	667	"Y93"
0	0	0	11	2	5	"ACC1"	"P68133"	11530	16470	140	7134	7112	407	5	6581	6581	6623	697	10	33	1	0	1109529	0.702	100000.000	100000.000	0.000	0.000	0.000	0.000	0.000	16.610	553	531	553	531	156	1140	100	668	"Y93"
0	0	0	11	3	5	"ACC1"	"P68133"	12020	16460	130	7188	7133	473	6	6419	6419	6438	366	5	75	52	0	855935	1.899	100000.000	100000.000	0.000	0.000	0.000	0.000	0.000	16.610	769	714	769	714	120	940	100	669	"Y93"
0	0	0	11	4	5	"A-Raf"	"P10398"	12510	16460	200	6616	6772	1636	24	6318	6318	6592	3396	51	0	0	0	2140033	0.053	100000.000	100000.000	0.000	0.000	0.000	0.000	0.000	16.610	298	454	298	454	316	2384	100	670	"T20"
0	0	0	11	5	5	"A-Raf"	"P10398"	13010	16460	150	6615	7337	5264	71	6142	6142	6147	359	5	64	25	0	1144546	3.315	100000.000	100000.000	0.000	0.000	0.000	0.000	0.000	16.610	473	1195	473	1195	156	1272	100	671	"T20"
0	0	0	11	6	5	"A-Raf"	"P10398"	13530	16460	140	6497	6528	411	6	6199	6199	6228	448	7	35	5	0	1018321	0.670	100000.000	100000.000	0.000	0.000	0.000	0.000	0.000	16.610	298	329	298	329	156	1140	100	672	"T20"
0	0	0	11	7	5	"BCAP"	"Q6ZUJ8"	14020	16440	150	6918	6942	508	7	6338	6338	6399	1021	15	21	0	0	1082961	0.532	100000.000	100000.000	0.000	0.000	0.000	0.000	0.000	16.610	580	604	580	604	156	1272	100	673	"Y570"
0	0	0	11	8	5	"BCAP"	"Q6ZUJ8"	14520	16450	100	6838	6868	459	6	6203	6203	6210	341	5	83	41	0	549463	1.930	100000.000	100000.000	0.000	0.000	0.000	0.000	0.000	16.610	635	665	635	665	80	560	100	674	"Y570"
0	0	0	11	9	5	"BCAP"	"Q6ZUJ8"	15020	16460	100	6559	6578	368	5	5904	5904	5947	382	6	80	41	0	526203	1.652	100000.000	100000.000	0.000	0.000	0.000	0.000	0.000	16.610	655	674	655	674	80	560	100	675	"Y570"
0	0	0	11	1	6	"Cofilin 1"	"P23528"	11040	17120	70	10863	11049	1517	13	6356	6356	6310	337	5	96	96	0	353574	14.062	100000.000	100000.000	0.000	0.000	0.000	0.000	0.000	16.610	4507	4693	4507	4693	32	236	100	676	"Y139"
0	0	0	11	2	6	"Cofilin 1"	"P23528"	11540	17110	120	6741	8000	2242	28	6324	6324	6349	438	6	48	36	0	959967	3.769	100000.000	100000.000	0.000	0.000	0.000	0.000	0.000	16.610	417	1676	417	1676	120	820	100	677	"Y139"
0	0	0	11	3	6	"Cofilin 1"	"P23528"	12040	17110	120	6427	8067	3060	37	6295	6295	6496	3151	48	32	0	0	968066	0.499	100000.000	100000.000	0.000	0.000	0.000	0.000	0.000	16.610	132	1772	132	1772	120	820	100	678	"Y139"
0	0	0	11	4	6	"CTNNB1"	"P35222"	12540	17100	200	6175	6179	379	6	6339	6339	6373	831	13	0	0	0	1952631	-0.233	100000.000	100000.000	0.000	0.000	0.000	0.000	0.000	16.610	-164	-160	-164	-160	316	2384	100	679	"Y654"
0	0	0	11	5	6	"CTNNB1"	"P35222"	13040	17100	200	6262	6367	1257	19	6449	6449	6494	921	14	2	0	0	2012056	-0.138	100000.000	100000.000	0.000	0.000	0.000	0.000	0.000	16.610	-187	-82	-187	-82	316	2384	100	680	"Y654"
0	0	0	11	6	6	"CTNNB1"	"P35222"	13540	17100	200	6224	6258	528	8	6501	6501	6630	2589	39	0	0	0	1977584	-0.144	100000.000	100000.000	0.000	0.000	0.000	0.000	0.000	16.610	-277	-243	-277	-243	316	2384	100	681	"Y654"
0	0	0	11	7	6	"IFNGR1 "	"P15260"	14040	17100	100	7052	7057	530	7	6240	6240	6275	365	5	81	55	0	564564	2.142	100000.000	100000.000	0.000	0.000	0.000	0.000	0.000	16.610	812	817	812	817	80	560	100	682	"S495"
0	0	0	11	8	6	"IFNGR1 "	"P15260"	14540	17110	90	7089	7049	507	7	6006	6006	6032	389	6	96	65	0	366526	2.614	100000.000	100000.000	0.000	0.000	0.000	0.000	0.000	16.610	1083	1043	1083	1043	52	420	100	683	"S495"
0	0	0	11	9	6	"IFNGR1 "	"P15260"	15050	17100	100	7066	7004	589	8	5948	5948	6008	501	8	83	62	0	560343	1.988	100000.000	100000.000	0.000	0.000	0.000	0.000	0.000	16.610	1118	1056	1118	1056	80	560	100	684	"S495"
-75	0	0	11	1	7	"empty"	"empty"	11010	17730	200	6230	6247	297	4	6269	6269	6286	486	7	4	0	0	1974091	-0.080	100000.000	100000.000	0.000	0.000	0.000	0.000	0.000	16.610	-39	-22	-39	-22	316	2384	100	685	"empty"
-75	0	0	11	2	7	"empty"	"empty"	11510	17730	200	6298	6303	325	5	6323	6323	6322	354	5	9	0	0	1991700	-0.054	100000.000	100000.000	0.000	0.000	0.000	0.000	0.000	16.610	-25	-20	-25	-20	316	2384	100	686	"empty"
-75	0	0	11	3	7	"empty"	"empty"	12010	17730	200	6373	6395	263	4	6513	6513	6537	382	5	3	0	0	2020740	-0.372	100000.000	100000.000	0.000	0.000	0.000	0.000	0.000	16.610	-140	-118	-140	-118	316	2384	100	687	"empty"
-75	0	0	11	4	7	"empty"	"empty"	12510	17730	200	6873	6906	414	5	6679	6679	6696	386	5	31	5	0	2182167	0.544	100000.000	100000.000	0.000	0.000	0.000	0.000	0.000	16.610	194	227	194	227	316	2384	100	688	"empty"
-75	0	0	11	5	7	"empty"	"empty"	13010	17730	200	6358	6377	324	5	6489	6489	6521	737	11	0	0	0	2015171	-0.195	100000.000	100000.000	0.000	0.000	0.000	0.000	0.000	16.610	-131	-112	-131	-112	316	2384	100	689	"empty"
-75	0	0	11	6	7	"empty"	"empty"	13510	17730	200	6189	6188	370	5	6285	6285	6316	688	10	2	0	0	1955316	-0.186	100000.000	100000.000	0.000	0.000	0.000	0.000	0.000	16.610	-96	-97	-96	-97	316	2384	100	690	"empty"
0	0	0	11	7	7	"GLQAWPG-pS-AIPQFLG_GLQAWPGEAIPQFLG_60vs40"	"GLQAWPG-pS-AIPQFLG_GLQAWPGEAIPQFLG_60vs40"	14030	17730	100	15420	13174	3944	29	6222	6222	6255	391	6	92	87	0	1053935	17.696	100000.000	100000.000	0.000	0.000	0.000	0.000	0.000	16.610	9198	6952	9198	6952	80	560	100	691	"GLQAWPG-pS-AIPQFLG_GLQAWPGEAIPQFLG_60vs40"
0	0	0	11	8	7	"GLQAWPG-pS-AIPQFLG_GLQAWPGEAIPQFLG_60vs40"	"GLQAWPG-pS-AIPQFLG_GLQAWPGEAIPQFLG_60vs40"	14530	17740	90	15340	14467	2885	19	6298	6298	6339	419	6	96	96	0	752270	19.399	100000.000	100000.000	0.000	0.000	0.000	0.000	0.000	16.610	9042	8169	9042	8169	52	420	100	692	"GLQAWPG-pS-AIPQFLG_GLQAWPGEAIPQFLG_60vs40"
0	0	0	11	9	7	"GLQAWPG-pS-AIPQFLG_GLQAWPGEAIPQFLG_60vs40"	"GLQAWPG-pS-AIPQFLG_GLQAWPGEAIPQFLG_60vs40"	15030	17750	90	16001	15320	2670	17	6347	6347	6399	521	8	98	96	0	796651	17.123	100000.000	100000.000	0.000	0.000	0.000	0.000	0.000	16.610	9654	8973	9654	8973	52	420	100	693	"GLQAWPG-pS-AIPQFLG_GLQAWPGEAIPQFLG_60vs40"
0	0	0	12	1	1	"BLNK "	"Q8WV28"	15520	13880	80	8733	8723	709	8	5906	5906	5901	355	6	100	98	0	453594	7.949	100000.000	100000.000	0.000	0.000	0.000	0.000	0.000	16.610	2827	2817	2827	2817	52	340	100	694	"Y178"
0	0	0	12	2	1	"BLNK "	"Q8WV28"	16020	13880	90	8813	8900	797	8	5859	5859	5861	414	7	98	98	0	462796	7.341	100000.000	100000.000	0.000	0.000	0.000	0.000	0.000	16.610	2954	3041	2954	3041	52	420	100	695	"Y178"
0	0	0	12	3	1	"BLNK "	"Q8WV28"	16520	13870	110	9349	9380	2060	21	6210	6210	6358	912	14	82	78	0	750431	3.314	100000.000	100000.000	0.000	0.000	0.000	0.000	0.000	16.610	3139	3170	3139	3170	80	656	100	696	"Y178"
0	0	0	12	4	1	"Catalase"	"P04040"	17020	13860	100	9554	9511	2321	24	6059	6059	6474	2158	33	73	28	0	760890	1.407	100000.000	100000.000	0.000	0.000	0.000	0.000	0.000	16.610	3495	3452	3495	3452	80	560	100	697	"Y385"
0	0	0	12	5	1	"Catalase"	"P04040"	17510	13860	110	10029	10396	3083	29	6075	6075	6480	1839	28	80	55	0	831679	2.129	100000.000	100000.000	0.000	0.000	0.000	0.000	0.000	16.610	3954	4321	3954	4321	80	656	100	698	"Y385"
0	0	0	12	6	1	"Catalase"	"P04040"	18000	13840	120	8521	9369	3543	37	6222	6222	6750	2253	33	50	35	0	1124290	1.162	100000.000	100000.000	0.000	0.000	0.000	0.000	0.000	16.610	2299	3147	2299	3147	120	820	100	699	"Y385"
0	0	0	12	7	1	"Cdc42"	"P60953"	18510	13830	160	6613	7751	3169	40	6210	6210	6513	1551	23	36	16	0	1612284	0.798	100000.000	100000.000	0.000	0.000	0.000	0.000	0.000	16.610	403	1541	403	1541	208	1512	100	700	"Y64"
0	0	0	12	8	1	"Cdc42"	"P60953"	19030	13860	100	8447	8446	1708	20	6045	6045	6126	607	9	86	81	0	675664	3.822	100000.000	100000.000	0.000	0.000	0.000	0.000	0.000	16.610	2402	2401	2402	2401	80	560	100	701	"Y64"
0	0	0	12	9	1	"Cdc42"	"P60953"	19540	13860	110	8204	8195	1044	12	5901	5901	6014	1314	21	88	31	0	655577	1.660	100000.000	100000.000	0.000	0.000	0.000	0.000	0.000	16.610	2303	2294	2303	2294	80	656	100	702	"Y64"
0	0	0	12	1	2	"Flt3"	"P36888"	15520	14510	200	5857	6022	620	10	5822	5822	5842	417	7	22	12	0	1903074	0.432	100000.000	100000.000	0.000	0.000	0.000	0.000	0.000	16.610	35	200	35	200	316	2384	100	703	"Y842"
0	0	0	12	2	2	"Flt3"	"P36888"	16040	14490	130	6634	6987	1342	19	6154	6154	6242	775	12	45	23	0	838473	0.961	100000.000	100000.000	0.000	0.000	0.000	0.000	0.000	16.610	480	833	480	833	120	940	100	704	"Y842"
0	0	0	12	3	2	"Flt3"	"P36888"	16530	14520	90	7287	7406	1282	17	6037	6037	6231	1106	17	59	9	0	385102	1.062	100000.000	100000.000	0.000	0.000	0.000	0.000	0.000	16.610	1250	1369	1250	1369	52	420	100	705	"Y842"
0	0	0	12	4	2	"gp130 "	"P40189"	17030	14500	140	7100	7797	2899	37	6233	6233	6594	1741	26	25	10	0	1216279	0.691	100000.000	100000.000	0.000	0.000	0.000	0.000	0.000	16.610	867	1564	867	1564	156	1140	100	706	"S782"
0	0	0	12	5	2	"gp130 "	"P40189"	17530	14490	150	7163	8087	3630	44	6126	6126	6477	1573	24	35	14	0	1261517	1.024	100000.000	100000.000	0.000	0.000	0.000	0.000	0.000	16.610	1037	1961	1037	1961	156	1272	100	707	"S782"
0	0	0	12	6	2	"gp130 "	"P40189"	18020	14500	160	7025	7501	2392	31	6247	6247	6722	2025	30	20	6	0	1560266	0.385	100000.000	100000.000	0.000	0.000	0.000	0.000	0.000	16.610	778	1254	778	1254	208	1512	100	708	"S782"
0	0	0	12	7	2	"HSP60"	"P10809"	18510	14500	200	6207	6381	1012	15	6123	6123	6372	1276	20	8	2	0	2016539	0.007	100000.000	100000.000	0.000	0.000	0.000	0.000	0.000	16.610	84	258	84	258	316	2384	100	709	"S70"
0	0	0	12	8	2	"HSP60"	"P10809"	19000	14500	120	6187	6292	711	11	5947	5947	6069	723	11	16	5	0	755030	0.308	100000.000	100000.000	0.000	0.000	0.000	0.000	0.000	16.610	240	345	240	345	120	820	100	710	"S70"
0	0	0	12	9	2	"HSP60"	"P10809"	19510	14480	70	6310	6969	2166	31	5850	5850	5957	839	14	28	15	0	222993	1.206	100000.000	100000.000	0.000	0.000	0.000	0.000	0.000	16.610	460	1119	460	1119	32	236	100	711	"S70"
0	0	0	12	1	3	"IL7R "	"P16871"	15540	15160	110	8840	8963	961	10	6049	6049	6128	1065	17	97	81	0	717027	2.662	100000.000	100000.000	0.000	0.000	0.000	0.000	0.000	16.610	2791	2914	2791	2914	80	656	100	712	"Y449"
0	0	0	12	2	3	"IL7R "	"P16871"	16050	15160	110	8654	8546	923	10	5972	5972	6077	699	11	92	91	0	683661	3.532	100000.000	100000.000	0.000	0.000	0.000	0.000	0.000	16.610	2682	2574	2682	2574	80	656	100	713	"Y449"
0	0	0	12	3	3	"IL7R "	"P16871"	16540	15150	110	9148	9348	1384	14	5962	5962	6120	746	12	96	96	0	747867	4.327	100000.000	100000.000	0.000	0.000	0.000	0.000	0.000	16.610	3186	3386	3186	3386	80	656	100	714	"Y449"
0	0	0	12	4	3	"IRAK4"	"P51617"	17040	15150	200	6098	6440	1190	18	6116	6116	6435	1436	22	10	2	0	2034913	0.003	100000.000	100000.000	0.000	0.000	0.000	0.000	0.000	16.610	-18	324	-18	324	316	2384	100	715	"T345"
0	0	0	12	5	3	"IRAK4"	"P51617"	17540	15150	140	6494	7465	3154	42	6277	6277	6682	1711	25	18	7	0	1164497	0.458	100000.000	100000.000	0.000	0.000	0.000	0.000	0.000	16.610	217	1188	217	1188	156	1140	100	716	"T345"
0	0	0	12	6	3	"IRAK4"	"P51617"	18000	15150	180	6437	7206	2577	35	6293	6293	6725	1788	26	18	7	0	1844807	0.269	100000.000	100000.000	0.000	0.000	0.000	0.000	0.000	16.610	144	913	144	913	256	1924	100	717	"T345"
0	0	0	12	7	3	"LIMK1"	"P53667"	18530	15140	110	8879	9212	1277	13	6165	6165	6470	1988	30	91	18	0	736984	1.379	100000.000	100000.000	0.000	0.000	0.000	0.000	0.000	16.610	2714	3047	2714	3047	80	656	100	718	"T508"
0	0	0	12	8	3	"LIMK1"	"P53667"	19030	15140	120	9275	9243	1668	18	6121	6121	6271	986	15	87	82	0	1109196	3.014	100000.000	100000.000	0.000	0.000	0.000	0.000	0.000	16.610	3154	3122	3154	3122	120	820	100	719	"T508"
0	0	0	12	9	3	"LIMK1"	"P53667"	19530	15140	120	8758	8987	1433	15	5890	5890	6010	886	14	95	90	0	1078421	3.360	100000.000	100000.000	0.000	0.000	0.000	0.000	0.000	16.610	2868	3097	2868	3097	120	820	100	720	"T508"
0	0	0	12	1	4	"p38-alpha "	"Q16539"	15520	15790	200	7386	7497	1971	26	5970	5970	6140	2055	33	40	2	0	2369054	0.660	100000.000	100000.000	0.000	0.000	0.000	0.000	0.000	16.610	1416	1527	1416	1527	316	2384	100	721	"T122"
0	0	0	12	2	4	"p38-alpha "	"Q16539"	16040	15790	200	8295	8062	2528	31	5946	5946	6098	1211	19	65	48	0	2547497	1.622	100000.000	100000.000	0.000	0.000	0.000	0.000	0.000	16.610	2349	2116	2349	2116	316	2384	100	722	"T122"
0	0	0	12	3	4	"p38-alpha "	"Q16539"	16540	15810	160	9480	10504	4484	42	6045	6045	6217	1176	18	98	94	0	2184838	3.645	100000.000	100000.000	0.000	0.000	0.000	0.000	0.000	16.610	3435	4459	3435	4459	208	1512	100	723	"T122"
0	0	0	12	4	4	"MEK1 "	"Q02750"	17010	15790	160	6488	6996	1680	24	6119	6119	6431	1332	20	19	9	0	1455144	0.424	100000.000	100000.000	0.000	0.000	0.000	0.000	0.000	16.610	369	877	369	877	208	1512	100	724	"S297"
0	0	0	12	5	4	"MEK1 "	"Q02750"	17520	15790	140	6771	7226	1878	25	6145	6145	6478	1422	21	22	10	0	1127315	0.526	100000.000	100000.000	0.000	0.000	0.000	0.000	0.000	16.610	626	1081	626	1081	156	1140	100	725	"S297"
0	0	0	12	6	4	"MEK1 "	"Q02750"	18020	15780	200	6578	7143	2592	36	6293	6293	6654	1665	25	13	5	0	2257201	0.294	100000.000	100000.000	0.000	0.000	0.000	0.000	0.000	16.610	285	850	285	850	316	2384	100	726	"S297"
0	0	0	12	7	4	"P27kip1"	"P46527"	18530	15780	110	9650	9795	2314	23	6209	6209	6372	873	13	86	82	0	783561	3.921	100000.000	100000.000	0.000	0.000	0.000	0.000	0.000	16.610	3441	3586	3441	3586	80	656	100	727	"Y74"
0	0	0	12	8	4	"P27kip1"	"P46527"	19040	15810	140	8298	8377	2473	29	6097	6097	6195	926	14	57	51	0	1306790	2.356	100000.000	100000.000	0.000	0.000	0.000	0.000	0.000	16.610	2201	2280	2201	2280	156	1140	100	728	"Y74"
0	0	0	12	9	4	"P27kip1"	"P46527"	19530	15790	140	8349	8545	3706	43	5883	5883	6001	860	14	55	53	0	1332956	2.958	100000.000	100000.000	0.000	0.000	0.000	0.000	0.000	16.610	2466	2662	2466	2662	156	1140	100	729	"Y74"
0	0	0	12	1	5	"PPARG "	"P37231"	15550	16460	150	6797	6920	873	12	5921	5921	5959	420	7	85	57	0	1079586	2.288	100000.000	100000.000	0.000	0.000	0.000	0.000	0.000	16.610	876	999	876	999	156	1272	100	730	"S112"
0	0	0	12	2	5	"PPARG "	"P37231"	16050	16460	150	7045	7206	889	12	6010	6010	6082	542	8	82	45	0	1124095	2.074	100000.000	100000.000	0.000	0.000	0.000	0.000	0.000	16.610	1035	1196	1035	1196	156	1272	100	731	"S112"
0	0	0	12	3	5	"PPARG "	"P37231"	16550	16460	160	7285	7726	2865	37	6248	6248	6393	736	11	70	29	0	1606924	1.811	100000.000	100000.000	0.000	0.000	0.000	0.000	0.000	16.610	1037	1478	1037	1478	208	1512	100	732	"S112"
0	0	0	12	4	5	"Pyk2 "	"Q14289"	17050	16440	170	22834	20786	6336	30	6422	6422	6664	1195	17	87	87	0	4323505	11.818	100000.000	100000.000	0.000	0.000	0.000	0.000	0.000	16.610	16412	14364	16412	14364	208	1660	100	733	"S399"
0	0	0	12	5	5	"Pyk2 "	"Q14289"	17540	16450	140	23697	24098	4534	18	6290	6290	6551	1167	17	99	98	0	3759303	15.036	100000.000	100000.000	0.000	0.000	0.000	0.000	0.000	16.610	17407	17808	17407	17808	156	1140	100	734	"S399"
0	0	0	12	6	5	"Pyk2 "	"Q14289"	18040	16440	160	23952	22515	6491	28	6301	6301	6564	1253	19	91	90	0	4683209	12.730	100000.000	100000.000	0.000	0.000	0.000	0.000	0.000	16.610	17651	16214	17651	16214	208	1512	100	735	"S399"
0	0	0	12	7	5	"STAT1 "	"P42224"	18530	16430	200	7058	8080	6881	85	6212	6212	6393	1328	20	27	7	0	2553314	1.270	100000.000	100000.000	0.000	0.000	0.000	0.000	0.000	16.610	846	1868	846	1868	316	2384	100	736	"S708"
0	0	0	12	8	5	"STAT1 "	"P42224"	19040	16440	160	7418	7684	1296	16	6159	6159	6268	665	10	94	45	0	1598310	2.129	100000.000	100000.000	0.000	0.000	0.000	0.000	0.000	16.610	1259	1525	1259	1525	208	1512	100	737	"S708"
0	0	0	12	9	5	"STAT1 "	"P42224"	19540	16430	170	7212	7476	1166	15	6004	6004	6097	703	11	89	38	0	1555040	1.962	100000.000	100000.000	0.000	0.000	0.000	0.000	0.000	16.610	1208	1472	1208	1472	208	1660	100	738	"S708"
0	0	0	12	1	6	"STAT5B "	"P51692"	15550	17100	100	7956	7854	1036	13	6036	6036	6161	1040	16	80	40	0	628287	1.628	100000.000	100000.000	0.000	0.000	0.000	0.000	0.000	16.610	1920	1818	1920	1818	80	560	100	739	"S731"
0	0	0	12	2	6	"STAT5B "	"P51692"	16050	17100	90	8293	8437	763	9	6310	6310	6551	1991	30	48	1	0	438717	0.947	100000.000	100000.000	0.000	0.000	0.000	0.000	0.000	16.610	1983	2127	1983	2127	52	420	100	740	"S731"
0	0	0	12	3	6	"STAT5B "	"P51692"	16550	17090	120	7671	7560	1253	16	6334	6334	6442	751	11	55	45	0	907216	1.489	100000.000	100000.000	0.000	0.000	0.000	0.000	0.000	16.610	1337	1226	1337	1226	120	820	100	741	"S731"
0	0	0	12	4	6	"Syk "	"P43405"	17060	17080	110	13353	11828	3999	33	6379	6379	6599	940	14	75	68	0	946209	5.563	100000.000	100000.000	0.000	0.000	0.000	0.000	0.000	16.610	6974	5449	6974	5449	80	656	100	742	"Y348"
0	0	0	12	5	6	"Syk "	"P43405"	17540	17080	120	7556	9912	4422	44	6259	6259	6517	1424	21	49	42	0	1189450	2.384	100000.000	100000.000	0.000	0.000	0.000	0.000	0.000	16.610	1297	3653	1297	3653	120	820	100	743	"Y348"
0	0	0	12	6	6	"Syk "	"P43405"	18050	17070	120	7553	10689	5184	48	6350	6350	6635	1443	21	48	41	0	1282675	2.809	100000.000	100000.000	0.000	0.000	0.000	0.000	0.000	16.610	1203	4339	1203	4339	120	820	100	744	"Y348"
0	0	0	12	7	6	"Calmodulin "	"P62158"	18550	17060	110	10042	10529	2369	22	6351	6351	6482	1103	17	96	93	0	842296	3.669	100000.000	100000.000	0.000	0.000	0.000	0.000	0.000	16.610	3691	4178	3691	4178	80	656	100	745	"Y99"
0	0	0	12	8	6	"Calmodulin "	"P62158"	19050	17080	110	9791	10039	1804	17	6276	6276	6349	533	8	96	95	0	803131	6.923	100000.000	100000.000	0.000	0.000	0.000	0.000	0.000	16.610	3515	3763	3515	3763	80	656	100	746	"Y99"
0	0	0	12	9	6	"Calmodulin "	"P62158"	19550	17070	110	9359	9813	1983	20	6237	6237	6333	894	14	98	96	0	785003	3.893	100000.000	100000.000	0.000	0.000	0.000	0.000	0.000	16.610	3122	3576	3122	3576	80	656	100	747	"Y99"
-75	0	0	12	1	7	"empty"	"empty"	15510	17710	200	6376	6602	983	14	6291	6291	6452	926	14	10	5	0	2086375	0.162	100000.000	100000.000	0.000	0.000	0.000	0.000	0.000	16.610	85	311	85	311	316	2384	100	748	"empty"
-75	0	0	12	2	7	"empty"	"empty"	16010	17710	200	6117	6283	788	12	6263	6263	6451	1086	16	6	2	0	1985561	-0.155	100000.000	100000.000	0.000	0.000	0.000	0.000	0.000	16.610	-146	20	-146	20	316	2384	100	749	"empty"
-75	0	0	12	3	7	"empty"	"empty"	16510	17710	200	6275	6513	1020	15	6265	6265	6444	934	14	9	5	0	2058063	0.074	100000.000	100000.000	0.000	0.000	0.000	0.000	0.000	16.610	10	248	10	248	316	2384	100	750	"empty"
-75	0	0	12	4	7	"empty"	"empty"	17010	17710	200	6312	6625	1235	18	6298	6298	6503	983	15	12	5	0	2093496	0.124	100000.000	100000.000	0.000	0.000	0.000	0.000	0.000	16.610	14	327	14	327	316	2384	100	751	"empty"
-75	0	0	12	5	7	"empty"	"empty"	17510	17710	200	6235	6682	1956	29	6275	6275	6633	1740	26	7	3	0	2111642	0.028	100000.000	100000.000	0.000	0.000	0.000	0.000	0.000	16.610	-40	407	-40	407	316	2384	100	752	"empty"
-75	0	0	12	6	7	"empty"	"empty"	18010	17710	200	6397	6756	1801	26	6447	6447	6745	1215	18	9	5	0	2135038	0.009	100000.000	100000.000	0.000	0.000	0.000	0.000	0.000	16.610	-50	309	-50	309	316	2384	100	753	"empty"
0	0	0	12	7	7	"Control-Spot"	"Tau"	18530	17710	130	9514	9937	2375	23	6321	6321	6474	792	12	90	88	0	1192456	4.372	100000.000	100000.000	0.000	0.000	0.000	0.000	0.000	16.610	3193	3616	3193	3616	120	940	100	754	"Control-Spot"
0	0	0	12	8	7	"Control-Spot"	"Tau"	19030	17710	140	9608	9893	2964	29	6388	6388	6485	604	9	92	87	0	1543258	5.642	100000.000	100000.000	0.000	0.000	0.000	0.000	0.000	16.610	3220	3505	3220	3505	156	1140	100	755	"Control-Spot"
0	0	0	12	9	7	"Control-Spot"	"Tau"	19530	17700	120	9200	9772	2086	21	6232	6232	6345	820	12	97	97	0	1172654	4.179	100000.000	100000.000	0.000	0.000	0.000	0.000	0.000	16.610	2968	3540	2968	3540	120	820	100	756	"Control-Spot"
0	0	0	13	1	1	"Anxa1"	"P04083"	2020	18450	80	7959	7931	734	9	6304	6304	6347	783	12	88	51	0	412425	2.023	100000.000	100000.000	0.000	0.000	0.000	0.000	0.000	16.610	1655	1627	1655	1627	52	340	100	757	"Y20"
0	0	0	13	2	1	"Anxa1"	"P04083"	2530	18450	90	7712	7729	550	7	6075	6075	6092	361	5	98	94	0	401906	4.535	100000.000	100000.000	0.000	0.000	0.000	0.000	0.000	16.610	1637	1654	1637	1654	52	420	100	758	"Y20"
0	0	0	13	3	1	"Anxa1"	"P04083"	3030	18450	90	7703	8766	5593	63	6079	6079	6098	377	6	98	98	0	455852	7.077	100000.000	100000.000	0.000	0.000	0.000	0.000	0.000	16.610	1624	2687	1624	2687	52	420	100	759	"Y20"
0	0	0	13	4	1	"Bax"	"Q07812"	3510	18440	200	6328	6389	622	9	6335	6335	6375	766	12	2	0	0	2018874	0.018	100000.000	100000.000	0.000	0.000	0.000	0.000	0.000	16.610	-7	54	-7	54	316	2384	100	760	"S184"
0	0	0	13	5	1	"Bax"	"Q07812"	4010	18440	200	6605	6622	552	8	6521	6521	6533	415	6	20	3	0	2092433	0.214	100000.000	100000.000	0.000	0.000	0.000	0.000	0.000	16.610	84	101	84	101	316	2384	100	761	"S184"
0	0	0	13	6	1	"Bax"	"Q07812"	4500	18430	200	6844	7296	3317	45	6720	6720	6742	700	10	12	3	0	2305447	0.791	100000.000	100000.000	0.000	0.000	0.000	0.000	0.000	16.610	124	576	124	576	316	2384	100	762	"S184"
0	0	0	13	7	1	"CHOP"	"P35638"	5000	18430	90	8238	8277	1007	12	6872	6872	6861	342	4	94	76	0	430420	4.140	100000.000	100000.000	0.000	0.000	0.000	0.000	0.000	16.610	1366	1405	1366	1405	52	420	100	763	"S79"
0	0	0	13	8	1	"CHOP"	"P35638"	5490	18440	70	8597	8496	521	6	7084	7084	7102	337	4	96	87	0	271865	4.136	100000.000	100000.000	0.000	0.000	0.000	0.000	0.000	16.610	1513	1412	1513	1412	32	236	100	764	"S79"
0	0	0	13	9	1	"CHOP"	"P35638"	5990	18430	70	8637	8658	348	4	7194	7194	7213	323	4	100	96	0	277062	4.474	100000.000	100000.000	0.000	0.000	0.000	0.000	0.000	16.610	1443	1464	1443	1464	32	236	100	765	"S79"
0	0	0	13	1	2	"Crk "	"P46108"	2040	19090	200	6517	7080	2385	33	6361	6361	6504	1457	22	13	5	0	2237350	0.395	100000.000	100000.000	0.000	0.000	0.000	0.000	0.000	16.610	156	719	156	719	316	2384	100	766	"Y221"
0	0	0	13	2	2	"Crk "	"P46108"	2540	19090	70	8106	8130	403	4	6212	6212	6211	279	4	100	100	0	260160	6.878	100000.000	100000.000	0.000	0.000	0.000	0.000	0.000	16.610	1894	1918	1894	1918	32	236	100	767	"Y221"
0	0	0	13	3	2	"Crk "	"P46108"	3040	19090	70	8124	8114	443	5	6277	6277	6310	291	4	100	96	0	259654	6.199	100000.000	100000.000	0.000	0.000	0.000	0.000	0.000	16.610	1847	1837	1847	1837	32	236	100	768	"Y221"
0	0	0	13	4	2	"EEA1"	"Q15075"	3530	19070	120	6934	6905	574	8	6388	6388	6440	380	5	55	35	0	828577	1.224	100000.000	100000.000	0.000	0.000	0.000	0.000	0.000	16.610	546	517	546	517	120	820	100	769	"T431"
0	0	0	13	5	2	"EEA1"	"Q15075"	4030	19080	80	7789	7719	587	7	6610	6610	6636	488	7	90	57	0	401398	2.219	100000.000	100000.000	0.000	0.000	0.000	0.000	0.000	16.610	1179	1109	1179	1109	52	340	100	770	"T431"
0	0	0	13	6	2	"EEA1"	"Q15075"	4530	19090	80	7881	7826	505	6	6666	6666	6657	422	6	90	71	0	406940	2.770	100000.000	100000.000	0.000	0.000	0.000	0.000	0.000	16.610	1215	1160	1215	1160	52	340	100	771	"T431"
0	0	0	13	7	2	"IKK-alpha "	"O15111"	5030	19080	100	8999	8836	775	8	6799	6799	6742	432	6	96	96	0	706885	4.847	100000.000	100000.000	0.000	0.000	0.000	0.000	0.000	16.610	2200	2037	2200	2037	80	560	100	772	"T23"
0	0	0	13	8	2	"IKK-alpha "	"O15111"	5530	19080	110	9190	9075	504	5	6912	6912	6914	348	5	98	97	0	725974	6.210	100000.000	100000.000	0.000	0.000	0.000	0.000	0.000	16.610	2278	2163	2278	2163	80	656	100	773	"T23"
0	0	0	13	9	2	"IKK-alpha "	"O15111"	6030	19060	110	9070	8899	629	7	6904	6904	6900	442	6	95	91	0	711946	4.523	100000.000	100000.000	0.000	0.000	0.000	0.000	0.000	16.610	2166	1995	2166	1995	80	656	100	774	"T23"
0	0	0	13	1	3	"Jak2 "	"O60674"	2040	19730	100	6804	6817	427	6	6293	6293	6324	431	6	56	22	0	545370	1.144	100000.000	100000.000	0.000	0.000	0.000	0.000	0.000	16.610	511	524	511	524	80	560	100	775	"Y1007"
0	0	0	13	2	3	"Jak2 "	"O60674"	2540	19730	200	6306	6334	405	6	6353	6353	6364	431	6	14	1	0	2001668	-0.070	100000.000	100000.000	0.000	0.000	0.000	0.000	0.000	16.610	-47	-19	-47	-19	316	2384	100	776	"Y1007"
0	0	0	13	3	3	"Jak2 "	"O60674"	3060	19740	110	6909	6951	438	6	6455	6455	6475	308	4	68	31	0	556081	1.545	100000.000	100000.000	0.000	0.000	0.000	0.000	0.000	16.610	454	496	454	496	80	656	100	777	"Y1007"
0	0	0	13	4	3	"Keap1"	"Q14145"	3530	19730	200	6719	6736	363	5	6589	6589	6602	376	5	26	4	0	2128635	0.356	100000.000	100000.000	0.000	0.000	0.000	0.000	0.000	16.610	130	147	130	147	316	2384	100	778	"Y141"
0	0	0	13	5	3	"Keap1"	"Q14145"	4030	19730	200	6744	6703	410	6	6687	6687	6718	764	11	1	0	0	2118175	-0.020	100000.000	100000.000	0.000	0.000	0.000	0.000	0.000	16.610	57	16	57	16	316	2384	100	779	"Y141"
0	0	0	13	6	3	"Keap1"	"Q14145"	4530	19720	200	6778	6777	522	7	6696	6696	6746	1152	17	0	0	0	2141610	0.027	100000.000	100000.000	0.000	0.000	0.000	0.000	0.000	16.610	82	81	82	81	316	2384	100	780	"Y141"
0	0	0	13	7	3	"MK2"	"P16389"	5040	19730	90	7973	8014	567	7	6733	6733	6732	477	7	88	69	0	416723	2.688	100000.000	100000.000	0.000	0.000	0.000	0.000	0.000	16.610	1240	1281	1240	1281	52	420	100	781	"Y132"
0	0	0	13	8	3	"MK2"	"P16389"	5530	19730	70	8048	7890	724	9	6649	6649	6648	347	5	87	84	0	252475	3.579	100000.000	100000.000	0.000	0.000	0.000	0.000	0.000	16.610	1399	1241	1399	1241	32	236	100	782	"Y132"
0	0	0	13	9	3	"MK2"	"P16389"	6030	19720	70	7941	7965	370	4	6619	6619	6752	1432	21	37	0	0	254869	0.847	100000.000	100000.000	0.000	0.000	0.000	0.000	0.000	16.610	1322	1346	1322	1346	32	236	100	783	"Y132"
0	0	0	13	1	4	"MyD88"	"Q99836"	2040	20390	130	7885	8016	628	7	6587	6587	6584	420	6	97	84	0	961925	3.410	100000.000	100000.000	0.000	0.000	0.000	0.000	0.000	16.610	1298	1429	1298	1429	120	940	100	784	"Y257"
0	0	0	13	2	4	"MyD88"	"Q99836"	2540	20380	160	7837	7761	691	8	6435	6435	6493	771	11	80	43	0	1614308	1.645	100000.000	100000.000	0.000	0.000	0.000	0.000	0.000	16.610	1402	1326	1402	1326	208	1512	100	785	"Y257"
0	0	0	13	3	4	"MyD88"	"Q99836"	3040	20380	160	7813	7864	817	10	6411	6411	6442	382	5	97	91	0	1635703	3.723	100000.000	100000.000	0.000	0.000	0.000	0.000	0.000	16.610	1402	1453	1402	1453	208	1512	100	786	"Y257"
0	0	0	13	4	4	"NFkB-p105 "	"P19838"	3530	20370	200	6553	6564	524	7	6433	6433	6483	735	11	3	0	0	2074171	0.110	100000.000	100000.000	0.000	0.000	0.000	0.000	0.000	16.610	120	131	120	131	316	2384	100	787	"S337"
0	0	0	13	5	4	"NFkB-p105 "	"P19838"	4030	20360	200	6538	6540	374	5	6542	6542	6570	967	14	0	0	0	2066753	-0.031	100000.000	100000.000	0.000	0.000	0.000	0.000	0.000	16.610	-4	-2	-4	-2	316	2384	100	788	"S337"
0	0	0	13	6	4	"NFkB-p105 "	"P19838"	4530	20360	200	6524	6531	386	5	6528	6528	6556	1066	16	0	0	0	2063645	-0.023	100000.000	100000.000	0.000	0.000	0.000	0.000	0.000	16.610	-4	3	-4	3	316	2384	100	789	"S337"
0	0	0	13	7	4	"PKACa "	"P17612"	5040	20360	130	7084	7325	2903	39	6452	6452	6439	422	6	64	30	0	878991	2.100	100000.000	100000.000	0.000	0.000	0.000	0.000	0.000	16.610	632	873	632	873	120	940	100	790	"S338"
0	0	0	13	8	4	"PKACa "	"P17612"	5530	20360	130	6991	7202	1455	20	6459	6459	6477	539	8	49	10	0	864231	1.345	100000.000	100000.000	0.000	0.000	0.000	0.000	0.000	16.610	532	743	532	743	120	940	100	791	"S338"
0	0	0	13	9	4	"PKACa "	"P17612"	6030	20340	120	7020	7009	467	6	6470	6470	6461	307	4	70	45	0	841028	1.785	100000.000	100000.000	0.000	0.000	0.000	0.000	0.000	16.610	550	539	550	539	120	820	100	792	"S338"
0	0	0	13	1	5	"PDK1"	"O15530"	2050	21030	110	18200	17726	2033	11	6336	6336	6345	416	6	100	100	0	1418113	27.358	100000.000	100000.000	0.000	0.000	0.000	0.000	0.000	16.610	11864	11390	11864	11390	80	656	100	793	"Y373"
0	0	0	13	2	5	"PDK1"	"O15530"	2550	21030	110	17019	16705	1981	11	5940	5940	5969	394	6	97	97	0	1336377	27.249	100000.000	100000.000	0.000	0.000	0.000	0.000	0.000	16.610	11079	10765	11079	10765	80	656	100	794	"Y373"
0	0	0	13	3	5	"PDK1"	"O15530"	3050	21020	120	16524	14923	3863	25	6011	6011	6032	634	10	90	88	0	1790783	14.024	100000.000	100000.000	0.000	0.000	0.000	0.000	0.000	16.610	10513	8912	10513	8912	120	820	100	795	"Y373"
0	0	0	13	4	5	"Ripk1"	"Q13546"	3550	21010	70	7751	7723	390	5	6100	6100	6224	1280	20	81	0	0	247147	1.171	100000.000	100000.000	0.000	0.000	0.000	0.000	0.000	16.610	1651	1623	1651	1623	32	236	100	796	"Y424"
0	0	0	13	5	5	"Ripk1"	"Q13546"	4040	21000	90	7790	7743	764	9	6347	6347	6842	3916	57	0	0	0	402629	0.230	100000.000	100000.000	0.000	0.000	0.000	0.000	0.000	16.610	1443	1396	1443	1396	52	420	100	797	"Y424"
0	0	0	13	6	5	"Ripk1"	"Q13546"	4550	21010	80	8176	8005	854	10	6417	6417	6444	551	8	78	75	0	416242	2.833	100000.000	100000.000	0.000	0.000	0.000	0.000	0.000	16.610	1759	1588	1759	1588	52	340	100	798	"Y424"
0	0	0	13	7	5	"Smad1 "	"Q15797"	5040	21000	200	6508	6576	1927	29	6496	6496	6492	518	7	6	0	0	2077968	0.162	100000.000	100000.000	0.000	0.000	0.000	0.000	0.000	16.610	12	80	12	80	316	2384	100	799	"S463"
0	0	0	13	8	5	"Smad1 "	"Q15797"	5540	20990	200	6631	6791	980	14	6617	6617	7177	5085	70	0	0	0	2145948	-0.076	100000.000	100000.000	0.000	0.000	0.000	0.000	0.000	16.610	14	174	14	174	316	2384	100	800	"S463"
0	0	0	13	9	5	"Smad1 "	"Q15797"	6040	20990	200	6559	6751	3339	49	6525	6525	6550	701	10	3	1	0	2133469	0.287	100000.000	100000.000	0.000	0.000	0.000	0.000	0.000	16.610	34	226	34	226	316	2384	100	801	"S463"
0	0	0	13	1	6	"TAB1"	"Q15750"	2040	21660	100	11612	11219	1799	16	5976	5976	6339	1425	22	93	90	0	897492	3.425	100000.000	100000.000	0.000	0.000	0.000	0.000	0.000	16.610	5636	5243	5636	5243	80	560	100	802	"S438"
0	0	0	13	2	6	"TAB1"	"Q15750"	2550	21660	120	10534	10118	1982	19	5919	5919	5985	890	14	88	84	0	1214156	4.644	100000.000	100000.000	0.000	0.000	0.000	0.000	0.000	16.610	4615	4199	4615	4199	120	820	100	803	"S438"
0	0	0	13	3	6	"TAB1"	"Q15750"	3030	21670	140	10300	9822	2620	26	6016	6016	6087	697	11	83	80	0	1532295	5.359	100000.000	100000.000	0.000	0.000	0.000	0.000	0.000	16.610	4284	3806	4284	3806	156	1140	100	804	"S438"
0	0	0	13	4	6	"Tgfbr2"	"P37173"	3550	21660	140	6705	6751	401	5	6171	6171	6210	428	6	62	20	0	1053171	1.264	100000.000	100000.000	0.000	0.000	0.000	0.000	0.000	16.610	534	580	534	580	156	1140	100	805	"Y259"
0	0	0	13	5	6	"Tgfbr2"	"P37173"	4070	21650	150	6754	6731	433	6	6327	6327	6332	387	6	51	18	0	1049999	1.031	100000.000	100000.000	0.000	0.000	0.000	0.000	0.000	16.610	427	404	427	404	156	1272	100	806	"Y259"
0	0	0	13	6	6	"Tgfbr2"	"P37173"	4550	21640	150	6916	6950	727	10	6409	6409	6443	560	8	48	5	0	1084175	0.905	100000.000	100000.000	0.000	0.000	0.000	0.000	0.000	16.610	507	541	507	541	156	1272	100	807	"Y259"
0	0	0	13	7	6	"XIAP "	"P98170"	5050	21650	120	16281	16299	3116	19	6408	6408	6432	541	8	99	99	0	1955920	18.238	100000.000	100000.000	0.000	0.000	0.000	0.000	0.000	16.610	9873	9891	9873	9891	120	820	100	808	"S87"
0	0	0	13	8	6	"XIAP "	"P98170"	5550	21650	130	16360	16326	2914	17	6614	6614	6741	1833	27	98	97	0	1959093	5.229	100000.000	100000.000	0.000	0.000	0.000	0.000	0.000	16.610	9746	9712	9746	9712	120	940	100	809	"S87"
0	0	0	13	9	6	"XIAP "	"P98170"	6040	21640	140	15830	14906	3618	24	6881	6881	6947	991	14	91	89	0	2325287	8.031	100000.000	100000.000	0.000	0.000	0.000	0.000	0.000	16.610	8949	8025	8949	8025	156	1140	100	810	"S87"
-75	0	0	13	1	7	"empty"	"empty"	2020	22280	200	5915	5915	331	5	5938	5938	5969	506	8	4	0	0	1869041	-0.107	100000.000	100000.000	0.000	0.000	0.000	0.000	0.000	16.610	-23	-23	-23	-23	316	2384	100	811	"empty"
-75	0	0	13	2	7	"empty"	"empty"	2520	22280	200	5873	5873	289	4	5949	5949	5972	483	8	3	0	0	1855910	-0.205	100000.000	100000.000	0.000	0.000	0.000	0.000	0.000	16.610	-76	-76	-76	-76	316	2384	100	812	"empty"
-75	0	0	13	3	7	"empty"	"empty"	3020	22280	200	5994	6055	439	7	6076	6076	6093	340	5	9	3	0	1913529	-0.112	100000.000	100000.000	0.000	0.000	0.000	0.000	0.000	16.610	-82	-21	-82	-21	316	2384	100	813	"empty"
-75	0	0	13	4	7	"empty"	"empty"	3520	22280	200	6130	6142	345	5	6202	6202	6216	360	5	8	0	0	1940886	-0.206	100000.000	100000.000	0.000	0.000	0.000	0.000	0.000	16.610	-72	-60	-72	-60	316	2384	100	814	"empty"
-75	0	0	13	5	7	"empty"	"empty"	4020	22280	200	6277	6269	345	5	6299	6299	6307	344	5	12	2	0	1981068	-0.110	100000.000	100000.000	0.000	0.000	0.000	0.000	0.000	16.610	-22	-30	-22	-30	316	2384	100	815	"empty"
-75	0	0	13	6	7	"empty"	"empty"	4520	22280	200	6450	6635	2582	38	6462	6462	6483	400	6	12	3	0	2096558	0.380	100000.000	100000.000	0.000	0.000	0.000	0.000	0.000	16.610	-12	173	-12	173	316	2384	100	816	"empty"
-75	0	0	13	7	7	"empty"	"empty"	5020	22280	200	7089	7092	357	5	6954	6954	6974	665	9	6	0	0	2241132	0.177	100000.000	100000.000	0.000	0.000	0.000	0.000	0.000	16.610	135	138	135	138	316	2384	100	817	"empty"
-75	0	0	13	8	7	"empty"	"empty"	5520	22280	200	7554	7550	339	4	7505	7505	7557	760	10	1	0	0	2385837	-0.009	100000.000	100000.000	0.000	0.000	0.000	0.000	0.000	16.610	49	45	49	45	316	2384	100	818	"empty"
-75	0	0	13	9	7	"empty"	"empty"	6020	22280	200	7592	7617	349	4	7495	7495	7567	1248	16	1	0	0	2406982	0.040	100000.000	100000.000	0.000	0.000	0.000	0.000	0.000	16.610	97	122	97	122	316	2384	100	819	"empty"
0	0	0	14	1	1	"PTEN"	"P60484"	6530	18410	130	7322	7754	993	12	7036	7036	7035	320	4	48	34	0	930517	2.247	100000.000	100000.000	0.000	0.000	0.000	0.000	0.000	16.610	286	718	286	718	120	940	100	820	"T382/3/5"
0	0	0	14	2	1	"PTEN"	"P60484"	7040	18410	70	9092	9058	420	4	6917	6917	6931	423	6	100	100	0	289854	5.028	100000.000	100000.000	0.000	0.000	0.000	0.000	0.000	16.610	2175	2141	2175	2141	32	236	100	821	"T382/3/5"
0	0	0	14	3	1	"PTEN"	"P60484"	7540	18400	90	8238	8266	990	11	6714	6714	6732	1378	20	67	5	0	429833	1.113	100000.000	100000.000	0.000	0.000	0.000	0.000	0.000	16.610	1524	1552	1524	1552	52	420	100	822	"T382/3/5"
0	0	0	14	4	1	"Rab5A"	"P20339"	8040	18400	200	6057	6091	503	8	6320	6320	6368	995	15	0	0	0	1924609	-0.278	100000.000	100000.000	0.000	0.000	0.000	0.000	0.000	16.610	-263	-229	-263	-229	316	2384	100	823	"S123"
0	0	0	14	5	1	"Rab5A"	"P20339"	8540	18390	200	6056	6067	922	15	6157	6157	6169	384	6	5	0	0	1917098	-0.266	100000.000	100000.000	0.000	0.000	0.000	0.000	0.000	16.610	-101	-90	-101	-90	316	2384	100	824	"S123"
0	0	0	14	6	1	"Rab5A"	"P20339"	9040	18390	200	5937	5987	914	15	6109	6109	6125	448	7	3	0	0	1892014	-0.308	100000.000	100000.000	0.000	0.000	0.000	0.000	0.000	16.610	-172	-122	-172	-122	316	2384	100	825	"S123"
0	0	0	14	7	1	"STAT1 "	"P42224"	9540	18390	200	6082	6164	683	11	6130	6130	6149	395	6	9	3	0	1947733	0.038	100000.000	100000.000	0.000	0.000	0.000	0.000	0.000	16.610	-48	34	-48	34	316	2384	100	826	"Y701"
0	0	0	14	8	1	"STAT1 "	"P42224"	10040	18390	200	6231	6268	336	5	6179	6179	6202	726	11	3	0	0	1980800	0.091	100000.000	100000.000	0.000	0.000	0.000	0.000	0.000	16.610	52	89	52	89	316	2384	100	827	"Y701"
0	0	0	14	9	1	"STAT1 "	"P42224"	10550	18390	200	6343	6362	470	7	6308	6308	6329	898	14	3	0	0	2010416	0.037	100000.000	100000.000	0.000	0.000	0.000	0.000	0.000	16.610	35	54	35	54	316	2384	100	828	"Y701"
0	0	0	14	1	2	"STAT5B "	"P51692"	6550	19050	200	6577	6555	362	5	6687	6687	6684	545	8	2	0	0	2071245	-0.237	100000.000	100000.000	0.000	0.000	0.000	0.000	0.000	16.610	-110	-132	-110	-132	316	2384	100	829	"Y699"
0	0	0	14	2	2	"STAT5B "	"P51692"	7050	19050	200	6348	6334	407	6	6396	6396	6375	427	6	12	0	0	2001438	-0.096	100000.000	100000.000	0.000	0.000	0.000	0.000	0.000	16.610	-48	-62	-48	-62	316	2384	100	830	"Y699"
0	0	0	14	3	2	"STAT5B "	"P51692"	7550	19050	200	6304	6280	531	8	6309	6309	6281	475	7	14	1	0	1984484	-0.002	100000.000	100000.000	0.000	0.000	0.000	0.000	0.000	16.610	-5	-29	-5	-29	316	2384	100	831	"Y699"
0	0	0	14	4	2	"Syk "	"P43405"	8060	19050	90	19092	18054	3452	19	6295	6295	6253	475	7	98	98	0	938784	24.844	100000.000	100000.000	0.000	0.000	0.000	0.000	0.000	16.610	12797	11759	12797	11759	52	420	100	832	"Y352"
0	0	0	14	5	2	"Syk "	"P43405"	8560	19050	90	14175	14297	1058	7	6300	6300	6317	675	10	100	100	0	743461	11.822	100000.000	100000.000	0.000	0.000	0.000	0.000	0.000	16.610	7875	7997	7875	7997	52	420	100	833	"Y352"
0	0	0	14	6	2	"Syk "	"P43405"	9060	19050	90	12910	12316	1915	15	6308	6308	6373	831	13	94	92	0	640431	7.152	100000.000	100000.000	0.000	0.000	0.000	0.000	0.000	16.610	6602	6008	6602	6008	52	420	100	834	"Y352"
0	0	0	14	7	2	"ACC1"	"Q13085"	9560	19040	200	6297	6332	431	6	6264	6264	6277	324	5	21	5	0	2000925	0.170	100000.000	100000.000	0.000	0.000	0.000	0.000	0.000	16.610	33	68	33	68	316	2384	100	835	"S80"
0	0	0	14	8	2	"ACC1"	"Q13085"	10060	19040	200	6381	6444	516	8	6442	6442	6500	1077	16	2	0	0	2036211	-0.052	100000.000	100000.000	0.000	0.000	0.000	0.000	0.000	16.610	-61	2	-61	2	316	2384	100	836	"S80"
0	0	0	14	9	2	"ACC1"	"Q13085"	10560	19030	130	7403	7420	545	7	6714	6714	6724	450	6	69	36	0	890436	1.547	100000.000	100000.000	0.000	0.000	0.000	0.000	0.000	16.610	689	706	689	706	120	940	100	837	"S80"
0	0	0	14	1	3	"TrKA"	"P04629"	6560	19690	120	8632	8429	790	9	6460	6460	6462	319	4	92	89	0	1011453	6.166	100000.000	100000.000	0.000	0.000	0.000	0.000	0.000	16.610	2172	1969	2172	1969	120	820	100	838	"Y680"
0	0	0	14	2	3	"TrKA"	"P04629"	7060	19690	120	8093	8006	818	10	6321	6321	6317	453	7	88	82	0	960703	3.728	100000.000	100000.000	0.000	0.000	0.000	0.000	0.000	16.610	1772	1685	1772	1685	120	820	100	839	"Y680"
0	0	0	14	3	3	"TrKA"	"P04629"	7560	19690	120	7912	7922	980	12	6255	6255	6405	1952	30	39	0	0	950599	0.777	100000.000	100000.000	0.000	0.000	0.000	0.000	0.000	16.610	1657	1667	1657	1667	120	820	100	840	"Y680"
0	0	0	14	4	3	"BRAF1"	"P15056"	8060	19670	200	6227	6272	467	7	6215	6215	6228	433	6	23	5	0	1982025	0.102	100000.000	100000.000	0.000	0.000	0.000	0.000	0.000	16.610	12	57	12	57	316	2384	100	841	"S579"
0	0	0	14	5	3	"BRAF1"	"P15056"	8560	19660	80	6312	6311	577	9	6250	6250	6262	370	5	34	9	0	328146	0.132	100000.000	100000.000	0.000	0.000	0.000	0.000	0.000	16.610	62	61	62	61	52	340	100	842	"S579"
0	0	0	14	6	3	"BRAF1"	"P15056"	9060	19670	200	6393	6462	503	7	6375	6375	6415	426	6	20	7	0	2042039	0.110	100000.000	100000.000	0.000	0.000	0.000	0.000	0.000	16.610	18	87	18	87	316	2384	100	843	"S579"
0	0	0	14	7	3	"Cdc2"	"P06493"	9560	19690	110	8566	8478	562	6	6583	6583	6598	355	5	98	98	0	678270	5.296	100000.000	100000.000	0.000	0.000	0.000	0.000	0.000	16.610	1983	1895	1983	1895	80	656	100	844	"Y15"
0	0	0	14	8	3	"Cdc2"	"P06493"	10060	19680	110	8579	8429	638	7	6610	6610	6608	378	5	97	93	0	674334	4.817	100000.000	100000.000	0.000	0.000	0.000	0.000	0.000	16.610	1969	1819	1969	1819	80	656	100	845	"Y15"
0	0	0	14	9	3	"Cdc2"	"P06493"	10560	19670	110	8109	8171	564	6	6494	6494	6552	1076	16	86	22	0	653694	1.505	100000.000	100000.000	0.000	0.000	0.000	0.000	0.000	16.610	1615	1677	1615	1677	80	656	100	846	"Y15"
0	0	0	14	1	4	"ERK3"	"Q16659"	6560	20340	160	7756	7684	719	9	6448	6448	6428	349	5	88	80	0	1598327	3.599	100000.000	100000.000	0.000	0.000	0.000	0.000	0.000	16.610	1308	1236	1308	1236	208	1512	100	847	"S189"
0	0	0	14	2	4	"ERK3"	"Q16659"	7060	20330	150	7471	7517	684	9	6457	6457	6541	946	14	53	8	0	1172696	1.032	100000.000	100000.000	0.000	0.000	0.000	0.000	0.000	16.610	1014	1060	1014	1060	156	1272	100	848	"S189"
0	0	0	14	3	4	"ERK3"	"Q16659"	7560	20320	170	8054	8377	3090	36	6546	6546	6562	921	14	76	37	0	1742486	1.971	100000.000	100000.000	0.000	0.000	0.000	0.000	0.000	16.610	1508	1831	1508	1831	208	1660	100	849	"S189"
0	0	0	14	4	4	"GIT2"	"Q14161"	8080	20300	100	7051	7146	526	7	6579	6579	6617	724	10	41	6	0	571692	0.731	100000.000	100000.000	0.000	0.000	0.000	0.000	0.000	16.610	472	567	472	567	80	560	100	850	"Y484"
0	0	0	14	5	4	"GIT2"	"Q14161"	8580	20310	90	7244	7186	492	6	6555	6555	6528	362	5	73	42	0	373667	1.818	100000.000	100000.000	0.000	0.000	0.000	0.000	0.000	16.610	689	631	689	631	52	420	100	851	"Y484"
0	0	0	14	6	4	"GIT2"	"Q14161"	9060	20310	70	6929	6940	400	5	6394	6394	6447	623	9	43	3	0	222091	0.791	100000.000	100000.000	0.000	0.000	0.000	0.000	0.000	16.610	535	546	535	546	32	236	100	852	"Y484"
0	0	0	14	7	4	"HSP70 "	"P08107"	9560	20310	80	6815	6897	427	6	6345	6345	6418	1340	20	7	0	0	358631	0.357	100000.000	100000.000	0.000	0.000	0.000	0.000	0.000	16.610	470	552	470	552	52	340	100	853	"Y525"
0	0	0	14	8	4	"HSP70 "	"P08107"	10060	20310	90	7114	7133	478	6	6425	6425	6484	734	11	46	5	0	370937	0.884	100000.000	100000.000	0.000	0.000	0.000	0.000	0.000	16.610	689	708	689	708	52	420	100	854	"Y525"
0	0	0	14	9	4	"HSP70 "	"P08107"	10560	20300	80	7105	7047	578	8	6567	6567	6580	416	6	55	36	0	366442	1.123	100000.000	100000.000	0.000	0.000	0.000	0.000	0.000	16.610	538	480	538	480	52	340	100	855	"Y525"
0	0	0	14	1	5	"iNOS "	"P35228"	6560	20990	80	7378	7376	413	5	6490	6490	6506	381	5	86	63	0	383530	2.283	100000.000	100000.000	0.000	0.000	0.000	0.000	0.000	16.610	888	886	888	886	52	340	100	856	"Y151"
0	0	0	14	2	5	"iNOS "	"P35228"	7050	20970	70	7449	7504	615	8	6772	6772	6751	685	10	46	15	0	240124	1.099	100000.000	100000.000	0.000	0.000	0.000	0.000	0.000	16.610	677	732	677	732	32	236	100	857	"Y151"
0	0	0	14	3	5	"iNOS "	"P35228"	7570	20950	70	7519	7504	667	8	6697	6697	6692	540	8	65	37	0	240135	1.504	100000.000	100000.000	0.000	0.000	0.000	0.000	0.000	16.610	822	807	822	807	32	236	100	858	"Y151"
0	0	0	14	4	5	"IRF-3 "	"Q14653"	8070	20970	130	7015	7041	627	8	6376	6376	6411	865	13	33	1	0	844956	0.728	100000.000	100000.000	0.000	0.000	0.000	0.000	0.000	16.610	639	665	639	665	120	940	100	859	"S402"
0	0	0	14	5	5	"IRF-3 "	"Q14653"	8570	20970	130	6957	7056	444	6	6284	6284	6373	1526	23	5	0	0	846680	0.448	100000.000	100000.000	0.000	0.000	0.000	0.000	0.000	16.610	673	772	673	772	120	940	100	860	"S402"
0	0	0	14	6	5	"IRF-3 "	"Q14653"	9070	20970	120	7151	7131	541	7	6384	6384	6463	1059	16	23	1	0	855768	0.631	100000.000	100000.000	0.000	0.000	0.000	0.000	0.000	16.610	767	747	767	747	120	820	100	861	"S402"
0	0	0	14	7	5	"M6PR"	"P20645"	9570	20970	100	7895	7835	1065	13	6480	6480	6509	300	4	82	77	0	626837	4.420	100000.000	100000.000	0.000	0.000	0.000	0.000	0.000	16.610	1415	1355	1415	1355	80	560	100	862	"S267"
0	0	0	14	8	5	"M6PR"	"P20645"	10060	20960	100	8116	8074	732	9	6551	6551	6594	563	8	88	73	0	645940	2.629	100000.000	100000.000	0.000	0.000	0.000	0.000	0.000	16.610	1565	1523	1565	1523	80	560	100	863	"S267"
0	0	0	14	9	5	"M6PR"	"P20645"	10560	20950	80	8228	8252	543	6	6518	6518	6540	405	6	96	94	0	429089	4.227	100000.000	100000.000	0.000	0.000	0.000	0.000	0.000	16.610	1710	1734	1710	1734	52	340	100	864	"S267"
0	0	0	14	1	6	"MDM2"	"Q00987"	6560	21620	200	7170	8568	8090	94	7173	7173	7168	450	6	25	11	0	2707475	3.111	100000.000	100000.000	0.000	0.000	0.000	0.000	0.000	16.610	-3	1395	-3	1395	316	2384	100	865	"S166"
0	0	0	14	2	6	"MDM2"	"Q00987"	7060	21620	200	6700	6696	478	7	6758	6758	6783	677	9	4	0	0	2115877	-0.129	100000.000	100000.000	0.000	0.000	0.000	0.000	0.000	16.610	-58	-62	-58	-62	316	2384	100	866	"S166"
0	0	0	14	3	6	"MDM2"	"Q00987"	7560	21610	80	7030	7085	489	6	6612	6612	6619	467	7	44	21	0	368413	0.998	100000.000	100000.000	0.000	0.000	0.000	0.000	0.000	16.610	418	473	418	473	52	340	100	867	"S166"
0	0	0	14	4	6	"p38 delta"	"O15264"	8070	21620	100	8017	7981	625	7	6459	6459	6998	4949	70	0	0	0	638479	0.199	100000.000	100000.000	0.000	0.000	0.000	0.000	0.000	16.610	1558	1522	1558	1522	80	560	100	868	"Y182"
0	0	0	14	5	6	"p38 delta"	"O15264"	8570	21610	120	7787	7673	643	8	6416	6416	6449	727	11	80	43	0	920786	1.684	100000.000	100000.000	0.000	0.000	0.000	0.000	0.000	16.610	1371	1257	1371	1257	120	820	100	869	"Y182"
0	0	0	14	6	6	"p38 delta"	"O15264"	9070	21610	130	7964	7766	857	11	6348	6348	6488	1762	27	35	0	0	931926	0.725	100000.000	100000.000	0.000	0.000	0.000	0.000	0.000	16.610	1616	1418	1616	1418	120	940	100	870	"Y182"
0	0	0	14	7	6	"p70S6K"	"P23443"	9560	21600	200	6449	6563	1534	23	6456	6456	7013	4839	69	0	0	0	2073828	-0.093	100000.000	100000.000	0.000	0.000	0.000	0.000	0.000	16.610	-7	107	-7	107	316	2384	100	871	"T412"
0	0	0	14	8	6	"p70S6K"	"P23443"	10060	21600	200	6438	6478	499	7	6533	6533	6910	3916	56	0	0	0	2047019	-0.110	100000.000	100000.000	0.000	0.000	0.000	0.000	0.000	16.610	-95	-55	-95	-55	316	2384	100	872	"T412"
0	0	0	14	9	6	"p70S6K"	"P23443"	10560	21590	200	6574	6601	604	9	6581	6581	6614	870	13	1	0	0	2085875	-0.015	100000.000	100000.000	0.000	0.000	0.000	0.000	0.000	16.610	-7	20	-7	20	316	2384	100	873	"T412"
-75	0	0	14	1	7	"empty"	"empty"	6570	22240	200	7004	7041	571	8	7013	7013	7052	1061	15	2	1	0	2225080	-0.010	100000.000	100000.000	0.000	0.000	0.000	0.000	0.000	16.610	-9	28	-9	28	316	2384	100	874	"empty"
-75	0	0	14	2	7	"empty"	"empty"	7070	22240	200	6735	6746	458	6	6770	6770	6786	925	13	1	0	0	2131587	-0.043	100000.000	100000.000	0.000	0.000	0.000	0.000	0.000	16.610	-35	-24	-35	-24	316	2384	100	875	"empty"
-75	0	0	14	3	7	"empty"	"empty"	7570	22240	200	6634	6626	521	7	6611	6611	6610	496	7	13	0	0	2093804	0.032	100000.000	100000.000	0.000	0.000	0.000	0.000	0.000	16.610	23	15	23	15	316	2384	100	876	"empty"
-75	0	0	14	4	7	"empty"	"empty"	8070	22240	200	6493	6529	414	6	6523	6523	6548	446	6	14	0	0	2063300	-0.043	100000.000	100000.000	0.000	0.000	0.000	0.000	0.000	16.610	-30	6	-30	6	316	2384	100	877	"empty"
-75	0	0	14	5	7	"empty"	"empty"	8570	22240	200	6431	6531	1408	21	6472	6472	6558	1413	21	0	0	0	2063791	-0.019	100000.000	100000.000	0.000	0.000	0.000	0.000	0.000	16.610	-41	59	-41	59	316	2384	100	878	"empty"
-75	0	0	14	6	7	"empty"	"empty"	9070	22240	200	6546	6587	665	10	6491	6491	6547	880	13	1	0	0	2081530	0.045	100000.000	100000.000	0.000	0.000	0.000	0.000	0.000	16.610	55	96	55	96	316	2384	100	879	"empty"
-75	0	0	14	7	7	"empty"	"empty"	9570	22240	200	6405	6499	1082	16	6485	6485	6521	802	12	0	0	0	2053792	-0.027	100000.000	100000.000	0.000	0.000	0.000	0.000	0.000	16.610	-80	14	-80	14	316	2384	100	880	"empty"
-75	0	0	14	8	7	"empty"	"empty"	10070	22240	200	6609	6573	333	5	6510	6510	6545	579	8	3	0	0	2077219	0.048	100000.000	100000.000	0.000	0.000	0.000	0.000	0.000	16.610	99	63	99	63	316	2384	100	881	"empty"
-75	0	0	14	9	7	"empty"	"empty"	10570	22240	200	6711	6779	928	13	6646	6646	6637	378	5	16	3	0	2142303	0.376	100000.000	100000.000	0.000	0.000	0.000	0.000	0.000	16.610	65	133	65	133	316	2384	100	882	"empty"
0	0	0	15	1	1	"JNK1"	"P45983"	11120	18360	100	8705	8533	906	10	6527	6527	6528	378	5	92	91	0	682652	5.304	100000.000	100000.000	0.000	0.000	0.000	0.000	0.000	16.610	2178	2006	2178	2006	80	560	100	883	"T183"
0	0	0	15	2	1	"JNK1"	"P45983"	11620	18350	120	8756	8599	738	8	6610	6610	6613	349	5	94	91	0	1031837	5.691	100000.000	100000.000	0.000	0.000	0.000	0.000	0.000	16.610	2146	1989	2146	1989	120	820	100	884	"T183"
0	0	0	15	3	1	"JNK1"	"P45983"	12120	18350	120	8706	8604	585	6	6543	6543	6588	550	8	95	93	0	1032481	3.665	100000.000	100000.000	0.000	0.000	0.000	0.000	0.000	16.610	2163	2061	2163	2061	120	820	100	885	"T183"
0	0	0	15	4	1	"Keap1"	"Q14145"	12620	18350	110	9592	9619	487	5	6499	6499	6677	2637	39	85	0	0	769525	1.116	100000.000	100000.000	0.000	0.000	0.000	0.000	0.000	16.610	3093	3120	3093	3120	80	656	100	886	"S293/5"
0	0	0	15	5	1	"Keap1"	"Q14145"	13130	18360	120	9185	9153	2654	28	6442	6442	6453	339	5	90	88	0	1098377	7.965	100000.000	100000.000	0.000	0.000	0.000	0.000	0.000	16.610	2743	2711	2743	2711	120	820	100	887	"S293/5"
0	0	0	15	6	1	"Keap1"	"Q14145"	13620	18350	100	9550	9479	746	7	6328	6328	6378	421	6	97	97	0	758307	7.366	100000.000	100000.000	0.000	0.000	0.000	0.000	0.000	16.610	3222	3151	3222	3151	80	560	100	888	"S293/5"
0	0	0	15	7	1	"MK2"	"P16389"	14120	18330	70	7404	7645	911	11	6375	6375	6464	742	11	68	25	0	244626	1.592	100000.000	100000.000	0.000	0.000	0.000	0.000	0.000	16.610	1029	1270	1029	1270	32	236	100	889	"Y415"
0	0	0	15	8	1	"MK2"	"P16389"	14630	18330	110	7014	7287	1524	20	6529	6529	6702	793	11	37	12	0	582977	0.738	100000.000	100000.000	0.000	0.000	0.000	0.000	0.000	16.610	485	758	485	758	80	656	100	890	"Y415"
0	0	0	15	9	1	"MK2"	"P16389"	15120	18300	130	6333	6874	1570	22	6218	6218	6450	1207	18	15	10	0	824847	0.351	100000.000	100000.000	0.000	0.000	0.000	0.000	0.000	16.610	115	656	115	656	120	940	100	891	"Y415"
0	0	0	15	1	2	"NFAT1 "	"Q13469"	11150	19010	110	6873	6933	407	5	6475	6475	6507	356	5	60	16	0	554600	1.197	100000.000	100000.000	0.000	0.000	0.000	0.000	0.000	16.610	398	458	398	458	80	656	100	892	"S110"
0	0	0	15	2	2	"NFAT1 "	"Q13469"	11630	18990	200	6668	6743	926	13	6454	6454	6468	341	5	33	6	0	2130826	0.806	100000.000	100000.000	0.000	0.000	0.000	0.000	0.000	16.610	214	289	214	289	316	2384	100	893	"S110"
0	0	0	15	3	2	"NFAT1 "	"Q13469"	12150	19010	130	7014	6987	322	4	6498	6498	6513	307	4	68	33	0	838392	1.544	100000.000	100000.000	0.000	0.000	0.000	0.000	0.000	16.610	516	489	516	489	120	940	100	894	"S110"
0	0	0	15	4	2	"NFkB-p105 "	"P19838"	12630	18980	200	6630	6700	765	11	6491	6491	6537	913	13	6	0	0	2117111	0.179	100000.000	100000.000	0.000	0.000	0.000	0.000	0.000	16.610	139	209	139	209	316	2384	100	895	"S907"
0	0	0	15	5	2	"NFkB-p105 "	"P19838"	13130	18980	200	6693	6781	860	12	6572	6572	6641	1786	26	1	0	0	2142676	0.078	100000.000	100000.000	0.000	0.000	0.000	0.000	0.000	16.610	121	209	121	209	316	2384	100	896	"S907"
0	0	0	15	6	2	"NFkB-p105 "	"P19838"	13630	18980	90	7335	7437	743	9	6622	6622	6665	446	6	75	34	0	386708	1.731	100000.000	100000.000	0.000	0.000	0.000	0.000	0.000	16.610	713	815	713	815	52	420	100	897	"S907"
0	0	0	15	7	2	"process-control__"	"GGSGGSGDYKDDDDK"	14130	18970	70	9198	9157	1105	12	6665	6665	6828	1044	15	93	71	0	293027	2.231	100000.000	100000.000	0.000	0.000	0.000	0.000	0.000	16.610	2533	2492	2533	2492	32	236	100	898	"process-control__"
0	0	0	15	8	2	"process-control__"	"GGSGGSGDYKDDDDK"	14640	18980	70	9111	9105	1174	12	6382	6382	6556	752	11	93	90	0	291349	3.390	100000.000	100000.000	0.000	0.000	0.000	0.000	0.000	16.610	2729	2723	2729	2723	32	236	100	899	"process-control__"
0	0	0	15	9	2	"process-control__"	"GGSGGSGDYKDDDDK"	15130	18980	130	6585	7268	1487	20	6274	6274	6432	1024	15	32	23	0	872117	0.816	100000.000	100000.000	0.000	0.000	0.000	0.000	0.000	16.610	311	994	311	994	120	940	100	900	"process-control__"
0	0	0	15	1	3	"PAK4"	"O96013"	11140	19650	120	9250	9131	693	7	6537	6537	6536	307	4	99	97	0	1095682	8.453	100000.000	100000.000	0.000	0.000	0.000	0.000	0.000	16.610	2713	2594	2713	2594	120	820	100	901	"S474"
0	0	0	15	2	3	"PAK4"	"O96013"	11640	19650	120	9413	9383	873	9	6502	6502	6519	370	5	97	96	0	1125930	7.741	100000.000	100000.000	0.000	0.000	0.000	0.000	0.000	16.610	2911	2881	2911	2881	120	820	100	902	"S474"
0	0	0	15	3	3	"PAK4"	"O96013"	12140	19650	120	9445	9717	2372	24	6654	6654	6677	347	5	98	96	0	1166056	8.761	100000.000	100000.000	0.000	0.000	0.000	0.000	0.000	16.610	2791	3063	2791	3063	120	820	100	903	"S474"
0	0	0	15	4	3	"Rab5A"	"P20339"	12630	19640	100	8337	8332	588	7	6691	6691	6703	358	5	96	93	0	666529	4.550	100000.000	100000.000	0.000	0.000	0.000	0.000	0.000	16.610	1646	1641	1646	1641	80	560	100	904	"Y205"
0	0	0	15	5	3	"Rab5A"	"P20339"	13130	19640	100	8393	8168	787	9	6677	6677	6719	484	7	88	78	0	653416	2.994	100000.000	100000.000	0.000	0.000	0.000	0.000	0.000	16.610	1716	1491	1716	1491	80	560	100	905	"Y205"
0	0	0	15	6	3	"Rab5A"	"P20339"	13640	19640	120	8124	7954	836	10	6660	6660	6736	590	8	75	61	0	954513	2.064	100000.000	100000.000	0.000	0.000	0.000	0.000	0.000	16.610	1464	1294	1464	1294	120	820	100	906	"Y205"
0	0	0	15	7	3	"Sek1"	"P45985"	14120	19620	200	6162	6281	726	11	6595	6595	6758	954	14	3	1	0	1984849	-0.500	100000.000	100000.000	0.000	0.000	0.000	0.000	0.000	16.610	-433	-314	-433	-314	316	2384	100	907	"S257"
0	0	0	15	8	3	"Sek1"	"P45985"	14620	19620	200	6119	6466	1271	19	6457	6457	6931	3126	45	2	1	0	2043222	-0.149	100000.000	100000.000	0.000	0.000	0.000	0.000	0.000	16.610	-338	9	-338	9	316	2384	100	908	"S257"
0	0	0	15	9	3	"Sek1"	"P45985"	15120	19610	200	6048	6652	2377	35	6303	6303	6796	2019	29	8	3	0	2101914	-0.071	100000.000	100000.000	0.000	0.000	0.000	0.000	0.000	16.610	-255	349	-255	349	316	2384	100	909	"S257"
0	0	0	15	1	4	"Smad1 "	"Q15797"	11140	20300	100	7889	7721	751	9	6554	6554	6601	765	11	75	37	0	617692	1.464	100000.000	100000.000	0.000	0.000	0.000	0.000	0.000	16.610	1335	1167	1335	1167	80	560	100	910	"S214"
0	0	0	15	2	4	"Smad1 "	"Q15797"	11640	20300	90	8014	7960	434	5	6619	6619	6630	300	4	98	92	0	413941	4.433	100000.000	100000.000	0.000	0.000	0.000	0.000	0.000	16.610	1395	1341	1395	1341	52	420	100	911	"S214"
0	0	0	15	3	4	"Smad1 "	"Q15797"	12140	20290	90	8166	8193	292	3	6702	6702	6722	372	5	100	100	0	426059	3.954	100000.000	100000.000	0.000	0.000	0.000	0.000	0.000	16.610	1464	1491	1464	1491	52	420	100	912	"S214"
0	0	0	15	4	4	"Smad3 "	"P84022"	12640	20290	110	8852	8714	1045	11	6672	6672	6720	708	10	87	83	0	697124	2.816	100000.000	100000.000	0.000	0.000	0.000	0.000	0.000	16.610	2180	2042	2180	2042	80	656	100	913	"T179"
0	0	0	15	5	4	"Smad3 "	"P84022"	13140	20280	80	8935	8972	796	8	6740	6740	6760	413	6	98	96	0	466543	5.356	100000.000	100000.000	0.000	0.000	0.000	0.000	0.000	16.610	2195	2232	2195	2232	52	340	100	914	"T179"
0	0	0	15	6	4	"Smad3 "	"P84022"	13630	20270	130	8361	8453	1841	21	6674	6674	6784	725	10	60	54	0	1014405	2.302	100000.000	100000.000	0.000	0.000	0.000	0.000	0.000	16.610	1687	1779	1687	1779	120	940	100	915	"T179"
0	0	0	15	7	4	"TGFBR1"	"P36897"	14120	20270	120	6705	7084	1290	18	6565	6565	6893	1334	19	13	7	0	850032	0.143	100000.000	100000.000	0.000	0.000	0.000	0.000	0.000	16.610	140	519	140	519	120	820	100	916	"t204"
0	0	0	15	8	4	"TGFBR1"	"P36897"	14610	20290	180	6495	7086	1645	23	6526	6526	7012	2365	33	12	3	0	1813894	0.031	100000.000	100000.000	0.000	0.000	0.000	0.000	0.000	16.610	-31	560	-31	560	256	1924	100	917	"t204"
0	0	0	15	9	4	"TGFBR1"	"P36897"	15110	20260	140	6414	7032	2128	30	6361	6361	7018	2575	36	8	3	0	1097017	0.005	100000.000	100000.000	0.000	0.000	0.000	0.000	0.000	16.610	53	671	53	671	156	1140	100	918	"t204"
0	0	0	15	1	5	"Akt1"	"P31749"	11160	20920	200	7076	8753	6357	72	6693	6693	6695	414	6	47	24	0	2765874	4.971	100000.000	100000.000	0.000	0.000	0.000	0.000	0.000	16.610	383	2060	383	2060	316	2384	100	919	"S473"
0	0	0	15	2	5	"Akt1"	"P31749"	11650	20920	200	6616	6617	322	4	6639	6639	6655	351	5	11	2	0	2090946	-0.108	100000.000	100000.000	0.000	0.000	0.000	0.000	0.000	16.610	-23	-22	-23	-22	316	2384	100	920	"S473"
0	0	0	15	3	5	"Akt1"	"P31749"	12150	20920	200	6698	6728	522	7	6685	6685	6703	351	5	10	2	0	2126145	0.071	100000.000	100000.000	0.000	0.000	0.000	0.000	0.000	16.610	13	43	13	43	316	2384	100	921	"S473"
0	0	0	15	4	5	"aura"	"O14965"	12650	20910	200	6578	6652	641	9	6714	6714	6728	380	5	9	2	0	2101964	-0.200	100000.000	100000.000	0.000	0.000	0.000	0.000	0.000	16.610	-136	-62	-136	-62	316	2384	100	922	"S342"
0	0	0	15	5	5	"aura"	"O14965"	13140	20910	200	6616	6694	592	8	6762	6762	6832	585	8	6	2	0	2115445	-0.236	100000.000	100000.000	0.000	0.000	0.000	0.000	0.000	16.610	-146	-68	-146	-68	316	2384	100	923	"S342"
0	0	0	15	6	5	"aura"	"O14965"	13640	20910	200	6717	6917	956	13	6838	6838	7200	2525	35	2	0	0	2185892	-0.112	100000.000	100000.000	0.000	0.000	0.000	0.000	0.000	16.610	-121	79	-121	79	316	2384	100	924	"S342"
0	0	0	15	7	5	"Cdk4"	"P11802"	14160	20910	160	7455	7642	1111	14	6663	6663	6994	1428	20	19	6	0	1589576	0.454	100000.000	100000.000	0.000	0.000	0.000	0.000	0.000	16.610	792	979	792	979	208	1512	100	925	"T172"
0	0	0	15	8	5	"Cdk4"	"P11802"	14650	20910	150	7550	8397	2957	35	6561	6561	6942	1618	23	25	12	0	1309935	0.899	100000.000	100000.000	0.000	0.000	0.000	0.000	0.000	16.610	989	1836	989	1836	156	1272	100	926	"T172"
0	0	0	15	9	5	"Cdk4"	"P11802"	15130	20900	210	7014	7672	2417	31	6356	6356	6951	2450	35	13	6	0	2424216	0.294	100000.000	100000.000	0.000	0.000	0.000	0.000	0.000	16.610	658	1316	658	1316	316	2572	100	927	"T172"
0	0	0	15	1	6	"CREB "	"P16220"	11150	21590	80	7366	7339	283	3	6606	6606	6625	366	5	90	57	0	381602	1.951	100000.000	100000.000	0.000	0.000	0.000	0.000	0.000	16.610	760	733	760	733	52	340	100	928	"S117"
0	0	0	15	2	6	"CREB "	"P16220"	11640	21570	80	7652	7604	337	4	6678	6678	6697	351	5	92	82	0	395411	2.584	100000.000	100000.000	0.000	0.000	0.000	0.000	0.000	16.610	974	926	974	926	52	340	100	929	"S117"
0	0	0	15	3	6	"CREB "	"P16220"	12150	21570	90	7649	7659	342	4	6711	6711	6730	389	5	98	67	0	398266	2.388	100000.000	100000.000	0.000	0.000	0.000	0.000	0.000	16.610	938	948	938	948	52	420	100	930	"S117"
0	0	0	15	4	6	"EEA1"	"Q15075"	12650	21560	100	7527	7622	923	12	6676	6676	6744	1475	21	13	3	0	609786	0.595	100000.000	100000.000	0.000	0.000	0.000	0.000	0.000	16.610	851	946	851	946	80	560	100	931	"T1392"
0	0	0	15	5	6	"EEA1"	"Q15075"	13150	21550	90	7448	8344	4318	51	6727	6727	6829	1134	16	26	13	0	433900	1.336	100000.000	100000.000	0.000	0.000	0.000	0.000	0.000	16.610	721	1617	721	1617	52	420	100	932	"T1392"
0	0	0	15	6	6	"EEA1"	"Q15075"	13650	21570	130	7673	8017	1464	18	6668	6668	6852	1073	15	45	16	0	962070	1.086	100000.000	100000.000	0.000	0.000	0.000	0.000	0.000	16.610	1005	1349	1005	1349	120	940	100	933	"T1392"
0	0	0	15	7	6	"IKK-alpha "	"O15111"	14130	21550	200	6444	6816	1639	24	6712	6712	7045	1517	21	6	3	0	2153763	-0.151	100000.000	100000.000	0.000	0.000	0.000	0.000	0.000	16.610	-268	104	-268	104	316	2384	100	934	"S473"
0	0	0	15	8	6	"IKK-alpha "	"O15111"	14620	21550	200	6294	6651	1921	28	6514	6514	6955	2002	28	5	2	0	2101769	-0.152	100000.000	100000.000	0.000	0.000	0.000	0.000	0.000	16.610	-220	137	-220	137	316	2384	100	935	"S473"
0	0	0	15	9	6	"IKK-alpha "	"O15111"	15120	21540	200	6292	7016	2696	38	6366	6366	6965	2545	36	8	4	0	2216933	0.020	100000.000	100000.000	0.000	0.000	0.000	0.000	0.000	16.610	-74	650	-74	650	316	2384	100	936	"S473"
-75	0	0	15	1	7	"empty"	"empty"	11110	22180	200	6566	6586	319	4	6647	6647	6655	408	6	6	1	0	2081315	-0.169	100000.000	100000.000	0.000	0.000	0.000	0.000	0.000	16.610	-81	-61	-81	-61	316	2384	100	937	"empty"
-75	0	0	15	2	7	"empty"	"empty"	11610	22180	200	6592	6640	554	8	6639	6639	6670	536	8	3	0	0	2098394	-0.056	100000.000	100000.000	0.000	0.000	0.000	0.000	0.000	16.610	-47	1	-47	1	316	2384	100	938	"empty"
-75	0	0	15	3	7	"empty"	"empty"	12110	22180	200	6693	6692	334	4	6691	6691	6766	1432	21	0	0	0	2114529	-0.052	100000.000	100000.000	0.000	0.000	0.000	0.000	0.000	16.610	2	1	2	1	316	2384	100	939	"empty"
-75	0	0	15	4	7	"empty"	"empty"	12610	22180	200	6621	6709	735	10	6720	6720	6735	392	5	8	4	0	2120153	-0.066	100000.000	100000.000	0.000	0.000	0.000	0.000	0.000	16.610	-99	-11	-99	-11	316	2384	100	940	"empty"
-75	0	0	15	5	7	"empty"	"empty"	13110	22180	200	6689	6752	629	9	6669	6669	6746	720	10	6	3	0	2133735	0.008	100000.000	100000.000	0.000	0.000	0.000	0.000	0.000	16.610	20	83	20	83	316	2384	100	941	"empty"
-75	0	0	15	6	7	"empty"	"empty"	13610	22180	200	6684	6963	1414	20	6656	6656	6846	922	13	9	4	0	2200199	0.127	100000.000	100000.000	0.000	0.000	0.000	0.000	0.000	16.610	28	307	28	307	316	2384	100	942	"empty"
0	0	0	15	7	7	"GLQAWPG-pS-AIPQFLG_GLQAWPGEAIPQFLG_40vs60"	"GLQAWPG-pS-AIPQFLG_GLQAWPGEAIPQFLG_40vs60"	14140	22180	120	7490	9644	3465	35	6676	6676	6932	1087	15	48	43	0	1157254	2.495	100000.000	100000.000	0.000	0.000	0.000	0.000	0.000	16.610	814	2968	814	2968	120	820	100	943	"GLQAWPG-pS-AIPQFLG_GLQAWPGEAIPQFLG_40vs60"
0	0	0	15	8	7	"GLQAWPG-pS-AIPQFLG_GLQAWPGEAIPQFLG_40vs60"	"GLQAWPG-pS-AIPQFLG_GLQAWPGEAIPQFLG_40vs60"	14630	22190	120	8823	9744	3209	32	6505	6505	6715	935	13	56	53	0	1169265	3.240	100000.000	100000.000	0.000	0.000	0.000	0.000	0.000	16.610	2318	3239	2318	3239	120	820	100	944	"GLQAWPG-pS-AIPQFLG_GLQAWPGEAIPQFLG_40vs60"
0	0	0	15	9	7	"GLQAWPG-pS-AIPQFLG_GLQAWPGEAIPQFLG_40vs60"	"GLQAWPG-pS-AIPQFLG_GLQAWPGEAIPQFLG_40vs60"	15130	22190	110	11564	10998	4408	40	6426	6426	6769	1352	19	63	58	0	879859	3.128	100000.000	100000.000	0.000	0.000	0.000	0.000	0.000	16.610	5138	4572	5138	4572	80	656	100	945	"GLQAWPG-pS-AIPQFLG_GLQAWPGEAIPQFLG_40vs60"
0	0	0	16	1	1	"Calmodulin"	"P62158"	15620	18320	200	6328	6496	835	12	6171	6171	6387	1210	18	8	2	0	2052692	0.090	100000.000	100000.000	0.000	0.000	0.000	0.000	0.000	16.610	157	325	157	325	316	2384	100	946	"T79"
0	0	0	16	2	1	"Calmodulin"	"P62158"	16120	18320	120	6321	6610	847	12	6228	6228	6368	830	13	22	4	0	793212	0.292	100000.000	100000.000	0.000	0.000	0.000	0.000	0.000	16.610	93	382	93	382	120	820	100	947	"T79"
0	0	0	16	3	1	"Calmodulin"	"P62158"	16610	18310	200	6421	6588	920	13	6319	6319	6488	941	14	8	2	0	2081851	0.106	100000.000	100000.000	0.000	0.000	0.000	0.000	0.000	16.610	102	269	102	269	316	2384	100	948	"T79"
0	0	0	16	4	1	"Caveolin-1"	"Q03135"	17110	18310	200	6478	6745	989	14	6406	6406	6674	1758	26	6	1	0	2131411	0.040	100000.000	100000.000	0.000	0.000	0.000	0.000	0.000	16.610	72	339	72	339	316	2384	100	949	"Y25"
0	0	0	16	5	1	"Caveolin-1"	"Q03135"	17610	18310	200	6501	6861	1241	18	6410	6410	6672	1323	19	11	4	0	2167933	0.143	100000.000	100000.000	0.000	0.000	0.000	0.000	0.000	16.610	91	451	91	451	316	2384	100	950	"Y25"
0	0	0	16	6	1	"Caveolin-1"	"Q03135"	18110	18300	140	6858	7282	1386	19	6485	6485	6791	1284	18	21	7	0	1136042	0.382	100000.000	100000.000	0.000	0.000	0.000	0.000	0.000	16.610	373	797	373	797	156	1140	100	951	"Y25"
0	0	0	16	7	1	"eNOS "	"P29474"	18620	18320	110	7433	7726	1861	24	6372	6372	6528	1590	24	17	6	0	618093	0.753	100000.000	100000.000	0.000	0.000	0.000	0.000	0.000	16.610	1061	1354	1061	1354	80	656	100	952	"S1176"
0	0	0	16	8	1	"eNOS "	"P29474"	19120	18320	100	7563	7815	1301	16	6418	6418	6550	1004	15	57	18	0	625187	1.260	100000.000	100000.000	0.000	0.000	0.000	0.000	0.000	16.610	1145	1397	1145	1397	80	560	100	953	"S1176"
0	0	0	16	9	1	"eNOS "	"P29474"	19620	18320	100	7261	7436	1646	22	6265	6265	6336	713	11	72	10	0	594882	1.543	100000.000	100000.000	0.000	0.000	0.000	0.000	0.000	16.610	996	1171	996	1171	80	560	100	954	"S1176"
0	0	0	16	1	2	"Fos "	"P01100"	15630	18990	100	8724	8702	1486	17	6240	6240	6357	763	12	86	77	0	696133	3.073	100000.000	100000.000	0.000	0.000	0.000	0.000	0.000	16.610	2484	2462	2484	2462	80	560	100	955	"T232"
0	0	0	16	2	2	"Fos "	"P01100"	16130	18980	140	7168	7781	1711	21	6217	6217	6426	1304	20	47	28	0	1213789	1.039	100000.000	100000.000	0.000	0.000	0.000	0.000	0.000	16.610	951	1564	951	1564	156	1140	100	956	"T232"
0	0	0	16	3	2	"Fos "	"P01100"	16620	18970	120	8319	8329	2155	25	6410	6410	6579	1010	15	55	47	0	999519	1.733	100000.000	100000.000	0.000	0.000	0.000	0.000	0.000	16.610	1909	1919	1909	1919	120	820	100	957	"T232"
0	0	0	16	4	2	"Grb10 "	"Q13322"	17120	18960	200	6639	7128	1341	18	6460	6460	6852	1999	29	10	3	0	2252444	0.138	100000.000	100000.000	0.000	0.000	0.000	0.000	0.000	16.610	179	668	179	668	316	2384	100	958	"S150"
0	0	0	16	5	2	"Grb10 "	"Q13322"	17620	18950	150	7172	7730	2321	30	6449	6449	6690	1043	15	41	19	0	1205834	0.997	100000.000	100000.000	0.000	0.000	0.000	0.000	0.000	16.610	723	1281	723	1281	156	1272	100	959	"S150"
0	0	0	16	6	2	"Grb10 "	"Q13322"	18100	18960	160	7102	7539	1471	19	6541	6541	6850	1474	21	24	8	0	1568184	0.467	100000.000	100000.000	0.000	0.000	0.000	0.000	0.000	16.610	561	998	561	998	208	1512	100	960	"S150"
0	0	0	16	7	2	"IRS-1"	"P35568"	18630	18950	100	7366	7369	1004	13	6404	6404	6558	851	12	55	13	0	589492	0.953	100000.000	100000.000	0.000	0.000	0.000	0.000	0.000	16.610	962	965	962	965	80	560	100	961	"S616"
0	0	0	16	8	2	"IRS-1"	"P35568"	19130	18960	200	6444	6622	660	9	6311	6311	6434	1039	16	13	1	0	2092525	0.181	100000.000	100000.000	0.000	0.000	0.000	0.000	0.000	16.610	133	311	133	311	316	2384	100	962	"S616"
0	0	0	16	9	2	"IRS-1"	"P35568"	19630	18970	80	7370	7395	962	13	6257	6257	6357	791	12	65	9	0	384544	1.312	100000.000	100000.000	0.000	0.000	0.000	0.000	0.000	16.610	1113	1138	1113	1138	52	340	100	963	"S616"
0	0	0	16	1	3	"inos"	"P35228"	15590	19580	180	6489	7432	3715	49	6308	6308	6804	2118	31	11	6	0	1902710	0.297	100000.000	100000.000	0.000	0.000	0.000	0.000	0.000	16.610	181	1124	181	1124	256	1924	100	964	"S745"
0	0	0	16	2	3	"inos"	"P35228"	16100	19580	180	6527	6920	1308	18	6316	6316	6827	2056	30	7	2	0	1771586	0.045	100000.000	100000.000	0.000	0.000	0.000	0.000	0.000	16.610	211	604	211	604	256	1924	100	965	"S745"
0	0	0	16	3	3	"inos"	"P35228"	16610	19600	200	6506	7058	1684	23	6319	6319	6675	1669	25	12	6	0	2230484	0.229	100000.000	100000.000	0.000	0.000	0.000	0.000	0.000	16.610	187	739	187	739	316	2384	100	966	"S745"
0	0	0	16	4	3	"IRF-3 "	"Q14653"	17130	19620	200	7037	7395	1407	19	6444	6444	6798	1717	25	18	3	0	2336753	0.348	100000.000	100000.000	0.000	0.000	0.000	0.000	0.000	16.610	593	951	593	951	316	2384	100	967	"S396"
0	0	0	16	5	3	"IRF-3 "	"Q14653"	17640	19600	200	7081	7717	2422	31	6469	6469	6798	1627	23	20	9	0	2438514	0.565	100000.000	100000.000	0.000	0.000	0.000	0.000	0.000	16.610	612	1248	612	1248	316	2384	100	968	"S396"
0	0	0	16	6	3	"IRF-3 "	"Q14653"	18130	19610	180	7607	8021	1519	18	6492	6492	6726	1184	17	46	17	0	2053254	1.094	100000.000	100000.000	0.000	0.000	0.000	0.000	0.000	16.610	1115	1529	1115	1529	256	1924	100	969	"S396"
0	0	0	16	7	3	"Lyn"	"P07948"	18620	19620	120	6827	7039	926	13	6396	6396	6548	837	12	30	8	0	844681	0.587	100000.000	100000.000	0.000	0.000	0.000	0.000	0.000	16.610	431	643	431	643	120	820	100	970	"Y396"
0	0	0	16	8	3	"Lyn"	"P07948"	19120	19600	130	6788	6846	662	9	6334	6334	6410	557	8	40	17	0	821522	0.783	100000.000	100000.000	0.000	0.000	0.000	0.000	0.000	16.610	454	512	454	512	120	940	100	971	"Y396"
0	0	0	16	9	3	"Lyn"	"P07948"	19630	19610	90	7044	7056	391	5	6205	6205	6251	385	6	88	59	0	366896	2.091	100000.000	100000.000	0.000	0.000	0.000	0.000	0.000	16.610	839	851	839	851	52	420	100	972	"Y396"
0	0	0	16	1	4	"MAPK14"	"Q16539"	15630	20280	130	8419	10539	6122	58	6385	6385	7045	2391	33	48	35	0	1264732	1.461	100000.000	100000.000	0.000	0.000	0.000	0.000	0.000	16.610	2034	4154	2034	4154	120	940	100	973	"Y322"
0	0	0	16	2	4	"MAPK14"	"Q16539"	16130	20260	120	7464	9452	4143	43	6320	6320	6822	1767	25	47	36	0	1134289	1.488	100000.000	100000.000	0.000	0.000	0.000	0.000	0.000	16.610	1144	3132	1144	3132	120	820	100	974	"Y322"
0	0	0	16	3	4	"MAPK14"	"Q16539"	16610	20270	110	6914	8597	3034	35	6423	6423	6830	1618	23	41	36	0	687779	1.092	100000.000	100000.000	0.000	0.000	0.000	0.000	0.000	16.610	491	2174	491	2174	80	656	100	975	"Y322"
0	0	0	16	4	4	"Mek1"	"Q02750"	17110	20270	140	6831	7173	1395	19	6472	6472	6834	1645	24	13	4	0	1119028	0.206	100000.000	100000.000	0.000	0.000	0.000	0.000	0.000	16.610	359	701	359	701	156	1140	100	976	"S217"
0	0	0	16	5	4	"Mek1"	"Q02750"	17620	20250	170	6784	7078	978	13	6559	6559	6848	1337	19	12	2	0	1472141	0.172	100000.000	100000.000	0.000	0.000	0.000	0.000	0.000	16.610	225	519	225	519	208	1660	100	977	"S217"
0	0	0	16	6	4	"Mek1"	"Q02750"	18140	20270	140	6921	7279	1570	21	6569	6569	6904	1702	24	10	3	0	1135589	0.220	100000.000	100000.000	0.000	0.000	0.000	0.000	0.000	16.610	352	710	352	710	156	1140	100	978	"S217"
0	0	0	16	7	4	"P300"	"Q09472"	18640	20250	120	7078	7223	834	11	6434	6434	6563	917	13	31	5	0	866797	0.720	100000.000	100000.000	0.000	0.000	0.000	0.000	0.000	16.610	644	789	644	789	120	820	100	979	"S89"
0	0	0	16	8	4	"P300"	"Q09472"	19130	20250	100	7192	7377	668	9	6378	6378	6457	809	12	50	12	0	590195	1.137	100000.000	100000.000	0.000	0.000	0.000	0.000	0.000	16.610	814	999	814	999	80	560	100	980	"S89"
0	0	0	16	9	4	"P300"	"Q09472"	19620	20260	150	6826	6993	928	13	6317	6317	6492	1487	22	8	2	0	1090919	0.337	100000.000	100000.000	0.000	0.000	0.000	0.000	0.000	16.610	509	676	509	676	156	1272	100	981	"S89"
0	0	0	16	1	5	"PPP2CA "	"P67775"	15600	20900	220	6769	8387	4723	56	6328	6328	6983	2722	38	17	9	0	3287884	0.516	100000.000	100000.000	0.000	0.000	0.000	0.000	0.000	16.610	441	2059	441	2059	392	2896	100	982	"T307"
0	0	0	16	2	5	"PPP2CA "	"P67775"	16110	20900	230	6651	7908	4210	53	6347	6347	7121	2910	40	14	6	0	3099902	0.270	100000.000	100000.000	0.000	0.000	0.000	0.000	0.000	16.610	304	1561	304	1561	392	3108	100	983	"T307"
0	0	0	16	3	5	"PPP2CA "	"P67775"	16600	20880	250	6817	7960	3459	43	6523	6523	7328	3046	41	13	5	0	3661374	0.207	100000.000	100000.000	0.000	0.000	0.000	0.000	0.000	16.610	294	1437	294	1437	460	3696	100	984	"T307"
0	0	0	16	4	5	"rab4"	"P20338"	17130	20860	170	6936	7609	2603	34	6681	6681	7212	1955	27	12	5	0	1582626	0.203	100000.000	100000.000	0.000	0.000	0.000	0.000	0.000	16.610	255	928	255	928	208	1660	100	985	"Y189"
0	0	0	16	5	5	"rab4"	"P20338"	17610	20880	200	6888	7430	1653	22	6720	6720	7197	2157	29	10	3	0	2347980	0.108	100000.000	100000.000	0.000	0.000	0.000	0.000	0.000	16.610	168	710	168	710	316	2384	100	986	"Y189"
0	0	0	16	6	5	"rab4"	"P20338"	18120	20880	200	6848	7171	1282	17	6676	6676	7011	1737	24	9	3	0	2265966	0.092	100000.000	100000.000	0.000	0.000	0.000	0.000	0.000	16.610	172	495	172	495	316	2384	100	987	"Y189"
0	0	0	16	7	5	"STAT2 "	"P52630"	18620	20880	160	17188	16141	6500	40	6484	6484	6716	1259	18	83	78	0	3357420	7.486	100000.000	100000.000	0.000	0.000	0.000	0.000	0.000	16.610	10704	9657	10704	9657	208	1512	100	988	"Y690"
0	0	0	16	8	5	"STAT2 "	"P52630"	19130	20890	150	17359	17355	2297	13	6382	6382	6497	868	13	100	99	0	2707308	12.509	100000.000	100000.000	0.000	0.000	0.000	0.000	0.000	16.610	10977	10973	10977	10973	156	1272	100	989	"Y690"
0	0	0	16	9	5	"STAT2 "	"P52630"	19630	20890	150	16895	17688	6122	34	6270	6270	6349	549	8	100	99	0	2759312	20.654	100000.000	100000.000	0.000	0.000	0.000	0.000	0.000	16.610	10625	11418	10625	11418	156	1272	100	990	"Y690"
0	0	0	16	1	6	"STAT5B "	"P51692"	15640	21540	180	8150	9310	4325	46	6384	6384	7086	2716	38	30	15	0	2383358	0.819	100000.000	100000.000	0.000	0.000	0.000	0.000	0.000	16.610	1766	2926	1766	2926	256	1924	100	991	"Y740"
0	0	0	16	2	6	"STAT5B "	"P51692"	16120	21530	200	7874	9415	5295	56	6397	6397	7244	3355	46	24	12	0	2975226	0.647	100000.000	100000.000	0.000	0.000	0.000	0.000	0.000	16.610	1477	3018	1477	3018	316	2384	100	992	"Y740"
0	0	0	16	3	6	"STAT5B "	"P51692"	16620	21530	200	8067	9017	4892	54	6534	6534	7495	4245	56	14	6	0	2849519	0.359	100000.000	100000.000	0.000	0.000	0.000	0.000	0.000	16.610	1533	2483	1533	2483	316	2384	100	993	"Y740"
0	0	0	16	4	6	"Syk "	"P43405"	17120	21530	200	7256	8613	3788	43	6660	6660	7397	3743	50	16	5	0	2721844	0.325	100000.000	100000.000	0.000	0.000	0.000	0.000	0.000	16.610	596	1953	596	1953	316	2384	100	994	"Y525/6"
0	0	0	16	5	6	"Syk "	"P43405"	17630	21530	200	7284	8285	3338	40	6685	6685	7218	2500	34	22	5	0	2618152	0.427	100000.000	100000.000	0.000	0.000	0.000	0.000	0.000	16.610	599	1600	599	1600	316	2384	100	995	"Y525/6"
0	0	0	16	6	6	"Syk "	"P43405"	18140	21550	200	7424	8531	4168	48	6651	6651	7096	2185	30	31	9	0	2695816	0.657	100000.000	100000.000	0.000	0.000	0.000	0.000	0.000	16.610	773	1880	773	1880	316	2384	100	996	"Y525/6"
0	0	0	16	7	6	"14-3-3 beta"	"P31946"	18650	21540	150	8042	8182	869	10	6473	6473	6771	1805	26	32	4	0	1276454	0.782	100000.000	100000.000	0.000	0.000	0.000	0.000	0.000	16.610	1569	1709	1569	1709	156	1272	100	997	"S59"
0	0	0	16	8	6	"14-3-3 beta"	"P31946"	19140	21540	150	7886	7911	514	6	6387	6387	6460	543	8	96	85	0	1234079	2.672	100000.000	100000.000	0.000	0.000	0.000	0.000	0.000	16.610	1499	1524	1499	1524	156	1272	100	998	"S59"
0	0	0	16	9	6	"14-3-3 beta"	"P31946"	19650	21540	160	7683	7732	1141	14	6317	6317	6475	1587	24	34	1	0	1608275	0.792	100000.000	100000.000	0.000	0.000	0.000	0.000	0.000	16.610	1366	1415	1366	1415	208	1512	100	999	"S59"
-75	0	0	16	1	7	"empty"	"empty"	15610	22170	200	6369	6770	1635	24	6411	6411	6988	2328	33	6	1	0	2139277	-0.094	100000.000	100000.000	0.000	0.000	0.000	0.000	0.000	16.610	-42	359	-42	359	316	2384	100	1000	"empty"
-75	0	0	16	2	7	"empty"	"empty"	16110	22170	200	6475	7034	2389	33	6388	6388	7098	2808	39	5	3	0	2222785	-0.023	100000.000	100000.000	0.000	0.000	0.000	0.000	0.000	16.610	87	646	87	646	316	2384	100	1001	"empty"
-75	0	0	16	3	7	"empty"	"empty"	16610	22170	200	6346	6701	1682	25	6401	6401	7086	2458	34	4	1	0	2117482	-0.157	100000.000	100000.000	0.000	0.000	0.000	0.000	0.000	16.610	-55	300	-55	300	316	2384	100	1002	"empty"
-75	0	0	16	4	7	"empty"	"empty"	17110	22170	200	6601	7141	2255	31	6616	6616	7251	2430	33	6	3	0	2256482	-0.045	100000.000	100000.000	0.000	0.000	0.000	0.000	0.000	16.610	-15	525	-15	525	316	2384	100	1003	"empty"
-75	0	0	16	5	7	"empty"	"empty"	17610	22170	200	6654	7045	1774	25	6646	6646	7109	2149	30	5	2	0	2226195	-0.030	100000.000	100000.000	0.000	0.000	0.000	0.000	0.000	16.610	8	399	8	399	316	2384	100	1004	"empty"
-75	0	0	16	6	7	"empty"	"empty"	18110	22170	200	6750	7066	1209	17	6609	6609	6986	2009	28	7	2	0	2232842	0.040	100000.000	100000.000	0.000	0.000	0.000	0.000	0.000	16.610	141	457	141	457	316	2384	100	1005	"empty"
0	0	0	16	7	7	"Control-Spot"	"p-Tyr"	18620	22170	90	15025	14464	7686	53	6490	6490	6705	1578	23	57	51	0	752138	4.917	100000.000	100000.000	0.000	0.000	0.000	0.000	0.000	16.610	8535	7974	8535	7974	52	420	100	1006	"Control-Spot"
0	0	0	16	8	7	"Control-Spot"	"p-Tyr"	19140	22180	70	22457	21051	3696	17	6389	6389	6557	1985	30	100	96	0	673646	7.302	100000.000	100000.000	0.000	0.000	0.000	0.000	0.000	16.610	16068	14662	16068	14662	32	236	100	1007	"Control-Spot"
0	0	0	16	9	7	"Control-Spot"	"p-Tyr"	19650	22180	90	19909	16048	7227	45	6336	6336	6519	1116	17	69	67	0	834487	8.539	100000.000	100000.000	0.000	0.000	0.000	0.000	0.000	16.610	13573	9712	13573	9712	52	420	100	1008	"Control-Spot"
0	0	0	17	1	1	"ACTA1"	"P68133"	2120	24750	200	6178	6250	518	8	6211	6211	6217	430	6	14	6	0	1974971	0.077	100000.000	100000.000	0.000	0.000	0.000	0.000	0.000	16.610	-33	39	-33	39	316	2384	100	1009	"Y55"
0	0	0	17	2	1	"ACTA1"	"P68133"	2620	24740	200	6149	6274	533	8	6136	6136	6160	321	5	19	12	0	1982608	0.355	100000.000	100000.000	0.000	0.000	0.000	0.000	0.000	16.610	13	138	13	138	316	2384	100	1010	"Y55"
0	0	0	17	3	1	"ACTA1"	"P68133"	3110	24740	200	6249	6404	778	12	6220	6220	6242	371	5	18	10	0	2023724	0.437	100000.000	100000.000	0.000	0.000	0.000	0.000	0.000	16.610	29	184	29	184	316	2384	100	1011	"Y55"
0	0	0	17	4	1	"A-Raf"	"P10398"	3620	24740	100	7197	7245	367	5	6373	6373	6406	363	5	93	67	0	579622	2.311	100000.000	100000.000	0.000	0.000	0.000	0.000	0.000	16.610	824	872	824	872	80	560	100	1012	"S214"
0	0	0	17	5	1	"A-Raf"	"P10398"	4120	24740	110	7370	7354	415	5	6572	6572	6565	324	4	86	66	0	588327	2.435	100000.000	100000.000	0.000	0.000	0.000	0.000	0.000	16.610	798	782	798	782	80	656	100	1013	"S214"
0	0	0	17	6	1	"A-Raf"	"P10398"	4630	24740	100	7867	7935	530	6	7115	7115	7194	754	10	50	8	0	634784	0.983	100000.000	100000.000	0.000	0.000	0.000	0.000	0.000	16.610	752	820	752	820	80	560	100	1014	"S214"
0	0	0	17	7	1	"Cdk2"	"P24941"	5090	24750	100	8441	8510	719	8	7616	7616	7601	414	5	86	50	0	680762	2.196	100000.000	100000.000	0.000	0.000	0.000	0.000	0.000	16.610	825	894	825	894	80	560	100	1015	"Y179"
0	0	0	17	8	1	"Cdk2"	"P24941"	5590	24730	100	7784	7762	305	3	7080	7080	7075	318	4	88	66	0	620973	2.160	100000.000	100000.000	0.000	0.000	0.000	0.000	0.000	16.610	704	682	704	682	80	560	100	1016	"Y179"
0	0	0	17	9	1	"Cdk2"	"P24941"	6090	24720	90	8043	9779	7075	72	7185	7185	7205	354	4	96	73	0	508511	7.271	100000.000	100000.000	0.000	0.000	0.000	0.000	0.000	16.610	858	2594	858	2594	52	420	100	1017	"Y179"
0	0	0	17	1	2	"Cofilin 1"	"P23528"	2130	25400	70	7259	7252	445	6	6168	6168	6175	285	4	100	84	0	232079	3.779	100000.000	100000.000	0.000	0.000	0.000	0.000	0.000	16.610	1091	1084	1091	1084	32	236	100	1018	"S2"
0	0	0	17	2	2	"Cofilin 1"	"P23528"	2630	25390	70	7151	7155	340	4	6067	6067	6091	332	5	96	93	0	228948	3.205	100000.000	100000.000	0.000	0.000	0.000	0.000	0.000	16.610	1084	1088	1084	1088	32	236	100	1019	"S2"
0	0	0	17	3	2	"Cofilin 1"	"P23528"	3130	25380	90	7073	6993	529	7	6182	6182	6190	309	4	78	73	0	363636	2.599	100000.000	100000.000	0.000	0.000	0.000	0.000	0.000	16.610	891	811	891	811	52	420	100	1020	"S2"
0	0	0	17	4	2	"CTNNB1"	"P35222"	3620	25380	200	6069	6111	392	6	6394	6394	6434	791	12	1	0	0	1931171	-0.408	100000.000	100000.000	0.000	0.000	0.000	0.000	0.000	16.610	-325	-283	-325	-283	316	2384	100	1021	"S675"
0	0	0	17	5	2	"CTNNB1"	"P35222"	4120	25370	200	6294	6316	353	5	6632	6632	6687	841	12	0	0	0	1996003	-0.441	100000.000	100000.000	0.000	0.000	0.000	0.000	0.000	16.610	-338	-316	-338	-316	316	2384	100	1022	"S675"
0	0	0	17	6	2	"CTNNB1"	"P35222"	4620	25370	200	6562	6564	361	5	6907	6907	6948	691	9	0	0	0	2074131	-0.556	100000.000	100000.000	0.000	0.000	0.000	0.000	0.000	16.610	-345	-343	-345	-343	316	2384	100	1023	"S675"
0	0	0	17	7	2	"EGFR"	"P00533"	5130	25370	130	8503	8542	651	7	7629	7629	7696	1287	16	20	1	0	1025032	0.657	100000.000	100000.000	0.000	0.000	0.000	0.000	0.000	16.610	874	913	874	913	120	940	100	1024	"T693"
0	0	0	17	8	2	"EGFR"	"P00533"	5620	25360	200	7207	7270	437	6	7284	7284	7317	428	5	17	3	0	2297437	-0.110	100000.000	100000.000	0.000	0.000	0.000	0.000	0.000	16.610	-77	-14	-77	-14	316	2384	100	1025	"T693"
0	0	0	17	9	2	"EGFR"	"P00533"	6120	25360	110	8039	8000	364	4	7136	7136	7152	296	4	95	80	0	640031	2.865	100000.000	100000.000	0.000	0.000	0.000	0.000	0.000	16.610	903	864	903	864	80	656	100	1026	"T693"
0	0	0	17	1	3	"JAK1"	"P23458"	2140	26040	90	9040	8920	669	7	6186	6186	6303	1545	24	94	30	0	463832	1.694	100000.000	100000.000	0.000	0.000	0.000	0.000	0.000	16.610	2854	2734	2854	2734	52	420	100	1027	"Y1035"
0	0	0	17	2	3	"JAK1"	"P23458"	2640	26030	80	8734	8776	492	5	6124	6124	6147	292	4	100	100	0	456354	9.003	100000.000	100000.000	0.000	0.000	0.000	0.000	0.000	16.610	2610	2652	2610	2652	52	340	100	1028	"Y1035"
0	0	0	17	3	3	"JAK1"	"P23458"	3140	26030	80	8581	8393	828	9	6367	6367	6422	647	10	88	86	0	436423	3.046	100000.000	100000.000	0.000	0.000	0.000	0.000	0.000	16.610	2214	2026	2214	2026	52	340	100	1029	"Y1035"
0	0	0	17	4	3	"JNK2"	"P45984"	3620	26020	120	8771	8561	1777	20	6439	6439	6471	361	5	83	77	0	1027362	5.789	100000.000	100000.000	0.000	0.000	0.000	0.000	0.000	16.610	2332	2122	2332	2122	120	820	100	1030	"T183"
0	0	0	17	5	3	"JNK2"	"P45984"	4120	26020	100	9562	9516	678	7	6839	6839	6860	390	5	97	96	0	761309	6.810	100000.000	100000.000	0.000	0.000	0.000	0.000	0.000	16.610	2723	2677	2723	2677	80	560	100	1031	"T183"
0	0	0	17	6	3	"JNK2"	"P45984"	4610	26020	110	10012	10520	3189	30	7152	7152	7180	469	6	98	96	0	841589	7.122	100000.000	100000.000	0.000	0.000	0.000	0.000	0.000	16.610	2860	3368	2860	3368	80	656	100	1032	"T183"
0	0	0	17	7	3	"Kit "	"P10721"	5140	26030	90	7540	7663	580	7	6818	6818	6817	314	4	92	57	0	398496	2.694	100000.000	100000.000	0.000	0.000	0.000	0.000	0.000	16.610	722	845	722	845	52	420	100	1033	"Y721"
0	0	0	17	8	3	"Kit "	"P10721"	5600	26050	210	7971	8154	813	9	7492	7492	7532	759	10	36	14	0	2576733	0.819	100000.000	100000.000	0.000	0.000	0.000	0.000	0.000	16.610	479	662	479	662	316	2572	100	1034	"Y721"
0	0	0	17	9	3	"Kit "	"P10721"	6130	26020	100	8074	8127	612	7	7137	7137	7150	319	4	96	86	0	650123	3.063	100000.000	100000.000	0.000	0.000	0.000	0.000	0.000	16.610	937	990	937	990	80	560	100	1035	"Y721"
0	0	0	17	1	4	"MK3"	"P22001"	2130	26690	80	9651	9611	638	6	6161	6161	6192	359	5	100	100	0	499747	9.524	100000.000	100000.000	0.000	0.000	0.000	0.000	0.000	16.610	3490	3450	3490	3450	52	340	100	1036	"Y187"
0	0	0	17	2	4	"MK3"	"P22001"	2640	26680	90	8888	9094	710	7	6123	6123	6150	281	4	100	100	0	472877	10.477	100000.000	100000.000	0.000	0.000	0.000	0.000	0.000	16.610	2765	2971	2765	2971	52	420	100	1037	"Y187"
0	0	0	17	3	4	"MK3"	"P22001"	3140	26680	90	8917	8929	486	5	6279	6279	6278	302	4	100	100	0	464286	8.778	100000.000	100000.000	0.000	0.000	0.000	0.000	0.000	16.610	2638	2650	2638	2650	52	420	100	1038	"Y187"
0	0	0	17	4	4	"NFAT1 "	"Q13469"	3620	26670	200	6494	6522	293	4	6522	6522	6570	458	6	7	0	0	2061084	-0.105	100000.000	0.000	0.000	0.000	0.000	0.000	0.000	16.610	-28	0	-28	0	316	2384	100	1039	"S326"
0	0	0	17	5	4	"NFAT1 "	"Q13469"	4100	26660	80	7532	7504	609	8	7291	7291	7322	496	6	28	5	0	390191	0.367	100000.000	100000.000	0.000	0.000	0.000	0.000	0.000	16.610	241	213	241	213	52	340	100	1040	"S326"
0	0	0	17	6	4	"NFAT1 "	"Q13469"	4600	26670	200	8036	8280	2090	25	7713	7713	7840	1089	13	13	1	0	2616534	0.404	100000.000	100000.000	0.000	0.000	0.000	0.000	0.000	16.610	323	567	323	567	316	2384	100	1041	"S326"
0	0	0	17	7	4	"NFkB-p65 "	"Q04206"	5110	26690	160	8626	8852	898	10	7901	7901	7992	819	10	46	25	0	1841182	1.050	100000.000	100000.000	0.000	0.000	0.000	0.000	0.000	16.610	725	951	725	951	208	1512	100	1042	"S276"
0	0	0	17	8	4	"NFkB-p65 "	"Q04206"	5640	26650	100	9074	9663	3356	34	7674	7674	7690	427	5	95	75	0	773017	4.621	100000.000	100000.000	0.000	0.000	0.000	0.000	0.000	16.610	1400	1989	1400	1989	80	560	100	1043	"S276"
0	0	0	17	9	4	"NFkB-p65 "	"Q04206"	6130	26640	90	9314	9192	522	5	7712	7712	7936	3077	38	0	0	0	477978	0.408	100000.000	100000.000	0.000	0.000	0.000	0.000	0.000	16.610	1602	1480	1602	1480	52	420	100	1044	"S276"
0	0	0	17	1	5	"PDGFRb"	"P09619"	2150	27330	120	16892	16242	2488	15	6332	6332	6350	397	6	97	97	0	1949043	24.917	100000.000	100000.000	0.000	0.000	0.000	0.000	0.000	16.610	10560	9910	10560	9910	120	820	100	1045	"Y686"
0	0	0	17	2	5	"PDGFRb"	"P09619"	2650	27320	130	16788	16371	2046	12	6312	6312	6330	325	5	99	98	0	1964538	30.895	100000.000	100000.000	0.000	0.000	0.000	0.000	0.000	16.610	10476	10059	10476	10059	120	940	100	1046	"Y686"
0	0	0	17	3	5	"PDGFRb"	"P09619"	3150	27320	120	17014	16195	2728	16	6499	6499	6527	387	5	99	97	0	1943447	24.982	100000.000	100000.000	0.000	0.000	0.000	0.000	0.000	16.610	10515	9696	10515	9696	120	820	100	1047	"Y686"
0	0	0	17	4	5	"PELI2"	"Q96FA3"	3630	27310	160	9721	9783	2181	22	7301	7301	7475	1208	16	69	50	0	2034833	1.911	100000.000	100000.000	0.000	0.000	0.000	0.000	0.000	16.610	2420	2482	2420	2482	208	1512	100	1048	"T290"
0	0	0	17	5	5	"PELI2"	"Q96FA3"	4150	27320	130	9452	9477	1151	12	7277	7277	7315	373	5	96	95	0	1137227	5.796	100000.000	100000.000	0.000	0.000	0.000	0.000	0.000	16.610	2175	2200	2175	2200	120	940	100	1049	"T290"
0	0	0	17	6	5	"PELI2"	"Q96FA3"	4640	27310	130	9889	9962	1116	11	7538	7538	7677	2327	30	51	2	0	1195393	0.982	100000.000	100000.000	0.000	0.000	0.000	0.000	0.000	16.610	2351	2424	2351	2424	120	940	100	1050	"T290"
0	0	0	17	7	5	"sek1"	"P45985"	5150	27320	70	8301	8358	399	4	7613	7613	7639	401	5	75	40	0	267441	1.793	100000.000	100000.000	0.000	0.000	0.000	0.000	0.000	16.610	688	745	688	745	32	236	100	1051	"S2315"
0	0	0	17	8	5	"sek1"	"P45985"	5650	27310	70	8721	8774	456	5	7784	7784	7764	296	3	96	90	0	280782	3.412	100000.000	100000.000	0.000	0.000	0.000	0.000	0.000	16.610	937	990	937	990	32	236	100	1052	"S2315"
0	0	0	17	9	5	"sek1"	"P45985"	6140	27300	200	7907	7995	489	6	7906	7906	8124	2913	35	0	0	0	2526534	-0.044	100000.000	100000.000	0.000	0.000	0.000	0.000	0.000	16.610	1	89	1	89	316	2384	100	1053	"S2315"
0	0	0	17	1	6	"SMAD3"	"Q15796"	2150	27960	130	6822	6884	479	6	6383	6383	6393	288	4	72	35	0	826123	1.705	100000.000	100000.000	0.000	0.000	0.000	0.000	0.000	16.610	439	501	439	501	120	940	100	1054	"S416"
0	0	0	17	2	6	"SMAD3"	"Q15796"	2650	27970	140	7338	7401	926	12	6636	6636	6677	392	5	69	45	0	1154539	1.847	100000.000	100000.000	0.000	0.000	0.000	0.000	0.000	16.610	702	765	702	765	156	1140	100	1055	"S416"
0	0	0	17	3	6	"SMAD3"	"Q15796"	3160	27960	150	7718	7785	636	8	7309	7309	7521	2233	29	2	0	0	1214447	0.118	100000.000	100000.000	0.000	0.000	0.000	0.000	0.000	16.610	409	476	409	476	156	1272	100	1056	"S416"
0	0	0	17	4	6	"TAK1 "	"O43318"	3650	27960	170	8712	8665	734	8	7120	7120	7165	622	8	94	60	0	1802349	2.412	100000.000	100000.000	0.000	0.000	0.000	0.000	0.000	16.610	1592	1545	1592	1545	208	1660	100	1057	"T178"
0	0	0	17	5	6	"TAK1 "	"O43318"	4140	27960	170	8803	8755	818	9	7289	7289	7307	350	4	93	81	0	1820944	4.137	100000.000	100000.000	0.000	0.000	0.000	0.000	0.000	16.610	1514	1466	1514	1466	208	1660	100	1058	"T178"
0	0	0	17	6	6	"TAK1 "	"O43318"	4640	27960	170	8341	8366	660	7	7249	7249	7384	2494	33	1	0	0	1740140	0.394	100000.000	100000.000	0.000	0.000	0.000	0.000	0.000	16.610	1092	1117	1092	1117	208	1660	100	1059	"T178"
0	0	0	17	7	6	"TNIK"	"Q9UKE5"	5140	27950	120	9638	9473	741	7	7137	7137	7134	403	5	95	95	0	1136709	5.804	100000.000	100000.000	0.000	0.000	0.000	0.000	0.000	16.610	2501	2336	2501	2336	120	820	100	1060	"T181"
0	0	0	17	8	6	"TNIK"	"Q9UKE5"	5640	27950	130	9919	10015	1175	11	7451	7451	7474	392	5	98	97	0	1201759	6.482	100000.000	100000.000	0.000	0.000	0.000	0.000	0.000	16.610	2468	2564	2468	2564	120	940	100	1061	"T181"
0	0	0	17	9	6	"TNIK"	"Q9UKE5"	6140	27940	130	10512	10491	631	6	7747	7747	7771	316	4	100	100	0	1258887	8.608	100000.000	100000.000	0.000	0.000	0.000	0.000	0.000	16.610	2765	2744	2765	2744	120	940	100	1062	"T181"
-75	0	0	17	1	7	"empty"	"empty"	2120	28600	200	6430	6475	703	10	6419	6419	6465	741	11	1	0	0	2046106	0.013	100000.000	100000.000	0.000	0.000	0.000	0.000	0.000	16.610	11	56	11	56	316	2384	100	1063	"empty"
-75	0	0	17	2	7	"empty"	"empty"	2620	28600	200	6985	6982	303	4	6875	6875	6873	448	6	11	0	0	2206445	0.243	100000.000	100000.000	0.000	0.000	0.000	0.000	0.000	16.610	110	107	110	107	316	2384	100	1064	"empty"
-75	0	0	17	3	7	"empty"	"empty"	3120	28600	200	6920	7128	2169	30	6990	6990	7085	1290	18	2	0	0	2252522	0.033	100000.000	100000.000	0.000	0.000	0.000	0.000	0.000	16.610	-70	138	-70	138	316	2384	100	1065	"empty"
-75	0	0	17	4	7	"empty"	"empty"	3620	28600	200	7136	7146	373	5	7062	7062	7096	534	7	6	0	0	2258030	0.094	100000.000	100000.000	0.000	0.000	0.000	0.000	0.000	16.610	74	84	74	84	316	2384	100	1066	"empty"
-75	0	0	17	5	7	"empty"	"empty"	4120	28600	200	6888	6918	317	4	7036	7036	7038	347	4	5	1	0	2186069	-0.346	100000.000	100000.000	0.000	0.000	0.000	0.000	0.000	16.610	-148	-118	-148	-118	316	2384	100	1067	"empty"
-75	0	0	17	6	7	"empty"	"empty"	4620	28600	200	7010	7050	489	6	7013	7013	7043	381	5	9	3	0	2227713	0.018	100000.000	100000.000	0.000	0.000	0.000	0.000	0.000	16.610	-3	37	-3	37	316	2384	100	1068	"empty"
-75	0	0	17	7	7	"empty"	"empty"	5120	28600	200	7074	7109	559	7	7053	7053	7064	359	5	15	4	0	2246600	0.125	100000.000	100000.000	0.000	0.000	0.000	0.000	0.000	16.610	21	56	21	56	316	2384	100	1069	"empty"
-75	0	0	17	8	7	"empty"	"empty"	5620	28600	200	7093	7111	275	3	7117	7117	7138	355	4	8	1	0	2246942	-0.076	100000.000	100000.000	0.000	0.000	0.000	0.000	0.000	16.610	-24	-6	-24	-6	316	2384	100	1070	"empty"
-75	0	0	17	9	7	"empty"	"empty"	6120	28600	200	7038	7054	223	3	7120	7120	7139	349	4	4	0	0	2229067	-0.244	100000.000	100000.000	0.000	0.000	0.000	0.000	0.000	16.610	-82	-66	-82	-66	316	2384	100	1071	"empty"
0	0	0	18	1	1	"PKACa "	"P17612"	6590	24750	110	9405	9313	680	7	7116	7116	7134	508	7	96	95	0	745005	4.289	100000.000	100000.000	0.000	0.000	0.000	0.000	0.000	16.610	2289	2197	2289	2197	80	656	100	1072	"T197"
0	0	0	18	2	1	"PKACa "	"P17612"	7090	24760	120	8847	8590	1083	12	6959	6959	6964	413	5	80	74	0	1030842	3.937	100000.000	100000.000	0.000	0.000	0.000	0.000	0.000	16.610	1888	1631	1888	1631	120	820	100	1073	"T197"
0	0	0	18	3	1	"PKACa "	"P17612"	7590	24750	100	9076	9052	695	7	6851	6851	6835	450	6	97	95	0	724157	4.927	100000.000	100000.000	0.000	0.000	0.000	0.000	0.000	16.610	2225	2201	2225	2201	80	560	100	1074	"T197"
0	0	0	18	4	1	"PTEN"	"P60484"	8090	24740	200	6622	6668	455	6	6715	6715	6731	509	7	7	1	0	2107205	-0.124	100000.000	100000.000	0.000	0.000	0.000	0.000	0.000	16.610	-93	-47	-93	-47	316	2384	100	1075	"Y315"
0	0	0	18	5	1	"PTEN"	"P60484"	8590	24740	200	6552	6590	357	5	6675	6675	6700	739	11	0	0	0	2082461	-0.149	100000.000	100000.000	0.000	0.000	0.000	0.000	0.000	16.610	-123	-85	-123	-85	316	2384	100	1076	"Y315"
0	0	0	18	6	1	"PTEN"	"P60484"	9090	24740	200	6591	6634	376	5	6654	6654	6684	620	9	3	1	0	2096496	-0.081	100000.000	100000.000	0.000	0.000	0.000	0.000	0.000	16.610	-63	-20	-63	-20	316	2384	100	1077	"Y315"
0	0	0	18	7	1	"SOC3"	"O14543"	9590	24740	200	6764	6780	432	6	6660	6660	6707	840	12	3	0	0	2142595	0.087	100000.000	100000.000	0.000	0.000	0.000	0.000	0.000	16.610	104	120	104	120	316	2384	100	1078	"Y204"
0	0	0	18	8	1	"SOC3"	"O14543"	10090	24740	200	6714	6703	391	5	6638	6638	6652	486	7	13	0	0	2118139	0.105	100000.000	100000.000	0.000	0.000	0.000	0.000	0.000	16.610	76	65	76	65	316	2384	100	1079	"Y204"
0	0	0	18	9	1	"SOC3"	"O14543"	10590	24740	200	6747	6770	409	6	6661	6661	6723	995	14	1	0	0	2139357	0.047	100000.000	100000.000	0.000	0.000	0.000	0.000	0.000	16.610	86	109	86	109	316	2384	100	1080	"Y204"
0	0	0	18	1	2	"STAT3 "	"P40763"	6610	25390	110	8500	8516	609	7	7124	7124	7142	383	5	96	91	0	681298	3.587	100000.000	100000.000	0.000	0.000	0.000	0.000	0.000	16.610	1376	1392	1376	1392	80	656	100	1081	"S691"
0	0	0	18	2	2	"STAT3 "	"P40763"	7100	25400	110	8115	8113	506	6	6985	6985	7362	4607	62	0	0	0	649034	0.163	100000.000	100000.000	0.000	0.000	0.000	0.000	0.000	16.610	1130	1128	1130	1128	80	656	100	1082	"S691"
0	0	0	18	3	2	"STAT3 "	"P40763"	7610	25390	110	8142	8203	593	7	6855	6855	6901	856	12	77	27	0	656277	1.521	100000.000	100000.000	0.000	0.000	0.000	0.000	0.000	16.610	1287	1348	1287	1348	80	656	100	1083	"S691"
0	0	0	18	4	2	"STAT6 "	"P42226"	8100	25400	70	7154	7168	352	4	6883	6883	6886	416	6	34	6	0	229362	0.678	100000.000	100000.000	0.000	0.000	0.000	0.000	0.000	16.610	271	285	271	285	32	236	100	1084	"T645"
0	0	0	18	5	2	"STAT6 "	"P42226"	8600	25380	200	6704	6741	395	5	6633	6633	6658	557	8	13	0	0	2130062	0.149	100000.000	100000.000	0.000	0.000	0.000	0.000	0.000	16.610	71	108	71	108	316	2384	100	1085	"T645"
0	0	0	18	6	2	"STAT6 "	"P42226"	9100	25380	200	6714	6792	909	13	6577	6577	6606	413	6	18	3	0	2146425	0.450	100000.000	100000.000	0.000	0.000	0.000	0.000	0.000	16.610	137	215	137	215	316	2384	100	1086	"T645"
0	0	0	18	7	2	"14-3-3 beta"	"P31946"	9610	25390	130	15372	15069	1785	11	6566	6566	6619	1054	15	98	97	0	1808261	8.017	100000.000	100000.000	0.000	0.000	0.000	0.000	0.000	16.610	8806	8503	8806	8503	120	940	100	1087	"S185"
0	0	0	18	8	2	"14-3-3 beta"	"P31946"	10100	25390	150	15813	15172	3656	24	6640	6640	6644	375	5	95	94	0	2366803	22.741	100000.000	100000.000	0.000	0.000	0.000	0.000	0.000	16.610	9173	8532	9173	8532	156	1272	100	1088	"S185"
0	0	0	18	9	2	"14-3-3 beta"	"P31946"	10600	25370	110	16428	16465	849	5	6625	6625	6762	1028	15	100	100	0	1317161	9.439	100000.000	100000.000	0.000	0.000	0.000	0.000	0.000	16.610	9803	9840	9803	9840	80	656	100	1089	"S185"
0	0	0	18	1	3	"Tgfbr2"	"P37173"	6620	26040	200	7264	7295	367	5	7059	7059	7073	426	6	30	3	0	2305204	0.521	100000.000	100000.000	0.000	0.000	0.000	0.000	0.000	16.610	205	236	205	236	316	2384	100	1090	"S409"
0	0	0	18	2	3	"Tgfbr2"	"P37173"	7130	26040	120	7384	7388	351	4	6918	6918	6957	626	8	30	1	0	886584	0.688	100000.000	100000.000	0.000	0.000	0.000	0.000	0.000	16.610	466	470	466	470	120	820	100	1091	"S409"
0	0	0	18	3	3	"Tgfbr2"	"P37173"	7630	26020	100	7336	7356	415	5	6897	6897	6931	917	13	15	0	0	588477	0.463	100000.000	100000.000	0.000	0.000	0.000	0.000	0.000	16.610	439	459	439	459	80	560	100	1092	"S409"
0	0	0	18	4	3	"Tyk2"	"P29597"	8110	26030	90	8911	8773	636	7	6737	6737	6733	353	5	100	100	0	456208	5.779	100000.000	100000.000	0.000	0.000	0.000	0.000	0.000	16.610	2174	2036	2174	2036	52	420	100	1093	"Y1054/5"
0	0	0	18	5	3	"Tyk2"	"P29597"	8620	26040	100	8975	8831	737	8	6620	6620	6659	419	6	95	95	0	706450	5.184	100000.000	100000.000	0.000	0.000	0.000	0.000	0.000	16.610	2355	2211	2355	2211	80	560	100	1094	"Y1054/5"
0	0	0	18	6	3	"Tyk2"	"P29597"	9120	26040	90	8996	8990	495	5	6526	6526	6570	515	7	100	98	0	467457	4.699	100000.000	100000.000	0.000	0.000	0.000	0.000	0.000	16.610	2470	2464	2470	2464	52	420	100	1095	"Y1054/5"
0	0	0	18	7	3	"caveolin-1"	"Q03135"	9620	26030	110	8449	8392	466	5	6596	6596	6611	376	5	100	98	0	671373	4.737	100000.000	100000.000	0.000	0.000	0.000	0.000	0.000	16.610	1853	1796	1853	1796	80	656	100	1096	"Y14"
0	0	0	18	8	3	"caveolin-1"	"Q03135"	10120	26020	120	8164	8105	585	7	6607	6607	6636	462	6	92	86	0	972606	3.180	100000.000	100000.000	0.000	0.000	0.000	0.000	0.000	16.610	1557	1498	1557	1498	120	820	100	1097	"Y14"
0	0	0	18	9	3	"caveolin-1"	"Q03135"	10620	26010	110	8553	8544	619	7	6683	6683	6764	1409	20	83	2	0	683488	1.263	100000.000	100000.000	0.000	0.000	0.000	0.000	0.000	16.610	1870	1861	1870	1861	80	656	100	1098	"Y14"
0	0	0	18	1	4	"Cdc42 "	"P60953"	6620	26690	110	8010	7962	456	5	7047	7047	7121	1197	16	25	0	0	636942	0.703	100000.000	100000.000	0.000	0.000	0.000	0.000	0.000	16.610	963	915	963	915	80	656	100	1099	"Y32"
0	0	0	18	2	4	"Cdc42 "	"P60953"	7120	26680	110	8266	9279	4318	46	6905	6905	6927	721	10	88	45	0	742293	3.262	100000.000	100000.000	0.000	0.000	0.000	0.000	0.000	16.610	1361	2374	1361	2374	80	656	100	1100	"Y32"
0	0	0	18	3	4	"Cdc42 "	"P60953"	7620	26680	120	7785	8059	1893	23	6886	6886	6886	417	6	75	53	0	967027	2.813	100000.000	100000.000	0.000	0.000	0.000	0.000	0.000	16.610	899	1173	899	1173	120	820	100	1101	"Y32"
0	0	0	18	4	4	"Flt3"	"P36888"	8120	26670	110	8209	8265	1085	13	6774	6774	6850	931	13	80	17	0	661212	1.520	100000.000	100000.000	0.000	0.000	0.000	0.000	0.000	16.610	1435	1491	1435	1491	80	656	100	1102	"Y591"
0	0	0	18	5	4	"Flt3"	"P36888"	8620	26680	100	8158	8128	533	6	6692	6692	6768	696	10	92	55	0	650263	1.954	100000.000	100000.000	0.000	0.000	0.000	0.000	0.000	16.610	1466	1436	1466	1436	80	560	100	1103	"Y591"
0	0	0	18	6	4	"Flt3"	"P36888"	9120	26670	110	8319	9903	7259	73	6648	6648	6675	304	4	97	96	0	792242	10.618	100000.000	100000.000	0.000	0.000	0.000	0.000	0.000	16.610	1671	3255	1671	3255	80	656	100	1104	"Y591"
0	0	0	18	7	4	"gp130 "	"P40189"	9610	26670	110	7551	7599	425	5	6572	6572	6667	954	14	52	2	0	607908	0.977	100000.000	100000.000	0.000	0.000	0.000	0.000	0.000	16.610	979	1027	979	1027	80	656	100	1105	"Y767"
0	0	0	18	8	4	"gp130 "	"P40189"	10110	26670	120	7568	7559	434	5	6671	6671	6788	1606	23	5	0	0	907050	0.480	100000.000	100000.000	0.000	0.000	0.000	0.000	0.000	16.610	897	888	897	888	120	820	100	1106	"Y767"
0	0	0	18	9	4	"gp130 "	"P40189"	10610	26670	120	7710	7662	508	6	6723	6723	6711	342	5	87	70	0	919448	2.781	100000.000	100000.000	0.000	0.000	0.000	0.000	0.000	16.610	987	939	987	939	120	820	100	1107	"Y767"
0	0	0	18	1	5	"IKK-beta "	"O14920"	6610	27320	120	9600	9422	895	9	7503	7503	7546	716	9	90	74	0	1130586	2.620	100000.000	100000.000	0.000	0.000	0.000	0.000	0.000	16.610	2097	1919	2097	1919	120	820	100	1108	"Y199"
0	0	0	18	2	5	"IKK-beta "	"O14920"	7120	27340	120	8899	8805	712	8	6994	6994	7070	1548	21	70	0	0	1056606	1.121	100000.000	100000.000	0.000	0.000	0.000	0.000	0.000	16.610	1905	1811	1905	1811	120	820	100	1109	"Y199"
0	0	0	18	3	5	"IKK-beta "	"O14920"	7620	27330	120	8757	8648	760	8	6926	6926	6924	404	5	93	86	0	1037773	4.267	100000.000	100000.000	0.000	0.000	0.000	0.000	0.000	16.610	1831	1722	1831	1722	120	820	100	1110	"Y199"
0	0	0	18	4	5	"IRAK1"	"P51617"	8120	27320	140	9213	9069	1130	12	6819	6819	7055	3082	43	12	0	0	1414701	0.653	100000.000	100000.000	0.000	0.000	0.000	0.000	0.000	16.610	2394	2250	2394	2250	156	1140	100	1111	"T209"
0	0	0	18	5	5	"IRAK1"	"P51617"	8620	27320	130	9407	9419	639	6	6717	6717	6742	370	5	100	100	0	1130316	7.235	100000.000	100000.000	0.000	0.000	0.000	0.000	0.000	16.610	2690	2702	2690	2702	120	940	100	1112	"T209"
0	0	0	18	6	5	"IRAK1"	"P51617"	9120	27310	130	9509	9467	645	6	6662	6662	6706	519	7	99	97	0	1136087	5.320	100000.000	100000.000	0.000	0.000	0.000	0.000	0.000	16.610	2847	2805	2847	2805	120	940	100	1113	"T209"
0	0	0	18	7	5	"IRS-1"	"P35568"	9620	27320	90	7784	7763	436	5	6767	6767	6778	358	5	92	82	0	403685	2.751	100000.000	100000.000	0.000	0.000	0.000	0.000	0.000	16.610	1017	996	1017	996	52	420	100	1114	"S312"
0	0	0	18	8	5	"IRS-1"	"P35568"	10120	27310	70	7979	7993	347	4	6711	6711	6721	303	4	100	100	0	255788	4.198	100000.000	100000.000	0.000	0.000	0.000	0.000	0.000	16.610	1268	1282	1268	1282	32	236	100	1115	"S312"
0	0	0	18	9	5	"IRS-1"	"P35568"	10630	27320	90	8089	8019	404	5	6823	6823	6835	544	7	92	65	0	416964	2.176	100000.000	100000.000	0.000	0.000	0.000	0.000	0.000	16.610	1266	1196	1266	1196	52	420	100	1116	"S312"
0	0	0	18	1	6	"Malt1"	"Q9UDY8"	6620	27980	200	7112	7266	1481	20	7406	7406	7442	615	8	3	0	0	2296196	-0.286	100000.000	100000.000	0.000	0.000	0.000	0.000	0.000	16.610	-294	-140	-294	-140	316	2384	100	1117	"S135"
0	0	0	18	2	6	"Malt1"	"Q9UDY8"	7120	27970	200	6851	6825	433	6	7056	7056	7067	428	6	5	1	0	2156638	-0.565	100000.000	100000.000	0.000	0.000	0.000	0.000	0.000	16.610	-205	-231	-205	-231	316	2384	100	1118	"S135"
0	0	0	18	3	6	"Malt1"	"Q9UDY8"	7620	27970	200	6684	6726	494	7	6955	6955	6978	504	7	6	1	0	2125371	-0.500	100000.000	100000.000	0.000	0.000	0.000	0.000	0.000	16.610	-271	-229	-271	-229	316	2384	100	1119	"S135"
0	0	0	18	4	6	"MEK1 "	"Q02750"	8120	27970	100	7945	8002	539	6	6962	6962	6996	1155	16	37	2	0	640155	0.871	100000.000	100000.000	0.000	0.000	0.000	0.000	0.000	16.610	983	1040	983	1040	80	560	100	1120	"T385"
0	0	0	18	5	6	"MEK1 "	"Q02750"	8620	27970	80	8072	8069	699	8	6792	6792	6816	338	4	96	88	0	419574	3.707	100000.000	100000.000	0.000	0.000	0.000	0.000	0.000	16.610	1280	1277	1280	1277	52	340	100	1121	"T385"
0	0	0	18	6	6	"MEK1 "	"Q02750"	9130	27970	90	8089	8130	395	4	6778	6778	6813	373	5	100	96	0	422768	3.531	100000.000	100000.000	0.000	0.000	0.000	0.000	0.000	16.610	1311	1352	1311	1352	52	420	100	1122	"T385"
0	0	0	18	7	6	"p47phox "	"P14598"	9620	27960	200	6843	6923	533	7	6749	6749	6808	1049	15	3	1	0	2187709	0.110	100000.000	100000.000	0.000	0.000	0.000	0.000	0.000	16.610	94	174	94	174	316	2384	100	1123	"S359"
0	0	0	18	8	6	"p47phox "	"P14598"	10110	27960	200	6842	6922	483	6	6819	6819	6856	769	11	8	1	0	2187248	0.086	100000.000	100000.000	0.000	0.000	0.000	0.000	0.000	16.610	23	103	23	103	316	2384	100	1124	"S359"
0	0	0	18	9	6	"p47phox "	"P14598"	10610	27950	200	6964	7095	1951	27	6885	6885	6916	740	10	3	0	0	2241877	0.242	100000.000	100000.000	0.000	0.000	0.000	0.000	0.000	16.610	79	210	79	210	316	2384	100	1125	"S359"
-75	0	0	18	1	7	"empty"	"empty"	6610	28590	200	7144	7144	268	3	7092	7092	7134	1149	16	0	0	0	2257454	0.009	100000.000	100000.000	0.000	0.000	0.000	0.000	0.000	16.610	52	52	52	52	316	2384	100	1126	"empty"
-75	0	0	18	2	7	"empty"	"empty"	7110	28590	200	7068	7060	308	4	7024	7024	7055	712	10	0	0	0	2231021	0.007	100000.000	100000.000	0.000	0.000	0.000	0.000	0.000	16.610	44	36	44	36	316	2384	100	1127	"empty"
-75	0	0	18	3	7	"empty"	"empty"	7610	28590	200	6904	7016	1855	26	6902	6902	6911	517	7	5	0	0	2216927	0.203	100000.000	100000.000	0.000	0.000	0.000	0.000	0.000	16.610	2	114	2	114	316	2384	100	1128	"empty"
-75	0	0	18	4	7	"empty"	"empty"	8110	28590	200	6971	7001	445	6	6890	6890	6898	387	5	18	4	0	2212186	0.266	100000.000	100000.000	0.000	0.000	0.000	0.000	0.000	16.610	81	111	81	111	316	2384	100	1129	"empty"
-75	0	0	18	5	7	"empty"	"empty"	8610	28590	200	6950	6947	343	4	6835	6835	6854	358	5	20	2	0	2195325	0.260	100000.000	100000.000	0.000	0.000	0.000	0.000	0.000	16.610	115	112	115	112	316	2384	100	1130	"empty"
-75	0	0	18	6	7	"empty"	"empty"	9110	28590	200	6806	6831	282	4	6834	6834	6880	891	12	0	0	0	2158451	-0.055	100000.000	100000.000	0.000	0.000	0.000	0.000	0.000	16.610	-28	-3	-28	-3	316	2384	100	1131	"empty"
0	0	0	18	7	7	"GLQAWPG-pS-AIPQFLG_GLQAWPGEAIPQFLG_20vs80"	"GLQAWPG-pS-AIPQFLG_GLQAWPGEAIPQFLG_20vs80"	9620	28590	80	11559	11201	1167	10	6871	6871	6860	304	4	100	100	0	582454	14.280	100000.000	100000.000	0.000	0.000	0.000	0.000	0.000	16.610	4688	4330	4688	4330	52	340	100	1132	"GLQAWPG-pS-AIPQFLG_GLQAWPGEAIPQFLG_20vs80"
0	0	0	18	8	7	"GLQAWPG-pS-AIPQFLG_GLQAWPGEAIPQFLG_20vs80"	"GLQAWPG-pS-AIPQFLG_GLQAWPGEAIPQFLG_20vs80"	10120	28590	80	11811	11635	1375	11	6853	6853	6881	365	5	98	98	0	605006	13.025	100000.000	100000.000	0.000	0.000	0.000	0.000	0.000	16.610	4958	4782	4958	4782	52	340	100	1133	"GLQAWPG-pS-AIPQFLG_GLQAWPGEAIPQFLG_20vs80"
0	0	0	18	9	7	"GLQAWPG-pS-AIPQFLG_GLQAWPGEAIPQFLG_20vs80"	"GLQAWPG-pS-AIPQFLG_GLQAWPGEAIPQFLG_20vs80"	10620	28590	80	11747	11550	2190	18	6953	6953	7021	513	7	96	96	0	600585	8.828	100000.000	100000.000	0.000	0.000	0.000	0.000	0.000	16.610	4794	4597	4794	4597	52	340	100	1134	"GLQAWPG-pS-AIPQFLG_GLQAWPGEAIPQFLG_20vs80"
0	0	0	19	1	1	"JAK1"	"P23458"	11070	24710	90	7164	7226	448	6	6617	6617	6652	504	7	55	17	0	375746	1.139	100000.000	100000.000	0.000	0.000	0.000	0.000	0.000	16.610	547	609	547	609	52	420	100	1135	"Y220"
0	0	0	19	2	1	"JAK1"	"P23458"	11570	24720	80	7231	7234	354	4	6648	6648	6663	331	4	75	42	0	376144	1.725	100000.000	100000.000	0.000	0.000	0.000	0.000	0.000	16.610	583	586	583	586	52	340	100	1136	"Y220"
0	0	0	19	3	1	"JAK1"	"P23458"	12060	24700	70	7443	7443	309	4	6699	6699	6738	354	5	90	53	0	238170	1.992	100000.000	100000.000	0.000	0.000	0.000	0.000	0.000	16.610	744	744	744	744	32	236	100	1137	"Y220"
0	0	0	19	4	1	"Jun "	"P05412"	12580	24700	80	7703	7777	460	5	6681	6681	6746	734	10	84	15	0	404393	1.405	100000.000	100000.000	0.000	0.000	0.000	0.000	0.000	16.610	1022	1096	1022	1096	52	340	100	1138	"S243"
0	0	0	19	5	1	"Jun "	"P05412"	13080	24710	80	7753	7641	558	7	6724	6724	6756	458	6	80	55	0	397355	1.932	100000.000	100000.000	0.000	0.000	0.000	0.000	0.000	16.610	1029	917	1029	917	52	340	100	1139	"S243"
0	0	0	19	6	1	"Jun "	"P05412"	13570	24710	80	7477	7604	734	9	6615	6615	6666	543	8	73	36	0	395428	1.727	100000.000	100000.000	0.000	0.000	0.000	0.000	0.000	16.610	862	989	862	989	52	340	100	1140	"S243"
0	0	0	19	7	1	"Kit "	"P10721"	14080	24680	110	7879	8380	1991	23	6663	6663	6818	822	12	55	43	0	670389	1.900	100000.000	100000.000	0.000	0.000	0.000	0.000	0.000	16.610	1216	1717	1216	1717	80	656	100	1141	"Y568/70"
0	0	0	19	8	1	"Kit "	"P10721"	14570	24670	120	7119	8067	2065	25	6727	6727	6879	701	10	43	32	0	968062	1.695	100000.000	100000.000	0.000	0.000	0.000	0.000	0.000	16.610	392	1340	392	1340	120	820	100	1142	"Y568/70"
0	0	0	19	9	1	"Kit "	"P10721"	15080	24670	160	6675	7518	1798	23	6518	6518	6726	1085	16	28	21	0	1563845	0.730	100000.000	100000.000	0.000	0.000	0.000	0.000	0.000	16.610	157	1000	157	1000	208	1512	100	1143	"Y568/70"
0	0	0	19	1	2	"Mlk3"	"Q16584"	11080	25360	100	9337	9259	924	9	6640	6640	6648	346	5	96	95	0	740711	7.546	100000.000	100000.000	0.000	0.000	0.000	0.000	0.000	16.610	2697	2619	2697	2619	80	560	100	1144	"S281"
0	0	0	19	2	2	"Mlk3"	"Q16584"	11560	25350	110	9384	9222	1095	11	6686	6686	6726	360	5	91	90	0	737752	6.933	100000.000	100000.000	0.000	0.000	0.000	0.000	0.000	16.610	2698	2536	2698	2536	80	656	100	1145	"S281"
0	0	0	19	3	2	"Mlk3"	"Q16584"	12070	25350	100	9887	13504	12646	93	6728	6728	6772	514	7	96	92	3	1080308	13.097	100000.000	100000.000	0.000	0.000	0.000	0.000	0.000	16.610	3159	6776	3159	6776	80	560	100	1146	"S281"
0	0	0	19	4	2	"NFAT2 "	"O95644"	12570	25360	90	8652	8862	765	8	6716	6716	6724	309	4	100	100	0	460833	6.919	100000.000	100000.000	0.000	0.000	0.000	0.000	0.000	16.610	1936	2146	1936	2146	52	420	100	1147	"S172"
0	0	0	19	5	2	"NFAT2 "	"O95644"	13080	25350	100	8606	8582	636	7	6662	6662	6703	413	6	97	92	0	686528	4.550	100000.000	100000.000	0.000	0.000	0.000	0.000	0.000	16.610	1944	1920	1944	1920	80	560	100	1148	"S172"
0	0	0	19	6	2	"NFAT2 "	"O95644"	13580	25340	110	8626	8543	703	8	6727	6727	6797	619	9	90	85	0	683450	2.821	100000.000	100000.000	0.000	0.000	0.000	0.000	0.000	16.610	1899	1816	1899	1816	80	656	100	1149	"S172"
0	0	0	19	7	2	"PI3-kinase p85 subunit beta"	"O00459"	14090	25340	80	12274	11381	3010	26	6763	6763	6911	871	12	80	78	0	591828	5.132	100000.000	100000.000	0.000	0.000	0.000	0.000	0.000	16.610	5511	4618	5511	4618	52	340	100	1150	"Y464"
0	0	0	19	8	2	"PI3-kinase p85 subunit beta"	"O00459"	14580	25340	100	12222	11184	2864	25	6571	6571	6729	786	11	78	73	0	894724	5.668	100000.000	100000.000	0.000	0.000	0.000	0.000	0.000	16.610	5651	4613	5651	4613	80	560	100	1151	"Y464"
0	0	0	19	9	2	"PI3-kinase p85 subunit beta"	"O00459"	15080	25330	70	12748	12689	1361	10	6589	6589	6812	1138	16	96	96	0	406044	5.164	100000.000	100000.000	0.000	0.000	0.000	0.000	0.000	16.610	6159	6100	6159	6100	32	236	100	1152	"Y464"
0	0	0	19	1	3	"p47phox "	"P14598"	11070	26000	200	6558	6570	402	6	6713	6713	6716	365	5	11	1	0	2076086	-0.400	100000.000	100000.000	0.000	0.000	0.000	0.000	0.000	16.610	-155	-143	-155	-143	316	2384	100	1153	"S370"
0	0	0	19	2	3	"p47phox "	"P14598"	11570	26000	200	6610	6614	325	4	6773	6773	6795	574	8	1	0	0	2089946	-0.315	100000.000	100000.000	0.000	0.000	0.000	0.000	0.000	16.610	-163	-159	-163	-159	316	2384	100	1154	"S370"
0	0	0	19	3	3	"p47phox "	"P14598"	12070	26000	200	6556	6595	398	6	6826	6826	6992	2667	38	0	0	0	2084050	-0.149	100000.000	100000.000	0.000	0.000	0.000	0.000	0.000	16.610	-270	-231	-270	-231	316	2384	100	1155	"S370"
0	0	0	19	4	3	"PDGFRb"	"P09619"	12580	26000	100	7211	7233	429	5	6742	6742	6762	344	5	61	25	0	578619	1.369	100000.000	100000.000	0.000	0.000	0.000	0.000	0.000	16.610	469	491	469	491	80	560	100	1156	"Y716"
0	0	0	19	5	3	"PDGFRb"	"P09619"	13080	25990	100	7401	7457	433	5	6799	6799	6817	396	5	77	32	0	596567	1.616	100000.000	100000.000	0.000	0.000	0.000	0.000	0.000	16.610	602	658	602	658	80	560	100	1157	"Y716"
0	0	0	19	6	3	"PDGFRb"	"P09619"	13570	26000	100	7327	7472	1331	17	6790	6790	6837	704	10	36	2	0	597778	0.902	100000.000	100000.000	0.000	0.000	0.000	0.000	0.000	16.610	537	682	537	682	80	560	100	1158	"Y716"
0	0	0	19	7	3	"Rack1"	"P63244"	14080	25990	150	8659	9149	3282	35	6678	6678	6736	489	7	100	96	0	1427268	4.935	100000.000	100000.000	0.000	0.000	0.000	0.000	0.000	16.610	1981	2471	1981	2471	156	1272	100	1159	"y246"
0	0	0	19	8	3	"Rack1"	"P63244"	14590	25980	170	8521	8662	1170	13	6694	6694	6832	927	13	85	48	0	1801608	1.974	100000.000	100000.000	0.000	0.000	0.000	0.000	0.000	16.610	1827	1968	1827	1968	208	1660	100	1160	"y246"
0	0	0	19	9	3	"Rack1"	"P63244"	15080	25990	150	9127	9645	2143	22	6609	6609	6756	727	10	98	89	0	1504561	3.974	100000.000	100000.000	0.000	0.000	0.000	0.000	0.000	16.610	2518	3036	2518	3036	156	1272	100	1161	"y246"
0	0	0	19	1	4	"Sek1"	"P45985"	11080	26640	200	6562	6596	451	6	6709	6709	6722	358	5	6	0	0	2084290	-0.352	100000.000	100000.000	0.000	0.000	0.000	0.000	0.000	16.610	-147	-113	-147	-113	316	2384	100	1162	"S80"
0	0	0	19	2	4	"Sek1"	"P45985"	11580	26640	200	6735	6938	1837	26	6799	6799	6836	845	12	2	1	0	2192509	0.121	100000.000	100000.000	0.000	0.000	0.000	0.000	0.000	16.610	-64	139	-64	139	316	2384	100	1163	"S80"
0	0	0	19	3	4	"Sek1"	"P45985"	12080	26640	200	6725	6753	357	5	6841	6841	6874	700	10	2	0	0	2134079	-0.173	100000.000	100000.000	0.000	0.000	0.000	0.000	0.000	16.610	-116	-88	-116	-88	316	2384	100	1164	"S80"
0	0	0	19	4	4	"process-control__"	"GGSGGSGDYKDDDDK"	12580	26630	120	7200	7653	963	12	6960	6960	7015	1054	15	27	12	0	918348	0.605	100000.000	100000.000	0.000	0.000	0.000	0.000	0.000	16.610	240	693	240	693	120	820	100	1165	"process-control__"
0	0	0	19	5	4	"process-control__"	"GGSGGSGDYKDDDDK"	13080	26630	130	7274	7720	1081	14	6822	6822	6882	455	6	49	35	0	926401	1.842	100000.000	100000.000	0.000	0.000	0.000	0.000	0.000	16.610	452	898	452	898	120	940	100	1166	"process-control__"
0	0	0	19	6	4	"process-control__"	"GGSGGSGDYKDDDDK"	13590	26640	80	8320	8276	1196	14	6733	6733	6780	451	6	76	71	0	430331	3.317	100000.000	100000.000	0.000	0.000	0.000	0.000	0.000	16.610	1587	1543	1587	1543	52	340	100	1167	"process-control__"
0	0	0	19	7	4	"TAB1"	"Q15750"	14100	26620	80	7638	7675	455	5	6810	6810	6939	1657	23	5	0	0	399098	0.444	100000.000	100000.000	0.000	0.000	0.000	0.000	0.000	16.610	828	865	828	865	52	340	100	1168	"S423"
0	0	0	19	8	4	"TAB1"	"Q15750"	14590	26620	100	7511	7451	613	8	6667	6667	6766	839	12	51	7	0	596102	0.816	100000.000	100000.000	0.000	0.000	0.000	0.000	0.000	16.610	844	784	844	784	80	560	100	1169	"S423"
0	0	0	19	9	4	"TAB1"	"Q15750"	15080	26630	90	7582	7672	655	8	6577	6577	6669	644	9	82	26	0	398955	1.557	100000.000	100000.000	0.000	0.000	0.000	0.000	0.000	16.610	1005	1095	1005	1095	52	420	100	1170	"S423"
0	0	0	19	1	5	"4E-BP1 "	"Q13541"	11100	27310	110	7514	7511	352	4	6808	6808	6811	323	4	87	58	0	600844	2.167	100000.000	100000.000	0.000	0.000	0.000	0.000	0.000	16.610	706	703	706	703	80	656	100	1171	"T46"
0	0	0	19	2	5	"4E-BP1 "	"Q13541"	11600	27300	110	7476	7457	378	5	6809	6809	6813	276	4	85	62	0	596527	2.333	100000.000	100000.000	0.000	0.000	0.000	0.000	0.000	16.610	667	648	667	648	80	656	100	1172	"T46"
0	0	0	19	3	5	"4E-BP1 "	"Q13541"	12090	27290	110	7753	7835	486	6	6853	6853	6869	328	4	97	76	0	626783	2.945	100000.000	100000.000	0.000	0.000	0.000	0.000	0.000	16.610	900	982	900	982	80	656	100	1173	"T46"
0	0	0	19	4	5	"Akt1"	"P31749"	12590	27280	100	8086	8074	533	6	6943	6943	7004	659	9	83	36	0	645887	1.624	100000.000	100000.000	0.000	0.000	0.000	0.000	0.000	16.610	1143	1131	1143	1131	80	560	100	1174	"T450"
0	0	0	19	5	5	"Akt1"	"P31749"	13090	27280	110	8262	8190	471	5	6855	6855	6892	484	7	95	77	0	655162	2.682	100000.000	100000.000	0.000	0.000	0.000	0.000	0.000	16.610	1407	1335	1407	1335	80	656	100	1175	"T450"
0	0	0	19	6	5	"Akt1"	"P31749"	13590	27270	100	8250	8205	380	4	6773	6773	6847	555	8	97	86	0	656374	2.447	100000.000	100000.000	0.000	0.000	0.000	0.000	0.000	16.610	1477	1432	1477	1432	80	560	100	1176	"T450"
0	0	0	19	7	5	"Bax"	"Q07812"	14090	27270	120	10523	10463	1436	13	6797	6797	6831	444	6	99	97	0	1255556	8.180	100000.000	100000.000	0.000	0.000	0.000	0.000	0.000	16.610	3726	3666	3726	3666	120	820	100	1177	"S163"
0	0	0	19	8	5	"Bax"	"Q07812"	14590	27280	130	10577	10399	1039	9	6626	6626	6681	402	6	98	97	0	1247901	9.249	100000.000	100000.000	0.000	0.000	0.000	0.000	0.000	16.610	3951	3773	3951	3773	120	940	100	1178	"S163"
0	0	0	19	9	5	"Bax"	"Q07812"	15100	27270	130	10928	11198	3914	34	6626	6626	6713	530	7	95	93	0	1343790	8.462	100000.000	100000.000	0.000	0.000	0.000	0.000	0.000	16.610	4302	4572	4302	4572	120	940	100	1179	"S163"
0	0	0	19	1	6	"CFTR"	"P13569"	11100	27930	130	7981	7991	331	4	6876	6876	6906	452	6	98	74	0	958921	2.400	100000.000	100000.000	0.000	0.000	0.000	0.000	0.000	16.610	1105	1115	1105	1115	120	940	100	1180	"S813"
0	0	0	19	2	6	"CFTR"	"P13569"	11590	27930	140	8019	8010	380	4	6975	6975	7007	530	7	94	48	0	1249561	1.892	100000.000	100000.000	0.000	0.000	0.000	0.000	0.000	16.610	1044	1035	1044	1035	156	1140	100	1181	"S813"
0	0	0	19	3	6	"CFTR"	"P13569"	12090	27920	150	8071	9143	6166	67	6955	6955	6988	705	10	87	28	0	1426238	3.057	100000.000	100000.000	0.000	0.000	0.000	0.000	0.000	16.610	1116	2188	1116	2188	156	1272	100	1182	"S813"
0	0	0	19	4	6	"Crk "	"P46108"	12590	27920	200	7036	7137	1621	22	6945	6945	6960	422	6	18	4	0	2255396	0.419	100000.000	100000.000	0.000	0.000	0.000	0.000	0.000	16.610	91	192	91	192	316	2384	100	1183	"Y108"
0	0	0	19	5	6	"Crk "	"P46108"	13090	27920	200	6991	7657	4430	57	6840	6840	6891	1170	16	4	3	0	2419575	0.655	100000.000	100000.000	0.000	0.000	0.000	0.000	0.000	16.610	151	817	151	817	316	2384	100	1184	"Y108"
0	0	0	19	6	6	"Crk "	"P46108"	13590	27920	150	6946	7047	540	7	6813	6813	6825	518	7	20	4	0	1099307	0.429	100000.000	100000.000	0.000	0.000	0.000	0.000	0.000	16.610	133	234	133	234	156	1272	100	1185	"Y108"
0	0	0	19	7	6	"EGFR"	"P00533"	14100	27910	120	8501	8415	608	7	6780	6780	6814	416	6	93	90	0	1009803	3.849	100000.000	100000.000	0.000	0.000	0.000	0.000	0.000	16.610	1721	1635	1721	1635	120	820	100	1186	"S1070"
0	0	0	19	8	6	"EGFR"	"P00533"	14590	27910	110	8389	8602	1261	14	6619	6619	6629	428	6	100	100	0	688188	4.610	100000.000	100000.000	0.000	0.000	0.000	0.000	0.000	16.610	1770	1983	1770	1983	80	656	100	1187	"S1070"
0	0	0	19	9	6	"EGFR"	"P00533"	15100	27920	120	8147	8113	775	9	6526	6526	6601	517	7	90	81	0	973508	2.925	100000.000	100000.000	0.000	0.000	0.000	0.000	0.000	16.610	1621	1587	1621	1587	120	820	100	1188	"S1070"
-75	0	0	19	1	7	"empty"	"empty"	11080	28550	200	6983	7000	319	4	6983	6983	7000	388	5	9	1	0	2211861	0.000	0.000	100000.000	0.000	0.000	0.000	0.000	0.000	Error	0	17	0	17	316	2384	100	1189	"empty"
-75	0	0	19	2	7	"empty"	"empty"	11580	28550	200	7038	7052	320	4	6986	6986	7020	467	6	7	0	0	2228450	0.069	100000.000	100000.000	0.000	0.000	0.000	0.000	0.000	16.610	52	66	52	66	316	2384	100	1190	"empty"
-75	0	0	19	3	7	"empty"	"empty"	12080	28550	200	6983	7011	284	4	6982	6982	7010	563	8	3	0	0	2215511	0.002	100000.000	100000.000	0.000	0.000	0.000	0.000	0.000	16.610	1	29	1	29	316	2384	100	1191	"empty"
-75	0	0	19	4	7	"empty"	"empty"	12580	28550	200	6985	7018	350	4	6975	6975	7023	782	11	3	0	0	2217725	-0.006	100000.000	100000.000	0.000	0.000	0.000	0.000	0.000	16.610	10	43	10	43	316	2384	100	1192	"empty"
-75	0	0	19	5	7	"empty"	"empty"	13080	28550	200	6891	7030	2065	29	6899	6899	6925	399	5	9	2	0	2221374	0.263	100000.000	100000.000	0.000	0.000	0.000	0.000	0.000	16.610	-8	131	-8	131	316	2384	100	1193	"empty"
-75	0	0	19	6	7	"empty"	"empty"	13580	28550	200	6910	7056	1783	25	6885	6885	6988	1904	27	0	0	0	2229682	0.036	100000.000	100000.000	0.000	0.000	0.000	0.000	0.000	16.610	25	171	25	171	316	2384	100	1194	"empty"
0	0	0	19	7	7	"GLQAWPG-pS-AIPQFLG_100"	"GLQAWPG-pS-AIPQFLG_100"	14090	28540	80	20904	19402	3557	18	6863	6863	6968	693	9	98	98	0	1008891	17.942	100000.000	100000.000	0.000	0.000	0.000	0.000	0.000	16.610	14041	12539	14041	12539	52	340	100	1195	"GLQAWPG-pS-AIPQFLG_100"
0	0	0	19	8	7	"GLQAWPG-pS-AIPQFLG_100"	"GLQAWPG-pS-AIPQFLG_100"	14600	28550	90	20371	18966	3566	18	6683	6683	6752	400	5	100	100	0	986218	30.535	100000.000	100000.000	0.000	0.000	0.000	0.000	0.000	16.610	13688	12283	13688	12283	52	420	100	1196	"GLQAWPG-pS-AIPQFLG_100"
0	0	0	19	9	7	"GLQAWPG-pS-AIPQFLG_100"	"GLQAWPG-pS-AIPQFLG_100"	15100	28550	90	20338	18921	3914	20	6587	6587	6628	447	6	100	100	0	983913	27.501	100000.000	100000.000	0.000	0.000	0.000	0.000	0.000	16.610	13751	12334	13751	12334	52	420	100	1197	"GLQAWPG-pS-AIPQFLG_100"
0	0	0	20	1	1	"Bcl-2"	"P10415"	15550	24630	200	6651	6815	800	11	6521	6521	6730	1079	16	10	2	0	2153519	0.079	100000.000	100000.000	0.000	0.000	0.000	0.000	0.000	16.610	130	294	130	294	316	2384	100	1198	"S87"
0	0	0	20	2	1	"Bcl-2"	"P10415"	16050	24650	180	6706	7236	1719	23	6504	6504	6751	1124	16	16	10	0	1852468	0.431	100000.000	100000.000	0.000	0.000	0.000	0.000	0.000	16.610	202	732	202	732	256	1924	100	1199	"S87"
0	0	0	20	3	1	"Bcl-2"	"P10415"	16550	24640	170	6795	7654	2739	35	6496	6496	6929	1776	25	16	8	0	1592057	0.408	100000.000	100000.000	0.000	0.000	0.000	0.000	0.000	16.610	299	1158	299	1158	208	1660	100	1200	"S87"
0	0	0	20	4	1	"Casp3 "	"P42574"	17060	24620	180	14806	13494	7101	52	6535	6535	7038	1900	26	60	55	0	3454573	3.398	100000.000	100000.000	0.000	0.000	0.000	0.000	0.000	16.610	8271	6959	8271	6959	256	1924	100	1201	"S150"
0	0	0	20	5	1	"Casp3 "	"P42574"	17560	24630	170	17575	16896	7809	46	6522	6522	7001	1982	28	78	73	0	3514358	4.992	100000.000	100000.000	0.000	0.000	0.000	0.000	0.000	16.610	11053	10374	11053	10374	208	1660	100	1202	"S150"
0	0	0	20	6	1	"Casp3 "	"P42574"	18060	24640	140	16591	17126	6106	35	6562	6562	6908	1387	20	93	89	0	2671597	7.367	100000.000	100000.000	0.000	0.000	0.000	0.000	0.000	16.610	10029	10564	10029	10564	156	1140	100	1203	"S150"
0	0	0	20	7	1	"CD19"	"P15391"	18560	24610	170	7690	8382	3045	36	6679	6679	7080	1771	25	29	8	0	1743486	0.735	100000.000	100000.000	0.000	0.000	0.000	0.000	0.000	16.610	1011	1703	1011	1703	208	1660	100	1204	"Y500"
0	0	0	20	8	1	"CD19"	"P15391"	19050	24610	160	7801	8354	3009	36	6675	6675	7045	1533	21	37	12	0	1737678	0.854	100000.000	100000.000	0.000	0.000	0.000	0.000	0.000	16.610	1126	1679	1126	1679	208	1512	100	1205	"Y500"
0	0	0	20	9	1	"CD19"	"P15391"	19560	24630	150	8236	8896	3033	34	6494	6494	6772	1331	19	69	26	0	1387747	1.596	100000.000	100000.000	0.000	0.000	0.000	0.000	0.000	16.610	1742	2402	1742	2402	156	1272	100	1206	"Y500"
0	0	0	20	1	2	"EP300"	"Q09472"	15550	25270	170	6660	6887	885	12	6570	6570	6747	794	11	14	6	0	1432538	0.176	100000.000	100000.000	0.000	0.000	0.000	0.000	0.000	16.610	90	317	90	317	208	1660	100	1207	"S2366"
0	0	0	20	2	2	"EP300"	"Q09472"	16070	25280	110	6946	7871	3581	45	6515	6515	6783	1133	16	22	13	0	629665	0.960	100000.000	100000.000	0.000	0.000	0.000	0.000	0.000	16.610	431	1356	431	1356	80	656	100	1208	"S2366"
0	0	0	20	3	2	"EP300"	"Q09472"	16560	25250	130	6520	6928	1583	22	6469	6469	6862	1516	22	9	4	0	831412	0.044	100000.000	100000.000	0.000	0.000	0.000	0.000	0.000	16.610	51	459	51	459	120	940	100	1209	"S2366"
0	0	0	20	4	2	"fyn"	"P06241"	17050	25240	210	6660	7104	1623	22	6551	6551	6999	1886	26	9	5	0	2244728	0.056	100000.000	100000.000	0.000	0.000	0.000	0.000	0.000	16.610	109	553	109	553	316	2572	100	1210	"Y531"
0	0	0	20	5	2	"fyn"	"P06241"	17570	25260	200	6724	7243	1726	23	6553	6553	6959	1633	23	12	5	0	2288830	0.174	100000.000	100000.000	0.000	0.000	0.000	0.000	0.000	16.610	171	690	171	690	316	2384	100	1211	"Y531"
0	0	0	20	6	2	"fyn"	"P06241"	18060	25260	200	6618	7070	1999	28	6508	6508	6963	1886	27	6	3	0	2233971	0.057	100000.000	100000.000	0.000	0.000	0.000	0.000	0.000	16.610	110	562	110	562	316	2384	100	1212	"Y531"
0	0	0	20	7	2	"Grb2"	"P62993"	18550	25250	150	7689	7996	1983	24	6662	6662	7095	1939	27	26	4	0	1247436	0.465	100000.000	100000.000	0.000	0.000	0.000	0.000	0.000	16.610	1027	1334	1027	1334	156	1272	100	1213	"Y209"
0	0	0	20	8	2	"Grb2"	"P62993"	19070	25270	100	8470	9522	3237	33	6742	6742	7160	1599	22	52	27	0	761786	1.477	100000.000	100000.000	0.000	0.000	0.000	0.000	0.000	16.610	1728	2780	1728	2780	80	560	100	1214	"Y209"
0	0	0	20	9	2	"Grb2"	"P62993"	19560	25270	130	8243	8601	2277	26	6655	6655	7077	1978	27	35	8	0	1032089	0.770	100000.000	100000.000	0.000	0.000	0.000	0.000	0.000	16.610	1588	1946	1588	1946	120	940	100	1215	"Y209"
0	0	0	20	1	3	"IKK-beta "	"O14920"	15580	25920	140	7215	7395	1065	14	6619	6619	6795	773	11	42	17	0	1153609	0.776	100000.000	100000.000	0.000	0.000	0.000	0.000	0.000	16.610	596	776	596	776	156	1140	100	1216	"Y188"
0	0	0	20	2	3	"IKK-beta "	"O14920"	16080	25920	120	7527	8096	2337	28	6545	6545	6891	1934	28	20	8	0	971543	0.623	100000.000	100000.000	0.000	0.000	0.000	0.000	0.000	16.610	982	1551	982	1551	120	820	100	1217	"Y188"
0	0	0	20	3	3	"IKK-beta "	"O14920"	16570	25900	200	6667	7211	1839	25	6546	6546	6897	1488	21	11	6	0	2278703	0.211	100000.000	100000.000	0.000	0.000	0.000	0.000	0.000	16.610	121	665	121	665	316	2384	100	1218	"Y188"
0	0	0	20	4	3	"IRAK1"	"P51617"	17070	25900	200	6509	7055	2568	36	6566	6566	7023	1708	24	9	4	0	2229231	0.019	100000.000	100000.000	0.000	0.000	0.000	0.000	0.000	16.610	-57	489	-57	489	316	2384	100	1219	"T100"
0	0	0	20	5	3	"IRAK1"	"P51617"	17560	25900	200	6385	6865	2071	30	6588	6588	7142	2240	31	8	3	0	2169317	-0.124	100000.000	100000.000	0.000	0.000	0.000	0.000	0.000	16.610	-203	277	-203	277	316	2384	100	1220	"T100"
0	0	0	20	6	3	"IRAK1"	"P51617"	18080	25900	140	6261	7175	3849	53	6563	6563	6953	1694	24	11	7	0	1119261	0.131	100000.000	100000.000	0.000	0.000	0.000	0.000	0.000	16.610	-302	612	-302	612	156	1140	100	1221	"T100"
0	0	0	20	7	3	"IRF-7 "	"Q92985"	18560	25880	160	6707	7369	2183	29	6580	6580	6961	1636	23	10	7	0	1532787	0.249	100000.000	100000.000	0.000	0.000	0.000	0.000	0.000	16.610	127	789	127	789	208	1512	100	1222	"S471"
0	0	0	20	8	3	"IRF-7 "	"Q92985"	19050	25900	140	7072	7761	2110	27	6742	6742	7157	1696	23	17	8	0	1210729	0.356	100000.000	100000.000	0.000	0.000	0.000	0.000	0.000	16.610	330	1019	330	1019	156	1140	100	1223	"S471"
0	0	0	20	9	3	"IRF-7 "	"Q92985"	19540	25890	200	6853	7430	2185	29	6667	6667	7151	2115	29	10	5	0	2348014	0.132	100000.000	100000.000	0.000	0.000	0.000	0.000	0.000	16.610	186	763	186	763	316	2384	100	1224	"S471"
0	0	0	20	1	4	"Lyn "	"P07948"	15580	26560	80	6752	8097	5282	65	6587	6587	6785	912	13	21	13	0	421023	1.439	100000.000	100000.000	0.000	0.000	0.000	0.000	0.000	16.610	165	1510	165	1510	52	340	100	1225	"Y507"
0	0	0	20	2	4	"Lyn "	"P07948"	16090	26580	130	6679	7221	1875	25	6538	6538	6744	897	13	19	12	0	866494	0.532	100000.000	100000.000	0.000	0.000	0.000	0.000	0.000	16.610	141	683	141	683	120	940	100	1226	"Y507"
0	0	0	20	3	4	"Lyn "	"P07948"	16580	26570	200	6630	6921	1064	15	6606	6606	6909	1329	19	10	4	0	2187022	0.009	100000.000	100000.000	0.000	0.000	0.000	0.000	0.000	16.610	24	315	24	315	316	2384	100	1227	"Y507"
0	0	0	20	4	4	"MAVS"	"Q7Z434"	17080	26560	120	11313	11577	3509	30	6535	6535	6963	2288	32	75	52	0	1389254	2.017	100000.000	100000.000	0.000	0.000	0.000	0.000	0.000	16.610	4778	5042	4778	5042	120	820	100	1228	"S233/4"
0	0	0	20	5	4	"MAVS"	"Q7Z434"	17580	26560	150	11793	12674	6299	49	6593	6593	7143	2933	41	61	44	0	1977175	1.886	100000.000	100000.000	0.000	0.000	0.000	0.000	0.000	16.610	5200	6081	5200	6081	156	1272	100	1229	"S233/4"
0	0	0	20	6	4	"MAVS"	"Q7Z434"	18070	26540	140	12032	12648	6481	51	6566	6566	7423	5116	68	51	25	0	1973077	1.021	100000.000	100000.000	0.000	0.000	0.000	0.000	0.000	16.610	5466	6082	5466	6082	156	1140	100	1230	"S233/4"
0	0	0	20	7	4	"Mek2"	"P36507"	18590	26560	120	8909	9255	2754	29	6591	6591	6998	1862	26	68	16	0	1110616	1.212	100000.000	100000.000	0.000	0.000	0.000	0.000	0.000	16.610	2318	2664	2318	2664	120	820	100	1231	"s226"
0	0	0	20	8	4	"Mek2"	"P36507"	19070	26560	170	8712	9733	4642	47	6590	6590	7092	2048	28	50	25	0	2024516	1.290	100000.000	100000.000	0.000	0.000	0.000	0.000	0.000	16.610	2122	3143	2122	3143	208	1660	100	1232	"s226"
0	0	0	20	9	4	"Mek2"	"P36507"	19580	26540	140	9264	9472	4326	45	6647	6647	7203	2542	35	51	13	0	1477590	0.893	100000.000	100000.000	0.000	0.000	0.000	0.000	0.000	16.610	2617	2825	2617	2825	156	1140	100	1233	"s226"
0	0	0	20	1	5	"PKCE"	"Q02156"	15590	27220	130	11612	11665	1286	11	6531	6531	6792	2827	41	95	25	0	1399843	1.724	100000.000	100000.000	0.000	0.000	0.000	0.000	0.000	16.610	5081	5134	5081	5134	120	940	100	1234	"T566"
0	0	0	20	2	5	"PKCE"	"Q02156"	16090	27220	130	11794	12386	2256	18	6555	6555	6818	1502	22	98	97	0	1486314	3.707	100000.000	100000.000	0.000	0.000	0.000	0.000	0.000	16.610	5239	5831	5239	5831	120	940	100	1235	"T566"
0	0	0	20	3	5	"PKCE"	"Q02156"	16580	27220	130	12332	12650	2023	15	6562	6562	6735	763	11	98	98	0	1518036	7.752	100000.000	100000.000	0.000	0.000	0.000	0.000	0.000	16.610	5770	6088	5770	6088	120	940	100	1236	"T566"
0	0	0	20	4	5	"PTEN"	"P60484"	17090	27200	110	7332	7827	1500	19	6586	6586	6871	1595	23	21	8	0	626143	0.599	100000.000	100000.000	0.000	0.000	0.000	0.000	0.000	16.610	746	1241	746	1241	80	656	100	1237	"Y240"
0	0	0	20	5	5	"PTEN"	"P60484"	17570	27200	180	6903	7507	1945	25	6561	6561	6962	1877	26	14	5	0	1921754	0.290	100000.000	100000.000	0.000	0.000	0.000	0.000	0.000	16.610	342	946	342	946	256	1924	100	1238	"Y240"
0	0	0	20	6	5	"PTEN"	"P60484"	18090	27190	160	7185	8206	3612	44	6596	6596	7076	2104	29	16	9	0	1706900	0.537	100000.000	100000.000	0.000	0.000	0.000	0.000	0.000	16.610	589	1610	589	1610	208	1512	100	1239	"Y240"
0	0	0	20	7	5	"Rab5A"	"P20339"	18570	27180	160	7200	7985	3533	44	6667	6667	7054	1435	20	25	12	0	1660896	0.649	100000.000	100000.000	0.000	0.000	0.000	0.000	0.000	16.610	533	1318	533	1318	208	1512	100	1240	"T202"
0	0	0	20	8	5	"Rab5A"	"P20339"	19070	27180	200	6805	7577	2785	36	6606	6606	7021	2009	28	13	6	0	2394415	0.277	100000.000	100000.000	0.000	0.000	0.000	0.000	0.000	16.610	199	971	199	971	316	2384	100	1241	"T202"
0	0	0	20	9	5	"Rab5A"	"P20339"	19570	27160	170	6781	7451	2422	32	6467	6467	6929	2123	30	11	5	0	1549713	0.246	100000.000	100000.000	0.000	0.000	0.000	0.000	0.000	16.610	314	984	314	984	208	1660	100	1242	"T202"
0	0	0	20	1	6	"STAT3 "	"P40763"	15590	27860	140	7682	7865	2295	29	6489	6489	6579	565	8	77	53	0	1226947	2.276	100000.000	100000.000	0.000	0.000	0.000	0.000	0.000	16.610	1193	1376	1193	1376	156	1140	100	1243	"S727"
0	0	0	20	2	6	"STAT3 "	"P40763"	16090	27860	130	7834	8146	1250	15	6524	6524	6679	785	11	85	37	0	977467	1.869	100000.000	100000.000	0.000	0.000	0.000	0.000	0.000	16.610	1310	1622	1310	1622	120	940	100	1244	"S727"
0	0	0	20	3	6	"STAT3 "	"P40763"	16580	27850	140	7614	7880	1671	21	6498	6498	6715	993	14	58	17	0	1229327	1.173	100000.000	100000.000	0.000	0.000	0.000	0.000	0.000	16.610	1116	1382	1116	1382	156	1140	100	1245	"S727"
0	0	0	20	4	6	"STAT6 "	"P42226"	17090	27840	170	7086	7567	1816	23	6567	6567	6755	837	12	34	17	0	1574012	0.970	100000.000	100000.000	0.000	0.000	0.000	0.000	0.000	16.610	519	1000	519	1000	208	1660	100	1246	"Y641"
0	0	0	20	5	6	"STAT6 "	"P42226"	17580	27850	170	7271	7771	1826	23	6511	6511	6826	1218	17	33	13	0	1616300	0.776	100000.000	100000.000	0.000	0.000	0.000	0.000	0.000	16.610	760	1260	760	1260	208	1660	100	1247	"Y641"
0	0	0	20	6	6	"STAT6 "	"P42226"	18080	27840	160	7250	7991	2514	31	6560	6560	6963	1933	27	19	7	0	1662182	0.532	100000.000	100000.000	0.000	0.000	0.000	0.000	0.000	16.610	690	1431	690	1431	208	1512	100	1248	"Y641"
0	0	0	20	7	6	"Catalase"	"Q14790"	18580	27850	180	14452	14048	5502	39	6558	6558	6958	1693	24	78	75	0	3596211	4.188	100000.000	100000.000	0.000	0.000	0.000	0.000	0.000	16.610	7894	7490	7894	7490	256	1924	100	1249	"Y448"
0	0	0	20	8	6	"Catalase"	"Q14790"	19080	27840	160	15519	16296	5207	31	6530	6530	6797	1346	19	93	92	0	3389629	7.057	100000.000	100000.000	0.000	0.000	0.000	0.000	0.000	16.610	8989	9766	8989	9766	208	1512	100	1250	"Y448"
0	0	0	20	9	6	"Catalase"	"Q14790"	19580	27840	160	15339	16848	7257	43	6452	6452	6748	1713	25	96	94	0	3504284	5.896	100000.000	100000.000	0.000	0.000	0.000	0.000	0.000	16.610	8887	10396	8887	10396	208	1512	100	1251	"Y448"
-75	0	0	20	1	7	"empty"	"empty"	15570	28470	200	6485	6618	781	11	6504	6504	6622	690	10	8	2	0	2091269	-0.006	100000.000	100000.000	0.000	0.000	0.000	0.000	0.000	16.610	-19	114	-19	114	316	2384	100	1252	"empty"
-75	0	0	20	2	7	"empty"	"empty"	16070	28470	200	6554	6717	882	13	6528	6528	6675	792	11	9	4	0	2122620	0.053	100000.000	100000.000	0.000	0.000	0.000	0.000	0.000	16.610	26	189	26	189	316	2384	100	1253	"empty"
-75	0	0	20	3	7	"empty"	"empty"	16570	28470	200	6575	6764	828	12	6548	6548	6742	983	14	8	5	0	2137375	0.022	100000.000	100000.000	0.000	0.000	0.000	0.000	0.000	16.610	27	216	27	216	316	2384	100	1254	"empty"
-75	0	0	20	4	7	"empty"	"empty"	17070	28470	200	6591	6753	743	11	6566	6566	6826	1371	20	4	2	0	2133967	-0.053	100000.000	100000.000	0.000	0.000	0.000	0.000	0.000	16.610	25	187	25	187	316	2384	100	1255	"empty"
-75	0	0	20	5	7	"empty"	"empty"	17570	28470	200	6531	6830	1418	20	6567	6567	6832	1308	19	7	3	0	2158254	-0.002	100000.000	100000.000	0.000	0.000	0.000	0.000	0.000	16.610	-36	263	-36	263	316	2384	100	1256	"empty"
-75	0	0	20	6	7	"empty"	"empty"	18070	28470	200	6423	6572	620	9	6508	6508	6739	1016	15	6	2	0	2076862	-0.164	100000.000	100000.000	0.000	0.000	0.000	0.000	0.000	16.610	-85	64	-85	64	316	2384	100	1257	"empty"
0	0	0	20	7	7	"Control-Spot"	"Human_IgG"	18570	28480	160	11942	12149	2934	24	6630	6630	7205	2072	28	88	72	0	2527061	2.386	100000.000	100000.000	0.000	0.000	0.000	0.000	0.000	16.610	5312	5519	5312	5519	208	1512	100	1258	"Control-Spot"
0	0	0	20	8	7	"Control-Spot"	"Human_IgG"	19080	28480	150	12712	13833	5239	37	6671	6671	7372	2273	30	96	87	0	2157987	2.842	100000.000	100000.000	0.000	0.000	0.000	0.000	0.000	16.610	6041	7162	6041	7162	156	1272	100	1259	"Control-Spot"
0	0	0	20	9	7	"Control-Spot"	"Human_IgG"	19570	28480	160	12222	13147	4065	30	6513	6513	7211	3366	46	92	34	0	2734496	1.764	100000.000	100000.000	0.000	0.000	0.000	0.000	0.000	16.610	5709	6634	5709	6634	208	1512	100	1260	"Control-Spot"
0	0	0	21	1	1	"Akt1"	"P31749"	2090	29280	100	8823	8710	848	9	6541	6541	6603	689	10	90	86	0	696805	3.058	100000.000	100000.000	0.000	0.000	0.000	0.000	0.000	16.610	2282	2169	2282	2169	80	560	100	1261	"T308"
0	0	0	21	2	1	"Akt1"	"P31749"	2590	29270	100	8981	8926	880	9	6965	6965	6996	400	5	92	91	0	714078	4.825	100000.000	100000.000	0.000	0.000	0.000	0.000	0.000	16.610	2016	1961	2016	1961	80	560	100	1262	"T308"
0	0	0	21	3	1	"Akt1"	"P31749"	3100	29270	100	9003	8999	740	8	6995	6995	7027	652	9	93	83	0	719936	3.025	100000.000	100000.000	0.000	0.000	0.000	0.000	0.000	16.610	2008	2004	2008	2004	80	560	100	1263	"T308"
0	0	0	21	4	1	"A-Raf"	"P10398"	3600	29260	100	10672	11317	7329	64	6857	6857	6885	295	4	91	86	0	905356	15.024	100000.000	100000.000	0.000	0.000	0.000	0.000	0.000	16.610	3815	4460	3815	4460	80	560	100	1264	"Y302"
0	0	0	21	5	1	"A-Raf"	"P10398"	4100	29260	100	10729	10209	1413	13	6979	6979	6982	310	4	95	88	0	816685	10.410	100000.000	100000.000	0.000	0.000	0.000	0.000	0.000	16.610	3750	3230	3750	3230	80	560	100	1265	"Y302"
0	0	0	21	6	1	"A-Raf"	"P10398"	4600	29260	100	10385	9999	1736	17	7036	7036	7043	337	4	88	82	0	799901	8.772	100000.000	100000.000	0.000	0.000	0.000	0.000	0.000	16.610	3349	2963	3349	2963	80	560	100	1266	"Y302"
0	0	0	21	7	1	"Cdk4"	"P11802"	5090	29250	200	6762	6782	376	5	7032	7032	7060	540	7	2	0	0	2143003	-0.515	100000.000	100000.000	0.000	0.000	0.000	0.000	0.000	16.610	-270	-250	-270	-250	316	2384	100	1267	"S150"
0	0	0	21	8	1	"Cdk4"	"P11802"	5590	29250	200	6829	6876	360	5	7097	7097	7145	1505	21	0	0	0	2172675	-0.179	100000.000	100000.000	0.000	0.000	0.000	0.000	0.000	16.610	-268	-221	-268	-221	316	2384	100	1268	"S150"
0	0	0	21	9	1	"Cdk4"	"P11802"	6090	29240	200	6816	6843	300	4	7119	7119	7136	296	4	2	1	0	2162538	-0.990	100000.000	100000.000	0.000	0.000	0.000	0.000	0.000	16.610	-303	-276	-303	-276	316	2384	100	1269	"S150"
0	0	0	21	1	2	"CREB "	"P16220"	2110	29920	80	8571	8615	709	8	7100	7100	7151	702	9	92	59	0	447965	2.085	100000.000	100000.000	0.000	0.000	0.000	0.000	0.000	16.610	1471	1515	1471	1515	52	340	100	1270	"S111"
0	0	0	21	2	2	"CREB "	"P16220"	2610	29920	70	8262	8332	332	3	6774	6774	6790	306	4	100	100	0	266629	5.039	100000.000	100000.000	0.000	0.000	0.000	0.000	0.000	16.610	1488	1558	1488	1558	32	236	100	1271	"S111"
0	0	0	21	3	2	"CREB "	"P16220"	3100	29920	70	8374	8377	320	3	6902	6902	6956	474	6	100	93	0	268075	2.998	100000.000	100000.000	0.000	0.000	0.000	0.000	0.000	16.610	1472	1475	1472	1475	32	236	100	1272	"S111"
0	0	0	21	4	2	"DVL1"	"O14640"	3610	29910	90	7841	7802	275	3	6841	6841	6920	1285	18	9	0	0	405683	0.686	100000.000	100000.000	0.000	0.000	0.000	0.000	0.000	16.610	1000	961	1000	961	52	420	100	1273	"S679"
0	0	0	21	5	2	"DVL1"	"O14640"	4110	29910	90	8008	7999	405	5	7037	7037	7095	777	10	65	7	0	415967	1.163	100000.000	100000.000	0.000	0.000	0.000	0.000	0.000	16.610	971	962	971	962	52	420	100	1274	"S679"
0	0	0	21	6	2	"DVL1"	"O14640"	4600	29910	100	8112	8036	454	5	7181	7181	7214	469	6	82	50	0	642862	1.753	100000.000	100000.000	0.000	0.000	0.000	0.000	0.000	16.610	931	855	931	855	80	560	100	1275	"S679"
0	0	0	21	7	2	"IFNAR1 "	"P17181"	5100	29900	200	7120	7227	973	13	7182	7182	7224	641	8	4	1	0	2283587	0.005	100000.000	100000.000	0.000	0.000	0.000	0.000	0.000	16.610	-62	45	-62	45	316	2384	100	1276	"Y466"
0	0	0	21	8	2	"IFNAR1 "	"P17181"	5600	29900	200	7072	7225	1795	24	7121	7121	7150	543	7	5	1	0	2283189	0.138	100000.000	100000.000	0.000	0.000	0.000	0.000	0.000	16.610	-49	104	-49	104	316	2384	100	1277	"Y466"
0	0	0	21	9	2	"IFNAR1 "	"P17181"	6100	29890	200	7089	7173	1153	16	7107	7107	7163	1036	14	1	0	0	2266722	0.010	100000.000	100000.000	0.000	0.000	0.000	0.000	0.000	16.610	-18	66	-18	66	316	2384	100	1278	"Y466"
0	0	0	21	1	3	"Jak1 "	"P23458"	2110	30570	120	9538	9433	1257	13	7228	7228	7234	447	6	88	84	0	1131950	4.919	100000.000	100000.000	0.000	0.000	0.000	0.000	0.000	16.610	2310	2205	2310	2205	120	820	100	1279	"Y1034"
0	0	0	21	2	3	"Jak1 "	"P23458"	2610	30560	110	9177	9337	806	8	7029	7029	7041	322	4	100	100	0	746985	7.130	100000.000	100000.000	0.000	0.000	0.000	0.000	0.000	16.610	2148	2308	2148	2308	80	656	100	1280	"Y1034"
0	0	0	21	3	3	"Jak1 "	"P23458"	3110	30560	120	8789	8653	1038	11	6744	6744	6912	1966	28	55	0	0	1038375	0.886	100000.000	100000.000	0.000	0.000	0.000	0.000	0.000	16.610	2045	1909	2045	1909	120	820	100	1281	"Y1034"
0	0	0	21	4	3	"Jun "	"P05412"	3600	30550	200	6623	6674	343	5	6995	6995	7028	738	10	0	0	0	2108919	-0.480	100000.000	100000.000	0.000	0.000	0.000	0.000	0.000	16.610	-372	-321	-372	-321	316	2384	100	1282	"S63"
0	0	0	21	5	3	"Jun "	"P05412"	4100	30550	200	6751	6845	971	14	7179	7179	7218	471	6	3	1	0	2163006	-0.792	100000.000	100000.000	0.000	0.000	0.000	0.000	0.000	16.610	-428	-334	-428	-334	316	2384	100	1283	"S63"
0	0	0	21	6	3	"Jun "	"P05412"	4600	30540	200	6751	6790	464	6	7265	7265	7285	373	5	5	0	0	2145483	-1.327	100000.000	100000.000	0.000	0.000	0.000	0.000	0.000	16.610	-514	-475	-514	-475	316	2384	100	1284	"S63"
0	0	0	21	7	3	"Lck"	"P06239"	5100	30550	120	7728	7741	541	6	7325	7325	7335	309	4	64	25	0	928923	1.314	100000.000	100000.000	0.000	0.000	0.000	0.000	0.000	16.610	403	416	403	416	120	820	100	1285	"Y192"
0	0	0	21	8	3	"Lck"	"P06239"	5600	30540	120	7707	7709	608	7	7223	7223	7247	319	4	61	36	0	925082	1.448	100000.000	100000.000	0.000	0.000	0.000	0.000	0.000	16.610	484	486	484	486	120	820	100	1286	"Y192"
0	0	0	21	9	3	"Lck"	"P06239"	6100	30530	110	7810	9068	7214	79	7185	7185	7199	265	3	81	61	0	725455	7.053	100000.000	100000.000	0.000	0.000	0.000	0.000	0.000	16.610	625	1883	625	1883	80	656	100	1287	"Y192"
0	0	0	21	1	4	"Mlk3"	"Q16584"	2110	31210	200	7177	7213	497	6	6924	6924	6950	495	7	27	5	0	2279276	0.531	100000.000	100000.000	0.000	0.000	0.000	0.000	0.000	16.610	253	289	253	289	316	2384	100	1288	"T277"
0	0	0	21	2	4	"Mlk3"	"Q16584"	2610	31200	200	6960	7076	1507	21	6920	6920	6959	542	7	3	1	0	2235917	0.216	100000.000	100000.000	0.000	0.000	0.000	0.000	0.000	16.610	40	156	40	156	316	2384	100	1289	"T277"
0	0	0	21	3	4	"Mlk3"	"Q16584"	3110	31200	200	6821	6849	560	8	6903	6903	6952	864	12	1	0	0	2164398	-0.119	100000.000	100000.000	0.000	0.000	0.000	0.000	0.000	16.610	-82	-54	-82	-54	316	2384	100	1290	"T277"
0	0	0	21	4	4	"NFAT2 "	"O95644"	3610	31200	90	8809	8814	367	4	7033	7033	7067	371	5	100	100	0	458332	4.709	100000.000	100000.000	0.000	0.000	0.000	0.000	0.000	16.610	1776	1781	1776	1781	52	420	100	1291	"S245"
0	0	0	21	5	4	"NFAT2 "	"O95644"	4120	31200	110	9438	9380	610	6	7467	7467	7564	1419	18	86	5	0	750412	1.280	100000.000	100000.000	0.000	0.000	0.000	0.000	0.000	16.610	1971	1913	1971	1913	80	656	100	1292	"S245"
0	0	0	21	6	4	"NFAT2 "	"O95644"	4610	31190	100	9389	9150	784	8	7614	7614	7626	387	5	86	83	0	731987	3.938	100000.000	100000.000	0.000	0.000	0.000	0.000	0.000	16.610	1775	1536	1775	1536	80	560	100	1293	"S245"
0	0	0	21	7	4	"PI3-kinase p85 subunit beta"	"O00459"	5110	31180	90	9662	9590	779	8	7521	7521	7539	464	6	94	92	0	498697	4.420	100000.000	100000.000	0.000	0.000	0.000	0.000	0.000	16.610	2141	2069	2141	2069	52	420	100	1294	"Y605"
0	0	0	21	8	4	"PI3-kinase p85 subunit beta"	"O00459"	5600	31190	90	9560	9510	730	7	7598	7598	7623	369	4	94	90	0	494520	5.114	100000.000	100000.000	0.000	0.000	0.000	0.000	0.000	16.610	1962	1912	1962	1912	52	420	100	1295	"Y605"
0	0	0	21	9	4	"PI3-kinase p85 subunit beta"	"O00459"	6100	31180	100	9746	9732	1144	11	7712	7712	7699	298	3	93	90	0	778563	6.822	100000.000	100000.000	0.000	0.000	0.000	0.000	0.000	16.610	2034	2020	2034	2020	80	560	100	1296	"Y605"
0	0	0	21	1	5	"PDGFRb"	"P09619"	2120	31850	80	7654	8489	5249	61	6852	6852	6871	413	6	88	46	0	441406	3.918	100000.000	100000.000	0.000	0.000	0.000	0.000	0.000	16.610	802	1637	802	1637	52	340	100	1297	"Y740"
0	0	0	21	2	5	"PDGFRb"	"P09619"	2620	31840	80	8083	8121	421	5	6677	6677	6695	281	4	100	100	0	422311	5.075	100000.000	100000.000	0.000	0.000	0.000	0.000	0.000	16.610	1406	1444	1406	1444	52	340	100	1298	"Y740"
0	0	0	21	3	5	"PDGFRb"	"P09619"	3120	31850	80	7923	7951	390	4	6759	6759	6790	480	7	96	76	0	413435	2.419	100000.000	100000.000	0.000	0.000	0.000	0.000	0.000	16.610	1164	1192	1164	1192	52	340	100	1299	"Y740"
0	0	0	21	4	5	"Rack1"	"P63244"	3620	31840	140	8022	7976	608	7	6882	6882	6912	405	5	87	66	0	1244329	2.627	100000.000	100000.000	0.000	0.000	0.000	0.000	0.000	16.610	1140	1094	1140	1094	156	1140	100	1300	"Y194"
0	0	0	21	5	5	"Rack1"	"P63244"	4110	31830	150	8162	8103	575	7	7194	7194	7222	478	6	76	51	0	1264090	1.843	100000.000	100000.000	0.000	0.000	0.000	0.000	0.000	16.610	968	909	968	909	156	1272	100	1301	"Y194"
0	0	0	21	6	5	"Rack1"	"P63244"	4620	31830	120	8229	8201	553	6	7450	7450	7461	347	4	74	52	0	984067	2.133	100000.000	100000.000	0.000	0.000	0.000	0.000	0.000	16.610	779	751	779	751	120	820	100	1302	"Y194"
0	0	0	21	7	5	"SEK1 "	"P45985"	5110	31820	200	7474	7498	574	7	7412	7412	7415	404	5	14	2	0	2369441	0.205	100000.000	100000.000	0.000	0.000	0.000	0.000	0.000	16.610	62	86	62	86	316	2384	100	1303	"T261"
0	0	0	21	8	5	"SEK1 "	"P45985"	5610	31820	200	7500	7491	402	5	7408	7408	7712	3791	49	0	0	0	2367165	-0.058	100000.000	100000.000	0.000	0.000	0.000	0.000	0.000	16.610	92	83	92	83	316	2384	100	1304	"T261"
0	0	0	21	9	5	"SEK1 "	"P45985"	6100	31810	200	7253	7263	409	5	7360	7360	7427	763	10	0	0	0	2295125	-0.215	100000.000	100000.000	0.000	0.000	0.000	0.000	0.000	16.610	-107	-97	-107	-97	316	2384	100	1305	"T261"
0	0	0	21	1	6	"Smad3 "	"P84022"	2120	32490	80	7520	7486	338	4	6587	6587	6599	267	4	98	90	0	389264	3.322	100000.000	100000.000	0.000	0.000	0.000	0.000	0.000	16.610	933	899	933	899	52	340	100	1306	"S423"
0	0	0	21	2	6	"Smad3 "	"P84022"	2620	32490	100	7210	7336	826	11	6625	6625	6644	275	4	78	52	0	586894	2.516	100000.000	100000.000	0.000	0.000	0.000	0.000	0.000	16.610	585	711	585	711	80	560	100	1307	"S423"
0	0	0	21	3	6	"Smad3 "	"P84022"	3120	32490	100	7382	7384	497	6	6615	6615	6671	654	9	62	3	0	590709	1.090	100000.000	100000.000	0.000	0.000	0.000	0.000	0.000	16.610	767	769	767	769	80	560	100	1308	"S423"
0	0	0	21	4	6	"TBK1 "	"Q9UHD2"	3620	32480	110	11094	11434	2675	23	6753	6753	6782	522	7	100	100	0	914715	8.912	100000.000	100000.000	0.000	0.000	0.000	0.000	0.000	16.610	4341	4681	4341	4681	80	656	100	1309	"S172"
0	0	0	21	5	6	"TBK1 "	"Q9UHD2"	4120	32480	100	11104	10998	825	7	6943	6943	6980	581	8	98	98	0	879839	6.916	100000.000	100000.000	0.000	0.000	0.000	0.000	0.000	16.610	4161	4055	4161	4055	80	560	100	1310	"S172"
0	0	0	21	6	6	"TBK1 "	"Q9UHD2"	4620	32480	120	11208	10567	1552	14	7268	7268	7296	374	5	87	86	0	1268028	8.746	100000.000	100000.000	0.000	0.000	0.000	0.000	0.000	16.610	3940	3299	3940	3299	120	820	100	1311	"S172"
0	0	0	21	7	6	"TrKA"	"P04629"	5120	32460	130	10177	10198	835	8	7326	7326	7457	2178	29	87	0	0	1223740	1.258	100000.000	100000.000	0.000	0.000	0.000	0.000	0.000	16.610	2851	2872	2851	2872	120	940	100	1312	"Y496"
0	0	0	21	8	6	"TrKA"	"P04629"	5610	32460	130	9863	10583	4555	43	7273	7273	7278	345	4	100	99	0	1269948	9.580	100000.000	100000.000	0.000	0.000	0.000	0.000	0.000	16.610	2590	3310	2590	3310	120	940	100	1313	"Y496"
0	0	0	21	9	6	"TrKA"	"P04629"	6110	32460	130	9517	9450	724	7	7303	7303	7343	527	7	99	95	0	1134045	3.998	100000.000	100000.000	0.000	0.000	0.000	0.000	0.000	16.610	2214	2147	2214	2147	120	940	100	1314	"Y496"
-75	0	0	21	1	7	"empty"	"empty"	2100	33110	200	6626	6676	459	6	6602	6602	6689	551	8	6	4	0	2109476	-0.024	100000.000	100000.000	0.000	0.000	0.000	0.000	0.000	16.610	24	74	24	74	316	2384	100	1315	"empty"
-75	0	0	21	2	7	"empty"	"empty"	2600	33110	200	6565	6613	595	8	6521	6521	6551	324	4	14	2	0	2089690	0.191	100000.000	100000.000	0.000	0.000	0.000	0.000	0.000	16.610	44	92	44	92	316	2384	100	1316	"empty"
-75	0	0	21	3	7	"empty"	"empty"	3100	33110	200	6583	6571	243	3	6588	6588	6632	502	7	1	0	0	2076474	-0.122	100000.000	100000.000	0.000	0.000	0.000	0.000	0.000	16.610	-5	-17	-5	-17	316	2384	100	1317	"empty"
-75	0	0	21	4	7	"empty"	"empty"	3600	33110	200	6740	6794	574	8	6742	6742	6832	1296	18	1	0	0	2147025	-0.029	100000.000	100000.000	0.000	0.000	0.000	0.000	0.000	16.610	-2	52	-2	52	316	2384	100	1318	"empty"
-75	0	0	21	5	7	"empty"	"empty"	4100	33110	200	6946	6976	352	5	6938	6938	6967	496	7	4	1	0	2204535	0.018	100000.000	100000.000	0.000	0.000	0.000	0.000	0.000	16.610	8	38	8	38	316	2384	100	1319	"empty"
-75	0	0	21	6	7	"empty"	"empty"	4600	33110	200	7066	7086	351	4	7116	7116	7228	2030	28	0	0	0	2239296	-0.070	100000.000	100000.000	0.000	0.000	0.000	0.000	0.000	16.610	-50	-30	-50	-30	316	2384	100	1320	"empty"
-75	0	0	21	7	7	"empty"	"empty"	5100	33110	200	7238	7247	392	5	7256	7256	7307	1323	18	0	0	0	2289990	-0.045	100000.000	100000.000	0.000	0.000	0.000	0.000	0.000	16.610	-18	-9	-18	-9	316	2384	100	1321	"empty"
-75	0	0	21	8	7	"empty"	"empty"	5600	33110	200	7193	9028	9062	100	7263	7263	7283	372	5	10	6	1	2852704	4.691	100000.000	100000.000	0.000	0.000	0.000	0.000	0.000	16.610	-70	1765	-70	1765	316	2384	100	1322	"empty"
-75	0	0	21	9	7	"empty"	"empty"	6100	33110	200	7312	7333	269	3	7284	7284	7316	572	7	1	0	0	2317366	0.030	100000.000	100000.000	0.000	0.000	0.000	0.000	0.000	16.610	28	49	28	49	316	2384	100	1323	"empty"
0	0	0	22	1	1	"PLCG2"	"P16885"	6610	29240	110	8594	8739	980	11	7100	7100	7108	301	4	98	96	0	699089	5.419	100000.000	100000.000	0.000	0.000	0.000	0.000	0.000	16.610	1494	1639	1494	1639	80	656	100	1324	"Y753"
0	0	0	22	2	1	"PLCG2"	"P16885"	7120	29250	120	8082	8003	592	7	6919	6919	6923	370	5	85	74	0	960414	2.919	100000.000	100000.000	0.000	0.000	0.000	0.000	0.000	16.610	1163	1084	1163	1084	120	820	100	1325	"Y753"
0	0	0	22	3	1	"PLCG2"	"P16885"	7610	29240	110	8157	8100	786	9	6819	6819	6826	570	8	83	62	0	648016	2.235	100000.000	100000.000	0.000	0.000	0.000	0.000	0.000	16.610	1338	1281	1338	1281	80	656	100	1326	"Y753"
0	0	0	22	4	1	"pyk2"	"Q14289"	8120	29250	120	11930	11805	838	7	6831	6831	6859	416	6	100	100	0	1416594	11.889	100000.000	100000.000	0.000	0.000	0.000	0.000	0.000	16.610	5099	4974	5099	4974	120	820	100	1327	"Y402"
0	0	0	22	5	1	"pyk2"	"Q14289"	8620	29240	130	12583	12554	755	6	6825	6825	6879	434	6	100	100	0	1506493	13.076	100000.000	100000.000	0.000	0.000	0.000	0.000	0.000	16.610	5758	5729	5758	5729	120	940	100	1328	"Y402"
0	0	0	22	6	1	"pyk2"	"Q14289"	9120	29240	130	13501	13415	896	6	6845	6845	6877	410	5	100	99	0	1609823	15.946	100000.000	100000.000	0.000	0.000	0.000	0.000	0.000	16.610	6656	6570	6656	6570	120	940	100	1329	"Y402"
0	0	0	22	7	1	"STAM2"	"Q92783"	9620	29250	140	8210	8245	463	5	6837	6837	6856	335	4	98	96	0	1286236	4.146	100000.000	100000.000	0.000	0.000	0.000	0.000	0.000	16.610	1373	1408	1373	1408	156	1140	100	1330	"Y371"
0	0	0	22	8	1	"STAM2"	"Q92783"	10130	29240	170	8655	8823	2107	23	6886	6886	6907	474	6	98	94	0	1835140	4.042	100000.000	100000.000	0.000	0.000	0.000	0.000	0.000	16.610	1769	1937	1769	1937	208	1660	100	1331	"Y371"
0	0	0	22	9	1	"STAM2"	"Q92783"	10620	29240	180	8934	9118	2865	31	6922	6922	6944	406	5	95	89	0	2334155	5.355	100000.000	100000.000	0.000	0.000	0.000	0.000	0.000	16.610	2012	2196	2012	2196	256	1924	100	1332	"Y371"
0	0	0	22	1	2	"STAT3 "	"P40763"	6630	29910	140	8488	8462	607	7	7052	7052	7074	334	4	97	90	0	1320107	4.156	100000.000	100000.000	0.000	0.000	0.000	0.000	0.000	16.610	1436	1410	1436	1410	156	1140	100	1333	"Y705"
0	0	0	22	2	2	"STAT3 "	"P40763"	7120	29900	130	8508	8438	532	6	6927	6927	6932	410	5	97	90	0	1012514	3.673	100000.000	100000.000	0.000	0.000	0.000	0.000	0.000	16.610	1581	1511	1581	1511	120	940	100	1334	"Y705"
0	0	0	22	3	2	"STAT3 "	"P40763"	7630	29900	140	8210	8143	611	7	6805	6805	6821	530	7	90	67	0	1270328	2.494	100000.000	100000.000	0.000	0.000	0.000	0.000	0.000	16.610	1405	1338	1405	1338	156	1140	100	1335	"Y705"
0	0	0	22	4	2	"STMN1"	"P16949"	8120	29900	200	6645	6835	3105	45	6799	6799	6822	607	8	3	0	0	2159912	0.021	100000.000	100000.000	0.000	0.000	0.000	0.000	0.000	16.610	-154	36	-154	36	316	2384	100	1336	"S15"
0	0	0	22	5	2	"STMN1"	"P16949"	8620	29890	200	6629	6719	643	9	6767	6767	6806	813	11	3	2	0	2123156	-0.107	100000.000	100000.000	0.000	0.000	0.000	0.000	0.000	16.610	-138	-48	-138	-48	316	2384	100	1337	"S15"
0	0	0	22	6	2	"STMN1"	"P16949"	9120	29890	200	6798	7173	2789	38	6814	6814	6918	1236	17	9	2	0	2266578	0.206	100000.000	100000.000	0.000	0.000	0.000	0.000	0.000	16.610	-16	359	-16	359	316	2384	100	1338	"S15"
0	0	0	22	7	2	"4E-BP1 "	"Q13541"	9620	29890	200	6923	6913	367	5	6994	6994	7090	1258	17	0	0	0	2184466	-0.141	100000.000	100000.000	0.000	0.000	0.000	0.000	0.000	16.610	-71	-81	-71	-81	316	2384	100	1339	"S64"
0	0	0	22	8	2	"4E-BP1 "	"Q13541"	10130	29890	200	7199	7293	1451	19	7109	7109	7130	525	7	9	0	0	2304649	0.310	100000.000	100000.000	0.000	0.000	0.000	0.000	0.000	16.610	90	184	90	184	316	2384	100	1340	"S64"
0	0	0	22	9	2	"4E-BP1 "	"Q13541"	10630	29890	200	7352	7521	2081	27	7325	7325	7359	857	11	3	1	0	2376716	0.189	100000.000	100000.000	0.000	0.000	0.000	0.000	0.000	16.610	27	196	27	196	316	2384	100	1341	"S64"
0	0	0	22	1	3	"Tgfbr2"	"P37173"	6620	30530	200	6821	6891	1293	18	7241	7241	7424	2665	35	1	0	0	2177674	-0.200	100000.000	100000.000	0.000	0.000	0.000	0.000	0.000	16.610	-420	-350	-420	-350	316	2384	100	1342	"Y336"
0	0	0	22	2	3	"Tgfbr2"	"P37173"	7120	30520	200	6510	6550	623	9	7013	7013	7019	419	5	5	1	0	2069786	-1.119	100000.000	100000.000	0.000	0.000	0.000	0.000	0.000	16.610	-503	-463	-503	-463	316	2384	100	1343	"Y336"
0	0	0	22	3	3	"Tgfbr2"	"P37173"	7620	30520	200	6172	6231	704	11	6918	6918	6934	387	5	8	1	0	1968953	-1.817	100000.000	100000.000	0.000	0.000	0.000	0.000	0.000	16.610	-746	-687	-746	-687	316	2384	100	1344	"Y336"
0	0	0	22	4	3	"Bid "	"P55957"	8130	30520	110	8843	8988	688	7	6785	6785	6781	391	5	98	98	0	719003	5.645	100000.000	100000.000	0.000	0.000	0.000	0.000	0.000	16.610	2058	2203	2058	2203	80	656	100	1345	"T54"
0	0	0	22	5	3	"Bid "	"P55957"	8630	30530	110	8928	8968	479	5	6645	6645	6654	303	4	100	100	0	717448	7.637	100000.000	100000.000	0.000	0.000	0.000	0.000	0.000	16.610	2283	2323	2283	2323	80	656	100	1346	"T54"
0	0	0	22	6	3	"Bid "	"P55957"	9130	30530	100	9066	9039	671	7	6683	6683	6690	325	4	98	97	0	723145	7.228	100000.000	100000.000	0.000	0.000	0.000	0.000	0.000	16.610	2383	2356	2383	2356	80	560	100	1347	"T54"
0	0	0	22	7	3	"caveolin-1"	"Q03135"	9630	30520	200	6813	6881	1131	16	6821	6821	6869	715	10	2	0	0	2174422	0.017	100000.000	100000.000	0.000	0.000	0.000	0.000	0.000	16.610	-8	60	-8	60	316	2384	100	1348	"Y6"
0	0	0	22	8	3	"caveolin-1"	"Q03135"	10130	30520	200	7351	7389	473	6	7287	7287	7366	1074	14	2	0	0	2334925	0.021	100000.000	100000.000	0.000	0.000	0.000	0.000	0.000	16.610	64	102	64	102	316	2384	100	1349	"Y6"
0	0	0	22	9	3	"caveolin-1"	"Q03135"	10630	30520	200	7294	7321	414	5	7312	7312	7379	1076	14	0	0	0	2313551	-0.054	100000.000	100000.000	0.000	0.000	0.000	0.000	0.000	16.610	-18	9	-18	9	316	2384	100	1350	"Y6"
0	0	0	22	1	4	"CDK2"	"P24941"	6640	31180	120	8914	8902	541	6	7474	7474	7467	516	6	94	76	0	1068200	2.781	100000.000	100000.000	0.000	0.000	0.000	0.000	0.000	16.610	1440	1428	1440	1428	120	820	100	1351	"Y14"
0	0	0	22	2	4	"CDK2"	"P24941"	7140	31180	150	7781	7774	540	6	7016	7016	7116	1186	16	26	0	0	1212790	0.555	100000.000	100000.000	0.000	0.000	0.000	0.000	0.000	16.610	765	758	765	758	156	1272	100	1352	"Y14"
0	0	0	22	3	4	"CDK2"	"P24941"	7640	31170	120	7876	8047	1123	13	6875	6875	6887	439	6	89	61	0	965624	2.642	100000.000	100000.000	0.000	0.000	0.000	0.000	0.000	16.610	1001	1172	1001	1172	120	820	100	1353	"Y14"
0	0	0	22	4	4	"Fos "	"P01100"	8130	31170	90	7794	7883	521	6	6873	6873	6909	505	7	88	38	0	409917	1.929	100000.000	100000.000	0.000	0.000	0.000	0.000	0.000	16.610	921	1010	921	1010	52	420	100	1354	"S362"
0	0	0	22	5	4	"Fos "	"P01100"	8630	31170	150	7479	7526	476	6	6906	6906	6932	386	5	66	33	0	1174116	1.539	100000.000	100000.000	0.000	0.000	0.000	0.000	0.000	16.610	573	620	573	620	156	1272	100	1355	"S362"
0	0	0	22	6	4	"Fos "	"P01100"	9140	31180	130	7438	7497	456	6	6869	6869	6921	1050	15	15	0	0	899673	0.549	100000.000	100000.000	0.000	0.000	0.000	0.000	0.000	16.610	569	628	569	628	120	940	100	1356	"S362"
0	0	0	22	7	4	"Grb2"	"P62993"	9640	31180	120	10341	10239	961	9	6962	6962	6972	319	4	97	95	0	1228675	10.241	100000.000	100000.000	0.000	0.000	0.000	0.000	0.000	16.610	3379	3277	3379	3277	120	820	100	1357	"Y37"
0	0	0	22	8	4	"Grb2"	"P62993"	10140	31170	130	10301	10206	914	8	6938	6938	6959	407	5	98	96	0	1224714	7.978	100000.000	100000.000	0.000	0.000	0.000	0.000	0.000	16.610	3363	3268	3363	3268	120	940	100	1358	"Y37"
0	0	0	22	9	4	"Grb2"	"P62993"	10630	31170	110	10488	10481	775	7	7021	7021	7118	1234	17	100	92	0	838458	2.725	100000.000	100000.000	0.000	0.000	0.000	0.000	0.000	16.610	3467	3460	3467	3460	80	656	100	1359	"Y37"
0	0	0	22	1	5	"IL4R "	"P24394"	6640	31810	170	7813	7924	1113	14	7177	7177	7218	380	5	79	39	0	1648273	1.858	100000.000	100000.000	0.000	0.000	0.000	0.000	0.000	16.610	636	747	636	747	208	1660	100	1360	"Y713"
0	0	0	22	2	5	"IL4R "	"P24394"	7140	31810	170	7721	7782	1100	14	6928	6928	6946	422	6	83	45	0	1618733	1.981	100000.000	100000.000	0.000	0.000	0.000	0.000	0.000	16.610	793	854	793	854	208	1660	100	1361	"Y713"
0	0	0	22	3	5	"IL4R "	"P24394"	7640	31810	180	7512	7692	2305	29	6778	6778	6792	673	9	53	10	0	1969041	1.337	100000.000	100000.000	0.000	0.000	0.000	0.000	0.000	16.610	734	914	734	914	256	1924	100	1362	"Y713"
0	0	0	22	4	5	"IRAK4"	"P51617"	8140	31830	160	10553	10467	926	8	6645	6645	6715	1073	15	98	96	0	2177042	3.497	100000.000	100000.000	0.000	0.000	0.000	0.000	0.000	16.610	3908	3822	3908	3822	208	1512	100	1363	"T208"
0	0	0	22	5	5	"IRAK4"	"P51617"	8640	31820	170	10351	10321	2206	21	6648	6648	6676	353	5	95	95	0	2146821	10.326	100000.000	100000.000	0.000	0.000	0.000	0.000	0.000	16.610	3703	3673	3703	3673	208	1660	100	1364	"T208"
0	0	0	22	6	5	"IRAK4"	"P51617"	9140	31820	160	10569	11206	4214	37	6627	6627	6671	1066	15	97	96	0	2330746	4.254	100000.000	100000.000	0.000	0.000	0.000	0.000	0.000	16.610	3942	4579	3942	4579	208	1512	100	1365	"T208"
0	0	0	22	7	5	"LDLRAP1"	"Q5SW96"	9630	31810	200	6658	6675	333	4	6731	6731	6749	340	5	7	1	0	2109347	-0.218	100000.000	100000.000	0.000	0.000	0.000	0.000	0.000	16.610	-73	-56	-73	-56	316	2384	100	1366	"S186"
0	0	0	22	8	5	"LDLRAP1"	"Q5SW96"	10130	31810	200	6716	6809	1232	18	6811	6811	6838	646	9	2	0	0	2151581	-0.045	100000.000	100000.000	0.000	0.000	0.000	0.000	0.000	16.610	-95	-2	-95	-2	316	2384	100	1367	"S186"
0	0	0	22	9	5	"LDLRAP1"	"Q5SW96"	10630	31810	200	6886	6893	364	5	6942	6942	6977	587	8	2	0	0	2178243	-0.143	100000.000	100000.000	0.000	0.000	0.000	0.000	0.000	16.610	-56	-49	-56	-49	316	2384	100	1368	"S186"
0	0	0	22	1	6	"MAPK14"	"Q16539"	6650	32470	130	8252	8216	487	5	7054	7054	7055	300	4	94	89	0	985942	3.870	100000.000	100000.000	0.000	0.000	0.000	0.000	0.000	16.610	1198	1162	1198	1162	120	940	100	1369	"T179"
0	0	0	22	2	6	"MAPK14"	"Q16539"	7140	32470	110	7905	7930	393	4	6888	6888	6922	878	12	61	2	0	634386	1.148	100000.000	100000.000	0.000	0.000	0.000	0.000	0.000	16.610	1017	1042	1017	1042	80	656	100	1370	"T179"
0	0	0	22	3	6	"MAPK14"	"Q16539"	7640	32460	140	7766	7712	623	8	6795	6795	6822	564	8	78	39	0	1203079	1.578	100000.000	100000.000	0.000	0.000	0.000	0.000	0.000	16.610	971	917	971	917	156	1140	100	1371	"T179"
0	0	0	22	4	6	"Met "	"P08581"	8150	32460	110	8426	8497	498	5	6628	6628	6644	456	6	98	97	0	679721	4.064	100000.000	100000.000	0.000	0.000	0.000	0.000	0.000	16.610	1798	1869	1798	1869	80	656	100	1372	"Y1003"
0	0	0	22	5	6	"Met "	"P08581"	8640	32460	110	8569	8550	590	6	6655	6655	6681	341	5	100	98	0	683969	5.481	100000.000	100000.000	0.000	0.000	0.000	0.000	0.000	16.610	1914	1895	1914	1895	80	656	100	1373	"Y1003"
0	0	0	22	6	6	"Met "	"P08581"	9150	32460	110	8721	8716	381	4	6636	6636	6651	280	4	100	100	0	697293	7.375	100000.000	100000.000	0.000	0.000	0.000	0.000	0.000	16.610	2085	2080	2085	2080	80	656	100	1374	"Y1003"
0	0	0	22	7	6	"p53 "	"P04637"	9640	32460	120	8614	8554	726	8	6695	6695	6756	1305	19	88	7	0	1026502	1.378	100000.000	100000.000	0.000	0.000	0.000	0.000	0.000	16.610	1919	1859	1919	1859	120	820	100	1375	"S15"
0	0	0	22	8	6	"p53 "	"P04637"	10140	32460	120	8734	8628	604	7	6752	6752	6793	393	5	94	92	0	1035383	4.669	100000.000	100000.000	0.000	0.000	0.000	0.000	0.000	16.610	1982	1876	1982	1876	120	820	100	1376	"S15"
0	0	0	22	9	6	"p53 "	"P04637"	10630	32450	120	9147	9193	1537	16	6945	6945	6970	426	6	95	92	0	1103197	5.218	100000.000	100000.000	0.000	0.000	0.000	0.000	0.000	16.610	2202	2248	2202	2248	120	820	100	1377	"S15"
-75	0	0	22	1	7	"empty"	"empty"	6620	33090	200	7078	7084	229	3	7085	7085	7099	363	5	5	0	0	2238578	-0.041	100000.000	100000.000	0.000	0.000	0.000	0.000	0.000	16.610	-7	-1	-7	-1	316	2384	100	1378	"empty"
-75	0	0	22	2	7	"empty"	"empty"	7120	33090	200	6927	6926	300	4	6932	6932	6930	367	5	8	0	0	2188757	-0.011	100000.000	100000.000	0.000	0.000	0.000	0.000	0.000	16.610	-5	-6	-5	-6	316	2384	100	1379	"empty"
-75	0	0	22	3	7	"empty"	"empty"	7620	33090	200	6752	6755	380	5	6793	6793	6815	488	7	8	0	0	2134467	-0.123	100000.000	100000.000	0.000	0.000	0.000	0.000	0.000	16.610	-41	-38	-41	-38	316	2384	100	1380	"empty"
-75	0	0	22	4	7	"empty"	"empty"	8120	33090	200	6737	6806	772	11	6764	6764	6806	807	11	1	0	0	2150666	0.000	100000.000	100000.000	0.000	0.000	0.000	0.000	0.000	16.610	-27	42	-27	42	316	2384	100	1381	"empty"
-75	0	0	22	5	7	"empty"	"empty"	8620	33090	200	6747	6798	531	7	6732	6732	6758	371	5	11	1	0	2148212	0.108	100000.000	100000.000	0.000	0.000	0.000	0.000	0.000	16.610	15	66	15	66	316	2384	100	1382	"empty"
-75	0	0	22	6	7	"empty"	"empty"	9120	33090	200	6736	6731	296	4	6721	6721	6742	299	4	12	0	0	2126876	-0.037	100000.000	100000.000	0.000	0.000	0.000	0.000	0.000	16.610	15	10	15	10	316	2384	100	1383	"empty"
0	0	0	22	7	7	"GLQAWPGEAIPQFLG_100"	"GLQAWPGEAIPQFLG_100"	9650	33100	80	7650	7556	341	4	6749	6749	6772	389	5	88	59	0	392889	2.015	100000.000	100000.000	0.000	0.000	0.000	0.000	0.000	16.610	901	807	901	807	52	340	100	1384	"GLQAWPGEAIPQFLG_100"
0	0	0	22	8	7	"GLQAWPGEAIPQFLG_100"	"GLQAWPGEAIPQFLG_100"	10140	33100	90	7617	7611	298	3	6792	6792	6800	302	4	98	75	0	395763	2.685	100000.000	100000.000	0.000	0.000	0.000	0.000	0.000	16.610	825	819	825	819	52	420	100	1385	"GLQAWPGEAIPQFLG_100"
0	0	0	22	9	7	"GLQAWPGEAIPQFLG_100"	"GLQAWPGEAIPQFLG_100"	10640	33100	90	7926	7917	459	5	6918	6918	6915	371	5	94	76	0	411692	2.701	100000.000	100000.000	0.000	0.000	0.000	0.000	0.000	16.610	1008	999	1008	999	52	420	100	1386	"GLQAWPGEAIPQFLG_100"
0	0	0	23	1	1	"JAK2"	"O60674"	11160	29230	90	11005	10802	960	8	7003	7003	7257	2536	34	92	1	0	561697	1.398	100000.000	100000.000	0.000	0.000	0.000	0.000	0.000	16.610	4002	3799	4002	3799	52	420	100	1387	"Y813"
0	0	0	23	2	1	"JAK2"	"O60674"	11660	29220	90	11238	12197	6127	50	6981	6981	6993	346	4	100	100	0	634246	15.040	100000.000	100000.000	0.000	0.000	0.000	0.000	0.000	16.610	4257	5216	4257	5216	52	420	100	1388	"Y813"
0	0	0	23	3	1	"JAK2"	"O60674"	12160	29220	90	11313	11214	739	6	7105	7105	7119	425	5	100	98	0	583119	9.635	100000.000	100000.000	0.000	0.000	0.000	0.000	0.000	16.610	4208	4109	4208	4109	52	420	100	1389	"Y813"
0	0	0	23	4	1	"Jun "	"P05412"	12660	29210	200	5998	6335	1887	29	7024	7024	7075	671	9	2	1	0	2001842	-1.103	100000.000	100000.000	0.000	0.000	0.000	0.000	0.000	16.610	-1026	-689	-1026	-689	316	2384	100	1390	"S73"
0	0	0	23	5	1	"Jun "	"P05412"	13160	29200	200	6036	6444	2728	42	6992	6992	7036	874	12	2	1	0	2036403	-0.677	100000.000	100000.000	0.000	0.000	0.000	0.000	0.000	16.610	-956	-548	-956	-548	316	2384	100	1391	"S73"
0	0	0	23	6	1	"Jun "	"P05412"	13660	29200	200	5889	6028	839	13	6859	6859	6930	683	9	0	0	0	1904781	-1.321	100000.000	100000.000	0.000	0.000	0.000	0.000	0.000	16.610	-970	-831	-970	-831	316	2384	100	1392	"S73"
0	0	0	23	7	1	"Kit "	"P10721"	14170	29190	120	11684	10613	2329	21	6761	6761	6885	1336	19	76	71	0	1273530	2.790	100000.000	100000.000	0.000	0.000	0.000	0.000	0.000	16.610	4923	3852	4923	3852	120	820	100	1393	"Y936"
0	0	0	23	8	1	"Kit "	"P10721"	14680	29190	110	11260	11199	986	8	6631	6631	6680	488	7	100	100	0	895943	9.260	100000.000	100000.000	0.000	0.000	0.000	0.000	0.000	16.610	4629	4568	4629	4568	80	656	100	1394	"Y936"
0	0	0	23	9	1	"Kit "	"P10721"	15180	29190	110	11907	11836	1636	13	6529	6529	6629	649	9	97	97	0	946844	8.023	100000.000	100000.000	0.000	0.000	0.000	0.000	0.000	16.610	5378	5307	5378	5307	80	656	100	1395	"Y936"
0	0	0	23	1	2	"Mnk1"	"Q9BUB5"	11180	29870	120	9831	11094	8542	76	7204	7204	7228	404	5	90	82	1	1331284	9.569	100000.000	100000.000	0.000	0.000	0.000	0.000	0.000	16.610	2627	3890	2627	3890	120	820	100	1396	"T250"
0	0	0	23	2	2	"Mnk1"	"Q9BUB5"	11670	29870	110	9386	9277	547	5	7111	7111	7118	346	4	100	97	0	742169	6.240	100000.000	100000.000	0.000	0.000	0.000	0.000	0.000	16.610	2275	2166	2275	2166	80	656	100	1397	"T250"
0	0	0	23	3	2	"Mnk1"	"Q9BUB5"	12170	29860	100	9195	9182	515	5	7119	7119	7171	506	7	98	96	0	734574	3.974	100000.000	100000.000	0.000	0.000	0.000	0.000	0.000	16.610	2076	2063	2076	2063	80	560	100	1398	"T250"
0	0	0	23	4	2	"NFAT3"	"Q14934"	12670	29850	100	12133	12545	4596	36	7186	7186	7210	324	4	96	95	0	1003603	16.466	100000.000	100000.000	0.000	0.000	0.000	0.000	0.000	16.610	4947	5359	4947	5359	80	560	100	1399	"S676"
0	0	0	23	5	2	"NFAT3"	"Q14934"	13170	29850	100	11711	11211	1673	14	7073	7073	7109	482	6	92	91	0	896842	8.510	100000.000	100000.000	0.000	0.000	0.000	0.000	0.000	16.610	4638	4138	4638	4138	80	560	100	1400	"S676"
0	0	0	23	6	2	"NFAT3"	"Q14934"	13670	29850	100	11633	11167	1565	14	7009	7009	7116	991	13	91	90	0	893339	4.088	100000.000	100000.000	0.000	0.000	0.000	0.000	0.000	16.610	4624	4158	4624	4158	80	560	100	1401	"S676"
0	0	0	23	7	2	"PIK3R1 "	"P27986"	14180	29850	150	8250	8290	700	8	6857	6857	6918	1024	14	78	6	0	1293314	1.340	100000.000	100000.000	0.000	0.000	0.000	0.000	0.000	16.610	1393	1433	1393	1433	156	1272	100	1402	"Y528"
0	0	0	23	8	2	"PIK3R1 "	"P27986"	14680	29850	150	7900	7944	805	10	6662	6662	6694	365	5	95	89	0	1239275	3.425	100000.000	100000.000	0.000	0.000	0.000	0.000	0.000	16.610	1238	1282	1238	1282	156	1272	100	1403	"Y528"
0	0	0	23	9	2	"PIK3R1 "	"P27986"	15170	29840	150	7747	7754	479	6	6509	6509	6548	365	5	97	87	0	1209577	3.304	100000.000	100000.000	0.000	0.000	0.000	0.000	0.000	16.610	1238	1245	1238	1245	156	1272	100	1404	"Y528"
0	0	0	23	1	3	"p67phox"	"P19878"	11170	30490	200	7080	7094	373	5	7035	7035	7130	1668	23	0	0	0	2241713	-0.022	100000.000	100000.000	0.000	0.000	0.000	0.000	0.000	16.610	45	59	45	59	316	2384	100	1405	"S208"
0	0	0	23	2	3	"p67phox"	"P19878"	11680	30490	140	7197	7249	385	5	7083	7083	7173	1561	21	0	0	0	1130767	0.049	100000.000	100000.000	0.000	0.000	0.000	0.000	0.000	16.610	114	166	114	166	156	1140	100	1406	"S208"
0	0	0	23	3	3	"p67phox"	"P19878"	12170	30500	200	7164	7190	406	5	7115	7115	7152	424	5	12	2	0	2271994	0.090	100000.000	100000.000	0.000	0.000	0.000	0.000	0.000	16.610	49	75	49	75	316	2384	100	1407	"S208"
0	0	0	23	4	3	"PDK1"	"O15530"	12670	30510	100	8277	8254	648	7	7137	7137	7162	430	6	88	75	0	660351	2.540	100000.000	100000.000	0.000	0.000	0.000	0.000	0.000	16.610	1140	1117	1140	1117	80	560	100	1408	"S241"
0	0	0	23	5	3	"PDK1"	"O15530"	13170	30510	100	8248	8250	483	5	7026	7026	7072	547	7	92	66	0	660036	2.154	100000.000	100000.000	0.000	0.000	0.000	0.000	0.000	16.610	1222	1224	1222	1224	80	560	100	1409	"S241"
0	0	0	23	6	3	"PDK1"	"O15530"	13670	30500	100	7962	7955	491	6	6928	6928	7011	1324	18	21	1	0	636429	0.713	100000.000	100000.000	0.000	0.000	0.000	0.000	0.000	16.610	1034	1027	1034	1027	80	560	100	1410	"S241"
0	0	0	23	7	3	"Ripk1"	"Q13546"	14180	30490	130	7832	7926	542	6	6860	6860	6948	1952	28	5	0	0	951061	0.501	100000.000	100000.000	0.000	0.000	0.000	0.000	0.000	16.610	972	1066	972	1066	120	940	100	1411	"Y384"
0	0	0	23	8	3	"Ripk1"	"Q13546"	14680	30500	120	7774	7786	568	7	6789	6789	6821	373	5	90	70	0	934356	2.587	100000.000	100000.000	0.000	0.000	0.000	0.000	0.000	16.610	985	997	985	997	120	820	100	1412	"Y384"
0	0	0	23	9	3	"Ripk1"	"Q13546"	15180	30500	130	7670	7715	501	6	6600	6600	6647	607	9	90	39	0	925850	1.759	100000.000	100000.000	0.000	0.000	0.000	0.000	0.000	16.610	1070	1115	1070	1115	120	940	100	1413	"Y384"
0	0	0	23	1	4	"Shc1"	"P29353"	11180	31150	80	8040	7987	382	4	7052	7052	7061	434	6	90	65	0	415320	2.134	100000.000	100000.000	0.000	0.000	0.000	0.000	0.000	16.610	988	935	988	935	52	340	100	1414	"S36"
0	0	0	23	2	4	"Shc1"	"P29353"	11690	31140	120	7903	7861	914	11	7047	7047	7079	349	4	65	55	0	943260	2.241	100000.000	100000.000	0.000	0.000	0.000	0.000	0.000	16.610	856	814	856	814	120	820	100	1415	"S36"
0	0	0	23	3	4	"Shc1"	"P29353"	12190	31150	100	8095	7985	731	9	7216	7216	7259	436	6	68	51	0	638813	1.665	100000.000	100000.000	0.000	0.000	0.000	0.000	0.000	16.610	879	769	879	769	80	560	100	1416	"S36"
0	0	0	23	4	4	"SMAD3"	"Q15796"	12680	31140	200	7082	7195	494	6	7036	7036	7084	583	8	15	5	0	2273518	0.190	100000.000	100000.000	0.000	0.000	0.000	0.000	0.000	16.610	46	159	46	159	316	2384	100	1417	"S204"
0	0	0	23	5	4	"SMAD3"	"Q15796"	13170	31140	120	7248	7341	630	8	6886	6886	6938	523	7	39	11	0	880862	0.771	100000.000	100000.000	0.000	0.000	0.000	0.000	0.000	16.610	362	455	362	455	120	820	100	1418	"S204"
0	0	0	23	6	4	"SMAD3"	"Q15796"	13680	31150	70	7898	7870	361	4	6822	6822	6817	303	4	96	90	0	251830	3.475	100000.000	100000.000	0.000	0.000	0.000	0.000	0.000	16.610	1076	1048	1076	1048	32	236	100	1419	"S204"
0	0	0	23	7	4	"TAK1 "	"O43318"	14170	31150	200	6883	6933	357	5	6816	6816	6864	572	8	10	1	0	2190784	0.121	100000.000	100000.000	0.000	0.000	0.000	0.000	0.000	16.610	67	117	67	117	316	2384	100	1420	"S192"
0	0	0	23	8	4	"TAK1 "	"O43318"	14660	31150	90	7164	7155	391	5	6757	6757	6907	1730	25	0	0	0	372045	0.143	100000.000	100000.000	0.000	0.000	0.000	0.000	0.000	16.610	407	398	407	398	52	420	100	1421	"S192"
0	0	0	23	9	4	"TAK1 "	"O43318"	15160	31140	200	6774	7015	2129	30	6655	6655	6756	1609	23	2	0	0	2216671	0.161	100000.000	100000.000	0.000	0.000	0.000	0.000	0.000	16.610	119	360	119	360	316	2384	100	1422	"S192"
0	0	0	23	1	5	"ACC1"	"Q13085 "	11180	31800	80	8888	8750	781	8	7119	7119	7245	1720	23	51	0	0	454984	0.875	100000.000	100000.000	0.000	0.000	0.000	0.000	0.000	16.610	1769	1631	1769	1631	52	340	100	1423	"S29"
0	0	0	23	2	5	"ACC1"	"Q13085 "	11690	31790	100	8776	8420	1021	12	7171	7171	7297	1079	14	56	21	0	673599	1.041	100000.000	100000.000	0.000	0.000	0.000	0.000	0.000	16.610	1605	1249	1605	1249	80	560	100	1424	"S29"
0	0	0	23	3	5	"ACC1"	"Q13085 "	12180	31780	130	7446	7932	1064	13	7146	7146	7155	338	4	49	38	0	951802	2.299	100000.000	100000.000	0.000	0.000	0.000	0.000	0.000	16.610	300	786	300	786	120	940	100	1425	"S29"
0	0	0	23	4	5	"AR"	"P10275"	12680	31780	100	10680	10140	1394	13	7025	7025	7187	1569	21	83	67	0	811219	1.882	100000.000	100000.000	0.000	0.000	0.000	0.000	0.000	16.610	3655	3115	3655	3115	80	560	100	1426	"Y363"
0	0	0	23	5	5	"AR"	"P10275"	13190	31790	110	10580	10433	1088	10	6891	6891	6897	364	5	95	95	0	834652	9.714	100000.000	100000.000	0.000	0.000	0.000	0.000	0.000	16.610	3689	3542	3689	3542	80	656	100	1427	"Y363"
0	0	0	23	6	5	"AR"	"P10275"	13690	31780	100	10418	10451	806	7	6830	6830	6861	358	5	100	100	0	836115	10.028	100000.000	100000.000	0.000	0.000	0.000	0.000	0.000	16.610	3588	3621	3588	3621	80	560	100	1428	"Y363"
0	0	0	23	7	5	"process-control__"	"GGSGGSGDYKDDDDK"	14180	31780	140	6911	7269	974	13	6792	6792	6834	409	5	28	23	0	1133949	1.064	100000.000	100000.000	0.000	0.000	0.000	0.000	0.000	16.610	119	477	119	477	156	1140	100	1429	"process-control__"
0	0	0	23	8	5	"process-control__"	"GGSGGSGDYKDDDDK"	14680	31780	150	6823	7273	1298	17	6707	6707	6761	503	7	28	23	0	1134529	1.018	100000.000	100000.000	0.000	0.000	0.000	0.000	0.000	16.610	116	566	116	566	156	1272	100	1430	"process-control__"
0	0	0	23	9	5	"process-control__"	"GGSGGSGDYKDDDDK"	15190	31780	70	8713	8594	930	10	6664	6664	6697	455	6	90	87	0	275005	4.169	100000.000	100000.000	0.000	0.000	0.000	0.000	0.000	16.610	2049	1930	2049	1930	32	236	100	1431	"process-control__"
0	0	0	23	1	6	"Ck2-B"	"Q5SRQ6"	11190	32420	200	7058	7062	333	4	7021	7021	7056	615	8	2	0	0	2231473	0.010	100000.000	100000.000	0.000	0.000	0.000	0.000	0.000	16.610	37	41	37	41	316	2384	100	1432	"S228"
0	0	0	23	2	6	"Ck2-B"	"Q5SRQ6"	11690	32420	200	7225	7590	3138	41	7143	7143	7272	1321	18	4	1	0	2398326	0.241	100000.000	100000.000	0.000	0.000	0.000	0.000	0.000	16.610	82	447	82	447	316	2384	100	1433	"S228"
0	0	0	23	3	6	"Ck2-B"	"Q5SRQ6"	12180	32420	200	7098	7155	478	6	7022	7022	7102	1429	20	2	0	0	2261113	0.037	100000.000	100000.000	0.000	0.000	0.000	0.000	0.000	16.610	76	133	76	133	316	2384	100	1434	"S228"
0	0	0	23	4	6	"CTNNB1"	"P35222"	12680	32420	100	7952	7907	416	5	7011	7011	7084	1126	15	27	0	0	632584	0.731	100000.000	100000.000	0.000	0.000	0.000	0.000	0.000	16.610	941	896	941	896	80	560	100	1435	"S33"
0	0	0	23	5	6	"CTNNB1"	"P35222"	13180	32420	150	7444	7416	622	8	6872	6872	6939	1275	18	9	0	0	1156873	0.374	100000.000	100000.000	0.000	0.000	0.000	0.000	0.000	16.610	572	544	572	544	156	1272	100	1436	"S33"
0	0	0	23	6	6	"CTNNB1"	"P35222"	13690	32420	110	7895	7923	824	10	6789	6789	6847	471	6	92	70	0	633860	2.285	100000.000	100000.000	0.000	0.000	0.000	0.000	0.000	16.610	1106	1134	1106	1134	80	656	100	1437	"S33"
0	0	0	23	7	6	"EGFR"	"P00533"	14200	32440	100	7506	7530	496	6	6771	6771	6826	380	5	75	48	0	602373	1.853	100000.000	100000.000	0.000	0.000	0.000	0.000	0.000	16.610	735	759	735	759	80	560	100	1438	"Y869"
0	0	0	23	8	6	"EGFR"	"P00533"	14680	32430	130	7225	7377	807	10	6712	6712	6753	432	6	57	25	0	885197	1.444	100000.000	100000.000	0.000	0.000	0.000	0.000	0.000	16.610	513	665	513	665	120	940	100	1439	"Y869"
0	0	0	23	9	6	"EGFR"	"P00533"	15190	32420	100	7425	7528	614	8	6661	6661	6705	385	5	78	48	0	602274	2.138	100000.000	100000.000	0.000	0.000	0.000	0.000	0.000	16.610	764	867	764	867	80	560	100	1440	"Y869"
-75	0	0	23	1	7	"empty"	"empty"	11170	33060	200	7007	7018	416	5	6960	6960	7023	1447	20	0	0	0	2217834	-0.003	100000.000	100000.000	0.000	0.000	0.000	0.000	0.000	16.610	47	58	47	58	316	2384	100	1441	"empty"
-75	0	0	23	2	7	"empty"	"empty"	11670	33060	200	7312	7477	747	9	7098	7098	7148	496	6	25	8	0	2362849	0.663	100000.000	100000.000	0.000	0.000	0.000	0.000	0.000	16.610	214	379	214	379	316	2384	100	1442	"empty"
-75	0	0	23	3	7	"empty"	"empty"	12170	33060	200	7040	7135	1585	22	7001	7001	7021	400	5	6	2	0	2254591	0.285	100000.000	100000.000	0.000	0.000	0.000	0.000	0.000	16.610	39	134	39	134	316	2384	100	1443	"empty"
-75	0	0	23	4	7	"empty"	"empty"	12670	33060	200	6912	6961	720	10	6980	6980	7000	406	5	6	2	0	2199536	-0.096	100000.000	100000.000	0.000	0.000	0.000	0.000	0.000	16.610	-68	-19	-68	-19	316	2384	100	1444	"empty"
-75	0	0	23	5	7	"empty"	"empty"	13170	33060	200	6898	6919	308	4	6948	6948	7347	4278	58	0	0	0	2186510	-0.100	100000.000	100000.000	0.000	0.000	0.000	0.000	0.000	16.610	-50	-29	-50	-29	316	2384	100	1445	"empty"
-75	0	0	23	6	7	"empty"	"empty"	13670	33060	200	6794	6796	328	4	6870	6870	6941	957	13	0	0	0	2147622	-0.152	100000.000	100000.000	0.000	0.000	0.000	0.000	0.000	16.610	-76	-74	-76	-74	316	2384	100	1446	"empty"
0	0	0	23	7	7	"GLQAWPG-pS-AIPQFLG_GLQAWPGEAIPQFLG_80vs20"	"GLQAWPG-pS-AIPQFLG_GLQAWPGEAIPQFLG_80vs20"	14180	33060	90	19510	16473	5512	33	6765	6765	6798	377	5	92	82	0	856579	25.663	100000.000	100000.000	0.000	0.000	0.000	0.000	0.000	16.610	12745	9708	12745	9708	52	420	100	1447	"GLQAWPG-pS-AIPQFLG_GLQAWPGEAIPQFLG_80vs20"
0	0	0	23	8	7	"GLQAWPG-pS-AIPQFLG_GLQAWPGEAIPQFLG_80vs20"	"GLQAWPG-pS-AIPQFLG_GLQAWPGEAIPQFLG_80vs20"	14690	33070	90	19658	16867	4767	28	6722	6722	6744	343	5	96	92	0	877060	29.513	100000.000	100000.000	0.000	0.000	0.000	0.000	0.000	16.610	12936	10145	12936	10145	52	420	100	1448	"GLQAWPG-pS-AIPQFLG_GLQAWPGEAIPQFLG_80vs20"
0	0	0	23	9	7	"GLQAWPG-pS-AIPQFLG_GLQAWPGEAIPQFLG_80vs20"	"GLQAWPG-pS-AIPQFLG_GLQAWPGEAIPQFLG_80vs20"	15190	33070	80	19556	18118	3641	20	6655	6655	6709	425	6	100	98	0	942110	26.845	100000.000	100000.000	0.000	0.000	0.000	0.000	0.000	16.610	12901	11463	12901	11463	52	340	100	1449	"GLQAWPG-pS-AIPQFLG_GLQAWPGEAIPQFLG_80vs20"
0	0	0	24	1	1	"Bim"	"O43521"	15600	29180	80	7843	7727	823	10	6469	6469	6571	540	8	82	71	0	401801	2.141	100000.000	100000.000	0.000	0.000	0.000	0.000	0.000	16.610	1374	1258	1374	1258	52	340	100	1450	"S69"
0	0	0	24	2	1	"Bim"	"O43521"	16100	29170	110	7436	7331	881	12	6494	6494	6622	642	9	58	31	0	586472	1.104	100000.000	100000.000	0.000	0.000	0.000	0.000	0.000	16.610	942	837	942	837	80	656	100	1451	"S69"
0	0	0	24	3	1	"Bim"	"O43521"	16610	29170	90	7713	7661	960	12	6509	6509	6635	640	9	73	42	0	398360	1.603	100000.000	100000.000	0.000	0.000	0.000	0.000	0.000	16.610	1204	1152	1204	1152	52	420	100	1452	"S69"
0	0	0	24	4	1	"caspase-8"	"Q14790 "	17110	29140	100	6940	7662	2057	26	6561	6561	6751	1018	15	26	17	0	612998	0.895	100000.000	100000.000	0.000	0.000	0.000	0.000	0.000	16.610	379	1101	379	1101	80	560	100	1453	"Y448"
0	0	0	24	5	1	"caspase-8"	"Q14790 "	17610	29140	130	6675	7036	998	14	6515	6515	6771	1266	18	15	5	0	844303	0.209	100000.000	100000.000	0.000	0.000	0.000	0.000	0.000	16.610	160	521	160	521	120	940	100	1454	"Y448"
0	0	0	24	6	1	"caspase-8"	"Q14790 "	18100	29150	110	6902	7016	722	10	6543	6543	6687	862	12	28	5	0	561311	0.382	100000.000	100000.000	0.000	0.000	0.000	0.000	0.000	16.610	359	473	359	473	80	656	100	1455	"Y448"
0	0	0	24	7	1	"Cdc2"	"P06493"	18600	29160	150	7361	7806	2216	28	6489	6489	6698	1272	18	31	12	0	1217735	0.871	100000.000	100000.000	0.000	0.000	0.000	0.000	0.000	16.610	872	1317	872	1317	156	1272	100	1456	"T161"
0	0	0	24	8	1	"Cdc2"	"P06493"	19100	29150	130	7559	8226	2645	32	6357	6357	6504	813	12	81	25	0	987121	2.118	100000.000	100000.000	0.000	0.000	0.000	0.000	0.000	16.610	1202	1869	1202	1869	120	940	100	1457	"T161"
0	0	0	24	9	1	"Cdc2"	"P06493"	19600	29140	140	7061	7078	863	12	6265	6265	6366	662	10	55	17	0	1104196	1.076	100000.000	100000.000	0.000	0.000	0.000	0.000	0.000	16.610	796	813	796	813	156	1140	100	1458	"T161"
0	0	0	24	1	2	"FGFR1 "	"P11362"	15600	29810	70	7180	7188	482	6	6593	6593	6666	457	6	59	25	0	230022	1.142	100000.000	100000.000	0.000	0.000	0.000	0.000	0.000	16.610	587	595	587	595	32	236	100	1459	"Y653"
0	0	0	24	2	2	"FGFR1 "	"P11362"	16110	29810	90	7534	7715	815	10	6506	6506	6597	590	8	90	40	0	401182	1.895	100000.000	100000.000	0.000	0.000	0.000	0.000	0.000	16.610	1028	1209	1028	1209	52	420	100	1460	"Y653"
0	0	0	24	3	2	"FGFR1 "	"P11362"	16620	29780	140	6956	7074	807	11	6479	6479	6591	627	9	40	15	0	1103471	0.770	100000.000	100000.000	0.000	0.000	0.000	0.000	0.000	16.610	477	595	477	595	156	1140	100	1461	"Y653"
0	0	0	24	4	2	"GIT2"	"Q14161"	17110	29800	120	6761	7187	1002	13	6514	6514	6769	1720	25	19	1	0	862448	0.243	100000.000	100000.000	0.000	0.000	0.000	0.000	0.000	16.610	247	673	247	673	120	820	100	1462	"Y492"
0	0	0	24	5	2	"GIT2"	"Q14161"	17600	29810	100	7505	8000	1913	23	6531	6531	6740	960	14	51	27	0	640020	1.313	100000.000	100000.000	0.000	0.000	0.000	0.000	0.000	16.610	974	1469	974	1469	80	560	100	1463	"Y492"
0	0	0	24	6	2	"GIT2"	"Q14161"	18110	29760	170	6509	6934	1451	20	6502	6502	6722	1470	21	12	4	0	1442267	0.144	100000.000	100000.000	0.000	0.000	0.000	0.000	0.000	16.610	7	432	7	432	208	1660	100	1464	"Y492"
0	0	0	24	7	2	"Grb2"	"P62993"	18600	29780	200	6520	6698	794	11	6505	6505	6631	886	13	9	4	0	2116622	0.076	100000.000	100000.000	0.000	0.000	0.000	0.000	0.000	16.610	15	193	15	193	316	2384	100	1465	"Y7"
0	0	0	24	8	2	"Grb2"	"P62993"	19110	29770	90	6372	6564	768	11	6464	6464	6592	679	10	11	5	0	341334	-0.041	100000.000	100000.000	0.000	0.000	0.000	0.000	0.000	16.610	-92	100	-92	100	52	420	100	1466	"Y7"
0	0	0	24	9	2	"Grb2"	"P62993"	19610	29760	200	6274	6340	530	8	6340	6340	6476	1385	21	1	0	0	2003467	-0.098	100000.000	0.000	0.000	0.000	0.000	0.000	0.000	16.610	-66	0	-66	0	316	2384	100	1467	"Y7"
0	0	0	24	1	3	"IKK-gamma "	"Q9Y6K9"	15610	30450	200	6472	6546	780	11	6518	6518	6577	482	7	7	1	0	2068432	-0.064	100000.000	100000.000	0.000	0.000	0.000	0.000	0.000	16.610	-46	28	-46	28	316	2384	100	1468	"S43"
0	0	0	24	2	3	"IKK-gamma "	"Q9Y6K9"	16110	30450	200	6535	6591	686	10	6567	6567	6634	499	7	11	3	0	2082643	-0.086	100000.000	100000.000	0.000	0.000	0.000	0.000	0.000	16.610	-32	24	-32	24	316	2384	100	1469	"S43"
0	0	0	24	3	3	"IKK-gamma "	"Q9Y6K9"	16610	30450	200	6513	6605	628	9	6553	6553	6619	499	7	9	6	0	2087242	-0.028	100000.000	100000.000	0.000	0.000	0.000	0.000	0.000	16.610	-40	52	-40	52	316	2384	100	1470	"S43"
0	0	0	24	4	3	"IRAK1"	"P51617"	17100	30450	170	7199	7337	946	12	6553	6553	6642	656	9	49	20	0	1526081	1.059	100000.000	100000.000	0.000	0.000	0.000	0.000	0.000	16.610	646	784	646	784	208	1660	100	1471	"T387"
0	0	0	24	5	3	"IRAK1"	"P51617"	17620	30450	130	7431	7501	848	11	6565	6565	6695	759	11	62	16	0	900175	1.062	100000.000	100000.000	0.000	0.000	0.000	0.000	0.000	16.610	866	936	866	936	120	940	100	1472	"T387"
0	0	0	24	6	3	"IRAK1"	"P51617"	18110	30440	110	7646	8015	1369	17	6462	6462	6565	682	10	90	40	0	641175	2.126	100000.000	100000.000	0.000	0.000	0.000	0.000	0.000	16.610	1184	1553	1184	1553	80	656	100	1473	"T387"
0	0	0	24	7	3	"Lck"	"P06239"	18600	30460	170	6855	7178	1175	16	6474	6474	6947	3985	57	2	0	0	1493101	0.058	100000.000	100000.000	0.000	0.000	0.000	0.000	0.000	16.610	381	704	381	704	208	1660	100	1474	"Y394"
0	0	0	24	8	3	"Lck"	"P06239"	19110	30440	110	7365	7620	1256	16	6428	6428	6556	862	13	55	15	0	609602	1.234	100000.000	100000.000	0.000	0.000	0.000	0.000	0.000	16.610	937	1192	937	1192	80	656	100	1475	"Y394"
0	0	0	24	9	3	"Lck"	"P06239"	19620	30420	120	7007	7104	1013	14	6299	6299	6508	1832	28	6	3	0	852487	0.325	100000.000	100000.000	0.000	0.000	0.000	0.000	0.000	16.610	708	805	708	805	120	820	100	1476	"Y394"
0	0	0	24	1	4	"CDK2"	"P24941"	15630	31110	150	8178	7902	1248	15	6611	6611	6663	434	6	60	55	0	1232671	2.855	100000.000	100000.000	0.000	0.000	0.000	0.000	0.000	16.610	1567	1291	1567	1291	156	1272	100	1477	"T160"
0	0	0	24	2	4	"CDK2"	"P24941"	16130	31100	140	7773	7679	1095	14	6529	6529	6579	434	6	60	55	0	1197913	2.535	100000.000	100000.000	0.000	0.000	0.000	0.000	0.000	16.610	1244	1150	1244	1150	156	1140	100	1478	"T160"
0	0	0	24	3	4	"CDK2"	"P24941"	16640	31110	100	8809	8966	1498	16	6551	6551	6661	764	11	100	92	0	717278	3.017	100000.000	100000.000	0.000	0.000	0.000	0.000	0.000	16.610	2258	2415	2258	2415	80	560	100	1479	"T160"
0	0	0	24	4	4	"MDM2"	"Q00987"	17120	31090	200	6497	6543	545	8	6581	6581	6642	494	7	4	1	0	2067563	-0.200	100000.000	100000.000	0.000	0.000	0.000	0.000	0.000	16.610	-84	-38	-84	-38	316	2384	100	1480	"S186/8"
0	0	0	24	5	4	"MDM2"	"Q00987"	17620	31100	120	6356	6465	580	8	6492	6492	6573	580	8	7	2	0	775832	-0.186	100000.000	100000.000	0.000	0.000	0.000	0.000	0.000	16.610	-136	-27	-136	-27	120	820	100	1481	"S186/8"
0	0	0	24	6	4	"MDM2"	"Q00987"	18110	31090	200	6471	6629	886	13	6497	6497	6598	647	9	8	3	0	2094654	0.048	100000.000	100000.000	0.000	0.000	0.000	0.000	0.000	16.610	-26	132	-26	132	316	2384	100	1482	"S186/8"
0	0	0	24	7	4	"NFkB-p65 "	"Q04206"	18610	31080	120	7925	10081	3815	37	6467	6467	6588	745	11	55	50	0	1209729	4.689	100000.000	100000.000	0.000	0.000	0.000	0.000	0.000	16.610	1458	3614	1458	3614	120	820	100	1483	"S536"
0	0	0	24	8	4	"NFkB-p65 "	"Q04206"	19110	31090	110	13412	13565	5017	36	6433	6433	6587	802	12	87	85	0	1085168	8.701	100000.000	100000.000	0.000	0.000	0.000	0.000	0.000	16.610	6979	7132	6979	7132	80	656	100	1484	"S536"
0	0	0	24	9	4	"NFkB-p65 "	"Q04206"	19620	31080	110	14169	14211	4816	33	6382	6382	6606	1325	20	88	85	0	1136856	5.740	100000.000	100000.000	0.000	0.000	0.000	0.000	0.000	16.610	7787	7829	7787	7829	80	656	100	1485	"S536"
0	0	0	24	1	5	"PLCG2"	"P16885"	15630	31750	110	9389	9565	1831	19	6620	6620	6711	530	7	95	95	0	765236	5.385	100000.000	100000.000	0.000	0.000	0.000	0.000	0.000	16.610	2769	2945	2769	2945	80	656	100	1486	"Y759"
0	0	0	24	2	5	"PLCG2"	"P16885"	16130	31750	120	8953	8802	1813	20	6598	6598	6729	646	9	74	71	0	1056223	3.209	100000.000	100000.000	0.000	0.000	0.000	0.000	0.000	16.610	2355	2204	2355	2204	120	820	100	1487	"Y759"
0	0	0	24	3	5	"PLCG2"	"P16885"	16630	31740	110	9686	10031	2576	25	6688	6688	6804	598	8	97	93	0	802505	5.396	100000.000	100000.000	0.000	0.000	0.000	0.000	0.000	16.610	2998	3343	2998	3343	80	656	100	1488	"Y759"
0	0	0	24	4	5	"pyk2"	"Q14289"	17120	31730	130	7214	7697	2340	30	6680	6680	6884	849	12	30	11	0	923608	0.958	100000.000	100000.000	0.000	0.000	0.000	0.000	0.000	16.610	534	1017	534	1017	120	940	100	1489	"S213"
0	0	0	24	5	5	"pyk2"	"Q14289"	17620	31730	200	6844	7025	797	11	6653	6653	6915	1480	21	8	1	0	2220049	0.074	100000.000	100000.000	0.000	0.000	0.000	0.000	0.000	16.610	191	372	191	372	316	2384	100	1490	"S213"
0	0	0	24	6	5	"pyk2"	"Q14289"	18130	31730	180	6925	7391	2573	34	6586	6586	6856	1514	22	9	5	0	1892127	0.353	100000.000	100000.000	0.000	0.000	0.000	0.000	0.000	16.610	339	805	339	805	256	1924	100	1491	"S213"
0	0	0	24	7	5	"SOC3"	"O14543"	18620	31720	170	6918	7448	1632	21	6511	6511	6709	903	13	31	15	0	1549197	0.818	100000.000	100000.000	0.000	0.000	0.000	0.000	0.000	16.610	407	937	407	937	208	1660	100	1492	"Y221"
0	0	0	24	8	5	"SOC3"	"O14543"	19120	31740	130	7297	7748	2014	25	6431	6431	6705	1226	18	36	11	0	929723	0.851	100000.000	100000.000	0.000	0.000	0.000	0.000	0.000	16.610	866	1317	866	1317	120	940	100	1493	"Y221"
0	0	0	24	9	5	"SOC3"	"O14543"	19630	31730	140	6952	7356	1351	18	6411	6411	6739	1332	19	19	9	0	1147514	0.463	100000.000	100000.000	0.000	0.000	0.000	0.000	0.000	16.610	541	945	541	945	156	1140	100	1494	"Y221"
0	0	0	24	1	6	"STAT4"	"Q14765"	15610	32380	150	7260	7635	2816	36	6703	6703	6839	1171	17	13	5	0	1191028	0.680	100000.000	100000.000	0.000	0.000	0.000	0.000	0.000	16.610	557	932	557	932	156	1272	100	1495	"Y693"
0	0	0	24	2	6	"STAT4"	"Q14765"	16120	32370	170	7077	7419	1505	20	6625	6625	6791	1080	15	21	7	0	1543228	0.581	100000.000	100000.000	0.000	0.000	0.000	0.000	0.000	16.610	452	794	452	794	208	1660	100	1496	"Y693"
0	0	0	24	3	6	"STAT4"	"Q14765"	16630	32390	130	7289	7607	1185	15	6641	6641	6806	755	11	41	15	0	912796	1.061	100000.000	100000.000	0.000	0.000	0.000	0.000	0.000	16.610	648	966	648	966	120	940	100	1497	"Y693"
0	0	0	24	4	6	"STMN1"	"P16949"	17100	32390	170	6611	6902	1416	20	6701	6701	6902	987	14	10	2	0	1435707	0.000	100000.000	100000.000	0.000	0.000	0.000	0.000	0.000	16.610	-90	201	-90	201	208	1660	100	1498	"S24"
0	0	0	24	5	6	"STMN1"	"P16949"	17600	32380	200	6609	6898	1414	20	6687	6687	6935	1171	16	9	3	0	2179645	-0.032	100000.000	100000.000	0.000	0.000	0.000	0.000	0.000	16.610	-78	211	-78	211	316	2384	100	1499	"S24"
0	0	0	24	6	6	"STMN1"	"P16949"	18110	32380	190	6677	7236	2326	32	6661	6661	6990	1286	18	13	7	0	1852498	0.191	100000.000	100000.000	0.000	0.000	0.000	0.000	0.000	16.610	16	575	16	575	256	2088	100	1500	"S24"
0	0	0	24	7	6	"GIT2"	"Q14161"	18610	32390	210	6701	7495	2943	39	6606	6606	7093	1841	25	12	6	0	2368413	0.218	100000.000	100000.000	0.000	0.000	0.000	0.000	0.000	16.610	95	889	95	889	316	2572	100	1501	"Y592"
0	0	0	24	8	6	"GIT2"	"Q14161"	19110	32380	200	6679	7413	2926	39	6526	6526	7017	2006	28	8	4	0	2342519	0.197	100000.000	100000.000	0.000	0.000	0.000	0.000	0.000	16.610	153	887	153	887	316	2384	100	1502	"Y592"
0	0	0	24	9	6	"GIT2"	"Q14161"	19620	32370	130	6780	7135	1252	17	6420	6420	6721	1209	17	19	6	0	856216	0.342	100000.000	100000.000	0.000	0.000	0.000	0.000	0.000	16.610	360	715	360	715	120	940	100	1503	"Y592"
-75	0	0	24	1	7	"empty"	"empty"	15610	33000	200	6687	6724	435	6	6629	6629	6680	428	6	12	3	0	2124791	0.103	100000.000	100000.000	0.000	0.000	0.000	0.000	0.000	16.610	58	95	58	95	316	2384	100	1504	"empty"
-75	0	0	24	2	7	"empty"	"empty"	16110	33000	200	6659	6707	563	8	6638	6638	6758	622	9	7	1	0	2119402	-0.082	100000.000	100000.000	0.000	0.000	0.000	0.000	0.000	16.610	21	69	21	69	316	2384	100	1505	"empty"
-75	0	0	24	3	7	"empty"	"empty"	16610	33000	200	6589	6688	576	8	6599	6599	6761	887	13	6	1	0	2113289	-0.082	100000.000	100000.000	0.000	0.000	0.000	0.000	0.000	16.610	-10	89	-10	89	316	2384	100	1506	"empty"
-75	0	0	24	4	7	"empty"	"empty"	17110	33000	200	6626	6838	946	13	6615	6615	6804	1027	15	8	3	0	2160914	0.033	100000.000	100000.000	0.000	0.000	0.000	0.000	0.000	16.610	11	223	11	223	316	2384	100	1507	"empty"
-75	0	0	24	5	7	"empty"	"empty"	17610	33000	200	6667	6944	1057	15	6593	6593	6803	1083	15	10	3	0	2194297	0.130	100000.000	100000.000	0.000	0.000	0.000	0.000	0.000	16.610	74	351	74	351	316	2384	100	1508	"empty"
-75	0	0	24	6	7	"empty"	"empty"	18110	33000	200	6438	6614	904	13	6543	6543	6826	1635	23	2	1	0	2090017	-0.130	100000.000	100000.000	0.000	0.000	0.000	0.000	0.000	16.610	-105	71	-105	71	316	2384	100	1509	"empty"
0	0	0	24	7	7	"Control-Spot"	"Mouse_IgG"	18620	33000	150	12004	13422	4942	36	6582	6582	7187	2280	31	94	67	0	2093802	2.735	100000.000	100000.000	0.000	0.000	0.000	0.000	0.000	16.610	5422	6840	5422	6840	156	1272	100	1510	"Control-Spot"
0	0	0	24	8	7	"Control-Spot"	"Mouse_IgG"	19110	33010	170	12546	13111	4538	34	6532	6532	7293	2454	33	81	65	0	2727002	2.371	100000.000	100000.000	0.000	0.000	0.000	0.000	0.000	16.610	6014	6579	6014	6579	208	1660	100	1511	"Control-Spot"
0	0	0	24	9	7	"Control-Spot"	"Mouse_IgG"	19610	33010	180	12283	12471	5178	41	6461	6461	7242	3144	43	72	43	0	3192623	1.663	100000.000	100000.000	0.000	0.000	0.000	0.000	0.000	16.610	5822	6010	5822	6010	256	1924	100	1512	"Control-Spot"
0	0	0	25	1	1	"AMPK1"	"Q13131"	2120	33720	140	9246	9443	2521	26	6657	6657	6733	549	8	67	60	0	1473174	4.936	100000.000	100000.000	0.000	0.000	0.000	0.000	0.000	16.610	2589	2786	2589	2786	156	1140	100	1513	"T174/5"
0	0	0	25	2	1	"AMPK1"	"Q13131"	2640	33700	110	11133	10723	1378	12	6517	6517	6587	669	10	93	93	0	857800	6.182	100000.000	100000.000	0.000	0.000	0.000	0.000	0.000	16.610	4616	4206	4616	4206	80	656	100	1514	"T174/5"
0	0	0	25	3	1	"AMPK1"	"Q13131"	3140	33690	100	11015	10854	863	7	6559	6559	6720	1913	28	98	75	0	868329	2.161	100000.000	100000.000	0.000	0.000	0.000	0.000	0.000	16.610	4456	4295	4456	4295	80	560	100	1515	"T174/5"
0	0	0	25	4	1	"aura"	"O14965"	3650	33690	150	8256	8195	431	5	6723	6723	6792	1246	18	72	1	0	1278376	1.126	100000.000	100000.000	0.000	0.000	0.000	0.000	0.000	16.610	1533	1472	1533	1472	156	1272	100	1516	"T287"
0	0	0	25	5	1	"aura"	"O14965"	4140	33680	150	8465	8786	2630	29	7003	7003	7118	1902	26	13	1	0	1370583	0.877	100000.000	100000.000	0.000	0.000	0.000	0.000	0.000	16.610	1462	1783	1462	1783	156	1272	100	1517	"T287"
0	0	0	25	6	1	"aura"	"O14965"	4640	33680	150	8636	8576	384	4	7003	7003	7008	358	5	99	97	0	1337818	4.380	100000.000	100000.000	0.000	0.000	0.000	0.000	0.000	16.610	1633	1573	1633	1573	156	1272	100	1518	"T287"
0	0	0	25	7	1	"CFTR"	"P13569"	5140	33680	130	8382	8372	463	5	7095	7095	7092	344	4	98	91	0	1004653	3.721	100000.000	100000.000	0.000	0.000	0.000	0.000	0.000	16.610	1287	1277	1287	1277	120	940	100	1519	"S737"
0	0	0	25	8	1	"CFTR"	"P13569"	5640	33680	140	8395	8347	586	7	7199	7199	7190	320	4	92	87	0	1302099	3.616	100000.000	100000.000	0.000	0.000	0.000	0.000	0.000	16.610	1196	1148	1196	1148	156	1140	100	1520	"S737"
0	0	0	25	9	1	"CFTR"	"P13569"	6140	33670	130	8421	8472	322	3	7287	7287	7305	394	5	98	90	0	1016675	2.962	100000.000	100000.000	0.000	0.000	0.000	0.000	0.000	16.610	1134	1185	1134	1185	120	940	100	1521	"S737"
0	0	0	25	1	2	"CREB "	"P16220"	2150	34350	140	12888	12380	1951	15	6619	6619	6661	450	6	96	93	0	1931205	12.709	100000.000	100000.000	0.000	0.000	0.000	0.000	0.000	16.610	6269	5761	6269	5761	156	1140	100	1522	"S133"
0	0	0	25	2	2	"CREB "	"P16220"	2660	34340	140	12769	12463	1693	13	6449	6449	6452	329	5	98	97	0	1944232	18.271	100000.000	100000.000	0.000	0.000	0.000	0.000	0.000	16.610	6320	6014	6320	6014	156	1140	100	1523	"S133"
0	0	0	25	3	2	"CREB "	"P16220"	3150	34340	140	13019	13236	5213	39	6592	6592	6629	397	5	97	96	0	2064769	16.642	100000.000	100000.000	0.000	0.000	0.000	0.000	0.000	16.610	6427	6644	6427	6644	156	1140	100	1524	"S133"
0	0	0	25	4	2	"blank-control__"	"AA"	3650	34330	110	8226	8269	478	5	6709	6709	6730	352	5	98	96	0	661482	4.372	100000.000	100000.000	0.000	0.000	0.000	0.000	0.000	16.610	1517	1560	1517	1560	80	656	100	1525	"blank-control__"
0	0	0	25	5	2	"blank-control__"	"AA"	4150	34320	100	8700	8509	673	7	6907	6907	6968	858	12	87	55	0	680713	1.796	100000.000	100000.000	0.000	0.000	0.000	0.000	0.000	16.610	1793	1602	1793	1602	80	560	100	1526	"blank-control__"
0	0	0	25	6	2	"blank-control__"	"AA"	4650	34320	100	8655	8590	763	8	6937	6937	6947	335	4	95	86	0	687167	4.904	100000.000	100000.000	0.000	0.000	0.000	0.000	0.000	16.610	1718	1653	1718	1653	80	560	100	1527	"blank-control__"
0	0	0	25	7	2	"IKK-alpha "	"O15111"	5150	34310	140	8258	8278	600	7	7039	7039	7049	324	4	96	85	0	1291312	3.793	100000.000	100000.000	0.000	0.000	0.000	0.000	0.000	16.610	1219	1239	1219	1239	156	1140	100	1528	"S180"
0	0	0	25	8	2	"IKK-alpha "	"O15111"	5650	34310	150	8479	8887	4609	51	7224	7224	7246	414	5	99	86	0	1386410	3.964	100000.000	100000.000	0.000	0.000	0.000	0.000	0.000	16.610	1255	1663	1255	1663	156	1272	100	1529	"S180"
0	0	0	25	9	2	"IKK-alpha "	"O15111"	6150	34300	150	8344	8313	529	6	7258	7258	7315	1036	14	53	1	0	1296781	0.963	100000.000	100000.000	0.000	0.000	0.000	0.000	0.000	16.610	1086	1055	1086	1055	156	1272	100	1530	"S180"
0	0	0	25	1	3	"JAK2"	"O60674"	2160	34990	140	9643	9640	592	6	6714	6714	6860	2180	31	91	0	0	1503888	1.275	100000.000	100000.000	0.000	0.000	0.000	0.000	0.000	16.610	2929	2926	2929	2926	156	1140	100	1531	"Y119"
0	0	0	25	2	3	"JAK2"	"O60674"	2660	34980	140	9469	9488	603	6	6448	6448	6456	294	4	100	100	0	1480064	10.313	100000.000	100000.000	0.000	0.000	0.000	0.000	0.000	16.610	3021	3040	3021	3040	156	1140	100	1532	"Y119"
0	0	0	25	3	3	"JAK2"	"O60674"	3160	34980	140	9536	9580	746	7	6511	6511	6559	982	14	99	95	0	1494437	3.076	100000.000	100000.000	0.000	0.000	0.000	0.000	0.000	16.610	3025	3069	3025	3069	156	1140	100	1533	"Y119"
0	0	0	25	4	3	"K8"	"P05787"	3650	34970	200	6717	6756	638	9	6670	6670	6765	1953	28	0	0	0	2134952	-0.005	100000.000	100000.000	0.000	0.000	0.000	0.000	0.000	16.610	47	86	47	86	316	2384	100	1534	"Y267"
0	0	0	25	5	3	"K8"	"P05787"	4150	34970	200	6729	6748	382	5	6725	6725	6757	451	6	8	2	0	2132511	-0.020	100000.000	100000.000	0.000	0.000	0.000	0.000	0.000	16.610	4	23	4	23	316	2384	100	1535	"Y267"
0	0	0	25	6	3	"K8"	"P05787"	4650	34960	200	6781	6790	504	7	6849	6849	6870	388	5	6	0	0	2145585	-0.206	100000.000	100000.000	0.000	0.000	0.000	0.000	0.000	16.610	-68	-59	-68	-59	316	2384	100	1536	"Y267"
0	0	0	25	7	3	"blank-control__"	"AA"	5150	34970	120	7026	7157	468	6	6983	6983	6990	342	4	30	15	0	858869	0.488	100000.000	100000.000	0.000	0.000	0.000	0.000	0.000	16.610	43	174	43	174	120	820	100	1537	"blank-control__"
0	0	0	25	8	3	"blank-control__"	"AA"	5640	34930	80	7367	7445	466	6	7075	7075	7109	316	4	48	21	0	387130	1.063	100000.000	100000.000	0.000	0.000	0.000	0.000	0.000	16.610	292	370	292	370	52	340	100	1538	"blank-control__"
0	0	0	25	9	3	"blank-control__"	"AA"	6150	34950	200	7243	7292	351	4	7220	7220	7427	2838	38	0	0	0	2304337	-0.048	100000.000	100000.000	0.000	0.000	0.000	0.000	0.000	16.610	23	72	23	72	316	2384	100	1539	"blank-control__"
0	0	0	25	1	4	"Mnk1"	"Q9BUB5"	2160	35630	120	10624	10592	3384	31	6705	6705	6726	418	6	91	87	0	1271022	9.249	100000.000	100000.000	0.000	0.000	0.000	0.000	0.000	16.610	3919	3887	3919	3887	120	820	100	1540	"T255"
0	0	0	25	2	4	"Mnk1"	"Q9BUB5"	2660	35630	120	10520	10057	1287	12	6598	6598	6680	1035	15	93	88	0	1206825	3.263	100000.000	100000.000	0.000	0.000	0.000	0.000	0.000	16.610	3922	3459	3922	3459	120	820	100	1541	"T255"
0	0	0	25	3	4	"Mnk1"	"Q9BUB5"	3160	35630	120	10259	9811	1461	14	6524	6524	6686	1777	26	83	60	0	1177317	1.759	100000.000	100000.000	0.000	0.000	0.000	0.000	0.000	16.610	3735	3287	3735	3287	120	820	100	1542	"T255"
0	0	0	25	4	4	"NFkB-p100 "	"Q00653"	3660	35620	120	7332	7272	473	6	6613	6613	6634	340	5	75	54	0	872671	1.876	100000.000	100000.000	0.000	0.000	0.000	0.000	0.000	16.610	719	659	719	659	120	820	100	1543	"S108"
0	0	0	25	5	4	"NFkB-p100 "	"Q00653"	4160	35620	120	7382	7328	396	5	6753	6753	6769	360	5	71	38	0	879412	1.553	100000.000	100000.000	0.000	0.000	0.000	0.000	0.000	16.610	629	575	629	575	120	820	100	1544	"S108"
0	0	0	25	6	4	"NFkB-p100 "	"Q00653"	4650	35620	130	7369	7398	515	6	6814	6814	6835	528	7	53	13	0	887718	1.066	100000.000	100000.000	0.000	0.000	0.000	0.000	0.000	16.610	555	584	555	584	120	940	100	1545	"S108"
0	0	0	25	7	4	"PIK3R1 "	"P27986"	5150	35620	130	7534	7515	493	6	6963	6963	6966	298	4	71	47	0	901782	1.842	100000.000	100000.000	0.000	0.000	0.000	0.000	0.000	16.610	571	552	571	552	120	940	100	1546	"Y556"
0	0	0	25	8	4	"PIK3R1 "	"P27986"	5650	35620	140	7626	7604	457	6	7067	7067	7090	332	4	67	36	0	1186147	1.548	100000.000	100000.000	0.000	0.000	0.000	0.000	0.000	16.610	559	537	559	537	156	1140	100	1547	"Y556"
0	0	0	25	9	4	"PIK3R1 "	"P27986"	6140	35610	200	7225	7311	432	5	7110	7110	7124	307	4	32	16	0	2310128	0.609	100000.000	100000.000	0.000	0.000	0.000	0.000	0.000	16.610	115	201	115	201	316	2384	100	1548	"Y556"
0	0	0	25	1	5	"blank-control__"	"AA"	2170	36270	200	6744	6764	353	5	6700	6700	6767	615	9	4	0	0	2137413	-0.005	100000.000	100000.000	0.000	0.000	0.000	0.000	0.000	16.610	44	64	44	64	316	2384	100	1549	"blank-control__"
0	0	0	25	2	5	"blank-control__"	"AA"	2670	36270	200	6535	6564	366	5	6594	6594	6641	611	9	0	0	0	2074187	-0.126	100000.000	100000.000	0.000	0.000	0.000	0.000	0.000	16.610	-59	-30	-59	-30	316	2384	100	1550	"blank-control__"
0	0	0	25	3	5	"blank-control__"	"AA"	3160	36260	200	6476	6632	1762	26	6505	6505	6519	449	6	6	3	0	2095715	0.252	100000.000	100000.000	0.000	0.000	0.000	0.000	0.000	16.610	-29	127	-29	127	316	2384	100	1551	"blank-control__"
0	0	0	25	4	5	"Rack1"	"P63244"	3670	36260	100	7492	7539	461	6	6580	6580	6562	306	4	92	82	0	603127	3.193	100000.000	100000.000	0.000	0.000	0.000	0.000	0.000	16.610	912	959	912	959	80	560	100	1552	"y52"
0	0	0	25	5	5	"Rack1"	"P63244"	4160	36260	100	7787	7751	349	4	6664	6664	6697	327	4	97	86	0	620041	3.223	100000.000	100000.000	0.000	0.000	0.000	0.000	0.000	16.610	1123	1087	1123	1087	80	560	100	1553	"y52"
0	0	0	25	6	5	"Rack1"	"P63244"	4670	36260	110	7850	7834	500	6	6790	6790	6810	325	4	96	85	0	626708	3.151	100000.000	100000.000	0.000	0.000	0.000	0.000	0.000	16.610	1060	1044	1060	1044	80	656	100	1554	"y52"
0	0	0	25	7	5	"Shc1"	"P29353"	5160	36250	80	9011	8932	504	5	6957	6957	6949	289	4	100	98	0	464483	6.862	100000.000	100000.000	0.000	0.000	0.000	0.000	0.000	16.610	2054	1975	2054	1975	52	340	100	1555	"Y349"
0	0	0	25	8	5	"Shc1"	"P29353"	5660	36240	80	8955	8918	396	4	7037	7037	7054	315	4	100	100	0	463730	5.917	100000.000	100000.000	0.000	0.000	0.000	0.000	0.000	16.610	1918	1881	1918	1881	52	340	100	1556	"Y349"
0	0	0	25	9	5	"Shc1"	"P29353"	6150	36240	80	8829	8789	427	4	7095	7095	7131	342	4	100	96	0	457015	4.848	100000.000	100000.000	0.000	0.000	0.000	0.000	0.000	16.610	1734	1694	1734	1694	52	340	100	1557	"Y349"
0	0	0	25	1	6	"Smad6"	"O43541"	2170	36920	200	6721	6742	498	7	6664	6664	6739	1313	19	0	0	0	2130537	0.002	100000.000	100000.000	0.000	0.000	0.000	0.000	0.000	16.610	57	78	57	78	316	2384	100	1558	"S435"
0	0	0	25	2	6	"Smad6"	"O43541"	2670	36920	90	6839	6926	662	9	6497	6497	6557	459	7	32	9	0	360133	0.804	100000.000	100000.000	0.000	0.000	0.000	0.000	0.000	16.610	342	429	342	429	52	420	100	1559	"S435"
0	0	0	25	3	6	"Smad6"	"O43541"	3170	36900	200	6495	6502	279	4	6436	6436	6458	294	4	18	3	0	2054729	0.150	100000.000	100000.000	0.000	0.000	0.000	0.000	0.000	16.610	59	66	59	66	316	2384	100	1560	"S435"
0	0	0	25	4	6	"TGFBR1"	"P36897"	3660	36900	200	6291	6308	292	4	6550	6550	6559	301	4	3	0	0	1993238	-0.834	100000.000	100000.000	0.000	0.000	0.000	0.000	0.000	16.610	-259	-242	-259	-242	316	2384	100	1561	"T200"
0	0	0	25	5	6	"TGFBR1"	"P36897"	4160	36900	200	6415	6434	323	5	6701	6701	6713	334	4	3	0	0	2033242	-0.835	100000.000	100000.000	0.000	0.000	0.000	0.000	0.000	16.610	-286	-267	-286	-267	316	2384	100	1562	"T200"
0	0	0	25	6	6	"TGFBR1"	"P36897"	4660	36890	200	6581	6618	482	7	6815	6815	6824	473	6	3	0	0	2091304	-0.436	100000.000	100000.000	0.000	0.000	0.000	0.000	0.000	16.610	-234	-197	-234	-197	316	2384	100	1563	"T200"
0	0	0	25	7	6	"TrKA"	"P04629"	5160	36890	150	10747	10288	1476	14	6942	6942	6944	353	5	91	87	0	1604977	9.473	100000.000	100000.000	0.000	0.000	0.000	0.000	0.000	16.610	3805	3346	3805	3346	156	1272	100	1564	"Y757"
0	0	0	25	8	6	"TrKA"	"P04629"	5660	36880	140	10886	10506	1190	11	7020	7020	7023	320	4	94	92	0	1639006	10.884	100000.000	100000.000	0.000	0.000	0.000	0.000	0.000	16.610	3866	3486	3866	3486	156	1140	100	1565	"Y757"
0	0	0	25	9	6	"TrKA"	"P04629"	6160	36890	140	10688	10376	991	9	7013	7013	7038	492	6	97	95	0	1618701	6.785	100000.000	100000.000	0.000	0.000	0.000	0.000	0.000	16.610	3675	3363	3675	3363	156	1140	100	1566	"Y757"
-75	0	0	25	1	7	"empty"	"empty"	2150	37530	200	6703	6709	360	5	6768	6768	6820	729	10	0	0	0	2120172	-0.152	100000.000	100000.000	0.000	0.000	0.000	0.000	0.000	16.610	-65	-59	-65	-59	316	2384	100	1567	"empty"
-75	0	0	25	2	7	"empty"	"empty"	2650	37530	200	6679	6683	403	6	6591	6591	6609	320	4	16	1	0	2111695	0.231	100000.000	100000.000	0.000	0.000	0.000	0.000	0.000	16.610	88	92	88	92	316	2384	100	1568	"empty"
-75	0	0	25	3	7	"empty"	"empty"	3150	37530	200	6509	6501	257	3	6499	6499	6515	450	6	3	0	0	2054223	-0.031	100000.000	100000.000	0.000	0.000	0.000	0.000	0.000	16.610	10	2	10	2	316	2384	100	1569	"empty"
-75	0	0	25	4	7	"empty"	"empty"	3650	37530	200	6613	6629	288	4	6558	6558	6583	594	9	3	0	0	2094747	0.077	100000.000	100000.000	0.000	0.000	0.000	0.000	0.000	16.610	55	71	55	71	316	2384	100	1570	"empty"
-75	0	0	25	5	7	"empty"	"empty"	4150	37530	200	6667	6667	289	4	6697	6697	6722	530	7	2	0	0	2106649	-0.104	100000.000	100000.000	0.000	0.000	0.000	0.000	0.000	16.610	-30	-30	-30	-30	316	2384	100	1571	"empty"
-75	0	0	25	6	7	"empty"	"empty"	4650	37530	200	6700	6716	279	4	6763	6763	6784	508	7	2	0	0	2122339	-0.134	100000.000	100000.000	0.000	0.000	0.000	0.000	0.000	16.610	-63	-47	-63	-47	316	2384	100	1572	"empty"
-75	0	0	25	7	7	"empty"	"empty"	5150	37530	200	6668	6700	333	4	6809	6809	6812	351	5	6	1	0	2117148	-0.319	100000.000	100000.000	0.000	0.000	0.000	0.000	0.000	16.610	-141	-109	-141	-109	316	2384	100	1573	"empty"
-75	0	0	25	8	7	"empty"	"empty"	5650	37530	200	6775	6892	1061	15	6917	6917	6985	1654	23	1	1	0	2177985	-0.056	100000.000	100000.000	0.000	0.000	0.000	0.000	0.000	16.610	-142	-25	-142	-25	316	2384	100	1574	"empty"
-75	0	0	25	9	7	"empty"	"empty"	6150	37530	200	6892	6900	290	4	7017	7017	7020	405	5	2	0	0	2180489	-0.296	100000.000	100000.000	0.000	0.000	0.000	0.000	0.000	16.610	-125	-117	-125	-117	316	2384	100	1575	"empty"
0	0	0	26	1	1	"PPP2CA "	"P67775"	6640	33700	200	7220	7199	291	4	7152	7152	7182	374	5	12	0	0	2274737	0.045	100000.000	100000.000	0.000	0.000	0.000	0.000	0.000	16.610	68	47	68	47	316	2384	100	1576	"T304"
0	0	0	26	2	1	"PPP2CA "	"P67775"	7150	33700	80	7270	7367	665	9	6985	6985	6997	320	4	40	25	0	383070	1.156	100000.000	100000.000	0.000	0.000	0.000	0.000	0.000	16.610	285	382	285	382	52	340	100	1577	"T304"
0	0	0	26	3	1	"PPP2CA "	"P67775"	7650	33710	200	6999	6993	576	8	6825	6825	6849	594	8	9	1	0	2209767	0.242	100000.000	100000.000	0.000	0.000	0.000	0.000	0.000	16.610	174	168	174	168	316	2384	100	1578	"T304"
0	0	0	26	4	1	"Rab4"	"P20338"	8160	33720	110	9187	9258	572	6	6752	6752	6766	343	5	100	100	0	740615	7.265	100000.000	100000.000	0.000	0.000	0.000	0.000	0.000	16.610	2435	2506	2435	2506	80	656	100	1579	"S199"
0	0	0	26	5	1	"Rab4"	"P20338"	8660	33730	110	9365	9315	689	7	6722	6722	6751	312	4	97	95	0	745166	8.218	100000.000	100000.000	0.000	0.000	0.000	0.000	0.000	16.610	2643	2593	2643	2593	80	656	100	1580	"S199"
0	0	0	26	6	1	"Rab4"	"P20338"	9160	33730	120	8993	9036	2053	22	6707	6707	6713	250	3	98	96	0	1084371	9.292	100000.000	100000.000	0.000	0.000	0.000	0.000	0.000	16.610	2286	2329	2286	2329	120	820	100	1581	"S199"
0	0	0	26	7	1	"STAT1 "	"P42224"	9680	33720	90	8544	8541	430	5	6744	6744	6763	418	6	100	98	0	444115	4.254	100000.000	100000.000	0.000	0.000	0.000	0.000	0.000	16.610	1800	1797	1800	1797	52	420	100	1582	"S727"
0	0	0	26	8	1	"STAT1 "	"P42224"	10180	33720	100	9034	8833	863	9	6802	6802	6859	835	12	87	77	0	706640	2.364	100000.000	100000.000	0.000	0.000	0.000	0.000	0.000	16.610	2232	2031	2232	2031	80	560	100	1583	"S727"
0	0	0	26	9	1	"STAT1 "	"P42224"	10670	33710	110	8986	8873	733	8	6855	6855	6888	560	8	93	91	0	709835	3.545	100000.000	100000.000	0.000	0.000	0.000	0.000	0.000	16.610	2131	2018	2131	2018	80	656	100	1584	"S727"
0	0	0	26	1	2	"STAT4 "	"Q14765"	6660	34380	200	7621	7826	816	10	7278	7278	7463	1036	13	25	3	0	2472959	0.350	100000.000	100000.000	0.000	0.000	0.000	0.000	0.000	16.610	343	548	343	548	316	2384	100	1585	"S722"
0	0	0	26	2	2	"STAT4 "	"Q14765"	7170	34380	160	8621	8581	770	8	6930	6930	6955	560	8	94	80	0	1784900	2.904	100000.000	100000.000	0.000	0.000	0.000	0.000	0.000	16.610	1691	1651	1691	1651	208	1512	100	1586	"S722"
0	0	0	26	3	2	"STAT4 "	"Q14765"	7660	34370	160	8652	8710	1333	15	6880	6880	6889	690	10	95	74	0	1811597	2.639	100000.000	100000.000	0.000	0.000	0.000	0.000	0.000	16.610	1772	1830	1772	1830	208	1512	100	1587	"S722"
0	0	0	26	4	2	"STMN1"	"P16949"	8150	34360	200	6642	6615	377	5	6751	6751	6832	1298	18	0	0	0	2090421	-0.167	100000.000	100000.000	0.000	0.000	0.000	0.000	0.000	16.610	-109	-136	-109	-136	316	2384	100	1588	"S37"
0	0	0	26	5	2	"STMN1"	"P16949"	8660	34360	200	6629	6659	1095	16	6711	6711	6745	627	9	2	0	0	2104209	-0.137	100000.000	100000.000	0.000	0.000	0.000	0.000	0.000	16.610	-82	-52	-82	-52	316	2384	100	1589	"S37"
0	0	0	26	6	2	"STMN1"	"P16949"	9160	34360	200	6586	6572	376	5	6691	6691	6710	362	5	6	0	0	2076640	-0.381	100000.000	100000.000	0.000	0.000	0.000	0.000	0.000	16.610	-105	-119	-105	-119	316	2384	100	1590	"S37"
0	0	0	26	7	2	"ACC1"	"Q13085 "	9670	34370	80	8442	8352	670	8	6790	6790	6759	295	4	92	90	0	434298	5.400	100000.000	100000.000	0.000	0.000	0.000	0.000	0.000	16.610	1652	1562	1652	1562	52	340	100	1591	"S1263"
0	0	0	26	8	2	"ACC1"	"Q13085 "	10160	34360	80	8580	8540	510	5	6798	6798	6803	327	4	98	96	0	444062	5.312	100000.000	100000.000	0.000	0.000	0.000	0.000	0.000	16.610	1782	1742	1782	1742	52	340	100	1592	"S1263"
0	0	0	26	9	2	"ACC1"	"Q13085 "	10650	34360	90	8661	8490	658	7	6894	6894	7083	2393	33	5	0	0	441455	0.588	100000.000	100000.000	0.000	0.000	0.000	0.000	0.000	16.610	1767	1596	1767	1596	52	420	100	1593	"S1263"
0	0	0	26	1	3	"TRAF6"	"Q9Y4K3"	6670	35020	200	7131	7264	1609	22	7100	7100	7208	534	7	2	1	0	2295344	0.105	100000.000	100000.000	0.000	0.000	0.000	0.000	0.000	16.610	31	164	31	164	316	2384	100	1594	"Y353"
0	0	0	26	2	3	"TRAF6"	"Q9Y4K3"	7170	35020	200	6937	6966	367	5	6895	6895	6959	1279	18	0	0	0	2201277	0.005	100000.000	100000.000	0.000	0.000	0.000	0.000	0.000	16.610	42	71	42	71	316	2384	100	1595	"Y353"
0	0	0	26	3	3	"TRAF6"	"Q9Y4K3"	7670	35020	200	6922	6961	531	7	6836	6836	6863	724	10	6	0	0	2199728	0.135	100000.000	100000.000	0.000	0.000	0.000	0.000	0.000	16.610	86	125	86	125	316	2384	100	1596	"Y353"
0	0	0	26	4	3	"BLNK"	"Q8WV28"	8170	35020	70	10449	10653	949	8	6744	6744	6778	342	5	100	100	0	340902	11.330	100000.000	100000.000	0.000	0.000	0.000	0.000	0.000	16.610	3705	3909	3705	3909	32	236	100	1597	"Y72"
0	0	0	26	5	3	"BLNK"	"Q8WV28"	8670	35020	100	8505	8749	1962	22	6735	6735	6921	2284	33	47	6	0	699889	0.800	100000.000	100000.000	0.000	0.000	0.000	0.000	0.000	16.610	1770	2014	1770	2014	80	560	100	1598	"Y72"
0	0	0	26	6	3	"BLNK"	"Q8WV28"	9180	35020	70	11004	10433	1297	12	6711	6711	6731	225	3	96	93	0	333859	16.453	100000.000	100000.000	0.000	0.000	0.000	0.000	0.000	16.610	4293	3722	4293	3722	32	236	100	1599	"Y72"
0	0	0	26	7	3	"CD19"	"P15391"	9680	35010	200	6814	7139	1849	25	6707	6707	6725	685	10	14	11	0	2255932	0.604	100000.000	100000.000	0.000	0.000	0.000	0.000	0.000	16.610	107	432	107	432	316	2384	100	1600	"Y531"
0	0	0	26	8	3	"CD19"	"P15391"	10180	35010	70	8912	8968	552	6	6803	6803	6788	305	4	100	96	0	286965	7.148	100000.000	100000.000	0.000	0.000	0.000	0.000	0.000	16.610	2109	2165	2109	2165	32	236	100	1601	"Y531"
0	0	0	26	9	3	"CD19"	"P15391"	10680	35000	200	6945	7253	1652	22	6855	6855	6905	1026	14	12	8	0	2291889	0.339	100000.000	100000.000	0.000	0.000	0.000	0.000	0.000	16.610	90	398	90	398	316	2384	100	1602	"Y531"
0	0	0	26	1	4	"p300"	"Q09472"	6660	35650	200	6958	6880	672	9	7056	7056	7080	475	6	2	0	0	2174136	-0.421	100000.000	100000.000	0.000	0.000	0.000	0.000	0.000	16.610	-98	-176	-98	-176	316	2384	100	1603	"S2279"
0	0	0	26	2	4	"p300"	"Q09472"	7160	35650	200	6849	6836	524	7	6955	6955	6953	476	6	4	0	0	2160277	-0.246	100000.000	100000.000	0.000	0.000	0.000	0.000	0.000	16.610	-106	-119	-106	-119	316	2384	100	1604	"S2279"
0	0	0	26	3	4	"p300"	"Q09472"	7660	35650	200	6698	6746	545	8	6838	6838	6830	458	6	9	0	0	2131798	-0.183	100000.000	100000.000	0.000	0.000	0.000	0.000	0.000	16.610	-140	-92	-140	-92	316	2384	100	1605	"S2279"
0	0	0	26	4	4	"fyn"	"P06241"	8180	35650	80	7115	7077	441	6	6739	6739	6775	446	6	44	7	0	367982	0.677	100000.000	100000.000	0.000	0.000	0.000	0.000	0.000	16.610	376	338	376	338	52	340	100	1606	"Y420"
0	0	0	26	5	4	"fyn"	"P06241"	8660	35640	200	6843	7438	4814	64	6712	6712	6781	1576	23	1	1	0	2350269	0.417	100000.000	100000.000	0.000	0.000	0.000	0.000	0.000	16.610	131	726	131	726	316	2384	100	1607	"Y420"
0	0	0	26	6	4	"fyn"	"P06241"	9160	35640	200	6799	6842	380	5	6699	6699	6786	1495	22	1	0	0	2162092	0.037	100000.000	100000.000	0.000	0.000	0.000	0.000	0.000	16.610	100	143	100	143	316	2384	100	1608	"Y420"
0	0	0	26	7	4	"HSP27"	"P04792"	9670	35640	100	7298	7324	384	5	6556	6556	6575	385	5	85	45	0	585942	1.945	100000.000	100000.000	0.000	0.000	0.000	0.000	0.000	16.610	742	768	742	768	80	560	100	1609	"S78"
0	0	0	26	8	4	"HSP27"	"P04792"	10170	35650	80	7995	8006	552	6	6808	6808	6812	350	5	96	86	0	416298	3.411	100000.000	100000.000	0.000	0.000	0.000	0.000	0.000	16.610	1187	1198	1187	1198	52	340	100	1610	"S78"
0	0	0	26	9	4	"HSP27"	"P04792"	10660	35640	90	7919	7894	463	5	6890	6890	6883	320	4	92	84	0	410506	3.159	100000.000	100000.000	0.000	0.000	0.000	0.000	0.000	16.610	1029	1004	1029	1004	52	420	100	1611	"S78"
0	0	0	26	1	5	"IL-8R B "	"P25025"	6670	36300	200	7071	7088	311	4	6982	6982	7007	607	8	8	0	0	2239810	0.133	100000.000	100000.000	0.000	0.000	0.000	0.000	0.000	16.610	89	106	89	106	316	2384	100	1612	"S352"
0	0	0	26	2	5	"IL-8R B "	"P25025"	7170	36300	200	7034	7040	326	4	6883	6883	6890	417	6	21	2	0	2224789	0.360	100000.000	100000.000	0.000	0.000	0.000	0.000	0.000	16.610	151	157	151	157	316	2384	100	1613	"S352"
0	0	0	26	3	5	"IL-8R B "	"P25025"	7670	36300	200	6873	6848	418	6	6838	6838	6853	568	8	6	0	0	2163906	-0.009	100000.000	100000.000	0.000	0.000	0.000	0.000	0.000	16.610	35	10	35	10	316	2384	100	1614	"S352"
0	0	0	26	4	5	"IRF-3 "	"Q14653"	8160	36310	100	8159	8013	731	9	6741	6741	6740	336	4	88	86	0	641003	3.789	100000.000	100000.000	0.000	0.000	0.000	0.000	0.000	16.610	1418	1272	1418	1272	80	560	100	1615	"S385"
0	0	0	26	5	5	"IRF-3 "	"Q14653"	8660	36290	140	7391	7468	752	10	6722	6722	6747	359	5	55	48	0	1164969	2.008	100000.000	100000.000	0.000	0.000	0.000	0.000	0.000	16.610	669	746	669	746	156	1140	100	1616	"S385"
0	0	0	26	6	5	"IRF-3 "	"Q14653"	9180	36300	100	8112	7941	538	6	6714	6714	6725	285	4	90	87	0	635297	4.267	100000.000	100000.000	0.000	0.000	0.000	0.000	0.000	16.610	1398	1227	1398	1227	80	560	100	1617	"S385"
0	0	0	26	7	5	"LSD1"	"O60341"	9670	36290	90	9302	9241	353	3	6650	6650	6664	352	5	100	100	0	480506	7.321	100000.000	100000.000	0.000	0.000	0.000	0.000	0.000	16.610	2652	2591	2652	2591	52	420	100	1618	"S131"
0	0	0	26	8	5	"LSD1"	"O60341"	10180	36290	100	9426	9275	813	8	6785	6785	6806	431	6	93	92	0	741994	5.729	100000.000	100000.000	0.000	0.000	0.000	0.000	0.000	16.610	2641	2490	2641	2490	80	560	100	1619	"S131"
0	0	0	26	9	5	"LSD1"	"O60341"	10680	36280	100	9863	9475	1107	11	6854	6854	6859	335	4	90	88	0	757987	7.809	100000.000	100000.000	0.000	0.000	0.000	0.000	0.000	16.610	3009	2621	3009	2621	80	560	100	1620	"S131"
0	0	0	26	1	6	"MAPKAPK5"	"Q8IW41"	6680	36950	100	11118	10629	1327	12	6914	6914	6942	797	11	93	90	0	850326	4.626	100000.000	100000.000	0.000	0.000	0.000	0.000	0.000	16.610	4204	3715	4204	3715	80	560	100	1621	"T182"
0	0	0	26	2	6	"MAPKAPK5"	"Q8IW41"	7180	36950	110	10646	10373	1342	12	6861	6861	6871	325	4	95	95	0	829856	10.775	100000.000	100000.000	0.000	0.000	0.000	0.000	0.000	16.610	3785	3512	3785	3512	80	656	100	1622	"T182"
0	0	0	26	3	6	"MAPKAPK5"	"Q8IW41"	7680	36950	100	10510	10369	1032	9	6760	6760	6803	647	9	97	95	0	829519	5.512	100000.000	100000.000	0.000	0.000	0.000	0.000	0.000	16.610	3750	3609	3750	3609	80	560	100	1623	"T182"
0	0	0	26	4	6	"P27kip1"	"P46527"	8170	36930	90	7193	7258	467	6	6684	6684	6693	344	5	61	38	0	377425	1.642	100000.000	100000.000	0.000	0.000	0.000	0.000	0.000	16.610	509	574	509	574	52	420	100	1624	"T157"
0	0	0	26	5	6	"P27kip1"	"P46527"	8680	36940	100	7369	7359	364	4	6650	6650	6690	306	4	87	62	0	588750	2.186	100000.000	100000.000	0.000	0.000	0.000	0.000	0.000	16.610	719	709	719	709	80	560	100	1625	"T157"
0	0	0	26	6	6	"P27kip1"	"P46527"	9190	36940	100	7356	8108	4166	51	6709	6709	6692	255	3	85	60	0	648661	5.553	100000.000	100000.000	0.000	0.000	0.000	0.000	0.000	16.610	647	1399	647	1399	80	560	100	1626	"T157"
0	0	0	26	7	6	"p67phox"	"P19878"	9670	36930	200	6558	6552	317	4	6666	6666	6711	945	14	0	0	0	2070445	-0.168	100000.000	100000.000	0.000	0.000	0.000	0.000	0.000	16.610	-108	-114	-108	-114	316	2384	100	1627	"T233"
0	0	0	26	8	6	"p67phox"	"P19878"	10170	36920	200	6604	6612	397	6	6732	6732	6780	825	12	0	0	0	2089372	-0.204	100000.000	100000.000	0.000	0.000	0.000	0.000	0.000	16.610	-128	-120	-128	-120	316	2384	100	1628	"T233"
0	0	0	26	9	6	"p67phox"	"P19878"	10670	36920	200	6659	6684	514	7	6795	6795	6797	350	5	10	1	0	2112227	-0.323	100000.000	100000.000	0.000	0.000	0.000	0.000	0.000	16.610	-136	-111	-136	-111	316	2384	100	1629	"T233"
-75	0	0	26	1	7	"empty"	"empty"	6670	37560	200	6902	6953	658	9	6926	6926	6934	403	5	10	2	0	2197295	0.047	100000.000	100000.000	0.000	0.000	0.000	0.000	0.000	16.610	-24	27	-24	27	316	2384	100	1630	"empty"
-75	0	0	26	2	7	"empty"	"empty"	7170	37560	200	6778	6780	465	6	6825	6825	6830	457	6	5	1	0	2142497	-0.109	100000.000	100000.000	0.000	0.000	0.000	0.000	0.000	16.610	-47	-45	-47	-45	316	2384	100	1631	"empty"
-75	0	0	26	3	7	"empty"	"empty"	7670	37560	200	6731	6807	810	11	6745	6745	6757	567	8	9	2	0	2150902	0.088	100000.000	100000.000	0.000	0.000	0.000	0.000	0.000	16.610	-14	62	-14	62	316	2384	100	1632	"empty"
-75	0	0	26	4	7	"empty"	"empty"	8170	37560	200	6566	6620	399	6	6587	6587	6607	394	5	19	1	0	2091902	0.033	100000.000	100000.000	0.000	0.000	0.000	0.000	0.000	16.610	-21	33	-21	33	316	2384	100	1633	"empty"
-75	0	0	26	5	7	"empty"	"empty"	8670	37560	200	6633	6632	290	4	6547	6547	6570	517	7	5	0	0	2095581	0.120	100000.000	100000.000	0.000	0.000	0.000	0.000	0.000	16.610	86	85	86	85	316	2384	100	1634	"empty"
-75	0	0	26	6	7	"empty"	"empty"	9170	37560	200	6633	6634	313	4	6598	6598	6621	802	12	0	0	0	2096379	0.016	100000.000	100000.000	0.000	0.000	0.000	0.000	0.000	16.610	35	36	35	36	316	2384	100	1635	"empty"
-75	0	0	26	7	7	"empty"	"empty"	9670	37560	200	6690	6705	336	5	6651	6651	6689	804	12	1	0	0	2118790	0.020	100000.000	100000.000	0.000	0.000	0.000	0.000	0.000	16.610	39	54	39	54	316	2384	100	1636	"empty"
-75	0	0	26	8	7	"empty"	"empty"	10170	37560	200	6774	6799	350	5	6722	6722	6732	430	6	12	1	0	2148590	0.156	100000.000	100000.000	0.000	0.000	0.000	0.000	0.000	16.610	52	77	52	77	316	2384	100	1637	"empty"
-75	0	0	26	9	7	"empty"	"empty"	10670	37560	200	6718	6721	376	5	6752	6752	6795	752	11	1	0	0	2123825	-0.098	100000.000	100000.000	0.000	0.000	0.000	0.000	0.000	16.610	-34	-31	-34	-31	316	2384	100	1638	"empty"
0	0	0	27	1	1	"Jak2 "	"O60674"	11130	33690	140	14428	14152	3188	22	6970	6970	6981	340	4	94	94	0	2207671	21.091	100000.000	100000.000	0.000	0.000	0.000	0.000	0.000	16.610	7458	7182	7458	7182	156	1140	100	1639	"Y221"
0	0	0	27	2	1	"Jak2 "	"O60674"	11630	33680	140	14438	15232	6799	44	7038	7038	7175	934	13	97	94	0	2376245	8.626	100000.000	100000.000	0.000	0.000	0.000	0.000	0.000	16.610	7400	8194	7400	8194	156	1140	100	1640	"Y221"
0	0	0	27	3	1	"Jak2 "	"O60674"	12130	33680	140	14598	14649	1963	13	6927	6927	6957	420	6	100	99	0	2285169	18.314	100000.000	100000.000	0.000	0.000	0.000	0.000	0.000	16.610	7671	7722	7671	7722	156	1140	100	1641	"Y221"
0	0	0	27	4	1	"K8"	"P05787"	12630	33680	200	6471	6559	544	8	6921	6921	6962	785	11	1	1	0	2072591	-0.513	100000.000	100000.000	0.000	0.000	0.000	0.000	0.000	16.610	-450	-362	-450	-362	316	2384	100	1642	"S74"
0	0	0	27	5	1	"K8"	"P05787"	13130	33680	200	6387	6419	435	6	6820	6820	6913	1265	18	0	0	0	2028497	-0.391	100000.000	100000.000	0.000	0.000	0.000	0.000	0.000	16.610	-433	-401	-433	-401	316	2384	100	1643	"S74"
0	0	0	27	6	1	"K8"	"P05787"	13630	33680	200	6346	6359	435	6	6775	6775	6828	684	10	0	0	0	2009559	-0.686	100000.000	100000.000	0.000	0.000	0.000	0.000	0.000	16.610	-429	-416	-429	-416	316	2384	100	1644	"S74"
0	0	0	27	7	1	"Met "	"P08581"	14140	33680	120	8033	8031	608	7	6712	6712	6743	465	6	90	80	0	963730	2.770	100000.000	100000.000	0.000	0.000	0.000	0.000	0.000	16.610	1321	1319	1321	1319	120	820	100	1645	"Y1234"
0	0	0	27	8	1	"Met "	"P08581"	14640	33690	120	8136	8157	616	7	6655	6655	6767	1381	20	63	3	0	978861	1.007	100000.000	100000.000	0.000	0.000	0.000	0.000	0.000	16.610	1481	1502	1481	1502	120	820	100	1646	"Y1234"
0	0	0	27	9	1	"Met "	"P08581"	15140	33690	120	8033	8206	1094	13	6616	6616	6657	374	5	97	95	0	984748	4.142	100000.000	100000.000	0.000	0.000	0.000	0.000	0.000	16.610	1417	1590	1417	1590	120	820	100	1647	"Y1234"
0	0	0	27	1	2	"MSK2"	"O75676"	11110	34310	200	6990	7224	3219	44	6905	6905	6939	531	7	7	1	0	2282731	0.537	100000.000	100000.000	0.000	0.000	0.000	0.000	0.000	16.610	85	319	85	319	316	2384	100	1648	"S360"
0	0	0	27	2	2	"MSK2"	"O75676"	11610	34310	200	6993	7124	1390	19	6976	6976	7058	1278	18	1	1	0	2251152	0.052	100000.000	100000.000	0.000	0.000	0.000	0.000	0.000	16.610	17	148	17	148	316	2384	100	1649	"S360"
0	0	0	27	3	2	"MSK2"	"O75676"	12110	34310	200	7039	7049	300	4	6932	6932	6957	347	4	17	2	0	2227478	0.265	100000.000	100000.000	0.000	0.000	0.000	0.000	0.000	16.610	107	117	107	117	316	2384	100	1650	"S360"
0	0	0	27	4	2	"NFkB-p100 "	"Q00653"	12610	34310	200	6849	6855	306	4	6876	6876	6893	394	5	8	0	0	2166068	-0.096	100000.000	100000.000	0.000	0.000	0.000	0.000	0.000	16.610	-27	-21	-27	-21	316	2384	100	1651	"S99"
0	0	0	27	5	2	"NFkB-p100 "	"Q00653"	13110	34310	200	6781	6815	403	5	6783	6783	6858	1518	22	0	0	0	2153621	-0.028	100000.000	100000.000	0.000	0.000	0.000	0.000	0.000	16.610	-2	32	-2	32	316	2384	100	1652	"S99"
0	0	0	27	6	2	"NFkB-p100 "	"Q00653"	13610	34310	200	6706	6714	444	6	6758	6758	6774	370	5	9	2	0	2121583	-0.162	100000.000	100000.000	0.000	0.000	0.000	0.000	0.000	16.610	-52	-44	-52	-44	316	2384	100	1653	"S99"
0	0	0	27	7	2	"PKACa "	"P17612"	14110	34310	200	6700	6719	343	5	6706	6706	6755	645	9	2	0	0	2123284	-0.056	100000.000	100000.000	0.000	0.000	0.000	0.000	0.000	16.610	-6	13	-6	13	316	2384	100	1654	"S10"
0	0	0	27	8	2	"PKACa "	"P17612"	14610	34310	200	6598	6876	3344	48	6633	6633	6679	526	7	5	2	0	2172960	0.375	100000.000	100000.000	0.000	0.000	0.000	0.000	0.000	16.610	-35	243	-35	243	316	2384	100	1655	"S10"
0	0	0	27	9	2	"PKACa "	"P17612"	15110	34310	200	6466	6519	398	6	6522	6522	6569	481	7	7	2	0	2059976	-0.104	100000.000	100000.000	0.000	0.000	0.000	0.000	0.000	16.610	-56	-3	-56	-3	316	2384	100	1656	"S10"
0	0	0	27	1	3	"p70S6K"	"P23443"	11110	34950	200	6928	6931	382	5	6874	6874	6914	790	11	1	0	0	2190139	0.022	100000.000	100000.000	0.000	0.000	0.000	0.000	0.000	16.610	54	57	54	57	316	2384	100	1657	"S447"
0	0	0	27	2	3	"p70S6K"	"P23443"	11610	34950	200	7037	7184	1792	24	6894	6894	6981	1396	19	1	1	0	2270035	0.145	100000.000	100000.000	0.000	0.000	0.000	0.000	0.000	16.610	143	290	143	290	316	2384	100	1658	"S447"
0	0	0	27	3	3	"p70S6K"	"P23443"	12110	34950	200	6962	6985	342	4	6881	6881	6895	299	4	25	8	0	2207341	0.301	100000.000	100000.000	0.000	0.000	0.000	0.000	0.000	16.610	81	104	81	104	316	2384	100	1659	"S447"
0	0	0	27	4	3	"PDK1"	"O15530"	12630	34950	130	16663	13416	5967	44	6854	6854	6886	537	7	60	58	0	1609891	12.160	100000.000	100000.000	0.000	0.000	0.000	0.000	0.000	16.610	9809	6562	9809	6562	120	940	100	1660	"Y376"
0	0	0	27	5	3	"PDK1"	"O15530"	13140	34950	130	16732	13680	5870	42	6844	6844	6877	527	7	70	64	0	1641594	12.909	100000.000	100000.000	0.000	0.000	0.000	0.000	0.000	16.610	9888	6836	9888	6836	120	940	100	1661	"Y376"
0	0	0	27	6	3	"PDK1"	"O15530"	13650	34950	130	12564	12751	5439	42	6748	6748	6791	537	7	62	58	0	1530155	11.099	100000.000	100000.000	0.000	0.000	0.000	0.000	0.000	16.610	5816	6003	5816	6003	120	940	100	1662	"Y376"
0	0	0	27	7	3	"Ripk1"	"Q13546"	14110	34950	200	7199	7221	839	11	6676	6676	6710	604	9	45	9	0	2281896	0.846	100000.000	100000.000	0.000	0.000	0.000	0.000	0.000	16.610	523	545	523	545	316	2384	100	1663	"Y694"
0	0	0	27	8	3	"Ripk1"	"Q13546"	14610	34950	200	7177	7210	602	8	6595	6595	6657	775	11	40	7	0	2278327	0.714	100000.000	100000.000	0.000	0.000	0.000	0.000	0.000	16.610	582	615	582	615	316	2384	100	1664	"Y694"
0	0	0	27	9	3	"Ripk1"	"Q13546"	15110	34950	200	7110	7103	719	10	6510	6510	6545	364	5	58	44	0	2244430	1.533	100000.000	100000.000	0.000	0.000	0.000	0.000	0.000	16.610	600	593	600	593	316	2384	100	1665	"Y694"
0	0	0	27	1	4	"SHC3"	"Q92529"	11110	35590	200	6974	7227	738	10	6862	6862	6898	805	11	21	11	0	2283597	0.409	100000.000	100000.000	0.000	0.000	0.000	0.000	0.000	16.610	112	365	112	365	316	2384	100	1666	"Y341"
0	0	0	27	2	4	"SHC3"	"Q92529"	11610	35590	200	6937	7260	783	10	6881	6881	6926	1059	15	22	2	0	2294290	0.315	100000.000	100000.000	0.000	0.000	0.000	0.000	0.000	16.610	56	379	56	379	316	2384	100	1667	"Y341"
0	0	0	27	3	4	"SHC3"	"Q92529"	12110	35590	200	7091	7416	989	13	6939	6939	6973	907	13	23	11	0	2343428	0.488	100000.000	100000.000	0.000	0.000	0.000	0.000	0.000	16.610	152	477	152	477	316	2384	100	1668	"Y341"
0	0	0	27	4	4	"Smad3 "	"P84022"	12610	35590	200	7057	7229	611	8	6900	6900	6914	306	4	38	25	0	2284424	1.029	100000.000	100000.000	0.000	0.000	0.000	0.000	0.000	16.610	157	329	157	329	316	2384	100	1669	"S208"
0	0	0	27	5	4	"Smad3 "	"P84022"	13110	35590	200	7007	7164	566	7	6851	6851	6869	362	5	35	21	0	2263679	0.815	100000.000	100000.000	0.000	0.000	0.000	0.000	0.000	16.610	156	313	156	313	316	2384	100	1670	"S208"
0	0	0	27	6	4	"Smad3 "	"P84022"	13610	35590	200	6982	7196	727	10	6774	6774	6825	898	13	23	6	0	2274012	0.413	100000.000	100000.000	0.000	0.000	0.000	0.000	0.000	16.610	208	422	208	422	316	2384	100	1671	"S208"
0	0	0	27	7	4	"TAK1 "	"O43318"	14110	35590	200	6920	7006	427	6	6753	6753	6798	595	8	18	2	0	2213920	0.350	100000.000	100000.000	0.000	0.000	0.000	0.000	0.000	16.610	167	253	167	253	316	2384	100	1672	"T187"
0	0	0	27	8	4	"TAK1 "	"O43318"	14610	35590	200	6784	6942	654	9	6672	6672	6740	813	12	15	1	0	2193758	0.248	100000.000	100000.000	0.000	0.000	0.000	0.000	0.000	16.610	112	270	112	270	316	2384	100	1673	"T187"
0	0	0	27	9	4	"TAK1 "	"O43318"	15110	35590	200	6638	6772	585	8	6576	6576	6732	2114	31	1	0	0	2139812	0.019	100000.000	100000.000	0.000	0.000	0.000	0.000	0.000	16.610	62	196	62	196	316	2384	100	1674	"T187"
0	0	0	27	1	5	"ACC1"	"P68133"	11110	36230	200	6964	7058	462	6	6849	6849	6868	398	5	27	13	0	2230288	0.477	100000.000	100000.000	0.000	0.000	0.000	0.000	0.000	16.610	115	209	115	209	316	2384	100	1675	"Y93"
0	0	0	27	2	5	"ACC1"	"P68133"	11610	36230	200	7104	7407	1847	24	6892	6892	7020	1555	22	4	1	0	2340749	0.249	100000.000	100000.000	0.000	0.000	0.000	0.000	0.000	16.610	212	515	212	515	316	2384	100	1676	"Y93"
0	0	0	27	3	5	"ACC1"	"P68133"	12110	36230	200	7191	7300	524	7	6942	6942	6963	397	5	36	21	0	2306885	0.849	100000.000	100000.000	0.000	0.000	0.000	0.000	0.000	16.610	249	358	249	358	316	2384	100	1677	"Y93"
0	0	0	27	4	5	"A-Raf"	"P10398"	12610	36230	200	7053	7085	379	5	6918	6918	6944	438	6	22	2	0	2238805	0.322	100000.000	100000.000	0.000	0.000	0.000	0.000	0.000	16.610	135	167	135	167	316	2384	100	1678	"T20"
0	0	0	27	5	5	"A-Raf"	"P10398"	13110	36230	200	6995	7086	598	8	6821	6821	6919	1943	28	1	0	0	2239317	0.086	100000.000	100000.000	0.000	0.000	0.000	0.000	0.000	16.610	174	265	174	265	316	2384	100	1679	"T20"
0	0	0	27	6	5	"A-Raf"	"P10398"	13610	36230	200	7012	7072	922	13	6776	6776	6819	752	11	11	1	0	2234834	0.336	100000.000	100000.000	0.000	0.000	0.000	0.000	0.000	16.610	236	296	236	296	316	2384	100	1680	"T20"
0	0	0	27	7	5	"BCAP"	"Q6ZUJ8"	14110	36230	200	6894	7000	536	7	6731	6731	6777	1246	18	3	0	0	2212000	0.179	100000.000	100000.000	0.000	0.000	0.000	0.000	0.000	16.610	163	269	163	269	316	2384	100	1681	"Y570"
0	0	0	27	8	5	"BCAP"	"Q6ZUJ8"	14610	36230	200	6871	7068	719	10	6685	6685	6722	403	5	35	19	0	2233534	0.859	100000.000	100000.000	0.000	0.000	0.000	0.000	0.000	16.610	186	383	186	383	316	2384	100	1682	"Y570"
0	0	0	27	9	5	"BCAP"	"Q6ZUJ8"	15110	36230	200	6903	6999	591	8	6653	6653	6738	917	13	14	2	0	2211664	0.285	100000.000	100000.000	0.000	0.000	0.000	0.000	0.000	16.610	250	346	250	346	316	2384	100	1683	"Y570"
0	0	0	27	1	6	"Cofilin 1"	"P23528"	11160	36920	140	7006	8025	1826	22	6759	6759	6780	310	4	44	37	0	1251841	4.016	100000.000	100000.000	0.000	0.000	0.000	0.000	0.000	16.610	247	1266	247	1266	156	1140	100	1684	"Y139"
0	0	0	27	2	6	"Cofilin 1"	"P23528"	11650	36890	140	6929	8045	2333	28	6762	6762	6780	333	4	38	32	0	1255045	3.799	100000.000	100000.000	0.000	0.000	0.000	0.000	0.000	16.610	167	1283	167	1283	156	1140	100	1685	"Y139"
0	0	0	27	3	6	"Cofilin 1"	"P23528"	12140	36910	120	7241	8796	2320	26	6821	6821	6845	296	4	57	46	0	1055510	6.591	100000.000	100000.000	0.000	0.000	0.000	0.000	0.000	16.610	420	1975	420	1975	120	820	100	1686	"Y139"
0	0	0	27	4	6	"CTNNB1"	"P35222"	12610	36880	200	6821	6926	1201	17	6868	6868	6894	434	6	6	1	0	2188653	0.074	100000.000	100000.000	0.000	0.000	0.000	0.000	0.000	16.610	-47	58	-47	58	316	2384	100	1687	"Y654"
0	0	0	27	5	6	"CTNNB1"	"P35222"	13110	36880	200	6712	6680	359	5	6813	6813	6838	477	6	3	0	0	2110727	-0.331	100000.000	100000.000	0.000	0.000	0.000	0.000	0.000	16.610	-101	-133	-101	-133	316	2384	100	1688	"Y654"
0	0	0	27	6	6	"CTNNB1"	"P35222"	13610	36880	200	6587	6626	435	6	6748	6748	6784	729	10	2	0	0	2093758	-0.217	100000.000	100000.000	0.000	0.000	0.000	0.000	0.000	16.610	-161	-122	-161	-122	316	2384	100	1689	"Y654"
0	0	0	27	7	6	"IFNGR1 "	"P15260"	14150	36880	170	6850	7241	875	12	6724	6724	6759	417	6	39	31	0	1506153	1.156	100000.000	100000.000	0.000	0.000	0.000	0.000	0.000	16.610	126	517	126	517	208	1660	100	1690	"S495"
0	0	0	27	8	6	"IFNGR1 "	"P15260"	14620	36880	170	6870	7396	1527	20	6637	6637	6711	482	7	41	32	0	1538345	1.421	100000.000	100000.000	0.000	0.000	0.000	0.000	0.000	16.610	233	759	233	759	208	1660	100	1691	"S495"
0	0	0	27	9	6	"IFNGR1 "	"P15260"	15130	36880	160	6893	7718	1881	24	6617	6617	6798	1564	23	28	11	0	1605336	0.588	100000.000	100000.000	0.000	0.000	0.000	0.000	0.000	16.610	276	1101	276	1101	208	1512	100	1692	"S495"
-75	0	0	27	1	7	"empty"	"empty"	11110	37520	200	6750	6772	363	5	6738	6738	6781	995	14	0	0	0	2139801	-0.009	100000.000	100000.000	0.000	0.000	0.000	0.000	0.000	16.610	12	34	12	34	316	2384	100	1693	"empty"
-75	0	0	27	2	7	"empty"	"empty"	11610	37520	200	6684	6698	254	3	6743	6743	6804	1481	21	0	0	0	2116600	-0.072	100000.000	100000.000	0.000	0.000	0.000	0.000	0.000	16.610	-59	-45	-59	-45	316	2384	100	1694	"empty"
-75	0	0	27	3	7	"empty"	"empty"	12110	37520	200	6695	6823	1359	19	6728	6728	6773	1036	15	1	1	0	2156040	0.048	100000.000	100000.000	0.000	0.000	0.000	0.000	0.000	16.610	-33	95	-33	95	316	2384	100	1695	"empty"
-75	0	0	27	4	7	"empty"	"empty"	12610	37520	200	6713	6757	502	7	6780	6780	6825	1133	16	1	0	0	2135183	-0.060	100000.000	100000.000	0.000	0.000	0.000	0.000	0.000	16.610	-67	-23	-67	-23	316	2384	100	1696	"empty"
-75	0	0	27	5	7	"empty"	"empty"	13110	37520	200	6703	6737	330	4	6739	6739	6760	424	6	7	0	0	2128949	-0.054	100000.000	100000.000	0.000	0.000	0.000	0.000	0.000	16.610	-36	-2	-36	-2	316	2384	100	1697	"empty"
-75	0	0	27	6	7	"empty"	"empty"	13610	37520	200	6680	6673	347	5	6690	6690	6727	379	5	6	2	0	2108603	-0.142	100000.000	100000.000	0.000	0.000	0.000	0.000	0.000	16.610	-10	-17	-10	-17	316	2384	100	1698	"empty"
0	0	0	27	7	7	"GLQAWPG-pS-AIPQFLG_GLQAWPGEAIPQFLG_60vs40"	"GLQAWPG-pS-AIPQFLG_GLQAWPGEAIPQFLG_60vs40"	14140	37520	130	7600	12164	6529	53	6668	6668	6724	419	6	62	50	0	1459643	12.983	100000.000	100000.000	0.000	0.000	0.000	0.000	0.000	16.610	932	5496	932	5496	120	940	100	1699	"GLQAWPG-pS-AIPQFLG_GLQAWPGEAIPQFLG_60vs40"
0	0	0	27	8	7	"GLQAWPG-pS-AIPQFLG_GLQAWPGEAIPQFLG_60vs40"	"GLQAWPG-pS-AIPQFLG_GLQAWPGEAIPQFLG_60vs40"	14630	37520	130	8248	11639	5404	46	6605	6605	6682	549	8	58	51	0	1396694	9.029	100000.000	100000.000	0.000	0.000	0.000	0.000	0.000	16.610	1643	5034	1643	5034	120	940	100	1700	"GLQAWPG-pS-AIPQFLG_GLQAWPGEAIPQFLG_60vs40"
0	0	0	27	9	7	"GLQAWPG-pS-AIPQFLG_GLQAWPGEAIPQFLG_60vs40"	"GLQAWPG-pS-AIPQFLG_GLQAWPGEAIPQFLG_60vs40"	15130	37530	130	8906	11883	5310	44	6612	6612	6775	1010	14	55	50	0	1425978	5.057	100000.000	100000.000	0.000	0.000	0.000	0.000	0.000	16.610	2294	5271	2294	5271	120	940	100	1701	"GLQAWPG-pS-AIPQFLG_GLQAWPGEAIPQFLG_60vs40"
0	0	0	28	1	1	"BLNK "	"Q8WV28"	15640	33660	90	10759	10771	860	7	6590	6590	6660	513	7	100	100	0	560069	8.014	100000.000	100000.000	0.000	0.000	0.000	0.000	0.000	16.610	4169	4181	4169	4181	52	420	100	1702	"Y178"
0	0	0	28	2	1	"BLNK "	"Q8WV28"	16140	33670	100	10564	10631	1993	18	6571	6571	6669	608	9	90	88	0	850464	6.516	100000.000	100000.000	0.000	0.000	0.000	0.000	0.000	16.610	3993	4060	3993	4060	80	560	100	1703	"Y178"
0	0	0	28	3	1	"BLNK "	"Q8WV28"	16630	33660	100	11360	11001	2969	26	6564	6564	6674	570	8	83	80	0	880092	7.591	100000.000	100000.000	0.000	0.000	0.000	0.000	0.000	16.610	4796	4437	4796	4437	80	560	100	1704	"Y178"
0	0	0	28	4	1	"Catalase"	"P04040"	17130	33640	120	8350	8842	2536	28	6484	6484	6612	707	10	60	53	0	1061073	3.154	100000.000	100000.000	0.000	0.000	0.000	0.000	0.000	16.610	1866	2358	1866	2358	120	820	100	1705	"Y385"
0	0	0	28	5	1	"Catalase"	"P04040"	17630	33660	90	10387	10485	1862	17	6364	6364	6474	590	9	98	94	0	545211	6.798	100000.000	100000.000	0.000	0.000	0.000	0.000	0.000	16.610	4023	4121	4023	4121	52	420	100	1706	"Y385"
0	0	0	28	6	1	"Catalase"	"P04040"	18130	33650	100	9866	9938	3187	32	6363	6363	6531	818	12	76	71	0	795062	4.165	100000.000	100000.000	0.000	0.000	0.000	0.000	0.000	16.610	3503	3575	3503	3575	80	560	100	1707	"Y385"
0	0	0	28	7	1	"Cdc42"	"P60953"	18640	33660	100	9283	10995	4836	43	6405	6405	6685	1620	24	92	41	0	879604	2.660	100000.000	100000.000	0.000	0.000	0.000	0.000	0.000	16.610	2878	4590	2878	4590	80	560	100	1708	"Y64"
0	0	0	28	8	1	"Cdc42"	"P60953"	19140	33650	140	8796	9409	3561	37	6503	6503	6896	1749	25	57	27	0	1467802	1.437	100000.000	100000.000	0.000	0.000	0.000	0.000	0.000	16.610	2293	2906	2293	2906	156	1140	100	1709	"Y64"
0	0	0	28	9	1	"Cdc42"	"P60953"	19650	33650	140	9398	9636	3781	39	6516	6516	6842	1600	23	63	44	0	1503171	1.746	100000.000	100000.000	0.000	0.000	0.000	0.000	0.000	16.610	2882	3120	2882	3120	156	1140	100	1710	"Y64"
0	0	0	28	1	2	"Flt3"	"P36888"	15650	34310	70	8606	8959	1668	18	6569	6569	6621	566	8	100	100	0	286703	4.131	100000.000	100000.000	0.000	0.000	0.000	0.000	0.000	16.610	2037	2390	2037	2390	32	236	100	1711	"Y842"
0	0	0	28	2	2	"Flt3"	"P36888"	16150	34320	90	8293	8284	520	6	6510	6510	6574	360	5	98	96	0	430791	4.750	100000.000	100000.000	0.000	0.000	0.000	0.000	0.000	16.610	1783	1774	1783	1774	52	420	100	1712	"Y842"
0	0	0	28	3	2	"Flt3"	"P36888"	16640	34310	100	8179	8041	1208	15	6449	6449	6606	972	14	70	35	0	643272	1.476	100000.000	100000.000	0.000	0.000	0.000	0.000	0.000	16.610	1730	1592	1730	1592	80	560	100	1713	"Y842"
0	0	0	28	4	2	"gp130 "	"P40189"	17150	34300	120	7598	7629	875	11	6450	6450	6590	815	12	75	13	0	915436	1.275	100000.000	100000.000	0.000	0.000	0.000	0.000	0.000	16.610	1148	1179	1148	1179	120	820	100	1714	"S782"
0	0	0	28	5	2	"gp130 "	"P40189"	17640	34300	130	7485	7609	953	12	6385	6385	6541	865	13	62	19	0	913086	1.235	100000.000	100000.000	0.000	0.000	0.000	0.000	0.000	16.610	1100	1224	1100	1224	120	940	100	1715	"S782"
0	0	0	28	6	2	"gp130 "	"P40189"	18140	34290	140	7422	7658	2191	28	6384	6384	6564	923	14	55	16	0	1194602	1.185	100000.000	100000.000	0.000	0.000	0.000	0.000	0.000	16.610	1038	1274	1038	1274	156	1140	100	1716	"S782"
0	0	0	28	7	2	"HSP60"	"P10809"	18630	34300	100	6695	7199	1892	26	6464	6464	6590	632	9	27	11	0	575915	0.964	100000.000	100000.000	0.000	0.000	0.000	0.000	0.000	16.610	231	735	231	735	80	560	100	1717	"S70"
0	0	0	28	8	2	"HSP60"	"P10809"	19140	34290	200	6606	7104	3488	49	6508	6508	6879	1720	25	6	2	0	2244895	0.131	100000.000	100000.000	0.000	0.000	0.000	0.000	0.000	16.610	98	596	98	596	316	2384	100	1718	"S70"
0	0	0	28	9	2	"HSP60"	"P10809"	19640	34290	200	6650	6985	1384	19	6512	6512	6883	1871	27	7	1	0	2207268	0.055	100000.000	100000.000	0.000	0.000	0.000	0.000	0.000	16.610	138	473	138	473	316	2384	100	1719	"S70"
0	0	0	28	1	3	"IL7R "	"P16871"	15660	34960	110	9814	9785	991	10	6450	6450	6488	387	5	97	95	0	782790	8.519	100000.000	100000.000	0.000	0.000	0.000	0.000	0.000	16.610	3364	3335	3364	3335	80	656	100	1720	"Y449"
0	0	0	28	2	3	"IL7R "	"P16871"	16160	34960	110	10040	10199	1010	9	6501	6501	6590	736	11	100	98	0	815892	4.904	100000.000	100000.000	0.000	0.000	0.000	0.000	0.000	16.610	3539	3698	3539	3698	80	656	100	1721	"Y449"
0	0	0	28	3	3	"IL7R "	"P16871"	16660	34950	110	10447	10879	1962	18	6509	6509	6618	809	12	96	96	0	870349	5.267	100000.000	100000.000	0.000	0.000	0.000	0.000	0.000	16.610	3938	4370	3938	4370	80	656	100	1722	"Y449"
0	0	0	28	4	3	"IRAK4"	"P51617"	17150	34950	200	6511	6646	616	9	6483	6483	6607	796	12	9	3	0	2100172	0.049	100000.000	100000.000	0.000	0.000	0.000	0.000	0.000	16.610	28	163	28	163	316	2384	100	1723	"T345"
0	0	0	28	5	3	"IRAK4"	"P51617"	17650	34940	200	6464	6698	1042	15	6408	6408	6556	938	14	8	4	0	2116466	0.151	100000.000	100000.000	0.000	0.000	0.000	0.000	0.000	16.610	56	290	56	290	316	2384	100	1724	"T345"
0	0	0	28	6	3	"IRAK4"	"P51617"	18150	34940	200	6452	6705	1176	17	6439	6439	6695	1938	28	4	1	0	2118796	0.005	100000.000	100000.000	0.000	0.000	0.000	0.000	0.000	16.610	13	266	13	266	316	2384	100	1725	"T345"
0	0	0	28	7	3	"LIMK1"	"P53667"	18650	34940	140	9580	9566	2522	26	6453	6453	6784	1992	29	71	26	0	1492356	1.397	100000.000	100000.000	0.000	0.000	0.000	0.000	0.000	16.610	3127	3113	3127	3113	156	1140	100	1726	"T508"
0	0	0	28	8	3	"LIMK1"	"P53667"	19150	34940	130	10461	11617	5142	44	6547	6547	6967	1937	27	91	51	0	1394076	2.401	100000.000	100000.000	0.000	0.000	0.000	0.000	0.000	16.610	3914	5070	3914	5070	120	940	100	1727	"T508"
0	0	0	28	9	3	"LIMK1"	"P53667"	19640	34930	160	9725	10579	4940	46	6609	6609	7197	2457	34	57	26	0	2200365	1.376	100000.000	100000.000	0.000	0.000	0.000	0.000	0.000	16.610	3116	3970	3116	3970	208	1512	100	1728	"T508"
0	0	0	28	1	4	"p38-alpha "	"Q16539"	15660	35600	170	9804	10132	1450	14	6527	6527	6626	586	8	98	98	0	2107546	5.983	100000.000	100000.000	0.000	0.000	0.000	0.000	0.000	16.610	3277	3605	3277	3605	208	1660	100	1729	"T122"
0	0	0	28	2	4	"p38-alpha "	"Q16539"	16160	35610	180	10379	10759	3360	31	6577	6577	6740	1242	18	88	79	0	2754275	3.236	100000.000	100000.000	0.000	0.000	0.000	0.000	0.000	16.610	3802	4182	3802	4182	256	1924	100	1730	"T122"
0	0	0	28	3	4	"p38-alpha "	"Q16539"	16660	35600	180	11140	11825	3124	26	6562	6562	6792	1087	16	92	87	0	3027309	4.630	100000.000	100000.000	0.000	0.000	0.000	0.000	0.000	16.610	4578	5263	4578	5263	256	1924	100	1731	"T122"
0	0	0	28	4	4	"MEK1 "	"Q02750"	17160	35600	120	7443	7918	2072	26	6570	6570	6822	1413	20	22	10	0	950110	0.776	100000.000	100000.000	0.000	0.000	0.000	0.000	0.000	16.610	873	1348	873	1348	120	820	100	1732	"S297"
0	0	0	28	5	4	"MEK1 "	"Q02750"	17650	35610	120	7282	7637	1948	25	6474	6474	6688	1267	18	23	8	0	916400	0.749	100000.000	100000.000	0.000	0.000	0.000	0.000	0.000	16.610	808	1163	808	1163	120	820	100	1733	"S297"
0	0	0	28	6	4	"MEK1 "	"Q02750"	18160	35600	200	6549	6818	1095	16	6433	6433	6760	1900	28	5	1	0	2154469	0.031	100000.000	100000.000	0.000	0.000	0.000	0.000	0.000	16.610	116	385	116	385	316	2384	100	1734	"S297"
0	0	0	28	7	4	"P27kip1"	"P46527"	18670	35600	110	9543	9937	2029	20	6174	6174	6436	1358	21	91	80	0	794988	2.578	100000.000	100000.000	0.000	0.000	0.000	0.000	0.000	16.610	3369	3763	3369	3763	80	656	100	1735	"Y74"
0	0	0	28	8	4	"P27kip1"	"P46527"	19150	35600	110	10207	10932	2751	25	6555	6555	6800	1253	18	91	86	0	874594	3.298	100000.000	100000.000	0.000	0.000	0.000	0.000	0.000	16.610	3652	4377	3652	4377	80	656	100	1736	"Y74"
0	0	0	28	9	4	"P27kip1"	"P46527"	19650	35590	120	10545	11493	5669	49	6613	6613	6932	1884	27	67	51	0	1379193	2.421	100000.000	100000.000	0.000	0.000	0.000	0.000	0.000	16.610	3932	4880	3932	4880	120	820	100	1737	"Y74"
0	0	0	28	1	5	"PPARG "	"P37231"	15670	36250	140	8075	8344	1122	13	6623	6623	6733	591	8	97	66	0	1301650	2.726	100000.000	100000.000	0.000	0.000	0.000	0.000	0.000	16.610	1452	1721	1452	1721	156	1140	100	1738	"S112"
0	0	0	28	2	5	"PPARG "	"P37231"	16160	36250	170	8367	8767	1997	22	6601	6601	6940	1804	25	48	16	0	1823591	1.013	100000.000	100000.000	0.000	0.000	0.000	0.000	0.000	16.610	1766	2166	1766	2166	208	1660	100	1739	"S112"
0	0	0	28	3	5	"PPARG "	"P37231"	16660	36250	170	8512	9365	2974	31	6547	6547	6952	1843	26	53	18	0	1947914	1.309	100000.000	100000.000	0.000	0.000	0.000	0.000	0.000	16.610	1965	2818	1965	2818	208	1660	100	1740	"S112"
0	0	0	28	4	5	"Pyk2 "	"Q14289"	17170	36240	180	23637	21643	10037	46	6622	6622	7133	2001	28	80	76	0	5540726	7.251	100000.000	100000.000	0.000	0.000	0.000	0.000	0.000	16.610	17015	15021	17015	15021	256	1924	100	1741	"S399"
0	0	0	28	5	5	"Pyk2 "	"Q14289"	17660	36230	180	24036	20946	8966	42	6630	6630	7042	1898	26	78	75	0	5362091	7.326	100000.000	100000.000	0.000	0.000	0.000	0.000	0.000	16.610	17406	14316	17406	14316	256	1924	100	1742	"S399"
0	0	0	28	6	5	"Pyk2 "	"Q14289"	18160	36230	160	23475	21729	6243	28	6523	6523	6818	1434	21	91	88	0	4519675	10.398	100000.000	100000.000	0.000	0.000	0.000	0.000	0.000	16.610	16952	15206	16952	15206	208	1512	100	1743	"S399"
0	0	0	28	7	5	"STAT1 "	"P42224"	18650	36220	200	6794	7190	1781	24	6420	6420	6707	1411	21	14	5	0	2272143	0.342	100000.000	100000.000	0.000	0.000	0.000	0.000	0.000	16.610	374	770	374	770	316	2384	100	1744	"S708"
0	0	0	28	8	5	"STAT1 "	"P42224"	19150	36220	150	7675	7898	1211	15	6568	6568	6688	1113	16	49	7	0	1232150	1.087	100000.000	100000.000	0.000	0.000	0.000	0.000	0.000	16.610	1107	1330	1107	1330	156	1272	100	1745	"S708"
0	0	0	28	9	5	"STAT1 "	"P42224"	19660	36220	170	7592	7727	634	8	6564	6564	6671	950	14	57	9	0	1607257	1.112	100000.000	100000.000	0.000	0.000	0.000	0.000	0.000	16.610	1028	1163	1028	1163	208	1660	100	1746	"S708"
0	0	0	28	1	6	"STAT5B "	"P51692"	15660	36880	160	6957	7817	1561	19	6593	6593	6793	875	12	43	37	0	1625946	1.170	100000.000	100000.000	0.000	0.000	0.000	0.000	0.000	16.610	364	1224	364	1224	208	1512	100	1747	"S731"
0	0	0	28	2	6	"STAT5B "	"P51692"	16160	36880	150	7685	9490	5089	53	6565	6565	6934	1571	22	46	25	0	1480488	1.627	100000.000	100000.000	0.000	0.000	0.000	0.000	0.000	16.610	1120	2925	1120	2925	156	1272	100	1748	"S731"
0	0	0	28	3	6	"STAT5B "	"P51692"	16680	36880	140	8434	8933	3069	34	6605	6605	7293	2527	34	36	8	0	1393498	0.649	100000.000	100000.000	0.000	0.000	0.000	0.000	0.000	16.610	1829	2328	1829	2328	156	1140	100	1749	"S731"
0	0	0	28	4	6	"Syk "	"P43405"	17160	36850	120	8358	12557	7757	61	6666	6666	7318	2229	30	46	40	0	1506868	2.350	100000.000	100000.000	0.000	0.000	0.000	0.000	0.000	16.610	1692	5891	1692	5891	120	820	100	1750	"Y348"
0	0	0	28	5	6	"Syk "	"P43405"	17660	36870	120	8696	13158	7925	60	6669	6669	7249	2251	31	49	46	0	1578984	2.625	100000.000	100000.000	0.000	0.000	0.000	0.000	0.000	16.610	2027	6489	2027	6489	120	820	100	1751	"Y348"
0	0	0	28	6	6	"Syk "	"P43405"	18160	36850	140	7689	11121	5861	52	6603	6603	6857	1599	23	46	42	0	1734950	2.667	100000.000	100000.000	0.000	0.000	0.000	0.000	0.000	16.610	1086	4518	1086	4518	156	1140	100	1752	"Y348"
0	0	0	28	7	6	"Calmodulin "	"P62158"	18660	36870	110	9612	10276	2416	23	6512	6512	6704	1378	20	98	80	0	822082	2.592	100000.000	100000.000	0.000	0.000	0.000	0.000	0.000	16.610	3100	3764	3100	3764	80	656	100	1753	"Y99"
0	0	0	28	8	6	"Calmodulin "	"P62158"	19160	36870	110	9851	10636	2552	23	6506	6506	6572	539	8	98	98	0	850918	7.540	100000.000	100000.000	0.000	0.000	0.000	0.000	0.000	16.610	3345	4130	3345	4130	80	656	100	1754	"Y99"
0	0	0	28	9	6	"Calmodulin "	"P62158"	19660	36860	110	9289	9554	1458	15	6510	6510	6556	428	6	100	97	0	764306	7.005	100000.000	100000.000	0.000	0.000	0.000	0.000	0.000	16.610	2779	3044	2779	3044	80	656	100	1755	"Y99"
-75	0	0	28	1	7	"empty"	"empty"	15650	37500	200	6616	7161	2683	37	6624	6624	6927	1480	21	9	5	0	2262885	0.158	100000.000	100000.000	0.000	0.000	0.000	0.000	0.000	16.610	-8	537	-8	537	316	2384	100	1756	"empty"
-75	0	0	28	2	7	"empty"	"empty"	16150	37500	200	6636	7269	1914	26	6587	6587	7171	2068	28	11	5	0	2296947	0.047	100000.000	100000.000	0.000	0.000	0.000	0.000	0.000	16.610	49	682	49	682	316	2384	100	1757	"empty"
-75	0	0	28	3	7	"empty"	"empty"	16650	37500	200	6611	7508	2919	38	6563	6563	7252	2545	35	11	5	0	2372543	0.101	100000.000	100000.000	0.000	0.000	0.000	0.000	0.000	16.610	48	945	48	945	316	2384	100	1758	"empty"
-75	0	0	28	4	7	"empty"	"empty"	17150	37500	200	6677	7189	1868	25	6604	6604	7347	2594	35	7	2	0	2271826	-0.061	100000.000	100000.000	0.000	0.000	0.000	0.000	0.000	16.610	73	585	73	585	316	2384	100	1759	"empty"
-75	0	0	28	5	7	"empty"	"empty"	17650	37500	200	6542	6800	996	14	6602	6602	7095	1993	28	5	1	0	2148899	-0.148	100000.000	100000.000	0.000	0.000	0.000	0.000	0.000	16.610	-60	198	-60	198	316	2384	100	1760	"empty"
-75	0	0	28	6	7	"empty"	"empty"	18150	37500	200	6521	6657	716	10	6515	6515	6819	1726	25	4	0	0	2103509	-0.094	100000.000	100000.000	0.000	0.000	0.000	0.000	0.000	16.610	6	142	6	142	316	2384	100	1761	"empty"
0	0	0	28	7	7	"Control-Spot"	"Tau"	18660	37500	140	9517	9349	1928	20	6384	6384	6481	594	9	83	80	0	1458471	4.828	100000.000	100000.000	0.000	0.000	0.000	0.000	0.000	16.610	3133	2965	3133	2965	156	1140	100	1762	"Control-Spot"
0	0	0	28	8	7	"Control-Spot"	"Tau"	19150	37500	130	9598	9749	1397	14	6316	6316	6358	443	6	95	94	0	1169835	7.655	100000.000	100000.000	0.000	0.000	0.000	0.000	0.000	16.610	3282	3433	3282	3433	120	940	100	1763	"Control-Spot"
0	0	0	28	9	7	"Control-Spot"	"Tau"	19650	37500	140	9879	10077	1791	17	6607	6607	6836	2476	36	80	18	0	1572073	1.309	100000.000	100000.000	0.000	0.000	0.000	0.000	0.000	16.610	3272	3470	3272	3470	156	1140	100	1764	"Control-Spot"
0	0	0	29	1	1	"Anxa1"	"P04083"	2140	38240	120	8332	8217	1067	12	6809	6809	6852	580	8	66	54	0	986026	2.353	100000.000	100000.000	0.000	0.000	0.000	0.000	0.000	16.610	1523	1408	1523	1408	120	820	100	1765	"Y20"
0	0	0	29	2	1	"Anxa1"	"P04083"	2640	38250	90	8542	8533	594	6	6677	6677	6708	326	4	100	98	0	443728	5.598	100000.000	100000.000	0.000	0.000	0.000	0.000	0.000	16.610	1865	1856	1865	1856	52	420	100	1766	"Y20"
0	0	0	29	3	1	"Anxa1"	"P04083"	3140	38250	90	8043	8024	621	7	6585	6585	6622	419	6	90	86	0	417242	3.346	100000.000	100000.000	0.000	0.000	0.000	0.000	0.000	16.610	1458	1439	1458	1439	52	420	100	1767	"Y20"
0	0	0	29	4	1	"Bax"	"Q07812"	3640	38250	200	6708	6720	294	4	6561	6561	6598	751	11	2	0	0	2123481	0.162	100000.000	100000.000	0.000	0.000	0.000	0.000	0.000	16.610	147	159	147	159	316	2384	100	1768	"S184"
0	0	0	29	5	1	"Bax"	"Q07812"	4150	38260	70	7080	7257	1093	15	6841	6841	7107	2743	38	3	3	0	232213	0.055	100000.000	100000.000	0.000	0.000	0.000	0.000	0.000	16.610	239	416	239	416	32	236	100	1769	"S184"
0	0	0	29	6	1	"Bax"	"Q07812"	4630	38250	200	6751	6766	324	4	6749	6749	6763	347	5	17	1	0	2138003	0.009	100000.000	100000.000	0.000	0.000	0.000	0.000	0.000	16.610	2	17	2	17	316	2384	100	1770	"S184"
0	0	0	29	7	1	"CHOP"	"P35638"	5110	38240	70	8066	8019	442	5	6770	6770	6817	358	5	96	87	0	256621	3.358	100000.000	100000.000	0.000	0.000	0.000	0.000	0.000	16.610	1296	1249	1296	1249	32	236	100	1771	"S79"
0	0	0	29	8	1	"CHOP"	"P35638"	5610	38240	70	8386	8359	356	4	6999	6999	6988	402	5	100	96	0	267476	3.410	100000.000	100000.000	0.000	0.000	0.000	0.000	0.000	16.610	1387	1360	1387	1360	32	236	100	1772	"S79"
0	0	0	29	9	1	"CHOP"	"P35638"	6110	38230	70	8285	8268	225	2	6939	6939	6959	299	4	100	100	0	264571	4.378	100000.000	100000.000	0.000	0.000	0.000	0.000	0.000	16.610	1346	1329	1346	1329	32	236	100	1773	"S79"
0	0	0	29	1	2	"Crk "	"P46108"	2150	38880	200	6564	6697	586	8	6585	6585	6631	474	7	12	8	0	2116292	0.139	100000.000	100000.000	0.000	0.000	0.000	0.000	0.000	16.610	-21	112	-21	112	316	2384	100	1774	"Y221"
0	0	0	29	2	2	"Crk "	"P46108"	2650	38880	70	8714	8667	326	3	6490	6490	6512	294	4	100	100	0	277338	7.330	100000.000	100000.000	0.000	0.000	0.000	0.000	0.000	16.610	2224	2177	2224	2177	32	236	100	1775	"Y221"
0	0	0	29	3	2	"Crk "	"P46108"	3140	38870	80	8170	7872	781	9	6493	6493	6538	596	9	75	61	0	409324	2.238	100000.000	100000.000	0.000	0.000	0.000	0.000	0.000	16.610	1677	1379	1677	1379	52	340	100	1776	"Y221"
0	0	0	29	4	2	"EEA1"	"Q15075"	3650	38880	90	7623	7648	422	5	6554	6554	6564	271	4	96	92	0	397707	4.000	100000.000	100000.000	0.000	0.000	0.000	0.000	0.000	16.610	1069	1094	1069	1094	52	420	100	1777	"T431"
0	0	0	29	5	2	"EEA1"	"Q15075"	4150	38870	80	7914	7931	291	3	6674	6674	6677	274	4	100	98	0	412403	4.577	100000.000	100000.000	0.000	0.000	0.000	0.000	0.000	16.610	1240	1257	1240	1257	52	340	100	1778	"T431"
0	0	0	29	6	2	"EEA1"	"Q15075"	4640	38870	80	7857	7817	408	5	6732	6732	6813	1366	20	21	0	0	406499	0.735	100000.000	100000.000	0.000	0.000	0.000	0.000	0.000	16.610	1125	1085	1125	1085	52	340	100	1779	"T431"
0	0	0	29	7	2	"IKK-alpha "	"O15111"	5150	38870	110	9198	8950	801	8	6837	6837	6848	343	5	91	88	0	716003	6.128	100000.000	100000.000	0.000	0.000	0.000	0.000	0.000	16.610	2361	2113	2361	2113	80	656	100	1780	"T23"
0	0	0	29	8	2	"IKK-alpha "	"O15111"	5640	38870	110	9209	8971	913	10	6956	6956	6992	628	8	87	85	0	717673	3.151	100000.000	100000.000	0.000	0.000	0.000	0.000	0.000	16.610	2253	2015	2253	2015	80	656	100	1781	"T23"
0	0	0	29	9	2	"IKK-alpha "	"O15111"	6140	38860	90	9283	9194	396	4	6902	6902	6938	359	5	100	100	0	478070	6.284	100000.000	100000.000	0.000	0.000	0.000	0.000	0.000	16.610	2381	2292	2381	2292	52	420	100	1782	"T23"
0	0	0	29	1	3	"Jak2 "	"O60674"	2160	39530	100	7674	7641	534	6	6787	6787	6803	354	5	80	62	0	611313	2.367	100000.000	100000.000	0.000	0.000	0.000	0.000	0.000	16.610	887	854	887	854	80	560	100	1783	"Y1007"
0	0	0	29	2	3	"Jak2 "	"O60674"	2660	39530	100	7076	7049	356	5	6545	6545	6568	307	4	75	45	0	563946	1.567	100000.000	100000.000	0.000	0.000	0.000	0.000	0.000	16.610	531	504	531	504	80	560	100	1784	"Y1007"
0	0	0	29	3	3	"Jak2 "	"O60674"	3150	39530	80	6964	7020	531	7	6612	6612	6615	260	3	63	34	0	365045	1.558	100000.000	100000.000	0.000	0.000	0.000	0.000	0.000	16.610	352	408	352	408	52	340	100	1785	"Y1007"
0	0	0	29	4	3	"Keap1"	"Q14145"	3650	39520	200	6588	6600	350	5	6555	6555	6641	1512	22	0	0	0	2085652	-0.027	100000.000	100000.000	0.000	0.000	0.000	0.000	0.000	16.610	33	45	33	45	316	2384	100	1786	"Y141"
0	0	0	29	5	3	"Keap1"	"Q14145"	4150	39520	200	6575	6578	290	4	6615	6615	6653	814	12	0	0	0	2078491	-0.092	100000.000	100000.000	0.000	0.000	0.000	0.000	0.000	16.610	-40	-37	-40	-37	316	2384	100	1787	"Y141"
0	0	0	29	6	3	"Keap1"	"Q14145"	4650	39510	200	6673	6704	389	5	6732	6732	6752	521	7	5	0	0	2118578	-0.092	100000.000	100000.000	0.000	0.000	0.000	0.000	0.000	16.610	-59	-28	-59	-28	316	2384	100	1788	"Y141"
0	0	0	29	7	3	"MK2"	"P16389"	5140	39510	130	6923	7206	845	11	6766	6766	6766	360	5	40	33	0	864703	1.222	100000.000	100000.000	0.000	0.000	0.000	0.000	0.000	16.610	157	440	157	440	120	940	100	1789	"Y132"
0	0	0	29	8	3	"MK2"	"P16389"	5650	39510	70	8348	8372	440	5	6846	6846	6841	279	4	100	100	0	267909	5.487	100000.000	100000.000	0.000	0.000	0.000	0.000	0.000	16.610	1502	1526	1502	1526	32	236	100	1790	"Y132"
0	0	0	29	9	3	"MK2"	"P16389"	6150	39510	80	8237	8180	772	9	6920	6920	6911	280	4	82	78	0	425368	4.532	100000.000	100000.000	0.000	0.000	0.000	0.000	0.000	16.610	1317	1260	1317	1260	52	340	100	1791	"Y132"
0	0	0	29	1	4	"MyD88"	"Q99836"	2160	40180	160	8263	8304	986	11	6668	6668	6697	345	5	97	94	0	1727314	4.658	100000.000	100000.000	0.000	0.000	0.000	0.000	0.000	16.610	1595	1636	1595	1636	208	1512	100	1792	"Y257"
0	0	0	29	2	4	"MyD88"	"Q99836"	2660	40170	160	7883	7928	1634	20	6522	6522	6535	320	4	96	92	0	1648930	4.353	100000.000	100000.000	0.000	0.000	0.000	0.000	0.000	16.610	1361	1406	1361	1406	208	1512	100	1793	"Y257"
0	0	0	29	3	4	"MyD88"	"Q99836"	3160	40180	160	7924	7888	382	4	6546	6546	6571	400	6	97	91	0	1640636	3.293	100000.000	100000.000	0.000	0.000	0.000	0.000	0.000	16.610	1378	1342	1378	1342	208	1512	100	1794	"Y257"
0	0	0	29	4	4	"NFkB-p105 "	"P19838"	3650	40160	200	6507	6512	314	4	6501	6501	6544	766	11	1	0	0	2057928	-0.042	100000.000	100000.000	0.000	0.000	0.000	0.000	0.000	16.610	6	11	6	11	316	2384	100	1795	"S337"
0	0	0	29	5	4	"NFkB-p105 "	"P19838"	4150	40150	200	6589	6613	288	4	6582	6582	6591	291	4	19	4	0	2089851	0.076	100000.000	100000.000	0.000	0.000	0.000	0.000	0.000	16.610	7	31	7	31	316	2384	100	1796	"S337"
0	0	0	29	6	4	"NFkB-p105 "	"P19838"	4670	40140	90	6728	6828	354	5	6707	6707	6697	288	4	30	9	0	355030	0.455	100000.000	100000.000	0.000	0.000	0.000	0.000	0.000	16.610	21	121	21	121	52	420	100	1797	"S337"
0	0	0	29	7	4	"PKACa "	"P17612"	5160	40150	120	7294	7253	393	5	6728	6728	6733	341	5	70	35	0	870381	1.525	100000.000	100000.000	0.000	0.000	0.000	0.000	0.000	16.610	566	525	566	525	120	820	100	1798	"S338"
0	0	0	29	8	4	"PKACa "	"P17612"	5650	40150	130	7388	7376	334	4	6916	6916	6914	306	4	73	32	0	885115	1.510	100000.000	100000.000	0.000	0.000	0.000	0.000	0.000	16.610	472	460	472	460	120	940	100	1799	"S338"
0	0	0	29	9	4	"PKACa "	"P17612"	6140	40140	110	7489	7404	385	5	6984	6984	6988	301	4	67	37	0	592348	1.382	100000.000	100000.000	0.000	0.000	0.000	0.000	0.000	16.610	505	420	505	420	80	656	100	1800	"S338"
0	0	0	29	1	5	"PDK1"	"O15530"	2160	40820	100	18629	17825	2730	15	6666	6666	6704	372	5	98	97	0	1426039	29.895	100000.000	100000.000	0.000	0.000	0.000	0.000	0.000	16.610	11963	11159	11963	11159	80	560	100	1801	"Y373"
0	0	0	29	2	5	"PDK1"	"O15530"	2660	40810	110	18295	17933	1943	10	6529	6529	6568	487	7	100	100	0	1434644	23.337	100000.000	100000.000	0.000	0.000	0.000	0.000	0.000	16.610	11766	11404	11766	11404	80	656	100	1802	"Y373"
0	0	0	29	3	5	"PDK1"	"O15530"	3160	40810	110	17667	16768	2652	15	6471	6471	6491	310	4	100	98	0	1341452	33.152	100000.000	100000.000	0.000	0.000	0.000	0.000	0.000	16.610	11196	10297	11196	10297	80	656	100	1803	"Y373"
0	0	0	29	4	5	"Ripk1"	"Q13546"	3670	40800	80	8190	8063	654	8	6558	6558	6647	1333	20	71	1	0	419284	1.062	100000.000	100000.000	0.000	0.000	0.000	0.000	0.000	16.610	1632	1505	1632	1505	52	340	100	1804	"Y424"
0	0	0	29	5	5	"Ripk1"	"Q13546"	4160	40800	80	8131	8054	506	6	6645	6645	6792	2667	39	0	0	0	418831	0.473	100000.000	100000.000	0.000	0.000	0.000	0.000	0.000	16.610	1486	1409	1486	1409	52	340	100	1805	"Y424"
0	0	0	29	6	5	"Ripk1"	"Q13546"	4660	40790	90	8231	8020	681	8	6731	6731	6720	329	4	86	86	0	417049	3.951	100000.000	100000.000	0.000	0.000	0.000	0.000	0.000	16.610	1500	1289	1500	1289	52	420	100	1806	"Y424"
0	0	0	29	7	5	"Smad1 "	"Q15797"	5160	40790	200	6731	6736	372	5	6781	6781	6787	423	6	4	1	0	2128541	-0.121	100000.000	100000.000	0.000	0.000	0.000	0.000	0.000	16.610	-50	-45	-50	-45	316	2384	100	1807	"S463"
0	0	0	29	8	5	"Smad1 "	"Q15797"	5660	40780	200	6812	6794	265	3	6869	6869	6893	953	13	0	0	0	2146805	-0.104	100000.000	100000.000	0.000	0.000	0.000	0.000	0.000	16.610	-57	-75	-57	-75	316	2384	100	1808	"S463"
0	0	0	29	9	5	"Smad1 "	"Q15797"	6160	40780	200	6895	6895	264	3	6925	6925	7038	2288	32	0	0	0	2178857	-0.062	100000.000	100000.000	0.000	0.000	0.000	0.000	0.000	16.610	-30	-30	-30	-30	316	2384	100	1809	"S463"
0	0	0	29	1	6	"TAB1"	"Q15750"	2160	41460	110	13944	14208	2288	16	6663	6663	6706	491	7	100	98	0	1136651	15.279	100000.000	100000.000	0.000	0.000	0.000	0.000	0.000	16.610	7281	7545	7281	7545	80	656	100	1810	"S438"
0	0	0	29	2	6	"TAB1"	"Q15750"	2670	41460	110	12817	12699	1135	8	6673	6673	6793	764	11	100	100	0	1015957	7.730	100000.000	100000.000	0.000	0.000	0.000	0.000	0.000	16.610	6144	6026	6144	6026	80	656	100	1811	"S438"
0	0	0	29	3	6	"TAB1"	"Q15750"	3160	41460	120	11953	11471	2010	17	6626	6626	6669	454	6	93	91	0	1376531	10.577	100000.000	100000.000	0.000	0.000	0.000	0.000	0.000	16.610	5327	4845	5327	4845	120	820	100	1812	"S438"
0	0	0	29	4	6	"Tgfbr2"	"P37173"	3670	41440	140	7061	7051	334	4	6638	6638	6660	406	6	52	10	0	1099973	0.963	100000.000	100000.000	0.000	0.000	0.000	0.000	0.000	16.610	423	413	423	413	156	1140	100	1813	"Y259"
0	0	0	29	5	6	"Tgfbr2"	"P37173"	4170	41460	140	7067	7175	1389	19	6675	6675	6683	307	4	62	17	0	1119299	1.603	100000.000	100000.000	0.000	0.000	0.000	0.000	0.000	16.610	392	500	392	500	156	1140	100	1814	"Y259"
0	0	0	29	6	6	"Tgfbr2"	"P37173"	4670	41450	140	7130	7103	333	4	6680	6680	6682	297	4	66	26	0	1108012	1.418	100000.000	100000.000	0.000	0.000	0.000	0.000	0.000	16.610	450	423	450	423	156	1140	100	1815	"Y259"
0	0	0	29	7	6	"XIAP "	"P98170"	5170	41450	120	17738	17005	3148	18	6772	6772	6779	328	4	98	96	0	2040549	31.177	100000.000	100000.000	0.000	0.000	0.000	0.000	0.000	16.610	10966	10233	10966	10233	120	820	100	1816	"S87"
0	0	0	29	8	6	"XIAP "	"P98170"	5670	41450	120	17641	16316	3791	23	6813	6813	6932	1290	18	92	89	0	1957914	7.274	100000.000	100000.000	0.000	0.000	0.000	0.000	0.000	16.610	10828	9503	10828	9503	120	820	100	1817	"S87"
0	0	0	29	9	6	"XIAP "	"P98170"	6160	41430	110	16698	17630	4081	23	6893	6893	6903	479	6	98	98	0	1410387	22.395	100000.000	100000.000	0.000	0.000	0.000	0.000	0.000	16.610	9805	10737	9805	10737	80	656	100	1818	"S87"
-75	0	0	29	1	7	"empty"	"empty"	2160	42090	200	6665	6704	309	4	6692	6692	6740	568	8	2	0	0	2118389	-0.063	100000.000	100000.000	0.000	0.000	0.000	0.000	0.000	16.610	-27	12	-27	12	316	2384	100	1819	"empty"
-75	0	0	29	2	7	"empty"	"empty"	2660	42090	200	6608	6627	392	5	6675	6675	6695	366	5	6	0	0	2094222	-0.186	100000.000	100000.000	0.000	0.000	0.000	0.000	0.000	16.610	-67	-48	-67	-48	316	2384	100	1820	"empty"
-75	0	0	29	3	7	"empty"	"empty"	3160	42090	200	6613	6628	223	3	6653	6653	6674	394	5	3	0	0	2094564	-0.117	100000.000	100000.000	0.000	0.000	0.000	0.000	0.000	16.610	-40	-25	-40	-25	316	2384	100	1821	"empty"
-75	0	0	29	4	7	"empty"	"empty"	3660	42090	200	6754	6771	269	3	6737	6737	6766	363	5	11	1	0	2139734	0.014	100000.000	100000.000	0.000	0.000	0.000	0.000	0.000	16.610	17	34	17	34	316	2384	100	1822	"empty"
-75	0	0	29	5	7	"empty"	"empty"	4160	42090	200	6650	6673	255	3	6739	6739	6763	692	10	0	0	0	2108567	-0.130	100000.000	100000.000	0.000	0.000	0.000	0.000	0.000	16.610	-89	-66	-89	-66	316	2384	100	1823	"empty"
-75	0	0	29	6	7	"empty"	"empty"	4660	42090	200	6701	6706	298	4	6720	6720	6726	281	4	13	2	0	2119245	-0.071	100000.000	100000.000	0.000	0.000	0.000	0.000	0.000	16.610	-19	-14	-19	-14	316	2384	100	1824	"empty"
-75	0	0	29	7	7	"empty"	"empty"	5160	42090	200	6660	6653	269	4	6762	6762	6826	1618	23	0	0	0	2102383	-0.107	100000.000	100000.000	0.000	0.000	0.000	0.000	0.000	16.610	-102	-109	-102	-109	316	2384	100	1825	"empty"
-75	0	0	29	8	7	"empty"	"empty"	5660	42090	200	6900	7162	2683	37	6868	6868	6941	1593	22	2	1	0	2263332	0.139	100000.000	100000.000	0.000	0.000	0.000	0.000	0.000	16.610	32	294	32	294	316	2384	100	1826	"empty"
-75	0	0	29	9	7	"empty"	"empty"	6160	42090	200	6948	6956	275	3	6946	6946	6950	371	5	9	0	0	2198050	0.016	100000.000	100000.000	0.000	0.000	0.000	0.000	0.000	16.610	2	10	2	10	316	2384	100	1827	"empty"
0	0	0	30	1	1	"PTEN"	"P60484"	6670	38200	200	7019	7196	725	10	6909	6909	6900	317	4	28	16	0	2273845	0.934	100000.000	100000.000	0.000	0.000	0.000	0.000	0.000	16.610	110	287	110	287	316	2384	100	1828	"T382/3/5"
0	0	0	30	2	1	"PTEN"	"P60484"	7170	38200	70	8913	8751	677	7	6773	6773	6842	552	8	93	90	0	280046	3.458	100000.000	100000.000	0.000	0.000	0.000	0.000	0.000	16.610	2140	1978	2140	1978	32	236	100	1829	"T382/3/5"
0	0	0	30	3	1	"PTEN"	"P60484"	7660	38200	70	8750	8693	582	6	6688	6688	6677	362	5	100	93	0	278173	5.569	100000.000	100000.000	0.000	0.000	0.000	0.000	0.000	16.610	2062	2005	2062	2005	32	236	100	1830	"T382/3/5"
0	0	0	30	4	1	"Rab5A"	"P20339"	8160	38190	200	6447	6442	415	6	6640	6640	6661	476	7	5	0	0	2035814	-0.460	100000.000	100000.000	0.000	0.000	0.000	0.000	0.000	16.610	-193	-198	-193	-198	316	2384	100	1831	"S123"
0	0	0	30	5	1	"Rab5A"	"P20339"	8650	38190	200	6375	6359	382	6	6581	6581	6601	430	6	1	0	0	2009466	-0.563	100000.000	100000.000	0.000	0.000	0.000	0.000	0.000	16.610	-206	-222	-206	-222	316	2384	100	1832	"S123"
0	0	0	30	6	1	"Rab5A"	"P20339"	9150	38190	200	6327	6321	336	5	6546	6546	6590	806	12	0	0	0	1997451	-0.334	100000.000	100000.000	0.000	0.000	0.000	0.000	0.000	16.610	-219	-225	-219	-225	316	2384	100	1833	"S123"
0	0	0	30	7	1	"STAT1 "	"P42224"	9650	38190	200	6556	6562	285	4	6597	6597	6617	362	5	5	0	0	2073481	-0.152	100000.000	100000.000	0.000	0.000	0.000	0.000	0.000	16.610	-41	-35	-41	-35	316	2384	100	1834	"Y701"
0	0	0	30	8	1	"STAT1 "	"P42224"	10150	38190	200	6625	6639	316	4	6660	6660	6711	1121	16	0	0	0	2098064	-0.064	100000.000	100000.000	0.000	0.000	0.000	0.000	0.000	16.610	-35	-21	-35	-21	316	2384	100	1835	"Y701"
0	0	0	30	9	1	"STAT1 "	"P42224"	10640	38180	200	6756	6777	399	5	6727	6727	6741	460	6	6	1	0	2141546	0.078	100000.000	100000.000	0.000	0.000	0.000	0.000	0.000	16.610	29	50	29	50	316	2384	100	1836	"Y701"
0	0	0	30	1	2	"STAT5B "	"P51692"	6680	38830	200	6733	6779	527	7	6852	6852	6865	544	7	2	1	0	2142295	-0.158	100000.000	100000.000	0.000	0.000	0.000	0.000	0.000	16.610	-119	-73	-119	-73	316	2384	100	1837	"Y699"
0	0	0	30	2	2	"STAT5B "	"P51692"	7180	38830	80	6341	6357	294	4	6740	6740	6747	442	6	0	0	0	330550	-0.882	100000.000	100000.000	0.000	0.000	0.000	0.000	0.000	16.610	-399	-383	-399	-383	52	340	100	1838	"Y699"
0	0	0	30	3	2	"STAT5B "	"P51692"	7670	38820	200	6493	6545	470	7	6659	6659	6682	787	11	3	0	0	2068131	-0.174	100000.000	100000.000	0.000	0.000	0.000	0.000	0.000	16.610	-166	-114	-166	-114	316	2384	100	1839	"Y699"
0	0	0	30	4	2	"Syk "	"P43405"	8170	38840	140	6884	8164	2102	25	6577	6577	6623	798	12	39	35	0	1273638	1.931	100000.000	100000.000	0.000	0.000	0.000	0.000	0.000	16.610	307	1587	307	1587	156	1140	100	1840	"Y352"
0	0	0	30	5	2	"Syk "	"P43405"	8670	38820	140	6773	7834	1844	23	6571	6571	6676	1895	28	32	17	0	1222104	0.611	100000.000	100000.000	0.000	0.000	0.000	0.000	0.000	16.610	202	1263	202	1263	156	1140	100	1841	"Y352"
0	0	0	30	6	2	"Syk "	"P43405"	9160	38820	140	6807	7789	1709	21	6577	6577	6590	315	4	38	32	0	1215085	3.806	100000.000	100000.000	0.000	0.000	0.000	0.000	0.000	16.610	230	1212	230	1212	156	1140	100	1842	"Y352"
0	0	0	30	7	2	"ACC1"	"Q13085"	9660	38820	200	6544	6544	601	9	6548	6548	6614	1132	17	0	0	0	2068027	-0.062	100000.000	100000.000	0.000	0.000	0.000	0.000	0.000	16.610	-4	-4	-4	-4	316	2384	100	1843	"S80"
0	0	0	30	8	2	"ACC1"	"Q13085"	10160	38820	200	6590	6642	767	11	6611	6611	6676	1529	22	1	0	0	2098715	-0.022	100000.000	100000.000	0.000	0.000	0.000	0.000	0.000	16.610	-21	31	-21	31	316	2384	100	1844	"S80"
0	0	0	30	9	2	"ACC1"	"Q13085"	10660	38820	90	6881	6854	366	5	6630	6630	6660	457	6	38	1	0	356391	0.425	100000.000	100000.000	0.000	0.000	0.000	0.000	0.000	16.610	251	224	251	224	52	420	100	1845	"S80"
0	0	0	30	1	3	"TrKA"	"P04629"	6680	39480	120	8904	8606	859	9	6903	6903	6904	404	5	86	82	0	1032701	4.213	100000.000	100000.000	0.000	0.000	0.000	0.000	0.000	16.610	2001	1703	2001	1703	120	820	100	1846	"Y680"
0	0	0	30	2	3	"TrKA"	"P04629"	7180	39480	110	8779	8682	541	6	6762	6762	6747	346	5	98	98	0	694585	5.592	100000.000	100000.000	0.000	0.000	0.000	0.000	0.000	16.610	2017	1920	2017	1920	80	656	100	1847	"Y680"
0	0	0	30	3	3	"TrKA"	"P04629"	7680	39470	100	8810	8841	743	8	6732	6732	6705	397	5	100	96	0	707287	5.380	100000.000	100000.000	0.000	0.000	0.000	0.000	0.000	16.610	2078	2109	2078	2109	80	560	100	1848	"Y680"
0	0	0	30	4	3	"BRAF1"	"P15056"	8170	39470	200	6554	6597	667	10	6576	6576	6592	376	5	16	1	0	2084625	0.013	100000.000	100000.000	0.000	0.000	0.000	0.000	0.000	16.610	-22	21	-22	21	316	2384	100	1849	"S579"
0	0	0	30	5	3	"BRAF1"	"P15056"	8670	39470	200	6532	6554	370	5	6591	6591	6624	800	12	1	0	0	2071116	-0.087	100000.000	100000.000	0.000	0.000	0.000	0.000	0.000	16.610	-59	-37	-59	-37	316	2384	100	1850	"S579"
0	0	0	30	6	3	"BRAF1"	"P15056"	9170	39470	200	6364	6664	3203	48	6532	6532	6545	315	4	4	1	0	2105872	0.378	100000.000	100000.000	0.000	0.000	0.000	0.000	0.000	16.610	-168	132	-168	132	316	2384	100	1851	"S579"
0	0	0	30	7	3	"Cdc2"	"P06493"	9670	39470	110	8166	8099	408	5	6602	6602	6602	295	4	100	95	0	647891	5.075	100000.000	100000.000	0.000	0.000	0.000	0.000	0.000	16.610	1564	1497	1564	1497	80	656	100	1852	"Y15"
0	0	0	30	8	3	"Cdc2"	"P06493"	10170	39480	110	8115	8069	487	6	6591	6591	6594	511	7	95	87	0	645521	2.886	100000.000	100000.000	0.000	0.000	0.000	0.000	0.000	16.610	1524	1478	1524	1478	80	656	100	1853	"Y15"
0	0	0	30	9	3	"Cdc2"	"P06493"	10680	39460	110	8060	8110	569	7	6630	6630	6643	375	5	97	92	0	648821	3.912	100000.000	100000.000	0.000	0.000	0.000	0.000	0.000	16.610	1430	1480	1430	1480	80	656	100	1854	"Y15"
0	0	0	30	1	4	"ERK3"	"Q16659"	6680	40120	150	8309	8266	407	4	6936	6936	6948	371	5	96	90	0	1289454	3.553	100000.000	100000.000	0.000	0.000	0.000	0.000	0.000	16.610	1373	1330	1373	1330	156	1272	100	1855	"S189"
0	0	0	30	2	4	"ERK3"	"Q16659"	7180	40130	160	7973	7917	484	6	6799	6799	6797	362	5	92	80	0	1646747	3.094	100000.000	100000.000	0.000	0.000	0.000	0.000	0.000	16.610	1174	1118	1174	1118	208	1512	100	1856	"S189"
0	0	0	30	3	4	"ERK3"	"Q16659"	7680	40120	160	7902	7903	657	8	6693	6693	6688	393	5	91	75	0	1643787	3.092	100000.000	100000.000	0.000	0.000	0.000	0.000	0.000	16.610	1209	1210	1209	1210	208	1512	100	1857	"S189"
0	0	0	30	4	4	"GIT2"	"Q14161"	8180	40110	200	6610	6616	387	5	6574	6574	6594	434	6	16	0	0	2090663	0.051	100000.000	100000.000	0.000	0.000	0.000	0.000	0.000	16.610	36	42	36	42	316	2384	100	1858	"Y484"
0	0	0	30	5	4	"GIT2"	"Q14161"	8680	40110	200	6501	6524	366	5	6503	6503	6510	359	5	14	3	0	2061617	0.039	100000.000	100000.000	0.000	0.000	0.000	0.000	0.000	16.610	-2	21	-2	21	316	2384	100	1859	"Y484"
0	0	0	30	6	4	"GIT2"	"Q14161"	9180	40110	200	6546	6562	351	5	6496	6496	6491	365	5	13	1	0	2073559	0.195	100000.000	100000.000	0.000	0.000	0.000	0.000	0.000	16.610	50	66	50	66	316	2384	100	1860	"Y484"
0	0	0	30	7	4	"HSP70 "	"P08107"	9680	40100	200	6538	6588	407	6	6523	6523	6533	391	5	18	4	0	2081808	0.141	100000.000	100000.000	0.000	0.000	0.000	0.000	0.000	16.610	15	65	15	65	316	2384	100	1861	"Y525"
0	0	0	30	8	4	"HSP70 "	"P08107"	10180	40100	70	7093	7087	284	4	6651	6651	6616	339	5	59	25	0	226778	1.389	100000.000	100000.000	0.000	0.000	0.000	0.000	0.000	16.610	442	436	442	436	32	236	100	1862	"Y525"
0	0	0	30	9	4	"HSP70 "	"P08107"	10680	40090	200	6668	6721	438	6	6572	6572	6601	618	9	11	0	0	2123958	0.194	100000.000	100000.000	0.000	0.000	0.000	0.000	0.000	16.610	96	149	96	149	316	2384	100	1863	"Y525"
0	0	0	30	1	5	"iNOS "	"P35228"	6680	40780	90	7551	7794	1456	18	6863	6863	6860	293	4	80	61	0	405270	3.188	100000.000	100000.000	0.000	0.000	0.000	0.000	0.000	16.610	688	931	688	931	52	420	100	1864	"Y151"
0	0	0	30	2	5	"iNOS "	"P35228"	7180	40770	70	7334	7491	1011	13	6730	6730	6739	363	5	75	34	0	239718	2.072	100000.000	100000.000	0.000	0.000	0.000	0.000	0.000	16.610	604	761	604	761	32	236	100	1865	"Y151"
0	0	0	30	3	5	"iNOS "	"P35228"	7680	40760	110	7008	6960	511	7	6625	6625	6719	1603	23	0	0	0	556804	0.150	100000.000	100000.000	0.000	0.000	0.000	0.000	0.000	16.610	383	335	383	335	80	656	100	1866	"Y151"
0	0	0	30	4	5	"IRF-3 "	"Q14653"	8190	40770	120	7290	7287	502	6	6593	6593	6611	616	9	60	7	0	874444	1.097	100000.000	100000.000	0.000	0.000	0.000	0.000	0.000	16.610	697	694	697	694	120	820	100	1867	"S402"
0	0	0	30	5	5	"IRF-3 "	"Q14653"	8680	40770	100	7245	7232	271	3	6508	6508	6503	305	4	92	65	0	578591	2.390	100000.000	100000.000	0.000	0.000	0.000	0.000	0.000	16.610	737	724	737	724	80	560	100	1868	"S402"
0	0	0	30	6	5	"IRF-3 "	"Q14653"	9190	40770	120	7384	7390	437	5	6496	6496	6494	324	4	92	74	0	886842	2.765	100000.000	100000.000	0.000	0.000	0.000	0.000	0.000	16.610	888	894	888	894	120	820	100	1869	"S402"
0	0	0	30	7	5	"M6PR"	"P20645"	9690	40760	100	8017	7851	737	9	6548	6548	6553	383	5	81	72	0	628114	3.389	100000.000	100000.000	0.000	0.000	0.000	0.000	0.000	16.610	1469	1303	1469	1303	80	560	100	1870	"S267"
0	0	0	30	8	5	"M6PR"	"P20645"	10190	40760	80	8362	8353	393	4	6553	6553	6546	327	4	100	100	0	434368	5.526	100000.000	100000.000	0.000	0.000	0.000	0.000	0.000	16.610	1809	1800	1809	1800	52	340	100	1871	"S267"
0	0	0	30	9	5	"M6PR"	"P20645"	10680	40750	90	8394	8390	575	6	6662	6662	6815	2897	42	0	0	0	436278	0.544	100000.000	100000.000	0.000	0.000	0.000	0.000	0.000	16.610	1732	1728	1732	1728	52	420	100	1872	"S267"
0	0	0	30	1	6	"MDM2"	"Q00987"	6680	41410	200	6905	6921	351	5	6861	6861	6868	379	5	14	3	0	2186882	0.140	100000.000	100000.000	0.000	0.000	0.000	0.000	0.000	16.610	44	60	44	60	316	2384	100	1873	"S166"
0	0	0	30	2	6	"MDM2"	"Q00987"	7180	41410	200	6753	6821	466	6	6749	6749	6749	390	5	21	4	0	2155373	0.185	100000.000	100000.000	0.000	0.000	0.000	0.000	0.000	16.610	4	72	4	72	316	2384	100	1874	"S166"
0	0	0	30	3	6	"MDM2"	"Q00987"	7680	41410	200	6739	6773	443	6	6700	6700	6708	437	6	18	3	0	2140233	0.149	100000.000	100000.000	0.000	0.000	0.000	0.000	0.000	16.610	39	73	39	73	316	2384	100	1875	"S166"
0	0	0	30	4	6	"p38 delta"	"O15264"	8190	41410	120	8080	8034	761	9	6591	6591	6598	357	5	90	85	0	964040	4.022	100000.000	100000.000	0.000	0.000	0.000	0.000	0.000	16.610	1489	1443	1489	1443	120	820	100	1876	"Y182"
0	0	0	30	5	6	"p38 delta"	"O15264"	8690	41410	100	8250	8252	411	4	6551	6551	6565	419	6	100	100	0	660190	4.026	100000.000	100000.000	0.000	0.000	0.000	0.000	0.000	16.610	1699	1701	1699	1701	80	560	100	1877	"Y182"
0	0	0	30	6	6	"p38 delta"	"O15264"	9190	41410	100	8320	8312	339	4	6524	6524	6531	269	4	100	100	0	664967	6.621	100000.000	100000.000	0.000	0.000	0.000	0.000	0.000	16.610	1796	1788	1796	1788	80	560	100	1878	"Y182"
0	0	0	30	7	6	"p70S6K"	"P23443"	9690	41390	200	6502	6787	3575	52	6499	6499	6524	391	5	9	3	0	2144564	0.673	100000.000	100000.000	0.000	0.000	0.000	0.000	0.000	16.610	3	288	3	288	316	2384	100	1879	"T412"
0	0	0	30	8	6	"p70S6K"	"P23443"	10200	41380	120	6996	7610	2095	27	6602	6602	6617	351	5	51	28	0	913163	2.829	100000.000	100000.000	0.000	0.000	0.000	0.000	0.000	16.610	394	1008	394	1008	120	820	100	1880	"T412"
0	0	0	30	9	6	"p70S6K"	"P23443"	10700	41370	200	6577	6579	284	4	6611	6611	6621	429	6	5	0	0	2079043	-0.098	100000.000	100000.000	0.000	0.000	0.000	0.000	0.000	16.610	-34	-32	-34	-32	316	2384	100	1881	"T412"
-75	0	0	30	1	7	"empty"	"empty"	6670	42030	200	7001	7025	470	6	6932	6932	6943	306	4	15	1	0	2220010	0.268	100000.000	100000.000	0.000	0.000	0.000	0.000	0.000	16.610	69	93	69	93	316	2384	100	1882	"empty"
-75	0	0	30	2	7	"empty"	"empty"	7170	42030	200	6822	6830	359	5	6800	6800	6819	802	11	0	0	0	2158145	0.014	100000.000	100000.000	0.000	0.000	0.000	0.000	0.000	16.610	22	30	22	30	316	2384	100	1883	"empty"
-75	0	0	30	3	7	"empty"	"empty"	7670	42030	200	6644	6678	511	7	6710	6710	6932	3329	48	0	0	0	2110285	-0.076	100000.000	100000.000	0.000	0.000	0.000	0.000	0.000	16.610	-66	-32	-66	-32	316	2384	100	1884	"empty"
-75	0	0	30	4	7	"empty"	"empty"	8170	42030	200	6564	6558	306	4	6589	6589	6654	1467	22	0	0	0	2072283	-0.065	100000.000	100000.000	0.000	0.000	0.000	0.000	0.000	16.610	-25	-31	-25	-31	316	2384	100	1885	"empty"
-75	0	0	30	5	7	"empty"	"empty"	8670	42030	200	6517	6526	325	4	6516	6516	6527	331	5	7	0	0	2062099	-0.003	100000.000	100000.000	0.000	0.000	0.000	0.000	0.000	16.610	1	10	1	10	316	2384	100	1886	"empty"
-75	0	0	30	6	7	"empty"	"empty"	9170	42030	200	6451	6448	274	4	6475	6475	6490	279	4	12	1	0	2037715	-0.151	100000.000	100000.000	0.000	0.000	0.000	0.000	0.000	16.610	-24	-27	-24	-27	316	2384	100	1887	"empty"
-75	0	0	30	7	7	"empty"	"empty"	9670	42030	200	6498	8037	8945	111	6492	6492	6642	2425	36	3	3	2	2539754	0.575	100000.000	100000.000	0.000	0.000	0.000	0.000	0.000	16.610	6	1545	6	1545	316	2384	100	1888	"empty"
-75	0	0	30	8	7	"empty"	"empty"	10170	42030	200	6598	6600	326	4	6612	6612	6678	876	13	0	0	0	2085499	-0.089	100000.000	100000.000	0.000	0.000	0.000	0.000	0.000	16.610	-14	-12	-14	-12	316	2384	100	1889	"empty"
-75	0	0	30	9	7	"empty"	"empty"	10670	42030	200	6646	6843	2285	33	6653	6653	6666	725	10	2	1	0	2162280	0.244	100000.000	100000.000	0.000	0.000	0.000	0.000	0.000	16.610	-7	190	-7	190	316	2384	100	1890	"empty"
0	0	0	31	1	1	"JNK1"	"P45983"	11240	38150	120	8851	8506	1015	11	6753	6753	6775	454	6	81	75	0	1020664	3.813	100000.000	100000.000	0.000	0.000	0.000	0.000	0.000	16.610	2098	1753	2098	1753	120	820	100	1891	"T183"
0	0	0	31	2	1	"JNK1"	"P45983"	11740	38150	120	9040	8737	908	10	6769	6769	6822	748	10	84	75	0	1048496	2.560	100000.000	100000.000	0.000	0.000	0.000	0.000	0.000	16.610	2271	1968	2271	1968	120	820	100	1892	"T183"
0	0	0	31	3	1	"JNK1"	"P45983"	12240	38140	110	9153	9178	420	4	6741	6741	6754	351	5	98	98	0	734222	6.906	100000.000	100000.000	0.000	0.000	0.000	0.000	0.000	16.610	2412	2437	2412	2437	80	656	100	1893	"T183"
0	0	0	31	4	1	"Keap1"	"Q14145"	12740	38140	120	10021	9943	1391	13	6752	6752	6757	327	4	98	97	0	1193187	9.743	100000.000	100000.000	0.000	0.000	0.000	0.000	0.000	16.610	3269	3191	3269	3191	120	820	100	1894	"S293/5"
0	0	0	31	5	1	"Keap1"	"Q14145"	13240	38150	130	10060	9626	1539	15	6676	6676	6743	800	11	82	80	0	1155136	3.604	100000.000	100000.000	0.000	0.000	0.000	0.000	0.000	16.610	3384	2950	3384	2950	120	940	100	1895	"S293/5"
0	0	0	31	6	1	"Keap1"	"Q14145"	13750	38140	120	10401	10005	1638	16	6658	6658	6688	333	4	88	86	0	1200639	9.961	100000.000	100000.000	0.000	0.000	0.000	0.000	0.000	16.610	3743	3347	3743	3347	120	820	100	1896	"S293/5"
0	0	0	31	7	1	"MK2"	"P16389"	14240	38140	70	7561	7597	390	5	6697	6697	7136	4301	60	0	0	0	243105	0.107	100000.000	100000.000	0.000	0.000	0.000	0.000	0.000	16.610	864	900	864	900	32	236	100	1897	"Y415"
0	0	0	31	8	1	"MK2"	"P16389"	14740	38130	100	7111	7230	718	9	6669	6669	6764	547	8	45	16	0	578415	0.852	100000.000	100000.000	0.000	0.000	0.000	0.000	0.000	16.610	442	561	442	561	80	560	100	1898	"Y415"
0	0	0	31	9	1	"MK2"	"P16389"	15260	38150	110	7209	7257	900	12	6547	6547	6728	762	11	42	16	0	580551	0.694	100000.000	100000.000	0.000	0.000	0.000	0.000	0.000	16.610	662	710	662	710	80	656	100	1899	"Y415"
0	0	0	31	1	2	"NFAT1 "	"Q13469"	11250	38820	140	7145	7132	250	3	6670	6670	6663	281	4	79	34	0	1112638	1.669	100000.000	100000.000	0.000	0.000	0.000	0.000	0.000	16.610	475	462	475	462	156	1140	100	1900	"S110"
0	0	0	31	2	2	"NFAT1 "	"Q13469"	11750	38800	140	7274	7294	523	7	6736	6736	6751	381	5	67	17	0	1137815	1.425	100000.000	100000.000	0.000	0.000	0.000	0.000	0.000	16.610	538	558	538	558	156	1140	100	1901	"S110"
0	0	0	31	3	2	"NFAT1 "	"Q13469"	12240	38770	120	7348	7313	285	3	6787	6787	6813	361	5	72	26	0	877569	1.385	100000.000	100000.000	0.000	0.000	0.000	0.000	0.000	16.610	561	526	561	526	120	820	100	1902	"S110"
0	0	0	31	4	2	"NFkB-p105 "	"P19838"	12740	38790	70	7432	7456	197	2	6796	6796	6821	331	4	93	40	0	238604	1.918	100000.000	100000.000	0.000	0.000	0.000	0.000	0.000	16.610	636	660	636	660	32	236	100	1903	"S907"
0	0	0	31	5	2	"NFkB-p105 "	"P19838"	13250	38780	90	7322	7288	435	5	6717	6717	6751	364	5	69	30	0	378964	1.475	100000.000	100000.000	0.000	0.000	0.000	0.000	0.000	16.610	605	571	605	571	52	420	100	1904	"S907"
0	0	0	31	6	2	"NFkB-p105 "	"P19838"	13760	38790	130	7143	7201	560	7	6674	6674	6745	680	10	29	5	0	864098	0.671	100000.000	100000.000	0.000	0.000	0.000	0.000	0.000	16.610	469	527	469	527	120	940	100	1905	"S907"
0	0	0	31	7	2	"process-control__"	"GGSGGSGDYKDDDDK"	14250	38780	70	9461	9555	1096	11	6662	6662	6789	522	7	96	93	0	305748	5.299	100000.000	100000.000	0.000	0.000	0.000	0.000	0.000	16.610	2799	2893	2799	2893	32	236	100	1906	"process-control__"
0	0	0	31	8	2	"process-control__"	"GGSGGSGDYKDDDDK"	14770	38790	100	8748	8429	1607	19	6545	6545	6669	586	8	68	65	0	674311	3.003	100000.000	100000.000	0.000	0.000	0.000	0.000	0.000	16.610	2203	1884	2203	1884	80	560	100	1907	"process-control__"
0	0	0	31	9	2	"process-control__"	"GGSGGSGDYKDDDDK"	15240	38790	130	6831	8184	2389	29	6525	6525	6768	969	14	40	37	0	982069	1.461	100000.000	100000.000	0.000	0.000	0.000	0.000	0.000	16.610	306	1659	306	1659	120	940	100	1908	"process-control__"
0	0	0	31	1	3	"PAK4"	"O96013"	11260	39440	130	9125	9143	1164	12	6588	6588	6591	275	4	97	95	0	1097136	9.280	100000.000	100000.000	0.000	0.000	0.000	0.000	0.000	16.610	2537	2555	2537	2555	120	940	100	1909	"S474"
0	0	0	31	2	3	"PAK4"	"O96013"	11760	39440	130	9419	9364	633	6	6624	6624	6642	303	4	99	98	0	1123641	8.983	100000.000	100000.000	0.000	0.000	0.000	0.000	0.000	16.610	2795	2740	2795	2740	120	940	100	1910	"S474"
0	0	0	31	3	3	"PAK4"	"O96013"	12260	39440	130	9546	9640	827	8	6632	6632	6766	2064	30	94	5	0	1156756	1.392	100000.000	100000.000	0.000	0.000	0.000	0.000	0.000	16.610	2914	3008	2914	3008	120	940	100	1911	"S474"
0	0	0	31	4	3	"Rab5A"	"P20339"	12750	39440	110	8221	8247	446	5	6621	6621	6651	292	4	100	100	0	659763	5.466	100000.000	100000.000	0.000	0.000	0.000	0.000	0.000	16.610	1600	1626	1600	1626	80	656	100	1912	"Y205"
0	0	0	31	5	3	"Rab5A"	"P20339"	13250	39440	110	8244	8126	651	8	6693	6693	6703	326	4	88	87	0	650088	4.365	100000.000	100000.000	0.000	0.000	0.000	0.000	0.000	16.610	1551	1433	1551	1433	80	656	100	1913	"Y205"
0	0	0	31	6	3	"Rab5A"	"P20339"	13760	39430	120	8648	8588	1177	13	6697	6697	6738	357	5	85	80	0	1030617	5.182	100000.000	100000.000	0.000	0.000	0.000	0.000	0.000	16.610	1951	1891	1951	1891	120	820	100	1914	"Y205"
0	0	0	31	7	3	"Sek1"	"P45985"	14250	39420	200	6315	6413	579	9	6701	6701	6774	470	6	5	2	0	2026365	-0.768	100000.000	100000.000	0.000	0.000	0.000	0.000	0.000	16.610	-386	-288	-386	-288	316	2384	100	1915	"S257"
0	0	0	31	8	3	"Sek1"	"P45985"	14750	39420	200	6193	6238	538	8	6607	6607	6736	1012	15	2	0	0	1971050	-0.492	100000.000	100000.000	0.000	0.000	0.000	0.000	0.000	16.610	-414	-369	-414	-369	316	2384	100	1916	"S257"
0	0	0	31	9	3	"Sek1"	"P45985"	15250	39420	200	6256	6492	1123	17	6613	6613	6975	1897	27	5	1	0	2051560	-0.255	100000.000	100000.000	0.000	0.000	0.000	0.000	0.000	16.610	-357	-121	-357	-121	316	2384	100	1917	"S257"
0	0	0	31	1	4	"Smad1 "	"Q15797"	11260	40090	90	8227	8205	452	5	6561	6561	6598	345	5	98	94	0	426643	4.658	100000.000	100000.000	0.000	0.000	0.000	0.000	0.000	16.610	1666	1644	1666	1644	52	420	100	1918	"S214"
[truncated: 230,805 more chars]
