# Supplementary material for: PIIKA 2.5: Enhanced quality control of peptide microarrays for kinome analysis
Source: PLoS One. 2021 Sep 10;16(9):e0257232. doi: 10.1371/journal.pone.0257232 (PMC8432839; doi:10.1371/journal.pone.0257232)
Supplement: S1 File — All arrays used in this experiment are available as txt files in the GPR format contained within a single zip folder. Individual files are named as in Table 1, where the first number, which follows S, represents the identifier for the samples. Samples 1 2, and 3 are control, 4,5 and 6 are treated with LPS, and 7,8, and 9 are treated with both LPS and cortisol. The number following this represents the day of experiment. For example, S1_2.txt contains the data for sample number 1 from the experiment performed on day 2. (ZIP) [file pone.0257232.s001.zip › arrays/S2_3.txt]

ATF	1.0
31	42    
"Type=GenePix Export 3"
"DateTime=2018/08/24 13:25:24"
"Settings="
"GalFile=T:\Arrays\Human Pig Gal File\Human Pig Gal File with Calibration spots  - Lot 3200 - Copy.txt"
"PixelSize=10"
"Wavelengths=532"
"ImageFiles=T:\Arrays\Method Development Day 3 - August 24, 2018\S2_3_532.tif 0"
"NormalizationMethod=None"
"NormalizationFactors=1"
"JpegImage="
"StdDev=Type 1"
"RatioFormulations=W1/W2 (532/)"
"FeatureType=Circular"
"Barcode="
"BackgroundSubtraction=LocalFeature"
"ImageOrigin=0, 0"
"JpegOrigin=1490, 4500"
"Creator=GenePix Pro 6.0.1.25"
"Scanner=GenePix 4200A 01  [116282]"
"FocusPosition=0"
"Temperature=23.19"
"LinesAveraged=1"
"Comment="
"PMTGain=340"
"ScanPower=100"
"LaserPower=2.61"
"Filters=Standard Green"
"ScanRegion=0,0,2200,7150"
"Supplier=Genetix Ltd."
"ArrayerSoftwareName=MicroArraying"
"ArrayerSoftwareVersion=QSoft XP Build 6700 (Revision 4)"
"Flags"	"Normalize"	"Autoflag"	"Block"	"Column"	"Row"	"Name"	"ID"	"X"	"Y"	"Dia."	"F532 Median"	"F532 Mean"	"F532 SD"	"F532 CV"	"B532"	"B532 Median"	"B532 Mean"	"B532 SD"	"B532 CV"	"% > B532+1SD"	"% > B532+2SD"	"F532 % Sat."	"F532 Total Intensity"	"SNR 532"	"Ratio of Medians (532/2)"	"Ratio of Means (532/2)"	"Median of Ratios (532/2)"	"Mean of Ratios (532/2)"	"Ratios SD (532/2)"	"Rgn Ratio (532/2)"	"Rgn R2 (532/2)"	"Log Ratio (532/2)"	"F532 Median - B532"	"F532 Mean - B532"	"Sum of Medians (532/2)"	"Sum of Means (532/2)"	"F Pixels"	"B Pixels"	"Circularity"	"Index"	"Target"
0	0	0	1	1	1	"ACTA1"	"P68133"	1890	5020	200	5236	5411	1324	24	5857	5857	5835	1724	29	1	1	0	1709864	-0.246	100000.000	100000.000	0.000	0.000	0.000	0.000	0.000	16.610	-621	-446	-621	-446	316	2384	100	1	"Y55"
0	0	0	1	2	1	"ACTA1"	"P68133"	2390	5020	200	4852	4987	640	12	5572	5572	5810	2119	36	0	0	0	1575923	-0.388	100000.000	100000.000	0.000	0.000	0.000	0.000	0.000	16.610	-720	-585	-720	-585	316	2384	100	2	"Y55"
0	0	0	1	3	1	"ACTA1"	"P68133"	2890	5020	200	4713	4960	1549	31	5206	5206	5588	2428	43	1	0	0	1567421	-0.259	100000.000	100000.000	0.000	0.000	0.000	0.000	0.000	16.610	-493	-246	-493	-246	316	2384	100	3	"Y55"
0	0	0	1	4	1	"A-Raf"	"P10398"	3390	5020	200	4485	4719	1233	26	5105	5105	5289	1850	34	1	0	0	1491261	-0.308	100000.000	100000.000	0.000	0.000	0.000	0.000	0.000	16.610	-620	-386	-620	-386	316	2384	100	4	"S214"
0	0	0	1	5	1	"A-Raf"	"P10398"	3890	5020	200	4628	4721	823	17	5175	5175	5151	1365	26	1	0	0	1491957	-0.315	100000.000	100000.000	0.000	0.000	0.000	0.000	0.000	16.610	-547	-454	-547	-454	316	2384	100	5	"S214"
0	0	0	1	6	1	"A-Raf"	"P10398"	4390	5020	200	4520	4615	807	17	4832	4832	4938	1132	22	1	0	0	1458329	-0.285	100000.000	100000.000	0.000	0.000	0.000	0.000	0.000	16.610	-312	-217	-312	-217	316	2384	100	6	"S214"
0	0	0	1	7	1	"Cdk2"	"P24941"	4890	5020	200	5152	5127	2337	45	4733	4733	4826	743	15	21	3	0	1619984	0.405	100000.000	100000.000	0.000	0.000	0.000	0.000	0.000	16.610	419	394	419	394	316	2384	100	7	"Y179"
0	0	0	1	8	1	"Cdk2"	"P24941"	5390	5020	200	5089	5021	557	11	4820	4820	4856	1390	28	1	0	0	1586564	0.119	100000.000	100000.000	0.000	0.000	0.000	0.000	0.000	16.610	269	201	269	201	316	2384	100	8	"Y179"
0	0	0	1	9	1	"Cdk2"	"P24941"	5890	5020	200	5132	5078	360	7	4841	4841	5190	4639	89	0	0	0	1604572	-0.024	100000.000	100000.000	0.000	0.000	0.000	0.000	0.000	16.610	291	237	291	237	316	2384	100	9	"Y179"
0	0	0	1	1	2	"Cofilin 1"	"P23528"	1880	5680	130	5870	6715	3773	56	5959	5959	6313	3001	47	6	3	0	805795	0.134	100000.000	100000.000	0.000	0.000	0.000	0.000	0.000	16.610	-89	756	-89	756	120	940	100	10	"S2"
0	0	0	1	2	2	"Cofilin 1"	"P23528"	2380	5680	200	5848	6285	3254	51	5838	5838	5922	1989	33	3	2	0	1985913	0.183	100000.000	100000.000	0.000	0.000	0.000	0.000	0.000	16.610	10	447	10	447	316	2384	100	11	"S2"
0	0	0	1	3	2	"Cofilin 1"	"P23528"	2880	5680	200	5812	6075	1655	27	5576	5576	5780	2295	39	3	1	0	1919830	0.129	100000.000	100000.000	0.000	0.000	0.000	0.000	0.000	16.610	236	499	236	499	316	2384	100	12	"S2"
0	0	0	1	4	2	"CTNNB1"	"P35222"	3380	5680	200	5166	5467	1345	24	5568	5568	5845	2389	40	2	1	0	1727650	-0.158	100000.000	100000.000	0.000	0.000	0.000	0.000	0.000	16.610	-402	-101	-402	-101	316	2384	100	13	"S675"
0	0	0	1	5	2	"CTNNB1"	"P35222"	3880	5680	200	5055	5417	2198	40	5402	5402	5716	2713	47	2	1	0	1711710	-0.110	100000.000	100000.000	0.000	0.000	0.000	0.000	0.000	16.610	-347	15	-347	15	316	2384	100	14	"S675"
0	0	0	1	6	2	"CTNNB1"	"P35222"	4380	5680	200	4520	4629	509	10	4944	4944	5140	1383	26	0	0	0	1462891	-0.369	100000.000	100000.000	0.000	0.000	0.000	0.000	0.000	16.610	-424	-315	-424	-315	316	2384	100	15	"S675"
0	0	0	1	7	2	"EGFR"	"P00533"	4880	5680	200	4610	4585	557	12	4671	4671	4851	1175	24	0	0	0	1448727	-0.226	100000.000	100000.000	0.000	0.000	0.000	0.000	0.000	16.610	-61	-86	-61	-86	316	2384	100	16	"T693"
0	0	0	1	8	2	"EGFR"	"P00533"	5380	5680	200	4368	4356	454	10	4602	4602	4766	824	17	0	0	0	1376455	-0.498	100000.000	100000.000	0.000	0.000	0.000	0.000	0.000	16.610	-234	-246	-234	-246	316	2384	100	17	"T693"
0	0	0	1	9	2	"EGFR"	"P00533"	5880	5680	200	4449	4504	1150	25	4713	4713	4853	629	12	1	1	0	1423277	-0.555	100000.000	100000.000	0.000	0.000	0.000	0.000	0.000	16.610	-264	-209	-264	-209	316	2384	100	18	"T693"
0	0	0	1	1	3	"JAK1"	"P23458"	1890	6310	200	6146	6255	2581	41	5787	5787	5932	2525	42	4	2	0	1976617	0.128	100000.000	100000.000	0.000	0.000	0.000	0.000	0.000	16.610	359	468	359	468	316	2384	100	19	"Y1035"
0	0	0	1	2	3	"JAK1"	"P23458"	2390	6310	180	5470	5972	2106	35	5383	5383	5797	2856	49	4	1	0	1528729	0.061	100000.000	100000.000	0.000	0.000	0.000	0.000	0.000	16.610	87	589	87	589	256	1924	100	20	"Y1035"
0	0	0	1	3	3	"JAK1"	"P23458"	2900	6330	140	5626	5838	1445	24	5240	5240	5513	1978	35	8	1	0	910769	0.164	100000.000	100000.000	0.000	0.000	0.000	0.000	0.000	16.610	386	598	386	598	156	1140	100	21	"Y1035"
0	0	0	1	4	3	"JNK2"	"P45984"	3410	6340	180	6103	6549	2458	37	5574	5574	5897	2649	44	6	3	0	1676457	0.246	100000.000	100000.000	0.000	0.000	0.000	0.000	0.000	16.610	529	975	529	975	256	1924	100	22	"T183"
0	0	0	1	5	3	"JNK2"	"P45984"	3910	6330	140	6510	6752	2597	38	5605	5605	5664	2112	37	8	3	0	1053282	0.515	100000.000	100000.000	0.000	0.000	0.000	0.000	0.000	16.610	905	1147	905	1147	156	1140	100	23	"T183"
0	0	0	1	6	3	"JNK2"	"P45984"	4400	6330	120	6743	6601	2134	32	5610	5610	5456	1615	29	16	5	0	792176	0.709	100000.000	100000.000	0.000	0.000	0.000	0.000	0.000	16.610	1133	991	1133	991	120	820	100	24	"T183"
0	0	0	1	7	3	"Kit "	"P10721"	4900	6320	200	4773	4993	872	17	5314	5314	5303	1477	27	0	0	0	1577730	-0.210	100000.000	100000.000	0.000	0.000	0.000	0.000	0.000	16.610	-541	-321	-541	-321	316	2384	100	25	"Y721"
0	0	0	1	8	3	"Kit "	"P10721"	5400	6320	200	5094	5130	737	14	5447	5447	5385	774	14	6	0	0	1621137	-0.329	100000.000	100000.000	0.000	0.000	0.000	0.000	0.000	16.610	-353	-317	-353	-317	316	2384	100	26	"Y721"
0	0	0	1	9	3	"Kit "	"P10721"	5900	6320	200	5408	5281	652	12	5557	5557	5517	822	14	2	0	0	1668647	-0.287	100000.000	100000.000	0.000	0.000	0.000	0.000	0.000	16.610	-149	-276	-149	-276	316	2384	100	27	"Y721"
0	0	0	1	1	4	"MK3"	"P22001"	1890	6940	200	6566	6966	3132	44	5925	5925	6172	2823	45	13	2	0	2201171	0.281	100000.000	100000.000	0.000	0.000	0.000	0.000	0.000	16.610	641	1041	641	1041	316	2384	100	28	"Y187"
0	0	0	1	2	4	"MK3"	"P22001"	2390	6940	200	6193	6697	2241	33	5387	5387	5726	1801	31	24	5	0	2116212	0.539	100000.000	100000.000	0.000	0.000	0.000	0.000	0.000	16.610	806	1310	806	1310	316	2384	100	29	"Y187"
0	0	0	1	3	4	"MK3"	"P22001"	2890	6940	200	5446	6306	3564	56	5369	5369	5793	2437	42	15	2	0	1992578	0.211	100000.000	100000.000	0.000	0.000	0.000	0.000	0.000	16.610	77	937	77	937	316	2384	100	30	"Y187"
0	0	0	1	4	4	"NFAT1 "	"Q13469"	3390	6940	200	5657	5684	1343	23	5684	5684	6018	2251	37	0	0	0	1796273	-0.148	100000.000	0.000	0.000	0.000	0.000	0.000	0.000	16.610	-27	0	-27	0	316	2384	100	31	"S326"
0	0	0	1	5	4	"NFAT1 "	"Q13469"	3890	6940	200	5151	5490	1725	31	5842	5842	6003	2892	48	0	0	0	1734777	-0.177	100000.000	100000.000	0.000	0.000	0.000	0.000	0.000	16.610	-691	-352	-691	-352	316	2384	100	32	"S326"
0	0	0	1	6	4	"NFAT1 "	"Q13469"	4390	6940	200	4885	5347	1689	31	5776	5776	5753	2255	39	1	0	0	1689560	-0.180	100000.000	100000.000	0.000	0.000	0.000	0.000	0.000	16.610	-891	-429	-891	-429	316	2384	100	33	"S326"
0	0	0	1	7	4	"NFkB-p65 "	"Q04206"	4890	6940	200	5614	5534	1291	23	5660	5660	5571	1162	20	2	1	0	1748669	-0.032	100000.000	100000.000	0.000	0.000	0.000	0.000	0.000	16.610	-46	-126	-46	-126	316	2384	100	34	"S276"
0	0	0	1	8	4	"NFkB-p65 "	"Q04206"	5390	6940	200	5556	5456	677	12	5788	5788	5695	976	17	1	0	0	1724164	-0.245	100000.000	100000.000	0.000	0.000	0.000	0.000	0.000	16.610	-232	-332	-232	-332	316	2384	100	35	"S276"
0	0	0	1	9	4	"NFkB-p65 "	"Q04206"	5890	6940	200	5644	5636	590	10	5909	5909	5859	653	11	1	0	0	1780859	-0.342	100000.000	100000.000	0.000	0.000	0.000	0.000	0.000	16.610	-265	-273	-265	-273	316	2384	100	36	"S276"
0	0	0	1	1	5	"PDGFRb"	"P09619"	1900	7620	160	9637	9963	4617	46	6214	6214	6568	3690	56	44	8	0	2072300	0.920	100000.000	100000.000	0.000	0.000	0.000	0.000	0.000	16.610	3423	3749	3423	3749	208	1512	100	37	"Y686"
0	0	0	1	2	5	"PDGFRb"	"P09619"	2420	7620	160	9489	9745	6395	65	5482	5482	6084	3358	55	60	12	0	2026891	1.090	100000.000	100000.000	0.000	0.000	0.000	0.000	0.000	16.610	4007	4263	4007	4263	208	1512	100	38	"Y686"
0	0	0	1	3	5	"PDGFRb"	"P09619"	2890	7630	160	9255	9316	4961	53	5685	5685	6016	2078	34	62	36	0	1937634	1.588	100000.000	100000.000	0.000	0.000	0.000	0.000	0.000	16.610	3570	3631	3570	3631	208	1512	100	39	"Y686"
0	0	0	1	4	5	"PELI2"	"Q96FA3"	3390	7600	200	6210	6246	951	15	5930	5930	6271	2311	36	2	0	0	1973727	-0.011	100000.000	100000.000	0.000	0.000	0.000	0.000	0.000	16.610	280	316	280	316	316	2384	100	40	"T290"
0	0	0	1	5	5	"PELI2"	"Q96FA3"	3890	7600	180	6892	7416	4127	55	6355	6355	6573	3088	46	6	5	0	1898558	0.273	100000.000	100000.000	0.000	0.000	0.000	0.000	0.000	16.610	537	1061	537	1061	256	1924	100	41	"T290"
0	0	0	1	6	5	"PELI2"	"Q96FA3"	4390	7600	90	7204	7417	4190	56	6332	6332	6358	1950	30	7	3	0	385661	0.543	100000.000	100000.000	0.000	0.000	0.000	0.000	0.000	16.610	872	1085	872	1085	52	420	100	42	"T290"
0	0	0	1	7	5	"sek1"	"P45985"	4890	7600	200	5868	5834	1310	22	6049	6049	6021	1759	29	1	0	0	1843577	-0.106	100000.000	100000.000	0.000	0.000	0.000	0.000	0.000	16.610	-181	-215	-181	-215	316	2384	100	43	"S2315"
0	0	0	1	8	5	"sek1"	"P45985"	5390	7600	200	6004	5981	715	11	6127	6127	6092	1461	23	0	0	0	1889984	-0.076	100000.000	100000.000	0.000	0.000	0.000	0.000	0.000	16.610	-123	-146	-123	-146	316	2384	100	44	"S2315"
0	0	0	1	9	5	"sek1"	"P45985"	5890	7600	200	6177	6104	518	8	6169	6169	6105	551	9	6	0	0	1929000	-0.002	100000.000	100000.000	0.000	0.000	0.000	0.000	0.000	16.610	8	-65	8	-65	316	2384	100	45	"S2315"
0	0	0	1	1	6	"SMAD3"	"Q15796"	1910	8240	200	5107	6435	7444	115	6233	6233	6311	2420	38	4	3	0	2033332	0.051	100000.000	100000.000	0.000	0.000	0.000	0.000	0.000	16.610	-1126	202	-1126	202	316	2384	100	46	"S416"
0	0	0	1	2	6	"SMAD3"	"Q15796"	2410	8240	200	4914	5760	4086	70	5934	5934	6247	2491	39	3	2	0	1820301	-0.196	100000.000	100000.000	0.000	0.000	0.000	0.000	0.000	16.610	-1020	-174	-1020	-174	316	2384	100	47	"S416"
0	0	0	1	3	6	"SMAD3"	"Q15796"	2910	8240	200	4864	5798	4578	78	6001	6001	6304	2019	32	3	2	0	1832107	-0.251	100000.000	100000.000	0.000	0.000	0.000	0.000	0.000	16.610	-1137	-203	-1137	-203	316	2384	100	48	"S416"
0	0	0	1	4	6	"TAK1 "	"O43318"	3420	8250	180	6950	7646	3459	45	6003	6003	6358	2669	41	7	4	0	1957346	0.483	100000.000	100000.000	0.000	0.000	0.000	0.000	0.000	16.610	947	1643	947	1643	256	1924	100	49	"T178"
0	0	0	1	5	6	"TAK1 "	"O43318"	3920	8250	180	7685	8050	3828	47	6072	6072	6234	2642	42	19	2	0	2060769	0.687	100000.000	100000.000	0.000	0.000	0.000	0.000	0.000	16.610	1613	1978	1613	1978	256	1924	100	50	"T178"
0	0	0	1	6	6	"TAK1 "	"O43318"	4420	8240	190	7820	8127	3186	39	6148	6148	6344	3782	59	9	3	0	2080625	0.471	100000.000	100000.000	0.000	0.000	0.000	0.000	0.000	16.610	1672	1979	1672	1979	256	2088	100	51	"T178"
0	0	0	1	7	6	"TNIK"	"Q9UKE5"	4920	8240	140	7717	8177	2772	33	6011	6011	6040	2428	40	44	4	0	1275598	0.880	100000.000	100000.000	0.000	0.000	0.000	0.000	0.000	16.610	1706	2166	1706	2166	156	1140	100	52	"T181"
0	0	0	1	8	6	"TNIK"	"Q9UKE5"	5420	8250	120	8411	8455	908	10	5954	5954	5863	974	16	91	74	0	1014605	2.661	100000.000	100000.000	0.000	0.000	0.000	0.000	0.000	16.610	2457	2501	2457	2501	120	820	100	53	"T181"
0	0	0	1	9	6	"TNIK"	"Q9UKE5"	5910	8240	130	8745	8559	875	10	6023	6023	5935	587	9	95	90	0	1027100	4.470	100000.000	100000.000	0.000	0.000	0.000	0.000	0.000	16.610	2722	2536	2722	2536	120	940	100	54	"T181"
-75	0	0	1	1	7	"empty"	"empty"	1890	8870	200	6048	5897	1481	25	5944	5944	5994	1885	31	2	1	0	1863340	-0.051	100000.000	100000.000	0.000	0.000	0.000	0.000	0.000	16.610	104	-47	104	-47	316	2384	100	55	"empty"
-75	0	0	1	2	7	"empty"	"empty"	2390	8870	200	5481	5682	1633	28	5861	5861	6203	2425	39	0	0	0	1795549	-0.215	100000.000	100000.000	0.000	0.000	0.000	0.000	0.000	16.610	-380	-179	-380	-179	316	2384	100	56	"empty"
-75	0	0	1	3	7	"empty"	"empty"	2890	8870	200	5792	6028	1625	26	5759	5759	6147	2641	42	2	1	0	1904697	-0.045	100000.000	100000.000	0.000	0.000	0.000	0.000	0.000	16.610	33	269	33	269	316	2384	100	57	"empty"
-75	0	0	1	4	7	"empty"	"empty"	3390	8870	200	5778	6029	948	15	5751	5751	6103	1985	32	3	0	0	1905267	-0.037	100000.000	100000.000	0.000	0.000	0.000	0.000	0.000	16.610	27	278	27	278	316	2384	100	58	"empty"
-75	0	0	1	5	7	"empty"	"empty"	3890	8870	200	6193	6446	2829	43	6049	6049	6263	2445	39	4	2	0	2036798	0.075	100000.000	100000.000	0.000	0.000	0.000	0.000	0.000	16.610	144	397	144	397	316	2384	100	59	"empty"
-75	0	0	1	6	7	"empty"	"empty"	4390	8870	200	6261	6140	2055	33	6237	6237	6344	2932	46	1	1	0	1940181	-0.070	100000.000	100000.000	0.000	0.000	0.000	0.000	0.000	16.610	24	-97	24	-97	316	2384	100	60	"empty"
-75	0	0	1	7	7	"empty"	"empty"	4890	8870	200	6309	6089	1799	29	6081	6081	6181	2268	36	0	0	0	1924023	-0.041	100000.000	100000.000	0.000	0.000	0.000	0.000	0.000	16.610	228	8	228	8	316	2384	100	61	"empty"
-75	0	0	1	8	7	"empty"	"empty"	5390	8870	200	5966	5945	552	9	5977	5977	5927	984	16	1	0	0	1878665	0.018	100000.000	100000.000	0.000	0.000	0.000	0.000	0.000	16.610	-11	-32	-11	-32	316	2384	100	62	"empty"
-75	0	0	1	9	7	"empty"	"empty"	5890	8870	200	6088	6045	424	7	5918	5918	5895	668	11	7	0	0	1910295	0.225	100000.000	100000.000	0.000	0.000	0.000	0.000	0.000	16.610	170	127	170	127	316	2384	100	63	"empty"
0	0	0	2	1	1	"PKACa "	"P17612"	6410	4990	200	4905	5026	878	17	4595	4595	4606	648	14	27	18	0	1588241	0.648	100000.000	100000.000	0.000	0.000	0.000	0.000	0.000	16.610	310	431	310	431	316	2384	100	64	"T197"
0	0	0	2	2	1	"PKACa "	"P17612"	6910	4990	200	4776	4777	1343	28	4398	4398	4473	600	13	32	12	0	1509391	0.507	100000.000	100000.000	0.000	0.000	0.000	0.000	0.000	16.610	378	379	378	379	316	2384	100	65	"T197"
0	0	0	2	3	1	"PKACa "	"P17612"	7410	4990	200	4701	4596	843	18	4392	4392	4470	706	15	21	10	0	1452493	0.178	100000.000	100000.000	0.000	0.000	0.000	0.000	0.000	16.610	309	204	309	204	316	2384	100	66	"T197"
0	0	0	2	4	1	"PTEN"	"P60484"	7910	4990	200	4517	4488	927	20	4526	4526	4532	731	16	10	0	0	1418302	-0.060	100000.000	100000.000	0.000	0.000	0.000	0.000	0.000	16.610	-9	-38	-9	-38	316	2384	100	67	"Y315"
0	0	0	2	5	1	"PTEN"	"P60484"	8410	4990	200	4055	4141	465	11	4398	4398	4448	1079	24	0	0	0	1308591	-0.285	100000.000	100000.000	0.000	0.000	0.000	0.000	0.000	16.610	-343	-257	-343	-257	316	2384	100	68	"Y315"
0	0	0	2	6	1	"PTEN"	"P60484"	8910	4990	200	4266	4324	366	8	4405	4405	4436	495	11	8	1	0	1366226	-0.226	100000.000	100000.000	0.000	0.000	0.000	0.000	0.000	16.610	-139	-81	-139	-81	316	2384	100	69	"Y315"
0	0	0	2	7	1	"SOC3"	"O14543"	9410	4990	110	3531	3771	582	15	4438	4438	4475	548	12	6	0	0	301677	-1.285	100000.000	100000.000	0.000	0.000	0.000	0.000	0.000	16.610	-907	-667	-907	-667	80	656	100	70	"Y204"
0	0	0	2	8	1	"SOC3"	"O14543"	9910	4990	200	4179	4304	549	12	4644	4644	4619	646	13	6	0	0	1360194	-0.488	100000.000	100000.000	0.000	0.000	0.000	0.000	0.000	16.610	-465	-340	-465	-340	316	2384	100	71	"Y204"
0	0	0	2	9	1	"SOC3"	"O14543"	10410	4990	200	4389	4434	824	18	4668	4668	4655	701	15	5	0	0	1401283	-0.315	100000.000	100000.000	0.000	0.000	0.000	0.000	0.000	16.610	-279	-234	-279	-234	316	2384	100	72	"Y204"
0	0	0	2	1	2	"STAT3 "	"P40763"	6390	5650	200	4621	4708	666	14	4708	4708	4802	515	10	6	1	0	1487830	-0.183	100000.000	0.000	0.000	0.000	0.000	0.000	0.000	16.610	-87	0	-87	0	316	2384	100	73	"S691"
0	0	0	2	2	2	"STAT3 "	"P40763"	6890	5650	200	4611	4610	364	7	4721	4721	4793	596	12	2	0	0	1456761	-0.307	100000.000	100000.000	0.000	0.000	0.000	0.000	0.000	16.610	-110	-111	-110	-111	316	2384	100	74	"S691"
0	0	0	2	3	2	"STAT3 "	"P40763"	7390	5650	200	4882	4900	389	7	4869	4869	4892	563	11	8	0	0	1548543	0.014	100000.000	100000.000	0.000	0.000	0.000	0.000	0.000	16.610	13	31	13	31	316	2384	100	75	"S691"
0	0	0	2	4	2	"STAT6 "	"P42226"	7890	5650	200	4790	4944	1231	24	4957	4957	4928	817	16	2	2	0	1562182	0.020	100000.000	100000.000	0.000	0.000	0.000	0.000	0.000	16.610	-167	-13	-167	-13	316	2384	100	76	"T645"
0	0	0	2	5	2	"STAT6 "	"P42226"	8390	5650	200	5046	5049	292	5	5030	5030	4979	644	12	0	0	0	1595573	0.109	100000.000	100000.000	0.000	0.000	0.000	0.000	0.000	16.610	16	19	16	19	316	2384	100	77	"T645"
0	0	0	2	6	2	"STAT6 "	"P42226"	8890	5650	200	4879	4932	344	6	4957	4957	5033	2287	45	0	0	0	1558648	-0.044	100000.000	100000.000	0.000	0.000	0.000	0.000	0.000	16.610	-78	-25	-78	-25	316	2384	100	78	"T645"
0	0	0	2	7	2	"14-3-3 beta"	"P31946"	9390	5650	200	6072	6223	1061	17	5018	5018	4976	773	15	52	43	0	1966484	1.613	100000.000	100000.000	0.000	0.000	0.000	0.000	0.000	16.610	1054	1205	1054	1205	316	2384	100	79	"S185"
0	0	0	2	8	2	"14-3-3 beta"	"P31946"	9890	5650	200	5604	5926	898	15	5209	5209	5157	791	15	43	23	0	1872733	0.972	100000.000	100000.000	0.000	0.000	0.000	0.000	0.000	16.610	395	717	395	717	316	2384	100	80	"S185"
0	0	0	2	9	2	"14-3-3 beta"	"P31946"	10390	5650	130	6227	6179	430	6	5100	5100	5136	424	8	93	65	0	741506	2.460	100000.000	100000.000	0.000	0.000	0.000	0.000	0.000	16.610	1127	1079	1127	1079	120	940	100	81	"S185"
0	0	0	2	1	3	"Tgfbr2"	"P37173"	6400	6290	200	4956	5021	944	18	5503	5503	5447	692	12	4	1	0	1586603	-0.616	100000.000	100000.000	0.000	0.000	0.000	0.000	0.000	16.610	-547	-482	-547	-482	316	2384	100	82	"S409"
0	0	0	2	2	3	"Tgfbr2"	"P37173"	6900	6290	200	4779	4880	686	14	5357	5357	5255	731	13	5	0	0	1541955	-0.513	100000.000	100000.000	0.000	0.000	0.000	0.000	0.000	16.610	-578	-477	-578	-477	316	2384	100	83	"S409"
0	0	0	2	3	3	"Tgfbr2"	"P37173"	7400	6290	200	4602	4705	1475	31	5148	5148	5105	964	18	1	0	0	1486710	-0.415	100000.000	100000.000	0.000	0.000	0.000	0.000	0.000	16.610	-546	-443	-546	-443	316	2384	100	84	"S409"
0	0	0	2	4	3	"Tyk2"	"P29597"	7900	6290	200	5286	5193	768	14	5053	5053	5014	735	14	18	6	0	1641114	0.244	100000.000	100000.000	0.000	0.000	0.000	0.000	0.000	16.610	233	140	233	140	316	2384	100	85	"Y1054/5"
0	0	0	2	5	3	"Tyk2"	"P29597"	8400	6290	200	5140	5070	760	14	4781	4781	4931	1473	29	8	0	0	1602253	0.094	100000.000	100000.000	0.000	0.000	0.000	0.000	0.000	16.610	359	289	359	289	316	2384	100	86	"Y1054/5"
0	0	0	2	6	3	"Tyk2"	"P29597"	8900	6290	200	4777	4991	2440	48	4720	4720	4764	647	13	18	7	0	1577185	0.351	100000.000	100000.000	0.000	0.000	0.000	0.000	0.000	16.610	57	271	57	271	316	2384	100	87	"Y1054/5"
0	0	0	2	7	3	"caveolin-1"	"Q03135"	9400	6290	200	4735	4803	542	11	4715	4715	4785	529	11	21	4	0	1517663	0.034	100000.000	100000.000	0.000	0.000	0.000	0.000	0.000	16.610	20	88	20	88	316	2384	100	88	"Y14"
0	0	0	2	8	3	"caveolin-1"	"Q03135"	9900	6290	200	4738	4853	567	11	4920	4920	4976	610	12	17	0	0	1533560	-0.202	100000.000	100000.000	0.000	0.000	0.000	0.000	0.000	16.610	-182	-67	-182	-67	316	2384	100	89	"Y14"
0	0	0	2	9	3	"caveolin-1"	"Q03135"	10400	6290	200	4902	4960	661	13	5033	5033	5098	1090	21	1	0	0	1567278	-0.127	100000.000	100000.000	0.000	0.000	0.000	0.000	0.000	16.610	-131	-73	-131	-73	316	2384	100	90	"Y14"
0	0	0	2	1	4	"Cdc42 "	"P60953"	6400	6930	200	5610	5578	586	10	5855	5855	5758	990	17	0	0	0	1762515	-0.182	100000.000	100000.000	0.000	0.000	0.000	0.000	0.000	16.610	-245	-277	-245	-277	316	2384	100	91	"Y32"
0	0	0	2	2	4	"Cdc42 "	"P60953"	6900	6930	200	5605	5482	617	11	5622	5622	5524	841	15	3	0	0	1732257	-0.050	100000.000	100000.000	0.000	0.000	0.000	0.000	0.000	16.610	-17	-140	-17	-140	316	2384	100	92	"Y32"
0	0	0	2	3	4	"Cdc42 "	"P60953"	7400	6930	200	5480	5287	765	14	5421	5421	5324	1007	18	2	0	0	1670814	-0.037	100000.000	100000.000	0.000	0.000	0.000	0.000	0.000	16.610	59	-134	59	-134	316	2384	100	93	"Y32"
0	0	0	2	4	4	"Flt3"	"P36888"	7900	6930	200	5541	5474	2126	38	5192	5192	5183	792	15	19	5	0	1729900	0.367	100000.000	100000.000	0.000	0.000	0.000	0.000	0.000	16.610	349	282	349	282	316	2384	100	94	"Y591"
0	0	0	2	5	4	"Flt3"	"P36888"	8400	6930	200	5333	5339	1206	22	4943	4943	5012	840	16	21	4	0	1687171	0.389	100000.000	100000.000	0.000	0.000	0.000	0.000	0.000	16.610	390	396	390	396	316	2384	100	95	"Y591"
0	0	0	2	6	4	"Flt3"	"P36888"	8900	6930	200	4918	5024	570	11	4755	4755	4846	767	15	16	2	0	1587695	0.232	100000.000	100000.000	0.000	0.000	0.000	0.000	0.000	16.610	163	269	163	269	316	2384	100	96	"Y591"
0	0	0	2	7	4	"gp130 "	"P40189"	9400	6930	200	4785	4897	484	9	4767	4767	4866	631	12	17	0	0	1547534	0.049	100000.000	100000.000	0.000	0.000	0.000	0.000	0.000	16.610	18	130	18	130	316	2384	100	97	"Y767"
0	0	0	2	8	4	"gp130 "	"P40189"	9900	6930	200	5096	5138	1876	36	4860	4860	4973	626	12	25	1	0	1623461	0.264	100000.000	100000.000	0.000	0.000	0.000	0.000	0.000	16.610	236	278	236	278	316	2384	100	98	"Y767"
0	0	0	2	9	4	"gp130 "	"P40189"	10400	6930	200	5185	5122	589	11	5058	5058	5108	778	15	7	0	0	1618468	0.018	100000.000	100000.000	0.000	0.000	0.000	0.000	0.000	16.610	127	64	127	64	316	2384	100	99	"Y767"
0	0	0	2	1	5	"IKK-beta "	"O14920"	6390	7590	180	8119	7780	1286	16	6073	6073	5964	617	10	78	69	0	1991559	2.943	100000.000	100000.000	0.000	0.000	0.000	0.000	0.000	16.610	2046	1707	2046	1707	256	1924	100	100	"Y199"
0	0	0	2	2	5	"IKK-beta "	"O14920"	6900	7590	180	7489	7286	1239	17	5755	5755	5645	669	11	79	59	0	1865298	2.453	100000.000	100000.000	0.000	0.000	0.000	0.000	0.000	16.610	1734	1531	1734	1531	256	1924	100	101	"Y199"
0	0	0	2	3	5	"IKK-beta "	"O14920"	7390	7590	170	7086	7406	1181	15	5683	5683	5519	1015	18	68	43	0	1540429	1.859	100000.000	100000.000	0.000	0.000	0.000	0.000	0.000	16.610	1403	1723	1403	1723	208	1660	100	102	"Y199"
0	0	0	2	4	5	"IRAK1"	"P51617"	7900	7570	200	6026	6065	1125	18	5339	5339	5317	761	14	43	24	0	1916390	0.983	100000.000	100000.000	0.000	0.000	0.000	0.000	0.000	16.610	687	726	687	726	316	2384	100	103	"T209"
0	0	0	2	5	5	"IRAK1"	"P51617"	8400	7570	200	5555	5581	897	16	4995	4995	5127	756	14	33	17	0	1763691	0.601	100000.000	100000.000	0.000	0.000	0.000	0.000	0.000	16.610	560	586	560	586	316	2384	100	104	"T209"
0	0	0	2	6	5	"IRAK1"	"P51617"	8900	7570	200	5320	5302	644	12	4870	4870	4940	552	11	45	15	0	1675311	0.656	100000.000	100000.000	0.000	0.000	0.000	0.000	0.000	16.610	450	432	450	432	316	2384	100	105	"T209"
0	0	0	2	7	5	"IRS-1"	"P35568"	9400	7570	200	4935	4978	444	8	4846	4846	5034	2268	45	0	0	0	1572909	-0.025	100000.000	100000.000	0.000	0.000	0.000	0.000	0.000	16.610	89	132	89	132	316	2384	100	106	"S312"
0	0	0	2	8	5	"IRS-1"	"P35568"	9900	7570	200	5078	5144	657	12	5030	5030	5073	709	13	18	1	0	1625408	0.100	100000.000	100000.000	0.000	0.000	0.000	0.000	0.000	16.610	48	114	48	114	316	2384	100	107	"S312"
0	0	0	2	9	5	"IRS-1"	"P35568"	10400	7570	200	5253	5226	595	11	5178	5178	5157	615	11	21	0	0	1651361	0.112	100000.000	100000.000	0.000	0.000	0.000	0.000	0.000	16.610	75	48	75	48	316	2384	100	108	"S312"
0	0	0	2	1	6	"Malt1"	"Q9UDY8"	6400	8220	200	4903	5061	727	14	5849	5849	5752	911	15	0	0	0	1599210	-0.759	100000.000	100000.000	0.000	0.000	0.000	0.000	0.000	16.610	-946	-788	-946	-788	316	2384	100	109	"S135"
0	0	0	2	2	6	"Malt1"	"Q9UDY8"	6900	8220	200	4902	4921	831	16	5760	5760	5590	786	14	1	0	0	1555098	-0.851	100000.000	100000.000	0.000	0.000	0.000	0.000	0.000	16.610	-858	-839	-858	-839	316	2384	100	110	"S135"
0	0	0	2	3	6	"Malt1"	"Q9UDY8"	7400	8220	200	4726	4737	812	17	5509	5509	5420	775	14	5	0	0	1496833	-0.881	100000.000	100000.000	0.000	0.000	0.000	0.000	0.000	16.610	-783	-772	-783	-772	316	2384	100	111	"S135"
0	0	0	2	4	6	"MEK1 "	"Q02750"	7900	8220	200	5337	5223	739	14	5234	5234	5297	1016	19	3	0	0	1650333	-0.073	100000.000	100000.000	0.000	0.000	0.000	0.000	0.000	16.610	103	-11	103	-11	316	2384	100	112	"T385"
0	0	0	2	5	6	"MEK1 "	"Q02750"	8400	8220	200	5289	5225	672	12	5045	5045	5105	791	15	14	0	0	1651164	0.152	100000.000	100000.000	0.000	0.000	0.000	0.000	0.000	16.610	244	180	244	180	316	2384	100	113	"T385"
0	0	0	2	6	6	"MEK1 "	"Q02750"	8900	8220	200	4960	5017	433	8	4885	4885	4970	517	10	20	1	0	1585221	0.091	100000.000	100000.000	0.000	0.000	0.000	0.000	0.000	16.610	75	132	75	132	316	2384	100	114	"T385"
0	0	0	2	7	6	"p47phox "	"P14598"	9400	8220	200	4887	4973	539	10	4931	4931	5008	503	10	22	4	0	1571440	-0.070	100000.000	100000.000	0.000	0.000	0.000	0.000	0.000	16.610	-44	42	-44	42	316	2384	100	115	"S359"
0	0	0	2	8	6	"p47phox "	"P14598"	9900	8220	200	5101	5146	737	14	5030	5030	5165	973	18	5	1	0	1626263	-0.020	100000.000	100000.000	0.000	0.000	0.000	0.000	0.000	16.610	71	116	71	116	316	2384	100	116	"S359"
0	0	0	2	9	6	"p47phox "	"P14598"	10400	8220	200	5088	5087	588	11	5239	5239	5246	967	18	0	0	0	1607339	-0.164	100000.000	100000.000	0.000	0.000	0.000	0.000	0.000	16.610	-151	-152	-151	-152	316	2384	100	117	"S359"
-75	0	0	2	1	7	"empty"	"empty"	6400	8860	200	5661	5597	565	10	5704	5704	5613	622	11	3	0	0	1768555	-0.026	100000.000	100000.000	0.000	0.000	0.000	0.000	0.000	16.610	-43	-107	-43	-107	316	2384	100	118	"empty"
-75	0	0	2	2	7	"empty"	"empty"	6900	8860	200	5453	5370	667	12	5504	5504	5378	740	13	6	0	0	1697030	-0.011	100000.000	100000.000	0.000	0.000	0.000	0.000	0.000	16.610	-51	-134	-51	-134	316	2384	100	119	"empty"
-75	0	0	2	3	7	"empty"	"empty"	7400	8860	200	5399	5254	788	14	5415	5415	5267	776	14	5	0	0	1660403	-0.017	100000.000	100000.000	0.000	0.000	0.000	0.000	0.000	16.610	-16	-161	-16	-161	316	2384	100	120	"empty"
-75	0	0	2	4	7	"empty"	"empty"	7900	8860	200	5194	5122	739	14	5159	5159	5142	747	14	11	0	0	1618557	-0.027	100000.000	100000.000	0.000	0.000	0.000	0.000	0.000	16.610	35	-37	35	-37	316	2384	100	121	"empty"
-75	0	0	2	5	7	"empty"	"empty"	8400	8860	200	4938	4936	527	10	4902	4902	4980	645	12	12	0	0	1559913	-0.068	100000.000	100000.000	0.000	0.000	0.000	0.000	0.000	16.610	36	34	36	34	316	2384	100	122	"empty"
-75	0	0	2	6	7	"empty"	"empty"	8900	8860	200	4805	4862	456	9	4849	4849	4931	738	14	6	0	0	1536313	-0.093	100000.000	100000.000	0.000	0.000	0.000	0.000	0.000	16.610	-44	13	-44	13	316	2384	100	123	"empty"
0	0	0	2	7	7	"GLQAWPG-pS-AIPQFLG_GLQAWPGEAIPQFLG_20vs80"	"GLQAWPG-pS-AIPQFLG_GLQAWPGEAIPQFLG_20vs80"	9400	8890	120	7527	7114	1401	19	4832	4832	5070	2672	52	52	0	0	853699	0.765	100000.000	100000.000	0.000	0.000	0.000	0.000	0.000	16.610	2695	2282	2695	2282	120	820	100	124	"GLQAWPG-pS-AIPQFLG_GLQAWPGEAIPQFLG_20vs80"
0	0	0	2	8	7	"GLQAWPG-pS-AIPQFLG_GLQAWPGEAIPQFLG_20vs80"	"GLQAWPG-pS-AIPQFLG_GLQAWPGEAIPQFLG_20vs80"	9900	8900	80	7741	8039	745	9	4986	4986	5090	601	11	100	100	0	418012	4.907	100000.000	100000.000	0.000	0.000	0.000	0.000	0.000	16.610	2755	3053	2755	3053	52	340	100	125	"GLQAWPG-pS-AIPQFLG_GLQAWPGEAIPQFLG_20vs80"
0	0	0	2	9	7	"GLQAWPG-pS-AIPQFLG_GLQAWPGEAIPQFLG_20vs80"	"GLQAWPG-pS-AIPQFLG_GLQAWPGEAIPQFLG_20vs80"	10400	8870	110	7419	7899	1062	13	5200	5200	5220	1061	20	95	60	0	631930	2.525	100000.000	100000.000	0.000	0.000	0.000	0.000	0.000	16.610	2219	2699	2219	2699	80	656	100	126	"GLQAWPG-pS-AIPQFLG_GLQAWPGEAIPQFLG_20vs80"
0	0	0	3	1	1	"JAK1"	"P23458"	10870	4980	200	4430	4598	754	16	4652	4652	4701	621	13	14	0	0	1452921	-0.166	100000.000	100000.000	0.000	0.000	0.000	0.000	0.000	16.610	-222	-54	-222	-54	316	2384	100	127	"Y220"
0	0	0	3	2	1	"JAK1"	"P23458"	11370	4980	200	5399	5379	619	11	5264	5264	5275	703	13	18	0	0	1699700	0.148	100000.000	100000.000	0.000	0.000	0.000	0.000	0.000	16.610	135	115	135	115	316	2384	100	128	"Y220"
0	0	0	3	3	1	"JAK1"	"P23458"	11870	4980	200	5504	5430	595	10	5426	5426	5445	623	11	7	0	0	1715792	-0.024	100000.000	100000.000	0.000	0.000	0.000	0.000	0.000	16.610	78	4	78	4	316	2384	100	129	"Y220"
0	0	0	3	4	1	"Jun "	"P05412"	12370	4980	200	5401	5426	607	11	5340	5340	5348	829	15	4	1	0	1714699	0.094	100000.000	100000.000	0.000	0.000	0.000	0.000	0.000	16.610	61	86	61	86	316	2384	100	130	"S243"
0	0	0	3	5	1	"Jun "	"P05412"	12870	4980	200	5353	5403	557	10	5292	5292	5347	1062	19	2	0	0	1707407	0.053	100000.000	100000.000	0.000	0.000	0.000	0.000	0.000	16.610	61	111	61	111	316	2384	100	131	"S243"
0	0	0	3	6	1	"Jun "	"P05412"	13370	4980	200	5564	5468	614	11	5307	5307	5429	936	17	9	0	0	1728042	0.042	100000.000	100000.000	0.000	0.000	0.000	0.000	0.000	16.610	257	161	257	161	316	2384	100	132	"S243"
0	0	0	3	7	1	"Kit "	"P10721"	13870	4980	200	5374	5416	547	10	5281	5281	5361	851	15	8	0	0	1711450	0.065	100000.000	100000.000	0.000	0.000	0.000	0.000	0.000	16.610	93	135	93	135	316	2384	100	133	"Y568/70"
0	0	0	3	8	1	"Kit "	"P10721"	14370	4980	200	5350	5383	612	11	5387	5387	5429	640	11	5	1	0	1701008	-0.072	100000.000	100000.000	0.000	0.000	0.000	0.000	0.000	16.610	-37	-4	-37	-4	316	2384	100	134	"Y568/70"
0	0	0	3	9	1	"Kit "	"P10721"	14870	4980	200	5173	5240	546	10	5309	5309	5360	542	10	7	0	0	1655721	-0.221	100000.000	100000.000	0.000	0.000	0.000	0.000	0.000	16.610	-136	-69	-136	-69	316	2384	100	135	"Y568/70"
0	0	0	3	1	2	"Mlk3"	"Q16584"	10870	5620	200	5215	5528	3916	70	5081	5081	5101	478	9	15	3	0	1746736	0.893	100000.000	100000.000	0.000	0.000	0.000	0.000	0.000	16.610	134	447	134	447	316	2384	100	136	"S281"
0	0	0	3	2	2	"Mlk3"	"Q16584"	11370	5620	200	5255	5451	1979	36	5211	5211	5292	1312	24	4	1	0	1722641	0.121	100000.000	100000.000	0.000	0.000	0.000	0.000	0.000	16.610	44	240	44	240	316	2384	100	137	"S281"
0	0	0	3	3	2	"Mlk3"	"Q16584"	11870	5620	200	5189	5210	352	6	5416	5416	5475	790	14	0	0	0	1646213	-0.335	100000.000	100000.000	0.000	0.000	0.000	0.000	0.000	16.610	-227	-206	-227	-206	316	2384	100	138	"S281"
0	0	0	3	4	2	"NFAT2 "	"O95644"	12370	5620	200	5134	5086	460	9	5383	5383	5423	724	13	0	0	0	1607087	-0.465	100000.000	100000.000	0.000	0.000	0.000	0.000	0.000	16.610	-249	-297	-249	-297	316	2384	100	139	"S172"
0	0	0	3	5	2	"NFAT2 "	"O95644"	12870	5620	200	5137	5064	424	8	5386	5386	5475	987	18	0	0	0	1600233	-0.416	100000.000	100000.000	0.000	0.000	0.000	0.000	0.000	16.610	-249	-322	-249	-322	316	2384	100	140	"S172"
0	0	0	3	6	2	"NFAT2 "	"O95644"	13370	5620	200	5240	5235	642	12	5407	5407	5547	953	17	3	1	0	1654134	-0.327	100000.000	100000.000	0.000	0.000	0.000	0.000	0.000	16.610	-167	-172	-167	-172	316	2384	100	141	"S172"
0	0	0	3	7	2	"PI3-kinase p85 subunit beta"	"O00459"	13870	5620	200	5510	5605	494	8	5477	5477	5561	564	10	18	2	0	1771227	0.078	100000.000	100000.000	0.000	0.000	0.000	0.000	0.000	16.610	33	128	33	128	316	2384	100	142	"Y464"
0	0	0	3	8	2	"PI3-kinase p85 subunit beta"	"O00459"	14370	5620	200	5697	5834	644	11	5697	5697	5717	578	10	21	3	0	1843452	0.202	0.000	100000.000	0.000	0.000	0.000	0.000	0.000	Error	0	137	0	137	316	2384	100	143	"Y464"
0	0	0	3	9	2	"PI3-kinase p85 subunit beta"	"O00459"	14870	5620	200	6050	6182	892	14	5903	5903	5922	814	13	17	5	0	1953399	0.319	100000.000	100000.000	0.000	0.000	0.000	0.000	0.000	16.610	147	279	147	279	316	2384	100	144	"Y464"
0	0	0	3	1	3	"p47phox "	"P14598"	10870	6260	200	4598	4636	755	16	5222	5222	5270	1239	23	0	0	0	1465120	-0.512	100000.000	100000.000	0.000	0.000	0.000	0.000	0.000	16.610	-624	-586	-624	-586	316	2384	100	145	"S370"
0	0	0	3	2	3	"p47phox "	"P14598"	11370	6260	200	5241	5311	628	11	5495	5495	5493	1109	20	1	0	0	1678292	-0.164	100000.000	100000.000	0.000	0.000	0.000	0.000	0.000	16.610	-254	-184	-254	-184	316	2384	100	146	"S370"
0	0	0	3	3	3	"p47phox "	"P14598"	11870	6260	200	4972	5034	674	13	5820	5820	5827	987	16	0	0	0	1590727	-0.803	100000.000	100000.000	0.000	0.000	0.000	0.000	0.000	16.610	-848	-786	-848	-786	316	2384	100	147	"S370"
0	0	0	3	4	3	"PDGFRb"	"P09619"	12370	6260	200	5764	5660	652	11	5873	5873	5856	853	14	1	0	0	1788507	-0.230	100000.000	100000.000	0.000	0.000	0.000	0.000	0.000	16.610	-109	-213	-109	-213	316	2384	100	148	"Y716"
0	0	0	3	5	3	"PDGFRb"	"P09619"	12870	6260	200	5529	5611	610	10	5922	5922	5888	665	11	5	0	0	1773093	-0.417	100000.000	100000.000	0.000	0.000	0.000	0.000	0.000	16.610	-393	-311	-393	-311	316	2384	100	149	"Y716"
0	0	0	3	6	3	"PDGFRb"	"P09619"	13370	6260	200	5523	5592	726	12	5908	5908	5958	656	11	9	0	0	1767187	-0.558	100000.000	100000.000	0.000	0.000	0.000	0.000	0.000	16.610	-385	-316	-385	-316	316	2384	100	150	"Y716"
0	0	0	3	7	3	"Rack1"	"P63244"	13870	6260	200	5391	5463	1128	20	5912	5912	5943	624	10	5	0	0	1726376	-0.769	100000.000	100000.000	0.000	0.000	0.000	0.000	0.000	16.610	-521	-449	-521	-449	316	2384	100	151	"y246"
0	0	0	3	8	3	"Rack1"	"P63244"	14370	6260	200	5561	5657	1829	32	5910	5910	5901	544	9	4	0	0	1787569	-0.449	100000.000	100000.000	0.000	0.000	0.000	0.000	0.000	16.610	-349	-253	-349	-253	316	2384	100	152	"y246"
0	0	0	3	9	3	"Rack1"	"P63244"	14870	6260	200	5616	5644	565	10	5959	5959	5987	855	14	3	0	0	1783615	-0.401	100000.000	100000.000	0.000	0.000	0.000	0.000	0.000	16.610	-343	-315	-343	-315	316	2384	100	153	"y246"
0	0	0	3	1	4	"Sek1"	"P45985"	10870	6900	200	4679	4734	704	14	5243	5243	5201	902	17	1	0	0	1495839	-0.518	100000.000	100000.000	0.000	0.000	0.000	0.000	0.000	16.610	-564	-509	-564	-509	316	2384	100	154	"S80"
0	0	0	3	2	4	"Sek1"	"P45985"	11370	6900	200	4839	4895	676	13	5466	5466	5467	994	18	0	0	0	1546870	-0.575	100000.000	100000.000	0.000	0.000	0.000	0.000	0.000	16.610	-627	-571	-627	-571	316	2384	100	155	"S80"
0	0	0	3	3	4	"Sek1"	"P45985"	11870	6900	200	5048	5192	866	16	5886	5886	5870	792	13	1	0	0	1640683	-0.856	100000.000	100000.000	0.000	0.000	0.000	0.000	0.000	16.610	-838	-694	-838	-694	316	2384	100	156	"S80"
0	0	0	3	4	4	"process-control__"	"GGSGGSGDYKDDDDK"	12370	6900	200	5996	5971	449	7	5962	5962	5938	499	8	11	1	0	1886819	0.066	100000.000	100000.000	0.000	0.000	0.000	0.000	0.000	16.610	34	9	34	9	316	2384	100	157	"process-control__"
0	0	0	3	5	4	"process-control__"	"GGSGGSGDYKDDDDK"	12870	6900	200	6080	6010	642	10	5967	5967	5947	606	10	19	1	0	1899186	0.104	100000.000	100000.000	0.000	0.000	0.000	0.000	0.000	16.610	113	43	113	43	316	2384	100	158	"process-control__"
0	0	0	3	6	4	"process-control__"	"GGSGGSGDYKDDDDK"	13370	6900	200	6072	6060	623	10	6035	6035	6030	670	11	17	0	0	1915032	0.045	100000.000	100000.000	0.000	0.000	0.000	0.000	0.000	16.610	37	25	37	25	316	2384	100	159	"process-control__"
0	0	0	3	7	4	"TAB1"	"Q15750"	13870	6900	200	6054	6073	593	9	6089	6089	6093	775	12	6	0	0	1918922	-0.026	100000.000	100000.000	0.000	0.000	0.000	0.000	0.000	16.610	-35	-16	-35	-16	316	2384	100	160	"S423"
0	0	0	3	8	4	"TAB1"	"Q15750"	14370	6900	200	5945	6198	2028	32	6073	6073	6092	573	9	19	1	0	1958417	0.185	100000.000	100000.000	0.000	0.000	0.000	0.000	0.000	16.610	-128	125	-128	125	316	2384	100	161	"S423"
0	0	0	3	9	4	"TAB1"	"Q15750"	14870	6900	200	6052	6105	533	8	6242	6242	6273	758	12	6	0	0	1929145	-0.222	100000.000	100000.000	0.000	0.000	0.000	0.000	0.000	16.610	-190	-137	-190	-137	316	2384	100	162	"S423"
0	0	0	3	1	5	"4E-BP1 "	"Q13541"	10870	7540	200	5214	5221	1069	20	5300	5300	5261	626	11	7	0	0	1649968	-0.064	100000.000	100000.000	0.000	0.000	0.000	0.000	0.000	16.610	-86	-79	-86	-79	316	2384	100	163	"T46"
0	0	0	3	2	5	"4E-BP1 "	"Q13541"	11370	7540	200	5240	5219	554	10	5601	5601	5539	756	13	1	0	0	1649195	-0.423	100000.000	100000.000	0.000	0.000	0.000	0.000	0.000	16.610	-361	-382	-361	-382	316	2384	100	164	"T46"
0	0	0	3	3	5	"4E-BP1 "	"Q13541"	11870	7540	200	5560	5570	667	11	5959	5959	5934	536	9	2	1	0	1760144	-0.679	100000.000	100000.000	0.000	0.000	0.000	0.000	0.000	16.610	-399	-389	-399	-389	316	2384	100	165	"T46"
0	0	0	3	4	5	"Akt1"	"P31749"	12370	7540	200	5864	5823	548	9	5959	5959	5988	1524	25	0	0	0	1840220	-0.108	100000.000	100000.000	0.000	0.000	0.000	0.000	0.000	16.610	-95	-136	-95	-136	316	2384	100	166	"T450"
0	0	0	3	5	5	"Akt1"	"P31749"	12870	7540	200	5855	5804	615	10	5925	5925	5925	704	11	4	0	0	1834024	-0.172	100000.000	100000.000	0.000	0.000	0.000	0.000	0.000	16.610	-70	-121	-70	-121	316	2384	100	167	"T450"
0	0	0	3	6	5	"Akt1"	"P31749"	13370	7540	200	5843	5952	973	16	6128	6128	6105	646	10	9	0	0	1880775	-0.237	100000.000	100000.000	0.000	0.000	0.000	0.000	0.000	16.610	-285	-176	-285	-176	316	2384	100	168	"T450"
0	0	0	3	7	5	"Bax"	"Q07812"	13870	7540	200	6233	6307	1614	25	6286	6286	6303	999	15	1	0	0	1992934	0.004	100000.000	100000.000	0.000	0.000	0.000	0.000	0.000	16.610	-53	21	-53	21	316	2384	100	169	"S163"
0	0	0	3	8	5	"Bax"	"Q07812"	14370	7540	200	6460	6492	580	8	6313	6313	6341	584	9	26	3	0	2051440	0.259	100000.000	100000.000	0.000	0.000	0.000	0.000	0.000	16.610	147	179	147	179	316	2384	100	170	"S163"
0	0	0	3	9	5	"Bax"	"Q07812"	14870	7540	200	6454	6521	948	14	6150	6150	6227	900	14	13	2	0	2060516	0.327	100000.000	100000.000	0.000	0.000	0.000	0.000	0.000	16.610	304	371	304	371	316	2384	100	171	"S163"
0	0	0	3	1	6	"CFTR"	"P13569"	10870	8190	200	4937	4991	784	15	5298	5298	5278	782	14	1	0	0	1577306	-0.367	100000.000	100000.000	0.000	0.000	0.000	0.000	0.000	16.610	-361	-307	-361	-307	316	2384	100	172	"S813"
0	0	0	3	2	6	"CFTR"	"P13569"	11370	8190	200	4882	4901	648	13	5340	5340	5536	2375	42	0	0	0	1548715	-0.267	100000.000	100000.000	0.000	0.000	0.000	0.000	0.000	16.610	-458	-439	-458	-439	316	2384	100	173	"S813"
0	0	0	3	3	6	"CFTR"	"P13569"	11870	8190	200	5351	5404	728	13	5886	5886	5933	1291	21	0	0	0	1707632	-0.410	100000.000	100000.000	0.000	0.000	0.000	0.000	0.000	16.610	-535	-482	-535	-482	316	2384	100	174	"S813"
0	0	0	3	4	6	"Crk "	"P46108"	12370	8190	200	4878	4981	609	12	5863	5863	5871	650	11	0	0	0	1574119	-1.369	100000.000	100000.000	0.000	0.000	0.000	0.000	0.000	16.610	-985	-882	-985	-882	316	2384	100	175	"Y108"
0	0	0	3	5	6	"Crk "	"P46108"	12870	8190	200	4914	4978	691	13	5932	5932	5924	620	10	3	0	0	1573147	-1.526	100000.000	100000.000	0.000	0.000	0.000	0.000	0.000	16.610	-1018	-954	-1018	-954	316	2384	100	176	"Y108"
0	0	0	3	6	6	"Crk "	"P46108"	13370	8190	200	5161	5214	856	16	6169	6169	6124	976	15	2	0	0	1647614	-0.932	100000.000	100000.000	0.000	0.000	0.000	0.000	0.000	16.610	-1008	-955	-1008	-955	316	2384	100	177	"Y108"
0	0	0	3	7	6	"EGFR"	"P00533"	13870	8190	200	5615	5762	641	11	6086	6086	6109	1092	17	0	0	0	1820768	-0.318	100000.000	100000.000	0.000	0.000	0.000	0.000	0.000	16.610	-471	-324	-471	-324	316	2384	100	178	"S1070"
0	0	0	3	8	6	"EGFR"	"P00533"	14370	8190	200	5828	5913	971	16	6187	6187	6174	644	10	4	0	0	1868535	-0.405	100000.000	100000.000	0.000	0.000	0.000	0.000	0.000	16.610	-359	-274	-359	-274	316	2384	100	179	"S1070"
0	0	0	3	9	6	"EGFR"	"P00533"	14870	8190	200	6043	5977	613	10	6262	6262	6275	554	8	10	0	0	1888769	-0.538	100000.000	100000.000	0.000	0.000	0.000	0.000	0.000	16.610	-219	-285	-219	-285	316	2384	100	180	"S1070"
-75	0	0	3	1	7	"empty"	"empty"	10870	8830	200	5152	5117	598	11	5154	5154	5223	1053	20	0	0	0	1616832	-0.101	100000.000	100000.000	0.000	0.000	0.000	0.000	0.000	16.610	-2	-37	-2	-37	316	2384	100	181	"empty"
-75	0	0	3	2	7	"empty"	"empty"	11370	8830	200	5094	5409	2632	48	5264	5264	5312	1027	19	4	1	0	1709255	0.094	100000.000	100000.000	0.000	0.000	0.000	0.000	0.000	16.610	-170	145	-170	145	316	2384	100	182	"empty"
-75	0	0	3	3	7	"empty"	"empty"	11870	8830	200	6167	6329	1458	23	5864	5864	5923	987	16	16	1	0	1999978	0.411	100000.000	100000.000	0.000	0.000	0.000	0.000	0.000	16.610	303	465	303	465	316	2384	100	183	"empty"
-75	0	0	3	4	7	"empty"	"empty"	12370	8830	200	5698	5713	446	7	5702	5702	5693	785	13	4	0	0	1805179	0.025	100000.000	100000.000	0.000	0.000	0.000	0.000	0.000	16.610	-4	11	-4	11	316	2384	100	184	"empty"
-75	0	0	3	5	7	"empty"	"empty"	12870	8830	200	5829	5745	533	9	5802	5802	5774	577	9	11	0	0	1815419	-0.050	100000.000	100000.000	0.000	0.000	0.000	0.000	0.000	16.610	27	-57	27	-57	316	2384	100	185	"empty"
-75	0	0	3	6	7	"empty"	"empty"	13370	8830	200	6051	6007	732	12	5988	5988	5985	740	12	7	0	0	1898075	0.030	100000.000	100000.000	0.000	0.000	0.000	0.000	0.000	16.610	63	19	63	19	316	2384	100	186	"empty"
0	0	0	3	7	7	"GLQAWPG-pS-AIPQFLG_100"	"GLQAWPG-pS-AIPQFLG_100"	13870	8840	110	20373	19626	3813	19	5952	5952	6020	1330	22	100	96	0	1570115	10.230	100000.000	100000.000	0.000	0.000	0.000	0.000	0.000	16.610	14421	13674	14421	13674	80	656	100	187	"GLQAWPG-pS-AIPQFLG_100"
0	0	0	3	8	7	"GLQAWPG-pS-AIPQFLG_100"	"GLQAWPG-pS-AIPQFLG_100"	14370	8850	100	19344	18688	3373	18	6050	6050	6061	587	9	98	97	0	1495052	21.511	100000.000	100000.000	0.000	0.000	0.000	0.000	0.000	16.610	13294	12638	13294	12638	80	560	100	188	"GLQAWPG-pS-AIPQFLG_100"
0	0	0	3	9	7	"GLQAWPG-pS-AIPQFLG_100"	"GLQAWPG-pS-AIPQFLG_100"	14870	8840	110	20427	19634	3042	15	6155	6155	6178	510	8	98	97	0	1570701	26.384	100000.000	100000.000	0.000	0.000	0.000	0.000	0.000	16.610	14272	13479	14272	13479	80	656	100	189	"GLQAWPG-pS-AIPQFLG_100"
0	0	0	4	1	1	"Bcl-2"	"P10415"	15330	4900	200	5337	5177	709	13	5287	5287	5343	620	11	13	0	0	1635979	-0.268	100000.000	100000.000	0.000	0.000	0.000	0.000	0.000	16.610	50	-110	50	-110	316	2384	100	190	"S87"
0	0	0	4	2	1	"Bcl-2"	"P10415"	15830	4900	200	5680	5440	937	17	5663	5663	5726	1204	21	1	0	0	1718898	-0.238	100000.000	100000.000	0.000	0.000	0.000	0.000	0.000	16.610	17	-223	17	-223	316	2384	100	191	"S87"
0	0	0	4	3	1	"Bcl-2"	"P10415"	16330	4900	200	5694	5467	910	16	5852	5852	5908	892	15	1	0	0	1727557	-0.494	100000.000	100000.000	0.000	0.000	0.000	0.000	0.000	16.610	-158	-385	-158	-385	316	2384	100	192	"S87"
0	0	0	4	4	1	"Casp3 "	"P42574"	16840	4920	170	8754	8401	2402	28	5897	5897	6028	1560	25	60	43	0	1747469	1.521	100000.000	100000.000	0.000	0.000	0.000	0.000	0.000	16.610	2857	2504	2857	2504	208	1660	100	193	"S150"
0	0	0	4	5	1	"Casp3 "	"P42574"	17330	4930	190	8697	8196	1735	21	5860	5860	6058	1814	29	55	32	0	2098254	1.179	100000.000	100000.000	0.000	0.000	0.000	0.000	0.000	16.610	2837	2336	2837	2336	256	2088	100	194	"S150"
0	0	0	4	6	1	"Casp3 "	"P42574"	17830	4920	180	7655	8044	4576	56	5306	5306	5359	982	18	55	50	0	2059288	2.734	100000.000	100000.000	0.000	0.000	0.000	0.000	0.000	16.610	2349	2738	2349	2738	256	1924	100	195	"S150"
0	0	0	4	7	1	"CD19"	"P15391"	18330	4900	200	5102	5213	1116	21	5183	5183	5290	1284	24	1	0	0	1647163	-0.060	100000.000	100000.000	0.000	0.000	0.000	0.000	0.000	16.610	-81	30	-81	30	316	2384	100	196	"Y500"
0	0	0	4	8	1	"CD19"	"P15391"	18830	4900	200	4888	5233	2590	49	5096	5096	5296	1803	34	2	1	0	1653767	-0.035	100000.000	100000.000	0.000	0.000	0.000	0.000	0.000	16.610	-208	137	-208	137	316	2384	100	197	"Y500"
0	0	0	4	9	1	"CD19"	"P15391"	19330	4900	200	4747	5246	4656	88	4800	4800	4975	1490	29	2	1	0	1657619	0.182	100000.000	100000.000	0.000	0.000	0.000	0.000	0.000	16.610	-53	446	-53	446	316	2384	100	198	"Y500"
0	0	0	4	1	2	"EP300"	"Q09472"	15330	5540	200	6025	5785	845	14	5955	5955	5939	835	14	3	0	0	1828162	-0.184	100000.000	100000.000	0.000	0.000	0.000	0.000	0.000	16.610	70	-170	70	-170	316	2384	100	199	"S2366"
0	0	0	4	2	2	"EP300"	"Q09472"	15830	5540	200	6407	6109	913	14	6336	6336	6342	619	9	12	0	0	1930576	-0.376	100000.000	100000.000	0.000	0.000	0.000	0.000	0.000	16.610	71	-227	71	-227	316	2384	100	200	"S2366"
0	0	0	4	3	2	"EP300"	"Q09472"	16330	5540	200	6605	6233	1063	17	6564	6564	6637	1274	19	1	0	0	1969528	-0.317	100000.000	100000.000	0.000	0.000	0.000	0.000	0.000	16.610	41	-331	41	-331	316	2384	100	201	"S2366"
0	0	0	4	4	2	"fyn"	"P06241"	16830	5540	200	6353	6619	2859	43	6409	6409	6493	1324	20	2	2	0	2091481	0.095	100000.000	100000.000	0.000	0.000	0.000	0.000	0.000	16.610	-56	210	-56	210	316	2384	100	202	"Y531"
0	0	0	4	5	2	"fyn"	"P06241"	17330	5540	200	6460	6454	878	13	6457	6457	6573	1660	25	2	0	0	2039607	-0.072	100000.000	100000.000	0.000	0.000	0.000	0.000	0.000	16.610	3	-3	3	-3	316	2384	100	203	"Y531"
0	0	0	4	6	2	"fyn"	"P06241"	17830	5540	200	5508	5598	1182	21	5668	5668	5811	1677	28	0	0	0	1768844	-0.127	100000.000	100000.000	0.000	0.000	0.000	0.000	0.000	16.610	-160	-70	-160	-70	316	2384	100	204	"Y531"
0	0	0	4	7	2	"Grb2"	"P62993"	18330	5540	200	5508	5625	1052	18	5471	5471	5604	1310	23	2	1	0	1777520	0.016	100000.000	100000.000	0.000	0.000	0.000	0.000	0.000	16.610	37	154	37	154	316	2384	100	205	"Y209"
0	0	0	4	8	2	"Grb2"	"P62993"	18830	5540	200	5200	5320	1499	28	5266	5266	5439	1652	30	0	0	0	1680996	-0.072	100000.000	100000.000	0.000	0.000	0.000	0.000	0.000	16.610	-66	54	-66	54	316	2384	100	206	"Y209"
0	0	0	4	9	2	"Grb2"	"P62993"	19330	5540	200	5016	5348	2047	38	5029	5029	5265	2137	40	4	1	0	1690080	0.039	100000.000	100000.000	0.000	0.000	0.000	0.000	0.000	16.610	-13	319	-13	319	316	2384	100	207	"Y209"
0	0	0	4	1	3	"IKK-beta "	"O14920"	15330	6180	200	5548	5501	584	10	5934	5934	5985	709	11	2	0	0	1738158	-0.683	100000.000	100000.000	0.000	0.000	0.000	0.000	0.000	16.610	-386	-433	-386	-433	316	2384	100	208	"Y188"
0	0	0	4	2	3	"IKK-beta "	"O14920"	15830	6180	200	5725	5718	644	11	6129	6129	6181	598	9	2	0	0	1806916	-0.774	100000.000	100000.000	0.000	0.000	0.000	0.000	0.000	16.610	-404	-411	-404	-411	316	2384	100	209	"Y188"
0	0	0	4	3	3	"IKK-beta "	"O14920"	16330	6180	200	6268	6559	2677	40	6694	6694	6862	1507	21	1	1	0	2072634	-0.201	100000.000	100000.000	0.000	0.000	0.000	0.000	0.000	16.610	-426	-135	-426	-135	316	2384	100	210	"Y188"
0	0	0	4	4	3	"IRAK1"	"P51617"	16830	6180	200	6156	6073	2759	45	6641	6641	6818	1633	23	1	0	0	1919166	-0.456	100000.000	100000.000	0.000	0.000	0.000	0.000	0.000	16.610	-485	-568	-485	-568	316	2384	100	211	"T100"
0	0	0	4	5	3	"IRAK1"	"P51617"	17330	6180	200	6089	5808	1187	20	6779	6779	6956	2000	28	0	0	0	1835209	-0.574	100000.000	100000.000	0.000	0.000	0.000	0.000	0.000	16.610	-690	-971	-690	-971	316	2384	100	212	"T100"
0	0	0	4	6	3	"IRAK1"	"P51617"	17830	6180	200	5789	5764	2110	36	6323	6323	6562	1974	30	1	1	0	1821510	-0.404	100000.000	100000.000	0.000	0.000	0.000	0.000	0.000	16.610	-534	-559	-534	-559	316	2384	100	213	"T100"
0	0	0	4	7	3	"IRF-7 "	"Q92985"	18330	6180	200	5878	6134	2234	36	5888	5888	6058	1527	25	2	2	0	1938458	0.050	100000.000	100000.000	0.000	0.000	0.000	0.000	0.000	16.610	-10	246	-10	246	316	2384	100	214	"S471"
0	0	0	4	8	3	"IRF-7 "	"Q92985"	18830	6180	200	5697	5730	504	8	5777	5777	5961	1971	33	0	0	0	1810726	-0.117	100000.000	100000.000	0.000	0.000	0.000	0.000	0.000	16.610	-80	-47	-80	-47	316	2384	100	215	"S471"
0	0	0	4	9	3	"IRF-7 "	"Q92985"	19330	6180	200	5556	5877	2485	42	5575	5575	5984	3070	51	2	1	0	1856988	-0.035	100000.000	100000.000	0.000	0.000	0.000	0.000	0.000	16.610	-19	302	-19	302	316	2384	100	216	"S471"
0	0	0	4	1	4	"Lyn "	"P07948"	15340	6830	200	6002	6080	569	9	6171	6171	6226	694	11	7	1	0	1921331	-0.210	100000.000	100000.000	0.000	0.000	0.000	0.000	0.000	16.610	-169	-91	-169	-91	316	2384	100	217	"Y507"
0	0	0	4	2	4	"Lyn "	"P07948"	15840	6830	200	6248	6457	1843	28	6285	6285	6368	627	9	18	2	0	2040368	0.142	100000.000	100000.000	0.000	0.000	0.000	0.000	0.000	16.610	-37	172	-37	172	316	2384	100	218	"Y507"
0	0	0	4	3	4	"Lyn "	"P07948"	16340	6830	200	6769	6784	1069	15	6912	6912	7073	1786	25	0	0	0	2143757	-0.162	100000.000	100000.000	0.000	0.000	0.000	0.000	0.000	16.610	-143	-128	-143	-128	316	2384	100	219	"Y507"
0	0	0	4	4	4	"MAVS"	"Q7Z434"	16840	6850	120	9823	9536	2397	25	7184	7184	7346	1813	24	65	8	0	1144272	1.208	100000.000	100000.000	0.000	0.000	0.000	0.000	0.000	16.610	2639	2352	2639	2352	120	820	100	220	"S233/4"
0	0	0	4	5	4	"MAVS"	"Q7Z434"	17350	6850	110	10394	10617	1671	15	7271	7271	7405	1601	21	96	41	0	849388	2.006	100000.000	100000.000	0.000	0.000	0.000	0.000	0.000	16.610	3123	3346	3123	3346	80	656	100	221	"S233/4"
0	0	0	4	6	4	"MAVS"	"Q7Z434"	17840	6840	110	10192	10592	3987	37	7110	7110	7390	2155	29	91	7	0	847334	1.486	100000.000	100000.000	0.000	0.000	0.000	0.000	0.000	16.610	3082	3482	3082	3482	80	656	100	222	"S233/4"
0	0	0	4	7	4	"Mek2"	"P36507"	18360	6820	90	6498	7055	4089	57	6404	6404	6501	1043	16	3	3	0	366865	0.531	100000.000	100000.000	0.000	0.000	0.000	0.000	0.000	16.610	94	651	94	651	52	420	100	223	"s226"
0	0	0	4	8	4	"Mek2"	"P36507"	18850	6820	200	6366	6519	1129	17	6127	6127	6244	1519	24	2	1	0	2060154	0.181	100000.000	100000.000	0.000	0.000	0.000	0.000	0.000	16.610	239	392	239	392	316	2384	100	224	"s226"
0	0	0	4	9	4	"Mek2"	"P36507"	19340	6820	180	6388	7045	4984	70	5964	5964	6168	1899	30	3	2	0	1803484	0.462	100000.000	100000.000	0.000	0.000	0.000	0.000	0.000	16.610	424	1081	424	1081	256	1924	100	225	"s226"
0	0	0	4	1	5	"PKCE"	"Q02156"	15360	7460	200	6287	6283	541	8	6186	6186	6205	459	7	25	5	0	1985498	0.170	100000.000	100000.000	0.000	0.000	0.000	0.000	0.000	16.610	101	97	101	97	316	2384	100	226	"T566"
0	0	0	4	2	5	"PKCE"	"Q02156"	15860	7460	130	7046	7126	1418	19	6537	6537	6555	551	8	44	8	0	855074	1.036	100000.000	100000.000	0.000	0.000	0.000	0.000	0.000	16.610	509	589	509	589	120	940	100	227	"T566"
0	0	0	4	3	5	"PKCE"	"Q02156"	16350	7460	200	7303	8005	4538	56	6975	6975	7136	1954	27	6	4	0	2529687	0.445	100000.000	100000.000	0.000	0.000	0.000	0.000	0.000	16.610	328	1030	328	1030	316	2384	100	228	"T566"
0	0	0	4	4	5	"PTEN"	"P60484"	16850	7460	200	7122	7362	1929	26	7361	7361	7481	1530	20	3	2	0	2326468	-0.078	100000.000	100000.000	0.000	0.000	0.000	0.000	0.000	16.610	-239	1	-239	1	316	2384	100	229	"Y240"
0	0	0	4	5	5	"PTEN"	"P60484"	17350	7460	200	7143	7394	2473	33	7423	7423	7622	1829	23	1	1	0	2336507	-0.125	100000.000	100000.000	0.000	0.000	0.000	0.000	0.000	16.610	-280	-29	-280	-29	316	2384	100	230	"Y240"
0	0	0	4	6	5	"PTEN"	"P60484"	17850	7460	200	7446	7738	2360	30	7590	7590	7994	3015	37	1	1	0	2445364	-0.085	100000.000	100000.000	0.000	0.000	0.000	0.000	0.000	16.610	-144	148	-144	148	316	2384	100	231	"Y240"
0	0	0	4	7	5	"Rab5A"	"P20339"	18350	7460	200	6635	7098	3201	45	6716	6716	6985	2822	40	2	1	0	2243121	0.040	100000.000	100000.000	0.000	0.000	0.000	0.000	0.000	16.610	-81	382	-81	382	316	2384	100	232	"T202"
0	0	0	4	8	5	"Rab5A"	"P20339"	18850	7460	200	6498	6645	970	14	6620	6620	6838	2203	32	1	0	0	2099845	-0.088	100000.000	100000.000	0.000	0.000	0.000	0.000	0.000	16.610	-122	25	-122	25	316	2384	100	233	"T202"
0	0	0	4	9	5	"Rab5A"	"P20339"	19350	7460	90	6330	6591	1556	23	6455	6455	6605	1252	18	3	1	0	342753	-0.011	100000.000	100000.000	0.000	0.000	0.000	0.000	0.000	16.610	-125	136	-125	136	52	420	100	234	"T202"
0	0	0	4	1	6	"STAT3 "	"P40763"	15350	8120	200	6051	5961	667	11	6250	6250	6275	509	8	9	0	0	1883557	-0.617	100000.000	100000.000	0.000	0.000	0.000	0.000	0.000	16.610	-199	-289	-199	-289	316	2384	100	235	"S727"
0	0	0	4	2	6	"STAT3 "	"P40763"	15850	8120	200	6178	7069	7191	101	6458	6458	6537	834	12	11	3	0	2233688	0.638	100000.000	100000.000	0.000	0.000	0.000	0.000	0.000	16.610	-280	611	-280	611	316	2384	100	236	"S727"
0	0	0	4	3	6	"STAT3 "	"P40763"	16350	8120	200	6302	6630	2646	39	7109	7109	7254	1624	22	4	2	0	2094971	-0.384	100000.000	100000.000	0.000	0.000	0.000	0.000	0.000	16.610	-807	-479	-807	-479	316	2384	100	237	"S727"
0	0	0	4	4	6	"STAT6 "	"P42226"	16850	8120	200	6292	6122	2043	33	7499	7499	7640	1816	23	1	1	0	1934634	-0.836	100000.000	100000.000	0.000	0.000	0.000	0.000	0.000	16.610	-1207	-1377	-1207	-1377	316	2384	100	238	"Y641"
0	0	0	4	5	6	"STAT6 "	"P42226"	17350	8120	200	6767	7084	1901	26	7612	7612	7842	1960	24	3	2	0	2238582	-0.387	100000.000	100000.000	0.000	0.000	0.000	0.000	0.000	16.610	-845	-528	-845	-528	316	2384	100	239	"Y641"
0	0	0	4	6	6	"STAT6 "	"P42226"	17850	8120	200	6976	7458	2846	38	7827	7827	8156	2479	30	1	1	0	2356782	-0.282	100000.000	100000.000	0.000	0.000	0.000	0.000	0.000	16.610	-851	-369	-851	-369	316	2384	100	240	"Y641"
0	0	0	4	7	6	"Catalase"	"Q14790"	18360	8130	170	11269	11563	2954	25	7135	7135	7395	2238	30	95	35	0	2405026	1.862	100000.000	100000.000	0.000	0.000	0.000	0.000	0.000	16.610	4134	4428	4134	4428	208	1660	100	241	"Y448"
0	0	0	4	8	6	"Catalase"	"Q14790"	18850	8130	170	11876	12278	3581	29	6909	6909	7075	1893	26	96	75	0	2553904	2.749	100000.000	100000.000	0.000	0.000	0.000	0.000	0.000	16.610	4967	5369	4967	5369	208	1660	100	242	"Y448"
0	0	0	4	9	6	"Catalase"	"Q14790"	19350	8110	170	11976	11503	3040	26	6888	6888	7148	2332	32	81	66	0	2392608	1.867	100000.000	100000.000	0.000	0.000	0.000	0.000	0.000	16.610	5088	4615	5088	4615	208	1660	100	243	"Y448"
-75	0	0	4	1	7	"empty"	"empty"	15330	8750	200	6396	6405	453	7	6255	6255	6315	616	9	14	1	0	2023948	0.146	100000.000	100000.000	0.000	0.000	0.000	0.000	0.000	16.610	141	150	141	150	316	2384	100	244	"empty"
-75	0	0	4	2	7	"empty"	"empty"	15830	8750	200	6447	6509	550	8	6614	6614	6649	614	9	5	0	0	2056894	-0.228	100000.000	100000.000	0.000	0.000	0.000	0.000	0.000	16.610	-167	-105	-167	-105	316	2384	100	245	"empty"
-75	0	0	4	3	7	"empty"	"empty"	16330	8750	200	6946	7162	2040	28	7076	7076	7205	1502	20	2	1	0	2263209	-0.029	100000.000	100000.000	0.000	0.000	0.000	0.000	0.000	16.610	-130	86	-130	86	316	2384	100	246	"empty"
-75	0	0	4	4	7	"empty"	"empty"	16830	8750	200	7608	7671	1014	13	7509	7509	7722	2093	27	0	0	0	2424056	-0.024	100000.000	100000.000	0.000	0.000	0.000	0.000	0.000	16.610	99	162	99	162	316	2384	100	247	"empty"
-75	0	0	4	5	7	"empty"	"empty"	17330	8750	200	7526	7797	1827	23	7592	7592	7845	2391	30	2	2	0	2463979	-0.020	100000.000	100000.000	0.000	0.000	0.000	0.000	0.000	16.610	-66	205	-66	205	316	2384	100	248	"empty"
-75	0	0	4	6	7	"empty"	"empty"	17830	8750	200	8218	8573	3691	43	7999	7999	8264	2498	30	2	0	0	2709200	0.124	100000.000	100000.000	0.000	0.000	0.000	0.000	0.000	16.610	219	574	219	574	316	2384	100	249	"empty"
0	0	0	4	7	7	"Control-Spot"	"Human_IgG"	18330	8750	200	10830	10327	2334	22	7480	7480	7879	2786	35	57	8	0	3263394	0.879	100000.000	100000.000	0.000	0.000	0.000	0.000	0.000	16.610	3350	2847	3350	2847	316	2384	100	250	"Control-Spot"
0	0	0	4	8	7	"Control-Spot"	"Human_IgG"	18840	8750	180	12053	11832	4416	37	7054	7054	7526	2683	35	73	41	0	3028994	1.605	100000.000	100000.000	0.000	0.000	0.000	0.000	0.000	16.610	4999	4778	4999	4778	256	1924	100	251	"Control-Spot"
0	0	0	4	9	7	"Control-Spot"	"Human_IgG"	19340	8760	170	12594	12229	5419	44	7274	7274	7676	1959	25	72	64	0	2543568	2.324	100000.000	100000.000	0.000	0.000	0.000	0.000	0.000	16.610	5320	4955	5320	4955	208	1660	100	252	"Control-Spot"
0	0	0	5	1	1	"Akt1"	"P31749"	1870	9570	200	6735	7069	2710	38	6594	6594	6654	2107	31	4	1	0	2233789	0.197	100000.000	100000.000	0.000	0.000	0.000	0.000	0.000	16.610	141	475	141	475	316	2384	100	253	"T308"
0	0	0	5	2	1	"Akt1"	"P31749"	2370	9570	200	7250	8028	4388	54	6976	6976	7173	2888	40	7	4	0	2536852	0.296	100000.000	100000.000	0.000	0.000	0.000	0.000	0.000	16.610	274	1052	274	1052	316	2384	100	254	"T308"
0	0	0	5	3	1	"Akt1"	"P31749"	2870	9570	200	7080	7516	2538	33	6761	6761	6845	2026	29	7	4	0	2375058	0.331	100000.000	100000.000	0.000	0.000	0.000	0.000	0.000	16.610	319	755	319	755	316	2384	100	255	"T308"
0	0	0	5	4	1	"A-Raf"	"P10398"	3380	9570	80	9764	9395	1618	17	6353	6353	6420	2508	39	71	3	0	488537	1.186	100000.000	100000.000	0.000	0.000	0.000	0.000	0.000	16.610	3411	3042	3411	3042	52	340	100	256	"Y302"
0	0	0	5	5	1	"A-Raf"	"P10398"	3860	9570	150	6688	8228	5828	70	6165	6165	6236	2234	35	27	7	0	1283582	0.892	100000.000	100000.000	0.000	0.000	0.000	0.000	0.000	16.610	523	2063	523	2063	156	1272	100	257	"Y302"
0	0	0	5	6	1	"A-Raf"	"P10398"	4380	9570	70	9199	11229	6537	58	5755	5755	5952	1783	29	90	37	0	359325	2.960	100000.000	100000.000	0.000	0.000	0.000	0.000	0.000	16.610	3444	5474	3444	5474	32	236	100	258	"Y302"
0	0	0	5	7	1	"Cdk4"	"P11802"	4870	9570	200	4929	5219	3224	61	5415	5415	5732	2119	36	1	0	0	1649332	-0.242	100000.000	100000.000	0.000	0.000	0.000	0.000	0.000	16.610	-486	-196	-486	-196	316	2384	100	259	"S150"
0	0	0	5	8	1	"Cdk4"	"P11802"	5370	9570	200	4666	4791	564	11	5252	5252	5387	1070	19	0	0	0	1513965	-0.557	100000.000	100000.000	0.000	0.000	0.000	0.000	0.000	16.610	-586	-461	-586	-461	316	2384	100	260	"S150"
0	0	0	5	9	1	"Cdk4"	"P11802"	5870	9570	200	4561	4725	602	12	5164	5164	5268	934	17	3	0	0	1493033	-0.581	100000.000	100000.000	0.000	0.000	0.000	0.000	0.000	16.610	-603	-439	-603	-439	316	2384	100	261	"S150"
0	0	0	5	1	2	"CREB "	"P16220"	1900	10200	200	7529	7538	2601	34	7550	7550	7643	2459	32	3	2	0	2382009	-0.043	100000.000	100000.000	0.000	0.000	0.000	0.000	0.000	16.610	-21	-12	-21	-12	316	2384	100	262	"S111"
0	0	0	5	2	2	"CREB "	"P16220"	2400	10200	200	7234	7532	2276	30	7489	7489	7547	2145	28	4	3	0	2380090	-0.007	100000.000	100000.000	0.000	0.000	0.000	0.000	0.000	16.610	-255	43	-255	43	316	2384	100	263	"S111"
0	0	0	5	3	2	"CREB "	"P16220"	2900	10200	200	6209	6374	909	14	6962	6962	7274	2888	39	0	0	0	2014060	-0.312	100000.000	100000.000	0.000	0.000	0.000	0.000	0.000	16.610	-753	-588	-753	-588	316	2384	100	264	"S111"
0	0	0	5	4	2	"DVL1"	"O14640"	3400	10200	200	5529	5864	2628	44	6662	6662	6810	2217	32	1	1	0	1852993	-0.427	100000.000	100000.000	0.000	0.000	0.000	0.000	0.000	16.610	-1133	-798	-1133	-798	316	2384	100	265	"S679"
0	0	0	5	5	2	"DVL1"	"O14640"	3900	10200	200	5859	6143	1446	23	6078	6078	6367	2947	46	2	0	0	1941130	-0.076	100000.000	100000.000	0.000	0.000	0.000	0.000	0.000	16.610	-219	65	-219	65	316	2384	100	266	"S679"
0	0	0	5	6	2	"DVL1"	"O14640"	4400	10200	200	5936	6646	3450	51	6128	6128	6708	4232	63	3	2	0	2100060	-0.015	100000.000	100000.000	0.000	0.000	0.000	0.000	0.000	16.610	-192	518	-192	518	316	2384	100	267	"S679"
0	0	0	5	7	2	"IFNAR1 "	"P17181"	4900	10200	200	6093	6841	3413	49	5949	5949	6320	2582	40	5	4	0	2161821	0.202	100000.000	100000.000	0.000	0.000	0.000	0.000	0.000	16.610	144	892	144	892	316	2384	100	268	"Y466"
0	0	0	5	8	2	"IFNAR1 "	"P17181"	5400	10200	200	6149	6364	2009	31	5876	5876	5926	1154	19	16	1	0	2011150	0.380	100000.000	100000.000	0.000	0.000	0.000	0.000	0.000	16.610	273	488	273	488	316	2384	100	269	"Y466"
0	0	0	5	9	2	"IFNAR1 "	"P17181"	5900	10200	200	6280	6149	604	9	5820	5820	5855	1120	19	5	0	0	1943232	0.263	100000.000	100000.000	0.000	0.000	0.000	0.000	0.000	16.610	460	329	460	329	316	2384	100	270	"Y466"
0	0	0	5	1	3	"Jak1 "	"P23458"	1920	10820	200	6817	6885	1485	21	6665	6665	6994	2497	35	2	2	0	2175655	-0.044	100000.000	100000.000	0.000	0.000	0.000	0.000	0.000	16.610	152	220	152	220	316	2384	100	271	"Y1034"
0	0	0	5	2	3	"Jak1 "	"P23458"	2420	10820	200	6542	6755	1022	15	6585	6585	7052	3204	45	1	0	0	2134565	-0.093	100000.000	100000.000	0.000	0.000	0.000	0.000	0.000	16.610	-43	170	-43	170	316	2384	100	272	"Y1034"
0	0	0	5	3	3	"Jak1 "	"P23458"	2920	10820	200	6870	7326	2745	37	6606	6606	6956	2702	38	3	1	0	2315173	0.137	100000.000	100000.000	0.000	0.000	0.000	0.000	0.000	16.610	264	720	264	720	316	2384	100	273	"Y1034"
0	0	0	5	4	3	"Jun "	"P05412"	3420	10820	200	4251	4753	2795	58	5363	5363	5627	2592	46	3	2	0	1501960	-0.337	100000.000	100000.000	0.000	0.000	0.000	0.000	0.000	16.610	-1112	-610	-1112	-610	316	2384	100	274	"S63"
0	0	0	5	5	3	"Jun "	"P05412"	3920	10820	200	4214	4700	3542	75	5374	5374	5513	2543	46	1	1	0	1485191	-0.320	100000.000	100000.000	0.000	0.000	0.000	0.000	0.000	16.610	-1160	-674	-1160	-674	316	2384	100	275	"S63"
0	0	0	5	6	3	"Jun "	"P05412"	4420	10820	200	4303	4797	2917	60	5468	5468	5468	1794	32	4	3	0	1515926	-0.374	100000.000	100000.000	0.000	0.000	0.000	0.000	0.000	16.610	-1165	-671	-1165	-671	316	2384	100	276	"S63"
0	0	0	5	7	3	"Lck"	"P06239"	4920	10820	200	6139	6416	2330	36	5903	5903	6133	2404	39	4	1	0	2027307	0.118	100000.000	100000.000	0.000	0.000	0.000	0.000	0.000	16.610	236	513	236	513	316	2384	100	277	"Y192"
0	0	0	5	8	3	"Lck"	"P06239"	5420	10820	200	6669	6612	691	10	6329	6329	6332	1622	25	0	0	0	2089366	0.173	100000.000	100000.000	0.000	0.000	0.000	0.000	0.000	16.610	340	283	340	283	316	2384	100	278	"Y192"
0	0	0	5	9	3	"Lck"	"P06239"	5920	10820	130	7322	7367	406	5	6562	6562	6632	908	13	37	0	0	884020	0.809	100000.000	100000.000	0.000	0.000	0.000	0.000	0.000	16.610	760	805	760	805	120	940	100	279	"Y192"
0	0	0	5	1	4	"Mlk3"	"Q16584"	1890	11500	200	6780	6134	1650	26	7270	7270	7277	2282	31	0	0	0	1938217	-0.501	100000.000	100000.000	0.000	0.000	0.000	0.000	0.000	16.610	-490	-1136	-490	-1136	316	2384	100	280	"T277"
0	0	0	5	2	4	"Mlk3"	"Q16584"	2390	11500	200	6341	6223	2174	34	7133	7133	7463	3290	44	1	1	0	1966442	-0.377	100000.000	100000.000	0.000	0.000	0.000	0.000	0.000	16.610	-792	-910	-792	-910	316	2384	100	281	"T277"
0	0	0	5	3	4	"Mlk3"	"Q16584"	2890	11500	200	5790	6111	2401	39	6259	6259	6637	2101	31	2	2	0	1931213	-0.250	100000.000	100000.000	0.000	0.000	0.000	0.000	0.000	16.610	-469	-148	-469	-148	316	2384	100	282	"T277"
0	0	0	5	4	4	"NFAT2 "	"O95644"	3380	11510	90	6545	6693	1199	17	5432	5432	5656	3010	53	7	0	0	348024	0.345	100000.000	100000.000	0.000	0.000	0.000	0.000	0.000	16.610	1113	1261	1113	1261	52	420	100	283	"S245"
0	0	0	5	5	4	"NFAT2 "	"O95644"	3890	11490	100	6465	6601	2084	31	5415	5415	5553	2562	46	3	1	0	528087	0.409	100000.000	100000.000	0.000	0.000	0.000	0.000	0.000	16.610	1050	1186	1050	1186	80	560	100	284	"S245"
0	0	0	5	6	4	"NFAT2 "	"O95644"	4410	11500	90	6236	7606	5422	71	5094	5094	5708	3492	61	13	7	0	395497	0.544	100000.000	100000.000	0.000	0.000	0.000	0.000	0.000	16.610	1142	2512	1142	2512	52	420	100	285	"S245"
0	0	0	5	7	4	"PI3-kinase p85 subunit beta"	"O00459"	4890	11500	200	6043	6713	3176	47	5965	5965	6554	3246	49	4	2	0	2121426	0.049	100000.000	100000.000	0.000	0.000	0.000	0.000	0.000	16.610	78	748	78	748	316	2384	100	286	"Y605"
0	0	0	5	8	4	"PI3-kinase p85 subunit beta"	"O00459"	5390	11500	200	6282	6561	2264	34	6108	6108	6189	1037	16	13	2	0	2073147	0.359	100000.000	100000.000	0.000	0.000	0.000	0.000	0.000	16.610	174	453	174	453	316	2384	100	287	"Y605"
0	0	0	5	9	4	"PI3-kinase p85 subunit beta"	"O00459"	5890	11500	200	6211	6241	733	11	6249	6249	6278	1163	18	1	0	0	1972064	-0.032	100000.000	100000.000	0.000	0.000	0.000	0.000	0.000	16.610	-38	-8	-38	-8	316	2384	100	288	"Y605"
0	0	0	5	1	5	"PDGFRb"	"P09619"	1900	12140	200	6475	6998	4059	58	6754	6754	7009	3100	44	5	2	0	2211499	-0.004	100000.000	100000.000	0.000	0.000	0.000	0.000	0.000	16.610	-279	244	-279	244	316	2384	100	289	"Y740"
0	0	0	5	2	5	"PDGFRb"	"P09619"	2400	12140	200	6441	7213	5353	74	6220	6220	6661	2538	38	6	3	0	2279159	0.217	100000.000	100000.000	0.000	0.000	0.000	0.000	0.000	16.610	221	993	221	993	316	2384	100	290	"Y740"
0	0	0	5	3	5	"PDGFRb"	"P09619"	2900	12140	200	6150	6350	2529	39	6268	6268	6758	3250	48	2	0	0	2006573	-0.126	100000.000	100000.000	0.000	0.000	0.000	0.000	0.000	16.610	-118	82	-118	82	316	2384	100	291	"Y740"
0	0	0	5	4	5	"Rack1"	"P63244"	3400	12140	200	5788	6473	3753	57	6437	6437	6940	3422	49	5	3	0	2045347	-0.136	100000.000	100000.000	0.000	0.000	0.000	0.000	0.000	16.610	-649	36	-649	36	316	2384	100	292	"Y194"
0	0	0	5	5	5	"Rack1"	"P63244"	3900	12140	110	5835	5965	2513	42	5961	5961	6294	1697	26	6	3	0	477210	-0.194	100000.000	100000.000	0.000	0.000	0.000	0.000	0.000	16.610	-126	4	-126	4	80	656	100	293	"Y194"
0	0	0	5	6	5	"Rack1"	"P63244"	4400	12140	200	5737	6047	3340	55	6529	6529	6857	3402	49	3	1	0	1910866	-0.238	100000.000	100000.000	0.000	0.000	0.000	0.000	0.000	16.610	-792	-482	-792	-482	316	2384	100	294	"Y194"
0	0	0	5	7	5	"SEK1 "	"P45985"	4900	12140	200	5386	5883	3381	57	6562	6562	6772	2749	40	4	3	0	1859165	-0.323	100000.000	100000.000	0.000	0.000	0.000	0.000	0.000	16.610	-1176	-679	-1176	-679	316	2384	100	295	"T261"
0	0	0	5	8	5	"SEK1 "	"P45985"	5400	12140	200	5349	5346	749	14	6461	6461	6461	760	11	0	0	0	1689442	-1.467	100000.000	100000.000	0.000	0.000	0.000	0.000	0.000	16.610	-1112	-1115	-1112	-1115	316	2384	100	296	"T261"
0	0	0	5	9	5	"SEK1 "	"P45985"	5900	12140	200	5296	5546	758	13	6524	6524	6502	1214	18	0	0	0	1752458	-0.787	100000.000	100000.000	0.000	0.000	0.000	0.000	0.000	16.610	-1228	-978	-1228	-978	316	2384	100	297	"T261"
0	0	0	5	1	6	"Smad3 "	"P84022"	1890	12770	200	6154	6385	2205	34	7324	7324	7437	3045	40	2	0	0	2017578	-0.345	100000.000	100000.000	0.000	0.000	0.000	0.000	0.000	16.610	-1170	-939	-1170	-939	316	2384	100	298	"S423"
0	0	0	5	2	6	"Smad3 "	"P84022"	2390	12770	200	5845	6158	1702	27	7026	7026	7310	3081	42	2	1	0	1945940	-0.374	100000.000	100000.000	0.000	0.000	0.000	0.000	0.000	16.610	-1181	-868	-1181	-868	316	2384	100	299	"S423"
0	0	0	5	3	6	"Smad3 "	"P84022"	2890	12770	200	5993	6206	1720	27	6809	6809	7123	2506	35	1	1	0	1961152	-0.366	100000.000	100000.000	0.000	0.000	0.000	0.000	0.000	16.610	-816	-603	-816	-603	316	2384	100	300	"S423"
0	0	0	5	4	6	"TBK1 "	"Q9UHD2"	3400	12780	170	11442	11885	3097	26	6795	6795	7226	3563	49	81	18	0	2472001	1.308	100000.000	100000.000	0.000	0.000	0.000	0.000	0.000	16.610	4647	5090	4647	5090	208	1660	100	301	"S172"
0	0	0	5	5	6	"TBK1 "	"Q9UHD2"	3900	12770	170	11288	12219	4208	34	6808	6808	7172	3292	45	84	33	0	2541575	1.533	100000.000	100000.000	0.000	0.000	0.000	0.000	0.000	16.610	4480	5411	4480	5411	208	1660	100	302	"S172"
0	0	0	5	6	6	"TBK1 "	"Q9UHD2"	4400	12770	170	11395	12819	6435	50	6561	6561	7005	3254	46	82	39	0	2666283	1.787	100000.000	100000.000	0.000	0.000	0.000	0.000	0.000	16.610	4834	6258	4834	6258	208	1660	100	303	"S172"
0	0	0	5	7	6	"TrKA"	"P04629"	4900	12770	150	10522	11893	6954	58	6283	6283	6799	3392	49	70	12	0	1855242	1.502	100000.000	100000.000	0.000	0.000	0.000	0.000	0.000	16.610	4239	5610	4239	5610	156	1272	100	304	"Y496"
0	0	0	5	8	6	"TrKA"	"P04629"	5390	12770	150	9798	9448	1738	18	6257	6257	6246	676	10	85	80	0	1473892	4.737	100000.000	100000.000	0.000	0.000	0.000	0.000	0.000	16.610	3541	3191	3541	3191	156	1272	100	305	"Y496"
0	0	0	5	9	6	"TrKA"	"P04629"	5890	12770	140	10386	9695	1586	16	5835	5835	5886	1169	19	87	85	0	1512434	3.258	100000.000	100000.000	0.000	0.000	0.000	0.000	0.000	16.610	4551	3860	4551	3860	156	1140	100	306	"Y496"
-75	0	0	5	1	7	"empty"	"empty"	1900	13410	200	6770	7123	3845	53	6675	6675	6985	3166	45	2	1	0	2250906	0.044	100000.000	100000.000	0.000	0.000	0.000	0.000	0.000	16.610	95	448	95	448	316	2384	100	307	"empty"
-75	0	0	5	2	7	"empty"	"empty"	2400	13410	200	6129	6226	770	12	6227	6227	6785	3124	46	0	0	0	1967409	-0.179	100000.000	100000.000	0.000	0.000	0.000	0.000	0.000	16.610	-98	-1	-98	-1	316	2384	100	308	"empty"
-75	0	0	5	3	7	"empty"	"empty"	2900	13410	200	6185	6597	2021	30	6138	6138	6684	3378	50	3	2	0	2084514	-0.026	100000.000	100000.000	0.000	0.000	0.000	0.000	0.000	16.610	47	459	47	459	316	2384	100	309	"empty"
-75	0	0	5	4	7	"empty"	"empty"	3400	13410	200	6225	6580	2506	38	6201	6201	6986	4251	60	2	1	0	2079361	-0.096	100000.000	100000.000	0.000	0.000	0.000	0.000	0.000	16.610	24	379	24	379	316	2384	100	310	"empty"
-75	0	0	5	5	7	"empty"	"empty"	3900	13410	200	6307	6812	3371	49	6291	6291	6787	3737	55	5	2	0	2152467	0.007	100000.000	100000.000	0.000	0.000	0.000	0.000	0.000	16.610	16	521	16	521	316	2384	100	311	"empty"
-75	0	0	5	6	7	"empty"	"empty"	4400	13410	200	6397	7071	3692	52	6357	6357	6908	4060	58	7	4	0	2234540	0.040	100000.000	100000.000	0.000	0.000	0.000	0.000	0.000	16.610	40	714	40	714	316	2384	100	312	"empty"
-75	0	0	5	7	7	"empty"	"empty"	4900	13410	200	6082	6058	1136	18	5965	5965	6205	2546	41	2	0	0	1914179	-0.058	100000.000	100000.000	0.000	0.000	0.000	0.000	0.000	16.610	117	93	117	93	316	2384	100	313	"empty"
-75	0	0	5	8	7	"empty"	"empty"	5400	13410	200	6164	6095	597	9	5983	5983	5955	947	15	2	0	0	1926048	0.148	100000.000	100000.000	0.000	0.000	0.000	0.000	0.000	16.610	181	112	181	112	316	2384	100	314	"empty"
-75	0	0	5	9	7	"empty"	"empty"	5900	13410	200	6167	6141	425	6	6120	6120	6138	953	15	0	0	0	1940469	0.003	100000.000	100000.000	0.000	0.000	0.000	0.000	0.000	16.610	47	21	47	21	316	2384	100	315	"empty"
0	0	0	6	1	1	"PLCG2"	"P16885"	6400	9540	130	5772	5875	948	16	5200	5200	5227	529	10	53	15	0	704955	1.225	100000.000	100000.000	0.000	0.000	0.000	0.000	0.000	16.610	572	675	572	675	120	940	100	316	"Y753"
0	0	0	6	2	1	"PLCG2"	"P16885"	6900	9540	200	5015	5084	518	10	5013	5013	5073	783	15	10	1	0	1606621	0.014	100000.000	100000.000	0.000	0.000	0.000	0.000	0.000	16.610	2	71	2	71	316	2384	100	317	"Y753"
0	0	0	6	3	1	"PLCG2"	"P16885"	7410	9550	110	5415	5413	511	9	5049	5049	5116	1931	37	1	0	0	433059	0.154	100000.000	100000.000	0.000	0.000	0.000	0.000	0.000	16.610	366	364	366	364	80	656	100	318	"Y753"
0	0	0	6	4	1	"pyk2"	"Q14289"	7910	9560	170	12472	12429	1835	14	5244	5244	5261	1477	28	97	97	0	2585165	4.853	100000.000	100000.000	0.000	0.000	0.000	0.000	0.000	16.610	7228	7185	7228	7185	208	1660	100	319	"Y402"
0	0	0	6	5	1	"pyk2"	"Q14289"	8410	9550	160	12311	11953	1889	15	5429	5429	5362	988	18	93	93	0	2486122	6.671	100000.000	100000.000	0.000	0.000	0.000	0.000	0.000	16.610	6882	6524	6882	6524	208	1512	100	320	"Y402"
0	0	0	6	6	1	"pyk2"	"Q14289"	8900	9550	180	12092	11862	1611	13	5362	5362	5339	634	11	98	97	0	3036548	10.289	100000.000	100000.000	0.000	0.000	0.000	0.000	0.000	16.610	6730	6500	6730	6500	256	1924	100	321	"Y402"
0	0	0	6	7	1	"STAM2"	"Q92783"	9400	9540	170	6911	7150	2847	39	5268	5268	5221	443	8	100	96	0	1487186	4.354	100000.000	100000.000	0.000	0.000	0.000	0.000	0.000	16.610	1643	1882	1643	1882	208	1660	100	322	"Y371"
0	0	0	6	8	1	"STAM2"	"Q92783"	9900	9540	180	6358	6482	2187	33	5187	5187	5153	915	17	75	3	0	1659503	1.452	100000.000	100000.000	0.000	0.000	0.000	0.000	0.000	16.610	1171	1295	1171	1295	256	1924	100	323	"Y371"
0	0	0	6	9	1	"STAM2"	"Q92783"	10400	9530	170	5866	5877	412	7	5070	5070	5078	1168	23	16	0	0	1222354	0.684	100000.000	100000.000	0.000	0.000	0.000	0.000	0.000	16.610	796	807	796	807	208	1660	100	324	"Y371"
0	0	0	6	1	2	"STAT3 "	"P40763"	6410	10200	160	6651	6684	708	10	5495	5495	5538	640	11	72	43	0	1390241	1.791	100000.000	100000.000	0.000	0.000	0.000	0.000	0.000	16.610	1156	1189	1156	1189	208	1512	100	325	"Y705"
0	0	0	6	2	2	"STAT3 "	"P40763"	6910	10210	160	6240	6319	671	10	5401	5401	5422	690	12	55	27	0	1314379	1.300	100000.000	100000.000	0.000	0.000	0.000	0.000	0.000	16.610	839	918	839	918	208	1512	100	326	"Y705"
0	0	0	6	3	2	"STAT3 "	"P40763"	7410	10200	170	6117	6197	786	12	5454	5454	5429	928	17	45	7	0	1288939	0.828	100000.000	100000.000	0.000	0.000	0.000	0.000	0.000	16.610	663	743	663	743	208	1660	100	327	"Y705"
0	0	0	6	4	2	"STMN1"	"P16949"	7900	10190	200	5389	5197	726	13	5476	5476	5364	1577	29	0	0	0	1642250	-0.106	100000.000	100000.000	0.000	0.000	0.000	0.000	0.000	16.610	-87	-279	-87	-279	316	2384	100	328	"S15"
0	0	0	6	5	2	"STMN1"	"P16949"	8400	10190	200	4918	4897	577	11	5198	5198	5227	1361	26	0	0	0	1547331	-0.242	100000.000	100000.000	0.000	0.000	0.000	0.000	0.000	16.610	-280	-301	-280	-301	316	2384	100	329	"S15"
0	0	0	6	6	2	"STMN1"	"P16949"	8900	10190	200	4613	4656	490	10	4995	4995	5041	625	12	2	0	0	1471426	-0.616	100000.000	100000.000	0.000	0.000	0.000	0.000	0.000	16.610	-382	-339	-382	-339	316	2384	100	330	"S15"
0	0	0	6	7	2	"4E-BP1 "	"Q13541"	9400	10180	200	4351	4299	842	19	5002	5002	5142	2635	51	0	0	0	1358495	-0.320	100000.000	100000.000	0.000	0.000	0.000	0.000	0.000	16.610	-651	-703	-651	-703	316	2384	100	331	"S64"
0	0	0	6	8	2	"4E-BP1 "	"Q13541"	9900	10180	200	4135	4215	881	20	5136	5136	5117	1121	21	0	0	0	1331839	-0.805	100000.000	100000.000	0.000	0.000	0.000	0.000	0.000	16.610	-1001	-921	-1001	-921	316	2384	100	332	"S64"
0	0	0	6	9	2	"4E-BP1 "	"Q13541"	10400	10180	200	4058	4224	884	20	5112	5112	5081	804	15	0	0	0	1334902	-1.066	100000.000	100000.000	0.000	0.000	0.000	0.000	0.000	16.610	-1054	-888	-1054	-888	316	2384	100	333	"S64"
0	0	0	6	1	3	"Tgfbr2"	"P37173"	6420	10830	200	4861	5112	892	17	6325	6325	6255	850	13	0	0	0	1615318	-1.345	100000.000	100000.000	0.000	0.000	0.000	0.000	0.000	16.610	-1464	-1213	-1464	-1213	316	2384	100	334	"Y336"
0	0	0	6	2	3	"Tgfbr2"	"P37173"	6920	10830	200	4872	5000	1007	20	6017	6017	5976	1356	22	0	0	0	1579860	-0.720	100000.000	100000.000	0.000	0.000	0.000	0.000	0.000	16.610	-1145	-1017	-1145	-1017	316	2384	100	335	"Y336"
0	0	0	6	3	3	"Tgfbr2"	"P37173"	7420	10830	200	4600	4672	926	19	5783	5783	5782	1876	32	0	0	0	1476460	-0.592	100000.000	100000.000	0.000	0.000	0.000	0.000	0.000	16.610	-1183	-1111	-1183	-1111	316	2384	100	336	"Y336"
0	0	0	6	4	3	"Bid "	"P55957"	7920	10830	90	7089	7128	910	12	5416	5416	5486	1640	29	53	0	0	370677	1.001	100000.000	100000.000	0.000	0.000	0.000	0.000	0.000	16.610	1673	1712	1673	1712	52	420	100	337	"T54"
0	0	0	6	5	3	"Bid "	"P55957"	8420	10830	80	7214	7067	714	10	5195	5195	5207	460	8	100	82	0	367469	4.043	100000.000	100000.000	0.000	0.000	0.000	0.000	0.000	16.610	2019	1872	2019	1872	52	340	100	338	"T54"
0	0	0	6	6	3	"Bid "	"P55957"	8920	10820	90	6142	6200	464	7	4869	4869	4976	453	9	96	88	0	322419	2.702	100000.000	100000.000	0.000	0.000	0.000	0.000	0.000	16.610	1273	1331	1273	1331	52	420	100	339	"T54"
0	0	0	6	7	3	"caveolin-1"	"Q03135"	9410	10820	200	4683	4742	967	20	5075	5075	5134	505	9	2	0	0	1498455	-0.776	100000.000	100000.000	0.000	0.000	0.000	0.000	0.000	16.610	-392	-333	-392	-333	316	2384	100	340	"Y6"
0	0	0	6	8	3	"caveolin-1"	"Q03135"	9910	10810	200	4931	5062	820	16	5279	5279	5342	854	15	5	3	0	1599461	-0.328	100000.000	100000.000	0.000	0.000	0.000	0.000	0.000	16.610	-348	-217	-348	-217	316	2384	100	341	"Y6"
0	0	0	6	9	3	"caveolin-1"	"Q03135"	10410	10810	200	5027	5138	789	15	5174	5174	5232	874	16	8	1	0	1623589	-0.108	100000.000	100000.000	0.000	0.000	0.000	0.000	0.000	16.610	-147	-36	-147	-36	316	2384	100	342	"Y6"
0	0	0	6	1	4	"CDK2"	"P24941"	6410	11490	160	7148	7200	1124	15	5902	5902	5972	699	11	81	39	0	1497519	1.757	100000.000	100000.000	0.000	0.000	0.000	0.000	0.000	16.610	1246	1298	1246	1298	208	1512	100	343	"Y14"
0	0	0	6	2	4	"CDK2"	"P24941"	6910	11490	140	6929	7053	670	9	5677	5677	5737	614	10	89	51	0	1100297	2.143	100000.000	100000.000	0.000	0.000	0.000	0.000	0.000	16.610	1252	1376	1252	1376	156	1140	100	344	"Y14"
0	0	0	6	3	4	"CDK2"	"P24941"	7420	11480	160	6960	6960	675	9	5742	5742	5715	857	14	66	27	0	1447708	1.453	100000.000	100000.000	0.000	0.000	0.000	0.000	0.000	16.610	1218	1218	1218	1218	208	1512	100	345	"Y14"
0	0	0	6	4	4	"Fos "	"P01100"	7910	11480	200	5454	5292	638	12	5700	5700	5588	705	12	0	0	0	1672411	-0.420	100000.000	100000.000	0.000	0.000	0.000	0.000	0.000	16.610	-246	-408	-246	-408	316	2384	100	346	"S362"
0	0	0	6	5	4	"Fos "	"P01100"	8410	11470	200	5513	5342	814	15	5567	5567	5481	601	10	2	0	0	1688036	-0.231	100000.000	100000.000	0.000	0.000	0.000	0.000	0.000	16.610	-54	-225	-54	-225	316	2384	100	347	"S362"
0	0	0	6	6	4	"Fos "	"P01100"	8910	11470	200	5265	5226	603	11	5341	5341	5333	1067	20	0	0	0	1651263	-0.100	100000.000	100000.000	0.000	0.000	0.000	0.000	0.000	16.610	-76	-115	-76	-115	316	2384	100	348	"S362"
0	0	0	6	7	4	"Grb2"	"P62993"	9410	11480	120	6321	6230	445	7	5593	5593	5474	688	12	60	0	0	747617	1.099	100000.000	100000.000	0.000	0.000	0.000	0.000	0.000	16.610	728	637	728	637	120	820	100	349	"Y37"
0	0	0	6	8	4	"Grb2"	"P62993"	9910	11460	70	5935	5992	244	4	5555	5555	5466	491	8	34	0	0	191730	1.071	100000.000	100000.000	0.000	0.000	0.000	0.000	0.000	16.610	380	437	380	437	32	236	100	350	"Y37"
0	0	0	6	9	4	"Grb2"	"P62993"	10400	11450	200	5290	5234	429	8	5282	5282	5200	499	9	7	0	0	1653796	0.068	100000.000	100000.000	0.000	0.000	0.000	0.000	0.000	16.610	8	-48	8	-48	316	2384	100	351	"Y37"
0	0	0	6	1	5	"IL4R "	"P24394"	6420	12130	180	8249	8624	3997	46	6338	6338	6250	642	10	89	65	0	2207804	3.698	100000.000	100000.000	0.000	0.000	0.000	0.000	0.000	16.610	1911	2286	1911	2286	256	1924	100	352	"Y713"
0	0	0	6	2	5	"IL4R "	"P24394"	6920	12120	200	7574	7741	1310	16	6007	6007	5906	896	15	75	44	0	2446204	2.048	100000.000	100000.000	0.000	0.000	0.000	0.000	0.000	16.610	1567	1734	1567	1734	316	2384	100	353	"Y713"
0	0	0	6	3	5	"IL4R "	"P24394"	7410	12110	170	7882	7655	1426	18	5768	5768	5606	736	13	83	57	0	1592295	2.784	100000.000	100000.000	0.000	0.000	0.000	0.000	0.000	16.610	2114	1887	2114	1887	208	1660	100	354	"Y713"
0	0	0	6	4	5	"IRAK4"	"P51617"	7920	12110	170	7684	7572	972	12	5472	5472	5398	685	12	95	73	0	1575010	3.174	100000.000	100000.000	0.000	0.000	0.000	0.000	0.000	16.610	2212	2100	2212	2100	208	1660	100	355	"T208"
0	0	0	6	5	5	"IRAK4"	"P51617"	8420	12130	180	7136	7229	2367	32	5076	5076	5173	611	11	90	79	0	1850596	3.365	100000.000	100000.000	0.000	0.000	0.000	0.000	0.000	16.610	2060	2153	2060	2153	256	1924	100	356	"T208"
0	0	0	6	6	5	"IRAK4"	"P51617"	8920	12120	170	7171	7213	645	8	4917	4917	4991	513	10	100	99	0	1500275	4.331	100000.000	100000.000	0.000	0.000	0.000	0.000	0.000	16.610	2254	2296	2254	2296	208	1660	100	357	"T208"
0	0	0	6	7	5	"LDLRAP1"	"Q5SW96"	9410	12110	200	4789	4778	534	11	4838	4838	4901	517	10	15	0	0	1509925	-0.238	100000.000	100000.000	0.000	0.000	0.000	0.000	0.000	16.610	-49	-60	-49	-60	316	2384	100	358	"S186"
0	0	0	6	8	5	"LDLRAP1"	"Q5SW96"	9910	12110	200	4628	4676	595	12	4897	4897	4946	690	13	7	0	0	1477763	-0.391	100000.000	100000.000	0.000	0.000	0.000	0.000	0.000	16.610	-269	-221	-269	-221	316	2384	100	359	"S186"
0	0	0	6	9	5	"LDLRAP1"	"Q5SW96"	10410	12110	200	4675	4752	638	13	5024	5024	4987	556	11	10	1	0	1501514	-0.423	100000.000	100000.000	0.000	0.000	0.000	0.000	0.000	16.610	-349	-272	-349	-272	316	2384	100	360	"S186"
0	0	0	6	1	6	"MAPK14"	"Q16539"	6390	12750	200	5954	5997	686	11	5553	5553	5564	627	11	40	12	0	1895028	0.691	100000.000	100000.000	0.000	0.000	0.000	0.000	0.000	16.610	401	444	401	444	316	2384	100	361	"T179"
0	0	0	6	2	6	"MAPK14"	"Q16539"	6900	12750	130	6378	6310	794	12	5559	5559	5579	656	11	52	21	0	757144	1.114	100000.000	100000.000	0.000	0.000	0.000	0.000	0.000	16.610	819	751	819	751	120	940	100	362	"T179"
0	0	0	6	3	6	"MAPK14"	"Q16539"	7410	12750	200	5846	5951	1088	18	5689	5689	5911	3895	65	0	0	0	1880409	0.010	100000.000	100000.000	0.000	0.000	0.000	0.000	0.000	16.610	157	262	157	262	316	2384	100	363	"T179"
0	0	0	6	4	6	"Met "	"P08581"	7930	12760	110	6003	6109	829	13	5419	5419	5376	768	14	46	25	0	488691	0.954	100000.000	100000.000	0.000	0.000	0.000	0.000	0.000	16.610	584	690	584	690	80	656	100	364	"Y1003"
0	0	0	6	5	6	"Met "	"P08581"	8430	12760	110	5809	5849	660	11	5087	5087	5122	538	10	55	41	0	467895	1.351	100000.000	100000.000	0.000	0.000	0.000	0.000	0.000	16.610	722	762	722	762	80	656	100	365	"Y1003"
0	0	0	6	6	6	"Met "	"P08581"	8920	12770	100	5704	5776	465	8	4904	4904	4919	429	8	88	42	0	462064	1.998	100000.000	100000.000	0.000	0.000	0.000	0.000	0.000	16.610	800	872	800	872	80	560	100	366	"Y1003"
0	0	0	6	7	6	"p53 "	"P04637"	9420	12760	110	5473	5565	541	9	4930	4930	4930	450	9	56	30	0	445160	1.411	100000.000	100000.000	0.000	0.000	0.000	0.000	0.000	16.610	543	635	543	635	80	656	100	367	"S15"
0	0	0	6	8	6	"p53 "	"P04637"	9920	12750	100	5283	5446	552	10	4852	4852	4833	595	12	43	20	0	435711	1.030	100000.000	100000.000	0.000	0.000	0.000	0.000	0.000	16.610	431	594	431	594	80	560	100	368	"S15"
0	0	0	6	9	6	"p53 "	"P04637"	10410	12750	90	5107	5236	665	12	4907	4907	4867	837	17	32	0	0	272283	0.441	100000.000	100000.000	0.000	0.000	0.000	0.000	0.000	16.610	200	329	200	329	52	420	100	369	"S15"
-75	0	0	6	1	7	"empty"	"empty"	6400	13390	200	6080	5981	453	7	5997	5997	6333	4384	69	0	0	0	1890090	-0.080	100000.000	100000.000	0.000	0.000	0.000	0.000	0.000	16.610	83	-16	83	-16	316	2384	100	370	"empty"
-75	0	0	6	2	7	"empty"	"empty"	6900	13390	200	5716	5625	649	11	5633	5633	5639	1567	27	0	0	0	1777387	-0.009	100000.000	100000.000	0.000	0.000	0.000	0.000	0.000	16.610	83	-8	83	-8	316	2384	100	371	"empty"
-75	0	0	6	3	7	"empty"	"empty"	7400	13390	200	5417	5330	725	13	5522	5522	5490	835	15	2	0	0	1684361	-0.192	100000.000	100000.000	0.000	0.000	0.000	0.000	0.000	16.610	-105	-192	-105	-192	316	2384	100	372	"empty"
-75	0	0	6	4	7	"empty"	"empty"	7900	13390	200	5357	5398	618	11	5374	5374	5346	716	13	12	0	0	1705776	0.073	100000.000	100000.000	0.000	0.000	0.000	0.000	0.000	16.610	-17	24	-17	24	316	2384	100	373	"empty"
-75	0	0	6	5	7	"empty"	"empty"	8400	13390	200	4959	4959	535	10	4986	4986	5049	579	11	14	0	0	1567122	-0.155	100000.000	100000.000	0.000	0.000	0.000	0.000	0.000	16.610	-27	-27	-27	-27	316	2384	100	374	"empty"
-75	0	0	6	6	7	"empty"	"empty"	8900	13390	200	4556	4608	487	10	4630	4630	4659	419	8	15	1	0	1456187	-0.122	100000.000	100000.000	0.000	0.000	0.000	0.000	0.000	16.610	-74	-22	-74	-22	316	2384	100	375	"empty"
0	0	0	6	7	7	"GLQAWPGEAIPQFLG_100"	"GLQAWPGEAIPQFLG_100"	9420	13390	200	4570	4646	420	9	4534	4534	4594	459	9	23	2	0	1468228	0.113	100000.000	100000.000	0.000	0.000	0.000	0.000	0.000	16.610	36	112	36	112	316	2384	100	376	"GLQAWPGEAIPQFLG_100"
0	0	0	6	8	7	"GLQAWPGEAIPQFLG_100"	"GLQAWPGEAIPQFLG_100"	9920	13390	200	4617	4716	482	10	4596	4596	4697	627	13	17	0	0	1490134	0.030	100000.000	100000.000	0.000	0.000	0.000	0.000	0.000	16.610	21	120	21	120	316	2384	100	377	"GLQAWPGEAIPQFLG_100"
0	0	0	6	9	7	"GLQAWPGEAIPQFLG_100"	"GLQAWPGEAIPQFLG_100"	10420	13390	200	4701	4742	1820	38	4797	4797	4767	518	10	7	1	0	1498331	-0.048	100000.000	100000.000	0.000	0.000	0.000	0.000	0.000	16.610	-96	-55	-96	-55	316	2384	100	378	"GLQAWPGEAIPQFLG_100"
0	0	0	7	1	1	"JAK2"	"O60674"	10940	9540	90	6014	5934	515	8	5024	5024	4997	399	7	78	57	0	308588	2.348	100000.000	100000.000	0.000	0.000	0.000	0.000	0.000	16.610	990	910	990	910	52	420	100	379	"Y813"
0	0	0	7	2	1	"JAK2"	"O60674"	11440	9530	200	5145	5501	3205	58	5083	5083	5215	1547	29	3	2	0	1738438	0.185	100000.000	100000.000	0.000	0.000	0.000	0.000	0.000	16.610	62	418	62	418	316	2384	100	380	"Y813"
0	0	0	7	3	1	"JAK2"	"O60674"	11950	9520	200	5634	5676	686	12	5447	5447	5506	596	10	21	5	0	1793745	0.285	100000.000	100000.000	0.000	0.000	0.000	0.000	0.000	16.610	187	229	187	229	316	2384	100	381	"Y813"
0	0	0	7	4	1	"Jun "	"P05412"	12450	9510	200	3549	3745	663	17	5257	5257	5305	802	15	0	0	0	1183358	-1.945	100000.000	100000.000	0.000	0.000	0.000	0.000	0.000	16.610	-1708	-1512	-1708	-1512	316	2384	100	382	"S73"
0	0	0	7	5	1	"Jun "	"P05412"	12950	9500	200	3455	3661	688	18	5311	5311	5362	478	8	0	0	0	1156786	-3.559	100000.000	100000.000	0.000	0.000	0.000	0.000	0.000	16.610	-1856	-1650	-1856	-1650	316	2384	100	383	"S73"
0	0	0	7	6	1	"Jun "	"P05412"	13460	9500	200	3528	3745	896	23	5470	5470	5539	517	9	0	0	0	1183567	-3.470	100000.000	100000.000	0.000	0.000	0.000	0.000	0.000	16.610	-1942	-1725	-1942	-1725	316	2384	100	384	"S73"
0	0	0	7	7	1	"Kit "	"P10721"	13960	9480	140	5729	5734	511	8	5715	5715	5742	496	8	14	1	0	894487	-0.016	100000.000	100000.000	0.000	0.000	0.000	0.000	0.000	16.610	14	19	14	19	156	1140	100	385	"Y936"
0	0	0	7	8	1	"Kit "	"P10721"	14480	9500	70	5688	5952	774	13	5768	5768	5796	440	7	28	18	0	190462	0.355	100000.000	100000.000	0.000	0.000	0.000	0.000	0.000	16.610	-80	184	-80	184	32	236	100	386	"Y936"
0	0	0	7	9	1	"Kit "	"P10721"	14980	9490	200	6192	6431	2066	32	6201	6201	6224	824	13	5	2	0	2032349	0.251	100000.000	100000.000	0.000	0.000	0.000	0.000	0.000	16.610	-9	230	-9	230	316	2381	100	387	"Y936"
0	0	0	7	1	2	"Mnk1"	"Q9BUB5"	10930	10170	200	4876	4890	582	11	4998	4998	5029	662	13	6	0	0	1545248	-0.210	100000.000	100000.000	0.000	0.000	0.000	0.000	0.000	16.610	-122	-108	-122	-108	316	2384	100	388	"T250"
0	0	0	7	2	2	"Mnk1"	"Q9BUB5"	11430	10170	200	4892	4924	540	10	5072	5072	5107	531	10	13	0	0	1556115	-0.345	100000.000	100000.000	0.000	0.000	0.000	0.000	0.000	16.610	-180	-148	-180	-148	316	2384	100	389	"T250"
0	0	0	7	3	2	"Mnk1"	"Q9BUB5"	11940	10160	200	5867	6003	1484	24	5697	5697	5759	1080	18	8	1	0	1897020	0.226	100000.000	100000.000	0.000	0.000	0.000	0.000	0.000	16.610	170	306	170	306	316	2384	100	390	"T250"
0	0	0	7	4	2	"NFAT3"	"Q14934"	12440	10160	110	13191	12631	2479	19	5462	5462	5465	723	13	95	90	0	1010457	9.911	100000.000	100000.000	0.000	0.000	0.000	0.000	0.000	16.610	7729	7169	7729	7169	80	656	100	391	"S676"
0	0	0	7	5	2	"NFAT3"	"Q14934"	12950	10160	120	12849	11762	3277	27	5594	5594	5585	508	9	94	86	0	1411403	12.159	100000.000	100000.000	0.000	0.000	0.000	0.000	0.000	16.610	7255	6168	7255	6168	120	820	100	392	"S676"
0	0	0	7	6	2	"NFAT3"	"Q14934"	13450	10160	120	13648	12306	3469	28	5662	5662	5737	536	9	95	85	0	1476690	12.256	100000.000	100000.000	0.000	0.000	0.000	0.000	0.000	16.610	7986	6644	7986	6644	120	820	100	393	"S676"
0	0	0	7	7	2	"PIK3R1 "	"P27986"	13960	10130	140	7811	7838	933	11	6094	6094	6102	571	9	93	74	0	1222679	3.040	100000.000	100000.000	0.000	0.000	0.000	0.000	0.000	16.610	1717	1744	1717	1744	156	1140	100	394	"Y528"
0	0	0	7	8	2	"PIK3R1 "	"P27986"	14450	10140	150	6964	6971	672	9	5946	5946	5942	579	9	74	43	0	1087473	1.777	100000.000	100000.000	0.000	0.000	0.000	0.000	0.000	16.610	1018	1025	1018	1025	156	1272	100	395	"Y528"
0	0	0	7	9	2	"PIK3R1 "	"P27986"	14960	10130	150	7090	7034	633	8	5978	5978	5980	759	12	72	24	0	1097241	1.389	100000.000	100000.000	0.000	0.000	0.000	0.000	0.000	16.610	1112	1056	1112	1056	156	1272	100	396	"Y528"
0	0	0	7	1	3	"p67phox"	"P19878"	10940	10810	200	4694	4648	603	12	5129	5129	5144	770	14	2	0	0	1468631	-0.644	100000.000	100000.000	0.000	0.000	0.000	0.000	0.000	16.610	-435	-481	-435	-481	316	2384	100	397	"S208"
0	0	0	7	2	3	"p67phox"	"P19878"	11440	10800	200	4602	4601	570	12	5285	5285	5241	784	14	0	0	0	1453806	-0.816	100000.000	100000.000	0.000	0.000	0.000	0.000	0.000	16.610	-683	-684	-683	-684	316	2384	100	398	"S208"
0	0	0	7	3	3	"p67phox"	"P19878"	11950	10800	200	5356	5457	530	9	5851	5851	6114	3202	52	0	0	0	1724405	-0.205	100000.000	100000.000	0.000	0.000	0.000	0.000	0.000	16.610	-495	-394	-495	-394	316	2384	100	399	"S208"
0	0	0	7	4	3	"PDK1"	"O15530"	12450	10790	200	5402	5426	444	8	5660	5660	5707	1265	22	0	0	0	1714658	-0.222	100000.000	100000.000	0.000	0.000	0.000	0.000	0.000	16.610	-258	-234	-258	-234	316	2384	100	400	"S241"
0	0	0	7	5	3	"PDK1"	"O15530"	12950	10790	200	5572	5612	1527	27	5743	5743	5707	558	9	10	1	0	1773345	-0.170	100000.000	100000.000	0.000	0.000	0.000	0.000	0.000	16.610	-171	-131	-171	-131	316	2384	100	401	"S241"
0	0	0	7	6	3	"PDK1"	"O15530"	13450	10780	200	5626	5760	961	16	5959	5959	5952	611	10	11	3	0	1820294	-0.314	100000.000	100000.000	0.000	0.000	0.000	0.000	0.000	16.610	-333	-199	-333	-199	316	2384	100	402	"S241"
0	0	0	7	7	3	"Ripk1"	"Q13546"	13960	10780	200	5362	5365	1028	19	6182	6182	6190	595	9	10	0	0	1695376	-1.387	100000.000	100000.000	0.000	0.000	0.000	0.000	0.000	16.610	-820	-817	-820	-817	316	2384	100	403	"Y384"
0	0	0	7	8	3	"Ripk1"	"Q13546"	14460	10770	200	5295	5308	897	16	6166	6166	6194	562	9	5	0	0	1677248	-1.577	100000.000	100000.000	0.000	0.000	0.000	0.000	0.000	16.610	-871	-858	-871	-858	316	2384	100	404	"Y384"
0	0	0	7	9	3	"Ripk1"	"Q13546"	14960	10770	200	5649	5502	948	17	6164	6164	6201	630	10	5	0	0	1738598	-1.110	100000.000	100000.000	0.000	0.000	0.000	0.000	0.000	16.610	-515	-662	-515	-662	316	2384	100	405	"Y384"
0	0	0	7	1	4	"Shc1"	"P29353"	10950	11440	200	5218	5197	455	8	5232	5232	5193	537	10	5	0	0	1642130	0.007	100000.000	100000.000	0.000	0.000	0.000	0.000	0.000	16.610	-14	-35	-14	-35	316	2384	100	406	"S36"
0	0	0	7	2	4	"Shc1"	"P29353"	11450	11440	200	5019	4989	365	7	5259	5259	5306	677	12	0	0	0	1576528	-0.468	100000.000	100000.000	0.000	0.000	0.000	0.000	0.000	16.610	-240	-270	-240	-270	316	2384	100	407	"S36"
0	0	0	7	3	4	"Shc1"	"P29353"	11950	11430	200	5477	5593	710	12	5525	5525	5614	634	11	12	2	0	1767545	-0.033	100000.000	100000.000	0.000	0.000	0.000	0.000	0.000	16.610	-48	68	-48	68	316	2384	100	408	"S36"
0	0	0	7	4	4	"SMAD3"	"Q15796"	12450	11430	200	5458	5507	617	11	5768	5768	5818	737	12	4	1	0	1740351	-0.422	100000.000	100000.000	0.000	0.000	0.000	0.000	0.000	16.610	-310	-261	-310	-261	316	2384	100	409	"S204"
0	0	0	7	5	4	"SMAD3"	"Q15796"	12960	11430	200	5781	5697	660	11	6027	6027	6070	775	12	2	0	0	1800191	-0.481	100000.000	100000.000	0.000	0.000	0.000	0.000	0.000	16.610	-246	-330	-246	-330	316	2384	100	410	"S204"
0	0	0	7	6	4	"SMAD3"	"Q15796"	13460	11420	200	5982	5986	655	10	6184	6184	6308	1034	16	2	1	0	1891472	-0.311	100000.000	100000.000	0.000	0.000	0.000	0.000	0.000	16.610	-202	-198	-202	-198	316	2384	100	411	"S204"
0	0	0	7	7	4	"TAK1 "	"O43318"	13960	11420	200	6043	6508	4508	69	6257	6257	6534	1539	23	4	3	0	2056589	-0.017	100000.000	100000.000	0.000	0.000	0.000	0.000	0.000	16.610	-214	251	-214	251	316	2384	100	412	"S192"
0	0	0	7	8	4	"TAK1 "	"O43318"	14460	11420	200	6418	6429	1398	21	6351	6351	6529	1095	16	5	3	0	2031650	-0.091	100000.000	100000.000	0.000	0.000	0.000	0.000	0.000	16.610	67	78	67	78	316	2384	100	413	"S192"
0	0	0	7	9	4	"TAK1 "	"O43318"	14960	11410	200	6716	6518	1224	18	6880	6880	7027	931	13	3	0	0	2059575	-0.547	100000.000	100000.000	0.000	0.000	0.000	0.000	0.000	16.610	-164	-362	-164	-362	316	2384	100	414	"S192"
0	0	0	7	1	5	"ACC1"	"Q13085 "	10960	12080	100	5298	5355	575	10	4998	4998	5001	518	10	45	13	0	428418	0.683	100000.000	100000.000	0.000	0.000	0.000	0.000	0.000	16.610	300	357	300	357	80	560	100	415	"S29"
0	0	0	7	2	5	"ACC1"	"Q13085 "	11460	12070	200	5236	5193	493	9	5229	5229	5226	809	15	1	0	0	1641046	-0.041	100000.000	100000.000	0.000	0.000	0.000	0.000	0.000	16.610	7	-36	7	-36	316	2384	100	416	"S29"
0	0	0	7	3	5	"ACC1"	"Q13085 "	11960	12070	200	6086	6236	967	15	5731	5731	5812	1449	24	6	2	0	1970713	0.293	100000.000	100000.000	0.000	0.000	0.000	0.000	0.000	16.610	355	505	355	505	316	2384	100	417	"S29"
0	0	0	7	4	5	"AR"	"P10275"	12460	12080	130	6526	6521	538	8	5750	5750	5692	408	7	73	43	0	782563	2.032	100000.000	100000.000	0.000	0.000	0.000	0.000	0.000	16.610	776	771	776	771	120	940	100	418	"Y363"
0	0	0	7	5	5	"AR"	"P10275"	12970	12070	120	6760	6691	710	10	6018	6018	6006	892	14	47	4	0	802956	0.768	100000.000	100000.000	0.000	0.000	0.000	0.000	0.000	16.610	742	673	742	673	120	820	100	419	"Y363"
0	0	0	7	6	5	"AR"	"P10275"	13470	12050	140	6930	7006	641	9	6094	6094	6118	633	10	60	33	0	1092907	1.403	100000.000	100000.000	0.000	0.000	0.000	0.000	0.000	16.610	836	912	836	912	156	1140	100	420	"Y363"
0	0	0	7	7	5	"process-control__"	"GGSGGSGDYKDDDDK"	13960	12060	200	6192	6233	695	11	6363	6363	6369	601	9	14	0	0	1969707	-0.226	100000.000	100000.000	0.000	0.000	0.000	0.000	0.000	16.610	-171	-130	-171	-130	316	2384	100	421	"process-control__"
0	0	0	7	8	5	"process-control__"	"GGSGGSGDYKDDDDK"	14470	12060	200	6175	6219	742	11	6351	6351	6342	546	8	10	1	0	1965096	-0.225	100000.000	100000.000	0.000	0.000	0.000	0.000	0.000	16.610	-176	-132	-176	-132	316	2384	100	422	"process-control__"
0	0	0	7	9	5	"process-control__"	"GGSGGSGDYKDDDDK"	14970	12060	200	6690	6650	863	12	6515	6515	6549	622	9	20	2	0	2101367	0.162	100000.000	100000.000	0.000	0.000	0.000	0.000	0.000	16.610	175	135	175	135	316	2384	100	423	"process-control__"
0	0	0	7	1	6	"Ck2-B"	"Q5SRQ6"	10960	12710	200	4817	4833	518	10	4859	4859	4848	807	16	2	0	0	1527291	-0.019	100000.000	100000.000	0.000	0.000	0.000	0.000	0.000	16.610	-42	-26	-42	-26	316	2384	100	424	"S228"
0	0	0	7	2	6	"Ck2-B"	"Q5SRQ6"	11460	12710	200	4872	4939	462	9	4957	4957	4943	499	10	16	0	0	1560744	-0.008	100000.000	100000.000	0.000	0.000	0.000	0.000	0.000	16.610	-85	-18	-85	-18	316	2384	100	425	"S228"
0	0	0	7	3	6	"Ck2-B"	"Q5SRQ6"	11960	12710	200	5596	5597	692	12	5398	5398	5413	667	12	16	4	0	1768561	0.276	100000.000	100000.000	0.000	0.000	0.000	0.000	0.000	16.610	198	199	198	199	316	2384	100	426	"S228"
0	0	0	7	4	6	"CTNNB1"	"P35222"	12460	12710	200	4806	4922	592	12	5527	5527	5508	515	9	3	0	0	1555352	-1.138	100000.000	100000.000	0.000	0.000	0.000	0.000	0.000	16.610	-721	-605	-721	-605	316	2384	100	427	"S33"
0	0	0	7	5	6	"CTNNB1"	"P35222"	12960	12710	200	4877	5047	783	15	5711	5711	5746	735	12	3	0	0	1594707	-0.951	100000.000	100000.000	0.000	0.000	0.000	0.000	0.000	16.610	-834	-664	-834	-664	316	2384	100	428	"S33"
0	0	0	7	6	6	"CTNNB1"	"P35222"	13470	12710	200	4950	5010	823	16	5945	5945	5982	634	10	6	0	0	1583104	-1.533	100000.000	100000.000	0.000	0.000	0.000	0.000	0.000	16.610	-995	-935	-995	-935	316	2384	100	429	"S33"
0	0	0	7	7	6	"EGFR"	"P00533"	13970	12710	200	5760	5617	1353	24	6310	6310	6306	626	9	7	0	0	1774913	-1.101	100000.000	100000.000	0.000	0.000	0.000	0.000	0.000	16.610	-550	-693	-550	-693	316	2384	100	430	"Y869"
0	0	0	7	8	6	"EGFR"	"P00533"	14470	12710	200	5721	5572	986	17	6327	6327	6323	814	12	1	0	0	1760894	-0.923	100000.000	100000.000	0.000	0.000	0.000	0.000	0.000	16.610	-606	-755	-606	-755	316	2384	100	431	"Y869"
0	0	0	7	9	6	"EGFR"	"P00533"	14970	12710	200	6242	5826	1291	22	6762	6762	6766	632	9	8	0	0	1840972	-1.487	100000.000	100000.000	0.000	0.000	0.000	0.000	0.000	16.610	-520	-936	-520	-936	316	2384	100	432	"Y869"
-75	0	0	7	1	7	"empty"	"empty"	10960	13350	200	4752	4776	748	15	4791	4791	4778	518	10	10	0	0	1509113	-0.004	100000.000	100000.000	0.000	0.000	0.000	0.000	0.000	16.610	-39	-15	-39	-15	316	2384	100	433	"empty"
-75	0	0	7	2	7	"empty"	"empty"	11460	13350	200	5010	4938	390	7	4920	4920	4879	499	10	6	0	0	1560270	0.118	100000.000	100000.000	0.000	0.000	0.000	0.000	0.000	16.610	90	18	90	18	316	2384	100	434	"empty"
-75	0	0	7	3	7	"empty"	"empty"	11960	13350	200	5818	5948	831	13	5538	5538	5540	600	10	30	11	0	1879725	0.680	100000.000	100000.000	0.000	0.000	0.000	0.000	0.000	16.610	280	410	280	410	316	2384	100	435	"empty"
-75	0	0	7	4	7	"empty"	"empty"	12460	13350	200	5599	5562	357	6	5622	5622	5633	666	11	1	0	0	1757724	-0.107	100000.000	100000.000	0.000	0.000	0.000	0.000	0.000	16.610	-23	-60	-23	-60	316	2384	100	436	"empty"
-75	0	0	7	5	7	"empty"	"empty"	12960	13350	200	5836	5815	470	8	5778	5778	5827	1333	22	0	0	0	1837387	-0.009	100000.000	100000.000	0.000	0.000	0.000	0.000	0.000	16.610	58	37	58	37	316	2384	100	437	"empty"
-75	0	0	7	6	7	"empty"	"empty"	13460	13350	200	6150	6069	662	10	6015	6015	6015	971	16	1	0	0	1917957	0.056	100000.000	100000.000	0.000	0.000	0.000	0.000	0.000	16.610	135	54	135	54	316	2384	100	438	"empty"
0	0	0	7	7	7	"GLQAWPG-pS-AIPQFLG_GLQAWPGEAIPQFLG_80vs20"	"GLQAWPG-pS-AIPQFLG_GLQAWPGEAIPQFLG_80vs20"	13980	13350	110	19011	18581	4139	22	6539	6539	6515	605	9	100	98	0	1486461	19.944	100000.000	100000.000	0.000	0.000	0.000	0.000	0.000	16.610	12472	12042	12472	12042	80	656	100	439	"GLQAWPG-pS-AIPQFLG_GLQAWPGEAIPQFLG_80vs20"
0	0	0	7	8	7	"GLQAWPG-pS-AIPQFLG_GLQAWPGEAIPQFLG_80vs20"	"GLQAWPG-pS-AIPQFLG_GLQAWPGEAIPQFLG_80vs20"	14470	13360	110	18202	17014	3508	20	6316	6316	6295	493	7	98	98	0	1361100	21.742	100000.000	100000.000	0.000	0.000	0.000	0.000	0.000	16.610	11886	10698	11886	10698	80	656	100	440	"GLQAWPG-pS-AIPQFLG_GLQAWPGEAIPQFLG_80vs20"
0	0	0	7	9	7	"GLQAWPG-pS-AIPQFLG_GLQAWPGEAIPQFLG_80vs20"	"GLQAWPG-pS-AIPQFLG_GLQAWPGEAIPQFLG_80vs20"	14980	13360	100	17843	17210	2845	16	6438	6438	6500	505	7	100	98	0	1376778	21.208	100000.000	100000.000	0.000	0.000	0.000	0.000	0.000	16.610	11405	10772	11405	10772	80	560	100	441	"GLQAWPG-pS-AIPQFLG_GLQAWPGEAIPQFLG_80vs20"
0	0	0	8	1	1	"Bim"	"O43521"	15390	9420	200	6565	6635	821	12	6611	6611	6614	1015	15	2	1	0	2096721	0.021	100000.000	100000.000	0.000	0.000	0.000	0.000	0.000	16.610	-46	24	-46	24	316	2381	100	442	"S69"
0	0	0	8	2	1	"Bim"	"O43521"	15890	9420	200	6935	6869	470	6	6899	6899	6908	1017	14	1	0	0	2170649	-0.038	100000.000	100000.000	0.000	0.000	0.000	0.000	0.000	16.610	36	-30	36	-30	316	2384	100	443	"S69"
0	0	0	8	3	1	"Bim"	"O43521"	16390	9420	200	7127	7109	623	8	7110	7110	7286	1952	26	0	0	0	2246379	-0.091	100000.000	100000.000	0.000	0.000	0.000	0.000	0.000	16.610	17	-1	17	-1	316	2384	100	444	"S69"
0	0	0	8	4	1	"caspase-8"	"Q14790 "	16890	9420	200	7714	7877	2728	34	7654	7654	7785	1662	21	2	2	0	2489263	0.055	100000.000	100000.000	0.000	0.000	0.000	0.000	0.000	16.610	60	223	60	223	316	2384	100	445	"Y448"
0	0	0	8	5	1	"caspase-8"	"Q14790 "	17390	9420	200	7541	7729	2421	31	7540	7540	7776	2364	30	3	2	0	2442454	-0.020	100000.000	100000.000	0.000	0.000	0.000	0.000	0.000	16.610	1	189	1	189	316	2384	100	446	"Y448"
0	0	0	8	6	1	"caspase-8"	"Q14790 "	17890	9420	200	7720	7979	2936	36	7896	7896	8223	2866	34	2	1	0	2521306	-0.085	100000.000	100000.000	0.000	0.000	0.000	0.000	0.000	16.610	-176	83	-176	83	316	2384	100	447	"Y448"
0	0	0	8	7	1	"Cdc2"	"P06493"	18390	9420	200	7577	7759	1600	20	7505	7505	7793	2513	32	2	1	0	2451796	-0.014	100000.000	100000.000	0.000	0.000	0.000	0.000	0.000	16.610	72	254	72	254	316	2384	100	448	"T161"
0	0	0	8	8	1	"Cdc2"	"P06493"	18890	9420	200	7155	7887	4412	55	7097	7097	7352	2038	27	4	3	0	2492217	0.263	100000.000	100000.000	0.000	0.000	0.000	0.000	0.000	16.610	58	790	58	790	316	2384	100	449	"T161"
0	0	0	8	9	1	"Cdc2"	"P06493"	19390	9420	200	7465	8135	3269	40	7418	7418	8044	3533	43	5	2	0	2570737	0.026	100000.000	100000.000	0.000	0.000	0.000	0.000	0.000	16.610	47	717	47	717	316	2384	100	450	"T161"
0	0	0	8	1	2	"FGFR1 "	"P11362"	15390	10060	200	5971	5801	775	13	6281	6281	6291	568	9	4	0	0	1833027	-0.863	100000.000	100000.000	0.000	0.000	0.000	0.000	0.000	16.610	-310	-480	-310	-480	316	2384	100	451	"Y653"
0	0	0	8	2	2	"FGFR1 "	"P11362"	15890	10060	200	6462	6326	878	13	6670	6670	6819	1389	20	0	0	0	1999134	-0.355	100000.000	100000.000	0.000	0.000	0.000	0.000	0.000	16.610	-208	-344	-208	-344	316	2384	100	452	"Y653"
0	0	0	8	3	2	"FGFR1 "	"P11362"	16390	10060	200	6566	6717	2415	35	6988	6988	7492	2555	34	1	1	0	2122646	-0.303	100000.000	100000.000	0.000	0.000	0.000	0.000	0.000	16.610	-422	-271	-422	-271	316	2384	100	453	"Y653"
0	0	0	8	4	2	"GIT2"	"Q14161"	16890	10060	200	7200	7218	915	12	7543	7543	8396	4082	48	0	0	0	2280862	-0.289	100000.000	100000.000	0.000	0.000	0.000	0.000	0.000	16.610	-343	-325	-343	-325	316	2384	100	454	"Y492"
0	0	0	8	5	2	"GIT2"	"Q14161"	17390	10060	200	7054	7264	2078	28	7347	7347	7610	2223	29	2	1	0	2295480	-0.156	100000.000	100000.000	0.000	0.000	0.000	0.000	0.000	16.610	-293	-83	-293	-83	316	2384	100	455	"Y492"
0	0	0	8	6	2	"GIT2"	"Q14161"	17890	10060	200	7594	7916	3189	40	7646	7646	7910	2278	28	3	2	0	2501421	0.003	100000.000	100000.000	0.000	0.000	0.000	0.000	0.000	16.610	-52	270	-52	270	316	2384	100	456	"Y492"
0	0	0	8	7	2	"Grb2"	"P62993"	18390	10060	200	6181	6659	1457	21	7754	7754	8371	3350	40	0	0	0	2104261	-0.511	100000.000	100000.000	0.000	0.000	0.000	0.000	0.000	16.610	-1573	-1095	-1573	-1095	316	2384	100	457	"Y7"
0	0	0	8	8	2	"Grb2"	"P62993"	18890	10060	200	6516	6720	1454	21	7411	7411	7790	2352	30	0	0	0	2123663	-0.455	100000.000	100000.000	0.000	0.000	0.000	0.000	0.000	16.610	-895	-691	-895	-691	316	2384	100	458	"Y7"
0	0	0	8	9	2	"Grb2"	"P62993"	19390	10060	200	7076	7665	3493	45	7583	7583	7912	2567	32	4	2	0	2422007	-0.096	100000.000	100000.000	0.000	0.000	0.000	0.000	0.000	16.610	-507	82	-507	82	316	2384	100	459	"Y7"
0	0	0	8	1	3	"IKK-gamma "	"Q9Y6K9"	15380	10690	200	5415	5255	1574	29	5958	5958	5992	747	12	2	0	0	1660435	-0.987	100000.000	100000.000	0.000	0.000	0.000	0.000	0.000	16.610	-543	-703	-543	-703	316	2384	100	460	"S43"
0	0	0	8	2	3	"IKK-gamma "	"Q9Y6K9"	15880	10690	200	5796	5497	1318	23	6314	6314	6358	661	10	15	0	0	1737054	-1.303	100000.000	100000.000	0.000	0.000	0.000	0.000	0.000	16.610	-518	-817	-518	-817	316	2384	100	461	"S43"
0	0	0	8	3	3	"IKK-gamma "	"Q9Y6K9"	16370	10720	140	4687	6688	6512	97	6976	6976	7335	2847	38	8	6	0	1043288	-0.227	100000.000	100000.000	0.000	0.000	0.000	0.000	0.000	16.610	-2289	-288	-2289	-288	156	1140	100	462	"S43"
0	0	0	8	4	3	"IRAK1"	"P51617"	16880	10690	200	6951	7211	2732	37	7369	7369	7740	2636	34	1	1	0	2278677	-0.201	100000.000	100000.000	0.000	0.000	0.000	0.000	0.000	16.610	-418	-158	-418	-158	316	2384	100	463	"T387"
0	0	0	8	5	3	"IRAK1"	"P51617"	17380	10690	200	7000	7417	2600	35	7394	7394	7932	3186	40	4	1	0	2343703	-0.162	100000.000	100000.000	0.000	0.000	0.000	0.000	0.000	16.610	-394	23	-394	23	316	2384	100	464	"T387"
0	0	0	8	6	3	"IRAK1"	"P51617"	17880	10690	200	7047	7145	985	13	7507	7507	7899	2525	31	0	0	0	2257961	-0.299	100000.000	100000.000	0.000	0.000	0.000	0.000	0.000	16.610	-460	-362	-460	-362	316	2384	100	465	"T387"
0	0	0	8	7	3	"Lck"	"P06239"	18390	10680	70	7189	10125	10897	107	7453	7453	7778	2432	31	12	12	3	323998	0.965	100000.000	100000.000	0.000	0.000	0.000	0.000	0.000	16.610	-264	2672	-264	2672	32	236	100	466	"Y394"
0	0	0	8	8	3	"Lck"	"P06239"	18880	10680	200	7321	7564	1922	25	7466	7466	7782	2466	31	1	1	0	2390133	-0.088	100000.000	100000.000	0.000	0.000	0.000	0.000	0.000	16.610	-145	98	-145	98	316	2384	100	467	"Y394"
0	0	0	8	9	3	"Lck"	"P06239"	19380	10690	160	7372	7984	3320	41	7457	7457	7766	2254	29	3	3	0	1660649	0.097	100000.000	100000.000	0.000	0.000	0.000	0.000	0.000	16.610	-85	527	-85	527	208	1512	100	468	"Y394"
0	0	0	8	1	4	"CDK2"	"P24941"	15380	11350	200	7120	7229	1738	24	7015	7015	7021	801	11	10	0	0	2284513	0.260	100000.000	100000.000	0.000	0.000	0.000	0.000	0.000	16.610	105	214	105	214	316	2384	100	469	"T160"
0	0	0	8	2	4	"CDK2"	"P24941"	15880	11350	200	6530	6528	522	7	6907	6907	6918	750	10	1	0	0	2062923	-0.520	100000.000	100000.000	0.000	0.000	0.000	0.000	0.000	16.610	-377	-379	-377	-379	316	2384	100	470	"T160"
0	0	0	8	3	4	"CDK2"	"P24941"	16370	11340	160	7149	8026	3445	42	7074	7074	7299	2299	31	9	7	0	1669398	0.316	100000.000	100000.000	0.000	0.000	0.000	0.000	0.000	16.610	75	952	75	952	208	1512	100	471	"T160"
0	0	0	8	4	4	"MDM2"	"Q00987"	16880	11350	200	7585	7573	632	8	7372	7372	7463	1255	16	1	0	0	2393029	0.088	100000.000	100000.000	0.000	0.000	0.000	0.000	0.000	16.610	213	201	213	201	316	2384	100	472	"S186/8"
0	0	0	8	5	4	"MDM2"	"Q00987"	17380	11350	200	7420	7538	1270	16	7399	7399	7587	1771	23	1	1	0	2381882	-0.028	100000.000	100000.000	0.000	0.000	0.000	0.000	0.000	16.610	21	139	21	139	316	2384	100	473	"S186/8"
0	0	0	8	6	4	"MDM2"	"Q00987"	17880	11350	200	7138	7386	2989	40	7233	7233	7465	2016	27	1	0	0	2334013	-0.039	100000.000	100000.000	0.000	0.000	0.000	0.000	0.000	16.610	-95	153	-95	153	316	2384	100	474	"S186/8"
0	0	0	8	7	4	"NFkB-p65 "	"Q04206"	18380	11350	200	7900	8592	3243	37	7666	7666	7859	1848	23	8	6	0	2715093	0.397	100000.000	100000.000	0.000	0.000	0.000	0.000	0.000	16.610	234	926	234	926	316	2384	100	475	"S536"
0	0	0	8	8	4	"NFkB-p65 "	"Q04206"	18890	11370	130	8602	9227	2678	29	7198	7198	7529	2474	32	11	6	0	1107183	0.686	100000.000	100000.000	0.000	0.000	0.000	0.000	0.000	16.610	1404	2029	1404	2029	120	940	100	476	"S536"
0	0	0	8	9	4	"NFkB-p65 "	"Q04206"	19400	11360	150	9184	10097	3904	38	7263	7263	7561	2415	31	32	8	0	1575169	1.050	100000.000	100000.000	0.000	0.000	0.000	0.000	0.000	16.610	1921	2834	1921	2834	156	1272	100	477	"S536"
0	0	0	8	1	5	"PLCG2"	"P16885"	15390	11980	200	6169	6206	643	10	6848	6848	6837	713	10	4	0	0	1960953	-0.885	100000.000	100000.000	0.000	0.000	0.000	0.000	0.000	16.610	-679	-642	-679	-642	316	2384	100	478	"Y759"
0	0	0	8	2	5	"PLCG2"	"P16885"	15890	11980	200	6735	6660	647	9	7237	7237	7261	693	9	0	0	0	2104518	-0.867	100000.000	100000.000	0.000	0.000	0.000	0.000	0.000	16.610	-502	-577	-502	-577	316	2384	100	479	"Y759"
0	0	0	8	3	5	"PLCG2"	"P16885"	16390	11980	200	6709	7419	4098	55	6979	6979	7161	2071	28	6	5	0	2344312	0.125	100000.000	100000.000	0.000	0.000	0.000	0.000	0.000	16.610	-270	440	-270	440	316	2384	100	480	"Y759"
0	0	0	8	4	5	"pyk2"	"Q14289"	16890	11980	200	6678	6863	1371	19	7114	7114	7396	2325	31	2	1	0	2168707	-0.229	100000.000	100000.000	0.000	0.000	0.000	0.000	0.000	16.610	-436	-251	-436	-251	316	2384	100	481	"S213"
0	0	0	8	5	5	"pyk2"	"Q14289"	17390	11980	200	7322	7444	1929	25	7375	7375	7666	2638	34	1	0	0	2352180	-0.084	100000.000	100000.000	0.000	0.000	0.000	0.000	0.000	16.610	-53	69	-53	69	316	2384	100	482	"S213"
0	0	0	8	6	5	"pyk2"	"Q14289"	17890	11980	200	7283	7733	2687	34	7347	7347	7560	2033	26	6	4	0	2443576	0.085	100000.000	100000.000	0.000	0.000	0.000	0.000	0.000	16.610	-64	386	-64	386	316	2384	100	483	"S213"
0	0	0	8	7	5	"SOC3"	"O14543"	18390	11980	200	7261	7774	3139	40	7765	7765	8135	2964	36	3	2	0	2456644	-0.122	100000.000	100000.000	0.000	0.000	0.000	0.000	0.000	16.610	-504	9	-504	9	316	2384	100	484	"Y221"
0	0	0	8	8	5	"SOC3"	"O14543"	18890	11980	200	6937	7049	791	11	7420	7420	7691	2211	28	0	0	0	2227526	-0.290	100000.000	100000.000	0.000	0.000	0.000	0.000	0.000	16.610	-483	-371	-483	-371	316	2384	100	485	"Y221"
0	0	0	8	9	5	"SOC3"	"O14543"	19390	11980	200	7041	7500	2552	34	7335	7335	7654	2498	32	3	2	0	2369900	-0.062	100000.000	100000.000	0.000	0.000	0.000	0.000	0.000	16.610	-294	165	-294	165	316	2384	100	486	"Y221"
0	0	0	8	1	6	"STAT4"	"Q14765"	15400	12640	200	5768	6005	995	16	7011	7011	7012	617	8	4	0	0	1897454	-1.632	100000.000	100000.000	0.000	0.000	0.000	0.000	0.000	16.610	-1243	-1006	-1243	-1006	316	2384	100	487	"Y693"
0	0	0	8	2	6	"STAT4"	"Q14765"	15900	12640	200	6519	6594	1040	15	7232	7232	7247	981	13	1	0	0	2083661	-0.666	100000.000	100000.000	0.000	0.000	0.000	0.000	0.000	16.610	-713	-638	-713	-638	316	2384	100	488	"Y693"
0	0	0	8	3	6	"STAT4"	"Q14765"	16400	12640	200	6660	6968	2824	40	7059	7059	7294	1972	27	3	2	0	2202005	-0.165	100000.000	100000.000	0.000	0.000	0.000	0.000	0.000	16.610	-399	-91	-399	-91	316	2384	100	489	"Y693"
0	0	0	8	4	6	"STMN1"	"P16949"	16900	12640	200	5029	5458	1795	32	6705	6705	7106	3149	44	1	0	0	1724778	-0.523	100000.000	100000.000	0.000	0.000	0.000	0.000	0.000	16.610	-1676	-1247	-1676	-1247	316	2384	100	490	"S24"
0	0	0	8	5	6	"STMN1"	"P16949"	17400	12640	200	5370	6375	4004	62	7322	7322	7821	3432	43	2	1	0	2014428	-0.421	100000.000	100000.000	0.000	0.000	0.000	0.000	0.000	16.610	-1952	-947	-1952	-947	316	2384	100	491	"S24"
0	0	0	8	6	6	"STMN1"	"P16949"	17900	12640	200	5569	6079	1358	22	7451	7451	7820	2679	34	0	0	0	1921072	-0.650	100000.000	100000.000	0.000	0.000	0.000	0.000	0.000	16.610	-1882	-1372	-1882	-1372	316	2384	100	492	"S24"
0	0	0	8	7	6	"GIT2"	"Q14161"	18400	12640	200	7409	7430	1381	18	7464	7464	7750	2511	32	1	0	0	2347948	-0.127	100000.000	100000.000	0.000	0.000	0.000	0.000	0.000	16.610	-55	-34	-55	-34	316	2384	100	493	"Y592"
0	0	0	8	8	6	"GIT2"	"Q14161"	18900	12640	200	6954	7309	2659	36	7070	7070	7440	2659	35	2	1	0	2309525	-0.049	100000.000	100000.000	0.000	0.000	0.000	0.000	0.000	16.610	-116	239	-116	239	316	2384	100	494	"Y592"
0	0	0	8	9	6	"GIT2"	"Q14161"	19400	12640	100	6926	7002	466	6	6876	6876	7092	1761	24	0	0	0	560137	-0.051	100000.000	100000.000	0.000	0.000	0.000	0.000	0.000	16.610	50	126	50	126	80	560	100	495	"Y592"
-75	0	0	8	1	7	"empty"	"empty"	15390	13270	200	6523	6522	462	7	6693	6693	6733	607	9	4	0	0	2061091	-0.348	100000.000	100000.000	0.000	0.000	0.000	0.000	0.000	16.610	-170	-171	-170	-171	316	2384	100	496	"empty"
-75	0	0	8	2	7	"empty"	"empty"	15890	13270	200	7012	7065	478	6	7077	7077	7124	754	10	6	0	0	2232525	-0.078	100000.000	100000.000	0.000	0.000	0.000	0.000	0.000	16.610	-65	-12	-65	-12	316	2384	100	497	"empty"
-75	0	0	8	3	7	"empty"	"empty"	16390	13270	200	6974	7094	817	11	6939	6939	7129	1724	24	0	0	0	2241669	-0.020	100000.000	100000.000	0.000	0.000	0.000	0.000	0.000	16.610	35	155	35	155	316	2384	100	498	"empty"
-75	0	0	8	4	7	"empty"	"empty"	16890	13270	200	6419	6782	3713	54	6472	6472	6768	2387	35	1	1	0	2143085	0.006	100000.000	100000.000	0.000	0.000	0.000	0.000	0.000	16.610	-53	310	-53	310	316	2384	100	499	"empty"
-75	0	0	8	5	7	"empty"	"empty"	17390	13270	200	7392	8099	3701	45	7272	7272	7674	3176	41	4	3	0	2559233	0.134	100000.000	100000.000	0.000	0.000	0.000	0.000	0.000	16.610	120	827	120	827	316	2384	100	500	"empty"
-75	0	0	8	6	7	"empty"	"empty"	17890	13270	200	7396	7746	2589	33	7495	7495	7809	2464	31	3	2	0	2447585	-0.026	100000.000	100000.000	0.000	0.000	0.000	0.000	0.000	16.610	-99	251	-99	251	316	2384	100	501	"empty"
0	0	0	8	7	7	"Control-Spot"	"Mouse_IgG"	18390	13270	180	8438	9156	4543	49	7551	7551	7876	2376	30	9	4	0	2343826	0.539	100000.000	100000.000	0.000	0.000	0.000	0.000	0.000	16.610	887	1605	887	1605	256	1924	100	502	"Control-Spot"
0	0	0	8	8	7	"Control-Spot"	"Mouse_IgG"	18890	13270	170	9257	9752	4897	50	7284	7284	7630	2373	31	29	5	0	2028354	0.894	100000.000	100000.000	0.000	0.000	0.000	0.000	0.000	16.610	1973	2468	1973	2468	208	1660	100	503	"Control-Spot"
0	0	0	8	9	7	"Control-Spot"	"Mouse_IgG"	19390	13300	160	10489	11337	7325	64	6805	6805	7030	2044	29	76	35	0	2358041	2.107	100000.000	100000.000	0.000	0.000	0.000	0.000	0.000	16.610	3684	4532	3684	4532	208	1512	100	504	"Control-Spot"
0	0	0	9	1	1	"AMPK1"	"Q13131"	1940	14000	200	7112	7433	2587	34	6742	6742	7032	2729	38	15	3	0	2348754	0.147	100000.000	100000.000	0.000	0.000	0.000	0.000	0.000	16.610	370	691	370	691	316	2384	100	505	"T174/5"
0	0	0	9	2	1	"AMPK1"	"Q13131"	2440	14000	140	7732	7941	2441	30	6454	6454	6847	2715	39	15	2	0	1238787	0.403	100000.000	100000.000	0.000	0.000	0.000	0.000	0.000	16.610	1278	1487	1278	1487	156	1140	100	506	"T174/5"
0	0	0	9	3	1	"AMPK1"	"Q13131"	2940	14010	120	8319	8786	3425	38	6120	6120	6723	3826	56	10	2	0	1054268	0.539	100000.000	100000.000	0.000	0.000	0.000	0.000	0.000	16.610	2199	2666	2199	2666	120	820	100	507	"T174/5"
0	0	0	9	4	1	"aura"	"O14965"	3440	13990	200	6688	7728	3913	50	6210	6210	6782	3779	55	13	5	0	2441972	0.250	100000.000	100000.000	0.000	0.000	0.000	0.000	0.000	16.610	478	1518	478	1518	316	2384	100	508	"T287"
0	0	0	9	5	1	"aura"	"O14965"	3940	13980	200	6855	7373	4206	57	6177	6177	6713	3939	58	4	4	0	2329922	0.168	100000.000	100000.000	0.000	0.000	0.000	0.000	0.000	16.610	678	1196	678	1196	316	2384	100	509	"T287"
0	0	0	9	6	1	"aura"	"O14965"	4450	13980	150	6830	8081	6194	76	5886	5886	6406	4136	64	10	7	0	1260625	0.405	100000.000	100000.000	0.000	0.000	0.000	0.000	0.000	16.610	944	2195	944	2195	156	1272	100	510	"T287"
0	0	0	9	7	1	"CFTR"	"P13569"	4940	13980	200	5312	5581	2124	38	5574	5574	5662	2113	37	2	2	0	1763705	-0.038	100000.000	100000.000	0.000	0.000	0.000	0.000	0.000	16.610	-262	7	-262	7	316	2384	100	511	"S737"
0	0	0	9	8	1	"CFTR"	"P13569"	5440	13970	200	5375	5371	674	12	5680	5680	5586	901	16	1	0	0	1697259	-0.239	100000.000	100000.000	0.000	0.000	0.000	0.000	0.000	16.610	-305	-309	-305	-309	316	2384	100	512	"S737"
0	0	0	9	9	1	"CFTR"	"P13569"	5940	13970	200	5578	5644	870	15	5986	5986	5957	766	12	1	1	0	1783509	-0.409	100000.000	100000.000	0.000	0.000	0.000	0.000	0.000	16.610	-408	-342	-408	-342	316	2384	100	513	"S737"
0	0	0	9	1	2	"CREB "	"P16220"	1940	14650	180	13482	13197	4103	31	6692	6692	7034	2871	40	81	60	0	3378424	2.147	100000.000	100000.000	0.000	0.000	0.000	0.000	0.000	16.610	6790	6505	6790	6505	256	1924	100	514	"S133"
0	0	0	9	2	2	"CREB "	"P16220"	2440	14650	170	14728	14111	3655	25	6424	6424	6873	3347	48	92	69	0	2935172	2.163	100000.000	100000.000	0.000	0.000	0.000	0.000	0.000	16.610	8304	7687	8304	7687	208	1660	100	515	"S133"
0	0	0	9	3	2	"CREB "	"P16220"	2940	14640	180	13801	13560	5161	38	6163	6163	6669	3306	49	83	60	0	3471466	2.084	100000.000	100000.000	0.000	0.000	0.000	0.000	0.000	16.610	7638	7397	7638	7397	256	1924	100	516	"S133"
0	0	0	9	4	2	"blank-control__"	"AA"	3410	14620	110	6654	7431	5129	69	6075	6075	6527	3222	49	7	2	0	594469	0.281	100000.000	100000.000	0.000	0.000	0.000	0.000	0.000	16.610	579	1356	579	1356	80	656	100	517	"blank-control__"
0	0	0	9	5	2	"blank-control__"	"AA"	3920	14610	120	6550	7267	4627	63	6204	6204	6767	3746	55	7	5	0	872055	0.133	100000.000	100000.000	0.000	0.000	0.000	0.000	0.000	16.610	346	1063	346	1063	120	820	100	518	"blank-control__"
0	0	0	9	6	2	"blank-control__"	"AA"	4430	14620	200	5984	6108	2127	34	6098	6098	6554	3818	58	2	0	0	1930256	-0.117	100000.000	100000.000	0.000	0.000	0.000	0.000	0.000	16.610	-114	10	-114	10	316	2384	100	519	"blank-control__"
0	0	0	9	7	2	"IKK-alpha "	"O15111"	4950	14640	150	6449	6608	796	12	5597	5597	5639	1655	29	25	0	0	1030782	0.585	100000.000	100000.000	0.000	0.000	0.000	0.000	0.000	16.610	852	1011	852	1011	156	1272	100	520	"S180"
0	0	0	9	8	2	"IKK-alpha "	"O15111"	5440	14630	170	6383	6505	1013	15	5542	5542	5520	621	11	62	25	0	1353082	1.586	100000.000	100000.000	0.000	0.000	0.000	0.000	0.000	16.610	841	963	841	963	208	1660	100	521	"S180"
0	0	0	9	9	2	"IKK-alpha "	"O15111"	5940	14620	150	6838	6836	555	8	5678	5678	5831	2718	46	0	0	0	1066477	0.370	100000.000	100000.000	0.000	0.000	0.000	0.000	0.000	16.610	1160	1158	1160	1158	156	1272	100	522	"S180"
0	0	0	9	1	3	"JAK2"	"O60674"	1930	15260	180	7745	7948	2226	28	6139	6139	6396	2091	32	37	14	0	2034682	0.742	100000.000	100000.000	0.000	0.000	0.000	0.000	0.000	16.610	1606	1809	1606	1809	256	1924	100	523	"Y119"
0	0	0	9	2	3	"JAK2"	"O60674"	2400	15290	170	7688	8318	3729	44	6047	6047	6779	3883	57	14	2	0	1730166	0.396	100000.000	100000.000	0.000	0.000	0.000	0.000	0.000	16.610	1641	2271	1641	2271	208	1660	100	524	"Y119"
0	0	0	9	3	3	"JAK2"	"O60674"	2920	15250	180	7955	8389	3827	45	5964	5964	6622	3509	52	19	5	0	2147575	0.504	100000.000	100000.000	0.000	0.000	0.000	0.000	0.000	16.610	1991	2425	1991	2425	256	1924	100	525	"Y119"
0	0	0	9	4	3	"K8"	"P05787"	3400	15250	200	5280	5742	3835	66	5973	5973	6462	3019	46	2	1	0	1814580	-0.238	100000.000	100000.000	0.000	0.000	0.000	0.000	0.000	16.610	-693	-231	-693	-231	316	2384	100	526	"Y267"
0	0	0	9	5	3	"K8"	"P05787"	3900	15240	200	5242	5783	3499	60	6135	6135	6627	3693	55	1	1	0	1827301	-0.229	100000.000	100000.000	0.000	0.000	0.000	0.000	0.000	16.610	-893	-352	-893	-352	316	2384	100	527	"Y267"
0	0	0	9	6	3	"K8"	"P05787"	4400	15240	200	4999	5567	3476	62	6065	6065	6276	2835	45	3	1	0	1759025	-0.250	100000.000	100000.000	0.000	0.000	0.000	0.000	0.000	16.610	-1066	-498	-1066	-498	316	2384	100	528	"Y267"
0	0	0	9	7	3	"blank-control__"	"AA"	4900	15240	200	5431	5578	763	13	5648	5648	5802	2024	34	0	0	0	1762531	-0.111	100000.000	100000.000	0.000	0.000	0.000	0.000	0.000	16.610	-217	-70	-217	-70	316	2384	100	529	"blank-control__"
0	0	0	9	8	3	"blank-control__"	"AA"	5400	15240	200	5569	5550	1001	18	5656	5656	5609	581	10	6	0	0	1753750	-0.102	100000.000	100000.000	0.000	0.000	0.000	0.000	0.000	16.610	-87	-106	-87	-106	316	2384	100	530	"blank-control__"
0	0	0	9	9	3	"blank-control__"	"AA"	5910	15240	100	5576	5697	597	10	5868	5868	5868	501	8	12	1	0	455734	-0.341	100000.000	100000.000	0.000	0.000	0.000	0.000	0.000	16.610	-292	-171	-292	-171	80	560	100	531	"blank-control__"
0	0	0	9	1	4	"Mnk1"	"Q9BUB5"	1950	15920	130	6882	7064	1113	15	6136	6136	6354	1958	30	7	2	0	847684	0.363	100000.000	100000.000	0.000	0.000	0.000	0.000	0.000	16.610	746	928	746	928	120	940	100	532	"T255"
0	0	0	9	2	4	"Mnk1"	"Q9BUB5"	2430	15910	200	6145	7008	4272	60	5998	5998	6403	2538	39	5	4	0	2214467	0.238	100000.000	100000.000	0.000	0.000	0.000	0.000	0.000	16.610	147	1010	147	1010	316	2384	100	533	"T255"
0	0	0	9	3	4	"Mnk1"	"Q9BUB5"	2950	15920	100	6798	7044	941	13	5757	5757	6191	2709	43	8	0	0	563554	0.315	100000.000	100000.000	0.000	0.000	0.000	0.000	0.000	16.610	1041	1287	1041	1287	80	560	100	534	"T255"
0	0	0	9	4	4	"NFkB-p100 "	"Q00653"	3430	15910	200	5401	5815	2290	39	5854	5854	6392	3145	49	3	1	0	1837551	-0.183	100000.000	100000.000	0.000	0.000	0.000	0.000	0.000	16.610	-453	-39	-453	-39	316	2384	100	535	"S108"
0	0	0	9	5	4	"NFkB-p100 "	"Q00653"	3940	15900	200	6393	7986	5308	66	6166	6166	6707	3972	59	20	8	0	2523430	0.322	100000.000	100000.000	0.000	0.000	0.000	0.000	0.000	16.610	227	1820	227	1820	316	2384	100	536	"S108"
0	0	0	9	6	4	"NFkB-p100 "	"Q00653"	4440	15900	200	5430	5847	3401	58	6125	6125	6401	3428	53	1	1	0	1847659	-0.162	100000.000	100000.000	0.000	0.000	0.000	0.000	0.000	16.610	-695	-278	-695	-278	316	2384	100	537	"S108"
0	0	0	9	7	4	"PIK3R1 "	"P27986"	4940	15900	200	4450	4536	852	18	5965	5965	5950	2128	35	0	0	0	1433500	-0.664	100000.000	100000.000	0.000	0.000	0.000	0.000	0.000	16.610	-1515	-1429	-1515	-1429	316	2384	100	538	"Y556"
0	0	0	9	8	4	"PIK3R1 "	"P27986"	5440	15900	200	4473	4809	788	16	6083	6083	5990	581	9	0	0	0	1519587	-2.033	100000.000	100000.000	0.000	0.000	0.000	0.000	0.000	16.610	-1610	-1274	-1610	-1274	316	2384	100	539	"Y556"
0	0	0	9	9	4	"PIK3R1 "	"P27986"	5940	15900	200	4563	4847	665	13	5948	5948	5934	442	7	2	0	0	1531643	-2.459	100000.000	100000.000	0.000	0.000	0.000	0.000	0.000	16.610	-1385	-1101	-1385	-1101	316	2384	100	540	"Y556"
0	0	0	9	1	5	"blank-control__"	"AA"	1930	16560	160	5880	6064	2394	39	6017	6017	6198	1911	30	4	2	0	1261313	-0.070	100000.000	100000.000	0.000	0.000	0.000	0.000	0.000	16.610	-137	47	-137	47	208	1512	100	541	"blank-control__"
0	0	0	9	2	5	"blank-control__"	"AA"	2430	16560	200	6060	6452	2395	37	6192	6192	6465	2217	34	6	2	0	2038861	-0.006	100000.000	100000.000	0.000	0.000	0.000	0.000	0.000	16.610	-132	260	-132	260	316	2384	100	542	"blank-control__"
0	0	0	9	3	5	"blank-control__"	"AA"	2930	16550	200	5859	6900	5870	85	6056	6056	6543	3146	48	4	3	0	2180342	0.113	100000.000	100000.000	0.000	0.000	0.000	0.000	0.000	16.610	-197	844	-197	844	316	2384	100	543	"blank-control__"
0	0	0	9	4	5	"Rack1"	"P63244"	3430	16550	200	5922	6374	2932	45	6071	6071	6613	3372	50	3	2	0	2014288	-0.071	100000.000	100000.000	0.000	0.000	0.000	0.000	0.000	16.610	-149	303	-149	303	316	2384	100	544	"y52"
0	0	0	9	5	5	"Rack1"	"P63244"	3930	16550	200	5691	5972	2256	37	6123	6123	6482	3384	52	1	1	0	1887289	-0.151	100000.000	100000.000	0.000	0.000	0.000	0.000	0.000	16.610	-432	-151	-432	-151	316	2384	100	545	"y52"
0	0	0	9	6	5	"Rack1"	"P63244"	4440	16550	200	5787	5771	896	15	6190	6190	6350	2634	41	0	0	0	1823776	-0.220	100000.000	100000.000	0.000	0.000	0.000	0.000	0.000	16.610	-403	-419	-403	-419	316	2384	100	546	"y52"
0	0	0	9	7	5	"Shc1"	"P29353"	4950	16560	100	7045	6878	866	12	5950	5950	5768	721	12	63	33	0	550278	1.540	100000.000	100000.000	0.000	0.000	0.000	0.000	0.000	16.610	1095	928	1095	928	80	560	100	547	"Y349"
0	0	0	9	8	5	"Shc1"	"P29353"	5440	16550	200	6045	6059	686	11	5947	5947	5865	606	10	21	7	0	1914534	0.320	100000.000	100000.000	0.000	0.000	0.000	0.000	0.000	16.610	98	112	98	112	316	2384	100	548	"Y349"
0	0	0	9	9	5	"Shc1"	"P29353"	5940	16550	100	7332	7344	843	11	5875	5875	5890	928	15	80	20	0	587540	1.567	100000.000	100000.000	0.000	0.000	0.000	0.000	0.000	16.610	1457	1469	1457	1469	80	560	100	549	"Y349"
0	0	0	9	1	6	"Smad6"	"O43541"	1940	17180	130	6617	6860	2480	36	6509	6509	6669	1840	27	3	1	0	823144	0.104	100000.000	100000.000	0.000	0.000	0.000	0.000	0.000	16.610	108	351	108	351	120	940	100	550	"S435"
0	0	0	9	2	6	"Smad6"	"O43541"	2450	17190	200	6799	7176	3239	45	6518	6518	7016	3279	46	2	1	0	2267769	0.049	100000.000	100000.000	0.000	0.000	0.000	0.000	0.000	16.610	281	658	281	658	316	2384	100	551	"S435"
0	0	0	9	3	6	"Smad6"	"O43541"	2960	17200	110	7332	8064	3821	47	6324	6324	6839	2976	43	11	6	0	645087	0.412	100000.000	100000.000	0.000	0.000	0.000	0.000	0.000	16.610	1008	1740	1008	1740	80	656	100	552	"S435"
0	0	0	9	4	6	"TGFBR1"	"P36897"	3440	17180	200	5855	6205	2138	34	6144	6144	6651	3045	45	1	0	0	1960697	-0.146	100000.000	100000.000	0.000	0.000	0.000	0.000	0.000	16.610	-289	61	-289	61	316	2384	100	553	"T200"
0	0	0	9	5	6	"TGFBR1"	"P36897"	3940	17180	200	5910	6523	3286	50	6188	6188	6665	3460	51	5	3	0	2061279	-0.041	100000.000	100000.000	0.000	0.000	0.000	0.000	0.000	16.610	-278	335	-278	335	316	2384	100	554	"T200"
0	0	0	9	6	6	"TGFBR1"	"P36897"	4450	17180	200	6351	6555	3211	48	6260	6260	6502	2980	45	3	2	0	2071241	0.018	100000.000	100000.000	0.000	0.000	0.000	0.000	0.000	16.610	91	295	91	295	316	2384	100	555	"T200"
0	0	0	9	7	6	"TrKA"	"P04629"	4950	17190	160	9962	9688	1665	17	5985	5985	5936	1012	17	94	89	0	2015099	3.708	100000.000	100000.000	0.000	0.000	0.000	0.000	0.000	16.610	3977	3703	3977	3703	208	1512	100	556	"Y757"
0	0	0	9	8	6	"TrKA"	"P04629"	5450	17190	180	9589	9331	1705	18	5971	5971	5912	509	8	88	87	0	2388827	6.717	100000.000	100000.000	0.000	0.000	0.000	0.000	0.000	16.610	3618	3360	3618	3360	256	1924	100	557	"Y757"
0	0	0	9	9	6	"TrKA"	"P04629"	5950	17180	160	10099	10221	2619	25	5945	5945	5896	399	6	97	95	0	2125872	10.840	100000.000	100000.000	0.000	0.000	0.000	0.000	0.000	16.610	4154	4276	4154	4276	208	1512	100	558	"Y757"
-75	0	0	9	1	7	"empty"	"empty"	1930	17820	200	6253	6611	2871	43	6578	6578	7095	3118	43	3	2	0	2089028	-0.155	100000.000	100000.000	0.000	0.000	0.000	0.000	0.000	16.610	-325	33	-325	33	316	2384	100	559	"empty"
-75	0	0	9	2	7	"empty"	"empty"	2430	17820	200	6677	7250	3846	53	6556	6556	6902	2579	37	4	2	0	2290976	0.135	100000.000	100000.000	0.000	0.000	0.000	0.000	0.000	16.610	121	694	121	694	316	2384	100	560	"empty"
-75	0	0	9	3	7	"empty"	"empty"	2930	17820	200	6499	7115	3417	48	6371	6371	6962	3632	52	3	2	0	2248198	0.042	100000.000	100000.000	0.000	0.000	0.000	0.000	0.000	16.610	128	744	128	744	316	2384	100	561	"empty"
-75	0	0	9	4	7	"empty"	"empty"	3430	17820	200	6117	6644	2494	37	6204	6204	6522	2318	35	4	3	0	2099426	0.053	100000.000	100000.000	0.000	0.000	0.000	0.000	0.000	16.610	-87	440	-87	440	316	2384	100	562	"empty"
-75	0	0	9	5	7	"empty"	"empty"	3930	17820	200	6471	6915	3607	52	6247	6247	6556	3153	48	4	4	0	2185285	0.114	100000.000	100000.000	0.000	0.000	0.000	0.000	0.000	16.610	224	668	224	668	316	2384	100	563	"empty"
-75	0	0	9	6	7	"empty"	"empty"	4430	17820	200	6237	6160	1256	20	6166	6166	6272	2726	43	0	0	0	1946615	-0.041	100000.000	100000.000	0.000	0.000	0.000	0.000	0.000	16.610	71	-6	71	-6	316	2384	100	564	"empty"
-75	0	0	9	7	7	"empty"	"empty"	4930	17820	200	5947	5929	997	16	6035	6035	5940	815	13	3	0	0	1873533	-0.013	100000.000	100000.000	0.000	0.000	0.000	0.000	0.000	16.610	-88	-106	-88	-106	316	2384	100	565	"empty"
-75	0	0	9	8	7	"empty"	"empty"	5430	17820	200	6088	5984	469	7	6123	6123	6046	602	9	1	0	0	1890933	-0.103	100000.000	100000.000	0.000	0.000	0.000	0.000	0.000	16.610	-35	-139	-35	-139	316	2384	100	566	"empty"
-75	0	0	9	9	7	"empty"	"empty"	5930	17820	200	6169	6132	344	5	6100	6100	6110	617	10	1	0	0	1937687	0.036	100000.000	100000.000	0.000	0.000	0.000	0.000	0.000	16.610	69	32	69	32	316	2384	100	567	"empty"
0	0	0	10	1	1	"PPP2CA "	"P67775"	6450	14040	100	6526	6482	501	7	5927	5927	5889	960	16	26	0	0	518551	0.618	100000.000	100000.000	0.000	0.000	0.000	0.000	0.000	16.610	599	555	599	555	80	560	100	568	"T304"
0	0	0	10	2	1	"PPP2CA "	"P67775"	6940	14030	100	6009	6033	762	12	5530	5530	5497	563	10	46	37	0	482658	0.952	100000.000	100000.000	0.000	0.000	0.000	0.000	0.000	16.610	479	503	479	503	80	560	100	569	"T304"
0	0	0	10	3	1	"PPP2CA "	"P67775"	7440	14020	200	5399	5315	639	12	5358	5358	5277	996	18	4	0	0	1679551	0.038	100000.000	100000.000	0.000	0.000	0.000	0.000	0.000	16.610	41	-43	41	-43	316	2384	100	570	"T304"
0	0	0	10	4	1	"Rab4"	"P20338"	7950	14020	130	7624	7711	1131	14	5191	5191	5174	809	15	93	80	0	925288	3.136	100000.000	100000.000	0.000	0.000	0.000	0.000	0.000	16.610	2433	2520	2433	2520	120	940	100	571	"S199"
0	0	0	10	5	1	"Rab4"	"P20338"	8440	14010	200	5551	5941	1349	22	4842	4842	4891	966	19	43	33	0	1877374	1.087	100000.000	100000.000	0.000	0.000	0.000	0.000	0.000	16.610	709	1099	709	1099	316	2384	100	572	"S199"
0	0	0	10	6	1	"Rab4"	"P20338"	8930	14000	200	5014	5707	1376	24	4633	4633	4670	553	11	45	39	0	1803413	1.875	100000.000	100000.000	0.000	0.000	0.000	0.000	0.000	16.610	381	1074	381	1074	316	2384	100	573	"S199"
0	0	0	10	7	1	"STAT1 "	"P42224"	9430	14000	200	4688	4734	434	9	4667	4667	4852	2354	48	0	0	0	1496026	-0.050	100000.000	100000.000	0.000	0.000	0.000	0.000	0.000	16.610	21	67	21	67	316	2384	100	574	"S727"
0	0	0	10	8	1	"STAT1 "	"P42224"	9930	13990	200	4599	4698	533	11	4753	4753	4864	1984	40	0	0	0	1484620	-0.084	100000.000	100000.000	0.000	0.000	0.000	0.000	0.000	16.610	-154	-55	-154	-55	316	2384	100	575	"S727"
0	0	0	10	9	1	"STAT1 "	"P42224"	10430	13990	200	4695	4707	546	11	4702	4702	4762	1457	30	0	0	0	1487427	-0.038	100000.000	100000.000	0.000	0.000	0.000	0.000	0.000	16.610	-7	5	-7	5	316	2384	100	576	"S727"
0	0	0	10	1	2	"STAT4 "	"Q14765"	6440	14690	170	7357	7197	632	8	5885	5885	5817	915	15	72	20	0	1496963	1.508	100000.000	100000.000	0.000	0.000	0.000	0.000	0.000	16.610	1472	1312	1472	1312	208	1660	100	577	"S722"
0	0	0	10	2	2	"STAT4 "	"Q14765"	6950	14670	180	6847	6779	871	12	5465	5465	5417	915	16	69	27	0	1735338	1.489	100000.000	100000.000	0.000	0.000	0.000	0.000	0.000	16.610	1382	1314	1382	1314	256	1924	100	578	"S722"
0	0	0	10	3	2	"STAT4 "	"Q14765"	7450	14670	190	6777	6779	1995	29	5339	5339	5248	664	12	74	53	0	1735535	2.306	100000.000	100000.000	0.000	0.000	0.000	0.000	0.000	16.610	1438	1440	1438	1440	256	2088	100	579	"S722"
0	0	0	10	4	2	"STMN1"	"P16949"	7940	14660	200	4168	4290	826	19	5104	5104	5068	626	12	5	0	0	1355639	-1.243	100000.000	100000.000	0.000	0.000	0.000	0.000	0.000	16.610	-936	-814	-936	-814	316	2384	100	580	"S37"
0	0	0	10	5	2	"STMN1"	"P16949"	8430	14660	200	4018	4224	723	17	4884	4884	4995	1323	26	0	0	0	1334796	-0.583	100000.000	100000.000	0.000	0.000	0.000	0.000	0.000	16.610	-866	-660	-866	-660	316	2384	100	581	"S37"
0	0	0	10	6	2	"STMN1"	"P16949"	8930	14650	200	4025	4261	1073	25	4718	4718	4752	482	10	9	0	0	1346442	-1.019	100000.000	100000.000	0.000	0.000	0.000	0.000	0.000	16.610	-693	-457	-693	-457	316	2384	100	582	"S37"
0	0	0	10	7	2	"ACC1"	"Q13085 "	9420	14660	70	5341	5338	565	10	4822	4822	4884	423	8	53	28	0	170830	1.073	100000.000	100000.000	0.000	0.000	0.000	0.000	0.000	16.610	519	516	519	516	32	236	100	583	"S1263"
0	0	0	10	8	2	"ACC1"	"Q13085 "	9940	14650	100	5173	5106	469	9	4852	4852	4873	740	15	13	0	0	408485	0.315	100000.000	100000.000	0.000	0.000	0.000	0.000	0.000	16.610	321	254	321	254	80	560	100	584	"S1263"
0	0	0	10	9	2	"ACC1"	"Q13085 "	10430	14640	200	4843	4804	460	9	4732	4732	4734	517	10	18	1	0	1518198	0.135	100000.000	100000.000	0.000	0.000	0.000	0.000	0.000	16.610	111	72	111	72	316	2384	100	585	"S1263"
0	0	0	10	1	3	"TRAF6"	"Q9Y4K3"	6450	15300	200	5926	5859	641	10	5900	5900	5809	490	8	11	0	0	1851448	0.102	100000.000	100000.000	0.000	0.000	0.000	0.000	0.000	16.610	26	-41	26	-41	316	2384	100	586	"Y353"
0	0	0	10	2	3	"TRAF6"	"Q9Y4K3"	6950	15300	200	5667	5563	593	10	5675	5675	5556	721	12	3	0	0	1757890	0.010	100000.000	100000.000	0.000	0.000	0.000	0.000	0.000	16.610	-8	-112	-8	-112	316	2384	100	587	"Y353"
0	0	0	10	3	3	"TRAF6"	"Q9Y4K3"	7450	15300	200	5454	5455	959	17	5419	5419	5380	880	16	5	0	0	1723843	0.085	100000.000	100000.000	0.000	0.000	0.000	0.000	0.000	16.610	35	36	35	36	316	2384	100	588	"Y353"
0	0	0	10	4	3	"BLNK"	"Q8WV28"	7950	15290	140	5738	6269	1760	28	5031	5031	5096	871	17	40	35	0	977909	1.347	100000.000	100000.000	0.000	0.000	0.000	0.000	0.000	16.610	707	1238	707	1238	156	1140	100	589	"Y72"
0	0	0	10	5	3	"BLNK"	"Q8WV28"	8450	15330	160	5043	5558	1457	26	4598	4598	4705	915	19	29	25	0	1156079	0.932	100000.000	100000.000	0.000	0.000	0.000	0.000	0.000	16.610	445	960	445	960	208	1512	100	590	"Y72"
0	0	0	10	6	3	"BLNK"	"Q8WV28"	8950	15290	140	5071	5597	1329	23	4529	4529	4602	1143	24	32	25	0	873121	0.871	100000.000	100000.000	0.000	0.000	0.000	0.000	0.000	16.610	542	1068	542	1068	156	1140	100	591	"Y72"
0	0	0	10	7	3	"CD19"	"P15391"	9450	15290	150	4865	4915	476	9	4472	4472	4550	587	12	40	7	0	766709	0.622	100000.000	100000.000	0.000	0.000	0.000	0.000	0.000	16.610	393	443	393	443	156	1272	100	592	"Y531"
0	0	0	10	8	3	"CD19"	"P15391"	9950	15270	80	5049	5074	584	11	4580	4580	4619	454	9	51	26	0	263871	1.002	100000.000	100000.000	0.000	0.000	0.000	0.000	0.000	16.610	469	494	469	494	52	340	100	593	"Y531"
0	0	0	10	9	3	"CD19"	"P15391"	10460	15290	100	5027	5147	468	9	4651	4651	4634	580	12	42	7	0	411749	0.884	100000.000	100000.000	0.000	0.000	0.000	0.000	0.000	16.610	376	496	376	496	80	560	100	594	"Y531"
0	0	0	10	1	4	"p300"	"Q09472"	6450	15960	200	5637	5408	930	17	5818	5818	5753	665	11	2	0	0	1708990	-0.519	100000.000	100000.000	0.000	0.000	0.000	0.000	0.000	16.610	-181	-410	-181	-410	316	2384	100	595	"S2279"
0	0	0	10	2	4	"p300"	"Q09472"	6950	15960	200	5110	5079	862	16	5669	5669	5628	746	13	0	0	0	1605034	-0.736	100000.000	100000.000	0.000	0.000	0.000	0.000	0.000	16.610	-559	-590	-559	-590	316	2384	100	596	"S2279"
0	0	0	10	3	4	"p300"	"Q09472"	7450	15960	200	4768	4868	893	18	5396	5396	5369	995	18	1	0	0	1538342	-0.504	100000.000	100000.000	0.000	0.000	0.000	0.000	0.000	16.610	-628	-528	-628	-528	316	2384	100	597	"S2279"
0	0	0	10	4	4	"fyn"	"P06241"	7950	15960	200	4548	4669	676	14	4982	4982	5060	920	18	1	0	0	1475397	-0.425	100000.000	100000.000	0.000	0.000	0.000	0.000	0.000	16.610	-434	-313	-434	-313	316	2384	100	598	"Y420"
0	0	0	10	5	4	"fyn"	"P06241"	8450	15950	200	4863	7851	11340	144	4660	4660	4850	1307	26	22	14	2	2480775	2.296	100000.000	100000.000	0.000	0.000	0.000	0.000	0.000	16.610	203	3191	203	3191	316	2384	100	599	"Y420"
0	0	0	10	6	4	"fyn"	"P06241"	8950	15950	200	4201	4163	506	12	4462	4462	4504	380	8	6	0	0	1315547	-0.897	100000.000	100000.000	0.000	0.000	0.000	0.000	0.000	16.610	-261	-299	-261	-299	316	2384	100	600	"Y420"
0	0	0	10	7	4	"HSP27"	"P04792"	9460	15950	120	5541	5592	582	10	4352	4352	4379	374	8	92	85	0	671033	3.243	100000.000	100000.000	0.000	0.000	0.000	0.000	0.000	16.610	1189	1240	1189	1240	120	820	100	601	"S78"
0	0	0	10	8	4	"HSP27"	"P04792"	9960	15950	110	5768	5779	526	9	4445	4445	4475	480	10	98	76	0	462313	2.717	100000.000	100000.000	0.000	0.000	0.000	0.000	0.000	16.610	1323	1334	1323	1334	80	656	100	602	"S78"
0	0	0	10	9	4	"HSP27"	"P04792"	10460	15950	120	5687	5782	562	9	4599	4599	4580	523	11	88	52	0	693791	2.298	100000.000	100000.000	0.000	0.000	0.000	0.000	0.000	16.610	1088	1183	1088	1183	120	820	100	603	"S78"
0	0	0	10	1	5	"IL-8R B "	"P25025"	6440	16590	200	5101	5102	493	9	5551	5551	5536	1087	19	0	0	0	1612378	-0.399	100000.000	100000.000	0.000	0.000	0.000	0.000	0.000	16.610	-450	-449	-450	-449	316	2384	100	604	"S352"
0	0	0	10	2	5	"IL-8R B "	"P25025"	6950	16590	200	4969	5015	728	14	5456	5456	5371	642	11	4	0	0	1584767	-0.555	100000.000	100000.000	0.000	0.000	0.000	0.000	0.000	16.610	-487	-441	-487	-441	316	2384	100	605	"S352"
0	0	0	10	3	5	"IL-8R B "	"P25025"	7450	16590	200	4819	4891	650	13	5234	5234	5211	709	13	3	0	0	1545558	-0.451	100000.000	100000.000	0.000	0.000	0.000	0.000	0.000	16.610	-415	-343	-415	-343	316	2384	100	606	"S352"
0	0	0	10	4	5	"IRF-3 "	"Q14653"	7950	16590	200	4831	4828	661	13	4991	4991	5024	773	15	4	0	0	1525632	-0.254	100000.000	100000.000	0.000	0.000	0.000	0.000	0.000	16.610	-160	-163	-160	-163	316	2384	100	607	"S385"
0	0	0	10	5	5	"IRF-3 "	"Q14653"	8450	16590	200	4628	4651	480	10	4725	4725	4779	566	11	9	0	0	1469624	-0.226	100000.000	100000.000	0.000	0.000	0.000	0.000	0.000	16.610	-97	-74	-97	-74	316	2384	100	608	"S385"
0	0	0	10	6	5	"IRF-3 "	"Q14653"	8950	16590	200	4486	4514	430	9	4534	4534	4563	392	8	15	1	0	1426425	-0.125	100000.000	100000.000	0.000	0.000	0.000	0.000	0.000	16.610	-48	-20	-48	-20	316	2384	100	609	"S385"
0	0	0	10	7	5	"LSD1"	"O60341"	9460	16600	120	9170	8362	2416	28	4487	4487	4519	365	8	83	80	0	1003454	10.529	100000.000	100000.000	0.000	0.000	0.000	0.000	0.000	16.610	4683	3875	4683	3875	120	820	100	610	"S131"
0	0	0	10	8	5	"LSD1"	"O60341"	9960	16580	130	8791	8309	1770	21	4510	4510	4544	431	9	91	87	0	997138	8.735	100000.000	100000.000	0.000	0.000	0.000	0.000	0.000	16.610	4281	3799	4281	3799	120	940	100	611	"S131"
0	0	0	10	9	5	"LSD1"	"O60341"	10460	16580	120	8188	8021	1443	17	4538	4538	4535	464	10	93	90	0	962502	7.513	100000.000	100000.000	0.000	0.000	0.000	0.000	0.000	16.610	3650	3483	3650	3483	120	820	100	612	"S131"
0	0	0	10	1	6	"MAPKAPK5"	"Q8IW41"	6450	17240	110	9682	9480	3684	38	5596	5596	5604	1596	28	86	73	0	758418	2.429	100000.000	100000.000	0.000	0.000	0.000	0.000	0.000	16.610	4086	3884	4086	3884	80	656	100	613	"T182"
0	0	0	10	2	6	"MAPKAPK5"	"Q8IW41"	6960	17240	110	8902	8671	1464	16	5205	5205	5107	622	12	93	91	0	693660	5.730	100000.000	100000.000	0.000	0.000	0.000	0.000	0.000	16.610	3697	3466	3697	3466	80	656	100	614	"T182"
0	0	0	10	3	6	"MAPKAPK5"	"Q8IW41"	7470	17240	110	8949	8986	1041	11	5188	5188	5135	839	16	98	98	0	718893	4.590	100000.000	100000.000	0.000	0.000	0.000	0.000	0.000	16.610	3761	3798	3761	3798	80	656	100	615	"T182"
0	0	0	10	4	6	"P27kip1"	"P46527"	7960	17230	200	4857	4929	1156	23	4993	4993	4963	609	12	15	0	0	1557651	-0.056	100000.000	100000.000	0.000	0.000	0.000	0.000	0.000	16.610	-136	-64	-136	-64	316	2384	100	616	"T157"
0	0	0	10	5	6	"P27kip1"	"P46527"	8460	17230	200	4849	4832	434	8	4734	4734	4788	536	11	13	1	0	1526942	0.082	100000.000	100000.000	0.000	0.000	0.000	0.000	0.000	16.610	115	98	115	98	316	2384	100	617	"T157"
0	0	0	10	6	6	"P27kip1"	"P46527"	8960	17230	200	4704	4666	327	7	4569	4569	4611	642	13	2	0	0	1474317	0.086	100000.000	100000.000	0.000	0.000	0.000	0.000	0.000	16.610	135	97	135	97	316	2384	100	618	"T157"
0	0	0	10	7	6	"p67phox"	"P19878"	9470	17230	200	4296	4311	409	9	4476	4476	4545	526	11	3	0	0	1362251	-0.445	100000.000	100000.000	0.000	0.000	0.000	0.000	0.000	16.610	-180	-165	-180	-165	316	2384	100	619	"T233"
0	0	0	10	8	6	"p67phox"	"P19878"	9970	17230	200	4280	4252	428	10	4530	4530	4564	478	10	2	0	0	1343770	-0.653	100000.000	100000.000	0.000	0.000	0.000	0.000	0.000	16.610	-250	-278	-250	-278	316	2384	100	620	"T233"
0	0	0	10	9	6	"p67phox"	"P19878"	10470	17230	200	4299	4311	468	10	4571	4571	4547	496	10	5	0	0	1362216	-0.476	100000.000	100000.000	0.000	0.000	0.000	0.000	0.000	16.610	-272	-260	-272	-260	316	2384	100	621	"T233"
-75	0	0	10	1	7	"empty"	"empty"	6440	17860	200	5767	5795	1751	30	5775	5775	5702	506	8	6	0	0	1831207	0.184	100000.000	100000.000	0.000	0.000	0.000	0.000	0.000	16.610	-8	20	-8	20	316	2384	100	622	"empty"
-75	0	0	10	2	7	"empty"	"empty"	6940	17860	200	5247	5155	506	9	5363	5363	5306	589	11	3	0	0	1629077	-0.256	100000.000	100000.000	0.000	0.000	0.000	0.000	0.000	16.610	-116	-208	-116	-208	316	2384	100	623	"empty"
-75	0	0	10	3	7	"empty"	"empty"	7440	17860	200	5256	5145	588	11	5259	5259	5199	648	12	6	0	0	1625733	-0.083	100000.000	100000.000	0.000	0.000	0.000	0.000	0.000	16.610	-3	-114	-3	-114	316	2384	100	624	"empty"
-75	0	0	10	4	7	"empty"	"empty"	7940	17860	200	5015	4965	803	16	4976	4976	4966	627	12	8	1	0	1568868	-0.002	100000.000	100000.000	0.000	0.000	0.000	0.000	0.000	16.610	39	-11	39	-11	316	2384	100	625	"empty"
-75	0	0	10	5	7	"empty"	"empty"	8440	17860	200	4759	4754	384	8	4716	4716	4798	532	11	10	0	0	1502406	-0.083	100000.000	100000.000	0.000	0.000	0.000	0.000	0.000	16.610	43	38	43	38	316	2384	100	626	"empty"
-75	0	0	10	6	7	"empty"	"empty"	8940	17860	200	4503	4517	349	7	4536	4536	4576	582	12	3	0	0	1427316	-0.101	100000.000	100000.000	0.000	0.000	0.000	0.000	0.000	16.610	-33	-19	-33	-19	316	2384	100	627	"empty"
-75	0	0	10	7	7	"empty"	"empty"	9440	17860	200	4451	4504	384	8	4475	4475	4542	663	14	4	0	0	1423309	-0.057	100000.000	100000.000	0.000	0.000	0.000	0.000	0.000	16.610	-24	29	-24	29	316	2384	100	628	"empty"
-75	0	0	10	8	7	"empty"	"empty"	9940	17860	200	4499	4544	425	9	4520	4520	4549	424	9	18	2	0	1435967	-0.012	100000.000	100000.000	0.000	0.000	0.000	0.000	0.000	16.610	-21	24	-21	24	316	2384	100	629	"empty"
-75	0	0	10	9	7	"empty"	"empty"	10440	17860	200	4491	4502	398	8	4584	4584	4570	453	9	8	0	0	1422657	-0.150	100000.000	100000.000	0.000	0.000	0.000	0.000	0.000	16.610	-93	-82	-93	-82	316	2384	100	630	"empty"
0	0	0	11	1	1	"Jak2 "	"O60674"	10900	13970	180	7364	6982	2242	32	4654	4654	4632	518	11	67	65	0	1787488	4.537	100000.000	100000.000	0.000	0.000	0.000	0.000	0.000	16.610	2710	2328	2710	2328	256	1924	100	631	"Y221"
0	0	0	11	2	1	"Jak2 "	"O60674"	11400	13980	190	7790	7199	1819	25	4802	4802	4769	541	11	72	69	0	1842820	4.492	100000.000	100000.000	0.000	0.000	0.000	0.000	0.000	16.610	2988	2397	2988	2397	256	2088	100	632	"Y221"
0	0	0	11	3	1	"Jak2 "	"O60674"	11920	13980	180	8788	8379	1416	16	5299	5299	5385	735	13	86	83	0	2145025	4.073	100000.000	100000.000	0.000	0.000	0.000	0.000	0.000	16.610	3489	3080	3489	3080	256	1924	100	633	"Y221"
0	0	0	11	4	1	"K8"	"P05787"	12430	13950	200	4871	5011	946	18	5559	5559	5610	1324	23	0	0	0	1583346	-0.452	100000.000	100000.000	0.000	0.000	0.000	0.000	0.000	16.610	-688	-548	-688	-548	316	2384	100	634	"S74"
0	0	0	11	5	1	"K8"	"P05787"	12930	13950	200	5009	5014	614	12	5685	5685	5646	521	9	1	0	0	1584371	-1.213	100000.000	100000.000	0.000	0.000	0.000	0.000	0.000	16.610	-676	-671	-676	-671	316	2384	100	635	"S74"
0	0	0	11	6	1	"K8"	"P05787"	13430	13950	200	5133	5143	670	13	6018	6018	5992	766	12	0	0	0	1625068	-1.108	100000.000	100000.000	0.000	0.000	0.000	0.000	0.000	16.610	-885	-875	-885	-875	316	2384	100	636	"S74"
0	0	0	11	7	1	"Met "	"P08581"	13930	13950	200	5218	5358	764	14	6365	6365	6355	631	9	2	0	0	1693109	-1.580	100000.000	100000.000	0.000	0.000	0.000	0.000	0.000	16.610	-1147	-1007	-1147	-1007	316	2384	100	637	"Y1234"
0	0	0	11	8	1	"Met "	"P08581"	14430	13950	200	5336	5567	864	15	6535	6535	6558	570	8	5	1	0	1759093	-1.739	100000.000	100000.000	0.000	0.000	0.000	0.000	0.000	16.610	-1199	-968	-1199	-968	316	2384	100	638	"Y1234"
0	0	0	11	9	1	"Met "	"P08581"	14930	13950	200	5588	5904	3181	53	6684	6684	6692	513	7	6	2	0	1865820	-1.536	100000.000	100000.000	0.000	0.000	0.000	0.000	0.000	16.610	-1096	-780	-1096	-780	316	2384	100	639	"Y1234"
0	0	0	11	1	2	"MSK2"	"O75676"	10930	14590	200	4462	4495	445	9	4652	4652	4614	523	11	3	0	0	1420311	-0.228	100000.000	100000.000	0.000	0.000	0.000	0.000	0.000	16.610	-190	-157	-190	-157	316	2384	100	640	"S360"
0	0	0	11	2	2	"MSK2"	"O75676"	11430	14590	200	4645	4625	444	9	4798	4798	4816	1724	35	0	0	0	1461472	-0.111	100000.000	100000.000	0.000	0.000	0.000	0.000	0.000	16.610	-153	-173	-153	-173	316	2384	100	641	"S360"
0	0	0	11	3	2	"MSK2"	"O75676"	11930	14590	200	4769	4802	398	8	5195	5195	5289	1085	20	0	0	0	1517324	-0.449	100000.000	100000.000	0.000	0.000	0.000	0.000	0.000	16.610	-426	-393	-426	-393	316	2384	100	642	"S360"
0	0	0	11	4	2	"NFkB-p100 "	"Q00653"	12430	14590	200	4151	4509	892	19	5583	5583	5616	1552	27	0	0	0	1424698	-0.713	100000.000	100000.000	0.000	0.000	0.000	0.000	0.000	16.610	-1432	-1074	-1432	-1074	316	2384	100	643	"S99"
0	0	0	11	5	2	"NFkB-p100 "	"Q00653"	12930	14590	200	4107	4441	923	20	5708	5708	5711	733	12	2	0	0	1403408	-1.733	100000.000	100000.000	0.000	0.000	0.000	0.000	0.000	16.610	-1601	-1267	-1601	-1267	316	2384	100	644	"S99"
0	0	0	11	6	2	"NFkB-p100 "	"Q00653"	13430	14590	200	4171	4625	1059	22	6050	6050	6052	593	9	4	0	0	1461629	-2.406	100000.000	100000.000	0.000	0.000	0.000	0.000	0.000	16.610	-1879	-1425	-1879	-1425	316	2384	100	645	"S99"
0	0	0	11	7	2	"PKACa "	"P17612"	13930	14590	200	6075	5885	1153	19	6293	6293	6305	632	10	13	2	0	1859593	-0.665	100000.000	100000.000	0.000	0.000	0.000	0.000	0.000	16.610	-218	-408	-218	-408	316	2384	100	646	"S10"
0	0	0	11	8	2	"PKACa "	"P17612"	14430	14590	200	6276	6018	1102	18	6432	6432	6455	733	11	9	0	0	1901573	-0.596	100000.000	100000.000	0.000	0.000	0.000	0.000	0.000	16.610	-156	-414	-156	-414	316	2384	100	647	"S10"
0	0	0	11	9	2	"PKACa "	"P17612"	14930	14590	200	6709	6312	1267	20	6689	6689	6681	746	11	4	0	0	1994609	-0.495	100000.000	100000.000	0.000	0.000	0.000	0.000	0.000	16.610	20	-377	20	-377	316	2384	100	648	"S10"
0	0	0	11	1	3	"p70S6K"	"P23443"	10930	15230	200	4658	4604	545	11	4608	4608	4600	522	11	14	0	0	1454986	0.008	100000.000	100000.000	0.000	0.000	0.000	0.000	0.000	16.610	50	-4	50	-4	316	2384	100	649	"S447"
0	0	0	11	2	3	"p70S6K"	"P23443"	11430	15230	200	4619	4694	1296	27	4798	4798	4737	409	8	5	1	0	1483190	-0.105	100000.000	100000.000	0.000	0.000	0.000	0.000	0.000	16.610	-179	-104	-179	-104	316	2384	100	650	"S447"
0	0	0	11	3	3	"p70S6K"	"P23443"	11930	15230	200	5002	4927	457	9	5154	5154	5277	999	18	0	0	0	1556918	-0.350	100000.000	100000.000	0.000	0.000	0.000	0.000	0.000	16.610	-152	-227	-152	-227	316	2384	100	651	"S447"
0	0	0	11	4	3	"PDK1"	"O15530"	12410	15260	160	9373	8881	5999	67	5622	5622	5641	990	17	58	58	0	1847273	3.273	100000.000	100000.000	0.000	0.000	0.000	0.000	0.000	16.610	3751	3259	3751	3259	208	1512	100	652	"Y376"
0	0	0	11	5	3	"PDK1"	"O15530"	12920	15250	160	9774	8875	2832	31	5607	5607	5589	584	10	65	62	0	1846020	5.627	100000.000	100000.000	0.000	0.000	0.000	0.000	0.000	16.610	4167	3268	4167	3268	208	1512	100	653	"Y376"
0	0	0	11	6	3	"PDK1"	"O15530"	13410	15240	170	10804	10024	5232	52	6005	6005	6009	639	10	61	59	0	2084955	6.283	100000.000	100000.000	0.000	0.000	0.000	0.000	0.000	16.610	4799	4019	4799	4019	208	1660	100	654	"Y376"
0	0	0	11	7	3	"Ripk1"	"Q13546"	13930	15230	200	5526	5591	715	12	6436	6436	6414	579	9	3	0	0	1766874	-1.421	100000.000	100000.000	0.000	0.000	0.000	0.000	0.000	16.610	-910	-845	-910	-845	316	2384	100	655	"Y694"
0	0	0	11	8	3	"Ripk1"	"Q13546"	14430	15230	200	5300	5472	727	13	6269	6269	6316	795	12	3	0	0	1729149	-1.062	100000.000	100000.000	0.000	0.000	0.000	0.000	0.000	16.610	-969	-797	-969	-797	316	2384	100	656	"Y694"
0	0	0	11	9	3	"Ripk1"	"Q13546"	14930	15230	200	5457	5590	618	11	6250	6250	6285	872	13	0	0	0	1766329	-0.797	100000.000	100000.000	0.000	0.000	0.000	0.000	0.000	16.610	-793	-660	-793	-660	316	2384	100	657	"Y694"
0	0	0	11	1	4	"SHC3"	"Q92529"	10930	15870	200	4619	4591	433	9	4664	4664	4628	627	13	3	0	0	1450855	-0.059	100000.000	100000.000	0.000	0.000	0.000	0.000	0.000	16.610	-45	-73	-45	-73	316	2384	100	658	"Y341"
0	0	0	11	2	4	"SHC3"	"Q92529"	11430	15870	200	4758	4670	439	9	4832	4832	4789	412	8	7	0	0	1475641	-0.289	100000.000	100000.000	0.000	0.000	0.000	0.000	0.000	16.610	-74	-162	-74	-162	316	2384	100	659	"Y341"
0	0	0	11	3	4	"SHC3"	"Q92529"	11930	15870	200	5064	5075	269	5	5133	5133	5205	662	12	0	0	0	1603583	-0.196	100000.000	100000.000	0.000	0.000	0.000	0.000	0.000	16.610	-69	-58	-69	-58	316	2384	100	660	"Y341"
0	0	0	11	4	4	"Smad3 "	"P84022"	12430	15870	200	5846	5846	1100	18	5735	5735	5859	1935	33	0	0	0	1847489	-0.007	100000.000	100000.000	0.000	0.000	0.000	0.000	0.000	16.610	111	111	111	111	316	2384	100	661	"S208"
0	0	0	11	5	4	"Smad3 "	"P84022"	12930	15870	200	5623	5574	483	8	5680	5680	5652	657	11	4	0	0	1761492	-0.119	100000.000	100000.000	0.000	0.000	0.000	0.000	0.000	16.610	-57	-106	-57	-106	316	2384	100	662	"S208"
0	0	0	11	6	4	"Smad3 "	"P84022"	13430	15870	200	5627	5680	615	10	5916	5916	5902	524	8	10	0	0	1795019	-0.424	100000.000	100000.000	0.000	0.000	0.000	0.000	0.000	16.610	-289	-236	-289	-236	316	2384	100	663	"S208"
0	0	0	11	7	4	"TAK1 "	"O43318"	13930	15870	200	5993	5709	1092	19	6265	6265	6252	517	8	15	1	0	1804182	-1.050	100000.000	100000.000	0.000	0.000	0.000	0.000	0.000	16.610	-272	-556	-272	-556	316	2384	100	664	"T187"
0	0	0	11	8	4	"TAK1 "	"O43318"	14430	15870	200	6059	5731	1024	17	6320	6320	6343	469	7	10	0	0	1811090	-1.305	100000.000	100000.000	0.000	0.000	0.000	0.000	0.000	16.610	-261	-589	-261	-589	316	2384	100	665	"T187"
0	0	0	11	9	4	"TAK1 "	"O43318"	14930	15870	200	6164	5731	1120	19	6360	6360	6401	740	11	4	0	0	1811054	-0.905	100000.000	100000.000	0.000	0.000	0.000	0.000	0.000	16.610	-196	-629	-196	-629	316	2384	100	666	"T187"
0	0	0	11	1	5	"ACC1"	"P68133"	10930	16510	200	4689	4677	807	17	4616	4616	4627	502	10	18	1	0	1477864	0.100	100000.000	100000.000	0.000	0.000	0.000	0.000	0.000	16.610	73	61	73	61	316	2384	100	667	"Y93"
0	0	0	11	2	5	"ACC1"	"P68133"	11430	16510	200	4789	4777	417	8	4794	4794	4784	543	11	7	0	0	1509550	-0.013	100000.000	100000.000	0.000	0.000	0.000	0.000	0.000	16.610	-5	-17	-5	-17	316	2384	100	668	"Y93"
0	0	0	11	3	5	"ACC1"	"P68133"	11930	16510	200	4928	4937	543	10	5029	5029	5193	2574	49	0	0	0	1560225	-0.099	100000.000	100000.000	0.000	0.000	0.000	0.000	0.000	16.610	-101	-92	-101	-92	316	2384	100	669	"Y93"
0	0	0	11	4	5	"A-Raf"	"P10398"	12430	16510	200	5801	5796	524	9	5632	5632	5657	866	15	8	1	0	1831567	0.161	100000.000	100000.000	0.000	0.000	0.000	0.000	0.000	16.610	169	164	169	164	316	2384	100	670	"T20"
0	0	0	11	5	5	"A-Raf"	"P10398"	12930	16510	200	5369	5337	460	8	5462	5462	5438	455	8	8	0	0	1686383	-0.222	100000.000	100000.000	0.000	0.000	0.000	0.000	0.000	16.610	-93	-125	-93	-125	316	2384	100	671	"T20"
0	0	0	11	6	5	"A-Raf"	"P10398"	13430	16510	200	5389	5376	531	9	5674	5674	5660	545	9	5	0	0	1698800	-0.521	100000.000	100000.000	0.000	0.000	0.000	0.000	0.000	16.610	-285	-298	-285	-298	316	2384	100	672	"T20"
0	0	0	11	7	5	"BCAP"	"Q6ZUJ8"	13930	16510	200	5767	5758	593	10	6055	6055	6075	695	11	4	0	0	1819411	-0.456	100000.000	100000.000	0.000	0.000	0.000	0.000	0.000	16.610	-288	-297	-288	-297	316	2384	100	673	"Y570"
0	0	0	11	8	5	"BCAP"	"Q6ZUJ8"	14430	16510	200	5857	5892	533	9	6300	6300	6340	1204	18	0	0	0	1861780	-0.372	100000.000	100000.000	0.000	0.000	0.000	0.000	0.000	16.610	-443	-408	-443	-408	316	2384	100	674	"Y570"
0	0	0	11	9	5	"BCAP"	"Q6ZUJ8"	14930	16510	200	6033	6066	552	9	6391	6391	6410	539	8	8	0	0	1917009	-0.638	100000.000	100000.000	0.000	0.000	0.000	0.000	0.000	16.610	-358	-325	-358	-325	316	2384	100	675	"Y570"
0	0	0	11	1	6	"Cofilin 1"	"P23528"	10930	17160	200	4835	4846	696	14	4639	4639	4612	450	9	29	15	0	1531394	0.520	100000.000	100000.000	0.000	0.000	0.000	0.000	0.000	16.610	196	207	196	207	316	2384	100	676	"Y139"
0	0	0	11	2	6	"Cofilin 1"	"P23528"	11430	17160	200	4874	4867	495	10	4791	4791	4793	1561	32	0	0	0	1537988	0.047	100000.000	100000.000	0.000	0.000	0.000	0.000	0.000	16.610	83	76	83	76	316	2384	100	677	"Y139"
0	0	0	11	3	6	"Cofilin 1"	"P23528"	11930	17160	200	5070	5079	409	8	5019	5019	5002	353	7	15	2	0	1605105	0.218	100000.000	100000.000	0.000	0.000	0.000	0.000	0.000	16.610	51	60	51	60	316	2384	100	678	"Y139"
0	0	0	11	4	6	"CTNNB1"	"P35222"	12430	17160	200	5947	6028	579	9	5701	5701	5760	1371	23	5	0	0	1904762	0.195	100000.000	100000.000	0.000	0.000	0.000	0.000	0.000	16.610	246	327	246	327	316	2384	100	679	"Y654"
0	0	0	11	5	6	"CTNNB1"	"P35222"	12930	17160	200	5830	5772	526	9	5532	5532	5529	966	17	4	0	0	1824069	0.252	100000.000	100000.000	0.000	0.000	0.000	0.000	0.000	16.610	298	240	298	240	316	2384	100	680	"Y654"
0	0	0	11	6	6	"CTNNB1"	"P35222"	13430	17160	200	5779	5791	607	10	5747	5747	5715	635	11	8	0	0	1830018	0.120	100000.000	100000.000	0.000	0.000	0.000	0.000	0.000	16.610	32	44	32	44	316	2384	100	681	"Y654"
0	0	0	11	7	6	"IFNGR1 "	"P15260"	13930	17160	200	5708	5738	636	11	6112	6112	6096	603	9	5	0	0	1813062	-0.594	100000.000	100000.000	0.000	0.000	0.000	0.000	0.000	16.610	-404	-374	-404	-374	316	2384	100	682	"S495"
0	0	0	11	8	6	"IFNGR1 "	"P15260"	14430	17160	200	5790	5772	670	11	6372	6372	6360	526	8	2	0	0	1824002	-1.118	100000.000	100000.000	0.000	0.000	0.000	0.000	0.000	16.610	-582	-600	-582	-600	316	2384	100	683	"S495"
0	0	0	11	9	6	"IFNGR1 "	"P15260"	14930	17160	200	6158	6074	706	11	6540	6540	6547	546	8	5	0	0	1919355	-0.866	100000.000	100000.000	0.000	0.000	0.000	0.000	0.000	16.610	-382	-466	-382	-466	316	2384	100	684	"S495"
-75	0	0	11	1	7	"empty"	"empty"	10930	17800	200	4561	4573	381	8	4633	4633	4607	454	9	7	0	0	1444935	-0.075	100000.000	100000.000	0.000	0.000	0.000	0.000	0.000	16.610	-72	-60	-72	-60	316	2384	100	685	"empty"
-75	0	0	11	2	7	"empty"	"empty"	11430	17800	200	4801	4767	439	9	4781	4781	4755	563	11	4	0	0	1506272	0.021	100000.000	100000.000	0.000	0.000	0.000	0.000	0.000	16.610	20	-14	20	-14	316	2384	100	686	"empty"
-75	0	0	11	3	7	"empty"	"empty"	11930	17800	200	5006	5009	420	8	4998	4998	5006	710	14	1	0	0	1582997	0.004	100000.000	100000.000	0.000	0.000	0.000	0.000	0.000	16.610	8	11	8	11	316	2384	100	687	"empty"
-75	0	0	11	4	7	"empty"	"empty"	12430	17800	200	6008	6075	1743	28	5592	5592	5614	548	9	34	2	0	1919592	0.841	100000.000	100000.000	0.000	0.000	0.000	0.000	0.000	16.610	416	483	416	483	316	2384	100	688	"empty"
-75	0	0	11	5	7	"empty"	"empty"	12930	17800	200	5474	5432	394	7	5491	5491	5495	758	13	0	0	0	1716650	-0.083	100000.000	100000.000	0.000	0.000	0.000	0.000	0.000	16.610	-17	-59	-17	-59	316	2384	100	689	"empty"
-75	0	0	11	6	7	"empty"	"empty"	13430	17800	200	5649	5665	937	16	5671	5671	5665	580	10	10	0	0	1790128	0.000	100000.000	100000.000	0.000	0.000	0.000	0.000	0.000	16.610	-22	-6	-22	-6	316	2384	100	690	"empty"
0	0	0	11	7	7	"GLQAWPG-pS-AIPQFLG_GLQAWPGEAIPQFLG_60vs40"	"GLQAWPG-pS-AIPQFLG_GLQAWPGEAIPQFLG_60vs40"	13950	17820	120	15531	13619	4121	30	6083	6083	6041	491	8	91	89	0	1634238	15.434	100000.000	100000.000	0.000	0.000	0.000	0.000	0.000	16.610	9448	7536	9448	7536	120	820	100	691	"GLQAWPG-pS-AIPQFLG_GLQAWPGEAIPQFLG_60vs40"
0	0	0	11	8	7	"GLQAWPG-pS-AIPQFLG_GLQAWPGEAIPQFLG_60vs40"	"GLQAWPG-pS-AIPQFLG_GLQAWPGEAIPQFLG_60vs40"	14450	17820	110	16059	15700	1762	11	6228	6228	6261	522	8	100	98	0	1256036	18.082	100000.000	100000.000	0.000	0.000	0.000	0.000	0.000	16.610	9831	9472	9831	9472	80	656	100	692	"GLQAWPG-pS-AIPQFLG_GLQAWPGEAIPQFLG_60vs40"
0	0	0	11	9	7	"GLQAWPG-pS-AIPQFLG_GLQAWPGEAIPQFLG_60vs40"	"GLQAWPG-pS-AIPQFLG_GLQAWPGEAIPQFLG_60vs40"	14950	17830	130	15201	14141	3032	21	6423	6423	6442	438	6	95	94	0	1696954	17.578	100000.000	100000.000	0.000	0.000	0.000	0.000	0.000	16.610	8778	7718	8778	7718	120	940	100	693	"GLQAWPG-pS-AIPQFLG_GLQAWPGEAIPQFLG_60vs40"
0	0	0	12	1	1	"BLNK "	"Q8WV28"	15440	13940	200	6753	6744	505	7	6777	6777	6796	562	8	12	0	0	2130969	-0.093	100000.000	100000.000	0.000	0.000	0.000	0.000	0.000	16.610	-24	-33	-24	-33	316	2384	100	694	"Y178"
0	0	0	12	2	1	"BLNK "	"Q8WV28"	15930	13940	200	7049	7029	503	7	7032	7032	7051	673	9	8	0	0	2221150	-0.033	100000.000	100000.000	0.000	0.000	0.000	0.000	0.000	16.610	17	-3	17	-3	316	2384	100	695	"Y178"
0	0	0	12	3	1	"BLNK "	"Q8WV28"	16430	13940	200	6764	6782	641	9	6808	6808	6987	1709	24	0	0	0	2143226	-0.120	100000.000	100000.000	0.000	0.000	0.000	0.000	0.000	16.610	-44	-26	-44	-26	316	2384	100	696	"Y178"
0	0	0	12	4	1	"Catalase"	"P04040"	16930	13950	90	7420	7829	2840	36	6299	6299	6421	988	15	55	5	0	407113	1.425	100000.000	100000.000	0.000	0.000	0.000	0.000	0.000	16.610	1121	1530	1121	1530	52	420	100	697	"Y385"
0	0	0	12	5	1	"Catalase"	"P04040"	17430	13940	110	8334	8355	1325	15	6946	6946	7157	1959	27	12	5	0	668376	0.612	100000.000	100000.000	0.000	0.000	0.000	0.000	0.000	16.610	1388	1409	1388	1409	80	656	100	698	"Y385"
0	0	0	12	6	1	"Catalase"	"P04040"	17910	13950	120	8681	9383	3405	36	7429	7429	7857	3045	38	10	7	0	1125927	0.501	100000.000	100000.000	0.000	0.000	0.000	0.000	0.000	16.610	1252	1954	1252	1954	120	820	100	699	"Y385"
0	0	0	12	7	1	"Cdc42"	"P60953"	18410	13940	200	7425	7923	2562	32	7353	7353	7670	2636	34	6	4	0	2503543	0.096	100000.000	100000.000	0.000	0.000	0.000	0.000	0.000	16.610	72	570	72	570	316	2384	100	700	"Y64"
0	0	0	12	8	1	"Cdc42"	"P60953"	18910	13940	200	7473	7956	3307	41	7293	7293	7712	2943	38	4	2	0	2514117	0.083	100000.000	100000.000	0.000	0.000	0.000	0.000	0.000	16.610	180	663	180	663	316	2384	100	701	"Y64"
0	0	0	12	9	1	"Cdc42"	"P60953"	19420	13950	80	7546	8452	3382	40	6707	6707	6844	971	14	42	15	0	439502	1.656	100000.000	100000.000	0.000	0.000	0.000	0.000	0.000	16.610	839	1745	839	1745	52	340	100	702	"Y64"
0	0	0	12	1	2	"Flt3"	"P36888"	15440	14580	200	6706	6675	734	10	6848	6848	6833	509	7	18	1	0	2109212	-0.310	100000.000	100000.000	0.000	0.000	0.000	0.000	0.000	16.610	-142	-173	-142	-173	316	2384	100	703	"Y842"
0	0	0	12	2	2	"Flt3"	"P36888"	15930	14580	200	6921	6807	679	9	6996	6996	7016	594	8	8	0	0	2150861	-0.352	100000.000	100000.000	0.000	0.000	0.000	0.000	0.000	16.610	-75	-189	-75	-189	316	2384	100	704	"Y842"
0	0	0	12	3	2	"Flt3"	"P36888"	16430	14580	200	6795	6783	681	10	6940	6940	7033	1327	18	1	0	0	2143409	-0.188	100000.000	100000.000	0.000	0.000	0.000	0.000	0.000	16.610	-145	-157	-145	-157	316	2384	100	705	"Y842"
0	0	0	12	4	2	"gp130 "	"P40189"	16930	14580	200	5911	6498	3200	49	6601	6601	6946	2729	39	4	3	0	2053228	-0.164	100000.000	100000.000	0.000	0.000	0.000	0.000	0.000	16.610	-690	-103	-690	-103	316	2384	100	706	"S782"
0	0	0	12	5	2	"gp130 "	"P40189"	17420	14580	200	6141	6592	2875	43	6854	6854	7230	2761	38	3	2	0	2082922	-0.231	100000.000	100000.000	0.000	0.000	0.000	0.000	0.000	16.610	-713	-262	-713	-262	316	2384	100	707	"S782"
0	0	0	12	6	2	"gp130 "	"P40189"	17920	14580	200	6754	7335	3851	52	7295	7295	7696	2600	33	5	4	0	2317876	-0.139	100000.000	100000.000	0.000	0.000	0.000	0.000	0.000	16.610	-541	40	-541	40	316	2384	100	708	"S782"
0	0	0	12	7	2	"HSP60"	"P10809"	18420	14580	200	6845	7171	3816	53	7328	7328	7788	2899	37	2	2	0	2266135	-0.213	100000.000	100000.000	0.000	0.000	0.000	0.000	0.000	16.610	-483	-157	-483	-157	316	2384	100	709	"S70"
0	0	0	12	8	2	"HSP60"	"P10809"	18910	14580	200	6922	7268	3560	48	7059	7059	7447	3060	41	3	3	0	2296692	-0.058	100000.000	100000.000	0.000	0.000	0.000	0.000	0.000	16.610	-137	209	-137	209	316	2384	100	710	"S70"
0	0	0	12	9	2	"HSP60"	"P10809"	19410	14580	200	6438	6607	1693	25	6571	6571	7020	2908	41	3	1	0	2087660	-0.142	100000.000	100000.000	0.000	0.000	0.000	0.000	0.000	16.610	-133	36	-133	36	316	2384	100	711	"S70"
0	0	0	12	1	3	"IL7R "	"P16871"	15440	15220	200	6688	6683	464	6	6575	6575	6605	618	9	11	1	0	2111894	0.126	100000.000	100000.000	0.000	0.000	0.000	0.000	0.000	16.610	113	108	113	108	316	2384	100	712	"Y449"
0	0	0	12	2	3	"IL7R "	"P16871"	15940	15220	200	7074	7126	446	6	6991	6991	7025	573	8	18	1	0	2251848	0.176	100000.000	100000.000	0.000	0.000	0.000	0.000	0.000	16.610	83	135	83	135	316	2384	100	713	"Y449"
0	0	0	12	3	3	"IL7R "	"P16871"	16440	15220	200	7399	7407	545	7	7126	7126	7108	782	11	15	0	0	2340687	0.382	100000.000	100000.000	0.000	0.000	0.000	0.000	0.000	16.610	273	281	273	281	316	2384	100	714	"Y449"
0	0	0	12	4	3	"IRAK4"	"P51617"	16930	15220	200	4856	5371	2179	40	6541	6541	6732	1821	27	2	1	0	1697133	-0.747	100000.000	100000.000	0.000	0.000	0.000	0.000	0.000	16.610	-1685	-1170	-1685	-1170	316	2384	100	715	"T345"
0	0	0	12	5	3	"IRAK4"	"P51617"	17430	15220	200	4941	5424	1422	26	6809	6809	7076	2300	32	1	0	0	1713848	-0.718	100000.000	100000.000	0.000	0.000	0.000	0.000	0.000	16.610	-1868	-1385	-1868	-1385	316	2384	100	716	"T345"
0	0	0	12	6	3	"IRAK4"	"P51617"	17930	15220	200	5477	6127	1922	31	7280	7280	7708	2928	37	1	0	0	1936158	-0.540	100000.000	100000.000	0.000	0.000	0.000	0.000	0.000	16.610	-1803	-1153	-1803	-1153	316	2384	100	717	"T345"
0	0	0	12	7	3	"LIMK1"	"P53667"	18440	15220	130	11901	11834	4069	34	7289	7289	7914	3671	46	74	5	0	1420050	1.068	100000.000	100000.000	0.000	0.000	0.000	0.000	0.000	16.610	4612	4545	4612	4545	120	940	100	718	"T508"
0	0	0	12	8	3	"LIMK1"	"P53667"	18920	15230	110	11371	11598	1616	13	6844	6844	7129	2205	30	95	58	0	927827	2.027	100000.000	100000.000	0.000	0.000	0.000	0.000	0.000	16.610	4527	4754	4527	4754	80	656	100	719	"T508"
0	0	0	12	9	3	"LIMK1"	"P53667"	19420	15230	130	10282	10520	3317	31	6296	6296	6571	1780	27	92	69	0	1262432	2.219	100000.000	100000.000	0.000	0.000	0.000	0.000	0.000	16.610	3986	4224	3986	4224	120	940	100	720	"T508"
0	0	0	12	1	4	"p38-alpha "	"Q16539"	15430	15850	200	6549	6563	462	7	6591	6591	6597	613	9	7	0	0	2073779	-0.055	100000.000	100000.000	0.000	0.000	0.000	0.000	0.000	16.610	-42	-28	-42	-28	316	2384	100	721	"T122"
0	0	0	12	2	4	"p38-alpha "	"Q16539"	15930	15850	200	6891	6921	524	7	7087	7087	7108	712	10	4	0	0	2187174	-0.263	100000.000	100000.000	0.000	0.000	0.000	0.000	0.000	16.610	-196	-166	-196	-166	316	2384	100	722	"T122"
0	0	0	12	3	4	"p38-alpha "	"Q16539"	16430	15850	200	7554	7625	1688	22	7297	7297	7318	585	7	23	2	0	2409583	0.525	100000.000	100000.000	0.000	0.000	0.000	0.000	0.000	16.610	257	328	257	328	316	2384	100	723	"T122"
0	0	0	12	4	4	"MEK1 "	"Q02750"	16930	15850	200	6531	6782	1592	23	6685	6685	7016	2247	32	3	2	0	2143112	-0.104	100000.000	100000.000	0.000	0.000	0.000	0.000	0.000	16.610	-154	97	-154	97	316	2384	100	724	"S297"
0	0	0	12	5	4	"MEK1 "	"Q02750"	17440	15850	110	6426	6506	812	12	6604	6604	6919	2396	34	2	0	0	520512	-0.172	100000.000	100000.000	0.000	0.000	0.000	0.000	0.000	16.610	-178	-98	-178	-98	80	656	100	725	"S297"
0	0	0	12	6	4	"MEK1 "	"Q02750"	17920	15840	200	6975	7506	3449	45	6958	6958	7420	2936	39	3	2	0	2371978	0.029	100000.000	100000.000	0.000	0.000	0.000	0.000	0.000	16.610	17	548	17	548	316	2384	100	726	"S297"
0	0	0	12	7	4	"P27kip1"	"P46527"	18410	15840	110	6841	10579	9220	87	6997	6997	7939	4211	53	17	13	0	846333	0.627	100000.000	100000.000	0.000	0.000	0.000	0.000	0.000	16.610	-156	3582	-156	3582	80	656	100	727	"Y74"
0	0	0	12	8	4	"P27kip1"	"P46527"	18930	15880	90	6826	9237	6653	72	6769	6769	7197	2264	31	21	13	0	480304	0.901	100000.000	100000.000	0.000	0.000	0.000	0.000	0.000	16.610	57	2468	57	2468	52	420	100	728	"Y74"
0	0	0	12	9	4	"P27kip1"	"P46527"	19420	15850	110	7048	8231	5026	61	6281	6281	6620	2360	35	8	6	0	658482	0.683	100000.000	100000.000	0.000	0.000	0.000	0.000	0.000	16.610	767	1950	767	1950	80	656	100	729	"Y74"
0	0	0	12	1	5	"PPARG "	"P37231"	15450	16520	200	4584	5079	1030	20	6711	6711	6719	514	7	5	0	0	1604836	-3.191	100000.000	100000.000	0.000	0.000	0.000	0.000	0.000	16.610	-2127	-1632	-2127	-1632	316	2384	100	730	"S112"
0	0	0	12	2	5	"PPARG "	"P37231"	15950	16520	200	4757	5380	1255	23	7227	7227	7271	694	9	3	0	0	1700035	-2.725	100000.000	100000.000	0.000	0.000	0.000	0.000	0.000	16.610	-2470	-1847	-2470	-1847	316	2384	100	731	"S112"
0	0	0	12	3	5	"PPARG "	"P37231"	16450	16510	200	4919	5422	1235	22	7364	7364	7368	643	8	5	0	0	1713314	-3.026	100000.000	100000.000	0.000	0.000	0.000	0.000	0.000	16.610	-2445	-1942	-2445	-1942	316	2384	100	732	"S112"
0	0	0	12	4	5	"Pyk2 "	"Q14289"	16950	16520	180	15918	14859	3803	25	6606	6606	6909	1791	25	87	85	0	3804020	4.439	100000.000	100000.000	0.000	0.000	0.000	0.000	0.000	16.610	9312	8253	9312	8253	256	1924	100	733	"S399"
0	0	0	12	5	5	"Pyk2 "	"Q14289"	17450	16510	170	16257	16483	3852	23	6537	6537	6788	2202	32	98	96	0	3428502	4.403	100000.000	100000.000	0.000	0.000	0.000	0.000	0.000	16.610	9720	9946	9720	9946	208	1660	100	734	"S399"
0	0	0	12	6	5	"Pyk2 "	"Q14289"	17940	16510	180	17057	16828	5493	32	6543	6543	6938	2832	40	91	89	0	4308040	3.492	100000.000	100000.000	0.000	0.000	0.000	0.000	0.000	16.610	10514	10285	10514	10285	256	1924	100	735	"S399"
0	0	0	12	7	5	"STAT1 "	"P42224"	18440	16520	200	6275	7058	3900	55	6558	6558	7190	3512	48	5	4	0	2230223	-0.038	100000.000	100000.000	0.000	0.000	0.000	0.000	0.000	16.610	-283	500	-283	500	316	2384	100	736	"S708"
0	0	0	12	8	5	"STAT1 "	"P42224"	18940	16530	90	6796	8147	5124	62	6304	6304	6791	2757	40	13	5	0	423662	0.492	100000.000	100000.000	0.000	0.000	0.000	0.000	0.000	16.610	492	1843	492	1843	52	420	100	737	"S708"
0	0	0	12	9	5	"STAT1 "	"P42224"	19430	16520	200	6441	7369	4758	64	6140	6140	6622	3044	45	6	4	0	2328528	0.245	100000.000	100000.000	0.000	0.000	0.000	0.000	0.000	16.610	301	1229	301	1229	316	2384	100	738	"S708"
0	0	0	12	1	6	"STAT5B "	"P51692"	15440	17150	200	6580	6267	976	15	6719	6719	6792	1425	20	0	0	0	1980438	-0.368	100000.000	100000.000	0.000	0.000	0.000	0.000	0.000	16.610	-139	-452	-139	-452	316	2384	100	739	"S731"
0	0	0	12	2	6	"STAT5B "	"P51692"	15940	17150	200	6936	6501	1211	18	7096	7096	7173	1323	18	0	0	0	2054180	-0.508	100000.000	100000.000	0.000	0.000	0.000	0.000	0.000	16.610	-160	-595	-160	-595	316	2384	100	740	"S731"
0	0	0	12	3	6	"STAT5B "	"P51692"	16440	17150	200	7069	6743	1054	15	7327	7327	7331	596	8	6	0	0	2130926	-0.987	100000.000	100000.000	0.000	0.000	0.000	0.000	0.000	16.610	-258	-584	-258	-584	316	2384	100	741	"S731"
0	0	0	12	4	6	"Syk "	"P43405"	16930	17160	110	9212	8952	987	11	6588	6588	6713	619	9	90	90	0	716194	3.617	100000.000	100000.000	0.000	0.000	0.000	0.000	0.000	16.610	2624	2364	2624	2364	80	656	100	742	"Y348"
0	0	0	12	5	6	"Syk "	"P43405"	17440	17160	140	8325	9170	5085	55	6339	6339	6746	2361	34	46	9	0	1430491	1.027	100000.000	100000.000	0.000	0.000	0.000	0.000	0.000	16.610	1986	2831	1986	2831	156	1140	100	743	"Y348"
0	0	0	12	6	6	"Syk "	"P43405"	17940	17150	110	9781	11677	4979	42	6604	6604	6956	2514	36	86	18	0	934182	1.878	100000.000	100000.000	0.000	0.000	0.000	0.000	0.000	16.610	3177	5073	3177	5073	80	656	100	744	"Y348"
0	0	0	12	7	6	"Calmodulin "	"P62158"	18440	17150	200	6772	8150	5828	71	6471	6471	7148	3909	54	8	5	0	2575440	0.256	100000.000	100000.000	0.000	0.000	0.000	0.000	0.000	16.610	301	1679	301	1679	316	2384	100	745	"Y99"
0	0	0	12	8	6	"Calmodulin "	"P62158"	18940	17150	150	7023	8018	5031	62	6262	6262	6804	3311	48	8	5	0	1250883	0.367	100000.000	100000.000	0.000	0.000	0.000	0.000	0.000	16.610	761	1756	761	1756	156	1272	100	746	"Y99"
0	0	0	12	9	6	"Calmodulin "	"P62158"	19440	17150	150	7389	8186	3928	47	6094	6094	6539	2955	45	8	4	0	1276994	0.557	100000.000	100000.000	0.000	0.000	0.000	0.000	0.000	16.610	1295	2092	1295	2092	156	1272	100	747	"Y99"
-75	0	0	12	1	7	"empty"	"empty"	15430	17800	200	6736	6769	370	5	6734	6734	6782	843	12	1	0	0	2139009	-0.015	100000.000	100000.000	0.000	0.000	0.000	0.000	0.000	16.610	2	35	2	35	316	2384	100	748	"empty"
-75	0	0	12	2	7	"empty"	"empty"	15930	17800	200	6843	6918	508	7	6965	6965	6999	645	9	11	0	0	2186176	-0.126	100000.000	100000.000	0.000	0.000	0.000	0.000	0.000	16.610	-122	-47	-122	-47	316	2384	100	749	"empty"
-75	0	0	12	3	7	"empty"	"empty"	16430	17800	200	7156	7179	480	6	7113	7113	7144	943	13	2	0	0	2268599	0.037	100000.000	100000.000	0.000	0.000	0.000	0.000	0.000	16.610	43	66	43	66	316	2384	100	750	"empty"
-75	0	0	12	4	7	"empty"	"empty"	16930	17800	200	6399	6417	428	6	6682	6682	6899	2429	35	0	0	0	2027704	-0.198	100000.000	100000.000	0.000	0.000	0.000	0.000	0.000	16.610	-283	-265	-283	-265	316	2384	100	751	"empty"
-75	0	0	12	5	7	"empty"	"empty"	17430	17800	200	6149	6597	2846	43	6170	6170	6519	2685	41	2	2	0	2084741	0.029	100000.000	100000.000	0.000	0.000	0.000	0.000	0.000	16.610	-21	427	-21	427	316	2384	100	752	"empty"
-75	0	0	12	6	7	"empty"	"empty"	17930	17800	200	6322	6616	1934	29	6480	6480	6796	2354	34	3	2	0	2090619	-0.076	100000.000	100000.000	0.000	0.000	0.000	0.000	0.000	16.610	-158	136	-158	136	316	2384	100	753	"empty"
0	0	0	12	7	7	"Control-Spot"	"Tau"	18450	17800	150	7977	8032	808	10	6530	6530	7291	4325	59	1	0	0	1253039	0.171	100000.000	100000.000	0.000	0.000	0.000	0.000	0.000	16.610	1447	1502	1447	1502	156	1272	100	754	"Control-Spot"
0	0	0	12	8	7	"Control-Spot"	"Tau"	18940	17800	160	7891	8297	3222	38	6201	6201	6741	2916	43	11	4	0	1725842	0.534	100000.000	100000.000	0.000	0.000	0.000	0.000	0.000	16.610	1690	2096	1690	2096	208	1512	100	755	"Control-Spot"
0	0	0	12	9	7	"Control-Spot"	"Tau"	19440	17790	160	7867	8255	3282	39	5883	5883	6303	2452	38	27	6	0	1717128	0.796	100000.000	100000.000	0.000	0.000	0.000	0.000	0.000	16.610	1984	2372	1984	2372	208	1512	100	756	"Control-Spot"
0	0	0	13	1	1	"Anxa1"	"P04083"	1950	18530	200	6078	6530	2903	44	6547	6547	6891	3378	49	1	1	0	2063452	-0.107	100000.000	100000.000	0.000	0.000	0.000	0.000	0.000	16.610	-469	-17	-469	-17	316	2384	100	757	"Y20"
0	0	0	13	2	1	"Anxa1"	"P04083"	2450	18530	200	5714	5835	1291	22	6220	6220	6628	2770	41	2	0	0	1843854	-0.286	100000.000	100000.000	0.000	0.000	0.000	0.000	0.000	16.610	-506	-385	-506	-385	316	2384	100	758	"Y20"
0	0	0	13	3	1	"Anxa1"	"P04083"	2950	18530	200	5981	6315	3309	52	6232	6232	6792	3397	50	3	2	0	1995556	-0.140	100000.000	100000.000	0.000	0.000	0.000	0.000	0.000	16.610	-251	83	-251	83	316	2384	100	759	"Y20"
0	0	0	13	4	1	"Bax"	"Q07812"	3450	18530	200	5595	5873	1291	21	6022	6022	6549	2904	44	2	1	0	1855754	-0.233	100000.000	100000.000	0.000	0.000	0.000	0.000	0.000	16.610	-427	-149	-427	-149	316	2384	100	760	"S184"
0	0	0	13	5	1	"Bax"	"Q07812"	3950	18530	200	6021	6432	3652	56	6118	6118	6300	2592	41	4	2	0	2032476	0.051	100000.000	100000.000	0.000	0.000	0.000	0.000	0.000	16.610	-97	314	-97	314	316	2384	100	761	"S184"
0	0	0	13	6	1	"Bax"	"Q07812"	4450	18530	200	5830	5904	1492	25	5979	5979	5965	1608	26	2	1	0	1865803	-0.038	100000.000	100000.000	0.000	0.000	0.000	0.000	0.000	16.610	-149	-75	-149	-75	316	2384	100	762	"S184"
0	0	0	13	7	1	"CHOP"	"P35638"	4950	18530	200	5291	5361	776	14	5634	5634	5605	922	16	1	0	0	1694097	-0.265	100000.000	100000.000	0.000	0.000	0.000	0.000	0.000	16.610	-343	-273	-343	-273	316	2384	100	763	"S79"
0	0	0	13	8	1	"CHOP"	"P35638"	5450	18530	200	5634	5555	507	9	5622	5622	5617	941	16	0	0	0	1755417	-0.066	100000.000	100000.000	0.000	0.000	0.000	0.000	0.000	16.610	12	-67	12	-67	316	2384	100	764	"S79"
0	0	0	13	9	1	"CHOP"	"P35638"	5950	18530	200	5635	5580	451	8	5566	5566	5557	518	9	6	1	0	1763425	0.044	100000.000	100000.000	0.000	0.000	0.000	0.000	0.000	16.610	69	14	69	14	316	2384	100	765	"S79"
0	0	0	13	1	2	"Crk "	"P46108"	1930	19180	200	5893	6132	1076	17	6225	6225	6627	2783	41	0	0	0	1937626	-0.178	100000.000	100000.000	0.000	0.000	0.000	0.000	0.000	16.610	-332	-93	-332	-93	316	2384	100	766	"Y221"
0	0	0	13	2	2	"Crk "	"P46108"	2430	19180	200	6238	6771	3433	50	6115	6115	6554	3004	45	3	2	0	2139565	0.072	100000.000	100000.000	0.000	0.000	0.000	0.000	0.000	16.610	123	656	123	656	316	2384	100	767	"Y221"
0	0	0	13	3	2	"Crk "	"P46108"	2930	19180	200	5732	6109	2659	43	6005	6005	6562	3296	50	1	1	0	1930468	-0.137	100000.000	100000.000	0.000	0.000	0.000	0.000	0.000	16.610	-273	104	-273	104	316	2384	100	768	"Y221"
0	0	0	13	4	2	"EEA1"	"Q15075"	3430	19180	200	5688	6198	3082	49	5849	5849	6588	3795	57	2	1	0	1958680	-0.103	100000.000	100000.000	0.000	0.000	0.000	0.000	0.000	16.610	-161	349	-161	349	316	2384	100	769	"T431"
0	0	0	13	5	2	"EEA1"	"Q15075"	3930	19180	200	5541	5740	824	14	6063	6063	6386	3068	48	0	0	0	1813801	-0.211	100000.000	100000.000	0.000	0.000	0.000	0.000	0.000	16.610	-522	-323	-522	-323	316	2384	100	770	"T431"
0	0	0	13	6	2	"EEA1"	"Q15075"	4430	19180	200	5514	5677	939	16	5881	5881	5945	1842	30	0	0	0	1794085	-0.145	100000.000	100000.000	0.000	0.000	0.000	0.000	0.000	16.610	-367	-204	-367	-204	316	2384	100	771	"T431"
0	0	0	13	7	2	"IKK-alpha "	"O15111"	4930	19190	120	5881	5991	717	11	5550	5550	5597	1081	19	23	0	0	718894	0.364	100000.000	100000.000	0.000	0.000	0.000	0.000	0.000	16.610	331	441	331	441	120	820	100	772	"T23"
0	0	0	13	8	2	"IKK-alpha "	"O15111"	5440	19170	70	6050	5891	486	8	5700	5700	5661	379	6	43	12	0	188519	0.607	100000.000	100000.000	0.000	0.000	0.000	0.000	0.000	16.610	350	191	350	191	32	236	100	773	"T23"
0	0	0	13	9	2	"IKK-alpha "	"O15111"	5940	19170	200	5767	5733	323	5	5707	5707	5685	461	8	5	0	0	1811785	0.104	100000.000	100000.000	0.000	0.000	0.000	0.000	0.000	16.610	60	26	60	26	316	2384	100	774	"T23"
0	0	0	13	1	3	"Jak2 "	"O60674"	1950	19810	200	7034	7162	2522	35	7153	7153	7484	3310	44	2	2	0	2263135	-0.097	100000.000	100000.000	0.000	0.000	0.000	0.000	0.000	16.610	-119	9	-119	9	316	2384	100	775	"Y1007"
0	0	0	13	2	3	"Jak2 "	"O60674"	2450	19810	200	6880	6786	1192	17	6807	6807	7065	3254	46	0	0	0	2144252	-0.086	100000.000	100000.000	0.000	0.000	0.000	0.000	0.000	16.610	73	-21	73	-21	316	2384	100	776	"Y1007"
0	0	0	13	3	3	"Jak2 "	"O60674"	2950	19810	200	6597	6797	2471	36	6651	6651	7151	4060	56	4	2	0	2147832	-0.087	100000.000	100000.000	0.000	0.000	0.000	0.000	0.000	16.610	-54	146	-54	146	316	2384	100	777	"Y1007"
0	0	0	13	4	3	"Keap1"	"Q14145"	3450	19810	200	6278	7294	4446	60	6581	6581	6911	3151	45	6	5	0	2305024	0.122	100000.000	100000.000	0.000	0.000	0.000	0.000	0.000	16.610	-303	713	-303	713	316	2384	100	778	"Y141"
0	0	0	13	5	3	"Keap1"	"Q14145"	3950	19810	200	5618	5701	1091	19	6030	6030	6295	2662	42	0	0	0	1801538	-0.223	100000.000	100000.000	0.000	0.000	0.000	0.000	0.000	16.610	-412	-329	-412	-329	316	2384	100	779	"Y141"
0	0	0	13	6	3	"Keap1"	"Q14145"	4450	19810	200	5296	5338	517	9	5553	5553	5664	1083	19	1	0	0	1686779	-0.301	100000.000	100000.000	0.000	0.000	0.000	0.000	0.000	16.610	-257	-215	-257	-215	316	2384	100	780	"Y141"
0	0	0	13	7	3	"MK2"	"P16389"	4950	19810	200	5307	5446	1076	19	5380	5380	5485	644	11	5	2	0	1720965	-0.061	100000.000	100000.000	0.000	0.000	0.000	0.000	0.000	16.610	-73	66	-73	66	316	2384	100	781	"Y132"
0	0	0	13	8	3	"MK2"	"P16389"	5450	19810	200	5206	5234	976	18	5376	5376	5446	527	9	2	0	0	1653962	-0.402	100000.000	100000.000	0.000	0.000	0.000	0.000	0.000	16.610	-170	-142	-170	-142	316	2384	100	782	"Y132"
0	0	0	13	9	3	"MK2"	"P16389"	5950	19810	200	5162	5187	399	7	5359	5359	5445	824	15	1	0	0	1638988	-0.313	100000.000	100000.000	0.000	0.000	0.000	0.000	0.000	16.610	-197	-172	-197	-172	316	2384	100	783	"Y132"
0	0	0	13	1	4	"MyD88"	"Q99836"	1940	20490	200	8984	9366	2695	28	7181	7181	7418	2468	33	32	4	0	2959507	0.789	100000.000	100000.000	0.000	0.000	0.000	0.000	0.000	16.610	1803	2185	1803	2185	316	2384	100	784	"Y257"
0	0	0	13	2	4	"MyD88"	"Q99836"	2440	20490	160	7634	8550	5366	62	6255	6255	6621	2210	33	20	3	0	1778305	0.873	100000.000	100000.000	0.000	0.000	0.000	0.000	0.000	16.610	1379	2295	1379	2295	208	1512	100	785	"Y257"
0	0	0	13	3	4	"MyD88"	"Q99836"	2950	20470	180	7346	7892	3830	48	5808	5808	6182	2758	44	7	3	0	2020290	0.620	100000.000	100000.000	0.000	0.000	0.000	0.000	0.000	16.610	1538	2084	1538	2084	256	1924	100	786	"Y257"
0	0	0	13	4	4	"NFkB-p105 "	"P19838"	3440	20480	200	5193	5463	1861	34	5775	5775	6330	3809	60	2	0	0	1726329	-0.228	100000.000	100000.000	0.000	0.000	0.000	0.000	0.000	16.610	-582	-312	-582	-312	316	2384	100	787	"S337"
0	0	0	13	5	4	"NFkB-p105 "	"P19838"	3940	20480	200	5191	5645	3139	55	5976	5976	6103	2089	34	2	1	0	1783720	-0.219	100000.000	100000.000	0.000	0.000	0.000	0.000	0.000	16.610	-785	-331	-785	-331	316	2384	100	788	"S337"
0	0	0	13	6	4	"NFkB-p105 "	"P19838"	4440	20480	200	5256	5344	872	16	5825	5825	5826	1093	18	2	0	0	1688740	-0.441	100000.000	100000.000	0.000	0.000	0.000	0.000	0.000	16.610	-569	-481	-569	-481	316	2384	100	789	"S337"
0	0	0	13	7	4	"PKACa "	"P17612"	4940	20480	200	5609	5965	4544	76	5461	5461	5472	802	14	6	3	0	1884922	0.615	100000.000	100000.000	0.000	0.000	0.000	0.000	0.000	16.610	148	504	148	504	316	2384	100	790	"S338"
0	0	0	13	8	4	"PKACa "	"P17612"	5440	20480	200	5551	5534	420	7	5631	5631	5562	555	9	3	0	0	1748664	-0.050	100000.000	100000.000	0.000	0.000	0.000	0.000	0.000	16.610	-80	-97	-80	-97	316	2384	100	791	"S338"
0	0	0	13	9	4	"PKACa "	"P17612"	5940	20480	200	5779	5808	413	7	5742	5742	5711	897	15	3	0	0	1835240	0.108	100000.000	100000.000	0.000	0.000	0.000	0.000	0.000	16.610	37	66	37	66	316	2384	100	792	"S338"
0	0	0	13	1	5	"PDK1"	"O15530"	1970	21100	160	12259	11795	4346	36	7300	7300	7848	3355	42	62	25	0	2453452	1.176	100000.000	100000.000	0.000	0.000	0.000	0.000	0.000	16.610	4959	4495	4959	4495	208	1512	100	793	"Y373"
0	0	0	13	2	5	"PDK1"	"O15530"	2450	21110	180	11480	11128	6647	59	7030	7030	7372	3070	41	57	13	0	2848779	1.223	100000.000	100000.000	0.000	0.000	0.000	0.000	0.000	16.610	4450	4098	4450	4098	256	1924	100	794	"Y373"
0	0	0	13	3	5	"PDK1"	"O15530"	2950	21100	160	11898	11701	5764	49	6674	6674	7224	3731	51	66	11	0	2433816	1.200	100000.000	100000.000	0.000	0.000	0.000	0.000	0.000	16.610	5224	5027	5224	5027	208	1512	100	795	"Y373"
0	0	0	13	4	5	"Ripk1"	"Q13546"	3450	21090	200	5996	6611	3516	53	6342	6342	6798	3441	50	3	2	0	2089013	-0.054	100000.000	100000.000	0.000	0.000	0.000	0.000	0.000	16.610	-346	269	-346	269	316	2384	100	796	"Y424"
0	0	0	13	5	5	"Ripk1"	"Q13546"	3950	21090	200	5818	5920	1247	21	5989	5989	6255	2726	43	0	0	0	1870728	-0.123	100000.000	100000.000	0.000	0.000	0.000	0.000	0.000	16.610	-171	-69	-171	-69	316	2384	100	797	"Y424"
0	0	0	13	6	5	"Ripk1"	"Q13546"	4450	21090	200	5752	5662	576	10	5720	5720	5738	754	13	7	0	0	1789251	-0.101	100000.000	100000.000	0.000	0.000	0.000	0.000	0.000	16.610	32	-58	32	-58	316	2384	100	798	"Y424"
0	0	0	13	7	5	"Smad1 "	"Q15797"	4950	21090	200	5605	5599	633	11	5390	5390	5511	744	13	22	1	0	1769418	0.118	100000.000	100000.000	0.000	0.000	0.000	0.000	0.000	16.610	215	209	215	209	316	2384	100	799	"S463"
0	0	0	13	8	5	"Smad1 "	"Q15797"	5450	21090	200	5682	5659	432	7	5406	5406	5424	595	10	19	1	0	1788301	0.395	100000.000	100000.000	0.000	0.000	0.000	0.000	0.000	16.610	276	253	276	253	316	2384	100	800	"S463"
0	0	0	13	9	5	"Smad1 "	"Q15797"	5950	21090	200	5658	5620	305	5	5464	5464	5455	539	9	6	0	0	1775919	0.306	100000.000	100000.000	0.000	0.000	0.000	0.000	0.000	16.610	194	156	194	156	316	2384	100	801	"S463"
0	0	0	13	1	6	"TAB1"	"Q15750"	1950	21730	200	6728	6905	2315	33	6474	6474	6720	2270	33	3	1	0	2182005	0.081	100000.000	100000.000	0.000	0.000	0.000	0.000	0.000	16.610	254	431	254	431	316	2384	100	802	"S438"
0	0	0	13	2	6	"TAB1"	"Q15750"	2450	21730	200	7085	7392	2415	32	6576	6576	7002	2499	35	6	1	0	2335812	0.156	100000.000	100000.000	0.000	0.000	0.000	0.000	0.000	16.610	509	816	509	816	316	2384	100	803	"S438"
0	0	0	13	3	6	"TAB1"	"Q15750"	2940	21730	160	6310	6457	1792	27	6337	6337	7012	4051	57	1	0	0	1343057	-0.137	100000.000	100000.000	0.000	0.000	0.000	0.000	0.000	16.610	-27	120	-27	120	208	1512	100	804	"S438"
0	0	0	13	4	6	"Tgfbr2"	"P37173"	3450	21730	200	5968	6346	3583	56	6204	6204	6571	2914	44	1	1	0	2005331	-0.077	100000.000	100000.000	0.000	0.000	0.000	0.000	0.000	16.610	-236	142	-236	142	316	2384	100	805	"Y259"
0	0	0	13	5	6	"Tgfbr2"	"P37173"	3950	21730	200	5732	5669	770	13	5960	5960	6103	1795	29	1	0	0	1791448	-0.242	100000.000	100000.000	0.000	0.000	0.000	0.000	0.000	16.610	-228	-291	-228	-291	316	2384	100	806	"Y259"
0	0	0	13	6	6	"Tgfbr2"	"P37173"	4450	21730	200	5484	5394	700	12	5540	5540	5571	881	15	5	0	0	1704364	-0.201	100000.000	100000.000	0.000	0.000	0.000	0.000	0.000	16.610	-56	-146	-56	-146	316	2384	100	807	"Y259"
0	0	0	13	7	6	"XIAP "	"P98170"	4960	21750	80	12091	11535	2141	18	5730	5730	5648	647	11	98	88	0	599822	9.099	100000.000	100000.000	0.000	0.000	0.000	0.000	0.000	16.610	6361	5805	6361	5805	52	340	100	808	"S87"
0	0	0	13	8	6	"XIAP "	"P98170"	5450	21750	100	11876	10718	2387	22	5750	5750	5798	557	9	92	85	0	857416	8.833	100000.000	100000.000	0.000	0.000	0.000	0.000	0.000	16.610	6126	4968	6126	4968	80	560	100	809	"S87"
0	0	0	13	9	6	"XIAP "	"P98170"	5950	21720	100	12342	11723	1875	15	5631	5631	5620	344	6	97	95	0	937806	17.741	100000.000	100000.000	0.000	0.000	0.000	0.000	0.000	16.610	6711	6092	6711	6092	80	560	100	810	"S87"
-75	0	0	13	1	7	"empty"	"empty"	1950	22380	200	7338	7518	1858	24	7327	7327	7417	2217	29	2	1	0	2375739	0.046	100000.000	100000.000	0.000	0.000	0.000	0.000	0.000	16.610	11	191	11	191	316	2384	100	811	"empty"
-75	0	0	13	2	7	"empty"	"empty"	2450	22380	200	7305	7559	1989	26	7352	7352	7490	2349	31	3	1	0	2388524	0.029	100000.000	100000.000	0.000	0.000	0.000	0.000	0.000	16.610	-47	207	-47	207	316	2384	100	812	"empty"
-75	0	0	13	3	7	"empty"	"empty"	2950	22380	200	7813	8623	5326	61	7565	7565	8305	3711	44	3	2	0	2724780	0.086	100000.000	100000.000	0.000	0.000	0.000	0.000	0.000	16.610	248	1058	248	1058	316	2384	100	813	"empty"
-75	0	0	13	4	7	"empty"	"empty"	3450	22380	200	6907	7379	3133	42	6779	6779	7512	4667	62	2	1	0	2331654	-0.028	100000.000	100000.000	0.000	0.000	0.000	0.000	0.000	16.610	128	600	128	600	316	2384	100	814	"empty"
-75	0	0	13	5	7	"empty"	"empty"	3950	22380	200	6070	6126	578	9	6126	6126	6246	1760	28	1	0	0	1935891	-0.068	100000.000	0.000	0.000	0.000	0.000	0.000	0.000	16.610	-56	0	-56	0	316	2384	100	815	"empty"
-75	0	0	13	6	7	"empty"	"empty"	4450	22380	200	5641	5645	786	13	5594	5594	5616	833	14	1	0	0	1783914	0.035	100000.000	100000.000	0.000	0.000	0.000	0.000	0.000	16.610	47	51	47	51	316	2384	100	816	"empty"
-75	0	0	13	7	7	"empty"	"empty"	4950	22380	200	5021	5059	351	6	5197	5197	5243	749	14	0	0	0	1598665	-0.246	100000.000	100000.000	0.000	0.000	0.000	0.000	0.000	16.610	-176	-138	-176	-138	316	2384	100	817	"empty"
-75	0	0	13	8	7	"empty"	"empty"	5450	22380	200	5045	5072	317	6	5117	5117	5168	441	8	6	0	0	1602876	-0.218	100000.000	100000.000	0.000	0.000	0.000	0.000	0.000	16.610	-72	-45	-72	-45	316	2384	100	818	"empty"
-75	0	0	13	9	7	"empty"	"empty"	5950	22380	200	4924	4924	284	5	5063	5063	5106	400	7	1	0	0	1555856	-0.455	100000.000	100000.000	0.000	0.000	0.000	0.000	0.000	16.610	-139	-139	-139	-139	316	2384	100	819	"empty"
0	0	0	14	1	1	"PTEN"	"P60484"	6430	18470	80	5711	5662	506	8	5527	5527	5692	3715	65	0	0	0	294420	-0.008	100000.000	100000.000	0.000	0.000	0.000	0.000	0.000	16.610	184	135	184	135	52	340	100	820	"T382/3/5"
0	0	0	14	2	1	"PTEN"	"P60484"	6920	18470	200	5489	5396	529	9	5422	5422	5395	1666	30	0	0	0	1705028	0.001	100000.000	100000.000	0.000	0.000	0.000	0.000	0.000	16.610	67	-26	67	-26	316	2384	100	821	"T382/3/5"
0	0	0	14	3	1	"PTEN"	"P60484"	7420	18470	120	5605	5486	667	12	5345	5345	5350	1214	22	3	0	0	658353	0.112	100000.000	100000.000	0.000	0.000	0.000	0.000	0.000	16.610	260	141	260	141	120	820	100	822	"T382/3/5"
0	0	0	14	4	1	"Rab5A"	"P20339"	7920	18470	200	4948	4971	647	13	5110	5110	5133	593	11	9	1	0	1570715	-0.273	100000.000	100000.000	0.000	0.000	0.000	0.000	0.000	16.610	-162	-139	-162	-139	316	2384	100	823	"S123"
0	0	0	14	5	1	"Rab5A"	"P20339"	8420	18470	200	4735	4825	618	12	4863	4863	4935	525	10	17	3	0	1524571	-0.210	100000.000	100000.000	0.000	0.000	0.000	0.000	0.000	16.610	-128	-38	-128	-38	316	2384	100	824	"S123"
0	0	0	14	6	1	"Rab5A"	"P20339"	8920	18470	200	4492	4503	363	8	4607	4607	4644	394	8	8	1	0	1423018	-0.358	100000.000	100000.000	0.000	0.000	0.000	0.000	0.000	16.610	-115	-104	-115	-104	316	2384	100	825	"S123"
0	0	0	14	7	1	"STAT1 "	"P42224"	9420	18470	200	4307	4351	412	9	4547	4547	4621	722	15	1	0	0	1374972	-0.374	100000.000	100000.000	0.000	0.000	0.000	0.000	0.000	16.610	-240	-196	-240	-196	316	2384	100	826	"Y701"
0	0	0	14	8	1	"STAT1 "	"P42224"	9920	18470	200	4350	4363	425	9	4512	4512	4563	509	11	7	0	0	1378860	-0.393	100000.000	100000.000	0.000	0.000	0.000	0.000	0.000	16.610	-162	-149	-162	-149	316	2384	100	827	"Y701"
0	0	0	14	9	1	"STAT1 "	"P42224"	10420	18470	200	4316	4301	490	11	4542	4542	4540	545	12	2	0	0	1359221	-0.439	100000.000	100000.000	0.000	0.000	0.000	0.000	0.000	16.610	-226	-241	-226	-241	316	2384	100	828	"Y701"
0	0	0	14	1	2	"STAT5B "	"P51692"	6470	19130	200	5045	4824	804	16	5505	5505	5463	1242	22	0	0	0	1524528	-0.514	100000.000	100000.000	0.000	0.000	0.000	0.000	0.000	16.610	-460	-681	-460	-681	316	2384	100	829	"Y699"
0	0	0	14	2	2	"STAT5B "	"P51692"	6970	19130	200	4639	4649	830	17	5242	5242	5170	523	10	5	0	0	1469019	-0.996	100000.000	100000.000	0.000	0.000	0.000	0.000	0.000	16.610	-603	-593	-603	-593	316	2384	100	830	"Y699"
0	0	0	14	3	2	"STAT5B "	"P51692"	7470	19130	200	4663	4720	805	17	5163	5163	5097	602	11	10	0	0	1491646	-0.626	100000.000	100000.000	0.000	0.000	0.000	0.000	0.000	16.610	-500	-443	-500	-443	316	2384	100	831	"Y699"
0	0	0	14	4	2	"Syk "	"P43405"	7980	19140	80	18134	17443	4537	26	5135	5135	5101	822	16	96	96	0	907041	15.015	100000.000	100000.000	0.000	0.000	0.000	0.000	0.000	16.610	12999	12308	12999	12308	52	340	100	832	"Y352"
0	0	0	14	5	2	"Syk "	"P43405"	8470	19140	80	16332	14586	5227	35	4896	4896	4911	427	8	94	88	0	758479	22.658	100000.000	100000.000	0.000	0.000	0.000	0.000	0.000	16.610	11436	9690	11436	9690	52	340	100	833	"Y352"
0	0	0	14	6	2	"Syk "	"P43405"	8970	19130	70	14864	15142	2388	15	4744	4744	4792	693	14	96	96	0	484547	14.935	100000.000	100000.000	0.000	0.000	0.000	0.000	0.000	16.610	10120	10398	10120	10398	32	236	100	834	"Y352"
0	0	0	14	7	2	"ACC1"	"Q13085"	9470	19130	200	4217	4305	417	9	4634	4634	4683	494	10	4	0	0	1360492	-0.765	100000.000	100000.000	0.000	0.000	0.000	0.000	0.000	16.610	-417	-329	-417	-329	316	2384	100	835	"S80"
0	0	0	14	8	2	"ACC1"	"Q13085"	9970	19130	200	4278	4259	462	10	4593	4593	4657	717	15	0	0	0	1345896	-0.555	100000.000	100000.000	0.000	0.000	0.000	0.000	0.000	16.610	-315	-334	-315	-334	316	2384	100	836	"S80"
0	0	0	14	9	2	"ACC1"	"Q13085"	10470	19130	200	4199	4425	2002	45	4587	4587	4605	653	14	3	0	0	1398289	-0.276	100000.000	100000.000	0.000	0.000	0.000	0.000	0.000	16.610	-388	-162	-388	-162	316	2384	100	837	"S80"
0	0	0	14	1	3	"TrKA"	"P04629"	6470	19770	200	6553	6267	963	15	5252	5252	5285	429	8	62	56	0	1980225	2.289	100000.000	100000.000	0.000	0.000	0.000	0.000	0.000	16.610	1301	1015	1301	1015	316	2384	100	838	"Y680"
0	0	0	14	2	3	"TrKA"	"P04629"	6970	19770	200	6827	6494	874	13	5169	5169	5201	537	10	74	67	0	2051949	2.408	100000.000	100000.000	0.000	0.000	0.000	0.000	0.000	16.610	1658	1325	1658	1325	316	2384	100	839	"Y680"
0	0	0	14	3	3	"TrKA"	"P04629"	7480	19780	170	6914	6919	818	11	5246	5246	5237	1152	21	86	3	0	1439076	1.460	100000.000	100000.000	0.000	0.000	0.000	0.000	0.000	16.610	1668	1673	1668	1673	208	1660	100	840	"Y680"
0	0	0	14	4	3	"BRAF1"	"P15056"	7970	19800	120	5828	5843	353	6	5296	5296	5284	322	6	78	29	0	701213	1.736	100000.000	100000.000	0.000	0.000	0.000	0.000	0.000	16.610	532	547	532	547	120	820	100	841	"S579"
0	0	0	14	5	3	"BRAF1"	"P15056"	8480	19790	70	5685	5654	259	4	5409	5409	5419	238	4	56	9	0	180936	0.987	100000.000	100000.000	0.000	0.000	0.000	0.000	0.000	16.610	276	245	276	245	32	236	100	842	"S579"
0	0	0	14	6	3	"BRAF1"	"P15056"	8970	19780	200	5229	5254	374	7	5106	5106	5061	522	10	6	1	0	1660363	0.370	100000.000	100000.000	0.000	0.000	0.000	0.000	0.000	16.610	123	148	123	148	316	2384	100	843	"S579"
0	0	0	14	7	3	"Cdc2"	"P06493"	9470	19770	150	6273	6286	260	4	5094	5094	5064	382	7	99	96	0	980610	3.199	100000.000	100000.000	0.000	0.000	0.000	0.000	0.000	16.610	1179	1192	1179	1192	156	1272	100	844	"Y15"
0	0	0	14	8	3	"Cdc2"	"P06493"	9970	19770	150	5759	5763	257	4	4854	4854	4864	562	11	93	21	0	899078	1.600	100000.000	100000.000	0.000	0.000	0.000	0.000	0.000	16.610	905	909	905	909	156	1272	100	845	"Y15"
0	0	0	14	9	3	"Cdc2"	"P06493"	10470	19770	140	5543	5507	290	5	4744	4744	4725	303	6	94	75	0	859145	2.581	100000.000	100000.000	0.000	0.000	0.000	0.000	0.000	16.610	799	763	799	763	156	1140	100	846	"Y15"
0	0	0	14	1	4	"ERK3"	"Q16659"	6450	20410	200	7056	6813	1101	16	5678	5678	5626	429	7	71	63	0	2152828	2.767	100000.000	100000.000	0.000	0.000	0.000	0.000	0.000	16.610	1378	1135	1378	1135	316	2384	100	847	"S189"
0	0	0	14	2	4	"ERK3"	"Q16659"	6950	20410	200	6136	6235	901	14	5381	5381	5300	498	9	66	41	0	1970113	1.878	100000.000	100000.000	0.000	0.000	0.000	0.000	0.000	16.610	755	854	755	854	316	2384	100	848	"S189"
0	0	0	14	3	4	"ERK3"	"Q16659"	7450	20410	200	6046	6214	933	15	5339	5339	5247	1262	24	38	0	0	1963644	0.766	100000.000	100000.000	0.000	0.000	0.000	0.000	0.000	16.610	707	875	707	875	316	2384	100	849	"S189"
0	0	0	14	4	4	"GIT2"	"Q14161"	7950	20410	200	4874	4916	532	10	5167	5167	5072	542	10	4	0	0	1553298	-0.288	100000.000	100000.000	0.000	0.000	0.000	0.000	0.000	16.610	-293	-251	-293	-251	316	2384	100	850	"Y484"
0	0	0	14	5	4	"GIT2"	"Q14161"	8450	20410	200	4657	4721	449	9	4887	4887	4913	491	9	4	0	0	1491911	-0.391	100000.000	100000.000	0.000	0.000	0.000	0.000	0.000	16.610	-230	-166	-230	-166	316	2384	100	851	"Y484"
0	0	0	14	6	4	"GIT2"	"Q14161"	8950	20410	200	4565	4607	309	6	4727	4727	4754	365	7	7	0	0	1455849	-0.403	100000.000	100000.000	0.000	0.000	0.000	0.000	0.000	16.610	-162	-120	-162	-120	316	2384	100	852	"Y484"
0	0	0	14	7	4	"HSP70 "	"P08107"	9450	20410	200	4473	4473	357	7	4722	4722	4743	490	10	1	0	0	1413473	-0.551	100000.000	100000.000	0.000	0.000	0.000	0.000	0.000	16.610	-249	-249	-249	-249	316	2384	100	853	"Y525"
0	0	0	14	8	4	"HSP70 "	"P08107"	9950	20410	200	4504	4538	682	15	4689	4689	4698	600	12	4	0	0	1434034	-0.267	100000.000	100000.000	0.000	0.000	0.000	0.000	0.000	16.610	-185	-151	-185	-151	316	2384	100	854	"Y525"
0	0	0	14	9	4	"HSP70 "	"P08107"	10450	20410	200	4549	4542	467	10	4665	4665	4648	568	12	4	0	0	1435385	-0.187	100000.000	100000.000	0.000	0.000	0.000	0.000	0.000	16.610	-116	-123	-116	-123	316	2384	100	855	"Y525"
0	0	0	14	1	5	"iNOS "	"P35228"	6450	21050	200	5722	5791	428	7	5349	5349	5364	724	13	22	1	0	1829893	0.590	100000.000	100000.000	0.000	0.000	0.000	0.000	0.000	16.610	373	442	373	442	316	2384	100	856	"Y151"
0	0	0	14	2	5	"iNOS "	"P35228"	6950	21050	200	5569	5517	583	10	5228	5228	5259	517	9	35	6	0	1743381	0.499	100000.000	100000.000	0.000	0.000	0.000	0.000	0.000	16.610	341	289	341	289	316	2384	100	857	"Y151"
0	0	0	14	3	5	"iNOS "	"P35228"	7450	21050	200	5471	5463	1068	19	5246	5246	5198	479	9	28	8	0	1726225	0.553	100000.000	100000.000	0.000	0.000	0.000	0.000	0.000	16.610	225	217	225	217	316	2384	100	858	"Y151"
0	0	0	14	4	5	"IRF-3 "	"Q14653"	7950	21050	200	4730	4650	602	12	5234	5234	5148	464	9	3	0	0	1469557	-1.073	100000.000	100000.000	0.000	0.000	0.000	0.000	0.000	16.610	-504	-584	-504	-584	316	2384	100	859	"S402"
0	0	0	14	5	5	"IRF-3 "	"Q14653"	8450	21050	200	4490	4629	1922	41	5102	5102	5045	452	8	2	0	0	1462658	-0.920	100000.000	100000.000	0.000	0.000	0.000	0.000	0.000	16.610	-612	-473	-612	-473	316	2384	100	860	"S402"
0	0	0	14	6	5	"IRF-3 "	"Q14653"	8950	21050	200	4368	4429	408	9	4937	4937	4901	420	8	2	0	0	1399584	-1.124	100000.000	100000.000	0.000	0.000	0.000	0.000	0.000	16.610	-569	-508	-569	-508	316	2384	100	861	"S402"
0	0	0	14	7	5	"M6PR"	"P20645"	9450	21050	200	4639	4703	420	8	4950	4950	4903	403	8	8	1	0	1486063	-0.496	100000.000	100000.000	0.000	0.000	0.000	0.000	0.000	16.610	-311	-247	-311	-247	316	2384	100	862	"S267"
0	0	0	14	8	5	"M6PR"	"P20645"	9950	21050	200	4965	5001	561	11	4975	4975	4960	1034	20	4	0	0	1580313	0.040	100000.000	100000.000	0.000	0.000	0.000	0.000	0.000	16.610	-10	26	-10	26	316	2384	100	863	"S267"
0	0	0	14	9	5	"M6PR"	"P20645"	10450	21050	200	4816	4809	541	11	4790	4790	4759	355	7	19	10	0	1519711	0.141	100000.000	100000.000	0.000	0.000	0.000	0.000	0.000	16.610	26	19	26	19	316	2384	100	864	"S267"
0	0	0	14	1	6	"MDM2"	"Q00987"	6450	21700	200	5509	5467	427	7	5525	5525	5509	520	9	4	0	0	1727510	-0.081	100000.000	100000.000	0.000	0.000	0.000	0.000	0.000	16.610	-16	-58	-16	-58	316	2384	100	865	"S166"
0	0	0	14	2	6	"MDM2"	"Q00987"	6950	21700	200	5349	5261	538	10	5386	5386	5331	570	10	4	0	0	1662589	-0.123	100000.000	100000.000	0.000	0.000	0.000	0.000	0.000	16.610	-37	-125	-37	-125	316	2384	100	866	"S166"
0	0	0	14	3	6	"MDM2"	"Q00987"	7450	21700	200	5215	5250	1084	20	5222	5222	5146	566	10	12	0	0	1659104	0.184	100000.000	100000.000	0.000	0.000	0.000	0.000	0.000	16.610	-7	28	-7	28	316	2384	100	867	"S166"
0	0	0	14	4	6	"p38 delta"	"O15264"	7950	21700	180	6075	6130	1152	18	5006	5006	5037	1531	30	36	0	0	1569377	0.714	100000.000	100000.000	0.000	0.000	0.000	0.000	0.000	16.610	1069	1124	1069	1124	256	1924	100	868	"Y182"
0	0	0	14	5	6	"p38 delta"	"O15264"	8450	21700	180	5973	5914	922	15	4783	4783	4843	507	10	74	58	0	1514092	2.112	100000.000	100000.000	0.000	0.000	0.000	0.000	0.000	16.610	1190	1131	1190	1131	256	1924	100	869	"Y182"
0	0	0	14	6	6	"p38 delta"	"O15264"	8950	21700	160	5960	5823	970	16	4675	4675	4726	851	18	65	31	0	1211225	1.289	100000.000	100000.000	0.000	0.000	0.000	0.000	0.000	16.610	1285	1148	1285	1148	208	1512	100	870	"Y182"
0	0	0	14	7	6	"p70S6K"	"P23443"	9450	21700	200	4477	4563	490	10	4571	4571	4611	422	9	11	2	0	1441939	-0.114	100000.000	100000.000	0.000	0.000	0.000	0.000	0.000	16.610	-94	-8	-94	-8	316	2384	100	871	"T412"
0	0	0	14	8	6	"p70S6K"	"P23443"	9950	21700	200	4568	4552	431	9	4649	4649	4708	612	12	5	0	0	1438582	-0.255	100000.000	100000.000	0.000	0.000	0.000	0.000	0.000	16.610	-81	-97	-81	-97	316	2384	100	872	"T412"
0	0	0	14	9	6	"p70S6K"	"P23443"	10450	21700	200	4589	4626	429	9	4809	4809	4795	600	12	2	0	0	1461665	-0.282	100000.000	100000.000	0.000	0.000	0.000	0.000	0.000	16.610	-220	-183	-220	-183	316	2384	100	873	"T412"
-75	0	0	14	1	7	"empty"	"empty"	6450	22340	200	5066	5046	337	6	5042	5042	5100	804	15	0	0	0	1594683	-0.067	100000.000	100000.000	0.000	0.000	0.000	0.000	0.000	16.610	24	4	24	4	316	2384	100	874	"empty"
-75	0	0	14	2	7	"empty"	"empty"	6950	22340	200	5080	5115	466	9	5077	5077	5129	757	14	1	0	0	1616347	-0.018	100000.000	100000.000	0.000	0.000	0.000	0.000	0.000	16.610	3	38	3	38	316	2384	100	875	"empty"
-75	0	0	14	3	7	"empty"	"empty"	7450	22340	200	5264	5235	503	9	5229	5229	5217	454	8	6	1	0	1654205	0.040	100000.000	100000.000	0.000	0.000	0.000	0.000	0.000	16.610	35	6	35	6	316	2384	100	876	"empty"
-75	0	0	14	4	7	"empty"	"empty"	7950	22340	200	5267	5211	415	7	5273	5273	5243	1168	22	0	0	0	1646618	-0.027	100000.000	100000.000	0.000	0.000	0.000	0.000	0.000	16.610	-6	-62	-6	-62	316	2384	100	877	"empty"
-75	0	0	14	5	7	"empty"	"empty"	8450	22340	200	5217	5195	522	10	5157	5157	5090	521	10	6	2	0	1641512	0.202	100000.000	100000.000	0.000	0.000	0.000	0.000	0.000	16.610	60	38	60	38	316	2384	100	878	"empty"
-75	0	0	14	6	7	"empty"	"empty"	8950	22340	200	5100	5069	355	7	5027	5027	4978	420	8	7	0	0	1601722	0.217	100000.000	100000.000	0.000	0.000	0.000	0.000	0.000	16.610	73	42	73	42	316	2384	100	879	"empty"
-75	0	0	14	7	7	"empty"	"empty"	9450	22340	200	4924	4887	326	6	4963	4963	4924	495	10	1	0	0	1544388	-0.075	100000.000	100000.000	0.000	0.000	0.000	0.000	0.000	16.610	-39	-76	-39	-76	316	2384	100	880	"empty"
-75	0	0	14	8	7	"empty"	"empty"	9950	22340	200	4928	4945	426	8	4976	4976	4934	415	8	6	0	0	1562699	0.027	100000.000	100000.000	0.000	0.000	0.000	0.000	0.000	16.610	-48	-31	-48	-31	316	2384	100	881	"empty"
-75	0	0	14	9	7	"empty"	"empty"	10450	22340	200	4883	5113	2234	43	4910	4910	4892	429	8	6	1	0	1615602	0.515	100000.000	100000.000	0.000	0.000	0.000	0.000	0.000	16.610	-27	203	-27	203	316	2384	100	882	"empty"
0	0	0	15	1	1	"JNK1"	"P45983"	11040	18410	200	4839	4789	545	11	4654	4654	4640	471	10	25	7	0	1513327	0.316	100000.000	100000.000	0.000	0.000	0.000	0.000	0.000	16.610	185	135	185	135	316	2384	100	883	"T183"
0	0	0	15	2	1	"JNK1"	"P45983"	11540	18410	200	5001	4986	463	9	4854	4854	4833	641	13	13	0	0	1575672	0.239	100000.000	100000.000	0.000	0.000	0.000	0.000	0.000	16.610	147	132	147	132	316	2384	100	884	"T183"
0	0	0	15	3	1	"JNK1"	"P45983"	12040	18410	200	5175	5184	424	8	5070	5070	5084	682	13	8	0	0	1638280	0.147	100000.000	100000.000	0.000	0.000	0.000	0.000	0.000	16.610	105	114	105	114	316	2384	100	885	"T183"
0	0	0	15	4	1	"Keap1"	"Q14145"	12540	18410	180	5583	5601	448	7	5485	5485	5506	841	15	4	0	0	1433764	0.113	100000.000	100000.000	0.000	0.000	0.000	0.000	0.000	16.610	98	116	98	116	256	1924	100	886	"S293/5"
0	0	0	15	5	1	"Keap1"	"Q14145"	13040	18410	200	5414	5449	415	7	5565	5565	5560	581	10	3	0	0	1722020	-0.191	100000.000	100000.000	0.000	0.000	0.000	0.000	0.000	16.610	-151	-116	-151	-116	316	2384	100	887	"S293/5"
0	0	0	15	6	1	"Keap1"	"Q14145"	13540	18410	200	5770	5743	460	8	5772	5772	5754	843	14	1	0	0	1814644	-0.013	100000.000	100000.000	0.000	0.000	0.000	0.000	0.000	16.610	-2	-29	-2	-29	316	2384	100	888	"S293/5"
0	0	0	15	7	1	"MK2"	"P16389"	14040	18410	200	5907	5907	468	7	6024	6024	6008	523	8	5	0	0	1866640	-0.193	100000.000	100000.000	0.000	0.000	0.000	0.000	0.000	16.610	-117	-117	-117	-117	316	2384	100	889	"Y415"
0	0	0	15	8	1	"MK2"	"P16389"	14540	18410	200	6258	6302	506	8	6386	6386	6364	469	7	10	0	0	1991399	-0.132	100000.000	100000.000	0.000	0.000	0.000	0.000	0.000	16.610	-128	-84	-128	-84	316	2384	100	890	"Y415"
0	0	0	15	9	1	"MK2"	"P16389"	15040	18410	200	6585	6612	483	7	6651	6651	6653	455	6	12	3	0	2089252	-0.090	100000.000	100000.000	0.000	0.000	0.000	0.000	0.000	16.610	-66	-39	-66	-39	316	2384	100	891	"Y415"
0	0	0	15	1	2	"NFAT1 "	"Q13469"	11060	19060	200	4535	4489	457	10	4638	4638	4614	510	11	5	0	0	1418598	-0.245	100000.000	100000.000	0.000	0.000	0.000	0.000	0.000	16.610	-103	-149	-103	-149	316	2384	100	892	"S110"
0	0	0	15	2	2	"NFAT1 "	"Q13469"	11560	19060	200	4708	4651	368	7	4846	4846	4852	1029	21	0	0	0	1469663	-0.195	100000.000	100000.000	0.000	0.000	0.000	0.000	0.000	16.610	-138	-195	-138	-195	316	2384	100	893	"S110"
0	0	0	15	3	2	"NFAT1 "	"Q13469"	12060	19060	200	4737	4763	317	6	5004	5004	5009	559	11	1	0	0	1505121	-0.440	100000.000	100000.000	0.000	0.000	0.000	0.000	0.000	16.610	-267	-241	-267	-241	316	2384	100	894	"S110"
0	0	0	15	4	2	"NFkB-p105 "	"P19838"	12560	19060	200	5599	5549	583	10	5471	5471	5503	822	14	6	1	0	1753459	0.056	100000.000	100000.000	0.000	0.000	0.000	0.000	0.000	16.610	128	78	128	78	316	2384	100	895	"S907"
0	0	0	15	5	2	"NFkB-p105 "	"P19838"	13060	19060	200	5426	5281	677	12	5578	5578	5585	1342	24	0	0	0	1668638	-0.227	100000.000	100000.000	0.000	0.000	0.000	0.000	0.000	16.610	-152	-297	-152	-297	316	2384	100	896	"S907"
0	0	0	15	6	2	"NFkB-p105 "	"P19838"	13560	19060	200	5419	5355	757	14	5835	5835	5846	1071	18	0	0	0	1692110	-0.458	100000.000	100000.000	0.000	0.000	0.000	0.000	0.000	16.610	-416	-480	-416	-480	316	2384	100	897	"S907"
0	0	0	15	7	2	"process-control__"	"GGSGGSGDYKDDDDK"	14060	19060	200	5835	5854	449	7	5981	5981	5969	512	8	6	0	0	1849886	-0.225	100000.000	100000.000	0.000	0.000	0.000	0.000	0.000	16.610	-146	-127	-146	-127	316	2384	100	898	"process-control__"
0	0	0	15	8	2	"process-control__"	"GGSGGSGDYKDDDDK"	14560	19060	200	6145	6084	506	8	6247	6247	6256	505	8	6	0	0	1922593	-0.341	100000.000	100000.000	0.000	0.000	0.000	0.000	0.000	16.610	-102	-163	-102	-163	316	2384	100	899	"process-control__"
0	0	0	15	9	2	"process-control__"	"GGSGGSGDYKDDDDK"	15060	19060	200	6402	6249	581	9	6532	6532	6528	486	7	4	0	0	1974668	-0.574	100000.000	100000.000	0.000	0.000	0.000	0.000	0.000	16.610	-130	-283	-130	-283	316	2384	100	900	"process-control__"
0	0	0	15	1	3	"PAK4"	"O96013"	11050	19760	170	7270	6670	1329	19	4671	4671	4711	1127	23	69	62	0	1387345	1.738	100000.000	100000.000	0.000	0.000	0.000	0.000	0.000	16.610	2599	1999	2599	1999	208	1660	100	901	"S474"
0	0	0	15	2	3	"PAK4"	"O96013"	11550	19730	190	6811	6308	1318	20	4618	4618	4640	332	7	70	67	0	1614899	5.024	100000.000	100000.000	0.000	0.000	0.000	0.000	0.000	16.610	2193	1690	2193	1690	256	2088	100	902	"S474"
0	0	0	15	3	3	"PAK4"	"O96013"	12050	19720	160	7141	6745	1410	20	4733	4733	5570	6548	117	0	0	0	1402908	0.179	100000.000	100000.000	0.000	0.000	0.000	0.000	0.000	16.610	2408	2012	2408	2012	208	1512	100	903	"S474"
0	0	0	15	4	3	"Rab5A"	"P20339"	12560	19700	200	4957	4886	514	10	5237	5237	5892	5695	96	0	0	0	1544106	-0.177	100000.000	100000.000	0.000	0.000	0.000	0.000	0.000	16.610	-280	-351	-280	-351	316	2384	100	904	"Y205"
0	0	0	15	5	3	"Rab5A"	"P20339"	13060	19700	200	5095	5041	521	10	5345	5345	5396	423	7	4	0	0	1592824	-0.839	100000.000	100000.000	0.000	0.000	0.000	0.000	0.000	16.610	-250	-304	-250	-304	316	2384	100	905	"Y205"
0	0	0	15	6	3	"Rab5A"	"P20339"	13560	19700	200	5466	5324	640	12	5529	5529	5604	918	16	0	0	0	1682476	-0.305	100000.000	100000.000	0.000	0.000	0.000	0.000	0.000	16.610	-63	-205	-63	-205	316	2384	100	906	"Y205"
0	0	0	15	7	3	"Sek1"	"P45985"	14060	19700	200	4289	4621	795	17	5917	5917	5926	389	6	3	0	0	1460239	-3.355	100000.000	100000.000	0.000	0.000	0.000	0.000	0.000	16.610	-1628	-1296	-1628	-1296	316	2384	100	907	"S257"
0	0	0	15	8	3	"Sek1"	"P45985"	14560	19700	200	4653	5095	978	19	6262	6262	6292	642	10	4	1	0	1609945	-1.864	100000.000	100000.000	0.000	0.000	0.000	0.000	0.000	16.610	-1609	-1167	-1609	-1167	316	2384	100	908	"S257"
0	0	0	15	9	3	"Sek1"	"P45985"	15060	19700	200	4865	5342	1264	23	6734	6734	6723	989	14	1	0	0	1688139	-1.396	100000.000	100000.000	0.000	0.000	0.000	0.000	0.000	16.610	-1869	-1392	-1869	-1392	316	2384	100	909	"S257"
0	0	0	15	1	4	"Smad1 "	"Q15797"	11060	20340	200	4874	4901	455	9	4783	4783	4797	1291	26	0	0	0	1548577	0.081	100000.000	100000.000	0.000	0.000	0.000	0.000	0.000	16.610	91	118	91	118	316	2384	100	910	"S214"
0	0	0	15	2	4	"Smad1 "	"Q15797"	11560	20340	200	5039	5041	491	9	4933	4933	4900	490	10	15	2	0	1592888	0.288	100000.000	100000.000	0.000	0.000	0.000	0.000	0.000	16.610	106	108	106	108	316	2384	100	911	"S214"
0	0	0	15	3	4	"Smad1 "	"Q15797"	12060	20340	200	5080	5106	412	8	5016	5016	5042	987	19	1	0	0	1613581	0.065	100000.000	100000.000	0.000	0.000	0.000	0.000	0.000	16.610	64	90	64	90	316	2384	100	912	"S214"
0	0	0	15	4	4	"Smad3 "	"P84022"	12560	20340	200	5298	5299	373	7	5328	5328	5374	641	11	3	0	0	1674460	-0.117	100000.000	100000.000	0.000	0.000	0.000	0.000	0.000	16.610	-30	-29	-30	-29	316	2384	100	913	"T179"
0	0	0	15	5	4	"Smad3 "	"P84022"	13060	20340	200	5465	5463	442	8	5488	5488	5456	458	8	13	1	0	1726251	0.015	100000.000	100000.000	0.000	0.000	0.000	0.000	0.000	16.610	-23	-25	-23	-25	316	2384	100	914	"T179"
0	0	0	15	6	4	"Smad3 "	"P84022"	13560	20340	200	5572	5531	415	7	5594	5594	5585	535	9	4	0	0	1747674	-0.101	100000.000	100000.000	0.000	0.000	0.000	0.000	0.000	16.610	-22	-63	-22	-63	316	2384	100	915	"T179"
0	0	0	15	7	4	"TGFBR1"	"P36897"	14060	20340	200	5637	5687	537	9	5877	5877	5872	518	8	7	1	0	1797132	-0.357	100000.000	100000.000	0.000	0.000	0.000	0.000	0.000	16.610	-240	-190	-240	-190	316	2384	100	916	"t204"
0	0	0	15	8	4	"TGFBR1"	"P36897"	14560	20340	200	5790	5912	771	13	6234	6234	6595	3790	57	0	0	0	1868290	-0.180	100000.000	100000.000	0.000	0.000	0.000	0.000	0.000	16.610	-444	-322	-444	-322	316	2384	100	917	"t204"
0	0	0	15	9	4	"TGFBR1"	"P36897"	15060	20340	200	5978	5996	583	9	6518	6518	6545	982	15	0	0	0	1894647	-0.559	100000.000	100000.000	0.000	0.000	0.000	0.000	0.000	16.610	-540	-522	-540	-522	316	2384	100	918	"t204"
0	0	0	15	1	5	"Akt1"	"P31749"	11050	20980	200	4649	4695	522	11	4735	4735	4730	406	8	14	1	0	1483540	-0.086	100000.000	100000.000	0.000	0.000	0.000	0.000	0.000	16.610	-86	-40	-86	-40	316	2384	100	919	"S473"
0	0	0	15	2	5	"Akt1"	"P31749"	11550	20980	200	4872	4830	354	7	4820	4820	4843	825	17	0	0	0	1526262	-0.016	100000.000	100000.000	0.000	0.000	0.000	0.000	0.000	16.610	52	10	52	10	316	2384	100	920	"S473"
0	0	0	15	3	5	"Akt1"	"P31749"	12050	20980	200	5000	5024	453	9	4977	4977	4997	711	14	1	0	0	1587562	0.038	100000.000	100000.000	0.000	0.000	0.000	0.000	0.000	16.610	23	47	23	47	316	2384	100	921	"S473"
0	0	0	15	4	5	"aura"	"O14965"	12540	20980	80	5759	5732	363	6	5228	5228	5243	363	6	69	32	0	298077	1.347	100000.000	100000.000	0.000	0.000	0.000	0.000	0.000	16.610	531	504	531	504	52	340	100	922	"S342"
0	0	0	15	5	5	"aura"	"O14965"	13050	20980	200	5587	5611	901	16	5402	5402	5428	778	14	7	0	0	1773233	0.235	100000.000	100000.000	0.000	0.000	0.000	0.000	0.000	16.610	185	209	185	209	316	2384	100	923	"S342"
0	0	0	15	6	5	"aura"	"O14965"	13550	20980	200	5835	5830	558	9	5524	5524	5545	501	9	34	6	0	1842139	0.569	100000.000	100000.000	0.000	0.000	0.000	0.000	0.000	16.610	311	306	311	306	316	2384	100	924	"S342"
0	0	0	15	7	5	"Cdk4"	"P11802"	14060	21000	160	6534	6590	526	7	5799	5799	6023	2772	46	0	0	0	1370788	0.205	100000.000	100000.000	0.000	0.000	0.000	0.000	0.000	16.610	735	791	735	791	208	1512	100	925	"T172"
0	0	0	15	8	5	"Cdk4"	"P11802"	14560	21000	140	6808	6825	394	5	6152	6152	6161	448	7	71	30	0	1064749	1.482	100000.000	100000.000	0.000	0.000	0.000	0.000	0.000	16.610	656	673	656	673	156	1140	100	926	"T172"
0	0	0	15	9	5	"Cdk4"	"P11802"	15060	20970	180	7730	8015	1527	19	6687	6687	6715	797	11	63	26	0	2051878	1.631	100000.000	100000.000	0.000	0.000	0.000	0.000	0.000	16.610	1043	1328	1043	1328	256	1924	100	927	"T172"
0	0	0	15	1	6	"CREB "	"P16220"	11060	21630	200	4854	4818	416	8	4884	4884	4871	823	16	1	0	0	1522608	-0.064	100000.000	100000.000	0.000	0.000	0.000	0.000	0.000	16.610	-30	-66	-30	-66	316	2384	100	928	"S117"
0	0	0	15	2	6	"CREB "	"P16220"	11560	21630	200	4966	4954	377	7	4953	4953	4942	735	14	1	0	0	1565411	0.016	100000.000	100000.000	0.000	0.000	0.000	0.000	0.000	16.610	13	1	13	1	316	2384	100	929	"S117"
0	0	0	15	3	6	"CREB "	"P16220"	12060	21630	200	5085	5082	469	9	5134	5134	5129	450	8	3	1	0	1605829	-0.104	100000.000	100000.000	0.000	0.000	0.000	0.000	0.000	16.610	-49	-52	-49	-52	316	2384	100	930	"S117"
0	0	0	15	4	6	"EEA1"	"Q15075"	12560	21630	200	4955	4895	445	9	5369	5369	5406	1043	19	0	0	0	1546802	-0.490	100000.000	100000.000	0.000	0.000	0.000	0.000	0.000	16.610	-414	-474	-414	-474	316	2384	100	931	"T1392"
0	0	0	15	5	6	"EEA1"	"Q15075"	13060	21630	200	4818	4891	680	13	5524	5524	5467	419	7	1	0	0	1545589	-1.375	100000.000	100000.000	0.000	0.000	0.000	0.000	0.000	16.610	-706	-633	-706	-633	316	2384	100	932	"T1392"
0	0	0	15	6	6	"EEA1"	"Q15075"	13560	21630	200	5126	5377	3037	56	5601	5601	5619	794	14	2	1	0	1698976	-0.305	100000.000	100000.000	0.000	0.000	0.000	0.000	0.000	16.610	-475	-224	-475	-224	316	2384	100	933	"T1392"
0	0	0	15	7	6	"IKK-alpha "	"O15111"	14060	21630	200	5310	5329	487	9	5806	5806	5821	619	10	2	0	0	1683993	-0.795	100000.000	100000.000	0.000	0.000	0.000	0.000	0.000	16.610	-496	-477	-496	-477	316	2384	100	934	"S473"
0	0	0	15	8	6	"IKK-alpha "	"O15111"	14560	21630	200	5600	5692	765	13	6038	6038	6090	898	14	2	0	0	1798778	-0.443	100000.000	100000.000	0.000	0.000	0.000	0.000	0.000	16.610	-438	-346	-438	-346	316	2384	100	935	"S473"
0	0	0	15	9	6	"IKK-alpha "	"O15111"	15060	21630	200	5544	5616	472	8	6184	6184	6221	688	11	1	0	0	1774581	-0.879	100000.000	100000.000	0.000	0.000	0.000	0.000	0.000	16.610	-640	-568	-640	-568	316	2384	100	936	"S473"
-75	0	0	15	1	7	"empty"	"empty"	11060	22270	200	4958	4945	380	7	4920	4920	4940	424	8	14	0	0	1562581	0.012	100000.000	100000.000	0.000	0.000	0.000	0.000	0.000	16.610	38	25	38	25	316	2384	100	937	"empty"
-75	0	0	15	2	7	"empty"	"empty"	11560	22270	200	4896	4934	408	8	4931	4931	4947	341	6	16	2	0	1559004	-0.038	100000.000	100000.000	0.000	0.000	0.000	0.000	0.000	16.610	-35	3	-35	3	316	2384	100	938	"empty"
-75	0	0	15	3	7	"empty"	"empty"	12060	22270	200	4892	4922	301	6	4992	4992	4996	457	9	5	0	0	1555277	-0.162	100000.000	100000.000	0.000	0.000	0.000	0.000	0.000	16.610	-100	-70	-100	-70	316	2384	100	939	"empty"
-75	0	0	15	4	7	"empty"	"empty"	12560	22270	200	5930	5950	450	7	5356	5356	5436	1670	30	0	0	0	1880339	0.308	100000.000	100000.000	0.000	0.000	0.000	0.000	0.000	16.610	574	594	574	594	316	2384	100	940	"empty"
-75	0	0	15	5	7	"empty"	"empty"	13060	22270	200	5141	5185	380	7	5258	5258	5290	382	7	11	1	0	1638363	-0.275	100000.000	100000.000	0.000	0.000	0.000	0.000	0.000	16.610	-117	-73	-117	-73	316	2384	100	941	"empty"
-75	0	0	15	6	7	"empty"	"empty"	13560	22270	200	5398	5469	387	7	5418	5418	5472	836	15	2	0	0	1728327	-0.004	100000.000	100000.000	0.000	0.000	0.000	0.000	0.000	16.610	-20	51	-20	51	316	2384	100	942	"empty"
0	0	0	15	7	7	"GLQAWPG-pS-AIPQFLG_GLQAWPGEAIPQFLG_40vs60"	"GLQAWPG-pS-AIPQFLG_GLQAWPGEAIPQFLG_40vs60"	14070	22290	120	12107	11309	2397	21	5759	5759	5768	472	8	94	92	0	1357088	11.739	100000.000	100000.000	0.000	0.000	0.000	0.000	0.000	16.610	6348	5550	6348	5550	120	820	100	943	"GLQAWPG-pS-AIPQFLG_GLQAWPGEAIPQFLG_40vs60"
0	0	0	15	8	7	"GLQAWPG-pS-AIPQFLG_GLQAWPGEAIPQFLG_40vs60"	"GLQAWPG-pS-AIPQFLG_GLQAWPGEAIPQFLG_40vs60"	14560	22290	120	12217	11338	2498	22	6118	6118	6134	1174	19	87	79	0	1360531	4.433	100000.000	100000.000	0.000	0.000	0.000	0.000	0.000	16.610	6099	5220	6099	5220	120	820	100	944	"GLQAWPG-pS-AIPQFLG_GLQAWPGEAIPQFLG_40vs60"
0	0	0	15	9	7	"GLQAWPG-pS-AIPQFLG_GLQAWPGEAIPQFLG_40vs60"	"GLQAWPG-pS-AIPQFLG_GLQAWPGEAIPQFLG_40vs60"	15060	22280	110	13377	12555	2342	18	6448	6448	6415	504	7	92	92	0	1004360	12.183	100000.000	100000.000	0.000	0.000	0.000	0.000	0.000	16.610	6929	6107	6929	6107	80	656	100	945	"GLQAWPG-pS-AIPQFLG_GLQAWPGEAIPQFLG_40vs60"
0	0	0	16	1	1	"Calmodulin"	"P62158"	15560	18430	200	6561	6423	737	11	6730	6730	6747	583	8	8	0	0	2029801	-0.556	100000.000	100000.000	0.000	0.000	0.000	0.000	0.000	16.610	-169	-307	-169	-307	316	2384	100	946	"T79"
0	0	0	16	2	1	"Calmodulin"	"P62158"	16060	18430	200	6585	6500	711	10	6766	6766	6806	492	7	11	1	0	2054088	-0.622	100000.000	100000.000	0.000	0.000	0.000	0.000	0.000	16.610	-181	-266	-181	-266	316	2384	100	947	"T79"
0	0	0	16	3	1	"Calmodulin"	"P62158"	16550	18420	200	7547	7382	853	11	7227	7227	7251	833	11	19	0	0	2332773	0.157	100000.000	100000.000	0.000	0.000	0.000	0.000	0.000	16.610	320	155	320	155	316	2384	100	948	"T79"
0	0	0	16	4	1	"Caveolin-1"	"Q03135"	17060	18430	70	4840	5040	837	16	5983	5983	5881	595	10	0	0	0	161283	-1.413	100000.000	100000.000	0.000	0.000	0.000	0.000	0.000	16.610	-1143	-943	-1143	-943	32	236	100	949	"Y25"
0	0	0	16	5	1	"Caveolin-1"	"Q03135"	17540	18420	200	6109	6199	2430	39	6293	6293	6536	2035	31	1	1	0	1958823	-0.166	100000.000	100000.000	0.000	0.000	0.000	0.000	0.000	16.610	-184	-94	-184	-94	316	2384	100	950	"Y25"
0	0	0	16	6	1	"Caveolin-1"	"Q03135"	18030	18420	200	6259	6384	2873	45	6580	6580	6971	3094	44	2	1	0	2017394	-0.190	100000.000	100000.000	0.000	0.000	0.000	0.000	0.000	16.610	-321	-196	-321	-196	316	2384	100	951	"Y25"
0	0	0	16	7	1	"eNOS "	"P29474"	18530	18420	140	8089	8645	2809	32	6449	6449	7038	3219	45	8	3	0	1348548	0.499	100000.000	100000.000	0.000	0.000	0.000	0.000	0.000	16.610	1640	2196	1640	2196	156	1140	100	952	"S1176"
0	0	0	16	8	1	"eNOS "	"P29474"	19020	18420	140	7760	8220	2795	34	6151	6151	6624	2888	43	9	3	0	1282345	0.553	100000.000	100000.000	0.000	0.000	0.000	0.000	0.000	16.610	1609	2069	1609	2069	156	1140	100	953	"S1176"
0	0	0	16	9	1	"eNOS "	"P29474"	19520	18410	140	7665	7633	1135	14	5743	5743	6096	2379	39	24	2	0	1190727	0.646	100000.000	100000.000	0.000	0.000	0.000	0.000	0.000	16.610	1922	1890	1922	1890	156	1140	100	954	"S1176"
0	0	0	16	1	2	"Fos "	"P01100"	15590	19070	200	6558	6522	1194	18	6632	6632	6688	1015	15	2	0	0	2061017	-0.164	100000.000	100000.000	0.000	0.000	0.000	0.000	0.000	16.610	-74	-110	-74	-110	316	2384	100	955	"T232"
0	0	0	16	2	2	"Fos "	"P01100"	16090	19070	200	6620	6567	648	9	6805	6805	6851	697	10	7	0	0	2075266	-0.407	100000.000	100000.000	0.000	0.000	0.000	0.000	0.000	16.610	-185	-238	-185	-238	316	2384	100	956	"T232"
0	0	0	16	3	2	"Fos "	"P01100"	16580	19070	200	6602	6603	604	9	6900	6900	6916	586	8	6	0	0	2086643	-0.534	100000.000	100000.000	0.000	0.000	0.000	0.000	0.000	16.610	-298	-297	-298	-297	316	2384	100	957	"T232"
0	0	0	16	4	2	"Grb10 "	"Q13322"	17080	19070	200	5871	5914	1815	30	6255	6255	6287	503	8	5	1	0	1868778	-0.742	100000.000	100000.000	0.000	0.000	0.000	0.000	0.000	16.610	-384	-341	-384	-341	316	2384	100	958	"S150"
0	0	0	16	5	2	"Grb10 "	"Q13322"	17570	19060	200	6060	6386	2735	42	6256	6256	6564	2261	34	3	2	0	2017966	-0.079	100000.000	100000.000	0.000	0.000	0.000	0.000	0.000	16.610	-196	130	-196	130	316	2384	100	959	"S150"
0	0	0	16	6	2	"Grb10 "	"Q13322"	18070	19060	200	6371	6710	3281	48	6622	6622	6994	2690	38	2	2	0	2120265	-0.106	100000.000	100000.000	0.000	0.000	0.000	0.000	0.000	16.610	-251	88	-251	88	316	2384	100	960	"S150"
0	0	0	16	7	2	"IRS-1"	"P35568"	18560	19060	200	6561	7119	3658	51	6623	6623	7166	3516	49	4	4	0	2249653	-0.013	100000.000	100000.000	0.000	0.000	0.000	0.000	0.000	16.610	-62	496	-62	496	316	2384	100	961	"S616"
0	0	0	16	8	2	"IRS-1"	"P35568"	19060	19060	200	6083	6318	1757	27	6253	6253	6855	3365	49	2	1	0	1996538	-0.160	100000.000	100000.000	0.000	0.000	0.000	0.000	0.000	16.610	-170	65	-170	65	316	2384	100	962	"S616"
0	0	0	16	9	2	"IRS-1"	"P35568"	19560	19060	130	5935	6562	3266	49	5905	5905	6246	1861	29	5	4	0	787444	0.170	100000.000	100000.000	0.000	0.000	0.000	0.000	0.000	16.610	30	657	30	657	120	940	100	963	"S616"
0	0	0	16	1	3	"inos"	"P35228"	15560	19700	200	7037	7019	1859	26	6962	6962	6938	529	7	14	3	0	2218026	0.153	100000.000	100000.000	0.000	0.000	0.000	0.000	0.000	16.610	75	57	75	57	316	2384	100	964	"S745"
0	0	0	16	2	3	"inos"	"P35228"	16060	19700	200	7124	7032	2252	32	7103	7103	7118	593	8	6	0	0	2222184	-0.145	100000.000	100000.000	0.000	0.000	0.000	0.000	0.000	16.610	21	-71	21	-71	316	2384	100	965	"S745"
0	0	0	16	3	3	"inos"	"P35228"	16550	19700	200	6373	6604	3244	49	6715	6715	6853	731	10	1	0	0	2086782	-0.341	100000.000	100000.000	0.000	0.000	0.000	0.000	0.000	16.610	-342	-111	-342	-111	316	2384	100	966	"S745"
0	0	0	16	4	3	"IRF-3 "	"Q14653"	17050	19690	200	5267	5432	588	10	6480	6480	6472	563	8	0	0	0	1716660	-1.847	100000.000	100000.000	0.000	0.000	0.000	0.000	0.000	16.610	-1213	-1048	-1213	-1048	316	2384	100	967	"S396"
0	0	0	16	5	3	"IRF-3 "	"Q14653"	17550	19690	200	4857	5883	3821	64	6178	6178	6488	2375	36	6	5	0	1859132	-0.255	100000.000	100000.000	0.000	0.000	0.000	0.000	0.000	16.610	-1321	-295	-1321	-295	316	2384	100	968	"S396"
0	0	0	16	6	3	"IRF-3 "	"Q14653"	18040	19690	200	5196	5793	2883	49	6541	6541	6802	2318	34	3	3	0	1830591	-0.435	100000.000	100000.000	0.000	0.000	0.000	0.000	0.000	16.610	-1345	-748	-1345	-748	316	2384	100	969	"S396"
0	0	0	16	7	3	"Lyn"	"P07948"	18540	19670	100	5993	6802	5424	79	6468	6468	6927	3479	50	5	3	0	544180	-0.036	100000.000	100000.000	0.000	0.000	0.000	0.000	0.000	16.610	-475	334	-475	334	80	560	100	970	"Y396"
0	0	0	16	8	3	"Lyn"	"P07948"	19040	19690	200	6008	6681	3751	56	6289	6289	6874	3315	48	5	4	0	2111123	-0.058	100000.000	100000.000	0.000	0.000	0.000	0.000	0.000	16.610	-281	392	-281	392	316	2384	100	971	"Y396"
0	0	0	16	9	3	"Lyn"	"P07948"	19540	19710	180	5912	6462	3866	59	6031	6031	6647	3249	48	3	1	0	1654380	-0.057	100000.000	100000.000	0.000	0.000	0.000	0.000	0.000	16.610	-119	431	-119	431	256	1924	100	972	"Y396"
0	0	0	16	1	4	"MAPK14"	"Q16539"	15560	20350	200	6346	6340	354	5	6612	6612	6621	502	7	0	0	0	2003294	-0.560	100000.000	100000.000	0.000	0.000	0.000	0.000	0.000	16.610	-266	-272	-266	-272	316	2384	100	973	"Y322"
0	0	0	16	2	4	"MAPK14"	"Q16539"	16060	20350	200	6682	6708	379	5	6813	6813	6858	606	8	3	0	0	2119833	-0.248	100000.000	100000.000	0.000	0.000	0.000	0.000	0.000	16.610	-131	-105	-131	-105	316	2384	100	974	"Y322"
0	0	0	16	3	4	"MAPK14"	"Q16539"	16550	20340	200	6399	6375	489	7	6364	6364	6473	864	13	1	0	0	2014435	-0.113	100000.000	100000.000	0.000	0.000	0.000	0.000	0.000	16.610	35	11	35	11	316	2384	100	975	"Y322"
0	0	0	16	4	4	"Mek1"	"Q02750"	17050	20340	200	6385	6266	587	9	6422	6422	6423	493	7	12	0	0	1979989	-0.318	100000.000	100000.000	0.000	0.000	0.000	0.000	0.000	16.610	-37	-156	-37	-156	316	2384	100	976	"S217"
0	0	0	16	5	4	"Mek1"	"Q02750"	17550	20340	200	5974	6047	1192	19	6145	6145	6251	1292	20	2	1	0	1910751	-0.158	100000.000	100000.000	0.000	0.000	0.000	0.000	0.000	16.610	-171	-98	-171	-98	316	2384	100	977	"S217"
0	0	0	16	6	4	"Mek1"	"Q02750"	18050	20340	200	6619	7070	3790	53	6689	6689	6995	2314	33	2	2	0	2234163	0.032	100000.000	100000.000	0.000	0.000	0.000	0.000	0.000	16.610	-70	381	-70	381	316	2384	100	978	"S217"
0	0	0	16	7	4	"P300"	"Q09472"	18540	20330	200	6607	7135	4705	65	6860	6860	7317	3054	41	4	3	0	2254652	-0.060	100000.000	100000.000	0.000	0.000	0.000	0.000	0.000	16.610	-253	275	-253	275	316	2384	100	979	"S89"
0	0	0	16	8	4	"P300"	"Q09472"	19040	20330	200	6221	7223	5142	71	6483	6483	7170	3828	53	5	4	0	2282412	0.014	100000.000	100000.000	0.000	0.000	0.000	0.000	0.000	16.610	-262	740	-262	740	316	2384	100	980	"S89"
0	0	0	16	9	4	"P300"	"Q09472"	19540	20330	200	6037	6351	2728	42	6168	6168	6712	3057	45	3	1	0	2006988	-0.118	100000.000	100000.000	0.000	0.000	0.000	0.000	0.000	16.610	-131	183	-131	183	316	2384	100	981	"S89"
0	0	0	16	1	5	"PPP2CA "	"P67775"	15570	21000	130	7429	7399	478	6	6591	6591	6589	774	11	56	6	0	887835	1.047	100000.000	100000.000	0.000	0.000	0.000	0.000	0.000	16.610	838	808	838	808	120	940	100	982	"T307"
0	0	0	16	2	5	"PPP2CA "	"P67775"	16060	20990	130	8184	8173	770	9	6923	6923	6914	622	8	87	50	0	980759	2.024	100000.000	100000.000	0.000	0.000	0.000	0.000	0.000	16.610	1261	1250	1261	1250	120	940	100	983	"T307"
0	0	0	16	3	5	"PPP2CA "	"P67775"	16550	20990	120	7506	7393	743	10	6364	6364	6363	429	6	75	64	0	887190	2.401	100000.000	100000.000	0.000	0.000	0.000	0.000	0.000	16.610	1142	1029	1142	1029	120	820	100	984	"T307"
0	0	0	16	4	5	"rab4"	"P20338"	17050	20980	200	6468	6400	659	10	6401	6401	6416	463	7	24	3	0	2022530	-0.035	100000.000	100000.000	0.000	0.000	0.000	0.000	0.000	16.610	67	-1	67	-1	316	2384	100	985	"Y189"
0	0	0	16	5	5	"rab4"	"P20338"	17550	20980	200	6105	6046	531	8	6190	6190	6361	1868	29	0	0	0	1910417	-0.169	100000.000	100000.000	0.000	0.000	0.000	0.000	0.000	16.610	-85	-144	-85	-144	316	2384	100	986	"Y189"
0	0	0	16	6	5	"rab4"	"P20338"	18050	20980	200	6607	6688	1491	22	6690	6690	7111	2828	39	2	0	0	2113360	-0.150	100000.000	100000.000	0.000	0.000	0.000	0.000	0.000	16.610	-83	-2	-83	-2	316	2384	100	987	"Y189"
0	0	0	16	7	5	"STAT2 "	"P52630"	18550	20980	180	13281	13622	3124	22	6653	6653	6994	2543	36	96	92	0	3487209	2.606	100000.000	100000.000	0.000	0.000	0.000	0.000	0.000	16.610	6628	6969	6628	6969	256	1924	100	988	"Y690"
0	0	0	16	8	5	"STAT2 "	"P52630"	19050	20980	190	13669	14635	5297	36	6430	6430	6950	3245	46	96	79	0	3746541	2.368	100000.000	100000.000	0.000	0.000	0.000	0.000	0.000	16.610	7239	8205	7239	8205	256	2088	100	989	"Y690"
0	0	0	16	9	5	"STAT2 "	"P52630"	19540	20970	170	16583	18595	6562	35	6363	6363	6851	2904	42	99	96	0	3867688	4.044	100000.000	100000.000	0.000	0.000	0.000	0.000	0.000	16.610	10220	12232	10220	12232	208	1660	100	990	"Y690"
0	0	0	16	1	6	"STAT5B "	"P51692"	15560	21630	200	4865	5421	1023	18	6336	6336	6348	480	7	14	2	0	1712886	-1.931	100000.000	100000.000	0.000	0.000	0.000	0.000	0.000	16.610	-1471	-915	-1471	-915	316	2384	100	991	"Y740"
0	0	0	16	2	6	"STAT5B "	"P51692"	16060	21630	200	5322	5821	996	17	6677	6677	6707	594	8	13	1	0	1839544	-1.492	100000.000	100000.000	0.000	0.000	0.000	0.000	0.000	16.610	-1355	-856	-1355	-856	316	2384	100	992	"Y740"
0	0	0	16	3	6	"STAT5B "	"P51692"	16560	21620	200	5273	5541	724	13	6325	6325	6364	586	9	3	0	0	1750895	-1.404	100000.000	100000.000	0.000	0.000	0.000	0.000	0.000	16.610	-1052	-784	-1052	-784	316	2384	100	993	"Y740"
0	0	0	16	4	6	"Syk "	"P43405"	17070	21620	170	5885	6081	845	13	6435	6435	6449	552	8	17	3	0	1264898	-0.667	100000.000	100000.000	0.000	0.000	0.000	0.000	0.000	16.610	-550	-354	-550	-354	208	1660	100	994	"Y525/6"
0	0	0	16	5	6	"Syk "	"P43405"	17560	21620	200	5983	5903	754	12	6151	6151	6156	669	10	2	1	0	1865429	-0.378	100000.000	100000.000	0.000	0.000	0.000	0.000	0.000	16.610	-168	-248	-168	-248	316	2384	100	995	"Y525/6"
0	0	0	16	6	6	"Syk "	"P43405"	18060	21620	200	6739	6971	2348	33	6761	6761	7143	2993	41	5	2	0	2202764	-0.057	100000.000	100000.000	0.000	0.000	0.000	0.000	0.000	16.610	-22	210	-22	210	316	2384	100	996	"Y525/6"
0	0	0	16	7	6	"14-3-3 beta"	"P31946"	18560	21620	170	9458	9601	1915	19	6770	6770	7157	2892	40	40	3	0	1997110	0.845	100000.000	100000.000	0.000	0.000	0.000	0.000	0.000	16.610	2688	2831	2688	2831	208	1660	100	997	"S59"
0	0	0	16	8	6	"14-3-3 beta"	"P31946"	19060	21620	180	9234	10531	5859	55	6556	6556	7164	3586	50	18	9	0	2695908	0.939	100000.000	100000.000	0.000	0.000	0.000	0.000	0.000	16.610	2678	3975	2678	3975	256	1924	100	998	"S59"
0	0	0	16	9	6	"14-3-3 beta"	"P31946"	19560	21610	170	9818	10075	3496	34	6462	6462	7115	3335	46	52	2	0	2095649	0.888	100000.000	100000.000	0.000	0.000	0.000	0.000	0.000	16.610	3356	3613	3356	3613	208	1660	100	999	"S59"
-75	0	0	16	1	7	"empty"	"empty"	15540	22260	200	6853	6839	360	5	6692	6692	6694	499	7	16	0	0	2161144	0.291	100000.000	100000.000	0.000	0.000	0.000	0.000	0.000	16.610	161	147	161	147	316	2384	100	1000	"empty"
-75	0	0	16	2	7	"empty"	"empty"	16040	22260	200	6113	6084	380	6	6432	6432	6481	537	8	0	0	0	1922639	-0.739	100000.000	100000.000	0.000	0.000	0.000	0.000	0.000	16.610	-319	-348	-319	-348	316	2384	100	1001	"empty"
-75	0	0	16	3	7	"empty"	"empty"	16540	22260	200	6374	6323	478	7	6387	6387	6375	439	6	10	1	0	1997980	-0.118	100000.000	100000.000	0.000	0.000	0.000	0.000	0.000	16.610	-13	-64	-13	-64	316	2384	100	1002	"empty"
-75	0	0	16	4	7	"empty"	"empty"	17040	22260	200	6384	6347	405	6	6300	6300	6355	731	11	4	0	0	2005748	-0.011	100000.000	100000.000	0.000	0.000	0.000	0.000	0.000	16.610	84	47	84	47	316	2384	100	1003	"empty"
-75	0	0	16	5	7	"empty"	"empty"	17540	22260	200	5959	6030	558	9	6065	6065	6088	434	7	8	3	0	1905443	-0.134	100000.000	100000.000	0.000	0.000	0.000	0.000	0.000	16.610	-106	-35	-106	-35	316	2384	100	1004	"empty"
-75	0	0	16	6	7	"empty"	"empty"	18040	22260	200	6792	7411	3453	46	6679	6679	6987	2498	35	4	3	0	2341894	0.170	100000.000	100000.000	0.000	0.000	0.000	0.000	0.000	16.610	113	732	113	732	316	2384	100	1005	"empty"
0	0	0	16	7	7	"Control-Spot"	"p-Tyr"	18560	22260	70	31501	26693	8825	33	6975	6975	7542	3286	43	87	87	0	854185	5.828	100000.000	100000.000	0.000	0.000	0.000	0.000	0.000	16.610	24526	19718	24526	19718	32	236	100	1006	"Control-Spot"
0	0	0	16	8	7	"Control-Spot"	"p-Tyr"	19060	22260	120	7197	14814	11729	79	6654	6654	7311	3735	51	35	31	0	1777677	2.009	100000.000	100000.000	0.000	0.000	0.000	0.000	0.000	16.610	543	8160	543	8160	120	820	100	1007	"Control-Spot"
0	0	0	16	9	7	"Control-Spot"	"p-Tyr"	19560	22260	70	29987	24230	12495	51	6365	6365	6556	1148	17	84	75	0	775358	15.395	100000.000	100000.000	0.000	0.000	0.000	0.000	0.000	16.610	23622	17865	23622	17865	32	236	100	1008	"Control-Spot"
0	0	0	17	1	1	"ACTA1"	"P68133"	2030	24870	200	6540	6771	1597	23	7282	7282	7373	2059	27	1	1	0	2139645	-0.292	100000.000	100000.000	0.000	0.000	0.000	0.000	0.000	16.610	-742	-511	-742	-511	316	2384	100	1009	"Y55"
0	0	0	17	2	1	"ACTA1"	"P68133"	2530	24860	200	6503	6710	2336	34	6950	6950	7363	2800	38	2	1	0	2120332	-0.233	100000.000	100000.000	0.000	0.000	0.000	0.000	0.000	16.610	-447	-240	-447	-240	316	2384	100	1010	"Y55"
0	0	0	17	3	1	"ACTA1"	"P68133"	3030	24860	200	6334	6470	1746	26	6659	6659	7077	2687	37	1	1	0	2044535	-0.226	100000.000	100000.000	0.000	0.000	0.000	0.000	0.000	16.610	-325	-189	-325	-189	316	2384	100	1011	"Y55"
0	0	0	17	4	1	"A-Raf"	"P10398"	3530	24850	200	6156	6126	1058	17	6556	6556	6652	1724	25	1	0	0	1935785	-0.305	100000.000	100000.000	0.000	0.000	0.000	0.000	0.000	16.610	-400	-430	-400	-430	316	2384	100	1012	"S214"
0	0	0	17	5	1	"A-Raf"	"P10398"	4030	24850	200	5904	6111	1479	24	6397	6397	6382	1396	21	1	1	0	1930960	-0.194	100000.000	100000.000	0.000	0.000	0.000	0.000	0.000	16.610	-493	-286	-493	-286	316	2384	100	1013	"S214"
0	0	0	17	6	1	"A-Raf"	"P10398"	4530	24840	200	5693	5754	880	15	6050	6050	6043	511	8	11	1	0	1818225	-0.566	100000.000	100000.000	0.000	0.000	0.000	0.000	0.000	16.610	-357	-296	-357	-296	316	2384	100	1014	"S214"
0	0	0	17	7	1	"Cdk2"	"P24941"	5030	24840	200	6058	6024	493	8	5791	5791	5835	607	10	24	1	0	1903657	0.311	100000.000	100000.000	0.000	0.000	0.000	0.000	0.000	16.610	267	233	267	233	316	2384	100	1015	"Y179"
0	0	0	17	8	1	"Cdk2"	"P24941"	5530	24830	200	6160	6297	1492	23	5874	5874	5890	1077	18	2	0	0	1989965	0.378	100000.000	100000.000	0.000	0.000	0.000	0.000	0.000	16.610	286	423	286	423	316	2384	100	1016	"Y179"
0	0	0	17	9	1	"Cdk2"	"P24941"	6030	24820	200	5950	5965	339	5	5776	5776	5764	385	6	24	3	0	1884856	0.522	100000.000	100000.000	0.000	0.000	0.000	0.000	0.000	16.610	174	189	174	189	316	2384	100	1017	"Y179"
0	0	0	17	1	2	"Cofilin 1"	"P23528"	2040	25510	200	6720	6751	1351	20	7368	7368	7483	2193	29	1	0	0	2133249	-0.334	100000.000	100000.000	0.000	0.000	0.000	0.000	0.000	16.610	-648	-617	-648	-617	316	2384	100	1018	"S2"
0	0	0	17	2	2	"Cofilin 1"	"P23528"	2540	25500	200	6376	6459	1837	28	7062	7062	7272	2439	33	0	0	0	2040989	-0.333	100000.000	100000.000	0.000	0.000	0.000	0.000	0.000	16.610	-686	-603	-686	-603	316	2384	100	1019	"S2"
0	0	0	17	3	2	"Cofilin 1"	"P23528"	3040	25500	200	6291	6355	1804	28	6791	6791	7084	2828	39	1	0	0	2008250	-0.258	100000.000	100000.000	0.000	0.000	0.000	0.000	0.000	16.610	-500	-436	-500	-436	316	2384	100	1020	"S2"
0	0	0	17	4	2	"CTNNB1"	"P35222"	3540	25490	200	5484	5632	998	17	6738	6738	6881	2263	32	0	0	0	1779784	-0.552	100000.000	100000.000	0.000	0.000	0.000	0.000	0.000	16.610	-1254	-1106	-1254	-1106	316	2384	100	1021	"S675"
0	0	0	17	5	2	"CTNNB1"	"P35222"	4040	25490	200	5402	5441	836	15	6406	6406	6434	1575	24	0	0	0	1719332	-0.630	100000.000	100000.000	0.000	0.000	0.000	0.000	0.000	16.610	-1004	-965	-1004	-965	316	2384	100	1022	"S675"
0	0	0	17	6	2	"CTNNB1"	"P35222"	4540	25480	200	5237	5285	567	10	6101	6101	6130	849	13	0	0	0	1670063	-0.995	100000.000	100000.000	0.000	0.000	0.000	0.000	0.000	16.610	-864	-816	-864	-816	316	2384	100	1023	"S675"
0	0	0	17	7	2	"EGFR"	"P00533"	5040	25480	200	5825	5712	762	13	5952	5952	5997	567	9	12	0	0	1804917	-0.503	100000.000	100000.000	0.000	0.000	0.000	0.000	0.000	16.610	-127	-240	-127	-240	316	2384	100	1024	"T693"
0	0	0	17	8	2	"EGFR"	"P00533"	5540	25470	200	6029	5827	645	11	5941	5941	5928	616	10	11	0	0	1841316	-0.164	100000.000	100000.000	0.000	0.000	0.000	0.000	0.000	16.610	88	-114	88	-114	316	2384	100	1025	"T693"
0	0	0	17	9	2	"EGFR"	"P00533"	6040	25470	200	5803	5708	449	7	5788	5788	5775	709	12	1	0	0	1803611	-0.094	100000.000	100000.000	0.000	0.000	0.000	0.000	0.000	16.610	15	-80	15	-80	316	2384	100	1026	"T693"
0	0	0	17	1	3	"JAK1"	"P23458"	2040	26170	110	7300	8310	4117	49	7046	7046	7216	2459	34	8	5	0	664818	0.445	100000.000	100000.000	0.000	0.000	0.000	0.000	0.000	16.610	254	1264	254	1264	80	656	100	1027	"Y1035"
0	0	0	17	2	3	"JAK1"	"P23458"	2540	26140	200	6733	6970	1971	28	6498	6498	6764	2249	33	2	1	0	2202395	0.092	100000.000	100000.000	0.000	0.000	0.000	0.000	0.000	16.610	235	472	235	472	316	2384	100	1028	"Y1035"
0	0	0	17	3	3	"JAK1"	"P23458"	3040	26140	110	6874	7156	1573	21	6479	6479	6916	3424	49	5	1	0	572504	0.070	100000.000	100000.000	0.000	0.000	0.000	0.000	0.000	16.610	395	677	395	677	80	656	100	1029	"Y1035"
0	0	0	17	4	3	"JNK2"	"P45984"	3550	26150	150	7370	7450	764	10	6491	6491	6790	2870	42	0	0	0	1162189	0.230	100000.000	100000.000	0.000	0.000	0.000	0.000	0.000	16.610	879	959	879	959	156	1272	100	1030	"T183"
0	0	0	17	5	3	"JNK2"	"P45984"	4060	26130	140	7553	8063	4361	54	6442	6442	6367	731	11	60	35	0	1257841	2.320	100000.000	100000.000	0.000	0.000	0.000	0.000	0.000	16.610	1111	1621	1111	1621	156	1140	100	1031	"T183"
0	0	0	17	6	3	"JNK2"	"P45984"	4550	26130	130	7570	7559	1245	16	6222	6222	6170	608	9	70	52	0	907100	2.285	100000.000	100000.000	0.000	0.000	0.000	0.000	0.000	16.610	1348	1337	1348	1337	120	940	100	1032	"T183"
0	0	0	17	7	3	"Kit "	"P10721"	5050	26120	200	5681	5655	694	12	6045	6045	6047	690	11	3	0	0	1786998	-0.568	100000.000	100000.000	0.000	0.000	0.000	0.000	0.000	16.610	-364	-390	-364	-390	316	2384	100	1033	"Y721"
0	0	0	17	8	3	"Kit "	"P10721"	5550	26120	200	5911	5722	958	16	6091	6091	6078	1147	18	0	0	0	1808129	-0.310	100000.000	100000.000	0.000	0.000	0.000	0.000	0.000	16.610	-180	-369	-180	-369	316	2384	100	1034	"Y721"
0	0	0	17	9	3	"Kit "	"P10721"	6050	26110	200	5860	5626	747	13	6084	6084	6047	352	5	9	2	0	1777753	-1.196	100000.000	100000.000	0.000	0.000	0.000	0.000	0.000	16.610	-224	-458	-224	-458	316	2384	100	1035	"Y721"
0	0	0	17	1	4	"MK3"	"P22001"	2050	26790	140	7162	7746	3352	43	6595	6595	6986	2903	41	5	2	0	1208307	0.262	100000.000	100000.000	0.000	0.000	0.000	0.000	0.000	16.610	567	1151	567	1151	156	1140	100	1036	"Y187"
0	0	0	17	2	4	"MK3"	"P22001"	2570	26800	130	7532	8559	4000	46	6398	6398	6670	2311	34	10	7	0	1027088	0.817	100000.000	100000.000	0.000	0.000	0.000	0.000	0.000	16.610	1134	2161	1134	2161	120	940	100	1037	"Y187"
0	0	0	17	3	4	"MK3"	"P22001"	3060	26790	130	7379	7645	3141	41	6270	6270	6460	1964	30	5	1	0	917424	0.603	100000.000	100000.000	0.000	0.000	0.000	0.000	0.000	16.610	1109	1375	1109	1375	120	940	100	1038	"Y187"
0	0	0	17	4	4	"NFAT1 "	"Q13469"	3550	26780	200	6119	6029	1162	19	6609	6609	6747	1854	27	0	0	0	1905289	-0.387	100000.000	100000.000	0.000	0.000	0.000	0.000	0.000	16.610	-490	-580	-490	-580	316	2384	100	1039	"S326"
0	0	0	17	5	4	"NFAT1 "	"Q13469"	4050	26770	200	5956	5959	1548	25	6486	6486	6489	879	13	1	0	0	1882996	-0.603	100000.000	100000.000	0.000	0.000	0.000	0.000	0.000	16.610	-530	-527	-530	-527	316	2384	100	1040	"S326"
0	0	0	17	6	4	"NFAT1 "	"Q13469"	4550	26770	200	5980	5885	836	14	6241	6241	6252	720	11	6	0	0	1859689	-0.510	100000.000	100000.000	0.000	0.000	0.000	0.000	0.000	16.610	-261	-356	-261	-356	316	2384	100	1041	"S326"
0	0	0	17	7	4	"NFkB-p65 "	"Q04206"	5050	26770	200	6111	6170	813	13	6166	6166	6134	517	8	16	3	0	1949677	0.070	100000.000	100000.000	0.000	0.000	0.000	0.000	0.000	16.610	-55	4	-55	4	316	2384	100	1042	"S276"
0	0	0	17	8	4	"NFkB-p65 "	"Q04206"	5550	26760	200	6299	6271	334	5	6310	6310	6302	456	7	5	0	0	1981657	-0.068	100000.000	100000.000	0.000	0.000	0.000	0.000	0.000	16.610	-11	-39	-11	-39	316	2384	100	1043	"S276"
0	0	0	17	9	4	"NFkB-p65 "	"Q04206"	6050	26760	200	6086	6076	373	6	6149	6149	6135	471	7	4	0	0	1920103	-0.125	100000.000	100000.000	0.000	0.000	0.000	0.000	0.000	16.610	-63	-73	-63	-73	316	2384	100	1044	"S276"
0	0	0	17	1	5	"PDGFRb"	"P09619"	2060	27440	150	11534	11478	2208	19	6561	6561	6784	2047	30	95	65	0	1790585	2.293	100000.000	100000.000	0.000	0.000	0.000	0.000	0.000	16.610	4973	4917	4973	4917	156	1272	100	1045	"Y686"
0	0	0	17	2	5	"PDGFRb"	"P09619"	2570	27450	150	10431	10900	3489	32	6194	6194	6480	2542	39	96	16	0	1700378	1.739	100000.000	100000.000	0.000	0.000	0.000	0.000	0.000	16.610	4237	4706	4237	4706	156	1272	100	1046	"Y686"
0	0	0	17	3	5	"PDGFRb"	"P09619"	3070	27430	150	10787	11037	1939	17	6302	6302	6564	1982	30	97	78	0	1721815	2.257	100000.000	100000.000	0.000	0.000	0.000	0.000	0.000	16.610	4485	4735	4485	4735	156	1272	100	1047	"Y686"
0	0	0	17	4	5	"PELI2"	"Q96FA3"	3550	27420	200	6637	6669	632	9	6547	6547	6855	3226	47	0	0	0	2107507	-0.058	100000.000	100000.000	0.000	0.000	0.000	0.000	0.000	16.610	90	122	90	122	316	2384	100	1048	"T290"
0	0	0	17	5	5	"PELI2"	"Q96FA3"	4050	27420	200	6610	6916	3044	44	6517	6517	6537	1307	19	3	2	0	2185534	0.290	100000.000	100000.000	0.000	0.000	0.000	0.000	0.000	16.610	93	399	93	399	316	2384	100	1049	"T290"
0	0	0	17	6	5	"PELI2"	"Q96FA3"	4540	27420	120	6755	6689	597	8	6396	6396	6361	557	8	40	5	0	802625	0.589	100000.000	100000.000	0.000	0.000	0.000	0.000	0.000	16.610	359	293	359	293	120	820	100	1050	"T290"
0	0	0	17	7	5	"sek1"	"P45985"	5050	27410	200	6128	6121	707	11	6174	6174	6273	1614	25	0	0	0	1934151	-0.094	100000.000	100000.000	0.000	0.000	0.000	0.000	0.000	16.610	-46	-53	-46	-53	316	2384	100	1051	"S2315"
0	0	0	17	8	5	"sek1"	"P45985"	5550	27400	200	6243	6215	571	9	6271	6271	6234	512	8	7	1	0	1964029	-0.037	100000.000	100000.000	0.000	0.000	0.000	0.000	0.000	16.610	-28	-56	-28	-56	316	2384	100	1052	"S2315"
0	0	0	17	9	5	"sek1"	"P45985"	6050	27400	200	6107	6055	367	6	6136	6136	6124	519	8	2	0	0	1913246	-0.133	100000.000	100000.000	0.000	0.000	0.000	0.000	0.000	16.610	-29	-81	-29	-81	316	2384	100	1053	"S2315"
0	0	0	17	1	6	"SMAD3"	"Q15796"	2070	28070	200	5162	5717	2380	41	6848	6848	7271	3570	49	1	1	0	1806528	-0.435	100000.000	100000.000	0.000	0.000	0.000	0.000	0.000	16.610	-1686	-1131	-1686	-1131	316	2384	100	1054	"S416"
0	0	0	17	2	6	"SMAD3"	"Q15796"	2570	28070	200	4758	5177	1346	25	6474	6474	6882	2836	41	0	0	0	1635958	-0.601	100000.000	100000.000	0.000	0.000	0.000	0.000	0.000	16.610	-1716	-1297	-1716	-1297	316	2384	100	1055	"S416"
0	0	0	17	3	6	"SMAD3"	"Q15796"	3070	28070	200	4746	5138	1266	24	6338	6338	6667	2918	43	0	0	0	1623541	-0.524	100000.000	100000.000	0.000	0.000	0.000	0.000	0.000	16.610	-1592	-1200	-1592	-1200	316	2384	100	1056	"S416"
0	0	0	17	4	6	"TAK1 "	"O43318"	3570	28060	170	7344	7455	858	11	6413	6413	6456	1083	16	42	4	0	1550554	0.922	100000.000	100000.000	0.000	0.000	0.000	0.000	0.000	16.610	931	1042	931	1042	208	1660	100	1057	"T178"
0	0	0	17	5	6	"TAK1 "	"O43318"	4070	28070	170	7884	7991	2052	25	6452	6452	6477	1583	24	38	3	0	1662183	0.956	100000.000	100000.000	0.000	0.000	0.000	0.000	0.000	16.610	1432	1539	1432	1539	208	1660	100	1058	"T178"
0	0	0	17	6	6	"TAK1 "	"O43318"	4570	28060	170	7725	7698	725	9	6411	6411	6393	834	13	67	39	0	1601098	1.565	100000.000	100000.000	0.000	0.000	0.000	0.000	0.000	16.610	1314	1287	1314	1287	208	1660	100	1059	"T178"
0	0	0	17	7	6	"TNIK"	"Q9UKE5"	5070	28050	140	9331	9293	928	9	6353	6353	6320	507	8	98	95	0	1449685	5.864	100000.000	100000.000	0.000	0.000	0.000	0.000	0.000	16.610	2978	2940	2978	2940	156	1140	100	1060	"T181"
0	0	0	17	8	6	"TNIK"	"Q9UKE5"	5570	28050	140	9502	9336	1011	10	6247	6247	6218	503	8	96	94	0	1456465	6.199	100000.000	100000.000	0.000	0.000	0.000	0.000	0.000	16.610	3255	3089	3255	3089	156	1140	100	1061	"T181"
0	0	0	17	9	6	"TNIK"	"Q9UKE5"	6070	28050	150	9784	9337	1173	12	6186	6186	6183	551	8	92	90	0	1456620	5.724	100000.000	100000.000	0.000	0.000	0.000	0.000	0.000	16.610	3598	3151	3598	3151	156	1272	100	1062	"T181"
-75	0	0	17	1	7	"empty"	"empty"	2050	28700	200	7462	7628	1623	21	7278	7278	7385	1955	26	1	0	0	2410582	0.124	100000.000	100000.000	0.000	0.000	0.000	0.000	0.000	16.610	184	350	184	350	316	2384	100	1063	"empty"
-75	0	0	17	2	7	"empty"	"empty"	2550	28700	200	7303	7762	3478	44	6916	6916	7034	1689	24	4	3	0	2452882	0.431	100000.000	100000.000	0.000	0.000	0.000	0.000	0.000	16.610	387	846	387	846	316	2384	100	1064	"empty"
-75	0	0	17	3	7	"empty"	"empty"	3050	28700	200	7008	6986	393	5	6786	6786	6902	1848	26	0	0	0	2207634	0.045	100000.000	100000.000	0.000	0.000	0.000	0.000	0.000	16.610	222	200	222	200	316	2384	100	1065	"empty"
-75	0	0	17	4	7	"empty"	"empty"	3550	28700	200	7136	7147	686	9	6835	6835	6859	1403	20	1	0	0	2258334	0.205	100000.000	100000.000	0.000	0.000	0.000	0.000	0.000	16.610	301	312	301	312	316	2384	100	1066	"empty"
-75	0	0	17	5	7	"empty"	"empty"	4050	28700	200	6507	6539	877	13	6583	6583	6812	3071	45	0	0	0	2066168	-0.089	100000.000	100000.000	0.000	0.000	0.000	0.000	0.000	16.610	-76	-44	-76	-44	316	2384	100	1067	"empty"
-75	0	0	17	6	7	"empty"	"empty"	4550	28700	200	6190	6289	486	7	6308	6308	6351	621	9	11	0	0	1987195	-0.100	100000.000	100000.000	0.000	0.000	0.000	0.000	0.000	16.610	-118	-19	-118	-19	316	2384	100	1068	"empty"
-75	0	0	17	7	7	"empty"	"empty"	5050	28700	200	5804	5871	631	10	5967	5967	6056	617	10	5	1	0	1855238	-0.300	100000.000	100000.000	0.000	0.000	0.000	0.000	0.000	16.610	-163	-96	-163	-96	316	2384	100	1069	"empty"
-75	0	0	17	8	7	"empty"	"empty"	5550	28700	200	5577	5619	339	6	5901	5901	5922	469	7	0	0	0	1775540	-0.646	100000.000	100000.000	0.000	0.000	0.000	0.000	0.000	16.610	-324	-282	-324	-282	316	2384	100	1070	"empty"
-75	0	0	17	9	7	"empty"	"empty"	6050	28700	200	5588	5601	301	5	5820	5820	5837	468	8	2	0	0	1769986	-0.504	100000.000	100000.000	0.000	0.000	0.000	0.000	0.000	16.610	-232	-219	-232	-219	316	2384	100	1071	"empty"
0	0	0	18	1	1	"PKACa "	"P17612"	6510	24860	120	7854	7817	490	6	5574	5574	5546	367	6	98	98	0	938091	6.188	100000.000	100000.000	0.000	0.000	0.000	0.000	0.000	16.610	2280	2243	2280	2243	120	820	100	1072	"T197"
0	0	0	18	2	1	"PKACa "	"P17612"	7010	24860	120	7133	7073	710	10	5394	5394	5419	408	7	95	91	0	848718	4.054	100000.000	100000.000	0.000	0.000	0.000	0.000	0.000	16.610	1739	1679	1739	1679	120	820	100	1073	"T197"
0	0	0	18	3	1	"PKACa "	"P17612"	7510	24850	140	6585	6534	848	12	5360	5360	5279	508	9	80	60	0	1019261	2.470	100000.000	100000.000	0.000	0.000	0.000	0.000	0.000	16.610	1225	1174	1225	1174	156	1140	100	1074	"T197"
0	0	0	18	4	1	"PTEN"	"P60484"	8000	24840	90	5609	5473	521	9	5151	5151	5085	501	9	42	3	0	284578	0.774	100000.000	100000.000	0.000	0.000	0.000	0.000	0.000	16.610	458	322	458	322	52	420	100	1075	"Y315"
0	0	0	18	5	1	"PTEN"	"P60484"	8510	24840	200	5032	5030	379	7	5011	5011	4996	397	7	13	2	0	1589336	0.086	100000.000	100000.000	0.000	0.000	0.000	0.000	0.000	16.610	21	19	21	19	316	2384	100	1076	"Y315"
0	0	0	18	6	1	"PTEN"	"P60484"	9010	24840	200	4904	4898	307	6	4953	4953	4975	408	8	8	0	0	1547904	-0.189	100000.000	100000.000	0.000	0.000	0.000	0.000	0.000	16.610	-49	-55	-49	-55	316	2384	100	1077	"Y315"
0	0	0	18	7	1	"SOC3"	"O14543"	9520	24840	200	4533	4596	576	12	4934	4934	5046	1582	31	0	0	0	1452194	-0.284	100000.000	100000.000	0.000	0.000	0.000	0.000	0.000	16.610	-401	-338	-401	-338	316	2384	100	1078	"Y204"
0	0	0	18	8	1	"SOC3"	"O14543"	10020	24840	200	4676	4695	451	9	4934	4934	4949	859	17	0	0	0	1483720	-0.296	100000.000	100000.000	0.000	0.000	0.000	0.000	0.000	16.610	-258	-239	-258	-239	316	2384	100	1079	"Y204"
0	0	0	18	9	1	"SOC3"	"O14543"	10520	24840	200	4604	4627	461	9	4861	4861	4865	425	8	8	0	0	1462065	-0.560	100000.000	100000.000	0.000	0.000	0.000	0.000	0.000	16.610	-257	-234	-257	-234	316	2384	100	1080	"Y204"
0	0	0	18	1	2	"STAT3 "	"P40763"	6510	25490	200	5663	5683	641	11	5598	5598	5603	500	8	4	0	0	1795812	0.160	100000.000	100000.000	0.000	0.000	0.000	0.000	0.000	16.610	65	85	65	85	316	2384	100	1081	"S691"
0	0	0	18	2	2	"STAT3 "	"P40763"	7010	25490	200	5637	5573	471	8	5428	5428	5469	519	9	21	1	0	1761083	0.200	100000.000	100000.000	0.000	0.000	0.000	0.000	0.000	16.610	209	145	209	145	316	2384	100	1082	"S691"
0	0	0	18	3	2	"STAT3 "	"P40763"	7510	25490	200	5353	5318	558	10	5378	5378	5371	704	13	3	0	0	1680457	-0.075	100000.000	100000.000	0.000	0.000	0.000	0.000	0.000	16.610	-25	-60	-25	-60	316	2384	100	1083	"S691"
0	0	0	18	4	2	"STAT6 "	"P42226"	8020	25490	200	5009	4944	469	9	5259	5259	5221	1018	19	0	0	0	1562222	-0.272	100000.000	100000.000	0.000	0.000	0.000	0.000	0.000	16.610	-250	-315	-250	-315	316	2384	100	1084	"T645"
0	0	0	18	5	2	"STAT6 "	"P42226"	8520	25490	200	4867	4922	413	8	5181	5181	5167	489	9	3	0	0	1555275	-0.501	100000.000	100000.000	0.000	0.000	0.000	0.000	0.000	16.610	-314	-259	-314	-259	316	2384	100	1085	"T645"
0	0	0	18	6	2	"STAT6 "	"P42226"	9020	25480	200	4766	4774	251	5	5072	5072	5088	448	8	1	0	0	1508603	-0.701	100000.000	100000.000	0.000	0.000	0.000	0.000	0.000	16.610	-306	-298	-306	-298	316	2384	100	1086	"T645"
0	0	0	18	7	2	"14-3-3 beta"	"P31946"	9530	25490	140	6763	6643	752	11	4954	4954	5093	1607	31	67	0	0	1036236	0.965	100000.000	100000.000	0.000	0.000	0.000	0.000	0.000	16.610	1809	1689	1809	1689	156	1140	100	1087	"S185"
0	0	0	18	8	2	"14-3-3 beta"	"P31946"	10030	25480	140	6208	6160	685	11	4882	4882	4980	1459	29	42	0	0	960990	0.809	100000.000	100000.000	0.000	0.000	0.000	0.000	0.000	16.610	1326	1278	1326	1278	156	1140	100	1088	"S185"
0	0	0	18	9	2	"14-3-3 beta"	"P31946"	10530	25490	150	6092	6041	657	10	4868	4868	4897	509	10	85	62	0	942454	2.248	100000.000	100000.000	0.000	0.000	0.000	0.000	0.000	16.610	1224	1173	1224	1173	156	1272	100	1089	"S185"
0	0	0	18	1	3	"Tgfbr2"	"P37173"	6520	26140	200	5312	5430	1550	28	5900	5900	5850	405	6	3	0	0	1715994	-1.037	100000.000	100000.000	0.000	0.000	0.000	0.000	0.000	16.610	-588	-470	-588	-470	316	2384	100	1090	"S409"
0	0	0	18	2	3	"Tgfbr2"	"P37173"	7020	26140	200	5128	5272	1952	37	5576	5576	5611	1741	31	1	0	0	1665824	-0.195	100000.000	100000.000	0.000	0.000	0.000	0.000	0.000	16.610	-448	-304	-448	-304	316	2384	100	1091	"S409"
0	0	0	18	3	3	"Tgfbr2"	"P37173"	7520	26140	200	4934	4867	613	12	5360	5360	5376	593	11	4	0	0	1537997	-0.858	100000.000	100000.000	0.000	0.000	0.000	0.000	0.000	16.610	-426	-493	-426	-493	316	2384	100	1092	"S409"
0	0	0	18	4	3	"Tyk2"	"P29597"	8030	26140	90	5612	5698	434	7	5314	5314	5302	481	9	38	9	0	296302	0.823	100000.000	100000.000	0.000	0.000	0.000	0.000	0.000	16.610	298	384	298	384	52	420	100	1093	"Y1054/5"
0	0	0	18	5	3	"Tyk2"	"P29597"	8530	26140	200	5285	5312	526	9	5110	5110	5182	1342	25	0	0	0	1678641	0.097	100000.000	100000.000	0.000	0.000	0.000	0.000	0.000	16.610	175	202	175	202	316	2384	100	1094	"Y1054/5"
0	0	0	18	6	3	"Tyk2"	"P29597"	9030	26140	90	5649	5536	365	6	5075	5075	5109	554	10	53	0	0	287874	0.771	100000.000	100000.000	0.000	0.000	0.000	0.000	0.000	16.610	574	461	574	461	52	420	100	1095	"Y1054/5"
0	0	0	18	7	3	"caveolin-1"	"Q03135"	9530	26130	200	5056	5127	505	9	5024	5024	5143	1622	31	1	0	0	1619980	-0.010	100000.000	100000.000	0.000	0.000	0.000	0.000	0.000	16.610	32	103	32	103	316	2384	100	1096	"Y14"
0	0	0	18	8	3	"caveolin-1"	"Q03135"	10030	26130	200	5020	5056	491	9	5020	5020	5045	520	10	11	0	0	1597806	0.021	0.000	100000.000	0.000	0.000	0.000	0.000	0.000	Error	0	36	0	36	316	2384	100	1097	"Y14"
0	0	0	18	9	3	"caveolin-1"	"Q03135"	10530	26130	200	4989	4990	421	8	4960	4960	4987	439	8	16	1	0	1576895	0.007	100000.000	100000.000	0.000	0.000	0.000	0.000	0.000	16.610	29	30	29	30	316	2384	100	1098	"Y14"
0	0	0	18	1	4	"Cdc42 "	"P60953"	6520	26790	200	5866	5844	616	10	5911	5911	5884	533	9	2	0	0	1846575	-0.075	100000.000	100000.000	0.000	0.000	0.000	0.000	0.000	16.610	-45	-67	-45	-67	316	2384	100	1099	"Y32"
0	0	0	18	2	4	"Cdc42 "	"P60953"	7020	26790	200	5545	5530	524	9	5671	5671	5679	946	16	1	0	0	1747479	-0.158	100000.000	100000.000	0.000	0.000	0.000	0.000	0.000	16.610	-126	-141	-126	-141	316	2384	100	1100	"Y32"
0	0	0	18	3	4	"Cdc42 "	"P60953"	7520	26790	200	5357	5404	477	8	5538	5538	5508	604	10	4	0	0	1707654	-0.172	100000.000	100000.000	0.000	0.000	0.000	0.000	0.000	16.610	-181	-134	-181	-134	316	2384	100	1101	"Y32"
0	0	0	18	4	4	"Flt3"	"P36888"	8030	26790	80	6033	6101	699	11	5307	5307	5304	568	10	61	38	0	317233	1.403	100000.000	100000.000	0.000	0.000	0.000	0.000	0.000	16.610	726	794	726	794	52	340	100	1102	"Y591"
0	0	0	18	5	4	"Flt3"	"P36888"	8540	26800	70	5981	6159	568	9	5089	5089	5134	411	8	100	50	0	197077	2.494	100000.000	100000.000	0.000	0.000	0.000	0.000	0.000	16.610	892	1070	892	1070	32	236	100	1103	"Y591"
0	0	0	18	6	4	"Flt3"	"P36888"	9020	26780	70	5656	5621	273	4	5073	5073	5055	345	6	75	25	0	179877	1.641	100000.000	100000.000	0.000	0.000	0.000	0.000	0.000	16.610	583	548	583	548	32	236	100	1104	"Y591"
0	0	0	18	7	4	"gp130 "	"P40189"	9530	26780	200	4950	5044	702	13	5109	5109	5149	422	8	9	3	0	1593913	-0.249	100000.000	100000.000	0.000	0.000	0.000	0.000	0.000	16.610	-159	-65	-159	-65	316	2384	100	1105	"Y767"
0	0	0	18	8	4	"gp130 "	"P40189"	10030	26780	200	5126	5180	648	12	5188	5188	5231	1268	24	1	0	0	1636902	-0.040	100000.000	100000.000	0.000	0.000	0.000	0.000	0.000	16.610	-62	-8	-62	-8	316	2384	100	1106	"Y767"
0	0	0	18	9	4	"gp130 "	"P40189"	10530	26780	200	5111	5083	428	8	5174	5174	5175	484	9	7	0	0	1606259	-0.190	100000.000	100000.000	0.000	0.000	0.000	0.000	0.000	16.610	-63	-91	-63	-91	316	2384	100	1107	"Y767"
0	0	0	18	1	5	"IKK-beta "	"O14920"	6530	27420	170	8399	8358	711	8	5955	5955	5917	432	7	98	97	0	1738395	5.650	100000.000	100000.000	0.000	0.000	0.000	0.000	0.000	16.610	2444	2403	2444	2403	208	1660	100	1108	"Y199"
0	0	0	18	2	5	"IKK-beta "	"O14920"	7040	27430	180	7908	7804	836	10	5777	5777	5787	587	10	90	84	0	1997909	3.436	100000.000	100000.000	0.000	0.000	0.000	0.000	0.000	16.610	2131	2027	2131	2027	256	1924	100	1109	"Y199"
0	0	0	18	3	5	"IKK-beta "	"O14920"	7540	27420	170	7482	7562	685	9	5732	5732	5718	501	8	98	93	0	1572818	3.681	100000.000	100000.000	0.000	0.000	0.000	0.000	0.000	16.610	1750	1830	1750	1830	208	1660	100	1110	"Y199"
0	0	0	18	4	5	"IRAK1"	"P51617"	8030	27410	200	5714	5630	523	9	5482	5482	5510	822	14	9	0	0	1779101	0.146	100000.000	100000.000	0.000	0.000	0.000	0.000	0.000	16.610	232	148	232	148	316	2384	100	1111	"T209"
0	0	0	18	5	5	"IRAK1"	"P51617"	8530	27410	200	5318	5379	449	8	5412	5412	5412	448	8	14	1	0	1699678	-0.074	100000.000	100000.000	0.000	0.000	0.000	0.000	0.000	16.610	-94	-33	-94	-33	316	2384	100	1112	"T209"
0	0	0	18	6	5	"IRAK1"	"P51617"	9030	27410	200	5176	5194	322	6	5337	5337	5360	464	8	2	0	0	1641303	-0.358	100000.000	100000.000	0.000	0.000	0.000	0.000	0.000	16.610	-161	-143	-161	-143	316	2384	100	1113	"T209"
0	0	0	18	7	5	"IRS-1"	"P35568"	9530	27410	200	5238	5272	349	6	5318	5318	5354	530	9	7	0	0	1665796	-0.155	100000.000	100000.000	0.000	0.000	0.000	0.000	0.000	16.610	-80	-46	-80	-46	316	2384	100	1114	"S312"
0	0	0	18	8	5	"IRS-1"	"P35568"	10030	27400	200	5317	5314	423	7	5311	5311	5323	465	8	13	0	0	1679136	-0.019	100000.000	100000.000	0.000	0.000	0.000	0.000	0.000	16.610	6	3	6	3	316	2384	100	1115	"S312"
0	0	0	18	9	5	"IRS-1"	"P35568"	10530	27400	200	5396	5417	446	8	5373	5373	5444	1155	21	0	0	0	1711644	-0.023	100000.000	100000.000	0.000	0.000	0.000	0.000	0.000	16.610	23	44	23	44	316	2384	100	1116	"S312"
0	0	0	18	1	6	"Malt1"	"Q9UDY8"	6540	28070	200	4912	5064	623	12	6000	6000	5951	480	8	0	0	0	1600198	-1.848	100000.000	100000.000	0.000	0.000	0.000	0.000	0.000	16.610	-1088	-936	-1088	-936	316	2384	100	1117	"S135"
0	0	0	18	2	6	"Malt1"	"Q9UDY8"	7040	28070	200	4767	4838	621	12	5748	5748	5722	593	10	2	0	0	1528858	-1.491	100000.000	100000.000	0.000	0.000	0.000	0.000	0.000	16.610	-981	-910	-981	-910	316	2384	100	1118	"S135"
0	0	0	18	3	6	"Malt1"	"Q9UDY8"	7540	28060	200	4795	4856	680	14	5713	5713	5698	527	9	5	0	0	1534465	-1.598	100000.000	100000.000	0.000	0.000	0.000	0.000	0.000	16.610	-918	-857	-918	-857	316	2384	100	1119	"S135"
0	0	0	18	4	6	"MEK1 "	"Q02750"	8040	28060	200	5531	5507	536	9	5626	5626	5674	900	15	0	0	0	1740359	-0.186	100000.000	100000.000	0.000	0.000	0.000	0.000	0.000	16.610	-95	-119	-95	-119	316	2384	100	1120	"T385"
0	0	0	18	5	6	"MEK1 "	"Q02750"	8540	28060	200	5220	5243	443	8	5408	5408	5466	495	9	5	0	0	1656683	-0.451	100000.000	100000.000	0.000	0.000	0.000	0.000	0.000	16.610	-188	-165	-188	-165	316	2384	100	1121	"T385"
0	0	0	18	6	6	"MEK1 "	"Q02750"	9030	28050	200	5218	5223	360	6	5380	5380	5405	444	8	3	0	0	1650346	-0.410	100000.000	100000.000	0.000	0.000	0.000	0.000	0.000	16.610	-162	-157	-162	-157	316	2384	100	1122	"T385"
0	0	0	18	7	6	"p47phox "	"P14598"	9530	28050	200	4992	5038	455	9	5270	5270	5342	576	10	3	0	0	1591960	-0.528	100000.000	100000.000	0.000	0.000	0.000	0.000	0.000	16.610	-278	-232	-278	-232	316	2384	100	1123	"S359"
0	0	0	18	8	6	"p47phox "	"P14598"	10030	28050	200	5212	5221	513	9	5366	5366	5460	1981	36	0	0	0	1649742	-0.121	100000.000	100000.000	0.000	0.000	0.000	0.000	0.000	16.610	-154	-145	-154	-145	316	2384	100	1124	"S359"
0	0	0	18	9	6	"p47phox "	"P14598"	10530	28040	200	5156	5146	424	8	5391	5391	5406	824	15	0	0	0	1626195	-0.316	100000.000	100000.000	0.000	0.000	0.000	0.000	0.000	16.610	-235	-245	-235	-245	316	2384	100	1125	"S359"
-75	0	0	18	1	7	"empty"	"empty"	6530	28690	200	5473	5536	399	7	5653	5653	5664	488	8	5	1	0	1749285	-0.262	100000.000	100000.000	0.000	0.000	0.000	0.000	0.000	16.610	-180	-117	-180	-117	316	2384	100	1126	"empty"
-75	0	0	18	2	7	"empty"	"empty"	7030	28690	200	5605	5671	641	11	5618	5618	5628	427	7	6	2	0	1792122	0.101	100000.000	100000.000	0.000	0.000	0.000	0.000	0.000	16.610	-13	53	-13	53	316	2384	100	1127	"empty"
-75	0	0	18	3	7	"empty"	"empty"	7530	28690	200	5723	5783	1076	18	5681	5681	5685	881	15	0	0	0	1827462	0.111	100000.000	100000.000	0.000	0.000	0.000	0.000	0.000	16.610	42	102	42	102	316	2384	100	1128	"empty"
-75	0	0	18	4	7	"empty"	"empty"	8030	28690	200	5812	5867	403	6	5691	5691	5648	509	9	9	2	0	1853846	0.430	100000.000	100000.000	0.000	0.000	0.000	0.000	0.000	16.610	121	176	121	176	316	2384	100	1129	"empty"
-75	0	0	18	5	7	"empty"	"empty"	8530	28690	200	5933	5935	262	4	5679	5679	5640	447	7	20	0	0	1875465	0.660	100000.000	100000.000	0.000	0.000	0.000	0.000	0.000	16.610	254	256	254	256	316	2384	100	1130	"empty"
-75	0	0	18	6	7	"empty"	"empty"	9030	28690	200	5853	5845	258	4	5642	5642	5636	569	10	4	0	0	1847015	0.367	100000.000	100000.000	0.000	0.000	0.000	0.000	0.000	16.610	211	203	211	203	316	2384	100	1131	"empty"
0	0	0	18	7	7	"GLQAWPG-pS-AIPQFLG_GLQAWPGEAIPQFLG_20vs80"	"GLQAWPG-pS-AIPQFLG_GLQAWPGEAIPQFLG_20vs80"	9540	28690	170	7456	13991	16282	116	5544	5544	5755	2930	50	27	20	6	2910073	2.811	100000.000	100000.000	0.000	0.000	0.000	0.000	0.000	16.610	1912	8447	1912	8447	208	1660	100	1132	"GLQAWPG-pS-AIPQFLG_GLQAWPGEAIPQFLG_20vs80"
0	0	0	18	8	7	"GLQAWPG-pS-AIPQFLG_GLQAWPGEAIPQFLG_20vs80"	"GLQAWPG-pS-AIPQFLG_GLQAWPGEAIPQFLG_20vs80"	10040	28690	110	9516	9386	615	6	5574	5574	5576	700	12	100	98	0	750847	5.443	100000.000	100000.000	0.000	0.000	0.000	0.000	0.000	16.610	3942	3812	3942	3812	80	656	100	1133	"GLQAWPG-pS-AIPQFLG_GLQAWPGEAIPQFLG_20vs80"
0	0	0	18	9	7	"GLQAWPG-pS-AIPQFLG_GLQAWPGEAIPQFLG_20vs80"	"GLQAWPG-pS-AIPQFLG_GLQAWPGEAIPQFLG_20vs80"	10540	28690	110	9428	9395	541	5	5573	5573	5587	427	7	100	100	0	751633	8.918	100000.000	100000.000	0.000	0.000	0.000	0.000	0.000	16.610	3855	3822	3855	3822	80	656	100	1134	"GLQAWPG-pS-AIPQFLG_GLQAWPGEAIPQFLG_20vs80"
0	0	0	19	1	1	"JAK1"	"P23458"	10980	24780	200	4765	4786	385	8	4916	4916	4930	436	8	6	0	0	1512310	-0.330	100000.000	100000.000	0.000	0.000	0.000	0.000	0.000	16.610	-151	-130	-151	-130	316	2384	100	1135	"Y220"
0	0	0	19	2	1	"JAK1"	"P23458"	11480	24780	200	4924	4935	467	9	4953	4953	4954	445	8	9	2	0	1559593	-0.043	100000.000	100000.000	0.000	0.000	0.000	0.000	0.000	16.610	-29	-18	-29	-18	316	2384	100	1136	"Y220"
0	0	0	19	3	1	"JAK1"	"P23458"	11980	24780	200	5056	5048	364	7	5063	5063	5072	494	9	3	0	0	1595305	-0.049	100000.000	100000.000	0.000	0.000	0.000	0.000	0.000	16.610	-7	-15	-7	-15	316	2384	100	1137	"Y220"
0	0	0	19	4	1	"Jun "	"P05412"	12480	24780	200	5295	5400	1755	32	5232	5232	5255	506	9	10	1	0	1706510	0.287	100000.000	100000.000	0.000	0.000	0.000	0.000	0.000	16.610	63	168	63	168	316	2384	100	1138	"S243"
0	0	0	19	5	1	"Jun "	"P05412"	12990	24790	200	5921	6437	3927	61	5600	5600	5705	1335	23	2	1	0	2034135	0.548	100000.000	100000.000	0.000	0.000	0.000	0.000	0.000	16.610	321	837	321	837	316	2384	100	1139	"S243"
0	0	0	19	6	1	"Jun "	"P05412"	13490	24790	200	5507	5509	608	11	5457	5457	5469	394	7	17	2	0	1740819	0.102	100000.000	100000.000	0.000	0.000	0.000	0.000	0.000	16.610	50	52	50	52	316	2384	100	1140	"S243"
0	0	0	19	7	1	"Kit "	"P10721"	14000	24800	80	6519	6588	452	6	5666	5666	5674	361	6	90	59	0	342598	2.532	100000.000	100000.000	0.000	0.000	0.000	0.000	0.000	16.610	853	922	853	922	52	340	100	1141	"Y568/70"
0	0	0	19	8	1	"Kit "	"P10721"	14490	24800	90	6795	6764	349	5	5806	5806	5829	347	5	96	78	0	351709	2.695	100000.000	100000.000	0.000	0.000	0.000	0.000	0.000	16.610	989	958	989	958	52	420	100	1142	"Y568/70"
0	0	0	19	9	1	"Kit "	"P10721"	15000	24790	80	6901	6818	442	6	5996	5996	5983	387	6	84	59	0	354556	2.158	100000.000	100000.000	0.000	0.000	0.000	0.000	0.000	16.610	905	822	905	822	52	340	100	1143	"Y568/70"
0	0	0	19	1	2	"Mlk3"	"Q16584"	10980	25420	100	5309	5354	636	11	5045	5045	5066	397	7	46	15	0	428314	0.725	100000.000	100000.000	0.000	0.000	0.000	0.000	0.000	16.610	264	309	264	309	80	560	100	1144	"S281"
0	0	0	19	2	2	"Mlk3"	"Q16584"	11490	25430	100	5504	6588	5966	90	5080	5080	5090	353	6	60	22	0	527008	4.244	100000.000	100000.000	0.000	0.000	0.000	0.000	0.000	16.610	424	1508	424	1508	80	560	100	1145	"S281"
0	0	0	19	3	2	"Mlk3"	"Q16584"	11990	25420	200	5365	5332	313	5	5040	5040	5044	353	6	46	6	0	1684877	0.816	100000.000	100000.000	0.000	0.000	0.000	0.000	0.000	16.610	325	292	325	292	316	2384	100	1146	"S281"
0	0	0	19	4	2	"NFAT2 "	"O95644"	12490	25430	200	5289	5298	289	5	5149	5149	5152	374	7	18	2	0	1674040	0.390	100000.000	100000.000	0.000	0.000	0.000	0.000	0.000	16.610	140	149	140	149	316	2384	100	1147	"S172"
0	0	0	19	5	2	"NFAT2 "	"O95644"	12990	25430	200	5716	5736	540	9	5529	5529	5603	704	12	13	3	0	1812630	0.189	100000.000	100000.000	0.000	0.000	0.000	0.000	0.000	16.610	187	207	187	207	316	2384	100	1148	"S172"
0	0	0	19	6	2	"NFAT2 "	"O95644"	13490	25430	200	5360	5352	409	7	5368	5368	5404	450	8	12	0	0	1691374	-0.116	100000.000	100000.000	0.000	0.000	0.000	0.000	0.000	16.610	-8	-16	-8	-16	316	2384	100	1149	"S172"
0	0	0	19	7	2	"PI3-kinase p85 subunit beta"	"O00459"	14000	25450	100	7066	6931	968	13	5573	5573	5561	369	6	72	71	0	554511	3.713	100000.000	100000.000	0.000	0.000	0.000	0.000	0.000	16.610	1493	1358	1493	1358	80	560	100	1150	"Y464"
0	0	0	19	8	2	"PI3-kinase p85 subunit beta"	"O00459"	14510	25440	90	7917	7950	678	8	5987	5987	6000	533	8	98	96	0	413413	3.659	100000.000	100000.000	0.000	0.000	0.000	0.000	0.000	16.610	1930	1963	1930	1963	52	420	100	1151	"Y464"
0	0	0	19	9	2	"PI3-kinase p85 subunit beta"	"O00459"	15010	25430	90	8176	8118	555	6	5993	5993	5990	358	5	98	98	0	422142	5.944	100000.000	100000.000	0.000	0.000	0.000	0.000	0.000	16.610	2183	2125	2183	2125	52	420	100	1152	"Y464"
0	0	0	19	1	3	"p47phox "	"P14598"	10980	26070	200	4634	4652	458	9	5036	5036	5069	890	17	0	0	0	1470030	-0.469	100000.000	100000.000	0.000	0.000	0.000	0.000	0.000	16.610	-402	-384	-402	-384	316	2384	100	1153	"S370"
0	0	0	19	2	3	"p47phox "	"P14598"	11480	26070	200	4616	4660	443	9	5068	5068	5083	507	9	1	0	0	1472647	-0.834	100000.000	100000.000	0.000	0.000	0.000	0.000	0.000	16.610	-452	-408	-452	-408	316	2384	100	1154	"S370"
0	0	0	19	3	3	"p47phox "	"P14598"	11990	26070	200	4714	4748	449	9	5164	5164	5160	354	6	4	0	0	1500386	-1.164	100000.000	100000.000	0.000	0.000	0.000	0.000	0.000	16.610	-450	-416	-450	-416	316	2384	100	1155	"S370"
0	0	0	19	4	3	"PDGFRb"	"P09619"	12490	26070	200	5146	5115	357	6	5272	5272	5284	780	14	0	0	0	1616352	-0.217	100000.000	100000.000	0.000	0.000	0.000	0.000	0.000	16.610	-126	-157	-126	-157	316	2384	100	1156	"Y716"
0	0	0	19	5	3	"PDGFRb"	"P09619"	12990	26080	200	5480	5455	459	8	5485	5485	5497	531	9	8	0	0	1723666	-0.079	100000.000	100000.000	0.000	0.000	0.000	0.000	0.000	16.610	-5	-30	-5	-30	316	2384	100	1157	"Y716"
0	0	0	19	6	3	"PDGFRb"	"P09619"	13500	26080	200	5248	5260	488	9	5417	5417	5441	868	15	1	0	0	1662165	-0.209	100000.000	100000.000	0.000	0.000	0.000	0.000	0.000	16.610	-169	-157	-169	-157	316	2384	100	1158	"Y716"
0	0	0	19	7	3	"Rack1"	"P63244"	14010	26080	90	6203	6182	424	6	5624	5624	5650	616	10	44	1	0	321464	0.864	100000.000	100000.000	0.000	0.000	0.000	0.000	0.000	16.610	579	558	579	558	52	420	100	1159	"y246"
0	0	0	19	8	3	"Rack1"	"P63244"	14520	26080	110	6727	6766	356	5	5950	5950	5977	519	8	83	17	0	541247	1.520	100000.000	100000.000	0.000	0.000	0.000	0.000	0.000	16.610	777	816	777	816	80	656	100	1160	"y246"
0	0	0	19	9	3	"Rack1"	"P63244"	15000	26100	120	7178	7139	487	6	6208	6208	6200	399	6	87	58	0	856708	2.353	100000.000	100000.000	0.000	0.000	0.000	0.000	0.000	16.610	970	931	970	931	120	820	100	1161	"y246"
0	0	0	19	1	4	"Sek1"	"P45985"	10970	26700	200	4778	4790	494	10	5160	5160	5150	613	11	0	0	0	1513527	-0.587	100000.000	100000.000	0.000	0.000	0.000	0.000	0.000	16.610	-382	-370	-382	-370	316	2384	100	1162	"S80"
0	0	0	19	2	4	"Sek1"	"P45985"	11480	26710	200	4999	5110	836	16	5255	5255	5301	1408	26	3	0	0	1614762	-0.136	100000.000	100000.000	0.000	0.000	0.000	0.000	0.000	16.610	-256	-145	-256	-145	316	2384	100	1163	"S80"
0	0	0	19	3	4	"Sek1"	"P45985"	11980	26710	200	4740	4818	435	9	5316	5316	5341	604	11	0	0	0	1522573	-0.866	100000.000	100000.000	0.000	0.000	0.000	0.000	0.000	16.610	-576	-498	-576	-498	316	2384	100	1164	"S80"
0	0	0	19	4	4	"process-control__"	"GGSGGSGDYKDDDDK"	12490	26710	200	5444	5463	353	6	5386	5386	5380	328	6	16	2	0	1726263	0.253	100000.000	100000.000	0.000	0.000	0.000	0.000	0.000	16.610	58	77	58	77	316	2384	100	1165	"process-control__"
0	0	0	19	5	4	"process-control__"	"GGSGGSGDYKDDDDK"	12990	26710	200	5889	5852	404	6	5596	5596	5674	1455	25	0	0	0	1849344	0.122	100000.000	100000.000	0.000	0.000	0.000	0.000	0.000	16.610	293	256	293	256	316	2384	100	1166	"process-control__"
0	0	0	19	6	4	"process-control__"	"GGSGGSGDYKDDDDK"	13500	26710	200	5502	5520	485	8	5440	5440	5476	1101	20	1	0	0	1744402	0.040	100000.000	100000.000	0.000	0.000	0.000	0.000	0.000	16.610	62	80	62	80	316	2384	100	1167	"process-control__"
0	0	0	19	7	4	"TAB1"	"Q15750"	14000	26720	200	5660	5660	408	7	5709	5709	5703	396	6	14	0	0	1788545	-0.109	100000.000	100000.000	0.000	0.000	0.000	0.000	0.000	16.610	-49	-49	-49	-49	316	2384	100	1168	"S423"
0	0	0	19	8	4	"TAB1"	"Q15750"	14510	26720	200	5640	5672	553	9	5783	5783	5782	456	7	8	0	0	1792381	-0.241	100000.000	100000.000	0.000	0.000	0.000	0.000	0.000	16.610	-143	-111	-143	-111	316	2384	100	1169	"S423"
0	0	0	19	9	4	"TAB1"	"Q15750"	15010	26720	200	5853	5835	497	8	6083	6083	6110	797	13	0	0	0	1843923	-0.345	100000.000	100000.000	0.000	0.000	0.000	0.000	0.000	16.610	-230	-248	-230	-248	316	2384	100	1170	"S423"
0	0	0	19	1	5	"4E-BP1 "	"Q13541"	10970	27340	200	5229	5247	393	7	5297	5297	5421	1171	21	0	0	0	1658206	-0.149	100000.000	100000.000	0.000	0.000	0.000	0.000	0.000	16.610	-68	-50	-68	-50	316	2384	100	1171	"T46"
0	0	0	19	2	5	"4E-BP1 "	"Q13541"	11480	27350	200	5297	5286	431	8	5259	5259	5293	540	10	4	0	0	1670304	-0.013	100000.000	100000.000	0.000	0.000	0.000	0.000	0.000	16.610	38	27	38	27	316	2384	100	1172	"T46"
0	0	0	19	3	5	"4E-BP1 "	"Q13541"	11980	27350	200	5235	5252	266	5	5289	5289	5292	361	6	6	0	0	1659494	-0.111	100000.000	100000.000	0.000	0.000	0.000	0.000	0.000	16.610	-54	-37	-54	-37	316	2384	100	1173	"T46"
0	0	0	19	4	5	"Akt1"	"P31749"	12490	27360	100	5755	5744	287	4	5338	5338	5431	812	14	7	0	0	459503	0.385	100000.000	100000.000	0.000	0.000	0.000	0.000	0.000	16.610	417	406	417	406	80	560	100	1174	"T450"
0	0	0	19	5	5	"Akt1"	"P31749"	12990	27350	200	5620	5716	1080	18	5417	5417	5496	1282	23	2	1	0	1806395	0.172	100000.000	100000.000	0.000	0.000	0.000	0.000	0.000	16.610	203	299	203	299	316	2384	100	1175	"T450"
0	0	0	19	6	5	"Akt1"	"P31749"	13500	27350	200	5509	5504	577	10	5300	5300	5380	1661	30	0	0	0	1739382	0.075	100000.000	100000.000	0.000	0.000	0.000	0.000	0.000	16.610	209	204	209	204	316	2384	100	1176	"T450"
0	0	0	19	7	5	"Bax"	"Q07812"	14010	27360	160	7921	7781	779	10	5643	5643	5674	640	11	93	87	0	1618440	3.292	100000.000	100000.000	0.000	0.000	0.000	0.000	0.000	16.610	2278	2138	2278	2138	208	1512	100	1177	"S163"
0	0	0	19	8	5	"Bax"	"Q07812"	14510	27360	160	8044	7963	774	9	5685	5685	5681	369	6	96	95	0	1656352	6.184	100000.000	100000.000	0.000	0.000	0.000	0.000	0.000	16.610	2359	2278	2359	2278	208	1512	100	1178	"S163"
0	0	0	19	9	5	"Bax"	"Q07812"	15020	27360	160	8337	8266	703	8	6160	6160	6225	653	10	97	87	0	1719335	3.126	100000.000	100000.000	0.000	0.000	0.000	0.000	0.000	16.610	2177	2106	2177	2106	208	1512	100	1179	"S163"
0	0	0	19	1	6	"CFTR"	"P13569"	10970	27990	200	5142	5130	397	7	5342	5342	5344	516	9	3	0	0	1621147	-0.415	100000.000	100000.000	0.000	0.000	0.000	0.000	0.000	16.610	-200	-212	-200	-212	316	2384	100	1180	"S813"
0	0	0	19	2	6	"CFTR"	"P13569"	11480	27990	200	5145	5145	407	7	5426	5426	5438	685	12	0	0	0	1625765	-0.428	100000.000	100000.000	0.000	0.000	0.000	0.000	0.000	16.610	-281	-281	-281	-281	316	2384	100	1181	"S813"
0	0	0	19	3	6	"CFTR"	"P13569"	11980	27990	200	5186	5207	347	6	5482	5482	5529	748	13	1	0	0	1645337	-0.430	100000.000	100000.000	0.000	0.000	0.000	0.000	0.000	16.610	-296	-275	-296	-275	316	2384	100	1182	"S813"
0	0	0	19	4	6	"Crk "	"P46108"	12490	27990	200	5082	5127	448	8	5385	5385	5370	297	5	4	1	0	1620219	-0.818	100000.000	100000.000	0.000	0.000	0.000	0.000	0.000	16.610	-303	-258	-303	-258	316	2384	100	1183	"Y108"
0	0	0	19	5	6	"Crk "	"P46108"	12990	27990	200	5358	5492	1558	28	5442	5442	5439	454	8	5	1	0	1735493	0.117	100000.000	100000.000	0.000	0.000	0.000	0.000	0.000	16.610	-84	50	-84	50	316	2384	100	1184	"Y108"
0	0	0	19	6	6	"Crk "	"P46108"	13500	28000	200	5318	5421	940	17	5427	5427	5448	726	13	2	1	0	1713092	-0.037	100000.000	100000.000	0.000	0.000	0.000	0.000	0.000	16.610	-109	-6	-109	-6	316	2384	100	1185	"Y108"
0	0	0	19	7	6	"EGFR"	"P00533"	14010	28000	200	5595	5620	353	6	5612	5612	5624	386	6	14	1	0	1775924	-0.010	100000.000	100000.000	0.000	0.000	0.000	0.000	0.000	16.610	-17	8	-17	8	316	2384	100	1186	"S1070"
0	0	0	19	8	6	"EGFR"	"P00533"	14510	28000	200	5454	5466	326	5	5615	5615	5639	822	14	0	0	0	1727392	-0.210	100000.000	100000.000	0.000	0.000	0.000	0.000	0.000	16.610	-161	-149	-161	-149	316	2384	100	1187	"S1070"
0	0	0	19	9	6	"EGFR"	"P00533"	15020	28000	200	5828	5867	383	6	6006	6006	6007	394	6	8	0	0	1854127	-0.355	100000.000	100000.000	0.000	0.000	0.000	0.000	0.000	16.610	-178	-139	-178	-139	316	2384	100	1188	"S1070"
-75	0	0	19	1	7	"empty"	"empty"	11000	28630	200	5380	5480	1040	18	5399	5399	5429	775	14	2	1	0	1731600	0.066	100000.000	100000.000	0.000	0.000	0.000	0.000	0.000	16.610	-19	81	-19	81	316	2384	100	1189	"empty"
-75	0	0	19	2	7	"empty"	"empty"	11500	28630	200	5300	5332	443	8	5305	5305	5335	743	13	2	1	0	1684880	-0.004	100000.000	100000.000	0.000	0.000	0.000	0.000	0.000	16.610	-5	27	-5	27	316	2384	100	1190	"empty"
-75	0	0	19	3	7	"empty"	"empty"	12000	28630	200	5226	5251	292	5	5285	5285	5306	348	6	10	0	0	1659181	-0.158	100000.000	100000.000	0.000	0.000	0.000	0.000	0.000	16.610	-59	-34	-59	-34	316	2384	100	1191	"empty"
-75	0	0	19	4	7	"empty"	"empty"	12500	28630	200	5184	5213	291	5	5263	5263	5295	570	10	1	0	0	1647409	-0.144	100000.000	100000.000	0.000	0.000	0.000	0.000	0.000	16.610	-79	-50	-79	-50	316	2384	100	1192	"empty"
-75	0	0	19	5	7	"empty"	"empty"	13000	28630	200	5507	6102	2145	35	5448	5448	5513	1085	19	14	8	0	1928162	0.543	100000.000	100000.000	0.000	0.000	0.000	0.000	0.000	16.610	59	654	59	654	316	2384	100	1193	"empty"
-75	0	0	19	6	7	"empty"	"empty"	13500	28630	200	5369	5422	378	6	5476	5476	5495	897	16	1	0	0	1713362	-0.081	100000.000	100000.000	0.000	0.000	0.000	0.000	0.000	16.610	-107	-54	-107	-54	316	2384	100	1194	"empty"
0	0	0	19	7	7	"GLQAWPG-pS-AIPQFLG_100"	"GLQAWPG-pS-AIPQFLG_100"	14020	28640	120	21656	19304	5275	27	5693	5693	5715	546	9	99	96	0	2316481	24.888	100000.000	100000.000	0.000	0.000	0.000	0.000	0.000	16.610	15963	13611	15963	13611	120	820	100	1195	"GLQAWPG-pS-AIPQFLG_100"
0	0	0	19	8	7	"GLQAWPG-pS-AIPQFLG_100"	"GLQAWPG-pS-AIPQFLG_100"	14510	28650	110	22643	21635	3332	15	5811	5811	5888	909	15	100	100	0	1730782	17.323	100000.000	100000.000	0.000	0.000	0.000	0.000	0.000	16.610	16832	15824	16832	15824	80	656	100	1196	"GLQAWPG-pS-AIPQFLG_100"
0	0	0	19	9	7	"GLQAWPG-pS-AIPQFLG_100"	"GLQAWPG-pS-AIPQFLG_100"	15030	28650	120	22464	19041	6097	32	6228	6228	6245	638	10	100	97	0	2284897	20.056	100000.000	100000.000	0.000	0.000	0.000	0.000	0.000	16.610	16236	12813	16236	12813	120	820	100	1197	"GLQAWPG-pS-AIPQFLG_100"
0	0	0	20	1	1	"Bcl-2"	"P10415"	15480	24730	200	6088	5806	1046	18	6534	6534	6503	584	8	6	0	0	1834736	-1.193	100000.000	100000.000	0.000	0.000	0.000	0.000	0.000	16.610	-446	-728	-446	-728	316	2384	100	1198	"S87"
0	0	0	20	2	1	"Bcl-2"	"P10415"	15980	24730	200	5224	5223	445	8	5605	5605	5614	600	10	0	0	0	1650575	-0.652	100000.000	100000.000	0.000	0.000	0.000	0.000	0.000	16.610	-381	-382	-381	-382	316	2384	100	1199	"S87"
0	0	0	20	3	1	"Bcl-2"	"P10415"	16480	24730	200	5696	5571	624	11	6090	6090	6092	454	7	3	0	0	1760459	-1.148	100000.000	100000.000	0.000	0.000	0.000	0.000	0.000	16.610	-394	-519	-394	-519	316	2384	100	1200	"S87"
0	0	0	20	4	1	"Casp3 "	"P42574"	16990	24740	140	11835	11423	1744	15	6123	6123	6120	529	8	98	94	0	1782035	10.025	100000.000	100000.000	0.000	0.000	0.000	0.000	0.000	16.610	5712	5300	5712	5300	156	1140	100	1201	"S150"
0	0	0	20	5	1	"Casp3 "	"P42574"	17480	24740	140	12015	11605	2231	19	5840	5840	5856	374	6	98	97	0	1810434	15.372	100000.000	100000.000	0.000	0.000	0.000	0.000	0.000	16.610	6175	5765	6175	5765	156	1140	100	1202	"S150"
0	0	0	20	6	1	"Casp3 "	"P42574"	17980	24730	150	11499	11175	1224	10	6470	6470	6518	662	10	98	97	0	1743357	7.035	100000.000	100000.000	0.000	0.000	0.000	0.000	0.000	16.610	5029	4705	5029	4705	156	1272	100	1203	"S150"
0	0	0	20	7	1	"CD19"	"P15391"	18480	24730	200	6717	7331	3277	44	6830	6830	7322	2778	37	6	4	0	2316710	0.003	100000.000	100000.000	0.000	0.000	0.000	0.000	0.000	16.610	-113	501	-113	501	316	2384	100	1204	"Y500"
0	0	0	20	8	1	"CD19"	"P15391"	18980	24730	200	6576	7096	3536	49	6848	6848	7275	2980	40	3	2	0	2242209	-0.060	100000.000	100000.000	0.000	0.000	0.000	0.000	0.000	16.610	-272	248	-272	248	316	2384	100	1205	"Y500"
0	0	0	20	9	1	"CD19"	"P15391"	19480	24730	200	6163	6610	3180	48	6187	6187	6808	3510	51	1	1	0	2088818	-0.056	100000.000	100000.000	0.000	0.000	0.000	0.000	0.000	16.610	-24	423	-24	423	316	2384	100	1206	"Y500"
0	0	0	20	1	2	"EP300"	"Q09472"	15470	25380	200	6481	6134	1097	17	6460	6460	6425	560	8	15	2	0	1938402	-0.520	100000.000	100000.000	0.000	0.000	0.000	0.000	0.000	16.610	21	-326	21	-326	316	2384	100	1207	"S2366"
0	0	0	20	2	2	"EP300"	"Q09472"	15970	25380	200	5535	5373	519	9	5710	5710	5697	461	8	1	0	0	1697824	-0.703	100000.000	100000.000	0.000	0.000	0.000	0.000	0.000	16.610	-175	-337	-175	-337	316	2384	100	1208	"S2366"
0	0	0	20	3	2	"EP300"	"Q09472"	16470	25380	200	6167	5910	858	14	6177	6177	6164	414	6	9	2	0	1867477	-0.614	100000.000	100000.000	0.000	0.000	0.000	0.000	0.000	16.610	-10	-267	-10	-267	316	2384	100	1209	"S2366"
0	0	0	20	4	2	"fyn"	"P06241"	16970	25380	200	6123	6041	450	7	6162	6162	6149	423	6	6	0	0	1908920	-0.255	100000.000	100000.000	0.000	0.000	0.000	0.000	0.000	16.610	-39	-121	-39	-121	316	2384	100	1210	"Y531"
0	0	0	20	5	2	"fyn"	"P06241"	17470	25380	200	5898	5921	504	8	5997	5997	6030	552	9	3	1	0	1871087	-0.197	100000.000	100000.000	0.000	0.000	0.000	0.000	0.000	16.610	-99	-76	-99	-76	316	2384	100	1211	"Y531"
0	0	0	20	6	2	"fyn"	"P06241"	17970	25380	200	6270	6249	547	8	6212	6212	6229	453	7	17	3	0	1974725	0.044	100000.000	100000.000	0.000	0.000	0.000	0.000	0.000	16.610	58	37	58	37	316	2384	100	1212	"Y531"
0	0	0	20	7	2	"Grb2"	"P62993"	18470	25380	200	6681	7365	4267	57	6695	6695	6925	2032	29	4	3	0	2327204	0.217	100000.000	100000.000	0.000	0.000	0.000	0.000	0.000	16.610	-14	670	-14	670	316	2384	100	1213	"Y209"
0	0	0	20	8	2	"Grb2"	"P62993"	18970	25380	200	6682	6899	2515	36	6593	6593	6908	2694	38	1	0	0	2180012	-0.003	100000.000	100000.000	0.000	0.000	0.000	0.000	0.000	16.610	89	306	89	306	316	2384	100	1214	"Y209"
0	0	0	20	9	2	"Grb2"	"P62993"	19470	25380	200	6058	6639	3917	58	6118	6118	6786	4000	58	2	2	0	2098007	-0.037	100000.000	100000.000	0.000	0.000	0.000	0.000	0.000	16.610	-60	521	-60	521	316	2384	100	1215	"Y209"
0	0	0	20	1	3	"IKK-beta "	"O14920"	15470	26020	200	6524	6494	494	7	6260	6260	6240	646	10	8	0	0	2052182	0.393	100000.000	100000.000	0.000	0.000	0.000	0.000	0.000	16.610	264	234	264	234	316	2384	100	1216	"Y188"
0	0	0	20	2	3	"IKK-beta "	"O14920"	15970	26020	200	5645	5646	322	5	5588	5588	5597	399	7	11	2	0	1784282	0.123	100000.000	100000.000	0.000	0.000	0.000	0.000	0.000	16.610	57	58	57	58	316	2384	100	1217	"Y188"
0	0	0	20	3	3	"IKK-beta "	"O14920"	16470	26020	200	6138	6129	493	8	6009	6009	6005	467	7	19	1	0	1936827	0.266	100000.000	100000.000	0.000	0.000	0.000	0.000	0.000	16.610	129	120	129	120	316	2384	100	1218	"Y188"
0	0	0	20	4	3	"IRAK1"	"P51617"	16970	26020	200	5429	5210	776	14	5949	5949	5976	1012	16	0	0	0	1646384	-0.757	100000.000	100000.000	0.000	0.000	0.000	0.000	0.000	16.610	-520	-739	-520	-739	316	2384	100	1219	"T100"
0	0	0	20	5	3	"IRAK1"	"P51617"	17470	26020	200	5499	5227	847	16	5967	5967	5983	526	8	1	0	0	1651639	-1.437	100000.000	100000.000	0.000	0.000	0.000	0.000	0.000	16.610	-468	-740	-468	-740	316	2384	100	1220	"T100"
0	0	0	20	6	3	"IRAK1"	"P51617"	17970	26020	200	5778	5503	906	16	6234	6234	6240	455	7	6	1	0	1738932	-1.620	100000.000	100000.000	0.000	0.000	0.000	0.000	0.000	16.610	-456	-731	-456	-731	316	2384	100	1221	"T100"
0	0	0	20	7	3	"IRF-7 "	"Q92985"	18470	26020	200	6533	6598	1790	27	6562	6562	6930	3023	43	1	0	0	2084984	-0.110	100000.000	100000.000	0.000	0.000	0.000	0.000	0.000	16.610	-29	36	-29	36	316	2384	100	1222	"S471"
0	0	0	20	8	3	"IRF-7 "	"Q92985"	18970	26020	200	6552	6548	842	12	6651	6651	6954	2592	37	1	0	0	2069114	-0.157	100000.000	100000.000	0.000	0.000	0.000	0.000	0.000	16.610	-99	-103	-99	-103	316	2384	100	1223	"S471"
0	0	0	20	9	3	"IRF-7 "	"Q92985"	19470	26020	200	5919	6763	5158	76	6105	6105	6556	2544	38	4	3	0	2137125	0.081	100000.000	100000.000	0.000	0.000	0.000	0.000	0.000	16.610	-186	658	-186	658	316	2384	100	1224	"S471"
0	0	0	20	1	4	"Lyn "	"P07948"	15500	26650	200	6199	6146	474	7	6018	6018	6036	487	8	18	2	0	1942200	0.226	100000.000	100000.000	0.000	0.000	0.000	0.000	0.000	16.610	181	128	181	128	316	2384	100	1225	"Y507"
0	0	0	20	2	4	"Lyn "	"P07948"	16000	26650	200	5483	5474	402	7	5578	5578	5623	755	13	0	0	0	1729884	-0.197	100000.000	100000.000	0.000	0.000	0.000	0.000	0.000	16.610	-95	-104	-95	-104	316	2384	100	1226	"Y507"
0	0	0	20	3	4	"Lyn "	"P07948"	16500	26650	200	5994	5958	399	6	6000	6000	6010	630	10	2	0	0	1882693	-0.083	100000.000	100000.000	0.000	0.000	0.000	0.000	0.000	16.610	-6	-42	-6	-42	316	2384	100	1227	"Y507"
0	0	0	20	4	4	"MAVS"	"Q7Z434"	17010	26650	120	8847	8445	1583	18	5905	5905	5919	436	7	87	85	0	1013390	5.794	100000.000	100000.000	0.000	0.000	0.000	0.000	0.000	16.610	2942	2540	2942	2540	120	820	100	1228	"S233/4"
0	0	0	20	5	4	"MAVS"	"Q7Z434"	17490	26660	110	8831	8765	448	5	5828	5828	5838	358	6	100	100	0	701177	8.176	100000.000	100000.000	0.000	0.000	0.000	0.000	0.000	16.610	3003	2937	3003	2937	80	656	100	1229	"S233/4"
0	0	0	20	6	4	"MAVS"	"Q7Z434"	18000	26660	120	9359	9149	1436	15	6231	6231	6231	404	6	93	91	0	1097905	7.223	100000.000	100000.000	0.000	0.000	0.000	0.000	0.000	16.610	3128	2918	3128	2918	120	820	100	1230	"S233/4"
0	0	0	20	7	4	"Mek2"	"P36507"	18500	26650	200	6528	6577	906	13	6529	6529	6833	2614	38	0	0	0	2078464	-0.098	100000.000	100000.000	0.000	0.000	0.000	0.000	0.000	16.610	-1	48	-1	48	316	2384	100	1231	"s226"
0	0	0	20	8	4	"Mek2"	"P36507"	19000	26650	200	6573	6702	1127	16	6653	6653	7172	3526	49	1	0	0	2117761	-0.133	100000.000	100000.000	0.000	0.000	0.000	0.000	0.000	16.610	-80	49	-80	49	316	2384	100	1232	"s226"
0	0	0	20	9	4	"Mek2"	"P36507"	19500	26650	200	6325	6931	3614	52	5973	5973	6676	4300	64	2	2	0	2190313	0.059	100000.000	100000.000	0.000	0.000	0.000	0.000	0.000	16.610	352	958	352	958	316	2384	100	1233	"s226"
0	0	0	20	1	5	"PKCE"	"Q02156"	15470	27300	200	8170	7745	1041	13	6154	6154	6197	851	13	66	55	0	2447350	1.819	100000.000	100000.000	0.000	0.000	0.000	0.000	0.000	16.610	2016	1591	2016	1591	316	2384	100	1234	"T566"
0	0	0	20	2	5	"PKCE"	"Q02156"	15970	27300	200	7732	7178	1244	17	5723	5723	5727	556	9	64	61	0	2268182	2.610	100000.000	100000.000	0.000	0.000	0.000	0.000	0.000	16.610	2009	1455	2009	1455	316	2384	100	1235	"T566"
0	0	0	20	3	5	"PKCE"	"Q02156"	16470	27300	200	8106	7650	1389	18	6080	6080	6088	513	8	63	61	0	2417517	3.045	100000.000	100000.000	0.000	0.000	0.000	0.000	0.000	16.610	2026	1570	2026	1570	316	2384	100	1236	"T566"
0	0	0	20	4	5	"PTEN"	"P60484"	16970	27300	200	5851	5916	1138	19	5883	5883	5890	384	6	9	1	0	1869424	0.068	100000.000	100000.000	0.000	0.000	0.000	0.000	0.000	16.610	-32	33	-32	33	316	2384	100	1237	"Y240"
0	0	0	20	5	5	"PTEN"	"P60484"	17470	27300	200	5899	5924	414	6	5910	5910	5953	1284	21	0	0	0	1871971	-0.023	100000.000	100000.000	0.000	0.000	0.000	0.000	0.000	16.610	-11	14	-11	14	316	2384	100	1238	"Y240"
0	0	0	20	6	5	"PTEN"	"P60484"	17970	27300	200	6070	6033	350	5	6017	6017	6040	463	7	8	0	0	1906282	-0.015	100000.000	100000.000	0.000	0.000	0.000	0.000	0.000	16.610	53	16	53	16	316	2384	100	1239	"Y240"
0	0	0	20	7	5	"Rab5A"	"P20339"	18470	27300	200	6281	6245	567	9	6359	6359	6543	2445	37	0	0	0	1973487	-0.122	100000.000	100000.000	0.000	0.000	0.000	0.000	0.000	16.610	-78	-114	-78	-114	316	2384	100	1240	"T202"
0	0	0	20	8	5	"Rab5A"	"P20339"	18970	27300	200	6428	7070	4687	66	6649	6649	7321	3994	54	4	2	0	2234221	-0.063	100000.000	100000.000	0.000	0.000	0.000	0.000	0.000	16.610	-221	421	-221	421	316	2384	100	1241	"T202"
0	0	0	20	9	5	"Rab5A"	"P20339"	19470	27300	200	5763	5943	2568	43	5959	5959	6475	3560	54	0	0	0	1877943	-0.149	100000.000	100000.000	0.000	0.000	0.000	0.000	0.000	16.610	-196	-16	-196	-16	316	2384	100	1242	"T202"
0	0	0	20	1	6	"STAT3 "	"P40763"	15490	27940	200	5342	5401	709	13	5940	5940	5947	579	9	2	0	0	1706872	-0.943	100000.000	100000.000	0.000	0.000	0.000	0.000	0.000	16.610	-598	-539	-598	-539	316	2384	100	1243	"S727"
0	0	0	20	2	6	"STAT3 "	"P40763"	15990	27940	200	5396	5408	724	13	5564	5564	5589	466	8	2	0	0	1708910	-0.388	100000.000	100000.000	0.000	0.000	0.000	0.000	0.000	16.610	-168	-156	-168	-156	316	2384	100	1244	"S727"
0	0	0	20	3	6	"STAT3 "	"P40763"	16490	27940	200	5624	5558	503	9	5996	5996	6002	480	7	2	0	0	1756260	-0.925	100000.000	100000.000	0.000	0.000	0.000	0.000	0.000	16.610	-372	-438	-372	-438	316	2384	100	1245	"S727"
0	0	0	20	4	6	"STAT6 "	"P42226"	16990	27940	200	4649	4874	620	12	5876	5876	5867	406	6	1	0	0	1540177	-2.446	100000.000	100000.000	0.000	0.000	0.000	0.000	0.000	16.610	-1227	-1002	-1227	-1002	316	2384	100	1246	"Y641"
0	0	0	20	5	6	"STAT6 "	"P42226"	17490	27940	200	4685	4834	879	18	5825	5825	5854	850	14	0	0	0	1527526	-1.200	100000.000	100000.000	0.000	0.000	0.000	0.000	0.000	16.610	-1140	-991	-1140	-991	316	2384	100	1247	"Y641"
0	0	0	20	6	6	"STAT6 "	"P42226"	17990	27940	200	4765	5058	783	15	5991	5991	6038	683	11	0	0	0	1598266	-1.435	100000.000	100000.000	0.000	0.000	0.000	0.000	0.000	16.610	-1226	-933	-1226	-933	316	2384	100	1248	"Y641"
0	0	0	20	7	6	"Catalase"	"Q14790"	18490	27940	200	7673	7565	1246	16	6310	6310	6393	1604	25	42	0	0	2390483	0.731	100000.000	100000.000	0.000	0.000	0.000	0.000	0.000	16.610	1363	1255	1363	1255	316	2384	100	1249	"Y448"
0	0	0	20	8	6	"Catalase"	"Q14790"	18990	27940	190	8906	9331	2845	30	6676	6676	7159	3195	44	11	4	0	2388754	0.680	100000.000	100000.000	0.000	0.000	0.000	0.000	0.000	16.610	2230	2655	2230	2655	256	2088	100	1250	"Y448"
0	0	0	20	9	6	"Catalase"	"Q14790"	19500	27940	180	9519	10054	4300	42	5994	5994	6420	3240	50	57	8	0	2573784	1.122	100000.000	100000.000	0.000	0.000	0.000	0.000	0.000	16.610	3525	4060	3525	4060	256	1924	100	1251	"Y448"
-75	0	0	20	1	7	"empty"	"empty"	15470	28590	200	6194	6161	373	6	6126	6126	6127	524	8	6	0	0	1947022	0.065	100000.000	100000.000	0.000	0.000	0.000	0.000	0.000	16.610	68	35	68	35	316	2384	100	1252	"empty"
-75	0	0	20	2	7	"empty"	"empty"	15970	28590	200	5679	5650	275	4	5744	5744	5739	374	6	3	0	0	1785484	-0.238	100000.000	100000.000	0.000	0.000	0.000	0.000	0.000	16.610	-65	-94	-65	-94	316	2384	100	1253	"empty"
-75	0	0	20	3	7	"empty"	"empty"	16470	28590	200	6101	6092	350	5	6114	6114	6109	391	6	8	1	0	1925098	-0.043	100000.000	100000.000	0.000	0.000	0.000	0.000	0.000	16.610	-13	-22	-13	-22	316	2384	100	1254	"empty"
-75	0	0	20	4	7	"empty"	"empty"	16970	28590	200	5776	5764	301	5	6013	6013	6029	401	6	1	0	0	1821339	-0.661	100000.000	100000.000	0.000	0.000	0.000	0.000	0.000	16.610	-237	-249	-237	-249	316	2384	100	1255	"empty"
-75	0	0	20	5	7	"empty"	"empty"	17470	28590	200	5893	5894	341	5	6029	6029	6041	495	8	2	1	0	1862596	-0.297	100000.000	100000.000	0.000	0.000	0.000	0.000	0.000	16.610	-136	-135	-136	-135	316	2384	100	1256	"empty"
-75	0	0	20	6	7	"empty"	"empty"	17970	28590	200	5838	5893	749	12	5988	5988	6004	748	12	1	0	0	1862204	-0.148	100000.000	100000.000	0.000	0.000	0.000	0.000	0.000	16.610	-150	-95	-150	-95	316	2384	100	1257	"empty"
0	0	0	20	7	7	"Control-Spot"	"Human_IgG"	18480	28590	120	6612	7234	1934	26	6246	6246	6275	538	8	46	31	0	868035	1.783	100000.000	100000.000	0.000	0.000	0.000	0.000	0.000	16.610	366	988	366	988	120	820	100	1258	"Control-Spot"
0	0	0	20	8	7	"Control-Spot"	"Human_IgG"	18970	28590	170	7035	8047	3636	45	6584	6584	7348	4483	61	8	3	0	1673846	0.156	100000.000	100000.000	0.000	0.000	0.000	0.000	0.000	16.610	451	1463	451	1463	208	1660	100	1259	"Control-Spot"
0	0	0	20	9	7	"Control-Spot"	"Human_IgG"	19470	28590	200	6648	7145	2222	31	5967	5967	6563	3685	56	6	1	0	2257732	0.158	100000.000	100000.000	0.000	0.000	0.000	0.000	0.000	16.610	681	1178	681	1178	316	2384	100	1260	"Control-Spot"
0	0	0	21	1	1	"Akt1"	"P31749"	2030	29340	200	6776	7049	2717	38	7177	7177	7245	1725	23	2	1	0	2227453	-0.114	100000.000	100000.000	0.000	0.000	0.000	0.000	0.000	16.610	-401	-128	-401	-128	316	2384	100	1261	"T308"
0	0	0	21	2	1	"Akt1"	"P31749"	2530	29340	200	6687	7160	3142	43	7004	7004	7078	1567	22	5	4	0	2262683	0.052	100000.000	100000.000	0.000	0.000	0.000	0.000	0.000	16.610	-317	156	-317	156	316	2384	100	1262	"T308"
0	0	0	21	3	1	"Akt1"	"P31749"	3030	29340	200	6509	6920	2203	31	7042	7042	7226	2537	35	3	2	0	2186873	-0.121	100000.000	100000.000	0.000	0.000	0.000	0.000	0.000	16.610	-533	-122	-533	-122	316	2384	100	1263	"T308"
0	0	0	21	4	1	"A-Raf"	"P10398"	3530	29340	200	6936	7127	1043	14	6915	6915	6993	1900	27	10	0	0	2252103	0.071	100000.000	100000.000	0.000	0.000	0.000	0.000	0.000	16.610	21	212	21	212	316	2384	100	1264	"Y302"
0	0	0	21	5	1	"A-Raf"	"P10398"	4030	29340	200	6876	7171	1908	26	6645	6645	6641	662	9	24	18	0	2266080	0.801	100000.000	100000.000	0.000	0.000	0.000	0.000	0.000	16.610	231	526	231	526	316	2384	100	1265	"Y302"
0	0	0	21	6	1	"A-Raf"	"P10398"	4530	29340	200	6990	7132	1117	15	6455	6455	6526	682	10	37	18	0	2253758	0.889	100000.000	100000.000	0.000	0.000	0.000	0.000	0.000	16.610	535	677	535	677	316	2384	100	1266	"Y302"
0	0	0	21	7	1	"Cdk4"	"P11802"	5030	29340	200	5736	5695	565	9	6181	6181	6244	758	12	2	0	0	1799721	-0.724	100000.000	100000.000	0.000	0.000	0.000	0.000	0.000	16.610	-445	-486	-445	-486	316	2384	100	1267	"S150"
0	0	0	21	8	1	"Cdk4"	"P11802"	5530	29340	200	5510	5518	505	9	5894	5894	5934	766	12	1	0	0	1743577	-0.543	100000.000	100000.000	0.000	0.000	0.000	0.000	0.000	16.610	-384	-376	-384	-376	316	2384	100	1268	"S150"
0	0	0	21	9	1	"Cdk4"	"P11802"	6030	29340	200	5325	5304	416	7	5711	5711	5733	696	12	0	0	0	1676185	-0.616	100000.000	100000.000	0.000	0.000	0.000	0.000	0.000	16.610	-386	-407	-386	-407	316	2384	100	1269	"S150"
0	0	0	21	1	2	"CREB "	"P16220"	2050	30000	200	6707	6622	713	10	6903	6903	6972	2371	34	0	0	0	2092605	-0.148	100000.000	100000.000	0.000	0.000	0.000	0.000	0.000	16.610	-196	-281	-196	-281	316	2384	100	1270	"S111"
0	0	0	21	2	2	"CREB "	"P16220"	2550	30000	200	6721	6940	2174	31	6858	6858	7269	3900	53	2	0	0	2192907	-0.084	100000.000	100000.000	0.000	0.000	0.000	0.000	0.000	16.610	-137	82	-137	82	316	2384	100	1271	"S111"
0	0	0	21	3	2	"CREB "	"P16220"	3050	30000	200	6650	6876	3237	47	6767	6767	6931	1955	28	1	0	0	2172697	-0.028	100000.000	100000.000	0.000	0.000	0.000	0.000	0.000	16.610	-117	109	-117	109	316	2384	100	1272	"S111"
0	0	0	21	4	2	"DVL1"	"O14640"	3550	30000	180	6141	6533	4238	64	6744	6744	6887	2031	29	1	1	0	1672467	-0.174	100000.000	100000.000	0.000	0.000	0.000	0.000	0.000	16.610	-603	-211	-603	-211	256	1924	100	1273	"S679"
0	0	0	21	5	2	"DVL1"	"O14640"	4050	30000	200	5964	6048	1881	31	6539	6539	6572	1520	23	0	0	0	1911021	-0.345	100000.000	100000.000	0.000	0.000	0.000	0.000	0.000	16.610	-575	-491	-575	-491	316	2384	100	1274	"S679"
0	0	0	21	6	2	"DVL1"	"O14640"	4550	30000	200	5938	5918	751	12	6274	6274	6319	605	9	8	0	0	1870161	-0.663	100000.000	100000.000	0.000	0.000	0.000	0.000	0.000	16.610	-336	-356	-336	-356	316	2384	100	1275	"S679"
0	0	0	21	7	2	"IFNAR1 "	"P17181"	5050	30000	200	6212	6252	491	7	6014	6014	6095	902	14	10	0	0	1975640	0.174	100000.000	100000.000	0.000	0.000	0.000	0.000	0.000	16.610	198	238	198	238	316	2384	100	1276	"Y466"
0	0	0	21	8	2	"IFNAR1 "	"P17181"	5550	30000	200	6108	6131	463	7	5978	5978	6036	1310	21	0	0	0	1937265	0.073	100000.000	100000.000	0.000	0.000	0.000	0.000	0.000	16.610	130	153	130	153	316	2384	100	1277	"Y466"
0	0	0	21	9	2	"IFNAR1 "	"P17181"	6050	30000	200	5977	6077	1269	20	5867	5867	5902	938	15	2	0	0	1920430	0.187	100000.000	100000.000	0.000	0.000	0.000	0.000	0.000	16.610	110	210	110	210	316	2384	100	1278	"Y466"
0	0	0	21	1	3	"Jak1 "	"P23458"	2030	30640	200	6811	6957	2533	36	6574	6574	6595	1429	21	3	2	0	2198494	0.253	100000.000	100000.000	0.000	0.000	0.000	0.000	0.000	16.610	237	383	237	383	316	2384	100	1279	"Y1034"
0	0	0	21	2	3	"Jak1 "	"P23458"	2530	30640	200	6649	6849	2629	38	6435	6435	6558	1773	27	2	2	0	2164263	0.164	100000.000	100000.000	0.000	0.000	0.000	0.000	0.000	16.610	214	414	214	414	316	2384	100	1280	"Y1034"
0	0	0	21	3	3	"Jak1 "	"P23458"	3030	30640	200	6657	6958	2849	40	6450	6450	6656	2014	30	2	1	0	2198866	0.150	100000.000	100000.000	0.000	0.000	0.000	0.000	0.000	16.610	207	508	207	508	316	2384	100	1281	"Y1034"
0	0	0	21	4	3	"Jun "	"P05412"	3530	30640	200	4459	4903	1110	22	6702	6702	6809	2061	30	0	0	0	1549403	-0.925	100000.000	100000.000	0.000	0.000	0.000	0.000	0.000	16.610	-2243	-1799	-2243	-1799	316	2384	100	1282	"S63"
0	0	0	21	5	3	"Jun "	"P05412"	4030	30640	200	4414	4719	1022	21	6654	6654	6641	968	14	0	0	0	1491218	-1.986	100000.000	100000.000	0.000	0.000	0.000	0.000	0.000	16.610	-2240	-1935	-2240	-1935	316	2384	100	1283	"S63"
0	0	0	21	6	3	"Jun "	"P05412"	4530	30640	200	4251	4499	948	21	6435	6435	6414	726	11	0	0	0	1421670	-2.638	100000.000	100000.000	0.000	0.000	0.000	0.000	0.000	16.610	-2184	-1936	-2184	-1936	316	2384	100	1284	"S63"
0	0	0	21	7	3	"Lck"	"P06239"	5030	30640	200	6225	6328	739	11	6301	6301	6301	566	8	17	2	0	1999754	0.048	100000.000	100000.000	0.000	0.000	0.000	0.000	0.000	16.610	-76	27	-76	27	316	2384	100	1285	"Y192"
0	0	0	21	8	3	"Lck"	"P06239"	5530	30640	90	6622	6686	355	5	6306	6306	6310	417	6	34	15	0	347690	0.902	100000.000	100000.000	0.000	0.000	0.000	0.000	0.000	16.610	316	380	316	380	52	420	100	1286	"Y192"
0	0	0	21	9	3	"Lck"	"P06239"	6030	30640	200	6341	6305	440	6	6277	6277	6313	987	15	0	0	0	1992248	-0.008	100000.000	100000.000	0.000	0.000	0.000	0.000	0.000	16.610	64	28	64	28	316	2384	100	1287	"Y192"
0	0	0	21	1	4	"Mlk3"	"Q16584"	2030	31260	200	6302	5975	1233	20	6579	6579	6671	1468	22	0	0	0	1888046	-0.474	100000.000	100000.000	0.000	0.000	0.000	0.000	0.000	16.610	-277	-604	-277	-604	316	2384	100	1288	"T277"
0	0	0	21	2	4	"Mlk3"	"Q16584"	2530	31260	200	6226	6132	2333	38	6457	6457	6593	1524	23	2	1	0	1937578	-0.302	100000.000	100000.000	0.000	0.000	0.000	0.000	0.000	16.610	-231	-325	-231	-325	316	2384	100	1289	"T277"
0	0	0	21	3	4	"Mlk3"	"Q16584"	3030	31260	200	6132	5930	1246	21	6311	6311	6595	2382	36	0	0	0	1873874	-0.279	100000.000	100000.000	0.000	0.000	0.000	0.000	0.000	16.610	-179	-381	-179	-381	316	2384	100	1290	"T277"
0	0	0	21	4	4	"NFAT2 "	"O95644"	3530	31260	200	6362	6472	1135	17	6361	6361	6503	1445	22	1	0	0	2045103	-0.021	100000.000	100000.000	0.000	0.000	0.000	0.000	0.000	16.610	1	111	1	111	316	2384	100	1291	"S245"
0	0	0	21	5	4	"NFAT2 "	"O95644"	4030	31260	200	6594	6586	872	13	6647	6647	6655	721	10	10	2	0	2081249	-0.096	100000.000	100000.000	0.000	0.000	0.000	0.000	0.000	16.610	-53	-61	-53	-61	316	2384	100	1292	"S245"
0	0	0	21	6	4	"NFAT2 "	"O95644"	4530	31260	200	6404	6279	629	10	6584	6584	6572	887	13	0	0	0	1984264	-0.330	100000.000	100000.000	0.000	0.000	0.000	0.000	0.000	16.610	-180	-305	-180	-305	316	2384	100	1293	"S245"
0	0	0	21	7	4	"PI3-kinase p85 subunit beta"	"O00459"	5030	31260	200	6390	6474	980	15	6621	6621	6578	647	9	6	0	0	2045878	-0.161	100000.000	100000.000	0.000	0.000	0.000	0.000	0.000	16.610	-231	-147	-231	-147	316	2384	100	1294	"Y605"
0	0	0	21	8	4	"PI3-kinase p85 subunit beta"	"O00459"	5530	31260	200	6316	6307	352	5	6426	6426	6490	880	13	0	0	0	1993152	-0.208	100000.000	100000.000	0.000	0.000	0.000	0.000	0.000	16.610	-110	-119	-110	-119	316	2384	100	1295	"Y605"
0	0	0	21	9	4	"PI3-kinase p85 subunit beta"	"O00459"	6030	31260	200	6003	5979	293	4	6193	6193	6191	621	10	0	0	0	1889286	-0.341	100000.000	100000.000	0.000	0.000	0.000	0.000	0.000	16.610	-190	-214	-190	-214	316	2384	100	1296	"Y605"
0	0	0	21	1	5	"PDGFRb"	"P09619"	2030	31900	200	6128	6160	1200	19	6473	6473	6590	1639	24	1	0	0	1946710	-0.262	100000.000	100000.000	0.000	0.000	0.000	0.000	0.000	16.610	-345	-313	-345	-313	316	2384	100	1297	"Y740"
0	0	0	21	2	5	"PDGFRb"	"P09619"	2530	31900	200	6519	6705	4363	65	6642	6642	6840	2263	33	3	2	0	2118860	-0.060	100000.000	100000.000	0.000	0.000	0.000	0.000	0.000	16.610	-123	63	-123	63	316	2384	100	1298	"Y740"
0	0	0	21	3	5	"PDGFRb"	"P09619"	3030	31900	200	6178	6217	2083	33	6426	6426	6561	1470	22	0	0	0	1964607	-0.234	100000.000	100000.000	0.000	0.000	0.000	0.000	0.000	16.610	-248	-209	-248	-209	316	2384	100	1299	"Y740"
0	0	0	21	4	5	"Rack1"	"P63244"	3530	31900	200	5699	5755	740	12	6243	6243	6400	1495	23	0	0	0	1818505	-0.431	100000.000	100000.000	0.000	0.000	0.000	0.000	0.000	16.610	-544	-488	-544	-488	316	2384	100	1300	"Y194"
0	0	0	21	5	5	"Rack1"	"P63244"	4030	31900	200	5756	5762	700	12	6297	6297	6359	1125	17	0	0	0	1820653	-0.531	100000.000	100000.000	0.000	0.000	0.000	0.000	0.000	16.610	-541	-535	-541	-535	316	2384	100	1301	"Y194"
0	0	0	21	6	5	"Rack1"	"P63244"	4530	31900	200	5705	5752	830	14	6341	6341	6388	964	15	1	0	0	1817738	-0.660	100000.000	100000.000	0.000	0.000	0.000	0.000	0.000	16.610	-636	-589	-636	-589	316	2384	100	1302	"Y194"
0	0	0	21	7	5	"SEK1 "	"P45985"	5030	31900	200	5213	5345	720	13	6402	6402	6443	1678	26	0	0	0	1688891	-0.654	100000.000	100000.000	0.000	0.000	0.000	0.000	0.000	16.610	-1189	-1057	-1189	-1057	316	2384	100	1303	"T261"
0	0	0	21	8	5	"SEK1 "	"P45985"	5530	31900	200	5360	5699	1192	20	6514	6514	6533	815	12	1	0	0	1800830	-1.023	100000.000	100000.000	0.000	0.000	0.000	0.000	0.000	16.610	-1154	-815	-1154	-815	316	2384	100	1304	"T261"
0	0	0	21	9	5	"SEK1 "	"P45985"	6030	31900	200	5164	5407	620	11	6281	6281	6334	993	15	0	0	0	1708758	-0.934	100000.000	100000.000	0.000	0.000	0.000	0.000	0.000	16.610	-1117	-874	-1117	-874	316	2384	100	1305	"T261"
0	0	0	21	1	6	"Smad3 "	"P84022"	2050	32570	200	6072	6406	2206	34	6540	6540	6638	1373	20	3	1	0	2024159	-0.169	100000.000	100000.000	0.000	0.000	0.000	0.000	0.000	16.610	-468	-134	-468	-134	316	2384	100	1306	"S423"
0	0	0	21	2	6	"Smad3 "	"P84022"	2550	32570	200	6021	6305	2150	34	6497	6497	6671	1858	27	1	1	0	1992534	-0.197	100000.000	100000.000	0.000	0.000	0.000	0.000	0.000	16.610	-476	-192	-476	-192	316	2384	100	1307	"S423"
0	0	0	21	3	6	"Smad3 "	"P84022"	3050	32570	200	5956	6098	1908	31	6304	6304	6681	3247	48	1	0	0	1926931	-0.180	100000.000	100000.000	0.000	0.000	0.000	0.000	0.000	16.610	-348	-206	-348	-206	316	2384	100	1308	"S423"
0	0	0	21	4	6	"TBK1 "	"Q9UHD2"	3550	32580	190	11054	10933	5450	49	6273	6273	6380	1187	18	73	70	0	2798873	3.836	100000.000	100000.000	0.000	0.000	0.000	0.000	0.000	16.610	4781	4660	4781	4660	256	2088	100	1309	"S172"
0	0	0	21	5	6	"TBK1 "	"Q9UHD2"	4050	32580	160	10936	10539	1857	17	6315	6315	6343	1052	16	87	86	0	2192016	3.989	100000.000	100000.000	0.000	0.000	0.000	0.000	0.000	16.610	4621	4224	4621	4224	208	1512	100	1310	"S172"
0	0	0	21	6	6	"TBK1 "	"Q9UHD2"	4550	32570	160	10312	10503	3165	30	6325	6325	6316	573	9	94	90	0	2184681	7.307	100000.000	100000.000	0.000	0.000	0.000	0.000	0.000	16.610	3987	4178	3987	4178	208	1512	100	1311	"S172"
0	0	0	21	7	6	"TrKA"	"P04629"	5050	32590	130	7730	7668	583	7	6371	6371	6355	945	14	69	17	0	920126	1.389	100000.000	100000.000	0.000	0.000	0.000	0.000	0.000	16.610	1359	1297	1359	1297	120	940	100	1312	"Y496"
0	0	0	21	8	6	"TrKA"	"P04629"	5550	32570	140	7496	7428	518	6	6343	6343	6342	557	8	90	55	0	1158782	1.950	100000.000	100000.000	0.000	0.000	0.000	0.000	0.000	16.610	1153	1085	1153	1085	156	1140	100	1313	"Y496"
0	0	0	21	9	6	"TrKA"	"P04629"	6050	32570	150	7329	7307	398	5	6395	6395	6461	1594	24	1	0	0	1139958	0.531	100000.000	100000.000	0.000	0.000	0.000	0.000	0.000	16.610	934	912	934	912	156	1272	100	1314	"Y496"
-75	0	0	21	1	7	"empty"	"empty"	2030	33190	200	6957	7629	4019	52	6579	6579	6694	1499	22	6	4	0	2410711	0.624	100000.000	100000.000	0.000	0.000	0.000	0.000	0.000	16.610	378	1050	378	1050	316	2384	100	1315	"empty"
-75	0	0	21	2	7	"empty"	"empty"	2530	33190	200	6719	6827	716	10	6736	6736	6982	2426	34	0	0	0	2157315	-0.064	100000.000	100000.000	0.000	0.000	0.000	0.000	0.000	16.610	-17	91	-17	91	316	2384	100	1316	"empty"
-75	0	0	21	3	7	"empty"	"empty"	3030	33190	200	6728	7081	3407	48	6612	6612	6963	2760	39	0	0	0	2237600	0.043	100000.000	100000.000	0.000	0.000	0.000	0.000	0.000	16.610	116	469	116	469	316	2384	100	1317	"empty"
-75	0	0	21	4	7	"empty"	"empty"	3530	33190	200	6597	7187	3853	53	6621	6621	6731	1480	21	3	2	0	2271087	0.308	100000.000	100000.000	0.000	0.000	0.000	0.000	0.000	16.610	-24	566	-24	566	316	2384	100	1318	"empty"
-75	0	0	21	5	7	"empty"	"empty"	4030	33190	200	6450	6553	1296	19	6414	6414	6477	1151	17	2	1	0	2070768	0.066	100000.000	100000.000	0.000	0.000	0.000	0.000	0.000	16.610	36	139	36	139	316	2384	100	1319	"empty"
-75	0	0	21	6	7	"empty"	"empty"	4530	33190	200	6283	6280	566	9	6284	6284	6292	690	10	6	1	0	1984578	-0.017	100000.000	100000.000	0.000	0.000	0.000	0.000	0.000	16.610	-1	-4	-1	-4	316	2384	100	1320	"empty"
-75	0	0	21	7	7	"empty"	"empty"	5030	33190	200	6123	6129	555	9	6180	6180	6208	1355	21	0	0	0	1936872	-0.058	100000.000	100000.000	0.000	0.000	0.000	0.000	0.000	16.610	-57	-51	-57	-51	316	2384	100	1321	"empty"
-75	0	0	21	8	7	"empty"	"empty"	5530	33190	200	6147	6138	431	7	6267	6267	6268	542	8	2	0	0	1939669	-0.240	100000.000	100000.000	0.000	0.000	0.000	0.000	0.000	16.610	-120	-129	-120	-129	316	2384	100	1322	"empty"
-75	0	0	21	9	7	"empty"	"empty"	6030	33190	200	6188	6197	379	6	6198	6198	6237	697	11	1	0	0	1958326	-0.057	100000.000	100000.000	0.000	0.000	0.000	0.000	0.000	16.610	-10	-1	-10	-1	316	2384	100	1323	"empty"
0	0	0	22	1	1	"PLCG2"	"P16885"	6540	29340	200	5665	5631	406	7	5580	5580	5608	468	8	15	0	0	1779241	0.049	100000.000	100000.000	0.000	0.000	0.000	0.000	0.000	16.610	85	51	85	51	316	2384	100	1324	"Y753"
0	0	0	22	2	1	"PLCG2"	"P16885"	7040	29340	200	5699	5740	477	8	5667	5667	5734	1485	25	0	0	0	1813753	0.004	100000.000	100000.000	0.000	0.000	0.000	0.000	0.000	16.610	32	73	32	73	316	2384	100	1325	"Y753"
0	0	0	22	3	1	"PLCG2"	"P16885"	7540	29340	200	5632	5619	429	7	5620	5620	5568	486	8	12	0	0	1775539	0.105	100000.000	100000.000	0.000	0.000	0.000	0.000	0.000	16.610	12	-1	12	-1	316	2384	100	1326	"Y753"
0	0	0	22	4	1	"pyk2"	"Q14289"	8050	29350	150	8029	7891	631	7	5708	5708	5618	450	8	99	98	0	1230998	5.051	100000.000	100000.000	0.000	0.000	0.000	0.000	0.000	16.610	2321	2183	2321	2183	156	1272	100	1327	"Y402"
0	0	0	22	5	1	"pyk2"	"Q14289"	8550	29350	150	7386	7449	539	7	5713	5713	5714	953	16	97	32	0	1162094	1.821	100000.000	100000.000	0.000	0.000	0.000	0.000	0.000	16.610	1673	1736	1673	1736	156	1272	100	1328	"Y402"
0	0	0	22	6	1	"pyk2"	"Q14289"	9060	29360	160	7219	7287	1515	20	5608	5608	5608	831	14	90	43	0	1515699	2.020	100000.000	100000.000	0.000	0.000	0.000	0.000	0.000	16.610	1611	1679	1611	1679	208	1512	100	1329	"Y402"
0	0	0	22	7	1	"STAM2"	"Q92783"	9560	29360	150	5979	6014	392	6	5613	5613	5627	1112	19	2	0	0	938173	0.348	100000.000	100000.000	0.000	0.000	0.000	0.000	0.000	16.610	366	401	366	401	156	1272	100	1330	"Y371"
0	0	0	22	8	1	"STAM2"	"Q92783"	10050	29350	140	5872	5883	589	10	5557	5557	5510	461	8	43	9	0	917797	0.809	100000.000	100000.000	0.000	0.000	0.000	0.000	0.000	16.610	315	326	315	326	156	1140	100	1331	"Y371"
0	0	0	22	9	1	"STAM2"	"Q92783"	10540	29330	120	5841	5841	504	8	5497	5497	5489	535	9	43	1	0	700956	0.658	100000.000	100000.000	0.000	0.000	0.000	0.000	0.000	16.610	344	344	344	344	120	820	100	1332	"Y371"
0	0	0	22	1	2	"STAT3 "	"P40763"	6540	29970	70	6009	6009	377	6	5829	5829	5833	412	7	15	9	0	192286	0.427	100000.000	100000.000	0.000	0.000	0.000	0.000	0.000	16.610	180	180	180	180	32	236	100	1333	"Y705"
0	0	0	22	2	2	"STAT3 "	"P40763"	7040	29970	200	5768	5891	1748	29	5752	5752	5797	858	14	2	0	0	1861557	0.110	100000.000	100000.000	0.000	0.000	0.000	0.000	0.000	16.610	16	139	16	139	316	2384	100	1334	"Y705"
0	0	0	22	3	2	"STAT3 "	"P40763"	7540	29970	200	5592	5629	675	11	5778	5778	5772	863	14	0	0	0	1778863	-0.166	100000.000	100000.000	0.000	0.000	0.000	0.000	0.000	16.610	-186	-149	-186	-149	316	2384	100	1335	"Y705"
0	0	0	22	4	2	"STMN1"	"P16949"	8040	29970	200	5079	5083	535	10	5708	5708	5634	464	8	1	0	0	1606293	-1.187	100000.000	100000.000	0.000	0.000	0.000	0.000	0.000	16.610	-629	-625	-629	-625	316	2384	100	1336	"S15"
0	0	0	22	5	2	"STMN1"	"P16949"	8540	29970	200	4935	4973	469	9	5578	5578	5528	424	7	2	0	0	1571577	-1.309	100000.000	100000.000	0.000	0.000	0.000	0.000	0.000	16.610	-643	-605	-643	-605	316	2384	100	1337	"S15"
0	0	0	22	6	2	"STMN1"	"P16949"	9040	29970	200	4992	4998	449	8	5490	5490	5473	405	7	1	0	0	1579285	-1.173	100000.000	100000.000	0.000	0.000	0.000	0.000	0.000	16.610	-498	-492	-498	-492	316	2384	100	1338	"S15"
0	0	0	22	7	2	"4E-BP1 "	"Q13541"	9540	29970	200	4885	4764	748	15	5519	5519	5517	486	8	5	0	0	1505567	-1.549	100000.000	100000.000	0.000	0.000	0.000	0.000	0.000	16.610	-634	-755	-634	-755	316	2384	100	1339	"S64"
0	0	0	22	8	2	"4E-BP1 "	"Q13541"	10040	29970	200	4834	4786	863	18	5524	5524	5573	1708	30	0	0	0	1512385	-0.461	100000.000	100000.000	0.000	0.000	0.000	0.000	0.000	16.610	-690	-738	-690	-738	316	2384	100	1340	"S64"
0	0	0	22	9	2	"4E-BP1 "	"Q13541"	10540	29970	200	4924	4839	748	15	5507	5507	5733	3419	59	0	0	0	1529022	-0.261	100000.000	100000.000	0.000	0.000	0.000	0.000	0.000	16.610	-583	-668	-583	-668	316	2384	100	1341	"S64"
0	0	0	22	1	3	"Tgfbr2"	"P37173"	6550	30600	200	4842	5161	835	16	6120	6120	6168	1230	19	0	0	0	1630975	-0.819	100000.000	100000.000	0.000	0.000	0.000	0.000	0.000	16.610	-1278	-959	-1278	-959	316	2384	100	1342	"Y336"
0	0	0	22	2	3	"Tgfbr2"	"P37173"	7050	30600	200	4757	4935	757	15	5913	5913	5954	1229	20	0	0	0	1559570	-0.829	100000.000	100000.000	0.000	0.000	0.000	0.000	0.000	16.610	-1156	-978	-1156	-978	316	2384	100	1343	"Y336"
0	0	0	22	3	3	"Tgfbr2"	"P37173"	7550	30600	200	4799	4962	1414	28	5749	5749	5735	866	15	1	0	0	1567872	-0.893	100000.000	100000.000	0.000	0.000	0.000	0.000	0.000	16.610	-950	-787	-950	-787	316	2384	100	1344	"Y336"
0	0	0	22	4	3	"Bid "	"P55957"	8050	30600	200	5669	5611	597	10	5585	5585	5555	1042	18	3	0	0	1773182	0.054	100000.000	100000.000	0.000	0.000	0.000	0.000	0.000	16.610	84	26	84	26	316	2384	100	1345	"T54"
0	0	0	22	5	3	"Bid "	"P55957"	8550	30600	200	5509	5501	444	8	5467	5467	5482	1045	19	1	0	0	1738201	0.018	100000.000	100000.000	0.000	0.000	0.000	0.000	0.000	16.610	42	34	42	34	316	2384	100	1346	"T54"
0	0	0	22	6	3	"Bid "	"P55957"	9050	30600	200	5481	5569	469	8	5423	5423	5415	413	7	25	8	0	1759694	0.373	100000.000	100000.000	0.000	0.000	0.000	0.000	0.000	16.610	58	146	58	146	316	2384	100	1347	"T54"
0	0	0	22	7	3	"caveolin-1"	"Q03135"	9550	30600	200	5054	5105	450	8	5436	5436	5444	391	7	6	0	0	1613201	-0.867	100000.000	100000.000	0.000	0.000	0.000	0.000	0.000	16.610	-382	-331	-382	-331	316	2384	100	1348	"Y6"
0	0	0	22	8	3	"caveolin-1"	"Q03135"	10050	30600	200	5054	5079	492	9	5468	5468	5449	374	6	7	0	0	1604901	-0.989	100000.000	100000.000	0.000	0.000	0.000	0.000	0.000	16.610	-414	-389	-414	-389	316	2384	100	1349	"Y6"
0	0	0	22	9	3	"caveolin-1"	"Q03135"	10550	30600	200	5181	5183	471	9	5428	5428	5424	508	9	3	0	0	1637898	-0.474	100000.000	100000.000	0.000	0.000	0.000	0.000	0.000	16.610	-247	-245	-247	-245	316	2384	100	1350	"Y6"
0	0	0	22	1	4	"CDK2"	"P24941"	6550	31240	200	6183	6218	567	9	5896	5896	5875	699	11	24	0	0	1965012	0.491	100000.000	100000.000	0.000	0.000	0.000	0.000	0.000	16.610	287	322	287	322	316	2384	100	1351	"Y14"
0	0	0	22	2	4	"CDK2"	"P24941"	7050	31240	200	5895	5995	669	11	5706	5706	5699	527	9	31	11	0	1894375	0.562	100000.000	100000.000	0.000	0.000	0.000	0.000	0.000	16.610	189	289	189	289	316	2384	100	1352	"Y14"
0	0	0	22	3	4	"CDK2"	"P24941"	7550	31240	200	6042	6055	569	9	5663	5663	5662	619	10	32	9	0	1913391	0.635	100000.000	100000.000	0.000	0.000	0.000	0.000	0.000	16.610	379	392	379	392	316	2384	100	1353	"Y14"
0	0	0	22	4	4	"Fos "	"P01100"	8050	31240	200	5311	5471	1605	29	5524	5524	5537	486	8	18	1	0	1728816	-0.136	100000.000	100000.000	0.000	0.000	0.000	0.000	0.000	16.610	-213	-53	-213	-53	316	2384	100	1354	"S362"
0	0	0	22	5	4	"Fos "	"P01100"	8550	31240	200	5251	5228	674	12	5331	5331	5399	841	15	0	0	0	1651982	-0.203	100000.000	100000.000	0.000	0.000	0.000	0.000	0.000	16.610	-80	-103	-80	-103	316	2384	100	1355	"S362"
0	0	0	22	6	4	"Fos "	"P01100"	9050	31240	200	5222	5172	446	8	5365	5365	5411	963	17	0	0	0	1634396	-0.248	100000.000	100000.000	0.000	0.000	0.000	0.000	0.000	16.610	-143	-193	-143	-193	316	2384	100	1356	"S362"
0	0	0	22	7	4	"Grb2"	"P62993"	9550	31240	200	5346	5425	859	15	5432	5432	5472	903	16	0	0	0	1714280	-0.052	100000.000	100000.000	0.000	0.000	0.000	0.000	0.000	16.610	-86	-7	-86	-7	316	2384	100	1357	"Y37"
0	0	0	22	8	4	"Grb2"	"P62993"	10050	31240	200	5327	5307	378	7	5431	5431	5432	393	7	8	0	0	1676917	-0.318	100000.000	100000.000	0.000	0.000	0.000	0.000	0.000	16.610	-104	-124	-104	-124	316	2384	100	1358	"Y37"
0	0	0	22	9	4	"Grb2"	"P62993"	10550	31240	200	5351	5356	519	9	5430	5430	5425	430	7	7	0	0	1692433	-0.160	100000.000	100000.000	0.000	0.000	0.000	0.000	0.000	16.610	-79	-74	-79	-74	316	2384	100	1359	"Y37"
0	0	0	22	1	5	"IL4R "	"P24394"	6550	31880	200	6532	6543	675	10	6021	6021	6045	923	15	28	0	0	2067530	0.540	100000.000	100000.000	0.000	0.000	0.000	0.000	0.000	16.610	511	522	511	522	316	2384	100	1360	"Y713"
0	0	0	22	2	5	"IL4R "	"P24394"	7050	31880	200	6219	6323	706	11	5899	5899	5848	472	8	42	26	0	1997997	1.006	100000.000	100000.000	0.000	0.000	0.000	0.000	0.000	16.610	320	424	320	424	316	2384	100	1361	"Y713"
0	0	0	22	3	5	"IL4R "	"P24394"	7550	31880	200	6150	6216	860	13	5703	5703	5698	510	8	44	26	0	1964409	1.016	100000.000	100000.000	0.000	0.000	0.000	0.000	0.000	16.610	447	513	447	513	316	2384	100	1362	"Y713"
0	0	0	22	4	5	"IRAK4"	"P51617"	8050	31910	180	7804	7640	2522	33	5485	5485	5550	1199	21	74	45	0	1955716	1.743	100000.000	100000.000	0.000	0.000	0.000	0.000	0.000	16.610	2319	2155	2319	2155	256	1924	100	1363	"T208"
0	0	0	22	5	5	"IRAK4"	"P51617"	8550	31900	180	7298	7157	1562	21	5265	5265	5347	881	16	68	57	0	1832304	2.054	100000.000	100000.000	0.000	0.000	0.000	0.000	0.000	16.610	2033	1892	2033	1892	256	1924	100	1364	"T208"
0	0	0	22	6	5	"IRAK4"	"P51617"	9060	31890	170	7210	7083	1184	16	5270	5270	5325	548	10	78	74	0	1473340	3.208	100000.000	100000.000	0.000	0.000	0.000	0.000	0.000	16.610	1940	1813	1940	1813	208	1660	100	1365	"T208"
0	0	0	22	7	5	"LDLRAP1"	"Q5SW96"	9550	31880	200	5101	5120	520	10	5300	5300	5323	361	6	8	1	0	1617888	-0.562	100000.000	100000.000	0.000	0.000	0.000	0.000	0.000	16.610	-199	-180	-199	-180	316	2384	100	1366	"S186"
0	0	0	22	8	5	"LDLRAP1"	"Q5SW96"	10050	31880	200	5047	5097	485	9	5312	5312	5350	519	9	3	0	0	1610808	-0.487	100000.000	100000.000	0.000	0.000	0.000	0.000	0.000	16.610	-265	-215	-265	-215	316	2384	100	1367	"S186"
0	0	0	22	9	5	"LDLRAP1"	"Q5SW96"	10550	31880	200	5162	5182	479	9	5430	5430	5450	587	10	3	0	0	1637513	-0.457	100000.000	100000.000	0.000	0.000	0.000	0.000	0.000	16.610	-268	-248	-268	-248	316	2384	100	1368	"S186"
0	0	0	22	1	6	"MAPK14"	"Q16539"	6560	32550	200	6308	6302	657	10	6128	6128	6104	532	8	15	1	0	1991504	0.372	100000.000	100000.000	0.000	0.000	0.000	0.000	0.000	16.610	180	174	180	174	316	2384	100	1369	"T179"
0	0	0	22	2	6	"MAPK14"	"Q16539"	7060	32550	200	5874	5881	463	7	5836	5836	5808	533	9	15	1	0	1858310	0.137	100000.000	100000.000	0.000	0.000	0.000	0.000	0.000	16.610	38	45	38	45	316	2384	100	1370	"T179"
0	0	0	22	3	6	"MAPK14"	"Q16539"	7560	32550	200	5791	5780	559	9	5625	5625	5640	797	14	3	0	0	1826469	0.176	100000.000	100000.000	0.000	0.000	0.000	0.000	0.000	16.610	166	155	166	155	316	2384	100	1371	"T179"
0	0	0	22	4	6	"Met "	"P08581"	8060	32550	90	5885	5963	627	10	5416	5416	5422	443	8	51	38	0	310084	1.221	100000.000	100000.000	0.000	0.000	0.000	0.000	0.000	16.610	469	547	469	547	52	420	100	1372	"Y1003"
0	0	0	22	5	6	"Met "	"P08581"	8570	32570	110	5680	5668	335	5	5256	5256	5261	513	9	36	1	0	453425	0.793	100000.000	100000.000	0.000	0.000	0.000	0.000	0.000	16.610	424	412	424	412	80	656	100	1373	"Y1003"
0	0	0	22	6	6	"Met "	"P08581"	9070	32550	90	5796	5716	357	6	5271	5271	5286	298	5	71	40	0	297254	1.443	100000.000	100000.000	0.000	0.000	0.000	0.000	0.000	16.610	525	445	525	445	52	420	100	1374	"Y1003"
0	0	0	22	7	6	"p53 "	"P04637"	9560	32550	200	5359	5371	342	6	5247	5247	5294	860	16	1	0	0	1697204	0.090	100000.000	100000.000	0.000	0.000	0.000	0.000	0.000	16.610	112	124	112	124	316	2384	100	1375	"S15"
0	0	0	22	8	6	"p53 "	"P04637"	10060	32550	200	5392	5412	418	7	5337	5337	5357	443	8	18	2	0	1710091	0.124	100000.000	100000.000	0.000	0.000	0.000	0.000	0.000	16.610	55	75	55	75	316	2384	100	1376	"S15"
0	0	0	22	9	6	"p53 "	"P04637"	10570	32560	70	5856	5795	409	7	5492	5492	5510	431	7	46	9	0	185442	0.661	100000.000	100000.000	0.000	0.000	0.000	0.000	0.000	16.610	364	303	364	303	32	236	100	1377	"S15"
-75	0	0	22	1	7	"empty"	"empty"	6550	33170	200	5911	5872	424	7	5937	5937	5946	734	12	1	0	0	1855513	-0.101	100000.000	100000.000	0.000	0.000	0.000	0.000	0.000	16.610	-26	-65	-26	-65	316	2384	100	1378	"empty"
-75	0	0	22	2	7	"empty"	"empty"	7050	33170	200	5698	5695	451	7	5747	5747	5736	776	13	1	0	0	1799651	-0.053	100000.000	100000.000	0.000	0.000	0.000	0.000	0.000	16.610	-49	-52	-49	-52	316	2384	100	1379	"empty"
-75	0	0	22	3	7	"empty"	"empty"	7550	33170	200	5564	5560	458	8	5567	5567	5641	1617	28	0	0	0	1756971	-0.050	100000.000	100000.000	0.000	0.000	0.000	0.000	0.000	16.610	-3	-7	-3	-7	316	2384	100	1380	"empty"
-75	0	0	22	4	7	"empty"	"empty"	8050	33170	200	5376	5495	1578	28	5431	5431	5427	513	9	9	1	0	1736277	0.133	100000.000	100000.000	0.000	0.000	0.000	0.000	0.000	16.610	-55	64	-55	64	316	2384	100	1381	"empty"
-75	0	0	22	5	7	"empty"	"empty"	8550	33170	200	5310	5345	384	7	5242	5242	5278	516	9	13	1	0	1688980	0.130	100000.000	100000.000	0.000	0.000	0.000	0.000	0.000	16.610	68	103	68	103	316	2384	100	1382	"empty"
-75	0	0	22	6	7	"empty"	"empty"	9050	33170	200	5352	5395	655	12	5259	5259	5277	381	7	12	3	0	1704885	0.310	100000.000	100000.000	0.000	0.000	0.000	0.000	0.000	16.610	93	136	93	136	316	2384	100	1383	"empty"
0	0	0	22	7	7	"GLQAWPGEAIPQFLG_100"	"GLQAWPGEAIPQFLG_100"	9550	33170	200	5239	5432	2024	37	5308	5308	5325	358	6	12	1	0	1716613	0.299	100000.000	100000.000	0.000	0.000	0.000	0.000	0.000	16.610	-69	124	-69	124	316	2384	100	1384	"GLQAWPGEAIPQFLG_100"
0	0	0	22	8	7	"GLQAWPGEAIPQFLG_100"	"GLQAWPGEAIPQFLG_100"	10050	33170	200	5390	5398	431	7	5387	5387	5428	591	10	6	0	0	1705783	-0.051	100000.000	100000.000	0.000	0.000	0.000	0.000	0.000	16.610	3	11	3	11	316	2384	100	1385	"GLQAWPGEAIPQFLG_100"
0	0	0	22	9	7	"GLQAWPGEAIPQFLG_100"	"GLQAWPGEAIPQFLG_100"	10550	33170	200	5453	5467	345	6	5494	5494	5484	452	8	6	0	0	1727600	-0.038	100000.000	100000.000	0.000	0.000	0.000	0.000	0.000	16.610	-41	-27	-41	-27	316	2384	100	1386	"GLQAWPGEAIPQFLG_100"
0	0	0	23	1	1	"JAK2"	"O60674"	11090	29330	80	6290	6255	437	6	5367	5367	5402	781	14	59	3	0	325259	1.092	100000.000	100000.000	0.000	0.000	0.000	0.000	0.000	16.610	923	888	923	888	52	340	100	1387	"Y813"
0	0	0	23	2	1	"JAK2"	"O60674"	11590	29340	100	6183	6136	436	7	5308	5308	5357	667	12	65	13	0	490851	1.168	100000.000	100000.000	0.000	0.000	0.000	0.000	0.000	16.610	875	828	875	828	80	560	100	1388	"Y813"
0	0	0	23	3	1	"JAK2"	"O60674"	12090	29320	80	6216	6166	374	6	5413	5413	5392	249	4	92	76	0	320626	3.108	100000.000	100000.000	0.000	0.000	0.000	0.000	0.000	16.610	803	753	803	753	52	340	100	1389	"Y813"
0	0	0	23	4	1	"Jun "	"P05412"	12590	29330	200	4596	4712	564	11	5373	5373	5424	1184	21	0	0	0	1489028	-0.601	100000.000	100000.000	0.000	0.000	0.000	0.000	0.000	16.610	-777	-661	-777	-661	316	2384	100	1390	"S73"
0	0	0	23	5	1	"Jun "	"P05412"	13090	29330	200	4689	4763	533	11	5408	5408	5481	1106	20	0	0	0	1505005	-0.649	100000.000	100000.000	0.000	0.000	0.000	0.000	0.000	16.610	-719	-645	-719	-645	316	2384	100	1391	"S73"
0	0	0	23	6	1	"Jun "	"P05412"	13590	29320	200	4776	4803	468	9	5419	5419	5448	357	6	3	0	0	1517884	-1.807	100000.000	100000.000	0.000	0.000	0.000	0.000	0.000	16.610	-643	-616	-643	-616	316	2384	100	1392	"S73"
0	0	0	23	7	1	"Kit "	"P10721"	14090	29320	200	5635	5779	1125	19	5630	5630	5642	459	8	16	3	0	1826218	0.298	100000.000	100000.000	0.000	0.000	0.000	0.000	0.000	16.610	5	149	5	149	316	2384	100	1393	"Y936"
0	0	0	23	8	1	"Kit "	"P10721"	14600	29320	200	5788	5803	436	7	5824	5824	5817	320	5	14	3	0	1833785	-0.044	100000.000	100000.000	0.000	0.000	0.000	0.000	0.000	16.610	-36	-21	-36	-21	316	2384	100	1394	"Y936"
0	0	0	23	9	1	"Kit "	"P10721"	15100	29340	70	6278	6281	466	7	6283	6283	6275	349	5	18	6	0	200992	0.017	100000.000	100000.000	0.000	0.000	0.000	0.000	0.000	16.610	-5	-2	-5	-2	32	236	100	1395	"Y936"
0	0	0	23	1	2	"Mnk1"	"Q9BUB5"	11090	29960	200	5368	5366	372	6	5372	5372	5391	638	11	2	0	0	1695643	-0.039	100000.000	100000.000	0.000	0.000	0.000	0.000	0.000	16.610	-4	-6	-4	-6	316	2384	100	1396	"T250"
0	0	0	23	2	2	"Mnk1"	"Q9BUB5"	11590	29950	200	5363	5368	356	6	5285	5285	5343	954	17	0	0	0	1696320	0.026	100000.000	100000.000	0.000	0.000	0.000	0.000	0.000	16.610	78	83	78	83	316	2384	100	1397	"T250"
0	0	0	23	3	2	"Mnk1"	"Q9BUB5"	12090	29950	200	5374	5342	309	5	5279	5279	5288	404	7	9	0	0	1687997	0.134	100000.000	100000.000	0.000	0.000	0.000	0.000	0.000	16.610	95	63	95	63	316	2384	100	1398	"T250"
0	0	0	23	4	2	"NFAT3"	"Q14934"	12590	29960	110	12196	11385	1984	17	5274	5274	5283	364	6	96	95	0	910770	16.764	100000.000	100000.000	0.000	0.000	0.000	0.000	0.000	16.610	6922	6111	6922	6111	80	656	100	1399	"S676"
0	0	0	23	5	2	"NFAT3"	"Q14934"	13100	29960	110	12510	11837	2429	20	5507	5507	5598	1361	24	90	86	0	946994	4.584	100000.000	100000.000	0.000	0.000	0.000	0.000	0.000	16.610	7003	6330	7003	6330	80	656	100	1400	"S676"
0	0	0	23	6	2	"NFAT3"	"Q14934"	13600	29940	90	12807	12593	1059	8	5647	5647	5610	392	6	100	100	0	654849	17.814	100000.000	100000.000	0.000	0.000	0.000	0.000	0.000	16.610	7160	6946	7160	6946	52	420	100	1401	"S676"
0	0	0	23	7	2	"PIK3R1 "	"P27986"	14100	29940	140	6679	6624	397	5	5675	5675	5677	365	6	92	70	0	1033388	2.595	100000.000	100000.000	0.000	0.000	0.000	0.000	0.000	16.610	1004	949	1004	949	156	1140	100	1402	"Y528"
0	0	0	23	8	2	"PIK3R1 "	"P27986"	14610	29940	140	6604	6595	398	6	5783	5783	5782	378	6	88	53	0	1028809	2.151	100000.000	100000.000	0.000	0.000	0.000	0.000	0.000	16.610	821	812	821	812	156	1140	100	1403	"Y528"
0	0	0	23	9	2	"PIK3R1 "	"P27986"	15110	29950	140	7249	7200	483	6	6201	6201	6219	481	7	88	60	0	1123211	2.040	100000.000	100000.000	0.000	0.000	0.000	0.000	0.000	16.610	1048	999	1048	999	156	1140	100	1404	"Y528"
0	0	0	23	1	3	"p67phox"	"P19878"	11100	30620	200	5048	5029	436	8	5389	5389	5391	399	7	2	0	0	1589222	-0.907	100000.000	100000.000	0.000	0.000	0.000	0.000	0.000	16.610	-341	-360	-341	-360	316	2384	100	1405	"S208"
0	0	0	23	2	3	"p67phox"	"P19878"	11600	30610	200	5026	5031	488	9	5362	5362	5368	482	8	1	0	0	1589841	-0.699	100000.000	100000.000	0.000	0.000	0.000	0.000	0.000	16.610	-336	-331	-336	-331	316	2384	100	1406	"S208"
0	0	0	23	3	3	"p67phox"	"P19878"	12100	30610	200	5086	5079	349	6	5419	5419	5442	773	14	0	0	0	1605075	-0.470	100000.000	100000.000	0.000	0.000	0.000	0.000	0.000	16.610	-333	-340	-333	-340	316	2384	100	1407	"S208"
0	0	0	23	4	3	"PDK1"	"O15530"	12600	30610	200	5407	5393	308	5	5474	5474	5514	984	17	0	0	0	1704326	-0.123	100000.000	100000.000	0.000	0.000	0.000	0.000	0.000	16.610	-67	-81	-67	-81	316	2384	100	1408	"S241"
0	0	0	23	5	3	"PDK1"	"O15530"	13100	30600	200	5491	5491	356	6	5574	5574	5648	1031	18	0	0	0	1735305	-0.152	100000.000	100000.000	0.000	0.000	0.000	0.000	0.000	16.610	-83	-83	-83	-83	316	2384	100	1409	"S241"
0	0	0	23	6	3	"PDK1"	"O15530"	13600	30600	200	5625	5632	440	7	5689	5689	5756	1476	25	0	0	0	1779560	-0.084	100000.000	100000.000	0.000	0.000	0.000	0.000	0.000	16.610	-64	-57	-64	-57	316	2384	100	1410	"S241"
0	0	0	23	7	3	"Ripk1"	"Q13546"	14100	30600	70	4865	5308	1971	37	5640	5640	5491	746	13	9	3	0	169862	-0.245	100000.000	100000.000	0.000	0.000	0.000	0.000	0.000	16.610	-775	-332	-775	-332	32	236	100	1411	"Y384"
0	0	0	23	8	3	"Ripk1"	"Q13546"	14590	30590	200	5276	5254	995	18	5847	5847	5891	811	13	0	0	0	1660283	-0.785	100000.000	100000.000	0.000	0.000	0.000	0.000	0.000	16.610	-571	-593	-571	-593	316	2384	100	1412	"Y384"
0	0	0	23	9	3	"Ripk1"	"Q13546"	15090	30590	200	5487	5545	669	12	6133	6133	6135	520	8	2	0	0	1752239	-1.135	100000.000	100000.000	0.000	0.000	0.000	0.000	0.000	16.610	-646	-588	-646	-588	316	2384	100	1413	"Y384"
0	0	0	23	1	4	"Shc1"	"P29353"	11120	31250	200	5461	5432	412	7	5475	5475	5488	1358	24	0	0	0	1716612	-0.041	100000.000	100000.000	0.000	0.000	0.000	0.000	0.000	16.610	-14	-43	-14	-43	316	2384	100	1414	"S36"
0	0	0	23	2	4	"Shc1"	"P29353"	11620	31240	200	5543	5543	379	6	5479	5479	5505	662	12	3	0	0	1751541	0.057	100000.000	100000.000	0.000	0.000	0.000	0.000	0.000	16.610	64	64	64	64	316	2384	100	1415	"S36"
0	0	0	23	3	4	"Shc1"	"P29353"	12120	31240	90	5989	5975	319	5	5571	5571	5581	302	5	63	26	0	310707	1.305	100000.000	100000.000	0.000	0.000	0.000	0.000	0.000	16.610	418	404	418	404	52	420	100	1416	"S36"
0	0	0	23	4	4	"SMAD3"	"Q15796"	12610	31230	200	5610	5558	333	5	5582	5582	5572	631	11	0	0	0	1756227	-0.022	100000.000	100000.000	0.000	0.000	0.000	0.000	0.000	16.610	28	-24	28	-24	316	2384	100	1417	"S204"
0	0	0	23	5	4	"SMAD3"	"Q15796"	13110	31220	200	5658	5626	349	6	5687	5687	5689	403	7	6	0	0	1777908	-0.156	100000.000	100000.000	0.000	0.000	0.000	0.000	0.000	16.610	-29	-61	-29	-61	316	2384	100	1418	"S204"
0	0	0	23	6	4	"SMAD3"	"Q15796"	13610	31220	200	5733	5712	484	8	5837	5837	5839	732	12	1	0	0	1805147	-0.173	100000.000	100000.000	0.000	0.000	0.000	0.000	0.000	16.610	-104	-125	-104	-125	316	2384	100	1419	"S204"
0	0	0	23	7	4	"TAK1 "	"O43318"	14110	31210	200	5777	5795	885	15	5998	5998	6015	490	8	5	2	0	1831312	-0.449	100000.000	100000.000	0.000	0.000	0.000	0.000	0.000	16.610	-221	-203	-221	-203	316	2384	100	1420	"S192"
0	0	0	23	8	4	"TAK1 "	"O43318"	14610	31210	200	5698	5585	574	10	5863	5863	5901	1214	20	0	0	0	1764961	-0.260	100000.000	100000.000	0.000	0.000	0.000	0.000	0.000	16.610	-165	-278	-165	-278	316	2384	100	1421	"S192"
0	0	0	23	9	4	"TAK1 "	"O43318"	15110	31200	200	6037	5861	708	12	6103	6103	6111	408	6	6	0	0	1852095	-0.613	100000.000	100000.000	0.000	0.000	0.000	0.000	0.000	16.610	-66	-242	-66	-242	316	2384	100	1422	"S192"
0	0	0	23	1	5	"ACC1"	"Q13085 "	11100	31900	70	5972	6396	2431	38	5580	5580	5559	377	6	50	21	0	204673	2.220	100000.000	100000.000	0.000	0.000	0.000	0.000	0.000	16.610	392	816	392	816	32	236	100	1423	"S29"
0	0	0	23	2	5	"ACC1"	"Q13085 "	11610	31890	200	5692	5678	366	6	5603	5603	5599	359	6	17	4	0	1794402	0.220	100000.000	100000.000	0.000	0.000	0.000	0.000	0.000	16.610	89	75	89	75	316	2384	100	1424	"S29"
0	0	0	23	3	5	"ACC1"	"Q13085 "	12110	31880	200	5697	5718	277	4	5678	5678	5676	289	5	19	2	0	1806974	0.145	100000.000	100000.000	0.000	0.000	0.000	0.000	0.000	16.610	19	40	19	40	316	2384	100	1425	"S29"
0	0	0	23	4	5	"AR"	"P10275"	12610	31880	140	7535	7350	666	9	5628	5628	5739	1463	25	82	0	0	1146522	1.101	100000.000	100000.000	0.000	0.000	0.000	0.000	0.000	16.610	1907	1722	1907	1722	156	1140	100	1426	"Y363"
0	0	0	23	5	5	"AR"	"P10275"	13110	31870	140	7607	8543	5954	69	5666	5666	5662	464	8	92	91	0	1332725	6.209	100000.000	100000.000	0.000	0.000	0.000	0.000	0.000	16.610	1941	2877	1941	2877	156	1140	100	1427	"Y363"
0	0	0	23	6	5	"AR"	"P10275"	13610	31870	140	7596	7488	613	8	5777	5777	5769	362	6	95	91	0	1168146	4.749	100000.000	100000.000	0.000	0.000	0.000	0.000	0.000	16.610	1819	1711	1819	1711	156	1140	100	1428	"Y363"
0	0	0	23	7	5	"process-control__"	"GGSGGSGDYKDDDDK"	14100	31860	200	5722	5737	352	6	5785	5785	5783	351	6	14	1	0	1812813	-0.131	100000.000	100000.000	0.000	0.000	0.000	0.000	0.000	16.610	-63	-48	-63	-48	316	2384	100	1429	"process-control__"
0	0	0	23	8	5	"process-control__"	"GGSGGSGDYKDDDDK"	14600	31850	200	5894	5854	368	6	5907	5907	5909	332	5	12	1	0	1849923	-0.166	100000.000	100000.000	0.000	0.000	0.000	0.000	0.000	16.610	-13	-53	-13	-53	316	2384	100	1430	"process-control__"
0	0	0	23	9	5	"process-control__"	"GGSGGSGDYKDDDDK"	15090	31840	200	6097	6036	413	6	6124	6124	6106	449	7	6	0	0	1907245	-0.156	100000.000	100000.000	0.000	0.000	0.000	0.000	0.000	16.610	-27	-88	-27	-88	316	2384	100	1431	"process-control__"
0	0	0	23	1	6	"Ck2-B"	"Q5SRQ6"	11130	32530	200	5562	5540	484	8	5564	5564	5567	588	10	3	1	0	1750716	-0.046	100000.000	100000.000	0.000	0.000	0.000	0.000	0.000	16.610	-2	-24	-2	-24	316	2384	100	1432	"S228"
0	0	0	23	2	6	"Ck2-B"	"Q5SRQ6"	11620	32530	200	5631	5607	441	7	5674	5674	5688	966	16	0	0	0	1771820	-0.084	100000.000	100000.000	0.000	0.000	0.000	0.000	0.000	16.610	-43	-67	-43	-67	316	2384	100	1433	"S228"
0	0	0	23	3	6	"Ck2-B"	"Q5SRQ6"	12120	32520	200	5718	5728	555	9	5765	5765	5787	577	9	0	0	0	1810174	-0.102	100000.000	100000.000	0.000	0.000	0.000	0.000	0.000	16.610	-47	-37	-47	-37	316	2384	100	1434	"S228"
0	0	0	23	4	6	"CTNNB1"	"P35222"	12610	32510	200	5412	5461	400	7	5789	5789	5770	504	8	1	0	0	1725537	-0.613	100000.000	100000.000	0.000	0.000	0.000	0.000	0.000	16.610	-377	-328	-377	-328	316	2384	100	1435	"S33"
0	0	0	23	5	6	"CTNNB1"	"P35222"	13110	32500	200	5312	5355	452	8	5780	5780	5761	394	6	5	0	0	1692273	-1.030	100000.000	100000.000	0.000	0.000	0.000	0.000	0.000	16.610	-468	-425	-468	-425	316	2384	100	1436	"S33"
0	0	0	23	6	6	"CTNNB1"	"P35222"	13610	32490	200	5404	5462	973	17	5867	5867	5884	766	13	0	0	0	1725857	-0.551	100000.000	100000.000	0.000	0.000	0.000	0.000	0.000	16.610	-463	-405	-463	-405	316	2384	100	1437	"S33"
0	0	0	23	7	6	"EGFR"	"P00533"	14100	32490	200	5531	5384	1301	24	5821	5821	5812	448	7	4	0	0	1701350	-0.955	100000.000	100000.000	0.000	0.000	0.000	0.000	0.000	16.610	-290	-437	-290	-437	316	2384	100	1438	"Y869"
0	0	0	23	8	6	"EGFR"	"P00533"	14600	32480	200	5817	5514	786	14	6035	6035	6026	382	6	7	0	0	1742528	-1.340	100000.000	100000.000	0.000	0.000	0.000	0.000	0.000	16.610	-218	-521	-218	-521	316	2384	100	1439	"Y869"
0	0	0	23	9	6	"EGFR"	"P00533"	15100	32470	200	5943	5627	819	14	6099	6099	6099	442	7	7	0	0	1778250	-1.068	100000.000	100000.000	0.000	0.000	0.000	0.000	0.000	16.610	-156	-472	-156	-472	316	2384	100	1440	"Y869"
-75	0	0	23	1	7	"empty"	"empty"	11100	33150	200	5554	5572	425	7	5570	5570	5551	407	7	12	0	0	1760866	0.052	100000.000	100000.000	0.000	0.000	0.000	0.000	0.000	16.610	-16	2	-16	2	316	2384	100	1441	"empty"
-75	0	0	23	2	7	"empty"	"empty"	11600	33150	200	5582	5568	329	5	5652	5652	5641	559	9	1	0	0	1759594	-0.131	100000.000	100000.000	0.000	0.000	0.000	0.000	0.000	16.610	-70	-84	-70	-84	316	2384	100	1442	"empty"
-75	0	0	23	3	7	"empty"	"empty"	12100	33150	200	5743	5735	274	4	5727	5727	5839	2483	42	0	0	0	1812164	-0.042	100000.000	100000.000	0.000	0.000	0.000	0.000	0.000	16.610	16	8	16	8	316	2384	100	1443	"empty"
-75	0	0	23	4	7	"empty"	"empty"	12600	33150	200	5722	5701	353	6	5768	5768	5766	733	12	0	0	0	1801474	-0.089	100000.000	100000.000	0.000	0.000	0.000	0.000	0.000	16.610	-46	-67	-46	-67	316	2384	100	1444	"empty"
-75	0	0	23	5	7	"empty"	"empty"	13100	33150	200	5866	5829	419	7	5842	5842	5838	470	8	12	0	0	1841891	-0.019	100000.000	100000.000	0.000	0.000	0.000	0.000	0.000	16.610	24	-13	24	-13	316	2384	100	1445	"empty"
-75	0	0	23	6	7	"empty"	"empty"	13600	33150	200	5844	5823	472	8	5924	5924	5924	468	7	8	1	0	1840192	-0.216	100000.000	100000.000	0.000	0.000	0.000	0.000	0.000	16.610	-80	-101	-80	-101	316	2384	100	1446	"empty"
0	0	0	23	7	7	"GLQAWPG-pS-AIPQFLG_GLQAWPGEAIPQFLG_80vs20"	"GLQAWPG-pS-AIPQFLG_GLQAWPGEAIPQFLG_80vs20"	14120	33140	140	15719	13691	6106	44	5930	5930	5929	453	7	85	76	0	2135836	17.135	100000.000	100000.000	0.000	0.000	0.000	0.000	0.000	16.610	9789	7761	9789	7761	156	1140	100	1447	"GLQAWPG-pS-AIPQFLG_GLQAWPGEAIPQFLG_80vs20"
0	0	0	23	8	7	"GLQAWPG-pS-AIPQFLG_GLQAWPGEAIPQFLG_80vs20"	"GLQAWPG-pS-AIPQFLG_GLQAWPGEAIPQFLG_80vs20"	14620	33150	140	18538	14929	5975	40	6163	6163	6183	980	15	80	69	0	2328912	8.924	100000.000	100000.000	0.000	0.000	0.000	0.000	0.000	16.610	12375	8766	12375	8766	156	1140	100	1448	"GLQAWPG-pS-AIPQFLG_GLQAWPGEAIPQFLG_80vs20"
0	0	0	23	9	7	"GLQAWPG-pS-AIPQFLG_GLQAWPGEAIPQFLG_80vs20"	"GLQAWPG-pS-AIPQFLG_GLQAWPGEAIPQFLG_80vs20"	15110	33150	140	17771	14368	6175	42	6295	6295	6313	455	7	82	76	0	2241460	17.703	100000.000	100000.000	0.000	0.000	0.000	0.000	0.000	16.610	11476	8073	11476	8073	156	1140	100	1449	"GLQAWPG-pS-AIPQFLG_GLQAWPGEAIPQFLG_80vs20"
0	0	0	24	1	1	"Bim"	"O43521"	15530	29270	200	5765	5815	450	7	5890	5890	5939	537	9	7	0	0	1837503	-0.231	100000.000	100000.000	0.000	0.000	0.000	0.000	0.000	16.610	-125	-75	-125	-75	316	2384	100	1450	"S69"
0	0	0	24	2	1	"Bim"	"O43521"	16030	29270	200	5663	5760	1349	23	5676	5676	5669	379	6	12	1	0	1820241	0.240	100000.000	100000.000	0.000	0.000	0.000	0.000	0.000	16.610	-13	84	-13	84	316	2384	100	1451	"S69"
0	0	0	24	3	1	"Bim"	"O43521"	16530	29270	200	6078	6092	543	8	6044	6044	6028	391	6	17	2	0	1925135	0.164	100000.000	100000.000	0.000	0.000	0.000	0.000	0.000	16.610	34	48	34	48	316	2384	100	1452	"S69"
0	0	0	24	4	1	"caspase-8"	"Q14790 "	17030	29270	200	5786	5804	565	9	5964	5964	5973	499	8	3	1	0	1833972	-0.339	100000.000	100000.000	0.000	0.000	0.000	0.000	0.000	16.610	-178	-160	-178	-160	316	2384	100	1453	"Y448"
0	0	0	24	5	1	"caspase-8"	"Q14790 "	17530	29270	200	5800	5970	2185	36	5935	5935	5961	578	9	1	1	0	1886535	0.016	100000.000	100000.000	0.000	0.000	0.000	0.000	0.000	16.610	-135	35	-135	35	316	2384	100	1454	"Y448"
0	0	0	24	6	1	"caspase-8"	"Q14790 "	18030	29270	200	5955	5963	447	7	6048	6048	6090	767	12	2	0	0	1884270	-0.166	100000.000	100000.000	0.000	0.000	0.000	0.000	0.000	16.610	-93	-85	-93	-85	316	2384	100	1455	"Y448"
0	0	0	24	7	1	"Cdc2"	"P06493"	18530	29270	200	6352	6359	458	7	6407	6407	6576	1984	30	0	0	0	2009504	-0.109	100000.000	100000.000	0.000	0.000	0.000	0.000	0.000	16.610	-55	-48	-55	-48	316	2384	100	1456	"T161"
0	0	0	24	8	1	"Cdc2"	"P06493"	19030	29270	200	6350	6569	2532	38	6410	6410	6822	2862	41	1	0	0	2075708	-0.088	100000.000	100000.000	0.000	0.000	0.000	0.000	0.000	16.610	-60	159	-60	159	316	2384	100	1457	"T161"
0	0	0	24	9	1	"Cdc2"	"P06493"	19530	29270	200	5704	6065	3427	56	5843	5843	6212	3021	48	2	1	0	1916528	-0.049	100000.000	100000.000	0.000	0.000	0.000	0.000	0.000	16.610	-139	222	-139	222	316	2384	100	1458	"T161"
0	0	0	24	1	2	"FGFR1 "	"P11362"	15530	29910	200	5659	5620	851	15	5979	5979	5994	504	8	6	2	0	1775927	-0.742	100000.000	100000.000	0.000	0.000	0.000	0.000	0.000	16.610	-320	-359	-320	-359	316	2384	100	1459	"Y653"
0	0	0	24	2	2	"FGFR1 "	"P11362"	16030	29910	200	5558	5469	479	8	5741	5741	5742	707	12	1	0	0	1728253	-0.386	100000.000	100000.000	0.000	0.000	0.000	0.000	0.000	16.610	-183	-272	-183	-272	316	2384	100	1460	"Y653"
0	0	0	24	3	2	"FGFR1 "	"P11362"	16530	29910	200	6019	5823	634	10	6158	6158	6164	601	9	0	0	0	1840094	-0.567	100000.000	100000.000	0.000	0.000	0.000	0.000	0.000	16.610	-139	-335	-139	-335	316	2384	100	1461	"Y653"
0	0	0	24	4	2	"GIT2"	"Q14161"	17030	29910	200	5991	6001	369	6	6032	6032	6072	939	15	0	0	0	1896263	-0.076	100000.000	100000.000	0.000	0.000	0.000	0.000	0.000	16.610	-41	-31	-41	-31	316	2384	100	1462	"Y492"
0	0	0	24	5	2	"GIT2"	"Q14161"	17530	29910	200	5768	5890	1913	32	5936	5936	5954	434	7	3	1	0	1861220	-0.147	100000.000	100000.000	0.000	0.000	0.000	0.000	0.000	16.610	-168	-46	-168	-46	316	2384	100	1463	"Y492"
0	0	0	24	6	2	"GIT2"	"Q14161"	18030	29910	200	5857	5862	356	6	5917	5917	5946	755	12	0	0	0	1852347	-0.111	100000.000	100000.000	0.000	0.000	0.000	0.000	0.000	16.610	-60	-55	-60	-55	316	2384	100	1464	"Y492"
0	0	0	24	7	2	"Grb2"	"P62993"	18530	29910	200	5043	5377	893	16	6369	6369	6550	2606	39	0	0	0	1699202	-0.450	100000.000	100000.000	0.000	0.000	0.000	0.000	0.000	16.610	-1326	-992	-1326	-992	316	2384	100	1465	"Y7"
0	0	0	24	8	2	"Grb2"	"P62993"	19030	29910	200	5339	5755	1605	27	6419	6419	6671	2582	38	1	0	0	1818624	-0.355	100000.000	100000.000	0.000	0.000	0.000	0.000	0.000	16.610	-1080	-664	-1080	-664	316	2384	100	1466	"Y7"
0	0	0	24	9	2	"Grb2"	"P62993"	19530	29910	200	5092	5291	839	15	5777	5777	6103	2739	44	0	0	0	1671837	-0.296	100000.000	100000.000	0.000	0.000	0.000	0.000	0.000	16.610	-685	-486	-685	-486	316	2384	100	1467	"Y7"
0	0	0	24	1	3	"IKK-gamma "	"Q9Y6K9"	15520	30560	200	4260	4844	1008	20	5917	5917	5942	529	8	3	0	0	1530681	-2.076	100000.000	100000.000	0.000	0.000	0.000	0.000	0.000	16.610	-1657	-1073	-1657	-1073	316	2384	100	1468	"S43"
0	0	0	24	2	3	"IKK-gamma "	"Q9Y6K9"	16020	30560	200	4427	4822	895	18	5796	5796	5817	430	7	5	0	0	1523707	-2.314	100000.000	100000.000	0.000	0.000	0.000	0.000	0.000	16.610	-1369	-974	-1369	-974	316	2384	100	1469	"S43"
0	0	0	24	3	3	"IKK-gamma "	"Q9Y6K9"	16520	30560	200	4316	5027	1151	22	6311	6311	6284	514	8	3	0	0	1588453	-2.446	100000.000	100000.000	0.000	0.000	0.000	0.000	0.000	16.610	-1995	-1284	-1995	-1284	316	2384	100	1470	"S43"
0	0	0	24	4	3	"IRAK1"	"P51617"	17020	30560	200	5947	5919	335	5	6078	6078	6105	556	9	1	0	0	1870319	-0.335	100000.000	100000.000	0.000	0.000	0.000	0.000	0.000	16.610	-131	-159	-131	-159	316	2384	100	1471	"T387"
0	0	0	24	5	3	"IRAK1"	"P51617"	17520	30560	200	6008	5966	424	7	6172	6172	6226	1020	16	0	0	0	1885183	-0.255	100000.000	100000.000	0.000	0.000	0.000	0.000	0.000	16.610	-164	-206	-164	-206	316	2384	100	1472	"T387"
0	0	0	24	6	3	"IRAK1"	"P51617"	18020	30560	200	6136	6199	593	9	6158	6158	6163	368	5	14	2	0	1958988	0.098	100000.000	100000.000	0.000	0.000	0.000	0.000	0.000	16.610	-22	41	-22	41	316	2384	100	1473	"T387"
0	0	0	24	7	3	"Lck"	"P06239"	18520	30560	200	6261	6119	734	11	6427	6427	6546	1761	26	0	0	0	1933574	-0.242	100000.000	100000.000	0.000	0.000	0.000	0.000	0.000	16.610	-166	-308	-166	-308	316	2384	100	1474	"Y394"
0	0	0	24	8	3	"Lck"	"P06239"	19020	30560	110	5117	6771	5725	84	6528	6528	7047	4006	56	7	3	0	541658	-0.069	100000.000	100000.000	0.000	0.000	0.000	0.000	0.000	16.610	-1411	243	-1411	243	80	656	100	1475	"Y394"
0	0	0	24	9	3	"Lck"	"P06239"	19520	30560	200	5494	5483	594	10	5733	5733	6031	2424	40	0	0	0	1732510	-0.226	100000.000	100000.000	0.000	0.000	0.000	0.000	0.000	16.610	-239	-250	-239	-250	316	2384	100	1476	"Y394"
0	0	0	24	1	4	"CDK2"	"P24941"	15560	31200	120	6396	6363	250	3	5714	5714	5735	382	6	89	30	0	763602	1.644	100000.000	100000.000	0.000	0.000	0.000	0.000	0.000	16.610	682	649	682	649	120	820	100	1477	"T160"
0	0	0	24	2	4	"CDK2"	"P24941"	16050	31210	150	6354	6345	442	6	5640	5640	5638	341	6	82	53	0	989871	2.073	100000.000	100000.000	0.000	0.000	0.000	0.000	0.000	16.610	714	705	714	705	156	1272	100	1478	"T160"
0	0	0	24	3	4	"CDK2"	"P24941"	16560	31190	140	7126	7252	838	11	6342	6342	6371	677	10	65	10	0	1131345	1.301	100000.000	100000.000	0.000	0.000	0.000	0.000	0.000	16.610	784	910	784	910	156	1140	100	1479	"T160"
0	0	0	24	4	4	"MDM2"	"Q00987"	17040	31180	200	5870	6076	1631	26	5998	5998	6053	786	12	4	1	0	1920068	0.029	100000.000	100000.000	0.000	0.000	0.000	0.000	0.000	16.610	-128	78	-128	78	316	2384	100	1480	"S186/8"
0	0	0	24	5	4	"MDM2"	"Q00987"	17540	31180	200	5977	5953	322	5	6157	6157	6190	451	7	0	0	0	1881239	-0.525	100000.000	100000.000	0.000	0.000	0.000	0.000	0.000	16.610	-180	-204	-180	-204	316	2384	100	1481	"S186/8"
0	0	0	24	6	4	"MDM2"	"Q00987"	18040	31180	200	6240	6209	477	7	6257	6257	6272	479	7	2	0	0	1962074	-0.132	100000.000	100000.000	0.000	0.000	0.000	0.000	0.000	16.610	-17	-48	-17	-48	316	2384	100	1482	"S186/8"
0	0	0	24	7	4	"NFkB-p65 "	"Q04206"	18540	31170	140	7244	7218	503	6	6310	6310	6468	2188	33	0	0	0	1125938	0.343	100000.000	100000.000	0.000	0.000	0.000	0.000	0.000	16.610	934	908	934	908	156	1140	100	1483	"S536"
0	0	0	24	8	4	"NFkB-p65 "	"Q04206"	19040	31180	160	7868	9204	6371	69	6534	6534	7002	3455	49	7	5	0	1914447	0.637	100000.000	100000.000	0.000	0.000	0.000	0.000	0.000	16.610	1334	2670	1334	2670	208	1512	100	1484	"S536"
0	0	0	24	9	4	"NFkB-p65 "	"Q04206"	19540	31160	150	7796	8036	2470	30	5720	5720	6103	2529	41	20	1	0	1253607	0.764	100000.000	100000.000	0.000	0.000	0.000	0.000	0.000	16.610	2076	2316	2076	2316	156	1272	100	1485	"S536"
0	0	0	24	1	5	"PLCG2"	"P16885"	15530	31820	200	6027	6029	401	6	5903	5903	5923	649	10	8	0	0	1905201	0.163	100000.000	100000.000	0.000	0.000	0.000	0.000	0.000	16.610	124	126	124	126	316	2384	100	1486	"Y759"
0	0	0	24	2	5	"PLCG2"	"P16885"	16030	31820	200	5850	5875	364	6	5860	5860	5855	364	6	13	3	0	1856533	0.055	100000.000	100000.000	0.000	0.000	0.000	0.000	0.000	16.610	-10	15	-10	15	316	2384	100	1487	"Y759"
0	0	0	24	3	5	"PLCG2"	"P16885"	16530	31820	200	6577	6561	364	5	6383	6383	6405	1275	19	0	0	0	2073296	0.122	100000.000	100000.000	0.000	0.000	0.000	0.000	0.000	16.610	194	178	194	178	316	2384	100	1488	"Y759"
0	0	0	24	4	5	"pyk2"	"Q14289"	17030	31820	200	5806	5816	407	6	6112	6112	6134	444	7	1	0	0	1837885	-0.716	100000.000	100000.000	0.000	0.000	0.000	0.000	0.000	16.610	-306	-296	-306	-296	316	2384	100	1489	"S213"
0	0	0	24	5	5	"pyk2"	"Q14289"	17530	31820	200	6074	6051	298	4	6077	6077	6068	340	5	8	0	0	1912265	-0.050	100000.000	100000.000	0.000	0.000	0.000	0.000	0.000	16.610	-3	-26	-3	-26	316	2384	100	1490	"S213"
0	0	0	24	6	5	"pyk2"	"Q14289"	18030	31820	200	6260	6275	367	5	6252	6252	6258	482	7	7	0	0	1983042	0.035	100000.000	100000.000	0.000	0.000	0.000	0.000	0.000	16.610	8	23	8	23	316	2384	100	1491	"S213"
0	0	0	24	7	5	"SOC3"	"O14543"	18530	31820	200	5977	6060	1179	19	6431	6431	6605	2321	35	0	0	0	1915018	-0.235	100000.000	100000.000	0.000	0.000	0.000	0.000	0.000	16.610	-454	-371	-454	-371	316	2384	100	1492	"Y221"
0	0	0	24	8	5	"SOC3"	"O14543"	19030	31820	100	5907	7122	3663	51	6476	6476	6750	2355	34	20	6	0	569752	0.158	100000.000	100000.000	0.000	0.000	0.000	0.000	0.000	16.610	-569	646	-569	646	80	560	100	1493	"Y221"
0	0	0	24	9	5	"SOC3"	"O14543"	19530	31820	200	5612	5853	1467	25	5970	5970	6283	2435	38	1	1	0	1849665	-0.177	100000.000	100000.000	0.000	0.000	0.000	0.000	0.000	16.610	-358	-117	-358	-117	316	2384	100	1494	"Y221"
0	0	0	24	1	6	"STAT4"	"Q14765"	15530	32480	200	5524	5697	2094	36	5763	5763	5783	439	7	5	0	0	1800212	-0.196	100000.000	100000.000	0.000	0.000	0.000	0.000	0.000	16.610	-239	-66	-239	-66	316	2384	100	1495	"Y693"
0	0	0	24	2	6	"STAT4"	"Q14765"	16030	32480	200	5549	5647	1387	24	5827	5827	5825	435	7	2	0	0	1784467	-0.409	100000.000	100000.000	0.000	0.000	0.000	0.000	0.000	16.610	-278	-180	-278	-180	316	2384	100	1496	"Y693"
0	0	0	24	3	6	"STAT4"	"Q14765"	16530	32480	200	5936	5958	685	11	6273	6273	6287	468	7	11	4	0	1882738	-0.703	100000.000	100000.000	0.000	0.000	0.000	0.000	0.000	16.610	-337	-315	-337	-315	316	2384	100	1497	"Y693"
0	0	0	24	4	6	"STMN1"	"P16949"	17030	32480	200	4941	5248	776	14	6279	6279	6274	371	5	0	0	0	1658317	-2.765	100000.000	100000.000	0.000	0.000	0.000	0.000	0.000	16.610	-1338	-1031	-1338	-1031	316	2384	100	1498	"S24"
0	0	0	24	5	6	"STMN1"	"P16949"	17530	32480	200	5004	5376	773	14	6304	6304	6293	418	6	5	0	0	1698903	-2.194	100000.000	100000.000	0.000	0.000	0.000	0.000	0.000	16.610	-1300	-928	-1300	-928	316	2384	100	1499	"S24"
0	0	0	24	6	6	"STMN1"	"P16949"	18030	32480	200	4855	5136	737	14	6212	6212	6208	392	6	2	0	0	1623126	-2.735	100000.000	100000.000	0.000	0.000	0.000	0.000	0.000	16.610	-1357	-1076	-1357	-1076	316	2384	100	1500	"S24"
0	0	0	24	7	6	"GIT2"	"Q14161"	18530	32480	200	6071	6163	1775	28	6163	6163	6290	2043	32	0	0	0	1947665	-0.062	100000.000	0.000	0.000	0.000	0.000	0.000	0.000	16.610	-92	0	-92	0	316	2384	100	1501	"Y592"
0	0	0	24	8	6	"GIT2"	"Q14161"	19030	32480	200	6211	6240	894	14	6206	6206	6391	2290	35	1	0	0	1971995	-0.066	100000.000	100000.000	0.000	0.000	0.000	0.000	0.000	16.610	5	34	5	34	316	2384	100	1502	"Y592"
0	0	0	24	9	6	"GIT2"	"Q14161"	19530	32480	200	5767	5873	925	15	5825	5825	6051	1941	32	1	0	0	1855841	-0.092	100000.000	100000.000	0.000	0.000	0.000	0.000	0.000	16.610	-58	48	-58	48	316	2384	100	1503	"Y592"
-75	0	0	24	1	7	"empty"	"empty"	15530	33120	200	5753	5772	531	9	5806	5806	5828	679	11	0	0	0	1824073	-0.082	100000.000	100000.000	0.000	0.000	0.000	0.000	0.000	16.610	-53	-34	-53	-34	316	2384	100	1504	"empty"
-75	0	0	24	2	7	"empty"	"empty"	16030	33120	200	5955	5927	384	6	5871	5871	5929	830	13	1	0	0	1872989	-0.002	100000.000	100000.000	0.000	0.000	0.000	0.000	0.000	16.610	84	56	84	56	316	2384	100	1505	"empty"
-75	0	0	24	3	7	"empty"	"empty"	16530	33120	200	6596	9395	11940	127	6451	6451	6458	783	12	12	8	3	2968726	3.751	100000.000	100000.000	0.000	0.000	0.000	0.000	0.000	16.610	145	2944	145	2944	316	2384	100	1506	"empty"
-75	0	0	24	4	7	"empty"	"empty"	17030	33120	200	6234	6268	695	11	6329	6329	6341	620	9	1	0	0	1980544	-0.118	100000.000	100000.000	0.000	0.000	0.000	0.000	0.000	16.610	-95	-61	-95	-61	316	2384	100	1507	"empty"
-75	0	0	24	5	7	"empty"	"empty"	17530	33120	200	6497	6468	368	5	6524	6524	6505	390	5	7	1	0	2043883	-0.095	100000.000	100000.000	0.000	0.000	0.000	0.000	0.000	16.610	-27	-56	-27	-56	316	2384	100	1508	"empty"
-75	0	0	24	6	7	"empty"	"empty"	18030	33120	200	6617	6597	395	5	6592	6592	6574	386	5	7	1	0	2084578	0.060	100000.000	100000.000	0.000	0.000	0.000	0.000	0.000	16.610	25	5	25	5	316	2384	100	1509	"empty"
0	0	0	24	7	7	"Control-Spot"	"Mouse_IgG"	18550	33090	160	6815	7152	1754	24	6442	6442	6574	1675	25	6	3	0	1487598	0.345	100000.000	100000.000	0.000	0.000	0.000	0.000	0.000	16.610	373	710	373	710	208	1512	100	1510	"Control-Spot"
0	0	0	24	8	7	"Control-Spot"	"Mouse_IgG"	19060	33110	150	7299	7936	3230	40	6109	6109	6450	2977	46	6	4	0	1238055	0.499	100000.000	100000.000	0.000	0.000	0.000	0.000	0.000	16.610	1190	1827	1190	1827	156	1272	100	1511	"Control-Spot"
0	0	0	24	9	7	"Control-Spot"	"Mouse_IgG"	19550	33110	150	7054	7145	1762	24	5885	5885	6101	1793	29	8	1	0	1114666	0.582	100000.000	100000.000	0.000	0.000	0.000	0.000	0.000	16.610	1169	1260	1169	1260	156	1272	100	1512	"Control-Spot"
0	0	0	25	1	1	"AMPK1"	"Q13131"	2100	33820	110	8627	8537	696	8	6667	6667	6847	1940	28	51	0	0	682942	0.871	100000.000	100000.000	0.000	0.000	0.000	0.000	0.000	16.610	1960	1870	1960	1870	80	656	100	1513	"T174/5"
0	0	0	25	2	1	"AMPK1"	"Q13131"	2590	33820	150	7787	7710	590	7	6995	6995	7383	3271	44	0	0	0	1202762	0.100	100000.000	100000.000	0.000	0.000	0.000	0.000	0.000	16.610	792	715	792	715	156	1272	100	1514	"T174/5"
0	0	0	25	3	1	"AMPK1"	"Q13131"	3090	33830	100	8126	8743	4015	45	7307	7307	7509	1847	24	10	3	0	699407	0.668	100000.000	100000.000	0.000	0.000	0.000	0.000	0.000	16.610	819	1436	819	1436	80	560	100	1515	"T174/5"
0	0	0	25	4	1	"aura"	"O14965"	3590	33820	200	6555	6992	3108	44	6997	6997	7210	2693	37	3	1	0	2209466	-0.081	100000.000	100000.000	0.000	0.000	0.000	0.000	0.000	16.610	-442	-5	-442	-5	316	2384	100	1516	"T287"
0	0	0	25	5	1	"aura"	"O14965"	4090	33820	200	6226	6153	515	8	6488	6488	6536	1495	22	0	0	0	1944468	-0.256	100000.000	100000.000	0.000	0.000	0.000	0.000	0.000	16.610	-262	-335	-262	-335	316	2384	100	1517	"T287"
0	0	0	25	6	1	"aura"	"O14965"	4590	33820	200	6115	6063	704	11	6211	6211	6261	1240	19	1	0	0	1916007	-0.160	100000.000	100000.000	0.000	0.000	0.000	0.000	0.000	16.610	-96	-148	-96	-148	316	2384	100	1518	"T287"
0	0	0	25	7	1	"CFTR"	"P13569"	5090	33820	200	5750	5761	779	13	6156	6156	6140	596	9	5	2	0	1820484	-0.636	100000.000	100000.000	0.000	0.000	0.000	0.000	0.000	16.610	-406	-395	-406	-395	316	2384	100	1519	"S737"
0	0	0	25	8	1	"CFTR"	"P13569"	5590	33820	200	5690	5692	424	7	6089	6089	6180	1995	32	0	0	0	1798749	-0.245	100000.000	100000.000	0.000	0.000	0.000	0.000	0.000	16.610	-399	-397	-399	-397	316	2384	100	1520	"S737"
0	0	0	25	9	1	"CFTR"	"P13569"	6090	33820	200	5695	5735	481	8	5844	5844	5931	1778	29	0	0	0	1812215	-0.110	100000.000	100000.000	0.000	0.000	0.000	0.000	0.000	16.610	-149	-109	-149	-109	316	2384	100	1521	"S737"
0	0	0	25	1	2	"CREB "	"P16220"	2100	34470	180	13367	12572	2505	19	7008	7008	7136	1832	25	91	76	0	3218334	2.967	100000.000	100000.000	0.000	0.000	0.000	0.000	0.000	16.610	6359	5564	6359	5564	256	1924	100	1522	"S133"
0	0	0	25	2	2	"CREB "	"P16220"	2600	34460	180	13782	13137	2771	21	7005	7005	7159	1632	22	94	87	0	3363185	3.663	100000.000	100000.000	0.000	0.000	0.000	0.000	0.000	16.610	6777	6132	6777	6132	256	1924	100	1523	"S133"
0	0	0	25	3	2	"CREB "	"P16220"	3100	34460	180	14013	13454	3367	25	6955	6955	7373	3225	43	88	62	0	3444328	1.886	100000.000	100000.000	0.000	0.000	0.000	0.000	0.000	16.610	7058	6499	7058	6499	256	1924	100	1524	"S133"
0	0	0	25	4	2	"blank-control__"	"AA"	3590	34450	200	7228	7309	1388	18	7180	7180	7336	2183	29	0	0	0	2309757	-0.012	100000.000	100000.000	0.000	0.000	0.000	0.000	0.000	16.610	48	129	48	129	316	2384	100	1525	"blank-control__"
0	0	0	25	5	2	"blank-control__"	"AA"	4090	34450	140	7492	7600	1104	14	7240	7240	7273	1315	18	8	1	0	1185531	0.249	100000.000	100000.000	0.000	0.000	0.000	0.000	0.000	16.610	252	360	252	360	156	1140	100	1526	"blank-control__"
0	0	0	25	6	2	"blank-control__"	"AA"	4590	34460	200	7099	7158	682	9	6668	6668	6731	1108	16	23	0	0	2261923	0.385	100000.000	100000.000	0.000	0.000	0.000	0.000	0.000	16.610	431	490	431	490	316	2384	100	1527	"blank-control__"
0	0	0	25	7	2	"IKK-alpha "	"O15111"	5090	34460	200	6054	6065	851	14	6191	6191	6241	1033	16	1	0	0	1916677	-0.170	100000.000	100000.000	0.000	0.000	0.000	0.000	0.000	16.610	-137	-126	-137	-126	316	2384	100	1528	"S180"
0	0	0	25	8	2	"IKK-alpha "	"O15111"	5590	34460	200	6184	6372	1788	28	6038	6038	6073	740	12	8	2	0	2013602	0.404	100000.000	100000.000	0.000	0.000	0.000	0.000	0.000	16.610	146	334	146	334	316	2384	100	1529	"S180"
0	0	0	25	9	2	"IKK-alpha "	"O15111"	6090	34460	200	5840	5833	379	6	5795	5795	5809	538	9	4	1	0	1843272	0.045	100000.000	100000.000	0.000	0.000	0.000	0.000	0.000	16.610	45	38	45	38	316	2384	100	1530	"S180"
0	0	0	25	1	3	"JAK2"	"O60674"	2100	35100	150	9073	9309	1544	16	6802	6802	6918	1099	15	96	58	0	1452155	2.176	100000.000	100000.000	0.000	0.000	0.000	0.000	0.000	16.610	2271	2507	2271	2507	156	1272	100	1531	"Y119"
0	0	0	25	2	3	"JAK2"	"O60674"	2610	35090	150	9189	9384	2588	27	6672	6672	6865	1936	28	91	1	0	1463900	1.301	100000.000	100000.000	0.000	0.000	0.000	0.000	0.000	16.610	2517	2712	2517	2712	156	1272	100	1532	"Y119"
0	0	0	25	3	3	"JAK2"	"O60674"	3110	35100	170	9941	10251	3447	33	7101	7101	8474	7696	90	1	1	0	2132173	0.231	100000.000	100000.000	0.000	0.000	0.000	0.000	0.000	16.610	2840	3150	2840	3150	208	1660	100	1533	"Y119"
0	0	0	25	4	3	"K8"	"P05787"	3600	35090	200	5009	5591	3438	61	7038	7038	7289	2374	32	0	0	0	1766623	-0.715	100000.000	100000.000	0.000	0.000	0.000	0.000	0.000	16.610	-2029	-1447	-2029	-1447	316	2384	100	1534	"Y267"
0	0	0	25	5	3	"K8"	"P05787"	4100	35090	200	4861	5354	1770	33	6746	6746	6794	1217	17	1	0	0	1691739	-1.183	100000.000	100000.000	0.000	0.000	0.000	0.000	0.000	16.610	-1885	-1392	-1885	-1392	316	2384	100	1535	"Y267"
0	0	0	25	6	3	"K8"	"P05787"	4600	35090	200	4638	4925	1198	24	6310	6310	6337	910	14	0	0	0	1556346	-1.552	100000.000	100000.000	0.000	0.000	0.000	0.000	0.000	16.610	-1672	-1385	-1672	-1385	316	2384	100	1536	"Y267"
0	0	0	25	7	3	"blank-control__"	"AA"	5100	35090	200	6285	6324	688	10	6184	6184	6205	1058	17	1	0	0	1998386	0.112	100000.000	100000.000	0.000	0.000	0.000	0.000	0.000	16.610	101	140	101	140	316	2384	100	1537	"blank-control__"
0	0	0	25	8	3	"blank-control__"	"AA"	5600	35090	200	6091	6078	426	7	6015	6015	6093	1694	27	0	0	0	1920615	-0.009	100000.000	100000.000	0.000	0.000	0.000	0.000	0.000	16.610	76	63	76	63	316	2384	100	1538	"blank-control__"
0	0	0	25	9	3	"blank-control__"	"AA"	6100	35090	200	5983	5978	318	5	5866	5866	5896	675	11	3	0	0	1889030	0.121	100000.000	100000.000	0.000	0.000	0.000	0.000	0.000	16.610	117	112	117	112	316	2384	100	1539	"blank-control__"
0	0	0	25	1	4	"Mnk1"	"Q9BUB5"	2080	35750	160	7142	7240	1147	15	6774	6774	6849	1589	23	6	1	0	1505917	0.246	100000.000	100000.000	0.000	0.000	0.000	0.000	0.000	16.610	368	466	368	466	208	1512	100	1540	"T255"
0	0	0	25	2	4	"Mnk1"	"Q9BUB5"	2580	35750	200	7200	7461	2339	31	7249	7249	7473	1999	26	3	1	0	2357680	-0.006	100000.000	100000.000	0.000	0.000	0.000	0.000	0.000	16.610	-49	212	-49	212	316	2384	100	1541	"T255"
0	0	0	25	3	4	"Mnk1"	"Q9BUB5"	3080	35750	200	6944	7283	2802	38	7005	7005	7226	2046	28	2	1	0	2301294	0.028	100000.000	100000.000	0.000	0.000	0.000	0.000	0.000	16.610	-61	278	-61	278	316	2384	100	1542	"T255"
0	0	0	25	4	4	"NFkB-p100 "	"Q00653"	3580	35750	200	6238	6392	2169	33	6824	6824	7045	2384	33	2	1	0	2020015	-0.274	100000.000	100000.000	0.000	0.000	0.000	0.000	0.000	16.610	-586	-432	-586	-432	316	2384	100	1543	"S108"
0	0	0	25	5	4	"NFkB-p100 "	"Q00653"	4080	35750	200	6041	5966	865	14	6559	6559	6673	1622	24	0	0	0	1885232	-0.436	100000.000	100000.000	0.000	0.000	0.000	0.000	0.000	16.610	-518	-593	-518	-593	316	2384	100	1544	"S108"
0	0	0	25	6	4	"NFkB-p100 "	"Q00653"	4580	35750	200	5650	5706	841	14	6283	6283	6318	1030	16	1	0	0	1803220	-0.594	100000.000	100000.000	0.000	0.000	0.000	0.000	0.000	16.610	-633	-577	-633	-577	316	2384	100	1545	"S108"
0	0	0	25	7	4	"PIK3R1 "	"P27986"	5080	35750	200	5338	5454	823	15	6090	6090	6095	776	12	3	0	0	1723576	-0.826	100000.000	100000.000	0.000	0.000	0.000	0.000	0.000	16.610	-752	-636	-752	-636	316	2384	100	1546	"Y556"
0	0	0	25	8	4	"PIK3R1 "	"P27986"	5580	35750	200	5211	5355	765	14	5897	5897	5936	972	16	0	0	0	1692167	-0.598	100000.000	100000.000	0.000	0.000	0.000	0.000	0.000	16.610	-686	-542	-686	-542	316	2384	100	1547	"Y556"
0	0	0	25	9	4	"PIK3R1 "	"P27986"	6080	35750	200	5213	5340	526	9	5805	5805	5853	994	16	0	0	0	1687305	-0.516	100000.000	100000.000	0.000	0.000	0.000	0.000	0.000	16.610	-592	-465	-592	-465	316	2384	100	1548	"Y556"
0	0	0	25	1	5	"blank-control__"	"AA"	2080	36380	200	6347	6427	951	14	6465	6465	6620	1815	27	1	0	0	2031063	-0.106	100000.000	100000.000	0.000	0.000	0.000	0.000	0.000	16.610	-118	-38	-118	-38	316	2384	100	1549	"blank-control__"
0	0	0	25	2	5	"blank-control__"	"AA"	2580	36380	200	7106	7334	2906	39	6911	6911	7065	1514	21	2	1	0	2317661	0.178	100000.000	100000.000	0.000	0.000	0.000	0.000	0.000	16.610	195	423	195	423	316	2384	100	1550	"blank-control__"
0	0	0	25	3	5	"blank-control__"	"AA"	3080	36380	200	6869	7092	2946	41	6975	6975	7326	2711	37	1	1	0	2241215	-0.086	100000.000	100000.000	0.000	0.000	0.000	0.000	0.000	16.610	-106	117	-106	117	316	2384	100	1551	"blank-control__"
0	0	0	25	4	5	"Rack1"	"P63244"	3580	36380	200	6369	6412	854	13	6754	6754	6934	1911	27	0	0	0	2026163	-0.273	100000.000	100000.000	0.000	0.000	0.000	0.000	0.000	16.610	-385	-342	-385	-342	316	2384	100	1552	"y52"
0	0	0	25	5	5	"Rack1"	"P63244"	4080	36380	200	6022	6071	742	12	6501	6501	6538	1064	16	1	0	0	1918407	-0.439	100000.000	100000.000	0.000	0.000	0.000	0.000	0.000	16.610	-479	-430	-479	-430	316	2384	100	1553	"y52"
0	0	0	25	6	5	"Rack1"	"P63244"	4580	36380	200	6057	6123	1277	20	6198	6198	6216	848	13	5	2	0	1934755	-0.110	100000.000	100000.000	0.000	0.000	0.000	0.000	0.000	16.610	-141	-75	-141	-75	316	2384	100	1554	"y52"
0	0	0	25	7	5	"Shc1"	"P29353"	5080	36380	200	5966	5938	497	8	5935	5935	5999	1437	23	0	0	0	1876426	-0.042	100000.000	100000.000	0.000	0.000	0.000	0.000	0.000	16.610	31	3	31	3	316	2384	100	1555	"Y349"
0	0	0	25	8	5	"Shc1"	"P29353"	5580	36380	200	5879	5896	623	10	5881	5881	5898	808	13	2	1	0	1863073	-0.002	100000.000	100000.000	0.000	0.000	0.000	0.000	0.000	16.610	-2	15	-2	15	316	2384	100	1556	"Y349"
0	0	0	25	9	5	"Shc1"	"P29353"	6080	36380	200	5884	5857	279	4	5764	5764	5837	1220	20	0	0	0	1850827	0.016	100000.000	100000.000	0.000	0.000	0.000	0.000	0.000	16.610	120	93	120	93	316	2384	100	1557	"Y349"
0	0	0	25	1	6	"Smad6"	"O43541"	2080	37030	200	7445	7511	921	12	7236	7236	7323	1344	18	2	1	0	2373611	0.140	100000.000	100000.000	0.000	0.000	0.000	0.000	0.000	16.610	209	275	209	275	316	2384	100	1558	"S435"
0	0	0	25	2	6	"Smad6"	"O43541"	2580	37030	200	7552	7665	1353	17	7469	7469	7611	1793	23	2	0	0	2422048	0.030	100000.000	100000.000	0.000	0.000	0.000	0.000	0.000	16.610	83	196	83	196	316	2384	100	1559	"S435"
0	0	0	25	3	6	"Smad6"	"O43541"	3080	37030	200	7308	7826	4267	54	7419	7419	7664	2332	30	3	1	0	2472858	0.069	100000.000	100000.000	0.000	0.000	0.000	0.000	0.000	16.610	-111	407	-111	407	316	2384	100	1560	"S435"
0	0	0	25	4	6	"TGFBR1"	"P36897"	3580	37030	200	7364	7390	705	9	7404	7404	7523	1276	16	3	0	0	2335218	-0.104	100000.000	100000.000	0.000	0.000	0.000	0.000	0.000	16.610	-40	-14	-40	-14	316	2384	100	1561	"T200"
0	0	0	25	5	6	"TGFBR1"	"P36897"	4080	37030	200	6612	6635	697	10	7055	7055	7137	1400	19	0	0	0	2096583	-0.359	100000.000	100000.000	0.000	0.000	0.000	0.000	0.000	16.610	-443	-420	-443	-420	316	2384	100	1562	"T200"
0	0	0	25	6	6	"TGFBR1"	"P36897"	4580	37030	200	6215	6208	588	9	6421	6421	6467	996	15	0	0	0	1961848	-0.260	100000.000	100000.000	0.000	0.000	0.000	0.000	0.000	16.610	-206	-213	-206	-213	316	2384	100	1563	"T200"
0	0	0	25	7	6	"TrKA"	"P04629"	5090	37010	180	8136	7852	1228	15	6104	6104	6130	779	12	74	66	0	2010142	2.211	100000.000	100000.000	0.000	0.000	0.000	0.000	0.000	16.610	2032	1748	2032	1748	256	1924	100	1564	"Y757"
0	0	0	25	8	6	"TrKA"	"P04629"	5580	37030	200	7632	7591	2458	32	6086	6086	6138	1082	17	54	36	0	2398911	1.343	100000.000	100000.000	0.000	0.000	0.000	0.000	0.000	16.610	1546	1505	1546	1505	316	2384	100	1565	"Y757"
0	0	0	25	9	6	"TrKA"	"P04629"	6080	37030	200	7438	7350	1381	18	5900	5900	5955	1065	17	54	42	0	2322611	1.310	100000.000	100000.000	0.000	0.000	0.000	0.000	0.000	16.610	1538	1450	1538	1450	316	2384	100	1566	"Y757"
-75	0	0	25	1	7	"empty"	"empty"	2080	37670	200	6813	6895	872	12	6867	6867	6932	1407	20	1	0	0	2178948	-0.026	100000.000	100000.000	0.000	0.000	0.000	0.000	0.000	16.610	-54	28	-54	28	316	2384	100	1567	"empty"
-75	0	0	25	2	7	"empty"	"empty"	2580	37670	200	6772	6805	602	8	6909	6909	7068	1568	22	0	0	0	2150235	-0.168	100000.000	100000.000	0.000	0.000	0.000	0.000	0.000	16.610	-137	-104	-137	-104	316	2384	100	1568	"empty"
-75	0	0	25	3	7	"empty"	"empty"	3080	37670	200	7366	7457	878	11	7216	7216	7429	2187	29	1	0	0	2356269	0.013	100000.000	100000.000	0.000	0.000	0.000	0.000	0.000	16.610	150	241	150	241	316	2384	100	1569	"empty"
-75	0	0	25	4	7	"empty"	"empty"	3580	37670	200	7199	7429	1677	22	7330	7330	7490	1846	24	2	2	0	2347616	-0.033	100000.000	100000.000	0.000	0.000	0.000	0.000	0.000	16.610	-131	99	-131	99	316	2384	100	1570	"empty"
-75	0	0	25	5	7	"empty"	"empty"	4080	37670	200	7217	7268	1016	13	7252	7252	7286	1019	13	1	0	0	2296667	-0.018	100000.000	100000.000	0.000	0.000	0.000	0.000	0.000	16.610	-35	16	-35	16	316	2384	100	1571	"empty"
-75	0	0	25	6	7	"empty"	"empty"	4580	37670	200	6595	6624	495	7	6616	6616	6673	1165	17	0	0	0	2093103	-0.042	100000.000	100000.000	0.000	0.000	0.000	0.000	0.000	16.610	-21	8	-21	8	316	2384	100	1572	"empty"
-75	0	0	25	7	7	"empty"	"empty"	5080	37670	200	6226	6282	884	14	6091	6091	6208	1001	16	3	1	0	1985011	0.074	100000.000	100000.000	0.000	0.000	0.000	0.000	0.000	16.610	135	191	135	191	316	2384	100	1573	"empty"
-75	0	0	25	8	7	"empty"	"empty"	5580	37670	200	6291	6307	730	11	6058	6058	6175	2122	34	1	0	0	1992896	0.062	100000.000	100000.000	0.000	0.000	0.000	0.000	0.000	16.610	233	249	233	249	316	2384	100	1574	"empty"
-75	0	0	25	9	7	"empty"	"empty"	6080	37670	200	6049	6056	403	6	5937	5937	5935	641	10	3	0	0	1913701	0.189	100000.000	100000.000	0.000	0.000	0.000	0.000	0.000	16.610	112	119	112	119	316	2384	100	1575	"empty"
0	0	0	26	1	1	"PPP2CA "	"P67775"	6590	33840	200	5691	5696	565	9	5655	5655	5685	1158	20	1	0	0	1799937	0.009	100000.000	100000.000	0.000	0.000	0.000	0.000	0.000	16.610	36	41	36	41	316	2384	100	1576	"T304"
0	0	0	26	2	1	"PPP2CA "	"P67775"	7090	33840	200	5595	5605	468	8	5509	5509	5543	1430	25	0	0	0	1771148	0.043	100000.000	100000.000	0.000	0.000	0.000	0.000	0.000	16.610	86	96	86	96	316	2384	100	1577	"T304"
0	0	0	26	3	1	"PPP2CA "	"P67775"	7590	33840	200	5446	5461	502	9	5469	5469	5476	745	13	3	0	0	1725659	-0.020	100000.000	100000.000	0.000	0.000	0.000	0.000	0.000	16.610	-23	-8	-23	-8	316	2384	100	1578	"T304"
0	0	0	26	4	1	"Rab4"	"P20338"	8110	33840	120	8512	8271	1289	15	5390	5390	5407	1159	21	87	80	0	992533	2.471	100000.000	100000.000	0.000	0.000	0.000	0.000	0.000	16.610	3122	2881	3122	2881	120	820	100	1579	"S199"
0	0	0	26	5	1	"Rab4"	"P20338"	8600	33840	120	8080	8037	1194	14	5257	5257	5291	540	10	93	90	0	964476	5.085	100000.000	100000.000	0.000	0.000	0.000	0.000	0.000	16.610	2823	2780	2823	2780	120	820	100	1580	"S199"
0	0	0	26	6	1	"Rab4"	"P20338"	9100	33840	130	7930	7749	842	10	5318	5318	5391	859	15	92	85	0	929921	2.745	100000.000	100000.000	0.000	0.000	0.000	0.000	0.000	16.610	2612	2431	2612	2431	120	940	100	1581	"S199"
0	0	0	26	7	1	"STAT1 "	"P42224"	9590	33830	200	5429	5458	428	7	5394	5394	5432	849	15	1	0	0	1724818	0.031	100000.000	100000.000	0.000	0.000	0.000	0.000	0.000	16.610	35	64	35	64	316	2384	100	1582	"S727"
0	0	0	26	8	1	"STAT1 "	"P42224"	10080	33820	90	5471	5492	351	6	5508	5508	5500	395	7	9	1	0	285574	-0.020	100000.000	100000.000	0.000	0.000	0.000	0.000	0.000	16.610	-37	-16	-37	-16	52	420	100	1583	"S727"
0	0	0	26	9	1	"STAT1 "	"P42224"	10570	33810	200	5540	5574	415	7	5539	5539	5552	555	9	8	0	0	1761466	0.040	100000.000	100000.000	0.000	0.000	0.000	0.000	0.000	16.610	1	35	1	35	316	2384	100	1584	"S727"
0	0	0	26	1	2	"STAT4 "	"Q14765"	6580	34470	200	5918	5854	481	8	5637	5637	5649	729	12	7	0	0	1849888	0.281	100000.000	100000.000	0.000	0.000	0.000	0.000	0.000	16.610	281	217	281	217	316	2384	100	1585	"S722"
0	0	0	26	2	2	"STAT4 "	"Q14765"	7080	34470	140	5720	5740	433	7	5395	5395	5451	1021	18	3	0	0	895500	0.283	100000.000	100000.000	0.000	0.000	0.000	0.000	0.000	16.610	325	345	325	345	156	1140	100	1586	"S722"
0	0	0	26	3	2	"STAT4 "	"Q14765"	7590	34470	200	5669	5669	664	11	5370	5370	5393	861	15	14	0	0	1791281	0.321	100000.000	100000.000	0.000	0.000	0.000	0.000	0.000	16.610	299	299	299	299	316	2384	100	1587	"S722"
0	0	0	26	4	2	"STMN1"	"P16949"	8090	34470	200	4428	4493	683	15	5297	5297	5312	615	11	0	0	0	1419852	-1.332	100000.000	100000.000	0.000	0.000	0.000	0.000	0.000	16.610	-869	-804	-869	-804	316	2384	100	1588	"S37"
0	0	0	26	5	2	"STMN1"	"P16949"	8590	34460	200	4173	4563	2344	51	5182	5182	5238	1115	21	0	0	0	1441826	-0.605	100000.000	100000.000	0.000	0.000	0.000	0.000	0.000	16.610	-1009	-619	-1009	-619	316	2384	100	1589	"S37"
0	0	0	26	6	2	"STMN1"	"P16949"	9090	34460	200	4110	4293	659	15	5142	5142	5189	754	14	0	0	0	1356719	-1.188	100000.000	100000.000	0.000	0.000	0.000	0.000	0.000	16.610	-1032	-849	-1032	-849	316	2384	100	1590	"S37"
0	0	0	26	7	2	"ACC1"	"Q13085 "	9610	34460	70	5514	5482	493	8	5092	5092	5137	326	6	62	28	0	175408	1.058	100000.000	100000.000	0.000	0.000	0.000	0.000	0.000	16.610	422	390	422	390	32	236	100	1591	"S1263"
0	0	0	26	8	2	"ACC1"	"Q13085 "	10100	34470	110	5815	5848	872	14	5450	5450	5467	752	13	26	2	0	467838	0.507	100000.000	100000.000	0.000	0.000	0.000	0.000	0.000	16.610	365	398	365	398	80	656	100	1592	"S1263"
0	0	0	26	9	2	"ACC1"	"Q13085 "	10590	34460	200	5597	5613	456	8	5602	5602	5597	423	7	16	4	0	1773640	0.038	100000.000	100000.000	0.000	0.000	0.000	0.000	0.000	16.610	-5	11	-5	11	316	2384	100	1593	"S1263"
0	0	0	26	1	3	"TRAF6"	"Q9Y4K3"	6600	35130	200	5602	5642	495	8	5679	5679	5718	1134	19	2	0	0	1782758	-0.067	100000.000	100000.000	0.000	0.000	0.000	0.000	0.000	16.610	-77	-37	-77	-37	316	2384	100	1594	"Y353"
0	0	0	26	2	3	"TRAF6"	"Q9Y4K3"	7100	35130	200	5384	5479	1392	25	5550	5550	5563	684	12	2	1	0	1731251	-0.123	100000.000	100000.000	0.000	0.000	0.000	0.000	0.000	16.610	-166	-71	-166	-71	316	2384	100	1595	"Y353"
0	0	0	26	3	3	"TRAF6"	"Q9Y4K3"	7600	35130	200	5430	5555	1145	20	5485	5485	5523	1562	28	2	1	0	1755354	0.020	100000.000	100000.000	0.000	0.000	0.000	0.000	0.000	16.610	-55	70	-55	70	316	2384	100	1596	"Y353"
0	0	0	26	4	3	"BLNK"	"Q8WV28"	8110	35130	90	6704	6740	686	10	5225	5225	5286	656	12	84	67	0	350465	2.216	100000.000	100000.000	0.000	0.000	0.000	0.000	0.000	16.610	1479	1515	1479	1515	52	420	100	1597	"Y72"
0	0	0	26	5	3	"BLNK"	"Q8WV28"	8620	35130	90	7088	7039	604	8	5021	5021	5103	878	17	92	84	0	366041	2.205	100000.000	100000.000	0.000	0.000	0.000	0.000	0.000	16.610	2067	2018	2067	2018	52	420	100	1598	"Y72"
0	0	0	26	6	3	"BLNK"	"Q8WV28"	9100	35120	90	7254	7700	3799	49	5007	5007	5022	318	6	100	98	0	400382	8.421	100000.000	100000.000	0.000	0.000	0.000	0.000	0.000	16.610	2247	2693	2247	2693	52	420	100	1599	"Y72"
0	0	0	26	7	3	"CD19"	"P15391"	9590	35120	70	5633	6130	2136	34	5064	5064	5084	336	6	71	37	0	196154	3.113	100000.000	100000.000	0.000	0.000	0.000	0.000	0.000	16.610	569	1066	569	1066	32	236	100	1600	"Y531"
0	0	0	26	8	3	"CD19"	"P15391"	10100	35110	200	5156	5192	395	7	5184	5184	5223	742	14	3	0	0	1640538	-0.042	100000.000	100000.000	0.000	0.000	0.000	0.000	0.000	16.610	-28	8	-28	8	316	2384	100	1601	"Y531"
0	0	0	26	9	3	"CD19"	"P15391"	10600	35110	200	5626	5618	397	7	5541	5541	5545	654	11	6	0	0	1775272	0.112	100000.000	100000.000	0.000	0.000	0.000	0.000	0.000	16.610	85	77	85	77	316	2384	100	1602	"Y531"
0	0	0	26	1	4	"p300"	"Q09472"	6610	35760	200	5447	5322	695	13	5600	5600	5637	1103	19	1	0	0	1681601	-0.286	100000.000	100000.000	0.000	0.000	0.000	0.000	0.000	16.610	-153	-278	-153	-278	316	2384	100	1603	"S2279"
0	0	0	26	2	4	"p300"	"Q09472"	7110	35760	200	5236	5203	699	13	5409	5409	5420	805	14	1	1	0	1644104	-0.270	100000.000	100000.000	0.000	0.000	0.000	0.000	0.000	16.610	-173	-206	-173	-206	316	2384	100	1604	"S2279"
0	0	0	26	3	4	"p300"	"Q09472"	7610	35760	200	5021	5130	973	18	5333	5333	5406	1310	24	0	0	0	1621034	-0.211	100000.000	100000.000	0.000	0.000	0.000	0.000	0.000	16.610	-312	-203	-312	-203	316	2384	100	1605	"S2279"
0	0	0	26	4	4	"fyn"	"P06241"	8110	35760	200	5118	5192	706	13	5397	5397	5476	1315	24	1	1	0	1640728	-0.216	100000.000	100000.000	0.000	0.000	0.000	0.000	0.000	16.610	-279	-205	-279	-205	316	2384	100	1606	"Y420"
0	0	0	26	5	4	"fyn"	"P06241"	8610	35750	200	4903	4969	772	15	5078	5078	5135	651	12	3	0	0	1570283	-0.255	100000.000	100000.000	0.000	0.000	0.000	0.000	0.000	16.610	-175	-109	-175	-109	316	2384	100	1607	"Y420"
0	0	0	26	6	4	"fyn"	"P06241"	9110	35750	200	4892	4985	964	19	5046	5046	5063	453	8	7	1	0	1575211	-0.172	100000.000	100000.000	0.000	0.000	0.000	0.000	0.000	16.610	-154	-61	-154	-61	316	2384	100	1608	"Y420"
0	0	0	26	7	4	"HSP27"	"P04792"	9610	35750	120	5982	5981	386	6	5058	5058	5129	624	12	74	21	0	717700	1.365	100000.000	100000.000	0.000	0.000	0.000	0.000	0.000	16.610	924	923	924	923	120	820	100	1609	"S78"
0	0	0	26	8	4	"HSP27"	"P04792"	10120	35760	170	5758	5748	519	9	5179	5179	5202	645	12	43	8	0	1195588	0.847	100000.000	100000.000	0.000	0.000	0.000	0.000	0.000	16.610	579	569	579	569	208	1660	100	1610	"S78"
0	0	0	26	9	4	"HSP27"	"P04792"	10610	35740	100	6366	6349	355	5	5372	5372	5388	999	18	50	0	0	507881	0.962	100000.000	100000.000	0.000	0.000	0.000	0.000	0.000	16.610	994	977	994	977	80	560	100	1611	"S78"
0	0	0	26	1	5	"IL-8R B "	"P25025"	6600	36400	200	5383	5487	1270	23	5558	5558	5562	585	10	1	0	0	1733927	-0.128	100000.000	100000.000	0.000	0.000	0.000	0.000	0.000	16.610	-175	-71	-175	-71	316	2384	100	1612	"S352"
0	0	0	26	2	5	"IL-8R B "	"P25025"	7100	36400	200	5156	5194	482	9	5399	5399	5465	1355	24	0	0	0	1641429	-0.200	100000.000	100000.000	0.000	0.000	0.000	0.000	0.000	16.610	-243	-205	-243	-205	316	2384	100	1613	"S352"
0	0	0	26	3	5	"IL-8R B "	"P25025"	7600	36400	200	5220	5305	788	14	5373	5373	5419	1040	19	1	1	0	1676487	-0.110	100000.000	100000.000	0.000	0.000	0.000	0.000	0.000	16.610	-153	-68	-153	-68	316	2384	100	1614	"S352"
0	0	0	26	4	5	"IRF-3 "	"Q14653"	8100	36390	200	5407	6036	3155	52	5438	5438	5525	1396	25	10	6	0	1907475	0.366	100000.000	100000.000	0.000	0.000	0.000	0.000	0.000	16.610	-31	598	-31	598	316	2384	100	1615	"S385"
0	0	0	26	5	5	"IRF-3 "	"Q14653"	8600	36390	200	4928	4945	396	8	5206	5206	5275	1225	23	0	0	0	1562602	-0.269	100000.000	100000.000	0.000	0.000	0.000	0.000	0.000	16.610	-278	-261	-278	-261	316	2384	100	1616	"S385"
0	0	0	26	6	5	"IRF-3 "	"Q14653"	9100	36390	200	4956	4970	549	11	5176	5176	5214	836	16	0	0	0	1570495	-0.292	100000.000	100000.000	0.000	0.000	0.000	0.000	0.000	16.610	-220	-206	-220	-206	316	2384	100	1617	"S385"
0	0	0	26	7	5	"LSD1"	"O60341"	9610	36400	120	9046	8878	1848	20	5193	5193	5220	451	8	94	91	0	1065388	8.111	100000.000	100000.000	0.000	0.000	0.000	0.000	0.000	16.610	3853	3685	3853	3685	120	820	100	1618	"S131"
0	0	0	26	8	5	"LSD1"	"O60341"	10100	36390	130	9341	9069	1571	17	5307	5307	5413	1379	25	90	85	0	1088263	2.651	100000.000	100000.000	0.000	0.000	0.000	0.000	0.000	16.610	4034	3762	4034	3762	120	940	100	1619	"S131"
0	0	0	26	9	5	"LSD1"	"O60341"	10610	36380	120	9758	9341	1552	16	5461	5461	5536	926	16	90	87	0	1120972	4.109	100000.000	100000.000	0.000	0.000	0.000	0.000	0.000	16.610	4297	3880	4297	3880	120	820	100	1620	"S131"
0	0	0	26	1	6	"MAPKAPK5"	"Q8IW41"	6610	37040	100	7803	7819	429	5	5694	5694	5726	962	16	98	71	0	625556	2.176	100000.000	100000.000	0.000	0.000	0.000	0.000	0.000	16.610	2109	2125	2109	2125	80	560	100	1621	"T182"
0	0	0	26	2	6	"MAPKAPK5"	"Q8IW41"	7110	37040	160	5972	6480	1194	18	5547	5547	5541	475	8	49	45	0	1347796	1.977	100000.000	100000.000	0.000	0.000	0.000	0.000	0.000	16.610	425	933	425	933	208	1512	100	1622	"T182"
0	0	0	26	3	6	"MAPKAPK5"	"Q8IW41"	7610	37050	120	7765	7493	1440	19	5402	5402	5496	1157	21	72	51	0	899202	1.726	100000.000	100000.000	0.000	0.000	0.000	0.000	0.000	16.610	2363	2091	2363	2091	120	820	100	1623	"T182"
0	0	0	26	4	6	"P27kip1"	"P46527"	8110	37040	200	5307	5277	431	8	5408	5408	5429	856	15	0	0	0	1667430	-0.178	100000.000	100000.000	0.000	0.000	0.000	0.000	0.000	16.610	-101	-131	-101	-131	316	2384	100	1624	"T157"
0	0	0	26	5	6	"P27kip1"	"P46527"	8610	37030	200	5152	5187	588	11	5251	5251	5342	1138	21	1	0	0	1639131	-0.136	100000.000	100000.000	0.000	0.000	0.000	0.000	0.000	16.610	-99	-64	-99	-64	316	2384	100	1625	"T157"
0	0	0	26	6	6	"P27kip1"	"P46527"	9110	37030	200	5043	5115	590	11	5219	5219	5348	1337	25	1	0	0	1616325	-0.174	100000.000	100000.000	0.000	0.000	0.000	0.000	0.000	16.610	-176	-104	-176	-104	316	2384	100	1626	"T157"
0	0	0	26	7	6	"p67phox"	"P19878"	9610	37030	200	4937	5069	830	16	5287	5287	5346	1008	18	1	1	0	1601904	-0.275	100000.000	100000.000	0.000	0.000	0.000	0.000	0.000	16.610	-350	-218	-350	-218	316	2384	100	1627	"T233"
0	0	0	26	8	6	"p67phox"	"P19878"	10110	37030	200	5060	5066	458	9	5427	5427	5456	769	14	0	0	0	1600844	-0.507	100000.000	100000.000	0.000	0.000	0.000	0.000	0.000	16.610	-367	-361	-367	-361	316	2384	100	1628	"T233"
0	0	0	26	9	6	"p67phox"	"P19878"	10610	37020	200	5110	5121	448	8	5496	5496	5536	834	15	0	0	0	1618251	-0.498	100000.000	100000.000	0.000	0.000	0.000	0.000	0.000	16.610	-386	-375	-386	-375	316	2384	100	1629	"T233"
-75	0	0	26	1	7	"empty"	"empty"	6590	37680	200	5903	5888	364	6	5776	5776	5823	1131	19	0	0	0	1860609	0.057	100000.000	100000.000	0.000	0.000	0.000	0.000	0.000	16.610	127	112	127	112	316	2384	100	1630	"empty"
-75	0	0	26	2	7	"empty"	"empty"	7090	37680	200	5722	5799	1194	20	5621	5621	5664	624	11	5	1	0	1832466	0.216	100000.000	100000.000	0.000	0.000	0.000	0.000	0.000	16.610	101	178	101	178	316	2384	100	1631	"empty"
-75	0	0	26	3	7	"empty"	"empty"	7590	37680	200	5604	5648	827	14	5606	5606	5780	1717	29	0	0	0	1784777	-0.077	100000.000	100000.000	0.000	0.000	0.000	0.000	0.000	16.610	-2	42	-2	42	316	2384	100	1632	"empty"
-75	0	0	26	4	7	"empty"	"empty"	8090	37680	200	5666	5745	1122	19	5600	5600	5656	1512	26	2	2	0	1815567	0.059	100000.000	100000.000	0.000	0.000	0.000	0.000	0.000	16.610	66	145	66	145	316	2384	100	1633	"empty"
-75	0	0	26	5	7	"empty"	"empty"	8590	37680	200	5338	5358	458	8	5470	5470	5525	1052	19	1	0	0	1693071	-0.159	100000.000	100000.000	0.000	0.000	0.000	0.000	0.000	16.610	-132	-112	-132	-112	316	2384	100	1634	"empty"
-75	0	0	26	6	7	"empty"	"empty"	9090	37680	200	5471	5541	733	13	5457	5457	5510	1285	23	1	1	0	1751105	0.024	100000.000	100000.000	0.000	0.000	0.000	0.000	0.000	16.610	14	84	14	84	316	2384	100	1635	"empty"
-75	0	0	26	7	7	"empty"	"empty"	9590	37680	200	5511	5773	2439	42	5617	5617	5695	1084	19	2	1	0	1824128	0.072	100000.000	100000.000	0.000	0.000	0.000	0.000	0.000	16.610	-106	156	-106	156	316	2384	100	1636	"empty"
-75	0	0	26	8	7	"empty"	"empty"	10090	37680	200	5660	5881	1268	21	5720	5720	5857	1313	22	4	2	0	1858273	0.018	100000.000	100000.000	0.000	0.000	0.000	0.000	0.000	16.610	-60	161	-60	161	316	2384	100	1637	"empty"
-75	0	0	26	9	7	"empty"	"empty"	10590	37680	200	5725	6151	3625	58	5733	5733	5791	869	15	4	2	0	1943714	0.414	100000.000	100000.000	0.000	0.000	0.000	0.000	0.000	16.610	-8	418	-8	418	316	2384	100	1638	"empty"
0	0	0	27	1	1	"Jak2 "	"O60674"	11070	33790	170	9238	9046	1184	13	5566	5566	5619	1175	20	92	89	0	1881473	2.917	100000.000	100000.000	0.000	0.000	0.000	0.000	0.000	16.610	3672	3480	3672	3480	208	1660	100	1639	"Y221"
0	0	0	27	2	1	"Jak2 "	"O60674"	11570	33800	170	9491	9242	1065	11	5675	5675	5664	337	5	96	95	0	1922319	10.617	100000.000	100000.000	0.000	0.000	0.000	0.000	0.000	16.610	3816	3567	3816	3567	208	1660	100	1640	"Y221"
0	0	0	27	3	1	"Jak2 "	"O60674"	12060	33790	170	9663	9474	898	9	5738	5738	5792	1263	21	96	92	0	1970534	2.915	100000.000	100000.000	0.000	0.000	0.000	0.000	0.000	16.610	3925	3736	3925	3736	208	1660	100	1641	"Y221"
0	0	0	27	4	1	"K8"	"P05787"	12560	33790	200	5327	5371	378	7	5811	5811	5809	542	9	0	0	0	1697247	-0.808	100000.000	100000.000	0.000	0.000	0.000	0.000	0.000	16.610	-484	-440	-484	-440	316	2384	100	1642	"S74"
0	0	0	27	5	1	"K8"	"P05787"	13060	33790	200	5478	5498	478	8	5863	5863	5878	742	12	1	0	0	1737333	-0.512	100000.000	100000.000	0.000	0.000	0.000	0.000	0.000	16.610	-385	-365	-385	-365	316	2384	100	1643	"S74"
0	0	0	27	6	1	"K8"	"P05787"	13560	33790	200	5523	5512	508	9	5941	5941	5934	551	9	2	0	0	1741634	-0.766	100000.000	100000.000	0.000	0.000	0.000	0.000	0.000	16.610	-418	-429	-418	-429	316	2384	100	1644	"S74"
0	0	0	27	7	1	"Met "	"P08581"	14060	33790	200	5550	5583	435	7	5980	5980	5955	361	6	5	0	0	1764263	-1.030	100000.000	100000.000	0.000	0.000	0.000	0.000	0.000	16.610	-430	-397	-430	-397	316	2384	100	1645	"Y1234"
0	0	0	27	8	1	"Met "	"P08581"	14560	33790	200	5662	5768	412	7	6289	6289	6277	455	7	1	0	0	1822753	-1.119	100000.000	100000.000	0.000	0.000	0.000	0.000	0.000	16.610	-627	-521	-627	-521	316	2384	100	1646	"Y1234"
0	0	0	27	9	1	"Met "	"P08581"	15060	33790	200	5768	5867	471	8	6433	6433	6457	634	9	1	0	0	1854012	-0.931	100000.000	100000.000	0.000	0.000	0.000	0.000	0.000	16.610	-665	-566	-665	-566	316	2384	100	1647	"Y1234"
0	0	0	27	1	2	"MSK2"	"O75676"	11090	34410	200	5554	5568	513	9	5620	5620	5611	412	7	10	2	0	1759430	-0.104	100000.000	100000.000	0.000	0.000	0.000	0.000	0.000	16.610	-66	-52	-66	-52	316	2384	100	1648	"S360"
0	0	0	27	2	2	"MSK2"	"O75676"	11590	34410	200	5596	5593	329	5	5713	5713	5701	737	12	0	0	0	1767502	-0.147	100000.000	100000.000	0.000	0.000	0.000	0.000	0.000	16.610	-117	-120	-117	-120	316	2384	100	1649	"S360"
0	0	0	27	3	2	"MSK2"	"O75676"	12090	34410	200	5838	5869	356	6	5816	5816	5833	859	14	0	0	0	1854458	0.042	100000.000	100000.000	0.000	0.000	0.000	0.000	0.000	16.610	22	53	22	53	316	2384	100	1650	"S360"
0	0	0	27	4	2	"NFkB-p100 "	"Q00653"	12590	34410	200	4694	5029	749	14	5849	5849	5862	625	10	0	0	0	1589055	-1.333	100000.000	100000.000	0.000	0.000	0.000	0.000	0.000	16.610	-1155	-820	-1155	-820	316	2384	100	1651	"S99"
0	0	0	27	5	2	"NFkB-p100 "	"Q00653"	13090	34410	200	4689	5090	1605	31	5883	5883	5873	584	9	3	0	0	1608549	-1.341	100000.000	100000.000	0.000	0.000	0.000	0.000	0.000	16.610	-1194	-793	-1194	-793	316	2384	100	1652	"S99"
0	0	0	27	6	2	"NFkB-p100 "	"Q00653"	13590	34410	200	4608	4865	738	15	5909	5909	5967	1357	22	0	0	0	1537391	-0.812	100000.000	100000.000	0.000	0.000	0.000	0.000	0.000	16.610	-1301	-1044	-1301	-1044	316	2384	100	1653	"S99"
0	0	0	27	7	2	"PKACa "	"P17612"	14090	34410	200	5866	5940	3775	63	5972	5972	6053	1480	24	0	0	0	1877009	-0.076	100000.000	100000.000	0.000	0.000	0.000	0.000	0.000	16.610	-106	-32	-106	-32	316	2384	100	1654	"S10"
0	0	0	27	8	2	"PKACa "	"P17612"	14590	34410	200	6131	5881	828	14	6302	6302	6296	456	7	6	1	0	1858333	-0.910	100000.000	100000.000	0.000	0.000	0.000	0.000	0.000	16.610	-171	-421	-171	-421	316	2384	100	1655	"S10"
0	0	0	27	9	2	"PKACa "	"P17612"	15090	34410	200	6347	5981	1076	17	6466	6466	6479	532	8	10	2	0	1889977	-0.936	100000.000	100000.000	0.000	0.000	0.000	0.000	0.000	16.610	-119	-485	-119	-485	316	2384	100	1656	"S10"
0	0	0	27	1	3	"p70S6K"	"P23443"	11080	35060	200	5489	5557	510	9	5646	5646	5648	471	8	10	0	0	1756059	-0.193	100000.000	100000.000	0.000	0.000	0.000	0.000	0.000	16.610	-157	-89	-157	-89	316	2384	100	1657	"S447"
0	0	0	27	2	3	"p70S6K"	"P23443"	11580	35060	200	5576	5690	1398	24	5697	5697	5717	692	12	2	0	0	1797964	-0.039	100000.000	100000.000	0.000	0.000	0.000	0.000	0.000	16.610	-121	-7	-121	-7	316	2384	100	1658	"S447"
0	0	0	27	3	3	"p70S6K"	"P23443"	12080	35060	200	5720	5687	309	5	5773	5773	5802	688	11	0	0	0	1797235	-0.167	100000.000	100000.000	0.000	0.000	0.000	0.000	0.000	16.610	-53	-86	-53	-86	316	2384	100	1659	"S447"
0	0	0	27	4	3	"PDK1"	"O15530"	12590	35080	120	12825	11582	2603	22	5853	5853	5850	391	6	88	87	0	1389868	14.660	100000.000	100000.000	0.000	0.000	0.000	0.000	0.000	16.610	6972	5729	6972	5729	120	820	100	1660	"Y376"
0	0	0	27	5	3	"PDK1"	"O15530"	13080	35060	120	12986	11947	2747	22	5845	5845	5845	695	11	88	86	0	1433656	8.780	100000.000	100000.000	0.000	0.000	0.000	0.000	0.000	16.610	7141	6102	7141	6102	120	820	100	1661	"Y376"
0	0	0	27	6	3	"PDK1"	"O15530"	13590	35060	120	12746	12363	1758	14	5933	5933	5960	664	11	98	94	0	1483508	9.643	100000.000	100000.000	0.000	0.000	0.000	0.000	0.000	16.610	6813	6430	6813	6430	120	820	100	1662	"Y376"
0	0	0	27	7	3	"Ripk1"	"Q13546"	14080	35060	200	5672	5705	380	6	6067	6067	6087	715	11	0	0	0	1802780	-0.534	100000.000	100000.000	0.000	0.000	0.000	0.000	0.000	16.610	-395	-362	-395	-362	316	2384	100	1663	"Y694"
0	0	0	27	8	3	"Ripk1"	"Q13546"	14580	35060	200	5775	5814	341	5	6333	6333	6352	960	15	0	0	0	1837067	-0.560	100000.000	100000.000	0.000	0.000	0.000	0.000	0.000	16.610	-558	-519	-558	-519	316	2384	100	1664	"Y694"
0	0	0	27	9	3	"Ripk1"	"Q13546"	15080	35060	200	5758	5820	494	8	6407	6407	6442	698	10	0	0	0	1839127	-0.891	100000.000	100000.000	0.000	0.000	0.000	0.000	0.000	16.610	-649	-587	-649	-587	316	2384	100	1665	"Y694"
0	0	0	27	1	4	"SHC3"	"Q92529"	11090	35690	200	5606	5698	1747	30	5591	5591	5598	821	14	2	0	0	1800465	0.122	100000.000	100000.000	0.000	0.000	0.000	0.000	0.000	16.610	15	107	15	107	316	2384	100	1666	"Y341"
0	0	0	27	2	4	"SHC3"	"Q92529"	11590	35690	200	5630	5622	271	4	5693	5693	5712	1067	18	0	0	0	1776535	-0.084	100000.000	100000.000	0.000	0.000	0.000	0.000	0.000	16.610	-63	-71	-63	-71	316	2384	100	1667	"Y341"
0	0	0	27	3	4	"SHC3"	"Q92529"	12090	35690	200	5705	5706	295	5	5739	5739	5750	564	9	2	0	0	1803008	-0.078	100000.000	100000.000	0.000	0.000	0.000	0.000	0.000	16.610	-34	-33	-34	-33	316	2384	100	1668	"Y341"
0	0	0	27	4	4	"Smad3 "	"P84022"	12590	35690	200	5852	5802	327	5	5833	5833	5826	336	5	11	0	0	1833509	-0.071	100000.000	100000.000	0.000	0.000	0.000	0.000	0.000	16.610	19	-31	19	-31	316	2384	100	1669	"S208"
0	0	0	27	5	4	"Smad3 "	"P84022"	13090	35690	200	5786	5759	349	6	5816	5816	5794	384	6	8	0	0	1819776	-0.091	100000.000	100000.000	0.000	0.000	0.000	0.000	0.000	16.610	-30	-57	-30	-57	316	2384	100	1670	"S208"
0	0	0	27	6	4	"Smad3 "	"P84022"	13590	35690	200	5908	5971	963	16	5986	5986	6007	1047	17	0	0	0	1886712	-0.034	100000.000	100000.000	0.000	0.000	0.000	0.000	0.000	16.610	-78	-15	-78	-15	316	2384	100	1671	"S208"
0	0	0	27	7	4	"TAK1 "	"O43318"	14090	35690	200	5714	5423	845	15	6078	6078	6095	607	9	1	0	0	1713690	-1.107	100000.000	100000.000	0.000	0.000	0.000	0.000	0.000	16.610	-364	-655	-364	-655	316	2384	100	1672	"T187"
0	0	0	27	8	4	"TAK1 "	"O43318"	14590	35690	200	6093	5722	937	16	6365	6365	6366	420	6	6	0	0	1807996	-1.533	100000.000	100000.000	0.000	0.000	0.000	0.000	0.000	16.610	-272	-643	-272	-643	316	2384	100	1673	"T187"
0	0	0	27	9	4	"TAK1 "	"O43318"	15090	35690	200	5971	5719	754	13	6281	6281	6313	872	13	0	0	0	1807076	-0.681	100000.000	100000.000	0.000	0.000	0.000	0.000	0.000	16.610	-310	-562	-310	-562	316	2384	100	1674	"T187"
0	0	0	27	1	5	"ACC1"	"P68133"	11090	36330	200	5843	5863	458	7	5585	5585	5602	587	10	28	1	0	1852829	0.445	100000.000	100000.000	0.000	0.000	0.000	0.000	0.000	16.610	258	278	258	278	316	2384	100	1675	"Y93"
0	0	0	27	2	5	"ACC1"	"P68133"	11590	36330	200	5973	5975	579	9	5604	5604	5633	854	15	11	0	0	1888256	0.400	100000.000	100000.000	0.000	0.000	0.000	0.000	0.000	16.610	369	371	369	371	316	2384	100	1676	"Y93"
0	0	0	27	3	5	"ACC1"	"P68133"	12090	36330	200	5734	5802	537	9	5757	5757	5771	441	7	16	4	0	1833576	0.070	100000.000	100000.000	0.000	0.000	0.000	0.000	0.000	16.610	-23	45	-23	45	316	2384	100	1677	"Y93"
0	0	0	27	4	5	"A-Raf"	"P10398"	12590	36330	200	5983	5952	371	6	5835	5835	5837	622	10	4	0	0	1880955	0.185	100000.000	100000.000	0.000	0.000	0.000	0.000	0.000	16.610	148	117	148	117	316	2384	100	1678	"T20"
0	0	0	27	5	5	"A-Raf"	"P10398"	13090	36330	200	5984	6017	543	9	5890	5890	5919	1139	19	0	0	0	1901421	0.086	100000.000	100000.000	0.000	0.000	0.000	0.000	0.000	16.610	94	127	94	127	316	2384	100	1679	"T20"
0	0	0	27	6	5	"A-Raf"	"P10398"	13590	36330	200	6119	6076	377	6	6047	6047	6069	729	12	1	0	0	1920038	0.010	100000.000	100000.000	0.000	0.000	0.000	0.000	0.000	16.610	72	29	72	29	316	2384	100	1680	"T20"
0	0	0	27	7	5	"BCAP"	"Q6ZUJ8"	14090	36330	200	6176	6172	432	6	6211	6211	6231	761	12	1	0	0	1950352	-0.078	100000.000	100000.000	0.000	0.000	0.000	0.000	0.000	16.610	-35	-39	-35	-39	316	2384	100	1681	"Y570"
0	0	0	27	8	5	"BCAP"	"Q6ZUJ8"	14590	36330	200	6380	6370	452	7	6500	6500	6499	648	9	2	0	0	2012908	-0.199	100000.000	100000.000	0.000	0.000	0.000	0.000	0.000	16.610	-120	-130	-120	-130	316	2384	100	1682	"Y570"
0	0	0	27	9	5	"BCAP"	"Q6ZUJ8"	15090	36330	200	5888	5901	331	5	6089	6089	6108	794	12	0	0	0	1864621	-0.261	100000.000	100000.000	0.000	0.000	0.000	0.000	0.000	16.610	-201	-188	-201	-188	316	2384	100	1683	"Y570"
0	0	0	27	1	6	"Cofilin 1"	"P23528"	11100	37020	100	7458	7583	2823	37	5546	5546	5532	397	7	88	77	0	606635	5.166	100000.000	100000.000	0.000	0.000	0.000	0.000	0.000	16.610	1912	2037	1912	2037	80	560	100	1684	"Y139"
0	0	0	27	2	6	"Cofilin 1"	"P23528"	11590	37020	100	7715	7384	997	13	5561	5561	5609	912	16	78	63	0	590690	1.946	100000.000	100000.000	0.000	0.000	0.000	0.000	0.000	16.610	2154	1823	2154	1823	80	560	100	1685	"Y139"
0	0	0	27	3	6	"Cofilin 1"	"P23528"	12090	37000	100	8225	8052	596	7	5673	5673	5727	987	17	96	80	0	644124	2.356	100000.000	100000.000	0.000	0.000	0.000	0.000	0.000	16.610	2552	2379	2552	2379	80	560	100	1686	"Y139"
0	0	0	27	4	6	"CTNNB1"	"P35222"	12590	37010	200	5764	5755	349	6	5715	5715	5715	544	9	2	0	0	1818724	0.074	100000.000	100000.000	0.000	0.000	0.000	0.000	0.000	16.610	49	40	49	40	316	2384	100	1687	"Y654"
0	0	0	27	5	6	"CTNNB1"	"P35222"	13090	37010	200	6115	6130	726	11	5859	5859	5854	460	7	23	3	0	1937107	0.600	100000.000	100000.000	0.000	0.000	0.000	0.000	0.000	16.610	256	271	256	271	316	2384	100	1688	"Y654"
0	0	0	27	6	6	"CTNNB1"	"P35222"	13590	37010	200	6104	6200	2256	36	6019	6019	6066	932	15	1	0	0	1959291	0.144	100000.000	100000.000	0.000	0.000	0.000	0.000	0.000	16.610	85	181	85	181	316	2384	100	1689	"Y654"
0	0	0	27	7	6	"IFNGR1 "	"P15260"	14090	37010	200	5839	5854	530	9	6352	6352	6342	452	7	5	0	0	1849908	-1.080	100000.000	100000.000	0.000	0.000	0.000	0.000	0.000	16.610	-513	-498	-513	-498	316	2384	100	1690	"S495"
0	0	0	27	8	6	"IFNGR1 "	"P15260"	14590	37010	200	5930	5933	488	8	6217	6217	6226	547	8	2	0	0	1874742	-0.536	100000.000	100000.000	0.000	0.000	0.000	0.000	0.000	16.610	-287	-284	-287	-284	316	2384	100	1691	"S495"
0	0	0	27	9	6	"IFNGR1 "	"P15260"	15090	37010	200	5805	5829	862	14	5939	5939	5955	719	12	1	1	0	1841870	-0.175	100000.000	100000.000	0.000	0.000	0.000	0.000	0.000	16.610	-134	-110	-134	-110	316	2384	100	1692	"S495"
-75	0	0	27	1	7	"empty"	"empty"	11090	37620	200	5722	5711	501	8	5725	5725	5780	825	14	0	0	0	1804678	-0.084	100000.000	100000.000	0.000	0.000	0.000	0.000	0.000	16.610	-3	-14	-3	-14	316	2384	100	1693	"empty"
-75	0	0	27	2	7	"empty"	"empty"	11590	37620	200	5880	5913	1057	17	5764	5764	5814	729	12	1	0	0	1868354	0.136	100000.000	100000.000	0.000	0.000	0.000	0.000	0.000	16.610	116	149	116	149	316	2384	100	1694	"empty"
-75	0	0	27	3	7	"empty"	"empty"	12090	37620	200	5911	5935	480	8	5802	5802	5789	382	6	13	2	0	1875485	0.382	100000.000	100000.000	0.000	0.000	0.000	0.000	0.000	16.610	109	133	109	133	316	2384	100	1695	"empty"
-75	0	0	27	4	7	"empty"	"empty"	12590	37620	200	6154	6099	325	5	5943	5943	5951	588	9	5	0	0	1927188	0.252	100000.000	100000.000	0.000	0.000	0.000	0.000	0.000	16.610	211	156	211	156	316	2384	100	1696	"empty"
-75	0	0	27	5	7	"empty"	"empty"	13090	37620	200	6056	6030	388	6	6001	6001	5986	371	6	17	1	0	1905632	0.119	100000.000	100000.000	0.000	0.000	0.000	0.000	0.000	16.610	55	29	55	29	316	2384	100	1697	"empty"
-75	0	0	27	6	7	"empty"	"empty"	13590	37620	200	6117	6150	423	6	6168	6168	6181	622	10	2	0	0	1943353	-0.050	100000.000	100000.000	0.000	0.000	0.000	0.000	0.000	16.610	-51	-18	-51	-18	316	2384	100	1698	"empty"
0	0	0	27	7	7	"GLQAWPG-pS-AIPQFLG_GLQAWPGEAIPQFLG_60vs40"	"GLQAWPG-pS-AIPQFLG_GLQAWPGEAIPQFLG_60vs40"	14100	37620	120	16365	15031	3049	20	6482	6482	6517	1023	15	97	93	0	1803724	8.323	100000.000	100000.000	0.000	0.000	0.000	0.000	0.000	16.610	9883	8549	9883	8549	120	820	100	1699	"GLQAWPG-pS-AIPQFLG_GLQAWPGEAIPQFLG_60vs40"
0	0	0	27	8	7	"GLQAWPG-pS-AIPQFLG_GLQAWPGEAIPQFLG_60vs40"	"GLQAWPG-pS-AIPQFLG_GLQAWPGEAIPQFLG_60vs40"	14590	37620	120	16945	14950	3863	25	6047	6047	6065	406	6	98	95	0	1794058	21.884	100000.000	100000.000	0.000	0.000	0.000	0.000	0.000	16.610	10898	8903	10898	8903	120	820	100	1700	"GLQAWPG-pS-AIPQFLG_GLQAWPGEAIPQFLG_60vs40"
0	0	0	27	9	7	"GLQAWPG-pS-AIPQFLG_GLQAWPGEAIPQFLG_60vs40"	"GLQAWPG-pS-AIPQFLG_GLQAWPGEAIPQFLG_60vs40"	15110	37630	110	16708	16170	2001	12	5938	5938	5987	1352	22	98	98	0	1293565	7.532	100000.000	100000.000	0.000	0.000	0.000	0.000	0.000	16.610	10770	10232	10770	10232	80	656	100	1701	"GLQAWPG-pS-AIPQFLG_GLQAWPGEAIPQFLG_60vs40"
0	0	0	28	1	1	"BLNK "	"Q8WV28"	15570	33770	200	6019	6125	490	8	5919	5919	5905	387	6	25	12	0	1935608	0.568	100000.000	100000.000	0.000	0.000	0.000	0.000	0.000	16.610	100	206	100	206	316	2384	100	1702	"Y178"
0	0	0	28	2	1	"BLNK "	"Q8WV28"	16070	33770	70	7291	7246	354	4	6156	6156	6148	356	5	90	87	0	231882	3.084	100000.000	100000.000	0.000	0.000	0.000	0.000	0.000	16.610	1135	1090	1135	1090	32	236	100	1703	"Y178"
0	0	0	28	3	1	"BLNK "	"Q8WV28"	16550	33750	70	7168	7079	599	8	6886	6886	6874	505	7	37	6	0	226543	0.406	100000.000	100000.000	0.000	0.000	0.000	0.000	0.000	16.610	282	193	282	193	32	236	100	1704	"Y178"
0	0	0	28	4	1	"Catalase"	"P04040"	17070	33760	90	7504	7449	391	5	6328	6328	6327	395	6	90	82	0	387337	2.841	100000.000	100000.000	0.000	0.000	0.000	0.000	0.000	16.610	1176	1121	1176	1121	52	420	100	1705	"Y385"
0	0	0	28	5	1	"Catalase"	"P04040"	17560	33740	90	7578	7452	523	7	6638	6638	6639	414	6	80	57	0	387529	1.964	100000.000	100000.000	0.000	0.000	0.000	0.000	0.000	16.610	940	814	940	814	52	420	100	1706	"Y385"
0	0	0	28	6	1	"Catalase"	"P04040"	18050	33750	90	7981	7976	528	6	6844	6844	6827	462	6	94	73	0	414755	2.487	100000.000	100000.000	0.000	0.000	0.000	0.000	0.000	16.610	1137	1132	1137	1132	52	420	100	1707	"Y385"
0	0	0	28	7	1	"Cdc42"	"P60953"	18550	33740	200	7045	7496	2939	39	6711	6711	6937	2429	35	3	3	0	2368758	0.230	100000.000	100000.000	0.000	0.000	0.000	0.000	0.000	16.610	334	785	334	785	316	2384	100	1708	"Y64"
0	0	0	28	8	1	"Cdc42"	"P60953"	19050	33730	200	6094	6380	2650	41	6220	6220	6536	3012	46	1	1	0	2016133	-0.052	100000.000	100000.000	0.000	0.000	0.000	0.000	0.000	16.610	-126	160	-126	160	316	2384	100	1709	"Y64"
0	0	0	28	9	1	"Cdc42"	"P60953"	19550	33730	200	6133	6199	811	13	6092	6092	6355	2294	36	0	0	0	1958983	-0.068	100000.000	100000.000	0.000	0.000	0.000	0.000	0.000	16.610	41	107	41	107	316	2384	100	1710	"Y64"
0	0	0	28	1	2	"Flt3"	"P36888"	15550	34390	200	5989	6014	387	6	6098	6098	6119	475	7	6	2	0	1900575	-0.221	100000.000	100000.000	0.000	0.000	0.000	0.000	0.000	16.610	-109	-84	-109	-84	316	2384	100	1711	"Y842"
0	0	0	28	2	2	"Flt3"	"P36888"	16050	34380	200	5979	6009	401	6	6140	6140	6165	456	7	3	0	0	1898791	-0.342	100000.000	100000.000	0.000	0.000	0.000	0.000	0.000	16.610	-161	-131	-161	-131	316	2384	100	1712	"Y842"
0	0	0	28	3	2	"Flt3"	"P36888"	16550	34380	200	6622	6637	433	6	6696	6696	6681	811	12	2	0	0	2097176	-0.054	100000.000	100000.000	0.000	0.000	0.000	0.000	0.000	16.610	-74	-59	-74	-59	316	2384	100	1713	"Y842"
0	0	0	28	4	2	"gp130 "	"P40189"	17050	34380	200	6079	6234	683	10	6741	6741	6743	482	7	6	1	0	1969810	-1.056	100000.000	100000.000	0.000	0.000	0.000	0.000	0.000	16.610	-662	-507	-662	-507	316	2384	100	1714	"S782"
0	0	0	28	5	2	"gp130 "	"P40189"	17550	34370	200	6115	6156	542	8	6806	6806	6839	875	12	0	0	0	1945176	-0.781	100000.000	100000.000	0.000	0.000	0.000	0.000	0.000	16.610	-691	-650	-691	-650	316	2384	100	1715	"S782"
0	0	0	28	6	2	"gp130 "	"P40189"	18050	34370	200	6209	6416	740	11	6967	6967	6968	595	8	4	1	0	2027307	-0.928	100000.000	100000.000	0.000	0.000	0.000	0.000	0.000	16.610	-758	-551	-758	-551	316	2384	100	1716	"S782"
0	0	0	28	7	2	"HSP60"	"P10809"	18550	34370	90	5364	5902	1326	22	6835	6835	6939	1255	18	3	3	0	306891	-0.826	100000.000	100000.000	0.000	0.000	0.000	0.000	0.000	16.610	-1471	-933	-1471	-933	52	420	100	1717	"S70"
0	0	0	28	8	2	"HSP60"	"P10809"	19040	34360	200	6116	6314	3090	48	6445	6445	6836	3852	56	1	0	0	1995251	-0.136	100000.000	100000.000	0.000	0.000	0.000	0.000	0.000	16.610	-329	-131	-329	-131	316	2384	100	1718	"S70"
0	0	0	28	9	2	"HSP60"	"P10809"	19540	34360	200	6183	6273	2446	38	6127	6127	6328	2195	34	2	1	0	1982178	-0.025	100000.000	100000.000	0.000	0.000	0.000	0.000	0.000	16.610	56	146	56	146	316	2384	100	1719	"S70"
0	0	0	28	1	3	"IL7R "	"P16871"	15590	35050	140	7267	7209	752	10	5941	5941	5944	512	8	90	71	0	1124677	2.471	100000.000	100000.000	0.000	0.000	0.000	0.000	0.000	16.610	1326	1268	1326	1268	156	1140	100	1720	"Y449"
0	0	0	28	2	3	"IL7R "	"P16871"	16080	35040	140	7467	7409	517	6	6143	6143	6147	504	8	91	76	0	1155874	2.504	100000.000	100000.000	0.000	0.000	0.000	0.000	0.000	16.610	1324	1266	1324	1266	156	1140	100	1721	"Y449"
0	0	0	28	3	3	"IL7R "	"P16871"	16580	35050	140	7578	7548	550	7	6493	6493	6503	444	6	90	71	0	1177525	2.354	100000.000	100000.000	0.000	0.000	0.000	0.000	0.000	16.610	1085	1055	1085	1055	156	1140	100	1722	"Y449"
0	0	0	28	4	3	"IRAK4"	"P51617"	17080	35040	200	5234	5532	1176	21	6825	6825	6863	1265	18	0	0	0	1748125	-1.052	100000.000	100000.000	0.000	0.000	0.000	0.000	0.000	16.610	-1591	-1293	-1591	-1293	316	2384	100	1723	"T345"
0	0	0	28	5	3	"IRAK4"	"P51617"	17580	35030	200	5237	5489	755	13	6717	6717	6731	536	7	1	0	0	1734681	-2.317	100000.000	100000.000	0.000	0.000	0.000	0.000	0.000	16.610	-1480	-1228	-1480	-1228	316	2384	100	1724	"T345"
0	0	0	28	6	3	"IRAK4"	"P51617"	18080	35030	200	5358	5862	2018	34	7199	7199	7246	1358	18	1	0	0	1852246	-1.019	100000.000	100000.000	0.000	0.000	0.000	0.000	0.000	16.610	-1841	-1337	-1841	-1337	316	2384	100	1725	"T345"
0	0	0	28	7	3	"LIMK1"	"P53667"	18590	35030	130	10554	10200	1235	12	6829	6829	7058	2887	40	80	0	0	1223984	1.088	100000.000	100000.000	0.000	0.000	0.000	0.000	0.000	16.610	3725	3371	3725	3371	120	940	100	1726	"T508"
0	0	0	28	8	3	"LIMK1"	"P53667"	19080	35040	140	9967	10416	6378	61	6506	6506	6733	2049	30	75	21	0	1624827	1.797	100000.000	100000.000	0.000	0.000	0.000	0.000	0.000	16.610	3461	3910	3461	3910	156	1140	100	1727	"T508"
0	0	0	28	9	3	"LIMK1"	"P53667"	19580	35020	150	8885	9282	5453	58	6169	6169	6712	3702	55	7	3	0	1448002	0.694	100000.000	100000.000	0.000	0.000	0.000	0.000	0.000	16.610	2716	3113	2716	3113	156	1272	100	1728	"T508"
0	0	0	28	1	4	"p38-alpha "	"Q16539"	15580	35710	120	7274	7272	407	5	5996	5996	6117	1790	29	10	0	0	872587	0.645	100000.000	100000.000	0.000	0.000	0.000	0.000	0.000	16.610	1278	1276	1278	1276	120	820	100	1729	"T122"
0	0	0	28	2	4	"p38-alpha "	"Q16539"	16090	35690	190	7673	7660	614	8	6217	6217	6211	504	8	94	82	0	1960882	2.875	100000.000	100000.000	0.000	0.000	0.000	0.000	0.000	16.610	1456	1443	1456	1443	256	2088	100	1730	"T122"
0	0	0	28	3	4	"p38-alpha "	"Q16539"	16590	35680	180	7914	8108	2480	30	6368	6368	6384	518	8	97	90	0	2075706	3.328	100000.000	100000.000	0.000	0.000	0.000	0.000	0.000	16.610	1546	1740	1546	1740	256	1924	100	1731	"T122"
0	0	0	28	4	4	"MEK1 "	"Q02750"	17080	35680	200	6672	6646	393	5	6713	6713	6699	408	6	6	1	0	2100142	-0.130	100000.000	100000.000	0.000	0.000	0.000	0.000	0.000	16.610	-41	-67	-41	-67	316	2384	100	1732	"S297"
0	0	0	28	5	4	"MEK1 "	"Q02750"	17580	35670	200	6332	6336	399	6	6409	6409	6459	1051	16	1	0	0	2002073	-0.117	100000.000	100000.000	0.000	0.000	0.000	0.000	0.000	16.610	-77	-73	-77	-73	316	2384	100	1733	"S297"
0	0	0	28	6	4	"MEK1 "	"Q02750"	18080	35670	200	6980	7118	2076	29	6959	6959	7061	1763	24	0	0	0	2249354	0.032	100000.000	100000.000	0.000	0.000	0.000	0.000	0.000	16.610	21	159	21	159	316	2384	100	1734	"S297"
0	0	0	28	7	4	"P27kip1"	"P46527"	18580	35670	200	6684	7523	5344	71	6883	6883	7086	2132	30	6	4	0	2377242	0.205	100000.000	100000.000	0.000	0.000	0.000	0.000	0.000	16.610	-199	640	-199	640	316	2384	100	1735	"Y74"
0	0	0	28	8	4	"P27kip1"	"P46527"	19080	35660	200	6225	6534	1968	30	6518	6518	6872	3234	47	0	0	0	2064753	-0.105	100000.000	100000.000	0.000	0.000	0.000	0.000	0.000	16.610	-293	16	-293	16	316	2384	100	1736	"Y74"
0	0	0	28	9	4	"P27kip1"	"P46527"	19580	35660	200	6123	6317	2279	36	6276	6276	6829	3285	48	1	1	0	1996297	-0.156	100000.000	100000.000	0.000	0.000	0.000	0.000	0.000	16.610	-153	41	-153	41	316	2384	100	1737	"Y74"
0	0	0	28	1	5	"PPARG "	"P37231"	15600	36330	200	5212	5296	414	7	6023	6023	6023	717	11	0	0	0	1673453	-1.014	100000.000	100000.000	0.000	0.000	0.000	0.000	0.000	16.610	-811	-727	-811	-727	316	2384	100	1738	"S112"
0	0	0	28	2	5	"PPARG "	"P37231"	16100	36330	200	5264	5611	2223	39	6153	6153	6177	896	14	1	0	0	1773114	-0.632	100000.000	100000.000	0.000	0.000	0.000	0.000	0.000	16.610	-889	-542	-889	-542	316	2384	100	1739	"S112"
0	0	0	28	3	5	"PPARG "	"P37231"	16590	36320	200	5250	5348	430	8	6256	6256	6292	1185	18	0	0	0	1690000	-0.797	100000.000	100000.000	0.000	0.000	0.000	0.000	0.000	16.610	-1006	-908	-1006	-908	316	2384	100	1740	"S112"
0	0	0	28	4	5	"Pyk2 "	"Q14289"	17100	36320	170	17777	17574	2473	14	6574	6574	6579	658	10	98	98	0	3655448	16.710	100000.000	100000.000	0.000	0.000	0.000	0.000	0.000	16.610	11203	11000	11203	11000	208	1660	100	1741	"S399"
0	0	0	28	5	5	"Pyk2 "	"Q14289"	17590	36330	160	17786	17869	2417	13	6428	6428	6438	364	5	99	99	0	3716827	31.404	100000.000	100000.000	0.000	0.000	0.000	0.000	0.000	16.610	11358	11441	11358	11441	208	1512	100	1742	"S399"
0	0	0	28	6	5	"Pyk2 "	"Q14289"	18090	36320	170	17641	17563	1650	9	6763	6763	6858	1539	22	100	99	0	3653187	6.956	100000.000	100000.000	0.000	0.000	0.000	0.000	0.000	16.610	10878	10800	10878	10800	208	1660	100	1743	"S399"
0	0	0	28	7	5	"STAT1 "	"P42224"	18600	36320	70	6404	6906	1606	23	6305	6305	6704	2720	40	9	6	0	220979	0.074	100000.000	100000.000	0.000	0.000	0.000	0.000	0.000	16.610	99	601	99	601	32	236	100	1744	"S708"
0	0	0	28	8	5	"STAT1 "	"P42224"	19090	36310	200	6045	6186	1403	22	6379	6379	6770	3301	48	0	0	0	1954814	-0.177	100000.000	100000.000	0.000	0.000	0.000	0.000	0.000	16.610	-334	-193	-334	-193	316	2384	100	1745	"S708"
0	0	0	28	9	5	"STAT1 "	"P42224"	19580	36310	200	6428	7138	3682	51	6309	6309	6735	2979	44	5	4	0	2255669	0.135	100000.000	100000.000	0.000	0.000	0.000	0.000	0.000	16.610	119	829	119	829	316	2384	100	1746	"S708"
0	0	0	28	1	6	"STAT5B "	"P51692"	15590	36970	200	5919	5892	425	7	5941	5941	5965	802	13	0	0	0	1861744	-0.091	100000.000	100000.000	0.000	0.000	0.000	0.000	0.000	16.610	-22	-49	-22	-49	316	2384	100	1747	"S731"
0	0	0	28	2	6	"STAT5B "	"P51692"	16090	36960	200	5961	5955	545	9	6131	6131	6145	474	7	3	0	0	1881846	-0.401	100000.000	100000.000	0.000	0.000	0.000	0.000	0.000	16.610	-170	-176	-170	-176	316	2384	100	1748	"S731"
0	0	0	28	3	6	"STAT5B "	"P51692"	16590	36960	200	5991	5967	371	6	6167	6167	6210	1056	17	0	0	0	1885548	-0.230	100000.000	100000.000	0.000	0.000	0.000	0.000	0.000	16.610	-176	-200	-176	-200	316	2384	100	1749	"S731"
0	0	0	28	4	6	"Syk "	"P43405"	17090	36960	120	10587	9998	2018	20	6583	6583	6564	343	5	91	86	0	1199757	10.012	100000.000	100000.000	0.000	0.000	0.000	0.000	0.000	16.610	4004	3415	4004	3415	120	820	100	1750	"Y348"
0	0	0	28	5	6	"Syk "	"P43405"	17580	36960	110	10379	10139	912	8	6528	6528	6541	446	6	96	96	0	811105	8.067	100000.000	100000.000	0.000	0.000	0.000	0.000	0.000	16.610	3851	3611	3851	3611	80	656	100	1751	"Y348"
0	0	0	28	6	6	"Syk "	"P43405"	18100	36960	110	10206	10186	1943	19	6662	6662	6914	2732	39	85	1	0	814879	1.198	100000.000	100000.000	0.000	0.000	0.000	0.000	0.000	16.610	3544	3524	3544	3524	80	656	100	1752	"Y348"
0	0	0	28	7	6	"Calmodulin "	"P62158"	18590	36950	200	6875	7129	2536	35	6551	6551	6750	2629	38	1	1	0	2252855	0.144	100000.000	100000.000	0.000	0.000	0.000	0.000	0.000	16.610	324	578	324	578	316	2384	100	1753	"Y99"
0	0	0	28	8	6	"Calmodulin "	"P62158"	19080	36950	140	7772	8270	3261	39	6232	6232	6356	1457	22	55	8	0	1290193	1.314	100000.000	100000.000	0.000	0.000	0.000	0.000	0.000	16.610	1540	2038	1540	2038	156	1140	100	1754	"Y99"
0	0	0	28	9	6	"Calmodulin "	"P62158"	19590	36960	180	7318	8417	5213	61	6471	6471	6855	2951	43	7	5	0	2154745	0.529	100000.000	100000.000	0.000	0.000	0.000	0.000	0.000	16.610	847	1946	847	1946	256	1924	100	1755	"Y99"
-75	0	0	28	1	7	"empty"	"empty"	15570	37590	200	6143	6141	441	7	6131	6131	6176	1274	20	1	0	0	1940541	-0.027	100000.000	100000.000	0.000	0.000	0.000	0.000	0.000	16.610	12	10	12	10	316	2384	100	1756	"empty"
-75	0	0	28	2	7	"empty"	"empty"	16070	37590	200	6099	6079	311	5	6156	6156	6165	550	8	2	0	0	1920845	-0.156	100000.000	100000.000	0.000	0.000	0.000	0.000	0.000	16.610	-57	-77	-57	-77	316	2384	100	1757	"empty"
-75	0	0	28	3	7	"empty"	"empty"	16570	37590	200	6085	6111	900	14	6234	6234	6249	601	9	0	0	0	1931155	-0.230	100000.000	100000.000	0.000	0.000	0.000	0.000	0.000	16.610	-149	-123	-149	-123	316	2384	100	1758	"empty"
-75	0	0	28	4	7	"empty"	"empty"	17070	37590	200	6516	6492	426	6	6443	6443	6422	442	6	13	2	0	2051431	0.158	100000.000	100000.000	0.000	0.000	0.000	0.000	0.000	16.610	73	49	73	49	316	2384	100	1759	"empty"
-75	0	0	28	5	7	"empty"	"empty"	17570	37590	200	6730	6784	912	13	6619	6619	6644	1008	15	2	1	0	2143763	0.139	100000.000	100000.000	0.000	0.000	0.000	0.000	0.000	16.610	111	165	111	165	316	2384	100	1760	"empty"
-75	0	0	28	6	7	"empty"	"empty"	18070	37590	200	6368	6370	375	5	6345	6345	6454	1711	26	0	0	0	2012917	-0.049	100000.000	100000.000	0.000	0.000	0.000	0.000	0.000	16.610	23	25	23	25	316	2384	100	1761	"empty"
0	0	0	28	7	7	"Control-Spot"	"Tau"	18590	37590	130	7780	8110	2784	34	6372	6372	6501	1870	28	19	3	0	973237	0.860	100000.000	100000.000	0.000	0.000	0.000	0.000	0.000	16.610	1408	1738	1408	1738	120	940	100	1762	"Control-Spot"
0	0	0	28	8	7	"Control-Spot"	"Tau"	19090	37600	130	7863	9184	7099	77	6030	6030	6223	1714	27	63	5	0	1102098	1.728	100000.000	100000.000	0.000	0.000	0.000	0.000	0.000	16.610	1833	3154	1833	3154	120	940	100	1763	"Control-Spot"
0	0	0	28	9	7	"Control-Spot"	"Tau"	19600	37590	150	7799	8277	2601	31	6247	6247	6639	2998	45	8	4	0	1291202	0.546	100000.000	100000.000	0.000	0.000	0.000	0.000	0.000	16.610	1552	2030	1552	2030	156	1272	100	1764	"Control-Spot"
0	0	0	29	1	1	"Anxa1"	"P04083"	2080	38350	200	6399	6418	754	11	6435	6435	6557	1388	21	2	0	0	2028143	-0.100	100000.000	100000.000	0.000	0.000	0.000	0.000	0.000	16.610	-36	-17	-36	-17	316	2384	100	1765	"Y20"
0	0	0	29	2	1	"Anxa1"	"P04083"	2580	38350	200	6723	6787	2702	39	6540	6540	6632	1092	16	3	1	0	2144763	0.142	100000.000	100000.000	0.000	0.000	0.000	0.000	0.000	16.610	183	247	183	247	316	2384	100	1766	"Y20"
0	0	0	29	3	1	"Anxa1"	"P04083"	3080	38350	200	6163	6364	1996	31	6433	6433	6580	1396	21	2	2	0	2010992	-0.155	100000.000	100000.000	0.000	0.000	0.000	0.000	0.000	16.610	-270	-69	-270	-69	316	2384	100	1767	"Y20"
0	0	0	29	4	1	"Bax"	"Q07812"	3580	38350	200	6394	6681	1797	26	6605	6605	6830	2360	34	2	1	0	2111217	-0.063	100000.000	100000.000	0.000	0.000	0.000	0.000	0.000	16.610	-211	76	-211	76	316	2384	100	1768	"S184"
0	0	0	29	5	1	"Bax"	"Q07812"	4080	38350	200	6737	7212	2911	40	6970	6970	7180	2173	30	4	2	0	2278891	0.015	100000.000	100000.000	0.000	0.000	0.000	0.000	0.000	16.610	-233	242	-233	242	316	2384	100	1769	"S184"
0	0	0	29	6	1	"Bax"	"Q07812"	4580	38350	200	6809	6813	580	8	6885	6885	6935	1317	18	0	0	0	2152841	-0.093	100000.000	100000.000	0.000	0.000	0.000	0.000	0.000	16.610	-76	-72	-76	-72	316	2384	100	1770	"S184"
0	0	0	29	7	1	"CHOP"	"P35638"	5080	38350	200	6161	6172	715	11	6446	6446	6566	1561	23	0	0	0	1950461	-0.252	100000.000	100000.000	0.000	0.000	0.000	0.000	0.000	16.610	-285	-274	-285	-274	316	2384	100	1771	"S79"
0	0	0	29	8	1	"CHOP"	"P35638"	5580	38350	200	6257	6411	2595	40	6369	6369	6394	889	13	3	2	0	2026019	0.019	100000.000	100000.000	0.000	0.000	0.000	0.000	0.000	16.610	-112	42	-112	42	316	2384	100	1772	"S79"
0	0	0	29	9	1	"CHOP"	"P35638"	6080	38350	200	5996	5980	826	13	6195	6195	6241	756	12	1	1	0	1889625	-0.345	100000.000	100000.000	0.000	0.000	0.000	0.000	0.000	16.610	-199	-215	-199	-215	316	2384	100	1773	"S79"
0	0	0	29	1	2	"Crk "	"P46108"	2080	38990	200	7008	7022	491	6	6828	6828	6802	867	12	5	1	0	2219032	0.254	100000.000	100000.000	0.000	0.000	0.000	0.000	0.000	16.610	180	194	180	194	316	2384	100	1774	"Y221"
0	0	0	29	2	2	"Crk "	"P46108"	2580	38990	200	7015	7025	707	10	6812	6812	6875	1770	25	1	0	0	2219799	0.085	100000.000	100000.000	0.000	0.000	0.000	0.000	0.000	16.610	203	213	203	213	316	2384	100	1775	"Y221"
0	0	0	29	3	2	"Crk "	"P46108"	3080	38990	200	6997	6964	609	8	6876	6876	7103	2592	36	0	0	0	2200776	-0.054	100000.000	100000.000	0.000	0.000	0.000	0.000	0.000	16.610	121	88	121	88	316	2384	100	1776	"Y221"
0	0	0	29	4	2	"EEA1"	"Q15075"	3580	38990	200	6767	6654	816	12	6786	6786	6885	1486	21	0	0	0	2102815	-0.155	100000.000	100000.000	0.000	0.000	0.000	0.000	0.000	16.610	-19	-132	-19	-132	316	2384	100	1777	"T431"
0	0	0	29	5	2	"EEA1"	"Q15075"	4080	38990	200	6115	6071	662	10	6444	6444	6541	1188	18	0	0	0	1918543	-0.396	100000.000	100000.000	0.000	0.000	0.000	0.000	0.000	16.610	-329	-373	-329	-373	316	2384	100	1778	"T431"
0	0	0	29	6	2	"EEA1"	"Q15075"	4580	38990	200	6210	6200	1470	23	6313	6313	6371	552	8	8	1	0	1959093	-0.310	100000.000	100000.000	0.000	0.000	0.000	0.000	0.000	16.610	-103	-113	-103	-113	316	2384	100	1779	"T431"
0	0	0	29	7	2	"IKK-alpha "	"O15111"	5080	38990	200	6009	6064	932	15	6062	6062	6159	840	13	1	0	0	1916359	-0.113	100000.000	100000.000	0.000	0.000	0.000	0.000	0.000	16.610	-53	2	-53	2	316	2384	100	1780	"T23"
0	0	0	29	8	2	"IKK-alpha "	"O15111"	5580	38990	200	5824	5837	390	6	5908	5908	6091	1800	29	0	0	0	1844484	-0.141	100000.000	100000.000	0.000	0.000	0.000	0.000	0.000	16.610	-84	-71	-84	-71	316	2384	100	1781	"T23"
0	0	0	29	9	2	"IKK-alpha "	"O15111"	6080	38990	200	5736	5721	288	5	5788	5788	5867	1175	20	0	0	0	1807878	-0.124	100000.000	100000.000	0.000	0.000	0.000	0.000	0.000	16.610	-52	-67	-52	-67	316	2384	100	1782	"T23"
0	0	0	29	1	3	"Jak2 "	"O60674"	2080	39630	200	5803	5758	591	10	6071	6071	6070	620	10	3	0	0	1819613	-0.503	100000.000	100000.000	0.000	0.000	0.000	0.000	0.000	16.610	-268	-313	-268	-313	316	2384	100	1783	"Y1007"
0	0	0	29	2	3	"Jak2 "	"O60674"	2580	39630	200	5910	5823	722	12	6176	6176	6303	1829	29	0	0	0	1839975	-0.262	100000.000	100000.000	0.000	0.000	0.000	0.000	0.000	16.610	-266	-353	-266	-353	316	2384	100	1784	"Y1007"
0	0	0	29	3	3	"Jak2 "	"O60674"	3080	39630	200	6673	7199	4294	59	6673	6673	6904	1978	28	6	3	0	2274917	0.149	0.000	100000.000	0.000	0.000	0.000	0.000	0.000	Error	0	526	0	526	316	2384	100	1785	"Y1007"
0	0	0	29	4	3	"Keap1"	"Q14145"	3580	39630	200	6098	6187	790	12	6756	6756	6888	1833	26	1	0	0	1955128	-0.382	100000.000	100000.000	0.000	0.000	0.000	0.000	0.000	16.610	-658	-569	-658	-569	316	2384	100	1786	"Y141"
0	0	0	29	5	3	"Keap1"	"Q14145"	4080	39630	200	5900	6023	1298	21	6476	6476	6639	2118	31	1	0	0	1903392	-0.291	100000.000	100000.000	0.000	0.000	0.000	0.000	0.000	16.610	-576	-453	-576	-453	316	2384	100	1787	"Y141"
0	0	0	29	6	3	"Keap1"	"Q14145"	4580	39630	200	5777	5804	857	14	6177	6177	6216	1203	19	0	0	0	1833955	-0.342	100000.000	100000.000	0.000	0.000	0.000	0.000	0.000	16.610	-400	-373	-400	-373	316	2384	100	1788	"Y141"
0	0	0	29	7	3	"MK2"	"P16389"	5080	39630	200	5844	5835	522	8	5920	5920	6002	1087	18	0	0	0	1843988	-0.154	100000.000	100000.000	0.000	0.000	0.000	0.000	0.000	16.610	-76	-85	-76	-85	316	2384	100	1789	"Y132"
0	0	0	29	8	3	"MK2"	"P16389"	5580	39630	200	5826	5892	926	15	5904	5904	5960	990	16	0	0	0	1861969	-0.069	100000.000	100000.000	0.000	0.000	0.000	0.000	0.000	16.610	-78	-12	-78	-12	316	2384	100	1790	"Y132"
0	0	0	29	9	3	"MK2"	"P16389"	6080	39630	200	5833	6130	1926	31	5818	5818	5904	1267	21	5	2	0	1937053	0.178	100000.000	100000.000	0.000	0.000	0.000	0.000	0.000	16.610	15	312	15	312	316	2384	100	1791	"Y132"
0	0	0	29	1	4	"MyD88"	"Q99836"	2090	40290	140	6332	6325	503	7	5564	5564	5687	1328	23	9	0	0	986686	0.480	100000.000	100000.000	0.000	0.000	0.000	0.000	0.000	16.610	768	761	768	761	156	1140	100	1792	"Y257"
0	0	0	29	2	4	"MyD88"	"Q99836"	2590	40290	170	6974	7037	1308	18	5874	5874	5896	609	10	82	39	0	1463688	1.874	100000.000	100000.000	0.000	0.000	0.000	0.000	0.000	16.610	1100	1163	1100	1163	208	1660	100	1793	"Y257"
0	0	0	29	3	4	"MyD88"	"Q99836"	3090	40270	170	7352	7465	1332	17	6173	6173	6292	1861	29	7	1	0	1552799	0.630	100000.000	100000.000	0.000	0.000	0.000	0.000	0.000	16.610	1179	1292	1179	1292	208	1660	100	1794	"Y257"
0	0	0	29	4	4	"NFkB-p105 "	"P19838"	3590	40280	200	5559	5915	2097	35	6606	6606	6869	2351	34	1	0	0	1869275	-0.406	100000.000	100000.000	0.000	0.000	0.000	0.000	0.000	16.610	-1047	-691	-1047	-691	316	2384	100	1795	"S337"
0	0	0	29	5	4	"NFkB-p105 "	"P19838"	4090	40280	200	5638	5713	743	13	6446	6446	6593	2034	30	0	0	0	1805407	-0.433	100000.000	100000.000	0.000	0.000	0.000	0.000	0.000	16.610	-808	-733	-808	-733	316	2384	100	1796	"S337"
0	0	0	29	6	4	"NFkB-p105 "	"P19838"	4590	40280	200	5608	5830	2103	36	6367	6367	6425	1673	26	0	0	0	1842322	-0.356	100000.000	100000.000	0.000	0.000	0.000	0.000	0.000	16.610	-759	-537	-759	-537	316	2384	100	1797	"S337"
0	0	0	29	7	4	"PKACa "	"P17612"	5090	40280	200	5546	5500	685	12	6115	6115	6101	770	12	1	0	0	1737923	-0.781	100000.000	100000.000	0.000	0.000	0.000	0.000	0.000	16.610	-569	-615	-569	-615	316	2384	100	1798	"S338"
0	0	0	29	8	4	"PKACa "	"P17612"	5590	40280	200	5682	5790	813	14	6043	6043	6084	952	15	2	1	0	1829540	-0.309	100000.000	100000.000	0.000	0.000	0.000	0.000	0.000	16.610	-361	-253	-361	-253	316	2384	100	1799	"S338"
0	0	0	29	9	4	"PKACa "	"P17612"	6090	40280	200	5536	5545	366	6	5886	5886	5957	1360	22	0	0	0	1752359	-0.303	100000.000	100000.000	0.000	0.000	0.000	0.000	0.000	16.610	-350	-341	-350	-341	316	2384	100	1800	"S338"
0	0	0	29	1	5	"PDK1"	"O15530"	2100	40920	160	12799	11452	3186	27	6286	6286	6325	694	10	79	76	0	2382026	7.388	100000.000	100000.000	0.000	0.000	0.000	0.000	0.000	16.610	6513	5166	6513	5166	208	1512	100	1801	"Y373"
0	0	0	29	2	5	"PDK1"	"O15530"	2590	40930	150	12358	10875	2956	27	6210	6210	6508	2131	32	72	67	0	1696575	2.049	100000.000	100000.000	0.000	0.000	0.000	0.000	0.000	16.610	6148	4665	6148	4665	156	1272	100	1802	"Y373"
0	0	0	29	3	5	"PDK1"	"O15530"	3080	40910	150	11934	10759	4157	38	6133	6133	6438	2412	37	71	62	0	1678410	1.791	100000.000	100000.000	0.000	0.000	0.000	0.000	0.000	16.610	5801	4626	5801	4626	156	1272	100	1803	"Y373"
0	0	0	29	4	5	"Ripk1"	"Q13546"	3570	40930	200	6291	6457	2607	40	6442	6442	6612	1565	23	1	0	0	2040365	-0.099	100000.000	100000.000	0.000	0.000	0.000	0.000	0.000	16.610	-151	15	-151	15	316	2384	100	1804	"Y424"
0	0	0	29	5	5	"Ripk1"	"Q13546"	4070	40930	200	6216	6329	1263	19	6403	6403	6428	618	9	5	1	0	2000037	-0.160	100000.000	100000.000	0.000	0.000	0.000	0.000	0.000	16.610	-187	-74	-187	-74	316	2384	100	1805	"Y424"
0	0	0	29	6	5	"Ripk1"	"Q13546"	4570	40930	200	6240	6261	680	10	6166	6166	6195	668	10	7	1	0	1978606	0.099	100000.000	100000.000	0.000	0.000	0.000	0.000	0.000	16.610	74	95	74	95	316	2384	100	1806	"Y424"
0	0	0	29	7	5	"Smad1 "	"Q15797"	5070	40930	200	5853	5894	1059	17	6000	6000	6009	803	13	0	0	0	1862360	-0.143	100000.000	100000.000	0.000	0.000	0.000	0.000	0.000	16.610	-147	-106	-147	-106	316	2384	100	1807	"S463"
0	0	0	29	8	5	"Smad1 "	"Q15797"	5570	40930	80	5709	5859	1091	18	5942	5942	5973	844	14	5	3	0	304676	-0.135	100000.000	100000.000	0.000	0.000	0.000	0.000	0.000	16.610	-233	-83	-233	-83	52	340	100	1808	"S463"
0	0	0	29	9	5	"Smad1 "	"Q15797"	6070	40930	200	5805	5772	357	6	5889	5889	5949	1335	22	0	0	0	1824108	-0.133	100000.000	100000.000	0.000	0.000	0.000	0.000	0.000	16.610	-84	-117	-84	-117	316	2384	100	1809	"S463"
0	0	0	29	1	6	"TAB1"	"Q15750"	2090	41560	200	6640	6596	723	10	6653	6653	6741	1355	20	2	0	0	2084371	-0.107	100000.000	100000.000	0.000	0.000	0.000	0.000	0.000	16.610	-13	-57	-13	-57	316	2384	100	1810	"S438"
0	0	0	29	2	6	"TAB1"	"Q15750"	2590	41560	180	6510	6807	3367	49	6518	6518	6735	2168	32	3	1	0	1742598	0.033	100000.000	100000.000	0.000	0.000	0.000	0.000	0.000	16.610	-8	289	-8	289	256	1924	100	1811	"S438"
0	0	0	29	3	6	"TAB1"	"Q15750"	3100	41570	130	6790	7240	5021	69	6391	6391	6401	475	7	45	20	0	868823	1.766	100000.000	100000.000	0.000	0.000	0.000	0.000	0.000	16.610	399	849	399	849	120	940	100	1812	"S438"
0	0	0	29	4	6	"Tgfbr2"	"P37173"	3590	41550	200	6364	6707	2538	37	6536	6536	6639	1146	17	3	2	0	2119540	0.059	100000.000	100000.000	0.000	0.000	0.000	0.000	0.000	16.610	-172	171	-172	171	316	2384	100	1813	"Y259"
0	0	0	29	5	6	"Tgfbr2"	"P37173"	4090	41550	200	6158	6177	497	8	6462	6462	6489	805	12	1	0	0	1951926	-0.388	100000.000	100000.000	0.000	0.000	0.000	0.000	0.000	16.610	-304	-285	-304	-285	316	2384	100	1814	"Y259"
0	0	0	29	6	6	"Tgfbr2"	"P37173"	4590	41550	200	6049	6119	1503	24	6209	6209	6224	1104	17	2	1	0	1933633	-0.095	100000.000	100000.000	0.000	0.000	0.000	0.000	0.000	16.610	-160	-90	-160	-90	316	2384	100	1815	"Y259"
0	0	0	29	7	6	"XIAP "	"P98170"	5100	41540	110	10779	10511	1440	13	5883	5883	5898	571	9	96	93	0	840850	8.079	100000.000	100000.000	0.000	0.000	0.000	0.000	0.000	16.610	4896	4628	4896	4628	80	656	100	1816	"S87"
0	0	0	29	8	6	"XIAP "	"P98170"	5600	41550	120	10856	10981	6463	58	5922	5922	5983	1198	20	84	76	0	1317761	4.172	100000.000	100000.000	0.000	0.000	0.000	0.000	0.000	16.610	4934	5059	4934	5059	120	820	100	1817	"S87"
0	0	0	29	9	6	"XIAP "	"P98170"	6100	41540	100	10872	10870	1973	18	5807	5807	5810	501	8	100	98	0	869562	10.100	100000.000	100000.000	0.000	0.000	0.000	0.000	0.000	16.610	5065	5063	5065	5063	80	560	100	1818	"S87"
-75	0	0	29	1	7	"empty"	"empty"	2080	42200	200	7299	7229	455	6	6967	6967	6943	684	9	8	0	0	2284440	0.418	100000.000	100000.000	0.000	0.000	0.000	0.000	0.000	16.610	332	262	332	262	316	2384	100	1819	"empty"
-75	0	0	29	2	7	"empty"	"empty"	2580	42200	200	7447	7441	558	7	6890	6890	6962	1222	17	6	0	0	2351321	0.392	100000.000	100000.000	0.000	0.000	0.000	0.000	0.000	16.610	557	551	557	551	316	2384	100	1820	"empty"
-75	0	0	29	3	7	"empty"	"empty"	3080	42200	200	7035	7147	1522	21	6681	6681	6786	1535	22	3	0	0	2258295	0.235	100000.000	100000.000	0.000	0.000	0.000	0.000	0.000	16.610	354	466	354	466	316	2384	100	1821	"empty"
-75	0	0	29	4	7	"empty"	"empty"	3580	42200	200	6921	6931	444	6	6770	6770	6919	2137	30	0	0	0	2190327	0.006	100000.000	100000.000	0.000	0.000	0.000	0.000	0.000	16.610	151	161	151	161	316	2384	100	1822	"empty"
-75	0	0	29	5	7	"empty"	"empty"	4080	42200	200	6532	6714	968	14	6463	6463	6546	1472	22	4	1	0	2121565	0.114	100000.000	100000.000	0.000	0.000	0.000	0.000	0.000	16.610	69	251	69	251	316	2384	100	1823	"empty"
-75	0	0	29	6	7	"empty"	"empty"	4580	42200	200	6039	6113	622	10	6078	6078	6122	532	8	8	1	0	1931628	-0.017	100000.000	100000.000	0.000	0.000	0.000	0.000	0.000	16.610	-39	35	-39	35	316	2384	100	1824	"empty"
-75	0	0	29	7	7	"empty"	"empty"	5080	42200	200	5771	5878	497	8	5878	5878	5918	500	8	12	1	0	1857484	-0.080	100000.000	0.000	0.000	0.000	0.000	0.000	0.000	16.610	-107	0	-107	0	316	2384	100	1825	"empty"
-75	0	0	29	8	7	"empty"	"empty"	5580	42200	200	5672	5725	380	6	5922	5922	5996	1895	31	0	0	0	1809158	-0.143	100000.000	100000.000	0.000	0.000	0.000	0.000	0.000	16.610	-250	-197	-250	-197	316	2384	100	1826	"empty"
-75	0	0	29	9	7	"empty"	"empty"	6080	42200	200	5553	5718	1167	20	5786	5786	5872	2049	34	1	1	0	1806968	-0.075	100000.000	100000.000	0.000	0.000	0.000	0.000	0.000	16.610	-233	-68	-233	-68	316	2384	100	1827	"empty"
0	0	0	30	1	1	"PTEN"	"P60484"	6620	38270	200	5902	5950	1151	19	5928	5928	5948	904	15	1	0	0	1880174	0.002	100000.000	100000.000	0.000	0.000	0.000	0.000	0.000	16.610	-26	22	-26	22	316	2384	100	1828	"T382/3/5"
0	0	0	30	2	1	"PTEN"	"P60484"	7120	38270	200	5765	5880	1349	22	5719	5719	5843	1249	21	1	1	0	1858162	0.030	100000.000	100000.000	0.000	0.000	0.000	0.000	0.000	16.610	46	161	46	161	316	2384	100	1829	"T382/3/5"
0	0	0	30	3	1	"PTEN"	"P60484"	7620	38270	200	5916	6007	885	14	5612	5612	5741	1933	33	5	0	0	1898208	0.138	100000.000	100000.000	0.000	0.000	0.000	0.000	0.000	16.610	304	395	304	395	316	2384	100	1830	"T382/3/5"
0	0	0	30	4	1	"Rab5A"	"P20339"	8120	38270	200	5184	5198	884	17	5449	5449	5510	960	17	0	0	0	1642505	-0.325	100000.000	100000.000	0.000	0.000	0.000	0.000	0.000	16.610	-265	-251	-265	-251	316	2384	100	1831	"S123"
0	0	0	30	5	1	"Rab5A"	"P20339"	8620	38270	200	4997	5002	334	6	5317	5317	5415	1068	19	0	0	0	1580498	-0.387	100000.000	100000.000	0.000	0.000	0.000	0.000	0.000	16.610	-320	-315	-320	-315	316	2384	100	1832	"S123"
0	0	0	30	6	1	"Rab5A"	"P20339"	9120	38270	200	5096	5096	293	5	5321	5321	5364	685	12	0	0	0	1610200	-0.391	100000.000	100000.000	0.000	0.000	0.000	0.000	0.000	16.610	-225	-225	-225	-225	316	2384	100	1833	"S123"
0	0	0	30	7	1	"STAT1 "	"P42224"	9620	38270	200	5140	5151	439	8	5461	5461	5616	1815	32	0	0	0	1627648	-0.256	100000.000	100000.000	0.000	0.000	0.000	0.000	0.000	16.610	-321	-310	-321	-310	316	2384	100	1834	"Y701"
0	0	0	30	8	1	"STAT1 "	"P42224"	10120	38270	200	5240	5257	447	8	5610	5610	5691	1067	18	0	0	0	1661311	-0.407	100000.000	100000.000	0.000	0.000	0.000	0.000	0.000	16.610	-370	-353	-370	-353	316	2384	100	1835	"Y701"
0	0	0	30	9	1	"STAT1 "	"P42224"	10620	38270	200	5204	5304	669	12	5751	5751	5789	896	15	1	0	0	1675940	-0.541	100000.000	100000.000	0.000	0.000	0.000	0.000	0.000	16.610	-547	-447	-547	-447	316	2384	100	1836	"Y701"
0	0	0	30	1	2	"STAT5B "	"P51692"	6610	38930	200	5086	5028	819	16	5641	5641	5771	1372	23	0	0	0	1588883	-0.542	100000.000	100000.000	0.000	0.000	0.000	0.000	0.000	16.610	-555	-613	-555	-613	316	2384	100	1837	"Y699"
0	0	0	30	2	2	"STAT5B "	"P51692"	7110	38930	200	5288	5229	798	15	5745	5745	5835	1087	18	1	0	0	1652399	-0.557	100000.000	100000.000	0.000	0.000	0.000	0.000	0.000	16.610	-457	-516	-457	-516	316	2384	100	1838	"Y699"
0	0	0	30	3	2	"STAT5B "	"P51692"	7610	38930	200	5221	5264	1678	31	5816	5816	5779	663	11	1	0	0	1663467	-0.777	100000.000	100000.000	0.000	0.000	0.000	0.000	0.000	16.610	-595	-552	-595	-552	316	2384	100	1839	"Y699"
0	0	0	30	4	2	"Syk "	"P43405"	8120	38940	100	13337	11948	2957	24	5836	5836	5938	1746	29	82	80	0	955821	3.442	100000.000	100000.000	0.000	0.000	0.000	0.000	0.000	16.610	7501	6112	7501	6112	80	560	100	1840	"Y352"
0	0	0	30	5	2	"Syk "	"P43405"	8610	38940	100	13892	12895	3027	23	5855	5855	6001	1780	29	87	86	0	1031576	3.873	100000.000	100000.000	0.000	0.000	0.000	0.000	0.000	16.610	8037	7040	8037	7040	80	560	100	1841	"Y352"
0	0	0	30	6	2	"Syk "	"P43405"	9110	38930	90	15128	14842	2179	14	5722	5722	5769	755	13	100	100	0	771762	12.017	100000.000	100000.000	0.000	0.000	0.000	0.000	0.000	16.610	9406	9120	9406	9120	52	420	100	1842	"Y352"
0	0	0	30	7	2	"ACC1"	"Q13085"	9610	38930	200	5325	5332	382	7	5780	5780	5803	836	14	0	0	0	1684810	-0.563	100000.000	100000.000	0.000	0.000	0.000	0.000	0.000	16.610	-455	-448	-455	-448	316	2384	100	1843	"S80"
0	0	0	30	8	2	"ACC1"	"Q13085"	10110	38930	200	5408	5444	541	9	5853	5853	5888	1124	19	1	0	0	1720301	-0.395	100000.000	100000.000	0.000	0.000	0.000	0.000	0.000	16.610	-445	-409	-445	-409	316	2384	100	1844	"S80"
0	0	0	30	9	2	"ACC1"	"Q13085"	10610	38930	200	5162	5226	970	18	5684	5684	5796	1976	34	0	0	0	1651369	-0.288	100000.000	100000.000	0.000	0.000	0.000	0.000	0.000	16.610	-522	-458	-522	-458	316	2384	100	1845	"S80"
0	0	0	30	1	3	"TrKA"	"P04629"	6630	39580	160	7324	7358	837	11	5759	5759	5758	497	8	93	86	0	1530423	3.219	100000.000	100000.000	0.000	0.000	0.000	0.000	0.000	16.610	1565	1599	1565	1599	208	1512	100	1846	"Y680"
0	0	0	30	2	3	"TrKA"	"P04629"	7130	39580	160	7119	7212	1036	14	5662	5662	5678	628	11	94	68	0	1500178	2.443	100000.000	100000.000	0.000	0.000	0.000	0.000	0.000	16.610	1457	1550	1457	1550	208	1512	100	1847	"Y680"
0	0	0	30	3	3	"TrKA"	"P04629"	7630	39590	180	7032	7100	1789	25	5730	5730	5710	697	12	78	42	0	1817645	1.994	100000.000	100000.000	0.000	0.000	0.000	0.000	0.000	16.610	1302	1370	1302	1370	256	1924	100	1848	"Y680"
0	0	0	30	4	3	"BRAF1"	"P15056"	8120	39570	200	5778	5805	606	10	5755	5755	5736	766	13	4	1	0	1834276	0.090	100000.000	100000.000	0.000	0.000	0.000	0.000	0.000	16.610	23	50	23	50	316	2384	100	1849	"S579"
0	0	0	30	5	3	"BRAF1"	"P15056"	8620	39570	200	5946	6209	2340	37	5803	5803	5870	1193	20	3	1	0	1961921	0.284	100000.000	100000.000	0.000	0.000	0.000	0.000	0.000	16.610	143	406	143	406	316	2384	100	1850	"S579"
0	0	0	30	6	3	"BRAF1"	"P15056"	9120	39560	100	6068	6327	2674	42	5509	5509	5596	755	13	23	1	0	506160	0.968	100000.000	100000.000	0.000	0.000	0.000	0.000	0.000	16.610	559	818	559	818	80	560	100	1851	"S579"
0	0	0	30	7	3	"Cdc2"	"P06493"	9630	39580	150	6946	7031	839	11	5619	5619	5651	642	11	91	51	0	1096861	2.150	100000.000	100000.000	0.000	0.000	0.000	0.000	0.000	16.610	1327	1412	1327	1412	156	1272	100	1852	"Y15"
0	0	0	30	8	3	"Cdc2"	"P06493"	10130	39570	150	7220	7357	1267	17	5714	5714	5712	447	7	98	88	0	1147762	3.680	100000.000	100000.000	0.000	0.000	0.000	0.000	0.000	16.610	1506	1643	1506	1643	156	1272	100	1853	"Y15"
0	0	0	30	9	3	"Cdc2"	"P06493"	10620	39580	120	7246	7136	483	6	5698	5698	5751	802	13	90	47	0	856293	1.727	100000.000	100000.000	0.000	0.000	0.000	0.000	0.000	16.610	1548	1438	1548	1438	120	820	100	1854	"Y15"
0	0	0	30	1	4	"ERK3"	"Q16659"	6620	40190	200	6445	6431	916	14	5742	5742	5790	774	13	46	2	0	2032245	0.828	100000.000	100000.000	0.000	0.000	0.000	0.000	0.000	16.610	703	689	703	689	316	2384	100	1855	"S189"
0	0	0	30	2	4	"ERK3"	"Q16659"	7120	40190	200	6567	6540	1727	26	5724	5724	5763	1153	20	29	1	0	2066766	0.674	100000.000	100000.000	0.000	0.000	0.000	0.000	0.000	16.610	843	816	843	816	316	2384	100	1856	"S189"
0	0	0	30	3	4	"ERK3"	"Q16659"	7620	40190	200	6254	6337	1212	19	5691	5691	5675	1421	25	8	0	0	2002486	0.466	100000.000	100000.000	0.000	0.000	0.000	0.000	0.000	16.610	563	646	563	646	316	2384	100	1857	"S189"
0	0	0	30	4	4	"GIT2"	"Q14161"	8120	40190	200	5604	5590	462	8	5681	5681	5678	731	12	1	0	0	1766393	-0.120	100000.000	100000.000	0.000	0.000	0.000	0.000	0.000	16.610	-77	-91	-77	-91	316	2384	100	1858	"Y484"
0	0	0	30	5	4	"GIT2"	"Q14161"	8620	40190	200	5579	5540	386	6	5656	5656	5670	861	15	0	0	0	1750509	-0.151	100000.000	100000.000	0.000	0.000	0.000	0.000	0.000	16.610	-77	-116	-77	-116	316	2384	100	1859	"Y484"
0	0	0	30	6	4	"GIT2"	"Q14161"	9120	40190	200	5483	5892	2574	43	5635	5635	5739	1366	23	4	3	0	1861759	0.112	100000.000	100000.000	0.000	0.000	0.000	0.000	0.000	16.610	-152	257	-152	257	316	2384	100	1860	"Y484"
0	0	0	30	7	4	"HSP70 "	"P08107"	9620	40190	200	5531	5537	1633	29	5610	5610	5665	1140	20	1	1	0	1749740	-0.112	100000.000	100000.000	0.000	0.000	0.000	0.000	0.000	16.610	-79	-73	-79	-73	316	2384	100	1861	"Y525"
0	0	0	30	8	4	"HSP70 "	"P08107"	10120	40190	200	5681	5666	719	12	5783	5783	5842	1051	17	0	0	0	1790390	-0.167	100000.000	100000.000	0.000	0.000	0.000	0.000	0.000	16.610	-102	-117	-102	-117	316	2384	100	1862	"Y525"
0	0	0	30	9	4	"HSP70 "	"P08107"	10620	40190	200	5590	5556	616	11	5728	5728	5784	1118	19	0	0	0	1755804	-0.204	100000.000	100000.000	0.000	0.000	0.000	0.000	0.000	16.610	-138	-172	-138	-172	316	2384	100	1863	"Y525"
0	0	0	30	1	5	"iNOS "	"P35228"	6630	40860	200	5696	5707	485	8	5599	5599	5652	1425	25	0	0	0	1803443	0.039	100000.000	100000.000	0.000	0.000	0.000	0.000	0.000	16.610	97	108	97	108	316	2384	100	1864	"Y151"
0	0	0	30	2	5	"iNOS "	"P35228"	7130	40860	200	5563	5578	498	8	5540	5540	5540	550	9	11	0	0	1762713	0.069	100000.000	100000.000	0.000	0.000	0.000	0.000	0.000	16.610	23	38	23	38	316	2384	100	1865	"Y151"
0	0	0	30	3	5	"iNOS "	"P35228"	7630	40850	110	5934	5906	721	12	5578	5578	5573	749	13	8	1	0	472489	0.445	100000.000	100000.000	0.000	0.000	0.000	0.000	0.000	16.610	356	328	356	328	80	656	100	1866	"Y151"
0	0	0	30	4	5	"IRF-3 "	"Q14653"	8130	40860	200	5030	5039	565	11	5583	5583	5622	785	13	0	0	0	1592398	-0.743	100000.000	100000.000	0.000	0.000	0.000	0.000	0.000	16.610	-553	-544	-553	-544	316	2384	100	1867	"S402"
0	0	0	30	5	5	"IRF-3 "	"Q14653"	8630	40860	200	4908	5040	987	19	5511	5511	5560	692	12	1	0	0	1592722	-0.751	100000.000	100000.000	0.000	0.000	0.000	0.000	0.000	16.610	-603	-471	-603	-471	316	2384	100	1868	"S402"
0	0	0	30	6	5	"IRF-3 "	"Q14653"	9130	40860	200	5036	5110	408	7	5562	5562	5623	941	16	0	0	0	1614611	-0.545	100000.000	100000.000	0.000	0.000	0.000	0.000	0.000	16.610	-526	-452	-526	-452	316	2384	100	1869	"S402"
0	0	0	30	7	5	"M6PR"	"P20645"	9640	40870	80	6250	6266	333	5	5682	5682	5720	465	8	67	17	0	325856	1.174	100000.000	100000.000	0.000	0.000	0.000	0.000	0.000	16.610	568	584	568	584	52	340	100	1870	"S267"
0	0	0	30	8	5	"M6PR"	"P20645"	10140	40870	120	6320	6551	2771	42	5765	5765	5789	670	11	41	10	0	786079	1.137	100000.000	100000.000	0.000	0.000	0.000	0.000	0.000	16.610	555	786	555	786	120	820	100	1871	"S267"
0	0	0	30	9	5	"M6PR"	"P20645"	10630	40850	100	6345	6360	637	10	5786	5786	5843	813	13	35	1	0	508824	0.636	100000.000	100000.000	0.000	0.000	0.000	0.000	0.000	16.610	559	574	559	574	80	560	100	1872	"S267"
0	0	0	30	1	6	"MDM2"	"Q00987"	6620	41480	200	5752	5888	1503	25	5712	5712	5713	484	8	5	3	0	1860696	0.362	100000.000	100000.000	0.000	0.000	0.000	0.000	0.000	16.610	40	176	40	176	316	2384	100	1873	"S166"
0	0	0	30	2	6	"MDM2"	"Q00987"	7120	41480	200	5552	5538	387	6	5581	5581	5617	1100	19	0	0	0	1750133	-0.072	100000.000	100000.000	0.000	0.000	0.000	0.000	0.000	16.610	-29	-43	-29	-43	316	2384	100	1874	"S166"
0	0	0	30	3	6	"MDM2"	"Q00987"	7620	41480	200	5645	5641	478	8	5595	5595	5639	1275	22	0	0	0	1782646	0.002	100000.000	100000.000	0.000	0.000	0.000	0.000	0.000	16.610	50	46	50	46	316	2384	100	1875	"S166"
0	0	0	30	4	6	"p38 delta"	"O15264"	8120	41480	160	7038	7020	1060	15	5564	5564	5659	1626	28	42	1	0	1460237	0.837	100000.000	100000.000	0.000	0.000	0.000	0.000	0.000	16.610	1474	1456	1474	1456	208	1512	100	1876	"Y182"
0	0	0	30	5	6	"p38 delta"	"O15264"	8620	41480	170	6903	6942	2392	34	5440	5440	5496	748	13	80	45	0	1443844	1.933	100000.000	100000.000	0.000	0.000	0.000	0.000	0.000	16.610	1463	1502	1463	1502	208	1660	100	1877	"Y182"
0	0	0	30	6	6	"p38 delta"	"O15264"	9130	41480	160	7017	6950	1014	14	5423	5423	5549	1684	30	39	1	0	1445588	0.832	100000.000	100000.000	0.000	0.000	0.000	0.000	0.000	16.610	1594	1527	1594	1527	208	1512	100	1878	"Y182"
0	0	0	30	7	6	"p70S6K"	"P23443"	9620	41480	200	5325	5436	594	10	5507	5507	5591	1283	22	0	0	0	1717909	-0.121	100000.000	100000.000	0.000	0.000	0.000	0.000	0.000	16.610	-182	-71	-182	-71	316	2384	100	1879	"T412"
0	0	0	30	8	6	"p70S6K"	"P23443"	10120	41480	200	5506	5491	365	6	5628	5628	5695	1178	20	0	0	0	1735112	-0.173	100000.000	100000.000	0.000	0.000	0.000	0.000	0.000	16.610	-122	-137	-122	-137	316	2384	100	1880	"T412"
0	0	0	30	9	6	"p70S6K"	"P23443"	10620	41480	200	5563	5568	345	6	5708	5708	5790	1591	27	0	0	0	1759625	-0.140	100000.000	100000.000	0.000	0.000	0.000	0.000	0.000	16.610	-145	-140	-145	-140	316	2384	100	1881	"T412"
-75	0	0	30	1	7	"empty"	"empty"	6620	42120	200	5559	5652	1266	22	5624	5624	5655	396	7	5	1	0	1786137	-0.008	100000.000	100000.000	0.000	0.000	0.000	0.000	0.000	16.610	-65	28	-65	28	316	2384	100	1882	"empty"
-75	0	0	30	2	7	"empty"	"empty"	7120	42120	200	5569	5696	1804	31	5588	5588	5628	580	10	2	1	0	1799972	0.117	100000.000	100000.000	0.000	0.000	0.000	0.000	0.000	16.610	-19	108	-19	108	316	2384	100	1883	"empty"
-75	0	0	30	3	7	"empty"	"empty"	7620	42120	200	5712	5734	357	6	5560	5560	5554	839	15	3	0	0	1811920	0.215	100000.000	100000.000	0.000	0.000	0.000	0.000	0.000	16.610	152	174	152	174	316	2384	100	1884	"empty"
-75	0	0	30	4	7	"empty"	"empty"	8120	42120	200	5692	5690	680	11	5464	5464	5459	647	11	9	2	0	1798174	0.357	100000.000	100000.000	0.000	0.000	0.000	0.000	0.000	16.610	228	226	228	226	316	2384	100	1885	"empty"
-75	0	0	30	5	7	"empty"	"empty"	8620	42120	200	5616	5624	473	8	5397	5397	5460	1220	22	1	0	0	1777156	0.134	100000.000	100000.000	0.000	0.000	0.000	0.000	0.000	16.610	219	227	219	227	316	2384	100	1886	"empty"
-75	0	0	30	6	7	"empty"	"empty"	9120	42120	200	5627	5713	1553	27	5394	5394	5415	429	7	21	2	0	1805185	0.695	100000.000	100000.000	0.000	0.000	0.000	0.000	0.000	16.610	233	319	233	319	316	2384	100	1887	"empty"
-75	0	0	30	7	7	"empty"	"empty"	9620	42120	200	5682	5660	305	5	5544	5544	5555	621	11	2	0	0	1788631	0.169	100000.000	100000.000	0.000	0.000	0.000	0.000	0.000	16.610	138	116	138	116	316	2384	100	1888	"empty"
-75	0	0	30	8	7	"empty"	"empty"	10120	42120	200	5779	5757	274	4	5664	5664	5728	1701	29	0	0	0	1819062	0.017	100000.000	100000.000	0.000	0.000	0.000	0.000	0.000	16.610	115	93	115	93	316	2384	100	1889	"empty"
-75	0	0	30	9	7	"empty"	"empty"	10620	42120	200	5731	5730	297	5	5690	5690	5784	1882	32	0	0	0	1810548	-0.029	100000.000	100000.000	0.000	0.000	0.000	0.000	0.000	16.610	41	40	41	40	316	2384	100	1890	"empty"
0	0	0	31	1	1	"JNK1"	"P45983"	11160	38250	200	6067	6113	779	12	5905	5905	5956	1142	19	2	1	0	1931651	0.137	100000.000	100000.000	0.000	0.000	0.000	0.000	0.000	16.610	162	208	162	208	316	2384	100	1891	"T183"
0	0	0	31	2	1	"JNK1"	"P45983"	11670	38250	120	6531	6466	382	5	5923	5923	6047	1872	30	0	0	0	775953	0.224	100000.000	100000.000	0.000	0.000	0.000	0.000	0.000	16.610	608	543	608	543	120	820	100	1892	"T183"
0	0	0	31	3	1	"JNK1"	"P45983"	12160	38260	120	6607	6565	377	5	5994	5994	5996	340	5	77	38	0	787818	1.674	100000.000	100000.000	0.000	0.000	0.000	0.000	0.000	16.610	613	571	613	571	120	820	100	1893	"T183"
0	0	0	31	4	1	"Keap1"	"Q14145"	12680	38240	130	6893	6853	363	5	6052	6052	6028	337	5	88	62	0	822329	2.448	100000.000	100000.000	0.000	0.000	0.000	0.000	0.000	16.610	841	801	841	801	120	940	100	1894	"S293/5"
0	0	0	31	5	1	"Keap1"	"Q14145"	13180	38240	120	6706	6734	424	6	6021	6021	6087	1241	20	4	0	0	808132	0.521	100000.000	100000.000	0.000	0.000	0.000	0.000	0.000	16.610	685	713	685	713	120	820	100	1895	"S293/5"
0	0	0	31	6	1	"Keap1"	"Q14145"	13670	38250	100	6944	6893	427	6	6190	6190	6162	412	6	77	41	0	551417	1.774	100000.000	100000.000	0.000	0.000	0.000	0.000	0.000	16.610	754	703	754	703	80	560	100	1896	"S293/5"
0	0	0	31	7	1	"MK2"	"P16389"	14180	38230	200	6312	6329	557	8	6195	6195	6203	475	7	18	1	0	2000007	0.265	100000.000	100000.000	0.000	0.000	0.000	0.000	0.000	16.610	117	134	117	134	316	2384	100	1897	"Y415"
0	0	0	31	8	1	"MK2"	"P16389"	14680	38220	200	5650	5861	1930	32	5716	5716	5772	880	15	2	1	0	1852214	0.101	100000.000	100000.000	0.000	0.000	0.000	0.000	0.000	16.610	-66	145	-66	145	316	2384	100	1898	"Y415"
0	0	0	31	9	1	"MK2"	"P16389"	15180	38210	200	5924	6006	1803	30	5862	5862	5909	1053	17	1	0	0	1898043	0.092	100000.000	100000.000	0.000	0.000	0.000	0.000	0.000	16.610	62	144	62	144	316	2384	100	1899	"Y415"
0	0	0	31	1	2	"NFAT1 "	"Q13469"	11180	38890	200	4986	5078	521	10	5913	5913	5963	1029	17	0	0	0	1604512	-0.860	100000.000	100000.000	0.000	0.000	0.000	0.000	0.000	16.610	-927	-835	-927	-835	316	2384	100	1900	"S110"
0	0	0	31	2	2	"NFAT1 "	"Q13469"	11690	38880	200	5018	5361	1821	33	5961	5961	5978	552	9	4	0	0	1694017	-1.118	100000.000	100000.000	0.000	0.000	0.000	0.000	0.000	16.610	-943	-600	-943	-600	316	2384	100	1901	"S110"
0	0	0	31	3	2	"NFAT1 "	"Q13469"	12190	38880	200	5021	5223	620	11	6029	6029	6103	1237	20	0	0	0	1650397	-0.711	100000.000	100000.000	0.000	0.000	0.000	0.000	0.000	16.610	-1008	-806	-1008	-806	316	2384	100	1902	"S110"
0	0	0	31	4	2	"NFkB-p105 "	"P19838"	12690	38870	200	5911	5724	989	17	6099	6099	6170	1475	23	0	0	0	1808759	-0.302	100000.000	100000.000	0.000	0.000	0.000	0.000	0.000	16.610	-188	-375	-188	-375	316	2384	100	1903	"S907"
0	0	0	31	5	2	"NFkB-p105 "	"P19838"	13190	38870	200	5896	5640	800	14	6179	6179	6174	408	6	10	0	0	1782284	-1.309	100000.000	100000.000	0.000	0.000	0.000	0.000	0.000	16.610	-283	-539	-283	-539	316	2384	100	1904	"S907"
0	0	0	31	6	2	"NFkB-p105 "	"P19838"	13700	38870	110	4687	4823	530	10	6238	6238	6207	554	8	0	0	0	385821	-2.498	100000.000	100000.000	0.000	0.000	0.000	0.000	0.000	16.610	-1551	-1415	-1551	-1415	80	656	100	1905	"S907"
0	0	0	31	7	2	"process-control__"	"GGSGGSGDYKDDDDK"	14200	38860	200	6057	6077	403	6	6133	6133	6139	616	10	2	0	0	1920453	-0.101	100000.000	100000.000	0.000	0.000	0.000	0.000	0.000	16.610	-76	-56	-76	-56	316	2384	100	1906	"process-control__"
[truncated: 233,687 more chars]
