# Supplementary material for: PIIKA 2.5: Enhanced quality control of peptide microarrays for kinome analysis
Source: PLoS One. 2021 Sep 10;16(9):e0257232. doi: 10.1371/journal.pone.0257232 (PMC8432839; doi:10.1371/journal.pone.0257232)
Supplement: S1 File — All arrays used in this experiment are available as txt files in the GPR format contained within a single zip folder. Individual files are named as in Table 1, where the first number, which follows S, represents the identifier for the samples. Samples 1 2, and 3 are control, 4,5 and 6 are treated with LPS, and 7,8, and 9 are treated with both LPS and cortisol. The number following this represents the day of experiment. For example, S1_2.txt contains the data for sample number 1 from the experiment performed on day 2. (ZIP) [file pone.0257232.s001.zip › arrays/S3_1.txt]

ATF	1.0
31	42    
"Type=GenePix Export 3"
"DateTime=2018/08/20 14:16:11"
"Settings="
"GalFile=T:\Arrays\Human Pig Gal File\Human Pig Gal File with Calibration spots  - Lot 3200.txt"
"PixelSize=10"
"Wavelengths=532"
"ImageFiles=T:\Arrays\Method Development Day 1 August 20, 2018\S3_532.tif 0"
"NormalizationMethod=None"
"NormalizationFactors=1"
"JpegImage="
"StdDev=Type 1"
"RatioFormulations=W1/W2 (532/)"
"FeatureType=Circular"
"Barcode="
"BackgroundSubtraction=LocalFeature"
"ImageOrigin=0, 0"
"JpegOrigin=1830, 4540"
"Creator=GenePix Pro 6.0.1.25"
"Scanner=GenePix 4200A 01  [116282]"
"FocusPosition=0"
"Temperature=23.19"
"LinesAveraged=1"
"Comment="
"PMTGain=340"
"ScanPower=100"
"LaserPower=2.66"
"Filters=Standard Green"
"ScanRegion=0,0,2200,7150"
"Supplier=Genetix Ltd."
"ArrayerSoftwareName=MicroArraying"
"ArrayerSoftwareVersion=QSoft XP Build 6700 (Revision 4)"
"Flags"	"Normalize"	"Autoflag"	"Block"	"Column"	"Row"	"Name"	"ID"	"X"	"Y"	"Dia."	"F532 Median"	"F532 Mean"	"F532 SD"	"F532 CV"	"B532"	"B532 Median"	"B532 Mean"	"B532 SD"	"B532 CV"	"% > B532+1SD"	"% > B532+2SD"	"F532 % Sat."	"F532 Total Intensity"	"SNR 532"	"Ratio of Medians (532/2)"	"Ratio of Means (532/2)"	"Median of Ratios (532/2)"	"Mean of Ratios (532/2)"	"Ratios SD (532/2)"	"Rgn Ratio (532/2)"	"Rgn R2 (532/2)"	"Log Ratio (532/2)"	"F532 Median - B532"	"F532 Mean - B532"	"Sum of Medians (532/2)"	"Sum of Means (532/2)"	"F Pixels"	"B Pixels"	"Circularity"	"Index"	"Target"
0	0	0	1	1	1	"ACTA1"	"P68133"	2740	4970	200	5404	5948	2758	46	5428	5428	5783	1754	30	6	3	0	1879618	0.094	100000.000	100000.000	0.000	0.000	0.000	0.000	0.000	16.610	-24	520	-24	520	316	2384	100	1	"Y55"
0	0	0	1	2	1	"ACTA1"	"P68133"	3240	4970	200	5691	6723	4162	61	5818	5818	6476	2786	43	7	5	0	2124551	0.089	100000.000	100000.000	0.000	0.000	0.000	0.000	0.000	16.610	-127	905	-127	905	316	2384	100	2	"Y55"
0	0	0	1	3	1	"ACTA1"	"P68133"	3750	4970	200	6260	7181	3324	46	6206	6206	7000	2812	40	11	4	0	2269179	0.064	100000.000	100000.000	0.000	0.000	0.000	0.000	0.000	16.610	54	975	54	975	316	2384	100	3	"Y55"
0	0	0	1	4	1	"A-Raf"	"P10398"	4240	4960	220	6621	7758	3543	45	6457	6457	7603	3858	50	10	5	0	3041088	0.040	100000.000	100000.000	0.000	0.000	0.000	0.000	0.000	16.610	164	1301	164	1301	392	2896	100	4	"S214"
0	0	0	1	5	1	"A-Raf"	"P10398"	4740	4950	200	6431	7568	3723	49	6510	6510	7819	4278	54	9	4	0	2391331	-0.059	100000.000	100000.000	0.000	0.000	0.000	0.000	0.000	16.610	-79	1058	-79	1058	316	2384	100	5	"S214"
0	0	0	1	6	1	"A-Raf"	"P10398"	5240	4950	200	6938	8739	5692	65	6736	6736	8268	5003	60	11	6	0	2761428	0.094	100000.000	100000.000	0.000	0.000	0.000	0.000	0.000	16.610	202	2003	202	2003	316	2384	100	6	"S214"
0	0	0	1	7	1	"Cdk2"	"P24941"	5740	4940	200	6240	8093	5868	72	6395	6395	8406	6184	73	9	5	0	2557331	-0.051	100000.000	100000.000	0.000	0.000	0.000	0.000	0.000	16.610	-155	1698	-155	1698	316	2384	100	7	"Y179"
0	0	0	1	8	1	"Cdk2"	"P24941"	6240	4940	200	6888	8236	4191	50	6458	6458	7544	3724	49	12	6	0	2602681	0.186	100000.000	100000.000	0.000	0.000	0.000	0.000	0.000	16.610	430	1778	430	1778	316	2384	100	8	"Y179"
0	0	0	1	9	1	"Cdk2"	"P24941"	6740	4930	200	6154	7511	4898	65	6280	6280	7209	3333	46	7	4	0	2373489	0.091	100000.000	100000.000	0.000	0.000	0.000	0.000	0.000	16.610	-126	1231	-126	1231	316	2384	100	9	"Y179"
0	0	0	1	1	2	"Cofilin 1"	"P23528"	2750	5620	200	5296	5317	401	7	5189	5189	5238	954	18	2	0	0	1680272	0.083	100000.000	100000.000	0.000	0.000	0.000	0.000	0.000	16.610	107	128	107	128	316	2384	100	10	"S2"
0	0	0	1	2	2	"Cofilin 1"	"P23528"	3250	5620	200	5614	5689	606	10	5602	5602	5731	983	17	2	1	0	1797590	-0.043	100000.000	100000.000	0.000	0.000	0.000	0.000	0.000	16.610	12	87	12	87	316	2384	100	11	"S2"
0	0	0	1	3	2	"Cofilin 1"	"P23528"	3750	5620	200	5894	6146	2269	36	6046	6046	6207	1223	19	5	1	0	1942279	-0.050	100000.000	100000.000	0.000	0.000	0.000	0.000	0.000	16.610	-152	100	-152	100	316	2384	100	12	"S2"
0	0	0	1	4	2	"CTNNB1"	"P35222"	4250	5610	200	6036	6562	1951	29	6457	6457	7019	2505	35	6	4	0	2073720	-0.182	100000.000	100000.000	0.000	0.000	0.000	0.000	0.000	16.610	-421	105	-421	105	316	2384	100	13	"S675"
0	0	0	1	5	2	"CTNNB1"	"P35222"	4750	5610	200	6835	8181	4149	50	7014	7014	8268	4633	56	10	5	0	2585336	-0.019	100000.000	100000.000	0.000	0.000	0.000	0.000	0.000	16.610	-179	1167	-179	1167	316	2384	100	14	"S675"
0	0	0	1	6	2	"CTNNB1"	"P35222"	5260	5610	160	6806	8216	5027	61	7363	7363	8719	4901	56	6	2	0	1708880	-0.103	100000.000	100000.000	0.000	0.000	0.000	0.000	0.000	16.610	-557	853	-557	853	208	1512	100	15	"S675"
0	0	0	1	7	2	"EGFR"	"P00533"	5760	5610	270	6949	8854	6439	72	6539	6539	8144	5230	64	12	5	0	4781064	0.136	100000.000	100000.000	0.000	0.000	0.000	0.000	0.000	16.610	410	2315	410	2315	540	4264	100	16	"T693"
0	0	0	1	8	2	"EGFR"	"P00533"	6240	5600	230	6921	7959	3685	46	6864	6864	8040	4346	54	8	3	0	3119912	-0.019	100000.000	100000.000	0.000	0.000	0.000	0.000	0.000	16.610	57	1095	57	1095	392	3100	100	17	"T693"
0	0	0	1	9	2	"EGFR"	"P00533"	6740	5590	200	6428	7436	3828	51	6605	6605	7511	3424	45	8	4	0	2349738	-0.022	100000.000	100000.000	0.000	0.000	0.000	0.000	0.000	16.610	-177	831	-177	831	316	2384	100	18	"T693"
0	0	0	1	1	3	"JAK1"	"P23458"	2740	6250	200	5091	5106	506	9	4830	4830	4955	2359	47	0	0	0	1613588	0.064	100000.000	100000.000	0.000	0.000	0.000	0.000	0.000	16.610	261	276	261	276	316	2384	100	19	"Y1035"
0	0	0	1	2	3	"JAK1"	"P23458"	3240	6250	200	5737	5796	603	10	5474	5474	5486	796	14	10	1	0	1831560	0.389	100000.000	100000.000	0.000	0.000	0.000	0.000	0.000	16.610	263	322	263	322	316	2384	100	20	"Y1035"
0	0	0	1	3	3	"JAK1"	"P23458"	3740	6250	200	6055	6056	385	6	5852	5852	5866	1813	30	0	0	0	1913813	0.105	100000.000	100000.000	0.000	0.000	0.000	0.000	0.000	16.610	203	204	203	204	316	2384	100	21	"Y1035"
0	0	0	1	4	3	"JNK2"	"P45984"	4240	6250	200	6653	6930	1185	17	6351	6351	6475	1268	19	15	3	0	2189930	0.359	100000.000	100000.000	0.000	0.000	0.000	0.000	0.000	16.610	302	579	302	579	316	2384	100	22	"T183"
0	0	0	1	5	3	"JNK2"	"P45984"	4740	6240	200	6949	7337	2167	29	6671	6671	6922	1571	22	11	3	0	2318610	0.264	100000.000	100000.000	0.000	0.000	0.000	0.000	0.000	16.610	278	666	278	666	316	2384	100	23	"T183"
0	0	0	1	6	3	"JNK2"	"P45984"	5250	6260	110	8990	10209	3434	33	6738	6738	7114	1862	26	72	23	0	816743	1.662	100000.000	100000.000	0.000	0.000	0.000	0.000	0.000	16.610	2252	3471	2252	3471	80	656	100	24	"T183"
0	0	0	1	7	3	"Kit "	"P10721"	5740	6230	130	6386	7915	4584	57	6052	6052	6686	2721	40	16	8	0	949855	0.452	100000.000	100000.000	0.000	0.000	0.000	0.000	0.000	16.610	334	1863	334	1863	120	940	100	25	"Y721"
0	0	0	1	8	3	"Kit "	"P10721"	6240	6240	200	6913	7217	2529	35	6622	6622	7083	2590	36	4	2	0	2280639	0.052	100000.000	100000.000	0.000	0.000	0.000	0.000	0.000	16.610	291	595	291	595	316	2384	100	26	"Y721"
0	0	0	1	9	3	"Kit "	"P10721"	6740	6230	200	6084	6173	644	10	6369	6369	6452	699	10	8	1	0	1950614	-0.399	100000.000	100000.000	0.000	0.000	0.000	0.000	0.000	16.610	-285	-196	-285	-196	316	2384	100	27	"Y721"
0	0	0	1	1	4	"MK3"	"P22001"	2760	6910	80	5615	5790	1459	25	4145	4145	4191	298	7	100	100	0	301105	5.366	100000.000	100000.000	0.000	0.000	0.000	0.000	0.000	16.610	1470	1645	1470	1645	52	340	100	28	"Y187"
0	0	0	1	2	4	"MK3"	"P22001"	3240	6900	80	6881	6837	726	10	5132	5132	5384	2546	47	5	0	0	355546	0.571	100000.000	100000.000	0.000	0.000	0.000	0.000	0.000	16.610	1749	1705	1749	1705	52	340	100	29	"Y187"
0	0	0	1	3	4	"MK3"	"P22001"	3740	6920	100	6637	6581	983	14	5391	5391	5376	576	10	71	53	0	526513	2.092	100000.000	100000.000	0.000	0.000	0.000	0.000	0.000	16.610	1246	1190	1246	1190	80	560	100	30	"Y187"
0	0	0	1	4	4	"NFAT1 "	"Q13469"	4240	6900	200	5433	5450	803	14	5804	5804	5859	1535	26	1	0	0	1722335	-0.266	100000.000	100000.000	0.000	0.000	0.000	0.000	0.000	16.610	-371	-354	-371	-354	316	2384	100	31	"S326"
0	0	0	1	5	4	"NFAT1 "	"Q13469"	4740	6900	200	5907	6907	6517	94	6158	6158	6160	672	10	12	8	0	2182632	1.112	100000.000	100000.000	0.000	0.000	0.000	0.000	0.000	16.610	-251	749	-251	749	316	2384	100	32	"S326"
0	0	0	1	6	4	"NFAT1 "	"Q13469"	5240	6900	200	6657	6579	680	10	6684	6684	6661	726	10	5	0	0	2078945	-0.113	100000.000	100000.000	0.000	0.000	0.000	0.000	0.000	16.610	-27	-105	-27	-105	316	2384	100	33	"S326"
0	0	0	1	7	4	"NFkB-p65 "	"Q04206"	5740	6900	200	6568	6579	1897	28	6677	6677	6577	1190	18	2	1	0	2079095	0.002	100000.000	100000.000	0.000	0.000	0.000	0.000	0.000	16.610	-109	-98	-109	-98	316	2384	100	34	"S276"
0	0	0	1	8	4	"NFkB-p65 "	"Q04206"	6240	6900	200	6710	7033	3484	49	6825	6825	6900	1150	16	3	1	0	2222517	0.116	100000.000	100000.000	0.000	0.000	0.000	0.000	0.000	16.610	-115	208	-115	208	316	2384	100	35	"S276"
0	0	0	1	9	4	"NFkB-p65 "	"Q04206"	6740	6900	200	6654	6664	420	6	6799	6799	6839	736	10	1	0	0	2105792	-0.238	100000.000	100000.000	0.000	0.000	0.000	0.000	0.000	16.610	-145	-135	-145	-135	316	2384	100	36	"S276"
0	0	0	1	1	5	"PDGFRb"	"P09619"	2750	7530	90	9879	9840	447	4	4915	4915	4936	348	7	100	100	0	511687	14.092	100000.000	100000.000	0.000	0.000	0.000	0.000	0.000	16.610	4964	4925	4964	4925	52	420	100	37	"Y686"
0	0	0	1	2	5	"PDGFRb"	"P09619"	3250	7540	100	12056	11689	1462	12	5944	5944	6000	462	7	98	98	0	935150	12.314	100000.000	100000.000	0.000	0.000	0.000	0.000	0.000	16.610	6112	5745	6112	5745	80	560	100	38	"Y686"
0	0	0	1	3	5	"PDGFRb"	"P09619"	3750	7540	110	12879	13086	3900	29	6164	6164	6577	4283	65	91	5	0	1046918	1.520	100000.000	100000.000	0.000	0.000	0.000	0.000	0.000	16.610	6715	6922	6715	6922	80	656	100	39	"Y686"
0	0	0	1	4	5	"PELI2"	"Q96FA3"	4250	7540	200	5010	5043	563	11	5451	5451	5527	902	16	0	0	0	1593707	-0.537	100000.000	100000.000	0.000	0.000	0.000	0.000	0.000	16.610	-441	-408	-441	-408	316	2384	100	40	"T290"
0	0	0	1	5	5	"PELI2"	"Q96FA3"	4750	7540	200	5275	5333	558	10	5533	5533	5525	842	15	3	0	0	1685093	-0.228	100000.000	100000.000	0.000	0.000	0.000	0.000	0.000	16.610	-258	-200	-258	-200	316	2384	100	41	"T290"
0	0	0	1	6	5	"PELI2"	"Q96FA3"	5270	7550	70	7954	7942	576	7	6921	6921	6967	710	10	75	6	0	254153	1.373	100000.000	100000.000	0.000	0.000	0.000	0.000	0.000	16.610	1033	1021	1033	1021	32	236	100	42	"T290"
0	0	0	1	7	5	"sek1"	"P45985"	5750	7540	200	6508	6490	548	8	6886	6886	6924	623	8	0	0	0	2050784	-0.697	100000.000	100000.000	0.000	0.000	0.000	0.000	0.000	16.610	-378	-396	-378	-396	316	2384	100	43	"S2315"
0	0	0	1	8	5	"sek1"	"P45985"	6250	7540	200	6799	6826	475	6	6847	6847	6979	2066	29	0	0	0	2156954	-0.074	100000.000	100000.000	0.000	0.000	0.000	0.000	0.000	16.610	-48	-21	-48	-21	316	2384	100	44	"S2315"
0	0	0	1	9	5	"sek1"	"P45985"	6750	7540	200	6865	6938	578	8	6930	6930	6969	754	10	3	0	0	2192558	-0.041	100000.000	100000.000	0.000	0.000	0.000	0.000	0.000	16.610	-65	8	-65	8	316	2384	100	45	"S2315"
0	0	0	1	1	6	"SMAD3"	"Q15796"	2740	8170	200	4633	4705	642	13	5220	5220	5237	475	9	1	1	0	1486812	-1.120	100000.000	100000.000	0.000	0.000	0.000	0.000	0.000	16.610	-587	-515	-587	-515	316	2384	100	46	"S416"
0	0	0	1	2	6	"SMAD3"	"Q15796"	3240	8170	200	5551	5603	549	9	5860	5860	5929	1040	17	1	0	0	1770508	-0.313	100000.000	100000.000	0.000	0.000	0.000	0.000	0.000	16.610	-309	-257	-309	-257	316	2384	100	47	"S416"
0	0	0	1	3	6	"SMAD3"	"Q15796"	3740	8180	200	5754	5796	554	9	6021	6021	6072	718	11	3	0	0	1831404	-0.384	100000.000	100000.000	0.000	0.000	0.000	0.000	0.000	16.610	-267	-225	-267	-225	316	2384	100	48	"S416"
0	0	0	1	4	6	"TAK1 "	"O43318"	4250	8180	150	8531	8427	761	9	6279	6279	6313	506	8	98	92	0	1314644	4.178	100000.000	100000.000	0.000	0.000	0.000	0.000	0.000	16.610	2252	2148	2252	2148	156	1272	100	49	"T178"
0	0	0	1	5	6	"TAK1 "	"O43318"	4740	8190	160	9318	9603	2495	25	6884	6884	6905	451	6	99	98	0	1997374	5.982	100000.000	100000.000	0.000	0.000	0.000	0.000	0.000	16.610	2434	2719	2434	2719	208	1512	100	50	"T178"
0	0	0	1	6	6	"TAK1 "	"O43318"	5240	8190	160	9706	9800	759	7	7002	7002	7042	786	11	98	96	0	2038410	3.509	100000.000	100000.000	0.000	0.000	0.000	0.000	0.000	16.610	2704	2798	2704	2798	208	1512	100	51	"T178"
0	0	0	1	7	6	"TNIK"	"Q9UKE5"	5740	8190	200	6518	6436	795	12	6564	6564	6386	849	13	7	1	0	2033866	0.059	100000.000	100000.000	0.000	0.000	0.000	0.000	0.000	16.610	-46	-128	-46	-128	316	2384	100	52	"T181"
0	0	0	1	8	6	"TNIK"	"Q9UKE5"	6230	8210	100	9177	9228	918	9	7209	7209	7231	452	6	100	97	0	738261	4.418	100000.000	100000.000	0.000	0.000	0.000	0.000	0.000	16.610	1968	2019	1968	2019	80	560	100	53	"T181"
0	0	0	1	9	6	"TNIK"	"Q9UKE5"	6740	8190	200	7280	7496	869	11	6991	6991	7018	534	7	37	20	0	2368778	0.895	100000.000	100000.000	0.000	0.000	0.000	0.000	0.000	16.610	289	505	289	505	316	2384	100	54	"T181"
-75	0	0	1	1	7	"empty"	"empty"	2740	8810	200	5509	5575	510	9	5460	5460	5490	450	8	13	1	0	1761688	0.189	100000.000	100000.000	0.000	0.000	0.000	0.000	0.000	16.610	49	115	49	115	316	2384	100	55	"empty"
-75	0	0	1	2	7	"empty"	"empty"	3240	8810	200	5896	5924	382	6	5813	5813	5862	601	10	7	0	0	1871878	0.103	100000.000	100000.000	0.000	0.000	0.000	0.000	0.000	16.610	83	111	83	111	316	2384	100	56	"empty"
-75	0	0	1	3	7	"empty"	"empty"	3740	8810	200	6032	6486	3430	52	5950	5950	6018	1245	20	3	2	0	2049496	0.376	100000.000	100000.000	0.000	0.000	0.000	0.000	0.000	16.610	82	536	82	536	316	2384	100	57	"empty"
-75	0	0	1	4	7	"empty"	"empty"	4240	8810	200	5904	5937	1007	16	6228	6228	6220	880	14	5	2	0	1876054	-0.322	100000.000	100000.000	0.000	0.000	0.000	0.000	0.000	16.610	-324	-291	-324	-291	316	2384	100	58	"empty"
-75	0	0	1	5	7	"empty"	"empty"	4740	8810	200	6456	6535	569	8	6756	6756	6779	904	13	2	0	0	2064949	-0.270	100000.000	100000.000	0.000	0.000	0.000	0.000	0.000	16.610	-300	-221	-300	-221	316	2384	100	59	"empty"
-75	0	0	1	6	7	"empty"	"empty"	5240	8810	200	7008	7023	465	6	6993	6993	7021	526	7	6	0	0	2219374	0.004	100000.000	100000.000	0.000	0.000	0.000	0.000	0.000	16.610	15	30	15	30	316	2384	100	60	"empty"
-75	0	0	1	7	7	"empty"	"empty"	5740	8810	200	5835	5937	667	11	6670	6670	6484	869	13	0	0	0	1876160	-0.629	100000.000	100000.000	0.000	0.000	0.000	0.000	0.000	16.610	-835	-733	-835	-733	316	2384	100	61	"empty"
-75	0	0	1	8	7	"empty"	"empty"	6240	8810	200	6676	6711	659	9	6741	6741	6771	764	11	0	0	0	2120764	-0.079	100000.000	100000.000	0.000	0.000	0.000	0.000	0.000	16.610	-65	-30	-65	-30	316	2384	100	62	"empty"
-75	0	0	1	9	7	"empty"	"empty"	6740	8810	200	6898	6899	441	6	6823	6823	6849	787	11	2	0	0	2180173	0.064	100000.000	100000.000	0.000	0.000	0.000	0.000	0.000	16.610	75	76	75	76	316	2384	100	63	"empty"
0	0	0	2	1	1	"PKACa "	"P17612"	7220	5030	130	9649	13389	10199	76	6384	6384	7678	4437	57	42	25	0	1606620	1.287	100000.000	100000.000	0.000	0.000	0.000	0.000	0.000	16.610	3265	7005	3265	7005	120	940	100	64	"T197"
0	0	0	2	2	1	"PKACa "	"P17612"	7710	5020	120	11878	14685	10185	69	6675	6675	8039	4595	57	52	30	0	1762230	1.446	100000.000	100000.000	0.000	0.000	0.000	0.000	0.000	16.610	5203	8010	5203	8010	120	820	100	65	"T197"
0	0	0	2	3	1	"PKACa "	"P17612"	8220	5020	120	12156	16416	11944	72	6306	6306	7767	4656	59	54	35	0	1969962	1.858	100000.000	100000.000	0.000	0.000	0.000	0.000	0.000	16.610	5850	10110	5850	10110	120	820	100	66	"T197"
0	0	0	2	4	1	"PTEN"	"P60484"	8730	5050	150	6054	7759	4983	64	5953	5953	7007	4268	60	12	7	0	1210373	0.176	100000.000	100000.000	0.000	0.000	0.000	0.000	0.000	16.610	101	1806	101	1806	156	1272	100	67	"Y315"
0	0	0	2	5	1	"PTEN"	"P60484"	9220	5050	160	5996	7289	4847	66	5618	5618	6310	2981	47	11	5	0	1516029	0.328	100000.000	100000.000	0.000	0.000	0.000	0.000	0.000	16.610	378	1671	378	1671	208	1512	100	68	"Y315"
0	0	0	2	6	1	"PTEN"	"P60484"	9720	5040	200	5814	6576	3477	52	5441	5441	5948	3112	52	7	3	0	2078066	0.202	100000.000	100000.000	0.000	0.000	0.000	0.000	0.000	16.610	373	1135	373	1135	316	2384	100	69	"Y315"
0	0	0	2	7	1	"SOC3"	"O14543"	10230	5050	200	5384	5794	1598	27	5347	5347	5665	1783	31	9	3	0	1830834	0.072	100000.000	100000.000	0.000	0.000	0.000	0.000	0.000	16.610	37	447	37	447	316	2384	100	70	"Y204"
0	0	0	2	8	1	"SOC3"	"O14543"	10730	5050	200	5773	6140	1520	24	5736	5736	6121	1785	29	8	4	0	1940180	0.011	100000.000	100000.000	0.000	0.000	0.000	0.000	0.000	16.610	37	404	37	404	316	2384	100	71	"Y204"
0	0	0	2	9	1	"SOC3"	"O14543"	11230	5060	200	5496	5736	1139	19	5707	5707	6136	2014	32	3	1	0	1812705	-0.199	100000.000	100000.000	0.000	0.000	0.000	0.000	0.000	16.610	-211	29	-211	29	316	2384	100	72	"Y204"
0	0	0	2	1	2	"STAT3 "	"P40763"	7200	5700	200	6389	6861	1908	27	6442	6442	6923	2483	35	6	2	0	2168198	-0.025	100000.000	100000.000	0.000	0.000	0.000	0.000	0.000	16.610	-53	419	-53	419	316	2384	100	73	"S691"
0	0	0	2	2	2	"STAT3 "	"P40763"	7710	5710	180	7310	9245	5279	57	6798	6798	7970	4689	58	16	6	0	2366723	0.272	100000.000	100000.000	0.000	0.000	0.000	0.000	0.000	16.610	512	2447	512	2447	256	1924	100	74	"S691"
0	0	0	2	3	2	"STAT3 "	"P40763"	8210	5710	200	8218	12168	9591	78	7077	7077	8509	4975	58	25	16	0	3844988	0.735	100000.000	100000.000	0.000	0.000	0.000	0.000	0.000	16.610	1141	5091	1141	5091	316	2384	100	75	"S691"
0	0	0	2	4	2	"STAT6 "	"P42226"	8720	5710	170	6990	8783	6403	72	6882	6882	8127	4418	54	9	5	0	1826841	0.148	100000.000	100000.000	0.000	0.000	0.000	0.000	0.000	16.610	108	1901	108	1901	208	1660	100	76	"T645"
0	0	0	2	5	2	"STAT6 "	"P42226"	9220	5700	200	6935	7988	3882	48	6647	6647	7843	4541	57	9	3	0	2524123	0.032	100000.000	100000.000	0.000	0.000	0.000	0.000	0.000	16.610	288	1341	288	1341	316	2384	100	77	"T645"
0	0	0	2	6	2	"STAT6 "	"P42226"	9720	5700	200	5803	6308	2319	36	6133	6133	6736	2851	42	5	1	0	1993300	-0.150	100000.000	100000.000	0.000	0.000	0.000	0.000	0.000	16.610	-330	175	-330	175	316	2384	100	78	"T645"
0	0	0	2	7	2	"14-3-3 beta"	"P31946"	10220	5710	160	9770	18301	14695	80	5964	5964	6490	3163	48	51	46	0	3806580	3.734	100000.000	100000.000	0.000	0.000	0.000	0.000	0.000	16.610	3806	12337	3806	12337	208	1512	100	79	"S185"
0	0	0	2	8	2	"14-3-3 beta"	"P31946"	10730	5700	160	9627	14654	10901	74	6216	6216	6663	2706	40	52	45	0	3047955	2.953	100000.000	100000.000	0.000	0.000	0.000	0.000	0.000	16.610	3411	8438	3411	8438	208	1512	100	80	"S185"
0	0	0	2	9	2	"14-3-3 beta"	"P31946"	11220	5700	150	17003	19572	12253	62	6285	6285	7007	2998	42	67	64	0	3053180	4.191	100000.000	100000.000	0.000	0.000	0.000	0.000	0.000	16.610	10718	13287	10718	13287	156	1272	100	81	"S185"
0	0	0	2	1	3	"Tgfbr2"	"P37173"	7190	6300	200	5715	5792	614	10	6384	6384	6437	510	7	1	0	0	1830360	-1.265	100000.000	100000.000	0.000	0.000	0.000	0.000	0.000	16.610	-669	-592	-669	-592	316	2384	100	82	"S409"
0	0	0	2	2	3	"Tgfbr2"	"P37173"	7700	6300	200	5732	5874	610	10	6338	6338	6379	706	11	4	0	0	1856061	-0.715	100000.000	100000.000	0.000	0.000	0.000	0.000	0.000	16.610	-606	-464	-606	-464	316	2384	100	83	"S409"
0	0	0	2	3	3	"Tgfbr2"	"P37173"	8200	6310	200	5458	5556	641	11	6243	6243	6416	2301	35	0	0	0	1755711	-0.374	100000.000	100000.000	0.000	0.000	0.000	0.000	0.000	16.610	-785	-687	-785	-687	316	2384	100	84	"S409"
0	0	0	2	4	3	"Tyk2"	"P29597"	8700	6310	70	7227	7317	444	6	6307	6307	6338	559	8	90	40	0	234132	1.751	100000.000	100000.000	0.000	0.000	0.000	0.000	0.000	16.610	920	1010	920	1010	32	236	100	85	"Y1054/5"
0	0	0	2	5	3	"Tyk2"	"P29597"	9200	6320	200	6223	6380	701	10	6184	6184	6277	1507	24	1	0	0	2016073	0.068	100000.000	100000.000	0.000	0.000	0.000	0.000	0.000	16.610	39	196	39	196	316	2384	100	86	"Y1054/5"
0	0	0	2	6	3	"Tyk2"	"P29597"	9710	6330	120	6474	6593	576	8	6157	6157	6228	1179	18	10	0	0	791154	0.310	100000.000	100000.000	0.000	0.000	0.000	0.000	0.000	16.610	317	436	317	436	120	820	100	87	"Y1054/5"
0	0	0	2	7	3	"caveolin-1"	"Q03135"	10200	6320	200	6187	6313	1050	16	6097	6097	6171	869	14	5	1	0	1994879	0.163	100000.000	100000.000	0.000	0.000	0.000	0.000	0.000	16.610	90	216	90	216	316	2384	100	88	"Y14"
0	0	0	2	8	3	"caveolin-1"	"Q03135"	10700	6330	200	6277	7173	5693	79	6089	6089	6207	909	14	11	7	0	2266577	1.063	100000.000	100000.000	0.000	0.000	0.000	0.000	0.000	16.610	188	1084	188	1084	316	2384	100	89	"Y14"
0	0	0	2	9	3	"caveolin-1"	"Q03135"	11210	6330	200	6221	6413	1869	29	6107	6107	6226	1045	16	7	2	0	2026664	0.179	100000.000	100000.000	0.000	0.000	0.000	0.000	0.000	16.610	114	306	114	306	316	2384	100	90	"Y14"
0	0	0	2	1	4	"Cdc42 "	"P60953"	7210	6950	200	6627	6640	439	6	6594	6594	6613	450	6	17	3	0	2098231	0.060	100000.000	100000.000	0.000	0.000	0.000	0.000	0.000	16.610	33	46	33	46	316	2384	100	91	"Y32"
0	0	0	2	2	4	"Cdc42 "	"P60953"	7710	6960	200	6546	6583	567	8	6404	6404	6450	694	10	14	1	0	2080075	0.192	100000.000	100000.000	0.000	0.000	0.000	0.000	0.000	16.610	142	179	142	179	316	2384	100	92	"Y32"
0	0	0	2	3	4	"Cdc42 "	"P60953"	8210	6970	90	7193	7798	4474	57	5957	5957	6002	472	7	88	67	0	405511	3.805	100000.000	100000.000	0.000	0.000	0.000	0.000	0.000	16.610	1236	1841	1236	1841	52	420	100	93	"Y32"
0	0	0	2	4	4	"Flt3"	"P36888"	8720	6960	110	6467	7077	1232	17	6126	6126	6135	373	6	48	42	0	566161	2.525	100000.000	100000.000	0.000	0.000	0.000	0.000	0.000	16.610	341	951	341	951	80	656	100	94	"Y591"
0	0	0	2	5	4	"Flt3"	"P36888"	9210	6960	120	6404	6790	1045	15	6193	6193	6190	317	5	40	29	0	814769	1.893	100000.000	100000.000	0.000	0.000	0.000	0.000	0.000	16.610	211	597	211	597	120	820	100	95	"Y591"
0	0	0	2	6	4	"Flt3"	"P36888"	9710	6970	130	6580	7093	1154	16	6292	6292	6343	474	7	37	27	0	851212	1.582	100000.000	100000.000	0.000	0.000	0.000	0.000	0.000	16.610	288	801	288	801	120	940	100	96	"Y591"
0	0	0	2	7	4	"gp130 "	"P40189"	10210	6970	200	6143	6170	448	7	6204	6204	6266	1005	16	0	0	0	1949689	-0.096	100000.000	100000.000	0.000	0.000	0.000	0.000	0.000	16.610	-61	-34	-61	-34	316	2384	100	97	"Y767"
0	0	0	2	8	4	"gp130 "	"P40189"	10710	6970	200	6344	6329	392	6	6208	6208	6242	456	7	16	2	0	1999852	0.191	100000.000	100000.000	0.000	0.000	0.000	0.000	0.000	16.610	136	121	136	121	316	2384	100	98	"Y767"
0	0	0	2	9	4	"gp130 "	"P40189"	11210	6980	200	6311	6380	508	7	6240	6240	6261	471	7	16	5	0	2016158	0.253	100000.000	100000.000	0.000	0.000	0.000	0.000	0.000	16.610	71	140	71	140	316	2384	100	99	"Y767"
0	0	0	2	1	5	"IKK-beta "	"O14920"	7210	7610	100	9499	9423	649	6	6788	6788	6820	366	5	100	97	0	753837	7.112	100000.000	100000.000	0.000	0.000	0.000	0.000	0.000	16.610	2711	2635	2711	2635	80	560	100	100	"Y199"
0	0	0	2	2	5	"IKK-beta "	"O14920"	7710	7600	110	9433	9453	677	7	6553	6553	6599	470	7	97	97	0	756255	6.072	100000.000	100000.000	0.000	0.000	0.000	0.000	0.000	16.610	2880	2900	2880	2900	80	656	100	101	"Y199"
0	0	0	2	3	5	"IKK-beta "	"O14920"	8210	7620	100	9670	9511	1062	11	6048	6048	6062	524	8	95	93	0	760883	6.582	100000.000	100000.000	0.000	0.000	0.000	0.000	0.000	16.610	3622	3463	3622	3463	80	560	100	102	"Y199"
0	0	0	2	4	5	"IRAK1"	"P51617"	8720	7620	100	10842	10728	1464	13	6217	6217	6247	347	5	98	96	0	858220	12.914	100000.000	100000.000	0.000	0.000	0.000	0.000	0.000	16.610	4625	4511	4625	4511	80	560	100	103	"T209"
0	0	0	2	5	5	"IRAK1"	"P51617"	9200	7620	90	11266	11035	1084	9	6213	6213	6245	381	6	98	98	0	573831	12.572	100000.000	100000.000	0.000	0.000	0.000	0.000	0.000	16.610	5053	4822	5053	4822	52	420	100	104	"T209"
0	0	0	2	6	5	"IRAK1"	"P51617"	9720	7640	90	11364	11177	1165	10	6322	6322	6373	555	8	96	96	0	581196	8.656	100000.000	100000.000	0.000	0.000	0.000	0.000	0.000	16.610	5042	4855	5042	4855	52	420	100	105	"T209"
0	0	0	2	7	5	"IRS-1"	"P35568"	10210	7620	200	6284	6332	410	6	6441	6441	6460	447	6	10	1	0	2000976	-0.286	100000.000	100000.000	0.000	0.000	0.000	0.000	0.000	16.610	-157	-109	-157	-109	316	2384	100	106	"S312"
0	0	0	2	8	5	"IRS-1"	"P35568"	10700	7620	200	6427	6406	429	6	6530	6530	6569	500	7	6	1	0	2024212	-0.326	100000.000	100000.000	0.000	0.000	0.000	0.000	0.000	16.610	-103	-124	-103	-124	316	2384	100	107	"S312"
0	0	0	2	9	5	"IRS-1"	"P35568"	11200	7620	200	6354	6316	501	7	6487	6487	6498	454	6	4	0	0	1995892	-0.401	100000.000	100000.000	0.000	0.000	0.000	0.000	0.000	16.610	-133	-171	-133	-171	316	2384	100	108	"S312"
0	0	0	2	1	6	"Malt1"	"Q9UDY8"	7210	8250	200	6614	6392	691	10	6713	6713	6731	505	7	6	0	0	2019838	-0.671	100000.000	100000.000	0.000	0.000	0.000	0.000	0.000	16.610	-99	-321	-99	-321	316	2384	100	109	"S135"
0	0	0	2	2	6	"Malt1"	"Q9UDY8"	7700	8250	200	6511	6337	730	11	6685	6685	6718	501	7	8	0	0	2002557	-0.760	100000.000	100000.000	0.000	0.000	0.000	0.000	0.000	16.610	-174	-348	-174	-348	316	2384	100	110	"S135"
0	0	0	2	3	6	"Malt1"	"Q9UDY8"	8200	8250	200	5920	5822	744	12	6287	6287	6463	1435	22	0	0	0	1839719	-0.447	100000.000	100000.000	0.000	0.000	0.000	0.000	0.000	16.610	-367	-465	-367	-465	316	2384	100	111	"S135"
0	0	0	2	4	6	"MEK1 "	"Q02750"	8700	8250	200	6262	6293	428	6	6218	6218	6290	1290	20	0	0	0	1988596	0.002	100000.000	100000.000	0.000	0.000	0.000	0.000	0.000	16.610	44	75	44	75	316	2384	100	112	"T385"
0	0	0	2	5	6	"MEK1 "	"Q02750"	9200	8250	200	6216	6281	533	8	6286	6286	6325	475	7	9	2	0	1984643	-0.093	100000.000	100000.000	0.000	0.000	0.000	0.000	0.000	16.610	-70	-5	-70	-5	316	2384	100	113	"T385"
0	0	0	2	6	6	"MEK1 "	"Q02750"	9700	8260	200	6371	6397	374	5	6408	6408	6443	455	7	9	1	0	2021496	-0.101	100000.000	100000.000	0.000	0.000	0.000	0.000	0.000	16.610	-37	-11	-37	-11	316	2384	100	114	"T385"
0	0	0	2	7	6	"p47phox "	"P14598"	10200	8260	200	6365	6378	486	7	6543	6543	6583	937	14	1	0	0	2015556	-0.219	100000.000	100000.000	0.000	0.000	0.000	0.000	0.000	16.610	-178	-165	-178	-165	316	2384	100	115	"S359"
0	0	0	2	8	6	"p47phox "	"P14598"	10700	8260	200	6385	6458	459	7	6701	6701	6777	974	14	0	0	0	2040655	-0.328	100000.000	100000.000	0.000	0.000	0.000	0.000	0.000	16.610	-316	-243	-316	-243	316	2384	100	116	"S359"
0	0	0	2	9	6	"p47phox "	"P14598"	11190	8260	200	6367	6359	449	7	6604	6604	6644	605	9	3	0	0	2009576	-0.471	100000.000	100000.000	0.000	0.000	0.000	0.000	0.000	16.610	-237	-245	-237	-245	316	2384	100	117	"S359"
-75	0	0	2	1	7	"empty"	"empty"	7200	8900	200	6781	6810	374	5	6803	6803	6846	1070	15	0	0	0	2152044	-0.034	100000.000	100000.000	0.000	0.000	0.000	0.000	0.000	16.610	-22	7	-22	7	316	2384	100	118	"empty"
-75	0	0	2	2	7	"empty"	"empty"	7700	8900	200	6747	6811	447	6	6801	6801	6823	482	7	13	3	0	2152268	-0.025	100000.000	100000.000	0.000	0.000	0.000	0.000	0.000	16.610	-54	10	-54	10	316	2384	100	119	"empty"
-75	0	0	2	3	7	"empty"	"empty"	8200	8900	200	6076	6107	444	7	6241	6241	6346	1346	21	0	0	0	1929751	-0.178	100000.000	100000.000	0.000	0.000	0.000	0.000	0.000	16.610	-165	-134	-165	-134	316	2384	100	120	"empty"
-75	0	0	2	4	7	"empty"	"empty"	8700	8900	200	6306	6338	404	6	6276	6276	6323	907	14	1	0	0	2002947	0.017	100000.000	100000.000	0.000	0.000	0.000	0.000	0.000	16.610	30	62	30	62	316	2384	100	121	"empty"
-75	0	0	2	5	7	"empty"	"empty"	9200	8910	200	6333	6356	378	5	6447	6447	6638	2433	36	0	0	0	2008464	-0.116	100000.000	100000.000	0.000	0.000	0.000	0.000	0.000	16.610	-114	-91	-114	-91	316	2384	100	122	"empty"
-75	0	0	2	6	7	"empty"	"empty"	9700	8910	200	6979	7032	444	6	6942	6942	7003	1082	15	1	0	0	2222217	0.027	100000.000	100000.000	0.000	0.000	0.000	0.000	0.000	16.610	37	90	37	90	316	2384	100	123	"empty"
0	0	0	2	7	7	"GLQAWPG-pS-AIPQFLG_GLQAWPGEAIPQFLG_20vs80"	"GLQAWPG-pS-AIPQFLG_GLQAWPGEAIPQFLG_20vs80"	10200	8900	100	13604	12695	2662	20	7047	7047	7047	619	8	91	87	0	1015630	9.124	100000.000	100000.000	0.000	0.000	0.000	0.000	0.000	16.610	6557	5648	6557	5648	80	560	100	124	"GLQAWPG-pS-AIPQFLG_GLQAWPGEAIPQFLG_20vs80"
0	0	0	2	8	7	"GLQAWPG-pS-AIPQFLG_GLQAWPGEAIPQFLG_20vs80"	"GLQAWPG-pS-AIPQFLG_GLQAWPGEAIPQFLG_20vs80"	10680	8890	120	11687	10942	3153	28	7083	7083	7116	1158	16	63	55	0	1313022	3.304	100000.000	100000.000	0.000	0.000	0.000	0.000	0.000	16.610	4604	3859	4604	3859	120	820	100	125	"GLQAWPG-pS-AIPQFLG_GLQAWPGEAIPQFLG_20vs80"
0	0	0	2	9	7	"GLQAWPG-pS-AIPQFLG_GLQAWPGEAIPQFLG_20vs80"	"GLQAWPG-pS-AIPQFLG_GLQAWPGEAIPQFLG_20vs80"	11200	8910	90	13252	12855	1400	10	6703	6703	6740	628	9	100	98	0	668481	9.737	100000.000	100000.000	0.000	0.000	0.000	0.000	0.000	16.610	6549	6152	6549	6152	52	420	100	126	"GLQAWPG-pS-AIPQFLG_GLQAWPGEAIPQFLG_20vs80"
0	0	0	3	1	1	"JAK1"	"P23458"	11680	5060	200	5337	5659	1968	34	5546	5546	6025	2185	36	3	0	0	1788390	-0.168	100000.000	100000.000	0.000	0.000	0.000	0.000	0.000	16.610	-209	113	-209	113	316	2384	100	127	"Y220"
0	0	0	3	2	1	"JAK1"	"P23458"	12190	5060	200	5549	6071	2228	36	5572	5572	6038	2275	37	6	3	0	1918460	0.015	100000.000	100000.000	0.000	0.000	0.000	0.000	0.000	16.610	-23	499	-23	499	316	2384	100	128	"Y220"
0	0	0	3	3	1	"JAK1"	"P23458"	12690	5090	170	5458	5876	1726	29	5508	5508	5877	1695	28	5	4	0	1222137	-0.001	100000.000	100000.000	0.000	0.000	0.000	0.000	0.000	16.610	-50	368	-50	368	208	1660	100	129	"Y220"
0	0	0	3	4	1	"Jun "	"P05412"	13190	5090	200	5310	5542	1086	19	5272	5272	5567	1634	29	5	2	0	1751207	-0.015	100000.000	100000.000	0.000	0.000	0.000	0.000	0.000	16.610	38	270	38	270	316	2384	100	130	"S243"
0	0	0	3	5	1	"Jun "	"P05412"	13700	5100	190	5205	5593	1771	31	5123	5123	5539	1820	32	8	3	0	1431816	0.030	100000.000	100000.000	0.000	0.000	0.000	0.000	0.000	16.610	82	470	82	470	256	2088	100	131	"S243"
0	0	0	3	6	1	"Jun "	"P05412"	14190	5070	140	5033	5620	2924	52	5111	5111	5960	4344	72	3	1	0	876668	-0.078	100000.000	100000.000	0.000	0.000	0.000	0.000	0.000	16.610	-78	509	-78	509	156	1140	100	132	"S243"
0	0	0	3	7	1	"Kit "	"P10721"	14700	5090	200	4775	5118	1291	25	4902	4902	5500	2352	42	4	1	0	1617405	-0.162	100000.000	100000.000	0.000	0.000	0.000	0.000	0.000	16.610	-127	216	-127	216	316	2384	100	133	"Y568/70"
0	0	0	3	8	1	"Kit "	"P10721"	15220	5110	140	4949	5963	3930	65	4763	4763	5548	3722	67	8	3	0	930170	0.111	100000.000	100000.000	0.000	0.000	0.000	0.000	0.000	16.610	186	1200	186	1200	156	1140	100	134	"Y568/70"
0	0	0	3	9	1	"Kit "	"P10721"	15720	5100	150	4570	5239	2465	47	4562	4562	5148	3281	63	3	2	0	817342	0.028	100000.000	100000.000	0.000	0.000	0.000	0.000	0.000	16.610	8	677	8	677	156	1272	100	135	"Y568/70"
0	0	0	3	1	2	"Mlk3"	"Q16584"	11700	5690	200	6644	8271	4122	49	6078	6078	6804	3037	44	22	10	0	2613547	0.483	100000.000	100000.000	0.000	0.000	0.000	0.000	0.000	16.610	566	2193	566	2193	316	2384	100	136	"S281"
0	0	0	3	2	2	"Mlk3"	"Q16584"	12200	5690	130	7780	9885	8619	87	5791	5791	6336	2676	42	39	16	1	1186149	1.326	100000.000	100000.000	0.000	0.000	0.000	0.000	0.000	16.610	1989	4094	1989	4094	120	940	100	137	"S281"
0	0	0	3	3	2	"Mlk3"	"Q16584"	12690	5690	200	5896	6554	1711	26	5682	5682	5987	2121	35	17	3	0	2071154	0.267	100000.000	100000.000	0.000	0.000	0.000	0.000	0.000	16.610	214	872	214	872	316	2384	100	138	"S281"
0	0	0	3	4	2	"NFAT2 "	"O95644"	13190	5700	100	6062	7184	4388	61	5588	5588	5750	861	14	25	15	0	574722	1.666	100000.000	100000.000	0.000	0.000	0.000	0.000	0.000	16.610	474	1596	474	1596	80	560	100	139	"S172"
0	0	0	3	5	2	"NFAT2 "	"O95644"	13690	5710	200	5477	5761	1925	33	5382	5382	5598	1402	25	6	2	0	1820342	0.116	100000.000	100000.000	0.000	0.000	0.000	0.000	0.000	16.610	95	379	95	379	316	2384	100	140	"S172"
0	0	0	3	6	2	"NFAT2 "	"O95644"	14190	5730	130	5810	6189	1627	26	5273	5273	5663	2530	44	4	1	0	742643	0.208	100000.000	100000.000	0.000	0.000	0.000	0.000	0.000	16.610	537	916	537	916	120	940	100	141	"S172"
0	0	0	3	7	2	"PI3-kinase p85 subunit beta"	"O00459"	14690	5750	160	5274	6651	3164	47	5149	5149	5556	2832	50	20	15	0	1383482	0.387	100000.000	100000.000	0.000	0.000	0.000	0.000	0.000	16.610	125	1502	125	1502	208	1512	100	142	"Y464"
0	0	0	3	8	2	"PI3-kinase p85 subunit beta"	"O00459"	15220	5710	100	6198	8669	4892	56	4938	4938	5249	1740	33	46	36	0	693534	1.966	100000.000	100000.000	0.000	0.000	0.000	0.000	0.000	16.610	1260	3731	1260	3731	80	560	100	143	"Y464"
0	0	0	3	9	2	"PI3-kinase p85 subunit beta"	"O00459"	15730	5710	120	5310	8651	5475	63	4945	4945	5358	2547	47	36	33	0	1038125	1.293	100000.000	100000.000	0.000	0.000	0.000	0.000	0.000	16.610	365	3706	365	3706	120	820	100	144	"Y464"
0	0	0	3	1	3	"p47phox "	"P14598"	11670	6330	100	5919	6620	2905	43	5960	5960	6151	1989	32	7	5	0	529566	0.236	100000.000	100000.000	0.000	0.000	0.000	0.000	0.000	16.610	-41	660	-41	660	80	560	100	145	"S370"
0	0	0	3	2	3	"p47phox "	"P14598"	12180	6340	200	5752	5902	880	14	5921	5921	6060	1007	16	5	2	0	1865163	-0.157	100000.000	100000.000	0.000	0.000	0.000	0.000	0.000	16.610	-169	-19	-169	-19	316	2384	100	146	"S370"
0	0	0	3	3	3	"p47phox "	"P14598"	12690	6340	200	5751	5766	541	9	5974	5974	6102	684	11	1	0	0	1822167	-0.491	100000.000	100000.000	0.000	0.000	0.000	0.000	0.000	16.610	-223	-208	-223	-208	316	2384	100	147	"S370"
0	0	0	3	4	3	"PDGFRb"	"P09619"	13190	6350	200	5960	5989	416	6	5872	5872	5920	699	11	7	0	0	1892395	0.099	100000.000	100000.000	0.000	0.000	0.000	0.000	0.000	16.610	88	117	88	117	316	2384	100	148	"Y716"
0	0	0	3	5	3	"PDGFRb"	"P09619"	13690	6360	200	5678	5802	1032	17	5690	5690	5772	789	13	5	2	0	1833334	0.038	100000.000	100000.000	0.000	0.000	0.000	0.000	0.000	16.610	-12	112	-12	112	316	2384	100	149	"Y716"
0	0	0	3	6	3	"PDGFRb"	"P09619"	14190	6360	200	5647	5678	397	6	5568	5568	5641	874	15	3	0	0	1794194	0.042	100000.000	100000.000	0.000	0.000	0.000	0.000	0.000	16.610	79	110	79	110	316	2384	100	150	"Y716"
0	0	0	3	7	3	"Rack1"	"P63244"	14710	6370	160	6864	6970	1308	18	5379	5379	5447	811	14	78	41	0	1449834	1.878	100000.000	100000.000	0.000	0.000	0.000	0.000	0.000	16.610	1485	1591	1485	1591	208	1512	100	151	"y246"
0	0	0	3	8	3	"Rack1"	"P63244"	15210	6380	140	7183	7364	1568	21	5192	5192	5350	1692	31	70	3	0	1148838	1.190	100000.000	100000.000	0.000	0.000	0.000	0.000	0.000	16.610	1991	2172	1991	2172	156	1140	100	152	"y246"
0	0	0	3	9	3	"Rack1"	"P63244"	15710	6390	140	7162	7927	3922	49	5218	5218	5341	1067	19	96	37	0	1236551	2.424	100000.000	100000.000	0.000	0.000	0.000	0.000	0.000	16.610	1944	2709	1944	2709	156	1140	100	153	"y246"
0	0	0	3	1	4	"Sek1"	"P45985"	11670	6980	200	5816	5915	607	10	6311	6311	6347	522	8	8	1	0	1869015	-0.828	100000.000	100000.000	0.000	0.000	0.000	0.000	0.000	16.610	-495	-396	-495	-396	316	2384	100	154	"S80"
0	0	0	3	2	4	"Sek1"	"P45985"	12170	6980	200	5814	5934	1772	29	6266	6266	6297	563	8	0	0	0	1875053	-0.645	100000.000	100000.000	0.000	0.000	0.000	0.000	0.000	16.610	-452	-332	-452	-332	316	2384	100	155	"S80"
0	0	0	3	3	4	"Sek1"	"P45985"	12680	6990	200	5717	5768	571	9	6184	6184	6231	461	7	2	0	0	1822732	-1.004	100000.000	100000.000	0.000	0.000	0.000	0.000	0.000	16.610	-467	-416	-467	-416	316	2384	100	156	"S80"
0	0	0	3	4	4	"process-control__"	"GGSGGSGDYKDDDDK"	13180	6990	200	6167	6190	816	13	6205	6205	6261	1007	16	0	0	0	1955972	-0.071	100000.000	100000.000	0.000	0.000	0.000	0.000	0.000	16.610	-38	-15	-38	-15	316	2384	100	157	"process-control__"
0	0	0	3	5	4	"process-control__"	"GGSGGSGDYKDDDDK"	13680	7000	200	6055	6106	406	6	6026	6026	6063	663	10	7	0	0	1929437	0.065	100000.000	100000.000	0.000	0.000	0.000	0.000	0.000	16.610	29	80	29	80	316	2384	100	158	"process-control__"
0	0	0	3	6	4	"process-control__"	"GGSGGSGDYKDDDDK"	14180	7010	200	5853	5898	453	7	5900	5900	5938	458	7	15	2	0	1863731	-0.087	100000.000	100000.000	0.000	0.000	0.000	0.000	0.000	16.610	-47	-2	-47	-2	316	2384	100	159	"process-control__"
0	0	0	3	7	4	"TAB1"	"Q15750"	14690	7010	200	5642	5681	461	8	5694	5694	5760	555	9	7	1	0	1795070	-0.142	100000.000	100000.000	0.000	0.000	0.000	0.000	0.000	16.610	-52	-13	-52	-13	316	2384	100	160	"S423"
0	0	0	3	8	4	"TAB1"	"Q15750"	15190	7020	200	5521	5597	499	8	5576	5576	5657	838	14	3	0	0	1768532	-0.072	100000.000	100000.000	0.000	0.000	0.000	0.000	0.000	16.610	-55	21	-55	21	316	2384	100	161	"S423"
0	0	0	3	9	4	"TAB1"	"Q15750"	15690	7020	200	5466	5513	394	7	5595	5595	5678	820	14	2	0	0	1742180	-0.201	100000.000	100000.000	0.000	0.000	0.000	0.000	0.000	16.610	-129	-82	-129	-82	316	2384	100	162	"S423"
0	0	0	3	1	5	"4E-BP1 "	"Q13541"	11670	7620	200	7189	7230	857	11	6714	6714	6717	610	9	38	5	0	2284573	0.841	100000.000	100000.000	0.000	0.000	0.000	0.000	0.000	16.610	475	516	475	516	316	2384	100	163	"T46"
0	0	0	3	2	5	"4E-BP1 "	"Q13541"	12170	7630	200	6588	6715	1702	25	6498	6498	6544	425	6	19	3	0	2121927	0.402	100000.000	100000.000	0.000	0.000	0.000	0.000	0.000	16.610	90	217	90	217	316	2384	100	164	"T46"
0	0	0	3	3	5	"4E-BP1 "	"Q13541"	12670	7630	200	6595	6683	575	8	6468	6468	6504	473	7	19	5	0	2111784	0.378	100000.000	100000.000	0.000	0.000	0.000	0.000	0.000	16.610	127	215	127	215	316	2384	100	165	"T46"
0	0	0	3	4	5	"Akt1"	"P31749"	13180	7640	200	6314	6218	623	10	6366	6366	6387	472	7	10	1	0	1965014	-0.358	100000.000	100000.000	0.000	0.000	0.000	0.000	0.000	16.610	-52	-148	-52	-148	316	2384	100	166	"T450"
0	0	0	3	5	5	"Akt1"	"P31749"	13660	7630	110	5948	5877	776	13	6241	6241	6305	1359	21	0	0	0	470156	-0.315	100000.000	100000.000	0.000	0.000	0.000	0.000	0.000	16.610	-293	-364	-293	-364	80	656	100	167	"T450"
0	0	0	3	6	5	"Akt1"	"P31749"	14180	7650	200	5864	5824	624	10	5933	5933	5831	736	12	6	0	0	1840492	-0.010	100000.000	100000.000	0.000	0.000	0.000	0.000	0.000	16.610	-69	-109	-69	-109	316	2384	100	168	"T450"
0	0	0	3	7	5	"Bax"	"Q07812"	14700	7670	110	10600	9938	2762	27	5379	5379	5311	802	15	85	82	0	795025	5.769	100000.000	100000.000	0.000	0.000	0.000	0.000	0.000	16.610	5221	4559	5221	4559	80	656	100	169	"S163"
0	0	0	3	8	5	"Bax"	"Q07812"	15190	7670	110	11263	10680	1743	16	5678	5678	5756	495	8	95	91	0	854428	9.947	100000.000	100000.000	0.000	0.000	0.000	0.000	0.000	16.610	5585	5002	5585	5002	80	656	100	170	"S163"
0	0	0	3	9	5	"Bax"	"Q07812"	15710	7680	110	11927	11521	1427	12	5776	5776	5856	481	8	98	97	0	921700	11.778	100000.000	100000.000	0.000	0.000	0.000	0.000	0.000	16.610	6151	5745	6151	5745	80	656	100	171	"S163"
0	0	0	3	1	6	"CFTR"	"P13569"	11660	8260	130	7570	7498	443	5	6825	6825	6855	500	7	72	21	0	899800	1.286	100000.000	100000.000	0.000	0.000	0.000	0.000	0.000	16.610	745	673	745	673	120	940	100	172	"S813"
0	0	0	3	2	6	"CFTR"	"P13569"	12170	8280	140	7862	7904	419	5	6971	6971	7019	537	7	91	25	0	1233033	1.648	100000.000	100000.000	0.000	0.000	0.000	0.000	0.000	16.610	891	933	891	933	156	1140	100	173	"S813"
0	0	0	3	3	6	"CFTR"	"P13569"	12680	8280	160	7776	7774	408	5	6751	6751	6776	383	5	96	79	0	1616924	2.606	100000.000	100000.000	0.000	0.000	0.000	0.000	0.000	16.610	1025	1023	1025	1023	208	1512	100	174	"S813"
0	0	0	3	4	6	"Crk "	"P46108"	13180	8300	150	7601	7705	1093	14	6592	6592	6643	553	8	89	33	0	1201942	1.920	100000.000	100000.000	0.000	0.000	0.000	0.000	0.000	16.610	1009	1113	1009	1113	156	1272	100	175	"Y108"
0	0	0	3	5	6	"Crk "	"P46108"	13690	8300	170	7480	7487	617	8	6313	6313	6363	440	6	91	71	0	1557217	2.555	100000.000	100000.000	0.000	0.000	0.000	0.000	0.000	16.610	1167	1174	1167	1174	208	1660	100	176	"Y108"
0	0	0	3	6	6	"Crk "	"P46108"	14190	8290	170	7913	8413	3391	40	6154	6154	6218	649	10	96	85	0	1749896	3.382	100000.000	100000.000	0.000	0.000	0.000	0.000	0.000	16.610	1759	2259	1759	2259	208	1660	100	177	"Y108"
0	0	0	3	7	6	"EGFR"	"P00533"	14680	8310	160	6078	6286	730	11	5776	5776	5814	1010	17	23	2	0	1307528	0.467	100000.000	100000.000	0.000	0.000	0.000	0.000	0.000	16.610	302	510	302	510	208	1512	100	178	"S1070"
0	0	0	3	8	6	"EGFR"	"P00533"	15190	8310	140	6287	6336	623	9	5744	5744	5859	1022	17	28	2	0	988492	0.467	100000.000	100000.000	0.000	0.000	0.000	0.000	0.000	16.610	543	592	543	592	156	1140	100	179	"S1070"
0	0	0	3	9	6	"EGFR"	"P00533"	15690	8310	200	5869	6025	859	14	5758	5758	6022	2546	42	1	0	0	1903755	0.001	100000.000	100000.000	0.000	0.000	0.000	0.000	0.000	16.610	111	267	111	267	316	2384	100	180	"S1070"
-75	0	0	3	1	7	"empty"	"empty"	11670	8910	200	6803	6830	440	6	6773	6773	6808	545	8	12	1	0	2158283	0.040	100000.000	100000.000	0.000	0.000	0.000	0.000	0.000	16.610	30	57	30	57	316	2384	100	181	"empty"
-75	0	0	3	2	7	"empty"	"empty"	12170	8910	200	7196	7213	809	11	6993	6993	7037	726	10	14	2	0	2279438	0.242	100000.000	100000.000	0.000	0.000	0.000	0.000	0.000	16.610	203	220	203	220	316	2384	100	182	"empty"
-75	0	0	3	3	7	"empty"	"empty"	12670	8920	200	6919	6959	392	5	6899	6899	6999	1048	14	1	0	0	2199113	-0.038	100000.000	100000.000	0.000	0.000	0.000	0.000	0.000	16.610	20	60	20	60	316	2384	100	183	"empty"
-75	0	0	3	4	7	"empty"	"empty"	13170	8920	200	6709	6834	953	13	6667	6667	6727	993	14	5	0	0	2159488	0.108	100000.000	100000.000	0.000	0.000	0.000	0.000	0.000	16.610	42	167	42	167	316	2384	100	184	"empty"
-75	0	0	3	5	7	"empty"	"empty"	13670	8930	200	6479	6510	483	7	6507	6507	6545	598	9	10	2	0	2057146	-0.059	100000.000	100000.000	0.000	0.000	0.000	0.000	0.000	16.610	-28	3	-28	3	316	2384	100	185	"empty"
-75	0	0	3	6	7	"empty"	"empty"	14170	8930	200	6334	6386	496	7	6277	6277	6334	485	7	17	5	0	2017859	0.107	100000.000	100000.000	0.000	0.000	0.000	0.000	0.000	16.610	57	109	57	109	316	2384	100	186	"empty"
0	0	0	3	7	7	"GLQAWPG-pS-AIPQFLG_100"	"GLQAWPG-pS-AIPQFLG_100"	14670	8930	110	16176	13336	6425	48	5817	5817	5834	858	14	70	61	0	1066915	8.744	100000.000	100000.000	0.000	0.000	0.000	0.000	0.000	16.610	10359	7519	10359	7519	80	656	100	187	"GLQAWPG-pS-AIPQFLG_100"
0	0	0	3	8	7	"GLQAWPG-pS-AIPQFLG_100"	"GLQAWPG-pS-AIPQFLG_100"	15160	8920	120	7656	12393	6529	52	6062	6062	6129	520	8	87	62	0	1487102	12.046	100000.000	100000.000	0.000	0.000	0.000	0.000	0.000	16.610	1594	6331	1594	6331	120	820	100	188	"GLQAWPG-pS-AIPQFLG_100"
0	0	0	3	9	7	"GLQAWPG-pS-AIPQFLG_100"	"GLQAWPG-pS-AIPQFLG_100"	15680	8950	110	15873	13193	5595	42	5815	5815	5901	533	9	80	65	0	1055471	13.681	100000.000	100000.000	0.000	0.000	0.000	0.000	0.000	16.610	10058	7378	10058	7378	80	656	100	189	"GLQAWPG-pS-AIPQFLG_100"
0	0	0	4	1	1	"Bcl-2"	"P10415"	16220	5070	200	5035	6576	4693	71	4663	4663	5339	2753	51	14	9	0	2078048	0.449	100000.000	100000.000	0.000	0.000	0.000	0.000	0.000	16.610	372	1913	372	1913	316	2384	100	190	"S87"
0	0	0	4	2	1	"Bcl-2"	"P10415"	16720	5070	110	5137	6392	4684	73	4790	4790	5515	3306	59	8	6	0	511359	0.265	100000.000	100000.000	0.000	0.000	0.000	0.000	0.000	16.610	347	1602	347	1602	80	656	100	191	"S87"
0	0	0	4	3	1	"Bcl-2"	"P10415"	17230	5040	210	5730	7765	5642	72	5707	5707	7285	5258	72	11	6	0	2453609	0.091	100000.000	100000.000	0.000	0.000	0.000	0.000	0.000	16.610	23	2058	23	2058	316	2572	100	192	"S87"
0	0	0	4	4	1	"Casp3 "	"P42574"	17710	5070	130	18566	18935	11558	61	5184	5184	6304	4272	67	70	66	0	2272200	2.957	100000.000	100000.000	0.000	0.000	0.000	0.000	0.000	16.610	13382	13751	13382	13751	120	940	100	193	"S150"
0	0	0	4	5	1	"Casp3 "	"P42574"	18210	5040	170	14863	18772	13549	72	5950	5950	9057	9067	100	49	27	0	3904590	1.071	100000.000	100000.000	0.000	0.000	0.000	0.000	0.000	16.610	8913	12822	8913	12822	208	1660	100	194	"S150"
0	0	0	4	6	1	"Casp3 "	"P42574"	18680	5050	150	16424	19516	13484	69	5541	5541	8044	6957	86	66	37	1	3044570	1.649	100000.000	100000.000	0.000	0.000	0.000	0.000	0.000	16.610	10883	13975	10883	13975	156	1272	100	195	"S150"
0	0	0	4	7	1	"CD19"	"P15391"	19210	5030	200	6905	13416	13404	99	6111	6111	9762	9677	99	21	17	1	4239490	0.378	100000.000	100000.000	0.000	0.000	0.000	0.000	0.000	16.610	794	7305	794	7305	316	2384	100	196	"Y500"
0	0	0	4	8	1	"CD19"	"P15391"	19710	5020	200	5926	11511	12229	106	5893	5893	9790	9965	101	18	12	0	3637570	0.173	100000.000	100000.000	0.000	0.000	0.000	0.000	0.000	16.610	33	5618	33	5618	316	2384	100	197	"Y500"
0	0	0	4	9	1	"CD19"	"P15391"	20200	5020	200	6785	10003	8403	84	6877	6877	10479	9629	91	12	6	0	3160971	-0.049	100000.000	100000.000	0.000	0.000	0.000	0.000	0.000	16.610	-92	3126	-92	3126	316	2384	100	198	"Y500"
0	0	0	4	1	2	"EP300"	"Q09472"	16230	5700	170	5138	6075	3920	64	4937	4937	5523	2963	53	7	4	0	1263628	0.186	100000.000	100000.000	0.000	0.000	0.000	0.000	0.000	16.610	201	1138	201	1138	208	1660	100	199	"S2366"
0	0	0	4	2	2	"EP300"	"Q09472"	16720	5700	200	5153	6409	4697	73	5046	5046	6060	4738	78	6	4	0	2025094	0.074	100000.000	100000.000	0.000	0.000	0.000	0.000	0.000	16.610	107	1363	107	1363	316	2384	100	200	"S2366"
0	0	0	4	3	2	"EP300"	"Q09472"	17220	5700	220	4985	5860	3907	66	5356	5356	6907	5706	82	4	1	0	2297204	-0.183	100000.000	100000.000	0.000	0.000	0.000	0.000	0.000	16.610	-371	504	-371	504	392	2896	100	201	"S2366"
0	0	0	4	4	2	"fyn"	"P06241"	17730	5700	220	5524	8033	7420	92	5592	5592	7900	6929	87	10	5	0	3148747	0.019	100000.000	100000.000	0.000	0.000	0.000	0.000	0.000	16.610	-68	2441	-68	2441	392	2896	100	202	"Y531"
0	0	0	4	5	2	"fyn"	"P06241"	18210	5700	160	4780	6288	5785	92	4818	4818	6110	4714	77	5	4	0	1307889	0.038	100000.000	100000.000	0.000	0.000	0.000	0.000	0.000	16.610	-38	1470	-38	1470	208	1512	100	203	"Y531"
0	0	0	4	6	2	"fyn"	"P06241"	18720	5690	200	5141	7619	7992	104	5044	5044	7452	7852	105	8	4	0	2407482	0.021	100000.000	100000.000	0.000	0.000	0.000	0.000	0.000	16.610	97	2575	97	2575	316	2384	100	204	"Y531"
0	0	0	4	7	2	"Grb2"	"P62993"	19210	5690	200	5025	7500	7921	105	4962	4962	7913	8862	111	6	5	0	2369988	-0.047	100000.000	100000.000	0.000	0.000	0.000	0.000	0.000	16.610	63	2538	63	2538	316	2384	100	205	"Y209"
0	0	0	4	8	2	"Grb2"	"P62993"	19710	5680	200	4594	6293	6320	100	4506	4506	6686	7917	118	6	4	0	1988682	-0.050	100000.000	100000.000	0.000	0.000	0.000	0.000	0.000	16.610	88	1787	88	1787	316	2384	100	206	"Y209"
0	0	0	4	9	2	"Grb2"	"P62993"	20210	5680	200	4659	6603	7205	109	4568	4568	6333	6064	95	8	5	0	2086659	0.045	100000.000	100000.000	0.000	0.000	0.000	0.000	0.000	16.610	91	2035	91	2035	316	2384	100	207	"Y209"
0	0	0	4	1	3	"IKK-beta "	"O14920"	16200	6330	130	5534	6202	3399	54	5233	5233	5735	3402	59	4	4	0	744207	0.137	100000.000	100000.000	0.000	0.000	0.000	0.000	0.000	16.610	301	969	301	969	120	940	100	208	"Y188"
0	0	0	4	2	3	"IKK-beta "	"O14920"	16700	6340	200	6307	7352	3655	49	5481	5481	6118	2753	44	17	6	0	2323225	0.448	100000.000	100000.000	0.000	0.000	0.000	0.000	0.000	16.610	826	1871	826	1871	316	2384	100	209	"Y188"
0	0	0	4	3	3	"IKK-beta "	"O14920"	17200	6330	200	5374	6180	3805	61	5175	5175	5725	2694	47	5	3	0	1952791	0.169	100000.000	100000.000	0.000	0.000	0.000	0.000	0.000	16.610	199	1005	199	1005	316	2384	100	210	"Y188"
0	0	0	4	4	3	"IRAK1"	"P51617"	17700	6330	200	6680	10511	9593	91	5511	5511	7607	6463	84	20	12	0	3321527	0.449	100000.000	100000.000	0.000	0.000	0.000	0.000	0.000	16.610	1169	5000	1169	5000	316	2384	100	211	"T100"
0	0	0	4	5	3	"IRAK1"	"P51617"	18200	6330	200	4987	6046	4174	69	5374	5374	7320	6253	85	5	2	0	1910441	-0.204	100000.000	100000.000	0.000	0.000	0.000	0.000	0.000	16.610	-387	672	-387	672	316	2384	100	212	"T100"
0	0	0	4	6	3	"IRAK1"	"P51617"	18700	6320	200	7795	12808	11495	89	6158	6158	10021	9734	97	19	13	0	4047221	0.286	100000.000	100000.000	0.000	0.000	0.000	0.000	0.000	16.610	1637	6650	1637	6650	316	2384	100	213	"T100"
0	0	0	4	7	3	"IRF-7 "	"Q92985"	19200	6320	200	4882	5898	4316	73	5488	5488	9295	10321	111	2	1	0	1863798	-0.329	100000.000	100000.000	0.000	0.000	0.000	0.000	0.000	16.610	-606	410	-606	410	316	2384	100	214	"S471"
0	0	0	4	8	3	"IRF-7 "	"Q92985"	19700	6320	200	4357	4819	1857	38	4601	4601	6391	6286	98	2	0	0	1522857	-0.250	100000.000	100000.000	0.000	0.000	0.000	0.000	0.000	16.610	-244	218	-244	218	316	2384	100	215	"S471"
0	0	0	4	9	3	"IRF-7 "	"Q92985"	20200	6320	200	4739	9549	12826	134	4659	4659	6878	7437	108	15	11	3	3017397	0.359	100000.000	100000.000	0.000	0.000	0.000	0.000	0.000	16.610	80	4890	80	4890	316	2384	100	216	"S471"
0	0	0	4	1	4	"Lyn "	"P07948"	16230	6980	200	5821	6021	1445	23	5655	5655	5824	960	16	10	2	0	1902738	0.205	100000.000	100000.000	0.000	0.000	0.000	0.000	0.000	16.610	166	366	166	366	316	2384	100	217	"Y507"
0	0	0	4	2	4	"Lyn "	"P07948"	16710	6960	310	6015	6662	2651	39	5876	5876	6406	2567	40	7	3	0	4770181	0.100	100000.000	100000.000	0.000	0.000	0.000	0.000	0.000	16.610	139	786	139	786	716	5249	100	218	"Y507"
0	0	0	4	3	4	"Lyn "	"P07948"	17220	6980	200	6485	7586	3492	46	6141	6141	7275	4078	56	11	4	0	2397164	0.076	100000.000	100000.000	0.000	0.000	0.000	0.000	0.000	16.610	344	1445	344	1445	316	2384	100	219	"Y507"
0	0	0	4	4	4	"MAVS"	"Q7Z434"	17670	6990	130	10404	19292	15671	81	6047	6047	7608	5043	66	49	42	0	2314996	2.317	100000.000	100000.000	0.000	0.000	0.000	0.000	0.000	16.610	4357	13245	4357	13245	120	940	100	220	"S233/4"
0	0	0	4	5	4	"MAVS"	"Q7Z434"	18180	6990	130	11333	21413	18633	87	5975	5975	7892	5927	75	49	41	4	2569581	2.281	100000.000	100000.000	0.000	0.000	0.000	0.000	0.000	16.610	5358	15438	5358	15438	120	940	100	221	"S233/4"
0	0	0	4	6	4	"MAVS"	"Q7Z434"	18680	6980	120	10918	19767	17246	87	5812	5812	8426	7568	89	48	37	0	2372023	1.499	100000.000	100000.000	0.000	0.000	0.000	0.000	0.000	16.610	5106	13955	5106	13955	120	820	100	222	"S233/4"
0	0	0	4	7	4	"Mek2"	"P36507"	19230	6970	200	4983	6578	5039	76	4970	4970	6557	5124	78	8	3	0	2078780	0.004	100000.000	100000.000	0.000	0.000	0.000	0.000	0.000	16.610	13	1608	13	1608	316	2384	100	223	"s226"
0	0	0	4	8	4	"Mek2"	"P36507"	19730	6970	200	4874	6197	4823	77	4704	4704	5881	4453	75	9	5	0	1958391	0.071	100000.000	100000.000	0.000	0.000	0.000	0.000	0.000	16.610	170	1493	170	1493	316	2384	100	224	"s226"
0	0	0	4	9	4	"Mek2"	"P36507"	20230	6970	200	4548	5856	4499	76	4350	4350	5346	4141	77	7	5	0	1850353	0.123	100000.000	100000.000	0.000	0.000	0.000	0.000	0.000	16.610	198	1506	198	1506	316	2384	100	225	"s226"
0	0	0	4	1	5	"PKCE"	"Q02156"	16190	7620	110	11212	10994	1417	12	5767	5767	5851	497	8	97	96	0	879545	10.348	100000.000	100000.000	0.000	0.000	0.000	0.000	0.000	16.610	5445	5227	5445	5227	80	656	100	226	"T566"
0	0	0	4	2	5	"PKCE"	"Q02156"	16680	7630	110	12473	12905	2895	22	5818	5818	6022	964	16	98	93	0	1032401	7.140	100000.000	100000.000	0.000	0.000	0.000	0.000	0.000	16.610	6655	7087	6655	7087	80	656	100	227	"T566"
0	0	0	4	3	5	"PKCE"	"Q02156"	17180	7640	160	8442	11356	6986	61	6048	6048	6732	3004	44	46	37	0	2361969	1.539	100000.000	100000.000	0.000	0.000	0.000	0.000	0.000	16.610	2394	5308	2394	5308	208	1512	100	228	"T566"
0	0	0	4	4	5	"PTEN"	"P60484"	17690	7620	200	6382	7929	4383	55	6279	6279	7689	4614	60	12	6	0	2505582	0.052	100000.000	100000.000	0.000	0.000	0.000	0.000	0.000	16.610	103	1650	103	1650	316	2384	100	229	"Y240"
0	0	0	4	5	5	"PTEN"	"P60484"	18190	7620	200	7755	11354	9736	85	6585	6585	8923	6504	72	19	11	0	3587708	0.374	100000.000	100000.000	0.000	0.000	0.000	0.000	0.000	16.610	1170	4769	1170	4769	316	2384	100	230	"Y240"
0	0	0	4	6	5	"PTEN"	"P60484"	18690	7620	200	6877	9992	7367	73	6064	6064	8246	6234	75	19	11	0	3157319	0.280	100000.000	100000.000	0.000	0.000	0.000	0.000	0.000	16.610	813	3928	813	3928	316	2384	100	231	"Y240"
0	0	0	4	7	5	"Rab5A"	"P20339"	19200	7640	140	5358	7458	5588	74	5001	5001	6513	4889	75	16	6	0	1163498	0.193	100000.000	100000.000	0.000	0.000	0.000	0.000	0.000	16.610	357	2457	357	2457	156	1140	100	232	"T202"
0	0	0	4	8	5	"Rab5A"	"P20339"	19700	7610	210	5017	6781	5712	84	4627	4627	5659	3926	69	12	6	0	2142895	0.286	100000.000	100000.000	0.000	0.000	0.000	0.000	0.000	16.610	390	2154	390	2154	316	2572	100	233	"T202"
0	0	0	4	9	5	"Rab5A"	"P20339"	20220	7630	120	4908	6153	4193	68	4502	4502	5296	3284	62	11	5	0	738325	0.261	100000.000	100000.000	0.000	0.000	0.000	0.000	0.000	16.610	406	1651	406	1651	120	820	100	234	"T202"
0	0	0	4	1	6	"STAT3 "	"P40763"	16170	8250	200	5800	5855	671	11	5808	5808	5956	1175	19	2	0	0	1850143	-0.086	100000.000	100000.000	0.000	0.000	0.000	0.000	0.000	16.610	-8	47	-8	47	316	2384	100	235	"S727"
0	0	0	4	2	6	"STAT3 "	"P40763"	16670	8250	200	5819	5954	763	12	5890	5890	6057	1600	26	2	0	0	1881374	-0.064	100000.000	100000.000	0.000	0.000	0.000	0.000	0.000	16.610	-71	64	-71	64	316	2384	100	236	"S727"
0	0	0	4	3	6	"STAT3 "	"P40763"	17190	8270	160	6019	6987	3751	53	6045	6045	6509	2078	31	10	5	0	1453278	0.230	100000.000	100000.000	0.000	0.000	0.000	0.000	0.000	16.610	-26	942	-26	942	208	1512	100	237	"S727"
0	0	0	4	4	6	"STAT6 "	"P42226"	17690	8250	180	6851	9461	5991	63	6250	6250	7514	4380	58	24	12	0	2421914	0.445	100000.000	100000.000	0.000	0.000	0.000	0.000	0.000	16.610	601	3211	601	3211	256	1924	100	238	"Y641"
0	0	0	4	5	6	"STAT6 "	"P42226"	18170	8270	140	7230	10963	8139	74	6161	6161	7306	4077	55	32	21	0	1710182	0.897	100000.000	100000.000	0.000	0.000	0.000	0.000	0.000	16.610	1069	4802	1069	4802	156	1140	100	239	"Y641"
0	0	0	4	6	6	"STAT6 "	"P42226"	18680	8260	160	6991	10219	7796	76	6139	6139	8518	6581	77	20	10	0	2125613	0.258	100000.000	100000.000	0.000	0.000	0.000	0.000	0.000	16.610	852	4080	852	4080	208	1512	100	240	"Y641"
0	0	0	4	7	6	"Catalase"	"Q14790"	19190	8260	200	11843	15584	11060	70	5671	5671	7723	5853	75	50	28	0	4924615	1.343	100000.000	100000.000	0.000	0.000	0.000	0.000	0.000	16.610	6172	9913	6172	9913	316	2384	100	241	"Y448"
0	0	0	4	8	6	"Catalase"	"Q14790"	19690	8260	200	9034	11728	8413	71	4964	4964	6281	4514	71	43	25	0	3705952	1.207	100000.000	100000.000	0.000	0.000	0.000	0.000	0.000	16.610	4070	6764	4070	6764	316	2384	100	242	"Y448"
0	0	0	4	9	6	"Catalase"	"Q14790"	20180	8290	210	8711	10471	6467	61	4733	4733	5807	3733	64	52	26	0	3308845	1.249	100000.000	100000.000	0.000	0.000	0.000	0.000	0.000	16.610	3978	5738	3978	5738	316	2572	100	243	"Y448"
-75	0	0	4	1	7	"empty"	"empty"	16210	8910	200	5956	6042	661	10	5904	5904	5987	575	9	12	5	0	1909331	0.096	100000.000	100000.000	0.000	0.000	0.000	0.000	0.000	16.610	52	138	52	138	316	2384	100	244	"empty"
-75	0	0	4	2	7	"empty"	"empty"	16710	8910	200	5929	6013	575	9	5926	5926	6041	915	15	5	1	0	1900030	-0.031	100000.000	100000.000	0.000	0.000	0.000	0.000	0.000	16.610	3	87	3	87	316	2384	100	245	"empty"
-75	0	0	4	3	7	"empty"	"empty"	17210	8910	200	6014	6234	1345	21	6064	6064	6428	1820	28	3	0	0	1969838	-0.107	100000.000	100000.000	0.000	0.000	0.000	0.000	0.000	16.610	-50	170	-50	170	316	2384	100	246	"empty"
-75	0	0	4	4	7	"empty"	"empty"	17710	8910	200	6391	7642	5016	65	6288	6288	7359	3977	54	7	4	0	2414740	0.071	100000.000	100000.000	0.000	0.000	0.000	0.000	0.000	16.610	103	1354	103	1354	316	2384	100	247	"empty"
-75	0	0	4	5	7	"empty"	"empty"	18210	8910	200	6769	8884	6698	75	6592	6592	8353	5526	66	11	6	0	2807426	0.096	100000.000	100000.000	0.000	0.000	0.000	0.000	0.000	16.610	177	2292	177	2292	316	2384	100	248	"empty"
-75	0	0	4	6	7	"empty"	"empty"	18710	8910	200	6063	8146	6682	82	6149	6149	7798	5082	65	10	6	0	2574066	0.068	100000.000	100000.000	0.000	0.000	0.000	0.000	0.000	16.610	-86	1997	-86	1997	316	2384	100	249	"empty"
0	0	0	4	7	7	"Control-Spot"	"Human_IgG"	19190	8920	200	11664	16116	10637	66	6382	6382	8982	6851	76	42	22	0	5092576	1.041	100000.000	100000.000	0.000	0.000	0.000	0.000	0.000	16.610	5282	9734	5282	9734	316	2384	100	250	"Control-Spot"
0	0	0	4	8	7	"Control-Spot"	"Human_IgG"	19670	8910	180	12152	15768	10262	65	6183	6183	8907	6987	78	42	24	0	4036527	0.982	100000.000	100000.000	0.000	0.000	0.000	0.000	0.000	16.610	5969	9585	5969	9585	256	1924	100	251	"Control-Spot"
0	0	0	4	9	7	"Control-Spot"	"Human_IgG"	20200	8920	200	7901	10576	7912	74	5329	5329	7338	5514	75	25	12	0	3341986	0.587	100000.000	100000.000	0.000	0.000	0.000	0.000	0.000	16.610	2572	5247	2572	5247	316	2384	100	252	"Control-Spot"
0	0	0	5	1	1	"Akt1"	"P31749"	2660	9480	90	7841	7744	415	5	5145	5145	5149	324	6	100	100	0	402698	8.009	100000.000	100000.000	0.000	0.000	0.000	0.000	0.000	16.610	2696	2599	2696	2599	52	420	100	253	"T308"
0	0	0	5	2	1	"Akt1"	"P31749"	3170	9490	100	7037	7360	1356	18	6018	6018	6079	768	12	75	15	0	588805	1.668	100000.000	100000.000	0.000	0.000	0.000	0.000	0.000	16.610	1019	1342	1019	1342	80	560	100	254	"T308"
0	0	0	5	3	1	"Akt1"	"P31749"	3660	9490	200	6186	6067	780	12	6202	6202	6165	907	14	6	0	0	1917320	-0.108	100000.000	100000.000	0.000	0.000	0.000	0.000	0.000	16.610	-16	-135	-16	-135	316	2384	100	255	"T308"
0	0	0	5	4	1	"A-Raf"	"P10398"	4160	9490	200	6854	7081	1009	14	6468	6468	6427	1236	19	16	8	0	2237497	0.529	100000.000	100000.000	0.000	0.000	0.000	0.000	0.000	16.610	386	613	386	613	316	2384	100	256	"Y302"
0	0	0	5	5	1	"A-Raf"	"P10398"	4650	9490	200	6827	7350	1643	22	6689	6689	6753	977	14	16	13	0	2322484	0.611	100000.000	100000.000	0.000	0.000	0.000	0.000	0.000	16.610	138	661	138	661	316	2384	100	257	"Y302"
0	0	0	5	6	1	"A-Raf"	"P10398"	5160	9500	100	10223	10077	3895	38	7177	7177	7203	533	7	66	61	0	806145	5.392	100000.000	100000.000	0.000	0.000	0.000	0.000	0.000	16.610	3046	2900	3046	2900	80	560	100	258	"Y302"
0	0	0	5	7	1	"Cdk4"	"P11802"	5650	9500	200	6503	6543	400	6	7015	7015	7047	801	11	0	0	0	2067595	-0.629	100000.000	100000.000	0.000	0.000	0.000	0.000	0.000	16.610	-512	-472	-512	-472	316	2384	100	259	"S150"
0	0	0	5	8	1	"Cdk4"	"P11802"	6150	9500	200	6312	6366	471	7	6866	6866	6903	1003	14	0	0	0	2011610	-0.535	100000.000	100000.000	0.000	0.000	0.000	0.000	0.000	16.610	-554	-500	-554	-500	316	2384	100	260	"S150"
0	0	0	5	9	1	"Cdk4"	"P11802"	6650	9510	200	6459	6607	1729	26	6934	6934	6975	810	11	0	0	0	2087747	-0.454	100000.000	100000.000	0.000	0.000	0.000	0.000	0.000	16.610	-475	-327	-475	-327	316	2384	100	261	"S150"
0	0	0	5	1	2	"CREB "	"P16220"	2660	10120	200	5489	5515	439	7	5673	5673	5729	1438	25	0	0	0	1742674	-0.149	100000.000	100000.000	0.000	0.000	0.000	0.000	0.000	16.610	-184	-158	-184	-158	316	2384	100	262	"S111"
0	0	0	5	2	2	"CREB "	"P16220"	3160	10120	200	5839	5704	750	13	5892	5892	5870	1382	23	0	0	0	1802486	-0.120	100000.000	100000.000	0.000	0.000	0.000	0.000	0.000	16.610	-53	-188	-53	-188	316	2384	100	263	"S111"
0	0	0	5	3	2	"CREB "	"P16220"	3660	10130	200	6255	6437	2063	32	6279	6279	6274	1687	26	1	0	0	2034215	0.097	100000.000	100000.000	0.000	0.000	0.000	0.000	0.000	16.610	-24	158	-24	158	316	2384	100	264	"S111"
0	0	0	5	4	2	"DVL1"	"O14640"	4150	10130	200	6739	6638	617	9	6760	6760	6741	532	7	7	1	0	2097582	-0.194	100000.000	100000.000	0.000	0.000	0.000	0.000	0.000	16.610	-21	-122	-21	-122	316	2384	100	265	"S679"
0	0	0	5	5	2	"DVL1"	"O14640"	4650	10130	200	6208	6527	3046	46	6561	6561	6617	1011	15	2	1	0	2062624	-0.089	100000.000	100000.000	0.000	0.000	0.000	0.000	0.000	16.610	-353	-34	-353	-34	316	2384	100	266	"S679"
0	0	0	5	6	2	"DVL1"	"O14640"	5150	10140	200	6367	6330	417	6	6534	6534	6601	1008	15	0	0	0	2000136	-0.269	100000.000	100000.000	0.000	0.000	0.000	0.000	0.000	16.610	-167	-204	-167	-204	316	2384	100	267	"S679"
0	0	0	5	7	2	"IFNAR1 "	"P17181"	5650	10140	200	6689	6669	539	8	6818	6818	6849	511	7	3	1	0	2107384	-0.352	100000.000	100000.000	0.000	0.000	0.000	0.000	0.000	16.610	-129	-149	-129	-149	316	2384	100	268	"Y466"
0	0	0	5	8	2	"IFNAR1 "	"P17181"	6150	10150	200	6384	5988	954	15	6627	6627	6651	842	12	0	0	0	1892346	-0.787	100000.000	100000.000	0.000	0.000	0.000	0.000	0.000	16.610	-243	-639	-243	-639	316	2384	100	269	"Y466"
0	0	0	5	9	2	"IFNAR1 "	"P17181"	6650	10150	200	6779	6816	444	6	6775	6775	6805	671	9	6	0	0	2153993	0.016	100000.000	100000.000	0.000	0.000	0.000	0.000	0.000	16.610	4	41	4	41	316	2384	100	270	"Y466"
0	0	0	5	1	3	"Jak1 "	"P23458"	2670	10760	70	6825	6788	402	5	4649	4649	4672	326	6	100	100	0	217207	6.491	100000.000	100000.000	0.000	0.000	0.000	0.000	0.000	16.610	2176	2139	2176	2139	32	236	100	271	"Y1034"
0	0	0	5	2	3	"Jak1 "	"P23458"	3170	10780	90	5934	5953	289	4	4758	4758	4816	739	15	96	17	0	309545	1.539	100000.000	100000.000	0.000	0.000	0.000	0.000	0.000	16.610	1176	1195	1176	1195	52	420	100	272	"Y1034"
0	0	0	5	3	3	"Jak1 "	"P23458"	3660	10780	90	6864	6939	401	5	5607	5607	5748	2020	35	5	0	0	360824	0.590	100000.000	100000.000	0.000	0.000	0.000	0.000	0.000	16.610	1257	1332	1257	1332	52	420	100	273	"Y1034"
0	0	0	5	4	3	"Jun "	"P05412"	4160	10780	200	4947	5301	1553	29	6756	6756	6743	2482	36	0	0	0	1674961	-0.581	100000.000	100000.000	0.000	0.000	0.000	0.000	0.000	16.610	-1809	-1455	-1809	-1455	316	2384	100	274	"S63"
0	0	0	5	5	3	"Jun "	"P05412"	4660	10780	200	5100	5384	930	17	7243	7243	7264	895	12	0	0	0	1701461	-2.101	100000.000	100000.000	0.000	0.000	0.000	0.000	0.000	16.610	-2143	-1859	-2143	-1859	316	2384	100	275	"S63"
0	0	0	5	6	3	"Jun "	"P05412"	5160	10780	200	4973	5261	904	17	7225	7225	7226	1564	21	0	0	0	1662611	-1.256	100000.000	100000.000	0.000	0.000	0.000	0.000	0.000	16.610	-2252	-1964	-2252	-1964	316	2384	100	276	"S63"
0	0	0	5	7	3	"Lck"	"P06239"	5660	10790	200	7303	7351	636	8	6992	6992	7119	1758	24	1	0	0	2323044	0.132	100000.000	100000.000	0.000	0.000	0.000	0.000	0.000	16.610	311	359	311	359	316	2384	100	277	"Y192"
0	0	0	5	8	3	"Lck"	"P06239"	6160	10810	110	7802	7870	389	4	6776	6776	6793	674	9	86	20	0	629626	1.598	100000.000	100000.000	0.000	0.000	0.000	0.000	0.000	16.610	1026	1094	1026	1094	80	656	100	278	"Y192"
0	0	0	5	9	3	"Lck"	"P06239"	6670	10820	110	7770	7795	443	5	6733	6733	6812	1322	19	27	0	0	623581	0.744	100000.000	100000.000	0.000	0.000	0.000	0.000	0.000	16.610	1037	1062	1037	1062	80	656	100	279	"Y192"
0	0	0	5	1	4	"Mlk3"	"Q16584"	2630	11400	90	4415	5426	3387	62	5440	5440	5579	1472	26	9	9	0	282148	-0.104	100000.000	100000.000	0.000	0.000	0.000	0.000	0.000	16.610	-1025	-14	-1025	-14	52	420	100	280	"T277"
0	0	0	5	2	4	"Mlk3"	"Q16584"	3130	11400	200	6009	5836	774	13	5939	5939	6015	989	16	1	0	0	1844099	-0.181	100000.000	100000.000	0.000	0.000	0.000	0.000	0.000	16.610	70	-103	70	-103	316	2384	100	281	"T277"
0	0	0	5	3	4	"Mlk3"	"Q16584"	3630	11400	200	5717	5665	946	16	5812	5812	5891	620	10	21	3	0	1790146	-0.365	100000.000	100000.000	0.000	0.000	0.000	0.000	0.000	16.610	-95	-147	-95	-147	316	2384	100	282	"T277"
0	0	0	5	4	4	"NFAT2 "	"O95644"	4130	11410	100	7431	8547	5187	60	6568	6568	6796	2653	39	12	3	0	683755	0.660	100000.000	100000.000	0.000	0.000	0.000	0.000	0.000	16.610	863	1979	863	1979	80	560	100	283	"S245"
0	0	0	5	5	4	"NFAT2 "	"O95644"	4650	11420	130	8220	8221	897	10	6963	6963	6972	548	7	90	60	0	986576	2.279	100000.000	100000.000	0.000	0.000	0.000	0.000	0.000	16.610	1257	1258	1257	1258	120	940	100	284	"S245"
0	0	0	5	6	4	"NFAT2 "	"O95644"	5150	11440	120	8379	8395	669	7	6986	6986	6984	442	6	95	80	0	1007423	3.192	100000.000	100000.000	0.000	0.000	0.000	0.000	0.000	16.610	1393	1409	1393	1409	120	820	100	285	"S245"
0	0	0	5	7	4	"PI3-kinase p85 subunit beta"	"O00459"	5630	11420	200	6937	7427	1785	24	6808	6808	6862	676	9	25	18	0	2346877	0.836	100000.000	100000.000	0.000	0.000	0.000	0.000	0.000	16.610	129	619	129	619	316	2384	100	286	"Y605"
0	0	0	5	8	4	"PI3-kinase p85 subunit beta"	"O00459"	6130	11420	200	6904	6988	455	6	6662	6662	6676	564	8	23	6	0	2208280	0.553	100000.000	100000.000	0.000	0.000	0.000	0.000	0.000	16.610	242	326	242	326	316	2384	100	287	"Y605"
0	0	0	5	9	4	"PI3-kinase p85 subunit beta"	"O00459"	6630	11430	200	6174	6244	587	9	6226	6226	6265	681	10	6	0	0	1973013	-0.031	100000.000	100000.000	0.000	0.000	0.000	0.000	0.000	16.610	-52	18	-52	18	316	2384	100	288	"Y605"
0	0	0	5	1	5	"PDGFRb"	"P09619"	2630	12050	200	4769	4826	464	9	4891	4891	4917	576	11	5	1	0	1525010	-0.158	100000.000	100000.000	0.000	0.000	0.000	0.000	0.000	16.610	-122	-65	-122	-65	316	2384	100	289	"Y740"
0	0	0	5	2	5	"PDGFRb"	"P09619"	3130	12050	200	4891	4867	486	9	5186	5186	5587	3660	65	0	0	0	1537859	-0.197	100000.000	100000.000	0.000	0.000	0.000	0.000	0.000	16.610	-295	-319	-295	-319	316	2384	100	290	"Y740"
0	0	0	5	3	5	"PDGFRb"	"P09619"	3640	12060	200	5067	5053	436	8	5329	5329	5558	2303	41	0	0	0	1596645	-0.219	100000.000	100000.000	0.000	0.000	0.000	0.000	0.000	16.610	-262	-276	-262	-276	316	2384	100	291	"Y740"
0	0	0	5	4	5	"Rack1"	"P63244"	4140	12060	200	5439	5479	419	7	5573	5573	5609	606	10	1	0	0	1731503	-0.215	100000.000	100000.000	0.000	0.000	0.000	0.000	0.000	16.610	-134	-94	-134	-94	316	2384	100	292	"Y194"
0	0	0	5	5	5	"Rack1"	"P63244"	4640	12060	200	5752	5833	837	14	5972	5972	6033	537	8	2	1	0	1843315	-0.372	100000.000	100000.000	0.000	0.000	0.000	0.000	0.000	16.610	-220	-139	-220	-139	316	2384	100	293	"Y194"
0	0	0	5	6	5	"Rack1"	"P63244"	5140	12070	200	6774	6766	437	6	6710	6710	6699	902	13	3	0	0	2138137	0.074	100000.000	100000.000	0.000	0.000	0.000	0.000	0.000	16.610	64	56	64	56	316	2384	100	294	"Y194"
0	0	0	5	7	5	"SEK1 "	"P45985"	5640	12070	200	5129	5143	785	15	5779	5779	5889	946	16	0	0	0	1625046	-0.789	100000.000	100000.000	0.000	0.000	0.000	0.000	0.000	16.610	-650	-636	-650	-636	316	2384	100	295	"T261"
0	0	0	5	8	5	"SEK1 "	"P45985"	6140	12080	200	5267	5325	515	9	5609	5609	5660	1214	21	0	0	0	1682758	-0.276	100000.000	100000.000	0.000	0.000	0.000	0.000	0.000	16.610	-342	-284	-342	-284	316	2384	100	296	"T261"
0	0	0	5	9	5	"SEK1 "	"P45985"	6640	12080	200	5698	5769	675	11	6076	6076	6113	1263	20	1	0	0	1823005	-0.272	100000.000	100000.000	0.000	0.000	0.000	0.000	0.000	16.610	-378	-307	-378	-307	316	2384	100	297	"T261"
0	0	0	5	1	6	"Smad3 "	"P84022"	2640	12690	120	4785	4829	489	10	4648	4648	4635	363	7	30	10	0	579465	0.534	100000.000	100000.000	0.000	0.000	0.000	0.000	0.000	16.610	137	181	137	181	120	820	100	298	"S423"
0	0	0	5	2	6	"Smad3 "	"P84022"	3130	12700	200	5402	5463	511	9	4852	4852	5224	4384	83	0	0	0	1726245	0.055	100000.000	100000.000	0.000	0.000	0.000	0.000	0.000	16.610	550	611	550	611	316	2384	100	299	"S423"
0	0	0	5	3	6	"Smad3 "	"P84022"	3630	12700	200	5425	5933	4730	79	5209	5209	5274	1078	20	2	2	0	1874698	0.611	100000.000	100000.000	0.000	0.000	0.000	0.000	0.000	16.610	216	724	216	724	316	2384	100	300	"S423"
0	0	0	5	4	6	"TBK1 "	"Q9UHD2"	4140	12710	150	9286	8452	2226	26	5434	5434	5475	404	7	88	67	0	1318505	7.369	100000.000	100000.000	0.000	0.000	0.000	0.000	0.000	16.610	3852	3018	3852	3018	156	1272	100	301	"S172"
0	0	0	5	5	6	"TBK1 "	"Q9UHD2"	4640	12730	110	11632	11426	4080	35	5927	5927	5986	514	8	91	88	0	914065	10.584	100000.000	100000.000	0.000	0.000	0.000	0.000	0.000	16.610	5705	5499	5705	5499	80	656	100	302	"S172"
0	0	0	5	6	6	"TBK1 "	"Q9UHD2"	5130	12720	100	14072	12806	2755	21	6514	6514	6487	645	9	91	86	0	1024496	9.797	100000.000	100000.000	0.000	0.000	0.000	0.000	0.000	16.610	7558	6292	7558	6292	80	560	100	303	"S172"
0	0	0	5	7	6	"TrKA"	"P04629"	5640	12720	100	14230	12850	3262	25	6315	6315	6334	357	5	86	82	0	1027997	18.252	100000.000	100000.000	0.000	0.000	0.000	0.000	0.000	16.610	7915	6535	7915	6535	80	560	100	304	"Y496"
0	0	0	5	8	6	"TrKA"	"P04629"	6130	12730	80	13187	13027	1368	10	6291	6291	6400	891	13	100	100	0	677408	7.438	100000.000	100000.000	0.000	0.000	0.000	0.000	0.000	16.610	6896	6736	6896	6736	52	340	100	305	"Y496"
0	0	0	5	9	6	"TrKA"	"P04629"	6650	12720	100	11212	10942	1538	14	5433	5433	5525	527	9	96	96	0	875341	10.279	100000.000	100000.000	0.000	0.000	0.000	0.000	0.000	16.610	5779	5509	5779	5509	80	560	100	306	"Y496"
-75	0	0	5	1	7	"empty"	"empty"	2650	13340	200	4899	4930	351	7	4941	4941	4985	505	10	6	0	0	1557938	-0.109	100000.000	100000.000	0.000	0.000	0.000	0.000	0.000	16.610	-42	-11	-42	-11	316	2384	100	307	"empty"
-75	0	0	5	2	7	"empty"	"empty"	3150	13340	200	4875	4887	285	5	4904	4904	4971	691	13	0	0	0	1544341	-0.122	100000.000	100000.000	0.000	0.000	0.000	0.000	0.000	16.610	-29	-17	-29	-17	316	2384	100	308	"empty"
-75	0	0	5	3	7	"empty"	"empty"	3650	13340	200	5200	5256	317	6	5115	5115	5170	1272	24	0	0	0	1660774	0.068	100000.000	100000.000	0.000	0.000	0.000	0.000	0.000	16.610	85	141	85	141	316	2384	100	309	"empty"
-75	0	0	5	4	7	"empty"	"empty"	4150	13340	200	5201	5239	360	6	5291	5291	5349	491	9	3	2	0	1655460	-0.224	100000.000	100000.000	0.000	0.000	0.000	0.000	0.000	16.610	-90	-52	-90	-52	316	2384	100	310	"empty"
-75	0	0	5	5	7	"empty"	"empty"	4650	13340	200	5190	5223	283	5	5473	5473	5584	737	13	0	0	0	1650559	-0.490	100000.000	100000.000	0.000	0.000	0.000	0.000	0.000	16.610	-283	-250	-283	-250	316	2384	100	311	"empty"
-75	0	0	5	6	7	"empty"	"empty"	5150	13340	200	6376	6362	366	5	6472	6472	6467	522	8	3	0	0	2010393	-0.201	100000.000	100000.000	0.000	0.000	0.000	0.000	0.000	16.610	-96	-110	-96	-110	316	2384	100	312	"empty"
-75	0	0	5	7	7	"empty"	"empty"	5650	13340	200	6723	6753	542	8	6413	6413	6440	724	11	9	2	0	2133837	0.432	100000.000	100000.000	0.000	0.000	0.000	0.000	0.000	16.610	310	340	310	340	316	2384	100	313	"empty"
-75	0	0	5	8	7	"empty"	"empty"	6150	13340	200	6189	6238	394	6	6152	6152	6253	1758	28	0	0	0	1971292	-0.009	100000.000	100000.000	0.000	0.000	0.000	0.000	0.000	16.610	37	86	37	86	316	2384	100	314	"empty"
-75	0	0	5	9	7	"empty"	"empty"	6650	13340	200	6660	6679	391	5	6406	6406	6441	908	14	4	0	0	2110509	0.262	100000.000	100000.000	0.000	0.000	0.000	0.000	0.000	16.610	254	273	254	273	316	2384	100	315	"empty"
0	0	0	6	1	1	"PLCG2"	"P16885"	7190	9530	100	8682	8746	579	6	6907	6907	6903	445	6	100	96	0	699645	4.142	100000.000	100000.000	0.000	0.000	0.000	0.000	0.000	16.610	1775	1839	1775	1839	80	560	100	316	"Y753"
0	0	0	6	2	1	"PLCG2"	"P16885"	7690	9530	110	8055	8086	805	9	6672	6672	6650	431	6	92	81	0	646842	3.332	100000.000	100000.000	0.000	0.000	0.000	0.000	0.000	16.610	1383	1414	1383	1414	80	656	100	317	"Y753"
0	0	0	6	3	1	"PLCG2"	"P16885"	8190	9540	100	8014	8086	835	10	6249	6249	6261	512	8	98	92	0	646897	3.564	100000.000	100000.000	0.000	0.000	0.000	0.000	0.000	16.610	1765	1837	1765	1837	80	560	100	318	"Y753"
0	0	0	6	4	1	"pyk2"	"Q14289"	8700	9540	140	19317	18885	2593	13	6450	6450	6486	600	9	98	98	0	2946035	20.665	100000.000	100000.000	0.000	0.000	0.000	0.000	0.000	16.610	12867	12435	12867	12435	156	1140	100	319	"Y402"
0	0	0	6	5	1	"pyk2"	"Q14289"	9210	9550	170	18669	16162	5341	33	6776	6776	6813	490	7	87	80	0	3361592	19.080	100000.000	100000.000	0.000	0.000	0.000	0.000	0.000	16.610	11893	9386	11893	9386	208	1660	100	320	"Y402"
0	0	0	6	6	1	"pyk2"	"Q14289"	9700	9550	150	19221	19051	2020	10	6852	6852	6882	472	6	100	98	0	2972010	25.782	100000.000	100000.000	0.000	0.000	0.000	0.000	0.000	16.610	12369	12199	12369	12199	156	1272	100	321	"Y402"
0	0	0	6	7	1	"STAM2"	"Q92783"	10190	9550	150	11903	12086	2014	16	6946	6946	6980	559	8	100	100	0	1885485	9.134	100000.000	100000.000	0.000	0.000	0.000	0.000	0.000	16.610	4957	5140	4957	5140	156	1272	100	322	"Y371"
0	0	0	6	8	1	"STAM2"	"Q92783"	10700	9570	170	11610	11446	1277	11	6834	6834	6832	403	5	99	95	0	2380696	11.449	100000.000	100000.000	0.000	0.000	0.000	0.000	0.000	16.610	4776	4612	4776	4612	208	1660	100	323	"Y371"
0	0	0	6	9	1	"STAM2"	"Q92783"	11200	9570	170	12074	11801	1317	11	6886	6886	6940	1130	16	94	93	0	2454538	4.302	100000.000	100000.000	0.000	0.000	0.000	0.000	0.000	16.610	5188	4915	5188	4915	208	1660	100	324	"Y371"
0	0	0	6	1	2	"STAT3 "	"P40763"	7190	10170	120	11405	11230	992	8	6872	6872	6914	488	7	99	97	0	1347543	8.844	100000.000	100000.000	0.000	0.000	0.000	0.000	0.000	16.610	4533	4358	4533	4358	120	820	100	325	"Y705"
0	0	0	6	2	2	"STAT3 "	"P40763"	7690	10190	130	11982	11875	812	6	6994	6994	7042	671	9	100	99	0	1425057	7.203	100000.000	100000.000	0.000	0.000	0.000	0.000	0.000	16.610	4988	4881	4988	4881	120	940	100	326	"Y705"
0	0	0	6	3	2	"STAT3 "	"P40763"	8210	10200	140	11440	11080	1496	13	6807	6807	6869	839	12	92	90	0	1728510	5.019	100000.000	100000.000	0.000	0.000	0.000	0.000	0.000	16.610	4633	4273	4633	4273	156	1140	100	327	"Y705"
0	0	0	6	4	2	"STMN1"	"P16949"	8680	10200	150	6973	7066	702	9	6804	6804	6825	785	11	26	1	0	1102258	0.307	100000.000	100000.000	0.000	0.000	0.000	0.000	0.000	16.610	169	262	169	262	156	1272	100	328	"S15"
0	0	0	6	5	2	"STMN1"	"P16949"	9190	10200	200	6820	6784	737	10	6701	6701	6666	656	9	17	2	0	2143669	0.180	100000.000	100000.000	0.000	0.000	0.000	0.000	0.000	16.610	119	83	119	83	316	2384	100	329	"S15"
0	0	0	6	6	2	"STMN1"	"P16949"	9690	10200	200	6808	6830	506	7	6789	6789	6796	404	5	15	2	0	2158354	0.084	100000.000	100000.000	0.000	0.000	0.000	0.000	0.000	16.610	19	41	19	41	316	2384	100	330	"S15"
0	0	0	6	7	2	"4E-BP1 "	"Q13541"	10190	10210	200	6583	6336	864	13	6790	6790	6804	533	7	6	0	0	2002026	-0.878	100000.000	100000.000	0.000	0.000	0.000	0.000	0.000	16.610	-207	-454	-207	-454	316	2384	100	331	"S64"
0	0	0	6	8	2	"4E-BP1 "	"Q13541"	10690	10210	200	6735	6424	1042	16	6837	6837	6865	805	11	3	0	0	2029874	-0.548	100000.000	100000.000	0.000	0.000	0.000	0.000	0.000	16.610	-102	-413	-102	-413	316	2384	100	332	"S64"
0	0	0	6	9	2	"4E-BP1 "	"Q13541"	11190	10210	200	6746	6506	953	14	6882	6882	6915	818	11	5	0	0	2055785	-0.500	100000.000	100000.000	0.000	0.000	0.000	0.000	0.000	16.610	-136	-376	-136	-376	316	2384	100	333	"S64"
0	0	0	6	1	3	"Tgfbr2"	"P37173"	7170	10810	200	4946	5317	861	16	6693	6693	6708	767	11	1	0	0	1680166	-1.814	100000.000	100000.000	0.000	0.000	0.000	0.000	0.000	16.610	-1747	-1376	-1747	-1376	316	2384	100	334	"Y336"
0	0	0	6	2	3	"Tgfbr2"	"P37173"	7670	10820	200	5442	5739	754	13	6777	6777	6819	1113	16	0	0	0	1813672	-0.970	100000.000	100000.000	0.000	0.000	0.000	0.000	0.000	16.610	-1335	-1038	-1335	-1038	316	2384	100	335	"Y336"
0	0	0	6	3	3	"Tgfbr2"	"P37173"	8180	10820	200	5598	5882	846	14	7032	7032	7134	1228	17	0	0	0	1858850	-1.020	100000.000	100000.000	0.000	0.000	0.000	0.000	0.000	16.610	-1434	-1150	-1434	-1150	316	2384	100	336	"Y336"
0	0	0	6	4	3	"Bid "	"P55957"	8680	10820	200	6834	7224	1142	15	6899	6899	7001	1402	20	14	8	0	2282928	0.159	100000.000	100000.000	0.000	0.000	0.000	0.000	0.000	16.610	-65	325	-65	325	316	2384	100	337	"T54"
0	0	0	6	5	3	"Bid "	"P55957"	9180	10830	200	6904	7127	785	11	6761	6761	6832	1289	18	12	1	0	2252059	0.229	100000.000	100000.000	0.000	0.000	0.000	0.000	0.000	16.610	143	366	143	366	316	2384	100	338	"T54"
0	0	0	6	6	3	"Bid "	"P55957"	9680	10830	200	6561	6765	791	11	6600	6600	6656	930	13	12	7	0	2137833	0.117	100000.000	100000.000	0.000	0.000	0.000	0.000	0.000	16.610	-39	165	-39	165	316	2384	100	339	"T54"
0	0	0	6	7	3	"caveolin-1"	"Q03135"	10180	10840	200	6702	6716	416	6	6707	6707	6752	913	13	1	0	0	2122255	-0.039	100000.000	100000.000	0.000	0.000	0.000	0.000	0.000	16.610	-5	9	-5	9	316	2384	100	340	"Y6"
0	0	0	6	8	3	"caveolin-1"	"Q03135"	10680	10840	200	6747	6748	395	5	6834	6834	6828	383	5	10	1	0	2132239	-0.209	100000.000	100000.000	0.000	0.000	0.000	0.000	0.000	16.610	-87	-86	-87	-86	316	2384	100	341	"Y6"
0	0	0	6	9	3	"caveolin-1"	"Q03135"	11180	10850	200	6712	6705	416	6	6775	6775	6786	457	6	11	0	0	2118908	-0.177	100000.000	100000.000	0.000	0.000	0.000	0.000	0.000	16.610	-63	-70	-63	-70	316	2384	100	342	"Y6"
0	0	0	6	1	4	"CDK2"	"P24941"	7160	11440	130	7485	7453	1145	15	5875	5875	5917	513	8	89	85	0	894409	2.994	100000.000	100000.000	0.000	0.000	0.000	0.000	0.000	16.610	1610	1578	1610	1578	120	940	100	343	"Y14"
0	0	0	6	2	4	"CDK2"	"P24941"	7660	11460	130	8887	8782	737	8	6684	6684	6729	1106	16	93	50	0	1053843	1.856	100000.000	100000.000	0.000	0.000	0.000	0.000	0.000	16.610	2203	2098	2203	2098	120	940	100	344	"Y14"
0	0	0	6	3	4	"CDK2"	"P24941"	8160	11460	130	9414	9306	727	7	6937	6937	6966	447	6	95	91	0	1116693	5.235	100000.000	100000.000	0.000	0.000	0.000	0.000	0.000	16.610	2477	2369	2477	2369	120	940	100	345	"Y14"
0	0	0	6	4	4	"Fos "	"P01100"	8640	11440	130	6029	6048	975	16	6130	6130	6202	647	10	20	10	0	725720	-0.238	100000.000	100000.000	0.000	0.000	0.000	0.000	0.000	16.610	-101	-82	-101	-82	120	940	100	346	"S362"
0	0	0	6	5	4	"Fos "	"P01100"	9160	11460	200	6527	7821	7537	96	6542	6542	6544	402	6	15	8	0	2471279	3.177	100000.000	100000.000	0.000	0.000	0.000	0.000	0.000	16.610	-15	1279	-15	1279	316	2384	100	347	"S362"
0	0	0	6	6	4	"Fos "	"P01100"	9660	11460	200	6475	6403	524	8	6536	6536	6560	1015	15	0	0	0	2023212	-0.155	100000.000	100000.000	0.000	0.000	0.000	0.000	0.000	16.610	-61	-133	-61	-133	316	2384	100	348	"S362"
0	0	0	6	7	4	"Grb2"	"P62993"	10180	11480	80	12647	11503	2480	21	6647	6647	6671	455	6	92	84	0	598136	10.620	100000.000	100000.000	0.000	0.000	0.000	0.000	0.000	16.610	6000	4856	6000	4856	52	340	100	349	"Y37"
0	0	0	6	8	4	"Grb2"	"P62993"	10680	11490	80	13115	13027	1130	8	6775	6775	6763	381	5	98	98	0	677381	16.441	100000.000	100000.000	0.000	0.000	0.000	0.000	0.000	16.610	6340	6252	6340	6252	52	340	100	350	"Y37"
0	0	0	6	9	4	"Grb2"	"P62993"	11180	11480	100	13083	11647	2843	24	6810	6810	6823	357	5	88	82	0	931779	13.513	100000.000	100000.000	0.000	0.000	0.000	0.000	0.000	16.610	6273	4837	6273	4837	80	560	100	351	"Y37"
0	0	0	6	1	5	"IL4R "	"P24394"	7170	12100	180	10693	10530	1075	10	6587	6587	6745	2619	38	92	5	0	2695698	1.445	100000.000	100000.000	0.000	0.000	0.000	0.000	0.000	16.610	4106	3943	4106	3943	256	1924	100	352	"Y713"
0	0	0	6	2	5	"IL4R "	"P24394"	7670	12110	170	11767	11791	481	4	7082	7082	7249	1749	24	100	100	0	2452622	2.597	100000.000	100000.000	0.000	0.000	0.000	0.000	0.000	16.610	4685	4709	4685	4709	208	1660	100	353	"Y713"
0	0	0	6	3	5	"IL4R "	"P24394"	8170	12110	160	10359	10350	444	4	6613	6613	6636	502	7	100	99	0	2152809	7.398	100000.000	100000.000	0.000	0.000	0.000	0.000	0.000	16.610	3746	3737	3746	3737	208	1512	100	354	"Y713"
0	0	0	6	4	5	"IRAK4"	"P51617"	8670	12120	170	16579	16381	3925	23	6092	6092	6269	1421	22	95	94	0	3407167	7.116	100000.000	100000.000	0.000	0.000	0.000	0.000	0.000	16.610	10487	10289	10487	10289	208	1660	100	355	"T208"
0	0	0	6	5	5	"IRAK4"	"P51617"	9170	12130	160	14135	13860	2602	18	6618	6618	6663	634	9	94	93	0	2882911	11.352	100000.000	100000.000	0.000	0.000	0.000	0.000	0.000	16.610	7517	7242	7517	7242	208	1512	100	356	"T208"
0	0	0	6	6	5	"IRAK4"	"P51617"	9670	12130	160	14833	15949	8101	50	6624	6624	6671	890	13	92	91	1	3317457	10.425	100000.000	100000.000	0.000	0.000	0.000	0.000	0.000	16.610	8209	9325	8209	9325	208	1512	100	357	"T208"
0	0	0	6	7	5	"LDLRAP1"	"Q5SW96"	10170	12130	200	6457	6363	593	9	6614	6614	6650	595	8	5	0	0	2010551	-0.482	100000.000	100000.000	0.000	0.000	0.000	0.000	0.000	16.610	-157	-251	-157	-251	316	2384	100	358	"S186"
0	0	0	6	8	5	"LDLRAP1"	"Q5SW96"	10670	12130	200	6493	6441	603	9	6730	6730	6758	490	7	6	0	0	2035449	-0.647	100000.000	100000.000	0.000	0.000	0.000	0.000	0.000	16.610	-237	-289	-237	-289	316	2384	100	359	"S186"
0	0	0	6	9	5	"LDLRAP1"	"Q5SW96"	11170	12130	200	6666	6511	647	9	6815	6815	6846	482	7	8	0	0	2057594	-0.695	100000.000	100000.000	0.000	0.000	0.000	0.000	0.000	16.610	-149	-304	-149	-304	316	2384	100	360	"S186"
0	0	0	6	1	6	"MAPK14"	"Q16539"	7180	12750	120	7016	6915	723	10	6019	6019	6044	629	10	74	30	0	829815	1.385	100000.000	100000.000	0.000	0.000	0.000	0.000	0.000	16.610	997	896	997	896	120	820	100	361	"T179"
0	0	0	6	2	6	"MAPK14"	"Q16539"	7670	12760	110	8040	8307	1830	22	6507	6507	6508	470	7	98	83	0	664522	3.828	100000.000	100000.000	0.000	0.000	0.000	0.000	0.000	16.610	1533	1800	1533	1800	80	656	100	362	"T179"
0	0	0	6	3	6	"MAPK14"	"Q16539"	8170	12760	140	7582	7633	1323	17	6461	6461	6798	2739	40	3	1	0	1190722	0.305	100000.000	100000.000	0.000	0.000	0.000	0.000	0.000	16.610	1121	1172	1121	1172	156	1140	100	363	"T179"
0	0	0	6	4	6	"Met "	"P08581"	8650	12760	110	7135	7243	787	10	6403	6403	6454	489	7	65	46	0	579440	1.613	100000.000	100000.000	0.000	0.000	0.000	0.000	0.000	16.610	732	840	732	840	80	656	100	364	"Y1003"
0	0	0	6	5	6	"Met "	"P08581"	9160	12760	200	6721	6804	679	9	6490	6490	6498	513	7	28	11	0	2149958	0.596	100000.000	100000.000	0.000	0.000	0.000	0.000	0.000	16.610	231	314	231	314	316	2384	100	365	"Y1003"
0	0	0	6	6	6	"Met "	"P08581"	9660	12770	200	6683	6726	447	6	6454	6454	6443	448	6	25	8	0	2125420	0.632	100000.000	100000.000	0.000	0.000	0.000	0.000	0.000	16.610	229	272	229	272	316	2384	100	366	"Y1003"
0	0	0	6	7	6	"p53 "	"P04637"	10160	12770	200	6857	6988	486	6	6480	6480	6503	416	6	47	21	0	2208258	1.166	100000.000	100000.000	0.000	0.000	0.000	0.000	0.000	16.610	377	508	377	508	316	2384	100	367	"S15"
0	0	0	6	8	6	"p53 "	"P04637"	10660	12780	200	6852	7070	951	13	6608	6608	6615	474	7	36	20	0	2234160	0.960	100000.000	100000.000	0.000	0.000	0.000	0.000	0.000	16.610	244	462	244	462	316	2384	100	368	"S15"
0	0	0	6	9	6	"p53 "	"P04637"	11160	12790	90	7766	7755	361	4	6571	6571	6601	359	5	100	88	0	403251	3.214	100000.000	100000.000	0.000	0.000	0.000	0.000	0.000	16.610	1195	1184	1195	1184	52	420	100	369	"S15"
-75	0	0	6	1	7	"empty"	"empty"	7160	13380	200	4988	5010	274	5	5274	5274	5350	528	9	0	0	0	1583101	-0.644	100000.000	100000.000	0.000	0.000	0.000	0.000	0.000	16.610	-286	-264	-286	-264	316	2384	100	370	"empty"
-75	0	0	6	2	7	"empty"	"empty"	7660	13380	200	5496	5561	571	10	5496	5496	5499	630	11	7	0	0	1757394	0.098	0.000	100000.000	0.000	0.000	0.000	0.000	0.000	Error	0	65	0	65	316	2384	100	371	"empty"
-75	0	0	6	3	7	"empty"	"empty"	8160	13390	200	5981	6422	3976	61	6035	6035	6090	756	12	6	2	0	2029367	0.439	100000.000	100000.000	0.000	0.000	0.000	0.000	0.000	16.610	-54	387	-54	387	316	2384	100	372	"empty"
-75	0	0	6	4	7	"empty"	"empty"	8660	13390	200	5874	5893	349	5	5994	5994	6090	707	11	1	0	0	1862108	-0.279	100000.000	100000.000	0.000	0.000	0.000	0.000	0.000	16.610	-120	-101	-120	-101	316	2384	100	373	"empty"
-75	0	0	6	5	7	"empty"	"empty"	9160	13400	200	6170	6398	2052	32	6295	6295	6362	1446	22	1	1	0	2021686	0.025	100000.000	100000.000	0.000	0.000	0.000	0.000	0.000	16.610	-125	103	-125	103	316	2384	100	374	"empty"
-75	0	0	6	6	7	"empty"	"empty"	9660	13400	200	6469	6496	479	7	6462	6462	6451	598	9	5	1	0	2052644	0.075	100000.000	100000.000	0.000	0.000	0.000	0.000	0.000	16.610	7	34	7	34	316	2384	100	375	"empty"
0	0	0	6	7	7	"GLQAWPGEAIPQFLG_100"	"GLQAWPGEAIPQFLG_100"	10160	13420	90	9321	9326	358	3	6467	6467	6483	336	5	100	100	0	484963	8.461	100000.000	100000.000	0.000	0.000	0.000	0.000	0.000	16.610	2854	2859	2854	2859	52	420	100	376	"GLQAWPGEAIPQFLG_100"
0	0	0	6	8	7	"GLQAWPGEAIPQFLG_100"	"GLQAWPGEAIPQFLG_100"	10660	13420	100	9374	9027	1038	11	6640	6640	6649	736	11	85	83	0	722190	3.231	100000.000	100000.000	0.000	0.000	0.000	0.000	0.000	16.610	2734	2387	2734	2387	80	560	100	377	"GLQAWPGEAIPQFLG_100"
0	0	0	6	9	7	"GLQAWPGEAIPQFLG_100"	"GLQAWPGEAIPQFLG_100"	11160	13410	90	9993	9962	571	5	6964	6964	6973	354	5	100	100	0	518017	8.444	100000.000	100000.000	0.000	0.000	0.000	0.000	0.000	16.610	3029	2998	3029	2998	52	420	100	378	"GLQAWPGEAIPQFLG_100"
0	0	0	7	1	1	"JAK2"	"O60674"	11710	9550	120	7174	8543	2468	28	6904	6904	6937	449	6	42	34	0	1025137	3.577	100000.000	100000.000	0.000	0.000	0.000	0.000	0.000	16.610	270	1639	270	1639	120	820	100	379	"Y813"
0	0	0	7	2	1	"JAK2"	"O60674"	12220	9560	70	13288	12639	1909	15	6961	6961	6995	383	5	96	96	0	404461	14.736	100000.000	100000.000	0.000	0.000	0.000	0.000	0.000	16.610	6327	5678	6327	5678	32	236	100	380	"Y813"
0	0	0	7	3	1	"JAK2"	"O60674"	12730	9580	130	7650	9373	3163	33	7082	7082	7089	589	8	48	36	0	1124709	3.878	100000.000	100000.000	0.000	0.000	0.000	0.000	0.000	16.610	568	2291	568	2291	120	940	100	381	"Y813"
0	0	0	7	4	1	"Jun "	"P05412"	13230	9580	150	7869	7958	1100	13	6717	6717	6760	573	8	90	50	0	1241506	2.091	100000.000	100000.000	0.000	0.000	0.000	0.000	0.000	16.610	1152	1241	1152	1241	156	1272	100	382	"S73"
0	0	0	7	5	1	"Jun "	"P05412"	13740	9590	130	7390	7542	1064	14	6516	6516	6567	504	7	76	40	0	905037	1.935	100000.000	100000.000	0.000	0.000	0.000	0.000	0.000	16.610	874	1026	874	1026	120	940	100	383	"S73"
0	0	0	7	6	1	"Jun "	"P05412"	14240	9600	160	8704	8722	789	9	6517	6517	6561	504	7	98	92	0	1814210	4.288	100000.000	100000.000	0.000	0.000	0.000	0.000	0.000	16.610	2187	2205	2187	2205	208	1512	100	384	"S73"
0	0	0	7	7	1	"Kit "	"P10721"	14730	9580	140	10482	9985	3507	35	6201	6201	6199	700	11	62	55	0	1557676	5.409	100000.000	100000.000	0.000	0.000	0.000	0.000	0.000	16.610	4281	3784	4281	3784	156	1140	100	385	"Y936"
0	0	0	7	8	1	"Kit "	"P10721"	15240	9610	130	13183	11451	3177	27	5989	5989	6057	544	8	86	81	0	1374087	9.915	100000.000	100000.000	0.000	0.000	0.000	0.000	0.000	16.610	7194	5462	7194	5462	120	940	100	386	"Y936"
0	0	0	7	9	1	"Kit "	"P10721"	15730	9610	140	11795	10299	3724	36	5989	5989	6118	857	14	64	57	0	1606576	4.879	100000.000	100000.000	0.000	0.000	0.000	0.000	0.000	16.610	5806	4310	5806	4310	156	1140	100	387	"Y936"
0	0	0	7	1	2	"Mnk1"	"Q9BUB5"	11690	10220	200	6983	7033	490	6	6972	6972	7358	4003	54	0	0	0	2222559	-0.081	100000.000	100000.000	0.000	0.000	0.000	0.000	0.000	16.610	11	61	11	61	316	2384	100	388	"T250"
0	0	0	7	2	2	"Mnk1"	"Q9BUB5"	12200	10230	80	7192	7316	900	12	6957	6957	6975	382	5	30	17	0	380457	0.893	100000.000	100000.000	0.000	0.000	0.000	0.000	0.000	16.610	235	359	235	359	52	340	100	389	"T250"
0	0	0	7	3	2	"Mnk1"	"Q9BUB5"	12710	10220	200	6999	7073	508	7	6928	6928	7031	1492	21	0	0	0	2234950	0.028	100000.000	100000.000	0.000	0.000	0.000	0.000	0.000	16.610	71	145	71	145	316	2384	100	390	"T250"
0	0	0	7	4	2	"NFAT3"	"Q14934"	13230	10220	110	10091	14145	7054	49	6881	6881	6964	1372	19	58	51	0	1131576	5.234	100000.000	100000.000	0.000	0.000	0.000	0.000	0.000	16.610	3210	7264	3210	7264	80	656	100	391	"S676"
0	0	0	7	5	2	"NFAT3"	"Q14934"	13740	10250	130	7896	13283	7500	56	6713	6713	6761	492	7	62	51	0	1593982	13.256	100000.000	100000.000	0.000	0.000	0.000	0.000	0.000	16.610	1183	6570	1183	6570	120	940	100	392	"S676"
0	0	0	7	6	2	"NFAT3"	"Q14934"	14230	10230	80	20563	18725	4562	24	6465	6465	6480	442	6	94	94	0	973714	27.704	100000.000	100000.000	0.000	0.000	0.000	0.000	0.000	16.610	14098	12260	14098	12260	52	340	100	393	"S676"
0	0	0	7	7	2	"PIK3R1 "	"P27986"	14720	10240	200	6058	6110	1720	28	6157	6157	6148	833	13	7	1	0	1930800	-0.046	100000.000	100000.000	0.000	0.000	0.000	0.000	0.000	16.610	-99	-47	-99	-47	316	2384	100	394	"Y528"
0	0	0	7	8	2	"PIK3R1 "	"P27986"	15220	10250	200	6136	6204	570	9	6111	6111	6188	514	8	11	5	0	1960327	0.031	100000.000	100000.000	0.000	0.000	0.000	0.000	0.000	16.610	25	93	25	93	316	2384	100	395	"Y528"
0	0	0	7	9	2	"PIK3R1 "	"P27986"	15730	10250	200	6053	6139	816	13	6119	6119	6178	464	7	12	3	0	1939900	-0.084	100000.000	100000.000	0.000	0.000	0.000	0.000	0.000	16.610	-66	20	-66	20	316	2384	100	396	"Y528"
0	0	0	7	1	3	"p67phox"	"P19878"	11710	10850	200	6912	6955	428	6	6880	6880	6905	420	6	17	2	0	2197932	0.119	100000.000	100000.000	0.000	0.000	0.000	0.000	0.000	16.610	32	75	32	75	316	2384	100	397	"S208"
0	0	0	7	2	3	"p67phox"	"P19878"	12220	10850	200	7130	7187	487	6	7020	7020	7095	1079	15	1	0	0	2271118	0.085	100000.000	100000.000	0.000	0.000	0.000	0.000	0.000	16.610	110	167	110	167	316	2384	100	398	"S208"
0	0	0	7	3	3	"p67phox"	"P19878"	12730	10870	160	8405	8420	488	5	7272	7272	7303	454	6	93	75	0	1751313	2.460	100000.000	100000.000	0.000	0.000	0.000	0.000	0.000	16.610	1133	1148	1133	1148	208	1512	100	399	"S208"
0	0	0	7	4	3	"PDK1"	"O15530"	13230	10880	120	8254	8238	761	9	7294	7294	7313	504	6	75	47	0	988591	1.835	100000.000	100000.000	0.000	0.000	0.000	0.000	0.000	16.610	960	944	960	944	120	820	100	400	"S241"
0	0	0	7	5	3	"PDK1"	"O15530"	13710	10870	200	6879	7022	1123	15	6703	6703	6757	564	8	27	7	0	2219069	0.470	100000.000	100000.000	0.000	0.000	0.000	0.000	0.000	16.610	176	319	176	319	316	2384	100	401	"S241"
0	0	0	7	6	3	"PDK1"	"O15530"	14200	10870	100	6986	7019	622	8	6484	6484	6555	585	8	38	10	0	561518	0.793	100000.000	100000.000	0.000	0.000	0.000	0.000	0.000	16.610	502	535	502	535	80	560	100	402	"S241"
0	0	0	7	7	3	"Ripk1"	"Q13546"	14730	10880	110	7728	7763	1006	12	6161	6161	6091	679	11	88	58	0	621004	2.462	100000.000	100000.000	0.000	0.000	0.000	0.000	0.000	16.610	1567	1602	1567	1602	80	656	100	403	"Y384"
0	0	0	7	8	3	"Ripk1"	"Q13546"	15240	10890	120	7389	7291	899	12	6161	6161	6212	449	7	67	57	0	874890	2.403	100000.000	100000.000	0.000	0.000	0.000	0.000	0.000	16.610	1228	1130	1228	1130	120	820	100	404	"Y384"
0	0	0	7	9	3	"Ripk1"	"Q13546"	15740	10900	120	7664	7458	1073	14	6331	6331	6433	1363	21	49	5	0	894923	0.752	100000.000	100000.000	0.000	0.000	0.000	0.000	0.000	16.610	1333	1127	1333	1127	120	820	100	405	"Y384"
0	0	0	7	1	4	"Shc1"	"P29353"	11720	11480	200	6834	6825	434	6	6968	6968	6995	586	8	4	0	0	2156668	-0.290	100000.000	100000.000	0.000	0.000	0.000	0.000	0.000	16.610	-134	-143	-134	-143	316	2384	100	406	"S36"
0	0	0	7	2	4	"Shc1"	"P29353"	12220	11490	200	6846	6884	419	6	6972	6972	7012	466	6	10	1	0	2175428	-0.275	100000.000	100000.000	0.000	0.000	0.000	0.000	0.000	16.610	-126	-88	-126	-88	316	2384	100	407	"S36"
0	0	0	7	3	4	"Shc1"	"P29353"	12720	11490	200	7316	7206	859	11	7336	7336	7328	580	7	14	2	0	2276987	-0.210	100000.000	100000.000	0.000	0.000	0.000	0.000	0.000	16.610	-20	-130	-20	-130	316	2384	100	408	"S36"
0	0	0	7	4	4	"SMAD3"	"Q15796"	13220	11500	200	6738	7355	5400	73	6877	6877	6944	596	8	8	4	0	2324245	0.690	100000.000	100000.000	0.000	0.000	0.000	0.000	0.000	16.610	-139	478	-139	478	316	2384	100	409	"S204"
0	0	0	7	5	4	"SMAD3"	"Q15796"	13720	11510	200	6497	6492	524	8	6606	6606	6656	481	7	9	3	0	2051315	-0.341	100000.000	100000.000	0.000	0.000	0.000	0.000	0.000	16.610	-109	-114	-109	-114	316	2384	100	410	"S204"
0	0	0	7	6	4	"SMAD3"	"Q15796"	14220	11510	200	6355	6406	564	8	6422	6422	6469	590	9	7	2	0	2024433	-0.107	100000.000	100000.000	0.000	0.000	0.000	0.000	0.000	16.610	-67	-16	-67	-16	316	2384	100	411	"S204"
0	0	0	7	7	4	"TAK1 "	"O43318"	14720	11520	200	6237	6237	567	9	6314	6314	6327	599	9	5	2	0	1971001	-0.150	100000.000	100000.000	0.000	0.000	0.000	0.000	0.000	16.610	-77	-77	-77	-77	316	2384	100	412	"S192"
0	0	0	7	8	4	"TAK1 "	"O43318"	15220	11520	200	6582	6529	596	9	6568	6568	6512	935	14	2	0	0	2063235	0.018	100000.000	100000.000	0.000	0.000	0.000	0.000	0.000	16.610	14	-39	14	-39	316	2384	100	413	"S192"
0	0	0	7	9	4	"TAK1 "	"O43318"	15720	11530	200	6212	6975	6009	86	6545	6545	6628	580	8	7	4	0	2204075	0.598	100000.000	100000.000	0.000	0.000	0.000	0.000	0.000	16.610	-333	430	-333	430	316	2384	100	414	"S192"
0	0	0	7	1	5	"ACC1"	"Q13085 "	11720	12120	200	6897	6907	392	5	6868	6868	6892	429	6	15	2	0	2182716	0.035	100000.000	100000.000	0.000	0.000	0.000	0.000	0.000	16.610	29	39	29	39	316	2384	100	415	"S29"
0	0	0	7	2	5	"ACC1"	"Q13085 "	12220	12130	200	7316	7342	507	6	7092	7092	7112	632	8	18	0	0	2319976	0.364	100000.000	100000.000	0.000	0.000	0.000	0.000	0.000	16.610	224	250	224	250	316	2384	100	416	"S29"
0	0	0	7	3	5	"ACC1"	"Q13085 "	12720	12130	200	6823	6892	455	6	6940	6940	7047	555	7	10	0	0	2177765	-0.279	100000.000	100000.000	0.000	0.000	0.000	0.000	0.000	16.610	-117	-48	-117	-48	316	2384	100	417	"S29"
0	0	0	7	4	5	"AR"	"P10275"	13220	12150	110	12397	11807	1795	15	6543	6543	6607	463	7	96	93	0	944598	11.231	100000.000	100000.000	0.000	0.000	0.000	0.000	0.000	16.610	5854	5264	5854	5264	80	656	100	418	"Y363"
0	0	0	7	5	5	"AR"	"P10275"	13720	12140	120	12588	11119	2788	25	6543	6543	6609	452	6	84	79	0	1334333	9.978	100000.000	100000.000	0.000	0.000	0.000	0.000	0.000	16.610	6045	4576	6045	4576	120	820	100	419	"Y363"
0	0	0	7	6	5	"AR"	"P10275"	14220	12170	80	12443	12414	846	6	6457	6457	6520	468	7	100	100	0	645503	12.594	100000.000	100000.000	0.000	0.000	0.000	0.000	0.000	16.610	5986	5957	5986	5957	52	340	100	420	"Y363"
0	0	0	7	7	5	"process-control__"	"GGSGGSGDYKDDDDK"	14720	12170	200	6909	6918	378	5	6651	6651	6703	1199	17	0	0	0	2186083	0.179	100000.000	100000.000	0.000	0.000	0.000	0.000	0.000	16.610	258	267	258	267	316	2384	100	421	"process-control__"
0	0	0	7	8	5	"process-control__"	"GGSGGSGDYKDDDDK"	15230	12170	80	6540	6729	585	8	6639	6639	6598	612	9	19	7	0	349922	0.214	100000.000	100000.000	0.000	0.000	0.000	0.000	0.000	16.610	-99	90	-99	90	52	340	100	422	"process-control__"
0	0	0	7	9	5	"process-control__"	"GGSGGSGDYKDDDDK"	15720	12170	200	6126	6250	2721	43	6846	6846	6636	1593	24	2	0	0	1975084	-0.242	100000.000	100000.000	0.000	0.000	0.000	0.000	0.000	16.610	-720	-596	-720	-596	316	2384	100	423	"process-control__"
0	0	0	7	1	6	"Ck2-B"	"Q5SRQ6"	11740	12730	200	6719	6837	874	12	6686	6686	6583	646	9	9	0	0	2160408	0.393	100000.000	100000.000	0.000	0.000	0.000	0.000	0.000	16.610	33	151	33	151	316	2384	100	424	"S228"
0	0	0	7	2	6	"Ck2-B"	"Q5SRQ6"	12230	12740	200	7174	7251	759	10	6954	6954	6912	1087	15	2	0	0	2291274	0.312	100000.000	100000.000	0.000	0.000	0.000	0.000	0.000	16.610	220	297	220	297	316	2384	100	425	"S228"
0	0	0	7	3	6	"Ck2-B"	"Q5SRQ6"	12730	12750	200	6729	6757	391	5	6820	6820	6871	470	6	7	1	0	2135326	-0.243	100000.000	100000.000	0.000	0.000	0.000	0.000	0.000	16.610	-91	-63	-91	-63	316	2384	100	426	"S228"
0	0	0	7	4	6	"CTNNB1"	"P35222"	13230	12760	200	6589	6611	376	5	6596	6596	6659	542	8	8	1	0	2089161	-0.089	100000.000	100000.000	0.000	0.000	0.000	0.000	0.000	16.610	-7	15	-7	15	316	2384	100	427	"S33"
0	0	0	7	5	6	"CTNNB1"	"P35222"	13730	12770	100	6799	6863	459	6	6557	6557	6611	397	6	35	11	0	549025	0.635	100000.000	100000.000	0.000	0.000	0.000	0.000	0.000	16.610	242	306	242	306	80	560	100	428	"S33"
0	0	0	7	6	6	"CTNNB1"	"P35222"	14220	12770	200	6433	6492	413	6	6652	6652	6708	463	6	6	1	0	2051324	-0.467	100000.000	100000.000	0.000	0.000	0.000	0.000	0.000	16.610	-219	-160	-219	-160	316	2384	100	429	"S33"
0	0	0	7	7	6	"EGFR"	"P00533"	14720	12780	200	6387	6433	446	6	6772	6772	6819	486	7	4	1	0	2032700	-0.794	100000.000	100000.000	0.000	0.000	0.000	0.000	0.000	16.610	-385	-339	-385	-339	316	2384	100	430	"Y869"
0	0	0	7	8	6	"EGFR"	"P00533"	15220	12790	200	7470	7471	631	8	7148	7148	7221	616	8	32	4	0	2360688	0.406	100000.000	100000.000	0.000	0.000	0.000	0.000	0.000	16.610	322	323	322	323	316	2384	100	431	"Y869"
0	0	0	7	9	6	"EGFR"	"P00533"	15710	12800	200	6559	6393	842	13	6467	6467	6296	990	15	4	0	0	2020268	0.098	100000.000	100000.000	0.000	0.000	0.000	0.000	0.000	16.610	92	-74	92	-74	316	2384	100	432	"Y869"
-75	0	0	7	1	7	"empty"	"empty"	11710	13440	200	5987	5947	884	14	6774	6774	6758	1070	15	0	0	0	1879304	-0.758	100000.000	100000.000	0.000	0.000	0.000	0.000	0.000	16.610	-787	-827	-787	-827	316	2384	100	433	"empty"
-75	0	0	7	2	7	"empty"	"empty"	12210	13440	200	6901	6911	335	4	6927	6927	6971	484	6	6	0	0	2183888	-0.124	100000.000	100000.000	0.000	0.000	0.000	0.000	0.000	16.610	-26	-16	-26	-16	316	2384	100	434	"empty"
-75	0	0	7	3	7	"empty"	"empty"	12710	13440	200	6735	6770	340	5	6795	6795	6819	390	5	8	2	0	2139181	-0.126	100000.000	100000.000	0.000	0.000	0.000	0.000	0.000	16.610	-60	-25	-60	-25	316	2384	100	435	"empty"
-75	0	0	7	4	7	"empty"	"empty"	13210	13440	200	6620	6673	375	5	6680	6680	6723	405	6	12	3	0	2108632	-0.123	100000.000	100000.000	0.000	0.000	0.000	0.000	0.000	16.610	-60	-7	-60	-7	316	2384	100	436	"empty"
-75	0	0	7	5	7	"empty"	"empty"	13710	13440	200	6846	6827	512	7	6906	6906	6945	466	6	12	3	0	2157337	-0.253	100000.000	100000.000	0.000	0.000	0.000	0.000	0.000	16.610	-60	-79	-60	-79	316	2384	100	437	"empty"
-75	0	0	7	6	7	"empty"	"empty"	14210	13440	200	6776	6814	398	5	7062	7062	7178	1460	20	0	0	0	2153366	-0.249	100000.000	100000.000	0.000	0.000	0.000	0.000	0.000	16.610	-286	-248	-286	-248	316	2384	100	438	"empty"
0	0	0	7	7	7	"GLQAWPG-pS-AIPQFLG_GLQAWPGEAIPQFLG_80vs20"	"GLQAWPG-pS-AIPQFLG_GLQAWPGEAIPQFLG_80vs20"	14700	13440	120	14860	16137	6902	42	7758	7758	7852	1248	15	76	61	0	1936399	6.639	100000.000	100000.000	0.000	0.000	0.000	0.000	0.000	16.610	7102	8379	7102	8379	120	820	100	439	"GLQAWPG-pS-AIPQFLG_GLQAWPGEAIPQFLG_80vs20"
0	0	0	7	8	7	"GLQAWPG-pS-AIPQFLG_GLQAWPGEAIPQFLG_80vs20"	"GLQAWPG-pS-AIPQFLG_GLQAWPGEAIPQFLG_80vs20"	15200	13470	100	20578	17854	6333	35	6746	6746	6783	475	7	98	96	0	1428285	23.307	100000.000	100000.000	0.000	0.000	0.000	0.000	0.000	16.610	13832	11108	13832	11108	80	560	100	440	"GLQAWPG-pS-AIPQFLG_GLQAWPGEAIPQFLG_80vs20"
0	0	0	7	9	7	"GLQAWPG-pS-AIPQFLG_GLQAWPGEAIPQFLG_80vs20"	"GLQAWPG-pS-AIPQFLG_GLQAWPGEAIPQFLG_80vs20"	15700	13460	80	18942	17823	2894	16	5967	5967	6001	411	6	100	100	0	926782	28.764	100000.000	100000.000	0.000	0.000	0.000	0.000	0.000	16.610	12975	11856	12975	11856	52	340	100	441	"GLQAWPG-pS-AIPQFLG_GLQAWPGEAIPQFLG_80vs20"
0	0	0	8	1	1	"Bim"	"O43521"	16180	9590	110	6224	6261	504	8	5962	5962	6047	539	8	28	6	0	500868	0.397	100000.000	100000.000	0.000	0.000	0.000	0.000	0.000	16.610	262	299	262	299	80	656	100	442	"S69"
0	0	0	8	2	1	"Bim"	"O43521"	16660	9590	200	6083	6155	780	12	5975	5975	6063	720	11	8	2	0	1945014	0.128	100000.000	100000.000	0.000	0.000	0.000	0.000	0.000	16.610	108	180	108	180	316	2384	100	443	"S69"
0	0	0	8	3	1	"Bim"	"O43521"	17140	9590	120	6364	6679	1280	19	6114	6114	6241	839	13	22	6	0	801474	0.522	100000.000	100000.000	0.000	0.000	0.000	0.000	0.000	16.610	250	565	250	565	120	820	100	444	"S69"
0	0	0	8	4	1	"caspase-8"	"Q14790 "	17680	9620	210	6639	7769	4077	52	6343	6343	7162	3582	50	8	5	0	2455045	0.169	100000.000	100000.000	0.000	0.000	0.000	0.000	0.000	16.610	296	1426	296	1426	316	2572	100	445	"Y448"
0	0	0	8	5	1	"caspase-8"	"Q14790 "	18160	9620	210	6879	8519	5132	60	6686	6686	8311	5466	65	9	4	0	2691861	0.038	100000.000	100000.000	0.000	0.000	0.000	0.000	0.000	16.610	193	1833	193	1833	316	2572	100	446	"Y448"
0	0	0	8	6	1	"caspase-8"	"Q14790 "	18640	9600	200	6788	8705	5323	61	6714	6714	8794	5899	67	11	5	0	2750696	-0.015	100000.000	100000.000	0.000	0.000	0.000	0.000	0.000	16.610	74	1991	74	1991	316	2384	100	447	"Y448"
0	0	0	8	7	1	"Cdc2"	"P06493"	19150	9590	200	6858	9671	7393	76	6403	6403	8601	5993	69	17	10	0	3055997	0.179	100000.000	100000.000	0.000	0.000	0.000	0.000	0.000	16.610	455	3268	455	3268	316	2384	100	448	"T161"
0	0	0	8	8	1	"Cdc2"	"P06493"	19660	9580	190	6411	8455	5702	67	5730	5730	7514	5145	68	16	7	0	2164597	0.183	100000.000	100000.000	0.000	0.000	0.000	0.000	0.000	16.610	681	2725	681	2725	256	2088	100	449	"T161"
0	0	0	8	9	1	"Cdc2"	"P06493"	20160	9570	200	5929	7709	4994	64	5269	5269	6610	4269	64	17	8	0	2436185	0.257	100000.000	100000.000	0.000	0.000	0.000	0.000	0.000	16.610	660	2440	660	2440	316	2384	100	450	"T161"
0	0	0	8	1	2	"FGFR1 "	"P11362"	16170	10250	200	6149	6231	512	8	6089	6089	6161	509	8	17	4	0	1969056	0.138	100000.000	100000.000	0.000	0.000	0.000	0.000	0.000	16.610	60	142	60	142	316	2384	100	451	"Y653"
0	0	0	8	2	2	"FGFR1 "	"P11362"	16670	10240	200	5919	6007	446	7	6138	6138	6234	568	9	6	1	0	1898123	-0.400	100000.000	100000.000	0.000	0.000	0.000	0.000	0.000	16.610	-219	-131	-219	-131	316	2384	100	452	"Y653"
0	0	0	8	3	2	"FGFR1 "	"P11362"	17160	10230	100	6178	6322	626	9	6131	6131	6236	697	11	15	3	0	505779	0.123	100000.000	100000.000	0.000	0.000	0.000	0.000	0.000	16.610	47	191	47	191	80	560	100	453	"Y653"
0	0	0	8	4	2	"GIT2"	"Q14161"	17670	10240	200	6236	6375	633	9	6192	6192	6554	2055	31	1	0	0	2014590	-0.087	100000.000	100000.000	0.000	0.000	0.000	0.000	0.000	16.610	44	183	44	183	316	2384	100	454	"Y492"
0	0	0	8	5	2	"GIT2"	"Q14161"	18180	10240	140	6560	7557	4263	56	6462	6462	7333	3563	48	6	3	0	1178924	0.063	100000.000	100000.000	0.000	0.000	0.000	0.000	0.000	16.610	98	1095	98	1095	156	1140	100	455	"Y492"
0	0	0	8	6	2	"GIT2"	"Q14161"	18670	10230	190	6658	8360	4550	54	6742	6742	8849	6574	74	9	4	0	2140126	-0.074	100000.000	100000.000	0.000	0.000	0.000	0.000	0.000	16.610	-84	1618	-84	1618	256	2088	100	456	"Y492"
0	0	0	8	7	2	"Grb2"	"P62993"	19170	10220	200	6599	9099	6522	71	6758	6758	9137	6394	69	12	6	0	2875128	-0.006	100000.000	100000.000	0.000	0.000	0.000	0.000	0.000	16.610	-159	2341	-159	2341	316	2384	100	457	"Y7"
0	0	0	8	8	2	"Grb2"	"P62993"	19670	10220	200	6026	8061	6214	77	6078	6078	8072	5725	70	8	6	0	2547301	-0.002	100000.000	100000.000	0.000	0.000	0.000	0.000	0.000	16.610	-52	1983	-52	1983	316	2384	100	458	"Y7"
0	0	0	8	9	2	"Grb2"	"P62993"	20170	10220	200	5539	7147	4910	68	5509	5509	7087	4998	70	10	5	0	2258474	0.012	100000.000	100000.000	0.000	0.000	0.000	0.000	0.000	16.610	30	1638	30	1638	316	2384	100	459	"Y7"
0	0	0	8	1	3	"IKK-gamma "	"Q9Y6K9"	16170	10880	200	6263	5966	1135	19	6319	6319	6393	560	8	18	2	0	1885358	-0.762	100000.000	100000.000	0.000	0.000	0.000	0.000	0.000	16.610	-56	-353	-56	-353	316	2384	100	460	"S43"
0	0	0	8	2	3	"IKK-gamma "	"Q9Y6K9"	16670	10870	200	6045	5786	909	15	6172	6172	6245	557	8	4	1	0	1828282	-0.824	100000.000	100000.000	0.000	0.000	0.000	0.000	0.000	16.610	-127	-386	-127	-386	316	2384	100	461	"S43"
0	0	0	8	3	3	"IKK-gamma "	"Q9Y6K9"	17190	10880	210	6070	5852	1002	17	6175	6175	6269	551	8	12	4	0	1849083	-0.757	100000.000	100000.000	0.000	0.000	0.000	0.000	0.000	16.610	-105	-323	-105	-323	316	2572	100	462	"S43"
0	0	0	8	4	3	"IRAK1"	"P51617"	17670	10870	200	6296	6526	1031	15	6138	6138	6247	645	10	18	6	0	2062150	0.433	100000.000	100000.000	0.000	0.000	0.000	0.000	0.000	16.610	158	388	158	388	316	2384	100	463	"T387"
0	0	0	8	5	3	"IRAK1"	"P51617"	18170	10870	200	6274	6690	2546	38	6263	6263	6573	1465	22	9	2	0	2114163	0.080	100000.000	100000.000	0.000	0.000	0.000	0.000	0.000	16.610	11	427	11	427	316	2384	100	464	"T387"
0	0	0	8	6	3	"IRAK1"	"P51617"	18690	10890	150	6595	7768	3766	48	6268	6268	7047	3012	42	14	7	0	1211831	0.239	100000.000	100000.000	0.000	0.000	0.000	0.000	0.000	16.610	327	1500	327	1500	156	1272	100	465	"T387"
0	0	0	8	7	3	"Lck"	"P06239"	19180	10880	200	6346	7485	3762	50	6314	6314	7798	4539	58	9	3	0	2365254	-0.069	100000.000	100000.000	0.000	0.000	0.000	0.000	0.000	16.610	32	1171	32	1171	316	2384	100	466	"Y394"
0	0	0	8	8	3	"Lck"	"P06239"	19670	10870	250	6340	8286	5318	64	6157	6157	7807	4925	63	14	6	0	3811378	0.097	100000.000	100000.000	0.000	0.000	0.000	0.000	0.000	16.610	183	2129	183	2129	460	3687	100	467	"Y394"
0	0	0	8	9	3	"Lck"	"P06239"	20150	10840	230	6161	8181	5512	67	5895	5895	7399	4647	62	14	7	0	3206999	0.168	100000.000	100000.000	0.000	0.000	0.000	0.000	0.000	16.610	266	2286	266	2286	392	3108	100	468	"Y394"
0	0	0	8	1	4	"CDK2"	"P24941"	16170	11520	120	11227	11115	952	8	6674	6674	6722	492	7	99	99	0	1333768	8.929	100000.000	100000.000	0.000	0.000	0.000	0.000	0.000	16.610	4553	4441	4553	4441	120	820	100	469	"T160"
0	0	0	8	2	4	"CDK2"	"P24941"	16670	11510	100	9517	9192	1439	15	6282	6282	6342	534	8	88	87	0	735321	5.337	100000.000	100000.000	0.000	0.000	0.000	0.000	0.000	16.610	3235	2910	3235	2910	80	560	100	470	"T160"
0	0	0	8	3	4	"CDK2"	"P24941"	17160	11520	130	8911	8371	1625	19	6215	6215	6277	475	7	76	69	0	1004496	4.408	100000.000	100000.000	0.000	0.000	0.000	0.000	0.000	16.610	2696	2156	2696	2156	120	940	100	471	"T160"
0	0	0	8	4	4	"MDM2"	"Q00987"	17650	11520	200	5875	5974	542	9	6181	6181	6261	707	11	5	1	0	1887628	-0.406	100000.000	100000.000	0.000	0.000	0.000	0.000	0.000	16.610	-306	-207	-306	-207	316	2384	100	472	"S186/8"
0	0	0	8	5	4	"MDM2"	"Q00987"	18150	11520	200	5996	6158	708	11	6119	6119	6282	932	14	6	4	0	1945900	-0.133	100000.000	100000.000	0.000	0.000	0.000	0.000	0.000	16.610	-123	39	-123	39	316	2384	100	473	"S186/8"
0	0	0	8	6	4	"MDM2"	"Q00987"	18680	11500	130	5794	6124	1153	18	6022	6022	6366	1601	25	9	4	0	734838	-0.151	100000.000	100000.000	0.000	0.000	0.000	0.000	0.000	16.610	-228	102	-228	102	120	940	100	474	"S186/8"
0	0	0	8	7	4	"NFkB-p65 "	"Q04206"	19160	11510	110	18545	25440	17006	66	6103	6103	7007	3371	48	77	71	1	2035199	5.468	100000.000	100000.000	0.000	0.000	0.000	0.000	0.000	16.610	12442	19337	12442	19337	80	656	100	475	"S536"
0	0	0	8	8	4	"NFkB-p65 "	"Q04206"	19650	11530	140	10700	16802	13603	80	6093	6093	7417	4556	61	50	39	1	2621100	2.060	100000.000	100000.000	0.000	0.000	0.000	0.000	0.000	16.610	4607	10709	4607	10709	156	1140	100	476	"S536"
0	0	0	8	9	4	"NFkB-p65 "	"Q04206"	20160	11540	140	12570	17119	13026	76	6006	6006	7116	3830	53	56	47	0	2670556	2.612	100000.000	100000.000	0.000	0.000	0.000	0.000	0.000	16.610	6564	11113	6564	11113	156	1140	100	477	"S536"
0	0	0	8	1	5	"PLCG2"	"P16885"	16160	12150	120	8750	8395	1903	22	6448	6448	6504	472	7	60	56	0	1007456	4.006	100000.000	100000.000	0.000	0.000	0.000	0.000	0.000	16.610	2302	1947	2302	1947	120	820	100	478	"Y759"
0	0	0	8	2	5	"PLCG2"	"P16885"	16670	12160	80	8735	8776	755	8	6312	6312	6343	381	6	98	98	0	456357	6.386	100000.000	100000.000	0.000	0.000	0.000	0.000	0.000	16.610	2423	2464	2423	2464	52	340	100	479	"Y759"
0	0	0	8	3	5	"PLCG2"	"P16885"	17150	12170	130	7592	7694	1493	19	6334	6334	6394	475	7	58	55	0	923315	2.737	100000.000	100000.000	0.000	0.000	0.000	0.000	0.000	16.610	1258	1360	1258	1360	120	940	100	480	"Y759"
0	0	0	8	4	5	"pyk2"	"Q14289"	17660	12170	200	6096	6233	613	9	6227	6227	6319	587	9	6	3	0	1969658	-0.147	100000.000	100000.000	0.000	0.000	0.000	0.000	0.000	16.610	-131	6	-131	6	316	2384	100	481	"S213"
0	0	0	8	5	5	"pyk2"	"Q14289"	18170	12180	190	6244	6701	3035	45	6143	6143	6265	1141	18	7	3	0	1715475	0.382	100000.000	100000.000	0.000	0.000	0.000	0.000	0.000	16.610	101	558	101	558	256	2088	100	482	"S213"
0	0	0	8	6	5	"pyk2"	"Q14289"	18650	12140	160	5976	6133	644	10	5925	5925	6077	990	16	7	2	0	1275684	0.057	100000.000	100000.000	0.000	0.000	0.000	0.000	0.000	16.610	51	208	51	208	208	1512	100	483	"S213"
0	0	0	8	7	5	"SOC3"	"O14543"	19170	12170	100	6590	6993	1680	24	5852	5852	6037	869	14	43	13	0	559452	1.100	100000.000	100000.000	0.000	0.000	0.000	0.000	0.000	16.610	738	1141	738	1141	80	560	100	484	"Y221"
0	0	0	8	8	5	"SOC3"	"O14543"	19670	12160	160	6786	7956	3988	50	5916	5916	6640	3345	50	15	6	0	1654948	0.393	100000.000	100000.000	0.000	0.000	0.000	0.000	0.000	16.610	870	2040	870	2040	208	1512	100	485	"Y221"
0	0	0	8	9	5	"SOC3"	"O14543"	20150	12170	180	6417	7721	4065	52	5803	5803	6372	2445	38	19	10	0	1976602	0.552	100000.000	100000.000	0.000	0.000	0.000	0.000	0.000	16.610	614	1918	614	1918	256	1924	100	486	"Y221"
0	0	0	8	1	6	"STAT4"	"Q14765"	16150	12790	90	6542	6667	539	8	6051	6051	6093	447	7	59	25	0	346698	1.284	100000.000	100000.000	0.000	0.000	0.000	0.000	0.000	16.610	491	616	491	616	52	420	100	487	"Y693"
0	0	0	8	2	6	"STAT4"	"Q14765"	16670	12820	130	6442	6495	412	6	6183	6183	6245	542	8	21	5	0	779385	0.461	100000.000	100000.000	0.000	0.000	0.000	0.000	0.000	16.610	259	312	259	312	120	940	100	488	"Y693"
0	0	0	8	3	6	"STAT4"	"Q14765"	17180	12810	140	6515	6597	695	10	6142	6142	6232	510	8	34	16	0	1029181	0.716	100000.000	100000.000	0.000	0.000	0.000	0.000	0.000	16.610	373	455	373	455	156	1140	100	489	"Y693"
0	0	0	8	4	6	"STMN1"	"P16949"	17660	12810	200	5673	5678	592	10	6050	6050	6151	621	10	3	1	0	1794171	-0.762	100000.000	100000.000	0.000	0.000	0.000	0.000	0.000	16.610	-377	-372	-377	-372	316	2384	100	490	"S24"
0	0	0	8	5	6	"STMN1"	"P16949"	18160	12810	200	5669	5821	1267	21	6081	6081	6173	590	9	6	2	0	1839441	-0.597	100000.000	100000.000	0.000	0.000	0.000	0.000	0.000	16.610	-412	-260	-412	-260	316	2384	100	491	"S24"
0	0	0	8	6	6	"STMN1"	"P16949"	18650	12810	200	5684	5751	506	8	5930	5930	6049	1133	18	2	0	0	1817383	-0.263	100000.000	100000.000	0.000	0.000	0.000	0.000	0.000	16.610	-246	-179	-246	-179	316	2384	100	492	"S24"
0	0	0	8	7	6	"GIT2"	"Q14161"	19150	12810	200	5731	5818	437	7	5758	5758	5985	1788	29	0	0	0	1838512	-0.093	100000.000	100000.000	0.000	0.000	0.000	0.000	0.000	16.610	-27	60	-27	60	316	2384	100	493	"Y592"
0	0	0	8	8	6	"GIT2"	"Q14161"	19650	12810	200	5693	5878	848	14	5743	5743	5938	995	16	6	3	0	1857434	-0.060	100000.000	100000.000	0.000	0.000	0.000	0.000	0.000	16.610	-50	135	-50	135	316	2384	100	494	"Y592"
0	0	0	8	9	6	"GIT2"	"Q14161"	20150	12820	70	5654	6369	1661	26	5589	5589	5704	668	11	28	21	0	203810	0.996	100000.000	100000.000	0.000	0.000	0.000	0.000	0.000	16.610	65	780	65	780	32	236	100	495	"Y592"
-75	0	0	8	1	7	"empty"	"empty"	16160	13450	200	5811	5887	450	7	5822	5822	5774	663	11	5	2	0	1860182	0.170	100000.000	100000.000	0.000	0.000	0.000	0.000	0.000	16.610	-11	65	-11	65	316	2384	100	496	"empty"
-75	0	0	8	2	7	"empty"	"empty"	16660	13450	200	6048	6234	2034	32	6029	6029	6119	657	10	6	3	0	1970051	0.175	100000.000	100000.000	0.000	0.000	0.000	0.000	0.000	16.610	19	205	19	205	316	2384	100	497	"empty"
-75	0	0	8	3	7	"empty"	"empty"	17160	13450	200	5956	6108	772	12	6045	6045	6133	536	8	8	6	0	1930201	-0.047	100000.000	100000.000	0.000	0.000	0.000	0.000	0.000	16.610	-89	63	-89	63	316	2384	100	498	"empty"
-75	0	0	8	4	7	"empty"	"empty"	17660	13450	200	5920	6008	516	8	5994	5994	6097	600	9	7	3	0	1898528	-0.148	100000.000	100000.000	0.000	0.000	0.000	0.000	0.000	16.610	-74	14	-74	14	316	2384	100	499	"empty"
-75	0	0	8	5	7	"empty"	"empty"	18160	13450	200	6106	6227	706	11	6006	6006	6111	585	9	11	5	0	1967775	0.198	100000.000	100000.000	0.000	0.000	0.000	0.000	0.000	16.610	100	221	100	221	316	2384	100	500	"empty"
-75	0	0	8	6	7	"empty"	"empty"	18660	13450	200	5986	6073	582	9	5950	5950	6108	900	14	5	1	0	1918963	-0.039	100000.000	100000.000	0.000	0.000	0.000	0.000	0.000	16.610	36	123	36	123	316	2384	100	501	"empty"
0	0	0	8	7	7	"Control-Spot"	"Mouse_IgG"	19140	13460	160	10364	9744	2096	21	5858	5858	6257	1347	21	77	76	0	2026661	2.589	100000.000	100000.000	0.000	0.000	0.000	0.000	0.000	16.610	4506	3886	4506	3886	208	1512	100	502	"Control-Spot"
0	0	0	8	8	7	"Control-Spot"	"Mouse_IgG"	19640	13470	140	10108	10267	1910	18	5793	5793	6315	1620	25	97	91	0	1601599	2.440	100000.000	100000.000	0.000	0.000	0.000	0.000	0.000	16.610	4315	4474	4315	4474	156	1140	100	503	"Control-Spot"
0	0	0	8	9	7	"Control-Spot"	"Mouse_IgG"	20140	13470	160	9767	9620	2014	20	5744	5744	6098	1584	25	89	81	0	2000913	2.223	100000.000	100000.000	0.000	0.000	0.000	0.000	0.000	16.610	4023	3876	4023	3876	208	1512	100	504	"Control-Spot"
0	0	0	9	1	1	"AMPK1"	"Q13131"	2650	13900	90	9624	9545	614	6	5441	5441	5502	1173	21	100	98	0	496332	3.447	100000.000	100000.000	0.000	0.000	0.000	0.000	0.000	16.610	4183	4104	4183	4104	52	420	100	505	"T174/5"
0	0	0	9	2	1	"AMPK1"	"Q13131"	3160	13930	90	7838	7748	420	5	4691	4691	4732	369	7	100	100	0	402892	8.173	100000.000	100000.000	0.000	0.000	0.000	0.000	0.000	16.610	3147	3057	3147	3057	52	420	100	506	"T174/5"
0	0	0	9	3	1	"AMPK1"	"Q13131"	3660	13920	100	8458	8200	813	9	5018	5018	5044	287	5	100	98	0	655963	10.997	100000.000	100000.000	0.000	0.000	0.000	0.000	0.000	16.610	3440	3182	3440	3182	80	560	100	507	"T174/5"
0	0	0	9	4	1	"aura"	"O14965"	4170	13940	140	6257	6314	352	5	5575	5575	5653	513	9	76	17	0	985019	1.288	100000.000	100000.000	0.000	0.000	0.000	0.000	0.000	16.610	682	739	682	739	156	1140	100	508	"T287"
0	0	0	9	5	1	"aura"	"O14965"	4640	13920	200	6302	6327	374	5	5981	5981	6045	732	12	13	0	0	1999369	0.385	100000.000	100000.000	0.000	0.000	0.000	0.000	0.000	16.610	321	346	321	346	316	2384	100	509	"T287"
0	0	0	9	6	1	"aura"	"O14965"	5150	13930	170	8129	8164	544	6	6464	6464	6491	943	14	95	28	0	1698150	1.774	100000.000	100000.000	0.000	0.000	0.000	0.000	0.000	16.610	1665	1700	1665	1700	208	1660	100	510	"T287"
0	0	0	9	7	1	"CFTR"	"P13569"	5640	13930	200	6296	6330	380	6	6093	6093	6137	762	12	7	0	0	2000234	0.253	100000.000	100000.000	0.000	0.000	0.000	0.000	0.000	16.610	203	237	203	237	316	2384	100	511	"S737"
0	0	0	9	8	1	"CFTR"	"P13569"	6130	13940	200	6173	6267	576	9	6143	6143	6201	459	7	13	4	0	1980293	0.144	100000.000	100000.000	0.000	0.000	0.000	0.000	0.000	16.610	30	124	30	124	316	2384	100	512	"S737"
0	0	0	9	9	1	"CFTR"	"P13569"	6630	13940	200	6642	6702	442	6	6501	6501	6581	1140	17	2	0	0	2117967	0.106	100000.000	100000.000	0.000	0.000	0.000	0.000	0.000	16.610	141	201	141	201	316	2384	100	513	"S737"
0	0	0	9	1	2	"CREB "	"P16220"	2650	14560	140	13715	13199	2186	16	5564	5564	5604	408	7	96	96	0	2059044	18.615	100000.000	100000.000	0.000	0.000	0.000	0.000	0.000	16.610	8151	7635	8151	7635	156	1140	100	514	"S133"
0	0	0	9	2	2	"CREB "	"P16220"	3140	14560	140	13082	12469	2169	17	5136	5136	5169	463	8	95	94	0	1945167	15.767	100000.000	100000.000	0.000	0.000	0.000	0.000	0.000	16.610	7946	7333	7946	7333	156	1140	100	515	"S133"
0	0	0	9	3	2	"CREB "	"P16220"	3650	14570	150	13008	12674	1393	10	4935	4935	4995	424	8	99	99	0	1977103	18.111	100000.000	100000.000	0.000	0.000	0.000	0.000	0.000	16.610	8073	7739	8073	7739	156	1272	100	516	"S133"
0	0	0	9	4	2	"blank-control__"	"AA"	4130	14560	130	6416	6377	374	5	5806	5806	5826	484	8	60	11	0	765197	1.138	100000.000	100000.000	0.000	0.000	0.000	0.000	0.000	16.610	610	571	610	571	120	940	100	517	"blank-control__"
0	0	0	9	5	2	"blank-control__"	"AA"	4630	14560	200	6344	6383	808	12	5834	5834	5823	641	11	46	21	0	2016989	0.874	100000.000	100000.000	0.000	0.000	0.000	0.000	0.000	16.610	510	549	510	549	316	2384	100	518	"blank-control__"
0	0	0	9	6	2	"blank-control__"	"AA"	5130	14570	120	7803	7719	811	10	6271	6271	6283	521	8	85	70	0	926277	2.756	100000.000	100000.000	0.000	0.000	0.000	0.000	0.000	16.610	1532	1448	1532	1448	120	820	100	519	"blank-control__"
0	0	0	9	7	2	"IKK-alpha "	"O15111"	5650	14580	170	10090	9744	1504	15	5834	5834	5929	680	11	93	90	0	2026720	5.610	100000.000	100000.000	0.000	0.000	0.000	0.000	0.000	16.610	4256	3910	4256	3910	208	1660	100	520	"S180"
0	0	0	9	8	2	"IKK-alpha "	"O15111"	6150	14580	170	11495	10911	1663	15	6433	6433	6480	546	8	92	91	0	2269470	8.115	100000.000	100000.000	0.000	0.000	0.000	0.000	0.000	16.610	5062	4478	5062	4478	208	1660	100	521	"S180"
0	0	0	9	9	2	"IKK-alpha "	"O15111"	6650	14590	140	11188	10947	1203	10	6266	6266	6310	637	10	98	98	0	1707788	7.279	100000.000	100000.000	0.000	0.000	0.000	0.000	0.000	16.610	4922	4681	4922	4681	156	1140	100	522	"S180"
0	0	0	9	1	3	"JAK2"	"O60674"	2650	15200	120	8489	8267	792	9	5862	5862	5871	351	5	96	93	0	992056	6.826	100000.000	100000.000	0.000	0.000	0.000	0.000	0.000	16.610	2627	2405	2627	2405	120	820	100	523	"Y119"
0	0	0	9	2	3	"JAK2"	"O60674"	3150	15200	120	9134	9003	698	7	6092	6092	6054	612	10	98	95	0	1080329	4.819	100000.000	100000.000	0.000	0.000	0.000	0.000	0.000	16.610	3042	2911	3042	2911	120	820	100	524	"Y119"
0	0	0	9	3	3	"JAK2"	"O60674"	3650	15210	130	8680	8758	878	10	5412	5412	5563	625	11	100	100	0	1050910	5.112	100000.000	100000.000	0.000	0.000	0.000	0.000	0.000	16.610	3268	3346	3268	3346	120	940	100	525	"Y119"
0	0	0	9	4	3	"K8"	"P05787"	4140	15210	200	5181	5341	644	12	5659	5659	5860	769	13	6	0	0	1687735	-0.675	100000.000	100000.000	0.000	0.000	0.000	0.000	0.000	16.610	-478	-318	-478	-318	316	2384	100	526	"Y267"
0	0	0	9	5	3	"K8"	"P05787"	4640	15210	200	5679	5681	1038	18	6429	6429	6250	894	14	6	0	0	1795132	-0.636	100000.000	100000.000	0.000	0.000	0.000	0.000	0.000	16.610	-750	-748	-750	-748	316	2384	100	527	"Y267"
0	0	0	9	6	3	"K8"	"P05787"	5140	15210	200	6323	6332	435	6	6430	6430	6373	2575	40	0	0	0	2000794	-0.016	100000.000	100000.000	0.000	0.000	0.000	0.000	0.000	16.610	-107	-98	-107	-98	316	2384	100	528	"Y267"
0	0	0	9	7	3	"blank-control__"	"AA"	5640	15220	200	6519	6556	410	6	6274	6274	6229	851	13	8	0	0	2071596	0.384	100000.000	100000.000	0.000	0.000	0.000	0.000	0.000	16.610	245	282	245	282	316	2384	100	529	"blank-control__"
0	0	0	9	8	3	"blank-control__"	"AA"	6140	15220	200	5438	5585	833	14	6156	6156	6133	680	11	3	3	0	1764763	-0.806	100000.000	100000.000	0.000	0.000	0.000	0.000	0.000	16.610	-718	-571	-718	-571	316	2384	100	530	"blank-control__"
0	0	0	9	9	3	"blank-control__"	"AA"	6630	15230	100	5767	5760	915	15	5769	5769	5799	1041	17	7	3	0	460827	-0.037	100000.000	100000.000	0.000	0.000	0.000	0.000	0.000	16.610	-2	-9	-2	-9	80	560	100	531	"blank-control__"
0	0	0	9	1	4	"Mnk1"	"Q9BUB5"	2600	15850	130	6621	7342	1347	18	6015	6015	6037	399	6	56	46	0	881032	3.271	100000.000	100000.000	0.000	0.000	0.000	0.000	0.000	16.610	606	1327	606	1327	120	940	100	532	"T255"
0	0	0	9	2	4	"Mnk1"	"Q9BUB5"	3150	15840	100	9544	9209	1225	13	6497	6497	6537	549	8	90	83	0	736705	4.867	100000.000	100000.000	0.000	0.000	0.000	0.000	0.000	16.610	3047	2712	3047	2712	80	560	100	533	"T255"
0	0	0	9	3	4	"Mnk1"	"Q9BUB5"	3640	15840	90	9987	10013	534	5	6773	6773	6799	336	4	100	100	0	520690	9.565	100000.000	100000.000	0.000	0.000	0.000	0.000	0.000	16.610	3214	3240	3214	3240	52	420	100	534	"T255"
0	0	0	9	4	4	"NFkB-p100 "	"Q00653"	4140	15840	200	6348	6206	656	10	6588	6588	6478	631	9	2	0	0	1961188	-0.431	100000.000	100000.000	0.000	0.000	0.000	0.000	0.000	16.610	-240	-382	-240	-382	316	2384	100	535	"S108"
0	0	0	9	5	4	"NFkB-p100 "	"Q00653"	4640	15840	200	6990	7061	424	6	6713	6713	6765	1030	15	6	0	0	2231135	0.287	100000.000	100000.000	0.000	0.000	0.000	0.000	0.000	16.610	277	348	277	348	316	2384	100	536	"S108"
0	0	0	9	6	4	"NFkB-p100 "	"Q00653"	5140	15850	120	7140	7131	537	7	6527	6527	6533	327	5	74	46	0	855772	1.829	100000.000	100000.000	0.000	0.000	0.000	0.000	0.000	16.610	613	604	613	604	120	820	100	537	"S108"
0	0	0	9	7	4	"PIK3R1 "	"P27986"	5640	15850	200	5960	6029	675	11	6503	6503	6519	361	5	8	0	0	1905201	-1.357	100000.000	100000.000	0.000	0.000	0.000	0.000	0.000	16.610	-543	-474	-543	-474	316	2384	100	538	"Y556"
0	0	0	9	8	4	"PIK3R1 "	"P27986"	6150	15850	200	5967	5916	555	9	6418	6418	6455	405	6	4	1	0	1869462	-1.331	100000.000	100000.000	0.000	0.000	0.000	0.000	0.000	16.610	-451	-502	-451	-502	316	2384	100	539	"Y556"
0	0	0	9	9	4	"PIK3R1 "	"P27986"	6650	15850	200	5812	5798	697	12	6110	6110	6154	591	9	5	0	0	1832190	-0.602	100000.000	100000.000	0.000	0.000	0.000	0.000	0.000	16.610	-298	-312	-298	-312	316	2384	100	540	"Y556"
0	0	0	9	1	5	"blank-control__"	"AA"	2620	16480	200	5819	5841	456	7	5978	5978	6007	486	8	7	0	0	1845601	-0.342	100000.000	100000.000	0.000	0.000	0.000	0.000	0.000	16.610	-159	-137	-159	-137	316	2384	100	541	"blank-control__"
0	0	0	9	2	5	"blank-control__"	"AA"	3120	16480	200	6053	6122	390	6	6173	6173	6198	405	6	14	2	0	1934677	-0.188	100000.000	100000.000	0.000	0.000	0.000	0.000	0.000	16.610	-120	-51	-120	-51	316	2384	100	542	"blank-control__"
0	0	0	9	3	5	"blank-control__"	"AA"	3630	16480	200	6270	6296	336	5	6423	6423	6439	562	8	2	0	0	1989439	-0.254	100000.000	100000.000	0.000	0.000	0.000	0.000	0.000	16.610	-153	-127	-153	-127	316	2384	100	543	"blank-control__"
0	0	0	9	4	5	"Rack1"	"P63244"	4130	16490	200	6261	6251	763	12	6557	6557	6532	1023	15	2	0	0	1975179	-0.275	100000.000	100000.000	0.000	0.000	0.000	0.000	0.000	16.610	-296	-306	-296	-306	316	2384	100	544	"y52"
0	0	0	9	5	5	"Rack1"	"P63244"	4630	16490	200	6623	6661	443	6	6618	6618	6660	551	8	12	1	0	2104737	0.002	100000.000	100000.000	0.000	0.000	0.000	0.000	0.000	16.610	5	43	5	43	316	2384	100	545	"y52"
0	0	0	9	6	5	"Rack1"	"P63244"	5140	16490	200	6585	6677	824	12	6543	6543	6546	313	4	21	9	0	2110068	0.419	100000.000	100000.000	0.000	0.000	0.000	0.000	0.000	16.610	42	134	42	134	316	2384	100	546	"y52"
0	0	0	9	7	5	"Shc1"	"P29353"	5640	16490	200	6482	6858	1135	16	6494	6494	6489	384	5	20	15	0	2167227	0.961	100000.000	100000.000	0.000	0.000	0.000	0.000	0.000	16.610	-12	364	-12	364	316	2384	100	547	"Y349"
0	0	0	9	8	5	"Shc1"	"P29353"	6140	16490	200	6135	6450	1066	16	6074	6074	6086	353	5	26	15	0	2038201	1.031	100000.000	100000.000	0.000	0.000	0.000	0.000	0.000	16.610	61	376	61	376	316	2384	100	548	"Y349"
0	0	0	9	9	5	"Shc1"	"P29353"	6640	16490	200	6115	6451	1095	16	6015	6015	6037	390	6	25	17	0	2038368	1.062	100000.000	100000.000	0.000	0.000	0.000	0.000	0.000	16.610	100	436	100	436	316	2384	100	549	"Y349"
0	0	0	9	1	6	"Smad6"	"O43541"	2610	17130	70	6182	6155	231	3	5644	5644	5704	628	11	31	0	0	196972	0.718	100000.000	100000.000	0.000	0.000	0.000	0.000	0.000	16.610	538	511	538	511	32	236	100	550	"S435"
0	0	0	9	2	6	"Smad6"	"O43541"	3110	17130	200	6113	6199	468	7	6051	6051	6087	549	9	18	2	0	1958978	0.204	100000.000	100000.000	0.000	0.000	0.000	0.000	0.000	16.610	62	148	62	148	316	2384	100	551	"S435"
0	0	0	9	3	6	"Smad6"	"O43541"	3610	17140	70	6676	6709	238	3	6178	6178	6214	295	4	84	37	0	214681	1.678	100000.000	100000.000	0.000	0.000	0.000	0.000	0.000	16.610	498	531	498	531	32	236	100	552	"S435"
0	0	0	9	4	6	"TGFBR1"	"P36897"	4120	17130	200	6053	6096	338	5	6441	6441	6441	1035	16	0	0	0	1926391	-0.333	100000.000	100000.000	0.000	0.000	0.000	0.000	0.000	16.610	-388	-345	-388	-345	316	2384	100	553	"T200"
0	0	0	9	5	6	"TGFBR1"	"P36897"	4630	17130	200	5974	6002	355	5	6508	6508	6534	338	5	1	0	0	1896721	-1.574	100000.000	100000.000	0.000	0.000	0.000	0.000	0.000	16.610	-534	-506	-534	-506	316	2384	100	554	"T200"
0	0	0	9	6	6	"TGFBR1"	"P36897"	5150	17130	70	6621	6732	603	8	6410	6410	6449	430	6	18	9	0	215425	0.658	100000.000	100000.000	0.000	0.000	0.000	0.000	0.000	16.610	211	322	211	322	32	236	100	555	"T200"
0	0	0	9	7	6	"TrKA"	"P04629"	5620	17150	120	15475	14603	2458	16	6372	6372	6401	431	6	96	96	0	1752346	19.030	100000.000	100000.000	0.000	0.000	0.000	0.000	0.000	16.610	9103	8231	9103	8231	120	820	100	556	"Y757"
0	0	0	9	8	6	"TrKA"	"P04629"	6130	17150	110	15765	15679	902	5	6007	6007	6033	310	5	100	100	0	1254324	31.116	100000.000	100000.000	0.000	0.000	0.000	0.000	0.000	16.610	9758	9672	9758	9672	80	656	100	557	"Y757"
0	0	0	9	9	6	"TrKA"	"P04629"	6620	17150	150	15580	12764	5140	40	5854	5854	5878	302	5	83	73	0	1991204	22.801	100000.000	100000.000	0.000	0.000	0.000	0.000	0.000	16.610	9726	6910	9726	6910	156	1272	100	558	"Y757"
-75	0	0	9	1	7	"empty"	"empty"	2630	17760	200	5771	5797	288	4	5802	5802	5830	410	7	5	1	0	1832003	-0.080	100000.000	100000.000	0.000	0.000	0.000	0.000	0.000	16.610	-31	-5	-31	-5	316	2384	100	559	"empty"
-75	0	0	9	2	7	"empty"	"empty"	3130	17760	200	6013	6102	789	12	6092	6092	6176	1936	31	0	0	0	1928328	-0.038	100000.000	100000.000	0.000	0.000	0.000	0.000	0.000	16.610	-79	10	-79	10	316	2384	100	560	"empty"
-75	0	0	9	3	7	"empty"	"empty"	3630	17760	200	6222	6378	2028	31	6233	6233	6250	318	5	8	2	0	2015545	0.403	100000.000	100000.000	0.000	0.000	0.000	0.000	0.000	16.610	-11	145	-11	145	316	2384	100	561	"empty"
-75	0	0	9	4	7	"empty"	"empty"	4130	17760	200	6676	6699	362	5	6526	6526	6510	813	12	3	0	0	2116959	0.232	100000.000	100000.000	0.000	0.000	0.000	0.000	0.000	16.610	150	173	150	173	316	2384	100	562	"empty"
-75	0	0	9	5	7	"empty"	"empty"	4630	17760	200	6444	6465	285	4	6531	6531	6542	1133	17	0	0	0	2042928	-0.068	100000.000	100000.000	0.000	0.000	0.000	0.000	0.000	16.610	-87	-66	-87	-66	316	2384	100	563	"empty"
-75	0	0	9	6	7	"empty"	"empty"	5130	17760	200	6407	6406	305	4	6495	6495	6504	307	4	7	1	0	2024354	-0.319	100000.000	100000.000	0.000	0.000	0.000	0.000	0.000	16.610	-88	-89	-88	-89	316	2384	100	564	"empty"
-75	0	0	9	7	7	"empty"	"empty"	5630	17760	200	6348	6357	312	4	6297	6297	6298	341	5	16	1	0	2008837	0.173	100000.000	100000.000	0.000	0.000	0.000	0.000	0.000	16.610	51	60	51	60	316	2384	100	565	"empty"
-75	0	0	9	8	7	"empty"	"empty"	6130	17760	200	6178	6189	403	6	6146	6146	6163	387	6	7	0	0	1955874	0.067	100000.000	100000.000	0.000	0.000	0.000	0.000	0.000	16.610	32	43	32	43	316	2384	100	566	"empty"
-75	0	0	9	9	7	"empty"	"empty"	6630	17760	200	5907	5919	261	4	5941	5941	5975	441	7	3	0	0	1870408	-0.127	100000.000	100000.000	0.000	0.000	0.000	0.000	0.000	16.610	-34	-22	-34	-22	316	2384	100	567	"empty"
0	0	0	10	1	1	"PPP2CA "	"P67775"	7150	14020	80	7495	7562	582	7	5971	5971	5975	338	5	98	98	0	393213	4.695	100000.000	100000.000	0.000	0.000	0.000	0.000	0.000	16.610	1524	1591	1524	1591	52	340	100	568	"T304"
0	0	0	10	2	1	"PPP2CA "	"P67775"	7640	14030	70	5661	5725	282	4	4820	4820	4818	295	6	96	93	0	183191	3.075	100000.000	100000.000	0.000	0.000	0.000	0.000	0.000	16.610	841	905	841	905	32	236	100	569	"T304"
0	0	0	10	3	1	"PPP2CA "	"P67775"	8130	14020	200	4779	4913	609	12	4827	4827	5359	3966	74	0	0	0	1552582	-0.112	100000.000	100000.000	0.000	0.000	0.000	0.000	0.000	16.610	-48	86	-48	86	316	2384	100	570	"T304"
0	0	0	10	4	1	"Rab4"	"P20338"	8630	14010	130	6703	10563	5052	47	5954	5954	6006	433	7	55	48	0	1267609	10.524	100000.000	100000.000	0.000	0.000	0.000	0.000	0.000	16.610	749	4609	749	4609	120	940	100	571	"S199"
0	0	0	10	5	1	"Rab4"	"P20338"	9170	14050	140	6244	7826	2430	31	5904	5904	5980	688	11	42	39	0	1220854	2.683	100000.000	100000.000	0.000	0.000	0.000	0.000	0.000	16.610	340	1922	340	1922	156	1140	100	572	"S199"
0	0	0	10	6	1	"Rab4"	"P20338"	9630	14020	200	6405	7293	2576	35	6294	6294	6339	907	14	21	19	0	2304662	1.052	100000.000	100000.000	0.000	0.000	0.000	0.000	0.000	16.610	111	999	111	999	316	2384	100	573	"S199"
0	0	0	10	7	1	"STAT1 "	"P42224"	10130	14020	200	6524	6584	580	8	6558	6558	6682	1734	25	0	0	0	2080670	-0.057	100000.000	100000.000	0.000	0.000	0.000	0.000	0.000	16.610	-34	26	-34	26	316	2384	100	574	"S727"
0	0	0	10	8	1	"STAT1 "	"P42224"	10630	14020	200	6471	6444	482	7	6491	6491	6435	575	8	6	0	0	2036268	0.016	100000.000	100000.000	0.000	0.000	0.000	0.000	0.000	16.610	-20	-47	-20	-47	316	2384	100	575	"S727"
0	0	0	10	9	1	"STAT1 "	"P42224"	11130	14020	200	6499	6536	398	6	6722	6722	6756	795	11	1	0	0	2065468	-0.277	100000.000	100000.000	0.000	0.000	0.000	0.000	0.000	16.610	-223	-186	-223	-186	316	2384	100	576	"S727"
0	0	0	10	1	2	"STAT4 "	"Q14765"	7170	14660	160	10075	9977	653	6	5629	5629	5691	494	8	100	100	0	2075213	8.676	100000.000	100000.000	0.000	0.000	0.000	0.000	0.000	16.610	4446	4348	4446	4348	208	1512	100	577	"S722"
0	0	0	10	2	2	"STAT4 "	"Q14765"	7660	14660	160	9835	9706	874	9	5328	5328	5376	889	16	98	97	0	2018797	4.871	100000.000	100000.000	0.000	0.000	0.000	0.000	0.000	16.610	4507	4378	4507	4378	208	1512	100	578	"S722"
0	0	0	10	3	2	"STAT4 "	"Q14765"	8170	14670	150	9353	9389	683	7	4846	4846	4921	540	10	100	100	0	1464656	8.274	100000.000	100000.000	0.000	0.000	0.000	0.000	0.000	16.610	4507	4543	4507	4543	156	1272	100	579	"S722"
0	0	0	10	4	2	"STMN1"	"P16949"	8660	14660	200	5615	5535	724	13	5723	5723	5544	1404	25	0	0	0	1749206	-0.006	100000.000	100000.000	0.000	0.000	0.000	0.000	0.000	16.610	-108	-188	-108	-188	316	2384	100	580	"S37"
0	0	0	10	5	2	"STMN1"	"P16949"	9160	14660	200	5726	5595	597	10	5909	5909	5969	458	7	4	0	0	1768022	-0.817	100000.000	100000.000	0.000	0.000	0.000	0.000	0.000	16.610	-183	-314	-183	-314	316	2384	100	581	"S37"
0	0	0	10	6	2	"STMN1"	"P16949"	9660	14660	200	5837	5740	572	9	5857	5857	5897	436	7	12	2	0	1813785	-0.360	100000.000	100000.000	0.000	0.000	0.000	0.000	0.000	16.610	-20	-117	-20	-117	316	2384	100	582	"S37"
0	0	0	10	7	2	"ACC1"	"Q13085 "	10160	14660	200	6170	6178	447	7	6085	6085	6196	1290	20	1	0	0	1952177	-0.014	100000.000	100000.000	0.000	0.000	0.000	0.000	0.000	16.610	85	93	85	93	316	2384	100	583	"S1263"
0	0	0	10	8	2	"ACC1"	"Q13085 "	10660	14660	200	6525	6497	406	6	6531	6531	6575	1238	18	0	0	0	2053033	-0.063	100000.000	100000.000	0.000	0.000	0.000	0.000	0.000	16.610	-6	-34	-6	-34	316	2384	100	584	"S1263"
0	0	0	10	9	2	"ACC1"	"Q13085 "	11160	14660	200	6644	6638	328	4	6611	6611	6642	587	8	4	0	0	2097528	-0.007	100000.000	100000.000	0.000	0.000	0.000	0.000	0.000	16.610	33	27	33	27	316	2384	100	585	"S1263"
0	0	0	10	1	3	"TRAF6"	"Q9Y4K3"	7140	15290	200	5841	5819	1665	28	5800	5800	5790	1392	24	1	0	0	1838856	0.021	100000.000	100000.000	0.000	0.000	0.000	0.000	0.000	16.610	41	19	41	19	316	2384	100	586	"Y353"
0	0	0	10	2	3	"TRAF6"	"Q9Y4K3"	7640	15290	200	5416	6714	8058	120	5672	5672	5737	1516	26	4	2	1	2121766	0.644	100000.000	100000.000	0.000	0.000	0.000	0.000	0.000	16.610	-256	1042	-256	1042	316	2384	100	587	"Y353"
0	0	0	10	3	3	"TRAF6"	"Q9Y4K3"	8140	15290	200	5502	5728	773	13	5380	5380	5424	699	12	22	9	0	1810013	0.435	100000.000	100000.000	0.000	0.000	0.000	0.000	0.000	16.610	122	348	122	348	316	2384	100	588	"Y353"
0	0	0	10	4	3	"BLNK"	"Q8WV28"	8640	15290	130	5066	6311	2128	33	5025	5025	5051	498	9	34	31	0	757308	2.530	100000.000	100000.000	0.000	0.000	0.000	0.000	0.000	16.610	41	1286	41	1286	120	940	100	589	"Y72"
0	0	0	10	5	3	"BLNK"	"Q8WV28"	9150	15320	130	6170	7883	2937	37	5776	5776	5832	448	7	47	40	0	946019	4.578	100000.000	100000.000	0.000	0.000	0.000	0.000	0.000	16.610	394	2107	394	2107	120	940	100	590	"Y72"
0	0	0	10	6	3	"BLNK"	"Q8WV28"	9660	15330	140	5615	6466	1870	28	5463	5463	5511	358	6	39	30	0	1008680	2.668	100000.000	100000.000	0.000	0.000	0.000	0.000	0.000	16.610	152	1003	152	1003	156	1140	100	591	"Y72"
0	0	0	10	7	3	"CD19"	"P15391"	10140	15290	200	5843	5951	487	8	5720	5720	5769	486	8	26	11	0	1880610	0.374	100000.000	100000.000	0.000	0.000	0.000	0.000	0.000	16.610	123	231	123	231	316	2384	100	592	"Y531"
0	0	0	10	8	3	"CD19"	"P15391"	10640	15290	200	5849	5945	421	7	5785	5785	5795	366	6	25	12	0	1878591	0.410	100000.000	100000.000	0.000	0.000	0.000	0.000	0.000	16.610	64	160	64	160	316	2384	100	593	"Y531"
0	0	0	10	9	3	"CD19"	"P15391"	11140	15290	200	6334	6418	536	8	6137	6137	6243	2097	33	1	0	0	2028217	0.083	100000.000	100000.000	0.000	0.000	0.000	0.000	0.000	16.610	197	281	197	281	316	2384	100	594	"Y531"
0	0	0	10	1	4	"p300"	"Q09472"	7140	15930	200	5877	5872	399	6	5959	5959	6015	419	6	7	1	0	1855452	-0.341	100000.000	100000.000	0.000	0.000	0.000	0.000	0.000	16.610	-82	-87	-82	-87	316	2384	100	595	"S2279"
0	0	0	10	2	4	"p300"	"Q09472"	7640	15930	200	5933	5983	494	8	6000	6000	6049	380	6	15	5	0	1890495	-0.174	100000.000	100000.000	0.000	0.000	0.000	0.000	0.000	16.610	-67	-17	-67	-17	316	2384	100	596	"S2279"
0	0	0	10	3	4	"p300"	"Q09472"	8140	15930	200	6036	5974	450	7	6072	6072	6229	2050	32	0	0	0	1887847	-0.124	100000.000	100000.000	0.000	0.000	0.000	0.000	0.000	16.610	-36	-98	-36	-98	316	2384	100	597	"S2279"
0	0	0	10	4	4	"fyn"	"P06241"	8640	15930	200	5398	5522	1060	19	5527	5527	5595	1567	28	1	0	0	1744901	-0.047	100000.000	100000.000	0.000	0.000	0.000	0.000	0.000	16.610	-129	-5	-129	-5	316	2384	100	598	"Y420"
0	0	0	10	5	4	"fyn"	"P06241"	9140	15930	200	5410	5436	465	8	5280	5280	5288	582	11	18	2	0	1717775	0.254	100000.000	100000.000	0.000	0.000	0.000	0.000	0.000	16.610	130	156	130	156	316	2384	100	599	"Y420"
0	0	0	10	6	4	"fyn"	"P06241"	9640	15930	200	5643	5687	428	7	5556	5556	5628	898	15	3	0	0	1796974	0.066	100000.000	100000.000	0.000	0.000	0.000	0.000	0.000	16.610	87	131	87	131	316	2384	100	600	"Y420"
0	0	0	10	7	4	"HSP27"	"P04792"	10140	15930	200	5915	6251	1250	19	5482	5482	5617	1796	31	14	1	0	1975198	0.353	100000.000	100000.000	0.000	0.000	0.000	0.000	0.000	16.610	433	769	433	769	316	2384	100	601	"S78"
0	0	0	10	8	4	"HSP27"	"P04792"	10640	15930	200	5797	6198	1072	17	5612	5612	5653	547	9	33	26	0	1958468	0.996	100000.000	100000.000	0.000	0.000	0.000	0.000	0.000	16.610	185	586	185	586	316	2384	100	602	"S78"
0	0	0	10	9	4	"HSP27"	"P04792"	11140	15930	200	5754	5901	605	10	5611	5611	5670	704	12	24	5	0	1864745	0.328	100000.000	100000.000	0.000	0.000	0.000	0.000	0.000	16.610	143	290	143	290	316	2384	100	603	"S78"
0	0	0	10	1	5	"IL-8R B "	"P25025"	7140	16570	200	5836	5860	345	5	5857	5857	5901	434	7	11	1	0	1851821	-0.094	100000.000	100000.000	0.000	0.000	0.000	0.000	0.000	16.610	-21	3	-21	3	316	2384	100	604	"S352"
0	0	0	10	2	5	"IL-8R B "	"P25025"	7640	16570	200	5832	5832	340	5	5934	5934	5972	395	6	7	1	0	1842785	-0.354	100000.000	100000.000	0.000	0.000	0.000	0.000	0.000	16.610	-102	-102	-102	-102	316	2384	100	605	"S352"
0	0	0	10	3	5	"IL-8R B "	"P25025"	8140	16570	200	5839	5963	664	11	5884	5884	5927	475	8	16	7	0	1884163	0.076	100000.000	100000.000	0.000	0.000	0.000	0.000	0.000	16.610	-45	79	-45	79	316	2384	100	606	"S352"
0	0	0	10	4	5	"IRF-3 "	"Q14653"	8640	16570	200	5934	6023	1181	19	5834	5834	5881	440	7	16	4	0	1903421	0.323	100000.000	100000.000	0.000	0.000	0.000	0.000	0.000	16.610	100	189	100	189	316	2384	100	607	"S385"
0	0	0	10	5	5	"IRF-3 "	"Q14653"	9140	16570	200	5745	5764	1797	31	5596	5596	5613	1373	24	2	0	0	1821327	0.110	100000.000	100000.000	0.000	0.000	0.000	0.000	0.000	16.610	149	168	149	168	316	2384	100	608	"S385"
0	0	0	10	6	5	"IRF-3 "	"Q14653"	9640	16570	200	5606	5686	618	10	5483	5483	5484	464	8	24	4	0	1796912	0.435	100000.000	100000.000	0.000	0.000	0.000	0.000	0.000	16.610	123	203	123	203	316	2384	100	609	"S385"
0	0	0	10	7	5	"LSD1"	"O60341"	10130	16610	140	6069	7448	2260	30	5277	5277	5339	370	6	67	52	0	1161956	5.700	100000.000	100000.000	0.000	0.000	0.000	0.000	0.000	16.610	792	2171	792	2171	156	1140	100	610	"S131"
0	0	0	10	8	5	"LSD1"	"O60341"	10640	16620	150	5858	7408	2370	31	5165	5165	5214	409	7	58	47	0	1155709	5.364	100000.000	100000.000	0.000	0.000	0.000	0.000	0.000	16.610	693	2243	693	2243	156	1272	100	611	"S131"
0	0	0	10	9	5	"LSD1"	"O60341"	11130	16600	140	7302	8156	2430	29	5483	5483	5599	764	13	60	51	0	1272280	3.347	100000.000	100000.000	0.000	0.000	0.000	0.000	0.000	16.610	1819	2673	1819	2673	156	1140	100	612	"S131"
0	0	0	10	1	6	"MAPKAPK5"	"Q8IW41"	7150	17240	80	13832	13705	907	6	5842	5842	5886	354	6	100	100	0	712656	22.088	100000.000	100000.000	0.000	0.000	0.000	0.000	0.000	16.610	7990	7863	7990	7863	52	340	100	613	"T182"
0	0	0	10	2	6	"MAPKAPK5"	"Q8IW41"	7630	17230	90	14469	13507	2642	19	5895	5895	5923	294	4	96	96	0	702369	25.796	100000.000	100000.000	0.000	0.000	0.000	0.000	0.000	16.610	8574	7612	8574	7612	52	420	100	614	"T182"
0	0	0	10	3	6	"MAPKAPK5"	"Q8IW41"	8150	17230	130	7723	9946	4202	42	5922	5922	5964	326	5	62	55	0	1193564	12.215	100000.000	100000.000	0.000	0.000	0.000	0.000	0.000	16.610	1801	4024	1801	4024	120	940	100	615	"T182"
0	0	0	10	4	6	"P27kip1"	"P46527"	8640	17230	200	5825	5893	454	7	5872	5872	5913	386	6	10	4	0	1862167	-0.052	100000.000	100000.000	0.000	0.000	0.000	0.000	0.000	16.610	-47	21	-47	21	316	2384	100	616	"T157"
0	0	0	10	5	6	"P27kip1"	"P46527"	9140	17230	200	5809	5867	340	5	5891	5891	5949	678	11	1	0	0	1853858	-0.121	100000.000	100000.000	0.000	0.000	0.000	0.000	0.000	16.610	-82	-24	-82	-24	316	2384	100	617	"T157"
0	0	0	10	6	6	"P27kip1"	"P46527"	9640	17230	200	5289	5415	1794	33	5506	5506	5534	1476	26	2	1	0	1711032	-0.081	100000.000	100000.000	0.000	0.000	0.000	0.000	0.000	16.610	-217	-91	-217	-91	316	2384	100	618	"T157"
0	0	0	10	7	6	"p67phox"	"P19878"	10140	17230	200	5139	5245	974	18	5274	5274	5318	349	6	10	4	0	1657512	-0.209	100000.000	100000.000	0.000	0.000	0.000	0.000	0.000	16.610	-135	-29	-135	-29	316	2384	100	619	"T233"
0	0	0	10	8	6	"p67phox"	"P19878"	10640	17230	200	4734	4769	278	5	5036	5036	5080	426	8	1	0	0	1506917	-0.730	100000.000	100000.000	0.000	0.000	0.000	0.000	0.000	16.610	-302	-267	-302	-267	316	2384	100	620	"T233"
0	0	0	10	9	6	"p67phox"	"P19878"	11140	17230	200	4952	5148	1771	34	4994	4994	5079	766	15	4	1	0	1626834	0.090	100000.000	100000.000	0.000	0.000	0.000	0.000	0.000	16.610	-42	154	-42	154	316	2384	100	621	"T233"
-75	0	0	10	1	7	"empty"	"empty"	7140	17860	200	5922	5929	291	4	5918	5918	6087	911	14	0	0	0	1873638	-0.173	100000.000	100000.000	0.000	0.000	0.000	0.000	0.000	16.610	4	11	4	11	316	2384	100	622	"empty"
-75	0	0	10	2	7	"empty"	"empty"	7640	17860	200	5919	5958	282	4	5911	5911	5948	497	8	6	0	0	1882711	0.020	100000.000	100000.000	0.000	0.000	0.000	0.000	0.000	16.610	8	47	8	47	316	2384	100	623	"empty"
-75	0	0	10	3	7	"empty"	"empty"	8140	17860	200	5868	5905	407	6	5908	5908	5938	412	6	5	0	0	1866124	-0.080	100000.000	100000.000	0.000	0.000	0.000	0.000	0.000	16.610	-40	-3	-40	-3	316	2384	100	624	"empty"
-75	0	0	10	4	7	"empty"	"empty"	8640	17860	200	5906	5939	281	4	5915	5915	5955	676	11	1	0	0	1876741	-0.024	100000.000	100000.000	0.000	0.000	0.000	0.000	0.000	16.610	-9	24	-9	24	316	2384	100	625	"empty"
-75	0	0	10	5	7	"empty"	"empty"	9140	17860	200	5916	5966	353	5	5876	5876	5908	425	7	15	3	0	1885306	0.136	100000.000	100000.000	0.000	0.000	0.000	0.000	0.000	16.610	40	90	40	90	316	2384	100	626	"empty"
-75	0	0	10	6	7	"empty"	"empty"	9640	17860	200	5878	5920	301	5	5860	5860	5902	1155	19	0	0	0	1870721	0.016	100000.000	100000.000	0.000	0.000	0.000	0.000	0.000	16.610	18	60	18	60	316	2384	100	627	"empty"
-75	0	0	10	7	7	"empty"	"empty"	10140	17860	200	5094	5086	374	7	5230	5230	5273	1025	19	0	0	0	1607208	-0.182	100000.000	100000.000	0.000	0.000	0.000	0.000	0.000	16.610	-136	-144	-136	-144	316	2384	100	628	"empty"
-75	0	0	10	8	7	"empty"	"empty"	10640	17860	200	5365	5415	340	6	5256	5256	5292	364	6	20	5	0	1711159	0.338	100000.000	100000.000	0.000	0.000	0.000	0.000	0.000	16.610	109	159	109	159	316	2384	100	629	"empty"
-75	0	0	10	9	7	"empty"	"empty"	11140	17860	200	5216	5551	2547	45	5112	5112	5182	526	10	15	5	0	1754059	0.702	100000.000	100000.000	0.000	0.000	0.000	0.000	0.000	16.610	104	439	104	439	316	2384	100	630	"empty"
0	0	0	11	1	1	"Jak2 "	"O60674"	11640	14030	140	19803	19455	2135	10	6875	6875	6943	1352	19	99	98	0	3034947	9.254	100000.000	100000.000	0.000	0.000	0.000	0.000	0.000	16.610	12928	12580	12928	12580	156	1140	100	631	"Y221"
0	0	0	11	2	1	"Jak2 "	"O60674"	12130	14030	140	18587	18012	2698	14	6875	6875	6902	431	6	98	96	0	2809946	25.777	100000.000	100000.000	0.000	0.000	0.000	0.000	0.000	16.610	11712	11137	11712	11137	156	1140	100	632	"Y221"
0	0	0	11	3	1	"Jak2 "	"O60674"	12640	14040	140	20151	19793	2392	12	6753	6753	6776	344	5	100	100	0	3087666	37.840	100000.000	100000.000	0.000	0.000	0.000	0.000	0.000	16.610	13398	13040	13398	13040	156	1140	100	633	"Y221"
0	0	0	11	4	1	"K8"	"P05787"	13130	14040	200	6527	6584	492	7	6810	6810	6874	960	13	0	0	0	2080537	-0.302	100000.000	100000.000	0.000	0.000	0.000	0.000	0.000	16.610	-283	-226	-283	-226	316	2384	100	634	"S74"
0	0	0	11	5	1	"K8"	"P05787"	13630	14050	200	6901	7340	4957	67	6956	6956	6989	831	11	1	0	0	2319394	0.422	100000.000	100000.000	0.000	0.000	0.000	0.000	0.000	16.610	-55	384	-55	384	316	2384	100	635	"S74"
0	0	0	11	6	1	"K8"	"P05787"	14120	14050	120	8412	8612	1451	16	7760	7760	7872	1205	15	15	1	0	1033386	0.614	100000.000	100000.000	0.000	0.000	0.000	0.000	0.000	16.610	652	852	652	852	120	820	100	636	"S74"
0	0	0	11	7	1	"Met "	"P08581"	14630	14070	140	7983	7877	714	9	7224	7224	7251	483	6	58	35	0	1228851	1.296	100000.000	100000.000	0.000	0.000	0.000	0.000	0.000	16.610	759	653	759	653	156	1140	100	637	"Y1234"
0	0	0	11	8	1	"Met "	"P08581"	15140	14080	160	7104	7129	686	9	6410	6410	6515	638	9	52	22	0	1482749	0.962	100000.000	100000.000	0.000	0.000	0.000	0.000	0.000	16.610	694	719	694	719	208	1512	100	638	"Y1234"
0	0	0	11	9	1	"Met "	"P08581"	15660	14090	110	7525	7461	582	7	5935	5935	5990	392	6	98	87	0	596860	3.753	100000.000	100000.000	0.000	0.000	0.000	0.000	0.000	16.610	1590	1526	1590	1526	80	656	100	639	"Y1234"
0	0	0	11	1	2	"MSK2"	"O75676"	11620	14660	200	6712	6782	1135	16	6524	6524	6769	2621	38	1	0	0	2142997	0.005	100000.000	100000.000	0.000	0.000	0.000	0.000	0.000	16.610	188	258	188	258	316	2384	100	640	"S360"
0	0	0	11	2	2	"MSK2"	"O75676"	12130	14670	200	6879	6907	548	7	6597	6597	6837	2515	36	0	0	0	2182651	0.028	100000.000	100000.000	0.000	0.000	0.000	0.000	0.000	16.610	282	310	282	310	316	2384	100	641	"S360"
0	0	0	11	3	2	"MSK2"	"O75676"	12630	14680	200	6793	6775	325	4	6691	6691	6719	445	6	12	0	0	2140918	0.126	100000.000	100000.000	0.000	0.000	0.000	0.000	0.000	16.610	102	84	102	84	316	2384	100	642	"S360"
0	0	0	11	4	2	"NFkB-p100 "	"Q00653"	13130	14690	200	5654	5909	724	12	6910	6910	6940	494	7	1	0	0	1867337	-2.087	100000.000	100000.000	0.000	0.000	0.000	0.000	0.000	16.610	-1256	-1001	-1256	-1001	316	2384	100	643	"S99"
0	0	0	11	5	2	"NFkB-p100 "	"Q00653"	13630	14690	200	5395	5868	1236	21	7084	7084	7100	617	8	4	0	0	1854198	-1.997	100000.000	100000.000	0.000	0.000	0.000	0.000	0.000	16.610	-1689	-1216	-1689	-1216	316	2384	100	644	"S99"
0	0	0	11	6	2	"NFkB-p100 "	"Q00653"	14130	14700	200	5532	6005	1059	17	7375	7375	7409	446	6	6	1	0	1897529	-3.148	100000.000	100000.000	0.000	0.000	0.000	0.000	0.000	16.610	-1843	-1370	-1843	-1370	316	2384	100	645	"S99"
0	0	0	11	7	2	"PKACa "	"P17612"	14630	14710	200	6857	6626	940	14	6944	6944	6971	2064	29	0	0	0	2093833	-0.167	100000.000	100000.000	0.000	0.000	0.000	0.000	0.000	16.610	-87	-318	-87	-318	316	2384	100	646	"S10"
0	0	0	11	8	2	"PKACa "	"P17612"	15130	14710	200	5871	5838	818	14	6025	6025	6089	456	7	6	2	0	1844674	-0.550	100000.000	100000.000	0.000	0.000	0.000	0.000	0.000	16.610	-154	-187	-154	-187	316	2384	100	647	"S10"
0	0	0	11	9	2	"PKACa "	"P17612"	15630	14720	200	5729	5702	505	8	5880	5880	5987	951	15	1	0	0	1801768	-0.300	100000.000	100000.000	0.000	0.000	0.000	0.000	0.000	16.610	-151	-178	-151	-178	316	2384	100	648	"S10"
0	0	0	11	1	3	"p70S6K"	"P23443"	11630	15310	200	6514	6521	374	5	6525	6525	6686	2222	33	0	0	0	2060612	-0.074	100000.000	100000.000	0.000	0.000	0.000	0.000	0.000	16.610	-11	-4	-11	-4	316	2384	100	649	"S447"
0	0	0	11	2	3	"p70S6K"	"P23443"	12130	15320	200	6408	6444	344	5	6508	6508	6694	2135	31	0	0	0	2036321	-0.117	100000.000	100000.000	0.000	0.000	0.000	0.000	0.000	16.610	-100	-64	-100	-64	316	2384	100	650	"S447"
0	0	0	11	3	3	"p70S6K"	"P23443"	12630	15320	200	6517	6666	1945	29	6433	6433	6469	477	7	12	1	0	2106312	0.413	100000.000	100000.000	0.000	0.000	0.000	0.000	0.000	16.610	84	233	84	233	316	2384	100	651	"S447"
0	0	0	11	4	3	"PDK1"	"O15530"	13140	15350	90	17709	17612	750	4	6313	6313	6344	328	5	100	100	0	915829	34.354	100000.000	100000.000	0.000	0.000	0.000	0.000	0.000	16.610	11396	11299	11396	11299	52	420	100	652	"Y376"
0	0	0	11	5	3	"PDK1"	"O15530"	13650	15350	90	19437	19288	1063	5	7165	7165	7208	757	10	100	100	0	1002972	15.958	100000.000	100000.000	0.000	0.000	0.000	0.000	0.000	16.610	12272	12123	12272	12123	52	420	100	653	"Y376"
0	0	0	11	6	3	"PDK1"	"O15530"	14130	15330	90	18529	18622	1026	5	7076	7076	7070	389	5	100	100	0	968321	29.697	100000.000	100000.000	0.000	0.000	0.000	0.000	0.000	16.610	11453	11546	11453	11546	52	420	100	654	"Y376"
0	0	0	11	7	3	"Ripk1"	"Q13546"	14640	15350	190	6731	6680	524	7	5970	5970	6025	429	7	78	35	0	1710049	1.527	100000.000	100000.000	0.000	0.000	0.000	0.000	0.000	16.610	761	710	761	710	256	2088	100	655	"Y694"
0	0	0	11	8	3	"Ripk1"	"Q13546"	15140	15360	170	6666	6826	2467	36	5826	5826	5875	401	6	90	54	0	1419762	2.372	100000.000	100000.000	0.000	0.000	0.000	0.000	0.000	16.610	840	1000	840	1000	208	1660	100	656	"Y694"
0	0	0	11	9	3	"Ripk1"	"Q13546"	15640	15370	160	6558	6555	343	5	5694	5694	5714	427	7	90	50	0	1363377	1.970	100000.000	100000.000	0.000	0.000	0.000	0.000	0.000	16.610	864	861	864	861	208	1512	100	657	"Y694"
0	0	0	11	1	4	"SHC3"	"Q92529"	11630	15960	90	6827	6827	466	6	6031	6031	6060	608	10	71	21	0	355022	1.262	100000.000	100000.000	0.000	0.000	0.000	0.000	0.000	16.610	796	796	796	796	52	420	100	658	"Y341"
0	0	0	11	2	4	"SHC3"	"Q92529"	12120	15970	70	6565	6549	277	4	5860	5860	6116	2292	37	0	0	0	209579	0.189	100000.000	100000.000	0.000	0.000	0.000	0.000	0.000	16.610	705	689	705	689	32	236	100	659	"Y341"
0	0	0	11	3	4	"SHC3"	"Q92529"	12600	15960	200	6359	6495	721	11	6185	6185	6223	403	6	27	13	0	2052282	0.675	100000.000	100000.000	0.000	0.000	0.000	0.000	0.000	16.610	174	310	174	310	316	2384	100	660	"Y341"
0	0	0	11	4	4	"Smad3 "	"P84022"	13090	15960	150	6801	6679	876	13	6745	6745	6780	455	6	17	4	0	1041889	-0.222	100000.000	100000.000	0.000	0.000	0.000	0.000	0.000	16.610	56	-66	56	-66	156	1272	100	661	"S208"
0	0	0	11	5	4	"Smad3 "	"P84022"	13610	15970	200	7450	7303	843	11	7186	7186	7188	558	7	31	3	0	2307592	0.206	100000.000	100000.000	0.000	0.000	0.000	0.000	0.000	16.610	264	117	264	117	316	2384	100	662	"S208"
0	0	0	11	6	4	"Smad3 "	"P84022"	14110	15980	200	6110	6143	361	5	6110	6110	6176	403	6	11	2	0	1941274	-0.082	0.000	100000.000	0.000	0.000	0.000	0.000	0.000	Error	0	33	0	33	316	2384	100	663	"S208"
0	0	0	11	7	4	"TAK1 "	"O43318"	14610	15990	200	5901	5909	411	6	5939	5939	5988	378	6	9	4	0	1867341	-0.209	100000.000	100000.000	0.000	0.000	0.000	0.000	0.000	16.610	-38	-30	-38	-30	316	2384	100	664	"T187"
0	0	0	11	8	4	"TAK1 "	"O43318"	15110	15990	200	5681	5657	378	6	5734	5734	5773	417	7	6	1	0	1787731	-0.278	100000.000	100000.000	0.000	0.000	0.000	0.000	0.000	16.610	-53	-77	-53	-77	316	2384	100	665	"T187"
0	0	0	11	9	4	"TAK1 "	"O43318"	15610	16000	200	5522	5543	434	7	5539	5539	5449	611	11	6	1	0	1751431	0.154	100000.000	100000.000	0.000	0.000	0.000	0.000	0.000	16.610	-17	4	-17	4	316	2384	100	666	"T187"
0	0	0	11	1	5	"ACC1"	"P68133"	11620	16620	160	8480	8347	863	10	5574	5574	5616	429	7	93	93	0	1736182	6.366	100000.000	100000.000	0.000	0.000	0.000	0.000	0.000	16.610	2906	2773	2906	2773	208	1512	100	667	"Y93"
0	0	0	11	2	5	"ACC1"	"P68133"	12120	16620	160	9278	9117	985	10	6207	6207	6254	1502	24	90	54	0	1896253	1.906	100000.000	100000.000	0.000	0.000	0.000	0.000	0.000	16.610	3071	2910	3071	2910	208	1512	100	668	"Y93"
0	0	0	11	3	5	"ACC1"	"P68133"	12620	16620	170	9615	9437	928	9	6442	6442	6486	815	12	93	92	0	1962820	3.621	100000.000	100000.000	0.000	0.000	0.000	0.000	0.000	16.610	3173	2995	3173	2995	208	1660	100	669	"Y93"
0	0	0	11	4	5	"A-Raf"	"P10398"	13130	16620	160	8575	8540	439	5	6716	6716	6737	396	5	99	98	0	1776385	4.553	100000.000	100000.000	0.000	0.000	0.000	0.000	0.000	16.610	1859	1824	1859	1824	208	1512	100	670	"T20"
0	0	0	11	5	5	"A-Raf"	"P10398"	13620	16620	140	8414	8514	688	8	6941	6941	6961	1230	17	65	10	0	1328171	1.263	100000.000	100000.000	0.000	0.000	0.000	0.000	0.000	16.610	1473	1573	1473	1573	156	1140	100	671	"T20"
0	0	0	11	6	5	"A-Raf"	"P10398"	14110	16630	140	6351	6330	300	4	5963	5963	6016	446	7	42	1	0	987402	0.704	100000.000	100000.000	0.000	0.000	0.000	0.000	0.000	16.610	388	367	388	367	156	1140	100	672	"T20"
0	0	0	11	7	5	"BCAP"	"Q6ZUJ8"	14610	16640	200	5835	5904	686	11	5863	5863	5867	353	6	15	4	0	1865509	0.105	100000.000	100000.000	0.000	0.000	0.000	0.000	0.000	16.610	-28	41	-28	41	316	2384	100	673	"Y570"
0	0	0	11	8	5	"BCAP"	"Q6ZUJ8"	15120	16650	90	6089	6119	377	6	5620	5620	5662	464	8	50	5	0	318188	0.985	100000.000	100000.000	0.000	0.000	0.000	0.000	0.000	16.610	469	499	469	499	52	420	100	674	"Y570"
0	0	0	11	9	5	"BCAP"	"Q6ZUJ8"	15620	16650	200	5671	5714	373	6	5594	5594	5628	348	6	20	6	0	1805774	0.247	100000.000	100000.000	0.000	0.000	0.000	0.000	0.000	16.610	77	120	77	120	316	2384	100	675	"Y570"
0	0	0	11	1	6	"Cofilin 1"	"P23528"	11630	17270	80	14247	13664	1759	12	5311	5311	5369	365	6	100	98	0	710515	22.726	100000.000	100000.000	0.000	0.000	0.000	0.000	0.000	16.610	8936	8353	8936	8353	52	340	100	676	"Y139"
0	0	0	11	2	6	"Cofilin 1"	"P23528"	12120	17270	80	15416	15086	1534	10	5942	5942	5962	421	7	100	100	0	784494	21.672	100000.000	100000.000	0.000	0.000	0.000	0.000	0.000	16.610	9474	9144	9474	9144	52	340	100	677	"Y139"
0	0	0	11	3	6	"Cofilin 1"	"P23528"	12620	17260	80	17969	17547	1886	10	6547	6547	6561	314	4	100	100	0	912436	34.987	100000.000	100000.000	0.000	0.000	0.000	0.000	0.000	16.610	11422	11000	11422	11000	52	340	100	678	"Y139"
0	0	0	11	4	6	"CTNNB1"	"P35222"	13100	17270	200	7098	7027	507	7	6869	6869	6880	511	7	25	0	0	2220443	0.288	100000.000	100000.000	0.000	0.000	0.000	0.000	0.000	16.610	229	158	229	158	316	2384	100	679	"Y654"
0	0	0	11	5	6	"CTNNB1"	"P35222"	13590	17280	110	7967	7994	302	3	7212	7212	7110	564	7	76	10	0	639528	1.567	100000.000	100000.000	0.000	0.000	0.000	0.000	0.000	16.610	755	782	755	782	80	656	100	680	"Y654"
0	0	0	11	6	6	"CTNNB1"	"P35222"	14100	17280	200	5532	5609	413	7	5881	5881	5917	433	7	5	2	0	1772410	-0.711	100000.000	100000.000	0.000	0.000	0.000	0.000	0.000	16.610	-349	-272	-349	-272	316	2384	100	681	"Y654"
0	0	0	11	7	6	"IFNGR1 "	"P15260"	14620	17280	90	8209	8170	527	6	5677	5677	5688	308	5	100	100	0	424822	8.058	100000.000	100000.000	0.000	0.000	0.000	0.000	0.000	16.610	2532	2493	2532	2493	52	420	100	682	"S495"
0	0	0	11	8	6	"IFNGR1 "	"P15260"	15120	17290	90	8120	8132	443	5	5601	5601	5599	297	5	100	100	0	422867	8.529	100000.000	100000.000	0.000	0.000	0.000	0.000	0.000	16.610	2519	2531	2519	2531	52	420	100	683	"S495"
0	0	0	11	9	6	"IFNGR1 "	"P15260"	15620	17300	80	8045	9848	7042	71	5500	5500	5496	303	5	98	98	0	512100	14.363	100000.000	100000.000	0.000	0.000	0.000	0.000	0.000	16.610	2545	4348	2545	4348	52	340	100	684	"S495"
-75	0	0	11	1	7	"empty"	"empty"	11580	17870	200	5451	5465	254	4	5463	5463	5496	761	13	0	0	0	1726943	-0.041	100000.000	100000.000	0.000	0.000	0.000	0.000	0.000	16.610	-12	2	-12	2	316	2384	100	685	"empty"
-75	0	0	11	2	7	"empty"	"empty"	12080	17870	200	5910	5919	347	5	5813	5813	5840	430	7	12	1	0	1870281	0.184	100000.000	100000.000	0.000	0.000	0.000	0.000	0.000	16.610	97	106	97	106	316	2384	100	686	"empty"
-75	0	0	11	3	7	"empty"	"empty"	12580	17880	200	6033	6055	272	4	6246	6246	6328	658	10	0	0	0	1913301	-0.415	100000.000	100000.000	0.000	0.000	0.000	0.000	0.000	16.610	-213	-191	-213	-191	316	2384	100	687	"empty"
-75	0	0	11	4	7	"empty"	"empty"	13080	17890	200	6939	6985	352	5	6787	6787	6842	1328	19	0	0	0	2207133	0.108	100000.000	100000.000	0.000	0.000	0.000	0.000	0.000	16.610	152	198	152	198	316	2384	100	688	"empty"
-75	0	0	11	5	7	"empty"	"empty"	13580	17890	200	6574	6574	387	5	6525	6525	6532	781	11	2	0	0	2077257	0.054	100000.000	100000.000	0.000	0.000	0.000	0.000	0.000	16.610	49	49	49	49	316	2384	100	689	"empty"
-75	0	0	11	6	7	"empty"	"empty"	14080	17900	200	5745	5759	290	5	5796	5796	5822	632	10	3	0	0	1819793	-0.100	100000.000	100000.000	0.000	0.000	0.000	0.000	0.000	16.610	-51	-37	-51	-37	316	2384	100	690	"empty"
0	0	0	11	7	7	"GLQAWPG-pS-AIPQFLG_GLQAWPGEAIPQFLG_60vs40"	"GLQAWPG-pS-AIPQFLG_GLQAWPGEAIPQFLG_60vs40"	14610	17910	70	16237	16382	855	5	5805	5805	5825	271	4	100	100	0	524225	38.956	100000.000	100000.000	0.000	0.000	0.000	0.000	0.000	16.610	10432	10577	10432	10577	32	236	100	691	"GLQAWPG-pS-AIPQFLG_GLQAWPGEAIPQFLG_60vs40"
0	0	0	11	8	7	"GLQAWPG-pS-AIPQFLG_GLQAWPGEAIPQFLG_60vs40"	"GLQAWPG-pS-AIPQFLG_GLQAWPGEAIPQFLG_60vs40"	15110	17920	80	15062	14135	2776	19	5591	5591	5590	367	6	100	96	0	735045	23.283	100000.000	100000.000	0.000	0.000	0.000	0.000	0.000	16.610	9471	8544	9471	8544	52	340	100	692	"GLQAWPG-pS-AIPQFLG_GLQAWPGEAIPQFLG_60vs40"
0	0	0	11	9	7	"GLQAWPG-pS-AIPQFLG_GLQAWPGEAIPQFLG_60vs40"	"GLQAWPG-pS-AIPQFLG_GLQAWPGEAIPQFLG_60vs40"	15610	17940	80	14837	13062	3943	30	5538	5538	5560	308	5	88	86	0	679200	24.357	100000.000	100000.000	0.000	0.000	0.000	0.000	0.000	16.610	9299	7524	9299	7524	52	340	100	693	"GLQAWPG-pS-AIPQFLG_GLQAWPGEAIPQFLG_60vs40"
0	0	0	12	1	1	"BLNK "	"Q8WV28"	16130	14060	130	6473	8165	2951	36	5901	5901	5893	783	13	45	36	0	979821	2.902	100000.000	100000.000	0.000	0.000	0.000	0.000	0.000	16.610	572	2264	572	2264	120	940	100	694	"Y178"
0	0	0	12	2	1	"BLNK "	"Q8WV28"	16640	14080	90	11797	11008	2222	20	5951	5951	6178	2202	35	80	69	0	572421	2.193	100000.000	100000.000	0.000	0.000	0.000	0.000	0.000	16.610	5846	5057	5846	5057	52	420	100	695	"Y178"
0	0	0	12	3	1	"BLNK "	"Q8WV28"	17140	14090	80	12365	11197	2650	23	6060	6060	6140	612	9	88	84	0	582260	8.263	100000.000	100000.000	0.000	0.000	0.000	0.000	0.000	16.610	6305	5137	6305	5137	52	340	100	696	"Y178"
0	0	0	12	4	1	"Catalase"	"P04040"	17630	14090	200	6024	6632	1585	23	6008	6008	6104	607	9	21	17	0	2095592	0.870	100000.000	100000.000	0.000	0.000	0.000	0.000	0.000	16.610	16	624	16	624	316	2384	100	697	"Y385"
0	0	0	12	5	1	"Catalase"	"P04040"	18130	14090	200	6134	6823	1662	24	6054	6054	6160	649	10	24	18	0	2155963	1.022	100000.000	100000.000	0.000	0.000	0.000	0.000	0.000	16.610	80	769	80	769	316	2384	100	698	"Y385"
0	0	0	12	6	1	"Catalase"	"P04040"	18620	14110	140	6276	7610	2226	29	5995	5995	6106	597	9	41	37	0	1187095	2.519	100000.000	100000.000	0.000	0.000	0.000	0.000	0.000	16.610	281	1615	281	1615	156	1140	100	699	"Y385"
0	0	0	12	7	1	"Cdc42"	"P60953"	19130	14110	200	5888	6211	878	14	5779	5779	5881	593	10	25	18	0	1962566	0.556	100000.000	100000.000	0.000	0.000	0.000	0.000	0.000	16.610	109	432	109	432	316	2384	100	700	"Y64"
0	0	0	12	8	1	"Cdc42"	"P60953"	19640	14120	200	5827	6125	868	14	5673	5673	5766	608	10	24	17	0	1935625	0.590	100000.000	100000.000	0.000	0.000	0.000	0.000	0.000	16.610	154	452	154	452	316	2384	100	701	"Y64"
0	0	0	12	9	1	"Cdc42"	"P60953"	20160	14100	110	7092	7011	1327	18	5638	5638	5795	990	17	57	26	0	560863	1.228	100000.000	100000.000	0.000	0.000	0.000	0.000	0.000	16.610	1454	1373	1454	1373	80	656	100	702	"Y64"
0	0	0	12	1	2	"Flt3"	"P36888"	16130	14710	200	5682	5676	542	9	5668	5668	5608	590	10	12	1	0	1793537	0.115	100000.000	100000.000	0.000	0.000	0.000	0.000	0.000	16.610	14	8	14	8	316	2384	100	703	"Y842"
0	0	0	12	2	2	"Flt3"	"P36888"	16630	14720	200	5786	5950	648	10	5764	5764	5836	475	8	18	8	0	1880089	0.240	100000.000	100000.000	0.000	0.000	0.000	0.000	0.000	16.610	22	186	22	186	316	2384	100	704	"Y842"
0	0	0	12	3	2	"Flt3"	"P36888"	17150	14720	100	6776	6797	906	13	5832	5832	5862	430	7	70	55	0	543760	2.174	100000.000	100000.000	0.000	0.000	0.000	0.000	0.000	16.610	944	965	944	965	80	560	100	705	"Y842"
0	0	0	12	4	2	"gp130 "	"P40189"	17640	14730	200	5788	5885	589	10	5830	5830	5936	588	9	5	2	0	1859759	-0.087	100000.000	100000.000	0.000	0.000	0.000	0.000	0.000	16.610	-42	55	-42	55	316	2384	100	706	"S782"
0	0	0	12	5	2	"gp130 "	"P40189"	18130	14750	100	6128	6233	636	10	5868	5868	5926	466	7	28	12	0	498677	0.659	100000.000	100000.000	0.000	0.000	0.000	0.000	0.000	16.610	260	365	260	365	80	560	100	707	"S782"
0	0	0	12	6	2	"gp130 "	"P40189"	18640	14740	200	5965	6063	508	8	5858	5858	5920	457	7	19	6	0	1915911	0.313	100000.000	100000.000	0.000	0.000	0.000	0.000	0.000	16.610	107	205	107	205	316	2384	100	708	"S782"
0	0	0	12	7	2	"HSP60"	"P10809"	19140	14750	200	5684	5744	458	7	5711	5711	5804	526	9	8	3	0	1815045	-0.114	100000.000	100000.000	0.000	0.000	0.000	0.000	0.000	16.610	-27	33	-27	33	316	2384	100	709	"S70"
0	0	0	12	8	2	"HSP60"	"P10809"	19640	14760	200	5592	5637	488	8	5567	5567	5660	494	8	9	3	0	1781218	-0.047	100000.000	100000.000	0.000	0.000	0.000	0.000	0.000	16.610	25	70	25	70	316	2384	100	710	"S70"
0	0	0	12	9	2	"HSP60"	"P10809"	20140	14760	200	5440	5560	696	12	5437	5437	5614	1155	20	6	2	0	1756850	-0.047	100000.000	100000.000	0.000	0.000	0.000	0.000	0.000	16.610	3	123	3	123	316	2384	100	711	"S70"
0	0	0	12	1	3	"IL7R "	"P16871"	16140	15350	90	9860	9316	1305	14	5513	5513	5352	653	12	98	94	0	484451	6.070	100000.000	100000.000	0.000	0.000	0.000	0.000	0.000	16.610	4347	3803	4347	3803	52	420	100	712	"Y449"
0	0	0	12	2	3	"IL7R "	"P16871"	16640	15370	150	7179	7788	2268	29	5654	5654	5720	482	8	53	51	0	1214980	4.290	100000.000	100000.000	0.000	0.000	0.000	0.000	0.000	16.610	1525	2134	1525	2134	156	1272	100	713	"Y449"
0	0	0	12	3	3	"IL7R "	"P16871"	17140	15360	140	8155	8284	2237	27	5705	5705	5759	464	8	65	59	0	1292293	5.442	100000.000	100000.000	0.000	0.000	0.000	0.000	0.000	16.610	2450	2579	2450	2579	156	1140	100	714	"Y449"
0	0	0	12	4	3	"IRAK4"	"P51617"	17640	15370	200	5552	5568	585	10	5740	5740	5816	517	8	5	2	0	1759458	-0.480	100000.000	100000.000	0.000	0.000	0.000	0.000	0.000	16.610	-188	-172	-188	-172	316	2384	100	715	"T345"
0	0	0	12	5	3	"IRAK4"	"P51617"	18140	15370	200	5726	5737	461	8	5842	5842	5895	468	7	8	2	0	1812830	-0.338	100000.000	100000.000	0.000	0.000	0.000	0.000	0.000	16.610	-116	-105	-116	-105	316	2384	100	716	"T345"
0	0	0	12	6	3	"IRAK4"	"P51617"	18640	15380	200	5722	5756	455	7	5826	5826	5879	588	10	4	1	0	1818895	-0.209	100000.000	100000.000	0.000	0.000	0.000	0.000	0.000	16.610	-104	-70	-104	-70	316	2384	100	717	"T345"
0	0	0	12	7	3	"LIMK1"	"P53667"	19150	15390	110	11780	11534	1563	13	5755	5755	5842	642	10	97	96	0	922714	8.866	100000.000	100000.000	0.000	0.000	0.000	0.000	0.000	16.610	6025	5779	6025	5779	80	656	100	718	"T508"
0	0	0	12	8	3	"LIMK1"	"P53667"	19640	15400	150	7035	9005	4236	47	5546	5546	5651	602	10	55	50	0	1404840	5.571	100000.000	100000.000	0.000	0.000	0.000	0.000	0.000	16.610	1489	3459	1489	3459	156	1272	100	719	"T508"
0	0	0	12	9	3	"LIMK1"	"P53667"	20150	15400	110	11464	12070	4498	37	5375	5375	5572	999	17	93	90	0	965574	6.505	100000.000	100000.000	0.000	0.000	0.000	0.000	0.000	16.610	6089	6695	6089	6695	80	656	100	720	"T508"
0	0	0	12	1	4	"p38-alpha "	"Q16539"	16140	16010	190	12513	11404	2631	23	5511	5511	5423	563	10	91	89	0	2919539	10.623	100000.000	100000.000	0.000	0.000	0.000	0.000	0.000	16.610	7002	5893	7002	5893	256	2088	100	721	"T122"
0	0	0	12	2	4	"p38-alpha "	"Q16539"	16640	16020	160	13793	13759	893	6	5536	5536	5582	428	7	100	100	0	2861955	19.105	100000.000	100000.000	0.000	0.000	0.000	0.000	0.000	16.610	8257	8223	8257	8223	208	1512	100	722	"T122"
0	0	0	12	3	4	"p38-alpha "	"Q16539"	17140	16020	170	14301	14371	2446	17	5652	5652	5702	354	6	100	100	0	2989219	24.489	100000.000	100000.000	0.000	0.000	0.000	0.000	0.000	16.610	8649	8719	8649	8719	208	1660	100	723	"T122"
0	0	0	12	4	4	"MEK1 "	"Q02750"	17640	16020	110	5874	5930	383	6	5608	5608	5632	320	5	47	20	0	474396	0.931	100000.000	100000.000	0.000	0.000	0.000	0.000	0.000	16.610	266	322	266	322	80	656	100	724	"S297"
0	0	0	12	5	4	"MEK1 "	"Q02750"	18120	16020	100	6090	6135	402	6	5763	5763	5805	375	6	46	20	0	490779	0.880	100000.000	100000.000	0.000	0.000	0.000	0.000	0.000	16.610	327	372	327	372	80	560	100	725	"S297"
0	0	0	12	6	4	"MEK1 "	"Q02750"	18650	16020	110	6260	6232	496	7	5769	5769	5809	348	5	57	28	0	498583	1.216	100000.000	100000.000	0.000	0.000	0.000	0.000	0.000	16.610	491	463	491	463	80	656	100	726	"S297"
0	0	0	12	7	4	"P27kip1"	"P46527"	19140	16020	150	8405	8031	1940	24	5658	5658	5735	713	12	64	62	0	1252775	3.220	100000.000	100000.000	0.000	0.000	0.000	0.000	0.000	16.610	2747	2373	2747	2373	156	1272	100	727	"Y74"
0	0	0	12	8	4	"P27kip1"	"P46527"	19640	16050	120	8493	8667	2231	25	5504	5504	5607	1165	20	81	73	0	1040091	2.627	100000.000	100000.000	0.000	0.000	0.000	0.000	0.000	16.610	2989	3163	2989	3163	120	820	100	728	"Y74"
0	0	0	12	9	4	"P27kip1"	"P46527"	20140	16050	140	7780	8078	3416	42	5271	5271	5424	890	16	66	60	0	1260173	2.982	100000.000	100000.000	0.000	0.000	0.000	0.000	0.000	16.610	2509	2807	2509	2807	156	1140	100	729	"Y74"
0	0	0	12	1	5	"PPARG "	"P37231"	16130	16650	140	5847	5710	845	14	5504	5504	5383	541	10	36	7	0	890715	0.604	100000.000	100000.000	0.000	0.000	0.000	0.000	0.000	16.610	343	206	343	206	156	1140	100	730	"S112"
0	0	0	12	2	5	"PPARG "	"P37231"	16640	16670	100	6301	6519	1000	15	5591	5591	5718	1470	25	8	3	0	521498	0.545	100000.000	100000.000	0.000	0.000	0.000	0.000	0.000	16.610	710	928	710	928	80	560	100	731	"S112"
0	0	0	12	3	5	"PPARG "	"P37231"	17130	16660	120	6348	6379	550	8	5612	5612	5622	276	4	85	66	0	765480	2.743	100000.000	100000.000	0.000	0.000	0.000	0.000	0.000	16.610	736	767	736	767	120	820	100	732	"S112"
0	0	0	12	4	5	"Pyk2 "	"Q14289"	17640	16680	140	26277	26038	3187	12	5623	5623	5647	315	5	100	100	0	4061891	64.733	100000.000	100000.000	0.000	0.000	0.000	0.000	0.000	16.610	20654	20415	20654	20415	156	1140	100	733	"S399"
0	0	0	12	5	5	"Pyk2 "	"Q14289"	18140	16680	150	26535	25371	4218	16	5681	5681	5721	434	7	100	100	0	3957906	45.276	100000.000	100000.000	0.000	0.000	0.000	0.000	0.000	16.610	20854	19690	20854	19690	156	1272	100	734	"S399"
0	0	0	12	6	5	"Pyk2 "	"Q14289"	18630	16690	160	27821	25609	6734	26	5660	5660	5685	329	5	98	95	0	5326738	60.559	100000.000	100000.000	0.000	0.000	0.000	0.000	0.000	16.610	22161	19949	22161	19949	208	1512	100	735	"S399"
0	0	0	12	7	5	"STAT1 "	"P42224"	19130	16680	160	6588	6703	933	13	5508	5508	5559	496	8	91	59	0	1394226	2.306	100000.000	100000.000	0.000	0.000	0.000	0.000	0.000	16.610	1080	1195	1080	1195	208	1512	100	736	"S708"
0	0	0	12	8	5	"STAT1 "	"P42224"	19630	16690	160	6551	6657	702	10	5377	5377	5422	430	7	95	78	0	1384594	2.872	100000.000	100000.000	0.000	0.000	0.000	0.000	0.000	16.610	1174	1280	1174	1280	208	1512	100	737	"S708"
0	0	0	12	9	5	"STAT1 "	"P42224"	20140	16690	160	6552	6674	857	12	5261	5261	5285	396	7	94	89	0	1388266	3.508	100000.000	100000.000	0.000	0.000	0.000	0.000	0.000	16.610	1291	1413	1291	1413	208	1512	100	738	"S708"
0	0	0	12	1	6	"STAT5B "	"P51692"	16130	17300	200	5520	5586	389	6	5447	5447	5378	463	8	16	6	0	1765190	0.449	100000.000	100000.000	0.000	0.000	0.000	0.000	0.000	16.610	73	139	73	139	316	2384	100	739	"S731"
0	0	0	12	2	6	"STAT5B "	"P51692"	16630	17300	200	5595	5682	430	7	5471	5471	5404	446	8	18	8	0	1795438	0.623	100000.000	100000.000	0.000	0.000	0.000	0.000	0.000	16.610	124	211	124	211	316	2384	100	740	"S731"
0	0	0	12	3	6	"STAT5B "	"P51692"	17130	17300	70	6613	6609	287	4	5737	5737	5746	267	4	96	90	0	211483	3.232	100000.000	100000.000	0.000	0.000	0.000	0.000	0.000	16.610	876	872	876	872	32	236	100	741	"S731"
0	0	0	12	4	6	"Syk "	"P43405"	17630	17310	80	12437	10846	2755	25	5698	5698	5732	455	7	92	86	0	563971	11.240	100000.000	100000.000	0.000	0.000	0.000	0.000	0.000	16.610	6739	5148	6739	5148	52	340	100	742	"Y348"
0	0	0	12	5	6	"Syk "	"P43405"	18130	17320	70	13553	13428	1015	7	5781	5781	5797	296	5	100	100	0	429694	25.780	100000.000	100000.000	0.000	0.000	0.000	0.000	0.000	16.610	7772	7647	7772	7647	32	236	100	743	"Y348"
0	0	0	12	6	6	"Syk "	"P43405"	18630	17330	80	13835	12871	2617	20	5756	5756	5784	283	4	98	98	0	669296	25.042	100000.000	100000.000	0.000	0.000	0.000	0.000	0.000	16.610	8079	7115	8079	7115	52	340	100	744	"Y348"
0	0	0	12	7	6	"Calmodulin "	"P62158"	19130	17330	100	9392	9265	1027	11	5610	5610	5620	372	6	100	93	0	741184	9.798	100000.000	100000.000	0.000	0.000	0.000	0.000	0.000	16.610	3782	3655	3782	3655	80	560	100	745	"Y99"
0	0	0	12	8	6	"Calmodulin "	"P62158"	19630	17330	110	8704	8688	724	8	5399	5399	5416	489	9	100	98	0	695045	6.691	100000.000	100000.000	0.000	0.000	0.000	0.000	0.000	16.610	3305	3289	3305	3289	80	656	100	746	"Y99"
0	0	0	12	9	6	"Calmodulin "	"P62158"	20130	17340	100	8285	8360	882	10	5211	5211	5239	316	6	97	96	0	668828	9.877	100000.000	100000.000	0.000	0.000	0.000	0.000	0.000	16.610	3074	3149	3074	3149	80	560	100	747	"Y99"
-75	0	0	12	1	7	"empty"	"empty"	16120	17950	200	5500	5533	360	6	5493	5493	5516	331	6	9	2	0	1748401	0.051	100000.000	100000.000	0.000	0.000	0.000	0.000	0.000	16.610	7	40	7	40	316	2384	100	748	"empty"
-75	0	0	12	2	7	"empty"	"empty"	16620	17950	200	5390	5269	865	16	5504	5504	5444	476	8	4	1	0	1665028	-0.368	100000.000	100000.000	0.000	0.000	0.000	0.000	0.000	16.610	-114	-235	-114	-235	316	2384	100	749	"empty"
-75	0	0	12	3	7	"empty"	"empty"	17120	17950	200	5781	5815	380	6	5724	5724	5741	303	5	20	4	0	1837426	0.244	100000.000	100000.000	0.000	0.000	0.000	0.000	0.000	16.610	57	91	57	91	316	2384	100	750	"empty"
-75	0	0	12	4	7	"empty"	"empty"	17620	17950	200	5717	5738	312	5	5736	5736	5748	291	5	11	2	0	1813060	-0.034	100000.000	100000.000	0.000	0.000	0.000	0.000	0.000	16.610	-19	2	-19	2	316	2384	100	751	"empty"
-75	0	0	12	5	7	"empty"	"empty"	18120	17950	200	5725	5800	481	8	5841	5841	5873	538	9	4	1	0	1832680	-0.136	100000.000	100000.000	0.000	0.000	0.000	0.000	0.000	16.610	-116	-41	-116	-41	316	2384	100	752	"empty"
-75	0	0	12	6	7	"empty"	"empty"	18620	17950	200	5786	5791	276	4	5853	5853	5875	362	6	6	0	0	1830039	-0.232	100000.000	100000.000	0.000	0.000	0.000	0.000	0.000	16.610	-67	-62	-67	-62	316	2384	100	753	"empty"
0	0	0	12	7	7	"Control-Spot"	"Tau"	19120	17950	120	10440	10139	1781	17	5606	5606	5633	302	5	96	95	0	1216733	14.921	100000.000	100000.000	0.000	0.000	0.000	0.000	0.000	16.610	4834	4533	4834	4533	120	820	100	754	"Control-Spot"
0	0	0	12	8	7	"Control-Spot"	"Tau"	19620	17960	120	10283	10219	1501	14	5441	5441	5480	833	15	96	93	0	1226281	5.689	100000.000	100000.000	0.000	0.000	0.000	0.000	0.000	16.610	4842	4778	4842	4778	120	820	100	755	"Control-Spot"
0	0	0	12	9	7	"Control-Spot"	"Tau"	20110	17960	200	12091	11831	3916	33	5352	5352	5637	1022	18	100	97	0	3738648	6.061	100000.000	100000.000	0.000	0.000	0.000	0.000	0.000	16.610	6739	6479	6739	6479	316	2384	100	756	"Control-Spot"
0	0	0	13	1	1	"Anxa1"	"P04083"	2560	18440	200	5733	5822	412	7	5652	5652	5669	363	6	25	13	0	1839881	0.421	100000.000	100000.000	0.000	0.000	0.000	0.000	0.000	16.610	81	170	81	170	316	2384	100	757	"Y20"
0	0	0	13	2	1	"Anxa1"	"P04083"	3060	18440	200	6065	6147	387	6	5920	5920	5946	330	5	26	16	0	1942412	0.609	100000.000	100000.000	0.000	0.000	0.000	0.000	0.000	16.610	145	227	145	227	316	2384	100	758	"Y20"
0	0	0	13	3	1	"Anxa1"	"P04083"	3560	18440	200	6310	6350	380	5	6196	6196	6240	1147	18	0	0	0	2006640	0.096	100000.000	100000.000	0.000	0.000	0.000	0.000	0.000	16.610	114	154	114	154	316	2384	100	759	"Y20"
0	0	0	13	4	1	"Bax"	"Q07812"	4060	18440	200	6489	6504	300	4	6478	6478	6494	326	5	13	0	0	2055169	0.031	100000.000	100000.000	0.000	0.000	0.000	0.000	0.000	16.610	11	26	11	26	316	2384	100	760	"S184"
0	0	0	13	5	1	"Bax"	"Q07812"	4560	18440	200	6496	6491	971	14	6490	6490	6480	724	11	1	0	0	2051143	0.015	100000.000	100000.000	0.000	0.000	0.000	0.000	0.000	16.610	6	1	6	1	316	2384	100	761	"S184"
0	0	0	13	6	1	"Bax"	"Q07812"	5060	18440	90	6738	7135	1349	18	6641	6641	6671	326	4	34	19	0	371034	1.423	100000.000	100000.000	0.000	0.000	0.000	0.000	0.000	16.610	97	494	97	494	52	420	100	762	"S184"
0	0	0	13	7	1	"CHOP"	"P35638"	5560	18440	200	6414	6400	266	4	6417	6417	6426	376	5	6	0	0	2022462	-0.069	100000.000	100000.000	0.000	0.000	0.000	0.000	0.000	16.610	-3	-17	-3	-17	316	2384	100	763	"S79"
0	0	0	13	8	1	"CHOP"	"P35638"	6060	18440	200	6271	6294	259	4	6306	6306	6354	1113	17	0	0	0	1988880	-0.054	100000.000	100000.000	0.000	0.000	0.000	0.000	0.000	16.610	-35	-12	-35	-12	316	2384	100	764	"S79"
0	0	0	13	9	1	"CHOP"	"P35638"	6560	18440	200	5993	5985	350	5	6076	6076	6122	783	12	0	0	0	1891365	-0.175	100000.000	100000.000	0.000	0.000	0.000	0.000	0.000	16.610	-83	-91	-83	-91	316	2384	100	765	"S79"
0	0	0	13	1	2	"Crk "	"P46108"	2550	19090	200	5825	5924	685	11	5775	5775	5793	368	6	16	6	0	1872053	0.356	100000.000	100000.000	0.000	0.000	0.000	0.000	0.000	16.610	50	149	50	149	316	2384	100	766	"Y221"
0	0	0	13	2	2	"Crk "	"P46108"	3050	19090	200	6061	6098	321	5	6060	6060	6182	2155	34	0	0	0	1926992	-0.039	100000.000	100000.000	0.000	0.000	0.000	0.000	0.000	16.610	1	38	1	38	316	2384	100	767	"Y221"
0	0	0	13	3	2	"Crk "	"P46108"	3550	19090	200	6423	6413	296	4	6374	6374	6443	1027	15	0	0	0	2026532	-0.029	100000.000	100000.000	0.000	0.000	0.000	0.000	0.000	16.610	49	39	49	39	316	2384	100	768	"Y221"
0	0	0	13	4	2	"EEA1"	"Q15075"	4050	19090	200	6431	6429	341	5	6461	6461	6519	1235	18	0	0	0	2031480	-0.073	100000.000	100000.000	0.000	0.000	0.000	0.000	0.000	16.610	-30	-32	-30	-32	316	2384	100	769	"T431"
0	0	0	13	5	2	"EEA1"	"Q15075"	4550	19090	200	6440	6329	607	9	6414	6414	6382	961	15	0	0	0	2000052	-0.055	100000.000	100000.000	0.000	0.000	0.000	0.000	0.000	16.610	26	-85	26	-85	316	2384	100	770	"T431"
0	0	0	13	6	2	"EEA1"	"Q15075"	5050	19090	200	6436	6441	263	4	6415	6415	6438	427	6	7	0	0	2035404	0.007	100000.000	100000.000	0.000	0.000	0.000	0.000	0.000	16.610	21	26	21	26	316	2384	100	771	"T431"
0	0	0	13	7	2	"IKK-alpha "	"O15111"	5550	19090	200	6521	6725	714	10	6308	6308	6332	494	7	22	14	0	2125104	0.796	100000.000	100000.000	0.000	0.000	0.000	0.000	0.000	16.610	213	417	213	417	316	2384	100	772	"T23"
0	0	0	13	8	2	"IKK-alpha "	"O15111"	6050	19090	200	6175	6442	756	11	6126	6126	6208	1695	27	11	0	0	2035591	0.138	100000.000	100000.000	0.000	0.000	0.000	0.000	0.000	16.610	49	316	49	316	316	2384	100	773	"T23"
0	0	0	13	9	2	"IKK-alpha "	"O15111"	6550	19090	200	6022	6236	712	11	5984	5984	6004	358	5	19	14	0	1970455	0.648	100000.000	100000.000	0.000	0.000	0.000	0.000	0.000	16.610	38	252	38	252	316	2384	100	774	"T23"
0	0	0	13	1	3	"Jak2 "	"O60674"	2550	19730	200	5836	5865	398	6	5851	5851	5899	453	7	5	0	0	1853362	-0.075	100000.000	100000.000	0.000	0.000	0.000	0.000	0.000	16.610	-15	14	-15	14	316	2384	100	775	"Y1007"
0	0	0	13	2	3	"Jak2 "	"O60674"	3050	19730	200	6236	6215	452	7	6197	6197	6230	479	7	6	1	0	1963896	-0.031	100000.000	100000.000	0.000	0.000	0.000	0.000	0.000	16.610	39	18	39	18	316	2384	100	776	"Y1007"
0	0	0	13	3	3	"Jak2 "	"O60674"	3550	19730	200	6459	6372	367	5	6482	6482	6519	433	6	1	0	0	2013411	-0.339	100000.000	100000.000	0.000	0.000	0.000	0.000	0.000	16.610	-23	-110	-23	-110	316	2384	100	777	"Y1007"
0	0	0	13	4	3	"Keap1"	"Q14145"	4050	19730	200	6252	6263	249	3	6315	6315	6332	339	5	4	0	0	1978987	-0.204	100000.000	100000.000	0.000	0.000	0.000	0.000	0.000	16.610	-63	-52	-63	-52	316	2384	100	778	"Y141"
0	0	0	13	5	3	"Keap1"	"Q14145"	4550	19730	200	6127	6038	1155	19	6322	6322	6307	536	8	2	1	0	1907854	-0.502	100000.000	100000.000	0.000	0.000	0.000	0.000	0.000	16.610	-195	-284	-195	-284	316	2384	100	779	"Y141"
0	0	0	13	6	3	"Keap1"	"Q14145"	5050	19730	200	6149	6165	356	5	6342	6342	6373	644	10	1	0	0	1948076	-0.323	100000.000	100000.000	0.000	0.000	0.000	0.000	0.000	16.610	-193	-177	-193	-177	316	2384	100	780	"Y141"
0	0	0	13	7	3	"MK2"	"P16389"	5550	19730	200	6209	6267	396	6	6207	6207	6228	811	13	5	0	0	1980405	0.048	100000.000	100000.000	0.000	0.000	0.000	0.000	0.000	16.610	2	60	2	60	316	2384	100	781	"Y132"
0	0	0	13	8	3	"MK2"	"P16389"	6050	19730	200	6038	6549	3306	50	6094	6094	6117	336	5	16	11	0	2069497	1.286	100000.000	100000.000	0.000	0.000	0.000	0.000	0.000	16.610	-56	455	-56	455	316	2384	100	782	"Y132"
0	0	0	13	9	3	"MK2"	"P16389"	6550	19730	200	6056	6810	4575	67	6076	6076	6117	756	12	6	3	0	2151926	0.917	100000.000	100000.000	0.000	0.000	0.000	0.000	0.000	16.610	-20	734	-20	734	316	2384	100	783	"Y132"
0	0	0	13	1	4	"MyD88"	"Q99836"	2550	20370	200	8027	7664	1808	23	5979	5979	6069	1175	19	59	37	0	2421815	1.357	100000.000	100000.000	0.000	0.000	0.000	0.000	0.000	16.610	2048	1685	2048	1685	316	2384	100	784	"Y257"
0	0	0	13	2	4	"MyD88"	"Q99836"	3050	20370	200	8725	8103	1466	18	6399	6399	6467	1140	17	60	51	0	2560645	1.435	100000.000	100000.000	0.000	0.000	0.000	0.000	0.000	16.610	2326	1704	2326	1704	316	2384	100	785	"Y257"
0	0	0	13	3	4	"MyD88"	"Q99836"	3550	20370	200	8264	7788	1093	14	6550	6550	6572	396	6	61	58	0	2460929	3.071	100000.000	100000.000	0.000	0.000	0.000	0.000	0.000	16.610	1714	1238	1714	1238	316	2384	100	786	"Y257"
0	0	0	13	4	4	"NFkB-p105 "	"P19838"	4050	20370	200	6347	6259	432	6	6468	6468	6488	429	6	2	0	0	1977855	-0.534	100000.000	100000.000	0.000	0.000	0.000	0.000	0.000	16.610	-121	-209	-121	-209	316	2384	100	787	"S337"
0	0	0	13	5	4	"NFkB-p105 "	"P19838"	4550	20370	200	5966	5878	587	9	6292	6292	6277	419	6	4	1	0	1857373	-0.952	100000.000	100000.000	0.000	0.000	0.000	0.000	0.000	16.610	-326	-414	-326	-414	316	2384	100	788	"S337"
0	0	0	13	6	4	"NFkB-p105 "	"P19838"	5050	20370	200	6062	6025	389	6	6265	6265	6290	820	13	0	0	0	1903951	-0.323	100000.000	100000.000	0.000	0.000	0.000	0.000	0.000	16.610	-203	-240	-203	-240	316	2384	100	789	"S337"
0	0	0	13	7	4	"PKACa "	"P17612"	5550	20370	200	6412	6397	351	5	6156	6156	6167	422	6	27	2	0	2021533	0.545	100000.000	100000.000	0.000	0.000	0.000	0.000	0.000	16.610	256	241	256	241	316	2384	100	790	"S338"
0	0	0	13	8	4	"PKACa "	"P17612"	6050	20370	200	6298	6337	358	5	6160	6160	6192	466	7	17	0	0	2002335	0.311	100000.000	100000.000	0.000	0.000	0.000	0.000	0.000	16.610	138	177	138	177	316	2384	100	791	"S338"
0	0	0	13	9	4	"PKACa "	"P17612"	6550	20370	200	6217	6251	502	8	6032	6032	6054	314	5	35	12	0	1975237	0.627	100000.000	100000.000	0.000	0.000	0.000	0.000	0.000	16.610	185	219	185	219	316	2384	100	792	"S338"
0	0	0	13	1	5	"PDK1"	"O15530"	2570	21030	110	18305	18661	1840	9	6079	6079	6308	2042	32	100	100	0	1492874	6.049	100000.000	100000.000	0.000	0.000	0.000	0.000	0.000	16.610	12226	12582	12226	12582	80	656	100	793	"Y373"
0	0	0	13	2	5	"PDK1"	"O15530"	3070	21040	120	17673	17371	2604	14	6463	6463	6560	579	8	100	97	0	2084557	18.672	100000.000	100000.000	0.000	0.000	0.000	0.000	0.000	16.610	11210	10908	11210	10908	120	820	100	794	"Y373"
0	0	0	13	3	5	"PDK1"	"O15530"	3560	21030	110	17608	17613	959	5	6430	6430	6452	303	4	100	100	0	1409016	36.835	100000.000	100000.000	0.000	0.000	0.000	0.000	0.000	16.610	11178	11183	11178	11183	80	656	100	795	"Y373"
0	0	0	13	4	5	"Ripk1"	"Q13546"	4060	21030	200	6370	6393	364	5	6346	6346	6363	324	5	10	1	0	2020043	0.093	100000.000	100000.000	0.000	0.000	0.000	0.000	0.000	16.610	24	47	24	47	316	2384	100	796	"Y424"
0	0	0	13	5	5	"Ripk1"	"Q13546"	4560	21030	200	6023	5882	549	9	6046	6046	6011	445	7	7	0	0	1858854	-0.290	100000.000	100000.000	0.000	0.000	0.000	0.000	0.000	16.610	-23	-164	-23	-164	316	2384	100	797	"Y424"
0	0	0	13	6	5	"Ripk1"	"Q13546"	5060	21030	200	6038	6088	447	7	6038	6038	6051	316	5	17	4	0	1923856	0.117	0.000	100000.000	0.000	0.000	0.000	0.000	0.000	Error	0	50	0	50	316	2384	100	798	"Y424"
0	0	0	13	7	5	"Smad1 "	"Q15797"	5560	21030	200	6139	6179	371	6	6108	6108	6130	361	5	17	3	0	1952481	0.136	100000.000	100000.000	0.000	0.000	0.000	0.000	0.000	16.610	31	71	31	71	316	2384	100	799	"S463"
0	0	0	13	8	5	"Smad1 "	"Q15797"	6060	21030	200	5983	5975	288	4	6068	6068	6084	347	5	6	0	0	1888253	-0.314	100000.000	100000.000	0.000	0.000	0.000	0.000	0.000	16.610	-85	-93	-85	-93	316	2384	100	800	"S463"
0	0	0	13	9	5	"Smad1 "	"Q15797"	6560	21030	200	6048	6149	1168	18	6033	6033	6064	355	5	15	2	0	1943111	0.239	100000.000	100000.000	0.000	0.000	0.000	0.000	0.000	16.610	15	116	15	116	316	2384	100	801	"S463"
0	0	0	13	1	6	"TAB1"	"Q15750"	2570	21690	130	9162	9264	2191	23	5984	5984	6124	704	11	86	81	0	1111711	4.460	100000.000	100000.000	0.000	0.000	0.000	0.000	0.000	16.610	3178	3280	3178	3280	120	940	100	802	"S438"
0	0	0	13	2	6	"TAB1"	"Q15750"	3060	21680	120	8978	9057	1646	18	6113	6113	6213	596	9	93	87	0	1086830	4.772	100000.000	100000.000	0.000	0.000	0.000	0.000	0.000	16.610	2865	2944	2865	2944	120	820	100	803	"S438"
0	0	0	13	3	6	"TAB1"	"Q15750"	3550	21680	110	8812	8941	1467	16	5918	5918	5957	556	9	100	97	0	715258	5.367	100000.000	100000.000	0.000	0.000	0.000	0.000	0.000	16.610	2894	3023	2894	3023	80	656	100	804	"S438"
0	0	0	13	4	6	"Tgfbr2"	"P37173"	4050	21690	200	5907	5910	220	3	5965	5965	6005	410	6	2	0	0	1867593	-0.232	100000.000	100000.000	0.000	0.000	0.000	0.000	0.000	16.610	-58	-55	-58	-55	316	2384	100	805	"Y259"
0	0	0	13	5	6	"Tgfbr2"	"P37173"	4550	21690	200	5618	5521	501	9	5851	5851	5828	398	6	1	0	0	1744578	-0.771	100000.000	100000.000	0.000	0.000	0.000	0.000	0.000	16.610	-233	-330	-233	-330	316	2384	100	806	"Y259"
0	0	0	13	6	6	"Tgfbr2"	"P37173"	5050	21690	200	5911	5929	274	4	5981	5981	6019	564	9	2	0	0	1873507	-0.160	100000.000	100000.000	0.000	0.000	0.000	0.000	0.000	16.610	-70	-52	-70	-52	316	2384	100	807	"Y259"
0	0	0	13	7	6	"XIAP "	"P98170"	5560	21690	90	22933	21706	4014	18	6235	6235	6261	350	5	100	100	0	1128686	44.129	100000.000	100000.000	0.000	0.000	0.000	0.000	0.000	16.610	16698	15471	16698	15471	52	420	100	808	"S87"
0	0	0	13	8	6	"XIAP "	"P98170"	6050	21700	80	22520	21712	3175	14	6201	6201	6202	297	4	100	100	0	1129034	52.222	100000.000	100000.000	0.000	0.000	0.000	0.000	0.000	16.610	16319	15511	16319	15511	52	340	100	809	"S87"
0	0	0	13	9	6	"XIAP "	"P98170"	6540	21700	90	22128	21328	2996	14	6304	6304	6341	343	5	100	100	0	1109078	43.694	100000.000	100000.000	0.000	0.000	0.000	0.000	0.000	16.610	15824	15024	15824	15024	52	420	100	810	"S87"
-75	0	0	13	1	7	"empty"	"empty"	2550	22300	200	5961	6153	926	15	6005	6005	6188	1851	29	3	1	0	1944278	-0.019	100000.000	100000.000	0.000	0.000	0.000	0.000	0.000	16.610	-44	148	-44	148	316	2384	100	811	"empty"
-75	0	0	13	2	7	"empty"	"empty"	3050	22300	200	6018	6110	499	8	5965	5965	6046	857	14	5	1	0	1930915	0.075	100000.000	100000.000	0.000	0.000	0.000	0.000	0.000	16.610	53	145	53	145	316	2384	100	812	"empty"
-75	0	0	13	3	7	"empty"	"empty"	3550	22300	200	5560	5612	533	9	5629	5629	5712	970	16	1	1	0	1773529	-0.103	100000.000	100000.000	0.000	0.000	0.000	0.000	0.000	16.610	-69	-17	-69	-17	316	2384	100	813	"empty"
-75	0	0	13	4	7	"empty"	"empty"	4050	22300	200	5528	5557	325	5	5657	5657	5690	460	8	1	0	0	1755943	-0.289	100000.000	100000.000	0.000	0.000	0.000	0.000	0.000	16.610	-129	-100	-129	-100	316	2384	100	814	"empty"
-75	0	0	13	5	7	"empty"	"empty"	4550	22300	200	5658	5596	432	7	5811	5811	5998	2895	48	0	0	0	1768353	-0.139	100000.000	100000.000	0.000	0.000	0.000	0.000	0.000	16.610	-153	-215	-153	-215	316	2384	100	815	"empty"
-75	0	0	13	6	7	"empty"	"empty"	5050	22300	200	6016	6036	413	6	6033	6033	6052	302	4	12	3	0	1907369	-0.053	100000.000	100000.000	0.000	0.000	0.000	0.000	0.000	16.610	-17	3	-17	3	316	2384	100	816	"empty"
-75	0	0	13	7	7	"empty"	"empty"	5550	22300	200	6150	6154	342	5	6139	6139	6179	438	7	8	1	0	1944780	-0.057	100000.000	100000.000	0.000	0.000	0.000	0.000	0.000	16.610	11	15	11	15	316	2384	100	817	"empty"
-75	0	0	13	8	7	"empty"	"empty"	6050	22300	200	6070	6107	275	4	6119	6119	6140	494	8	4	0	0	1929914	-0.067	100000.000	100000.000	0.000	0.000	0.000	0.000	0.000	16.610	-49	-12	-49	-12	316	2384	100	818	"empty"
-75	0	0	13	9	7	"empty"	"empty"	6550	22300	200	6194	6225	278	4	6138	6138	6161	298	4	18	3	0	1966991	0.215	100000.000	100000.000	0.000	0.000	0.000	0.000	0.000	16.610	56	87	56	87	316	2384	100	819	"empty"
0	0	0	14	1	1	"PTEN"	"P60484"	7110	18490	200	5964	6104	493	8	5965	5965	5979	329	5	22	10	0	1928720	0.380	100000.000	100000.000	0.000	0.000	0.000	0.000	0.000	16.610	-1	139	-1	139	316	2384	100	820	"T382/3/5"
0	0	0	14	2	1	"PTEN"	"P60484"	7610	18500	200	6002	6105	495	8	5912	5912	5927	322	5	23	12	0	1929205	0.553	100000.000	100000.000	0.000	0.000	0.000	0.000	0.000	16.610	90	193	90	193	316	2384	100	821	"T382/3/5"
0	0	0	14	3	1	"PTEN"	"P60484"	8110	18500	70	7508	7430	448	6	5953	5953	5979	253	4	93	93	0	237768	5.735	100000.000	100000.000	0.000	0.000	0.000	0.000	0.000	16.610	1555	1477	1555	1477	32	236	100	822	"T382/3/5"
0	0	0	14	4	1	"Rab5A"	"P20339"	8610	18500	200	5764	5751	689	11	5929	5929	5974	388	6	6	1	0	1817328	-0.575	100000.000	100000.000	0.000	0.000	0.000	0.000	0.000	16.610	-165	-178	-165	-178	316	2384	100	823	"S123"
0	0	0	14	5	1	"Rab5A"	"P20339"	9110	18510	80	5192	5215	297	5	5808	5808	5792	368	6	0	0	0	271185	-1.568	100000.000	100000.000	0.000	0.000	0.000	0.000	0.000	16.610	-616	-593	-616	-593	52	340	100	824	"S123"
0	0	0	14	6	1	"Rab5A"	"P20339"	9600	18500	200	5551	5566	484	8	5827	5827	5860	324	5	8	2	0	1758698	-0.907	100000.000	100000.000	0.000	0.000	0.000	0.000	0.000	16.610	-276	-261	-276	-261	316	2384	100	825	"S123"
0	0	0	14	7	1	"STAT1 "	"P42224"	10100	18510	200	5850	5852	314	5	5674	5674	5678	1021	17	1	0	0	1849162	0.170	100000.000	100000.000	0.000	0.000	0.000	0.000	0.000	16.610	176	178	176	178	316	2384	100	826	"Y701"
0	0	0	14	8	1	"STAT1 "	"P42224"	10600	18510	200	5267	5252	454	8	5263	5263	5274	640	12	5	0	0	1659740	-0.034	100000.000	100000.000	0.000	0.000	0.000	0.000	0.000	16.610	4	-11	4	-11	316	2384	100	827	"Y701"
0	0	0	14	9	1	"STAT1 "	"P42224"	11100	18510	200	5391	5446	467	8	5483	5483	5617	1806	32	0	0	0	1720806	-0.095	100000.000	100000.000	0.000	0.000	0.000	0.000	0.000	16.610	-92	-37	-92	-37	316	2384	100	828	"Y701"
0	0	0	14	1	2	"STAT5B "	"P51692"	7100	19120	200	5764	5745	500	8	5935	5935	5950	494	8	7	1	0	1815372	-0.415	100000.000	100000.000	0.000	0.000	0.000	0.000	0.000	16.610	-171	-190	-171	-190	316	2384	100	829	"Y699"
0	0	0	14	2	2	"STAT5B "	"P51692"	7600	19120	200	5893	5806	416	7	5921	5921	5942	382	6	7	0	0	1834684	-0.356	100000.000	100000.000	0.000	0.000	0.000	0.000	0.000	16.610	-28	-115	-28	-115	316	2384	100	830	"Y699"
0	0	0	14	3	2	"STAT5B "	"P51692"	8100	19120	200	5887	5791	470	8	5968	5968	6009	475	7	3	0	0	1830034	-0.459	100000.000	100000.000	0.000	0.000	0.000	0.000	0.000	16.610	-81	-177	-81	-177	316	2384	100	831	"Y699"
0	0	0	14	4	2	"Syk "	"P43405"	8600	19130	100	9243	18282	13414	73	5968	5968	6029	777	12	52	52	0	1462526	15.770	100000.000	100000.000	0.000	0.000	0.000	0.000	0.000	16.610	3275	12314	3275	12314	80	560	100	832	"Y352"
0	0	0	14	5	2	"Syk "	"P43405"	9100	19140	110	7337	17026	12380	72	5787	5787	5832	320	5	61	53	0	1362079	34.981	100000.000	100000.000	0.000	0.000	0.000	0.000	0.000	16.610	1550	11239	1550	11239	80	656	100	833	"Y352"
0	0	0	14	6	2	"Syk "	"P43405"	9610	19140	70	31762	31338	3342	10	5860	5860	5976	812	13	100	100	0	1002828	31.234	100000.000	100000.000	0.000	0.000	0.000	0.000	0.000	16.610	25902	25478	25902	25478	32	236	100	834	"Y352"
0	0	0	14	7	2	"ACC1"	"Q13085"	10100	19130	200	5758	5762	352	6	5841	5841	5865	348	5	10	2	0	1820786	-0.296	100000.000	100000.000	0.000	0.000	0.000	0.000	0.000	16.610	-83	-79	-83	-79	316	2384	100	835	"S80"
0	0	0	14	8	2	"ACC1"	"Q13085"	10600	19140	200	5498	5453	515	9	5633	5633	5611	1507	26	0	0	0	1723105	-0.105	100000.000	100000.000	0.000	0.000	0.000	0.000	0.000	16.610	-135	-180	-135	-180	316	2384	100	836	"S80"
0	0	0	14	9	2	"ACC1"	"Q13085"	11100	19140	120	6504	7313	2626	35	5623	5623	5807	2296	39	15	8	0	877589	0.656	100000.000	100000.000	0.000	0.000	0.000	0.000	0.000	16.610	881	1690	881	1690	120	820	100	837	"S80"
0	0	0	14	1	3	"TrKA"	"P04629"	7100	19760	100	8344	8253	678	8	5899	5899	5931	308	5	97	97	0	660231	7.539	100000.000	100000.000	0.000	0.000	0.000	0.000	0.000	16.610	2445	2354	2445	2354	80	560	100	838	"Y680"
0	0	0	14	2	3	"TrKA"	"P04629"	7600	19770	100	8194	8124	570	7	5983	5983	5976	302	5	97	96	0	649898	7.113	100000.000	100000.000	0.000	0.000	0.000	0.000	0.000	16.610	2211	2141	2211	2141	80	560	100	839	"Y680"
0	0	0	14	3	3	"TrKA"	"P04629"	8100	19780	110	8769	8688	532	6	6021	6021	6101	1215	19	96	71	0	695065	2.129	100000.000	100000.000	0.000	0.000	0.000	0.000	0.000	16.610	2748	2667	2748	2667	80	656	100	840	"Y680"
0	0	0	14	4	3	"BRAF1"	"P15056"	8600	19790	130	7358	7351	348	4	6029	6029	6050	248	4	99	99	0	882063	5.246	100000.000	100000.000	0.000	0.000	0.000	0.000	0.000	16.610	1329	1322	1329	1322	120	940	100	841	"S579"
0	0	0	14	5	3	"BRAF1"	"P15056"	9100	19780	120	7163	7153	581	8	5884	5884	5900	286	4	94	92	0	858412	4.381	100000.000	100000.000	0.000	0.000	0.000	0.000	0.000	16.610	1279	1269	1279	1269	120	820	100	842	"S579"
0	0	0	14	6	3	"BRAF1"	"P15056"	9600	19790	120	7286	7268	487	6	5957	5957	5992	424	7	96	87	0	872199	3.009	100000.000	100000.000	0.000	0.000	0.000	0.000	0.000	16.610	1329	1311	1329	1311	120	820	100	843	"S579"
0	0	0	14	7	3	"Cdc2"	"P06493"	10110	19790	120	8471	8221	901	10	5884	5884	5905	292	4	94	92	0	986483	7.932	100000.000	100000.000	0.000	0.000	0.000	0.000	0.000	16.610	2587	2337	2587	2337	120	820	100	844	"Y15"
0	0	0	14	8	3	"Cdc2"	"P06493"	10600	19810	120	8742	8680	728	8	5949	5949	5954	261	4	100	98	0	1041654	10.444	100000.000	100000.000	0.000	0.000	0.000	0.000	0.000	16.610	2793	2731	2793	2731	120	820	100	845	"Y15"
0	0	0	14	9	3	"Cdc2"	"P06493"	11110	19810	120	8838	8716	809	9	5278	5278	5288	370	6	97	96	0	1045906	9.265	100000.000	100000.000	0.000	0.000	0.000	0.000	0.000	16.610	3560	3438	3560	3438	120	820	100	846	"Y15"
0	0	0	14	1	4	"ERK3"	"Q16659"	7100	20410	160	8204	8207	369	4	6106	6106	6156	571	9	100	100	0	1707135	3.592	100000.000	100000.000	0.000	0.000	0.000	0.000	0.000	16.610	2098	2101	2098	2101	208	1512	100	847	"S189"
0	0	0	14	2	4	"ERK3"	"Q16659"	7600	20420	160	7870	7906	354	4	6023	6023	6039	287	4	100	99	0	1644368	6.505	100000.000	100000.000	0.000	0.000	0.000	0.000	0.000	16.610	1847	1883	1847	1883	208	1512	100	848	"S189"
0	0	0	14	3	4	"ERK3"	"Q16659"	8100	20420	160	8191	8172	357	4	6110	6110	6138	448	7	99	98	0	1699840	4.540	100000.000	100000.000	0.000	0.000	0.000	0.000	0.000	16.610	2081	2062	2081	2062	208	1512	100	849	"S189"
0	0	0	14	4	4	"GIT2"	"Q14161"	8580	20420	70	6405	6360	257	4	5944	5944	5976	270	4	71	40	0	203533	1.422	100000.000	100000.000	0.000	0.000	0.000	0.000	0.000	16.610	461	416	461	416	32	236	100	850	"Y484"
0	0	0	14	5	4	"GIT2"	"Q14161"	9100	20440	90	6511	6503	181	2	5999	5999	6036	309	5	90	23	0	338138	1.511	100000.000	100000.000	0.000	0.000	0.000	0.000	0.000	16.610	512	504	512	504	52	420	100	851	"Y484"
0	0	0	14	6	4	"GIT2"	"Q14161"	9600	20430	90	6425	6413	252	3	6018	6018	6036	289	4	67	23	0	333456	1.304	100000.000	100000.000	0.000	0.000	0.000	0.000	0.000	16.610	407	395	407	395	52	420	100	852	"Y484"
0	0	0	14	7	4	"HSP70 "	"P08107"	10090	20430	200	5956	5968	242	4	5970	5970	6012	924	15	0	0	0	1885961	-0.048	100000.000	100000.000	0.000	0.000	0.000	0.000	0.000	16.610	-14	-2	-14	-2	316	2384	100	853	"Y525"
0	0	0	14	8	4	"HSP70 "	"P08107"	10590	20440	200	5892	5902	357	6	5971	5971	6025	1313	21	0	0	0	1865097	-0.094	100000.000	100000.000	0.000	0.000	0.000	0.000	0.000	16.610	-79	-69	-79	-69	316	2384	100	854	"Y525"
0	0	0	14	9	4	"HSP70 "	"P08107"	11090	20440	200	5568	5567	277	4	5551	5551	5503	572	10	1	0	0	1759285	0.112	100000.000	100000.000	0.000	0.000	0.000	0.000	0.000	16.610	17	16	17	16	316	2384	100	855	"Y525"
0	0	0	14	1	5	"iNOS "	"P35228"	7090	21040	90	7376	7371	285	3	6148	6148	6172	388	6	100	94	0	383271	3.090	100000.000	100000.000	0.000	0.000	0.000	0.000	0.000	16.610	1228	1223	1228	1223	52	420	100	856	"Y151"
0	0	0	14	2	5	"iNOS "	"P35228"	7590	21060	90	7415	7397	269	3	6150	6150	6161	302	4	100	98	0	384657	4.093	100000.000	100000.000	0.000	0.000	0.000	0.000	0.000	16.610	1265	1247	1265	1247	52	420	100	857	"Y151"
0	0	0	14	3	5	"iNOS "	"P35228"	8080	21060	90	7383	7445	291	3	6179	6179	6173	272	4	100	100	0	387158	4.676	100000.000	100000.000	0.000	0.000	0.000	0.000	0.000	16.610	1204	1266	1204	1266	52	420	100	858	"Y151"
0	0	0	14	4	5	"IRF-3 "	"Q14653"	8580	21060	200	6117	6146	352	5	6099	6099	6129	304	4	11	3	0	1942116	0.056	100000.000	100000.000	0.000	0.000	0.000	0.000	0.000	16.610	18	47	18	47	316	2384	100	859	"S402"
0	0	0	14	5	5	"IRF-3 "	"Q14653"	9090	21060	200	6060	6099	403	6	6078	6078	6104	337	5	9	1	0	1927372	-0.015	100000.000	100000.000	0.000	0.000	0.000	0.000	0.000	16.610	-18	21	-18	21	316	2384	100	860	"S402"
0	0	0	14	6	5	"IRF-3 "	"Q14653"	9590	21070	200	6130	6139	307	5	6105	6105	6113	267	4	13	4	0	1939841	0.097	100000.000	100000.000	0.000	0.000	0.000	0.000	0.000	16.610	25	34	25	34	316	2384	100	861	"S402"
0	0	0	14	7	5	"M6PR"	"P20645"	10100	21080	70	7734	7698	253	3	6030	6030	6042	259	4	100	100	0	246325	6.394	100000.000	100000.000	0.000	0.000	0.000	0.000	0.000	16.610	1704	1668	1704	1668	32	236	100	862	"S267"
0	0	0	14	8	5	"M6PR"	"P20645"	10590	21090	90	7628	7632	435	5	6007	6007	6027	305	5	98	96	0	396849	5.262	100000.000	100000.000	0.000	0.000	0.000	0.000	0.000	16.610	1621	1625	1621	1625	52	420	100	863	"S267"
0	0	0	14	9	5	"M6PR"	"P20645"	11090	21080	80	7281	7153	476	6	5890	5890	5899	529	8	88	76	0	371976	2.371	100000.000	100000.000	0.000	0.000	0.000	0.000	0.000	16.610	1391	1263	1391	1263	52	340	100	864	"S267"
0	0	0	14	1	6	"MDM2"	"Q00987"	7080	21680	200	6332	6361	348	5	6202	6202	6232	593	9	7	0	0	2010132	0.218	100000.000	100000.000	0.000	0.000	0.000	0.000	0.000	16.610	130	159	130	159	316	2384	100	865	"S166"
0	0	0	14	2	6	"MDM2"	"Q00987"	7580	21690	200	6155	6185	309	4	6159	6159	6197	565	9	2	0	0	1954361	-0.021	100000.000	100000.000	0.000	0.000	0.000	0.000	0.000	16.610	-4	26	-4	26	316	2384	100	866	"S166"
0	0	0	14	3	6	"MDM2"	"Q00987"	8080	21700	200	6126	6141	269	4	6104	6104	6129	289	4	14	4	0	1940642	0.042	100000.000	100000.000	0.000	0.000	0.000	0.000	0.000	16.610	22	37	22	37	316	2384	100	867	"S166"
0	0	0	14	4	6	"p38 delta"	"O15264"	8590	21710	150	8055	8041	345	4	6103	6103	6121	264	4	100	100	0	1254387	7.273	100000.000	100000.000	0.000	0.000	0.000	0.000	0.000	16.610	1952	1938	1952	1938	156	1272	100	868	"Y182"
0	0	0	14	5	6	"p38 delta"	"O15264"	9090	21710	150	7974	7967	331	4	6088	6088	6105	259	4	100	98	0	1242854	7.189	100000.000	100000.000	0.000	0.000	0.000	0.000	0.000	16.610	1886	1879	1886	1879	156	1272	100	869	"Y182"
0	0	0	14	6	6	"p38 delta"	"O15264"	9590	21720	150	8067	8065	454	5	6126	6126	6129	251	4	99	99	0	1258167	7.713	100000.000	100000.000	0.000	0.000	0.000	0.000	0.000	16.610	1941	1939	1941	1939	156	1272	100	870	"Y182"
0	0	0	14	7	6	"p70S6K"	"P23443"	10090	21720	200	6134	6135	301	4	6095	6095	6109	380	6	8	1	0	1938777	0.068	100000.000	100000.000	0.000	0.000	0.000	0.000	0.000	16.610	39	40	39	40	316	2384	100	871	"T412"
0	0	0	14	8	6	"p70S6K"	"P23443"	10590	21730	200	6084	6088	286	4	6033	6033	6054	379	6	11	0	0	1923875	0.090	100000.000	100000.000	0.000	0.000	0.000	0.000	0.000	16.610	51	55	51	55	316	2384	100	872	"T412"
0	0	0	14	9	6	"p70S6K"	"P23443"	11090	21730	200	6236	6231	379	6	6114	6114	6098	826	13	1	0	0	1969041	0.161	100000.000	100000.000	0.000	0.000	0.000	0.000	0.000	16.610	122	117	122	117	316	2384	100	873	"T412"
-75	0	0	14	1	7	"empty"	"empty"	7110	22350	200	6176	6205	379	6	6142	6142	6158	430	6	9	2	0	1960927	0.109	100000.000	100000.000	0.000	0.000	0.000	0.000	0.000	16.610	34	63	34	63	316	2384	100	874	"empty"
-75	0	0	14	2	7	"empty"	"empty"	7610	22350	200	6122	6125	263	4	6036	6036	6062	372	6	11	1	0	1935604	0.169	100000.000	100000.000	0.000	0.000	0.000	0.000	0.000	16.610	86	89	86	89	316	2384	100	875	"empty"
-75	0	0	14	3	7	"empty"	"empty"	8110	22350	200	6083	6475	3385	52	6069	6069	6087	318	5	13	4	0	2046137	1.220	100000.000	100000.000	0.000	0.000	0.000	0.000	0.000	16.610	14	406	14	406	316	2384	100	876	"empty"
-75	0	0	14	4	7	"empty"	"empty"	8610	22350	200	6144	6168	269	4	6108	6108	6129	261	4	16	5	0	1949159	0.149	100000.000	100000.000	0.000	0.000	0.000	0.000	0.000	16.610	36	60	36	60	316	2384	100	877	"empty"
-75	0	0	14	5	7	"empty"	"empty"	9110	22350	200	6185	6213	286	4	6133	6133	6147	293	4	15	2	0	1963347	0.225	100000.000	100000.000	0.000	0.000	0.000	0.000	0.000	16.610	52	80	52	80	316	2384	100	878	"empty"
-75	0	0	14	6	7	"empty"	"empty"	9610	22350	200	6069	6105	405	6	6114	6114	6118	254	4	10	2	0	1929163	-0.051	100000.000	100000.000	0.000	0.000	0.000	0.000	0.000	16.610	-45	-9	-45	-9	316	2384	100	879	"empty"
-75	0	0	14	7	7	"empty"	"empty"	10110	22350	200	6071	6053	291	4	6059	6059	6068	299	4	10	1	0	1912773	-0.050	100000.000	100000.000	0.000	0.000	0.000	0.000	0.000	16.610	12	-6	12	-6	316	2384	100	880	"empty"
-75	0	0	14	8	7	"empty"	"empty"	10610	22350	200	5960	6018	509	8	6073	6073	6087	304	4	8	1	0	1901814	-0.227	100000.000	100000.000	0.000	0.000	0.000	0.000	0.000	16.610	-113	-55	-113	-55	316	2384	100	881	"empty"
-75	0	0	14	9	7	"empty"	"empty"	11110	22350	200	5775	5802	296	5	5844	5844	5773	717	12	1	0	0	1833453	0.040	100000.000	100000.000	0.000	0.000	0.000	0.000	0.000	16.610	-69	-42	-69	-42	316	2384	100	882	"empty"
0	0	0	15	1	1	"JNK1"	"P45983"	11680	18510	200	5753	6647	3836	57	5640	5640	5668	558	9	32	29	0	2100413	1.754	100000.000	100000.000	0.000	0.000	0.000	0.000	0.000	16.610	113	1007	113	1007	316	2384	100	883	"T183"
0	0	0	15	2	1	"JNK1"	"P45983"	12180	18510	110	8382	8352	293	3	6072	6072	6087	373	6	100	100	0	668139	6.072	100000.000	100000.000	0.000	0.000	0.000	0.000	0.000	16.610	2310	2280	2310	2280	80	656	100	884	"T183"
0	0	0	15	3	1	"JNK1"	"P45983"	12680	18510	120	8708	8631	622	7	6440	6440	6561	1522	23	89	4	0	1035775	1.360	100000.000	100000.000	0.000	0.000	0.000	0.000	0.000	16.610	2268	2191	2268	2191	120	820	100	885	"T183"
0	0	0	15	4	1	"Keap1"	"Q14145"	13180	18510	70	13628	13607	518	3	6762	6762	6821	537	7	100	100	0	435434	12.637	100000.000	100000.000	0.000	0.000	0.000	0.000	0.000	16.610	6866	6845	6866	6845	32	236	100	886	"S293/5"
0	0	0	15	5	1	"Keap1"	"Q14145"	13670	18520	80	12291	12246	799	6	6010	6010	6032	325	5	100	100	0	636816	19.120	100000.000	100000.000	0.000	0.000	0.000	0.000	0.000	16.610	6281	6236	6281	6236	52	340	100	887	"S293/5"
0	0	0	15	6	1	"Keap1"	"Q14145"	14190	18520	80	11769	11220	1694	15	5885	5885	5897	269	4	98	96	0	583432	19.788	100000.000	100000.000	0.000	0.000	0.000	0.000	0.000	16.610	5884	5335	5884	5335	52	340	100	888	"S293/5"
0	0	0	15	7	1	"MK2"	"P16389"	14680	18510	200	5778	5782	304	5	5789	5789	5798	305	5	13	2	0	1826998	-0.052	100000.000	100000.000	0.000	0.000	0.000	0.000	0.000	16.610	-11	-7	-11	-7	316	2384	100	889	"Y415"
0	0	0	15	8	1	"MK2"	"P16389"	15180	18510	200	5679	5740	422	7	5561	5561	5594	434	7	14	2	0	1813951	0.336	100000.000	100000.000	0.000	0.000	0.000	0.000	0.000	16.610	118	179	118	179	316	2384	100	890	"Y415"
0	0	0	15	9	1	"MK2"	"P16389"	15680	18510	200	5501	5530	330	5	5476	5476	5510	494	8	7	0	0	1747472	0.040	100000.000	100000.000	0.000	0.000	0.000	0.000	0.000	16.610	25	54	25	54	316	2384	100	891	"Y415"
0	0	0	15	1	2	"NFAT1 "	"Q13469"	11660	19150	200	5009	5146	458	8	5635	5635	5719	1274	22	0	0	0	1626107	-0.450	100000.000	100000.000	0.000	0.000	0.000	0.000	0.000	16.610	-626	-489	-626	-489	316	2384	100	892	"S110"
0	0	0	15	2	2	"NFAT1 "	"Q13469"	12160	19150	200	5470	5513	386	7	6022	6022	6064	1080	17	0	0	0	1742189	-0.510	100000.000	100000.000	0.000	0.000	0.000	0.000	0.000	16.610	-552	-509	-552	-509	316	2384	100	893	"S110"
0	0	0	15	3	2	"NFAT1 "	"Q13469"	12660	19150	200	5629	5699	471	8	6522	6522	6598	772	11	0	0	0	1800867	-1.165	100000.000	100000.000	0.000	0.000	0.000	0.000	0.000	16.610	-893	-823	-893	-823	316	2384	100	894	"S110"
0	0	0	15	4	2	"NFkB-p105 "	"P19838"	13160	19150	200	6784	6714	457	6	6831	6831	6863	664	9	1	0	0	2121629	-0.224	100000.000	100000.000	0.000	0.000	0.000	0.000	0.000	16.610	-47	-117	-47	-117	316	2384	100	895	"S907"
0	0	0	15	5	2	"NFkB-p105 "	"P19838"	13660	19150	200	6081	6109	306	5	6148	6148	6208	442	7	4	0	0	1930362	-0.224	100000.000	100000.000	0.000	0.000	0.000	0.000	0.000	16.610	-67	-39	-67	-39	316	2384	100	896	"S907"
0	0	0	15	6	2	"NFkB-p105 "	"P19838"	14160	19150	200	6021	6036	273	4	5983	5983	6000	296	4	16	3	0	1907444	0.122	100000.000	100000.000	0.000	0.000	0.000	0.000	0.000	16.610	38	53	38	53	316	2384	100	897	"S907"
0	0	0	15	7	2	"process-control__"	"GGSGGSGDYKDDDDK"	14660	19150	200	5949	5986	330	5	5865	5865	5898	823	13	3	0	0	1891563	0.107	100000.000	100000.000	0.000	0.000	0.000	0.000	0.000	16.610	84	121	84	121	316	2384	100	898	"process-control__"
0	0	0	15	8	2	"process-control__"	"GGSGGSGDYKDDDDK"	15160	19150	200	5762	5789	307	5	5660	5660	5697	712	12	6	0	0	1829231	0.129	100000.000	100000.000	0.000	0.000	0.000	0.000	0.000	16.610	102	129	102	129	316	2384	100	899	"process-control__"
0	0	0	15	9	2	"process-control__"	"GGSGGSGDYKDDDDK"	15660	19150	200	5644	5691	352	6	5570	5570	5596	352	6	18	5	0	1798262	0.270	100000.000	100000.000	0.000	0.000	0.000	0.000	0.000	16.610	74	121	74	121	316	2384	100	900	"process-control__"
0	0	0	15	1	3	"PAK4"	"O96013"	11680	19790	110	11317	11300	546	4	5364	5364	5408	521	9	100	100	0	904011	11.309	100000.000	100000.000	0.000	0.000	0.000	0.000	0.000	16.610	5953	5936	5953	5936	80	656	100	901	"S474"
0	0	0	15	2	3	"PAK4"	"O96013"	12180	19790	130	12242	12015	2096	17	6180	6180	6247	711	11	96	95	0	1441787	8.113	100000.000	100000.000	0.000	0.000	0.000	0.000	0.000	16.610	6062	5835	6062	5835	120	940	100	902	"S474"
0	0	0	15	3	3	"PAK4"	"O96013"	12690	19800	120	13889	13332	1821	13	6863	6863	6883	739	10	95	95	0	1599895	8.727	100000.000	100000.000	0.000	0.000	0.000	0.000	0.000	16.610	7026	6469	7026	6469	120	820	100	903	"S474"
0	0	0	15	4	3	"Rab5A"	"P20339"	13180	19810	80	7715	7668	371	4	6841	6841	6826	278	4	90	76	0	398747	3.029	100000.000	100000.000	0.000	0.000	0.000	0.000	0.000	16.610	874	827	874	827	52	340	100	904	"Y205"
0	0	0	15	5	3	"Rab5A"	"P20339"	13680	19790	200	6137	6331	567	8	6032	6032	6078	720	11	16	7	0	2000731	0.351	100000.000	100000.000	0.000	0.000	0.000	0.000	0.000	16.610	105	299	105	299	316	2384	100	905	"Y205"
0	0	0	15	6	3	"Rab5A"	"P20339"	14180	19790	200	6089	6266	602	9	5958	5958	5982	334	5	28	18	0	1980204	0.850	100000.000	100000.000	0.000	0.000	0.000	0.000	0.000	16.610	131	308	131	308	316	2384	100	906	"Y205"
0	0	0	15	7	3	"Sek1"	"P45985"	14680	19790	200	5645	5508	1333	24	5841	5841	5867	617	10	3	0	0	1740658	-0.582	100000.000	100000.000	0.000	0.000	0.000	0.000	0.000	16.610	-196	-333	-196	-333	316	2384	100	907	"S257"
0	0	0	15	8	3	"Sek1"	"P45985"	15180	19790	200	5481	5281	574	10	5751	5751	5770	341	5	3	0	0	1668770	-1.434	100000.000	100000.000	0.000	0.000	0.000	0.000	0.000	16.610	-270	-470	-270	-470	316	2384	100	908	"S257"
0	0	0	15	9	3	"Sek1"	"P45985"	15680	19790	200	5439	5214	580	11	5616	5616	5640	288	5	6	1	0	1647478	-1.479	100000.000	100000.000	0.000	0.000	0.000	0.000	0.000	16.610	-177	-402	-177	-402	316	2384	100	909	"S257"
0	0	0	15	1	4	"Smad1 "	"Q15797"	11660	20430	200	5105	5115	468	9	5213	5213	5250	341	6	4	1	0	1616293	-0.396	100000.000	100000.000	0.000	0.000	0.000	0.000	0.000	16.610	-108	-98	-108	-98	316	2384	100	910	"S214"
0	0	0	15	2	4	"Smad1 "	"Q15797"	12160	20430	200	5951	5907	463	7	5934	5934	5950	606	10	5	0	0	1866460	-0.071	100000.000	100000.000	0.000	0.000	0.000	0.000	0.000	16.610	17	-27	17	-27	316	2384	100	911	"S214"
0	0	0	15	3	4	"Smad1 "	"Q15797"	12660	20430	200	6618	6901	1641	23	6620	6620	6790	1632	24	5	3	0	2180652	0.068	100000.000	100000.000	0.000	0.000	0.000	0.000	0.000	16.610	-2	281	-2	281	316	2384	100	912	"S214"
0	0	0	15	4	4	"Smad3 "	"P84022"	13160	20430	200	6774	6917	556	8	6712	6712	6713	488	7	17	11	0	2185728	0.418	100000.000	100000.000	0.000	0.000	0.000	0.000	0.000	16.610	62	205	62	205	316	2384	100	913	"T179"
0	0	0	15	5	4	"Smad3 "	"P84022"	13660	20430	200	6151	6417	794	12	6098	6098	6125	438	7	21	15	0	2027912	0.667	100000.000	100000.000	0.000	0.000	0.000	0.000	0.000	16.610	53	319	53	319	316	2384	100	914	"T179"
0	0	0	15	6	4	"Smad3 "	"P84022"	14160	20430	200	6020	6269	775	12	5915	5915	5948	397	6	26	14	0	1980991	0.809	100000.000	100000.000	0.000	0.000	0.000	0.000	0.000	16.610	105	354	105	354	316	2384	100	915	"T179"
0	0	0	15	7	4	"TGFBR1"	"P36897"	14660	20430	200	5795	5812	325	5	5876	5876	5893	359	6	6	2	0	1836657	-0.226	100000.000	100000.000	0.000	0.000	0.000	0.000	0.000	16.610	-81	-64	-81	-64	316	2384	100	916	"t204"
0	0	0	15	8	4	"TGFBR1"	"P36897"	15160	20430	200	5667	5684	276	4	5766	5766	5791	368	6	6	0	0	1796084	-0.291	100000.000	100000.000	0.000	0.000	0.000	0.000	0.000	16.610	-99	-82	-99	-82	316	2384	100	917	"t204"
0	0	0	15	9	4	"TGFBR1"	"P36897"	15660	20430	200	5706	5750	490	8	5698	5698	5723	306	5	11	4	0	1816934	0.088	100000.000	100000.000	0.000	0.000	0.000	0.000	0.000	16.610	8	52	8	52	316	2384	100	918	"t204"
0	0	0	15	1	5	"Akt1"	"P31749"	11680	21090	200	5103	5119	360	7	5215	5215	5249	440	8	2	0	0	1617657	-0.295	100000.000	100000.000	0.000	0.000	0.000	0.000	0.000	16.610	-112	-96	-112	-96	316	2384	100	919	"S473"
0	0	0	15	2	5	"Akt1"	"P31749"	12180	21090	90	5634	5679	303	5	5642	5642	5685	352	6	13	3	0	295326	-0.017	100000.000	100000.000	0.000	0.000	0.000	0.000	0.000	16.610	-8	37	-8	37	52	420	100	920	"S473"
0	0	0	15	3	5	"Akt1"	"P31749"	12680	21080	200	6558	6508	418	6	6373	6373	6411	823	12	2	0	0	2056658	0.118	100000.000	100000.000	0.000	0.000	0.000	0.000	0.000	16.610	185	135	185	135	316	2384	100	921	"S473"
0	0	0	15	4	5	"aura"	"O14965"	13180	21080	150	8040	8131	570	7	6860	6860	6872	386	5	94	86	0	1268438	3.262	100000.000	100000.000	0.000	0.000	0.000	0.000	0.000	16.610	1180	1271	1180	1271	156	1272	100	922	"S342"
0	0	0	15	5	5	"aura"	"O14965"	13670	21100	170	7558	7674	624	8	6488	6488	6508	317	4	98	88	0	1596285	3.678	100000.000	100000.000	0.000	0.000	0.000	0.000	0.000	16.610	1070	1186	1070	1186	208	1660	100	923	"S342"
0	0	0	15	6	5	"aura"	"O14965"	14170	21100	70	6520	6754	1026	15	5892	5892	5911	305	5	75	53	0	216119	2.764	100000.000	100000.000	0.000	0.000	0.000	0.000	0.000	16.610	628	862	628	862	32	236	100	924	"S342"
0	0	0	15	7	5	"Cdk4"	"P11802"	14670	21090	200	5897	6181	690	11	5816	5816	5851	510	8	31	24	0	1953047	0.647	100000.000	100000.000	0.000	0.000	0.000	0.000	0.000	16.610	81	365	81	365	316	2384	100	925	"T172"
0	0	0	15	8	5	"Cdk4"	"P11802"	15170	21090	200	5940	6188	650	10	5755	5755	5785	321	5	41	33	0	1955361	1.255	100000.000	100000.000	0.000	0.000	0.000	0.000	0.000	16.610	185	433	185	433	316	2384	100	926	"T172"
0	0	0	15	9	5	"Cdk4"	"P11802"	15670	21090	200	5898	6205	698	11	5734	5734	5766	355	6	37	33	0	1960923	1.237	100000.000	100000.000	0.000	0.000	0.000	0.000	0.000	16.610	164	471	164	471	316	2384	100	927	"T172"
0	0	0	15	1	6	"CREB "	"P16220"	11650	21730	200	5009	4993	482	9	5065	5065	5076	403	7	6	1	0	1577710	-0.206	100000.000	100000.000	0.000	0.000	0.000	0.000	0.000	16.610	-56	-72	-56	-72	316	2384	100	928	"S117"
0	0	0	15	2	6	"CREB "	"P16220"	12150	21730	200	5526	5543	288	5	5461	5461	5478	379	6	13	2	0	1751547	0.172	100000.000	100000.000	0.000	0.000	0.000	0.000	0.000	16.610	65	82	65	82	316	2384	100	929	"S117"
0	0	0	15	3	6	"CREB "	"P16220"	12650	21730	200	5807	5848	313	5	5989	5989	6098	1308	21	0	0	0	1847833	-0.191	100000.000	100000.000	0.000	0.000	0.000	0.000	0.000	16.610	-182	-141	-182	-141	316	2384	100	930	"S117"
0	0	0	15	4	6	"EEA1"	"Q15075"	13150	21730	200	6652	6696	310	4	6541	6541	6565	445	6	18	1	0	2115845	0.294	100000.000	100000.000	0.000	0.000	0.000	0.000	0.000	16.610	111	155	111	155	316	2384	100	931	"T1392"
0	0	0	15	5	6	"EEA1"	"Q15075"	13650	21730	210	6992	7039	1440	20	6587	6587	6617	377	5	51	15	0	2224480	1.119	100000.000	100000.000	0.000	0.000	0.000	0.000	0.000	16.610	405	452	405	452	316	2572	100	932	"T1392"
0	0	0	15	6	6	"EEA1"	"Q15075"	14150	21730	200	6307	6332	359	5	6171	6171	6193	521	8	10	1	0	2000989	0.267	100000.000	100000.000	0.000	0.000	0.000	0.000	0.000	16.610	136	161	136	161	316	2384	100	933	"T1392"
0	0	0	15	7	6	"IKK-alpha "	"O15111"	14650	21730	200	5214	5370	495	9	5913	5913	5937	358	6	3	0	0	1697022	-1.584	100000.000	100000.000	0.000	0.000	0.000	0.000	0.000	16.610	-699	-543	-699	-543	316	2384	100	934	"S473"
0	0	0	15	8	6	"IKK-alpha "	"O15111"	15150	21730	200	5176	5320	496	9	5841	5841	5858	273	4	6	0	0	1681230	-1.971	100000.000	100000.000	0.000	0.000	0.000	0.000	0.000	16.610	-665	-521	-665	-521	316	2384	100	935	"S473"
0	0	0	15	9	6	"IKK-alpha "	"O15111"	15650	21730	200	5201	5312	448	8	5812	5812	5837	307	5	3	0	0	1678487	-1.710	100000.000	100000.000	0.000	0.000	0.000	0.000	0.000	16.610	-611	-500	-611	-500	316	2384	100	936	"S473"
-75	0	0	15	1	7	"empty"	"empty"	11660	22360	200	4974	4986	270	5	5008	5008	5068	964	19	0	0	0	1575631	-0.085	100000.000	100000.000	0.000	0.000	0.000	0.000	0.000	16.610	-34	-22	-34	-22	316	2384	100	937	"empty"
-75	0	0	15	2	7	"empty"	"empty"	12160	22360	200	5333	5370	287	5	5364	5364	5412	460	8	4	0	0	1697031	-0.091	100000.000	100000.000	0.000	0.000	0.000	0.000	0.000	16.610	-31	6	-31	6	316	2384	100	938	"empty"
-75	0	0	15	3	7	"empty"	"empty"	12660	22360	200	5791	5868	762	12	5914	5914	5963	501	8	2	1	0	1854180	-0.190	100000.000	100000.000	0.000	0.000	0.000	0.000	0.000	16.610	-123	-46	-123	-46	316	2384	100	939	"empty"
-75	0	0	15	4	7	"empty"	"empty"	13160	22360	200	6362	6425	503	7	6409	6409	6449	614	9	3	1	0	2030180	-0.039	100000.000	100000.000	0.000	0.000	0.000	0.000	0.000	16.610	-47	16	-47	16	316	2384	100	940	"empty"
-75	0	0	15	5	7	"empty"	"empty"	13660	22360	200	6378	6427	339	5	6426	6426	6448	353	5	11	2	0	2031071	-0.059	100000.000	100000.000	0.000	0.000	0.000	0.000	0.000	16.610	-48	1	-48	1	316	2384	100	941	"empty"
-75	0	0	15	6	7	"empty"	"empty"	14160	22360	200	6203	6321	1325	20	6301	6301	6315	343	5	7	0	0	1997441	0.017	100000.000	100000.000	0.000	0.000	0.000	0.000	0.000	16.610	-98	20	-98	20	316	2384	100	942	"empty"
0	0	0	15	7	7	"GLQAWPG-pS-AIPQFLG_GLQAWPGEAIPQFLG_40vs60"	"GLQAWPG-pS-AIPQFLG_GLQAWPGEAIPQFLG_40vs60"	14650	22390	130	9514	11222	4630	41	6089	6089	6116	336	5	83	70	0	1346680	15.196	100000.000	100000.000	0.000	0.000	0.000	0.000	0.000	16.610	3425	5133	3425	5133	120	940	100	943	"GLQAWPG-pS-AIPQFLG_GLQAWPGEAIPQFLG_40vs60"
0	0	0	15	8	7	"GLQAWPG-pS-AIPQFLG_GLQAWPGEAIPQFLG_40vs60"	"GLQAWPG-pS-AIPQFLG_GLQAWPGEAIPQFLG_40vs60"	15140	22390	130	11789	10994	4364	39	5974	5974	5993	316	5	81	69	0	1319307	15.826	100000.000	100000.000	0.000	0.000	0.000	0.000	0.000	16.610	5815	5020	5815	5020	120	940	100	944	"GLQAWPG-pS-AIPQFLG_GLQAWPGEAIPQFLG_40vs60"
0	0	0	15	9	7	"GLQAWPG-pS-AIPQFLG_GLQAWPGEAIPQFLG_40vs60"	"GLQAWPG-pS-AIPQFLG_GLQAWPGEAIPQFLG_40vs60"	15650	22390	140	6330	9148	3998	43	5866	5866	5902	494	8	48	40	0	1427140	6.571	100000.000	100000.000	0.000	0.000	0.000	0.000	0.000	16.610	464	3282	464	3282	156	1140	100	945	"GLQAWPG-pS-AIPQFLG_GLQAWPGEAIPQFLG_40vs60"
0	0	0	16	1	1	"Calmodulin"	"P62158"	16190	18530	200	5505	5519	289	5	5499	5499	5510	297	5	17	3	0	1743910	0.030	100000.000	100000.000	0.000	0.000	0.000	0.000	0.000	16.610	6	20	6	20	316	2384	100	946	"T79"
0	0	0	16	2	1	"Calmodulin"	"P62158"	16690	18540	200	5431	5418	328	6	5458	5458	5406	479	8	3	0	0	1712069	0.025	100000.000	100000.000	0.000	0.000	0.000	0.000	0.000	16.610	-27	-40	-27	-40	316	2384	100	947	"T79"
0	0	0	16	3	1	"Calmodulin"	"P62158"	17190	18540	200	5707	5750	296	5	5709	5709	5700	371	6	10	2	0	1817103	0.135	100000.000	100000.000	0.000	0.000	0.000	0.000	0.000	16.610	-2	41	-2	41	316	2384	100	948	"T79"
0	0	0	16	4	1	"Caveolin-1"	"Q03135"	17690	18550	200	5839	5840	305	5	5798	5798	5815	307	5	12	2	0	1845287	0.081	100000.000	100000.000	0.000	0.000	0.000	0.000	0.000	16.610	41	42	41	42	316	2384	100	949	"Y25"
0	0	0	16	5	1	"Caveolin-1"	"Q03135"	18180	18550	200	5953	5945	374	6	5935	5935	5957	641	10	3	1	0	1878521	-0.019	100000.000	100000.000	0.000	0.000	0.000	0.000	0.000	16.610	18	10	18	10	316	2384	100	950	"Y25"
0	0	0	16	6	1	"Caveolin-1"	"Q03135"	18680	18560	200	6028	6057	397	6	5956	5956	5979	350	5	16	5	0	1913953	0.223	100000.000	100000.000	0.000	0.000	0.000	0.000	0.000	16.610	72	101	72	101	316	2384	100	951	"Y25"
0	0	0	16	7	1	"eNOS "	"P29474"	19190	18570	100	7669	7592	649	8	5679	5679	5700	484	8	97	91	0	607385	3.909	100000.000	100000.000	0.000	0.000	0.000	0.000	0.000	16.610	1990	1913	1990	1913	80	560	100	952	"S1176"
0	0	0	16	8	1	"eNOS "	"P29474"	19680	18570	90	7279	7352	473	6	5476	5476	5523	484	8	100	98	0	382289	3.779	100000.000	100000.000	0.000	0.000	0.000	0.000	0.000	16.610	1803	1876	1803	1876	52	420	100	953	"S1176"
0	0	0	16	9	1	"eNOS "	"P29474"	20190	18580	90	6953	6946	304	4	5296	5296	5303	307	5	100	100	0	361214	5.352	100000.000	100000.000	0.000	0.000	0.000	0.000	0.000	16.610	1657	1650	1657	1650	52	420	100	954	"S1176"
0	0	0	16	1	2	"Fos "	"P01100"	16190	19170	80	6696	6623	423	6	5571	5571	5583	333	5	92	82	0	344378	3.123	100000.000	100000.000	0.000	0.000	0.000	0.000	0.000	16.610	1125	1052	1125	1052	52	340	100	955	"T232"
0	0	0	16	2	2	"Fos "	"P01100"	16680	19190	70	6898	6924	224	3	5600	5600	5608	238	4	100	100	0	221569	5.529	100000.000	100000.000	0.000	0.000	0.000	0.000	0.000	16.610	1298	1324	1298	1324	32	236	100	956	"T232"
0	0	0	16	3	2	"Fos "	"P01100"	17190	19190	100	6412	6258	876	13	5635	5635	5529	507	9	60	46	0	500613	1.438	100000.000	100000.000	0.000	0.000	0.000	0.000	0.000	16.610	777	623	777	623	80	560	100	957	"T232"
0	0	0	16	4	2	"Grb10 "	"Q13322"	17680	19190	200	5955	6021	712	11	5823	5823	5847	338	5	27	6	0	1902528	0.515	100000.000	100000.000	0.000	0.000	0.000	0.000	0.000	16.610	132	198	132	198	316	2384	100	958	"S150"
0	0	0	16	5	2	"Grb10 "	"Q13322"	18180	19190	200	6051	6055	295	4	5920	5920	5957	452	7	11	0	0	1913406	0.217	100000.000	100000.000	0.000	0.000	0.000	0.000	0.000	16.610	131	135	131	135	316	2384	100	959	"S150"
0	0	0	16	6	2	"Grb10 "	"Q13322"	18680	19200	200	6214	6272	384	6	6111	6111	6159	457	7	12	3	0	1981968	0.247	100000.000	100000.000	0.000	0.000	0.000	0.000	0.000	16.610	103	161	103	161	316	2384	100	960	"S150"
0	0	0	16	7	2	"IRS-1"	"P35568"	19180	19200	200	5854	5876	376	6	5867	5867	5927	757	12	1	0	0	1856911	-0.067	100000.000	100000.000	0.000	0.000	0.000	0.000	0.000	16.610	-13	9	-13	9	316	2384	100	961	"S616"
0	0	0	16	8	2	"IRS-1"	"P35568"	19680	19210	200	5717	5771	455	7	5737	5737	5833	848	14	2	1	0	1823682	-0.073	100000.000	100000.000	0.000	0.000	0.000	0.000	0.000	16.610	-20	34	-20	34	316	2384	100	962	"S616"
0	0	0	16	9	2	"IRS-1"	"P35568"	20180	19220	200	5595	5897	2132	36	5561	5561	5764	1217	21	4	3	0	1863451	0.109	100000.000	100000.000	0.000	0.000	0.000	0.000	0.000	16.610	34	336	34	336	316	2384	100	963	"S616"
0	0	0	16	1	3	"inos"	"P35228"	16160	19820	200	5682	5727	327	5	5657	5657	5692	342	6	12	1	0	1809690	0.102	100000.000	100000.000	0.000	0.000	0.000	0.000	0.000	16.610	25	70	25	70	316	2384	100	964	"S745"
0	0	0	16	2	3	"inos"	"P35228"	16660	19820	200	5635	5657	288	5	5631	5631	5647	326	5	13	2	0	1787542	0.031	100000.000	100000.000	0.000	0.000	0.000	0.000	0.000	16.610	4	26	4	26	316	2384	100	965	"S745"
0	0	0	16	3	3	"inos"	"P35228"	17160	19830	200	5737	5774	361	6	5669	5669	5675	415	7	16	4	0	1824520	0.239	100000.000	100000.000	0.000	0.000	0.000	0.000	0.000	16.610	68	105	68	105	316	2384	100	966	"S745"
0	0	0	16	4	3	"IRF-3 "	"Q14653"	17660	19830	200	5919	5982	1687	28	5716	5716	5664	579	10	18	2	0	1890308	0.549	100000.000	100000.000	0.000	0.000	0.000	0.000	0.000	16.610	203	266	203	266	316	2384	100	967	"S396"
0	0	0	16	5	3	"IRF-3 "	"Q14653"	18160	19840	140	6225	6253	348	5	5887	5887	5935	342	5	50	16	0	975448	0.930	100000.000	100000.000	0.000	0.000	0.000	0.000	0.000	16.610	338	366	338	366	156	1140	100	968	"S396"
0	0	0	16	6	3	"IRF-3 "	"Q14653"	18670	19850	150	6491	6517	419	6	6097	6097	6137	377	6	52	18	0	1016654	1.008	100000.000	100000.000	0.000	0.000	0.000	0.000	0.000	16.610	394	420	394	420	156	1272	100	969	"S396"
0	0	0	16	7	3	"Lyn"	"P07948"	19160	19850	200	5959	5972	316	5	5949	5949	5982	385	6	11	2	0	1887230	-0.026	100000.000	100000.000	0.000	0.000	0.000	0.000	0.000	16.610	10	23	10	23	316	2384	100	970	"Y396"
0	0	0	16	8	3	"Lyn"	"P07948"	19660	19850	200	5835	5888	346	5	5785	5785	5814	361	6	18	4	0	1860529	0.205	100000.000	100000.000	0.000	0.000	0.000	0.000	0.000	16.610	50	103	50	103	316	2384	100	971	"Y396"
0	0	0	16	9	3	"Lyn"	"P07948"	20160	19860	200	5676	5678	274	4	5696	5696	5717	409	7	5	0	0	1794094	-0.095	100000.000	100000.000	0.000	0.000	0.000	0.000	0.000	16.610	-20	-18	-20	-18	316	2384	100	972	"Y396"
0	0	0	16	1	4	"MAPK14"	"Q16539"	16190	20480	70	8633	8707	369	4	5747	5747	5784	268	4	100	100	0	278635	10.907	100000.000	100000.000	0.000	0.000	0.000	0.000	0.000	16.610	2886	2960	2886	2960	32	236	100	973	"Y322"
0	0	0	16	2	4	"MAPK14"	"Q16539"	16650	20490	130	5918	6543	1291	19	5696	5696	5721	295	5	41	31	0	785135	2.786	100000.000	100000.000	0.000	0.000	0.000	0.000	0.000	16.610	222	847	222	847	120	940	100	974	"Y322"
0	0	0	16	3	4	"MAPK14"	"Q16539"	17160	20480	130	5976	6701	1422	21	5746	5746	5785	377	6	43	30	0	804146	2.430	100000.000	100000.000	0.000	0.000	0.000	0.000	0.000	16.610	230	955	230	955	120	940	100	975	"Y322"
0	0	0	16	4	4	"Mek1"	"Q02750"	17670	20480	200	5599	5488	507	9	5725	5725	5678	444	7	3	1	0	1734255	-0.428	100000.000	100000.000	0.000	0.000	0.000	0.000	0.000	16.610	-126	-237	-126	-237	316	2384	100	976	"S217"
0	0	0	16	5	4	"Mek1"	"Q02750"	18170	20480	200	5962	6025	382	6	5981	5981	6012	381	6	13	4	0	1903790	0.034	100000.000	100000.000	0.000	0.000	0.000	0.000	0.000	16.610	-19	44	-19	44	316	2384	100	977	"S217"
0	0	0	16	6	4	"Mek1"	"Q02750"	18670	20490	200	6115	6169	387	6	6122	6122	6174	435	7	11	3	0	1949445	-0.011	100000.000	100000.000	0.000	0.000	0.000	0.000	0.000	16.610	-7	47	-7	47	316	2384	100	978	"S217"
0	0	0	16	7	4	"P300"	"Q09472"	19170	20490	200	6042	6132	1021	16	6058	6058	6113	428	7	9	2	0	1937642	0.044	100000.000	100000.000	0.000	0.000	0.000	0.000	0.000	16.610	-16	74	-16	74	316	2384	100	979	"S89"
0	0	0	16	8	4	"P300"	"Q09472"	19670	20500	200	5784	5817	329	5	5854	5854	5897	365	6	8	2	0	1838056	-0.219	100000.000	100000.000	0.000	0.000	0.000	0.000	0.000	16.610	-70	-37	-70	-37	316	2384	100	980	"S89"
0	0	0	16	9	4	"P300"	"Q09472"	20170	20500	200	5647	5726	997	17	5737	5737	5775	417	7	6	2	0	1809406	-0.118	100000.000	100000.000	0.000	0.000	0.000	0.000	0.000	16.610	-90	-11	-90	-11	316	2384	100	981	"S89"
0	0	0	16	1	5	"PPP2CA "	"P67775"	16170	21130	100	7318	7301	716	9	5807	5807	5826	270	4	96	90	0	584090	5.463	100000.000	100000.000	0.000	0.000	0.000	0.000	0.000	16.610	1511	1494	1511	1494	80	560	100	982	"T307"
0	0	0	16	2	5	"PPP2CA "	"P67775"	16670	21120	100	8007	7818	785	10	5896	5896	5908	365	6	90	87	0	625437	5.233	100000.000	100000.000	0.000	0.000	0.000	0.000	0.000	16.610	2111	1922	2111	1922	80	560	100	983	"T307"
0	0	0	16	3	5	"PPP2CA "	"P67775"	17160	21130	90	7235	7288	326	4	5656	5656	5696	301	5	100	100	0	378958	5.289	100000.000	100000.000	0.000	0.000	0.000	0.000	0.000	16.610	1579	1632	1579	1632	52	420	100	984	"T307"
0	0	0	16	4	5	"rab4"	"P20338"	17660	21130	200	5884	5921	366	6	5822	5822	5800	406	7	9	2	0	1871071	0.298	100000.000	100000.000	0.000	0.000	0.000	0.000	0.000	16.610	62	99	62	99	316	2384	100	985	"Y189"
0	0	0	16	5	5	"rab4"	"P20338"	18160	21130	200	6030	6064	371	6	5938	5938	5915	503	8	12	2	0	1916134	0.296	100000.000	100000.000	0.000	0.000	0.000	0.000	0.000	16.610	92	126	92	126	316	2384	100	986	"Y189"
0	0	0	16	6	5	"rab4"	"P20338"	18660	21140	200	6195	6473	3362	51	6132	6132	6194	455	7	16	5	0	2045477	0.613	100000.000	100000.000	0.000	0.000	0.000	0.000	0.000	16.610	63	341	63	341	316	2384	100	987	"Y189"
0	0	0	16	7	5	"STAT2 "	"P52630"	19170	21140	190	20845	19068	5512	28	6041	6041	6116	475	7	98	95	0	4881474	27.267	100000.000	100000.000	0.000	0.000	0.000	0.000	0.000	16.610	14804	13027	14804	13027	256	2088	100	988	"Y690"
0	0	0	16	8	5	"STAT2 "	"P52630"	19670	21150	180	20677	18602	5840	31	5967	5967	6035	487	8	95	92	0	4762210	25.805	100000.000	100000.000	0.000	0.000	0.000	0.000	0.000	16.610	14710	12635	14710	12635	256	1924	100	989	"Y690"
0	0	0	16	9	5	"STAT2 "	"P52630"	20170	21150	170	20659	20012	3153	15	5789	5789	5818	356	6	99	99	0	4162470	39.871	100000.000	100000.000	0.000	0.000	0.000	0.000	0.000	16.610	14870	14223	14870	14223	208	1660	100	990	"Y690"
0	0	0	16	1	6	"STAT5B "	"P51692"	16170	21770	110	6368	6388	250	3	5804	5804	5823	256	4	91	60	0	511025	2.207	100000.000	100000.000	0.000	0.000	0.000	0.000	0.000	16.610	564	584	564	584	80	656	100	991	"Y740"
0	0	0	16	2	6	"STAT5B "	"P51692"	16660	21740	130	6114	6148	353	5	5861	5861	5897	352	5	34	11	0	737705	0.713	100000.000	100000.000	0.000	0.000	0.000	0.000	0.000	16.610	253	287	253	287	120	940	100	992	"Y740"
0	0	0	16	3	6	"STAT5B "	"P51692"	17140	21760	130	6224	6221	346	5	5856	5856	5871	348	5	54	15	0	746495	1.006	100000.000	100000.000	0.000	0.000	0.000	0.000	0.000	16.610	368	365	368	365	120	940	100	993	"Y740"
0	0	0	16	4	6	"Syk "	"P43405"	17640	21760	200	5966	6002	413	6	5889	5889	5932	417	7	18	3	0	1896703	0.168	100000.000	100000.000	0.000	0.000	0.000	0.000	0.000	16.610	77	113	77	113	316	2384	100	994	"Y525/6"
0	0	0	16	5	6	"Syk "	"P43405"	18150	21760	120	6304	6299	669	10	5914	5914	5844	499	8	40	16	0	755839	0.912	100000.000	100000.000	0.000	0.000	0.000	0.000	0.000	16.610	390	385	390	385	120	820	100	995	"Y525/6"
0	0	0	16	6	6	"Syk "	"P43405"	18670	21770	100	7374	7496	987	13	6324	6324	6385	413	6	82	66	0	599666	2.690	100000.000	100000.000	0.000	0.000	0.000	0.000	0.000	16.610	1050	1172	1050	1172	80	560	100	996	"Y525/6"
0	0	0	16	7	6	"14-3-3 beta"	"P31946"	19160	21790	160	7812	7770	764	9	6229	6229	6320	660	10	89	66	0	1616262	2.197	100000.000	100000.000	0.000	0.000	0.000	0.000	0.000	16.610	1583	1541	1583	1541	208	1512	100	997	"S59"
0	0	0	16	8	6	"14-3-3 beta"	"P31946"	19670	21800	160	7647	7742	1314	16	6069	6069	6131	463	7	92	86	0	1610413	3.479	100000.000	100000.000	0.000	0.000	0.000	0.000	0.000	16.610	1578	1673	1578	1673	208	1512	100	998	"S59"
0	0	0	16	9	6	"14-3-3 beta"	"P31946"	20170	21800	160	7217	7152	503	7	5825	5825	5867	390	6	91	87	0	1487634	3.295	100000.000	100000.000	0.000	0.000	0.000	0.000	0.000	16.610	1392	1327	1392	1327	208	1512	100	999	"S59"
-75	0	0	16	1	7	"empty"	"empty"	16160	22420	200	5802	5815	244	4	5817	5817	5838	290	4	8	2	0	1837508	-0.079	100000.000	100000.000	0.000	0.000	0.000	0.000	0.000	16.610	-15	-2	-15	-2	316	2384	100	1000	"empty"
-75	0	0	16	2	7	"empty"	"empty"	16660	22420	200	5837	5843	282	4	5886	5886	5934	825	13	0	0	0	1846432	-0.110	100000.000	100000.000	0.000	0.000	0.000	0.000	0.000	16.610	-49	-43	-49	-43	316	2384	100	1001	"empty"
-75	0	0	16	3	7	"empty"	"empty"	17160	22420	200	6190	6236	449	7	6004	6004	6040	395	6	23	4	0	1970634	0.496	100000.000	100000.000	0.000	0.000	0.000	0.000	0.000	16.610	186	232	186	232	316	2384	100	1002	"empty"
-75	0	0	16	4	7	"empty"	"empty"	17660	22420	200	6092	6135	439	7	6017	6017	6065	379	6	19	6	0	1938729	0.185	100000.000	100000.000	0.000	0.000	0.000	0.000	0.000	16.610	75	118	75	118	316	2384	100	1003	"empty"
-75	0	0	16	5	7	"empty"	"empty"	18160	22420	200	5933	5777	570	9	6040	6040	6026	596	9	2	0	0	1825658	-0.418	100000.000	100000.000	0.000	0.000	0.000	0.000	0.000	16.610	-107	-263	-107	-263	316	2384	100	1004	"empty"
-75	0	0	16	6	7	"empty"	"empty"	18660	22420	200	6281	6370	626	9	6328	6328	6399	510	7	8	1	0	2012917	-0.057	100000.000	100000.000	0.000	0.000	0.000	0.000	0.000	16.610	-47	42	-47	42	316	2384	100	1005	"empty"
0	0	0	16	7	7	"Control-Spot"	"p-Tyr"	19160	22420	100	6663	14389	11885	82	6348	6348	6439	515	7	43	40	0	1151103	15.437	100000.000	100000.000	0.000	0.000	0.000	0.000	0.000	16.610	315	8041	315	8041	80	560	100	1006	"Control-Spot"
0	0	0	16	8	7	"Control-Spot"	"p-Tyr"	19650	22430	110	7258	14934	11770	78	6073	6073	6197	1669	26	46	36	0	1194742	5.235	100000.000	100000.000	0.000	0.000	0.000	0.000	0.000	16.610	1185	8861	1185	8861	80	656	100	1007	"Control-Spot"
0	0	0	16	9	7	"Control-Spot"	"p-Tyr"	20150	22430	110	6456	14328	11672	81	5976	5976	6037	442	7	51	43	0	1146261	18.758	100000.000	100000.000	0.000	0.000	0.000	0.000	0.000	16.610	480	8352	480	8352	80	656	100	1008	"Control-Spot"
0	0	0	17	1	1	"ACTA1"	"P68133"	2600	24750	130	6123	6704	2674	39	5805	5805	6034	1156	19	23	6	0	804436	0.580	100000.000	100000.000	0.000	0.000	0.000	0.000	0.000	16.610	318	899	318	899	120	940	100	1009	"Y55"
0	0	0	17	2	1	"ACTA1"	"P68133"	3090	24760	200	5904	6055	846	13	5802	5802	5947	796	13	10	4	0	1913499	0.136	100000.000	100000.000	0.000	0.000	0.000	0.000	0.000	16.610	102	253	102	253	316	2384	100	1010	"Y55"
0	0	0	17	3	1	"ACTA1"	"P68133"	3590	24770	200	5716	5762	362	6	5726	5726	5775	421	7	13	3	0	1820863	-0.031	100000.000	100000.000	0.000	0.000	0.000	0.000	0.000	16.610	-10	36	-10	36	316	2384	100	1011	"Y55"
0	0	0	17	4	1	"A-Raf"	"P10398"	4090	24790	110	6030	6160	599	9	5657	5657	6006	3485	58	0	0	0	492814	0.044	100000.000	100000.000	0.000	0.000	0.000	0.000	0.000	16.610	373	503	373	503	80	656	100	1012	"S214"
0	0	0	17	5	1	"A-Raf"	"P10398"	4590	24780	200	5744	6780	6832	100	5687	5687	5978	3619	60	2	2	0	2142484	0.222	100000.000	100000.000	0.000	0.000	0.000	0.000	0.000	16.610	57	1093	57	1093	316	2384	100	1013	"S214"
0	0	0	17	6	1	"A-Raf"	"P10398"	5090	24780	200	5935	5968	330	5	5886	5886	5910	298	5	19	6	0	1885804	0.195	100000.000	100000.000	0.000	0.000	0.000	0.000	0.000	16.610	49	82	49	82	316	2384	100	1014	"S214"
0	0	0	17	7	1	"Cdk2"	"P24941"	5590	24790	200	6093	6246	1487	23	5938	5938	5990	395	6	27	6	0	1973677	0.648	100000.000	100000.000	0.000	0.000	0.000	0.000	0.000	16.610	155	308	155	308	316	2384	100	1015	"Y179"
0	0	0	17	8	1	"Cdk2"	"P24941"	6100	24810	90	6363	6373	354	5	6044	6044	6048	263	4	55	26	0	331375	1.236	100000.000	100000.000	0.000	0.000	0.000	0.000	0.000	16.610	319	329	319	329	52	420	100	1016	"Y179"
0	0	0	17	9	1	"Cdk2"	"P24941"	6580	24790	90	6468	6519	433	6	6139	6139	6151	311	5	53	15	0	338963	1.183	100000.000	100000.000	0.000	0.000	0.000	0.000	0.000	16.610	329	380	329	380	52	420	100	1017	"Y179"
0	0	0	17	1	2	"Cofilin 1"	"P23528"	2580	25410	130	5901	6126	790	12	5619	5619	5726	544	9	38	14	0	735171	0.735	100000.000	100000.000	0.000	0.000	0.000	0.000	0.000	16.610	282	507	282	507	120	940	100	1018	"S2"
0	0	0	17	2	2	"Cofilin 1"	"P23528"	3090	25420	160	5764	5940	650	10	5730	5730	5818	480	8	24	7	0	1235518	0.254	100000.000	100000.000	0.000	0.000	0.000	0.000	0.000	16.610	34	210	34	210	208	1512	100	1019	"S2"
0	0	0	17	3	2	"Cofilin 1"	"P23528"	3580	25420	200	5650	5726	392	6	5715	5715	5781	832	14	3	0	0	1809262	-0.066	100000.000	100000.000	0.000	0.000	0.000	0.000	0.000	16.610	-65	11	-65	11	316	2384	100	1020	"S2"
0	0	0	17	4	2	"CTNNB1"	"P35222"	4080	25420	200	5194	5393	1429	26	5671	5671	5710	333	5	5	3	0	1704246	-0.952	100000.000	100000.000	0.000	0.000	0.000	0.000	0.000	16.610	-477	-278	-477	-278	316	2384	100	1021	"S675"
0	0	0	17	5	2	"CTNNB1"	"P35222"	4580	25420	200	4985	5043	390	7	5539	5539	5575	405	7	2	0	0	1593708	-1.314	100000.000	100000.000	0.000	0.000	0.000	0.000	0.000	16.610	-554	-496	-554	-496	316	2384	100	1022	"S675"
0	0	0	17	6	2	"CTNNB1"	"P35222"	5080	25430	200	5239	5340	547	10	5806	5806	5878	574	9	1	0	0	1687495	-0.937	100000.000	100000.000	0.000	0.000	0.000	0.000	0.000	16.610	-567	-466	-567	-466	316	2384	100	1023	"S675"
0	0	0	17	7	2	"EGFR"	"P00533"	5580	25430	200	5918	5943	367	6	5950	5950	5996	405	6	10	3	0	1877892	-0.131	100000.000	100000.000	0.000	0.000	0.000	0.000	0.000	16.610	-32	-7	-32	-7	316	2384	100	1024	"T693"
0	0	0	17	8	2	"EGFR"	"P00533"	6080	25440	200	6079	6091	305	5	6074	6074	6123	446	7	5	1	0	1924797	-0.072	100000.000	100000.000	0.000	0.000	0.000	0.000	0.000	16.610	5	17	5	17	316	2384	100	1025	"T693"
0	0	0	17	9	2	"EGFR"	"P00533"	6570	25440	200	6089	7750	8881	114	6095	6095	6140	503	8	9	6	1	2448856	3.201	100000.000	100000.000	0.000	0.000	0.000	0.000	0.000	16.610	-6	1655	-6	1655	316	2384	100	1026	"T693"
0	0	0	17	1	3	"JAK1"	"P23458"	2590	26050	70	9158	9490	2245	23	5451	5451	5496	384	6	96	96	0	303687	10.401	100000.000	100000.000	0.000	0.000	0.000	0.000	0.000	16.610	3707	4039	3707	4039	32	236	100	1027	"Y1035"
0	0	0	17	2	3	"JAK1"	"P23458"	3070	26060	70	8600	8627	930	10	5635	5635	5682	391	6	100	100	0	276061	7.532	100000.000	100000.000	0.000	0.000	0.000	0.000	0.000	16.610	2965	2992	2965	2992	32	236	100	1028	"Y1035"
0	0	0	17	3	3	"JAK1"	"P23458"	3560	26060	110	6399	6889	1261	18	5678	5678	5715	330	5	58	50	0	551151	3.558	100000.000	100000.000	0.000	0.000	0.000	0.000	0.000	16.610	721	1211	721	1211	80	656	100	1029	"Y1035"
0	0	0	17	4	3	"JNK2"	"P45984"	4090	26070	100	7538	7612	493	6	5657	5657	5689	308	5	100	100	0	608998	6.244	100000.000	100000.000	0.000	0.000	0.000	0.000	0.000	16.610	1881	1955	1881	1955	80	560	100	1030	"T183"
0	0	0	17	5	3	"JNK2"	"P45984"	4580	26070	110	7365	7385	601	8	5416	5416	5453	349	6	98	98	0	590812	5.536	100000.000	100000.000	0.000	0.000	0.000	0.000	0.000	16.610	1949	1969	1949	1969	80	656	100	1031	"T183"
0	0	0	17	6	3	"JNK2"	"P45984"	5080	26080	100	7771	7798	499	6	5754	5754	5812	391	6	100	100	0	623864	5.079	100000.000	100000.000	0.000	0.000	0.000	0.000	0.000	16.610	2017	2044	2017	2044	80	560	100	1032	"T183"
0	0	0	17	7	3	"Kit "	"P10721"	5570	26090	130	6003	6265	1179	18	5914	5914	5969	463	7	33	15	0	751758	0.639	100000.000	100000.000	0.000	0.000	0.000	0.000	0.000	16.610	89	351	89	351	120	940	100	1033	"Y721"
0	0	0	17	8	3	"Kit "	"P10721"	6080	26090	80	6642	6671	363	5	6038	6038	6085	287	4	86	57	0	346900	2.042	100000.000	100000.000	0.000	0.000	0.000	0.000	0.000	16.610	604	633	604	633	52	340	100	1034	"Y721"
0	0	0	17	9	3	"Kit "	"P10721"	6580	26080	80	6562	6594	311	4	6048	6048	6068	275	4	84	46	0	342862	1.913	100000.000	100000.000	0.000	0.000	0.000	0.000	0.000	16.610	514	546	514	546	52	340	100	1035	"Y721"
0	0	0	17	1	4	"MK3"	"P22001"	2580	26710	80	9423	9026	1198	13	5549	5549	5605	414	7	96	92	0	469332	8.263	100000.000	100000.000	0.000	0.000	0.000	0.000	0.000	16.610	3874	3477	3874	3477	52	340	100	1036	"Y187"
0	0	0	17	2	4	"MK3"	"P22001"	3070	26700	70	9813	9789	797	8	5615	5615	5762	1541	26	100	96	0	313251	2.613	100000.000	100000.000	0.000	0.000	0.000	0.000	0.000	16.610	4198	4174	4198	4174	32	236	100	1037	"Y187"
0	0	0	17	3	4	"MK3"	"P22001"	3560	26700	200	5802	6336	1383	21	5653	5653	5742	862	15	20	15	0	2002083	0.689	100000.000	100000.000	0.000	0.000	0.000	0.000	0.000	16.610	149	683	149	683	316	2384	100	1038	"Y187"
0	0	0	17	4	4	"NFAT1 "	"Q13469"	4060	26700	200	5650	5724	427	7	5652	5652	5724	480	8	8	1	0	1808912	0.000	100000.000	100000.000	0.000	0.000	0.000	0.000	0.000	16.610	-2	72	-2	72	316	2384	100	1039	"S326"
0	0	0	17	5	4	"NFAT1 "	"Q13469"	4560	26700	200	5559	5586	359	6	5521	5521	5573	607	10	6	1	0	1765314	0.021	100000.000	100000.000	0.000	0.000	0.000	0.000	0.000	16.610	38	65	38	65	316	2384	100	1040	"S326"
0	0	0	17	6	4	"NFAT1 "	"Q13469"	5060	26710	200	5586	5631	400	7	5606	5606	5702	613	10	8	0	0	1779442	-0.116	100000.000	100000.000	0.000	0.000	0.000	0.000	0.000	16.610	-20	25	-20	25	316	2384	100	1041	"S326"
0	0	0	17	7	4	"NFkB-p65 "	"Q04206"	5570	26710	160	5951	6079	571	9	5833	5833	5901	475	8	23	6	0	1264416	0.375	100000.000	100000.000	0.000	0.000	0.000	0.000	0.000	16.610	118	246	118	246	208	1512	100	1042	"S276"
0	0	0	17	8	4	"NFkB-p65 "	"Q04206"	6050	26710	120	6223	6337	641	10	5950	5950	5985	326	5	45	26	0	760385	1.080	100000.000	100000.000	0.000	0.000	0.000	0.000	0.000	16.610	273	387	273	387	120	820	100	1043	"S276"
0	0	0	17	9	4	"NFkB-p65 "	"Q04206"	6540	26710	200	6078	6126	339	5	6024	6024	6050	341	5	20	6	0	1935696	0.223	100000.000	100000.000	0.000	0.000	0.000	0.000	0.000	16.610	54	102	54	102	316	2384	100	1044	"S276"
0	0	0	17	1	5	"PDGFRb"	"P09619"	2580	27340	100	14455	13229	3080	23	5203	5203	5266	505	9	97	93	0	1058336	15.768	100000.000	100000.000	0.000	0.000	0.000	0.000	0.000	16.610	9252	8026	9252	8026	80	560	100	1045	"Y686"
0	0	0	17	2	5	"PDGFRb"	"P09619"	3080	27350	110	15347	16654	7445	44	5469	5469	5650	1737	30	97	97	0	1332296	6.335	100000.000	100000.000	0.000	0.000	0.000	0.000	0.000	16.610	9878	11185	9878	11185	80	656	100	1046	"Y686"
0	0	0	17	3	5	"PDGFRb"	"P09619"	3560	27350	150	10607	10840	5005	46	5606	5606	5741	1007	17	56	52	0	1690987	5.064	100000.000	100000.000	0.000	0.000	0.000	0.000	0.000	16.610	5001	5234	5001	5234	156	1272	100	1047	"Y686"
0	0	0	17	4	5	"PELI2"	"Q96FA3"	4070	27360	150	7770	7843	1053	13	5698	5698	5802	1172	20	87	34	0	1223578	1.741	100000.000	100000.000	0.000	0.000	0.000	0.000	0.000	16.610	2072	2145	2072	2145	156	1272	100	1048	"T290"
0	0	0	17	5	5	"PELI2"	"Q96FA3"	4570	27370	120	7635	7759	850	10	5615	5615	5678	432	7	98	95	0	931110	4.817	100000.000	100000.000	0.000	0.000	0.000	0.000	0.000	16.610	2020	2144	2020	2144	120	820	100	1049	"T290"
0	0	0	17	6	5	"PELI2"	"Q96FA3"	5080	27370	120	7623	7664	647	8	5599	5599	5707	516	9	98	96	0	919644	3.793	100000.000	100000.000	0.000	0.000	0.000	0.000	0.000	16.610	2024	2065	2024	2065	120	820	100	1050	"T290"
0	0	0	17	7	5	"sek1"	"P45985"	5570	27360	200	5721	5818	567	9	5878	5878	6061	2498	41	0	0	0	1838403	-0.097	100000.000	100000.000	0.000	0.000	0.000	0.000	0.000	16.610	-157	-60	-157	-60	316	2384	100	1051	"S2315"
0	0	0	17	8	5	"sek1"	"P45985"	6070	27370	200	5980	6041	524	8	6000	6000	6047	434	7	9	1	0	1908900	-0.014	100000.000	100000.000	0.000	0.000	0.000	0.000	0.000	16.610	-20	41	-20	41	316	2384	100	1052	"S2315"
0	0	0	17	9	5	"sek1"	"P45985"	6570	27370	200	6224	6270	435	6	6111	6111	6173	900	14	3	0	0	1981361	0.108	100000.000	100000.000	0.000	0.000	0.000	0.000	0.000	16.610	113	159	113	159	316	2384	100	1053	"S2315"
0	0	0	17	1	6	"SMAD3"	"Q15796"	2570	27980	130	5500	5582	384	6	5031	5031	5088	565	11	34	9	0	669895	0.874	100000.000	100000.000	0.000	0.000	0.000	0.000	0.000	16.610	469	551	469	551	120	940	100	1054	"S416"
0	0	0	17	2	6	"SMAD3"	"Q15796"	3050	27990	110	5710	5729	469	8	5232	5232	5289	403	7	56	25	0	458328	1.092	100000.000	100000.000	0.000	0.000	0.000	0.000	0.000	16.610	478	497	478	497	80	656	100	1055	"S416"
0	0	0	17	3	6	"SMAD3"	"Q15796"	3580	27990	150	5878	6042	942	15	5467	5467	5573	474	8	45	19	0	942572	0.989	100000.000	100000.000	0.000	0.000	0.000	0.000	0.000	16.610	411	575	411	575	156	1272	100	1056	"S416"
0	0	0	17	4	6	"TAK1 "	"O43318"	4070	27990	160	8227	8319	844	10	5544	5544	5645	452	8	100	99	0	1730452	5.916	100000.000	100000.000	0.000	0.000	0.000	0.000	0.000	16.610	2683	2775	2683	2775	208	1512	100	1057	"T178"
0	0	0	17	5	6	"TAK1 "	"O43318"	4570	28000	150	7992	8089	708	8	5539	5539	5626	540	9	100	100	0	1261940	4.561	100000.000	100000.000	0.000	0.000	0.000	0.000	0.000	16.610	2453	2550	2453	2550	156	1272	100	1058	"T178"
0	0	0	17	6	6	"TAK1 "	"O43318"	5070	28000	170	7722	7739	1019	13	5618	5618	5682	538	9	93	90	0	1609612	3.823	100000.000	100000.000	0.000	0.000	0.000	0.000	0.000	16.610	2104	2121	2104	2121	208	1660	100	1059	"T178"
0	0	0	17	7	6	"TNIK"	"Q9UKE5"	5560	28010	130	7739	7410	1152	15	5867	5867	5972	1549	25	55	4	0	889143	0.928	100000.000	100000.000	0.000	0.000	0.000	0.000	0.000	16.610	1872	1543	1872	1543	120	940	100	1060	"T181"
0	0	0	17	8	6	"TNIK"	"Q9UKE5"	6080	28030	130	8114	8406	5128	61	6048	6048	6096	472	7	74	68	0	1008678	4.894	100000.000	100000.000	0.000	0.000	0.000	0.000	0.000	16.610	2066	2358	2066	2358	120	940	100	1061	"T181"
0	0	0	17	9	6	"TNIK"	"Q9UKE5"	6570	28020	100	8283	8043	949	11	5998	5998	6065	498	8	88	83	0	643432	3.972	100000.000	100000.000	0.000	0.000	0.000	0.000	0.000	16.610	2285	2045	2285	2045	80	560	100	1062	"T181"
-75	0	0	17	1	7	"empty"	"empty"	2570	28630	200	4954	5004	391	7	4889	4889	5033	1937	38	0	0	0	1581228	-0.015	100000.000	100000.000	0.000	0.000	0.000	0.000	0.000	16.610	65	115	65	115	316	2384	100	1063	"empty"
-75	0	0	17	2	7	"empty"	"empty"	3070	28630	200	5067	5147	383	7	5143	5143	5199	437	8	9	3	0	1626471	-0.119	100000.000	100000.000	0.000	0.000	0.000	0.000	0.000	16.610	-76	4	-76	4	316	2384	100	1064	"empty"
-75	0	0	17	3	7	"empty"	"empty"	3570	28630	200	5384	5496	660	12	5333	5333	5424	674	12	10	3	0	1736811	0.107	100000.000	100000.000	0.000	0.000	0.000	0.000	0.000	16.610	51	163	51	163	316	2384	100	1065	"empty"
-75	0	0	17	4	7	"empty"	"empty"	4070	28630	200	5378	5465	469	8	5406	5406	5502	577	10	10	2	0	1726954	-0.064	100000.000	100000.000	0.000	0.000	0.000	0.000	0.000	16.610	-28	59	-28	59	316	2384	100	1066	"empty"
-75	0	0	17	5	7	"empty"	"empty"	4570	28630	200	5387	5521	684	12	5433	5433	5514	529	9	12	4	0	1744604	0.013	100000.000	100000.000	0.000	0.000	0.000	0.000	0.000	16.610	-46	88	-46	88	316	2384	100	1067	"empty"
-75	0	0	17	6	7	"empty"	"empty"	5070	28630	200	5553	5621	419	7	5539	5539	5592	496	8	10	3	0	1776257	0.058	100000.000	100000.000	0.000	0.000	0.000	0.000	0.000	16.610	14	82	14	82	316	2384	100	1068	"empty"
-75	0	0	17	7	7	"empty"	"empty"	5570	28630	200	5686	5854	1884	32	5696	5696	5800	844	14	4	0	0	1849907	0.064	100000.000	100000.000	0.000	0.000	0.000	0.000	0.000	16.610	-10	158	-10	158	316	2384	100	1069	"empty"
-75	0	0	17	8	7	"empty"	"empty"	6070	28630	200	5663	5712	304	5	5692	5692	5737	323	5	12	5	0	1805010	-0.077	100000.000	100000.000	0.000	0.000	0.000	0.000	0.000	16.610	-29	20	-29	20	316	2384	100	1070	"empty"
-75	0	0	17	9	7	"empty"	"empty"	6570	28630	200	5696	5754	323	5	5738	5738	5774	302	5	13	3	0	1818420	-0.066	100000.000	100000.000	0.000	0.000	0.000	0.000	0.000	16.610	-42	16	-42	16	316	2384	100	1071	"empty"
0	0	0	18	1	1	"PKACa "	"P17612"	7060	24820	80	9175	9178	342	3	6040	6040	6083	322	5	100	100	0	477245	9.612	100000.000	100000.000	0.000	0.000	0.000	0.000	0.000	16.610	3135	3138	3135	3138	52	340	100	1072	"T197"
0	0	0	18	2	1	"PKACa "	"P17612"	7570	24820	100	9560	9192	1281	13	6224	6224	6251	344	5	91	88	0	735388	8.549	100000.000	100000.000	0.000	0.000	0.000	0.000	0.000	16.610	3336	2968	3336	2968	80	560	100	1073	"T197"
0	0	0	18	3	1	"PKACa "	"P17612"	8050	24850	100	9556	9070	1323	14	6339	6339	6377	357	5	88	83	0	725576	7.543	100000.000	100000.000	0.000	0.000	0.000	0.000	0.000	16.610	3217	2731	3217	2731	80	560	100	1074	"T197"
0	0	0	18	4	1	"PTEN"	"P60484"	8570	24850	130	6838	6837	259	3	6256	6256	6266	243	3	90	64	0	820485	2.350	100000.000	100000.000	0.000	0.000	0.000	0.000	0.000	16.610	582	581	582	581	120	940	100	1075	"Y315"
0	0	0	18	5	1	"PTEN"	"P60484"	9070	24850	150	7131	7176	298	4	6443	6443	6464	303	4	94	62	0	1119476	2.350	100000.000	100000.000	0.000	0.000	0.000	0.000	0.000	16.610	688	733	688	733	156	1272	100	1076	"Y315"
0	0	0	18	6	1	"PTEN"	"P60484"	9560	24870	130	6868	6916	311	4	6311	6311	6337	576	9	45	8	0	829896	1.005	100000.000	100000.000	0.000	0.000	0.000	0.000	0.000	16.610	557	605	557	605	120	940	100	1077	"Y315"
0	0	0	18	7	1	"SOC3"	"O14543"	10060	24860	200	6009	6014	300	4	6090	6090	6110	264	4	12	1	0	1900454	-0.364	100000.000	100000.000	0.000	0.000	0.000	0.000	0.000	16.610	-81	-76	-81	-76	316	2384	100	1078	"Y204"
0	0	0	18	8	1	"SOC3"	"O14543"	10560	24870	200	6019	6051	308	5	6032	6032	6072	707	11	2	0	0	1912091	-0.030	100000.000	100000.000	0.000	0.000	0.000	0.000	0.000	16.610	-13	19	-13	19	316	2384	100	1079	"Y204"
0	0	0	18	9	1	"SOC3"	"O14543"	11060	24880	200	5322	5371	1039	19	5487	5487	5418	1097	20	1	1	0	1697292	-0.043	100000.000	100000.000	0.000	0.000	0.000	0.000	0.000	16.610	-165	-116	-165	-116	316	2384	100	1080	"Y204"
0	0	0	18	1	2	"STAT3 "	"P40763"	7070	25460	80	7340	7269	436	5	6113	6113	6136	290	4	96	90	0	377990	3.907	100000.000	100000.000	0.000	0.000	0.000	0.000	0.000	16.610	1227	1156	1227	1156	52	340	100	1081	"S691"
0	0	0	18	2	2	"STAT3 "	"P40763"	7560	25480	80	7309	7234	461	6	6068	6068	6081	356	5	88	86	0	376157	3.239	100000.000	100000.000	0.000	0.000	0.000	0.000	0.000	16.610	1241	1166	1241	1166	52	340	100	1082	"S691"
0	0	0	18	3	2	"STAT3 "	"P40763"	8070	25480	80	7296	7339	325	4	6239	6239	6274	305	4	100	96	0	381648	3.492	100000.000	100000.000	0.000	0.000	0.000	0.000	0.000	16.610	1057	1100	1057	1100	52	340	100	1083	"S691"
0	0	0	18	4	2	"STAT6 "	"P42226"	8560	25480	200	6147	6168	307	4	6313	6313	6336	318	5	5	1	0	1949050	-0.528	100000.000	100000.000	0.000	0.000	0.000	0.000	0.000	16.610	-166	-145	-166	-145	316	2384	100	1084	"T645"
0	0	0	18	5	2	"STAT6 "	"P42226"	9060	25490	200	6163	6186	245	3	6373	6373	6391	275	4	4	0	0	1954731	-0.745	100000.000	100000.000	0.000	0.000	0.000	0.000	0.000	16.610	-210	-187	-210	-187	316	2384	100	1085	"T645"
0	0	0	18	6	2	"STAT6 "	"P42226"	9560	25490	200	6131	6144	503	8	6286	6286	6299	300	4	5	0	0	1941477	-0.517	100000.000	100000.000	0.000	0.000	0.000	0.000	0.000	16.610	-155	-142	-155	-142	316	2384	100	1086	"T645"
0	0	0	18	7	2	"14-3-3 beta"	"P31946"	10070	25500	120	14909	13371	3218	24	6225	6225	6234	336	5	92	90	0	1604511	21.241	100000.000	100000.000	0.000	0.000	0.000	0.000	0.000	16.610	8684	7146	8684	7146	120	820	100	1087	"S185"
0	0	0	18	8	2	"14-3-3 beta"	"P31946"	10560	25510	120	15409	13710	3412	24	6027	6027	6138	1304	21	87	84	0	1645188	5.807	100000.000	100000.000	0.000	0.000	0.000	0.000	0.000	16.610	9382	7683	9382	7683	120	820	100	1088	"S185"
0	0	0	18	9	2	"14-3-3 beta"	"P31946"	11060	25510	110	11771	11649	645	5	5007	5007	5072	508	10	100	100	0	931904	12.947	100000.000	100000.000	0.000	0.000	0.000	0.000	0.000	16.610	6764	6642	6764	6642	80	656	100	1089	"S185"
0	0	0	18	1	3	"Tgfbr2"	"P37173"	7060	26100	200	6036	6058	308	5	6136	6136	6177	426	6	5	0	0	1914406	-0.279	100000.000	100000.000	0.000	0.000	0.000	0.000	0.000	16.610	-100	-78	-100	-78	316	2384	100	1090	"S409"
0	0	0	18	2	3	"Tgfbr2"	"P37173"	7560	26110	200	5964	6018	741	12	6159	6159	6204	427	6	4	2	0	1901710	-0.436	100000.000	100000.000	0.000	0.000	0.000	0.000	0.000	16.610	-195	-141	-195	-141	316	2384	100	1091	"S409"
0	0	0	18	3	3	"Tgfbr2"	"P37173"	8050	26110	200	6086	6138	385	6	6214	6214	6264	484	7	4	0	0	1939496	-0.260	100000.000	100000.000	0.000	0.000	0.000	0.000	0.000	16.610	-128	-76	-128	-76	316	2384	100	1092	"S409"
0	0	0	18	4	3	"Tyk2"	"P29597"	8570	26110	100	6874	7356	1015	13	6384	6384	6408	308	4	60	46	0	588453	3.078	100000.000	100000.000	0.000	0.000	0.000	0.000	0.000	16.610	490	972	490	972	80	560	100	1093	"Y1054/5"
0	0	0	18	5	3	"Tyk2"	"P29597"	9060	26110	130	6625	7029	909	12	6377	6377	6395	315	4	45	32	0	843461	2.013	100000.000	100000.000	0.000	0.000	0.000	0.000	0.000	16.610	248	652	248	652	120	940	100	1094	"Y1054/5"
0	0	0	18	6	3	"Tyk2"	"P29597"	9550	26120	70	8065	8110	681	8	6471	6471	6477	282	4	100	100	0	259522	5.791	100000.000	100000.000	0.000	0.000	0.000	0.000	0.000	16.610	1594	1639	1594	1639	32	236	100	1095	"Y1054/5"
0	0	0	18	7	3	"caveolin-1"	"Q03135"	10050	26150	100	7286	7286	286	3	6231	6231	6314	1334	21	12	0	0	582861	0.729	100000.000	100000.000	0.000	0.000	0.000	0.000	0.000	16.610	1055	1055	1055	1055	80	560	100	1096	"Y14"
0	0	0	18	8	3	"caveolin-1"	"Q03135"	10550	26160	110	6954	6926	334	4	5697	5697	5707	305	5	100	96	0	554110	3.997	100000.000	100000.000	0.000	0.000	0.000	0.000	0.000	16.610	1257	1229	1257	1229	80	656	100	1097	"Y14"
0	0	0	18	9	3	"caveolin-1"	"Q03135"	11060	26160	120	6213	6179	416	6	5183	5183	5229	689	13	82	11	0	741483	1.379	100000.000	100000.000	0.000	0.000	0.000	0.000	0.000	16.610	1030	996	1030	996	120	820	100	1098	"Y14"
0	0	0	18	1	4	"Cdc42 "	"P60953"	7050	26760	100	6555	6513	410	6	6048	6048	6063	328	5	62	30	0	521053	1.372	100000.000	100000.000	0.000	0.000	0.000	0.000	0.000	16.610	507	465	507	465	80	560	100	1099	"Y32"
0	0	0	18	2	4	"Cdc42 "	"P60953"	7560	26760	200	6096	6187	436	7	6099	6099	6140	365	5	19	5	0	1954966	0.129	100000.000	100000.000	0.000	0.000	0.000	0.000	0.000	16.610	-3	88	-3	88	316	2384	100	1100	"Y32"
0	0	0	18	3	4	"Cdc42 "	"P60953"	8070	26760	180	6431	6536	467	7	6233	6233	6283	1005	15	9	1	0	1673182	0.252	100000.000	100000.000	0.000	0.000	0.000	0.000	0.000	16.610	198	303	198	303	256	1924	100	1101	"Y32"
0	0	0	18	4	4	"Flt3"	"P36888"	8550	26770	130	6425	7036	1230	17	6243	6243	6263	257	4	42	30	0	844365	3.008	100000.000	100000.000	0.000	0.000	0.000	0.000	0.000	16.610	182	793	182	793	120	940	100	1102	"Y591"
0	0	0	18	5	4	"Flt3"	"P36888"	9050	26780	130	6230	6850	1185	17	6082	6082	6096	273	4	38	35	0	822019	2.762	100000.000	100000.000	0.000	0.000	0.000	0.000	0.000	16.610	148	768	148	768	120	940	100	1103	"Y591"
0	0	0	18	6	4	"Flt3"	"P36888"	9550	26780	130	6394	6977	1248	17	6153	6153	6177	369	5	39	30	0	837260	2.168	100000.000	100000.000	0.000	0.000	0.000	0.000	0.000	16.610	241	824	241	824	120	940	100	1104	"Y591"
0	0	0	18	7	4	"gp130 "	"P40189"	10040	26800	90	6710	6780	465	6	6158	6158	6174	285	4	80	46	0	352546	2.126	100000.000	100000.000	0.000	0.000	0.000	0.000	0.000	16.610	552	622	552	622	52	420	100	1105	"Y767"
0	0	0	18	8	4	"gp130 "	"P40189"	10540	26790	200	5879	6086	3095	50	5679	5679	5671	1044	18	2	1	0	1923249	0.398	100000.000	100000.000	0.000	0.000	0.000	0.000	0.000	16.610	200	407	200	407	316	2384	100	1106	"Y767"
0	0	0	18	9	4	"gp130 "	"P40189"	11040	26800	200	5293	5355	376	7	5180	5180	5234	703	13	8	0	0	1692291	0.172	100000.000	100000.000	0.000	0.000	0.000	0.000	0.000	16.610	113	175	113	175	316	2384	100	1107	"Y767"
0	0	0	18	1	5	"IKK-beta "	"O14920"	7050	27400	110	8787	8994	1346	14	6215	6215	6265	488	7	100	100	0	719531	5.592	100000.000	100000.000	0.000	0.000	0.000	0.000	0.000	16.610	2572	2779	2572	2779	80	656	100	1108	"Y199"
0	0	0	18	2	5	"IKK-beta "	"O14920"	7550	27410	110	8530	8471	590	6	6074	6074	6134	445	7	97	97	0	677673	5.252	100000.000	100000.000	0.000	0.000	0.000	0.000	0.000	16.610	2456	2397	2456	2397	80	656	100	1109	"Y199"
0	0	0	18	3	5	"IKK-beta "	"O14920"	8050	27420	110	8621	8621	281	3	6092	6092	6153	536	8	100	100	0	689698	4.604	100000.000	100000.000	0.000	0.000	0.000	0.000	0.000	16.610	2529	2529	2529	2529	80	656	100	1110	"Y199"
0	0	0	18	4	5	"IRAK1"	"P51617"	8550	27420	100	9145	9033	661	7	6184	6184	6228	434	6	98	97	0	722630	6.463	100000.000	100000.000	0.000	0.000	0.000	0.000	0.000	16.610	2961	2849	2961	2849	80	560	100	1111	"T209"
0	0	0	18	5	5	"IRAK1"	"P51617"	9050	27430	100	9159	9008	694	7	6167	6167	6173	253	4	100	100	0	720632	11.206	100000.000	100000.000	0.000	0.000	0.000	0.000	0.000	16.610	2992	2841	2992	2841	80	560	100	1112	"T209"
0	0	0	18	6	5	"IRAK1"	"P51617"	9540	27430	90	9424	9467	292	3	6138	6138	6154	271	4	100	100	0	492258	12.225	100000.000	100000.000	0.000	0.000	0.000	0.000	0.000	16.610	3286	3329	3286	3329	52	420	100	1113	"T209"
0	0	0	18	7	5	"IRS-1"	"P35568"	10040	27430	200	6074	6198	1934	31	6003	6003	6029	343	5	21	4	0	1958674	0.493	100000.000	100000.000	0.000	0.000	0.000	0.000	0.000	16.610	71	195	71	195	316	2384	100	1114	"S312"
0	0	0	18	8	5	"IRS-1"	"P35568"	10530	27440	200	5382	5619	2482	44	5400	5400	5456	693	12	4	1	0	1775496	0.235	100000.000	100000.000	0.000	0.000	0.000	0.000	0.000	16.610	-18	219	-18	219	316	2384	100	1115	"S312"
0	0	0	18	9	5	"IRS-1"	"P35568"	11030	27440	200	4988	4998	315	6	5032	5032	5065	440	8	6	1	0	1579214	-0.152	100000.000	100000.000	0.000	0.000	0.000	0.000	0.000	16.610	-44	-34	-44	-34	316	2384	100	1116	"S312"
0	0	0	18	1	6	"Malt1"	"Q9UDY8"	7050	28040	200	5728	5641	824	14	5895	5895	5940	614	10	4	0	0	1782538	-0.487	100000.000	100000.000	0.000	0.000	0.000	0.000	0.000	16.610	-167	-254	-167	-254	316	2384	100	1117	"S135"
0	0	0	18	2	6	"Malt1"	"Q9UDY8"	7540	28050	200	5795	5733	899	15	5982	5982	6029	438	7	6	2	0	1811692	-0.676	100000.000	100000.000	0.000	0.000	0.000	0.000	0.000	16.610	-187	-249	-187	-249	316	2384	100	1118	"S135"
0	0	0	18	3	6	"Malt1"	"Q9UDY8"	8040	28050	200	6092	5879	721	12	6197	6197	6273	886	14	2	0	0	1857901	-0.445	100000.000	100000.000	0.000	0.000	0.000	0.000	0.000	16.610	-105	-318	-105	-318	316	2384	100	1119	"S135"
0	0	0	18	4	6	"MEK1 "	"Q02750"	8540	28060	200	6207	6249	531	8	6304	6304	6376	1449	22	0	0	0	1974745	-0.088	100000.000	100000.000	0.000	0.000	0.000	0.000	0.000	16.610	-97	-55	-97	-55	316	2384	100	1120	"T385"
0	0	0	18	5	6	"MEK1 "	"Q02750"	9040	28060	200	6322	6290	317	5	6313	6313	6367	829	13	1	0	0	1987520	-0.093	100000.000	100000.000	0.000	0.000	0.000	0.000	0.000	16.610	9	-23	9	-23	316	2384	100	1121	"T385"
0	0	0	18	6	6	"MEK1 "	"Q02750"	9530	28070	200	6127	6614	4386	66	6100	6100	6214	2094	33	0	0	0	2089949	0.191	100000.000	100000.000	0.000	0.000	0.000	0.000	0.000	16.610	27	514	27	514	316	2384	100	1122	"T385"
0	0	0	18	7	6	"p47phox "	"P14598"	10030	28070	200	5619	5721	1614	28	5754	5754	5839	1248	21	0	0	0	1807912	-0.095	100000.000	100000.000	0.000	0.000	0.000	0.000	0.000	16.610	-135	-33	-135	-33	316	2384	100	1123	"S359"
0	0	0	18	8	6	"p47phox "	"P14598"	10530	28070	200	5302	5323	281	5	5379	5379	5448	972	17	0	0	0	1682198	-0.129	100000.000	100000.000	0.000	0.000	0.000	0.000	0.000	16.610	-77	-56	-77	-56	316	2384	100	1124	"S359"
0	0	0	18	9	6	"p47phox "	"P14598"	11030	28080	200	4824	4831	269	5	4921	4921	4976	661	13	0	0	0	1526649	-0.219	100000.000	100000.000	0.000	0.000	0.000	0.000	0.000	16.610	-97	-90	-97	-90	316	2384	100	1125	"S359"
-75	0	0	18	1	7	"empty"	"empty"	7040	28690	200	5725	5807	714	12	5747	5747	5802	523	9	4	0	0	1834912	0.010	100000.000	100000.000	0.000	0.000	0.000	0.000	0.000	16.610	-22	60	-22	60	316	2384	100	1126	"empty"
-75	0	0	18	2	7	"empty"	"empty"	7540	28690	200	5913	5929	263	4	5871	5871	5904	370	6	11	1	0	1873613	0.068	100000.000	100000.000	0.000	0.000	0.000	0.000	0.000	16.610	42	58	42	58	316	2384	100	1127	"empty"
-75	0	0	18	3	7	"empty"	"empty"	8040	28690	200	6113	6185	403	6	6083	6083	6125	495	8	10	2	0	1954302	0.121	100000.000	100000.000	0.000	0.000	0.000	0.000	0.000	16.610	30	102	30	102	316	2384	100	1128	"empty"
-75	0	0	18	4	7	"empty"	"empty"	8540	28690	200	6211	6358	1036	16	6242	6242	6352	1330	20	1	0	0	2008981	0.005	100000.000	100000.000	0.000	0.000	0.000	0.000	0.000	16.610	-31	116	-31	116	316	2384	100	1129	"empty"
-75	0	0	18	5	7	"empty"	"empty"	9040	28700	200	6150	6218	453	7	6139	6139	6213	1906	30	0	0	0	1965019	0.003	100000.000	100000.000	0.000	0.000	0.000	0.000	0.000	16.610	11	79	11	79	316	2384	100	1130	"empty"
-75	0	0	18	6	7	"empty"	"empty"	9540	28700	200	5978	5981	323	5	6030	6030	6051	373	6	6	0	0	1889888	-0.188	100000.000	100000.000	0.000	0.000	0.000	0.000	0.000	16.610	-52	-49	-52	-49	316	2384	100	1131	"empty"
0	0	0	18	7	7	"GLQAWPG-pS-AIPQFLG_GLQAWPGEAIPQFLG_20vs80"	"GLQAWPG-pS-AIPQFLG_GLQAWPGEAIPQFLG_20vs80"	10030	28710	90	11300	11355	461	4	5934	5934	5950	359	6	100	100	0	590447	15.056	100000.000	100000.000	0.000	0.000	0.000	0.000	0.000	16.610	5366	5421	5366	5421	52	420	100	1132	"GLQAWPG-pS-AIPQFLG_GLQAWPGEAIPQFLG_20vs80"
0	0	0	18	8	7	"GLQAWPG-pS-AIPQFLG_GLQAWPGEAIPQFLG_20vs80"	"GLQAWPG-pS-AIPQFLG_GLQAWPGEAIPQFLG_20vs80"	10520	28730	90	11083	11443	2662	23	5436	5436	5989	3997	66	96	5	0	595021	1.365	100000.000	100000.000	0.000	0.000	0.000	0.000	0.000	16.610	5647	6007	5647	6007	52	420	100	1133	"GLQAWPG-pS-AIPQFLG_GLQAWPGEAIPQFLG_20vs80"
0	0	0	18	9	7	"GLQAWPG-pS-AIPQFLG_GLQAWPGEAIPQFLG_20vs80"	"GLQAWPG-pS-AIPQFLG_GLQAWPGEAIPQFLG_20vs80"	11030	28720	110	9790	9074	1733	19	4858	4858	4954	686	13	90	86	0	725957	6.006	100000.000	100000.000	0.000	0.000	0.000	0.000	0.000	16.610	4932	4216	4932	4216	80	656	100	1134	"GLQAWPG-pS-AIPQFLG_GLQAWPGEAIPQFLG_20vs80"
0	0	0	19	1	1	"JAK1"	"P23458"	11540	24850	200	4930	4970	501	10	4882	4882	4993	1797	35	0	0	0	1570406	-0.013	100000.000	100000.000	0.000	0.000	0.000	0.000	0.000	16.610	48	88	48	88	316	2384	100	1135	"Y220"
0	0	0	19	2	1	"JAK1"	"P23458"	12040	24860	200	4982	5015	300	5	4942	4942	4964	298	6	17	4	0	1584830	0.171	100000.000	100000.000	0.000	0.000	0.000	0.000	0.000	16.610	40	73	40	73	316	2384	100	1136	"Y220"
0	0	0	19	3	1	"JAK1"	"P23458"	12540	24860	200	5472	5494	316	5	5390	5390	5416	424	7	12	1	0	1736125	0.184	100000.000	100000.000	0.000	0.000	0.000	0.000	0.000	16.610	82	104	82	104	316	2384	100	1137	"Y220"
0	0	0	19	4	1	"Jun "	"P05412"	13040	24870	200	5893	6044	1161	19	5708	5708	5733	775	13	6	3	0	1909916	0.401	100000.000	100000.000	0.000	0.000	0.000	0.000	0.000	16.610	185	336	185	336	316	2384	100	1138	"S243"
0	0	0	19	5	1	"Jun "	"P05412"	13540	24870	200	6028	6033	305	5	5996	5996	6051	817	13	1	0	0	1906300	-0.022	100000.000	100000.000	0.000	0.000	0.000	0.000	0.000	16.610	32	37	32	37	316	2384	100	1139	"S243"
0	0	0	19	6	1	"Jun "	"P05412"	14040	24870	200	5970	5992	344	5	5950	5950	5983	465	7	4	1	0	1893626	0.019	100000.000	100000.000	0.000	0.000	0.000	0.000	0.000	16.610	20	42	20	42	316	2384	100	1140	"S243"
0	0	0	19	7	1	"Kit "	"P10721"	14540	24880	200	5983	6211	691	11	5907	5907	5949	567	9	18	12	0	1962558	0.462	100000.000	100000.000	0.000	0.000	0.000	0.000	0.000	16.610	76	304	76	304	316	2384	100	1141	"Y568/70"
0	0	0	19	8	1	"Kit "	"P10721"	15040	24900	100	6800	6784	966	14	5872	5872	5904	351	5	52	51	0	542725	2.507	100000.000	100000.000	0.000	0.000	0.000	0.000	0.000	16.610	928	912	928	912	80	560	100	1142	"Y568/70"
0	0	0	19	9	1	"Kit "	"P10721"	15560	24900	110	6651	6782	899	13	5786	5786	5809	287	4	63	53	0	542583	3.390	100000.000	100000.000	0.000	0.000	0.000	0.000	0.000	16.610	865	996	865	996	80	656	100	1143	"Y568/70"
0	0	0	19	1	2	"Mlk3"	"Q16584"	11540	25500	80	6986	7053	297	4	4863	4863	4899	370	7	100	100	0	366736	5.822	100000.000	100000.000	0.000	0.000	0.000	0.000	0.000	16.610	2123	2190	2123	2190	52	340	100	1144	"S281"
0	0	0	19	2	2	"Mlk3"	"Q16584"	12040	25510	100	8263	8058	783	9	5011	5011	5078	884	17	96	92	0	644602	3.371	100000.000	100000.000	0.000	0.000	0.000	0.000	0.000	16.610	3252	3047	3252	3047	80	560	100	1145	"S281"
0	0	0	19	3	2	"Mlk3"	"Q16584"	12540	25510	100	9255	9083	886	9	5474	5474	5494	282	5	98	97	0	726671	12.727	100000.000	100000.000	0.000	0.000	0.000	0.000	0.000	16.610	3781	3609	3781	3609	80	560	100	1146	"S281"
0	0	0	19	4	2	"NFAT2 "	"O95644"	13030	25520	80	6316	6315	282	4	5338	5338	5370	408	7	98	73	0	328361	2.316	100000.000	100000.000	0.000	0.000	0.000	0.000	0.000	16.610	978	977	978	977	52	340	100	1147	"S172"
0	0	0	19	5	2	"NFAT2 "	"O95644"	13530	25520	90	7252	7301	298	4	5871	5871	5894	292	4	100	100	0	379632	4.818	100000.000	100000.000	0.000	0.000	0.000	0.000	0.000	16.610	1381	1430	1381	1430	52	420	100	1148	"S172"
0	0	0	19	6	2	"NFAT2 "	"O95644"	14030	25530	90	7152	7116	354	4	6082	6082	6102	270	4	100	88	0	370014	3.756	100000.000	100000.000	0.000	0.000	0.000	0.000	0.000	16.610	1070	1034	1070	1034	52	420	100	1149	"S172"
0	0	0	19	7	2	"PI3-kinase p85 subunit beta"	"O00459"	14550	25530	70	13694	13432	1324	9	5872	5872	5892	306	5	100	100	0	429832	24.641	100000.000	100000.000	0.000	0.000	0.000	0.000	0.000	16.610	7822	7560	7822	7560	32	236	100	1150	"Y464"
0	0	0	19	8	2	"PI3-kinase p85 subunit beta"	"O00459"	15040	25530	80	12085	10802	3094	28	5773	5773	5834	421	7	82	78	0	561679	11.800	100000.000	100000.000	0.000	0.000	0.000	0.000	0.000	16.610	6312	5029	6312	5029	52	340	100	1151	"Y464"
0	0	0	19	9	2	"PI3-kinase p85 subunit beta"	"O00459"	15540	25540	80	12439	11284	2662	23	5778	5778	5802	274	4	94	90	0	586783	20.007	100000.000	100000.000	0.000	0.000	0.000	0.000	0.000	16.610	6661	5506	6661	5506	52	340	100	1152	"Y464"
0	0	0	19	1	3	"p47phox "	"P14598"	11520	26140	200	5085	5102	337	6	5114	5114	5169	1406	27	0	0	0	1612147	-0.048	100000.000	100000.000	0.000	0.000	0.000	0.000	0.000	16.610	-29	-12	-29	-12	316	2384	100	1153	"S370"
0	0	0	19	2	3	"p47phox "	"P14598"	12020	26150	200	5014	5034	373	7	5039	5039	5069	310	6	13	4	0	1590825	-0.113	100000.000	100000.000	0.000	0.000	0.000	0.000	0.000	16.610	-25	-5	-25	-5	316	2384	100	1154	"S370"
0	0	0	19	3	3	"p47phox "	"P14598"	12520	26150	200	5343	5342	358	6	5333	5333	5363	349	6	11	2	0	1687926	-0.060	100000.000	100000.000	0.000	0.000	0.000	0.000	0.000	16.610	10	9	10	9	316	2384	100	1155	"S370"
0	0	0	19	4	3	"PDGFRb"	"P09619"	13020	26160	200	5509	5527	285	5	5386	5386	5439	491	9	9	1	0	1746582	0.179	100000.000	100000.000	0.000	0.000	0.000	0.000	0.000	16.610	123	141	123	141	316	2384	100	1156	"Y716"
0	0	0	19	5	3	"PDGFRb"	"P09619"	13520	26160	200	5797	5817	278	4	5621	5621	5654	551	9	8	1	0	1838091	0.296	100000.000	100000.000	0.000	0.000	0.000	0.000	0.000	16.610	176	196	176	196	316	2384	100	1157	"Y716"
0	0	0	19	6	3	"PDGFRb"	"P09619"	14020	26170	200	5937	5967	291	4	5942	5942	5975	406	6	10	1	0	1885468	-0.020	100000.000	100000.000	0.000	0.000	0.000	0.000	0.000	16.610	-5	25	-5	25	316	2384	100	1158	"Y716"
0	0	0	19	7	3	"Rack1"	"P63244"	14530	26170	150	8283	8267	649	7	5949	5949	5975	317	5	100	100	0	1289660	7.230	100000.000	100000.000	0.000	0.000	0.000	0.000	0.000	16.610	2334	2318	2334	2318	156	1272	100	1159	"y246"
0	0	0	19	8	3	"Rack1"	"P63244"	15030	26180	160	7958	7973	971	12	5796	5796	5826	385	6	99	95	0	1658327	5.577	100000.000	100000.000	0.000	0.000	0.000	0.000	0.000	16.610	2162	2177	2162	2177	208	1512	100	1160	"y246"
0	0	0	19	9	3	"Rack1"	"P63244"	15530	26190	160	8263	8188	725	8	5744	5744	5784	390	6	100	100	0	1703157	6.164	100000.000	100000.000	0.000	0.000	0.000	0.000	0.000	16.610	2519	2444	2519	2444	208	1512	100	1161	"y246"
0	0	0	19	1	4	"Sek1"	"P45985"	11520	26740	200	4761	4786	469	9	4983	4983	5028	645	12	0	0	0	1512432	-0.375	100000.000	100000.000	0.000	0.000	0.000	0.000	0.000	16.610	-222	-197	-222	-197	316	2384	100	1162	"S80"
0	0	0	19	2	4	"Sek1"	"P45985"	12020	26750	200	5088	5151	491	9	5069	5069	5141	1161	22	0	0	0	1627669	0.009	100000.000	100000.000	0.000	0.000	0.000	0.000	0.000	16.610	19	82	19	82	316	2384	100	1163	"S80"
0	0	0	19	3	4	"Sek1"	"P45985"	12530	26770	180	5262	5333	520	9	5306	5306	5350	362	6	12	5	0	1365278	-0.047	100000.000	100000.000	0.000	0.000	0.000	0.000	0.000	16.610	-44	27	-44	27	256	1924	100	1164	"S80"
0	0	0	19	4	4	"process-control__"	"GGSGGSGDYKDDDDK"	13020	26750	200	5537	5602	417	7	5410	5410	5511	1682	30	0	0	0	1770184	0.054	100000.000	100000.000	0.000	0.000	0.000	0.000	0.000	16.610	127	192	127	192	316	2384	100	1165	"process-control__"
0	0	0	19	5	4	"process-control__"	"GGSGGSGDYKDDDDK"	13520	26760	200	5523	5598	366	6	5507	5507	5547	329	5	17	4	0	1768983	0.155	100000.000	100000.000	0.000	0.000	0.000	0.000	0.000	16.610	16	91	16	91	316	2384	100	1166	"process-control__"
0	0	0	19	6	4	"process-control__"	"GGSGGSGDYKDDDDK"	14030	26760	200	5996	6135	1073	17	5854	5854	5894	378	6	23	8	0	1938685	0.638	100000.000	100000.000	0.000	0.000	0.000	0.000	0.000	16.610	142	281	142	281	316	2384	100	1167	"process-control__"
0	0	0	19	7	4	"TAB1"	"Q15750"	14530	26770	200	5898	5916	309	5	5911	5911	5940	380	6	6	2	0	1869546	-0.063	100000.000	100000.000	0.000	0.000	0.000	0.000	0.000	16.610	-13	5	-13	5	316	2384	100	1168	"S423"
0	0	0	19	8	4	"TAB1"	"Q15750"	15030	26760	180	5907	5964	492	8	5883	5883	5907	341	5	14	4	0	1526867	0.167	100000.000	100000.000	0.000	0.000	0.000	0.000	0.000	16.610	24	81	24	81	256	1924	100	1169	"S423"
0	0	0	19	9	4	"TAB1"	"Q15750"	15530	26760	200	5698	5726	325	5	5761	5761	5814	1150	19	0	0	0	1809344	-0.077	100000.000	100000.000	0.000	0.000	0.000	0.000	0.000	16.610	-63	-35	-63	-35	316	2384	100	1170	"S423"
0	0	0	19	1	5	"4E-BP1 "	"Q13541"	11500	27420	80	5034	7726	9286	120	4936	4936	4968	337	6	23	15	0	401740	8.184	100000.000	100000.000	0.000	0.000	0.000	0.000	0.000	16.610	98	2790	98	2790	52	340	100	1171	"T46"
0	0	0	19	2	5	"4E-BP1 "	"Q13541"	12000	27420	200	5349	5434	496	9	5217	5217	5465	1352	24	1	0	0	1717274	-0.023	100000.000	100000.000	0.000	0.000	0.000	0.000	0.000	16.610	132	217	132	217	316	2384	100	1172	"T46"
0	0	0	19	3	5	"4E-BP1 "	"Q13541"	12500	27420	200	5415	5453	341	6	5338	5338	5383	349	6	17	5	0	1723191	0.201	100000.000	100000.000	0.000	0.000	0.000	0.000	0.000	16.610	77	115	77	115	316	2384	100	1173	"T46"
0	0	0	19	4	5	"Akt1"	"P31749"	13000	27430	200	5294	5324	678	12	5365	5365	5412	700	12	4	1	0	1682404	-0.126	100000.000	100000.000	0.000	0.000	0.000	0.000	0.000	16.610	-71	-41	-71	-41	316	2384	100	1174	"T450"
0	0	0	19	5	5	"Akt1"	"P31749"	13500	27430	200	5359	5331	370	6	5443	5443	5521	1107	20	0	0	0	1684701	-0.172	100000.000	100000.000	0.000	0.000	0.000	0.000	0.000	16.610	-84	-112	-84	-112	316	2384	100	1175	"T450"
0	0	0	19	6	5	"Akt1"	"P31749"	14000	27440	200	5692	5677	388	6	5835	5835	5897	662	11	2	0	0	1793803	-0.332	100000.000	100000.000	0.000	0.000	0.000	0.000	0.000	16.610	-143	-158	-143	-158	316	2384	100	1176	"T450"
0	0	0	19	7	5	"Bax"	"Q07812"	14510	27450	150	11356	10065	5415	53	6146	6146	6182	463	7	64	58	0	1570131	8.387	100000.000	100000.000	0.000	0.000	0.000	0.000	0.000	16.610	5210	3919	5210	3919	156	1272	100	1177	"S163"
0	0	0	19	8	5	"Bax"	"Q07812"	15020	27460	160	10496	9478	3193	33	5956	5956	5981	438	7	64	56	0	1971419	7.984	100000.000	100000.000	0.000	0.000	0.000	0.000	0.000	16.610	4540	3522	4540	3522	208	1512	100	1178	"S163"
0	0	0	19	9	5	"Bax"	"Q07812"	15520	27460	160	9415	9441	3188	33	5891	5891	5925	311	5	70	62	0	1963708	11.305	100000.000	100000.000	0.000	0.000	0.000	0.000	0.000	16.610	3524	3550	3524	3550	208	1512	100	1179	"S163"
0	0	0	19	1	6	"CFTR"	"P13569"	11500	28080	150	5520	5533	224	4	4691	4691	4739	556	11	91	14	0	863225	1.428	100000.000	100000.000	0.000	0.000	0.000	0.000	0.000	16.610	829	842	829	842	156	1272	100	1180	"S813"
0	0	0	19	2	6	"CFTR"	"P13569"	12010	28080	150	6271	6276	258	4	5166	5166	5217	576	11	99	40	0	978990	1.839	100000.000	100000.000	0.000	0.000	0.000	0.000	0.000	16.610	1105	1110	1105	1110	156	1272	100	1181	"S813"
0	0	0	19	3	6	"CFTR"	"P13569"	12520	28080	170	6572	6625	558	8	5935	5935	6050	1780	29	4	0	0	1378004	0.323	100000.000	100000.000	0.000	0.000	0.000	0.000	0.000	16.610	637	690	637	690	208	1660	100	1182	"S813"
0	0	0	19	4	6	"Crk "	"P46108"	13030	28090	150	6608	6591	353	5	5709	5709	5708	514	9	85	29	0	1028207	1.718	100000.000	100000.000	0.000	0.000	0.000	0.000	0.000	16.610	899	882	899	882	156	1272	100	1183	"Y108"
0	0	0	19	5	6	"Crk "	"P46108"	13510	28100	180	6999	6993	720	10	5627	5627	5717	1231	21	56	4	0	1790212	1.037	100000.000	100000.000	0.000	0.000	0.000	0.000	0.000	16.610	1372	1366	1372	1366	256	1924	100	1184	"Y108"
0	0	0	19	6	6	"Crk "	"P46108"	14000	28070	110	6250	6265	368	5	5550	5550	5587	488	8	71	16	0	501213	1.389	100000.000	100000.000	0.000	0.000	0.000	0.000	0.000	16.610	700	715	700	715	80	656	100	1185	"Y108"
0	0	0	19	7	6	"EGFR"	"P00533"	14520	28110	80	6237	6241	354	5	5516	5516	5535	265	4	86	71	0	324534	2.664	100000.000	100000.000	0.000	0.000	0.000	0.000	0.000	16.610	721	725	721	725	52	340	100	1186	"S1070"
0	0	0	19	8	6	"EGFR"	"P00533"	15020	28110	90	6411	6473	847	13	5584	5584	5642	407	7	82	51	0	336580	2.042	100000.000	100000.000	0.000	0.000	0.000	0.000	0.000	16.610	827	889	827	889	52	420	100	1187	"S1070"
0	0	0	19	9	6	"EGFR"	"P00533"	15520	28120	100	6489	6377	463	7	5586	5586	5586	283	5	81	68	0	510163	2.795	100000.000	100000.000	0.000	0.000	0.000	0.000	0.000	16.610	903	791	903	791	80	560	100	1188	"S1070"
-75	0	0	19	1	7	"empty"	"empty"	11500	28710	200	4752	4779	317	6	4741	4741	4788	463	9	5	0	0	1510320	-0.019	100000.000	100000.000	0.000	0.000	0.000	0.000	0.000	16.610	11	38	11	38	316	2384	100	1189	"empty"
-75	0	0	19	2	7	"empty"	"empty"	12000	28710	200	5067	5116	366	7	5112	5112	5126	399	7	9	2	0	1616730	-0.025	100000.000	100000.000	0.000	0.000	0.000	0.000	0.000	16.610	-45	4	-45	4	316	2384	100	1190	"empty"
-75	0	0	19	3	7	"empty"	"empty"	12500	28710	200	5487	5542	346	6	5444	5444	5566	500	8	8	2	0	1751194	-0.048	100000.000	100000.000	0.000	0.000	0.000	0.000	0.000	16.610	43	98	43	98	316	2384	100	1191	"empty"
-75	0	0	19	4	7	"empty"	"empty"	13000	28710	200	5700	5733	493	8	5709	5709	5734	513	8	7	0	0	1811649	-0.002	100000.000	100000.000	0.000	0.000	0.000	0.000	0.000	16.610	-9	24	-9	24	316	2384	100	1192	"empty"
-75	0	0	19	5	7	"empty"	"empty"	13500	28720	200	5303	5359	336	6	5347	5347	5446	1178	21	0	0	0	1693561	-0.074	100000.000	100000.000	0.000	0.000	0.000	0.000	0.000	16.610	-44	12	-44	12	316	2384	100	1193	"empty"
-75	0	0	19	6	7	"empty"	"empty"	14000	28720	200	5748	5754	269	4	5616	5616	5684	1010	17	0	0	0	1818390	0.069	100000.000	100000.000	0.000	0.000	0.000	0.000	0.000	16.610	132	138	132	138	316	2384	100	1194	"empty"
0	0	0	19	7	7	"GLQAWPG-pS-AIPQFLG_100"	"GLQAWPG-pS-AIPQFLG_100"	14520	28740	100	16979	15375	7683	49	5672	5672	5773	1052	18	70	65	0	1230039	9.127	100000.000	100000.000	0.000	0.000	0.000	0.000	0.000	16.610	11307	9703	11307	9703	80	560	100	1195	"GLQAWPG-pS-AIPQFLG_100"
0	0	0	19	8	7	"GLQAWPG-pS-AIPQFLG_100"	"GLQAWPG-pS-AIPQFLG_100"	15010	28750	80	21407	20417	3151	15	5460	5460	5491	326	5	100	100	0	1061689	45.785	100000.000	100000.000	0.000	0.000	0.000	0.000	0.000	16.610	15947	14957	15947	14957	52	340	100	1196	"GLQAWPG-pS-AIPQFLG_100"
0	0	0	19	9	7	"GLQAWPG-pS-AIPQFLG_100"	"GLQAWPG-pS-AIPQFLG_100"	15500	28750	120	10235	13960	7761	55	5639	5639	5874	3166	53	53	47	0	1675239	2.554	100000.000	100000.000	0.000	0.000	0.000	0.000	0.000	16.610	4596	8321	4596	8321	120	820	100	1197	"GLQAWPG-pS-AIPQFLG_100"
0	0	0	20	1	1	"Bcl-2"	"P10415"	16020	24840	110	5796	5850	256	4	5640	5640	5646	258	4	36	15	0	467960	0.791	100000.000	100000.000	0.000	0.000	0.000	0.000	0.000	16.610	156	210	156	210	80	656	100	1198	"S87"
0	0	0	20	2	1	"Bcl-2"	"P10415"	16530	24850	200	5737	5817	673	11	5679	5679	5713	300	5	16	6	0	1838188	0.347	100000.000	100000.000	0.000	0.000	0.000	0.000	0.000	16.610	58	138	58	138	316	2384	100	1199	"S87"
0	0	0	20	3	1	"Bcl-2"	"P10415"	17020	24850	200	5828	5865	314	5	5771	5771	5805	334	5	11	4	0	1853478	0.180	100000.000	100000.000	0.000	0.000	0.000	0.000	0.000	16.610	57	94	57	94	316	2384	100	1200	"S87"
0	0	0	20	4	1	"Casp3 "	"P42574"	17540	24850	150	19718	15923	7623	47	5988	5988	6033	400	6	82	74	0	2484036	24.725	100000.000	100000.000	0.000	0.000	0.000	0.000	0.000	16.610	13730	9935	13730	9935	156	1272	100	1201	"S150"
0	0	0	20	5	1	"Casp3 "	"P42574"	18010	24870	150	23058	20356	6640	32	6273	6273	6281	693	11	93	86	0	3175596	20.310	100000.000	100000.000	0.000	0.000	0.000	0.000	0.000	16.610	16785	14083	16785	14083	156	1272	100	1202	"S150"
0	0	0	20	6	1	"Casp3 "	"P42574"	18520	24870	150	23320	20933	6880	32	6363	6363	6413	497	7	94	91	0	3265498	29.215	100000.000	100000.000	0.000	0.000	0.000	0.000	0.000	16.610	16957	14570	16957	14570	156	1272	100	1203	"S150"
0	0	0	20	7	1	"CD19"	"P15391"	19030	24870	140	7106	7212	819	11	6476	6476	6560	502	7	55	29	0	1125116	1.299	100000.000	100000.000	0.000	0.000	0.000	0.000	0.000	16.610	630	736	630	736	156	1140	100	1204	"Y500"
0	0	0	20	8	1	"CD19"	"P15391"	19510	24860	200	6938	7196	1031	14	6444	6444	6600	1013	15	29	7	0	2274083	0.588	100000.000	100000.000	0.000	0.000	0.000	0.000	0.000	16.610	494	752	494	752	316	2384	100	1205	"Y500"
0	0	0	20	9	1	"CD19"	"P15391"	20000	24860	200	6510	6723	794	11	6138	6138	6262	919	14	26	5	0	2124361	0.502	100000.000	100000.000	0.000	0.000	0.000	0.000	0.000	16.610	372	585	372	585	316	2384	100	1206	"Y500"
0	0	0	20	1	2	"EP300"	"Q09472"	16020	25490	200	5663	5660	272	4	5688	5688	5711	298	5	10	1	0	1788443	-0.171	100000.000	100000.000	0.000	0.000	0.000	0.000	0.000	16.610	-25	-28	-25	-28	316	2384	100	1207	"S2366"
0	0	0	20	2	2	"EP300"	"Q09472"	16510	25490	200	5692	5755	674	11	5717	5717	5756	327	5	12	3	0	1818611	-0.003	100000.000	100000.000	0.000	0.000	0.000	0.000	0.000	16.610	-25	38	-25	38	316	2384	100	1208	"S2366"
0	0	0	20	3	2	"EP300"	"Q09472"	17010	25490	200	5851	5882	368	6	5893	5893	5923	343	5	14	4	0	1858573	-0.120	100000.000	100000.000	0.000	0.000	0.000	0.000	0.000	16.610	-42	-11	-42	-11	316	2384	100	1209	"S2366"
0	0	0	20	4	2	"fyn"	"P06241"	17510	25490	200	6017	6052	346	5	6041	6041	6108	517	8	6	1	0	1912416	-0.108	100000.000	100000.000	0.000	0.000	0.000	0.000	0.000	16.610	-24	11	-24	11	316	2384	100	1210	"Y531"
0	0	0	20	5	2	"fyn"	"P06241"	18000	25490	200	6197	6346	965	15	6171	6171	6234	442	7	11	5	0	2005372	0.253	100000.000	100000.000	0.000	0.000	0.000	0.000	0.000	16.610	26	175	26	175	316	2384	100	1211	"Y531"
0	0	0	20	6	2	"fyn"	"P06241"	18500	25490	200	6249	6306	1064	16	6239	6239	6241	662	10	7	3	0	1992682	0.098	100000.000	100000.000	0.000	0.000	0.000	0.000	0.000	16.610	10	67	10	67	316	2384	100	1212	"Y531"
0	0	0	20	7	2	"Grb2"	"P62993"	19000	25490	200	6479	6614	605	9	6447	6447	6571	882	13	7	1	0	2090069	0.049	100000.000	100000.000	0.000	0.000	0.000	0.000	0.000	16.610	32	167	32	167	316	2384	100	1213	"Y209"
0	0	0	20	8	2	"Grb2"	"P62993"	19500	25500	160	6694	6886	733	10	6437	6437	6554	610	9	29	9	0	1432187	0.544	100000.000	100000.000	0.000	0.000	0.000	0.000	0.000	16.610	257	449	257	449	208	1512	100	1214	"Y209"
0	0	0	20	9	2	"Grb2"	"P62993"	19990	25500	200	6329	6431	521	8	6180	6180	6264	538	8	23	4	0	2032205	0.310	100000.000	100000.000	0.000	0.000	0.000	0.000	0.000	16.610	149	251	149	251	316	2384	100	1215	"Y209"
0	0	0	20	1	3	"IKK-beta "	"O14920"	16030	26140	90	6879	6876	203	2	5690	5690	5725	320	5	100	100	0	357565	3.597	100000.000	100000.000	0.000	0.000	0.000	0.000	0.000	16.610	1189	1186	1189	1186	52	420	100	1216	"Y188"
0	0	0	20	2	3	"IKK-beta "	"O14920"	16530	26140	90	7490	7804	2156	27	5813	5813	5828	274	4	100	100	0	405787	7.212	100000.000	100000.000	0.000	0.000	0.000	0.000	0.000	16.610	1677	1991	1677	1991	52	420	100	1217	"Y188"
0	0	0	20	3	3	"IKK-beta "	"O14920"	17020	26150	120	7847	7620	847	11	5970	5970	6018	429	7	86	80	0	914362	3.734	100000.000	100000.000	0.000	0.000	0.000	0.000	0.000	16.610	1877	1650	1877	1650	120	820	100	1218	"Y188"
0	0	0	20	4	3	"IRAK1"	"P51617"	17510	26140	200	5980	5869	750	12	6060	6060	6112	425	6	9	2	0	1854516	-0.572	100000.000	100000.000	0.000	0.000	0.000	0.000	0.000	16.610	-80	-191	-80	-191	316	2384	100	1219	"T100"
0	0	0	20	5	3	"IRAK1"	"P51617"	18000	26130	130	5481	5579	785	14	6165	6165	6246	592	9	5	3	0	669537	-1.127	100000.000	100000.000	0.000	0.000	0.000	0.000	0.000	16.610	-684	-586	-684	-586	120	940	100	1220	"T100"
0	0	0	20	6	3	"IRAK1"	"P51617"	18480	26130	200	6001	5934	742	12	6189	6189	6223	994	15	3	0	0	1874991	-0.291	100000.000	100000.000	0.000	0.000	0.000	0.000	0.000	16.610	-188	-255	-188	-255	316	2384	100	1221	"T100"
0	0	0	20	7	3	"IRF-7 "	"Q92985"	18970	26130	110	6237	6424	606	9	6291	6291	6416	1032	16	7	2	0	513941	0.008	100000.000	100000.000	0.000	0.000	0.000	0.000	0.000	16.610	-54	133	-54	133	80	656	100	1222	"S471"
0	0	0	20	8	3	"IRF-7 "	"Q92985"	19480	26130	200	6276	6386	655	10	6284	6284	6378	545	8	9	2	0	2018127	0.015	100000.000	100000.000	0.000	0.000	0.000	0.000	0.000	16.610	-8	102	-8	102	316	2384	100	1223	"S471"
0	0	0	20	9	3	"IRF-7 "	"Q92985"	19990	26130	100	6408	6537	575	8	6300	6300	6397	632	9	15	5	0	522960	0.222	100000.000	100000.000	0.000	0.000	0.000	0.000	0.000	16.610	108	237	108	237	80	560	100	1224	"S471"
0	0	0	20	1	4	"Lyn "	"P07948"	16020	26790	200	5589	5624	341	6	5675	5675	5719	365	6	8	3	0	1777332	-0.260	100000.000	100000.000	0.000	0.000	0.000	0.000	0.000	16.610	-86	-51	-86	-51	316	2384	100	1225	"Y507"
0	0	0	20	2	4	"Lyn "	"P07948"	16520	26790	200	5709	5755	391	6	5755	5755	5795	318	5	10	3	0	1818526	-0.126	100000.000	0.000	0.000	0.000	0.000	0.000	0.000	16.610	-46	0	-46	0	316	2384	100	1226	"Y507"
0	0	0	20	3	4	"Lyn "	"P07948"	17020	26790	200	5918	5934	370	6	5929	5929	5972	355	5	12	3	0	1875075	-0.107	100000.000	100000.000	0.000	0.000	0.000	0.000	0.000	16.610	-11	5	-11	5	316	2384	100	1227	"Y507"
0	0	0	20	4	4	"MAVS"	"Q7Z434"	17510	26790	100	9592	9285	2402	25	6068	6068	6488	4087	62	28	1	0	742796	0.684	100000.000	100000.000	0.000	0.000	0.000	0.000	0.000	16.610	3524	3217	3524	3217	80	560	100	1228	"S233/4"
0	0	0	20	5	4	"MAVS"	"Q7Z434"	18020	26800	90	9926	9815	1046	10	6153	6153	6124	526	8	100	100	0	510365	7.017	100000.000	100000.000	0.000	0.000	0.000	0.000	0.000	16.610	3773	3662	3773	3662	52	420	100	1229	"S233/4"
0	0	0	20	6	4	"MAVS"	"Q7Z434"	18510	26820	110	10697	10077	2160	21	6338	6338	6431	534	8	86	80	0	806162	6.828	100000.000	100000.000	0.000	0.000	0.000	0.000	0.000	16.610	4359	3739	4359	3739	80	656	100	1230	"S233/4"
0	0	0	20	7	4	"Mek2"	"P36507"	19020	26800	130	8287	8316	772	9	6300	6300	6380	522	8	95	91	0	997929	3.709	100000.000	100000.000	0.000	0.000	0.000	0.000	0.000	16.610	1987	2016	1987	2016	120	940	100	1231	"s226"
0	0	0	20	8	4	"Mek2"	"P36507"	19520	26810	140	8127	8230	757	9	6274	6274	6379	541	8	99	94	0	1283884	3.421	100000.000	100000.000	0.000	0.000	0.000	0.000	0.000	16.610	1853	1956	1853	1956	156	1140	100	1232	"s226"
0	0	0	20	9	4	"Mek2"	"P36507"	20000	26810	130	7995	8174	877	10	6153	6153	6239	508	8	99	96	0	980855	3.809	100000.000	100000.000	0.000	0.000	0.000	0.000	0.000	16.610	1842	2021	1842	2021	120	940	100	1233	"s226"
0	0	0	20	1	5	"PKCE"	"Q02156"	16020	27430	110	11397	11263	920	8	5788	5788	5832	350	6	100	100	0	901020	15.517	100000.000	100000.000	0.000	0.000	0.000	0.000	0.000	16.610	5609	5475	5609	5475	80	656	100	1234	"T566"
0	0	0	20	2	5	"PKCE"	"Q02156"	16500	27420	120	11273	10639	1789	16	5760	5760	5797	309	5	93	92	0	1276677	15.670	100000.000	100000.000	0.000	0.000	0.000	0.000	0.000	16.610	5513	4879	5513	4879	120	820	100	1235	"T566"
0	0	0	20	3	5	"PKCE"	"Q02156"	17010	27430	110	11546	11516	805	6	5963	5963	6056	1270	20	100	100	0	921265	4.299	100000.000	100000.000	0.000	0.000	0.000	0.000	0.000	16.610	5583	5553	5583	5553	80	656	100	1236	"T566"
0	0	0	20	4	5	"PTEN"	"P60484"	17520	27440	110	7841	7821	425	5	6025	6025	6060	365	6	100	97	0	625705	4.825	100000.000	100000.000	0.000	0.000	0.000	0.000	0.000	16.610	1816	1796	1816	1796	80	656	100	1237	"Y240"
0	0	0	20	5	5	"PTEN"	"P60484"	18000	27420	200	6286	6585	969	14	6124	6124	6129	565	9	31	25	0	2080798	0.807	100000.000	100000.000	0.000	0.000	0.000	0.000	0.000	16.610	162	461	162	461	316	2384	100	1238	"Y240"
0	0	0	20	6	5	"PTEN"	"P60484"	18500	27420	150	7550	7327	1057	14	6179	6179	6258	422	6	65	58	0	1143044	2.533	100000.000	100000.000	0.000	0.000	0.000	0.000	0.000	16.610	1371	1148	1371	1148	156	1272	100	1239	"Y240"
0	0	0	20	7	5	"Rab5A"	"P20339"	18990	27420	200	6179	6293	501	7	6160	6160	6245	529	8	11	4	0	1988533	0.091	100000.000	100000.000	0.000	0.000	0.000	0.000	0.000	16.610	19	133	19	133	316	2384	100	1240	"T202"
0	0	0	20	8	5	"Rab5A"	"P20339"	19490	27430	200	6064	6127	435	7	6156	6156	6282	1118	17	3	0	0	1936099	-0.139	100000.000	100000.000	0.000	0.000	0.000	0.000	0.000	16.610	-92	-29	-92	-29	316	2384	100	1241	"T202"
0	0	0	20	9	5	"Rab5A"	"P20339"	19980	27400	100	5938	6081	517	8	6051	6051	6133	452	7	12	5	0	486496	-0.115	100000.000	100000.000	0.000	0.000	0.000	0.000	0.000	16.610	-113	30	-113	30	80	560	100	1242	"T202"
0	0	0	20	1	6	"STAT3 "	"P40763"	16020	28080	200	5746	5805	334	5	5664	5664	5723	898	15	3	0	0	1834448	0.091	100000.000	100000.000	0.000	0.000	0.000	0.000	0.000	16.610	82	141	82	141	316	2384	100	1243	"S727"
0	0	0	20	2	6	"STAT3 "	"P40763"	16510	28080	200	5790	5796	266	4	5794	5794	5846	384	6	7	1	0	1831587	-0.130	100000.000	100000.000	0.000	0.000	0.000	0.000	0.000	16.610	-4	2	-4	2	316	2384	100	1244	"S727"
0	0	0	20	3	6	"STAT3 "	"P40763"	17010	28080	200	6030	6096	381	6	5931	5931	5975	432	7	14	4	0	1926431	0.280	100000.000	100000.000	0.000	0.000	0.000	0.000	0.000	16.610	99	165	99	165	316	2384	100	1245	"S727"
0	0	0	20	4	6	"STAT6 "	"P42226"	17510	28080	200	5648	5696	610	10	5968	5968	6037	1538	25	1	0	0	1799847	-0.222	100000.000	100000.000	0.000	0.000	0.000	0.000	0.000	16.610	-320	-272	-320	-272	316	2384	100	1246	"Y641"
0	0	0	20	5	6	"STAT6 "	"P42226"	18010	28090	200	5943	5924	539	9	6068	6068	6146	406	6	10	4	0	1871841	-0.547	100000.000	100000.000	0.000	0.000	0.000	0.000	0.000	16.610	-125	-144	-125	-144	316	2384	100	1247	"Y641"
0	0	0	20	6	6	"STAT6 "	"P42226"	18500	28090	180	5907	6078	2000	32	6116	6116	6197	429	6	14	5	0	1555895	-0.277	100000.000	100000.000	0.000	0.000	0.000	0.000	0.000	16.610	-209	-38	-209	-38	256	1924	100	1248	"Y641"
0	0	0	20	7	6	"Catalase"	"Q14790"	19010	28090	160	12574	12068	1684	13	6155	6155	6238	488	7	98	97	0	2510112	11.947	100000.000	100000.000	0.000	0.000	0.000	0.000	0.000	16.610	6419	5913	6419	5913	208	1512	100	1249	"Y448"
0	0	0	20	8	6	"Catalase"	"Q14790"	19510	28100	160	13284	13212	1262	9	6230	6230	6299	458	7	100	99	0	2748090	15.094	100000.000	100000.000	0.000	0.000	0.000	0.000	0.000	16.610	7054	6982	7054	6982	208	1512	100	1250	"Y448"
0	0	0	20	9	6	"Catalase"	"Q14790"	20010	28100	170	12862	12868	1374	10	6078	6078	6212	1112	17	99	98	0	2676481	5.986	100000.000	100000.000	0.000	0.000	0.000	0.000	0.000	16.610	6784	6790	6784	6790	208	1660	100	1251	"Y448"
-75	0	0	20	1	7	"empty"	"empty"	16000	28710	200	5660	5679	364	6	5742	5742	5769	306	5	12	4	0	1794619	-0.294	100000.000	100000.000	0.000	0.000	0.000	0.000	0.000	16.610	-82	-63	-82	-63	316	2384	100	1252	"empty"
-75	0	0	20	2	7	"empty"	"empty"	16500	28710	200	5824	5922	1182	19	5734	5734	5790	860	14	4	0	0	1871302	0.153	100000.000	100000.000	0.000	0.000	0.000	0.000	0.000	16.610	90	188	90	188	316	2384	100	1253	"empty"
-75	0	0	20	3	7	"empty"	"empty"	17000	28710	200	5816	5788	705	12	5869	5869	5898	784	13	2	1	0	1829030	-0.140	100000.000	100000.000	0.000	0.000	0.000	0.000	0.000	16.610	-53	-81	-53	-81	316	2384	100	1254	"empty"
-75	0	0	20	4	7	"empty"	"empty"	17500	28710	200	6055	6120	369	6	6047	6047	6194	2036	32	0	0	0	1933929	-0.036	100000.000	100000.000	0.000	0.000	0.000	0.000	0.000	16.610	8	73	8	73	316	2384	100	1255	"empty"
-75	0	0	20	5	7	"empty"	"empty"	18000	28710	200	6094	6178	395	6	6117	6117	6270	2006	31	0	0	0	1952150	-0.046	100000.000	100000.000	0.000	0.000	0.000	0.000	0.000	16.610	-23	61	-23	61	316	2384	100	1256	"empty"
-75	0	0	20	6	7	"empty"	"empty"	18500	28710	200	6039	6122	459	7	6112	6112	6202	642	10	6	2	0	1934701	-0.125	100000.000	100000.000	0.000	0.000	0.000	0.000	0.000	16.610	-73	10	-73	10	316	2384	100	1257	"empty"
0	0	0	20	7	7	"Control-Spot"	"Human_IgG"	18980	28730	180	9359	9165	1369	14	6279	6279	6447	841	13	88	84	0	2346330	3.232	100000.000	100000.000	0.000	0.000	0.000	0.000	0.000	16.610	3080	2886	3080	2886	256	1924	100	1258	"Control-Spot"
0	0	0	20	8	7	"Control-Spot"	"Human_IgG"	19470	28740	180	9892	9591	1477	15	6366	6366	6610	1148	17	85	82	0	2455168	2.597	100000.000	100000.000	0.000	0.000	0.000	0.000	0.000	16.610	3526	3225	3526	3225	256	1924	100	1259	"Control-Spot"
0	0	0	20	9	7	"Control-Spot"	"Human_IgG"	19970	28730	200	8996	8635	1579	18	6157	6157	6347	791	12	74	69	0	2728602	2.893	100000.000	100000.000	0.000	0.000	0.000	0.000	0.000	16.610	2839	2478	2839	2478	316	2384	100	1260	"Control-Spot"
0	0	0	21	1	1	"Akt1"	"P31749"	2440	29260	200	4758	5284	1191	22	4726	4726	4855	1561	32	18	5	0	1669604	0.275	100000.000	100000.000	0.000	0.000	0.000	0.000	0.000	16.610	32	558	32	558	316	2384	100	1261	"T308"
0	0	0	21	2	1	"Akt1"	"P31749"	2970	29270	130	5193	6084	1420	23	4885	4885	4952	396	7	47	42	0	730092	2.859	100000.000	100000.000	0.000	0.000	0.000	0.000	0.000	16.610	308	1199	308	1199	120	940	100	1262	"T308"
0	0	0	21	3	1	"Akt1"	"P31749"	3500	29290	130	6640	6490	1299	20	5028	5028	5092	410	8	66	61	0	778745	3.410	100000.000	100000.000	0.000	0.000	0.000	0.000	0.000	16.610	1612	1462	1612	1462	120	940	100	1263	"T308"
0	0	0	21	4	1	"A-Raf"	"P10398"	3990	29280	140	5267	6078	1627	26	5075	5075	5142	446	8	39	30	0	948232	2.099	100000.000	100000.000	0.000	0.000	0.000	0.000	0.000	16.610	192	1003	192	1003	156	1140	100	1264	"Y302"
0	0	0	21	5	1	"A-Raf"	"P10398"	4510	29290	130	5355	6347	1732	27	5061	5061	5123	665	12	37	32	0	761672	1.841	100000.000	100000.000	0.000	0.000	0.000	0.000	0.000	16.610	294	1286	294	1286	120	940	100	1265	"Y302"
0	0	0	21	6	1	"A-Raf"	"P10398"	4980	29280	120	5273	6173	1644	26	5026	5026	5104	539	10	40	34	0	740787	1.983	100000.000	100000.000	0.000	0.000	0.000	0.000	0.000	16.610	247	1147	247	1147	120	820	100	1266	"Y302"
0	0	0	21	7	1	"Cdk4"	"P11802"	5450	29290	200	5104	5131	390	7	5347	5347	5407	465	8	5	1	0	1621427	-0.594	100000.000	100000.000	0.000	0.000	0.000	0.000	0.000	16.610	-243	-216	-243	-216	316	2384	100	1267	"S150"
0	0	0	21	8	1	"Cdk4"	"P11802"	5930	29320	130	5213	5362	458	8	5524	5524	5547	415	7	10	4	0	643383	-0.446	100000.000	100000.000	0.000	0.000	0.000	0.000	0.000	16.610	-311	-162	-311	-162	120	940	100	1268	"S150"
0	0	0	21	9	1	"Cdk4"	"P11802"	6450	29310	200	5339	5386	375	6	5631	5631	5692	399	7	3	1	0	1702122	-0.767	100000.000	100000.000	0.000	0.000	0.000	0.000	0.000	16.610	-292	-245	-292	-245	316	2384	100	1269	"S150"
0	0	0	21	1	2	"CREB "	"P16220"	2440	29900	200	4547	4673	496	10	4529	4529	4606	636	13	12	2	0	1476769	0.105	100000.000	100000.000	0.000	0.000	0.000	0.000	0.000	16.610	18	144	18	144	316	2384	100	1270	"S111"
0	0	0	21	2	2	"CREB "	"P16220"	2940	29900	200	4599	4747	463	9	4606	4606	4686	521	11	15	5	0	1499947	0.117	100000.000	100000.000	0.000	0.000	0.000	0.000	0.000	16.610	-7	141	-7	141	316	2384	100	1271	"S111"
0	0	0	21	3	2	"CREB "	"P16220"	3450	29910	230	5399	5526	641	11	4873	4873	4991	981	19	21	3	0	2166370	0.545	100000.000	100000.000	0.000	0.000	0.000	0.000	0.000	16.610	526	653	526	653	392	3108	100	1272	"S111"
0	0	0	21	4	2	"DVL1"	"O14640"	3950	29910	200	4773	4835	373	7	4783	4783	4905	1047	21	2	0	0	1527896	-0.067	100000.000	100000.000	0.000	0.000	0.000	0.000	0.000	16.610	-10	52	-10	52	316	2384	100	1273	"S679"
0	0	0	21	5	2	"DVL1"	"O14640"	4450	29910	200	4796	4902	812	16	4764	4764	4840	593	12	11	1	0	1548978	0.105	100000.000	100000.000	0.000	0.000	0.000	0.000	0.000	16.610	32	138	32	138	316	2384	100	1274	"S679"
0	0	0	21	6	2	"DVL1"	"O14640"	4950	29920	200	4765	4880	964	19	4845	4845	4905	430	8	8	2	0	1541925	-0.058	100000.000	100000.000	0.000	0.000	0.000	0.000	0.000	16.610	-80	35	-80	35	316	2384	100	1275	"S679"
0	0	0	21	7	2	"IFNAR1 "	"P17181"	5450	29920	200	5086	5159	377	7	5117	5117	5182	493	9	12	2	0	1630234	-0.047	100000.000	100000.000	0.000	0.000	0.000	0.000	0.000	16.610	-31	42	-31	42	316	2384	100	1276	"Y466"
0	0	0	21	8	2	"IFNAR1 "	"P17181"	5950	29930	200	5343	5419	425	7	5338	5338	5388	345	6	18	6	0	1712299	0.090	100000.000	100000.000	0.000	0.000	0.000	0.000	0.000	16.610	5	81	5	81	316	2384	100	1277	"Y466"
0	0	0	21	9	2	"IFNAR1 "	"P17181"	6450	29930	200	5381	5419	274	5	5416	5416	5454	314	5	10	1	0	1712510	-0.111	100000.000	100000.000	0.000	0.000	0.000	0.000	0.000	16.610	-35	3	-35	3	316	2384	100	1278	"Y466"
0	0	0	21	1	3	"Jak1 "	"P23458"	2450	30560	200	4393	4932	1183	23	4320	4320	4423	656	14	25	20	0	1558447	0.776	100000.000	100000.000	0.000	0.000	0.000	0.000	0.000	16.610	73	612	73	612	316	2384	100	1279	"Y1034"
0	0	0	21	2	3	"Jak1 "	"P23458"	2950	30570	200	4351	4857	1126	23	4342	4342	4422	490	11	24	19	0	1534848	0.888	100000.000	100000.000	0.000	0.000	0.000	0.000	0.000	16.610	9	515	9	515	316	2384	100	1280	"Y1034"
0	0	0	21	3	3	"Jak1 "	"P23458"	3450	30570	200	4427	4913	1132	23	4410	4410	4485	518	11	21	18	0	1552392	0.826	100000.000	100000.000	0.000	0.000	0.000	0.000	0.000	16.610	17	503	17	503	316	2384	100	1281	"Y1034"
0	0	0	21	4	3	"Jun "	"P05412"	3950	30580	200	4378	4597	1994	43	4499	4499	4614	1253	27	2	1	0	1452503	-0.014	100000.000	100000.000	0.000	0.000	0.000	0.000	0.000	16.610	-121	98	-121	98	316	2384	100	1282	"S63"
0	0	0	21	5	3	"Jun "	"P05412"	4450	30580	200	4406	4542	1208	26	4557	4557	4637	424	9	6	2	0	1435223	-0.224	100000.000	100000.000	0.000	0.000	0.000	0.000	0.000	16.610	-151	-15	-151	-15	316	2384	100	1283	"S63"
0	0	0	21	6	3	"Jun "	"P05412"	4940	30590	100	4146	4288	707	16	4452	4452	4523	804	17	5	1	0	343048	-0.292	100000.000	100000.000	0.000	0.000	0.000	0.000	0.000	16.610	-306	-164	-306	-164	80	560	100	1284	"S63"
0	0	0	21	7	3	"Lck"	"P06239"	5470	30600	180	5119	5200	522	10	4825	4825	4895	407	8	41	17	0	1331245	0.749	100000.000	100000.000	0.000	0.000	0.000	0.000	0.000	16.610	294	375	294	375	256	1924	100	1285	"Y192"
0	0	0	21	8	3	"Lck"	"P06239"	5960	30590	190	5308	5334	359	6	5052	5052	5100	401	7	39	7	0	1365462	0.584	100000.000	100000.000	0.000	0.000	0.000	0.000	0.000	16.610	256	282	256	282	256	2088	100	1286	"Y192"
0	0	0	21	9	3	"Lck"	"P06239"	6450	30590	200	5288	5368	387	7	5162	5162	5215	549	10	21	2	0	1696367	0.279	100000.000	100000.000	0.000	0.000	0.000	0.000	0.000	16.610	126	206	126	206	316	2384	100	1287	"Y192"
0	0	0	21	1	4	"Mlk3"	"Q16584"	2450	31200	200	4141	4418	2118	47	4165	4165	4272	780	18	3	2	0	1396053	0.187	100000.000	100000.000	0.000	0.000	0.000	0.000	0.000	16.610	-24	253	-24	253	316	2384	100	1288	"T277"
0	0	0	21	2	4	"Mlk3"	"Q16584"	2950	31210	120	4197	4263	443	10	4200	4200	4280	528	12	8	3	0	511601	-0.032	100000.000	100000.000	0.000	0.000	0.000	0.000	0.000	16.610	-3	63	-3	63	120	820	100	1289	"T277"
0	0	0	21	3	4	"Mlk3"	"Q16584"	3460	31220	200	4286	4422	1432	32	4300	4300	4405	773	17	4	1	0	1397422	0.022	100000.000	100000.000	0.000	0.000	0.000	0.000	0.000	16.610	-14	122	-14	122	316	2384	100	1290	"T277"
0	0	0	21	4	4	"NFAT2 "	"O95644"	3980	31230	190	4489	4895	885	18	4296	4296	4450	1960	44	6	0	0	1253059	0.227	100000.000	100000.000	0.000	0.000	0.000	0.000	0.000	16.610	193	599	193	599	256	2088	100	1291	"S245"
0	0	0	21	5	4	"NFAT2 "	"O95644"	4480	31230	120	6009	5946	640	10	4346	4346	4442	697	15	91	73	0	713565	2.158	100000.000	100000.000	0.000	0.000	0.000	0.000	0.000	16.610	1663	1600	1663	1600	120	820	100	1292	"S245"
0	0	0	21	6	4	"NFAT2 "	"O95644"	4990	31240	110	5912	5948	349	5	4318	4318	4397	537	12	100	97	0	475805	2.888	100000.000	100000.000	0.000	0.000	0.000	0.000	0.000	16.610	1594	1630	1594	1630	80	656	100	1293	"S245"
0	0	0	21	7	4	"PI3-kinase p85 subunit beta"	"O00459"	5480	31220	120	4888	5466	1058	19	4608	4608	4722	1077	22	37	20	0	655913	0.691	100000.000	100000.000	0.000	0.000	0.000	0.000	0.000	16.610	280	858	280	858	120	820	100	1294	"Y605"
0	0	0	21	8	4	"PI3-kinase p85 subunit beta"	"O00459"	5940	31220	180	4943	5279	822	15	4798	4798	4841	309	6	37	24	0	1351509	1.417	100000.000	100000.000	0.000	0.000	0.000	0.000	0.000	16.610	145	481	145	481	256	1924	100	1295	"Y605"
0	0	0	21	9	4	"PI3-kinase p85 subunit beta"	"O00459"	6430	31220	200	4958	5220	742	14	4917	4917	4951	422	8	20	15	0	1649397	0.637	100000.000	100000.000	0.000	0.000	0.000	0.000	0.000	16.610	41	303	41	303	316	2384	100	1296	"Y605"
0	0	0	21	1	5	"PDGFRb"	"P09619"	2480	31860	80	5152	5076	495	9	3976	3976	4082	921	22	73	0	0	263972	1.079	100000.000	100000.000	0.000	0.000	0.000	0.000	0.000	16.610	1176	1100	1176	1100	52	340	100	1297	"Y740"
0	0	0	21	2	5	"PDGFRb"	"P09619"	2980	31860	70	5236	5308	318	5	3996	3996	4091	499	12	100	93	0	169855	2.439	100000.000	100000.000	0.000	0.000	0.000	0.000	0.000	16.610	1240	1312	1240	1312	32	236	100	1298	"Y740"
0	0	0	21	3	5	"PDGFRb"	"P09619"	3480	31870	70	5035	5084	360	7	4030	4030	4146	813	19	71	6	0	162677	1.154	100000.000	100000.000	0.000	0.000	0.000	0.000	0.000	16.610	1005	1054	1005	1054	32	236	100	1299	"Y740"
0	0	0	21	4	5	"Rack1"	"P63244"	3960	31850	200	5179	5222	1314	25	4126	4126	4554	2340	51	6	1	0	1650200	0.285	100000.000	100000.000	0.000	0.000	0.000	0.000	0.000	16.610	1053	1096	1053	1096	316	2384	100	1300	"Y194"
0	0	0	21	5	5	"Rack1"	"P63244"	4460	31850	200	5021	4974	890	17	4235	4235	4334	649	14	53	20	0	1571832	0.986	100000.000	100000.000	0.000	0.000	0.000	0.000	0.000	16.610	786	739	786	739	316	2384	100	1301	"Y194"
0	0	0	21	6	5	"Rack1"	"P63244"	4980	31880	150	5245	5297	430	8	4244	4244	4309	421	9	96	66	0	826392	2.347	100000.000	100000.000	0.000	0.000	0.000	0.000	0.000	16.610	1001	1053	1001	1053	156	1272	100	1302	"Y194"
0	0	0	21	7	5	"SEK1 "	"P45985"	5440	31830	160	4511	4609	488	10	4469	4469	4545	510	11	10	5	0	958589	0.125	100000.000	100000.000	0.000	0.000	0.000	0.000	0.000	16.610	42	140	42	140	208	1512	100	1303	"T261"
0	0	0	21	8	5	"SEK1 "	"P45985"	5940	31850	200	4600	4651	321	6	4584	4584	4646	391	8	11	2	0	1469624	0.013	100000.000	100000.000	0.000	0.000	0.000	0.000	0.000	16.610	16	67	16	67	316	2384	100	1304	"T261"
0	0	0	21	9	5	"SEK1 "	"P45985"	6440	31870	130	4555	4615	407	8	4664	4664	4733	643	13	4	1	0	553753	-0.184	100000.000	100000.000	0.000	0.000	0.000	0.000	0.000	16.610	-109	-49	-109	-49	120	940	100	1305	"T261"
0	0	0	21	1	6	"Smad3 "	"P84022"	2480	32500	100	4639	4671	539	11	3900	3900	4012	1393	34	3	1	0	373672	0.473	100000.000	100000.000	0.000	0.000	0.000	0.000	0.000	16.610	739	771	739	771	80	560	100	1306	"S423"
0	0	0	21	2	6	"Smad3 "	"P84022"	2980	32500	90	4748	4765	206	4	3869	3869	3937	366	9	100	80	0	247770	2.262	100000.000	100000.000	0.000	0.000	0.000	0.000	0.000	16.610	879	896	879	896	52	420	100	1307	"S423"
0	0	0	21	3	6	"Smad3 "	"P84022"	3470	32510	80	4855	4892	268	5	3881	3881	4001	1394	34	5	0	0	254373	0.639	100000.000	100000.000	0.000	0.000	0.000	0.000	0.000	16.610	974	1011	974	1011	52	340	100	1308	"S423"
0	0	0	21	4	6	"TBK1 "	"Q9UHD2"	3970	32510	90	8352	8825	4833	54	4030	4030	4153	824	19	96	96	0	458880	5.670	100000.000	100000.000	0.000	0.000	0.000	0.000	0.000	16.610	4322	4795	4322	4795	52	420	100	1309	"S172"
0	0	0	21	5	6	"TBK1 "	"Q9UHD2"	4470	32510	130	5924	6234	2211	35	4169	4169	4265	501	11	53	51	0	748059	3.930	100000.000	100000.000	0.000	0.000	0.000	0.000	0.000	16.610	1755	2065	1755	2065	120	940	100	1310	"S172"
0	0	0	21	6	6	"TBK1 "	"Q9UHD2"	4970	32520	90	8613	8832	2135	24	4214	4214	4321	705	16	98	98	0	459277	6.399	100000.000	100000.000	0.000	0.000	0.000	0.000	0.000	16.610	4399	4618	4399	4618	52	420	100	1311	"S172"
0	0	0	21	7	6	"TrKA"	"P04629"	5470	32520	130	10249	8670	2873	33	4370	4370	4560	1511	33	71	67	0	1040368	2.720	100000.000	100000.000	0.000	0.000	0.000	0.000	0.000	16.610	5879	4300	5879	4300	120	940	100	1312	"Y496"
0	0	0	21	8	6	"TrKA"	"P04629"	5970	32520	110	10456	10038	1476	14	4443	4443	4530	674	14	96	95	0	803006	8.172	100000.000	100000.000	0.000	0.000	0.000	0.000	0.000	16.610	6013	5595	6013	5595	80	656	100	1313	"Y496"
0	0	0	21	9	6	"TrKA"	"P04629"	6460	32530	120	8944	7971	2508	31	4428	4428	4514	625	13	74	70	0	956521	5.531	100000.000	100000.000	0.000	0.000	0.000	0.000	0.000	16.610	4516	3543	4516	3543	120	820	100	1314	"Y496"
-75	0	0	21	1	7	"empty"	"empty"	2460	33140	200	3888	3944	344	8	3905	3905	4068	1251	30	0	0	0	1246211	-0.099	100000.000	100000.000	0.000	0.000	0.000	0.000	0.000	16.610	-17	39	-17	39	316	2384	100	1315	"empty"
-75	0	0	21	2	7	"empty"	"empty"	2960	33140	200	3702	3851	667	17	3773	3773	3891	964	24	4	3	0	1216832	-0.041	100000.000	100000.000	0.000	0.000	0.000	0.000	0.000	16.610	-71	78	-71	78	316	2384	100	1316	"empty"
-75	0	0	21	3	7	"empty"	"empty"	3460	33140	200	3837	3880	292	7	3847	3847	3928	577	14	3	1	0	1226184	-0.083	100000.000	100000.000	0.000	0.000	0.000	0.000	0.000	16.610	-10	33	-10	33	316	2384	100	1317	"empty"
-75	0	0	21	4	7	"empty"	"empty"	3960	33140	200	3980	4010	317	7	3980	3980	4096	1009	24	1	0	0	1267060	-0.085	0.000	100000.000	0.000	0.000	0.000	0.000	0.000	Error	0	30	0	30	316	2384	100	1318	"empty"
-75	0	0	21	5	7	"empty"	"empty"	4460	33140	200	4070	4147	431	10	4101	4101	4198	757	18	4	2	0	1310473	-0.067	100000.000	100000.000	0.000	0.000	0.000	0.000	0.000	16.610	-31	46	-31	46	316	2384	100	1319	"empty"
-75	0	0	21	6	7	"empty"	"empty"	4960	33140	200	4199	4261	349	8	4143	4143	4251	787	18	5	1	0	1346591	0.013	100000.000	100000.000	0.000	0.000	0.000	0.000	0.000	16.610	56	118	56	118	316	2384	100	1320	"empty"
-75	0	0	21	7	7	"empty"	"empty"	5460	33140	200	4236	4320	412	9	4209	4209	4299	699	16	4	1	0	1365226	0.030	100000.000	100000.000	0.000	0.000	0.000	0.000	0.000	16.610	27	111	27	111	316	2384	100	1321	"empty"
-75	0	0	21	8	7	"empty"	"empty"	5960	33140	200	4267	4447	1685	37	4285	4285	4404	967	21	4	1	0	1405163	0.044	100000.000	100000.000	0.000	0.000	0.000	0.000	0.000	16.610	-18	162	-18	162	316	2384	100	1322	"empty"
-75	0	0	21	9	7	"empty"	"empty"	6460	33140	200	4413	4501	471	10	4377	4377	4457	569	12	5	2	0	1422393	0.077	100000.000	100000.000	0.000	0.000	0.000	0.000	0.000	16.610	36	124	36	124	316	2384	100	1323	"empty"
0	0	0	22	1	1	"PLCG2"	"P16885"	7020	29330	120	6656	6571	553	8	5705	5705	5781	455	7	79	52	0	788466	1.736	100000.000	100000.000	0.000	0.000	0.000	0.000	0.000	16.610	951	866	951	866	120	820	100	1324	"Y753"
0	0	0	22	2	1	"PLCG2"	"P16885"	7520	29330	110	6944	6946	383	5	5821	5821	5854	412	7	96	86	0	555695	2.650	100000.000	100000.000	0.000	0.000	0.000	0.000	0.000	16.610	1123	1125	1123	1125	80	656	100	1325	"Y753"
0	0	0	22	3	1	"PLCG2"	"P16885"	8030	29350	120	6767	6751	541	8	5975	5975	6046	1110	18	26	1	0	810062	0.635	100000.000	100000.000	0.000	0.000	0.000	0.000	0.000	16.610	792	776	792	776	120	820	100	1326	"Y753"
0	0	0	22	4	1	"pyk2"	"Q14289"	8530	29350	140	18553	18282	1613	8	6229	6229	6316	917	14	100	100	0	2851964	13.049	100000.000	100000.000	0.000	0.000	0.000	0.000	0.000	16.610	12324	12053	12324	12053	156	1140	100	1327	"Y402"
0	0	0	22	5	1	"pyk2"	"Q14289"	9030	29350	140	21228	21153	1297	6	6177	6177	6209	376	6	100	100	0	3299875	39.745	100000.000	100000.000	0.000	0.000	0.000	0.000	0.000	16.610	15051	14976	15051	14976	156	1140	100	1328	"Y402"
0	0	0	22	6	1	"pyk2"	"Q14289"	9530	29350	150	21908	21346	2295	10	6348	6348	6388	970	15	99	98	0	3329937	15.421	100000.000	100000.000	0.000	0.000	0.000	0.000	0.000	16.610	15560	14998	15560	14998	156	1272	100	1329	"Y402"
0	0	0	22	7	1	"STAM2"	"Q92783"	10030	29360	160	9869	9888	649	6	6194	6194	6220	388	6	100	99	0	2056635	9.454	100000.000	100000.000	0.000	0.000	0.000	0.000	0.000	16.610	3675	3694	3675	3694	208	1512	100	1330	"Y371"
0	0	0	22	8	1	"STAM2"	"Q92783"	10530	29370	160	10314	11169	5634	50	6076	6076	6088	517	8	100	100	0	2323096	9.828	100000.000	100000.000	0.000	0.000	0.000	0.000	0.000	16.610	4238	5093	4238	5093	208	1512	100	1331	"Y371"
0	0	0	22	9	1	"STAM2"	"Q92783"	11030	29370	150	10034	10038	1155	11	5937	5937	5790	1139	19	100	98	0	1565854	3.730	100000.000	100000.000	0.000	0.000	0.000	0.000	0.000	16.610	4097	4101	4097	4101	156	1272	100	1332	"Y371"
0	0	0	22	1	2	"STAT3 "	"P40763"	7020	29970	110	7789	7834	411	5	5426	5426	5479	740	13	100	100	0	626697	3.182	100000.000	100000.000	0.000	0.000	0.000	0.000	0.000	16.610	2363	2408	2363	2408	80	656	100	1333	"Y705"
0	0	0	22	2	2	"STAT3 "	"P40763"	7520	29980	130	7643	7570	785	10	5533	5533	5582	404	7	97	96	0	908376	4.921	100000.000	100000.000	0.000	0.000	0.000	0.000	0.000	16.610	2110	2037	2110	2037	120	940	100	1334	"Y705"
0	0	0	22	3	2	"STAT3 "	"P40763"	8030	29990	120	7492	7435	551	7	5593	5593	5668	969	17	93	43	0	892157	1.824	100000.000	100000.000	0.000	0.000	0.000	0.000	0.000	16.610	1899	1842	1899	1842	120	820	100	1335	"Y705"
0	0	0	22	4	2	"STMN1"	"P16949"	8520	29980	200	5586	5646	327	5	5648	5648	5693	332	5	9	3	0	1784234	-0.142	100000.000	100000.000	0.000	0.000	0.000	0.000	0.000	16.610	-62	-2	-62	-2	316	2384	100	1336	"S15"
0	0	0	22	5	2	"STMN1"	"P16949"	9020	29990	200	5788	5810	332	5	5846	5846	5904	667	11	2	0	0	1836029	-0.141	100000.000	100000.000	0.000	0.000	0.000	0.000	0.000	16.610	-58	-36	-58	-36	316	2384	100	1337	"S15"
0	0	0	22	6	2	"STMN1"	"P16949"	9520	29990	200	5902	5931	532	8	5993	5993	6017	343	5	6	0	0	1874150	-0.251	100000.000	100000.000	0.000	0.000	0.000	0.000	0.000	16.610	-91	-62	-91	-62	316	2384	100	1338	"S15"
0	0	0	22	7	2	"4E-BP1 "	"Q13541"	10020	30000	200	6069	5908	1009	17	6247	6247	6445	2967	46	0	0	0	1867026	-0.181	100000.000	100000.000	0.000	0.000	0.000	0.000	0.000	16.610	-178	-339	-178	-339	316	2384	100	1339	"S64"
0	0	0	22	8	2	"4E-BP1 "	"Q13541"	10520	30000	200	6223	6031	870	14	6288	6288	6333	431	6	14	1	0	1905861	-0.701	100000.000	100000.000	0.000	0.000	0.000	0.000	0.000	16.610	-65	-257	-65	-257	316	2384	100	1340	"S64"
0	0	0	22	9	2	"4E-BP1 "	"Q13541"	11020	30000	200	6096	5914	614	10	6154	6154	6211	465	7	7	1	0	1868790	-0.639	100000.000	100000.000	0.000	0.000	0.000	0.000	0.000	16.610	-58	-240	-58	-240	316	2384	100	1341	"S64"
0	0	0	22	1	3	"Tgfbr2"	"P37173"	7000	30610	200	4558	4732	612	12	5232	5232	5263	306	5	6	3	0	1495462	-1.735	100000.000	100000.000	0.000	0.000	0.000	0.000	0.000	16.610	-674	-500	-674	-500	316	2384	100	1342	"Y336"
0	0	0	22	2	3	"Tgfbr2"	"P37173"	7500	30620	200	4592	4784	963	20	5291	5291	5345	413	7	5	0	0	1511712	-1.358	100000.000	100000.000	0.000	0.000	0.000	0.000	0.000	16.610	-699	-507	-699	-507	316	2384	100	1343	"Y336"
0	0	0	22	3	3	"Tgfbr2"	"P37173"	8000	30620	200	4645	4828	539	11	5399	5399	5433	315	5	5	1	0	1525716	-1.921	100000.000	100000.000	0.000	0.000	0.000	0.000	0.000	16.610	-754	-571	-754	-571	316	2384	100	1344	"Y336"
0	0	0	22	4	3	"Bid "	"P55957"	8500	30620	200	5597	5840	873	14	5503	5503	5546	388	6	24	15	0	1845475	0.758	100000.000	100000.000	0.000	0.000	0.000	0.000	0.000	16.610	94	337	94	337	316	2384	100	1345	"T54"
0	0	0	22	5	3	"Bid "	"P55957"	9010	30630	120	5859	6218	818	13	5702	5702	5743	321	5	40	35	0	746104	1.480	100000.000	100000.000	0.000	0.000	0.000	0.000	0.000	16.610	157	516	157	516	120	820	100	1346	"T54"
0	0	0	22	6	3	"Bid "	"P55957"	9510	30640	70	7343	7363	347	4	5686	5686	5702	317	5	100	100	0	235603	5.240	100000.000	100000.000	0.000	0.000	0.000	0.000	0.000	16.610	1657	1677	1657	1677	32	236	100	1347	"T54"
0	0	0	22	7	3	"caveolin-1"	"Q03135"	10010	30640	200	6086	6079	335	5	6014	6014	6091	1499	24	0	0	0	1920962	-0.008	100000.000	100000.000	0.000	0.000	0.000	0.000	0.000	16.610	72	65	72	65	316	2384	100	1348	"Y6"
0	0	0	22	8	3	"caveolin-1"	"Q03135"	10510	30640	200	5949	5987	392	6	6090	6090	6131	408	6	8	1	0	1891748	-0.353	100000.000	100000.000	0.000	0.000	0.000	0.000	0.000	16.610	-141	-103	-141	-103	316	2384	100	1349	"Y6"
0	0	0	22	9	3	"caveolin-1"	"Q03135"	11010	30640	200	5984	5975	334	5	6087	6087	6132	413	6	6	1	0	1887972	-0.380	100000.000	100000.000	0.000	0.000	0.000	0.000	0.000	16.610	-103	-112	-103	-112	316	2384	100	1350	"Y6"
0	0	0	22	1	4	"CDK2"	"P24941"	6990	31270	120	6450	6324	517	8	4984	4984	5033	375	7	89	86	0	758923	3.443	100000.000	100000.000	0.000	0.000	0.000	0.000	0.000	16.610	1466	1340	1466	1340	120	820	100	1351	"Y14"
0	0	0	22	2	4	"CDK2"	"P24941"	7500	31280	110	6483	6518	421	6	5051	5051	5098	309	6	100	100	0	521443	4.595	100000.000	100000.000	0.000	0.000	0.000	0.000	0.000	16.610	1432	1467	1432	1467	80	656	100	1352	"Y14"
0	0	0	22	3	4	"CDK2"	"P24941"	8020	31280	140	6533	6184	774	12	5168	5168	5223	336	6	72	64	0	964752	2.860	100000.000	100000.000	0.000	0.000	0.000	0.000	0.000	16.610	1365	1016	1365	1016	156	1140	100	1353	"Y14"
0	0	0	22	4	4	"Fos "	"P01100"	8500	31250	90	5401	5447	421	7	5338	5338	5370	266	4	17	9	0	283236	0.289	100000.000	100000.000	0.000	0.000	0.000	0.000	0.000	16.610	63	109	63	109	52	420	100	1354	"S362"
0	0	0	22	5	4	"Fos "	"P01100"	9020	31290	120	5463	5640	660	11	5518	5518	5572	447	8	17	9	0	676795	0.152	100000.000	100000.000	0.000	0.000	0.000	0.000	0.000	16.610	-55	122	-55	122	120	820	100	1355	"S362"
0	0	0	22	6	4	"Fos "	"P01100"	9520	31290	200	5604	5612	275	4	5581	5581	5618	439	7	6	1	0	1773362	-0.014	100000.000	100000.000	0.000	0.000	0.000	0.000	0.000	16.610	23	31	23	31	316	2384	100	1356	"S362"
0	0	0	22	7	4	"Grb2"	"P62993"	10020	31290	80	8846	8771	434	4	5762	5762	5794	326	5	100	100	0	456097	9.132	100000.000	100000.000	0.000	0.000	0.000	0.000	0.000	16.610	3084	3009	3084	3009	52	340	100	1357	"Y37"
0	0	0	22	8	4	"Grb2"	"P62993"	10520	31300	100	8693	8216	1381	16	5931	5931	5963	319	5	85	77	0	657248	7.063	100000.000	100000.000	0.000	0.000	0.000	0.000	0.000	16.610	2762	2285	2762	2285	80	560	100	1358	"Y37"
0	0	0	22	9	4	"Grb2"	"P62993"	11000	31290	110	9315	8672	1357	15	6167	6167	6239	626	10	82	75	0	693789	3.887	100000.000	100000.000	0.000	0.000	0.000	0.000	0.000	16.610	3148	2505	3148	2505	80	656	100	1359	"Y37"
0	0	0	22	1	5	"IL4R "	"P24394"	7000	31910	180	6924	6925	650	9	4778	4778	4815	316	6	99	97	0	1772807	6.677	100000.000	100000.000	0.000	0.000	0.000	0.000	0.000	16.610	2146	2147	2146	2147	256	1924	100	1360	"Y713"
0	0	0	22	2	5	"IL4R "	"P24394"	7500	31900	170	6913	6913	363	5	4852	4852	4894	442	9	100	100	0	1437968	4.568	100000.000	100000.000	0.000	0.000	0.000	0.000	0.000	16.610	2061	2061	2061	2061	208	1660	100	1361	"Y713"
0	0	0	22	3	5	"IL4R "	"P24394"	8010	31910	170	6981	7016	356	5	4960	4960	5010	453	9	100	100	0	1459259	4.428	100000.000	100000.000	0.000	0.000	0.000	0.000	0.000	16.610	2021	2056	2021	2056	208	1660	100	1362	"Y713"
0	0	0	22	4	5	"IRAK4"	"P51617"	8500	31910	150	11505	11724	1101	9	5135	5135	5222	603	11	100	100	0	1828956	10.783	100000.000	100000.000	0.000	0.000	0.000	0.000	0.000	16.610	6370	6589	6370	6589	156	1272	100	1363	"T208"
0	0	0	22	5	5	"IRAK4"	"P51617"	9000	31930	140	11798	11840	963	8	5306	5306	5369	438	8	100	100	0	1847069	14.774	100000.000	100000.000	0.000	0.000	0.000	0.000	0.000	16.610	6492	6534	6492	6534	156	1140	100	1364	"T208"
0	0	0	22	6	5	"IRAK4"	"P51617"	9500	31930	160	11713	11457	1706	14	5414	5414	5461	353	6	97	96	0	2382984	16.986	100000.000	100000.000	0.000	0.000	0.000	0.000	0.000	16.610	6299	6043	6299	6043	208	1512	100	1365	"T208"
0	0	0	22	7	5	"LDLRAP1"	"Q5SW96"	10000	31920	200	5364	5338	377	7	5536	5536	5578	455	8	2	0	0	1686789	-0.527	100000.000	100000.000	0.000	0.000	0.000	0.000	0.000	16.610	-172	-198	-172	-198	316	2384	100	1366	"S186"
0	0	0	22	8	5	"LDLRAP1"	"Q5SW96"	10500	31920	200	5528	5507	423	7	5747	5747	5784	457	7	3	0	0	1740280	-0.606	100000.000	100000.000	0.000	0.000	0.000	0.000	0.000	16.610	-219	-240	-219	-240	316	2384	100	1367	"S186"
0	0	0	22	9	5	"LDLRAP1"	"Q5SW96"	11000	31890	160	5682	5701	532	9	5977	5977	6013	471	7	4	0	0	1185867	-0.662	100000.000	100000.000	0.000	0.000	0.000	0.000	0.000	16.610	-295	-276	-295	-276	208	1512	100	1368	"S186"
0	0	0	22	1	6	"MAPK14"	"Q16539"	7000	32550	110	5678	5717	645	11	4432	4432	4480	322	7	98	95	0	457349	3.842	100000.000	100000.000	0.000	0.000	0.000	0.000	0.000	16.610	1246	1285	1246	1285	80	656	100	1369	"T179"
0	0	0	22	2	6	"MAPK14"	"Q16539"	7500	32560	100	5815	5767	322	5	4720	4720	4769	356	7	98	78	0	461349	2.803	100000.000	100000.000	0.000	0.000	0.000	0.000	0.000	16.610	1095	1047	1095	1047	80	560	100	1370	"T179"
0	0	0	22	3	6	"MAPK14"	"Q16539"	7990	32560	130	5755	5682	732	12	4798	4798	4860	514	10	69	39	0	681816	1.599	100000.000	100000.000	0.000	0.000	0.000	0.000	0.000	16.610	957	884	957	884	120	940	100	1371	"T179"
0	0	0	22	4	6	"Met "	"P08581"	8510	32540	130	5355	5553	663	11	4939	4939	4968	278	5	55	43	0	666361	2.104	100000.000	100000.000	0.000	0.000	0.000	0.000	0.000	16.610	416	614	416	614	120	940	100	1372	"Y1003"
0	0	0	22	5	6	"Met "	"P08581"	9000	32570	130	5342	5663	747	13	5054	5054	5142	1077	20	30	0	0	679535	0.484	100000.000	100000.000	0.000	0.000	0.000	0.000	0.000	16.610	288	609	288	609	120	940	100	1373	"Y1003"
0	0	0	22	6	6	"Met "	"P08581"	9500	32560	200	5368	5566	630	11	5248	5248	5307	812	15	17	4	0	1758752	0.319	100000.000	100000.000	0.000	0.000	0.000	0.000	0.000	16.610	120	318	120	318	316	2384	100	1374	"Y1003"
0	0	0	22	7	6	"p53 "	"P04637"	10000	32560	200	5426	5557	480	8	5308	5308	5353	470	8	25	11	0	1755866	0.434	100000.000	100000.000	0.000	0.000	0.000	0.000	0.000	16.610	118	249	118	249	316	2384	100	1375	"S15"
0	0	0	22	8	6	"p53 "	"P04637"	10500	32570	90	6286	6252	333	5	5327	5327	5896	4776	81	0	0	0	325104	0.075	100000.000	100000.000	0.000	0.000	0.000	0.000	0.000	16.610	959	925	959	925	52	420	100	1376	"S15"
0	0	0	22	9	6	"p53 "	"P04637"	11000	32580	100	6364	6430	1246	19	5634	5634	5747	1309	22	7	2	0	514379	0.522	100000.000	100000.000	0.000	0.000	0.000	0.000	0.000	16.610	730	796	730	796	80	560	100	1377	"S15"
-75	0	0	22	1	7	"empty"	"empty"	7000	33200	200	4426	4448	260	5	4471	4471	4672	2457	52	0	0	0	1405657	-0.091	100000.000	100000.000	0.000	0.000	0.000	0.000	0.000	16.610	-45	-23	-45	-23	316	2384	100	1378	"empty"
-75	0	0	22	2	7	"empty"	"empty"	7500	33200	200	4521	4556	387	8	4514	4514	4587	607	13	3	1	0	1439598	-0.051	100000.000	100000.000	0.000	0.000	0.000	0.000	0.000	16.610	7	42	7	42	316	2384	100	1379	"empty"
-75	0	0	22	3	7	"empty"	"empty"	8000	33200	200	4606	4632	299	6	4535	4535	4602	1015	22	1	0	0	1463832	0.030	100000.000	100000.000	0.000	0.000	0.000	0.000	0.000	16.610	71	97	71	97	316	2384	100	1380	"empty"
-75	0	0	22	4	7	"empty"	"empty"	8500	33200	200	4536	4482	398	8	4587	4587	4348	995	22	0	0	0	1416460	0.135	100000.000	100000.000	0.000	0.000	0.000	0.000	0.000	16.610	-51	-105	-51	-105	316	2384	100	1381	"empty"
-75	0	0	22	5	7	"empty"	"empty"	9000	33200	200	4963	4995	286	5	4895	4895	4930	316	6	13	4	0	1578406	0.206	100000.000	100000.000	0.000	0.000	0.000	0.000	0.000	16.610	68	100	68	100	316	2384	100	1382	"empty"
-75	0	0	22	6	7	"empty"	"empty"	9500	33200	200	4931	4940	200	4	5018	5018	5077	434	8	1	0	0	1560921	-0.316	100000.000	100000.000	0.000	0.000	0.000	0.000	0.000	16.610	-87	-78	-87	-78	316	2384	100	1383	"empty"
0	0	0	22	7	7	"GLQAWPGEAIPQFLG_100"	"GLQAWPGEAIPQFLG_100"	9990	33210	100	5851	5912	653	11	5167	5167	5239	434	8	65	40	0	472963	1.551	100000.000	100000.000	0.000	0.000	0.000	0.000	0.000	16.610	684	745	684	745	80	560	100	1384	"GLQAWPGEAIPQFLG_100"
0	0	0	22	8	7	"GLQAWPGEAIPQFLG_100"	"GLQAWPGEAIPQFLG_100"	10490	33220	80	6143	6167	371	6	5266	5266	5275	247	4	100	92	0	320686	3.611	100000.000	100000.000	0.000	0.000	0.000	0.000	0.000	16.610	877	901	877	901	52	340	100	1385	"GLQAWPGEAIPQFLG_100"
0	0	0	22	9	7	"GLQAWPGEAIPQFLG_100"	"GLQAWPGEAIPQFLG_100"	10990	33230	110	6122	6127	530	8	5433	5433	5491	404	7	73	42	0	490173	1.574	100000.000	100000.000	0.000	0.000	0.000	0.000	0.000	16.610	689	694	689	694	80	656	100	1386	"GLQAWPGEAIPQFLG_100"
0	0	0	23	1	1	"JAK2"	"O60674"	11560	29360	70	8342	8301	731	8	4951	4951	5171	603	11	96	96	0	265633	5.191	100000.000	100000.000	0.000	0.000	0.000	0.000	0.000	16.610	3391	3350	3391	3350	32	236	100	1387	"Y813"
0	0	0	23	2	1	"JAK2"	"O60674"	12060	29370	80	8992	8370	1526	18	5200	5200	5220	318	6	94	94	0	435241	9.906	100000.000	100000.000	0.000	0.000	0.000	0.000	0.000	16.610	3792	3170	3792	3170	52	340	100	1388	"Y813"
0	0	0	23	3	1	"JAK2"	"O60674"	12560	29370	70	9713	9436	1185	12	5406	5406	5443	369	6	96	96	0	301958	10.821	100000.000	100000.000	0.000	0.000	0.000	0.000	0.000	16.610	4307	4030	4307	4030	32	236	100	1389	"Y813"
0	0	0	23	4	1	"Jun "	"P05412"	13060	29380	200	5403	5431	440	8	5627	5627	5698	559	9	3	0	0	1716319	-0.478	100000.000	100000.000	0.000	0.000	0.000	0.000	0.000	16.610	-224	-196	-224	-196	316	2384	100	1390	"S73"
0	0	0	23	5	1	"Jun "	"P05412"	13560	29380	200	5235	5291	920	17	5458	5458	5663	1613	28	0	0	0	1671892	-0.231	100000.000	100000.000	0.000	0.000	0.000	0.000	0.000	16.610	-223	-167	-223	-167	316	2384	100	1391	"S73"
0	0	0	23	6	1	"Jun "	"P05412"	14060	29400	140	5140	5249	536	10	5280	5280	5319	426	8	15	4	0	818859	-0.164	100000.000	100000.000	0.000	0.000	0.000	0.000	0.000	16.610	-140	-31	-140	-31	156	1140	100	1392	"S73"
0	0	0	23	7	1	"Kit "	"P10721"	14580	29390	110	9244	9204	1165	12	5251	5251	5285	530	10	98	97	0	736349	7.394	100000.000	100000.000	0.000	0.000	0.000	0.000	0.000	16.610	3993	3953	3993	3953	80	656	100	1393	"Y936"
0	0	0	23	8	1	"Kit "	"P10721"	15070	29410	100	9740	9884	1374	13	5365	5365	5383	382	7	98	98	0	790711	11.783	100000.000	100000.000	0.000	0.000	0.000	0.000	0.000	16.610	4375	4519	4375	4519	80	560	100	1394	"Y936"
0	0	0	23	9	1	"Kit "	"P10721"	15580	29410	110	10553	10678	1430	13	5642	5642	5659	290	5	100	100	0	854275	17.307	100000.000	100000.000	0.000	0.000	0.000	0.000	0.000	16.610	4911	5036	4911	5036	80	656	100	1395	"Y936"
0	0	0	23	1	2	"Mnk1"	"Q9BUB5"	11540	30000	130	6400	6485	835	12	6091	6091	6147	569	9	32	4	0	778208	0.594	100000.000	100000.000	0.000	0.000	0.000	0.000	0.000	16.610	309	394	309	394	120	940	100	1396	"T250"
0	0	0	23	2	2	"Mnk1"	"Q9BUB5"	12060	30010	70	6925	6951	266	3	6057	6057	6067	282	4	100	87	0	222428	3.135	100000.000	100000.000	0.000	0.000	0.000	0.000	0.000	16.610	868	894	868	894	32	236	100	1397	"T250"
0	0	0	23	3	2	"Mnk1"	"Q9BUB5"	12560	30020	110	6752	6665	507	7	6058	6058	6105	432	7	62	36	0	533178	1.296	100000.000	100000.000	0.000	0.000	0.000	0.000	0.000	16.610	694	607	694	607	80	656	100	1398	"T250"
0	0	0	23	4	2	"NFAT3"	"Q14934"	13060	30020	70	14358	14085	1109	7	5808	5808	5761	537	9	100	100	0	450712	15.501	100000.000	100000.000	0.000	0.000	0.000	0.000	0.000	16.610	8550	8277	8550	8277	32	236	100	1399	"S676"
0	0	0	23	5	2	"NFAT3"	"Q14934"	13560	30010	120	5948	9034	4527	50	5450	5450	5507	434	7	54	40	0	1084111	8.127	100000.000	100000.000	0.000	0.000	0.000	0.000	0.000	16.610	498	3584	498	3584	120	820	100	1400	"S676"
0	0	0	23	6	2	"NFAT3"	"Q14934"	14070	30020	120	5406	8367	4550	54	5011	5011	5072	386	7	50	40	0	1004039	8.536	100000.000	100000.000	0.000	0.000	0.000	0.000	0.000	16.610	395	3356	395	3356	120	820	100	1401	"S676"
0	0	0	23	7	2	"PIK3R1 "	"P27986"	14580	30030	130	6296	6293	333	5	4912	4912	4963	432	8	100	91	0	755158	3.079	100000.000	100000.000	0.000	0.000	0.000	0.000	0.000	16.610	1384	1381	1384	1381	120	940	100	1402	"Y528"
0	0	0	23	8	2	"PIK3R1 "	"P27986"	15070	30040	140	6185	6077	560	9	5043	5043	5040	407	8	82	71	0	948031	2.548	100000.000	100000.000	0.000	0.000	0.000	0.000	0.000	16.610	1142	1034	1142	1034	156	1140	100	1403	"Y528"
0	0	0	23	9	2	"PIK3R1 "	"P27986"	15570	30050	120	6289	6449	1260	19	5159	5159	5135	487	9	95	63	0	773854	2.698	100000.000	100000.000	0.000	0.000	0.000	0.000	0.000	16.610	1130	1290	1130	1290	120	820	100	1404	"Y528"
0	0	0	23	1	3	"p67phox"	"P19878"	11540	30690	110	5970	6061	360	5	6059	6059	6103	416	6	7	3	0	484875	-0.101	100000.000	100000.000	0.000	0.000	0.000	0.000	0.000	16.610	-89	2	-89	2	80	656	100	1405	"S208"
0	0	0	23	2	3	"p67phox"	"P19878"	12040	30680	160	6091	6100	340	5	6056	6056	6105	391	6	11	4	0	1268793	-0.013	100000.000	100000.000	0.000	0.000	0.000	0.000	0.000	16.610	35	44	35	44	208	1512	100	1406	"S208"
0	0	0	23	3	3	"p67phox"	"P19878"	12540	30680	200	6067	6134	433	7	6033	6033	6085	406	6	12	5	0	1938311	0.121	100000.000	100000.000	0.000	0.000	0.000	0.000	0.000	16.610	34	101	34	101	316	2384	100	1407	"S208"
0	0	0	23	4	3	"PDK1"	"O15530"	13050	30680	200	6026	6126	458	7	5897	5897	5949	367	6	28	11	0	1935863	0.482	100000.000	100000.000	0.000	0.000	0.000	0.000	0.000	16.610	129	229	129	229	316	2384	100	1408	"S241"
0	0	0	23	5	3	"PDK1"	"O15530"	13560	30690	110	6465	6429	495	7	5820	5820	5860	326	5	71	48	0	514296	1.745	100000.000	100000.000	0.000	0.000	0.000	0.000	0.000	16.610	645	609	645	609	80	656	100	1409	"S241"
0	0	0	23	6	3	"PDK1"	"O15530"	14060	30690	200	5222	5158	575	11	5314	5314	5331	592	11	7	0	0	1630054	-0.292	100000.000	100000.000	0.000	0.000	0.000	0.000	0.000	16.610	-92	-156	-92	-156	316	2384	100	1410	"S241"
0	0	0	23	7	3	"Ripk1"	"Q13546"	14560	30690	100	5716	5882	1563	26	4684	4684	4704	599	12	80	26	0	470559	1.967	100000.000	100000.000	0.000	0.000	0.000	0.000	0.000	16.610	1032	1198	1032	1198	80	560	100	1411	"Y384"
0	0	0	23	8	3	"Ripk1"	"Q13546"	15060	30690	100	6181	6180	543	8	4890	4890	4950	342	6	95	92	0	494416	3.596	100000.000	100000.000	0.000	0.000	0.000	0.000	0.000	16.610	1291	1290	1291	1290	80	560	100	1412	"Y384"
0	0	0	23	9	3	"Ripk1"	"Q13546"	15570	30700	90	7348	7332	537	7	5429	5429	5436	329	6	100	100	0	381266	5.763	100000.000	100000.000	0.000	0.000	0.000	0.000	0.000	16.610	1919	1903	1919	1903	52	420	100	1413	"Y384"
0	0	0	23	1	4	"Shc1"	"P29353"	11530	31290	200	6078	6121	309	5	6071	6071	6115	376	6	11	3	0	1934198	0.016	100000.000	100000.000	0.000	0.000	0.000	0.000	0.000	16.610	7	50	7	50	316	2384	100	1414	"S36"
0	0	0	23	2	4	"Shc1"	"P29353"	12040	31300	110	6134	6328	1350	21	6116	6116	6166	363	5	13	5	0	506212	0.446	100000.000	100000.000	0.000	0.000	0.000	0.000	0.000	16.610	18	212	18	212	80	656	100	1415	"S36"
0	0	0	23	3	4	"Shc1"	"P29353"	12530	31310	200	5948	6001	327	5	5948	5948	6007	377	6	12	3	0	1896466	-0.016	0.000	100000.000	0.000	0.000	0.000	0.000	0.000	Error	0	53	0	53	316	2384	100	1416	"S36"
0	0	0	23	4	4	"SMAD3"	"Q15796"	13040	31310	200	5848	5893	339	5	5819	5819	5856	661	11	4	0	0	1862286	0.056	100000.000	100000.000	0.000	0.000	0.000	0.000	0.000	16.610	29	74	29	74	316	2384	100	1417	"S204"
0	0	0	23	5	4	"SMAD3"	"Q15796"	13540	31330	130	5617	5732	747	13	5564	5564	5575	398	7	19	5	0	687857	0.394	100000.000	100000.000	0.000	0.000	0.000	0.000	0.000	16.610	53	168	53	168	120	940	100	1418	"S204"
0	0	0	23	6	4	"SMAD3"	"Q15796"	14040	31320	200	5590	5630	286	5	5586	5586	5691	1842	32	0	0	0	1779034	-0.033	100000.000	100000.000	0.000	0.000	0.000	0.000	0.000	16.610	4	44	4	44	316	2384	100	1419	"S204"
0	0	0	23	7	4	"TAK1 "	"O43318"	14540	31320	200	4830	4906	516	10	5030	5030	5136	665	12	3	1	0	1550345	-0.346	100000.000	100000.000	0.000	0.000	0.000	0.000	0.000	16.610	-200	-124	-200	-124	316	2384	100	1420	"S192"
0	0	0	23	8	4	"TAK1 "	"O43318"	15040	31320	200	4725	4754	356	7	4806	4806	4847	418	8	8	2	0	1502286	-0.222	100000.000	100000.000	0.000	0.000	0.000	0.000	0.000	16.610	-81	-52	-81	-52	316	2384	100	1421	"S192"
0	0	0	23	9	4	"TAK1 "	"O43318"	15550	31330	200	5296	5349	516	9	5135	5135	5196	778	14	6	1	0	1690318	0.197	100000.000	100000.000	0.000	0.000	0.000	0.000	0.000	16.610	161	214	161	214	316	2384	100	1422	"S192"
0	0	0	23	1	5	"ACC1"	"Q13085 "	11550	31950	130	6174	6247	473	7	6017	6017	6078	727	11	10	1	0	749664	0.232	100000.000	100000.000	0.000	0.000	0.000	0.000	0.000	16.610	157	230	157	230	120	940	100	1423	"S29"
0	0	0	23	2	5	"ACC1"	"Q13085 "	12040	31930	120	6052	6192	476	7	5973	5973	6167	2487	40	0	0	0	743033	0.010	100000.000	100000.000	0.000	0.000	0.000	0.000	0.000	16.610	79	219	79	219	120	820	100	1424	"S29"
0	0	0	23	3	5	"ACC1"	"Q13085 "	12540	31940	200	5845	5857	424	7	5817	5817	5831	461	7	12	4	0	1850843	0.056	100000.000	100000.000	0.000	0.000	0.000	0.000	0.000	16.610	28	40	28	40	316	2384	100	1425	"S29"
0	0	0	23	4	5	"AR"	"P10275"	13040	31950	100	8937	8627	1072	12	5650	5650	5677	361	6	92	92	0	690128	8.172	100000.000	100000.000	0.000	0.000	0.000	0.000	0.000	16.610	3287	2977	3287	2977	80	560	100	1426	"Y363"
0	0	0	23	5	5	"AR"	"P10275"	13550	31960	120	8442	7606	1477	19	5464	5464	5502	315	5	74	72	0	912755	6.679	100000.000	100000.000	0.000	0.000	0.000	0.000	0.000	16.610	2978	2142	2978	2142	120	820	100	1427	"Y363"
0	0	0	23	6	5	"AR"	"P10275"	14050	31960	100	8982	8558	1232	14	5411	5411	5476	479	8	92	90	0	684644	6.434	100000.000	100000.000	0.000	0.000	0.000	0.000	0.000	16.610	3571	3147	3571	3147	80	560	100	1428	"Y363"
0	0	0	23	7	5	"process-control__"	"GGSGGSGDYKDDDDK"	14550	31970	70	6385	6387	829	12	5334	5334	5475	1165	21	28	3	0	204399	0.783	100000.000	100000.000	0.000	0.000	0.000	0.000	0.000	16.610	1051	1053	1051	1053	32	236	100	1429	"process-control__"
0	0	0	23	8	5	"process-control__"	"GGSGGSGDYKDDDDK"	15060	31970	80	5427	5491	454	8	5206	5206	5236	450	8	38	9	0	285520	0.567	100000.000	100000.000	0.000	0.000	0.000	0.000	0.000	16.610	221	285	221	285	52	340	100	1430	"process-control__"
0	0	0	23	9	5	"process-control__"	"GGSGGSGDYKDDDDK"	15550	31930	140	5384	5377	525	9	4850	4850	4903	394	8	62	23	0	838866	1.203	100000.000	100000.000	0.000	0.000	0.000	0.000	0.000	16.610	534	527	534	527	156	1140	100	1431	"process-control__"
0	0	0	23	1	6	"Ck2-B"	"Q5SRQ6"	11540	32600	200	5804	5909	495	8	5728	5728	5780	458	7	13	7	0	1867229	0.282	100000.000	100000.000	0.000	0.000	0.000	0.000	0.000	16.610	76	181	76	181	316	2384	100	1432	"S228"
0	0	0	23	2	6	"Ck2-B"	"Q5SRQ6"	12050	32610	130	5737	5847	708	12	5681	5681	5675	429	7	15	3	0	701612	0.401	100000.000	100000.000	0.000	0.000	0.000	0.000	0.000	16.610	56	166	56	166	120	940	100	1433	"S228"
0	0	0	23	3	6	"Ck2-B"	"Q5SRQ6"	12540	32600	200	5745	5806	353	6	5657	5657	5689	410	7	13	4	0	1834771	0.285	100000.000	100000.000	0.000	0.000	0.000	0.000	0.000	16.610	88	149	88	149	316	2384	100	1434	"S228"
0	0	0	23	4	6	"CTNNB1"	"P35222"	13040	32600	100	5956	6069	1124	18	5630	5630	5699	470	8	25	5	0	485535	0.787	100000.000	100000.000	0.000	0.000	0.000	0.000	0.000	16.610	326	439	326	439	80	560	100	1435	"S33"
0	0	0	23	5	6	"CTNNB1"	"P35222"	13550	32590	170	5602	5647	332	5	5453	5453	5534	1175	21	0	0	0	1174559	0.096	100000.000	100000.000	0.000	0.000	0.000	0.000	0.000	16.610	149	194	149	194	208	1660	100	1436	"S33"
0	0	0	23	6	6	"CTNNB1"	"P35222"	14050	32620	100	5870	5842	228	3	5422	5422	5454	279	5	71	26	0	467322	1.391	100000.000	100000.000	0.000	0.000	0.000	0.000	0.000	16.610	448	420	448	420	80	560	100	1437	"S33"
0	0	0	23	7	6	"EGFR"	"P00533"	14550	32610	80	5906	5905	282	4	5236	5236	5256	299	5	90	67	0	307085	2.171	100000.000	100000.000	0.000	0.000	0.000	0.000	0.000	16.610	670	669	670	669	52	340	100	1438	"Y869"
0	0	0	23	8	6	"EGFR"	"P00533"	15050	32610	110	5799	5808	349	6	5183	5183	5227	328	6	83	45	0	464609	1.771	100000.000	100000.000	0.000	0.000	0.000	0.000	0.000	16.610	616	625	616	625	80	656	100	1439	"Y869"
0	0	0	23	9	6	"EGFR"	"P00533"	15550	32610	200	5002	5071	690	13	4953	4953	4982	572	11	12	2	0	1602293	0.156	100000.000	100000.000	0.000	0.000	0.000	0.000	0.000	16.610	49	118	49	118	316	2384	100	1440	"Y869"
-75	0	0	23	1	7	"empty"	"empty"	11560	33240	200	5405	5428	403	7	5409	5409	5461	796	14	3	0	0	1715200	-0.041	100000.000	100000.000	0.000	0.000	0.000	0.000	0.000	16.610	-4	19	-4	19	316	2384	100	1441	"empty"
-75	0	0	23	2	7	"empty"	"empty"	12060	33240	200	5478	5531	401	7	5440	5440	5508	996	18	3	0	0	1747818	0.023	100000.000	100000.000	0.000	0.000	0.000	0.000	0.000	16.610	38	91	38	91	316	2384	100	1442	"empty"
-75	0	0	23	3	7	"empty"	"empty"	12560	33240	200	5541	5591	326	5	5529	5529	5574	382	6	11	4	0	1766636	0.045	100000.000	100000.000	0.000	0.000	0.000	0.000	0.000	16.610	12	62	12	62	316	2384	100	1443	"empty"
-75	0	0	23	4	7	"empty"	"empty"	13060	33240	200	5498	5572	393	7	5477	5477	5540	651	11	4	1	0	1760895	0.049	100000.000	100000.000	0.000	0.000	0.000	0.000	0.000	16.610	21	95	21	95	316	2384	100	1444	"empty"
-75	0	0	23	5	7	"empty"	"empty"	13560	33240	200	5405	5505	880	15	5411	5411	5467	378	6	9	3	0	1739585	0.101	100000.000	100000.000	0.000	0.000	0.000	0.000	0.000	16.610	-6	94	-6	94	316	2384	100	1445	"empty"
-75	0	0	23	6	7	"empty"	"empty"	14060	33240	200	5292	5352	414	7	5322	5322	5356	317	5	9	3	0	1691150	-0.013	100000.000	100000.000	0.000	0.000	0.000	0.000	0.000	16.610	-30	30	-30	30	316	2384	100	1446	"empty"
0	0	0	23	7	7	"GLQAWPG-pS-AIPQFLG_GLQAWPGEAIPQFLG_80vs20"	"GLQAWPG-pS-AIPQFLG_GLQAWPGEAIPQFLG_80vs20"	14530	33240	100	12104	13093	6641	50	5348	5348	5390	481	8	78	67	0	1047469	16.015	100000.000	100000.000	0.000	0.000	0.000	0.000	0.000	16.610	6756	7745	6756	7745	80	560	100	1447	"GLQAWPG-pS-AIPQFLG_GLQAWPGEAIPQFLG_80vs20"
0	0	0	23	8	7	"GLQAWPG-pS-AIPQFLG_GLQAWPGEAIPQFLG_80vs20"	"GLQAWPG-pS-AIPQFLG_GLQAWPGEAIPQFLG_80vs20"	15040	33250	110	16974	13287	6407	48	5294	5294	5328	295	5	83	75	0	1062965	26.980	100000.000	100000.000	0.000	0.000	0.000	0.000	0.000	16.610	11680	7993	11680	7993	80	656	100	1448	"GLQAWPG-pS-AIPQFLG_GLQAWPGEAIPQFLG_80vs20"
0	0	0	23	9	7	"GLQAWPG-pS-AIPQFLG_GLQAWPGEAIPQFLG_80vs20"	"GLQAWPG-pS-AIPQFLG_GLQAWPGEAIPQFLG_80vs20"	15540	33260	90	18563	16401	4082	24	5285	5285	5332	398	7	100	100	0	852864	27.812	100000.000	100000.000	0.000	0.000	0.000	0.000	0.000	16.610	13278	11116	13278	11116	52	420	100	1449	"GLQAWPG-pS-AIPQFLG_GLQAWPGEAIPQFLG_80vs20"
0	0	0	24	1	1	"Bim"	"O43521"	16000	29390	130	5540	5638	495	8	5516	5516	5511	405	7	27	13	0	676565	0.314	100000.000	100000.000	0.000	0.000	0.000	0.000	0.000	16.610	24	122	24	122	120	940	100	1450	"S69"
0	0	0	24	2	1	"Bim"	"O43521"	16490	29380	200	5768	5833	454	7	5728	5728	5786	1032	17	4	0	0	1843113	0.046	100000.000	100000.000	0.000	0.000	0.000	0.000	0.000	16.610	40	105	40	105	316	2384	100	1451	"S69"
0	0	0	24	3	1	"Bim"	"O43521"	17000	29380	160	5976	6135	517	8	5878	5878	5964	577	9	18	6	0	1276126	0.296	100000.000	100000.000	0.000	0.000	0.000	0.000	0.000	16.610	98	257	98	257	208	1512	100	1452	"S69"
0	0	0	24	4	1	"caspase-8"	"Q14790 "	17480	29390	150	5986	6064	445	7	5947	5947	6018	461	7	17	5	0	945962	0.100	100000.000	100000.000	0.000	0.000	0.000	0.000	0.000	16.610	39	117	39	117	156	1272	100	1453	"Y448"
0	0	0	24	5	1	"caspase-8"	"Q14790 "	17980	29370	130	6291	6405	530	8	6103	6103	6185	440	7	25	13	0	768579	0.500	100000.000	100000.000	0.000	0.000	0.000	0.000	0.000	16.610	188	302	188	302	120	940	100	1454	"Y448"
0	0	0	24	6	1	"caspase-8"	"Q14790 "	18490	29370	140	6211	6365	587	9	6134	6134	6192	390	6	22	10	0	992883	0.444	100000.000	100000.000	0.000	0.000	0.000	0.000	0.000	16.610	77	231	77	231	156	1140	100	1455	"Y448"
0	0	0	24	7	1	"Cdc2"	"P06493"	19010	29390	190	6815	6771	553	8	6080	6080	6175	873	14	42	2	0	1733375	0.683	100000.000	100000.000	0.000	0.000	0.000	0.000	0.000	16.610	735	691	735	691	256	2088	100	1456	"T161"
0	0	0	24	8	1	"Cdc2"	"P06493"	19490	29410	180	6762	6824	766	11	6170	6170	6317	1199	18	16	3	0	1747049	0.423	100000.000	100000.000	0.000	0.000	0.000	0.000	0.000	16.610	592	654	592	654	256	1924	100	1457	"T161"
0	0	0	24	9	1	"Cdc2"	"P06493"	20010	29410	150	6780	6795	329	4	5914	5914	6010	538	8	85	25	0	1059982	1.459	100000.000	100000.000	0.000	0.000	0.000	0.000	0.000	16.610	866	881	866	881	156	1272	100	1458	"T161"
0	0	0	24	1	2	"FGFR1 "	"P11362"	15980	30030	200	5316	5482	601	10	5319	5319	5503	1820	33	2	0	0	1732189	-0.012	100000.000	100000.000	0.000	0.000	0.000	0.000	0.000	16.610	-3	163	-3	163	316	2384	100	1459	"Y653"
0	0	0	24	2	2	"FGFR1 "	"P11362"	16480	30030	200	5686	5736	329	5	5600	5600	5677	712	12	5	0	0	1812443	0.083	100000.000	100000.000	0.000	0.000	0.000	0.000	0.000	16.610	86	136	86	136	316	2384	100	1460	"Y653"
0	0	0	24	3	2	"FGFR1 "	"P11362"	16980	30030	200	5856	5913	395	6	5841	5841	5882	426	7	11	4	0	1868432	0.073	100000.000	100000.000	0.000	0.000	0.000	0.000	0.000	16.610	15	72	15	72	316	2384	100	1461	"Y653"
0	0	0	24	4	2	"GIT2"	"Q14161"	17490	30040	130	6060	6139	398	6	5937	5937	6006	391	6	23	6	0	736657	0.340	100000.000	100000.000	0.000	0.000	0.000	0.000	0.000	16.610	123	202	123	202	120	940	100	1462	"Y492"
0	0	0	24	5	2	"GIT2"	"Q14161"	17980	30040	160	6076	6179	477	7	6023	6023	6168	1476	23	2	0	0	1285211	0.007	100000.000	100000.000	0.000	0.000	0.000	0.000	0.000	16.610	53	156	53	156	208	1512	100	1463	"Y492"
0	0	0	24	6	2	"GIT2"	"Q14161"	18480	30040	200	6062	6107	389	6	6101	6101	6171	428	6	7	3	0	1929689	-0.150	100000.000	100000.000	0.000	0.000	0.000	0.000	0.000	16.610	-39	6	-39	6	316	2384	100	1464	"Y492"
0	0	0	24	7	2	"Grb2"	"P62993"	18980	30040	200	5871	5941	736	12	6076	6076	6155	453	7	8	5	0	1877361	-0.472	100000.000	100000.000	0.000	0.000	0.000	0.000	0.000	16.610	-205	-135	-205	-135	316	2384	100	1465	"Y7"
0	0	0	24	8	2	"Grb2"	"P62993"	19480	30040	200	5876	6016	1506	25	6007	6007	6082	460	7	9	4	0	1900935	-0.143	100000.000	100000.000	0.000	0.000	0.000	0.000	0.000	16.610	-131	9	-131	9	316	2384	100	1466	"Y7"
0	0	0	24	9	2	"Grb2"	"P62993"	19980	30050	200	5760	5928	1841	31	5877	5877	6026	875	14	5	2	0	1873353	-0.112	100000.000	100000.000	0.000	0.000	0.000	0.000	0.000	16.610	-117	51	-117	51	316	2384	100	1467	"Y7"
0	0	0	24	1	3	"IKK-gamma "	"Q9Y6K9"	16010	30650	150	4341	4804	2946	61	5085	5085	5257	1641	31	2	1	0	749410	-0.276	100000.000	100000.000	0.000	0.000	0.000	0.000	0.000	16.610	-744	-281	-744	-281	156	1272	100	1468	"S43"
0	0	0	24	2	3	"IKK-gamma "	"Q9Y6K9"	16500	30660	200	5031	4884	746	15	5127	5127	5193	386	7	7	3	0	1543387	-0.801	100000.000	100000.000	0.000	0.000	0.000	0.000	0.000	16.610	-96	-243	-96	-243	316	2384	100	1469	"S43"
0	0	0	24	3	3	"IKK-gamma "	"Q9Y6K9"	16990	30680	160	5195	4963	790	15	5375	5375	5436	426	7	8	3	0	1032249	-1.110	100000.000	100000.000	0.000	0.000	0.000	0.000	0.000	16.610	-180	-412	-180	-412	208	1512	100	1470	"S43"
0	0	0	24	4	3	"IRAK1"	"P51617"	17500	30670	180	5813	5899	446	7	5693	5693	5761	441	7	25	8	0	1510045	0.313	100000.000	100000.000	0.000	0.000	0.000	0.000	0.000	16.610	120	206	120	206	256	1924	100	1471	"T387"
0	0	0	24	5	3	"IRAK1"	"P51617"	17990	30680	190	6061	6227	630	10	5930	5930	6029	946	15	12	1	0	1594198	0.209	100000.000	100000.000	0.000	0.000	0.000	0.000	0.000	16.610	131	297	131	297	256	2088	100	1472	"T387"
0	0	0	24	6	3	"IRAK1"	"P51617"	18480	30670	200	6084	6517	3288	50	6000	6000	6075	473	7	23	10	0	2059497	0.934	100000.000	100000.000	0.000	0.000	0.000	0.000	0.000	16.610	84	517	84	517	316	2384	100	1473	"T387"
0	0	0	24	7	3	"Lck"	"P06239"	18980	30670	200	5964	6044	802	13	5926	5926	5989	446	7	11	6	0	1910002	0.123	100000.000	100000.000	0.000	0.000	0.000	0.000	0.000	16.610	38	118	38	118	316	2384	100	1474	"Y394"
0	0	0	24	8	3	"Lck"	"P06239"	19480	30670	200	5976	6303	3531	56	5887	5887	5952	548	9	13	5	0	1991879	0.641	100000.000	100000.000	0.000	0.000	0.000	0.000	0.000	16.610	89	416	89	416	316	2384	100	1475	"Y394"
0	0	0	24	9	3	"Lck"	"P06239"	19970	30660	140	5836	5985	644	10	5702	5702	5818	660	11	18	7	0	933586	0.253	100000.000	100000.000	0.000	0.000	0.000	0.000	0.000	16.610	134	283	134	283	156	1140	100	1476	"Y394"
0	0	0	24	1	4	"CDK2"	"P24941"	16000	31300	120	7793	7334	1079	14	5049	5049	5187	1038	20	83	74	0	880036	2.068	100000.000	100000.000	0.000	0.000	0.000	0.000	0.000	16.610	2744	2285	2744	2285	120	820	100	1477	"T160"
0	0	0	24	2	4	"CDK2"	"P24941"	16500	31310	110	8177	8727	4521	51	5096	5096	5158	529	10	98	96	0	698142	6.747	100000.000	100000.000	0.000	0.000	0.000	0.000	0.000	16.610	3081	3631	3081	3631	80	656	100	1478	"T160"
0	0	0	24	3	4	"CDK2"	"P24941"	17000	31330	140	8120	7265	1480	20	5263	5263	5334	494	9	68	65	0	1133321	3.909	100000.000	100000.000	0.000	0.000	0.000	0.000	0.000	16.610	2857	2002	2857	2002	156	1140	100	1479	"T160"
0	0	0	24	4	4	"MDM2"	"Q00987"	17490	31310	200	5379	5442	648	11	5446	5446	5502	440	7	10	5	0	1719599	-0.136	100000.000	100000.000	0.000	0.000	0.000	0.000	0.000	16.610	-67	-4	-67	-4	316	2384	100	1480	"S186/8"
0	0	0	24	5	4	"MDM2"	"Q00987"	17980	31300	140	5383	5464	417	7	5371	5371	5496	871	15	5	0	0	852334	-0.037	100000.000	100000.000	0.000	0.000	0.000	0.000	0.000	16.610	12	93	12	93	156	1140	100	1481	"S186/8"
0	0	0	24	6	4	"MDM2"	"Q00987"	18480	31310	200	5359	5420	377	6	5499	5499	5683	2227	39	0	0	0	1712664	-0.118	100000.000	100000.000	0.000	0.000	0.000	0.000	0.000	16.610	-140	-79	-140	-79	316	2384	100	1482	"S186/8"
0	0	0	24	7	4	"NFkB-p65 "	"Q04206"	18990	31330	160	5795	7684	2829	36	5502	5502	5618	762	13	42	37	0	1598186	2.711	100000.000	100000.000	0.000	0.000	0.000	0.000	0.000	16.610	293	2182	293	2182	208	1512	100	1483	"S536"
0	0	0	24	8	4	"NFkB-p65 "	"Q04206"	19490	31330	140	7346	8670	3717	42	5710	5710	5783	886	15	51	48	0	1352455	3.258	100000.000	100000.000	0.000	0.000	0.000	0.000	0.000	16.610	1636	2960	1636	2960	156	1140	100	1484	"S536"
0	0	0	24	9	4	"NFkB-p65 "	"Q04206"	19980	31340	170	6820	7836	4129	52	5772	5772	6000	1186	19	47	32	0	1629947	1.548	100000.000	100000.000	0.000	0.000	0.000	0.000	0.000	16.610	1048	2064	1048	2064	208	1660	100	1485	"S536"
0	0	0	24	1	5	"PLCG2"	"P16885"	15990	31950	90	7390	7518	779	10	5073	5073	5110	341	6	100	100	0	390939	7.062	100000.000	100000.000	0.000	0.000	0.000	0.000	0.000	16.610	2317	2445	2317	2445	52	420	100	1486	"Y759"
0	0	0	24	2	5	"PLCG2"	"P16885"	16480	31960	140	5633	6106	1305	21	4952	4952	5017	421	8	52	46	0	952575	2.587	100000.000	100000.000	0.000	0.000	0.000	0.000	0.000	16.610	681	1154	681	1154	156	1140	100	1487	"Y759"
0	0	0	24	3	5	"PLCG2"	"P16885"	17000	31970	110	7623	7278	1175	16	5098	5098	5174	462	8	86	82	0	582240	4.554	100000.000	100000.000	0.000	0.000	0.000	0.000	0.000	16.610	2525	2180	2525	2180	80	656	100	1488	"Y759"
0	0	0	24	4	5	"pyk2"	"Q14289"	17480	31950	200	5374	5443	331	6	5382	5382	5453	480	8	8	2	0	1719888	-0.021	100000.000	100000.000	0.000	0.000	0.000	0.000	0.000	16.610	-8	61	-8	61	316	2384	100	1489	"S213"
0	0	0	24	5	5	"pyk2"	"Q14289"	17980	31960	200	5409	5466	344	6	5358	5358	5444	699	12	4	1	0	1727111	0.031	100000.000	100000.000	0.000	0.000	0.000	0.000	0.000	16.610	51	108	51	108	316	2384	100	1490	"S213"
0	0	0	24	6	5	"pyk2"	"Q14289"	18480	31960	200	5516	5622	435	7	5482	5482	5645	1535	27	2	0	0	1776481	-0.015	100000.000	100000.000	0.000	0.000	0.000	0.000	0.000	16.610	34	140	34	140	316	2384	100	1491	"S213"
0	0	0	24	7	5	"SOC3"	"O14543"	18980	31970	140	5781	5877	631	10	5562	5562	5640	469	8	25	10	0	916888	0.505	100000.000	100000.000	0.000	0.000	0.000	0.000	0.000	16.610	219	315	219	315	156	1140	100	1492	"Y221"
0	0	0	24	8	5	"SOC3"	"O14543"	19480	31950	180	5812	6045	1546	25	5588	5588	5726	823	14	13	3	0	1547511	0.388	100000.000	100000.000	0.000	0.000	0.000	0.000	0.000	16.610	224	457	224	457	256	1924	100	1493	"Y221"
0	0	0	24	9	5	"SOC3"	"O14543"	19990	31970	170	5875	6663	3115	46	5702	5702	6166	2126	34	7	4	0	1385849	0.234	100000.000	100000.000	0.000	0.000	0.000	0.000	0.000	16.610	173	961	173	961	208	1660	100	1494	"Y221"
0	0	0	24	1	6	"STAT4"	"Q14765"	15990	32600	150	5394	5453	580	10	4868	4868	4958	948	19	27	1	0	850590	0.522	100000.000	100000.000	0.000	0.000	0.000	0.000	0.000	16.610	526	585	526	585	156	1272	100	1495	"Y693"
0	0	0	24	2	6	"STAT4"	"Q14765"	16490	32610	130	5438	5436	569	10	4929	4929	4998	464	9	54	18	0	652378	0.944	100000.000	100000.000	0.000	0.000	0.000	0.000	0.000	16.610	509	507	509	507	120	940	100	1496	"Y693"
0	0	0	24	3	6	"STAT4"	"Q14765"	17000	32590	160	5263	5374	477	8	5057	5057	5133	493	9	34	7	0	1117846	0.489	100000.000	100000.000	0.000	0.000	0.000	0.000	0.000	16.610	206	317	206	317	208	1512	100	1497	"Y693"
0	0	0	24	4	6	"STMN1"	"P16949"	17480	32600	200	5022	5061	381	7	5254	5254	5733	4506	78	0	0	0	1599245	-0.149	100000.000	100000.000	0.000	0.000	0.000	0.000	0.000	16.610	-232	-193	-232	-193	316	2384	100	1498	"S24"
0	0	0	24	5	6	"STMN1"	"P16949"	17980	32600	200	5161	5215	628	12	5305	5305	5523	2127	38	0	0	0	1647827	-0.145	100000.000	100000.000	0.000	0.000	0.000	0.000	0.000	16.610	-144	-90	-144	-90	316	2384	100	1499	"S24"
0	0	0	24	6	6	"STMN1"	"P16949"	18480	32610	200	5075	5133	429	8	5355	5355	5436	484	8	4	2	0	1621993	-0.626	100000.000	100000.000	0.000	0.000	0.000	0.000	0.000	16.610	-280	-222	-280	-222	316	2384	100	1500	"S24"
0	0	0	24	7	6	"GIT2"	"Q14161"	18970	32610	200	5256	5294	325	6	5370	5370	5469	826	15	2	0	0	1672781	-0.212	100000.000	100000.000	0.000	0.000	0.000	0.000	0.000	16.610	-114	-76	-114	-76	316	2384	100	1501	"Y592"
0	0	0	24	8	6	"GIT2"	"Q14161"	19470	32610	200	5286	5401	584	10	5340	5340	5560	2009	36	2	0	0	1706694	-0.079	100000.000	100000.000	0.000	0.000	0.000	0.000	0.000	16.610	-54	61	-54	61	316	2384	100	1502	"Y592"
0	0	0	24	9	6	"GIT2"	"Q14161"	19970	32610	200	5399	5770	1857	32	5501	5501	6012	2202	36	5	2	0	1823302	-0.110	100000.000	100000.000	0.000	0.000	0.000	0.000	0.000	16.610	-102	269	-102	269	316	2384	100	1503	"Y592"
-75	0	0	24	1	7	"empty"	"empty"	15990	33250	200	4817	4854	525	10	5000	5000	5040	661	13	6	0	0	1534018	-0.281	100000.000	100000.000	0.000	0.000	0.000	0.000	0.000	16.610	-183	-146	-183	-146	316	2384	100	1504	"empty"
-75	0	0	24	2	7	"empty"	"empty"	16490	33250	200	4787	4862	489	10	4760	4760	4868	741	15	5	1	0	1536391	-0.008	100000.000	100000.000	0.000	0.000	0.000	0.000	0.000	16.610	27	102	27	102	316	2384	100	1505	"empty"
-75	0	0	24	3	7	"empty"	"empty"	16990	33250	200	4916	5003	509	10	4861	4861	4941	481	9	11	3	0	1580806	0.129	100000.000	100000.000	0.000	0.000	0.000	0.000	0.000	16.610	55	142	55	142	316	2384	100	1506	"empty"
-75	0	0	24	4	7	"empty"	"empty"	17490	33250	200	5005	5075	362	7	4970	4970	5039	403	7	12	4	0	1603709	0.089	100000.000	100000.000	0.000	0.000	0.000	0.000	0.000	16.610	35	105	35	105	316	2384	100	1507	"empty"
-75	0	0	24	5	7	"empty"	"empty"	17990	33250	200	5078	5178	427	8	5118	5118	5652	4492	79	0	0	0	1636321	-0.106	100000.000	100000.000	0.000	0.000	0.000	0.000	0.000	16.610	-40	60	-40	60	316	2384	100	1508	"empty"
-75	0	0	24	6	7	"empty"	"empty"	18490	33250	200	5151	5214	337	6	5224	5224	5328	710	13	4	0	0	1647497	-0.161	100000.000	100000.000	0.000	0.000	0.000	0.000	0.000	16.610	-73	-10	-73	-10	316	2384	100	1509	"empty"
0	0	0	24	7	7	"Control-Spot"	"Mouse_IgG"	18970	33250	160	9300	9019	2770	30	5265	5265	5378	578	10	83	80	0	1875957	6.299	100000.000	100000.000	0.000	0.000	0.000	0.000	0.000	16.610	4035	3754	4035	3754	208	1512	100	1510	"Control-Spot"
0	0	0	24	8	7	"Control-Spot"	"Mouse_IgG"	19470	33260	140	9360	10278	3266	31	5251	5251	5445	1371	25	96	96	0	1603442	3.525	100000.000	100000.000	0.000	0.000	0.000	0.000	0.000	16.610	4109	5027	4109	5027	156	1140	100	1511	"Control-Spot"
0	0	0	24	9	7	"Control-Spot"	"Mouse_IgG"	19970	33280	190	9101	10068	5161	51	5385	5385	6098	2843	46	71	20	0	2577488	1.396	100000.000	100000.000	0.000	0.000	0.000	0.000	0.000	16.610	3716	4683	3716	4683	256	2088	100	1512	"Control-Spot"
0	0	0	25	1	1	"AMPK1"	"Q13131"	2480	33710	90	8834	8625	1343	15	3894	3894	4064	981	24	100	96	0	448512	4.649	100000.000	100000.000	0.000	0.000	0.000	0.000	0.000	16.610	4940	4731	4940	4731	52	420	100	1513	"T174/5"
0	0	0	25	2	1	"AMPK1"	"Q13131"	2990	33700	130	5276	6327	3575	56	3738	3738	3844	991	25	51	48	0	759214	2.506	100000.000	100000.000	0.000	0.000	0.000	0.000	0.000	16.610	1538	2589	1538	2589	120	940	100	1514	"T174/5"
0	0	0	25	3	1	"AMPK1"	"Q13131"	3480	33720	90	8507	8359	806	9	3838	3838	3906	448	11	100	100	0	434653	9.940	100000.000	100000.000	0.000	0.000	0.000	0.000	0.000	16.610	4669	4521	4669	4521	52	420	100	1515	"T174/5"
0	0	0	25	4	1	"aura"	"O14965"	3990	33730	170	5617	5662	595	10	3928	3928	4005	688	17	98	87	0	1177713	2.408	100000.000	100000.000	0.000	0.000	0.000	0.000	0.000	16.610	1689	1734	1689	1734	208	1660	100	1516	"T287"
0	0	0	25	5	1	"aura"	"O14965"	4490	33730	160	5717	5747	608	10	4055	4055	4134	470	11	97	95	0	1195361	3.432	100000.000	100000.000	0.000	0.000	0.000	0.000	0.000	16.610	1662	1692	1662	1692	208	1512	100	1517	"T287"
0	0	0	25	6	1	"aura"	"O14965"	4990	33720	170	5722	5992	2267	37	4095	4095	4206	913	21	95	30	0	1246408	1.956	100000.000	100000.000	0.000	0.000	0.000	0.000	0.000	16.610	1627	1897	1627	1897	208	1660	100	1518	"T287"
0	0	0	25	7	1	"CFTR"	"P13569"	5490	33730	100	5712	5906	1028	17	4220	4220	4273	396	9	96	95	0	472496	4.124	100000.000	100000.000	0.000	0.000	0.000	0.000	0.000	16.610	1492	1686	1492	1686	80	560	100	1519	"S737"
0	0	0	25	8	1	"CFTR"	"P13569"	5980	33740	150	5467	5433	727	13	4377	4377	4455	605	13	83	38	0	847625	1.617	100000.000	100000.000	0.000	0.000	0.000	0.000	0.000	16.610	1090	1056	1090	1056	156	1272	100	1520	"S737"
0	0	0	25	9	1	"CFTR"	"P13569"	6480	33740	130	5409	5454	391	7	4334	4334	4500	1331	29	24	0	0	654499	0.717	100000.000	100000.000	0.000	0.000	0.000	0.000	0.000	16.610	1075	1120	1075	1120	120	940	100	1521	"S737"
0	0	0	25	1	2	"CREB "	"P16220"	2480	34350	130	11002	9510	2880	30	3839	3839	4017	1432	35	83	78	0	1141152	3.836	100000.000	100000.000	0.000	0.000	0.000	0.000	0.000	16.610	7163	5671	7163	5671	120	940	100	1522	"S133"
0	0	0	25	2	2	"CREB "	"P16220"	2980	34350	110	11185	10852	1221	11	3752	3752	3840	832	21	100	98	0	868151	8.428	100000.000	100000.000	0.000	0.000	0.000	0.000	0.000	16.610	7433	7100	7433	7100	80	656	100	1523	"S133"
0	0	0	25	3	2	"CREB "	"P16220"	3480	34360	120	11068	10103	2480	24	3815	3815	3908	706	18	90	88	0	1212322	8.775	100000.000	100000.000	0.000	0.000	0.000	0.000	0.000	16.610	7253	6288	7253	6288	120	820	100	1524	"S133"
0	0	0	25	4	2	"blank-control__"	"AA"	3990	34360	150	4187	4500	749	16	3941	3941	4054	1514	37	10	1	0	701978	0.295	100000.000	100000.000	0.000	0.000	0.000	0.000	0.000	16.610	246	559	246	559	156	1272	100	1525	"blank-control__"
0	0	0	25	5	2	"blank-control__"	"AA"	4480	34340	150	4236	4577	763	16	4036	4036	4126	661	16	31	21	0	714009	0.682	100000.000	100000.000	0.000	0.000	0.000	0.000	0.000	16.610	200	541	200	541	156	1272	100	1526	"blank-control__"
0	0	0	25	6	2	"blank-control__"	"AA"	4990	34370	110	5045	5076	703	13	4110	4110	4372	2339	53	1	0	0	406100	0.301	100000.000	100000.000	0.000	0.000	0.000	0.000	0.000	16.610	935	966	935	966	80	656	100	1527	"blank-control__"
0	0	0	25	7	2	"IKK-alpha "	"O15111"	5480	34370	160	6102	6034	588	9	4265	4265	4416	1786	40	53	0	0	1255008	0.906	100000.000	100000.000	0.000	0.000	0.000	0.000	0.000	16.610	1837	1769	1837	1769	208	1512	100	1528	"S180"
0	0	0	25	8	2	"IKK-alpha "	"O15111"	5980	34370	160	6096	6192	2774	44	4311	4311	4461	1327	29	81	3	0	1287883	1.304	100000.000	100000.000	0.000	0.000	0.000	0.000	0.000	16.610	1785	1881	1785	1881	208	1512	100	1529	"S180"
0	0	0	25	9	2	"IKK-alpha "	"O15111"	6480	34380	170	5709	5700	609	10	4239	4239	4392	1660	37	33	0	0	1185695	0.788	100000.000	100000.000	0.000	0.000	0.000	0.000	0.000	16.610	1470	1461	1470	1461	208	1660	100	1530	"S180"
0	0	0	25	1	3	"JAK2"	"O60674"	2470	34990	150	5020	5261	3164	60	3832	3832	4036	1297	32	44	3	0	820722	0.944	100000.000	100000.000	0.000	0.000	0.000	0.000	0.000	16.610	1188	1429	1188	1429	156	1272	100	1531	"Y119"
0	0	0	25	2	3	"JAK2"	"O60674"	2980	34990	120	5131	5590	5605	100	3766	3766	3910	961	24	74	10	0	670752	1.748	100000.000	100000.000	0.000	0.000	0.000	0.000	0.000	16.610	1365	1824	1365	1824	120	820	100	1532	"Y119"
0	0	0	25	3	3	"JAK2"	"O60674"	3480	35000	120	5128	5018	661	13	3806	3806	3948	1316	33	50	0	0	602132	0.813	100000.000	100000.000	0.000	0.000	0.000	0.000	0.000	16.610	1322	1212	1322	1212	120	820	100	1533	"Y119"
0	0	0	25	4	3	"K8"	"P05787"	3980	35010	120	4765	4813	439	9	3932	3932	4034	835	20	49	6	0	577573	0.933	100000.000	100000.000	0.000	0.000	0.000	0.000	0.000	16.610	833	881	833	881	120	820	100	1534	"Y267"
0	0	0	25	5	3	"K8"	"P05787"	4470	35010	140	4813	4857	574	11	4074	4074	4174	1114	26	17	1	0	757647	0.613	100000.000	100000.000	0.000	0.000	0.000	0.000	0.000	16.610	739	783	739	783	156	1140	100	1535	"Y267"
0	0	0	25	6	3	"K8"	"P05787"	4970	35010	160	4718	4708	394	8	4178	4178	4273	869	20	18	0	0	979339	0.501	100000.000	100000.000	0.000	0.000	0.000	0.000	0.000	16.610	540	530	540	530	208	1512	100	1536	"Y267"
0	0	0	25	7	3	"blank-control__"	"AA"	5490	35010	100	4492	4615	512	11	4246	4246	4300	393	9	35	15	0	369211	0.802	100000.000	100000.000	0.000	0.000	0.000	0.000	0.000	16.610	246	369	246	369	80	560	100	1537	"blank-control__"
0	0	0	25	8	3	"blank-control__"	"AA"	5970	35010	200	4201	4274	367	8	4215	4215	4401	1795	40	1	0	0	1350708	-0.071	100000.000	100000.000	0.000	0.000	0.000	0.000	0.000	16.610	-14	59	-14	59	316	2384	100	1538	"blank-control__"
0	0	0	25	9	3	"blank-control__"	"AA"	6470	35010	200	4197	4244	278	6	4166	4166	4297	1176	27	1	0	0	1341189	-0.045	100000.000	100000.000	0.000	0.000	0.000	0.000	0.000	16.610	31	78	31	78	316	2384	100	1539	"blank-control__"
0	0	0	25	1	4	"Mnk1"	"Q9BUB5"	2450	35630	140	4029	5421	2335	43	3879	3879	4096	2045	49	31	25	0	845752	0.648	100000.000	100000.000	0.000	0.000	0.000	0.000	0.000	16.610	150	1542	150	1542	156	1140	100	1540	"T255"
0	0	0	25	2	4	"Mnk1"	"Q9BUB5"	2980	35620	150	3964	5678	3378	59	3788	3788	3903	744	19	39	36	0	885726	2.386	100000.000	100000.000	0.000	0.000	0.000	0.000	0.000	16.610	176	1890	176	1890	156	1272	100	1541	"T255"
0	0	0	25	3	4	"Mnk1"	"Q9BUB5"	3460	35630	200	3888	4661	1662	35	3858	3858	3946	656	16	22	20	0	1473029	1.090	100000.000	100000.000	0.000	0.000	0.000	0.000	0.000	16.610	30	803	30	803	316	2384	100	1542	"T255"
0	0	0	25	4	4	"NFkB-p100 "	"Q00653"	3960	35640	200	4033	4365	786	18	3996	3996	4086	651	15	24	18	0	1379312	0.429	100000.000	100000.000	0.000	0.000	0.000	0.000	0.000	16.610	37	369	37	369	316	2384	100	1543	"S108"
0	0	0	25	5	4	"NFkB-p100 "	"Q00653"	4470	35650	130	5409	5157	919	17	4055	4055	4124	525	12	65	57	0	618783	1.968	100000.000	100000.000	0.000	0.000	0.000	0.000	0.000	16.610	1354	1102	1354	1102	120	940	100	1544	"S108"
0	0	0	25	6	4	"NFkB-p100 "	"Q00653"	4980	35650	140	4459	4783	987	20	4053	4053	4119	361	8	50	42	0	746147	1.839	100000.000	100000.000	0.000	0.000	0.000	0.000	0.000	16.610	406	730	406	730	156	1140	100	1545	"S108"
0	0	0	25	7	4	"PIK3R1 "	"P27986"	5470	35660	140	4555	4586	326	7	4057	4057	4141	733	17	22	1	0	715452	0.607	100000.000	100000.000	0.000	0.000	0.000	0.000	0.000	16.610	498	529	498	529	156	1140	100	1546	"Y556"
0	0	0	25	8	4	"PIK3R1 "	"P27986"	5960	35650	150	4593	4611	343	7	4143	4143	4231	954	22	5	0	0	719365	0.398	100000.000	100000.000	0.000	0.000	0.000	0.000	0.000	16.610	450	468	450	468	156	1272	100	1547	"Y556"
0	0	0	25	9	4	"PIK3R1 "	"P27986"	6440	35650	180	4422	4430	389	8	4163	4163	4238	604	14	16	1	0	1134124	0.318	100000.000	100000.000	0.000	0.000	0.000	0.000	0.000	16.610	259	267	259	267	256	1924	100	1548	"Y556"
0	0	0	25	1	5	"blank-control__"	"AA"	2480	36290	200	3989	4100	508	12	4009	4009	4175	1199	28	3	0	0	1295449	-0.063	100000.000	100000.000	0.000	0.000	0.000	0.000	0.000	16.610	-20	91	-20	91	316	2384	100	1549	"blank-control__"
0	0	0	25	2	5	"blank-control__"	"AA"	2980	36300	170	4173	4278	569	13	3994	3994	4144	963	23	4	1	0	889819	0.139	100000.000	100000.000	0.000	0.000	0.000	0.000	0.000	16.610	179	284	179	284	208	1660	100	1550	"blank-control__"
0	0	0	25	3	5	"blank-control__"	"AA"	3470	36280	100	4077	4201	574	13	3920	3920	3996	438	10	30	8	0	336098	0.468	100000.000	100000.000	0.000	0.000	0.000	0.000	0.000	16.610	157	281	157	281	80	560	100	1551	"blank-control__"
0	0	0	25	4	5	"Rack1"	"P63244"	3960	36290	200	4095	4295	868	20	4006	4006	4107	595	14	18	6	0	1357278	0.316	100000.000	100000.000	0.000	0.000	0.000	0.000	0.000	16.610	89	289	89	289	316	2384	100	1552	"y52"
0	0	0	25	5	5	"Rack1"	"P63244"	4460	36300	80	4902	4832	418	8	4066	4066	4114	366	8	82	57	0	251239	1.962	100000.000	100000.000	0.000	0.000	0.000	0.000	0.000	16.610	836	766	836	766	52	340	100	1553	"y52"
0	0	0	25	6	5	"Rack1"	"P63244"	4960	36290	200	4131	4283	475	11	4101	4101	4161	370	8	25	13	0	1353360	0.330	100000.000	100000.000	0.000	0.000	0.000	0.000	0.000	16.610	30	182	30	182	316	2384	100	1554	"y52"
0	0	0	25	7	5	"Shc1"	"P29353"	5460	36300	200	4099	4499	1597	35	4049	4049	4119	537	13	20	15	0	1421673	0.708	100000.000	100000.000	0.000	0.000	0.000	0.000	0.000	16.610	50	450	50	450	316	2384	100	1555	"Y349"
0	0	0	25	8	5	"Shc1"	"P29353"	5960	36300	200	4262	4691	1157	24	4146	4146	4308	1967	45	12	1	0	1482382	0.195	100000.000	100000.000	0.000	0.000	0.000	0.000	0.000	16.610	116	545	116	545	316	2384	100	1556	"Y349"
0	0	0	25	9	5	"Shc1"	"P29353"	6460	36300	200	4363	4734	978	20	4230	4230	4320	450	10	26	17	0	1496064	0.920	100000.000	100000.000	0.000	0.000	0.000	0.000	0.000	16.610	133	504	133	504	316	2384	100	1557	"Y349"
0	0	0	25	1	6	"Smad6"	"O43541"	2460	36940	200	4274	4613	1392	30	4248	4248	4448	1268	28	7	2	0	1457585	0.130	100000.000	100000.000	0.000	0.000	0.000	0.000	0.000	16.610	26	365	26	365	316	2384	100	1558	"S435"
0	0	0	25	2	6	"Smad6"	"O43541"	2960	36950	140	4194	4384	900	20	4041	4041	4166	703	16	14	5	0	683833	0.310	100000.000	100000.000	0.000	0.000	0.000	0.000	0.000	16.610	153	343	153	343	156	1140	100	1559	"S435"
0	0	0	25	3	6	"Smad6"	"O43541"	3430	36950	100	4864	5015	839	16	4314	4314	4390	473	10	61	22	0	401217	1.321	100000.000	100000.000	0.000	0.000	0.000	0.000	0.000	16.610	550	701	550	701	80	560	100	1560	"S435"
0	0	0	25	4	6	"TGFBR1"	"P36897"	3950	36940	200	3998	4066	366	9	4233	4233	4316	544	12	4	0	0	1284911	-0.460	100000.000	100000.000	0.000	0.000	0.000	0.000	0.000	16.610	-235	-167	-235	-167	316	2384	100	1561	"T200"
0	0	0	25	5	6	"TGFBR1"	"P36897"	4440	36950	120	4026	4120	398	9	4232	4232	4311	559	12	6	2	0	494439	-0.342	100000.000	100000.000	0.000	0.000	0.000	0.000	0.000	16.610	-206	-112	-206	-112	120	820	100	1562	"T200"
0	0	0	25	6	6	"TGFBR1"	"P36897"	4940	36950	200	4027	4123	458	11	4204	4204	4287	638	14	4	1	0	1302884	-0.257	100000.000	100000.000	0.000	0.000	0.000	0.000	0.000	16.610	-177	-81	-177	-81	316	2384	100	1563	"T200"
0	0	0	25	7	6	"TrKA"	"P04629"	5440	36940	160	4558	7150	3600	50	4094	4094	4216	1401	33	47	45	0	1487285	2.094	100000.000	100000.000	0.000	0.000	0.000	0.000	0.000	16.610	464	3056	464	3056	208	1512	100	1564	"Y757"
0	0	0	25	8	6	"TrKA"	"P04629"	5950	36950	130	10603	9914	2637	26	4222	4222	4327	573	13	91	90	0	1189696	9.750	100000.000	100000.000	0.000	0.000	0.000	0.000	0.000	16.610	6381	5692	6381	5692	120	940	100	1565	"Y757"
0	0	0	25	9	6	"TrKA"	"P04629"	6460	36960	130	10183	9447	1999	21	4292	4292	4400	1013	23	88	88	0	1133630	4.982	100000.000	100000.000	0.000	0.000	0.000	0.000	0.000	16.610	5891	5155	5891	5155	120	940	100	1566	"Y757"
-75	0	0	25	1	7	"empty"	"empty"	2460	37570	200	4303	4411	642	14	4348	4348	4538	1327	29	1	0	0	1393733	-0.096	100000.000	100000.000	0.000	0.000	0.000	0.000	0.000	16.610	-45	63	-45	63	316	2384	100	1567	"empty"
-75	0	0	25	2	7	"empty"	"empty"	2960	37570	200	4274	4647	2827	60	4297	4297	4460	1303	29	3	2	0	1468471	0.144	100000.000	100000.000	0.000	0.000	0.000	0.000	0.000	16.610	-23	350	-23	350	316	2384	100	1568	"empty"
-75	0	0	25	3	7	"empty"	"empty"	3460	37570	200	4242	4357	885	20	4333	4333	4448	971	21	2	0	0	1376873	-0.094	100000.000	100000.000	0.000	0.000	0.000	0.000	0.000	16.610	-91	24	-91	24	316	2384	100	1569	"empty"
-75	0	0	25	4	7	"empty"	"empty"	3960	37570	200	4432	4498	375	8	4450	4450	4532	971	21	1	1	0	1421218	-0.035	100000.000	100000.000	0.000	0.000	0.000	0.000	0.000	16.610	-18	48	-18	48	316	2384	100	1570	"empty"
-75	0	0	25	5	7	"empty"	"empty"	4460	37570	200	4240	4316	386	8	4319	4319	4386	544	12	6	2	0	1363829	-0.129	100000.000	100000.000	0.000	0.000	0.000	0.000	0.000	16.610	-79	-3	-79	-3	316	2384	100	1571	"empty"
-75	0	0	25	6	7	"empty"	"empty"	4960	37570	200	4246	4368	1054	24	4265	4265	4343	469	10	6	2	0	1380370	0.053	100000.000	100000.000	0.000	0.000	0.000	0.000	0.000	16.610	-19	103	-19	103	316	2384	100	1572	"empty"
-75	0	0	25	7	7	"empty"	"empty"	5460	37570	200	4052	4140	471	11	4194	4194	4264	423	9	7	3	0	1308313	-0.293	100000.000	100000.000	0.000	0.000	0.000	0.000	0.000	16.610	-142	-54	-142	-54	316	2384	100	1573	"empty"
-75	0	0	25	8	7	"empty"	"empty"	5960	37570	200	4338	4382	373	8	4311	4311	4397	824	18	2	0	0	1384726	-0.018	100000.000	100000.000	0.000	0.000	0.000	0.000	0.000	16.610	27	71	27	71	316	2384	100	1574	"empty"
-75	0	0	25	9	7	"empty"	"empty"	6460	37570	200	4382	4451	362	8	4368	4368	4495	1412	31	0	0	0	1406374	-0.031	100000.000	100000.000	0.000	0.000	0.000	0.000	0.000	16.610	14	83	14	83	316	2384	100	1575	"empty"
0	0	0	26	1	1	"PPP2CA "	"P67775"	6990	33810	80	4611	5205	2694	51	4284	4284	4332	301	6	59	23	0	270654	2.900	100000.000	100000.000	0.000	0.000	0.000	0.000	0.000	16.610	327	921	327	921	52	340	100	1576	"T304"
0	0	0	26	2	1	"PPP2CA "	"P67775"	7490	33810	100	4519	4625	507	10	4296	4296	4440	1323	29	3	1	0	369968	0.140	100000.000	100000.000	0.000	0.000	0.000	0.000	0.000	16.610	223	329	223	329	80	560	100	1577	"T304"
0	0	0	26	3	1	"PPP2CA "	"P67775"	7980	33800	200	4269	4350	436	10	4269	4269	4305	342	7	14	3	0	1374558	0.132	0.000	100000.000	0.000	0.000	0.000	0.000	0.000	Error	0	81	0	81	316	2384	100	1578	"T304"
0	0	0	26	4	1	"Rab4"	"P20338"	8480	33800	200	4423	4866	997	20	4315	4315	4319	572	13	23	19	0	1537522	0.956	100000.000	100000.000	0.000	0.000	0.000	0.000	0.000	16.610	108	551	108	551	316	2384	100	1579	"S199"
0	0	0	26	5	1	"Rab4"	"P20338"	8980	33800	200	4745	5563	2926	52	4603	4603	4656	505	10	31	25	0	1758005	1.796	100000.000	100000.000	0.000	0.000	0.000	0.000	0.000	16.610	142	960	142	960	316	2384	100	1580	"S199"
0	0	0	26	6	1	"Rab4"	"P20338"	9470	33790	200	4894	5480	1282	23	4746	4746	4823	962	19	24	18	0	1731536	0.683	100000.000	100000.000	0.000	0.000	0.000	0.000	0.000	16.610	148	734	148	734	316	2384	100	1581	"S199"
0	0	0	26	7	1	"STAT1 "	"P42224"	9970	33790	200	4944	4964	298	6	4867	4867	4915	563	11	5	0	0	1568755	0.087	100000.000	100000.000	0.000	0.000	0.000	0.000	0.000	16.610	77	97	77	97	316	2384	100	1582	"S727"
0	0	0	26	8	1	"STAT1 "	"P42224"	10470	33790	200	4945	5004	658	13	4996	4996	5062	726	14	3	1	0	1581359	-0.080	100000.000	100000.000	0.000	0.000	0.000	0.000	0.000	16.610	-51	8	-51	8	316	2384	100	1583	"S727"
0	0	0	26	9	1	"STAT1 "	"P42224"	10970	33790	200	5165	5481	1975	36	5112	5112	5162	735	14	13	6	0	1732116	0.434	100000.000	100000.000	0.000	0.000	0.000	0.000	0.000	16.610	53	369	53	369	316	2384	100	1584	"S727"
0	0	0	26	1	2	"STAT4 "	"Q14765"	6990	34450	170	6470	6492	375	5	4135	4135	4245	1183	27	100	45	0	1350410	1.899	100000.000	100000.000	0.000	0.000	0.000	0.000	0.000	16.610	2335	2357	2335	2357	208	1660	100	1585	"S722"
0	0	0	26	2	2	"STAT4 "	"Q14765"	7490	34460	170	6295	6334	504	7	4138	4138	4240	1354	31	99	5	0	1317468	1.547	100000.000	100000.000	0.000	0.000	0.000	0.000	0.000	16.610	2157	2196	2157	2196	208	1660	100	1586	"S722"
0	0	0	26	3	2	"STAT4 "	"Q14765"	8000	34470	180	6249	6472	2633	40	4248	4248	4368	1260	28	93	11	0	1656736	1.670	100000.000	100000.000	0.000	0.000	0.000	0.000	0.000	16.610	2001	2224	2001	2224	256	1924	100	1587	"S722"
0	0	0	26	4	2	"STMN1"	"P16949"	8480	34450	200	4286	4464	2148	48	4319	4319	4459	1314	29	1	0	0	1410577	0.004	100000.000	100000.000	0.000	0.000	0.000	0.000	0.000	16.610	-33	145	-33	145	316	2384	100	1588	"S37"
0	0	0	26	5	2	"STMN1"	"P16949"	8980	34450	200	4375	4403	339	7	4420	4420	4570	1574	34	0	0	0	1391316	-0.106	100000.000	100000.000	0.000	0.000	0.000	0.000	0.000	16.610	-45	-17	-45	-17	316	2384	100	1589	"S37"
0	0	0	26	6	2	"STMN1"	"P16949"	9480	34440	200	4414	4441	481	10	4512	4512	4572	394	8	4	0	0	1403323	-0.332	100000.000	100000.000	0.000	0.000	0.000	0.000	0.000	16.610	-98	-71	-98	-71	316	2384	100	1590	"S37"
0	0	0	26	7	2	"ACC1"	"Q13085 "	9980	34440	200	4611	4797	1136	23	4614	4614	4680	601	12	12	4	0	1515789	0.195	100000.000	100000.000	0.000	0.000	0.000	0.000	0.000	16.610	-3	183	-3	183	316	2384	100	1591	"S1263"
0	0	0	26	8	2	"ACC1"	"Q13085 "	10480	34440	200	4729	4914	670	13	4659	4659	4721	561	11	19	9	0	1552824	0.344	100000.000	100000.000	0.000	0.000	0.000	0.000	0.000	16.610	70	255	70	255	316	2384	100	1592	"S1263"
0	0	0	26	9	2	"ACC1"	"Q13085 "	10970	34440	170	4780	4985	732	14	4747	4747	4786	466	9	23	15	0	1036838	0.427	100000.000	100000.000	0.000	0.000	0.000	0.000	0.000	16.610	33	238	33	238	208	1660	100	1593	"S1263"
0	0	0	26	1	3	"TRAF6"	"Q9Y4K3"	6990	35100	200	4093	4134	307	7	4077	4077	4160	745	17	1	0	0	1306221	-0.035	100000.000	100000.000	0.000	0.000	0.000	0.000	0.000	16.610	16	57	16	57	316	2384	100	1594	"Y353"
0	0	0	26	2	3	"TRAF6"	"Q9Y4K3"	7490	35100	80	4394	4373	250	5	4157	4157	4178	257	6	46	9	0	227399	0.759	100000.000	100000.000	0.000	0.000	0.000	0.000	0.000	16.610	237	216	237	216	52	340	100	1595	"Y353"
0	0	0	26	3	3	"TRAF6"	"Q9Y4K3"	7990	35100	200	4262	4484	1500	33	4197	4197	4287	1220	28	3	1	0	1416788	0.161	100000.000	100000.000	0.000	0.000	0.000	0.000	0.000	16.610	65	287	65	287	316	2384	100	1596	"Y353"
0	0	0	26	4	3	"BLNK"	"Q8WV28"	8490	35100	110	5732	6416	4550	70	4219	4219	4309	1045	24	53	45	0	513270	2.016	100000.000	100000.000	0.000	0.000	0.000	0.000	0.000	16.610	1513	2197	1513	2197	80	656	100	1597	"Y72"
0	0	0	26	5	3	"BLNK"	"Q8WV28"	8980	35090	200	4286	4678	1079	23	4303	4303	4418	1136	25	12	11	0	1478405	0.229	100000.000	100000.000	0.000	0.000	0.000	0.000	0.000	16.610	-17	375	-17	375	316	2384	100	1598	"Y72"
0	0	0	26	6	3	"BLNK"	"Q8WV28"	9480	35080	200	4395	4859	1283	26	4349	4349	4626	2966	64	8	0	0	1535339	0.079	100000.000	100000.000	0.000	0.000	0.000	0.000	0.000	16.610	46	510	46	510	316	2384	100	1599	"Y72"
0	0	0	26	7	3	"CD19"	"P15391"	9980	35080	180	4497	4692	589	12	4408	4408	4505	1131	25	13	0	0	1201087	0.165	100000.000	100000.000	0.000	0.000	0.000	0.000	0.000	16.610	89	284	89	284	256	1924	100	1600	"Y531"
0	0	0	26	8	3	"CD19"	"P15391"	10480	35080	200	4524	4911	2188	44	4464	4464	4567	1102	24	14	1	0	1551914	0.312	100000.000	100000.000	0.000	0.000	0.000	0.000	0.000	16.610	60	447	60	447	316	2384	100	1601	"Y531"
0	0	0	26	9	3	"CD19"	"P15391"	10980	35080	200	4626	5015	1470	29	4578	4578	4693	1199	25	13	3	0	1584795	0.269	100000.000	100000.000	0.000	0.000	0.000	0.000	0.000	16.610	48	437	48	437	316	2384	100	1602	"Y531"
0	0	0	26	1	4	"p300"	"Q09472"	6970	35720	200	4071	4221	1536	36	4113	4113	4184	889	21	3	2	0	1333961	0.042	100000.000	100000.000	0.000	0.000	0.000	0.000	0.000	16.610	-42	108	-42	108	316	2384	100	1603	"S2279"
0	0	0	26	2	4	"p300"	"Q09472"	7470	35720	200	4208	4371	1315	30	4206	4206	4278	817	19	5	2	0	1381245	0.114	100000.000	100000.000	0.000	0.000	0.000	0.000	0.000	16.610	2	165	2	165	316	2384	100	1604	"S2279"
0	0	0	26	3	4	"p300"	"Q09472"	7970	35720	200	4220	4260	358	8	4236	4236	4345	1385	31	1	0	0	1346153	-0.061	100000.000	100000.000	0.000	0.000	0.000	0.000	0.000	16.610	-16	24	-16	24	316	2384	100	1605	"S2279"
0	0	0	26	4	4	"fyn"	"P06241"	8470	35710	200	4283	4511	2157	47	4257	4257	4343	1148	26	2	1	0	1425369	0.146	100000.000	100000.000	0.000	0.000	0.000	0.000	0.000	16.610	26	254	26	254	316	2384	100	1606	"Y420"
0	0	0	26	5	4	"fyn"	"P06241"	8960	35720	160	4345	4645	2871	61	4274	4274	4381	1125	25	2	1	0	966171	0.235	100000.000	100000.000	0.000	0.000	0.000	0.000	0.000	16.610	71	371	71	371	208	1512	100	1607	"Y420"
0	0	0	26	6	4	"fyn"	"P06241"	9490	35710	130	4426	4605	735	15	4312	4312	4395	1225	27	5	1	0	552635	0.171	100000.000	100000.000	0.000	0.000	0.000	0.000	0.000	16.610	114	293	114	293	120	940	100	1608	"Y420"
0	0	0	26	7	4	"HSP27"	"P04792"	9970	35710	200	4422	4609	540	11	4295	4295	4370	704	16	25	2	0	1456377	0.339	100000.000	100000.000	0.000	0.000	0.000	0.000	0.000	16.610	127	314	127	314	316	2384	100	1609	"S78"
0	0	0	26	8	4	"HSP27"	"P04792"	10470	35700	200	4399	4606	843	18	4339	4339	4464	1131	25	5	1	0	1455633	0.126	100000.000	100000.000	0.000	0.000	0.000	0.000	0.000	16.610	60	267	60	267	316	2384	100	1610	"S78"
0	0	0	26	9	4	"HSP27"	"P04792"	10970	35700	200	4550	5171	4290	82	4436	4436	4582	1248	27	6	2	0	1634051	0.472	100000.000	100000.000	0.000	0.000	0.000	0.000	0.000	16.610	114	735	114	735	316	2384	100	1611	"S78"
0	0	0	26	1	5	"IL-8R B "	"P25025"	6960	36370	100	4428	4455	410	9	4238	4238	4254	251	5	42	13	0	356373	0.801	100000.000	100000.000	0.000	0.000	0.000	0.000	0.000	16.610	190	217	190	217	80	560	100	1612	"S352"
0	0	0	26	2	5	"IL-8R B "	"P25025"	7470	36380	200	4400	4532	1553	34	4299	4299	4345	537	12	6	2	0	1431978	0.348	100000.000	100000.000	0.000	0.000	0.000	0.000	0.000	16.610	101	233	101	233	316	2384	100	1613	"S352"
0	0	0	26	3	5	"IL-8R B "	"P25025"	7970	36380	200	4341	4433	826	18	4282	4282	4344	739	17	3	0	0	1400834	0.120	100000.000	100000.000	0.000	0.000	0.000	0.000	0.000	16.610	59	151	59	151	316	2384	100	1614	"S352"
0	0	0	26	4	5	"IRF-3 "	"Q14653"	8480	36390	150	4679	4785	677	14	4300	4300	4407	1195	27	3	1	0	746394	0.316	100000.000	100000.000	0.000	0.000	0.000	0.000	0.000	16.610	379	485	379	485	156	1272	100	1615	"S385"
0	0	0	26	5	5	"IRF-3 "	"Q14653"	8980	36390	200	4558	4570	365	7	4280	4280	4371	1370	31	1	0	0	1444172	0.145	100000.000	100000.000	0.000	0.000	0.000	0.000	0.000	16.610	278	290	278	290	316	2384	100	1616	"S385"
0	0	0	26	6	5	"IRF-3 "	"Q14653"	9470	36370	200	4561	4564	340	7	4327	4327	4380	990	22	0	0	0	1442257	0.186	100000.000	100000.000	0.000	0.000	0.000	0.000	0.000	16.610	234	237	234	237	316	2384	100	1617	"S385"
0	0	0	26	7	5	"LSD1"	"O60341"	9970	36370	200	4303	4752	1025	21	4294	4294	4389	1089	24	19	16	0	1501784	0.333	100000.000	100000.000	0.000	0.000	0.000	0.000	0.000	16.610	9	458	9	458	316	2384	100	1618	"S131"
0	0	0	26	8	5	"LSD1"	"O60341"	10470	36370	200	4348	4936	1217	24	4268	4268	4393	1439	32	24	6	0	1559718	0.377	100000.000	100000.000	0.000	0.000	0.000	0.000	0.000	16.610	80	668	80	668	316	2384	100	1619	"S131"
0	0	0	26	9	5	"LSD1"	"O60341"	10970	36360	200	4405	4974	1316	26	4341	4341	4505	1524	33	20	2	0	1571672	0.308	100000.000	100000.000	0.000	0.000	0.000	0.000	0.000	16.610	64	633	64	633	316	2384	100	1620	"S131"
0	0	0	26	1	6	"MAPKAPK5"	"Q8IW41"	6960	37030	100	8817	7872	2073	26	4383	4383	4447	402	9	81	78	0	629783	8.520	100000.000	100000.000	0.000	0.000	0.000	0.000	0.000	16.610	4434	3489	4434	3489	80	560	100	1621	"T182"
0	0	0	26	2	6	"MAPKAPK5"	"Q8IW41"	7470	37030	70	8954	8986	472	5	4299	4299	4345	281	6	100	100	0	287538	16.516	100000.000	100000.000	0.000	0.000	0.000	0.000	0.000	16.610	4655	4687	4655	4687	32	236	100	1622	"T182"
0	0	0	26	3	6	"MAPKAPK5"	"Q8IW41"	7960	37030	120	4656	6224	2232	35	4261	4261	4308	293	6	54	48	0	746860	6.539	100000.000	100000.000	0.000	0.000	0.000	0.000	0.000	16.610	395	1963	395	1963	120	820	100	1623	"T182"
0	0	0	26	4	6	"P27kip1"	"P46527"	8460	37020	200	4353	4403	315	7	4326	4326	4401	874	19	0	0	0	1391208	0.002	100000.000	100000.000	0.000	0.000	0.000	0.000	0.000	16.610	27	77	27	77	316	2384	100	1624	"T157"
0	0	0	26	5	6	"P27kip1"	"P46527"	8970	37020	80	4474	4479	269	6	4353	4353	4384	261	5	30	5	0	232931	0.364	100000.000	100000.000	0.000	0.000	0.000	0.000	0.000	16.610	121	126	121	126	52	340	100	1625	"T157"
0	0	0	26	6	6	"P27kip1"	"P46527"	9470	37010	200	4383	4539	2248	49	4323	4323	4378	677	15	3	0	0	1434315	0.238	100000.000	100000.000	0.000	0.000	0.000	0.000	0.000	16.610	60	216	60	216	316	2384	100	1626	"T157"
0	0	0	26	7	6	"p67phox"	"P19878"	9970	37010	200	4222	4635	3321	71	4285	4285	4376	1245	28	3	2	0	1464773	0.208	100000.000	100000.000	0.000	0.000	0.000	0.000	0.000	16.610	-63	350	-63	350	316	2384	100	1627	"T233"
0	0	0	26	8	6	"p67phox"	"P19878"	10470	37010	70	4386	4470	429	9	4287	4287	4360	548	12	12	6	0	143043	0.201	100000.000	100000.000	0.000	0.000	0.000	0.000	0.000	16.610	99	183	99	183	32	236	100	1628	"T233"
0	0	0	26	9	6	"p67phox"	"P19878"	10970	37000	200	4320	4504	1308	29	4340	4340	4395	446	10	8	3	0	1423150	0.244	100000.000	100000.000	0.000	0.000	0.000	0.000	0.000	16.610	-20	164	-20	164	316	2384	100	1629	"T233"
-75	0	0	26	1	7	"empty"	"empty"	6970	37650	200	4345	4380	451	10	4358	4358	4433	826	18	1	0	0	1384086	-0.064	100000.000	100000.000	0.000	0.000	0.000	0.000	0.000	16.610	-13	22	-13	22	316	2384	100	1630	"empty"
-75	0	0	26	2	7	"empty"	"empty"	7470	37650	200	4366	4415	338	7	4340	4340	4385	409	9	10	2	0	1395189	0.073	100000.000	100000.000	0.000	0.000	0.000	0.000	0.000	16.610	26	75	26	75	316	2384	100	1631	"empty"
-75	0	0	26	3	7	"empty"	"empty"	7970	37650	200	4306	4335	404	9	4282	4282	4318	388	8	6	2	0	1370004	0.044	100000.000	100000.000	0.000	0.000	0.000	0.000	0.000	16.610	24	53	24	53	316	2384	100	1632	"empty"
-75	0	0	26	4	7	"empty"	"empty"	8470	37650	200	4311	4484	1954	43	4342	4342	4438	1487	33	0	0	0	1416929	0.031	100000.000	100000.000	0.000	0.000	0.000	0.000	0.000	16.610	-31	142	-31	142	316	2384	100	1633	"empty"
-75	0	0	26	5	7	"empty"	"empty"	8970	37650	200	4368	4415	319	7	4391	4391	4450	783	17	2	0	0	1395225	-0.045	100000.000	100000.000	0.000	0.000	0.000	0.000	0.000	16.610	-23	24	-23	24	316	2384	100	1634	"empty"
-75	0	0	26	6	7	"empty"	"empty"	9470	37650	200	4348	4454	788	17	4332	4332	4367	389	8	9	4	0	1407398	0.224	100000.000	100000.000	0.000	0.000	0.000	0.000	0.000	16.610	16	122	16	122	316	2384	100	1635	"empty"
-75	0	0	26	7	7	"empty"	"empty"	9970	37650	200	4374	4457	553	12	4344	4344	4436	1537	34	2	0	0	1408546	0.014	100000.000	100000.000	0.000	0.000	0.000	0.000	0.000	16.610	30	113	30	113	316	2384	100	1636	"empty"
-75	0	0	26	8	7	"empty"	"empty"	10470	37650	200	4372	4495	1766	39	4380	4380	4420	363	8	7	2	0	1420555	0.207	100000.000	100000.000	0.000	0.000	0.000	0.000	0.000	16.610	-8	115	-8	115	316	2384	100	1637	"empty"
-75	0	0	26	9	7	"empty"	"empty"	10970	37650	200	4401	4486	824	18	4389	4389	4456	544	12	5	1	0	1417706	0.055	100000.000	100000.000	0.000	0.000	0.000	0.000	0.000	16.610	12	97	12	97	316	2384	100	1638	"empty"
0	0	0	27	1	1	"Jak2 "	"O60674"	11470	33820	130	12962	12302	2005	16	5190	5190	5297	1918	36	100	90	0	1476217	3.652	100000.000	100000.000	0.000	0.000	0.000	0.000	0.000	16.610	7772	7112	7772	7112	120	940	100	1639	"Y221"
0	0	0	27	2	1	"Jak2 "	"O60674"	11970	33840	150	14100	13592	1768	13	5297	5297	5351	630	11	99	97	0	2120358	13.081	100000.000	100000.000	0.000	0.000	0.000	0.000	0.000	16.610	8803	8295	8803	8295	156	1272	100	1640	"Y221"
0	0	0	27	3	1	"Jak2 "	"O60674"	12470	33840	140	14224	13889	1450	10	5296	5296	5348	374	6	100	100	0	2166658	22.837	100000.000	100000.000	0.000	0.000	0.000	0.000	0.000	16.610	8928	8593	8928	8593	156	1140	100	1641	"Y221"
0	0	0	27	4	1	"K8"	"P05787"	12990	33830	130	5062	5140	373	7	5303	5303	5355	400	7	7	3	0	616832	-0.537	100000.000	100000.000	0.000	0.000	0.000	0.000	0.000	16.610	-241	-163	-241	-163	120	940	100	1642	"S74"
0	0	0	27	5	1	"K8"	"P05787"	13480	33830	200	5151	5350	1859	34	5313	5313	5372	395	7	8	5	0	1690506	-0.056	100000.000	100000.000	0.000	0.000	0.000	0.000	0.000	16.610	-162	37	-162	37	316	2384	100	1643	"S74"
0	0	0	27	6	1	"K8"	"P05787"	13990	33830	200	5087	5102	327	6	5238	5238	5298	572	10	2	0	0	1612334	-0.343	100000.000	100000.000	0.000	0.000	0.000	0.000	0.000	16.610	-151	-136	-151	-136	316	2384	100	1644	"S74"
0	0	0	27	7	1	"Met "	"P08581"	14500	33830	200	5323	5642	770	13	5141	5141	5197	538	10	31	25	0	1782859	0.827	100000.000	100000.000	0.000	0.000	0.000	0.000	0.000	16.610	182	501	182	501	316	2384	100	1645	"Y1234"
0	0	0	27	8	1	"Met "	"P08581"	15000	33830	200	5271	5722	1913	33	5141	5141	5188	376	7	34	26	0	1808202	1.420	100000.000	100000.000	0.000	0.000	0.000	0.000	0.000	16.610	130	581	130	581	316	2384	100	1646	"Y1234"
0	0	0	27	9	1	"Met "	"P08581"	15510	33840	200	5361	5837	2053	35	5201	5201	5271	491	9	30	25	0	1844544	1.153	100000.000	100000.000	0.000	0.000	0.000	0.000	0.000	16.610	160	636	160	636	316	2384	100	1647	"Y1234"
0	0	0	27	1	2	"MSK2"	"O75676"	11460	34470	200	4906	4973	550	11	4948	4948	5026	629	12	2	1	0	1571540	-0.084	100000.000	100000.000	0.000	0.000	0.000	0.000	0.000	16.610	-42	25	-42	25	316	2384	100	1648	"S360"
0	0	0	27	2	2	"MSK2"	"O75676"	11960	34470	200	5018	5295	2327	43	5032	5032	5111	551	10	7	3	0	1673295	0.334	100000.000	100000.000	0.000	0.000	0.000	0.000	0.000	16.610	-14	263	-14	263	316	2384	100	1649	"S360"
0	0	0	27	3	2	"MSK2"	"O75676"	12470	34470	200	5086	5140	379	7	5125	5125	5197	457	8	5	2	0	1624098	-0.125	100000.000	100000.000	0.000	0.000	0.000	0.000	0.000	16.610	-39	15	-39	15	316	2384	100	1650	"S360"
0	0	0	27	4	2	"NFkB-p100 "	"Q00653"	12970	34470	200	5096	5138	335	6	5175	5175	5264	639	12	2	0	0	1623622	-0.197	100000.000	100000.000	0.000	0.000	0.000	0.000	0.000	16.610	-79	-37	-79	-37	316	2384	100	1651	"S99"
0	0	0	27	5	2	"NFkB-p100 "	"Q00653"	13480	34470	200	5122	5163	435	8	5137	5137	5188	364	7	7	2	0	1631426	-0.069	100000.000	100000.000	0.000	0.000	0.000	0.000	0.000	16.610	-15	26	-15	26	316	2384	100	1652	"S99"
0	0	0	27	6	2	"NFkB-p100 "	"Q00653"	13980	34470	200	5125	6108	6184	101	5101	5101	5151	379	7	13	7	0	1930155	2.525	100000.000	100000.000	0.000	0.000	0.000	0.000	0.000	16.610	24	1007	24	1007	316	2384	100	1653	"S99"
0	0	0	27	7	2	"PKACa "	"P17612"	14480	34470	200	4995	5017	353	7	5004	5004	5048	355	7	11	3	0	1585505	-0.087	100000.000	100000.000	0.000	0.000	0.000	0.000	0.000	16.610	-9	13	-9	13	316	2384	100	1654	"S10"
0	0	0	27	8	2	"PKACa "	"P17612"	14990	34470	200	4958	4969	362	7	4970	4970	5038	658	13	3	0	0	1570185	-0.105	100000.000	100000.000	0.000	0.000	0.000	0.000	0.000	16.610	-12	-1	-12	-1	316	2384	100	1655	"S10"
0	0	0	27	9	2	"PKACa "	"P17612"	15490	34470	200	5034	5113	728	14	5066	5066	5142	660	12	4	2	0	1615559	-0.044	100000.000	100000.000	0.000	0.000	0.000	0.000	0.000	16.610	-32	47	-32	47	316	2384	100	1656	"S10"
0	0	0	27	1	3	"p70S6K"	"P23443"	11470	35090	200	4910	5044	1271	25	4780	4780	4885	843	17	5	0	0	1593762	0.189	100000.000	100000.000	0.000	0.000	0.000	0.000	0.000	16.610	130	264	130	264	316	2384	100	1657	"S447"
0	0	0	27	2	3	"p70S6K"	"P23443"	11980	35100	190	4967	5093	797	15	4852	4852	4924	510	10	11	4	0	1303741	0.331	100000.000	100000.000	0.000	0.000	0.000	0.000	0.000	16.610	115	241	115	241	256	2088	100	1658	"S447"
0	0	0	27	3	3	"p70S6K"	"P23443"	12470	35110	200	4962	5075	553	10	4915	4915	5007	816	16	6	2	0	1603821	0.083	100000.000	100000.000	0.000	0.000	0.000	0.000	0.000	16.610	47	160	47	160	316	2384	100	1659	"S447"
0	0	0	27	4	3	"PDK1"	"O15530"	12970	35120	130	11042	10597	5024	47	4942	4942	5071	951	18	61	60	0	1271622	5.811	100000.000	100000.000	0.000	0.000	0.000	0.000	0.000	16.610	6100	5655	6100	5655	120	940	100	1660	"Y376"
0	0	0	27	5	3	"PDK1"	"O15530"	13460	35150	140	5188	8726	4873	55	4968	4968	5056	606	11	44	41	0	1361312	6.056	100000.000	100000.000	0.000	0.000	0.000	0.000	0.000	16.610	220	3758	220	3758	156	1140	100	1661	"Y376"
0	0	0	27	6	3	"PDK1"	"O15530"	13940	35140	140	5359	9279	5444	58	4934	4934	5008	830	16	47	42	0	1447501	5.146	100000.000	100000.000	0.000	0.000	0.000	0.000	0.000	16.610	425	4345	425	4345	156	1140	100	1662	"Y376"
0	0	0	27	7	3	"Ripk1"	"Q13546"	14480	35110	200	5781	5605	661	11	4866	4866	4989	1300	26	17	0	0	1771251	0.474	100000.000	100000.000	0.000	0.000	0.000	0.000	0.000	16.610	915	739	915	739	316	2384	100	1663	"Y694"
0	0	0	27	8	3	"Ripk1"	"Q13546"	14980	35110	200	5876	5697	903	15	4882	4882	4950	752	15	55	14	0	1800384	0.993	100000.000	100000.000	0.000	0.000	0.000	0.000	0.000	16.610	994	815	994	815	316	2384	100	1664	"Y694"
0	0	0	27	9	3	"Ripk1"	"Q13546"	15480	35110	200	5868	5724	888	15	4951	4951	5039	663	13	53	23	0	1808671	1.033	100000.000	100000.000	0.000	0.000	0.000	0.000	0.000	16.610	917	773	917	773	316	2384	100	1665	"Y694"
0	0	0	27	1	4	"SHC3"	"Q92529"	11460	35750	100	4882	5018	540	10	4539	4539	4610	477	10	46	25	0	401450	0.855	100000.000	100000.000	0.000	0.000	0.000	0.000	0.000	16.610	343	479	343	479	80	560	100	1666	"Y341"
0	0	0	27	2	4	"SHC3"	"Q92529"	11960	35770	80	5711	5709	610	10	4751	4751	4821	1001	20	38	1	0	296890	0.887	100000.000	100000.000	0.000	0.000	0.000	0.000	0.000	16.610	960	958	960	958	52	340	100	1667	"Y341"
0	0	0	27	3	4	"SHC3"	"Q92529"	12460	35750	200	4777	4985	660	13	4712	4712	4841	1196	24	8	1	0	1575210	0.120	100000.000	100000.000	0.000	0.000	0.000	0.000	0.000	16.610	65	273	65	273	316	2384	100	1668	"Y341"
0	0	0	27	4	4	"Smad3 "	"P84022"	12960	35750	200	4797	5144	2420	47	4761	4761	4864	920	18	5	2	0	1625551	0.304	100000.000	100000.000	0.000	0.000	0.000	0.000	0.000	16.610	36	383	36	383	316	2384	100	1669	"S208"
0	0	0	27	5	4	"Smad3 "	"P84022"	13470	35740	120	4875	5220	1581	30	4778	4778	4946	1140	23	11	2	0	626397	0.240	100000.000	100000.000	0.000	0.000	0.000	0.000	0.000	16.610	97	442	97	442	120	820	100	1670	"S208"
0	0	0	27	6	4	"Smad3 "	"P84022"	13960	35750	200	4753	5241	3561	67	4731	4731	4860	852	17	4	1	0	1656036	0.447	100000.000	100000.000	0.000	0.000	0.000	0.000	0.000	16.610	22	510	22	510	316	2384	100	1671	"S208"
0	0	0	27	7	4	"TAK1 "	"O43318"	14460	35750	200	4735	4861	1014	20	4685	4685	4774	831	17	4	1	0	1536061	0.105	100000.000	100000.000	0.000	0.000	0.000	0.000	0.000	16.610	50	176	50	176	316	2384	100	1672	"T187"
0	0	0	27	8	4	"TAK1 "	"O43318"	14960	35750	200	4776	4840	446	9	4730	4730	4852	1136	23	0	0	0	1529402	-0.011	100000.000	100000.000	0.000	0.000	0.000	0.000	0.000	16.610	46	110	46	110	316	2384	100	1673	"T187"
0	0	0	27	9	4	"TAK1 "	"O43318"	15460	35760	120	4835	5246	2702	51	4816	4816	4866	316	6	15	8	0	629570	1.203	100000.000	100000.000	0.000	0.000	0.000	0.000	0.000	16.610	19	430	19	430	120	820	100	1674	"T187"
0	0	0	27	1	5	"ACC1"	"P68133"	11450	36410	160	5832	5895	1068	18	4485	4485	4538	413	9	94	89	0	1226056	3.286	100000.000	100000.000	0.000	0.000	0.000	0.000	0.000	16.610	1347	1410	1347	1410	208	1512	100	1675	"Y93"
0	0	0	27	2	5	"ACC1"	"P68133"	11950	36410	160	6079	6139	959	15	4551	4551	4618	666	14	96	69	0	1276813	2.284	100000.000	100000.000	0.000	0.000	0.000	0.000	0.000	16.610	1528	1588	1528	1588	208	1512	100	1676	"Y93"
0	0	0	27	3	5	"ACC1"	"P68133"	12450	36420	160	6247	6332	1222	19	4612	4612	4859	2330	47	4	1	0	1316997	0.632	100000.000	100000.000	0.000	0.000	0.000	0.000	0.000	16.610	1635	1720	1635	1720	208	1512	100	1677	"Y93"
0	0	0	27	4	5	"A-Raf"	"P10398"	12950	36410	210	5054	5247	1544	29	4629	4629	4838	1751	36	4	1	0	1657901	0.234	100000.000	100000.000	0.000	0.000	0.000	0.000	0.000	16.610	425	618	425	618	316	2572	100	1678	"T20"
0	0	0	27	5	5	"A-Raf"	"P10398"	13440	36400	200	5030	5026	500	9	4565	4565	4744	1511	31	2	0	0	1588161	0.187	100000.000	100000.000	0.000	0.000	0.000	0.000	0.000	16.610	465	461	465	461	316	2384	100	1679	"T20"
0	0	0	27	6	5	"A-Raf"	"P10398"	13940	36400	200	4869	5054	2233	44	4446	4446	4545	731	16	16	2	0	1597051	0.696	100000.000	100000.000	0.000	0.000	0.000	0.000	0.000	16.610	423	608	423	608	316	2384	100	1680	"T20"
0	0	0	27	7	5	"BCAP"	"Q6ZUJ8"	14440	36400	200	4412	4600	833	18	4339	4339	4468	1133	25	4	1	0	1453542	0.117	100000.000	100000.000	0.000	0.000	0.000	0.000	0.000	16.610	73	261	73	261	316	2384	100	1681	"Y570"
0	0	0	27	8	5	"BCAP"	"Q6ZUJ8"	14950	36400	190	4582	4725	451	9	4502	4502	4652	1432	30	1	0	0	1209478	0.051	100000.000	100000.000	0.000	0.000	0.000	0.000	0.000	16.610	80	223	80	223	256	2088	100	1682	"Y570"
0	0	0	27	9	5	"BCAP"	"Q6ZUJ8"	15440	36390	200	4673	4889	766	15	4614	4614	4725	932	19	10	1	0	1544913	0.176	100000.000	100000.000	0.000	0.000	0.000	0.000	0.000	16.610	59	275	59	275	316	2384	100	1683	"Y570"
0	0	0	27	1	6	"Cofilin 1"	"P23528"	11460	37040	160	4629	6213	3531	56	4483	4483	4819	3301	68	25	3	0	1292403	0.422	100000.000	100000.000	0.000	0.000	0.000	0.000	0.000	16.610	146	1730	146	1730	208	1512	100	1684	"Y139"
0	0	0	27	2	6	"Cofilin 1"	"P23528"	11940	37050	80	9325	9822	3543	36	4491	4491	4537	395	8	100	98	0	510761	13.380	100000.000	100000.000	0.000	0.000	0.000	0.000	0.000	16.610	4834	5331	4834	5331	52	340	100	1685	"Y139"
0	0	0	27	3	6	"Cofilin 1"	"P23528"	12440	37060	90	9523	9272	899	9	4549	4549	4620	445	9	100	100	0	482128	10.454	100000.000	100000.000	0.000	0.000	0.000	0.000	0.000	16.610	4974	4723	4974	4723	52	420	100	1686	"Y139"
0	0	0	27	4	6	"CTNNB1"	"P35222"	12940	37040	200	4463	4657	2507	53	4544	4544	4673	1140	24	1	0	0	1471628	-0.014	100000.000	100000.000	0.000	0.000	0.000	0.000	0.000	16.610	-81	113	-81	113	316	2384	100	1687	"Y654"
0	0	0	27	5	6	"CTNNB1"	"P35222"	13430	37040	200	4431	4528	686	15	4511	4511	4703	1776	37	1	0	0	1430745	-0.099	100000.000	100000.000	0.000	0.000	0.000	0.000	0.000	16.610	-80	17	-80	17	316	2384	100	1688	"Y654"
0	0	0	27	6	6	"CTNNB1"	"P35222"	13930	37040	200	4418	4574	1784	39	4452	4452	4577	884	19	3	1	0	1445423	-0.003	100000.000	100000.000	0.000	0.000	0.000	0.000	0.000	16.610	-34	122	-34	122	316	2384	100	1689	"Y654"
0	0	0	27	7	6	"IFNGR1 "	"P15260"	14430	37040	200	4426	4887	1986	40	4321	4321	4421	791	17	25	5	0	1544134	0.589	100000.000	100000.000	0.000	0.000	0.000	0.000	0.000	16.610	105	566	105	566	316	2384	100	1690	"S495"
0	0	0	27	8	6	"IFNGR1 "	"P15260"	14930	37040	200	4246	4556	825	18	4269	4269	4378	1056	24	20	2	0	1439648	0.169	100000.000	100000.000	0.000	0.000	0.000	0.000	0.000	16.610	-23	287	-23	287	316	2384	100	1691	"S495"
0	0	0	27	9	6	"IFNGR1 "	"P15260"	15420	37040	200	4491	4948	1258	25	4444	4444	4579	1108	24	20	6	0	1563438	0.333	100000.000	100000.000	0.000	0.000	0.000	0.000	0.000	16.610	47	504	47	504	316	2384	100	1692	"S495"
-75	0	0	27	1	7	"empty"	"empty"	11450	37680	200	4487	4586	637	13	4448	4448	4537	633	13	5	1	0	1449144	0.077	100000.000	100000.000	0.000	0.000	0.000	0.000	0.000	16.610	39	138	39	138	316	2384	100	1693	"empty"
-75	0	0	27	2	7	"empty"	"empty"	11950	37680	200	4501	4594	528	11	4476	4476	4533	459	10	7	2	0	1451682	0.133	100000.000	100000.000	0.000	0.000	0.000	0.000	0.000	16.610	25	118	25	118	316	2384	100	1694	"empty"
-75	0	0	27	3	7	"empty"	"empty"	12450	37680	200	4635	4727	510	10	4584	4584	4700	1176	25	2	1	0	1493693	0.023	100000.000	100000.000	0.000	0.000	0.000	0.000	0.000	16.610	51	143	51	143	316	2384	100	1695	"empty"
-75	0	0	27	4	7	"empty"	"empty"	12950	37680	200	4364	4391	243	5	4521	4521	4596	943	20	0	0	0	1387554	-0.217	100000.000	100000.000	0.000	0.000	0.000	0.000	0.000	16.610	-157	-130	-157	-130	316	2384	100	1696	"empty"
-75	0	0	27	5	7	"empty"	"empty"	13450	37680	200	4468	4530	353	7	4478	4478	4614	1152	24	1	0	0	1431564	-0.073	100000.000	100000.000	0.000	0.000	0.000	0.000	0.000	16.610	-10	52	-10	52	316	2384	100	1697	"empty"
-75	0	0	27	6	7	"empty"	"empty"	13950	37680	200	4386	4449	575	12	4416	4416	4499	693	15	2	0	0	1405757	-0.072	100000.000	100000.000	0.000	0.000	0.000	0.000	0.000	16.610	-30	33	-30	33	316	2384	100	1698	"empty"
0	0	0	27	7	7	"GLQAWPG-pS-AIPQFLG_GLQAWPGEAIPQFLG_60vs40"	"GLQAWPG-pS-AIPQFLG_GLQAWPGEAIPQFLG_60vs40"	14430	37690	140	4603	7121	3998	56	4376	4376	4419	347	7	43	37	0	1110894	7.787	100000.000	100000.000	0.000	0.000	0.000	0.000	0.000	16.610	227	2745	227	2745	156	1140	100	1699	"GLQAWPG-pS-AIPQFLG_GLQAWPGEAIPQFLG_60vs40"
0	0	0	27	8	7	"GLQAWPG-pS-AIPQFLG_GLQAWPGEAIPQFLG_60vs40"	"GLQAWPG-pS-AIPQFLG_GLQAWPGEAIPQFLG_60vs40"	14940	37710	130	4841	7953	4049	50	4396	4396	4594	1490	32	45	43	0	954349	2.254	100000.000	100000.000	0.000	0.000	0.000	0.000	0.000	16.610	445	3557	445	3557	120	940	100	1700	"GLQAWPG-pS-AIPQFLG_GLQAWPGEAIPQFLG_60vs40"
0	0	0	27	9	7	"GLQAWPG-pS-AIPQFLG_GLQAWPGEAIPQFLG_60vs40"	"GLQAWPG-pS-AIPQFLG_GLQAWPGEAIPQFLG_60vs40"	15450	37710	130	5667	8592	4291	49	4490	4490	4642	910	19	52	47	0	1031072	4.341	100000.000	100000.000	0.000	0.000	0.000	0.000	0.000	16.610	1177	4102	1177	4102	120	940	100	1701	"GLQAWPG-pS-AIPQFLG_GLQAWPGEAIPQFLG_60vs40"
0	0	0	28	1	1	"BLNK "	"Q8WV28"	15970	33880	160	5341	6365	1912	30	5268	5268	5335	390	7	31	28	0	1324022	2.641	100000.000	100000.000	0.000	0.000	0.000	0.000	0.000	16.610	73	1097	73	1097	208	1512	100	1702	"Y178"
0	0	0	28	2	1	"BLNK "	"Q8WV28"	16480	33870	100	7694	7154	1276	17	4924	4924	4973	522	10	85	78	0	572336	4.178	100000.000	100000.000	0.000	0.000	0.000	0.000	0.000	16.610	2770	2230	2770	2230	80	560	100	1703	"Y178"
0	0	0	28	3	1	"BLNK "	"Q8WV28"	16980	33880	90	9236	8586	1632	19	4682	4682	4766	490	10	92	88	0	446468	7.796	100000.000	100000.000	0.000	0.000	0.000	0.000	0.000	16.610	4554	3904	4554	3904	52	420	100	1704	"Y178"
0	0	0	28	4	1	"Catalase"	"P04040"	17480	33890	140	5204	6016	2031	33	4814	4814	4891	465	9	46	37	0	938559	2.419	100000.000	100000.000	0.000	0.000	0.000	0.000	0.000	16.610	390	1202	390	1202	156	1140	100	1705	"Y385"
0	0	0	28	5	1	"Catalase"	"P04040"	17990	33900	120	5086	6084	1760	28	4829	4829	4897	385	7	42	39	0	730085	3.083	100000.000	100000.000	0.000	0.000	0.000	0.000	0.000	16.610	257	1255	257	1255	120	820	100	1706	"Y385"
0	0	0	28	6	1	"Catalase"	"P04040"	18460	33890	140	5213	5934	1363	22	4986	4986	5121	811	15	33	25	0	925648	1.002	100000.000	100000.000	0.000	0.000	0.000	0.000	0.000	16.610	227	948	227	948	156	1140	100	1707	"Y385"
0	0	0	28	7	1	"Cdc42"	"P60953"	18970	33890	110	5939	5923	990	16	5121	5121	5206	407	7	53	50	0	473854	1.762	100000.000	100000.000	0.000	0.000	0.000	0.000	0.000	16.610	818	802	818	802	80	656	100	1708	"Y64"
0	0	0	28	8	1	"Cdc42"	"P60953"	19470	33890	80	6681	6500	919	14	5075	5075	5214	743	14	76	55	0	338007	1.731	100000.000	100000.000	0.000	0.000	0.000	0.000	0.000	16.610	1606	1425	1606	1425	52	340	100	1709	"Y64"
0	0	0	28	9	1	"Cdc42"	"P60953"	19950	33910	180	5434	7305	5233	71	5285	5285	6177	3628	58	13	8	0	1870131	0.311	100000.000	100000.000	0.000	0.000	0.000	0.000	0.000	16.610	149	2020	149	2020	256	1924	100	1710	"Y64"
0	0	0	28	1	2	"Flt3"	"P36888"	15980	34520	80	6032	5989	507	8	5088	5088	5171	450	8	78	55	0	311435	1.818	100000.000	100000.000	0.000	0.000	0.000	0.000	0.000	16.610	944	901	944	901	52	340	100	1711	"Y842"
0	0	0	28	2	2	"Flt3"	"P36888"	16460	34520	150	5281	5503	602	10	5141	5141	5236	814	15	28	1	0	858468	0.328	100000.000	100000.000	0.000	0.000	0.000	0.000	0.000	16.610	140	362	140	362	156	1272	100	1712	"Y842"
0	0	0	28	3	2	"Flt3"	"P36888"	16970	34530	90	5588	5604	823	14	4786	4786	4818	430	8	71	44	0	291395	1.828	100000.000	100000.000	0.000	0.000	0.000	0.000	0.000	16.610	802	818	802	818	52	420	100	1713	"Y842"
0	0	0	28	4	2	"gp130 "	"P40189"	17430	34550	170	4747	4873	517	10	4673	4673	4757	426	8	21	6	0	1013664	0.272	100000.000	100000.000	0.000	0.000	0.000	0.000	0.000	16.610	74	200	74	200	208	1660	100	1714	"S782"
0	0	0	28	5	2	"gp130 "	"P40189"	17940	34550	200	4717	4855	572	11	4786	4786	4884	541	11	12	3	0	1534320	-0.054	100000.000	100000.000	0.000	0.000	0.000	0.000	0.000	16.610	-69	69	-69	69	316	2384	100	1715	"S782"
0	0	0	28	6	2	"gp130 "	"P40189"	18460	34550	120	5116	5196	428	8	4831	4831	4924	473	9	38	10	0	623566	0.575	100000.000	100000.000	0.000	0.000	0.000	0.000	0.000	16.610	285	365	285	365	120	820	100	1716	"S782"
0	0	0	28	7	2	"HSP60"	"P10809"	18950	34550	170	4927	5219	1759	33	4982	4982	5139	898	17	6	2	0	1085473	0.089	100000.000	100000.000	0.000	0.000	0.000	0.000	0.000	16.610	-55	237	-55	237	208	1660	100	1717	"S70"
0	0	0	28	8	2	"HSP60"	"P10809"	19450	34550	200	4878	5023	763	15	4891	4891	5151	1357	26	3	1	0	1587146	-0.094	100000.000	100000.000	0.000	0.000	0.000	0.000	0.000	16.610	-13	132	-13	132	316	2384	100	1718	"S70"
0	0	0	28	9	2	"HSP60"	"P10809"	19940	34550	200	5028	5813	3190	54	5062	5062	6082	3710	60	5	3	0	1836983	-0.073	100000.000	100000.000	0.000	0.000	0.000	0.000	0.000	16.610	-34	751	-34	751	316	2384	100	1719	"S70"
0	0	0	28	1	3	"IL7R "	"P16871"	15970	35150	140	6292	6941	2026	29	4973	4973	5159	1612	31	46	42	0	1082783	1.105	100000.000	100000.000	0.000	0.000	0.000	0.000	0.000	16.610	1319	1968	1319	1968	156	1140	100	1720	"Y449"
0	0	0	28	2	3	"IL7R "	"P16871"	16470	35170	110	9068	8645	1286	14	5007	5007	5100	663	13	95	90	0	691598	5.347	100000.000	100000.000	0.000	0.000	0.000	0.000	0.000	16.610	4061	3638	4061	3638	80	656	100	1721	"Y449"
0	0	0	28	3	3	"IL7R "	"P16871"	16960	35160	140	6779	7070	1963	27	5084	5084	5174	535	10	55	54	0	1102951	3.544	100000.000	100000.000	0.000	0.000	0.000	0.000	0.000	16.610	1695	1986	1695	1986	156	1140	100	1722	"Y449"
0	0	0	28	4	3	"IRAK4"	"P51617"	17450	35190	140	4731	4926	815	16	4714	4714	4819	1049	21	7	2	0	768482	0.102	100000.000	100000.000	0.000	0.000	0.000	0.000	0.000	16.610	17	212	17	212	156	1140	100	1723	"T345"
0	0	0	28	5	3	"IRAK4"	"P51617"	17930	35200	170	4610	4742	728	15	4657	4657	4780	629	13	8	2	0	986340	-0.060	100000.000	100000.000	0.000	0.000	0.000	0.000	0.000	16.610	-47	85	-47	85	208	1660	100	1724	"T345"
0	0	0	28	6	3	"IRAK4"	"P51617"	18440	35190	200	4674	4764	440	9	4710	4710	4845	838	17	5	0	0	1505293	-0.097	100000.000	100000.000	0.000	0.000	0.000	0.000	0.000	16.610	-36	54	-36	54	316	2384	100	1725	"T345"
0	0	0	28	7	3	"LIMK1"	"P53667"	18950	35190	170	5601	6358	1680	26	4836	4836	4932	544	11	52	44	0	1322547	2.621	100000.000	100000.000	0.000	0.000	0.000	0.000	0.000	16.610	765	1522	765	1522	208	1660	100	1726	"T508"
0	0	0	28	8	3	"LIMK1"	"P53667"	19470	35200	160	5626	6702	2556	38	4764	4764	5112	1731	33	43	19	0	1393950	0.919	100000.000	100000.000	0.000	0.000	0.000	0.000	0.000	16.610	862	1938	862	1938	208	1512	100	1727	"T508"
0	0	0	28	9	3	"LIMK1"	"P53667"	19970	35190	170	6133	7582	5381	70	4813	4813	5923	4251	71	13	7	0	1577154	0.390	100000.000	100000.000	0.000	0.000	0.000	0.000	0.000	16.610	1320	2769	1320	2769	208	1660	100	1728	"T508"
0	0	0	28	1	4	"p38-alpha "	"Q16539"	15970	35800	150	11260	11270	474	4	4849	4849	4952	613	12	100	100	0	1758178	10.307	100000.000	100000.000	0.000	0.000	0.000	0.000	0.000	16.610	6411	6421	6411	6421	156	1272	100	1729	"T122"
0	0	0	28	2	4	"p38-alpha "	"Q16539"	16470	35810	170	11907	11852	1038	8	4931	4931	5011	584	11	100	99	0	2465177	11.714	100000.000	100000.000	0.000	0.000	0.000	0.000	0.000	16.610	6976	6921	6976	6921	208	1660	100	1730	"T122"
0	0	0	28	3	4	"p38-alpha "	"Q16539"	16970	35820	170	12311	12288	1038	8	4997	4997	5094	576	11	99	99	0	2555809	12.490	100000.000	100000.000	0.000	0.000	0.000	0.000	0.000	16.610	7314	7291	7314	7291	208	1660	100	1731	"T122"
0	0	0	28	4	4	"MEK1 "	"Q02750"	17460	35800	70	5506	5494	315	5	4723	4723	4832	730	15	56	0	0	175802	0.907	100000.000	100000.000	0.000	0.000	0.000	0.000	0.000	16.610	783	771	783	771	32	236	100	1732	"S297"
0	0	0	28	5	4	"MEK1 "	"Q02750"	17980	35830	130	4765	5099	1134	22	4578	4578	5162	4526	87	1	0	0	611900	-0.014	100000.000	100000.000	0.000	0.000	0.000	0.000	0.000	16.610	187	521	187	521	120	940	100	1733	"S297"
0	0	0	28	6	4	"MEK1 "	"Q02750"	18460	35800	140	4688	4843	543	11	4559	4559	4638	381	8	34	18	0	755585	0.538	100000.000	100000.000	0.000	0.000	0.000	0.000	0.000	16.610	129	284	129	284	156	1140	100	1734	"S297"
0	0	0	28	7	4	"P27kip1"	"P46527"	18960	35830	150	6687	6297	1324	21	4749	4749	4836	448	9	68	64	0	982390	3.261	100000.000	100000.000	0.000	0.000	0.000	0.000	0.000	16.610	1938	1548	1938	1548	156	1272	100	1735	"Y74"
0	0	0	28	8	4	"P27kip1"	"P46527"	19460	35820	200	4894	5787	2019	34	4754	4754	5146	2045	39	24	4	0	1828823	0.313	100000.000	100000.000	0.000	0.000	0.000	0.000	0.000	16.610	140	1033	140	1033	316	2384	100	1736	"Y74"
0	0	0	28	9	4	"P27kip1"	"P46527"	19950	35820	200	5682	8008	6176	77	4922	4922	6494	5036	77	17	9	0	2530644	0.301	100000.000	100000.000	0.000	0.000	0.000	0.000	0.000	16.610	760	3086	760	3086	316	2384	100	1737	"Y74"
0	0	0	28	1	5	"PPARG "	"P37231"	15970	36450	150	5841	5795	746	12	4658	4658	4765	994	20	66	6	0	903966	1.036	100000.000	100000.000	0.000	0.000	0.000	0.000	0.000	16.610	1183	1137	1183	1137	156	1272	100	1738	"S112"
0	0	0	28	2	5	"PPARG "	"P37231"	16460	36470	160	5936	5776	873	15	4786	4786	4894	560	11	66	51	0	1201377	1.575	100000.000	100000.000	0.000	0.000	0.000	0.000	0.000	16.610	1150	990	1150	990	208	1512	100	1739	"S112"
0	0	0	28	3	5	"PPARG "	"P37231"	16970	36440	180	5761	5659	747	13	4849	4849	4940	534	10	55	42	0	1448641	1.346	100000.000	100000.000	0.000	0.000	0.000	0.000	0.000	16.610	912	810	912	810	256	1924	100	1740	"S112"
0	0	0	28	4	5	"Pyk2 "	"Q14289"	17460	36450	190	21057	16739	7402	44	4721	4721	4857	1080	22	75	75	0	4285087	11.002	100000.000	100000.000	0.000	0.000	0.000	0.000	0.000	16.610	16336	12018	16336	12018	256	2088	100	1741	"S399"
0	0	0	28	5	5	"Pyk2 "	"Q14289"	17950	36450	180	23544	19161	8391	43	4961	4961	5136	1692	32	75	75	0	4905192	8.289	100000.000	100000.000	0.000	0.000	0.000	0.000	0.000	16.610	18583	14200	18583	14200	256	1924	100	1742	"S399"
0	0	0	28	6	5	"Pyk2 "	"Q14289"	18450	36460	170	21926	19216	6314	32	4450	4450	4572	703	15	88	88	0	3996905	20.831	100000.000	100000.000	0.000	0.000	0.000	0.000	0.000	16.610	17476	14766	17476	14766	208	1660	100	1743	"S399"
0	0	0	28	7	5	"STAT1 "	"P42224"	18960	36470	180	5353	5315	585	11	4641	4641	4747	747	15	44	2	0	1360610	0.760	100000.000	100000.000	0.000	0.000	0.000	0.000	0.000	16.610	712	674	712	674	256	1924	100	1744	"S708"
0	0	0	28	8	5	"STAT1 "	"P42224"	19450	36470	200	5308	5447	1318	24	4667	4667	4950	1612	32	8	2	0	1721313	0.308	100000.000	100000.000	0.000	0.000	0.000	0.000	0.000	16.610	641	780	641	780	316	2384	100	1745	"S708"
0	0	0	28	9	5	"STAT1 "	"P42224"	19950	36470	200	5906	8658	7065	81	4854	4854	6497	5294	81	18	10	0	2736046	0.408	100000.000	100000.000	0.000	0.000	0.000	0.000	0.000	16.610	1052	3804	1052	3804	316	2384	100	1746	"S708"
0	0	0	28	1	6	"STAT5B "	"P51692"	15940	37100	120	4630	5120	933	18	4524	4524	4583	363	7	40	36	0	614414	1.479	100000.000	100000.000	0.000	0.000	0.000	0.000	0.000	16.610	106	596	106	596	120	820	100	1747	"S731"
0	0	0	28	2	6	"STAT5B "	"P51692"	16450	37100	200	4787	5053	737	14	4652	4652	4840	1210	25	16	1	0	1596721	0.176	100000.000	100000.000	0.000	0.000	0.000	0.000	0.000	16.610	135	401	135	401	316	2384	100	1748	"S731"
0	0	0	28	3	6	"STAT5B "	"P51692"	16950	37100	200	4787	5020	659	13	4775	4775	5296	2904	54	0	0	0	1586451	-0.095	100000.000	100000.000	0.000	0.000	0.000	0.000	0.000	16.610	12	245	12	245	316	2384	100	1749	"S731"
0	0	0	28	4	6	"Syk "	"P43405"	17460	37100	90	11044	10276	2445	23	4751	4751	4931	1587	32	90	82	0	534371	3.368	100000.000	100000.000	0.000	0.000	0.000	0.000	0.000	16.610	6293	5525	6293	5525	52	420	100	1750	"Y348"
0	0	0	28	5	6	"Syk "	"P43405"	17940	37110	100	8968	8642	3594	41	4552	4552	4737	2066	43	55	50	0	691342	1.890	100000.000	100000.000	0.000	0.000	0.000	0.000	0.000	16.610	4416	4090	4416	4090	80	560	100	1751	"Y348"
0	0	0	28	6	6	"Syk "	"P43405"	18450	37110	110	7695	7628	3273	42	4335	4335	4437	764	17	53	53	0	610218	4.177	100000.000	100000.000	0.000	0.000	0.000	0.000	0.000	16.610	3360	3293	3360	3293	80	656	100	1752	"Y348"
0	0	0	28	7	6	"Calmodulin "	"P62158"	18950	37110	120	7050	6584	1517	23	4530	4530	4650	599	12	75	71	0	790068	3.229	100000.000	100000.000	0.000	0.000	0.000	0.000	0.000	16.610	2520	2054	2520	2054	120	820	100	1753	"Y99"
0	0	0	28	8	6	"Calmodulin "	"P62158"	19440	37130	150	7114	6758	1931	28	4641	4641	4852	1088	22	62	57	0	1054231	1.752	100000.000	100000.000	0.000	0.000	0.000	0.000	0.000	16.610	2473	2117	2473	2117	156	1272	100	1754	"Y99"
0	0	0	28	9	6	"Calmodulin "	"P62158"	19940	37120	170	6886	10679	10139	94	4740	4740	6348	5072	79	29	21	0	2221140	0.854	100000.000	100000.000	0.000	0.000	0.000	0.000	0.000	16.610	2146	5939	2146	5939	208	1660	100	1755	"Y99"
-75	0	0	28	1	7	"empty"	"empty"	15950	37750	200	4538	4692	954	20	4543	4543	4706	1211	25	3	0	0	1482615	-0.012	100000.000	100000.000	0.000	0.000	0.000	0.000	0.000	16.610	-5	149	-5	149	316	2384	100	1756	"empty"
-75	0	0	28	2	7	"empty"	"empty"	16450	37750	200	4583	4721	1408	29	4588	4588	4755	1122	23	3	0	0	1491945	-0.030	100000.000	100000.000	0.000	0.000	0.000	0.000	0.000	16.610	-5	133	-5	133	316	2384	100	1757	"empty"
-75	0	0	28	3	7	"empty"	"empty"	16950	37750	200	4740	5037	1601	31	4639	4639	4783	1007	21	10	4	0	1591780	0.252	100000.000	100000.000	0.000	0.000	0.000	0.000	0.000	16.610	101	398	101	398	316	2384	100	1758	"empty"
-75	0	0	28	4	7	"empty"	"empty"	17450	37750	200	4726	4828	420	8	4682	4682	4786	551	11	12	4	0	1525540	0.076	100000.000	100000.000	0.000	0.000	0.000	0.000	0.000	16.610	44	146	44	146	316	2384	100	1759	"empty"
-75	0	0	28	5	7	"empty"	"empty"	17950	37750	200	4509	4585	429	9	4524	4524	4668	1084	23	2	0	0	1448870	-0.077	100000.000	100000.000	0.000	0.000	0.000	0.000	0.000	16.610	-15	61	-15	61	316	2384	100	1760	"empty"
-75	0	0	28	6	7	"empty"	"empty"	18450	37750	200	4293	4381	899	20	4433	4433	4591	881	19	2	0	0	1384287	-0.238	100000.000	100000.000	0.000	0.000	0.000	0.000	0.000	16.610	-140	-52	-140	-52	316	2384	100	1761	"empty"
0	0	0	28	7	7	"Control-Spot"	"Tau"	18940	37740	140	7241	7119	1581	22	4469	4469	4693	880	18	80	74	0	1110521	2.757	100000.000	100000.000	0.000	0.000	0.000	0.000	0.000	16.610	2772	2650	2772	2650	156	1140	100	1762	"Control-Spot"
0	0	0	28	8	7	"Control-Spot"	"Tau"	19430	37740	140	7119	7278	1981	27	4545	4545	4746	868	18	86	73	0	1135302	2.917	100000.000	100000.000	0.000	0.000	0.000	0.000	0.000	16.610	2574	2733	2574	2733	156	1140	100	1763	"Control-Spot"
0	0	0	28	9	7	"Control-Spot"	"Tau"	19920	37740	200	6555	9292	8522	91	4678	4678	6473	5815	89	21	11	0	2936377	0.485	100000.000	100000.000	0.000	0.000	0.000	0.000	0.000	16.610	1877	4614	1877	4614	316	2384	100	1764	"Control-Spot"
0	0	0	29	1	1	"Anxa1"	"P04083"	2410	38250	90	7252	7414	850	11	4495	4495	4856	2500	51	78	3	0	385504	1.023	100000.000	100000.000	0.000	0.000	0.000	0.000	0.000	16.610	2757	2919	2757	2919	52	420	100	1765	"Y20"
0	0	0	29	2	1	"Anxa1"	"P04083"	2920	38250	90	6946	7012	586	8	4416	4416	4515	630	13	100	98	0	364643	3.963	100000.000	100000.000	0.000	0.000	0.000	0.000	0.000	16.610	2530	2596	2530	2596	52	420	100	1766	"Y20"
0	0	0	29	3	1	"Anxa1"	"P04083"	3410	38250	200	4431	4981	1263	25	4367	4367	4473	946	21	25	20	0	1574044	0.537	100000.000	100000.000	0.000	0.000	0.000	0.000	0.000	16.610	64	614	64	614	316	2384	100	1767	"Y20"
0	0	0	29	4	1	"Bax"	"Q07812"	3900	38250	200	4670	4689	400	8	4472	4472	4550	670	14	5	0	0	1481596	0.207	100000.000	100000.000	0.000	0.000	0.000	0.000	0.000	16.610	198	217	198	217	316	2384	100	1768	"S184"
0	0	0	29	5	1	"Bax"	"Q07812"	4400	38250	200	4347	4417	367	8	4389	4389	4461	511	11	7	1	0	1395679	-0.086	100000.000	100000.000	0.000	0.000	0.000	0.000	0.000	16.610	-42	28	-42	28	316	2384	100	1769	"S184"
0	0	0	29	6	1	"Bax"	"Q07812"	4900	38260	200	4401	4465	373	8	4415	4415	4475	402	8	9	4	0	1411059	-0.025	100000.000	100000.000	0.000	0.000	0.000	0.000	0.000	16.610	-14	50	-14	50	316	2384	100	1770	"S184"
0	0	0	29	7	1	"CHOP"	"P35638"	5400	38260	200	4302	4400	1172	26	4361	4361	4459	1137	25	0	0	0	1390304	-0.052	100000.000	100000.000	0.000	0.000	0.000	0.000	0.000	16.610	-59	39	-59	39	316	2384	100	1771	"S79"
0	0	0	29	8	1	"CHOP"	"P35638"	5900	38270	120	4566	4633	327	7	4451	4451	4538	510	11	18	0	0	555966	0.186	100000.000	100000.000	0.000	0.000	0.000	0.000	0.000	16.610	115	182	115	182	120	820	100	1772	"S79"
0	0	0	29	9	1	"CHOP"	"P35638"	6390	38270	200	4457	4537	343	7	4446	4446	4523	451	9	12	2	0	1433635	0.031	100000.000	100000.000	0.000	0.000	0.000	0.000	0.000	16.610	11	91	11	91	316	2384	100	1773	"S79"
0	0	0	29	1	2	"Crk "	"P46108"	2380	38880	200	4535	4910	2696	54	4578	4578	4769	1524	31	2	2	0	1551712	0.093	100000.000	100000.000	0.000	0.000	0.000	0.000	0.000	16.610	-43	332	-43	332	316	2384	100	1774	"Y221"
0	0	0	29	2	2	"Crk "	"P46108"	2880	38890	90	4937	4938	338	6	4564	4564	4625	635	13	25	0	0	256754	0.493	100000.000	100000.000	0.000	0.000	0.000	0.000	0.000	16.610	373	374	373	374	52	420	100	1775	"Y221"
0	0	0	29	3	2	"Crk "	"P46108"	3400	38890	200	4580	4661	428	9	4554	4554	4634	691	14	6	1	0	1472898	0.039	100000.000	100000.000	0.000	0.000	0.000	0.000	0.000	16.610	26	107	26	107	316	2384	100	1776	"Y221"
0	0	0	29	4	2	"EEA1"	"Q15075"	3900	38890	200	4533	4611	632	13	4559	4559	4636	599	12	5	1	0	1456983	-0.042	100000.000	100000.000	0.000	0.000	0.000	0.000	0.000	16.610	-26	52	-26	52	316	2384	100	1777	"T431"
0	0	0	29	5	2	"EEA1"	"Q15075"	4400	38890	200	4590	4718	1184	25	4551	4551	4629	638	13	6	1	0	1490772	0.139	100000.000	100000.000	0.000	0.000	0.000	0.000	0.000	16.610	39	167	39	167	316	2384	100	1778	"T431"
0	0	0	29	6	2	"EEA1"	"Q15075"	4890	38890	160	4597	4823	2212	45	4558	4558	4648	1009	21	2	1	0	1003131	0.173	100000.000	100000.000	0.000	0.000	0.000	0.000	0.000	16.610	39	265	39	265	208	1512	100	1779	"T431"
0	0	0	29	7	2	"IKK-alpha "	"O15111"	5420	38920	70	6140	6987	3452	49	4339	4339	4393	457	10	100	100	0	223591	5.676	100000.000	100000.000	0.000	0.000	0.000	0.000	0.000	16.610	1801	2648	1801	2648	32	236	100	1780	"T23"
0	0	0	29	8	2	"IKK-alpha "	"O15111"	5910	38910	80	6695	6532	887	13	4549	4549	4589	274	5	92	92	0	339644	7.091	100000.000	100000.000	0.000	0.000	0.000	0.000	0.000	16.610	2146	1983	2146	1983	52	340	100	1781	"T23"
0	0	0	29	9	2	"IKK-alpha "	"O15111"	6410	38900	160	4582	5022	928	18	4539	4539	4649	1396	30	20	0	0	1044633	0.267	100000.000	100000.000	0.000	0.000	0.000	0.000	0.000	16.610	43	483	43	483	208	1512	100	1782	"T23"
0	0	0	29	1	3	"Jak2 "	"O60674"	2410	39550	200	4748	4960	770	15	4769	4769	4927	1468	29	4	0	0	1567328	0.022	100000.000	100000.000	0.000	0.000	0.000	0.000	0.000	16.610	-21	191	-21	191	316	2384	100	1783	"Y1007"
0	0	0	29	2	3	"Jak2 "	"O60674"	2910	39560	70	5268	5280	316	5	4491	4491	4605	629	13	75	6	0	168946	1.073	100000.000	100000.000	0.000	0.000	0.000	0.000	0.000	16.610	777	789	777	789	32	236	100	1784	"Y1007"
0	0	0	29	3	3	"Jak2 "	"O60674"	3400	39550	200	4633	4712	419	8	4583	4583	4709	1356	28	1	0	0	1488892	0.002	100000.000	100000.000	0.000	0.000	0.000	0.000	0.000	16.610	50	129	50	129	316	2384	100	1785	"Y1007"
0	0	0	29	4	3	"Keap1"	"Q14145"	3900	39550	200	4569	4614	333	7	4652	4652	4729	790	16	2	0	0	1458002	-0.146	100000.000	100000.000	0.000	0.000	0.000	0.000	0.000	16.610	-83	-38	-83	-38	316	2384	100	1786	"Y141"
0	0	0	29	5	3	"Keap1"	"Q14145"	4400	39550	200	4575	4642	412	8	4679	4679	4761	835	17	3	0	0	1466902	-0.143	100000.000	100000.000	0.000	0.000	0.000	0.000	0.000	16.610	-104	-37	-104	-37	316	2384	100	1787	"Y141"
0	0	0	29	6	3	"Keap1"	"Q14145"	4900	39550	200	4616	4690	345	7	4701	4701	4770	667	13	3	0	0	1481957	-0.120	100000.000	100000.000	0.000	0.000	0.000	0.000	0.000	16.610	-85	-11	-85	-11	316	2384	100	1788	"Y141"
0	0	0	29	7	3	"MK2"	"P16389"	5410	39560	70	6145	6167	623	10	4653	4653	4713	330	7	96	90	0	197356	4.406	100000.000	100000.000	0.000	0.000	0.000	0.000	0.000	16.610	1492	1514	1492	1514	32	236	100	1789	"Y132"
0	0	0	29	8	3	"MK2"	"P16389"	5900	39550	120	4804	5125	803	15	4664	4664	4707	319	6	35	27	0	615038	1.310	100000.000	100000.000	0.000	0.000	0.000	0.000	0.000	16.610	140	461	140	461	120	820	100	1790	"Y132"
0	0	0	29	9	3	"MK2"	"P16389"	6390	39560	130	4763	5111	763	14	4645	4645	4692	370	7	35	30	0	613284	1.132	100000.000	100000.000	0.000	0.000	0.000	0.000	0.000	16.610	118	466	118	466	120	940	100	1791	"Y132"
0	0	0	29	1	4	"MyD88"	"Q99836"	2410	40180	170	7517	7941	3732	46	4962	4962	5161	1580	30	88	16	0	1651665	1.759	100000.000	100000.000	0.000	0.000	0.000	0.000	0.000	16.610	2555	2979	2555	2979	208	1660	100	1792	"Y257"
0	0	0	29	2	4	"MyD88"	"Q99836"	2900	40190	140	7210	7521	1627	21	4770	4770	4821	434	9	100	100	0	1173263	6.221	100000.000	100000.000	0.000	0.000	0.000	0.000	0.000	16.610	2440	2751	2440	2751	156	1140	100	1793	"Y257"
0	0	0	29	3	4	"MyD88"	"Q99836"	3400	40190	160	6879	6920	673	9	4793	4793	4980	1779	35	78	1	0	1439281	1.091	100000.000	100000.000	0.000	0.000	0.000	0.000	0.000	16.610	2086	2127	2086	2127	208	1512	100	1794	"Y257"
0	0	0	29	4	4	"NFkB-p105 "	"P19838"	3890	40190	200	4985	5026	429	8	4974	4974	5105	1516	29	2	0	0	1588280	-0.052	100000.000	100000.000	0.000	0.000	0.000	0.000	0.000	16.610	11	52	11	52	316	2384	100	1795	"S337"
0	0	0	29	5	4	"NFkB-p105 "	"P19838"	4390	40190	200	5063	5144	575	11	5042	5042	5130	1281	24	2	0	0	1625493	0.011	100000.000	100000.000	0.000	0.000	0.000	0.000	0.000	16.610	21	102	21	102	316	2384	100	1796	"S337"
0	0	0	29	6	4	"NFkB-p105 "	"P19838"	4890	40190	200	4995	5011	321	6	5043	5043	5111	800	15	1	0	0	1583468	-0.125	100000.000	100000.000	0.000	0.000	0.000	0.000	0.000	16.610	-48	-32	-48	-32	316	2384	100	1797	"S337"
0	0	0	29	7	4	"PKACa "	"P17612"	5390	40200	120	5501	5545	323	5	4939	4939	4951	351	7	80	26	0	665371	1.692	100000.000	100000.000	0.000	0.000	0.000	0.000	0.000	16.610	562	606	562	606	120	820	100	1798	"S338"
0	0	0	29	8	4	"PKACa "	"P17612"	5890	40210	130	5458	6172	5679	92	4902	4902	5016	1383	27	4	2	0	740617	0.836	100000.000	100000.000	0.000	0.000	0.000	0.000	0.000	16.610	556	1270	556	1270	120	940	100	1799	"S338"
0	0	0	29	9	4	"PKACa "	"P17612"	6390	40210	120	5304	5363	338	6	4852	4852	4884	347	7	73	12	0	643612	1.380	100000.000	100000.000	0.000	0.000	0.000	0.000	0.000	16.610	452	511	452	511	120	820	100	1800	"S338"
0	0	0	29	1	5	"PDK1"	"O15530"	2400	40820	100	17772	17737	2857	16	5080	5080	5241	1488	28	98	97	0	1418932	8.398	100000.000	100000.000	0.000	0.000	0.000	0.000	0.000	16.610	12692	12657	12692	12657	80	560	100	1801	"Y373"
0	0	0	29	2	5	"PDK1"	"O15530"	2900	40820	110	17083	17039	1209	7	5057	5057	5100	540	10	100	100	0	1363104	22.109	100000.000	100000.000	0.000	0.000	0.000	0.000	0.000	16.610	12026	11982	12026	11982	80	656	100	1802	"Y373"
0	0	0	29	3	5	"PDK1"	"O15530"	3390	40830	110	16603	16362	1921	11	4990	4990	5047	437	8	98	98	0	1308965	25.892	100000.000	100000.000	0.000	0.000	0.000	0.000	0.000	16.610	11613	11372	11613	11372	80	656	100	1803	"Y373"
0	0	0	29	4	5	"Ripk1"	"Q13546"	3900	40810	200	5054	5159	454	8	5060	5060	5187	1220	23	2	0	0	1630308	-0.023	100000.000	100000.000	0.000	0.000	0.000	0.000	0.000	16.610	-6	99	-6	99	316	2384	100	1804	"Y424"
0	0	0	29	5	5	"Ripk1"	"Q13546"	4390	40810	200	5090	5156	407	7	5081	5081	5170	1250	24	1	0	0	1629419	-0.011	100000.000	100000.000	0.000	0.000	0.000	0.000	0.000	16.610	9	75	9	75	316	2384	100	1805	"Y424"
0	0	0	29	6	5	"Ripk1"	"Q13546"	4890	40810	200	5191	5278	372	7	5143	5143	5189	570	10	12	2	0	1667959	0.156	100000.000	100000.000	0.000	0.000	0.000	0.000	0.000	16.610	48	135	48	135	316	2384	100	1806	"Y424"
0	0	0	29	7	5	"Smad1 "	"Q15797"	5390	40810	200	5130	5159	307	5	5162	5162	5269	1224	23	0	0	0	1630284	-0.090	100000.000	100000.000	0.000	0.000	0.000	0.000	0.000	16.610	-32	-3	-32	-3	316	2384	100	1807	"S463"
0	0	0	29	8	5	"Smad1 "	"Q15797"	5900	40800	90	5180	5476	1496	27	5131	5131	5177	363	7	23	5	0	284753	0.824	100000.000	100000.000	0.000	0.000	0.000	0.000	0.000	16.610	49	345	49	345	52	420	100	1808	"S463"
0	0	0	29	9	5	"Smad1 "	"Q15797"	6410	40790	120	5272	5316	387	7	5299	5299	5410	1353	25	1	0	0	637950	-0.069	100000.000	100000.000	0.000	0.000	0.000	0.000	0.000	16.610	-27	17	-27	17	120	820	100	1809	"S463"
0	0	0	29	1	6	"TAB1"	"Q15750"	2390	41470	110	9350	9468	1531	16	5205	5205	5466	2021	36	93	56	0	757457	1.980	100000.000	100000.000	0.000	0.000	0.000	0.000	0.000	16.610	4145	4263	4145	4263	80	656	100	1810	"S438"
0	0	0	29	2	6	"TAB1"	"Q15750"	2890	41470	110	8923	9025	1315	14	5158	5158	5411	1939	35	100	41	0	721982	1.864	100000.000	100000.000	0.000	0.000	0.000	0.000	0.000	16.610	3765	3867	3765	3867	80	656	100	1811	"S438"
0	0	0	29	3	6	"TAB1"	"Q15750"	3400	41480	120	7659	7595	1574	20	5147	5147	5251	725	13	85	73	0	911421	3.233	100000.000	100000.000	0.000	0.000	0.000	0.000	0.000	16.610	2512	2448	2512	2448	120	820	100	1812	"S438"
0	0	0	29	4	6	"Tgfbr2"	"P37173"	3890	41470	140	5605	5636	354	6	5288	5288	5347	615	11	13	0	0	879229	0.470	100000.000	100000.000	0.000	0.000	0.000	0.000	0.000	16.610	317	348	317	348	156	1140	100	1813	"Y259"
0	0	0	29	5	6	"Tgfbr2"	"P37173"	4380	41470	130	5629	5652	436	7	5292	5292	5366	693	12	9	1	0	678270	0.413	100000.000	100000.000	0.000	0.000	0.000	0.000	0.000	16.610	337	360	337	360	120	940	100	1814	"Y259"
0	0	0	29	6	6	"Tgfbr2"	"P37173"	4880	41480	140	5643	5651	304	5	5326	5326	5384	555	10	23	1	0	881494	0.481	100000.000	100000.000	0.000	0.000	0.000	0.000	0.000	16.610	317	325	317	325	156	1140	100	1815	"Y259"
0	0	0	29	7	6	"XIAP "	"P98170"	5390	41490	80	13537	13111	1690	12	5343	5343	5372	260	4	100	100	0	681764	29.765	100000.000	100000.000	0.000	0.000	0.000	0.000	0.000	16.610	8194	7768	8194	7768	52	340	100	1816	"S87"
0	0	0	29	8	6	"XIAP "	"P98170"	5890	41500	80	12501	12428	1039	8	5259	5259	5401	1786	33	100	98	0	646258	3.934	100000.000	100000.000	0.000	0.000	0.000	0.000	0.000	16.610	7242	7169	7242	7169	52	340	100	1817	"S87"
0	0	0	29	9	6	"XIAP "	"P98170"	6390	41490	90	13023	13389	2340	17	5359	5359	5450	1126	20	100	100	0	696244	7.051	100000.000	100000.000	0.000	0.000	0.000	0.000	0.000	16.610	7664	8030	7664	8030	52	420	100	1818	"S87"
-75	0	0	29	1	7	"empty"	"empty"	2390	42110	200	5366	5513	1326	24	5325	5325	5635	2183	38	1	0	0	1742043	-0.056	100000.000	100000.000	0.000	0.000	0.000	0.000	0.000	16.610	41	188	41	188	316	2384	100	1819	"empty"
-75	0	0	29	2	7	"empty"	"empty"	2890	42110	200	5279	5550	2286	41	5263	5263	5405	1306	24	2	1	0	1753789	0.111	100000.000	100000.000	0.000	0.000	0.000	0.000	0.000	16.610	16	287	16	287	316	2384	100	1820	"empty"
-75	0	0	29	3	7	"empty"	"empty"	3390	42110	200	5281	5390	1457	27	5264	5264	5439	1442	26	1	0	0	1703203	-0.034	100000.000	100000.000	0.000	0.000	0.000	0.000	0.000	16.610	17	126	17	126	316	2384	100	1821	"empty"
-75	0	0	29	4	7	"empty"	"empty"	3890	42110	200	5509	5719	2689	47	5462	5462	5533	598	10	7	2	0	1807268	0.311	100000.000	100000.000	0.000	0.000	0.000	0.000	0.000	16.610	47	257	47	257	316	2384	100	1822	"empty"
-75	0	0	29	5	7	"empty"	"empty"	4390	42110	200	5708	5823	1808	31	5605	5605	5699	1233	21	1	0	0	1840125	0.101	100000.000	100000.000	0.000	0.000	0.000	0.000	0.000	16.610	103	218	103	218	316	2384	100	1823	"empty"
-75	0	0	29	6	7	"empty"	"empty"	4890	42110	200	5543	5611	702	12	5574	5574	5679	1667	29	0	0	0	1773215	-0.041	100000.000	100000.000	0.000	0.000	0.000	0.000	0.000	16.610	-31	37	-31	37	316	2384	100	1824	"empty"
-75	0	0	29	7	7	"empty"	"empty"	5390	42110	200	5511	5559	329	5	5502	5502	5580	1108	19	0	0	0	1756642	-0.019	100000.000	100000.000	0.000	0.000	0.000	0.000	0.000	16.610	9	57	9	57	316	2384	100	1825	"empty"
-75	0	0	29	8	7	"empty"	"empty"	5890	42110	200	5352	5373	304	5	5421	5421	5473	613	11	2	0	0	1697888	-0.163	100000.000	100000.000	0.000	0.000	0.000	0.000	0.000	16.610	-69	-48	-69	-48	316	2384	100	1826	"empty"
-75	0	0	29	9	7	"empty"	"empty"	6390	42110	200	5522	5531	266	4	5511	5511	5570	414	7	5	1	0	1747854	-0.094	100000.000	100000.000	0.000	0.000	0.000	0.000	0.000	16.610	11	20	11	20	316	2384	100	1827	"empty"
0	0	0	30	1	1	"PTEN"	"P60484"	6910	38250	190	4504	4794	788	16	4424	4424	4501	440	9	26	18	0	1227347	0.666	100000.000	100000.000	0.000	0.000	0.000	0.000	0.000	16.610	80	370	80	370	256	2088	100	1828	"T382/3/5"
0	0	0	30	2	1	"PTEN"	"P60484"	7410	38260	200	4424	4623	679	14	4371	4371	4424	560	12	13	10	0	1460755	0.355	100000.000	100000.000	0.000	0.000	0.000	0.000	0.000	16.610	53	252	53	252	316	2384	100	1829	"T382/3/5"
0	0	0	30	3	1	"PTEN"	"P60484"	7920	38280	170	4471	4706	685	14	4350	4350	4424	758	17	14	11	0	978831	0.372	100000.000	100000.000	0.000	0.000	0.000	0.000	0.000	16.610	121	356	121	356	208	1660	100	1830	"T382/3/5"
0	0	0	30	4	1	"Rab5A"	"P20339"	8410	38260	200	4261	4269	376	8	4365	4365	4388	273	6	10	1	0	1348921	-0.436	100000.000	100000.000	0.000	0.000	0.000	0.000	0.000	16.610	-104	-96	-104	-96	316	2384	100	1831	"S123"
0	0	0	30	5	1	"Rab5A"	"P20339"	8910	38260	200	4302	4335	409	9	4403	4403	4430	321	7	8	1	0	1369862	-0.296	100000.000	100000.000	0.000	0.000	0.000	0.000	0.000	16.610	-101	-68	-101	-68	316	2384	100	1832	"S123"
0	0	0	30	6	1	"Rab5A"	"P20339"	9410	38260	200	4202	4226	300	7	4392	4392	4461	1030	23	0	0	0	1335401	-0.228	100000.000	100000.000	0.000	0.000	0.000	0.000	0.000	16.610	-190	-166	-190	-166	316	2384	100	1833	"S123"
0	0	0	30	7	1	"STAT1 "	"P42224"	9910	38260	200	4464	4498	305	6	4418	4418	4473	763	17	2	0	0	1421510	0.033	100000.000	100000.000	0.000	0.000	0.000	0.000	0.000	16.610	46	80	46	80	316	2384	100	1834	"Y701"
0	0	0	30	8	1	"STAT1 "	"P42224"	10410	38270	80	4643	4705	377	8	4456	4456	4490	262	5	34	11	0	244663	0.821	100000.000	100000.000	0.000	0.000	0.000	0.000	0.000	16.610	187	249	187	249	52	340	100	1835	"Y701"
0	0	0	30	9	1	"STAT1 "	"P42224"	10910	38270	200	4503	4535	296	6	4405	4405	4464	489	10	5	1	0	1433024	0.145	100000.000	100000.000	0.000	0.000	0.000	0.000	0.000	16.610	98	130	98	130	316	2384	100	1836	"Y701"
0	0	0	30	1	2	"STAT5B "	"P51692"	6910	38890	200	4453	4480	450	10	4472	4472	4549	791	17	2	0	0	1415598	-0.087	100000.000	100000.000	0.000	0.000	0.000	0.000	0.000	16.610	-19	8	-19	8	316	2384	100	1837	"Y699"
0	0	0	30	2	2	"STAT5B "	"P51692"	7410	38890	110	4488	4568	538	11	4382	4382	4440	427	9	25	13	0	365472	0.300	100000.000	100000.000	0.000	0.000	0.000	0.000	0.000	16.610	106	186	106	186	80	656	100	1838	"Y699"
0	0	0	30	3	2	"STAT5B "	"P51692"	7900	38880	180	4318	4319	373	8	4396	4396	4461	570	12	4	1	0	1105761	-0.249	100000.000	100000.000	0.000	0.000	0.000	0.000	0.000	16.610	-78	-77	-78	-77	256	1924	100	1839	"Y699"
0	0	0	30	4	2	"Syk "	"P43405"	8430	38930	100	5352	11059	7205	65	4448	4448	4496	308	6	56	50	0	884694	21.308	100000.000	100000.000	0.000	0.000	0.000	0.000	0.000	16.610	904	6611	904	6611	80	560	100	1840	"Y352"
0	0	0	30	5	2	"Syk "	"P43405"	8930	38920	130	4631	8402	5298	63	4386	4386	4416	303	6	49	45	0	1008287	13.155	100000.000	100000.000	0.000	0.000	0.000	0.000	0.000	16.610	245	4016	245	4016	120	940	100	1841	"Y352"
0	0	0	30	6	2	"Syk "	"P43405"	9430	38930	140	4648	6731	3361	49	4430	4430	4459	243	5	46	39	0	1050076	9.350	100000.000	100000.000	0.000	0.000	0.000	0.000	0.000	16.610	218	2301	218	2301	156	1140	100	1842	"Y352"
0	0	0	30	7	2	"ACC1"	"Q13085"	9930	38910	140	4577	4633	350	7	4443	4443	4485	335	7	28	7	0	722747	0.442	100000.000	100000.000	0.000	0.000	0.000	0.000	0.000	16.610	134	190	134	190	156	1140	100	1843	"S80"
0	0	0	30	8	2	"ACC1"	"Q13085"	10420	38890	200	4561	4600	443	9	4468	4468	4508	362	8	16	3	0	1453536	0.254	100000.000	100000.000	0.000	0.000	0.000	0.000	0.000	16.610	93	132	93	132	316	2384	100	1844	"S80"
0	0	0	30	9	2	"ACC1"	"Q13085"	10920	38890	200	4517	4576	351	7	4472	4472	4512	351	7	16	3	0	1446088	0.182	100000.000	100000.000	0.000	0.000	0.000	0.000	0.000	16.610	45	104	45	104	316	2384	100	1845	"S80"
0	0	0	30	1	3	"TrKA"	"P04629"	6920	39540	200	4645	5056	871	17	4522	4522	4595	851	18	28	20	0	1597577	0.542	100000.000	100000.000	0.000	0.000	0.000	0.000	0.000	16.610	123	534	123	534	316	2384	100	1846	"Y680"
0	0	0	30	2	3	"TrKA"	"P04629"	7420	39540	200	4549	5015	910	18	4439	4439	4521	818	18	32	22	0	1584586	0.604	100000.000	100000.000	0.000	0.000	0.000	0.000	0.000	16.610	110	576	110	576	316	2384	100	1847	"Y680"
0	0	0	30	3	3	"TrKA"	"P04629"	7920	39540	200	4506	5171	2283	44	4384	4384	4464	837	18	32	25	0	1634171	0.845	100000.000	100000.000	0.000	0.000	0.000	0.000	0.000	16.610	122	787	122	787	316	2384	100	1848	"Y680"
0	0	0	30	4	3	"BRAF1"	"P15056"	8420	39540	200	4691	5061	2723	53	4433	4433	4497	396	8	46	25	0	1599158	1.424	100000.000	100000.000	0.000	0.000	0.000	0.000	0.000	16.610	258	628	258	628	316	2384	100	1849	"S579"
0	0	0	30	5	3	"BRAF1"	"P15056"	8920	39540	200	4660	4813	867	18	4409	4409	4509	1207	26	9	1	0	1520816	0.252	100000.000	100000.000	0.000	0.000	0.000	0.000	0.000	16.610	251	404	251	404	316	2384	100	1850	"S579"
0	0	0	30	6	3	"BRAF1"	"P15056"	9420	39540	200	4755	4865	537	11	4471	4471	4563	694	15	27	2	0	1537494	0.435	100000.000	100000.000	0.000	0.000	0.000	0.000	0.000	16.610	284	394	284	394	316	2384	100	1851	"S579"
0	0	0	30	7	3	"Cdc2"	"P06493"	9920	39540	200	4602	5032	860	17	4507	4507	4565	509	11	31	30	0	1590122	0.917	100000.000	100000.000	0.000	0.000	0.000	0.000	0.000	16.610	95	525	95	525	316	2384	100	1852	"Y15"
0	0	0	30	8	3	"Cdc2"	"P06493"	10420	39540	200	4621	5159	1939	37	4543	4543	4608	893	19	31	11	0	1630228	0.617	100000.000	100000.000	0.000	0.000	0.000	0.000	0.000	16.610	78	616	78	616	316	2384	100	1853	"Y15"
0	0	0	30	9	3	"Cdc2"	"P06493"	10920	39540	200	4666	5090	857	16	4555	4555	4621	807	17	28	20	0	1608504	0.581	100000.000	100000.000	0.000	0.000	0.000	0.000	0.000	16.610	111	535	111	535	316	2384	100	1854	"Y15"
0	0	0	30	1	4	"ERK3"	"Q16659"	6930	40180	200	6324	5983	1114	18	4728	4728	4762	397	8	69	68	0	1890500	3.076	100000.000	100000.000	0.000	0.000	0.000	0.000	0.000	16.610	1596	1255	1596	1255	316	2384	100	1855	"S189"
0	0	0	30	2	4	"ERK3"	"Q16659"	7430	40180	200	6152	5968	2357	39	4601	4601	4680	845	18	62	43	0	1885777	1.524	100000.000	100000.000	0.000	0.000	0.000	0.000	0.000	16.610	1551	1367	1551	1367	316	2384	100	1856	"S189"
0	0	0	30	3	4	"ERK3"	"Q16659"	7930	40180	200	6100	5763	1108	19	4560	4560	4635	981	21	63	21	0	1821148	1.150	100000.000	100000.000	0.000	0.000	0.000	0.000	0.000	16.610	1540	1203	1540	1203	316	2384	100	1857	"S189"
0	0	0	30	4	4	"GIT2"	"Q14161"	8430	40180	200	4646	4712	370	7	4572	4572	4624	674	14	6	0	0	1489021	0.131	100000.000	100000.000	0.000	0.000	0.000	0.000	0.000	16.610	74	140	74	140	316	2384	100	1858	"Y484"
0	0	0	30	5	4	"GIT2"	"Q14161"	8930	40180	200	5060	5457	1211	22	4659	4659	4754	960	20	29	13	0	1724386	0.732	100000.000	100000.000	0.000	0.000	0.000	0.000	0.000	16.610	401	798	401	798	316	2384	100	1859	"Y484"
0	0	0	30	6	4	"GIT2"	"Q14161"	9420	40200	160	4732	4753	296	6	4614	4614	4684	589	12	5	1	0	988568	0.117	100000.000	100000.000	0.000	0.000	0.000	0.000	0.000	16.610	118	139	118	139	208	1512	100	1860	"Y484"
0	0	0	30	7	4	"HSP70 "	"P08107"	9950	40190	180	4668	4715	301	6	4567	4567	4626	429	9	18	1	0	1207106	0.207	100000.000	100000.000	0.000	0.000	0.000	0.000	0.000	16.610	101	148	101	148	256	1924	100	1861	"Y525"
0	0	0	30	8	4	"HSP70 "	"P08107"	10440	40190	180	4656	4720	455	9	4532	4532	4569	359	7	23	8	0	1208334	0.421	100000.000	100000.000	0.000	0.000	0.000	0.000	0.000	16.610	124	188	124	188	256	1924	100	1862	"Y525"
0	0	0	30	9	4	"HSP70 "	"P08107"	10920	40160	120	4699	4898	935	19	4674	4674	4744	619	13	10	4	0	587723	0.249	100000.000	100000.000	0.000	0.000	0.000	0.000	0.000	16.610	25	224	25	224	120	820	100	1863	"Y525"
0	0	0	30	1	5	"iNOS "	"P35228"	6910	40850	110	6155	6118	431	7	5233	5233	5290	413	7	87	63	0	489449	2.005	100000.000	100000.000	0.000	0.000	0.000	0.000	0.000	16.610	922	885	922	885	80	656	100	1864	"Y151"
0	0	0	30	2	5	"iNOS "	"P35228"	7420	40850	100	6029	5928	453	7	4976	4976	5014	407	8	91	68	0	474207	2.246	100000.000	100000.000	0.000	0.000	0.000	0.000	0.000	16.610	1053	952	1053	952	80	560	100	1865	"Y151"
0	0	0	30	3	5	"iNOS "	"P35228"	7910	40850	90	5764	5759	252	4	4789	4789	4875	970	19	51	0	0	299454	0.911	100000.000	100000.000	0.000	0.000	0.000	0.000	0.000	16.610	975	970	975	970	52	420	100	1866	"Y151"
0	0	0	30	4	5	"IRF-3 "	"Q14653"	8430	40840	200	4901	4906	327	6	4871	4871	4949	989	19	0	0	0	1550443	-0.043	100000.000	100000.000	0.000	0.000	0.000	0.000	0.000	16.610	30	35	30	35	316	2384	100	1867	"S402"
0	0	0	30	5	5	"IRF-3 "	"Q14653"	8930	40840	200	4902	4985	478	9	4868	4868	4979	1696	34	0	0	0	1575249	0.004	100000.000	100000.000	0.000	0.000	0.000	0.000	0.000	16.610	34	117	34	117	316	2384	100	1868	"S402"
0	0	0	30	6	5	"IRF-3 "	"Q14653"	9440	40840	110	4769	4851	491	10	4720	4720	4766	384	8	10	5	0	388051	0.221	100000.000	100000.000	0.000	0.000	0.000	0.000	0.000	16.610	49	131	49	131	80	656	100	1869	"S402"
0	0	0	30	7	5	"M6PR"	"P20645"	9930	40840	200	4570	4720	547	11	4634	4634	4685	607	12	17	5	0	1491488	0.058	100000.000	100000.000	0.000	0.000	0.000	0.000	0.000	16.610	-64	86	-64	86	316	2384	100	1870	"S267"
0	0	0	30	8	5	"M6PR"	"P20645"	10430	40840	200	4704	4892	552	11	4641	4641	4683	429	9	21	17	0	1545957	0.487	100000.000	100000.000	0.000	0.000	0.000	0.000	0.000	16.610	63	251	63	251	316	2384	100	1871	"S267"
0	0	0	30	9	5	"M6PR"	"P20645"	10930	40840	200	4772	4989	655	13	4855	4855	4894	473	9	24	13	0	1576571	0.201	100000.000	100000.000	0.000	0.000	0.000	0.000	0.000	16.610	-83	134	-83	134	316	2384	100	1872	"S267"
0	0	0	30	1	6	"MDM2"	"Q00987"	6920	41470	200	4758	4774	315	6	5036	5036	5081	1457	28	0	0	0	1508522	-0.211	100000.000	100000.000	0.000	0.000	0.000	0.000	0.000	16.610	-278	-262	-278	-262	316	2384	100	1873	"S166"
0	0	0	30	2	6	"MDM2"	"Q00987"	7420	41470	200	4152	4178	310	7	4549	4549	4604	821	17	0	0	0	1320262	-0.519	100000.000	100000.000	0.000	0.000	0.000	0.000	0.000	16.610	-397	-371	-397	-371	316	2384	100	1874	"S166"
0	0	0	30	3	6	"MDM2"	"Q00987"	7920	41470	200	4853	4881	446	9	4839	4839	4911	836	17	1	0	0	1542274	-0.036	100000.000	100000.000	0.000	0.000	0.000	0.000	0.000	16.610	14	42	14	42	316	2384	100	1875	"S166"
0	0	0	30	4	6	"p38 delta"	"O15264"	8420	41470	200	6023	5981	1277	21	4969	4969	5032	712	14	55	42	0	1890023	1.333	100000.000	100000.000	0.000	0.000	0.000	0.000	0.000	16.610	1054	1012	1054	1012	316	2384	100	1876	"Y182"
0	0	0	30	5	6	"p38 delta"	"O15264"	8920	41470	200	6923	6557	950	14	5336	5336	5383	796	14	64	49	0	2071939	1.475	100000.000	100000.000	0.000	0.000	0.000	0.000	0.000	16.610	1587	1221	1587	1221	316	2384	100	1877	"Y182"
0	0	0	30	6	6	"p38 delta"	"O15264"	9420	41470	200	6470	6163	815	13	5185	5185	5260	1201	22	51	0	0	1947477	0.752	100000.000	100000.000	0.000	0.000	0.000	0.000	0.000	16.610	1285	978	1285	978	316	2384	100	1878	"Y182"
0	0	0	30	7	6	"p70S6K"	"P23443"	9920	41470	200	4730	4775	383	8	4877	4877	4922	720	14	2	0	0	1508969	-0.204	100000.000	100000.000	0.000	0.000	0.000	0.000	0.000	16.610	-147	-102	-147	-102	316	2384	100	1879	"T412"
0	0	0	30	8	6	"p70S6K"	"P23443"	10420	41470	200	4904	4934	290	5	4850	4850	4875	415	8	9	1	0	1559221	0.142	100000.000	100000.000	0.000	0.000	0.000	0.000	0.000	16.610	54	84	54	84	316	2384	100	1880	"T412"
0	0	0	30	9	6	"p70S6K"	"P23443"	10920	41470	200	4858	4961	695	14	5004	5004	5032	320	6	8	3	0	1567556	-0.222	100000.000	100000.000	0.000	0.000	0.000	0.000	0.000	16.610	-146	-43	-146	-43	316	2384	100	1881	"T412"
-75	0	0	30	1	7	"empty"	"empty"	6920	42110	200	5330	5342	339	6	5418	5418	5461	431	7	6	1	0	1688090	-0.276	100000.000	100000.000	0.000	0.000	0.000	0.000	0.000	16.610	-88	-76	-88	-76	316	2384	100	1882	"empty"
-75	0	0	30	2	7	"empty"	"empty"	7420	42110	200	5381	5395	334	6	5285	5285	5392	1413	26	0	0	0	1704692	0.002	100000.000	100000.000	0.000	0.000	0.000	0.000	0.000	16.610	96	110	96	110	316	2384	100	1883	"empty"
-75	0	0	30	3	7	"empty"	"empty"	7920	42110	200	5045	5098	428	8	5202	5202	5230	494	9	3	0	0	1610869	-0.267	100000.000	100000.000	0.000	0.000	0.000	0.000	0.000	16.610	-157	-104	-157	-104	316	2384	100	1884	"empty"
-75	0	0	30	4	7	"empty"	"empty"	8420	42110	200	5052	5089	422	8	5092	5092	5122	731	14	2	0	0	1608136	-0.045	100000.000	100000.000	0.000	0.000	0.000	0.000	0.000	16.610	-40	-3	-40	-3	316	2384	100	1885	"empty"
-75	0	0	30	5	7	"empty"	"empty"	8920	42110	200	5182	5231	381	7	5209	5209	5267	821	15	2	1	0	1652929	-0.044	100000.000	100000.000	0.000	0.000	0.000	0.000	0.000	16.610	-27	22	-27	22	316	2384	100	1886	"empty"
-75	0	0	30	6	7	"empty"	"empty"	9420	42110	200	4975	5028	350	6	5248	5248	5357	1579	29	0	0	0	1588999	-0.208	100000.000	100000.000	0.000	0.000	0.000	0.000	0.000	16.610	-273	-220	-273	-220	316	2384	100	1887	"empty"
-75	0	0	30	7	7	"empty"	"empty"	9920	42110	200	5437	5457	355	6	5303	5303	5329	1121	21	1	0	0	1724429	0.114	100000.000	100000.000	0.000	0.000	0.000	0.000	0.000	16.610	134	154	134	154	316	2384	100	1888	"empty"
-75	0	0	30	8	7	"empty"	"empty"	10420	42110	200	5792	5789	329	5	5481	5481	5505	693	12	12	0	0	1829315	0.410	100000.000	100000.000	0.000	0.000	0.000	0.000	0.000	16.610	311	308	311	308	316	2384	100	1889	"empty"
-75	0	0	30	9	7	"empty"	"empty"	10920	42110	200	5580	5620	471	8	5412	5412	5540	1850	33	0	0	0	1775980	0.043	100000.000	100000.000	0.000	0.000	0.000	0.000	0.000	16.610	168	208	168	208	316	2384	100	1890	"empty"
0	0	0	31	1	1	"JNK1"	"P45983"	11470	38270	200	4609	5225	2342	44	4457	4457	4518	559	12	33	27	0	1651066	1.265	100000.000	100000.000	0.000	0.000	0.000	0.000	0.000	16.610	152	768	152	768	316	2384	100	1891	"T183"
0	0	0	31	2	1	"JNK1"	"P45983"	11980	38280	200	4687	5057	743	14	4499	4499	4580	705	15	35	23	0	1598030	0.677	100000.000	100000.000	0.000	0.000	0.000	0.000	0.000	16.610	188	558	188	558	316	2384	100	1892	"T183"
0	0	0	31	3	1	"JNK1"	"P45983"	12480	38280	200	4678	5267	1690	32	4570	4570	4642	530	11	35	31	0	1664400	1.179	100000.000	100000.000	0.000	0.000	0.000	0.000	0.000	16.610	108	697	108	697	316	2384	100	1893	"T183"
0	0	0	31	4	1	"Keap1"	"Q14145"	13000	38300	160	4647	5594	2591	46	4554	4554	4645	706	15	28	24	0	1163577	1.344	100000.000	100000.000	0.000	0.000	0.000	0.000	0.000	16.610	93	1040	93	1040	208	1512	100	1894	"S293/5"
0	0	0	31	5	1	"Keap1"	"Q14145"	13490	38300	200	4503	5029	1185	23	4498	4498	4572	683	14	22	18	0	1589311	0.669	100000.000	100000.000	0.000	0.000	0.000	0.000	0.000	16.610	5	531	5	531	316	2384	100	1895	"S293/5"
0	0	0	31	6	1	"Keap1"	"Q14145"	14020	38310	150	4769	5748	1708	29	4466	4466	4573	1195	26	41	37	0	896662	0.983	100000.000	100000.000	0.000	0.000	0.000	0.000	0.000	16.610	303	1282	303	1282	156	1272	100	1896	"S293/5"
0	0	0	31	7	1	"MK2"	"P16389"	14530	38310	150	4510	4776	1477	30	4424	4424	4480	400	8	30	11	0	745094	0.740	100000.000	100000.000	0.000	0.000	0.000	0.000	0.000	16.610	86	352	86	352	156	1272	100	1897	"Y415"
0	0	0	31	8	1	"MK2"	"P16389"	15020	38310	120	4594	5045	2825	55	4418	4418	4489	484	10	33	13	0	605444	1.149	100000.000	100000.000	0.000	0.000	0.000	0.000	0.000	16.610	176	627	176	627	120	820	100	1898	"Y415"
0	0	0	31	9	1	"MK2"	"P16389"	15520	38330	200	4484	4864	3134	64	4481	4481	4570	959	20	6	2	0	1537030	0.307	100000.000	100000.000	0.000	0.000	0.000	0.000	0.000	16.610	3	383	3	383	316	2384	100	1899	"Y415"
0	0	0	31	1	2	"NFAT1 "	"Q13469"	11470	38940	110	4516	4551	269	5	4482	4482	4540	501	11	8	1	0	364093	0.022	100000.000	100000.000	0.000	0.000	0.000	0.000	0.000	16.610	34	69	34	69	80	656	100	1900	"S110"
0	0	0	31	2	2	"NFAT1 "	"Q13469"	11980	38900	80	4790	5430	2618	48	4599	4599	4788	1532	31	7	5	0	282375	0.419	100000.000	100000.000	0.000	0.000	0.000	0.000	0.000	16.610	191	831	191	831	52	340	100	1901	"S110"
0	0	0	31	3	2	"NFAT1 "	"Q13469"	12480	38920	200	4756	4818	882	18	4550	4550	4623	751	16	4	1	0	1522495	0.260	100000.000	100000.000	0.000	0.000	0.000	0.000	0.000	16.610	206	268	206	268	316	2384	100	1902	"S110"
0	0	0	31	4	2	"NFkB-p105 "	"P19838"	13000	38920	80	4785	6059	4792	79	4528	4528	4561	308	6	44	30	0	315071	4.864	100000.000	100000.000	0.000	0.000	0.000	0.000	0.000	16.610	257	1531	257	1531	52	340	100	1903	"S907"
0	0	0	31	5	2	"NFkB-p105 "	"P19838"	13480	38930	110	4572	4594	302	6	4515	4515	4611	1283	27	0	0	0	367522	-0.013	100000.000	100000.000	0.000	0.000	0.000	0.000	0.000	16.610	57	79	57	79	80	656	100	1904	"S907"
0	0	0	31	6	2	"NFkB-p105 "	"P19838"	13990	38940	200	4530	4720	2301	48	4463	4463	4530	586	12	6	2	0	1491661	0.324	100000.000	100000.000	0.000	0.000	0.000	0.000	0.000	16.610	67	257	67	257	316	2384	100	1905	"S907"
0	0	0	31	7	2	"process-control__"	"GGSGGSGDYKDDDDK"	14490	38940	200	4460	4602	584	12	4438	4438	4573	1461	31	1	0	0	1454220	0.020	100000.000	100000.000	0.000	0.000	0.000	0.000	0.000	16.610	22	164	22	164	316	2384	100	1906	"process-control__"
0	0	0	31	8	2	"process-control__"	"GGSGGSGDYKDDDDK"	15020	38940	170	4572	4823	1475	30	4472	4472	4564	832	18	16	1	0	1003174	0.311	100000.000	100000.000	0.000	0.000	0.000	0.000	0.000	16.610	100	351	100	351	208	1660	100	1907	"process-control__"
0	0	0	31	9	2	"process-control__"	"GGSGGSGDYKDDDDK"	15520	38950	170	4588	4785	621	12	4520	4520	4623	807	17	15	1	0	995213	0.201	100000.000	100000.000	0.000	0.000	0.000	0.000	0.000	16.610	68	265	68	265	208	1660	100	1908	"process-control__"
0	0	0	31	1	3	"PAK4"	"O96013"	11510	39600	120	7752	7345	1289	17	4611	4611	4706	697	14	86	82	0	881437	3.786	100000.000	100000.000	0.000	0.000	0.000	0.000	0.000	16.610	3141	2734	3141	2734	120	820	100	1909	"S474"
0	0	0	31	2	3	"PAK4"	"O96013"	12010	39600	110	8260	8143	777	9	4662	4662	4735	434	9	98	97	0	651473	7.853	100000.000	100000.000	0.000	0.000	0.000	0.000	0.000	16.610	3598	3481	3598	3481	80	656	100	1910	"S474"
0	0	0	31	3	3	"PAK4"	"O96013"	12510	39600	100	8050	8063	421	5	4622	4622	4664	354	7	100	100	0	645068	9.602	100000.000	100000.000	0.000	0.000	0.000	0.000	0.000	16.610	3428	3441	3428	3441	80	560	100	1911	"S474"
0	0	0	31	4	3	"Rab5A"	"P20339"	13010	39610	110	5547	5539	1007	18	4598	4598	4844	2461	50	1	1	0	443131	0.282	100000.000	100000.000	0.000	0.000	0.000	0.000	0.000	16.610	949	941	949	941	80	656	100	1912	"Y205"
0	0	0	31	5	3	"Rab5A"	"P20339"	13500	39600	140	4847	5089	635	12	4581	4581	4624	393	8	44	34	0	793928	1.183	100000.000	100000.000	0.000	0.000	0.000	0.000	0.000	16.610	266	508	266	508	156	1140	100	1913	"Y205"
0	0	0	31	6	3	"Rab5A"	"P20339"	14010	39610	80	5728	5671	364	6	4451	4451	4484	312	6	98	92	0	294910	3.804	100000.000	100000.000	0.000	0.000	0.000	0.000	0.000	16.610	1277	1220	1277	1220	52	340	100	1914	"Y205"
0	0	0	31	7	3	"Sek1"	"P45985"	14510	39600	200	4268	4319	723	16	4443	4443	4655	1461	31	1	0	0	1364718	-0.230	100000.000	100000.000	0.000	0.000	0.000	0.000	0.000	16.610	-175	-124	-175	-124	316	2384	100	1915	"S257"
0	0	0	31	8	3	"Sek1"	"P45985"	15010	39600	200	4315	4321	720	16	4504	4504	4586	1068	23	0	0	0	1365407	-0.248	100000.000	100000.000	0.000	0.000	0.000	0.000	0.000	16.610	-189	-183	-189	-183	316	2384	100	1916	"S257"
0	0	0	31	9	3	"Sek1"	"P45985"	15510	39600	200	4354	4376	419	9	4545	4545	4633	613	13	3	2	0	1382812	-0.419	100000.000	100000.000	0.000	0.000	0.000	0.000	0.000	16.610	-191	-169	-191	-169	316	2384	100	1917	"S257"
[truncated: 232,059 more chars]
