# Supplementary material for: PIIKA 2.5: Enhanced quality control of peptide microarrays for kinome analysis
Source: PLoS One. 2021 Sep 10;16(9):e0257232. doi: 10.1371/journal.pone.0257232 (PMC8432839; doi:10.1371/journal.pone.0257232)
Supplement: S1 File — All arrays used in this experiment are available as txt files in the GPR format contained within a single zip folder. Individual files are named as in Table 1, where the first number, which follows S, represents the identifier for the samples. Samples 1 2, and 3 are control, 4,5 and 6 are treated with LPS, and 7,8, and 9 are treated with both LPS and cortisol. The number following this represents the day of experiment. For example, S1_2.txt contains the data for sample number 1 from the experiment performed on day 2. (ZIP) [file pone.0257232.s001.zip › arrays/S3_2.txt]

ATF	1.0
31	42    
"Type=GenePix Export 3"
"DateTime=2018/08/22 13:24:31"
"Settings="
"GalFile=T:\Arrays\Human Pig Gal File\Human Pig Gal File with Calibration spots  - Lot 3200 - Copy.txt"
"PixelSize=10"
"Wavelengths=532"
"ImageFiles=T:\Arrays\Method Development Day 2 - August 22, 2018\S3_2_532.tif 0"
"NormalizationMethod=None"
"NormalizationFactors=1"
"JpegImage="
"StdDev=Type 1"
"RatioFormulations=W1/W2 (532/)"
"FeatureType=Circular"
"Barcode="
"BackgroundSubtraction=LocalFeature"
"ImageOrigin=0, 0"
"JpegOrigin=1750, 4230"
"Creator=GenePix Pro 6.0.1.25"
"Scanner=GenePix 4200A 01  [116282]"
"FocusPosition=0"
"Temperature=24.56"
"LinesAveraged=1"
"Comment="
"PMTGain=350"
"ScanPower=100"
"LaserPower=2.58"
"Filters=Standard Green"
"ScanRegion=0,0,2200,7150"
"Supplier=Genetix Ltd."
"ArrayerSoftwareName=MicroArraying"
"ArrayerSoftwareVersion=QSoft XP Build 6700 (Revision 4)"
"Flags"	"Normalize"	"Autoflag"	"Block"	"Column"	"Row"	"Name"	"ID"	"X"	"Y"	"Dia."	"F532 Median"	"F532 Mean"	"F532 SD"	"F532 CV"	"B532"	"B532 Median"	"B532 Mean"	"B532 SD"	"B532 CV"	"% > B532+1SD"	"% > B532+2SD"	"F532 % Sat."	"F532 Total Intensity"	"SNR 532"	"Ratio of Medians (532/2)"	"Ratio of Means (532/2)"	"Median of Ratios (532/2)"	"Mean of Ratios (532/2)"	"Ratios SD (532/2)"	"Rgn Ratio (532/2)"	"Rgn R2 (532/2)"	"Log Ratio (532/2)"	"F532 Median - B532"	"F532 Mean - B532"	"Sum of Medians (532/2)"	"Sum of Means (532/2)"	"F Pixels"	"B Pixels"	"Circularity"	"Index"	"Target"
0	0	0	1	1	1	"ACTA1"	"P68133"	2360	4630	200	6088	7341	3625	49	5031	5031	6766	5722	84	12	2	0	2319827	0.100	100000.000	100000.000	0.000	0.000	0.000	0.000	0.000	16.610	1057	2310	1057	2310	316	2384	100	1	"Y55"
0	0	0	1	2	1	"ACTA1"	"P68133"	2860	4620	200	5496	6558	3540	53	4636	4636	6128	5503	89	10	2	0	2072286	0.078	100000.000	100000.000	0.000	0.000	0.000	0.000	0.000	16.610	860	1922	860	1922	316	2384	100	2	"Y55"
0	0	0	1	3	1	"ACTA1"	"P68133"	3360	4620	200	4983	5791	4061	70	4483	4483	6257	6551	104	3	1	0	1830075	-0.071	100000.000	100000.000	0.000	0.000	0.000	0.000	0.000	16.610	500	1308	500	1308	316	2384	100	3	"Y55"
0	0	0	1	4	1	"A-Raf"	"P10398"	3860	4620	90	5841	5904	806	13	4394	4394	4496	671	14	88	53	0	307018	2.098	100000.000	100000.000	0.000	0.000	0.000	0.000	0.000	16.610	1447	1510	1447	1510	52	420	100	4	"S214"
0	0	0	1	5	1	"A-Raf"	"P10398"	4370	4630	90	5089	5127	475	9	4339	4339	4324	403	9	80	42	0	266613	1.993	100000.000	100000.000	0.000	0.000	0.000	0.000	0.000	16.610	750	788	750	788	52	420	100	5	"S214"
0	0	0	1	6	1	"A-Raf"	"P10398"	4860	4630	200	4475	4703	1737	36	4175	4175	4212	412	9	36	19	0	1486237	1.192	100000.000	100000.000	0.000	0.000	0.000	0.000	0.000	16.610	300	528	300	528	316	2384	100	6	"S214"
0	0	0	1	7	1	"Cdk2"	"P24941"	5350	4640	100	5055	5072	672	13	4103	4103	4125	310	7	93	77	0	405733	3.055	100000.000	100000.000	0.000	0.000	0.000	0.000	0.000	16.610	952	969	952	969	80	560	100	7	"Y179"
0	0	0	1	8	1	"Cdk2"	"P24941"	5850	4630	200	4222	4639	1841	39	4109	4109	4292	2898	67	2	1	0	1466073	0.120	100000.000	100000.000	0.000	0.000	0.000	0.000	0.000	16.610	113	530	113	530	316	2384	100	8	"Y179"
0	0	0	1	9	1	"Cdk2"	"P24941"	6350	4630	200	4297	4712	3463	73	4103	4103	4256	1412	33	3	1	0	1489057	0.323	100000.000	100000.000	0.000	0.000	0.000	0.000	0.000	16.610	194	609	194	609	316	2384	100	9	"Y179"
0	0	0	1	1	2	"Cofilin 1"	"P23528"	2370	5280	200	4136	4409	3428	77	4149	4149	4255	1002	23	2	1	0	1393401	0.154	100000.000	100000.000	0.000	0.000	0.000	0.000	0.000	16.610	-13	260	-13	260	316	2384	100	10	"S2"
0	0	0	1	2	2	"Cofilin 1"	"P23528"	2870	5290	100	4272	4364	375	8	3892	3892	3993	687	17	27	1	0	349144	0.540	100000.000	100000.000	0.000	0.000	0.000	0.000	0.000	16.610	380	472	380	472	80	560	100	11	"S2"
0	0	0	1	3	2	"Cofilin 1"	"P23528"	3360	5280	200	4112	4315	1651	38	4105	4105	4314	2365	54	1	0	0	1363461	0.000	100000.000	100000.000	0.000	0.000	0.000	0.000	0.000	16.610	7	210	7	210	316	2384	100	12	"S2"
0	0	0	1	4	2	"CTNNB1"	"P35222"	3860	5280	200	4216	4336	890	20	4153	4153	4846	4610	95	0	0	0	1370278	-0.111	100000.000	100000.000	0.000	0.000	0.000	0.000	0.000	16.610	63	183	63	183	316	2384	100	13	"S675"
0	0	0	1	5	2	"CTNNB1"	"P35222"	4360	5280	200	4078	4107	384	9	4065	4065	4207	1978	47	0	0	0	1297917	-0.051	100000.000	100000.000	0.000	0.000	0.000	0.000	0.000	16.610	13	42	13	42	316	2384	100	14	"S675"
0	0	0	1	6	2	"CTNNB1"	"P35222"	4850	5280	200	4040	4389	2406	54	4031	4031	4312	2710	62	2	1	0	1386956	0.028	100000.000	100000.000	0.000	0.000	0.000	0.000	0.000	16.610	9	358	9	358	316	2384	100	15	"S675"
0	0	0	1	7	2	"EGFR"	"P00533"	5350	5280	110	4532	4656	581	12	4048	4048	4089	399	9	71	16	0	372479	1.421	100000.000	100000.000	0.000	0.000	0.000	0.000	0.000	16.610	484	608	484	608	80	656	100	16	"T693"
0	0	0	1	8	2	"EGFR"	"P00533"	5860	5280	120	4625	4800	1451	30	4055	4055	4074	331	8	85	37	0	576014	2.193	100000.000	100000.000	0.000	0.000	0.000	0.000	0.000	16.610	570	745	570	745	120	820	100	17	"T693"
0	0	0	1	9	2	"EGFR"	"P00533"	6350	5280	200	4265	4591	3260	71	4088	4088	4167	618	14	12	2	0	1450740	0.686	100000.000	100000.000	0.000	0.000	0.000	0.000	0.000	16.610	177	503	177	503	316	2384	100	18	"T693"
0	0	0	1	1	3	"JAK1"	"P23458"	2360	5930	120	5969	7851	4510	57	4367	4367	4416	550	12	76	53	0	942103	6.245	100000.000	100000.000	0.000	0.000	0.000	0.000	0.000	16.610	1602	3484	1602	3484	120	820	100	19	"Y1035"
0	0	0	1	2	3	"JAK1"	"P23458"	2870	5930	120	5655	7352	3226	43	4290	4290	4333	435	10	83	61	0	882208	6.940	100000.000	100000.000	0.000	0.000	0.000	0.000	0.000	16.610	1365	3062	1365	3062	120	820	100	20	"Y1035"
0	0	0	1	3	3	"JAK1"	"P23458"	3360	5920	140	5474	11708	15514	132	4407	4407	4445	381	8	70	55	6	1826399	19.063	100000.000	100000.000	0.000	0.000	0.000	0.000	0.000	16.610	1067	7301	1067	7301	156	1140	100	21	"Y1035"
0	0	0	1	4	3	"JNK2"	"P45984"	3860	5920	140	8000	8199	3094	37	4336	4336	4775	2948	61	80	2	0	1279016	1.161	100000.000	100000.000	0.000	0.000	0.000	0.000	0.000	16.610	3664	3863	3664	3863	156	1140	100	22	"T183"
0	0	0	1	5	3	"JNK2"	"P45984"	4370	5900	190	7553	7873	5138	65	4370	4370	4744	2039	42	62	28	0	2015529	1.535	100000.000	100000.000	0.000	0.000	0.000	0.000	0.000	16.610	3183	3503	3183	3503	256	2088	100	23	"T183"
0	0	0	1	6	3	"JNK2"	"P45984"	4860	5930	130	8472	8522	1457	17	4291	4291	4356	549	12	99	99	0	1022602	7.588	100000.000	100000.000	0.000	0.000	0.000	0.000	0.000	16.610	4181	4231	4181	4231	120	940	100	24	"T183"
0	0	0	1	7	3	"Kit "	"P10721"	5340	5930	140	5266	5869	1342	22	4390	4390	4580	1485	32	43	16	0	915534	0.868	100000.000	100000.000	0.000	0.000	0.000	0.000	0.000	16.610	876	1479	876	1479	156	1140	100	25	"Y721"
0	0	0	1	8	3	"Kit "	"P10721"	5860	5930	110	6848	6736	858	12	4516	4516	4594	540	11	100	88	0	538893	3.967	100000.000	100000.000	0.000	0.000	0.000	0.000	0.000	16.610	2332	2220	2332	2220	80	656	100	26	"Y721"
0	0	0	1	9	3	"Kit "	"P10721"	6360	5940	100	6838	6555	966	14	4511	4511	5231	5206	99	0	0	0	524425	0.254	100000.000	100000.000	0.000	0.000	0.000	0.000	0.000	16.610	2327	2044	2327	2044	80	560	100	27	"Y721"
0	0	0	1	1	4	"MK3"	"P22001"	2370	6570	80	10939	11303	3349	29	4426	4426	4514	871	19	100	98	0	587768	7.794	100000.000	100000.000	0.000	0.000	0.000	0.000	0.000	16.610	6513	6877	6513	6877	52	340	100	28	"Y187"
0	0	0	1	2	4	"MK3"	"P22001"	2880	6560	100	10107	9143	2390	26	4407	4407	4483	706	15	88	78	0	731447	6.601	100000.000	100000.000	0.000	0.000	0.000	0.000	0.000	16.610	5700	4736	5700	4736	80	560	100	29	"Y187"
0	0	0	1	3	4	"MK3"	"P22001"	3370	6580	100	10317	9189	2416	26	4532	4532	4548	294	6	96	86	0	735099	15.786	100000.000	100000.000	0.000	0.000	0.000	0.000	0.000	16.610	5785	4657	5785	4657	80	560	100	30	"Y187"
0	0	0	1	4	4	"NFAT1 "	"Q13469"	3880	6550	160	4747	5120	2070	40	4403	4403	4430	415	9	45	17	0	1064904	1.663	100000.000	100000.000	0.000	0.000	0.000	0.000	0.000	16.610	344	717	344	717	208	1512	100	31	"S326"
0	0	0	1	5	4	"NFAT1 "	"Q13469"	4350	6570	120	4686	4766	541	11	4277	4277	4446	1523	34	1	0	0	571891	0.210	100000.000	100000.000	0.000	0.000	0.000	0.000	0.000	16.610	409	489	409	489	120	820	100	32	"S326"
0	0	0	1	6	4	"NFAT1 "	"Q13469"	4870	6580	120	4706	4685	476	10	4221	4221	4602	3053	66	0	0	0	562171	0.027	100000.000	100000.000	0.000	0.000	0.000	0.000	0.000	16.610	485	464	485	464	120	820	100	33	"S326"
0	0	0	1	7	4	"NFkB-p65 "	"Q04206"	5360	6570	80	5357	5427	511	9	4388	4388	4383	272	6	100	92	0	282190	3.838	100000.000	100000.000	0.000	0.000	0.000	0.000	0.000	16.610	969	1039	969	1039	52	340	100	34	"S276"
0	0	0	1	8	4	"NFkB-p65 "	"Q04206"	5870	6570	100	5371	5313	327	6	4568	4568	4630	436	9	85	38	0	425066	1.567	100000.000	100000.000	0.000	0.000	0.000	0.000	0.000	16.610	803	745	803	745	80	560	100	35	"S276"
0	0	0	1	9	4	"NFkB-p65 "	"Q04206"	6370	6560	80	5561	5527	340	6	4669	4669	4726	529	11	86	26	0	287378	1.514	100000.000	100000.000	0.000	0.000	0.000	0.000	0.000	16.610	892	858	892	858	52	340	100	36	"S276"
0	0	0	1	1	5	"PDGFRb"	"P09619"	2340	7190	130	15932	12071	5700	47	4444	4444	5635	7266	128	60	1	0	1448566	0.886	100000.000	100000.000	0.000	0.000	0.000	0.000	0.000	16.610	11488	7627	11488	7627	120	940	100	37	"Y686"
0	0	0	1	2	5	"PDGFRb"	"P09619"	2870	7220	120	18046	15833	5164	32	4493	4493	4617	1232	26	88	85	0	1899937	9.104	100000.000	100000.000	0.000	0.000	0.000	0.000	0.000	16.610	13553	11340	13553	11340	120	820	100	38	"Y686"
0	0	0	1	3	5	"PDGFRb"	"P09619"	3360	7220	150	15512	12045	5186	43	4489	4489	4688	1501	32	75	64	0	1879096	4.901	100000.000	100000.000	0.000	0.000	0.000	0.000	0.000	16.610	11023	7556	11023	7556	156	1272	100	39	"Y686"
0	0	0	1	4	5	"PELI2"	"Q96FA3"	3860	7210	140	7701	7691	1273	16	4641	4641	5035	2878	57	61	2	0	1199752	0.923	100000.000	100000.000	0.000	0.000	0.000	0.000	0.000	16.610	3060	3050	3060	3050	156	1140	100	40	"T290"
0	0	0	1	5	5	"PELI2"	"Q96FA3"	4370	7200	150	7473	7394	920	12	4496	4496	4521	414	9	98	96	0	1153408	6.940	100000.000	100000.000	0.000	0.000	0.000	0.000	0.000	16.610	2977	2898	2977	2898	156	1272	100	41	"T290"
0	0	0	1	6	5	"PELI2"	"Q96FA3"	4860	7200	150	7110	6989	773	11	4424	4424	4442	484	10	96	94	0	1090243	5.262	100000.000	100000.000	0.000	0.000	0.000	0.000	0.000	16.610	2686	2565	2686	2565	156	1272	100	42	"T290"
0	0	0	1	7	5	"sek1"	"P45985"	5370	7210	130	4888	4995	847	16	4420	4420	4575	2456	53	3	0	0	599349	0.171	100000.000	100000.000	0.000	0.000	0.000	0.000	0.000	16.610	468	575	468	575	120	940	100	43	"S2315"
0	0	0	1	8	5	"sek1"	"P45985"	5860	7210	130	5095	5332	1156	21	4617	4617	5523	5836	105	1	0	0	639797	-0.033	100000.000	100000.000	0.000	0.000	0.000	0.000	0.000	16.610	478	715	478	715	120	940	100	44	"S2315"
0	0	0	1	9	5	"sek1"	"P45985"	6350	7210	200	4824	5745	3961	68	4550	4550	5152	4394	85	5	3	0	1815385	0.135	100000.000	100000.000	0.000	0.000	0.000	0.000	0.000	16.610	274	1195	274	1195	316	2384	100	45	"S2315"
0	0	0	1	1	6	"SMAD3"	"Q15796"	2370	7850	150	5963	6043	524	8	4291	4291	4281	2026	47	21	0	0	942658	0.870	100000.000	100000.000	0.000	0.000	0.000	0.000	0.000	16.610	1672	1752	1672	1752	156	1272	100	46	"S416"
0	0	0	1	2	6	"SMAD3"	"Q15796"	2870	7860	150	6003	6142	879	14	4340	4340	4480	1488	33	69	3	0	958165	1.117	100000.000	100000.000	0.000	0.000	0.000	0.000	0.000	16.610	1663	1802	1663	1802	156	1272	100	47	"S416"
0	0	0	1	3	6	"SMAD3"	"Q15796"	3370	7860	160	6129	6495	2966	45	4459	4459	4590	1359	29	74	8	0	1350883	1.402	100000.000	100000.000	0.000	0.000	0.000	0.000	0.000	16.610	1670	2036	1670	2036	208	1512	100	48	"S416"
0	0	0	1	4	6	"TAK1 "	"O43318"	3860	7860	170	10179	10135	1339	13	4539	4539	4659	1052	22	98	97	0	2108059	5.205	100000.000	100000.000	0.000	0.000	0.000	0.000	0.000	16.610	5640	5596	5640	5596	208	1660	100	49	"T178"
0	0	0	1	5	6	"TAK1 "	"O43318"	4360	7860	170	10229	10155	2334	22	4554	4554	4608	950	20	96	95	0	2112254	5.839	100000.000	100000.000	0.000	0.000	0.000	0.000	0.000	16.610	5675	5601	5675	5601	208	1660	100	50	"T178"
0	0	0	1	6	6	"TAK1 "	"O43318"	4860	7860	170	9565	10674	5089	47	4444	4444	4814	2450	50	96	64	0	2220094	2.392	100000.000	100000.000	0.000	0.000	0.000	0.000	0.000	16.610	5121	6230	5121	6230	208	1660	100	51	"T178"
0	0	0	1	7	6	"TNIK"	"Q9UKE5"	5370	7880	140	7423	12044	13091	108	4593	4593	5155	3572	69	30	21	1	1878882	1.929	100000.000	100000.000	0.000	0.000	0.000	0.000	0.000	16.610	2830	7451	2830	7451	156	1140	100	52	"T181"
0	0	0	1	8	6	"TNIK"	"Q9UKE5"	5850	7860	130	7404	7116	1154	16	4693	4693	6287	6792	108	0	0	0	853940	0.122	100000.000	100000.000	0.000	0.000	0.000	0.000	0.000	16.610	2711	2423	2711	2423	120	940	100	53	"T181"
0	0	0	1	9	6	"TNIK"	"Q9UKE5"	6350	7870	140	7232	6955	1657	23	4558	4558	4650	740	15	78	69	0	1084996	3.115	100000.000	100000.000	0.000	0.000	0.000	0.000	0.000	16.610	2674	2397	2674	2397	156	1140	100	54	"T181"
-75	0	0	1	1	7	"empty"	"empty"	2350	8480	200	4424	4510	809	17	4434	4434	4618	1386	30	0	0	0	1425088	-0.078	100000.000	100000.000	0.000	0.000	0.000	0.000	0.000	16.610	-10	76	-10	76	316	2384	100	55	"empty"
-75	0	0	1	2	7	"empty"	"empty"	2850	8480	200	4536	4579	539	11	4377	4377	4439	686	15	8	1	0	1447100	0.204	100000.000	100000.000	0.000	0.000	0.000	0.000	0.000	16.610	159	202	159	202	316	2384	100	56	"empty"
-75	0	0	1	3	7	"empty"	"empty"	3350	8480	200	4628	4664	391	8	4506	4506	4622	1007	21	3	0	0	1473961	0.042	100000.000	100000.000	0.000	0.000	0.000	0.000	0.000	16.610	122	158	122	158	316	2384	100	57	"empty"
-75	0	0	1	4	7	"empty"	"empty"	3850	8480	200	4425	4472	520	11	4535	4535	4667	1294	27	1	0	0	1413011	-0.151	100000.000	100000.000	0.000	0.000	0.000	0.000	0.000	16.610	-110	-63	-110	-63	316	2384	100	58	"empty"
-75	0	0	1	5	7	"empty"	"empty"	4350	8480	200	4760	4751	351	7	4725	4725	4759	862	18	1	0	0	1501244	-0.009	100000.000	100000.000	0.000	0.000	0.000	0.000	0.000	16.610	35	26	35	26	316	2384	100	59	"empty"
-75	0	0	1	6	7	"empty"	"empty"	4850	8480	200	4886	5045	763	15	4751	4751	4850	819	16	19	5	0	1594333	0.238	100000.000	100000.000	0.000	0.000	0.000	0.000	0.000	16.610	135	294	135	294	316	2384	100	60	"empty"
-75	0	0	1	7	7	"empty"	"empty"	5350	8480	200	4856	4956	700	14	4776	4776	4806	726	15	8	4	0	1566005	0.207	100000.000	100000.000	0.000	0.000	0.000	0.000	0.000	16.610	80	180	80	180	316	2384	100	61	"empty"
-75	0	0	1	8	7	"empty"	"empty"	5850	8480	200	4629	5097	3817	74	4734	4734	5131	2789	54	2	1	0	1610703	-0.012	100000.000	100000.000	0.000	0.000	0.000	0.000	0.000	16.610	-105	363	-105	363	316	2384	100	62	"empty"
-75	0	0	1	9	7	"empty"	"empty"	6350	8480	200	4602	5022	3085	61	4619	4619	4877	1857	38	2	2	0	1587019	0.078	100000.000	100000.000	0.000	0.000	0.000	0.000	0.000	16.610	-17	403	-17	403	316	2384	100	63	"empty"
0	0	0	2	1	1	"PKACa "	"P17612"	6850	4680	120	6245	6024	762	12	3946	3946	3951	271	6	96	95	0	722829	7.649	100000.000	100000.000	0.000	0.000	0.000	0.000	0.000	16.610	2299	2078	2299	2078	120	820	100	64	"T197"
0	0	0	2	2	1	"PKACa "	"P17612"	7340	4680	120	5990	5995	1079	17	3895	3895	3944	486	12	92	87	0	719419	4.220	100000.000	100000.000	0.000	0.000	0.000	0.000	0.000	16.610	2095	2100	2095	2100	120	820	100	65	"T197"
0	0	0	2	3	1	"PKACa "	"P17612"	7840	4680	130	6175	6812	4843	71	3959	3959	4007	1016	25	89	60	0	817433	2.761	100000.000	100000.000	0.000	0.000	0.000	0.000	0.000	16.610	2216	2853	2216	2853	120	940	100	66	"T197"
0	0	0	2	4	1	"PTEN"	"P60484"	8340	4660	170	4529	4674	2190	46	3859	3859	3985	1816	45	0	0	0	972275	0.379	100000.000	100000.000	0.000	0.000	0.000	0.000	0.000	16.610	670	815	670	815	208	1660	100	67	"Y315"
0	0	0	2	5	1	"PTEN"	"P60484"	8840	4680	170	4448	4473	434	9	3741	3741	3785	355	9	80	48	0	930484	1.938	100000.000	100000.000	0.000	0.000	0.000	0.000	0.000	16.610	707	732	707	732	208	1660	100	68	"Y315"
0	0	0	2	6	1	"PTEN"	"P60484"	9340	4690	150	4326	4372	447	10	3680	3680	4360	5336	122	0	0	0	682019	0.002	100000.000	100000.000	0.000	0.000	0.000	0.000	0.000	16.610	646	692	646	692	156	1272	100	69	"Y315"
0	0	0	2	7	1	"SOC3"	"O14543"	9850	4700	100	4378	4345	397	9	3716	3716	3755	344	9	77	47	0	347638	1.715	100000.000	100000.000	0.000	0.000	0.000	0.000	0.000	16.610	662	629	662	629	80	560	100	70	"Y204"
0	0	0	2	8	1	"SOC3"	"O14543"	10340	4700	130	4222	4242	406	9	3706	3706	3764	427	11	60	20	0	509039	1.119	100000.000	100000.000	0.000	0.000	0.000	0.000	0.000	16.610	516	536	516	536	120	940	100	71	"Y204"
0	0	0	2	9	1	"SOC3"	"O14543"	10840	4690	150	4311	4371	704	16	3753	3753	3787	406	10	60	32	0	681919	1.438	100000.000	100000.000	0.000	0.000	0.000	0.000	0.000	16.610	558	618	558	618	156	1272	100	72	"Y204"
0	0	0	2	1	2	"STAT3 "	"P40763"	6850	5320	120	5316	5725	2327	40	4044	4044	5003	6838	136	3	1	0	686991	0.106	100000.000	100000.000	0.000	0.000	0.000	0.000	0.000	16.610	1272	1681	1272	1681	120	820	100	73	"S691"
0	0	0	2	2	2	"STAT3 "	"P40763"	7350	5330	120	5554	5532	518	9	4016	4016	4073	529	12	94	85	0	663854	2.758	100000.000	100000.000	0.000	0.000	0.000	0.000	0.000	16.610	1538	1516	1538	1516	120	820	100	74	"S691"
0	0	0	2	3	2	"STAT3 "	"P40763"	7860	5310	160	4985	4901	1004	20	4010	4010	4080	553	13	58	45	0	1019339	1.485	100000.000	100000.000	0.000	0.000	0.000	0.000	0.000	16.610	975	891	975	891	208	1512	100	75	"S691"
0	0	0	2	4	2	"STAT6 "	"P42226"	8340	5340	150	4516	4566	464	10	3917	3917	3991	672	16	40	1	0	712283	0.856	100000.000	100000.000	0.000	0.000	0.000	0.000	0.000	16.610	599	649	599	649	156	1272	100	76	"T645"
0	0	0	2	5	2	"STAT6 "	"P42226"	8840	5320	160	4407	4480	444	9	3950	3950	3991	429	10	54	15	0	931857	1.140	100000.000	100000.000	0.000	0.000	0.000	0.000	0.000	16.610	457	530	457	530	208	1512	100	77	"T645"
0	0	0	2	6	2	"STAT6 "	"P42226"	9340	5330	160	4716	4727	400	8	4000	4000	4305	3512	81	0	0	0	983292	0.120	100000.000	100000.000	0.000	0.000	0.000	0.000	0.000	16.610	716	727	716	727	208	1512	100	78	"T645"
0	0	0	2	7	2	"14-3-3 beta"	"P31946"	9850	5330	150	8011	8024	1076	13	4132	4132	4167	430	10	98	96	0	1251765	8.970	100000.000	100000.000	0.000	0.000	0.000	0.000	0.000	16.610	3879	3892	3879	3892	156	1272	100	79	"S185"
0	0	0	2	8	2	"14-3-3 beta"	"P31946"	10350	5340	140	8275	8131	1507	18	4257	4257	4346	1705	39	90	71	0	1268409	2.220	100000.000	100000.000	0.000	0.000	0.000	0.000	0.000	16.610	4018	3874	4018	3874	156	1140	100	80	"S185"
0	0	0	2	9	2	"14-3-3 beta"	"P31946"	10850	5340	140	8360	8456	1699	20	4081	4081	4121	535	12	97	94	0	1319200	8.103	100000.000	100000.000	0.000	0.000	0.000	0.000	0.000	16.610	4279	4375	4279	4375	156	1140	100	81	"S185"
0	0	0	2	1	3	"Tgfbr2"	"P37173"	6850	5960	160	4965	5041	878	17	4368	4368	4402	504	11	60	8	0	1048493	1.268	100000.000	100000.000	0.000	0.000	0.000	0.000	0.000	16.610	597	673	597	673	208	1512	100	82	"S409"
0	0	0	2	2	3	"Tgfbr2"	"P37173"	7350	5970	180	4832	4889	438	8	4295	4295	4537	1981	43	1	0	0	1251554	0.178	100000.000	100000.000	0.000	0.000	0.000	0.000	0.000	16.610	537	594	537	594	256	1924	100	83	"S409"
0	0	0	2	3	3	"Tgfbr2"	"P37173"	7850	5970	170	5046	5113	745	14	4314	4314	4602	2535	55	1	0	0	1063595	0.202	100000.000	100000.000	0.000	0.000	0.000	0.000	0.000	16.610	732	799	732	799	208	1660	100	84	"S409"
0	0	0	2	4	3	"Tyk2"	"P29597"	8350	5970	100	7751	7200	1554	21	4196	4196	4224	343	8	92	82	0	575982	8.676	100000.000	100000.000	0.000	0.000	0.000	0.000	0.000	16.610	3555	3004	3555	3004	80	560	100	85	"Y1054/5"
0	0	0	2	5	3	"Tyk2"	"P29597"	8850	5970	110	8160	7637	1444	18	4104	4104	4160	675	16	91	85	0	610967	5.151	100000.000	100000.000	0.000	0.000	0.000	0.000	0.000	16.610	4056	3533	4056	3533	80	656	100	86	"Y1054/5"
0	0	0	2	6	3	"Tyk2"	"P29597"	9340	5970	110	8182	7810	1687	21	4181	4181	4305	1943	45	77	55	0	624830	1.804	100000.000	100000.000	0.000	0.000	0.000	0.000	0.000	16.610	4001	3629	4001	3629	80	656	100	87	"Y1054/5"
0	0	0	2	7	3	"caveolin-1"	"Q03135"	9850	5970	130	5746	5837	851	14	4200	4200	4280	716	16	100	60	0	700475	2.175	100000.000	100000.000	0.000	0.000	0.000	0.000	0.000	16.610	1546	1637	1546	1637	120	940	100	88	"Y14"
0	0	0	2	8	3	"caveolin-1"	"Q03135"	10340	5970	200	5301	5309	706	13	4337	4337	4385	455	10	74	53	0	1677755	2.031	100000.000	100000.000	0.000	0.000	0.000	0.000	0.000	16.610	964	972	964	972	316	2384	100	89	"Y14"
0	0	0	2	9	3	"caveolin-1"	"Q03135"	10840	5980	130	5893	5855	669	11	4165	4165	4201	406	9	97	96	0	702597	4.074	100000.000	100000.000	0.000	0.000	0.000	0.000	0.000	16.610	1728	1690	1728	1690	120	940	100	90	"Y14"
0	0	0	2	1	4	"Cdc42 "	"P60953"	6840	6610	130	6962	7005	1728	24	4711	4711	4725	448	9	87	82	0	840540	5.089	100000.000	100000.000	0.000	0.000	0.000	0.000	0.000	16.610	2251	2294	2251	2294	120	940	100	91	"Y32"
0	0	0	2	2	4	"Cdc42 "	"P60953"	7340	6620	150	5846	5691	1042	18	4322	4322	4398	810	18	67	45	0	887823	1.596	100000.000	100000.000	0.000	0.000	0.000	0.000	0.000	16.610	1524	1369	1524	1369	156	1272	100	92	"Y32"
0	0	0	2	3	4	"Cdc42 "	"P60953"	7840	6620	120	6324	6414	1213	18	4263	4263	4270	397	9	94	93	0	769682	5.401	100000.000	100000.000	0.000	0.000	0.000	0.000	0.000	16.610	2061	2151	2061	2151	120	820	100	93	"Y32"
0	0	0	2	4	4	"Flt3"	"P36888"	8330	6620	110	6027	5823	842	14	4139	4139	4345	1703	39	58	0	0	465844	0.868	100000.000	100000.000	0.000	0.000	0.000	0.000	0.000	16.610	1888	1684	1888	1684	80	656	100	94	"Y591"
0	0	0	2	5	4	"Flt3"	"P36888"	8830	6640	120	5605	5487	970	17	4079	4079	4130	376	9	82	72	0	658437	3.609	100000.000	100000.000	0.000	0.000	0.000	0.000	0.000	16.610	1526	1408	1526	1408	120	820	100	95	"Y591"
0	0	0	2	6	4	"Flt3"	"P36888"	9340	6630	120	5708	5480	831	15	4082	4082	4277	1466	34	56	1	0	657622	0.821	100000.000	100000.000	0.000	0.000	0.000	0.000	0.000	16.610	1626	1398	1626	1398	120	820	100	96	"Y591"
0	0	0	2	7	4	"gp130 "	"P40189"	9840	6620	130	5442	5404	531	9	4194	4194	4529	3615	79	0	0	0	648425	0.242	100000.000	100000.000	0.000	0.000	0.000	0.000	0.000	16.610	1248	1210	1248	1210	120	940	100	97	"Y767"
0	0	0	2	8	4	"gp130 "	"P40189"	10340	6620	180	5035	5129	906	17	4310	4310	4416	558	12	55	35	0	1313010	1.278	100000.000	100000.000	0.000	0.000	0.000	0.000	0.000	16.610	725	819	725	819	256	1924	100	98	"Y767"
0	0	0	2	9	4	"gp130 "	"P40189"	10840	6620	120	5315	5289	557	10	4167	4167	4202	347	8	93	82	0	634657	3.133	100000.000	100000.000	0.000	0.000	0.000	0.000	0.000	16.610	1148	1122	1148	1122	120	820	100	99	"Y767"
0	0	0	2	1	5	"IKK-beta "	"O14920"	6840	7250	140	8874	8439	1559	18	4395	4395	4397	391	8	98	94	0	1316513	10.338	100000.000	100000.000	0.000	0.000	0.000	0.000	0.000	16.610	4479	4044	4479	4044	156	1140	100	100	"Y199"
0	0	0	2	2	5	"IKK-beta "	"O14920"	7350	7260	130	8845	8963	1319	14	4526	4526	4745	3418	72	87	3	0	1075551	1.234	100000.000	100000.000	0.000	0.000	0.000	0.000	0.000	16.610	4319	4437	4319	4437	120	940	100	101	"Y199"
0	0	0	2	3	5	"IKK-beta "	"O14920"	7840	7260	130	9324	9524	3622	38	4493	4493	4531	450	9	99	98	0	1142846	11.096	100000.000	100000.000	0.000	0.000	0.000	0.000	0.000	16.610	4831	5031	4831	5031	120	940	100	102	"Y199"
0	0	0	2	4	5	"IRAK1"	"P51617"	8350	7260	150	11159	10976	2330	21	4326	4326	4488	1385	30	96	94	0	1712223	4.684	100000.000	100000.000	0.000	0.000	0.000	0.000	0.000	16.610	6833	6650	6833	6650	156	1272	100	103	"T209"
0	0	0	2	5	5	"IRAK1"	"P51617"	8850	7270	170	10940	9693	4115	42	4196	4196	4243	354	8	99	96	0	2016149	15.395	100000.000	100000.000	0.000	0.000	0.000	0.000	0.000	16.610	6744	5497	6744	5497	208	1660	100	104	"T209"
0	0	0	2	6	5	"IRAK1"	"P51617"	9340	7270	170	11068	9818	2926	29	4196	4196	4355	2432	55	75	68	0	2042118	2.246	100000.000	100000.000	0.000	0.000	0.000	0.000	0.000	16.610	6872	5622	6872	5622	208	1660	100	105	"T209"
0	0	0	2	7	5	"IRS-1"	"P35568"	9830	7280	90	4494	4473	309	6	4138	4138	4155	365	8	48	9	0	232591	0.871	100000.000	100000.000	0.000	0.000	0.000	0.000	0.000	16.610	356	335	356	335	52	420	100	106	"S312"
0	0	0	2	8	5	"IRS-1"	"P35568"	10330	7260	90	4480	5333	4613	86	4183	4183	4190	336	8	46	15	0	277306	3.402	100000.000	100000.000	0.000	0.000	0.000	0.000	0.000	16.610	297	1150	297	1150	52	420	100	107	"S312"
0	0	0	2	9	5	"IRS-1"	"P35568"	10840	7260	80	4323	4370	238	5	4127	4127	4123	312	7	36	7	0	227236	0.792	100000.000	100000.000	0.000	0.000	0.000	0.000	0.000	16.610	196	243	196	243	52	340	100	108	"S312"
0	0	0	2	1	6	"Malt1"	"Q9UDY8"	6820	7890	200	4424	4416	412	9	4506	4506	4594	1394	30	0	0	0	1395312	-0.128	100000.000	100000.000	0.000	0.000	0.000	0.000	0.000	16.610	-82	-90	-82	-90	316	2384	100	109	"S135"
0	0	0	2	2	6	"Malt1"	"Q9UDY8"	7320	7890	200	4278	4301	514	11	4443	4443	4494	1364	30	1	0	0	1359123	-0.141	100000.000	100000.000	0.000	0.000	0.000	0.000	0.000	16.610	-165	-142	-165	-142	316	2384	100	110	"S135"
0	0	0	2	3	6	"Malt1"	"Q9UDY8"	7820	7890	200	4263	4306	558	12	4419	4419	4528	1514	33	1	0	0	1360650	-0.147	100000.000	100000.000	0.000	0.000	0.000	0.000	0.000	16.610	-156	-113	-156	-113	316	2384	100	111	"S135"
0	0	0	2	4	6	"MEK1 "	"Q02750"	8300	7890	90	4715	4909	790	16	4360	4360	4410	405	9	42	19	0	255250	1.232	100000.000	100000.000	0.000	0.000	0.000	0.000	0.000	16.610	355	549	355	549	52	420	100	112	"T385"
0	0	0	2	5	6	"MEK1 "	"Q02750"	8840	7910	110	4685	4750	353	7	4199	4199	4240	319	7	78	27	0	379980	1.599	100000.000	100000.000	0.000	0.000	0.000	0.000	0.000	16.610	486	551	486	551	80	656	100	113	"T385"
0	0	0	2	6	6	"MEK1 "	"Q02750"	9310	7900	200	4364	4563	896	19	4163	4163	4498	2602	57	3	0	0	1442041	0.025	100000.000	100000.000	0.000	0.000	0.000	0.000	0.000	16.610	201	400	201	400	316	2384	100	114	"T385"
0	0	0	2	7	6	"p47phox "	"P14598"	9810	7900	200	4168	4205	303	7	4221	4221	4307	969	22	0	0	0	1328902	-0.105	100000.000	100000.000	0.000	0.000	0.000	0.000	0.000	16.610	-53	-16	-53	-16	316	2384	100	115	"S359"
0	0	0	2	8	6	"p47phox "	"P14598"	10310	7900	200	4173	4186	388	9	4173	4173	4511	3671	81	0	0	0	1322710	-0.089	0.000	100000.000	0.000	0.000	0.000	0.000	0.000	Error	0	13	0	13	316	2384	100	116	"S359"
0	0	0	2	9	6	"p47phox "	"P14598"	10810	7900	200	4357	4498	818	18	4178	4178	4258	853	20	9	2	0	1421370	0.281	100000.000	100000.000	0.000	0.000	0.000	0.000	0.000	16.610	179	320	179	320	316	2384	100	117	"S359"
-75	0	0	2	1	7	"empty"	"empty"	6820	8540	200	4418	4425	474	10	4476	4476	4524	577	12	2	1	0	1398433	-0.172	100000.000	100000.000	0.000	0.000	0.000	0.000	0.000	16.610	-58	-51	-58	-51	316	2384	100	118	"empty"
-75	0	0	2	2	7	"empty"	"empty"	7320	8540	200	4354	4529	1755	38	4374	4374	4413	901	20	5	2	0	1431200	0.129	100000.000	100000.000	0.000	0.000	0.000	0.000	0.000	16.610	-20	155	-20	155	316	2384	100	119	"empty"
-75	0	0	2	3	7	"empty"	"empty"	7820	8540	200	4613	4674	623	13	4534	4534	4555	470	10	20	2	0	1476927	0.253	100000.000	100000.000	0.000	0.000	0.000	0.000	0.000	16.610	79	140	79	140	316	2384	100	120	"empty"
-75	0	0	2	4	7	"empty"	"empty"	8320	8540	200	4498	4527	330	7	4608	4608	4650	584	12	2	0	0	1430609	-0.211	100000.000	100000.000	0.000	0.000	0.000	0.000	0.000	16.610	-110	-81	-110	-81	316	2384	100	121	"empty"
-75	0	0	2	5	7	"empty"	"empty"	8820	8540	200	4476	4539	324	7	4386	4386	4481	823	18	3	0	0	1434469	0.070	100000.000	100000.000	0.000	0.000	0.000	0.000	0.000	16.610	90	153	90	153	316	2384	100	122	"empty"
-75	0	0	2	6	7	"empty"	"empty"	9320	8540	200	4403	4506	494	10	4351	4351	4443	627	14	9	3	0	1424033	0.100	100000.000	100000.000	0.000	0.000	0.000	0.000	0.000	16.610	52	155	52	155	316	2384	100	123	"empty"
0	0	0	2	7	7	"GLQAWPG-pS-AIPQFLG_GLQAWPGEAIPQFLG_20vs80"	"GLQAWPG-pS-AIPQFLG_GLQAWPGEAIPQFLG_20vs80"	9830	8540	130	5883	6595	2100	31	4416	4416	4468	406	9	64	53	0	791377	5.239	100000.000	100000.000	0.000	0.000	0.000	0.000	0.000	16.610	1467	2179	1467	2179	120	940	100	124	"GLQAWPG-pS-AIPQFLG_GLQAWPGEAIPQFLG_20vs80"
0	0	0	2	8	7	"GLQAWPG-pS-AIPQFLG_GLQAWPGEAIPQFLG_20vs80"	"GLQAWPG-pS-AIPQFLG_GLQAWPGEAIPQFLG_20vs80"	10330	8540	80	8954	9051	902	9	4377	4377	4381	353	8	100	100	0	470666	13.229	100000.000	100000.000	0.000	0.000	0.000	0.000	0.000	16.610	4577	4674	4577	4674	52	340	100	125	"GLQAWPG-pS-AIPQFLG_GLQAWPGEAIPQFLG_20vs80"
0	0	0	2	9	7	"GLQAWPG-pS-AIPQFLG_GLQAWPGEAIPQFLG_20vs80"	"GLQAWPG-pS-AIPQFLG_GLQAWPGEAIPQFLG_20vs80"	10830	8550	100	8627	8002	2009	25	4247	4247	4263	313	7	96	87	0	640124	11.946	100000.000	100000.000	0.000	0.000	0.000	0.000	0.000	16.610	4380	3755	4380	3755	80	560	100	126	"GLQAWPG-pS-AIPQFLG_GLQAWPGEAIPQFLG_20vs80"
0	0	0	3	1	1	"JAK1"	"P23458"	11320	4680	110	4921	4869	312	6	3797	3797	3837	595	15	93	38	0	389516	1.734	100000.000	100000.000	0.000	0.000	0.000	0.000	0.000	16.610	1124	1072	1124	1072	80	656	100	127	"Y220"
0	0	0	3	2	1	"JAK1"	"P23458"	11820	4680	120	4719	4636	515	11	3767	3767	3780	237	6	84	75	0	556342	3.612	100000.000	100000.000	0.000	0.000	0.000	0.000	0.000	16.610	952	869	952	869	120	820	100	128	"Y220"
0	0	0	3	3	1	"JAK1"	"P23458"	12310	4670	140	4427	4491	725	16	3810	3810	3863	361	9	58	46	0	700548	1.740	100000.000	100000.000	0.000	0.000	0.000	0.000	0.000	16.610	617	681	617	681	156	1140	100	129	"Y220"
0	0	0	3	4	1	"Jun "	"P05412"	12820	4680	90	4628	4609	352	7	3964	3964	4041	955	23	15	0	0	239684	0.595	100000.000	100000.000	0.000	0.000	0.000	0.000	0.000	16.610	664	645	664	645	52	420	100	130	"S243"
0	0	0	3	5	1	"Jun "	"P05412"	13330	4680	100	4596	4629	431	9	3952	3952	4008	489	12	65	25	0	370320	1.270	100000.000	100000.000	0.000	0.000	0.000	0.000	0.000	16.610	644	677	644	677	80	560	100	131	"S243"
0	0	0	3	6	1	"Jun "	"P05412"	13830	4670	80	4537	4519	291	6	3712	3712	3768	764	20	61	0	0	234984	0.983	100000.000	100000.000	0.000	0.000	0.000	0.000	0.000	16.610	825	807	825	807	52	340	100	132	"S243"
0	0	0	3	7	1	"Kit "	"P10721"	14310	4670	70	4947	5130	652	12	3628	3628	3674	566	15	100	87	0	164148	2.572	100000.000	100000.000	0.000	0.000	0.000	0.000	0.000	16.610	1319	1502	1319	1502	32	236	100	133	"Y568/70"
0	0	0	3	8	1	"Kit "	"P10721"	14790	4680	80	4873	4758	566	11	3551	3551	3613	461	12	88	80	0	247440	2.484	100000.000	100000.000	0.000	0.000	0.000	0.000	0.000	16.610	1322	1207	1322	1207	52	340	100	134	"Y568/70"
0	0	0	3	9	1	"Kit "	"P10721"	15320	4710	80	4814	5287	4296	81	3374	3374	3401	383	11	94	88	0	274903	4.924	100000.000	100000.000	0.000	0.000	0.000	0.000	0.000	16.610	1440	1913	1440	1913	52	340	100	135	"Y568/70"
0	0	0	3	1	2	"Mlk3"	"Q16584"	11330	5340	100	5900	5830	758	13	3917	3917	3943	334	8	96	92	0	466381	5.650	100000.000	100000.000	0.000	0.000	0.000	0.000	0.000	16.610	1983	1913	1983	1913	80	560	100	136	"S281"
0	0	0	3	2	2	"Mlk3"	"Q16584"	11800	5320	90	5417	5437	575	10	3843	3843	3867	250	6	100	100	0	282744	6.280	100000.000	100000.000	0.000	0.000	0.000	0.000	0.000	16.610	1574	1594	1574	1594	52	420	100	137	"S281"
0	0	0	3	3	2	"Mlk3"	"Q16584"	12310	5320	150	5095	5322	1443	27	3979	3979	4056	895	22	51	39	0	830241	1.415	100000.000	100000.000	0.000	0.000	0.000	0.000	0.000	16.610	1116	1343	1116	1343	156	1272	100	138	"S281"
0	0	0	3	4	2	"NFAT2 "	"O95644"	12820	5320	80	5251	5370	785	14	3944	3944	3990	519	13	100	84	0	279253	2.659	100000.000	100000.000	0.000	0.000	0.000	0.000	0.000	16.610	1307	1426	1307	1426	52	340	100	139	"S172"
0	0	0	3	5	2	"NFAT2 "	"O95644"	13320	5320	120	4953	4895	661	13	3912	3912	3939	643	16	72	35	0	587380	1.487	100000.000	100000.000	0.000	0.000	0.000	0.000	0.000	16.610	1041	983	1041	983	120	820	100	140	"S172"
0	0	0	3	6	2	"NFAT2 "	"O95644"	13820	5330	100	5123	5311	1141	21	3922	3922	4091	1011	24	71	5	0	424840	1.207	100000.000	100000.000	0.000	0.000	0.000	0.000	0.000	16.610	1201	1389	1201	1389	80	560	100	141	"S172"
0	0	0	3	7	2	"PI3-kinase p85 subunit beta"	"O00459"	14320	5320	160	3993	4524	1059	23	3818	3818	3879	910	23	27	22	0	940898	0.709	100000.000	100000.000	0.000	0.000	0.000	0.000	0.000	16.610	175	706	175	706	208	1512	100	142	"Y464"
0	0	0	3	8	2	"PI3-kinase p85 subunit beta"	"O00459"	14830	5320	90	6425	6574	1225	18	3568	3568	3583	291	8	98	96	0	341837	10.278	100000.000	100000.000	0.000	0.000	0.000	0.000	0.000	16.610	2857	3006	2857	3006	52	420	100	143	"Y464"
0	0	0	3	9	2	"PI3-kinase p85 subunit beta"	"O00459"	15330	5330	80	5773	5790	537	9	3439	3439	3457	273	7	100	100	0	301054	8.546	100000.000	100000.000	0.000	0.000	0.000	0.000	0.000	16.610	2334	2351	2334	2351	52	340	100	144	"Y464"
0	0	0	3	1	3	"p47phox "	"P14598"	11300	5930	90	4607	4582	337	7	4230	4230	4244	283	6	61	28	0	238288	1.194	100000.000	100000.000	0.000	0.000	0.000	0.000	0.000	16.610	377	352	377	352	52	420	100	145	"S370"
0	0	0	3	2	3	"p47phox "	"P14598"	11830	5960	140	4646	4665	268	5	4273	4273	4287	256	5	69	29	0	727709	1.477	100000.000	100000.000	0.000	0.000	0.000	0.000	0.000	16.610	373	392	373	392	156	1140	100	146	"S370"
0	0	0	3	3	3	"p47phox "	"P14598"	12320	5970	110	4638	4739	485	10	4336	4336	4379	317	7	48	18	0	379124	1.136	100000.000	100000.000	0.000	0.000	0.000	0.000	0.000	16.610	302	403	302	403	80	656	100	147	"S370"
0	0	0	3	4	3	"PDGFRb"	"P09619"	12820	5960	120	4984	5052	400	7	4227	4227	4240	294	6	95	79	0	606199	2.762	100000.000	100000.000	0.000	0.000	0.000	0.000	0.000	16.610	757	825	757	825	120	820	100	148	"Y716"
0	0	0	3	5	3	"PDGFRb"	"P09619"	13330	5960	120	4727	4768	545	11	4185	4185	4222	508	12	53	14	0	572112	1.075	100000.000	100000.000	0.000	0.000	0.000	0.000	0.000	16.610	542	583	542	583	120	820	100	149	"Y716"
0	0	0	3	6	3	"PDGFRb"	"P09619"	13820	5970	110	5112	5235	459	8	4242	4242	4256	500	11	92	38	0	418834	1.958	100000.000	100000.000	0.000	0.000	0.000	0.000	0.000	16.610	870	993	870	993	80	656	100	150	"Y716"
0	0	0	3	7	3	"Rack1"	"P63244"	14330	5960	150	7143	7147	1028	14	4118	4118	4129	269	6	100	100	0	1114862	11.219	100000.000	100000.000	0.000	0.000	0.000	0.000	0.000	16.610	3025	3029	3025	3029	156	1272	100	151	"y246"
0	0	0	3	8	3	"Rack1"	"P63244"	14830	5980	160	7086	7009	1327	18	3947	3947	4007	574	14	98	94	0	1457939	5.230	100000.000	100000.000	0.000	0.000	0.000	0.000	0.000	16.610	3139	3062	3139	3062	208	1512	100	152	"y246"
0	0	0	3	9	3	"Rack1"	"P63244"	15320	5980	170	7511	7295	1085	14	3906	3906	3936	358	9	100	99	0	1517363	9.383	100000.000	100000.000	0.000	0.000	0.000	0.000	0.000	16.610	3605	3389	3605	3389	208	1660	100	153	"y246"
0	0	0	3	1	4	"Sek1"	"P45985"	11320	6610	130	4654	4650	352	7	4266	4266	4301	533	12	35	2	0	557946	0.655	100000.000	100000.000	0.000	0.000	0.000	0.000	0.000	16.610	388	384	388	384	120	940	100	154	"S80"
0	0	0	3	2	4	"Sek1"	"P45985"	11820	6610	200	4348	4559	1869	40	4205	4205	4249	551	12	16	4	0	1440793	0.563	100000.000	100000.000	0.000	0.000	0.000	0.000	0.000	16.610	143	354	143	354	316	2384	100	155	"S80"
0	0	0	3	3	4	"Sek1"	"P45985"	12320	6620	140	4841	4900	426	8	4409	4409	4426	322	7	64	26	0	764408	1.472	100000.000	100000.000	0.000	0.000	0.000	0.000	0.000	16.610	432	491	432	491	156	1140	100	156	"S80"
0	0	0	3	4	4	"process-control__"	"GGSGGSGDYKDDDDK"	12810	6600	110	4433	4544	421	9	4166	4166	4193	271	6	50	36	0	363498	1.295	100000.000	100000.000	0.000	0.000	0.000	0.000	0.000	16.610	267	378	267	378	80	656	100	157	"process-control__"
0	0	0	3	5	4	"process-control__"	"GGSGGSGDYKDDDDK"	13320	6600	80	4824	4775	403	8	4127	4127	4136	245	5	82	69	0	248306	2.608	100000.000	100000.000	0.000	0.000	0.000	0.000	0.000	16.610	697	648	697	648	52	340	100	158	"process-control__"
0	0	0	3	6	4	"process-control__"	"GGSGGSGDYKDDDDK"	13820	6610	90	4791	4788	347	7	4094	4094	4100	231	5	90	73	0	248978	2.978	100000.000	100000.000	0.000	0.000	0.000	0.000	0.000	16.610	697	694	697	694	52	420	100	159	"process-control__"
0	0	0	3	7	4	"TAB1"	"Q15750"	14320	6610	80	4557	4787	724	15	4116	4116	4201	1105	26	17	5	0	248925	0.530	100000.000	100000.000	0.000	0.000	0.000	0.000	0.000	16.610	441	671	441	671	52	340	100	160	"S423"
0	0	0	3	8	4	"TAB1"	"Q15750"	14810	6610	200	4055	4130	436	10	3995	3995	4022	424	10	12	2	0	1304930	0.255	100000.000	100000.000	0.000	0.000	0.000	0.000	0.000	16.610	60	135	60	135	316	2384	100	161	"S423"
0	0	0	3	9	4	"TAB1"	"Q15750"	15310	6620	100	4237	4230	274	6	3904	3904	3921	264	6	61	18	0	338402	1.170	100000.000	100000.000	0.000	0.000	0.000	0.000	0.000	16.610	333	326	333	326	80	560	100	162	"S423"
0	0	0	3	1	5	"4E-BP1 "	"Q13541"	11320	7260	120	4839	4855	443	9	4254	4254	5064	5678	112	0	0	0	582607	-0.037	100000.000	100000.000	0.000	0.000	0.000	0.000	0.000	16.610	585	601	585	601	120	820	100	163	"T46"
0	0	0	3	2	5	"4E-BP1 "	"Q13541"	11820	7250	140	4901	4937	596	12	4331	4331	4377	731	16	27	2	0	770164	0.766	100000.000	100000.000	0.000	0.000	0.000	0.000	0.000	16.610	570	606	570	606	156	1140	100	164	"T46"
0	0	0	3	3	5	"4E-BP1 "	"Q13541"	12320	7250	120	5157	5180	427	8	4414	4414	4440	371	8	86	50	0	621623	1.995	100000.000	100000.000	0.000	0.000	0.000	0.000	0.000	16.610	743	766	743	766	120	820	100	165	"T46"
0	0	0	3	4	5	"Akt1"	"P31749"	12810	7250	200	4468	4498	283	6	4307	4307	4395	1108	25	1	0	0	1421451	0.093	100000.000	100000.000	0.000	0.000	0.000	0.000	0.000	16.610	161	191	161	191	316	2384	100	166	"T450"
0	0	0	3	5	5	"Akt1"	"P31749"	13310	7260	200	4035	4119	887	21	4011	4011	4067	830	20	3	1	0	1301447	0.063	100000.000	100000.000	0.000	0.000	0.000	0.000	0.000	16.610	24	108	24	108	316	2384	100	167	"T450"
0	0	0	3	6	5	"Akt1"	"P31749"	13810	7260	200	3979	4007	408	10	3912	3912	3930	305	7	18	3	0	1266161	0.252	100000.000	100000.000	0.000	0.000	0.000	0.000	0.000	16.610	67	95	67	95	316	2384	100	168	"T450"
0	0	0	3	7	5	"Bax"	"Q07812"	14310	7270	140	8448	7762	4086	52	3916	3916	3962	432	10	88	72	0	1210928	8.796	100000.000	100000.000	0.000	0.000	0.000	0.000	0.000	16.610	4532	3846	4532	3846	156	1140	100	169	"S163"
0	0	0	3	8	5	"Bax"	"Q07812"	14820	7270	140	8606	7751	2498	32	3881	3881	3928	585	14	85	75	0	1209085	6.535	100000.000	100000.000	0.000	0.000	0.000	0.000	0.000	16.610	4725	3870	4725	3870	156	1140	100	170	"S163"
0	0	0	3	9	5	"Bax"	"Q07812"	15320	7270	110	8907	8825	780	8	3859	3859	3890	295	7	100	98	0	705962	16.729	100000.000	100000.000	0.000	0.000	0.000	0.000	0.000	16.610	5048	4966	5048	4966	80	656	100	171	"S163"
0	0	0	3	1	6	"CFTR"	"P13569"	11310	7910	200	5270	5415	1926	35	4154	4154	4227	637	15	73	37	0	1711094	1.865	100000.000	100000.000	0.000	0.000	0.000	0.000	0.000	16.610	1116	1261	1116	1261	316	2384	100	172	"S813"
0	0	0	3	2	6	"CFTR"	"P13569"	11810	7890	170	5643	5687	679	11	4221	4221	4246	301	7	100	98	0	1182937	4.787	100000.000	100000.000	0.000	0.000	0.000	0.000	0.000	16.610	1422	1466	1422	1466	208	1660	100	173	"S813"
0	0	0	3	3	6	"CFTR"	"P13569"	12310	7890	170	5545	5605	565	10	4231	4231	4280	499	11	97	83	0	1165907	2.655	100000.000	100000.000	0.000	0.000	0.000	0.000	0.000	16.610	1314	1374	1314	1374	208	1660	100	174	"S813"
0	0	0	3	4	6	"Crk "	"P46108"	12820	7890	160	5152	5160	592	11	4187	4187	4232	867	20	62	2	0	1073300	1.070	100000.000	100000.000	0.000	0.000	0.000	0.000	0.000	16.610	965	973	965	973	208	1512	100	175	"Y108"
0	0	0	3	5	6	"Crk "	"P46108"	13320	7900	180	5205	5191	583	11	4114	4114	4128	293	7	89	82	0	1328782	3.628	100000.000	100000.000	0.000	0.000	0.000	0.000	0.000	16.610	1091	1077	1091	1077	256	1924	100	176	"Y108"
0	0	0	3	6	6	"Crk "	"P46108"	13820	7900	160	5111	5088	527	10	3914	3914	3982	636	15	89	40	0	1058274	1.739	100000.000	100000.000	0.000	0.000	0.000	0.000	0.000	16.610	1197	1174	1197	1174	208	1512	100	177	"Y108"
0	0	0	3	7	6	"EGFR"	"P00533"	14340	7910	120	5496	5309	1109	20	3788	3788	3842	403	10	79	74	0	637086	3.640	100000.000	100000.000	0.000	0.000	0.000	0.000	0.000	16.610	1708	1521	1708	1521	120	820	100	178	"S1070"
0	0	0	3	8	6	"EGFR"	"P00533"	14830	7900	100	5532	5514	479	8	3735	3735	3786	369	9	100	95	0	441083	4.683	100000.000	100000.000	0.000	0.000	0.000	0.000	0.000	16.610	1797	1779	1797	1779	80	560	100	179	"S1070"
0	0	0	3	9	6	"EGFR"	"P00533"	15320	7910	110	5669	5671	318	5	3938	3938	3950	257	6	100	100	0	453670	6.696	100000.000	100000.000	0.000	0.000	0.000	0.000	0.000	16.610	1731	1733	1731	1733	80	656	100	180	"S1070"
-75	0	0	3	1	7	"empty"	"empty"	11310	8550	200	4243	4367	1133	25	4207	4207	4319	891	20	3	0	0	1379976	0.054	100000.000	100000.000	0.000	0.000	0.000	0.000	0.000	16.610	36	160	36	160	316	2384	100	181	"empty"
-75	0	0	3	2	7	"empty"	"empty"	11810	8550	200	4223	4272	318	7	4217	4217	4264	649	15	1	0	0	1350068	0.012	100000.000	100000.000	0.000	0.000	0.000	0.000	0.000	16.610	6	55	6	55	316	2384	100	182	"empty"
-75	0	0	3	3	7	"empty"	"empty"	12310	8550	200	3992	4005	368	9	4107	4107	4084	741	18	1	0	0	1265457	-0.107	100000.000	100000.000	0.000	0.000	0.000	0.000	0.000	16.610	-115	-102	-115	-102	316	2384	100	183	"empty"
-75	0	0	3	4	7	"empty"	"empty"	12810	8550	200	4114	4136	282	6	4114	4114	4114	325	7	9	1	0	1307130	0.068	0.000	100000.000	0.000	0.000	0.000	0.000	0.000	Error	0	22	0	22	316	2384	100	184	"empty"
-75	0	0	3	5	7	"empty"	"empty"	13310	8550	200	4148	4191	281	6	4146	4146	4179	481	11	6	0	0	1324380	0.025	100000.000	100000.000	0.000	0.000	0.000	0.000	0.000	16.610	2	45	2	45	316	2384	100	185	"empty"
-75	0	0	3	6	7	"empty"	"empty"	13810	8550	200	4187	4186	280	6	4185	4185	4242	517	12	2	0	0	1322755	-0.108	100000.000	100000.000	0.000	0.000	0.000	0.000	0.000	16.610	2	1	2	1	316	2384	100	186	"empty"
0	0	0	3	7	7	"GLQAWPG-pS-AIPQFLG_100"	"GLQAWPG-pS-AIPQFLG_100"	14330	8560	110	13526	11819	3642	30	4103	4103	4155	417	10	100	92	0	945486	18.379	100000.000	100000.000	0.000	0.000	0.000	0.000	0.000	16.610	9423	7716	9423	7716	80	656	100	187	"GLQAWPG-pS-AIPQFLG_100"
0	0	0	3	8	7	"GLQAWPG-pS-AIPQFLG_100"	"GLQAWPG-pS-AIPQFLG_100"	14790	8570	120	8650	9329	4420	47	3924	3924	3951	289	7	94	84	0	1119532	18.609	100000.000	100000.000	0.000	0.000	0.000	0.000	0.000	16.610	4726	5405	4726	5405	120	820	100	188	"GLQAWPG-pS-AIPQFLG_100"
0	0	0	3	9	7	"GLQAWPG-pS-AIPQFLG_100"	"GLQAWPG-pS-AIPQFLG_100"	15330	8550	130	7830	8435	3948	46	3861	3861	3914	603	15	74	60	0	1012203	7.498	100000.000	100000.000	0.000	0.000	0.000	0.000	0.000	16.610	3969	4574	3969	4574	120	940	100	189	"GLQAWPG-pS-AIPQFLG_100"
0	0	0	4	1	1	"Bcl-2"	"P10415"	15820	4640	110	4051	4072	426	10	3488	3488	3509	226	6	78	62	0	325785	2.491	100000.000	100000.000	0.000	0.000	0.000	0.000	0.000	16.610	563	584	563	584	80	656	100	190	"S87"
0	0	0	4	2	1	"Bcl-2"	"P10415"	16310	4640	80	4075	4074	210	5	3459	3459	3476	185	5	96	88	0	211868	3.232	100000.000	100000.000	0.000	0.000	0.000	0.000	0.000	16.610	616	615	616	615	52	340	100	191	"S87"
0	0	0	4	3	1	"Bcl-2"	"P10415"	16810	4630	100	3912	3970	557	14	3492	3492	3556	641	18	21	2	0	317598	0.646	100000.000	100000.000	0.000	0.000	0.000	0.000	0.000	16.610	420	478	420	478	80	560	100	192	"S87"
0	0	0	4	4	1	"Casp3 "	"P42574"	17310	4640	150	11262	11290	3591	31	3573	3573	3609	368	10	100	100	0	1761271	20.872	100000.000	100000.000	0.000	0.000	0.000	0.000	0.000	16.610	7689	7717	7689	7717	156	1272	100	193	"S150"
0	0	0	4	5	1	"Casp3 "	"P42574"	17810	4650	160	11954	11531	3143	27	3708	3708	3720	230	6	98	97	0	2398454	33.961	100000.000	100000.000	0.000	0.000	0.000	0.000	0.000	16.610	8246	7823	8246	7823	208	1512	100	194	"S150"
0	0	0	4	6	1	"Casp3 "	"P42574"	18300	4650	150	12305	12198	2703	22	3809	3809	3832	271	7	98	96	0	1902825	30.871	100000.000	100000.000	0.000	0.000	0.000	0.000	0.000	16.610	8496	8389	8496	8389	156	1272	100	195	"S150"
0	0	0	4	7	1	"CD19"	"P15391"	18810	4640	130	4642	4600	433	9	3845	3845	4170	3359	80	0	0	0	552027	0.128	100000.000	100000.000	0.000	0.000	0.000	0.000	0.000	16.610	797	755	797	755	120	940	100	196	"Y500"
0	0	0	4	8	1	"CD19"	"P15391"	19320	4660	120	5073	5240	1521	29	3931	3931	3946	230	5	98	90	0	628848	5.626	100000.000	100000.000	0.000	0.000	0.000	0.000	0.000	16.610	1142	1309	1142	1309	120	820	100	197	"Y500"
0	0	0	4	9	1	"CD19"	"P15391"	19810	4660	130	5238	5347	760	14	3959	3959	4052	655	16	91	46	0	641634	1.977	100000.000	100000.000	0.000	0.000	0.000	0.000	0.000	16.610	1279	1388	1279	1388	120	940	100	198	"Y500"
0	0	0	4	1	2	"EP300"	"Q09472"	15810	5270	200	3367	3442	352	10	3415	3415	3441	384	11	12	3	0	1087670	0.003	100000.000	100000.000	0.000	0.000	0.000	0.000	0.000	16.610	-48	27	-48	27	316	2384	100	199	"S2366"
0	0	0	4	2	2	"EP300"	"Q09472"	16310	5270	200	3724	4027	2551	63	3468	3468	3548	1341	37	5	2	0	1272596	0.357	100000.000	100000.000	0.000	0.000	0.000	0.000	0.000	16.610	256	559	256	559	316	2384	100	200	"S2366"
0	0	0	4	3	2	"EP300"	"Q09472"	16810	5270	90	4130	4183	321	7	3631	3631	3751	1616	43	1	0	0	217538	0.267	100000.000	100000.000	0.000	0.000	0.000	0.000	0.000	16.610	499	552	499	552	52	420	100	201	"S2366"
0	0	0	4	4	2	"fyn"	"P06241"	17290	5250	90	4083	4130	362	8	3619	3619	3783	1011	26	9	0	0	214748	0.343	100000.000	100000.000	0.000	0.000	0.000	0.000	0.000	16.610	464	511	464	511	52	420	100	202	"Y531"
0	0	0	4	5	2	"fyn"	"P06241"	17810	5280	90	4324	4323	341	7	3777	3777	3796	273	7	84	50	0	224808	1.930	100000.000	100000.000	0.000	0.000	0.000	0.000	0.000	16.610	547	546	547	546	52	420	100	203	"Y531"
0	0	0	4	6	2	"fyn"	"P06241"	18300	5280	200	3937	4133	1551	37	3891	3891	4147	2032	48	1	0	0	1305930	-0.007	100000.000	100000.000	0.000	0.000	0.000	0.000	0.000	16.610	46	242	46	242	316	2384	100	204	"Y531"
0	0	0	4	7	2	"Grb2"	"P62993"	18800	5280	200	3942	4200	694	16	3891	3891	4044	1355	33	10	1	0	1327180	0.115	100000.000	100000.000	0.000	0.000	0.000	0.000	0.000	16.610	51	309	51	309	316	2384	100	205	"Y209"
0	0	0	4	8	2	"Grb2"	"P62993"	19300	5280	200	4046	4451	1175	26	3947	3947	3990	398	9	27	24	0	1406571	1.158	100000.000	100000.000	0.000	0.000	0.000	0.000	0.000	16.610	99	504	99	504	316	2384	100	206	"Y209"
0	0	0	4	9	2	"Grb2"	"P62993"	19810	5290	90	5310	5325	383	7	3838	3838	3848	269	6	100	98	0	276883	5.491	100000.000	100000.000	0.000	0.000	0.000	0.000	0.000	16.610	1472	1487	1472	1487	52	420	100	207	"Y209"
0	0	0	4	1	3	"IKK-beta "	"O14920"	15810	5940	90	5497	5554	511	9	3958	3958	3988	289	7	100	100	0	288804	5.419	100000.000	100000.000	0.000	0.000	0.000	0.000	0.000	16.610	1539	1596	1539	1596	52	420	100	208	"Y188"
0	0	0	4	2	3	"IKK-beta "	"O14920"	16320	5940	110	5582	5570	811	14	3989	3989	4044	470	11	92	80	0	445623	3.247	100000.000	100000.000	0.000	0.000	0.000	0.000	0.000	16.610	1593	1581	1593	1581	80	656	100	209	"Y188"
0	0	0	4	3	3	"IKK-beta "	"O14920"	16820	5930	110	5740	5828	1191	20	4045	4045	4087	398	9	95	93	0	466259	4.374	100000.000	100000.000	0.000	0.000	0.000	0.000	0.000	16.610	1695	1783	1695	1783	80	656	100	210	"Y188"
0	0	0	4	4	3	"IRAK1"	"P51617"	17310	5930	200	4057	4121	520	12	4001	4001	4065	823	20	2	0	0	1302190	0.068	100000.000	100000.000	0.000	0.000	0.000	0.000	0.000	16.610	56	120	56	120	316	2384	100	211	"T100"
0	0	0	4	5	3	"IRAK1"	"P51617"	17800	5930	200	4242	4381	841	19	4158	4158	4251	1459	34	1	1	0	1384355	0.089	100000.000	100000.000	0.000	0.000	0.000	0.000	0.000	16.610	84	223	84	223	316	2384	100	212	"T100"
0	0	0	4	6	3	"IRAK1"	"P51617"	18300	5930	200	4266	4319	429	9	4227	4227	4319	1257	29	0	0	0	1364742	0.000	100000.000	100000.000	0.000	0.000	0.000	0.000	0.000	16.610	39	92	39	92	316	2384	100	213	"T100"
0	0	0	4	7	3	"IRF-7 "	"Q92985"	18800	5930	200	4368	4436	623	14	4223	4223	4290	980	22	1	0	0	1401758	0.149	100000.000	100000.000	0.000	0.000	0.000	0.000	0.000	16.610	145	213	145	213	316	2384	100	214	"S471"
0	0	0	4	8	3	"IRF-7 "	"Q92985"	19310	5930	130	4718	4750	414	8	4323	4323	4363	334	7	60	15	0	569953	1.159	100000.000	100000.000	0.000	0.000	0.000	0.000	0.000	16.610	395	427	395	427	120	940	100	215	"S471"
0	0	0	4	9	3	"IRF-7 "	"Q92985"	19790	5930	90	4612	4594	327	7	4211	4211	4241	409	9	50	3	0	238902	0.863	100000.000	100000.000	0.000	0.000	0.000	0.000	0.000	16.610	401	383	401	383	52	420	100	216	"S471"
0	0	0	4	1	4	"Lyn "	"P07948"	15810	6570	200	3991	4005	252	6	3957	3957	4001	418	10	5	1	0	1265687	0.010	100000.000	100000.000	0.000	0.000	0.000	0.000	0.000	16.610	34	48	34	48	316	2384	100	217	"Y507"
0	0	0	4	2	4	"Lyn "	"P07948"	16310	6570	200	4054	4060	242	5	3972	3972	4000	311	7	14	2	0	1282914	0.193	100000.000	100000.000	0.000	0.000	0.000	0.000	0.000	16.610	82	88	82	88	316	2384	100	218	"Y507"
0	0	0	4	3	4	"Lyn "	"P07948"	16820	6580	100	4221	4255	249	5	4068	4068	4104	378	9	17	2	0	340392	0.399	100000.000	100000.000	0.000	0.000	0.000	0.000	0.000	16.610	153	187	153	187	80	560	100	219	"Y507"
0	0	0	4	4	4	"MAVS"	"Q7Z434"	17310	6580	110	10234	10478	3741	35	4133	4133	4171	492	11	97	95	0	838273	12.819	100000.000	100000.000	0.000	0.000	0.000	0.000	0.000	16.610	6101	6345	6101	6345	80	656	100	220	"S233/4"
0	0	0	4	5	4	"MAVS"	"Q7Z434"	17800	6570	120	9707	9638	3360	34	4105	4105	4129	277	6	95	89	0	1156569	19.888	100000.000	100000.000	0.000	0.000	0.000	0.000	0.000	16.610	5602	5533	5602	5533	120	820	100	221	"S233/4"
0	0	0	4	6	4	"MAVS"	"Q7Z434"	18310	6580	120	10144	9752	4189	42	4198	4198	4425	2199	49	72	70	0	1170219	2.422	100000.000	100000.000	0.000	0.000	0.000	0.000	0.000	16.610	5946	5554	5946	5554	120	820	100	222	"S233/4"
0	0	0	4	7	4	"Mek2"	"P36507"	18810	6570	120	6628	6450	809	12	4333	4333	4345	297	6	92	90	0	774008	7.088	100000.000	100000.000	0.000	0.000	0.000	0.000	0.000	16.610	2295	2117	2295	2117	120	820	100	223	"s226"
0	0	0	4	8	4	"Mek2"	"P36507"	19310	6580	140	6614	6563	823	12	4238	4238	4279	353	8	96	94	0	1023798	6.470	100000.000	100000.000	0.000	0.000	0.000	0.000	0.000	16.610	2376	2325	2376	2325	156	1140	100	224	"s226"
0	0	0	4	9	4	"Mek2"	"P36507"	19810	6580	150	6285	6255	488	7	4203	4203	4217	297	7	99	99	0	975828	6.862	100000.000	100000.000	0.000	0.000	0.000	0.000	0.000	16.610	2082	2052	2082	2052	156	1272	100	225	"s226"
0	0	0	4	1	5	"PKCE"	"Q02156"	15810	7220	130	9106	9206	1406	15	3851	3851	3878	416	10	100	99	0	1104711	12.808	100000.000	100000.000	0.000	0.000	0.000	0.000	0.000	16.610	5255	5355	5255	5355	120	940	100	226	"T566"
0	0	0	4	2	5	"PKCE"	"Q02156"	16310	7220	130	9473	9612	1530	15	3925	3925	3936	247	6	100	100	0	1153404	22.980	100000.000	100000.000	0.000	0.000	0.000	0.000	0.000	16.610	5548	5687	5548	5687	120	940	100	227	"T566"
0	0	0	4	3	5	"PKCE"	"Q02156"	16810	7220	130	10114	9662	2010	20	3977	3977	4016	406	10	99	96	0	1159454	13.906	100000.000	100000.000	0.000	0.000	0.000	0.000	0.000	16.610	6137	5685	6137	5685	120	940	100	228	"T566"
0	0	0	4	4	5	"PTEN"	"P60484"	17310	7220	80	5369	5596	807	14	3995	3995	4014	211	5	100	100	0	291000	7.498	100000.000	100000.000	0.000	0.000	0.000	0.000	0.000	16.610	1374	1601	1374	1601	52	340	100	229	"Y240"
0	0	0	4	5	5	"PTEN"	"P60484"	17800	7230	100	5472	5443	646	11	4085	4085	4114	416	10	90	82	0	435459	3.195	100000.000	100000.000	0.000	0.000	0.000	0.000	0.000	16.610	1387	1358	1387	1358	80	560	100	230	"Y240"
0	0	0	4	6	5	"PTEN"	"P60484"	18300	7220	130	4864	4813	659	13	4091	4091	4138	389	9	58	50	0	577513	1.735	100000.000	100000.000	0.000	0.000	0.000	0.000	0.000	16.610	773	722	773	722	120	940	100	231	"Y240"
0	0	0	4	7	5	"Rab5A"	"P20339"	18800	7220	90	5064	5108	483	9	4300	4300	4339	483	11	84	19	0	265636	1.592	100000.000	100000.000	0.000	0.000	0.000	0.000	0.000	16.610	764	808	764	808	52	420	100	232	"T202"
0	0	0	4	8	5	"Rab5A"	"P20339"	19310	7220	110	4836	4815	388	8	4258	4258	4281	279	6	78	52	0	385190	1.914	100000.000	100000.000	0.000	0.000	0.000	0.000	0.000	16.610	578	557	578	557	80	656	100	233	"T202"
0	0	0	4	9	5	"Rab5A"	"P20339"	19810	7230	90	4964	4949	233	4	4278	4278	4274	240	5	96	80	0	257370	2.813	100000.000	100000.000	0.000	0.000	0.000	0.000	0.000	16.610	686	671	686	671	52	420	100	234	"T202"
0	0	0	4	1	6	"STAT3 "	"P40763"	15810	7870	100	4785	4986	1034	20	3957	3957	3981	327	8	97	78	0	398897	3.073	100000.000	100000.000	0.000	0.000	0.000	0.000	0.000	16.610	828	1029	828	1029	80	560	100	235	"S727"
0	0	0	4	2	6	"STAT3 "	"P40763"	16300	7860	120	4807	4894	588	12	3977	3977	4058	645	15	75	12	0	587260	1.296	100000.000	100000.000	0.000	0.000	0.000	0.000	0.000	16.610	830	917	830	917	120	820	100	236	"S727"
0	0	0	4	3	6	"STAT3 "	"P40763"	16800	7860	120	4982	5086	874	17	4044	4044	4078	373	9	91	73	0	610317	2.702	100000.000	100000.000	0.000	0.000	0.000	0.000	0.000	16.610	938	1042	938	1042	120	820	100	237	"S727"
0	0	0	4	4	6	"STAT6 "	"P42226"	17300	7860	130	5091	5111	456	8	4096	4096	4132	357	8	95	75	0	613308	2.742	100000.000	100000.000	0.000	0.000	0.000	0.000	0.000	16.610	995	1015	995	1015	120	940	100	238	"Y641"
0	0	0	4	5	6	"STAT6 "	"P42226"	17790	7860	150	5142	5273	964	18	4225	4225	4242	265	6	94	89	0	822574	3.891	100000.000	100000.000	0.000	0.000	0.000	0.000	0.000	16.610	917	1048	917	1048	156	1272	100	239	"Y641"
0	0	0	4	6	6	"STAT6 "	"P42226"	18310	7870	150	5277	5308	563	10	4285	4285	4319	365	8	95	76	0	828051	2.710	100000.000	100000.000	0.000	0.000	0.000	0.000	0.000	16.610	992	1023	992	1023	156	1272	100	240	"Y641"
0	0	0	4	7	6	"Catalase"	"Q14790"	18800	7860	150	13247	13320	1025	7	4282	4282	4333	558	12	100	100	0	2077979	16.106	100000.000	100000.000	0.000	0.000	0.000	0.000	0.000	16.610	8965	9038	8965	9038	156	1272	100	241	"Y448"
0	0	0	4	8	6	"Catalase"	"Q14790"	19300	7860	170	12324	11945	2132	17	4191	4191	4248	440	10	98	97	0	2484515	17.493	100000.000	100000.000	0.000	0.000	0.000	0.000	0.000	16.610	8133	7754	8133	7754	208	1660	100	242	"Y448"
0	0	0	4	9	6	"Catalase"	"Q14790"	19810	7860	150	12264	12340	752	6	4229	4229	4292	929	21	100	100	0	1925111	8.663	100000.000	100000.000	0.000	0.000	0.000	0.000	0.000	16.610	8035	8111	8035	8111	156	1272	100	243	"Y448"
-75	0	0	4	1	7	"empty"	"empty"	15790	8490	200	3926	3949	294	7	3980	3980	4034	744	18	1	0	0	1247882	-0.114	100000.000	100000.000	0.000	0.000	0.000	0.000	0.000	16.610	-54	-31	-54	-31	316	2384	100	244	"empty"
-75	0	0	4	2	7	"empty"	"empty"	16290	8490	200	4157	4193	310	7	4102	4102	4186	905	21	1	0	0	1325134	0.008	100000.000	100000.000	0.000	0.000	0.000	0.000	0.000	16.610	55	91	55	91	316	2384	100	245	"empty"
-75	0	0	4	3	7	"empty"	"empty"	16790	8490	200	4178	4211	293	6	4147	4147	4194	524	12	5	1	0	1330559	0.032	100000.000	100000.000	0.000	0.000	0.000	0.000	0.000	16.610	31	64	31	64	316	2384	100	246	"empty"
-75	0	0	4	4	7	"empty"	"empty"	17290	8490	200	4191	4257	387	9	4215	4215	4261	511	11	6	1	0	1345261	-0.008	100000.000	100000.000	0.000	0.000	0.000	0.000	0.000	16.610	-24	42	-24	42	316	2384	100	247	"empty"
-75	0	0	4	5	7	"empty"	"empty"	17790	8490	200	4302	4355	294	6	4280	4280	4323	621	14	4	0	0	1376312	0.052	100000.000	100000.000	0.000	0.000	0.000	0.000	0.000	16.610	22	75	22	75	316	2384	100	248	"empty"
-75	0	0	4	6	7	"empty"	"empty"	18290	8490	200	4397	4405	248	5	4365	4365	4411	531	12	3	0	0	1391908	-0.011	100000.000	100000.000	0.000	0.000	0.000	0.000	0.000	16.610	32	40	32	40	316	2384	100	249	"empty"
0	0	0	4	7	7	"Control-Spot"	"Human_IgG"	18800	8500	200	8753	7629	2324	30	4406	4406	4579	929	20	66	63	0	2410781	3.283	100000.000	100000.000	0.000	0.000	0.000	0.000	0.000	16.610	4347	3223	4347	3223	316	2384	100	250	"Control-Spot"
0	0	0	4	8	7	"Control-Spot"	"Human_IgG"	19300	8500	200	8427	7263	2599	35	4368	4368	4572	963	21	61	60	0	2295083	2.794	100000.000	100000.000	0.000	0.000	0.000	0.000	0.000	16.610	4059	2895	4059	2895	316	2384	100	251	"Control-Spot"
0	0	0	4	9	7	"Control-Spot"	"Human_IgG"	19800	8500	200	8058	7193	2917	40	4329	4329	4567	1302	28	59	58	0	2272924	2.017	100000.000	100000.000	0.000	0.000	0.000	0.000	0.000	16.610	3729	2864	3729	2864	316	2384	100	252	"Control-Spot"
0	0	0	5	1	1	"Akt1"	"P31749"	2310	9170	110	10779	10433	1558	14	4412	4412	4644	1891	40	96	93	0	834607	3.061	100000.000	100000.000	0.000	0.000	0.000	0.000	0.000	16.610	6367	6021	6367	6021	80	656	100	253	"T308"
0	0	0	5	2	1	"Akt1"	"P31749"	2810	9170	110	9628	9578	1012	10	4574	4574	4646	823	17	98	97	0	766258	5.993	100000.000	100000.000	0.000	0.000	0.000	0.000	0.000	16.610	5054	5004	5054	5004	80	656	100	254	"T308"
0	0	0	5	3	1	"Akt1"	"P31749"	3310	9170	100	9840	9645	1341	13	4598	4598	4611	367	7	97	97	0	771628	13.717	100000.000	100000.000	0.000	0.000	0.000	0.000	0.000	16.610	5242	5047	5242	5047	80	560	100	255	"T308"
0	0	0	5	4	1	"A-Raf"	"P10398"	3820	9160	90	12093	12048	2809	23	4785	4785	4913	730	14	98	96	0	626511	9.774	100000.000	100000.000	0.000	0.000	0.000	0.000	0.000	16.610	7308	7263	7308	7263	52	420	100	256	"Y302"
0	0	0	5	5	1	"A-Raf"	"P10398"	4310	9160	130	7526	8294	3268	39	4791	4791	4821	633	13	60	54	0	995222	5.487	100000.000	100000.000	0.000	0.000	0.000	0.000	0.000	16.610	2735	3503	2735	3503	120	940	100	257	"Y302"
0	0	0	5	6	1	"A-Raf"	"P10398"	4800	9150	90	11868	11972	2396	20	4876	4876	4913	566	11	96	96	0	622539	12.472	100000.000	100000.000	0.000	0.000	0.000	0.000	0.000	16.610	6992	7096	6992	7096	52	420	100	258	"Y302"
0	0	0	5	7	1	"Cdk4"	"P11802"	5300	9160	200	5072	5132	433	8	4929	4929	4951	586	11	8	0	0	1621811	0.309	100000.000	100000.000	0.000	0.000	0.000	0.000	0.000	16.610	143	203	143	203	316	2384	100	259	"S150"
0	0	0	5	8	1	"Cdk4"	"P11802"	5800	9160	200	5073	5192	1339	25	4968	4968	4995	327	6	21	5	0	1640583	0.602	100000.000	100000.000	0.000	0.000	0.000	0.000	0.000	16.610	105	224	105	224	316	2384	100	260	"S150"
0	0	0	5	9	1	"Cdk4"	"P11802"	6300	9150	200	4683	5146	2085	40	4646	4646	4755	1070	22	8	5	0	1626228	0.365	100000.000	100000.000	0.000	0.000	0.000	0.000	0.000	16.610	37	500	37	500	316	2384	100	261	"S150"
0	0	0	5	1	2	"CREB "	"P16220"	2290	9800	200	4495	4675	1501	32	4401	4401	5193	4851	93	1	0	0	1477372	-0.107	100000.000	100000.000	0.000	0.000	0.000	0.000	0.000	16.610	94	274	94	274	316	2384	100	262	"S111"
0	0	0	5	2	2	"CREB "	"P16220"	2790	9800	220	4425	4534	854	18	4381	4381	4538	1616	35	1	0	0	1777499	-0.002	100000.000	100000.000	0.000	0.000	0.000	0.000	0.000	16.610	44	153	44	153	392	2896	100	263	"S111"
0	0	0	5	3	2	"CREB "	"P16220"	3310	9820	110	5103	5142	355	6	4610	4610	4639	324	6	70	33	0	411329	1.552	100000.000	100000.000	0.000	0.000	0.000	0.000	0.000	16.610	493	532	493	532	80	656	100	264	"S111"
0	0	0	5	4	2	"DVL1"	"O14640"	3810	9810	80	5324	5285	402	7	4719	4719	4819	1592	33	0	0	0	274813	0.293	100000.000	100000.000	0.000	0.000	0.000	0.000	0.000	16.610	605	566	605	566	52	340	100	265	"S679"
0	0	0	5	5	2	"DVL1"	"O14640"	4290	9820	120	5208	5188	528	10	4645	4645	4675	534	11	52	15	0	622613	0.961	100000.000	100000.000	0.000	0.000	0.000	0.000	0.000	16.610	563	543	563	543	120	820	100	266	"S679"
0	0	0	5	6	2	"DVL1"	"O14640"	4790	9800	200	5053	5942	6244	105	4802	4802	4812	484	10	35	18	0	1877751	2.335	100000.000	100000.000	0.000	0.000	0.000	0.000	0.000	16.610	251	1140	251	1140	316	2384	100	267	"S679"
0	0	0	5	7	2	"IFNAR1 "	"P17181"	5290	9800	200	5565	5920	2722	45	4983	4983	5177	1628	31	7	3	0	1870791	0.456	100000.000	100000.000	0.000	0.000	0.000	0.000	0.000	16.610	582	937	582	937	316	2384	100	268	"Y466"
0	0	0	5	8	2	"IFNAR1 "	"P17181"	5810	9790	120	5499	5568	404	7	4989	4989	5183	1481	28	2	0	0	668105	0.260	100000.000	100000.000	0.000	0.000	0.000	0.000	0.000	16.610	510	579	510	579	120	820	100	269	"Y466"
0	0	0	5	9	2	"IFNAR1 "	"P17181"	6280	9810	140	5490	5590	913	16	4873	4873	4885	569	11	55	10	0	872072	1.239	100000.000	100000.000	0.000	0.000	0.000	0.000	0.000	16.610	617	717	617	717	156	1140	100	270	"Y466"
0	0	0	5	1	3	"Jak1 "	"P23458"	2300	10450	130	9366	9207	2057	22	4348	4348	4423	786	17	96	91	0	1104897	6.087	100000.000	100000.000	0.000	0.000	0.000	0.000	0.000	16.610	5018	4859	5018	4859	120	940	100	271	"Y1034"
0	0	0	5	2	3	"Jak1 "	"P23458"	2810	10460	120	9253	8929	1508	16	4308	4308	4367	542	12	98	95	0	1071454	8.417	100000.000	100000.000	0.000	0.000	0.000	0.000	0.000	16.610	4945	4621	4945	4621	120	820	100	272	"Y1034"
0	0	0	5	3	3	"Jak1 "	"P23458"	3310	10460	120	9944	9453	1722	18	4449	4449	4498	550	12	94	92	0	1134373	9.009	100000.000	100000.000	0.000	0.000	0.000	0.000	0.000	16.610	5495	5004	5495	5004	120	820	100	273	"Y1034"
0	0	0	5	4	3	"Jun "	"P05412"	3800	10470	120	4662	4852	745	15	4548	4548	4577	378	8	27	14	0	582217	0.728	100000.000	100000.000	0.000	0.000	0.000	0.000	0.000	16.610	114	304	114	304	120	820	100	274	"S63"
0	0	0	5	5	3	"Jun "	"P05412"	4300	10460	200	4761	4809	603	12	4750	4750	4781	488	10	10	2	0	1519748	0.057	100000.000	100000.000	0.000	0.000	0.000	0.000	0.000	16.610	11	59	11	59	316	2384	100	275	"S63"
0	0	0	5	6	3	"Jun "	"P05412"	4800	10460	200	4703	4709	377	8	4778	4778	4794	408	8	7	1	0	1487949	-0.208	100000.000	100000.000	0.000	0.000	0.000	0.000	0.000	16.610	-75	-69	-75	-69	316	2384	100	276	"S63"
0	0	0	5	7	3	"Lck"	"P06239"	5290	10460	120	6629	6607	908	13	4907	4907	4917	351	7	90	84	0	792846	4.815	100000.000	100000.000	0.000	0.000	0.000	0.000	0.000	16.610	1722	1700	1722	1700	120	820	100	277	"Y192"
0	0	0	5	8	3	"Lck"	"P06239"	5800	10460	120	6932	7351	3269	44	4970	4970	5028	612	12	97	89	0	882070	3.796	100000.000	100000.000	0.000	0.000	0.000	0.000	0.000	16.610	1962	2381	1962	2381	120	820	100	278	"Y192"
0	0	0	5	9	3	"Lck"	"P06239"	6310	10460	110	6568	6627	363	5	4970	4970	5006	660	13	100	82	0	530180	2.456	100000.000	100000.000	0.000	0.000	0.000	0.000	0.000	16.610	1598	1657	1598	1657	80	656	100	279	"Y192"
0	0	0	5	1	4	"Mlk3"	"Q16584"	2300	11090	80	4548	4712	1020	21	4389	4389	4474	868	19	5	1	0	245043	0.274	100000.000	100000.000	0.000	0.000	0.000	0.000	0.000	16.610	159	323	159	323	52	340	100	280	"T277"
0	0	0	5	2	4	"Mlk3"	"Q16584"	2790	11080	110	4560	4689	745	15	4375	4375	4388	283	6	35	10	0	375084	1.064	100000.000	100000.000	0.000	0.000	0.000	0.000	0.000	16.610	185	314	185	314	80	656	100	281	"T277"
0	0	0	5	3	4	"Mlk3"	"Q16584"	3290	11090	200	4346	4413	530	12	4323	4323	4366	425	9	8	1	0	1394556	0.111	100000.000	100000.000	0.000	0.000	0.000	0.000	0.000	16.610	23	90	23	90	316	2384	100	282	"T277"
0	0	0	5	4	4	"NFAT2 "	"O95644"	3800	11100	100	7390	7465	1556	20	4644	4644	4713	1630	34	91	21	0	597232	1.688	100000.000	100000.000	0.000	0.000	0.000	0.000	0.000	16.610	2746	2821	2746	2821	80	560	100	283	"S245"
0	0	0	5	5	4	"NFAT2 "	"O95644"	4310	11090	110	7222	7152	801	11	4691	4691	4719	423	8	97	96	0	572151	5.752	100000.000	100000.000	0.000	0.000	0.000	0.000	0.000	16.610	2531	2461	2531	2461	80	656	100	284	"S245"
0	0	0	5	6	4	"NFAT2 "	"O95644"	4800	11110	110	7788	7613	1002	13	4873	4873	4910	742	15	95	90	0	609026	3.643	100000.000	100000.000	0.000	0.000	0.000	0.000	0.000	16.610	2915	2740	2915	2740	80	656	100	285	"S245"
0	0	0	5	7	4	"PI3-kinase p85 subunit beta"	"O00459"	5300	11110	100	8822	8164	1613	19	4965	4965	4976	349	7	87	86	0	653145	9.135	100000.000	100000.000	0.000	0.000	0.000	0.000	0.000	16.610	3857	3199	3857	3199	80	560	100	286	"Y605"
0	0	0	5	8	4	"PI3-kinase p85 subunit beta"	"O00459"	5800	11120	90	9084	8796	1283	14	4968	4968	4999	346	6	94	92	0	457410	10.974	100000.000	100000.000	0.000	0.000	0.000	0.000	0.000	16.610	4116	3828	4116	3828	52	420	100	287	"Y605"
0	0	0	5	9	4	"PI3-kinase p85 subunit beta"	"O00459"	6290	11110	150	6664	7063	1881	26	4922	4922	4953	447	9	77	62	0	1101878	4.720	100000.000	100000.000	0.000	0.000	0.000	0.000	0.000	16.610	1742	2141	1742	2141	156	1272	100	288	"Y605"
0	0	0	5	1	5	"PDGFRb"	"P09619"	2300	11710	130	4929	5045	839	16	4344	4344	4375	393	8	61	40	0	605420	1.705	100000.000	100000.000	0.000	0.000	0.000	0.000	0.000	16.610	585	701	585	701	120	940	100	289	"Y740"
0	0	0	5	2	5	"PDGFRb"	"P09619"	2790	11750	80	5400	5345	374	6	4359	4359	4367	312	7	94	90	0	277918	3.135	100000.000	100000.000	0.000	0.000	0.000	0.000	0.000	16.610	1041	986	1041	986	52	340	100	290	"Y740"
0	0	0	5	3	5	"PDGFRb"	"P09619"	3300	11730	110	5301	5239	480	9	4414	4414	4447	325	7	81	60	0	419157	2.437	100000.000	100000.000	0.000	0.000	0.000	0.000	0.000	16.610	887	825	887	825	80	656	100	291	"Y740"
0	0	0	5	4	5	"Rack1"	"P63244"	3800	11740	160	7547	7419	1122	15	4504	4504	4567	494	10	93	90	0	1543237	5.773	100000.000	100000.000	0.000	0.000	0.000	0.000	0.000	16.610	3043	2915	3043	2915	208	1512	100	292	"Y194"
0	0	0	5	5	5	"Rack1"	"P63244"	4300	11740	170	7777	7912	1591	20	4665	4665	4660	414	8	99	97	0	1645761	7.855	100000.000	100000.000	0.000	0.000	0.000	0.000	0.000	16.610	3112	3247	3112	3247	208	1660	100	293	"Y194"
0	0	0	5	6	5	"Rack1"	"P63244"	4800	11740	150	8210	8237	749	9	4738	4738	4732	455	9	100	100	0	1284936	7.703	100000.000	100000.000	0.000	0.000	0.000	0.000	0.000	16.610	3472	3499	3472	3499	156	1272	100	294	"Y194"
0	0	0	5	7	5	"SEK1 "	"P45985"	5300	11750	140	5486	5769	2171	37	4824	4824	4840	414	8	73	34	0	899982	2.244	100000.000	100000.000	0.000	0.000	0.000	0.000	0.000	16.610	662	945	662	945	156	1140	100	295	"T261"
0	0	0	5	8	5	"SEK1 "	"P45985"	5780	11750	130	5595	5584	331	5	4924	4924	4983	1041	20	10	0	0	670124	0.577	100000.000	100000.000	0.000	0.000	0.000	0.000	0.000	16.610	671	660	671	660	120	940	100	296	"T261"
0	0	0	5	9	5	"SEK1 "	"P45985"	6300	11740	120	5474	5499	441	8	4904	4904	4931	403	8	69	21	0	659831	1.409	100000.000	100000.000	0.000	0.000	0.000	0.000	0.000	16.610	570	595	570	595	120	820	100	297	"T261"
0	0	0	5	1	6	"Smad3 "	"P84022"	2310	12390	120	5642	5592	766	13	4299	4299	4360	630	14	80	59	0	671078	1.956	100000.000	100000.000	0.000	0.000	0.000	0.000	0.000	16.610	1343	1293	1343	1293	120	820	100	298	"S423"
0	0	0	5	2	6	"Smad3 "	"P84022"	2800	12380	100	5853	5824	649	11	4219	4219	4352	1508	34	65	1	0	465937	0.976	100000.000	100000.000	0.000	0.000	0.000	0.000	0.000	16.610	1634	1605	1634	1605	80	560	100	299	"S423"
0	0	0	5	3	6	"Smad3 "	"P84022"	3310	12390	100	5937	5966	689	11	4343	4343	4371	386	8	98	95	0	477294	4.132	100000.000	100000.000	0.000	0.000	0.000	0.000	0.000	16.610	1594	1623	1594	1623	80	560	100	300	"S423"
0	0	0	5	4	6	"TBK1 "	"Q9UHD2"	3810	12380	130	13230	12007	3007	25	4590	4590	4629	434	9	99	95	0	1440807	17.000	100000.000	100000.000	0.000	0.000	0.000	0.000	0.000	16.610	8640	7417	8640	7417	120	940	100	301	"S172"
0	0	0	5	5	6	"TBK1 "	"Q9UHD2"	4300	12390	140	13061	11663	3616	31	4691	4691	4733	782	16	91	82	0	1819496	8.862	100000.000	100000.000	0.000	0.000	0.000	0.000	0.000	16.610	8370	6972	8370	6972	156	1140	100	302	"S172"
0	0	0	5	6	6	"TBK1 "	"Q9UHD2"	4800	12390	120	14406	13253	3146	23	4649	4649	4703	903	19	94	90	0	1590300	9.468	100000.000	100000.000	0.000	0.000	0.000	0.000	0.000	16.610	9757	8604	9757	8604	120	820	100	303	"S172"
0	0	0	5	7	6	"TrKA"	"P04629"	5300	12380	100	15643	15908	5308	33	4972	4972	5015	421	8	98	97	0	1272675	25.874	100000.000	100000.000	0.000	0.000	0.000	0.000	0.000	16.610	10671	10936	10671	10936	80	560	100	304	"Y496"
0	0	0	5	8	6	"TrKA"	"P04629"	5790	12380	100	17617	16811	3326	19	5065	5065	5090	516	10	98	97	0	1344886	22.715	100000.000	100000.000	0.000	0.000	0.000	0.000	0.000	16.610	12552	11746	12552	11746	80	560	100	305	"Y496"
0	0	0	5	9	6	"TrKA"	"P04629"	6300	12400	100	18020	17329	2623	15	5020	5020	5094	664	13	100	98	0	1386336	18.426	100000.000	100000.000	0.000	0.000	0.000	0.000	0.000	16.610	13000	12309	13000	12309	80	560	100	306	"Y496"
-75	0	0	5	1	7	"empty"	"empty"	2300	13020	200	4312	4367	405	9	4322	4322	4366	412	9	10	3	0	1380045	0.002	100000.000	100000.000	0.000	0.000	0.000	0.000	0.000	16.610	-10	45	-10	45	316	2384	100	307	"empty"
-75	0	0	5	2	7	"empty"	"empty"	2800	13020	200	4189	4215	289	6	4266	4266	4318	787	18	1	0	0	1331857	-0.131	100000.000	100000.000	0.000	0.000	0.000	0.000	0.000	16.610	-77	-51	-77	-51	316	2384	100	308	"empty"
-75	0	0	5	3	7	"empty"	"empty"	3300	13020	200	4222	4316	782	18	4322	4322	4363	530	12	3	1	0	1363849	-0.089	100000.000	100000.000	0.000	0.000	0.000	0.000	0.000	16.610	-100	-6	-100	-6	316	2384	100	309	"empty"
-75	0	0	5	4	7	"empty"	"empty"	3800	13020	200	4403	4427	430	9	4449	4449	4484	432	9	7	1	0	1399044	-0.132	100000.000	100000.000	0.000	0.000	0.000	0.000	0.000	16.610	-46	-22	-46	-22	316	2384	100	310	"empty"
-75	0	0	5	5	7	"empty"	"empty"	4300	13020	200	4607	4625	501	10	4615	4615	4625	442	9	9	2	0	1461501	0.000	100000.000	100000.000	0.000	0.000	0.000	0.000	0.000	16.610	-8	10	-8	10	316	2384	100	311	"empty"
-75	0	0	5	6	7	"empty"	"empty"	4800	13020	200	4652	4657	391	8	4606	4606	4640	474	10	6	0	0	1471556	0.036	100000.000	100000.000	0.000	0.000	0.000	0.000	0.000	16.610	46	51	46	51	316	2384	100	312	"empty"
-75	0	0	5	7	7	"empty"	"empty"	5300	13020	200	4776	4794	342	7	4713	4713	4739	638	13	3	0	0	1514821	0.086	100000.000	100000.000	0.000	0.000	0.000	0.000	0.000	16.610	63	81	63	81	316	2384	100	313	"empty"
-75	0	0	5	8	7	"empty"	"empty"	5800	13020	200	4873	4954	790	15	4838	4838	4919	816	16	1	1	0	1565490	0.043	100000.000	100000.000	0.000	0.000	0.000	0.000	0.000	16.610	35	116	35	116	316	2384	100	314	"empty"
-75	0	0	5	9	7	"empty"	"empty"	6300	13020	200	4853	4876	271	5	4923	4923	4992	705	14	0	0	0	1540763	-0.165	100000.000	100000.000	0.000	0.000	0.000	0.000	0.000	16.610	-70	-47	-70	-47	316	2384	100	315	"empty"
0	0	0	6	1	1	"PLCG2"	"P16885"	6830	9180	140	7934	7779	3738	48	4510	4510	4740	1941	40	69	30	0	1213548	1.566	100000.000	100000.000	0.000	0.000	0.000	0.000	0.000	16.610	3424	3269	3424	3269	156	1140	100	316	"Y753"
0	0	0	6	2	1	"PLCG2"	"P16885"	7340	9190	120	8194	8087	1035	12	4396	4396	4424	498	11	100	96	0	970409	7.355	100000.000	100000.000	0.000	0.000	0.000	0.000	0.000	16.610	3798	3691	3798	3691	120	820	100	317	"Y753"
0	0	0	6	3	1	"PLCG2"	"P16885"	7830	9180	130	8492	8406	1855	22	4484	4484	4510	429	9	95	90	0	1008685	9.082	100000.000	100000.000	0.000	0.000	0.000	0.000	0.000	16.610	4008	3922	4008	3922	120	940	100	318	"Y753"
0	0	0	6	4	1	"pyk2"	"Q14289"	8330	9180	140	16985	16930	1436	8	4524	4524	4581	575	12	100	100	0	2641053	21.477	100000.000	100000.000	0.000	0.000	0.000	0.000	0.000	16.610	12461	12406	12461	12406	156	1140	100	319	"Y402"
0	0	0	6	5	1	"pyk2"	"Q14289"	8840	9180	150	16683	16743	980	5	4596	4596	4666	743	15	100	100	0	2611980	16.254	100000.000	100000.000	0.000	0.000	0.000	0.000	0.000	16.610	12087	12147	12087	12147	156	1272	100	320	"Y402"
0	0	0	6	6	1	"pyk2"	"Q14289"	9340	9170	180	16770	14305	7117	49	4535	4535	4583	527	11	80	76	0	3661976	18.448	100000.000	100000.000	0.000	0.000	0.000	0.000	0.000	16.610	12235	9770	12235	9770	256	1924	100	321	"Y402"
0	0	0	6	7	1	"STAM2"	"Q92783"	9840	9190	180	10046	9744	1379	14	4444	4444	4533	1191	26	97	92	0	2494469	4.375	100000.000	100000.000	0.000	0.000	0.000	0.000	0.000	16.610	5602	5300	5602	5300	256	1924	100	322	"Y371"
0	0	0	6	8	1	"STAM2"	"Q92783"	10340	9190	170	10414	10395	2308	22	4353	4353	4418	726	16	99	98	0	2162152	8.233	100000.000	100000.000	0.000	0.000	0.000	0.000	0.000	16.610	6061	6042	6061	6042	208	1660	100	323	"Y371"
0	0	0	6	9	1	"STAM2"	"Q92783"	10830	9190	160	9905	9930	1165	11	4366	4366	4419	894	20	98	97	0	2065430	6.164	100000.000	100000.000	0.000	0.000	0.000	0.000	0.000	16.610	5539	5564	5539	5564	208	1512	100	324	"Y371"
0	0	0	6	1	2	"STAT3 "	"P40763"	6830	9820	160	11316	10355	2691	25	4576	4576	4900	1839	37	83	77	0	2153913	2.966	100000.000	100000.000	0.000	0.000	0.000	0.000	0.000	16.610	6740	5779	6740	5779	208	1512	100	325	"Y705"
0	0	0	6	2	2	"STAT3 "	"P40763"	7330	9830	180	10560	9634	2995	31	4550	4550	4638	1452	31	79	68	0	2466253	3.441	100000.000	100000.000	0.000	0.000	0.000	0.000	0.000	16.610	6010	5084	6010	5084	256	1924	100	326	"Y705"
0	0	0	6	3	2	"STAT3 "	"P40763"	7830	9820	170	11486	10999	2153	19	4569	4569	4596	683	14	97	94	0	2287712	9.375	100000.000	100000.000	0.000	0.000	0.000	0.000	0.000	16.610	6917	6430	6917	6430	208	1660	100	327	"Y705"
0	0	0	6	4	2	"STMN1"	"P16949"	8330	9820	200	5972	5856	1011	17	4495	4495	4578	630	13	71	58	0	1850441	2.029	100000.000	100000.000	0.000	0.000	0.000	0.000	0.000	16.610	1477	1361	1477	1361	316	2384	100	328	"S15"
0	0	0	6	5	2	"STMN1"	"P16949"	8830	9840	160	6207	6220	724	11	4552	4552	4637	1009	21	88	22	0	1293854	1.569	100000.000	100000.000	0.000	0.000	0.000	0.000	0.000	16.610	1655	1668	1655	1668	208	1512	100	329	"S15"
0	0	0	6	6	2	"STMN1"	"P16949"	9330	9840	160	5797	5801	646	11	4686	4686	4711	296	6	90	84	0	1206638	3.682	100000.000	100000.000	0.000	0.000	0.000	0.000	0.000	16.610	1111	1115	1111	1115	208	1512	100	330	"S15"
0	0	0	6	7	2	"4E-BP1 "	"Q13541"	9830	9830	200	4695	4723	479	10	4607	4607	4631	408	8	14	2	0	1492372	0.225	100000.000	100000.000	0.000	0.000	0.000	0.000	0.000	16.610	88	116	88	116	316	2384	100	331	"S64"
0	0	0	6	8	2	"4E-BP1 "	"Q13541"	10330	9830	200	4560	4683	1790	38	4478	4478	4526	543	11	12	2	0	1479906	0.289	100000.000	100000.000	0.000	0.000	0.000	0.000	0.000	16.610	82	205	82	205	316	2384	100	332	"S64"
0	0	0	6	9	2	"4E-BP1 "	"Q13541"	10840	9850	190	4717	4773	602	12	4526	4526	4595	608	13	13	1	0	1221905	0.293	100000.000	100000.000	0.000	0.000	0.000	0.000	0.000	16.610	191	247	191	247	256	2088	100	333	"S64"
0	0	0	6	1	3	"Tgfbr2"	"P37173"	6830	10460	200	5622	6170	3682	59	4791	4791	5267	2915	55	4	2	0	1949613	0.310	100000.000	100000.000	0.000	0.000	0.000	0.000	0.000	16.610	831	1379	831	1379	316	2384	100	334	"Y336"
0	0	0	6	2	3	"Tgfbr2"	"P37173"	7330	10460	200	5474	5958	2404	40	4687	4687	5326	3353	62	5	2	0	1882879	0.188	100000.000	100000.000	0.000	0.000	0.000	0.000	0.000	16.610	787	1271	787	1271	316	2384	100	335	"Y336"
0	0	0	6	3	3	"Tgfbr2"	"P37173"	7840	10460	170	5435	5543	806	14	4684	4684	5383	3906	72	1	0	0	1152914	0.041	100000.000	100000.000	0.000	0.000	0.000	0.000	0.000	16.610	751	859	751	859	208	1660	100	336	"Y336"
0	0	0	6	4	3	"Bid "	"P55957"	8340	10470	150	7655	7258	1589	21	4470	4470	4516	495	10	89	78	0	1132306	5.539	100000.000	100000.000	0.000	0.000	0.000	0.000	0.000	16.610	3185	2788	3185	2788	156	1272	100	337	"T54"
0	0	0	6	5	3	"Bid "	"P55957"	8840	10480	130	7767	7675	909	11	4380	4380	4436	485	10	98	95	0	921015	6.678	100000.000	100000.000	0.000	0.000	0.000	0.000	0.000	16.610	3387	3295	3387	3295	120	940	100	338	"T54"
0	0	0	6	6	3	"Bid "	"P55957"	9330	10480	130	8279	8143	908	11	4461	4461	4504	480	10	99	97	0	977175	7.581	100000.000	100000.000	0.000	0.000	0.000	0.000	0.000	16.610	3818	3682	3818	3682	120	940	100	339	"T54"
0	0	0	6	7	3	"caveolin-1"	"Q03135"	9830	10470	200	4404	4412	274	6	4473	4473	4524	887	19	0	0	0	1394309	-0.126	100000.000	100000.000	0.000	0.000	0.000	0.000	0.000	16.610	-69	-61	-69	-61	316	2384	100	340	"Y6"
0	0	0	6	8	3	"caveolin-1"	"Q03135"	10330	10470	200	4706	4770	555	11	4609	4609	4666	1337	28	0	0	0	1507449	0.078	100000.000	100000.000	0.000	0.000	0.000	0.000	0.000	16.610	97	161	97	161	316	2384	100	341	"Y6"
0	0	0	6	9	3	"caveolin-1"	"Q03135"	10830	10470	200	4654	4655	292	6	4653	4653	4681	416	8	5	0	0	1471087	-0.062	100000.000	100000.000	0.000	0.000	0.000	0.000	0.000	16.610	1	2	1	2	316	2384	100	342	"Y6"
0	0	0	6	1	4	"CDK2"	"P24941"	6830	11110	120	7187	7221	826	11	4695	4695	4852	1274	26	97	47	0	866533	1.859	100000.000	100000.000	0.000	0.000	0.000	0.000	0.000	16.610	2492	2526	2492	2526	120	820	100	343	"Y14"
0	0	0	6	2	4	"CDK2"	"P24941"	7330	11110	140	7021	6921	1023	14	4653	4653	4734	1136	23	87	53	0	1079611	1.925	100000.000	100000.000	0.000	0.000	0.000	0.000	0.000	16.610	2368	2268	2368	2268	156	1140	100	344	"Y14"
0	0	0	6	3	4	"CDK2"	"P24941"	7840	11110	160	6469	6315	1029	16	4478	4478	4645	1428	30	68	13	0	1313501	1.169	100000.000	100000.000	0.000	0.000	0.000	0.000	0.000	16.610	1991	1837	1991	1837	208	1512	100	345	"Y14"
0	0	0	6	4	4	"Fos "	"P01100"	8320	11110	130	4790	5007	835	16	4453	4453	4524	1056	23	10	3	0	600842	0.457	100000.000	100000.000	0.000	0.000	0.000	0.000	0.000	16.610	337	554	337	554	120	940	100	346	"S362"
0	0	0	6	5	4	"Fos "	"P01100"	8830	11100	120	4839	4832	287	5	4465	4465	4500	371	8	51	10	0	579874	0.895	100000.000	100000.000	0.000	0.000	0.000	0.000	0.000	16.610	374	367	374	367	120	820	100	347	"S362"
0	0	0	6	6	4	"Fos "	"P01100"	9320	11110	200	4706	4759	468	9	4460	4460	4504	488	10	21	3	0	1503870	0.523	100000.000	100000.000	0.000	0.000	0.000	0.000	0.000	16.610	246	299	246	299	316	2384	100	348	"S362"
0	0	0	6	7	4	"Grb2"	"P62993"	9820	11120	160	10954	9984	5693	57	4587	4587	4633	857	18	86	64	0	2076705	6.244	100000.000	100000.000	0.000	0.000	0.000	0.000	0.000	16.610	6367	5397	6367	5397	208	1512	100	349	"Y37"
0	0	0	6	8	4	"Grb2"	"P62993"	10320	11110	140	11509	10364	2956	28	4548	4548	4563	364	7	95	92	0	1616806	15.937	100000.000	100000.000	0.000	0.000	0.000	0.000	0.000	16.610	6961	5816	6961	5816	156	1140	100	350	"Y37"
0	0	0	6	9	4	"Grb2"	"P62993"	10830	11100	150	11519	10511	2939	27	4592	4592	4624	467	10	96	94	0	1639701	12.606	100000.000	100000.000	0.000	0.000	0.000	0.000	0.000	16.610	6927	5919	6927	5919	156	1272	100	351	"Y37"
0	0	0	6	1	5	"IL4R "	"P24394"	6830	11740	160	11732	11661	1240	10	4871	4871	4877	529	10	99	99	0	2425548	12.824	100000.000	100000.000	0.000	0.000	0.000	0.000	0.000	16.610	6861	6790	6861	6790	208	1512	100	352	"Y713"
0	0	0	6	2	5	"IL4R "	"P24394"	7330	11740	170	10103	10357	2035	19	4664	4664	4779	1476	30	100	99	0	2154167	3.779	100000.000	100000.000	0.000	0.000	0.000	0.000	0.000	16.610	5439	5693	5439	5693	208	1660	100	353	"Y713"
0	0	0	6	3	5	"IL4R "	"P24394"	7830	11750	200	9845	9571	2420	25	4534	4534	4582	720	15	94	89	0	3024537	6.929	100000.000	100000.000	0.000	0.000	0.000	0.000	0.000	16.610	5311	5037	5311	5037	316	2384	100	354	"Y713"
0	0	0	6	4	5	"IRAK4"	"P51617"	8340	11760	170	12907	12926	1820	14	4524	4524	4626	633	13	100	100	0	2688636	13.112	100000.000	100000.000	0.000	0.000	0.000	0.000	0.000	16.610	8383	8402	8383	8402	208	1660	100	355	"T208"
0	0	0	6	5	5	"IRAK4"	"P51617"	8830	11770	180	12707	12233	2217	18	4455	4455	4521	477	10	99	97	0	3131760	16.168	100000.000	100000.000	0.000	0.000	0.000	0.000	0.000	16.610	8252	7778	8252	7778	256	1924	100	356	"T208"
0	0	0	6	6	5	"IRAK4"	"P51617"	9320	11760	160	13150	12883	1581	12	4562	4562	4674	538	11	100	100	0	2679662	15.258	100000.000	100000.000	0.000	0.000	0.000	0.000	0.000	16.610	8588	8321	8588	8321	208	1512	100	357	"T208"
0	0	0	6	7	5	"LDLRAP1"	"Q5SW96"	9830	11730	120	4729	4796	612	12	4520	4520	4561	338	7	32	6	0	575532	0.695	100000.000	100000.000	0.000	0.000	0.000	0.000	0.000	16.610	209	276	209	276	120	820	100	358	"S186"
0	0	0	6	8	5	"LDLRAP1"	"Q5SW96"	10320	11750	200	4671	4798	908	18	4525	4525	4555	419	9	23	5	0	1516082	0.580	100000.000	100000.000	0.000	0.000	0.000	0.000	0.000	16.610	146	273	146	273	316	2384	100	359	"S186"
0	0	0	6	9	5	"LDLRAP1"	"Q5SW96"	10820	11750	200	4710	4767	615	12	4536	4536	4557	346	7	30	5	0	1506301	0.607	100000.000	100000.000	0.000	0.000	0.000	0.000	0.000	16.610	174	231	174	231	316	2384	100	360	"S186"
0	0	0	6	1	6	"MAPK14"	"Q16539"	6830	12390	150	6826	6798	570	8	4958	4958	5013	1101	21	89	25	0	1060426	1.621	100000.000	100000.000	0.000	0.000	0.000	0.000	0.000	16.610	1868	1840	1868	1840	156	1272	100	361	"T179"
0	0	0	6	2	6	"MAPK14"	"Q16539"	7330	12400	150	6629	6918	1889	27	4800	4800	4810	442	9	97	92	0	1079210	4.769	100000.000	100000.000	0.000	0.000	0.000	0.000	0.000	16.610	1829	2118	1829	2118	156	1272	100	362	"T179"
0	0	0	6	3	6	"MAPK14"	"Q16539"	7830	12400	140	6378	6363	592	9	4527	4527	4575	459	10	98	94	0	992581	3.895	100000.000	100000.000	0.000	0.000	0.000	0.000	0.000	16.610	1851	1836	1851	1836	156	1140	100	363	"T179"
0	0	0	6	4	6	"Met "	"P08581"	8330	12400	120	6397	6261	794	12	4345	4345	4367	408	9	95	87	0	751353	4.642	100000.000	100000.000	0.000	0.000	0.000	0.000	0.000	16.610	2052	1916	2052	1916	120	820	100	364	"Y1003"
0	0	0	6	5	6	"Met "	"P08581"	8830	12400	120	6587	6551	1320	20	4308	4308	4354	480	11	91	86	0	786142	4.577	100000.000	100000.000	0.000	0.000	0.000	0.000	0.000	16.610	2279	2243	2279	2243	120	820	100	365	"Y1003"
0	0	0	6	6	6	"Met "	"P08581"	9330	12400	110	6890	6877	501	7	4368	4368	4414	375	8	100	100	0	550144	6.568	100000.000	100000.000	0.000	0.000	0.000	0.000	0.000	16.610	2522	2509	2522	2509	80	656	100	366	"Y1003"
0	0	0	6	7	6	"p53 "	"P04637"	9830	12410	110	5906	5887	325	5	4484	4484	4513	349	7	100	97	0	470922	3.937	100000.000	100000.000	0.000	0.000	0.000	0.000	0.000	16.610	1422	1403	1422	1403	80	656	100	367	"S15"
0	0	0	6	8	6	"p53 "	"P04637"	10330	12410	130	6142	7786	9582	123	4570	4570	4601	430	9	94	85	1	934283	7.407	100000.000	100000.000	0.000	0.000	0.000	0.000	0.000	16.610	1572	3216	1572	3216	120	940	100	368	"S15"
0	0	0	6	9	6	"p53 "	"P04637"	10820	12410	120	6133	6149	924	15	4621	4621	4674	638	13	88	64	0	737905	2.312	100000.000	100000.000	0.000	0.000	0.000	0.000	0.000	16.610	1512	1528	1512	1528	120	820	100	369	"S15"
-75	0	0	6	1	7	"empty"	"empty"	6810	13030	200	4950	4963	399	8	4895	4895	4915	441	8	9	1	0	1568446	0.109	100000.000	100000.000	0.000	0.000	0.000	0.000	0.000	16.610	55	68	55	68	316	2384	100	370	"empty"
-75	0	0	6	2	7	"empty"	"empty"	7310	13030	200	4917	4919	533	10	4781	4781	4809	520	10	8	2	0	1554462	0.212	100000.000	100000.000	0.000	0.000	0.000	0.000	0.000	16.610	136	138	136	138	316	2384	100	371	"empty"
-75	0	0	6	3	7	"empty"	"empty"	7810	13030	200	4596	4677	616	13	4601	4601	4631	579	12	7	3	0	1477811	0.079	100000.000	100000.000	0.000	0.000	0.000	0.000	0.000	16.610	-5	76	-5	76	316	2384	100	372	"empty"
-75	0	0	6	4	7	"empty"	"empty"	8310	13030	200	4405	4439	400	9	4443	4443	4496	480	10	6	0	0	1402573	-0.119	100000.000	100000.000	0.000	0.000	0.000	0.000	0.000	16.610	-38	-4	-38	-4	316	2384	100	373	"empty"
-75	0	0	6	5	7	"empty"	"empty"	8810	13030	200	4302	4328	257	5	4369	4369	4451	1062	23	0	0	0	1367693	-0.116	100000.000	100000.000	0.000	0.000	0.000	0.000	0.000	16.610	-67	-41	-67	-41	316	2384	100	374	"empty"
-75	0	0	6	6	7	"empty"	"empty"	9310	13030	200	4307	4327	276	6	4351	4351	4412	848	19	0	0	0	1367196	-0.100	100000.000	100000.000	0.000	0.000	0.000	0.000	0.000	16.610	-44	-24	-44	-24	316	2384	100	375	"empty"
0	0	0	6	7	7	"GLQAWPGEAIPQFLG_100"	"GLQAWPGEAIPQFLG_100"	9810	13030	150	5033	5517	1064	19	4433	4433	4476	445	9	59	43	0	860690	2.339	100000.000	100000.000	0.000	0.000	0.000	0.000	0.000	16.610	600	1084	600	1084	156	1272	100	376	"GLQAWPGEAIPQFLG_100"
0	0	0	6	8	7	"GLQAWPGEAIPQFLG_100"	"GLQAWPGEAIPQFLG_100"	10310	13040	100	6584	7458	5102	68	4516	4516	4522	307	6	97	93	0	596643	9.564	100000.000	100000.000	0.000	0.000	0.000	0.000	0.000	16.610	2068	2942	2068	2942	80	560	100	377	"GLQAWPGEAIPQFLG_100"
0	0	0	6	9	7	"GLQAWPGEAIPQFLG_100"	"GLQAWPGEAIPQFLG_100"	10800	13040	150	5128	5575	1125	20	4568	4568	4593	607	13	48	43	0	869645	1.618	100000.000	100000.000	0.000	0.000	0.000	0.000	0.000	16.610	560	1007	560	1007	156	1272	100	378	"GLQAWPGEAIPQFLG_100"
0	0	0	7	1	1	"JAK2"	"O60674"	11350	9170	170	5092	6362	2471	38	4326	4326	4396	626	14	55	37	0	1323340	3.141	100000.000	100000.000	0.000	0.000	0.000	0.000	0.000	16.610	766	2036	766	2036	208	1660	100	379	"Y813"
0	0	0	7	2	1	"JAK2"	"O60674"	11870	9180	130	7497	7332	2183	29	4320	4320	4334	235	5	95	90	0	879830	12.757	100000.000	100000.000	0.000	0.000	0.000	0.000	0.000	16.610	3177	3012	3177	3012	120	940	100	380	"Y813"
0	0	0	7	3	1	"JAK2"	"O60674"	12350	9180	120	8418	7583	2107	27	4330	4330	4359	289	6	97	92	0	909910	11.156	100000.000	100000.000	0.000	0.000	0.000	0.000	0.000	16.610	4088	3253	4088	3253	120	820	100	381	"Y813"
0	0	0	7	4	1	"Jun "	"P05412"	12850	9190	200	4628	4695	498	10	4248	4248	4294	677	15	25	3	0	1483494	0.592	100000.000	100000.000	0.000	0.000	0.000	0.000	0.000	16.610	380	447	380	447	316	2384	100	382	"S73"
0	0	0	7	5	1	"Jun "	"P05412"	13360	9200	150	4660	4670	427	9	4221	4221	4223	286	6	62	37	0	728461	1.563	100000.000	100000.000	0.000	0.000	0.000	0.000	0.000	16.610	439	449	439	449	156	1272	100	383	"S73"
0	0	0	7	6	1	"Jun "	"P05412"	13860	9190	150	4705	4749	370	7	4192	4192	4228	364	8	67	29	0	740775	1.431	100000.000	100000.000	0.000	0.000	0.000	0.000	0.000	16.610	513	557	513	557	156	1272	100	384	"S73"
0	0	0	7	7	1	"Kit "	"P10721"	14390	9170	140	8736	7686	2505	32	4226	4226	4320	528	12	81	71	0	1199000	6.375	100000.000	100000.000	0.000	0.000	0.000	0.000	0.000	16.610	4510	3460	4510	3460	156	1140	100	385	"Y936"
0	0	0	7	8	1	"Kit "	"P10721"	14880	9170	150	8579	7611	2676	35	4097	4097	4166	456	10	78	68	0	1187367	7.555	100000.000	100000.000	0.000	0.000	0.000	0.000	0.000	16.610	4482	3514	4482	3514	156	1272	100	386	"Y936"
0	0	0	7	9	1	"Kit "	"P10721"	15380	9170	130	9129	7893	2769	35	4043	4043	4216	1243	29	68	65	0	947171	2.958	100000.000	100000.000	0.000	0.000	0.000	0.000	0.000	16.610	5086	3850	5086	3850	120	940	100	387	"Y936"
0	0	0	7	1	2	"Mnk1"	"Q9BUB5"	11370	9840	120	6475	6376	1380	21	4426	4426	4532	600	13	85	70	0	765060	3.073	100000.000	100000.000	0.000	0.000	0.000	0.000	0.000	16.610	2049	1950	2049	1950	120	820	100	388	"T250"
0	0	0	7	2	2	"Mnk1"	"Q9BUB5"	11870	9840	100	6795	6783	703	10	4423	4423	4473	615	13	97	93	0	542653	3.756	100000.000	100000.000	0.000	0.000	0.000	0.000	0.000	16.610	2372	2360	2372	2360	80	560	100	389	"T250"
0	0	0	7	3	2	"Mnk1"	"Q9BUB5"	12360	9830	90	6791	6768	818	12	4416	4416	4452	321	7	100	98	0	351914	7.215	100000.000	100000.000	0.000	0.000	0.000	0.000	0.000	16.610	2375	2352	2375	2352	52	420	100	390	"T250"
0	0	0	7	4	2	"NFAT3"	"Q14934"	12880	9830	100	9732	9337	2116	22	4280	4280	4306	276	6	100	97	0	746989	18.228	100000.000	100000.000	0.000	0.000	0.000	0.000	0.000	16.610	5452	5057	5452	5057	80	560	100	391	"S676"
0	0	0	7	5	2	"NFAT3"	"Q14934"	13370	9840	140	6920	7819	4706	60	4171	4171	4208	406	9	80	63	0	1219743	8.894	100000.000	100000.000	0.000	0.000	0.000	0.000	0.000	16.610	2749	3648	2749	3648	156	1140	100	392	"S676"
0	0	0	7	6	2	"NFAT3"	"Q14934"	13870	9830	110	9191	8885	1599	17	4193	4193	4219	289	6	100	98	0	710766	16.145	100000.000	100000.000	0.000	0.000	0.000	0.000	0.000	16.610	4998	4692	4998	4692	80	656	100	393	"S676"
0	0	0	7	7	2	"PIK3R1 "	"P27986"	14380	9830	150	6060	6099	440	7	4169	4169	4194	291	6	100	99	0	951393	6.546	100000.000	100000.000	0.000	0.000	0.000	0.000	0.000	16.610	1891	1930	1891	1930	156	1272	100	394	"Y528"
0	0	0	7	8	2	"PIK3R1 "	"P27986"	14870	9850	160	5950	5885	622	10	4136	4136	4246	945	22	89	46	0	1223990	1.734	100000.000	100000.000	0.000	0.000	0.000	0.000	0.000	16.610	1814	1749	1814	1749	208	1512	100	395	"Y528"
0	0	0	7	9	2	"PIK3R1 "	"P27986"	15380	9850	160	6031	6005	1225	20	4097	4097	4126	301	7	97	92	0	1249124	6.243	100000.000	100000.000	0.000	0.000	0.000	0.000	0.000	16.610	1934	1908	1934	1908	208	1512	100	396	"Y528"
0	0	0	7	1	3	"p67phox"	"P19878"	11380	10480	150	6003	6692	5267	78	4598	4598	4643	370	7	99	93	0	1043900	5.538	100000.000	100000.000	0.000	0.000	0.000	0.000	0.000	16.610	1405	2094	1405	2094	156	1272	100	397	"S208"
0	0	0	7	2	3	"p67phox"	"P19878"	11870	10470	150	5813	6022	1886	31	4563	4563	4606	482	10	98	78	0	939509	2.938	100000.000	100000.000	0.000	0.000	0.000	0.000	0.000	16.610	1250	1459	1250	1459	156	1272	100	398	"S208"
0	0	0	7	3	3	"p67phox"	"P19878"	12370	10480	160	5563	5591	509	9	4515	4515	4850	2486	51	0	0	0	1162841	0.298	100000.000	100000.000	0.000	0.000	0.000	0.000	0.000	16.610	1048	1076	1048	1076	208	1512	100	399	"S208"
0	0	0	7	4	3	"PDK1"	"O15530"	12880	10490	120	5540	5455	621	11	4396	4396	4421	318	7	84	70	0	654601	3.252	100000.000	100000.000	0.000	0.000	0.000	0.000	0.000	16.610	1144	1059	1144	1059	120	820	100	400	"S241"
0	0	0	7	5	3	"PDK1"	"O15530"	13370	10480	140	4887	5080	835	16	4310	4310	4519	1440	31	16	3	0	792494	0.390	100000.000	100000.000	0.000	0.000	0.000	0.000	0.000	16.610	577	770	577	770	156	1140	100	401	"S241"
0	0	0	7	6	3	"PDK1"	"O15530"	13870	10490	150	5192	5258	1127	21	4351	4351	4885	2874	58	3	1	0	820226	0.130	100000.000	100000.000	0.000	0.000	0.000	0.000	0.000	16.610	841	907	841	907	156	1272	100	402	"S241"
0	0	0	7	7	3	"Ripk1"	"Q13546"	14380	10480	160	6074	6046	1857	30	4239	4239	4498	1589	35	52	13	0	1257576	0.974	100000.000	100000.000	0.000	0.000	0.000	0.000	0.000	16.610	1835	1807	1835	1807	208	1512	100	403	"Y384"
0	0	0	7	8	3	"Ripk1"	"Q13546"	14890	10500	130	6530	6542	699	10	4142	4142	4194	918	21	96	85	0	784980	2.558	100000.000	100000.000	0.000	0.000	0.000	0.000	0.000	16.610	2388	2400	2388	2400	120	940	100	404	"Y384"
0	0	0	7	9	3	"Ripk1"	"Q13546"	15370	10500	120	6695	6715	734	10	4131	4131	4210	1186	28	95	64	0	805811	2.112	100000.000	100000.000	0.000	0.000	0.000	0.000	0.000	16.610	2564	2584	2564	2584	120	820	100	405	"Y384"
0	0	0	7	1	4	"Shc1"	"P29353"	11360	11090	200	4680	4701	323	6	4580	4580	4604	364	7	20	3	0	1485432	0.266	100000.000	100000.000	0.000	0.000	0.000	0.000	0.000	16.610	100	121	100	121	316	2384	100	406	"S36"
0	0	0	7	2	4	"Shc1"	"P29353"	11860	11100	200	4852	4939	593	12	4683	4683	4780	886	18	5	0	0	1560798	0.179	100000.000	100000.000	0.000	0.000	0.000	0.000	0.000	16.610	169	256	169	256	316	2384	100	407	"S36"
0	0	0	7	3	4	"Shc1"	"P29353"	12370	11100	120	4877	4892	319	6	4586	4586	4609	278	6	53	14	0	586987	1.018	100000.000	100000.000	0.000	0.000	0.000	0.000	0.000	16.610	291	306	291	306	120	820	100	408	"S36"
0	0	0	7	4	4	"SMAD3"	"Q15796"	12860	11100	200	4560	4705	1534	32	4547	4547	4605	461	10	8	2	0	1486787	0.217	100000.000	100000.000	0.000	0.000	0.000	0.000	0.000	16.610	13	158	13	158	316	2384	100	409	"S204"
0	0	0	7	5	4	"SMAD3"	"Q15796"	13360	11110	200	4514	4531	307	6	4506	4506	4536	800	17	1	0	0	1431923	-0.006	100000.000	100000.000	0.000	0.000	0.000	0.000	0.000	16.610	8	25	8	25	316	2384	100	410	"S204"
0	0	0	7	6	4	"SMAD3"	"Q15796"	13870	11110	200	4363	4382	394	8	4370	4370	4378	341	7	8	1	0	1384794	0.012	100000.000	100000.000	0.000	0.000	0.000	0.000	0.000	16.610	-7	12	-7	12	316	2384	100	411	"S204"
0	0	0	7	7	4	"TAK1 "	"O43318"	14370	11120	120	4663	4655	317	6	4263	4263	4339	748	17	10	0	0	558657	0.422	100000.000	100000.000	0.000	0.000	0.000	0.000	0.000	16.610	400	392	400	392	120	820	100	412	"S192"
0	0	0	7	8	4	"TAK1 "	"O43318"	14870	11120	130	4482	4486	348	7	4157	4157	4213	425	10	39	6	0	538358	0.642	100000.000	100000.000	0.000	0.000	0.000	0.000	0.000	16.610	325	329	325	329	120	940	100	413	"S192"
0	0	0	7	9	4	"TAK1 "	"O43318"	15370	11120	200	4208	4249	336	7	4209	4209	4250	505	11	8	0	0	1342582	-0.002	100000.000	100000.000	0.000	0.000	0.000	0.000	0.000	16.610	-1	40	-1	40	316	2384	100	414	"S192"
0	0	0	7	1	5	"ACC1"	"Q13085 "	11360	11760	100	5305	5317	360	6	4520	4520	4541	257	5	96	83	0	425349	3.019	100000.000	100000.000	0.000	0.000	0.000	0.000	0.000	16.610	785	797	785	797	80	560	100	415	"S29"
0	0	0	7	2	5	"ACC1"	"Q13085 "	11870	11760	90	5518	5573	691	12	4545	4545	4557	223	4	100	90	0	289790	4.556	100000.000	100000.000	0.000	0.000	0.000	0.000	0.000	16.610	973	1028	973	1028	52	420	100	416	"S29"
0	0	0	7	3	5	"ACC1"	"Q13085 "	12330	11730	170	4822	5184	2003	38	4591	4591	4612	295	6	45	30	0	1078232	1.939	100000.000	100000.000	0.000	0.000	0.000	0.000	0.000	16.610	231	593	231	593	208	1660	100	417	"S29"
0	0	0	7	4	5	"AR"	"P10275"	12860	11770	140	9690	8439	3921	46	4603	4603	4636	472	10	64	62	0	1316512	8.057	100000.000	100000.000	0.000	0.000	0.000	0.000	0.000	16.610	5087	3836	5087	3836	156	1140	100	418	"Y363"
0	0	0	7	5	5	"AR"	"P10275"	13360	11760	140	9219	8164	4016	49	4492	4492	4519	385	8	67	57	0	1273569	9.468	100000.000	100000.000	0.000	0.000	0.000	0.000	0.000	16.610	4727	3672	4727	3672	156	1140	100	419	"Y363"
0	0	0	7	6	5	"AR"	"P10275"	13870	11770	130	10579	10226	5684	55	4460	4460	4496	363	8	95	90	0	1227102	15.785	100000.000	100000.000	0.000	0.000	0.000	0.000	0.000	16.610	6119	5766	6119	5766	120	940	100	420	"Y363"
0	0	0	7	7	5	"process-control__"	"GGSGGSGDYKDDDDK"	14340	11770	70	5388	5415	422	7	4335	4335	4326	250	5	100	96	0	173280	4.356	100000.000	100000.000	0.000	0.000	0.000	0.000	0.000	16.610	1053	1080	1053	1080	32	236	100	421	"process-control__"
0	0	0	7	8	5	"process-control__"	"GGSGGSGDYKDDDDK"	14850	11760	200	4336	4440	465	10	4293	4293	4337	664	15	12	1	0	1403190	0.155	100000.000	100000.000	0.000	0.000	0.000	0.000	0.000	16.610	43	147	43	147	316	2384	100	422	"process-control__"
0	0	0	7	9	5	"process-control__"	"GGSGGSGDYKDDDDK"	15360	11760	110	4492	4600	464	10	4256	4256	4310	548	12	33	3	0	367980	0.529	100000.000	100000.000	0.000	0.000	0.000	0.000	0.000	16.610	236	344	236	344	80	656	100	423	"process-control__"
0	0	0	7	1	6	"Ck2-B"	"Q5SRQ6"	11360	12390	100	5061	5087	324	6	4568	4568	4615	489	10	51	6	0	406944	0.965	100000.000	100000.000	0.000	0.000	0.000	0.000	0.000	16.610	493	519	493	519	80	560	100	424	"S228"
0	0	0	7	2	6	"Ck2-B"	"Q5SRQ6"	11870	12400	90	5286	5305	428	8	4600	4600	4660	549	11	69	5	0	275873	1.175	100000.000	100000.000	0.000	0.000	0.000	0.000	0.000	16.610	686	705	686	705	52	420	100	425	"S228"
0	0	0	7	3	6	"Ck2-B"	"Q5SRQ6"	12350	12380	140	5235	5575	2833	50	4663	4663	4681	308	6	70	45	0	869743	2.903	100000.000	100000.000	0.000	0.000	0.000	0.000	0.000	16.610	572	912	572	912	156	1140	100	426	"S228"
0	0	0	7	4	6	"CTNNB1"	"P35222"	12870	12400	110	5352	5384	400	7	4528	4528	4552	266	5	92	81	0	430747	3.128	100000.000	100000.000	0.000	0.000	0.000	0.000	0.000	16.610	824	856	824	856	80	656	100	427	"S33"
0	0	0	7	5	6	"CTNNB1"	"P35222"	13360	12410	140	5008	5037	557	11	4480	4480	4527	726	16	33	3	0	785837	0.702	100000.000	100000.000	0.000	0.000	0.000	0.000	0.000	16.610	528	557	528	557	156	1140	100	428	"S33"
0	0	0	7	6	6	"CTNNB1"	"P35222"	13870	12400	110	5402	5443	343	6	4467	4467	4481	375	8	100	72	0	435413	2.565	100000.000	100000.000	0.000	0.000	0.000	0.000	0.000	16.610	935	976	935	976	80	656	100	429	"S33"
0	0	0	7	7	6	"EGFR"	"P00533"	14370	12410	90	5750	6094	1623	26	4416	4416	4447	261	5	98	98	0	316890	6.310	100000.000	100000.000	0.000	0.000	0.000	0.000	0.000	16.610	1334	1678	1334	1678	52	420	100	430	"Y869"
0	0	0	7	8	6	"EGFR"	"P00533"	14880	12410	70	5693	5673	290	5	4322	4322	4346	239	5	100	100	0	181524	5.552	100000.000	100000.000	0.000	0.000	0.000	0.000	0.000	16.610	1371	1351	1371	1351	32	236	100	431	"Y869"
0	0	0	7	9	6	"EGFR"	"P00533"	15390	12430	90	5534	5608	522	9	4377	4377	4572	2142	46	3	0	0	291623	0.484	100000.000	100000.000	0.000	0.000	0.000	0.000	0.000	16.610	1157	1231	1157	1231	52	420	100	432	"Y869"
-75	0	0	7	1	7	"empty"	"empty"	11350	13040	200	4485	4502	241	5	4474	4474	4491	326	7	9	1	0	1422496	0.034	100000.000	100000.000	0.000	0.000	0.000	0.000	0.000	16.610	11	28	11	28	316	2384	100	433	"empty"
-75	0	0	7	2	7	"empty"	"empty"	11850	13040	200	4593	4634	365	7	4530	4530	4546	248	5	21	5	0	1464485	0.355	100000.000	100000.000	0.000	0.000	0.000	0.000	0.000	16.610	63	104	63	104	316	2384	100	434	"empty"
-75	0	0	7	3	7	"empty"	"empty"	12350	13040	200	4586	4637	312	6	4560	4560	4583	297	6	13	2	0	1465368	0.182	100000.000	100000.000	0.000	0.000	0.000	0.000	0.000	16.610	26	77	26	77	316	2384	100	435	"empty"
-75	0	0	7	4	7	"empty"	"empty"	12850	13040	200	4591	4590	262	5	4528	4528	4533	274	6	13	1	0	1450411	0.208	100000.000	100000.000	0.000	0.000	0.000	0.000	0.000	16.610	63	62	63	62	316	2384	100	436	"empty"
-75	0	0	7	5	7	"empty"	"empty"	13350	13040	200	4451	4467	380	8	4494	4494	4535	672	14	2	0	0	1411663	-0.101	100000.000	100000.000	0.000	0.000	0.000	0.000	0.000	16.610	-43	-27	-43	-27	316	2384	100	437	"empty"
-75	0	0	7	6	7	"empty"	"empty"	13850	13040	200	4411	4440	275	6	4477	4477	4510	544	12	1	0	0	1402920	-0.129	100000.000	100000.000	0.000	0.000	0.000	0.000	0.000	16.610	-66	-37	-66	-37	316	2384	100	438	"empty"
0	0	0	7	7	7	"GLQAWPG-pS-AIPQFLG_GLQAWPGEAIPQFLG_80vs20"	"GLQAWPG-pS-AIPQFLG_GLQAWPGEAIPQFLG_80vs20"	14360	13050	100	11898	11185	5380	48	4452	4452	4480	372	8	87	76	0	894792	18.024	100000.000	100000.000	0.000	0.000	0.000	0.000	0.000	16.610	7446	6733	7446	6733	80	560	100	439	"GLQAWPG-pS-AIPQFLG_GLQAWPGEAIPQFLG_80vs20"
0	0	0	7	8	7	"GLQAWPG-pS-AIPQFLG_GLQAWPGEAIPQFLG_80vs20"	"GLQAWPG-pS-AIPQFLG_GLQAWPGEAIPQFLG_80vs20"	14860	13070	120	4951	8157	4824	59	4344	4344	4390	516	11	53	41	0	978856	7.300	100000.000	100000.000	0.000	0.000	0.000	0.000	0.000	16.610	607	3813	607	3813	120	820	100	440	"GLQAWPG-pS-AIPQFLG_GLQAWPGEAIPQFLG_80vs20"
0	0	0	7	9	7	"GLQAWPG-pS-AIPQFLG_GLQAWPGEAIPQFLG_80vs20"	"GLQAWPG-pS-AIPQFLG_GLQAWPGEAIPQFLG_80vs20"	15370	13060	100	14600	12437	4573	36	4266	4266	4273	249	5	96	92	0	994951	32.787	100000.000	100000.000	0.000	0.000	0.000	0.000	0.000	16.610	10334	8171	10334	8171	80	560	100	441	"GLQAWPG-pS-AIPQFLG_GLQAWPGEAIPQFLG_80vs20"
0	0	0	8	1	1	"Bim"	"O43521"	15820	9170	70	4848	4902	386	7	3923	3923	3935	207	5	100	96	0	156873	4.671	100000.000	100000.000	0.000	0.000	0.000	0.000	0.000	16.610	925	979	925	979	32	236	100	442	"S69"
0	0	0	8	2	1	"Bim"	"O43521"	16320	9180	80	4966	4955	487	9	4056	4056	4077	216	5	90	86	0	257663	4.065	100000.000	100000.000	0.000	0.000	0.000	0.000	0.000	16.610	910	899	910	899	52	340	100	443	"S69"
0	0	0	8	3	1	"Bim"	"O43521"	16820	9170	90	4937	4986	480	9	4145	4145	4222	1299	30	13	0	0	259262	0.588	100000.000	100000.000	0.000	0.000	0.000	0.000	0.000	16.610	792	841	792	841	52	420	100	444	"S69"
0	0	0	8	4	1	"caspase-8"	"Q14790 "	17320	9180	70	4937	4944	232	4	4219	4219	4233	221	5	100	87	0	158214	3.217	100000.000	100000.000	0.000	0.000	0.000	0.000	0.000	16.610	718	725	718	725	32	236	100	445	"Y448"
0	0	0	8	5	1	"caspase-8"	"Q14790 "	17800	9170	70	5120	5151	528	10	4305	4305	4378	618	14	62	15	0	164846	1.251	100000.000	100000.000	0.000	0.000	0.000	0.000	0.000	16.610	815	846	815	846	32	236	100	446	"Y448"
0	0	0	8	6	1	"caspase-8"	"Q14790 "	18320	9180	70	5178	5215	302	5	4396	4396	4391	256	5	96	87	0	166864	3.219	100000.000	100000.000	0.000	0.000	0.000	0.000	0.000	16.610	782	819	782	819	32	236	100	447	"Y448"
0	0	0	8	7	1	"Cdc2"	"P06493"	18820	9180	140	5321	5686	2977	52	4309	4309	4385	1366	31	23	3	0	887029	0.952	100000.000	100000.000	0.000	0.000	0.000	0.000	0.000	16.610	1012	1377	1012	1377	156	1140	100	448	"T161"
0	0	0	8	8	1	"Cdc2"	"P06493"	19300	9190	160	5130	5098	688	13	4281	4281	4348	881	20	47	6	0	1060393	0.851	100000.000	100000.000	0.000	0.000	0.000	0.000	0.000	16.610	849	817	849	817	208	1512	100	449	"T161"
0	0	0	8	9	1	"Cdc2"	"P06493"	19790	9200	190	4967	4945	1096	22	4240	4240	4400	1014	23	36	1	0	1265801	0.537	100000.000	100000.000	0.000	0.000	0.000	0.000	0.000	16.610	727	705	727	705	256	2088	100	450	"T161"
0	0	0	8	1	2	"FGFR1 "	"P11362"	15830	9830	100	5322	5282	674	12	4190	4190	4211	378	8	78	72	0	422587	2.833	100000.000	100000.000	0.000	0.000	0.000	0.000	0.000	16.610	1132	1092	1132	1092	80	560	100	451	"Y653"
0	0	0	8	2	2	"FGFR1 "	"P11362"	16310	9820	90	5592	5654	432	7	4146	4146	4161	243	5	100	100	0	294016	6.144	100000.000	100000.000	0.000	0.000	0.000	0.000	0.000	16.610	1446	1508	1446	1508	52	420	100	452	"Y653"
0	0	0	8	3	2	"FGFR1 "	"P11362"	16820	9800	100	5673	6069	2748	45	4251	4251	4300	747	17	80	41	0	485507	2.368	100000.000	100000.000	0.000	0.000	0.000	0.000	0.000	16.610	1422	1818	1422	1818	80	560	100	453	"Y653"
0	0	0	8	4	2	"GIT2"	"Q14161"	17310	9820	200	4331	4442	529	11	4229	4229	4294	1310	30	2	0	0	1403698	0.113	100000.000	100000.000	0.000	0.000	0.000	0.000	0.000	16.610	102	213	102	213	316	2384	100	454	"Y492"
0	0	0	8	5	2	"GIT2"	"Q14161"	17810	9820	200	4308	4353	291	6	4277	4277	4345	1062	24	0	0	0	1375522	0.008	100000.000	100000.000	0.000	0.000	0.000	0.000	0.000	16.610	31	76	31	76	316	2384	100	455	"Y492"
0	0	0	8	6	2	"GIT2"	"Q14161"	18310	9820	200	4399	4653	1936	41	4337	4337	4360	434	9	18	8	0	1470384	0.675	100000.000	100000.000	0.000	0.000	0.000	0.000	0.000	16.610	62	316	62	316	316	2384	100	456	"Y492"
0	0	0	8	7	2	"Grb2"	"P62993"	18810	9820	200	4325	4387	419	9	4352	4352	4385	489	11	6	2	0	1386387	0.004	100000.000	100000.000	0.000	0.000	0.000	0.000	0.000	16.610	-27	35	-27	35	316	2384	100	457	"Y7"
0	0	0	8	8	2	"Grb2"	"P62993"	19310	9820	200	4275	4285	344	8	4259	4259	4339	799	18	2	1	0	1354204	-0.068	100000.000	100000.000	0.000	0.000	0.000	0.000	0.000	16.610	16	26	16	26	316	2384	100	458	"Y7"
0	0	0	8	9	2	"Grb2"	"P62993"	19810	9820	200	4248	4261	250	5	4191	4191	4247	702	16	1	0	0	1346391	0.020	100000.000	100000.000	0.000	0.000	0.000	0.000	0.000	16.610	57	70	57	70	316	2384	100	459	"Y7"
0	0	0	8	1	3	"IKK-gamma "	"Q9Y6K9"	15790	10440	110	4034	4123	722	17	4234	4234	4299	1227	28	3	2	0	329836	-0.143	100000.000	100000.000	0.000	0.000	0.000	0.000	0.000	16.610	-200	-111	-200	-111	80	656	100	460	"S43"
0	0	0	8	2	3	"IKK-gamma "	"Q9Y6K9"	16310	10450	200	4195	4217	337	7	4270	4270	4303	478	11	5	1	0	1332552	-0.180	100000.000	100000.000	0.000	0.000	0.000	0.000	0.000	16.610	-75	-53	-75	-53	316	2384	100	461	"S43"
0	0	0	8	3	3	"IKK-gamma "	"Q9Y6K9"	16810	10450	200	4250	4317	653	15	4294	4294	4383	1180	26	1	0	0	1364119	-0.056	100000.000	100000.000	0.000	0.000	0.000	0.000	0.000	16.610	-44	23	-44	23	316	2384	100	462	"S43"
0	0	0	8	4	3	"IRAK1"	"P51617"	17310	10470	130	5461	5441	560	10	4315	4315	4372	441	10	90	77	0	652903	2.424	100000.000	100000.000	0.000	0.000	0.000	0.000	0.000	16.610	1146	1126	1146	1126	120	940	100	463	"T387"
0	0	0	8	5	3	"IRAK1"	"P51617"	17810	10460	120	5349	5478	1155	21	4346	4346	4394	390	8	88	70	0	657348	2.779	100000.000	100000.000	0.000	0.000	0.000	0.000	0.000	16.610	1003	1132	1003	1132	120	820	100	464	"T387"
0	0	0	8	6	3	"IRAK1"	"P51617"	18310	10460	120	5573	5742	1832	31	4376	4376	4420	448	10	87	76	0	688982	2.951	100000.000	100000.000	0.000	0.000	0.000	0.000	0.000	16.610	1197	1366	1197	1366	120	820	100	465	"T387"
0	0	0	8	7	3	"Lck"	"P06239"	18810	10460	120	5094	5026	648	12	4337	4337	4480	1493	33	10	0	0	603177	0.366	100000.000	100000.000	0.000	0.000	0.000	0.000	0.000	16.610	757	689	757	689	120	820	100	466	"Y394"
0	0	0	8	8	3	"Lck"	"P06239"	19310	10470	100	5524	5626	871	15	4247	4247	4275	437	10	92	87	0	450119	3.092	100000.000	100000.000	0.000	0.000	0.000	0.000	0.000	16.610	1277	1379	1277	1379	80	560	100	467	"Y394"
0	0	0	8	9	3	"Lck"	"P06239"	19820	10460	100	5416	5378	547	10	4269	4269	4330	587	13	83	47	0	430277	1.785	100000.000	100000.000	0.000	0.000	0.000	0.000	0.000	16.610	1147	1109	1147	1109	80	560	100	468	"Y394"
0	0	0	8	1	4	"CDK2"	"P24941"	15810	11110	100	7436	7254	835	11	4296	4296	4329	450	10	96	95	0	580284	6.500	100000.000	100000.000	0.000	0.000	0.000	0.000	0.000	16.610	3140	2958	3140	2958	80	560	100	469	"T160"
0	0	0	8	2	4	"CDK2"	"P24941"	16320	11110	150	4977	6026	1824	30	4345	4345	4371	322	7	55	50	0	940020	5.140	100000.000	100000.000	0.000	0.000	0.000	0.000	0.000	16.610	632	1681	632	1681	156	1272	100	470	"T160"
0	0	0	8	3	4	"CDK2"	"P24941"	16830	11110	100	7928	7852	1125	14	4324	4324	4385	651	14	95	92	0	628122	5.326	100000.000	100000.000	0.000	0.000	0.000	0.000	0.000	16.610	3604	3528	3604	3528	80	560	100	471	"T160"
0	0	0	8	4	4	"MDM2"	"Q00987"	17310	11090	120	4690	4641	444	9	4385	4385	4410	322	7	47	9	0	556937	0.717	100000.000	100000.000	0.000	0.000	0.000	0.000	0.000	16.610	305	256	305	256	120	820	100	472	"S186/8"
0	0	0	8	5	4	"MDM2"	"Q00987"	17820	11120	130	4785	4912	819	16	4396	4396	4446	654	14	15	4	0	589479	0.713	100000.000	100000.000	0.000	0.000	0.000	0.000	0.000	16.610	389	516	389	516	120	940	100	473	"S186/8"
0	0	0	8	6	4	"MDM2"	"Q00987"	18310	11110	110	4828	4898	398	8	4401	4401	4438	402	9	57	10	0	391829	1.144	100000.000	100000.000	0.000	0.000	0.000	0.000	0.000	16.610	427	497	427	497	80	656	100	474	"S186/8"
0	0	0	8	7	4	"NFkB-p65 "	"Q04206"	18810	11110	100	11258	10642	2599	24	4387	4387	4421	369	8	91	88	0	851352	16.859	100000.000	100000.000	0.000	0.000	0.000	0.000	0.000	16.610	6871	6255	6871	6255	80	560	100	475	"S536"
0	0	0	8	8	4	"NFkB-p65 "	"Q04206"	19310	11110	90	10979	10808	1493	13	4317	4317	4328	270	6	100	100	0	562040	24.000	100000.000	100000.000	0.000	0.000	0.000	0.000	0.000	16.610	6662	6491	6662	6491	52	420	100	476	"S536"
0	0	0	8	9	4	"NFkB-p65 "	"Q04206"	19810	11110	110	10989	10311	2226	21	4264	4264	4351	788	18	91	90	0	824919	7.563	100000.000	100000.000	0.000	0.000	0.000	0.000	0.000	16.610	6725	6047	6725	6047	80	656	100	477	"S536"
0	0	0	8	1	5	"PLCG2"	"P16885"	15820	11750	120	8015	7401	1690	22	4302	4302	4331	316	7	90	83	0	888172	9.715	100000.000	100000.000	0.000	0.000	0.000	0.000	0.000	16.610	3713	3099	3713	3099	120	820	100	478	"Y759"
0	0	0	8	2	5	"PLCG2"	"P16885"	16320	11760	110	8459	8710	2311	26	4366	4366	4402	283	6	98	95	0	696806	15.223	100000.000	100000.000	0.000	0.000	0.000	0.000	0.000	16.610	4093	4344	4093	4344	80	656	100	479	"Y759"
0	0	0	8	3	5	"PLCG2"	"P16885"	16810	11750	120	8287	7621	1796	23	4399	4399	4433	460	10	84	79	0	914469	6.930	100000.000	100000.000	0.000	0.000	0.000	0.000	0.000	16.610	3888	3222	3888	3222	120	820	100	480	"Y759"
0	0	0	8	4	5	"pyk2"	"Q14289"	17310	11760	100	4986	5071	544	10	4423	4423	4457	758	17	30	3	0	405641	0.810	100000.000	100000.000	0.000	0.000	0.000	0.000	0.000	16.610	563	648	563	648	80	560	100	481	"S213"
0	0	0	8	5	5	"pyk2"	"Q14289"	17810	11750	110	4948	5111	775	15	4385	4385	4410	318	7	85	41	0	408850	2.204	100000.000	100000.000	0.000	0.000	0.000	0.000	0.000	16.610	563	726	563	726	80	656	100	482	"S213"
0	0	0	8	6	5	"pyk2"	"Q14289"	18310	11760	100	5048	5131	503	9	4388	4388	4493	1207	26	7	2	0	410445	0.529	100000.000	100000.000	0.000	0.000	0.000	0.000	0.000	16.610	660	743	660	743	80	560	100	483	"S213"
0	0	0	8	7	5	"SOC3"	"O14543"	18810	11750	110	5047	5103	389	7	4346	4346	4410	629	14	58	11	0	408264	1.102	100000.000	100000.000	0.000	0.000	0.000	0.000	0.000	16.610	701	757	701	757	80	656	100	484	"Y221"
0	0	0	8	8	5	"SOC3"	"O14543"	19320	11770	110	5139	5159	279	5	4258	4258	4297	422	9	98	55	0	412730	2.043	100000.000	100000.000	0.000	0.000	0.000	0.000	0.000	16.610	881	901	881	901	80	656	100	485	"Y221"
0	0	0	8	9	5	"SOC3"	"O14543"	19810	11750	160	4638	4718	952	20	4211	4211	4225	253	5	62	44	0	981372	1.949	100000.000	100000.000	0.000	0.000	0.000	0.000	0.000	16.610	427	507	427	507	208	1512	100	486	"Y221"
0	0	0	8	1	6	"STAT4"	"Q14765"	15820	12390	130	5546	5663	1187	20	4326	4326	4349	303	6	97	91	0	679550	4.337	100000.000	100000.000	0.000	0.000	0.000	0.000	0.000	16.610	1220	1337	1220	1337	120	940	100	487	"Y693"
0	0	0	8	2	6	"STAT4"	"Q14765"	16320	12400	140	5446	5399	663	12	4373	4373	4415	515	11	80	53	0	842217	1.911	100000.000	100000.000	0.000	0.000	0.000	0.000	0.000	16.610	1073	1026	1073	1026	156	1140	100	488	"Y693"
0	0	0	8	3	6	"STAT4"	"Q14765"	16810	12390	140	5519	5547	728	13	4397	4397	4459	829	18	73	9	0	865316	1.312	100000.000	100000.000	0.000	0.000	0.000	0.000	0.000	16.610	1122	1150	1122	1150	156	1140	100	489	"Y693"
0	0	0	8	4	6	"STMN1"	"P16949"	17290	12380	110	4796	4811	408	8	4388	4388	4409	323	7	61	18	0	384870	1.245	100000.000	100000.000	0.000	0.000	0.000	0.000	0.000	16.610	408	423	408	423	80	656	100	490	"S24"
0	0	0	8	5	6	"STMN1"	"P16949"	17790	12400	130	4714	4949	2616	52	4398	4398	4425	409	9	36	5	0	593932	1.281	100000.000	100000.000	0.000	0.000	0.000	0.000	0.000	16.610	316	551	316	551	120	940	100	491	"S24"
0	0	0	8	6	6	"STMN1"	"P16949"	18290	12370	90	4806	5105	1618	31	4442	4442	4516	681	15	19	5	0	265475	0.865	100000.000	100000.000	0.000	0.000	0.000	0.000	0.000	16.610	364	663	364	663	52	420	100	492	"S24"
0	0	0	8	7	6	"GIT2"	"Q14161"	18790	12380	200	4426	4427	310	7	4404	4404	4439	633	14	1	0	0	1399077	-0.019	100000.000	100000.000	0.000	0.000	0.000	0.000	0.000	16.610	22	23	22	23	316	2384	100	493	"Y592"
0	0	0	8	8	6	"GIT2"	"Q14161"	19290	12380	200	4445	4476	323	7	4370	4370	4679	3879	82	0	0	0	1414401	-0.052	100000.000	100000.000	0.000	0.000	0.000	0.000	0.000	16.610	75	106	75	106	316	2384	100	494	"Y592"
0	0	0	8	9	6	"GIT2"	"Q14161"	19790	12380	200	4340	4351	274	6	4284	4284	4324	393	9	8	1	0	1374863	0.069	100000.000	100000.000	0.000	0.000	0.000	0.000	0.000	16.610	56	67	56	67	316	2384	100	495	"Y592"
-75	0	0	8	1	7	"empty"	"empty"	15800	13040	200	4388	4392	302	6	4368	4368	4399	457	10	3	1	0	1387981	-0.015	100000.000	100000.000	0.000	0.000	0.000	0.000	0.000	16.610	20	24	20	24	316	2384	100	496	"empty"
-75	0	0	8	2	7	"empty"	"empty"	16300	13040	200	4378	4409	389	8	4371	4371	4399	388	8	5	0	0	1393377	0.026	100000.000	100000.000	0.000	0.000	0.000	0.000	0.000	16.610	7	38	7	38	316	2384	100	497	"empty"
-75	0	0	8	3	7	"empty"	"empty"	16800	13040	200	4360	4368	272	6	4400	4400	4457	1057	23	0	0	0	1380218	-0.084	100000.000	100000.000	0.000	0.000	0.000	0.000	0.000	16.610	-40	-32	-40	-32	316	2384	100	498	"empty"
-75	0	0	8	4	7	"empty"	"empty"	17300	13040	200	4357	4359	245	5	4366	4366	4399	568	12	0	0	0	1377489	-0.070	100000.000	100000.000	0.000	0.000	0.000	0.000	0.000	16.610	-9	-7	-9	-7	316	2384	100	499	"empty"
-75	0	0	8	5	7	"empty"	"empty"	17800	13040	200	4382	4408	266	6	4416	4416	4475	943	21	0	0	0	1392854	-0.071	100000.000	100000.000	0.000	0.000	0.000	0.000	0.000	16.610	-34	-8	-34	-8	316	2384	100	500	"empty"
-75	0	0	8	6	7	"empty"	"empty"	18300	13040	200	4428	4454	359	8	4422	4422	4477	647	14	1	0	0	1407473	-0.036	100000.000	100000.000	0.000	0.000	0.000	0.000	0.000	16.610	6	32	6	32	316	2384	100	501	"empty"
0	0	0	8	7	7	"Control-Spot"	"Mouse_IgG"	18800	13030	140	10604	10535	1018	9	4465	4465	4523	424	9	100	100	0	1643525	14.179	100000.000	100000.000	0.000	0.000	0.000	0.000	0.000	16.610	6139	6070	6139	6070	156	1140	100	502	"Control-Spot"
0	0	0	8	8	7	"Control-Spot"	"Mouse_IgG"	19300	13040	150	10614	10630	1499	14	4466	4466	4522	887	19	100	100	0	1658231	6.886	100000.000	100000.000	0.000	0.000	0.000	0.000	0.000	16.610	6148	6164	6148	6164	156	1272	100	503	"Control-Spot"
0	0	0	8	9	7	"Control-Spot"	"Mouse_IgG"	19800	13040	170	10616	10158	3423	33	4377	4377	4710	1284	27	89	86	0	2112965	4.243	100000.000	100000.000	0.000	0.000	0.000	0.000	0.000	16.610	6239	5781	6239	5781	208	1660	100	504	"Control-Spot"
0	0	0	9	1	1	"AMPK1"	"Q13131"	2320	13590	110	14064	12677	3624	28	4340	4340	4389	454	10	100	97	0	1014166	18.256	100000.000	100000.000	0.000	0.000	0.000	0.000	0.000	16.610	9724	8337	9724	8337	80	656	100	505	"T174/5"
0	0	0	9	2	1	"AMPK1"	"Q13131"	2820	13600	140	12532	10044	4137	41	4246	4246	4302	650	15	84	73	0	1566867	8.834	100000.000	100000.000	0.000	0.000	0.000	0.000	0.000	16.610	8286	5798	8286	5798	156	1140	100	506	"T174/5"
0	0	0	9	3	1	"AMPK1"	"Q13131"	3320	13600	110	14617	14429	1662	11	4354	4354	4372	298	6	100	100	0	1154306	33.748	100000.000	100000.000	0.000	0.000	0.000	0.000	0.000	16.610	10263	10075	10263	10075	80	656	100	507	"T174/5"
0	0	0	9	4	1	"aura"	"O14965"	3820	13590	160	7006	6980	788	11	4557	4557	4563	345	7	98	97	0	1451829	7.006	100000.000	100000.000	0.000	0.000	0.000	0.000	0.000	16.610	2449	2423	2449	2423	208	1512	100	508	"T287"
0	0	0	9	5	1	"aura"	"O14965"	4320	13590	170	7351	7269	781	10	4591	4591	4641	931	20	96	89	0	1511928	2.823	100000.000	100000.000	0.000	0.000	0.000	0.000	0.000	16.610	2760	2678	2760	2678	208	1660	100	509	"T287"
0	0	0	9	6	1	"aura"	"O14965"	4820	13590	160	7563	7680	1710	22	4643	4643	4678	593	12	96	95	0	1597402	5.062	100000.000	100000.000	0.000	0.000	0.000	0.000	0.000	16.610	2920	3037	2920	3037	208	1512	100	510	"T287"
0	0	0	9	7	1	"CFTR"	"P13569"	5320	13600	120	5859	6209	2390	38	4729	4729	4747	378	7	92	76	0	745135	3.868	100000.000	100000.000	0.000	0.000	0.000	0.000	0.000	16.610	1130	1480	1130	1480	120	820	100	511	"S737"
0	0	0	9	8	1	"CFTR"	"P13569"	5820	13600	130	6060	5994	401	6	4871	4871	4901	304	6	95	89	0	719325	3.595	100000.000	100000.000	0.000	0.000	0.000	0.000	0.000	16.610	1189	1123	1189	1123	120	940	100	512	"S737"
0	0	0	9	9	1	"CFTR"	"P13569"	6320	13580	140	5891	5842	530	9	4842	4842	4878	596	12	77	37	0	911360	1.617	100000.000	100000.000	0.000	0.000	0.000	0.000	0.000	16.610	1049	1000	1049	1000	156	1140	100	513	"S737"
0	0	0	9	1	2	"CREB "	"P16220"	2320	14230	140	8239	8067	1076	13	4219	4219	4440	1820	40	94	68	0	1258478	1.993	100000.000	100000.000	0.000	0.000	0.000	0.000	0.000	16.610	4020	3848	4020	3848	156	1140	100	514	"S133"
0	0	0	9	2	2	"CREB "	"P16220"	2820	14230	150	8857	8889	1344	15	4258	4258	4373	1134	25	98	96	0	1386749	3.982	100000.000	100000.000	0.000	0.000	0.000	0.000	0.000	16.610	4599	4631	4599	4631	156	1272	100	515	"S133"
0	0	0	9	3	2	"CREB "	"P16220"	3320	14240	150	8767	8742	751	8	4279	4279	4332	371	8	100	100	0	1363689	11.887	100000.000	100000.000	0.000	0.000	0.000	0.000	0.000	16.610	4488	4463	4488	4463	156	1272	100	516	"S133"
0	0	0	9	4	2	"blank-control__"	"AA"	3820	14230	90	5541	5579	427	7	4428	4428	4457	304	6	100	92	0	290082	3.691	100000.000	100000.000	0.000	0.000	0.000	0.000	0.000	16.610	1113	1151	1113	1151	52	420	100	517	"blank-control__"
0	0	0	9	5	2	"blank-control__"	"AA"	4320	14240	100	5738	5641	596	10	4512	4512	4516	471	10	82	65	0	451300	2.389	100000.000	100000.000	0.000	0.000	0.000	0.000	0.000	16.610	1226	1129	1226	1129	80	560	100	518	"blank-control__"
0	0	0	9	6	2	"blank-control__"	"AA"	4810	14240	100	5773	5755	502	8	4612	4612	4631	393	8	90	77	0	460382	2.860	100000.000	100000.000	0.000	0.000	0.000	0.000	0.000	16.610	1161	1143	1161	1143	80	560	100	519	"blank-control__"
0	0	0	9	7	2	"IKK-alpha "	"O15111"	5310	14240	150	10038	10927	5477	50	4778	4778	4826	1092	22	100	99	0	1704562	5.587	100000.000	100000.000	0.000	0.000	0.000	0.000	0.000	16.610	5260	6149	5260	6149	156	1272	100	520	"S180"
0	0	0	9	8	2	"IKK-alpha "	"O15111"	5810	14230	160	10141	9915	1272	12	4877	4877	4910	450	9	99	99	0	2062319	11.122	100000.000	100000.000	0.000	0.000	0.000	0.000	0.000	16.610	5264	5038	5264	5038	208	1512	100	521	"S180"
0	0	0	9	9	2	"IKK-alpha "	"O15111"	6310	14240	160	10300	9871	1441	14	4914	4914	4965	659	13	97	96	0	2053201	7.445	100000.000	100000.000	0.000	0.000	0.000	0.000	0.000	16.610	5386	4957	5386	4957	208	1512	100	522	"S180"
0	0	0	9	1	3	"JAK2"	"O60674"	2310	14870	140	9705	9291	1586	17	4065	4065	4101	381	9	99	95	0	1449435	13.622	100000.000	100000.000	0.000	0.000	0.000	0.000	0.000	16.610	5640	5226	5640	5226	156	1140	100	523	"Y119"
0	0	0	9	2	3	"JAK2"	"O60674"	2820	14870	140	10991	10699	1848	17	4228	4228	4352	844	19	97	96	0	1669095	7.520	100000.000	100000.000	0.000	0.000	0.000	0.000	0.000	16.610	6763	6471	6763	6471	156	1140	100	524	"Y119"
0	0	0	9	3	3	"JAK2"	"O60674"	3320	14870	150	11197	10664	1692	15	4320	4320	4470	1863	41	94	90	0	1663547	3.325	100000.000	100000.000	0.000	0.000	0.000	0.000	0.000	16.610	6877	6344	6877	6344	156	1272	100	525	"Y119"
0	0	0	9	4	3	"K8"	"P05787"	3810	14880	150	6128	6161	1089	17	4458	4458	4519	584	12	92	78	0	961075	2.812	100000.000	100000.000	0.000	0.000	0.000	0.000	0.000	16.610	1670	1703	1670	1703	156	1272	100	526	"Y267"
0	0	0	9	5	3	"K8"	"P05787"	4320	14880	150	6344	6371	735	11	4572	4572	4612	970	21	92	35	0	993950	1.813	100000.000	100000.000	0.000	0.000	0.000	0.000	0.000	16.610	1772	1799	1772	1799	156	1272	100	527	"Y267"
0	0	0	9	6	3	"K8"	"P05787"	4810	14880	160	6320	6333	1570	24	4648	4648	4672	467	9	90	84	0	1317193	3.557	100000.000	100000.000	0.000	0.000	0.000	0.000	0.000	16.610	1672	1685	1672	1685	208	1512	100	528	"Y267"
0	0	0	9	7	3	"blank-control__"	"AA"	5310	14870	130	5108	5335	732	13	4734	4734	4747	371	7	51	32	0	640170	1.585	100000.000	100000.000	0.000	0.000	0.000	0.000	0.000	16.610	374	601	374	601	120	940	100	529	"blank-control__"
0	0	0	9	8	3	"blank-control__"	"AA"	5810	14880	140	5197	5456	1116	20	4797	4797	4808	264	5	64	37	0	851148	2.455	100000.000	100000.000	0.000	0.000	0.000	0.000	0.000	16.610	400	659	400	659	156	1140	100	530	"blank-control__"
0	0	0	9	9	3	"blank-control__"	"AA"	6310	14880	130	5092	5231	614	11	4867	4867	4907	337	6	40	20	0	627666	0.961	100000.000	100000.000	0.000	0.000	0.000	0.000	0.000	16.610	225	364	225	364	120	940	100	531	"blank-control__"
0	0	0	9	1	4	"Mnk1"	"Q9BUB5"	2310	15520	160	8574	8150	3426	42	4237	4237	4344	1329	30	61	52	0	1695146	2.864	100000.000	100000.000	0.000	0.000	0.000	0.000	0.000	16.610	4337	3913	4337	3913	208	1512	100	532	"T255"
0	0	0	9	2	4	"Mnk1"	"Q9BUB5"	2810	15520	140	11173	9457	2895	30	4322	4322	4345	314	7	97	92	0	1475352	16.280	100000.000	100000.000	0.000	0.000	0.000	0.000	0.000	16.610	6851	5135	6851	5135	156	1140	100	533	"T255"
0	0	0	9	3	4	"Mnk1"	"Q9BUB5"	3310	15520	150	11050	10098	5383	53	4419	4419	4584	1745	38	75	67	0	1575311	3.160	100000.000	100000.000	0.000	0.000	0.000	0.000	0.000	16.610	6631	5679	6631	5679	156	1272	100	534	"T255"
0	0	0	9	4	4	"NFkB-p100 "	"Q00653"	3810	15520	160	7772	7273	1748	24	4506	4506	4577	776	16	80	63	0	1512778	3.474	100000.000	100000.000	0.000	0.000	0.000	0.000	0.000	16.610	3266	2767	3266	2767	208	1512	100	535	"S108"
0	0	0	9	5	4	"NFkB-p100 "	"Q00653"	4310	15510	130	8354	8270	1026	12	4580	4580	4605	450	9	98	98	0	992402	8.144	100000.000	100000.000	0.000	0.000	0.000	0.000	0.000	16.610	3774	3690	3774	3690	120	940	100	536	"S108"
0	0	0	9	6	4	"NFkB-p100 "	"Q00653"	4810	15510	140	8389	8066	1447	17	4628	4628	4619	342	7	94	92	0	1258299	10.079	100000.000	100000.000	0.000	0.000	0.000	0.000	0.000	16.610	3761	3438	3761	3438	156	1140	100	537	"S108"
0	0	0	9	7	4	"PIK3R1 "	"P27986"	5310	15530	120	5553	5590	382	6	4719	4719	4721	303	6	95	75	0	670754	2.868	100000.000	100000.000	0.000	0.000	0.000	0.000	0.000	16.610	834	871	834	871	120	820	100	538	"Y556"
0	0	0	9	8	4	"PIK3R1 "	"P27986"	5800	15530	130	5709	5783	616	10	4879	4879	4921	378	7	90	60	0	693947	2.280	100000.000	100000.000	0.000	0.000	0.000	0.000	0.000	16.610	830	904	830	904	120	940	100	539	"Y556"
0	0	0	9	9	4	"PIK3R1 "	"P27986"	6300	15530	120	5768	5832	381	6	4884	4884	4896	289	5	98	89	0	699886	3.239	100000.000	100000.000	0.000	0.000	0.000	0.000	0.000	16.610	884	948	884	948	120	820	100	540	"Y556"
0	0	0	9	1	5	"blank-control__"	"AA"	2290	16170	120	4613	4675	567	12	4350	4350	4397	450	10	34	4	0	560957	0.618	100000.000	100000.000	0.000	0.000	0.000	0.000	0.000	16.610	263	325	263	325	120	820	100	541	"blank-control__"
0	0	0	9	2	5	"blank-control__"	"AA"	2810	16160	110	4596	4618	329	7	4272	4272	4322	506	11	31	2	0	369439	0.585	100000.000	100000.000	0.000	0.000	0.000	0.000	0.000	16.610	324	346	324	346	80	656	100	542	"blank-control__"
0	0	0	9	3	5	"blank-control__"	"AA"	3290	16170	110	4589	4786	941	19	4306	4306	4356	346	7	43	22	0	382890	1.243	100000.000	100000.000	0.000	0.000	0.000	0.000	0.000	16.610	283	480	283	480	80	656	100	543	"blank-control__"
0	0	0	9	4	5	"Rack1"	"P63244"	3800	16140	160	5047	5263	865	16	4525	4525	4622	1275	27	20	2	0	1094607	0.503	100000.000	100000.000	0.000	0.000	0.000	0.000	0.000	16.610	522	738	522	738	208	1512	100	544	"y52"
0	0	0	9	5	5	"Rack1"	"P63244"	4310	16150	150	5261	5357	709	13	4582	4582	4615	474	10	59	33	0	835764	1.565	100000.000	100000.000	0.000	0.000	0.000	0.000	0.000	16.610	679	775	679	775	156	1272	100	545	"y52"
0	0	0	9	6	5	"Rack1"	"P63244"	4810	16160	120	5689	5727	796	13	4676	4676	4676	410	8	82	65	0	687191	2.563	100000.000	100000.000	0.000	0.000	0.000	0.000	0.000	16.610	1013	1051	1013	1051	120	820	100	546	"y52"
0	0	0	9	7	5	"Shc1"	"P29353"	5310	16160	90	11290	10622	2217	20	4872	4872	4895	460	9	98	90	0	552354	12.450	100000.000	100000.000	0.000	0.000	0.000	0.000	0.000	16.610	6418	5750	6418	5750	52	420	100	547	"Y349"
0	0	0	9	8	5	"Shc1"	"P29353"	5810	16160	100	10928	10126	2164	21	4915	4915	4940	265	5	92	92	0	810058	19.570	100000.000	100000.000	0.000	0.000	0.000	0.000	0.000	16.610	6013	5211	6013	5211	80	560	100	548	"Y349"
0	0	0	9	9	5	"Shc1"	"P29353"	6300	16170	90	10568	10284	2182	21	4884	4884	4912	305	6	98	92	0	534761	17.613	100000.000	100000.000	0.000	0.000	0.000	0.000	0.000	16.610	5684	5400	5684	5400	52	420	100	549	"Y349"
0	0	0	9	1	6	"Smad6"	"O43541"	2310	16800	120	5138	5133	687	13	4324	4324	4378	445	10	63	45	0	615990	1.697	100000.000	100000.000	0.000	0.000	0.000	0.000	0.000	16.610	814	809	814	809	120	820	100	550	"S435"
0	0	0	9	2	6	"Smad6"	"O43541"	2800	16790	120	5271	5116	552	10	4314	4314	4332	306	7	72	63	0	613887	2.562	100000.000	100000.000	0.000	0.000	0.000	0.000	0.000	16.610	957	802	957	802	120	820	100	551	"S435"
0	0	0	9	3	6	"Smad6"	"O43541"	3280	16810	100	5555	5436	466	8	4415	4415	4478	439	9	82	68	0	434878	2.182	100000.000	100000.000	0.000	0.000	0.000	0.000	0.000	16.610	1140	1021	1140	1021	80	560	100	552	"S435"
0	0	0	9	4	6	"TGFBR1"	"P36897"	3790	16800	200	4607	4657	658	14	4496	4496	4598	1045	22	1	1	0	1471710	0.056	100000.000	100000.000	0.000	0.000	0.000	0.000	0.000	16.610	111	161	111	161	316	2384	100	553	"T200"
0	0	0	9	5	6	"TGFBR1"	"P36897"	4300	16800	200	4782	4816	526	10	4650	4650	4673	545	11	15	3	0	1521743	0.262	100000.000	100000.000	0.000	0.000	0.000	0.000	0.000	16.610	132	166	132	166	316	2384	100	554	"T200"
0	0	0	9	6	6	"TGFBR1"	"P36897"	4800	16800	200	4773	4803	443	9	4692	4692	4700	450	9	12	2	0	1517894	0.229	100000.000	100000.000	0.000	0.000	0.000	0.000	0.000	16.610	81	111	81	111	316	2384	100	555	"T200"
0	0	0	9	7	6	"TrKA"	"P04629"	5310	16800	160	17412	16227	4487	27	4842	4842	4867	407	8	98	97	0	3375231	27.912	100000.000	100000.000	0.000	0.000	0.000	0.000	0.000	16.610	12570	11385	12570	11385	208	1512	100	556	"Y757"
0	0	0	9	8	6	"TrKA"	"P04629"	5800	16810	150	18695	19083	4777	25	4952	4952	5011	647	12	100	100	0	2976988	21.750	100000.000	100000.000	0.000	0.000	0.000	0.000	0.000	16.610	13743	14131	13743	14131	156	1272	100	557	"Y757"
0	0	0	9	9	6	"TrKA"	"P04629"	6300	16810	150	18357	18407	2952	16	4896	4896	4972	1063	21	100	99	0	2871424	12.639	100000.000	100000.000	0.000	0.000	0.000	0.000	0.000	16.610	13461	13511	13461	13511	156	1272	100	558	"Y757"
-75	0	0	9	1	7	"empty"	"empty"	2300	17440	200	4287	4694	1879	40	4309	4309	4405	1151	26	5	4	0	1483304	0.251	100000.000	100000.000	0.000	0.000	0.000	0.000	0.000	16.610	-22	385	-22	385	316	2384	100	559	"empty"
-75	0	0	9	2	7	"empty"	"empty"	2800	17440	200	4341	4354	314	7	4266	4266	4298	317	7	14	3	0	1375843	0.177	100000.000	100000.000	0.000	0.000	0.000	0.000	0.000	16.610	75	88	75	88	316	2384	100	560	"empty"
-75	0	0	9	3	7	"empty"	"empty"	3300	17440	200	4398	4398	277	6	4358	4358	4396	385	8	8	0	0	1389675	0.005	100000.000	100000.000	0.000	0.000	0.000	0.000	0.000	16.610	40	40	40	40	316	2384	100	561	"empty"
-75	0	0	9	4	7	"empty"	"empty"	3800	17440	200	4465	4518	536	11	4486	4486	4518	376	8	7	2	0	1427578	0.000	100000.000	100000.000	0.000	0.000	0.000	0.000	0.000	16.610	-21	32	-21	32	316	2384	100	562	"empty"
-75	0	0	9	5	7	"empty"	"empty"	4300	17440	200	4613	4615	315	6	4601	4601	4647	812	17	0	0	0	1458469	-0.039	100000.000	100000.000	0.000	0.000	0.000	0.000	0.000	16.610	12	14	12	14	316	2384	100	563	"empty"
-75	0	0	9	6	7	"empty"	"empty"	4800	17440	200	4556	4571	311	6	4651	4651	4670	424	9	3	0	0	1444391	-0.233	100000.000	100000.000	0.000	0.000	0.000	0.000	0.000	16.610	-95	-80	-95	-80	316	2384	100	564	"empty"
-75	0	0	9	7	7	"empty"	"empty"	5300	17440	200	4779	4785	289	6	4800	4800	4818	321	6	7	1	0	1511928	-0.103	100000.000	100000.000	0.000	0.000	0.000	0.000	0.000	16.610	-21	-15	-21	-15	316	2384	100	565	"empty"
-75	0	0	9	8	7	"empty"	"empty"	5800	17440	200	4890	4908	313	6	4914	4914	4935	306	6	9	1	0	1550878	-0.088	100000.000	100000.000	0.000	0.000	0.000	0.000	0.000	16.610	-24	-6	-24	-6	316	2384	100	566	"empty"
-75	0	0	9	9	7	"empty"	"empty"	6300	17440	200	4920	4949	318	6	4912	4912	4931	288	5	15	4	0	1563932	0.063	100000.000	100000.000	0.000	0.000	0.000	0.000	0.000	16.610	8	37	8	37	316	2384	100	567	"empty"
0	0	0	10	1	1	"PPP2CA "	"P67775"	6830	13660	110	6712	6990	1849	26	4875	4875	4902	437	8	100	98	0	559178	4.778	100000.000	100000.000	0.000	0.000	0.000	0.000	0.000	16.610	1837	2115	1837	2115	80	656	100	568	"T304"
0	0	0	10	2	1	"PPP2CA "	"P67775"	7340	13660	110	6343	6434	628	9	4881	4881	4875	458	9	98	90	0	514722	3.404	100000.000	100000.000	0.000	0.000	0.000	0.000	0.000	16.610	1462	1553	1462	1553	80	656	100	569	"T304"
0	0	0	10	3	1	"PPP2CA "	"P67775"	7840	13660	110	5983	6147	761	12	4669	4669	4683	532	11	95	68	0	491788	2.752	100000.000	100000.000	0.000	0.000	0.000	0.000	0.000	16.610	1314	1478	1314	1478	80	656	100	570	"T304"
0	0	0	10	4	1	"Rab4"	"P20338"	8340	13660	140	10673	11865	9137	77	4572	4572	4625	562	12	94	81	1	1850987	12.883	100000.000	100000.000	0.000	0.000	0.000	0.000	0.000	16.610	6101	7293	6101	7293	156	1140	100	571	"S199"
0	0	0	10	5	1	"Rab4"	"P20338"	8850	13670	120	12196	11539	2691	23	4493	4493	4532	370	8	96	94	0	1384690	18.938	100000.000	100000.000	0.000	0.000	0.000	0.000	0.000	16.610	7703	7046	7703	7046	120	820	100	572	"S199"
0	0	0	10	6	1	"Rab4"	"P20338"	9330	13660	150	10515	9042	3382	37	4437	4437	4469	309	6	89	78	0	1410490	14.799	100000.000	100000.000	0.000	0.000	0.000	0.000	0.000	16.610	6078	4605	6078	4605	156	1272	100	573	"S199"
0	0	0	10	7	1	"STAT1 "	"P42224"	9830	13660	200	4381	4428	400	9	4427	4427	4441	312	7	13	4	0	1399370	-0.042	100000.000	100000.000	0.000	0.000	0.000	0.000	0.000	16.610	-46	1	-46	1	316	2384	100	574	"S727"
0	0	0	10	8	1	"STAT1 "	"P42224"	10330	13660	200	4660	4681	440	9	4544	4544	4561	407	8	21	3	0	1479042	0.295	100000.000	100000.000	0.000	0.000	0.000	0.000	0.000	16.610	116	137	116	137	316	2384	100	575	"S727"
0	0	0	10	9	1	"STAT1 "	"P42224"	10830	13660	80	4648	4752	940	19	4545	4545	4589	343	7	25	7	0	247093	0.475	100000.000	100000.000	0.000	0.000	0.000	0.000	0.000	16.610	103	207	103	207	52	340	100	576	"S727"
0	0	0	10	1	2	"STAT4 "	"Q14765"	6840	14300	160	11071	11462	3151	27	4816	4816	4835	447	9	100	99	0	2384040	14.826	100000.000	100000.000	0.000	0.000	0.000	0.000	0.000	16.610	6255	6646	6255	6646	208	1512	100	577	"S722"
0	0	0	10	2	2	"STAT4 "	"Q14765"	7330	14300	170	11012	10935	1545	14	4768	4768	4777	598	12	99	99	0	2274575	10.298	100000.000	100000.000	0.000	0.000	0.000	0.000	0.000	16.610	6244	6167	6244	6167	208	1660	100	578	"S722"
0	0	0	10	3	2	"STAT4 "	"Q14765"	7840	14310	170	9937	10022	2109	21	4659	4659	4714	624	13	99	99	0	2084622	8.506	100000.000	100000.000	0.000	0.000	0.000	0.000	0.000	16.610	5278	5363	5278	5363	208	1660	100	579	"S722"
0	0	0	10	4	2	"STMN1"	"P16949"	8340	14280	110	4983	5061	747	14	4709	4709	4754	488	10	31	5	0	404850	0.629	100000.000	100000.000	0.000	0.000	0.000	0.000	0.000	16.610	274	352	274	352	80	656	100	580	"S37"
0	0	0	10	5	2	"STMN1"	"P16949"	8840	14280	200	4655	4681	480	10	4555	4555	4598	634	13	5	1	0	1479111	0.131	100000.000	100000.000	0.000	0.000	0.000	0.000	0.000	16.610	100	126	100	126	316	2384	100	581	"S37"
0	0	0	10	6	2	"STMN1"	"P16949"	9350	14290	70	4798	4818	237	4	4476	4476	4567	743	16	6	0	0	154180	0.338	100000.000	100000.000	0.000	0.000	0.000	0.000	0.000	16.610	322	342	322	342	32	236	100	582	"S37"
0	0	0	10	7	2	"ACC1"	"Q13085 "	9830	14310	100	5060	5060	363	7	4522	4522	4538	291	6	75	43	0	404834	1.794	100000.000	100000.000	0.000	0.000	0.000	0.000	0.000	16.610	538	538	538	538	80	560	100	583	"S1263"
0	0	0	10	8	2	"ACC1"	"Q13085 "	10330	14300	100	5204	5186	468	9	4647	4647	4669	445	9	60	23	0	414849	1.162	100000.000	100000.000	0.000	0.000	0.000	0.000	0.000	16.610	557	539	557	539	80	560	100	584	"S1263"
0	0	0	10	9	2	"ACC1"	"Q13085 "	10830	14300	200	4804	4882	439	8	4563	4563	4590	365	7	38	16	0	1542770	0.800	100000.000	100000.000	0.000	0.000	0.000	0.000	0.000	16.610	241	319	241	319	316	2384	100	585	"S1263"
0	0	0	10	1	3	"TRAF6"	"Q9Y4K3"	6840	14930	100	5774	5715	470	8	4675	4675	4687	332	7	92	81	0	457194	3.096	100000.000	100000.000	0.000	0.000	0.000	0.000	0.000	16.610	1099	1040	1099	1040	80	560	100	586	"Y353"
0	0	0	10	2	3	"TRAF6"	"Q9Y4K3"	7330	14950	110	5648	5677	637	11	4670	4670	4686	496	10	78	48	0	454188	1.998	100000.000	100000.000	0.000	0.000	0.000	0.000	0.000	16.610	978	1007	978	1007	80	656	100	587	"Y353"
0	0	0	10	3	3	"TRAF6"	"Q9Y4K3"	7830	14950	110	5181	5298	478	9	4613	4613	4666	543	11	56	26	0	423821	1.164	100000.000	100000.000	0.000	0.000	0.000	0.000	0.000	16.610	568	685	568	685	80	656	100	588	"Y353"
0	0	0	10	4	3	"BLNK"	"Q8WV28"	8370	14950	120	5083	6894	3028	43	4699	4699	4723	361	7	50	40	0	827332	6.014	100000.000	100000.000	0.000	0.000	0.000	0.000	0.000	16.610	384	2195	384	2195	120	820	100	589	"Y72"
0	0	0	10	5	3	"BLNK"	"Q8WV28"	8790	15000	130	4875	6879	4099	59	4633	4633	4663	354	7	40	36	0	825498	6.260	100000.000	100000.000	0.000	0.000	0.000	0.000	0.000	16.610	242	2246	242	2246	120	940	100	590	"Y72"
0	0	0	10	6	3	"BLNK"	"Q8WV28"	9340	14920	70	8206	8058	826	10	4375	4375	4381	242	5	100	100	0	257870	15.194	100000.000	100000.000	0.000	0.000	0.000	0.000	0.000	16.610	3831	3683	3831	3683	32	236	100	591	"Y72"
0	0	0	10	7	3	"CD19"	"P15391"	9840	14960	140	4784	5298	1193	22	4642	4642	4672	805	17	25	22	0	826415	0.778	100000.000	100000.000	0.000	0.000	0.000	0.000	0.000	16.610	142	656	142	656	156	1140	100	592	"Y531"
0	0	0	10	8	3	"CD19"	"P15391"	10350	14950	90	6588	6217	1074	17	4751	4751	4770	331	6	80	69	0	323295	4.372	100000.000	100000.000	0.000	0.000	0.000	0.000	0.000	16.610	1837	1466	1837	1466	52	420	100	593	"Y531"
0	0	0	10	9	3	"CD19"	"P15391"	10850	14950	200	4604	4722	563	11	4605	4605	4622	376	8	19	12	0	1492003	0.266	100000.000	100000.000	0.000	0.000	0.000	0.000	0.000	16.610	-1	117	-1	117	316	2384	100	594	"Y531"
0	0	0	10	1	4	"p300"	"Q09472"	6810	15560	200	4879	4914	517	10	4752	4752	4757	384	8	24	6	0	1552776	0.409	100000.000	100000.000	0.000	0.000	0.000	0.000	0.000	16.610	127	162	127	162	316	2384	100	595	"S2279"
0	0	0	10	2	4	"p300"	"Q09472"	7320	15570	70	4926	4969	355	7	4732	4732	4794	726	15	15	0	0	159020	0.241	100000.000	100000.000	0.000	0.000	0.000	0.000	0.000	16.610	194	237	194	237	32	236	100	596	"S2279"
0	0	0	10	3	4	"p300"	"Q09472"	7830	15580	200	4571	4632	763	16	4514	4514	4557	689	15	6	1	0	1463869	0.109	100000.000	100000.000	0.000	0.000	0.000	0.000	0.000	16.610	57	118	57	118	316	2384	100	597	"S2279"
0	0	0	10	4	4	"fyn"	"P06241"	8340	15590	110	5807	5873	919	15	4573	4573	4586	331	7	95	91	0	469829	3.888	100000.000	100000.000	0.000	0.000	0.000	0.000	0.000	16.610	1234	1300	1234	1300	80	656	100	598	"Y420"
0	0	0	10	5	4	"fyn"	"P06241"	8830	15580	150	4969	5092	658	12	4521	4521	4571	742	16	38	5	0	794382	0.702	100000.000	100000.000	0.000	0.000	0.000	0.000	0.000	16.610	448	571	448	571	156	1272	100	599	"Y420"
0	0	0	10	6	4	"fyn"	"P06241"	9320	15620	160	4804	4975	685	13	4438	4438	4482	1028	22	19	1	0	1034809	0.480	100000.000	100000.000	0.000	0.000	0.000	0.000	0.000	16.610	366	537	366	537	208	1512	100	600	"Y420"
0	0	0	10	7	4	"HSP27"	"P04792"	9840	15590	70	6079	6160	376	6	4717	4717	4759	351	7	100	96	0	197123	3.991	100000.000	100000.000	0.000	0.000	0.000	0.000	0.000	16.610	1362	1443	1362	1443	32	236	100	601	"S78"
0	0	0	10	8	4	"HSP27"	"P04792"	10350	15590	90	6248	6260	467	7	4658	4658	4660	429	9	98	96	0	325529	3.730	100000.000	100000.000	0.000	0.000	0.000	0.000	0.000	16.610	1590	1602	1590	1602	52	420	100	602	"S78"
0	0	0	10	9	4	"HSP27"	"P04792"	10850	15600	90	6183	6191	380	6	4705	4705	4748	463	9	98	98	0	321946	3.117	100000.000	100000.000	0.000	0.000	0.000	0.000	0.000	16.610	1478	1486	1478	1486	52	420	100	603	"S78"
0	0	0	10	1	5	"IL-8R B "	"P25025"	6820	16210	140	5057	5080	478	9	4738	4738	4745	363	7	44	21	0	792552	0.923	100000.000	100000.000	0.000	0.000	0.000	0.000	0.000	16.610	319	342	319	342	156	1140	100	604	"S352"
0	0	0	10	2	5	"IL-8R B "	"P25025"	7330	16220	130	5206	5316	893	16	4680	4680	4697	644	13	40	10	0	637963	0.961	100000.000	100000.000	0.000	0.000	0.000	0.000	0.000	16.610	526	636	526	636	120	940	100	605	"S352"
0	0	0	10	3	5	"IL-8R B "	"P25025"	7830	16230	100	5233	5279	505	9	4523	4523	4571	547	11	63	20	0	422333	1.294	100000.000	100000.000	0.000	0.000	0.000	0.000	0.000	16.610	710	756	710	756	80	560	100	606	"S352"
0	0	0	10	4	5	"IRF-3 "	"Q14653"	8330	16220	140	4788	4946	669	13	4487	4487	4510	394	8	42	21	0	771567	1.107	100000.000	100000.000	0.000	0.000	0.000	0.000	0.000	16.610	301	459	301	459	156	1140	100	607	"S385"
0	0	0	10	5	5	"IRF-3 "	"Q14653"	8840	16250	110	5193	5152	261	5	4477	4477	4517	604	13	62	2	0	412180	1.051	100000.000	100000.000	0.000	0.000	0.000	0.000	0.000	16.610	716	675	716	675	80	656	100	608	"S385"
0	0	0	10	6	5	"IRF-3 "	"Q14653"	9340	16240	110	5315	5334	338	6	4483	4483	4503	314	6	92	78	0	426683	2.646	100000.000	100000.000	0.000	0.000	0.000	0.000	0.000	16.610	832	851	832	851	80	656	100	609	"S385"
0	0	0	10	7	5	"LSD1"	"O60341"	9840	16240	120	7291	7082	1252	17	4595	4595	4603	300	6	89	85	0	849837	8.263	100000.000	100000.000	0.000	0.000	0.000	0.000	0.000	16.610	2696	2487	2696	2487	120	820	100	610	"S131"
0	0	0	10	8	5	"LSD1"	"O60341"	10330	16250	120	7472	7428	1123	15	4719	4719	4762	553	11	93	91	0	891361	4.821	100000.000	100000.000	0.000	0.000	0.000	0.000	0.000	16.610	2753	2709	2753	2709	120	820	100	611	"S131"
0	0	0	10	9	5	"LSD1"	"O60341"	10830	16250	120	7603	7296	1481	20	4762	4762	4797	352	7	83	80	0	875525	7.099	100000.000	100000.000	0.000	0.000	0.000	0.000	0.000	16.610	2841	2534	2841	2534	120	820	100	612	"S131"
0	0	0	10	1	6	"MAPKAPK5"	"Q8IW41"	6830	16870	100	16193	14998	5058	33	4738	4738	4784	618	12	91	88	0	1199845	16.528	100000.000	100000.000	0.000	0.000	0.000	0.000	0.000	16.610	11455	10260	11455	10260	80	560	100	613	"T182"
0	0	0	10	2	6	"MAPKAPK5"	"Q8IW41"	7330	16870	100	17364	16453	3660	22	4765	4765	4816	1109	23	98	95	0	1316248	10.493	100000.000	100000.000	0.000	0.000	0.000	0.000	0.000	16.610	12599	11688	12599	11688	80	560	100	614	"T182"
0	0	0	10	3	6	"MAPKAPK5"	"Q8IW41"	7820	16870	110	14923	14359	2673	18	4664	4664	4684	548	11	97	97	0	1148752	17.655	100000.000	100000.000	0.000	0.000	0.000	0.000	0.000	16.610	10259	9695	10259	9695	80	656	100	615	"T182"
0	0	0	10	4	6	"P27kip1"	"P46527"	8350	16880	130	5085	5111	328	6	4634	4634	4695	719	15	22	0	0	613275	0.579	100000.000	100000.000	0.000	0.000	0.000	0.000	0.000	16.610	451	477	451	477	120	940	100	616	"T157"
0	0	0	10	5	6	"P27kip1"	"P46527"	8830	16880	200	4634	4716	593	12	4435	4435	4476	477	10	23	6	0	1490368	0.503	100000.000	100000.000	0.000	0.000	0.000	0.000	0.000	16.610	199	281	199	281	316	2384	100	617	"T157"
0	0	0	10	6	6	"P27kip1"	"P46527"	9330	16900	120	4945	5086	1485	29	4528	4528	4561	344	7	54	20	0	610297	1.526	100000.000	100000.000	0.000	0.000	0.000	0.000	0.000	16.610	417	558	417	558	120	820	100	618	"T157"
0	0	0	10	7	6	"p67phox"	"P19878"	9820	16890	160	4942	4991	473	9	4507	4507	4542	471	10	44	8	0	1038073	0.953	100000.000	100000.000	0.000	0.000	0.000	0.000	0.000	16.610	435	484	435	484	208	1512	100	619	"T233"
0	0	0	10	8	6	"p67phox"	"P19878"	10340	16890	200	4877	4930	901	18	4660	4660	4680	417	8	28	4	0	1557809	0.600	100000.000	100000.000	0.000	0.000	0.000	0.000	0.000	16.610	217	270	217	270	316	2384	100	620	"T233"
0	0	0	10	9	6	"p67phox"	"P19878"	10850	16890	200	4921	4963	492	9	4703	4703	4732	511	10	22	1	0	1568458	0.452	100000.000	100000.000	0.000	0.000	0.000	0.000	0.000	16.610	218	260	218	260	316	2384	100	621	"T233"
-75	0	0	10	1	7	"empty"	"empty"	6810	17500	200	4788	4785	284	5	4818	4818	4830	539	11	3	0	0	1512041	-0.083	100000.000	100000.000	0.000	0.000	0.000	0.000	0.000	16.610	-30	-33	-30	-33	316	2384	100	622	"empty"
-75	0	0	10	2	7	"empty"	"empty"	7310	17500	200	4683	4729	562	11	4700	4700	4722	685	14	5	1	0	1494470	0.010	100000.000	100000.000	0.000	0.000	0.000	0.000	0.000	16.610	-17	29	-17	29	316	2384	100	623	"empty"
-75	0	0	10	3	7	"empty"	"empty"	7810	17500	200	4687	4906	1448	29	4589	4589	4628	706	15	9	5	0	1550397	0.394	100000.000	100000.000	0.000	0.000	0.000	0.000	0.000	16.610	98	317	98	317	316	2384	100	624	"empty"
-75	0	0	10	4	7	"empty"	"empty"	8310	17500	200	4649	4661	333	7	4598	4598	4673	1154	24	1	0	0	1472832	-0.010	100000.000	100000.000	0.000	0.000	0.000	0.000	0.000	16.610	51	63	51	63	316	2384	100	625	"empty"
-75	0	0	10	5	7	"empty"	"empty"	8810	17500	200	4491	4500	251	5	4444	4444	4472	384	8	6	0	0	1422107	0.073	100000.000	100000.000	0.000	0.000	0.000	0.000	0.000	16.610	47	56	47	56	316	2384	100	626	"empty"
-75	0	0	10	6	7	"empty"	"empty"	9310	17500	200	4575	4600	474	10	4453	4453	4483	306	6	19	2	0	1453495	0.382	100000.000	100000.000	0.000	0.000	0.000	0.000	0.000	16.610	122	147	122	147	316	2384	100	627	"empty"
-75	0	0	10	7	7	"empty"	"empty"	9810	17500	200	4512	4551	310	6	4479	4479	4511	392	8	12	1	0	1437987	0.102	100000.000	100000.000	0.000	0.000	0.000	0.000	0.000	16.610	33	72	33	72	316	2384	100	628	"empty"
-75	0	0	10	8	7	"empty"	"empty"	10310	17500	200	4713	4728	300	6	4678	4678	4703	335	7	15	2	0	1494076	0.075	100000.000	100000.000	0.000	0.000	0.000	0.000	0.000	16.610	35	50	35	50	316	2384	100	629	"empty"
-75	0	0	10	9	7	"empty"	"empty"	10810	17500	200	4716	4707	250	5	4708	4708	4725	325	6	8	0	0	1487510	-0.055	100000.000	100000.000	0.000	0.000	0.000	0.000	0.000	16.610	8	-1	8	-1	316	2384	100	630	"empty"
0	0	0	11	1	1	"Jak2 "	"O60674"	11300	13650	150	18269	17044	4171	24	4665	4665	4703	373	7	100	99	0	2658868	33.086	100000.000	100000.000	0.000	0.000	0.000	0.000	0.000	16.610	13604	12379	13604	12379	156	1272	100	631	"Y221"
0	0	0	11	2	1	"Jak2 "	"O60674"	11810	13650	160	20584	17409	6591	37	4676	4676	4698	263	5	99	99	0	3621041	48.331	100000.000	100000.000	0.000	0.000	0.000	0.000	0.000	16.610	15908	12733	15908	12733	208	1512	100	632	"Y221"
0	0	0	11	3	1	"Jak2 "	"O60674"	12300	13660	150	21971	20385	5268	25	4656	4656	4688	299	6	100	100	0	3180105	52.498	100000.000	100000.000	0.000	0.000	0.000	0.000	0.000	16.610	17315	15729	17315	15729	156	1272	100	633	"Y221"
0	0	0	11	4	1	"K8"	"P05787"	12800	13650	200	4537	4624	465	10	4556	4556	4603	725	15	4	2	0	1461330	0.029	100000.000	100000.000	0.000	0.000	0.000	0.000	0.000	16.610	-19	68	-19	68	316	2384	100	634	"S74"
0	0	0	11	5	1	"K8"	"P05787"	13300	13650	200	4427	4447	285	6	4501	4501	4520	369	8	7	0	0	1405169	-0.198	100000.000	100000.000	0.000	0.000	0.000	0.000	0.000	16.610	-74	-54	-74	-54	316	2384	100	635	"S74"
0	0	0	11	6	1	"K8"	"P05787"	13800	13650	200	4457	4511	389	8	4433	4433	4457	601	13	4	1	0	1425386	0.090	100000.000	100000.000	0.000	0.000	0.000	0.000	0.000	16.610	24	78	24	78	316	2384	100	636	"S74"
0	0	0	11	7	1	"Met "	"P08581"	14310	13670	120	6471	6269	926	14	4400	4400	4420	272	6	90	85	0	752284	6.798	100000.000	100000.000	0.000	0.000	0.000	0.000	0.000	16.610	2071	1869	2071	1869	120	820	100	637	"Y1234"
0	0	0	11	8	1	"Met "	"P08581"	14810	13650	180	4683	5379	1332	24	4319	4319	4335	276	6	56	44	0	1377042	3.783	100000.000	100000.000	0.000	0.000	0.000	0.000	0.000	16.610	364	1060	364	1060	256	1924	100	638	"Y1234"
0	0	0	11	9	1	"Met "	"P08581"	15310	13670	200	4532	5185	1848	35	4304	4304	4348	457	10	36	30	0	1638423	1.832	100000.000	100000.000	0.000	0.000	0.000	0.000	0.000	16.610	228	881	228	881	316	2384	100	639	"Y1234"
0	0	0	11	1	2	"MSK2"	"O75676"	11290	14290	90	5328	5307	293	5	4598	4598	4644	613	13	63	1	0	275979	1.082	100000.000	100000.000	0.000	0.000	0.000	0.000	0.000	16.610	730	709	730	709	52	420	100	640	"S360"
0	0	0	11	2	2	"MSK2"	"O75676"	11800	14300	130	5024	5045	256	5	4554	4554	4602	426	9	58	6	0	605385	1.040	100000.000	100000.000	0.000	0.000	0.000	0.000	0.000	16.610	470	491	470	491	120	940	100	641	"S360"
0	0	0	11	3	2	"MSK2"	"O75676"	12300	14290	100	5009	5059	390	7	4508	4508	4559	434	9	60	7	0	404695	1.152	100000.000	100000.000	0.000	0.000	0.000	0.000	0.000	16.610	501	551	501	551	80	560	100	642	"S360"
0	0	0	11	4	2	"NFkB-p100 "	"Q00653"	12800	14270	110	4895	4898	282	5	4545	4545	4568	607	13	11	1	0	391821	0.544	100000.000	100000.000	0.000	0.000	0.000	0.000	0.000	16.610	350	353	350	353	80	656	100	643	"S99"
0	0	0	11	5	2	"NFkB-p100 "	"Q00653"	13300	14280	140	4859	4998	969	19	4481	4481	4515	429	9	43	7	0	779745	1.126	100000.000	100000.000	0.000	0.000	0.000	0.000	0.000	16.610	378	517	378	517	156	1140	100	644	"S99"
0	0	0	11	6	2	"NFkB-p100 "	"Q00653"	13780	14300	130	4845	4848	322	6	4491	4491	4488	288	6	57	26	0	581814	1.250	100000.000	100000.000	0.000	0.000	0.000	0.000	0.000	16.610	354	357	354	357	120	940	100	645	"S99"
0	0	0	11	7	2	"PKACa "	"P17612"	14290	14280	200	4466	4506	430	9	4478	4478	4515	646	14	2	0	0	1423862	-0.014	100000.000	100000.000	0.000	0.000	0.000	0.000	0.000	16.610	-12	28	-12	28	316	2384	100	646	"S10"
0	0	0	11	8	2	"PKACa "	"P17612"	14790	14280	200	4365	4386	486	11	4412	4412	4431	381	8	6	0	0	1385967	-0.118	100000.000	100000.000	0.000	0.000	0.000	0.000	0.000	16.610	-47	-26	-47	-26	316	2384	100	647	"S10"
0	0	0	11	9	2	"PKACa "	"P17612"	15290	14280	200	4353	4374	310	7	4382	4382	4429	665	15	2	0	0	1382038	-0.083	100000.000	100000.000	0.000	0.000	0.000	0.000	0.000	16.610	-29	-8	-29	-8	316	2384	100	648	"S10"
0	0	0	11	1	3	"p70S6K"	"P23443"	11310	14940	80	5282	5270	272	5	4499	4499	4519	352	7	94	63	0	274030	2.134	100000.000	100000.000	0.000	0.000	0.000	0.000	0.000	16.610	783	771	783	771	52	340	100	649	"S447"
0	0	0	11	2	3	"p70S6K"	"P23443"	11800	14950	70	5064	5064	184	3	4536	4536	4544	224	4	93	71	0	162032	2.321	100000.000	100000.000	0.000	0.000	0.000	0.000	0.000	16.610	528	528	528	528	32	236	100	650	"S447"
0	0	0	11	3	3	"p70S6K"	"P23443"	12290	14930	140	4958	5097	871	17	4712	4712	4737	546	11	26	3	0	795136	0.659	100000.000	100000.000	0.000	0.000	0.000	0.000	0.000	16.610	246	385	246	385	156	1140	100	651	"S447"
0	0	0	11	4	3	"PDK1"	"O15530"	12800	14940	120	17128	13445	6120	45	4623	4623	4634	300	6	97	93	0	1613436	29.370	100000.000	100000.000	0.000	0.000	0.000	0.000	0.000	16.610	12505	8822	12505	8822	120	820	100	652	"Y376"
0	0	0	11	5	3	"PDK1"	"O15530"	13310	14940	130	17703	14178	5947	41	4609	4609	4613	308	6	99	95	0	1701312	31.055	100000.000	100000.000	0.000	0.000	0.000	0.000	0.000	16.610	13094	9569	13094	9569	120	940	100	653	"Y376"
0	0	0	11	6	3	"PDK1"	"O15530"	13800	14920	130	16515	13095	6528	49	4575	4575	4606	327	7	95	88	0	1571385	25.960	100000.000	100000.000	0.000	0.000	0.000	0.000	0.000	16.610	11940	8520	11940	8520	120	940	100	654	"Y376"
0	0	0	11	7	3	"Ripk1"	"Q13546"	14310	14940	160	6468	6456	738	11	4471	4471	4479	242	5	99	99	0	1342929	8.169	100000.000	100000.000	0.000	0.000	0.000	0.000	0.000	16.610	1997	1985	1997	1985	208	1512	100	655	"Y694"
0	0	0	11	8	3	"Ripk1"	"Q13546"	14810	14950	150	6481	6738	1345	19	4406	4406	4427	383	8	100	100	0	1051168	6.034	100000.000	100000.000	0.000	0.000	0.000	0.000	0.000	16.610	2075	2332	2075	2332	156	1272	100	656	"Y694"
0	0	0	11	9	3	"Ripk1"	"Q13546"	15310	14960	160	6386	6347	623	9	4333	4333	4350	381	8	96	95	0	1320271	5.241	100000.000	100000.000	0.000	0.000	0.000	0.000	0.000	16.610	2053	2014	2053	2014	208	1512	100	657	"Y694"
0	0	0	11	1	4	"SHC3"	"Q92529"	11310	15580	70	6857	7154	1168	16	4733	4733	4727	244	5	100	100	0	228939	9.947	100000.000	100000.000	0.000	0.000	0.000	0.000	0.000	16.610	2124	2421	2124	2421	32	236	100	658	"Y341"
0	0	0	11	2	4	"SHC3"	"Q92529"	11820	15570	90	6494	6586	1190	18	4531	4531	4560	392	8	96	88	0	342475	5.168	100000.000	100000.000	0.000	0.000	0.000	0.000	0.000	16.610	1963	2055	1963	2055	52	420	100	659	"Y341"
0	0	0	11	3	4	"SHC3"	"Q92529"	12310	15590	80	6530	6294	819	13	4555	4555	4591	299	6	96	86	0	327286	5.696	100000.000	100000.000	0.000	0.000	0.000	0.000	0.000	16.610	1975	1739	1975	1739	52	340	100	660	"Y341"
0	0	0	11	4	4	"Smad3 "	"P84022"	12800	15600	100	4985	5039	282	5	4515	4515	4522	335	7	78	28	0	403091	1.543	100000.000	100000.000	0.000	0.000	0.000	0.000	0.000	16.610	470	524	470	524	80	560	100	661	"S208"
0	0	0	11	5	4	"Smad3 "	"P84022"	13290	15590	90	4919	4928	275	5	4516	4516	4540	411	9	48	7	0	256276	0.944	100000.000	100000.000	0.000	0.000	0.000	0.000	0.000	16.610	403	412	403	412	52	420	100	662	"S208"
0	0	0	11	6	4	"Smad3 "	"P84022"	13810	15600	120	5016	5001	320	6	4475	4475	4493	267	5	81	52	0	600095	1.903	100000.000	100000.000	0.000	0.000	0.000	0.000	0.000	16.610	541	526	541	526	120	820	100	663	"S208"
0	0	0	11	7	4	"TAK1 "	"O43318"	14310	15580	200	4439	4502	319	7	4456	4456	4478	368	8	12	4	0	1422608	0.065	100000.000	100000.000	0.000	0.000	0.000	0.000	0.000	16.610	-17	46	-17	46	316	2384	100	664	"T187"
0	0	0	11	8	4	"TAK1 "	"O43318"	14830	15590	120	4767	5133	4197	81	4342	4342	4358	249	5	65	44	0	615931	3.112	100000.000	100000.000	0.000	0.000	0.000	0.000	0.000	16.610	425	791	425	791	120	820	100	665	"T187"
0	0	0	11	9	4	"TAK1 "	"O43318"	15320	15610	80	4924	4992	571	11	4321	4321	4341	298	6	86	53	0	259598	2.185	100000.000	100000.000	0.000	0.000	0.000	0.000	0.000	16.610	603	671	603	671	52	340	100	666	"T187"
0	0	0	11	1	5	"ACC1"	"P68133"	11300	16230	160	8244	7963	1282	16	4722	4722	4750	366	7	92	89	0	1656246	8.779	100000.000	100000.000	0.000	0.000	0.000	0.000	0.000	16.610	3522	3241	3522	3241	208	1512	100	667	"Y93"
0	0	0	11	2	5	"ACC1"	"P68133"	11800	16230	150	7951	7913	682	8	4741	4741	4769	312	6	98	98	0	1234452	10.077	100000.000	100000.000	0.000	0.000	0.000	0.000	0.000	16.610	3210	3172	3210	3172	156	1272	100	668	"Y93"
0	0	0	11	3	5	"ACC1"	"P68133"	12300	16230	150	7774	7760	729	9	4632	4632	4637	251	5	100	99	0	1210552	12.442	100000.000	100000.000	0.000	0.000	0.000	0.000	0.000	16.610	3142	3128	3142	3128	156	1272	100	669	"Y93"
0	0	0	11	4	5	"A-Raf"	"P10398"	12800	16230	170	5817	5951	1261	21	4634	4634	4638	331	7	92	82	0	1237820	3.967	100000.000	100000.000	0.000	0.000	0.000	0.000	0.000	16.610	1183	1317	1183	1317	208	1660	100	670	"T20"
0	0	0	11	5	5	"A-Raf"	"P10398"	13310	16240	150	5831	6213	2954	47	4554	4554	4571	383	8	99	92	0	969201	4.287	100000.000	100000.000	0.000	0.000	0.000	0.000	0.000	16.610	1277	1659	1277	1659	156	1272	100	671	"T20"
0	0	0	11	6	5	"A-Raf"	"P10398"	13810	16240	170	5770	6082	2412	39	4476	4476	4488	266	5	100	98	0	1265154	5.992	100000.000	100000.000	0.000	0.000	0.000	0.000	0.000	16.610	1294	1606	1294	1606	208	1660	100	672	"T20"
0	0	0	11	7	5	"BCAP"	"Q6ZUJ8"	14310	16220	90	5546	5910	2378	40	4431	4431	4444	306	6	100	100	0	307308	4.791	100000.000	100000.000	0.000	0.000	0.000	0.000	0.000	16.610	1115	1479	1115	1479	52	420	100	673	"Y570"
0	0	0	11	8	5	"BCAP"	"Q6ZUJ8"	14800	16230	80	5320	5689	2592	45	4346	4346	4342	255	5	98	84	0	295814	5.282	100000.000	100000.000	0.000	0.000	0.000	0.000	0.000	16.610	974	1343	974	1343	52	340	100	674	"Y570"
0	0	0	11	9	5	"BCAP"	"Q6ZUJ8"	15310	16230	70	5173	5122	218	4	4368	4368	4395	258	5	100	78	0	163888	2.818	100000.000	100000.000	0.000	0.000	0.000	0.000	0.000	16.610	805	754	805	754	32	236	100	675	"Y570"
0	0	0	11	1	6	"Cofilin 1"	"P23528"	11270	16840	130	6966	9900	5472	55	4713	4713	4739	353	7	74	67	0	1188045	14.620	100000.000	100000.000	0.000	0.000	0.000	0.000	0.000	16.610	2253	5187	2253	5187	120	940	100	676	"Y139"
0	0	0	11	2	6	"Cofilin 1"	"P23528"	11770	16870	130	4959	9106	6043	66	4775	4775	4797	403	8	43	40	0	1092768	10.692	100000.000	100000.000	0.000	0.000	0.000	0.000	0.000	16.610	184	4331	184	4331	120	940	100	677	"Y139"
0	0	0	11	3	6	"Cofilin 1"	"P23528"	12300	16870	120	4943	8898	5506	61	4756	4756	4786	619	12	38	37	0	1067809	6.643	100000.000	100000.000	0.000	0.000	0.000	0.000	0.000	16.610	187	4142	187	4142	120	820	100	678	"Y139"
0	0	0	11	4	6	"CTNNB1"	"P35222"	12830	16860	100	5012	5012	271	5	4619	4619	4635	363	7	51	8	0	400986	1.039	100000.000	100000.000	0.000	0.000	0.000	0.000	0.000	16.610	393	393	393	393	80	560	100	679	"Y654"
0	0	0	11	5	6	"CTNNB1"	"P35222"	13320	16860	200	4831	4831	344	7	4588	4588	4606	374	8	34	6	0	1526725	0.602	100000.000	100000.000	0.000	0.000	0.000	0.000	0.000	16.610	243	243	243	243	316	2384	100	680	"Y654"
0	0	0	11	6	6	"CTNNB1"	"P35222"	13820	16860	80	4892	4937	477	9	4600	4600	4631	459	9	26	5	0	256726	0.667	100000.000	100000.000	0.000	0.000	0.000	0.000	0.000	16.610	292	337	292	337	52	340	100	681	"Y654"
0	0	0	11	7	6	"IFNGR1 "	"P15260"	14310	16880	100	8045	7706	1257	16	4458	4458	4497	371	8	92	87	0	616479	8.650	100000.000	100000.000	0.000	0.000	0.000	0.000	0.000	16.610	3587	3248	3587	3248	80	560	100	682	"S495"
0	0	0	11	8	6	"IFNGR1 "	"P15260"	14810	16890	100	7552	7370	927	12	4463	4463	4464	226	5	98	96	0	589571	12.858	100000.000	100000.000	0.000	0.000	0.000	0.000	0.000	16.610	3089	2907	3089	2907	80	560	100	683	"S495"
0	0	0	11	9	6	"IFNGR1 "	"P15260"	15310	16880	90	7808	7775	744	9	4319	4319	4378	966	22	100	96	0	404292	3.517	100000.000	100000.000	0.000	0.000	0.000	0.000	0.000	16.610	3489	3456	3489	3456	52	420	100	684	"S495"
-75	0	0	11	1	7	"empty"	"empty"	11310	17490	200	4927	5017	1214	24	4831	4831	4867	835	17	1	0	0	1585474	0.180	100000.000	100000.000	0.000	0.000	0.000	0.000	0.000	16.610	96	186	96	186	316	2384	100	685	"empty"
-75	0	0	11	2	7	"empty"	"empty"	11810	17490	200	4895	4918	260	5	4920	4920	4946	410	8	4	0	0	1554124	-0.068	100000.000	100000.000	0.000	0.000	0.000	0.000	0.000	16.610	-25	-2	-25	-2	316	2384	100	686	"empty"
-75	0	0	11	3	7	"empty"	"empty"	12310	17490	200	4804	4831	222	4	4865	4865	4886	281	5	8	0	0	1526443	-0.196	100000.000	100000.000	0.000	0.000	0.000	0.000	0.000	16.610	-61	-34	-61	-34	316	2384	100	687	"empty"
-75	0	0	11	4	7	"empty"	"empty"	12810	17490	200	4773	4772	319	6	4788	4788	4809	314	6	4	0	0	1507847	-0.118	100000.000	100000.000	0.000	0.000	0.000	0.000	0.000	16.610	-15	-16	-15	-16	316	2384	100	688	"empty"
-75	0	0	11	5	7	"empty"	"empty"	13310	17490	200	4645	4682	481	10	4684	4684	4724	1166	24	0	0	0	1479391	-0.036	100000.000	100000.000	0.000	0.000	0.000	0.000	0.000	16.610	-39	-2	-39	-2	316	2384	100	689	"empty"
-75	0	0	11	6	7	"empty"	"empty"	13810	17490	200	4323	4381	278	6	4474	4474	4480	290	6	9	0	0	1384308	-0.341	100000.000	100000.000	0.000	0.000	0.000	0.000	0.000	16.610	-151	-93	-151	-93	316	2384	100	690	"empty"
0	0	0	11	7	7	"GLQAWPG-pS-AIPQFLG_GLQAWPGEAIPQFLG_60vs40"	"GLQAWPG-pS-AIPQFLG_GLQAWPGEAIPQFLG_60vs40"	14310	17520	80	15224	13527	3722	27	4560	4560	4575	254	5	98	98	0	703417	35.244	100000.000	100000.000	0.000	0.000	0.000	0.000	0.000	16.610	10664	8967	10664	8967	52	340	100	691	"GLQAWPG-pS-AIPQFLG_GLQAWPGEAIPQFLG_60vs40"
0	0	0	11	8	7	"GLQAWPG-pS-AIPQFLG_GLQAWPGEAIPQFLG_60vs40"	"GLQAWPG-pS-AIPQFLG_GLQAWPGEAIPQFLG_60vs40"	14800	17520	80	15024	14416	2010	13	4469	4469	4477	307	6	100	100	0	749624	32.375	100000.000	100000.000	0.000	0.000	0.000	0.000	0.000	16.610	10555	9947	10555	9947	52	340	100	692	"GLQAWPG-pS-AIPQFLG_GLQAWPGEAIPQFLG_60vs40"
0	0	0	11	9	7	"GLQAWPG-pS-AIPQFLG_GLQAWPGEAIPQFLG_60vs40"	"GLQAWPG-pS-AIPQFLG_GLQAWPGEAIPQFLG_60vs40"	15320	17540	90	14440	13579	2849	20	4371	4371	4369	215	4	98	96	0	706121	42.837	100000.000	100000.000	0.000	0.000	0.000	0.000	0.000	16.610	10069	9208	10069	9208	52	420	100	693	"GLQAWPG-pS-AIPQFLG_GLQAWPGEAIPQFLG_60vs40"
0	0	0	12	1	1	"BLNK "	"Q8WV28"	15810	13670	100	9321	8950	1723	19	4408	4408	4417	249	5	100	97	0	715996	18.205	100000.000	100000.000	0.000	0.000	0.000	0.000	0.000	16.610	4913	4542	4913	4542	80	560	100	694	"Y178"
0	0	0	12	2	1	"BLNK "	"Q8WV28"	16310	13670	100	9496	8824	2235	25	4405	4405	4444	390	8	92	88	0	705886	11.231	100000.000	100000.000	0.000	0.000	0.000	0.000	0.000	16.610	5091	4419	5091	4419	80	560	100	695	"Y178"
0	0	0	12	3	1	"BLNK "	"Q8WV28"	16800	13670	110	9475	8892	1533	17	4445	4445	4530	533	11	97	92	0	711329	8.184	100000.000	100000.000	0.000	0.000	0.000	0.000	0.000	16.610	5030	4447	5030	4447	80	656	100	696	"Y178"
0	0	0	12	4	1	"Catalase"	"P04040"	17320	13680	100	8548	7696	1760	22	4350	4350	4383	318	7	93	82	0	615646	10.418	100000.000	100000.000	0.000	0.000	0.000	0.000	0.000	16.610	4198	3346	4198	3346	80	560	100	697	"Y385"
0	0	0	12	5	1	"Catalase"	"P04040"	17830	13690	90	9232	13583	13490	99	4445	4445	4453	257	5	100	96	3	706296	35.525	100000.000	100000.000	0.000	0.000	0.000	0.000	0.000	16.610	4787	9138	4787	9138	52	420	100	698	"Y385"
0	0	0	12	6	1	"Catalase"	"P04040"	18320	13690	90	9157	8975	772	8	4457	4457	4448	222	4	100	100	0	466720	20.392	100000.000	100000.000	0.000	0.000	0.000	0.000	0.000	16.610	4700	4518	4700	4518	52	420	100	699	"Y385"
0	0	0	12	7	1	"Cdc42"	"P60953"	18830	13690	110	7769	7504	1114	14	4427	4427	4450	300	6	97	95	0	600300	10.180	100000.000	100000.000	0.000	0.000	0.000	0.000	0.000	16.610	3342	3077	3342	3077	80	656	100	700	"Y64"
0	0	0	12	8	1	"Cdc42"	"P60953"	19320	13700	100	7367	7357	811	11	4289	4289	4303	251	5	100	100	0	588566	12.167	100000.000	100000.000	0.000	0.000	0.000	0.000	0.000	16.610	3078	3068	3078	3068	80	560	100	701	"Y64"
0	0	0	12	9	1	"Cdc42"	"P60953"	19830	13690	100	7834	7683	1216	15	4424	4424	4509	1346	29	88	82	0	614602	2.358	100000.000	100000.000	0.000	0.000	0.000	0.000	0.000	16.610	3410	3259	3410	3259	80	560	100	702	"Y64"
0	0	0	12	1	2	"Flt3"	"P36888"	15810	14330	70	5830	5832	330	5	4410	4410	4420	289	6	96	96	0	186613	4.886	100000.000	100000.000	0.000	0.000	0.000	0.000	0.000	16.610	1420	1422	1420	1422	32	236	100	703	"Y842"
0	0	0	12	2	2	"Flt3"	"P36888"	16310	14320	70	5776	5763	337	5	4461	4461	4449	240	5	100	100	0	184419	5.475	100000.000	100000.000	0.000	0.000	0.000	0.000	0.000	16.610	1315	1302	1315	1302	32	236	100	704	"Y842"
0	0	0	12	3	2	"Flt3"	"P36888"	16820	14330	80	5884	5823	472	8	4476	4476	4518	852	18	88	17	0	302797	1.532	100000.000	100000.000	0.000	0.000	0.000	0.000	0.000	16.610	1408	1347	1408	1347	52	340	100	705	"Y842"
0	0	0	12	4	2	"gp130 "	"P40189"	17320	14310	120	5567	5915	3896	65	4410	4410	4442	625	14	81	37	0	709747	2.357	100000.000	100000.000	0.000	0.000	0.000	0.000	0.000	16.610	1157	1505	1157	1505	120	820	100	706	"S782"
0	0	0	12	5	2	"gp130 "	"P40189"	17810	14320	110	5550	5580	497	8	4366	4366	4382	271	6	96	95	0	446414	4.421	100000.000	100000.000	0.000	0.000	0.000	0.000	0.000	16.610	1184	1214	1184	1214	80	656	100	707	"S782"
0	0	0	12	6	2	"gp130 "	"P40189"	18310	14320	100	5351	5368	377	7	4307	4307	4355	402	9	97	76	0	429418	2.520	100000.000	100000.000	0.000	0.000	0.000	0.000	0.000	16.610	1044	1061	1044	1061	80	560	100	708	"S782"
0	0	0	12	7	2	"HSP60"	"P10809"	18800	14320	200	4494	4532	367	8	4449	4449	4475	490	10	10	2	0	1432236	0.116	100000.000	100000.000	0.000	0.000	0.000	0.000	0.000	16.610	45	83	45	83	316	2384	100	709	"S70"
0	0	0	12	8	2	"HSP60"	"P10809"	19300	14320	90	4678	4897	1360	27	4376	4376	4410	351	7	44	19	0	254628	1.387	100000.000	100000.000	0.000	0.000	0.000	0.000	0.000	16.610	302	521	302	521	52	420	100	710	"S70"
0	0	0	12	9	2	"HSP60"	"P10809"	19820	14320	80	4961	5086	740	14	4366	4366	4528	2207	48	3	0	0	264479	0.253	100000.000	100000.000	0.000	0.000	0.000	0.000	0.000	16.610	595	720	595	720	52	340	100	711	"S70"
0	0	0	12	1	3	"IL7R "	"P16871"	15830	14960	120	8164	7451	1670	22	4424	4424	4430	250	5	85	82	0	894085	12.084	100000.000	100000.000	0.000	0.000	0.000	0.000	0.000	16.610	3740	3027	3740	3027	120	820	100	712	"Y449"
0	0	0	12	2	3	"IL7R "	"P16871"	16320	14970	100	8469	8536	1397	16	4420	4420	4432	223	5	100	98	0	682898	18.404	100000.000	100000.000	0.000	0.000	0.000	0.000	0.000	16.610	4049	4116	4049	4116	80	560	100	713	"Y449"
0	0	0	12	3	3	"IL7R "	"P16871"	16820	14960	100	8424	8343	761	9	4354	4354	4368	237	5	98	97	0	667479	16.772	100000.000	100000.000	0.000	0.000	0.000	0.000	0.000	16.610	4070	3989	4070	3989	80	560	100	714	"Y449"
0	0	0	12	4	3	"IRAK4"	"P51617"	17320	14960	140	5063	5078	303	5	4379	4379	4485	1229	27	3	0	0	792139	0.483	100000.000	100000.000	0.000	0.000	0.000	0.000	0.000	16.610	684	699	684	699	156	1140	100	715	"T345"
0	0	0	12	5	3	"IRAK4"	"P51617"	17810	14960	130	4819	4827	259	5	4351	4351	4464	1545	34	0	0	0	579207	0.235	100000.000	100000.000	0.000	0.000	0.000	0.000	0.000	16.610	468	476	468	476	120	940	100	716	"T345"
0	0	0	12	6	3	"IRAK4"	"P51617"	18310	14960	140	4912	4926	423	8	4373	4373	4407	600	13	41	3	0	768430	0.865	100000.000	100000.000	0.000	0.000	0.000	0.000	0.000	16.610	539	553	539	553	156	1140	100	717	"T345"
0	0	0	12	7	3	"LIMK1"	"P53667"	18810	14960	110	8915	9419	3498	37	4464	4464	4521	866	19	100	97	0	753507	5.656	100000.000	100000.000	0.000	0.000	0.000	0.000	0.000	16.610	4451	4955	4451	4955	80	656	100	718	"T508"
0	0	0	12	8	3	"LIMK1"	"P53667"	19310	14970	100	9669	9706	1365	14	4404	4404	4445	341	7	100	100	0	776512	15.428	100000.000	100000.000	0.000	0.000	0.000	0.000	0.000	16.610	5265	5302	5265	5302	80	560	100	719	"T508"
0	0	0	12	9	3	"LIMK1"	"P53667"	19810	14970	140	9224	8865	4463	50	4435	4435	4493	727	16	78	70	0	1382872	6.014	100000.000	100000.000	0.000	0.000	0.000	0.000	0.000	16.610	4789	4430	4789	4430	156	1140	100	720	"T508"
0	0	0	12	1	4	"p38-alpha "	"Q16539"	15820	15610	160	11722	11811	1392	11	4389	4389	4410	257	5	100	99	0	2456735	28.798	100000.000	100000.000	0.000	0.000	0.000	0.000	0.000	16.610	7333	7422	7333	7422	208	1512	100	721	"T122"
0	0	0	12	2	4	"p38-alpha "	"Q16539"	16320	15620	160	11287	11784	5556	47	4406	4406	4419	305	6	97	97	0	2451046	24.148	100000.000	100000.000	0.000	0.000	0.000	0.000	0.000	16.610	6881	7378	6881	7378	208	1512	100	722	"T122"
0	0	0	12	3	4	"p38-alpha "	"Q16539"	16810	15610	170	11293	11148	1758	15	4324	4324	4352	391	8	98	95	0	2318691	17.381	100000.000	100000.000	0.000	0.000	0.000	0.000	0.000	16.610	6969	6824	6969	6824	208	1660	100	723	"T122"
0	0	0	12	4	4	"MEK1 "	"Q02750"	17310	15610	100	5305	5265	482	9	4349	4349	4385	342	7	81	72	0	421210	2.573	100000.000	100000.000	0.000	0.000	0.000	0.000	0.000	16.610	956	916	956	916	80	560	100	724	"S297"
0	0	0	12	5	4	"MEK1 "	"Q02750"	17810	15620	100	5512	5406	525	9	4377	4377	4397	287	6	87	81	0	432494	3.516	100000.000	100000.000	0.000	0.000	0.000	0.000	0.000	16.610	1135	1029	1135	1029	80	560	100	725	"S297"
0	0	0	12	6	4	"MEK1 "	"Q02750"	18320	15620	100	5701	5668	1114	19	4421	4421	4431	234	5	90	85	0	453451	5.286	100000.000	100000.000	0.000	0.000	0.000	0.000	0.000	16.610	1280	1247	1280	1247	80	560	100	726	"S297"
0	0	0	12	7	4	"P27kip1"	"P46527"	18810	15610	100	8266	8109	1502	18	4327	4327	4402	637	14	92	90	0	648691	5.819	100000.000	100000.000	0.000	0.000	0.000	0.000	0.000	16.610	3939	3782	3939	3782	80	560	100	727	"Y74"
0	0	0	12	8	4	"P27kip1"	"P46527"	19310	15610	110	9038	9034	750	8	4303	4303	4331	376	8	100	98	0	722718	12.508	100000.000	100000.000	0.000	0.000	0.000	0.000	0.000	16.610	4735	4731	4735	4731	80	656	100	728	"Y74"
0	0	0	12	9	4	"P27kip1"	"P46527"	19820	15620	120	9450	8879	2035	22	4437	4437	4565	1598	35	85	78	0	1065510	2.700	100000.000	100000.000	0.000	0.000	0.000	0.000	0.000	16.610	5013	4442	5013	4442	120	820	100	729	"Y74"
0	0	0	12	1	5	"PPARG "	"P37231"	15820	16260	150	5912	5986	680	11	4487	4487	4507	328	7	96	94	0	933764	4.509	100000.000	100000.000	0.000	0.000	0.000	0.000	0.000	16.610	1425	1499	1425	1499	156	1272	100	730	"S112"
0	0	0	12	2	5	"PPARG "	"P37231"	16320	16250	150	5882	5930	617	10	4496	4496	4498	228	5	98	97	0	925062	6.281	100000.000	100000.000	0.000	0.000	0.000	0.000	0.000	16.610	1386	1434	1386	1434	156	1272	100	731	"S112"
0	0	0	12	3	5	"PPARG "	"P37231"	16810	16250	150	5894	5982	812	13	4356	4356	4360	275	6	96	94	0	933172	5.898	100000.000	100000.000	0.000	0.000	0.000	0.000	0.000	16.610	1538	1626	1538	1626	156	1272	100	732	"S112"
0	0	0	12	4	5	"Pyk2 "	"Q14289"	17310	16250	150	15987	16396	3400	20	4370	4370	4427	705	15	100	99	0	2557821	16.977	100000.000	100000.000	0.000	0.000	0.000	0.000	0.000	16.610	11617	12026	11617	12026	156	1272	100	733	"S399"
0	0	0	12	5	5	"Pyk2 "	"Q14289"	17820	16260	150	16475	16546	1508	9	4367	4367	4432	740	16	100	100	0	2581106	16.370	100000.000	100000.000	0.000	0.000	0.000	0.000	0.000	16.610	12108	12179	12108	12179	156	1272	100	734	"S399"
0	0	0	12	6	5	"Pyk2 "	"Q14289"	18320	16260	150	16953	16871	1285	7	4408	4408	4484	854	19	100	100	0	2631840	14.505	100000.000	100000.000	0.000	0.000	0.000	0.000	0.000	16.610	12545	12463	12545	12463	156	1272	100	735	"S399"
0	0	0	12	7	5	"STAT1 "	"P42224"	18810	16250	160	5349	5855	2849	48	4331	4331	4363	370	8	93	77	0	1217826	4.032	100000.000	100000.000	0.000	0.000	0.000	0.000	0.000	16.610	1018	1524	1018	1524	208	1512	100	736	"S708"
0	0	0	12	8	5	"STAT1 "	"P42224"	19310	16260	170	5551	6049	3613	59	4311	4311	4330	300	6	98	96	0	1258090	5.730	100000.000	100000.000	0.000	0.000	0.000	0.000	0.000	16.610	1240	1738	1240	1738	208	1660	100	737	"S708"
0	0	0	12	9	5	"STAT1 "	"P42224"	19810	16260	170	5492	5570	445	7	4314	4314	4366	350	8	98	93	0	1158594	3.440	100000.000	100000.000	0.000	0.000	0.000	0.000	0.000	16.610	1178	1256	1178	1256	208	1660	100	738	"S708"
0	0	0	12	1	6	"STAT5B "	"P51692"	15810	16910	80	5763	5550	753	13	4323	4323	4316	200	4	82	78	0	288593	6.170	100000.000	100000.000	0.000	0.000	0.000	0.000	0.000	16.610	1440	1227	1440	1227	52	340	100	739	"S731"
0	0	0	12	2	6	"STAT5B "	"P51692"	16310	16920	80	5853	5713	681	11	4336	4336	4517	1924	42	23	0	0	297087	0.622	100000.000	100000.000	0.000	0.000	0.000	0.000	0.000	16.610	1517	1377	1517	1377	52	340	100	740	"S731"
0	0	0	12	3	6	"STAT5B "	"P51692"	16810	16900	70	5996	6011	1011	16	4367	4367	4386	344	7	93	90	0	192358	4.724	100000.000	100000.000	0.000	0.000	0.000	0.000	0.000	16.610	1629	1644	1629	1644	32	236	100	741	"S731"
0	0	0	12	4	6	"Syk "	"P43405"	17320	16880	110	11470	10541	5040	47	4370	4370	4427	358	8	97	93	0	843276	17.078	100000.000	100000.000	0.000	0.000	0.000	0.000	0.000	16.610	7100	6171	7100	6171	80	656	100	742	"Y348"
0	0	0	12	5	6	"Syk "	"P43405"	17790	16900	120	7691	8463	4100	48	4369	4369	4436	1142	25	52	51	0	1015584	3.526	100000.000	100000.000	0.000	0.000	0.000	0.000	0.000	16.610	3322	4094	3322	4094	120	820	100	743	"Y348"
0	0	0	12	6	6	"Syk "	"P43405"	18310	16890	90	13864	13408	2056	15	4383	4383	4406	251	5	100	100	0	697221	35.865	100000.000	100000.000	0.000	0.000	0.000	0.000	0.000	16.610	9481	9025	9481	9025	52	420	100	744	"Y348"
0	0	0	12	7	6	"Calmodulin "	"P62158"	18810	16900	100	8734	8648	1716	19	4395	4395	4424	627	14	93	92	0	691866	6.737	100000.000	100000.000	0.000	0.000	0.000	0.000	0.000	16.610	4339	4253	4339	4253	80	560	100	745	"Y99"
0	0	0	12	8	6	"Calmodulin "	"P62158"	19320	16910	110	9087	9089	1004	11	4398	4398	4414	267	6	100	100	0	727127	17.509	100000.000	100000.000	0.000	0.000	0.000	0.000	0.000	16.610	4689	4691	4689	4691	80	656	100	746	"Y99"
0	0	0	12	9	6	"Calmodulin "	"P62158"	19820	16900	110	8731	8895	1670	18	4361	4361	4405	548	12	97	96	0	711637	8.193	100000.000	100000.000	0.000	0.000	0.000	0.000	0.000	16.610	4370	4534	4370	4534	80	656	100	747	"Y99"
-75	0	0	12	1	7	"empty"	"empty"	15810	17520	200	4445	4473	337	7	4369	4369	4391	329	7	15	2	0	1413337	0.249	100000.000	100000.000	0.000	0.000	0.000	0.000	0.000	16.610	76	104	76	104	316	2384	100	748	"empty"
-75	0	0	12	2	7	"empty"	"empty"	16310	17520	200	4402	4403	290	6	4352	4352	4362	286	6	13	2	0	1391209	0.143	100000.000	100000.000	0.000	0.000	0.000	0.000	0.000	16.610	50	51	50	51	316	2384	100	749	"empty"
-75	0	0	12	3	7	"empty"	"empty"	16810	17520	200	4323	4350	373	8	4332	4332	4350	282	6	6	1	0	1374567	0.000	100000.000	100000.000	0.000	0.000	0.000	0.000	0.000	16.610	-9	18	-9	18	316	2384	100	750	"empty"
-75	0	0	12	4	7	"empty"	"empty"	17310	17520	200	4351	4382	269	6	4407	4407	4439	461	10	1	0	0	1384594	-0.124	100000.000	100000.000	0.000	0.000	0.000	0.000	0.000	16.610	-56	-25	-56	-25	316	2384	100	751	"empty"
-75	0	0	12	5	7	"empty"	"empty"	17810	17520	200	4481	4500	271	6	4433	4433	4452	379	8	6	2	0	1421856	0.127	100000.000	100000.000	0.000	0.000	0.000	0.000	0.000	16.610	48	67	48	67	316	2384	100	752	"empty"
-75	0	0	12	6	7	"empty"	"empty"	18310	17520	200	4464	4495	354	7	4455	4455	4498	619	13	0	0	0	1420437	-0.005	100000.000	100000.000	0.000	0.000	0.000	0.000	0.000	16.610	9	40	9	40	316	2384	100	753	"empty"
0	0	0	12	7	7	"Control-Spot"	"Tau"	18800	17530	120	9080	9146	3250	35	4393	4393	4406	232	5	100	99	0	1097549	20.431	100000.000	100000.000	0.000	0.000	0.000	0.000	0.000	16.610	4687	4753	4687	4753	120	820	100	754	"Control-Spot"
0	0	0	12	8	7	"Control-Spot"	"Tau"	19300	17540	130	8815	8907	1062	11	4401	4401	4475	967	21	100	97	0	1068799	4.583	100000.000	100000.000	0.000	0.000	0.000	0.000	0.000	16.610	4414	4506	4414	4506	120	940	100	755	"Control-Spot"
0	0	0	12	9	7	"Control-Spot"	"Tau"	19800	17540	130	9386	9368	1393	14	4408	4408	4499	1110	24	99	95	0	1124165	4.386	100000.000	100000.000	0.000	0.000	0.000	0.000	0.000	16.610	4978	4960	4978	4960	120	940	100	756	"Control-Spot"
0	0	0	13	1	1	"Anxa1"	"P04083"	2280	18140	140	5994	6230	1898	30	4481	4481	4569	1116	24	52	37	0	971803	1.488	100000.000	100000.000	0.000	0.000	0.000	0.000	0.000	16.610	1513	1749	1513	1749	156	1140	100	757	"Y20"
0	0	0	13	2	1	"Anxa1"	"P04083"	2790	18150	110	6489	6316	563	8	4375	4375	4446	618	13	98	86	0	505292	3.026	100000.000	100000.000	0.000	0.000	0.000	0.000	0.000	16.610	2114	1941	2114	1941	80	656	100	758	"Y20"
0	0	0	13	3	1	"Anxa1"	"P04083"	3270	18130	110	6466	6355	734	11	4512	4512	4555	448	9	91	82	0	508385	4.018	100000.000	100000.000	0.000	0.000	0.000	0.000	0.000	16.610	1954	1843	1954	1843	80	656	100	759	"Y20"
0	0	0	13	4	1	"Bax"	"Q07812"	3780	18130	150	5515	5550	368	6	4561	4561	4581	398	8	96	67	0	865874	2.435	100000.000	100000.000	0.000	0.000	0.000	0.000	0.000	16.610	954	989	954	989	156	1272	100	760	"S184"
0	0	0	13	5	1	"Bax"	"Q07812"	4280	18130	160	5575	5592	431	7	4633	4633	4693	1622	34	6	0	0	1163109	0.554	100000.000	100000.000	0.000	0.000	0.000	0.000	0.000	16.610	942	959	942	959	208	1512	100	761	"S184"
0	0	0	13	6	1	"Bax"	"Q07812"	4770	18130	150	5645	5660	494	8	4643	4643	4641	314	6	94	77	0	882916	3.245	100000.000	100000.000	0.000	0.000	0.000	0.000	0.000	16.610	1002	1017	1002	1017	156	1272	100	762	"S184"
0	0	0	13	7	1	"CHOP"	"P35638"	5270	18130	200	4811	4845	369	7	4779	4779	4790	328	6	17	5	0	1530928	0.168	100000.000	100000.000	0.000	0.000	0.000	0.000	0.000	16.610	32	66	32	66	316	2384	100	763	"S79"
0	0	0	13	8	1	"CHOP"	"P35638"	5770	18140	110	5160	5224	395	7	4841	4841	4935	1180	23	5	0	0	417906	0.245	100000.000	100000.000	0.000	0.000	0.000	0.000	0.000	16.610	319	383	319	383	80	656	100	764	"S79"
0	0	0	13	9	1	"CHOP"	"P35638"	6290	18160	90	5440	5439	315	5	4837	4837	4847	317	6	82	44	0	282837	1.868	100000.000	100000.000	0.000	0.000	0.000	0.000	0.000	16.610	603	602	603	602	52	420	100	765	"S79"
0	0	0	13	1	2	"Crk "	"P46108"	2270	18750	140	4682	4754	542	11	4469	4469	4537	643	14	16	2	0	741689	0.337	100000.000	100000.000	0.000	0.000	0.000	0.000	0.000	16.610	213	285	213	285	156	1140	100	766	"Y221"
0	0	0	13	2	2	"Crk "	"P46108"	2760	18750	140	4526	4608	496	10	4371	4371	4433	469	10	26	3	0	718846	0.373	100000.000	100000.000	0.000	0.000	0.000	0.000	0.000	16.610	155	237	155	237	156	1140	100	767	"Y221"
0	0	0	13	3	2	"Crk "	"P46108"	3270	18760	200	4520	4656	709	15	4464	4464	4536	821	18	7	1	0	1471267	0.146	100000.000	100000.000	0.000	0.000	0.000	0.000	0.000	16.610	56	192	56	192	316	2384	100	768	"Y221"
0	0	0	13	4	2	"EEA1"	"Q15075"	3770	18760	200	4595	4668	510	10	4528	4528	4572	369	8	18	4	0	1474997	0.260	100000.000	100000.000	0.000	0.000	0.000	0.000	0.000	16.610	67	140	67	140	316	2384	100	769	"T431"
0	0	0	13	5	2	"EEA1"	"Q15075"	4270	18760	200	4721	4774	408	8	4626	4626	4653	488	10	17	2	0	1508484	0.248	100000.000	100000.000	0.000	0.000	0.000	0.000	0.000	16.610	95	148	95	148	316	2384	100	770	"T431"
0	0	0	13	6	2	"EEA1"	"Q15075"	4790	18780	100	5082	5097	352	6	4663	4663	4689	361	7	57	18	0	407762	1.130	100000.000	100000.000	0.000	0.000	0.000	0.000	0.000	16.610	419	434	419	434	80	560	100	771	"T431"
0	0	0	13	7	2	"IKK-alpha "	"O15111"	5280	18780	120	7951	7481	1354	18	4816	4816	4833	388	8	92	83	0	897753	6.825	100000.000	100000.000	0.000	0.000	0.000	0.000	0.000	16.610	3135	2665	3135	2665	120	820	100	772	"T23"
0	0	0	13	8	2	"IKK-alpha "	"O15111"	5770	18780	110	8329	8379	1675	19	4929	4929	4976	551	11	98	97	0	670353	6.176	100000.000	100000.000	0.000	0.000	0.000	0.000	0.000	16.610	3400	3450	3400	3450	80	656	100	773	"T23"
0	0	0	13	9	2	"IKK-alpha "	"O15111"	6270	18780	110	8283	8206	930	11	4824	4824	4865	328	6	98	98	0	656469	10.186	100000.000	100000.000	0.000	0.000	0.000	0.000	0.000	16.610	3459	3382	3459	3382	80	656	100	774	"T23"
0	0	0	13	1	3	"Jak2 "	"O60674"	2260	19400	200	4828	4988	587	11	4534	4534	4580	390	8	42	25	0	1576103	1.046	100000.000	100000.000	0.000	0.000	0.000	0.000	0.000	16.610	294	454	294	454	316	2384	100	775	"Y1007"
0	0	0	13	2	3	"Jak2 "	"O60674"	2760	19400	200	4674	4796	513	10	4438	4438	4453	256	5	47	28	0	1515404	1.340	100000.000	100000.000	0.000	0.000	0.000	0.000	0.000	16.610	236	358	236	358	316	2384	100	776	"Y1007"
0	0	0	13	3	3	"Jak2 "	"O60674"	3280	19430	100	5553	5553	413	7	4511	4511	4520	244	5	98	95	0	444266	4.234	100000.000	100000.000	0.000	0.000	0.000	0.000	0.000	16.610	1042	1042	1042	1042	80	560	100	777	"Y1007"
0	0	0	13	4	3	"Keap1"	"Q14145"	3750	19410	130	4786	4860	420	8	4584	4584	4605	307	6	35	12	0	583214	0.831	100000.000	100000.000	0.000	0.000	0.000	0.000	0.000	16.610	202	276	202	276	120	940	100	778	"Y141"
0	0	0	13	5	3	"Keap1"	"Q14145"	4260	19420	140	4911	5173	1610	31	4659	4659	4661	359	7	39	13	0	806968	1.426	100000.000	100000.000	0.000	0.000	0.000	0.000	0.000	16.610	252	514	252	514	156	1140	100	779	"Y141"
0	0	0	13	6	3	"Keap1"	"Q14145"	4760	19410	200	4705	4746	376	7	4678	4678	4690	403	8	19	3	0	1499644	0.139	100000.000	100000.000	0.000	0.000	0.000	0.000	0.000	16.610	27	68	27	68	316	2384	100	780	"Y141"
0	0	0	13	7	3	"MK2"	"P16389"	5270	19410	100	6832	6610	1352	20	4850	4850	4877	318	6	75	63	0	528801	5.450	100000.000	100000.000	0.000	0.000	0.000	0.000	0.000	16.610	1982	1760	1982	1760	80	560	100	781	"Y132"
0	0	0	13	8	3	"MK2"	"P16389"	5780	19410	100	7079	6785	1372	20	4888	4888	4903	252	5	92	80	0	542825	7.468	100000.000	100000.000	0.000	0.000	0.000	0.000	0.000	16.610	2191	1897	2191	1897	80	560	100	782	"Y132"
0	0	0	13	9	3	"MK2"	"P16389"	6270	19430	80	7160	6815	1249	18	4886	4886	4905	506	10	80	67	0	354385	3.775	100000.000	100000.000	0.000	0.000	0.000	0.000	0.000	16.610	2274	1929	2274	1929	52	340	100	783	"Y132"
0	0	0	13	1	4	"MyD88"	"Q99836"	2270	20070	190	10272	9896	4334	43	4612	4612	4645	367	7	98	92	0	2533442	14.308	100000.000	100000.000	0.000	0.000	0.000	0.000	0.000	16.610	5660	5284	5660	5284	256	2088	100	784	"Y257"
0	0	0	13	2	4	"MyD88"	"Q99836"	2770	20070	180	10007	9961	4767	47	4541	4541	4624	850	18	94	84	0	2550076	6.279	100000.000	100000.000	0.000	0.000	0.000	0.000	0.000	16.610	5466	5420	5466	5420	256	1924	100	785	"Y257"
0	0	0	13	3	4	"MyD88"	"Q99836"	3270	20070	140	9411	9829	2243	22	4654	4654	4694	487	10	100	100	0	1533342	10.544	100000.000	100000.000	0.000	0.000	0.000	0.000	0.000	16.610	4757	5175	4757	5175	156	1140	100	786	"Y257"
0	0	0	13	4	4	"NFkB-p105 "	"P19838"	3770	20070	100	5503	5463	387	7	4693	4693	4707	304	6	88	66	0	437039	2.487	100000.000	100000.000	0.000	0.000	0.000	0.000	0.000	16.610	810	770	810	770	80	560	100	787	"S337"
0	0	0	13	5	4	"NFkB-p105 "	"P19838"	4270	20070	100	5505	5516	487	8	4755	4755	4773	597	12	60	15	0	441281	1.245	100000.000	100000.000	0.000	0.000	0.000	0.000	0.000	16.610	750	761	750	761	80	560	100	788	"S337"
0	0	0	13	6	4	"NFkB-p105 "	"P19838"	4770	20070	100	5549	5556	396	7	4714	4714	4732	344	7	92	63	0	444516	2.395	100000.000	100000.000	0.000	0.000	0.000	0.000	0.000	16.610	835	842	835	842	80	560	100	789	"S337"
0	0	0	13	7	4	"PKACa "	"P17612"	5270	20070	130	6502	6507	458	7	4778	4778	4800	511	10	99	94	0	780784	3.341	100000.000	100000.000	0.000	0.000	0.000	0.000	0.000	16.610	1724	1729	1724	1729	120	940	100	790	"S338"
0	0	0	13	8	4	"PKACa "	"P17612"	5770	20070	130	6518	6559	514	7	4889	4889	4923	441	8	99	97	0	787072	3.710	100000.000	100000.000	0.000	0.000	0.000	0.000	0.000	16.610	1629	1670	1629	1670	120	940	100	791	"S338"
0	0	0	13	9	4	"PKACa "	"P17612"	6270	20070	150	6342	6319	450	7	4814	4814	4825	307	6	98	96	0	985718	4.866	100000.000	100000.000	0.000	0.000	0.000	0.000	0.000	16.610	1528	1505	1528	1505	156	1272	100	792	"S338"
0	0	0	13	1	5	"PDK1"	"O15530"	2280	20690	160	8490	12243	6896	56	4496	4496	4556	389	8	94	87	0	2546552	19.761	100000.000	100000.000	0.000	0.000	0.000	0.000	0.000	16.610	3994	7747	3994	7747	208	1512	100	793	"Y373"
0	0	0	13	2	5	"PDK1"	"O15530"	2790	20710	170	12207	12375	6526	52	4527	4527	4578	481	10	99	88	0	2574082	16.210	100000.000	100000.000	0.000	0.000	0.000	0.000	0.000	16.610	7680	7848	7680	7848	208	1660	100	794	"Y373"
0	0	0	13	3	5	"PDK1"	"O15530"	3280	20710	150	17640	14677	8067	54	4655	4655	5362	5517	102	63	55	0	2289625	1.688	100000.000	100000.000	0.000	0.000	0.000	0.000	0.000	16.610	12985	10022	12985	10022	156	1272	100	795	"Y373"
0	0	0	13	4	5	"Ripk1"	"Q13546"	3780	20720	90	5490	5467	249	4	4722	4722	4741	284	5	96	80	0	284273	2.556	100000.000	100000.000	0.000	0.000	0.000	0.000	0.000	16.610	768	745	768	745	52	420	100	796	"Y424"
0	0	0	13	5	5	"Ripk1"	"Q13546"	4270	20690	130	5316	5345	530	9	4686	4686	4714	339	7	75	46	0	641362	1.861	100000.000	100000.000	0.000	0.000	0.000	0.000	0.000	16.610	630	659	630	659	120	940	100	797	"Y424"
0	0	0	13	6	5	"Ripk1"	"Q13546"	4770	20710	110	5535	5553	509	9	4729	4729	4732	312	6	88	67	0	444265	2.631	100000.000	100000.000	0.000	0.000	0.000	0.000	0.000	16.610	806	824	806	824	80	656	100	798	"Y424"
0	0	0	13	7	5	"Smad1 "	"Q15797"	5270	20710	110	5077	5075	369	7	4838	4838	4863	345	7	36	7	0	406011	0.614	100000.000	100000.000	0.000	0.000	0.000	0.000	0.000	16.610	239	237	239	237	80	656	100	799	"S463"
0	0	0	13	8	5	"Smad1 "	"Q15797"	5770	20700	200	5016	5188	1564	30	4873	4873	4910	748	15	5	1	0	1639358	0.372	100000.000	100000.000	0.000	0.000	0.000	0.000	0.000	16.610	143	315	143	315	316	2384	100	800	"S463"
0	0	0	13	9	5	"Smad1 "	"Q15797"	6270	20700	200	4982	5060	787	15	4899	4899	4943	367	7	13	3	0	1598882	0.319	100000.000	100000.000	0.000	0.000	0.000	0.000	0.000	16.610	83	161	83	161	316	2384	100	801	"S463"
0	0	0	13	1	6	"TAB1"	"Q15750"	2270	21360	150	12157	10713	3420	31	4598	4598	4632	362	7	98	96	0	1671233	16.798	100000.000	100000.000	0.000	0.000	0.000	0.000	0.000	16.610	7559	6115	7559	6115	156	1272	100	802	"S438"
0	0	0	13	2	6	"TAB1"	"Q15750"	2770	21350	160	11223	10301	5136	49	4541	4541	4584	406	8	97	90	0	2142696	14.081	100000.000	100000.000	0.000	0.000	0.000	0.000	0.000	16.610	6682	5760	6682	5760	208	1512	100	803	"S438"
0	0	0	13	3	6	"TAB1"	"Q15750"	3280	21350	150	11586	11240	4292	38	4610	4610	4648	367	7	100	100	0	1753362	17.962	100000.000	100000.000	0.000	0.000	0.000	0.000	0.000	16.610	6976	6630	6976	6630	156	1272	100	804	"S438"
0	0	0	13	4	6	"Tgfbr2"	"P37173"	3780	21350	150	5540	5580	299	5	4678	4678	4699	292	6	99	89	0	870435	3.017	100000.000	100000.000	0.000	0.000	0.000	0.000	0.000	16.610	862	902	862	902	156	1272	100	805	"Y259"
0	0	0	13	5	6	"Tgfbr2"	"P37173"	4270	21350	160	5536	5552	401	7	4725	4725	4748	313	6	93	65	0	1154866	2.569	100000.000	100000.000	0.000	0.000	0.000	0.000	0.000	16.610	811	827	811	827	208	1512	100	806	"Y259"
0	0	0	13	6	6	"Tgfbr2"	"P37173"	4770	21350	160	5441	5448	440	8	4765	4765	4820	878	18	34	0	0	1133270	0.715	100000.000	100000.000	0.000	0.000	0.000	0.000	0.000	16.610	676	683	676	683	208	1512	100	807	"Y259"
0	0	0	13	7	6	"XIAP "	"P98170"	5270	21350	150	46751	37271	16469	44	5071	5071	5143	460	8	100	100	0	5814327	69.843	100000.000	100000.000	0.000	0.000	0.000	0.000	0.000	16.610	41680	32200	41680	32200	156	1272	100	808	"S87"
0	0	0	13	8	6	"XIAP "	"P98170"	5770	21350	160	41459	30945	17536	56	5217	5217	5270	444	8	100	100	0	6436595	57.827	100000.000	100000.000	0.000	0.000	0.000	0.000	0.000	16.610	36242	25728	36242	25728	208	1512	100	809	"S87"
0	0	0	13	9	6	"XIAP "	"P98170"	6260	21340	130	47757	39166	16504	42	5170	5170	5322	849	15	97	93	0	4699931	39.863	100000.000	100000.000	0.000	0.000	0.000	0.000	0.000	16.610	42587	33996	42587	33996	120	940	100	810	"S87"
-75	0	0	13	1	7	"empty"	"empty"	2260	21970	200	4656	4671	311	6	4646	4646	4743	1146	24	0	0	0	1476125	-0.063	100000.000	100000.000	0.000	0.000	0.000	0.000	0.000	16.610	10	25	10	25	316	2384	100	811	"empty"
-75	0	0	13	2	7	"empty"	"empty"	2760	21970	200	4662	4675	269	5	4565	4565	4590	375	8	12	1	0	1477420	0.227	100000.000	100000.000	0.000	0.000	0.000	0.000	0.000	16.610	97	110	97	110	316	2384	100	812	"empty"
-75	0	0	13	3	7	"empty"	"empty"	3260	21970	200	4721	4795	806	16	4636	4636	4656	281	6	18	5	0	1515276	0.495	100000.000	100000.000	0.000	0.000	0.000	0.000	0.000	16.610	85	159	85	159	316	2384	100	813	"empty"
-75	0	0	13	4	7	"empty"	"empty"	3760	21970	200	4719	4785	544	11	4710	4710	4735	412	8	6	1	0	1511969	0.121	100000.000	100000.000	0.000	0.000	0.000	0.000	0.000	16.610	9	75	9	75	316	2384	100	814	"empty"
-75	0	0	13	5	7	"empty"	"empty"	4260	21970	200	4735	4741	381	8	4766	4766	4831	707	14	1	0	0	1498228	-0.127	100000.000	100000.000	0.000	0.000	0.000	0.000	0.000	16.610	-31	-25	-31	-25	316	2384	100	815	"empty"
-75	0	0	13	6	7	"empty"	"empty"	4760	21970	200	4786	4806	386	8	4812	4812	4834	352	7	11	2	0	1518773	-0.080	100000.000	100000.000	0.000	0.000	0.000	0.000	0.000	16.610	-26	-6	-26	-6	316	2384	100	816	"empty"
-75	0	0	13	7	7	"empty"	"empty"	5260	21970	200	4907	4919	289	5	4923	4923	4947	375	7	6	1	0	1554326	-0.075	100000.000	100000.000	0.000	0.000	0.000	0.000	0.000	16.610	-16	-4	-16	-4	316	2384	100	817	"empty"
-75	0	0	13	8	7	"empty"	"empty"	5760	21970	200	4934	4943	237	4	4962	4962	4984	272	5	8	1	0	1561891	-0.151	100000.000	100000.000	0.000	0.000	0.000	0.000	0.000	16.610	-28	-19	-28	-19	316	2384	100	818	"empty"
-75	0	0	13	9	7	"empty"	"empty"	6260	21970	200	4939	4955	252	5	4953	4953	4981	276	5	8	1	0	1565842	-0.094	100000.000	100000.000	0.000	0.000	0.000	0.000	0.000	16.610	-14	2	-14	2	316	2384	100	819	"empty"
0	0	0	14	1	1	"PTEN"	"P60484"	6790	18110	100	6888	6780	1836	27	4793	4793	4826	475	9	77	67	0	542409	4.114	100000.000	100000.000	0.000	0.000	0.000	0.000	0.000	16.610	2095	1987	2095	1987	80	560	100	820	"T382/3/5"
0	0	0	14	2	1	"PTEN"	"P60484"	7290	18120	90	7401	7237	1008	13	4751	4751	4776	511	10	90	86	0	376310	4.816	100000.000	100000.000	0.000	0.000	0.000	0.000	0.000	16.610	2650	2486	2650	2486	52	420	100	821	"T382/3/5"
0	0	0	14	3	1	"PTEN"	"P60484"	7790	18120	100	7167	6805	1453	21	4696	4696	4694	458	9	83	68	0	544408	4.609	100000.000	100000.000	0.000	0.000	0.000	0.000	0.000	16.610	2471	2109	2471	2109	80	560	100	822	"T382/3/5"
0	0	0	14	4	1	"Rab5A"	"P20339"	8290	18120	200	4674	4673	414	8	4589	4589	4638	795	17	1	0	0	1476791	0.044	100000.000	100000.000	0.000	0.000	0.000	0.000	0.000	16.610	85	84	85	84	316	2384	100	823	"S123"
0	0	0	14	5	1	"Rab5A"	"P20339"	8800	18120	200	4380	4436	360	8	4491	4491	4519	362	8	6	3	0	1401714	-0.229	100000.000	100000.000	0.000	0.000	0.000	0.000	0.000	16.610	-111	-55	-111	-55	316	2384	100	824	"S123"
0	0	0	14	6	1	"Rab5A"	"P20339"	9300	18130	200	4501	4558	320	7	4531	4531	4590	874	19	1	0	0	1440243	-0.037	100000.000	100000.000	0.000	0.000	0.000	0.000	0.000	16.610	-30	27	-30	27	316	2384	100	825	"S123"
0	0	0	14	7	1	"STAT1 "	"P42224"	9820	18130	150	5342	5372	456	8	4518	4518	4551	320	7	92	71	0	837997	2.566	100000.000	100000.000	0.000	0.000	0.000	0.000	0.000	16.610	824	854	824	854	156	1272	100	826	"Y701"
0	0	0	14	8	1	"STAT1 "	"P42224"	10300	18140	170	5870	5893	550	9	4713	4713	4751	696	14	81	30	0	1225812	1.641	100000.000	100000.000	0.000	0.000	0.000	0.000	0.000	16.610	1157	1180	1157	1180	208	1660	100	827	"Y701"
0	0	0	14	9	1	"STAT1 "	"P42224"	10810	18140	150	5581	5675	859	15	4755	4755	4803	673	14	67	10	0	885335	1.296	100000.000	100000.000	0.000	0.000	0.000	0.000	0.000	16.610	826	920	826	920	156	1272	100	828	"Y701"
0	0	0	14	1	2	"STAT5B "	"P51692"	6790	18760	200	4926	4956	331	6	4793	4793	4805	458	9	15	1	0	1565965	0.330	100000.000	100000.000	0.000	0.000	0.000	0.000	0.000	16.610	133	163	133	163	316	2384	100	829	"Y699"
0	0	0	14	2	2	"STAT5B "	"P51692"	7290	18760	200	4812	4817	352	7	4710	4710	4710	404	8	19	3	0	1522309	0.265	100000.000	100000.000	0.000	0.000	0.000	0.000	0.000	16.610	102	107	102	107	316	2384	100	830	"Y699"
0	0	0	14	3	2	"STAT5B "	"P51692"	7790	18770	200	4722	4775	797	16	4653	4653	4684	598	12	8	0	0	1508917	0.152	100000.000	100000.000	0.000	0.000	0.000	0.000	0.000	16.610	69	122	69	122	316	2384	100	831	"Y699"
0	0	0	14	4	2	"Syk "	"P43405"	8300	18770	100	24055	20907	7680	36	4578	4578	4595	345	7	95	92	0	1672596	47.281	100000.000	100000.000	0.000	0.000	0.000	0.000	0.000	16.610	19477	16329	19477	16329	80	560	100	832	"Y352"
0	0	0	14	5	2	"Syk "	"P43405"	8810	18780	120	16263	14530	8185	56	4518	4518	4526	289	6	100	96	0	1743544	34.616	100000.000	100000.000	0.000	0.000	0.000	0.000	0.000	16.610	11745	10012	11745	10012	120	820	100	833	"Y352"
0	0	0	14	6	2	"Syk "	"P43405"	9310	18780	100	23753	19504	9676	49	4607	4607	4640	409	8	90	87	0	1560302	36.342	100000.000	100000.000	0.000	0.000	0.000	0.000	0.000	16.610	19146	14897	19146	14897	80	560	100	834	"Y352"
0	0	0	14	7	2	"ACC1"	"Q13085"	9810	18790	150	5420	5490	630	11	4535	4535	4552	279	6	95	78	0	856390	3.362	100000.000	100000.000	0.000	0.000	0.000	0.000	0.000	16.610	885	955	885	955	156	1272	100	835	"S80"
0	0	0	14	8	2	"ACC1"	"Q13085"	10290	18790	150	5766	5810	557	9	4750	4750	4811	648	13	74	35	0	906298	1.542	100000.000	100000.000	0.000	0.000	0.000	0.000	0.000	16.610	1016	1060	1016	1060	156	1272	100	836	"S80"
0	0	0	14	9	2	"ACC1"	"Q13085"	10800	18800	150	5923	5947	609	10	4771	4771	4780	297	6	93	83	0	927673	3.929	100000.000	100000.000	0.000	0.000	0.000	0.000	0.000	16.610	1152	1176	1152	1176	156	1272	100	837	"S80"
0	0	0	14	1	3	"TrKA"	"P04629"	6800	19410	110	9102	8670	1229	14	4794	4794	4844	471	9	96	92	0	693621	8.123	100000.000	100000.000	0.000	0.000	0.000	0.000	0.000	16.610	4308	3876	4308	3876	80	656	100	838	"Y680"
0	0	0	14	2	3	"TrKA"	"P04629"	7300	19410	110	9421	9359	1853	19	4751	4751	4738	313	6	97	97	0	748680	14.764	100000.000	100000.000	0.000	0.000	0.000	0.000	0.000	16.610	4670	4608	4670	4608	80	656	100	839	"Y680"
0	0	0	14	3	3	"TrKA"	"P04629"	7800	19420	110	9141	8958	946	10	4703	4703	4735	658	13	98	98	0	716656	6.418	100000.000	100000.000	0.000	0.000	0.000	0.000	0.000	16.610	4438	4255	4438	4255	80	656	100	840	"Y680"
0	0	0	14	4	3	"BRAF1"	"P15056"	8300	19420	140	7950	7693	1132	14	4587	4587	4638	726	15	92	89	0	1200128	4.208	100000.000	100000.000	0.000	0.000	0.000	0.000	0.000	16.610	3363	3106	3363	3106	156	1140	100	841	"S579"
0	0	0	14	5	3	"BRAF1"	"P15056"	8800	19430	130	8263	8149	1164	14	4567	4567	4614	505	10	99	96	0	977930	7.000	100000.000	100000.000	0.000	0.000	0.000	0.000	0.000	16.610	3696	3582	3696	3582	120	940	100	842	"S579"
0	0	0	14	6	3	"BRAF1"	"P15056"	9300	19420	120	8357	8223	1335	16	4581	4581	4592	268	5	99	97	0	986733	13.549	100000.000	100000.000	0.000	0.000	0.000	0.000	0.000	16.610	3776	3642	3776	3642	120	820	100	843	"S579"
0	0	0	14	7	3	"Cdc2"	"P06493"	9800	19420	120	7229	7169	1966	27	4568	4568	4584	296	6	95	85	0	860226	8.733	100000.000	100000.000	0.000	0.000	0.000	0.000	0.000	16.610	2661	2601	2661	2601	120	820	100	844	"Y15"
0	0	0	14	8	3	"Cdc2"	"P06493"	10300	19420	110	7958	7946	1019	12	4829	4829	4851	429	8	96	95	0	635642	7.214	100000.000	100000.000	0.000	0.000	0.000	0.000	0.000	16.610	3129	3117	3129	3117	80	656	100	845	"Y15"
0	0	0	14	9	3	"Cdc2"	"P06493"	10800	19430	120	7955	7892	2934	37	4801	4801	4808	283	5	93	90	0	947088	10.898	100000.000	100000.000	0.000	0.000	0.000	0.000	0.000	16.610	3154	3091	3154	3091	120	820	100	846	"Y15"
0	0	0	14	1	4	"ERK3"	"Q16659"	6800	20050	180	8741	8372	1346	16	4785	4785	4791	302	6	96	94	0	2143175	11.858	100000.000	100000.000	0.000	0.000	0.000	0.000	0.000	16.610	3956	3587	3956	3587	256	1924	100	847	"S189"
0	0	0	14	2	4	"ERK3"	"Q16659"	7300	20050	180	8612	8548	3072	35	4707	4707	4701	357	7	96	93	0	2188228	10.776	100000.000	100000.000	0.000	0.000	0.000	0.000	0.000	16.610	3905	3841	3905	3841	256	1924	100	848	"S189"
0	0	0	14	3	4	"ERK3"	"Q16659"	7800	20060	160	8970	9165	2026	22	4698	4698	4754	1072	22	97	97	0	1906418	4.115	100000.000	100000.000	0.000	0.000	0.000	0.000	0.000	16.610	4272	4467	4272	4467	208	1512	100	849	"S189"
0	0	0	14	4	4	"GIT2"	"Q14161"	8280	20050	200	4612	4633	341	7	4588	4588	4653	734	15	2	0	0	1464100	-0.027	100000.000	100000.000	0.000	0.000	0.000	0.000	0.000	16.610	24	45	24	45	316	2384	100	850	"Y484"
0	0	0	14	5	4	"GIT2"	"Q14161"	8770	20040	110	4916	5187	2140	41	4596	4596	4636	453	9	37	3	0	414958	1.216	100000.000	100000.000	0.000	0.000	0.000	0.000	0.000	16.610	320	591	320	591	80	656	100	851	"Y484"
0	0	0	14	6	4	"GIT2"	"Q14161"	9280	20050	200	4725	4753	306	6	4533	4533	4557	282	6	38	12	0	1502022	0.695	100000.000	100000.000	0.000	0.000	0.000	0.000	0.000	16.610	192	220	192	220	316	2384	100	852	"Y484"
0	0	0	14	7	4	"HSP70 "	"P08107"	9800	20060	90	5283	5348	341	6	4669	4669	4705	541	11	63	11	0	278118	1.189	100000.000	100000.000	0.000	0.000	0.000	0.000	0.000	16.610	614	679	614	679	52	420	100	853	"Y525"
0	0	0	14	8	4	"HSP70 "	"P08107"	10310	20070	110	5590	5591	520	9	4835	4835	4841	294	6	75	61	0	447264	2.551	100000.000	100000.000	0.000	0.000	0.000	0.000	0.000	16.610	755	756	755	756	80	656	100	854	"Y525"
0	0	0	14	9	4	"HSP70 "	"P08107"	10800	20070	90	5755	5734	380	6	4871	4871	4869	282	5	94	76	0	298193	3.067	100000.000	100000.000	0.000	0.000	0.000	0.000	0.000	16.610	884	863	884	863	52	420	100	855	"Y525"
0	0	0	14	1	5	"iNOS "	"P35228"	6800	20690	110	6503	6289	1065	16	4892	4892	4921	433	8	75	61	0	503109	3.159	100000.000	100000.000	0.000	0.000	0.000	0.000	0.000	16.610	1611	1397	1611	1397	80	656	100	856	"Y151"
0	0	0	14	2	5	"iNOS "	"P35228"	7300	20690	90	7128	7008	916	13	4758	4758	4756	334	7	100	96	0	364435	6.743	100000.000	100000.000	0.000	0.000	0.000	0.000	0.000	16.610	2370	2250	2370	2250	52	420	100	857	"Y151"
0	0	0	14	3	5	"iNOS "	"P35228"	7810	20690	90	6318	6411	841	13	4719	4719	4712	386	8	92	80	0	333354	4.402	100000.000	100000.000	0.000	0.000	0.000	0.000	0.000	16.610	1599	1692	1599	1692	52	420	100	858	"Y151"
0	0	0	14	4	5	"IRF-3 "	"Q14653"	8310	20710	120	5853	6320	3331	52	4592	4592	4626	337	7	100	96	0	758411	5.027	100000.000	100000.000	0.000	0.000	0.000	0.000	0.000	16.610	1261	1728	1261	1728	120	820	100	859	"S402"
0	0	0	14	5	5	"IRF-3 "	"Q14653"	8810	20730	130	5982	5961	452	7	4633	4633	4651	357	7	98	92	0	715379	3.669	100000.000	100000.000	0.000	0.000	0.000	0.000	0.000	16.610	1349	1328	1349	1328	120	940	100	860	"S402"
0	0	0	14	6	5	"IRF-3 "	"Q14653"	9300	20720	130	5981	6224	2305	37	4585	4585	4608	259	5	99	98	0	746937	6.239	100000.000	100000.000	0.000	0.000	0.000	0.000	0.000	16.610	1396	1639	1396	1639	120	940	100	861	"S402"
0	0	0	14	7	5	"M6PR"	"P20645"	9800	20710	100	6276	6186	582	9	4701	4701	4700	262	5	96	90	0	494858	5.672	100000.000	100000.000	0.000	0.000	0.000	0.000	0.000	16.610	1575	1485	1575	1485	80	560	100	862	"S267"
0	0	0	14	8	5	"M6PR"	"P20645"	10300	20710	110	6467	6560	1220	18	4736	4736	4757	301	6	95	90	0	524794	5.990	100000.000	100000.000	0.000	0.000	0.000	0.000	0.000	16.610	1731	1824	1731	1824	80	656	100	863	"S267"
0	0	0	14	9	5	"M6PR"	"P20645"	10800	20710	100	6719	6523	705	10	4864	4864	4885	272	5	93	90	0	521868	6.022	100000.000	100000.000	0.000	0.000	0.000	0.000	0.000	16.610	1855	1659	1855	1659	80	560	100	864	"S267"
0	0	0	14	1	6	"MDM2"	"Q00987"	6780	21320	200	4858	4867	358	7	4847	4847	4872	760	15	1	0	0	1537878	-0.007	100000.000	100000.000	0.000	0.000	0.000	0.000	0.000	16.610	11	20	11	20	316	2384	100	865	"S166"
0	0	0	14	2	6	"MDM2"	"Q00987"	7280	21330	80	4992	5005	327	6	4807	4807	4808	296	6	40	15	0	260239	0.666	100000.000	100000.000	0.000	0.000	0.000	0.000	0.000	16.610	185	198	185	198	52	340	100	866	"S166"
0	0	0	14	3	6	"MDM2"	"Q00987"	7800	21340	90	4955	4936	323	6	4653	4653	4663	304	6	48	11	0	256696	0.898	100000.000	100000.000	0.000	0.000	0.000	0.000	0.000	16.610	302	283	302	283	52	420	100	867	"S166"
0	0	0	14	4	6	"p38 delta"	"O15264"	8300	21360	150	6724	6263	1135	18	4631	4631	4726	1046	22	66	50	0	977025	1.469	100000.000	100000.000	0.000	0.000	0.000	0.000	0.000	16.610	2093	1632	2093	1632	156	1272	100	868	"Y182"
0	0	0	14	5	6	"p38 delta"	"O15264"	8800	21350	120	6584	6542	554	8	4521	4521	4540	271	5	98	96	0	784984	7.387	100000.000	100000.000	0.000	0.000	0.000	0.000	0.000	16.610	2063	2021	2063	2021	120	820	100	869	"Y182"
0	0	0	14	6	6	"p38 delta"	"O15264"	9300	21360	120	6640	6599	593	8	4497	4497	4502	226	5	97	97	0	791900	9.279	100000.000	100000.000	0.000	0.000	0.000	0.000	0.000	16.610	2143	2102	2143	2102	120	820	100	870	"Y182"
0	0	0	14	7	6	"p70S6K"	"P23443"	9790	21350	200	4721	4733	266	5	4654	4654	4679	340	7	12	1	0	1495546	0.159	100000.000	100000.000	0.000	0.000	0.000	0.000	0.000	16.610	67	79	67	79	316	2384	100	871	"T412"
0	0	0	14	8	6	"p70S6K"	"P23443"	10280	21350	200	4769	4783	292	6	4691	4691	4711	316	6	20	3	0	1511383	0.228	100000.000	100000.000	0.000	0.000	0.000	0.000	0.000	16.610	78	92	78	92	316	2384	100	872	"T412"
0	0	0	14	9	6	"p70S6K"	"P23443"	10780	21350	130	5021	5133	490	9	4823	4823	4839	368	7	30	10	0	615975	0.799	100000.000	100000.000	0.000	0.000	0.000	0.000	0.000	16.610	198	310	198	310	120	940	100	873	"T412"
-75	0	0	14	1	7	"empty"	"empty"	6790	21980	200	4902	4965	433	8	4873	4873	4887	388	7	13	4	0	1568978	0.201	100000.000	100000.000	0.000	0.000	0.000	0.000	0.000	16.610	29	92	29	92	316	2384	100	874	"empty"
-75	0	0	14	2	7	"empty"	"empty"	7290	21980	200	4929	4934	410	8	4815	4815	4824	366	7	22	1	0	1559226	0.301	100000.000	100000.000	0.000	0.000	0.000	0.000	0.000	16.610	114	119	114	119	316	2384	100	875	"empty"
-75	0	0	14	3	7	"empty"	"empty"	7790	21980	200	4813	4908	1820	37	4719	4719	4729	367	7	20	4	0	1550887	0.488	100000.000	100000.000	0.000	0.000	0.000	0.000	0.000	16.610	94	189	94	189	316	2384	100	876	"empty"
-75	0	0	14	4	7	"empty"	"empty"	8290	21980	200	4654	4680	284	6	4620	4620	4658	617	13	2	0	0	1478803	0.036	100000.000	100000.000	0.000	0.000	0.000	0.000	0.000	16.610	34	60	34	60	316	2384	100	877	"empty"
-75	0	0	14	5	7	"empty"	"empty"	8790	21980	200	4586	4832	3159	65	4579	4579	4628	581	12	3	1	0	1526781	0.351	100000.000	100000.000	0.000	0.000	0.000	0.000	0.000	16.610	7	253	7	253	316	2384	100	878	"empty"
-75	0	0	14	6	7	"empty"	"empty"	9290	21980	200	4551	4633	989	21	4598	4598	4634	461	9	2	0	0	1464113	-0.002	100000.000	100000.000	0.000	0.000	0.000	0.000	0.000	16.610	-47	35	-47	35	316	2384	100	879	"empty"
-75	0	0	14	7	7	"empty"	"empty"	9790	21980	200	4732	4756	276	5	4667	4667	4691	381	8	12	0	0	1502942	0.171	100000.000	100000.000	0.000	0.000	0.000	0.000	0.000	16.610	65	89	65	89	316	2384	100	880	"empty"
-75	0	0	14	8	7	"empty"	"empty"	10290	21980	200	4744	4736	247	5	4745	4745	4773	492	10	1	0	0	1496561	-0.075	100000.000	100000.000	0.000	0.000	0.000	0.000	0.000	16.610	-1	-9	-1	-9	316	2384	100	881	"empty"
-75	0	0	14	9	7	"empty"	"empty"	10790	21980	200	4714	4725	273	5	4773	4773	4794	320	6	7	2	0	1493012	-0.216	100000.000	100000.000	0.000	0.000	0.000	0.000	0.000	16.610	-59	-48	-59	-48	316	2384	100	882	"empty"
0	0	0	15	1	1	"JNK1"	"P45983"	11380	18120	100	8530	8522	570	6	4810	4810	4846	298	6	100	100	0	681792	12.336	100000.000	100000.000	0.000	0.000	0.000	0.000	0.000	16.610	3720	3712	3720	3712	80	560	100	883	"T183"
0	0	0	15	2	1	"JNK1"	"P45983"	11880	18130	120	7859	7424	1203	16	4930	4930	4956	356	7	86	82	0	890823	6.933	100000.000	100000.000	0.000	0.000	0.000	0.000	0.000	16.610	2929	2494	2929	2494	120	820	100	884	"T183"
0	0	0	15	3	1	"JNK1"	"P45983"	12380	18130	120	7700	7972	5244	65	4986	4986	5022	447	8	91	87	0	956652	6.600	100000.000	100000.000	0.000	0.000	0.000	0.000	0.000	16.610	2714	2986	2714	2986	120	820	100	885	"T183"
0	0	0	15	4	1	"Keap1"	"Q14145"	12870	18130	90	14272	15342	9902	64	4805	4805	4840	685	14	96	94	1	797778	15.331	100000.000	100000.000	0.000	0.000	0.000	0.000	0.000	16.610	9467	10537	9467	10537	52	420	100	886	"S293/5"
0	0	0	15	5	1	"Keap1"	"Q14145"	13370	18130	90	12325	12430	1000	8	4739	4739	4839	1409	29	100	100	0	646368	5.388	100000.000	100000.000	0.000	0.000	0.000	0.000	0.000	16.610	7586	7691	7586	7691	52	420	100	887	"S293/5"
0	0	0	15	6	1	"Keap1"	"Q14145"	13870	18120	110	10585	10284	1509	14	4481	4481	4503	351	7	100	98	0	822738	16.470	100000.000	100000.000	0.000	0.000	0.000	0.000	0.000	16.610	6104	5803	6104	5803	80	656	100	888	"S293/5"
0	0	0	15	7	1	"MK2"	"P16389"	14390	18120	70	5707	5848	667	11	4538	4538	4543	229	5	100	96	0	187140	5.699	100000.000	100000.000	0.000	0.000	0.000	0.000	0.000	16.610	1169	1310	1169	1310	32	236	100	889	"Y415"
0	0	0	15	8	1	"MK2"	"P16389"	14860	18130	200	4563	4667	428	9	4462	4462	4479	327	7	22	12	0	1474884	0.575	100000.000	100000.000	0.000	0.000	0.000	0.000	0.000	16.610	101	205	101	205	316	2384	100	890	"Y415"
0	0	0	15	9	1	"MK2"	"P16389"	15360	18130	200	4405	4518	414	9	4402	4402	4416	344	7	17	9	0	1427632	0.297	100000.000	100000.000	0.000	0.000	0.000	0.000	0.000	16.610	3	116	3	116	316	2384	100	891	"Y415"
0	0	0	15	1	2	"NFAT1 "	"Q13469"	11380	18760	160	5244	5289	620	11	4846	4846	4848	236	4	74	35	0	1100134	1.869	100000.000	100000.000	0.000	0.000	0.000	0.000	0.000	16.610	398	443	398	443	208	1512	100	892	"S110"
0	0	0	15	2	2	"NFAT1 "	"Q13469"	11880	18770	170	5308	5359	293	5	4929	4929	4951	396	7	47	8	0	1114726	1.030	100000.000	100000.000	0.000	0.000	0.000	0.000	0.000	16.610	379	430	379	430	208	1660	100	893	"S110"
0	0	0	15	3	2	"NFAT1 "	"Q13469"	12370	18770	160	5447	5533	565	10	4957	4957	4979	328	6	78	26	0	1150850	1.689	100000.000	100000.000	0.000	0.000	0.000	0.000	0.000	16.610	490	576	490	576	208	1512	100	894	"S110"
0	0	0	15	4	2	"NFkB-p105 "	"P19838"	12870	18780	90	5516	5519	293	5	4868	4868	4897	373	7	82	32	0	286982	1.668	100000.000	100000.000	0.000	0.000	0.000	0.000	0.000	16.610	648	651	648	651	52	420	100	895	"S907"
0	0	0	15	5	2	"NFkB-p105 "	"P19838"	13370	18770	90	5363	5591	1549	27	4774	4774	4775	247	5	96	59	0	290735	3.304	100000.000	100000.000	0.000	0.000	0.000	0.000	0.000	16.610	589	817	589	817	52	420	100	896	"S907"
0	0	0	15	6	2	"NFkB-p105 "	"P19838"	13870	18770	140	4813	4856	402	8	4556	4556	4559	355	7	40	13	0	757515	0.837	100000.000	100000.000	0.000	0.000	0.000	0.000	0.000	16.610	257	300	257	300	156	1140	100	897	"S907"
0	0	0	15	7	2	"process-control__"	"GGSGGSGDYKDDDDK"	14380	18770	120	4735	4877	492	10	4632	4632	4654	392	8	26	20	0	585180	0.569	100000.000	100000.000	0.000	0.000	0.000	0.000	0.000	16.610	103	245	103	245	120	820	100	898	"process-control__"
0	0	0	15	8	2	"process-control__"	"GGSGGSGDYKDDDDK"	14860	18770	140	4572	4693	451	9	4508	4508	4530	358	7	23	12	0	732072	0.455	100000.000	100000.000	0.000	0.000	0.000	0.000	0.000	16.610	64	185	64	185	156	1140	100	899	"process-control__"
0	0	0	15	9	2	"process-control__"	"GGSGGSGDYKDDDDK"	15360	18770	120	4681	4839	622	12	4474	4474	4574	1403	30	2	1	0	580665	0.189	100000.000	100000.000	0.000	0.000	0.000	0.000	0.000	16.610	207	365	207	365	120	820	100	900	"process-control__"
0	0	0	15	1	3	"PAK4"	"O96013"	11380	19410	120	10074	9664	2418	25	4850	4850	4851	255	5	94	90	0	1159686	18.875	100000.000	100000.000	0.000	0.000	0.000	0.000	0.000	16.610	5224	4814	5224	4814	120	820	100	901	"S474"
0	0	0	15	2	3	"PAK4"	"O96013"	11880	19410	120	10315	10316	2899	28	4899	4899	4927	264	5	94	93	0	1237929	20.413	100000.000	100000.000	0.000	0.000	0.000	0.000	0.000	16.610	5416	5417	5416	5417	120	820	100	902	"S474"
0	0	0	15	3	3	"PAK4"	"O96013"	12380	19410	120	10956	13464	9427	70	4972	4972	5008	372	7	100	99	1	1615666	22.731	100000.000	100000.000	0.000	0.000	0.000	0.000	0.000	16.610	5984	8492	5984	8492	120	820	100	903	"S474"
0	0	0	15	4	3	"Rab5A"	"P20339"	12870	19410	90	7176	7165	960	13	4892	4892	4916	295	6	96	96	0	372574	7.624	100000.000	100000.000	0.000	0.000	0.000	0.000	0.000	16.610	2284	2273	2284	2273	52	420	100	904	"Y205"
0	0	0	15	5	3	"Rab5A"	"P20339"	13380	19410	100	7173	6916	933	13	4851	4851	4865	284	5	92	86	0	553300	7.222	100000.000	100000.000	0.000	0.000	0.000	0.000	0.000	16.610	2322	2065	2322	2065	80	560	100	905	"Y205"
0	0	0	15	6	3	"Rab5A"	"P20339"	13880	19410	100	6911	7025	1529	21	4681	4681	4694	342	7	98	95	0	562006	6.816	100000.000	100000.000	0.000	0.000	0.000	0.000	0.000	16.610	2230	2344	2230	2344	80	560	100	906	"Y205"
0	0	0	15	7	3	"Sek1"	"P45985"	14370	19410	200	4581	4649	410	8	4760	4760	4785	400	8	6	2	0	1468927	-0.340	100000.000	100000.000	0.000	0.000	0.000	0.000	0.000	16.610	-179	-111	-179	-111	316	2384	100	907	"S257"
0	0	0	15	8	3	"Sek1"	"P45985"	14870	19410	200	4509	4520	282	6	4641	4641	4655	277	5	7	0	0	1428308	-0.487	100000.000	100000.000	0.000	0.000	0.000	0.000	0.000	16.610	-132	-121	-132	-121	316	2384	100	908	"S257"
0	0	0	15	9	3	"Sek1"	"P45985"	15370	19410	200	4359	4379	413	9	4526	4526	4541	295	6	5	1	0	1383757	-0.549	100000.000	100000.000	0.000	0.000	0.000	0.000	0.000	16.610	-167	-147	-167	-147	316	2384	100	909	"S257"
0	0	0	15	1	4	"Smad1 "	"Q15797"	11370	20040	200	4834	4904	360	7	4804	4804	4829	367	7	19	8	0	1549738	0.204	100000.000	100000.000	0.000	0.000	0.000	0.000	0.000	16.610	30	100	30	100	316	2384	100	910	"S214"
0	0	0	15	2	4	"Smad1 "	"Q15797"	11870	20050	130	5204	5160	383	7	4894	4894	4916	274	5	55	18	0	619155	0.891	100000.000	100000.000	0.000	0.000	0.000	0.000	0.000	16.610	310	266	310	266	120	940	100	911	"S214"
0	0	0	15	3	4	"Smad1 "	"Q15797"	12380	20070	110	5433	5405	283	5	4918	4918	4917	262	5	80	50	0	432420	1.863	100000.000	100000.000	0.000	0.000	0.000	0.000	0.000	16.610	515	487	515	487	80	656	100	912	"S214"
0	0	0	15	4	4	"Smad3 "	"P84022"	12880	20070	100	7690	7385	1410	19	4825	4825	4906	1116	22	78	68	0	590838	2.221	100000.000	100000.000	0.000	0.000	0.000	0.000	0.000	16.610	2865	2560	2865	2560	80	560	100	913	"T179"
0	0	0	15	5	4	"Smad3 "	"P84022"	13380	20070	90	8143	8032	985	12	4782	4782	4786	398	8	98	96	0	417640	8.156	100000.000	100000.000	0.000	0.000	0.000	0.000	0.000	16.610	3361	3250	3361	3250	52	420	100	914	"T179"
0	0	0	15	6	4	"Smad3 "	"P84022"	13880	20060	90	8253	8218	860	10	4766	4766	4834	792	16	98	98	0	427338	4.273	100000.000	100000.000	0.000	0.000	0.000	0.000	0.000	16.610	3487	3452	3487	3452	52	420	100	915	"T179"
0	0	0	15	7	4	"TGFBR1"	"P36897"	14370	20060	200	4820	4826	223	4	4744	4744	4759	326	6	12	1	0	1525083	0.206	100000.000	100000.000	0.000	0.000	0.000	0.000	0.000	16.610	76	82	76	82	316	2384	100	916	"t204"
0	0	0	15	8	4	"TGFBR1"	"P36897"	14870	20060	200	4787	4796	255	5	4698	4698	4711	259	5	21	3	0	1515544	0.328	100000.000	100000.000	0.000	0.000	0.000	0.000	0.000	16.610	89	98	89	98	316	2384	100	917	"t204"
0	0	0	15	9	4	"TGFBR1"	"P36897"	15370	20060	200	4689	4699	218	4	4644	4644	4655	300	6	7	1	0	1484950	0.147	100000.000	100000.000	0.000	0.000	0.000	0.000	0.000	16.610	45	55	45	55	316	2384	100	918	"t204"
0	0	0	15	1	5	"Akt1"	"P31749"	11370	20670	200	4879	4930	456	9	4807	4807	4836	511	10	5	0	0	1557803	0.184	100000.000	100000.000	0.000	0.000	0.000	0.000	0.000	16.610	72	123	72	123	316	2384	100	919	"S473"
0	0	0	15	2	5	"Akt1"	"P31749"	11870	20680	80	5134	5176	207	3	4823	4823	4856	492	10	25	0	0	269150	0.650	100000.000	100000.000	0.000	0.000	0.000	0.000	0.000	16.610	311	353	311	353	52	340	100	920	"S473"
0	0	0	15	3	5	"Akt1"	"P31749"	12370	20670	90	5203	5148	249	4	4867	4867	4859	220	4	61	30	0	267708	1.314	100000.000	100000.000	0.000	0.000	0.000	0.000	0.000	16.610	336	281	336	281	52	420	100	921	"S473"
0	0	0	15	4	5	"aura"	"O14965"	12870	20690	110	5050	5151	408	7	4803	4803	4811	277	5	47	25	0	412099	1.227	100000.000	100000.000	0.000	0.000	0.000	0.000	0.000	16.610	247	348	247	348	80	656	100	922	"S342"
0	0	0	15	5	5	"aura"	"O14965"	13370	20680	200	4860	4936	408	8	4761	4761	4781	328	6	25	12	0	1559916	0.473	100000.000	100000.000	0.000	0.000	0.000	0.000	0.000	16.610	99	175	99	175	316	2384	100	923	"S342"
0	0	0	15	6	5	"aura"	"O14965"	13870	20680	200	4861	4918	300	6	4720	4720	4748	382	8	20	4	0	1554147	0.445	100000.000	100000.000	0.000	0.000	0.000	0.000	0.000	16.610	141	198	141	198	316	2384	100	924	"S342"
0	0	0	15	7	5	"Cdk4"	"P11802"	14380	20700	100	6116	6146	452	7	4752	4752	4767	349	7	97	96	0	491643	3.951	100000.000	100000.000	0.000	0.000	0.000	0.000	0.000	16.610	1364	1394	1364	1394	80	560	100	925	"T172"
0	0	0	15	8	5	"Cdk4"	"P11802"	14870	20720	180	5008	5369	1451	27	4722	4722	4738	306	6	49	40	0	1374438	2.062	100000.000	100000.000	0.000	0.000	0.000	0.000	0.000	16.610	286	647	286	647	256	1924	100	926	"T172"
0	0	0	15	9	5	"Cdk4"	"P11802"	15350	20680	180	4818	5097	640	12	4619	4619	4646	287	6	44	39	0	1304802	1.571	100000.000	100000.000	0.000	0.000	0.000	0.000	0.000	16.610	199	478	199	478	256	1924	100	927	"T172"
0	0	0	15	1	6	"CREB "	"P16220"	11370	21340	100	5351	5514	1807	32	4839	4839	4879	397	8	61	20	0	441136	1.599	100000.000	100000.000	0.000	0.000	0.000	0.000	0.000	16.610	512	675	512	675	80	560	100	928	"S117"
0	0	0	15	2	6	"CREB "	"P16220"	11870	21340	100	5324	5339	410	7	4878	4878	4895	248	5	73	41	0	427115	1.790	100000.000	100000.000	0.000	0.000	0.000	0.000	0.000	16.610	446	461	446	461	80	560	100	929	"S117"
0	0	0	15	3	6	"CREB "	"P16220"	12370	21330	90	5357	5388	187	3	4850	4850	4863	222	4	100	61	0	280162	2.365	100000.000	100000.000	0.000	0.000	0.000	0.000	0.000	16.610	507	538	507	538	52	420	100	930	"S117"
0	0	0	15	4	6	"EEA1"	"Q15075"	12870	21340	90	7370	7365	477	6	4766	4766	4804	555	11	100	100	0	382957	4.614	100000.000	100000.000	0.000	0.000	0.000	0.000	0.000	16.610	2604	2599	2604	2599	52	420	100	931	"T1392"
0	0	0	15	5	6	"EEA1"	"Q15075"	13370	21350	110	7175	7132	933	13	4755	4755	4774	266	5	95	95	0	570565	8.865	100000.000	100000.000	0.000	0.000	0.000	0.000	0.000	16.610	2420	2377	2420	2377	80	656	100	932	"T1392"
0	0	0	15	6	6	"EEA1"	"Q15075"	13870	21350	110	7066	7022	799	11	4764	4764	4772	276	5	95	95	0	561766	8.152	100000.000	100000.000	0.000	0.000	0.000	0.000	0.000	16.610	2302	2258	2302	2258	80	656	100	933	"T1392"
0	0	0	15	7	6	"IKK-alpha "	"O15111"	14360	21340	200	4806	4832	380	7	4669	4669	4679	246	5	29	7	0	1526811	0.622	100000.000	100000.000	0.000	0.000	0.000	0.000	0.000	16.610	137	163	137	163	316	2384	100	934	"S473"
0	0	0	15	8	6	"IKK-alpha "	"O15111"	14860	21340	200	4792	4836	389	8	4660	4660	4675	266	5	29	8	0	1528050	0.605	100000.000	100000.000	0.000	0.000	0.000	0.000	0.000	16.610	132	176	132	176	316	2384	100	935	"S473"
0	0	0	15	9	6	"IKK-alpha "	"O15111"	15360	21320	110	4870	4875	301	6	4632	4632	4649	229	4	51	22	0	389971	0.987	100000.000	100000.000	0.000	0.000	0.000	0.000	0.000	16.610	238	243	238	243	80	656	100	936	"S473"
-75	0	0	15	1	7	"empty"	"empty"	11360	21970	200	4770	4781	250	5	4801	4801	4822	284	5	5	0	0	1510860	-0.144	100000.000	100000.000	0.000	0.000	0.000	0.000	0.000	16.610	-31	-20	-31	-20	316	2384	100	937	"empty"
-75	0	0	15	2	7	"empty"	"empty"	11860	21970	200	4797	4808	256	5	4802	4802	4838	507	10	3	0	0	1519414	-0.059	100000.000	100000.000	0.000	0.000	0.000	0.000	0.000	16.610	-5	6	-5	6	316	2384	100	938	"empty"
-75	0	0	15	3	7	"empty"	"empty"	12360	21970	200	4762	4802	410	8	4810	4810	4825	245	5	10	3	0	1517526	-0.094	100000.000	100000.000	0.000	0.000	0.000	0.000	0.000	16.610	-48	-8	-48	-8	316	2384	100	939	"empty"
-75	0	0	15	4	7	"empty"	"empty"	12860	21970	200	4700	4722	248	5	4764	4764	4791	302	6	7	1	0	1492284	-0.228	100000.000	100000.000	0.000	0.000	0.000	0.000	0.000	16.610	-64	-42	-64	-42	316	2384	100	940	"empty"
-75	0	0	15	5	7	"empty"	"empty"	13360	21970	200	4711	4733	264	5	4735	4735	4758	432	9	3	0	0	1495487	-0.058	100000.000	100000.000	0.000	0.000	0.000	0.000	0.000	16.610	-24	-2	-24	-2	316	2384	100	941	"empty"
-75	0	0	15	6	7	"empty"	"empty"	13860	21970	200	4683	4712	274	5	4736	4736	4763	449	9	4	0	0	1489098	-0.114	100000.000	100000.000	0.000	0.000	0.000	0.000	0.000	16.610	-53	-24	-53	-24	316	2384	100	942	"empty"
0	0	0	15	7	7	"GLQAWPG-pS-AIPQFLG_GLQAWPGEAIPQFLG_40vs60"	"GLQAWPG-pS-AIPQFLG_GLQAWPGEAIPQFLG_40vs60"	14370	21980	80	13112	12125	2759	22	4656	4656	4680	477	10	100	96	0	630486	15.608	100000.000	100000.000	0.000	0.000	0.000	0.000	0.000	16.610	8456	7469	8456	7469	52	340	100	943	"GLQAWPG-pS-AIPQFLG_GLQAWPGEAIPQFLG_40vs60"
0	0	0	15	8	7	"GLQAWPG-pS-AIPQFLG_GLQAWPGEAIPQFLG_40vs60"	"GLQAWPG-pS-AIPQFLG_GLQAWPGEAIPQFLG_40vs60"	14870	21990	80	12801	12277	1864	15	4664	4664	4670	285	6	100	100	0	638401	26.691	100000.000	100000.000	0.000	0.000	0.000	0.000	0.000	16.610	8137	7613	8137	7613	52	340	100	944	"GLQAWPG-pS-AIPQFLG_GLQAWPGEAIPQFLG_40vs60"
0	0	0	15	9	7	"GLQAWPG-pS-AIPQFLG_GLQAWPGEAIPQFLG_40vs60"	"GLQAWPG-pS-AIPQFLG_GLQAWPGEAIPQFLG_40vs60"	15360	21990	130	5083	7473	3660	48	4623	4623	4639	282	6	64	45	0	896772	10.050	100000.000	100000.000	0.000	0.000	0.000	0.000	0.000	16.610	460	2850	460	2850	120	940	100	945	"GLQAWPG-pS-AIPQFLG_GLQAWPGEAIPQFLG_40vs60"
0	0	0	16	1	1	"Calmodulin"	"P62158"	15880	18140	200	4486	4527	317	7	4396	4396	4398	254	5	23	10	0	1430406	0.508	100000.000	100000.000	0.000	0.000	0.000	0.000	0.000	16.610	90	131	90	131	316	2384	100	946	"T79"
0	0	0	16	2	1	"Calmodulin"	"P62158"	16380	18140	200	4418	4452	280	6	4356	4356	4372	307	7	18	6	0	1406700	0.261	100000.000	100000.000	0.000	0.000	0.000	0.000	0.000	16.610	62	96	62	96	316	2384	100	947	"T79"
0	0	0	16	3	1	"Calmodulin"	"P62158"	16880	18130	70	4907	4922	351	7	4376	4376	4389	284	6	84	43	0	157508	1.877	100000.000	100000.000	0.000	0.000	0.000	0.000	0.000	16.610	531	546	531	546	32	236	100	948	"T79"
0	0	0	16	4	1	"Caveolin-1"	"Q03135"	17370	18150	120	5077	5139	939	18	4499	4499	4526	273	6	65	50	0	616630	2.245	100000.000	100000.000	0.000	0.000	0.000	0.000	0.000	16.610	578	640	578	640	120	820	100	949	"Y25"
0	0	0	16	5	1	"Caveolin-1"	"Q03135"	17880	18150	80	5347	5287	410	7	4476	4476	4565	825	18	53	0	0	274924	0.875	100000.000	100000.000	0.000	0.000	0.000	0.000	0.000	16.610	871	811	871	811	52	340	100	950	"Y25"
0	0	0	16	6	1	"Caveolin-1"	"Q03135"	18380	18150	80	5360	5390	370	6	4428	4428	4435	245	5	96	90	0	280272	3.898	100000.000	100000.000	0.000	0.000	0.000	0.000	0.000	16.610	932	962	932	962	52	340	100	951	"Y25"
0	0	0	16	7	1	"eNOS "	"P29474"	18880	18150	110	6175	6779	4012	59	4540	4540	4549	318	6	96	92	0	542334	7.013	100000.000	100000.000	0.000	0.000	0.000	0.000	0.000	16.610	1635	2239	1635	2239	80	656	100	952	"S1176"
0	0	0	16	8	1	"eNOS "	"P29474"	19380	18160	90	6211	7212	4643	64	4357	4357	4407	926	21	100	50	0	375037	3.029	100000.000	100000.000	0.000	0.000	0.000	0.000	0.000	16.610	1854	2855	1854	2855	52	420	100	953	"S1176"
0	0	0	16	9	1	"eNOS "	"P29474"	19880	18150	100	5923	6587	3702	56	4382	4382	4469	792	17	88	46	0	526927	2.674	100000.000	100000.000	0.000	0.000	0.000	0.000	0.000	16.610	1541	2205	1541	2205	80	560	100	954	"S1176"
0	0	0	16	1	2	"Fos "	"P01100"	15890	18780	80	6234	6309	1051	16	4429	4429	4454	447	10	98	94	0	328090	4.150	100000.000	100000.000	0.000	0.000	0.000	0.000	0.000	16.610	1805	1880	1805	1880	52	340	100	955	"T232"
0	0	0	16	2	2	"Fos "	"P01100"	16380	18780	80	6187	6132	645	10	4427	4427	4711	2601	55	1	0	0	318871	0.546	100000.000	100000.000	0.000	0.000	0.000	0.000	0.000	16.610	1760	1705	1760	1705	52	340	100	956	"T232"
0	0	0	16	3	2	"Fos "	"P01100"	16880	18790	80	6419	6335	686	10	4430	4430	4572	1803	39	61	1	0	329412	0.978	100000.000	100000.000	0.000	0.000	0.000	0.000	0.000	16.610	1989	1905	1989	1905	52	340	100	957	"T232"
0	0	0	16	4	2	"Grb10 "	"Q13322"	17390	18780	100	5418	5376	676	12	4420	4420	4425	193	4	83	81	0	430087	4.927	100000.000	100000.000	0.000	0.000	0.000	0.000	0.000	16.610	998	956	998	956	80	560	100	958	"S150"
0	0	0	16	5	2	"Grb10 "	"Q13322"	17880	18790	80	5782	5751	356	6	4505	4505	4524	232	5	98	96	0	299066	5.289	100000.000	100000.000	0.000	0.000	0.000	0.000	0.000	16.610	1277	1246	1277	1246	52	340	100	959	"S150"
0	0	0	16	6	2	"Grb10 "	"Q13322"	18380	18790	90	5728	5760	337	5	4438	4438	4441	215	4	100	98	0	299510	6.135	100000.000	100000.000	0.000	0.000	0.000	0.000	0.000	16.610	1290	1322	1290	1322	52	420	100	960	"S150"
0	0	0	16	7	2	"IRS-1"	"P35568"	18870	18780	100	5065	5191	1335	25	4496	4496	4517	404	8	63	23	0	415289	1.668	100000.000	100000.000	0.000	0.000	0.000	0.000	0.000	16.610	569	695	569	695	80	560	100	961	"S616"
0	0	0	16	8	2	"IRS-1"	"P35568"	19370	18790	100	5072	5437	2296	42	4565	4565	4575	249	5	73	51	0	434971	3.462	100000.000	100000.000	0.000	0.000	0.000	0.000	0.000	16.610	507	872	507	872	80	560	100	962	"S616"
0	0	0	16	9	2	"IRS-1"	"P35568"	19860	18790	200	4586	4815	877	18	4533	4533	4639	883	19	10	3	0	1521679	0.199	100000.000	100000.000	0.000	0.000	0.000	0.000	0.000	16.610	53	282	53	282	316	2384	100	963	"S616"
0	0	0	16	1	3	"inos"	"P35228"	15880	19420	200	4551	4636	335	7	4498	4498	4516	276	6	22	13	0	1464832	0.435	100000.000	100000.000	0.000	0.000	0.000	0.000	0.000	16.610	53	138	53	138	316	2384	100	964	"S745"
0	0	0	16	2	3	"inos"	"P35228"	16380	19430	90	5372	5388	362	6	4493	4493	4500	212	4	94	92	0	280167	4.189	100000.000	100000.000	0.000	0.000	0.000	0.000	0.000	16.610	879	895	879	895	52	420	100	965	"S745"
0	0	0	16	3	3	"inos"	"P35228"	16880	19430	100	5228	5215	399	7	4519	4519	4558	337	7	85	52	0	417174	1.950	100000.000	100000.000	0.000	0.000	0.000	0.000	0.000	16.610	709	696	709	696	80	560	100	966	"S745"
0	0	0	16	4	3	"IRF-3 "	"Q14653"	17380	19430	190	5486	5577	1280	22	4446	4446	4490	785	17	83	4	0	1427778	1.385	100000.000	100000.000	0.000	0.000	0.000	0.000	0.000	16.610	1040	1131	1040	1131	256	2088	100	967	"S396"
0	0	0	16	5	3	"IRF-3 "	"Q14653"	17880	19420	180	5756	5772	566	9	4562	4562	4607	658	14	89	36	0	1477585	1.771	100000.000	100000.000	0.000	0.000	0.000	0.000	0.000	16.610	1194	1210	1194	1210	256	1924	100	968	"S396"
0	0	0	16	6	3	"IRF-3 "	"Q14653"	18380	19420	180	5858	5829	644	11	4616	4616	4638	323	6	92	89	0	1492350	3.687	100000.000	100000.000	0.000	0.000	0.000	0.000	0.000	16.610	1242	1213	1242	1213	256	1924	100	969	"S396"
0	0	0	16	7	3	"Lyn"	"P07948"	18870	19430	80	5776	5908	1010	17	4666	4666	4669	247	5	94	92	0	307224	5.016	100000.000	100000.000	0.000	0.000	0.000	0.000	0.000	16.610	1110	1242	1110	1242	52	340	100	970	"Y396"
0	0	0	16	8	3	"Lyn"	"P07948"	19370	19430	90	5641	5727	738	12	4649	4649	4700	583	12	82	40	0	297784	1.762	100000.000	100000.000	0.000	0.000	0.000	0.000	0.000	16.610	992	1078	992	1078	52	420	100	971	"Y396"
0	0	0	16	9	3	"Lyn"	"P07948"	19880	19430	110	5471	5454	918	16	4674	4674	4720	633	13	56	17	0	436292	1.160	100000.000	100000.000	0.000	0.000	0.000	0.000	0.000	16.610	797	780	797	780	80	656	100	972	"Y396"
0	0	0	16	1	4	"MAPK14"	"Q16539"	15880	20060	90	7859	7704	1018	13	4630	4630	4623	236	5	98	94	0	400621	13.055	100000.000	100000.000	0.000	0.000	0.000	0.000	0.000	16.610	3229	3074	3229	3074	52	420	100	973	"Y322"
0	0	0	16	2	4	"MAPK14"	"Q16539"	16380	20070	90	8902	8951	1263	14	4583	4583	4617	376	8	96	96	0	465433	11.527	100000.000	100000.000	0.000	0.000	0.000	0.000	0.000	16.610	4319	4368	4319	4368	52	420	100	974	"Y322"
0	0	0	16	3	4	"MAPK14"	"Q16539"	16880	20070	80	8866	8667	1981	22	4525	4525	4598	833	18	92	90	0	450707	4.885	100000.000	100000.000	0.000	0.000	0.000	0.000	0.000	16.610	4341	4142	4341	4142	52	340	100	975	"Y322"
0	0	0	16	4	4	"Mek1"	"Q02750"	17380	20060	90	5193	5140	347	6	4531	4531	4545	266	5	84	67	0	267276	2.237	100000.000	100000.000	0.000	0.000	0.000	0.000	0.000	16.610	662	609	662	609	52	420	100	976	"S217"
0	0	0	16	5	4	"Mek1"	"Q02750"	17880	20070	80	5347	5361	559	10	4593	4593	4615	249	5	92	82	0	278796	2.996	100000.000	100000.000	0.000	0.000	0.000	0.000	0.000	16.610	754	768	754	768	52	340	100	977	"S217"
0	0	0	16	6	4	"Mek1"	"Q02750"	18380	20070	80	5494	5446	477	8	4662	4662	4683	288	6	82	69	0	283185	2.649	100000.000	100000.000	0.000	0.000	0.000	0.000	0.000	16.610	832	784	832	784	52	340	100	978	"S217"
0	0	0	16	7	4	"P300"	"Q09472"	18880	20080	130	5352	5346	745	13	4718	4718	4949	2472	49	0	0	0	641511	0.161	100000.000	100000.000	0.000	0.000	0.000	0.000	0.000	16.610	634	628	634	628	120	940	100	979	"S89"
0	0	0	16	8	4	"P300"	"Q09472"	19370	20070	90	5464	5537	540	9	4696	4696	4737	464	9	88	34	0	287921	1.724	100000.000	100000.000	0.000	0.000	0.000	0.000	0.000	16.610	768	841	768	841	52	420	100	980	"S89"
0	0	0	16	9	4	"P300"	"Q09472"	19870	20070	130	5509	5438	534	9	4847	4847	4953	668	13	50	5	0	652506	0.726	100000.000	100000.000	0.000	0.000	0.000	0.000	0.000	16.610	662	591	662	591	120	940	100	981	"S89"
0	0	0	16	1	5	"PPP2CA "	"P67775"	15880	20710	100	6453	6439	302	4	4684	4684	4728	608	12	100	93	0	515112	2.814	100000.000	100000.000	0.000	0.000	0.000	0.000	0.000	16.610	1769	1755	1769	1755	80	560	100	982	"T307"
0	0	0	16	2	5	"PPP2CA "	"P67775"	16380	20710	110	6375	6309	451	7	4637	4637	4657	425	9	96	95	0	504747	3.887	100000.000	100000.000	0.000	0.000	0.000	0.000	0.000	16.610	1738	1672	1738	1672	80	656	100	983	"T307"
0	0	0	16	3	5	"PPP2CA "	"P67775"	16880	20710	110	6334	6542	1013	15	4545	4545	4551	221	4	100	98	0	523367	9.009	100000.000	100000.000	0.000	0.000	0.000	0.000	0.000	16.610	1789	1997	1789	1997	80	656	100	984	"T307"
0	0	0	16	4	5	"rab4"	"P20338"	17370	20700	110	5256	5182	538	10	4577	4577	4604	326	7	61	51	0	414539	1.773	100000.000	100000.000	0.000	0.000	0.000	0.000	0.000	16.610	679	605	679	605	80	656	100	985	"Y189"
0	0	0	16	5	5	"rab4"	"P20338"	17880	20710	90	5617	5665	317	5	4594	4594	4676	1180	25	26	0	0	294599	0.838	100000.000	100000.000	0.000	0.000	0.000	0.000	0.000	16.610	1023	1071	1023	1071	52	420	100	986	"Y189"
0	0	0	16	6	5	"rab4"	"P20338"	18370	20710	130	5354	5707	2075	36	4794	4794	4864	510	10	51	31	0	684812	1.653	100000.000	100000.000	0.000	0.000	0.000	0.000	0.000	16.610	560	913	560	913	120	940	100	987	"Y189"
0	0	0	16	7	5	"STAT2 "	"P52630"	18870	20720	180	31496	27475	10148	36	4778	4778	4836	767	15	96	95	0	7033539	29.516	100000.000	100000.000	0.000	0.000	0.000	0.000	0.000	16.610	26718	22697	26718	22697	256	1924	100	988	"Y690"
0	0	0	16	8	5	"STAT2 "	"P52630"	19370	20720	190	31896	28816	9258	32	4725	4725	4772	508	10	99	98	0	7376996	47.331	100000.000	100000.000	0.000	0.000	0.000	0.000	0.000	16.610	27171	24091	27171	24091	256	2088	100	989	"Y690"
0	0	0	16	9	5	"STAT2 "	"P52630"	19870	20700	180	33238	27496	11789	42	4758	4758	4845	629	12	89	88	0	7039094	36.011	100000.000	100000.000	0.000	0.000	0.000	0.000	0.000	16.610	28480	22738	28480	22738	256	1924	100	990	"Y690"
0	0	0	16	1	6	"STAT5B "	"P51692"	15880	21360	120	6166	6183	486	7	4638	4638	4651	324	6	97	95	0	741970	4.728	100000.000	100000.000	0.000	0.000	0.000	0.000	0.000	16.610	1528	1545	1528	1545	120	820	100	991	"Y740"
0	0	0	16	2	6	"STAT5B "	"P51692"	16380	21360	120	6593	6463	1404	21	4628	4628	4643	241	5	89	85	0	775519	7.552	100000.000	100000.000	0.000	0.000	0.000	0.000	0.000	16.610	1965	1835	1965	1835	120	820	100	992	"Y740"
0	0	0	16	3	6	"STAT5B "	"P51692"	16870	21350	110	6510	6538	415	6	4650	4650	4685	362	7	100	98	0	523077	5.119	100000.000	100000.000	0.000	0.000	0.000	0.000	0.000	16.610	1860	1888	1860	1888	80	656	100	993	"Y740"
0	0	0	16	4	6	"Syk "	"P43405"	17380	21360	130	7344	7310	1049	14	4671	4671	4715	402	8	95	95	0	877213	6.455	100000.000	100000.000	0.000	0.000	0.000	0.000	0.000	16.610	2673	2639	2673	2639	120	940	100	994	"Y525/6"
0	0	0	16	5	6	"Syk "	"P43405"	17880	21360	120	7329	7477	2716	36	4762	4762	4800	347	7	87	86	0	897274	7.715	100000.000	100000.000	0.000	0.000	0.000	0.000	0.000	16.610	2567	2715	2567	2715	120	820	100	995	"Y525/6"
0	0	0	16	6	6	"Syk "	"P43405"	18370	21350	130	8402	8400	2219	26	4930	4930	5016	1101	21	87	80	0	1008013	3.074	100000.000	100000.000	0.000	0.000	0.000	0.000	0.000	16.610	3472	3470	3472	3470	120	940	100	996	"Y525/6"
0	0	0	16	7	6	"14-3-3 beta"	"P31946"	18870	21360	160	7121	6960	1043	14	4909	4909	5019	1207	24	82	33	0	1447642	1.608	100000.000	100000.000	0.000	0.000	0.000	0.000	0.000	16.610	2212	2051	2212	2051	208	1512	100	997	"S59"
0	0	0	16	8	6	"14-3-3 beta"	"P31946"	19380	21370	150	7274	7421	1322	17	4874	4874	4979	1074	21	94	72	0	1157683	2.274	100000.000	100000.000	0.000	0.000	0.000	0.000	0.000	16.610	2400	2547	2400	2547	156	1272	100	998	"S59"
0	0	0	16	9	6	"14-3-3 beta"	"P31946"	19870	21360	140	6935	7220	2676	37	4663	4663	4729	466	9	98	95	0	1126294	5.345	100000.000	100000.000	0.000	0.000	0.000	0.000	0.000	16.610	2272	2557	2272	2557	156	1140	100	999	"S59"
-75	0	0	16	1	7	"empty"	"empty"	15870	22000	200	4619	4670	436	9	4638	4638	4652	250	5	8	2	0	1475695	0.072	100000.000	100000.000	0.000	0.000	0.000	0.000	0.000	16.610	-19	32	-19	32	316	2384	100	1000	"empty"
-75	0	0	16	2	7	"empty"	"empty"	16370	22000	200	4608	4615	186	4	4623	4623	4651	534	11	0	0	0	1458257	-0.067	100000.000	100000.000	0.000	0.000	0.000	0.000	0.000	16.610	-15	-8	-15	-8	316	2384	100	1001	"empty"
-75	0	0	16	3	7	"empty"	"empty"	16870	22000	200	4592	4654	678	14	4669	4669	4739	1231	25	0	0	0	1470717	-0.069	100000.000	100000.000	0.000	0.000	0.000	0.000	0.000	16.610	-77	-15	-77	-15	316	2384	100	1002	"empty"
-75	0	0	16	4	7	"empty"	"empty"	17370	22000	200	4739	4766	308	6	4724	4724	4781	839	17	1	0	0	1505929	-0.018	100000.000	100000.000	0.000	0.000	0.000	0.000	0.000	16.610	15	42	15	42	316	2384	100	1003	"empty"
-75	0	0	16	5	7	"empty"	"empty"	17870	22000	200	4787	4808	267	5	4825	4825	4902	832	16	0	0	0	1519230	-0.113	100000.000	100000.000	0.000	0.000	0.000	0.000	0.000	16.610	-38	-17	-38	-17	316	2384	100	1004	"empty"
-75	0	0	16	6	7	"empty"	"empty"	18370	22000	200	4986	5093	631	12	4952	4952	5108	1221	23	3	1	0	1609367	-0.012	100000.000	100000.000	0.000	0.000	0.000	0.000	0.000	16.610	34	141	34	141	316	2384	100	1005	"empty"
0	0	0	16	7	7	"Control-Spot"	"p-Tyr"	18880	22000	100	7164	14743	11874	80	5034	5034	5554	3780	68	42	33	0	1179463	2.431	100000.000	100000.000	0.000	0.000	0.000	0.000	0.000	16.610	2130	9709	2130	9709	80	560	100	1006	"Control-Spot"
0	0	0	16	8	7	"Control-Spot"	"p-Tyr"	19360	21990	120	6637	12324	10130	82	5108	5108	5471	1971	36	38	29	0	1478869	3.477	100000.000	100000.000	0.000	0.000	0.000	0.000	0.000	16.610	1529	7216	1529	7216	120	820	100	1007	"Control-Spot"
0	0	0	16	9	7	"Control-Spot"	"p-Tyr"	19870	22020	80	5976	16311	12886	79	4756	4756	4815	423	8	73	57	0	848195	27.177	100000.000	100000.000	0.000	0.000	0.000	0.000	0.000	16.610	1220	11555	1220	11555	52	340	100	1008	"Control-Spot"
0	0	0	17	1	1	"ACTA1"	"P68133"	2310	24450	100	5525	5565	405	7	4853	4853	4888	360	7	83	48	0	445181	1.881	100000.000	100000.000	0.000	0.000	0.000	0.000	0.000	16.610	672	712	672	712	80	560	100	1009	"Y55"
0	0	0	17	2	1	"ACTA1"	"P68133"	2820	24450	80	5419	5414	314	5	4753	4753	4748	220	4	92	80	0	281548	3.027	100000.000	100000.000	0.000	0.000	0.000	0.000	0.000	16.610	666	661	666	661	52	340	100	1010	"Y55"
0	0	0	17	3	1	"ACTA1"	"P68133"	3320	24460	90	5695	5780	440	7	4827	4827	4905	520	10	84	38	0	300554	1.683	100000.000	100000.000	0.000	0.000	0.000	0.000	0.000	16.610	868	953	868	953	52	420	100	1011	"Y55"
0	0	0	17	4	1	"A-Raf"	"P10398"	3830	24440	100	6281	6268	1210	19	4869	4869	4888	291	5	86	75	0	501442	4.742	100000.000	100000.000	0.000	0.000	0.000	0.000	0.000	16.610	1412	1399	1412	1399	80	560	100	1012	"S214"
0	0	0	17	5	1	"A-Raf"	"P10398"	4330	24440	140	6494	8003	7416	92	4919	4919	4949	622	12	78	57	1	1248460	4.910	100000.000	100000.000	0.000	0.000	0.000	0.000	0.000	16.610	1575	3084	1575	3084	156	1140	100	1013	"S214"
0	0	0	17	6	1	"A-Raf"	"P10398"	4820	24440	110	6811	6793	1197	17	4919	4919	4921	320	6	96	88	0	543445	5.850	100000.000	100000.000	0.000	0.000	0.000	0.000	0.000	16.610	1892	1874	1892	1874	80	656	100	1014	"S214"
0	0	0	17	7	1	"Cdk2"	"P24941"	5310	24480	120	6959	6815	1118	16	4991	4991	5001	307	6	95	82	0	817822	5.909	100000.000	100000.000	0.000	0.000	0.000	0.000	0.000	16.610	1968	1824	1968	1824	120	820	100	1015	"Y179"
0	0	0	17	8	1	"Cdk2"	"P24941"	5810	24450	100	6908	6898	689	9	5086	5086	5107	310	6	100	95	0	551819	5.777	100000.000	100000.000	0.000	0.000	0.000	0.000	0.000	16.610	1822	1812	1822	1812	80	560	100	1016	"Y179"
0	0	0	17	9	1	"Cdk2"	"P24941"	6300	24460	120	6887	6856	2181	31	5053	5053	5069	255	5	95	87	0	822679	7.008	100000.000	100000.000	0.000	0.000	0.000	0.000	0.000	16.610	1834	1803	1834	1803	120	820	100	1017	"Y179"
0	0	0	17	1	2	"Cofilin 1"	"P23528"	2310	25090	200	5030	5068	310	6	4889	4889	4916	315	6	28	6	0	1601462	0.483	100000.000	100000.000	0.000	0.000	0.000	0.000	0.000	16.610	141	179	141	179	316	2384	100	1018	"S2"
0	0	0	17	2	2	"Cofilin 1"	"P23528"	2810	25090	200	4906	4929	579	11	4838	4838	4878	458	9	7	0	0	1557583	0.111	100000.000	100000.000	0.000	0.000	0.000	0.000	0.000	16.610	68	91	68	91	316	2384	100	1019	"S2"
0	0	0	17	3	2	"Cofilin 1"	"P23528"	3330	25090	100	5292	5380	380	7	4885	4885	4913	279	5	71	32	0	430436	1.674	100000.000	100000.000	0.000	0.000	0.000	0.000	0.000	16.610	407	495	407	495	80	560	100	1020	"S2"
0	0	0	17	4	2	"CTNNB1"	"P35222"	3810	25090	200	4947	4992	392	7	4919	4919	4950	404	8	11	2	0	1577545	0.104	100000.000	100000.000	0.000	0.000	0.000	0.000	0.000	16.610	28	73	28	73	316	2384	100	1021	"S675"
0	0	0	17	5	2	"CTNNB1"	"P35222"	4310	25090	200	5007	5048	400	7	4963	4963	4996	475	9	7	1	0	1595180	0.109	100000.000	100000.000	0.000	0.000	0.000	0.000	0.000	16.610	44	85	44	85	316	2384	100	1022	"S675"
0	0	0	17	6	2	"CTNNB1"	"P35222"	4810	25090	200	4960	4984	291	5	4963	4963	5021	588	11	3	0	0	1575022	-0.063	100000.000	100000.000	0.000	0.000	0.000	0.000	0.000	16.610	-3	21	-3	21	316	2384	100	1023	"S675"
0	0	0	17	7	2	"EGFR"	"P00533"	5320	25070	120	5249	5308	455	8	5051	5051	5068	391	7	23	3	0	636900	0.614	100000.000	100000.000	0.000	0.000	0.000	0.000	0.000	16.610	198	257	198	257	120	820	100	1024	"T693"
0	0	0	17	8	2	"EGFR"	"P00533"	5800	25090	200	5328	5362	386	7	5106	5106	5151	432	8	21	2	0	1694481	0.488	100000.000	100000.000	0.000	0.000	0.000	0.000	0.000	16.610	222	256	222	256	316	2384	100	1025	"T693"
0	0	0	17	9	2	"EGFR"	"P00533"	6320	25110	130	5459	5468	264	4	5120	5120	5157	419	8	34	5	0	656216	0.742	100000.000	100000.000	0.000	0.000	0.000	0.000	0.000	16.610	339	348	339	348	120	940	100	1026	"T693"
0	0	0	17	1	3	"JAK1"	"P23458"	2320	25740	130	6263	8162	5293	64	5013	5013	5116	1059	20	54	40	0	979471	2.876	100000.000	100000.000	0.000	0.000	0.000	0.000	0.000	16.610	1250	3149	1250	3149	120	940	100	1027	"Y1035"
0	0	0	17	2	3	"JAK1"	"P23458"	2820	25740	140	5691	6793	2114	31	4863	4863	4928	680	13	61	35	0	1059753	2.743	100000.000	100000.000	0.000	0.000	0.000	0.000	0.000	16.610	828	1930	828	1930	156	1140	100	1028	"Y1035"
0	0	0	17	3	3	"JAK1"	"P23458"	3320	25740	80	10891	10612	1424	13	4898	4898	4937	417	8	100	98	0	551823	13.609	100000.000	100000.000	0.000	0.000	0.000	0.000	0.000	16.610	5993	5714	5993	5714	52	340	100	1029	"Y1035"
0	0	0	17	4	3	"JNK2"	"P45984"	3820	25740	140	9054	8791	1276	14	4934	4934	5006	1125	22	95	91	0	1371457	3.364	100000.000	100000.000	0.000	0.000	0.000	0.000	0.000	16.610	4120	3857	4120	3857	156	1140	100	1030	"T183"
0	0	0	17	5	3	"JNK2"	"P45984"	4310	25730	120	9475	9594	1055	10	4989	4989	4999	308	6	100	100	0	1151262	14.919	100000.000	100000.000	0.000	0.000	0.000	0.000	0.000	16.610	4486	4605	4486	4605	120	820	100	1031	"T183"
0	0	0	17	6	3	"JNK2"	"P45984"	4820	25740	140	8892	8600	1177	13	4993	4993	5013	763	15	94	89	0	1341535	4.701	100000.000	100000.000	0.000	0.000	0.000	0.000	0.000	16.610	3899	3607	3899	3607	156	1140	100	1032	"T183"
0	0	0	17	7	3	"Kit "	"P10721"	5310	25740	100	7287	7191	708	9	5121	5121	5134	312	6	98	98	0	575304	6.593	100000.000	100000.000	0.000	0.000	0.000	0.000	0.000	16.610	2166	2070	2166	2070	80	560	100	1033	"Y721"
0	0	0	17	8	3	"Kit "	"P10721"	5790	25740	90	7627	7556	437	5	5240	5240	5257	276	5	100	100	0	392904	8.330	100000.000	100000.000	0.000	0.000	0.000	0.000	0.000	16.610	2387	2316	2387	2316	52	420	100	1034	"Y721"
0	0	0	17	9	3	"Kit "	"P10721"	6300	25740	120	7008	7005	2273	32	5206	5206	5223	256	4	85	75	0	840568	6.961	100000.000	100000.000	0.000	0.000	0.000	0.000	0.000	16.610	1802	1799	1802	1799	120	820	100	1035	"Y721"
0	0	0	17	1	4	"MK3"	"P22001"	2330	26380	140	5835	7657	2795	36	5000	5000	5026	446	8	68	48	0	1194481	5.899	100000.000	100000.000	0.000	0.000	0.000	0.000	0.000	16.610	835	2657	835	2657	156	1140	100	1036	"Y187"
0	0	0	17	2	4	"MK3"	"P22001"	2820	26390	100	11911	10731	4778	44	4917	4917	4968	441	8	77	75	0	858461	13.068	100000.000	100000.000	0.000	0.000	0.000	0.000	0.000	16.610	6994	5814	6994	5814	80	560	100	1037	"Y187"
0	0	0	17	3	4	"MK3"	"P22001"	3330	26400	130	7028	8428	3976	47	4879	4879	4949	1026	20	62	50	0	1011350	3.391	100000.000	100000.000	0.000	0.000	0.000	0.000	0.000	16.610	2149	3549	2149	3549	120	940	100	1038	"Y187"
0	0	0	17	4	4	"NFAT1 "	"Q13469"	3820	26390	110	5990	6148	764	12	5082	5082	5118	620	12	83	23	0	491863	1.661	100000.000	100000.000	0.000	0.000	0.000	0.000	0.000	16.610	908	1066	908	1066	80	656	100	1039	"S326"
0	0	0	17	5	4	"NFAT1 "	"Q13469"	4310	26390	120	5553	5559	412	7	4996	4996	5003	312	6	70	40	0	667050	1.782	100000.000	100000.000	0.000	0.000	0.000	0.000	0.000	16.610	557	563	557	563	120	820	100	1040	"S326"
0	0	0	17	6	4	"NFAT1 "	"Q13469"	4800	26380	120	5566	5574	395	7	5040	5040	5044	341	6	70	34	0	668837	1.554	100000.000	100000.000	0.000	0.000	0.000	0.000	0.000	16.610	526	534	526	534	120	820	100	1041	"S326"
0	0	0	17	7	4	"NFkB-p65 "	"Q04206"	5310	26380	100	6372	6335	441	6	5213	5213	5313	983	18	67	2	0	506820	1.040	100000.000	100000.000	0.000	0.000	0.000	0.000	0.000	16.610	1159	1122	1159	1122	80	560	100	1042	"S276"
0	0	0	17	8	4	"NFkB-p65 "	"Q04206"	5810	26390	100	6423	6359	495	7	5191	5191	5231	347	6	91	85	0	508687	3.251	100000.000	100000.000	0.000	0.000	0.000	0.000	0.000	16.610	1232	1168	1232	1168	80	560	100	1043	"S276"
0	0	0	17	9	4	"NFkB-p65 "	"Q04206"	6310	26390	110	6302	6243	495	7	5142	5142	5168	323	6	87	82	0	499425	3.328	100000.000	100000.000	0.000	0.000	0.000	0.000	0.000	16.610	1160	1101	1160	1101	80	656	100	1044	"S276"
0	0	0	17	1	5	"PDGFRb"	"P09619"	2310	27010	130	16535	13771	4761	34	5110	5110	5204	850	16	94	79	0	1652523	10.079	100000.000	100000.000	0.000	0.000	0.000	0.000	0.000	16.610	11425	8661	11425	8661	120	940	100	1045	"Y686"
0	0	0	17	2	5	"PDGFRb"	"P09619"	2810	27030	100	18734	18660	2206	11	4952	4952	4983	292	5	100	100	0	1492821	46.839	100000.000	100000.000	0.000	0.000	0.000	0.000	0.000	16.610	13782	13708	13782	13708	80	560	100	1046	"Y686"
0	0	0	17	3	5	"PDGFRb"	"P09619"	3310	27030	100	16106	15949	2056	12	4955	4955	5197	2954	56	98	96	0	1275902	3.640	100000.000	100000.000	0.000	0.000	0.000	0.000	0.000	16.610	11151	10994	11151	10994	80	560	100	1047	"Y686"
0	0	0	17	4	5	"PELI2"	"Q96FA3"	3820	27020	140	9070	8752	1416	16	5007	5007	5040	426	8	96	94	0	1365270	8.714	100000.000	100000.000	0.000	0.000	0.000	0.000	0.000	16.610	4063	3745	4063	3745	156	1140	100	1048	"T290"
0	0	0	17	5	5	"PELI2"	"Q96FA3"	4310	27020	140	8238	8150	883	10	5038	5038	5063	330	6	99	99	0	1271355	9.355	100000.000	100000.000	0.000	0.000	0.000	0.000	0.000	16.610	3200	3112	3200	3112	156	1140	100	1049	"T290"
0	0	0	17	6	5	"PELI2"	"Q96FA3"	4810	27020	150	8601	8498	916	10	5063	5063	5100	402	7	99	97	0	1325630	8.453	100000.000	100000.000	0.000	0.000	0.000	0.000	0.000	16.610	3538	3435	3538	3435	156	1272	100	1050	"T290"
0	0	0	17	7	5	"sek1"	"P45985"	5310	27040	110	5894	5863	359	6	5154	5154	5163	272	5	85	65	0	469027	2.574	100000.000	100000.000	0.000	0.000	0.000	0.000	0.000	16.610	740	709	740	709	80	656	100	1051	"S2315"
0	0	0	17	8	5	"sek1"	"P45985"	5810	27030	110	5924	5974	432	7	5111	5111	5144	338	6	98	71	0	477943	2.456	100000.000	100000.000	0.000	0.000	0.000	0.000	0.000	16.610	813	863	813	863	80	656	100	1052	"S2315"
0	0	0	17	9	5	"sek1"	"P45985"	6310	27030	110	5936	5990	893	14	5092	5092	5108	272	5	91	80	0	479192	3.243	100000.000	100000.000	0.000	0.000	0.000	0.000	0.000	16.610	844	898	844	898	80	656	100	1053	"S2315"
0	0	0	17	1	6	"SMAD3"	"Q15796"	2310	27670	120	6710	6727	379	5	5044	5044	5081	334	6	100	100	0	807286	4.928	100000.000	100000.000	0.000	0.000	0.000	0.000	0.000	16.610	1666	1683	1666	1683	120	820	100	1054	"S416"
0	0	0	17	2	6	"SMAD3"	"Q15796"	2820	27670	140	6502	7039	3397	48	4927	4927	4950	293	5	99	98	0	1098058	7.130	100000.000	100000.000	0.000	0.000	0.000	0.000	0.000	16.610	1575	2112	1575	2112	156	1140	100	1055	"S416"
0	0	0	17	3	6	"SMAD3"	"Q15796"	3310	27680	150	6207	6273	671	10	4946	4946	4959	248	5	97	96	0	978593	5.298	100000.000	100000.000	0.000	0.000	0.000	0.000	0.000	16.610	1261	1327	1261	1327	156	1272	100	1056	"S416"
0	0	0	17	4	6	"TAK1 "	"O43318"	3810	27670	170	10626	11169	5137	45	4990	4990	5027	403	8	99	99	0	2323162	15.241	100000.000	100000.000	0.000	0.000	0.000	0.000	0.000	16.610	5636	6179	5636	6179	208	1660	100	1057	"T178"
0	0	0	17	5	6	"TAK1 "	"O43318"	4310	27670	160	10317	10281	1081	10	4988	4988	5035	810	16	98	98	0	2138521	6.477	100000.000	100000.000	0.000	0.000	0.000	0.000	0.000	16.610	5329	5293	5329	5293	208	1512	100	1058	"T178"
0	0	0	17	6	6	"TAK1 "	"O43318"	4810	27670	180	9425	9174	2338	25	5042	5042	5056	352	6	96	93	0	2348583	11.699	100000.000	100000.000	0.000	0.000	0.000	0.000	0.000	16.610	4383	4132	4383	4132	256	1924	100	1059	"T178"
0	0	0	17	7	6	"TNIK"	"Q9UKE5"	5300	27680	130	9219	9052	3998	44	5185	5185	5196	296	5	96	91	0	1086259	13.027	100000.000	100000.000	0.000	0.000	0.000	0.000	0.000	16.610	4034	3867	4034	3867	120	940	100	1060	"T181"
0	0	0	17	8	6	"TNIK"	"Q9UKE5"	5810	27670	150	9011	8065	1945	24	5168	5168	5192	303	5	89	79	0	1258202	9.482	100000.000	100000.000	0.000	0.000	0.000	0.000	0.000	16.610	3843	2897	3843	2897	156	1272	100	1061	"T181"
0	0	0	17	9	6	"TNIK"	"Q9UKE5"	6290	27690	120	9585	8979	1994	22	5150	5150	5170	332	6	96	95	0	1077515	11.473	100000.000	100000.000	0.000	0.000	0.000	0.000	0.000	16.610	4435	3829	4435	3829	120	820	100	1062	"T181"
-75	0	0	17	1	7	"empty"	"empty"	2280	28300	200	5208	5244	373	7	5168	5168	5278	1241	23	1	0	0	1657122	-0.027	100000.000	100000.000	0.000	0.000	0.000	0.000	0.000	16.610	40	76	40	76	316	2384	100	1063	"empty"
-75	0	0	17	2	7	"empty"	"empty"	2780	28300	200	4940	5026	754	15	4970	4970	5029	579	11	3	1	0	1588193	-0.005	100000.000	100000.000	0.000	0.000	0.000	0.000	0.000	16.610	-30	56	-30	56	316	2384	100	1064	"empty"
-75	0	0	17	3	7	"empty"	"empty"	3280	28300	200	5069	5094	533	10	5054	5054	5153	1422	27	0	0	0	1609688	-0.041	100000.000	100000.000	0.000	0.000	0.000	0.000	0.000	16.610	15	40	15	40	316	2384	100	1065	"empty"
-75	0	0	17	4	7	"empty"	"empty"	3780	28300	200	5083	5124	353	6	5055	5055	5096	580	11	6	2	0	1619038	0.048	100000.000	100000.000	0.000	0.000	0.000	0.000	0.000	16.610	28	69	28	69	316	2384	100	1066	"empty"
-75	0	0	17	5	7	"empty"	"empty"	4280	28300	200	5061	5072	260	5	5053	5053	5069	324	6	11	1	0	1602665	0.009	100000.000	100000.000	0.000	0.000	0.000	0.000	0.000	16.610	8	19	8	19	316	2384	100	1067	"empty"
-75	0	0	17	6	7	"empty"	"empty"	4780	28300	200	5052	5055	324	6	5062	5062	5085	401	7	4	0	0	1597451	-0.075	100000.000	100000.000	0.000	0.000	0.000	0.000	0.000	16.610	-10	-7	-10	-7	316	2384	100	1068	"empty"
-75	0	0	17	7	7	"empty"	"empty"	5280	28300	200	5142	5145	251	4	5162	5162	5210	1046	20	0	0	0	1625751	-0.062	100000.000	100000.000	0.000	0.000	0.000	0.000	0.000	16.610	-20	-17	-20	-17	316	2384	100	1069	"empty"
-75	0	0	17	8	7	"empty"	"empty"	5780	28300	200	5170	5185	280	5	5182	5182	5256	1134	21	0	0	0	1638323	-0.063	100000.000	100000.000	0.000	0.000	0.000	0.000	0.000	16.610	-12	3	-12	3	316	2384	100	1070	"empty"
-75	0	0	17	9	7	"empty"	"empty"	6280	28300	200	5067	5095	259	5	5117	5117	5138	332	6	5	1	0	1609971	-0.130	100000.000	100000.000	0.000	0.000	0.000	0.000	0.000	16.610	-50	-22	-50	-22	316	2384	100	1071	"empty"
0	0	0	18	1	1	"PKACa "	"P17612"	6790	24480	120	10627	10153	2578	25	5025	5025	5032	345	6	95	94	0	1218364	14.843	100000.000	100000.000	0.000	0.000	0.000	0.000	0.000	16.610	5602	5128	5602	5128	120	820	100	1072	"T197"
0	0	0	18	2	1	"PKACa "	"P17612"	7290	24490	120	9769	9025	1908	21	4890	4890	4892	311	6	89	85	0	1083052	13.289	100000.000	100000.000	0.000	0.000	0.000	0.000	0.000	16.610	4879	4135	4879	4135	120	820	100	1073	"T197"
0	0	0	18	3	1	"PKACa "	"P17612"	7800	24490	120	10550	9994	2042	20	4808	4808	4814	299	6	97	94	0	1199319	17.324	100000.000	100000.000	0.000	0.000	0.000	0.000	0.000	16.610	5742	5186	5742	5186	120	820	100	1074	"T197"
0	0	0	18	4	1	"PTEN"	"P60484"	8300	24500	160	6000	5962	515	8	4751	4751	4765	278	5	94	88	0	1240053	4.306	100000.000	100000.000	0.000	0.000	0.000	0.000	0.000	16.610	1249	1211	1249	1211	208	1512	100	1075	"Y315"
0	0	0	18	5	1	"PTEN"	"P60484"	8790	24500	150	6025	6063	350	5	4709	4709	4737	398	8	100	96	0	945845	3.332	100000.000	100000.000	0.000	0.000	0.000	0.000	0.000	16.610	1316	1354	1316	1354	156	1272	100	1076	"Y315"
0	0	0	18	6	1	"PTEN"	"P60484"	9300	24500	160	5540	5535	362	6	4646	4646	4651	220	4	95	87	0	1151189	4.018	100000.000	100000.000	0.000	0.000	0.000	0.000	0.000	16.610	894	889	894	889	208	1512	100	1077	"Y315"
0	0	0	18	7	1	"SOC3"	"O14543"	9800	24500	90	5451	5482	389	7	4677	4677	4697	277	5	98	76	0	285065	2.834	100000.000	100000.000	0.000	0.000	0.000	0.000	0.000	16.610	774	805	774	805	52	420	100	1078	"Y204"
0	0	0	18	8	1	"SOC3"	"O14543"	10290	24490	80	5315	5305	393	7	4826	4826	4843	295	6	69	32	0	275878	1.566	100000.000	100000.000	0.000	0.000	0.000	0.000	0.000	16.610	489	479	489	479	52	340	100	1079	"Y204"
0	0	0	18	9	1	"SOC3"	"O14543"	10790	24500	100	5577	5554	1019	18	4893	4893	4914	338	6	70	51	0	444335	1.893	100000.000	100000.000	0.000	0.000	0.000	0.000	0.000	16.610	684	661	684	661	80	560	100	1080	"Y204"
0	0	0	18	1	2	"STAT3 "	"P40763"	6790	25130	130	7759	7615	914	12	5081	5081	5091	275	5	95	93	0	913844	9.178	100000.000	100000.000	0.000	0.000	0.000	0.000	0.000	16.610	2678	2534	2678	2534	120	940	100	1081	"S691"
0	0	0	18	2	2	"STAT3 "	"P40763"	7300	25130	130	7949	7669	1077	14	5051	5051	5123	708	13	88	85	0	920291	3.596	100000.000	100000.000	0.000	0.000	0.000	0.000	0.000	16.610	2898	2618	2898	2618	120	940	100	1082	"S691"
0	0	0	18	3	2	"STAT3 "	"P40763"	7800	25130	120	8085	8120	1341	16	5116	5116	5229	1572	30	90	41	0	974344	1.839	100000.000	100000.000	0.000	0.000	0.000	0.000	0.000	16.610	2969	3004	2969	3004	120	820	100	1083	"S691"
0	0	0	18	4	2	"STAT6 "	"P42226"	8280	25150	150	5501	5499	381	6	4918	4918	4964	413	8	66	24	0	857776	1.295	100000.000	100000.000	0.000	0.000	0.000	0.000	0.000	16.610	583	581	583	581	156	1272	100	1084	"T645"
0	0	0	18	5	2	"STAT6 "	"P42226"	8800	25150	150	5196	5206	248	4	4759	4759	4769	223	4	84	46	0	812188	1.960	100000.000	100000.000	0.000	0.000	0.000	0.000	0.000	16.610	437	447	437	447	156	1272	100	1085	"T645"
0	0	0	18	6	2	"STAT6 "	"P42226"	9290	25160	160	5276	5309	332	6	4777	4777	4820	969	20	6	0	0	1104265	0.505	100000.000	100000.000	0.000	0.000	0.000	0.000	0.000	16.610	499	532	499	532	208	1512	100	1086	"T645"
0	0	0	18	7	2	"14-3-3 beta"	"P31946"	9800	25150	140	15495	14921	4491	30	4787	4787	4874	1385	28	97	95	0	2327623	7.254	100000.000	100000.000	0.000	0.000	0.000	0.000	0.000	16.610	10708	10134	10708	10134	156	1140	100	1087	"S185"
0	0	0	18	8	2	"14-3-3 beta"	"P31946"	10290	25140	150	15765	14651	3822	26	4810	4810	4836	406	8	98	93	0	2285618	24.175	100000.000	100000.000	0.000	0.000	0.000	0.000	0.000	16.610	10955	9841	10955	9841	156	1272	100	1088	"S185"
0	0	0	18	9	2	"14-3-3 beta"	"P31946"	10790	25150	150	16123	15190	2655	17	4825	4825	4857	326	6	100	98	0	2369714	31.696	100000.000	100000.000	0.000	0.000	0.000	0.000	0.000	16.610	11298	10365	11298	10365	156	1272	100	1089	"S185"
0	0	0	18	1	3	"Tgfbr2"	"P37173"	6790	25780	170	6259	6326	1301	20	5108	5108	5127	392	7	97	79	0	1315880	3.059	100000.000	100000.000	0.000	0.000	0.000	0.000	0.000	16.610	1151	1218	1151	1218	208	1660	100	1090	"S409"
0	0	0	18	2	3	"Tgfbr2"	"P37173"	7290	25790	140	6161	6204	683	11	5094	5094	5127	413	8	96	71	0	967760	2.608	100000.000	100000.000	0.000	0.000	0.000	0.000	0.000	16.610	1067	1110	1067	1110	156	1140	100	1091	"S409"
0	0	0	18	3	3	"Tgfbr2"	"P37173"	7790	25780	140	5974	5956	364	6	5079	5079	5093	347	6	92	67	0	929074	2.487	100000.000	100000.000	0.000	0.000	0.000	0.000	0.000	16.610	895	877	895	877	156	1140	100	1092	"S409"
0	0	0	18	4	3	"Tyk2"	"P29597"	8290	25790	120	8704	7880	2265	28	4972	4972	5029	446	8	75	67	0	945612	6.392	100000.000	100000.000	0.000	0.000	0.000	0.000	0.000	16.610	3732	2908	3732	2908	120	820	100	1093	"Y1054/5"
0	0	0	18	5	3	"Tyk2"	"P29597"	8800	25790	100	8333	7949	1646	20	4856	4856	4864	279	5	91	86	0	635954	11.057	100000.000	100000.000	0.000	0.000	0.000	0.000	0.000	16.610	3477	3093	3477	3093	80	560	100	1094	"Y1054/5"
0	0	0	18	6	3	"Tyk2"	"P29597"	9300	25790	110	8930	8503	1352	15	4803	4803	4822	260	5	97	93	0	680204	14.158	100000.000	100000.000	0.000	0.000	0.000	0.000	0.000	16.610	4127	3700	4127	3700	80	656	100	1095	"Y1054/5"
0	0	0	18	7	3	"caveolin-1"	"Q03135"	9800	25780	120	6207	6278	1234	19	4786	4786	4789	254	5	95	91	0	753313	5.862	100000.000	100000.000	0.000	0.000	0.000	0.000	0.000	16.610	1421	1492	1421	1492	120	820	100	1096	"Y14"
0	0	0	18	8	3	"caveolin-1"	"Q03135"	10290	25780	130	6317	6325	581	9	4832	4832	4898	1141	23	76	3	0	758995	1.251	100000.000	100000.000	0.000	0.000	0.000	0.000	0.000	16.610	1485	1493	1485	1493	120	940	100	1097	"Y14"
0	0	0	18	9	3	"caveolin-1"	"Q03135"	10800	25790	120	6537	6541	452	6	4931	4931	4940	286	5	98	97	0	784878	5.598	100000.000	100000.000	0.000	0.000	0.000	0.000	0.000	16.610	1606	1610	1606	1610	120	820	100	1098	"Y14"
0	0	0	18	1	4	"Cdc42 "	"P60953"	6780	26420	110	8227	8389	805	9	5139	5139	5175	364	7	100	100	0	671123	8.830	100000.000	100000.000	0.000	0.000	0.000	0.000	0.000	16.610	3088	3250	3088	3250	80	656	100	1099	"Y32"
0	0	0	18	2	4	"Cdc42 "	"P60953"	7280	26430	120	8144	7967	1032	12	5033	5033	5058	347	6	96	95	0	956086	8.383	100000.000	100000.000	0.000	0.000	0.000	0.000	0.000	16.610	3111	2934	3111	2934	120	820	100	1100	"Y32"
0	0	0	18	3	4	"Cdc42 "	"P60953"	7790	26430	120	7489	7467	877	11	4921	4921	4989	1251	25	93	54	0	896031	1.981	100000.000	100000.000	0.000	0.000	0.000	0.000	0.000	16.610	2568	2546	2568	2546	120	820	100	1101	"Y32"
0	0	0	18	4	4	"Flt3"	"P36888"	8290	26430	100	7337	7263	758	10	4826	4826	4845	284	5	98	95	0	581008	8.514	100000.000	100000.000	0.000	0.000	0.000	0.000	0.000	16.610	2511	2437	2511	2437	80	560	100	1102	"Y591"
0	0	0	18	5	4	"Flt3"	"P36888"	8790	26430	80	7690	7898	1692	21	4772	4772	4806	248	5	100	100	0	410685	12.468	100000.000	100000.000	0.000	0.000	0.000	0.000	0.000	16.610	2918	3126	2918	3126	52	340	100	1103	"Y591"
0	0	0	18	6	4	"Flt3"	"P36888"	9280	26440	90	7546	7553	546	7	4861	4861	4883	293	6	100	100	0	392752	9.113	100000.000	100000.000	0.000	0.000	0.000	0.000	0.000	16.610	2685	2692	2685	2692	52	420	100	1104	"Y591"
0	0	0	18	7	4	"gp130 "	"P40189"	9790	26440	110	6569	6589	526	7	4742	4742	4761	257	5	100	98	0	527119	7.113	100000.000	100000.000	0.000	0.000	0.000	0.000	0.000	16.610	1827	1847	1827	1847	80	656	100	1105	"Y767"
0	0	0	18	8	4	"gp130 "	"P40189"	10290	26430	110	6540	6509	572	8	4858	4858	4888	459	9	100	90	0	520756	3.532	100000.000	100000.000	0.000	0.000	0.000	0.000	0.000	16.610	1682	1651	1682	1651	80	656	100	1106	"Y767"
0	0	0	18	9	4	"gp130 "	"P40189"	10790	26440	110	6593	6673	595	8	4952	4952	4978	355	7	98	98	0	533812	4.775	100000.000	100000.000	0.000	0.000	0.000	0.000	0.000	16.610	1641	1721	1641	1721	80	656	100	1107	"Y767"
0	0	0	18	1	5	"IKK-beta "	"O14920"	6780	27060	120	10834	10770	899	8	5060	5060	5083	318	6	100	100	0	1292395	17.884	100000.000	100000.000	0.000	0.000	0.000	0.000	0.000	16.610	5774	5710	5774	5710	120	820	100	1108	"Y199"
0	0	0	18	2	5	"IKK-beta "	"O14920"	7290	27070	130	10585	10510	859	8	4983	4983	4993	351	7	100	100	0	1261189	15.718	100000.000	100000.000	0.000	0.000	0.000	0.000	0.000	16.610	5602	5527	5602	5527	120	940	100	1109	"Y199"
0	0	0	18	3	5	"IKK-beta "	"O14920"	7790	27060	130	10328	11215	5640	50	4933	4933	4997	1021	20	99	98	0	1345792	6.090	100000.000	100000.000	0.000	0.000	0.000	0.000	0.000	16.610	5395	6282	5395	6282	120	940	100	1110	"Y199"
0	0	0	18	4	5	"IRAK1"	"P51617"	8290	27060	140	10710	10609	1309	12	4854	4854	4887	414	8	98	98	0	1655030	13.821	100000.000	100000.000	0.000	0.000	0.000	0.000	0.000	16.610	5856	5755	5856	5755	156	1140	100	1111	"T209"
0	0	0	18	5	5	"IRAK1"	"P51617"	8790	27070	140	11716	11492	3178	27	4921	4921	4952	470	9	94	92	0	1792765	13.915	100000.000	100000.000	0.000	0.000	0.000	0.000	0.000	16.610	6795	6571	6795	6571	156	1140	100	1112	"T209"
0	0	0	18	6	5	"IRAK1"	"P51617"	9290	27070	140	11877	11474	2173	18	4890	4890	4920	335	6	98	94	0	1790012	19.564	100000.000	100000.000	0.000	0.000	0.000	0.000	0.000	16.610	6987	6584	6987	6584	156	1140	100	1113	"T209"
0	0	0	18	7	5	"IRS-1"	"P35568"	9780	27080	80	5622	5871	1948	33	4862	4862	4875	278	5	92	75	0	305281	3.583	100000.000	100000.000	0.000	0.000	0.000	0.000	0.000	16.610	760	1009	760	1009	52	340	100	1114	"S312"
0	0	0	18	8	5	"IRS-1"	"P35568"	10270	27060	200	5037	5083	359	7	4933	4933	4966	701	14	8	0	0	1606254	0.167	100000.000	100000.000	0.000	0.000	0.000	0.000	0.000	16.610	104	150	104	150	316	2384	100	1115	"S312"
0	0	0	18	9	5	"IRS-1"	"P35568"	10760	27050	130	5340	5370	564	10	4925	4925	4931	286	5	61	33	0	644378	1.535	100000.000	100000.000	0.000	0.000	0.000	0.000	0.000	16.610	415	445	415	445	120	940	100	1116	"S312"
0	0	0	18	1	6	"Malt1"	"Q9UDY8"	6780	27710	200	4907	4899	335	6	5080	5080	5107	530	10	0	0	0	1547975	-0.392	100000.000	100000.000	0.000	0.000	0.000	0.000	0.000	16.610	-173	-181	-173	-181	316	2384	100	1117	"S135"
0	0	0	18	2	6	"Malt1"	"Q9UDY8"	7280	27710	200	4888	4882	359	7	5038	5038	5049	352	6	7	1	0	1542688	-0.474	100000.000	100000.000	0.000	0.000	0.000	0.000	0.000	16.610	-150	-156	-150	-156	316	2384	100	1118	"S135"
0	0	0	18	3	6	"Malt1"	"Q9UDY8"	7780	27710	200	4810	4784	359	7	5002	5002	5019	430	8	2	0	0	1511757	-0.547	100000.000	100000.000	0.000	0.000	0.000	0.000	0.000	16.610	-192	-218	-192	-218	316	2384	100	1119	"S135"
0	0	0	18	4	6	"MEK1 "	"Q02750"	8280	27710	120	5601	5591	520	9	4892	4892	4904	297	6	82	61	0	670967	2.313	100000.000	100000.000	0.000	0.000	0.000	0.000	0.000	16.610	709	699	709	699	120	820	100	1120	"T385"
0	0	0	18	5	6	"MEK1 "	"Q02750"	8790	27720	100	5630	5617	265	4	4858	4858	4881	418	8	92	40	0	449331	1.761	100000.000	100000.000	0.000	0.000	0.000	0.000	0.000	16.610	772	759	772	759	80	560	100	1121	"T385"
0	0	0	18	6	6	"MEK1 "	"Q02750"	9290	27720	120	5440	5373	360	6	4814	4814	4885	1215	24	0	0	0	644765	0.402	100000.000	100000.000	0.000	0.000	0.000	0.000	0.000	16.610	626	559	626	559	120	820	100	1122	"T385"
0	0	0	18	7	6	"p47phox "	"P14598"	9780	27710	200	4942	4973	240	4	4914	4914	5040	1975	39	0	0	0	1571578	-0.034	100000.000	100000.000	0.000	0.000	0.000	0.000	0.000	16.610	28	59	28	59	316	2384	100	1123	"S359"
0	0	0	18	8	6	"p47phox "	"P14598"	10280	27710	200	5106	5412	2234	41	5007	5007	5026	402	7	20	6	0	1710161	0.960	100000.000	100000.000	0.000	0.000	0.000	0.000	0.000	16.610	99	405	99	405	316	2384	100	1124	"S359"
0	0	0	18	9	6	"p47phox "	"P14598"	10780	27710	200	5014	5038	340	6	4959	4959	4981	383	7	11	1	0	1591964	0.149	100000.000	100000.000	0.000	0.000	0.000	0.000	0.000	16.610	55	79	55	79	316	2384	100	1125	"S359"
-75	0	0	18	1	7	"empty"	"empty"	6770	28340	200	5049	5075	314	6	5084	5084	5121	586	11	3	0	0	1603834	-0.078	100000.000	100000.000	0.000	0.000	0.000	0.000	0.000	16.610	-35	-9	-35	-9	316	2384	100	1126	"empty"
-75	0	0	18	2	7	"empty"	"empty"	7270	28340	200	5035	5053	343	6	5027	5027	5065	828	16	1	0	0	1596723	-0.014	100000.000	100000.000	0.000	0.000	0.000	0.000	0.000	16.610	8	26	8	26	316	2384	100	1127	"empty"
-75	0	0	18	3	7	"empty"	"empty"	7770	28340	200	4985	4980	298	5	4962	4962	4991	434	8	7	0	0	1573794	-0.025	100000.000	100000.000	0.000	0.000	0.000	0.000	0.000	16.610	23	18	23	18	316	2384	100	1128	"empty"
-75	0	0	18	4	7	"empty"	"empty"	8270	28340	200	4948	4960	320	6	4912	4912	4946	409	8	12	1	0	1567485	0.034	100000.000	100000.000	0.000	0.000	0.000	0.000	0.000	16.610	36	48	36	48	316	2384	100	1129	"empty"
-75	0	0	18	5	7	"empty"	"empty"	8770	28340	200	4887	4908	345	7	4908	4908	4937	346	7	7	0	0	1550785	-0.084	100000.000	0.000	0.000	0.000	0.000	0.000	0.000	16.610	-21	0	-21	0	316	2384	100	1130	"empty"
-75	0	0	18	6	7	"empty"	"empty"	9270	28340	200	4870	5030	1458	28	4889	4889	4922	437	8	5	2	0	1589553	0.247	100000.000	100000.000	0.000	0.000	0.000	0.000	0.000	16.610	-19	141	-19	141	316	2384	100	1131	"empty"
0	0	0	18	7	7	"GLQAWPG-pS-AIPQFLG_GLQAWPGEAIPQFLG_20vs80"	"GLQAWPG-pS-AIPQFLG_GLQAWPGEAIPQFLG_20vs80"	9790	28360	100	10554	9909	1945	19	4947	4947	5071	735	14	92	90	0	792742	6.582	100000.000	100000.000	0.000	0.000	0.000	0.000	0.000	16.610	5607	4962	5607	4962	80	560	100	1132	"GLQAWPG-pS-AIPQFLG_GLQAWPGEAIPQFLG_20vs80"
0	0	0	18	8	7	"GLQAWPG-pS-AIPQFLG_GLQAWPGEAIPQFLG_20vs80"	"GLQAWPG-pS-AIPQFLG_GLQAWPGEAIPQFLG_20vs80"	10280	28360	90	10986	10978	835	7	5078	5078	5085	285	5	100	100	0	570875	20.677	100000.000	100000.000	0.000	0.000	0.000	0.000	0.000	16.610	5908	5900	5908	5900	52	420	100	1133	"GLQAWPG-pS-AIPQFLG_GLQAWPGEAIPQFLG_20vs80"
0	0	0	18	9	7	"GLQAWPG-pS-AIPQFLG_GLQAWPGEAIPQFLG_20vs80"	"GLQAWPG-pS-AIPQFLG_GLQAWPGEAIPQFLG_20vs80"	10780	28360	100	10707	9509	2278	23	5014	5014	5061	472	9	87	85	0	760684	9.424	100000.000	100000.000	0.000	0.000	0.000	0.000	0.000	16.610	5693	4495	5693	4495	80	560	100	1134	"GLQAWPG-pS-AIPQFLG_GLQAWPGEAIPQFLG_20vs80"
0	0	0	19	1	1	"JAK1"	"P23458"	11270	24490	100	6029	6012	605	10	4848	4848	4865	299	6	90	83	0	480961	3.836	100000.000	100000.000	0.000	0.000	0.000	0.000	0.000	16.610	1181	1164	1181	1164	80	560	100	1135	"Y220"
0	0	0	19	2	1	"JAK1"	"P23458"	11770	24500	110	5955	5955	341	5	4877	4877	4880	219	4	98	96	0	476381	4.909	100000.000	100000.000	0.000	0.000	0.000	0.000	0.000	16.610	1078	1078	1078	1078	80	656	100	1136	"Y220"
0	0	0	19	3	1	"JAK1"	"P23458"	12260	24490	110	5959	6010	421	7	4918	4918	4935	538	10	93	45	0	480784	1.998	100000.000	100000.000	0.000	0.000	0.000	0.000	0.000	16.610	1041	1092	1041	1092	80	656	100	1137	"Y220"
0	0	0	19	4	1	"Jun "	"P05412"	12780	24480	80	5455	5437	312	5	4923	4923	4916	203	4	84	67	0	282698	2.567	100000.000	100000.000	0.000	0.000	0.000	0.000	0.000	16.610	532	514	532	514	52	340	100	1138	"S243"
0	0	0	19	5	1	"Jun "	"P05412"	13280	24500	90	5450	5428	272	5	4914	4914	4917	236	4	82	55	0	282260	2.165	100000.000	100000.000	0.000	0.000	0.000	0.000	0.000	16.610	536	514	536	514	52	420	100	1139	"S243"
0	0	0	19	6	1	"Jun "	"P05412"	13790	24520	120	5044	5053	365	7	4862	4862	4883	298	6	35	11	0	606312	0.570	100000.000	100000.000	0.000	0.000	0.000	0.000	0.000	16.610	182	191	182	191	120	820	100	1140	"S243"
0	0	0	19	7	1	"Kit "	"P10721"	14300	24560	140	4928	5488	1182	21	4818	4818	4831	303	6	33	28	0	856154	2.168	100000.000	100000.000	0.000	0.000	0.000	0.000	0.000	16.610	110	670	110	670	156	1140	100	1141	"Y568/70"
0	0	0	19	8	1	"Kit "	"P10721"	14760	24500	140	4962	5437	1001	18	4775	4775	4810	407	8	28	25	0	848215	1.541	100000.000	100000.000	0.000	0.000	0.000	0.000	0.000	16.610	187	662	187	662	156	1140	100	1142	"Y568/70"
0	0	0	19	9	1	"Kit "	"P10721"	15280	24500	130	5084	5650	1042	18	4805	4805	4830	384	7	43	35	0	677988	2.135	100000.000	100000.000	0.000	0.000	0.000	0.000	0.000	16.610	279	845	279	845	120	940	100	1143	"Y568/70"
0	0	0	19	1	2	"Mlk3"	"Q16584"	11260	25140	140	6268	7536	2658	35	4876	4876	4914	444	9	55	51	0	1175657	5.905	100000.000	100000.000	0.000	0.000	0.000	0.000	0.000	16.610	1392	2660	1392	2660	156	1140	100	1144	"S281"
0	0	0	19	2	2	"Mlk3"	"Q16584"	11770	25150	150	8649	8038	2999	37	4860	4860	4878	276	5	67	62	0	1253853	11.449	100000.000	100000.000	0.000	0.000	0.000	0.000	0.000	16.610	3789	3178	3789	3178	156	1272	100	1145	"S281"
0	0	0	19	3	2	"Mlk3"	"Q16584"	12270	25180	140	7695	7455	2387	32	4854	4854	4876	239	4	62	58	0	1163024	10.791	100000.000	100000.000	0.000	0.000	0.000	0.000	0.000	16.610	2841	2601	2841	2601	156	1140	100	1146	"S281"
0	0	0	19	4	2	"NFAT2 "	"O95644"	12760	25150	100	7304	7236	730	10	4842	4842	4869	358	7	98	96	0	578878	6.612	100000.000	100000.000	0.000	0.000	0.000	0.000	0.000	16.610	2462	2394	2462	2394	80	560	100	1147	"S172"
0	0	0	19	5	2	"NFAT2 "	"O95644"	13270	25150	110	7103	7076	1059	14	4845	4845	4859	301	6	96	90	0	566118	7.365	100000.000	100000.000	0.000	0.000	0.000	0.000	0.000	16.610	2258	2231	2258	2231	80	656	100	1148	"S172"
0	0	0	19	6	2	"NFAT2 "	"O95644"	13780	25140	100	7139	6973	887	12	4880	4880	4899	340	6	90	88	0	557808	6.100	100000.000	100000.000	0.000	0.000	0.000	0.000	0.000	16.610	2259	2093	2259	2093	80	560	100	1149	"S172"
0	0	0	19	7	2	"PI3-kinase p85 subunit beta"	"O00459"	14280	25150	70	11287	10868	2633	24	4820	4820	4889	554	11	87	87	0	347781	10.792	100000.000	100000.000	0.000	0.000	0.000	0.000	0.000	16.610	6467	6048	6467	6048	32	236	100	1150	"Y464"
0	0	0	19	8	2	"PI3-kinase p85 subunit beta"	"O00459"	14770	25140	70	10950	10839	1057	9	4815	4815	4819	224	4	100	100	0	346841	26.875	100000.000	100000.000	0.000	0.000	0.000	0.000	0.000	16.610	6135	6024	6135	6024	32	236	100	1151	"Y464"
0	0	0	19	9	2	"PI3-kinase p85 subunit beta"	"O00459"	15290	25160	90	9971	9914	1182	11	4768	4768	4782	245	5	100	98	0	515546	20.947	100000.000	100000.000	0.000	0.000	0.000	0.000	0.000	16.610	5203	5146	5203	5146	52	420	100	1152	"Y464"
0	0	0	19	1	3	"p47phox "	"P14598"	11250	25760	200	5045	5083	496	9	4899	4899	4923	462	9	16	1	0	1606311	0.346	100000.000	100000.000	0.000	0.000	0.000	0.000	0.000	16.610	146	184	146	184	316	2384	100	1153	"S370"
0	0	0	19	2	3	"p47phox "	"P14598"	11760	25770	150	5268	5344	591	11	4950	4950	4967	275	5	56	26	0	833671	1.371	100000.000	100000.000	0.000	0.000	0.000	0.000	0.000	16.610	318	394	318	394	156	1272	100	1154	"S370"
0	0	0	19	3	3	"p47phox "	"P14598"	12270	25780	100	5385	5364	310	5	4937	4937	4934	236	4	73	47	0	429148	1.822	100000.000	100000.000	0.000	0.000	0.000	0.000	0.000	16.610	448	427	448	427	80	560	100	1155	"S370"
0	0	0	19	4	3	"PDGFRb"	"P09619"	12760	25770	110	5716	5751	316	5	4883	4883	4895	233	4	97	90	0	460114	3.674	100000.000	100000.000	0.000	0.000	0.000	0.000	0.000	16.610	833	868	833	868	80	656	100	1156	"Y716"
0	0	0	19	5	3	"PDGFRb"	"P09619"	13280	25780	120	5535	5483	403	7	4863	4863	4896	498	10	65	17	0	658003	1.179	100000.000	100000.000	0.000	0.000	0.000	0.000	0.000	16.610	672	620	672	620	120	820	100	1157	"Y716"
0	0	0	19	6	3	"PDGFRb"	"P09619"	13770	25780	120	5639	5590	393	7	4841	4841	4853	292	6	85	70	0	670775	2.524	100000.000	100000.000	0.000	0.000	0.000	0.000	0.000	16.610	798	749	798	749	120	820	100	1158	"Y716"
0	0	0	19	7	3	"Rack1"	"P63244"	14270	25790	140	8472	9051	4549	50	4876	4876	4889	297	6	100	99	0	1412008	14.013	100000.000	100000.000	0.000	0.000	0.000	0.000	0.000	16.610	3596	4175	3596	4175	156	1140	100	1159	"y246"
0	0	0	19	8	3	"Rack1"	"P63244"	14770	25790	150	8664	8580	757	8	4801	4801	4825	256	5	100	100	0	1338403	14.668	100000.000	100000.000	0.000	0.000	0.000	0.000	0.000	16.610	3863	3779	3863	3779	156	1272	100	1160	"y246"
0	0	0	19	9	3	"Rack1"	"P63244"	15260	25790	140	8435	8415	1504	17	4738	4738	4758	268	5	100	99	0	1312785	13.646	100000.000	100000.000	0.000	0.000	0.000	0.000	0.000	16.610	3697	3677	3697	3677	156	1140	100	1161	"y246"
0	0	0	19	1	4	"Sek1"	"P45985"	11240	26400	100	4923	5002	338	6	4907	4907	4917	301	6	17	3	0	400162	0.282	100000.000	100000.000	0.000	0.000	0.000	0.000	0.000	16.610	16	95	16	95	80	560	100	1162	"S80"
0	0	0	19	2	4	"Sek1"	"P45985"	11740	26390	200	4952	5027	363	7	4945	4945	4975	726	14	4	0	0	1588475	0.072	100000.000	100000.000	0.000	0.000	0.000	0.000	0.000	16.610	7	82	7	82	316	2384	100	1163	"S80"
0	0	0	19	3	4	"Sek1"	"P45985"	12250	26390	70	5160	6251	4604	73	4975	4975	5012	252	5	37	15	0	200047	4.917	100000.000	100000.000	0.000	0.000	0.000	0.000	0.000	16.610	185	1276	185	1276	32	236	100	1164	"S80"
0	0	0	19	4	4	"process-control__"	"GGSGGSGDYKDDDDK"	12760	26410	70	5831	5688	506	8	4938	4938	4958	230	4	81	75	0	182030	3.174	100000.000	100000.000	0.000	0.000	0.000	0.000	0.000	16.610	893	750	893	750	32	236	100	1165	"process-control__"
0	0	0	19	5	4	"process-control__"	"GGSGGSGDYKDDDDK"	13270	26420	80	5643	5598	451	8	4833	4833	4875	361	7	80	59	0	291107	2.003	100000.000	100000.000	0.000	0.000	0.000	0.000	0.000	16.610	810	765	810	765	52	340	100	1166	"process-control__"
0	0	0	19	6	4	"process-control__"	"GGSGGSGDYKDDDDK"	13770	26420	70	5774	5807	281	4	4827	4827	4864	299	6	100	90	0	185811	3.154	100000.000	100000.000	0.000	0.000	0.000	0.000	0.000	16.610	947	980	947	980	32	236	100	1167	"process-control__"
0	0	0	19	7	4	"TAB1"	"Q15750"	14260	26430	80	5455	5556	596	10	4858	4858	4888	291	5	96	55	0	288895	2.296	100000.000	100000.000	0.000	0.000	0.000	0.000	0.000	16.610	597	698	597	698	52	340	100	1168	"S423"
0	0	0	19	8	4	"TAB1"	"Q15750"	14770	26420	100	5439	5415	605	11	4795	4795	4831	319	6	71	50	0	433193	1.831	100000.000	100000.000	0.000	0.000	0.000	0.000	0.000	16.610	644	620	644	620	80	560	100	1169	"S423"
0	0	0	19	9	4	"TAB1"	"Q15750"	15270	26440	80	5452	5431	302	5	4740	4740	4799	455	9	75	28	0	282415	1.389	100000.000	100000.000	0.000	0.000	0.000	0.000	0.000	16.610	712	691	712	691	52	340	100	1170	"S423"
0	0	0	19	1	5	"4E-BP1 "	"Q13541"	11260	27070	120	5708	5770	804	13	4895	4895	4911	268	5	90	76	0	692392	3.205	100000.000	100000.000	0.000	0.000	0.000	0.000	0.000	16.610	813	875	813	875	120	820	100	1171	"T46"
0	0	0	19	2	5	"4E-BP1 "	"Q13541"	11760	27080	150	5728	5687	755	13	4940	4940	4997	852	17	41	1	0	887244	0.810	100000.000	100000.000	0.000	0.000	0.000	0.000	0.000	16.610	788	747	788	747	156	1272	100	1172	"T46"
0	0	0	19	3	5	"4E-BP1 "	"Q13541"	12260	27070	120	5839	5827	353	6	4940	4940	4959	297	5	93	87	0	699210	2.923	100000.000	100000.000	0.000	0.000	0.000	0.000	0.000	16.610	899	887	899	887	120	820	100	1173	"T46"
0	0	0	19	4	5	"Akt1"	"P31749"	12760	27070	90	5419	5413	256	4	4928	4928	4942	257	5	84	42	0	281456	1.833	100000.000	100000.000	0.000	0.000	0.000	0.000	0.000	16.610	491	485	491	485	52	420	100	1174	"T450"
0	0	0	19	5	5	"Akt1"	"P31749"	13270	27060	80	5356	5327	292	5	4917	4917	4918	269	5	65	34	0	277004	1.520	100000.000	100000.000	0.000	0.000	0.000	0.000	0.000	16.610	439	410	439	410	52	340	100	1175	"T450"
0	0	0	19	6	5	"Akt1"	"P31749"	13760	27070	100	5326	5353	451	8	4928	4928	5008	1813	36	1	0	0	428256	0.190	100000.000	100000.000	0.000	0.000	0.000	0.000	0.000	16.610	398	425	398	425	80	560	100	1176	"T450"
0	0	0	19	7	5	"Bax"	"Q07812"	14270	27060	110	11904	11640	1810	15	4862	4862	4895	440	8	96	96	0	931229	15.330	100000.000	100000.000	0.000	0.000	0.000	0.000	0.000	16.610	7042	6778	7042	6778	80	656	100	1177	"S163"
0	0	0	19	8	5	"Bax"	"Q07812"	14770	27070	130	11279	10590	2125	20	4795	4795	4813	272	5	95	93	0	1270802	21.239	100000.000	100000.000	0.000	0.000	0.000	0.000	0.000	16.610	6484	5795	6484	5795	120	940	100	1178	"S163"
0	0	0	19	9	5	"Bax"	"Q07812"	15260	27080	120	11467	10595	2336	22	4801	4801	4825	262	5	92	91	0	1271362	22.023	100000.000	100000.000	0.000	0.000	0.000	0.000	0.000	16.610	6666	5794	6666	5794	120	820	100	1179	"S163"
0	0	0	19	1	6	"CFTR"	"P13569"	11270	27710	160	6229	6449	1963	30	4930	4930	4977	636	12	94	53	0	1341300	2.314	100000.000	100000.000	0.000	0.000	0.000	0.000	0.000	16.610	1299	1519	1299	1519	208	1512	100	1180	"S813"
0	0	0	19	2	6	"CFTR"	"P13569"	11760	27710	180	6440	6315	765	12	4965	4965	5012	1262	25	65	1	0	1616721	1.032	100000.000	100000.000	0.000	0.000	0.000	0.000	0.000	16.610	1475	1350	1475	1350	256	1924	100	1181	"S813"
0	0	0	19	3	6	"CFTR"	"P13569"	12260	27710	160	6406	6439	474	7	4959	4959	4999	623	12	97	72	0	1339395	2.311	100000.000	100000.000	0.000	0.000	0.000	0.000	0.000	16.610	1447	1480	1447	1480	208	1512	100	1182	"S813"
0	0	0	19	4	6	"Crk "	"P46108"	12760	27710	160	6097	6060	460	7	4951	4951	4962	245	4	93	91	0	1260569	4.482	100000.000	100000.000	0.000	0.000	0.000	0.000	0.000	16.610	1146	1109	1146	1109	208	1512	100	1183	"Y108"
0	0	0	19	5	6	"Crk "	"P46108"	13260	27710	140	6101	6082	322	5	4930	4930	4953	529	10	98	60	0	948734	2.134	100000.000	100000.000	0.000	0.000	0.000	0.000	0.000	16.610	1171	1152	1171	1152	156	1140	100	1184	"Y108"
0	0	0	19	6	6	"Crk "	"P46108"	13760	27710	160	5911	6001	972	16	4932	4932	4940	246	4	96	89	0	1248289	4.313	100000.000	100000.000	0.000	0.000	0.000	0.000	0.000	16.610	979	1069	979	1069	208	1512	100	1185	"Y108"
0	0	0	19	7	6	"EGFR"	"P00533"	14270	27710	110	6818	6721	427	6	4873	4873	4880	224	4	100	97	0	537695	8.219	100000.000	100000.000	0.000	0.000	0.000	0.000	0.000	16.610	1945	1848	1945	1848	80	656	100	1186	"S1070"
0	0	0	19	8	6	"EGFR"	"P00533"	14770	27720	120	6768	6603	702	10	4818	4818	4828	244	5	94	92	0	792303	7.275	100000.000	100000.000	0.000	0.000	0.000	0.000	0.000	16.610	1950	1785	1950	1785	120	820	100	1187	"S1070"
0	0	0	19	9	6	"EGFR"	"P00533"	15270	27720	120	6575	6374	836	13	4787	4787	4806	272	5	85	83	0	764898	5.765	100000.000	100000.000	0.000	0.000	0.000	0.000	0.000	16.610	1788	1587	1788	1587	120	820	100	1188	"S1070"
-75	0	0	19	1	7	"empty"	"empty"	11270	28330	200	4887	4900	247	5	4968	4968	5037	1365	27	0	0	0	1548269	-0.100	100000.000	100000.000	0.000	0.000	0.000	0.000	0.000	16.610	-81	-68	-81	-68	316	2384	100	1189	"empty"
-75	0	0	19	2	7	"empty"	"empty"	11770	28330	200	5000	5145	1839	35	4974	4974	5001	352	7	6	2	0	1625804	0.409	100000.000	100000.000	0.000	0.000	0.000	0.000	0.000	16.610	26	171	26	171	316	2384	100	1190	"empty"
-75	0	0	19	3	7	"empty"	"empty"	12270	28330	200	5008	5142	2266	44	5009	5009	5030	347	6	6	1	0	1624889	0.323	100000.000	100000.000	0.000	0.000	0.000	0.000	0.000	16.610	-1	133	-1	133	316	2384	100	1191	"empty"
-75	0	0	19	4	7	"empty"	"empty"	12770	28330	200	4977	4979	228	4	4977	4977	4993	284	5	7	1	0	1573502	-0.049	0.000	100000.000	0.000	0.000	0.000	0.000	0.000	Error	0	2	0	2	316	2384	100	1192	"empty"
-75	0	0	19	5	7	"empty"	"empty"	13270	28330	200	4964	4956	241	4	4977	4977	5071	1671	32	0	0	0	1566115	-0.069	100000.000	100000.000	0.000	0.000	0.000	0.000	0.000	16.610	-13	-21	-13	-21	316	2384	100	1193	"empty"
-75	0	0	19	6	7	"empty"	"empty"	13770	28330	200	4948	4994	501	10	4947	4947	5042	1860	36	0	0	0	1578248	-0.026	100000.000	100000.000	0.000	0.000	0.000	0.000	0.000	16.610	1	47	1	47	316	2384	100	1194	"empty"
0	0	0	19	7	7	"GLQAWPG-pS-AIPQFLG_100"	"GLQAWPG-pS-AIPQFLG_100"	14250	28360	100	19689	16334	6065	37	4949	4949	4956	245	4	90	85	0	1306686	46.441	100000.000	100000.000	0.000	0.000	0.000	0.000	0.000	16.610	14740	11385	14740	11385	80	560	100	1195	"GLQAWPG-pS-AIPQFLG_100"
0	0	0	19	8	7	"GLQAWPG-pS-AIPQFLG_100"	"GLQAWPG-pS-AIPQFLG_100"	14750	28360	90	19726	18756	3266	17	4901	4901	4927	275	5	100	100	0	975311	50.287	100000.000	100000.000	0.000	0.000	0.000	0.000	0.000	16.610	14825	13855	14825	13855	52	420	100	1196	"GLQAWPG-pS-AIPQFLG_100"
0	0	0	19	9	7	"GLQAWPG-pS-AIPQFLG_100"	"GLQAWPG-pS-AIPQFLG_100"	15250	28360	90	18894	17449	4136	23	4801	4801	4833	325	6	100	98	0	907365	38.818	100000.000	100000.000	0.000	0.000	0.000	0.000	0.000	16.610	14093	12648	14093	12648	52	420	100	1197	"GLQAWPG-pS-AIPQFLG_100"
0	0	0	20	1	1	"Bcl-2"	"P10415"	15760	24460	80	5617	5575	248	4	4812	4812	4814	209	4	98	92	0	289918	3.641	100000.000	100000.000	0.000	0.000	0.000	0.000	0.000	16.610	805	763	805	763	52	340	100	1198	"S87"
0	0	0	20	2	1	"Bcl-2"	"P10415"	16250	24460	90	5892	5928	623	10	4863	4863	4942	1447	29	11	1	0	308279	0.681	100000.000	100000.000	0.000	0.000	0.000	0.000	0.000	16.610	1029	1065	1029	1065	52	420	100	1199	"S87"
0	0	0	20	3	1	"Bcl-2"	"P10415"	16760	24460	80	5959	6170	984	15	4857	4857	4876	228	4	100	100	0	320818	5.675	100000.000	100000.000	0.000	0.000	0.000	0.000	0.000	16.610	1102	1313	1102	1313	52	340	100	1200	"S87"
0	0	0	20	4	1	"Casp3 "	"P42574"	17250	24450	170	31964	25031	13620	54	4865	4865	4942	652	13	82	76	0	5206384	30.811	100000.000	100000.000	0.000	0.000	0.000	0.000	0.000	16.610	27099	20166	27099	20166	208	1660	100	1201	"S150"
0	0	0	20	5	1	"Casp3 "	"P42574"	17750	24460	170	35215	29412	12230	41	4873	4873	4945	1257	25	87	85	0	6117636	19.465	100000.000	100000.000	0.000	0.000	0.000	0.000	0.000	16.610	30342	24539	30342	24539	208	1660	100	1202	"S150"
0	0	0	20	6	1	"Casp3 "	"P42574"	18250	24460	160	34435	28028	12748	45	4915	4915	4968	693	13	90	83	0	5829832	33.276	100000.000	100000.000	0.000	0.000	0.000	0.000	0.000	16.610	29520	23113	29520	23113	208	1512	100	1203	"S150"
0	0	0	20	7	1	"CD19"	"P15391"	18750	24470	120	6514	6432	683	10	4913	4913	4946	455	9	91	80	0	771870	3.266	100000.000	100000.000	0.000	0.000	0.000	0.000	0.000	16.610	1601	1519	1601	1519	120	820	100	1204	"Y500"
0	0	0	20	8	1	"CD19"	"P15391"	19260	24470	140	6591	6501	688	10	4900	4900	4977	1214	24	75	6	0	1014131	1.255	100000.000	100000.000	0.000	0.000	0.000	0.000	0.000	16.610	1691	1601	1691	1601	156	1140	100	1205	"Y500"
0	0	0	20	9	1	"CD19"	"P15391"	19760	24470	150	6942	6740	868	12	4917	4917	4980	570	11	87	78	0	1051516	3.088	100000.000	100000.000	0.000	0.000	0.000	0.000	0.000	16.610	2025	1823	2025	1823	156	1272	100	1206	"Y500"
0	0	0	20	1	2	"EP300"	"Q09472"	15760	25110	100	5187	5221	378	7	4744	4744	4793	360	7	60	20	0	417694	1.189	100000.000	100000.000	0.000	0.000	0.000	0.000	0.000	16.610	443	477	443	477	80	560	100	1207	"S2366"
0	0	0	20	2	2	"EP300"	"Q09472"	16260	25100	90	5427	5479	383	6	4858	4858	4870	250	5	84	65	0	284918	2.436	100000.000	100000.000	0.000	0.000	0.000	0.000	0.000	16.610	569	621	569	621	52	420	100	1208	"S2366"
0	0	0	20	3	2	"EP300"	"Q09472"	16760	25100	90	5508	5569	431	7	4910	4910	4975	476	9	65	19	0	289564	1.248	100000.000	100000.000	0.000	0.000	0.000	0.000	0.000	16.610	598	659	598	659	52	420	100	1209	"S2366"
0	0	0	20	4	2	"fyn"	"P06241"	17260	25100	80	5443	5624	951	16	4891	4891	4908	239	4	80	53	0	292440	2.996	100000.000	100000.000	0.000	0.000	0.000	0.000	0.000	16.610	552	733	552	733	52	340	100	1210	"Y531"
0	0	0	20	5	2	"fyn"	"P06241"	17760	25110	80	5523	5557	403	7	4876	4876	4944	648	13	48	5	0	288963	0.946	100000.000	100000.000	0.000	0.000	0.000	0.000	0.000	16.610	647	681	647	681	52	340	100	1211	"Y531"
0	0	0	20	6	2	"fyn"	"P06241"	18250	25100	100	5522	5563	416	7	4917	4917	4949	372	7	77	38	0	445045	1.651	100000.000	100000.000	0.000	0.000	0.000	0.000	0.000	16.610	605	646	605	646	80	560	100	1212	"Y531"
0	0	0	20	7	2	"Grb2"	"P62993"	18760	25110	100	6673	6424	887	13	4985	4985	5024	402	8	82	71	0	513952	3.483	100000.000	100000.000	0.000	0.000	0.000	0.000	0.000	16.610	1688	1439	1688	1439	80	560	100	1213	"Y209"
0	0	0	20	8	2	"Grb2"	"P62993"	19260	25110	90	6663	6681	419	6	4866	4866	4926	453	9	100	100	0	347394	3.874	100000.000	100000.000	0.000	0.000	0.000	0.000	0.000	16.610	1797	1815	1797	1815	52	420	100	1214	"Y209"
0	0	0	20	9	2	"Grb2"	"P62993"	19760	25110	90	6530	6537	393	6	4812	4812	4870	529	10	98	96	0	339909	3.151	100000.000	100000.000	0.000	0.000	0.000	0.000	0.000	16.610	1718	1725	1718	1725	52	420	100	1215	"Y209"
0	0	0	20	1	3	"IKK-beta "	"O14920"	15760	25740	90	6340	6197	530	8	4811	4811	4835	263	5	96	86	0	322251	5.179	100000.000	100000.000	0.000	0.000	0.000	0.000	0.000	16.610	1529	1386	1529	1386	52	420	100	1216	"Y188"
0	0	0	20	2	3	"IKK-beta "	"O14920"	16260	25740	90	6439	6496	494	7	4900	4900	4956	531	10	98	98	0	337767	2.900	100000.000	100000.000	0.000	0.000	0.000	0.000	0.000	16.610	1539	1596	1539	1596	52	420	100	1217	"Y188"
0	0	0	20	3	3	"IKK-beta "	"O14920"	16760	25740	100	6620	7381	6535	88	4885	4885	4905	261	5	88	87	0	590473	9.487	100000.000	100000.000	0.000	0.000	0.000	0.000	0.000	16.610	1735	2496	1735	2496	80	560	100	1218	"Y188"
0	0	0	20	4	3	"IRAK1"	"P51617"	17250	25720	110	4916	5111	842	16	4903	4903	4964	593	11	8	6	0	408840	0.248	100000.000	100000.000	0.000	0.000	0.000	0.000	0.000	16.610	13	208	13	208	80	656	100	1219	"T100"
0	0	0	20	5	3	"IRAK1"	"P51617"	17730	25750	120	4983	5094	520	10	4868	4868	4900	417	8	20	7	0	611260	0.465	100000.000	100000.000	0.000	0.000	0.000	0.000	0.000	16.610	115	226	115	226	120	820	100	1220	"T100"
0	0	0	20	6	3	"IRAK1"	"P51617"	18240	25740	200	4952	4973	285	5	4901	4901	4948	471	9	7	0	0	1571500	0.053	100000.000	100000.000	0.000	0.000	0.000	0.000	0.000	16.610	51	72	51	72	316	2384	100	1221	"T100"
0	0	0	20	7	3	"IRF-7 "	"Q92985"	18750	25740	90	5401	5359	262	4	4972	4972	5036	635	12	11	0	0	278682	0.509	100000.000	100000.000	0.000	0.000	0.000	0.000	0.000	16.610	429	387	429	387	52	420	100	1222	"S471"
0	0	0	20	8	3	"IRF-7 "	"Q92985"	19240	25740	200	5120	5245	740	14	4879	4879	4945	1090	22	6	1	0	1657442	0.275	100000.000	100000.000	0.000	0.000	0.000	0.000	0.000	16.610	241	366	241	366	316	2384	100	1223	"S471"
0	0	0	20	9	3	"IRF-7 "	"Q92985"	19730	25750	150	5173	5405	2778	51	4888	4888	4956	493	9	23	1	0	843237	0.911	100000.000	100000.000	0.000	0.000	0.000	0.000	0.000	16.610	285	517	285	517	156	1272	100	1224	"S471"
0	0	0	20	1	4	"Lyn "	"P07948"	15750	26380	200	4841	4872	340	6	4774	4774	4809	427	8	9	1	0	1539589	0.148	100000.000	100000.000	0.000	0.000	0.000	0.000	0.000	16.610	67	98	67	98	316	2384	100	1225	"Y507"
0	0	0	20	2	4	"Lyn "	"P07948"	16250	26380	200	4881	4894	267	5	4860	4860	4883	400	8	6	0	0	1546451	0.028	100000.000	100000.000	0.000	0.000	0.000	0.000	0.000	16.610	21	34	21	34	316	2384	100	1226	"Y507"
0	0	0	20	3	4	"Lyn "	"P07948"	16740	26400	120	4999	5052	311	6	4903	4903	4994	1465	29	0	0	0	606274	0.040	100000.000	100000.000	0.000	0.000	0.000	0.000	0.000	16.610	96	149	96	149	120	820	100	1227	"Y507"
0	0	0	20	4	4	"MAVS"	"Q7Z434"	17250	26380	110	11579	13363	7957	59	4926	4926	4986	575	11	93	93	0	1069060	14.569	100000.000	100000.000	0.000	0.000	0.000	0.000	0.000	16.610	6653	8437	6653	8437	80	656	100	1228	"S233/4"
0	0	0	20	5	4	"MAVS"	"Q7Z434"	17750	26390	120	11621	12212	6713	54	4894	4894	4943	460	9	88	85	0	1465399	15.802	100000.000	100000.000	0.000	0.000	0.000	0.000	0.000	16.610	6727	7318	6727	7318	120	820	100	1229	"S233/4"
0	0	0	20	6	4	"MAVS"	"Q7Z434"	18250	26400	100	12131	12466	3444	27	4928	4928	4977	422	8	98	96	0	997291	17.746	100000.000	100000.000	0.000	0.000	0.000	0.000	0.000	16.610	7203	7538	7203	7538	80	560	100	1230	"S233/4"
0	0	0	20	7	4	"Mek2"	"P36507"	18760	26370	110	7829	7793	902	11	4952	4952	5004	394	7	100	97	0	623426	7.079	100000.000	100000.000	0.000	0.000	0.000	0.000	0.000	16.610	2877	2841	2877	2841	80	656	100	1231	"s226"
0	0	0	20	8	4	"Mek2"	"P36507"	19250	26390	140	7415	7457	468	6	4869	4869	4891	427	8	100	100	0	1163249	6.009	100000.000	100000.000	0.000	0.000	0.000	0.000	0.000	16.610	2546	2588	2546	2588	156	1140	100	1232	"s226"
0	0	0	20	9	4	"Mek2"	"P36507"	19750	26400	160	7358	7119	1453	20	4862	4862	4919	664	13	82	79	0	1480691	3.313	100000.000	100000.000	0.000	0.000	0.000	0.000	0.000	16.610	2496	2257	2496	2257	208	1512	100	1233	"s226"
0	0	0	20	1	5	"PKCE"	"Q02156"	15760	27030	130	10415	10424	1894	18	4815	4815	4850	349	7	98	98	0	1250852	15.971	100000.000	100000.000	0.000	0.000	0.000	0.000	0.000	16.610	5600	5609	5600	5609	120	940	100	1234	"T566"
0	0	0	20	2	5	"PKCE"	"Q02156"	16260	27030	140	10900	10690	5534	51	4885	4885	4949	1059	21	88	85	0	1667624	5.421	100000.000	100000.000	0.000	0.000	0.000	0.000	0.000	16.610	6015	5805	6015	5805	156	1140	100	1235	"T566"
0	0	0	20	3	5	"PKCE"	"Q02156"	16760	27020	130	10467	10230	1883	18	4874	4874	4905	362	7	95	95	0	1227608	14.710	100000.000	100000.000	0.000	0.000	0.000	0.000	0.000	16.610	5593	5356	5593	5356	120	940	100	1236	"T566"
0	0	0	20	4	5	"PTEN"	"P60484"	17250	27040	110	6021	5984	851	14	4875	4875	4931	509	10	80	65	0	478740	2.069	100000.000	100000.000	0.000	0.000	0.000	0.000	0.000	16.610	1146	1109	1146	1109	80	656	100	1237	"Y240"
0	0	0	20	5	5	"PTEN"	"P60484"	17750	27040	100	6155	6098	578	9	4932	4932	4974	387	7	88	82	0	487864	2.904	100000.000	100000.000	0.000	0.000	0.000	0.000	0.000	16.610	1223	1166	1223	1166	80	560	100	1238	"Y240"
0	0	0	20	6	5	"PTEN"	"P60484"	18250	27030	120	6210	6606	4757	72	4913	4913	4952	413	8	75	65	0	792711	4.005	100000.000	100000.000	0.000	0.000	0.000	0.000	0.000	16.610	1297	1693	1297	1693	120	820	100	1239	"Y240"
0	0	0	20	7	5	"Rab5A"	"P20339"	18740	27030	100	5841	5784	530	9	4868	4868	4889	310	6	83	75	0	462736	2.887	100000.000	100000.000	0.000	0.000	0.000	0.000	0.000	16.610	973	916	973	916	80	560	100	1240	"T202"
0	0	0	20	8	5	"Rab5A"	"P20339"	19240	27040	100	5956	6064	1289	21	4871	4871	4899	265	5	88	85	0	485139	4.396	100000.000	100000.000	0.000	0.000	0.000	0.000	0.000	16.610	1085	1193	1085	1193	80	560	100	1241	"T202"
0	0	0	20	9	5	"Rab5A"	"P20339"	19750	27030	100	5989	5907	533	9	4841	4841	4876	379	7	86	78	0	472544	2.720	100000.000	100000.000	0.000	0.000	0.000	0.000	0.000	16.610	1148	1066	1148	1066	80	560	100	1242	"T202"
0	0	0	20	1	6	"STAT3 "	"P40763"	15750	27680	120	5949	5884	754	12	4823	4823	4834	260	5	85	79	0	706033	4.038	100000.000	100000.000	0.000	0.000	0.000	0.000	0.000	16.610	1126	1061	1126	1061	120	820	100	1243	"S727"
0	0	0	20	2	6	"STAT3 "	"P40763"	16250	27680	120	5956	5891	421	7	4856	4856	4872	259	5	92	86	0	706948	3.934	100000.000	100000.000	0.000	0.000	0.000	0.000	0.000	16.610	1100	1035	1100	1035	120	820	100	1244	"S727"
0	0	0	20	3	6	"STAT3 "	"P40763"	16750	27670	110	6205	6171	375	6	4883	4883	4893	213	4	95	95	0	493683	6.000	100000.000	100000.000	0.000	0.000	0.000	0.000	0.000	16.610	1322	1288	1322	1288	80	656	100	1245	"S727"
0	0	0	20	4	6	"STAT6 "	"P42226"	17240	27660	160	5700	5652	649	11	4854	4854	4882	252	5	74	65	0	1175636	3.056	100000.000	100000.000	0.000	0.000	0.000	0.000	0.000	16.610	846	798	846	798	208	1512	100	1246	"Y641"
0	0	0	20	5	6	"STAT6 "	"P42226"	17750	27680	140	5990	6029	427	7	4908	4908	4949	352	7	97	86	0	940453	3.068	100000.000	100000.000	0.000	0.000	0.000	0.000	0.000	16.610	1082	1121	1082	1121	156	1140	100	1247	"Y641"
0	0	0	20	6	6	"STAT6 "	"P42226"	18250	27680	150	6303	6422	754	11	4912	4912	4988	1059	21	79	14	0	1001871	1.354	100000.000	100000.000	0.000	0.000	0.000	0.000	0.000	16.610	1391	1510	1391	1510	156	1272	100	1248	"Y641"
0	0	0	20	7	6	"Catalase"	"Q14790"	18750	27680	160	13083	12607	2590	20	4898	4898	4965	848	17	94	94	0	2622176	9.012	100000.000	100000.000	0.000	0.000	0.000	0.000	0.000	16.610	8185	7709	8185	7709	208	1512	100	1249	"Y448"
0	0	0	20	8	6	"Catalase"	"Q14790"	19250	27680	160	16482	15896	2550	16	4891	4891	4952	870	17	99	97	0	3306348	12.579	100000.000	100000.000	0.000	0.000	0.000	0.000	0.000	16.610	11591	11005	11591	11005	208	1512	100	1250	"Y448"
0	0	0	20	9	6	"Catalase"	"Q14790"	19750	27680	160	12636	12642	2882	22	4814	4814	4895	759	15	99	97	0	2629601	10.207	100000.000	100000.000	0.000	0.000	0.000	0.000	0.000	16.610	7822	7828	7822	7828	208	1512	100	1251	"Y448"
-75	0	0	20	1	7	"empty"	"empty"	15740	28300	200	4844	4865	259	5	4875	4875	4907	363	7	5	1	0	1537341	-0.116	100000.000	100000.000	0.000	0.000	0.000	0.000	0.000	16.610	-31	-10	-31	-10	316	2384	100	1252	"empty"
-75	0	0	20	2	7	"empty"	"empty"	16240	28300	200	4930	4963	323	6	4937	4937	4965	356	7	6	1	0	1568352	-0.006	100000.000	100000.000	0.000	0.000	0.000	0.000	0.000	16.610	-7	26	-7	26	316	2384	100	1253	"empty"
-75	0	0	20	3	7	"empty"	"empty"	16740	28300	200	4928	4990	860	17	4932	4932	4954	282	5	9	1	0	1576982	0.128	100000.000	100000.000	0.000	0.000	0.000	0.000	0.000	16.610	-4	58	-4	58	316	2384	100	1254	"empty"
-75	0	0	20	4	7	"empty"	"empty"	17240	28300	200	4874	4891	195	3	4877	4877	4925	821	16	0	0	0	1545455	-0.041	100000.000	100000.000	0.000	0.000	0.000	0.000	0.000	16.610	-3	14	-3	14	316	2384	100	1255	"empty"
-75	0	0	20	5	7	"empty"	"empty"	17740	28300	200	4895	4914	265	5	4892	4892	4921	408	8	5	0	0	1552754	-0.017	100000.000	100000.000	0.000	0.000	0.000	0.000	0.000	16.610	3	22	3	22	316	2384	100	1256	"empty"
-75	0	0	20	6	7	"empty"	"empty"	18240	28300	200	4946	5064	715	14	4957	4957	5257	1539	29	3	1	0	1600373	-0.125	100000.000	100000.000	0.000	0.000	0.000	0.000	0.000	16.610	-11	107	-11	107	316	2384	100	1257	"empty"
0	0	0	20	7	7	"Control-Spot"	"Human_IgG"	18730	28320	150	10225	10291	877	8	5076	5076	5361	1101	20	100	99	0	1605450	4.478	100000.000	100000.000	0.000	0.000	0.000	0.000	0.000	16.610	5149	5215	5149	5215	156	1272	100	1258	"Control-Spot"
0	0	0	20	8	7	"Control-Spot"	"Human_IgG"	19240	28320	180	11769	10900	3038	27	5233	5233	5554	1650	29	88	78	0	2790383	3.240	100000.000	100000.000	0.000	0.000	0.000	0.000	0.000	16.610	6536	5667	6536	5667	256	1924	100	1259	"Control-Spot"
0	0	0	20	9	7	"Control-Spot"	"Human_IgG"	19740	28310	150	9756	9810	556	5	5155	5155	5543	1917	34	100	95	0	1530402	2.226	100000.000	100000.000	0.000	0.000	0.000	0.000	0.000	16.610	4601	4655	4601	4655	156	1272	100	1260	"Control-Spot"
0	0	0	21	1	1	"Akt1"	"P31749"	2250	28980	90	10897	11009	1195	10	5217	5217	5246	423	8	100	98	0	572475	13.624	100000.000	100000.000	0.000	0.000	0.000	0.000	0.000	16.610	5680	5792	5680	5792	52	420	100	1261	"T308"
0	0	0	21	2	1	"Akt1"	"P31749"	2760	28990	100	11000	10709	1491	13	5190	5190	5294	787	14	98	95	0	856745	6.881	100000.000	100000.000	0.000	0.000	0.000	0.000	0.000	16.610	5810	5519	5810	5519	80	560	100	1262	"T308"
0	0	0	21	3	1	"Akt1"	"P31749"	3250	28980	110	10786	11025	1703	15	5122	5122	5145	298	5	100	100	0	882021	19.732	100000.000	100000.000	0.000	0.000	0.000	0.000	0.000	16.610	5664	5903	5664	5903	80	656	100	1263	"T308"
0	0	0	21	4	1	"A-Raf"	"P10398"	3770	28970	90	11266	11174	1317	11	5080	5080	5116	331	6	98	98	0	581063	18.302	100000.000	100000.000	0.000	0.000	0.000	0.000	0.000	16.610	6186	6094	6186	6094	52	420	100	1264	"Y302"
0	0	0	21	5	1	"A-Raf"	"P10398"	4270	28970	90	11384	11260	1278	11	5047	5047	5090	366	7	100	100	0	585514	16.858	100000.000	100000.000	0.000	0.000	0.000	0.000	0.000	16.610	6337	6213	6337	6213	52	420	100	1265	"Y302"
0	0	0	21	6	1	"A-Raf"	"P10398"	4760	28970	80	10070	9625	1582	16	5266	5266	5302	422	7	98	88	0	500490	10.244	100000.000	100000.000	0.000	0.000	0.000	0.000	0.000	16.610	4804	4359	4804	4359	52	340	100	1266	"Y302"
0	0	0	21	7	1	"Cdk4"	"P11802"	5250	28960	200	5148	5186	402	7	5163	5163	5192	406	7	6	0	0	1638741	-0.015	100000.000	100000.000	0.000	0.000	0.000	0.000	0.000	16.610	-15	23	-15	23	316	2384	100	1267	"S150"
0	0	0	21	8	1	"Cdk4"	"P11802"	5750	28960	200	5236	5290	606	11	5230	5230	5266	757	14	2	1	0	1671754	0.032	100000.000	100000.000	0.000	0.000	0.000	0.000	0.000	16.610	6	60	6	60	316	2384	100	1268	"S150"
0	0	0	21	9	1	"Cdk4"	"P11802"	6250	28960	200	5113	5143	324	6	5122	5122	5154	413	8	6	1	0	1625117	-0.027	100000.000	100000.000	0.000	0.000	0.000	0.000	0.000	16.610	-9	21	-9	21	316	2384	100	1269	"S150"
0	0	0	21	1	2	"CREB "	"P16220"	2260	29640	80	5785	5829	572	9	5228	5228	5263	361	6	73	19	0	303107	1.568	100000.000	100000.000	0.000	0.000	0.000	0.000	0.000	16.610	557	601	557	601	52	340	100	1270	"S111"
0	0	0	21	2	2	"CREB "	"P16220"	2750	29640	90	5630	5665	271	4	5150	5150	5163	283	5	82	40	0	294603	1.774	100000.000	100000.000	0.000	0.000	0.000	0.000	0.000	16.610	480	515	480	515	52	420	100	1271	"S111"
0	0	0	21	3	2	"CREB "	"P16220"	3260	29640	80	5894	5884	398	6	5220	5220	5253	308	5	76	61	0	305944	2.049	100000.000	100000.000	0.000	0.000	0.000	0.000	0.000	16.610	674	664	674	664	52	340	100	1272	"S111"
0	0	0	21	4	2	"DVL1"	"O14640"	3750	29620	80	6016	6060	456	7	5129	5129	5263	1984	37	1	0	0	315109	0.402	100000.000	100000.000	0.000	0.000	0.000	0.000	0.000	16.610	887	931	887	931	52	340	100	1273	"S679"
0	0	0	21	5	2	"DVL1"	"O14640"	4250	29630	80	5936	5995	873	14	5179	5179	5178	272	5	82	69	0	311721	3.004	100000.000	100000.000	0.000	0.000	0.000	0.000	0.000	16.610	757	816	757	816	52	340	100	1274	"S679"
0	0	0	21	6	2	"DVL1"	"O14640"	4750	29630	80	6048	6054	724	11	5237	5237	5237	347	6	86	63	0	314800	2.354	100000.000	100000.000	0.000	0.000	0.000	0.000	0.000	16.610	811	817	811	817	52	340	100	1275	"S679"
0	0	0	21	7	2	"IFNAR1 "	"P17181"	5260	29620	180	5585	5584	364	6	5096	5096	5141	463	9	52	10	0	1429466	0.957	100000.000	100000.000	0.000	0.000	0.000	0.000	0.000	16.610	489	488	489	488	256	1924	100	1276	"Y466"
0	0	0	21	8	2	"IFNAR1 "	"P17181"	5730	29620	150	5661	5703	541	9	5235	5235	5313	1153	21	3	1	0	889737	0.338	100000.000	100000.000	0.000	0.000	0.000	0.000	0.000	16.610	426	468	426	468	156	1272	100	1277	"Y466"
0	0	0	21	9	2	"IFNAR1 "	"P17181"	6220	29610	200	5224	5249	328	6	5140	5140	5160	331	6	20	5	0	1658813	0.269	100000.000	100000.000	0.000	0.000	0.000	0.000	0.000	16.610	84	109	84	109	316	2384	100	1278	"Y466"
0	0	0	21	1	3	"Jak1 "	"P23458"	2260	30270	120	11618	10447	2609	24	5498	5498	5536	514	9	86	83	0	1253609	9.554	100000.000	100000.000	0.000	0.000	0.000	0.000	0.000	16.610	6120	4949	6120	4949	120	820	100	1279	"Y1034"
0	0	0	21	2	3	"Jak1 "	"P23458"	2760	30270	120	10242	9952	1839	18	5222	5222	5335	1307	24	90	86	0	1194296	3.533	100000.000	100000.000	0.000	0.000	0.000	0.000	0.000	16.610	5020	4730	5020	4730	120	820	100	1280	"Y1034"
0	0	0	21	3	3	"Jak1 "	"P23458"	3250	30260	170	10022	9410	5516	58	5248	5248	5297	431	8	70	65	0	1957340	9.543	100000.000	100000.000	0.000	0.000	0.000	0.000	0.000	16.610	4774	4162	4774	4162	208	1660	100	1281	"Y1034"
0	0	0	21	4	3	"Jun "	"P05412"	3750	30260	200	5311	5358	468	8	5248	5248	5349	1088	20	2	0	0	1693272	0.008	100000.000	100000.000	0.000	0.000	0.000	0.000	0.000	16.610	63	110	63	110	316	2384	100	1282	"S63"
0	0	0	21	5	3	"Jun "	"P05412"	4250	30260	200	5020	5037	309	6	5153	5153	5206	464	8	3	0	0	1591691	-0.364	100000.000	100000.000	0.000	0.000	0.000	0.000	0.000	16.610	-133	-116	-133	-116	316	2384	100	1283	"S63"
0	0	0	21	6	3	"Jun "	"P05412"	4750	30260	200	5051	5315	2581	48	5103	5103	5186	792	15	3	1	0	1679662	0.163	100000.000	100000.000	0.000	0.000	0.000	0.000	0.000	16.610	-52	212	-52	212	316	2384	100	1284	"S63"
0	0	0	21	7	3	"Lck"	"P06239"	5250	30270	110	6741	6750	545	8	5130	5130	5134	334	6	100	98	0	539995	4.838	100000.000	100000.000	0.000	0.000	0.000	0.000	0.000	16.610	1611	1620	1611	1620	80	656	100	1285	"Y192"
0	0	0	21	8	3	"Lck"	"P06239"	5750	30270	110	6776	6873	681	9	5284	5284	5354	720	13	100	58	0	549860	2.110	100000.000	100000.000	0.000	0.000	0.000	0.000	0.000	16.610	1492	1589	1492	1589	80	656	100	1286	"Y192"
0	0	0	21	9	3	"Lck"	"P06239"	6250	30270	130	6344	6201	539	8	5222	5222	5252	429	8	80	65	0	744136	2.212	100000.000	100000.000	0.000	0.000	0.000	0.000	0.000	16.610	1122	979	1122	979	120	940	100	1287	"Y192"
0	0	0	21	1	4	"Mlk3"	"Q16584"	2230	30880	200	5841	5878	430	7	5660	5660	5712	551	9	15	3	0	1857519	0.301	100000.000	100000.000	0.000	0.000	0.000	0.000	0.000	16.610	181	218	181	218	316	2384	100	1288	"T277"
0	0	0	21	2	4	"Mlk3"	"Q16584"	2730	30890	170	5623	5660	472	8	5392	5392	5479	874	15	10	1	0	1177277	0.207	100000.000	100000.000	0.000	0.000	0.000	0.000	0.000	16.610	231	268	231	268	208	1660	100	1289	"T277"
0	0	0	21	3	4	"Mlk3"	"Q16584"	3230	30880	70	5918	5863	607	10	5320	5320	5363	347	6	59	31	0	187614	1.441	100000.000	100000.000	0.000	0.000	0.000	0.000	0.000	16.610	598	543	598	543	32	236	100	1290	"T277"
0	0	0	21	4	4	"NFAT2 "	"O95644"	3740	30880	140	6007	6674	1622	24	5226	5226	5262	425	8	52	48	0	1041195	3.322	100000.000	100000.000	0.000	0.000	0.000	0.000	0.000	16.610	781	1448	781	1448	156	1140	100	1291	"S245"
0	0	0	21	5	4	"NFAT2 "	"O95644"	4220	30900	160	5407	6177	1356	21	5126	5126	5174	646	12	41	37	0	1284755	1.553	100000.000	100000.000	0.000	0.000	0.000	0.000	0.000	16.610	281	1051	281	1051	208	1512	100	1292	"S245"
0	0	0	21	6	4	"NFAT2 "	"O95644"	4720	30900	160	5297	5994	1735	28	5147	5147	5165	364	7	38	35	0	1246844	2.277	100000.000	100000.000	0.000	0.000	0.000	0.000	0.000	16.610	150	847	150	847	208	1512	100	1293	"S245"
0	0	0	21	7	4	"PI3-kinase p85 subunit beta"	"O00459"	5250	30910	140	5574	6774	2113	31	5128	5128	5172	576	11	48	41	0	1056817	2.781	100000.000	100000.000	0.000	0.000	0.000	0.000	0.000	16.610	446	1646	446	1646	156	1140	100	1294	"Y605"
0	0	0	21	8	4	"PI3-kinase p85 subunit beta"	"O00459"	5750	30910	140	6332	6966	1736	24	5162	5162	5195	398	7	62	51	0	1086708	4.450	100000.000	100000.000	0.000	0.000	0.000	0.000	0.000	16.610	1170	1804	1170	1804	156	1140	100	1295	"Y605"
0	0	0	21	9	4	"PI3-kinase p85 subunit beta"	"O00459"	6230	30920	160	5678	6652	1633	24	5252	5252	5284	327	6	55	42	0	1383579	4.183	100000.000	100000.000	0.000	0.000	0.000	0.000	0.000	16.610	426	1400	426	1400	208	1512	100	1296	"Y605"
0	0	0	21	1	5	"PDGFRb"	"P09619"	2260	31530	80	7947	7646	899	11	5589	5589	5624	343	6	92	84	0	397574	5.895	100000.000	100000.000	0.000	0.000	0.000	0.000	0.000	16.610	2358	2057	2358	2057	52	340	100	1297	"Y740"
0	0	0	21	2	5	"PDGFRb"	"P09619"	2730	31580	140	5718	6319	1147	18	5465	5465	5495	346	6	47	41	0	985787	2.382	100000.000	100000.000	0.000	0.000	0.000	0.000	0.000	16.610	253	854	253	854	156	1140	100	1298	"Y740"
0	0	0	21	3	5	"PDGFRb"	"P09619"	3260	31540	140	5478	5954	984	16	5337	5337	5418	665	12	33	27	0	928893	0.806	100000.000	100000.000	0.000	0.000	0.000	0.000	0.000	16.610	141	617	141	617	156	1140	100	1299	"Y740"
0	0	0	21	4	5	"Rack1"	"P63244"	3750	31550	160	8573	8558	1229	14	5242	5242	5287	584	11	95	93	0	1780150	5.601	100000.000	100000.000	0.000	0.000	0.000	0.000	0.000	16.610	3331	3316	3331	3316	208	1512	100	1300	"Y194"
0	0	0	21	5	5	"Rack1"	"P63244"	4250	31550	170	8310	8265	906	10	5250	5250	5288	490	9	97	94	0	1719203	6.076	100000.000	100000.000	0.000	0.000	0.000	0.000	0.000	16.610	3060	3015	3060	3015	208	1660	100	1301	"Y194"
0	0	0	21	6	5	"Rack1"	"P63244"	4740	31550	170	8194	8096	1110	13	5248	5248	5304	513	9	94	94	0	1683926	5.442	100000.000	100000.000	0.000	0.000	0.000	0.000	0.000	16.610	2946	2848	2946	2848	208	1660	100	1302	"Y194"
0	0	0	21	7	5	"SEK1 "	"P45985"	5230	31530	120	5815	5897	563	9	5277	5277	5294	292	5	77	45	0	707658	2.065	100000.000	100000.000	0.000	0.000	0.000	0.000	0.000	16.610	538	620	538	620	120	820	100	1303	"T261"
0	0	0	21	8	5	"SEK1 "	"P45985"	5740	31520	200	5383	5722	2117	36	5265	5265	5318	1149	21	4	2	0	1808029	0.352	100000.000	100000.000	0.000	0.000	0.000	0.000	0.000	16.610	118	457	118	457	316	2384	100	1304	"T261"
0	0	0	21	9	5	"SEK1 "	"P45985"	6250	31520	80	5627	5601	264	4	5275	5275	5294	261	4	53	21	0	291275	1.176	100000.000	100000.000	0.000	0.000	0.000	0.000	0.000	16.610	352	326	352	326	52	340	100	1305	"T261"
0	0	0	21	1	6	"Smad3 "	"P84022"	2260	32170	100	7551	7604	1268	16	5724	5724	5769	431	7	90	85	0	608304	4.258	100000.000	100000.000	0.000	0.000	0.000	0.000	0.000	16.610	1827	1880	1827	1880	80	560	100	1306	"S423"
0	0	0	21	2	6	"Smad3 "	"P84022"	2750	32200	100	7513	7939	2341	29	5536	5536	5553	344	6	100	98	0	635081	6.936	100000.000	100000.000	0.000	0.000	0.000	0.000	0.000	16.610	1977	2403	1977	2403	80	560	100	1307	"S423"
0	0	0	21	3	6	"Smad3 "	"P84022"	3240	32190	140	6468	6440	987	15	5394	5394	5457	804	14	53	37	0	1004677	1.223	100000.000	100000.000	0.000	0.000	0.000	0.000	0.000	16.610	1074	1046	1074	1046	156	1140	100	1308	"S423"
0	0	0	21	4	6	"TBK1 "	"Q9UHD2"	3760	32190	120	14353	14050	6453	45	5310	5310	5342	367	6	96	94	0	1686057	23.728	100000.000	100000.000	0.000	0.000	0.000	0.000	0.000	16.610	9043	8740	9043	8740	120	820	100	1309	"S172"
0	0	0	21	5	6	"TBK1 "	"Q9UHD2"	4250	32190	130	13725	12690	2885	22	5286	5286	5324	391	7	94	92	0	1522833	18.839	100000.000	100000.000	0.000	0.000	0.000	0.000	0.000	16.610	8439	7404	8439	7404	120	940	100	1310	"S172"
0	0	0	21	6	6	"TBK1 "	"Q9UHD2"	4750	32200	110	13304	12812	2057	16	5254	5254	5288	447	8	97	96	0	1024986	16.832	100000.000	100000.000	0.000	0.000	0.000	0.000	0.000	16.610	8050	7558	8050	7558	80	656	100	1311	"S172"
0	0	0	21	7	6	"TrKA"	"P04629"	5250	32190	90	15147	14976	1530	10	5154	5154	5155	274	5	100	98	0	778730	35.843	100000.000	100000.000	0.000	0.000	0.000	0.000	0.000	16.610	9993	9822	9993	9822	52	420	100	1312	"Y496"
0	0	0	21	8	6	"TrKA"	"P04629"	5740	32190	100	15178	14478	3109	21	5300	5300	5333	362	6	97	97	0	1158236	25.262	100000.000	100000.000	0.000	0.000	0.000	0.000	0.000	16.610	9878	9178	9878	9178	80	560	100	1313	"Y496"
0	0	0	21	9	6	"TrKA"	"P04629"	6240	32200	90	14621	14909	4915	32	5263	5263	5295	388	7	100	98	0	775286	24.778	100000.000	100000.000	0.000	0.000	0.000	0.000	0.000	16.610	9358	9646	9358	9646	52	420	100	1314	"Y496"
-75	0	0	21	1	7	"empty"	"empty"	2240	32810	200	5670	5746	583	10	5657	5657	5736	1040	18	3	0	0	1815835	0.010	100000.000	100000.000	0.000	0.000	0.000	0.000	0.000	16.610	13	89	13	89	316	2384	100	1315	"empty"
-75	0	0	21	2	7	"empty"	"empty"	2740	32810	200	5481	5501	339	6	5499	5499	5575	1071	19	1	0	0	1738286	-0.069	100000.000	100000.000	0.000	0.000	0.000	0.000	0.000	16.610	-18	2	-18	2	316	2384	100	1316	"empty"
-75	0	0	21	3	7	"empty"	"empty"	3240	32810	200	5316	5328	316	5	5383	5383	5427	381	7	6	1	0	1683660	-0.260	100000.000	100000.000	0.000	0.000	0.000	0.000	0.000	16.610	-67	-55	-67	-55	316	2384	100	1317	"empty"
-75	0	0	21	4	7	"empty"	"empty"	3740	32810	200	5336	5320	335	6	5353	5353	5394	609	11	2	0	0	1681215	-0.122	100000.000	100000.000	0.000	0.000	0.000	0.000	0.000	16.610	-17	-33	-17	-33	316	2384	100	1318	"empty"
-75	0	0	21	5	7	"empty"	"empty"	4240	32810	200	5382	5422	367	6	5361	5361	5415	560	10	9	1	0	1713213	0.013	100000.000	100000.000	0.000	0.000	0.000	0.000	0.000	16.610	21	61	21	61	316	2384	100	1319	"empty"
-75	0	0	21	6	7	"empty"	"empty"	4740	32810	200	5451	5557	664	11	5368	5368	5401	375	6	19	6	0	1756087	0.416	100000.000	100000.000	0.000	0.000	0.000	0.000	0.000	16.610	83	189	83	189	316	2384	100	1320	"empty"
-75	0	0	21	7	7	"empty"	"empty"	5240	32810	200	5286	5308	287	5	5242	5242	5263	348	6	10	2	0	1677351	0.129	100000.000	100000.000	0.000	0.000	0.000	0.000	0.000	16.610	44	66	44	66	316	2384	100	1321	"empty"
-75	0	0	21	8	7	"empty"	"empty"	5740	32810	200	5335	5365	284	5	5285	5285	5320	362	6	11	2	0	1695189	0.124	100000.000	100000.000	0.000	0.000	0.000	0.000	0.000	16.610	50	80	50	80	316	2384	100	1322	"empty"
-75	0	0	21	9	7	"empty"	"empty"	6240	32810	200	5261	5294	234	4	5246	5246	5299	747	14	0	0	0	1672768	-0.007	100000.000	100000.000	0.000	0.000	0.000	0.000	0.000	16.610	15	48	15	48	316	2384	100	1323	"empty"
0	0	0	22	1	1	"PLCG2"	"P16885"	6770	29000	110	8468	8392	1025	12	5067	5067	5129	484	9	97	96	0	671325	6.742	100000.000	100000.000	0.000	0.000	0.000	0.000	0.000	16.610	3401	3325	3401	3325	80	656	100	1324	"Y753"
0	0	0	22	2	1	"PLCG2"	"P16885"	7280	28990	120	8284	7689	1518	19	4978	4978	5049	591	11	79	75	0	922672	4.467	100000.000	100000.000	0.000	0.000	0.000	0.000	0.000	16.610	3306	2711	3306	2711	120	820	100	1325	"Y753"
0	0	0	22	3	1	"PLCG2"	"P16885"	7780	28990	120	8467	8089	1495	18	4969	4969	4973	311	6	93	87	0	970658	10.019	100000.000	100000.000	0.000	0.000	0.000	0.000	0.000	16.610	3498	3120	3498	3120	120	820	100	1326	"Y753"
0	0	0	22	4	1	"pyk2"	"Q14289"	8280	28990	160	13824	12397	3624	29	4914	4914	4940	389	7	87	86	0	2578493	19.170	100000.000	100000.000	0.000	0.000	0.000	0.000	0.000	16.610	8910	7483	8910	7483	208	1512	100	1327	"Y402"
0	0	0	22	5	1	"pyk2"	"Q14289"	8780	29000	150	13223	12914	1532	11	4933	4933	4972	436	8	98	98	0	2014641	18.216	100000.000	100000.000	0.000	0.000	0.000	0.000	0.000	16.610	8290	7981	8290	7981	156	1272	100	1328	"Y402"
0	0	0	22	6	1	"pyk2"	"Q14289"	9290	29010	160	13876	13171	2999	22	4931	4931	4972	501	10	95	92	0	2739598	16.365	100000.000	100000.000	0.000	0.000	0.000	0.000	0.000	16.610	8945	8240	8945	8240	208	1512	100	1329	"Y402"
0	0	0	22	7	1	"STAM2"	"Q92783"	9780	29010	160	10452	10582	1940	18	5009	5009	5049	523	10	99	99	0	2201124	10.579	100000.000	100000.000	0.000	0.000	0.000	0.000	0.000	16.610	5443	5573	5443	5573	208	1512	100	1330	"Y371"
0	0	0	22	8	1	"STAM2"	"Q92783"	10280	29000	170	10306	10305	659	6	5145	5145	5177	425	8	100	100	0	2143456	12.066	100000.000	100000.000	0.000	0.000	0.000	0.000	0.000	16.610	5161	5160	5161	5160	208	1660	100	1331	"Y371"
0	0	0	22	9	1	"STAM2"	"Q92783"	10780	29010	180	10141	9714	1702	17	5129	5129	5183	1102	21	89	88	0	2486699	4.112	100000.000	100000.000	0.000	0.000	0.000	0.000	0.000	16.610	5012	4585	5012	4585	256	1924	100	1332	"Y371"
0	0	0	22	1	2	"STAT3 "	"P40763"	6780	29640	150	11330	11199	980	8	5068	5068	5120	480	9	100	99	0	1746996	12.665	100000.000	100000.000	0.000	0.000	0.000	0.000	0.000	16.610	6262	6131	6262	6131	156	1272	100	1333	"Y705"
0	0	0	22	2	2	"STAT3 "	"P40763"	7280	29640	140	11280	11077	1446	13	5009	5009	5028	385	7	99	98	0	1728024	15.712	100000.000	100000.000	0.000	0.000	0.000	0.000	0.000	16.610	6271	6068	6271	6068	156	1140	100	1334	"Y705"
0	0	0	22	3	2	"STAT3 "	"P40763"	7780	29630	150	10943	10682	1452	13	4969	4969	4989	473	9	98	97	0	1666412	12.036	100000.000	100000.000	0.000	0.000	0.000	0.000	0.000	16.610	5974	5713	5974	5713	156	1272	100	1335	"Y705"
0	0	0	22	4	2	"STMN1"	"P16949"	8290	29640	150	5799	5804	414	7	4961	4961	5059	1178	23	16	0	0	905466	0.632	100000.000	100000.000	0.000	0.000	0.000	0.000	0.000	16.610	838	843	838	843	156	1272	100	1336	"S15"
0	0	0	22	5	2	"STMN1"	"P16949"	8770	29650	140	5703	5726	424	7	4905	4905	4942	335	6	93	68	0	893290	2.340	100000.000	100000.000	0.000	0.000	0.000	0.000	0.000	16.610	798	821	798	821	156	1140	100	1337	"S15"
0	0	0	22	6	2	"STMN1"	"P16949"	9280	29640	140	5664	5680	445	7	4966	4966	4988	284	5	89	63	0	886118	2.437	100000.000	100000.000	0.000	0.000	0.000	0.000	0.000	16.610	698	714	698	714	156	1140	100	1338	"S15"
0	0	0	22	7	2	"4E-BP1 "	"Q13541"	9770	29630	200	5158	5274	1274	24	5053	5053	5086	362	7	18	4	0	1666467	0.519	100000.000	100000.000	0.000	0.000	0.000	0.000	0.000	16.610	105	221	105	221	316	2384	100	1339	"S64"
0	0	0	22	8	2	"4E-BP1 "	"Q13541"	10260	29620	70	5395	5426	371	6	5184	5184	5193	288	5	46	25	0	173632	0.809	100000.000	100000.000	0.000	0.000	0.000	0.000	0.000	16.610	211	242	211	242	32	236	100	1340	"S64"
0	0	0	22	9	2	"4E-BP1 "	"Q13541"	10750	29620	200	5310	5325	359	6	5206	5206	5256	953	18	2	0	0	1682662	0.072	100000.000	100000.000	0.000	0.000	0.000	0.000	0.000	16.610	104	119	104	119	316	2384	100	1341	"S64"
0	0	0	22	1	3	"Tgfbr2"	"P37173"	6780	30260	180	5758	5783	545	9	5141	5141	5162	435	8	64	29	0	1480559	1.428	100000.000	100000.000	0.000	0.000	0.000	0.000	0.000	16.610	617	642	617	642	256	1924	100	1342	"Y336"
0	0	0	22	2	3	"Tgfbr2"	"P37173"	7260	30260	170	5680	5696	552	9	5045	5045	5051	371	7	70	38	0	1184847	1.739	100000.000	100000.000	0.000	0.000	0.000	0.000	0.000	16.610	635	651	635	651	208	1660	100	1343	"Y336"
0	0	0	22	3	3	"Tgfbr2"	"P37173"	7780	30260	170	5323	5412	628	11	4994	4994	4990	335	6	49	25	0	1125648	1.260	100000.000	100000.000	0.000	0.000	0.000	0.000	0.000	16.610	329	418	329	418	208	1660	100	1344	"Y336"
0	0	0	22	4	3	"Bid "	"P55957"	8280	30270	110	8006	7969	597	7	5010	5010	5018	357	7	100	100	0	637482	8.266	100000.000	100000.000	0.000	0.000	0.000	0.000	0.000	16.610	2996	2959	2996	2959	80	656	100	1345	"T54"
0	0	0	22	5	3	"Bid "	"P55957"	8780	30290	110	7848	7809	552	7	4985	4985	5032	319	6	100	98	0	624737	8.705	100000.000	100000.000	0.000	0.000	0.000	0.000	0.000	16.610	2863	2824	2863	2824	80	656	100	1346	"T54"
0	0	0	22	6	3	"Bid "	"P55957"	9290	30290	120	7700	7341	1074	14	5004	5004	5049	836	16	84	79	0	880910	2.742	100000.000	100000.000	0.000	0.000	0.000	0.000	0.000	16.610	2696	2337	2696	2337	120	820	100	1347	"T54"
0	0	0	22	7	3	"caveolin-1"	"Q03135"	9770	30270	200	5013	5002	310	6	5061	5061	5106	776	15	0	0	0	1580596	-0.134	100000.000	100000.000	0.000	0.000	0.000	0.000	0.000	16.610	-48	-59	-48	-59	316	2384	100	1348	"Y6"
0	0	0	22	8	3	"caveolin-1"	"Q03135"	10270	30280	200	5136	5141	417	8	5182	5182	5213	500	9	1	0	0	1624601	-0.144	100000.000	100000.000	0.000	0.000	0.000	0.000	0.000	16.610	-46	-41	-46	-41	316	2384	100	1349	"Y6"
0	0	0	22	9	3	"caveolin-1"	"Q03135"	10770	30280	200	5176	5189	257	4	5235	5235	5272	573	10	1	0	0	1639712	-0.145	100000.000	100000.000	0.000	0.000	0.000	0.000	0.000	16.610	-59	-46	-59	-46	316	2384	100	1350	"Y6"
0	0	0	22	1	4	"CDK2"	"P24941"	6780	30910	130	7087	7093	821	11	5112	5112	5126	349	6	95	94	0	851162	5.636	100000.000	100000.000	0.000	0.000	0.000	0.000	0.000	16.610	1975	1981	1975	1981	120	940	100	1351	"Y14"
0	0	0	22	2	4	"CDK2"	"P24941"	7280	30920	130	7066	7210	1369	18	4985	4985	4989	332	6	99	97	0	865154	6.690	100000.000	100000.000	0.000	0.000	0.000	0.000	0.000	16.610	2081	2225	2081	2225	120	940	100	1352	"Y14"
0	0	0	22	3	4	"CDK2"	"P24941"	7780	30920	140	6768	6731	983	14	5006	5006	5057	1336	26	71	7	0	1050011	1.253	100000.000	100000.000	0.000	0.000	0.000	0.000	0.000	16.610	1762	1725	1762	1725	156	1140	100	1353	"Y14"
0	0	0	22	4	4	"Fos "	"P01100"	8290	30920	90	5331	5356	286	5	4969	4969	4984	314	6	63	23	0	278520	1.185	100000.000	100000.000	0.000	0.000	0.000	0.000	0.000	16.610	362	387	362	387	52	420	100	1354	"S362"
0	0	0	22	5	4	"Fos "	"P01100"	8780	30930	130	5542	5848	2335	39	5081	5081	5118	400	7	62	15	0	701802	1.825	100000.000	100000.000	0.000	0.000	0.000	0.000	0.000	16.610	461	767	461	767	120	940	100	1355	"S362"
0	0	0	22	6	4	"Fos "	"P01100"	9270	30930	110	5510	5585	648	11	5028	5028	5136	1460	28	2	1	0	446812	0.308	100000.000	100000.000	0.000	0.000	0.000	0.000	0.000	16.610	482	557	482	557	80	656	100	1356	"S362"
0	0	0	22	7	4	"Grb2"	"P62993"	9770	30930	110	10736	10561	2248	21	5041	5041	5065	359	7	97	96	0	844895	15.309	100000.000	100000.000	0.000	0.000	0.000	0.000	0.000	16.610	5695	5520	5695	5520	80	656	100	1357	"Y37"
0	0	0	22	8	4	"Grb2"	"P62993"	10270	30930	110	10541	10444	2709	25	5268	5268	5329	505	9	95	93	0	835538	10.129	100000.000	100000.000	0.000	0.000	0.000	0.000	0.000	16.610	5273	5176	5273	5176	80	656	100	1358	"Y37"
0	0	0	22	9	4	"Grb2"	"P62993"	10770	30930	120	10188	9627	5595	58	5200	5200	5217	350	6	84	80	0	1155233	12.600	100000.000	100000.000	0.000	0.000	0.000	0.000	0.000	16.610	4988	4427	4988	4427	120	820	100	1359	"Y37"
0	0	0	22	1	5	"IL4R "	"P24394"	6770	31560	170	10185	10068	1153	11	5140	5140	5176	470	9	97	97	0	2094239	10.409	100000.000	100000.000	0.000	0.000	0.000	0.000	0.000	16.610	5045	4928	5045	4928	208	1660	100	1360	"Y713"
0	0	0	22	2	5	"IL4R "	"P24394"	7270	31570	180	9426	9185	1454	15	5033	5033	5070	691	13	94	92	0	2351259	5.955	100000.000	100000.000	0.000	0.000	0.000	0.000	0.000	16.610	4393	4152	4393	4152	256	1924	100	1361	"Y713"
0	0	0	22	3	5	"IL4R "	"P24394"	7770	31570	160	8974	9035	685	7	5041	5041	5047	353	6	100	100	0	1879298	11.297	100000.000	100000.000	0.000	0.000	0.000	0.000	0.000	16.610	3933	3994	3933	3994	208	1512	100	1362	"Y713"
0	0	0	22	4	5	"IRAK4"	"P51617"	8280	31570	160	12240	11894	2667	22	4983	4983	5010	365	7	95	94	0	2473922	18.860	100000.000	100000.000	0.000	0.000	0.000	0.000	0.000	16.610	7257	6911	7257	6911	208	1512	100	1363	"T208"
0	0	0	22	5	5	"IRAK4"	"P51617"	8780	31580	160	12518	12228	2106	17	4891	4891	4916	324	6	95	95	0	2543404	22.568	100000.000	100000.000	0.000	0.000	0.000	0.000	0.000	16.610	7627	7337	7627	7337	208	1512	100	1364	"T208"
0	0	0	22	6	5	"IRAK4"	"P51617"	9270	31580	170	12804	12541	2361	18	4940	4940	4985	379	7	98	98	0	2608462	19.937	100000.000	100000.000	0.000	0.000	0.000	0.000	0.000	16.610	7864	7601	7864	7601	208	1660	100	1365	"T208"
0	0	0	22	7	5	"LDLRAP1"	"Q5SW96"	9770	31570	200	5023	5082	342	6	5013	5013	5049	457	9	8	1	0	1605896	0.072	100000.000	100000.000	0.000	0.000	0.000	0.000	0.000	16.610	10	69	10	69	316	2384	100	1366	"S186"
0	0	0	22	8	5	"LDLRAP1"	"Q5SW96"	10270	31570	200	5351	5401	543	10	5283	5283	5301	597	11	4	0	0	1706600	0.168	100000.000	100000.000	0.000	0.000	0.000	0.000	0.000	16.610	68	118	68	118	316	2384	100	1367	"S186"
0	0	0	22	9	5	"LDLRAP1"	"Q5SW96"	10770	31580	200	5322	5365	471	8	5298	5298	5327	668	12	2	1	0	1695452	0.057	100000.000	100000.000	0.000	0.000	0.000	0.000	0.000	16.610	24	67	24	67	316	2384	100	1368	"S186"
0	0	0	22	1	6	"MAPK14"	"Q16539"	6770	32210	140	6807	6750	684	10	5189	5189	5213	393	7	92	90	0	1052987	3.911	100000.000	100000.000	0.000	0.000	0.000	0.000	0.000	16.610	1618	1561	1618	1561	156	1140	100	1369	"T179"
0	0	0	22	2	6	"MAPK14"	"Q16539"	7270	32200	130	6654	6717	614	9	5092	5092	5146	602	11	98	87	0	806044	2.610	100000.000	100000.000	0.000	0.000	0.000	0.000	0.000	16.610	1562	1625	1562	1625	120	940	100	1370	"T179"
0	0	0	22	3	6	"MAPK14"	"Q16539"	7770	32210	140	6622	6516	540	8	5102	5102	5204	1929	37	13	0	0	1016481	0.680	100000.000	100000.000	0.000	0.000	0.000	0.000	0.000	16.610	1520	1414	1520	1414	156	1140	100	1371	"T179"
0	0	0	22	4	6	"Met "	"P08581"	8270	32220	120	6935	6739	887	13	5033	5033	5080	390	7	88	82	0	808622	4.254	100000.000	100000.000	0.000	0.000	0.000	0.000	0.000	16.610	1902	1706	1902	1706	120	820	100	1372	"Y1003"
0	0	0	22	5	6	"Met "	"P08581"	8770	32230	120	6901	6701	758	11	4898	4898	4922	288	5	93	88	0	804071	6.177	100000.000	100000.000	0.000	0.000	0.000	0.000	0.000	16.610	2003	1803	2003	1803	120	820	100	1373	"Y1003"
0	0	0	22	6	6	"Met "	"P08581"	9270	32220	100	7214	7201	607	8	4963	4963	4981	301	6	98	98	0	576093	7.375	100000.000	100000.000	0.000	0.000	0.000	0.000	0.000	16.610	2251	2238	2251	2238	80	560	100	1374	"Y1003"
0	0	0	22	7	6	"p53 "	"P04637"	9770	32220	110	6601	6727	1156	17	5024	5024	5043	337	6	98	97	0	538194	4.997	100000.000	100000.000	0.000	0.000	0.000	0.000	0.000	16.610	1577	1703	1577	1703	80	656	100	1375	"S15"
0	0	0	22	8	6	"p53 "	"P04637"	10270	32220	110	6737	6851	1182	17	5271	5271	5296	381	7	98	93	0	548099	4.081	100000.000	100000.000	0.000	0.000	0.000	0.000	0.000	16.610	1466	1580	1466	1580	80	656	100	1376	"S15"
0	0	0	22	9	6	"p53 "	"P04637"	10770	32210	120	6784	6761	610	9	5336	5336	5359	318	5	94	91	0	811333	4.409	100000.000	100000.000	0.000	0.000	0.000	0.000	0.000	16.610	1448	1425	1448	1425	120	820	100	1377	"S15"
-75	0	0	22	1	7	"empty"	"empty"	6770	32850	200	5249	5267	245	4	5225	5225	5255	370	7	7	0	0	1664232	0.032	100000.000	100000.000	0.000	0.000	0.000	0.000	0.000	16.610	24	42	24	42	316	2384	100	1378	"empty"
-75	0	0	22	2	7	"empty"	"empty"	7270	32850	200	5169	5316	1039	19	5193	5193	5232	577	11	6	3	0	1680004	0.146	100000.000	100000.000	0.000	0.000	0.000	0.000	0.000	16.610	-24	123	-24	123	316	2384	100	1379	"empty"
-75	0	0	22	3	7	"empty"	"empty"	7770	32850	200	5132	5130	270	5	5150	5150	5207	889	17	0	0	0	1621028	-0.087	100000.000	100000.000	0.000	0.000	0.000	0.000	0.000	16.610	-18	-20	-18	-20	316	2384	100	1380	"empty"
-75	0	0	22	4	7	"empty"	"empty"	8270	32850	200	5005	5091	926	18	5044	5044	5075	396	7	6	1	0	1608710	0.040	100000.000	100000.000	0.000	0.000	0.000	0.000	0.000	16.610	-39	47	-39	47	316	2384	100	1381	"empty"
-75	0	0	22	5	7	"empty"	"empty"	8770	32850	200	4945	4966	303	6	4965	4965	5009	949	18	1	0	0	1569207	-0.045	100000.000	100000.000	0.000	0.000	0.000	0.000	0.000	16.610	-20	1	-20	1	316	2384	100	1382	"empty"
-75	0	0	22	6	7	"empty"	"empty"	9270	32850	200	5051	5080	488	9	4991	4991	5042	649	12	1	0	0	1605381	0.059	100000.000	100000.000	0.000	0.000	0.000	0.000	0.000	16.610	60	89	60	89	316	2384	100	1383	"empty"
0	0	0	22	7	7	"GLQAWPGEAIPQFLG_100"	"GLQAWPGEAIPQFLG_100"	9770	32870	90	6277	6247	630	10	5078	5078	5089	247	4	90	88	0	324850	4.688	100000.000	100000.000	0.000	0.000	0.000	0.000	0.000	16.610	1199	1169	1199	1169	52	420	100	1384	"GLQAWPGEAIPQFLG_100"
0	0	0	22	8	7	"GLQAWPGEAIPQFLG_100"	"GLQAWPGEAIPQFLG_100"	10270	32850	90	6511	6932	2855	41	5241	5241	5250	269	5	96	92	0	360468	6.253	100000.000	100000.000	0.000	0.000	0.000	0.000	0.000	16.610	1270	1691	1270	1691	52	420	100	1385	"GLQAWPGEAIPQFLG_100"
0	0	0	22	9	7	"GLQAWPGEAIPQFLG_100"	"GLQAWPGEAIPQFLG_100"	10770	32850	90	6488	6490	557	8	5328	5328	5349	324	6	88	88	0	337471	3.522	100000.000	100000.000	0.000	0.000	0.000	0.000	0.000	16.610	1160	1162	1160	1162	52	420	100	1386	"GLQAWPGEAIPQFLG_100"
0	0	0	23	1	1	"JAK2"	"O60674"	11320	28990	90	10786	10743	3295	30	5037	5037	5082	444	8	88	88	0	558624	12.750	100000.000	100000.000	0.000	0.000	0.000	0.000	0.000	16.610	5749	5706	5749	5706	52	420	100	1387	"Y813"
0	0	0	23	2	1	"JAK2"	"O60674"	11820	29000	100	10278	9553	2414	25	5011	5011	5044	526	10	86	82	0	764246	8.572	100000.000	100000.000	0.000	0.000	0.000	0.000	0.000	16.610	5267	4542	5267	4542	80	560	100	1388	"Y813"
0	0	0	23	3	1	"JAK2"	"O60674"	12320	29000	100	10370	9784	2132	21	5113	5113	5122	275	5	93	91	0	782694	16.953	100000.000	100000.000	0.000	0.000	0.000	0.000	0.000	16.610	5257	4671	5257	4671	80	560	100	1389	"Y813"
0	0	0	23	4	1	"Jun "	"P05412"	12830	29000	110	5341	5397	379	7	4976	4976	5017	541	10	30	3	0	431760	0.702	100000.000	100000.000	0.000	0.000	0.000	0.000	0.000	16.610	365	421	365	421	80	656	100	1390	"S73"
0	0	0	23	5	1	"Jun "	"P05412"	13320	29020	70	5351	5427	455	8	4834	4834	4850	334	6	75	28	0	173676	1.728	100000.000	100000.000	0.000	0.000	0.000	0.000	0.000	16.610	517	593	517	593	32	236	100	1391	"S73"
0	0	0	23	6	1	"Jun "	"P05412"	13820	29000	110	5283	5296	312	5	4985	4985	4987	392	7	33	6	0	423651	0.788	100000.000	100000.000	0.000	0.000	0.000	0.000	0.000	16.610	298	311	298	311	80	656	100	1392	"S73"
0	0	0	23	7	1	"Kit "	"P10721"	14340	28990	100	11791	11234	1946	17	4969	4969	4989	301	6	95	92	0	898713	20.748	100000.000	100000.000	0.000	0.000	0.000	0.000	0.000	16.610	6822	6265	6822	6265	80	560	100	1393	"Y936"
0	0	0	23	8	1	"Kit "	"P10721"	14840	29000	100	11820	11390	1749	15	4883	4883	4951	583	11	97	96	0	911214	11.045	100000.000	100000.000	0.000	0.000	0.000	0.000	0.000	16.610	6937	6507	6937	6507	80	560	100	1394	"Y936"
0	0	0	23	9	1	"Kit "	"P10721"	15350	29000	110	11745	11163	2035	18	4798	4798	4811	265	5	97	95	0	893045	23.970	100000.000	100000.000	0.000	0.000	0.000	0.000	0.000	16.610	6947	6365	6947	6365	80	656	100	1395	"Y936"
0	0	0	23	1	2	"Mnk1"	"Q9BUB5"	11320	29640	110	6913	6851	558	8	5067	5067	5078	260	5	96	93	0	548112	6.819	100000.000	100000.000	0.000	0.000	0.000	0.000	0.000	16.610	1846	1784	1846	1784	80	656	100	1396	"T250"
0	0	0	23	2	2	"Mnk1"	"Q9BUB5"	11820	29650	100	6991	6822	770	11	5023	5023	5056	319	6	88	87	0	545726	5.536	100000.000	100000.000	0.000	0.000	0.000	0.000	0.000	16.610	1968	1799	1968	1799	80	560	100	1397	"T250"
0	0	0	23	3	2	"Mnk1"	"Q9BUB5"	12320	29650	80	7126	7201	564	7	5056	5056	5077	288	5	100	100	0	374452	7.375	100000.000	100000.000	0.000	0.000	0.000	0.000	0.000	16.610	2070	2145	2070	2145	52	340	100	1398	"T250"
0	0	0	23	4	2	"NFAT3"	"Q14934"	12820	29650	80	11841	11839	2032	17	4964	4964	4987	286	5	98	98	0	615653	23.958	100000.000	100000.000	0.000	0.000	0.000	0.000	0.000	16.610	6877	6875	6877	6875	52	340	100	1399	"S676"
0	0	0	23	5	2	"NFAT3"	"Q14934"	13320	29660	100	10720	10471	2053	19	5034	5034	5046	308	6	96	92	0	837642	17.614	100000.000	100000.000	0.000	0.000	0.000	0.000	0.000	16.610	5686	5437	5686	5437	80	560	100	1400	"S676"
0	0	0	23	6	2	"NFAT3"	"Q14934"	13830	29650	100	10703	10609	1827	17	4942	4942	4953	235	4	98	98	0	848686	24.068	100000.000	100000.000	0.000	0.000	0.000	0.000	0.000	16.610	5761	5667	5761	5667	80	560	100	1401	"S676"
0	0	0	23	7	2	"PIK3R1 "	"P27986"	14320	29650	140	7845	7872	744	9	4984	4984	5005	267	5	98	98	0	1227977	10.738	100000.000	100000.000	0.000	0.000	0.000	0.000	0.000	16.610	2861	2888	2861	2888	156	1140	100	1402	"Y528"
0	0	0	23	8	2	"PIK3R1 "	"P27986"	14820	29650	150	7717	7790	676	8	4992	4992	5119	1665	32	96	16	0	1215162	1.604	100000.000	100000.000	0.000	0.000	0.000	0.000	0.000	16.610	2725	2798	2725	2798	156	1272	100	1403	"Y528"
0	0	0	23	9	2	"PIK3R1 "	"P27986"	15330	29660	160	7688	7634	1918	25	4890	4890	4913	357	7	96	95	0	1587882	7.622	100000.000	100000.000	0.000	0.000	0.000	0.000	0.000	16.610	2798	2744	2798	2744	208	1512	100	1404	"Y528"
0	0	0	23	1	3	"p67phox"	"P19878"	11320	30290	140	5824	5788	445	7	5073	5073	5095	260	5	89	74	0	902999	2.665	100000.000	100000.000	0.000	0.000	0.000	0.000	0.000	16.610	751	715	751	715	156	1140	100	1405	"S208"
0	0	0	23	2	3	"p67phox"	"P19878"	11820	30290	150	5701	6212	3545	57	5078	5078	5100	378	7	83	32	0	969086	2.942	100000.000	100000.000	0.000	0.000	0.000	0.000	0.000	16.610	623	1134	623	1134	156	1272	100	1406	"S208"
0	0	0	23	3	3	"p67phox"	"P19878"	12320	30300	150	5758	5846	707	12	5067	5067	5075	253	4	94	76	0	911934	3.047	100000.000	100000.000	0.000	0.000	0.000	0.000	0.000	16.610	691	779	691	779	156	1272	100	1407	"S208"
0	0	0	23	4	3	"PDK1"	"O15530"	12820	30290	120	5967	5788	546	9	5017	5017	5034	311	6	75	67	0	694505	2.424	100000.000	100000.000	0.000	0.000	0.000	0.000	0.000	16.610	950	771	950	771	120	820	100	1408	"S241"
0	0	0	23	5	3	"PDK1"	"O15530"	13320	30290	110	6206	6209	386	6	5087	5087	5107	287	5	97	96	0	496721	3.840	100000.000	100000.000	0.000	0.000	0.000	0.000	0.000	16.610	1119	1122	1119	1122	80	656	100	1409	"S241"
0	0	0	23	6	3	"PDK1"	"O15530"	13820	30290	110	6113	6121	417	6	4936	4936	4995	882	17	82	8	0	489699	1.277	100000.000	100000.000	0.000	0.000	0.000	0.000	0.000	16.610	1177	1185	1177	1185	80	656	100	1410	"S241"
0	0	0	23	7	3	"Ripk1"	"Q13546"	14320	30300	120	7031	6850	949	13	5014	5014	5030	288	5	87	82	0	821975	6.319	100000.000	100000.000	0.000	0.000	0.000	0.000	0.000	16.610	2017	1836	2017	1836	120	820	100	1411	"Y384"
0	0	0	23	8	3	"Ripk1"	"Q13546"	14820	30300	120	7107	6950	1016	14	4998	4998	5005	401	8	88	87	0	834012	4.850	100000.000	100000.000	0.000	0.000	0.000	0.000	0.000	16.610	2109	1952	2109	1952	120	820	100	1412	"Y384"
0	0	0	23	9	3	"Ripk1"	"Q13546"	15320	30310	100	7906	8042	822	10	5004	5004	5051	355	7	98	98	0	643391	8.425	100000.000	100000.000	0.000	0.000	0.000	0.000	0.000	16.610	2902	3038	2902	3038	80	560	100	1413	"Y384"
0	0	0	23	1	4	"Shc1"	"P29353"	11320	30930	80	5806	5728	321	5	5133	5133	5168	496	9	59	9	0	297853	1.129	100000.000	100000.000	0.000	0.000	0.000	0.000	0.000	16.610	673	595	673	595	52	340	100	1414	"S36"
0	0	0	23	2	4	"Shc1"	"P29353"	11810	30920	100	5664	5774	733	12	5125	5125	5153	457	8	60	10	0	461958	1.359	100000.000	100000.000	0.000	0.000	0.000	0.000	0.000	16.610	539	649	539	649	80	560	100	1415	"S36"
0	0	0	23	3	4	"Shc1"	"P29353"	12320	30930	110	5883	5876	291	4	5168	5168	5176	243	4	95	77	0	470045	2.881	100000.000	100000.000	0.000	0.000	0.000	0.000	0.000	16.610	715	708	715	708	80	656	100	1416	"S36"
0	0	0	23	4	4	"SMAD3"	"Q15796"	12820	30930	90	5545	5513	313	5	5059	5059	5072	278	5	76	36	0	286667	1.586	100000.000	100000.000	0.000	0.000	0.000	0.000	0.000	16.610	486	454	486	454	52	420	100	1417	"S204"
0	0	0	23	5	4	"SMAD3"	"Q15796"	13310	30930	110	5378	5325	405	7	5018	5018	5068	867	17	5	0	0	425986	0.296	100000.000	100000.000	0.000	0.000	0.000	0.000	0.000	16.610	360	307	360	307	80	656	100	1418	"S204"
0	0	0	23	6	4	"SMAD3"	"Q15796"	13810	30920	200	5029	5064	312	6	5056	5056	5079	341	6	13	3	0	1600224	-0.044	100000.000	100000.000	0.000	0.000	0.000	0.000	0.000	16.610	-27	8	-27	8	316	2384	100	1419	"S204"
0	0	0	23	7	4	"TAK1 "	"O43318"	14310	30920	70	5671	5657	380	6	5057	5057	5102	361	7	71	34	0	181012	1.537	100000.000	100000.000	0.000	0.000	0.000	0.000	0.000	16.610	614	600	614	600	32	236	100	1420	"S192"
0	0	0	23	8	4	"TAK1 "	"O43318"	14820	30940	80	5465	5435	273	5	5026	5026	5033	246	4	73	38	0	282642	1.634	100000.000	100000.000	0.000	0.000	0.000	0.000	0.000	16.610	439	409	439	409	52	340	100	1421	"S192"
0	0	0	23	9	4	"TAK1 "	"O43318"	15320	30940	120	5340	6089	5763	94	4958	4958	4982	332	6	54	26	0	730657	3.334	100000.000	100000.000	0.000	0.000	0.000	0.000	0.000	16.610	382	1131	382	1131	120	820	100	1422	"S192"
0	0	0	23	1	5	"ACC1"	"Q13085 "	11320	31560	90	6125	6077	329	5	5209	5209	5227	230	4	96	84	0	316012	3.696	100000.000	100000.000	0.000	0.000	0.000	0.000	0.000	16.610	916	868	916	868	52	420	100	1423	"S29"
0	0	0	23	2	5	"ACC1"	"Q13085 "	11810	31570	90	6182	6152	269	4	5208	5208	5243	484	9	94	51	0	319882	1.878	100000.000	100000.000	0.000	0.000	0.000	0.000	0.000	16.610	974	944	974	944	52	420	100	1424	"S29"
0	0	0	23	3	5	"ACC1"	"Q13085 "	12300	31570	90	6257	6248	321	5	5245	5245	5263	233	4	98	96	0	324906	4.227	100000.000	100000.000	0.000	0.000	0.000	0.000	0.000	16.610	1012	1003	1012	1003	52	420	100	1425	"S29"
0	0	0	23	4	5	"AR"	"P10275"	12810	31580	110	10907	10741	915	8	5130	5130	5134	248	4	100	100	0	859260	22.609	100000.000	100000.000	0.000	0.000	0.000	0.000	0.000	16.610	5777	5611	5777	5611	80	656	100	1426	"Y363"
0	0	0	23	5	5	"AR"	"P10275"	13320	31590	120	10240	9619	1984	20	5119	5119	5157	646	12	90	89	0	1154284	6.907	100000.000	100000.000	0.000	0.000	0.000	0.000	0.000	16.610	5121	4500	5121	4500	120	820	100	1427	"Y363"
0	0	0	23	6	5	"AR"	"P10275"	13830	31590	120	9998	9181	2004	21	5012	5012	5029	260	5	91	85	0	1101718	15.969	100000.000	100000.000	0.000	0.000	0.000	0.000	0.000	16.610	4986	4169	4986	4169	120	820	100	1428	"Y363"
0	0	0	23	7	5	"process-control__"	"GGSGGSGDYKDDDDK"	14320	31580	200	5110	5186	373	7	5066	5066	5083	273	5	18	8	0	1638802	0.377	100000.000	100000.000	0.000	0.000	0.000	0.000	0.000	16.610	44	120	44	120	316	2384	100	1429	"process-control__"
0	0	0	23	8	5	"process-control__"	"GGSGGSGDYKDDDDK"	14820	31600	70	6037	5907	521	8	5006	5006	5009	257	5	84	81	0	189037	3.494	100000.000	100000.000	0.000	0.000	0.000	0.000	0.000	16.610	1031	901	1031	901	32	236	100	1430	"process-control__"
0	0	0	23	9	5	"process-control__"	"GGSGGSGDYKDDDDK"	15330	31580	70	6149	6307	721	11	4968	4968	5121	1881	36	9	3	0	201834	0.631	100000.000	100000.000	0.000	0.000	0.000	0.000	0.000	16.610	1181	1339	1181	1339	32	236	100	1431	"process-control__"
0	0	0	23	1	6	"Ck2-B"	"Q5SRQ6"	11310	32210	110	5816	5807	419	7	5273	5273	5326	668	12	33	3	0	464545	0.720	100000.000	100000.000	0.000	0.000	0.000	0.000	0.000	16.610	543	534	543	534	80	656	100	1432	"S228"
0	0	0	23	2	6	"Ck2-B"	"Q5SRQ6"	11810	32210	110	5841	5840	284	4	5272	5272	5302	286	5	85	48	0	467234	1.881	100000.000	100000.000	0.000	0.000	0.000	0.000	0.000	16.610	569	568	569	568	80	656	100	1433	"S228"
0	0	0	23	3	6	"Ck2-B"	"Q5SRQ6"	12310	32210	110	5911	5880	303	5	5241	5241	5267	329	6	85	53	0	470374	1.863	100000.000	100000.000	0.000	0.000	0.000	0.000	0.000	16.610	670	639	670	639	80	656	100	1434	"S228"
0	0	0	23	4	6	"CTNNB1"	"P35222"	12810	32220	110	6159	6117	438	7	5225	5225	5245	445	8	87	58	0	489337	1.960	100000.000	100000.000	0.000	0.000	0.000	0.000	0.000	16.610	934	892	934	892	80	656	100	1435	"S33"
0	0	0	23	5	6	"CTNNB1"	"P35222"	13310	32220	110	6091	6137	464	7	5203	5203	5244	488	9	86	42	0	490955	1.830	100000.000	100000.000	0.000	0.000	0.000	0.000	0.000	16.610	888	934	888	934	80	656	100	1436	"S33"
0	0	0	23	6	6	"CTNNB1"	"P35222"	13810	32220	110	6117	6094	328	5	5153	5153	5155	267	5	96	92	0	487557	3.517	100000.000	100000.000	0.000	0.000	0.000	0.000	0.000	16.610	964	941	964	941	80	656	100	1437	"S33"
0	0	0	23	7	6	"EGFR"	"P00533"	14320	32210	80	5954	6227	2274	36	5100	5100	5103	252	4	96	86	0	323823	4.460	100000.000	100000.000	0.000	0.000	0.000	0.000	0.000	16.610	854	1127	854	1127	52	340	100	1438	"Y869"
0	0	0	23	8	6	"EGFR"	"P00533"	14830	32220	110	5746	5725	536	9	5061	5061	5226	2482	47	1	0	0	457969	0.201	100000.000	100000.000	0.000	0.000	0.000	0.000	0.000	16.610	685	664	685	664	80	656	100	1439	"Y869"
0	0	0	23	9	6	"EGFR"	"P00533"	15330	32230	90	5748	5745	316	5	4962	4962	4984	298	5	94	75	0	298749	2.554	100000.000	100000.000	0.000	0.000	0.000	0.000	0.000	16.610	786	783	786	783	52	420	100	1440	"Y869"
-75	0	0	23	1	7	"empty"	"empty"	11310	32850	200	5360	5520	1822	33	5310	5310	5344	470	8	7	2	0	1744181	0.374	100000.000	100000.000	0.000	0.000	0.000	0.000	0.000	16.610	50	210	50	210	316	2384	100	1441	"empty"
-75	0	0	23	2	7	"empty"	"empty"	11810	32850	200	5385	5425	330	6	5321	5321	5348	355	6	13	3	0	1714155	0.217	100000.000	100000.000	0.000	0.000	0.000	0.000	0.000	16.610	64	104	64	104	316	2384	100	1442	"empty"
-75	0	0	23	3	7	"empty"	"empty"	12310	32850	200	5297	5319	302	5	5292	5292	5333	791	14	1	0	0	1680648	-0.018	100000.000	100000.000	0.000	0.000	0.000	0.000	0.000	16.610	5	27	5	27	316	2384	100	1443	"empty"
-75	0	0	23	4	7	"empty"	"empty"	12810	32850	200	5384	5416	339	6	5328	5328	5342	379	7	10	1	0	1711323	0.195	100000.000	100000.000	0.000	0.000	0.000	0.000	0.000	16.610	56	88	56	88	316	2384	100	1444	"empty"
-75	0	0	23	5	7	"empty"	"empty"	13310	32850	200	5324	5322	228	4	5273	5273	5283	270	5	14	1	0	1681595	0.144	100000.000	100000.000	0.000	0.000	0.000	0.000	0.000	16.610	51	49	51	49	316	2384	100	1445	"empty"
-75	0	0	23	6	7	"empty"	"empty"	13810	32850	200	5188	5191	219	4	5191	5191	5231	743	14	0	0	0	1640240	-0.054	100000.000	0.000	0.000	0.000	0.000	0.000	0.000	16.610	-3	0	-3	0	316	2384	100	1446	"empty"
0	0	0	23	7	7	"GLQAWPG-pS-AIPQFLG_GLQAWPGEAIPQFLG_80vs20"	"GLQAWPG-pS-AIPQFLG_GLQAWPGEAIPQFLG_80vs20"	14310	32860	80	20070	18340	4391	23	5108	5108	5115	340	6	100	98	0	953691	38.897	100000.000	100000.000	0.000	0.000	0.000	0.000	0.000	16.610	14962	13232	14962	13232	52	340	100	1447	"GLQAWPG-pS-AIPQFLG_GLQAWPGEAIPQFLG_80vs20"
0	0	0	23	8	7	"GLQAWPG-pS-AIPQFLG_GLQAWPGEAIPQFLG_80vs20"	"GLQAWPG-pS-AIPQFLG_GLQAWPGEAIPQFLG_80vs20"	14810	32860	70	19373	16726	5558	33	5126	5126	5170	371	7	93	81	0	535236	31.148	100000.000	100000.000	0.000	0.000	0.000	0.000	0.000	16.610	14247	11600	14247	11600	32	236	100	1448	"GLQAWPG-pS-AIPQFLG_GLQAWPGEAIPQFLG_80vs20"
0	0	0	23	9	7	"GLQAWPG-pS-AIPQFLG_GLQAWPGEAIPQFLG_80vs20"	"GLQAWPG-pS-AIPQFLG_GLQAWPGEAIPQFLG_80vs20"	15310	32870	80	19598	18273	3402	18	5071	5071	5100	423	8	100	100	0	950220	31.142	100000.000	100000.000	0.000	0.000	0.000	0.000	0.000	16.610	14527	13202	14527	13202	52	340	100	1449	"GLQAWPG-pS-AIPQFLG_GLQAWPGEAIPQFLG_80vs20"
0	0	0	24	1	1	"Bim"	"O43521"	15760	28970	100	5901	5775	736	12	4871	4871	4891	372	7	60	52	0	461973	2.376	100000.000	100000.000	0.000	0.000	0.000	0.000	0.000	16.610	1030	904	1030	904	80	560	100	1450	"S69"
0	0	0	24	2	1	"Bim"	"O43521"	16270	29000	80	6244	6039	695	11	4920	4920	4934	236	4	84	73	0	314020	4.682	100000.000	100000.000	0.000	0.000	0.000	0.000	0.000	16.610	1324	1119	1324	1119	52	340	100	1451	"S69"
0	0	0	24	3	1	"Bim"	"O43521"	16760	28990	90	6479	6252	816	13	4938	4938	4952	240	4	84	75	0	325115	5.417	100000.000	100000.000	0.000	0.000	0.000	0.000	0.000	16.610	1541	1314	1541	1314	52	420	100	1452	"S69"
0	0	0	24	4	1	"caspase-8"	"Q14790 "	17280	29010	70	5713	5760	340	5	4914	4914	4941	474	9	96	25	0	184329	1.728	100000.000	100000.000	0.000	0.000	0.000	0.000	0.000	16.610	799	846	799	846	32	236	100	1453	"Y448"
0	0	0	24	5	1	"caspase-8"	"Q14790 "	17760	29000	70	5726	5661	482	8	4941	4941	4976	296	5	81	65	0	181151	2.314	100000.000	100000.000	0.000	0.000	0.000	0.000	0.000	16.610	785	720	785	720	32	236	100	1454	"Y448"
0	0	0	24	6	1	"caspase-8"	"Q14790 "	18260	28990	200	4941	5027	386	7	4888	4888	4918	522	10	12	3	0	1588630	0.209	100000.000	100000.000	0.000	0.000	0.000	0.000	0.000	16.610	53	139	53	139	316	2384	100	1455	"Y448"
0	0	0	24	7	1	"Cdc2"	"P06493"	18760	28990	120	6193	6211	458	7	4891	4891	4975	1194	24	63	1	0	745271	1.035	100000.000	100000.000	0.000	0.000	0.000	0.000	0.000	16.610	1302	1320	1302	1320	120	820	100	1456	"T161"
0	0	0	24	8	1	"Cdc2"	"P06493"	19260	29000	120	6525	6610	862	13	4896	4896	4915	292	5	98	96	0	793160	5.805	100000.000	100000.000	0.000	0.000	0.000	0.000	0.000	16.610	1629	1714	1629	1714	120	820	100	1457	"T161"
0	0	0	24	9	1	"Cdc2"	"P06493"	19760	29010	140	6046	5989	1134	18	4818	4818	4846	295	6	80	74	0	934285	3.875	100000.000	100000.000	0.000	0.000	0.000	0.000	0.000	16.610	1228	1171	1228	1171	156	1140	100	1458	"T161"
0	0	0	24	1	2	"FGFR1 "	"P11362"	15770	29620	80	6132	6287	544	8	4901	4901	4920	297	6	98	98	0	326911	4.603	100000.000	100000.000	0.000	0.000	0.000	0.000	0.000	16.610	1231	1386	1231	1386	52	340	100	1459	"Y653"
0	0	0	24	2	2	"FGFR1 "	"P11362"	16270	29630	80	6029	6133	602	9	4922	4922	4933	279	5	98	96	0	318919	4.301	100000.000	100000.000	0.000	0.000	0.000	0.000	0.000	16.610	1107	1211	1107	1211	52	340	100	1460	"Y653"
0	0	0	24	3	2	"FGFR1 "	"P11362"	16760	29630	80	6428	6526	620	9	4939	4939	4953	210	4	100	100	0	339347	7.490	100000.000	100000.000	0.000	0.000	0.000	0.000	0.000	16.610	1489	1587	1489	1587	52	340	100	1461	"Y653"
0	0	0	24	4	2	"GIT2"	"Q14161"	17250	29630	70	5970	5758	595	10	4948	4948	4971	262	5	75	71	0	184250	3.004	100000.000	100000.000	0.000	0.000	0.000	0.000	0.000	16.610	1022	810	1022	810	32	236	100	1462	"Y492"
0	0	0	24	5	2	"GIT2"	"Q14161"	17760	29630	70	6022	5830	581	9	4948	4948	4966	233	4	81	75	0	186554	3.708	100000.000	100000.000	0.000	0.000	0.000	0.000	0.000	16.610	1074	882	1074	882	32	236	100	1463	"Y492"
0	0	0	24	6	2	"GIT2"	"Q14161"	18260	29630	130	5119	5357	648	12	4861	4861	4906	730	14	29	10	0	642780	0.618	100000.000	100000.000	0.000	0.000	0.000	0.000	0.000	16.610	258	496	258	496	120	940	100	1464	"Y492"
0	0	0	24	7	2	"Grb2"	"P62993"	18760	29630	200	4922	4952	349	7	4875	4875	4911	424	8	6	1	0	1564722	0.097	100000.000	100000.000	0.000	0.000	0.000	0.000	0.000	16.610	47	77	47	77	316	2384	100	1465	"Y7"
0	0	0	24	8	2	"Grb2"	"P62993"	19250	29630	200	4883	4912	352	7	4883	4883	4957	892	17	1	0	0	1552085	-0.050	0.000	100000.000	0.000	0.000	0.000	0.000	0.000	Error	0	29	0	29	316	2384	100	1466	"Y7"
0	0	0	24	9	2	"Grb2"	"P62993"	19750	29630	200	4858	5074	1862	36	4853	4853	4903	676	13	3	1	0	1603399	0.253	100000.000	100000.000	0.000	0.000	0.000	0.000	0.000	16.610	5	221	5	221	316	2384	100	1467	"Y7"
0	0	0	24	1	3	"IKK-gamma "	"Q9Y6K9"	15770	30280	200	4941	4970	453	9	4926	4926	4945	323	6	7	1	0	1570560	0.077	100000.000	100000.000	0.000	0.000	0.000	0.000	0.000	16.610	15	44	15	44	316	2384	100	1468	"S43"
0	0	0	24	2	3	"IKK-gamma "	"Q9Y6K9"	16270	30290	80	5134	5149	226	4	4959	4959	4972	256	5	34	11	0	267724	0.691	100000.000	100000.000	0.000	0.000	0.000	0.000	0.000	16.610	175	190	175	190	52	340	100	1469	"S43"
0	0	0	24	3	3	"IKK-gamma "	"Q9Y6K9"	16760	30280	200	4955	4986	332	6	4940	4940	4965	351	7	7	1	0	1575537	0.060	100000.000	100000.000	0.000	0.000	0.000	0.000	0.000	16.610	15	46	15	46	316	2384	100	1470	"S43"
0	0	0	24	4	3	"IRAK1"	"P51617"	17260	30270	120	6147	6098	506	8	4938	4938	4966	262	5	92	90	0	731712	4.321	100000.000	100000.000	0.000	0.000	0.000	0.000	0.000	16.610	1209	1160	1209	1160	120	820	100	1471	"T387"
0	0	0	24	5	3	"IRAK1"	"P51617"	17760	30270	130	6185	6167	469	7	4927	4927	4993	790	15	92	8	0	740094	1.486	100000.000	100000.000	0.000	0.000	0.000	0.000	0.000	16.610	1258	1240	1258	1240	120	940	100	1472	"T387"
0	0	0	24	6	3	"IRAK1"	"P51617"	18260	30270	120	6168	6095	489	8	4928	4928	4954	434	8	92	78	0	731352	2.629	100000.000	100000.000	0.000	0.000	0.000	0.000	0.000	16.610	1240	1167	1240	1167	120	820	100	1473	"T387"
0	0	0	24	7	3	"Lck"	"P06239"	18760	30270	90	6214	6287	326	5	4887	4887	4926	632	12	100	69	0	326937	2.153	100000.000	100000.000	0.000	0.000	0.000	0.000	0.000	16.610	1327	1400	1327	1400	52	420	100	1474	"Y394"
0	0	0	24	8	3	"Lck"	"P06239"	19250	30280	100	6001	5932	718	12	4821	4821	4933	1135	23	55	3	0	474567	0.880	100000.000	100000.000	0.000	0.000	0.000	0.000	0.000	16.610	1180	1111	1180	1111	80	560	100	1475	"Y394"
0	0	0	24	9	3	"Lck"	"P06239"	19760	30280	100	6572	6723	1434	21	4843	4843	4908	580	11	87	80	0	537859	3.129	100000.000	100000.000	0.000	0.000	0.000	0.000	0.000	16.610	1729	1880	1729	1880	80	560	100	1476	"Y394"
0	0	0	24	1	4	"CDK2"	"P24941"	15750	30930	110	8402	8023	1402	17	4943	4943	4983	357	7	88	88	0	641825	8.515	100000.000	100000.000	0.000	0.000	0.000	0.000	0.000	16.610	3459	3080	3459	3080	80	656	100	1477	"T160"
0	0	0	24	2	4	"CDK2"	"P24941"	16260	30920	100	7815	7657	1674	21	4935	4935	4942	251	5	91	86	0	612557	10.817	100000.000	100000.000	0.000	0.000	0.000	0.000	0.000	16.610	2880	2722	2880	2722	80	560	100	1478	"T160"
0	0	0	24	3	4	"CDK2"	"P24941"	16770	30920	100	8626	8395	1237	14	4974	4974	5000	342	6	96	95	0	671616	9.927	100000.000	100000.000	0.000	0.000	0.000	0.000	0.000	16.610	3652	3421	3652	3421	80	560	100	1479	"T160"
0	0	0	24	4	4	"MDM2"	"Q00987"	17250	30900	100	5235	5249	384	7	4932	4932	4953	237	4	58	23	0	419951	1.249	100000.000	100000.000	0.000	0.000	0.000	0.000	0.000	16.610	303	317	303	317	80	560	100	1480	"S186/8"
0	0	0	24	5	4	"MDM2"	"Q00987"	17750	30920	200	5057	5151	585	11	4928	4928	4971	529	10	11	3	0	1627704	0.340	100000.000	100000.000	0.000	0.000	0.000	0.000	0.000	16.610	129	223	129	223	316	2384	100	1481	"S186/8"
0	0	0	24	6	4	"MDM2"	"Q00987"	18250	30920	200	5063	5143	491	9	4924	4924	4958	478	9	10	2	0	1625196	0.387	100000.000	100000.000	0.000	0.000	0.000	0.000	0.000	16.610	139	219	139	219	316	2384	100	1482	"S186/8"
0	0	0	24	7	4	"NFkB-p65 "	"Q04206"	18760	30920	100	12841	12576	5606	44	4947	4947	5024	890	17	90	86	0	1006072	8.485	100000.000	100000.000	0.000	0.000	0.000	0.000	0.000	16.610	7894	7629	7894	7629	80	560	100	1483	"S536"
0	0	0	24	8	4	"NFkB-p65 "	"Q04206"	19260	30930	100	11278	10599	3377	31	4837	4837	4850	232	4	88	88	0	847956	24.780	100000.000	100000.000	0.000	0.000	0.000	0.000	0.000	16.610	6441	5762	6441	5762	80	560	100	1484	"S536"
0	0	0	24	9	4	"NFkB-p65 "	"Q04206"	19760	30920	90	12328	12895	3684	28	4787	4787	4806	408	8	100	100	0	670538	19.826	100000.000	100000.000	0.000	0.000	0.000	0.000	0.000	16.610	7541	8108	7541	8108	52	420	100	1485	"S536"
0	0	0	24	1	5	"PLCG2"	"P16885"	15770	31560	120	8352	8174	4038	49	4928	4928	4967	418	8	76	72	0	980826	7.672	100000.000	100000.000	0.000	0.000	0.000	0.000	0.000	16.610	3424	3246	3424	3246	120	820	100	1486	"Y759"
0	0	0	24	2	5	"PLCG2"	"P16885"	16260	31560	110	8162	8306	932	11	4931	4931	4947	287	5	97	97	0	664507	11.704	100000.000	100000.000	0.000	0.000	0.000	0.000	0.000	16.610	3231	3375	3231	3375	80	656	100	1487	"Y759"
0	0	0	24	3	5	"PLCG2"	"P16885"	16760	31560	120	8149	8109	4232	52	4923	4923	4948	749	15	81	78	0	973110	4.220	100000.000	100000.000	0.000	0.000	0.000	0.000	0.000	16.610	3226	3186	3226	3186	120	820	100	1488	"Y759"
0	0	0	24	4	5	"pyk2"	"Q14289"	17270	31560	100	5828	5835	491	8	4888	4888	4903	298	6	92	80	0	466824	3.128	100000.000	100000.000	0.000	0.000	0.000	0.000	0.000	16.610	940	947	940	947	80	560	100	1489	"S213"
0	0	0	24	5	5	"pyk2"	"Q14289"	17760	31570	100	5944	5986	754	12	4900	4900	4937	471	9	88	68	0	478892	2.227	100000.000	100000.000	0.000	0.000	0.000	0.000	0.000	16.610	1044	1086	1044	1086	80	560	100	1490	"S213"
0	0	0	24	6	5	"pyk2"	"Q14289"	18260	31570	90	6083	6114	345	5	4956	4956	5023	492	9	96	69	0	317942	2.217	100000.000	100000.000	0.000	0.000	0.000	0.000	0.000	16.610	1127	1158	1127	1158	52	420	100	1491	"S213"
0	0	0	24	7	5	"SOC3"	"O14543"	18770	31580	120	5491	5542	628	11	4925	4925	5004	731	14	34	5	0	665031	0.736	100000.000	100000.000	0.000	0.000	0.000	0.000	0.000	16.610	566	617	566	617	120	820	100	1492	"Y221"
0	0	0	24	8	5	"SOC3"	"O14543"	19260	31580	110	5606	5815	993	17	4875	4875	4910	563	11	71	17	0	465196	1.607	100000.000	100000.000	0.000	0.000	0.000	0.000	0.000	16.610	731	940	731	940	80	656	100	1493	"Y221"
0	0	0	24	9	5	"SOC3"	"O14543"	19760	31570	120	5734	5866	1448	24	4936	4936	5035	936	18	34	2	0	703955	0.888	100000.000	100000.000	0.000	0.000	0.000	0.000	0.000	16.610	798	930	798	930	120	820	100	1494	"Y221"
0	0	0	24	1	6	"STAT4"	"Q14765"	15760	32200	120	6086	6088	552	9	4970	4970	4998	293	5	95	89	0	730541	3.720	100000.000	100000.000	0.000	0.000	0.000	0.000	0.000	16.610	1116	1118	1116	1118	120	820	100	1495	"Y693"
0	0	0	24	2	6	"STAT4"	"Q14765"	16260	32210	130	5996	6068	630	10	4992	4992	5033	436	8	92	72	0	728150	2.374	100000.000	100000.000	0.000	0.000	0.000	0.000	0.000	16.610	1004	1076	1004	1076	120	940	100	1496	"Y693"
0	0	0	24	3	6	"STAT4"	"Q14765"	16760	32200	140	5991	5913	461	7	4964	4964	5002	504	10	85	53	0	922489	1.808	100000.000	100000.000	0.000	0.000	0.000	0.000	0.000	16.610	1027	949	1027	949	156	1140	100	1497	"Y693"
0	0	0	24	4	6	"STMN1"	"P16949"	17260	32210	140	5318	5352	408	7	4979	4979	5003	453	9	29	3	0	834894	0.770	100000.000	100000.000	0.000	0.000	0.000	0.000	0.000	16.610	339	373	339	373	156	1140	100	1498	"S24"
0	0	0	24	5	6	"STMN1"	"P16949"	17740	32190	130	5273	5368	488	9	4959	4959	4985	321	6	49	10	0	644176	1.193	100000.000	100000.000	0.000	0.000	0.000	0.000	0.000	16.610	314	409	314	409	120	940	100	1499	"S24"
0	0	0	24	6	6	"STMN1"	"P16949"	18240	32180	120	5330	5400	384	7	4980	4980	5048	612	12	20	1	0	648002	0.575	100000.000	100000.000	0.000	0.000	0.000	0.000	0.000	16.610	350	420	350	420	120	820	100	1500	"S24"
0	0	0	24	7	6	"GIT2"	"Q14161"	18740	32190	200	5035	5053	281	5	4924	4924	4992	1003	20	0	0	0	1596824	0.061	100000.000	100000.000	0.000	0.000	0.000	0.000	0.000	16.610	111	129	111	129	316	2384	100	1501	"Y592"
0	0	0	24	8	6	"GIT2"	"Q14161"	19250	32200	70	5183	5836	3603	61	4914	4914	4931	265	5	50	18	0	186755	3.415	100000.000	100000.000	0.000	0.000	0.000	0.000	0.000	16.610	269	922	269	922	32	236	100	1502	"Y592"
0	0	0	24	9	6	"GIT2"	"Q14161"	19740	32200	200	4957	5012	456	9	4842	4842	4924	837	16	2	0	0	1583664	0.105	100000.000	100000.000	0.000	0.000	0.000	0.000	0.000	16.610	115	170	115	170	316	2384	100	1503	"Y592"
-75	0	0	24	1	7	"empty"	"empty"	15760	32840	200	4963	5167	2267	43	4981	4981	5014	382	7	2	1	0	1632872	0.401	100000.000	100000.000	0.000	0.000	0.000	0.000	0.000	16.610	-18	186	-18	186	316	2384	100	1504	"empty"
-75	0	0	24	2	7	"empty"	"empty"	16260	32840	200	5035	5036	221	4	5018	5018	5056	759	15	0	0	0	1591531	-0.026	100000.000	100000.000	0.000	0.000	0.000	0.000	0.000	16.610	17	18	17	18	316	2384	100	1505	"empty"
-75	0	0	24	3	7	"empty"	"empty"	16760	32840	200	5016	5026	274	5	5016	5016	5066	917	18	0	0	0	1588262	-0.044	0.000	100000.000	0.000	0.000	0.000	0.000	0.000	Error	0	10	0	10	316	2384	100	1506	"empty"
-75	0	0	24	4	7	"empty"	"empty"	17260	32840	200	5000	5038	317	6	4998	4998	5059	1161	22	1	0	0	1591955	-0.018	100000.000	100000.000	0.000	0.000	0.000	0.000	0.000	16.610	2	40	2	40	316	2384	100	1507	"empty"
-75	0	0	24	5	7	"empty"	"empty"	17760	32840	200	4981	4996	362	7	4978	4978	5009	411	8	3	2	0	1578766	-0.032	100000.000	100000.000	0.000	0.000	0.000	0.000	0.000	16.610	3	18	3	18	316	2384	100	1508	"empty"
-75	0	0	24	6	7	"empty"	"empty"	18260	32840	200	4990	5028	520	10	4980	4980	5033	516	10	3	0	0	1588908	-0.010	100000.000	100000.000	0.000	0.000	0.000	0.000	0.000	16.610	10	48	10	48	316	2384	100	1509	"empty"
0	0	0	24	7	7	"Control-Spot"	"Mouse_IgG"	18760	32840	170	9097	8415	1691	20	4988	4988	5243	1017	19	82	79	0	1750293	3.119	100000.000	100000.000	0.000	0.000	0.000	0.000	0.000	16.610	4109	3427	4109	3427	208	1660	100	1510	"Control-Spot"
0	0	0	24	8	7	"Control-Spot"	"Mouse_IgG"	19230	32850	170	9731	9452	3397	35	4948	4948	5263	1283	24	85	83	0	1965950	3.265	100000.000	100000.000	0.000	0.000	0.000	0.000	0.000	16.610	4783	4504	4783	4504	208	1660	100	1511	"Control-Spot"
0	0	0	24	9	7	"Control-Spot"	"Mouse_IgG"	19740	32850	190	10362	9649	4694	48	4835	4835	5085	1307	25	75	71	0	2470090	3.492	100000.000	100000.000	0.000	0.000	0.000	0.000	0.000	16.610	5527	4814	5527	4814	256	2088	100	1512	"Control-Spot"
0	0	0	25	1	1	"AMPK1"	"Q13131"	2270	33390	90	16190	16923	3703	21	5680	5680	5759	605	10	100	100	0	880006	18.453	100000.000	100000.000	0.000	0.000	0.000	0.000	0.000	16.610	10510	11243	10510	11243	52	420	100	1513	"T174/5"
0	0	0	25	2	1	"AMPK1"	"Q13131"	2770	33400	120	15167	13113	4088	31	5557	5557	5617	406	7	89	84	0	1573512	18.463	100000.000	100000.000	0.000	0.000	0.000	0.000	0.000	16.610	9610	7556	9610	7556	120	820	100	1514	"T174/5"
0	0	0	25	3	1	"AMPK1"	"Q13131"	3280	33410	110	14992	14507	2294	15	5416	5416	5453	343	6	97	96	0	1160567	26.397	100000.000	100000.000	0.000	0.000	0.000	0.000	0.000	16.610	9576	9091	9576	9091	80	656	100	1515	"T174/5"
0	0	0	25	4	1	"aura"	"O14965"	3780	33400	170	8310	8339	845	10	5364	5364	5408	405	7	99	99	0	1734527	7.237	100000.000	100000.000	0.000	0.000	0.000	0.000	0.000	16.610	2946	2975	2946	2975	208	1660	100	1516	"T287"
0	0	0	25	5	1	"aura"	"O14965"	4280	33400	180	8244	8023	1254	15	5373	5373	5424	479	8	87	87	0	2053958	5.426	100000.000	100000.000	0.000	0.000	0.000	0.000	0.000	16.610	2871	2650	2871	2650	256	1924	100	1517	"T287"
0	0	0	25	6	1	"aura"	"O14965"	4770	33400	160	8227	8154	897	11	5367	5367	5385	364	6	96	95	0	1696088	7.607	100000.000	100000.000	0.000	0.000	0.000	0.000	0.000	16.610	2860	2787	2860	2787	208	1512	100	1518	"T287"
0	0	0	25	7	1	"CFTR"	"P13569"	5270	33410	200	5445	5820	1141	19	5303	5303	5381	1253	23	18	2	0	1839262	0.350	100000.000	100000.000	0.000	0.000	0.000	0.000	0.000	16.610	142	517	142	517	316	2384	100	1519	"S737"
0	0	0	25	8	1	"CFTR"	"P13569"	5780	33420	100	6692	6708	530	7	5400	5400	5426	285	5	95	93	0	536604	4.498	100000.000	100000.000	0.000	0.000	0.000	0.000	0.000	16.610	1292	1308	1292	1308	80	560	100	1520	"S737"
0	0	0	25	9	1	"CFTR"	"P13569"	6260	33410	110	6792	6837	435	6	5295	5295	5319	325	6	98	97	0	546934	4.671	100000.000	100000.000	0.000	0.000	0.000	0.000	0.000	16.610	1497	1542	1497	1542	80	656	100	1521	"S737"
0	0	0	25	1	2	"CREB "	"P16220"	2270	34050	150	12018	11741	1738	14	5683	5683	5714	496	8	96	96	0	1831622	12.151	100000.000	100000.000	0.000	0.000	0.000	0.000	0.000	16.610	6335	6058	6335	6058	156	1272	100	1522	"S133"
0	0	0	25	2	2	"CREB "	"P16220"	2770	34040	130	11969	11895	972	8	5549	5549	5615	524	9	99	99	0	1427426	11.985	100000.000	100000.000	0.000	0.000	0.000	0.000	0.000	16.610	6420	6346	6420	6346	120	940	100	1523	"S133"
0	0	0	25	3	2	"CREB "	"P16220"	3270	34040	130	11219	11266	740	6	5409	5409	5481	424	7	100	100	0	1351923	13.644	100000.000	100000.000	0.000	0.000	0.000	0.000	0.000	16.610	5810	5857	5810	5857	120	940	100	1524	"S133"
0	0	0	25	4	2	"blank-control__"	"AA"	3780	34050	110	6806	6811	697	10	5432	5432	5437	292	5	91	87	0	544908	4.705	100000.000	100000.000	0.000	0.000	0.000	0.000	0.000	16.610	1374	1379	1374	1379	80	656	100	1525	"blank-control__"
0	0	0	25	5	2	"blank-control__"	"AA"	4270	34040	100	6882	6720	770	11	5420	5420	5443	404	7	83	80	0	537616	3.161	100000.000	100000.000	0.000	0.000	0.000	0.000	0.000	16.610	1462	1300	1462	1300	80	560	100	1526	"blank-control__"
0	0	0	25	6	2	"blank-control__"	"AA"	4770	34040	110	6951	6820	628	9	5409	5409	5464	501	9	91	78	0	545617	2.707	100000.000	100000.000	0.000	0.000	0.000	0.000	0.000	16.610	1542	1411	1542	1411	80	656	100	1527	"blank-control__"
0	0	0	25	7	2	"IKK-alpha "	"O15111"	5270	34030	150	9184	9178	894	9	5467	5467	5516	499	9	100	99	0	1431830	7.339	100000.000	100000.000	0.000	0.000	0.000	0.000	0.000	16.610	3717	3711	3717	3711	156	1272	100	1528	"S180"
0	0	0	25	8	2	"IKK-alpha "	"O15111"	5760	34040	160	8798	8655	997	11	5367	5367	5388	300	5	97	96	0	1800272	10.890	100000.000	100000.000	0.000	0.000	0.000	0.000	0.000	16.610	3431	3288	3431	3288	208	1512	100	1529	"S180"
0	0	0	25	9	2	"IKK-alpha "	"O15111"	6260	34050	150	8609	8944	2843	31	5316	5316	5334	287	5	100	100	0	1395221	12.578	100000.000	100000.000	0.000	0.000	0.000	0.000	0.000	16.610	3293	3628	3293	3628	156	1272	100	1530	"S180"
0	0	0	25	1	3	"JAK2"	"O60674"	2270	34690	140	13398	13112	2612	19	5823	5823	5877	465	7	98	96	0	2045546	15.559	100000.000	100000.000	0.000	0.000	0.000	0.000	0.000	16.610	7575	7289	7575	7289	156	1140	100	1531	"Y119"
0	0	0	25	2	3	"JAK2"	"O60674"	2770	34690	150	12958	12659	1732	13	5595	5595	5691	678	11	99	98	0	1974732	10.277	100000.000	100000.000	0.000	0.000	0.000	0.000	0.000	16.610	7363	7064	7363	7064	156	1272	100	1532	"Y119"
0	0	0	25	3	3	"JAK2"	"O60674"	3270	34680	140	12618	12088	1748	14	5502	5502	5538	448	8	96	96	0	1885796	14.621	100000.000	100000.000	0.000	0.000	0.000	0.000	0.000	16.610	7116	6586	7116	6586	156	1140	100	1533	"Y119"
0	0	0	25	4	3	"K8"	"P05787"	3770	34680	130	7687	8240	3125	37	5473	5473	5520	539	9	98	93	0	988856	5.046	100000.000	100000.000	0.000	0.000	0.000	0.000	0.000	16.610	2214	2767	2214	2767	120	940	100	1534	"Y267"
0	0	0	25	5	3	"K8"	"P05787"	4270	34690	150	7321	7373	669	9	5493	5493	5528	349	6	99	98	0	1150130	5.287	100000.000	100000.000	0.000	0.000	0.000	0.000	0.000	16.610	1828	1880	1828	1880	156	1272	100	1535	"Y267"
0	0	0	25	6	3	"K8"	"P05787"	4760	34690	150	7185	7469	1866	24	5455	5455	5505	470	8	98	86	0	1165116	4.179	100000.000	100000.000	0.000	0.000	0.000	0.000	0.000	16.610	1730	2014	1730	2014	156	1272	100	1536	"Y267"
0	0	0	25	7	3	"blank-control__"	"AA"	5260	34690	130	5577	5654	609	10	5381	5381	5412	308	5	36	16	0	678526	0.786	100000.000	100000.000	0.000	0.000	0.000	0.000	0.000	16.610	196	273	196	273	120	940	100	1537	"blank-control__"
0	0	0	25	8	3	"blank-control__"	"AA"	5750	34690	70	5565	6657	5434	81	5352	5352	5368	268	4	46	15	0	213010	4.810	100000.000	100000.000	0.000	0.000	0.000	0.000	0.000	16.610	213	1305	213	1305	32	236	100	1538	"blank-control__"
0	0	0	25	9	3	"blank-control__"	"AA"	6250	34690	150	5699	5910	1193	20	5432	5432	5459	464	8	28	5	0	922009	0.972	100000.000	100000.000	0.000	0.000	0.000	0.000	0.000	16.610	267	478	267	478	156	1272	100	1539	"blank-control__"
0	0	0	25	1	4	"Mnk1"	"Q9BUB5"	2270	35330	120	13660	12730	2594	20	5821	5821	5939	1278	21	90	88	0	1527571	5.314	100000.000	100000.000	0.000	0.000	0.000	0.000	0.000	16.610	7839	6909	7839	6909	120	820	100	1540	"T255"
0	0	0	25	2	4	"Mnk1"	"Q9BUB5"	2770	35330	120	13147	12666	2260	17	5584	5584	5613	378	6	97	95	0	1519923	18.659	100000.000	100000.000	0.000	0.000	0.000	0.000	0.000	16.610	7563	7082	7563	7082	120	820	100	1541	"T255"
0	0	0	25	3	4	"Mnk1"	"Q9BUB5"	3260	35330	100	12649	12832	2132	16	5500	5500	5522	354	6	100	100	0	1026574	20.650	100000.000	100000.000	0.000	0.000	0.000	0.000	0.000	16.610	7149	7332	7149	7332	80	560	100	1542	"T255"
0	0	0	25	4	4	"NFkB-p100 "	"Q00653"	3760	35340	130	9629	9382	1731	18	5504	5504	5543	400	7	90	90	0	1125818	9.598	100000.000	100000.000	0.000	0.000	0.000	0.000	0.000	16.610	4125	3878	4125	3878	120	940	100	1543	"S108"
0	0	0	25	5	4	"NFkB-p100 "	"Q00653"	4260	35330	130	9455	9282	1225	13	5580	5580	5647	460	8	95	95	0	1113887	7.902	100000.000	100000.000	0.000	0.000	0.000	0.000	0.000	16.610	3875	3702	3875	3702	120	940	100	1544	"S108"
0	0	0	25	6	4	"NFkB-p100 "	"Q00653"	4760	35340	130	9214	10094	5525	54	5510	5510	5536	377	6	95	92	0	1211322	12.090	100000.000	100000.000	0.000	0.000	0.000	0.000	0.000	16.610	3704	4584	3704	4584	120	940	100	1545	"S108"
0	0	0	25	7	4	"PIK3R1 "	"P27986"	5260	35330	130	6408	6440	508	7	5467	5467	5502	462	8	85	52	0	772854	2.030	100000.000	100000.000	0.000	0.000	0.000	0.000	0.000	16.610	941	973	941	973	120	940	100	1546	"Y556"
0	0	0	25	8	4	"PIK3R1 "	"P27986"	5760	35340	140	6197	6218	551	8	5416	5416	5451	316	5	83	61	0	970062	2.427	100000.000	100000.000	0.000	0.000	0.000	0.000	0.000	16.610	781	802	781	802	156	1140	100	1547	"Y556"
0	0	0	25	9	4	"PIK3R1 "	"P27986"	6250	35340	130	6009	6042	379	6	5375	5375	5450	1004	18	20	0	0	725082	0.590	100000.000	100000.000	0.000	0.000	0.000	0.000	0.000	16.610	634	667	634	667	120	940	100	1548	"Y556"
0	0	0	25	1	5	"blank-control__"	"AA"	2260	35950	120	6377	6488	990	15	5965	5965	6021	438	7	45	22	0	778509	1.066	100000.000	100000.000	0.000	0.000	0.000	0.000	0.000	16.610	412	523	412	523	120	820	100	1549	"blank-control__"
0	0	0	25	2	5	"blank-control__"	"AA"	2760	35980	80	6545	6599	505	7	5745	5745	5827	415	7	80	48	0	343156	1.860	100000.000	100000.000	0.000	0.000	0.000	0.000	0.000	16.610	800	854	800	854	52	340	100	1550	"blank-control__"
0	0	0	25	3	5	"blank-control__"	"AA"	3260	35970	200	5745	5843	498	8	5575	5575	5617	415	7	26	10	0	1846470	0.545	100000.000	100000.000	0.000	0.000	0.000	0.000	0.000	16.610	170	268	170	268	316	2384	100	1551	"blank-control__"
0	0	0	25	4	5	"Rack1"	"P63244"	3770	35970	100	6960	7117	627	8	5479	5479	5506	358	6	100	98	0	569385	4.500	100000.000	100000.000	0.000	0.000	0.000	0.000	0.000	16.610	1481	1638	1481	1638	80	560	100	1552	"y52"
0	0	0	25	5	5	"Rack1"	"P63244"	4260	35970	120	6923	6783	698	10	5604	5604	5672	844	14	75	24	0	813974	1.316	100000.000	100000.000	0.000	0.000	0.000	0.000	0.000	16.610	1319	1179	1319	1179	120	820	100	1553	"y52"
0	0	0	25	6	5	"Rack1"	"P63244"	4760	35980	120	6945	6775	886	13	5523	5523	5579	488	8	75	66	0	813053	2.451	100000.000	100000.000	0.000	0.000	0.000	0.000	0.000	16.610	1422	1252	1422	1252	120	820	100	1554	"y52"
0	0	0	25	7	5	"Shc1"	"P29353"	5260	35970	90	10821	10398	2259	21	5432	5432	5452	418	7	88	88	0	540697	11.833	100000.000	100000.000	0.000	0.000	0.000	0.000	0.000	16.610	5389	4966	5389	4966	52	420	100	1555	"Y349"
0	0	0	25	8	5	"Shc1"	"P29353"	5750	35970	80	10449	10293	1082	10	5418	5418	5444	397	7	100	100	0	535218	12.214	100000.000	100000.000	0.000	0.000	0.000	0.000	0.000	16.610	5031	4875	5031	4875	52	340	100	1556	"Y349"
0	0	0	25	9	5	"Shc1"	"P29353"	6270	35960	130	6881	7957	2936	36	5333	5333	5423	1285	23	50	46	0	954893	1.972	100000.000	100000.000	0.000	0.000	0.000	0.000	0.000	16.610	1548	2624	1548	2624	120	940	100	1557	"Y349"
0	0	0	25	1	6	"Smad6"	"O43541"	2270	36600	110	7252	7165	568	7	6087	6087	6145	533	8	83	58	0	573162	1.914	100000.000	100000.000	0.000	0.000	0.000	0.000	0.000	16.610	1165	1078	1165	1078	80	656	100	1558	"S435"
0	0	0	25	2	6	"Smad6"	"O43541"	2740	36610	140	6479	6735	929	13	5840	5840	5901	443	7	53	45	0	1050627	1.883	100000.000	100000.000	0.000	0.000	0.000	0.000	0.000	16.610	639	895	639	895	156	1140	100	1559	"S435"
0	0	0	25	3	6	"Smad6"	"O43541"	3250	36620	100	7030	7415	2229	30	5730	5730	5760	373	6	91	77	0	593172	4.437	100000.000	100000.000	0.000	0.000	0.000	0.000	0.000	16.610	1300	1685	1300	1685	80	560	100	1560	"S435"
0	0	0	25	4	6	"TGFBR1"	"P36897"	3750	36610	200	5648	5703	415	7	5667	5667	5720	438	7	12	4	0	1802011	-0.039	100000.000	100000.000	0.000	0.000	0.000	0.000	0.000	16.610	-19	36	-19	36	316	2384	100	1561	"T200"
0	0	0	25	5	6	"TGFBR1"	"P36897"	4250	36610	200	5644	6093	4382	71	5675	5675	5747	739	12	4	2	0	1925542	0.468	100000.000	100000.000	0.000	0.000	0.000	0.000	0.000	16.610	-31	418	-31	418	316	2384	100	1562	"T200"
0	0	0	25	6	6	"TGFBR1"	"P36897"	4750	36610	200	5548	5748	2114	36	5562	5562	5629	819	14	4	2	0	1816292	0.145	100000.000	100000.000	0.000	0.000	0.000	0.000	0.000	16.610	-14	186	-14	186	316	2384	100	1563	"T200"
0	0	0	25	7	6	"TrKA"	"P04629"	5250	36620	150	14984	14642	1811	12	5532	5532	5555	343	6	98	98	0	2284118	26.493	100000.000	100000.000	0.000	0.000	0.000	0.000	0.000	16.610	9452	9110	9452	9110	156	1272	100	1564	"Y757"
0	0	0	25	8	6	"TrKA"	"P04629"	5750	36620	140	15167	15586	4399	28	5523	5523	5555	299	5	100	100	0	2431445	33.548	100000.000	100000.000	0.000	0.000	0.000	0.000	0.000	16.610	9644	10063	9644	10063	156	1140	100	1565	"Y757"
0	0	0	25	9	6	"TrKA"	"P04629"	6250	36620	150	14020	13951	1373	9	5391	5391	5422	329	6	99	99	0	2176317	25.924	100000.000	100000.000	0.000	0.000	0.000	0.000	0.000	16.610	8629	8560	8629	8560	156	1272	100	1566	"Y757"
-75	0	0	25	1	7	"empty"	"empty"	2250	37260	200	6227	6313	757	11	6194	6194	6302	1435	22	2	0	0	1994973	0.008	100000.000	100000.000	0.000	0.000	0.000	0.000	0.000	16.610	33	119	33	119	316	2384	100	1567	"empty"
-75	0	0	25	2	7	"empty"	"empty"	2750	37260	200	5894	6040	1801	29	5918	5918	6036	731	12	4	0	0	1908605	0.005	100000.000	100000.000	0.000	0.000	0.000	0.000	0.000	16.610	-24	122	-24	122	316	2384	100	1568	"empty"
-75	0	0	25	3	7	"empty"	"empty"	3250	37260	200	5675	5722	367	6	5778	5778	5856	523	8	6	1	0	1808085	-0.256	100000.000	100000.000	0.000	0.000	0.000	0.000	0.000	16.610	-103	-56	-103	-56	316	2384	100	1569	"empty"
-75	0	0	25	4	7	"empty"	"empty"	3750	37260	200	5749	5902	1409	23	5740	5740	5780	414	7	15	4	0	1864951	0.295	100000.000	100000.000	0.000	0.000	0.000	0.000	0.000	16.610	9	162	9	162	316	2384	100	1570	"empty"
-75	0	0	25	5	7	"empty"	"empty"	4250	37260	200	5802	5869	429	7	5801	5801	5974	1944	32	0	0	0	1854586	-0.054	100000.000	100000.000	0.000	0.000	0.000	0.000	0.000	16.610	1	68	1	68	316	2384	100	1571	"empty"
-75	0	0	25	6	7	"empty"	"empty"	4750	37260	200	5608	5615	301	5	5684	5684	5758	1026	17	0	0	0	1774256	-0.139	100000.000	100000.000	0.000	0.000	0.000	0.000	0.000	16.610	-76	-69	-76	-69	316	2384	100	1572	"empty"
-75	0	0	25	7	7	"empty"	"empty"	5250	37260	200	5801	5839	373	6	5657	5657	5692	360	6	23	7	0	1844985	0.408	100000.000	100000.000	0.000	0.000	0.000	0.000	0.000	16.610	144	182	144	182	316	2384	100	1573	"empty"
-75	0	0	25	8	7	"empty"	"empty"	5750	37260	200	5711	5740	371	6	5668	5668	5710	383	6	13	2	0	1813723	0.078	100000.000	100000.000	0.000	0.000	0.000	0.000	0.000	16.610	43	72	43	72	316	2384	100	1574	"empty"
-75	0	0	25	9	7	"empty"	"empty"	6250	37260	200	5502	6165	4700	76	5584	5584	5626	372	6	8	6	0	1948144	1.449	100000.000	100000.000	0.000	0.000	0.000	0.000	0.000	16.610	-82	581	-82	581	316	2384	100	1575	"empty"
0	0	0	26	1	1	"PPP2CA "	"P67775"	6770	33470	100	6251	6277	334	5	5283	5283	5305	284	5	98	93	0	502175	3.423	100000.000	100000.000	0.000	0.000	0.000	0.000	0.000	16.610	968	994	968	994	80	560	100	1576	"T304"
0	0	0	26	2	1	"PPP2CA "	"P67775"	7280	33470	100	5940	5925	330	5	5104	5104	5129	322	6	92	77	0	474035	2.472	100000.000	100000.000	0.000	0.000	0.000	0.000	0.000	16.610	836	821	836	821	80	560	100	1577	"T304"
0	0	0	26	3	1	"PPP2CA "	"P67775"	7780	33470	100	5990	6455	3401	52	5128	5128	5140	348	6	93	66	0	516406	3.779	100000.000	100000.000	0.000	0.000	0.000	0.000	0.000	16.610	862	1327	862	1327	80	560	100	1578	"T304"
0	0	0	26	4	1	"Rab4"	"P20338"	8300	33460	110	9813	10478	2533	24	5052	5052	5091	329	6	100	98	0	838263	16.374	100000.000	100000.000	0.000	0.000	0.000	0.000	0.000	16.610	4761	5426	4761	5426	80	656	100	1579	"S199"
0	0	0	26	5	1	"Rab4"	"P20338"	8790	33480	120	10114	9687	2392	24	4974	4974	4991	308	6	91	90	0	1162486	15.247	100000.000	100000.000	0.000	0.000	0.000	0.000	0.000	16.610	5140	4713	5140	4713	120	820	100	1580	"S199"
0	0	0	26	6	1	"Rab4"	"P20338"	9290	33480	120	9986	9913	1921	19	5035	5035	5081	434	8	95	95	0	1189512	11.134	100000.000	100000.000	0.000	0.000	0.000	0.000	0.000	16.610	4951	4878	4951	4878	120	820	100	1581	"S199"
0	0	0	26	7	1	"STAT1 "	"P42224"	9780	33470	200	5048	5090	312	6	5033	5033	5084	638	12	3	0	0	1608549	0.009	100000.000	100000.000	0.000	0.000	0.000	0.000	0.000	16.610	15	57	15	57	316	2384	100	1582	"S727"
0	0	0	26	8	1	"STAT1 "	"P42224"	10280	33470	200	5116	5157	418	8	5136	5136	5168	477	9	4	1	0	1629615	-0.023	100000.000	100000.000	0.000	0.000	0.000	0.000	0.000	16.610	-20	21	-20	21	316	2384	100	1583	"S727"
0	0	0	26	9	1	"STAT1 "	"P42224"	10790	33470	200	5257	5286	338	6	5243	5243	5286	486	9	3	1	0	1670430	0.000	100000.000	100000.000	0.000	0.000	0.000	0.000	0.000	16.610	14	43	14	43	316	2384	100	1584	"S727"
0	0	0	26	1	2	"STAT4 "	"Q14765"	6770	34120	180	9027	8576	1479	17	5279	5279	5338	964	18	86	82	0	2195532	3.359	100000.000	100000.000	0.000	0.000	0.000	0.000	0.000	16.610	3748	3297	3748	3297	256	1924	100	1585	"S722"
0	0	0	26	2	2	"STAT4 "	"Q14765"	7280	34120	170	8525	8748	2835	32	5222	5222	5248	456	8	100	100	0	1819514	7.675	100000.000	100000.000	0.000	0.000	0.000	0.000	0.000	16.610	3303	3526	3303	3526	208	1660	100	1586	"S722"
0	0	0	26	3	2	"STAT4 "	"Q14765"	7770	34120	170	8228	8264	735	8	5198	5198	5227	377	7	99	99	0	1718916	8.056	100000.000	100000.000	0.000	0.000	0.000	0.000	0.000	16.610	3030	3066	3030	3066	208	1660	100	1587	"S722"
0	0	0	26	4	2	"STMN1"	"P16949"	8270	34120	130	5502	5510	341	6	5230	5230	5268	494	9	25	1	0	661215	0.490	100000.000	100000.000	0.000	0.000	0.000	0.000	0.000	16.610	272	280	272	280	120	940	100	1588	"S37"
0	0	0	26	5	2	"STMN1"	"P16949"	8780	34120	120	5424	5419	357	6	5066	5066	5138	556	10	20	1	0	650268	0.505	100000.000	100000.000	0.000	0.000	0.000	0.000	0.000	16.610	358	353	358	353	120	820	100	1589	"S37"
0	0	0	26	6	2	"STMN1"	"P16949"	9270	34120	110	5479	5508	403	7	4990	4990	5015	383	7	65	11	0	440608	1.287	100000.000	100000.000	0.000	0.000	0.000	0.000	0.000	16.610	489	518	489	518	80	656	100	1590	"S37"
0	0	0	26	7	2	"ACC1"	"Q13085 "	9770	34120	80	6549	6505	401	6	5105	5105	5169	818	15	94	21	0	338281	1.633	100000.000	100000.000	0.000	0.000	0.000	0.000	0.000	16.610	1444	1400	1444	1400	52	340	100	1591	"S1263"
0	0	0	26	8	2	"ACC1"	"Q13085 "	10300	34100	130	5995	5950	560	9	5116	5116	5207	838	16	51	5	0	713983	0.887	100000.000	100000.000	0.000	0.000	0.000	0.000	0.000	16.610	879	834	879	834	120	940	100	1592	"S1263"
0	0	0	26	9	2	"ACC1"	"Q13085 "	10770	34110	90	6428	6467	606	9	5281	5281	5288	320	6	92	92	0	336299	3.684	100000.000	100000.000	0.000	0.000	0.000	0.000	0.000	16.610	1147	1186	1147	1186	52	420	100	1593	"S1263"
0	0	0	26	1	3	"TRAF6"	"Q9Y4K3"	6780	34740	110	5754	5930	1099	18	5345	5345	5402	473	8	46	11	0	474367	1.116	100000.000	100000.000	0.000	0.000	0.000	0.000	0.000	16.610	409	585	409	585	80	656	100	1594	"Y353"
0	0	0	26	2	3	"TRAF6"	"Q9Y4K3"	7310	34760	140	5567	5649	554	9	5303	5303	5334	491	9	33	7	0	881310	0.642	100000.000	100000.000	0.000	0.000	0.000	0.000	0.000	16.610	264	346	264	346	156	1140	100	1595	"Y353"
0	0	0	26	3	3	"TRAF6"	"Q9Y4K3"	7780	34750	100	5734	5756	465	8	5242	5242	5275	403	7	58	17	0	460503	1.194	100000.000	100000.000	0.000	0.000	0.000	0.000	0.000	16.610	492	514	492	514	80	560	100	1596	"Y353"
0	0	0	26	4	3	"BLNK"	"Q8WV28"	8290	34760	70	9409	9341	840	8	5206	5206	5202	358	6	100	100	0	298900	11.561	100000.000	100000.000	0.000	0.000	0.000	0.000	0.000	16.610	4203	4135	4203	4135	32	236	100	1597	"Y72"
0	0	0	26	5	3	"BLNK"	"Q8WV28"	8780	34770	130	5295	6553	2296	35	5170	5170	5207	344	6	36	28	0	786300	3.913	100000.000	100000.000	0.000	0.000	0.000	0.000	0.000	16.610	125	1383	125	1383	120	940	100	1598	"Y72"
0	0	0	26	6	3	"BLNK"	"Q8WV28"	9270	34780	70	9543	9420	2030	21	5100	5100	5101	261	5	96	93	0	301444	16.548	100000.000	100000.000	0.000	0.000	0.000	0.000	0.000	16.610	4443	4320	4443	4320	32	236	100	1599	"Y72"
0	0	0	26	7	3	"CD19"	"P15391"	9790	34780	70	7275	7272	616	8	5278	5278	5291	236	4	96	96	0	232704	8.394	100000.000	100000.000	0.000	0.000	0.000	0.000	0.000	16.610	1997	1994	1997	1994	32	236	100	1600	"Y531"
0	0	0	26	8	3	"CD19"	"P15391"	10280	34770	130	5335	5877	1006	17	5223	5223	5265	411	7	37	31	0	705240	1.489	100000.000	100000.000	0.000	0.000	0.000	0.000	0.000	16.610	112	654	112	654	120	940	100	1601	"Y531"
0	0	0	26	9	3	"CD19"	"P15391"	10770	34770	100	6322	6458	1065	16	5329	5329	5362	350	6	70	55	0	516658	3.131	100000.000	100000.000	0.000	0.000	0.000	0.000	0.000	16.610	993	1129	993	1129	80	560	100	1602	"Y531"
0	0	0	26	1	4	"p300"	"Q09472"	6780	35380	100	5584	5575	392	7	5354	5354	5373	321	5	36	7	0	446008	0.629	100000.000	100000.000	0.000	0.000	0.000	0.000	0.000	16.610	230	221	230	221	80	560	100	1603	"S2279"
0	0	0	26	2	4	"p300"	"Q09472"	7280	35400	110	5618	5808	1737	29	5320	5320	5335	321	6	47	18	0	464667	1.474	100000.000	100000.000	0.000	0.000	0.000	0.000	0.000	16.610	298	488	298	488	80	656	100	1604	"S2279"
0	0	0	26	3	4	"p300"	"Q09472"	7770	35400	200	5277	5250	340	6	5194	5194	5232	565	10	6	0	0	1659111	0.032	100000.000	100000.000	0.000	0.000	0.000	0.000	0.000	16.610	83	56	83	56	316	2384	100	1605	"S2279"
0	0	0	26	4	4	"fyn"	"P06241"	8270	35400	110	5979	5929	362	6	5195	5195	5217	290	5	91	67	0	474294	2.455	100000.000	100000.000	0.000	0.000	0.000	0.000	0.000	16.610	784	734	784	734	80	656	100	1606	"Y420"
0	0	0	26	5	4	"fyn"	"P06241"	8780	35410	100	6028	6089	538	8	5205	5205	5226	297	5	92	76	0	487135	2.906	100000.000	100000.000	0.000	0.000	0.000	0.000	0.000	16.610	823	884	823	884	80	560	100	1607	"Y420"
0	0	0	26	6	4	"fyn"	"P06241"	9280	35410	100	5868	5940	517	8	5040	5040	5191	1884	36	3	1	0	475207	0.398	100000.000	100000.000	0.000	0.000	0.000	0.000	0.000	16.610	828	900	828	900	80	560	100	1608	"Y420"
0	0	0	26	7	4	"HSP27"	"P04792"	9760	35410	100	6604	6485	616	9	5177	5177	5251	904	17	80	15	0	518770	1.365	100000.000	100000.000	0.000	0.000	0.000	0.000	0.000	16.610	1427	1308	1427	1308	80	560	100	1609	"S78"
0	0	0	26	8	4	"HSP27"	"P04792"	10280	35410	100	6556	6493	576	8	5331	5331	5364	542	10	85	62	0	519430	2.083	100000.000	100000.000	0.000	0.000	0.000	0.000	0.000	16.610	1225	1162	1225	1162	80	560	100	1610	"S78"
0	0	0	26	9	4	"HSP27"	"P04792"	10780	35410	120	6608	6508	841	12	5405	5405	5432	347	6	72	65	0	781005	3.101	100000.000	100000.000	0.000	0.000	0.000	0.000	0.000	16.610	1203	1103	1203	1103	120	820	100	1611	"S78"
0	0	0	26	1	5	"IL-8R B "	"P25025"	6760	36040	110	5949	6041	345	5	5486	5486	5517	364	6	72	26	0	483240	1.440	100000.000	100000.000	0.000	0.000	0.000	0.000	0.000	16.610	463	555	463	555	80	656	100	1612	"S352"
0	0	0	26	2	5	"IL-8R B "	"P25025"	7270	36040	100	5958	6009	367	6	5346	5346	5357	359	6	78	42	0	480693	1.816	100000.000	100000.000	0.000	0.000	0.000	0.000	0.000	16.610	612	663	612	663	80	560	100	1613	"S352"
0	0	0	26	3	5	"IL-8R B "	"P25025"	7770	36030	160	5482	5515	481	8	5266	5266	5315	1084	20	3	0	0	1147128	0.185	100000.000	100000.000	0.000	0.000	0.000	0.000	0.000	16.610	216	249	216	249	208	1512	100	1614	"S352"
0	0	0	26	4	5	"IRF-3 "	"Q14653"	8270	36050	100	6354	6369	526	8	5254	5254	5289	328	6	91	90	0	509498	3.293	100000.000	100000.000	0.000	0.000	0.000	0.000	0.000	16.610	1100	1115	1100	1115	80	560	100	1615	"S385"
0	0	0	26	5	5	"IRF-3 "	"Q14653"	8770	36050	100	6195	6172	267	4	5209	5209	5241	288	5	97	91	0	493736	3.233	100000.000	100000.000	0.000	0.000	0.000	0.000	0.000	16.610	986	963	986	963	80	560	100	1616	"S385"
0	0	0	26	6	5	"IRF-3 "	"Q14653"	9280	36070	110	6194	6161	377	6	5033	5033	5051	249	4	98	96	0	492868	4.458	100000.000	100000.000	0.000	0.000	0.000	0.000	0.000	16.610	1161	1128	1161	1128	80	656	100	1617	"S385"
0	0	0	26	7	5	"LSD1"	"O60341"	9770	36050	90	6764	6750	326	4	5117	5117	5118	279	5	100	100	0	350982	5.849	100000.000	100000.000	0.000	0.000	0.000	0.000	0.000	16.610	1647	1633	1647	1633	52	420	100	1618	"S131"
0	0	0	26	8	5	"LSD1"	"O60341"	10270	36060	100	6753	6804	319	4	5194	5194	5204	330	6	100	100	0	544353	4.848	100000.000	100000.000	0.000	0.000	0.000	0.000	0.000	16.610	1559	1610	1559	1610	80	560	100	1619	"S131"
0	0	0	26	9	5	"LSD1"	"O60341"	10780	36060	110	6992	7174	1396	19	5442	5442	5451	275	5	100	97	0	573933	6.265	100000.000	100000.000	0.000	0.000	0.000	0.000	0.000	16.610	1550	1732	1550	1732	80	656	100	1620	"S131"
0	0	0	26	1	6	"MAPKAPK5"	"Q8IW41"	6770	36690	110	14325	12601	3586	28	5488	5488	5523	387	7	91	87	0	1008115	18.289	100000.000	100000.000	0.000	0.000	0.000	0.000	0.000	16.610	8837	7113	8837	7113	80	656	100	1621	"T182"
0	0	0	26	2	6	"MAPKAPK5"	"Q8IW41"	7270	36690	80	14679	14105	2254	15	5453	5453	5448	322	5	98	98	0	733462	26.885	100000.000	100000.000	0.000	0.000	0.000	0.000	0.000	16.610	9226	8652	9226	8652	52	340	100	1622	"T182"
0	0	0	26	3	6	"MAPKAPK5"	"Q8IW41"	7770	36690	100	14320	12954	3666	28	5362	5362	5366	348	6	88	87	0	1036357	21.805	100000.000	100000.000	0.000	0.000	0.000	0.000	0.000	16.610	8958	7592	8958	7592	80	560	100	1623	"T182"
0	0	0	26	4	6	"P27kip1"	"P46527"	8270	36690	80	5925	5924	265	4	5348	5348	5367	347	6	75	32	0	308050	1.605	100000.000	100000.000	0.000	0.000	0.000	0.000	0.000	16.610	577	576	577	576	52	340	100	1624	"T157"
0	0	0	26	5	6	"P27kip1"	"P46527"	8770	36700	150	5691	5699	399	7	5322	5322	5360	341	6	53	15	0	889028	0.994	100000.000	100000.000	0.000	0.000	0.000	0.000	0.000	16.610	369	377	369	377	156	1272	100	1625	"T157"
0	0	0	26	6	6	"P27kip1"	"P46527"	9270	36700	100	5645	5707	532	9	5183	5183	5205	319	6	63	22	0	456528	1.574	100000.000	100000.000	0.000	0.000	0.000	0.000	0.000	16.610	462	524	462	524	80	560	100	1626	"T157"
0	0	0	26	7	6	"p67phox"	"P19878"	9750	36680	180	5497	5997	2184	36	5110	5110	5142	306	5	60	32	0	1535180	2.794	100000.000	100000.000	0.000	0.000	0.000	0.000	0.000	16.610	387	887	387	887	256	1924	100	1627	"T233"
0	0	0	26	8	6	"p67phox"	"P19878"	10260	36710	140	5721	5719	313	5	5306	5306	5327	321	6	62	20	0	892137	1.221	100000.000	100000.000	0.000	0.000	0.000	0.000	0.000	16.610	415	413	415	413	156	1140	100	1628	"T233"
0	0	0	26	9	6	"p67phox"	"P19878"	10760	36700	150	5774	5796	240	4	5375	5375	5384	320	5	62	16	0	904102	1.288	100000.000	100000.000	0.000	0.000	0.000	0.000	0.000	16.610	399	421	399	421	156	1272	100	1629	"T233"
-75	0	0	26	1	7	"empty"	"empty"	6790	37330	200	5573	5608	373	6	5556	5556	5597	516	9	4	1	0	1772221	0.021	100000.000	100000.000	0.000	0.000	0.000	0.000	0.000	16.610	17	52	17	52	316	2384	100	1630	"empty"
-75	0	0	26	2	7	"empty"	"empty"	7290	37330	200	5480	5616	801	14	5510	5510	5547	814	14	4	2	0	1774792	0.085	100000.000	100000.000	0.000	0.000	0.000	0.000	0.000	16.610	-30	106	-30	106	316	2384	100	1631	"empty"
-75	0	0	26	3	7	"empty"	"empty"	7790	37330	200	5412	5488	515	9	5421	5421	5473	926	16	2	1	0	1734101	0.016	100000.000	100000.000	0.000	0.000	0.000	0.000	0.000	16.610	-9	67	-9	67	316	2384	100	1632	"empty"
-75	0	0	26	4	7	"empty"	"empty"	8290	37330	200	5305	5332	288	5	5325	5325	5367	444	8	7	0	0	1684766	-0.079	100000.000	100000.000	0.000	0.000	0.000	0.000	0.000	16.610	-20	7	-20	7	316	2384	100	1633	"empty"
-75	0	0	26	5	7	"empty"	"empty"	8790	37330	200	5337	5381	559	10	5299	5299	5339	444	8	7	1	0	1700392	0.095	100000.000	100000.000	0.000	0.000	0.000	0.000	0.000	16.610	38	82	38	82	316	2384	100	1634	"empty"
-75	0	0	26	6	7	"empty"	"empty"	9290	37330	200	5197	5218	220	4	5226	5226	5266	580	11	1	0	0	1648902	-0.083	100000.000	100000.000	0.000	0.000	0.000	0.000	0.000	16.610	-29	-8	-29	-8	316	2384	100	1635	"empty"
-75	0	0	26	7	7	"empty"	"empty"	9790	37330	200	5197	5207	273	5	5165	5165	5212	463	8	3	0	0	1645375	-0.011	100000.000	100000.000	0.000	0.000	0.000	0.000	0.000	16.610	32	42	32	42	316	2384	100	1636	"empty"
-75	0	0	26	8	7	"empty"	"empty"	10290	37330	200	5291	5307	360	6	5335	5335	5410	1248	23	0	0	0	1677089	-0.083	100000.000	100000.000	0.000	0.000	0.000	0.000	0.000	16.610	-44	-28	-44	-28	316	2384	100	1637	"empty"
-75	0	0	26	9	7	"empty"	"empty"	10790	37330	200	5467	5563	1376	24	5432	5432	5445	339	6	10	2	0	1757840	0.348	100000.000	100000.000	0.000	0.000	0.000	0.000	0.000	16.610	35	131	35	131	316	2384	100	1638	"empty"
0	0	0	27	1	1	"Jak2 "	"O60674"	11250	33470	130	18508	18480	1131	6	5315	5315	5384	532	9	100	100	0	2217618	24.617	100000.000	100000.000	0.000	0.000	0.000	0.000	0.000	16.610	13193	13165	13193	13165	120	940	100	1639	"Y221"
0	0	0	27	2	1	"Jak2 "	"O60674"	11750	33480	140	18705	18427	3148	17	5280	5280	5385	990	18	100	99	0	2874668	13.174	100000.000	100000.000	0.000	0.000	0.000	0.000	0.000	16.610	13425	13147	13425	13147	156	1140	100	1640	"Y221"
0	0	0	27	3	1	"Jak2 "	"O60674"	12250	33480	150	20959	21706	5196	23	5258	5258	5355	1100	20	100	100	0	3386133	14.865	100000.000	100000.000	0.000	0.000	0.000	0.000	0.000	16.610	15701	16448	15701	16448	156	1272	100	1641	"Y221"
0	0	0	27	4	1	"K8"	"P05787"	12750	33470	200	5224	5263	395	7	5308	5308	5327	411	7	6	2	0	1663214	-0.156	100000.000	100000.000	0.000	0.000	0.000	0.000	0.000	16.610	-84	-45	-84	-45	316	2384	100	1642	"S74"
0	0	0	27	5	1	"K8"	"P05787"	13250	33480	200	5112	5126	307	5	5262	5262	5308	1111	20	0	0	0	1619804	-0.164	100000.000	100000.000	0.000	0.000	0.000	0.000	0.000	16.610	-150	-136	-150	-136	316	2384	100	1643	"S74"
0	0	0	27	6	1	"K8"	"P05787"	13750	33480	200	5084	5209	1750	33	5244	5244	5311	1544	29	0	0	0	1645928	-0.066	100000.000	100000.000	0.000	0.000	0.000	0.000	0.000	16.610	-160	-35	-160	-35	316	2384	100	1644	"S74"
0	0	0	27	7	1	"Met "	"P08581"	14250	33480	110	7214	7155	435	6	5198	5198	5238	571	10	98	97	0	572378	3.357	100000.000	100000.000	0.000	0.000	0.000	0.000	0.000	16.610	2016	1957	2016	1957	80	656	100	1645	"Y1234"
0	0	0	27	8	1	"Met "	"P08581"	14760	33480	120	7091	6913	852	12	5107	5107	5118	260	5	92	85	0	829587	6.904	100000.000	100000.000	0.000	0.000	0.000	0.000	0.000	16.610	1984	1806	1984	1806	120	820	100	1646	"Y1234"
0	0	0	27	9	1	"Met "	"P08581"	15260	33490	120	7037	6931	852	12	5038	5038	5063	493	9	88	85	0	831689	3.789	100000.000	100000.000	0.000	0.000	0.000	0.000	0.000	16.610	1999	1893	1999	1893	120	820	100	1647	"Y1234"
0	0	0	27	1	2	"MSK2"	"O75676"	11260	34090	110	5768	5828	525	9	5347	5347	5362	301	5	72	31	0	466277	1.548	100000.000	100000.000	0.000	0.000	0.000	0.000	0.000	16.610	421	481	421	481	80	656	100	1648	"S360"
0	0	0	27	2	2	"MSK2"	"O75676"	11750	34090	120	5816	5813	440	7	5299	5299	5343	452	8	56	8	0	697578	1.040	100000.000	100000.000	0.000	0.000	0.000	0.000	0.000	16.610	517	514	517	514	120	820	100	1649	"S360"
0	0	0	27	3	2	"MSK2"	"O75676"	12260	34100	100	5794	5828	239	4	5300	5300	5320	374	7	75	17	0	466232	1.358	100000.000	100000.000	0.000	0.000	0.000	0.000	0.000	16.610	494	528	494	528	80	560	100	1650	"S360"
0	0	0	27	4	2	"NFkB-p100 "	"Q00653"	12730	34070	90	5690	5632	293	5	5430	5430	5442	262	4	50	7	0	292886	0.725	100000.000	100000.000	0.000	0.000	0.000	0.000	0.000	16.610	260	202	260	202	52	420	100	1651	"S99"
0	0	0	27	5	2	"NFkB-p100 "	"Q00653"	13240	34090	200	5451	5481	376	6	5274	5274	5296	401	7	21	4	0	1732141	0.461	100000.000	100000.000	0.000	0.000	0.000	0.000	0.000	16.610	177	207	177	207	316	2384	100	1652	"S99"
0	0	0	27	6	2	"NFkB-p100 "	"Q00653"	13740	34090	200	5381	5438	557	10	5234	5234	5249	315	6	27	7	0	1718318	0.600	100000.000	100000.000	0.000	0.000	0.000	0.000	0.000	16.610	147	204	147	204	316	2384	100	1653	"S99"
0	0	0	27	7	2	"PKACa "	"P17612"	14240	34090	200	5240	5365	1695	31	5205	5205	5256	950	18	1	1	0	1695375	0.115	100000.000	100000.000	0.000	0.000	0.000	0.000	0.000	16.610	35	160	35	160	316	2384	100	1654	"S10"
0	0	0	27	8	2	"PKACa "	"P17612"	14720	34110	80	5260	5425	1041	19	5133	5133	5148	314	6	25	7	0	282084	0.882	100000.000	100000.000	0.000	0.000	0.000	0.000	0.000	16.610	127	292	127	292	52	340	100	1655	"S10"
0	0	0	27	9	2	"PKACa "	"P17612"	15220	34110	200	5100	5114	278	5	5112	5112	5159	1279	24	0	0	0	1616052	-0.035	100000.000	100000.000	0.000	0.000	0.000	0.000	0.000	16.610	-12	2	-12	2	316	2384	100	1656	"S10"
0	0	0	27	1	3	"p70S6K"	"P23443"	11260	34770	130	5943	5952	586	9	5312	5312	5343	390	7	65	37	0	714254	1.562	100000.000	100000.000	0.000	0.000	0.000	0.000	0.000	16.610	631	640	631	640	120	940	100	1657	"S447"
0	0	0	27	2	3	"p70S6K"	"P23443"	11760	34760	100	6085	6036	318	5	5295	5295	5344	391	7	85	51	0	482914	1.770	100000.000	100000.000	0.000	0.000	0.000	0.000	0.000	16.610	790	741	790	741	80	560	100	1658	"S447"
0	0	0	27	3	3	"p70S6K"	"P23443"	12250	34770	80	6145	6303	1022	16	5278	5278	5320	392	7	86	57	0	327776	2.508	100000.000	100000.000	0.000	0.000	0.000	0.000	0.000	16.610	867	1025	867	1025	52	340	100	1659	"S447"
0	0	0	27	4	3	"PDK1"	"O15530"	12750	34760	80	17234	17322	1006	5	5311	5311	5318	257	4	100	100	0	900725	46.708	100000.000	100000.000	0.000	0.000	0.000	0.000	0.000	16.610	11923	12011	11923	12011	52	340	100	1660	"Y376"
0	0	0	27	5	3	"PDK1"	"O15530"	13250	34760	110	17260	16457	5599	34	5269	5269	5330	1451	27	88	88	0	1316556	7.669	100000.000	100000.000	0.000	0.000	0.000	0.000	0.000	16.610	11991	11188	11991	11188	80	656	100	1661	"Y376"
0	0	0	27	6	3	"PDK1"	"O15530"	13760	34750	100	15119	14642	2181	14	5148	5148	5153	290	5	100	98	0	1171332	32.721	100000.000	100000.000	0.000	0.000	0.000	0.000	0.000	16.610	9971	9494	9971	9494	80	560	100	1662	"Y376"
0	0	0	27	7	3	"Ripk1"	"Q13546"	14250	34760	150	6773	6972	1767	25	5218	5218	5247	359	6	100	98	0	1087620	4.805	100000.000	100000.000	0.000	0.000	0.000	0.000	0.000	16.610	1555	1754	1555	1754	156	1272	100	1663	"Y694"
0	0	0	27	8	3	"Ripk1"	"Q13546"	14760	34770	160	6861	6849	484	7	5155	5155	5162	306	5	99	98	0	1424691	5.513	100000.000	100000.000	0.000	0.000	0.000	0.000	0.000	16.610	1706	1694	1706	1694	208	1512	100	1664	"Y694"
0	0	0	27	9	3	"Ripk1"	"Q13546"	15260	34770	150	7143	7238	547	7	5103	5103	5132	308	6	100	100	0	1129069	6.838	100000.000	100000.000	0.000	0.000	0.000	0.000	0.000	16.610	2040	2135	2040	2135	156	1272	100	1665	"Y694"
0	0	0	27	1	4	"SHC3"	"Q92529"	11250	35390	80	6817	6524	802	12	5259	5259	5273	282	5	78	73	0	339227	4.436	100000.000	100000.000	0.000	0.000	0.000	0.000	0.000	16.610	1558	1265	1558	1265	52	340	100	1666	"Y341"
0	0	0	27	2	4	"SHC3"	"Q92529"	11740	35400	100	6851	6645	797	11	5348	5348	5416	600	11	73	58	0	531627	2.048	100000.000	100000.000	0.000	0.000	0.000	0.000	0.000	16.610	1503	1297	1503	1297	80	560	100	1667	"Y341"
0	0	0	27	3	4	"SHC3"	"Q92529"	12240	35420	140	5776	6195	1098	17	5406	5406	5467	751	13	37	23	0	966354	0.969	100000.000	100000.000	0.000	0.000	0.000	0.000	0.000	16.610	370	789	370	789	156	1140	100	1668	"Y341"
0	0	0	27	4	4	"Smad3 "	"P84022"	12750	35400	120	5994	5982	430	7	5348	5348	5384	669	12	45	2	0	717859	0.894	100000.000	100000.000	0.000	0.000	0.000	0.000	0.000	16.610	646	634	646	634	120	820	100	1669	"S208"
0	0	0	27	5	4	"Smad3 "	"P84022"	13250	35380	160	5607	5694	783	13	5234	5234	5251	329	6	53	32	0	1184332	1.347	100000.000	100000.000	0.000	0.000	0.000	0.000	0.000	16.610	373	460	373	460	208	1512	100	1670	"S208"
0	0	0	27	6	4	"Smad3 "	"P84022"	13760	35400	90	6255	6213	314	5	5216	5216	5236	279	5	96	90	0	323076	3.502	100000.000	100000.000	0.000	0.000	0.000	0.000	0.000	16.610	1039	997	1039	997	52	420	100	1671	"S208"
0	0	0	27	7	4	"TAK1 "	"O43318"	14260	35380	70	5945	5992	413	6	5231	5231	5254	354	6	87	50	0	191738	2.085	100000.000	100000.000	0.000	0.000	0.000	0.000	0.000	16.610	714	761	714	761	32	236	100	1672	"T187"
0	0	0	27	8	4	"TAK1 "	"O43318"	14760	35390	200	5254	5346	390	7	5152	5152	5180	375	7	23	11	0	1689392	0.443	100000.000	100000.000	0.000	0.000	0.000	0.000	0.000	16.610	102	194	102	194	316	2384	100	1673	"T187"
0	0	0	27	9	4	"TAK1 "	"O43318"	15260	35410	120	5598	5624	447	7	5177	5177	5210	517	9	40	5	0	674825	0.801	100000.000	100000.000	0.000	0.000	0.000	0.000	0.000	16.610	421	447	421	447	120	820	100	1674	"T187"
0	0	0	27	1	5	"ACC1"	"P68133"	11250	36040	150	7206	7239	471	6	5337	5337	5431	760	13	98	84	0	1129236	2.379	100000.000	100000.000	0.000	0.000	0.000	0.000	0.000	16.610	1869	1902	1869	1902	156	1272	100	1675	"Y93"
0	0	0	27	2	5	"ACC1"	"P68133"	11750	36040	140	7545	7582	547	7	5324	5324	5372	748	13	99	96	0	1182847	2.955	100000.000	100000.000	0.000	0.000	0.000	0.000	0.000	16.610	2221	2258	2221	2258	156	1140	100	1676	"Y93"
0	0	0	27	3	5	"ACC1"	"P68133"	12250	36050	150	7603	7844	1389	17	5279	5279	5495	3110	56	10	1	0	1223738	0.755	100000.000	100000.000	0.000	0.000	0.000	0.000	0.000	16.610	2324	2565	2324	2565	156	1272	100	1677	"Y93"
0	0	0	27	4	5	"A-Raf"	"P10398"	12750	36040	180	6284	6261	414	6	5323	5323	5361	647	12	83	13	0	1602810	1.391	100000.000	100000.000	0.000	0.000	0.000	0.000	0.000	16.610	961	938	961	938	256	1924	100	1678	"T20"
0	0	0	27	5	5	"A-Raf"	"P10398"	13240	36040	150	6263	6343	506	7	5224	5224	5274	628	11	91	22	0	989442	1.702	100000.000	100000.000	0.000	0.000	0.000	0.000	0.000	16.610	1039	1119	1039	1119	156	1272	100	1679	"T20"
0	0	0	27	6	5	"A-Raf"	"P10398"	13750	36050	150	6220	6330	1136	17	5245	5245	5259	362	6	96	87	0	987511	2.959	100000.000	100000.000	0.000	0.000	0.000	0.000	0.000	16.610	975	1085	975	1085	156	1272	100	1680	"T20"
0	0	0	27	7	5	"BCAP"	"Q6ZUJ8"	14260	36040	90	6291	6216	502	8	5247	5247	5252	285	5	88	82	0	323243	3.382	100000.000	100000.000	0.000	0.000	0.000	0.000	0.000	16.610	1044	969	1044	969	52	420	100	1681	"Y570"
0	0	0	27	8	5	"BCAP"	"Q6ZUJ8"	14760	36050	90	6194	6231	303	4	5169	5169	5196	287	5	98	96	0	323996	3.606	100000.000	100000.000	0.000	0.000	0.000	0.000	0.000	16.610	1025	1062	1025	1062	52	420	100	1682	"Y570"
0	0	0	27	9	5	"BCAP"	"Q6ZUJ8"	15260	36050	80	6256	6312	283	4	5232	5232	5277	384	7	100	88	0	328226	2.695	100000.000	100000.000	0.000	0.000	0.000	0.000	0.000	16.610	1024	1080	1024	1080	52	340	100	1683	"Y570"
0	0	0	27	1	6	"Cofilin 1"	"P23528"	11250	36690	80	12180	11640	2073	17	5447	5447	5464	314	5	96	96	0	605261	19.669	100000.000	100000.000	0.000	0.000	0.000	0.000	0.000	16.610	6733	6193	6733	6193	52	340	100	1684	"Y139"
0	0	0	27	2	6	"Cofilin 1"	"P23528"	11750	36690	80	12626	12107	1987	16	5374	5374	5406	364	6	96	96	0	629571	18.409	100000.000	100000.000	0.000	0.000	0.000	0.000	0.000	16.610	7252	6733	7252	6733	52	340	100	1685	"Y139"
0	0	0	27	3	6	"Cofilin 1"	"P23528"	12260	36690	80	13083	13508	4923	36	5288	5288	5289	273	5	100	100	0	702419	30.106	100000.000	100000.000	0.000	0.000	0.000	0.000	0.000	16.610	7795	8220	7795	8220	52	340	100	1686	"Y139"
0	0	0	27	4	6	"CTNNB1"	"P35222"	12750	36680	200	5423	5456	332	6	5329	5329	5355	417	7	10	2	0	1723938	0.242	100000.000	100000.000	0.000	0.000	0.000	0.000	0.000	16.610	94	127	94	127	316	2384	100	1687	"Y654"
0	0	0	27	5	6	"CTNNB1"	"P35222"	13250	36680	200	5432	5512	670	12	5283	5283	5298	301	5	31	7	0	1741867	0.711	100000.000	100000.000	0.000	0.000	0.000	0.000	0.000	16.610	149	229	149	229	316	2384	100	1688	"Y654"
0	0	0	27	6	6	"CTNNB1"	"P35222"	13750	36680	200	5410	5449	427	7	5237	5237	5276	637	12	6	1	0	1721904	0.272	100000.000	100000.000	0.000	0.000	0.000	0.000	0.000	16.610	173	212	173	212	316	2384	100	1689	"Y654"
0	0	0	27	7	6	"IFNGR1 "	"P15260"	14250	36680	160	5353	5717	821	14	5203	5203	5233	293	5	37	31	0	1189154	1.652	100000.000	100000.000	0.000	0.000	0.000	0.000	0.000	16.610	150	514	150	514	208	1512	100	1690	"S495"
0	0	0	27	8	6	"IFNGR1 "	"P15260"	14760	36700	160	5272	5818	1043	17	5171	5171	5189	361	6	40	35	0	1210097	1.742	100000.000	100000.000	0.000	0.000	0.000	0.000	0.000	16.610	101	647	101	647	208	1512	100	1691	"S495"
0	0	0	27	9	6	"IFNGR1 "	"P15260"	15240	36690	150	5439	6260	1369	21	5170	5170	5186	307	5	46	43	0	976562	3.498	100000.000	100000.000	0.000	0.000	0.000	0.000	0.000	16.610	269	1090	269	1090	156	1272	100	1692	"S495"
-75	0	0	27	1	7	"empty"	"empty"	11240	37310	200	5618	5695	649	11	5544	5544	5606	548	9	8	1	0	1799606	0.162	100000.000	100000.000	0.000	0.000	0.000	0.000	0.000	16.610	74	151	74	151	316	2384	100	1693	"empty"
-75	0	0	27	2	7	"empty"	"empty"	11740	37310	200	5542	5572	320	5	5476	5476	5585	1022	18	1	0	0	1760807	-0.013	100000.000	100000.000	0.000	0.000	0.000	0.000	0.000	16.610	66	96	66	96	316	2384	100	1694	"empty"
-75	0	0	27	3	7	"empty"	"empty"	12240	37310	200	5398	5443	297	5	5391	5391	5479	1172	21	0	0	0	1719995	-0.031	100000.000	100000.000	0.000	0.000	0.000	0.000	0.000	16.610	7	52	7	52	316	2384	100	1695	"empty"
-75	0	0	27	4	7	"empty"	"empty"	12740	37310	200	5444	5660	2443	43	5365	5365	5408	437	8	8	1	0	1788590	0.577	100000.000	100000.000	0.000	0.000	0.000	0.000	0.000	16.610	79	295	79	295	316	2384	100	1696	"empty"
-75	0	0	27	5	7	"empty"	"empty"	13240	37310	200	5329	5375	458	8	5317	5317	5387	1114	20	1	0	0	1698425	-0.011	100000.000	100000.000	0.000	0.000	0.000	0.000	0.000	16.610	12	58	12	58	316	2384	100	1697	"empty"
-75	0	0	27	6	7	"empty"	"empty"	13740	37310	200	5277	5297	275	5	5292	5292	5331	555	10	2	0	0	1673961	-0.061	100000.000	100000.000	0.000	0.000	0.000	0.000	0.000	16.610	-15	5	-15	5	316	2384	100	1698	"empty"
0	0	0	27	7	7	"GLQAWPG-pS-AIPQFLG_GLQAWPGEAIPQFLG_60vs40"	"GLQAWPG-pS-AIPQFLG_GLQAWPGEAIPQFLG_60vs40"	14250	37330	80	18468	17693	2750	15	5303	5303	5339	383	7	98	98	0	920037	32.256	100000.000	100000.000	0.000	0.000	0.000	0.000	0.000	16.610	13165	12390	13165	12390	52	340	100	1699	"GLQAWPG-pS-AIPQFLG_GLQAWPGEAIPQFLG_60vs40"
0	0	0	27	8	7	"GLQAWPG-pS-AIPQFLG_GLQAWPGEAIPQFLG_60vs40"	"GLQAWPG-pS-AIPQFLG_GLQAWPGEAIPQFLG_60vs40"	14750	37330	80	18064	16312	4277	26	5257	5257	5414	2090	38	92	90	0	848202	5.214	100000.000	100000.000	0.000	0.000	0.000	0.000	0.000	16.610	12807	11055	12807	11055	52	340	100	1700	"GLQAWPG-pS-AIPQFLG_GLQAWPGEAIPQFLG_60vs40"
0	0	0	27	9	7	"GLQAWPG-pS-AIPQFLG_GLQAWPGEAIPQFLG_60vs40"	"GLQAWPG-pS-AIPQFLG_GLQAWPGEAIPQFLG_60vs40"	15240	37330	90	17954	16445	3382	20	5145	5145	5181	280	5	100	98	0	855134	40.229	100000.000	100000.000	0.000	0.000	0.000	0.000	0.000	16.610	12809	11300	12809	11300	52	420	100	1701	"GLQAWPG-pS-AIPQFLG_GLQAWPGEAIPQFLG_60vs40"
0	0	0	28	1	1	"BLNK "	"Q8WV28"	15750	33480	90	9674	9656	1222	12	4967	4967	5001	311	6	100	98	0	502105	14.968	100000.000	100000.000	0.000	0.000	0.000	0.000	0.000	16.610	4707	4689	4707	4689	52	420	100	1702	"Y178"
0	0	0	28	2	1	"BLNK "	"Q8WV28"	16260	33490	100	9027	8738	1401	16	5045	5045	5080	383	7	92	92	0	699034	9.551	100000.000	100000.000	0.000	0.000	0.000	0.000	0.000	16.610	3982	3693	3982	3693	80	560	100	1703	"Y178"
0	0	0	28	3	1	"BLNK "	"Q8WV28"	16760	33480	100	9055	8801	1306	14	5049	5049	5066	317	6	97	96	0	704086	11.782	100000.000	100000.000	0.000	0.000	0.000	0.000	0.000	16.610	4006	3752	4006	3752	80	560	100	1704	"Y178"
0	0	0	28	4	1	"Catalase"	"P04040"	17270	33470	90	9634	9398	1490	15	5053	5053	5072	344	6	94	92	0	488696	12.576	100000.000	100000.000	0.000	0.000	0.000	0.000	0.000	16.610	4581	4345	4581	4345	52	420	100	1705	"Y385"
0	0	0	28	5	1	"Catalase"	"P04040"	17770	33500	90	8589	8846	4620	52	4991	4991	4995	246	4	94	94	0	459990	15.654	100000.000	100000.000	0.000	0.000	0.000	0.000	0.000	16.610	3598	3855	3598	3855	52	420	100	1706	"Y385"
0	0	0	28	6	1	"Catalase"	"P04040"	18270	33490	100	9272	8422	2345	27	4992	4992	5032	468	9	75	72	0	673771	7.244	100000.000	100000.000	0.000	0.000	0.000	0.000	0.000	16.610	4280	3430	4280	3430	80	560	100	1707	"Y385"
0	0	0	28	7	1	"Cdc42"	"P60953"	18770	33500	110	7694	7759	2039	26	4928	4928	4946	260	5	87	87	0	620695	10.819	100000.000	100000.000	0.000	0.000	0.000	0.000	0.000	16.610	2766	2831	2766	2831	80	656	100	1708	"Y64"
0	0	0	28	8	1	"Cdc42"	"P60953"	19250	33490	160	5084	6026	1947	32	4877	4877	4938	606	12	40	37	0	1253470	1.795	100000.000	100000.000	0.000	0.000	0.000	0.000	0.000	16.610	207	1149	207	1149	208	1512	100	1709	"Y64"
0	0	0	28	9	1	"Cdc42"	"P60953"	19760	33490	150	5891	6537	1708	26	4836	4836	4898	661	13	52	46	0	1019737	2.480	100000.000	100000.000	0.000	0.000	0.000	0.000	0.000	16.610	1055	1701	1055	1701	156	1272	100	1710	"Y64"
0	0	0	28	1	2	"Flt3"	"P36888"	15770	34120	80	6575	6468	686	10	5054	5054	5068	286	5	90	88	0	336339	4.895	100000.000	100000.000	0.000	0.000	0.000	0.000	0.000	16.610	1521	1414	1521	1414	52	340	100	1711	"Y842"
0	0	0	28	2	2	"Flt3"	"P36888"	16260	34140	80	6886	6769	709	10	5103	5103	5153	536	10	88	80	0	351995	3.015	100000.000	100000.000	0.000	0.000	0.000	0.000	0.000	16.610	1783	1666	1783	1666	52	340	100	1712	"Y842"
0	0	0	28	3	2	"Flt3"	"P36888"	16760	34130	80	7095	7135	739	10	5092	5092	5175	820	15	98	76	0	371025	2.390	100000.000	100000.000	0.000	0.000	0.000	0.000	0.000	16.610	2003	2043	2003	2043	52	340	100	1713	"Y842"
0	0	0	28	4	2	"gp130 "	"P40189"	17260	34120	120	6490	6405	630	9	5075	5075	5133	660	12	86	65	0	768650	1.927	100000.000	100000.000	0.000	0.000	0.000	0.000	0.000	16.610	1415	1330	1415	1330	120	820	100	1714	"S782"
0	0	0	28	5	2	"gp130 "	"P40189"	17760	34130	120	6426	6320	523	8	5022	5022	5057	542	10	87	79	0	758380	2.330	100000.000	100000.000	0.000	0.000	0.000	0.000	0.000	16.610	1404	1298	1404	1298	120	820	100	1715	"S782"
0	0	0	28	6	2	"gp130 "	"P40189"	18250	34120	110	6472	6497	688	10	4973	4973	5046	709	14	96	62	0	519727	2.047	100000.000	100000.000	0.000	0.000	0.000	0.000	0.000	16.610	1499	1524	1499	1524	80	656	100	1716	"S782"
0	0	0	28	7	2	"HSP60"	"P10809"	18760	34130	80	5633	5987	2021	33	4943	4943	4966	260	5	90	65	0	311322	3.927	100000.000	100000.000	0.000	0.000	0.000	0.000	0.000	16.610	690	1044	690	1044	52	340	100	1717	"S70"
0	0	0	28	8	2	"HSP60"	"P10809"	19260	34140	110	5458	5470	426	7	4898	4898	4943	398	8	70	21	0	437639	1.324	100000.000	100000.000	0.000	0.000	0.000	0.000	0.000	16.610	560	572	560	572	80	656	100	1718	"S70"
0	0	0	28	9	2	"HSP60"	"P10809"	19760	34130	100	5411	5514	1003	18	4842	4842	4858	538	11	55	10	0	441101	1.219	100000.000	100000.000	0.000	0.000	0.000	0.000	0.000	16.610	569	672	569	672	80	560	100	1719	"S70"
0	0	0	28	1	3	"IL7R "	"P16871"	15770	34770	100	8752	8802	1160	13	5071	5071	5090	312	6	97	96	0	704131	11.897	100000.000	100000.000	0.000	0.000	0.000	0.000	0.000	16.610	3681	3731	3681	3731	80	560	100	1720	"Y449"
0	0	0	28	2	3	"IL7R "	"P16871"	16260	34770	110	8491	8630	599	6	5125	5125	5137	277	5	100	100	0	690428	12.610	100000.000	100000.000	0.000	0.000	0.000	0.000	0.000	16.610	3366	3505	3366	3505	80	656	100	1721	"Y449"
0	0	0	28	3	3	"IL7R "	"P16871"	16760	34760	120	8677	8322	1880	22	5146	5146	5190	665	12	84	81	0	998688	4.710	100000.000	100000.000	0.000	0.000	0.000	0.000	0.000	16.610	3531	3176	3531	3176	120	820	100	1722	"Y449"
0	0	0	28	4	3	"IRAK4"	"P51617"	17260	34760	150	5856	5894	415	7	5137	5137	5174	430	8	85	30	0	919455	1.674	100000.000	100000.000	0.000	0.000	0.000	0.000	0.000	16.610	719	757	719	757	156	1272	100	1723	"T345"
0	0	0	28	5	3	"IRAK4"	"P51617"	17760	34760	150	5746	6055	2125	35	5082	5082	5111	335	6	85	48	0	944570	2.818	100000.000	100000.000	0.000	0.000	0.000	0.000	0.000	16.610	664	973	664	973	156	1272	100	1724	"T345"
0	0	0	28	6	3	"IRAK4"	"P51617"	18250	34770	170	5525	5523	353	6	5000	5000	5022	388	7	67	25	0	1148758	1.291	100000.000	100000.000	0.000	0.000	0.000	0.000	0.000	16.610	525	523	525	523	208	1660	100	1725	"T345"
0	0	0	28	7	3	"LIMK1"	"P53667"	18750	34770	120	10068	9528	2708	28	4963	4963	5079	2070	40	80	72	0	1143414	2.149	100000.000	100000.000	0.000	0.000	0.000	0.000	0.000	16.610	5105	4565	5105	4565	120	820	100	1726	"T508"
0	0	0	28	8	3	"LIMK1"	"P53667"	19250	34780	100	9191	10347	5758	55	4895	4895	4975	866	17	95	93	0	827782	6.203	100000.000	100000.000	0.000	0.000	0.000	0.000	0.000	16.610	4296	5452	4296	5452	80	560	100	1727	"T508"
0	0	0	28	9	3	"LIMK1"	"P53667"	19760	34780	120	8571	8176	1616	19	4818	4818	4858	486	10	89	86	0	981095	6.827	100000.000	100000.000	0.000	0.000	0.000	0.000	0.000	16.610	3753	3358	3753	3358	120	820	100	1728	"T508"
0	0	0	28	1	4	"p38-alpha "	"Q16539"	15770	35420	170	10246	10360	2966	28	5136	5136	5162	319	6	99	98	0	2154915	16.295	100000.000	100000.000	0.000	0.000	0.000	0.000	0.000	16.610	5110	5224	5110	5224	208	1660	100	1729	"T122"
0	0	0	28	2	4	"p38-alpha "	"Q16539"	16260	35430	180	10426	9936	1818	18	5107	5107	5158	571	11	90	89	0	2543497	8.368	100000.000	100000.000	0.000	0.000	0.000	0.000	0.000	16.610	5319	4829	5319	4829	256	1924	100	1730	"T122"
0	0	0	28	3	4	"p38-alpha "	"Q16539"	16760	35420	160	11148	11518	2279	19	5105	5105	5131	368	7	100	100	0	2395689	17.356	100000.000	100000.000	0.000	0.000	0.000	0.000	0.000	16.610	6043	6413	6043	6413	208	1512	100	1731	"T122"
0	0	0	28	4	4	"MEK1 "	"Q02750"	17250	35410	100	6369	6295	515	8	5121	5121	5184	885	17	80	6	0	503616	1.255	100000.000	100000.000	0.000	0.000	0.000	0.000	0.000	16.610	1248	1174	1248	1174	80	560	100	1732	"S297"
0	0	0	28	5	4	"MEK1 "	"Q02750"	17760	35420	100	6257	6195	513	8	5033	5033	5066	420	8	87	80	0	495586	2.688	100000.000	100000.000	0.000	0.000	0.000	0.000	0.000	16.610	1224	1162	1224	1162	80	560	100	1733	"S297"
0	0	0	28	6	4	"MEK1 "	"Q02750"	18260	35430	100	6249	6105	604	9	5005	5005	5114	1382	27	41	0	0	488391	0.717	100000.000	100000.000	0.000	0.000	0.000	0.000	0.000	16.610	1244	1100	1244	1100	80	560	100	1734	"S297"
0	0	0	28	7	4	"P27kip1"	"P46527"	18750	35410	100	8590	8477	1204	14	4992	4992	5097	777	15	93	93	0	678164	4.350	100000.000	100000.000	0.000	0.000	0.000	0.000	0.000	16.610	3598	3485	3598	3485	80	560	100	1735	"Y74"
0	0	0	28	8	4	"P27kip1"	"P46527"	19250	35420	120	7706	7302	1169	16	4890	4890	4938	562	11	85	80	0	876199	4.206	100000.000	100000.000	0.000	0.000	0.000	0.000	0.000	16.610	2816	2412	2816	2412	120	820	100	1736	"Y74"
0	0	0	28	9	4	"P27kip1"	"P46527"	19750	35420	110	8208	8528	2022	23	4790	4790	4860	711	14	96	93	0	682229	5.159	100000.000	100000.000	0.000	0.000	0.000	0.000	0.000	16.610	3418	3738	3418	3738	80	656	100	1737	"Y74"
0	0	0	28	1	5	"PPARG "	"P37231"	15760	36060	150	6688	6702	520	7	5147	5147	5199	666	12	96	71	0	1045507	2.257	100000.000	100000.000	0.000	0.000	0.000	0.000	0.000	16.610	1541	1555	1541	1555	156	1272	100	1738	"S112"
0	0	0	28	2	5	"PPARG "	"P37231"	16260	36050	180	6520	6366	1082	16	5145	5145	5179	411	7	71	65	0	1629635	2.888	100000.000	100000.000	0.000	0.000	0.000	0.000	0.000	16.610	1375	1221	1375	1221	256	1924	100	1739	"S112"
0	0	0	28	3	5	"PPARG "	"P37231"	16760	36070	160	6745	6628	846	12	5134	5134	5174	366	7	85	83	0	1378693	3.973	100000.000	100000.000	0.000	0.000	0.000	0.000	0.000	16.610	1611	1494	1611	1494	208	1512	100	1740	"S112"
0	0	0	28	4	5	"Pyk2 "	"Q14289"	17260	36060	160	13362	13069	3662	28	5105	5105	5163	938	18	92	91	0	2718254	8.429	100000.000	100000.000	0.000	0.000	0.000	0.000	0.000	16.610	8257	7964	8257	7964	208	1512	100	1741	"S399"
0	0	0	28	5	5	"Pyk2 "	"Q14289"	17760	36070	160	13549	13064	2525	19	5044	5044	5092	873	17	94	94	0	2717367	9.132	100000.000	100000.000	0.000	0.000	0.000	0.000	0.000	16.610	8505	8020	8505	8020	208	1512	100	1742	"S399"
0	0	0	28	6	5	"Pyk2 "	"Q14289"	18250	36070	150	13905	13830	1584	11	4975	4975	5019	512	10	100	98	0	2157549	17.209	100000.000	100000.000	0.000	0.000	0.000	0.000	0.000	16.610	8930	8855	8930	8855	156	1272	100	1743	"S399"
0	0	0	28	7	5	"STAT1 "	"P42224"	18750	36060	170	6060	6185	681	11	5002	5002	5065	710	14	86	21	0	1286483	1.577	100000.000	100000.000	0.000	0.000	0.000	0.000	0.000	16.610	1058	1183	1058	1183	208	1660	100	1744	"S708"
0	0	0	28	8	5	"STAT1 "	"P42224"	19250	36070	170	5907	5992	1064	17	4927	4927	4993	1044	20	40	0	0	1246397	0.957	100000.000	100000.000	0.000	0.000	0.000	0.000	0.000	16.610	980	1065	980	1065	208	1660	100	1745	"S708"
0	0	0	28	9	5	"STAT1 "	"P42224"	19750	36070	170	5828	5928	1069	18	4849	4849	4878	331	6	95	87	0	1232924	3.172	100000.000	100000.000	0.000	0.000	0.000	0.000	0.000	16.610	979	1079	979	1079	208	1660	100	1746	"S708"
0	0	0	28	1	6	"STAT5B "	"P51692"	15760	36700	80	7032	7347	3168	43	5102	5102	5141	310	6	94	92	0	382050	7.116	100000.000	100000.000	0.000	0.000	0.000	0.000	0.000	16.610	1930	2245	1930	2245	52	340	100	1747	"S731"
0	0	0	28	2	6	"STAT5B "	"P51692"	16260	36700	80	7066	6942	678	9	5122	5122	5147	353	6	96	96	0	361003	5.085	100000.000	100000.000	0.000	0.000	0.000	0.000	0.000	16.610	1944	1820	1944	1820	52	340	100	1748	"S731"
0	0	0	28	3	6	"STAT5B "	"P51692"	16760	36700	80	7032	6742	799	11	5152	5152	5204	390	7	82	82	0	350586	3.944	100000.000	100000.000	0.000	0.000	0.000	0.000	0.000	16.610	1880	1590	1880	1590	52	340	100	1749	"S731"
0	0	0	28	4	6	"Syk "	"P43405"	17260	36710	90	10783	10346	1348	13	5160	5160	5189	359	6	98	96	0	537986	14.365	100000.000	100000.000	0.000	0.000	0.000	0.000	0.000	16.610	5623	5186	5623	5186	52	420	100	1750	"Y348"
0	0	0	28	5	6	"Syk "	"P43405"	17760	36710	80	12747	12414	1823	14	5093	5093	5151	367	7	100	98	0	645528	19.790	100000.000	100000.000	0.000	0.000	0.000	0.000	0.000	16.610	7654	7321	7654	7321	52	340	100	1751	"Y348"
0	0	0	28	6	6	"Syk "	"P43405"	18260	36690	80	11436	10680	2112	19	5019	5019	5036	289	5	94	94	0	555376	19.529	100000.000	100000.000	0.000	0.000	0.000	0.000	0.000	16.610	6417	5661	6417	5661	52	340	100	1752	"Y348"
0	0	0	28	7	6	"Calmodulin "	"P62158"	18750	36710	100	8442	8526	1347	15	4996	4996	5033	347	6	95	93	0	682088	10.066	100000.000	100000.000	0.000	0.000	0.000	0.000	0.000	16.610	3446	3530	3446	3530	80	560	100	1753	"Y99"
0	0	0	28	8	6	"Calmodulin "	"P62158"	19250	36710	110	8124	8135	1038	12	4893	4893	4967	1086	21	95	93	0	650829	2.917	100000.000	100000.000	0.000	0.000	0.000	0.000	0.000	16.610	3231	3242	3231	3242	80	656	100	1754	"Y99"
0	0	0	28	9	6	"Calmodulin "	"P62158"	19750	36710	100	8274	8329	1173	14	4875	4875	4912	357	7	98	96	0	666309	9.571	100000.000	100000.000	0.000	0.000	0.000	0.000	0.000	16.610	3399	3454	3399	3454	80	560	100	1755	"Y99"
-75	0	0	28	1	7	"empty"	"empty"	15740	37330	200	5116	5143	286	5	5157	5157	5179	357	6	5	1	0	1625244	-0.101	100000.000	100000.000	0.000	0.000	0.000	0.000	0.000	16.610	-41	-14	-41	-14	316	2384	100	1756	"empty"
-75	0	0	28	2	7	"empty"	"empty"	16240	37330	200	5088	5112	270	5	5127	5127	5153	309	5	8	1	0	1615425	-0.133	100000.000	100000.000	0.000	0.000	0.000	0.000	0.000	16.610	-39	-15	-39	-15	316	2384	100	1757	"empty"
-75	0	0	28	3	7	"empty"	"empty"	16740	37330	200	5154	5213	414	7	5179	5179	5211	366	7	7	3	0	1647410	0.005	100000.000	100000.000	0.000	0.000	0.000	0.000	0.000	16.610	-25	34	-25	34	316	2384	100	1758	"empty"
-75	0	0	28	4	7	"empty"	"empty"	17240	37330	200	5096	5129	309	6	5137	5137	5167	357	6	4	2	0	1620884	-0.106	100000.000	100000.000	0.000	0.000	0.000	0.000	0.000	16.610	-41	-8	-41	-8	316	2384	100	1759	"empty"
-75	0	0	28	5	7	"empty"	"empty"	17740	37330	200	5106	5137	262	5	5115	5115	5142	395	7	6	1	0	1623140	-0.013	100000.000	100000.000	0.000	0.000	0.000	0.000	0.000	16.610	-9	22	-9	22	316	2384	100	1760	"empty"
-75	0	0	28	6	7	"empty"	"empty"	18240	37330	200	5048	5098	448	8	5043	5043	5070	558	11	4	1	0	1610982	0.050	100000.000	100000.000	0.000	0.000	0.000	0.000	0.000	16.610	5	55	5	55	316	2384	100	1761	"empty"
0	0	0	28	7	7	"Control-Spot"	"Tau"	18740	37330	120	8409	8318	1376	16	5041	5041	5089	623	12	96	90	0	998151	5.183	100000.000	100000.000	0.000	0.000	0.000	0.000	0.000	16.610	3368	3277	3368	3277	120	820	100	1762	"Control-Spot"
0	0	0	28	8	7	"Control-Spot"	"Tau"	19240	37340	130	8373	8706	1301	14	5022	5022	5056	331	6	100	100	0	1044726	11.027	100000.000	100000.000	0.000	0.000	0.000	0.000	0.000	16.610	3351	3684	3351	3684	120	940	100	1763	"Control-Spot"
0	0	0	28	9	7	"Control-Spot"	"Tau"	19740	37340	120	8780	8981	1521	16	4949	4949	5014	830	16	99	92	0	1077695	4.780	100000.000	100000.000	0.000	0.000	0.000	0.000	0.000	16.610	3831	4032	3831	4032	120	820	100	1764	"Control-Spot"
0	0	0	29	1	1	"Anxa1"	"P04083"	2220	37950	80	10666	10702	1125	10	6232	6232	6249	442	7	100	100	0	556502	10.075	100000.000	100000.000	0.000	0.000	0.000	0.000	0.000	16.610	4434	4470	4434	4470	52	340	100	1765	"Y20"
0	0	0	29	2	1	"Anxa1"	"P04083"	2730	37940	100	10023	9641	1368	14	6018	6018	6051	395	6	96	92	0	771284	9.089	100000.000	100000.000	0.000	0.000	0.000	0.000	0.000	16.610	4005	3623	4005	3623	80	560	100	1766	"Y20"
0	0	0	29	3	1	"Anxa1"	"P04083"	3240	37950	100	9460	9295	1280	13	5747	5747	5792	397	6	93	93	0	743584	8.824	100000.000	100000.000	0.000	0.000	0.000	0.000	0.000	16.610	3713	3548	3713	3548	80	560	100	1767	"Y20"
0	0	0	29	4	1	"Bax"	"Q07812"	3720	37950	150	6622	6725	611	9	5760	5760	5791	346	5	95	73	0	1049066	2.699	100000.000	100000.000	0.000	0.000	0.000	0.000	0.000	16.610	862	965	862	965	156	1272	100	1768	"S184"
0	0	0	29	5	1	"Bax"	"Q07812"	4200	37950	200	6531	6509	828	12	5824	5824	5893	662	11	52	13	0	2056903	0.931	100000.000	100000.000	0.000	0.000	0.000	0.000	0.000	16.610	707	685	707	685	316	2384	100	1769	"S184"
0	0	0	29	6	1	"Bax"	"Q07812"	4700	37950	200	6298	6246	637	10	5723	5723	5769	458	7	58	20	0	1973809	1.041	100000.000	100000.000	0.000	0.000	0.000	0.000	0.000	16.610	575	523	575	523	316	2384	100	1770	"S184"
0	0	0	29	7	1	"CHOP"	"P35638"	5190	37950	200	5877	5918	385	6	5718	5718	5779	510	8	15	1	0	1870051	0.273	100000.000	100000.000	0.000	0.000	0.000	0.000	0.000	16.610	159	200	159	200	316	2384	100	1771	"S79"
0	0	0	29	8	1	"CHOP"	"P35638"	5680	37960	120	5898	6161	1559	25	5639	5639	5669	324	5	47	28	0	739303	1.519	100000.000	100000.000	0.000	0.000	0.000	0.000	0.000	16.610	259	522	259	522	120	820	100	1772	"S79"
0	0	0	29	9	1	"CHOP"	"P35638"	6170	37960	200	5476	5547	334	6	5533	5533	5586	539	9	8	0	0	1752846	-0.072	100000.000	100000.000	0.000	0.000	0.000	0.000	0.000	16.610	-57	14	-57	14	316	2384	100	1773	"S79"
0	0	0	29	1	2	"Crk "	"P46108"	2210	38570	200	6419	6512	905	13	6377	6377	6426	496	7	17	4	0	2057722	0.173	100000.000	100000.000	0.000	0.000	0.000	0.000	0.000	16.610	42	135	42	135	316	2384	100	1774	"Y221"
0	0	0	29	2	2	"Crk "	"P46108"	2730	38580	70	6567	6596	379	5	6202	6202	6251	509	8	31	6	0	211076	0.678	100000.000	100000.000	0.000	0.000	0.000	0.000	0.000	16.610	365	394	365	394	32	236	100	1775	"Y221"
0	0	0	29	3	2	"Crk "	"P46108"	3210	38570	200	5834	5903	417	7	5861	5861	5918	516	8	12	3	0	1865501	-0.029	100000.000	100000.000	0.000	0.000	0.000	0.000	0.000	16.610	-27	42	-27	42	316	2384	100	1776	"Y221"
0	0	0	29	4	2	"EEA1"	"Q15075"	3720	38580	80	6155	6219	351	5	5782	5782	5822	362	6	53	21	0	323384	1.097	100000.000	100000.000	0.000	0.000	0.000	0.000	0.000	16.610	373	437	373	437	52	340	100	1777	"T431"
0	0	0	29	5	2	"EEA1"	"Q15075"	4200	38570	70	6191	6359	702	11	5904	5904	5949	398	6	34	15	0	203503	1.030	100000.000	100000.000	0.000	0.000	0.000	0.000	0.000	16.610	287	455	287	455	32	236	100	1778	"T431"
0	0	0	29	6	2	"EEA1"	"Q15075"	4680	38570	130	6002	6048	372	6	5863	5863	5961	1125	18	0	0	0	725758	0.077	100000.000	100000.000	0.000	0.000	0.000	0.000	0.000	16.610	139	185	139	185	120	940	100	1779	"T431"
0	0	0	29	7	2	"IKK-alpha "	"O15111"	5220	38600	100	10042	9918	901	9	5622	5622	5664	371	6	100	100	0	793401	11.466	100000.000	100000.000	0.000	0.000	0.000	0.000	0.000	16.610	4420	4296	4420	4296	80	560	100	1780	"T23"
0	0	0	29	8	2	"IKK-alpha "	"O15111"	5740	38580	150	8945	8242	2105	25	5709	5709	5801	1298	22	57	54	0	1285701	1.881	100000.000	100000.000	0.000	0.000	0.000	0.000	0.000	16.610	3236	2533	3236	2533	156	1272	100	1781	"T23"
0	0	0	29	9	2	"IKK-alpha "	"O15111"	6220	38580	140	7523	7518	1790	23	5510	5510	5542	297	5	66	58	0	1172849	6.653	100000.000	100000.000	0.000	0.000	0.000	0.000	0.000	16.610	2013	2008	2013	2008	156	1140	100	1782	"T23"
0	0	0	29	1	3	"Jak2 "	"O60674"	2230	39240	110	8862	8941	640	7	6488	6488	6564	557	8	100	98	0	715273	4.268	100000.000	100000.000	0.000	0.000	0.000	0.000	0.000	16.610	2374	2453	2374	2453	80	656	100	1783	"Y1007"
0	0	0	29	2	3	"Jak2 "	"O60674"	2730	39230	100	8559	8653	926	10	6358	6358	6396	449	7	98	97	0	692257	5.027	100000.000	100000.000	0.000	0.000	0.000	0.000	0.000	16.610	2201	2295	2201	2295	80	560	100	1784	"Y1007"
0	0	0	29	3	3	"Jak2 "	"O60674"	3220	39240	100	7871	7814	636	8	5973	5973	6028	502	8	95	88	0	625145	3.558	100000.000	100000.000	0.000	0.000	0.000	0.000	0.000	16.610	1898	1841	1898	1841	80	560	100	1785	"Y1007"
0	0	0	29	4	3	"Keap1"	"Q14145"	3690	39220	90	5984	6074	422	6	5910	5910	5997	564	9	13	3	0	315825	0.137	100000.000	100000.000	0.000	0.000	0.000	0.000	0.000	16.610	74	164	74	164	52	420	100	1786	"Y141"
0	0	0	29	5	3	"Keap1"	"Q14145"	4210	39230	200	5731	5750	378	6	5811	5811	5900	758	12	2	0	0	1817145	-0.198	100000.000	100000.000	0.000	0.000	0.000	0.000	0.000	16.610	-80	-61	-80	-61	316	2384	100	1787	"Y141"
0	0	0	29	6	3	"Keap1"	"Q14145"	4710	39230	200	5879	5985	1017	16	5820	5820	5903	645	10	6	2	0	1891186	0.127	100000.000	100000.000	0.000	0.000	0.000	0.000	0.000	16.610	59	165	59	165	316	2384	100	1788	"Y141"
0	0	0	29	7	3	"MK2"	"P16389"	5210	39250	70	10275	10052	1015	10	5651	5651	5718	371	6	100	100	0	321662	11.682	100000.000	100000.000	0.000	0.000	0.000	0.000	0.000	16.610	4624	4401	4624	4401	32	236	100	1789	"Y132"
0	0	0	29	8	3	"MK2"	"P16389"	5710	39240	70	10232	10083	769	7	5633	5633	5727	607	10	100	100	0	322642	7.176	100000.000	100000.000	0.000	0.000	0.000	0.000	0.000	16.610	4599	4450	4599	4450	32	236	100	1790	"Y132"
0	0	0	29	9	3	"MK2"	"P16389"	6220	39240	80	9183	8470	1955	23	5537	5537	5633	764	13	76	71	0	440432	3.713	100000.000	100000.000	0.000	0.000	0.000	0.000	0.000	16.610	3646	2933	3646	2933	52	340	100	1791	"Y132"
0	0	0	29	1	4	"MyD88"	"Q99836"	2220	39880	160	12863	12786	1144	8	6629	6629	6806	1278	18	99	98	0	2659550	4.679	100000.000	100000.000	0.000	0.000	0.000	0.000	0.000	16.610	6234	6157	6234	6157	208	1512	100	1792	"Y257"
0	0	0	29	2	4	"MyD88"	"Q99836"	2720	39890	180	12154	11722	3394	28	6361	6361	6448	580	8	90	88	0	3000945	9.093	100000.000	100000.000	0.000	0.000	0.000	0.000	0.000	16.610	5793	5361	5793	5361	256	1924	100	1793	"Y257"
0	0	0	29	3	4	"MyD88"	"Q99836"	3220	39880	160	11712	11584	1340	11	6139	6139	6210	489	7	99	99	0	2409480	10.990	100000.000	100000.000	0.000	0.000	0.000	0.000	0.000	16.610	5573	5445	5573	5445	208	1512	100	1794	"Y257"
0	0	0	29	4	4	"NFkB-p105 "	"P19838"	3720	39880	100	7714	7759	589	7	6068	6068	6135	432	7	98	95	0	620685	3.759	100000.000	100000.000	0.000	0.000	0.000	0.000	0.000	16.610	1646	1691	1646	1691	80	560	100	1795	"S337"
0	0	0	29	5	4	"NFkB-p105 "	"P19838"	4210	39880	100	7213	7474	1259	16	5973	5973	6019	371	6	92	83	0	597944	3.922	100000.000	100000.000	0.000	0.000	0.000	0.000	0.000	16.610	1240	1501	1240	1501	80	560	100	1796	"S337"
0	0	0	29	6	4	"NFkB-p105 "	"P19838"	4720	39880	110	7187	7288	614	8	5806	5806	5867	419	7	97	90	0	583072	3.391	100000.000	100000.000	0.000	0.000	0.000	0.000	0.000	16.610	1381	1482	1381	1482	80	656	100	1797	"S337"
0	0	0	29	7	4	"PKACa "	"P17612"	5230	39880	140	7344	7369	778	10	5750	5750	5782	360	6	96	91	0	1149599	4.408	100000.000	100000.000	0.000	0.000	0.000	0.000	0.000	16.610	1594	1619	1594	1619	156	1140	100	1798	"S338"
0	0	0	29	8	4	"PKACa "	"P17612"	5720	39880	150	7328	7341	571	7	5745	5745	5791	369	6	96	94	0	1145180	4.201	100000.000	100000.000	0.000	0.000	0.000	0.000	0.000	16.610	1583	1596	1583	1596	156	1272	100	1799	"S338"
0	0	0	29	9	4	"PKACa "	"P17612"	6220	39880	130	7240	7339	919	12	5686	5686	5732	376	6	99	96	0	880648	4.274	100000.000	100000.000	0.000	0.000	0.000	0.000	0.000	16.610	1554	1653	1554	1653	120	940	100	1800	"S338"
0	0	0	29	1	5	"PDK1"	"O15530"	2230	40520	120	22318	19586	5693	29	6663	6663	6719	656	9	92	90	0	2350266	19.614	100000.000	100000.000	0.000	0.000	0.000	0.000	0.000	16.610	15655	12923	15655	12923	120	820	100	1801	"Y373"
0	0	0	29	2	5	"PDK1"	"O15530"	2720	40530	120	21583	19966	5082	25	6350	6350	6478	794	12	93	91	0	2395927	16.987	100000.000	100000.000	0.000	0.000	0.000	0.000	0.000	16.610	15233	13616	15233	13616	120	820	100	1802	"Y373"
0	0	0	29	3	5	"PDK1"	"O15530"	3220	40520	130	20958	19768	5633	28	6147	6147	6240	671	10	95	94	0	2372168	20.161	100000.000	100000.000	0.000	0.000	0.000	0.000	0.000	16.610	14811	13621	14811	13621	120	940	100	1803	"Y373"
0	0	0	29	4	5	"Ripk1"	"Q13546"	3700	40520	150	6661	6799	734	10	6163	6163	6256	1036	16	23	3	0	1060579	0.524	100000.000	100000.000	0.000	0.000	0.000	0.000	0.000	16.610	498	636	498	636	156	1272	100	1804	"Y424"
0	0	0	29	5	5	"Ripk1"	"Q13546"	4220	40520	100	7018	7090	962	13	6169	6169	6213	424	6	78	50	0	567217	2.068	100000.000	100000.000	0.000	0.000	0.000	0.000	0.000	16.610	849	921	849	921	80	560	100	1805	"Y424"
0	0	0	29	6	5	"Ripk1"	"Q13546"	4720	40520	110	6806	7246	4331	59	5992	5992	6117	1123	18	16	2	0	579659	1.005	100000.000	100000.000	0.000	0.000	0.000	0.000	0.000	16.610	814	1254	814	1254	80	656	100	1806	"Y424"
0	0	0	29	7	5	"Smad1 "	"Q15797"	5210	40520	200	5699	5923	1968	33	5879	5879	5956	702	11	4	1	0	1871684	-0.047	100000.000	100000.000	0.000	0.000	0.000	0.000	0.000	16.610	-180	44	-180	44	316	2384	100	1807	"S463"
0	0	0	29	8	5	"Smad1 "	"Q15797"	5710	40520	200	5858	5923	397	6	5736	5736	5782	391	6	19	7	0	1871661	0.361	100000.000	100000.000	0.000	0.000	0.000	0.000	0.000	16.610	122	187	122	187	316	2384	100	1808	"S463"
0	0	0	29	9	5	"Smad1 "	"Q15797"	6210	40520	200	5633	5686	428	7	5601	5601	5652	439	7	10	2	0	1796620	0.077	100000.000	100000.000	0.000	0.000	0.000	0.000	0.000	16.610	32	85	32	85	316	2384	100	1809	"S463"
0	0	0	29	1	6	"TAB1"	"Q15750"	2220	41170	120	17287	16943	2681	15	6731	6731	6787	620	9	99	97	0	2033174	16.381	100000.000	100000.000	0.000	0.000	0.000	0.000	0.000	16.610	10556	10212	10556	10212	120	820	100	1810	"S438"
0	0	0	29	2	6	"TAB1"	"Q15750"	2720	41170	130	16241	15909	2331	14	6409	6409	6492	615	9	99	97	0	1909084	15.312	100000.000	100000.000	0.000	0.000	0.000	0.000	0.000	16.610	9832	9500	9832	9500	120	940	100	1811	"S438"
0	0	0	29	3	6	"TAB1"	"Q15750"	3220	41160	130	15408	15971	7112	44	6273	6273	6344	543	8	97	96	0	1916543	17.729	100000.000	100000.000	0.000	0.000	0.000	0.000	0.000	16.610	9135	9698	9135	9698	120	940	100	1812	"S438"
0	0	0	29	4	6	"Tgfbr2"	"P37173"	3720	41170	160	7148	7171	454	6	6183	6183	6248	485	7	88	49	0	1491620	1.903	100000.000	100000.000	0.000	0.000	0.000	0.000	0.000	16.610	965	988	965	988	208	1512	100	1813	"Y259"
0	0	0	29	5	6	"Tgfbr2"	"P37173"	4210	41160	150	7152	7311	855	11	6190	6190	6256	461	7	98	54	0	1140531	2.289	100000.000	100000.000	0.000	0.000	0.000	0.000	0.000	16.610	962	1121	962	1121	156	1272	100	1814	"Y259"
0	0	0	29	6	6	"Tgfbr2"	"P37173"	4720	41170	170	6957	6980	497	7	6052	6052	6153	978	15	39	2	0	1451823	0.846	100000.000	100000.000	0.000	0.000	0.000	0.000	0.000	16.610	905	928	905	928	208	1660	100	1815	"Y259"
0	0	0	29	7	6	"XIAP "	"P98170"	5200	41170	150	40348	30375	16190	53	6006	6006	6081	852	14	75	73	0	4738451	28.514	100000.000	100000.000	0.000	0.000	0.000	0.000	0.000	16.610	34342	24369	34342	24369	156	1272	100	1816	"S87"
0	0	0	29	8	6	"XIAP "	"P98170"	5710	41170	160	29384	23897	16139	67	5855	5855	5909	417	7	65	62	0	4970516	43.137	100000.000	100000.000	0.000	0.000	0.000	0.000	0.000	16.610	23529	18042	23529	18042	208	1512	100	1817	"S87"
0	0	0	29	9	6	"XIAP "	"P98170"	6220	41170	140	38701	30456	16148	53	5653	5653	5710	414	7	87	83	0	4751125	59.773	100000.000	100000.000	0.000	0.000	0.000	0.000	0.000	16.610	33048	24803	33048	24803	156	1140	100	1818	"S87"
-75	0	0	29	1	7	"empty"	"empty"	2200	41790	200	6910	6938	512	7	7010	7010	7103	769	10	5	1	0	2192451	-0.215	100000.000	100000.000	0.000	0.000	0.000	0.000	0.000	16.610	-100	-72	-100	-72	316	2384	100	1819	"empty"
-75	0	0	29	2	7	"empty"	"empty"	2700	41790	200	6605	6719	555	8	6644	6644	6706	905	13	5	1	0	2123208	0.014	100000.000	100000.000	0.000	0.000	0.000	0.000	0.000	16.610	-39	75	-39	75	316	2384	100	1820	"empty"
-75	0	0	29	3	7	"empty"	"empty"	3200	41790	200	6438	6485	472	7	6417	6417	6483	510	7	12	2	0	2049136	0.004	100000.000	100000.000	0.000	0.000	0.000	0.000	0.000	16.610	21	68	21	68	316	2384	100	1821	"empty"
-75	0	0	29	4	7	"empty"	"empty"	3700	41790	200	6308	6377	484	7	6300	6300	6384	823	12	4	1	0	2015164	-0.009	100000.000	100000.000	0.000	0.000	0.000	0.000	0.000	16.610	8	77	8	77	316	2384	100	1822	"empty"
-75	0	0	29	5	7	"empty"	"empty"	4200	41790	200	6243	6357	548	8	6256	6256	6338	885	13	3	1	0	2008654	0.021	100000.000	100000.000	0.000	0.000	0.000	0.000	0.000	16.610	-13	101	-13	101	316	2384	100	1823	"empty"
-75	0	0	29	6	7	"empty"	"empty"	4700	41790	200	6193	6244	397	6	6117	6117	6191	605	9	9	1	0	1973099	0.088	100000.000	100000.000	0.000	0.000	0.000	0.000	0.000	16.610	76	127	76	127	316	2384	100	1824	"empty"
-75	0	0	29	7	7	"empty"	"empty"	5200	41790	200	6063	6107	431	7	6017	6017	6078	534	8	8	2	0	1929888	0.054	100000.000	100000.000	0.000	0.000	0.000	0.000	0.000	16.610	46	90	46	90	316	2384	100	1825	"empty"
-75	0	0	29	8	7	"empty"	"empty"	5700	41790	200	6201	6264	471	7	6087	6087	6180	631	10	9	2	0	1979406	0.133	100000.000	100000.000	0.000	0.000	0.000	0.000	0.000	16.610	114	177	114	177	316	2384	100	1826	"empty"
-75	0	0	29	9	7	"empty"	"empty"	6200	41790	200	5800	5957	1845	30	5775	5775	5835	446	7	9	3	0	1882439	0.274	100000.000	100000.000	0.000	0.000	0.000	0.000	0.000	16.610	25	182	25	182	316	2384	100	1827	"empty"
0	0	0	30	1	1	"PTEN"	"P60484"	6750	37940	90	9329	9241	1044	11	5562	5562	5597	398	7	100	98	0	480507	9.156	100000.000	100000.000	0.000	0.000	0.000	0.000	0.000	16.610	3767	3679	3767	3679	52	420	100	1828	"T382/3/5"
0	0	0	30	2	1	"PTEN"	"P60484"	7230	37940	70	9099	9294	1138	12	5541	5541	5525	260	4	100	100	0	297407	14.496	100000.000	100000.000	0.000	0.000	0.000	0.000	0.000	16.610	3558	3753	3558	3753	32	236	100	1829	"T382/3/5"
0	0	0	30	3	1	"PTEN"	"P60484"	7740	37950	80	8791	8457	1262	14	5469	5469	5510	413	7	92	88	0	439756	7.136	100000.000	100000.000	0.000	0.000	0.000	0.000	0.000	16.610	3322	2988	3322	2988	52	340	100	1830	"T382/3/5"
0	0	0	30	4	1	"Rab5A"	"P20339"	8240	37940	200	5251	5276	368	6	5365	5365	5408	457	8	3	1	0	1667212	-0.289	100000.000	100000.000	0.000	0.000	0.000	0.000	0.000	16.610	-114	-89	-114	-89	316	2384	100	1831	"S123"
0	0	0	30	5	1	"Rab5A"	"P20339"	8740	37940	200	5298	5333	557	10	5342	5342	5373	358	6	9	1	0	1685205	-0.112	100000.000	100000.000	0.000	0.000	0.000	0.000	0.000	16.610	-44	-9	-44	-9	316	2384	100	1832	"S123"
0	0	0	30	6	1	"Rab5A"	"P20339"	9240	37940	200	5242	5258	347	6	5324	5324	5365	628	11	1	0	0	1661591	-0.170	100000.000	100000.000	0.000	0.000	0.000	0.000	0.000	16.610	-82	-66	-82	-66	316	2384	100	1833	"S123"
0	0	0	30	7	1	"STAT1 "	"P42224"	9760	37950	160	5787	5979	2346	39	5235	5235	5279	514	9	53	9	0	1243580	1.362	100000.000	100000.000	0.000	0.000	0.000	0.000	0.000	16.610	552	744	552	744	208	1512	100	1834	"Y701"
0	0	0	30	8	1	"STAT1 "	"P42224"	10250	37940	200	5733	6255	4215	67	5360	5360	5413	907	16	11	2	0	1976432	0.928	100000.000	100000.000	0.000	0.000	0.000	0.000	0.000	16.610	373	895	373	895	316	2384	100	1835	"Y701"
0	0	0	30	9	1	"STAT1 "	"P42224"	10750	37940	160	6034	6053	425	7	5453	5453	5488	410	7	68	20	0	1259123	1.378	100000.000	100000.000	0.000	0.000	0.000	0.000	0.000	16.610	581	600	581	600	208	1512	100	1836	"Y701"
0	0	0	30	1	2	"STAT5B "	"P51692"	6740	38600	110	5729	5779	328	5	5563	5563	5619	388	6	20	7	0	462324	0.412	100000.000	100000.000	0.000	0.000	0.000	0.000	0.000	16.610	166	216	166	216	80	656	100	1837	"Y699"
0	0	0	30	2	2	"STAT5B "	"P51692"	7240	38590	200	5617	5689	636	11	5518	5518	5564	486	8	10	2	0	1797783	0.257	100000.000	100000.000	0.000	0.000	0.000	0.000	0.000	16.610	99	171	99	171	316	2384	100	1838	"Y699"
0	0	0	30	3	2	"STAT5B "	"P51692"	7750	38590	90	5555	5596	299	5	5463	5463	5496	263	4	40	7	0	290996	0.380	100000.000	100000.000	0.000	0.000	0.000	0.000	0.000	16.610	92	133	92	133	52	420	100	1839	"Y699"
0	0	0	30	4	2	"Syk "	"P43405"	8260	38590	90	15727	15180	2395	15	5311	5311	5338	276	5	100	98	0	789355	35.659	100000.000	100000.000	0.000	0.000	0.000	0.000	0.000	16.610	10416	9869	10416	9869	52	420	100	1840	"Y352"
0	0	0	30	5	2	"Syk "	"P43405"	8760	38600	100	13994	11783	3696	31	5407	5407	5444	301	5	90	86	0	942674	21.060	100000.000	100000.000	0.000	0.000	0.000	0.000	0.000	16.610	8587	6376	8587	6376	80	560	100	1841	"Y352"
0	0	0	30	6	2	"Syk "	"P43405"	9260	38600	80	12651	12497	798	6	5393	5393	5424	291	5	100	100	0	649862	24.306	100000.000	100000.000	0.000	0.000	0.000	0.000	0.000	16.610	7258	7104	7258	7104	52	340	100	1842	"Y352"
0	0	0	30	7	2	"ACC1"	"Q13085"	9770	38600	170	6089	6094	476	7	5350	5350	5398	397	7	77	44	0	1267564	1.753	100000.000	100000.000	0.000	0.000	0.000	0.000	0.000	16.610	739	744	739	744	208	1660	100	1843	"S80"
0	0	0	30	8	2	"ACC1"	"Q13085"	10250	38600	190	6174	6178	519	8	5456	5456	5503	449	8	68	32	0	1581547	1.503	100000.000	100000.000	0.000	0.000	0.000	0.000	0.000	16.610	718	722	718	722	256	2088	100	1844	"S80"
0	0	0	30	9	2	"ACC1"	"Q13085"	10760	38600	150	6146	6219	448	7	5478	5478	5508	384	6	83	41	0	970159	1.852	100000.000	100000.000	0.000	0.000	0.000	0.000	0.000	16.610	668	741	668	741	156	1272	100	1845	"S80"
0	0	0	30	1	3	"TrKA"	"P04629"	6740	39220	110	9561	9265	1347	14	5650	5650	5780	2276	39	91	16	0	741179	1.531	100000.000	100000.000	0.000	0.000	0.000	0.000	0.000	16.610	3911	3615	3911	3615	80	656	100	1846	"Y680"
0	0	0	30	2	3	"TrKA"	"P04629"	7250	39250	100	9744	9533	1011	10	5599	5599	5622	288	5	98	97	0	762620	13.580	100000.000	100000.000	0.000	0.000	0.000	0.000	0.000	16.610	4145	3934	4145	3934	80	560	100	1847	"Y680"
0	0	0	30	3	3	"TrKA"	"P04629"	7750	39240	100	9410	9369	1026	10	5472	5472	5495	376	6	98	97	0	749543	10.303	100000.000	100000.000	0.000	0.000	0.000	0.000	0.000	16.610	3938	3897	3938	3897	80	560	100	1848	"Y680"
0	0	0	30	4	3	"BRAF1"	"P15056"	8250	39230	120	7927	7835	683	8	5426	5426	5451	304	5	96	95	0	940211	7.842	100000.000	100000.000	0.000	0.000	0.000	0.000	0.000	16.610	2501	2409	2501	2409	120	820	100	1849	"S579"
0	0	0	30	5	3	"BRAF1"	"P15056"	8750	39250	130	7007	7003	677	9	5353	5353	5378	280	5	96	95	0	840398	5.804	100000.000	100000.000	0.000	0.000	0.000	0.000	0.000	16.610	1654	1650	1654	1650	120	940	100	1850	"S579"
0	0	0	30	6	3	"BRAF1"	"P15056"	9260	39240	120	6991	7031	628	8	5435	5435	5456	262	4	96	96	0	843758	6.011	100000.000	100000.000	0.000	0.000	0.000	0.000	0.000	16.610	1556	1596	1556	1596	120	820	100	1851	"S579"
0	0	0	30	7	3	"Cdc2"	"P06493"	9750	39240	120	7780	7503	1016	13	5368	5368	5388	291	5	89	85	0	900322	7.268	100000.000	100000.000	0.000	0.000	0.000	0.000	0.000	16.610	2412	2135	2412	2135	120	820	100	1852	"Y15"
0	0	0	30	8	3	"Cdc2"	"P06493"	10260	39240	110	7928	8068	540	6	5480	5480	5510	328	5	100	100	0	645465	7.799	100000.000	100000.000	0.000	0.000	0.000	0.000	0.000	16.610	2448	2588	2448	2588	80	656	100	1853	"Y15"
0	0	0	30	9	3	"Cdc2"	"P06493"	10740	39240	110	7897	7973	636	7	5503	5503	5530	294	5	98	97	0	637870	8.310	100000.000	100000.000	0.000	0.000	0.000	0.000	0.000	16.610	2394	2470	2394	2470	80	656	100	1854	"Y15"
0	0	0	30	1	4	"ERK3"	"Q16659"	6750	39870	170	9076	9173	1838	20	5592	5592	5644	410	7	98	97	0	1908048	8.607	100000.000	100000.000	0.000	0.000	0.000	0.000	0.000	16.610	3484	3581	3484	3581	208	1660	100	1855	"S189"
0	0	0	30	2	4	"ERK3"	"Q16659"	7240	39880	150	9327	9313	707	7	5565	5565	5632	568	10	100	100	0	1452851	6.481	100000.000	100000.000	0.000	0.000	0.000	0.000	0.000	16.610	3762	3748	3762	3748	156	1272	100	1856	"S189"
0	0	0	30	3	4	"ERK3"	"Q16659"	7750	39880	160	8858	8892	778	8	5504	5504	5532	303	5	99	99	0	1849508	11.089	100000.000	100000.000	0.000	0.000	0.000	0.000	0.000	16.610	3354	3388	3354	3388	208	1512	100	1857	"S189"
0	0	0	30	4	4	"GIT2"	"Q14161"	8240	39870	200	5339	5400	508	9	5367	5367	5408	372	6	7	2	0	1706524	-0.022	100000.000	100000.000	0.000	0.000	0.000	0.000	0.000	16.610	-28	33	-28	33	316	2384	100	1858	"Y484"
0	0	0	30	5	4	"GIT2"	"Q14161"	8740	39870	200	5441	5459	260	4	5408	5408	5440	433	7	6	0	0	1725115	0.044	100000.000	100000.000	0.000	0.000	0.000	0.000	0.000	16.610	33	51	33	51	316	2384	100	1859	"Y484"
0	0	0	30	6	4	"GIT2"	"Q14161"	9240	39870	200	5509	5555	343	6	5443	5443	5472	298	5	21	4	0	1755514	0.279	100000.000	100000.000	0.000	0.000	0.000	0.000	0.000	16.610	66	112	66	112	316	2384	100	1860	"Y484"
0	0	0	30	7	4	"HSP70 "	"P08107"	9750	39870	90	6425	6445	526	8	5392	5392	5412	284	5	94	90	0	335163	3.637	100000.000	100000.000	0.000	0.000	0.000	0.000	0.000	16.610	1033	1053	1033	1053	52	420	100	1861	"Y525"
0	0	0	30	8	4	"HSP70 "	"P08107"	10250	39880	80	6551	6660	572	8	5538	5538	5594	487	8	94	55	0	346340	2.189	100000.000	100000.000	0.000	0.000	0.000	0.000	0.000	16.610	1013	1122	1013	1122	52	340	100	1862	"Y525"
0	0	0	30	9	4	"HSP70 "	"P08107"	10750	39890	80	6561	6635	408	6	5603	5603	5631	370	6	94	82	0	345005	2.714	100000.000	100000.000	0.000	0.000	0.000	0.000	0.000	16.610	958	1032	958	1032	52	340	100	1863	"Y525"
0	0	0	30	1	5	"iNOS "	"P35228"	6760	40510	170	5898	6236	866	13	5668	5668	5716	383	6	36	25	0	1297062	1.358	100000.000	100000.000	0.000	0.000	0.000	0.000	0.000	16.610	230	568	230	568	208	1660	100	1864	"Y151"
0	0	0	30	2	5	"iNOS "	"P35228"	7250	40510	80	7042	7153	1015	14	5429	5429	5478	371	6	88	86	0	371940	4.515	100000.000	100000.000	0.000	0.000	0.000	0.000	0.000	16.610	1613	1724	1613	1724	52	340	100	1865	"Y151"
0	0	0	30	3	5	"iNOS "	"P35228"	7750	40520	140	5801	6252	941	15	5583	5583	5622	367	6	43	35	0	975311	1.717	100000.000	100000.000	0.000	0.000	0.000	0.000	0.000	16.610	218	669	218	669	156	1140	100	1866	"Y151"
0	0	0	30	4	5	"IRF-3 "	"Q14653"	8260	40530	120	6791	6768	330	4	5466	5466	5482	309	5	99	94	0	812156	4.162	100000.000	100000.000	0.000	0.000	0.000	0.000	0.000	16.610	1325	1302	1325	1302	120	820	100	1867	"S402"
0	0	0	30	5	5	"IRF-3 "	"Q14653"	8760	40530	120	6676	6738	393	5	5448	5448	5481	310	5	100	100	0	808538	4.055	100000.000	100000.000	0.000	0.000	0.000	0.000	0.000	16.610	1228	1290	1228	1290	120	820	100	1868	"S402"
0	0	0	30	6	5	"IRF-3 "	"Q14653"	9260	40540	120	6696	6730	440	6	5456	5456	5501	501	9	96	80	0	807584	2.453	100000.000	100000.000	0.000	0.000	0.000	0.000	0.000	16.610	1240	1274	1240	1274	120	820	100	1869	"S402"
0	0	0	30	7	5	"M6PR"	"P20645"	9750	40530	100	6945	6882	765	11	5472	5472	5511	361	6	88	83	0	550550	3.798	100000.000	100000.000	0.000	0.000	0.000	0.000	0.000	16.610	1473	1410	1473	1410	80	560	100	1870	"S267"
0	0	0	30	8	5	"M6PR"	"P20645"	10250	40540	90	7169	7209	484	6	5512	5512	5567	383	6	100	98	0	374849	4.287	100000.000	100000.000	0.000	0.000	0.000	0.000	0.000	16.610	1657	1697	1657	1697	52	420	100	1871	"S267"
0	0	0	30	9	5	"M6PR"	"P20645"	10750	40540	130	6683	6589	866	13	5598	5598	5639	434	7	68	57	0	790625	2.189	100000.000	100000.000	0.000	0.000	0.000	0.000	0.000	16.610	1085	991	1085	991	120	940	100	1872	"S267"
0	0	0	30	1	6	"MDM2"	"Q00987"	6750	41160	110	5992	6023	344	5	5714	5714	5838	1590	27	1	0	0	481850	0.116	100000.000	100000.000	0.000	0.000	0.000	0.000	0.000	16.610	278	309	278	309	80	656	100	1873	"S166"
0	0	0	30	2	6	"MDM2"	"Q00987"	7250	41160	200	5632	5720	647	11	5617	5617	5657	384	6	13	3	0	1807554	0.164	100000.000	100000.000	0.000	0.000	0.000	0.000	0.000	16.610	15	103	15	103	316	2384	100	1874	"S166"
0	0	0	30	3	6	"MDM2"	"Q00987"	7750	41160	200	5627	5648	298	5	5626	5626	5670	497	8	4	0	0	1784610	-0.044	100000.000	100000.000	0.000	0.000	0.000	0.000	0.000	16.610	1	22	1	22	316	2384	100	1875	"S166"
0	0	0	30	4	6	"p38 delta"	"O15264"	8260	41160	110	8057	8132	913	11	5568	5568	5610	392	6	97	97	0	650557	6.434	100000.000	100000.000	0.000	0.000	0.000	0.000	0.000	16.610	2489	2564	2489	2564	80	656	100	1876	"Y182"
0	0	0	30	5	6	"p38 delta"	"O15264"	8760	41170	120	7653	7448	794	10	5508	5508	5544	324	5	90	90	0	893802	5.877	100000.000	100000.000	0.000	0.000	0.000	0.000	0.000	16.610	2145	1940	2145	1940	120	820	100	1877	"Y182"
0	0	0	30	6	6	"p38 delta"	"O15264"	9260	41170	110	7997	8372	1805	21	5482	5482	5532	380	6	98	98	0	669741	7.474	100000.000	100000.000	0.000	0.000	0.000	0.000	0.000	16.610	2515	2890	2515	2890	80	656	100	1878	"Y182"
0	0	0	30	7	6	"p70S6K"	"P23443"	9750	41150	200	5515	5549	299	5	5490	5490	5525	357	6	13	2	0	1753619	0.067	100000.000	100000.000	0.000	0.000	0.000	0.000	0.000	16.610	25	59	25	59	316	2384	100	1879	"T412"
0	0	0	30	8	6	"p70S6K"	"P23443"	10240	41140	100	5576	5654	470	8	5519	5519	5552	374	6	15	5	0	452300	0.273	100000.000	100000.000	0.000	0.000	0.000	0.000	0.000	16.610	57	135	57	135	80	560	100	1880	"T412"
0	0	0	30	9	6	"p70S6K"	"P23443"	10750	41160	130	5721	5862	969	16	5593	5593	5657	398	7	19	6	0	703407	0.515	100000.000	100000.000	0.000	0.000	0.000	0.000	0.000	16.610	128	269	128	269	120	940	100	1881	"T412"
-75	0	0	30	1	7	"empty"	"empty"	6730	41790	200	5870	5935	683	11	5752	5752	5820	788	13	4	1	0	1875477	0.146	100000.000	100000.000	0.000	0.000	0.000	0.000	0.000	16.610	118	183	118	183	316	2384	100	1882	"empty"
-75	0	0	30	2	7	"empty"	"empty"	7230	41790	200	5623	5710	755	13	5670	5670	5730	742	12	2	0	0	1804316	-0.027	100000.000	100000.000	0.000	0.000	0.000	0.000	0.000	16.610	-47	40	-47	40	316	2384	100	1883	"empty"
-75	0	0	30	3	7	"empty"	"empty"	7730	41790	200	5647	5701	345	6	5664	5664	5727	563	9	6	1	0	1801467	-0.046	100000.000	100000.000	0.000	0.000	0.000	0.000	0.000	16.610	-17	37	-17	37	316	2384	100	1884	"empty"
-75	0	0	30	4	7	"empty"	"empty"	8230	41790	200	5685	5728	489	8	5606	5606	5656	396	7	11	3	0	1809943	0.182	100000.000	100000.000	0.000	0.000	0.000	0.000	0.000	16.610	79	122	79	122	316	2384	100	1885	"empty"
-75	0	0	30	5	7	"empty"	"empty"	8730	41790	200	5567	5636	712	12	5536	5536	5590	579	10	5	1	0	1780904	0.079	100000.000	100000.000	0.000	0.000	0.000	0.000	0.000	16.610	31	100	31	100	316	2384	100	1886	"empty"
-75	0	0	30	6	7	"empty"	"empty"	9230	41790	200	5532	5551	340	6	5498	5498	5555	753	13	0	0	0	1753964	-0.005	100000.000	100000.000	0.000	0.000	0.000	0.000	0.000	16.610	34	53	34	53	316	2384	100	1887	"empty"
-75	0	0	30	7	7	"empty"	"empty"	9730	41790	200	5483	5501	263	4	5506	5506	5605	1509	26	0	0	0	1738368	-0.069	100000.000	100000.000	0.000	0.000	0.000	0.000	0.000	16.610	-23	-5	-23	-5	316	2384	100	1888	"empty"
-75	0	0	30	8	7	"empty"	"empty"	10230	41790	200	5520	5571	352	6	5544	5544	5591	457	8	6	2	0	1760496	-0.044	100000.000	100000.000	0.000	0.000	0.000	0.000	0.000	16.610	-24	27	-24	27	316	2384	100	1889	"empty"
-75	0	0	30	9	7	"empty"	"empty"	10730	41790	200	5658	5698	345	6	5630	5630	5797	2450	42	0	0	0	1800570	-0.040	100000.000	100000.000	0.000	0.000	0.000	0.000	0.000	16.610	28	68	28	68	316	2384	100	1890	"empty"
0	0	0	31	1	1	"JNK1"	"P45983"	11330	37930	110	8426	8215	704	8	5473	5473	5498	335	6	97	97	0	657208	8.110	100000.000	100000.000	0.000	0.000	0.000	0.000	0.000	16.610	2953	2742	2953	2742	80	656	100	1891	"T183"
0	0	0	31	2	1	"JNK1"	"P45983"	11820	37930	150	8500	8157	3258	39	5597	5597	6051	4460	73	4	1	0	1272437	0.472	100000.000	100000.000	0.000	0.000	0.000	0.000	0.000	16.610	2903	2560	2903	2560	156	1272	100	1892	"T183"
0	0	0	31	3	1	"JNK1"	"P45983"	12330	37940	120	8659	8342	1228	14	5355	5355	5401	625	11	90	87	0	1001074	4.706	100000.000	100000.000	0.000	0.000	0.000	0.000	0.000	16.610	3304	2987	3304	2987	120	820	100	1893	"T183"
0	0	0	31	4	1	"Keap1"	"Q14145"	12820	37940	90	10381	10587	777	7	5326	5326	5341	254	4	100	100	0	550541	20.654	100000.000	100000.000	0.000	0.000	0.000	0.000	0.000	16.610	5055	5261	5055	5261	52	420	100	1894	"S293/5"
0	0	0	31	5	1	"Keap1"	"Q14145"	13320	37940	80	11065	11003	1152	10	5276	5276	5280	244	4	98	98	0	572166	23.455	100000.000	100000.000	0.000	0.000	0.000	0.000	0.000	16.610	5789	5727	5789	5727	52	340	100	1895	"S293/5"
0	0	0	31	6	1	"Keap1"	"Q14145"	13820	37930	100	11374	10541	2550	24	5264	5264	5272	252	4	93	88	0	843317	20.909	100000.000	100000.000	0.000	0.000	0.000	0.000	0.000	16.610	6110	5277	6110	5277	80	560	100	1896	"S293/5"
0	0	0	31	7	1	"MK2"	"P16389"	14320	37940	200	5309	5455	673	12	5275	5275	5297	302	5	19	12	0	1723906	0.523	100000.000	100000.000	0.000	0.000	0.000	0.000	0.000	16.610	34	180	34	180	316	2384	100	1897	"Y415"
0	0	0	31	8	1	"MK2"	"P16389"	14820	37940	200	5293	5447	594	10	5246	5246	5300	1292	24	8	0	0	1721253	0.114	100000.000	100000.000	0.000	0.000	0.000	0.000	0.000	16.610	47	201	47	201	316	2384	100	1898	"Y415"
0	0	0	31	9	1	"MK2"	"P16389"	15320	37940	200	5319	5457	516	9	5235	5235	5299	921	17	10	1	0	1724335	0.172	100000.000	100000.000	0.000	0.000	0.000	0.000	0.000	16.610	84	222	84	222	316	2384	100	1899	"Y415"
0	0	0	31	1	2	"NFAT1 "	"Q13469"	11330	38580	160	6118	6101	303	4	5471	5471	5528	602	10	57	2	0	1269077	0.952	100000.000	100000.000	0.000	0.000	0.000	0.000	0.000	16.610	647	630	647	630	208	1512	100	1900	"S110"
0	0	0	31	2	2	"NFAT1 "	"Q13469"	11820	38580	180	6271	6488	2254	34	5635	5635	5716	546	9	60	16	0	1660963	1.414	100000.000	100000.000	0.000	0.000	0.000	0.000	0.000	16.610	636	853	636	853	256	1924	100	1901	"S110"
0	0	0	31	3	2	"NFAT1 "	"Q13469"	12330	38580	170	6087	6133	488	7	5419	5419	5452	376	6	85	35	0	1275565	1.811	100000.000	100000.000	0.000	0.000	0.000	0.000	0.000	16.610	668	714	668	714	208	1660	100	1902	"S110"
0	0	0	31	4	2	"NFkB-p105 "	"P19838"	12830	38580	80	6356	6402	368	5	5349	5349	5367	331	6	100	86	0	332909	3.127	100000.000	100000.000	0.000	0.000	0.000	0.000	0.000	16.610	1007	1053	1007	1053	52	340	100	1903	"S907"
0	0	0	31	5	2	"NFkB-p105 "	"P19838"	13330	38590	100	6193	6181	492	7	5335	5335	5380	406	7	86	58	0	494444	1.973	100000.000	100000.000	0.000	0.000	0.000	0.000	0.000	16.610	858	846	858	846	80	560	100	1904	"S907"
0	0	0	31	6	2	"NFkB-p105 "	"P19838"	13830	38590	90	6396	6320	345	5	5374	5374	5398	286	5	98	86	0	328633	3.224	100000.000	100000.000	0.000	0.000	0.000	0.000	0.000	16.610	1022	946	1022	946	52	420	100	1905	"S907"
0	0	0	31	7	2	"process-control__"	"GGSGGSGDYKDDDDK"	14330	38590	200	5387	5519	725	13	5303	5303	5322	268	5	25	12	0	1744127	0.735	100000.000	100000.000	0.000	0.000	0.000	0.000	0.000	16.610	84	216	84	216	316	2384	100	1906	"process-control__"
0	0	0	31	8	2	"process-control__"	"GGSGGSGDYKDDDDK"	14830	38600	70	6663	6731	640	9	5319	5319	5355	611	11	93	68	0	215399	2.252	100000.000	100000.000	0.000	0.000	0.000	0.000	0.000	16.610	1344	1412	1344	1412	32	236	100	1907	"process-control__"
0	0	0	31	9	2	"process-control__"	"GGSGGSGDYKDDDDK"	15320	38590	120	5572	5926	772	13	5311	5311	5352	409	7	41	34	0	711145	1.403	100000.000	100000.000	0.000	0.000	0.000	0.000	0.000	16.610	261	615	261	615	120	820	100	1908	"process-control__"
0	0	0	31	1	3	"PAK4"	"O96013"	11330	39220	120	9324	9101	1666	18	5466	5466	5484	337	6	95	93	0	1092139	10.733	100000.000	100000.000	0.000	0.000	0.000	0.000	0.000	16.610	3858	3635	3858	3635	120	820	100	1909	"S474"
0	0	0	31	2	3	"PAK4"	"O96013"	11830	39230	120	10675	11480	3957	34	5771	5771	5837	521	8	100	100	0	1377628	10.831	100000.000	100000.000	0.000	0.000	0.000	0.000	0.000	16.610	4904	5709	4904	5709	120	820	100	1910	"S474"
0	0	0	31	3	3	"PAK4"	"O96013"	12330	39230	130	10693	10793	1269	11	5449	5449	5485	362	6	100	100	0	1295123	14.663	100000.000	100000.000	0.000	0.000	0.000	0.000	0.000	16.610	5244	5344	5244	5344	120	940	100	1911	"S474"
0	0	0	31	4	3	"Rab5A"	"P20339"	12830	39210	90	7676	7990	729	9	5394	5394	5402	264	4	100	100	0	415462	9.803	100000.000	100000.000	0.000	0.000	0.000	0.000	0.000	16.610	2282	2596	2282	2596	52	420	100	1912	"Y205"
0	0	0	31	5	3	"Rab5A"	"P20339"	13330	39230	100	7849	7792	995	12	5360	5360	5383	311	5	100	96	0	623393	7.746	100000.000	100000.000	0.000	0.000	0.000	0.000	0.000	16.610	2489	2432	2489	2432	80	560	100	1913	"Y205"
0	0	0	31	6	3	"Rab5A"	"P20339"	13830	39230	90	8033	8124	531	6	5410	5410	5416	271	5	100	100	0	422463	9.993	100000.000	100000.000	0.000	0.000	0.000	0.000	0.000	16.610	2623	2714	2623	2714	52	420	100	1914	"Y205"
0	0	0	31	7	3	"Sek1"	"P45985"	14330	39210	90	5222	5398	707	13	5376	5376	5431	631	11	13	3	0	280691	-0.052	100000.000	100000.000	0.000	0.000	0.000	0.000	0.000	16.610	-154	22	-154	22	52	420	100	1915	"S257"
[truncated: 233,661 more chars]
