# Supplementary material for: PIIKA 2.5: Enhanced quality control of peptide microarrays for kinome analysis
Source: PLoS One. 2021 Sep 10;16(9):e0257232. doi: 10.1371/journal.pone.0257232 (PMC8432839; doi:10.1371/journal.pone.0257232)
Supplement: S1 File — All arrays used in this experiment are available as txt files in the GPR format contained within a single zip folder. Individual files are named as in Table 1, where the first number, which follows S, represents the identifier for the samples. Samples 1 2, and 3 are control, 4,5 and 6 are treated with LPS, and 7,8, and 9 are treated with both LPS and cortisol. The number following this represents the day of experiment. For example, S1_2.txt contains the data for sample number 1 from the experiment performed on day 2. (ZIP) [file pone.0257232.s001.zip › arrays/S3_3.txt]

ATF	1.0
31	42    
"Type=GenePix Export 3"
"DateTime=2018/08/24 12:48:35"
"Settings="
"GalFile=T:\Arrays\Human Pig Gal File\Human Pig Gal File with Calibration spots  - Lot 3200 - Copy.txt"
"PixelSize=10"
"Wavelengths=532"
"ImageFiles=T:\Arrays\Method Development Day 3 - August 24, 2018\S3_3_532.tif 0"
"NormalizationMethod=None"
"NormalizationFactors=1"
"JpegImage="
"StdDev=Type 1"
"RatioFormulations=W1/W2 (532/)"
"FeatureType=Circular"
"Barcode="
"BackgroundSubtraction=LocalFeature"
"ImageOrigin=0, 0"
"JpegOrigin=1470, 4630"
"Creator=GenePix Pro 6.0.1.25"
"Scanner=GenePix 4200A 01  [116282]"
"FocusPosition=0"
"Temperature=23.19"
"LinesAveraged=1"
"Comment="
"PMTGain=340"
"ScanPower=100"
"LaserPower=2.61"
"Filters=Standard Green"
"ScanRegion=0,0,2200,7150"
"Supplier=Genetix Ltd."
"ArrayerSoftwareName=MicroArraying"
"ArrayerSoftwareVersion=QSoft XP Build 6700 (Revision 4)"
"Flags"	"Normalize"	"Autoflag"	"Block"	"Column"	"Row"	"Name"	"ID"	"X"	"Y"	"Dia."	"F532 Median"	"F532 Mean"	"F532 SD"	"F532 CV"	"B532"	"B532 Median"	"B532 Mean"	"B532 SD"	"B532 CV"	"% > B532+1SD"	"% > B532+2SD"	"F532 % Sat."	"F532 Total Intensity"	"SNR 532"	"Ratio of Medians (532/2)"	"Ratio of Means (532/2)"	"Median of Ratios (532/2)"	"Mean of Ratios (532/2)"	"Ratios SD (532/2)"	"Rgn Ratio (532/2)"	"Rgn R2 (532/2)"	"Log Ratio (532/2)"	"F532 Median - B532"	"F532 Mean - B532"	"Sum of Medians (532/2)"	"Sum of Means (532/2)"	"F Pixels"	"B Pixels"	"Circularity"	"Index"	"Target"
0	0	0	1	1	1	"ACTA1"	"P68133"	2230	5020	200	6039	6821	3738	54	5931	5931	6765	3393	50	6	2	0	2155507	0.017	100000.000	100000.000	0.000	0.000	0.000	0.000	0.000	16.610	108	890	108	890	316	2384	100	1	"Y55"
0	0	0	1	2	1	"ACTA1"	"P68133"	2730	5020	170	5827	6631	3452	52	5772	5772	6417	3065	47	4	2	0	1379181	0.070	100000.000	100000.000	0.000	0.000	0.000	0.000	0.000	16.610	55	859	55	859	208	1660	100	2	"Y55"
0	0	0	1	3	1	"ACTA1"	"P68133"	3240	5020	200	5814	6469	2842	43	5602	5602	6336	2937	46	7	2	0	2044322	0.045	100000.000	100000.000	0.000	0.000	0.000	0.000	0.000	16.610	212	867	212	867	316	2384	100	3	"Y55"
0	0	0	1	4	1	"A-Raf"	"P10398"	3750	5030	130	5738	6827	4483	65	5440	5440	5870	2223	37	14	6	0	819286	0.430	100000.000	100000.000	0.000	0.000	0.000	0.000	0.000	16.610	298	1387	298	1387	120	940	100	4	"S214"
0	0	0	1	5	1	"A-Raf"	"P10398"	4240	5020	200	5199	5860	2904	49	5420	5420	5964	2232	37	8	3	0	1851646	-0.047	100000.000	100000.000	0.000	0.000	0.000	0.000	0.000	16.610	-221	440	-221	440	316	2384	100	5	"S214"
0	0	0	1	6	1	"A-Raf"	"P10398"	4740	5020	200	4901	5276	1372	26	5232	5232	5975	2856	47	4	1	0	1667194	-0.245	100000.000	100000.000	0.000	0.000	0.000	0.000	0.000	16.610	-331	44	-331	44	316	2384	100	6	"S214"
0	0	0	1	7	1	"Cdk2"	"P24941"	5240	5020	200	4976	5493	1617	29	5287	5287	6042	2913	48	6	1	0	1735655	-0.188	100000.000	100000.000	0.000	0.000	0.000	0.000	0.000	16.610	-311	206	-311	206	316	2384	100	7	"Y179"
0	0	0	1	8	1	"Cdk2"	"P24941"	5740	5020	200	5141	6065	2940	48	5410	5410	6110	2943	48	10	4	0	1916492	-0.015	100000.000	100000.000	0.000	0.000	0.000	0.000	0.000	16.610	-269	655	-269	655	316	2384	100	8	"Y179"
0	0	0	1	9	1	"Cdk2"	"P24941"	6240	5020	200	5192	5843	2334	39	5523	5523	6410	3470	54	5	3	0	1846491	-0.163	100000.000	100000.000	0.000	0.000	0.000	0.000	0.000	16.610	-331	320	-331	320	316	2384	100	9	"Y179"
0	0	0	1	1	2	"Cofilin 1"	"P23528"	2250	5710	200	5509	5868	1914	32	5794	5794	6348	2601	40	6	2	0	1854372	-0.185	100000.000	100000.000	0.000	0.000	0.000	0.000	0.000	16.610	-285	74	-285	74	316	2384	100	10	"S2"
0	0	0	1	2	2	"Cofilin 1"	"P23528"	2750	5710	200	5205	5715	1612	28	5703	5703	6250	2310	36	7	2	0	1806014	-0.232	100000.000	100000.000	0.000	0.000	0.000	0.000	0.000	16.610	-498	12	-498	12	316	2384	100	11	"S2"
0	0	0	1	3	2	"Cofilin 1"	"P23528"	3250	5710	200	5524	5966	1796	30	5869	5869	6532	2687	41	5	1	0	1885190	-0.211	100000.000	100000.000	0.000	0.000	0.000	0.000	0.000	16.610	-345	97	-345	97	316	2384	100	12	"S2"
0	0	0	1	4	2	"CTNNB1"	"P35222"	3750	5710	200	5640	6003	1804	30	5908	5908	6470	2723	42	6	2	0	1896902	-0.172	100000.000	100000.000	0.000	0.000	0.000	0.000	0.000	16.610	-268	95	-268	95	316	2384	100	13	"S675"
0	0	0	1	5	2	"CTNNB1"	"P35222"	4250	5710	200	5878	6282	1794	28	5904	5904	6353	2486	39	9	2	0	1985163	-0.029	100000.000	100000.000	0.000	0.000	0.000	0.000	0.000	16.610	-26	378	-26	378	316	2384	100	14	"S675"
0	0	0	1	6	2	"CTNNB1"	"P35222"	4750	5710	200	5559	5751	1543	26	5588	5588	5972	2085	34	7	1	0	1817349	-0.106	100000.000	100000.000	0.000	0.000	0.000	0.000	0.000	16.610	-29	163	-29	163	316	2384	100	15	"S675"
0	0	0	1	7	2	"EGFR"	"P00533"	5250	5710	130	5825	6068	1255	20	5660	5660	5880	1732	29	12	3	0	728211	0.109	100000.000	100000.000	0.000	0.000	0.000	0.000	0.000	16.610	165	408	165	408	120	940	100	16	"T693"
0	0	0	1	8	2	"EGFR"	"P00533"	5750	5710	200	5822	5995	947	15	5636	5636	5854	1305	22	10	2	0	1894341	0.108	100000.000	100000.000	0.000	0.000	0.000	0.000	0.000	16.610	186	359	186	359	316	2384	100	17	"T693"
0	0	0	1	9	2	"EGFR"	"P00533"	6250	5710	200	5691	5777	953	16	5664	5664	5852	1460	24	4	1	0	1825601	-0.051	100000.000	100000.000	0.000	0.000	0.000	0.000	0.000	16.610	27	113	27	113	316	2384	100	18	"T693"
0	0	0	1	1	3	"JAK1"	"P23458"	2270	6330	200	4321	4686	2053	43	4620	4620	4737	1189	25	7	2	0	1480729	-0.043	100000.000	100000.000	0.000	0.000	0.000	0.000	0.000	16.610	-299	66	-299	66	316	2384	100	19	"Y1035"
0	0	0	1	2	3	"JAK1"	"P23458"	2770	6330	200	4248	4473	744	16	4502	4502	4650	899	19	9	3	0	1413597	-0.197	100000.000	100000.000	0.000	0.000	0.000	0.000	0.000	16.610	-254	-29	-254	-29	316	2384	100	20	"Y1035"
0	0	0	1	3	3	"JAK1"	"P23458"	3270	6330	200	4483	4802	1039	21	4641	4641	4791	1255	26	12	2	0	1517559	0.009	100000.000	100000.000	0.000	0.000	0.000	0.000	0.000	16.610	-158	161	-158	161	316	2384	100	21	"Y1035"
0	0	0	1	4	3	"JNK2"	"P45984"	3770	6330	200	5215	6448	6439	99	4840	4840	5021	1559	31	22	8	0	2037528	0.915	100000.000	100000.000	0.000	0.000	0.000	0.000	0.000	16.610	375	1608	375	1608	316	2384	100	22	"T183"
0	0	0	1	5	3	"JNK2"	"P45984"	4270	6330	200	5056	5267	1534	29	4890	4890	5013	1497	29	12	2	0	1664350	0.170	100000.000	100000.000	0.000	0.000	0.000	0.000	0.000	16.610	166	377	166	377	316	2384	100	23	"T183"
0	0	0	1	6	3	"JNK2"	"P45984"	4770	6330	200	5082	5467	2427	44	4790	4790	4946	1586	32	17	3	0	1727658	0.328	100000.000	100000.000	0.000	0.000	0.000	0.000	0.000	16.610	292	677	292	677	316	2384	100	24	"T183"
0	0	0	1	7	3	"Kit "	"P10721"	5270	6330	200	5021	5098	657	12	4974	4974	5076	1279	25	5	1	0	1610952	0.017	100000.000	100000.000	0.000	0.000	0.000	0.000	0.000	16.610	47	124	47	124	316	2384	100	25	"Y721"
0	0	0	1	8	3	"Kit "	"P10721"	5770	6330	200	5150	5358	1099	20	5106	5106	5219	1335	25	6	2	0	1693129	0.104	100000.000	100000.000	0.000	0.000	0.000	0.000	0.000	16.610	44	252	44	252	316	2384	100	26	"Y721"
0	0	0	1	9	3	"Kit "	"P10721"	6270	6330	200	5167	5479	1942	35	5053	5053	5240	1872	35	4	1	0	1731345	0.128	100000.000	100000.000	0.000	0.000	0.000	0.000	0.000	16.610	114	426	114	426	316	2384	100	27	"Y721"
0	0	0	1	1	4	"MK3"	"P22001"	2270	6970	200	4446	4445	598	13	4125	4125	4232	937	22	12	1	0	1404707	0.227	100000.000	100000.000	0.000	0.000	0.000	0.000	0.000	16.610	321	320	321	320	316	2384	100	28	"Y187"
0	0	0	1	2	4	"MK3"	"P22001"	2770	6970	200	4455	4710	997	21	4206	4206	4330	982	22	17	4	0	1488290	0.387	100000.000	100000.000	0.000	0.000	0.000	0.000	0.000	16.610	249	504	249	504	316	2384	100	29	"Y187"
0	0	0	1	3	4	"MK3"	"P22001"	3270	6970	200	4519	4736	1733	36	4286	4286	4409	761	17	22	6	0	1496471	0.430	100000.000	100000.000	0.000	0.000	0.000	0.000	0.000	16.610	233	450	233	450	316	2384	100	30	"Y187"
0	0	0	1	4	4	"NFAT1 "	"Q13469"	3770	6970	200	4514	4514	889	19	4435	4435	4486	763	17	8	1	0	1426552	0.037	100000.000	100000.000	0.000	0.000	0.000	0.000	0.000	16.610	79	79	79	79	316	2384	100	31	"S326"
0	0	0	1	5	4	"NFAT1 "	"Q13469"	4270	6970	200	4496	4545	1048	23	4520	4520	4500	959	21	5	1	0	1436141	0.047	100000.000	100000.000	0.000	0.000	0.000	0.000	0.000	16.610	-24	25	-24	25	316	2384	100	32	"S326"
0	0	0	1	6	4	"NFAT1 "	"Q13469"	4770	6970	200	4394	4423	669	15	4542	4542	4514	954	21	4	0	0	1397690	-0.095	100000.000	100000.000	0.000	0.000	0.000	0.000	0.000	16.610	-148	-119	-148	-119	316	2384	100	33	"S326"
0	0	0	1	7	4	"NFkB-p65 "	"Q04206"	5270	6970	200	4569	4548	567	12	4640	4640	4645	763	16	3	1	0	1437277	-0.127	100000.000	100000.000	0.000	0.000	0.000	0.000	0.000	16.610	-71	-92	-71	-92	316	2384	100	34	"S276"
0	0	0	1	8	4	"NFkB-p65 "	"Q04206"	5770	6970	200	4545	4566	459	10	4638	4638	4702	854	18	2	0	0	1442710	-0.159	100000.000	100000.000	0.000	0.000	0.000	0.000	0.000	16.610	-93	-72	-93	-72	316	2384	100	35	"S276"
0	0	0	1	9	4	"NFkB-p65 "	"Q04206"	6270	6970	200	4495	4524	600	13	4569	4569	4744	2977	62	0	0	0	1429531	-0.074	100000.000	100000.000	0.000	0.000	0.000	0.000	0.000	16.610	-74	-45	-74	-45	316	2384	100	36	"S276"
0	0	0	1	1	5	"PDGFRb"	"P09619"	2270	7610	200	4868	5347	1506	28	4531	4531	4502	942	20	29	24	0	1689498	0.897	100000.000	100000.000	0.000	0.000	0.000	0.000	0.000	16.610	337	816	337	816	316	2384	100	37	"Y686"
0	0	0	1	2	5	"PDGFRb"	"P09619"	2770	7610	200	4927	5174	1204	23	4486	4486	4513	736	16	30	25	0	1634970	0.898	100000.000	100000.000	0.000	0.000	0.000	0.000	0.000	16.610	441	688	441	688	316	2384	100	38	"Y686"
0	0	0	1	3	5	"PDGFRb"	"P09619"	3270	7610	200	4726	5150	1303	25	4505	4505	4581	1179	25	25	17	0	1627410	0.483	100000.000	100000.000	0.000	0.000	0.000	0.000	0.000	16.610	221	645	221	645	316	2384	100	39	"Y686"
0	0	0	1	4	5	"PELI2"	"Q96FA3"	3770	7610	200	4394	4480	690	15	4460	4460	4513	1014	22	3	0	0	1415707	-0.033	100000.000	100000.000	0.000	0.000	0.000	0.000	0.000	16.610	-66	20	-66	20	316	2384	100	40	"T290"
0	0	0	1	5	5	"PELI2"	"Q96FA3"	4270	7610	200	4536	4686	2048	43	4402	4402	4478	1163	25	5	1	0	1480670	0.179	100000.000	100000.000	0.000	0.000	0.000	0.000	0.000	16.610	134	284	134	284	316	2384	100	41	"T290"
0	0	0	1	6	5	"PELI2"	"Q96FA3"	4770	7610	200	4296	4552	1247	27	4234	4234	4325	878	20	14	2	0	1438305	0.259	100000.000	100000.000	0.000	0.000	0.000	0.000	0.000	16.610	62	318	62	318	316	2384	100	42	"T290"
0	0	0	1	7	5	"sek1"	"P45985"	5270	7610	200	4611	4570	1032	22	4377	4377	4408	845	19	5	1	0	1444063	0.192	100000.000	100000.000	0.000	0.000	0.000	0.000	0.000	16.610	234	193	234	193	316	2384	100	43	"S2315"
0	0	0	1	8	5	"sek1"	"P45985"	5770	7610	200	4501	4479	642	14	4399	4399	4401	868	19	4	1	0	1415492	0.090	100000.000	100000.000	0.000	0.000	0.000	0.000	0.000	16.610	102	80	102	80	316	2384	100	44	"S2315"
0	0	0	1	9	5	"sek1"	"P45985"	6270	7610	200	4652	4596	651	14	4390	4390	4412	918	20	5	1	0	1452427	0.200	100000.000	100000.000	0.000	0.000	0.000	0.000	0.000	16.610	262	206	262	206	316	2384	100	45	"S2315"
0	0	0	1	1	6	"SMAD3"	"Q15796"	2270	8260	200	4854	4900	784	16	4839	4839	4903	1288	26	3	1	0	1548472	-0.002	100000.000	100000.000	0.000	0.000	0.000	0.000	0.000	16.610	15	61	15	61	316	2384	100	46	"S416"
0	0	0	1	2	6	"SMAD3"	"Q15796"	2770	8260	200	4811	4843	936	19	4814	4814	4816	927	19	1	1	0	1530247	0.029	100000.000	100000.000	0.000	0.000	0.000	0.000	0.000	16.610	-3	29	-3	29	316	2384	100	47	"S416"
0	0	0	1	3	6	"SMAD3"	"Q15796"	3270	8260	200	4737	4762	621	13	4731	4731	4766	956	20	5	1	0	1504818	-0.004	100000.000	100000.000	0.000	0.000	0.000	0.000	0.000	16.610	6	31	6	31	316	2384	100	48	"S416"
0	0	0	1	4	6	"TAK1 "	"O43318"	3770	8260	200	4839	5043	1774	35	4548	4548	4592	745	16	25	4	0	1593687	0.605	100000.000	100000.000	0.000	0.000	0.000	0.000	0.000	16.610	291	495	291	495	316	2384	100	49	"T178"
0	0	0	1	5	6	"TAK1 "	"O43318"	4270	8260	200	4645	4778	834	17	4281	4281	4454	2182	48	2	0	0	1509935	0.148	100000.000	100000.000	0.000	0.000	0.000	0.000	0.000	16.610	364	497	364	497	316	2384	100	50	"T178"
0	0	0	1	6	6	"TAK1 "	"O43318"	4770	8260	200	4464	4598	952	20	4093	4093	4245	1135	26	12	2	0	1452859	0.311	100000.000	100000.000	0.000	0.000	0.000	0.000	0.000	16.610	371	505	371	505	316	2384	100	51	"T178"
0	0	0	1	7	6	"TNIK"	"Q9UKE5"	5270	8260	200	4143	4397	1023	23	4079	4079	4225	1113	26	13	2	0	1389329	0.155	100000.000	100000.000	0.000	0.000	0.000	0.000	0.000	16.610	64	318	64	318	316	2384	100	52	"T181"
0	0	0	1	8	6	"TNIK"	"Q9UKE5"	5770	8260	200	4143	4291	560	13	4064	4064	4183	715	17	20	2	0	1356101	0.151	100000.000	100000.000	0.000	0.000	0.000	0.000	0.000	16.610	79	227	79	227	316	2384	100	53	"T181"
0	0	0	1	9	6	"TNIK"	"Q9UKE5"	6270	8260	200	4077	4229	679	16	4068	4068	4233	880	20	9	1	0	1336424	-0.005	100000.000	100000.000	0.000	0.000	0.000	0.000	0.000	16.610	9	161	9	161	316	2384	100	54	"T181"
-75	0	0	1	1	7	"empty"	"empty"	2270	8900	200	4113	4339	2076	47	4220	4220	4325	979	22	2	0	0	1371243	0.014	100000.000	100000.000	0.000	0.000	0.000	0.000	0.000	16.610	-107	119	-107	119	316	2384	100	55	"empty"
-75	0	0	1	2	7	"empty"	"empty"	2770	8900	200	4011	4114	602	14	4185	4185	4289	731	17	3	1	0	1299936	-0.239	100000.000	100000.000	0.000	0.000	0.000	0.000	0.000	16.610	-174	-71	-174	-71	316	2384	100	56	"empty"
-75	0	0	1	3	7	"empty"	"empty"	3270	8900	200	4205	4398	755	17	4269	4269	4418	878	19	7	2	0	1389761	-0.023	100000.000	100000.000	0.000	0.000	0.000	0.000	0.000	16.610	-64	129	-64	129	316	2384	100	57	"empty"
-75	0	0	1	4	7	"empty"	"empty"	3770	8900	200	4433	4581	1886	41	4416	4416	4468	943	21	5	1	0	1447582	0.120	100000.000	100000.000	0.000	0.000	0.000	0.000	0.000	16.610	17	165	17	165	316	2384	100	58	"empty"
-75	0	0	1	5	7	"empty"	"empty"	4270	8900	200	4486	4399	616	14	4460	4460	4411	885	20	3	0	0	1390200	-0.014	100000.000	100000.000	0.000	0.000	0.000	0.000	0.000	16.610	26	-61	26	-61	316	2384	100	59	"empty"
-75	0	0	1	6	7	"empty"	"empty"	4770	8900	200	4527	4498	744	16	4505	4505	4478	1008	22	3	1	0	1421257	0.020	100000.000	100000.000	0.000	0.000	0.000	0.000	0.000	16.610	22	-7	22	-7	316	2384	100	60	"empty"
-75	0	0	1	7	7	"empty"	"empty"	5270	8900	200	4581	4605	914	19	4552	4552	4575	1205	26	2	1	0	1455260	0.025	100000.000	100000.000	0.000	0.000	0.000	0.000	0.000	16.610	29	53	29	53	316	2384	100	61	"empty"
-75	0	0	1	8	7	"empty"	"empty"	5770	8900	200	4655	4745	665	14	4560	4560	4596	1194	25	3	1	0	1499264	0.125	100000.000	100000.000	0.000	0.000	0.000	0.000	0.000	16.610	95	185	95	185	316	2384	100	62	"empty"
-75	0	0	1	9	7	"empty"	"empty"	6270	8900	200	4520	4502	399	8	4554	4554	4595	1003	21	1	0	0	1422509	-0.093	100000.000	100000.000	0.000	0.000	0.000	0.000	0.000	16.610	-34	-52	-34	-52	316	2384	100	63	"empty"
0	0	0	2	1	1	"PKACa "	"P17612"	6780	5020	160	7200	9128	6364	69	5604	5604	6664	3716	55	31	13	0	1898618	0.663	100000.000	100000.000	0.000	0.000	0.000	0.000	0.000	16.610	1596	3524	1596	3524	208	1512	100	64	"T197"
0	0	0	2	2	1	"PKACa "	"P17612"	7260	5040	130	11013	13050	8698	66	5893	5893	7054	4080	57	56	30	0	1565955	1.470	100000.000	100000.000	0.000	0.000	0.000	0.000	0.000	16.610	5120	7157	5120	7157	120	940	100	65	"T197"
0	0	0	2	3	1	"PKACa "	"P17612"	7760	5030	140	11171	14083	8990	63	7084	7084	8707	5203	59	45	28	0	2197015	1.033	100000.000	100000.000	0.000	0.000	0.000	0.000	0.000	16.610	4087	6999	4087	6999	156	1140	100	66	"T197"
0	0	0	2	4	1	"PTEN"	"P60484"	8230	5070	140	8291	10062	5511	54	7368	7368	8935	5351	59	17	7	0	1569639	0.211	100000.000	100000.000	0.000	0.000	0.000	0.000	0.000	16.610	923	2694	923	2694	156	1140	100	67	"Y315"
0	0	0	2	5	1	"PTEN"	"P60484"	8740	5050	210	9942	12432	7581	60	8305	8305	10093	6054	59	20	11	0	3928627	0.386	100000.000	100000.000	0.000	0.000	0.000	0.000	0.000	16.610	1637	4127	1637	4127	316	2572	100	68	"Y315"
0	0	0	2	6	1	"PTEN"	"P60484"	9260	5060	170	11616	13417	6401	47	8885	8885	10947	6568	59	29	11	0	2790641	0.376	100000.000	100000.000	0.000	0.000	0.000	0.000	0.000	16.610	2731	4532	2731	4532	208	1660	100	69	"Y315"
0	0	0	2	7	1	"SOC3"	"O14543"	9750	5060	200	8436	12296	9193	74	7771	7771	11202	8824	78	19	9	0	3885404	0.124	100000.000	100000.000	0.000	0.000	0.000	0.000	0.000	16.610	665	4525	665	4525	316	2384	100	70	"Y204"
0	0	0	2	8	1	"SOC3"	"O14543"	10250	5060	280	7341	12377	11369	91	6214	6214	9780	8756	89	21	14	0	7723537	0.297	100000.000	100000.000	0.000	0.000	0.000	0.000	0.000	16.610	1127	6163	1127	6163	624	4642	100	71	"Y204"
0	0	0	2	9	1	"SOC3"	"O14543"	10740	5060	200	6816	11564	10399	89	6317	6317	10366	9381	90	20	12	0	3654168	0.128	100000.000	100000.000	0.000	0.000	0.000	0.000	0.000	16.610	499	5247	499	5247	316	2384	100	72	"Y204"
0	0	0	2	1	2	"STAT3 "	"P40763"	6760	5660	200	5957	6289	1351	21	5762	5762	5990	1329	22	19	7	0	1987377	0.225	100000.000	100000.000	0.000	0.000	0.000	0.000	0.000	16.610	195	527	195	527	316	2384	100	73	"S691"
0	0	0	2	2	2	"STAT3 "	"P40763"	7260	5670	100	7154	7221	2055	28	5689	5689	5812	1356	23	51	22	0	577715	1.039	100000.000	100000.000	0.000	0.000	0.000	0.000	0.000	16.610	1465	1532	1465	1532	80	560	100	74	"S691"
0	0	0	2	3	2	"STAT3 "	"P40763"	7740	5670	120	6875	7568	2722	35	5992	5992	6529	2465	37	32	9	0	908121	0.422	100000.000	100000.000	0.000	0.000	0.000	0.000	0.000	16.610	883	1576	883	1576	120	820	100	75	"S691"
0	0	0	2	4	2	"STAT6 "	"P42226"	8250	5670	200	5526	5845	1466	25	5881	5881	6545	2768	42	4	1	0	1847160	-0.253	100000.000	100000.000	0.000	0.000	0.000	0.000	0.000	16.610	-355	-36	-355	-36	316	2384	100	76	"T645"
0	0	0	2	5	2	"STAT6 "	"P42226"	8750	5680	200	5229	5551	1330	23	5637	5637	6354	3062	48	4	0	0	1754052	-0.262	100000.000	100000.000	0.000	0.000	0.000	0.000	0.000	16.610	-408	-86	-408	-86	316	2384	100	77	"T645"
0	0	0	2	6	2	"STAT6 "	"P42226"	9240	5680	200	4924	5386	1358	25	5587	5587	6392	3181	49	2	0	0	1701857	-0.316	100000.000	100000.000	0.000	0.000	0.000	0.000	0.000	16.610	-663	-201	-663	-201	316	2384	100	78	"T645"
0	0	0	2	7	2	"14-3-3 beta"	"P31946"	9760	5680	100	17528	16727	7366	44	5005	5005	5531	1846	33	86	82	0	1338154	6.065	100000.000	100000.000	0.000	0.000	0.000	0.000	0.000	16.610	12523	11722	12523	11722	80	560	100	79	"S185"
0	0	0	2	8	2	"14-3-3 beta"	"P31946"	10230	5690	110	16398	14983	7518	50	4800	4800	5609	3384	60	73	66	0	1198674	2.770	100000.000	100000.000	0.000	0.000	0.000	0.000	0.000	16.610	11598	10183	11598	10183	80	656	100	80	"S185"
0	0	0	2	9	2	"14-3-3 beta"	"P31946"	10750	5690	120	10144	14469	10436	72	4937	4937	5900	3865	65	53	43	0	1736244	2.217	100000.000	100000.000	0.000	0.000	0.000	0.000	0.000	16.610	5207	9532	5207	9532	120	820	100	81	"S185"
0	0	0	2	1	3	"Tgfbr2"	"P37173"	6740	6320	200	4833	4957	781	15	5123	5123	5249	1033	19	6	1	0	1566545	-0.283	100000.000	100000.000	0.000	0.000	0.000	0.000	0.000	16.610	-290	-166	-290	-166	316	2384	100	82	"S409"
0	0	0	2	2	3	"Tgfbr2"	"P37173"	7240	6330	170	5011	5264	1491	28	5063	5063	5225	1316	25	13	4	0	1094974	0.030	100000.000	100000.000	0.000	0.000	0.000	0.000	0.000	16.610	-52	201	-52	201	208	1660	100	83	"S409"
0	0	0	2	3	3	"Tgfbr2"	"P37173"	7730	6320	200	5012	5182	1101	21	5306	5306	5481	1244	22	7	2	0	1637532	-0.240	100000.000	100000.000	0.000	0.000	0.000	0.000	0.000	16.610	-294	-124	-294	-124	316	2384	100	84	"S409"
0	0	0	2	4	3	"Tyk2"	"P29597"	8230	6320	130	5718	5991	1576	26	5050	5050	5213	1077	20	43	15	0	718890	0.722	100000.000	100000.000	0.000	0.000	0.000	0.000	0.000	16.610	668	941	668	941	120	940	100	85	"Y1054/5"
0	0	0	2	5	3	"Tyk2"	"P29597"	8750	6330	150	5269	5699	1692	29	4920	4920	5181	1164	22	31	16	0	889084	0.445	100000.000	100000.000	0.000	0.000	0.000	0.000	0.000	16.610	349	779	349	779	156	1272	100	86	"Y1054/5"
0	0	0	2	6	3	"Tyk2"	"P29597"	9230	6320	200	4792	5087	1244	24	4813	4813	5091	1233	24	14	4	0	1607546	-0.003	100000.000	100000.000	0.000	0.000	0.000	0.000	0.000	16.610	-21	274	-21	274	316	2384	100	87	"Y1054/5"
0	0	0	2	7	3	"caveolin-1"	"Q03135"	9730	6320	200	4804	5094	1197	23	4795	4795	5190	1517	29	15	3	0	1609764	-0.063	100000.000	100000.000	0.000	0.000	0.000	0.000	0.000	16.610	9	299	9	299	316	2384	100	88	"Y14"
0	0	0	2	8	3	"caveolin-1"	"Q03135"	10230	6320	200	4942	5433	1671	30	4729	4729	5233	1923	36	15	5	0	1716868	0.104	100000.000	100000.000	0.000	0.000	0.000	0.000	0.000	16.610	213	704	213	704	316	2384	100	89	"Y14"
0	0	0	2	9	3	"caveolin-1"	"Q03135"	10740	6310	170	4460	5431	2854	52	4510	4510	5116	2181	42	18	8	0	1129592	0.144	100000.000	100000.000	0.000	0.000	0.000	0.000	0.000	16.610	-50	921	-50	921	208	1660	100	90	"Y14"
0	0	0	2	1	4	"Cdc42 "	"P60953"	6760	6950	200	4551	4559	566	12	4641	4641	4661	869	18	4	0	0	1440563	-0.117	100000.000	100000.000	0.000	0.000	0.000	0.000	0.000	16.610	-90	-82	-90	-82	316	2384	100	91	"Y32"
0	0	0	2	2	4	"Cdc42 "	"P60953"	7260	6960	70	4907	6919	7920	114	4487	4487	4422	795	17	25	9	0	221404	3.141	100000.000	100000.000	0.000	0.000	0.000	0.000	0.000	16.610	420	2432	420	2432	32	236	100	92	"Y32"
0	0	0	2	3	4	"Cdc42 "	"P60953"	7740	6960	200	4805	4729	1015	21	4629	4629	4639	1140	24	6	1	0	1494464	0.079	100000.000	100000.000	0.000	0.000	0.000	0.000	0.000	16.610	176	100	176	100	316	2384	100	93	"Y32"
0	0	0	2	4	4	"Flt3"	"P36888"	8220	6970	70	5514	5440	621	11	4548	4548	4494	538	11	71	34	0	174078	1.758	100000.000	100000.000	0.000	0.000	0.000	0.000	0.000	16.610	966	892	966	892	32	236	100	94	"Y591"
0	0	0	2	5	4	"Flt3"	"P36888"	8720	6960	200	4456	4585	946	20	4263	4263	4391	859	19	12	2	0	1448952	0.226	100000.000	100000.000	0.000	0.000	0.000	0.000	0.000	16.610	193	322	193	322	316	2384	100	95	"Y591"
0	0	0	2	6	4	"Flt3"	"P36888"	9220	6950	130	4600	4796	779	16	4417	4417	4494	1137	25	13	2	0	575533	0.266	100000.000	100000.000	0.000	0.000	0.000	0.000	0.000	16.610	183	379	183	379	120	940	100	96	"Y591"
0	0	0	2	7	4	"gp130 "	"P40189"	9710	6960	200	4502	4559	671	14	4268	4268	4389	695	15	17	3	0	1440667	0.245	100000.000	100000.000	0.000	0.000	0.000	0.000	0.000	16.610	234	291	234	291	316	2384	100	97	"Y767"
0	0	0	2	8	4	"gp130 "	"P40189"	10210	6970	100	4610	4754	1100	23	4400	4400	4422	754	17	22	6	0	380293	0.440	100000.000	100000.000	0.000	0.000	0.000	0.000	0.000	16.610	210	354	210	354	80	560	100	98	"Y767"
0	0	0	2	9	4	"gp130 "	"P40189"	10740	6980	110	4338	4876	2547	52	4075	4075	4118	758	18	26	16	0	390113	1.000	100000.000	100000.000	0.000	0.000	0.000	0.000	0.000	16.610	263	801	263	801	80	656	100	99	"Y767"
0	0	0	2	1	5	"IKK-beta "	"O14920"	6760	7610	120	5639	5906	1709	28	4470	4470	4476	636	14	80	45	0	708664	2.248	100000.000	100000.000	0.000	0.000	0.000	0.000	0.000	16.610	1169	1436	1169	1436	120	820	100	100	"Y199"
0	0	0	2	2	5	"IKK-beta "	"O14920"	7240	7610	130	5213	5329	850	15	4478	4478	4475	831	18	46	15	0	639518	1.028	100000.000	100000.000	0.000	0.000	0.000	0.000	0.000	16.610	735	851	735	851	120	940	100	101	"Y199"
0	0	0	2	3	5	"IKK-beta "	"O14920"	7750	7610	140	5352	5501	995	18	4662	4662	4644	1016	21	40	12	0	858129	0.844	100000.000	100000.000	0.000	0.000	0.000	0.000	0.000	16.610	690	839	690	839	156	1140	100	102	"Y199"
0	0	0	2	4	5	"IRAK1"	"P51617"	8260	7620	120	5876	5713	927	16	4395	4395	4482	1082	24	65	15	0	685618	1.138	100000.000	100000.000	0.000	0.000	0.000	0.000	0.000	16.610	1481	1318	1481	1318	120	820	100	103	"T209"
0	0	0	2	5	5	"IRAK1"	"P51617"	8740	7620	110	5977	6098	1133	18	4349	4349	4479	1553	34	55	6	0	487814	1.042	100000.000	100000.000	0.000	0.000	0.000	0.000	0.000	16.610	1628	1749	1628	1749	80	656	100	104	"T209"
0	0	0	2	6	5	"IRAK1"	"P51617"	9230	7630	110	6148	6039	1061	17	4401	4401	4467	783	17	85	58	0	483131	2.008	100000.000	100000.000	0.000	0.000	0.000	0.000	0.000	16.610	1747	1638	1747	1638	80	656	100	105	"T209"
0	0	0	2	7	5	"IRS-1"	"P35568"	9740	7620	200	4124	4290	871	20	4320	4320	4367	889	20	3	1	0	1355761	-0.087	100000.000	100000.000	0.000	0.000	0.000	0.000	0.000	16.610	-196	-30	-196	-30	316	2384	100	106	"S312"
0	0	0	2	8	5	"IRS-1"	"P35568"	10230	7620	200	4283	4476	1297	28	4284	4284	4436	1473	33	3	1	0	1414398	0.027	100000.000	100000.000	0.000	0.000	0.000	0.000	0.000	16.610	-1	192	-1	192	316	2384	100	107	"S312"
0	0	0	2	9	5	"IRS-1"	"P35568"	10730	7630	200	4260	4363	955	21	4187	4187	4332	1377	31	4	2	0	1378863	0.023	100000.000	100000.000	0.000	0.000	0.000	0.000	0.000	16.610	73	176	73	176	316	2384	100	108	"S312"
0	0	0	2	1	6	"Malt1"	"Q9UDY8"	6730	8250	200	4008	4037	432	10	4233	4233	4358	1027	23	1	0	0	1275649	-0.313	100000.000	100000.000	0.000	0.000	0.000	0.000	0.000	16.610	-225	-196	-225	-196	316	2384	100	109	"S135"
0	0	0	2	2	6	"Malt1"	"Q9UDY8"	7230	8250	200	4202	4290	1000	23	4398	4398	4466	847	18	3	1	0	1355686	-0.208	100000.000	100000.000	0.000	0.000	0.000	0.000	0.000	16.610	-196	-108	-196	-108	316	2384	100	110	"S135"
0	0	0	2	3	6	"Malt1"	"Q9UDY8"	7730	8250	200	4345	4469	1480	33	4636	4636	4698	1048	22	2	1	0	1412253	-0.219	100000.000	100000.000	0.000	0.000	0.000	0.000	0.000	16.610	-291	-167	-291	-167	316	2384	100	111	"S135"
0	0	0	2	4	6	"MEK1 "	"Q02750"	8230	8260	90	5265	5168	545	10	4698	4698	4798	690	14	34	5	0	268745	0.536	100000.000	100000.000	0.000	0.000	0.000	0.000	0.000	16.610	567	470	567	470	52	420	100	112	"T385"
0	0	0	2	5	6	"MEK1 "	"Q02750"	8720	8260	200	4763	4844	546	11	4667	4667	4724	891	18	3	1	0	1530727	0.135	100000.000	100000.000	0.000	0.000	0.000	0.000	0.000	16.610	96	177	96	177	316	2384	100	113	"T385"
0	0	0	2	6	6	"MEK1 "	"Q02750"	9220	8260	200	4840	4926	483	9	4665	4665	4706	876	18	5	1	0	1556708	0.251	100000.000	100000.000	0.000	0.000	0.000	0.000	0.000	16.610	175	261	175	261	316	2384	100	114	"T385"
0	0	0	2	7	6	"p47phox "	"P14598"	9720	8260	200	4614	4695	600	12	4572	4572	4651	1085	23	3	1	0	1483583	0.041	100000.000	100000.000	0.000	0.000	0.000	0.000	0.000	16.610	42	123	42	123	316	2384	100	115	"S359"
0	0	0	2	8	6	"p47phox "	"P14598"	10220	8270	200	4511	4733	1194	25	4434	4434	4546	978	21	6	4	0	1495673	0.191	100000.000	100000.000	0.000	0.000	0.000	0.000	0.000	16.610	77	299	77	299	316	2384	100	116	"S359"
0	0	0	2	9	6	"p47phox "	"P14598"	10720	8270	200	4319	4479	1014	22	4244	4244	4444	1176	26	7	3	0	1415432	0.030	100000.000	100000.000	0.000	0.000	0.000	0.000	0.000	16.610	75	235	75	235	316	2384	100	117	"S359"
-75	0	0	2	1	7	"empty"	"empty"	6740	8900	200	4550	4583	677	14	4512	4512	4486	762	16	8	2	0	1448202	0.127	100000.000	100000.000	0.000	0.000	0.000	0.000	0.000	16.610	38	71	38	71	316	2384	100	118	"empty"
-75	0	0	2	2	7	"empty"	"empty"	7240	8900	200	4429	4430	925	20	4421	4421	4402	947	21	5	1	0	1399850	0.030	100000.000	100000.000	0.000	0.000	0.000	0.000	0.000	16.610	8	9	8	9	316	2384	100	119	"empty"
-75	0	0	2	3	7	"empty"	"empty"	7740	8900	200	4464	4451	576	12	4521	4521	4494	862	19	2	0	0	1406640	-0.050	100000.000	100000.000	0.000	0.000	0.000	0.000	0.000	16.610	-57	-70	-57	-70	316	2384	100	120	"empty"
-75	0	0	2	4	7	"empty"	"empty"	8240	8900	200	4396	4408	621	14	4380	4380	4459	830	18	6	2	0	1393062	-0.061	100000.000	100000.000	0.000	0.000	0.000	0.000	0.000	16.610	16	28	16	28	316	2384	100	121	"empty"
-75	0	0	2	5	7	"empty"	"empty"	8740	8900	200	4137	4182	399	9	4227	4227	4381	1309	29	0	0	0	1321513	-0.152	100000.000	100000.000	0.000	0.000	0.000	0.000	0.000	16.610	-90	-45	-90	-45	316	2384	100	122	"empty"
-75	0	0	2	6	7	"empty"	"empty"	9240	8900	200	4159	4242	473	11	4162	4162	4309	898	20	2	0	0	1340519	-0.075	100000.000	100000.000	0.000	0.000	0.000	0.000	0.000	16.610	-3	80	-3	80	316	2384	100	123	"empty"
0	0	0	2	7	7	"GLQAWPG-pS-AIPQFLG_GLQAWPGEAIPQFLG_20vs80"	"GLQAWPG-pS-AIPQFLG_GLQAWPGEAIPQFLG_20vs80"	9740	8910	100	6245	6248	1793	28	4168	4168	4314	630	14	70	62	0	499822	3.070	100000.000	100000.000	0.000	0.000	0.000	0.000	0.000	16.610	2077	2080	2077	2080	80	560	100	124	"GLQAWPG-pS-AIPQFLG_GLQAWPGEAIPQFLG_20vs80"
0	0	0	2	8	7	"GLQAWPG-pS-AIPQFLG_GLQAWPGEAIPQFLG_20vs80"	"GLQAWPG-pS-AIPQFLG_GLQAWPGEAIPQFLG_20vs80"	10240	8930	90	6988	7914	4252	53	4370	4370	4426	1130	25	94	61	0	411523	3.087	100000.000	100000.000	0.000	0.000	0.000	0.000	0.000	16.610	2618	3544	2618	3544	52	420	100	125	"GLQAWPG-pS-AIPQFLG_GLQAWPGEAIPQFLG_20vs80"
0	0	0	2	9	7	"GLQAWPG-pS-AIPQFLG_GLQAWPGEAIPQFLG_20vs80"	"GLQAWPG-pS-AIPQFLG_GLQAWPGEAIPQFLG_20vs80"	10730	8920	90	6587	7230	4226	58	4297	4297	4321	843	19	80	75	0	375972	3.451	100000.000	100000.000	0.000	0.000	0.000	0.000	0.000	16.610	2290	2933	2290	2933	52	420	100	126	"GLQAWPG-pS-AIPQFLG_GLQAWPGEAIPQFLG_20vs80"
0	0	0	3	1	1	"JAK1"	"P23458"	11230	5040	130	10029	16520	13289	80	7935	7935	13038	11199	85	30	16	0	1982391	0.311	100000.000	100000.000	0.000	0.000	0.000	0.000	0.000	16.610	2094	8585	2094	8585	120	940	100	127	"Y220"
0	0	0	3	2	1	"JAK1"	"P23458"	11730	5040	200	13780	19430	13732	70	12002	12002	18803	15449	82	26	6	0	6139791	0.041	100000.000	100000.000	0.000	0.000	0.000	0.000	0.000	16.610	1778	7428	1778	7428	316	2384	100	128	"Y220"
0	0	0	3	3	1	"JAK1"	"P23458"	12220	5040	200	15642	19749	12670	64	14202	14202	18631	12416	66	24	9	0	6240716	0.090	100000.000	100000.000	0.000	0.000	0.000	0.000	0.000	16.610	1440	5547	1440	5547	316	2384	100	129	"Y220"
0	0	0	3	4	1	"Jun "	"P05412"	12720	5050	200	17777	21571	11850	54	16962	16962	21096	12904	61	24	5	0	6816302	0.037	100000.000	100000.000	0.000	0.000	0.000	0.000	0.000	16.610	815	4609	815	4609	316	2384	100	130	"S243"
0	0	0	3	5	1	"Jun "	"P05412"	13220	5040	200	14929	17891	10415	58	15300	15300	18935	11126	58	18	6	0	5653605	-0.094	100000.000	100000.000	0.000	0.000	0.000	0.000	0.000	16.610	-371	2591	-371	2591	316	2384	100	131	"S243"
0	0	0	3	6	1	"Jun "	"P05412"	13710	5050	200	11378	14124	8291	58	13132	13132	17285	11432	66	11	3	0	4463070	-0.277	100000.000	100000.000	0.000	0.000	0.000	0.000	0.000	16.610	-1754	992	-1754	992	316	2384	100	132	"S243"
0	0	0	3	7	1	"Kit "	"P10721"	14220	5050	140	14749	18266	11462	62	11564	11564	14623	9215	63	28	17	0	2849478	0.395	100000.000	100000.000	0.000	0.000	0.000	0.000	0.000	16.610	3185	6702	3185	6702	156	1140	100	133	"Y568/70"
0	0	0	3	8	1	"Kit "	"P10721"	14710	5050	200	11713	14022	8276	59	10753	10753	14178	9670	68	16	5	0	4430827	-0.016	100000.000	100000.000	0.000	0.000	0.000	0.000	0.000	16.610	960	3269	960	3269	316	2384	100	134	"Y568/70"
0	0	0	3	9	1	"Kit "	"P10721"	15200	5050	200	9904	12788	8336	65	9538	9538	12528	8441	67	17	7	0	4040953	0.031	100000.000	100000.000	0.000	0.000	0.000	0.000	0.000	16.610	366	3250	366	3250	316	2384	100	135	"Y568/70"
0	0	0	3	1	2	"Mlk3"	"Q16584"	11220	5690	150	9048	10934	7374	67	5385	5385	7350	5864	79	34	14	0	1705767	0.611	100000.000	100000.000	0.000	0.000	0.000	0.000	0.000	16.610	3663	5549	3663	5549	156	1272	100	136	"S281"
0	0	0	3	2	2	"Mlk3"	"Q16584"	11710	5690	150	10076	12056	7232	59	6189	6189	8685	6939	79	32	10	0	1880779	0.486	100000.000	100000.000	0.000	0.000	0.000	0.000	0.000	16.610	3887	5867	3887	5867	156	1272	100	137	"S281"
0	0	0	3	3	2	"Mlk3"	"Q16584"	12230	5680	150	14814	16809	9803	58	7753	7753	11571	9124	78	41	17	0	2622131	0.574	100000.000	100000.000	0.000	0.000	0.000	0.000	0.000	16.610	7061	9056	7061	9056	156	1272	100	138	"S281"
0	0	0	3	4	2	"NFAT2 "	"O95644"	12720	5670	160	12069	15818	10055	63	8803	8803	12453	9214	73	32	16	0	3290112	0.365	100000.000	100000.000	0.000	0.000	0.000	0.000	0.000	16.610	3266	7015	3266	7015	208	1512	100	139	"S172"
0	0	0	3	5	2	"NFAT2 "	"O95644"	13210	5680	200	10860	13348	7388	55	9664	9664	13351	9851	73	15	5	0	4217960	0.000	100000.000	100000.000	0.000	0.000	0.000	0.000	0.000	16.610	1196	3684	1196	3684	316	2384	100	140	"S172"
0	0	0	3	6	2	"NFAT2 "	"O95644"	13710	5690	100	15575	17147	8621	50	9097	9097	10751	5294	49	57	33	0	1371730	1.208	100000.000	100000.000	0.000	0.000	0.000	0.000	0.000	16.610	6478	8050	6478	8050	80	560	100	141	"S172"
0	0	0	3	7	2	"PI3-kinase p85 subunit beta"	"O00459"	14210	5690	200	13445	16233	9381	57	11148	11148	13896	8469	60	30	11	0	5129648	0.276	100000.000	100000.000	0.000	0.000	0.000	0.000	0.000	16.610	2297	5085	2297	5085	316	2384	100	142	"Y464"
0	0	0	3	8	2	"PI3-kinase p85 subunit beta"	"O00459"	14700	5690	200	11561	14229	8361	58	10354	10354	13354	8622	64	22	6	0	4496403	0.101	100000.000	100000.000	0.000	0.000	0.000	0.000	0.000	16.610	1207	3875	1207	3875	316	2384	100	143	"Y464"
0	0	0	3	9	2	"PI3-kinase p85 subunit beta"	"O00459"	15200	5690	200	13063	17967	12473	69	11078	11078	14020	9283	66	29	17	1	5677677	0.425	100000.000	100000.000	0.000	0.000	0.000	0.000	0.000	16.610	1985	6889	1985	6889	316	2384	100	144	"Y464"
0	0	0	3	1	3	"p47phox "	"P14598"	11200	6320	200	4926	5848	2763	47	4792	4792	5685	2924	51	16	6	0	1847919	0.056	100000.000	100000.000	0.000	0.000	0.000	0.000	0.000	16.610	134	1056	134	1056	316	2384	100	145	"S370"
0	0	0	3	2	3	"p47phox "	"P14598"	11690	6310	150	6103	7552	4441	58	5452	5452	6558	3209	48	21	10	0	1178080	0.310	100000.000	100000.000	0.000	0.000	0.000	0.000	0.000	16.610	651	2100	651	2100	156	1272	100	146	"S370"
0	0	0	3	3	3	"p47phox "	"P14598"	12200	6330	200	5938	7008	3043	43	5881	5881	7172	3999	55	13	4	0	2214537	-0.041	100000.000	100000.000	0.000	0.000	0.000	0.000	0.000	16.610	57	1127	57	1127	316	2384	100	147	"S370"
0	0	0	3	4	3	"PDGFRb"	"P09619"	12700	6330	200	6708	7834	3440	43	6606	6606	7972	4256	53	12	4	0	2475453	-0.032	100000.000	100000.000	0.000	0.000	0.000	0.000	0.000	16.610	102	1228	102	1228	316	2384	100	148	"Y716"
0	0	0	3	5	3	"PDGFRb"	"P09619"	13190	6320	140	7684	8990	4850	53	7360	7360	8490	4193	49	16	7	0	1402443	0.119	100000.000	100000.000	0.000	0.000	0.000	0.000	0.000	16.610	324	1630	324	1630	156	1140	100	149	"Y716"
0	0	0	3	6	3	"PDGFRb"	"P09619"	13700	6330	200	7729	9007	4378	48	7542	7542	8966	4461	49	15	5	0	2846218	0.009	100000.000	100000.000	0.000	0.000	0.000	0.000	0.000	16.610	187	1465	187	1465	316	2384	100	150	"Y716"
0	0	0	3	7	3	"Rack1"	"P63244"	14200	6330	200	9525	10362	4623	44	7882	7882	9306	4732	50	23	8	0	3274455	0.223	100000.000	100000.000	0.000	0.000	0.000	0.000	0.000	16.610	1643	2480	1643	2480	316	2384	100	151	"y246"
0	0	0	3	8	3	"Rack1"	"P63244"	14720	6350	150	10586	11727	4824	41	7312	7312	8777	4452	50	41	13	0	1829400	0.663	100000.000	100000.000	0.000	0.000	0.000	0.000	0.000	16.610	3274	4415	3274	4415	156	1272	100	152	"y246"
0	0	0	3	9	3	"Rack1"	"P63244"	15210	6350	200	8822	9821	4579	46	7416	7416	8867	4791	54	22	7	0	3103335	0.199	100000.000	100000.000	0.000	0.000	0.000	0.000	0.000	16.610	1406	2405	1406	2405	316	2384	100	153	"y246"
0	0	0	3	1	4	"Sek1"	"P45985"	11190	6960	100	3720	3805	824	21	3812	3812	3930	985	25	10	6	0	304372	-0.127	100000.000	100000.000	0.000	0.000	0.000	0.000	0.000	16.610	-92	-7	-92	-7	80	560	100	154	"S80"
0	0	0	3	2	4	"Sek1"	"P45985"	11690	6940	170	4287	4842	2185	45	4344	4344	4519	1276	28	13	9	0	1007097	0.253	100000.000	100000.000	0.000	0.000	0.000	0.000	0.000	16.610	-57	498	-57	498	208	1660	100	155	"S80"
0	0	0	3	3	4	"Sek1"	"P45985"	12180	6950	200	4678	5019	1544	30	4698	4698	5109	1466	28	9	5	0	1585900	-0.061	100000.000	100000.000	0.000	0.000	0.000	0.000	0.000	16.610	-20	321	-20	321	316	2384	100	156	"S80"
0	0	0	3	4	4	"process-control__"	"GGSGGSGDYKDDDDK"	12690	6950	200	4912	5513	2127	38	4974	4974	5643	2447	43	9	3	0	1741984	-0.053	100000.000	100000.000	0.000	0.000	0.000	0.000	0.000	16.610	-62	539	-62	539	316	2384	100	157	"process-control__"
0	0	0	3	5	4	"process-control__"	"GGSGGSGDYKDDDDK"	13200	6990	150	5382	6061	2305	38	5132	5132	5672	2164	38	14	7	0	945467	0.180	100000.000	100000.000	0.000	0.000	0.000	0.000	0.000	16.610	250	929	250	929	156	1272	100	158	"process-control__"
0	0	0	3	6	4	"process-control__"	"GGSGGSGDYKDDDDK"	13690	6960	200	5548	6038	1869	30	5376	5376	6052	2510	41	10	3	0	1908156	-0.006	100000.000	100000.000	0.000	0.000	0.000	0.000	0.000	16.610	172	662	172	662	316	2384	100	159	"process-control__"
0	0	0	3	7	4	"TAB1"	"Q15750"	14190	6960	200	5664	6492	2450	37	5459	5459	6280	2801	44	16	7	0	2051349	0.076	100000.000	100000.000	0.000	0.000	0.000	0.000	0.000	16.610	205	1033	205	1033	316	2384	100	160	"S423"
0	0	0	3	8	4	"TAB1"	"Q15750"	14700	6950	130	5577	6280	2051	32	5529	5529	6320	2560	40	14	5	0	753625	-0.016	100000.000	100000.000	0.000	0.000	0.000	0.000	0.000	16.610	48	751	48	751	120	940	100	161	"S423"
0	0	0	3	9	4	"TAB1"	"Q15750"	15180	6960	180	5204	6230	3488	55	5234	5234	6072	2817	46	14	5	0	1594998	0.056	100000.000	100000.000	0.000	0.000	0.000	0.000	0.000	16.610	-30	996	-30	996	256	1924	100	162	"S423"
0	0	0	3	1	5	"4E-BP1 "	"Q13541"	11190	7610	200	3791	4226	3200	75	3905	3905	4063	1382	34	6	3	0	1335382	0.118	100000.000	100000.000	0.000	0.000	0.000	0.000	0.000	16.610	-114	321	-114	321	316	2384	100	163	"T46"
0	0	0	3	2	5	"4E-BP1 "	"Q13541"	11690	7610	200	4037	4173	1022	24	4119	4119	4236	931	21	3	2	0	1318697	-0.068	100000.000	100000.000	0.000	0.000	0.000	0.000	0.000	16.610	-82	54	-82	54	316	2384	100	164	"T46"
0	0	0	3	3	5	"4E-BP1 "	"Q13541"	12200	7620	120	4791	4983	1163	23	4492	4492	4690	1309	27	11	2	0	597989	0.224	100000.000	100000.000	0.000	0.000	0.000	0.000	0.000	16.610	299	491	299	491	120	820	100	165	"T46"
0	0	0	3	4	5	"Akt1"	"P31749"	12700	7610	200	4770	5197	1960	37	4677	4677	5076	1851	36	8	4	0	1642182	0.065	100000.000	100000.000	0.000	0.000	0.000	0.000	0.000	16.610	93	520	93	520	316	2384	100	166	"T450"
0	0	0	3	5	5	"Akt1"	"P31749"	13200	7600	200	4953	5396	1514	28	4811	4811	5364	2100	39	10	3	0	1705250	0.015	100000.000	100000.000	0.000	0.000	0.000	0.000	0.000	16.610	142	585	142	585	316	2384	100	167	"T450"
0	0	0	3	6	5	"Akt1"	"P31749"	13710	7610	200	4869	5397	2302	42	4819	4819	5321	1999	37	11	5	0	1705545	0.038	100000.000	100000.000	0.000	0.000	0.000	0.000	0.000	16.610	50	578	50	578	316	2384	100	168	"T450"
0	0	0	3	7	5	"Bax"	"Q07812"	14220	7620	180	5726	6642	3329	50	4904	4904	5457	2030	37	31	9	0	1700400	0.584	100000.000	100000.000	0.000	0.000	0.000	0.000	0.000	16.610	822	1738	822	1738	256	1924	100	169	"S163"
0	0	0	3	8	5	"Bax"	"Q07812"	14710	7610	200	5045	6365	3748	58	4901	4901	5522	2503	45	22	10	0	2011493	0.337	100000.000	100000.000	0.000	0.000	0.000	0.000	0.000	16.610	144	1464	144	1464	316	2384	100	170	"S163"
0	0	0	3	9	5	"Bax"	"Q07812"	15200	7610	230	5066	6279	3264	51	4753	4753	5412	2485	45	24	10	0	2461300	0.349	100000.000	100000.000	0.000	0.000	0.000	0.000	0.000	16.610	313	1526	313	1526	392	3108	100	171	"S163"
0	0	0	3	1	6	"CFTR"	"P13569"	11180	8260	200	4197	4470	1269	28	4125	4125	4387	1273	29	6	4	0	1412647	0.065	100000.000	100000.000	0.000	0.000	0.000	0.000	0.000	16.610	72	345	72	345	316	2384	100	172	"S813"
0	0	0	3	2	6	"CFTR"	"P13569"	11680	8260	200	4288	4664	1455	31	4203	4203	4531	1694	37	7	4	0	1473811	0.079	100000.000	100000.000	0.000	0.000	0.000	0.000	0.000	16.610	85	461	85	461	316	2384	100	173	"S813"
0	0	0	3	3	6	"CFTR"	"P13569"	12190	8260	200	4338	4868	2456	50	4240	4240	4568	1350	29	12	6	0	1538249	0.222	100000.000	100000.000	0.000	0.000	0.000	0.000	0.000	16.610	98	628	98	628	316	2384	100	174	"S813"
0	0	0	3	4	6	"Crk "	"P46108"	12690	8260	200	4300	4909	1883	38	4333	4333	4754	1737	36	12	6	0	1551234	0.089	100000.000	100000.000	0.000	0.000	0.000	0.000	0.000	16.610	-33	576	-33	576	316	2384	100	175	"Y108"
0	0	0	3	5	6	"Crk "	"P46108"	13200	8270	210	4656	5876	3386	57	4470	4470	5101	2436	47	17	10	0	1856837	0.318	100000.000	100000.000	0.000	0.000	0.000	0.000	0.000	16.610	186	1406	186	1406	316	2572	100	176	"Y108"
0	0	0	3	6	6	"Crk "	"P46108"	13710	8280	170	4999	6175	3955	64	4598	4598	5078	1935	38	20	12	0	1284398	0.567	100000.000	100000.000	0.000	0.000	0.000	0.000	0.000	16.610	401	1577	401	1577	208	1660	100	177	"Y108"
0	0	0	3	7	6	"EGFR"	"P00533"	14190	8240	190	4754	5282	1896	35	4685	4685	5222	2048	39	9	3	0	1352245	0.029	100000.000	100000.000	0.000	0.000	0.000	0.000	0.000	16.610	69	597	69	597	256	2088	100	178	"S1070"
0	0	0	3	8	6	"EGFR"	"P00533"	14720	8240	210	4768	5505	2095	38	4725	4725	5239	2022	38	14	6	0	1739564	0.132	100000.000	100000.000	0.000	0.000	0.000	0.000	0.000	16.610	43	780	43	780	316	2572	100	179	"S1070"
0	0	0	3	9	6	"EGFR"	"P00533"	15210	8280	170	5053	5924	2482	41	4824	4824	5420	2122	39	16	7	0	1232256	0.238	100000.000	100000.000	0.000	0.000	0.000	0.000	0.000	16.610	229	1100	229	1100	208	1660	100	180	"S1070"
-75	0	0	3	1	7	"empty"	"empty"	11200	8900	200	4338	4510	1305	28	4343	4343	4493	1235	27	6	2	0	1425133	0.014	100000.000	100000.000	0.000	0.000	0.000	0.000	0.000	16.610	-5	167	-5	167	316	2384	100	181	"empty"
-75	0	0	3	2	7	"empty"	"empty"	11700	8900	200	4523	4670	1309	28	4556	4556	4837	1741	35	4	2	0	1475760	-0.096	100000.000	100000.000	0.000	0.000	0.000	0.000	0.000	16.610	-33	114	-33	114	316	2384	100	182	"empty"
-75	0	0	3	3	7	"empty"	"empty"	12200	8900	200	4699	5159	1880	36	4639	4639	5003	1764	35	9	4	0	1630177	0.088	100000.000	100000.000	0.000	0.000	0.000	0.000	0.000	16.610	60	520	60	520	316	2384	100	183	"empty"
-75	0	0	3	4	7	"empty"	"empty"	12700	8900	200	4698	5147	1979	38	4702	4702	5081	1807	35	9	4	0	1626331	0.037	100000.000	100000.000	0.000	0.000	0.000	0.000	0.000	16.610	-4	445	-4	445	316	2384	100	184	"empty"
-75	0	0	3	5	7	"empty"	"empty"	13200	8900	200	4675	5023	1889	37	4710	4710	5216	2344	44	5	2	0	1587327	-0.082	100000.000	100000.000	0.000	0.000	0.000	0.000	0.000	16.610	-35	313	-35	313	316	2384	100	185	"empty"
-75	0	0	3	6	7	"empty"	"empty"	13700	8900	200	4803	5301	2391	45	4650	4650	5107	2310	45	8	4	0	1675075	0.084	100000.000	100000.000	0.000	0.000	0.000	0.000	0.000	16.610	153	651	153	651	316	2384	100	186	"empty"
0	0	0	3	7	7	"GLQAWPG-pS-AIPQFLG_100"	"GLQAWPG-pS-AIPQFLG_100"	14200	8900	120	5797	8370	4534	54	4611	4611	4908	1663	33	44	40	0	1004442	2.082	100000.000	100000.000	0.000	0.000	0.000	0.000	0.000	16.610	1186	3759	1186	3759	120	820	100	187	"GLQAWPG-pS-AIPQFLG_100"
0	0	0	3	8	7	"GLQAWPG-pS-AIPQFLG_100"	"GLQAWPG-pS-AIPQFLG_100"	14710	8910	160	4975	7626	4747	62	4429	4429	5051	2485	49	34	29	0	1586216	1.036	100000.000	100000.000	0.000	0.000	0.000	0.000	0.000	16.610	546	3197	546	3197	208	1512	100	188	"GLQAWPG-pS-AIPQFLG_100"
0	0	0	3	9	7	"GLQAWPG-pS-AIPQFLG_100"	"GLQAWPG-pS-AIPQFLG_100"	15210	8930	140	6099	8921	5502	61	4406	4406	4961	2090	42	46	43	0	1391605	1.895	100000.000	100000.000	0.000	0.000	0.000	0.000	0.000	16.610	1693	4515	1693	4515	156	1140	100	189	"GLQAWPG-pS-AIPQFLG_100"
0	0	0	4	1	1	"Bcl-2"	"P10415"	15700	5050	200	9447	12519	8579	68	8837	8837	11679	7906	67	18	9	0	3955875	0.106	100000.000	100000.000	0.000	0.000	0.000	0.000	0.000	16.610	610	3682	610	3682	316	2384	100	190	"S87"
0	0	0	4	2	1	"Bcl-2"	"P10415"	16200	5050	110	11061	12767	7927	62	7552	7552	9960	6700	67	30	7	0	1021362	0.419	100000.000	100000.000	0.000	0.000	0.000	0.000	0.000	16.610	3509	5215	3509	5215	80	656	100	191	"S87"
0	0	0	4	3	1	"Bcl-2"	"P10415"	16700	5050	200	9065	12394	8931	72	8964	8964	11475	7419	64	18	10	0	3916524	0.124	100000.000	100000.000	0.000	0.000	0.000	0.000	0.000	16.610	101	3430	101	3430	316	2384	100	192	"S87"
0	0	0	4	4	1	"Casp3 "	"P42574"	17230	5050	150	35989	31934	17604	55	8813	8813	11506	7569	65	72	64	1	4981762	2.699	100000.000	100000.000	0.000	0.000	0.000	0.000	0.000	16.610	27176	23121	27176	23121	156	1272	100	193	"S150"
0	0	0	4	5	1	"Casp3 "	"P42574"	17740	5050	140	33843	31480	15325	48	7755	7755	10251	6868	66	78	72	1	4910867	3.091	100000.000	100000.000	0.000	0.000	0.000	0.000	0.000	16.610	26088	23725	26088	23725	156	1140	100	194	"S150"
0	0	0	4	6	1	"Casp3 "	"P42574"	18220	5060	160	23975	24215	13811	57	7986	7986	10932	7883	72	66	50	0	5036752	1.685	100000.000	100000.000	0.000	0.000	0.000	0.000	0.000	16.610	15989	16229	15989	16229	208	1512	100	195	"S150"
0	0	0	4	7	1	"CD19"	"P15391"	18720	5070	130	8069	13199	10697	81	7662	7662	10876	8080	74	26	11	0	1583901	0.288	100000.000	100000.000	0.000	0.000	0.000	0.000	0.000	16.610	407	5537	407	5537	120	940	100	196	"Y500"
0	0	0	4	8	1	"CD19"	"P15391"	19220	5040	160	8355	12168	9239	75	7330	7330	10220	7706	75	23	12	0	2530901	0.253	100000.000	100000.000	0.000	0.000	0.000	0.000	0.000	16.610	1025	4838	1025	4838	208	1512	100	197	"Y500"
0	0	0	4	9	1	"CD19"	"P15391"	19680	5040	150	7268	10629	8403	79	7343	7343	10085	7445	73	17	10	0	1658156	0.073	100000.000	100000.000	0.000	0.000	0.000	0.000	0.000	16.610	-75	3286	-75	3286	156	1272	100	198	"Y500"
0	0	0	4	1	2	"EP300"	"Q09472"	15710	5680	200	17904	20582	10406	50	13647	13647	16772	9945	59	31	12	0	6503777	0.383	100000.000	100000.000	0.000	0.000	0.000	0.000	0.000	16.610	4257	6935	4257	6935	316	2384	100	199	"S2366"
0	0	0	4	2	2	"EP300"	"Q09472"	16210	5680	200	15979	18575	10158	54	17478	17478	20663	11842	57	15	3	0	5869759	-0.176	100000.000	100000.000	0.000	0.000	0.000	0.000	0.000	16.610	-1499	1097	-1499	1097	316	2384	100	200	"S2366"
0	0	0	4	3	2	"EP300"	"Q09472"	16710	5700	200	16300	19508	11412	58	16372	16372	19923	11573	58	20	5	0	6164381	-0.036	100000.000	100000.000	0.000	0.000	0.000	0.000	0.000	16.610	-72	3136	-72	3136	316	2384	100	201	"S2366"
0	0	0	4	4	2	"fyn"	"P06241"	17210	5680	200	17840	21654	12264	56	16586	16586	20750	12385	59	25	8	0	6842546	0.073	100000.000	100000.000	0.000	0.000	0.000	0.000	0.000	16.610	1254	5068	1254	5068	316	2384	100	202	"Y531"
0	0	0	4	5	2	"fyn"	"P06241"	17720	5670	240	18856	22596	12922	57	16977	16977	21387	13109	61	27	7	0	10394277	0.092	100000.000	100000.000	0.000	0.000	0.000	0.000	0.000	16.610	1879	5619	1879	5619	460	3460	100	203	"Y531"
0	0	0	4	6	2	"fyn"	"P06241"	18190	5710	190	21141	24706	13885	56	17590	17590	22259	13660	61	33	7	0	6324653	0.179	100000.000	100000.000	0.000	0.000	0.000	0.000	0.000	16.610	3551	7116	3551	7116	256	2088	100	204	"Y531"
0	0	0	4	7	2	"Grb2"	"P62993"	18700	5680	200	17729	23314	13565	58	14371	14371	19468	12958	66	33	12	0	7367262	0.297	100000.000	100000.000	0.000	0.000	0.000	0.000	0.000	16.610	3358	8943	3358	8943	316	2384	100	205	"Y209"
0	0	0	4	8	2	"Grb2"	"P62993"	19200	5680	200	13807	18351	11954	65	12380	12380	17133	12205	71	24	11	0	5798912	0.100	100000.000	100000.000	0.000	0.000	0.000	0.000	0.000	16.610	1427	5971	1427	5971	316	2384	100	206	"Y209"
0	0	0	4	9	2	"Grb2"	"P62993"	19710	5670	180	12179	16755	11981	71	10308	10308	14750	10696	72	25	12	0	4289207	0.187	100000.000	100000.000	0.000	0.000	0.000	0.000	0.000	16.610	1871	6447	1871	6447	256	1924	100	207	"Y209"
0	0	0	4	1	3	"IKK-beta "	"O14920"	15710	6290	200	9374	11370	6614	58	8433	8433	10092	5648	55	21	9	0	3592965	0.226	100000.000	100000.000	0.000	0.000	0.000	0.000	0.000	16.610	941	2937	941	2937	316	2384	100	208	"Y188"
0	0	0	4	2	3	"IKK-beta "	"O14920"	16200	6300	200	9188	10748	5521	51	8432	8432	10179	5692	55	22	6	0	3396402	0.100	100000.000	100000.000	0.000	0.000	0.000	0.000	0.000	16.610	756	2316	756	2316	316	2384	100	209	"Y188"
0	0	0	4	3	3	"IKK-beta "	"O14920"	16700	6300	200	9248	11294	6556	58	8567	8567	10721	6490	60	19	6	0	3568975	0.088	100000.000	100000.000	0.000	0.000	0.000	0.000	0.000	16.610	681	2727	681	2727	316	2384	100	210	"Y188"
0	0	0	4	4	3	"IRAK1"	"P51617"	17200	6300	200	8971	11459	7290	63	9048	9048	11932	7935	66	15	6	0	3621137	-0.060	100000.000	100000.000	0.000	0.000	0.000	0.000	0.000	16.610	-77	2411	-77	2411	316	2384	100	211	"T100"
0	0	0	4	5	3	"IRAK1"	"P51617"	17710	6310	260	9676	12642	8331	65	9824	9824	13389	9621	71	17	6	0	6826816	-0.078	100000.000	100000.000	0.000	0.000	0.000	0.000	0.000	16.610	-148	2818	-148	2818	540	4051	100	212	"T100"
0	0	0	4	6	3	"IRAK1"	"P51617"	18190	6300	200	10867	13961	8898	63	10760	10760	14413	10010	69	18	7	0	4411786	-0.045	100000.000	100000.000	0.000	0.000	0.000	0.000	0.000	16.610	107	3201	107	3201	316	2384	100	213	"T100"
0	0	0	4	7	3	"IRF-7 "	"Q92985"	18690	6300	200	10614	14179	9415	66	11063	11063	14623	9834	67	16	7	0	4480575	-0.045	100000.000	100000.000	0.000	0.000	0.000	0.000	0.000	16.610	-449	3116	-449	3116	316	2384	100	214	"S471"
0	0	0	4	8	3	"IRF-7 "	"Q92985"	19190	6300	200	11766	15856	10083	63	11391	11391	14916	9790	65	24	12	0	5010513	0.096	100000.000	100000.000	0.000	0.000	0.000	0.000	0.000	16.610	375	4465	375	4465	316	2384	100	215	"S471"
0	0	0	4	9	3	"IRF-7 "	"Q92985"	19690	6320	190	10878	14036	8824	62	11558	11558	15044	9640	64	17	5	0	3593128	-0.105	100000.000	100000.000	0.000	0.000	0.000	0.000	0.000	16.610	-680	2478	-680	2478	256	2088	100	216	"S471"
0	0	0	4	1	4	"Lyn "	"P07948"	15700	6950	200	5177	6038	2657	44	5284	5284	6322	3334	52	10	3	0	1908095	-0.085	100000.000	100000.000	0.000	0.000	0.000	0.000	0.000	16.610	-107	754	-107	754	316	2384	100	217	"Y507"
0	0	0	4	2	4	"Lyn "	"P07948"	16200	6950	200	5481	6850	4140	60	5431	5431	6517	3295	50	18	7	0	2164756	0.101	100000.000	100000.000	0.000	0.000	0.000	0.000	0.000	16.610	50	1419	50	1419	316	2384	100	218	"Y507"
0	0	0	4	3	4	"Lyn "	"P07948"	16700	6960	200	5522	6962	4060	58	5651	5651	6753	3252	48	17	8	0	2199924	0.064	100000.000	100000.000	0.000	0.000	0.000	0.000	0.000	16.610	-129	1311	-129	1311	316	2384	100	219	"Y507"
0	0	0	4	4	4	"MAVS"	"Q7Z434"	17220	6970	140	8453	9704	4767	49	6011	6011	7225	3482	48	42	19	0	1513894	0.712	100000.000	100000.000	0.000	0.000	0.000	0.000	0.000	16.610	2442	3693	2442	3693	156	1140	100	220	"S233/4"
0	0	0	4	5	4	"MAVS"	"Q7Z434"	17700	6980	130	9567	9952	4988	50	5910	5910	7686	5054	65	35	9	0	1194298	0.448	100000.000	100000.000	0.000	0.000	0.000	0.000	0.000	16.610	3657	4042	3657	4042	120	940	100	221	"S233/4"
0	0	0	4	6	4	"MAVS"	"Q7Z434"	18210	6960	160	7514	9611	6075	63	6104	6104	7764	4905	63	27	10	0	1999156	0.377	100000.000	100000.000	0.000	0.000	0.000	0.000	0.000	16.610	1410	3507	1410	3507	208	1512	100	222	"S233/4"
0	0	0	4	7	4	"Mek2"	"P36507"	18700	6950	200	7737	9618	5940	61	6474	6474	8407	5251	62	20	7	0	3039389	0.231	100000.000	100000.000	0.000	0.000	0.000	0.000	0.000	16.610	1263	3144	1263	3144	316	2384	100	223	"s226"
0	0	0	4	8	4	"Mek2"	"P36507"	19200	6960	200	8681	11327	7861	69	6566	6566	8844	6024	68	24	12	0	3579261	0.412	100000.000	100000.000	0.000	0.000	0.000	0.000	0.000	16.610	2115	4761	2115	4761	316	2384	100	224	"s226"
0	0	0	4	9	4	"Mek2"	"P36507"	19700	6960	200	8949	11466	6919	60	7215	7215	9563	6546	68	25	11	0	3623184	0.291	100000.000	100000.000	0.000	0.000	0.000	0.000	0.000	16.610	1734	4251	1734	4251	316	2384	100	225	"s226"
0	0	0	4	1	5	"PKCE"	"Q02156"	15710	7590	200	6517	7346	4027	54	4770	4770	5504	2514	45	37	14	0	2321476	0.733	100000.000	100000.000	0.000	0.000	0.000	0.000	0.000	16.610	1747	2576	1747	2576	316	2384	100	226	"T566"
0	0	0	4	2	5	"PKCE"	"Q02156"	16220	7610	190	7543	8120	3486	42	4763	4763	5636	2963	52	46	15	0	2078643	0.838	100000.000	100000.000	0.000	0.000	0.000	0.000	0.000	16.610	2780	3357	2780	3357	256	2088	100	227	"T566"
0	0	0	4	3	5	"PKCE"	"Q02156"	16720	7620	180	7318	8123	4233	52	4849	4849	5700	2771	48	44	16	0	2079538	0.874	100000.000	100000.000	0.000	0.000	0.000	0.000	0.000	16.610	2469	3274	2469	3274	256	1924	100	228	"T566"
0	0	0	4	4	5	"PTEN"	"P60484"	17210	7610	200	5741	6844	3845	56	4906	4906	6017	3321	55	17	8	0	2162741	0.249	100000.000	100000.000	0.000	0.000	0.000	0.000	0.000	16.610	835	1938	835	1938	316	2384	100	229	"Y240"
0	0	0	4	5	5	"PTEN"	"P60484"	17710	7610	160	5797	7338	4171	56	4996	4996	6049	3369	55	23	12	0	1526332	0.383	100000.000	100000.000	0.000	0.000	0.000	0.000	0.000	16.610	801	2342	801	2342	208	1512	100	230	"Y240"
0	0	0	4	6	5	"PTEN"	"P60484"	18180	7610	190	6187	7957	4714	59	5199	5199	6537	3763	57	24	12	0	2036980	0.377	100000.000	100000.000	0.000	0.000	0.000	0.000	0.000	16.610	988	2758	988	2758	256	2088	100	231	"Y240"
0	0	0	4	7	5	"Rab5A"	"P20339"	18700	7610	200	5324	6458	3243	50	5212	5212	6576	3886	59	12	6	0	2040808	-0.030	100000.000	100000.000	0.000	0.000	0.000	0.000	0.000	16.610	112	1246	112	1246	316	2384	100	232	"T202"
0	0	0	4	8	5	"Rab5A"	"P20339"	19200	7610	200	5719	7487	4454	59	5281	5281	6814	4515	66	19	8	0	2365995	0.149	100000.000	100000.000	0.000	0.000	0.000	0.000	0.000	16.610	438	2206	438	2206	316	2384	100	233	"T202"
0	0	0	4	9	5	"Rab5A"	"P20339"	19700	7610	200	5817	7553	4836	64	5548	5548	7632	5655	74	12	5	0	2386795	-0.014	100000.000	100000.000	0.000	0.000	0.000	0.000	0.000	16.610	269	2005	269	2005	316	2384	100	234	"T202"
0	0	0	4	1	6	"STAT3 "	"P40763"	15710	8250	200	4776	5355	1893	35	4710	4710	5716	4700	82	2	0	0	1692234	-0.077	100000.000	100000.000	0.000	0.000	0.000	0.000	0.000	16.610	66	645	66	645	316	2384	100	235	"S727"
0	0	0	4	2	6	"STAT3 "	"P40763"	16200	8250	200	4729	5518	2384	43	4726	4726	5432	2623	48	10	4	0	1743780	0.033	100000.000	100000.000	0.000	0.000	0.000	0.000	0.000	16.610	3	792	3	792	316	2384	100	236	"S727"
0	0	0	4	3	6	"STAT3 "	"P40763"	16710	8270	220	4847	5806	3280	56	4730	4730	5635	2893	51	10	4	0	2275981	0.059	100000.000	100000.000	0.000	0.000	0.000	0.000	0.000	16.610	117	1076	117	1076	392	2896	100	237	"S727"
0	0	0	4	4	6	"STAT6 "	"P42226"	17200	8250	200	5449	6541	3326	50	4775	4775	5688	3002	52	17	7	0	2066983	0.284	100000.000	100000.000	0.000	0.000	0.000	0.000	0.000	16.610	674	1766	674	1766	316	2384	100	238	"Y641"
0	0	0	4	5	6	"STAT6 "	"P42226"	17710	8260	190	6438	8079	4650	57	4788	4788	5892	3410	57	30	14	0	2068128	0.641	100000.000	100000.000	0.000	0.000	0.000	0.000	0.000	16.610	1650	3291	1650	3291	256	2088	100	239	"Y641"
0	0	0	4	6	6	"STAT6 "	"P42226"	18190	8250	200	5902	7497	4194	55	4784	4784	5957	3626	60	27	11	0	2369150	0.425	100000.000	100000.000	0.000	0.000	0.000	0.000	0.000	16.610	1118	2713	1118	2713	316	2384	100	240	"Y641"
0	0	0	4	7	6	"Catalase"	"Q14790"	18710	8270	190	9383	10920	5823	53	4738	4738	6013	3814	63	62	25	0	2795486	1.287	100000.000	100000.000	0.000	0.000	0.000	0.000	0.000	16.610	4645	6182	4645	6182	256	2088	100	241	"Y448"
0	0	0	4	8	6	"Catalase"	"Q14790"	19210	8270	190	9334	11181	6656	59	4695	4695	6265	4601	73	50	18	0	2862394	1.068	100000.000	100000.000	0.000	0.000	0.000	0.000	0.000	16.610	4639	6486	4639	6486	256	2088	100	242	"Y448"
0	0	0	4	9	6	"Catalase"	"Q14790"	19710	8260	210	9544	11266	6990	62	4966	4966	6823	4963	72	45	18	0	3560181	0.895	100000.000	100000.000	0.000	0.000	0.000	0.000	0.000	16.610	4578	6300	4578	6300	316	2572	100	243	"Y448"
-75	0	0	4	1	7	"empty"	"empty"	15700	8900	200	4273	4679	1508	32	4366	4366	4988	2353	47	6	2	0	1478525	-0.131	100000.000	100000.000	0.000	0.000	0.000	0.000	0.000	16.610	-93	313	-93	313	316	2384	100	244	"empty"
-75	0	0	4	2	7	"empty"	"empty"	16200	8900	200	4374	4898	2065	42	4419	4419	5019	2319	46	6	3	0	1547705	-0.052	100000.000	100000.000	0.000	0.000	0.000	0.000	0.000	16.610	-45	479	-45	479	316	2384	100	245	"empty"
-75	0	0	4	3	7	"empty"	"empty"	16700	8900	200	4457	5370	3115	58	4476	4476	5182	2562	49	10	6	0	1696965	0.073	100000.000	100000.000	0.000	0.000	0.000	0.000	0.000	16.610	-19	894	-19	894	316	2384	100	246	"empty"
-75	0	0	4	4	7	"empty"	"empty"	17200	8900	200	4557	5288	2849	53	4623	4623	5404	2859	52	8	3	0	1670885	-0.041	100000.000	100000.000	0.000	0.000	0.000	0.000	0.000	16.610	-66	665	-66	665	316	2384	100	247	"empty"
-75	0	0	4	5	7	"empty"	"empty"	17700	8900	200	4611	5609	3259	58	4640	4640	5486	3007	54	9	5	0	1772418	0.041	100000.000	100000.000	0.000	0.000	0.000	0.000	0.000	16.610	-29	969	-29	969	316	2384	100	248	"empty"
-75	0	0	4	6	7	"empty"	"empty"	18200	8900	200	4710	5893	3717	63	4747	4747	5746	3178	55	11	5	0	1862060	0.046	100000.000	100000.000	0.000	0.000	0.000	0.000	0.000	16.610	-37	1146	-37	1146	316	2384	100	249	"empty"
0	0	0	4	7	7	"Control-Spot"	"Human_IgG"	18710	8890	200	6730	7940	4458	56	4771	4771	5889	3383	57	32	11	0	2509082	0.606	100000.000	100000.000	0.000	0.000	0.000	0.000	0.000	16.610	1959	3169	1959	3169	316	2384	100	250	"Control-Spot"
0	0	0	4	8	7	"Control-Spot"	"Human_IgG"	19210	8900	210	7086	8780	5292	60	4731	4731	6303	4562	72	26	12	0	2774334	0.543	100000.000	100000.000	0.000	0.000	0.000	0.000	0.000	16.610	2355	4049	2355	4049	316	2572	100	251	"Control-Spot"
0	0	0	4	9	7	"Control-Spot"	"Human_IgG"	19700	8900	200	7261	9621	6933	72	4812	4812	6616	5036	76	29	12	0	3040284	0.597	100000.000	100000.000	0.000	0.000	0.000	0.000	0.000	16.610	2449	4809	2449	4809	316	2384	100	252	"Control-Spot"
0	0	0	5	1	1	"Akt1"	"P31749"	2220	9510	120	5452	5621	1078	19	4643	4643	4673	1389	29	20	4	0	674541	0.683	100000.000	100000.000	0.000	0.000	0.000	0.000	0.000	16.610	809	978	809	978	120	820	100	253	"T308"
0	0	0	5	2	1	"Akt1"	"P31749"	2710	9510	90	5449	5508	475	8	4667	4667	4592	700	15	67	3	0	286441	1.309	100000.000	100000.000	0.000	0.000	0.000	0.000	0.000	16.610	782	841	782	841	52	420	100	254	"T308"
0	0	0	5	3	1	"Akt1"	"P31749"	3180	9520	120	5332	5676	2151	37	4547	4547	4493	580	12	62	19	0	681072	2.040	100000.000	100000.000	0.000	0.000	0.000	0.000	0.000	16.610	785	1129	785	1129	120	820	100	255	"T308"
0	0	0	5	4	1	"A-Raf"	"P10398"	3720	9520	70	6450	6441	431	6	4500	4500	4542	594	13	96	93	0	206125	3.197	100000.000	100000.000	0.000	0.000	0.000	0.000	0.000	16.610	1950	1941	1950	1941	32	236	100	256	"Y302"
0	0	0	5	5	1	"A-Raf"	"P10398"	4220	9520	70	6021	6029	635	10	4273	4273	4319	465	10	96	93	0	192929	3.677	100000.000	100000.000	0.000	0.000	0.000	0.000	0.000	16.610	1748	1756	1748	1756	32	236	100	257	"Y302"
0	0	0	5	6	1	"A-Raf"	"P10398"	4710	9530	80	5611	5517	968	17	4088	4088	4239	701	16	80	53	0	286906	1.823	100000.000	100000.000	0.000	0.000	0.000	0.000	0.000	16.610	1523	1429	1523	1429	52	340	100	258	"Y302"
0	0	0	5	7	1	"Cdk4"	"P11802"	5210	9520	200	3914	4027	626	15	4210	4210	4282	660	15	3	1	0	1272456	-0.386	100000.000	100000.000	0.000	0.000	0.000	0.000	0.000	16.610	-296	-183	-296	-183	316	2384	100	259	"S150"
0	0	0	5	8	1	"Cdk4"	"P11802"	5710	9520	200	3932	4028	736	18	4261	4261	4356	935	21	2	0	0	1272712	-0.351	100000.000	100000.000	0.000	0.000	0.000	0.000	0.000	16.610	-329	-233	-329	-233	316	2384	100	260	"S150"
0	0	0	5	9	1	"Cdk4"	"P11802"	6210	9530	200	3880	4083	1629	39	4287	4287	4415	1124	25	2	1	0	1290360	-0.295	100000.000	100000.000	0.000	0.000	0.000	0.000	0.000	16.610	-407	-204	-407	-204	316	2384	100	261	"S150"
0	0	0	5	1	2	"CREB "	"P16220"	2200	10140	200	4871	4897	291	5	4601	4601	4574	987	21	2	0	0	1547437	0.327	100000.000	100000.000	0.000	0.000	0.000	0.000	0.000	16.610	270	296	270	296	316	2384	100	262	"S111"
0	0	0	5	2	2	"CREB "	"P16220"	2700	10140	200	4939	5069	951	18	4532	4532	4533	930	20	5	2	0	1601680	0.576	100000.000	100000.000	0.000	0.000	0.000	0.000	0.000	16.610	407	537	407	537	316	2384	100	263	"S111"
0	0	0	5	3	2	"CREB "	"P16220"	3200	10150	200	4815	4821	655	13	4521	4521	4603	1172	25	1	0	0	1523488	0.186	100000.000	100000.000	0.000	0.000	0.000	0.000	0.000	16.610	294	300	294	300	316	2384	100	264	"S111"
0	0	0	5	4	2	"DVL1"	"O14640"	3700	10150	200	4616	4702	824	17	4547	4547	4543	1180	25	3	1	0	1485835	0.135	100000.000	100000.000	0.000	0.000	0.000	0.000	0.000	16.610	69	155	69	155	316	2384	100	265	"S679"
0	0	0	5	5	2	"DVL1"	"O14640"	4200	10150	200	4328	4395	523	11	4356	4356	4447	1110	24	1	0	0	1388918	-0.047	100000.000	100000.000	0.000	0.000	0.000	0.000	0.000	16.610	-28	39	-28	39	316	2384	100	266	"S679"
0	0	0	5	6	2	"DVL1"	"O14640"	4700	10150	200	4024	4175	618	14	4171	4171	4339	794	18	9	1	0	1319344	-0.207	100000.000	100000.000	0.000	0.000	0.000	0.000	0.000	16.610	-147	4	-147	4	316	2384	100	267	"S679"
0	0	0	5	7	2	"IFNAR1 "	"P17181"	5200	10160	200	4032	4136	742	17	4202	4202	4351	869	19	4	1	0	1306917	-0.247	100000.000	100000.000	0.000	0.000	0.000	0.000	0.000	16.610	-170	-66	-170	-66	316	2384	100	268	"Y466"
0	0	0	5	8	2	"IFNAR1 "	"P17181"	5710	10160	200	4014	4092	656	16	4410	4410	4424	715	16	3	2	0	1293085	-0.464	100000.000	100000.000	0.000	0.000	0.000	0.000	0.000	16.610	-396	-318	-396	-318	316	2384	100	269	"Y466"
0	0	0	5	9	2	"IFNAR1 "	"P17181"	6210	10160	200	3967	4036	377	9	4443	4443	4494	842	18	1	0	0	1275277	-0.544	100000.000	100000.000	0.000	0.000	0.000	0.000	0.000	16.610	-476	-407	-476	-407	316	2384	100	270	"Y466"
0	0	0	5	1	3	"Jak1 "	"P23458"	2200	10770	120	5444	5636	1279	22	4909	4909	4888	758	15	42	9	0	676272	0.987	100000.000	100000.000	0.000	0.000	0.000	0.000	0.000	16.610	535	727	535	727	120	820	100	271	"Y1034"
0	0	0	5	2	3	"Jak1 "	"P23458"	2690	10790	80	5843	6257	1379	22	4859	4859	4849	426	8	92	71	0	325385	3.305	100000.000	100000.000	0.000	0.000	0.000	0.000	0.000	16.610	984	1398	984	1398	52	340	100	272	"Y1034"
0	0	0	5	3	3	"Jak1 "	"P23458"	3190	10780	200	4989	5119	609	11	4668	4668	4659	935	20	18	2	0	1617451	0.492	100000.000	100000.000	0.000	0.000	0.000	0.000	0.000	16.610	321	451	321	451	316	2384	100	273	"Y1034"
0	0	0	5	4	3	"Jun "	"P05412"	3690	10780	200	4127	4251	771	18	4517	4517	4524	707	15	2	1	0	1343174	-0.386	100000.000	100000.000	0.000	0.000	0.000	0.000	0.000	16.610	-390	-266	-390	-266	316	2384	100	274	"S63"
0	0	0	5	5	3	"Jun "	"P05412"	4190	10780	200	3942	4003	531	13	4363	4363	4443	1021	22	1	0	0	1265076	-0.431	100000.000	100000.000	0.000	0.000	0.000	0.000	0.000	16.610	-421	-360	-421	-360	316	2384	100	275	"S63"
0	0	0	5	6	3	"Jun "	"P05412"	4690	10780	200	3754	3785	507	13	4181	4181	4293	657	15	2	0	0	1196127	-0.773	100000.000	100000.000	0.000	0.000	0.000	0.000	0.000	16.610	-427	-396	-427	-396	316	2384	100	276	"S63"
0	0	0	5	7	3	"Lck"	"P06239"	5210	10810	130	4471	4814	2275	47	4034	4034	4237	872	20	12	6	0	577665	0.662	100000.000	100000.000	0.000	0.000	0.000	0.000	0.000	16.610	437	780	437	780	120	940	100	277	"Y192"
0	0	0	5	8	3	"Lck"	"P06239"	5690	10790	200	4118	4216	717	17	4239	4239	4365	925	21	2	1	0	1332223	-0.161	100000.000	100000.000	0.000	0.000	0.000	0.000	0.000	16.610	-121	-23	-121	-23	316	2384	100	278	"Y192"
0	0	0	5	9	3	"Lck"	"P06239"	6190	10790	200	4305	4441	1023	23	4319	4319	4429	849	19	6	3	0	1403207	0.014	100000.000	100000.000	0.000	0.000	0.000	0.000	0.000	16.610	-14	122	-14	122	316	2384	100	279	"Y192"
0	0	0	5	1	4	"Mlk3"	"Q16584"	2200	11420	200	4629	4492	716	15	4648	4648	4581	716	15	4	0	0	1419444	-0.124	100000.000	100000.000	0.000	0.000	0.000	0.000	0.000	16.610	-19	-156	-19	-156	316	2384	100	280	"T277"
0	0	0	5	2	4	"Mlk3"	"Q16584"	2700	11420	200	4672	4565	683	14	4569	4569	4622	1273	27	2	0	0	1442500	-0.045	100000.000	100000.000	0.000	0.000	0.000	0.000	0.000	16.610	103	-4	103	-4	316	2384	100	281	"T277"
0	0	0	5	3	4	"Mlk3"	"Q16584"	3200	11420	200	4593	4517	507	11	4439	4439	4496	652	14	11	0	0	1427305	0.032	100000.000	100000.000	0.000	0.000	0.000	0.000	0.000	16.610	154	78	154	78	316	2384	100	282	"T277"
0	0	0	5	4	4	"NFAT2 "	"O95644"	3700	11430	130	4851	5220	2136	40	4677	4677	4640	835	17	28	3	0	626354	0.695	100000.000	100000.000	0.000	0.000	0.000	0.000	0.000	16.610	174	543	174	543	120	940	100	283	"S245"
0	0	0	5	5	4	"NFAT2 "	"O95644"	4200	11440	100	5198	5551	3434	61	4544	4544	4572	1004	21	32	5	0	444105	0.975	100000.000	100000.000	0.000	0.000	0.000	0.000	0.000	16.610	654	1007	654	1007	80	560	100	284	"S245"
0	0	0	5	6	4	"NFAT2 "	"O95644"	4720	11440	140	4769	4890	863	17	4297	4297	4428	1188	26	24	3	0	762877	0.389	100000.000	100000.000	0.000	0.000	0.000	0.000	0.000	16.610	472	593	472	593	156	1140	100	285	"S245"
0	0	0	5	7	4	"PI3-kinase p85 subunit beta"	"O00459"	5190	11420	120	4460	4722	868	18	4310	4310	4468	805	18	27	11	0	566623	0.316	100000.000	100000.000	0.000	0.000	0.000	0.000	0.000	16.610	150	412	150	412	120	820	100	286	"Y605"
0	0	0	5	8	4	"PI3-kinase p85 subunit beta"	"O00459"	5700	11430	200	4409	4522	825	18	4508	4508	4540	871	19	7	2	0	1428951	-0.021	100000.000	100000.000	0.000	0.000	0.000	0.000	0.000	16.610	-99	14	-99	14	316	2384	100	287	"Y605"
0	0	0	5	9	4	"PI3-kinase p85 subunit beta"	"O00459"	6210	11440	160	4661	5099	3144	61	4517	4517	4620	1092	23	13	3	0	1060580	0.439	100000.000	100000.000	0.000	0.000	0.000	0.000	0.000	16.610	144	582	144	582	208	1512	100	288	"Y605"
0	0	0	5	1	5	"PDGFRb"	"P09619"	2190	12050	200	4483	4527	606	13	4418	4418	4466	733	16	13	0	0	1430687	0.083	100000.000	100000.000	0.000	0.000	0.000	0.000	0.000	16.610	65	109	65	109	316	2384	100	289	"Y740"
0	0	0	5	2	5	"PDGFRb"	"P09619"	2690	12050	200	4198	4274	617	14	4356	4356	4436	1094	24	3	0	0	1350583	-0.148	100000.000	100000.000	0.000	0.000	0.000	0.000	0.000	16.610	-158	-82	-158	-82	316	2384	100	290	"Y740"
0	0	0	5	3	5	"PDGFRb"	"P09619"	3190	12050	200	4237	4412	1375	31	4289	4289	4412	867	19	5	0	0	1394157	0.000	100000.000	100000.000	0.000	0.000	0.000	0.000	0.000	16.610	-52	123	-52	123	316	2384	100	291	"Y740"
0	0	0	5	4	5	"Rack1"	"P63244"	3700	12070	150	4732	4810	660	13	4420	4420	4464	955	21	14	1	0	750422	0.362	100000.000	100000.000	0.000	0.000	0.000	0.000	0.000	16.610	312	390	312	390	156	1272	100	292	"Y194"
0	0	0	5	5	5	"Rack1"	"P63244"	4200	12070	150	4782	4865	797	16	4585	4585	4474	754	16	33	4	0	759017	0.519	100000.000	100000.000	0.000	0.000	0.000	0.000	0.000	16.610	197	280	197	280	156	1272	100	293	"Y194"
0	0	0	5	6	5	"Rack1"	"P63244"	4690	12070	140	5128	4969	986	19	4535	4535	4422	804	18	37	3	0	775138	0.680	100000.000	100000.000	0.000	0.000	0.000	0.000	0.000	16.610	593	434	593	434	156	1140	100	294	"Y194"
0	0	0	5	7	5	"SEK1 "	"P45985"	5180	12060	200	4256	4348	697	16	4638	4638	4571	906	19	2	0	0	1373992	-0.246	100000.000	100000.000	0.000	0.000	0.000	0.000	0.000	16.610	-382	-290	-382	-290	316	2384	100	295	"T261"
0	0	0	5	8	5	"SEK1 "	"P45985"	5680	12060	200	4308	4424	902	20	4712	4712	4799	1440	30	1	0	0	1397949	-0.260	100000.000	100000.000	0.000	0.000	0.000	0.000	0.000	16.610	-404	-288	-404	-288	316	2384	100	296	"T261"
0	0	0	5	9	5	"SEK1 "	"P45985"	6170	12050	160	4528	4585	647	14	4720	4720	4775	846	17	5	2	0	953707	-0.225	100000.000	100000.000	0.000	0.000	0.000	0.000	0.000	16.610	-192	-135	-192	-135	208	1512	100	297	"T261"
0	0	0	5	1	6	"Smad3 "	"P84022"	2190	12680	100	5578	5621	473	8	4975	4975	4948	484	9	68	13	0	449645	1.390	100000.000	100000.000	0.000	0.000	0.000	0.000	0.000	16.610	603	646	603	646	80	560	100	298	"S423"
0	0	0	5	2	6	"Smad3 "	"P84022"	2690	12700	100	5324	6297	5947	94	4798	4798	4693	487	10	56	13	0	503723	3.294	100000.000	100000.000	0.000	0.000	0.000	0.000	0.000	16.610	526	1499	526	1499	80	560	100	299	"S423"
0	0	0	5	3	6	"Smad3 "	"P84022"	3190	12710	80	5243	5338	459	8	4690	4690	4663	455	9	69	13	0	277582	1.484	100000.000	100000.000	0.000	0.000	0.000	0.000	0.000	16.610	553	648	553	648	52	340	100	300	"S423"
0	0	0	5	4	6	"TBK1 "	"Q9UHD2"	3690	12720	110	8684	8517	1494	17	4555	4555	4541	560	12	93	93	0	681351	7.100	100000.000	100000.000	0.000	0.000	0.000	0.000	0.000	16.610	4129	3962	4129	3962	80	656	100	301	"S172"
0	0	0	5	5	6	"TBK1 "	"Q9UHD2"	4190	12730	100	8427	8322	1096	13	4410	4410	4479	957	21	97	96	0	665730	4.016	100000.000	100000.000	0.000	0.000	0.000	0.000	0.000	16.610	4017	3912	4017	3912	80	560	100	302	"S172"
0	0	0	5	6	6	"TBK1 "	"Q9UHD2"	4690	12710	110	7917	8455	2230	26	4228	4228	4382	1052	24	100	100	0	676438	3.872	100000.000	100000.000	0.000	0.000	0.000	0.000	0.000	16.610	3689	4227	3689	4227	80	656	100	303	"S172"
0	0	0	5	7	6	"TrKA"	"P04629"	5190	12720	110	7555	7523	913	12	4208	4208	4335	613	14	98	97	0	601845	5.201	100000.000	100000.000	0.000	0.000	0.000	0.000	0.000	16.610	3347	3315	3347	3315	80	656	100	304	"Y496"
0	0	0	5	8	6	"TrKA"	"P04629"	5680	12730	160	4967	5661	1742	30	4438	4438	4534	849	18	46	40	0	1177469	1.327	100000.000	100000.000	0.000	0.000	0.000	0.000	0.000	16.610	529	1223	529	1223	208	1512	100	305	"Y496"
0	0	0	5	9	6	"TrKA"	"P04629"	6180	12720	160	5713	6222	2339	37	4557	4557	4695	1293	27	50	38	0	1294169	1.181	100000.000	100000.000	0.000	0.000	0.000	0.000	0.000	16.610	1156	1665	1156	1665	208	1512	100	306	"Y496"
-75	0	0	5	1	7	"empty"	"empty"	2190	13350	200	4193	4290	718	16	4156	4156	4297	1311	30	1	1	0	1355712	-0.005	100000.000	100000.000	0.000	0.000	0.000	0.000	0.000	16.610	37	134	37	134	316	2384	100	307	"empty"
-75	0	0	5	2	7	"empty"	"empty"	2690	13350	200	4247	4284	404	9	4141	4141	4207	774	18	6	0	0	1353611	0.099	100000.000	100000.000	0.000	0.000	0.000	0.000	0.000	16.610	106	143	106	143	316	2384	100	308	"empty"
-75	0	0	5	3	7	"empty"	"empty"	3190	13350	200	4180	4244	373	8	4204	4204	4302	1117	25	1	0	0	1341232	-0.052	100000.000	100000.000	0.000	0.000	0.000	0.000	0.000	16.610	-24	40	-24	40	316	2384	100	309	"empty"
-75	0	0	5	4	7	"empty"	"empty"	3690	13350	200	4475	4506	853	18	4303	4303	4401	822	18	8	1	0	1423802	0.128	100000.000	100000.000	0.000	0.000	0.000	0.000	0.000	16.610	172	203	172	203	316	2384	100	310	"empty"
-75	0	0	5	5	7	"empty"	"empty"	4190	13350	200	4569	4426	698	15	4527	4527	4534	1582	34	0	0	0	1398477	-0.068	100000.000	100000.000	0.000	0.000	0.000	0.000	0.000	16.610	42	-101	42	-101	316	2384	100	311	"empty"
-75	0	0	5	6	7	"empty"	"empty"	4690	13350	200	4644	4521	1444	31	4658	4658	4554	919	20	2	0	0	1428691	-0.036	100000.000	100000.000	0.000	0.000	0.000	0.000	0.000	16.610	-14	-137	-14	-137	316	2384	100	312	"empty"
-75	0	0	5	7	7	"empty"	"empty"	5190	13350	200	4616	4584	598	13	4759	4759	4664	757	16	2	1	0	1448634	-0.106	100000.000	100000.000	0.000	0.000	0.000	0.000	0.000	16.610	-143	-175	-143	-175	316	2384	100	313	"empty"
-75	0	0	5	8	7	"empty"	"empty"	5690	13350	200	4818	4807	556	11	4797	4797	4825	971	20	1	0	0	1519132	-0.019	100000.000	100000.000	0.000	0.000	0.000	0.000	0.000	16.610	21	10	21	10	316	2384	100	314	"empty"
-75	0	0	5	9	7	"empty"	"empty"	6190	13350	200	4830	4938	928	18	4871	4871	5031	2054	40	1	0	0	1560539	-0.045	100000.000	100000.000	0.000	0.000	0.000	0.000	0.000	16.610	-41	67	-41	67	316	2384	100	315	"empty"
0	0	0	6	1	1	"PLCG2"	"P16885"	6720	9550	100	5070	5420	1787	32	4252	4252	4298	505	11	82	31	0	433597	2.222	100000.000	100000.000	0.000	0.000	0.000	0.000	0.000	16.610	818	1168	818	1168	80	560	100	316	"Y753"
0	0	0	6	2	1	"PLCG2"	"P16885"	7240	9550	150	4905	5014	1103	21	4422	4422	4506	707	15	30	8	0	782248	0.719	100000.000	100000.000	0.000	0.000	0.000	0.000	0.000	16.610	483	592	483	592	156	1272	100	317	"Y753"
0	0	0	6	3	1	"PLCG2"	"P16885"	7730	9560	170	5041	5345	1325	24	4628	4628	4682	818	17	32	8	0	1111852	0.811	100000.000	100000.000	0.000	0.000	0.000	0.000	0.000	16.610	413	717	413	717	208	1660	100	318	"Y753"
0	0	0	6	4	1	"pyk2"	"Q14289"	8250	9550	140	16943	16356	3313	20	4602	4602	4620	663	14	97	95	0	2551599	17.701	100000.000	100000.000	0.000	0.000	0.000	0.000	0.000	16.610	12341	11754	12341	11754	156	1140	100	319	"Y402"
0	0	0	6	5	1	"pyk2"	"Q14289"	8740	9560	160	16536	15532	4084	26	4629	4629	4747	2207	46	90	87	0	3230597	4.887	100000.000	100000.000	0.000	0.000	0.000	0.000	0.000	16.610	11907	10903	11907	10903	208	1512	100	320	"Y402"
0	0	0	6	6	1	"pyk2"	"Q14289"	9240	9560	160	16793	15624	4346	27	4592	4592	4620	1016	21	89	88	0	3249794	10.831	100000.000	100000.000	0.000	0.000	0.000	0.000	0.000	16.610	12201	11032	12201	11032	208	1512	100	321	"Y402"
0	0	0	6	7	1	"STAM2"	"Q92783"	9740	9570	190	5970	6126	1540	25	4454	4454	4445	693	15	83	55	0	1568348	2.426	100000.000	100000.000	0.000	0.000	0.000	0.000	0.000	16.610	1516	1672	1516	1672	256	2088	100	322	"Y371"
0	0	0	6	8	1	"STAM2"	"Q92783"	10240	9570	170	5957	6214	1287	20	4395	4395	4418	698	15	91	59	0	1292476	2.573	100000.000	100000.000	0.000	0.000	0.000	0.000	0.000	16.610	1562	1819	1562	1819	208	1660	100	323	"Y371"
0	0	0	6	9	1	"STAM2"	"Q92783"	10740	9580	170	5741	5925	1116	18	4275	4275	4343	1042	23	79	17	0	1232472	1.518	100000.000	100000.000	0.000	0.000	0.000	0.000	0.000	16.610	1466	1650	1466	1650	208	1660	100	324	"Y371"
0	0	0	6	1	2	"STAT3 "	"P40763"	6740	10180	130	5295	5943	3681	61	4280	4280	4411	807	18	68	20	0	713102	1.898	100000.000	100000.000	0.000	0.000	0.000	0.000	0.000	16.610	1015	1663	1015	1663	120	940	100	325	"Y705"
0	0	0	6	2	2	"STAT3 "	"P40763"	7230	10190	130	5608	5668	981	17	4437	4437	4493	1136	25	51	6	0	680112	1.034	100000.000	100000.000	0.000	0.000	0.000	0.000	0.000	16.610	1171	1231	1171	1231	120	940	100	326	"Y705"
0	0	0	6	3	2	"STAT3 "	"P40763"	7730	10190	120	5629	5692	773	13	4675	4675	4750	1608	33	19	0	0	683050	0.586	100000.000	100000.000	0.000	0.000	0.000	0.000	0.000	16.610	954	1017	954	1017	120	820	100	327	"Y705"
0	0	0	6	4	2	"STMN1"	"P16949"	8210	10180	200	4627	4728	840	17	4567	4567	4589	1111	24	5	2	0	1494202	0.125	100000.000	100000.000	0.000	0.000	0.000	0.000	0.000	16.610	60	161	60	161	316	2384	100	328	"S15"
0	0	0	6	5	2	"STMN1"	"P16949"	8700	10180	130	4709	4836	732	15	4622	4622	4659	784	16	10	5	0	580302	0.226	100000.000	100000.000	0.000	0.000	0.000	0.000	0.000	16.610	87	214	87	214	120	940	100	329	"S15"
0	0	0	6	6	2	"STMN1"	"P16949"	9220	10190	200	4534	4651	823	17	4354	4354	4433	889	20	7	3	0	1469822	0.245	100000.000	100000.000	0.000	0.000	0.000	0.000	0.000	16.610	180	297	180	297	316	2384	100	330	"S15"
0	0	0	6	7	2	"4E-BP1 "	"Q13541"	9720	10190	200	4463	4649	2754	59	4432	4432	4419	709	16	6	2	0	1469215	0.324	100000.000	100000.000	0.000	0.000	0.000	0.000	0.000	16.610	31	217	31	217	316	2384	100	331	"S64"
0	0	0	6	8	2	"4E-BP1 "	"Q13541"	10220	10190	200	4432	4460	735	16	4449	4449	4481	937	20	4	1	0	1409419	-0.022	100000.000	100000.000	0.000	0.000	0.000	0.000	0.000	16.610	-17	11	-17	11	316	2384	100	332	"S64"
0	0	0	6	9	2	"4E-BP1 "	"Q13541"	10720	10190	200	4210	4288	1056	24	4314	4314	4370	905	20	3	1	0	1354874	-0.091	100000.000	100000.000	0.000	0.000	0.000	0.000	0.000	16.610	-104	-26	-104	-26	316	2384	100	333	"S64"
0	0	0	6	1	3	"Tgfbr2"	"P37173"	6720	10810	200	3631	3856	987	25	4404	4404	4543	1060	23	3	1	0	1218516	-0.648	100000.000	100000.000	0.000	0.000	0.000	0.000	0.000	16.610	-773	-548	-773	-548	316	2384	100	334	"Y336"
0	0	0	6	2	3	"Tgfbr2"	"P37173"	7220	10810	200	3986	4191	1041	24	4496	4496	4558	804	17	4	2	0	1324303	-0.456	100000.000	100000.000	0.000	0.000	0.000	0.000	0.000	16.610	-510	-305	-510	-305	316	2384	100	335	"Y336"
0	0	0	6	3	3	"Tgfbr2"	"P37173"	7720	10820	200	4076	4220	707	16	4663	4663	4673	744	15	3	1	0	1333472	-0.609	100000.000	100000.000	0.000	0.000	0.000	0.000	0.000	16.610	-587	-443	-587	-443	316	2384	100	336	"Y336"
0	0	0	6	4	3	"Bid "	"P55957"	8230	10820	90	6318	6391	1138	17	4710	4710	4722	554	11	92	69	0	332344	3.013	100000.000	100000.000	0.000	0.000	0.000	0.000	0.000	16.610	1608	1681	1608	1681	52	420	100	337	"T54"
0	0	0	6	5	3	"Bid "	"P55957"	8730	10840	110	6032	6008	1143	19	4659	4659	4676	740	15	63	43	0	480604	1.800	100000.000	100000.000	0.000	0.000	0.000	0.000	0.000	16.610	1373	1349	1373	1349	80	656	100	338	"T54"
0	0	0	6	6	3	"Bid "	"P55957"	9200	10840	130	5139	5714	1500	26	4616	4616	4643	927	19	40	23	0	685685	1.155	100000.000	100000.000	0.000	0.000	0.000	0.000	0.000	16.610	523	1098	523	1098	120	940	100	339	"T54"
0	0	0	6	7	3	"caveolin-1"	"Q03135"	9720	10820	200	4605	4662	772	16	4481	4481	4520	938	20	3	1	0	1473034	0.151	100000.000	100000.000	0.000	0.000	0.000	0.000	0.000	16.610	124	181	124	181	316	2384	100	340	"Y6"
0	0	0	6	8	3	"caveolin-1"	"Q03135"	10240	10800	150	4552	4715	1195	25	4467	4467	4515	710	15	5	1	0	735480	0.282	100000.000	100000.000	0.000	0.000	0.000	0.000	0.000	16.610	85	248	85	248	156	1272	100	341	"Y6"
0	0	0	6	9	3	"caveolin-1"	"Q03135"	10740	10800	200	4235	4531	2330	51	4282	4282	4341	761	17	5	3	0	1431738	0.250	100000.000	100000.000	0.000	0.000	0.000	0.000	0.000	16.610	-47	249	-47	249	316	2384	100	342	"Y6"
0	0	0	6	1	4	"CDK2"	"P24941"	6730	11470	170	5061	5250	866	16	4419	4419	4532	708	15	44	20	0	1092061	1.014	100000.000	100000.000	0.000	0.000	0.000	0.000	0.000	16.610	642	831	642	831	208	1660	100	343	"Y14"
0	0	0	6	2	4	"CDK2"	"P24941"	7220	11460	140	4976	5313	1065	20	4400	4400	4478	699	15	45	29	0	828784	1.195	100000.000	100000.000	0.000	0.000	0.000	0.000	0.000	16.610	576	913	576	913	156	1140	100	344	"Y14"
0	0	0	6	3	4	"CDK2"	"P24941"	7730	11470	150	5635	5744	1176	20	4678	4678	4737	1035	21	46	12	0	896044	0.973	100000.000	100000.000	0.000	0.000	0.000	0.000	0.000	16.610	957	1066	957	1066	156	1272	100	345	"Y14"
0	0	0	6	4	4	"Fos "	"P01100"	8220	11460	200	4559	4608	833	18	4655	4655	4706	1290	27	4	1	0	1456277	-0.076	100000.000	100000.000	0.000	0.000	0.000	0.000	0.000	16.610	-96	-47	-96	-47	316	2384	100	346	"S362"
0	0	0	6	5	4	"Fos "	"P01100"	8720	11460	200	4585	4711	1197	25	4576	4576	4637	1104	23	4	1	0	1488749	0.067	100000.000	100000.000	0.000	0.000	0.000	0.000	0.000	16.610	9	135	9	135	316	2384	100	347	"S362"
0	0	0	6	6	4	"Fos "	"P01100"	9210	11460	140	4464	4701	1513	32	4569	4569	4605	790	17	7	5	0	733333	0.122	100000.000	100000.000	0.000	0.000	0.000	0.000	0.000	16.610	-105	132	-105	132	156	1140	100	348	"S362"
0	0	0	6	7	4	"Grb2"	"P62993"	9710	11470	90	7115	7591	1638	21	4491	4491	4495	524	11	100	100	0	394754	5.908	100000.000	100000.000	0.000	0.000	0.000	0.000	0.000	16.610	2624	3100	2624	3100	52	420	100	349	"Y37"
0	0	0	6	8	4	"Grb2"	"P62993"	10240	11470	80	7677	8120	2728	33	4591	4591	4512	531	11	100	98	0	422244	6.795	100000.000	100000.000	0.000	0.000	0.000	0.000	0.000	16.610	3086	3529	3086	3529	52	340	100	350	"Y37"
0	0	0	6	9	4	"Grb2"	"P62993"	10710	11480	140	4831	5519	1804	32	4466	4466	4489	743	16	37	30	0	861040	1.386	100000.000	100000.000	0.000	0.000	0.000	0.000	0.000	16.610	365	1053	365	1053	156	1140	100	351	"Y37"
0	0	0	6	1	5	"IL4R "	"P24394"	6720	12100	190	6029	6053	1140	18	4719	4719	4688	763	16	68	38	0	1549555	1.789	100000.000	100000.000	0.000	0.000	0.000	0.000	0.000	16.610	1310	1334	1310	1334	256	2088	100	352	"Y713"
0	0	0	6	2	5	"IL4R "	"P24394"	7220	12110	180	5793	5963	1260	21	4704	4704	4623	1241	26	46	12	0	1526531	1.080	100000.000	100000.000	0.000	0.000	0.000	0.000	0.000	16.610	1089	1259	1089	1259	256	1924	100	353	"Y713"
0	0	0	6	3	5	"IL4R "	"P24394"	7720	12110	180	6307	6397	3131	48	4688	4688	4640	1009	21	60	33	0	1637583	1.741	100000.000	100000.000	0.000	0.000	0.000	0.000	0.000	16.610	1619	1709	1619	1709	256	1924	100	354	"Y713"
0	0	0	6	4	5	"IRAK4"	"P51617"	8220	12120	180	6934	7104	2800	39	4454	4454	4595	1033	22	81	62	0	1818543	2.429	100000.000	100000.000	0.000	0.000	0.000	0.000	0.000	16.610	2480	2650	2480	2650	256	1924	100	355	"T208"
0	0	0	6	5	5	"IRAK4"	"P51617"	8730	12130	150	7167	7465	2829	37	4311	4311	4444	772	17	93	89	0	1164467	3.913	100000.000	100000.000	0.000	0.000	0.000	0.000	0.000	16.610	2856	3154	2856	3154	156	1272	100	356	"T208"
0	0	0	6	6	5	"IRAK4"	"P51617"	9220	12130	180	7057	7245	2083	28	4204	4204	4349	755	17	92	88	0	1854826	3.836	100000.000	100000.000	0.000	0.000	0.000	0.000	0.000	16.610	2853	3041	2853	3041	256	1924	100	357	"T208"
0	0	0	6	7	5	"LDLRAP1"	"Q5SW96"	9740	12110	180	4310	4671	2500	53	4293	4293	4476	1384	30	8	2	0	1195732	0.141	100000.000	100000.000	0.000	0.000	0.000	0.000	0.000	16.610	17	378	17	378	256	1924	100	358	"S186"
0	0	0	6	8	5	"LDLRAP1"	"Q5SW96"	10220	12120	200	4395	4546	1071	23	4497	4497	4593	1414	30	5	2	0	1436436	-0.033	100000.000	100000.000	0.000	0.000	0.000	0.000	0.000	16.610	-102	49	-102	49	316	2384	100	359	"S186"
0	0	0	6	9	5	"LDLRAP1"	"Q5SW96"	10720	12140	140	4373	4420	958	21	4505	4505	4560	919	20	4	2	0	689463	-0.152	100000.000	100000.000	0.000	0.000	0.000	0.000	0.000	16.610	-132	-85	-132	-85	156	1140	100	360	"S186"
0	0	0	6	1	6	"MAPK14"	"Q16539"	6690	12750	120	5042	5355	1338	24	4497	4497	4662	1095	23	23	7	0	642557	0.633	100000.000	100000.000	0.000	0.000	0.000	0.000	0.000	16.610	545	858	545	858	120	820	100	361	"T179"
0	0	0	6	2	6	"MAPK14"	"Q16539"	7220	12750	140	5065	5261	1155	21	4507	4507	4665	1020	21	28	7	0	820690	0.584	100000.000	100000.000	0.000	0.000	0.000	0.000	0.000	16.610	558	754	558	754	156	1140	100	362	"T179"
0	0	0	6	3	6	"MAPK14"	"Q16539"	7720	12750	200	4898	4963	779	15	4697	4697	4784	1442	30	6	0	0	1568447	0.124	100000.000	100000.000	0.000	0.000	0.000	0.000	0.000	16.610	201	266	201	266	316	2384	100	363	"T179"
0	0	0	6	4	6	"Met "	"P08581"	8230	12750	140	5054	5421	1082	19	4688	4688	4755	881	18	37	16	0	845660	0.756	100000.000	100000.000	0.000	0.000	0.000	0.000	0.000	16.610	366	733	366	733	156	1140	100	364	"Y1003"
0	0	0	6	5	6	"Met "	"P08581"	8730	12740	150	5076	5689	1580	27	4674	4674	4820	1017	21	37	15	0	887506	0.854	100000.000	100000.000	0.000	0.000	0.000	0.000	0.000	16.610	402	1015	402	1015	156	1272	100	365	"Y1003"
0	0	0	6	6	6	"Met "	"P08581"	9220	12750	150	5256	5589	1133	20	4987	4987	5554	1950	35	12	1	0	871821	0.018	100000.000	100000.000	0.000	0.000	0.000	0.000	0.000	16.610	269	602	269	602	156	1272	100	366	"Y1003"
0	0	0	6	7	6	"p53 "	"P04637"	9720	12770	100	5355	5979	2056	34	4603	4603	4653	796	17	48	27	0	478359	1.666	100000.000	100000.000	0.000	0.000	0.000	0.000	0.000	16.610	752	1376	752	1376	80	560	100	367	"S15"
0	0	0	6	8	6	"p53 "	"P04637"	10210	12770	140	4952	5304	1344	25	4574	4574	4739	1104	23	27	10	0	827423	0.512	100000.000	100000.000	0.000	0.000	0.000	0.000	0.000	16.610	378	730	378	730	156	1140	100	368	"S15"
0	0	0	6	9	6	"p53 "	"P04637"	10710	12770	120	5060	5396	1357	25	4494	4494	4737	1284	27	25	7	0	647465	0.513	100000.000	100000.000	0.000	0.000	0.000	0.000	0.000	16.610	566	902	566	902	120	820	100	369	"S15"
-75	0	0	6	1	7	"empty"	"empty"	6720	13390	200	4712	4786	1331	27	4770	4770	4882	2077	42	2	0	0	1512349	-0.046	100000.000	100000.000	0.000	0.000	0.000	0.000	0.000	16.610	-58	16	-58	16	316	2384	100	370	"empty"
-75	0	0	6	2	7	"empty"	"empty"	7220	13390	200	4715	4586	982	21	4734	4734	4681	1197	25	5	2	0	1449203	-0.079	100000.000	100000.000	0.000	0.000	0.000	0.000	0.000	16.610	-19	-148	-19	-148	316	2384	100	371	"empty"
-75	0	0	6	3	7	"empty"	"empty"	7720	13390	200	4750	4617	723	15	4785	4785	4690	1151	24	3	0	0	1458833	-0.063	100000.000	100000.000	0.000	0.000	0.000	0.000	0.000	16.610	-35	-168	-35	-168	316	2384	100	372	"empty"
-75	0	0	6	4	7	"empty"	"empty"	8220	13390	200	4723	4677	820	17	4493	4493	4590	990	21	9	3	0	1477796	0.088	100000.000	100000.000	0.000	0.000	0.000	0.000	0.000	16.610	230	184	230	184	316	2384	100	373	"empty"
-75	0	0	6	5	7	"empty"	"empty"	8720	13390	200	4291	4582	1075	23	4304	4304	4504	1118	24	11	4	0	1448015	0.070	100000.000	100000.000	0.000	0.000	0.000	0.000	0.000	16.610	-13	278	-13	278	316	2384	100	374	"empty"
-75	0	0	6	6	7	"empty"	"empty"	9220	13390	200	4365	4617	1323	28	4704	4704	5296	2242	42	3	0	0	1458838	-0.303	100000.000	100000.000	0.000	0.000	0.000	0.000	0.000	16.610	-339	-87	-339	-87	316	2384	100	375	"empty"
0	0	0	6	7	7	"GLQAWPGEAIPQFLG_100"	"GLQAWPGEAIPQFLG_100"	9710	13400	120	4844	5805	4087	70	4334	4334	4598	1239	26	34	13	0	696600	0.974	100000.000	100000.000	0.000	0.000	0.000	0.000	0.000	16.610	510	1471	510	1471	120	820	100	376	"GLQAWPGEAIPQFLG_100"
0	0	0	6	8	7	"GLQAWPGEAIPQFLG_100"	"GLQAWPGEAIPQFLG_100"	10230	13400	200	4733	5051	1668	33	4529	4529	4709	1504	31	15	6	0	1596060	0.227	100000.000	100000.000	0.000	0.000	0.000	0.000	0.000	16.610	204	522	204	522	316	2384	100	377	"GLQAWPGEAIPQFLG_100"
0	0	0	6	9	7	"GLQAWPGEAIPQFLG_100"	"GLQAWPGEAIPQFLG_100"	10740	13380	180	4755	5192	2426	46	4518	4518	4702	1453	30	17	8	0	1329104	0.337	100000.000	100000.000	0.000	0.000	0.000	0.000	0.000	16.610	237	674	237	674	256	1924	100	378	"GLQAWPGEAIPQFLG_100"
0	0	0	7	1	1	"JAK2"	"O60674"	11270	9590	90	5756	6757	3234	47	4142	4142	4272	841	19	65	46	0	351372	2.955	100000.000	100000.000	0.000	0.000	0.000	0.000	0.000	16.610	1614	2615	1614	2615	52	420	100	379	"Y813"
0	0	0	7	2	1	"JAK2"	"O60674"	11750	9600	170	4390	5213	2157	41	4317	4317	4570	1388	30	22	10	0	1084207	0.463	100000.000	100000.000	0.000	0.000	0.000	0.000	0.000	16.610	73	896	73	896	208	1660	100	380	"Y813"
0	0	0	7	3	1	"JAK2"	"O60674"	12280	9570	140	4475	5480	2399	43	4343	4343	4737	1764	37	22	10	0	854928	0.421	100000.000	100000.000	0.000	0.000	0.000	0.000	0.000	16.610	132	1137	132	1137	156	1140	100	381	"Y813"
0	0	0	7	4	1	"Jun "	"P05412"	12780	9570	200	4078	5053	3445	68	4491	4491	4928	2003	40	13	8	0	1596839	0.062	100000.000	100000.000	0.000	0.000	0.000	0.000	0.000	16.610	-413	562	-413	562	316	2384	100	382	"S73"
0	0	0	7	5	1	"Jun "	"P05412"	13290	9580	170	4046	5797	4461	76	4410	4410	5038	2782	55	17	10	0	1205847	0.273	100000.000	100000.000	0.000	0.000	0.000	0.000	0.000	16.610	-364	1387	-364	1387	208	1660	100	383	"S73"
0	0	0	7	6	1	"Jun "	"P05412"	13780	9580	170	4117	5618	4243	75	4360	4360	4914	2481	50	17	9	0	1168518	0.284	100000.000	100000.000	0.000	0.000	0.000	0.000	0.000	16.610	-243	1258	-243	1258	208	1660	100	384	"S73"
0	0	0	7	7	1	"Kit "	"P10721"	14290	9560	180	4938	6958	5160	74	4470	4470	5013	2535	50	31	14	0	1781142	0.767	100000.000	100000.000	0.000	0.000	0.000	0.000	0.000	16.610	468	2488	468	2488	256	1924	100	385	"Y936"
0	0	0	7	8	1	"Kit "	"P10721"	14780	9570	170	5245	6626	3257	49	4430	4430	4858	1958	40	40	20	0	1378236	0.903	100000.000	100000.000	0.000	0.000	0.000	0.000	0.000	16.610	815	2196	815	2196	208	1660	100	386	"Y936"
0	0	0	7	9	1	"Kit "	"P10721"	15280	9580	160	4982	7172	4681	65	4340	4340	4808	2083	43	40	24	0	1491873	1.135	100000.000	100000.000	0.000	0.000	0.000	0.000	0.000	16.610	642	2832	642	2832	208	1512	100	387	"Y936"
0	0	0	7	1	2	"Mnk1"	"Q9BUB5"	11260	10210	200	4329	4464	876	19	4255	4255	4328	748	17	12	3	0	1410536	0.182	100000.000	100000.000	0.000	0.000	0.000	0.000	0.000	16.610	74	209	74	209	316	2384	100	388	"T250"
0	0	0	7	2	2	"Mnk1"	"Q9BUB5"	11770	10210	110	4693	5051	1327	26	4336	4336	4510	1049	23	20	8	0	404042	0.516	100000.000	100000.000	0.000	0.000	0.000	0.000	0.000	16.610	357	715	357	715	80	656	100	389	"T250"
0	0	0	7	3	2	"Mnk1"	"Q9BUB5"	12260	10250	180	4469	4806	1453	30	4447	4447	4695	1472	31	10	3	0	1230412	0.075	100000.000	100000.000	0.000	0.000	0.000	0.000	0.000	16.610	22	359	22	359	256	1924	100	390	"T250"
0	0	0	7	4	2	"NFAT3"	"Q14934"	12770	10230	200	4499	5500	2769	50	4464	4464	4844	1912	39	21	9	0	1737863	0.343	100000.000	100000.000	0.000	0.000	0.000	0.000	0.000	16.610	35	1036	35	1036	316	2384	100	391	"S676"
0	0	0	7	5	2	"NFAT3"	"Q14934"	13280	10220	140	4823	6608	4261	64	4273	4273	4685	1988	42	34	18	0	1030772	0.967	100000.000	100000.000	0.000	0.000	0.000	0.000	0.000	16.610	550	2335	550	2335	156	1140	100	392	"S676"
0	0	0	7	6	2	"NFAT3"	"Q14934"	13780	10210	170	4671	6741	4933	73	4397	4397	4913	2278	46	31	16	0	1402227	0.802	100000.000	100000.000	0.000	0.000	0.000	0.000	0.000	16.610	274	2344	274	2344	208	1660	100	393	"S676"
0	0	0	7	7	2	"PIK3R1 "	"P27986"	14260	10240	190	4584	5224	2143	41	4453	4453	4838	1948	40	14	5	0	1337255	0.198	100000.000	100000.000	0.000	0.000	0.000	0.000	0.000	16.610	131	771	131	771	256	2088	100	394	"Y528"
0	0	0	7	8	2	"PIK3R1 "	"P27986"	14770	10230	200	4567	5188	2371	45	4374	4374	4834	1993	41	9	6	0	1639390	0.178	100000.000	100000.000	0.000	0.000	0.000	0.000	0.000	16.610	193	814	193	814	316	2384	100	395	"Y528"
0	0	0	7	9	2	"PIK3R1 "	"P27986"	15290	10230	140	4594	5349	2643	49	4222	4222	4713	1969	41	14	7	0	834369	0.323	100000.000	100000.000	0.000	0.000	0.000	0.000	0.000	16.610	372	1127	372	1127	156	1140	100	396	"Y528"
0	0	0	7	1	3	"p67phox"	"P19878"	11280	10860	100	3975	4313	1038	24	4182	4182	4355	1248	28	8	6	0	345040	-0.034	100000.000	100000.000	0.000	0.000	0.000	0.000	0.000	16.610	-207	131	-207	131	80	560	100	397	"S208"
0	0	0	7	2	3	"p67phox"	"P19878"	11770	10870	200	4270	4533	2230	49	4312	4312	4477	958	21	7	2	0	1432356	0.058	100000.000	100000.000	0.000	0.000	0.000	0.000	0.000	16.610	-42	221	-42	221	316	2384	100	398	"S208"
0	0	0	7	3	3	"p67phox"	"P19878"	12270	10880	230	4439	4808	1727	35	4409	4409	4617	1161	25	12	5	0	1884707	0.165	100000.000	100000.000	0.000	0.000	0.000	0.000	0.000	16.610	30	399	30	399	392	3108	100	399	"S208"
0	0	0	7	4	3	"PDK1"	"O15530"	12760	10860	200	4467	4743	1437	30	4414	4414	4683	1348	28	8	4	0	1498821	0.045	100000.000	100000.000	0.000	0.000	0.000	0.000	0.000	16.610	53	329	53	329	316	2384	100	400	"S241"
0	0	0	7	5	3	"PDK1"	"O15530"	13250	10850	130	4394	5154	3327	64	4389	4389	4704	1705	36	10	5	0	618431	0.264	100000.000	100000.000	0.000	0.000	0.000	0.000	0.000	16.610	5	765	5	765	120	940	100	401	"S241"
0	0	0	7	6	3	"PDK1"	"O15530"	13760	10870	120	4796	5382	2340	43	4414	4414	4880	2524	51	10	4	0	645826	0.199	100000.000	100000.000	0.000	0.000	0.000	0.000	0.000	16.610	382	968	382	968	120	820	100	402	"S241"
0	0	0	7	7	3	"Ripk1"	"Q13546"	14260	10870	160	4706	5917	3758	63	4458	4458	4875	1838	37	18	12	0	1230688	0.567	100000.000	100000.000	0.000	0.000	0.000	0.000	0.000	16.610	248	1459	248	1459	208	1512	100	403	"Y384"
0	0	0	7	8	3	"Ripk1"	"Q13546"	14780	10870	130	5197	6079	2843	46	4469	4469	4933	2013	40	24	9	0	729451	0.569	100000.000	100000.000	0.000	0.000	0.000	0.000	0.000	16.610	728	1610	728	1610	120	940	100	404	"Y384"
0	0	0	7	9	3	"Ripk1"	"Q13546"	15250	10890	160	4616	5500	2749	49	4341	4341	4818	2137	44	17	7	0	1143995	0.319	100000.000	100000.000	0.000	0.000	0.000	0.000	0.000	16.610	275	1159	275	1159	208	1512	100	405	"Y384"
0	0	0	7	1	4	"Shc1"	"P29353"	11270	11490	200	4531	4570	786	17	4483	4483	4661	1266	27	4	1	0	1443969	-0.072	100000.000	100000.000	0.000	0.000	0.000	0.000	0.000	16.610	48	87	48	87	316	2384	100	406	"S36"
0	0	0	7	2	4	"Shc1"	"P29353"	11750	11470	110	4697	4982	1073	21	4476	4476	4702	1033	21	17	5	0	398578	0.271	100000.000	100000.000	0.000	0.000	0.000	0.000	0.000	16.610	221	506	221	506	80	656	100	407	"S36"
0	0	0	7	3	4	"Shc1"	"P29353"	12270	11490	200	4671	4900	1324	27	4540	4540	4823	1473	30	6	2	0	1548343	0.052	100000.000	100000.000	0.000	0.000	0.000	0.000	0.000	16.610	131	360	131	360	316	2384	100	408	"S36"
0	0	0	7	4	4	"SMAD3"	"Q15796"	12770	11490	200	4628	4846	1156	23	4526	4526	4887	1831	37	5	2	0	1531418	-0.022	100000.000	100000.000	0.000	0.000	0.000	0.000	0.000	16.610	102	320	102	320	316	2384	100	409	"S204"
0	0	0	7	5	4	"SMAD3"	"Q15796"	13290	11510	140	4809	5179	1768	34	4480	4480	4791	1339	27	12	5	0	807887	0.290	100000.000	100000.000	0.000	0.000	0.000	0.000	0.000	16.610	329	699	329	699	156	1140	100	410	"S204"
0	0	0	7	6	4	"SMAD3"	"Q15796"	13790	11510	200	4510	4680	1221	26	4436	4436	4811	1844	38	4	1	0	1478744	-0.071	100000.000	100000.000	0.000	0.000	0.000	0.000	0.000	16.610	74	244	74	244	316	2384	100	411	"S204"
0	0	0	7	7	4	"TAK1 "	"O43318"	14290	11520	190	4535	5077	2339	46	4467	4467	4967	2311	46	7	3	0	1299825	0.048	100000.000	100000.000	0.000	0.000	0.000	0.000	0.000	16.610	68	610	68	610	256	2088	100	412	"S192"
0	0	0	7	8	4	"TAK1 "	"O43318"	14750	11480	180	4385	4914	2641	53	4366	4366	4865	2256	46	7	3	0	1257970	0.022	100000.000	100000.000	0.000	0.000	0.000	0.000	0.000	16.610	19	548	19	548	256	1924	100	413	"S192"
0	0	0	7	9	4	"TAK1 "	"O43318"	15250	11490	200	4026	4640	2152	46	4194	4194	4762	2504	52	6	4	0	1466372	-0.049	100000.000	100000.000	0.000	0.000	0.000	0.000	0.000	16.610	-168	446	-168	446	316	2384	100	414	"S192"
0	0	0	7	1	5	"ACC1"	"Q13085 "	11280	12120	200	4542	4782	1365	28	4469	4469	4616	1410	30	9	5	0	1511196	0.118	100000.000	100000.000	0.000	0.000	0.000	0.000	0.000	16.610	73	313	73	313	316	2384	100	415	"S29"
0	0	0	7	2	5	"ACC1"	"Q13085 "	11780	12130	160	4669	4908	1013	20	4572	4572	4832	1261	26	11	2	0	1020806	0.060	100000.000	100000.000	0.000	0.000	0.000	0.000	0.000	16.610	97	336	97	336	208	1512	100	416	"S29"
0	0	0	7	3	5	"ACC1"	"Q13085 "	12270	12130	160	4861	5346	1704	31	4642	4642	4956	1556	31	12	7	0	1111868	0.251	100000.000	100000.000	0.000	0.000	0.000	0.000	0.000	16.610	219	704	219	704	208	1512	100	417	"S29"
0	0	0	7	4	5	"AR"	"P10275"	12760	12140	140	6762	7369	3359	45	4632	4632	4973	1791	36	58	21	0	1149491	1.338	100000.000	100000.000	0.000	0.000	0.000	0.000	0.000	16.610	2130	2737	2130	2737	156	1140	100	418	"Y363"
0	0	0	7	5	5	"AR"	"P10275"	13250	12140	170	5834	6828	5078	74	4620	4620	4917	1882	38	41	15	0	1420306	1.015	100000.000	100000.000	0.000	0.000	0.000	0.000	0.000	16.610	1214	2208	1214	2208	208	1660	100	419	"Y363"
0	0	0	7	6	5	"AR"	"P10275"	13770	12140	120	6489	7065	2923	41	4460	4460	4684	1546	33	62	24	0	847789	1.540	100000.000	100000.000	0.000	0.000	0.000	0.000	0.000	16.610	2029	2605	2029	2605	120	820	100	420	"Y363"
0	0	0	7	7	5	"process-control__"	"GGSGGSGDYKDDDDK"	14290	12160	150	4640	5205	1807	34	4458	4458	4838	2192	45	11	5	0	812022	0.167	100000.000	100000.000	0.000	0.000	0.000	0.000	0.000	16.610	182	747	182	747	156	1272	100	421	"process-control__"
0	0	0	7	8	5	"process-control__"	"GGSGGSGDYKDDDDK"	14750	12130	160	4431	5106	2304	45	4318	4318	4787	1873	39	12	6	0	1062114	0.170	100000.000	100000.000	0.000	0.000	0.000	0.000	0.000	16.610	113	788	113	788	208	1512	100	422	"process-control__"
0	0	0	7	9	5	"process-control__"	"GGSGGSGDYKDDDDK"	15260	12140	170	4209	4942	2339	47	4097	4097	4627	2251	48	10	4	0	1028034	0.140	100000.000	100000.000	0.000	0.000	0.000	0.000	0.000	16.610	112	845	112	845	208	1660	100	423	"process-control__"
0	0	0	7	1	6	"Ck2-B"	"Q5SRQ6"	11280	12780	200	4371	4765	1621	34	4471	4471	4800	1627	33	7	3	0	1505722	-0.022	100000.000	100000.000	0.000	0.000	0.000	0.000	0.000	16.610	-100	294	-100	294	316	2384	100	424	"S228"
0	0	0	7	2	6	"Ck2-B"	"Q5SRQ6"	11780	12790	210	4457	4696	1200	25	4518	4518	4878	1733	35	4	1	0	1484053	-0.105	100000.000	100000.000	0.000	0.000	0.000	0.000	0.000	16.610	-61	178	-61	178	316	2572	100	425	"S228"
0	0	0	7	3	6	"Ck2-B"	"Q5SRQ6"	12270	12790	210	4593	4888	1312	26	4505	4505	4800	1542	32	11	4	0	1544719	0.057	100000.000	100000.000	0.000	0.000	0.000	0.000	0.000	16.610	88	383	88	383	316	2572	100	426	"S228"
0	0	0	7	4	6	"CTNNB1"	"P35222"	12790	12800	180	4790	5485	2946	53	4516	4516	4857	1851	38	11	6	0	1404211	0.339	100000.000	100000.000	0.000	0.000	0.000	0.000	0.000	16.610	274	969	274	969	256	1924	100	427	"S33"
0	0	0	7	5	6	"CTNNB1"	"P35222"	13270	12790	200	4807	5222	1817	34	4397	4397	4843	2033	41	10	3	0	1650071	0.186	100000.000	100000.000	0.000	0.000	0.000	0.000	0.000	16.610	410	825	410	825	316	2384	100	428	"S33"
0	0	0	7	6	6	"CTNNB1"	"P35222"	13750	12780	160	4639	5012	1858	37	4361	4361	4737	1681	35	9	4	0	1042531	0.164	100000.000	100000.000	0.000	0.000	0.000	0.000	0.000	16.610	278	651	278	651	208	1512	100	429	"S33"
0	0	0	7	7	6	"EGFR"	"P00533"	14250	12800	120	4840	5530	1818	32	4475	4475	4912	2043	41	17	8	0	663552	0.302	100000.000	100000.000	0.000	0.000	0.000	0.000	0.000	16.610	365	1055	365	1055	120	820	100	430	"Y869"
0	0	0	7	8	6	"EGFR"	"P00533"	14750	12790	200	4552	5175	2661	51	4362	4362	4949	2624	53	7	4	0	1635275	0.086	100000.000	100000.000	0.000	0.000	0.000	0.000	0.000	16.610	190	813	190	813	316	2384	100	431	"Y869"
0	0	0	7	9	6	"EGFR"	"P00533"	15250	12780	200	4437	5195	2779	53	4290	4290	4721	1851	39	13	8	0	1641752	0.256	100000.000	100000.000	0.000	0.000	0.000	0.000	0.000	16.610	147	905	147	905	316	2384	100	432	"Y869"
-75	0	0	7	1	7	"empty"	"empty"	11270	13440	200	4514	4732	1488	31	4511	4511	4791	1799	37	6	2	0	1495256	-0.033	100000.000	100000.000	0.000	0.000	0.000	0.000	0.000	16.610	3	221	3	221	316	2384	100	433	"empty"
-75	0	0	7	2	7	"empty"	"empty"	11770	13440	200	4630	5002	1367	27	4604	4604	4951	1734	35	9	2	0	1580548	0.029	100000.000	100000.000	0.000	0.000	0.000	0.000	0.000	16.610	26	398	26	398	316	2384	100	434	"empty"
-75	0	0	7	3	7	"empty"	"empty"	12270	13440	200	4640	4920	1270	25	4683	4683	5038	1607	31	6	2	0	1554621	-0.073	100000.000	100000.000	0.000	0.000	0.000	0.000	0.000	16.610	-43	237	-43	237	316	2384	100	435	"empty"
-75	0	0	7	4	7	"empty"	"empty"	12770	13440	200	4765	5063	1625	32	4736	4736	5128	1916	37	5	2	0	1599888	-0.034	100000.000	100000.000	0.000	0.000	0.000	0.000	0.000	16.610	29	327	29	327	316	2384	100	436	"empty"
-75	0	0	7	5	7	"empty"	"empty"	13270	13440	200	4712	4968	1432	28	4707	4707	5080	1939	38	5	2	0	1569862	-0.058	100000.000	100000.000	0.000	0.000	0.000	0.000	0.000	16.610	5	261	5	261	316	2384	100	437	"empty"
-75	0	0	7	6	7	"empty"	"empty"	13770	13440	200	4593	4959	2182	44	4625	4625	5034	2186	43	6	2	0	1567172	-0.034	100000.000	100000.000	0.000	0.000	0.000	0.000	0.000	16.610	-32	334	-32	334	316	2384	100	438	"empty"
0	0	0	7	7	7	"GLQAWPG-pS-AIPQFLG_GLQAWPGEAIPQFLG_80vs20"	"GLQAWPG-pS-AIPQFLG_GLQAWPGEAIPQFLG_80vs20"	14260	13430	120	5805	8776	5081	57	4539	4539	4863	1378	28	49	42	0	1053123	2.840	100000.000	100000.000	0.000	0.000	0.000	0.000	0.000	16.610	1266	4237	1266	4237	120	820	100	439	"GLQAWPG-pS-AIPQFLG_GLQAWPGEAIPQFLG_80vs20"
0	0	0	7	8	7	"GLQAWPG-pS-AIPQFLG_GLQAWPGEAIPQFLG_80vs20"	"GLQAWPG-pS-AIPQFLG_GLQAWPGEAIPQFLG_80vs20"	14750	13450	120	5154	8292	5670	68	4364	4364	4845	1798	37	40	39	0	994997	1.917	100000.000	100000.000	0.000	0.000	0.000	0.000	0.000	16.610	790	3928	790	3928	120	820	100	440	"GLQAWPG-pS-AIPQFLG_GLQAWPGEAIPQFLG_80vs20"
0	0	0	7	9	7	"GLQAWPG-pS-AIPQFLG_GLQAWPGEAIPQFLG_80vs20"	"GLQAWPG-pS-AIPQFLG_GLQAWPGEAIPQFLG_80vs20"	15250	13470	130	5105	7849	4314	54	4089	4089	4662	2278	48	45	43	0	941920	1.399	100000.000	100000.000	0.000	0.000	0.000	0.000	0.000	16.610	1016	3760	1016	3760	120	940	100	441	"GLQAWPG-pS-AIPQFLG_GLQAWPGEAIPQFLG_80vs20"
0	0	0	8	1	1	"Bim"	"O43521"	15710	9570	200	4726	5230	1615	30	4460	4460	4952	2242	45	10	3	0	1652768	0.124	100000.000	100000.000	0.000	0.000	0.000	0.000	0.000	16.610	266	770	266	770	316	2384	100	442	"S69"
0	0	0	8	2	1	"Bim"	"O43521"	16210	9570	150	4848	5769	2921	50	4592	4592	5193	2478	47	15	5	0	899935	0.232	100000.000	100000.000	0.000	0.000	0.000	0.000	0.000	16.610	256	1177	256	1177	156	1272	100	443	"S69"
0	0	0	8	3	1	"Bim"	"O43521"	16700	9550	200	4698	5391	2186	40	4525	4525	5167	2385	46	11	5	0	1703628	0.094	100000.000	100000.000	0.000	0.000	0.000	0.000	0.000	16.610	173	866	173	866	316	2384	100	444	"S69"
0	0	0	8	4	1	"caspase-8"	"Q14790 "	17200	9550	200	4668	5558	2574	46	4523	4523	5398	3139	58	10	4	0	1756247	0.051	100000.000	100000.000	0.000	0.000	0.000	0.000	0.000	16.610	145	1035	145	1035	316	2384	100	445	"Y448"
0	0	0	8	5	1	"caspase-8"	"Q14790 "	17700	9550	200	4629	5476	2602	47	4563	4563	5457	3041	55	9	3	0	1730447	0.006	100000.000	100000.000	0.000	0.000	0.000	0.000	0.000	16.610	66	913	66	913	316	2384	100	446	"Y448"
0	0	0	8	6	1	"caspase-8"	"Q14790 "	18200	9530	230	4648	5683	3063	53	4632	4632	5709	3664	64	10	4	0	2227585	-0.007	100000.000	100000.000	0.000	0.000	0.000	0.000	0.000	16.610	16	1051	16	1051	392	3108	100	447	"Y448"
0	0	0	8	7	1	"Cdc2"	"P06493"	18690	9540	200	4782	6338	4651	73	4601	4601	5768	3674	63	12	7	0	2002665	0.155	100000.000	100000.000	0.000	0.000	0.000	0.000	0.000	16.610	181	1737	181	1737	316	2384	100	448	"T161"
0	0	0	8	8	1	"Cdc2"	"P06493"	19180	9560	210	4856	6564	5183	78	4487	4487	5807	4087	70	13	7	0	2074069	0.185	100000.000	100000.000	0.000	0.000	0.000	0.000	0.000	16.610	369	2077	369	2077	316	2572	100	449	"T161"
0	0	0	8	9	1	"Cdc2"	"P06493"	19700	9560	180	4967	7506	6696	89	4557	4557	6431	5255	81	16	8	0	1921616	0.205	100000.000	100000.000	0.000	0.000	0.000	0.000	0.000	16.610	410	2949	410	2949	256	1924	100	450	"T161"
0	0	0	8	1	2	"FGFR1 "	"P11362"	15710	10180	200	4463	5050	2593	51	4317	4317	5028	3036	60	5	1	0	1595650	0.007	100000.000	100000.000	0.000	0.000	0.000	0.000	0.000	16.610	146	733	146	733	316	2384	100	451	"Y653"
0	0	0	8	2	2	"FGFR1 "	"P11362"	16210	10180	160	4840	6269	4761	75	4569	4569	5051	2071	41	15	10	0	1303995	0.588	100000.000	100000.000	0.000	0.000	0.000	0.000	0.000	16.610	271	1700	271	1700	208	1512	100	452	"Y653"
0	0	0	8	3	2	"FGFR1 "	"P11362"	16710	10200	200	4562	5484	3007	54	4525	4525	5254	2694	51	10	6	0	1732977	0.085	100000.000	100000.000	0.000	0.000	0.000	0.000	0.000	16.610	37	959	37	959	316	2384	100	453	"Y653"
0	0	0	8	4	2	"GIT2"	"Q14161"	17200	10180	200	4555	5365	2785	51	4512	4512	5342	3174	59	7	4	0	1695192	0.007	100000.000	100000.000	0.000	0.000	0.000	0.000	0.000	16.610	43	853	43	853	316	2384	100	454	"Y492"
0	0	0	8	5	2	"GIT2"	"Q14161"	17700	10180	200	4482	5363	3132	58	4553	4553	5531	3598	65	7	4	0	1694785	-0.047	100000.000	100000.000	0.000	0.000	0.000	0.000	0.000	16.610	-71	810	-71	810	316	2384	100	455	"Y492"
0	0	0	8	6	2	"GIT2"	"Q14161"	18210	10190	170	4616	5893	3996	67	4586	4586	5682	3497	61	10	5	0	1225697	0.060	100000.000	100000.000	0.000	0.000	0.000	0.000	0.000	16.610	30	1307	30	1307	208	1660	100	456	"Y492"
0	0	0	8	7	2	"Grb2"	"P62993"	18700	10180	200	4367	5750	3923	68	4570	4570	5922	4139	69	11	6	0	1816948	-0.042	100000.000	100000.000	0.000	0.000	0.000	0.000	0.000	16.610	-203	1180	-203	1180	316	2384	100	457	"Y7"
0	0	0	8	8	2	"Grb2"	"P62993"	19200	10180	200	4255	6099	5660	92	4488	4488	5848	4201	71	12	6	0	1927375	0.060	100000.000	100000.000	0.000	0.000	0.000	0.000	0.000	16.610	-233	1611	-233	1611	316	2384	100	458	"Y7"
0	0	0	8	9	2	"Grb2"	"P62993"	19690	10180	200	4312	6105	5148	84	4482	4482	6223	5118	82	10	4	0	1929236	-0.023	100000.000	100000.000	0.000	0.000	0.000	0.000	0.000	16.610	-170	1623	-170	1623	316	2384	100	459	"Y7"
0	0	0	8	1	3	"IKK-gamma "	"Q9Y6K9"	15710	10840	110	3906	5146	4309	83	4374	4374	4914	2498	50	11	7	0	411657	0.093	100000.000	100000.000	0.000	0.000	0.000	0.000	0.000	16.610	-468	772	-468	772	80	656	100	460	"S43"
0	0	0	8	2	3	"IKK-gamma "	"Q9Y6K9"	16200	10840	200	4439	5033	2483	49	4434	4434	5051	2781	55	7	5	0	1590341	-0.006	100000.000	100000.000	0.000	0.000	0.000	0.000	0.000	16.610	5	599	5	599	316	2384	100	461	"S43"
0	0	0	8	3	3	"IKK-gamma "	"Q9Y6K9"	16700	10840	200	4468	4965	2299	46	4495	4495	5144	2709	52	6	2	0	1569005	-0.066	100000.000	100000.000	0.000	0.000	0.000	0.000	0.000	16.610	-27	470	-27	470	316	2384	100	462	"S43"
0	0	0	8	4	3	"IRAK1"	"P51617"	17200	10840	150	4693	5625	3193	56	4590	4590	5469	3121	57	11	2	0	877477	0.050	100000.000	100000.000	0.000	0.000	0.000	0.000	0.000	16.610	103	1035	103	1035	156	1272	100	463	"T387"
0	0	0	8	5	3	"IRAK1"	"P51617"	17700	10810	180	4786	5640	2623	46	4505	4505	5363	2934	54	11	4	0	1443833	0.094	100000.000	100000.000	0.000	0.000	0.000	0.000	0.000	16.610	281	1135	281	1135	256	1924	100	464	"T387"
0	0	0	8	6	3	"IRAK1"	"P51617"	18190	10820	200	4848	6016	3659	60	4540	4540	5623	3666	65	12	5	0	1901187	0.107	100000.000	100000.000	0.000	0.000	0.000	0.000	0.000	16.610	308	1476	308	1476	316	2384	100	465	"T387"
0	0	0	8	7	3	"Lck"	"P06239"	18690	10830	180	4487	5771	3802	65	4545	4545	5665	3663	64	10	6	0	1477294	0.029	100000.000	100000.000	0.000	0.000	0.000	0.000	0.000	16.610	-58	1226	-58	1226	256	1924	100	466	"Y394"
0	0	0	8	8	3	"Lck"	"P06239"	19210	10820	160	4467	5851	4016	68	4415	4415	5762	4387	76	12	5	0	1216931	0.020	100000.000	100000.000	0.000	0.000	0.000	0.000	0.000	16.610	52	1436	52	1436	208	1512	100	467	"Y394"
0	0	0	8	9	3	"Lck"	"P06239"	19700	10810	200	4396	6359	5460	85	4365	4365	5764	4468	77	13	6	0	2009435	0.133	100000.000	100000.000	0.000	0.000	0.000	0.000	0.000	16.610	31	1994	31	1994	316	2384	100	468	"Y394"
0	0	0	8	1	4	"CDK2"	"P24941"	15700	11490	170	5030	6259	3816	60	4194	4194	4732	2372	50	19	12	0	1301974	0.644	100000.000	100000.000	0.000	0.000	0.000	0.000	0.000	16.610	836	2065	836	2065	208	1660	100	469	"T160"
0	0	0	8	2	4	"CDK2"	"P24941"	16190	11480	180	4655	5920	3391	57	4238	4238	4831	2597	53	19	11	0	1515525	0.419	100000.000	100000.000	0.000	0.000	0.000	0.000	0.000	16.610	417	1682	417	1682	256	1924	100	470	"T160"
0	0	0	8	3	4	"CDK2"	"P24941"	16700	11500	130	5922	7278	4186	57	4321	4321	5034	3179	63	25	10	0	873306	0.706	100000.000	100000.000	0.000	0.000	0.000	0.000	0.000	16.610	1601	2957	1601	2957	120	940	100	471	"T160"
0	0	0	8	4	4	"MDM2"	"Q00987"	17220	11500	150	4590	5371	3558	66	4567	4567	5323	2948	55	5	2	0	837839	0.016	100000.000	100000.000	0.000	0.000	0.000	0.000	0.000	16.610	23	804	23	804	156	1272	100	472	"S186/8"
0	0	0	8	5	4	"MDM2"	"Q00987"	17670	11480	180	4450	5464	3591	65	4484	4484	5237	2923	55	8	6	0	1398686	0.078	100000.000	100000.000	0.000	0.000	0.000	0.000	0.000	16.610	-34	980	-34	980	256	1924	100	473	"S186/8"
0	0	0	8	6	4	"MDM2"	"Q00987"	18220	11480	230	4717	5789	3659	63	4641	4641	5600	3385	60	10	5	0	2269270	0.056	100000.000	100000.000	0.000	0.000	0.000	0.000	0.000	16.610	76	1148	76	1148	392	3108	100	474	"S186/8"
0	0	0	8	7	4	"NFkB-p65 "	"Q04206"	18690	11480	140	7033	9350	7314	78	4603	4603	5619	3562	63	33	19	0	1458650	1.047	100000.000	100000.000	0.000	0.000	0.000	0.000	0.000	16.610	2430	4747	2430	4747	156	1140	100	475	"S536"
0	0	0	8	8	4	"NFkB-p65 "	"Q04206"	19190	11510	150	7812	10026	7104	70	4542	4542	5520	3414	61	48	24	0	1564080	1.320	100000.000	100000.000	0.000	0.000	0.000	0.000	0.000	16.610	3270	5484	3270	5484	156	1272	100	476	"S536"
0	0	0	8	9	4	"NFkB-p65 "	"Q04206"	19680	11500	150	7301	10423	8745	83	4494	4494	5694	4253	74	41	25	0	1626028	1.112	100000.000	100000.000	0.000	0.000	0.000	0.000	0.000	16.610	2807	5929	2807	5929	156	1272	100	477	"S536"
0	0	0	8	1	5	"PLCG2"	"P16885"	15700	12110	160	4575	5819	3345	57	4091	4091	4642	2281	49	23	11	0	1210349	0.516	100000.000	100000.000	0.000	0.000	0.000	0.000	0.000	16.610	484	1728	484	1728	208	1512	100	478	"Y759"
0	0	0	8	2	5	"PLCG2"	"P16885"	16200	12110	160	4665	5626	2959	52	4152	4152	4764	2410	50	19	6	0	1170299	0.358	100000.000	100000.000	0.000	0.000	0.000	0.000	0.000	16.610	513	1474	513	1474	208	1512	100	479	"Y759"
0	0	0	8	3	5	"PLCG2"	"P16885"	16700	12110	150	4882	6691	4726	70	4252	4252	4922	2721	55	25	15	0	1043721	0.650	100000.000	100000.000	0.000	0.000	0.000	0.000	0.000	16.610	630	2439	630	2439	156	1272	100	480	"Y759"
0	0	0	8	4	5	"pyk2"	"Q14289"	17210	12110	170	4359	5379	3736	69	4403	4403	5168	3014	58	9	5	0	1118888	0.070	100000.000	100000.000	0.000	0.000	0.000	0.000	0.000	16.610	-44	976	-44	976	208	1660	100	481	"S213"
0	0	0	8	5	5	"pyk2"	"Q14289"	17710	12100	200	4498	5201	2424	46	4506	4506	5406	3381	62	6	3	0	1643404	-0.061	100000.000	100000.000	0.000	0.000	0.000	0.000	0.000	16.610	-8	695	-8	695	316	2384	100	482	"S213"
0	0	0	8	6	5	"pyk2"	"Q14289"	18210	12090	170	4569	5558	4100	73	4641	4641	5677	3820	67	7	2	0	1156155	-0.031	100000.000	100000.000	0.000	0.000	0.000	0.000	0.000	16.610	-72	917	-72	917	208	1660	100	483	"S213"
0	0	0	8	7	5	"SOC3"	"O14543"	18710	12080	170	4936	6634	5119	77	4631	4631	5648	3617	64	13	7	0	1379812	0.273	100000.000	100000.000	0.000	0.000	0.000	0.000	0.000	16.610	305	2003	305	2003	208	1660	100	484	"Y221"
0	0	0	8	8	5	"SOC3"	"O14543"	19180	12120	210	4688	6192	4265	68	4536	4536	5589	3889	69	12	6	0	1956659	0.155	100000.000	100000.000	0.000	0.000	0.000	0.000	0.000	16.610	152	1656	152	1656	316	2572	100	485	"Y221"
0	0	0	8	9	5	"SOC3"	"O14543"	19680	12120	220	4690	6424	5132	79	4449	4449	5607	4004	71	12	6	0	2518137	0.204	100000.000	100000.000	0.000	0.000	0.000	0.000	0.000	16.610	241	1975	241	1975	392	2896	100	486	"Y221"
0	0	0	8	1	6	"STAT4"	"Q14765"	15690	12770	150	4440	5296	2667	50	4280	4280	4667	1841	39	14	10	0	826246	0.342	100000.000	100000.000	0.000	0.000	0.000	0.000	0.000	16.610	160	1016	160	1016	156	1272	100	487	"Y693"
0	0	0	8	2	6	"STAT4"	"Q14765"	16190	12780	170	4545	5416	2580	47	4381	4381	4987	2657	53	13	7	0	1126536	0.161	100000.000	100000.000	0.000	0.000	0.000	0.000	0.000	16.610	164	1035	164	1035	208	1660	100	488	"Y693"
0	0	0	8	3	6	"STAT4"	"Q14765"	16710	12760	150	4436	5022	2194	43	4345	4345	5126	3188	62	4	1	0	783445	-0.033	100000.000	100000.000	0.000	0.000	0.000	0.000	0.000	16.610	91	677	91	677	156	1272	100	489	"Y693"
0	0	0	8	4	6	"STMN1"	"P16949"	17190	12750	170	4355	5134	2906	56	4355	4355	5136	2962	57	8	4	0	1067960	-0.001	0.000	100000.000	0.000	0.000	0.000	0.000	0.000	Error	0	779	0	779	208	1660	100	490	"S24"
0	0	0	8	5	6	"STMN1"	"P16949"	17680	12760	190	4416	6034	4734	78	4437	4437	5066	2308	45	17	10	0	1544733	0.419	100000.000	100000.000	0.000	0.000	0.000	0.000	0.000	16.610	-21	1597	-21	1597	256	2088	100	491	"S24"
0	0	0	8	6	6	"STMN1"	"P16949"	18220	12780	220	4581	5900	3933	66	4570	4570	5548	3592	64	11	6	0	2312673	0.098	100000.000	100000.000	0.000	0.000	0.000	0.000	0.000	16.610	11	1330	11	1330	392	2896	100	492	"S24"
0	0	0	8	7	6	"GIT2"	"Q14161"	18680	12780	160	4706	6070	3757	61	4613	4613	5656	3602	63	11	8	0	1262633	0.115	100000.000	100000.000	0.000	0.000	0.000	0.000	0.000	16.610	93	1457	93	1457	208	1512	100	493	"Y592"
0	0	0	8	8	6	"GIT2"	"Q14161"	19180	12760	200	4340	5513	4360	79	4473	4473	5478	3452	63	7	5	0	1742258	0.010	100000.000	100000.000	0.000	0.000	0.000	0.000	0.000	16.610	-133	1040	-133	1040	316	2384	100	494	"Y592"
0	0	0	8	9	6	"GIT2"	"Q14161"	19690	12750	170	4528	5664	3891	68	4446	4446	5634	3959	70	9	4	0	1178144	0.008	100000.000	100000.000	0.000	0.000	0.000	0.000	0.000	16.610	82	1218	82	1218	208	1660	100	495	"Y592"
-75	0	0	8	1	7	"empty"	"empty"	15700	13400	200	4005	4654	2518	54	4091	4091	4671	2243	48	6	4	0	1470617	-0.008	100000.000	100000.000	0.000	0.000	0.000	0.000	0.000	16.610	-86	563	-86	563	316	2384	100	496	"empty"
-75	0	0	8	2	7	"empty"	"empty"	16200	13400	200	4109	4633	2164	46	4147	4147	4732	2339	49	6	3	0	1463887	-0.042	100000.000	100000.000	0.000	0.000	0.000	0.000	0.000	16.610	-38	486	-38	486	316	2384	100	497	"empty"
-75	0	0	8	3	7	"empty"	"empty"	16700	13400	200	4189	4854	2454	50	4246	4246	5035	3016	59	6	3	0	1533983	-0.060	100000.000	100000.000	0.000	0.000	0.000	0.000	0.000	16.610	-57	608	-57	608	316	2384	100	498	"empty"
-75	0	0	8	4	7	"empty"	"empty"	17200	13400	200	4302	4798	1643	34	4375	4375	5108	2791	54	6	3	0	1516198	-0.111	100000.000	100000.000	0.000	0.000	0.000	0.000	0.000	16.610	-73	423	-73	423	316	2384	100	499	"empty"
-75	0	0	8	5	7	"empty"	"empty"	17700	13400	200	4540	5184	2100	40	4503	4503	5302	3002	56	7	3	0	1638299	-0.039	100000.000	100000.000	0.000	0.000	0.000	0.000	0.000	16.610	37	681	37	681	316	2384	100	500	"empty"
-75	0	0	8	6	7	"empty"	"empty"	18200	13400	200	4765	6011	3367	56	4738	4738	5812	3585	61	11	6	0	1899521	0.056	100000.000	100000.000	0.000	0.000	0.000	0.000	0.000	16.610	27	1273	27	1273	316	2384	100	501	"empty"
0	0	0	8	7	7	"Control-Spot"	"Mouse_IgG"	18690	13390	200	5722	7054	4134	58	4745	4745	5917	4024	68	16	7	0	2229218	0.283	100000.000	100000.000	0.000	0.000	0.000	0.000	0.000	16.610	977	2309	977	2309	316	2384	100	502	"Control-Spot"
0	0	0	8	8	7	"Control-Spot"	"Mouse_IgG"	19190	13390	170	6730	8026	5112	63	4666	4666	6059	4220	69	25	9	0	1669506	0.466	100000.000	100000.000	0.000	0.000	0.000	0.000	0.000	16.610	2064	3360	2064	3360	208	1660	100	503	"Control-Spot"
0	0	0	8	9	7	"Control-Spot"	"Mouse_IgG"	19690	13390	160	7161	9599	8114	84	4664	4664	6833	6755	98	21	8	0	1996618	0.409	100000.000	100000.000	0.000	0.000	0.000	0.000	0.000	16.610	2497	4935	2497	4935	208	1512	100	504	"Control-Spot"
0	0	0	9	1	1	"AMPK1"	"Q13131"	2170	13960	200	4553	4852	2117	43	4515	4515	4462	1193	26	18	6	0	1533306	0.327	100000.000	100000.000	0.000	0.000	0.000	0.000	0.000	16.610	38	337	38	337	316	2384	100	505	"T174/5"
0	0	0	9	2	1	"AMPK1"	"Q13131"	2670	13960	200	4093	4554	1086	23	4205	4205	4351	1187	27	23	7	0	1438915	0.171	100000.000	100000.000	0.000	0.000	0.000	0.000	0.000	16.610	-112	349	-112	349	316	2384	100	506	"T174/5"
0	0	0	9	3	1	"AMPK1"	"Q13131"	3170	13960	200	4208	4645	1130	24	4333	4333	4510	721	15	19	18	0	1467940	0.187	100000.000	100000.000	0.000	0.000	0.000	0.000	0.000	16.610	-125	312	-125	312	316	2384	100	507	"T174/5"
0	0	0	9	4	1	"aura"	"O14965"	3670	13960	200	4552	4758	1017	21	4447	4447	4461	934	20	18	3	0	1503655	0.318	100000.000	100000.000	0.000	0.000	0.000	0.000	0.000	16.610	105	311	105	311	316	2384	100	508	"T287"
0	0	0	9	5	1	"aura"	"O14965"	4170	13960	200	4884	5056	2157	42	4324	4324	4417	703	15	43	20	0	1597618	0.909	100000.000	100000.000	0.000	0.000	0.000	0.000	0.000	16.610	560	732	560	732	316	2384	100	509	"T287"
0	0	0	9	6	1	"aura"	"O14965"	4670	13960	200	4796	4898	1019	20	4273	4273	4448	1292	29	27	1	0	1547808	0.348	100000.000	100000.000	0.000	0.000	0.000	0.000	0.000	16.610	523	625	523	625	316	2384	100	510	"T287"
0	0	0	9	7	1	"CFTR"	"P13569"	5170	13960	200	4844	4826	619	12	4520	4520	4547	857	18	13	2	0	1524952	0.326	100000.000	100000.000	0.000	0.000	0.000	0.000	0.000	16.610	324	306	324	306	316	2384	100	511	"S737"
0	0	0	9	8	1	"CFTR"	"P13569"	5670	13960	200	5064	5141	543	10	4712	4712	4735	739	15	19	2	0	1624419	0.549	100000.000	100000.000	0.000	0.000	0.000	0.000	0.000	16.610	352	429	352	429	316	2384	100	512	"S737"
0	0	0	9	9	1	"CFTR"	"P13569"	6170	13960	200	5116	5344	1226	22	4825	4825	4871	832	17	17	6	0	1688730	0.569	100000.000	100000.000	0.000	0.000	0.000	0.000	0.000	16.610	291	519	291	519	316	2384	100	513	"S737"
0	0	0	9	1	2	"CREB "	"P16220"	2190	14560	140	9264	8563	3602	42	4730	4730	4665	1005	21	64	63	0	1335757	3.879	100000.000	100000.000	0.000	0.000	0.000	0.000	0.000	16.610	4534	3833	4534	3833	156	1140	100	514	"S133"
0	0	0	9	2	2	"CREB "	"P16220"	2710	14580	150	9678	8585	3130	36	4657	4657	4598	932	20	69	67	0	1339232	4.278	100000.000	100000.000	0.000	0.000	0.000	0.000	0.000	16.610	5021	3928	5021	3928	156	1272	100	515	"S133"
0	0	0	9	3	2	"CREB "	"P16220"	3190	14560	150	9673	8504	3224	37	4692	4692	4651	1014	21	62	61	0	1326693	3.800	100000.000	100000.000	0.000	0.000	0.000	0.000	0.000	16.610	4981	3812	4981	3812	156	1272	100	516	"S133"
0	0	0	9	4	2	"blank-control__"	"AA"	3670	14600	200	4439	4546	849	18	4545	4545	4486	715	15	7	2	0	1436582	0.084	100000.000	100000.000	0.000	0.000	0.000	0.000	0.000	16.610	-106	1	-106	1	316	2384	100	517	"blank-control__"
0	0	0	9	5	2	"blank-control__"	"AA"	4170	14600	200	4578	4532	784	17	4416	4416	4426	796	17	16	0	0	1432017	0.133	100000.000	100000.000	0.000	0.000	0.000	0.000	0.000	16.610	162	116	162	116	316	2384	100	518	"blank-control__"
0	0	0	9	6	2	"blank-control__"	"AA"	4670	14600	200	4550	4523	849	18	4290	4290	4370	843	19	15	0	0	1429282	0.181	100000.000	100000.000	0.000	0.000	0.000	0.000	0.000	16.610	260	233	260	233	316	2384	100	519	"blank-control__"
0	0	0	9	7	2	"IKK-alpha "	"O15111"	5170	14600	200	5025	5056	857	16	4325	4325	4410	595	13	56	29	0	1597686	1.086	100000.000	100000.000	0.000	0.000	0.000	0.000	0.000	16.610	700	731	700	731	316	2384	100	520	"S180"
0	0	0	9	8	2	"IKK-alpha "	"O15111"	5670	14600	200	5079	5232	849	16	4449	4449	4523	797	17	44	18	0	1653337	0.890	100000.000	100000.000	0.000	0.000	0.000	0.000	0.000	16.610	630	783	630	783	316	2384	100	521	"S180"
0	0	0	9	9	2	"IKK-alpha "	"O15111"	6170	14600	200	5282	5447	1085	19	4617	4617	4707	826	17	43	18	0	1721095	0.896	100000.000	100000.000	0.000	0.000	0.000	0.000	0.000	16.610	665	830	665	830	316	2384	100	522	"S180"
0	0	0	9	1	3	"JAK2"	"O60674"	2170	15240	200	4480	4761	2013	42	4308	4308	4518	1981	43	4	0	0	1504495	0.123	100000.000	100000.000	0.000	0.000	0.000	0.000	0.000	16.610	172	453	172	453	316	2384	100	523	"Y119"
0	0	0	9	2	3	"JAK2"	"O60674"	2670	15240	200	4316	4527	716	15	4150	4150	4261	775	18	26	7	0	1430559	0.343	100000.000	100000.000	0.000	0.000	0.000	0.000	0.000	16.610	166	377	166	377	316	2384	100	524	"Y119"
0	0	0	9	3	3	"JAK2"	"O60674"	3170	15240	200	4516	4684	1060	22	4203	4203	4310	539	12	38	16	0	1480091	0.694	100000.000	100000.000	0.000	0.000	0.000	0.000	0.000	16.610	313	481	313	481	316	2384	100	525	"Y119"
0	0	0	9	4	3	"K8"	"P05787"	3670	15240	200	4230	4306	1171	27	4400	4400	4392	682	15	5	1	0	1360782	-0.126	100000.000	100000.000	0.000	0.000	0.000	0.000	0.000	16.610	-170	-94	-170	-94	316	2384	100	526	"Y267"
0	0	0	9	5	3	"K8"	"P05787"	4170	15240	200	4261	4247	641	15	4477	4477	4390	672	15	6	0	0	1341999	-0.213	100000.000	100000.000	0.000	0.000	0.000	0.000	0.000	16.610	-216	-230	-216	-230	316	2384	100	527	"Y267"
0	0	0	9	6	3	"K8"	"P05787"	4670	15240	200	4157	4227	830	19	4433	4433	4439	892	20	2	0	0	1335878	-0.238	100000.000	100000.000	0.000	0.000	0.000	0.000	0.000	16.610	-276	-206	-276	-206	316	2384	100	528	"Y267"
0	0	0	9	7	3	"blank-control__"	"AA"	5170	15240	200	4714	4649	528	11	4586	4586	4516	684	15	8	0	0	1469082	0.194	100000.000	100000.000	0.000	0.000	0.000	0.000	0.000	16.610	128	63	128	63	316	2384	100	529	"blank-control__"
0	0	0	9	8	3	"blank-control__"	"AA"	5670	15240	200	4871	4813	483	10	4739	4739	4717	878	18	3	0	0	1520875	0.109	100000.000	100000.000	0.000	0.000	0.000	0.000	0.000	16.610	132	74	132	74	316	2384	100	530	"blank-control__"
0	0	0	9	9	3	"blank-control__"	"AA"	6170	15240	200	4930	4975	362	7	4887	4887	4905	859	17	2	0	0	1572027	0.081	100000.000	100000.000	0.000	0.000	0.000	0.000	0.000	16.610	43	88	43	88	316	2384	100	531	"blank-control__"
0	0	0	9	1	4	"Mnk1"	"Q9BUB5"	2170	15880	200	5055	5425	1149	21	4879	4879	4870	1302	26	17	1	0	1714364	0.426	100000.000	100000.000	0.000	0.000	0.000	0.000	0.000	16.610	176	546	176	546	316	2384	100	532	"T255"
0	0	0	9	2	4	"Mnk1"	"Q9BUB5"	2670	15880	200	4895	5299	1001	18	4788	4788	4760	889	18	22	15	0	1674399	0.606	100000.000	100000.000	0.000	0.000	0.000	0.000	0.000	16.610	107	511	107	511	316	2384	100	533	"T255"
0	0	0	9	3	4	"Mnk1"	"Q9BUB5"	3170	15880	200	4890	5313	1922	36	4724	4724	4709	1062	22	19	6	0	1678953	0.569	100000.000	100000.000	0.000	0.000	0.000	0.000	0.000	16.610	166	589	166	589	316	2384	100	534	"T255"
0	0	0	9	4	4	"NFkB-p100 "	"Q00653"	3670	15880	200	4631	4679	527	11	4575	4575	4582	1047	22	1	0	0	1478445	0.093	100000.000	100000.000	0.000	0.000	0.000	0.000	0.000	16.610	56	104	56	104	316	2384	100	535	"S108"
0	0	0	9	5	4	"NFkB-p100 "	"Q00653"	4170	15880	200	4474	4556	747	16	4396	4396	4456	1247	27	2	0	0	1439628	0.080	100000.000	100000.000	0.000	0.000	0.000	0.000	0.000	16.610	78	160	78	160	316	2384	100	536	"S108"
0	0	0	9	6	4	"NFkB-p100 "	"Q00653"	4670	15880	200	4175	4212	549	13	4181	4181	4256	632	14	4	0	0	1330914	-0.070	100000.000	100000.000	0.000	0.000	0.000	0.000	0.000	16.610	-6	31	-6	31	316	2384	100	537	"S108"
0	0	0	9	7	4	"PIK3R1 "	"P27986"	5170	15880	200	4014	4035	419	10	4197	4197	4289	774	18	1	0	0	1275097	-0.328	100000.000	100000.000	0.000	0.000	0.000	0.000	0.000	16.610	-183	-162	-183	-162	316	2384	100	538	"Y556"
0	0	0	9	8	4	"PIK3R1 "	"P27986"	5670	15880	200	4017	4040	441	10	4301	4301	4401	1099	24	0	0	0	1276761	-0.328	100000.000	100000.000	0.000	0.000	0.000	0.000	0.000	16.610	-284	-261	-284	-261	316	2384	100	539	"Y556"
0	0	0	9	9	4	"PIK3R1 "	"P27986"	6170	15880	200	4110	4300	1340	31	4511	4511	4597	876	19	2	1	0	1358699	-0.339	100000.000	100000.000	0.000	0.000	0.000	0.000	0.000	16.610	-401	-211	-401	-211	316	2384	100	540	"Y556"
0	0	0	9	1	5	"blank-control__"	"AA"	2170	16500	200	4316	4325	559	12	4670	4670	4542	746	16	2	0	0	1366673	-0.291	100000.000	100000.000	0.000	0.000	0.000	0.000	0.000	16.610	-354	-345	-354	-345	316	2384	100	541	"blank-control__"
0	0	0	9	2	5	"blank-control__"	"AA"	2670	16500	200	4059	4101	365	8	4318	4318	4368	766	17	0	0	0	1295990	-0.349	100000.000	100000.000	0.000	0.000	0.000	0.000	0.000	16.610	-259	-217	-259	-217	316	2384	100	542	"blank-control__"
0	0	0	9	3	5	"blank-control__"	"AA"	3170	16500	200	4070	4236	1787	42	4300	4300	4365	786	18	2	1	0	1338651	-0.164	100000.000	100000.000	0.000	0.000	0.000	0.000	0.000	16.610	-230	-64	-230	-64	316	2384	100	543	"blank-control__"
0	0	0	9	4	5	"Rack1"	"P63244"	3690	16490	90	4525	4671	851	18	4163	4163	4313	866	20	26	5	0	242888	0.413	100000.000	100000.000	0.000	0.000	0.000	0.000	0.000	16.610	362	508	362	508	52	420	100	544	"y52"
0	0	0	9	5	5	"Rack1"	"P63244"	4180	16500	80	5203	5241	2315	44	4295	4295	4384	1448	33	13	3	0	272516	0.592	100000.000	100000.000	0.000	0.000	0.000	0.000	0.000	16.610	908	946	908	946	52	340	100	545	"y52"
0	0	0	9	6	5	"Rack1"	"P63244"	4670	16510	160	4641	4626	1031	22	4232	4232	4336	767	17	36	5	0	962199	0.378	100000.000	100000.000	0.000	0.000	0.000	0.000	0.000	16.610	409	394	409	394	208	1512	100	546	"y52"
0	0	0	9	7	5	"Shc1"	"P29353"	5180	16510	80	6278	6156	794	12	4542	4542	4483	560	12	92	75	0	320137	2.988	100000.000	100000.000	0.000	0.000	0.000	0.000	0.000	16.610	1736	1614	1736	1614	52	340	100	547	"Y349"
0	0	0	9	8	5	"Shc1"	"P29353"	5680	16500	80	6486	6376	819	12	4765	4765	4774	493	10	88	86	0	331542	3.249	100000.000	100000.000	0.000	0.000	0.000	0.000	0.000	16.610	1721	1611	1721	1611	52	340	100	548	"Y349"
0	0	0	9	9	5	"Shc1"	"P29353"	6180	16510	80	6688	6746	982	14	4898	4898	4894	374	7	96	94	0	350777	4.952	100000.000	100000.000	0.000	0.000	0.000	0.000	0.000	16.610	1790	1848	1790	1848	52	340	100	549	"Y349"
0	0	0	9	1	6	"Smad6"	"O43541"	2180	17160	200	4814	4723	862	18	4814	4814	4691	798	17	2	1	0	1492463	0.040	0.000	100000.000	0.000	0.000	0.000	0.000	0.000	Error	0	-91	0	-91	316	2384	100	550	"S435"
0	0	0	9	2	6	"Smad6"	"O43541"	2680	17160	200	4776	4692	677	14	4698	4698	4599	514	11	6	1	0	1482820	0.181	100000.000	100000.000	0.000	0.000	0.000	0.000	0.000	16.610	78	-6	78	-6	316	2384	100	551	"S435"
0	0	0	9	3	6	"Smad6"	"O43541"	3180	17160	200	4766	4800	1955	40	4613	4613	4564	554	12	11	1	0	1516730	0.426	100000.000	100000.000	0.000	0.000	0.000	0.000	0.000	16.610	153	187	153	187	316	2384	100	552	"S435"
0	0	0	9	4	6	"TGFBR1"	"P36897"	3680	17160	200	4333	4398	734	16	4533	4533	4515	644	14	2	1	0	1389628	-0.182	100000.000	100000.000	0.000	0.000	0.000	0.000	0.000	16.610	-200	-135	-200	-135	316	2384	100	553	"T200"
0	0	0	9	5	6	"TGFBR1"	"P36897"	4180	17160	200	4271	4347	1393	32	4396	4396	4393	635	14	4	0	0	1373594	-0.072	100000.000	100000.000	0.000	0.000	0.000	0.000	0.000	16.610	-125	-49	-125	-49	316	2384	100	554	"T200"
0	0	0	9	6	6	"TGFBR1"	"P36897"	4680	17160	200	4091	4167	538	12	4204	4204	4332	964	22	0	0	0	1316777	-0.171	100000.000	100000.000	0.000	0.000	0.000	0.000	0.000	16.610	-113	-37	-113	-37	316	2384	100	555	"T200"
0	0	0	9	7	6	"TrKA"	"P04629"	5180	17160	140	8139	7796	1600	20	4245	4245	4335	782	18	91	83	0	1216216	4.426	100000.000	100000.000	0.000	0.000	0.000	0.000	0.000	16.610	3894	3551	3894	3551	156	1140	100	556	"Y757"
0	0	0	9	8	6	"TrKA"	"P04629"	5680	17160	130	8801	8726	1266	14	4314	4314	4457	1337	29	97	95	0	1047148	3.193	100000.000	100000.000	0.000	0.000	0.000	0.000	0.000	16.610	4487	4412	4487	4412	120	940	100	557	"Y757"
0	0	0	9	9	6	"TrKA"	"P04629"	6180	17170	140	7972	7842	1463	18	4494	4494	4548	878	19	89	87	0	1223397	3.752	100000.000	100000.000	0.000	0.000	0.000	0.000	0.000	16.610	3478	3348	3478	3348	156	1140	100	558	"Y757"
-75	0	0	9	1	7	"empty"	"empty"	2170	17810	200	4238	4280	543	12	4578	4578	4521	893	19	1	0	0	1352479	-0.270	100000.000	100000.000	0.000	0.000	0.000	0.000	0.000	16.610	-340	-298	-340	-298	316	2384	100	559	"empty"
-75	0	0	9	2	7	"empty"	"empty"	2670	17810	200	4163	4229	842	19	4347	4347	4388	665	15	2	1	0	1336351	-0.239	100000.000	100000.000	0.000	0.000	0.000	0.000	0.000	16.610	-184	-118	-184	-118	316	2384	100	560	"empty"
-75	0	0	9	3	7	"empty"	"empty"	3170	17810	200	4143	4191	381	9	4320	4320	4417	890	20	0	0	0	1324468	-0.254	100000.000	100000.000	0.000	0.000	0.000	0.000	0.000	16.610	-177	-129	-177	-129	316	2384	100	561	"empty"
-75	0	0	9	4	7	"empty"	"empty"	3670	17810	200	4249	4403	1194	27	4392	4392	4454	1265	28	2	1	0	1391440	-0.040	100000.000	100000.000	0.000	0.000	0.000	0.000	0.000	16.610	-143	11	-143	11	316	2384	100	562	"empty"
-75	0	0	9	5	7	"empty"	"empty"	4170	17810	200	4506	4409	970	22	4408	4408	4438	896	20	2	0	0	1393291	-0.032	100000.000	100000.000	0.000	0.000	0.000	0.000	0.000	16.610	98	1	98	1	316	2384	100	563	"empty"
-75	0	0	9	6	7	"empty"	"empty"	4670	17810	200	4562	4510	1718	38	4257	4257	4399	1210	27	3	1	0	1425212	0.092	100000.000	100000.000	0.000	0.000	0.000	0.000	0.000	16.610	305	253	305	253	316	2384	100	564	"empty"
-75	0	0	9	7	7	"empty"	"empty"	5170	17810	200	4620	4570	761	16	4392	4392	4457	993	22	2	0	0	1444150	0.114	100000.000	100000.000	0.000	0.000	0.000	0.000	0.000	16.610	228	178	228	178	316	2384	100	565	"empty"
-75	0	0	9	8	7	"empty"	"empty"	5670	17810	200	4765	4746	423	8	4634	4634	4630	725	15	3	0	0	1499820	0.160	100000.000	100000.000	0.000	0.000	0.000	0.000	0.000	16.610	131	112	131	112	316	2384	100	566	"empty"
-75	0	0	9	9	7	"empty"	"empty"	6170	17810	200	4863	4816	549	11	4772	4772	4779	803	16	2	0	0	1521708	0.046	100000.000	100000.000	0.000	0.000	0.000	0.000	0.000	16.610	91	44	91	44	316	2384	100	567	"empty"
0	0	0	10	1	1	"PPP2CA "	"P67775"	6700	13990	200	4904	4879	703	14	4735	4735	4803	881	18	6	1	0	1541693	0.086	100000.000	100000.000	0.000	0.000	0.000	0.000	0.000	16.610	169	144	169	144	316	2384	100	568	"T304"
0	0	0	10	2	1	"PPP2CA "	"P67775"	7210	14010	90	4964	5107	1595	31	4745	4745	4659	797	17	19	9	0	265581	0.562	100000.000	100000.000	0.000	0.000	0.000	0.000	0.000	16.610	219	362	219	362	52	420	100	569	"T304"
0	0	0	10	3	1	"PPP2CA "	"P67775"	7710	14020	160	4892	5022	2282	45	4744	4744	4722	1006	21	10	5	0	1044667	0.298	100000.000	100000.000	0.000	0.000	0.000	0.000	0.000	16.610	148	278	148	278	208	1512	100	570	"T304"
0	0	0	10	4	1	"Rab4"	"P20338"	8200	14030	150	5504	6036	2631	43	4688	4688	4708	1027	21	43	27	0	941538	1.293	100000.000	100000.000	0.000	0.000	0.000	0.000	0.000	16.610	816	1348	816	1348	156	1272	100	571	"S199"
0	0	0	10	5	1	"Rab4"	"P20338"	8720	14020	150	5420	5945	3403	57	4319	4319	4472	883	19	53	39	0	927427	1.668	100000.000	100000.000	0.000	0.000	0.000	0.000	0.000	16.610	1101	1626	1101	1626	156	1272	100	572	"S199"
0	0	0	10	6	1	"Rab4"	"P20338"	9180	14000	200	4084	4658	1488	31	4307	4307	4485	1161	25	18	10	0	1471821	0.149	100000.000	100000.000	0.000	0.000	0.000	0.000	0.000	16.610	-223	351	-223	351	316	2384	100	573	"S199"
0	0	0	10	7	1	"STAT1 "	"P42224"	9680	14010	110	4161	4366	912	20	4251	4251	4491	1178	26	12	2	0	349245	-0.106	100000.000	100000.000	0.000	0.000	0.000	0.000	0.000	16.610	-90	115	-90	115	80	656	100	574	"S727"
0	0	0	10	8	1	"STAT1 "	"P42224"	10180	13990	140	4712	4756	1428	30	4471	4471	4603	1205	26	9	4	0	741995	0.127	100000.000	100000.000	0.000	0.000	0.000	0.000	0.000	16.610	241	285	241	285	156	1140	100	575	"S727"
0	0	0	10	9	1	"STAT1 "	"P42224"	10670	14010	200	4540	4638	1294	27	4512	4512	4730	1446	30	6	2	0	1465540	-0.064	100000.000	100000.000	0.000	0.000	0.000	0.000	0.000	16.610	28	126	28	126	316	2384	100	576	"S727"
0	0	0	10	1	2	"STAT4 "	"Q14765"	6710	14670	180	6247	6318	1086	17	4605	4605	4694	898	19	78	44	0	1617333	1.808	100000.000	100000.000	0.000	0.000	0.000	0.000	0.000	16.610	1642	1713	1642	1713	256	1924	100	577	"S722"
0	0	0	10	2	2	"STAT4 "	"Q14765"	7210	14660	180	6239	6282	1422	22	4606	4606	4718	1402	29	58	10	0	1608066	1.116	100000.000	100000.000	0.000	0.000	0.000	0.000	0.000	16.610	1633	1676	1633	1676	256	1924	100	578	"S722"
0	0	0	10	3	2	"STAT4 "	"Q14765"	7710	14660	170	6511	6432	1223	19	4751	4751	4744	931	19	65	46	0	1337831	1.813	100000.000	100000.000	0.000	0.000	0.000	0.000	0.000	16.610	1760	1681	1760	1681	208	1660	100	579	"S722"
0	0	0	10	4	2	"STMN1"	"P16949"	8200	14660	200	4284	4537	2014	44	4743	4743	4769	781	16	5	3	0	1433765	-0.297	100000.000	100000.000	0.000	0.000	0.000	0.000	0.000	16.610	-459	-206	-459	-206	316	2384	100	580	"S37"
0	0	0	10	5	2	"STMN1"	"P16949"	8700	14660	200	4149	4296	688	16	4647	4647	4685	773	16	4	2	0	1357500	-0.503	100000.000	100000.000	0.000	0.000	0.000	0.000	0.000	16.610	-498	-351	-498	-351	316	2384	100	581	"S37"
0	0	0	10	6	2	"STMN1"	"P16949"	9190	14670	200	4139	4322	876	20	4654	4654	4735	991	20	4	1	0	1365771	-0.417	100000.000	100000.000	0.000	0.000	0.000	0.000	0.000	16.610	-515	-332	-515	-332	316	2384	100	582	"S37"
0	0	0	10	7	2	"ACC1"	"Q13085 "	9680	14670	140	4711	4915	1287	26	4471	4471	4650	1189	25	15	8	0	766671	0.223	100000.000	100000.000	0.000	0.000	0.000	0.000	0.000	16.610	240	444	240	444	156	1140	100	583	"S1263"
0	0	0	10	8	2	"ACC1"	"Q13085 "	10190	14670	160	4651	5032	1620	32	4687	4687	4878	1522	31	9	4	0	1046755	0.101	100000.000	100000.000	0.000	0.000	0.000	0.000	0.000	16.610	-36	345	-36	345	208	1512	100	584	"S1263"
0	0	0	10	9	2	"ACC1"	"Q13085 "	10700	14680	140	4872	5497	2365	43	4644	4644	4820	1426	29	21	12	0	857456	0.475	100000.000	100000.000	0.000	0.000	0.000	0.000	0.000	16.610	228	853	228	853	156	1140	100	585	"S1263"
0	0	0	10	1	3	"TRAF6"	"Q9Y4K3"	6710	15300	200	4770	4703	808	17	4747	4747	4688	715	15	5	0	0	1486282	0.021	100000.000	100000.000	0.000	0.000	0.000	0.000	0.000	16.610	23	-44	23	-44	316	2384	100	586	"Y353"
0	0	0	10	2	3	"TRAF6"	"Q9Y4K3"	7210	15300	200	4761	4788	996	20	4740	4740	4625	987	21	7	3	0	1513103	0.165	100000.000	100000.000	0.000	0.000	0.000	0.000	0.000	16.610	21	48	21	48	316	2384	100	587	"Y353"
0	0	0	10	3	3	"TRAF6"	"Q9Y4K3"	7710	15290	180	4757	4702	816	17	4724	4724	4686	1471	31	3	0	0	1203599	0.011	100000.000	100000.000	0.000	0.000	0.000	0.000	0.000	16.610	33	-22	33	-22	256	1924	100	588	"Y353"
0	0	0	10	4	3	"BLNK"	"Q8WV28"	8210	15300	150	4940	5506	1593	28	4486	4486	4612	949	20	35	26	0	858953	0.942	100000.000	100000.000	0.000	0.000	0.000	0.000	0.000	16.610	454	1020	454	1020	156	1272	100	589	"Y72"
0	0	0	10	5	3	"BLNK"	"Q8WV28"	8710	15320	90	6786	7166	4016	56	4310	4310	4424	651	14	82	75	0	372649	4.212	100000.000	100000.000	0.000	0.000	0.000	0.000	0.000	16.610	2476	2856	2476	2856	52	420	100	590	"Y72"
0	0	0	10	6	3	"BLNK"	"Q8WV28"	9230	15320	140	4430	5300	1946	36	4276	4276	4490	983	21	30	25	0	826758	0.824	100000.000	100000.000	0.000	0.000	0.000	0.000	0.000	16.610	154	1024	154	1024	156	1140	100	591	"Y72"
0	0	0	10	7	3	"CD19"	"P15391"	9710	15330	150	4560	5220	2463	47	4320	4320	4648	1731	37	16	6	0	814369	0.330	100000.000	100000.000	0.000	0.000	0.000	0.000	0.000	16.610	240	900	240	900	156	1272	100	592	"Y531"
0	0	0	10	8	3	"CD19"	"P15391"	10200	15320	130	4901	5058	1066	21	4497	4497	4636	1210	26	25	5	0	606997	0.349	100000.000	100000.000	0.000	0.000	0.000	0.000	0.000	16.610	404	561	404	561	120	940	100	593	"Y531"
0	0	0	10	9	3	"CD19"	"P15391"	10700	15340	130	4874	5312	1647	31	4571	4571	4735	1395	29	25	9	0	637440	0.414	100000.000	100000.000	0.000	0.000	0.000	0.000	0.000	16.610	303	741	303	741	120	940	100	594	"Y531"
0	0	0	10	1	4	"p300"	"Q09472"	6680	15900	200	4378	4513	1739	38	4465	4465	4549	529	11	5	1	0	1426167	-0.068	100000.000	100000.000	0.000	0.000	0.000	0.000	0.000	16.610	-87	48	-87	48	316	2384	100	595	"S2279"
0	0	0	10	2	4	"p300"	"Q09472"	7180	15910	200	4636	4807	1167	24	4606	4606	4737	903	19	8	3	0	1519126	0.078	100000.000	100000.000	0.000	0.000	0.000	0.000	0.000	16.610	30	201	30	201	316	2384	100	596	"S2279"
0	0	0	10	3	4	"p300"	"Q09472"	7680	15910	200	4724	4787	677	14	4787	4787	4850	1065	21	5	2	0	1512591	-0.059	100000.000	0.000	0.000	0.000	0.000	0.000	0.000	16.610	-63	0	-63	0	316	2384	100	597	"S2279"
0	0	0	10	4	4	"fyn"	"P06241"	8180	15910	200	4832	4864	521	10	4841	4841	4877	670	13	6	3	0	1537053	-0.019	100000.000	100000.000	0.000	0.000	0.000	0.000	0.000	16.610	-9	23	-9	23	316	2384	100	598	"Y420"
0	0	0	10	5	4	"fyn"	"P06241"	8700	15930	150	4832	4956	673	13	4768	4768	4909	1129	22	7	2	0	773070	0.042	100000.000	100000.000	0.000	0.000	0.000	0.000	0.000	16.610	64	188	64	188	156	1272	100	599	"Y420"
0	0	0	10	6	4	"fyn"	"P06241"	9170	15920	170	4774	5202	3430	65	4810	4810	5002	1568	31	6	0	0	1082079	0.128	100000.000	100000.000	0.000	0.000	0.000	0.000	0.000	16.610	-36	392	-36	392	208	1660	100	600	"Y420"
0	0	0	10	7	4	"HSP27"	"P04792"	9680	15930	200	5022	5289	840	15	4746	4746	4893	1324	27	13	3	0	1671457	0.299	100000.000	100000.000	0.000	0.000	0.000	0.000	0.000	16.610	276	543	276	543	316	2384	100	601	"S78"
0	0	0	10	8	4	"HSP27"	"P04792"	10180	15930	200	4776	4990	763	15	4714	4714	4876	1139	23	10	1	0	1576717	0.100	100000.000	100000.000	0.000	0.000	0.000	0.000	0.000	16.610	62	276	62	276	316	2384	100	602	"S78"
0	0	0	10	9	4	"HSP27"	"P04792"	10680	15930	200	4816	5010	776	15	4672	4672	4932	1427	28	6	1	0	1583239	0.055	100000.000	100000.000	0.000	0.000	0.000	0.000	0.000	16.610	144	338	144	338	316	2384	100	603	"S78"
0	0	0	10	1	5	"IL-8R B "	"P25025"	6680	16580	200	4654	4715	848	17	4532	4532	4604	870	18	10	1	0	1489936	0.128	100000.000	100000.000	0.000	0.000	0.000	0.000	0.000	16.610	122	183	122	183	316	2384	100	604	"S352"
0	0	0	10	2	5	"IL-8R B "	"P25025"	7190	16590	130	4918	4778	1108	23	4577	4577	4601	790	17	25	3	0	573343	0.224	100000.000	100000.000	0.000	0.000	0.000	0.000	0.000	16.610	341	201	341	201	120	940	100	605	"S352"
0	0	0	10	3	5	"IL-8R B "	"P25025"	7690	16590	200	4600	4686	1070	22	4759	4759	4693	823	17	7	3	0	1480673	-0.009	100000.000	100000.000	0.000	0.000	0.000	0.000	0.000	16.610	-159	-73	-159	-73	316	2384	100	606	"S352"
0	0	0	10	4	5	"IRF-3 "	"Q14653"	8190	16590	200	4743	4789	1004	20	4686	4686	4647	766	16	13	3	0	1513452	0.185	100000.000	100000.000	0.000	0.000	0.000	0.000	0.000	16.610	57	103	57	103	316	2384	100	607	"S385"
0	0	0	10	5	5	"IRF-3 "	"Q14653"	8690	16590	200	4443	4565	682	14	4503	4503	4542	731	16	14	2	0	1442489	0.031	100000.000	100000.000	0.000	0.000	0.000	0.000	0.000	16.610	-60	62	-60	62	316	2384	100	608	"S385"
0	0	0	10	6	5	"IRF-3 "	"Q14653"	9170	16580	160	4359	4654	1160	24	4412	4412	4522	807	17	18	6	0	968070	0.164	100000.000	100000.000	0.000	0.000	0.000	0.000	0.000	16.610	-53	242	-53	242	208	1512	100	609	"S385"
0	0	0	10	7	5	"LSD1"	"O60341"	9700	16610	100	8757	8574	1597	18	4625	4625	4616	748	16	95	95	0	685898	5.291	100000.000	100000.000	0.000	0.000	0.000	0.000	0.000	16.610	4132	3949	4132	3949	80	560	100	610	"S131"
0	0	0	10	8	5	"LSD1"	"O60341"	10200	16620	120	7815	7599	2221	29	4667	4667	4702	836	17	75	69	0	911881	3.465	100000.000	100000.000	0.000	0.000	0.000	0.000	0.000	16.610	3148	2932	3148	2932	120	820	100	611	"S131"
0	0	0	10	9	5	"LSD1"	"O60341"	10680	16630	150	7379	7031	2572	36	4668	4668	4854	1806	37	53	39	0	1096861	1.205	100000.000	100000.000	0.000	0.000	0.000	0.000	0.000	16.610	2711	2363	2711	2363	156	1272	100	612	"S131"
0	0	0	10	1	6	"MAPKAPK5"	"Q8IW41"	6700	17220	90	9206	9057	1525	16	4550	4550	4585	464	10	100	100	0	470947	9.638	100000.000	100000.000	0.000	0.000	0.000	0.000	0.000	16.610	4656	4507	4656	4507	52	420	100	613	"T182"
0	0	0	10	2	6	"MAPKAPK5"	"Q8IW41"	7200	17230	100	8235	8093	2486	30	4599	4599	4601	675	14	82	76	0	647434	5.173	100000.000	100000.000	0.000	0.000	0.000	0.000	0.000	16.610	3636	3494	3636	3494	80	560	100	614	"T182"
0	0	0	10	3	6	"MAPKAPK5"	"Q8IW41"	7700	17230	100	8014	8140	2590	31	4709	4709	4694	800	17	82	77	0	651166	4.308	100000.000	100000.000	0.000	0.000	0.000	0.000	0.000	16.610	3305	3431	3305	3431	80	560	100	615	"T182"
0	0	0	10	4	6	"P27kip1"	"P46527"	8190	17230	200	4717	4734	1569	33	4733	4733	4746	890	18	5	1	0	1495946	-0.013	100000.000	100000.000	0.000	0.000	0.000	0.000	0.000	16.610	-16	1	-16	1	316	2384	100	616	"T157"
0	0	0	10	5	6	"P27kip1"	"P46527"	8690	17240	90	4670	4804	741	15	4508	4508	4588	777	16	23	5	0	249820	0.278	100000.000	100000.000	0.000	0.000	0.000	0.000	0.000	16.610	162	296	162	296	52	420	100	617	"T157"
0	0	0	10	6	6	"P27kip1"	"P46527"	9190	17240	200	4574	4659	763	16	4625	4625	4674	1043	22	4	1	0	1472251	-0.014	100000.000	100000.000	0.000	0.000	0.000	0.000	0.000	16.610	-51	34	-51	34	316	2384	100	618	"T157"
0	0	0	10	7	6	"p67phox"	"P19878"	9700	17250	70	4596	4918	1197	24	4312	4312	4435	1113	25	18	12	0	157376	0.434	100000.000	100000.000	0.000	0.000	0.000	0.000	0.000	16.610	284	606	284	606	32	236	100	619	"T233"
0	0	0	10	8	6	"p67phox"	"P19878"	10200	17250	200	4440	4572	1319	28	4672	4672	4755	1403	29	4	3	0	1444853	-0.130	100000.000	100000.000	0.000	0.000	0.000	0.000	0.000	16.610	-232	-100	-232	-100	316	2384	100	620	"T233"
0	0	0	10	9	6	"p67phox"	"P19878"	10700	17250	200	4375	4455	1142	25	4636	4636	4748	1188	25	4	1	0	1407660	-0.247	100000.000	100000.000	0.000	0.000	0.000	0.000	0.000	16.610	-261	-181	-261	-181	316	2384	100	621	"T233"
-75	0	0	10	1	7	"empty"	"empty"	6690	17870	200	4857	4859	1067	21	4541	4541	4648	891	19	6	1	0	1535333	0.237	100000.000	100000.000	0.000	0.000	0.000	0.000	0.000	16.610	316	318	316	318	316	2384	100	622	"empty"
-75	0	0	10	2	7	"empty"	"empty"	7190	17870	200	4722	4613	716	15	4550	4550	4614	1074	23	4	0	0	1457635	-0.001	100000.000	100000.000	0.000	0.000	0.000	0.000	0.000	16.610	172	63	172	63	316	2384	100	623	"empty"
-75	0	0	10	3	7	"empty"	"empty"	7690	17870	200	4528	4440	656	14	4669	4669	4648	1116	24	1	0	0	1402894	-0.186	100000.000	100000.000	0.000	0.000	0.000	0.000	0.000	16.610	-141	-229	-141	-229	316	2384	100	624	"empty"
-75	0	0	10	4	7	"empty"	"empty"	8190	17870	200	4363	4505	724	16	4644	4644	4617	715	15	6	1	0	1423456	-0.157	100000.000	100000.000	0.000	0.000	0.000	0.000	0.000	16.610	-281	-139	-281	-139	316	2384	100	625	"empty"
-75	0	0	10	5	7	"empty"	"empty"	8690	17870	200	4291	4523	1875	41	4546	4546	4580	1041	22	4	1	0	1429139	-0.055	100000.000	100000.000	0.000	0.000	0.000	0.000	0.000	16.610	-255	-23	-255	-23	316	2384	100	626	"empty"
-75	0	0	10	6	7	"empty"	"empty"	9190	17870	200	4173	4304	578	13	4498	4498	4648	1881	40	1	0	0	1360059	-0.183	100000.000	100000.000	0.000	0.000	0.000	0.000	0.000	16.610	-325	-194	-325	-194	316	2384	100	627	"empty"
-75	0	0	10	7	7	"empty"	"empty"	9690	17870	200	4377	4497	755	16	4623	4623	4710	1337	28	3	0	0	1421082	-0.159	100000.000	100000.000	0.000	0.000	0.000	0.000	0.000	16.610	-246	-126	-246	-126	316	2384	100	628	"empty"
-75	0	0	10	8	7	"empty"	"empty"	10190	17870	200	4596	4696	1229	26	4695	4695	4708	899	19	7	1	0	1483968	-0.013	100000.000	100000.000	0.000	0.000	0.000	0.000	0.000	16.610	-99	1	-99	1	316	2384	100	629	"empty"
-75	0	0	10	9	7	"empty"	"empty"	10690	17870	200	4692	4672	724	15	4646	4646	4730	1282	27	4	1	0	1476449	-0.045	100000.000	100000.000	0.000	0.000	0.000	0.000	0.000	16.610	46	26	46	26	316	2384	100	630	"empty"
0	0	0	11	1	1	"Jak2 "	"O60674"	11190	14040	160	7791	7937	2846	35	4449	4449	4706	1672	35	74	49	0	1650820	1.932	100000.000	100000.000	0.000	0.000	0.000	0.000	0.000	16.610	3342	3488	3342	3488	208	1512	100	631	"Y221"
0	0	0	11	2	1	"Jak2 "	"O60674"	11680	14030	180	7845	7821	3174	40	4594	4594	4958	1779	35	67	42	0	2002215	1.609	100000.000	100000.000	0.000	0.000	0.000	0.000	0.000	16.610	3251	3227	3251	3227	256	1924	100	632	"Y221"
0	0	0	11	3	1	"Jak2 "	"O60674"	12180	14040	140	8840	9164	2640	28	4602	4602	4963	1976	39	90	54	0	1429524	2.126	100000.000	100000.000	0.000	0.000	0.000	0.000	0.000	16.610	4238	4562	4238	4562	156	1140	100	633	"Y221"
0	0	0	11	4	1	"K8"	"P05787"	12690	14040	200	4533	4891	1684	34	4612	4612	4921	1528	31	8	2	0	1545676	-0.020	100000.000	100000.000	0.000	0.000	0.000	0.000	0.000	16.610	-79	279	-79	279	316	2384	100	634	"S74"
0	0	0	11	5	1	"K8"	"P05787"	13200	14050	180	4426	4882	1550	31	4570	4570	4999	1732	34	10	4	0	1249851	-0.068	100000.000	100000.000	0.000	0.000	0.000	0.000	0.000	16.610	-144	312	-144	312	256	1924	100	635	"S74"
0	0	0	11	6	1	"K8"	"P05787"	13690	14030	200	4510	5070	1873	36	4543	4543	4949	1825	36	11	5	0	1602016	0.066	100000.000	100000.000	0.000	0.000	0.000	0.000	0.000	16.610	-33	527	-33	527	316	2384	100	636	"S74"
0	0	0	11	7	1	"Met "	"P08581"	14190	14030	200	4812	5397	1850	34	4535	4535	5039	1917	38	13	6	0	1705304	0.187	100000.000	100000.000	0.000	0.000	0.000	0.000	0.000	16.610	277	862	277	862	316	2384	100	637	"Y1234"
0	0	0	11	8	1	"Met "	"P08581"	14690	14030	190	4966	5993	2921	48	4432	4432	5057	2666	52	17	7	0	1534295	0.351	100000.000	100000.000	0.000	0.000	0.000	0.000	0.000	16.610	534	1561	534	1561	256	2088	100	638	"Y1234"
0	0	0	11	9	1	"Met "	"P08581"	15200	14030	200	4410	5202	2614	50	4364	4364	5001	2321	46	12	6	0	1643830	0.087	100000.000	100000.000	0.000	0.000	0.000	0.000	0.000	16.610	46	838	46	838	316	2384	100	639	"Y1234"
0	0	0	11	1	2	"MSK2"	"O75676"	11150	14680	150	4664	5074	1737	34	4545	4545	4882	1801	36	11	5	0	791553	0.107	100000.000	100000.000	0.000	0.000	0.000	0.000	0.000	16.610	119	529	119	529	156	1272	100	640	"S360"
0	0	0	11	2	2	"MSK2"	"O75676"	11650	14670	200	4738	5180	2075	40	4539	4539	4916	1776	36	8	4	0	1637035	0.149	100000.000	100000.000	0.000	0.000	0.000	0.000	0.000	16.610	199	641	199	641	316	2384	100	641	"S360"
0	0	0	11	3	2	"MSK2"	"O75676"	12160	14670	170	4944	5339	1444	27	4629	4629	5049	1879	37	11	4	0	1110530	0.154	100000.000	100000.000	0.000	0.000	0.000	0.000	0.000	16.610	315	710	315	710	208	1660	100	642	"S360"
0	0	0	11	4	2	"NFkB-p100 "	"Q00653"	12690	14680	160	4817	5689	2879	50	4662	4662	5083	2000	39	19	9	0	1183349	0.303	100000.000	100000.000	0.000	0.000	0.000	0.000	0.000	16.610	155	1027	155	1027	208	1512	100	643	"S99"
0	0	0	11	5	2	"NFkB-p100 "	"Q00653"	13180	14660	180	4844	5641	2755	48	4557	4557	5014	1970	39	18	8	0	1444169	0.318	100000.000	100000.000	0.000	0.000	0.000	0.000	0.000	16.610	287	1084	287	1084	256	1924	100	644	"S99"
0	0	0	11	6	2	"NFkB-p100 "	"Q00653"	13700	14680	190	4741	5358	2755	51	4580	4580	5136	2445	47	10	4	0	1371566	0.091	100000.000	100000.000	0.000	0.000	0.000	0.000	0.000	16.610	161	778	161	778	256	2088	100	645	"S99"
0	0	0	11	7	2	"PKACa "	"P17612"	14180	14700	240	4599	5193	2605	50	4529	4529	5105	2255	44	8	4	0	2388790	0.039	100000.000	100000.000	0.000	0.000	0.000	0.000	0.000	16.610	70	664	70	664	460	3460	100	646	"S10"
0	0	0	11	8	2	"PKACa "	"P17612"	14680	14680	200	4330	4954	2105	42	4528	4528	5071	1959	38	9	6	0	1565395	-0.060	100000.000	100000.000	0.000	0.000	0.000	0.000	0.000	16.610	-198	426	-198	426	316	2384	100	647	"S10"
0	0	0	11	9	2	"PKACa "	"P17612"	15200	14700	230	4268	4991	2957	59	4536	4536	5167	2663	51	7	3	0	1956616	-0.066	100000.000	100000.000	0.000	0.000	0.000	0.000	0.000	16.610	-268	455	-268	455	392	3108	100	648	"S10"
0	0	0	11	1	3	"p70S6K"	"P23443"	11150	15310	200	4617	5048	2083	41	4581	4581	4822	1762	36	9	4	0	1595272	0.128	100000.000	100000.000	0.000	0.000	0.000	0.000	0.000	16.610	36	467	36	467	316	2384	100	649	"S447"
0	0	0	11	2	3	"p70S6K"	"P23443"	11660	15320	170	4796	5130	1281	24	4679	4679	5004	1416	28	13	6	0	1067099	0.089	100000.000	100000.000	0.000	0.000	0.000	0.000	0.000	16.610	117	451	117	451	208	1660	100	650	"S447"
0	0	0	11	3	3	"p70S6K"	"P23443"	12150	15300	200	4869	5419	1914	35	4807	4807	5256	1879	35	9	5	0	1712251	0.087	100000.000	100000.000	0.000	0.000	0.000	0.000	0.000	16.610	62	612	62	612	316	2384	100	651	"S447"
0	0	0	11	4	3	"PDK1"	"O15530"	12700	15300	140	6384	8773	4959	56	4910	4910	5212	1566	30	49	42	0	1368555	2.274	100000.000	100000.000	0.000	0.000	0.000	0.000	0.000	16.610	1474	3863	1474	3863	156	1140	100	652	"Y376"
0	0	0	11	5	3	"PDK1"	"O15530"	13190	15310	130	9750	10111	5344	52	4851	4851	5263	1902	36	61	52	0	1213297	2.549	100000.000	100000.000	0.000	0.000	0.000	0.000	0.000	16.610	4899	5260	4899	5260	120	940	100	653	"Y376"
0	0	0	11	6	3	"PDK1"	"O15530"	13680	15320	160	5183	8025	4858	60	4783	4783	5160	1972	38	38	35	0	1669131	1.453	100000.000	100000.000	0.000	0.000	0.000	0.000	0.000	16.610	400	3242	400	3242	208	1512	100	654	"Y376"
0	0	0	11	7	3	"Ripk1"	"Q13546"	14180	15340	200	5150	6496	3964	61	4655	4655	5265	2264	43	20	11	0	2052708	0.544	100000.000	100000.000	0.000	0.000	0.000	0.000	0.000	16.610	495	1841	495	1841	316	2384	100	655	"Y694"
0	0	0	11	8	3	"Ripk1"	"Q13546"	14680	15340	200	5078	6505	4532	69	4468	4468	4988	2069	41	25	13	0	2055650	0.733	100000.000	100000.000	0.000	0.000	0.000	0.000	0.000	16.610	610	2037	610	2037	316	2384	100	656	"Y694"
0	0	0	11	9	3	"Ripk1"	"Q13546"	15200	15340	200	4818	6063	3761	62	4162	4162	4785	2716	56	20	8	0	1916009	0.471	100000.000	100000.000	0.000	0.000	0.000	0.000	0.000	16.610	656	1901	656	1901	316	2384	100	657	"Y694"
0	0	0	11	1	4	"SHC3"	"Q92529"	11200	15960	160	4664	5178	2595	50	4591	4591	4896	1319	26	13	4	0	1077122	0.214	100000.000	100000.000	0.000	0.000	0.000	0.000	0.000	16.610	73	587	73	587	208	1512	100	658	"Y341"
0	0	0	11	2	4	"SHC3"	"Q92529"	11680	15940	200	4517	4911	1435	29	4520	4520	4856	1409	29	9	4	0	1551802	0.039	100000.000	100000.000	0.000	0.000	0.000	0.000	0.000	16.610	-3	391	-3	391	316	2384	100	659	"Y341"
0	0	0	11	3	4	"SHC3"	"Q92529"	12180	15950	120	4908	5521	2540	46	4399	4399	4793	1489	31	19	10	0	662504	0.489	100000.000	100000.000	0.000	0.000	0.000	0.000	0.000	16.610	509	1122	509	1122	120	820	100	660	"Y341"
0	0	0	11	4	4	"Smad3 "	"P84022"	12680	15940	200	4402	4826	1762	36	4414	4414	4851	1801	37	8	3	0	1524904	-0.014	100000.000	100000.000	0.000	0.000	0.000	0.000	0.000	16.610	-12	412	-12	412	316	2384	100	661	"S208"
0	0	0	11	5	4	"Smad3 "	"P84022"	13190	15950	200	4352	4711	1449	30	4442	4442	4955	1962	39	6	1	0	1488560	-0.124	100000.000	100000.000	0.000	0.000	0.000	0.000	0.000	16.610	-90	269	-90	269	316	2384	100	662	"S208"
0	0	0	11	6	4	"Smad3 "	"P84022"	13700	15950	170	4455	5147	2282	44	4501	4501	5073	2248	44	11	5	0	1070620	0.033	100000.000	100000.000	0.000	0.000	0.000	0.000	0.000	16.610	-46	646	-46	646	208	1660	100	663	"S208"
0	0	0	11	7	4	"TAK1 "	"O43318"	14190	15950	200	4576	5109	1833	35	4612	4612	5181	2218	42	9	3	0	1614579	-0.032	100000.000	100000.000	0.000	0.000	0.000	0.000	0.000	16.610	-36	497	-36	497	316	2384	100	664	"T187"
0	0	0	11	8	4	"TAK1 "	"O43318"	14690	15950	200	4760	5670	3306	58	4672	4672	5258	2307	43	10	6	0	1791609	0.179	100000.000	100000.000	0.000	0.000	0.000	0.000	0.000	16.610	88	998	88	998	316	2384	100	665	"T187"
0	0	0	11	9	4	"TAK1 "	"O43318"	15190	15950	200	4690	5453	2640	48	4636	4636	5168	2038	39	11	6	0	1723241	0.140	100000.000	100000.000	0.000	0.000	0.000	0.000	0.000	16.610	54	817	54	817	316	2384	100	666	"T187"
0	0	0	11	1	5	"ACC1"	"P68133"	11170	16610	180	4967	5182	1043	20	4576	4576	4729	994	21	24	7	0	1326494	0.456	100000.000	100000.000	0.000	0.000	0.000	0.000	0.000	16.610	391	606	391	606	256	1924	100	667	"Y93"
0	0	0	11	2	5	"ACC1"	"P68133"	11680	16620	180	5048	5281	1010	19	4619	4619	4871	1262	25	16	5	0	1351895	0.325	100000.000	100000.000	0.000	0.000	0.000	0.000	0.000	16.610	429	662	429	662	256	1924	100	668	"Y93"
0	0	0	11	3	5	"ACC1"	"P68133"	12170	16590	160	5145	5423	1064	19	4636	4636	4902	1684	34	12	3	0	1127991	0.309	100000.000	100000.000	0.000	0.000	0.000	0.000	0.000	16.610	509	787	509	787	208	1512	100	669	"Y93"
0	0	0	11	4	5	"A-Raf"	"P10398"	12670	16620	190	4791	5369	2182	40	4566	4566	4932	1482	30	16	7	0	1374339	0.295	100000.000	100000.000	0.000	0.000	0.000	0.000	0.000	16.610	225	803	225	803	256	2088	100	670	"T20"
0	0	0	11	5	5	"A-Raf"	"P10398"	13180	16600	170	4882	5375	1912	35	4625	4625	5024	1685	33	14	6	0	1118085	0.208	100000.000	100000.000	0.000	0.000	0.000	0.000	0.000	16.610	257	750	257	750	208	1660	100	671	"T20"
0	0	0	11	6	5	"A-Raf"	"P10398"	13650	16580	200	4860	5532	2166	39	4635	4635	5069	1973	38	17	7	0	1747987	0.235	100000.000	100000.000	0.000	0.000	0.000	0.000	0.000	16.610	225	897	225	897	316	2384	100	672	"T20"
0	0	0	11	7	5	"BCAP"	"Q6ZUJ8"	14170	16610	200	4762	5476	2999	54	4615	4615	5120	2071	40	10	6	0	1730517	0.172	100000.000	100000.000	0.000	0.000	0.000	0.000	0.000	16.610	147	861	147	861	316	2384	100	673	"Y570"
0	0	0	11	8	5	"BCAP"	"Q6ZUJ8"	14690	16610	130	5038	5493	1813	33	4603	4603	5130	2282	44	12	6	0	659177	0.159	100000.000	100000.000	0.000	0.000	0.000	0.000	0.000	16.610	435	890	435	890	120	940	100	674	"Y570"
0	0	0	11	9	5	"BCAP"	"Q6ZUJ8"	15170	16610	200	4601	5368	2716	50	4581	4581	5150	2186	42	10	6	0	1696204	0.100	100000.000	100000.000	0.000	0.000	0.000	0.000	0.000	16.610	20	787	20	787	316	2384	100	675	"Y570"
0	0	0	11	1	6	"Cofilin 1"	"P23528"	11180	17240	140	5086	6469	3010	46	4602	4602	4664	708	15	44	35	0	1009192	2.549	100000.000	100000.000	0.000	0.000	0.000	0.000	0.000	16.610	484	1867	484	1867	156	1140	100	676	"Y139"
0	0	0	11	2	6	"Cofilin 1"	"P23528"	11680	17240	100	8470	7824	2927	37	4711	4711	4914	994	20	58	56	0	625890	2.928	100000.000	100000.000	0.000	0.000	0.000	0.000	0.000	16.610	3759	3113	3759	3113	80	560	100	677	"Y139"
0	0	0	11	3	6	"Cofilin 1"	"P23528"	12170	17250	90	9522	9596	6445	67	4740	4740	4864	1038	21	80	75	0	499005	4.559	100000.000	100000.000	0.000	0.000	0.000	0.000	0.000	16.610	4782	4856	4782	4856	52	420	100	678	"Y139"
0	0	0	11	4	6	"CTNNB1"	"P35222"	12670	17240	200	4511	4697	886	18	4668	4668	4905	1307	26	5	1	0	1484309	-0.159	100000.000	100000.000	0.000	0.000	0.000	0.000	0.000	16.610	-157	29	-157	29	316	2384	100	679	"Y654"
0	0	0	11	5	6	"CTNNB1"	"P35222"	13170	17250	200	4676	5010	1723	34	4643	4643	4982	1816	36	7	3	0	1583290	0.015	100000.000	100000.000	0.000	0.000	0.000	0.000	0.000	16.610	33	367	33	367	316	2384	100	680	"Y654"
0	0	0	11	6	6	"CTNNB1"	"P35222"	13690	17260	150	4559	4815	1117	23	4683	4683	5017	1979	39	6	1	0	751118	-0.102	100000.000	100000.000	0.000	0.000	0.000	0.000	0.000	16.610	-124	132	-124	132	156	1272	100	681	"Y654"
0	0	0	11	7	6	"IFNGR1 "	"P15260"	14150	17250	150	5293	5897	2104	35	4610	4610	4997	1697	33	23	10	0	919984	0.530	100000.000	100000.000	0.000	0.000	0.000	0.000	0.000	16.610	683	1287	683	1287	156	1272	100	682	"S495"
0	0	0	11	8	6	"IFNGR1 "	"P15260"	14680	17260	120	5508	6145	2440	39	4615	4615	5229	2386	45	21	8	0	737414	0.384	100000.000	100000.000	0.000	0.000	0.000	0.000	0.000	16.610	893	1530	893	1530	120	820	100	683	"S495"
0	0	0	11	9	6	"IFNGR1 "	"P15260"	15170	17260	130	5466	6284	3015	47	4478	4478	4935	1800	36	26	14	0	754108	0.749	100000.000	100000.000	0.000	0.000	0.000	0.000	0.000	16.610	988	1806	988	1806	120	940	100	684	"S495"
-75	0	0	11	1	7	"empty"	"empty"	11170	17890	200	4756	4866	1391	28	4634	4634	4818	1517	31	4	1	0	1537666	0.032	100000.000	100000.000	0.000	0.000	0.000	0.000	0.000	16.610	122	232	122	232	316	2384	100	685	"empty"
-75	0	0	11	2	7	"empty"	"empty"	11670	17890	200	4793	4940	925	18	4684	4684	4873	1143	23	7	4	0	1561077	0.059	100000.000	100000.000	0.000	0.000	0.000	0.000	0.000	16.610	109	256	109	256	316	2384	100	686	"empty"
-75	0	0	11	3	7	"empty"	"empty"	12170	17890	200	4831	5026	905	18	4663	4663	4874	1439	29	7	2	0	1588173	0.106	100000.000	100000.000	0.000	0.000	0.000	0.000	0.000	16.610	168	363	168	363	316	2384	100	687	"empty"
-75	0	0	11	4	7	"empty"	"empty"	12670	17890	200	4829	5025	1274	25	4625	4625	4901	1417	28	7	3	0	1587762	0.088	100000.000	100000.000	0.000	0.000	0.000	0.000	0.000	16.610	204	400	204	400	316	2384	100	688	"empty"
-75	0	0	11	5	7	"empty"	"empty"	13170	17890	200	4794	4939	839	16	4610	4610	4910	1489	30	8	1	0	1560737	0.019	100000.000	100000.000	0.000	0.000	0.000	0.000	0.000	16.610	184	329	184	329	316	2384	100	689	"empty"
-75	0	0	11	6	7	"empty"	"empty"	13670	17890	200	4643	4881	1157	23	4562	4562	4966	1928	38	6	1	0	1542342	-0.044	100000.000	100000.000	0.000	0.000	0.000	0.000	0.000	16.610	81	319	81	319	316	2384	100	690	"empty"
0	0	0	11	7	7	"GLQAWPG-pS-AIPQFLG_GLQAWPGEAIPQFLG_60vs40"	"GLQAWPG-pS-AIPQFLG_GLQAWPGEAIPQFLG_60vs40"	14160	17900	120	6369	8783	5147	58	4645	4645	5002	1384	27	52	43	0	1053982	2.732	100000.000	100000.000	0.000	0.000	0.000	0.000	0.000	16.610	1724	4138	1724	4138	120	820	100	691	"GLQAWPG-pS-AIPQFLG_GLQAWPGEAIPQFLG_60vs40"
0	0	0	11	8	7	"GLQAWPG-pS-AIPQFLG_GLQAWPGEAIPQFLG_60vs40"	"GLQAWPG-pS-AIPQFLG_GLQAWPGEAIPQFLG_60vs40"	14670	17890	120	5504	8182	4768	58	4715	4715	5180	1901	36	43	35	0	981848	1.579	100000.000	100000.000	0.000	0.000	0.000	0.000	0.000	16.610	789	3467	789	3467	120	820	100	692	"GLQAWPG-pS-AIPQFLG_GLQAWPGEAIPQFLG_60vs40"
0	0	0	11	9	7	"GLQAWPG-pS-AIPQFLG_GLQAWPGEAIPQFLG_60vs40"	"GLQAWPG-pS-AIPQFLG_GLQAWPGEAIPQFLG_60vs40"	15160	17910	160	4883	7192	4269	59	4628	4628	5064	1855	36	30	27	0	1495972	1.147	100000.000	100000.000	0.000	0.000	0.000	0.000	0.000	16.610	255	2564	255	2564	208	1512	100	693	"GLQAWPG-pS-AIPQFLG_GLQAWPGEAIPQFLG_60vs40"
0	0	0	12	1	1	"BLNK "	"Q8WV28"	15690	14060	150	5196	6780	4585	67	4296	4296	4832	2291	47	33	17	0	1057646	0.850	100000.000	100000.000	0.000	0.000	0.000	0.000	0.000	16.610	900	2484	900	2484	156	1272	100	694	"Y178"
0	0	0	12	2	1	"BLNK "	"Q8WV28"	16180	14070	200	4552	5987	3837	64	4437	4437	5102	2579	50	21	11	0	1891796	0.343	100000.000	100000.000	0.000	0.000	0.000	0.000	0.000	16.610	115	1550	115	1550	316	2384	100	695	"Y178"
0	0	0	12	3	1	"BLNK "	"Q8WV28"	16680	14090	150	4844	6734	4733	70	4488	4488	5167	2423	46	29	17	0	1050502	0.647	100000.000	100000.000	0.000	0.000	0.000	0.000	0.000	16.610	356	2246	356	2246	156	1272	100	696	"Y178"
0	0	0	12	4	1	"Catalase"	"P04040"	17170	14070	180	4399	5449	2767	50	4401	4401	5104	2609	51	13	5	0	1394896	0.132	100000.000	100000.000	0.000	0.000	0.000	0.000	0.000	16.610	-2	1048	-2	1048	256	1924	100	697	"Y385"
0	0	0	12	5	1	"Catalase"	"P04040"	17660	14060	200	4573	5752	3499	60	4474	4474	5383	3149	58	12	5	0	1817498	0.117	100000.000	100000.000	0.000	0.000	0.000	0.000	0.000	16.610	99	1278	99	1278	316	2384	100	698	"Y385"
0	0	0	12	6	1	"Catalase"	"P04040"	18160	14060	160	4878	6090	2651	43	4611	4611	5514	3029	54	19	5	0	1266782	0.190	100000.000	100000.000	0.000	0.000	0.000	0.000	0.000	16.610	267	1479	267	1479	208	1512	100	699	"Y385"
0	0	0	12	7	1	"Cdc42"	"P60953"	18670	14070	200	4724	6051	4088	67	4631	4631	5901	4407	74	8	5	0	1912193	0.034	100000.000	100000.000	0.000	0.000	0.000	0.000	0.000	16.610	93	1420	93	1420	316	2384	100	700	"Y64"
0	0	0	12	8	1	"Cdc42"	"P60953"	19180	14090	130	5568	7258	4821	66	4554	4554	5563	3652	65	21	11	0	870988	0.464	100000.000	100000.000	0.000	0.000	0.000	0.000	0.000	16.610	1014	2704	1014	2704	120	940	100	701	"Y64"
0	0	0	12	9	1	"Cdc42"	"P60953"	19680	14070	170	4914	7969	7871	98	4447	4447	5678	4099	72	19	12	0	1657542	0.559	100000.000	100000.000	0.000	0.000	0.000	0.000	0.000	16.610	467	3522	467	3522	208	1660	100	702	"Y64"
0	0	0	12	1	2	"Flt3"	"P36888"	15650	14710	180	4423	5408	3150	58	4473	4473	5159	2974	57	9	5	0	1384410	0.084	100000.000	100000.000	0.000	0.000	0.000	0.000	0.000	16.610	-50	935	-50	935	256	1924	100	703	"Y842"
0	0	0	12	2	2	"Flt3"	"P36888"	16150	14720	200	4575	5435	3021	55	4536	4536	5183	2553	49	11	6	0	1717560	0.099	100000.000	100000.000	0.000	0.000	0.000	0.000	0.000	16.610	39	899	39	899	316	2384	100	704	"Y842"
0	0	0	12	3	2	"Flt3"	"P36888"	16660	14710	200	4422	5123	2270	44	4510	4510	5232	2519	48	10	4	0	1618747	-0.043	100000.000	100000.000	0.000	0.000	0.000	0.000	0.000	16.610	-88	613	-88	613	316	2384	100	705	"Y842"
0	0	0	12	4	2	"gp130 "	"P40189"	17160	14710	200	4637	5681	3905	68	4510	4510	5418	3063	56	8	5	0	1795293	0.086	100000.000	100000.000	0.000	0.000	0.000	0.000	0.000	16.610	127	1171	127	1171	316	2384	100	706	"S782"
0	0	0	12	5	2	"gp130 "	"P40189"	17660	14710	200	4758	5495	2652	48	4593	4593	5424	2799	51	8	5	0	1736386	0.025	100000.000	100000.000	0.000	0.000	0.000	0.000	0.000	16.610	165	902	165	902	316	2384	100	707	"S782"
0	0	0	12	6	2	"gp130 "	"P40189"	18180	14710	170	5055	6359	3757	59	4687	4687	5658	3475	61	14	6	0	1322703	0.202	100000.000	100000.000	0.000	0.000	0.000	0.000	0.000	16.610	368	1672	368	1672	208	1660	100	708	"S782"
0	0	0	12	7	2	"HSP60"	"P10809"	18660	14720	180	4802	6533	5759	88	4699	4699	5753	3773	65	12	7	0	1672522	0.207	100000.000	100000.000	0.000	0.000	0.000	0.000	0.000	16.610	103	1834	103	1834	256	1924	100	709	"S70"
0	0	0	12	8	2	"HSP60"	"P10809"	19170	14720	200	4610	5693	3824	67	4468	4468	5556	3922	70	8	5	0	1798928	0.035	100000.000	100000.000	0.000	0.000	0.000	0.000	0.000	16.610	142	1225	142	1225	316	2384	100	710	"S70"
0	0	0	12	9	2	"HSP60"	"P10809"	19690	14730	150	4910	7285	6061	83	4483	4483	6048	4580	75	16	8	0	1136437	0.270	100000.000	100000.000	0.000	0.000	0.000	0.000	0.000	16.610	427	2802	427	2802	156	1272	100	711	"S70"
0	0	0	12	1	3	"IL7R "	"P16871"	15670	15330	200	4869	5851	2981	50	4147	4147	4735	2363	49	25	8	0	1849054	0.472	100000.000	100000.000	0.000	0.000	0.000	0.000	0.000	16.610	722	1704	722	1704	316	2384	100	712	"Y449"
0	0	0	12	2	3	"IL7R "	"P16871"	16180	15340	190	5565	6419	3364	52	4302	4302	5078	2852	56	25	14	0	1643194	0.470	100000.000	100000.000	0.000	0.000	0.000	0.000	0.000	16.610	1263	2117	1263	2117	256	2088	100	713	"Y449"
0	0	0	12	3	3	"IL7R "	"P16871"	16680	15350	170	6447	7137	3574	50	4398	4398	5193	2696	51	40	15	0	1484559	0.721	100000.000	100000.000	0.000	0.000	0.000	0.000	0.000	16.610	2049	2739	2049	2739	208	1660	100	714	"Y449"
0	0	0	12	4	3	"IRAK4"	"P51617"	17180	15370	190	4457	5748	3922	68	4469	4469	5238	2768	52	12	5	0	1471387	0.184	100000.000	100000.000	0.000	0.000	0.000	0.000	0.000	16.610	-12	1279	-12	1279	256	2088	100	715	"T345"
0	0	0	12	5	3	"IRAK4"	"P51617"	17680	15340	150	4852	5948	2897	48	4739	4739	5848	3657	62	11	6	0	927887	0.027	100000.000	100000.000	0.000	0.000	0.000	0.000	0.000	16.610	113	1209	113	1209	156	1272	100	716	"T345"
0	0	0	12	6	3	"IRAK4"	"P51617"	18170	15370	200	4863	6231	3520	56	4791	4791	5839	3442	58	15	7	0	1968882	0.114	100000.000	100000.000	0.000	0.000	0.000	0.000	0.000	16.610	72	1440	72	1440	316	2384	100	717	"T345"
0	0	0	12	7	3	"LIMK1"	"P53667"	18680	15380	190	5610	7506	5625	74	4770	4770	6016	3957	65	19	7	0	1921507	0.377	100000.000	100000.000	0.000	0.000	0.000	0.000	0.000	16.610	840	2736	840	2736	256	2088	100	718	"T508"
0	0	0	12	8	3	"LIMK1"	"P53667"	19190	15350	210	5229	6851	5077	74	4643	4643	5939	4112	69	14	6	0	2164884	0.222	100000.000	100000.000	0.000	0.000	0.000	0.000	0.000	16.610	586	2208	586	2208	316	2572	100	719	"T508"
0	0	0	12	9	3	"LIMK1"	"P53667"	19710	15340	260	4705	6805	5286	77	4462	4462	5839	4357	74	13	8	0	3674449	0.222	100000.000	100000.000	0.000	0.000	0.000	0.000	0.000	16.610	243	2343	243	2343	540	4084	100	720	"T508"
0	0	0	12	1	4	"p38-alpha "	"Q16539"	15680	15990	200	8627	9314	4067	43	4679	4679	5235	2213	42	77	43	0	2943260	1.843	100000.000	100000.000	0.000	0.000	0.000	0.000	0.000	16.610	3948	4635	3948	4635	316	2384	100	721	"T122"
0	0	0	12	2	4	"p38-alpha "	"Q16539"	16190	16000	190	8976	10219	4087	39	4675	4675	5423	2786	51	83	33	0	2616120	1.721	100000.000	100000.000	0.000	0.000	0.000	0.000	0.000	16.610	4301	5544	4301	5544	256	2088	100	722	"T122"
0	0	0	12	3	4	"p38-alpha "	"Q16539"	16670	16000	240	7687	8256	4415	53	4590	4590	5372	2833	52	53	19	0	3797650	1.018	100000.000	100000.000	0.000	0.000	0.000	0.000	0.000	16.610	3097	3666	3097	3666	460	3460	100	723	"T122"
0	0	0	12	4	4	"MEK1 "	"Q02750"	17190	15980	210	4723	5787	3557	61	4584	4584	5396	2832	52	12	5	0	1828584	0.138	100000.000	100000.000	0.000	0.000	0.000	0.000	0.000	16.610	139	1203	139	1203	316	2572	100	724	"S297"
0	0	0	12	5	4	"MEK1 "	"Q02750"	17670	15960	210	4871	5859	3012	51	4728	4728	5633	3068	54	11	4	0	1851568	0.074	100000.000	100000.000	0.000	0.000	0.000	0.000	0.000	16.610	143	1131	143	1131	316	2572	100	725	"S297"
0	0	0	12	6	4	"MEK1 "	"Q02750"	18160	15990	130	4970	6382	4258	66	4674	4674	5673	3282	57	15	5	0	765832	0.216	100000.000	100000.000	0.000	0.000	0.000	0.000	0.000	16.610	296	1708	296	1708	120	940	100	726	"S297"
0	0	0	12	7	4	"P27kip1"	"P46527"	18660	16020	160	5883	7796	5905	75	4681	4681	5970	3840	64	25	10	0	1621647	0.476	100000.000	100000.000	0.000	0.000	0.000	0.000	0.000	16.610	1202	3115	1202	3115	208	1512	100	727	"Y74"
0	0	0	12	8	4	"P27kip1"	"P46527"	19190	15990	190	5505	7463	5527	74	4505	4505	5866	4637	79	19	8	0	1910524	0.344	100000.000	100000.000	0.000	0.000	0.000	0.000	0.000	16.610	1000	2958	1000	2958	256	2088	100	728	"Y74"
0	0	0	12	9	4	"P27kip1"	"P46527"	19670	16000	180	5415	8636	8252	95	4386	4386	5641	4182	74	24	16	0	2210749	0.716	100000.000	100000.000	0.000	0.000	0.000	0.000	0.000	16.610	1029	4250	1029	4250	256	1924	100	729	"Y74"
0	0	0	12	1	5	"PPARG "	"P37231"	15690	16630	200	5192	6250	3257	52	4692	4692	5317	2371	44	23	8	0	1974903	0.394	100000.000	100000.000	0.000	0.000	0.000	0.000	0.000	16.610	500	1558	500	1558	316	2384	100	730	"S112"
0	0	0	12	2	5	"PPARG "	"P37231"	16180	16630	140	5239	6437	3590	55	4649	4649	5475	3251	59	14	7	0	1004100	0.296	100000.000	100000.000	0.000	0.000	0.000	0.000	0.000	16.610	590	1788	590	1788	156	1140	100	731	"S112"
0	0	0	12	3	5	"PPARG "	"P37231"	16680	16630	150	5360	6622	4104	61	4552	4552	5247	2475	47	22	10	0	1033074	0.556	100000.000	100000.000	0.000	0.000	0.000	0.000	0.000	16.610	808	2070	808	2070	156	1272	100	732	"S112"
0	0	0	12	4	5	"Pyk2 "	"Q14289"	17170	16640	170	19429	17887	7829	43	4599	4599	5495	3094	56	81	78	0	3720594	4.005	100000.000	100000.000	0.000	0.000	0.000	0.000	0.000	16.610	14830	13288	14830	13288	208	1660	100	733	"S399"
0	0	0	12	5	5	"Pyk2 "	"Q14289"	17680	16640	190	20170	18582	7983	42	4681	4681	5477	2713	49	83	80	0	4756950	4.830	100000.000	100000.000	0.000	0.000	0.000	0.000	0.000	16.610	15489	13901	15489	13901	256	2088	100	734	"S399"
0	0	0	12	6	5	"Pyk2 "	"Q14289"	18180	16660	180	20772	20094	8206	40	4669	4669	5542	3090	55	86	83	0	5144187	4.709	100000.000	100000.000	0.000	0.000	0.000	0.000	0.000	16.610	16103	15425	16103	15425	256	1924	100	735	"S399"
0	0	0	12	7	5	"STAT1 "	"P42224"	18680	16690	180	5414	7269	4915	67	4624	4624	5761	3651	63	18	11	0	1860914	0.413	100000.000	100000.000	0.000	0.000	0.000	0.000	0.000	16.610	790	2645	790	2645	256	1924	100	736	"S708"
0	0	0	12	8	5	"STAT1 "	"P42224"	19170	16640	200	5305	7371	5285	71	4521	4521	5778	3994	69	23	11	0	2329302	0.399	100000.000	100000.000	0.000	0.000	0.000	0.000	0.000	16.610	784	2850	784	2850	316	2384	100	737	"S708"
0	0	0	12	9	5	"STAT1 "	"P42224"	19670	16640	220	5396	7492	5607	74	4454	4454	5689	3932	69	21	11	0	2936882	0.459	100000.000	100000.000	0.000	0.000	0.000	0.000	0.000	16.610	942	3038	942	3038	392	2896	100	738	"S708"
0	0	0	12	1	6	"STAT5B "	"P51692"	15680	17290	120	4579	5549	2773	49	4515	4515	5042	2069	41	14	9	0	665850	0.245	100000.000	100000.000	0.000	0.000	0.000	0.000	0.000	16.610	64	1034	64	1034	120	820	100	739	"S731"
0	0	0	12	2	6	"STAT5B "	"P51692"	16180	17280	210	4646	5547	2879	51	4603	4603	5177	2348	45	14	5	0	1752928	0.158	100000.000	100000.000	0.000	0.000	0.000	0.000	0.000	16.610	43	944	43	944	316	2572	100	740	"S731"
0	0	0	12	3	6	"STAT5B "	"P51692"	16680	17290	140	4768	5771	3611	62	4514	4514	5152	2466	47	12	5	0	900288	0.251	100000.000	100000.000	0.000	0.000	0.000	0.000	0.000	16.610	254	1257	254	1257	156	1140	100	741	"S731"
0	0	0	12	4	6	"Syk "	"P43405"	17170	17290	120	11055	10728	5377	50	4539	4539	5205	2750	52	64	59	0	1287345	2.008	100000.000	100000.000	0.000	0.000	0.000	0.000	0.000	16.610	6516	6189	6516	6189	120	820	100	742	"Y348"
0	0	0	12	5	6	"Syk "	"P43405"	17680	17280	130	10918	11164	7383	66	4766	4766	5656	2937	51	61	52	0	1339662	1.875	100000.000	100000.000	0.000	0.000	0.000	0.000	0.000	16.610	6152	6398	6152	6398	120	940	100	743	"Y348"
0	0	0	12	6	6	"Syk "	"P43405"	18170	17270	130	10516	10345	5333	51	4781	4781	5544	2490	44	60	54	0	1241346	1.928	100000.000	100000.000	0.000	0.000	0.000	0.000	0.000	16.610	5735	5564	5735	5564	120	940	100	744	"Y348"
0	0	0	12	7	6	"Calmodulin "	"P62158"	18680	17270	200	5527	7709	5427	70	4688	4688	5861	3799	64	27	12	0	2436008	0.486	100000.000	100000.000	0.000	0.000	0.000	0.000	0.000	16.610	839	3021	839	3021	316	2384	100	745	"Y99"
0	0	0	12	8	6	"Calmodulin "	"P62158"	19170	17290	150	8045	9579	5965	62	4633	4633	5805	3861	66	42	17	0	1494278	0.977	100000.000	100000.000	0.000	0.000	0.000	0.000	0.000	16.610	3412	4946	3412	4946	156	1272	100	746	"Y99"
0	0	0	12	9	6	"Calmodulin "	"P62158"	19690	17300	170	7796	9824	7024	71	4588	4588	5878	4180	71	41	20	0	2043307	0.944	100000.000	100000.000	0.000	0.000	0.000	0.000	0.000	16.610	3208	5236	3208	5236	208	1660	100	747	"Y99"
-75	0	0	12	1	7	"empty"	"empty"	15670	17920	200	4618	5292	3116	58	4688	4688	5216	2155	41	7	3	0	1672325	0.035	100000.000	100000.000	0.000	0.000	0.000	0.000	0.000	16.610	-70	604	-70	604	316	2384	100	748	"empty"
-75	0	0	12	2	7	"empty"	"empty"	16170	17920	200	4673	5373	2365	44	4754	4754	5360	2435	45	11	4	0	1697718	0.005	100000.000	100000.000	0.000	0.000	0.000	0.000	0.000	16.610	-81	619	-81	619	316	2384	100	749	"empty"
-75	0	0	12	3	7	"empty"	"empty"	16670	17920	200	4474	4958	1614	32	4644	4644	5369	2957	55	6	1	0	1566781	-0.139	100000.000	100000.000	0.000	0.000	0.000	0.000	0.000	16.610	-170	314	-170	314	316	2384	100	750	"empty"
-75	0	0	12	4	7	"empty"	"empty"	17170	17920	200	4469	5234	3116	59	4556	4556	5394	2892	53	7	3	0	1654022	-0.055	100000.000	100000.000	0.000	0.000	0.000	0.000	0.000	16.610	-87	678	-87	678	316	2384	100	751	"empty"
-75	0	0	12	5	7	"empty"	"empty"	17670	17920	200	4713	5298	1964	37	4658	4658	5544	3039	54	6	2	0	1674226	-0.081	100000.000	100000.000	0.000	0.000	0.000	0.000	0.000	16.610	55	640	55	640	316	2384	100	752	"empty"
-75	0	0	12	6	7	"empty"	"empty"	18170	17920	200	4779	5909	3599	60	4696	4696	5577	3147	56	12	6	0	1867149	0.105	100000.000	100000.000	0.000	0.000	0.000	0.000	0.000	16.610	83	1213	83	1213	316	2384	100	753	"empty"
0	0	0	12	7	7	"Control-Spot"	"Tau"	18660	17940	200	6724	7880	4540	57	4790	4790	5890	3571	60	28	11	0	2490139	0.557	100000.000	100000.000	0.000	0.000	0.000	0.000	0.000	16.610	1934	3090	1934	3090	316	2384	100	754	"Control-Spot"
0	0	0	12	8	7	"Control-Spot"	"Tau"	19160	17940	180	5963	7674	5289	68	4628	4628	5595	3414	61	26	11	0	1964522	0.609	100000.000	100000.000	0.000	0.000	0.000	0.000	0.000	16.610	1335	3046	1335	3046	256	1924	100	755	"Control-Spot"
0	0	0	12	9	7	"Control-Spot"	"Tau"	19650	17930	200	6055	7547	4222	55	4668	4668	5782	3223	55	29	15	0	2384940	0.548	100000.000	100000.000	0.000	0.000	0.000	0.000	0.000	16.610	1387	2879	1387	2879	316	2384	100	756	"Control-Spot"
0	0	0	13	1	1	"Anxa1"	"P04083"	2110	18450	200	4700	4677	829	17	4365	4365	4432	845	19	18	1	0	1477943	0.290	100000.000	100000.000	0.000	0.000	0.000	0.000	0.000	16.610	335	312	335	312	316	2384	100	757	"Y20"
0	0	0	13	2	1	"Anxa1"	"P04083"	2610	18450	200	4414	4527	1053	23	4113	4113	4258	1008	23	16	1	0	1430629	0.267	100000.000	100000.000	0.000	0.000	0.000	0.000	0.000	16.610	301	414	301	414	316	2384	100	758	"Y20"
0	0	0	13	3	1	"Anxa1"	"P04083"	3110	18450	200	4393	4549	985	21	4143	4143	4253	674	15	30	3	0	1437611	0.439	100000.000	100000.000	0.000	0.000	0.000	0.000	0.000	16.610	250	406	250	406	316	2384	100	759	"Y20"
0	0	0	13	4	1	"Bax"	"Q07812"	3610	18450	200	4294	4362	514	11	4225	4225	4346	1158	26	0	0	0	1378460	0.014	100000.000	100000.000	0.000	0.000	0.000	0.000	0.000	16.610	69	137	69	137	316	2384	100	760	"S184"
0	0	0	13	5	1	"Bax"	"Q07812"	4110	18450	200	4627	4430	577	13	4439	4439	4436	1405	31	0	0	0	1399955	-0.004	100000.000	100000.000	0.000	0.000	0.000	0.000	0.000	16.610	188	-9	188	-9	316	2384	100	761	"S184"
0	0	0	13	6	1	"Bax"	"Q07812"	4610	18450	200	4410	4380	606	13	4393	4393	4433	1102	24	0	0	0	1383997	-0.048	100000.000	100000.000	0.000	0.000	0.000	0.000	0.000	16.610	17	-13	17	-13	316	2384	100	762	"S184"
0	0	0	13	7	1	"CHOP"	"P35638"	5110	18450	200	4399	4515	697	15	4559	4559	4601	1549	33	0	0	0	1426891	-0.056	100000.000	100000.000	0.000	0.000	0.000	0.000	0.000	16.610	-160	-44	-160	-44	316	2384	100	763	"S79"
0	0	0	13	8	1	"CHOP"	"P35638"	5610	18450	200	4624	4573	579	12	4792	4792	4778	907	18	0	0	0	1444969	-0.226	100000.000	100000.000	0.000	0.000	0.000	0.000	0.000	16.610	-168	-219	-168	-219	316	2384	100	764	"S79"
0	0	0	13	9	1	"CHOP"	"P35638"	6110	18450	200	4784	4882	1697	34	4897	4897	4871	509	10	5	1	0	1542817	0.022	100000.000	100000.000	0.000	0.000	0.000	0.000	0.000	16.610	-113	-15	-113	-15	316	2384	100	765	"S79"
0	0	0	13	1	2	"Crk "	"P46108"	2130	19120	200	5042	5144	527	10	4824	4824	4699	872	18	11	2	0	1625645	0.510	100000.000	100000.000	0.000	0.000	0.000	0.000	0.000	16.610	218	320	218	320	316	2384	100	766	"Y221"
0	0	0	13	2	2	"Crk "	"P46108"	2630	19120	200	4949	5111	1481	28	4662	4662	4576	736	16	13	5	0	1615124	0.727	100000.000	100000.000	0.000	0.000	0.000	0.000	0.000	16.610	287	449	287	449	316	2384	100	767	"Y221"
0	0	0	13	3	2	"Crk "	"P46108"	3130	19120	200	4984	5029	412	8	4636	4636	4584	716	15	9	4	0	1589179	0.622	100000.000	100000.000	0.000	0.000	0.000	0.000	0.000	16.610	348	393	348	393	316	2384	100	768	"Y221"
0	0	0	13	4	2	"EEA1"	"Q15075"	3630	19110	90	4715	4761	319	6	4705	4705	4725	478	10	9	0	0	247590	0.075	100000.000	100000.000	0.000	0.000	0.000	0.000	0.000	16.610	10	56	10	56	52	420	100	769	"T431"
0	0	0	13	5	2	"EEA1"	"Q15075"	4120	19120	200	4488	4572	1085	23	4471	4471	4504	999	22	1	0	0	1444753	0.068	100000.000	100000.000	0.000	0.000	0.000	0.000	0.000	16.610	17	101	17	101	316	2384	100	770	"T431"
0	0	0	13	6	2	"EEA1"	"Q15075"	4610	19130	170	4314	4330	418	9	4322	4322	4426	965	21	1	0	0	900738	-0.099	100000.000	100000.000	0.000	0.000	0.000	0.000	0.000	16.610	-8	8	-8	8	208	1660	100	771	"T431"
0	0	0	13	7	2	"IKK-alpha "	"O15111"	5150	19130	80	5187	5088	490	9	4254	4254	4371	899	20	53	1	0	264592	0.798	100000.000	100000.000	0.000	0.000	0.000	0.000	0.000	16.610	933	834	933	834	52	340	100	772	"T23"
0	0	0	13	8	2	"IKK-alpha "	"O15111"	5650	19140	100	5191	5098	1193	23	4288	4288	4372	475	10	66	43	0	407820	1.528	100000.000	100000.000	0.000	0.000	0.000	0.000	0.000	16.610	903	810	903	810	80	560	100	773	"T23"
0	0	0	13	9	2	"IKK-alpha "	"O15111"	6140	19140	80	5345	5376	597	11	4408	4408	4586	896	19	53	7	0	279576	0.882	100000.000	100000.000	0.000	0.000	0.000	0.000	0.000	16.610	937	968	937	968	52	340	100	774	"T23"
0	0	0	13	1	3	"Jak2 "	"O60674"	2110	19730	200	4365	4427	611	13	4776	4776	4655	677	14	3	1	0	1398849	-0.337	100000.000	100000.000	0.000	0.000	0.000	0.000	0.000	16.610	-411	-349	-411	-349	316	2384	100	775	"Y1007"
0	0	0	13	2	3	"Jak2 "	"O60674"	2610	19730	200	4123	4146	465	11	4541	4541	4539	1153	25	0	0	0	1310026	-0.341	100000.000	100000.000	0.000	0.000	0.000	0.000	0.000	16.610	-418	-395	-418	-395	316	2384	100	776	"Y1007"
0	0	0	13	3	3	"Jak2 "	"O60674"	3110	19730	200	4319	4462	1239	27	4517	4517	4493	532	11	3	1	0	1409872	-0.058	100000.000	100000.000	0.000	0.000	0.000	0.000	0.000	16.610	-198	-55	-198	-55	316	2384	100	777	"Y1007"
0	0	0	13	4	3	"Keap1"	"Q14145"	3610	19730	200	4309	4396	503	11	4474	4474	4479	719	16	3	0	0	1388991	-0.115	100000.000	100000.000	0.000	0.000	0.000	0.000	0.000	16.610	-165	-78	-165	-78	316	2384	100	778	"Y141"
0	0	0	13	5	3	"Keap1"	"Q14145"	4110	19730	200	4574	5099	4729	92	4471	4471	4461	740	16	10	4	0	1611424	0.862	100000.000	100000.000	0.000	0.000	0.000	0.000	0.000	16.610	103	628	103	628	316	2384	100	779	"Y141"
0	0	0	13	6	3	"Keap1"	"Q14145"	4610	19730	200	4702	4533	726	16	4323	4323	4466	1281	28	3	0	0	1432405	0.052	100000.000	100000.000	0.000	0.000	0.000	0.000	0.000	16.610	379	210	379	210	316	2384	100	780	"Y141"
0	0	0	13	7	3	"MK2"	"P16389"	5110	19730	200	4700	4680	644	13	4417	4417	4532	1110	24	5	0	0	1478870	0.133	100000.000	100000.000	0.000	0.000	0.000	0.000	0.000	16.610	283	263	283	263	316	2384	100	781	"Y132"
0	0	0	13	8	3	"MK2"	"P16389"	5610	19730	200	4883	4935	479	9	4571	4571	4575	591	12	20	5	0	1559307	0.609	100000.000	100000.000	0.000	0.000	0.000	0.000	0.000	16.610	312	364	312	364	316	2384	100	782	"Y132"
0	0	0	13	9	3	"MK2"	"P16389"	6110	19730	200	4924	5014	743	14	4754	4754	4766	983	20	4	0	0	1584390	0.252	100000.000	100000.000	0.000	0.000	0.000	0.000	0.000	16.610	170	260	170	260	316	2384	100	783	"Y132"
0	0	0	13	1	4	"MyD88"	"Q99836"	2110	20370	200	4891	5001	1001	20	4317	4317	4426	1171	26	22	1	0	1580178	0.491	100000.000	100000.000	0.000	0.000	0.000	0.000	0.000	16.610	574	684	574	684	316	2384	100	784	"Y257"
0	0	0	13	2	4	"MyD88"	"Q99836"	2610	20370	200	4717	4770	705	14	4142	4142	4239	1338	31	11	0	0	1507165	0.397	100000.000	100000.000	0.000	0.000	0.000	0.000	0.000	16.610	575	628	575	628	316	2384	100	785	"Y257"
0	0	0	13	3	4	"MyD88"	"Q99836"	3110	20370	200	4794	4946	1640	33	4142	4142	4247	999	23	31	5	0	1562815	0.700	100000.000	100000.000	0.000	0.000	0.000	0.000	0.000	16.610	652	804	652	804	316	2384	100	786	"Y257"
0	0	0	13	4	4	"NFkB-p105 "	"P19838"	3610	20370	200	4228	4429	1653	37	4222	4222	4355	1124	25	1	0	0	1399429	0.066	100000.000	100000.000	0.000	0.000	0.000	0.000	0.000	16.610	6	207	6	207	316	2384	100	787	"S337"
0	0	0	13	5	4	"NFkB-p105 "	"P19838"	4110	20370	200	4407	4442	972	21	4442	4442	4475	1325	29	1	0	0	1403778	-0.025	100000.000	0.000	0.000	0.000	0.000	0.000	0.000	16.610	-35	0	-35	0	316	2384	100	788	"S337"
0	0	0	13	6	4	"NFkB-p105 "	"P19838"	4610	20370	200	4393	4443	961	21	4569	4569	4496	896	19	1	0	0	1404018	-0.059	100000.000	100000.000	0.000	0.000	0.000	0.000	0.000	16.610	-176	-126	-176	-126	316	2384	100	789	"S337"
0	0	0	13	7	4	"PKACa "	"P17612"	5110	20370	200	4811	4756	627	13	4744	4744	4664	654	14	7	2	0	1502879	0.141	100000.000	100000.000	0.000	0.000	0.000	0.000	0.000	16.610	67	12	67	12	316	2384	100	790	"S338"
0	0	0	13	8	4	"PKACa "	"P17612"	5610	20370	200	4919	5075	2360	46	4877	4877	4953	1252	25	1	1	0	1603581	0.097	100000.000	100000.000	0.000	0.000	0.000	0.000	0.000	16.610	42	198	42	198	316	2384	100	791	"S338"
0	0	0	13	9	4	"PKACa "	"P17612"	6110	20370	200	4963	5047	965	19	5010	5010	5039	626	12	5	2	0	1594855	0.013	100000.000	100000.000	0.000	0.000	0.000	0.000	0.000	16.610	-47	37	-47	37	316	2384	100	792	"S338"
0	0	0	13	1	5	"PDK1"	"O15530"	2110	21050	140	8399	8090	3586	44	4397	4397	4489	939	20	59	55	0	1262028	3.835	100000.000	100000.000	0.000	0.000	0.000	0.000	0.000	16.610	4002	3693	4002	3693	156	1140	100	793	"Y373"
0	0	0	13	2	5	"PDK1"	"O15530"	2620	21040	150	8598	8293	3749	45	4310	4310	4335	519	11	65	57	0	1293642	7.626	100000.000	100000.000	0.000	0.000	0.000	0.000	0.000	16.610	4288	3983	4288	3983	156	1272	100	794	"Y373"
0	0	0	13	3	5	"PDK1"	"O15530"	3120	21040	140	10549	9384	4937	52	4292	4292	4376	496	11	69	63	0	1463890	10.097	100000.000	100000.000	0.000	0.000	0.000	0.000	0.000	16.610	6257	5092	6257	5092	156	1140	100	795	"Y373"
0	0	0	13	4	5	"Ripk1"	"Q13546"	3610	21010	200	4431	4640	1821	39	4333	4333	4414	674	15	18	6	0	1466218	0.335	100000.000	100000.000	0.000	0.000	0.000	0.000	0.000	16.610	98	307	98	307	316	2384	100	796	"Y424"
0	0	0	13	5	5	"Ripk1"	"Q13546"	4110	21010	200	4847	4825	1450	30	4525	4525	4511	855	18	12	5	0	1524648	0.367	100000.000	100000.000	0.000	0.000	0.000	0.000	0.000	16.610	322	300	322	300	316	2384	100	797	"Y424"
0	0	0	13	6	5	"Ripk1"	"Q13546"	4610	21010	200	4858	4756	879	18	4588	4588	4599	1170	25	5	0	0	1502833	0.134	100000.000	100000.000	0.000	0.000	0.000	0.000	0.000	16.610	270	168	270	168	316	2384	100	798	"Y424"
0	0	0	13	7	5	"Smad1 "	"Q15797"	5110	21010	200	4716	4664	860	18	4716	4716	4679	977	20	0	0	0	1473940	-0.015	0.000	100000.000	0.000	0.000	0.000	0.000	0.000	Error	0	-52	0	-52	316	2384	100	799	"S463"
0	0	0	13	8	5	"Smad1 "	"Q15797"	5610	21010	200	4853	4850	403	8	4800	4800	4776	701	14	3	1	0	1532662	0.106	100000.000	100000.000	0.000	0.000	0.000	0.000	0.000	16.610	53	50	53	50	316	2384	100	800	"S463"
0	0	0	13	9	5	"Smad1 "	"Q15797"	6110	21010	200	4925	4980	738	14	4939	4939	4966	684	13	2	1	0	1573629	0.020	100000.000	100000.000	0.000	0.000	0.000	0.000	0.000	16.610	-14	41	-14	41	316	2384	100	801	"S463"
0	0	0	13	1	6	"TAB1"	"Q15750"	2110	21660	160	4918	5628	1558	27	4803	4803	4741	608	12	43	39	0	1170619	1.459	100000.000	100000.000	0.000	0.000	0.000	0.000	0.000	16.610	115	825	115	825	208	1512	100	802	"S438"
0	0	0	13	2	6	"TAB1"	"Q15750"	2600	21690	160	5448	5794	2614	45	4608	4608	4616	787	17	50	38	0	1205078	1.497	100000.000	100000.000	0.000	0.000	0.000	0.000	0.000	16.610	840	1186	840	1186	208	1512	100	803	"S438"
0	0	0	13	3	6	"TAB1"	"Q15750"	3110	21690	160	5639	5939	1615	27	4554	4554	4630	1035	22	52	32	0	1235247	1.265	100000.000	100000.000	0.000	0.000	0.000	0.000	0.000	16.610	1085	1385	1085	1385	208	1512	100	804	"S438"
0	0	0	13	4	6	"Tgfbr2"	"P37173"	3610	21660	200	4228	4402	975	22	4566	4566	4587	1160	25	1	0	0	1390980	-0.159	100000.000	100000.000	0.000	0.000	0.000	0.000	0.000	16.610	-338	-164	-338	-164	316	2384	100	805	"Y259"
0	0	0	13	5	6	"Tgfbr2"	"P37173"	4110	21660	200	4313	4401	769	17	4515	4515	4507	813	18	3	1	0	1390851	-0.130	100000.000	100000.000	0.000	0.000	0.000	0.000	0.000	16.610	-202	-114	-202	-114	316	2384	100	806	"Y259"
0	0	0	13	6	6	"Tgfbr2"	"P37173"	4610	21660	200	4470	4479	1432	31	4454	4454	4492	983	21	0	0	0	1415327	-0.013	100000.000	100000.000	0.000	0.000	0.000	0.000	0.000	16.610	16	25	16	25	316	2384	100	807	"Y259"
0	0	0	13	7	6	"XIAP "	"P98170"	5120	21670	130	5203	7567	3536	46	4502	4502	4540	614	13	52	45	0	908005	4.930	100000.000	100000.000	0.000	0.000	0.000	0.000	0.000	16.610	701	3065	701	3065	120	940	100	808	"S87"
0	0	0	13	8	6	"XIAP "	"P98170"	5610	21700	140	5102	7829	4448	56	4583	4583	4615	674	14	43	39	0	1221346	4.769	100000.000	100000.000	0.000	0.000	0.000	0.000	0.000	16.610	519	3246	519	3246	156	1140	100	809	"S87"
0	0	0	13	9	6	"XIAP "	"P98170"	6090	21690	130	7459	8847	3959	44	4736	4736	4828	895	18	54	52	0	1061610	4.491	100000.000	100000.000	0.000	0.000	0.000	0.000	0.000	16.610	2723	4111	2723	4111	120	940	100	810	"S87"
-75	0	0	13	1	7	"empty"	"empty"	2110	22300	200	4402	4557	802	17	4590	4590	4594	607	13	10	3	0	1439878	-0.061	100000.000	100000.000	0.000	0.000	0.000	0.000	0.000	16.610	-188	-33	-188	-33	316	2384	100	811	"empty"
-75	0	0	13	2	7	"empty"	"empty"	2610	22300	200	4245	4262	384	9	4406	4406	4478	789	17	1	0	0	1346885	-0.274	100000.000	100000.000	0.000	0.000	0.000	0.000	0.000	16.610	-161	-144	-161	-144	316	2384	100	812	"empty"
-75	0	0	13	3	7	"empty"	"empty"	3110	22300	200	4263	4312	408	9	4339	4339	4485	1026	22	3	0	0	1362673	-0.169	100000.000	100000.000	0.000	0.000	0.000	0.000	0.000	16.610	-76	-27	-76	-27	316	2384	100	813	"empty"
-75	0	0	13	4	7	"empty"	"empty"	3610	22300	200	4345	4421	682	15	4418	4418	4525	1054	23	2	1	0	1397183	-0.099	100000.000	100000.000	0.000	0.000	0.000	0.000	0.000	16.610	-73	3	-73	3	316	2384	100	814	"empty"
-75	0	0	13	5	7	"empty"	"empty"	4110	22300	200	4461	4523	817	18	4560	4560	4584	1100	23	2	1	0	1429365	-0.055	100000.000	100000.000	0.000	0.000	0.000	0.000	0.000	16.610	-99	-37	-99	-37	316	2384	100	815	"empty"
-75	0	0	13	6	7	"empty"	"empty"	4610	22300	200	4650	4540	659	14	4613	4613	4606	984	21	1	0	0	1434743	-0.067	100000.000	100000.000	0.000	0.000	0.000	0.000	0.000	16.610	37	-73	37	-73	316	2384	100	816	"empty"
-75	0	0	13	7	7	"empty"	"empty"	5110	22300	200	4803	4775	668	13	4765	4765	4719	722	15	5	1	0	1508920	0.078	100000.000	100000.000	0.000	0.000	0.000	0.000	0.000	16.610	38	10	38	10	316	2384	100	817	"empty"
-75	0	0	13	8	7	"empty"	"empty"	5610	22300	200	4880	4876	377	7	4831	4831	4826	939	19	1	0	0	1540862	0.053	100000.000	100000.000	0.000	0.000	0.000	0.000	0.000	16.610	49	45	49	45	316	2384	100	818	"empty"
-75	0	0	13	9	7	"empty"	"empty"	6110	22300	200	5043	5060	310	6	4961	4961	5038	1318	26	0	0	0	1598856	0.017	100000.000	100000.000	0.000	0.000	0.000	0.000	0.000	16.610	82	99	82	99	316	2384	100	819	"empty"
0	0	0	14	1	1	"PTEN"	"P60484"	6670	18480	70	4853	5150	813	15	4798	4798	4698	560	11	37	25	0	164797	0.807	100000.000	100000.000	0.000	0.000	0.000	0.000	0.000	16.610	55	352	55	352	32	236	100	820	"T382/3/5"
0	0	0	14	2	1	"PTEN"	"P60484"	7170	18490	90	5069	5141	727	14	4712	4712	4631	809	17	21	9	0	267339	0.630	100000.000	100000.000	0.000	0.000	0.000	0.000	0.000	16.610	357	429	357	429	52	420	100	821	"T382/3/5"
0	0	0	14	3	1	"PTEN"	"P60484"	7670	18500	70	5481	5689	1343	23	4651	4651	4618	689	14	53	31	0	182060	1.554	100000.000	100000.000	0.000	0.000	0.000	0.000	0.000	16.610	830	1038	830	1038	32	236	100	822	"T382/3/5"
0	0	0	14	4	1	"Rab5A"	"P20339"	8170	18490	200	4412	4643	3245	69	4525	4525	4796	3086	64	0	0	0	1467150	-0.050	100000.000	100000.000	0.000	0.000	0.000	0.000	0.000	16.610	-113	118	-113	118	316	2384	100	823	"S123"
0	0	0	14	5	1	"Rab5A"	"P20339"	8670	18490	200	4331	4389	629	14	4275	4275	4467	1566	35	2	0	0	1386939	-0.050	100000.000	100000.000	0.000	0.000	0.000	0.000	0.000	16.610	56	114	56	114	316	2384	100	824	"S123"
0	0	0	14	6	1	"Rab5A"	"P20339"	9170	18490	200	4261	4422	839	18	4271	4271	4427	992	22	9	3	0	1397472	-0.005	100000.000	100000.000	0.000	0.000	0.000	0.000	0.000	16.610	-10	151	-10	151	316	2384	100	825	"S123"
0	0	0	14	7	1	"STAT1 "	"P42224"	9670	18500	150	4779	4777	755	15	4434	4434	4574	990	21	16	4	0	745233	0.205	100000.000	100000.000	0.000	0.000	0.000	0.000	0.000	16.610	345	343	345	343	156	1272	100	826	"Y701"
0	0	0	14	8	1	"STAT1 "	"P42224"	10170	18500	160	4833	4933	1049	21	4664	4664	4769	1459	30	9	1	0	1026003	0.112	100000.000	100000.000	0.000	0.000	0.000	0.000	0.000	16.610	169	269	169	269	208	1512	100	827	"Y701"
0	0	0	14	9	1	"STAT1 "	"P42224"	10680	18480	150	4978	5089	1131	22	4729	4729	4741	1169	24	13	5	0	793923	0.298	100000.000	100000.000	0.000	0.000	0.000	0.000	0.000	16.610	249	360	249	360	156	1272	100	828	"Y701"
0	0	0	14	1	2	"STAT5B "	"P51692"	6670	19110	200	4221	4245	662	15	4563	4563	4626	800	17	1	0	0	1341553	-0.476	100000.000	100000.000	0.000	0.000	0.000	0.000	0.000	16.610	-342	-318	-342	-318	316	2384	100	829	"Y699"
0	0	0	14	2	2	"STAT5B "	"P51692"	7170	19120	200	4370	4475	1371	30	4540	4540	4606	955	20	3	1	0	1414100	-0.137	100000.000	100000.000	0.000	0.000	0.000	0.000	0.000	16.610	-170	-65	-170	-65	316	2384	100	830	"Y699"
0	0	0	14	3	2	"STAT5B "	"P51692"	7670	19120	200	4529	4543	543	11	4714	4714	4714	1230	26	1	0	0	1435606	-0.139	100000.000	100000.000	0.000	0.000	0.000	0.000	0.000	16.610	-185	-171	-185	-171	316	2384	100	831	"Y699"
0	0	0	14	4	2	"Syk "	"P43405"	8160	19140	120	5349	13318	10998	82	4856	4856	4933	1490	30	41	39	0	1598115	5.628	100000.000	100000.000	0.000	0.000	0.000	0.000	0.000	16.610	493	8462	493	8462	120	820	100	832	"Y352"
0	0	0	14	5	2	"Syk "	"P43405"	8690	19110	110	26675	21623	11199	51	4898	4898	4968	785	15	77	73	0	1729848	21.217	100000.000	100000.000	0.000	0.000	0.000	0.000	0.000	16.610	21777	16725	21777	16725	80	656	100	833	"Y352"
0	0	0	14	6	2	"Syk "	"P43405"	9180	19150	120	5582	14700	11949	81	4873	4873	4898	850	17	46	41	0	1764016	11.532	100000.000	100000.000	0.000	0.000	0.000	0.000	0.000	16.610	709	9827	709	9827	120	820	100	834	"Y352"
0	0	0	14	7	2	"ACC1"	"Q13085"	9680	19120	200	4809	4966	1027	20	4870	4870	4944	1003	20	5	1	0	1569233	0.022	100000.000	100000.000	0.000	0.000	0.000	0.000	0.000	16.610	-61	96	-61	96	316	2384	100	835	"S80"
0	0	0	14	8	2	"ACC1"	"Q13085"	10180	19120	200	4800	5039	1165	23	4907	4907	4984	947	19	13	3	0	1592466	0.058	100000.000	100000.000	0.000	0.000	0.000	0.000	0.000	16.610	-107	132	-107	132	316	2384	100	836	"S80"
0	0	0	14	9	2	"ACC1"	"Q13085"	10680	19120	180	4700	4947	1108	22	4831	4831	4915	1012	20	10	5	0	1266508	0.032	100000.000	100000.000	0.000	0.000	0.000	0.000	0.000	16.610	-131	116	-131	116	256	1924	100	837	"S80"
0	0	0	14	1	3	"TrKA"	"P04629"	6660	19750	200	3888	3957	780	19	4663	4663	4729	932	19	0	0	0	1250332	-0.828	100000.000	100000.000	0.000	0.000	0.000	0.000	0.000	16.610	-775	-706	-775	-706	316	2384	100	838	"Y680"
0	0	0	14	2	3	"TrKA"	"P04629"	7170	19760	120	6110	6250	1930	30	4640	4640	4632	762	16	69	47	0	750039	2.123	100000.000	100000.000	0.000	0.000	0.000	0.000	0.000	16.610	1470	1610	1470	1610	120	820	100	839	"Y680"
0	0	0	14	3	3	"TrKA"	"P04629"	7670	19770	120	6483	6513	2189	33	4825	4825	4726	1197	25	55	25	0	781604	1.493	100000.000	100000.000	0.000	0.000	0.000	0.000	0.000	16.610	1658	1688	1658	1688	120	820	100	840	"Y680"
0	0	0	14	4	3	"BRAF1"	"P15056"	8150	19780	120	5186	5242	876	16	4876	4876	4756	620	13	32	13	0	629078	0.784	100000.000	100000.000	0.000	0.000	0.000	0.000	0.000	16.610	310	366	310	366	120	820	100	841	"S579"
0	0	0	14	5	3	"BRAF1"	"P15056"	8650	19780	200	4703	5619	6224	110	4693	4693	4721	1002	21	11	4	0	1775516	0.896	100000.000	100000.000	0.000	0.000	0.000	0.000	0.000	16.610	10	926	10	926	316	2384	100	842	"S579"
0	0	0	14	6	3	"BRAF1"	"P15056"	9160	19780	150	4609	4949	1123	22	4674	4674	4856	1987	40	6	1	0	772007	0.047	100000.000	100000.000	0.000	0.000	0.000	0.000	0.000	16.610	-65	275	-65	275	156	1272	100	843	"S579"
0	0	0	14	7	3	"Cdc2"	"P06493"	9670	19790	130	6128	6101	1849	30	4801	4801	4828	804	16	62	35	0	732125	1.583	100000.000	100000.000	0.000	0.000	0.000	0.000	0.000	16.610	1327	1300	1327	1300	120	940	100	844	"Y15"
0	0	0	14	8	3	"Cdc2"	"P06493"	10170	19790	140	5972	6411	3342	52	4864	4864	4908	1093	22	51	19	0	1000114	1.375	100000.000	100000.000	0.000	0.000	0.000	0.000	0.000	16.610	1108	1547	1108	1547	156	1140	100	845	"Y15"
0	0	0	14	9	3	"Cdc2"	"P06493"	10670	19780	160	5596	5993	1643	27	4864	4864	4960	996	20	41	20	0	1246568	1.037	100000.000	100000.000	0.000	0.000	0.000	0.000	0.000	16.610	732	1129	732	1129	208	1512	100	846	"Y15"
0	0	0	14	1	4	"ERK3"	"Q16659"	6650	20400	180	5909	6011	2443	40	4902	4902	4931	1110	22	38	2	0	1538943	0.973	100000.000	100000.000	0.000	0.000	0.000	0.000	0.000	16.610	1007	1109	1007	1109	256	1924	100	847	"S189"
0	0	0	14	2	4	"ERK3"	"Q16659"	7160	20410	180	5521	5659	1401	24	4806	4806	4718	872	18	45	8	0	1448712	1.079	100000.000	100000.000	0.000	0.000	0.000	0.000	0.000	16.610	715	853	715	853	256	1924	100	848	"S189"
0	0	0	14	3	4	"ERK3"	"Q16659"	7660	20410	180	5635	5678	1173	20	4696	4696	4630	841	18	53	16	0	1453505	1.246	100000.000	100000.000	0.000	0.000	0.000	0.000	0.000	16.610	939	982	939	982	256	1924	100	849	"S189"
0	0	0	14	4	4	"GIT2"	"Q14161"	8160	20410	200	4566	4576	595	13	4474	4474	4601	1045	22	5	0	0	1445933	-0.024	100000.000	100000.000	0.000	0.000	0.000	0.000	0.000	16.610	92	102	92	102	316	2384	100	850	"Y484"
0	0	0	14	5	4	"GIT2"	"Q14161"	8660	20410	200	4274	4329	471	10	4374	4374	4498	713	15	5	0	0	1367859	-0.237	100000.000	100000.000	0.000	0.000	0.000	0.000	0.000	16.610	-100	-45	-100	-45	316	2384	100	851	"Y484"
0	0	0	14	6	4	"GIT2"	"Q14161"	9160	20410	200	4312	4446	613	13	4403	4403	4541	855	18	6	1	0	1404817	-0.111	100000.000	100000.000	0.000	0.000	0.000	0.000	0.000	16.610	-91	43	-91	43	316	2384	100	852	"Y484"
0	0	0	14	7	4	"HSP70 "	"P08107"	9670	20410	200	4520	4657	763	16	4480	4480	4622	1014	21	8	2	0	1471533	0.035	100000.000	100000.000	0.000	0.000	0.000	0.000	0.000	16.610	40	177	40	177	316	2384	100	853	"Y525"
0	0	0	14	8	4	"HSP70 "	"P08107"	10190	20430	190	4842	4938	939	19	4760	4760	4875	1251	25	10	2	0	1264106	0.050	100000.000	100000.000	0.000	0.000	0.000	0.000	0.000	16.610	82	178	82	178	256	2088	100	854	"Y525"
0	0	0	14	9	4	"HSP70 "	"P08107"	10670	20420	200	4891	4934	716	14	4916	4916	4992	1210	24	5	1	0	1559001	-0.048	100000.000	100000.000	0.000	0.000	0.000	0.000	0.000	16.610	-25	18	-25	18	316	2384	100	855	"Y525"
0	0	0	14	1	5	"iNOS "	"P35228"	6650	21040	200	4907	4891	890	18	4822	4822	4766	509	10	13	2	0	1545586	0.246	100000.000	100000.000	0.000	0.000	0.000	0.000	0.000	16.610	85	69	85	69	316	2384	100	856	"Y151"
0	0	0	14	2	5	"iNOS "	"P35228"	7160	21050	80	5339	5172	650	12	4940	4940	4755	703	14	25	0	0	268935	0.593	100000.000	100000.000	0.000	0.000	0.000	0.000	0.000	16.610	399	232	399	232	52	340	100	857	"Y151"
0	0	0	14	3	5	"iNOS "	"P35228"	7630	21040	110	5211	5395	1232	22	4826	4826	4697	825	17	35	8	0	431573	0.846	100000.000	100000.000	0.000	0.000	0.000	0.000	0.000	16.610	385	569	385	569	80	656	100	858	"Y151"
0	0	0	14	4	5	"IRF-3 "	"Q14653"	8140	21050	110	4858	5047	967	19	4687	4687	4728	810	17	17	7	0	403723	0.394	100000.000	100000.000	0.000	0.000	0.000	0.000	0.000	16.610	171	360	171	360	80	656	100	859	"S402"
0	0	0	14	5	5	"IRF-3 "	"Q14653"	8670	21060	140	4771	4922	1059	21	4494	4494	4557	743	16	17	5	0	767801	0.491	100000.000	100000.000	0.000	0.000	0.000	0.000	0.000	16.610	277	428	277	428	156	1140	100	860	"S402"
0	0	0	14	6	5	"IRF-3 "	"Q14653"	9160	21050	120	4799	4935	663	13	4412	4412	4520	561	12	38	16	0	592226	0.740	100000.000	100000.000	0.000	0.000	0.000	0.000	0.000	16.610	387	523	387	523	120	820	100	861	"S402"
0	0	0	14	7	5	"M6PR"	"P20645"	9680	21060	160	4981	5125	1029	20	4647	4647	4724	671	14	35	14	0	1066067	0.598	100000.000	100000.000	0.000	0.000	0.000	0.000	0.000	16.610	334	478	334	478	208	1512	100	862	"S267"
0	0	0	14	8	5	"M6PR"	"P20645"	10160	21070	120	5308	5314	760	14	4918	4918	4964	1096	22	17	2	0	637698	0.319	100000.000	100000.000	0.000	0.000	0.000	0.000	0.000	16.610	390	396	390	396	120	820	100	863	"S267"
0	0	0	14	9	5	"M6PR"	"P20645"	10640	21050	170	5269	5540	1749	31	4932	4932	4977	1070	21	19	10	0	1152289	0.526	100000.000	100000.000	0.000	0.000	0.000	0.000	0.000	16.610	337	608	337	608	208	1660	100	864	"S267"
0	0	0	14	1	6	"MDM2"	"Q00987"	6660	21690	200	4961	4951	455	9	4764	4764	4851	1467	30	0	0	0	1564552	0.068	100000.000	100000.000	0.000	0.000	0.000	0.000	0.000	16.610	197	187	197	187	316	2384	100	865	"S166"
0	0	0	14	2	6	"MDM2"	"Q00987"	7170	21700	100	5121	5059	608	12	4700	4700	4730	539	11	37	12	0	404704	0.610	100000.000	100000.000	0.000	0.000	0.000	0.000	0.000	16.610	421	359	421	359	80	560	100	866	"S166"
0	0	0	14	3	6	"MDM2"	"Q00987"	7680	21690	200	4762	4731	948	20	4802	4802	4797	1080	22	3	0	0	1495001	-0.061	100000.000	100000.000	0.000	0.000	0.000	0.000	0.000	16.610	-40	-71	-40	-71	316	2384	100	867	"S166"
0	0	0	14	4	6	"p38 delta"	"O15264"	8180	21700	200	5050	5225	1148	21	4868	4868	4879	1079	22	20	2	0	1650971	0.321	100000.000	100000.000	0.000	0.000	0.000	0.000	0.000	16.610	182	357	182	357	316	2384	100	868	"Y182"
0	0	0	14	5	6	"p38 delta"	"O15264"	8690	21700	200	4821	4888	684	13	4742	4742	4735	670	14	22	4	0	1544578	0.228	100000.000	100000.000	0.000	0.000	0.000	0.000	0.000	16.610	79	146	79	146	316	2384	100	869	"Y182"
0	0	0	14	6	6	"p38 delta"	"O15264"	9170	21700	160	5176	5254	832	15	4722	4722	4858	1407	28	9	1	0	1092801	0.281	100000.000	100000.000	0.000	0.000	0.000	0.000	0.000	16.610	454	532	454	532	208	1512	100	870	"Y182"
0	0	0	14	7	6	"p70S6K"	"P23443"	9690	21710	200	4673	4783	954	19	4848	4848	4989	1487	29	2	0	0	1511459	-0.139	100000.000	100000.000	0.000	0.000	0.000	0.000	0.000	16.610	-175	-65	-175	-65	316	2384	100	871	"T412"
0	0	0	14	8	6	"p70S6K"	"P23443"	10210	21710	70	4408	4741	1308	27	4865	4865	4833	652	13	12	3	0	151719	-0.141	100000.000	100000.000	0.000	0.000	0.000	0.000	0.000	16.610	-457	-124	-457	-124	32	236	100	872	"T412"
0	0	0	14	9	6	"p70S6K"	"P23443"	10710	21710	200	4948	4945	712	14	4895	4895	4961	1029	20	6	1	0	1562574	-0.016	100000.000	100000.000	0.000	0.000	0.000	0.000	0.000	16.610	53	50	53	50	316	2384	100	873	"T412"
-75	0	0	14	1	7	"empty"	"empty"	6690	22340	200	4964	5055	1389	27	4934	4934	4933	927	18	3	1	0	1597263	0.132	100000.000	100000.000	0.000	0.000	0.000	0.000	0.000	16.610	30	121	30	121	316	2384	100	874	"empty"
-75	0	0	14	2	7	"empty"	"empty"	7190	22340	200	4929	4901	845	17	4813	4813	4810	1362	28	6	0	0	1548834	0.067	100000.000	100000.000	0.000	0.000	0.000	0.000	0.000	16.610	116	88	116	88	316	2384	100	875	"empty"
-75	0	0	14	3	7	"empty"	"empty"	7690	22340	200	4797	4724	1125	23	4744	4744	4691	882	18	3	0	0	1492694	0.037	100000.000	100000.000	0.000	0.000	0.000	0.000	0.000	16.610	53	-20	53	-20	316	2384	100	876	"empty"
-75	0	0	14	4	7	"empty"	"empty"	8190	22340	200	4531	4676	1013	21	4592	4592	4619	920	19	6	2	0	1477664	0.062	100000.000	100000.000	0.000	0.000	0.000	0.000	0.000	16.610	-61	84	-61	84	316	2384	100	877	"empty"
-75	0	0	14	5	7	"empty"	"empty"	8690	22340	200	4273	4389	644	14	4398	4398	4516	875	19	3	0	0	1387042	-0.145	100000.000	100000.000	0.000	0.000	0.000	0.000	0.000	16.610	-125	-9	-125	-9	316	2384	100	878	"empty"
-75	0	0	14	6	7	"empty"	"empty"	9190	22340	200	4269	4349	440	10	4431	4431	4573	881	19	3	0	0	1374390	-0.254	100000.000	100000.000	0.000	0.000	0.000	0.000	0.000	16.610	-162	-82	-162	-82	316	2384	100	879	"empty"
-75	0	0	14	7	7	"empty"	"empty"	9690	22340	200	4488	4560	543	11	4577	4577	4685	927	19	4	0	0	1440937	-0.135	100000.000	100000.000	0.000	0.000	0.000	0.000	0.000	16.610	-89	-17	-89	-17	316	2384	100	880	"empty"
-75	0	0	14	8	7	"empty"	"empty"	10190	22340	200	4765	4769	609	12	4813	4813	4880	1163	23	3	0	0	1507017	-0.095	100000.000	100000.000	0.000	0.000	0.000	0.000	0.000	16.610	-48	-44	-48	-44	316	2384	100	881	"empty"
-75	0	0	14	9	7	"empty"	"empty"	10690	22340	200	4884	4834	673	13	4949	4949	4998	1141	22	3	0	0	1527629	-0.144	100000.000	100000.000	0.000	0.000	0.000	0.000	0.000	16.610	-65	-115	-65	-115	316	2384	100	882	"empty"
0	0	0	15	1	1	"JNK1"	"P45983"	11250	18500	150	5942	6287	2876	45	4811	4811	4921	1481	30	37	10	0	980699	0.922	100000.000	100000.000	0.000	0.000	0.000	0.000	0.000	16.610	1131	1476	1131	1476	156	1272	100	883	"T183"
0	0	0	15	2	1	"JNK1"	"P45983"	11740	18510	120	5707	5901	1324	22	4875	4875	5037	920	18	44	15	0	708062	0.939	100000.000	100000.000	0.000	0.000	0.000	0.000	0.000	16.610	832	1026	832	1026	120	820	100	884	"T183"
0	0	0	15	3	1	"JNK1"	"P45983"	12240	18510	130	5902	5994	1043	17	4860	4860	5071	1335	26	32	5	0	719272	0.691	100000.000	100000.000	0.000	0.000	0.000	0.000	0.000	16.610	1042	1134	1042	1134	120	940	100	885	"T183"
0	0	0	15	4	1	"Keap1"	"Q14145"	12730	18510	130	5343	6016	1859	30	4777	4777	4939	985	19	42	32	0	721872	1.093	100000.000	100000.000	0.000	0.000	0.000	0.000	0.000	16.610	566	1239	566	1239	120	940	100	886	"S293/5"
0	0	0	15	5	1	"Keap1"	"Q14145"	13240	18510	120	6812	6901	2616	37	4794	4794	4914	1353	27	60	37	0	828085	1.469	100000.000	100000.000	0.000	0.000	0.000	0.000	0.000	16.610	2018	2107	2018	2107	120	820	100	887	"S293/5"
0	0	0	15	6	1	"Keap1"	"Q14145"	13740	18510	160	5187	6050	2264	37	4751	4751	4985	1694	33	30	14	0	1258349	0.629	100000.000	100000.000	0.000	0.000	0.000	0.000	0.000	16.610	436	1299	436	1299	208	1512	100	888	"S293/5"
0	0	0	15	7	1	"MK2"	"P16389"	14240	18510	200	4731	4991	1159	23	4702	4702	5117	2097	40	6	1	0	1577299	-0.060	100000.000	100000.000	0.000	0.000	0.000	0.000	0.000	16.610	29	289	29	289	316	2384	100	889	"Y415"
0	0	0	15	8	1	"MK2"	"P16389"	14750	18510	200	4747	5273	2049	38	4647	4647	5163	2084	40	10	5	0	1666233	0.053	100000.000	100000.000	0.000	0.000	0.000	0.000	0.000	16.610	100	626	100	626	316	2384	100	890	"Y415"
0	0	0	15	9	1	"MK2"	"P16389"	15250	18520	230	4862	5435	2178	40	4521	4521	5105	2230	43	11	4	0	2130533	0.148	100000.000	100000.000	0.000	0.000	0.000	0.000	0.000	16.610	341	914	341	914	392	3091	100	891	"Y415"
0	0	0	15	1	2	"NFAT1 "	"Q13469"	11220	19140	200	4723	4871	860	17	4786	4786	4944	1249	25	5	2	0	1539373	-0.058	100000.000	100000.000	0.000	0.000	0.000	0.000	0.000	16.610	-63	85	-63	85	316	2384	100	892	"S110"
0	0	0	15	2	2	"NFAT1 "	"Q13469"	11720	19140	200	4661	4868	958	19	4813	4813	4947	1002	20	7	4	0	1538352	-0.079	100000.000	100000.000	0.000	0.000	0.000	0.000	0.000	16.610	-152	55	-152	55	316	2384	100	893	"S110"
0	0	0	15	3	2	"NFAT1 "	"Q13469"	12220	19160	160	4665	5074	1963	38	4757	4757	4986	1768	35	3	1	0	1055483	0.050	100000.000	100000.000	0.000	0.000	0.000	0.000	0.000	16.610	-92	317	-92	317	208	1512	100	894	"S110"
0	0	0	15	4	2	"NFkB-p105 "	"P19838"	12730	19140	200	4535	4910	1746	35	4796	4796	4995	1449	29	6	3	0	1551404	-0.059	100000.000	100000.000	0.000	0.000	0.000	0.000	0.000	16.610	-261	114	-261	114	316	2384	100	895	"S907"
0	0	0	15	5	2	"NFkB-p105 "	"P19838"	13230	19140	200	4665	4945	1606	32	4813	4813	4969	1010	20	7	3	0	1562707	-0.024	100000.000	100000.000	0.000	0.000	0.000	0.000	0.000	16.610	-148	132	-148	132	316	2384	100	896	"S907"
0	0	0	15	6	2	"NFkB-p105 "	"P19838"	13730	19140	200	4686	5025	1400	27	4797	4797	5105	1477	28	7	3	0	1587848	-0.054	100000.000	100000.000	0.000	0.000	0.000	0.000	0.000	16.610	-111	228	-111	228	316	2384	100	897	"S907"
0	0	0	15	7	2	"process-control__"	"GGSGGSGDYKDDDDK"	14230	19150	200	4790	5062	1151	22	4773	4773	5115	1566	30	9	2	0	1599509	-0.034	100000.000	100000.000	0.000	0.000	0.000	0.000	0.000	16.610	17	289	17	289	316	2384	100	898	"process-control__"
0	0	0	15	8	2	"process-control__"	"GGSGGSGDYKDDDDK"	14740	19130	150	5136	5740	2099	36	4768	4768	5058	1347	26	19	7	0	895485	0.506	100000.000	100000.000	0.000	0.000	0.000	0.000	0.000	16.610	368	972	368	972	156	1272	100	899	"process-control__"
0	0	0	15	9	2	"process-control__"	"GGSGGSGDYKDDDDK"	15240	19160	110	5415	6075	2074	34	4688	4688	4901	1299	26	28	15	0	486031	0.904	100000.000	100000.000	0.000	0.000	0.000	0.000	0.000	16.610	727	1387	727	1387	80	656	100	900	"process-control__"
0	0	0	15	1	3	"PAK4"	"O96013"	11240	19780	120	7549	7451	1625	21	4848	4848	5108	2024	39	67	14	0	894100	1.158	100000.000	100000.000	0.000	0.000	0.000	0.000	0.000	16.610	2701	2603	2701	2603	120	820	100	901	"S474"
0	0	0	15	2	3	"PAK4"	"O96013"	11730	19790	120	7858	7646	1326	17	4906	4906	5072	1072	21	85	75	0	917499	2.401	100000.000	100000.000	0.000	0.000	0.000	0.000	0.000	16.610	2952	2740	2952	2740	120	820	100	902	"S474"
0	0	0	15	3	3	"PAK4"	"O96013"	12240	19790	140	7655	7527	2111	28	4898	4898	5030	1152	22	75	58	0	1174224	2.168	100000.000	100000.000	0.000	0.000	0.000	0.000	0.000	16.610	2757	2629	2757	2629	156	1140	100	903	"S474"
0	0	0	15	4	3	"Rab5A"	"P20339"	12740	19780	110	5389	5761	1505	26	4896	4896	4959	873	17	35	16	0	460905	0.919	100000.000	100000.000	0.000	0.000	0.000	0.000	0.000	16.610	493	865	493	865	80	656	100	904	"Y205"
0	0	0	15	5	3	"Rab5A"	"P20339"	13240	19760	150	5162	5512	2662	48	4844	4844	5039	1678	33	10	1	0	859823	0.282	100000.000	100000.000	0.000	0.000	0.000	0.000	0.000	16.610	318	668	318	668	156	1272	100	905	"Y205"
0	0	0	15	6	3	"Rab5A"	"P20339"	13740	19800	130	5267	5664	1451	25	4812	4812	4980	935	18	26	15	0	679729	0.732	100000.000	100000.000	0.000	0.000	0.000	0.000	0.000	16.610	455	852	455	852	120	940	100	906	"Y205"
0	0	0	15	7	3	"Sek1"	"P45985"	14240	19780	200	4488	4864	1567	32	4830	4830	5079	1445	28	8	4	0	1537074	-0.149	100000.000	100000.000	0.000	0.000	0.000	0.000	0.000	16.610	-342	34	-342	34	316	2384	100	907	"S257"
0	0	0	15	8	3	"Sek1"	"P45985"	14750	19790	220	4694	4881	1356	27	4840	4840	5170	1562	30	5	2	0	1913522	-0.185	100000.000	100000.000	0.000	0.000	0.000	0.000	0.000	16.610	-146	41	-146	41	392	2896	100	908	"S257"
0	0	0	15	9	3	"Sek1"	"P45985"	15270	19800	160	4236	4680	2451	52	4822	4822	5111	1391	27	5	3	0	973414	-0.310	100000.000	100000.000	0.000	0.000	0.000	0.000	0.000	16.610	-586	-142	-586	-142	208	1512	100	909	"S257"
0	0	0	15	1	4	"Smad1 "	"Q15797"	11210	20410	80	5711	5901	824	13	5063	5063	5145	788	15	34	17	0	306870	0.959	100000.000	100000.000	0.000	0.000	0.000	0.000	0.000	16.610	648	838	648	838	52	340	100	910	"S214"
0	0	0	15	2	4	"Smad1 "	"Q15797"	11730	20410	160	5488	5662	1504	26	5215	5215	5383	790	14	17	6	0	1177600	0.353	100000.000	100000.000	0.000	0.000	0.000	0.000	0.000	16.610	273	447	273	447	208	1512	100	911	"S214"
0	0	0	15	3	4	"Smad1 "	"Q15797"	12200	20440	110	5471	5741	910	15	5200	5200	5356	672	12	27	11	0	459268	0.573	100000.000	100000.000	0.000	0.000	0.000	0.000	0.000	16.610	271	541	271	541	80	656	100	912	"S214"
0	0	0	15	4	4	"Smad3 "	"P84022"	12720	20430	110	6330	6942	2965	42	5166	5166	5285	1495	28	40	10	0	555336	1.108	100000.000	100000.000	0.000	0.000	0.000	0.000	0.000	16.610	1164	1776	1164	1776	80	656	100	913	"T179"
0	0	0	15	5	4	"Smad3 "	"P84022"	13240	20440	140	5354	5938	1678	28	5019	5019	5140	940	18	36	21	0	926330	0.849	100000.000	100000.000	0.000	0.000	0.000	0.000	0.000	16.610	335	919	335	919	156	1140	100	914	"T179"
0	0	0	15	6	4	"Smad3 "	"P84022"	13750	20420	140	5404	5716	1284	22	4888	4888	5095	1297	25	32	10	0	891718	0.479	100000.000	100000.000	0.000	0.000	0.000	0.000	0.000	16.610	516	828	516	828	156	1140	100	915	"T179"
0	0	0	15	7	4	"TGFBR1"	"P36897"	14230	20430	200	4853	5082	1235	24	4860	4860	5204	1954	37	4	1	0	1605963	-0.062	100000.000	100000.000	0.000	0.000	0.000	0.000	0.000	16.610	-7	222	-7	222	316	2384	100	916	"t204"
0	0	0	15	8	4	"TGFBR1"	"P36897"	14730	20430	200	4790	5060	1191	23	4789	4789	5112	1770	34	6	1	0	1598958	-0.029	100000.000	100000.000	0.000	0.000	0.000	0.000	0.000	16.610	1	271	1	271	316	2384	100	917	"t204"
0	0	0	15	9	4	"TGFBR1"	"P36897"	15230	20430	200	4631	5027	2011	40	4669	4669	4978	1439	28	8	4	0	1588460	0.034	100000.000	100000.000	0.000	0.000	0.000	0.000	0.000	16.610	-38	358	-38	358	316	2384	100	918	"t204"
0	0	0	15	1	5	"Akt1"	"P31749"	11260	21070	200	5068	5247	998	19	4978	4978	5097	1198	23	8	2	0	1657971	0.125	100000.000	100000.000	0.000	0.000	0.000	0.000	0.000	16.610	90	269	90	269	316	2384	100	919	"S473"
0	0	0	15	2	5	"Akt1"	"P31749"	11730	21070	200	5121	5226	633	12	5057	5057	5235	1284	24	4	0	0	1651491	-0.007	100000.000	100000.000	0.000	0.000	0.000	0.000	0.000	16.610	64	169	64	169	316	2384	100	920	"S473"
0	0	0	15	3	5	"Akt1"	"P31749"	12230	21070	200	5205	5330	736	13	5126	5126	5294	1193	22	6	1	0	1684242	0.030	100000.000	100000.000	0.000	0.000	0.000	0.000	0.000	16.610	79	204	79	204	316	2384	100	921	"S473"
0	0	0	15	4	5	"aura"	"O14965"	12720	21090	150	5227	5358	828	15	5149	5149	5276	890	16	16	5	0	835888	0.092	100000.000	100000.000	0.000	0.000	0.000	0.000	0.000	16.610	78	209	78	209	156	1272	100	922	"S342"
0	0	0	15	5	5	"aura"	"O14965"	13220	21090	120	5255	5352	866	16	5089	5089	5222	964	18	14	5	0	642196	0.135	100000.000	100000.000	0.000	0.000	0.000	0.000	0.000	16.610	166	263	166	263	120	820	100	923	"S342"
0	0	0	15	6	5	"aura"	"O14965"	13720	21080	200	5166	5382	1310	24	4996	4996	5175	1228	23	9	4	0	1700615	0.169	100000.000	100000.000	0.000	0.000	0.000	0.000	0.000	16.610	170	386	170	386	316	2384	100	924	"S342"
0	0	0	15	7	5	"Cdk4"	"P11802"	14220	21080	140	5898	6404	2040	31	4966	4966	5202	1231	23	41	12	0	998947	0.976	100000.000	100000.000	0.000	0.000	0.000	0.000	0.000	16.610	932	1438	932	1438	156	1140	100	925	"T172"
0	0	0	15	8	5	"Cdk4"	"P11802"	14730	21080	160	5785	6164	1762	28	4917	4917	5223	1558	29	25	9	0	1282043	0.604	100000.000	100000.000	0.000	0.000	0.000	0.000	0.000	16.610	868	1247	868	1247	208	1512	100	926	"T172"
0	0	0	15	9	5	"Cdk4"	"P11802"	15240	21100	150	5644	6109	1747	28	4729	4729	5102	1693	33	25	7	0	953032	0.595	100000.000	100000.000	0.000	0.000	0.000	0.000	0.000	16.610	915	1380	915	1380	156	1272	100	927	"T172"
0	0	0	15	1	6	"CREB "	"P16220"	11250	21710	150	4980	5128	789	15	4876	4876	4995	925	18	12	3	0	799993	0.144	100000.000	100000.000	0.000	0.000	0.000	0.000	0.000	16.610	104	252	104	252	156	1272	100	928	"S117"
0	0	0	15	2	6	"CREB "	"P16220"	11730	21710	200	5031	5201	1123	21	5010	5010	5188	1425	27	4	1	0	1643607	0.009	100000.000	100000.000	0.000	0.000	0.000	0.000	0.000	16.610	21	191	21	191	316	2384	100	929	"S117"
0	0	0	15	3	6	"CREB "	"P16220"	12230	21710	200	5201	5315	920	17	4957	4957	5130	1172	22	8	2	0	1679442	0.158	100000.000	100000.000	0.000	0.000	0.000	0.000	0.000	16.610	244	358	244	358	316	2384	100	930	"S117"
0	0	0	15	4	6	"EEA1"	"Q15075"	12730	21720	170	5179	5593	1432	25	4976	4976	5238	1688	32	14	3	0	1163379	0.210	100000.000	100000.000	0.000	0.000	0.000	0.000	0.000	16.610	203	617	203	617	208	1660	100	931	"T1392"
0	0	0	15	5	6	"EEA1"	"Q15075"	13240	21720	180	5165	5578	1438	25	4930	4930	5156	1278	24	19	8	0	1427916	0.330	100000.000	100000.000	0.000	0.000	0.000	0.000	0.000	16.610	235	648	235	648	256	1924	100	932	"T1392"
0	0	0	15	6	6	"EEA1"	"Q15075"	13750	21700	170	5238	5484	1056	19	4894	4894	5091	1153	22	22	7	0	1140603	0.341	100000.000	100000.000	0.000	0.000	0.000	0.000	0.000	16.610	344	590	344	590	208	1660	100	933	"T1392"
0	0	0	15	7	6	"IKK-alpha "	"O15111"	14230	21720	200	4642	4855	1151	23	4965	4965	5230	1515	28	4	1	0	1534221	-0.248	100000.000	100000.000	0.000	0.000	0.000	0.000	0.000	16.610	-323	-110	-323	-110	316	2384	100	934	"S473"
0	0	0	15	8	6	"IKK-alpha "	"O15111"	14710	21740	190	4508	4845	1312	27	4993	4993	5313	1383	26	7	4	0	1240253	-0.338	100000.000	100000.000	0.000	0.000	0.000	0.000	0.000	16.610	-485	-148	-485	-148	256	2088	100	935	"S473"
0	0	0	15	9	6	"IKK-alpha "	"O15111"	15210	21750	170	4582	4854	992	20	4948	4948	5198	1445	27	7	1	0	1009635	-0.238	100000.000	100000.000	0.000	0.000	0.000	0.000	0.000	16.610	-366	-94	-366	-94	208	1660	100	936	"S473"
-75	0	0	15	1	7	"empty"	"empty"	11250	22370	200	5091	5294	1287	24	5100	5100	5159	1201	23	7	3	0	1672975	0.112	100000.000	100000.000	0.000	0.000	0.000	0.000	0.000	16.610	-9	194	-9	194	316	2384	100	937	"empty"
-75	0	0	15	2	7	"empty"	"empty"	11750	22370	200	5166	5322	780	14	5185	5185	5327	844	15	8	2	0	1681609	-0.006	100000.000	100000.000	0.000	0.000	0.000	0.000	0.000	16.610	-19	137	-19	137	316	2384	100	938	"empty"
-75	0	0	15	3	7	"empty"	"empty"	12250	22370	200	5281	5373	637	11	5248	5248	5507	1654	30	3	0	0	1697943	-0.081	100000.000	100000.000	0.000	0.000	0.000	0.000	0.000	16.610	33	125	33	125	316	2384	100	939	"empty"
-75	0	0	15	4	7	"empty"	"empty"	12750	22370	200	5211	5316	966	18	5228	5228	5401	1228	22	4	2	0	1679924	-0.069	100000.000	100000.000	0.000	0.000	0.000	0.000	0.000	16.610	-17	88	-17	88	316	2384	100	940	"empty"
-75	0	0	15	5	7	"empty"	"empty"	13250	22370	200	5061	5213	927	17	5164	5164	5314	1180	22	6	2	0	1647163	-0.086	100000.000	100000.000	0.000	0.000	0.000	0.000	0.000	16.610	-103	49	-103	49	316	2384	100	941	"empty"
-75	0	0	15	6	7	"empty"	"empty"	13750	22370	200	5080	5204	847	16	5050	5050	5225	1208	23	7	2	0	1644393	-0.017	100000.000	100000.000	0.000	0.000	0.000	0.000	0.000	16.610	30	154	30	154	316	2384	100	942	"empty"
0	0	0	15	7	7	"GLQAWPG-pS-AIPQFLG_GLQAWPGEAIPQFLG_40vs60"	"GLQAWPG-pS-AIPQFLG_GLQAWPGEAIPQFLG_40vs60"	14190	22360	130	5462	9151	7611	83	4979	4979	5218	1520	29	39	36	0	1098136	2.588	100000.000	100000.000	0.000	0.000	0.000	0.000	0.000	16.610	483	4172	483	4172	120	940	100	943	"GLQAWPG-pS-AIPQFLG_GLQAWPGEAIPQFLG_40vs60"
0	0	0	15	8	7	"GLQAWPG-pS-AIPQFLG_GLQAWPGEAIPQFLG_40vs60"	"GLQAWPG-pS-AIPQFLG_GLQAWPGEAIPQFLG_40vs60"	14730	22360	140	5237	7177	3786	52	4877	4877	5126	1229	23	37	28	0	1119658	1.669	100000.000	100000.000	0.000	0.000	0.000	0.000	0.000	16.610	360	2300	360	2300	156	1140	100	944	"GLQAWPG-pS-AIPQFLG_GLQAWPGEAIPQFLG_40vs60"
0	0	0	15	9	7	"GLQAWPG-pS-AIPQFLG_GLQAWPGEAIPQFLG_40vs60"	"GLQAWPG-pS-AIPQFLG_GLQAWPGEAIPQFLG_40vs60"	15220	22370	140	5217	7251	3401	46	4807	4807	5159	1287	24	38	32	0	1131228	1.625	100000.000	100000.000	0.000	0.000	0.000	0.000	0.000	16.610	410	2444	410	2444	156	1140	100	945	"GLQAWPG-pS-AIPQFLG_GLQAWPGEAIPQFLG_40vs60"
0	0	0	16	1	1	"Calmodulin"	"P62158"	15690	18550	200	4551	5197	2506	48	4490	4490	5075	2322	45	7	4	0	1642406	0.053	100000.000	100000.000	0.000	0.000	0.000	0.000	0.000	16.610	61	707	61	707	316	2384	100	946	"T79"
0	0	0	16	2	1	"Calmodulin"	"P62158"	16200	18550	220	4647	5293	2188	41	4573	4573	5274	2781	52	8	3	0	2074965	0.007	100000.000	100000.000	0.000	0.000	0.000	0.000	0.000	16.610	74	720	74	720	392	2896	100	947	"T79"
0	0	0	16	3	1	"Calmodulin"	"P62158"	16700	18560	200	4639	5296	2424	45	4599	4599	5201	2213	42	9	5	0	1673397	0.043	100000.000	100000.000	0.000	0.000	0.000	0.000	0.000	16.610	40	697	40	697	316	2384	100	948	"T79"
0	0	0	16	4	1	"Caveolin-1"	"Q03135"	17200	18560	200	4538	5142	2408	46	4556	4556	5280	2659	50	7	3	0	1624871	-0.052	100000.000	100000.000	0.000	0.000	0.000	0.000	0.000	16.610	-18	586	-18	586	316	2384	100	949	"Y25"
0	0	0	16	5	1	"Caveolin-1"	"Q03135"	17700	18550	250	4852	5710	2967	51	4764	4764	5575	2817	50	11	3	0	2626503	0.048	100000.000	100000.000	0.000	0.000	0.000	0.000	0.000	16.610	88	946	88	946	460	3704	100	950	"Y25"
0	0	0	16	6	1	"Caveolin-1"	"Q03135"	18210	18580	170	4974	5931	2620	44	4838	4838	5645	2823	50	12	4	0	1233557	0.101	100000.000	100000.000	0.000	0.000	0.000	0.000	0.000	16.610	136	1093	136	1093	208	1660	100	951	"Y25"
0	0	0	16	7	1	"eNOS "	"P29474"	18710	18570	190	5341	5990	2367	39	4803	4803	5561	2634	47	14	3	0	1533560	0.163	100000.000	100000.000	0.000	0.000	0.000	0.000	0.000	16.610	538	1187	538	1187	256	2088	100	952	"S1176"
0	0	0	16	8	1	"eNOS "	"P29474"	19200	18560	220	5066	6299	3625	57	4647	4647	5338	2642	49	17	9	0	2469018	0.364	100000.000	100000.000	0.000	0.000	0.000	0.000	0.000	16.610	419	1652	419	1652	392	2896	100	953	"S1176"
0	0	0	16	9	1	"eNOS "	"P29474"	19710	18560	210	5226	6215	2945	47	4650	4650	5531	2747	49	18	8	0	1963859	0.249	100000.000	100000.000	0.000	0.000	0.000	0.000	0.000	16.610	576	1565	576	1565	316	2572	100	954	"S1176"
0	0	0	16	1	2	"Fos "	"P01100"	15710	19200	160	4911	5679	2226	39	4770	4770	5192	1998	38	17	7	0	1181288	0.244	100000.000	100000.000	0.000	0.000	0.000	0.000	0.000	16.610	141	909	141	909	208	1512	100	955	"T232"
0	0	0	16	2	2	"Fos "	"P01100"	16200	19190	200	4969	5780	2470	42	4775	4775	5301	2069	39	14	6	0	1826466	0.232	100000.000	100000.000	0.000	0.000	0.000	0.000	0.000	16.610	194	1005	194	1005	316	2384	100	956	"T232"
0	0	0	16	3	2	"Fos "	"P01100"	16700	19190	200	4793	5732	2905	50	4714	4714	5267	2067	39	13	8	0	1811282	0.225	100000.000	100000.000	0.000	0.000	0.000	0.000	0.000	16.610	79	1018	79	1018	316	2384	100	957	"T232"
0	0	0	16	4	2	"Grb10 "	"Q13322"	17200	19190	200	4813	5786	3397	58	4660	4660	5418	2805	51	10	5	0	1828303	0.131	100000.000	100000.000	0.000	0.000	0.000	0.000	0.000	16.610	153	1126	153	1126	316	2384	100	958	"S150"
0	0	0	16	5	2	"Grb10 "	"Q13322"	17700	19200	170	5008	5797	3044	52	4753	4753	5486	2746	50	11	4	0	1205768	0.113	100000.000	100000.000	0.000	0.000	0.000	0.000	0.000	16.610	255	1044	255	1044	208	1660	100	959	"S150"
0	0	0	16	6	2	"Grb10 "	"Q13322"	18220	19200	160	5194	6289	2803	44	4810	4810	5602	2953	52	18	8	0	1308034	0.233	100000.000	100000.000	0.000	0.000	0.000	0.000	0.000	16.610	384	1479	384	1479	208	1512	100	960	"S150"
0	0	0	16	7	2	"IRS-1"	"P35568"	18710	19200	200	4782	5150	1549	30	4708	4708	5391	2543	47	4	2	0	1627509	-0.095	100000.000	100000.000	0.000	0.000	0.000	0.000	0.000	16.610	74	442	74	442	316	2384	100	961	"S616"
0	0	0	16	8	2	"IRS-1"	"P35568"	19210	19200	190	4720	5541	2108	38	4585	4585	5273	2294	43	14	6	0	1418477	0.117	100000.000	100000.000	0.000	0.000	0.000	0.000	0.000	16.610	135	956	135	956	256	2088	100	962	"S616"
0	0	0	16	9	2	"IRS-1"	"P35568"	19710	19190	200	4527	5301	2201	41	4602	4602	5458	2689	49	10	5	0	1675028	-0.058	100000.000	100000.000	0.000	0.000	0.000	0.000	0.000	16.610	-75	699	-75	699	316	2384	100	963	"S616"
0	0	0	16	1	3	"inos"	"P35228"	15700	19830	200	4942	5253	1951	37	4754	4754	5143	1758	34	6	3	0	1659826	0.063	100000.000	100000.000	0.000	0.000	0.000	0.000	0.000	16.610	188	499	188	499	316	2384	100	964	"S745"
0	0	0	16	2	3	"inos"	"P35228"	16200	19830	110	5109	5817	2272	39	4946	4946	5260	1604	30	16	7	0	465345	0.347	100000.000	100000.000	0.000	0.000	0.000	0.000	0.000	16.610	163	871	163	871	80	656	100	965	"S745"
0	0	0	16	3	3	"inos"	"P35228"	16720	19830	160	4761	5410	1799	33	4773	4773	5291	2022	38	11	5	0	1125180	0.059	100000.000	100000.000	0.000	0.000	0.000	0.000	0.000	16.610	-12	637	-12	637	208	1512	100	966	"S745"
0	0	0	16	4	3	"IRF-3 "	"Q14653"	17230	19820	210	5273	6155	3139	50	4690	4690	5390	2487	46	18	6	0	1945067	0.308	100000.000	100000.000	0.000	0.000	0.000	0.000	0.000	16.610	583	1465	583	1465	316	2572	100	967	"S396"
0	0	0	16	5	3	"IRF-3 "	"Q14653"	17720	19830	210	5302	6464	3424	52	4759	4759	5458	2527	46	19	8	0	2042600	0.398	100000.000	100000.000	0.000	0.000	0.000	0.000	0.000	16.610	543	1705	543	1705	316	2572	100	968	"S396"
0	0	0	16	6	3	"IRF-3 "	"Q14653"	18210	19850	210	5549	6738	3914	58	4852	4852	5431	2323	42	22	10	0	2129250	0.563	100000.000	100000.000	0.000	0.000	0.000	0.000	0.000	16.610	697	1886	697	1886	316	2572	100	969	"S396"
0	0	0	16	7	3	"Lyn"	"P07948"	18700	19830	200	4978	6009	3258	54	4818	4818	5463	2276	41	16	7	0	1898984	0.240	100000.000	100000.000	0.000	0.000	0.000	0.000	0.000	16.610	160	1191	160	1191	316	2384	100	970	"Y396"
0	0	0	16	8	3	"Lyn"	"P07948"	19190	19810	230	4710	5602	2521	45	4737	4737	5418	2334	43	14	7	0	2195911	0.079	100000.000	100000.000	0.000	0.000	0.000	0.000	0.000	16.610	-27	865	-27	865	392	3108	100	971	"Y396"
0	0	0	16	9	3	"Lyn"	"P07948"	19690	19780	250	4850	6086	3787	62	4680	4680	5395	2467	45	17	9	0	2799544	0.280	100000.000	100000.000	0.000	0.000	0.000	0.000	0.000	16.610	170	1406	170	1406	460	3704	100	972	"Y396"
0	0	0	16	1	4	"MAPK14"	"Q16539"	15700	20480	160	4793	5395	2394	44	4621	4621	4981	1514	30	16	6	0	1122092	0.273	100000.000	100000.000	0.000	0.000	0.000	0.000	0.000	16.610	172	774	172	774	208	1512	100	973	"Y322"
0	0	0	16	2	4	"MAPK14"	"Q16539"	16200	20470	200	4791	5349	1728	32	4675	4675	5122	2089	40	14	3	0	1690367	0.109	100000.000	100000.000	0.000	0.000	0.000	0.000	0.000	16.610	116	674	116	674	316	2384	100	974	"Y322"
0	0	0	16	3	4	"MAPK14"	"Q16539"	16710	20470	140	4923	6023	2137	35	4728	4728	5243	2358	44	23	7	0	939584	0.331	100000.000	100000.000	0.000	0.000	0.000	0.000	0.000	16.610	195	1295	195	1295	156	1140	100	975	"Y322"
0	0	0	16	4	4	"Mek1"	"Q02750"	17200	20470	200	4842	5501	2179	39	4690	4690	5292	2354	44	10	5	0	1738434	0.089	100000.000	100000.000	0.000	0.000	0.000	0.000	0.000	16.610	152	811	152	811	316	2384	100	976	"S217"
0	0	0	16	5	4	"Mek1"	"Q02750"	17720	20470	210	4991	5535	2280	41	4766	4766	5440	2713	49	6	2	0	1749113	0.035	100000.000	100000.000	0.000	0.000	0.000	0.000	0.000	16.610	225	769	225	769	316	2572	100	977	"S217"
0	0	0	16	6	4	"Mek1"	"Q02750"	18200	20460	200	5023	5488	1905	34	4884	4884	5312	1816	34	8	5	0	1734078	0.097	100000.000	100000.000	0.000	0.000	0.000	0.000	0.000	16.610	139	604	139	604	316	2384	100	978	"S217"
0	0	0	16	7	4	"P300"	"Q09472"	18690	20460	140	5223	6367	3376	53	5052	5052	5821	2449	42	15	8	0	993301	0.223	100000.000	100000.000	0.000	0.000	0.000	0.000	0.000	16.610	171	1315	171	1315	156	1140	100	979	"S89"
0	0	0	16	8	4	"P300"	"Q09472"	19190	20460	200	4975	5514	1543	27	4857	4857	5561	2643	47	9	1	0	1742475	-0.018	100000.000	100000.000	0.000	0.000	0.000	0.000	0.000	16.610	118	657	118	657	316	2384	100	980	"S89"
0	0	0	16	9	4	"P300"	"Q09472"	19690	20460	170	4882	5554	1915	34	4778	4778	5500	2420	44	10	4	0	1155250	0.022	100000.000	100000.000	0.000	0.000	0.000	0.000	0.000	16.610	104	776	104	776	208	1660	100	981	"S89"
0	0	0	16	1	5	"PPP2CA "	"P67775"	15710	21100	200	4980	5473	2218	40	4829	4829	5179	1628	31	13	5	0	1729364	0.181	100000.000	100000.000	0.000	0.000	0.000	0.000	0.000	16.610	151	644	151	644	316	2384	100	982	"T307"
0	0	0	16	2	5	"PPP2CA "	"P67775"	16210	21100	170	5269	6168	2932	47	4827	4827	5331	2383	44	14	6	0	1282858	0.351	100000.000	100000.000	0.000	0.000	0.000	0.000	0.000	16.610	442	1341	442	1341	208	1660	100	983	"T307"
0	0	0	16	3	5	"PPP2CA "	"P67775"	16700	21080	160	5302	5735	1655	28	4818	4818	5279	1986	37	12	4	0	1192787	0.230	100000.000	100000.000	0.000	0.000	0.000	0.000	0.000	16.610	484	917	484	917	208	1512	100	984	"T307"
0	0	0	16	4	5	"rab4"	"P20338"	17180	21070	180	4990	5730	2542	44	4783	4783	5302	2073	39	12	5	0	1466870	0.206	100000.000	100000.000	0.000	0.000	0.000	0.000	0.000	16.610	207	947	207	947	256	1924	100	985	"Y189"
0	0	0	16	5	5	"rab4"	"P20338"	17700	21070	180	5032	5785	3069	53	4856	4856	5227	1472	28	15	8	0	1481039	0.379	100000.000	100000.000	0.000	0.000	0.000	0.000	0.000	16.610	176	929	176	929	256	1924	100	986	"Y189"
0	0	0	16	6	5	"rab4"	"P20338"	18190	21070	200	4986	5383	1959	36	4955	4955	5362	1692	31	6	3	0	1700889	0.012	100000.000	100000.000	0.000	0.000	0.000	0.000	0.000	16.610	31	428	31	428	316	2384	100	987	"Y189"
0	0	0	16	7	5	"STAT2 "	"P52630"	18710	21110	200	13244	12468	4812	38	5048	5048	5669	2239	39	79	76	0	3939836	3.037	100000.000	100000.000	0.000	0.000	0.000	0.000	0.000	16.610	8196	7420	8196	7420	316	2384	100	988	"Y690"
0	0	0	16	8	5	"STAT2 "	"P52630"	19210	21100	200	13008	11942	4685	39	4913	4913	5527	2123	38	74	71	0	3773539	3.022	100000.000	100000.000	0.000	0.000	0.000	0.000	0.000	16.610	8095	7029	8095	7029	316	2384	100	989	"Y690"
0	0	0	16	9	5	"STAT2 "	"P52630"	19710	21100	200	13168	11937	5836	48	4818	4818	5428	2258	41	70	68	0	3772199	2.883	100000.000	100000.000	0.000	0.000	0.000	0.000	0.000	16.610	8350	7119	8350	7119	316	2384	100	990	"Y690"
0	0	0	16	1	6	"STAT5B "	"P51692"	15720	21740	180	5442	6085	2690	44	4984	4984	5357	1903	35	16	7	0	1557755	0.383	100000.000	100000.000	0.000	0.000	0.000	0.000	0.000	16.610	458	1101	458	1101	256	1924	100	991	"Y740"
0	0	0	16	2	6	"STAT5B "	"P51692"	16210	21770	160	5572	6037	1833	30	4904	4904	5207	1331	25	27	10	0	1255690	0.624	100000.000	100000.000	0.000	0.000	0.000	0.000	0.000	16.610	668	1133	668	1133	208	1512	100	992	"Y740"
0	0	0	16	3	6	"STAT5B "	"P51692"	16720	21750	190	5392	6093	2320	38	4915	4915	5409	2160	39	17	5	0	1559864	0.317	100000.000	100000.000	0.000	0.000	0.000	0.000	0.000	16.610	477	1178	477	1178	256	2088	100	993	"Y740"
0	0	0	16	4	6	"Syk "	"P43405"	17200	21740	170	5372	6207	2292	36	4927	4927	5434	1897	34	24	10	0	1290974	0.407	100000.000	100000.000	0.000	0.000	0.000	0.000	0.000	16.610	445	1280	445	1280	208	1660	100	994	"Y525/6"
0	0	0	16	5	6	"Syk "	"P43405"	17700	21770	210	5252	5773	1620	28	4904	4904	5321	1698	31	16	8	0	1824408	0.266	100000.000	100000.000	0.000	0.000	0.000	0.000	0.000	16.610	348	869	348	869	316	2572	100	995	"Y525/6"
0	0	0	16	6	6	"Syk "	"P43405"	18190	21750	180	5384	6451	3484	54	4914	4914	5402	2122	39	18	10	0	1651479	0.494	100000.000	100000.000	0.000	0.000	0.000	0.000	0.000	16.610	470	1537	470	1537	256	1924	100	996	"Y525/6"
0	0	0	16	7	6	"14-3-3 beta"	"P31946"	18690	21740	200	5837	6445	2227	34	4941	4941	5492	1923	35	24	10	0	2036627	0.496	100000.000	100000.000	0.000	0.000	0.000	0.000	0.000	16.610	896	1504	896	1504	316	2384	100	997	"S59"
0	0	0	16	8	6	"14-3-3 beta"	"P31946"	19180	21740	200	5733	6452	2358	36	4851	4851	5373	2188	40	24	9	0	2038725	0.493	100000.000	100000.000	0.000	0.000	0.000	0.000	0.000	16.610	882	1601	882	1601	316	2384	100	998	"S59"
0	0	0	16	9	6	"14-3-3 beta"	"P31946"	19680	21740	200	5652	6410	3934	61	4826	4826	5388	2401	44	17	6	0	2025466	0.426	100000.000	100000.000	0.000	0.000	0.000	0.000	0.000	16.610	826	1584	826	1584	316	2384	100	999	"S59"
-75	0	0	16	1	7	"empty"	"empty"	15700	22400	200	4776	5249	1734	33	4753	4753	5140	1771	34	9	4	0	1658714	0.062	100000.000	100000.000	0.000	0.000	0.000	0.000	0.000	16.610	23	496	23	496	316	2384	100	1000	"empty"
-75	0	0	16	2	7	"empty"	"empty"	16200	22400	200	4839	5159	1283	24	4838	4838	5206	1630	31	9	2	0	1630175	-0.029	100000.000	100000.000	0.000	0.000	0.000	0.000	0.000	16.610	1	321	1	321	316	2384	100	1001	"empty"
-75	0	0	16	3	7	"empty"	"empty"	16700	22400	200	4994	5439	2160	39	4939	4939	5392	1895	35	7	4	0	1718846	0.025	100000.000	100000.000	0.000	0.000	0.000	0.000	0.000	16.610	55	500	55	500	316	2384	100	1002	"empty"
-75	0	0	16	4	7	"empty"	"empty"	17200	22400	200	4874	5312	1628	30	4893	4893	5386	2071	38	8	3	0	1678512	-0.036	100000.000	100000.000	0.000	0.000	0.000	0.000	0.000	16.610	-19	419	-19	419	316	2384	100	1003	"empty"
-75	0	0	16	5	7	"empty"	"empty"	17700	22400	200	4921	5214	1245	23	4978	4978	5478	3012	54	4	1	0	1647744	-0.088	100000.000	100000.000	0.000	0.000	0.000	0.000	0.000	16.610	-57	236	-57	236	316	2384	100	1004	"empty"
-75	0	0	16	6	7	"empty"	"empty"	18200	22400	200	4976	5625	3086	54	4999	4999	5487	2113	38	10	3	0	1777423	0.065	100000.000	100000.000	0.000	0.000	0.000	0.000	0.000	16.610	-23	626	-23	626	316	2384	100	1005	"empty"
0	0	0	16	7	7	"Control-Spot"	"p-Tyr"	18690	22380	130	5293	8943	7518	84	4984	4984	5442	1545	28	30	25	0	1073155	2.266	100000.000	100000.000	0.000	0.000	0.000	0.000	0.000	16.610	309	3959	309	3959	120	940	100	1006	"Control-Spot"
0	0	0	16	8	7	"Control-Spot"	"p-Tyr"	19220	22400	110	5993	13368	10406	77	4928	4928	5469	2060	37	42	41	0	1069401	3.834	100000.000	100000.000	0.000	0.000	0.000	0.000	0.000	16.610	1065	8440	1065	8440	80	656	100	1007	"Control-Spot"
0	0	0	16	9	7	"Control-Spot"	"p-Tyr"	19720	22370	120	5011	9300	8345	89	4878	4878	5436	2432	44	25	25	0	1116024	1.589	100000.000	100000.000	0.000	0.000	0.000	0.000	0.000	16.610	133	4422	133	4422	120	820	100	1008	"Control-Spot"
0	0	0	17	1	1	"ACTA1"	"P68133"	2150	24810	80	4869	4906	514	10	4645	4645	4633	577	12	17	3	0	255100	0.473	100000.000	100000.000	0.000	0.000	0.000	0.000	0.000	16.610	224	261	224	261	52	340	100	1009	"Y55"
0	0	0	17	2	1	"ACTA1"	"P68133"	2650	24800	200	4383	4463	691	15	4301	4301	4407	1131	25	2	1	0	1410399	0.050	100000.000	100000.000	0.000	0.000	0.000	0.000	0.000	16.610	82	162	82	162	316	2384	100	1010	"Y55"
0	0	0	17	3	1	"ACTA1"	"P68133"	3160	24800	100	4622	4605	450	9	4346	4346	4437	479	10	32	5	0	368374	0.351	100000.000	100000.000	0.000	0.000	0.000	0.000	0.000	16.610	276	259	276	259	80	560	100	1011	"Y55"
0	0	0	17	4	1	"A-Raf"	"P10398"	3650	24800	200	4459	4539	547	12	4433	4433	4563	1125	24	1	0	0	1434218	-0.021	100000.000	100000.000	0.000	0.000	0.000	0.000	0.000	16.610	26	106	26	106	316	2384	100	1012	"S214"
0	0	0	17	5	1	"A-Raf"	"P10398"	4150	24800	200	4826	4838	882	18	4645	4645	4628	743	16	13	4	0	1528778	0.283	100000.000	100000.000	0.000	0.000	0.000	0.000	0.000	16.610	181	193	181	193	316	2384	100	1013	"S214"
0	0	0	17	6	1	"A-Raf"	"P10398"	4650	24790	200	4758	4690	619	13	4769	4769	4728	1076	22	3	0	0	1482182	-0.035	100000.000	100000.000	0.000	0.000	0.000	0.000	0.000	16.610	-11	-79	-11	-79	316	2384	100	1014	"S214"
0	0	0	17	7	1	"Cdk2"	"P24941"	5160	24810	120	5248	5384	1541	28	4845	4845	4845	695	14	30	7	0	646135	0.776	100000.000	100000.000	0.000	0.000	0.000	0.000	0.000	16.610	403	539	403	539	120	820	100	1015	"Y179"
0	0	0	17	8	1	"Cdk2"	"P24941"	5650	24800	160	5258	5384	847	15	5061	5061	5121	565	11	20	8	0	1119844	0.465	100000.000	100000.000	0.000	0.000	0.000	0.000	0.000	16.610	197	323	197	323	208	1512	100	1016	"Y179"
0	0	0	17	9	1	"Cdk2"	"P24941"	6170	24780	250	5232	5506	1161	21	5080	5080	5306	1686	31	7	2	0	2532627	0.119	100000.000	100000.000	0.000	0.000	0.000	0.000	0.000	16.610	152	426	152	426	460	3545	100	1017	"Y179"
0	0	0	17	1	2	"Cofilin 1"	"P23528"	2170	25440	130	4889	5078	1339	26	4726	4726	4795	949	19	18	2	0	609321	0.298	100000.000	100000.000	0.000	0.000	0.000	0.000	0.000	16.610	163	352	163	352	120	940	100	1018	"S2"
0	0	0	17	2	2	"Cofilin 1"	"P23528"	2640	25430	150	4627	4767	1313	27	4424	4424	4514	819	18	14	1	0	743587	0.309	100000.000	100000.000	0.000	0.000	0.000	0.000	0.000	16.610	203	343	203	343	156	1272	100	1019	"S2"
0	0	0	17	3	2	"Cofilin 1"	"P23528"	3140	25430	200	4511	4653	819	17	4447	4447	4572	968	21	5	1	0	1470298	0.084	100000.000	100000.000	0.000	0.000	0.000	0.000	0.000	16.610	64	206	64	206	316	2384	100	1020	"S2"
0	0	0	17	4	2	"CTNNB1"	"P35222"	3640	25440	80	4289	4291	409	9	4318	4318	4506	1539	34	0	0	0	223128	-0.140	100000.000	100000.000	0.000	0.000	0.000	0.000	0.000	16.610	-29	-27	-29	-27	52	340	100	1021	"S675"
0	0	0	17	5	2	"CTNNB1"	"P35222"	4150	25430	200	4441	4509	1652	36	4622	4622	4619	680	14	5	2	0	1424735	-0.162	100000.000	100000.000	0.000	0.000	0.000	0.000	0.000	16.610	-181	-113	-181	-113	316	2384	100	1022	"S675"
0	0	0	17	6	2	"CTNNB1"	"P35222"	4650	25430	200	4452	4372	624	14	4590	4590	4687	1115	23	2	0	0	1381640	-0.283	100000.000	100000.000	0.000	0.000	0.000	0.000	0.000	16.610	-138	-218	-138	-218	316	2384	100	1023	"S675"
0	0	0	17	7	2	"EGFR"	"P00533"	5150	25430	200	4767	4731	504	10	4682	4682	4772	1074	22	1	0	0	1495051	-0.038	100000.000	100000.000	0.000	0.000	0.000	0.000	0.000	16.610	85	49	85	49	316	2384	100	1024	"T693"
0	0	0	17	8	2	"EGFR"	"P00533"	5650	25430	200	5065	5168	617	11	4966	4966	5054	1320	26	3	1	0	1632995	0.086	100000.000	100000.000	0.000	0.000	0.000	0.000	0.000	16.610	99	202	99	202	316	2384	100	1025	"T693"
0	0	0	17	9	2	"EGFR"	"P00533"	6150	25420	200	4957	4991	450	9	4947	4947	5040	954	18	4	0	0	1577071	-0.051	100000.000	100000.000	0.000	0.000	0.000	0.000	0.000	16.610	10	44	10	44	316	2384	100	1026	"T693"
0	0	0	17	1	3	"JAK1"	"P23458"	2160	26090	200	5263	5593	3417	61	5058	5058	4983	612	12	17	10	0	1767248	0.997	100000.000	100000.000	0.000	0.000	0.000	0.000	0.000	16.610	205	535	205	535	316	2384	100	1027	"Y1035"
0	0	0	17	2	3	"JAK1"	"P23458"	2660	26090	80	5952	5875	493	8	4943	4943	4961	485	9	76	53	0	305519	1.885	100000.000	100000.000	0.000	0.000	0.000	0.000	0.000	16.610	1009	932	1009	932	52	340	100	1028	"Y1035"
0	0	0	17	3	3	"JAK1"	"P23458"	3160	26070	80	6168	6701	2324	34	4939	4939	4940	324	6	86	78	0	348429	5.435	100000.000	100000.000	0.000	0.000	0.000	0.000	0.000	16.610	1229	1762	1229	1762	52	340	100	1029	"Y1035"
0	0	0	17	4	3	"JNK2"	"P45984"	3660	26080	120	6162	7473	8114	108	4739	4739	4825	1619	33	35	4	0	896808	1.636	100000.000	100000.000	0.000	0.000	0.000	0.000	0.000	16.610	1423	2734	1423	2734	120	820	100	1030	"T183"
0	0	0	17	5	3	"JNK2"	"P45984"	4160	26090	120	6133	6171	561	9	4604	4604	4811	2012	41	16	0	0	740552	0.676	100000.000	100000.000	0.000	0.000	0.000	0.000	0.000	16.610	1529	1567	1529	1567	120	820	100	1031	"T183"
0	0	0	17	6	3	"JNK2"	"P45984"	4670	26090	120	5716	6690	5428	81	4393	4393	4565	1596	34	33	7	0	802833	1.331	100000.000	100000.000	0.000	0.000	0.000	0.000	0.000	16.610	1323	2297	1323	2297	120	820	100	1032	"T183"
0	0	0	17	7	3	"Kit "	"P10721"	5160	26070	200	4373	4520	971	21	4442	4442	4597	985	21	6	1	0	1428174	-0.078	100000.000	100000.000	0.000	0.000	0.000	0.000	0.000	16.610	-69	78	-69	78	316	2384	100	1033	"Y721"
0	0	0	17	8	3	"Kit "	"P10721"	5650	26060	190	4607	4931	2283	46	4559	4559	4742	1338	28	6	3	0	1262398	0.141	100000.000	100000.000	0.000	0.000	0.000	0.000	0.000	16.610	48	372	48	372	256	2088	100	1034	"Y721"
0	0	0	17	9	3	"Kit "	"P10721"	6150	26080	140	4658	4868	755	15	4552	4552	4768	1506	31	6	1	0	759458	0.066	100000.000	100000.000	0.000	0.000	0.000	0.000	0.000	16.610	106	316	106	316	156	1140	100	1035	"Y721"
0	0	0	17	1	4	"MK3"	"P22001"	2160	26710	90	6933	7159	1297	18	5116	5116	5152	289	5	100	100	0	372282	6.945	100000.000	100000.000	0.000	0.000	0.000	0.000	0.000	16.610	1817	2043	1817	2043	52	420	100	1036	"Y187"
0	0	0	17	2	4	"MK3"	"P22001"	2660	26730	80	6736	6725	428	6	5044	5044	5255	1956	37	21	0	0	349698	0.752	100000.000	100000.000	0.000	0.000	0.000	0.000	0.000	16.610	1692	1681	1692	1681	52	340	100	1037	"Y187"
0	0	0	17	3	4	"MK3"	"P22001"	3150	26720	100	6544	6518	1660	25	4963	4963	5181	2485	47	5	2	0	521431	0.538	100000.000	100000.000	0.000	0.000	0.000	0.000	0.000	16.610	1581	1555	1581	1555	80	560	100	1038	"Y187"
0	0	0	17	4	4	"NFAT1 "	"Q13469"	3650	26710	200	4788	4832	481	9	4682	4682	4728	995	21	2	0	0	1526764	0.105	100000.000	100000.000	0.000	0.000	0.000	0.000	0.000	16.610	106	150	106	150	316	2384	100	1039	"S326"
0	0	0	17	5	4	"NFAT1 "	"Q13469"	4150	26720	200	4673	4717	478	10	4618	4618	4691	1180	25	1	0	0	1490690	0.022	100000.000	100000.000	0.000	0.000	0.000	0.000	0.000	16.610	55	99	55	99	316	2384	100	1040	"S326"
0	0	0	17	6	4	"NFAT1 "	"Q13469"	4640	26720	200	4392	4467	430	9	4545	4545	4660	1073	23	0	0	0	1411626	-0.180	100000.000	100000.000	0.000	0.000	0.000	0.000	0.000	16.610	-153	-78	-153	-78	316	2384	100	1041	"S326"
0	0	0	17	7	4	"NFkB-p65 "	"Q04206"	5140	26720	200	4482	4698	1907	40	4581	4581	4712	1442	30	2	0	0	1484449	-0.010	100000.000	100000.000	0.000	0.000	0.000	0.000	0.000	16.610	-99	117	-99	117	316	2384	100	1042	"S276"
0	0	0	17	8	4	"NFkB-p65 "	"Q04206"	5640	26730	130	4727	4879	957	19	4579	4579	4765	1323	27	5	1	0	585471	0.086	100000.000	100000.000	0.000	0.000	0.000	0.000	0.000	16.610	148	300	148	300	120	940	100	1043	"S276"
0	0	0	17	9	4	"NFkB-p65 "	"Q04206"	6150	26710	110	4723	5185	2675	51	4530	4530	4662	934	20	3	2	0	414826	0.560	100000.000	100000.000	0.000	0.000	0.000	0.000	0.000	16.610	193	655	193	655	80	656	100	1044	"S276"
0	0	0	17	1	5	"PDGFRb"	"P09619"	2160	27360	110	9134	8774	1898	21	4617	4617	4637	534	11	90	90	0	701901	7.747	100000.000	100000.000	0.000	0.000	0.000	0.000	0.000	16.610	4517	4157	4517	4157	80	656	100	1045	"Y686"
0	0	0	17	2	5	"PDGFRb"	"P09619"	2650	27360	110	9286	9069	1744	19	4390	4390	4628	2386	51	88	53	0	725541	1.861	100000.000	100000.000	0.000	0.000	0.000	0.000	0.000	16.610	4896	4679	4896	4679	80	656	100	1046	"Y686"
0	0	0	17	3	5	"PDGFRb"	"P09619"	3160	27350	90	9448	9490	1176	12	4390	4390	4528	704	15	100	98	0	493461	7.048	100000.000	100000.000	0.000	0.000	0.000	0.000	0.000	16.610	5058	5100	5058	5100	52	420	100	1047	"Y686"
0	0	0	17	4	5	"PELI2"	"Q96FA3"	3650	27350	120	5306	5588	1220	21	4491	4491	4580	725	15	55	24	0	670595	1.390	100000.000	100000.000	0.000	0.000	0.000	0.000	0.000	16.610	815	1097	815	1097	120	820	100	1048	"T290"
0	0	0	17	5	5	"PELI2"	"Q96FA3"	4160	27350	150	5464	5539	814	14	4665	4665	4663	989	21	41	4	0	864030	0.886	100000.000	100000.000	0.000	0.000	0.000	0.000	0.000	16.610	799	874	799	874	156	1272	100	1049	"T290"
0	0	0	17	6	5	"PELI2"	"Q96FA3"	4650	27360	120	5661	5658	728	12	4797	4797	4755	774	16	53	18	0	678967	1.167	100000.000	100000.000	0.000	0.000	0.000	0.000	0.000	16.610	864	861	864	861	120	820	100	1050	"T290"
0	0	0	17	7	5	"sek1"	"P45985"	5140	27360	200	4791	4754	816	17	4807	4807	4883	1562	31	1	0	0	1502347	-0.083	100000.000	100000.000	0.000	0.000	0.000	0.000	0.000	16.610	-16	-53	-16	-53	316	2384	100	1051	"S2315"
0	0	0	17	8	5	"sek1"	"P45985"	5640	27360	200	5041	6007	6375	106	4998	4998	5052	994	19	6	4	0	1898180	0.961	100000.000	100000.000	0.000	0.000	0.000	0.000	0.000	16.610	43	1009	43	1009	316	2384	100	1052	"S2315"
0	0	0	17	9	5	"sek1"	"P45985"	6130	27370	110	5161	5218	607	11	5014	5014	5072	514	10	13	3	0	417413	0.284	100000.000	100000.000	0.000	0.000	0.000	0.000	0.000	16.610	147	204	147	204	80	656	100	1053	"S2315"
0	0	0	17	1	6	"SMAD3"	"Q15796"	2160	27990	200	4466	4573	723	15	4829	4829	4839	1578	32	1	0	0	1444962	-0.169	100000.000	100000.000	0.000	0.000	0.000	0.000	0.000	16.610	-363	-256	-363	-256	316	2384	100	1054	"S416"
0	0	0	17	2	6	"SMAD3"	"Q15796"	2660	27990	200	4216	4319	855	19	4531	4531	4685	1981	42	0	0	0	1364693	-0.185	100000.000	100000.000	0.000	0.000	0.000	0.000	0.000	16.610	-315	-212	-315	-212	316	2384	100	1055	"S416"
0	0	0	17	3	6	"SMAD3"	"Q15796"	3150	27990	200	4322	4397	671	15	4536	4536	4652	1327	28	1	0	0	1389452	-0.192	100000.000	100000.000	0.000	0.000	0.000	0.000	0.000	16.610	-214	-139	-214	-139	316	2384	100	1056	"S416"
0	0	0	17	4	6	"TAK1 "	"O43318"	3650	28000	160	5419	5529	1213	21	4629	4629	4676	1074	22	31	3	0	1150133	0.794	100000.000	100000.000	0.000	0.000	0.000	0.000	0.000	16.610	790	900	790	900	208	1512	100	1057	"T178"
0	0	0	17	5	6	"TAK1 "	"O43318"	4150	28000	170	5562	5600	669	11	4635	4635	4649	771	16	61	15	0	1164902	1.233	100000.000	100000.000	0.000	0.000	0.000	0.000	0.000	16.610	927	965	927	965	208	1660	100	1058	"T178"
0	0	0	17	6	6	"TAK1 "	"O43318"	4650	28010	160	5597	5789	1585	27	4704	4704	4853	2067	42	6	2	0	1204048	0.453	100000.000	100000.000	0.000	0.000	0.000	0.000	0.000	16.610	893	1085	893	1085	208	1512	100	1059	"T178"
0	0	0	17	7	6	"TNIK"	"Q9UKE5"	5160	28010	120	6034	6078	972	15	4879	4879	4872	580	11	75	50	0	729403	2.079	100000.000	100000.000	0.000	0.000	0.000	0.000	0.000	16.610	1155	1199	1155	1199	120	820	100	1060	"T181"
0	0	0	17	8	6	"TNIK"	"Q9UKE5"	5630	28010	110	6463	6622	1501	22	5065	5065	5215	1924	36	10	2	0	529765	0.731	100000.000	100000.000	0.000	0.000	0.000	0.000	0.000	16.610	1398	1557	1398	1557	80	656	100	1061	"T181"
0	0	0	17	9	6	"TNIK"	"Q9UKE5"	6140	28020	120	6477	6924	2908	41	5070	5070	5171	1326	25	59	8	0	830847	1.322	100000.000	100000.000	0.000	0.000	0.000	0.000	0.000	16.610	1407	1854	1407	1854	120	820	100	1062	"T181"
-75	0	0	17	1	7	"empty"	"empty"	2150	28640	200	4695	4665	565	12	4576	4576	4677	1494	31	1	0	0	1474029	-0.008	100000.000	100000.000	0.000	0.000	0.000	0.000	0.000	16.610	119	89	119	89	316	2384	100	1063	"empty"
-75	0	0	17	2	7	"empty"	"empty"	2650	28640	200	4436	4466	427	9	4396	4396	4484	977	21	1	0	0	1411152	-0.018	100000.000	100000.000	0.000	0.000	0.000	0.000	0.000	16.610	40	70	40	70	316	2384	100	1064	"empty"
-75	0	0	17	3	7	"empty"	"empty"	3150	28640	200	4360	4486	676	15	4400	4400	4513	957	21	3	1	0	1417631	-0.028	100000.000	100000.000	0.000	0.000	0.000	0.000	0.000	16.610	-40	86	-40	86	316	2384	100	1065	"empty"
-75	0	0	17	4	7	"empty"	"empty"	3650	28640	200	4588	4713	1378	29	4557	4557	4645	1250	26	2	1	0	1489227	0.054	100000.000	100000.000	0.000	0.000	0.000	0.000	0.000	16.610	31	156	31	156	316	2384	100	1066	"empty"
-75	0	0	17	5	7	"empty"	"empty"	4150	28640	200	4796	4795	679	14	4688	4688	4734	1078	22	3	1	0	1515209	0.057	100000.000	100000.000	0.000	0.000	0.000	0.000	0.000	16.610	108	107	108	107	316	2384	100	1067	"empty"
-75	0	0	17	6	7	"empty"	"empty"	4650	28640	200	4948	4886	1149	23	4821	4821	4811	1079	22	1	1	0	1543868	0.070	100000.000	100000.000	0.000	0.000	0.000	0.000	0.000	16.610	127	65	127	65	316	2384	100	1068	"empty"
-75	0	0	17	7	7	"empty"	"empty"	5150	28640	200	5169	5270	705	13	5119	5119	5417	2069	38	2	0	0	1665286	-0.071	100000.000	100000.000	0.000	0.000	0.000	0.000	0.000	16.610	50	151	50	151	316	2384	100	1069	"empty"
-75	0	0	17	8	7	"empty"	"empty"	5650	28640	200	5123	5257	1027	19	5104	5104	5268	1203	22	3	1	0	1661074	-0.009	100000.000	100000.000	0.000	0.000	0.000	0.000	0.000	16.610	19	153	19	153	316	2384	100	1070	"empty"
-75	0	0	17	9	7	"empty"	"empty"	6150	28640	200	5056	5191	2089	40	5050	5050	5093	520	10	5	2	0	1640242	0.188	100000.000	100000.000	0.000	0.000	0.000	0.000	0.000	16.610	6	141	6	141	316	2384	100	1071	"empty"
0	0	0	18	1	1	"PKACa "	"P17612"	6560	24840	200	5019	5583	2197	39	5064	5064	5292	1307	24	15	8	0	1764189	0.223	100000.000	100000.000	0.000	0.000	0.000	0.000	0.000	16.610	-45	519	-45	519	316	2325	100	1072	"T197"
0	0	0	18	2	1	"PKACa "	"P17612"	7070	24840	200	5123	5382	1230	22	4978	4978	5090	1901	37	12	2	0	1700741	0.154	100000.000	100000.000	0.000	0.000	0.000	0.000	0.000	16.610	145	404	145	404	316	2384	100	1073	"T197"
0	0	0	18	3	1	"PKACa "	"P17612"	7580	24840	200	5077	5197	1172	22	4851	4851	4794	869	18	21	11	0	1642104	0.464	100000.000	100000.000	0.000	0.000	0.000	0.000	0.000	16.610	226	346	226	346	316	2384	100	1074	"T197"
0	0	0	18	4	1	"PTEN"	"P60484"	8090	24850	70	4938	6309	5139	81	4757	4757	4864	1374	28	15	9	0	201874	1.052	100000.000	100000.000	0.000	0.000	0.000	0.000	0.000	16.610	181	1552	181	1552	32	236	100	1075	"Y315"
0	0	0	18	5	1	"PTEN"	"P60484"	8590	24850	200	4567	4657	933	20	4482	4482	4609	978	21	4	1	0	1471698	0.049	100000.000	100000.000	0.000	0.000	0.000	0.000	0.000	16.610	85	175	85	175	316	2384	100	1076	"Y315"
0	0	0	18	6	1	"PTEN"	"P60484"	9100	24850	200	4553	4715	1246	26	4467	4467	4589	1057	23	3	1	0	1489841	0.119	100000.000	100000.000	0.000	0.000	0.000	0.000	0.000	16.610	86	248	86	248	316	2384	100	1077	"Y315"
0	0	0	18	7	1	"SOC3"	"O14543"	9610	24850	200	4664	4795	730	15	4603	4603	4742	1028	21	4	2	0	1515360	0.052	100000.000	100000.000	0.000	0.000	0.000	0.000	0.000	16.610	61	192	61	192	316	2384	100	1078	"Y204"
0	0	0	18	8	1	"SOC3"	"O14543"	10110	24850	200	4845	4887	1009	20	4744	4744	4859	787	16	8	2	0	1544253	0.036	100000.000	100000.000	0.000	0.000	0.000	0.000	0.000	16.610	101	143	101	143	316	2384	100	1079	"Y204"
0	0	0	18	9	1	"SOC3"	"O14543"	10620	24850	200	5026	5214	2567	49	4982	4982	4991	744	14	10	2	0	1647507	0.300	100000.000	100000.000	0.000	0.000	0.000	0.000	0.000	16.610	44	232	44	232	316	2384	100	1080	"Y204"
0	0	0	18	1	2	"STAT3 "	"P40763"	6620	25490	140	5147	6095	3714	60	4903	4903	4998	798	15	28	15	0	950762	1.375	100000.000	100000.000	0.000	0.000	0.000	0.000	0.000	16.610	244	1192	244	1192	156	1140	100	1081	"S691"
0	0	0	18	2	2	"STAT3 "	"P40763"	7090	25520	210	5099	5439	1915	35	4906	4906	5056	1312	25	15	6	0	1718798	0.292	100000.000	100000.000	0.000	0.000	0.000	0.000	0.000	16.610	193	533	193	533	316	2572	100	1082	"S691"
0	0	0	18	3	2	"STAT3 "	"P40763"	7610	25500	200	4961	5011	1265	25	4915	4915	4883	814	16	11	4	0	1583583	0.157	100000.000	100000.000	0.000	0.000	0.000	0.000	0.000	16.610	46	96	46	96	316	2384	100	1083	"S691"
0	0	0	18	4	2	"STAT6 "	"P42226"	8110	25500	200	4854	4828	1163	24	4888	4888	4880	1092	22	1	1	0	1525601	-0.048	100000.000	100000.000	0.000	0.000	0.000	0.000	0.000	16.610	-34	-60	-34	-60	316	2384	100	1084	"T645"
0	0	0	18	5	2	"STAT6 "	"P42226"	8620	25500	200	4437	4611	1157	25	4767	4767	4793	877	18	3	1	0	1457012	-0.208	100000.000	100000.000	0.000	0.000	0.000	0.000	0.000	16.610	-330	-156	-330	-156	316	2384	100	1085	"T645"
0	0	0	18	6	2	"STAT6 "	"P42226"	9130	25500	200	4507	4562	483	10	4741	4741	4780	807	16	2	0	0	1441684	-0.270	100000.000	100000.000	0.000	0.000	0.000	0.000	0.000	16.610	-234	-179	-234	-179	316	2384	100	1086	"T645"
0	0	0	18	7	2	"14-3-3 beta"	"P31946"	9650	25520	100	8514	8677	2352	27	4766	4766	4802	562	11	93	93	0	694148	6.895	100000.000	100000.000	0.000	0.000	0.000	0.000	0.000	16.610	3748	3911	3748	3911	80	560	100	1087	"S185"
0	0	0	18	8	2	"14-3-3 beta"	"P31946"	10140	25510	110	8836	8826	1238	14	4911	4911	4937	664	13	96	95	0	706045	5.857	100000.000	100000.000	0.000	0.000	0.000	0.000	0.000	16.610	3925	3915	3925	3915	80	656	100	1088	"S185"
0	0	0	18	9	2	"14-3-3 beta"	"P31946"	10650	25510	100	9244	9214	1355	14	5128	5128	5057	736	14	97	95	0	737140	5.648	100000.000	100000.000	0.000	0.000	0.000	0.000	0.000	16.610	4116	4086	4116	4086	80	560	100	1089	"S185"
0	0	0	18	1	3	"Tgfbr2"	"P37173"	6610	26120	110	4741	5291	3537	66	4713	4713	4832	735	15	18	3	0	423291	0.624	100000.000	100000.000	0.000	0.000	0.000	0.000	0.000	16.610	28	578	28	578	80	656	100	1090	"S409"
0	0	0	18	2	3	"Tgfbr2"	"P37173"	7140	26130	140	4937	5091	896	17	4850	4850	4971	1159	23	7	4	0	794160	0.104	100000.000	100000.000	0.000	0.000	0.000	0.000	0.000	16.610	87	241	87	241	156	1140	100	1091	"S409"
0	0	0	18	3	3	"Tgfbr2"	"P37173"	7630	26160	150	4977	5742	4470	77	4876	4876	4957	905	18	13	6	0	895810	0.867	100000.000	100000.000	0.000	0.000	0.000	0.000	0.000	16.610	101	866	101	866	156	1272	100	1092	"S409"
0	0	0	18	4	3	"Tyk2"	"P29597"	8140	26140	80	6481	6511	1222	18	4901	4901	4830	446	9	88	80	0	338552	3.769	100000.000	100000.000	0.000	0.000	0.000	0.000	0.000	16.610	1580	1610	1580	1610	52	340	100	1093	"Y1054/5"
0	0	0	18	5	3	"Tyk2"	"P29597"	8630	26150	80	6214	6134	635	10	4869	4869	4845	519	10	86	63	0	318975	2.484	100000.000	100000.000	0.000	0.000	0.000	0.000	0.000	16.610	1345	1265	1345	1265	52	340	100	1094	"Y1054/5"
0	0	0	18	6	3	"Tyk2"	"P29597"	9130	26150	70	6398	6637	947	14	5009	5009	5035	929	18	87	21	0	212372	1.724	100000.000	100000.000	0.000	0.000	0.000	0.000	0.000	16.610	1389	1628	1389	1628	32	236	100	1095	"Y1054/5"
0	0	0	18	7	3	"caveolin-1"	"Q03135"	9630	26160	110	5986	6047	750	12	4944	4944	4885	517	10	87	51	0	483768	2.248	100000.000	100000.000	0.000	0.000	0.000	0.000	0.000	16.610	1042	1103	1042	1103	80	656	100	1096	"Y14"
0	0	0	18	8	3	"caveolin-1"	"Q03135"	10130	26150	90	5725	5865	1025	17	5007	5007	5008	731	14	46	9	0	304999	1.172	100000.000	100000.000	0.000	0.000	0.000	0.000	0.000	16.610	718	858	718	858	52	420	100	1097	"Y14"
0	0	0	18	9	3	"caveolin-1"	"Q03135"	10630	26160	100	5684	5676	575	10	4936	4936	5013	712	14	52	8	0	454041	0.931	100000.000	100000.000	0.000	0.000	0.000	0.000	0.000	16.610	748	740	748	740	80	560	100	1098	"Y14"
0	0	0	18	1	4	"Cdc42 "	"P60953"	6580	26770	200	4639	4890	1043	21	4758	4758	4877	1187	24	6	1	0	1545393	0.011	100000.000	100000.000	0.000	0.000	0.000	0.000	0.000	16.610	-119	132	-119	132	316	2384	100	1099	"Y32"
0	0	0	18	2	4	"Cdc42 "	"P60953"	7090	26780	160	4920	5154	1209	23	4786	4786	4976	2133	42	5	0	0	1072029	0.083	100000.000	100000.000	0.000	0.000	0.000	0.000	0.000	16.610	134	368	134	368	208	1512	100	1100	"Y32"
0	0	0	18	3	4	"Cdc42 "	"P60953"	7600	26800	180	4995	5271	1563	29	4833	4833	4918	1186	24	9	3	0	1349459	0.298	100000.000	100000.000	0.000	0.000	0.000	0.000	0.000	16.610	162	438	162	438	256	1924	100	1101	"Y32"
0	0	0	18	4	4	"Flt3"	"P36888"	8100	26790	200	4935	5060	780	15	4857	4857	4907	1345	27	10	0	0	1598914	0.114	100000.000	100000.000	0.000	0.000	0.000	0.000	0.000	16.610	78	203	78	203	316	2384	100	1102	"Y591"
0	0	0	18	5	4	"Flt3"	"P36888"	8630	26790	150	5252	9192	13821	150	4946	4946	5889	7180	121	7	7	4	1433895	0.460	100000.000	100000.000	0.000	0.000	0.000	0.000	0.000	16.610	306	4246	306	4246	156	1272	100	1103	"Y591"
0	0	0	18	6	4	"Flt3"	"P36888"	9120	26800	70	6496	6414	556	8	5002	5002	4978	539	10	96	75	0	205250	2.664	100000.000	100000.000	0.000	0.000	0.000	0.000	0.000	16.610	1494	1412	1494	1412	32	236	100	1104	"Y591"
0	0	0	18	7	4	"gp130 "	"P40189"	9610	26790	90	5067	5122	504	9	4994	4994	5247	2419	46	0	0	0	266338	-0.052	100000.000	100000.000	0.000	0.000	0.000	0.000	0.000	16.610	73	128	73	128	52	420	100	1105	"Y767"
0	0	0	18	8	4	"gp130 "	"P40189"	10100	26800	200	5031	5036	692	13	5018	5018	5082	1451	28	1	0	0	1591398	-0.032	100000.000	100000.000	0.000	0.000	0.000	0.000	0.000	16.610	13	18	13	18	316	2384	100	1106	"Y767"
0	0	0	18	9	4	"gp130 "	"P40189"	10610	26800	200	5024	5040	372	7	5043	5043	5115	1460	28	0	0	0	1592601	-0.051	100000.000	100000.000	0.000	0.000	0.000	0.000	0.000	16.610	-19	-3	-19	-3	316	2384	100	1107	"Y767"
0	0	0	18	1	5	"IKK-beta "	"O14920"	6630	27400	140	6733	6788	1803	26	4936	4936	5009	1289	25	70	19	0	1058996	1.380	100000.000	100000.000	0.000	0.000	0.000	0.000	0.000	16.610	1797	1852	1797	1852	156	1140	100	1108	"Y199"
0	0	0	18	2	5	"IKK-beta "	"O14920"	7130	27410	140	6730	7961	7568	95	4904	4904	4987	1851	37	48	9	0	1241849	1.607	100000.000	100000.000	0.000	0.000	0.000	0.000	0.000	16.610	1826	3057	1826	3057	156	1140	100	1109	"Y199"
0	0	0	18	3	5	"IKK-beta "	"O14920"	7630	27410	140	6392	6424	1608	25	4824	4824	4878	1690	34	45	4	0	1002141	0.915	100000.000	100000.000	0.000	0.000	0.000	0.000	0.000	16.610	1568	1600	1568	1600	156	1140	100	1110	"Y199"
0	0	0	18	4	5	"IRAK1"	"P51617"	8130	27420	110	6457	6377	847	13	4794	4794	4819	1134	23	68	21	0	510122	1.374	100000.000	100000.000	0.000	0.000	0.000	0.000	0.000	16.610	1663	1583	1663	1583	80	656	100	1111	"T209"
0	0	0	18	5	5	"IRAK1"	"P51617"	8640	27430	130	5906	5926	956	16	4636	4636	4775	1359	28	47	5	0	711124	0.847	100000.000	100000.000	0.000	0.000	0.000	0.000	0.000	16.610	1270	1290	1270	1290	120	940	100	1112	"T209"
0	0	0	18	6	5	"IRAK1"	"P51617"	9140	27430	120	5836	5960	1681	28	4633	4633	4678	618	13	75	48	0	715177	2.074	100000.000	100000.000	0.000	0.000	0.000	0.000	0.000	16.610	1203	1327	1203	1327	120	820	100	1113	"T209"
0	0	0	18	7	5	"IRS-1"	"P35568"	9610	27430	90	5012	5114	491	9	4749	4749	4811	590	12	32	3	0	265934	0.514	100000.000	100000.000	0.000	0.000	0.000	0.000	0.000	16.610	263	365	263	365	52	420	100	1114	"S312"
0	0	0	18	8	5	"IRS-1"	"P35568"	10110	27420	160	4990	5164	1610	31	4891	4891	4961	1220	24	4	1	0	1074108	0.166	100000.000	100000.000	0.000	0.000	0.000	0.000	0.000	16.610	99	273	99	273	208	1512	100	1115	"S312"
0	0	0	18	9	5	"IRS-1"	"P35568"	10600	27420	200	5048	5050	599	11	4992	4992	5019	1166	23	2	0	0	1595738	0.027	100000.000	100000.000	0.000	0.000	0.000	0.000	0.000	16.610	56	58	56	58	316	2384	100	1116	"S312"
0	0	0	18	1	6	"Malt1"	"Q9UDY8"	6630	28050	200	4833	4854	643	13	4973	4973	5050	1097	21	3	0	0	1533814	-0.179	100000.000	100000.000	0.000	0.000	0.000	0.000	0.000	16.610	-140	-119	-140	-119	316	2384	100	1117	"S135"
0	0	0	18	2	6	"Malt1"	"Q9UDY8"	7130	28050	200	4651	4946	2674	54	4905	4905	4989	1192	23	4	0	0	1562878	-0.036	100000.000	100000.000	0.000	0.000	0.000	0.000	0.000	16.610	-254	41	-254	41	316	2384	100	1118	"S135"
0	0	0	18	3	6	"Malt1"	"Q9UDY8"	7630	28060	200	4473	4621	922	19	4906	4906	4927	992	20	5	2	0	1460324	-0.308	100000.000	100000.000	0.000	0.000	0.000	0.000	0.000	16.610	-433	-285	-433	-285	316	2384	100	1119	"S135"
0	0	0	18	4	6	"MEK1 "	"Q02750"	8130	28070	100	4992	5121	540	10	4815	4815	4774	576	12	36	7	0	409652	0.602	100000.000	100000.000	0.000	0.000	0.000	0.000	0.000	16.610	177	306	177	306	80	560	100	1120	"T385"
0	0	0	18	5	6	"MEK1 "	"Q02750"	8620	28070	80	5312	5322	526	9	4658	4658	4707	545	11	59	15	0	276764	1.128	100000.000	100000.000	0.000	0.000	0.000	0.000	0.000	16.610	654	664	654	664	52	340	100	1121	"T385"
0	0	0	18	6	6	"MEK1 "	"Q02750"	9130	28070	90	4998	4994	443	8	4590	4590	4679	503	10	44	5	0	259693	0.626	100000.000	100000.000	0.000	0.000	0.000	0.000	0.000	16.610	408	404	408	404	52	420	100	1122	"T385"
0	0	0	18	7	6	"p47phox "	"P14598"	9620	28070	200	4758	4782	460	9	4808	4808	4836	652	13	4	0	0	1511048	-0.083	100000.000	100000.000	0.000	0.000	0.000	0.000	0.000	16.610	-50	-26	-50	-26	316	2384	100	1123	"S359"
0	0	0	18	8	6	"p47phox "	"P14598"	10110	28080	200	4841	4889	497	10	4884	4884	4921	913	18	3	0	0	1545065	-0.035	100000.000	100000.000	0.000	0.000	0.000	0.000	0.000	16.610	-43	5	-43	5	316	2384	100	1124	"S359"
0	0	0	18	9	6	"p47phox "	"P14598"	10610	28080	200	5000	5101	1139	22	5027	5027	5028	734	14	6	2	0	1611875	0.099	100000.000	100000.000	0.000	0.000	0.000	0.000	0.000	16.610	-27	74	-27	74	316	2384	100	1125	"S359"
-75	0	0	18	1	7	"empty"	"empty"	6610	28720	200	5032	5118	1590	31	5041	5041	5096	1286	25	1	0	0	1617154	0.017	100000.000	100000.000	0.000	0.000	0.000	0.000	0.000	16.610	-9	77	-9	77	316	2384	100	1126	"empty"
-75	0	0	18	2	7	"empty"	"empty"	7110	28720	200	4886	5000	1824	36	4998	4998	5031	1382	27	2	0	0	1580032	-0.022	100000.000	100000.000	0.000	0.000	0.000	0.000	0.000	16.610	-112	2	-112	2	316	2384	100	1127	"empty"
-75	0	0	18	3	7	"empty"	"empty"	7610	28720	200	4899	4876	567	11	4896	4896	4939	1259	25	2	0	0	1540881	-0.050	100000.000	100000.000	0.000	0.000	0.000	0.000	0.000	16.610	3	-20	3	-20	316	2384	100	1128	"empty"
-75	0	0	18	4	7	"empty"	"empty"	8110	28720	200	4782	4959	2970	59	4754	4754	4795	1027	21	4	1	0	1567141	0.160	100000.000	100000.000	0.000	0.000	0.000	0.000	0.000	16.610	28	205	28	205	316	2384	100	1129	"empty"
-75	0	0	18	5	7	"empty"	"empty"	8610	28720	200	4538	4582	570	12	4673	4673	4729	761	16	1	0	0	1447959	-0.193	100000.000	100000.000	0.000	0.000	0.000	0.000	0.000	16.610	-135	-91	-135	-91	316	2384	100	1130	"empty"
-75	0	0	18	6	7	"empty"	"empty"	9110	28720	200	4565	4591	393	8	4648	4648	4719	922	19	0	0	0	1450880	-0.139	100000.000	100000.000	0.000	0.000	0.000	0.000	0.000	16.610	-83	-57	-83	-57	316	2384	100	1131	"empty"
0	0	0	18	7	7	"GLQAWPG-pS-AIPQFLG_GLQAWPGEAIPQFLG_20vs80"	"GLQAWPG-pS-AIPQFLG_GLQAWPGEAIPQFLG_20vs80"	9620	28720	90	9252	9096	920	10	4678	4678	4779	665	13	98	98	0	472983	6.492	100000.000	100000.000	0.000	0.000	0.000	0.000	0.000	16.610	4574	4418	4574	4418	52	420	100	1132	"GLQAWPG-pS-AIPQFLG_GLQAWPGEAIPQFLG_20vs80"
0	0	0	18	8	7	"GLQAWPG-pS-AIPQFLG_GLQAWPGEAIPQFLG_20vs80"	"GLQAWPG-pS-AIPQFLG_GLQAWPGEAIPQFLG_20vs80"	10120	28720	100	8389	8121	2167	26	4882	4882	5058	1857	36	75	45	0	649707	1.649	100000.000	100000.000	0.000	0.000	0.000	0.000	0.000	16.610	3507	3239	3507	3239	80	560	100	1133	"GLQAWPG-pS-AIPQFLG_GLQAWPGEAIPQFLG_20vs80"
0	0	0	18	9	7	"GLQAWPG-pS-AIPQFLG_GLQAWPGEAIPQFLG_20vs80"	"GLQAWPG-pS-AIPQFLG_GLQAWPGEAIPQFLG_20vs80"	10610	28720	100	8405	8165	2755	33	5025	5025	5008	745	14	75	73	0	653204	4.238	100000.000	100000.000	0.000	0.000	0.000	0.000	0.000	16.610	3380	3140	3380	3140	80	560	100	1134	"GLQAWPG-pS-AIPQFLG_GLQAWPGEAIPQFLG_20vs80"
0	0	0	19	1	1	"JAK1"	"P23458"	11100	24860	200	5070	5093	700	13	5140	5140	5219	1370	26	1	0	0	1609405	-0.092	100000.000	100000.000	0.000	0.000	0.000	0.000	0.000	16.610	-70	-47	-70	-47	316	2384	100	1135	"Y220"
0	0	0	19	2	1	"JAK1"	"P23458"	11600	24860	200	5174	5194	494	9	5314	5314	5469	1373	25	0	0	0	1641375	-0.200	100000.000	100000.000	0.000	0.000	0.000	0.000	0.000	16.610	-140	-120	-140	-120	316	2384	100	1136	"Y220"
0	0	0	19	3	1	"JAK1"	"P23458"	12100	24860	200	5281	5386	803	14	5375	5375	5520	875	15	5	3	0	1702059	-0.153	100000.000	100000.000	0.000	0.000	0.000	0.000	0.000	16.610	-94	11	-94	11	316	2384	100	1137	"Y220"
0	0	0	19	4	1	"Jun "	"P05412"	12610	24860	170	5369	5504	857	15	5375	5375	5538	1193	21	8	3	0	1144742	-0.028	100000.000	100000.000	0.000	0.000	0.000	0.000	0.000	16.610	-6	129	-6	129	208	1660	100	1138	"S243"
0	0	0	19	5	1	"Jun "	"P05412"	13110	24880	180	5325	5423	905	16	5344	5344	5467	1153	21	4	1	0	1388271	-0.038	100000.000	100000.000	0.000	0.000	0.000	0.000	0.000	16.610	-19	79	-19	79	256	1924	100	1139	"S243"
0	0	0	19	6	1	"Jun "	"P05412"	13580	24860	200	5321	5461	1385	25	5192	5192	5334	984	18	10	2	0	1725822	0.129	100000.000	100000.000	0.000	0.000	0.000	0.000	0.000	16.610	129	269	129	269	316	2384	100	1140	"S243"
0	0	0	19	7	1	"Kit "	"P10721"	14080	24850	180	5183	5631	1330	23	5119	5119	5356	1678	31	11	4	0	1441453	0.164	100000.000	100000.000	0.000	0.000	0.000	0.000	0.000	16.610	64	512	64	512	256	1924	100	1141	"Y568/70"
0	0	0	19	8	1	"Kit "	"P10721"	14610	24870	160	5117	5817	3095	53	4924	4924	5187	1352	26	17	6	0	1209920	0.466	100000.000	100000.000	0.000	0.000	0.000	0.000	0.000	16.610	193	893	193	893	208	1512	100	1142	"Y568/70"
0	0	0	19	9	1	"Kit "	"P10721"	15090	24870	150	5241	6044	3021	49	4776	4776	5132	2161	42	14	5	0	942802	0.422	100000.000	100000.000	0.000	0.000	0.000	0.000	0.000	16.610	465	1268	465	1268	156	1272	100	1143	"Y568/70"
0	0	0	19	1	2	"Mlk3"	"Q16584"	11120	25510	120	5790	5871	788	13	4998	4998	5090	918	18	45	8	0	704510	0.851	100000.000	100000.000	0.000	0.000	0.000	0.000	0.000	16.610	792	873	792	873	120	820	100	1144	"S281"
0	0	0	19	2	2	"Mlk3"	"Q16584"	11610	25510	120	6416	6421	822	12	5130	5130	5247	909	17	67	18	0	770516	1.292	100000.000	100000.000	0.000	0.000	0.000	0.000	0.000	16.610	1286	1291	1286	1291	120	820	100	1145	"S281"
0	0	0	19	3	2	"Mlk3"	"Q16584"	12110	25510	120	6778	6894	1463	21	5139	5139	5243	769	14	85	53	0	827332	2.147	100000.000	100000.000	0.000	0.000	0.000	0.000	0.000	16.610	1639	1755	1639	1755	120	820	100	1146	"S281"
0	0	0	19	4	2	"NFAT2 "	"O95644"	12610	25510	100	5465	5810	1563	26	5151	5151	5838	5204	89	2	0	0	464768	-0.005	100000.000	100000.000	0.000	0.000	0.000	0.000	0.000	16.610	314	659	314	659	80	560	100	1147	"S172"
0	0	0	19	5	2	"NFAT2 "	"O95644"	13110	25500	170	5449	5717	1788	31	5120	5120	5276	1169	22	13	2	0	1189057	0.377	100000.000	100000.000	0.000	0.000	0.000	0.000	0.000	16.610	329	597	329	597	208	1660	100	1148	"S172"
0	0	0	19	6	2	"NFAT2 "	"O95644"	13610	25510	130	5613	5878	1178	20	5090	5090	5259	1167	22	25	5	0	705322	0.530	100000.000	100000.000	0.000	0.000	0.000	0.000	0.000	16.610	523	788	523	788	120	940	100	1149	"S172"
0	0	0	19	7	2	"PI3-kinase p85 subunit beta"	"O00459"	14120	25520	100	8083	7868	2702	34	5148	5148	5285	887	16	73	67	0	629439	2.912	100000.000	100000.000	0.000	0.000	0.000	0.000	0.000	16.610	2935	2720	2935	2720	80	560	100	1150	"Y464"
0	0	0	19	8	2	"PI3-kinase p85 subunit beta"	"O00459"	14620	25500	150	5139	6394	2786	43	5077	5077	5397	2217	41	30	7	0	997497	0.450	100000.000	100000.000	0.000	0.000	0.000	0.000	0.000	16.610	62	1317	62	1317	156	1272	100	1151	"Y464"
0	0	0	19	9	2	"PI3-kinase p85 subunit beta"	"O00459"	15110	25490	200	5075	5864	1718	29	5033	5033	5321	1812	34	20	10	0	1853145	0.300	100000.000	100000.000	0.000	0.000	0.000	0.000	0.000	16.610	42	831	42	831	316	2384	100	1152	"Y464"
0	0	0	19	1	3	"p47phox "	"P14598"	11100	26150	200	4781	4989	1721	34	5043	5043	5139	936	18	4	1	0	1576629	-0.160	100000.000	100000.000	0.000	0.000	0.000	0.000	0.000	16.610	-262	-54	-262	-54	316	2384	100	1153	"S370"
0	0	0	19	2	3	"p47phox "	"P14598"	11600	26150	200	4853	4983	1097	22	5076	5076	5179	776	14	6	3	0	1574531	-0.253	100000.000	100000.000	0.000	0.000	0.000	0.000	0.000	16.610	-223	-93	-223	-93	316	2384	100	1154	"S370"
0	0	0	19	3	3	"p47phox "	"P14598"	12100	26150	90	4487	4598	584	12	5038	5038	5128	752	14	1	1	0	239070	-0.705	100000.000	100000.000	0.000	0.000	0.000	0.000	0.000	16.610	-551	-440	-551	-440	52	420	100	1155	"S370"
0	0	0	19	4	3	"PDGFRb"	"P09619"	12590	26160	140	5085	5332	1094	20	5094	5094	5266	1297	24	5	2	0	831804	0.051	100000.000	100000.000	0.000	0.000	0.000	0.000	0.000	16.610	-9	238	-9	238	156	1140	100	1156	"Y716"
0	0	0	19	5	3	"PDGFRb"	"P09619"	13100	26150	200	4954	5175	1650	31	5025	5025	5175	907	17	7	3	0	1635339	0.000	100000.000	100000.000	0.000	0.000	0.000	0.000	0.000	16.610	-71	150	-71	150	316	2384	100	1157	"Y716"
0	0	0	19	6	3	"PDGFRb"	"P09619"	13590	26150	200	5125	5360	1044	19	5071	5071	5273	1448	27	8	1	0	1693815	0.060	100000.000	100000.000	0.000	0.000	0.000	0.000	0.000	16.610	54	289	54	289	316	2384	100	1158	"Y716"
0	0	0	19	7	3	"Rack1"	"P63244"	14090	26150	200	5761	6060	1928	31	5077	5077	5284	1364	25	24	4	0	1915069	0.569	100000.000	100000.000	0.000	0.000	0.000	0.000	0.000	16.610	684	983	684	983	316	2384	100	1159	"y246"
0	0	0	19	8	3	"Rack1"	"P63244"	14610	26160	160	6218	7086	3538	49	5090	5090	5267	1229	23	47	17	0	1473799	1.480	100000.000	100000.000	0.000	0.000	0.000	0.000	0.000	16.610	1128	1996	1128	1996	208	1512	100	1160	"y246"
0	0	0	19	9	3	"Rack1"	"P63244"	15100	26160	200	5865	6341	2690	42	5152	5152	5392	1407	26	24	5	0	2003801	0.674	100000.000	100000.000	0.000	0.000	0.000	0.000	0.000	16.610	713	1189	713	1189	316	2384	100	1161	"y246"
0	0	0	19	1	4	"Sek1"	"P45985"	11090	26780	200	4578	4697	880	18	5050	5050	5116	925	18	2	0	0	1484286	-0.453	100000.000	100000.000	0.000	0.000	0.000	0.000	0.000	16.610	-472	-353	-472	-353	316	2384	100	1162	"S80"
0	0	0	19	2	4	"Sek1"	"P45985"	11590	26780	200	4695	4795	597	12	5126	5126	5205	1052	20	1	0	0	1515151	-0.390	100000.000	100000.000	0.000	0.000	0.000	0.000	0.000	16.610	-431	-331	-431	-331	316	2384	100	1163	"S80"
0	0	0	19	3	4	"Sek1"	"P45985"	12090	26780	200	4628	4808	1129	23	5144	5144	5216	717	13	4	2	0	1519402	-0.569	100000.000	100000.000	0.000	0.000	0.000	0.000	0.000	16.610	-516	-336	-516	-336	316	2384	100	1164	"S80"
0	0	0	19	4	4	"process-control__"	"GGSGGSGDYKDDDDK"	12590	26780	200	5060	5222	806	15	5129	5129	5233	860	16	12	4	0	1650202	-0.013	100000.000	100000.000	0.000	0.000	0.000	0.000	0.000	16.610	-69	93	-69	93	316	2384	100	1165	"process-control__"
0	0	0	19	5	4	"process-control__"	"GGSGGSGDYKDDDDK"	13100	26800	130	5134	5377	863	16	4998	4998	5170	1277	24	12	3	0	645203	0.162	100000.000	100000.000	0.000	0.000	0.000	0.000	0.000	16.610	136	379	136	379	120	940	100	1166	"process-control__"
0	0	0	19	6	4	"process-control__"	"GGSGGSGDYKDDDDK"	13580	26770	180	5104	5370	1161	21	5044	5044	5219	1089	20	10	3	0	1374623	0.139	100000.000	100000.000	0.000	0.000	0.000	0.000	0.000	16.610	60	326	60	326	256	1924	100	1167	"process-control__"
0	0	0	19	7	4	"TAB1"	"Q15750"	14080	26780	200	5054	5273	1296	24	5030	5030	5211	1189	22	5	1	0	1666176	0.052	100000.000	100000.000	0.000	0.000	0.000	0.000	0.000	16.610	24	243	24	243	316	2384	100	1168	"S423"
0	0	0	19	8	4	"TAB1"	"Q15750"	14580	26780	200	5230	5362	724	13	5063	5063	5301	1530	28	4	0	0	1694495	0.040	100000.000	100000.000	0.000	0.000	0.000	0.000	0.000	16.610	167	299	167	299	316	2384	100	1169	"S423"
0	0	0	19	9	4	"TAB1"	"Q15750"	15080	26780	200	5237	5519	1634	29	5065	5065	5322	1765	33	6	1	0	1744118	0.112	100000.000	100000.000	0.000	0.000	0.000	0.000	0.000	16.610	172	454	172	454	316	2384	100	1170	"S423"
0	0	0	19	1	5	"4E-BP1 "	"Q13541"	11100	27430	200	5104	5099	474	9	5092	5092	5111	734	14	5	0	0	1611145	-0.016	100000.000	100000.000	0.000	0.000	0.000	0.000	0.000	16.610	12	7	12	7	316	2384	100	1171	"T46"
0	0	0	19	2	5	"4E-BP1 "	"Q13541"	11600	27430	200	5274	5320	456	8	5191	5191	5251	1096	20	3	0	0	1681193	0.063	100000.000	100000.000	0.000	0.000	0.000	0.000	0.000	16.610	83	129	83	129	316	2384	100	1172	"T46"
0	0	0	19	3	5	"4E-BP1 "	"Q13541"	12100	27430	200	5395	5443	540	9	5241	5241	5296	651	12	12	4	0	1719892	0.226	100000.000	100000.000	0.000	0.000	0.000	0.000	0.000	16.610	154	202	154	202	316	2384	100	1173	"T46"
0	0	0	19	4	5	"Akt1"	"P31749"	12600	27430	200	5378	5590	1951	34	5275	5275	5366	1107	20	6	2	0	1766555	0.202	100000.000	100000.000	0.000	0.000	0.000	0.000	0.000	16.610	103	315	103	315	316	2384	100	1174	"T450"
0	0	0	19	5	5	"Akt1"	"P31749"	13100	27430	200	5382	5490	827	15	5251	5251	5382	1176	21	5	2	0	1734950	0.092	100000.000	100000.000	0.000	0.000	0.000	0.000	0.000	16.610	131	239	131	239	316	2384	100	1175	"T450"
0	0	0	19	6	5	"Akt1"	"P31749"	13600	27440	200	5268	5601	2241	40	5211	5211	5327	1241	23	8	3	0	1769792	0.221	100000.000	100000.000	0.000	0.000	0.000	0.000	0.000	16.610	57	390	57	390	316	2384	100	1176	"T450"
0	0	0	19	7	5	"Bax"	"Q07812"	14100	27440	140	7448	7090	1815	25	5139	5139	5293	1260	23	58	46	0	1105995	1.426	100000.000	100000.000	0.000	0.000	0.000	0.000	0.000	16.610	2309	1951	2309	1951	156	1140	100	1177	"S163"
0	0	0	19	8	5	"Bax"	"Q07812"	14610	27440	100	8289	8217	1256	15	5044	5044	5220	1131	21	93	91	0	657361	2.650	100000.000	100000.000	0.000	0.000	0.000	0.000	0.000	16.610	3245	3173	3245	3173	80	560	100	1178	"S163"
0	0	0	19	9	5	"Bax"	"Q07812"	15100	27450	120	7997	8191	2976	36	4999	4999	5208	1411	27	80	55	0	982883	2.114	100000.000	100000.000	0.000	0.000	0.000	0.000	0.000	16.610	2998	3192	2998	3192	120	820	100	1179	"S163"
0	0	0	19	1	6	"CFTR"	"P13569"	11080	28070	100	5615	5684	1005	17	5058	5058	5091	560	10	50	13	0	454753	1.059	100000.000	100000.000	0.000	0.000	0.000	0.000	0.000	16.610	557	626	557	626	80	560	100	1180	"S813"
0	0	0	19	2	6	"CFTR"	"P13569"	11610	28080	120	5677	5743	764	13	5169	5169	5237	1153	22	8	0	0	689192	0.439	100000.000	100000.000	0.000	0.000	0.000	0.000	0.000	16.610	508	574	508	574	120	820	100	1181	"S813"
0	0	0	19	3	6	"CFTR"	"P13569"	12100	28070	140	5790	5892	904	15	5216	5216	5285	639	12	44	8	0	919087	0.950	100000.000	100000.000	0.000	0.000	0.000	0.000	0.000	16.610	574	676	574	676	156	1140	100	1182	"S813"
0	0	0	19	4	6	"Crk "	"P46108"	12590	28070	200	5338	5505	973	17	5213	5213	5283	758	14	15	6	0	1739601	0.293	100000.000	100000.000	0.000	0.000	0.000	0.000	0.000	16.610	125	292	125	292	316	2384	100	1183	"Y108"
0	0	0	19	5	6	"Crk "	"P46108"	13090	28080	160	5457	5704	1982	34	5147	5147	5197	728	14	26	9	0	1186415	0.696	100000.000	100000.000	0.000	0.000	0.000	0.000	0.000	16.610	310	557	310	557	208	1512	100	1184	"Y108"
0	0	0	19	6	6	"Crk "	"P46108"	13580	28080	150	5581	5618	780	13	5098	5098	5200	789	15	32	5	0	876484	0.530	100000.000	100000.000	0.000	0.000	0.000	0.000	0.000	16.610	483	520	483	520	156	1272	100	1185	"Y108"
0	0	0	19	7	6	"EGFR"	"P00533"	14090	28080	110	5911	6803	6779	99	5099	5099	5227	957	18	37	13	1	544277	1.647	100000.000	100000.000	0.000	0.000	0.000	0.000	0.000	16.610	812	1704	812	1704	80	656	100	1186	"S1070"
0	0	0	19	8	6	"EGFR"	"P00533"	14610	28060	160	5155	5453	1175	21	5075	5075	5270	1415	26	9	3	0	1134181	0.129	100000.000	100000.000	0.000	0.000	0.000	0.000	0.000	16.610	80	378	80	378	208	1512	100	1187	"S1070"
0	0	0	19	9	6	"EGFR"	"P00533"	15100	28090	100	5704	5985	1282	21	5063	5063	5222	908	17	33	16	0	478773	0.840	100000.000	100000.000	0.000	0.000	0.000	0.000	0.000	16.610	641	922	641	922	80	560	100	1188	"S1070"
-75	0	0	19	1	7	"empty"	"empty"	11090	28720	200	5173	5134	555	10	5126	5126	5122	781	15	2	1	0	1622475	0.015	100000.000	100000.000	0.000	0.000	0.000	0.000	0.000	16.610	47	8	47	8	316	2384	100	1189	"empty"
-75	0	0	19	2	7	"empty"	"empty"	11590	28720	200	5193	5289	923	17	5224	5224	5261	616	11	3	2	0	1671415	0.045	100000.000	100000.000	0.000	0.000	0.000	0.000	0.000	16.610	-31	65	-31	65	316	2384	100	1190	"empty"
-75	0	0	19	3	7	"empty"	"empty"	12090	28720	200	5340	5586	1947	34	5312	5312	5347	433	8	12	4	0	1765121	0.552	100000.000	100000.000	0.000	0.000	0.000	0.000	0.000	16.610	28	274	28	274	316	2384	100	1191	"empty"
-75	0	0	19	4	7	"empty"	"empty"	12590	28720	200	5300	5366	548	10	5315	5315	5392	833	15	5	2	0	1695636	-0.031	100000.000	100000.000	0.000	0.000	0.000	0.000	0.000	16.610	-15	51	-15	51	316	2384	100	1192	"empty"
-75	0	0	19	5	7	"empty"	"empty"	13090	28720	200	5387	5438	760	13	5277	5277	5310	924	17	6	2	0	1718333	0.139	100000.000	100000.000	0.000	0.000	0.000	0.000	0.000	16.610	110	161	110	161	316	2384	100	1193	"empty"
-75	0	0	19	6	7	"empty"	"empty"	13590	28720	200	5188	5270	703	13	5205	5205	5247	659	12	11	3	0	1665439	0.035	100000.000	100000.000	0.000	0.000	0.000	0.000	0.000	16.610	-17	65	-17	65	316	2384	100	1194	"empty"
0	0	0	19	7	7	"GLQAWPG-pS-AIPQFLG_100"	"GLQAWPG-pS-AIPQFLG_100"	14090	28710	160	5750	9340	5875	62	5101	5101	5273	1351	25	37	33	0	1942658	3.010	100000.000	100000.000	0.000	0.000	0.000	0.000	0.000	16.610	649	4239	649	4239	208	1512	100	1195	"GLQAWPG-pS-AIPQFLG_100"
0	0	0	19	8	7	"GLQAWPG-pS-AIPQFLG_100"	"GLQAWPG-pS-AIPQFLG_100"	14590	28740	90	18229	18205	4525	24	5002	5002	5160	910	17	98	98	0	946666	14.335	100000.000	100000.000	0.000	0.000	0.000	0.000	0.000	16.610	13227	13203	13227	13203	52	420	100	1196	"GLQAWPG-pS-AIPQFLG_100"
0	0	0	19	9	7	"GLQAWPG-pS-AIPQFLG_100"	"GLQAWPG-pS-AIPQFLG_100"	15090	28730	130	7653	11636	7516	64	4790	4790	5052	1643	32	55	49	0	1396367	4.007	100000.000	100000.000	0.000	0.000	0.000	0.000	0.000	16.610	2863	6846	2863	6846	120	940	100	1197	"GLQAWPG-pS-AIPQFLG_100"
0	0	0	20	1	1	"Bcl-2"	"P10415"	15600	24850	230	4915	5366	2145	39	4827	4827	5137	1443	28	10	4	0	2103474	0.159	100000.000	100000.000	0.000	0.000	0.000	0.000	0.000	16.610	88	539	88	539	392	3108	100	1198	"S87"
0	0	0	20	2	1	"Bcl-2"	"P10415"	16120	24840	130	5226	6162	3609	58	4839	4839	5216	1916	36	11	7	0	739431	0.494	100000.000	100000.000	0.000	0.000	0.000	0.000	0.000	16.610	387	1323	387	1323	120	940	100	1199	"S87"
0	0	0	20	3	1	"Bcl-2"	"P10415"	16590	24830	180	5134	6142	4343	70	4968	4968	5438	2184	40	11	5	0	1572450	0.322	100000.000	100000.000	0.000	0.000	0.000	0.000	0.000	16.610	166	1174	166	1174	256	1924	100	1200	"S87"
0	0	0	20	4	1	"Casp3 "	"P42574"	17110	24850	130	12360	11615	3852	33	4947	4947	5307	1377	25	82	78	0	1393837	4.581	100000.000	100000.000	0.000	0.000	0.000	0.000	0.000	16.610	7413	6668	7413	6668	120	940	100	1201	"S150"
0	0	0	20	5	1	"Casp3 "	"P42574"	17600	24860	150	12888	12260	5180	42	4975	4975	5387	1661	30	79	77	0	1912548	4.138	100000.000	100000.000	0.000	0.000	0.000	0.000	0.000	16.610	7913	7285	7913	7285	156	1272	100	1202	"S150"
0	0	0	20	6	1	"Casp3 "	"P42574"	18120	24860	140	12435	11207	4067	36	5045	5045	5672	2882	50	71	66	0	1748331	1.921	100000.000	100000.000	0.000	0.000	0.000	0.000	0.000	16.610	7390	6162	7390	6162	156	1140	100	1203	"S150"
0	0	0	20	7	1	"CD19"	"P15391"	18600	24850	110	6498	6915	2293	33	4958	4958	5391	1647	30	46	11	0	553166	0.925	100000.000	100000.000	0.000	0.000	0.000	0.000	0.000	16.610	1540	1957	1540	1957	80	656	100	1204	"Y500"
0	0	0	20	8	1	"CD19"	"P15391"	19110	24860	200	5560	6156	2050	33	5231	5231	5908	3026	51	9	2	0	1945258	0.082	100000.000	100000.000	0.000	0.000	0.000	0.000	0.000	16.610	329	925	329	925	316	2384	100	1205	"Y500"
0	0	0	20	9	1	"CD19"	"P15391"	19610	24850	200	5334	5802	1800	31	5043	5043	5793	3630	62	3	0	0	1833336	0.002	100000.000	100000.000	0.000	0.000	0.000	0.000	0.000	16.610	291	759	291	759	316	2384	100	1206	"Y500"
0	0	0	20	1	2	"EP300"	"Q09472"	15590	25490	200	4864	5115	1894	37	5055	5055	5383	1872	34	3	1	0	1616406	-0.143	100000.000	100000.000	0.000	0.000	0.000	0.000	0.000	16.610	-191	60	-191	60	316	2384	100	1207	"S2366"
0	0	0	20	2	2	"EP300"	"Q09472"	16100	25500	170	5017	5292	1239	23	5051	5051	5303	1272	23	9	4	0	1100754	-0.009	100000.000	100000.000	0.000	0.000	0.000	0.000	0.000	16.610	-34	241	-34	241	208	1660	100	1208	"S2366"
0	0	0	20	3	2	"EP300"	"Q09472"	16600	25490	200	4973	5586	3043	54	4987	4987	5287	1427	26	11	4	0	1765312	0.210	100000.000	100000.000	0.000	0.000	0.000	0.000	0.000	16.610	-14	599	-14	599	316	2384	100	1209	"S2366"
0	0	0	20	4	2	"fyn"	"P06241"	17100	25490	200	5061	5434	2354	43	4955	4955	5287	1469	27	8	2	0	1717177	0.100	100000.000	100000.000	0.000	0.000	0.000	0.000	0.000	16.610	106	479	106	479	316	2384	100	1210	"Y531"
0	0	0	20	5	2	"fyn"	"P06241"	17600	25510	170	5015	5714	2488	43	4928	4928	5349	2498	46	7	4	0	1188516	0.146	100000.000	100000.000	0.000	0.000	0.000	0.000	0.000	16.610	87	786	87	786	208	1660	100	1211	"Y531"
0	0	0	20	6	2	"fyn"	"P06241"	18110	25490	170	5217	5496	1112	20	5010	5010	5479	2151	39	5	0	0	1143151	0.008	100000.000	100000.000	0.000	0.000	0.000	0.000	0.000	16.610	207	486	207	486	208	1660	100	1212	"Y531"
0	0	0	20	7	2	"Grb2"	"P62993"	18580	25500	110	5999	6322	1893	29	4929	4929	5326	1679	31	22	7	0	505797	0.593	100000.000	100000.000	0.000	0.000	0.000	0.000	0.000	16.610	1070	1393	1070	1393	80	656	100	1213	"Y209"
0	0	0	20	8	2	"Grb2"	"P62993"	19120	25470	220	5462	5941	2164	36	5168	5168	5678	2243	39	8	2	0	2329012	0.117	100000.000	100000.000	0.000	0.000	0.000	0.000	0.000	16.610	294	773	294	773	392	2896	100	1214	"Y209"
0	0	0	20	9	2	"Grb2"	"P62993"	19620	25490	110	6049	6211	1626	26	5095	5095	5749	2528	43	11	2	0	496845	0.183	100000.000	100000.000	0.000	0.000	0.000	0.000	0.000	16.610	954	1116	954	1116	80	656	100	1215	"Y209"
0	0	0	20	1	3	"IKK-beta "	"O14920"	15590	26110	200	5454	5732	1036	18	5216	5216	5444	1342	24	10	2	0	1811164	0.215	100000.000	100000.000	0.000	0.000	0.000	0.000	0.000	16.610	238	516	238	516	316	2384	100	1216	"Y188"
0	0	0	20	2	3	"IKK-beta "	"O14920"	16100	26120	150	5792	5950	830	13	5120	5120	5424	2150	39	7	0	0	928205	0.245	100000.000	100000.000	0.000	0.000	0.000	0.000	0.000	16.610	672	830	672	830	156	1272	100	1217	"Y188"
0	0	0	20	3	3	"IKK-beta "	"O14920"	16620	26130	170	5684	6117	1723	28	5121	5121	5457	1844	33	13	5	0	1272296	0.358	100000.000	100000.000	0.000	0.000	0.000	0.000	0.000	16.610	563	996	563	996	208	1660	100	1218	"Y188"
0	0	0	20	4	3	"IRAK1"	"P51617"	17100	26120	200	4959	5334	2051	38	5008	5008	5424	2117	39	6	2	0	1685404	-0.043	100000.000	100000.000	0.000	0.000	0.000	0.000	0.000	16.610	-49	326	-49	326	316	2384	100	1219	"T100"
0	0	0	20	5	3	"IRAK1"	"P51617"	17580	26120	160	4948	5388	2285	42	4958	4958	5288	1758	33	9	4	0	1120802	0.057	100000.000	100000.000	0.000	0.000	0.000	0.000	0.000	16.610	-10	430	-10	430	208	1512	100	1220	"T100"
0	0	0	20	6	3	"IRAK1"	"P51617"	18090	26120	200	4749	4941	992	20	4987	4987	5411	2005	37	3	0	0	1561422	-0.234	100000.000	100000.000	0.000	0.000	0.000	0.000	0.000	16.610	-238	-46	-238	-46	316	2384	100	1221	"T100"
0	0	0	20	7	3	"IRF-7 "	"Q92985"	18590	26120	200	4989	5760	4227	73	4990	4990	5422	2066	38	7	3	0	1820202	0.164	100000.000	100000.000	0.000	0.000	0.000	0.000	0.000	16.610	-1	770	-1	770	316	2384	100	1222	"S471"
0	0	0	20	8	3	"IRF-7 "	"Q92985"	19090	26110	210	5196	5783	2607	45	5191	5191	5848	2844	48	5	2	0	1827543	-0.023	100000.000	100000.000	0.000	0.000	0.000	0.000	0.000	16.610	5	592	5	592	316	2572	100	1223	"S471"
0	0	0	20	9	3	"IRF-7 "	"Q92985"	19590	26110	160	5115	5869	3119	53	5068	5068	5700	2777	48	6	3	0	1220843	0.061	100000.000	100000.000	0.000	0.000	0.000	0.000	0.000	16.610	47	801	47	801	208	1512	100	1224	"S471"
0	0	0	20	1	4	"Lyn "	"P07948"	15600	26750	200	5213	5521	1321	23	5090	5090	5386	1960	36	7	2	0	1744734	0.069	100000.000	100000.000	0.000	0.000	0.000	0.000	0.000	16.610	123	431	123	431	316	2384	100	1225	"Y507"
0	0	0	20	2	4	"Lyn "	"P07948"	16100	26760	160	5143	5406	876	16	5120	5120	5420	1747	32	3	0	0	1124407	-0.008	100000.000	100000.000	0.000	0.000	0.000	0.000	0.000	16.610	23	286	23	286	208	1512	100	1226	"Y507"
0	0	0	20	3	4	"Lyn "	"P07948"	16580	26750	200	5075	5520	1955	35	5077	5077	5405	1657	30	6	3	0	1744235	0.069	100000.000	100000.000	0.000	0.000	0.000	0.000	0.000	16.610	-2	443	-2	443	316	2384	100	1227	"Y507"
0	0	0	20	4	4	"MAVS"	"Q7Z434"	17090	26780	120	7260	7476	2578	34	5010	5010	5228	1045	19	61	50	0	897171	2.151	100000.000	100000.000	0.000	0.000	0.000	0.000	0.000	16.610	2250	2466	2250	2466	120	820	100	1228	"S233/4"
0	0	0	20	5	4	"MAVS"	"Q7Z434"	17620	26780	200	5168	6527	3316	50	5000	5000	5314	1437	27	31	25	0	2062627	0.844	100000.000	100000.000	0.000	0.000	0.000	0.000	0.000	16.610	168	1527	168	1527	316	2384	100	1229	"S233/4"
0	0	0	20	6	4	"MAVS"	"Q7Z434"	18090	26790	160	5370	6569	2551	38	4951	4951	5263	1396	26	40	25	0	1366415	0.936	100000.000	100000.000	0.000	0.000	0.000	0.000	0.000	16.610	419	1618	419	1618	208	1512	100	1230	"S233/4"
0	0	0	20	7	4	"Mek2"	"P36507"	18600	26770	140	6718	6929	1733	25	4913	4913	5247	1443	27	62	18	0	1080927	1.166	100000.000	100000.000	0.000	0.000	0.000	0.000	0.000	16.610	1805	2016	1805	2016	156	1140	100	1231	"s226"
0	0	0	20	8	4	"Mek2"	"P36507"	19100	26800	180	6708	7543	4813	63	5210	5210	5849	2984	51	15	6	0	1930909	0.568	100000.000	100000.000	0.000	0.000	0.000	0.000	0.000	16.610	1498	2333	1498	2333	256	1924	100	1232	"s226"
0	0	0	20	9	4	"Mek2"	"P36507"	19590	26800	160	6868	7290	2725	37	5228	5228	5748	2713	47	21	3	0	1516353	0.568	100000.000	100000.000	0.000	0.000	0.000	0.000	0.000	16.610	1640	2062	1640	2062	208	1512	100	1233	"s226"
0	0	0	20	1	5	"PKCE"	"Q02156"	15590	27410	150	8405	8546	1607	18	4900	4900	5042	897	17	97	96	0	1333147	3.906	100000.000	100000.000	0.000	0.000	0.000	0.000	0.000	16.610	3505	3646	3505	3646	156	1272	100	1234	"T566"
0	0	0	20	2	5	"PKCE"	"Q02156"	16090	27420	180	8278	8184	2930	35	4971	4971	5184	1244	23	78	68	0	2095022	2.412	100000.000	100000.000	0.000	0.000	0.000	0.000	0.000	16.610	3307	3213	3307	3213	256	1924	100	1235	"T566"
0	0	0	20	3	5	"PKCE"	"Q02156"	16580	27420	170	9015	9205	3420	37	5024	5024	5373	2147	39	85	37	0	1914717	1.785	100000.000	100000.000	0.000	0.000	0.000	0.000	0.000	16.610	3991	4181	3991	4181	208	1660	100	1236	"T566"
0	0	0	20	4	5	"PTEN"	"P60484"	17090	27420	140	5456	5690	1114	19	4970	4970	5235	1480	28	15	5	0	887635	0.307	100000.000	100000.000	0.000	0.000	0.000	0.000	0.000	16.610	486	720	486	720	156	1140	100	1237	"Y240"
0	0	0	20	5	5	"PTEN"	"P60484"	17610	27410	170	5654	6365	4496	70	4975	4975	5327	1591	29	17	3	0	1323819	0.652	100000.000	100000.000	0.000	0.000	0.000	0.000	0.000	16.610	679	1390	679	1390	208	1660	100	1238	"Y240"
0	0	0	20	6	5	"PTEN"	"P60484"	18090	27430	130	6000	6213	1157	18	4971	4971	5214	1107	21	45	14	0	745553	0.902	100000.000	100000.000	0.000	0.000	0.000	0.000	0.000	16.610	1029	1242	1029	1242	120	940	100	1239	"Y240"
0	0	0	20	7	5	"Rab5A"	"P20339"	18590	27410	210	5249	5711	1727	30	5082	5082	5744	3778	65	3	1	0	1804758	-0.009	100000.000	100000.000	0.000	0.000	0.000	0.000	0.000	16.610	167	629	167	629	316	2572	100	1240	"T202"
0	0	0	20	8	5	"Rab5A"	"P20339"	19100	27400	200	5356	5962	2448	41	5198	5198	5757	2432	42	8	4	0	1884149	0.084	100000.000	100000.000	0.000	0.000	0.000	0.000	0.000	16.610	158	764	158	764	316	2384	100	1241	"T202"
0	0	0	20	9	5	"Rab5A"	"P20339"	19620	27400	170	5357	6195	3413	55	5174	5174	5772	2312	40	10	3	0	1288521	0.183	100000.000	100000.000	0.000	0.000	0.000	0.000	0.000	16.610	183	1021	183	1021	208	1660	100	1242	"T202"
0	0	0	20	1	6	"STAT3 "	"P40763"	15610	28050	120	5090	5601	2259	40	4958	4958	5172	1874	36	8	2	0	672119	0.229	100000.000	100000.000	0.000	0.000	0.000	0.000	0.000	16.610	132	643	132	643	120	820	100	1243	"S727"
0	0	0	20	2	6	"STAT3 "	"P40763"	16090	28040	110	5249	5810	2666	45	4911	4911	5059	912	18	22	8	0	464818	0.823	100000.000	100000.000	0.000	0.000	0.000	0.000	0.000	16.610	338	899	338	899	80	656	100	1244	"S727"
0	0	0	20	3	6	"STAT3 "	"P40763"	16590	28060	70	5355	6605	5403	81	4935	4935	5030	511	10	43	18	0	211358	3.082	100000.000	100000.000	0.000	0.000	0.000	0.000	0.000	16.610	420	1670	420	1670	32	236	100	1245	"S727"
0	0	0	20	4	6	"STAT6 "	"P42226"	17100	28060	170	5244	5736	2338	40	4978	4978	5203	1287	24	14	6	0	1193175	0.414	100000.000	100000.000	0.000	0.000	0.000	0.000	0.000	16.610	266	758	266	758	208	1660	100	1246	"Y641"
0	0	0	20	5	6	"STAT6 "	"P42226"	17600	28060	180	5202	5647	1657	29	4933	4933	5294	1762	33	12	4	0	1445515	0.200	100000.000	100000.000	0.000	0.000	0.000	0.000	0.000	16.610	269	714	269	714	256	1924	100	1247	"Y641"
0	0	0	20	6	6	"STAT6 "	"P42226"	18070	28060	180	5360	5983	3070	51	4943	4943	5353	2107	39	10	4	0	1531760	0.299	100000.000	100000.000	0.000	0.000	0.000	0.000	0.000	16.610	417	1040	417	1040	256	1924	100	1248	"Y641"
0	0	0	20	7	6	"Catalase"	"Q14790"	18580	28080	180	9603	9762	2495	25	5016	5016	5404	1703	31	92	82	0	2499116	2.559	100000.000	100000.000	0.000	0.000	0.000	0.000	0.000	16.610	4587	4746	4587	4746	256	1924	100	1249	"Y448"
0	0	0	20	8	6	"Catalase"	"Q14790"	19080	28080	170	10347	10716	2190	20	5129	5129	5763	2839	49	97	37	0	2228943	1.745	100000.000	100000.000	0.000	0.000	0.000	0.000	0.000	16.610	5218	5587	5218	5587	208	1660	100	1250	"Y448"
0	0	0	20	9	6	"Catalase"	"Q14790"	19590	28080	200	10588	11289	7412	65	5213	5213	5888	2728	46	74	48	0	3567276	1.980	100000.000	100000.000	0.000	0.000	0.000	0.000	0.000	16.610	5375	6076	5375	6076	316	2384	100	1251	"Y448"
-75	0	0	20	1	7	"empty"	"empty"	15600	28700	200	4889	5123	1106	21	4880	4880	5134	1431	27	6	1	0	1618725	-0.008	100000.000	100000.000	0.000	0.000	0.000	0.000	0.000	16.610	9	243	9	243	316	2384	100	1252	"empty"
-75	0	0	20	2	7	"empty"	"empty"	16100	28700	200	4871	5040	662	13	4894	4894	5109	1211	23	5	1	0	1592760	-0.057	100000.000	100000.000	0.000	0.000	0.000	0.000	0.000	16.610	-23	146	-23	146	316	2384	100	1253	"empty"
-75	0	0	20	3	7	"empty"	"empty"	16600	28700	200	4886	5115	1449	28	4963	4963	5256	1670	31	3	1	0	1616274	-0.084	100000.000	100000.000	0.000	0.000	0.000	0.000	0.000	16.610	-77	152	-77	152	316	2384	100	1254	"empty"
-75	0	0	20	4	7	"empty"	"empty"	17100	28700	200	4927	5173	1135	21	4957	4957	5231	1414	27	5	2	0	1634527	-0.041	100000.000	100000.000	0.000	0.000	0.000	0.000	0.000	16.610	-30	216	-30	216	316	2384	100	1255	"empty"
-75	0	0	20	5	7	"empty"	"empty"	17600	28700	200	4956	5168	937	18	5002	5002	5350	1722	32	3	1	0	1633239	-0.106	100000.000	100000.000	0.000	0.000	0.000	0.000	0.000	16.610	-46	166	-46	166	316	2384	100	1256	"empty"
-75	0	0	20	6	7	"empty"	"empty"	18100	28700	200	5293	5711	1690	29	5098	5098	5572	2287	41	5	2	0	1804752	0.061	100000.000	100000.000	0.000	0.000	0.000	0.000	0.000	16.610	195	613	195	613	316	2384	100	1257	"empty"
0	0	0	20	7	7	"Control-Spot"	"Human_IgG"	18570	28710	180	7755	8226	3115	37	5274	5274	5737	2121	36	64	12	0	2105967	1.174	100000.000	100000.000	0.000	0.000	0.000	0.000	0.000	16.610	2481	2952	2481	2952	256	1924	100	1258	"Control-Spot"
0	0	0	20	8	7	"Control-Spot"	"Human_IgG"	19080	28720	160	8135	8499	2217	26	5442	5442	6256	3241	51	34	5	0	1767750	0.692	100000.000	100000.000	0.000	0.000	0.000	0.000	0.000	16.610	2693	3057	2693	3057	208	1512	100	1259	"Control-Spot"
0	0	0	20	9	7	"Control-Spot"	"Human_IgG"	19560	28730	210	7957	8251	2913	35	5314	5314	6089	2809	46	46	9	0	2607421	0.770	100000.000	100000.000	0.000	0.000	0.000	0.000	0.000	16.610	2643	2937	2643	2937	316	2572	100	1260	"Control-Spot"
0	0	0	21	1	1	"Akt1"	"P31749"	2030	29280	200	4704	4786	610	12	4580	4580	4667	1298	27	6	0	0	1512310	0.092	100000.000	100000.000	0.000	0.000	0.000	0.000	0.000	16.610	124	206	124	206	316	2384	100	1261	"T308"
0	0	0	21	2	1	"Akt1"	"P31749"	2530	29290	200	4454	4517	458	10	4429	4429	4537	1191	26	1	0	0	1427272	-0.017	100000.000	100000.000	0.000	0.000	0.000	0.000	0.000	16.610	25	88	25	88	316	2384	100	1262	"T308"
0	0	0	21	3	1	"Akt1"	"P31749"	3030	29290	200	4377	4561	703	15	4360	4360	4437	566	12	20	6	0	1441284	0.219	100000.000	100000.000	0.000	0.000	0.000	0.000	0.000	16.610	17	201	17	201	316	2384	100	1263	"T308"
0	0	0	21	4	1	"A-Raf"	"P10398"	3530	29290	200	4513	4775	827	17	4467	4467	4552	623	13	19	13	0	1508775	0.358	100000.000	100000.000	0.000	0.000	0.000	0.000	0.000	16.610	46	308	46	308	316	2384	100	1264	"Y302"
0	0	0	21	5	1	"A-Raf"	"P10398"	4030	29290	200	4742	4916	1086	22	4629	4629	4680	1030	22	11	6	0	1553357	0.229	100000.000	100000.000	0.000	0.000	0.000	0.000	0.000	16.610	113	287	113	287	316	2384	100	1265	"Y302"
0	0	0	21	6	1	"A-Raf"	"P10398"	4530	29290	200	4870	4971	838	16	4807	4807	4794	1101	22	10	4	0	1570727	0.161	100000.000	100000.000	0.000	0.000	0.000	0.000	0.000	16.610	63	164	63	164	316	2384	100	1266	"Y302"
0	0	0	21	7	1	"Cdk4"	"P11802"	5030	29290	200	4784	4755	457	9	4938	4938	4930	1021	20	1	0	0	1502464	-0.171	100000.000	100000.000	0.000	0.000	0.000	0.000	0.000	16.610	-154	-183	-154	-183	316	2384	100	1267	"S150"
0	0	0	21	8	1	"Cdk4"	"P11802"	5540	29290	200	4959	4987	418	8	5089	5089	5146	967	18	2	0	0	1575803	-0.164	100000.000	100000.000	0.000	0.000	0.000	0.000	0.000	16.610	-130	-102	-130	-102	316	2384	100	1268	"S150"
0	0	0	21	9	1	"Cdk4"	"P11802"	6040	29290	200	4871	5018	1808	36	5068	5068	5185	1358	26	1	0	0	1585547	-0.123	100000.000	100000.000	0.000	0.000	0.000	0.000	0.000	16.610	-197	-50	-197	-50	316	2384	100	1269	"S150"
0	0	0	21	1	2	"CREB "	"P16220"	2020	29920	200	5032	5122	1463	28	4814	4814	4792	603	12	14	0	0	1618415	0.547	100000.000	100000.000	0.000	0.000	0.000	0.000	0.000	16.610	218	308	218	308	316	2384	100	1270	"S111"
0	0	0	21	2	2	"CREB "	"P16220"	2530	29920	200	5048	5026	387	7	4741	4741	4764	999	20	2	0	0	1588144	0.262	100000.000	100000.000	0.000	0.000	0.000	0.000	0.000	16.610	307	285	307	285	316	2384	100	1271	"S111"
0	0	0	21	3	2	"CREB "	"P16220"	3030	29920	200	4942	4928	513	10	4648	4648	4746	1468	30	1	0	0	1557147	0.124	100000.000	100000.000	0.000	0.000	0.000	0.000	0.000	16.610	294	280	294	280	316	2384	100	1272	"S111"
0	0	0	21	4	2	"DVL1"	"O14640"	3530	29930	200	4951	4945	578	11	4729	4729	4769	1496	31	0	0	0	1562584	0.118	100000.000	100000.000	0.000	0.000	0.000	0.000	0.000	16.610	222	216	222	216	316	2384	100	1273	"S679"
0	0	0	21	5	2	"DVL1"	"O14640"	4030	29930	200	4807	4927	2064	41	4734	4734	4766	1186	24	0	0	0	1557002	0.136	100000.000	100000.000	0.000	0.000	0.000	0.000	0.000	16.610	73	193	73	193	316	2384	100	1274	"S679"
0	0	0	21	6	2	"DVL1"	"O14640"	4540	29940	150	4665	4800	963	20	4688	4688	4715	481	10	10	3	0	748870	0.177	100000.000	100000.000	0.000	0.000	0.000	0.000	0.000	16.610	-23	112	-23	112	156	1272	100	1275	"S679"
0	0	0	21	7	2	"IFNAR1 "	"P17181"	5030	29930	70	4707	4735	365	7	4629	4629	4708	455	9	15	3	0	151522	0.059	100000.000	100000.000	0.000	0.000	0.000	0.000	0.000	16.610	78	106	78	106	32	236	100	1276	"Y466"
0	0	0	21	8	2	"IFNAR1 "	"P17181"	5530	29930	200	4730	4840	841	17	4968	4968	5019	934	18	3	1	0	1529558	-0.192	100000.000	100000.000	0.000	0.000	0.000	0.000	0.000	16.610	-238	-128	-238	-128	316	2384	100	1277	"Y466"
0	0	0	21	9	2	"IFNAR1 "	"P17181"	6030	29930	200	4679	4825	1036	21	4992	4992	5193	2680	51	1	0	0	1524771	-0.137	100000.000	100000.000	0.000	0.000	0.000	0.000	0.000	16.610	-313	-167	-313	-167	316	2384	100	1278	"Y466"
0	0	0	21	1	3	"Jak1 "	"P23458"	2040	30570	200	4775	4859	679	13	4643	4643	4683	778	16	14	5	0	1535318	0.226	100000.000	100000.000	0.000	0.000	0.000	0.000	0.000	16.610	132	216	132	216	316	2384	100	1279	"Y1034"
0	0	0	21	2	3	"Jak1 "	"P23458"	2540	30580	200	4504	4729	1015	21	4488	4488	4584	910	19	12	1	0	1494468	0.159	100000.000	100000.000	0.000	0.000	0.000	0.000	0.000	16.610	16	241	16	241	316	2384	100	1280	"Y1034"
0	0	0	21	3	3	"Jak1 "	"P23458"	3040	30580	200	4488	4778	1873	39	4518	4518	4647	1354	29	4	1	0	1509893	0.097	100000.000	100000.000	0.000	0.000	0.000	0.000	0.000	16.610	-30	260	-30	260	316	2384	100	1281	"Y1034"
0	0	0	21	4	3	"Jun "	"P05412"	3540	30580	200	4165	4275	807	18	4647	4647	4705	1737	36	0	0	0	1350843	-0.248	100000.000	100000.000	0.000	0.000	0.000	0.000	0.000	16.610	-482	-372	-482	-372	316	2384	100	1282	"S63"
0	0	0	21	5	3	"Jun "	"P05412"	4040	30580	200	4219	4257	524	12	4683	4683	4712	970	20	0	0	0	1345064	-0.469	100000.000	100000.000	0.000	0.000	0.000	0.000	0.000	16.610	-464	-426	-464	-426	316	2384	100	1283	"S63"
0	0	0	21	6	3	"Jun "	"P05412"	4540	30590	200	4350	4519	1317	29	4732	4732	4791	1383	28	2	1	0	1428051	-0.197	100000.000	100000.000	0.000	0.000	0.000	0.000	0.000	16.610	-382	-213	-382	-213	316	2384	100	1284	"S63"
0	0	0	21	7	3	"Lck"	"P06239"	5040	30590	200	5228	5402	1383	25	4856	4856	4975	1321	26	12	2	0	1706946	0.323	100000.000	100000.000	0.000	0.000	0.000	0.000	0.000	16.610	372	546	372	546	316	2384	100	1285	"Y192"
0	0	0	21	8	3	"Lck"	"P06239"	5550	30590	200	5376	5572	946	16	5005	5005	5146	1158	22	17	3	0	1760879	0.368	100000.000	100000.000	0.000	0.000	0.000	0.000	0.000	16.610	371	567	371	567	316	2384	100	1286	"Y192"
0	0	0	21	9	3	"Lck"	"P06239"	6050	30590	200	5252	5405	961	17	5007	5007	5123	1029	20	6	1	0	1708050	0.274	100000.000	100000.000	0.000	0.000	0.000	0.000	0.000	16.610	245	398	245	398	316	2384	100	1287	"Y192"
0	0	0	21	1	4	"Mlk3"	"Q16584"	2060	31230	200	4890	4858	374	7	4817	4817	4777	670	14	1	0	0	1535087	0.121	100000.000	100000.000	0.000	0.000	0.000	0.000	0.000	16.610	73	41	73	41	316	2384	100	1288	"T277"
0	0	0	21	2	4	"Mlk3"	"Q16584"	2560	31240	200	4914	4926	672	13	4778	4778	4760	913	19	2	0	0	1556533	0.182	100000.000	100000.000	0.000	0.000	0.000	0.000	0.000	16.610	136	148	136	148	316	2384	100	1289	"T277"
0	0	0	21	3	4	"Mlk3"	"Q16584"	3060	31240	200	4836	4832	652	13	4717	4717	4714	733	15	3	1	0	1526887	0.161	100000.000	100000.000	0.000	0.000	0.000	0.000	0.000	16.610	119	115	119	115	316	2384	100	1290	"T277"
0	0	0	21	4	4	"NFAT2 "	"O95644"	3580	31250	100	6033	5970	581	9	4832	4832	4980	1851	37	5	0	0	477596	0.535	100000.000	100000.000	0.000	0.000	0.000	0.000	0.000	16.610	1201	1138	1201	1138	80	560	100	1291	"S245"
0	0	0	21	5	4	"NFAT2 "	"O95644"	4070	31260	100	5691	5932	1606	27	4665	4665	4727	1770	37	7	2	0	474585	0.681	100000.000	100000.000	0.000	0.000	0.000	0.000	0.000	16.610	1026	1267	1026	1267	80	560	100	1292	"S245"
0	0	0	21	6	4	"NFAT2 "	"O95644"	4580	31250	100	5567	5595	591	10	4494	4494	4552	356	7	92	83	0	447574	2.930	100000.000	100000.000	0.000	0.000	0.000	0.000	0.000	16.610	1073	1101	1073	1101	80	560	100	1293	"S245"
0	0	0	21	7	4	"PI3-kinase p85 subunit beta"	"O00459"	5050	31250	130	4934	5494	3601	65	4634	4634	4754	646	13	35	9	0	659305	1.146	100000.000	100000.000	0.000	0.000	0.000	0.000	0.000	16.610	300	860	300	860	120	940	100	1294	"Y605"
0	0	0	21	8	4	"PI3-kinase p85 subunit beta"	"O00459"	5580	31270	90	6163	6421	1650	25	4594	4594	4812	1082	22	65	30	0	333891	1.487	100000.000	100000.000	0.000	0.000	0.000	0.000	0.000	16.610	1569	1827	1569	1827	52	420	100	1295	"Y605"
0	0	0	21	9	4	"PI3-kinase p85 subunit beta"	"O00459"	6070	31260	130	4810	5324	1385	26	4758	4758	4923	845	17	26	13	0	638863	0.475	100000.000	100000.000	0.000	0.000	0.000	0.000	0.000	16.610	52	566	52	566	120	940	100	1296	"Y605"
0	0	0	21	1	5	"PDGFRb"	"P09619"	2060	31860	80	5237	5166	385	7	4777	4777	4750	527	11	38	1	0	268628	0.789	100000.000	100000.000	0.000	0.000	0.000	0.000	0.000	16.610	460	389	460	389	52	340	100	1297	"Y740"
0	0	0	21	2	5	"PDGFRb"	"P09619"	2550	31890	130	4743	4813	557	11	4718	4718	4755	1580	33	0	0	0	577571	0.037	100000.000	100000.000	0.000	0.000	0.000	0.000	0.000	16.610	25	95	25	95	120	940	100	1298	"Y740"
0	0	0	21	3	5	"PDGFRb"	"P09619"	3050	31870	200	4734	4749	639	13	4691	4691	4708	914	19	2	0	0	1500730	0.045	100000.000	100000.000	0.000	0.000	0.000	0.000	0.000	16.610	43	58	43	58	316	2384	100	1299	"Y740"
0	0	0	21	4	5	"Rack1"	"P63244"	3560	31860	150	5374	5291	548	10	4730	4730	4759	880	18	28	1	0	825322	0.605	100000.000	100000.000	0.000	0.000	0.000	0.000	0.000	16.610	644	561	644	561	156	1272	100	1300	"Y194"
0	0	0	21	5	5	"Rack1"	"P63244"	4070	31880	170	5102	5151	638	12	4658	4658	4657	708	15	29	5	0	1071415	0.698	100000.000	100000.000	0.000	0.000	0.000	0.000	0.000	16.610	444	493	444	493	208	1660	100	1301	"Y194"
0	0	0	21	6	5	"Rack1"	"P63244"	4570	31880	150	5113	5092	560	10	4616	4616	4700	1469	31	3	0	0	794284	0.267	100000.000	100000.000	0.000	0.000	0.000	0.000	0.000	16.610	497	476	497	476	156	1272	100	1302	"Y194"
0	0	0	21	7	5	"SEK1 "	"P45985"	5060	31880	200	4360	4395	524	11	4634	4634	4706	776	16	3	0	0	1388882	-0.401	100000.000	100000.000	0.000	0.000	0.000	0.000	0.000	16.610	-274	-239	-274	-239	316	2384	100	1303	"T261"
0	0	0	21	8	5	"SEK1 "	"P45985"	5560	31880	200	4531	4663	881	18	4743	4743	4902	1563	31	3	1	0	1473501	-0.153	100000.000	100000.000	0.000	0.000	0.000	0.000	0.000	16.610	-212	-80	-212	-80	316	2384	100	1304	"T261"
0	0	0	21	9	5	"SEK1 "	"P45985"	6060	31890	200	4674	4939	1240	25	4846	4846	5078	1178	23	7	3	0	1560732	-0.118	100000.000	100000.000	0.000	0.000	0.000	0.000	0.000	16.610	-172	93	-172	93	316	2384	100	1305	"T261"
0	0	0	21	1	6	"Smad3 "	"P84022"	2060	32520	80	5021	5108	941	18	4539	4539	4526	412	9	55	30	0	265629	1.413	100000.000	100000.000	0.000	0.000	0.000	0.000	0.000	16.610	482	569	482	569	52	340	100	1306	"S423"
0	0	0	21	2	6	"Smad3 "	"P84022"	2560	32530	80	4855	4875	383	7	4547	4547	4611	597	12	26	1	0	253522	0.442	100000.000	100000.000	0.000	0.000	0.000	0.000	0.000	16.610	308	328	308	328	52	340	100	1307	"S423"
0	0	0	21	3	6	"Smad3 "	"P84022"	3070	32520	90	4876	4923	415	8	4477	4477	4524	1003	22	9	0	0	255992	0.398	100000.000	100000.000	0.000	0.000	0.000	0.000	0.000	16.610	399	446	399	446	52	420	100	1308	"S423"
0	0	0	21	4	6	"TBK1 "	"Q9UHD2"	3570	32510	120	8834	8531	1955	22	4565	4565	4545	502	11	89	87	0	1023681	7.940	100000.000	100000.000	0.000	0.000	0.000	0.000	0.000	16.610	4269	3966	4269	3966	120	820	100	1309	"S172"
0	0	0	21	5	6	"TBK1 "	"Q9UHD2"	4060	32520	120	8516	8198	1754	21	4508	4508	4545	553	12	89	86	0	983716	6.606	100000.000	100000.000	0.000	0.000	0.000	0.000	0.000	16.610	4008	3690	4008	3690	120	820	100	1310	"S172"
0	0	0	21	6	6	"TBK1 "	"Q9UHD2"	4550	32530	130	9164	9181	1844	20	4602	4602	4641	692	14	95	95	0	1101749	6.561	100000.000	100000.000	0.000	0.000	0.000	0.000	0.000	16.610	4562	4579	4562	4579	120	940	100	1311	"S172"
0	0	0	21	7	6	"TrKA"	"P04629"	5070	32540	120	7995	7616	1496	19	4548	4548	4601	498	10	87	84	0	913970	6.054	100000.000	100000.000	0.000	0.000	0.000	0.000	0.000	16.610	3447	3068	3447	3068	120	820	100	1312	"Y496"
0	0	0	21	8	6	"TrKA"	"P04629"	5560	32540	110	8544	8496	982	11	4631	4631	4660	724	15	97	96	0	679696	5.298	100000.000	100000.000	0.000	0.000	0.000	0.000	0.000	16.610	3913	3865	3913	3865	80	656	100	1313	"Y496"
0	0	0	21	9	6	"TrKA"	"P04629"	6050	32550	100	8923	8720	1827	20	4710	4710	4884	1108	22	86	85	0	697621	3.462	100000.000	100000.000	0.000	0.000	0.000	0.000	0.000	16.610	4213	4010	4213	4010	80	560	100	1314	"Y496"
-75	0	0	21	1	7	"empty"	"empty"	2040	33170	200	4323	4385	445	10	4681	4681	4672	922	19	2	0	0	1385558	-0.311	100000.000	100000.000	0.000	0.000	0.000	0.000	0.000	16.610	-358	-296	-358	-296	316	2384	100	1315	"empty"
-75	0	0	21	2	7	"empty"	"empty"	2540	33170	200	4184	4228	443	10	4607	4607	4649	1273	27	1	0	0	1335890	-0.331	100000.000	100000.000	0.000	0.000	0.000	0.000	0.000	16.610	-423	-379	-423	-379	316	2384	100	1316	"empty"
-75	0	0	21	3	7	"empty"	"empty"	3040	33170	200	4110	4152	449	10	4532	4532	4566	954	20	0	0	0	1312066	-0.434	100000.000	100000.000	0.000	0.000	0.000	0.000	0.000	16.610	-422	-380	-422	-380	316	2384	100	1317	"empty"
-75	0	0	21	4	7	"empty"	"empty"	3540	33170	200	4256	4285	336	7	4532	4532	4561	1345	29	0	0	0	1353913	-0.205	100000.000	100000.000	0.000	0.000	0.000	0.000	0.000	16.610	-276	-247	-276	-247	316	2384	100	1318	"empty"
-75	0	0	21	5	7	"empty"	"empty"	4040	33170	200	4470	4572	1057	23	4529	4529	4535	536	11	8	3	0	1444842	0.069	100000.000	100000.000	0.000	0.000	0.000	0.000	0.000	16.610	-59	43	-59	43	316	2384	100	1319	"empty"
-75	0	0	21	6	7	"empty"	"empty"	4540	33170	200	4732	5060	3228	63	4604	4604	4671	1313	28	6	2	0	1599028	0.296	100000.000	100000.000	0.000	0.000	0.000	0.000	0.000	16.610	128	456	128	456	316	2384	100	1320	"empty"
-75	0	0	21	7	7	"empty"	"empty"	5040	33170	200	4795	4853	1662	34	4563	4563	4634	726	15	6	1	0	1533574	0.302	100000.000	100000.000	0.000	0.000	0.000	0.000	0.000	16.610	232	290	232	290	316	2384	100	1321	"empty"
-75	0	0	21	8	7	"empty"	"empty"	5540	33170	200	4817	4888	427	8	4616	4616	4649	751	16	7	2	0	1544592	0.318	100000.000	100000.000	0.000	0.000	0.000	0.000	0.000	16.610	201	272	201	272	316	2384	100	1322	"empty"
-75	0	0	21	9	7	"empty"	"empty"	6040	33170	200	4894	4958	663	13	4710	4710	4815	1565	32	0	0	0	1566776	0.091	100000.000	100000.000	0.000	0.000	0.000	0.000	0.000	16.610	184	248	184	248	316	2384	100	1323	"empty"
0	0	0	22	1	1	"PLCG2"	"P16885"	6610	29350	130	5793	5904	1670	28	5035	5035	5167	1514	29	5	2	0	708498	0.487	100000.000	100000.000	0.000	0.000	0.000	0.000	0.000	16.610	758	869	758	869	120	940	100	1324	"Y753"
0	0	0	22	2	1	"PLCG2"	"P16885"	7110	29360	140	5464	6659	6174	92	4999	4999	4962	797	16	33	12	0	1038809	2.129	100000.000	100000.000	0.000	0.000	0.000	0.000	0.000	16.610	465	1660	465	1660	156	1140	100	1325	"Y753"
0	0	0	22	3	1	"PLCG2"	"P16885"	7610	29350	110	5422	5487	721	13	4849	4849	4817	640	13	48	12	0	438948	1.047	100000.000	100000.000	0.000	0.000	0.000	0.000	0.000	16.610	573	638	573	638	80	656	100	1326	"Y753"
0	0	0	22	4	1	"pyk2"	"Q14289"	8120	29360	150	11025	10875	1738	15	4671	4671	4771	821	17	96	95	0	1696565	7.435	100000.000	100000.000	0.000	0.000	0.000	0.000	0.000	16.610	6354	6204	6354	6204	156	1272	100	1327	"Y402"
0	0	0	22	5	1	"pyk2"	"Q14289"	8620	29360	160	10973	10809	2759	25	4618	4618	4672	551	11	95	95	0	2248229	11.138	100000.000	100000.000	0.000	0.000	0.000	0.000	0.000	16.610	6355	6191	6355	6191	208	1512	100	1328	"Y402"
0	0	0	22	6	1	"pyk2"	"Q14289"	9120	29360	160	10770	10513	2093	19	4627	4627	4720	1056	22	94	94	0	2186705	5.486	100000.000	100000.000	0.000	0.000	0.000	0.000	0.000	16.610	6143	5886	6143	5886	208	1512	100	1329	"Y402"
0	0	0	22	7	1	"STAM2"	"Q92783"	9620	29360	160	5586	5618	721	12	4679	4679	4765	790	16	58	10	0	1168505	1.080	100000.000	100000.000	0.000	0.000	0.000	0.000	0.000	16.610	907	939	907	939	208	1512	100	1330	"Y371"
0	0	0	22	8	1	"STAM2"	"Q92783"	10120	29370	160	5691	5681	720	12	4914	4914	4963	1363	27	13	1	0	1181648	0.527	100000.000	100000.000	0.000	0.000	0.000	0.000	0.000	16.610	777	767	777	767	208	1512	100	1331	"Y371"
0	0	0	22	9	1	"STAM2"	"Q92783"	10620	29380	160	5770	5849	703	12	4966	4966	4985	638	12	59	26	0	1216621	1.354	100000.000	100000.000	0.000	0.000	0.000	0.000	0.000	16.610	804	883	804	883	208	1512	100	1332	"Y371"
0	0	0	22	1	2	"STAT3 "	"P40763"	6630	30010	150	5663	6003	2731	45	4908	4908	4947	881	17	35	7	0	936475	1.199	100000.000	100000.000	0.000	0.000	0.000	0.000	0.000	16.610	755	1095	755	1095	156	1272	100	1333	"Y705"
0	0	0	22	2	2	"STAT3 "	"P40763"	7110	30010	130	5624	5687	614	10	4835	4835	4914	784	15	50	7	0	682448	0.986	100000.000	100000.000	0.000	0.000	0.000	0.000	0.000	16.610	789	852	789	852	120	940	100	1334	"Y705"
0	0	0	22	3	2	"STAT3 "	"P40763"	7610	30010	130	5694	5801	961	16	4957	4957	4953	485	9	69	30	0	696102	1.748	100000.000	100000.000	0.000	0.000	0.000	0.000	0.000	16.610	737	844	737	844	120	940	100	1335	"Y705"
0	0	0	22	4	2	"STMN1"	"P16949"	8110	30010	200	4876	4920	495	10	4857	4857	4853	1008	20	2	0	0	1554667	0.066	100000.000	100000.000	0.000	0.000	0.000	0.000	0.000	16.610	19	63	19	63	316	2384	100	1336	"S15"
0	0	0	22	5	2	"STMN1"	"P16949"	8610	30010	200	4989	4968	395	7	4832	4832	4872	1172	24	0	0	0	1569742	0.082	100000.000	100000.000	0.000	0.000	0.000	0.000	0.000	16.610	157	136	157	136	316	2384	100	1337	"S15"
0	0	0	22	6	2	"STMN1"	"P16949"	9110	30010	200	4983	5108	1221	23	4773	4773	4824	663	13	7	2	0	1614195	0.428	100000.000	100000.000	0.000	0.000	0.000	0.000	0.000	16.610	210	335	210	335	316	2384	100	1338	"S15"
0	0	0	22	7	2	"4E-BP1 "	"Q13541"	9610	30020	200	5031	4993	1049	21	4907	4907	4945	888	17	2	1	0	1577700	0.054	100000.000	100000.000	0.000	0.000	0.000	0.000	0.000	16.610	124	86	124	86	316	2384	100	1339	"S64"
0	0	0	22	8	2	"4E-BP1 "	"Q13541"	10110	30020	200	5076	4991	434	8	5063	5063	5122	2083	40	0	0	0	1577181	-0.063	100000.000	100000.000	0.000	0.000	0.000	0.000	0.000	16.610	13	-72	13	-72	316	2384	100	1340	"S64"
0	0	0	22	9	2	"4E-BP1 "	"Q13541"	10610	30020	200	5108	5101	747	14	5108	5108	5101	1180	23	2	0	0	1611805	0.000	0.000	100000.000	0.000	0.000	0.000	0.000	0.000	Error	0	-7	0	-7	316	2384	100	1341	"S64"
0	0	0	22	1	3	"Tgfbr2"	"P37173"	6610	30630	200	4234	4389	860	19	4916	4916	4971	1134	22	1	1	0	1386846	-0.513	100000.000	100000.000	0.000	0.000	0.000	0.000	0.000	16.610	-682	-527	-682	-527	316	2384	100	1342	"Y336"
0	0	0	22	2	3	"Tgfbr2"	"P37173"	7110	30630	200	4149	4271	904	21	4859	4859	4903	1217	24	1	0	0	1349756	-0.519	100000.000	100000.000	0.000	0.000	0.000	0.000	0.000	16.610	-710	-588	-710	-588	316	2384	100	1343	"Y336"
0	0	0	22	3	3	"Tgfbr2"	"P37173"	7610	30630	200	4145	4134	660	15	4860	4860	4874	1526	31	0	0	0	1306213	-0.485	100000.000	100000.000	0.000	0.000	0.000	0.000	0.000	16.610	-715	-726	-715	-726	316	2384	100	1344	"Y336"
0	0	0	22	4	3	"Bid "	"P55957"	8120	30640	110	5168	5298	818	15	4791	4791	4736	617	13	33	22	0	423817	0.911	100000.000	100000.000	0.000	0.000	0.000	0.000	0.000	16.610	377	507	377	507	80	656	100	1345	"T54"
0	0	0	22	5	3	"Bid "	"P55957"	8620	30650	70	6054	6179	1250	20	4548	4548	4567	355	7	93	93	0	197731	4.541	100000.000	100000.000	0.000	0.000	0.000	0.000	0.000	16.610	1506	1631	1506	1631	32	236	100	1346	"T54"
0	0	0	22	6	3	"Bid "	"P55957"	9110	30640	70	6019	5976	353	5	4623	4623	4681	772	16	96	34	0	191223	1.677	100000.000	100000.000	0.000	0.000	0.000	0.000	0.000	16.610	1396	1353	1396	1353	32	236	100	1347	"T54"
0	0	0	22	7	3	"caveolin-1"	"Q03135"	9610	30640	200	4571	4618	521	11	4891	4891	5020	2133	42	0	0	0	1459130	-0.188	100000.000	100000.000	0.000	0.000	0.000	0.000	0.000	16.610	-320	-273	-320	-273	316	2384	100	1348	"Y6"
0	0	0	22	8	3	"caveolin-1"	"Q03135"	10110	30650	200	4729	4880	1145	23	4981	4981	4992	924	18	1	0	0	1542039	-0.121	100000.000	100000.000	0.000	0.000	0.000	0.000	0.000	16.610	-252	-101	-252	-101	316	2384	100	1349	"Y6"
0	0	0	22	9	3	"caveolin-1"	"Q03135"	10610	30650	200	4860	4876	517	10	4999	4999	5007	818	16	0	0	0	1540877	-0.160	100000.000	100000.000	0.000	0.000	0.000	0.000	0.000	16.610	-139	-123	-139	-123	316	2384	100	1350	"Y6"
0	0	0	22	1	4	"CDK2"	"P24941"	6610	31270	130	5536	5587	477	8	4793	4793	4853	834	17	36	3	0	670435	0.880	100000.000	100000.000	0.000	0.000	0.000	0.000	0.000	16.610	743	794	743	794	120	940	100	1351	"Y14"
0	0	0	22	2	4	"CDK2"	"P24941"	7110	31280	120	5510	5622	781	13	4796	4796	4850	561	11	73	13	0	674639	1.376	100000.000	100000.000	0.000	0.000	0.000	0.000	0.000	16.610	714	826	714	826	120	820	100	1352	"Y14"
0	0	0	22	3	4	"CDK2"	"P24941"	7600	31270	130	5744	5792	605	10	4938	4938	5108	1982	38	2	0	0	695078	0.345	100000.000	100000.000	0.000	0.000	0.000	0.000	0.000	16.610	806	854	806	854	120	940	100	1353	"Y14"
0	0	0	22	4	4	"Fos "	"P01100"	8100	31280	200	4930	5021	1075	21	4933	4933	4923	810	16	3	1	0	1586634	0.121	100000.000	100000.000	0.000	0.000	0.000	0.000	0.000	16.610	-3	88	-3	88	316	2384	100	1354	"S362"
0	0	0	22	5	4	"Fos "	"P01100"	8600	31280	200	5095	5128	546	10	4959	4959	4978	1057	21	2	0	0	1620522	0.142	100000.000	100000.000	0.000	0.000	0.000	0.000	0.000	16.610	136	169	136	169	316	2384	100	1355	"S362"
0	0	0	22	6	4	"Fos "	"P01100"	9100	31280	200	5176	5306	1368	25	5031	5031	5008	592	11	6	1	0	1676549	0.503	100000.000	100000.000	0.000	0.000	0.000	0.000	0.000	16.610	145	275	145	275	316	2384	100	1356	"S362"
0	0	0	22	7	4	"Grb2"	"P62993"	9600	31290	80	6802	6900	734	10	5162	5162	5164	592	11	96	88	0	358816	2.932	100000.000	100000.000	0.000	0.000	0.000	0.000	0.000	16.610	1640	1738	1640	1738	52	340	100	1357	"Y37"
0	0	0	22	8	4	"Grb2"	"P62993"	10080	31300	100	6678	6923	3054	44	5086	5086	5122	834	16	72	43	0	553838	2.159	100000.000	100000.000	0.000	0.000	0.000	0.000	0.000	16.610	1592	1837	1592	1837	80	560	100	1358	"Y37"
0	0	0	22	9	4	"Grb2"	"P62993"	10610	31300	80	6684	6626	692	10	5035	5035	5087	1119	21	75	7	0	344533	1.375	100000.000	100000.000	0.000	0.000	0.000	0.000	0.000	16.610	1649	1591	1649	1591	52	340	100	1359	"Y37"
0	0	0	22	1	5	"IL4R "	"P24394"	6600	31920	160	5958	6667	5917	88	4797	4797	4858	893	18	74	10	0	1386829	2.026	100000.000	100000.000	0.000	0.000	0.000	0.000	0.000	16.610	1161	1870	1161	1870	208	1512	100	1360	"Y713"
0	0	0	22	2	5	"IL4R "	"P24394"	7100	31920	160	5801	5891	880	14	4837	4837	4893	1269	25	33	3	0	1225225	0.786	100000.000	100000.000	0.000	0.000	0.000	0.000	0.000	16.610	964	1054	964	1054	208	1512	100	1361	"Y713"
0	0	0	22	3	5	"IL4R "	"P24394"	7590	31910	160	5558	5610	652	11	4869	4869	4824	529	10	56	36	0	1166812	1.486	100000.000	100000.000	0.000	0.000	0.000	0.000	0.000	16.610	689	741	689	741	208	1512	100	1362	"Y713"
0	0	0	22	4	5	"IRAK4"	"P51617"	8090	31930	140	7063	6933	826	11	4884	4884	4864	1095	22	85	49	0	1081495	1.889	100000.000	100000.000	0.000	0.000	0.000	0.000	0.000	16.610	2179	2049	2179	2049	156	1140	100	1363	"T208"
0	0	0	22	5	5	"IRAK4"	"P51617"	8600	31930	170	7153	7257	980	13	4904	4904	4889	609	12	97	93	0	1509541	3.888	100000.000	100000.000	0.000	0.000	0.000	0.000	0.000	16.610	2249	2353	2249	2353	208	1660	100	1364	"T208"
0	0	0	22	6	5	"IRAK4"	"P51617"	9100	31940	180	6870	6837	1120	16	4951	4951	4957	914	18	90	57	0	1750247	2.057	100000.000	100000.000	0.000	0.000	0.000	0.000	0.000	16.610	1919	1886	1919	1886	256	1924	100	1365	"T208"
0	0	0	22	7	5	"LDLRAP1"	"Q5SW96"	9590	31930	200	4722	4771	724	15	4970	4970	4958	830	16	1	0	0	1507713	-0.225	100000.000	100000.000	0.000	0.000	0.000	0.000	0.000	16.610	-248	-199	-248	-199	316	2384	100	1366	"S186"
0	0	0	22	8	5	"LDLRAP1"	"Q5SW96"	10090	31940	200	4840	4879	683	13	5080	5080	5061	750	14	3	1	0	1541907	-0.243	100000.000	100000.000	0.000	0.000	0.000	0.000	0.000	16.610	-240	-201	-240	-201	316	2384	100	1367	"S186"
0	0	0	22	9	5	"LDLRAP1"	"Q5SW96"	10600	31940	200	4998	5174	2003	38	5099	5099	5097	967	18	2	2	0	1634869	0.080	100000.000	100000.000	0.000	0.000	0.000	0.000	0.000	16.610	-101	75	-101	75	316	2384	100	1368	"S186"
0	0	0	22	1	6	"MAPK14"	"Q16539"	6590	32540	110	5695	5780	1011	17	4802	4802	4918	1531	31	11	3	0	462414	0.563	100000.000	100000.000	0.000	0.000	0.000	0.000	0.000	16.610	893	978	893	978	80	656	100	1369	"T179"
0	0	0	22	2	6	"MAPK14"	"Q16539"	7090	32550	110	5568	5571	551	9	4768	4768	4801	962	20	38	2	0	445669	0.800	100000.000	100000.000	0.000	0.000	0.000	0.000	0.000	16.610	800	803	800	803	80	656	100	1370	"T179"
0	0	0	22	3	6	"MAPK14"	"Q16539"	7580	32550	110	5468	5405	726	13	4838	4838	4812	722	15	48	5	0	432412	0.821	100000.000	100000.000	0.000	0.000	0.000	0.000	0.000	16.610	630	567	630	567	80	656	100	1371	"T179"
0	0	0	22	4	6	"Met "	"P08581"	8090	32570	90	5569	5611	623	11	4894	4894	4797	468	9	61	38	0	291780	1.739	100000.000	100000.000	0.000	0.000	0.000	0.000	0.000	16.610	675	717	675	717	52	420	100	1372	"Y1003"
0	0	0	22	5	6	"Met "	"P08581"	8590	32580	80	5707	5748	851	14	4932	4932	4856	594	12	55	34	0	298883	1.502	100000.000	100000.000	0.000	0.000	0.000	0.000	0.000	16.610	775	816	775	816	52	340	100	1373	"Y1003"
0	0	0	22	6	6	"Met "	"P08581"	9100	32590	70	6090	6024	466	7	4867	4867	4897	493	10	93	59	0	192753	2.286	100000.000	100000.000	0.000	0.000	0.000	0.000	0.000	16.610	1223	1157	1223	1157	32	236	100	1374	"Y1003"
0	0	0	22	7	6	"p53 "	"P04637"	9590	32590	90	5700	5964	1750	29	4881	4881	4906	446	9	75	46	0	310134	2.372	100000.000	100000.000	0.000	0.000	0.000	0.000	0.000	16.610	819	1083	819	1083	52	420	100	1375	"S15"
0	0	0	22	8	6	"p53 "	"P04637"	10090	32570	100	5498	5592	716	12	5032	5032	4963	510	10	48	23	0	447388	1.233	100000.000	100000.000	0.000	0.000	0.000	0.000	0.000	16.610	466	560	466	560	80	560	100	1376	"S15"
0	0	0	22	9	6	"p53 "	"P04637"	10590	32570	90	5713	6269	4335	69	5074	5074	5042	441	8	57	32	0	325998	2.782	100000.000	100000.000	0.000	0.000	0.000	0.000	0.000	16.610	639	1195	639	1195	52	420	100	1377	"S15"
-75	0	0	22	1	7	"empty"	"empty"	6610	33210	200	4808	4816	462	9	4739	4739	4804	711	14	2	0	0	1521937	0.017	100000.000	100000.000	0.000	0.000	0.000	0.000	0.000	16.610	69	77	69	77	316	2384	100	1378	"empty"
-75	0	0	22	2	7	"empty"	"empty"	7110	33210	200	4668	4646	431	9	4695	4695	4766	1271	26	0	0	0	1468009	-0.094	100000.000	100000.000	0.000	0.000	0.000	0.000	0.000	16.610	-27	-49	-27	-49	316	2384	100	1379	"empty"
-75	0	0	22	3	7	"empty"	"empty"	7610	33210	200	4649	4656	909	19	4726	4726	4730	731	15	3	0	0	1471146	-0.101	100000.000	100000.000	0.000	0.000	0.000	0.000	0.000	16.610	-77	-70	-77	-70	316	2384	100	1380	"empty"
-75	0	0	22	4	7	"empty"	"empty"	8110	33210	200	4581	4580	505	11	4780	4780	4758	765	16	2	0	0	1447312	-0.233	100000.000	100000.000	0.000	0.000	0.000	0.000	0.000	16.610	-199	-200	-199	-200	316	2384	100	1381	"empty"
-75	0	0	22	5	7	"empty"	"empty"	8610	33210	200	4520	4527	351	7	4800	4800	4907	2027	41	0	0	0	1430579	-0.187	100000.000	100000.000	0.000	0.000	0.000	0.000	0.000	16.610	-280	-273	-280	-273	316	2384	100	1382	"empty"
-75	0	0	22	6	7	"empty"	"empty"	9110	33210	200	4563	4754	1954	41	4781	4781	4801	531	11	5	1	0	1502364	-0.089	100000.000	100000.000	0.000	0.000	0.000	0.000	0.000	16.610	-218	-27	-218	-27	316	2384	100	1383	"empty"
0	0	0	22	7	7	"GLQAWPGEAIPQFLG_100"	"GLQAWPGEAIPQFLG_100"	9600	33230	140	4889	4874	418	8	4824	4824	4796	483	10	12	1	0	760303	0.161	100000.000	100000.000	0.000	0.000	0.000	0.000	0.000	16.610	65	50	65	50	156	1140	100	1384	"GLQAWPGEAIPQFLG_100"
0	0	0	22	8	7	"GLQAWPGEAIPQFLG_100"	"GLQAWPGEAIPQFLG_100"	10100	33220	200	5032	4999	636	12	4969	4969	4990	916	18	4	1	0	1579711	0.010	100000.000	100000.000	0.000	0.000	0.000	0.000	0.000	16.610	63	30	63	30	316	2384	100	1385	"GLQAWPGEAIPQFLG_100"
0	0	0	22	9	7	"GLQAWPGEAIPQFLG_100"	"GLQAWPGEAIPQFLG_100"	10610	33220	110	5356	5742	3468	60	5026	5026	5072	1077	21	7	3	0	459360	0.622	100000.000	100000.000	0.000	0.000	0.000	0.000	0.000	16.610	330	716	330	716	80	656	100	1386	"GLQAWPGEAIPQFLG_100"
0	0	0	23	1	1	"JAK2"	"O60674"	11150	29380	120	5445	5783	1169	20	5115	5115	5074	437	8	43	33	0	694010	1.622	100000.000	100000.000	0.000	0.000	0.000	0.000	0.000	16.610	330	668	330	668	120	820	100	1387	"Y813"
0	0	0	23	2	1	"JAK2"	"O60674"	11650	29390	80	7228	7021	1336	19	5319	5319	5315	449	8	78	73	0	365105	3.800	100000.000	100000.000	0.000	0.000	0.000	0.000	0.000	16.610	1909	1702	1909	1702	52	340	100	1388	"Y813"
0	0	0	23	3	1	"JAK2"	"O60674"	12150	29390	80	7873	7890	1073	13	5251	5251	5322	1043	19	94	75	0	410286	2.462	100000.000	100000.000	0.000	0.000	0.000	0.000	0.000	16.610	2622	2639	2622	2639	52	340	100	1389	"Y813"
0	0	0	23	4	1	"Jun "	"P05412"	12650	29380	200	4707	4809	723	15	5263	5263	5329	1104	20	0	0	0	1519553	-0.471	100000.000	100000.000	0.000	0.000	0.000	0.000	0.000	16.610	-556	-454	-556	-454	316	2384	100	1390	"S73"
0	0	0	23	5	1	"Jun "	"P05412"	13150	29380	200	4814	4987	2040	40	5248	5248	5292	838	15	5	2	0	1575973	-0.364	100000.000	100000.000	0.000	0.000	0.000	0.000	0.000	16.610	-434	-261	-434	-261	316	2384	100	1391	"S73"
0	0	0	23	6	1	"Jun "	"P05412"	13660	29380	110	5129	5280	977	18	5177	5177	5316	1479	27	7	1	0	422411	-0.024	100000.000	100000.000	0.000	0.000	0.000	0.000	0.000	16.610	-48	103	-48	103	80	656	100	1392	"S73"
0	0	0	23	7	1	"Kit "	"P10721"	14140	29360	160	5672	6890	2851	41	5150	5150	5339	1428	26	36	30	0	1433110	1.086	100000.000	100000.000	0.000	0.000	0.000	0.000	0.000	16.610	522	1740	522	1740	208	1512	100	1393	"Y936"
0	0	0	23	8	1	"Kit "	"P10721"	14650	29390	120	7597	7422	2453	33	5015	5015	5285	2139	40	55	14	0	890583	0.999	100000.000	100000.000	0.000	0.000	0.000	0.000	0.000	16.610	2582	2407	2582	2407	120	820	100	1394	"Y936"
0	0	0	23	9	1	"Kit "	"P10721"	15160	29410	120	7908	8066	4711	58	4861	4861	5089	1470	28	63	51	0	967900	2.025	100000.000	100000.000	0.000	0.000	0.000	0.000	0.000	16.610	3047	3205	3047	3205	120	820	100	1395	"Y936"
0	0	0	23	1	2	"Mnk1"	"Q9BUB5"	11140	30020	80	5643	5612	401	7	5123	5123	5103	324	6	67	34	0	291829	1.571	100000.000	100000.000	0.000	0.000	0.000	0.000	0.000	16.610	520	489	520	489	52	340	100	1396	"T250"
0	0	0	23	2	2	"Mnk1"	"Q9BUB5"	11640	30020	200	5138	5212	840	16	5217	5217	5262	860	16	3	0	0	1647045	-0.058	100000.000	100000.000	0.000	0.000	0.000	0.000	0.000	16.610	-79	-5	-79	-5	316	2384	100	1397	"T250"
0	0	0	23	3	2	"Mnk1"	"Q9BUB5"	12140	30020	200	5071	5443	3550	65	5231	5231	5290	1087	20	5	1	0	1720093	0.141	100000.000	100000.000	0.000	0.000	0.000	0.000	0.000	16.610	-160	212	-160	212	316	2384	100	1398	"T250"
0	0	0	23	4	2	"NFAT3"	"Q14934"	12660	30040	80	11431	11629	2379	20	5016	5016	5083	402	7	100	100	0	604715	16.284	100000.000	100000.000	0.000	0.000	0.000	0.000	0.000	16.610	6415	6613	6415	6613	52	340	100	1399	"S676"
0	0	0	23	5	2	"NFAT3"	"Q14934"	13140	30040	80	11256	11437	2883	25	4972	4972	5057	507	10	98	98	0	594726	12.584	100000.000	100000.000	0.000	0.000	0.000	0.000	0.000	16.610	6284	6465	6284	6465	52	340	100	1400	"S676"
0	0	0	23	6	2	"NFAT3"	"Q14934"	13660	30030	130	9181	9185	3836	41	5097	5097	5308	1692	31	57	53	0	1102164	2.291	100000.000	100000.000	0.000	0.000	0.000	0.000	0.000	16.610	4084	4088	4084	4088	120	940	100	1401	"S676"
0	0	0	23	7	2	"PIK3R1 "	"P27986"	14150	30030	150	5358	5675	1217	21	5120	5120	5261	745	14	23	12	0	885348	0.556	100000.000	100000.000	0.000	0.000	0.000	0.000	0.000	16.610	238	555	238	555	156	1272	100	1402	"Y528"
0	0	0	23	8	2	"PIK3R1 "	"P27986"	14650	30030	150	5564	5854	1413	24	5150	5150	5331	1030	19	19	8	0	913207	0.508	100000.000	100000.000	0.000	0.000	0.000	0.000	0.000	16.610	414	704	414	704	156	1272	100	1403	"Y528"
0	0	0	23	9	2	"PIK3R1 "	"P27986"	15160	30040	170	5491	6007	2731	45	5063	5063	5369	1851	34	9	4	0	1249555	0.345	100000.000	100000.000	0.000	0.000	0.000	0.000	0.000	16.610	428	944	428	944	208	1660	100	1404	"Y528"
0	0	0	23	1	3	"p67phox"	"P19878"	11140	30650	200	4884	4842	650	13	4965	4965	5028	853	16	1	0	0	1530223	-0.218	100000.000	100000.000	0.000	0.000	0.000	0.000	0.000	16.610	-81	-123	-81	-123	316	2384	100	1405	"S208"
0	0	0	23	2	3	"p67phox"	"P19878"	11640	30650	200	5009	5001	449	8	5070	5070	5160	920	17	0	0	0	1580458	-0.173	100000.000	100000.000	0.000	0.000	0.000	0.000	0.000	16.610	-61	-69	-61	-69	316	2384	100	1406	"S208"
0	0	0	23	3	3	"p67phox"	"P19878"	12130	30660	80	5226	5550	1369	24	5234	5234	5290	1117	21	5	3	0	288578	0.233	100000.000	100000.000	0.000	0.000	0.000	0.000	0.000	16.610	-8	316	-8	316	52	340	100	1407	"S208"
0	0	0	23	4	3	"PDK1"	"O15530"	12650	30640	130	5555	5598	640	11	5249	5249	5310	675	12	18	4	0	671774	0.427	100000.000	100000.000	0.000	0.000	0.000	0.000	0.000	16.610	306	349	306	349	120	940	100	1408	"S241"
0	0	0	23	5	3	"PDK1"	"O15530"	13160	30660	200	5371	5530	2137	38	5170	5170	5305	1353	25	4	1	0	1747526	0.166	100000.000	100000.000	0.000	0.000	0.000	0.000	0.000	16.610	201	360	201	360	316	2384	100	1409	"S241"
0	0	0	23	6	3	"PDK1"	"O15530"	13670	30680	90	5807	5889	644	10	5175	5175	5360	1731	32	5	0	0	306243	0.306	100000.000	100000.000	0.000	0.000	0.000	0.000	0.000	16.610	632	714	632	714	52	420	100	1410	"S241"
0	0	0	23	7	3	"Ripk1"	"Q13546"	14150	30660	200	5305	5891	4163	70	5162	5162	5372	1513	28	6	2	0	1861418	0.343	100000.000	100000.000	0.000	0.000	0.000	0.000	0.000	16.610	143	729	143	729	316	2384	100	1411	"Y384"
0	0	0	23	8	3	"Ripk1"	"Q13546"	14650	30660	200	5167	5869	3351	57	5111	5111	5325	1094	20	15	7	0	1854457	0.497	100000.000	100000.000	0.000	0.000	0.000	0.000	0.000	16.610	56	758	56	758	316	2384	100	1412	"Y384"
0	0	0	23	9	3	"Ripk1"	"Q13546"	15150	30660	200	4988	5625	3230	57	4961	4961	5264	1545	29	11	6	0	1777416	0.234	100000.000	100000.000	0.000	0.000	0.000	0.000	0.000	16.610	27	664	27	664	316	2384	100	1413	"Y384"
0	0	0	23	1	4	"Shc1"	"P29353"	11160	31310	70	5378	5471	370	6	4891	4891	4945	387	7	71	15	0	175084	1.359	100000.000	100000.000	0.000	0.000	0.000	0.000	0.000	16.610	487	580	487	580	32	236	100	1414	"S36"
0	0	0	23	2	4	"Shc1"	"P29353"	11620	31300	120	4905	4987	631	12	4935	4935	4965	429	8	15	5	0	598404	0.051	100000.000	100000.000	0.000	0.000	0.000	0.000	0.000	16.610	-30	52	-30	52	120	820	100	1415	"S36"
0	0	0	23	3	4	"Shc1"	"P29353"	12130	31300	200	4887	4995	649	12	5006	5006	5118	1356	26	1	0	0	1578355	-0.091	100000.000	100000.000	0.000	0.000	0.000	0.000	0.000	16.610	-119	-11	-119	-11	316	2384	100	1416	"S36"
0	0	0	23	4	4	"SMAD3"	"Q15796"	12630	31300	200	5025	5053	450	8	5090	5090	5195	959	18	3	0	0	1596610	-0.148	100000.000	100000.000	0.000	0.000	0.000	0.000	0.000	16.610	-65	-37	-65	-37	316	2384	100	1417	"S204"
0	0	0	23	5	4	"SMAD3"	"Q15796"	13130	31300	200	5012	5196	1461	28	5091	5091	5276	1367	25	2	1	0	1641908	-0.059	100000.000	100000.000	0.000	0.000	0.000	0.000	0.000	16.610	-79	105	-79	105	316	2384	100	1418	"S204"
0	0	0	23	6	4	"SMAD3"	"Q15796"	13640	31300	130	5029	5109	475	9	5085	5085	5248	1247	23	1	0	0	613118	-0.111	100000.000	100000.000	0.000	0.000	0.000	0.000	0.000	16.610	-56	24	-56	24	120	940	100	1419	"S204"
0	0	0	23	7	4	"TAK1 "	"O43318"	14130	31300	200	5104	5279	1148	21	5137	5137	5410	1812	33	4	0	0	1668235	-0.072	100000.000	100000.000	0.000	0.000	0.000	0.000	0.000	16.610	-33	142	-33	142	316	2384	100	1420	"S192"
0	0	0	23	8	4	"TAK1 "	"O43318"	14630	31300	170	5264	5459	916	16	5194	5194	5472	1655	30	6	2	0	1135368	-0.008	100000.000	100000.000	0.000	0.000	0.000	0.000	0.000	16.610	70	265	70	265	208	1660	100	1421	"S192"
0	0	0	23	9	4	"TAK1 "	"O43318"	15140	31320	80	5341	6083	2495	41	5147	5147	5360	1023	19	28	11	0	316319	0.707	100000.000	100000.000	0.000	0.000	0.000	0.000	0.000	16.610	194	936	194	936	52	340	100	1422	"S192"
0	0	0	23	1	5	"ACC1"	"Q13085 "	11140	31940	70	5760	5711	441	7	5078	5078	5077	584	11	53	6	0	182743	1.086	100000.000	100000.000	0.000	0.000	0.000	0.000	0.000	16.610	682	633	682	633	32	236	100	1423	"S29"
0	0	0	23	2	5	"ACC1"	"Q13085 "	11640	31950	110	5456	5622	1062	18	5043	5043	5111	1155	22	10	1	0	449754	0.442	100000.000	100000.000	0.000	0.000	0.000	0.000	0.000	16.610	413	579	413	579	80	656	100	1424	"S29"
0	0	0	23	3	5	"ACC1"	"Q13085 "	12130	31950	80	5724	5864	814	13	5127	5127	5230	921	17	23	5	0	304939	0.688	100000.000	100000.000	0.000	0.000	0.000	0.000	0.000	16.610	597	737	597	737	52	340	100	1425	"S29"
0	0	0	23	4	5	"AR"	"P10275"	12630	31950	110	7855	7945	1732	21	5117	5117	5236	1377	26	92	50	0	635628	1.967	100000.000	100000.000	0.000	0.000	0.000	0.000	0.000	16.610	2738	2828	2738	2828	80	656	100	1426	"Y363"
0	0	0	23	5	5	"AR"	"P10275"	13140	31950	110	8094	7861	963	12	5157	5157	5186	640	12	96	91	0	628887	4.180	100000.000	100000.000	0.000	0.000	0.000	0.000	0.000	16.610	2937	2704	2937	2704	80	656	100	1427	"Y363"
0	0	0	23	6	5	"AR"	"P10275"	13640	31940	120	8046	8545	3814	44	5113	5113	5295	2087	39	77	17	0	1025411	1.557	100000.000	100000.000	0.000	0.000	0.000	0.000	0.000	16.610	2933	3432	2933	3432	120	820	100	1428	"Y363"
0	0	0	23	7	5	"process-control__"	"GGSGGSGDYKDDDDK"	14160	31940	170	5230	5542	1113	20	5130	5130	5342	1403	26	11	3	0	1152780	0.143	100000.000	100000.000	0.000	0.000	0.000	0.000	0.000	16.610	100	412	100	412	208	1660	100	1429	"process-control__"
0	0	0	23	8	5	"process-control__"	"GGSGGSGDYKDDDDK"	14660	31950	140	5237	5618	1796	31	5157	5157	5356	1298	24	14	5	0	876384	0.202	100000.000	100000.000	0.000	0.000	0.000	0.000	0.000	16.610	80	461	80	461	156	1140	100	1430	"process-control__"
0	0	0	23	9	5	"process-control__"	"GGSGGSGDYKDDDDK"	15180	31960	150	5062	5664	2252	39	5120	5120	5393	1515	28	12	3	0	883541	0.179	100000.000	100000.000	0.000	0.000	0.000	0.000	0.000	16.610	-58	544	-58	544	156	1272	100	1431	"process-control__"
0	0	0	23	1	6	"Ck2-B"	"Q5SRQ6"	11130	32570	200	4920	5014	810	16	5035	5035	5115	847	16	3	1	0	1584536	-0.119	100000.000	100000.000	0.000	0.000	0.000	0.000	0.000	16.610	-115	-21	-115	-21	316	2384	100	1432	"S228"
0	0	0	23	2	6	"Ck2-B"	"Q5SRQ6"	11630	32570	200	4928	4939	421	8	4940	4940	5011	682	13	3	1	0	1560692	-0.106	100000.000	100000.000	0.000	0.000	0.000	0.000	0.000	16.610	-12	-1	-12	-1	316	2384	100	1433	"S228"
0	0	0	23	3	6	"Ck2-B"	"Q5SRQ6"	12140	32570	200	5134	5127	468	9	5041	5041	5191	1456	28	2	0	0	1620154	-0.044	100000.000	100000.000	0.000	0.000	0.000	0.000	0.000	16.610	93	86	93	86	316	2384	100	1434	"S228"
0	0	0	23	4	6	"CTNNB1"	"P35222"	12640	32570	200	5253	5399	1131	20	5145	5145	5266	1160	22	5	1	0	1706192	0.115	100000.000	100000.000	0.000	0.000	0.000	0.000	0.000	16.610	108	254	108	254	316	2384	100	1435	"S33"
0	0	0	23	5	6	"CTNNB1"	"P35222"	13150	32570	90	5524	5628	786	13	5146	5146	5202	784	15	25	7	0	292633	0.543	100000.000	100000.000	0.000	0.000	0.000	0.000	0.000	16.610	378	482	378	482	52	420	100	1436	"S33"
0	0	0	23	6	6	"CTNNB1"	"P35222"	13670	32570	70	5627	6351	2449	38	5106	5106	5225	813	15	34	18	0	203237	1.385	100000.000	100000.000	0.000	0.000	0.000	0.000	0.000	16.610	521	1245	521	1245	32	236	100	1437	"S33"
0	0	0	23	7	6	"EGFR"	"P00533"	14140	32590	140	5211	5925	4451	75	5105	5105	5303	1172	22	14	6	0	924333	0.531	100000.000	100000.000	0.000	0.000	0.000	0.000	0.000	16.610	106	820	106	820	156	1140	100	1438	"Y869"
0	0	0	23	8	6	"EGFR"	"P00533"	14670	32570	180	5114	5277	933	17	5122	5122	5306	1152	21	8	1	0	1350941	-0.025	100000.000	100000.000	0.000	0.000	0.000	0.000	0.000	16.610	-8	155	-8	155	256	1924	100	1439	"Y869"
0	0	0	23	9	6	"EGFR"	"P00533"	15170	32570	200	5075	5286	1024	19	5095	5095	5286	1201	22	8	2	0	1670226	0.000	100000.000	100000.000	0.000	0.000	0.000	0.000	0.000	16.610	-20	191	-20	191	316	2384	100	1440	"Y869"
-75	0	0	23	1	7	"empty"	"empty"	11150	33230	200	5113	5125	978	19	5036	5036	5113	1136	22	1	1	0	1619499	0.011	100000.000	100000.000	0.000	0.000	0.000	0.000	0.000	16.610	77	89	77	89	316	2384	100	1441	"empty"
-75	0	0	23	2	7	"empty"	"empty"	11650	33230	200	5107	5211	751	14	5052	5052	5087	509	10	12	4	0	1646616	0.244	100000.000	100000.000	0.000	0.000	0.000	0.000	0.000	16.610	55	159	55	159	316	2384	100	1442	"empty"
-75	0	0	23	3	7	"empty"	"empty"	12150	33230	200	5206	5295	824	15	5098	5098	5168	786	15	6	1	0	1673347	0.162	100000.000	100000.000	0.000	0.000	0.000	0.000	0.000	16.610	108	197	108	197	316	2384	100	1443	"empty"
-75	0	0	23	4	7	"empty"	"empty"	12650	33230	200	5199	5377	1599	29	5179	5179	5289	975	18	5	2	0	1699137	0.090	100000.000	100000.000	0.000	0.000	0.000	0.000	0.000	16.610	20	198	20	198	316	2384	100	1444	"empty"
-75	0	0	23	5	7	"empty"	"empty"	13150	33230	200	5256	5404	1020	18	5173	5173	5314	1068	20	6	2	0	1707752	0.084	100000.000	100000.000	0.000	0.000	0.000	0.000	0.000	16.610	83	231	83	231	316	2384	100	1445	"empty"
-75	0	0	23	6	7	"empty"	"empty"	13650	33230	200	5108	5163	515	9	5123	5123	5275	1130	21	4	0	0	1631534	-0.099	100000.000	100000.000	0.000	0.000	0.000	0.000	0.000	16.610	-15	40	-15	40	316	2384	100	1446	"empty"
0	0	0	23	7	7	"GLQAWPG-pS-AIPQFLG_GLQAWPGEAIPQFLG_80vs20"	"GLQAWPG-pS-AIPQFLG_GLQAWPGEAIPQFLG_80vs20"	14130	33230	110	16467	13225	5945	44	5095	5095	5371	1506	28	71	65	0	1057984	5.215	100000.000	100000.000	0.000	0.000	0.000	0.000	0.000	16.610	11372	8130	11372	8130	80	656	100	1447	"GLQAWPG-pS-AIPQFLG_GLQAWPGEAIPQFLG_80vs20"
0	0	0	23	8	7	"GLQAWPG-pS-AIPQFLG_GLQAWPGEAIPQFLG_80vs20"	"GLQAWPG-pS-AIPQFLG_GLQAWPGEAIPQFLG_80vs20"	14620	33230	100	14880	12261	6500	53	5037	5037	5255	1265	24	61	57	0	980878	5.538	100000.000	100000.000	0.000	0.000	0.000	0.000	0.000	16.610	9843	7224	9843	7224	80	560	100	1448	"GLQAWPG-pS-AIPQFLG_GLQAWPGEAIPQFLG_80vs20"
0	0	0	23	9	7	"GLQAWPG-pS-AIPQFLG_GLQAWPGEAIPQFLG_80vs20"	"GLQAWPG-pS-AIPQFLG_GLQAWPGEAIPQFLG_80vs20"	15130	33240	130	6800	11243	7603	67	5011	5011	5153	872	16	53	50	0	1349145	6.984	100000.000	100000.000	0.000	0.000	0.000	0.000	0.000	16.610	1789	6232	1789	6232	120	940	100	1449	"GLQAWPG-pS-AIPQFLG_GLQAWPGEAIPQFLG_80vs20"
0	0	0	24	1	1	"Bim"	"O43521"	15610	29360	160	5055	5321	1351	25	4866	4866	5183	1635	31	6	2	0	1106745	0.084	100000.000	100000.000	0.000	0.000	0.000	0.000	0.000	16.610	189	455	189	455	208	1512	100	1450	"S69"
0	0	0	24	2	1	"Bim"	"O43521"	16090	29360	130	5074	5177	636	12	4840	4840	5113	1701	33	3	0	0	621197	0.038	100000.000	100000.000	0.000	0.000	0.000	0.000	0.000	16.610	234	337	234	337	120	940	100	1451	"S69"
0	0	0	24	3	1	"Bim"	"O43521"	16580	29370	200	5073	5480	1735	31	4933	4933	5182	1243	23	12	5	0	1731536	0.240	100000.000	100000.000	0.000	0.000	0.000	0.000	0.000	16.610	140	547	140	547	316	2384	100	1452	"S69"
0	0	0	24	4	1	"caspase-8"	"Q14790 "	17080	29370	200	5039	5291	1174	22	4927	4927	5170	1369	26	7	2	0	1671968	0.088	100000.000	100000.000	0.000	0.000	0.000	0.000	0.000	16.610	112	364	112	364	316	2384	100	1453	"Y448"
0	0	0	24	5	1	"caspase-8"	"Q14790 "	17560	29370	190	5114	5730	2622	45	4934	4934	5338	2063	38	9	3	0	1466905	0.190	100000.000	100000.000	0.000	0.000	0.000	0.000	0.000	16.610	180	796	180	796	256	2088	100	1454	"Y448"
0	0	0	24	6	1	"caspase-8"	"Q14790 "	18070	29380	160	5197	5685	1965	34	5028	5028	5433	2355	43	6	2	0	1182530	0.107	100000.000	100000.000	0.000	0.000	0.000	0.000	0.000	16.610	169	657	169	657	208	1512	100	1455	"Y448"
0	0	0	24	7	1	"Cdc2"	"P06493"	18590	29380	170	6054	6638	2350	35	5077	5077	5540	2184	39	18	6	0	1380745	0.503	100000.000	100000.000	0.000	0.000	0.000	0.000	0.000	16.610	977	1561	977	1561	208	1660	100	1456	"T161"
0	0	0	24	8	1	"Cdc2"	"P06493"	19090	29390	200	5906	6437	2191	34	4982	4982	5595	2372	42	14	6	0	2033941	0.355	100000.000	100000.000	0.000	0.000	0.000	0.000	0.000	16.610	924	1455	924	1455	316	2384	100	1457	"T161"
0	0	0	24	9	1	"Cdc2"	"P06493"	19600	29400	190	5951	6690	3006	44	4938	4938	5527	2082	37	21	8	0	1712601	0.559	100000.000	100000.000	0.000	0.000	0.000	0.000	0.000	16.610	1013	1752	1013	1752	256	2088	100	1458	"T161"
0	0	0	24	1	2	"FGFR1 "	"P11362"	15560	30000	200	5329	5976	2785	46	5004	5004	5252	1300	24	15	7	0	1888558	0.557	100000.000	100000.000	0.000	0.000	0.000	0.000	0.000	16.610	325	972	325	972	316	2384	100	1459	"Y653"
0	0	0	24	2	2	"FGFR1 "	"P11362"	16060	30010	200	5218	5547	1658	29	4999	4999	5329	1909	35	4	2	0	1752975	0.114	100000.000	100000.000	0.000	0.000	0.000	0.000	0.000	16.610	219	548	219	548	316	2384	100	1460	"Y653"
0	0	0	24	3	2	"FGFR1 "	"P11362"	16560	30010	200	5112	5446	2060	37	5001	5001	5261	1358	25	6	2	0	1720916	0.136	100000.000	100000.000	0.000	0.000	0.000	0.000	0.000	16.610	111	445	111	445	316	2384	100	1461	"Y653"
0	0	0	24	4	2	"GIT2"	"Q14161"	17090	30000	160	5197	5528	1389	25	4949	4949	5228	1484	28	9	3	0	1149854	0.202	100000.000	100000.000	0.000	0.000	0.000	0.000	0.000	16.610	248	579	248	579	208	1512	100	1462	"Y492"
0	0	0	24	5	2	"GIT2"	"Q14161"	17550	30040	210	5087	5363	1246	23	4953	4953	5402	2444	45	2	0	0	1694759	-0.016	100000.000	100000.000	0.000	0.000	0.000	0.000	0.000	16.610	134	410	134	410	316	2572	100	1463	"Y492"
0	0	0	24	6	2	"GIT2"	"Q14161"	18070	30030	150	5391	6302	3761	59	4961	4961	5316	1628	30	19	7	0	983132	0.606	100000.000	100000.000	0.000	0.000	0.000	0.000	0.000	16.610	430	1341	430	1341	156	1272	100	1464	"Y492"
0	0	0	24	7	2	"Grb2"	"P62993"	18550	30030	190	4914	5506	2080	37	5030	5030	5524	2286	41	9	5	0	1409651	-0.008	100000.000	100000.000	0.000	0.000	0.000	0.000	0.000	16.610	-116	476	-116	476	256	2088	100	1465	"Y7"
0	0	0	24	8	2	"Grb2"	"P62993"	19080	30000	100	4696	5307	1793	33	4851	4851	5232	1465	28	12	6	0	424556	0.051	100000.000	100000.000	0.000	0.000	0.000	0.000	0.000	16.610	-155	456	-155	456	80	560	100	1466	"Y7"
0	0	0	24	9	2	"Grb2"	"P62993"	19560	30030	180	4793	5765	4677	81	4858	4858	5383	2236	41	8	5	0	1475877	0.171	100000.000	100000.000	0.000	0.000	0.000	0.000	0.000	16.610	-65	907	-65	907	256	1924	100	1467	"Y7"
0	0	0	24	1	3	"IKK-gamma "	"Q9Y6K9"	15580	30670	200	4606	4768	957	20	4940	4940	5231	1853	35	3	0	0	1506598	-0.250	100000.000	100000.000	0.000	0.000	0.000	0.000	0.000	16.610	-334	-172	-334	-172	316	2384	100	1468	"S43"
0	0	0	24	2	3	"IKK-gamma "	"Q9Y6K9"	16080	30680	180	4711	5189	2454	47	4984	4984	5313	1904	35	6	2	0	1328365	-0.065	100000.000	100000.000	0.000	0.000	0.000	0.000	0.000	16.610	-273	205	-273	205	256	1924	100	1469	"S43"
0	0	0	24	3	3	"IKK-gamma "	"Q9Y6K9"	16570	30660	200	4811	4905	845	17	4990	4990	5352	1815	33	2	1	0	1549957	-0.246	100000.000	100000.000	0.000	0.000	0.000	0.000	0.000	16.610	-179	-85	-179	-85	316	2384	100	1470	"S43"
0	0	0	24	4	3	"IRAK1"	"P51617"	17070	30660	200	5083	5365	1265	23	4917	4917	5156	1387	26	11	3	0	1695261	0.151	100000.000	100000.000	0.000	0.000	0.000	0.000	0.000	16.610	166	448	166	448	316	2384	100	1471	"T387"
0	0	0	24	5	3	"IRAK1"	"P51617"	17560	30680	180	5274	6174	4908	79	4943	4943	5286	1740	32	13	7	0	1580434	0.510	100000.000	100000.000	0.000	0.000	0.000	0.000	0.000	16.610	331	1231	331	1231	256	1924	100	1472	"T387"
0	0	0	24	6	3	"IRAK1"	"P51617"	18090	30640	150	5561	5910	1362	23	4974	4974	5394	1809	33	18	4	0	922023	0.285	100000.000	100000.000	0.000	0.000	0.000	0.000	0.000	16.610	587	936	587	936	156	1272	100	1473	"T387"
0	0	0	24	7	3	"Lck"	"P06239"	18560	30680	210	5084	5624	2104	37	5022	5022	5516	2301	41	7	2	0	1777214	0.047	100000.000	100000.000	0.000	0.000	0.000	0.000	0.000	16.610	62	602	62	602	316	2572	100	1474	"Y394"
0	0	0	24	8	3	"Lck"	"P06239"	19080	30660	170	5151	5994	3528	58	4954	4954	5474	2125	38	13	5	0	1246807	0.245	100000.000	100000.000	0.000	0.000	0.000	0.000	0.000	16.610	197	1040	197	1040	208	1660	100	1475	"Y394"
0	0	0	24	9	3	"Lck"	"P06239"	19570	30660	200	4955	5583	2581	46	4815	4815	5421	2348	43	8	4	0	1764216	0.069	100000.000	100000.000	0.000	0.000	0.000	0.000	0.000	16.610	140	768	140	768	316	2384	100	1476	"Y394"
0	0	0	24	1	4	"CDK2"	"P24941"	15590	31290	150	6780	7030	1739	24	5203	5203	5533	1693	30	40	8	0	1096647	0.884	100000.000	100000.000	0.000	0.000	0.000	0.000	0.000	16.610	1577	1827	1577	1827	156	1272	100	1477	"T160"
0	0	0	24	2	4	"CDK2"	"P24941"	16080	31310	150	6815	7245	2387	32	5126	5126	5391	1339	24	65	21	0	1130142	1.385	100000.000	100000.000	0.000	0.000	0.000	0.000	0.000	16.610	1689	2119	1689	2119	156	1272	100	1478	"T160"
0	0	0	24	3	4	"CDK2"	"P24941"	16580	31320	180	6194	6538	2646	40	5069	5069	5487	1909	34	28	6	0	1673793	0.551	100000.000	100000.000	0.000	0.000	0.000	0.000	0.000	16.610	1125	1469	1125	1469	256	1924	100	1479	"T160"
0	0	0	24	4	4	"MDM2"	"Q00987"	17070	31300	200	4881	5162	960	18	4961	4961	5244	1461	27	8	3	0	1631152	-0.056	100000.000	100000.000	0.000	0.000	0.000	0.000	0.000	16.610	-80	201	-80	201	316	2384	100	1480	"S186/8"
0	0	0	24	5	4	"MDM2"	"Q00987"	17570	31300	200	4921	5148	886	17	4945	4945	5335	2086	39	4	0	0	1626839	-0.090	100000.000	100000.000	0.000	0.000	0.000	0.000	0.000	16.610	-24	203	-24	203	316	2384	100	1481	"S186/8"
0	0	0	24	6	4	"MDM2"	"Q00987"	18070	31300	200	4863	5351	2349	43	4944	4944	5324	1440	27	10	3	0	1690959	0.019	100000.000	100000.000	0.000	0.000	0.000	0.000	0.000	16.610	-81	407	-81	407	316	2384	100	1482	"S186/8"
0	0	0	24	7	4	"NFkB-p65 "	"Q04206"	18580	31300	160	6932	7613	2687	35	5007	5007	5417	1715	31	50	39	0	1583544	1.280	100000.000	100000.000	0.000	0.000	0.000	0.000	0.000	16.610	1925	2606	1925	2606	208	1512	100	1483	"S536"
0	0	0	24	8	4	"NFkB-p65 "	"Q04206"	19070	31300	150	8083	7711	3054	39	4939	4939	5772	4571	79	27	2	0	1202988	0.424	100000.000	100000.000	0.000	0.000	0.000	0.000	0.000	16.610	3144	2772	3144	2772	156	1272	100	1484	"S536"
0	0	0	24	9	4	"NFkB-p65 "	"Q04206"	19570	31320	170	6824	7607	3678	48	4809	4809	5342	2487	46	47	21	0	1582307	0.911	100000.000	100000.000	0.000	0.000	0.000	0.000	0.000	16.610	2015	2798	2015	2798	208	1660	100	1485	"S536"
0	0	0	24	1	5	"PLCG2"	"P16885"	15580	31950	110	6423	6953	2244	32	5061	5061	5277	952	18	62	37	0	556200	1.761	100000.000	100000.000	0.000	0.000	0.000	0.000	0.000	16.610	1362	1892	1362	1892	80	656	100	1486	"Y759"
0	0	0	24	2	5	"PLCG2"	"P16885"	16080	31940	120	6554	6923	2338	33	5061	5061	5418	1822	33	41	9	0	830764	0.826	100000.000	100000.000	0.000	0.000	0.000	0.000	0.000	16.610	1493	1862	1493	1862	120	820	100	1487	"Y759"
0	0	0	24	3	5	"PLCG2"	"P16885"	16580	31940	150	5800	6186	1963	31	5002	5002	5437	1935	35	24	6	0	965074	0.387	100000.000	100000.000	0.000	0.000	0.000	0.000	0.000	16.610	798	1184	798	1184	156	1272	100	1488	"Y759"
0	0	0	24	4	5	"pyk2"	"Q14289"	17050	31920	210	4952	5267	982	18	4947	4947	5246	1288	24	10	4	0	1664417	0.016	100000.000	100000.000	0.000	0.000	0.000	0.000	0.000	16.610	5	320	5	320	316	2572	100	1489	"S213"
0	0	0	24	5	5	"pyk2"	"Q14289"	17580	31960	200	5023	5456	1484	27	4894	4894	5338	2365	44	7	2	0	1724108	0.050	100000.000	100000.000	0.000	0.000	0.000	0.000	0.000	16.610	129	562	129	562	316	2384	100	1490	"S213"
0	0	0	24	6	5	"pyk2"	"Q14289"	18060	31930	140	5320	5678	1652	29	4974	4974	5439	2075	38	8	1	0	885809	0.115	100000.000	100000.000	0.000	0.000	0.000	0.000	0.000	16.610	346	704	346	704	156	1140	100	1491	"S213"
0	0	0	24	7	5	"SOC3"	"O14543"	18560	31950	140	5234	6006	3194	53	4965	4965	5290	1121	21	25	11	0	936904	0.639	100000.000	100000.000	0.000	0.000	0.000	0.000	0.000	16.610	269	1041	269	1041	156	1140	100	1492	"Y221"
0	0	0	24	8	5	"SOC3"	"O14543"	19060	31950	200	5137	5690	2987	52	4891	4891	5439	2275	41	10	2	0	1797921	0.110	100000.000	100000.000	0.000	0.000	0.000	0.000	0.000	16.610	246	799	246	799	316	2384	100	1493	"Y221"
0	0	0	24	9	5	"SOC3"	"O14543"	19570	31950	180	4928	5708	3873	67	4770	4770	5369	2804	52	6	2	0	1461130	0.121	100000.000	100000.000	0.000	0.000	0.000	0.000	0.000	16.610	158	938	158	938	256	1924	100	1494	"Y221"
0	0	0	24	1	6	"STAT4"	"Q14765"	15570	32590	150	5361	5555	1081	19	5159	5159	5403	1615	29	7	2	0	866611	0.094	100000.000	100000.000	0.000	0.000	0.000	0.000	0.000	16.610	202	396	202	396	156	1272	100	1495	"Y693"
0	0	0	24	2	6	"STAT4"	"Q14765"	16080	32580	200	5206	5606	2014	35	5117	5117	5423	1493	27	9	4	0	1771563	0.123	100000.000	100000.000	0.000	0.000	0.000	0.000	0.000	16.610	89	489	89	489	316	2384	100	1496	"Y693"
0	0	0	24	3	6	"STAT4"	"Q14765"	16570	32580	200	5170	5635	2174	38	5038	5038	5470	2043	37	9	2	0	1780655	0.081	100000.000	100000.000	0.000	0.000	0.000	0.000	0.000	16.610	132	597	132	597	316	2384	100	1497	"Y693"
0	0	0	24	4	6	"STMN1"	"P16949"	17070	32580	200	4807	5333	2289	42	4979	4979	5298	1351	25	9	4	0	1685148	0.026	100000.000	100000.000	0.000	0.000	0.000	0.000	0.000	16.610	-172	354	-172	354	316	2384	100	1498	"S24"
0	0	0	24	5	6	"STMN1"	"P16949"	17570	32570	220	4848	5317	1456	27	4948	4948	5345	1728	32	11	4	0	2084257	-0.016	100000.000	100000.000	0.000	0.000	0.000	0.000	0.000	16.610	-100	369	-100	369	392	2896	100	1499	"S24"
0	0	0	24	6	6	"STMN1"	"P16949"	18070	32580	160	4864	5350	1376	25	4967	4967	5457	2043	37	9	4	0	1112809	-0.052	100000.000	100000.000	0.000	0.000	0.000	0.000	0.000	16.610	-103	383	-103	383	208	1512	100	1500	"S24"
0	0	0	24	7	6	"GIT2"	"Q14161"	18590	32580	140	5082	5425	1040	19	4979	4979	5369	1559	29	8	3	0	846288	0.036	100000.000	100000.000	0.000	0.000	0.000	0.000	0.000	16.610	103	446	103	446	156	1140	100	1501	"Y592"
0	0	0	24	8	6	"GIT2"	"Q14161"	19090	32580	170	4902	5662	2731	48	4784	4784	5299	2102	39	11	4	0	1177688	0.173	100000.000	100000.000	0.000	0.000	0.000	0.000	0.000	16.610	118	878	118	878	208	1660	100	1502	"Y592"
0	0	0	24	9	6	"GIT2"	"Q14161"	19580	32570	200	4772	5074	1238	24	4723	4723	5259	2147	40	5	1	0	1603393	-0.086	100000.000	100000.000	0.000	0.000	0.000	0.000	0.000	16.610	49	351	49	351	316	2384	100	1503	"Y592"
-75	0	0	24	1	7	"empty"	"empty"	15570	33230	200	4982	5247	1938	36	5050	5050	5293	1549	29	4	1	0	1658180	-0.030	100000.000	100000.000	0.000	0.000	0.000	0.000	0.000	16.610	-68	197	-68	197	316	2384	100	1504	"empty"
-75	0	0	24	2	7	"empty"	"empty"	16070	33230	200	4916	5231	1530	29	5081	5081	5368	1707	31	4	2	0	1652946	-0.080	100000.000	100000.000	0.000	0.000	0.000	0.000	0.000	16.610	-165	150	-165	150	316	2384	100	1505	"empty"
-75	0	0	24	3	7	"empty"	"empty"	16570	33230	200	5074	5352	1271	23	5031	5031	5362	1791	33	6	2	0	1691234	-0.006	100000.000	100000.000	0.000	0.000	0.000	0.000	0.000	16.610	43	321	43	321	316	2384	100	1506	"empty"
-75	0	0	24	4	7	"empty"	"empty"	17070	33230	200	4957	5235	1154	22	5004	5004	5277	1218	23	8	3	0	1654373	-0.034	100000.000	100000.000	0.000	0.000	0.000	0.000	0.000	16.610	-47	231	-47	231	316	2384	100	1507	"empty"
-75	0	0	24	5	7	"empty"	"empty"	17570	33230	200	4921	5349	1584	29	4936	4936	5233	1506	28	9	3	0	1690293	0.077	100000.000	100000.000	0.000	0.000	0.000	0.000	0.000	16.610	-15	413	-15	413	316	2384	100	1508	"empty"
-75	0	0	24	6	7	"empty"	"empty"	18070	33230	200	5077	5550	1884	33	4991	4991	5450	2095	38	8	2	0	1753932	0.048	100000.000	100000.000	0.000	0.000	0.000	0.000	0.000	16.610	86	559	86	559	316	2384	100	1509	"empty"
0	0	0	24	7	7	"Control-Spot"	"Mouse_IgG"	18570	33220	200	6645	6922	2490	35	5017	5017	5491	2306	41	35	8	0	2187292	0.621	100000.000	100000.000	0.000	0.000	0.000	0.000	0.000	16.610	1628	1905	1628	1905	316	2384	100	1510	"Control-Spot"
0	0	0	24	8	7	"Control-Spot"	"Mouse_IgG"	19040	33250	160	7493	7980	2545	31	4882	4882	5348	2029	37	66	21	0	1659923	1.297	100000.000	100000.000	0.000	0.000	0.000	0.000	0.000	16.610	2611	3098	2611	3098	208	1512	100	1511	"Control-Spot"
0	0	0	24	9	7	"Control-Spot"	"Mouse_IgG"	19560	33210	200	6483	7292	4340	59	4727	4727	5183	2210	42	40	12	0	2304228	0.954	100000.000	100000.000	0.000	0.000	0.000	0.000	0.000	16.610	1756	2565	1756	2565	316	2384	100	1512	"Control-Spot"
0	0	0	25	1	1	"AMPK1"	"Q13131"	2010	33760	200	4571	4823	1005	20	4685	4685	4705	1316	27	13	4	0	1524131	0.090	100000.000	100000.000	0.000	0.000	0.000	0.000	0.000	16.610	-114	138	-114	138	316	2384	100	1513	"T174/5"
0	0	0	25	2	1	"AMPK1"	"Q13131"	2520	33750	200	4447	4848	1104	22	4619	4619	4676	1266	27	16	3	0	1531823	0.136	100000.000	100000.000	0.000	0.000	0.000	0.000	0.000	16.610	-172	229	-172	229	316	2384	100	1514	"T174/5"
0	0	0	25	3	1	"AMPK1"	"Q13131"	3020	33740	200	4304	4773	1229	25	4535	4535	4614	1413	30	16	2	0	1508206	0.113	100000.000	100000.000	0.000	0.000	0.000	0.000	0.000	16.610	-231	238	-231	238	316	2384	100	1515	"T174/5"
0	0	0	25	4	1	"aura"	"O14965"	3520	33730	200	4700	4770	770	16	4574	4574	4632	1177	25	10	0	0	1507417	0.117	100000.000	100000.000	0.000	0.000	0.000	0.000	0.000	16.610	126	196	126	196	316	2384	100	1516	"T287"
0	0	0	25	5	1	"aura"	"O14965"	4030	33720	200	4827	4952	822	16	4552	4552	4604	1058	22	17	2	0	1564946	0.329	100000.000	100000.000	0.000	0.000	0.000	0.000	0.000	16.610	275	400	275	400	316	2384	100	1517	"T287"
0	0	0	25	6	1	"aura"	"O14965"	4530	33710	200	4967	5159	1606	31	4553	4553	4727	1809	38	5	0	0	1630307	0.239	100000.000	100000.000	0.000	0.000	0.000	0.000	0.000	16.610	414	606	414	606	316	2384	100	1518	"T287"
0	0	0	25	7	1	"CFTR"	"P13569"	5030	33710	200	4833	4882	652	13	4511	4511	4620	1017	22	16	1	0	1542766	0.258	100000.000	100000.000	0.000	0.000	0.000	0.000	0.000	16.610	322	371	322	371	316	2384	100	1519	"S737"
0	0	0	25	8	1	"CFTR"	"P13569"	5540	33700	200	4937	5048	573	11	4565	4565	4632	700	15	26	7	0	1595152	0.594	100000.000	100000.000	0.000	0.000	0.000	0.000	0.000	16.610	372	483	372	483	316	2384	100	1520	"S737"
0	0	0	25	9	1	"CFTR"	"P13569"	6040	33690	200	4911	5125	716	13	4671	4671	4720	629	13	28	8	0	1619357	0.644	100000.000	100000.000	0.000	0.000	0.000	0.000	0.000	16.610	240	454	240	454	316	2384	100	1521	"S737"
0	0	0	25	1	2	"CREB "	"P16220"	2060	34360	160	4952	6831	2769	40	4417	4417	4424	529	11	50	46	0	1420765	4.550	100000.000	100000.000	0.000	0.000	0.000	0.000	0.000	16.610	535	2414	535	2414	208	1512	100	1522	"S133"
0	0	0	25	2	2	"CREB "	"P16220"	2560	34370	150	8820	7478	2628	35	4270	4270	4359	687	15	64	59	0	1166551	4.540	100000.000	100000.000	0.000	0.000	0.000	0.000	0.000	16.610	4550	3208	4550	3208	156	1272	100	1523	"S133"
0	0	0	25	3	2	"CREB "	"P16220"	3070	34370	150	9380	7925	2826	35	4215	4215	4306	641	14	68	63	0	1236245	5.646	100000.000	100000.000	0.000	0.000	0.000	0.000	0.000	16.610	5165	3710	5165	3710	156	1272	100	1524	"S133"
0	0	0	25	4	2	"blank-control__"	"AA"	3530	34370	200	4446	4491	644	14	4400	4400	4492	813	18	3	0	0	1419090	-0.001	100000.000	100000.000	0.000	0.000	0.000	0.000	0.000	16.610	46	91	46	91	316	2384	100	1525	"blank-control__"
0	0	0	25	5	2	"blank-control__"	"AA"	4040	34360	130	4834	4871	636	13	4578	4578	4590	622	13	22	4	0	584547	0.452	100000.000	100000.000	0.000	0.000	0.000	0.000	0.000	16.610	256	293	256	293	120	940	100	1526	"blank-control__"
0	0	0	25	6	2	"blank-control__"	"AA"	4530	34380	160	4688	4653	594	12	4658	4658	4661	1022	21	3	0	0	967856	-0.008	100000.000	100000.000	0.000	0.000	0.000	0.000	0.000	16.610	30	-5	30	-5	208	1512	100	1527	"blank-control__"
0	0	0	25	7	2	"IKK-alpha "	"O15111"	5030	34360	200	5010	5206	1939	37	4630	4630	4735	1438	30	13	0	0	1645022	0.328	100000.000	100000.000	0.000	0.000	0.000	0.000	0.000	16.610	380	576	380	576	316	2384	100	1528	"S180"
0	0	0	25	8	2	"IKK-alpha "	"O15111"	5530	34350	200	5091	5222	698	13	4761	4761	4827	1558	32	6	0	0	1650284	0.254	100000.000	100000.000	0.000	0.000	0.000	0.000	0.000	16.610	330	461	330	461	316	2384	100	1529	"S180"
0	0	0	25	9	2	"IKK-alpha "	"O15111"	6030	34340	200	5117	5409	1051	19	4782	4782	4866	1886	38	3	0	0	1709191	0.288	100000.000	100000.000	0.000	0.000	0.000	0.000	0.000	16.610	335	627	335	627	316	2384	100	1530	"S180"
0	0	0	25	1	3	"JAK2"	"O60674"	2070	35020	140	5198	5179	470	9	4555	4555	4603	670	14	45	3	0	807870	0.860	100000.000	100000.000	0.000	0.000	0.000	0.000	0.000	16.610	643	624	643	624	156	1140	100	1531	"Y119"
0	0	0	25	2	3	"JAK2"	"O60674"	2540	35030	200	4595	4701	993	21	4424	4424	4600	2075	45	1	0	0	1485569	0.049	100000.000	100000.000	0.000	0.000	0.000	0.000	0.000	16.610	171	277	171	277	316	2384	100	1532	"Y119"
0	0	0	25	3	3	"JAK2"	"O60674"	3040	35020	200	4470	4582	672	14	4374	4374	4488	1250	27	3	0	0	1447930	0.075	100000.000	100000.000	0.000	0.000	0.000	0.000	0.000	16.610	96	208	96	208	316	2384	100	1533	"Y119"
0	0	0	25	4	3	"K8"	"P05787"	3540	35020	200	4284	4490	1904	42	4425	4425	4488	881	19	4	2	0	1418923	0.002	100000.000	100000.000	0.000	0.000	0.000	0.000	0.000	16.610	-141	65	-141	65	316	2384	100	1534	"Y267"
0	0	0	25	5	3	"K8"	"P05787"	4040	35010	200	4307	4380	1012	23	4526	4526	4584	1273	27	1	0	0	1383987	-0.160	100000.000	100000.000	0.000	0.000	0.000	0.000	0.000	16.610	-219	-146	-219	-146	316	2384	100	1535	"Y267"
0	0	0	25	6	3	"K8"	"P05787"	4540	35010	200	4413	4399	578	13	4578	4578	4599	765	16	3	0	0	1390014	-0.261	100000.000	100000.000	0.000	0.000	0.000	0.000	0.000	16.610	-165	-179	-165	-179	316	2384	100	1536	"Y267"
0	0	0	25	7	3	"blank-control__"	"AA"	5040	35000	200	4699	4675	525	11	4628	4628	4637	731	15	3	1	0	1477328	0.052	100000.000	100000.000	0.000	0.000	0.000	0.000	0.000	16.610	71	47	71	47	316	2384	100	1537	"blank-control__"
0	0	0	25	8	3	"blank-control__"	"AA"	5540	35000	200	4762	4910	2214	45	4670	4670	4689	564	12	7	2	0	1551600	0.392	100000.000	100000.000	0.000	0.000	0.000	0.000	0.000	16.610	92	240	92	240	316	2384	100	1538	"blank-control__"
0	0	0	25	9	3	"blank-control__"	"AA"	6040	34990	200	4755	4794	621	12	4712	4712	4811	1783	37	1	0	0	1514983	-0.010	100000.000	100000.000	0.000	0.000	0.000	0.000	0.000	16.610	43	82	43	82	316	2384	100	1539	"blank-control__"
0	0	0	25	1	4	"Mnk1"	"Q9BUB5"	2060	35680	120	4998	5719	3122	54	4700	4700	4713	858	18	41	27	0	686329	1.172	100000.000	100000.000	0.000	0.000	0.000	0.000	0.000	16.610	298	1019	298	1019	120	820	100	1540	"T255"
0	0	0	25	2	4	"Mnk1"	"Q9BUB5"	2570	35690	110	6011	5751	970	16	4600	4600	4629	552	11	66	55	0	460052	2.033	100000.000	100000.000	0.000	0.000	0.000	0.000	0.000	16.610	1411	1151	1411	1151	80	656	100	1541	"T255"
0	0	0	25	3	4	"Mnk1"	"Q9BUB5"	3060	35670	120	5771	5546	1223	22	4518	4518	4512	423	9	60	56	0	665568	2.444	100000.000	100000.000	0.000	0.000	0.000	0.000	0.000	16.610	1253	1028	1253	1028	120	820	100	1542	"T255"
0	0	0	25	4	4	"NFkB-p100 "	"Q00653"	3580	35680	90	4989	5827	4817	82	4454	4454	4519	692	15	38	5	0	302996	1.890	100000.000	100000.000	0.000	0.000	0.000	0.000	0.000	16.610	535	1373	535	1373	52	420	100	1543	"S108"
0	0	0	25	5	4	"NFkB-p100 "	"Q00653"	4060	35660	80	4763	5275	2552	48	4437	4437	4460	392	8	48	34	0	274310	2.079	100000.000	100000.000	0.000	0.000	0.000	0.000	0.000	16.610	326	838	326	838	52	340	100	1544	"S108"
0	0	0	25	6	4	"NFkB-p100 "	"Q00653"	4560	35650	90	5098	5019	536	10	4380	4380	4471	431	9	63	34	0	260970	1.271	100000.000	100000.000	0.000	0.000	0.000	0.000	0.000	16.610	718	639	718	639	52	420	100	1545	"S108"
0	0	0	25	7	4	"PIK3R1 "	"P27986"	5050	35650	200	4427	4421	487	11	4400	4400	4469	665	14	6	0	0	1396927	-0.072	100000.000	100000.000	0.000	0.000	0.000	0.000	0.000	16.610	27	21	27	21	316	2384	100	1546	"Y556"
0	0	0	25	8	4	"PIK3R1 "	"P27986"	5550	35650	200	4508	4754	2652	55	4482	4482	4550	1434	31	1	0	0	1502155	0.142	100000.000	100000.000	0.000	0.000	0.000	0.000	0.000	16.610	26	272	26	272	316	2384	100	1547	"Y556"
0	0	0	25	9	4	"PIK3R1 "	"P27986"	6050	35650	200	4587	4598	628	13	4554	4554	4598	1102	23	0	0	0	1453049	0.000	100000.000	100000.000	0.000	0.000	0.000	0.000	0.000	16.610	33	44	33	44	316	2384	100	1548	"Y556"
0	0	0	25	1	5	"blank-control__"	"AA"	2080	36310	200	4763	4790	528	11	4776	4776	4744	666	14	4	0	0	1513774	0.069	100000.000	100000.000	0.000	0.000	0.000	0.000	0.000	16.610	-13	14	-13	14	316	2384	100	1549	"blank-control__"
0	0	0	25	2	5	"blank-control__"	"AA"	2570	36310	200	4745	4827	1048	21	4728	4728	4706	703	14	6	2	0	1525197	0.172	100000.000	100000.000	0.000	0.000	0.000	0.000	0.000	16.610	17	99	17	99	316	2384	100	1550	"blank-control__"
0	0	0	25	3	5	"blank-control__"	"AA"	3070	36310	200	4667	4652	545	11	4684	4684	4668	453	9	7	1	0	1469967	-0.035	100000.000	100000.000	0.000	0.000	0.000	0.000	0.000	16.610	-17	-32	-17	-32	316	2384	100	1551	"blank-control__"
0	0	0	25	4	5	"Rack1"	"P63244"	3560	36310	110	5166	5345	1088	20	4644	4644	4658	628	13	43	7	0	427633	1.094	100000.000	100000.000	0.000	0.000	0.000	0.000	0.000	16.610	522	701	522	701	80	656	100	1552	"y52"
0	0	0	25	5	5	"Rack1"	"P63244"	4060	36290	100	4970	4990	510	10	4515	4515	4649	1947	41	1	0	0	399167	0.175	100000.000	100000.000	0.000	0.000	0.000	0.000	0.000	16.610	455	475	455	475	80	560	100	1553	"y52"
0	0	0	25	6	5	"Rack1"	"P63244"	4570	36320	100	4961	4977	501	10	4493	4493	4587	1034	22	11	0	0	398159	0.377	100000.000	100000.000	0.000	0.000	0.000	0.000	0.000	16.610	468	484	468	484	80	560	100	1554	"y52"
0	0	0	25	7	5	"Shc1"	"P29353"	5050	36310	80	6082	6077	845	13	4327	4327	4406	563	12	90	78	0	316007	2.968	100000.000	100000.000	0.000	0.000	0.000	0.000	0.000	16.610	1755	1750	1755	1750	52	340	100	1555	"Y349"
0	0	0	25	8	5	"Shc1"	"P29353"	5560	36310	70	5964	5968	571	9	4487	4487	4528	613	13	90	71	0	190974	2.349	100000.000	100000.000	0.000	0.000	0.000	0.000	0.000	16.610	1477	1481	1477	1481	32	236	100	1556	"Y349"
0	0	0	25	9	5	"Shc1"	"P29353"	6050	36300	200	4517	4703	711	15	4500	4500	4521	510	11	16	12	0	1486134	0.357	100000.000	100000.000	0.000	0.000	0.000	0.000	0.000	16.610	17	203	17	203	316	2384	100	1557	"Y349"
0	0	0	25	1	6	"Smad6"	"O43541"	2090	36950	200	4395	4435	425	9	4562	4562	4582	702	15	2	0	0	1401376	-0.209	100000.000	100000.000	0.000	0.000	0.000	0.000	0.000	16.610	-167	-127	-167	-127	316	2384	100	1558	"S435"
0	0	0	25	2	6	"Smad6"	"O43541"	2580	36950	200	4263	4417	977	22	4473	4473	6156	8145	132	0	0	0	1395873	-0.214	100000.000	100000.000	0.000	0.000	0.000	0.000	0.000	16.610	-210	-56	-210	-56	316	2384	100	1559	"S435"
0	0	0	25	3	6	"Smad6"	"O43541"	3080	36950	200	4284	4393	1184	26	4466	4466	6150	8328	135	0	0	0	1388130	-0.211	100000.000	100000.000	0.000	0.000	0.000	0.000	0.000	16.610	-182	-73	-182	-73	316	2384	100	1560	"S435"
0	0	0	25	4	6	"TGFBR1"	"P36897"	3570	36950	200	4285	4376	498	11	4478	4478	4582	1395	30	1	0	0	1382943	-0.148	100000.000	100000.000	0.000	0.000	0.000	0.000	0.000	16.610	-193	-102	-193	-102	316	2384	100	1561	"T200"
0	0	0	25	5	6	"TGFBR1"	"P36897"	4070	36950	200	4422	4448	431	9	4551	4551	4644	1498	32	0	0	0	1405722	-0.131	100000.000	100000.000	0.000	0.000	0.000	0.000	0.000	16.610	-129	-103	-129	-103	316	2384	100	1562	"T200"
0	0	0	25	6	6	"TGFBR1"	"P36897"	4560	36950	200	4473	4454	411	9	4527	4527	4624	1113	24	0	0	0	1407505	-0.153	100000.000	100000.000	0.000	0.000	0.000	0.000	0.000	16.610	-54	-73	-54	-73	316	2384	100	1563	"T200"
0	0	0	25	7	6	"TrKA"	"P04629"	5060	36960	140	9322	9033	1733	19	4567	4567	4582	670	14	92	91	0	1409139	6.643	100000.000	100000.000	0.000	0.000	0.000	0.000	0.000	16.610	4755	4466	4755	4466	156	1140	100	1564	"Y757"
0	0	0	25	8	6	"TrKA"	"P04629"	5550	36950	130	9614	9735	1591	16	4689	4689	4748	820	17	100	100	0	1168146	6.082	100000.000	100000.000	0.000	0.000	0.000	0.000	0.000	16.610	4925	5046	4925	5046	120	940	100	1565	"Y757"
0	0	0	25	9	6	"TrKA"	"P04629"	6050	36960	140	9404	9566	4245	44	4667	4667	4716	962	20	92	89	0	1492328	5.042	100000.000	100000.000	0.000	0.000	0.000	0.000	0.000	16.610	4737	4899	4737	4899	156	1140	100	1566	"Y757"
-75	0	0	25	1	7	"empty"	"empty"	2040	37600	200	4517	4549	400	8	4616	4616	4654	1190	25	0	0	0	1437408	-0.088	100000.000	100000.000	0.000	0.000	0.000	0.000	0.000	16.610	-99	-67	-99	-67	316	2384	100	1567	"empty"
-75	0	0	25	2	7	"empty"	"empty"	2540	37600	200	4289	4387	447	10	4426	4426	4531	1212	26	1	0	0	1386424	-0.119	100000.000	100000.000	0.000	0.000	0.000	0.000	0.000	16.610	-137	-39	-137	-39	316	2384	100	1568	"empty"
-75	0	0	25	3	7	"empty"	"empty"	3040	37600	200	4188	4268	556	13	4285	4285	4425	1233	27	0	0	0	1348721	-0.127	100000.000	100000.000	0.000	0.000	0.000	0.000	0.000	16.610	-97	-17	-97	-17	316	2384	100	1569	"empty"
-75	0	0	25	4	7	"empty"	"empty"	3540	37600	200	4240	4420	1806	40	4403	4403	4491	1148	25	1	0	0	1396567	-0.062	100000.000	100000.000	0.000	0.000	0.000	0.000	0.000	16.610	-163	17	-163	17	316	2384	100	1570	"empty"
-75	0	0	25	5	7	"empty"	"empty"	4040	37600	200	4479	4507	389	8	4554	4554	4577	1074	23	0	0	0	1424136	-0.065	100000.000	100000.000	0.000	0.000	0.000	0.000	0.000	16.610	-75	-47	-75	-47	316	2384	100	1571	"empty"
-75	0	0	25	6	7	"empty"	"empty"	4540	37600	200	4510	4519	352	7	4515	4515	4545	642	14	3	0	0	1428031	-0.040	100000.000	100000.000	0.000	0.000	0.000	0.000	0.000	16.610	-5	4	-5	4	316	2384	100	1572	"empty"
-75	0	0	25	7	7	"empty"	"empty"	5040	37600	200	4581	4553	416	9	4560	4560	4577	848	18	1	0	0	1438667	-0.028	100000.000	100000.000	0.000	0.000	0.000	0.000	0.000	16.610	21	-7	21	-7	316	2384	100	1573	"empty"
-75	0	0	25	8	7	"empty"	"empty"	5540	37600	200	4685	4669	341	7	4614	4614	4631	956	20	0	0	0	1475416	0.040	100000.000	100000.000	0.000	0.000	0.000	0.000	0.000	16.610	71	55	71	55	316	2384	100	1574	"empty"
-75	0	0	25	9	7	"empty"	"empty"	6040	37600	200	4764	4773	325	6	4648	4648	4644	409	8	12	1	0	1508203	0.315	100000.000	100000.000	0.000	0.000	0.000	0.000	0.000	16.610	116	125	116	125	316	2384	100	1575	"empty"
0	0	0	26	1	1	"PPP2CA "	"P67775"	6570	33800	70	4904	4997	618	12	4757	4757	4812	638	13	18	3	0	159897	0.290	100000.000	100000.000	0.000	0.000	0.000	0.000	0.000	16.610	147	240	147	240	32	236	100	1576	"T304"
0	0	0	26	2	1	"PPP2CA "	"P67775"	7060	33810	160	4825	4789	588	12	4685	4685	4767	1731	36	1	0	0	996151	0.013	100000.000	100000.000	0.000	0.000	0.000	0.000	0.000	16.610	140	104	140	104	208	1512	100	1577	"T304"
0	0	0	26	3	1	"PPP2CA "	"P67775"	7560	33800	200	4804	4730	744	15	4729	4729	4802	1782	37	0	0	0	1494605	-0.040	100000.000	100000.000	0.000	0.000	0.000	0.000	0.000	16.610	75	1	75	1	316	2384	100	1578	"T304"
0	0	0	26	4	1	"Rab4"	"P20338"	8060	33800	200	4883	5080	1235	24	4748	4748	4725	998	21	20	7	0	1605277	0.356	100000.000	100000.000	0.000	0.000	0.000	0.000	0.000	16.610	135	332	135	332	316	2384	100	1579	"S199"
0	0	0	26	5	1	"Rab4"	"P20338"	8560	33800	200	4801	5052	1149	22	4735	4735	4707	574	12	22	19	0	1596303	0.601	100000.000	100000.000	0.000	0.000	0.000	0.000	0.000	16.610	66	317	66	317	316	2384	100	1580	"S199"
0	0	0	26	6	1	"Rab4"	"P20338"	9060	33800	200	4682	5029	1018	20	4731	4731	4767	946	19	22	12	0	1589051	0.277	100000.000	100000.000	0.000	0.000	0.000	0.000	0.000	16.610	-49	298	-49	298	316	2384	100	1581	"S199"
0	0	0	26	7	1	"STAT1 "	"P42224"	9560	33800	200	4689	4795	755	15	4796	4796	4825	813	16	3	2	0	1515235	-0.037	100000.000	100000.000	0.000	0.000	0.000	0.000	0.000	16.610	-107	-1	-107	-1	316	2384	100	1582	"S727"
0	0	0	26	8	1	"STAT1 "	"P42224"	10060	33800	200	4860	4899	1039	21	4933	4933	4949	885	17	3	1	0	1547997	-0.056	100000.000	100000.000	0.000	0.000	0.000	0.000	0.000	16.610	-73	-34	-73	-34	316	2384	100	1583	"S727"
0	0	0	26	9	1	"STAT1 "	"P42224"	10560	33800	200	4936	4977	664	13	4968	4968	5051	1047	20	2	0	0	1572830	-0.071	100000.000	100000.000	0.000	0.000	0.000	0.000	0.000	16.610	-32	9	-32	9	316	2384	100	1584	"S727"
0	0	0	26	1	2	"STAT4 "	"Q14765"	6560	34450	200	5720	5702	964	16	4781	4781	4846	1099	22	42	5	0	1801714	0.779	100000.000	100000.000	0.000	0.000	0.000	0.000	0.000	16.610	939	921	939	921	316	2384	100	1585	"S722"
0	0	0	26	2	2	"STAT4 "	"Q14765"	7060	34450	200	5391	5477	1267	23	4742	4742	4761	1132	23	31	4	0	1730636	0.633	100000.000	100000.000	0.000	0.000	0.000	0.000	0.000	16.610	649	735	649	735	316	2384	100	1586	"S722"
0	0	0	26	3	2	"STAT4 "	"Q14765"	7560	34450	200	5208	5281	1405	26	4637	4637	4637	1272	27	24	0	0	1668669	0.506	100000.000	100000.000	0.000	0.000	0.000	0.000	0.000	16.610	571	644	571	644	316	2384	100	1587	"S722"
0	0	0	26	4	2	"STMN1"	"P16949"	8060	34450	200	4342	4424	638	14	4494	4494	4538	1325	29	1	0	0	1397868	-0.086	100000.000	100000.000	0.000	0.000	0.000	0.000	0.000	16.610	-152	-70	-152	-70	316	2384	100	1588	"S37"
0	0	0	26	5	2	"STMN1"	"P16949"	8560	34450	200	4273	4267	393	9	4461	4461	4505	796	17	0	0	0	1348330	-0.299	100000.000	100000.000	0.000	0.000	0.000	0.000	0.000	16.610	-188	-194	-188	-194	316	2384	100	1589	"S37"
0	0	0	26	6	2	"STMN1"	"P16949"	9060	34450	200	4312	4496	1655	36	4464	4464	4504	473	10	6	2	0	1420605	-0.017	100000.000	100000.000	0.000	0.000	0.000	0.000	0.000	16.610	-152	32	-152	32	316	2384	100	1590	"S37"
0	0	0	26	7	2	"ACC1"	"Q13085 "	9560	34450	200	4571	4798	2088	43	4550	4550	4622	573	12	12	2	0	1516269	0.307	100000.000	100000.000	0.000	0.000	0.000	0.000	0.000	16.610	21	248	21	248	316	2384	100	1591	"S1263"
0	0	0	26	8	2	"ACC1"	"Q13085 "	10060	34450	200	4914	4888	606	12	4790	4790	4842	1156	23	5	0	0	1544699	0.040	100000.000	100000.000	0.000	0.000	0.000	0.000	0.000	16.610	124	98	124	98	316	2384	100	1592	"S1263"
0	0	0	26	9	2	"ACC1"	"Q13085 "	10560	34450	200	5088	5023	675	13	5050	5050	5120	1164	22	0	0	0	1587204	-0.083	100000.000	100000.000	0.000	0.000	0.000	0.000	0.000	16.610	38	-27	38	-27	316	2384	100	1593	"S1263"
0	0	0	26	1	3	"TRAF6"	"Q9Y4K3"	6560	35070	90	4911	4984	507	10	4731	4731	4758	412	8	21	11	0	259193	0.549	100000.000	100000.000	0.000	0.000	0.000	0.000	0.000	16.610	180	253	180	253	52	420	100	1594	"Y353"
0	0	0	26	2	3	"TRAF6"	"Q9Y4K3"	7070	35090	200	4695	4681	573	12	4672	4672	4727	1461	30	1	0	0	1479286	-0.031	100000.000	100000.000	0.000	0.000	0.000	0.000	0.000	16.610	23	9	23	9	316	2384	100	1595	"Y353"
0	0	0	26	3	3	"TRAF6"	"Q9Y4K3"	7570	35090	200	4679	4714	1409	29	4638	4638	4658	1908	40	0	0	0	1489502	0.029	100000.000	100000.000	0.000	0.000	0.000	0.000	0.000	16.610	41	76	41	76	316	2384	100	1596	"Y353"
0	0	0	26	4	3	"BLNK"	"Q8WV28"	8070	35090	200	4655	4846	979	20	4561	4561	4643	1956	42	8	0	0	1531194	0.104	100000.000	100000.000	0.000	0.000	0.000	0.000	0.000	16.610	94	285	94	285	316	2384	100	1597	"Y72"
0	0	0	26	5	3	"BLNK"	"Q8WV28"	8570	35090	200	4472	4767	914	19	4506	4506	4572	660	14	14	12	0	1506441	0.295	100000.000	100000.000	0.000	0.000	0.000	0.000	0.000	16.610	-34	261	-34	261	316	2384	100	1598	"Y72"
0	0	0	26	6	3	"BLNK"	"Q8WV28"	9070	35090	200	4538	4858	1075	22	4615	4615	4741	1177	24	13	4	0	1535167	0.099	100000.000	100000.000	0.000	0.000	0.000	0.000	0.000	16.610	-77	243	-77	243	316	2384	100	1599	"Y72"
0	0	0	26	7	3	"CD19"	"P15391"	9570	35100	290	4944	5161	1063	20	4835	4835	4877	982	20	13	4	0	3220730	0.289	100000.000	100000.000	0.000	0.000	0.000	0.000	0.000	16.610	109	326	109	326	624	4880	100	1600	"Y531"
0	0	0	26	8	3	"CD19"	"P15391"	10070	35100	200	4832	4910	689	14	4873	4873	4926	1465	29	4	0	0	1551420	-0.011	100000.000	100000.000	0.000	0.000	0.000	0.000	0.000	16.610	-41	37	-41	37	316	2384	100	1601	"Y531"
0	0	0	26	9	3	"CD19"	"P15391"	10580	35110	120	5248	5347	785	14	4857	4857	4936	1182	23	21	0	0	641582	0.348	100000.000	100000.000	0.000	0.000	0.000	0.000	0.000	16.610	391	490	391	490	120	820	100	1602	"Y531"
0	0	0	26	1	4	"p300"	"Q09472"	6560	35730	200	4757	4791	545	11	4660	4660	4701	963	20	2	0	0	1513979	0.093	100000.000	100000.000	0.000	0.000	0.000	0.000	0.000	16.610	97	131	97	131	316	2384	100	1603	"S2279"
0	0	0	26	2	4	"p300"	"Q09472"	7060	35730	200	4656	4686	848	18	4613	4613	4668	956	20	0	0	0	1480647	0.019	100000.000	100000.000	0.000	0.000	0.000	0.000	0.000	16.610	43	73	43	73	316	2384	100	1604	"S2279"
0	0	0	26	3	4	"p300"	"Q09472"	7560	35730	200	4591	4588	858	18	4659	4659	4662	1055	22	1	0	0	1449664	-0.070	100000.000	100000.000	0.000	0.000	0.000	0.000	0.000	16.610	-68	-71	-68	-71	316	2384	100	1605	"S2279"
0	0	0	26	4	4	"fyn"	"P06241"	8060	35730	200	4533	4497	481	10	4688	4688	4654	658	14	3	0	0	1421120	-0.239	100000.000	100000.000	0.000	0.000	0.000	0.000	0.000	16.610	-155	-191	-155	-191	316	2384	100	1606	"Y420"
0	0	0	26	5	4	"fyn"	"P06241"	8560	35730	200	4363	4421	379	8	4641	4641	4645	687	14	1	0	0	1396933	-0.326	100000.000	100000.000	0.000	0.000	0.000	0.000	0.000	16.610	-278	-220	-278	-220	316	2384	100	1607	"Y420"
0	0	0	26	6	4	"fyn"	"P06241"	9060	35730	200	4437	4514	713	15	4680	4680	4756	753	15	2	0	0	1426375	-0.321	100000.000	100000.000	0.000	0.000	0.000	0.000	0.000	16.610	-243	-166	-243	-166	316	2384	100	1608	"Y420"
0	0	0	26	7	4	"HSP27"	"P04792"	9560	35730	200	4765	4893	627	12	4766	4766	4782	544	11	18	6	0	1546101	0.204	100000.000	100000.000	0.000	0.000	0.000	0.000	0.000	16.610	-1	127	-1	127	316	2384	100	1609	"S78"
0	0	0	26	8	4	"HSP27"	"P04792"	10060	35730	200	4824	4935	1030	20	4758	4758	4763	592	12	15	3	0	1559355	0.291	100000.000	100000.000	0.000	0.000	0.000	0.000	0.000	16.610	66	177	66	177	316	2384	100	1610	"S78"
0	0	0	26	9	4	"HSP27"	"P04792"	10560	35730	200	4992	5039	604	11	4850	4850	4886	809	16	12	2	0	1592467	0.189	100000.000	100000.000	0.000	0.000	0.000	0.000	0.000	16.610	142	189	142	189	316	2384	100	1611	"S78"
0	0	0	26	1	5	"IL-8R B "	"P25025"	6580	36400	90	5093	5063	349	6	4704	4704	4725	739	15	13	0	0	263287	0.457	100000.000	100000.000	0.000	0.000	0.000	0.000	0.000	16.610	389	359	389	359	52	420	100	1612	"S352"
0	0	0	26	2	5	"IL-8R B "	"P25025"	7070	36380	90	4934	4920	376	7	4667	4667	4714	834	17	7	0	0	255825	0.247	100000.000	100000.000	0.000	0.000	0.000	0.000	0.000	16.610	267	253	267	253	52	420	100	1613	"S352"
0	0	0	26	3	5	"IL-8R B "	"P25025"	7570	36390	200	4656	4666	514	11	4617	4617	4631	1214	26	0	0	0	1474342	0.029	100000.000	100000.000	0.000	0.000	0.000	0.000	0.000	16.610	39	49	39	49	316	2384	100	1614	"S352"
0	0	0	26	4	5	"IRF-3 "	"Q14653"	8070	36410	110	5034	5062	460	9	4648	4648	4816	3046	63	0	0	0	404929	0.081	100000.000	100000.000	0.000	0.000	0.000	0.000	0.000	16.610	386	414	386	414	80	656	100	1615	"S385"
0	0	0	26	5	5	"IRF-3 "	"Q14653"	8570	36390	200	4691	4704	452	9	4676	4676	4707	1038	22	2	0	0	1486576	-0.003	100000.000	100000.000	0.000	0.000	0.000	0.000	0.000	16.610	15	28	15	28	316	2384	100	1616	"S385"
0	0	0	26	6	5	"IRF-3 "	"Q14653"	9070	36390	200	4692	4719	450	9	4736	4736	4801	1088	22	1	0	0	1491086	-0.075	100000.000	100000.000	0.000	0.000	0.000	0.000	0.000	16.610	-44	-17	-44	-17	316	2384	100	1617	"S385"
0	0	0	26	7	5	"LSD1"	"O60341"	9580	36410	90	7616	7724	825	10	4573	4573	4613	390	8	100	100	0	401633	7.977	100000.000	100000.000	0.000	0.000	0.000	0.000	0.000	16.610	3043	3151	3043	3151	52	420	100	1618	"S131"
0	0	0	26	8	5	"LSD1"	"O60341"	10070	36400	150	6086	6373	1806	28	4787	4787	4775	658	13	55	50	0	994200	2.429	100000.000	100000.000	0.000	0.000	0.000	0.000	0.000	16.610	1299	1586	1299	1586	156	1272	100	1619	"S131"
0	0	0	26	9	5	"LSD1"	"O60341"	10570	36390	150	5430	6279	1720	27	4820	4820	4929	1841	37	42	16	0	979559	0.733	100000.000	100000.000	0.000	0.000	0.000	0.000	0.000	16.610	610	1459	610	1459	156	1272	100	1620	"S131"
0	0	0	26	1	6	"MAPKAPK5"	"Q8IW41"	6570	37030	90	8583	8239	1210	14	4606	4606	4768	1928	40	90	65	0	428438	1.800	100000.000	100000.000	0.000	0.000	0.000	0.000	0.000	16.610	3977	3633	3977	3633	52	420	100	1621	"T182"
0	0	0	26	2	6	"MAPKAPK5"	"Q8IW41"	7060	37040	90	8475	8121	1203	14	4572	4572	4615	840	18	94	92	0	422281	4.174	100000.000	100000.000	0.000	0.000	0.000	0.000	0.000	16.610	3903	3549	3903	3549	52	420	100	1622	"T182"
0	0	0	26	3	6	"MAPKAPK5"	"Q8IW41"	7570	37050	100	7983	8040	3117	38	4668	4668	4603	496	10	87	86	0	643176	6.929	100000.000	100000.000	0.000	0.000	0.000	0.000	0.000	16.610	3315	3372	3315	3372	80	560	100	1623	"T182"
0	0	0	26	4	6	"P27kip1"	"P46527"	8050	37040	90	5010	4918	908	18	4662	4662	4601	735	15	9	3	0	255721	0.431	100000.000	100000.000	0.000	0.000	0.000	0.000	0.000	16.610	348	256	348	256	52	420	100	1624	"T157"
0	0	0	26	5	6	"P27kip1"	"P46527"	8560	37040	200	4562	4656	615	13	4663	4663	4725	1480	31	1	0	0	1471417	-0.047	100000.000	100000.000	0.000	0.000	0.000	0.000	0.000	16.610	-101	-7	-101	-7	316	2384	100	1625	"T157"
0	0	0	26	6	6	"P27kip1"	"P46527"	9060	37040	200	4554	4602	455	9	4659	4659	4676	470	10	6	0	0	1454328	-0.157	100000.000	100000.000	0.000	0.000	0.000	0.000	0.000	16.610	-105	-57	-105	-57	316	2384	100	1626	"T157"
0	0	0	26	7	6	"p67phox"	"P19878"	9560	37040	200	4317	4400	676	15	4699	4699	4724	843	17	2	1	0	1390353	-0.384	100000.000	100000.000	0.000	0.000	0.000	0.000	0.000	16.610	-382	-299	-382	-299	316	2384	100	1627	"T233"
0	0	0	26	8	6	"p67phox"	"P19878"	10060	37040	200	4423	4472	888	19	4770	4770	4782	998	20	1	0	0	1413043	-0.311	100000.000	100000.000	0.000	0.000	0.000	0.000	0.000	16.610	-347	-298	-347	-298	316	2384	100	1628	"T233"
0	0	0	26	9	6	"p67phox"	"P19878"	10560	37040	200	4517	4527	465	10	4782	4782	4877	1808	37	0	0	0	1430572	-0.194	100000.000	100000.000	0.000	0.000	0.000	0.000	0.000	16.610	-265	-255	-265	-255	316	2384	100	1629	"T233"
-75	0	0	26	1	7	"empty"	"empty"	6560	37660	200	4713	4702	290	6	4648	4648	4694	1221	26	0	0	0	1485920	0.007	100000.000	100000.000	0.000	0.000	0.000	0.000	0.000	16.610	65	54	65	54	316	2384	100	1630	"empty"
-75	0	0	26	2	7	"empty"	"empty"	7060	37660	200	4670	4747	2510	52	4620	4620	4626	841	18	2	0	0	1500152	0.144	100000.000	100000.000	0.000	0.000	0.000	0.000	0.000	16.610	50	127	50	127	316	2384	100	1631	"empty"
-75	0	0	26	3	7	"empty"	"empty"	7560	37660	200	4489	4468	466	10	4563	4563	4567	968	21	1	0	0	1411820	-0.102	100000.000	100000.000	0.000	0.000	0.000	0.000	0.000	16.610	-74	-95	-74	-95	316	2384	100	1632	"empty"
-75	0	0	26	4	7	"empty"	"empty"	8060	37660	200	4539	4494	456	10	4513	4513	4559	1874	41	0	0	0	1419985	-0.035	100000.000	100000.000	0.000	0.000	0.000	0.000	0.000	16.610	26	-19	26	-19	316	2384	100	1633	"empty"
-75	0	0	26	5	7	"empty"	"empty"	8560	37660	200	4375	4411	381	8	4453	4453	4539	997	21	0	0	0	1393882	-0.128	100000.000	100000.000	0.000	0.000	0.000	0.000	0.000	16.610	-78	-42	-78	-42	316	2384	100	1634	"empty"
-75	0	0	26	6	7	"empty"	"empty"	9060	37660	200	4421	4447	314	7	4435	4435	4528	1213	26	0	0	0	1405104	-0.067	100000.000	100000.000	0.000	0.000	0.000	0.000	0.000	16.610	-14	12	-14	12	316	2384	100	1635	"empty"
-75	0	0	26	7	7	"empty"	"empty"	9560	37660	200	4494	4543	403	8	4513	4513	4579	1020	22	1	0	0	1435611	-0.035	100000.000	100000.000	0.000	0.000	0.000	0.000	0.000	16.610	-19	30	-19	30	316	2384	100	1636	"empty"
-75	0	0	26	8	7	"empty"	"empty"	10060	37660	200	4710	4738	836	17	4716	4716	4751	1360	28	1	1	0	1497192	-0.010	100000.000	100000.000	0.000	0.000	0.000	0.000	0.000	16.610	-6	22	-6	22	316	2384	100	1637	"empty"
-75	0	0	26	9	7	"empty"	"empty"	10560	37660	200	4718	4753	748	15	4788	4788	4800	687	14	2	0	0	1501951	-0.068	100000.000	100000.000	0.000	0.000	0.000	0.000	0.000	16.610	-70	-35	-70	-35	316	2384	100	1638	"empty"
0	0	0	27	1	1	"Jak2 "	"O60674"	11070	33850	160	8074	7999	1459	18	4966	4966	5016	582	11	90	89	0	1663724	5.125	100000.000	100000.000	0.000	0.000	0.000	0.000	0.000	16.610	3108	3033	3108	3033	208	1512	100	1639	"Y221"
0	0	0	27	2	1	"Jak2 "	"O60674"	11570	33850	160	8702	8485	1300	15	5002	5002	5083	1192	23	93	86	0	1764916	2.854	100000.000	100000.000	0.000	0.000	0.000	0.000	0.000	16.610	3700	3483	3700	3483	208	1512	100	1640	"Y221"
0	0	0	27	3	1	"Jak2 "	"O60674"	12070	33850	160	8510	8406	1137	13	5005	5005	5078	725	14	96	94	0	1748356	4.590	100000.000	100000.000	0.000	0.000	0.000	0.000	0.000	16.610	3505	3401	3505	3401	208	1512	100	1641	"Y221"
0	0	0	27	4	1	"K8"	"P05787"	12570	33840	200	4780	5018	1669	33	5089	5089	5216	1278	24	2	1	0	1585545	-0.155	100000.000	100000.000	0.000	0.000	0.000	0.000	0.000	16.610	-309	-71	-309	-71	316	2384	100	1642	"S74"
0	0	0	27	5	1	"K8"	"P05787"	13080	33840	130	4711	4893	924	18	5106	5106	5225	859	16	8	4	0	587123	-0.386	100000.000	100000.000	0.000	0.000	0.000	0.000	0.000	16.610	-395	-213	-395	-213	120	940	100	1643	"S74"
0	0	0	27	6	1	"K8"	"P05787"	13560	33840	200	4750	4975	935	18	5106	5106	5245	843	16	6	2	0	1572217	-0.320	100000.000	100000.000	0.000	0.000	0.000	0.000	0.000	16.610	-356	-131	-356	-131	316	2384	100	1644	"S74"
0	0	0	27	7	1	"Met "	"P08581"	14050	33840	170	5320	5487	709	12	5147	5147	5466	2081	38	3	0	0	1141201	0.010	100000.000	100000.000	0.000	0.000	0.000	0.000	0.000	16.610	173	340	173	340	208	1660	100	1645	"Y1234"
0	0	0	27	8	1	"Met "	"P08581"	14550	33820	200	5363	5620	1274	22	5132	5132	5364	1600	29	7	2	0	1775890	0.160	100000.000	100000.000	0.000	0.000	0.000	0.000	0.000	16.610	231	488	231	488	316	2384	100	1646	"Y1234"
0	0	0	27	9	1	"Met "	"P08581"	15050	33820	200	5263	5480	848	15	5133	5133	5390	1798	33	6	0	0	1731571	0.050	100000.000	100000.000	0.000	0.000	0.000	0.000	0.000	16.610	130	347	130	347	316	2384	100	1647	"Y1234"
0	0	0	27	1	2	"MSK2"	"O75676"	11060	34470	200	5313	5349	630	11	5152	5152	5169	694	13	13	3	0	1690332	0.259	100000.000	100000.000	0.000	0.000	0.000	0.000	0.000	16.610	161	197	161	197	316	2384	100	1648	"S360"
0	0	0	27	2	2	"MSK2"	"O75676"	11560	34470	200	5171	5312	743	13	5257	5257	5298	675	12	7	3	0	1678542	0.021	100000.000	100000.000	0.000	0.000	0.000	0.000	0.000	16.610	-86	55	-86	55	316	2384	100	1649	"S360"
0	0	0	27	3	2	"MSK2"	"O75676"	12060	34460	200	5507	5656	1375	24	5263	5263	5369	1099	20	4	1	0	1787191	0.261	100000.000	100000.000	0.000	0.000	0.000	0.000	0.000	16.610	244	393	244	393	316	2384	100	1650	"S360"
0	0	0	27	4	2	"NFkB-p100 "	"Q00653"	12560	34460	200	4996	5140	846	16	5318	5318	5413	948	17	7	3	0	1624177	-0.288	100000.000	100000.000	0.000	0.000	0.000	0.000	0.000	16.610	-322	-178	-322	-178	316	2384	100	1651	"S99"
0	0	0	27	5	2	"NFkB-p100 "	"Q00653"	13060	34460	200	4909	4975	672	13	5326	5326	5398	1062	19	3	0	0	1572227	-0.398	100000.000	100000.000	0.000	0.000	0.000	0.000	0.000	16.610	-417	-351	-417	-351	316	2384	100	1652	"S99"
0	0	0	27	6	2	"NFkB-p100 "	"Q00653"	13560	34450	200	4903	4992	927	18	5253	5253	5379	1171	21	3	1	0	1577434	-0.330	100000.000	100000.000	0.000	0.000	0.000	0.000	0.000	16.610	-350	-261	-350	-261	316	2384	100	1653	"S99"
0	0	0	27	7	2	"PKACa "	"P17612"	14060	34450	200	5049	5201	1363	26	5177	5177	5314	1228	23	3	1	0	1643586	-0.092	100000.000	100000.000	0.000	0.000	0.000	0.000	0.000	16.610	-128	24	-128	24	316	2384	100	1654	"S10"
0	0	0	27	8	2	"PKACa "	"P17612"	14560	34450	140	4980	5196	2186	42	5053	5053	5254	1482	28	2	1	0	810623	-0.039	100000.000	100000.000	0.000	0.000	0.000	0.000	0.000	16.610	-73	143	-73	143	156	1140	100	1655	"S10"
0	0	0	27	9	2	"PKACa "	"P17612"	15050	34440	200	5005	5338	2198	41	4980	4980	5184	1534	29	7	3	0	1686852	0.100	100000.000	100000.000	0.000	0.000	0.000	0.000	0.000	16.610	25	358	25	358	316	2384	100	1656	"S10"
0	0	0	27	1	3	"p70S6K"	"P23443"	11060	35120	90	5053	5299	950	17	5004	5004	5061	994	19	7	1	0	275549	0.239	100000.000	100000.000	0.000	0.000	0.000	0.000	0.000	16.610	49	295	49	295	52	420	100	1657	"S447"
0	0	0	27	2	3	"p70S6K"	"P23443"	11560	35120	200	5129	5343	2314	43	5082	5082	5168	996	19	2	1	0	1688306	0.176	100000.000	100000.000	0.000	0.000	0.000	0.000	0.000	16.610	47	261	47	261	316	2384	100	1658	"S447"
0	0	0	27	3	3	"p70S6K"	"P23443"	12050	35110	200	5179	5291	963	18	5121	5121	5166	539	10	8	3	0	1672022	0.232	100000.000	100000.000	0.000	0.000	0.000	0.000	0.000	16.610	58	170	58	170	316	2384	100	1659	"S447"
0	0	0	27	4	3	"PDK1"	"O15530"	12560	35120	110	11386	10461	2596	24	5280	5280	5323	673	12	85	82	0	836900	7.634	100000.000	100000.000	0.000	0.000	0.000	0.000	0.000	16.610	6106	5181	6106	5181	80	656	100	1660	"Y376"
0	0	0	27	5	3	"PDK1"	"O15530"	13060	35120	150	6300	8456	3640	43	5300	5300	5450	1760	32	47	42	0	1319191	1.708	100000.000	100000.000	0.000	0.000	0.000	0.000	0.000	16.610	1000	3156	1000	3156	156	1272	100	1661	"Y376"
0	0	0	27	6	3	"PDK1"	"O15530"	13550	35130	130	11206	9513	3575	37	5326	5326	5536	2351	42	60	55	0	1141539	1.692	100000.000	100000.000	0.000	0.000	0.000	0.000	0.000	16.610	5880	4187	5880	4187	120	940	100	1662	"Y376"
0	0	0	27	7	3	"Ripk1"	"Q13546"	14050	35110	200	5268	5364	606	11	5211	5211	5434	2029	37	0	0	0	1694916	-0.034	100000.000	100000.000	0.000	0.000	0.000	0.000	0.000	16.610	57	153	57	153	316	2384	100	1663	"Y694"
0	0	0	27	8	3	"Ripk1"	"Q13546"	14550	35100	200	5152	5690	4030	70	5159	5159	5318	1269	23	7	2	0	1798184	0.293	100000.000	100000.000	0.000	0.000	0.000	0.000	0.000	16.610	-7	531	-7	531	316	2384	100	1664	"Y694"
0	0	0	27	9	3	"Ripk1"	"Q13546"	15050	35100	200	5092	5221	753	14	5026	5026	5205	1278	24	6	1	0	1649944	0.013	100000.000	100000.000	0.000	0.000	0.000	0.000	0.000	16.610	66	195	66	195	316	2384	100	1665	"Y694"
0	0	0	27	1	4	"SHC3"	"Q92529"	11050	35780	180	5117	5130	504	9	4975	4975	5016	941	18	5	0	0	1313231	0.121	100000.000	100000.000	0.000	0.000	0.000	0.000	0.000	16.610	142	155	142	155	256	1924	100	1666	"Y341"
0	0	0	27	2	4	"SHC3"	"Q92529"	11540	35760	200	5126	5153	556	10	5007	5007	5056	740	14	6	0	0	1628369	0.131	100000.000	100000.000	0.000	0.000	0.000	0.000	0.000	16.610	119	146	119	146	316	2384	100	1667	"Y341"
0	0	0	27	3	4	"SHC3"	"Q92529"	12040	35760	200	5172	5272	795	15	5037	5037	5062	522	10	17	3	0	1665848	0.402	100000.000	100000.000	0.000	0.000	0.000	0.000	0.000	16.610	135	235	135	235	316	2384	100	1668	"Y341"
0	0	0	27	4	4	"Smad3 "	"P84022"	12540	35760	110	5566	5554	489	8	5212	5212	5280	598	11	27	3	0	444310	0.458	100000.000	100000.000	0.000	0.000	0.000	0.000	0.000	16.610	354	342	354	342	80	656	100	1669	"S208"
0	0	0	27	5	4	"Smad3 "	"P84022"	13060	35760	160	5302	5642	2236	39	5155	5155	5244	1041	19	7	4	0	1173580	0.382	100000.000	100000.000	0.000	0.000	0.000	0.000	0.000	16.610	147	487	147	487	208	1512	100	1670	"S208"
0	0	0	27	6	4	"Smad3 "	"P84022"	13570	35780	110	5454	5534	634	11	5165	5165	5243	879	16	16	3	0	442680	0.331	100000.000	100000.000	0.000	0.000	0.000	0.000	0.000	16.610	289	369	289	369	80	656	100	1671	"S208"
0	0	0	27	7	4	"TAK1 "	"O43318"	14050	35760	200	5102	5246	1364	26	5203	5203	5396	936	17	5	1	0	1657887	-0.160	100000.000	100000.000	0.000	0.000	0.000	0.000	0.000	16.610	-101	43	-101	43	316	2384	100	1672	"T187"
0	0	0	27	8	4	"TAK1 "	"O43318"	14550	35760	200	5020	5128	704	13	5226	5226	5544	1675	30	2	0	0	1620300	-0.248	100000.000	100000.000	0.000	0.000	0.000	0.000	0.000	16.610	-206	-98	-206	-98	316	2384	100	1673	"T187"
0	0	0	27	9	4	"TAK1 "	"O43318"	15050	35760	200	4911	5010	661	13	5142	5142	5366	1992	37	1	0	0	1583106	-0.179	100000.000	100000.000	0.000	0.000	0.000	0.000	0.000	16.610	-231	-132	-231	-132	316	2384	100	1674	"T187"
0	0	0	27	1	5	"ACC1"	"P68133"	11040	36380	120	5121	5773	3110	53	4922	4922	4969	1023	20	9	8	0	692747	0.786	100000.000	100000.000	0.000	0.000	0.000	0.000	0.000	16.610	199	851	199	851	120	820	100	1675	"Y93"
0	0	0	27	2	5	"ACC1"	"P68133"	11550	36410	160	5150	5370	1569	29	4958	4958	5015	589	11	19	4	0	1116953	0.603	100000.000	100000.000	0.000	0.000	0.000	0.000	0.000	16.610	192	412	192	412	208	1512	100	1676	"Y93"
0	0	0	27	3	5	"ACC1"	"P68133"	12040	36390	200	5085	5302	1410	26	4950	4950	5036	986	19	5	3	0	1675493	0.270	100000.000	100000.000	0.000	0.000	0.000	0.000	0.000	16.610	135	352	135	352	316	2384	100	1677	"Y93"
0	0	0	27	4	5	"A-Raf"	"P10398"	12540	36400	200	5094	5197	1188	22	4950	4950	5011	791	15	5	0	0	1642202	0.235	100000.000	100000.000	0.000	0.000	0.000	0.000	0.000	16.610	144	247	144	247	316	2384	100	1678	"T20"
0	0	0	27	5	5	"A-Raf"	"P10398"	13060	36410	120	5121	5418	1872	34	5061	5061	5114	630	12	15	4	0	650132	0.483	100000.000	100000.000	0.000	0.000	0.000	0.000	0.000	16.610	60	357	60	357	120	820	100	1679	"T20"
0	0	0	27	6	5	"A-Raf"	"P10398"	13550	36400	200	5107	5303	1433	27	4996	4996	5098	866	16	10	4	0	1675852	0.237	100000.000	100000.000	0.000	0.000	0.000	0.000	0.000	16.610	111	307	111	307	316	2384	100	1680	"T20"
0	0	0	27	7	5	"BCAP"	"Q6ZUJ8"	14040	36400	120	5294	5503	792	14	5087	5087	5226	1194	22	10	4	0	660315	0.232	100000.000	100000.000	0.000	0.000	0.000	0.000	0.000	16.610	207	416	207	416	120	820	100	1681	"Y570"
0	0	0	27	8	5	"BCAP"	"Q6ZUJ8"	14550	36400	200	5221	5313	1142	21	5178	5178	5348	1257	23	2	0	0	1678771	-0.028	100000.000	100000.000	0.000	0.000	0.000	0.000	0.000	16.610	43	135	43	135	316	2384	100	1682	"Y570"
0	0	0	27	9	5	"BCAP"	"Q6ZUJ8"	15050	36400	200	5096	5286	1260	23	5104	5104	5298	1584	29	3	1	0	1670326	-0.008	100000.000	100000.000	0.000	0.000	0.000	0.000	0.000	16.610	-8	182	-8	182	316	2384	100	1683	"Y570"
0	0	0	27	1	6	"Cofilin 1"	"P23528"	11050	37050	90	7472	7093	1268	17	4835	4835	4839	415	8	86	78	0	368832	5.431	100000.000	100000.000	0.000	0.000	0.000	0.000	0.000	16.610	2637	2258	2637	2258	52	420	100	1684	"Y139"
0	0	0	27	2	6	"Cofilin 1"	"P23528"	11550	37050	150	4997	5723	1476	25	4875	4875	5045	2272	45	22	2	0	892817	0.298	100000.000	100000.000	0.000	0.000	0.000	0.000	0.000	16.610	122	848	122	848	156	1272	100	1685	"Y139"
0	0	0	27	3	6	"Cofilin 1"	"P23528"	12050	37060	130	5198	5905	1371	23	4951	4951	4976	444	8	42	35	0	708591	2.092	100000.000	100000.000	0.000	0.000	0.000	0.000	0.000	16.610	247	954	247	954	120	940	100	1686	"Y139"
0	0	0	27	4	6	"CTNNB1"	"P35222"	12550	37050	200	4792	4917	869	17	4921	4921	4980	751	15	3	3	0	1553679	-0.084	100000.000	100000.000	0.000	0.000	0.000	0.000	0.000	16.610	-129	-4	-129	-4	316	2384	100	1687	"Y654"
0	0	0	27	5	6	"CTNNB1"	"P35222"	13050	37050	200	4772	4807	474	9	4950	4950	5027	646	12	2	0	0	1519103	-0.341	100000.000	100000.000	0.000	0.000	0.000	0.000	0.000	16.610	-178	-143	-178	-143	316	2384	100	1688	"Y654"
0	0	0	27	6	6	"CTNNB1"	"P35222"	13550	37050	200	4905	5033	859	17	5002	5002	5189	1159	22	5	1	0	1590332	-0.135	100000.000	100000.000	0.000	0.000	0.000	0.000	0.000	16.610	-97	31	-97	31	316	2384	100	1689	"Y654"
0	0	0	27	7	6	"IFNGR1 "	"P15260"	14050	37060	200	5042	5295	2286	43	5027	5027	5111	731	14	7	2	0	1673300	0.252	100000.000	100000.000	0.000	0.000	0.000	0.000	0.000	16.610	15	268	15	268	316	2384	100	1690	"S495"
0	0	0	27	8	6	"IFNGR1 "	"P15260"	14550	37070	90	5414	5754	1493	25	5151	5151	5164	768	14	19	11	0	299192	0.768	100000.000	100000.000	0.000	0.000	0.000	0.000	0.000	16.610	263	603	263	603	52	420	100	1691	"S495"
0	0	0	27	9	6	"IFNGR1 "	"P15260"	15070	37050	160	5065	5502	2622	47	5092	5092	5201	1261	24	7	3	0	1144337	0.239	100000.000	100000.000	0.000	0.000	0.000	0.000	0.000	16.610	-27	410	-27	410	208	1512	100	1692	"S495"
-75	0	0	27	1	7	"empty"	"empty"	11050	37680	200	4844	4851	416	8	4889	4889	4890	449	9	7	1	0	1532895	-0.087	100000.000	100000.000	0.000	0.000	0.000	0.000	0.000	16.610	-45	-38	-45	-38	316	2384	100	1693	"empty"
-75	0	0	27	2	7	"empty"	"empty"	11550	37680	200	4818	4952	1371	27	4905	4905	4968	862	17	2	1	0	1564691	-0.019	100000.000	100000.000	0.000	0.000	0.000	0.000	0.000	16.610	-87	47	-87	47	316	2384	100	1694	"empty"
-75	0	0	27	3	7	"empty"	"empty"	12050	37680	200	5004	5157	1749	33	4981	4981	5051	1095	21	3	0	0	1629590	0.097	100000.000	100000.000	0.000	0.000	0.000	0.000	0.000	16.610	23	176	23	176	316	2384	100	1695	"empty"
-75	0	0	27	4	7	"empty"	"empty"	12550	37680	200	5062	5060	321	6	5068	5068	5097	751	14	1	0	0	1598979	-0.049	100000.000	100000.000	0.000	0.000	0.000	0.000	0.000	16.610	-6	-8	-6	-8	316	2384	100	1696	"empty"
-75	0	0	27	5	7	"empty"	"empty"	13050	37680	200	5027	5045	470	9	5040	5040	5110	1327	25	2	0	0	1594154	-0.049	100000.000	100000.000	0.000	0.000	0.000	0.000	0.000	16.610	-13	5	-13	5	316	2384	100	1697	"empty"
-75	0	0	27	6	7	"empty"	"empty"	13550	37680	200	5010	5016	378	7	4998	4998	5061	1275	25	0	0	0	1585041	-0.035	100000.000	100000.000	0.000	0.000	0.000	0.000	0.000	16.610	12	18	12	18	316	2384	100	1698	"empty"
0	0	0	27	7	7	"GLQAWPG-pS-AIPQFLG_GLQAWPGEAIPQFLG_60vs40"	"GLQAWPG-pS-AIPQFLG_GLQAWPGEAIPQFLG_60vs40"	14050	37710	100	14991	12127	4886	40	5062	5062	5159	1090	21	73	68	0	970166	6.393	100000.000	100000.000	0.000	0.000	0.000	0.000	0.000	16.610	9929	7065	9929	7065	80	560	100	1699	"GLQAWPG-pS-AIPQFLG_GLQAWPGEAIPQFLG_60vs40"
0	0	0	27	8	7	"GLQAWPG-pS-AIPQFLG_GLQAWPGEAIPQFLG_60vs40"	"GLQAWPG-pS-AIPQFLG_GLQAWPGEAIPQFLG_60vs40"	14550	37720	90	16352	16103	2311	14	5069	5069	5272	1655	31	98	98	0	837366	6.544	100000.000	100000.000	0.000	0.000	0.000	0.000	0.000	16.610	11283	11034	11283	11034	52	420	100	1700	"GLQAWPG-pS-AIPQFLG_GLQAWPGEAIPQFLG_60vs40"
0	0	0	27	9	7	"GLQAWPG-pS-AIPQFLG_GLQAWPGEAIPQFLG_60vs40"	"GLQAWPG-pS-AIPQFLG_GLQAWPGEAIPQFLG_60vs40"	15040	37730	90	15531	15174	1817	11	4984	4984	5043	452	8	100	100	0	789060	22.414	100000.000	100000.000	0.000	0.000	0.000	0.000	0.000	16.610	10547	10190	10547	10190	52	420	100	1701	"GLQAWPG-pS-AIPQFLG_GLQAWPGEAIPQFLG_60vs40"
0	0	0	28	1	1	"BLNK "	"Q8WV28"	15560	33860	130	6061	6780	2120	31	5172	5172	5408	1684	31	40	22	0	813630	0.815	100000.000	100000.000	0.000	0.000	0.000	0.000	0.000	16.610	889	1608	889	1608	120	940	100	1702	"Y178"
0	0	0	28	2	1	"BLNK "	"Q8WV28"	16050	33880	130	6276	6945	1896	27	5177	5177	5364	864	16	54	43	0	833402	1.830	100000.000	100000.000	0.000	0.000	0.000	0.000	0.000	16.610	1099	1768	1099	1768	120	940	100	1703	"Y178"
0	0	0	28	3	1	"BLNK "	"Q8WV28"	16550	33870	200	5160	5881	2069	35	5090	5090	5423	1714	31	17	10	0	1858272	0.267	100000.000	100000.000	0.000	0.000	0.000	0.000	0.000	16.610	70	791	70	791	316	2384	100	1704	"Y178"
0	0	0	28	4	1	"Catalase"	"P04040"	17050	33860	170	5296	5913	1550	26	5057	5057	5401	1576	29	25	9	0	1229918	0.325	100000.000	100000.000	0.000	0.000	0.000	0.000	0.000	16.610	239	856	239	856	208	1660	100	1705	"Y385"
0	0	0	28	5	1	"Catalase"	"P04040"	17540	33870	200	4994	5597	1524	27	4974	4974	5313	1506	28	18	7	0	1768697	0.189	100000.000	100000.000	0.000	0.000	0.000	0.000	0.000	16.610	20	623	20	623	316	2384	100	1706	"Y385"
0	0	0	28	6	1	"Catalase"	"P04040"	18040	33890	160	5432	6276	2209	35	4945	4945	5346	1593	29	35	11	0	1305329	0.584	100000.000	100000.000	0.000	0.000	0.000	0.000	0.000	16.610	487	1331	487	1331	208	1512	100	1707	"Y385"
0	0	0	28	7	1	"Cdc42"	"P60953"	18550	33870	160	5337	5831	1581	27	4952	4952	5387	1742	32	23	6	0	1212809	0.255	100000.000	100000.000	0.000	0.000	0.000	0.000	0.000	16.610	385	879	385	879	208	1512	100	1708	"Y64"
0	0	0	28	8	1	"Cdc42"	"P60953"	19060	33860	190	5078	6194	3412	55	4879	4879	5420	2069	38	19	8	0	1585770	0.374	100000.000	100000.000	0.000	0.000	0.000	0.000	0.000	16.610	199	1315	199	1315	256	2088	100	1709	"Y64"
0	0	0	28	9	1	"Cdc42"	"P60953"	19560	33880	190	4822	5669	2366	41	4713	4713	5325	2804	52	9	3	0	1451296	0.123	100000.000	100000.000	0.000	0.000	0.000	0.000	0.000	16.610	109	956	109	956	256	2088	100	1710	"Y64"
0	0	0	28	1	2	"Flt3"	"P36888"	15520	34510	200	4966	5172	1048	20	4928	4928	5112	1115	21	7	3	0	1634469	0.054	100000.000	100000.000	0.000	0.000	0.000	0.000	0.000	16.610	38	244	38	244	316	2384	100	1711	"Y842"
0	0	0	28	2	2	"Flt3"	"P36888"	16030	34520	150	5146	5374	1186	22	4977	4977	5312	2072	39	3	1	0	838411	0.030	100000.000	100000.000	0.000	0.000	0.000	0.000	0.000	16.610	169	397	169	397	156	1272	100	1712	"Y842"
0	0	0	28	3	2	"Flt3"	"P36888"	16540	34510	160	5273	5521	859	15	5013	5013	5303	1576	29	9	1	0	1148311	0.138	100000.000	100000.000	0.000	0.000	0.000	0.000	0.000	16.610	260	508	260	508	208	1512	100	1713	"Y842"
0	0	0	28	4	2	"gp130 "	"P40189"	17060	34510	130	5499	6068	3081	50	5020	5020	5261	1021	19	29	10	0	728194	0.790	100000.000	100000.000	0.000	0.000	0.000	0.000	0.000	16.610	479	1048	479	1048	120	940	100	1714	"S782"
0	0	0	28	5	2	"gp130 "	"P40189"	17560	34530	110	5584	5761	848	14	5009	5009	5197	839	16	30	5	0	460899	0.672	100000.000	100000.000	0.000	0.000	0.000	0.000	0.000	16.610	575	752	575	752	80	656	100	1715	"S782"
0	0	0	28	6	2	"gp130 "	"P40189"	18030	34510	180	5287	5816	2128	36	5049	5049	5466	1760	32	12	5	0	1488924	0.199	100000.000	100000.000	0.000	0.000	0.000	0.000	0.000	16.610	238	767	238	767	256	1924	100	1716	"S782"
0	0	0	28	7	2	"HSP60"	"P10809"	18530	34530	200	5074	5663	2841	50	5042	5042	5552	1864	33	9	4	0	1789573	0.060	100000.000	100000.000	0.000	0.000	0.000	0.000	0.000	16.610	32	621	32	621	316	2384	100	1717	"S70"
0	0	0	28	8	2	"HSP60"	"P10809"	19040	34520	200	5060	5667	1819	32	5071	5071	5623	2029	36	12	4	0	1790748	0.022	100000.000	100000.000	0.000	0.000	0.000	0.000	0.000	16.610	-11	596	-11	596	316	2384	100	1718	"S70"
0	0	0	28	9	2	"HSP60"	"P10809"	19540	34520	200	4916	5641	2029	35	4871	4871	5439	2130	39	12	6	0	1782507	0.095	100000.000	100000.000	0.000	0.000	0.000	0.000	0.000	16.610	45	770	45	770	316	2384	100	1719	"S70"
0	0	0	28	1	3	"IL7R "	"P16871"	15540	35150	200	5434	6023	1901	31	5053	5053	5263	1191	22	38	12	0	1903152	0.638	100000.000	100000.000	0.000	0.000	0.000	0.000	0.000	16.610	381	970	381	970	316	2384	100	1720	"Y449"
0	0	0	28	2	3	"IL7R "	"P16871"	16040	35150	200	5396	6159	2535	41	5076	5076	5289	1527	28	31	6	0	1946320	0.570	100000.000	100000.000	0.000	0.000	0.000	0.000	0.000	16.610	320	1083	320	1083	316	2384	100	1721	"Y449"
0	0	0	28	3	3	"IL7R "	"P16871"	16540	35150	200	5564	6238	1721	27	5074	5074	5423	1841	33	31	6	0	1971063	0.443	100000.000	100000.000	0.000	0.000	0.000	0.000	0.000	16.610	490	1164	490	1164	316	2384	100	1722	"Y449"
0	0	0	28	4	3	"IRAK4"	"P51617"	17050	35150	120	4847	5312	1530	28	5120	5120	5450	1653	30	10	7	0	637391	-0.083	100000.000	100000.000	0.000	0.000	0.000	0.000	0.000	16.610	-273	192	-273	192	120	820	100	1723	"T345"
0	0	0	28	5	3	"IRAK4"	"P51617"	17540	35150	200	4910	5052	871	17	5054	5054	5451	2463	45	2	0	0	1596282	-0.162	100000.000	100000.000	0.000	0.000	0.000	0.000	0.000	16.610	-144	-2	-144	-2	316	2384	100	1724	"T345"
0	0	0	28	6	3	"IRAK4"	"P51617"	18040	35150	200	4912	5283	1887	35	5090	5090	5566	2031	36	4	1	0	1669280	-0.139	100000.000	100000.000	0.000	0.000	0.000	0.000	0.000	16.610	-178	193	-178	193	316	2384	100	1725	"T345"
0	0	0	28	7	3	"LIMK1"	"P53667"	18540	35160	180	5797	6762	2371	35	5056	5056	5486	1916	34	41	13	0	1731076	0.666	100000.000	100000.000	0.000	0.000	0.000	0.000	0.000	16.610	741	1706	741	1706	256	1924	100	1726	"T508"
0	0	0	28	8	3	"LIMK1"	"P53667"	19050	35160	200	5543	6577	3149	47	5064	5064	5613	2047	36	30	9	0	2078213	0.471	100000.000	100000.000	0.000	0.000	0.000	0.000	0.000	16.610	479	1513	479	1513	316	2384	100	1727	"T508"
0	0	0	28	9	3	"LIMK1"	"P53667"	19560	35170	170	6444	7171	3952	55	4993	4993	5643	2397	42	36	8	0	1491541	0.637	100000.000	100000.000	0.000	0.000	0.000	0.000	0.000	16.610	1451	2178	1451	2178	208	1660	100	1728	"T508"
0	0	0	28	1	4	"p38-alpha "	"Q16539"	15530	35780	200	6447	6445	2164	33	5147	5147	5323	1161	21	53	17	0	2036544	0.966	100000.000	100000.000	0.000	0.000	0.000	0.000	0.000	16.610	1300	1298	1300	1298	316	2384	100	1729	"T122"
0	0	0	28	2	4	"p38-alpha "	"Q16539"	16030	35780	200	6553	6755	2436	36	5130	5130	5363	1422	26	50	16	0	2134549	0.979	100000.000	100000.000	0.000	0.000	0.000	0.000	0.000	16.610	1423	1625	1423	1625	316	2384	100	1730	"T122"
0	0	0	28	3	4	"p38-alpha "	"Q16539"	16530	35780	200	7091	7098	2888	40	5110	5110	5342	1417	26	60	22	0	2243037	1.239	100000.000	100000.000	0.000	0.000	0.000	0.000	0.000	16.610	1981	1988	1981	1988	316	2384	100	1731	"T122"
0	0	0	28	4	4	"MEK1 "	"Q02750"	17030	35790	200	5226	5620	1372	24	5122	5122	5396	1171	21	13	6	0	1776058	0.191	100000.000	100000.000	0.000	0.000	0.000	0.000	0.000	16.610	104	498	104	498	316	2384	100	1732	"S297"
0	0	0	28	5	4	"MEK1 "	"Q02750"	17530	35790	200	5243	5463	937	17	5112	5112	5408	1933	35	5	0	0	1726195	0.028	100000.000	100000.000	0.000	0.000	0.000	0.000	0.000	16.610	131	351	131	351	316	2384	100	1733	"S297"
0	0	0	28	6	4	"MEK1 "	"Q02750"	18030	35780	180	5373	6160	2512	40	5152	5152	5621	2037	36	14	5	0	1576843	0.265	100000.000	100000.000	0.000	0.000	0.000	0.000	0.000	16.610	221	1008	221	1008	256	1924	100	1734	"S297"
0	0	0	28	7	4	"P27kip1"	"P46527"	18550	35810	170	6126	6484	1835	28	5120	5120	5550	1919	34	27	7	0	1348762	0.487	100000.000	100000.000	0.000	0.000	0.000	0.000	0.000	16.610	1006	1364	1006	1364	208	1660	100	1735	"Y74"
0	0	0	28	8	4	"P27kip1"	"P46527"	19040	35800	180	5607	6087	2053	33	5047	5047	5558	1936	34	18	4	0	1558290	0.273	100000.000	100000.000	0.000	0.000	0.000	0.000	0.000	16.610	560	1040	560	1040	256	1924	100	1736	"Y74"
0	0	0	28	9	4	"P27kip1"	"P46527"	19540	35800	200	5623	6783	3867	57	5010	5010	5552	2016	36	26	9	0	2143463	0.611	100000.000	100000.000	0.000	0.000	0.000	0.000	0.000	16.610	613	1773	613	1773	316	2384	100	1737	"Y74"
0	0	0	28	1	5	"PPARG "	"P37231"	15540	36440	200	4937	5078	1108	21	5079	5079	5258	1465	27	1	1	0	1604518	-0.123	100000.000	100000.000	0.000	0.000	0.000	0.000	0.000	16.610	-142	-1	-142	-1	316	2384	100	1738	"S112"
0	0	0	28	2	5	"PPARG "	"P37231"	16050	36450	150	5112	5890	3309	56	5037	5037	5171	1163	22	8	6	0	918864	0.618	100000.000	100000.000	0.000	0.000	0.000	0.000	0.000	16.610	75	853	75	853	156	1272	100	1739	"S112"
0	0	0	28	3	5	"PPARG "	"P37231"	16550	36460	190	5193	5629	1934	34	5086	5086	5274	994	18	16	7	0	1441025	0.357	100000.000	100000.000	0.000	0.000	0.000	0.000	0.000	16.610	107	543	107	543	256	2088	100	1740	"S112"
0	0	0	28	4	5	"Pyk2 "	"Q14289"	17070	36460	180	18218	16466	5396	32	5070	5070	5333	1357	25	87	85	0	4215342	8.204	100000.000	100000.000	0.000	0.000	0.000	0.000	0.000	16.610	13148	11396	13148	11396	256	1924	100	1741	"S399"
0	0	0	28	5	5	"Pyk2 "	"Q14289"	17560	36460	190	19010	17943	4778	26	5128	5128	5421	1221	22	93	91	0	4593468	10.256	100000.000	100000.000	0.000	0.000	0.000	0.000	0.000	16.610	13882	12815	13882	12815	256	2088	100	1742	"S399"
0	0	0	28	6	5	"Pyk2 "	"Q14289"	18060	36460	190	19133	17503	6149	35	5049	5049	5444	2013	36	87	83	0	4480651	5.991	100000.000	100000.000	0.000	0.000	0.000	0.000	0.000	16.610	14084	12454	14084	12454	256	2088	100	1743	"S399"
0	0	0	28	7	5	"STAT1 "	"P42224"	18560	36460	200	5726	6074	1630	26	5054	5054	5449	1817	33	16	3	0	1919529	0.344	100000.000	100000.000	0.000	0.000	0.000	0.000	0.000	16.610	672	1020	672	1020	316	2384	100	1744	"S708"
0	0	0	28	8	5	"STAT1 "	"P42224"	19070	36470	190	5958	6768	3421	50	5007	5007	5428	1907	35	21	8	0	1732551	0.703	100000.000	100000.000	0.000	0.000	0.000	0.000	0.000	16.610	951	1761	951	1761	256	2088	100	1745	"S708"
0	0	0	28	9	5	"STAT1 "	"P42224"	19570	36480	210	6096	6475	1814	28	5029	5029	5608	2423	43	18	4	0	2046127	0.358	100000.000	100000.000	0.000	0.000	0.000	0.000	0.000	16.610	1067	1446	1067	1446	316	2572	100	1746	"S708"
0	0	0	28	1	6	"STAT5B "	"P51692"	15520	37070	200	5097	5332	1121	21	5148	5148	5352	1759	32	3	1	0	1684934	-0.011	100000.000	100000.000	0.000	0.000	0.000	0.000	0.000	16.610	-51	184	-51	184	316	2384	100	1747	"S731"
0	0	0	28	2	6	"STAT5B "	"P51692"	16030	37080	150	5503	5830	1769	30	5164	5164	5343	1334	24	12	5	0	909410	0.365	100000.000	100000.000	0.000	0.000	0.000	0.000	0.000	16.610	339	666	339	666	156	1272	100	1748	"S731"
0	0	0	28	3	6	"STAT5B "	"P51692"	16540	37110	150	5490	5670	946	16	5182	5182	5360	1402	26	7	1	0	884445	0.221	100000.000	100000.000	0.000	0.000	0.000	0.000	0.000	16.610	308	488	308	488	156	1272	100	1749	"S731"
0	0	0	28	4	6	"Syk "	"P43405"	17040	37100	150	7240	8287	3455	41	5148	5148	5389	1048	19	55	50	0	1292738	2.765	100000.000	100000.000	0.000	0.000	0.000	0.000	0.000	16.610	2092	3139	2092	3139	156	1272	100	1750	"Y348"
0	0	0	28	5	6	"Syk "	"P43405"	17540	37090	130	10684	9333	3903	41	5096	5096	5320	865	16	60	59	0	1120014	4.639	100000.000	100000.000	0.000	0.000	0.000	0.000	0.000	16.610	5588	4237	5588	4237	120	940	100	1751	"Y348"
0	0	0	28	6	6	"Syk "	"P43405"	18050	37080	140	8902	8810	3730	42	5037	5037	5408	1519	28	56	52	0	1374338	2.240	100000.000	100000.000	0.000	0.000	0.000	0.000	0.000	16.610	3865	3773	3865	3773	156	1140	100	1752	"Y348"
0	0	0	28	7	6	"Calmodulin "	"P62158"	18540	37100	180	6390	6763	4421	65	4929	4929	5318	1851	34	41	8	0	1731253	0.781	100000.000	100000.000	0.000	0.000	0.000	0.000	0.000	16.610	1461	1834	1461	1834	256	1924	100	1753	"Y99"
0	0	0	28	8	6	"Calmodulin "	"P62158"	19040	37090	200	5734	6267	1875	29	4866	4866	5353	2169	40	27	6	0	1980386	0.421	100000.000	100000.000	0.000	0.000	0.000	0.000	0.000	16.610	868	1401	868	1401	316	2384	100	1754	"Y99"
0	0	0	28	9	6	"Calmodulin "	"P62158"	19540	37100	200	6298	6733	2500	37	4995	4995	5568	1987	35	38	13	0	2127756	0.586	100000.000	100000.000	0.000	0.000	0.000	0.000	0.000	16.610	1303	1738	1303	1738	316	2384	100	1755	"Y99"
-75	0	0	28	1	7	"empty"	"empty"	15540	37730	200	4928	4996	507	10	5018	5018	5211	1466	28	0	0	0	1578735	-0.147	100000.000	100000.000	0.000	0.000	0.000	0.000	0.000	16.610	-90	-22	-90	-22	316	2384	100	1756	"empty"
-75	0	0	28	2	7	"empty"	"empty"	16040	37730	200	5033	5189	699	13	5070	5070	5252	1218	23	5	2	0	1639689	-0.052	100000.000	100000.000	0.000	0.000	0.000	0.000	0.000	16.610	-37	119	-37	119	316	2384	100	1757	"empty"
-75	0	0	28	3	7	"empty"	"empty"	16540	37730	200	5118	5223	657	12	5107	5107	5330	1601	30	2	0	0	1650442	-0.067	100000.000	100000.000	0.000	0.000	0.000	0.000	0.000	16.610	11	116	11	116	316	2384	100	1758	"empty"
-75	0	0	28	4	7	"empty"	"empty"	17040	37730	200	5025	5336	1187	22	5063	5063	5312	1391	26	7	2	0	1686288	0.017	100000.000	100000.000	0.000	0.000	0.000	0.000	0.000	16.610	-38	273	-38	273	316	2384	100	1759	"empty"
-75	0	0	28	5	7	"empty"	"empty"	17540	37730	200	5242	5504	1285	23	5085	5085	5348	1241	23	9	2	0	1739226	0.126	100000.000	100000.000	0.000	0.000	0.000	0.000	0.000	16.610	157	419	157	419	316	2384	100	1760	"empty"
-75	0	0	28	6	7	"empty"	"empty"	18040	37730	200	4928	5135	867	16	5044	5044	5363	1618	30	4	1	0	1622813	-0.141	100000.000	100000.000	0.000	0.000	0.000	0.000	0.000	16.610	-116	91	-116	91	316	2384	100	1761	"empty"
0	0	0	28	7	7	"Control-Spot"	"Tau"	18550	37750	140	6435	6673	1592	23	5061	5061	5560	2341	42	23	3	0	1041059	0.475	100000.000	100000.000	0.000	0.000	0.000	0.000	0.000	16.610	1374	1612	1374	1612	156	1140	100	1762	"Control-Spot"
0	0	0	28	8	7	"Control-Spot"	"Tau"	19040	37750	200	5962	6549	2235	34	5002	5002	5529	1954	35	32	8	0	2069425	0.522	100000.000	100000.000	0.000	0.000	0.000	0.000	0.000	16.610	960	1547	960	1547	316	2384	100	1763	"Control-Spot"
0	0	0	28	9	7	"Control-Spot"	"Tau"	19540	37750	200	6210	6544	1993	30	5071	5071	5623	2069	36	26	8	0	2067843	0.445	100000.000	100000.000	0.000	0.000	0.000	0.000	0.000	16.610	1139	1473	1139	1473	316	2384	100	1764	"Control-Spot"
0	0	0	29	1	1	"Anxa1"	"P04083"	2040	38290	90	5873	6099	790	12	4933	4933	4911	400	8	92	63	0	317158	2.970	100000.000	100000.000	0.000	0.000	0.000	0.000	0.000	16.610	940	1166	940	1166	52	420	100	1765	"Y20"
0	0	0	29	2	1	"Anxa1"	"P04083"	2520	38280	70	5675	5683	290	5	4839	4839	4880	280	5	100	78	0	181840	2.868	100000.000	100000.000	0.000	0.000	0.000	0.000	0.000	16.610	836	844	836	844	32	236	100	1766	"Y20"
0	0	0	29	3	1	"Anxa1"	"P04083"	3020	38280	80	5571	5545	526	9	4806	4806	4823	334	6	78	61	0	288334	2.162	100000.000	100000.000	0.000	0.000	0.000	0.000	0.000	16.610	765	739	765	739	52	340	100	1767	"Y20"
0	0	0	29	4	1	"Bax"	"Q07812"	3530	38290	200	4761	4791	311	6	4591	4591	4676	1296	27	0	0	0	1514039	0.089	100000.000	100000.000	0.000	0.000	0.000	0.000	0.000	16.610	170	200	170	200	316	2384	100	1768	"S184"
0	0	0	29	5	1	"Bax"	"Q07812"	4020	38280	200	4626	4643	322	6	4488	4488	4540	610	13	4	1	0	1467111	0.169	100000.000	100000.000	0.000	0.000	0.000	0.000	0.000	16.610	138	155	138	155	316	2384	100	1769	"S184"
0	0	0	29	6	1	"Bax"	"Q07812"	4520	38280	200	4493	4544	602	13	4453	4453	4793	2994	62	0	0	0	1435841	-0.083	100000.000	100000.000	0.000	0.000	0.000	0.000	0.000	16.610	40	91	40	91	316	2384	100	1770	"S184"
0	0	0	29	7	1	"CHOP"	"P35638"	5010	38280	200	4410	4447	361	8	4363	4363	4457	760	17	6	0	0	1405296	-0.013	100000.000	100000.000	0.000	0.000	0.000	0.000	0.000	16.610	47	84	47	84	316	2384	100	1771	"S79"
0	0	0	29	8	1	"CHOP"	"P35638"	5510	38280	200	4359	4381	322	7	4402	4402	4545	1729	38	0	0	0	1384546	-0.095	100000.000	100000.000	0.000	0.000	0.000	0.000	0.000	16.610	-43	-21	-43	-21	316	2384	100	1772	"S79"
0	0	0	29	9	1	"CHOP"	"P35638"	6000	38280	200	4393	4551	1427	31	4483	4483	4617	1800	38	0	0	0	1438136	-0.037	100000.000	100000.000	0.000	0.000	0.000	0.000	0.000	16.610	-90	68	-90	68	316	2384	100	1773	"S79"
0	0	0	29	1	2	"Crk "	"P46108"	2020	38910	120	5165	5242	635	12	4995	4995	4973	523	10	25	13	0	628986	0.514	100000.000	100000.000	0.000	0.000	0.000	0.000	0.000	16.610	170	247	170	247	120	820	100	1774	"Y221"
0	0	0	29	2	2	"Crk "	"P46108"	2530	38930	200	4856	4950	838	16	4910	4910	4970	1272	25	4	1	0	1564071	-0.016	100000.000	100000.000	0.000	0.000	0.000	0.000	0.000	16.610	-54	40	-54	40	316	2384	100	1775	"Y221"
0	0	0	29	3	2	"Crk "	"P46108"	3030	38930	200	4797	4817	565	11	4781	4781	4824	826	17	8	1	0	1522074	-0.008	100000.000	100000.000	0.000	0.000	0.000	0.000	0.000	16.610	16	36	16	36	316	2384	100	1776	"Y221"
0	0	0	29	4	2	"EEA1"	"Q15075"	3520	38930	70	5107	5121	361	7	4582	4582	4571	382	8	65	28	0	163867	1.440	100000.000	100000.000	0.000	0.000	0.000	0.000	0.000	16.610	525	539	525	539	32	236	100	1777	"T431"
0	0	0	29	5	2	"EEA1"	"Q15075"	4020	38910	80	4895	4982	829	16	4546	4546	4565	400	8	42	13	0	259076	1.043	100000.000	100000.000	0.000	0.000	0.000	0.000	0.000	16.610	349	436	349	436	52	340	100	1778	"T431"
0	0	0	29	6	2	"EEA1"	"Q15075"	4530	38930	110	4700	4708	577	12	4444	4444	4490	578	12	26	6	0	376652	0.377	100000.000	100000.000	0.000	0.000	0.000	0.000	0.000	16.610	256	264	256	264	80	656	100	1779	"T431"
0	0	0	29	7	2	"IKK-alpha "	"O15111"	5020	38940	90	5661	6235	3568	57	4388	4388	4459	729	16	86	46	0	324228	2.436	100000.000	100000.000	0.000	0.000	0.000	0.000	0.000	16.610	1273	1847	1273	1847	52	420	100	1780	"T23"
0	0	0	29	8	2	"IKK-alpha "	"O15111"	5520	38930	130	5076	5377	2178	40	4483	4483	4538	783	17	38	10	0	645189	1.072	100000.000	100000.000	0.000	0.000	0.000	0.000	0.000	16.610	593	894	593	894	120	940	100	1781	"T23"
0	0	0	29	9	2	"IKK-alpha "	"O15111"	6010	38930	80	5891	5813	611	10	4479	4479	4490	336	7	92	90	0	302268	3.938	100000.000	100000.000	0.000	0.000	0.000	0.000	0.000	16.610	1412	1334	1412	1334	52	340	100	1782	"T23"
0	0	0	29	1	3	"Jak2 "	"O60674"	2010	39560	200	4949	4976	488	9	5144	5144	5095	506	9	6	0	0	1572291	-0.235	100000.000	100000.000	0.000	0.000	0.000	0.000	0.000	16.610	-195	-168	-195	-168	316	2384	100	1783	"Y1007"
0	0	0	29	2	3	"Jak2 "	"O60674"	2510	39560	200	4940	5042	1040	20	5012	5012	4980	493	9	11	4	0	1593208	0.126	100000.000	100000.000	0.000	0.000	0.000	0.000	0.000	16.610	-72	30	-72	30	316	2384	100	1784	"Y1007"
0	0	0	29	3	3	"Jak2 "	"O60674"	3010	39560	200	4556	4600	422	9	4866	4866	4940	1814	36	0	0	0	1453473	-0.187	100000.000	100000.000	0.000	0.000	0.000	0.000	0.000	16.610	-310	-266	-310	-266	316	2384	100	1785	"Y1007"
0	0	0	29	4	3	"Keap1"	"Q14145"	3500	39560	200	4576	4668	984	21	4763	4763	4791	886	18	1	0	0	1475185	-0.139	100000.000	100000.000	0.000	0.000	0.000	0.000	0.000	16.610	-187	-95	-187	-95	316	2384	100	1786	"Y141"
0	0	0	29	5	3	"Keap1"	"Q14145"	4000	39560	200	4598	4670	928	19	4679	4679	4709	848	18	1	0	0	1475844	-0.046	100000.000	100000.000	0.000	0.000	0.000	0.000	0.000	16.610	-81	-9	-81	-9	316	2384	100	1787	"Y141"
0	0	0	29	6	3	"Keap1"	"Q14145"	4500	39560	200	4587	4609	380	8	4546	4546	4624	917	19	2	0	0	1456442	-0.016	100000.000	100000.000	0.000	0.000	0.000	0.000	0.000	16.610	41	63	41	63	316	2384	100	1788	"Y141"
0	0	0	29	7	3	"MK2"	"P16389"	5010	39570	70	5720	5684	836	14	4483	4483	4500	516	11	81	62	0	181873	2.295	100000.000	100000.000	0.000	0.000	0.000	0.000	0.000	16.610	1237	1201	1237	1201	32	236	100	1789	"Y132"
0	0	0	29	8	3	"MK2"	"P16389"	5480	39570	120	5201	7068	8659	122	4492	4492	4534	571	12	55	34	1	848173	4.438	100000.000	100000.000	0.000	0.000	0.000	0.000	0.000	16.610	709	2576	709	2576	120	820	100	1790	"Y132"
0	0	0	29	9	3	"MK2"	"P16389"	6000	39560	160	4775	5013	979	19	4584	4584	4601	702	15	21	5	0	1042640	0.587	100000.000	100000.000	0.000	0.000	0.000	0.000	0.000	16.610	191	429	191	429	208	1512	100	1791	"Y132"
0	0	0	29	1	4	"MyD88"	"Q99836"	2010	40220	170	5813	5926	1154	19	4942	4942	4977	580	11	64	32	0	1232665	1.636	100000.000	100000.000	0.000	0.000	0.000	0.000	0.000	16.610	871	984	871	984	208	1660	100	1792	"Y257"
0	0	0	29	2	4	"MyD88"	"Q99836"	2510	40210	170	5521	5550	630	11	4706	4706	4878	2005	41	3	0	0	1154447	0.335	100000.000	100000.000	0.000	0.000	0.000	0.000	0.000	16.610	815	844	815	844	208	1660	100	1793	"Y257"
0	0	0	29	3	4	"MyD88"	"Q99836"	3010	40220	170	5407	5480	1739	31	4576	4576	4686	1129	24	22	0	0	1139912	0.703	100000.000	100000.000	0.000	0.000	0.000	0.000	0.000	16.610	831	904	831	904	208	1660	100	1794	"Y257"
0	0	0	29	4	4	"NFkB-p105 "	"P19838"	3510	40210	200	4568	4573	420	9	4627	4627	4669	764	16	1	0	0	1445139	-0.126	100000.000	100000.000	0.000	0.000	0.000	0.000	0.000	16.610	-59	-54	-59	-54	316	2384	100	1795	"S337"
0	0	0	29	5	4	"NFkB-p105 "	"P19838"	4000	40210	200	4652	4613	494	10	4643	4643	4650	685	14	3	0	0	1457698	-0.054	100000.000	100000.000	0.000	0.000	0.000	0.000	0.000	16.610	9	-30	9	-30	316	2384	100	1796	"S337"
0	0	0	29	6	4	"NFkB-p105 "	"P19838"	4500	40210	200	4600	4592	548	11	4641	4641	4696	1072	22	1	0	0	1451095	-0.097	100000.000	100000.000	0.000	0.000	0.000	0.000	0.000	16.610	-41	-49	-41	-49	316	2384	100	1797	"S337"
0	0	0	29	7	4	"PKACa "	"P17612"	5000	40210	180	4951	5428	3828	70	4670	4670	4751	1361	28	5	2	0	1389551	0.497	100000.000	100000.000	0.000	0.000	0.000	0.000	0.000	16.610	281	758	281	758	256	1924	100	1798	"S338"
0	0	0	29	8	4	"PKACa "	"P17612"	5510	40210	150	5080	5011	464	9	4677	4677	4716	833	17	7	1	0	781703	0.354	100000.000	100000.000	0.000	0.000	0.000	0.000	0.000	16.610	403	334	403	334	156	1272	100	1799	"S338"
0	0	0	29	9	4	"PKACa "	"P17612"	6010	40220	150	5015	4951	573	11	4634	4634	4680	582	12	26	1	0	772332	0.466	100000.000	100000.000	0.000	0.000	0.000	0.000	0.000	16.610	381	317	381	317	156	1272	100	1800	"S338"
0	0	0	29	1	5	"PDK1"	"O15530"	2000	40820	110	13980	13205	2653	20	5320	5320	5560	3261	58	90	85	0	1056387	2.344	100000.000	100000.000	0.000	0.000	0.000	0.000	0.000	16.610	8660	7885	8660	7885	80	656	100	1801	"Y373"
0	0	0	29	2	5	"PDK1"	"O15530"	2500	40830	160	5906	8535	4372	51	5109	5109	5072	575	11	52	47	0	1775204	6.023	100000.000	100000.000	0.000	0.000	0.000	0.000	0.000	16.610	797	3426	797	3426	208	1512	100	1802	"Y373"
0	0	0	29	3	5	"PDK1"	"O15530"	3000	40830	160	5434	7658	4193	54	4991	4991	4938	470	9	48	46	0	1592842	5.787	100000.000	100000.000	0.000	0.000	0.000	0.000	0.000	16.610	443	2667	443	2667	208	1512	100	1803	"Y373"
0	0	0	29	4	5	"Ripk1"	"Q13546"	3500	40830	120	5127	5307	846	15	4916	4916	4922	979	19	11	2	0	636803	0.393	100000.000	100000.000	0.000	0.000	0.000	0.000	0.000	16.610	211	391	211	391	120	820	100	1804	"Y424"
0	0	0	29	5	5	"Ripk1"	"Q13546"	4010	40830	130	4890	5032	604	12	4791	4791	4803	481	10	25	11	0	603800	0.476	100000.000	100000.000	0.000	0.000	0.000	0.000	0.000	16.610	99	241	99	241	120	940	100	1805	"Y424"
0	0	0	29	6	5	"Ripk1"	"Q13546"	4510	40850	70	5592	5482	519	9	4645	4645	4680	346	7	84	59	0	175408	2.318	100000.000	100000.000	0.000	0.000	0.000	0.000	0.000	16.610	947	837	947	837	32	236	100	1806	"Y424"
0	0	0	29	7	5	"Smad1 "	"Q15797"	4990	40860	90	4642	4627	333	7	4581	4581	4677	738	15	0	0	0	240608	-0.068	100000.000	100000.000	0.000	0.000	0.000	0.000	0.000	16.610	61	46	61	46	52	420	100	1807	"S463"
0	0	0	29	8	5	"Smad1 "	"Q15797"	5490	40840	200	4436	4529	1096	24	4527	4527	4559	771	16	2	0	0	1431284	-0.039	100000.000	100000.000	0.000	0.000	0.000	0.000	0.000	16.610	-91	2	-91	2	316	2384	100	1808	"S463"
0	0	0	29	9	5	"Smad1 "	"Q15797"	5990	40840	200	4417	4545	846	18	4467	4467	4513	832	18	2	1	0	1436305	0.038	100000.000	100000.000	0.000	0.000	0.000	0.000	0.000	16.610	-50	78	-50	78	316	2384	100	1809	"S463"
0	0	0	29	1	6	"TAB1"	"Q15750"	1990	41490	120	7136	6806	1274	18	5045	5045	5171	1364	26	65	18	0	816716	1.199	100000.000	100000.000	0.000	0.000	0.000	0.000	0.000	16.610	2091	1761	2091	1761	120	820	100	1810	"S438"
0	0	0	29	2	6	"TAB1"	"Q15750"	2480	41490	140	6677	6660	2671	40	4825	4825	4951	595	12	71	62	0	1039026	2.872	100000.000	100000.000	0.000	0.000	0.000	0.000	0.000	16.610	1852	1835	1852	1835	156	1140	100	1811	"S438"
0	0	0	29	3	6	"TAB1"	"Q15750"	2990	41490	150	6525	6588	1403	21	4762	4762	4884	683	13	79	64	0	1027779	2.495	100000.000	100000.000	0.000	0.000	0.000	0.000	0.000	16.610	1763	1826	1763	1826	156	1272	100	1812	"S438"
0	0	0	29	4	6	"Tgfbr2"	"P37173"	3480	41490	200	4684	4753	534	11	4661	4661	4728	546	11	7	1	0	1501991	0.046	100000.000	100000.000	0.000	0.000	0.000	0.000	0.000	16.610	23	92	23	92	316	2384	100	1813	"Y259"
0	0	0	29	5	6	"Tgfbr2"	"P37173"	3970	41500	100	4936	4871	484	9	4807	4807	4856	622	12	10	2	0	389704	0.024	100000.000	100000.000	0.000	0.000	0.000	0.000	0.000	16.610	129	64	129	64	80	560	100	1814	"Y259"
0	0	0	29	6	6	"Tgfbr2"	"P37173"	4480	41490	200	4791	4752	508	10	4816	4816	4783	480	10	8	0	0	1501557	-0.065	100000.000	100000.000	0.000	0.000	0.000	0.000	0.000	16.610	-25	-64	-25	-64	316	2384	100	1815	"Y259"
0	0	0	29	7	6	"XIAP "	"P98170"	5000	41490	100	10881	10454	4067	38	4800	4800	4783	459	9	90	87	0	836324	12.355	100000.000	100000.000	0.000	0.000	0.000	0.000	0.000	16.610	6081	5654	6081	5654	80	560	100	1816	"S87"
0	0	0	29	8	6	"XIAP "	"P98170"	5500	41510	90	11221	10473	2091	19	4880	4880	4892	462	9	90	90	0	544588	12.080	100000.000	100000.000	0.000	0.000	0.000	0.000	0.000	16.610	6341	5593	6341	5593	52	420	100	1817	"S87"
0	0	0	29	9	6	"XIAP "	"P98170"	5970	41480	80	11261	11402	2927	25	4877	4877	4937	893	18	98	98	0	592927	7.240	100000.000	100000.000	0.000	0.000	0.000	0.000	0.000	16.610	6384	6525	6384	6525	52	340	100	1818	"S87"
-75	0	0	29	1	7	"empty"	"empty"	1980	42130	200	5439	5483	412	7	5333	5333	5345	904	16	5	0	0	1732621	0.153	100000.000	100000.000	0.000	0.000	0.000	0.000	0.000	16.610	106	150	106	150	316	2384	100	1819	"empty"
-75	0	0	29	2	7	"empty"	"empty"	2480	42130	200	5394	5406	317	5	5209	5209	5188	1100	21	0	0	0	1708375	0.198	100000.000	100000.000	0.000	0.000	0.000	0.000	0.000	16.610	185	197	185	197	316	2384	100	1820	"empty"
-75	0	0	29	3	7	"empty"	"empty"	2980	42130	200	5276	5307	638	12	5047	5047	5164	2363	45	0	0	0	1677017	0.061	100000.000	100000.000	0.000	0.000	0.000	0.000	0.000	16.610	229	260	229	260	316	2384	100	1821	"empty"
-75	0	0	29	4	7	"empty"	"empty"	3480	42130	200	5150	5135	434	8	4899	4899	4906	524	10	14	3	0	1622700	0.437	100000.000	100000.000	0.000	0.000	0.000	0.000	0.000	16.610	251	236	251	236	316	2384	100	1822	"empty"
-75	0	0	29	5	7	"empty"	"empty"	3980	42130	200	5004	5182	2100	40	4889	4889	4985	1620	32	1	0	0	1637538	0.122	100000.000	100000.000	0.000	0.000	0.000	0.000	0.000	16.610	115	293	115	293	316	2384	100	1823	"empty"
-75	0	0	29	6	7	"empty"	"empty"	4480	42130	200	4735	4795	462	9	4773	4773	4873	1416	29	1	0	0	1515204	-0.055	100000.000	100000.000	0.000	0.000	0.000	0.000	0.000	16.610	-38	22	-38	22	316	2384	100	1824	"empty"
-75	0	0	29	7	7	"empty"	"empty"	4980	42130	200	4619	4679	330	7	4708	4708	4797	803	16	1	0	0	1478702	-0.147	100000.000	100000.000	0.000	0.000	0.000	0.000	0.000	16.610	-89	-29	-89	-29	316	2384	100	1825	"empty"
-75	0	0	29	8	7	"empty"	"empty"	5480	42130	200	4552	4882	2475	50	4732	4732	4831	1343	27	1	1	0	1542657	0.038	100000.000	100000.000	0.000	0.000	0.000	0.000	0.000	16.610	-180	150	-180	150	316	2384	100	1826	"empty"
-75	0	0	29	9	7	"empty"	"empty"	5980	42130	200	4527	4610	475	10	4739	4739	4797	1105	23	0	0	0	1456849	-0.169	100000.000	100000.000	0.000	0.000	0.000	0.000	0.000	16.610	-212	-129	-212	-129	316	2384	100	1827	"empty"
0	0	0	30	1	1	"PTEN"	"P60484"	6550	38300	80	5778	5758	558	9	4494	4494	4574	587	12	88	61	0	299414	2.017	100000.000	100000.000	0.000	0.000	0.000	0.000	0.000	16.610	1284	1264	1284	1264	52	340	100	1828	"T382/3/5"
0	0	0	30	2	1	"PTEN"	"P60484"	7040	38300	80	5563	5536	498	8	4532	4532	4590	656	14	80	28	0	287858	1.442	100000.000	100000.000	0.000	0.000	0.000	0.000	0.000	16.610	1031	1004	1031	1004	52	340	100	1829	"T382/3/5"
0	0	0	30	3	1	"PTEN"	"P60484"	7540	38280	200	4618	4828	905	18	4586	4586	4588	913	19	12	1	0	1525535	0.263	100000.000	100000.000	0.000	0.000	0.000	0.000	0.000	16.610	32	242	32	242	316	2384	100	1830	"T382/3/5"
0	0	0	30	4	1	"Rab5A"	"P20339"	8040	38280	200	4484	4496	325	7	4638	4638	4620	696	15	1	0	0	1420854	-0.178	100000.000	100000.000	0.000	0.000	0.000	0.000	0.000	16.610	-154	-142	-154	-142	316	2384	100	1831	"S123"
0	0	0	30	5	1	"Rab5A"	"P20339"	8540	38270	200	4573	4567	301	6	4674	4674	4645	542	11	1	0	0	1443215	-0.144	100000.000	100000.000	0.000	0.000	0.000	0.000	0.000	16.610	-101	-107	-101	-107	316	2384	100	1832	"S123"
0	0	0	30	6	1	"Rab5A"	"P20339"	9040	38270	200	4689	4767	1683	35	4715	4715	4698	552	11	1	0	0	1506489	0.125	100000.000	100000.000	0.000	0.000	0.000	0.000	0.000	16.610	-26	52	-26	52	316	2384	100	1833	"S123"
0	0	0	30	7	1	"STAT1 "	"P42224"	9540	38260	200	4766	4772	295	6	4730	4730	4707	473	10	4	0	0	1508090	0.137	100000.000	100000.000	0.000	0.000	0.000	0.000	0.000	16.610	36	42	36	42	316	2384	100	1834	"Y701"
0	0	0	30	8	1	"STAT1 "	"P42224"	10040	38250	200	4777	4776	215	4	4789	4789	4791	769	16	0	0	0	1509307	-0.020	100000.000	100000.000	0.000	0.000	0.000	0.000	0.000	16.610	-12	-13	-12	-13	316	2384	100	1835	"Y701"
0	0	0	30	9	1	"STAT1 "	"P42224"	10550	38250	110	4788	5309	3496	65	4791	4791	4785	341	7	17	8	0	424688	1.537	100000.000	100000.000	0.000	0.000	0.000	0.000	0.000	16.610	-3	518	-3	518	80	656	100	1836	"Y701"
0	0	0	30	1	2	"STAT5B "	"P51692"	6540	38930	200	4493	4531	487	10	4547	4547	4573	466	10	8	2	0	1431845	-0.090	100000.000	100000.000	0.000	0.000	0.000	0.000	0.000	16.610	-54	-16	-54	-16	316	2384	100	1837	"Y699"
0	0	0	30	2	2	"STAT5B "	"P51692"	7040	38930	200	4508	4518	548	12	4567	4567	4622	1355	29	0	0	0	1427572	-0.077	100000.000	100000.000	0.000	0.000	0.000	0.000	0.000	16.610	-59	-49	-59	-49	316	2384	100	1838	"Y699"
0	0	0	30	3	2	"STAT5B "	"P51692"	7540	38930	200	4531	4619	1259	27	4617	4617	4584	754	16	6	3	0	1459464	0.046	100000.000	100000.000	0.000	0.000	0.000	0.000	0.000	16.610	-86	2	-86	2	316	2384	100	1839	"Y699"
0	0	0	30	4	2	"Syk "	"P43405"	8060	38920	130	4712	7658	4776	62	4594	4594	4526	425	9	40	36	0	918980	7.369	100000.000	100000.000	0.000	0.000	0.000	0.000	0.000	16.610	118	3064	118	3064	120	940	100	1840	"Y352"
0	0	0	30	5	2	"Syk "	"P43405"	8540	38940	140	4761	7183	5151	71	4639	4639	4610	633	13	28	28	0	1120479	4.065	100000.000	100000.000	0.000	0.000	0.000	0.000	0.000	16.610	122	2544	122	2544	156	1140	100	1841	"Y352"
0	0	0	30	6	2	"Syk "	"P43405"	9050	38930	140	4759	6419	3243	50	4606	4606	4620	643	13	31	27	0	1001318	2.798	100000.000	100000.000	0.000	0.000	0.000	0.000	0.000	16.610	153	1813	153	1813	156	1140	100	1842	"Y352"
0	0	0	30	7	2	"ACC1"	"Q13085"	9540	38910	200	4415	4481	494	11	4667	4667	4696	1294	27	1	0	0	1416076	-0.166	100000.000	100000.000	0.000	0.000	0.000	0.000	0.000	16.610	-252	-186	-252	-186	316	2384	100	1843	"S80"
0	0	0	30	8	2	"ACC1"	"Q13085"	10040	38910	200	4511	4538	568	12	4696	4696	4677	537	11	3	0	0	1434031	-0.259	100000.000	100000.000	0.000	0.000	0.000	0.000	0.000	16.610	-185	-158	-185	-158	316	2384	100	1844	"S80"
0	0	0	30	9	2	"ACC1"	"Q13085"	10540	38900	200	4504	4547	630	13	4738	4738	4730	608	12	1	0	0	1436910	-0.301	100000.000	100000.000	0.000	0.000	0.000	0.000	0.000	16.610	-234	-191	-234	-191	316	2384	100	1845	"S80"
0	0	0	30	1	3	"TrKA"	"P04629"	6550	39570	130	6350	6211	919	14	4592	4592	4668	1656	35	58	2	0	745366	0.932	100000.000	100000.000	0.000	0.000	0.000	0.000	0.000	16.610	1758	1619	1758	1619	120	940	100	1846	"Y680"
0	0	0	30	2	3	"TrKA"	"P04629"	7040	39580	130	6031	6040	757	12	4577	4577	4620	542	11	87	75	0	724800	2.620	100000.000	100000.000	0.000	0.000	0.000	0.000	0.000	16.610	1454	1463	1454	1463	120	940	100	1847	"Y680"
0	0	0	30	3	3	"TrKA"	"P04629"	7550	39570	110	5940	6063	808	13	4604	4604	4616	2279	49	6	2	0	485029	0.635	100000.000	100000.000	0.000	0.000	0.000	0.000	0.000	16.610	1336	1459	1336	1459	80	656	100	1848	"Y680"
0	0	0	30	4	3	"BRAF1"	"P15056"	8050	39580	100	4787	4787	865	18	4601	4601	4538	932	20	3	1	0	382922	0.267	100000.000	100000.000	0.000	0.000	0.000	0.000	0.000	16.610	186	186	186	186	80	560	100	1849	"S579"
0	0	0	30	5	3	"BRAF1"	"P15056"	8540	39570	200	4505	4477	432	9	4590	4590	4555	507	11	6	0	0	1414714	-0.154	100000.000	100000.000	0.000	0.000	0.000	0.000	0.000	16.610	-85	-113	-85	-113	316	2384	100	1850	"S579"
0	0	0	30	6	3	"BRAF1"	"P15056"	9040	39570	200	4542	5062	3851	76	4582	4582	4584	752	16	5	2	0	1599585	0.636	100000.000	100000.000	0.000	0.000	0.000	0.000	0.000	16.610	-40	480	-40	480	316	2384	100	1851	"S579"
0	0	0	30	7	3	"Cdc2"	"P06493"	9540	39560	200	4645	5155	2540	49	4610	4610	4654	1289	27	16	2	0	1628901	0.389	100000.000	100000.000	0.000	0.000	0.000	0.000	0.000	16.610	35	545	35	545	316	2384	100	1852	"Y15"
0	0	0	30	8	3	"Cdc2"	"P06493"	10040	39560	200	4950	5094	682	13	4710	4710	4709	794	16	26	3	0	1609620	0.485	100000.000	100000.000	0.000	0.000	0.000	0.000	0.000	16.610	240	384	240	384	316	2384	100	1853	"Y15"
0	0	0	30	9	3	"Cdc2"	"P06493"	10540	39560	200	5114	5163	730	14	4752	4752	4761	786	16	31	5	0	1631382	0.511	100000.000	100000.000	0.000	0.000	0.000	0.000	0.000	16.610	362	411	362	411	316	2384	100	1854	"Y15"
0	0	0	30	1	4	"ERK3"	"Q16659"	6540	40210	180	5804	6119	2893	47	4608	4608	4752	2131	44	3	2	0	1566506	0.641	100000.000	100000.000	0.000	0.000	0.000	0.000	0.000	16.610	1196	1511	1196	1511	256	1924	100	1855	"S189"
0	0	0	30	2	4	"ERK3"	"Q16659"	7040	40210	170	5570	5646	602	10	4590	4590	4610	602	13	77	39	0	1174388	1.721	100000.000	100000.000	0.000	0.000	0.000	0.000	0.000	16.610	980	1056	980	1056	208	1660	100	1856	"S189"
0	0	0	30	3	4	"ERK3"	"Q16659"	7530	40220	170	5579	5607	1153	20	4547	4547	4486	489	10	77	52	0	1166175	2.292	100000.000	100000.000	0.000	0.000	0.000	0.000	0.000	16.610	1032	1060	1032	1060	208	1660	100	1857	"S189"
0	0	0	30	4	4	"GIT2"	"Q14161"	8030	40210	200	4406	4600	2445	53	4465	4465	4483	1096	24	2	1	0	1453447	0.107	100000.000	100000.000	0.000	0.000	0.000	0.000	0.000	16.610	-59	135	-59	135	316	2384	100	1858	"Y484"
0	0	0	30	5	4	"GIT2"	"Q14161"	8530	40210	200	4277	4329	408	9	4380	4380	4443	1488	33	0	0	0	1368116	-0.077	100000.000	100000.000	0.000	0.000	0.000	0.000	0.000	16.610	-103	-51	-103	-51	316	2384	100	1859	"Y484"
0	0	0	30	6	4	"GIT2"	"Q14161"	9030	40210	200	4261	4357	1181	27	4313	4313	4418	1147	25	0	0	0	1376828	-0.053	100000.000	100000.000	0.000	0.000	0.000	0.000	0.000	16.610	-52	44	-52	44	316	2384	100	1860	"Y484"
0	0	0	30	7	4	"HSP70 "	"P08107"	9530	40210	200	4361	4392	375	8	4398	4398	4442	620	13	3	0	0	1387846	-0.081	100000.000	100000.000	0.000	0.000	0.000	0.000	0.000	16.610	-37	-6	-37	-6	316	2384	100	1861	"Y525"
0	0	0	30	8	4	"HSP70 "	"P08107"	10030	40220	200	4479	4507	650	14	4541	4541	4547	405	8	12	1	0	1424194	-0.099	100000.000	100000.000	0.000	0.000	0.000	0.000	0.000	16.610	-62	-34	-62	-34	316	2384	100	1862	"Y525"
0	0	0	30	9	4	"HSP70 "	"P08107"	10530	40220	200	4681	4638	576	12	4623	4623	4680	1050	22	1	0	0	1465748	-0.040	100000.000	100000.000	0.000	0.000	0.000	0.000	0.000	16.610	58	15	58	15	316	2384	100	1863	"Y525"
0	0	0	30	1	5	"iNOS "	"P35228"	6550	40850	100	4924	4963	511	10	4463	4463	4529	828	18	18	1	0	397031	0.524	100000.000	100000.000	0.000	0.000	0.000	0.000	0.000	16.610	461	500	461	500	80	560	100	1864	"Y151"
0	0	0	30	2	5	"iNOS "	"P35228"	7030	40840	130	4833	5200	2923	56	4493	4493	4564	1053	23	11	5	0	624020	0.604	100000.000	100000.000	0.000	0.000	0.000	0.000	0.000	16.610	340	707	340	707	120	940	100	1865	"Y151"
0	0	0	30	3	5	"iNOS "	"P35228"	7520	40840	90	5062	5184	576	11	4614	4614	4691	1653	35	1	0	0	269577	0.298	100000.000	100000.000	0.000	0.000	0.000	0.000	0.000	16.610	448	570	448	570	52	420	100	1866	"Y151"
0	0	0	30	4	5	"IRF-3 "	"Q14653"	8020	40860	90	5064	4971	494	9	4624	4624	4593	417	9	50	15	0	258514	0.906	100000.000	100000.000	0.000	0.000	0.000	0.000	0.000	16.610	440	347	440	347	52	420	100	1867	"S402"
0	0	0	30	5	5	"IRF-3 "	"Q14653"	8530	40860	130	5042	5142	1518	29	4560	4560	4568	663	14	29	2	0	617014	0.866	100000.000	100000.000	0.000	0.000	0.000	0.000	0.000	16.610	482	582	482	582	120	940	100	1868	"S402"
0	0	0	30	6	5	"IRF-3 "	"Q14653"	9020	40870	200	4718	4768	458	9	4635	4635	4618	769	16	4	1	0	1506742	0.195	100000.000	100000.000	0.000	0.000	0.000	0.000	0.000	16.610	83	133	83	133	316	2384	100	1869	"S402"
0	0	0	30	7	5	"M6PR"	"P20645"	9520	40880	130	4860	5023	808	16	4594	4594	4690	1447	30	8	1	0	602784	0.230	100000.000	100000.000	0.000	0.000	0.000	0.000	0.000	16.610	266	429	266	429	120	940	100	1870	"S267"
0	0	0	30	8	5	"M6PR"	"P20645"	10040	40860	150	4790	4895	577	11	4704	4704	4673	415	8	29	14	0	763598	0.535	100000.000	100000.000	0.000	0.000	0.000	0.000	0.000	16.610	86	191	86	191	156	1272	100	1871	"S267"
0	0	0	30	9	5	"M6PR"	"P20645"	10510	40870	80	5601	5658	535	9	4671	4671	4717	856	18	55	9	0	294239	1.099	100000.000	100000.000	0.000	0.000	0.000	0.000	0.000	16.610	930	987	930	987	52	340	100	1872	"S267"
0	0	0	30	1	6	"MDM2"	"Q00987"	6540	41500	200	4730	4845	1043	21	4732	4732	4797	1328	27	0	0	0	1530910	0.036	100000.000	100000.000	0.000	0.000	0.000	0.000	0.000	16.610	-2	113	-2	113	316	2384	100	1873	"S166"
0	0	0	30	2	6	"MDM2"	"Q00987"	7040	41510	130	4680	4752	668	14	4555	4555	4595	1382	30	3	0	0	570191	0.114	100000.000	100000.000	0.000	0.000	0.000	0.000	0.000	16.610	125	197	125	197	120	940	100	1874	"S166"
0	0	0	30	3	6	"MDM2"	"Q00987"	7530	41480	190	4528	4584	749	16	4491	4491	4485	603	13	13	4	0	1173547	0.164	100000.000	100000.000	0.000	0.000	0.000	0.000	0.000	16.610	37	93	37	93	256	2088	100	1875	"S166"
0	0	0	30	4	6	"p38 delta"	"O15264"	8030	41510	120	5569	5661	1749	30	4405	4405	4365	492	11	84	53	0	679280	2.634	100000.000	100000.000	0.000	0.000	0.000	0.000	0.000	16.610	1164	1256	1164	1256	120	820	100	1876	"Y182"
0	0	0	30	5	6	"p38 delta"	"O15264"	8530	41520	140	5291	5341	1076	20	4395	4395	4442	816	18	55	7	0	833231	1.102	100000.000	100000.000	0.000	0.000	0.000	0.000	0.000	16.610	896	946	896	946	156	1140	100	1877	"Y182"
0	0	0	30	6	6	"p38 delta"	"O15264"	9040	41520	130	5476	5474	659	12	4331	4331	4365	325	7	92	83	0	656884	3.412	100000.000	100000.000	0.000	0.000	0.000	0.000	0.000	16.610	1145	1143	1145	1143	120	940	100	1878	"Y182"
0	0	0	30	7	6	"p70S6K"	"P23443"	9530	41520	200	4405	4969	4519	90	4395	4395	4526	1543	34	2	2	0	1570308	0.287	100000.000	100000.000	0.000	0.000	0.000	0.000	0.000	16.610	10	574	10	574	316	2384	100	1879	"T412"
0	0	0	30	8	6	"p70S6K"	"P23443"	10020	41530	200	4604	4587	421	9	4502	4502	4600	1706	37	0	0	0	1449343	-0.008	100000.000	100000.000	0.000	0.000	0.000	0.000	0.000	16.610	102	85	102	85	316	2384	100	1880	"T412"
0	0	0	30	9	6	"p70S6K"	"P23443"	10520	41530	200	4578	4614	731	15	4645	4645	4656	572	12	3	1	0	1457947	-0.073	100000.000	100000.000	0.000	0.000	0.000	0.000	0.000	16.610	-67	-31	-67	-31	316	2384	100	1881	"T412"
-75	0	0	30	1	7	"empty"	"empty"	6540	42140	200	4604	4765	1714	35	4670	4670	4713	440	9	5	1	0	1505799	0.118	100000.000	100000.000	0.000	0.000	0.000	0.000	0.000	16.610	-66	95	-66	95	316	2384	100	1882	"empty"
-75	0	0	30	2	7	"empty"	"empty"	7040	42140	200	4587	4637	475	10	4590	4590	4676	1386	29	1	0	0	1465187	-0.028	100000.000	100000.000	0.000	0.000	0.000	0.000	0.000	16.610	-3	47	-3	47	316	2384	100	1883	"empty"
-75	0	0	30	3	7	"empty"	"empty"	7540	42140	200	4438	4454	384	8	4485	4485	4489	567	12	4	0	0	1407525	-0.062	100000.000	100000.000	0.000	0.000	0.000	0.000	0.000	16.610	-47	-31	-47	-31	316	2384	100	1884	"empty"
-75	0	0	30	4	7	"empty"	"empty"	8040	42140	200	4515	4638	2006	43	4466	4466	4451	598	13	5	1	0	1465718	0.313	100000.000	100000.000	0.000	0.000	0.000	0.000	0.000	16.610	49	172	49	172	316	2384	100	1885	"empty"
-75	0	0	30	5	7	"empty"	"empty"	8540	42140	200	4574	4591	611	13	4503	4503	4501	643	14	2	0	0	1450774	0.140	100000.000	100000.000	0.000	0.000	0.000	0.000	0.000	16.610	71	88	71	88	316	2384	100	1886	"empty"
-75	0	0	30	6	7	"empty"	"empty"	9040	42140	200	4760	4792	742	15	4587	4587	4578	390	8	15	2	0	1514267	0.549	100000.000	100000.000	0.000	0.000	0.000	0.000	0.000	16.610	173	205	173	205	316	2384	100	1887	"empty"
-75	0	0	30	7	7	"empty"	"empty"	9540	42140	200	4721	4838	1576	32	4618	4618	4667	1333	28	1	0	0	1528843	0.128	100000.000	100000.000	0.000	0.000	0.000	0.000	0.000	16.610	103	220	103	220	316	2384	100	1888	"empty"
-75	0	0	30	8	7	"empty"	"empty"	10040	42140	200	4700	4712	317	6	4652	4652	4636	483	10	7	1	0	1489127	0.157	100000.000	100000.000	0.000	0.000	0.000	0.000	0.000	16.610	48	60	48	60	316	2384	100	1889	"empty"
-75	0	0	30	9	7	"empty"	"empty"	10540	42140	200	4793	4845	828	17	4697	4697	4690	499	10	6	2	0	1530985	0.311	100000.000	100000.000	0.000	0.000	0.000	0.000	0.000	16.610	96	148	96	148	316	2384	100	1890	"empty"
0	0	0	31	1	1	"JNK1"	"P45983"	11120	38310	80	5867	5913	550	9	4807	4807	4826	384	7	100	86	0	307478	2.831	100000.000	100000.000	0.000	0.000	0.000	0.000	0.000	16.610	1060	1106	1060	1106	52	340	100	1891	"T183"
0	0	0	31	2	1	"JNK1"	"P45983"	11630	38330	100	5593	5607	338	6	4813	4813	4843	394	8	85	48	0	448537	1.939	100000.000	100000.000	0.000	0.000	0.000	0.000	0.000	16.610	780	794	780	794	80	560	100	1892	"T183"
0	0	0	31	3	1	"JNK1"	"P45983"	12120	38330	110	5542	5615	659	11	4856	4856	4980	1555	31	3	1	0	449188	0.408	100000.000	100000.000	0.000	0.000	0.000	0.000	0.000	16.610	686	759	686	759	80	656	100	1893	"T183"
0	0	0	31	4	1	"Keap1"	"Q14145"	12620	38330	90	6104	6056	373	6	4802	4802	4858	383	7	100	84	0	314889	3.128	100000.000	100000.000	0.000	0.000	0.000	0.000	0.000	16.610	1302	1254	1302	1254	52	420	100	1894	"S293/5"
0	0	0	31	5	1	"Keap1"	"Q14145"	13120	38330	100	6110	6062	683	11	4848	4848	4913	454	9	88	67	0	484999	2.531	100000.000	100000.000	0.000	0.000	0.000	0.000	0.000	16.610	1262	1214	1262	1214	80	560	100	1895	"S293/5"
0	0	0	31	6	1	"Keap1"	"Q14145"	13610	38320	200	5046	5265	972	18	4901	4901	5009	927	18	18	4	0	1663817	0.276	100000.000	100000.000	0.000	0.000	0.000	0.000	0.000	16.610	145	364	145	364	316	2384	100	1896	"S293/5"
0	0	0	31	7	1	"MK2"	"P16389"	14110	38320	200	5031	5109	845	16	5023	5023	5094	898	17	4	1	0	1614392	0.017	100000.000	100000.000	0.000	0.000	0.000	0.000	0.000	16.610	8	86	8	86	316	2384	100	1897	"Y415"
0	0	0	31	8	1	"MK2"	"P16389"	14610	38310	90	5116	5318	1214	22	5107	5107	5185	536	10	7	3	0	276530	0.248	100000.000	100000.000	0.000	0.000	0.000	0.000	0.000	16.610	9	211	9	211	52	420	100	1898	"Y415"
0	0	0	31	9	1	"MK2"	"P16389"	15100	38300	200	5237	5346	583	10	5149	5149	5307	1916	36	1	0	0	1689238	0.020	100000.000	100000.000	0.000	0.000	0.000	0.000	0.000	16.610	88	197	88	197	316	2384	100	1899	"Y415"
0	0	0	31	1	2	"NFAT1 "	"Q13469"	11100	38940	170	4898	4931	395	8	4804	4804	4804	444	9	15	2	0	1025728	0.286	100000.000	100000.000	0.000	0.000	0.000	0.000	0.000	16.610	94	127	94	127	208	1660	100	1900	"S110"
0	0	0	31	2	2	"NFAT1 "	"Q13469"	11620	38960	200	4750	4981	2831	56	4764	4764	4831	1127	23	1	1	0	1573945	0.133	100000.000	100000.000	0.000	0.000	0.000	0.000	0.000	16.610	-14	217	-14	217	316	2384	100	1901	"S110"
0	0	0	31	3	2	"NFAT1 "	"Q13469"	12120	38960	200	4751	4785	448	9	4806	4806	4900	1282	26	0	0	0	1512157	-0.090	100000.000	100000.000	0.000	0.000	0.000	0.000	0.000	16.610	-55	-21	-55	-21	316	2384	100	1902	"S110"
0	0	0	31	4	2	"NFkB-p105 "	"P19838"	12620	38960	200	4901	4897	375	7	4897	4897	5005	1284	25	0	0	0	1547438	-0.084	100000.000	0.000	0.000	0.000	0.000	0.000	0.000	16.610	4	0	4	0	316	2384	100	1903	"S907"
0	0	0	31	5	2	"NFkB-p105 "	"P19838"	13120	38960	200	4875	4907	431	8	4920	4920	4985	747	14	2	0	0	1550628	-0.104	100000.000	100000.000	0.000	0.000	0.000	0.000	0.000	16.610	-45	-13	-45	-13	316	2384	100	1904	"S907"
0	0	0	31	6	2	"NFkB-p105 "	"P19838"	13620	38960	200	4994	5038	648	12	4957	4957	5077	1313	25	0	0	0	1591928	-0.030	100000.000	100000.000	0.000	0.000	0.000	0.000	0.000	16.610	37	81	37	81	316	2384	100	1905	"S907"
0	0	0	31	7	2	"process-control__"	"GGSGGSGDYKDDDDK"	14130	38960	120	5186	5240	464	8	4935	4935	5091	1416	27	1	0	0	628824	0.105	100000.000	100000.000	0.000	0.000	0.000	0.000	0.000	16.610	251	305	251	305	120	820	100	1906	"process-control__"
0	0	0	31	8	2	"process-control__"	"GGSGGSGDYKDDDDK"	14620	38960	200	5116	5178	597	11	5026	5026	5099	884	17	7	1	0	1636386	0.089	100000.000	100000.000	0.000	0.000	0.000	0.000	0.000	16.610	90	152	90	152	316	2384	100	1907	"process-control__"
0	0	0	31	9	2	"process-control__"	"GGSGGSGDYKDDDDK"	15120	38970	100	5507	5903	2728	46	5109	5109	5294	1697	32	6	2	0	472254	0.359	100000.000	100000.000	0.000	0.000	0.000	0.000	0.000	16.610	398	794	398	794	80	560	100	1908	"process-control__"
[truncated: 232,366 more chars]
