# Supplementary material for: PIIKA 2.5: Enhanced quality control of peptide microarrays for kinome analysis
Source: PLoS One. 2021 Sep 10;16(9):e0257232. doi: 10.1371/journal.pone.0257232 (PMC8432839; doi:10.1371/journal.pone.0257232)
Supplement: S1 File — All arrays used in this experiment are available as txt files in the GPR format contained within a single zip folder. Individual files are named as in Table 1, where the first number, which follows S, represents the identifier for the samples. Samples 1 2, and 3 are control, 4,5 and 6 are treated with LPS, and 7,8, and 9 are treated with both LPS and cortisol. The number following this represents the day of experiment. For example, S1_2.txt contains the data for sample number 1 from the experiment performed on day 2. (ZIP) [file pone.0257232.s001.zip › arrays/S4_1.txt]

ATF	1.0
31	42    
"Type=GenePix Export 3"
"DateTime=2018/08/20 14:28:00"
"Settings="
"GalFile=T:\Arrays\Human Pig Gal File\Human Pig Gal File with Calibration spots  - Lot 3200.txt"
"PixelSize=10"
"Wavelengths=532"
"ImageFiles=T:\Arrays\Method Development Day 1 August 20, 2018\S4_532.tif 0"
"NormalizationMethod=None"
"NormalizationFactors=1"
"JpegImage="
"StdDev=Type 1"
"RatioFormulations=W1/W2 (532/)"
"FeatureType=Circular"
"Barcode="
"BackgroundSubtraction=LocalFeature"
"ImageOrigin=0, 0"
"JpegOrigin=1820, 4570"
"Creator=GenePix Pro 6.0.1.25"
"Scanner=GenePix 4200A 01  [116282]"
"FocusPosition=0"
"Temperature=23.31"
"LinesAveraged=1"
"Comment="
"PMTGain=340"
"ScanPower=100"
"LaserPower=2.64"
"Filters=Standard Green"
"ScanRegion=0,0,2200,7150"
"Supplier=Genetix Ltd."
"ArrayerSoftwareName=MicroArraying"
"ArrayerSoftwareVersion=QSoft XP Build 6700 (Revision 4)"
"Flags"	"Normalize"	"Autoflag"	"Block"	"Column"	"Row"	"Name"	"ID"	"X"	"Y"	"Dia."	"F532 Median"	"F532 Mean"	"F532 SD"	"F532 CV"	"B532"	"B532 Median"	"B532 Mean"	"B532 SD"	"B532 CV"	"% > B532+1SD"	"% > B532+2SD"	"F532 % Sat."	"F532 Total Intensity"	"SNR 532"	"Ratio of Medians (532/2)"	"Ratio of Means (532/2)"	"Median of Ratios (532/2)"	"Mean of Ratios (532/2)"	"Ratios SD (532/2)"	"Rgn Ratio (532/2)"	"Rgn R2 (532/2)"	"Log Ratio (532/2)"	"F532 Median - B532"	"F532 Mean - B532"	"Sum of Medians (532/2)"	"Sum of Means (532/2)"	"F Pixels"	"B Pixels"	"Circularity"	"Index"	"Target"
0	0	0	1	1	1	"ACTA1"	"P68133"	2250	5090	90	4136	4097	478	11	3734	3734	3776	298	7	55	42	0	213020	1.077	100000.000	100000.000	0.000	0.000	0.000	0.000	0.000	16.610	402	363	402	363	52	420	100	1	"Y55"
0	0	0	1	2	1	"ACTA1"	"P68133"	2770	5060	140	3839	3903	339	8	3710	3710	3737	353	9	26	10	0	608909	0.470	100000.000	100000.000	0.000	0.000	0.000	0.000	0.000	16.610	129	193	129	193	156	1140	100	2	"Y55"
0	0	0	1	3	1	"ACTA1"	"P68133"	3250	5070	200	3797	3853	373	9	3699	3699	3740	469	12	13	2	0	1217442	0.241	100000.000	100000.000	0.000	0.000	0.000	0.000	0.000	16.610	98	154	98	154	316	2384	100	3	"Y55"
0	0	0	1	4	1	"A-Raf"	"P10398"	3750	5070	200	3836	4098	2201	53	3821	3821	3873	500	12	12	4	0	1295095	0.450	100000.000	100000.000	0.000	0.000	0.000	0.000	0.000	16.610	15	277	15	277	316	2384	100	4	"S214"
0	0	0	1	5	1	"A-Raf"	"P10398"	4240	5090	100	4610	5028	2636	52	3995	3995	4024	363	9	71	33	0	402267	2.766	100000.000	100000.000	0.000	0.000	0.000	0.000	0.000	16.610	615	1033	615	1033	80	560	100	5	"S214"
0	0	0	1	6	1	"A-Raf"	"P10398"	4760	5070	120	4475	4487	367	8	4165	4165	4164	448	10	35	5	0	538454	0.721	100000.000	100000.000	0.000	0.000	0.000	0.000	0.000	16.610	310	322	310	322	120	820	100	6	"S214"
0	0	0	1	7	1	"Cdk2"	"P24941"	5240	5090	120	4666	4686	421	8	4201	4201	4229	580	13	31	2	0	562376	0.788	100000.000	100000.000	0.000	0.000	0.000	0.000	0.000	16.610	465	485	465	485	120	820	100	7	"Y179"
0	0	0	1	8	1	"Cdk2"	"P24941"	5750	5080	200	4493	4524	356	7	4284	4284	4357	402	9	31	6	0	1429686	0.415	100000.000	100000.000	0.000	0.000	0.000	0.000	0.000	16.610	209	240	209	240	316	2384	100	8	"Y179"
0	0	0	1	9	1	"Cdk2"	"P24941"	6250	5080	200	4654	4710	361	7	4559	4559	4642	843	18	4	0	0	1488494	0.081	100000.000	100000.000	0.000	0.000	0.000	0.000	0.000	16.610	95	151	95	151	316	2384	100	9	"Y179"
0	0	0	1	1	2	"Cofilin 1"	"P23528"	2250	5690	200	3858	3934	397	10	3778	3778	3809	341	8	26	10	0	1243265	0.367	100000.000	100000.000	0.000	0.000	0.000	0.000	0.000	16.610	80	156	80	156	316	2384	100	10	"S2"
0	0	0	1	2	2	"Cofilin 1"	"P23528"	2750	5690	150	3856	4396	3667	83	3802	3802	3874	1118	28	2	1	0	685852	0.467	100000.000	100000.000	0.000	0.000	0.000	0.000	0.000	16.610	54	594	54	594	156	1272	100	11	"S2"
0	0	0	1	3	2	"Cofilin 1"	"P23528"	3220	5700	160	3880	3946	419	10	3783	3783	3836	506	13	14	2	0	820720	0.217	100000.000	100000.000	0.000	0.000	0.000	0.000	0.000	16.610	97	163	97	163	208	1512	100	12	"S2"
0	0	0	1	4	2	"CTNNB1"	"P35222"	3730	5690	200	3657	3734	404	10	3844	3844	3928	719	18	2	1	0	1179902	-0.270	100000.000	100000.000	0.000	0.000	0.000	0.000	0.000	16.610	-187	-110	-187	-110	316	2384	100	13	"S675"
0	0	0	1	5	2	"CTNNB1"	"P35222"	4230	5690	200	3910	3964	494	12	4105	4105	4128	441	10	5	2	0	1252621	-0.372	100000.000	100000.000	0.000	0.000	0.000	0.000	0.000	16.610	-195	-141	-195	-141	316	2384	100	14	"S675"
0	0	0	1	6	2	"CTNNB1"	"P35222"	4730	5690	200	3997	3993	352	8	4199	4199	4205	410	9	3	1	0	1261718	-0.517	100000.000	100000.000	0.000	0.000	0.000	0.000	0.000	16.610	-202	-206	-202	-206	316	2384	100	15	"S675"
0	0	0	1	7	2	"EGFR"	"P00533"	5230	5690	200	4272	4290	286	6	4245	4245	4307	947	21	0	0	0	1355626	-0.018	100000.000	100000.000	0.000	0.000	0.000	0.000	0.000	16.610	27	45	27	45	316	2384	100	16	"T693"
0	0	0	1	8	2	"EGFR"	"P00533"	5730	5690	200	4321	4357	415	9	4323	4323	4437	1483	33	0	0	0	1376966	-0.054	100000.000	100000.000	0.000	0.000	0.000	0.000	0.000	16.610	-2	34	-2	34	316	2384	100	17	"T693"
0	0	0	1	9	2	"EGFR"	"P00533"	6230	5690	200	4603	4676	470	10	4480	4480	4620	991	21	3	0	0	1477710	0.057	100000.000	100000.000	0.000	0.000	0.000	0.000	0.000	16.610	123	196	123	196	316	2384	100	18	"T693"
0	0	0	1	1	3	"JAK1"	"P23458"	2260	6370	200	3825	4145	1004	24	3751	3751	3820	896	23	12	11	0	1309847	0.363	100000.000	100000.000	0.000	0.000	0.000	0.000	0.000	16.610	74	394	74	394	316	2384	100	19	"Y1035"
0	0	0	1	2	3	"JAK1"	"P23458"	2760	6370	80	6099	5740	993	17	3684	3684	3714	223	6	92	92	0	298455	9.085	100000.000	100000.000	0.000	0.000	0.000	0.000	0.000	16.610	2415	2056	2415	2056	52	340	100	20	"Y1035"
0	0	0	1	3	3	"JAK1"	"P23458"	3250	6360	150	3942	4380	1036	23	3762	3762	3811	440	11	33	26	0	683305	1.293	100000.000	100000.000	0.000	0.000	0.000	0.000	0.000	16.610	180	618	180	618	156	1272	100	21	"Y1035"
0	0	0	1	4	3	"JNK2"	"P45984"	3760	6370	130	5895	5789	597	10	3935	3935	3963	311	7	95	94	0	694736	5.871	100000.000	100000.000	0.000	0.000	0.000	0.000	0.000	16.610	1960	1854	1960	1854	120	940	100	22	"T183"
0	0	0	1	5	3	"JNK2"	"P45984"	4260	6370	130	6171	6366	2684	42	4140	4140	4161	345	8	95	91	0	763943	6.391	100000.000	100000.000	0.000	0.000	0.000	0.000	0.000	16.610	2031	2226	2031	2226	120	940	100	23	"T183"
0	0	0	1	6	3	"JNK2"	"P45984"	4750	6370	130	6284	6190	825	13	4300	4300	4412	2267	51	29	0	0	742754	0.784	100000.000	100000.000	0.000	0.000	0.000	0.000	0.000	16.610	1984	1890	1984	1890	120	940	100	24	"T183"
0	0	0	1	7	3	"Kit "	"P10721"	5250	6340	110	5528	21692	25467	117	4391	4391	4404	350	7	90	75	22	1735349	49.394	100000.000	100000.000	0.000	0.000	0.000	0.000	0.000	16.610	1137	17301	1137	17301	80	656	100	25	"Y721"
0	0	0	1	8	3	"Kit "	"P10721"	5750	6360	70	5234	5194	427	8	4279	4279	4309	317	7	93	78	0	166205	2.792	100000.000	100000.000	0.000	0.000	0.000	0.000	0.000	16.610	955	915	955	915	32	236	100	26	"Y721"
0	0	0	1	9	3	"Kit "	"P10721"	6260	6340	120	4554	4752	735	15	4404	4404	4419	312	7	41	25	0	570182	1.067	100000.000	100000.000	0.000	0.000	0.000	0.000	0.000	16.610	150	348	150	348	120	820	100	27	"Y721"
0	0	0	1	1	4	"MK3"	"P22001"	2260	7020	80	7160	6680	1455	21	3770	3770	3785	286	7	90	82	0	347343	10.122	100000.000	100000.000	0.000	0.000	0.000	0.000	0.000	16.610	3390	2910	3390	2910	52	340	100	28	"Y187"
0	0	0	1	2	4	"MK3"	"P22001"	2760	7020	90	7387	6955	1195	17	3739	3739	3757	276	7	96	94	0	361634	11.587	100000.000	100000.000	0.000	0.000	0.000	0.000	0.000	16.610	3648	3216	3648	3216	52	420	100	29	"Y187"
0	0	0	1	3	4	"MK3"	"P22001"	3250	7010	140	4032	4799	1509	31	3893	3893	3948	812	20	27	25	0	748703	1.048	100000.000	100000.000	0.000	0.000	0.000	0.000	0.000	16.610	139	906	139	906	156	1140	100	30	"Y187"
0	0	0	1	4	4	"NFAT1 "	"Q13469"	3750	7000	200	3969	3976	278	6	4000	4000	4081	1140	27	0	0	0	1256280	-0.092	100000.000	100000.000	0.000	0.000	0.000	0.000	0.000	16.610	-31	-24	-31	-24	316	2384	100	31	"S326"
0	0	0	1	5	4	"NFAT1 "	"Q13469"	4250	7000	200	4233	4260	448	10	4189	4189	4200	357	8	18	2	0	1346161	0.168	100000.000	100000.000	0.000	0.000	0.000	0.000	0.000	16.610	44	71	44	71	316	2384	100	32	"S326"
0	0	0	1	6	4	"NFAT1 "	"Q13469"	4750	7010	120	4312	4284	311	7	4314	4314	4330	478	11	5	0	0	514088	-0.096	100000.000	100000.000	0.000	0.000	0.000	0.000	0.000	16.610	-2	-30	-2	-30	120	820	100	33	"S326"
0	0	0	1	7	4	"NFkB-p65 "	"Q04206"	5250	7000	70	5001	4991	343	6	4397	4397	4404	284	6	90	56	0	159724	2.067	100000.000	100000.000	0.000	0.000	0.000	0.000	0.000	16.610	604	594	604	594	32	236	100	34	"S276"
0	0	0	1	8	4	"NFkB-p65 "	"Q04206"	5760	6980	140	4673	5867	6910	117	4481	4481	4748	3233	68	3	3	0	915174	0.346	100000.000	100000.000	0.000	0.000	0.000	0.000	0.000	16.610	192	1386	192	1386	156	1140	100	35	"S276"
0	0	0	1	9	4	"NFkB-p65 "	"Q04206"	6260	6990	70	4807	4854	377	7	4429	4429	4487	385	8	46	9	0	155333	0.953	100000.000	100000.000	0.000	0.000	0.000	0.000	0.000	16.610	378	425	378	425	32	236	100	36	"S276"
0	0	0	1	1	5	"PDGFRb"	"P09619"	2260	7650	110	10560	13052	10635	81	3854	3854	3876	382	9	95	93	1	1044193	24.021	100000.000	100000.000	0.000	0.000	0.000	0.000	0.000	16.610	6706	9198	6706	9198	80	656	100	37	"Y686"
0	0	0	1	2	5	"PDGFRb"	"P09619"	2770	7660	100	10495	10242	2121	20	3916	3916	3944	310	7	98	96	0	819323	20.316	100000.000	100000.000	0.000	0.000	0.000	0.000	0.000	16.610	6579	6326	6579	6326	80	560	100	38	"Y686"
0	0	0	1	3	5	"PDGFRb"	"P09619"	3260	7660	150	8884	7654	3226	42	3923	3923	3938	352	8	66	59	0	1194017	10.557	100000.000	100000.000	0.000	0.000	0.000	0.000	0.000	16.610	4961	3731	4961	3731	156	1272	100	39	"Y686"
0	0	0	1	4	5	"PELI2"	"Q96FA3"	3750	7640	170	5593	5193	981	18	3994	3994	4016	298	7	67	64	0	1080045	3.950	100000.000	100000.000	0.000	0.000	0.000	0.000	0.000	16.610	1599	1199	1599	1199	208	1660	100	40	"T290"
0	0	0	1	5	5	"PELI2"	"Q96FA3"	4260	7660	140	5984	6007	616	10	4120	4120	4142	422	10	96	96	0	937035	4.419	100000.000	100000.000	0.000	0.000	0.000	0.000	0.000	16.610	1864	1887	1864	1887	156	1140	100	41	"T290"
0	0	0	1	6	5	"PELI2"	"Q96FA3"	4750	7630	200	5035	5256	1216	23	4239	4239	4268	851	19	49	35	0	1660795	1.161	100000.000	100000.000	0.000	0.000	0.000	0.000	0.000	16.610	796	1017	796	1017	316	2384	100	42	"T290"
0	0	0	1	7	5	"sek1"	"P45985"	5250	7630	200	4274	4475	1987	44	4233	4233	4268	734	17	4	1	0	1413945	0.282	100000.000	100000.000	0.000	0.000	0.000	0.000	0.000	16.610	41	242	41	242	316	2384	100	43	"S2315"
0	0	0	1	8	5	"sek1"	"P45985"	5750	7630	100	4427	4521	378	8	4262	4262	4298	493	11	25	2	0	361670	0.452	100000.000	100000.000	0.000	0.000	0.000	0.000	0.000	16.610	165	259	165	259	80	560	100	44	"S2315"
0	0	0	1	9	5	"sek1"	"P45985"	6240	7620	200	4264	4342	922	21	4242	4242	4276	466	10	5	0	0	1372150	0.142	100000.000	100000.000	0.000	0.000	0.000	0.000	0.000	16.610	22	100	22	100	316	2384	100	45	"S2315"
0	0	0	1	1	6	"SMAD3"	"Q15796"	2270	8310	140	4315	4345	418	9	3822	3822	3858	466	12	51	4	0	677821	1.045	100000.000	100000.000	0.000	0.000	0.000	0.000	0.000	16.610	493	523	493	523	156	1140	100	46	"S416"
0	0	0	1	2	6	"SMAD3"	"Q15796"	2770	8310	140	4248	4261	274	6	3819	3819	3831	247	6	75	41	0	664714	1.741	100000.000	100000.000	0.000	0.000	0.000	0.000	0.000	16.610	429	442	429	442	156	1140	100	47	"S416"
0	0	0	1	3	6	"SMAD3"	"Q15796"	3270	8290	110	4180	4225	261	6	3822	3822	3835	263	6	70	25	0	337998	1.483	100000.000	100000.000	0.000	0.000	0.000	0.000	0.000	16.610	358	403	358	403	80	656	100	48	"S416"
0	0	0	1	4	6	"TAK1 "	"O43318"	3770	8300	170	5995	6149	2802	45	3925	3925	3948	339	8	97	97	0	1279022	6.493	100000.000	100000.000	0.000	0.000	0.000	0.000	0.000	16.610	2070	2224	2070	2224	208	1660	100	49	"T178"
0	0	0	1	5	6	"TAK1 "	"O43318"	4270	8290	160	6243	6180	696	11	4051	4051	4078	408	10	95	93	0	1285351	5.152	100000.000	100000.000	0.000	0.000	0.000	0.000	0.000	16.610	2192	2129	2192	2129	208	1512	100	50	"T178"
0	0	0	1	6	6	"TAK1 "	"O43318"	4770	8290	160	6132	5965	647	10	4152	4152	4150	367	8	92	90	0	1240640	4.946	100000.000	100000.000	0.000	0.000	0.000	0.000	0.000	16.610	1980	1813	1980	1813	208	1512	100	51	"T178"
0	0	0	1	7	6	"TNIK"	"Q9UKE5"	5260	8290	100	5904	5679	673	11	4217	4217	4228	269	6	90	87	0	454359	5.394	100000.000	100000.000	0.000	0.000	0.000	0.000	0.000	16.610	1687	1462	1687	1462	80	560	100	52	"T181"
0	0	0	1	8	6	"TNIK"	"Q9UKE5"	5770	8280	90	5967	5959	341	5	4244	4244	4282	471	10	100	98	0	309887	3.561	100000.000	100000.000	0.000	0.000	0.000	0.000	0.000	16.610	1723	1715	1723	1715	52	420	100	53	"T181"
0	0	0	1	9	6	"TNIK"	"Q9UKE5"	6240	8280	110	5996	6058	1222	20	4228	4228	4254	338	7	97	96	0	484610	5.337	100000.000	100000.000	0.000	0.000	0.000	0.000	0.000	16.610	1768	1830	1768	1830	80	656	100	54	"T181"
-75	0	0	1	1	7	"empty"	"empty"	2250	8920	200	3830	3833	280	7	3831	3831	3859	387	10	5	1	0	1211112	-0.067	100000.000	100000.000	0.000	0.000	0.000	0.000	0.000	16.610	-1	2	-1	2	316	2384	100	55	"empty"
-75	0	0	1	2	7	"empty"	"empty"	2750	8920	200	3779	3792	301	7	3806	3806	3839	476	12	4	0	0	1198381	-0.099	100000.000	100000.000	0.000	0.000	0.000	0.000	0.000	16.610	-27	-14	-27	-14	316	2384	100	56	"empty"
-75	0	0	1	3	7	"empty"	"empty"	3250	8920	200	3796	3811	278	7	3814	3814	3873	1328	34	0	0	0	1204412	-0.047	100000.000	100000.000	0.000	0.000	0.000	0.000	0.000	16.610	-18	-3	-18	-3	316	2384	100	57	"empty"
-75	0	0	1	4	7	"empty"	"empty"	3750	8920	200	3884	3889	254	6	3864	3864	3901	437	11	4	0	0	1228807	-0.027	100000.000	100000.000	0.000	0.000	0.000	0.000	0.000	16.610	20	25	20	25	316	2384	100	58	"empty"
-75	0	0	1	5	7	"empty"	"empty"	4250	8920	200	4019	3983	337	8	4007	4007	4012	313	7	10	0	0	1258558	-0.093	100000.000	100000.000	0.000	0.000	0.000	0.000	0.000	16.610	12	-24	12	-24	316	2384	100	59	"empty"
-75	0	0	1	6	7	"empty"	"empty"	4750	8920	200	4152	4144	277	6	4069	4069	4072	360	8	11	1	0	1309624	0.200	100000.000	100000.000	0.000	0.000	0.000	0.000	0.000	16.610	83	75	83	75	316	2384	100	60	"empty"
-75	0	0	1	7	7	"empty"	"empty"	5250	8920	200	4157	4164	250	6	4107	4107	4125	642	15	1	0	0	1315811	0.061	100000.000	100000.000	0.000	0.000	0.000	0.000	0.000	16.610	50	57	50	57	316	2384	100	61	"empty"
-75	0	0	1	8	7	"empty"	"empty"	5750	8920	200	4118	4116	184	4	4054	4054	4063	258	6	10	0	0	1300588	0.205	100000.000	100000.000	0.000	0.000	0.000	0.000	0.000	16.610	64	62	64	62	316	2384	100	62	"empty"
-75	0	0	1	9	7	"empty"	"empty"	6250	8920	200	4203	4204	223	5	4123	4123	4129	297	7	11	1	0	1328523	0.253	100000.000	100000.000	0.000	0.000	0.000	0.000	0.000	16.610	80	81	80	81	316	2384	100	63	"empty"
0	0	0	2	1	1	"PKACa "	"P17612"	6700	5080	100	6782	6608	1085	16	4236	4236	4421	2076	46	77	3	0	528678	1.053	100000.000	100000.000	0.000	0.000	0.000	0.000	0.000	16.610	2546	2372	2546	2372	80	560	100	64	"T197"
0	0	0	2	2	1	"PKACa "	"P17612"	7210	5090	90	6563	6734	730	10	3981	3981	3999	283	7	100	100	0	350164	9.664	100000.000	100000.000	0.000	0.000	0.000	0.000	0.000	16.610	2582	2753	2582	2753	52	420	100	65	"T197"
0	0	0	2	3	1	"PKACa "	"P17612"	7700	5090	110	6066	6004	1503	25	3845	3845	3848	343	8	86	83	0	480355	6.286	100000.000	100000.000	0.000	0.000	0.000	0.000	0.000	16.610	2221	2159	2221	2159	80	656	100	66	"T197"
0	0	0	2	4	1	"PTEN"	"P60484"	8220	5080	150	4400	4490	703	15	3745	3745	3777	574	15	57	12	0	700408	1.242	100000.000	100000.000	0.000	0.000	0.000	0.000	0.000	16.610	655	745	655	745	156	1272	100	67	"Y315"
0	0	0	2	5	1	"PTEN"	"P60484"	8720	5050	130	4269	4307	260	6	3730	3730	3791	657	17	28	0	0	516822	0.785	100000.000	100000.000	0.000	0.000	0.000	0.000	0.000	16.610	539	577	539	577	120	940	100	68	"Y315"
0	0	0	2	6	1	"PTEN"	"P60484"	9220	5070	130	4301	4411	747	16	3691	3691	3705	243	6	88	64	0	529280	2.905	100000.000	100000.000	0.000	0.000	0.000	0.000	0.000	16.610	610	720	610	720	120	940	100	69	"Y315"
0	0	0	2	7	1	"SOC3"	"O14543"	9710	5070	200	3685	3728	790	21	3711	3711	3754	962	25	0	0	0	1178123	-0.027	100000.000	100000.000	0.000	0.000	0.000	0.000	0.000	16.610	-26	17	-26	17	316	2384	100	70	"Y204"
0	0	0	2	8	1	"SOC3"	"O14543"	10210	5070	200	3757	3788	299	7	3805	3805	3830	398	10	4	1	0	1197012	-0.106	100000.000	100000.000	0.000	0.000	0.000	0.000	0.000	16.610	-48	-17	-48	-17	316	2384	100	71	"Y204"
0	0	0	2	9	1	"SOC3"	"O14543"	10710	5070	200	4238	4250	324	7	4000	4000	4148	1941	46	0	0	0	1343129	0.053	100000.000	100000.000	0.000	0.000	0.000	0.000	0.000	16.610	238	250	238	250	316	2384	100	72	"Y204"
0	0	0	2	1	2	"STAT3 "	"P40763"	6740	5730	150	4451	4720	901	19	4239	4239	4304	861	20	27	7	0	736284	0.483	100000.000	100000.000	0.000	0.000	0.000	0.000	0.000	16.610	212	481	212	481	156	1272	100	73	"S691"
0	0	0	2	2	2	"STAT3 "	"P40763"	7230	5720	80	5183	5204	697	13	3995	3995	4132	1080	26	53	3	0	270612	0.993	100000.000	100000.000	0.000	0.000	0.000	0.000	0.000	16.610	1188	1209	1188	1209	52	340	100	74	"S691"
0	0	0	2	3	2	"STAT3 "	"P40763"	7710	5720	80	4861	5058	735	14	3817	3817	3855	573	14	88	48	0	263009	2.099	100000.000	100000.000	0.000	0.000	0.000	0.000	0.000	16.610	1044	1241	1044	1241	52	340	100	75	"S691"
0	0	0	2	4	2	"STAT6 "	"P42226"	8210	5720	200	3828	3927	1137	28	3780	3780	3828	547	14	6	1	0	1240827	0.181	100000.000	100000.000	0.000	0.000	0.000	0.000	0.000	16.610	48	147	48	147	316	2384	100	76	"T645"
0	0	0	2	5	2	"STAT6 "	"P42226"	8710	5720	200	3899	3970	1252	31	3750	3750	3792	470	12	8	0	0	1254476	0.379	100000.000	100000.000	0.000	0.000	0.000	0.000	0.000	16.610	149	220	149	220	316	2384	100	77	"T645"
0	0	0	2	6	2	"STAT6 "	"P42226"	9210	5720	200	3908	3924	295	7	3782	3782	3821	603	15	3	1	0	1239852	0.171	100000.000	100000.000	0.000	0.000	0.000	0.000	0.000	16.610	126	142	126	142	316	2384	100	78	"T645"
0	0	0	2	7	2	"14-3-3 beta"	"P31946"	9710	5720	100	10537	10756	2193	20	3765	3765	3809	451	11	100	100	0	860502	15.404	100000.000	100000.000	0.000	0.000	0.000	0.000	0.000	16.610	6772	6991	6772	6991	80	560	100	79	"S185"
0	0	0	2	8	2	"14-3-3 beta"	"P31946"	10210	5720	110	10982	12118	4281	35	3837	3837	3849	302	7	100	100	0	969430	27.381	100000.000	100000.000	0.000	0.000	0.000	0.000	0.000	16.610	7145	8281	7145	8281	80	656	100	80	"S185"
0	0	0	2	9	2	"14-3-3 beta"	"P31946"	10710	5720	110	14894	15714	4255	27	4195	4195	4176	469	11	100	100	0	1257100	24.601	100000.000	100000.000	0.000	0.000	0.000	0.000	0.000	16.610	10699	11519	10699	11519	80	656	100	81	"S185"
0	0	0	2	1	3	"Tgfbr2"	"P37173"	6720	6400	130	4550	4588	341	7	4393	4393	4407	326	7	23	7	0	550549	0.555	100000.000	100000.000	0.000	0.000	0.000	0.000	0.000	16.610	157	195	157	195	120	940	100	82	"S409"
0	0	0	2	2	3	"Tgfbr2"	"P37173"	7220	6380	200	4128	4156	530	12	4077	4077	4117	435	10	7	0	0	1313394	0.090	100000.000	100000.000	0.000	0.000	0.000	0.000	0.000	16.610	51	79	51	79	316	2384	100	83	"S409"
0	0	0	2	3	3	"Tgfbr2"	"P37173"	7720	6380	200	4006	4063	828	20	3880	3880	3907	485	12	16	2	0	1283867	0.322	100000.000	100000.000	0.000	0.000	0.000	0.000	0.000	16.610	126	183	126	183	316	2384	100	84	"S409"
0	0	0	2	4	3	"Tyk2"	"P29597"	8220	6370	80	5294	5278	638	12	3689	3689	3705	295	7	92	90	0	274460	5.332	100000.000	100000.000	0.000	0.000	0.000	0.000	0.000	16.610	1605	1589	1605	1589	52	340	100	85	"Y1054/5"
0	0	0	2	5	3	"Tyk2"	"P29597"	8710	6380	80	5377	5248	669	12	3759	3759	3781	279	7	88	86	0	272896	5.258	100000.000	100000.000	0.000	0.000	0.000	0.000	0.000	16.610	1618	1489	1618	1489	52	340	100	86	"Y1054/5"
0	0	0	2	6	3	"Tyk2"	"P29597"	9210	6380	200	3768	3929	545	13	3731	3731	3756	367	9	17	12	0	1241712	0.471	100000.000	100000.000	0.000	0.000	0.000	0.000	0.000	16.610	37	198	37	198	316	2384	100	87	"Y1054/5"
0	0	0	2	7	3	"caveolin-1"	"Q03135"	9720	6380	120	4513	4517	465	10	3667	3667	3738	882	23	45	1	0	542033	0.883	100000.000	100000.000	0.000	0.000	0.000	0.000	0.000	16.610	846	850	846	850	120	820	100	88	"Y14"
0	0	0	2	8	3	"caveolin-1"	"Q03135"	10210	6370	120	4725	4662	408	8	3800	3800	3865	874	22	55	0	0	559431	0.912	100000.000	100000.000	0.000	0.000	0.000	0.000	0.000	16.610	925	862	925	862	120	820	100	89	"Y14"
0	0	0	2	9	3	"caveolin-1"	"Q03135"	10730	6380	120	4609	4652	625	13	3832	3832	3932	479	12	78	38	0	558257	1.503	100000.000	100000.000	0.000	0.000	0.000	0.000	0.000	16.610	777	820	777	820	120	820	100	90	"Y14"
0	0	0	2	1	4	"Cdc42 "	"P60953"	6720	7000	200	4418	4768	1941	40	4325	4325	4529	2239	49	2	0	0	1506722	0.107	100000.000	100000.000	0.000	0.000	0.000	0.000	0.000	16.610	93	443	93	443	316	2384	100	91	"Y32"
0	0	0	2	2	4	"Cdc42 "	"P60953"	7220	7000	200	4102	4223	430	10	4054	4054	4087	541	13	18	5	0	1334561	0.251	100000.000	100000.000	0.000	0.000	0.000	0.000	0.000	16.610	48	169	48	169	316	2384	100	92	"Y32"
0	0	0	2	3	4	"Cdc42 "	"P60953"	7720	7000	200	4003	4153	539	12	3941	3941	3976	634	15	19	3	0	1312224	0.279	100000.000	100000.000	0.000	0.000	0.000	0.000	0.000	16.610	62	212	62	212	316	2384	100	93	"Y32"
0	0	0	2	4	4	"Flt3"	"P36888"	8220	6980	70	6104	6205	2035	32	3854	3854	3864	293	7	100	96	0	198556	7.990	100000.000	100000.000	0.000	0.000	0.000	0.000	0.000	16.610	2250	2351	2250	2351	32	236	100	94	"Y591"
0	0	0	2	5	4	"Flt3"	"P36888"	8720	6990	200	3873	4031	604	14	3802	3802	3839	634	16	12	10	0	1273828	0.303	100000.000	100000.000	0.000	0.000	0.000	0.000	0.000	16.610	71	229	71	229	316	2384	100	95	"Y591"
0	0	0	2	6	4	"Flt3"	"P36888"	9220	6990	200	3776	3923	516	13	3752	3752	3781	327	8	16	10	0	1239681	0.434	100000.000	100000.000	0.000	0.000	0.000	0.000	0.000	16.610	24	171	24	171	316	2384	100	96	"Y591"
0	0	0	2	7	4	"gp130 "	"P40189"	9710	6990	200	3772	3871	405	10	3713	3713	3758	400	10	20	8	0	1223263	0.283	100000.000	100000.000	0.000	0.000	0.000	0.000	0.000	16.610	59	158	59	158	316	2384	100	97	"Y767"
0	0	0	2	8	4	"gp130 "	"P40189"	10210	6990	200	3846	3980	482	12	3813	3813	3838	499	13	20	6	0	1257550	0.285	100000.000	100000.000	0.000	0.000	0.000	0.000	0.000	16.610	33	167	33	167	316	2384	100	98	"Y767"
0	0	0	2	9	4	"gp130 "	"P40189"	10720	7010	100	4713	4776	1005	21	3727	3727	3786	544	14	78	42	0	382110	1.820	100000.000	100000.000	0.000	0.000	0.000	0.000	0.000	16.610	986	1049	986	1049	80	560	100	99	"Y767"
0	0	0	2	1	5	"IKK-beta "	"O14920"	6730	7670	110	6827	6751	351	5	4241	4241	4293	904	21	100	95	0	540063	2.719	100000.000	100000.000	0.000	0.000	0.000	0.000	0.000	16.610	2586	2510	2586	2510	80	656	100	100	"Y199"
0	0	0	2	2	5	"IKK-beta "	"O14920"	7220	7680	120	6241	6217	2475	39	4037	4037	4054	372	9	85	85	0	745982	5.815	100000.000	100000.000	0.000	0.000	0.000	0.000	0.000	16.610	2204	2180	2204	2180	120	820	100	101	"Y199"
0	0	0	2	3	5	"IKK-beta "	"O14920"	7730	7670	120	6069	5869	896	15	3831	3831	3881	786	20	88	80	0	704252	2.529	100000.000	100000.000	0.000	0.000	0.000	0.000	0.000	16.610	2238	2038	2238	2038	120	820	100	102	"Y199"
0	0	0	2	4	5	"IRAK1"	"P51617"	8230	7660	110	7290	7063	997	14	3814	3814	3858	271	7	95	95	0	565027	11.827	100000.000	100000.000	0.000	0.000	0.000	0.000	0.000	16.610	3476	3249	3476	3249	80	656	100	103	"T209"
0	0	0	2	5	5	"IRAK1"	"P51617"	8730	7660	100	7273	6926	1096	15	3818	3818	3853	302	7	93	92	0	554116	10.175	100000.000	100000.000	0.000	0.000	0.000	0.000	0.000	16.610	3455	3108	3455	3108	80	560	100	104	"T209"
0	0	0	2	6	5	"IRAK1"	"P51617"	9220	7660	90	7223	7251	432	5	3802	3802	3844	623	16	100	100	0	377038	5.469	100000.000	100000.000	0.000	0.000	0.000	0.000	0.000	16.610	3421	3449	3421	3449	52	420	100	105	"T209"
0	0	0	2	7	5	"IRS-1"	"P35568"	9720	7650	200	3828	3862	352	9	3784	3784	3808	356	9	13	5	0	1220408	0.152	100000.000	100000.000	0.000	0.000	0.000	0.000	0.000	16.610	44	78	44	78	316	2384	100	106	"S312"
0	0	0	2	8	5	"IRS-1"	"P35568"	10210	7650	200	3866	4315	3084	71	3903	3903	4009	1942	48	2	1	0	1363677	0.158	100000.000	100000.000	0.000	0.000	0.000	0.000	0.000	16.610	-37	412	-37	412	316	2384	100	107	"S312"
0	0	0	2	9	5	"IRS-1"	"P35568"	10710	7640	200	3669	3839	1253	32	4040	4040	4014	1002	24	1	0	0	1213002	-0.175	100000.000	100000.000	0.000	0.000	0.000	0.000	0.000	16.610	-371	-201	-371	-201	316	2384	100	108	"S312"
0	0	0	2	1	6	"Malt1"	"Q9UDY8"	6730	8320	200	4115	4090	291	7	4184	4184	4191	262	6	9	1	0	1292500	-0.385	100000.000	100000.000	0.000	0.000	0.000	0.000	0.000	16.610	-69	-94	-69	-94	316	2384	100	109	"S135"
0	0	0	2	2	6	"Malt1"	"Q9UDY8"	7220	8320	200	3857	3889	565	14	3987	3987	4005	348	8	3	0	0	1229067	-0.333	100000.000	100000.000	0.000	0.000	0.000	0.000	0.000	16.610	-130	-98	-130	-98	316	2384	100	110	"S135"
0	0	0	2	3	6	"Malt1"	"Q9UDY8"	7720	8310	200	3662	3682	296	8	3835	3835	3851	346	8	4	1	0	1163416	-0.488	100000.000	100000.000	0.000	0.000	0.000	0.000	0.000	16.610	-173	-153	-173	-153	316	2384	100	111	"S135"
0	0	0	2	4	6	"MEK1 "	"Q02750"	8220	8310	80	4313	4331	318	7	3758	3758	3782	283	7	76	46	0	225215	1.940	100000.000	100000.000	0.000	0.000	0.000	0.000	0.000	16.610	555	573	555	573	52	340	100	112	"T385"
0	0	0	2	5	6	"MEK1 "	"Q02750"	8720	8310	80	4257	4291	262	6	3725	3725	3733	232	6	90	61	0	223113	2.405	100000.000	100000.000	0.000	0.000	0.000	0.000	0.000	16.610	532	566	532	566	52	340	100	113	"T385"
0	0	0	2	6	6	"MEK1 "	"Q02750"	9230	8300	80	4325	4325	213	4	3681	3681	3697	226	6	96	78	0	224901	2.779	100000.000	100000.000	0.000	0.000	0.000	0.000	0.000	16.610	644	644	644	644	52	340	100	114	"T385"
0	0	0	2	7	6	"p47phox "	"P14598"	9710	8290	200	3725	3757	313	8	3774	3774	3797	373	9	4	1	0	1187232	-0.107	100000.000	100000.000	0.000	0.000	0.000	0.000	0.000	16.610	-49	-17	-49	-17	316	2384	100	115	"S359"
0	0	0	2	8	6	"p47phox "	"P14598"	10210	8290	200	3765	3783	238	6	3911	3911	3958	414	10	0	0	0	1195522	-0.423	100000.000	100000.000	0.000	0.000	0.000	0.000	0.000	16.610	-146	-128	-146	-128	316	2384	100	116	"S359"
0	0	0	2	9	6	"p47phox "	"P14598"	10710	8280	200	3523	3632	454	12	4157	4157	4088	493	12	1	0	0	1147832	-0.925	100000.000	100000.000	0.000	0.000	0.000	0.000	0.000	16.610	-634	-525	-634	-525	316	2384	100	117	"S359"
-75	0	0	2	1	7	"empty"	"empty"	6710	8930	200	4127	4120	272	6	4129	4129	4140	365	8	6	0	0	1302038	-0.055	100000.000	100000.000	0.000	0.000	0.000	0.000	0.000	16.610	-2	-9	-2	-9	316	2384	100	118	"empty"
-75	0	0	2	2	7	"empty"	"empty"	7210	8930	200	3985	4008	238	5	3990	3990	3986	283	7	13	1	0	1266586	0.078	100000.000	100000.000	0.000	0.000	0.000	0.000	0.000	16.610	-5	18	-5	18	316	2384	100	119	"empty"
-75	0	0	2	3	7	"empty"	"empty"	7710	8930	200	3818	3819	222	5	3859	3859	4002	2561	63	0	0	0	1206898	-0.071	100000.000	100000.000	0.000	0.000	0.000	0.000	0.000	16.610	-41	-40	-41	-40	316	2384	100	120	"empty"
-75	0	0	2	4	7	"empty"	"empty"	8210	8930	200	3737	3766	254	6	3785	3785	3808	458	12	4	0	0	1189959	-0.092	100000.000	100000.000	0.000	0.000	0.000	0.000	0.000	16.610	-48	-19	-48	-19	316	2384	100	121	"empty"
-75	0	0	2	5	7	"empty"	"empty"	8710	8930	200	3798	3815	335	8	3866	3866	3886	358	9	5	0	0	1205679	-0.198	100000.000	100000.000	0.000	0.000	0.000	0.000	0.000	16.610	-68	-51	-68	-51	316	2384	100	122	"empty"
-75	0	0	2	6	7	"empty"	"empty"	9210	8930	200	3882	3957	1124	28	3866	3866	3891	681	17	1	0	0	1250262	0.097	100000.000	100000.000	0.000	0.000	0.000	0.000	0.000	16.610	16	91	16	91	316	2384	100	123	"empty"
0	0	0	2	7	7	"GLQAWPG-pS-AIPQFLG_GLQAWPGEAIPQFLG_20vs80"	"GLQAWPG-pS-AIPQFLG_GLQAWPGEAIPQFLG_20vs80"	9730	8930	70	7550	7540	279	3	3832	3832	3897	370	9	100	100	0	241267	9.846	100000.000	100000.000	0.000	0.000	0.000	0.000	0.000	16.610	3718	3708	3718	3708	32	236	100	124	"GLQAWPG-pS-AIPQFLG_GLQAWPGEAIPQFLG_20vs80"
0	0	0	2	8	7	"GLQAWPG-pS-AIPQFLG_GLQAWPGEAIPQFLG_20vs80"	"GLQAWPG-pS-AIPQFLG_GLQAWPGEAIPQFLG_20vs80"	10220	8930	90	8000	7760	743	9	3901	3901	3935	343	8	100	100	0	403534	11.152	100000.000	100000.000	0.000	0.000	0.000	0.000	0.000	16.610	4099	3859	4099	3859	52	420	100	125	"GLQAWPG-pS-AIPQFLG_GLQAWPGEAIPQFLG_20vs80"
0	0	0	2	9	7	"GLQAWPG-pS-AIPQFLG_GLQAWPGEAIPQFLG_20vs80"	"GLQAWPG-pS-AIPQFLG_GLQAWPGEAIPQFLG_20vs80"	10710	8920	100	6694	6145	1288	20	3745	3745	3807	567	14	86	76	0	491625	4.123	100000.000	100000.000	0.000	0.000	0.000	0.000	0.000	16.610	2949	2400	2949	2400	80	560	100	126	"GLQAWPG-pS-AIPQFLG_GLQAWPGEAIPQFLG_20vs80"
0	0	0	3	1	1	"JAK1"	"P23458"	11190	5030	200	4207	4195	311	7	4050	4050	4043	461	11	13	0	0	1325683	0.330	100000.000	100000.000	0.000	0.000	0.000	0.000	0.000	16.610	157	145	157	145	316	2384	100	127	"Y220"
0	0	0	3	2	1	"JAK1"	"P23458"	11700	5030	200	4421	4528	1171	25	4143	4143	4152	733	17	11	1	0	1430860	0.513	100000.000	100000.000	0.000	0.000	0.000	0.000	0.000	16.610	278	385	278	385	316	2384	100	128	"Y220"
0	0	0	3	3	1	"JAK1"	"P23458"	12190	5050	80	4674	4724	432	9	4201	4201	4309	1738	40	1	0	0	245637	0.239	100000.000	100000.000	0.000	0.000	0.000	0.000	0.000	16.610	473	523	473	523	52	340	100	129	"Y220"
0	0	0	3	4	1	"Jun "	"P05412"	12720	5010	70	4183	4591	1451	31	4080	4080	4108	275	6	34	18	0	146905	1.756	100000.000	100000.000	0.000	0.000	0.000	0.000	0.000	16.610	103	511	103	511	32	236	100	130	"S243"
0	0	0	3	5	1	"Jun "	"P05412"	13230	5040	130	3745	4183	2955	70	3642	3642	3746	1004	26	10	4	0	501963	0.435	100000.000	100000.000	0.000	0.000	0.000	0.000	0.000	16.610	103	541	103	541	120	940	100	131	"S243"
0	0	0	3	6	1	"Jun "	"P05412"	13720	5040	200	3982	4018	490	12	3679	3679	3799	980	25	7	1	0	1269742	0.223	100000.000	100000.000	0.000	0.000	0.000	0.000	0.000	16.610	303	339	303	339	316	2384	100	132	"S243"
0	0	0	3	7	1	"Kit "	"P10721"	14210	5050	70	4658	4902	1312	26	3588	3588	3621	326	9	90	81	0	156851	3.929	100000.000	100000.000	0.000	0.000	0.000	0.000	0.000	16.610	1070	1314	1070	1314	32	236	100	133	"Y568/70"
0	0	0	3	8	1	"Kit "	"P10721"	14720	5040	70	4872	5796	5021	86	3426	3426	3618	1635	45	43	6	0	185475	1.332	100000.000	100000.000	0.000	0.000	0.000	0.000	0.000	16.610	1446	2370	1446	2370	32	236	100	134	"Y568/70"
0	0	0	3	9	1	"Kit "	"P10721"	15220	5040	200	3803	4128	1692	40	3706	3706	3776	724	19	14	7	0	1304329	0.486	100000.000	100000.000	0.000	0.000	0.000	0.000	0.000	16.610	97	422	97	422	316	2384	100	135	"Y568/70"
0	0	0	3	1	2	"Mlk3"	"Q16584"	11180	5680	200	4397	4428	447	10	4193	4193	4211	500	11	25	6	0	1399283	0.434	100000.000	100000.000	0.000	0.000	0.000	0.000	0.000	16.610	204	235	204	235	316	2384	100	136	"S281"
0	0	0	3	2	2	"Mlk3"	"Q16584"	11680	5680	150	4805	6690	5927	88	4126	4126	4313	1302	30	44	39	0	1043590	1.826	100000.000	100000.000	0.000	0.000	0.000	0.000	0.000	16.610	679	2564	679	2564	156	1272	100	137	"S281"
0	0	0	3	3	2	"Mlk3"	"Q16584"	12190	5690	100	7061	6926	939	13	4237	4237	4343	602	13	93	93	0	554071	4.291	100000.000	100000.000	0.000	0.000	0.000	0.000	0.000	16.610	2824	2689	2824	2689	80	560	100	138	"S281"
0	0	0	3	4	2	"NFAT2 "	"O95644"	12690	5690	90	5347	5229	565	10	4069	4069	4100	319	7	90	88	0	271891	3.539	100000.000	100000.000	0.000	0.000	0.000	0.000	0.000	16.610	1278	1160	1278	1160	52	420	100	139	"S172"
0	0	0	3	5	2	"NFAT2 "	"O95644"	13190	5680	90	5401	5615	2134	38	4050	4050	4134	880	21	78	13	0	292005	1.683	100000.000	100000.000	0.000	0.000	0.000	0.000	0.000	16.610	1351	1565	1351	1565	52	420	100	140	"S172"
0	0	0	3	6	2	"NFAT2 "	"O95644"	13680	5700	80	5105	5151	455	8	3715	3715	3782	482	12	100	98	0	267860	2.840	100000.000	100000.000	0.000	0.000	0.000	0.000	0.000	16.610	1390	1436	1390	1436	52	340	100	141	"S172"
0	0	0	3	7	2	"PI3-kinase p85 subunit beta"	"O00459"	14200	5690	200	3597	4351	2387	54	3574	3574	3628	663	18	14	12	0	1374956	1.090	100000.000	100000.000	0.000	0.000	0.000	0.000	0.000	16.610	23	777	23	777	316	2384	100	142	"Y464"
0	0	0	3	8	2	"PI3-kinase p85 subunit beta"	"O00459"	14730	5690	120	3682	6768	6248	92	3569	3569	3814	1679	44	35	31	0	812116	1.759	100000.000	100000.000	0.000	0.000	0.000	0.000	0.000	16.610	113	3199	113	3199	120	820	100	143	"Y464"
0	0	0	3	9	2	"PI3-kinase p85 subunit beta"	"O00459"	15200	5670	70	9353	9517	1188	12	3774	3774	3829	433	11	100	100	0	304529	13.136	100000.000	100000.000	0.000	0.000	0.000	0.000	0.000	16.610	5579	5743	5579	5743	32	236	100	144	"Y464"
0	0	0	3	1	3	"p47phox "	"P14598"	11190	6320	200	3762	3830	805	21	4272	4272	4278	433	10	6	3	0	1210370	-1.035	100000.000	100000.000	0.000	0.000	0.000	0.000	0.000	16.610	-510	-442	-510	-442	316	2384	100	145	"S370"
0	0	0	3	2	3	"p47phox "	"P14598"	11690	6320	200	3983	3971	326	8	4124	4124	4181	644	15	1	0	0	1254948	-0.326	100000.000	100000.000	0.000	0.000	0.000	0.000	0.000	16.610	-141	-153	-141	-153	316	2384	100	146	"S370"
0	0	0	3	3	3	"p47phox "	"P14598"	12190	6320	200	3998	4045	675	16	3967	3967	4020	1252	31	1	0	0	1278125	0.020	100000.000	100000.000	0.000	0.000	0.000	0.000	0.000	16.610	31	78	31	78	316	2384	100	147	"S370"
0	0	0	3	4	3	"PDGFRb"	"P09619"	12700	6330	90	4615	4604	404	8	4100	4100	4249	1901	44	1	0	0	239419	0.187	100000.000	100000.000	0.000	0.000	0.000	0.000	0.000	16.610	515	504	515	504	52	420	100	148	"Y716"
0	0	0	3	5	3	"PDGFRb"	"P09619"	13200	6320	200	4215	4253	444	10	4152	4152	4206	759	18	2	0	0	1344050	0.062	100000.000	100000.000	0.000	0.000	0.000	0.000	0.000	16.610	63	101	63	101	316	2384	100	149	"Y716"
0	0	0	3	6	3	"PDGFRb"	"P09619"	13700	6320	200	3792	3839	484	12	3824	3824	3951	951	24	2	1	0	1213001	-0.118	100000.000	100000.000	0.000	0.000	0.000	0.000	0.000	16.610	-32	15	-32	15	316	2384	100	150	"Y716"
0	0	0	3	7	3	"Rack1"	"P63244"	14210	6330	140	5262	5482	1099	20	3550	3550	3617	519	14	100	93	0	855153	3.593	100000.000	100000.000	0.000	0.000	0.000	0.000	0.000	16.610	1712	1932	1712	1932	156	1140	100	151	"y246"
0	0	0	3	8	3	"Rack1"	"P63244"	14700	6330	140	5159	5516	1889	34	3602	3602	3825	1748	45	31	5	0	860463	0.967	100000.000	100000.000	0.000	0.000	0.000	0.000	0.000	16.610	1557	1914	1557	1914	156	1140	100	152	"y246"
0	0	0	3	9	3	"Rack1"	"P63244"	15210	6320	150	5493	5586	816	14	3752	3752	3813	698	18	100	78	0	871396	2.540	100000.000	100000.000	0.000	0.000	0.000	0.000	0.000	16.610	1741	1834	1741	1834	156	1272	100	153	"y246"
0	0	0	3	1	4	"Sek1"	"P45985"	11170	6970	200	3767	3809	325	8	4029	4029	4053	418	10	2	0	0	1203752	-0.584	100000.000	100000.000	0.000	0.000	0.000	0.000	0.000	16.610	-262	-220	-262	-220	316	2384	100	154	"S80"
0	0	0	3	2	4	"Sek1"	"P45985"	11670	6970	200	3741	3810	531	13	3975	3975	3987	496	12	3	1	0	1203922	-0.357	100000.000	100000.000	0.000	0.000	0.000	0.000	0.000	16.610	-234	-165	-234	-165	316	2384	100	155	"S80"
0	0	0	3	3	4	"Sek1"	"P45985"	12170	6970	200	3617	3644	254	6	3908	3908	3942	874	22	0	0	0	1151586	-0.341	100000.000	100000.000	0.000	0.000	0.000	0.000	0.000	16.610	-291	-264	-291	-264	316	2384	100	156	"S80"
0	0	0	3	4	4	"process-control__"	"GGSGGSGDYKDDDDK"	12670	6970	200	4016	4058	313	7	4032	4032	4052	374	9	8	1	0	1282389	0.016	100000.000	100000.000	0.000	0.000	0.000	0.000	0.000	16.610	-16	26	-16	26	316	2384	100	157	"process-control__"
0	0	0	3	5	4	"process-control__"	"GGSGGSGDYKDDDDK"	13180	6970	120	4152	4217	402	9	4070	4070	4084	421	10	20	8	0	506062	0.316	100000.000	100000.000	0.000	0.000	0.000	0.000	0.000	16.610	82	147	82	147	120	820	100	158	"process-control__"
0	0	0	3	6	4	"process-control__"	"GGSGGSGDYKDDDDK"	13680	6960	200	3888	3960	1044	26	3814	3814	4054	2398	59	0	0	0	1251397	-0.039	100000.000	100000.000	0.000	0.000	0.000	0.000	0.000	16.610	74	146	74	146	316	2384	100	159	"process-control__"
0	0	0	3	7	4	"TAB1"	"Q15750"	14180	6960	200	3600	3638	391	10	3576	3576	3610	530	14	6	1	0	1149528	0.053	100000.000	100000.000	0.000	0.000	0.000	0.000	0.000	16.610	24	62	24	62	316	2384	100	160	"S423"
0	0	0	3	8	4	"TAB1"	"Q15750"	14680	6960	200	3733	3745	435	11	3746	3746	3799	1016	26	0	0	0	1183270	-0.053	100000.000	100000.000	0.000	0.000	0.000	0.000	0.000	16.610	-13	-1	-13	-1	316	2384	100	161	"S423"
0	0	0	3	9	4	"TAB1"	"Q15750"	15180	6960	200	3765	3843	554	14	3782	3782	3835	738	19	3	1	0	1214333	0.011	100000.000	100000.000	0.000	0.000	0.000	0.000	0.000	16.610	-17	61	-17	61	316	2384	100	162	"S423"
0	0	0	3	1	5	"4E-BP1 "	"Q13541"	11200	7620	200	4114	4141	331	7	3746	3746	3761	775	20	12	0	0	1308659	0.490	100000.000	100000.000	0.000	0.000	0.000	0.000	0.000	16.610	368	395	368	395	316	2384	100	163	"T46"
0	0	0	3	2	5	"4E-BP1 "	"Q13541"	11700	7620	200	4016	4030	346	8	3922	3922	3880	445	11	14	1	0	1273543	0.337	100000.000	100000.000	0.000	0.000	0.000	0.000	0.000	16.610	94	108	94	108	316	2384	100	164	"T46"
0	0	0	3	3	5	"4E-BP1 "	"Q13541"	12210	7620	200	3935	3944	354	8	3806	3806	3835	539	14	12	1	0	1246419	0.202	100000.000	100000.000	0.000	0.000	0.000	0.000	0.000	16.610	129	138	129	138	316	2384	100	165	"T46"
0	0	0	3	4	5	"Akt1"	"P31749"	12710	7620	200	3959	3971	209	5	3980	3980	3995	265	6	10	0	0	1254777	-0.091	100000.000	100000.000	0.000	0.000	0.000	0.000	0.000	16.610	-21	-9	-21	-9	316	2384	100	166	"T450"
0	0	0	3	5	5	"Akt1"	"P31749"	13210	7620	200	4158	4174	279	6	4054	4054	4204	2448	58	0	0	0	1319005	-0.012	100000.000	100000.000	0.000	0.000	0.000	0.000	0.000	16.610	104	120	104	120	316	2384	100	167	"T450"
0	0	0	3	6	5	"Akt1"	"P31749"	13710	7620	200	3752	3761	285	7	3691	3691	3957	3141	79	0	0	0	1188448	-0.062	100000.000	100000.000	0.000	0.000	0.000	0.000	0.000	16.610	61	70	61	70	316	2384	100	168	"T450"
0	0	0	3	7	5	"Bax"	"Q07812"	14220	7630	110	7191	6794	1199	17	3372	3372	3460	1005	29	90	86	0	543548	3.317	100000.000	100000.000	0.000	0.000	0.000	0.000	0.000	16.610	3819	3422	3819	3422	80	656	100	169	"S163"
0	0	0	3	8	5	"Bax"	"Q07812"	14710	7620	100	7350	7230	1049	14	3717	3717	3740	378	10	97	96	0	578393	9.233	100000.000	100000.000	0.000	0.000	0.000	0.000	0.000	16.610	3633	3513	3633	3513	80	560	100	170	"S163"
0	0	0	3	9	5	"Bax"	"Q07812"	15220	7620	120	7249	6640	1410	21	4001	4001	4073	979	24	79	73	0	796816	2.622	100000.000	100000.000	0.000	0.000	0.000	0.000	0.000	16.610	3248	2639	3248	2639	120	820	100	171	"S163"
0	0	0	3	1	6	"CFTR"	"P13569"	11210	8280	160	4663	4690	726	15	3927	3927	3899	442	11	79	34	0	975469	1.790	100000.000	100000.000	0.000	0.000	0.000	0.000	0.000	16.610	736	763	736	763	208	1512	100	172	"S813"
0	0	0	3	2	6	"CFTR"	"P13569"	11710	8270	160	4552	4614	573	12	4045	4045	4063	497	12	50	8	0	959740	1.109	100000.000	100000.000	0.000	0.000	0.000	0.000	0.000	16.610	507	569	507	569	208	1512	100	173	"S813"
0	0	0	3	3	6	"CFTR"	"P13569"	12210	8270	140	4706	4744	307	6	3996	3996	4018	354	8	93	50	0	740059	2.051	100000.000	100000.000	0.000	0.000	0.000	0.000	0.000	16.610	710	748	710	748	156	1140	100	174	"S813"
0	0	0	3	4	6	"Crk "	"P46108"	12700	8250	130	4555	4569	232	5	4001	4001	3976	281	7	92	48	0	548295	2.110	100000.000	100000.000	0.000	0.000	0.000	0.000	0.000	16.610	554	568	554	568	120	940	100	175	"Y108"
0	0	0	3	5	6	"Crk "	"P46108"	13210	8250	130	4699	4651	311	6	4227	4227	5012	5658	112	0	0	0	558115	-0.064	100000.000	100000.000	0.000	0.000	0.000	0.000	0.000	16.610	472	424	472	424	120	940	100	176	"Y108"
0	0	0	3	6	6	"Crk "	"P46108"	13700	8260	200	4010	4014	327	8	3745	3745	3827	1713	44	0	0	0	1268331	0.109	100000.000	100000.000	0.000	0.000	0.000	0.000	0.000	16.610	265	269	265	269	316	2384	100	177	"Y108"
0	0	0	3	7	6	"EGFR"	"P00533"	14200	8250	200	3557	3636	690	18	3611	3611	3763	2427	64	0	0	0	1149092	-0.052	100000.000	100000.000	0.000	0.000	0.000	0.000	0.000	16.610	-54	25	-54	25	316	2384	100	178	"S1070"
0	0	0	3	8	6	"EGFR"	"P00533"	14690	8270	80	4777	4998	1220	24	3603	3603	3734	1720	46	17	3	0	259890	0.735	100000.000	100000.000	0.000	0.000	0.000	0.000	0.000	16.610	1174	1395	1174	1395	52	340	100	179	"S1070"
0	0	0	3	9	6	"EGFR"	"P00533"	15210	8260	80	4491	4509	361	8	3785	3785	3809	300	7	94	57	0	234463	2.333	100000.000	100000.000	0.000	0.000	0.000	0.000	0.000	16.610	706	724	706	724	52	340	100	180	"S1070"
-75	0	0	3	1	7	"empty"	"empty"	11210	8880	200	3941	3960	348	8	3934	3934	3974	860	21	0	0	0	1251352	-0.016	100000.000	100000.000	0.000	0.000	0.000	0.000	0.000	16.610	7	26	7	26	316	2384	100	181	"empty"
-75	0	0	3	2	7	"empty"	"empty"	11710	8880	200	4044	4028	271	6	3979	3979	3992	336	8	12	1	0	1272960	0.107	100000.000	100000.000	0.000	0.000	0.000	0.000	0.000	16.610	65	49	65	49	316	2384	100	182	"empty"
-75	0	0	3	3	7	"empty"	"empty"	12210	8880	200	4062	4098	438	10	4014	4014	4033	402	9	5	0	0	1294826	0.162	100000.000	100000.000	0.000	0.000	0.000	0.000	0.000	16.610	48	84	48	84	316	2384	100	183	"empty"
-75	0	0	3	4	7	"empty"	"empty"	12710	8880	200	3748	3829	375	9	3948	3948	3957	443	11	4	0	0	1209813	-0.289	100000.000	100000.000	0.000	0.000	0.000	0.000	0.000	16.610	-200	-119	-200	-119	316	2384	100	184	"empty"
-75	0	0	3	5	7	"empty"	"empty"	13210	8880	200	3895	4470	4051	90	3990	3990	4304	3125	72	2	1	0	1412461	0.053	100000.000	100000.000	0.000	0.000	0.000	0.000	0.000	16.610	-95	480	-95	480	316	2384	100	185	"empty"
-75	0	0	3	6	7	"empty"	"empty"	13710	8880	200	3767	3780	247	6	3780	3780	3843	730	18	0	0	0	1194364	-0.086	100000.000	0.000	0.000	0.000	0.000	0.000	0.000	16.610	-13	0	-13	0	316	2384	100	186	"empty"
0	0	0	3	7	7	"GLQAWPG-pS-AIPQFLG_100"	"GLQAWPG-pS-AIPQFLG_100"	14190	8880	120	6333	8133	4376	53	3671	3671	4069	2351	57	51	46	0	975997	1.729	100000.000	100000.000	0.000	0.000	0.000	0.000	0.000	16.610	2662	4462	2662	4462	120	820	100	187	"GLQAWPG-pS-AIPQFLG_100"
0	0	0	3	8	7	"GLQAWPG-pS-AIPQFLG_100"	"GLQAWPG-pS-AIPQFLG_100"	14710	8900	90	12412	12075	1907	15	3931	3931	4041	856	21	100	98	0	627884	9.386	100000.000	100000.000	0.000	0.000	0.000	0.000	0.000	16.610	8481	8144	8481	8144	52	420	100	188	"GLQAWPG-pS-AIPQFLG_100"
0	0	0	3	9	7	"GLQAWPG-pS-AIPQFLG_100"	"GLQAWPG-pS-AIPQFLG_100"	15210	8890	80	12776	12387	1696	13	3892	3892	3924	298	7	100	100	0	644100	28.399	100000.000	100000.000	0.000	0.000	0.000	0.000	0.000	16.610	8884	8495	8884	8495	52	340	100	189	"GLQAWPG-pS-AIPQFLG_100"
0	0	0	4	1	1	"Bcl-2"	"P10415"	15710	4990	120	3653	3731	372	9	3654	3654	3748	1192	31	2	0	0	447717	-0.014	100000.000	100000.000	0.000	0.000	0.000	0.000	0.000	16.610	-1	77	-1	77	120	820	100	190	"S87"
0	0	0	4	2	1	"Bcl-2"	"P10415"	16180	5000	140	3673	4159	4772	114	3652	3652	3715	763	20	7	1	0	648804	0.582	100000.000	100000.000	0.000	0.000	0.000	0.000	0.000	16.610	21	507	21	507	156	1140	100	191	"S87"
0	0	0	4	3	1	"Bcl-2"	"P10415"	16680	4980	90	4317	4519	1083	23	3736	3736	3821	662	17	40	11	0	234993	1.054	100000.000	100000.000	0.000	0.000	0.000	0.000	0.000	16.610	581	783	581	783	52	420	100	192	"S87"
0	0	0	4	4	1	"Casp3 "	"P42574"	17190	4990	130	18032	16832	7429	44	3762	3762	3866	1521	39	84	83	0	2019811	8.525	100000.000	100000.000	0.000	0.000	0.000	0.000	0.000	16.610	14270	13070	14270	13070	120	940	100	193	"S150"
0	0	0	4	5	1	"Casp3 "	"P42574"	17680	4970	140	17253	15325	7231	47	3770	3770	3861	1084	28	82	80	0	2390751	10.576	100000.000	100000.000	0.000	0.000	0.000	0.000	0.000	16.610	13483	11555	13483	11555	156	1140	100	194	"S150"
0	0	0	4	6	1	"Casp3 "	"P42574"	18170	4970	120	19028	19390	5689	29	3861	3861	3958	1217	30	98	97	0	2326767	12.680	100000.000	100000.000	0.000	0.000	0.000	0.000	0.000	16.610	15167	15529	15167	15529	120	820	100	195	"S150"
0	0	0	4	7	1	"CD19"	"P15391"	18670	4970	130	4333	4639	1334	28	3811	3811	3909	636	16	39	11	0	556639	1.148	100000.000	100000.000	0.000	0.000	0.000	0.000	0.000	16.610	522	828	522	828	120	940	100	196	"Y500"
0	0	0	4	8	1	"CD19"	"P15391"	19180	4970	130	4364	4640	1235	26	3841	3841	4061	1445	35	11	3	0	556771	0.401	100000.000	100000.000	0.000	0.000	0.000	0.000	0.000	16.610	523	799	523	799	120	940	100	197	"Y500"
0	0	0	4	9	1	"CD19"	"P15391"	19710	4990	190	3879	4291	2345	54	3710	3710	3872	1114	28	12	2	0	1098532	0.376	100000.000	100000.000	0.000	0.000	0.000	0.000	0.000	16.610	169	581	169	581	256	2088	100	198	"Y500"
0	0	0	4	1	2	"EP300"	"Q09472"	15680	5630	200	3700	3730	320	8	3642	3642	3688	474	12	6	1	0	1178674	0.089	100000.000	100000.000	0.000	0.000	0.000	0.000	0.000	16.610	58	88	58	88	316	2384	100	199	"S2366"
0	0	0	4	2	2	"EP300"	"Q09472"	16180	5620	200	3775	3816	552	14	3702	3702	3795	1112	29	0	0	0	1205818	0.019	100000.000	100000.000	0.000	0.000	0.000	0.000	0.000	16.610	73	114	73	114	316	2384	100	200	"S2366"
0	0	0	4	3	2	"EP300"	"Q09472"	16680	5620	200	3789	3953	1752	44	3807	3807	3858	395	10	6	3	0	1249241	0.241	100000.000	100000.000	0.000	0.000	0.000	0.000	0.000	16.610	-18	146	-18	146	316	2384	100	201	"S2366"
0	0	0	4	4	2	"fyn"	"P06241"	17180	5620	200	3857	3926	467	11	3880	3880	3952	653	16	3	3	0	1240507	-0.040	100000.000	100000.000	0.000	0.000	0.000	0.000	0.000	16.610	-23	46	-23	46	316	2384	100	202	"Y531"
0	0	0	4	5	2	"fyn"	"P06241"	17680	5620	200	3954	3955	264	6	3906	3906	3961	805	20	0	0	0	1249774	-0.007	100000.000	100000.000	0.000	0.000	0.000	0.000	0.000	16.610	48	49	48	49	316	2384	100	203	"Y531"
0	0	0	4	6	2	"fyn"	"P06241"	18170	5630	70	4003	4063	676	16	3833	3833	4441	4042	91	0	0	0	130003	-0.094	100000.000	100000.000	0.000	0.000	0.000	0.000	0.000	16.610	170	230	170	230	32	236	100	204	"Y531"
0	0	0	4	7	2	"Grb2"	"P62993"	18700	5630	90	4790	4875	744	15	3862	3862	3940	1044	26	40	3	0	253500	0.896	100000.000	100000.000	0.000	0.000	0.000	0.000	0.000	16.610	928	1013	928	1013	52	420	100	205	"Y209"
0	0	0	4	8	2	"Grb2"	"P62993"	19180	5610	90	4624	4603	396	8	3836	3836	3910	587	15	78	15	0	239330	1.181	100000.000	100000.000	0.000	0.000	0.000	0.000	0.000	16.610	788	767	788	767	52	420	100	206	"Y209"
0	0	0	4	9	2	"Grb2"	"P62993"	19690	5600	80	4855	4992	850	17	3606	3606	3696	438	11	94	71	0	259582	2.959	100000.000	100000.000	0.000	0.000	0.000	0.000	0.000	16.610	1249	1386	1249	1386	52	340	100	207	"Y209"
0	0	0	4	1	3	"IKK-beta "	"O14920"	15680	6270	80	4185	4186	354	8	3741	3741	3776	365	9	59	15	0	217673	1.123	100000.000	100000.000	0.000	0.000	0.000	0.000	0.000	16.610	444	445	444	445	52	340	100	208	"Y188"
0	0	0	4	2	3	"IKK-beta "	"O14920"	16200	6280	100	4161	4212	393	9	3725	3725	3785	554	14	33	5	0	336987	0.771	100000.000	100000.000	0.000	0.000	0.000	0.000	0.000	16.610	436	487	436	487	80	560	100	209	"Y188"
0	0	0	4	3	3	"IKK-beta "	"O14920"	16700	6250	100	4290	4592	1437	31	3837	3837	3891	383	9	57	17	0	367369	1.830	100000.000	100000.000	0.000	0.000	0.000	0.000	0.000	16.610	453	755	453	755	80	560	100	210	"Y188"
0	0	0	4	4	3	"IRAK1"	"P51617"	17190	6250	200	4116	4195	1052	25	4158	4158	4235	858	20	2	1	0	1325663	-0.047	100000.000	100000.000	0.000	0.000	0.000	0.000	0.000	16.610	-42	37	-42	37	316	2384	100	211	"T100"
0	0	0	4	5	3	"IRAK1"	"P51617"	17690	6250	150	3912	4086	944	23	4259	4259	4306	580	13	7	3	0	637359	-0.379	100000.000	100000.000	0.000	0.000	0.000	0.000	0.000	16.610	-347	-173	-347	-173	156	1272	100	212	"T100"
0	0	0	4	6	3	"IRAK1"	"P51617"	18190	6250	200	3711	3778	637	16	3881	3881	3943	873	22	1	1	0	1193773	-0.189	100000.000	100000.000	0.000	0.000	0.000	0.000	0.000	16.610	-170	-103	-170	-103	316	2384	100	213	"T100"
0	0	0	4	7	3	"IRF-7 "	"Q92985"	18690	6250	200	3904	3971	523	13	3836	3836	3947	1454	36	1	0	0	1254898	0.017	100000.000	100000.000	0.000	0.000	0.000	0.000	0.000	16.610	68	135	68	135	316	2384	100	214	"S471"
0	0	0	4	8	3	"IRF-7 "	"Q92985"	19180	6250	200	3944	4131	1871	45	3867	3867	3927	519	13	7	2	0	1305244	0.393	100000.000	100000.000	0.000	0.000	0.000	0.000	0.000	16.610	77	264	77	264	316	2384	100	215	"S471"
0	0	0	4	9	3	"IRF-7 "	"Q92985"	19680	6240	200	3804	3864	639	16	3748	3748	3808	775	20	2	0	0	1221133	0.072	100000.000	100000.000	0.000	0.000	0.000	0.000	0.000	16.610	56	116	56	116	316	2384	100	216	"S471"
0	0	0	4	1	4	"Lyn "	"P07948"	15690	6920	200	3764	3795	357	9	3697	3697	3752	803	21	1	0	0	1199177	0.054	100000.000	100000.000	0.000	0.000	0.000	0.000	0.000	16.610	67	98	67	98	316	2384	100	217	"Y507"
0	0	0	4	2	4	"Lyn "	"P07948"	16190	6920	200	3796	3855	331	8	3775	3775	3832	408	10	13	1	0	1218105	0.056	100000.000	100000.000	0.000	0.000	0.000	0.000	0.000	16.610	21	80	21	80	316	2384	100	218	"Y507"
0	0	0	4	3	4	"Lyn "	"P07948"	16690	6920	200	4045	4106	537	13	3981	3981	4065	1391	34	1	0	0	1297517	0.029	100000.000	100000.000	0.000	0.000	0.000	0.000	0.000	16.610	64	125	64	125	316	2384	100	219	"Y507"
0	0	0	4	4	4	"MAVS"	"Q7Z434"	17190	6920	80	8052	8857	4364	49	4129	4129	4186	369	8	90	86	0	460555	12.659	100000.000	100000.000	0.000	0.000	0.000	0.000	0.000	16.610	3923	4728	3923	4728	52	340	100	220	"S233/4"
0	0	0	4	5	4	"MAVS"	"Q7Z434"	17680	6930	90	8510	9180	2391	26	4484	4484	4553	498	10	98	96	0	477376	9.291	100000.000	100000.000	0.000	0.000	0.000	0.000	0.000	16.610	4026	4696	4026	4696	52	420	100	221	"S233/4"
0	0	0	4	6	4	"MAVS"	"Q7Z434"	18180	6930	110	7380	7217	1956	27	4399	4399	4450	551	12	85	77	0	577375	5.022	100000.000	100000.000	0.000	0.000	0.000	0.000	0.000	16.610	2981	2818	2981	2818	80	656	100	222	"S233/4"
0	0	0	4	7	4	"Mek2"	"P36507"	18690	6900	110	5207	5230	278	5	3873	3873	3916	378	9	100	100	0	418368	3.476	100000.000	100000.000	0.000	0.000	0.000	0.000	0.000	16.610	1334	1357	1334	1357	80	656	100	223	"s226"
0	0	0	4	8	4	"Mek2"	"P36507"	19200	6910	140	4966	4978	492	9	3812	3812	3857	543	14	94	56	0	776513	2.064	100000.000	100000.000	0.000	0.000	0.000	0.000	0.000	16.610	1154	1166	1154	1166	156	1140	100	224	"s226"
0	0	0	4	9	4	"Mek2"	"P36507"	19690	6900	130	5209	5287	621	11	3733	3733	3811	1211	31	83	5	0	634448	1.219	100000.000	100000.000	0.000	0.000	0.000	0.000	0.000	16.610	1476	1554	1476	1554	120	940	100	225	"s226"
0	0	0	4	1	5	"PKCE"	"Q02156"	15700	7570	110	6928	6946	902	12	3752	3752	3788	284	7	100	97	0	555693	11.120	100000.000	100000.000	0.000	0.000	0.000	0.000	0.000	16.610	3176	3194	3176	3194	80	656	100	226	"T566"
0	0	0	4	2	5	"PKCE"	"Q02156"	16210	7560	120	6727	6698	4367	65	3420	3420	3519	1297	36	78	71	0	803769	2.451	100000.000	100000.000	0.000	0.000	0.000	0.000	0.000	16.610	3307	3278	3307	3278	120	820	100	227	"T566"
0	0	0	4	3	5	"PKCE"	"Q02156"	16710	7560	110	7565	7753	895	11	3821	3821	3862	674	17	100	100	0	620206	5.773	100000.000	100000.000	0.000	0.000	0.000	0.000	0.000	16.610	3744	3932	3744	3932	80	656	100	228	"T566"
0	0	0	4	4	5	"PTEN"	"P60484"	17200	7560	200	4428	4695	1263	26	4190	4190	4417	2142	48	4	2	0	1483606	0.130	100000.000	100000.000	0.000	0.000	0.000	0.000	0.000	16.610	238	505	238	505	316	2384	100	229	"Y240"
0	0	0	4	5	5	"PTEN"	"P60484"	17700	7560	110	4907	5514	3777	68	4391	4391	4478	1008	22	13	7	0	441141	1.028	100000.000	100000.000	0.000	0.000	0.000	0.000	0.000	16.610	516	1123	516	1123	80	656	100	230	"Y240"
0	0	0	4	6	5	"PTEN"	"P60484"	18200	7550	200	4724	6127	7220	117	4442	4442	4566	1612	35	10	4	0	1935996	0.968	100000.000	100000.000	0.000	0.000	0.000	0.000	0.000	16.610	282	1685	282	1685	316	2384	100	231	"Y240"
0	0	0	4	7	5	"Rab5A"	"P20339"	18700	7550	200	4115	4171	433	10	4121	4121	4265	2015	47	0	0	0	1318094	-0.047	100000.000	100000.000	0.000	0.000	0.000	0.000	0.000	16.610	-6	50	-6	50	316	2384	100	232	"T202"
0	0	0	4	8	5	"Rab5A"	"P20339"	19190	7550	90	4116	4120	276	6	3847	3847	3912	776	19	1	0	0	214252	0.268	100000.000	100000.000	0.000	0.000	0.000	0.000	0.000	16.610	269	273	269	273	52	420	100	233	"T202"
0	0	0	4	9	5	"Rab5A"	"P20339"	19700	7570	120	3996	4046	381	9	3793	3793	3890	1062	27	3	0	0	485534	0.147	100000.000	100000.000	0.000	0.000	0.000	0.000	0.000	16.610	203	253	203	253	120	820	100	234	"T202"
0	0	0	4	1	6	"STAT3 "	"P40763"	15690	8190	200	3914	3991	579	14	3845	3845	3887	306	7	16	5	0	1261027	0.340	100000.000	100000.000	0.000	0.000	0.000	0.000	0.000	16.610	69	146	69	146	316	2384	100	235	"S727"
0	0	0	4	2	6	"STAT3 "	"P40763"	16190	8190	200	3664	3708	496	13	3645	3645	3681	507	13	4	1	0	1171737	0.053	100000.000	100000.000	0.000	0.000	0.000	0.000	0.000	16.610	19	63	19	63	316	2384	100	236	"S727"
0	0	0	4	3	6	"STAT3 "	"P40763"	16690	8190	200	4054	4121	428	10	4076	4076	4121	516	12	7	2	0	1302374	0.000	100000.000	100000.000	0.000	0.000	0.000	0.000	0.000	16.610	-22	45	-22	45	316	2384	100	237	"S727"
0	0	0	4	4	6	"STAT6 "	"P42226"	17190	8190	80	4465	4786	985	20	4243	4243	4295	527	12	28	17	0	248896	0.932	100000.000	100000.000	0.000	0.000	0.000	0.000	0.000	16.610	222	543	222	543	52	340	100	238	"Y641"
0	0	0	4	5	6	"STAT6 "	"P42226"	17690	8180	120	4615	5124	2204	43	4424	4424	4501	675	14	24	14	0	614920	0.923	100000.000	100000.000	0.000	0.000	0.000	0.000	0.000	16.610	191	700	191	700	120	820	100	239	"Y641"
0	0	0	4	6	6	"STAT6 "	"P42226"	18200	8190	100	4775	5292	1373	25	4500	4500	4583	815	17	32	15	0	423362	0.870	100000.000	100000.000	0.000	0.000	0.000	0.000	0.000	16.610	275	792	275	792	80	560	100	240	"Y641"
0	0	0	4	7	6	"Catalase"	"Q14790"	18700	8190	170	9875	9741	1482	15	4438	4438	4485	615	13	96	96	0	2026055	8.546	100000.000	100000.000	0.000	0.000	0.000	0.000	0.000	16.610	5437	5303	5437	5303	208	1660	100	241	"Y448"
0	0	0	4	8	6	"Catalase"	"Q14790"	19200	8180	170	9032	9136	1715	18	3974	3974	4005	627	15	99	99	0	1900228	8.183	100000.000	100000.000	0.000	0.000	0.000	0.000	0.000	16.610	5058	5162	5058	5162	208	1660	100	242	"Y448"
0	0	0	4	9	6	"Catalase"	"Q14790"	19700	8180	160	8906	9085	2423	26	3765	3765	3936	1904	48	99	96	0	1889596	2.704	100000.000	100000.000	0.000	0.000	0.000	0.000	0.000	16.610	5141	5320	5141	5320	208	1512	100	243	"Y448"
-75	0	0	4	1	7	"empty"	"empty"	15700	8840	200	3994	3994	260	6	3926	3926	3965	521	13	3	0	0	1262051	0.056	100000.000	100000.000	0.000	0.000	0.000	0.000	0.000	16.610	68	68	68	68	316	2384	100	244	"empty"
-75	0	0	4	2	7	"empty"	"empty"	16200	8840	200	3630	3639	209	5	3734	3734	3804	763	20	0	0	0	1149788	-0.216	100000.000	100000.000	0.000	0.000	0.000	0.000	0.000	16.610	-104	-95	-104	-95	316	2384	100	245	"empty"
-75	0	0	4	3	7	"empty"	"empty"	16700	8840	200	4292	4507	2112	46	4280	4280	4289	529	12	3	1	0	1424357	0.412	100000.000	100000.000	0.000	0.000	0.000	0.000	0.000	16.610	12	227	12	227	316	2384	100	246	"empty"
-75	0	0	4	4	7	"empty"	"empty"	17200	8840	200	4515	4558	422	9	4440	4440	4480	553	12	8	2	0	1440274	0.141	100000.000	100000.000	0.000	0.000	0.000	0.000	0.000	16.610	75	118	75	118	316	2384	100	247	"empty"
-75	0	0	4	5	7	"empty"	"empty"	17700	8840	200	4483	4684	2029	43	4419	4419	4463	606	13	4	1	0	1479989	0.365	100000.000	100000.000	0.000	0.000	0.000	0.000	0.000	16.610	64	265	64	265	316	2384	100	248	"empty"
-75	0	0	4	6	7	"empty"	"empty"	18200	8840	200	4365	4415	780	17	4385	4385	4445	814	18	1	1	0	1395212	-0.037	100000.000	100000.000	0.000	0.000	0.000	0.000	0.000	16.610	-20	30	-20	30	316	2384	100	249	"empty"
0	0	0	4	7	7	"Control-Spot"	"Human_IgG"	18700	8830	200	7026	6651	1609	24	4495	4495	4650	838	18	67	59	0	2101843	2.388	100000.000	100000.000	0.000	0.000	0.000	0.000	0.000	16.610	2531	2156	2531	2156	316	2384	100	250	"Control-Spot"
0	0	0	4	8	7	"Control-Spot"	"Human_IgG"	19200	8830	200	6603	6082	1383	22	4249	4249	4399	890	20	61	57	0	1921830	1.891	100000.000	100000.000	0.000	0.000	0.000	0.000	0.000	16.610	2354	1833	2354	1833	316	2384	100	251	"Control-Spot"
0	0	0	4	9	7	"Control-Spot"	"Human_IgG"	19690	8830	200	6399	5929	2633	44	3949	3949	4115	1217	29	61	50	0	1873641	1.491	100000.000	100000.000	0.000	0.000	0.000	0.000	0.000	16.610	2450	1980	2450	1980	316	2384	100	252	"Control-Spot"
0	0	0	5	1	1	"Akt1"	"P31749"	2210	9610	90	6816	6826	417	6	3810	3810	3865	587	15	100	100	0	354965	5.044	100000.000	100000.000	0.000	0.000	0.000	0.000	0.000	16.610	3006	3016	3006	3016	52	420	100	253	"T308"
0	0	0	5	2	1	"Akt1"	"P31749"	2720	9610	100	6631	6425	895	13	3711	3711	3728	258	6	97	95	0	513968	10.453	100000.000	100000.000	0.000	0.000	0.000	0.000	0.000	16.610	2920	2714	2920	2714	80	560	100	254	"T308"
0	0	0	5	3	1	"Akt1"	"P31749"	3220	9610	100	6513	6513	1102	16	3772	3772	3817	316	8	96	95	0	521007	8.532	100000.000	100000.000	0.000	0.000	0.000	0.000	0.000	16.610	2741	2741	2741	2741	80	560	100	255	"T308"
0	0	0	5	4	1	"A-Raf"	"P10398"	3720	9600	80	6659	5952	1340	22	3822	3822	3848	304	7	75	71	0	309499	6.921	100000.000	100000.000	0.000	0.000	0.000	0.000	0.000	16.610	2837	2130	2837	2130	52	340	100	256	"Y302"
0	0	0	5	5	1	"A-Raf"	"P10398"	4200	9590	130	4244	5218	1904	36	4051	4051	4060	328	8	40	34	0	626208	3.530	100000.000	100000.000	0.000	0.000	0.000	0.000	0.000	16.610	193	1167	193	1167	120	940	100	257	"Y302"
0	0	0	5	6	1	"A-Raf"	"P10398"	4720	9600	70	7156	6970	659	9	4138	4138	4258	2069	48	90	0	0	223025	1.311	100000.000	100000.000	0.000	0.000	0.000	0.000	0.000	16.610	3018	2832	3018	2832	32	236	100	258	"Y302"
0	0	0	5	7	1	"Cdk4"	"P11802"	5210	9590	200	3983	3995	292	7	4185	4185	4206	496	11	1	0	0	1262469	-0.425	100000.000	100000.000	0.000	0.000	0.000	0.000	0.000	16.610	-202	-190	-202	-190	316	2384	100	259	"S150"
0	0	0	5	8	1	"Cdk4"	"P11802"	5710	9580	200	3946	3985	395	9	4200	4200	4227	417	9	1	1	0	1259387	-0.580	100000.000	100000.000	0.000	0.000	0.000	0.000	0.000	16.610	-254	-215	-254	-215	316	2384	100	260	"S150"
0	0	0	5	9	1	"Cdk4"	"P11802"	6210	9580	200	4028	4059	493	12	4134	4134	4141	279	6	4	1	0	1282562	-0.294	100000.000	100000.000	0.000	0.000	0.000	0.000	0.000	16.610	-106	-75	-106	-75	316	2384	100	261	"S150"
0	0	0	5	1	2	"CREB "	"P16220"	2220	10240	200	3846	3885	465	11	3851	3851	3869	304	7	12	2	0	1227586	0.053	100000.000	100000.000	0.000	0.000	0.000	0.000	0.000	16.610	-5	34	-5	34	316	2384	100	262	"S111"
0	0	0	5	2	2	"CREB "	"P16220"	2720	10240	200	3870	3889	289	7	3827	3827	3944	1985	50	0	0	0	1229010	-0.028	100000.000	100000.000	0.000	0.000	0.000	0.000	0.000	16.610	43	62	43	62	316	2384	100	263	"S111"
0	0	0	5	3	2	"CREB "	"P16220"	3220	10230	200	3878	3904	438	11	3819	3819	3861	732	18	4	0	0	1233745	0.059	100000.000	100000.000	0.000	0.000	0.000	0.000	0.000	16.610	59	85	59	85	316	2384	100	264	"S111"
0	0	0	5	4	2	"DVL1"	"O14640"	3720	10230	200	3979	3987	322	8	3905	3905	3942	882	22	1	0	0	1260046	0.051	100000.000	100000.000	0.000	0.000	0.000	0.000	0.000	16.610	74	82	74	82	316	2384	100	265	"S679"
0	0	0	5	5	2	"DVL1"	"O14640"	4220	10230	70	4461	4487	276	6	4103	4103	4095	252	6	59	28	0	143580	1.556	100000.000	100000.000	0.000	0.000	0.000	0.000	0.000	16.610	358	384	358	384	32	236	100	266	"S679"
0	0	0	5	6	2	"DVL1"	"O14640"	4710	10220	200	4158	4181	296	7	4114	4114	4105	326	7	14	3	0	1321083	0.233	100000.000	100000.000	0.000	0.000	0.000	0.000	0.000	16.610	44	67	44	67	316	2384	100	267	"S679"
0	0	0	5	7	2	"IFNAR1 "	"P17181"	5210	10220	200	4166	4158	225	5	4188	4188	4188	281	6	7	0	0	1313958	-0.107	100000.000	100000.000	0.000	0.000	0.000	0.000	0.000	16.610	-22	-30	-22	-30	316	2384	100	268	"Y466"
0	0	0	5	8	2	"IFNAR1 "	"P17181"	5710	10210	200	4190	4213	332	7	4196	4196	4231	787	18	1	0	0	1331277	-0.023	100000.000	100000.000	0.000	0.000	0.000	0.000	0.000	16.610	-6	17	-6	17	316	2384	100	269	"Y466"
0	0	0	5	9	2	"IFNAR1 "	"P17181"	6210	10210	200	4119	4144	235	5	4193	4193	4215	641	15	0	0	0	1309642	-0.111	100000.000	100000.000	0.000	0.000	0.000	0.000	0.000	16.610	-74	-49	-74	-49	316	2384	100	270	"Y466"
0	0	0	5	1	3	"Jak1 "	"P23458"	2240	10890	100	6732	6304	1161	18	3955	3955	3969	256	6	90	85	0	504340	9.121	100000.000	100000.000	0.000	0.000	0.000	0.000	0.000	16.610	2777	2349	2777	2349	80	560	100	271	"Y1034"
0	0	0	5	2	3	"Jak1 "	"P23458"	2740	10900	90	6591	6661	605	9	3802	3802	3809	251	6	100	100	0	346367	11.363	100000.000	100000.000	0.000	0.000	0.000	0.000	0.000	16.610	2789	2859	2789	2859	52	420	100	272	"Y1034"
0	0	0	5	3	3	"Jak1 "	"P23458"	3240	10900	90	6449	6390	533	8	3852	3852	3883	288	7	100	98	0	332272	8.705	100000.000	100000.000	0.000	0.000	0.000	0.000	0.000	16.610	2597	2538	2597	2538	52	420	100	273	"Y1034"
0	0	0	5	4	3	"Jun "	"P05412"	3730	10880	200	3473	3517	324	9	3918	3918	4213	3722	88	0	0	0	1111478	-0.187	100000.000	100000.000	0.000	0.000	0.000	0.000	0.000	16.610	-445	-401	-445	-401	316	2384	100	274	"S63"
0	0	0	5	5	3	"Jun "	"P05412"	4230	10880	200	3561	3632	356	9	4125	4125	4415	3736	84	0	0	0	1147556	-0.210	100000.000	100000.000	0.000	0.000	0.000	0.000	0.000	16.610	-564	-493	-564	-493	316	2384	100	275	"S63"
0	0	0	5	6	3	"Jun "	"P05412"	4730	10880	200	3609	3708	505	13	4149	4149	4173	281	6	5	1	0	1171742	-1.655	100000.000	100000.000	0.000	0.000	0.000	0.000	0.000	16.610	-540	-441	-540	-441	316	2384	100	276	"S63"
0	0	0	5	7	3	"Lck"	"P06239"	5220	10870	110	4977	4987	313	6	4212	4212	4246	468	11	90	23	0	398921	1.583	100000.000	100000.000	0.000	0.000	0.000	0.000	0.000	16.610	765	775	765	775	80	656	100	277	"Y192"
0	0	0	5	8	3	"Lck"	"P06239"	5730	10880	110	5019	5016	197	3	4255	4255	4261	246	5	100	90	0	401252	3.069	100000.000	100000.000	0.000	0.000	0.000	0.000	0.000	16.610	764	761	764	761	80	656	100	278	"Y192"
0	0	0	5	9	3	"Lck"	"P06239"	6220	10870	110	4993	5263	1738	33	4234	4234	4282	989	23	12	2	0	421064	0.992	100000.000	100000.000	0.000	0.000	0.000	0.000	0.000	16.610	759	1029	759	1029	80	656	100	279	"Y192"
0	0	0	5	1	4	"Mlk3"	"Q16584"	2230	11540	200	3832	3859	289	7	3911	3911	3940	425	10	3	0	0	1219335	-0.191	100000.000	100000.000	0.000	0.000	0.000	0.000	0.000	16.610	-79	-52	-79	-52	316	2384	100	280	"T277"
0	0	0	5	2	4	"Mlk3"	"Q16584"	2730	11540	200	3861	3858	264	6	3935	3935	3965	330	8	6	0	0	1219193	-0.324	100000.000	100000.000	0.000	0.000	0.000	0.000	0.000	16.610	-74	-77	-74	-77	316	2384	100	281	"T277"
0	0	0	5	3	4	"Mlk3"	"Q16584"	3230	11530	200	3781	3795	277	7	3886	3886	3909	280	7	8	1	0	1199348	-0.407	100000.000	100000.000	0.000	0.000	0.000	0.000	0.000	16.610	-105	-91	-105	-91	316	2384	100	282	"T277"
0	0	0	5	4	4	"NFAT2 "	"O95644"	3730	11540	120	5318	5176	532	10	3937	3937	3973	269	6	92	86	0	621099	4.472	100000.000	100000.000	0.000	0.000	0.000	0.000	0.000	16.610	1381	1239	1381	1239	120	820	100	283	"S245"
0	0	0	5	5	4	"NFAT2 "	"O95644"	4230	11530	120	5575	5581	483	8	4094	4094	4125	321	7	98	94	0	669778	4.536	100000.000	100000.000	0.000	0.000	0.000	0.000	0.000	16.610	1481	1487	1481	1487	120	820	100	284	"S245"
0	0	0	5	6	4	"NFAT2 "	"O95644"	4730	11530	120	5326	5312	446	8	4151	4151	4160	274	6	95	91	0	637399	4.204	100000.000	100000.000	0.000	0.000	0.000	0.000	0.000	16.610	1175	1161	1175	1161	120	820	100	285	"S245"
0	0	0	5	7	4	"PI3-kinase p85 subunit beta"	"O00459"	5230	11530	80	5596	5658	1096	19	4117	4117	4132	294	7	98	86	0	294202	5.190	100000.000	100000.000	0.000	0.000	0.000	0.000	0.000	16.610	1479	1541	1479	1541	52	340	100	286	"Y605"
0	0	0	5	8	4	"PI3-kinase p85 subunit beta"	"O00459"	5730	11510	80	5420	5372	572	10	4164	4164	4188	349	8	94	82	0	279350	3.393	100000.000	100000.000	0.000	0.000	0.000	0.000	0.000	16.610	1256	1208	1256	1208	52	340	100	287	"Y605"
0	0	0	5	9	4	"PI3-kinase p85 subunit beta"	"O00459"	6240	11520	70	5665	5618	208	3	4228	4228	4234	202	4	100	100	0	179765	6.851	100000.000	100000.000	0.000	0.000	0.000	0.000	0.000	16.610	1437	1390	1437	1390	32	236	100	288	"Y605"
0	0	0	5	1	5	"PDGFRb"	"P09619"	2230	12180	200	4014	4082	514	12	3948	3948	3967	326	8	22	6	0	1289880	0.353	100000.000	100000.000	0.000	0.000	0.000	0.000	0.000	16.610	66	134	66	134	316	2384	100	289	"Y740"
0	0	0	5	2	5	"PDGFRb"	"P09619"	2730	12180	70	4415	4391	222	5	3906	3906	3912	214	5	90	68	0	140517	2.238	100000.000	100000.000	0.000	0.000	0.000	0.000	0.000	16.610	509	485	509	485	32	236	100	290	"Y740"
0	0	0	5	3	5	"PDGFRb"	"P09619"	3240	12180	70	4422	4421	221	4	3937	3937	3939	237	6	90	53	0	141470	2.034	100000.000	100000.000	0.000	0.000	0.000	0.000	0.000	16.610	485	484	485	484	32	236	100	291	"Y740"
0	0	0	5	4	5	"Rack1"	"P63244"	3740	12170	150	4905	4922	400	8	3915	3915	3946	316	8	96	86	0	767880	3.089	100000.000	100000.000	0.000	0.000	0.000	0.000	0.000	16.610	990	1007	990	1007	156	1272	100	292	"Y194"
0	0	0	5	5	5	"Rack1"	"P63244"	4230	12180	150	5050	5096	547	10	4050	4050	4070	360	8	100	85	0	795024	2.850	100000.000	100000.000	0.000	0.000	0.000	0.000	0.000	16.610	1000	1046	1000	1046	156	1272	100	293	"Y194"
0	0	0	5	6	5	"Rack1"	"P63244"	4730	12170	160	5056	5099	429	8	4116	4116	4132	260	6	96	90	0	1060541	3.719	100000.000	100000.000	0.000	0.000	0.000	0.000	0.000	16.610	940	983	940	983	208	1512	100	294	"Y194"
0	0	0	5	7	5	"SEK1 "	"P45985"	5220	12160	200	4090	4151	690	16	4132	4132	4152	344	8	4	1	0	1311704	-0.003	100000.000	100000.000	0.000	0.000	0.000	0.000	0.000	16.610	-42	19	-42	19	316	2384	100	295	"T261"
0	0	0	5	8	5	"SEK1 "	"P45985"	5720	12160	200	4105	4114	229	5	4159	4159	4186	524	12	1	0	0	1300089	-0.137	100000.000	100000.000	0.000	0.000	0.000	0.000	0.000	16.610	-54	-45	-54	-45	316	2384	100	296	"T261"
0	0	0	5	9	5	"SEK1 "	"P45985"	6220	12150	200	4195	4202	225	5	4163	4163	4166	212	5	18	4	0	1327873	0.170	100000.000	100000.000	0.000	0.000	0.000	0.000	0.000	16.610	32	39	32	39	316	2384	100	297	"T261"
0	0	0	5	1	6	"Smad3 "	"P84022"	2240	12840	100	4895	4868	381	7	3873	3873	3902	233	5	95	91	0	389463	4.146	100000.000	100000.000	0.000	0.000	0.000	0.000	0.000	16.610	1022	995	1022	995	80	560	100	298	"S423"
0	0	0	5	2	6	"Smad3 "	"P84022"	2740	12830	100	4815	4817	373	7	3799	3799	3829	363	9	98	86	0	385386	2.722	100000.000	100000.000	0.000	0.000	0.000	0.000	0.000	16.610	1016	1018	1016	1018	80	560	100	299	"S423"
0	0	0	5	3	6	"Smad3 "	"P84022"	3250	12830	110	4651	4679	571	12	3808	3808	3815	317	8	86	66	0	374344	2.726	100000.000	100000.000	0.000	0.000	0.000	0.000	0.000	16.610	843	871	843	871	80	656	100	300	"S423"
0	0	0	5	4	6	"TBK1 "	"Q9UHD2"	3760	12820	120	7701	6498	2111	32	3875	3875	3893	289	7	74	65	0	779712	9.014	100000.000	100000.000	0.000	0.000	0.000	0.000	0.000	16.610	3826	2623	3826	2623	120	820	100	301	"S172"
0	0	0	5	5	6	"TBK1 "	"Q9UHD2"	4240	12810	140	5674	5862	1769	30	4003	4003	4424	3765	85	24	0	0	914545	0.382	100000.000	100000.000	0.000	0.000	0.000	0.000	0.000	16.610	1671	1859	1671	1859	156	1140	100	302	"S172"
0	0	0	5	6	6	"TBK1 "	"Q9UHD2"	4730	12800	110	8066	7304	1673	22	4027	4027	4067	322	7	88	81	0	584330	10.053	100000.000	100000.000	0.000	0.000	0.000	0.000	0.000	16.610	4039	3277	4039	3277	80	656	100	303	"S172"
0	0	0	5	7	6	"TrKA"	"P04629"	5240	12810	110	10178	9855	1190	12	4107	4107	4140	492	11	98	98	0	788406	11.616	100000.000	100000.000	0.000	0.000	0.000	0.000	0.000	16.610	6071	5748	6071	5748	80	656	100	304	"Y496"
0	0	0	5	8	6	"TrKA"	"P04629"	5730	12810	110	9793	9261	1670	18	4141	4141	4164	393	9	96	92	0	740869	12.969	100000.000	100000.000	0.000	0.000	0.000	0.000	0.000	16.610	5652	5120	5652	5120	80	656	100	305	"Y496"
0	0	0	5	9	6	"TrKA"	"P04629"	6230	12800	100	9594	9025	1570	17	4155	4155	4177	359	8	93	93	0	722035	13.504	100000.000	100000.000	0.000	0.000	0.000	0.000	0.000	16.610	5439	4870	5439	4870	80	560	100	306	"Y496"
-75	0	0	5	1	7	"empty"	"empty"	2220	13440	200	3757	3802	744	19	3750	3750	3798	622	16	1	0	0	1201547	0.006	100000.000	100000.000	0.000	0.000	0.000	0.000	0.000	16.610	7	52	7	52	316	2384	100	307	"empty"
-75	0	0	5	2	7	"empty"	"empty"	2720	13440	200	3705	3737	360	9	3699	3699	3722	289	7	12	1	0	1180803	0.052	100000.000	100000.000	0.000	0.000	0.000	0.000	0.000	16.610	6	38	6	38	316	2384	100	308	"empty"
-75	0	0	5	3	7	"empty"	"empty"	3220	13440	200	3735	3817	1004	26	3660	3660	3672	269	7	19	2	0	1206188	0.539	100000.000	100000.000	0.000	0.000	0.000	0.000	0.000	16.610	75	157	75	157	316	2384	100	309	"empty"
-75	0	0	5	4	7	"empty"	"empty"	3720	13440	200	3816	3840	266	6	3727	3727	3739	271	7	18	3	0	1213425	0.373	100000.000	100000.000	0.000	0.000	0.000	0.000	0.000	16.610	89	113	89	113	316	2384	100	310	"empty"
-75	0	0	5	5	7	"empty"	"empty"	4220	13440	200	3900	3929	372	9	3880	3880	3892	274	7	13	2	0	1241538	0.135	100000.000	100000.000	0.000	0.000	0.000	0.000	0.000	16.610	20	49	20	49	316	2384	100	311	"empty"
-75	0	0	5	6	7	"empty"	"empty"	4720	13440	200	3994	3996	245	6	3993	3993	4010	347	8	6	1	0	1262621	-0.040	100000.000	100000.000	0.000	0.000	0.000	0.000	0.000	16.610	1	3	1	3	316	2384	100	312	"empty"
-75	0	0	5	7	7	"empty"	"empty"	5220	13440	200	4020	4053	370	9	4020	4020	4045	391	9	6	0	0	1280763	0.020	0.000	100000.000	0.000	0.000	0.000	0.000	0.000	Error	0	33	0	33	316	2384	100	313	"empty"
-75	0	0	5	8	7	"empty"	"empty"	5720	13440	200	4081	4080	239	5	4050	4050	4076	521	12	1	0	0	1289160	0.008	100000.000	100000.000	0.000	0.000	0.000	0.000	0.000	16.610	31	30	31	30	316	2384	100	314	"empty"
-75	0	0	5	9	7	"empty"	"empty"	6220	13440	200	4097	4108	274	6	4061	4061	4091	880	21	0	0	0	1298040	0.019	100000.000	100000.000	0.000	0.000	0.000	0.000	0.000	16.610	36	47	36	47	316	2384	100	315	"empty"
0	0	0	6	1	1	"PLCG2"	"P16885"	6730	9590	120	5635	5505	682	12	4232	4232	4262	642	15	82	64	0	660550	1.936	100000.000	100000.000	0.000	0.000	0.000	0.000	0.000	16.610	1403	1273	1403	1273	120	820	100	316	"Y753"
0	0	0	6	2	1	"PLCG2"	"P16885"	7230	9590	110	5416	5724	2430	42	4042	4042	4067	391	9	100	100	0	457939	4.238	100000.000	100000.000	0.000	0.000	0.000	0.000	0.000	16.610	1374	1682	1374	1682	80	656	100	317	"Y753"
0	0	0	6	3	1	"PLCG2"	"P16885"	7730	9590	120	5188	5151	562	10	3922	3922	4118	2632	63	0	0	0	618094	0.392	100000.000	100000.000	0.000	0.000	0.000	0.000	0.000	16.610	1266	1229	1266	1229	120	820	100	318	"Y753"
0	0	0	6	4	1	"pyk2"	"Q14289"	8250	9590	160	13002	12173	2969	24	3799	3799	3810	304	7	95	93	0	2531957	27.510	100000.000	100000.000	0.000	0.000	0.000	0.000	0.000	16.610	9203	8374	9203	8374	208	1512	100	319	"Y402"
0	0	0	6	5	1	"pyk2"	"Q14289"	8740	9590	150	12871	12908	4725	36	3848	3848	3864	251	6	97	96	0	2013721	36.032	100000.000	100000.000	0.000	0.000	0.000	0.000	0.000	16.610	9023	9060	9023	9060	156	1272	100	320	"Y402"
0	0	0	6	6	1	"pyk2"	"Q14289"	9240	9580	130	12498	12581	701	5	3849	3849	3869	303	7	100	100	0	1509665	28.752	100000.000	100000.000	0.000	0.000	0.000	0.000	0.000	16.610	8649	8732	8649	8732	120	940	100	321	"Y402"
0	0	0	6	7	1	"STAM2"	"Q92783"	9740	9580	160	7003	7311	3695	50	3890	3890	3901	282	7	97	95	0	1520607	12.092	100000.000	100000.000	0.000	0.000	0.000	0.000	0.000	16.610	3113	3421	3113	3421	208	1512	100	322	"Y371"
0	0	0	6	8	1	"STAM2"	"Q92783"	10230	9580	160	7179	7102	730	10	3959	3959	3979	340	8	98	97	0	1477245	9.185	100000.000	100000.000	0.000	0.000	0.000	0.000	0.000	16.610	3220	3143	3220	3143	208	1512	100	323	"Y371"
0	0	0	6	9	1	"STAM2"	"Q92783"	10740	9590	180	8792	9420	3216	34	3992	3992	4014	914	22	93	91	0	2411412	5.915	100000.000	100000.000	0.000	0.000	0.000	0.000	0.000	16.610	4800	5428	4800	5428	256	1924	100	324	"Y371"
0	0	0	6	1	2	"STAT3 "	"P40763"	6740	10240	120	7559	7485	682	9	4184	4184	4212	487	11	99	97	0	898248	6.721	100000.000	100000.000	0.000	0.000	0.000	0.000	0.000	16.610	3375	3301	3375	3301	120	820	100	325	"Y705"
0	0	0	6	2	2	"STAT3 "	"P40763"	7240	10240	140	7143	6826	1044	15	4072	4072	4122	1000	24	91	83	0	1064910	2.704	100000.000	100000.000	0.000	0.000	0.000	0.000	0.000	16.610	3071	2754	3071	2754	156	1140	100	326	"Y705"
0	0	0	6	3	2	"STAT3 "	"P40763"	7750	10240	140	6745	7275	5520	75	3920	3920	3925	375	9	93	91	0	1134957	8.933	100000.000	100000.000	0.000	0.000	0.000	0.000	0.000	16.610	2825	3355	2825	3355	156	1140	100	327	"Y705"
0	0	0	6	4	2	"STMN1"	"P16949"	8240	10230	200	3931	3955	293	7	3872	3872	3903	774	19	1	0	0	1249679	0.067	100000.000	100000.000	0.000	0.000	0.000	0.000	0.000	16.610	59	83	59	83	316	2384	100	328	"S15"
0	0	0	6	5	2	"STMN1"	"P16949"	8740	10230	200	3849	3895	272	6	3887	3887	3912	491	12	5	0	0	1230908	-0.035	100000.000	100000.000	0.000	0.000	0.000	0.000	0.000	16.610	-38	8	-38	8	316	2384	100	329	"S15"
0	0	0	6	6	2	"STMN1"	"P16949"	9240	10230	200	3902	3932	253	6	3869	3869	3910	630	16	2	0	0	1242613	0.035	100000.000	100000.000	0.000	0.000	0.000	0.000	0.000	16.610	33	63	33	63	316	2384	100	330	"S15"
0	0	0	6	7	2	"4E-BP1 "	"Q13541"	9740	10230	200	3783	3812	314	8	3858	3858	3916	1145	29	0	0	0	1204687	-0.091	100000.000	100000.000	0.000	0.000	0.000	0.000	0.000	16.610	-75	-46	-75	-46	316	2384	100	331	"S64"
0	0	0	6	8	2	"4E-BP1 "	"Q13541"	10240	10220	200	4104	4140	425	10	4149	4149	4232	1356	32	0	0	0	1308139	-0.068	100000.000	100000.000	0.000	0.000	0.000	0.000	0.000	16.610	-45	-9	-45	-9	316	2384	100	332	"S64"
0	0	0	6	9	2	"4E-BP1 "	"Q13541"	10740	10220	200	3436	3489	572	16	3841	3841	3904	1499	38	0	0	0	1102484	-0.277	100000.000	100000.000	0.000	0.000	0.000	0.000	0.000	16.610	-405	-352	-405	-352	316	2384	100	333	"S64"
0	0	0	6	1	3	"Tgfbr2"	"P37173"	6730	10850	200	3807	4001	2030	50	4191	4191	4210	407	9	4	1	0	1264358	-0.514	100000.000	100000.000	0.000	0.000	0.000	0.000	0.000	16.610	-384	-190	-384	-190	316	2384	100	334	"Y336"
0	0	0	6	2	3	"Tgfbr2"	"P37173"	7230	10850	200	3695	3753	361	9	4075	4075	4085	260	6	4	1	0	1185840	-1.277	100000.000	100000.000	0.000	0.000	0.000	0.000	0.000	16.610	-380	-322	-380	-322	316	2384	100	335	"Y336"
0	0	0	6	3	3	"Tgfbr2"	"P37173"	7730	10850	200	3631	3696	435	11	3966	3966	3991	396	9	3	0	0	1167879	-0.745	100000.000	100000.000	0.000	0.000	0.000	0.000	0.000	16.610	-335	-270	-335	-270	316	2384	100	336	"Y336"
0	0	0	6	4	3	"Bid "	"P55957"	8230	10850	200	3948	4174	943	22	3853	3853	3877	290	7	25	17	0	1318898	1.024	100000.000	100000.000	0.000	0.000	0.000	0.000	0.000	16.610	95	321	95	321	316	2384	100	337	"T54"
0	0	0	6	5	3	"Bid "	"P55957"	8730	10850	200	4314	4607	1142	24	3925	3925	4091	1788	43	7	1	0	1455912	0.289	100000.000	100000.000	0.000	0.000	0.000	0.000	0.000	16.610	389	682	389	682	316	2384	100	338	"T54"
0	0	0	6	6	3	"Bid "	"P55957"	9240	10850	120	4110	4301	624	14	3848	3848	3903	423	10	46	35	0	516135	0.941	100000.000	100000.000	0.000	0.000	0.000	0.000	0.000	16.610	262	453	262	453	120	820	100	339	"T54"
0	0	0	6	7	3	"caveolin-1"	"Q03135"	9740	10840	200	3743	3767	610	16	3761	3761	3813	865	22	0	0	0	1190499	-0.053	100000.000	100000.000	0.000	0.000	0.000	0.000	0.000	16.610	-18	6	-18	6	316	2384	100	340	"Y6"
0	0	0	6	8	3	"caveolin-1"	"Q03135"	10240	10840	200	4135	4191	357	8	4082	4082	4113	413	10	21	1	0	1324306	0.189	100000.000	100000.000	0.000	0.000	0.000	0.000	0.000	16.610	53	109	53	109	316	2384	100	341	"Y6"
0	0	0	6	9	3	"caveolin-1"	"Q03135"	10740	10840	200	3849	3818	322	8	4085	4085	4341	3364	77	0	0	0	1206495	-0.155	100000.000	100000.000	0.000	0.000	0.000	0.000	0.000	16.610	-236	-267	-236	-267	316	2384	100	342	"Y6"
0	0	0	6	1	4	"CDK2"	"P24941"	6730	11530	120	5724	7461	8560	114	4155	4155	4171	216	5	98	95	1	895293	15.231	100000.000	100000.000	0.000	0.000	0.000	0.000	0.000	16.610	1569	3306	1569	3306	120	820	100	343	"Y14"
0	0	0	6	2	4	"CDK2"	"P24941"	7250	11540	120	5358	5285	443	8	4018	4018	4025	290	7	95	92	0	634241	4.345	100000.000	100000.000	0.000	0.000	0.000	0.000	0.000	16.610	1340	1267	1340	1267	120	820	100	344	"Y14"
0	0	0	6	3	4	"CDK2"	"P24941"	7760	11530	120	5334	5304	429	8	3949	3949	3946	242	6	95	95	0	636444	5.612	100000.000	100000.000	0.000	0.000	0.000	0.000	0.000	16.610	1385	1355	1385	1355	120	820	100	345	"Y14"
0	0	0	6	4	4	"Fos "	"P01100"	8240	11520	200	3976	3977	278	6	3913	3913	4040	1951	48	0	0	0	1256784	-0.032	100000.000	100000.000	0.000	0.000	0.000	0.000	0.000	16.610	63	64	63	64	316	2384	100	346	"S362"
0	0	0	6	5	4	"Fos "	"P01100"	8740	11520	200	3873	3895	208	5	3862	3862	3887	426	10	3	0	0	1230704	0.019	100000.000	100000.000	0.000	0.000	0.000	0.000	0.000	16.610	11	33	11	33	316	2384	100	347	"S362"
0	0	0	6	6	4	"Fos "	"P01100"	9240	11510	200	3933	3945	237	6	3829	3829	3842	242	6	19	4	0	1246536	0.426	100000.000	100000.000	0.000	0.000	0.000	0.000	0.000	16.610	104	116	104	116	316	2384	100	348	"S362"
0	0	0	6	7	4	"Grb2"	"P62993"	9750	11510	80	7126	6989	798	11	3895	3895	3893	228	5	98	98	0	363435	13.579	100000.000	100000.000	0.000	0.000	0.000	0.000	0.000	16.610	3231	3094	3231	3094	52	340	100	349	"Y37"
0	0	0	6	8	4	"Grb2"	"P62993"	10260	11500	140	4289	5351	1785	33	3970	3970	4072	1307	32	39	33	0	834723	0.979	100000.000	100000.000	0.000	0.000	0.000	0.000	0.000	16.610	319	1381	319	1381	156	1140	100	350	"Y37"
0	0	0	6	9	4	"Grb2"	"P62993"	10750	11510	80	8611	8428	746	8	3644	3644	3645	269	7	100	100	0	438254	17.781	100000.000	100000.000	0.000	0.000	0.000	0.000	0.000	16.610	4967	4784	4967	4784	52	340	100	351	"Y37"
0	0	0	6	1	5	"IL4R "	"P24394"	6740	12150	170	6471	6541	742	11	4157	4157	4180	320	7	100	100	0	1360499	7.378	100000.000	100000.000	0.000	0.000	0.000	0.000	0.000	16.610	2314	2384	2314	2384	208	1660	100	352	"Y713"
0	0	0	6	2	5	"IL4R "	"P24394"	7250	12170	180	6133	6669	4824	72	3989	3989	4009	315	7	98	97	0	1707158	8.444	100000.000	100000.000	0.000	0.000	0.000	0.000	0.000	16.610	2144	2680	2144	2680	256	1924	100	353	"Y713"
0	0	0	6	3	5	"IL4R "	"P24394"	7740	12160	180	5806	6042	2711	44	3930	3930	3968	457	11	96	94	0	1546644	4.538	100000.000	100000.000	0.000	0.000	0.000	0.000	0.000	16.610	1876	2112	1876	2112	256	1924	100	354	"Y713"
0	0	0	6	4	5	"IRAK4"	"P51617"	8250	12170	160	8448	8542	2405	28	3922	3922	4001	1200	29	97	96	0	1776819	3.784	100000.000	100000.000	0.000	0.000	0.000	0.000	0.000	16.610	4526	4620	4526	4620	208	1512	100	355	"T208"
0	0	0	6	5	5	"IRAK4"	"P51617"	8750	12160	160	8325	8405	751	8	3892	3892	3949	392	9	100	100	0	1748330	11.367	100000.000	100000.000	0.000	0.000	0.000	0.000	0.000	16.610	4433	4513	4433	4513	208	1512	100	356	"T208"
0	0	0	6	6	5	"IRAK4"	"P51617"	9250	12160	160	8336	8414	1487	17	3853	3853	3926	591	15	99	99	0	1750077	7.594	100000.000	100000.000	0.000	0.000	0.000	0.000	0.000	16.610	4483	4561	4483	4561	208	1512	100	357	"T208"
0	0	0	6	7	5	"LDLRAP1"	"Q5SW96"	9740	12150	200	3791	3803	272	7	3866	3866	4068	2725	66	0	0	0	1201620	-0.097	100000.000	100000.000	0.000	0.000	0.000	0.000	0.000	16.610	-75	-63	-75	-63	316	2384	100	358	"S186"
0	0	0	6	8	5	"LDLRAP1"	"Q5SW96"	10240	12150	200	4260	4538	2179	48	4018	4018	4116	1544	37	3	1	0	1434125	0.273	100000.000	100000.000	0.000	0.000	0.000	0.000	0.000	16.610	242	520	242	520	316	2384	100	359	"S186"
0	0	0	6	9	5	"LDLRAP1"	"Q5SW96"	10740	12150	200	3576	3672	733	19	3672	3672	3701	381	10	6	2	0	1160392	-0.076	100000.000	0.000	0.000	0.000	0.000	0.000	0.000	16.610	-96	0	-96	0	316	2384	100	360	"S186"
0	0	0	6	1	6	"MAPK14"	"Q16539"	6720	12790	200	4230	4417	553	12	4085	4085	4097	311	7	35	28	0	1395759	1.029	100000.000	100000.000	0.000	0.000	0.000	0.000	0.000	16.610	145	332	145	332	316	2384	100	361	"T179"
0	0	0	6	2	6	"MAPK14"	"Q16539"	7230	12790	120	4800	4770	541	11	3955	3955	3976	263	6	84	75	0	572411	3.019	100000.000	100000.000	0.000	0.000	0.000	0.000	0.000	16.610	845	815	845	815	120	820	100	362	"T179"
0	0	0	6	3	6	"MAPK14"	"Q16539"	7750	12810	100	4656	4701	558	11	3864	3864	3855	315	8	90	72	0	376114	2.686	100000.000	100000.000	0.000	0.000	0.000	0.000	0.000	16.610	792	837	792	837	80	560	100	363	"T179"
0	0	0	6	4	6	"Met "	"P08581"	8260	12810	80	4920	4770	456	9	3799	3799	3840	433	11	84	63	0	248031	2.148	100000.000	100000.000	0.000	0.000	0.000	0.000	0.000	16.610	1121	971	1121	971	52	340	100	364	"Y1003"
0	0	0	6	5	6	"Met "	"P08581"	8750	12810	80	5078	5004	473	9	3829	3829	3848	233	6	94	92	0	260217	4.961	100000.000	100000.000	0.000	0.000	0.000	0.000	0.000	16.610	1249	1175	1249	1175	52	340	100	365	"Y1003"
0	0	0	6	6	6	"Met "	"P08581"	9260	12810	140	4010	4286	623	14	3826	3826	3848	215	5	48	39	0	668638	2.037	100000.000	100000.000	0.000	0.000	0.000	0.000	0.000	16.610	184	460	184	460	156	1140	100	366	"Y1003"
0	0	0	6	7	6	"p53 "	"P04637"	9760	12800	80	4865	4859	238	4	3815	3815	3833	286	7	100	96	0	252671	3.587	100000.000	100000.000	0.000	0.000	0.000	0.000	0.000	16.610	1050	1044	1050	1044	52	340	100	367	"S15"
0	0	0	6	8	6	"p53 "	"P04637"	10250	12800	110	5127	4990	537	10	4205	4205	4260	685	16	67	8	0	399205	1.066	100000.000	100000.000	0.000	0.000	0.000	0.000	0.000	16.610	922	785	922	785	80	656	100	368	"S15"
0	0	0	6	9	6	"p53 "	"P04637"	10750	12800	110	4583	4479	458	10	3882	3882	3914	797	20	36	2	0	358315	0.709	100000.000	100000.000	0.000	0.000	0.000	0.000	0.000	16.610	701	597	701	597	80	656	100	369	"S15"
-75	0	0	6	1	7	"empty"	"empty"	6730	13430	200	4118	4130	227	5	4080	4080	4127	1045	25	0	0	0	1305111	0.003	100000.000	100000.000	0.000	0.000	0.000	0.000	0.000	16.610	38	50	38	50	316	2384	100	370	"empty"
-75	0	0	6	2	7	"empty"	"empty"	7230	13430	200	3879	3928	591	15	3932	3932	4013	1374	34	0	0	0	1241157	-0.062	100000.000	100000.000	0.000	0.000	0.000	0.000	0.000	16.610	-53	-4	-53	-4	316	2384	100	371	"empty"
-75	0	0	6	3	7	"empty"	"empty"	7730	13430	200	3864	3879	257	6	3828	3828	3893	1389	35	0	0	0	1225854	-0.010	100000.000	100000.000	0.000	0.000	0.000	0.000	0.000	16.610	36	51	36	51	316	2384	100	372	"empty"
-75	0	0	6	4	7	"empty"	"empty"	8230	13430	200	3844	3878	446	11	3814	3814	3900	1739	44	0	0	0	1225511	-0.013	100000.000	100000.000	0.000	0.000	0.000	0.000	0.000	16.610	30	64	30	64	316	2384	100	373	"empty"
-75	0	0	6	5	7	"empty"	"empty"	8730	13430	200	3843	3854	247	6	3831	3831	3863	520	13	1	0	0	1218006	-0.017	100000.000	100000.000	0.000	0.000	0.000	0.000	0.000	16.610	12	23	12	23	316	2384	100	374	"empty"
-75	0	0	6	6	7	"empty"	"empty"	9230	13430	200	3815	3928	1742	44	3845	3845	3915	1235	31	0	0	0	1241116	0.011	100000.000	100000.000	0.000	0.000	0.000	0.000	0.000	16.610	-30	83	-30	83	316	2384	100	375	"empty"
0	0	0	6	7	7	"GLQAWPGEAIPQFLG_100"	"GLQAWPGEAIPQFLG_100"	9730	13420	200	3870	4000	438	10	3851	3851	3881	757	19	12	0	0	1264140	0.157	100000.000	100000.000	0.000	0.000	0.000	0.000	0.000	16.610	19	149	19	149	316	2384	100	376	"GLQAWPGEAIPQFLG_100"
0	0	0	6	8	7	"GLQAWPGEAIPQFLG_100"	"GLQAWPGEAIPQFLG_100"	10230	13420	90	5087	5007	317	6	4012	4012	4052	472	11	94	55	0	260360	2.023	100000.000	100000.000	0.000	0.000	0.000	0.000	0.000	16.610	1075	995	1075	995	52	420	100	377	"GLQAWPGEAIPQFLG_100"
0	0	0	6	9	7	"GLQAWPGEAIPQFLG_100"	"GLQAWPGEAIPQFLG_100"	10750	13430	80	5074	5038	283	5	3939	3939	3925	305	7	98	94	0	261975	3.649	100000.000	100000.000	0.000	0.000	0.000	0.000	0.000	16.610	1135	1099	1135	1099	52	340	100	378	"GLQAWPGEAIPQFLG_100"
0	0	0	7	1	1	"JAK2"	"O60674"	11260	9560	200	4024	4283	928	21	4052	4052	4065	584	14	12	9	0	1353321	0.373	100000.000	100000.000	0.000	0.000	0.000	0.000	0.000	16.610	-28	231	-28	231	316	2384	100	379	"Y813"
0	0	0	7	2	1	"JAK2"	"O60674"	11770	9560	200	4039	4230	744	17	4180	4180	4215	544	12	10	9	0	1336821	0.028	100000.000	100000.000	0.000	0.000	0.000	0.000	0.000	16.610	-141	50	-141	50	316	2384	100	380	"Y813"
0	0	0	7	3	1	"JAK2"	"O60674"	12270	9560	200	4361	4573	807	17	4245	4245	4338	1394	32	8	4	0	1444987	0.169	100000.000	100000.000	0.000	0.000	0.000	0.000	0.000	16.610	116	328	116	328	316	2384	100	381	"Y813"
0	0	0	7	4	1	"Jun "	"P05412"	12770	9560	100	4412	4389	235	5	3756	3756	3857	962	24	6	0	0	351100	0.553	100000.000	100000.000	0.000	0.000	0.000	0.000	0.000	16.610	656	633	656	633	80	560	100	382	"S73"
0	0	0	7	5	1	"Jun "	"P05412"	13270	9560	200	3835	3791	433	11	4131	4131	4116	459	11	1	0	0	1197857	-0.708	100000.000	100000.000	0.000	0.000	0.000	0.000	0.000	16.610	-296	-340	-296	-340	316	2384	100	383	"S73"
0	0	0	7	6	1	"Jun "	"P05412"	13780	9560	130	4062	4102	316	7	3938	3938	3928	421	10	11	3	0	492195	0.413	100000.000	100000.000	0.000	0.000	0.000	0.000	0.000	16.610	124	164	124	164	120	940	100	384	"S73"
0	0	0	7	7	1	"Kit "	"P10721"	14290	9570	90	7704	7967	1093	13	3776	3776	3892	635	16	100	100	0	414292	6.417	100000.000	100000.000	0.000	0.000	0.000	0.000	0.000	16.610	3928	4191	3928	4191	52	420	100	385	"Y936"
0	0	0	7	8	1	"Kit "	"P10721"	14790	9540	120	7943	7417	1934	26	3999	3999	4067	1198	29	80	76	0	890042	2.796	100000.000	100000.000	0.000	0.000	0.000	0.000	0.000	16.610	3944	3418	3944	3418	120	820	100	386	"Y936"
0	0	0	7	9	1	"Kit "	"P10721"	15290	9550	110	7956	7876	732	9	4040	4040	4053	269	6	100	100	0	630086	14.212	100000.000	100000.000	0.000	0.000	0.000	0.000	0.000	16.610	3916	3836	3916	3836	80	656	100	387	"Y936"
0	0	0	7	1	2	"Mnk1"	"Q9BUB5"	11290	10210	70	4910	4913	291	5	3698	3698	3721	519	13	100	68	0	157209	2.297	100000.000	100000.000	0.000	0.000	0.000	0.000	0.000	16.610	1212	1215	1212	1215	32	236	100	388	"T250"
0	0	0	7	2	2	"Mnk1"	"Q9BUB5"	11790	10210	80	4860	4745	450	9	3919	3919	3904	270	6	84	76	0	246759	3.115	100000.000	100000.000	0.000	0.000	0.000	0.000	0.000	16.610	941	826	941	826	52	340	100	389	"T250"
0	0	0	7	3	2	"Mnk1"	"Q9BUB5"	12280	10200	70	4921	4844	426	8	3943	3943	3959	284	7	90	75	0	155022	3.116	100000.000	100000.000	0.000	0.000	0.000	0.000	0.000	16.610	978	901	978	901	32	236	100	390	"T250"
0	0	0	7	4	2	"NFAT3"	"Q14934"	12790	10190	80	10970	9823	3156	32	4402	4402	4414	242	5	86	82	0	510809	22.351	100000.000	100000.000	0.000	0.000	0.000	0.000	0.000	16.610	6568	5421	6568	5421	52	340	100	391	"S676"
0	0	0	7	5	2	"NFAT3"	"Q14934"	13290	10210	80	11020	10219	3526	34	3839	3839	3836	450	11	92	90	0	531377	14.184	100000.000	100000.000	0.000	0.000	0.000	0.000	0.000	16.610	7181	6380	7181	6380	52	340	100	392	"S676"
0	0	0	7	6	2	"NFAT3"	"Q14934"	13790	10200	200	4076	5609	3698	65	4020	4020	4068	683	16	20	18	0	1772408	2.256	100000.000	100000.000	0.000	0.000	0.000	0.000	0.000	16.610	56	1589	56	1589	316	2384	100	393	"S676"
0	0	0	7	7	2	"PIK3R1 "	"P27986"	14290	10190	110	4342	4387	278	6	3583	3583	3601	281	7	98	85	0	350925	2.797	100000.000	100000.000	0.000	0.000	0.000	0.000	0.000	16.610	759	804	759	804	80	656	100	394	"Y528"
0	0	0	7	8	2	"PIK3R1 "	"P27986"	14820	10190	100	4457	4479	284	6	3999	3999	4022	292	7	71	30	0	358307	1.565	100000.000	100000.000	0.000	0.000	0.000	0.000	0.000	16.610	458	480	458	480	80	560	100	395	"Y528"
0	0	0	7	9	2	"PIK3R1 "	"P27986"	15320	10180	200	4159	4198	464	11	4005	4005	4036	622	15	9	0	0	1326604	0.260	100000.000	100000.000	0.000	0.000	0.000	0.000	0.000	16.610	154	193	154	193	316	2368	100	396	"Y528"
0	0	0	7	1	3	"p67phox"	"P19878"	11280	10840	200	4111	4110	292	7	3667	3667	3668	597	16	27	0	0	1298814	0.740	100000.000	100000.000	0.000	0.000	0.000	0.000	0.000	16.610	444	443	444	443	316	2384	100	397	"S208"
0	0	0	7	2	3	"p67phox"	"P19878"	11790	10840	130	4134	4144	288	6	3716	3716	3762	1016	27	4	0	0	497254	0.376	100000.000	100000.000	0.000	0.000	0.000	0.000	0.000	16.610	418	428	418	428	120	940	100	398	"S208"
0	0	0	7	3	3	"p67phox"	"P19878"	12280	10840	200	3945	4141	2413	58	3866	3866	3883	340	8	10	2	0	1308532	0.759	100000.000	100000.000	0.000	0.000	0.000	0.000	0.000	16.610	79	275	79	275	316	2384	100	399	"S208"
0	0	0	7	4	3	"PDK1"	"O15530"	12780	10850	130	4445	4380	405	9	4032	4032	4084	721	17	16	0	0	525609	0.411	100000.000	100000.000	0.000	0.000	0.000	0.000	0.000	16.610	413	348	413	348	120	940	100	400	"S241"
0	0	0	7	5	3	"PDK1"	"O15530"	13280	10840	200	3695	3761	387	10	3933	3933	3900	535	13	4	0	0	1188475	-0.260	100000.000	100000.000	0.000	0.000	0.000	0.000	0.000	16.610	-238	-172	-238	-172	316	2384	100	401	"S241"
0	0	0	7	6	3	"PDK1"	"O15530"	13790	10840	90	4789	4746	470	9	4124	4124	4112	325	7	67	51	0	246770	1.951	100000.000	100000.000	0.000	0.000	0.000	0.000	0.000	16.610	665	622	665	622	52	420	100	402	"S241"
0	0	0	7	7	3	"Ripk1"	"Q13546"	14300	10840	100	4820	4781	551	11	3743	3743	3743	406	10	87	77	0	382490	2.557	100000.000	100000.000	0.000	0.000	0.000	0.000	0.000	16.610	1077	1038	1077	1038	80	560	100	403	"Y384"
0	0	0	7	8	3	"Ripk1"	"Q13546"	14810	10830	110	4669	4711	705	14	3998	3998	4151	1441	34	2	1	0	376865	0.389	100000.000	100000.000	0.000	0.000	0.000	0.000	0.000	16.610	671	713	671	713	80	656	100	404	"Y384"
0	0	0	7	9	3	"Ripk1"	"Q13546"	15300	10830	90	5114	5193	320	6	4080	4080	4173	1521	36	13	0	0	270052	0.671	100000.000	100000.000	0.000	0.000	0.000	0.000	0.000	16.610	1034	1113	1034	1113	52	420	100	405	"Y384"
0	0	0	7	1	4	"Shc1"	"P29353"	11290	11490	200	3887	3756	440	11	3717	3717	3637	593	16	4	0	0	1186966	0.201	100000.000	100000.000	0.000	0.000	0.000	0.000	0.000	16.610	170	39	170	39	316	2384	100	406	"S36"
0	0	0	7	2	4	"Shc1"	"P29353"	11790	11490	200	3716	3729	244	6	3667	3667	3733	1501	40	0	0	0	1178436	-0.003	100000.000	100000.000	0.000	0.000	0.000	0.000	0.000	16.610	49	62	49	62	316	2384	100	407	"S36"
0	0	0	7	3	4	"Shc1"	"P29353"	12290	11480	200	3755	3782	404	10	3689	3689	3713	331	8	8	1	0	1195183	0.208	100000.000	100000.000	0.000	0.000	0.000	0.000	0.000	16.610	66	93	66	93	316	2384	100	408	"S36"
0	0	0	7	4	4	"SMAD3"	"Q15796"	12790	11480	200	3946	3975	275	6	3880	3880	3919	392	10	14	0	0	1255974	0.143	100000.000	100000.000	0.000	0.000	0.000	0.000	0.000	16.610	66	95	66	95	316	2384	100	409	"S204"
0	0	0	7	5	4	"SMAD3"	"Q15796"	13290	11480	200	4172	4188	280	6	3969	3969	3886	438	11	19	1	0	1323346	0.689	100000.000	100000.000	0.000	0.000	0.000	0.000	0.000	16.610	203	219	203	219	316	2384	100	410	"S204"
0	0	0	7	6	4	"SMAD3"	"Q15796"	13790	11480	200	4040	4063	552	13	4002	4002	3978	744	18	1	0	0	1283906	0.114	100000.000	100000.000	0.000	0.000	0.000	0.000	0.000	16.610	38	61	38	61	316	2384	100	411	"S204"
0	0	0	7	7	4	"TAK1 "	"O43318"	14300	11470	200	3626	3706	650	17	3749	3749	3771	699	18	0	0	0	1171137	-0.093	100000.000	100000.000	0.000	0.000	0.000	0.000	0.000	16.610	-123	-43	-123	-43	316	2384	100	412	"S192"
0	0	0	7	8	4	"TAK1 "	"O43318"	14800	11470	200	3921	3937	239	6	3894	3894	3928	403	10	6	0	0	1244049	0.022	100000.000	100000.000	0.000	0.000	0.000	0.000	0.000	16.610	27	43	27	43	316	2384	100	413	"S192"
0	0	0	7	9	4	"TAK1 "	"O43318"	15300	11470	200	4036	4073	606	14	3956	3956	3946	451	11	8	1	0	1287178	0.282	100000.000	100000.000	0.000	0.000	0.000	0.000	0.000	16.610	80	117	80	117	316	2384	100	414	"S192"
0	0	0	7	1	5	"ACC1"	"Q13085 "	11300	12120	200	3350	3344	585	17	3638	3638	3631	1125	30	0	0	0	1056599	-0.255	100000.000	100000.000	0.000	0.000	0.000	0.000	0.000	16.610	-288	-294	-288	-294	316	2384	100	415	"S29"
0	0	0	7	2	5	"ACC1"	"Q13085 "	11800	12120	200	3659	3715	321	8	3645	3645	3662	252	6	23	9	0	1174077	0.210	100000.000	100000.000	0.000	0.000	0.000	0.000	0.000	16.610	14	70	14	70	316	2384	100	416	"S29"
0	0	0	7	3	5	"ACC1"	"Q13085 "	12300	12120	200	3717	3790	301	7	3683	3683	4002	3322	83	0	0	0	1197554	-0.064	100000.000	100000.000	0.000	0.000	0.000	0.000	0.000	16.610	34	107	34	107	316	2384	100	417	"S29"
0	0	0	7	4	5	"AR"	"P10275"	12800	12120	100	6558	6444	984	15	3739	3739	3770	252	6	95	93	0	515492	10.611	100000.000	100000.000	0.000	0.000	0.000	0.000	0.000	16.610	2819	2705	2819	2705	80	560	100	418	"Y363"
0	0	0	7	5	5	"AR"	"P10275"	13320	12120	100	6679	6589	742	11	4078	4078	4099	597	14	95	92	0	527156	4.171	100000.000	100000.000	0.000	0.000	0.000	0.000	0.000	16.610	2601	2511	2601	2511	80	560	100	419	"Y363"
0	0	0	7	6	5	"AR"	"P10275"	13810	12150	160	4262	5055	1480	29	3792	3792	3762	401	10	52	42	0	1051474	3.224	100000.000	100000.000	0.000	0.000	0.000	0.000	0.000	16.610	470	1263	470	1263	208	1512	100	420	"Y363"
0	0	0	7	7	5	"process-control__"	"GGSGGSGDYKDDDDK"	14310	12110	200	3685	3701	288	7	3721	3721	3751	405	10	5	1	0	1169485	-0.123	100000.000	100000.000	0.000	0.000	0.000	0.000	0.000	16.610	-36	-20	-36	-20	316	2384	100	421	"process-control__"
0	0	0	7	8	5	"process-control__"	"GGSGGSGDYKDDDDK"	14810	12110	200	3897	3974	666	16	3792	3792	3859	1015	26	2	1	0	1255714	0.113	100000.000	100000.000	0.000	0.000	0.000	0.000	0.000	16.610	105	182	105	182	316	2384	100	422	"process-control__"
0	0	0	7	9	5	"process-control__"	"GGSGGSGDYKDDDDK"	15310	12100	200	3788	4212	4327	102	3804	3804	3835	474	12	13	2	0	1331054	0.795	100000.000	100000.000	0.000	0.000	0.000	0.000	0.000	16.610	-16	408	-16	408	316	2384	100	423	"process-control__"
0	0	0	7	1	6	"Ck2-B"	"Q5SRQ6"	11300	12780	200	3699	3695	288	7	3620	3620	3570	575	16	2	0	0	1167495	0.217	100000.000	100000.000	0.000	0.000	0.000	0.000	0.000	16.610	79	75	79	75	316	2384	100	424	"S228"
0	0	0	7	2	6	"Ck2-B"	"Q5SRQ6"	11800	12770	200	3790	3821	297	7	3657	3657	3678	341	9	19	3	0	1207280	0.419	100000.000	100000.000	0.000	0.000	0.000	0.000	0.000	16.610	133	164	133	164	316	2384	100	425	"S228"
0	0	0	7	3	6	"Ck2-B"	"Q5SRQ6"	12300	12770	200	3680	3703	306	8	3629	3629	3679	458	12	6	1	0	1170027	0.052	100000.000	100000.000	0.000	0.000	0.000	0.000	0.000	16.610	51	74	51	74	316	2384	100	426	"S228"
0	0	0	7	4	6	"CTNNB1"	"P35222"	12800	12780	90	4028	4069	441	10	3602	3602	3626	671	18	11	1	0	211580	0.660	100000.000	100000.000	0.000	0.000	0.000	0.000	0.000	16.610	426	467	426	467	52	420	100	427	"S33"
0	0	0	7	5	6	"CTNNB1"	"P35222"	13300	12760	200	4196	4238	363	8	4078	4078	4097	385	9	20	4	0	1339353	0.366	100000.000	100000.000	0.000	0.000	0.000	0.000	0.000	16.610	118	160	118	160	316	2384	100	428	"S33"
0	0	0	7	6	6	"CTNNB1"	"P35222"	13800	12760	200	3425	3463	351	10	3883	3883	3831	775	20	0	0	0	1094186	-0.475	100000.000	100000.000	0.000	0.000	0.000	0.000	0.000	16.610	-458	-420	-458	-420	316	2384	100	429	"S33"
0	0	0	7	7	6	"EGFR"	"P00533"	14300	12760	200	3957	3973	290	7	3838	3838	3843	353	9	19	3	0	1255599	0.368	100000.000	100000.000	0.000	0.000	0.000	0.000	0.000	16.610	119	135	119	135	316	2384	100	430	"Y869"
0	0	0	7	8	6	"EGFR"	"P00533"	14800	12760	200	3848	4554	5190	113	3707	3707	3733	552	14	12	2	0	1439206	1.487	100000.000	100000.000	0.000	0.000	0.000	0.000	0.000	16.610	141	847	141	847	316	2384	100	431	"Y869"
0	0	0	7	9	6	"EGFR"	"P00533"	15310	12750	80	4242	4434	1337	30	3509	3509	3532	244	6	96	84	0	230546	3.697	100000.000	100000.000	0.000	0.000	0.000	0.000	0.000	16.610	733	925	733	925	52	340	100	432	"Y869"
-75	0	0	7	1	7	"empty"	"empty"	11300	13410	200	3611	3615	280	7	3658	3658	3696	645	17	1	0	0	1142271	-0.126	100000.000	100000.000	0.000	0.000	0.000	0.000	0.000	16.610	-47	-43	-47	-43	316	2384	100	433	"empty"
-75	0	0	7	2	7	"empty"	"empty"	11800	13410	200	3593	3602	198	5	3620	3620	3653	433	11	0	0	0	1138223	-0.118	100000.000	100000.000	0.000	0.000	0.000	0.000	0.000	16.610	-27	-18	-27	-18	316	2384	100	434	"empty"
-75	0	0	7	3	7	"empty"	"empty"	12300	13410	200	3591	3649	771	21	3577	3577	3611	698	19	0	0	0	1153225	0.054	100000.000	100000.000	0.000	0.000	0.000	0.000	0.000	16.610	14	72	14	72	316	2384	100	435	"empty"
-75	0	0	7	4	7	"empty"	"empty"	12800	13410	200	3303	3195	823	25	3537	3537	3469	1383	39	1	1	0	1009532	-0.198	100000.000	100000.000	0.000	0.000	0.000	0.000	0.000	16.610	-234	-342	-234	-342	316	2384	100	436	"empty"
-75	0	0	7	5	7	"empty"	"empty"	13300	13410	200	3646	3780	1848	48	3755	3755	3851	1229	31	1	1	0	1194396	-0.058	100000.000	100000.000	0.000	0.000	0.000	0.000	0.000	16.610	-109	25	-109	25	316	2384	100	437	"empty"
-75	0	0	7	6	7	"empty"	"empty"	13800	13410	200	3764	3744	321	8	3679	3679	3663	417	11	11	0	0	1182997	0.194	100000.000	100000.000	0.000	0.000	0.000	0.000	0.000	16.610	85	65	85	65	316	2384	100	438	"empty"
0	0	0	7	7	7	"GLQAWPG-pS-AIPQFLG_GLQAWPGEAIPQFLG_80vs20"	"GLQAWPG-pS-AIPQFLG_GLQAWPGEAIPQFLG_80vs20"	14300	13400	70	12930	12613	1804	14	4031	4031	4090	801	19	96	96	0	403622	10.640	100000.000	100000.000	0.000	0.000	0.000	0.000	0.000	16.610	8899	8582	8899	8582	32	236	100	439	"GLQAWPG-pS-AIPQFLG_GLQAWPGEAIPQFLG_80vs20"
0	0	0	7	8	7	"GLQAWPG-pS-AIPQFLG_GLQAWPGEAIPQFLG_80vs20"	"GLQAWPG-pS-AIPQFLG_GLQAWPGEAIPQFLG_80vs20"	14810	13400	80	12446	11703	2232	19	3636	3636	3659	304	8	100	100	0	608557	26.461	100000.000	100000.000	0.000	0.000	0.000	0.000	0.000	16.610	8810	8067	8810	8067	52	340	100	440	"GLQAWPG-pS-AIPQFLG_GLQAWPGEAIPQFLG_80vs20"
0	0	0	7	9	7	"GLQAWPG-pS-AIPQFLG_GLQAWPGEAIPQFLG_80vs20"	"GLQAWPG-pS-AIPQFLG_GLQAWPGEAIPQFLG_80vs20"	15310	13400	80	12276	11461	2179	19	3420	3420	3421	347	10	100	98	0	595988	23.170	100000.000	100000.000	0.000	0.000	0.000	0.000	0.000	16.610	8856	8041	8856	8041	52	340	100	441	"GLQAWPG-pS-AIPQFLG_GLQAWPGEAIPQFLG_80vs20"
0	0	0	8	1	1	"Bim"	"O43521"	15710	9500	90	4419	4478	413	9	4045	4045	4083	361	8	51	30	0	232837	1.094	100000.000	100000.000	0.000	0.000	0.000	0.000	0.000	16.610	374	433	374	433	52	420	100	442	"S69"
0	0	0	8	2	1	"Bim"	"O43521"	16210	9510	90	4128	4209	368	8	3805	3805	3822	398	10	44	15	0	218893	0.972	100000.000	100000.000	0.000	0.000	0.000	0.000	0.000	16.610	323	404	323	404	52	420	100	443	"S69"
0	0	0	8	3	1	"Bim"	"O43521"	16710	9500	200	4217	4333	1097	25	4232	4232	4248	921	21	7	0	0	1369132	0.092	100000.000	100000.000	0.000	0.000	0.000	0.000	0.000	16.610	-15	101	-15	101	316	2384	100	444	"S69"
0	0	0	8	4	1	"caspase-8"	"Q14790 "	17210	9500	200	4486	4592	812	17	4433	4433	4455	356	7	15	3	0	1451163	0.385	100000.000	100000.000	0.000	0.000	0.000	0.000	0.000	16.610	53	159	53	159	316	2384	100	445	"Y448"
0	0	0	8	5	1	"caspase-8"	"Q14790 "	17710	9490	200	4157	4186	271	6	4200	4200	4239	521	12	3	0	0	1322862	-0.102	100000.000	100000.000	0.000	0.000	0.000	0.000	0.000	16.610	-43	-14	-43	-14	316	2384	100	446	"Y448"
0	0	0	8	6	1	"caspase-8"	"Q14790 "	18210	9490	200	3924	3988	364	9	3938	3938	3987	404	10	10	2	0	1260168	0.002	100000.000	100000.000	0.000	0.000	0.000	0.000	0.000	16.610	-14	50	-14	50	316	2384	100	447	"Y448"
0	0	0	8	7	1	"Cdc2"	"P06493"	18730	9500	140	4582	4916	3825	77	3870	3870	3921	648	16	59	6	0	766907	1.535	100000.000	100000.000	0.000	0.000	0.000	0.000	0.000	16.610	712	1046	712	1046	156	1140	100	448	"T161"
0	0	0	8	8	1	"Cdc2"	"P06493"	19220	9490	150	4567	4585	358	7	3901	3901	3937	351	8	81	45	0	715299	1.846	100000.000	100000.000	0.000	0.000	0.000	0.000	0.000	16.610	666	684	666	684	156	1272	100	449	"T161"
0	0	0	8	9	1	"Cdc2"	"P06493"	19720	9490	150	4320	4328	453	10	3780	3780	3812	382	10	67	19	0	675183	1.351	100000.000	100000.000	0.000	0.000	0.000	0.000	0.000	16.610	540	548	540	548	156	1272	100	450	"T161"
0	0	0	8	1	2	"FGFR1 "	"P11362"	15720	10140	200	3821	3899	529	13	3881	3881	3935	1025	26	1	0	0	1231956	-0.035	100000.000	100000.000	0.000	0.000	0.000	0.000	0.000	16.610	-60	18	-60	18	316	2368	100	451	"Y653"
0	0	0	8	2	2	"FGFR1 "	"P11362"	16220	10140	200	4165	4182	524	12	4079	4079	4832	5712	118	0	0	0	1321583	-0.114	100000.000	100000.000	0.000	0.000	0.000	0.000	0.000	16.610	86	103	86	103	316	2384	100	452	"Y653"
0	0	0	8	3	2	"FGFR1 "	"P11362"	16720	10140	200	4205	4187	300	7	4224	4224	4274	933	21	0	0	0	1323140	-0.093	100000.000	100000.000	0.000	0.000	0.000	0.000	0.000	16.610	-19	-37	-19	-37	316	2384	100	453	"Y653"
0	0	0	8	4	2	"GIT2"	"Q14161"	17220	10140	200	3947	4019	342	8	4016	4016	4080	792	19	2	0	0	1270160	-0.077	100000.000	100000.000	0.000	0.000	0.000	0.000	0.000	16.610	-69	3	-69	3	316	2384	100	454	"Y492"
0	0	0	8	5	2	"GIT2"	"Q14161"	17730	10140	140	4007	4114	418	10	3913	3913	3965	738	18	12	1	0	641792	0.202	100000.000	100000.000	0.000	0.000	0.000	0.000	0.000	16.610	94	201	94	201	156	1140	100	455	"Y492"
0	0	0	8	6	2	"GIT2"	"Q14161"	18230	10140	70	4499	4549	393	8	3831	3831	3909	782	20	40	3	0	145567	0.818	100000.000	100000.000	0.000	0.000	0.000	0.000	0.000	16.610	668	718	668	718	32	236	100	456	"Y492"
0	0	0	8	7	2	"Grb2"	"P62993"	18730	10130	200	3887	3941	757	19	3846	3846	3886	518	13	4	0	0	1245399	0.106	100000.000	100000.000	0.000	0.000	0.000	0.000	0.000	16.610	41	95	41	95	316	2384	100	457	"Y7"
0	0	0	8	8	2	"Grb2"	"P62993"	19230	10130	200	3789	3845	790	20	3839	3839	3876	502	12	2	0	0	1215165	-0.062	100000.000	100000.000	0.000	0.000	0.000	0.000	0.000	16.610	-50	6	-50	6	316	2384	100	458	"Y7"
0	0	0	8	9	2	"Grb2"	"P62993"	19730	10130	200	3747	3759	391	10	3762	3762	3830	1098	28	1	0	0	1187923	-0.065	100000.000	100000.000	0.000	0.000	0.000	0.000	0.000	16.610	-15	-3	-15	-3	316	2384	100	459	"Y7"
0	0	0	8	1	3	"IKK-gamma "	"Q9Y6K9"	15720	10790	200	3569	3513	600	17	3830	3830	3807	554	14	2	1	0	1110211	-0.531	100000.000	100000.000	0.000	0.000	0.000	0.000	0.000	16.610	-261	-317	-261	-317	316	2384	100	460	"S43"
0	0	0	8	2	3	"IKK-gamma "	"Q9Y6K9"	16230	10790	200	4033	3965	399	10	4097	4097	4115	402	9	6	0	0	1253030	-0.373	100000.000	100000.000	0.000	0.000	0.000	0.000	0.000	16.610	-64	-132	-64	-132	316	2384	100	461	"S43"
0	0	0	8	3	3	"IKK-gamma "	"Q9Y6K9"	16730	10790	200	4050	4017	580	14	4074	4074	4092	326	7	9	1	0	1269341	-0.230	100000.000	100000.000	0.000	0.000	0.000	0.000	0.000	16.610	-24	-57	-24	-57	316	2384	100	462	"S43"
0	0	0	8	4	3	"IRAK1"	"P51617"	17230	10790	90	4525	4553	207	4	3880	3880	3899	264	6	98	80	0	236731	2.477	100000.000	100000.000	0.000	0.000	0.000	0.000	0.000	16.610	645	673	645	673	52	420	100	463	"T387"
0	0	0	8	5	3	"IRAK1"	"P51617"	17740	10790	110	4406	4430	359	8	3865	3865	3893	366	9	76	30	0	354411	1.467	100000.000	100000.000	0.000	0.000	0.000	0.000	0.000	16.610	541	565	541	565	80	656	100	464	"T387"
0	0	0	8	6	3	"IRAK1"	"P51617"	18230	10770	90	4915	10871	15151	139	3790	3790	3802	260	6	96	90	3	565302	27.188	100000.000	100000.000	0.000	0.000	0.000	0.000	0.000	16.610	1125	7081	1125	7081	52	420	100	465	"T387"
0	0	0	8	7	3	"Lck"	"P06239"	18740	10780	110	3959	4032	353	8	3826	3826	3850	267	6	42	21	0	322536	0.682	100000.000	100000.000	0.000	0.000	0.000	0.000	0.000	16.610	133	206	133	206	80	656	100	466	"Y394"
0	0	0	8	8	3	"Lck"	"P06239"	19230	10790	150	3920	3965	312	7	3768	3768	3889	1948	50	0	0	0	618552	0.039	100000.000	100000.000	0.000	0.000	0.000	0.000	0.000	16.610	152	197	152	197	156	1272	100	467	"Y394"
0	0	0	8	9	3	"Lck"	"P06239"	19750	10790	90	4048	4024	329	8	3737	3737	3743	237	6	55	23	0	209225	1.186	100000.000	100000.000	0.000	0.000	0.000	0.000	0.000	16.610	311	287	311	287	52	420	100	468	"Y394"
0	0	0	8	1	4	"CDK2"	"P24941"	15740	11440	110	5415	5479	619	11	3891	3891	3849	312	8	100	100	0	438289	5.224	100000.000	100000.000	0.000	0.000	0.000	0.000	0.000	16.610	1524	1588	1524	1588	80	656	100	469	"T160"
0	0	0	8	2	4	"CDK2"	"P24941"	16230	11440	110	5831	5875	451	7	4222	4222	4362	1997	45	17	0	0	469980	0.758	100000.000	100000.000	0.000	0.000	0.000	0.000	0.000	16.610	1609	1653	1609	1653	80	656	100	470	"T160"
0	0	0	8	3	4	"CDK2"	"P24941"	16740	11440	120	5356	5269	596	11	3924	3924	4000	1210	30	79	1	0	632263	1.049	100000.000	100000.000	0.000	0.000	0.000	0.000	0.000	16.610	1432	1345	1432	1345	120	820	100	471	"T160"
0	0	0	8	4	4	"MDM2"	"Q00987"	17230	11430	200	3720	3764	658	17	3871	3871	3907	580	14	1	0	0	1189392	-0.247	100000.000	100000.000	0.000	0.000	0.000	0.000	0.000	16.610	-151	-107	-151	-107	316	2384	100	472	"S186/8"
0	0	0	8	5	4	"MDM2"	"Q00987"	17730	11430	200	3744	3755	424	11	3857	3857	3888	422	10	2	0	0	1186719	-0.315	100000.000	100000.000	0.000	0.000	0.000	0.000	0.000	16.610	-113	-102	-113	-102	316	2384	100	473	"S186/8"
0	0	0	8	6	4	"MDM2"	"Q00987"	18230	11430	200	3729	3752	296	7	3802	3802	3821	327	8	4	1	0	1185496	-0.211	100000.000	100000.000	0.000	0.000	0.000	0.000	0.000	16.610	-73	-50	-73	-50	316	2384	100	474	"S186/8"
0	0	0	8	7	4	"NFkB-p65 "	"Q04206"	18730	11430	90	7959	7921	589	7	3825	3825	3834	262	6	100	100	0	411866	15.599	100000.000	100000.000	0.000	0.000	0.000	0.000	0.000	16.610	4134	4096	4134	4096	52	420	100	475	"S536"
0	0	0	8	8	4	"NFkB-p65 "	"Q04206"	19240	11430	90	7363	7420	482	6	3765	3765	3791	326	8	100	100	0	385830	11.132	100000.000	100000.000	0.000	0.000	0.000	0.000	0.000	16.610	3598	3655	3598	3655	52	420	100	476	"S536"
0	0	0	8	9	4	"NFkB-p65 "	"Q04206"	19750	11430	110	7665	7382	1133	15	3665	3665	3711	535	14	93	92	0	590520	6.862	100000.000	100000.000	0.000	0.000	0.000	0.000	0.000	16.610	4000	3717	4000	3717	80	656	100	477	"S536"
0	0	0	8	1	5	"PLCG2"	"P16885"	15760	12080	70	5368	5354	225	4	4125	4125	4162	293	7	100	100	0	171323	4.068	100000.000	100000.000	0.000	0.000	0.000	0.000	0.000	16.610	1243	1229	1243	1229	32	236	100	478	"Y759"
0	0	0	8	2	5	"PLCG2"	"P16885"	16250	12090	90	5623	5632	304	5	4187	4187	4208	237	5	100	100	0	292852	6.008	100000.000	100000.000	0.000	0.000	0.000	0.000	0.000	16.610	1436	1445	1436	1445	52	420	100	479	"Y759"
0	0	0	8	3	5	"PLCG2"	"P16885"	16740	12080	90	5436	5407	359	6	3845	3845	3868	325	8	98	96	0	281142	4.735	100000.000	100000.000	0.000	0.000	0.000	0.000	0.000	16.610	1591	1562	1591	1562	52	420	100	480	"Y759"
0	0	0	8	4	5	"pyk2"	"Q14289"	17240	12080	200	3921	3978	587	14	3880	3880	3949	1366	34	0	0	0	1256994	0.021	100000.000	100000.000	0.000	0.000	0.000	0.000	0.000	16.610	41	98	41	98	316	2384	100	481	"S213"
0	0	0	8	5	5	"pyk2"	"Q14289"	17740	12080	90	4212	4215	335	7	3885	3885	3900	337	8	46	5	0	219196	0.935	100000.000	100000.000	0.000	0.000	0.000	0.000	0.000	16.610	327	330	327	330	52	420	100	482	"S213"
0	0	0	8	6	5	"pyk2"	"Q14289"	18250	12070	200	3828	3867	312	8	3843	3843	3871	418	10	4	1	0	1222011	-0.010	100000.000	100000.000	0.000	0.000	0.000	0.000	0.000	16.610	-15	24	-15	24	316	2384	100	483	"S213"
0	0	0	8	7	5	"SOC3"	"O14543"	18750	12070	200	3898	3947	501	12	3856	3856	3887	782	20	1	0	0	1247268	0.077	100000.000	100000.000	0.000	0.000	0.000	0.000	0.000	16.610	42	91	42	91	316	2384	100	484	"Y221"
0	0	0	8	8	5	"SOC3"	"O14543"	19250	12070	200	3858	4225	3598	85	3786	3786	3836	516	13	10	5	0	1335093	0.754	100000.000	100000.000	0.000	0.000	0.000	0.000	0.000	16.610	72	439	72	439	316	2384	100	485	"Y221"
0	0	0	8	9	5	"SOC3"	"O14543"	19760	12070	70	4130	4187	305	7	3794	3794	3806	242	6	65	37	0	133994	1.574	100000.000	100000.000	0.000	0.000	0.000	0.000	0.000	16.610	336	393	336	393	32	236	100	486	"Y221"
0	0	0	8	1	6	"STAT4"	"Q14765"	15750	12730	200	4098	4145	297	7	4045	4045	4077	766	18	2	0	0	1309863	0.089	100000.000	100000.000	0.000	0.000	0.000	0.000	0.000	16.610	53	100	53	100	316	2384	100	487	"Y693"
0	0	0	8	2	6	"STAT4"	"Q14765"	16250	12730	200	4236	4252	326	7	4216	4216	4236	406	9	6	1	0	1343669	0.039	100000.000	100000.000	0.000	0.000	0.000	0.000	0.000	16.610	20	36	20	36	316	2384	100	488	"Y693"
0	0	0	8	3	6	"STAT4"	"Q14765"	16750	12730	80	4312	4294	216	5	3854	3854	3901	951	24	1	0	0	223289	0.413	100000.000	100000.000	0.000	0.000	0.000	0.000	0.000	16.610	458	440	458	440	52	340	100	489	"Y693"
0	0	0	8	4	6	"STMN1"	"P16949"	17250	12730	200	3776	3774	296	7	3861	3861	3943	1490	37	0	0	0	1192694	-0.113	100000.000	100000.000	0.000	0.000	0.000	0.000	0.000	16.610	-85	-87	-85	-87	316	2384	100	490	"S24"
0	0	0	8	5	6	"STMN1"	"P16949"	17750	12730	200	3687	3698	230	6	3855	3855	3902	788	20	0	0	0	1168629	-0.259	100000.000	100000.000	0.000	0.000	0.000	0.000	0.000	16.610	-168	-157	-168	-157	316	2384	100	491	"S24"
0	0	0	8	6	6	"STMN1"	"P16949"	18260	12740	80	3787	3909	636	16	3804	3804	3840	675	17	5	1	0	203252	0.102	100000.000	100000.000	0.000	0.000	0.000	0.000	0.000	16.610	-17	105	-17	105	52	340	100	492	"S24"
0	0	0	8	7	6	"GIT2"	"Q14161"	18750	12730	200	3825	3849	250	6	3794	3794	3868	996	25	0	0	0	1216382	-0.019	100000.000	100000.000	0.000	0.000	0.000	0.000	0.000	16.610	31	55	31	55	316	2384	100	493	"Y592"
0	0	0	8	8	6	"GIT2"	"Q14161"	19250	12730	200	3871	3880	236	6	3829	3829	3893	1055	27	0	0	0	1226075	-0.012	100000.000	100000.000	0.000	0.000	0.000	0.000	0.000	16.610	42	51	42	51	316	2384	100	494	"Y592"
0	0	0	8	9	6	"GIT2"	"Q14161"	19750	12730	200	3831	4220	3022	71	3793	3793	3857	470	12	12	6	0	1333604	0.772	100000.000	100000.000	0.000	0.000	0.000	0.000	0.000	16.610	38	427	38	427	316	2384	100	495	"Y592"
-75	0	0	8	1	7	"empty"	"empty"	15740	13370	200	4144	4156	221	5	4005	4005	4015	393	9	12	0	0	1313138	0.359	100000.000	100000.000	0.000	0.000	0.000	0.000	0.000	16.610	139	151	139	151	316	2384	100	496	"empty"
-75	0	0	8	2	7	"empty"	"empty"	16240	13370	200	4351	4366	252	5	4176	4176	4205	626	14	2	0	0	1379520	0.257	100000.000	100000.000	0.000	0.000	0.000	0.000	0.000	16.610	175	190	175	190	316	2384	100	497	"empty"
-75	0	0	8	3	7	"empty"	"empty"	16740	13370	200	3803	3814	243	6	3860	3860	3889	331	8	2	0	0	1205358	-0.227	100000.000	100000.000	0.000	0.000	0.000	0.000	0.000	16.610	-57	-46	-57	-46	316	2384	100	498	"empty"
-75	0	0	8	4	7	"empty"	"empty"	17240	13370	200	3778	3798	187	4	3856	3856	3873	451	11	0	0	0	1200178	-0.166	100000.000	100000.000	0.000	0.000	0.000	0.000	0.000	16.610	-78	-58	-78	-58	316	2384	100	499	"empty"
-75	0	0	8	5	7	"empty"	"empty"	17740	13370	200	3831	3842	201	5	3837	3837	3875	597	15	0	0	0	1214229	-0.055	100000.000	100000.000	0.000	0.000	0.000	0.000	0.000	16.610	-6	5	-6	5	316	2384	100	500	"empty"
-75	0	0	8	6	7	"empty"	"empty"	18240	13370	200	3873	3882	223	5	3797	3797	3859	983	25	0	0	0	1226816	0.023	100000.000	100000.000	0.000	0.000	0.000	0.000	0.000	16.610	76	85	76	85	316	2384	100	501	"empty"
0	0	0	8	7	7	"Control-Spot"	"Mouse_IgG"	18740	13360	170	7092	6341	1478	23	3830	3830	4025	907	22	76	72	0	1318926	2.553	100000.000	100000.000	0.000	0.000	0.000	0.000	0.000	16.610	3262	2511	3262	2511	208	1660	100	502	"Control-Spot"
0	0	0	8	8	7	"Control-Spot"	"Mouse_IgG"	19230	13340	180	6739	5984	1506	25	3834	3834	4066	1596	39	65	35	0	1531918	1.202	100000.000	100000.000	0.000	0.000	0.000	0.000	0.000	16.610	2905	2150	2905	2150	256	1924	100	503	"Control-Spot"
0	0	0	8	9	7	"Control-Spot"	"Mouse_IgG"	19760	13370	160	6668	5934	1509	25	3746	3746	3999	1188	29	69	64	0	1234343	1.629	100000.000	100000.000	0.000	0.000	0.000	0.000	0.000	16.610	2922	2188	2922	2188	208	1512	100	504	"Control-Spot"
0	0	0	9	1	1	"AMPK1"	"Q13131"	2270	14040	90	9234	9082	981	10	3769	3769	3786	275	7	100	100	0	472269	19.258	100000.000	100000.000	0.000	0.000	0.000	0.000	0.000	16.610	5465	5313	5465	5313	52	420	100	505	"T174/5"
0	0	0	9	2	1	"AMPK1"	"Q13131"	2760	14020	90	9239	9097	824	9	3708	3708	3730	329	8	100	100	0	473064	16.313	100000.000	100000.000	0.000	0.000	0.000	0.000	0.000	16.610	5531	5389	5531	5389	52	420	100	506	"T174/5"
0	0	0	9	3	1	"AMPK1"	"Q13131"	3270	14020	90	8888	8693	827	9	3713	3713	4761	7070	148	0	0	0	452044	0.556	100000.000	100000.000	0.000	0.000	0.000	0.000	0.000	16.610	5175	4980	5175	4980	52	420	100	507	"T174/5"
0	0	0	9	4	1	"aura"	"O14965"	3770	14020	170	5262	5352	1214	22	3773	3773	3777	296	7	99	98	0	1113249	5.321	100000.000	100000.000	0.000	0.000	0.000	0.000	0.000	16.610	1489	1579	1489	1579	208	1660	100	508	"T287"
0	0	0	9	5	1	"aura"	"O14965"	4270	14010	170	5397	5352	406	7	3916	3916	3921	253	6	98	97	0	1113133	5.656	100000.000	100000.000	0.000	0.000	0.000	0.000	0.000	16.610	1481	1436	1481	1436	208	1660	100	509	"T287"
0	0	0	9	6	1	"aura"	"O14965"	4770	14020	170	5425	5496	1330	24	4017	4017	4019	243	6	100	100	0	1143162	6.078	100000.000	100000.000	0.000	0.000	0.000	0.000	0.000	16.610	1408	1479	1408	1479	208	1660	100	510	"T287"
0	0	0	9	7	1	"CFTR"	"P13569"	5270	14020	120	4794	4735	300	6	4098	4098	4128	528	12	65	4	0	568173	1.150	100000.000	100000.000	0.000	0.000	0.000	0.000	0.000	16.610	696	637	696	637	120	820	100	511	"S737"
0	0	0	9	8	1	"CFTR"	"P13569"	5760	14010	130	4803	4748	331	6	4081	4081	4096	278	6	83	68	0	569705	2.345	100000.000	100000.000	0.000	0.000	0.000	0.000	0.000	16.610	722	667	722	667	120	940	100	512	"S737"
0	0	0	9	9	1	"CFTR"	"P13569"	6270	14010	120	4808	4779	235	4	4110	4110	4132	334	8	89	55	0	573537	1.937	100000.000	100000.000	0.000	0.000	0.000	0.000	0.000	16.610	698	669	698	669	120	820	100	513	"S737"
0	0	0	9	1	2	"CREB "	"P16220"	2280	14680	120	10470	9720	2075	21	3853	3853	3887	358	9	95	91	0	1166442	16.293	100000.000	100000.000	0.000	0.000	0.000	0.000	0.000	16.610	6617	5867	6617	5867	120	820	100	514	"S133"
0	0	0	9	2	2	"CREB "	"P16220"	2780	14680	120	10382	10032	1467	14	3823	3823	3849	497	12	98	98	0	1203782	12.441	100000.000	100000.000	0.000	0.000	0.000	0.000	0.000	16.610	6559	6209	6559	6209	120	820	100	515	"S133"
0	0	0	9	3	2	"CREB "	"P16220"	3280	14680	120	10674	10282	1498	14	3824	3824	3857	467	12	98	96	0	1233856	13.758	100000.000	100000.000	0.000	0.000	0.000	0.000	0.000	16.610	6850	6458	6850	6458	120	820	100	516	"S133"
0	0	0	9	4	2	"blank-control__"	"AA"	3780	14680	70	4832	4855	300	6	3865	3865	3884	311	8	100	90	0	155357	3.122	100000.000	100000.000	0.000	0.000	0.000	0.000	0.000	16.610	967	990	967	990	32	236	100	517	"blank-control__"
0	0	0	9	5	2	"blank-control__"	"AA"	4270	14670	80	4947	4917	440	8	3979	3979	3984	214	5	94	86	0	255668	4.360	100000.000	100000.000	0.000	0.000	0.000	0.000	0.000	16.610	968	938	968	938	52	340	100	518	"blank-control__"
0	0	0	9	6	2	"blank-control__"	"AA"	4770	14670	80	4988	4982	460	9	4089	4089	4166	1250	30	23	0	0	259088	0.653	100000.000	100000.000	0.000	0.000	0.000	0.000	0.000	16.610	899	893	899	893	52	340	100	519	"blank-control__"
0	0	0	9	7	2	"IKK-alpha "	"O15111"	5270	14660	160	6558	6649	2123	31	4111	4111	4210	1847	43	84	3	0	1382958	1.321	100000.000	100000.000	0.000	0.000	0.000	0.000	0.000	16.610	2447	2538	2447	2538	208	1512	100	520	"S180"
0	0	0	9	8	2	"IKK-alpha "	"O15111"	5770	14660	160	6409	6498	2438	37	4113	4113	4145	820	19	95	84	0	1351620	2.870	100000.000	100000.000	0.000	0.000	0.000	0.000	0.000	16.610	2296	2385	2296	2385	208	1512	100	521	"S180"
0	0	0	9	9	2	"IKK-alpha "	"O15111"	6270	14660	160	6158	6114	516	8	4110	4110	4132	312	7	99	98	0	1271751	6.353	100000.000	100000.000	0.000	0.000	0.000	0.000	0.000	16.610	2048	2004	2048	2004	208	1512	100	522	"S180"
0	0	0	9	1	3	"JAK2"	"O60674"	2280	15330	120	6156	5964	865	14	3973	3973	4005	728	18	87	79	0	715713	2.691	100000.000	100000.000	0.000	0.000	0.000	0.000	0.000	16.610	2183	1991	2183	1991	120	820	100	523	"Y119"
0	0	0	9	2	3	"JAK2"	"O60674"	2770	15320	110	6443	6794	3398	50	3876	3876	3900	303	7	100	100	0	543523	9.551	100000.000	100000.000	0.000	0.000	0.000	0.000	0.000	16.610	2567	2918	2567	2918	80	656	100	524	"Y119"
0	0	0	9	3	3	"JAK2"	"O60674"	3280	15320	120	5872	5714	687	12	3847	3847	3898	1137	29	85	28	0	685686	1.597	100000.000	100000.000	0.000	0.000	0.000	0.000	0.000	16.610	2025	1867	2025	1867	120	820	100	525	"Y119"
0	0	0	9	4	3	"K8"	"P05787"	3780	15310	130	4501	4543	321	7	3878	3878	3925	1056	26	10	0	0	545164	0.585	100000.000	100000.000	0.000	0.000	0.000	0.000	0.000	16.610	623	665	623	665	120	940	100	526	"Y267"
0	0	0	9	5	3	"K8"	"P05787"	4270	15310	150	4540	4549	317	6	4004	4004	4031	423	10	64	16	0	709713	1.225	100000.000	100000.000	0.000	0.000	0.000	0.000	0.000	16.610	536	545	536	545	156	1272	100	527	"Y267"
0	0	0	9	6	3	"K8"	"P05787"	4780	15310	130	4561	4610	507	10	4054	4054	4085	483	11	55	5	0	553247	1.087	100000.000	100000.000	0.000	0.000	0.000	0.000	0.000	16.610	507	556	507	556	120	940	100	528	"Y267"
0	0	0	9	7	3	"blank-control__"	"AA"	5270	15300	200	4092	4125	214	5	4129	4129	4137	258	6	8	2	0	1303616	-0.047	100000.000	100000.000	0.000	0.000	0.000	0.000	0.000	16.610	-37	-4	-37	-4	316	2384	100	529	"blank-control__"
0	0	0	9	8	3	"blank-control__"	"AA"	5770	15300	200	4143	4161	228	5	4130	4130	4126	261	6	13	2	0	1314928	0.134	100000.000	100000.000	0.000	0.000	0.000	0.000	0.000	16.610	13	31	13	31	316	2384	100	530	"blank-control__"
0	0	0	9	9	3	"blank-control__"	"AA"	6260	15290	200	4126	4127	210	5	4122	4122	4146	755	18	0	0	0	1304230	-0.025	100000.000	100000.000	0.000	0.000	0.000	0.000	0.000	16.610	4	5	4	5	316	2384	100	531	"blank-control__"
0	0	0	9	1	4	"Mnk1"	"Q9BUB5"	2280	15970	90	8044	7675	1367	17	3922	3922	4250	3530	83	73	0	0	399104	0.970	100000.000	100000.000	0.000	0.000	0.000	0.000	0.000	16.610	4122	3753	4122	3753	52	420	100	532	"T255"
0	0	0	9	2	4	"Mnk1"	"Q9BUB5"	2770	15970	70	7846	7777	599	7	3889	3889	3912	277	7	100	100	0	248852	13.953	100000.000	100000.000	0.000	0.000	0.000	0.000	0.000	16.610	3957	3888	3957	3888	32	236	100	533	"T255"
0	0	0	9	3	4	"Mnk1"	"Q9BUB5"	3280	15960	70	7660	7684	779	10	3875	3875	3909	460	11	100	100	0	245899	8.207	100000.000	100000.000	0.000	0.000	0.000	0.000	0.000	16.610	3785	3809	3785	3809	32	236	100	534	"T255"
0	0	0	9	4	4	"NFkB-p100 "	"Q00653"	3780	15960	90	6283	6252	305	4	3924	3924	3949	312	7	100	100	0	325119	7.381	100000.000	100000.000	0.000	0.000	0.000	0.000	0.000	16.610	2359	2328	2359	2328	52	420	100	535	"S108"
0	0	0	9	5	4	"NFkB-p100 "	"Q00653"	4270	15950	90	6063	6100	778	12	4015	4015	4047	312	7	100	98	0	317200	6.580	100000.000	100000.000	0.000	0.000	0.000	0.000	0.000	16.610	2048	2085	2048	2085	52	420	100	536	"S108"
0	0	0	9	6	4	"NFkB-p100 "	"Q00653"	4770	15950	80	6086	6048	414	6	4137	4137	4133	201	4	100	100	0	314492	9.527	100000.000	100000.000	0.000	0.000	0.000	0.000	0.000	16.610	1949	1911	1949	1911	52	340	100	537	"S108"
0	0	0	9	7	4	"PIK3R1 "	"P27986"	5260	15950	130	4532	4541	222	4	4129	4129	4142	274	6	77	22	0	544927	1.456	100000.000	100000.000	0.000	0.000	0.000	0.000	0.000	16.610	403	412	403	412	120	940	100	538	"Y556"
0	0	0	9	8	4	"PIK3R1 "	"P27986"	5780	15960	110	4623	4650	235	5	4180	4180	4421	2826	63	0	0	0	372007	0.081	100000.000	100000.000	0.000	0.000	0.000	0.000	0.000	16.610	443	470	443	470	80	656	100	539	"Y556"
0	0	0	9	9	4	"PIK3R1 "	"P27986"	6270	15940	120	4514	4466	320	7	4150	4150	4246	1388	32	0	0	0	535919	0.159	100000.000	100000.000	0.000	0.000	0.000	0.000	0.000	16.610	364	316	364	316	120	820	100	540	"Y556"
0	0	0	9	1	5	"blank-control__"	"AA"	2300	16610	70	4177	4203	358	8	3972	3972	3978	199	5	53	28	0	134492	1.131	100000.000	100000.000	0.000	0.000	0.000	0.000	0.000	16.610	205	231	205	231	32	236	100	541	"blank-control__"
0	0	0	9	2	5	"blank-control__"	"AA"	2790	16600	200	3875	4530	5881	129	3896	3896	3921	433	11	7	3	0	1431571	1.406	100000.000	100000.000	0.000	0.000	0.000	0.000	0.000	16.610	-21	634	-21	634	316	2384	100	542	"blank-control__"
0	0	0	9	3	5	"blank-control__"	"AA"	3290	16600	200	3870	3888	262	6	3853	3853	3883	492	12	4	0	0	1228635	0.010	100000.000	100000.000	0.000	0.000	0.000	0.000	0.000	16.610	17	35	17	35	316	2384	100	543	"blank-control__"
0	0	0	9	4	5	"Rack1"	"P63244"	3780	16600	70	4701	4843	465	9	3989	3989	4001	281	7	100	78	0	154981	2.996	100000.000	100000.000	0.000	0.000	0.000	0.000	0.000	16.610	712	854	712	854	32	236	100	544	"y52"
0	0	0	9	5	5	"Rack1"	"P63244"	4290	16600	80	4819	4969	1579	31	4056	4056	4179	1689	40	1	1	0	258394	0.468	100000.000	100000.000	0.000	0.000	0.000	0.000	0.000	16.610	763	913	763	913	52	340	100	545	"y52"
0	0	0	9	6	5	"Rack1"	"P63244"	4780	16590	90	5063	9218	13872	150	4234	4234	4230	202	4	90	82	3	479361	24.693	100000.000	100000.000	0.000	0.000	0.000	0.000	0.000	16.610	829	4984	829	4984	52	420	100	546	"y52"
0	0	0	9	7	5	"Shc1"	"P29353"	5280	16610	80	6734	6498	1674	25	4225	4225	4237	256	6	88	88	0	337914	8.832	100000.000	100000.000	0.000	0.000	0.000	0.000	0.000	16.610	2509	2273	2509	2273	52	340	100	547	"Y349"
0	0	0	9	8	5	"Shc1"	"P29353"	5780	16590	70	6443	6444	492	7	4052	4052	4057	257	6	100	100	0	206210	9.288	100000.000	100000.000	0.000	0.000	0.000	0.000	0.000	16.610	2391	2392	2391	2392	32	236	100	548	"Y349"
0	0	0	9	9	5	"Shc1"	"P29353"	6280	16590	70	6304	6301	309	4	4010	4010	4053	447	11	100	100	0	201624	5.029	100000.000	100000.000	0.000	0.000	0.000	0.000	0.000	16.610	2294	2291	2294	2291	32	236	100	549	"Y349"
0	0	0	9	1	6	"Smad6"	"O43541"	2270	17260	80	4419	4436	271	6	3964	3964	3981	279	7	78	38	0	230650	1.631	100000.000	100000.000	0.000	0.000	0.000	0.000	0.000	16.610	455	472	455	472	52	340	100	550	"S435"
0	0	0	9	2	6	"Smad6"	"O43541"	2790	17240	200	3998	4163	2301	55	3936	3936	3967	442	11	12	2	0	1315528	0.443	100000.000	100000.000	0.000	0.000	0.000	0.000	0.000	16.610	62	227	62	227	316	2384	100	551	"S435"
0	0	0	9	3	6	"Smad6"	"O43541"	3290	17240	200	4014	4032	247	6	3948	3948	3971	366	9	11	0	0	1274255	0.167	100000.000	100000.000	0.000	0.000	0.000	0.000	0.000	16.610	66	84	66	84	316	2384	100	552	"S435"
0	0	0	9	4	6	"TGFBR1"	"P36897"	3780	17240	200	3778	3807	241	6	4031	4031	4033	252	6	3	0	0	1202968	-0.897	100000.000	100000.000	0.000	0.000	0.000	0.000	0.000	16.610	-253	-224	-253	-224	316	2384	100	553	"T200"
0	0	0	9	5	6	"TGFBR1"	"P36897"	4280	17230	200	3889	3923	570	14	4139	4139	4145	248	5	5	1	0	1239702	-0.895	100000.000	100000.000	0.000	0.000	0.000	0.000	0.000	16.610	-250	-216	-250	-216	316	2384	100	554	"T200"
0	0	0	9	6	6	"TGFBR1"	"P36897"	4780	17230	200	3881	3924	287	7	4148	4148	4154	261	6	2	0	0	1239868	-0.881	100000.000	100000.000	0.000	0.000	0.000	0.000	0.000	16.610	-267	-224	-267	-224	316	2384	100	555	"T200"
0	0	0	9	7	6	"TrKA"	"P04629"	5280	17230	130	11373	10888	2192	20	4186	4186	4205	356	8	98	97	0	1306524	18.772	100000.000	100000.000	0.000	0.000	0.000	0.000	0.000	16.610	7187	6702	7187	6702	120	940	100	556	"Y757"
0	0	0	9	8	6	"TrKA"	"P04629"	5780	17230	130	10711	10105	1681	16	4169	4169	4186	301	7	96	95	0	1212604	19.664	100000.000	100000.000	0.000	0.000	0.000	0.000	0.000	16.610	6542	5936	6542	5936	120	940	100	557	"Y757"
0	0	0	9	9	6	"TrKA"	"P04629"	6280	17230	130	10633	10145	1585	15	4126	4126	4139	254	6	99	99	0	1217412	23.646	100000.000	100000.000	0.000	0.000	0.000	0.000	0.000	16.610	6507	6019	6507	6019	120	940	100	558	"Y757"
-75	0	0	9	1	7	"empty"	"empty"	2260	17850	200	4052	4046	226	5	4050	4050	4183	2212	52	0	0	0	1278683	-0.062	100000.000	100000.000	0.000	0.000	0.000	0.000	0.000	16.610	2	-4	2	-4	316	2384	100	559	"empty"
-75	0	0	9	2	7	"empty"	"empty"	2760	17850	200	4114	4107	216	5	4028	4028	4043	262	6	15	2	0	1297936	0.244	100000.000	100000.000	0.000	0.000	0.000	0.000	0.000	16.610	86	79	86	79	316	2384	100	560	"empty"
-75	0	0	9	3	7	"empty"	"empty"	3260	17850	200	3994	4004	309	7	3984	3984	4007	502	12	1	0	0	1265124	-0.006	100000.000	100000.000	0.000	0.000	0.000	0.000	0.000	16.610	10	20	10	20	316	2384	100	561	"empty"
-75	0	0	9	4	7	"empty"	"empty"	3760	17850	200	4051	4055	273	6	4069	4069	4085	301	7	7	0	0	1281400	-0.100	100000.000	100000.000	0.000	0.000	0.000	0.000	0.000	16.610	-18	-14	-18	-14	316	2384	100	562	"empty"
-75	0	0	9	5	7	"empty"	"empty"	4260	17850	200	4173	4267	993	23	4184	4184	4202	367	8	4	1	0	1348273	0.177	100000.000	100000.000	0.000	0.000	0.000	0.000	0.000	16.610	-11	83	-11	83	316	2384	100	563	"empty"
-75	0	0	9	6	7	"empty"	"empty"	4760	17850	200	4276	4303	348	8	4200	4200	4211	338	8	7	2	0	1359846	0.272	100000.000	100000.000	0.000	0.000	0.000	0.000	0.000	16.610	76	103	76	103	316	2384	100	564	"empty"
-75	0	0	9	7	7	"empty"	"empty"	5260	17850	200	4250	4307	567	13	4176	4176	4187	250	5	20	6	0	1361164	0.480	100000.000	100000.000	0.000	0.000	0.000	0.000	0.000	16.610	74	131	74	131	316	2384	100	565	"empty"
-75	0	0	9	8	7	"empty"	"empty"	5760	17850	200	4221	4238	246	5	4186	4186	4198	225	5	13	1	0	1339204	0.178	100000.000	100000.000	0.000	0.000	0.000	0.000	0.000	16.610	35	52	35	52	316	2384	100	566	"empty"
-75	0	0	9	9	7	"empty"	"empty"	6260	17850	200	4184	4198	221	5	4148	4148	4183	986	23	0	0	0	1326586	0.015	100000.000	100000.000	0.000	0.000	0.000	0.000	0.000	16.610	36	50	36	50	316	2384	100	567	"empty"
0	0	0	10	1	1	"PPP2CA "	"P67775"	6760	14080	80	4487	4479	245	5	4088	4088	4109	227	5	73	36	0	232922	1.630	100000.000	100000.000	0.000	0.000	0.000	0.000	0.000	16.610	399	391	399	391	52	340	100	568	"T304"
0	0	0	10	2	1	"PPP2CA "	"P67775"	7260	14070	200	3997	3990	229	5	3976	3976	3988	254	6	14	1	0	1260757	0.008	100000.000	100000.000	0.000	0.000	0.000	0.000	0.000	16.610	21	14	21	14	316	2384	100	569	"T304"
0	0	0	10	3	1	"PPP2CA "	"P67775"	7760	14070	200	3932	3938	256	6	3898	3898	3951	628	15	2	0	0	1244260	-0.021	100000.000	100000.000	0.000	0.000	0.000	0.000	0.000	16.610	34	40	34	40	316	2384	100	570	"T304"
0	0	0	10	4	1	"Rab4"	"P20338"	8270	14070	80	7077	7032	778	11	3874	3874	3905	494	12	100	96	0	365657	6.330	100000.000	100000.000	0.000	0.000	0.000	0.000	0.000	16.610	3203	3158	3203	3158	52	340	100	571	"S199"
0	0	0	10	5	1	"Rab4"	"P20338"	8760	14070	90	7002	6863	647	9	3883	3883	3910	208	5	98	98	0	356854	14.197	100000.000	100000.000	0.000	0.000	0.000	0.000	0.000	16.610	3119	2980	3119	2980	52	420	100	572	"S199"
0	0	0	10	6	1	"Rab4"	"P20338"	9270	14060	80	6981	6851	727	10	3930	3930	3930	207	5	98	98	0	356277	14.111	100000.000	100000.000	0.000	0.000	0.000	0.000	0.000	16.610	3051	2921	3051	2921	52	340	100	573	"S199"
0	0	0	10	7	1	"STAT1 "	"P42224"	9760	14060	200	3805	3807	241	6	3818	3818	3830	292	7	8	1	0	1202978	-0.079	100000.000	100000.000	0.000	0.000	0.000	0.000	0.000	16.610	-13	-11	-13	-11	316	2384	100	574	"S727"
0	0	0	10	8	1	"STAT1 "	"P42224"	10260	14060	200	3920	3921	285	7	3928	3928	3994	875	21	1	0	0	1239041	-0.083	100000.000	100000.000	0.000	0.000	0.000	0.000	0.000	16.610	-8	-7	-8	-7	316	2384	100	575	"S727"
0	0	0	10	9	1	"STAT1 "	"P42224"	10760	14050	200	4060	4072	371	9	4140	4140	4211	1007	23	0	0	0	1286858	-0.138	100000.000	100000.000	0.000	0.000	0.000	0.000	0.000	16.610	-80	-68	-80	-68	316	2384	100	576	"S727"
0	0	0	10	1	2	"STAT4 "	"Q14765"	6770	14720	180	6344	6314	981	15	4064	4064	4074	298	7	98	97	0	1616303	7.517	100000.000	100000.000	0.000	0.000	0.000	0.000	0.000	16.610	2280	2250	2280	2250	256	1924	100	577	"S722"
0	0	0	10	2	2	"STAT4 "	"Q14765"	7270	14730	180	6194	6092	592	9	3940	3940	3950	371	9	96	94	0	1559495	5.774	100000.000	100000.000	0.000	0.000	0.000	0.000	0.000	16.610	2254	2152	2254	2152	256	1924	100	578	"S722"
0	0	0	10	3	2	"STAT4 "	"Q14765"	7770	14710	170	6121	6120	346	5	3884	3884	3912	382	9	100	100	0	1272933	5.780	100000.000	100000.000	0.000	0.000	0.000	0.000	0.000	16.610	2237	2236	2237	2236	208	1660	100	579	"S722"
0	0	0	10	4	2	"STMN1"	"P16949"	8260	14710	200	3797	3801	241	6	3894	3894	3914	389	9	1	0	0	1201083	-0.290	100000.000	100000.000	0.000	0.000	0.000	0.000	0.000	16.610	-97	-93	-97	-93	316	2384	100	580	"S37"
0	0	0	10	5	2	"STMN1"	"P16949"	8770	14710	200	3786	3906	1250	32	3904	3904	3918	304	7	4	1	0	1234220	-0.039	100000.000	100000.000	0.000	0.000	0.000	0.000	0.000	16.610	-118	2	-118	2	316	2384	100	581	"S37"
0	0	0	10	6	2	"STMN1"	"P16949"	9270	14710	200	3800	3797	297	7	3856	3856	3876	350	9	3	0	0	1199739	-0.226	100000.000	100000.000	0.000	0.000	0.000	0.000	0.000	16.610	-56	-59	-56	-59	316	2384	100	582	"S37"
0	0	0	10	7	2	"ACC1"	"Q13085 "	9780	14720	100	4238	4332	515	11	3843	3843	3860	387	10	50	37	0	346527	1.220	100000.000	100000.000	0.000	0.000	0.000	0.000	0.000	16.610	395	489	395	489	80	560	100	583	"S1263"
0	0	0	10	8	2	"ACC1"	"Q13085 "	10280	14710	70	4846	4844	287	5	3927	3927	3946	224	5	100	93	0	155003	4.009	100000.000	100000.000	0.000	0.000	0.000	0.000	0.000	16.610	919	917	919	917	32	236	100	584	"S1263"
0	0	0	10	9	2	"ACC1"	"Q13085 "	10750	14700	120	4112	4304	586	13	4016	4016	4059	549	13	25	10	0	516468	0.446	100000.000	100000.000	0.000	0.000	0.000	0.000	0.000	16.610	96	288	96	288	120	820	100	585	"S1263"
0	0	0	10	1	3	"TRAF6"	"Q9Y4K3"	6770	15350	200	4123	4144	244	5	4083	4083	4092	243	5	20	3	0	1309496	0.214	100000.000	100000.000	0.000	0.000	0.000	0.000	0.000	16.610	40	61	40	61	316	2384	100	586	"Y353"
0	0	0	10	2	3	"TRAF6"	"Q9Y4K3"	7270	15350	200	3993	4050	533	13	3960	3960	3979	375	9	11	1	0	1279693	0.189	100000.000	100000.000	0.000	0.000	0.000	0.000	0.000	16.610	33	90	33	90	316	2384	100	587	"Y353"
0	0	0	10	3	3	"TRAF6"	"Q9Y4K3"	7770	15350	200	3965	3977	256	6	3895	3895	3926	977	24	0	0	0	1256813	0.052	100000.000	100000.000	0.000	0.000	0.000	0.000	0.000	16.610	70	82	70	82	316	2384	100	588	"Y353"
0	0	0	10	4	3	"BLNK"	"Q8WV28"	8270	15350	200	3904	4224	964	22	3853	3853	3881	746	19	14	12	0	1334731	0.460	100000.000	100000.000	0.000	0.000	0.000	0.000	0.000	16.610	51	371	51	371	316	2384	100	589	"Y72"
0	0	0	10	5	3	"BLNK"	"Q8WV28"	8770	15340	90	6312	5697	1139	19	3861	3861	3924	1528	38	65	3	0	296233	1.160	100000.000	100000.000	0.000	0.000	0.000	0.000	0.000	16.610	2451	1836	2451	1836	52	420	100	590	"Y72"
0	0	0	10	6	3	"BLNK"	"Q8WV28"	9270	15340	200	3900	4189	905	21	3825	3825	3832	249	6	23	12	0	1323673	1.434	100000.000	100000.000	0.000	0.000	0.000	0.000	0.000	16.610	75	364	75	364	316	2384	100	591	"Y72"
0	0	0	10	7	3	"CD19"	"P15391"	9770	15340	200	3844	3958	445	11	3803	3803	3846	851	22	10	0	0	1250671	0.132	100000.000	100000.000	0.000	0.000	0.000	0.000	0.000	16.610	41	155	41	155	316	2384	100	592	"Y531"
0	0	0	10	8	3	"CD19"	"P15391"	10280	15350	80	4971	4804	487	10	3843	3843	3874	387	9	80	75	0	249808	2.403	100000.000	100000.000	0.000	0.000	0.000	0.000	0.000	16.610	1128	961	1128	961	52	340	100	593	"Y531"
0	0	0	10	9	3	"CD19"	"P15391"	10780	15350	70	4980	5054	322	6	3989	3989	3991	291	7	100	93	0	161713	3.653	100000.000	100000.000	0.000	0.000	0.000	0.000	0.000	16.610	991	1065	991	1065	32	236	100	594	"Y531"
0	0	0	10	1	4	"p300"	"Q09472"	6770	16000	200	4151	4224	507	12	4128	4128	4232	585	13	7	2	0	1334703	-0.014	100000.000	100000.000	0.000	0.000	0.000	0.000	0.000	16.610	23	96	23	96	316	2384	100	595	"S2279"
0	0	0	10	2	4	"p300"	"Q09472"	7270	16000	200	3987	4032	742	18	3954	3954	3973	354	8	5	1	0	1274023	0.167	100000.000	100000.000	0.000	0.000	0.000	0.000	0.000	16.610	33	78	33	78	316	2384	100	596	"S2279"
0	0	0	10	3	4	"p300"	"Q09472"	7770	16000	200	3891	3984	1066	26	3877	3877	3915	814	20	1	1	0	1259085	0.085	100000.000	100000.000	0.000	0.000	0.000	0.000	0.000	16.610	14	107	14	107	316	2384	100	597	"S2279"
0	0	0	10	4	4	"fyn"	"P06241"	8270	16000	200	3893	3906	261	6	3847	3847	3926	1642	41	0	0	0	1234446	-0.012	100000.000	100000.000	0.000	0.000	0.000	0.000	0.000	16.610	46	59	46	59	316	2384	100	598	"Y420"
0	0	0	10	5	4	"fyn"	"P06241"	8780	16010	110	4104	4166	332	7	3878	3878	3908	440	11	26	3	0	333274	0.586	100000.000	100000.000	0.000	0.000	0.000	0.000	0.000	16.610	226	288	226	288	80	656	100	599	"Y420"
0	0	0	10	6	4	"fyn"	"P06241"	9280	15990	70	4308	4287	259	6	3778	3778	3805	297	7	81	34	0	137196	1.623	100000.000	100000.000	0.000	0.000	0.000	0.000	0.000	16.610	530	509	530	509	32	236	100	600	"Y420"
0	0	0	10	7	4	"HSP27"	"P04792"	9770	15990	90	5015	4998	348	6	3817	3817	3858	613	15	96	40	0	259906	1.860	100000.000	100000.000	0.000	0.000	0.000	0.000	0.000	16.610	1198	1181	1198	1181	52	420	100	601	"S78"
0	0	0	10	8	4	"HSP27"	"P04792"	10270	15990	90	5011	5030	272	5	3901	3901	3910	254	6	100	100	0	261579	4.409	100000.000	100000.000	0.000	0.000	0.000	0.000	0.000	16.610	1110	1129	1110	1129	52	420	100	602	"S78"
0	0	0	10	9	4	"HSP27"	"P04792"	10770	15990	140	4848	4678	622	13	4037	4037	4100	1351	32	12	0	0	729711	0.428	100000.000	100000.000	0.000	0.000	0.000	0.000	0.000	16.610	811	641	811	641	156	1140	100	603	"S78"
0	0	0	10	1	5	"IL-8R B "	"P25025"	6770	16650	200	4117	4129	218	5	4075	4075	4090	274	6	14	2	0	1304903	0.142	100000.000	100000.000	0.000	0.000	0.000	0.000	0.000	16.610	42	54	42	54	316	2384	100	604	"S352"
0	0	0	10	2	5	"IL-8R B "	"P25025"	7290	16650	100	4272	4236	312	7	4038	4038	4086	506	12	12	1	0	338877	0.296	100000.000	100000.000	0.000	0.000	0.000	0.000	0.000	16.610	234	198	234	198	80	560	100	605	"S352"
0	0	0	10	3	5	"IL-8R B "	"P25025"	7780	16650	90	4328	4347	224	5	3908	3908	3921	273	6	75	30	0	226020	1.560	100000.000	100000.000	0.000	0.000	0.000	0.000	0.000	16.610	420	439	420	439	52	420	100	606	"S352"
0	0	0	10	4	5	"IRF-3 "	"Q14653"	8270	16650	120	4542	4521	279	6	3874	3874	3927	821	20	23	0	0	542548	0.724	100000.000	100000.000	0.000	0.000	0.000	0.000	0.000	16.610	668	647	668	647	120	820	100	607	"S385"
0	0	0	10	5	5	"IRF-3 "	"Q14653"	8790	16640	120	4427	4438	264	5	3866	3866	3879	297	7	88	45	0	532543	1.882	100000.000	100000.000	0.000	0.000	0.000	0.000	0.000	16.610	561	572	561	572	120	820	100	608	"S385"
0	0	0	10	6	5	"IRF-3 "	"Q14653"	9290	16640	120	4585	4563	319	6	3868	3868	3895	314	8	92	67	0	547556	2.127	100000.000	100000.000	0.000	0.000	0.000	0.000	0.000	16.610	717	695	717	695	120	820	100	609	"S385"
0	0	0	10	7	5	"LSD1"	"O60341"	9770	16640	70	5609	6001	1615	26	3802	3802	3812	231	6	100	100	0	192016	9.476	100000.000	100000.000	0.000	0.000	0.000	0.000	0.000	16.610	1807	2199	1807	2199	32	236	100	610	"S131"
0	0	0	10	8	5	"LSD1"	"O60341"	10280	16640	90	5760	5688	519	9	4028	4028	4107	1306	31	86	0	0	295770	1.211	100000.000	100000.000	0.000	0.000	0.000	0.000	0.000	16.610	1732	1660	1732	1660	52	420	100	611	"S131"
0	0	0	10	9	5	"LSD1"	"O60341"	10780	16630	90	6049	5932	554	9	4118	4118	4137	290	7	96	96	0	308449	6.190	100000.000	100000.000	0.000	0.000	0.000	0.000	0.000	16.610	1931	1814	1931	1814	52	420	100	612	"S131"
0	0	0	10	1	6	"MAPKAPK5"	"Q8IW41"	6780	17290	90	9139	8801	1075	12	4175	4175	4193	240	5	100	100	0	457650	19.200	100000.000	100000.000	0.000	0.000	0.000	0.000	0.000	16.610	4964	4626	4964	4626	52	420	100	613	"T182"
0	0	0	10	2	6	"MAPKAPK5"	"Q8IW41"	7270	17290	70	8559	8560	285	3	4006	4006	4013	208	5	100	100	0	273911	21.861	100000.000	100000.000	0.000	0.000	0.000	0.000	0.000	16.610	4553	4554	4553	4554	32	236	100	614	"T182"
0	0	0	10	3	6	"MAPKAPK5"	"Q8IW41"	7780	17290	90	8214	8156	733	8	3930	3930	3951	263	6	98	98	0	424101	15.989	100000.000	100000.000	0.000	0.000	0.000	0.000	0.000	16.610	4284	4226	4284	4226	52	420	100	615	"T182"
0	0	0	10	4	6	"P27kip1"	"P46527"	8260	17270	80	4234	4228	229	5	3935	3935	4075	1435	35	0	0	0	219851	0.107	100000.000	100000.000	0.000	0.000	0.000	0.000	0.000	16.610	299	293	299	293	52	340	100	616	"T157"
0	0	0	10	5	6	"P27kip1"	"P46527"	8780	17280	90	4262	4273	241	5	4047	4047	4064	214	5	50	19	0	222170	0.977	100000.000	100000.000	0.000	0.000	0.000	0.000	0.000	16.610	215	226	215	226	52	420	100	617	"T157"
0	0	0	10	6	6	"P27kip1"	"P46527"	9270	17270	200	3963	4002	264	6	3961	3961	3990	701	17	2	0	0	1264700	0.017	100000.000	100000.000	0.000	0.000	0.000	0.000	0.000	16.610	2	41	2	41	316	2384	100	618	"T157"
0	0	0	10	7	6	"p67phox"	"P19878"	9770	17270	200	3825	3895	573	14	3970	3970	4006	759	18	1	0	0	1230942	-0.146	100000.000	100000.000	0.000	0.000	0.000	0.000	0.000	16.610	-145	-75	-145	-75	316	2384	100	619	"T233"
0	0	0	10	8	6	"p67phox"	"P19878"	10270	17270	200	3987	4002	415	10	4083	4083	4101	382	9	1	0	0	1264498	-0.259	100000.000	100000.000	0.000	0.000	0.000	0.000	0.000	16.610	-96	-81	-96	-81	316	2384	100	620	"T233"
0	0	0	10	9	6	"p67phox"	"P19878"	10770	17270	200	4127	4166	640	15	4202	4202	4321	2156	49	0	0	0	1316302	-0.072	100000.000	100000.000	0.000	0.000	0.000	0.000	0.000	16.610	-75	-36	-75	-36	316	2384	100	621	"T233"
-75	0	0	10	1	7	"empty"	"empty"	6750	17930	200	4136	4427	2335	52	4150	4150	4182	495	11	9	6	0	1399041	0.495	100000.000	100000.000	0.000	0.000	0.000	0.000	0.000	16.610	-14	277	-14	277	316	2384	100	622	"empty"
-75	0	0	10	2	7	"empty"	"empty"	7250	17930	200	4054	4159	1374	33	4041	4041	4124	1850	44	1	0	0	1314156	0.019	100000.000	100000.000	0.000	0.000	0.000	0.000	0.000	16.610	13	118	13	118	316	2384	100	623	"empty"
-75	0	0	10	3	7	"empty"	"empty"	7750	17930	200	3960	3963	210	5	3961	3961	3986	309	7	6	0	0	1252159	-0.074	100000.000	100000.000	0.000	0.000	0.000	0.000	0.000	16.610	-1	2	-1	2	316	2384	100	624	"empty"
-75	0	0	10	4	7	"empty"	"empty"	8250	17930	200	3918	3941	199	5	3940	3940	3952	321	8	6	0	0	1245214	-0.034	100000.000	100000.000	0.000	0.000	0.000	0.000	0.000	16.610	-22	1	-22	1	316	2384	100	625	"empty"
-75	0	0	10	5	7	"empty"	"empty"	8750	17930	200	3896	3904	173	4	3929	3929	3943	233	5	6	0	0	1233726	-0.167	100000.000	100000.000	0.000	0.000	0.000	0.000	0.000	16.610	-33	-25	-33	-25	316	2384	100	626	"empty"
-75	0	0	10	6	7	"empty"	"empty"	9250	17930	200	4009	4033	481	11	3982	3982	4011	528	13	2	0	0	1274280	0.042	100000.000	100000.000	0.000	0.000	0.000	0.000	0.000	16.610	27	51	27	51	316	2384	100	627	"empty"
-75	0	0	10	7	7	"empty"	"empty"	9750	17930	200	4029	4081	487	11	3978	3978	4008	513	12	2	1	0	1289487	0.142	100000.000	100000.000	0.000	0.000	0.000	0.000	0.000	16.610	51	103	51	103	316	2384	100	628	"empty"
-75	0	0	10	8	7	"empty"	"empty"	10250	17930	200	4245	4252	264	6	4127	4127	4234	1881	44	0	0	0	1343714	0.010	100000.000	100000.000	0.000	0.000	0.000	0.000	0.000	16.610	118	125	118	125	316	2384	100	629	"empty"
-75	0	0	10	9	7	"empty"	"empty"	10750	17930	200	4301	4329	295	6	4235	4235	4293	1203	28	0	0	0	1368068	0.030	100000.000	100000.000	0.000	0.000	0.000	0.000	0.000	16.610	66	94	66	94	316	2384	100	630	"empty"
0	0	0	11	1	1	"Jak2 "	"O60674"	11250	14030	140	14633	13337	3948	29	3830	3830	3854	283	7	96	92	0	2080564	33.509	100000.000	100000.000	0.000	0.000	0.000	0.000	0.000	16.610	10803	9507	10803	9507	156	1140	100	631	"Y221"
0	0	0	11	2	1	"Jak2 "	"O60674"	11740	14020	140	13689	12687	3247	25	3864	3864	3875	357	9	95	94	0	1979185	24.683	100000.000	100000.000	0.000	0.000	0.000	0.000	0.000	16.610	9825	8823	9825	8823	156	1140	100	632	"Y221"
0	0	0	11	3	1	"Jak2 "	"O60674"	12250	14020	150	18659	17398	4168	23	3732	3732	4047	3556	87	92	92	0	2714035	3.754	100000.000	100000.000	0.000	0.000	0.000	0.000	0.000	16.610	14927	13666	14927	13666	156	1272	100	633	"Y221"
0	0	0	11	4	1	"K8"	"P05787"	12740	14010	200	3828	4475	4382	97	3863	3863	3805	583	15	5	3	0	1414102	1.149	100000.000	100000.000	0.000	0.000	0.000	0.000	0.000	16.610	-35	612	-35	612	316	2384	100	634	"S74"
0	0	0	11	5	1	"K8"	"P05787"	13240	14010	200	3526	3766	1967	52	3686	3686	3714	333	8	9	4	0	1190205	0.156	100000.000	100000.000	0.000	0.000	0.000	0.000	0.000	16.610	-160	80	-160	80	316	2384	100	635	"S74"
0	0	0	11	6	1	"K8"	"P05787"	13740	14010	200	3455	3469	293	8	3644	3644	3666	360	9	3	1	0	1096296	-0.547	100000.000	100000.000	0.000	0.000	0.000	0.000	0.000	16.610	-189	-175	-189	-175	316	2384	100	636	"S74"
0	0	0	11	7	1	"Met "	"P08581"	14250	14000	100	5046	5279	2370	44	3900	3900	3855	421	10	90	78	0	422290	3.382	100000.000	100000.000	0.000	0.000	0.000	0.000	0.000	16.610	1146	1379	1146	1379	80	560	100	637	"Y1234"
0	0	0	11	8	1	"Met "	"P08581"	14740	14010	200	4062	4685	4150	88	3836	3836	3863	1138	29	21	4	0	1480346	0.722	100000.000	100000.000	0.000	0.000	0.000	0.000	0.000	16.610	226	849	226	849	316	2384	100	638	"Y1234"
0	0	0	11	9	1	"Met "	"P08581"	15240	14010	200	3681	3879	609	15	3607	3607	3675	977	26	18	0	0	1225921	0.209	100000.000	100000.000	0.000	0.000	0.000	0.000	0.000	16.610	74	272	74	272	316	2384	100	639	"Y1234"
0	0	0	11	1	2	"MSK2"	"O75676"	11230	14680	200	4526	4547	585	12	4335	4335	4563	3045	66	0	0	0	1436915	-0.005	100000.000	100000.000	0.000	0.000	0.000	0.000	0.000	16.610	191	212	191	212	316	2384	100	640	"S360"
0	0	0	11	2	2	"MSK2"	"O75676"	11730	14680	200	4379	4397	346	7	4439	4439	4530	1137	25	0	0	0	1389491	-0.117	100000.000	100000.000	0.000	0.000	0.000	0.000	0.000	16.610	-60	-42	-60	-42	316	2384	100	641	"S360"
0	0	0	11	3	2	"MSK2"	"O75676"	12230	14680	200	4443	4734	3449	72	4413	4413	5092	4244	83	0	0	0	1495917	-0.084	100000.000	100000.000	0.000	0.000	0.000	0.000	0.000	16.610	30	321	30	321	316	2384	100	642	"S360"
0	0	0	11	4	2	"NFkB-p100 "	"Q00653"	12730	14680	200	4298	5027	4303	85	4473	4473	5618	7157	127	3	1	0	1588527	-0.083	100000.000	100000.000	0.000	0.000	0.000	0.000	0.000	16.610	-175	554	-175	554	316	2384	100	643	"S99"
0	0	0	11	5	2	"NFkB-p100 "	"Q00653"	13230	14680	200	4104	4133	348	8	4242	4242	4701	3841	81	0	0	0	1306054	-0.148	100000.000	100000.000	0.000	0.000	0.000	0.000	0.000	16.610	-138	-109	-138	-109	316	2384	100	644	"S99"
0	0	0	11	6	2	"NFkB-p100 "	"Q00653"	13730	14680	70	4043	4600	2493	54	3743	3743	3873	1641	42	9	3	0	147205	0.443	100000.000	100000.000	0.000	0.000	0.000	0.000	0.000	16.610	300	857	300	857	32	236	100	645	"S99"
0	0	0	11	7	2	"PKACa "	"P17612"	14230	14680	200	3366	3434	559	16	3602	3602	3683	903	24	1	0	0	1085109	-0.276	100000.000	100000.000	0.000	0.000	0.000	0.000	0.000	16.610	-236	-168	-236	-168	316	2384	100	646	"S10"
0	0	0	11	8	2	"PKACa "	"P17612"	14730	14680	200	3917	3921	291	7	3790	3790	3993	3148	78	0	0	0	1239159	-0.023	100000.000	100000.000	0.000	0.000	0.000	0.000	0.000	16.610	127	131	127	131	316	2384	100	647	"S10"
0	0	0	11	9	2	"PKACa "	"P17612"	15230	14680	200	3372	3450	1149	33	3552	3552	3603	795	22	1	0	0	1090142	-0.192	100000.000	100000.000	0.000	0.000	0.000	0.000	0.000	16.610	-180	-102	-180	-102	316	2384	100	648	"S10"
0	0	0	11	1	3	"p70S6K"	"P23443"	11270	15310	70	4234	4223	273	6	4007	4007	4026	584	14	3	0	0	135127	0.337	100000.000	100000.000	0.000	0.000	0.000	0.000	0.000	16.610	227	216	227	216	32	236	100	649	"S447"
0	0	0	11	2	3	"p70S6K"	"P23443"	11760	15310	200	4052	4068	239	5	4062	4062	4105	1435	34	0	0	0	1285439	-0.026	100000.000	100000.000	0.000	0.000	0.000	0.000	0.000	16.610	-10	6	-10	6	316	2384	100	650	"S447"
0	0	0	11	3	3	"p70S6K"	"P23443"	12260	15310	200	4369	4365	289	6	4317	4317	4367	374	8	9	0	0	1379461	-0.005	100000.000	100000.000	0.000	0.000	0.000	0.000	0.000	16.610	52	48	52	48	316	2384	100	651	"S447"
0	0	0	11	4	3	"PDK1"	"O15530"	12760	15310	90	11847	11547	1633	14	4754	4754	4819	994	20	98	98	0	600426	6.769	100000.000	100000.000	0.000	0.000	0.000	0.000	0.000	16.610	7093	6793	7093	6793	52	420	100	652	"Y376"
0	0	0	11	5	3	"PDK1"	"O15530"	13260	15320	100	12752	12440	5815	46	4434	4434	4437	329	7	95	92	0	995196	24.325	100000.000	100000.000	0.000	0.000	0.000	0.000	0.000	16.610	8318	8006	8318	8006	80	560	100	653	"Y376"
0	0	0	11	6	3	"PDK1"	"O15530"	13760	15310	80	12264	11415	2395	20	4138	4138	4144	205	4	96	94	0	593564	35.468	100000.000	100000.000	0.000	0.000	0.000	0.000	0.000	16.610	8126	7277	8126	7277	52	340	100	654	"Y376"
0	0	0	11	7	3	"Ripk1"	"Q13546"	14270	15310	160	4684	4656	627	13	3489	3489	3563	1349	37	27	1	0	968400	0.810	100000.000	100000.000	0.000	0.000	0.000	0.000	0.000	16.610	1195	1167	1195	1167	208	1512	100	655	"Y694"
0	0	0	11	8	3	"Ripk1"	"Q13546"	14760	15310	160	4690	4672	285	6	3951	3951	4016	1933	48	0	0	0	971700	0.339	100000.000	100000.000	0.000	0.000	0.000	0.000	0.000	16.610	739	721	739	721	208	1512	100	656	"Y694"
0	0	0	11	9	3	"Ripk1"	"Q13546"	15260	15300	160	4453	4452	277	6	3656	3656	3668	264	7	96	87	0	926108	2.970	100000.000	100000.000	0.000	0.000	0.000	0.000	0.000	16.610	797	796	797	796	208	1512	100	657	"Y694"
0	0	0	11	1	4	"SHC3"	"Q92529"	11240	15940	200	4094	4156	457	10	3973	3973	3988	399	10	18	10	0	1313331	0.421	100000.000	100000.000	0.000	0.000	0.000	0.000	0.000	16.610	121	183	121	183	316	2384	100	658	"Y341"
0	0	0	11	2	4	"SHC3"	"Q92529"	11740	15940	200	4110	4188	421	10	4017	4017	4027	254	6	29	13	0	1323369	0.634	100000.000	100000.000	0.000	0.000	0.000	0.000	0.000	16.610	93	171	93	171	316	2384	100	659	"Y341"
0	0	0	11	3	4	"SHC3"	"Q92529"	12240	15940	200	4181	4302	426	9	4135	4135	4162	531	12	14	6	0	1359406	0.264	100000.000	100000.000	0.000	0.000	0.000	0.000	0.000	16.610	46	167	46	167	316	2384	100	660	"Y341"
0	0	0	11	4	4	"Smad3 "	"P84022"	12740	15940	200	4358	4418	369	8	4293	4293	4311	339	7	16	6	0	1396078	0.316	100000.000	100000.000	0.000	0.000	0.000	0.000	0.000	16.610	65	125	65	125	316	2384	100	661	"S208"
0	0	0	11	5	4	"Smad3 "	"P84022"	13240	15940	200	4551	4581	324	7	4516	4516	4517	293	6	18	7	0	1447520	0.218	100000.000	100000.000	0.000	0.000	0.000	0.000	0.000	16.610	35	65	35	65	316	2384	100	662	"S208"
0	0	0	11	6	4	"Smad3 "	"P84022"	13740	15940	200	4322	4389	371	8	4282	4282	4301	595	13	7	0	0	1386771	0.148	100000.000	100000.000	0.000	0.000	0.000	0.000	0.000	16.610	40	107	40	107	316	2384	100	663	"S208"
0	0	0	11	7	4	"TAK1 "	"O43318"	14240	15940	200	3717	3722	250	6	3799	3799	3808	709	18	0	0	0	1176132	-0.121	100000.000	100000.000	0.000	0.000	0.000	0.000	0.000	16.610	-82	-77	-82	-77	316	2384	100	664	"T187"
0	0	0	11	8	4	"TAK1 "	"O43318"	14740	15940	200	4114	4109	256	6	3949	3949	3975	1135	28	0	0	0	1298530	0.118	100000.000	100000.000	0.000	0.000	0.000	0.000	0.000	16.610	165	160	165	160	316	2384	100	665	"T187"
0	0	0	11	9	4	"TAK1 "	"O43318"	15240	15940	200	3724	3748	485	12	3790	3790	3798	311	8	6	0	0	1184372	-0.161	100000.000	100000.000	0.000	0.000	0.000	0.000	0.000	16.610	-66	-42	-66	-42	316	2384	100	666	"T187"
0	0	0	11	1	5	"ACC1"	"P68133"	11240	16580	200	5299	5078	804	15	4209	4209	4450	3111	69	0	0	0	1604713	0.202	100000.000	100000.000	0.000	0.000	0.000	0.000	0.000	16.610	1090	869	1090	869	316	2384	100	667	"Y93"
0	0	0	11	2	5	"ACC1"	"P68133"	11740	16580	200	5406	5187	1054	20	4245	4245	4256	303	7	65	57	0	1639142	3.073	100000.000	100000.000	0.000	0.000	0.000	0.000	0.000	16.610	1161	942	1161	942	316	2384	100	668	"Y93"
0	0	0	11	3	5	"ACC1"	"P68133"	12240	16580	200	5967	5482	1032	18	4305	4305	4317	295	6	62	56	0	1732445	3.949	100000.000	100000.000	0.000	0.000	0.000	0.000	0.000	16.610	1662	1177	1662	1177	316	2384	100	669	"Y93"
0	0	0	11	4	5	"A-Raf"	"P10398"	12740	16580	200	4575	4570	269	5	4341	4341	4353	272	6	44	10	0	1444254	0.798	100000.000	100000.000	0.000	0.000	0.000	0.000	0.000	16.610	234	229	234	229	316	2384	100	670	"T20"
0	0	0	11	5	5	"A-Raf"	"P10398"	13240	16580	200	4515	4550	367	8	4348	4348	4364	591	13	6	1	0	1437865	0.315	100000.000	100000.000	0.000	0.000	0.000	0.000	0.000	16.610	167	202	167	202	316	2384	100	671	"T20"
0	0	0	11	6	5	"A-Raf"	"P10398"	13740	16580	200	4443	4448	257	5	4252	4252	4270	370	8	23	1	0	1405651	0.481	100000.000	100000.000	0.000	0.000	0.000	0.000	0.000	16.610	191	196	191	196	316	2384	100	672	"T20"
0	0	0	11	7	5	"BCAP"	"Q6ZUJ8"	14240	16580	200	4146	4164	271	6	3968	3968	3991	949	23	0	0	0	1315688	0.182	100000.000	100000.000	0.000	0.000	0.000	0.000	0.000	16.610	178	196	178	196	316	2384	100	673	"Y570"
0	0	0	11	8	5	"BCAP"	"Q6ZUJ8"	14740	16580	200	3837	3903	460	11	3791	3791	3774	409	10	19	3	0	1233216	0.315	100000.000	100000.000	0.000	0.000	0.000	0.000	0.000	16.610	46	112	46	112	316	2384	100	674	"Y570"
0	0	0	11	9	5	"BCAP"	"Q6ZUJ8"	15240	16580	200	3972	4018	256	6	3850	3850	3830	429	11	14	1	0	1269559	0.438	100000.000	100000.000	0.000	0.000	0.000	0.000	0.000	16.610	122	168	122	168	316	2384	100	675	"Y570"
0	0	0	11	1	6	"Cofilin 1"	"P23528"	11270	17230	130	4760	6933	2909	41	4266	4266	4277	403	9	51	47	0	831991	6.591	100000.000	100000.000	0.000	0.000	0.000	0.000	0.000	16.610	494	2667	494	2667	120	940	100	676	"Y139"
0	0	0	11	2	6	"Cofilin 1"	"P23528"	11770	17240	140	4485	6671	3373	50	4256	4256	4278	651	15	36	35	0	1040624	3.676	100000.000	100000.000	0.000	0.000	0.000	0.000	0.000	16.610	229	2415	229	2415	156	1140	100	677	"Y139"
0	0	0	11	3	6	"Cofilin 1"	"P23528"	12250	17250	130	4744	8717	8381	96	4274	4274	4282	228	5	62	50	0	1045986	19.452	100000.000	100000.000	0.000	0.000	0.000	0.000	0.000	16.610	470	4443	470	4443	120	940	100	678	"Y139"
0	0	0	11	4	6	"CTNNB1"	"P35222"	12740	17230	200	4125	4143	286	6	4346	4346	4363	411	9	1	0	0	1309035	-0.535	100000.000	100000.000	0.000	0.000	0.000	0.000	0.000	16.610	-221	-203	-221	-203	316	2384	100	679	"Y654"
0	0	0	11	5	6	"CTNNB1"	"P35222"	13240	17230	200	4131	4152	272	6	4297	4297	4315	327	7	4	0	0	1312022	-0.498	100000.000	100000.000	0.000	0.000	0.000	0.000	0.000	16.610	-166	-145	-166	-145	316	2384	100	680	"Y654"
0	0	0	11	6	6	"CTNNB1"	"P35222"	13740	17230	200	3874	3884	258	6	4077	4077	4144	1309	31	0	0	0	1227383	-0.199	100000.000	100000.000	0.000	0.000	0.000	0.000	0.000	16.610	-203	-193	-203	-193	316	2384	100	681	"Y654"
0	0	0	11	7	6	"IFNGR1 "	"P15260"	14240	17230	200	3865	4150	820	19	3724	3724	3730	339	9	30	21	0	1311413	1.239	100000.000	100000.000	0.000	0.000	0.000	0.000	0.000	16.610	141	426	141	426	316	2384	100	682	"S495"
0	0	0	11	8	6	"IFNGR1 "	"P15260"	14740	17230	200	4090	4362	685	15	4017	4017	4001	354	8	25	21	0	1378545	1.020	100000.000	100000.000	0.000	0.000	0.000	0.000	0.000	16.610	73	345	73	345	316	2384	100	683	"S495"
0	0	0	11	9	6	"IFNGR1 "	"P15260"	15240	17230	200	3847	4131	676	16	3906	3906	3963	1132	28	17	0	0	1305441	0.148	100000.000	100000.000	0.000	0.000	0.000	0.000	0.000	16.610	-59	225	-59	225	316	2384	100	684	"S495"
-75	0	0	11	1	7	"empty"	"empty"	11240	17870	200	4215	4211	249	5	4226	4226	4266	870	20	0	0	0	1330645	-0.063	100000.000	100000.000	0.000	0.000	0.000	0.000	0.000	16.610	-11	-15	-11	-15	316	2384	100	685	"empty"
-75	0	0	11	2	7	"empty"	"empty"	11740	17870	200	4285	4301	270	6	4277	4277	4287	321	7	9	1	0	1359087	0.044	100000.000	100000.000	0.000	0.000	0.000	0.000	0.000	16.610	8	24	8	24	316	2384	100	686	"empty"
-75	0	0	11	3	7	"empty"	"empty"	12240	17870	200	4334	4380	433	9	4292	4292	4337	819	18	1	1	0	1383945	0.053	100000.000	100000.000	0.000	0.000	0.000	0.000	0.000	16.610	42	88	42	88	316	2384	100	687	"empty"
-75	0	0	11	4	7	"empty"	"empty"	12740	17870	200	4313	4336	256	5	4255	4255	4277	312	7	9	1	0	1370255	0.189	100000.000	100000.000	0.000	0.000	0.000	0.000	0.000	16.610	58	81	58	81	316	2384	100	688	"empty"
-75	0	0	11	5	7	"empty"	"empty"	13240	17870	200	4123	4143	234	5	4116	4116	4148	529	12	2	0	0	1309322	-0.009	100000.000	100000.000	0.000	0.000	0.000	0.000	0.000	16.610	7	27	7	27	316	2384	100	689	"empty"
-75	0	0	11	6	7	"empty"	"empty"	13740	17870	200	4047	4055	223	5	4088	4088	4103	584	14	1	0	0	1281484	-0.082	100000.000	100000.000	0.000	0.000	0.000	0.000	0.000	16.610	-41	-33	-41	-33	316	2384	100	690	"empty"
0	0	0	11	7	7	"GLQAWPG-pS-AIPQFLG_GLQAWPGEAIPQFLG_60vs40"	"GLQAWPG-pS-AIPQFLG_GLQAWPGEAIPQFLG_60vs40"	14280	17860	130	4750	7039	3503	49	3861	3861	3883	444	11	56	50	0	844706	7.108	100000.000	100000.000	0.000	0.000	0.000	0.000	0.000	16.610	889	3178	889	3178	120	940	100	691	"GLQAWPG-pS-AIPQFLG_GLQAWPGEAIPQFLG_60vs40"
0	0	0	11	8	7	"GLQAWPG-pS-AIPQFLG_GLQAWPGEAIPQFLG_60vs40"	"GLQAWPG-pS-AIPQFLG_GLQAWPGEAIPQFLG_60vs40"	14750	17850	140	4301	6633	3413	51	3857	3857	3865	342	8	56	42	0	1034712	8.094	100000.000	100000.000	0.000	0.000	0.000	0.000	0.000	16.610	444	2776	444	2776	156	1140	100	692	"GLQAWPG-pS-AIPQFLG_GLQAWPGEAIPQFLG_60vs40"
0	0	0	11	9	7	"GLQAWPG-pS-AIPQFLG_GLQAWPGEAIPQFLG_60vs40"	"GLQAWPG-pS-AIPQFLG_GLQAWPGEAIPQFLG_60vs40"	15260	17860	130	5719	7334	3417	46	3853	3853	3861	243	6	74	60	0	880053	14.292	100000.000	100000.000	0.000	0.000	0.000	0.000	0.000	16.610	1866	3481	1866	3481	120	940	100	693	"GLQAWPG-pS-AIPQFLG_GLQAWPGEAIPQFLG_60vs40"
0	0	0	12	1	1	"BLNK "	"Q8WV28"	15740	14000	70	6636	6469	847	13	4164	4164	4197	441	10	93	90	0	207013	5.152	100000.000	100000.000	0.000	0.000	0.000	0.000	0.000	16.610	2472	2305	2472	2305	32	236	100	694	"Y178"
0	0	0	12	2	1	"BLNK "	"Q8WV28"	16240	14000	200	4247	4514	826	18	4115	4115	4128	595	14	14	12	0	1426417	0.649	100000.000	100000.000	0.000	0.000	0.000	0.000	0.000	16.610	132	399	132	399	316	2384	100	695	"Y178"
0	0	0	12	3	1	"BLNK "	"Q8WV28"	16740	14000	70	6875	6860	298	4	3784	3784	3792	189	4	100	100	0	219522	16.233	100000.000	100000.000	0.000	0.000	0.000	0.000	0.000	16.610	3091	3076	3091	3076	32	236	100	696	"Y178"
0	0	0	12	4	1	"Catalase"	"P04040"	17260	13990	80	6709	6102	1330	21	3817	3817	3825	195	5	80	80	0	317314	11.677	100000.000	100000.000	0.000	0.000	0.000	0.000	0.000	16.610	2892	2285	2892	2285	52	340	100	697	"Y385"
0	0	0	12	5	1	"Catalase"	"P04040"	17750	13990	80	7381	6769	1314	19	3912	3912	4049	1500	37	80	73	0	351979	1.813	100000.000	100000.000	0.000	0.000	0.000	0.000	0.000	16.610	3469	2857	3469	2857	52	340	100	698	"Y385"
0	0	0	12	6	1	"Catalase"	"P04040"	18250	13980	70	6987	7047	280	3	3792	3792	3819	287	7	100	100	0	225492	11.247	100000.000	100000.000	0.000	0.000	0.000	0.000	0.000	16.610	3195	3255	3195	3255	32	236	100	699	"Y385"
0	0	0	12	7	1	"Cdc42"	"P60953"	18750	13980	70	5326	5419	494	9	3858	3858	3895	233	5	100	100	0	173405	6.541	100000.000	100000.000	0.000	0.000	0.000	0.000	0.000	16.610	1468	1561	1468	1561	32	236	100	700	"Y64"
0	0	0	12	8	1	"Cdc42"	"P60953"	19250	13980	80	5464	5314	578	10	3841	3841	3902	614	15	88	80	0	276340	2.300	100000.000	100000.000	0.000	0.000	0.000	0.000	0.000	16.610	1623	1473	1623	1473	52	340	100	701	"Y64"
0	0	0	12	9	1	"Cdc42"	"P60953"	19740	13980	90	5501	5366	575	10	3784	3784	3973	2151	54	5	0	0	279049	0.648	100000.000	100000.000	0.000	0.000	0.000	0.000	0.000	16.610	1717	1582	1717	1582	52	420	100	702	"Y64"
0	0	0	12	1	2	"Flt3"	"P36888"	15750	14650	200	3840	4056	1327	32	3978	3978	4051	703	17	4	2	0	1281784	0.007	100000.000	100000.000	0.000	0.000	0.000	0.000	0.000	16.610	-138	78	-138	78	316	2384	100	703	"Y842"
0	0	0	12	2	2	"Flt3"	"P36888"	16250	14640	200	4207	4316	747	17	4080	4080	4114	470	11	16	7	0	1363956	0.430	100000.000	100000.000	0.000	0.000	0.000	0.000	0.000	16.610	127	236	127	236	316	2384	100	704	"Y842"
0	0	0	12	3	2	"Flt3"	"P36888"	16760	14660	80	4839	4711	435	9	3907	3907	3920	225	5	82	76	0	244991	3.516	100000.000	100000.000	0.000	0.000	0.000	0.000	0.000	16.610	932	804	932	804	52	340	100	705	"Y842"
0	0	0	12	4	2	"gp130 "	"P40189"	17250	14640	80	4549	4534	244	5	3876	3876	3907	610	15	59	0	0	235763	1.028	100000.000	100000.000	0.000	0.000	0.000	0.000	0.000	16.610	673	658	673	658	52	340	100	706	"S782"
0	0	0	12	5	2	"gp130 "	"P40189"	17760	14640	80	4495	4566	383	8	3886	3886	4053	2022	49	0	0	0	237425	0.254	100000.000	100000.000	0.000	0.000	0.000	0.000	0.000	16.610	609	680	609	680	52	340	100	707	"S782"
0	0	0	12	6	2	"gp130 "	"P40189"	18250	14630	90	4669	4617	319	6	3890	3890	3901	186	4	92	88	0	240081	3.849	100000.000	100000.000	0.000	0.000	0.000	0.000	0.000	16.610	779	727	779	727	52	420	100	708	"S782"
0	0	0	12	7	2	"HSP60"	"P10809"	18750	14630	200	4016	4009	226	5	3894	3894	3920	438	11	5	0	0	1266745	0.203	100000.000	100000.000	0.000	0.000	0.000	0.000	0.000	16.610	122	115	122	115	316	2384	100	709	"S70"
0	0	0	12	8	2	"HSP60"	"P10809"	19250	14630	200	3803	3808	210	5	3794	3794	3830	429	11	2	0	0	1203198	-0.051	100000.000	100000.000	0.000	0.000	0.000	0.000	0.000	16.610	9	14	9	14	316	2384	100	710	"S70"
0	0	0	12	9	2	"HSP60"	"P10809"	19770	14630	70	3978	4055	475	11	3718	3718	3807	569	14	28	6	0	129759	0.436	100000.000	100000.000	0.000	0.000	0.000	0.000	0.000	16.610	260	337	260	337	32	236	100	711	"S70"
0	0	0	12	1	3	"IL7R "	"P16871"	15780	15300	100	6390	6381	367	5	3918	3918	3951	519	13	100	100	0	510460	4.682	100000.000	100000.000	0.000	0.000	0.000	0.000	0.000	16.610	2472	2463	2472	2463	80	560	100	712	"Y449"
0	0	0	12	2	3	"IL7R "	"P16871"	16270	15290	110	6683	6675	906	13	4206	4206	4224	360	8	97	97	0	533964	6.808	100000.000	100000.000	0.000	0.000	0.000	0.000	0.000	16.610	2477	2469	2477	2469	80	656	100	713	"Y449"
0	0	0	12	3	3	"IL7R "	"P16871"	16760	15290	80	6498	6526	450	6	3858	3858	3874	237	6	100	100	0	339338	11.190	100000.000	100000.000	0.000	0.000	0.000	0.000	0.000	16.610	2640	2668	2640	2668	52	340	100	714	"Y449"
0	0	0	12	4	3	"IRAK4"	"P51617"	17260	15290	200	3948	3959	258	6	3932	3932	3944	264	6	7	1	0	1251136	0.057	100000.000	100000.000	0.000	0.000	0.000	0.000	0.000	16.610	16	27	16	27	316	2384	100	715	"T345"
0	0	0	12	5	3	"IRAK4"	"P51617"	17760	15280	200	3963	4002	595	14	3919	3919	3945	416	10	4	0	0	1264666	0.137	100000.000	100000.000	0.000	0.000	0.000	0.000	0.000	16.610	44	83	44	83	316	2384	100	716	"T345"
0	0	0	12	6	3	"IRAK4"	"P51617"	18260	15280	200	3911	3910	218	5	3864	3864	3922	813	20	0	0	0	1235587	-0.015	100000.000	100000.000	0.000	0.000	0.000	0.000	0.000	16.610	47	46	47	46	316	2384	100	717	"T345"
0	0	0	12	7	3	"LIMK1"	"P53667"	18760	15280	90	6435	6433	226	3	3829	3829	3870	505	13	100	100	0	334506	5.075	100000.000	100000.000	0.000	0.000	0.000	0.000	0.000	16.610	2606	2604	2606	2604	52	420	100	718	"T508"
0	0	0	12	8	3	"LIMK1"	"P53667"	19260	15290	100	6708	6619	519	7	3783	3783	3848	836	21	97	96	0	529507	3.315	100000.000	100000.000	0.000	0.000	0.000	0.000	0.000	16.610	2925	2836	2925	2836	80	560	100	719	"T508"
0	0	0	12	9	3	"LIMK1"	"P53667"	19760	15280	120	6706	6430	1350	20	3781	3781	3955	1869	47	77	10	0	771598	1.324	100000.000	100000.000	0.000	0.000	0.000	0.000	0.000	16.610	2925	2649	2925	2649	120	820	100	720	"T508"
0	0	0	12	1	4	"p38-alpha "	"Q16539"	15780	15950	170	8546	8755	2710	30	3755	3755	3823	1181	30	98	97	0	1821021	4.176	100000.000	100000.000	0.000	0.000	0.000	0.000	0.000	16.610	4791	5000	4791	5000	208	1660	100	721	"T122"
0	0	0	12	2	4	"p38-alpha "	"Q16539"	16270	15940	170	8809	9413	5129	54	4262	4262	4267	447	10	99	99	0	1957844	11.512	100000.000	100000.000	0.000	0.000	0.000	0.000	0.000	16.610	4547	5151	4547	5151	208	1660	100	722	"T122"
0	0	0	12	3	4	"p38-alpha "	"Q16539"	16770	15940	180	8537	8116	1439	17	3974	3974	4000	591	14	91	90	0	2077688	6.964	100000.000	100000.000	0.000	0.000	0.000	0.000	0.000	16.610	4563	4142	4563	4142	256	1924	100	723	"T122"
0	0	0	12	4	4	"MEK1 "	"Q02750"	17270	15930	80	4662	4590	401	8	3934	3934	3940	225	5	82	75	0	238696	2.889	100000.000	100000.000	0.000	0.000	0.000	0.000	0.000	16.610	728	656	728	656	52	340	100	724	"S297"
0	0	0	12	5	4	"MEK1 "	"Q02750"	17760	15920	80	4668	4555	445	9	3900	3900	3908	208	5	82	69	0	236853	3.111	100000.000	100000.000	0.000	0.000	0.000	0.000	0.000	16.610	768	655	768	655	52	340	100	725	"S297"
0	0	0	12	6	4	"MEK1 "	"Q02750"	18250	15930	70	4524	4514	506	11	3900	3900	3916	220	5	71	62	0	144458	2.718	100000.000	100000.000	0.000	0.000	0.000	0.000	0.000	16.610	624	614	624	614	32	236	100	726	"S297"
0	0	0	12	7	4	"P27kip1"	"P46527"	18770	15930	120	5700	5499	682	12	3882	3882	3905	209	5	90	87	0	659908	7.627	100000.000	100000.000	0.000	0.000	0.000	0.000	0.000	16.610	1818	1617	1818	1617	120	820	100	727	"Y74"
0	0	0	12	8	4	"P27kip1"	"P46527"	19270	15920	110	6070	6072	378	6	3864	3864	3959	1122	28	100	45	0	485736	1.883	100000.000	100000.000	0.000	0.000	0.000	0.000	0.000	16.610	2206	2208	2206	2208	80	656	100	728	"Y74"
0	0	0	12	9	4	"P27kip1"	"P46527"	19770	15920	120	6262	6047	1363	22	3836	3836	3937	1248	31	80	44	0	725625	1.691	100000.000	100000.000	0.000	0.000	0.000	0.000	0.000	16.610	2426	2211	2426	2211	120	820	100	729	"Y74"
0	0	0	12	1	5	"PPARG "	"P37231"	15780	16590	150	4614	4841	2564	52	3731	3731	3760	363	9	89	69	0	755167	2.978	100000.000	100000.000	0.000	0.000	0.000	0.000	0.000	16.610	883	1110	883	1110	156	1272	100	730	"S112"
0	0	0	12	2	5	"PPARG "	"P37231"	16280	16600	130	4774	4807	335	6	4191	4191	4213	550	13	54	10	0	576783	1.080	100000.000	100000.000	0.000	0.000	0.000	0.000	0.000	16.610	583	616	583	616	120	940	100	731	"S112"
0	0	0	12	3	5	"PPARG "	"P37231"	16780	16580	130	4639	4735	406	8	3952	3952	3988	477	11	85	22	0	568141	1.566	100000.000	100000.000	0.000	0.000	0.000	0.000	0.000	16.610	687	783	687	783	120	940	100	732	"S112"
0	0	0	12	4	5	"Pyk2 "	"Q14289"	17270	16580	150	17342	17151	1685	9	3922	3922	3946	465	11	100	100	0	2675598	28.398	100000.000	100000.000	0.000	0.000	0.000	0.000	0.000	16.610	13420	13229	13420	13229	156	1272	100	733	"S399"
0	0	0	12	5	5	"Pyk2 "	"Q14289"	17770	16580	170	17115	16693	2364	14	3926	3926	4010	1112	27	98	98	0	3472102	11.406	100000.000	100000.000	0.000	0.000	0.000	0.000	0.000	16.610	13189	12767	13189	12767	208	1660	100	734	"S399"
0	0	0	12	6	5	"Pyk2 "	"Q14289"	18270	16570	160	17828	17112	2844	16	3969	3969	4008	1139	28	97	97	0	3559250	11.505	100000.000	100000.000	0.000	0.000	0.000	0.000	0.000	16.610	13859	13143	13859	13143	208	1512	100	735	"S399"
0	0	0	12	7	5	"STAT1 "	"P42224"	18770	16560	150	4661	4691	288	6	3945	3945	3982	511	12	82	14	0	731861	1.387	100000.000	100000.000	0.000	0.000	0.000	0.000	0.000	16.610	716	746	716	746	156	1272	100	736	"S708"
0	0	0	12	8	5	"STAT1 "	"P42224"	19270	16570	160	4657	4660	269	5	3852	3852	3892	401	10	96	50	0	969363	1.915	100000.000	100000.000	0.000	0.000	0.000	0.000	0.000	16.610	805	808	805	808	208	1512	100	737	"S708"
0	0	0	12	9	5	"STAT1 "	"P42224"	19780	16560	160	4787	4920	690	14	3918	3918	4033	1121	27	29	3	0	1023290	0.791	100000.000	100000.000	0.000	0.000	0.000	0.000	0.000	16.610	869	1002	869	1002	208	1512	100	738	"S708"
0	0	0	12	1	6	"STAT5B "	"P51692"	15780	17220	200	3796	3928	711	18	3704	3704	3759	947	25	4	1	0	1241276	0.178	100000.000	100000.000	0.000	0.000	0.000	0.000	0.000	16.610	92	224	92	224	316	2384	100	739	"S731"
0	0	0	12	2	6	"STAT5B "	"P51692"	16280	17220	110	4530	4464	480	10	3976	3976	4100	1395	34	2	0	0	357093	0.261	100000.000	100000.000	0.000	0.000	0.000	0.000	0.000	16.610	554	488	554	488	80	656	100	740	"S731"
0	0	0	12	3	6	"STAT5B "	"P51692"	16780	17230	80	4887	4754	508	10	3918	3918	3958	724	18	71	3	0	247198	1.099	100000.000	100000.000	0.000	0.000	0.000	0.000	0.000	16.610	969	836	969	836	52	340	100	741	"S731"
0	0	0	12	4	6	"Syk "	"P43405"	17270	17220	70	9246	9918	3795	38	3904	3904	3908	270	6	100	100	0	317369	22.259	100000.000	100000.000	0.000	0.000	0.000	0.000	0.000	16.610	5342	6014	5342	6014	32	236	100	742	"Y348"
0	0	0	12	5	6	"Syk "	"P43405"	17770	17220	70	9445	9356	729	7	3932	3932	3961	243	6	100	100	0	299381	22.202	100000.000	100000.000	0.000	0.000	0.000	0.000	0.000	16.610	5513	5424	5513	5424	32	236	100	743	"Y348"
0	0	0	12	6	6	"Syk "	"P43405"	18270	17220	80	9202	8366	1908	22	3879	3879	3893	217	5	92	92	0	435030	20.613	100000.000	100000.000	0.000	0.000	0.000	0.000	0.000	16.610	5323	4487	5323	4487	52	340	100	744	"Y348"
0	0	0	12	7	6	"Calmodulin "	"P62158"	18780	17210	110	6435	6470	346	5	3928	3928	3946	357	9	100	100	0	517578	7.070	100000.000	100000.000	0.000	0.000	0.000	0.000	0.000	16.610	2507	2542	2507	2542	80	656	100	745	"Y99"
0	0	0	12	8	6	"Calmodulin "	"P62158"	19270	17210	110	6199	6214	499	8	3830	3830	3874	537	13	100	98	0	497112	4.358	100000.000	100000.000	0.000	0.000	0.000	0.000	0.000	16.610	2369	2384	2369	2384	80	656	100	746	"Y99"
0	0	0	12	9	6	"Calmodulin "	"P62158"	19780	17210	120	6635	6391	1540	24	3772	3772	3841	519	13	85	82	0	766868	4.913	100000.000	100000.000	0.000	0.000	0.000	0.000	0.000	16.610	2863	2619	2863	2619	120	820	100	747	"Y99"
-75	0	0	12	1	7	"empty"	"empty"	15760	17850	200	3832	3894	590	15	3826	3826	3922	1250	31	1	0	0	1230521	-0.022	100000.000	100000.000	0.000	0.000	0.000	0.000	0.000	16.610	6	68	6	68	316	2384	100	748	"empty"
-75	0	0	12	2	7	"empty"	"empty"	16260	17850	200	3850	3883	298	7	3810	3810	3872	1185	30	0	0	0	1227096	0.009	100000.000	100000.000	0.000	0.000	0.000	0.000	0.000	16.610	40	73	40	73	316	2384	100	749	"empty"
-75	0	0	12	3	7	"empty"	"empty"	16760	17850	200	4091	4107	237	5	4004	4004	4096	2004	48	0	0	0	1297756	0.005	100000.000	100000.000	0.000	0.000	0.000	0.000	0.000	16.610	87	103	87	103	316	2384	100	750	"empty"
-75	0	0	12	4	7	"empty"	"empty"	17260	17850	200	3920	3983	790	19	3911	3911	3982	1525	38	0	0	0	1258657	0.001	100000.000	100000.000	0.000	0.000	0.000	0.000	0.000	16.610	9	72	9	72	316	2384	100	751	"empty"
-75	0	0	12	5	7	"empty"	"empty"	17760	17850	200	3836	3858	181	4	3895	3895	3920	692	17	0	0	0	1219009	-0.090	100000.000	100000.000	0.000	0.000	0.000	0.000	0.000	16.610	-59	-37	-59	-37	316	2384	100	752	"empty"
-75	0	0	12	6	7	"empty"	"empty"	18260	17850	200	3905	3909	200	5	3897	3897	3932	480	12	0	0	0	1235347	-0.048	100000.000	100000.000	0.000	0.000	0.000	0.000	0.000	16.610	8	12	8	12	316	2384	100	753	"empty"
0	0	0	12	7	7	"Control-Spot"	"Tau"	18770	17840	120	6684	6725	860	12	3934	3934	3988	908	22	97	90	0	806970	3.014	100000.000	100000.000	0.000	0.000	0.000	0.000	0.000	16.610	2750	2791	2750	2791	120	820	100	754	"Control-Spot"
0	0	0	12	8	7	"Control-Spot"	"Tau"	19270	17840	120	6452	6466	828	12	3798	3798	3839	575	14	99	95	0	775893	4.569	100000.000	100000.000	0.000	0.000	0.000	0.000	0.000	16.610	2654	2668	2654	2668	120	820	100	755	"Control-Spot"
0	0	0	12	9	7	"Control-Spot"	"Tau"	19780	17840	140	6371	6274	1421	22	3790	3790	3874	632	16	82	78	0	978806	3.797	100000.000	100000.000	0.000	0.000	0.000	0.000	0.000	16.610	2581	2484	2581	2484	156	1140	100	756	"Control-Spot"
0	0	0	13	1	1	"Anxa1"	"P04083"	2260	18580	80	5378	5372	497	9	4028	4028	4032	217	5	92	92	0	279351	6.175	100000.000	100000.000	0.000	0.000	0.000	0.000	0.000	16.610	1350	1344	1350	1344	52	340	100	757	"Y20"
0	0	0	13	2	1	"Anxa1"	"P04083"	2760	18580	90	5610	6754	8316	123	4093	4093	4147	615	14	100	86	1	351230	4.239	100000.000	100000.000	0.000	0.000	0.000	0.000	0.000	16.610	1517	2661	1517	2661	52	420	100	758	"Y20"
0	0	0	13	3	1	"Anxa1"	"P04083"	3260	18580	80	5377	5406	257	4	4049	4049	4294	2936	68	0	0	0	281108	0.379	100000.000	100000.000	0.000	0.000	0.000	0.000	0.000	16.610	1328	1357	1328	1357	52	340	100	759	"Y20"
0	0	0	13	4	1	"Bax"	"Q07812"	3730	18560	150	4198	4371	1166	26	4092	4092	4097	240	5	28	11	0	681931	1.142	100000.000	100000.000	0.000	0.000	0.000	0.000	0.000	16.610	106	279	106	279	156	1272	100	760	"S184"
0	0	0	13	5	1	"Bax"	"Q07812"	4250	18560	200	4238	4266	265	6	4201	4201	4224	446	10	5	0	0	1348113	0.094	100000.000	100000.000	0.000	0.000	0.000	0.000	0.000	16.610	37	65	37	65	316	2384	100	761	"S184"
0	0	0	13	6	1	"Bax"	"Q07812"	4750	18550	200	4339	4342	205	4	4250	4250	4275	338	7	9	0	0	1372009	0.198	100000.000	100000.000	0.000	0.000	0.000	0.000	0.000	16.610	89	92	89	92	316	2384	100	762	"S184"
0	0	0	13	7	1	"CHOP"	"P35638"	5260	18540	80	4867	7288	10414	142	4219	4219	4214	210	4	67	59	1	378984	14.638	100000.000	100000.000	0.000	0.000	0.000	0.000	0.000	16.610	648	3069	648	3069	52	340	100	763	"S79"
0	0	0	13	8	1	"CHOP"	"P35638"	5740	18550	200	4177	4254	427	10	4192	4192	4228	775	18	3	0	0	1344343	0.034	100000.000	100000.000	0.000	0.000	0.000	0.000	0.000	16.610	-15	62	-15	62	316	2384	100	764	"S79"
0	0	0	13	9	1	"CHOP"	"P35638"	6240	18540	200	4186	4217	320	7	4116	4116	4147	407	9	12	3	0	1332726	0.172	100000.000	100000.000	0.000	0.000	0.000	0.000	0.000	16.610	70	101	70	101	316	2384	100	765	"S79"
0	0	0	13	1	2	"Crk "	"P46108"	2260	19220	200	4052	4105	333	8	4023	4023	4056	507	12	10	2	0	1297249	0.097	100000.000	100000.000	0.000	0.000	0.000	0.000	0.000	16.610	29	82	29	82	316	2384	100	766	"Y221"
0	0	0	13	2	2	"Crk "	"P46108"	2760	19220	200	4077	4138	344	8	4020	4020	4041	323	7	15	8	0	1307483	0.300	100000.000	100000.000	0.000	0.000	0.000	0.000	0.000	16.610	57	118	57	118	316	2384	100	767	"Y221"
0	0	0	13	3	2	"Crk "	"P46108"	3260	19220	200	4175	4262	628	14	4066	4066	4074	331	8	19	9	0	1346736	0.568	100000.000	100000.000	0.000	0.000	0.000	0.000	0.000	16.610	109	196	109	196	316	2384	100	768	"Y221"
0	0	0	13	4	2	"EEA1"	"Q15075"	3760	19210	200	4077	4131	338	8	4078	4078	4098	397	9	10	1	0	1305467	0.083	100000.000	100000.000	0.000	0.000	0.000	0.000	0.000	16.610	-1	53	-1	53	316	2384	100	769	"T431"
0	0	0	13	5	2	"EEA1"	"Q15075"	4260	19210	200	4228	4262	240	5	4175	4175	4191	278	6	18	3	0	1346708	0.255	100000.000	100000.000	0.000	0.000	0.000	0.000	0.000	16.610	53	87	53	87	316	2384	100	770	"T431"
0	0	0	13	6	2	"EEA1"	"Q15075"	4760	19210	200	4311	4341	293	6	4237	4237	4390	1334	30	0	0	0	1371854	-0.037	100000.000	100000.000	0.000	0.000	0.000	0.000	0.000	16.610	74	104	74	104	316	2384	100	771	"T431"
0	0	0	13	7	2	"IKK-alpha "	"O15111"	5260	19200	70	5755	5705	325	5	4154	4154	4151	222	5	100	96	0	182562	7.000	100000.000	100000.000	0.000	0.000	0.000	0.000	0.000	16.610	1601	1551	1601	1551	32	236	100	772	"T23"
0	0	0	13	8	2	"IKK-alpha "	"O15111"	5760	19210	80	5814	5567	572	10	4138	4138	4140	204	4	96	90	0	289459	6.995	100000.000	100000.000	0.000	0.000	0.000	0.000	0.000	16.610	1676	1429	1676	1429	52	340	100	773	"T23"
0	0	0	13	9	2	"IKK-alpha "	"O15111"	6260	19200	70	5649	5708	229	4	4064	4064	4091	236	5	100	100	0	182649	6.852	100000.000	100000.000	0.000	0.000	0.000	0.000	0.000	16.610	1585	1644	1585	1644	32	236	100	774	"T23"
0	0	0	13	1	3	"Jak2 "	"O60674"	2260	19870	200	4008	4084	1343	32	4020	4020	4037	361	8	4	1	0	1290550	0.130	100000.000	100000.000	0.000	0.000	0.000	0.000	0.000	16.610	-12	64	-12	64	316	2384	100	775	"Y1007"
0	0	0	13	2	3	"Jak2 "	"O60674"	2760	19870	200	4078	4343	2858	65	4021	4021	4031	249	6	21	5	0	1372307	1.253	100000.000	100000.000	0.000	0.000	0.000	0.000	0.000	16.610	57	322	57	322	316	2384	100	776	"Y1007"
0	0	0	13	3	3	"Jak2 "	"O60674"	3260	19860	200	4028	4052	264	6	4035	4035	4079	1223	29	0	0	0	1280377	-0.022	100000.000	100000.000	0.000	0.000	0.000	0.000	0.000	16.610	-7	17	-7	17	316	2384	100	777	"Y1007"
0	0	0	13	4	3	"Keap1"	"Q14145"	3760	19860	200	4045	4060	235	5	4079	4079	4088	276	6	8	0	0	1282929	-0.101	100000.000	100000.000	0.000	0.000	0.000	0.000	0.000	16.610	-34	-19	-34	-19	316	2384	100	778	"Y141"
0	0	0	13	5	3	"Keap1"	"Q14145"	4260	19860	200	4133	4178	719	17	4160	4160	4165	244	5	12	2	0	1320143	0.053	100000.000	100000.000	0.000	0.000	0.000	0.000	0.000	16.610	-27	18	-27	18	316	2384	100	779	"Y141"
0	0	0	13	6	3	"Keap1"	"Q14145"	4760	19850	200	4214	4216	259	6	4266	4266	4374	947	21	0	0	0	1332209	-0.167	100000.000	100000.000	0.000	0.000	0.000	0.000	0.000	16.610	-52	-50	-52	-50	316	2384	100	780	"Y141"
0	0	0	13	7	3	"MK2"	"P16389"	5260	19850	200	4149	4256	520	12	4167	4167	4172	210	5	22	13	0	1345037	0.400	100000.000	100000.000	0.000	0.000	0.000	0.000	0.000	16.610	-18	89	-18	89	316	2384	100	781	"Y132"
0	0	0	13	8	3	"MK2"	"P16389"	5760	19850	70	5259	5202	251	4	4081	4081	4081	221	5	100	100	0	166479	5.072	100000.000	100000.000	0.000	0.000	0.000	0.000	0.000	16.610	1178	1121	1178	1121	32	236	100	782	"Y132"
0	0	0	13	9	3	"MK2"	"P16389"	6260	19850	70	5026	4987	222	4	4162	4162	4204	282	6	96	84	0	159588	2.777	100000.000	100000.000	0.000	0.000	0.000	0.000	0.000	16.610	864	825	864	825	32	236	100	783	"Y132"
0	0	0	13	1	4	"MyD88"	"Q99836"	2280	20520	150	6179	6236	765	12	4000	4000	4034	673	16	100	100	0	972777	3.272	100000.000	100000.000	0.000	0.000	0.000	0.000	0.000	16.610	2179	2236	2179	2236	156	1272	100	784	"Y257"
0	0	0	13	2	4	"MyD88"	"Q99836"	2770	20520	140	6155	7271	6654	91	4024	4024	4081	1008	24	100	61	0	1134246	3.165	100000.000	100000.000	0.000	0.000	0.000	0.000	0.000	16.610	2131	3247	2131	3247	156	1140	100	785	"Y257"
0	0	0	13	3	4	"MyD88"	"Q99836"	3280	20510	160	6223	6844	4832	70	4010	4010	4031	405	10	99	99	0	1423524	6.946	100000.000	100000.000	0.000	0.000	0.000	0.000	0.000	16.610	2213	2834	2213	2834	208	1512	100	786	"Y257"
0	0	0	13	4	4	"NFkB-p105 "	"P19838"	3770	20510	200	4073	4087	347	8	4084	4084	4095	297	7	7	1	0	1291483	-0.027	100000.000	100000.000	0.000	0.000	0.000	0.000	0.000	16.610	-11	3	-11	3	316	2384	100	787	"S337"
0	0	0	13	5	4	"NFkB-p105 "	"P19838"	4270	20500	200	4105	4107	303	7	4116	4116	4151	469	11	2	0	0	1297777	-0.094	100000.000	100000.000	0.000	0.000	0.000	0.000	0.000	16.610	-11	-9	-11	-9	316	2384	100	788	"S337"
0	0	0	13	6	4	"NFkB-p105 "	"P19838"	4780	20520	70	4150	4174	196	4	4125	4125	4179	424	10	6	0	0	133571	-0.012	100000.000	100000.000	0.000	0.000	0.000	0.000	0.000	16.610	25	49	25	49	32	236	100	789	"S337"
0	0	0	13	7	4	"PKACa "	"P17612"	5280	20500	140	4775	4895	973	19	4100	4100	4124	302	7	91	67	0	763626	2.553	100000.000	100000.000	0.000	0.000	0.000	0.000	0.000	16.610	675	795	675	795	156	1140	100	790	"S338"
0	0	0	13	8	4	"PKACa "	"P17612"	5770	20490	120	4730	4805	713	14	4086	4086	4088	245	5	99	73	0	576619	2.927	100000.000	100000.000	0.000	0.000	0.000	0.000	0.000	16.610	644	719	644	719	120	820	100	791	"S338"
0	0	0	13	9	4	"PKACa "	"P17612"	6270	20500	140	4631	4643	244	5	4084	4084	4125	628	15	37	0	0	724375	0.825	100000.000	100000.000	0.000	0.000	0.000	0.000	0.000	16.610	547	559	547	559	156	1140	100	792	"S338"
0	0	0	13	1	5	"PDK1"	"O15530"	2280	21150	100	12960	12300	2076	16	4042	4042	4055	204	5	100	100	0	984023	40.417	100000.000	100000.000	0.000	0.000	0.000	0.000	0.000	16.610	8918	8258	8918	8258	80	560	100	793	"Y373"
0	0	0	13	2	5	"PDK1"	"O15530"	2780	21150	100	12831	12357	2001	16	4017	4017	4024	215	5	100	98	0	988538	38.758	100000.000	100000.000	0.000	0.000	0.000	0.000	0.000	16.610	8814	8340	8814	8340	80	560	100	794	"Y373"
0	0	0	13	3	5	"PDK1"	"O15530"	3290	21150	100	12576	12470	3909	31	4066	4066	4077	215	5	97	96	0	997623	39.037	100000.000	100000.000	0.000	0.000	0.000	0.000	0.000	16.610	8510	8404	8510	8404	80	560	100	795	"Y373"
0	0	0	13	4	5	"Ripk1"	"Q13546"	3780	21150	70	4942	4948	341	6	4076	4076	4127	510	12	90	25	0	158332	1.610	100000.000	100000.000	0.000	0.000	0.000	0.000	0.000	16.610	866	872	866	872	32	236	100	796	"Y424"
0	0	0	13	5	5	"Ripk1"	"Q13546"	4270	21140	200	4115	4193	337	8	4114	4114	4146	615	14	10	0	0	1324837	0.076	100000.000	100000.000	0.000	0.000	0.000	0.000	0.000	16.610	1	79	1	79	316	2384	100	797	"Y424"
0	0	0	13	6	5	"Ripk1"	"Q13546"	4770	21140	70	5238	5162	463	8	4114	4114	4149	309	7	87	81	0	165191	3.278	100000.000	100000.000	0.000	0.000	0.000	0.000	0.000	16.610	1124	1048	1124	1048	32	236	100	798	"Y424"
0	0	0	13	7	5	"Smad1 "	"Q15797"	5280	21130	200	4093	4123	280	6	4094	4094	4116	318	7	7	1	0	1302739	0.022	100000.000	100000.000	0.000	0.000	0.000	0.000	0.000	16.610	-1	29	-1	29	316	2384	100	799	"S463"
0	0	0	13	8	5	"Smad1 "	"Q15797"	5780	21130	200	4031	4050	224	5	4055	4055	4074	243	5	11	3	0	1279830	-0.099	100000.000	100000.000	0.000	0.000	0.000	0.000	0.000	16.610	-24	-5	-24	-5	316	2384	100	800	"S463"
0	0	0	13	9	5	"Smad1 "	"Q15797"	6280	21130	200	4017	4048	328	8	4021	4021	4053	459	11	2	0	0	1279085	-0.011	100000.000	100000.000	0.000	0.000	0.000	0.000	0.000	16.610	-4	27	-4	27	316	2384	100	801	"S463"
0	0	0	13	1	6	"TAB1"	"Q15750"	2270	21800	90	7726	7722	650	8	4026	4026	4126	595	14	100	100	0	401533	6.044	100000.000	100000.000	0.000	0.000	0.000	0.000	0.000	16.610	3700	3696	3700	3696	52	420	100	802	"S438"
0	0	0	13	2	6	"TAB1"	"Q15750"	2760	21820	160	4934	5481	1595	29	4026	4026	4078	453	11	55	50	0	1140097	3.097	100000.000	100000.000	0.000	0.000	0.000	0.000	0.000	16.610	908	1455	908	1455	208	1512	100	803	"S438"
0	0	0	13	3	6	"TAB1"	"Q15750"	3270	21800	120	6695	6367	1653	25	4039	4039	4102	696	16	80	69	0	764070	3.254	100000.000	100000.000	0.000	0.000	0.000	0.000	0.000	16.610	2656	2328	2656	2328	120	820	100	804	"S438"
0	0	0	13	4	6	"Tgfbr2"	"P37173"	3770	21770	120	4330	4359	319	7	4058	4058	4097	508	12	15	1	0	523027	0.516	100000.000	100000.000	0.000	0.000	0.000	0.000	0.000	16.610	272	301	272	301	120	820	100	805	"Y259"
0	0	0	13	5	6	"Tgfbr2"	"P37173"	4280	21780	150	4378	4446	421	9	4075	4075	4088	241	5	62	19	0	693628	1.485	100000.000	100000.000	0.000	0.000	0.000	0.000	0.000	16.610	303	371	303	371	156	1272	100	806	"Y259"
0	0	0	13	6	6	"Tgfbr2"	"P37173"	4780	21810	120	4338	4347	262	6	4056	4056	4072	226	5	60	23	0	521630	1.217	100000.000	100000.000	0.000	0.000	0.000	0.000	0.000	16.610	282	291	282	291	120	820	100	807	"Y259"
0	0	0	13	7	6	"XIAP "	"P98170"	5280	21790	70	20495	20901	1424	6	4099	4099	4126	235	5	100	100	0	668829	71.383	100000.000	100000.000	0.000	0.000	0.000	0.000	0.000	16.610	16396	16802	16396	16802	32	236	100	808	"S87"
0	0	0	13	8	6	"XIAP "	"P98170"	5780	21790	90	19663	18511	3447	18	4017	4017	4061	539	13	100	98	0	962549	26.809	100000.000	100000.000	0.000	0.000	0.000	0.000	0.000	16.610	15646	14494	15646	14494	52	420	100	809	"S87"
0	0	0	13	9	6	"XIAP "	"P98170"	6280	21780	80	18670	16513	5378	32	3987	3987	4036	445	11	96	88	0	858675	28.038	100000.000	100000.000	0.000	0.000	0.000	0.000	0.000	16.610	14683	12526	14683	12526	52	340	100	810	"S87"
-75	0	0	13	1	7	"empty"	"empty"	2270	22440	200	4097	4193	1014	24	4070	4070	4113	383	9	5	2	0	1324996	0.209	100000.000	100000.000	0.000	0.000	0.000	0.000	0.000	16.610	27	123	27	123	316	2384	100	811	"empty"
-75	0	0	13	2	7	"empty"	"empty"	2770	22440	200	3998	4033	250	6	4095	4095	4192	1482	35	0	0	0	1274270	-0.107	100000.000	100000.000	0.000	0.000	0.000	0.000	0.000	16.610	-97	-62	-97	-62	316	2384	100	812	"empty"
-75	0	0	13	3	7	"empty"	"empty"	3270	22440	200	4098	4100	209	5	4120	4120	4168	520	12	1	0	0	1295467	-0.131	100000.000	100000.000	0.000	0.000	0.000	0.000	0.000	16.610	-22	-20	-22	-20	316	2384	100	813	"empty"
-75	0	0	13	4	7	"empty"	"empty"	3770	22440	200	4111	4160	396	9	4125	4125	4160	466	11	3	1	0	1314694	0.000	100000.000	100000.000	0.000	0.000	0.000	0.000	0.000	16.610	-14	35	-14	35	316	2384	100	814	"empty"
-75	0	0	13	5	7	"empty"	"empty"	4270	22440	200	4114	4135	188	4	4171	4171	4207	533	12	0	0	0	1306797	-0.135	100000.000	100000.000	0.000	0.000	0.000	0.000	0.000	16.610	-57	-36	-57	-36	316	2384	100	815	"empty"
-75	0	0	13	6	7	"empty"	"empty"	4770	22440	200	4197	4204	189	4	4186	4186	4211	277	6	6	0	0	1328587	-0.025	100000.000	100000.000	0.000	0.000	0.000	0.000	0.000	16.610	11	18	11	18	316	2384	100	816	"empty"
-75	0	0	13	7	7	"empty"	"empty"	5270	22440	200	4140	4157	264	6	4175	4175	4192	368	8	4	1	0	1313623	-0.095	100000.000	100000.000	0.000	0.000	0.000	0.000	0.000	16.610	-35	-18	-35	-18	316	2384	100	817	"empty"
-75	0	0	13	8	7	"empty"	"empty"	5770	22440	200	4125	4169	372	8	4083	4083	4107	271	6	12	3	0	1317394	0.229	100000.000	100000.000	0.000	0.000	0.000	0.000	0.000	16.610	42	86	42	86	316	2384	100	818	"empty"
-75	0	0	13	9	7	"empty"	"empty"	6270	22440	200	4044	4087	513	12	4042	4042	4054	222	5	11	1	0	1291617	0.149	100000.000	100000.000	0.000	0.000	0.000	0.000	0.000	16.610	2	45	2	45	316	2384	100	819	"empty"
0	0	0	14	1	1	"PTEN"	"P60484"	6770	18550	200	4128	4243	453	10	4070	4070	4087	305	7	18	10	0	1340664	0.511	100000.000	100000.000	0.000	0.000	0.000	0.000	0.000	16.610	58	173	58	173	316	2384	100	820	"T382/3/5"
0	0	0	14	2	1	"PTEN"	"P60484"	7280	18550	70	5495	5376	415	7	4060	4060	4050	206	5	93	93	0	172028	6.437	100000.000	100000.000	0.000	0.000	0.000	0.000	0.000	16.610	1435	1316	1435	1316	32	236	100	821	"T382/3/5"
0	0	0	14	3	1	"PTEN"	"P60484"	7780	18540	70	5250	5262	268	5	3954	3954	3992	376	9	100	93	0	168399	3.378	100000.000	100000.000	0.000	0.000	0.000	0.000	0.000	16.610	1296	1308	1296	1308	32	236	100	822	"T382/3/5"
0	0	0	14	4	1	"Rab5A"	"P20339"	8280	18530	200	3826	3850	459	11	3933	3933	3946	315	7	5	1	0	1216752	-0.305	100000.000	100000.000	0.000	0.000	0.000	0.000	0.000	16.610	-107	-83	-107	-83	316	2384	100	823	"S123"
0	0	0	14	5	1	"Rab5A"	"P20339"	8780	18530	200	3772	3752	282	7	3923	3923	3937	261	6	6	0	0	1185654	-0.709	100000.000	100000.000	0.000	0.000	0.000	0.000	0.000	16.610	-151	-171	-151	-171	316	2384	100	824	"S123"
0	0	0	14	6	1	"Rab5A"	"P20339"	9280	18520	200	3795	3796	257	6	3956	3956	4137	2998	72	0	0	0	1199533	-0.114	100000.000	100000.000	0.000	0.000	0.000	0.000	0.000	16.610	-161	-160	-161	-160	316	2384	100	825	"S123"
0	0	0	14	7	1	"STAT1 "	"P42224"	9780	18520	200	4194	4343	1029	23	4024	4024	4135	2244	54	1	0	0	1372447	0.093	100000.000	100000.000	0.000	0.000	0.000	0.000	0.000	16.610	170	319	170	319	316	2384	100	826	"Y701"
0	0	0	14	8	1	"STAT1 "	"P42224"	10290	18510	200	4201	4214	287	6	4097	4097	4111	288	7	19	2	0	1331622	0.358	100000.000	100000.000	0.000	0.000	0.000	0.000	0.000	16.610	104	117	104	117	316	2384	100	827	"Y701"
0	0	0	14	9	1	"STAT1 "	"P42224"	10790	18510	200	4276	4373	1059	24	4169	4169	4418	3406	77	0	0	0	1381923	-0.013	100000.000	100000.000	0.000	0.000	0.000	0.000	0.000	16.610	107	204	107	204	316	2384	100	828	"Y701"
0	0	0	14	1	2	"STAT5B "	"P51692"	6780	19180	200	4056	4059	215	5	4068	4068	4092	363	8	4	0	0	1282515	-0.091	100000.000	100000.000	0.000	0.000	0.000	0.000	0.000	16.610	-12	-9	-12	-9	316	2384	100	829	"Y699"
0	0	0	14	2	2	"STAT5B "	"P51692"	7280	19170	200	3947	3956	252	6	3997	3997	4018	367	9	2	0	0	1250207	-0.169	100000.000	100000.000	0.000	0.000	0.000	0.000	0.000	16.610	-50	-41	-50	-41	316	2384	100	830	"Y699"
0	0	0	14	3	2	"STAT5B "	"P51692"	7780	19170	200	3864	3878	256	6	3946	3946	3957	234	5	8	2	0	1225325	-0.338	100000.000	100000.000	0.000	0.000	0.000	0.000	0.000	16.610	-82	-68	-82	-68	316	2384	100	831	"Y699"
0	0	0	14	4	2	"Syk "	"P43405"	8300	19170	80	11384	9621	3315	34	3931	3931	4065	1338	32	76	76	0	500295	4.152	100000.000	100000.000	0.000	0.000	0.000	0.000	0.000	16.610	7453	5690	7453	5690	52	340	100	832	"Y352"
0	0	0	14	5	2	"Syk "	"P43405"	8800	19170	120	4228	6867	3942	57	3952	3952	4027	1161	28	36	35	0	824090	2.446	100000.000	100000.000	0.000	0.000	0.000	0.000	0.000	16.610	276	2915	276	2915	120	820	100	833	"Y352"
0	0	0	14	6	2	"Syk "	"P43405"	9300	19180	70	13612	13370	1098	8	3881	3881	3913	274	7	100	100	0	427832	34.515	100000.000	100000.000	0.000	0.000	0.000	0.000	0.000	16.610	9731	9489	9731	9489	32	236	100	834	"Y352"
0	0	0	14	7	2	"ACC1"	"Q13085"	9790	19160	200	4007	4032	350	8	3994	3994	4012	283	7	15	2	0	1273954	0.071	100000.000	100000.000	0.000	0.000	0.000	0.000	0.000	16.610	13	38	13	38	316	2384	100	835	"S80"
0	0	0	14	8	2	"ACC1"	"Q13085"	10280	19140	110	4241	4224	376	8	4036	4036	4037	216	5	48	26	0	337914	0.866	100000.000	100000.000	0.000	0.000	0.000	0.000	0.000	16.610	205	188	205	188	80	656	100	836	"S80"
0	0	0	14	9	2	"ACC1"	"Q13085"	10780	19130	200	4246	4278	398	9	4152	4152	4272	2048	47	0	0	0	1351808	0.003	100000.000	100000.000	0.000	0.000	0.000	0.000	0.000	16.610	94	126	94	126	316	2384	100	837	"S80"
0	0	0	14	1	3	"TrKA"	"P04629"	6800	19840	120	5900	5666	813	14	4114	4114	4116	232	5	86	84	0	679927	6.681	100000.000	100000.000	0.000	0.000	0.000	0.000	0.000	16.610	1786	1552	1786	1552	120	820	100	838	"Y680"
0	0	0	14	2	3	"TrKA"	"P04629"	7290	19830	90	5985	5997	504	8	4008	4008	4021	188	4	100	100	0	311845	10.511	100000.000	100000.000	0.000	0.000	0.000	0.000	0.000	16.610	1977	1989	1977	1989	52	420	100	839	"Y680"
0	0	0	14	3	3	"TrKA"	"P04629"	7800	19830	100	5705	5596	491	8	3950	3950	3970	275	6	93	93	0	447687	5.913	100000.000	100000.000	0.000	0.000	0.000	0.000	0.000	16.610	1755	1646	1755	1646	80	560	100	840	"Y680"
0	0	0	14	4	3	"BRAF1"	"P15056"	8300	19820	110	4597	4621	306	6	3916	3916	3932	252	6	98	73	0	369706	2.734	100000.000	100000.000	0.000	0.000	0.000	0.000	0.000	16.610	681	705	681	705	80	656	100	841	"S579"
0	0	0	14	5	3	"BRAF1"	"P15056"	8800	19810	130	4548	4556	238	5	3953	3953	3962	199	5	95	83	0	546664	2.985	100000.000	100000.000	0.000	0.000	0.000	0.000	0.000	16.610	595	603	595	603	120	940	100	842	"S579"
0	0	0	14	6	3	"BRAF1"	"P15056"	9300	19830	130	4625	4659	326	6	3911	3911	3930	282	7	97	80	0	559062	2.585	100000.000	100000.000	0.000	0.000	0.000	0.000	0.000	16.610	714	748	714	748	120	940	100	843	"S579"
0	0	0	14	7	3	"Cdc2"	"P06493"	9810	19820	110	5898	5905	527	8	3948	3948	3965	240	6	100	100	0	472389	8.083	100000.000	100000.000	0.000	0.000	0.000	0.000	0.000	16.610	1950	1957	1950	1957	80	656	100	844	"Y15"
0	0	0	14	8	3	"Cdc2"	"P06493"	10300	19830	120	5845	5599	709	12	4009	4009	4057	1011	24	82	27	0	671868	1.525	100000.000	100000.000	0.000	0.000	0.000	0.000	0.000	16.610	1836	1590	1836	1590	120	820	100	845	"Y15"
0	0	0	14	9	3	"Cdc2"	"P06493"	10800	19820	110	6139	6218	519	8	4069	4069	4068	225	5	100	100	0	497466	9.556	100000.000	100000.000	0.000	0.000	0.000	0.000	0.000	16.610	2070	2149	2070	2149	80	656	100	846	"Y15"
0	0	0	14	1	4	"ERK3"	"Q16659"	6800	20470	160	5498	5502	349	6	4063	4063	4070	201	4	100	98	0	1144403	7.124	100000.000	100000.000	0.000	0.000	0.000	0.000	0.000	16.610	1435	1439	1435	1439	208	1512	100	847	"S189"
0	0	0	14	2	4	"ERK3"	"Q16659"	7300	20480	170	5389	5386	311	5	3975	3975	3994	234	5	98	98	0	1120300	5.949	100000.000	100000.000	0.000	0.000	0.000	0.000	0.000	16.610	1414	1411	1414	1411	208	1660	100	848	"S189"
0	0	0	14	3	4	"ERK3"	"Q16659"	7800	20480	160	5312	5335	273	5	3954	3954	3967	311	7	100	99	0	1109600	4.399	100000.000	100000.000	0.000	0.000	0.000	0.000	0.000	16.610	1358	1381	1358	1381	208	1512	100	849	"S189"
0	0	0	14	4	4	"GIT2"	"Q14161"	8290	20460	130	4133	4240	392	9	3947	3947	3969	273	6	46	28	0	508743	0.993	100000.000	100000.000	0.000	0.000	0.000	0.000	0.000	16.610	186	293	186	293	120	940	100	850	"Y484"
0	0	0	14	5	4	"GIT2"	"Q14161"	8800	20470	80	4646	4719	340	7	3986	3986	4011	490	12	82	9	0	245400	1.445	100000.000	100000.000	0.000	0.000	0.000	0.000	0.000	16.610	660	733	660	733	52	340	100	851	"Y484"
0	0	0	14	6	4	"GIT2"	"Q14161"	9300	20460	70	4494	4533	187	4	3941	3941	3992	820	20	12	0	0	145046	0.660	100000.000	100000.000	0.000	0.000	0.000	0.000	0.000	16.610	553	592	553	592	32	236	100	852	"Y484"
0	0	0	14	7	4	"HSP70 "	"P08107"	9800	20440	90	4217	4250	212	4	3977	3977	3984	222	5	53	23	0	220996	1.198	100000.000	100000.000	0.000	0.000	0.000	0.000	0.000	16.610	240	273	240	273	52	420	100	853	"Y525"
0	0	0	14	8	4	"HSP70 "	"P08107"	10290	20450	200	3947	3940	315	7	4003	4003	4053	964	23	0	0	0	1244943	-0.117	100000.000	100000.000	0.000	0.000	0.000	0.000	0.000	16.610	-56	-63	-56	-63	316	2384	100	854	"Y525"
0	0	0	14	9	4	"HSP70 "	"P08107"	10790	20450	200	4023	4043	245	6	4036	4036	4060	401	9	3	1	0	1277467	-0.042	100000.000	100000.000	0.000	0.000	0.000	0.000	0.000	16.610	-13	7	-13	7	316	2384	100	855	"Y525"
0	0	0	14	1	5	"iNOS "	"P35228"	6810	21110	100	4847	4817	695	14	3997	3997	4000	220	5	88	83	0	385383	3.714	100000.000	100000.000	0.000	0.000	0.000	0.000	0.000	16.610	850	820	850	820	80	560	100	856	"Y151"
0	0	0	14	2	5	"iNOS "	"P35228"	7310	21120	80	4807	4782	200	4	3907	3907	3910	186	4	100	100	0	248688	4.688	100000.000	100000.000	0.000	0.000	0.000	0.000	0.000	16.610	900	875	900	875	52	340	100	857	"Y151"
0	0	0	14	3	5	"iNOS "	"P35228"	7800	21120	90	4873	4860	278	5	3899	3899	3930	298	7	98	94	0	252738	3.121	100000.000	100000.000	0.000	0.000	0.000	0.000	0.000	16.610	974	961	974	961	52	420	100	858	"Y151"
0	0	0	14	4	5	"IRF-3 "	"Q14653"	8300	21110	200	3876	3875	180	4	3889	3889	3911	338	8	2	0	0	1224358	-0.107	100000.000	100000.000	0.000	0.000	0.000	0.000	0.000	16.610	-13	-14	-13	-14	316	2384	100	859	"S402"
0	0	0	14	5	5	"IRF-3 "	"Q14653"	8800	21110	200	3896	3920	244	6	3909	3909	3968	917	23	0	0	0	1238666	-0.052	100000.000	100000.000	0.000	0.000	0.000	0.000	0.000	16.610	-13	11	-13	11	316	2384	100	860	"S402"
0	0	0	14	6	5	"IRF-3 "	"Q14653"	9300	21110	200	3971	3978	223	5	3926	3926	3956	355	8	6	0	0	1257126	0.062	100000.000	100000.000	0.000	0.000	0.000	0.000	0.000	16.610	45	52	45	52	316	2384	100	861	"S402"
0	0	0	14	7	5	"M6PR"	"P20645"	9810	21110	80	4931	4867	435	8	3957	3957	3971	196	4	90	84	0	253095	4.571	100000.000	100000.000	0.000	0.000	0.000	0.000	0.000	16.610	974	910	974	910	52	340	100	862	"S267"
0	0	0	14	8	5	"M6PR"	"P20645"	10300	21110	70	4807	4824	186	3	3918	3918	3927	184	4	100	100	0	154381	4.875	100000.000	100000.000	0.000	0.000	0.000	0.000	0.000	16.610	889	906	889	906	32	236	100	863	"S267"
0	0	0	14	9	5	"M6PR"	"P20645"	10800	21100	70	5054	5035	290	5	4102	4102	4102	357	8	96	65	0	161112	2.613	100000.000	100000.000	0.000	0.000	0.000	0.000	0.000	16.610	952	933	952	933	32	236	100	864	"S267"
0	0	0	14	1	6	"MDM2"	"Q00987"	6810	21750	200	3963	3977	210	5	3941	3941	3981	595	14	1	0	0	1256762	-0.007	100000.000	100000.000	0.000	0.000	0.000	0.000	0.000	16.610	22	36	22	36	316	2384	100	865	"S166"
0	0	0	14	2	6	"MDM2"	"Q00987"	7310	21750	200	3910	3939	225	5	3891	3891	3908	246	6	14	3	0	1244711	0.126	100000.000	100000.000	0.000	0.000	0.000	0.000	0.000	16.610	19	48	19	48	316	2384	100	866	"S166"
0	0	0	14	3	6	"MDM2"	"Q00987"	7810	21750	200	3966	3981	191	4	3891	3891	3908	230	5	18	4	0	1258030	0.317	100000.000	100000.000	0.000	0.000	0.000	0.000	0.000	16.610	75	90	75	90	316	2384	100	867	"S166"
0	0	0	14	4	6	"p38 delta"	"O15264"	8310	21760	160	5427	5443	646	11	3960	3960	4037	1168	28	84	2	0	1132161	1.204	100000.000	100000.000	0.000	0.000	0.000	0.000	0.000	16.610	1467	1483	1467	1483	208	1512	100	868	"Y182"
0	0	0	14	5	6	"p38 delta"	"O15264"	8810	21750	160	5393	5365	528	9	3963	3963	3993	261	6	96	92	0	1115887	5.257	100000.000	100000.000	0.000	0.000	0.000	0.000	0.000	16.610	1430	1402	1430	1402	208	1512	100	869	"Y182"
0	0	0	14	6	6	"p38 delta"	"O15264"	9310	21750	160	5285	5219	438	8	3917	3917	4108	2685	65	0	0	0	1085587	0.414	100000.000	100000.000	0.000	0.000	0.000	0.000	0.000	16.610	1368	1302	1368	1302	208	1512	100	870	"Y182"
0	0	0	14	7	6	"p70S6K"	"P23443"	9800	21750	200	3907	3910	210	5	3893	3893	3917	708	18	0	0	0	1235708	-0.010	100000.000	100000.000	0.000	0.000	0.000	0.000	0.000	16.610	14	17	14	17	316	2384	100	871	"T412"
0	0	0	14	8	6	"p70S6K"	"P23443"	10300	21750	200	3988	4011	295	7	3918	3918	3937	444	11	6	0	0	1267556	0.167	100000.000	100000.000	0.000	0.000	0.000	0.000	0.000	16.610	70	93	70	93	316	2384	100	872	"T412"
0	0	0	14	9	6	"p70S6K"	"P23443"	10800	21750	200	3950	3957	220	5	3945	3945	3979	538	13	0	0	0	1250448	-0.041	100000.000	100000.000	0.000	0.000	0.000	0.000	0.000	16.610	5	12	5	12	316	2384	100	873	"T412"
-75	0	0	14	1	7	"empty"	"empty"	6780	22370	200	3975	4010	353	8	3983	3983	4032	878	21	1	0	0	1267065	-0.025	100000.000	100000.000	0.000	0.000	0.000	0.000	0.000	16.610	-8	27	-8	27	316	2384	100	874	"empty"
-75	0	0	14	2	7	"empty"	"empty"	7280	22370	200	3927	3933	188	4	3940	3940	3952	244	6	6	1	0	1242947	-0.078	100000.000	100000.000	0.000	0.000	0.000	0.000	0.000	16.610	-13	-7	-13	-7	316	2384	100	875	"empty"
-75	0	0	14	3	7	"empty"	"empty"	7780	22370	200	4000	4090	383	9	3924	3924	3995	1270	31	0	0	0	1292569	0.075	100000.000	100000.000	0.000	0.000	0.000	0.000	0.000	16.610	76	166	76	166	316	2384	100	876	"empty"
-75	0	0	14	4	7	"empty"	"empty"	8280	22370	200	3986	3990	197	4	3958	3958	3992	413	10	2	0	0	1260823	-0.005	100000.000	100000.000	0.000	0.000	0.000	0.000	0.000	16.610	28	32	28	32	316	2384	100	877	"empty"
-75	0	0	14	5	7	"empty"	"empty"	8780	22370	200	3885	3894	180	4	3917	3917	3946	372	9	1	0	0	1230591	-0.140	100000.000	100000.000	0.000	0.000	0.000	0.000	0.000	16.610	-32	-23	-32	-23	316	2384	100	878	"empty"
-75	0	0	14	6	7	"empty"	"empty"	9280	22370	200	3845	3993	1688	42	3900	3900	3958	875	22	2	0	0	1261661	0.040	100000.000	100000.000	0.000	0.000	0.000	0.000	0.000	16.610	-55	93	-55	93	316	2384	100	879	"empty"
-75	0	0	14	7	7	"empty"	"empty"	9780	22370	200	3884	3885	182	4	3892	3892	3931	525	13	0	0	0	1227660	-0.088	100000.000	100000.000	0.000	0.000	0.000	0.000	0.000	16.610	-8	-7	-8	-7	316	2384	100	880	"empty"
-75	0	0	14	8	7	"empty"	"empty"	10280	22370	200	3997	4008	318	7	3938	3938	3977	660	16	0	0	0	1266388	0.047	100000.000	100000.000	0.000	0.000	0.000	0.000	0.000	16.610	59	70	59	70	316	2384	100	881	"empty"
-75	0	0	14	9	7	"empty"	"empty"	10780	22370	200	3950	4003	564	14	3962	3962	3994	506	12	1	0	0	1265072	0.018	100000.000	100000.000	0.000	0.000	0.000	0.000	0.000	16.610	-12	41	-12	41	316	2384	100	882	"empty"
0	0	0	15	1	1	"JNK1"	"P45983"	11350	18490	110	6127	6043	694	11	4267	4267	4343	1157	26	86	8	0	483407	1.469	100000.000	100000.000	0.000	0.000	0.000	0.000	0.000	16.610	1860	1776	1860	1776	80	656	100	883	"T183"
0	0	0	15	2	1	"JNK1"	"P45983"	11860	18500	110	5868	5853	268	4	4213	4213	4249	613	14	100	93	0	468239	2.617	100000.000	100000.000	0.000	0.000	0.000	0.000	0.000	16.610	1655	1640	1655	1640	80	656	100	884	"T183"
0	0	0	15	3	1	"JNK1"	"P45983"	12360	18490	120	5636	5550	597	10	4200	4200	4211	234	5	92	86	0	666045	5.722	100000.000	100000.000	0.000	0.000	0.000	0.000	0.000	16.610	1436	1350	1436	1350	120	820	100	885	"T183"
0	0	0	15	4	1	"Keap1"	"Q14145"	12880	18500	120	5966	6785	2417	35	4181	4181	4233	969	22	52	49	0	814148	2.634	100000.000	100000.000	0.000	0.000	0.000	0.000	0.000	16.610	1785	2604	1785	2604	120	820	100	886	"S293/5"
0	0	0	15	5	1	"Keap1"	"Q14145"	13370	18490	90	7974	7890	1393	17	4185	4185	4181	243	5	98	98	0	410270	15.263	100000.000	100000.000	0.000	0.000	0.000	0.000	0.000	16.610	3789	3705	3789	3705	52	420	100	887	"S293/5"
0	0	0	15	6	1	"Keap1"	"Q14145"	13870	18490	80	8116	8044	770	9	4247	4247	4263	329	7	98	98	0	418304	11.492	100000.000	100000.000	0.000	0.000	0.000	0.000	0.000	16.610	3869	3797	3869	3797	52	340	100	888	"S293/5"
0	0	0	15	7	1	"MK2"	"P16389"	14370	18490	200	4168	4221	444	10	3964	3964	3977	1612	40	1	0	0	1333921	0.151	100000.000	100000.000	0.000	0.000	0.000	0.000	0.000	16.610	204	257	204	257	316	2384	100	889	"Y415"
0	0	0	15	8	1	"MK2"	"P16389"	14870	18490	200	3822	3829	225	5	3843	3843	3872	1316	33	0	0	0	1210090	-0.033	100000.000	100000.000	0.000	0.000	0.000	0.000	0.000	16.610	-21	-14	-21	-14	316	2384	100	890	"Y415"
0	0	0	15	9	1	"MK2"	"P16389"	15370	18490	200	3964	3988	217	5	3981	3981	4019	738	18	0	0	0	1260278	-0.042	100000.000	100000.000	0.000	0.000	0.000	0.000	0.000	16.610	-17	7	-17	7	316	2384	100	891	"Y415"
0	0	0	15	1	2	"NFAT1 "	"Q13469"	11360	19120	200	4119	4152	366	8	4156	4156	4196	1298	30	0	0	0	1311917	-0.034	100000.000	100000.000	0.000	0.000	0.000	0.000	0.000	16.610	-37	-4	-37	-4	316	2384	100	892	"S110"
0	0	0	15	2	2	"NFAT1 "	"Q13469"	11860	19120	200	4173	4192	256	6	4104	4104	4115	370	8	11	0	0	1324734	0.208	100000.000	100000.000	0.000	0.000	0.000	0.000	0.000	16.610	69	88	69	88	316	2384	100	893	"S110"
0	0	0	15	3	2	"NFAT1 "	"Q13469"	12380	19110	120	4613	4652	303	6	4392	4392	4403	227	5	49	15	0	558207	1.097	100000.000	100000.000	0.000	0.000	0.000	0.000	0.000	16.610	221	260	221	260	120	820	100	894	"S110"
0	0	0	15	4	2	"NFkB-p105 "	"P19838"	12870	19120	200	4367	4391	328	7	4370	4370	4387	408	9	3	1	0	1387576	0.010	100000.000	100000.000	0.000	0.000	0.000	0.000	0.000	16.610	-3	21	-3	21	316	2384	100	895	"S907"
0	0	0	15	5	2	"NFkB-p105 "	"P19838"	13370	19120	200	4433	4437	363	8	4376	4376	4388	274	6	14	2	0	1402202	0.179	100000.000	100000.000	0.000	0.000	0.000	0.000	0.000	16.610	57	61	57	61	316	2384	100	896	"S907"
0	0	0	15	6	2	"NFkB-p105 "	"P19838"	13870	19130	90	4454	5256	4479	85	4340	4340	4355	229	5	30	11	0	273315	3.934	100000.000	100000.000	0.000	0.000	0.000	0.000	0.000	16.610	114	916	114	916	52	420	100	897	"S907"
0	0	0	15	7	2	"process-control__"	"GGSGGSGDYKDDDDK"	14370	19130	70	4832	4857	385	7	4088	4088	4102	465	11	81	28	0	155429	1.624	100000.000	100000.000	0.000	0.000	0.000	0.000	0.000	16.610	744	769	744	769	32	236	100	898	"process-control__"
0	0	0	15	8	2	"process-control__"	"GGSGGSGDYKDDDDK"	14870	19120	200	3793	3814	376	9	3723	3723	3720	624	16	8	0	0	1205125	0.151	100000.000	100000.000	0.000	0.000	0.000	0.000	0.000	16.610	70	91	70	91	316	2384	100	899	"process-control__"
0	0	0	15	9	2	"process-control__"	"GGSGGSGDYKDDDDK"	15370	19120	200	3941	4014	311	7	3950	3950	3966	307	7	16	7	0	1268513	0.156	100000.000	100000.000	0.000	0.000	0.000	0.000	0.000	16.610	-9	64	-9	64	316	2384	100	900	"process-control__"
0	0	0	15	1	3	"PAK4"	"O96013"	11380	19790	110	7052	6921	1039	15	4098	4098	4131	347	8	96	95	0	553654	8.040	100000.000	100000.000	0.000	0.000	0.000	0.000	0.000	16.610	2954	2823	2954	2823	80	656	100	901	"S474"
0	0	0	15	2	3	"PAK4"	"O96013"	11880	19800	100	6928	6708	713	10	3935	3935	3943	235	5	96	96	0	536658	11.766	100000.000	100000.000	0.000	0.000	0.000	0.000	0.000	16.610	2993	2773	2993	2773	80	560	100	902	"S474"
0	0	0	15	3	3	"PAK4"	"O96013"	12380	19790	100	7500	7511	1045	13	4315	4315	4329	236	5	100	98	0	600897	13.483	100000.000	100000.000	0.000	0.000	0.000	0.000	0.000	16.610	3185	3196	3185	3196	80	560	100	903	"S474"
0	0	0	15	4	3	"Rab5A"	"P20339"	12870	19770	80	5616	5468	614	11	4403	4403	4424	212	4	84	82	0	284348	4.925	100000.000	100000.000	0.000	0.000	0.000	0.000	0.000	16.610	1213	1065	1213	1065	52	340	100	904	"Y205"
0	0	0	15	5	3	"Rab5A"	"P20339"	13380	19790	70	5786	5735	371	6	4323	4323	4325	272	6	100	100	0	183513	5.184	100000.000	100000.000	0.000	0.000	0.000	0.000	0.000	16.610	1463	1412	1463	1412	32	236	100	905	"Y205"
0	0	0	15	6	3	"Rab5A"	"P20339"	13870	19780	90	5476	5454	466	8	4346	4346	4369	595	13	90	40	0	283592	1.824	100000.000	100000.000	0.000	0.000	0.000	0.000	0.000	16.610	1130	1108	1130	1108	52	420	100	906	"Y205"
0	0	0	15	7	3	"Sek1"	"P45985"	14380	19770	200	3749	3720	417	11	4109	4109	4130	543	13	0	0	0	1175640	-0.755	100000.000	100000.000	0.000	0.000	0.000	0.000	0.000	16.610	-360	-389	-360	-389	316	2384	100	907	"S257"
0	0	0	15	8	3	"Sek1"	"P45985"	14880	19770	200	3470	3466	526	15	3853	3853	3913	987	25	1	0	0	1095099	-0.453	100000.000	100000.000	0.000	0.000	0.000	0.000	0.000	16.610	-383	-387	-383	-387	316	2384	100	908	"S257"
0	0	0	15	9	3	"Sek1"	"P45985"	15380	19770	200	3699	3684	346	9	3927	3927	3972	945	23	0	0	0	1164150	-0.305	100000.000	100000.000	0.000	0.000	0.000	0.000	0.000	16.610	-228	-243	-228	-243	316	2384	100	909	"S257"
0	0	0	15	1	4	"Smad1 "	"Q15797"	11370	20430	80	4500	4434	256	5	3992	3992	4028	399	9	59	1	0	230591	1.018	100000.000	100000.000	0.000	0.000	0.000	0.000	0.000	16.610	508	442	508	442	52	340	100	910	"S214"
0	0	0	15	2	4	"Smad1 "	"Q15797"	11870	20420	200	4023	4046	296	7	3989	3989	4026	623	15	4	0	0	1278461	0.032	100000.000	100000.000	0.000	0.000	0.000	0.000	0.000	16.610	34	57	34	57	316	2384	100	911	"S214"
0	0	0	15	3	4	"Smad1 "	"Q15797"	12380	20440	70	4645	4676	222	4	4205	4205	4189	199	4	90	59	0	149643	2.447	100000.000	100000.000	0.000	0.000	0.000	0.000	0.000	16.610	440	471	440	471	32	236	100	912	"S214"
0	0	0	15	4	4	"Smad3 "	"P84022"	12880	20420	70	6195	6395	756	11	4374	4374	4365	209	4	100	100	0	204624	9.713	100000.000	100000.000	0.000	0.000	0.000	0.000	0.000	16.610	1821	2021	1821	2021	32	236	100	913	"T179"
0	0	0	15	5	4	"Smad3 "	"P84022"	13380	20420	70	6353	6394	334	5	4404	4404	4404	237	5	100	100	0	204598	8.397	100000.000	100000.000	0.000	0.000	0.000	0.000	0.000	16.610	1949	1990	1949	1990	32	236	100	914	"T179"
0	0	0	15	6	4	"Smad3 "	"P84022"	13870	20410	200	4434	6950	10882	156	4301	4301	4321	297	6	28	18	2	2196219	8.852	100000.000	100000.000	0.000	0.000	0.000	0.000	0.000	16.610	133	2649	133	2649	316	2384	100	915	"T179"
0	0	0	15	7	4	"TGFBR1"	"P36897"	14380	20410	200	4276	4475	2280	50	4159	4159	4167	293	7	26	4	0	1414111	1.051	100000.000	100000.000	0.000	0.000	0.000	0.000	0.000	16.610	117	316	117	316	316	2384	100	916	"t204"
0	0	0	15	8	4	"TGFBR1"	"P36897"	14880	20410	200	4014	4033	245	6	3991	3991	4027	649	16	1	0	0	1274288	0.009	100000.000	100000.000	0.000	0.000	0.000	0.000	0.000	16.610	23	42	23	42	316	2384	100	917	"t204"
0	0	0	15	9	4	"TGFBR1"	"P36897"	15380	20410	200	3971	3969	199	5	3929	3929	3983	1055	26	0	0	0	1254287	-0.013	100000.000	100000.000	0.000	0.000	0.000	0.000	0.000	16.610	42	40	42	40	316	2384	100	918	"t204"
0	0	0	15	1	5	"Akt1"	"P31749"	11380	21070	200	4077	4104	345	8	4008	4008	4057	962	23	1	0	0	1296964	0.049	100000.000	100000.000	0.000	0.000	0.000	0.000	0.000	16.610	69	96	69	96	316	2384	100	919	"S473"
0	0	0	15	2	5	"Akt1"	"P31749"	11880	21060	200	4033	4120	1125	27	4041	4041	4058	328	8	9	2	0	1301958	0.189	100000.000	100000.000	0.000	0.000	0.000	0.000	0.000	16.610	-8	79	-8	79	316	2384	100	920	"S473"
0	0	0	15	3	5	"Akt1"	"P31749"	12380	21060	200	4281	4278	196	4	4246	4246	4272	407	9	3	0	0	1351921	0.015	100000.000	100000.000	0.000	0.000	0.000	0.000	0.000	16.610	35	32	35	32	316	2384	100	921	"S473"
0	0	0	15	4	5	"aura"	"O14965"	12880	21050	70	4600	4706	395	8	4338	4338	4365	292	6	40	25	0	150593	1.168	100000.000	100000.000	0.000	0.000	0.000	0.000	0.000	16.610	262	368	262	368	32	236	100	922	"S342"
0	0	0	15	5	5	"aura"	"O14965"	13380	21060	200	4397	4417	295	6	4485	4485	4502	286	6	6	3	0	1395817	-0.297	100000.000	100000.000	0.000	0.000	0.000	0.000	0.000	16.610	-88	-68	-88	-68	316	2384	100	923	"S342"
0	0	0	15	6	5	"aura"	"O14965"	13880	21050	200	4405	4447	340	7	4439	4439	4469	715	15	2	0	0	1405218	-0.031	100000.000	100000.000	0.000	0.000	0.000	0.000	0.000	16.610	-34	8	-34	8	316	2384	100	924	"S342"
0	0	0	15	7	5	"Cdk4"	"P11802"	14380	21060	110	4931	4968	390	7	4194	4194	4189	223	5	100	85	0	397466	3.493	100000.000	100000.000	0.000	0.000	0.000	0.000	0.000	16.610	737	774	737	774	80	656	100	925	"T172"
0	0	0	15	8	5	"Cdk4"	"P11802"	14890	21060	120	4850	4869	322	6	4031	4031	4070	469	11	94	30	0	584232	1.704	100000.000	100000.000	0.000	0.000	0.000	0.000	0.000	16.610	819	838	819	838	120	820	100	926	"T172"
0	0	0	15	9	5	"Cdk4"	"P11802"	15390	21060	120	4629	4640	563	12	3886	3886	3897	204	5	94	85	0	556828	3.642	100000.000	100000.000	0.000	0.000	0.000	0.000	0.000	16.610	743	754	743	754	120	820	100	927	"T172"
0	0	0	15	1	6	"CREB "	"P16220"	11400	21700	150	4144	4193	305	7	4033	4033	4074	646	15	3	0	0	654083	0.184	100000.000	100000.000	0.000	0.000	0.000	0.000	0.000	16.610	111	160	111	160	156	1272	100	928	"S117"
0	0	0	15	2	6	"CREB "	"P16220"	11880	21720	200	4133	4166	417	10	4034	4034	4065	663	16	1	0	0	1316491	0.152	100000.000	100000.000	0.000	0.000	0.000	0.000	0.000	16.610	99	132	99	132	316	2384	100	929	"S117"
0	0	0	15	3	6	"CREB "	"P16220"	12380	21720	200	4304	4320	219	5	4239	4239	4280	765	17	0	0	0	1365237	0.052	100000.000	100000.000	0.000	0.000	0.000	0.000	0.000	16.610	65	81	65	81	316	2384	100	930	"S117"
0	0	0	15	4	6	"EEA1"	"Q15075"	12890	21720	80	5407	5475	324	5	4456	4456	4493	374	8	98	80	0	284682	2.626	100000.000	100000.000	0.000	0.000	0.000	0.000	0.000	16.610	951	1019	951	1019	52	340	100	931	"T1392"
0	0	0	15	5	6	"EEA1"	"Q15075"	13380	21710	90	5492	5524	405	7	4423	4423	4422	212	4	100	96	0	287229	5.198	100000.000	100000.000	0.000	0.000	0.000	0.000	0.000	16.610	1069	1101	1069	1101	52	420	100	932	"T1392"
0	0	0	15	6	6	"EEA1"	"Q15075"	13880	21720	90	5330	5379	291	5	4363	4363	4368	180	4	100	100	0	279698	5.617	100000.000	100000.000	0.000	0.000	0.000	0.000	0.000	16.610	967	1016	967	1016	52	420	100	933	"T1392"
0	0	0	15	7	6	"IKK-alpha "	"O15111"	14380	21710	200	3868	3907	283	7	4144	4144	4165	528	12	0	0	0	1234634	-0.489	100000.000	100000.000	0.000	0.000	0.000	0.000	0.000	16.610	-276	-237	-276	-237	316	2384	100	934	"S473"
0	0	0	15	8	6	"IKK-alpha "	"O15111"	14880	21700	200	3724	3830	668	17	4005	4005	4049	852	21	1	1	0	1210144	-0.257	100000.000	100000.000	0.000	0.000	0.000	0.000	0.000	16.610	-281	-175	-281	-175	316	2384	100	935	"S473"
0	0	0	15	9	6	"IKK-alpha "	"O15111"	15380	21700	200	3760	3783	304	8	4017	4017	4028	275	6	4	2	0	1195411	-0.891	100000.000	100000.000	0.000	0.000	0.000	0.000	0.000	16.610	-257	-234	-257	-234	316	2384	100	936	"S473"
-75	0	0	15	1	7	"empty"	"empty"	11360	22330	200	3983	4066	1315	32	4022	4022	4139	2118	51	0	0	0	1284742	-0.034	100000.000	100000.000	0.000	0.000	0.000	0.000	0.000	16.610	-39	44	-39	44	316	2384	100	937	"empty"
-75	0	0	15	2	7	"empty"	"empty"	11860	22330	200	4037	4039	221	5	4028	4028	4064	807	19	0	0	0	1276312	-0.031	100000.000	100000.000	0.000	0.000	0.000	0.000	0.000	16.610	9	11	9	11	316	2384	100	938	"empty"
-75	0	0	15	3	7	"empty"	"empty"	12360	22330	200	4121	4156	253	6	4176	4176	4209	1280	30	0	0	0	1313162	-0.041	100000.000	100000.000	0.000	0.000	0.000	0.000	0.000	16.610	-55	-20	-55	-20	316	2384	100	939	"empty"
-75	0	0	15	4	7	"empty"	"empty"	12860	22330	200	4274	4277	189	4	4311	4311	4373	1206	27	0	0	0	1351555	-0.080	100000.000	100000.000	0.000	0.000	0.000	0.000	0.000	16.610	-37	-34	-37	-34	316	2384	100	940	"empty"
-75	0	0	15	5	7	"empty"	"empty"	13360	22330	200	4301	4304	212	4	4337	4337	4348	250	5	5	1	0	1359934	-0.176	100000.000	100000.000	0.000	0.000	0.000	0.000	0.000	16.610	-36	-33	-36	-33	316	2384	100	941	"empty"
-75	0	0	15	6	7	"empty"	"empty"	13860	22330	200	4203	4204	199	4	4239	4239	4266	556	13	1	0	0	1328530	-0.112	100000.000	100000.000	0.000	0.000	0.000	0.000	0.000	16.610	-36	-35	-36	-35	316	2384	100	942	"empty"
0	0	0	15	7	7	"GLQAWPG-pS-AIPQFLG_GLQAWPGEAIPQFLG_40vs60"	"GLQAWPG-pS-AIPQFLG_GLQAWPGEAIPQFLG_40vs60"	14380	22340	90	10006	9745	2666	27	4117	4117	4134	200	4	98	96	0	506714	28.055	100000.000	100000.000	0.000	0.000	0.000	0.000	0.000	16.610	5889	5628	5889	5628	52	420	100	943	"GLQAWPG-pS-AIPQFLG_GLQAWPGEAIPQFLG_40vs60"
0	0	0	15	8	7	"GLQAWPG-pS-AIPQFLG_GLQAWPGEAIPQFLG_40vs60"	"GLQAWPG-pS-AIPQFLG_GLQAWPGEAIPQFLG_40vs60"	14890	22340	90	9645	9444	827	8	3983	3983	3999	228	5	100	100	0	491068	23.882	100000.000	100000.000	0.000	0.000	0.000	0.000	0.000	16.610	5662	5461	5662	5461	52	420	100	944	"GLQAWPG-pS-AIPQFLG_GLQAWPGEAIPQFLG_40vs60"
0	0	0	15	9	7	"GLQAWPG-pS-AIPQFLG_GLQAWPGEAIPQFLG_40vs60"	"GLQAWPG-pS-AIPQFLG_GLQAWPGEAIPQFLG_40vs60"	15390	22340	90	9624	9329	1094	11	4004	4004	4015	264	6	100	100	0	485106	20.129	100000.000	100000.000	0.000	0.000	0.000	0.000	0.000	16.610	5620	5325	5620	5325	52	420	100	945	"GLQAWPG-pS-AIPQFLG_GLQAWPGEAIPQFLG_40vs60"
0	0	0	16	1	1	"Calmodulin"	"P62158"	15860	18470	200	3901	3950	341	8	3906	3906	3920	770	19	1	0	0	1248277	0.039	100000.000	100000.000	0.000	0.000	0.000	0.000	0.000	16.610	-5	44	-5	44	316	2384	100	946	"T79"
0	0	0	16	2	1	"Calmodulin"	"P62158"	16350	18470	200	3784	3833	525	13	3750	3750	3769	314	8	8	2	0	1211319	0.204	100000.000	100000.000	0.000	0.000	0.000	0.000	0.000	16.610	34	83	34	83	316	2384	100	947	"T79"
0	0	0	16	3	1	"Calmodulin"	"P62158"	16850	18470	200	4022	4043	285	7	3964	3964	4033	1261	31	1	0	0	1277491	0.008	100000.000	100000.000	0.000	0.000	0.000	0.000	0.000	16.610	58	79	58	79	316	2384	100	948	"T79"
0	0	0	16	4	1	"Caveolin-1"	"Q03135"	17350	18460	200	4007	4025	242	6	3921	3921	3952	727	18	0	0	0	1271854	0.100	100000.000	100000.000	0.000	0.000	0.000	0.000	0.000	16.610	86	104	86	104	316	2384	100	949	"Y25"
0	0	0	16	5	1	"Caveolin-1"	"Q03135"	17850	18460	200	3964	3967	268	6	3890	3890	3922	500	12	5	1	0	1253608	0.090	100000.000	100000.000	0.000	0.000	0.000	0.000	0.000	16.610	74	77	74	77	316	2384	100	950	"Y25"
0	0	0	16	6	1	"Caveolin-1"	"Q03135"	18360	18460	90	4202	4190	267	6	3881	3881	3886	221	5	59	26	0	217883	1.376	100000.000	100000.000	0.000	0.000	0.000	0.000	0.000	16.610	321	309	321	309	52	420	100	951	"Y25"
0	0	0	16	7	1	"eNOS "	"P29474"	18850	18470	110	5646	5559	678	12	3942	3942	4063	1176	28	85	3	0	444693	1.272	100000.000	100000.000	0.000	0.000	0.000	0.000	0.000	16.610	1704	1617	1704	1617	80	656	100	952	"S1176"
0	0	0	16	8	1	"eNOS "	"P29474"	19350	18460	90	5418	5479	332	6	3875	3875	3890	271	6	100	100	0	284892	5.863	100000.000	100000.000	0.000	0.000	0.000	0.000	0.000	16.610	1543	1604	1543	1604	52	420	100	953	"S1176"
0	0	0	16	9	1	"eNOS "	"P29474"	19850	18460	100	5880	6182	1249	20	3796	3796	3836	343	8	97	96	0	494594	6.840	100000.000	100000.000	0.000	0.000	0.000	0.000	0.000	16.610	2084	2386	2084	2386	80	560	100	954	"S1176"
0	0	0	16	1	2	"Fos "	"P01100"	15870	19120	70	5059	5047	229	4	4163	4163	4165	186	4	100	100	0	161515	4.742	100000.000	100000.000	0.000	0.000	0.000	0.000	0.000	16.610	896	884	896	884	32	236	100	955	"T232"
0	0	0	16	2	2	"Fos "	"P01100"	16370	19110	70	4568	4591	214	4	3610	3610	3631	281	7	100	100	0	146908	3.416	100000.000	100000.000	0.000	0.000	0.000	0.000	0.000	16.610	958	981	958	981	32	236	100	956	"T232"
0	0	0	16	3	2	"Fos "	"P01100"	16890	19110	80	4685	4662	434	9	3822	3822	3843	281	7	90	82	0	242441	2.915	100000.000	100000.000	0.000	0.000	0.000	0.000	0.000	16.610	863	840	863	840	52	340	100	957	"T232"
0	0	0	16	4	2	"Grb10 "	"Q13322"	17370	19110	90	4743	5483	4561	83	3930	3930	3960	333	8	88	73	0	285101	4.574	100000.000	100000.000	0.000	0.000	0.000	0.000	0.000	16.610	813	1553	813	1553	52	420	100	958	"S150"
0	0	0	16	5	2	"Grb10 "	"Q13322"	17850	19110	80	4755	4744	237	4	3929	3929	3950	290	7	96	84	0	246708	2.738	100000.000	100000.000	0.000	0.000	0.000	0.000	0.000	16.610	826	815	826	815	52	340	100	959	"S150"
0	0	0	16	6	2	"Grb10 "	"Q13322"	18360	19110	80	4762	4784	327	6	3888	3888	3903	213	5	98	94	0	248780	4.136	100000.000	100000.000	0.000	0.000	0.000	0.000	0.000	16.610	874	896	874	896	52	340	100	960	"S150"
0	0	0	16	7	2	"IRS-1"	"P35568"	18870	19080	70	4680	4684	216	4	3852	3852	3864	213	5	96	96	0	149879	3.850	100000.000	100000.000	0.000	0.000	0.000	0.000	0.000	16.610	828	832	828	832	32	236	100	961	"S616"
0	0	0	16	8	2	"IRS-1"	"P35568"	19360	19100	80	4521	4767	1534	32	3800	3800	3830	264	6	92	73	0	247892	3.549	100000.000	100000.000	0.000	0.000	0.000	0.000	0.000	16.610	721	967	721	967	52	340	100	962	"S616"
0	0	0	16	9	2	"IRS-1"	"P35568"	19880	19100	120	3963	4093	582	14	3768	3768	3858	670	17	24	3	0	491125	0.351	100000.000	100000.000	0.000	0.000	0.000	0.000	0.000	16.610	195	325	195	325	120	820	100	963	"S616"
0	0	0	16	1	3	"inos"	"P35228"	15860	19750	200	4096	4131	597	14	4046	4046	4064	501	12	4	0	0	1305480	0.134	100000.000	100000.000	0.000	0.000	0.000	0.000	0.000	16.610	50	85	50	85	316	2384	100	964	"S745"
0	0	0	16	2	3	"inos"	"P35228"	16360	19750	200	3826	3872	422	10	3762	3762	3974	2889	72	0	0	0	1223637	-0.035	100000.000	100000.000	0.000	0.000	0.000	0.000	0.000	16.610	64	110	64	110	316	2384	100	965	"S745"
0	0	0	16	3	3	"inos"	"P35228"	16860	19750	200	4103	4108	271	6	3793	3793	3824	684	17	7	0	0	1298284	0.415	100000.000	100000.000	0.000	0.000	0.000	0.000	0.000	16.610	310	315	310	315	316	2384	100	966	"S745"
0	0	0	16	4	3	"IRF-3 "	"Q14653"	17370	19750	150	4432	4470	686	15	3950	3950	4004	727	18	12	1	0	697283	0.641	100000.000	100000.000	0.000	0.000	0.000	0.000	0.000	16.610	482	520	482	520	156	1272	100	967	"S396"
0	0	0	16	5	3	"IRF-3 "	"Q14653"	17860	19760	180	4361	4761	4255	89	3953	3953	3975	286	7	72	24	0	1218688	2.748	100000.000	100000.000	0.000	0.000	0.000	0.000	0.000	16.610	408	808	408	808	256	1924	100	968	"S396"
0	0	0	16	6	3	"IRF-3 "	"Q14653"	18360	19750	180	4495	4492	240	5	3961	3961	3973	267	6	88	49	0	1150046	1.944	100000.000	100000.000	0.000	0.000	0.000	0.000	0.000	16.610	534	531	534	531	256	1924	100	969	"S396"
0	0	0	16	7	3	"Lyn"	"P07948"	18880	19730	100	4134	4129	231	5	3942	3942	3959	237	5	42	11	0	330297	0.717	100000.000	100000.000	0.000	0.000	0.000	0.000	0.000	16.610	192	187	192	187	80	560	100	970	"Y396"
0	0	0	16	8	3	"Lyn"	"P07948"	19360	19740	110	4245	4315	529	12	3955	3955	4043	1145	28	7	1	0	345228	0.238	100000.000	100000.000	0.000	0.000	0.000	0.000	0.000	16.610	290	360	290	360	80	656	100	971	"Y396"
0	0	0	16	9	3	"Lyn"	"P07948"	19860	19760	110	4345	4461	756	16	3927	3927	4083	1105	27	8	3	0	356905	0.342	100000.000	100000.000	0.000	0.000	0.000	0.000	0.000	16.610	418	534	418	534	80	656	100	972	"Y396"
0	0	0	16	1	4	"MAPK14"	"Q16539"	15860	20400	100	4423	4743	837	17	3962	3962	3997	504	12	48	42	0	379401	1.480	100000.000	100000.000	0.000	0.000	0.000	0.000	0.000	16.610	461	781	461	781	80	560	100	973	"Y322"
0	0	0	16	2	4	"MAPK14"	"Q16539"	16370	20410	70	5914	5756	516	8	3980	3980	3958	460	11	96	93	0	184184	3.909	100000.000	100000.000	0.000	0.000	0.000	0.000	0.000	16.610	1934	1776	1934	1776	32	236	100	974	"Y322"
0	0	0	16	3	4	"MAPK14"	"Q16539"	16870	20400	70	6056	5836	655	11	3891	3891	3887	244	6	93	93	0	186754	7.988	100000.000	100000.000	0.000	0.000	0.000	0.000	0.000	16.610	2165	1945	2165	1945	32	236	100	975	"Y322"
0	0	0	16	4	4	"Mek1"	"Q02750"	17360	20390	200	4261	4291	287	6	4082	4082	4097	790	19	4	0	0	1355963	0.246	100000.000	100000.000	0.000	0.000	0.000	0.000	0.000	16.610	179	209	179	209	316	2384	100	976	"S217"
0	0	0	16	5	4	"Mek1"	"Q02750"	17850	20390	80	4231	4236	323	7	4067	4067	4082	220	5	42	23	0	220251	0.700	100000.000	100000.000	0.000	0.000	0.000	0.000	0.000	16.610	164	169	164	169	52	340	100	977	"S217"
0	0	0	16	6	4	"Mek1"	"Q02750"	18360	20390	200	4057	4116	264	6	4051	4051	4066	336	8	14	3	0	1300756	0.149	100000.000	100000.000	0.000	0.000	0.000	0.000	0.000	16.610	6	65	6	65	316	2384	100	978	"S217"
0	0	0	16	7	4	"P300"	"Q09472"	18870	20390	80	4614	4758	879	18	4019	4019	4047	367	9	88	32	0	247400	1.937	100000.000	100000.000	0.000	0.000	0.000	0.000	0.000	16.610	595	739	595	739	52	340	100	979	"S89"
0	0	0	16	8	4	"P300"	"Q09472"	19370	20400	110	4562	4658	532	11	4029	4029	4099	509	12	52	15	0	372652	1.098	100000.000	100000.000	0.000	0.000	0.000	0.000	0.000	16.610	533	629	533	629	80	656	100	980	"S89"
0	0	0	16	9	4	"P300"	"Q09472"	19870	20380	90	4429	4487	410	9	3888	3888	4016	728	18	32	1	0	233314	0.647	100000.000	100000.000	0.000	0.000	0.000	0.000	0.000	16.610	541	599	541	599	52	420	100	981	"S89"
0	0	0	16	1	5	"PPP2CA "	"P67775"	15880	21050	110	4549	4511	371	8	3943	3943	3958	523	13	63	7	0	360915	1.057	100000.000	100000.000	0.000	0.000	0.000	0.000	0.000	16.610	606	568	606	568	80	656	100	982	"T307"
0	0	0	16	2	5	"PPP2CA "	"P67775"	16370	21060	80	4800	4787	232	4	4108	4108	4139	374	9	88	30	0	248924	1.733	100000.000	100000.000	0.000	0.000	0.000	0.000	0.000	16.610	692	679	692	679	52	340	100	983	"T307"
0	0	0	16	3	5	"PPP2CA "	"P67775"	16880	21040	80	4957	5077	757	14	3739	3739	3744	214	5	100	100	0	263990	6.229	100000.000	100000.000	0.000	0.000	0.000	0.000	0.000	16.610	1218	1338	1218	1338	52	340	100	984	"T307"
0	0	0	16	4	5	"rab4"	"P20338"	17370	21040	200	4037	4074	595	14	4050	4050	4068	714	17	2	0	0	1287485	0.008	100000.000	100000.000	0.000	0.000	0.000	0.000	0.000	16.610	-13	24	-13	24	316	2384	100	985	"Y189"
0	0	0	16	5	5	"rab4"	"P20338"	17870	21040	200	4217	4249	376	8	4165	4165	4213	781	18	1	0	0	1342541	0.046	100000.000	100000.000	0.000	0.000	0.000	0.000	0.000	16.610	52	84	52	84	316	2384	100	986	"Y189"
0	0	0	16	6	5	"rab4"	"P20338"	18380	21040	90	4291	4350	331	7	4065	4065	4076	226	5	50	34	0	226200	1.212	100000.000	100000.000	0.000	0.000	0.000	0.000	0.000	16.610	226	285	226	285	52	420	100	987	"Y189"
0	0	0	16	7	5	"STAT2 "	"P52630"	18870	21040	160	21011	19427	5009	25	4027	4027	4085	433	10	99	99	0	4040884	35.432	100000.000	100000.000	0.000	0.000	0.000	0.000	0.000	16.610	16984	15400	16984	15400	208	1512	100	988	"Y690"
0	0	0	16	8	5	"STAT2 "	"P52630"	19370	21040	160	21912	21293	3686	17	4023	4023	4188	1318	31	100	99	0	4428982	12.978	100000.000	100000.000	0.000	0.000	0.000	0.000	0.000	16.610	17889	17270	17889	17270	208	1512	100	989	"Y690"
0	0	0	16	9	5	"STAT2 "	"P52630"	19870	21040	150	22082	22436	4224	18	3998	3998	4153	804	19	100	100	0	3500038	22.740	100000.000	100000.000	0.000	0.000	0.000	0.000	0.000	16.610	18084	18438	18084	18438	156	1272	100	990	"Y690"
0	0	0	16	1	6	"STAT5B "	"P51692"	15890	21690	110	4920	4916	258	5	4049	4049	4058	203	5	98	95	0	393273	4.227	100000.000	100000.000	0.000	0.000	0.000	0.000	0.000	16.610	871	867	871	867	80	656	100	991	"Y740"
0	0	0	16	2	6	"STAT5B "	"P51692"	16380	21700	100	5019	5000	247	4	4190	4190	4236	866	20	43	0	0	400013	0.882	100000.000	100000.000	0.000	0.000	0.000	0.000	0.000	16.610	829	810	829	810	80	560	100	992	"Y740"
0	0	0	16	3	6	"STAT5B "	"P51692"	16880	21680	200	4046	4251	908	21	3889	3889	3894	730	18	23	6	0	1343194	0.489	100000.000	100000.000	0.000	0.000	0.000	0.000	0.000	16.610	157	362	157	362	316	2384	100	993	"Y740"
0	0	0	16	4	6	"Syk "	"P43405"	17390	21670	100	4891	4840	415	8	3896	3896	3921	419	10	88	66	0	387229	2.193	100000.000	100000.000	0.000	0.000	0.000	0.000	0.000	16.610	995	944	995	944	80	560	100	994	"Y525/6"
0	0	0	16	5	6	"Syk "	"P43405"	17900	21670	90	5304	5330	206	3	4088	4088	4100	292	7	100	100	0	277171	4.212	100000.000	100000.000	0.000	0.000	0.000	0.000	0.000	16.610	1216	1242	1216	1242	52	420	100	995	"Y525/6"
0	0	0	16	6	6	"Syk "	"P43405"	18380	21670	100	5512	5459	501	9	4068	4068	4103	298	7	93	91	0	436698	4.550	100000.000	100000.000	0.000	0.000	0.000	0.000	0.000	16.610	1444	1391	1444	1391	80	560	100	996	"Y525/6"
0	0	0	16	7	6	"14-3-3 beta"	"P31946"	18890	21680	170	5302	5589	1531	27	4063	4063	4154	530	12	92	69	0	1162410	2.708	100000.000	100000.000	0.000	0.000	0.000	0.000	0.000	16.610	1239	1526	1239	1526	208	1660	100	997	"S59"
0	0	0	16	8	6	"14-3-3 beta"	"P31946"	19380	21680	160	5326	5669	1463	25	3969	3969	4121	834	20	86	30	0	1179211	1.856	100000.000	100000.000	0.000	0.000	0.000	0.000	0.000	16.610	1357	1700	1357	1700	208	1512	100	998	"S59"
0	0	0	16	9	6	"14-3-3 beta"	"P31946"	19890	21680	160	5277	5523	1173	21	3950	3950	4127	1539	37	37	5	0	1148700	0.907	100000.000	100000.000	0.000	0.000	0.000	0.000	0.000	16.610	1327	1573	1327	1573	208	1512	100	999	"S59"
-75	0	0	16	1	7	"empty"	"empty"	15870	22310	200	4012	4039	232	5	4009	4009	4048	656	16	0	0	0	1276206	-0.014	100000.000	100000.000	0.000	0.000	0.000	0.000	0.000	16.610	3	30	3	30	316	2384	100	1000	"empty"
-75	0	0	16	2	7	"empty"	"empty"	16370	22310	200	4135	4174	245	5	4129	4129	4146	233	5	14	5	0	1319094	0.120	100000.000	100000.000	0.000	0.000	0.000	0.000	0.000	16.610	6	45	6	45	316	2384	100	1001	"empty"
-75	0	0	16	3	7	"empty"	"empty"	16870	22310	200	4142	4154	241	5	4059	4059	4123	1097	26	0	0	0	1312768	0.028	100000.000	100000.000	0.000	0.000	0.000	0.000	0.000	16.610	83	95	83	95	316	2384	100	1002	"empty"
-75	0	0	16	4	7	"empty"	"empty"	17370	22310	200	4051	4067	211	5	4017	4017	4069	967	23	0	0	0	1285255	-0.002	100000.000	100000.000	0.000	0.000	0.000	0.000	0.000	16.610	34	50	34	50	316	2384	100	1003	"empty"
-75	0	0	16	5	7	"empty"	"empty"	17870	22310	200	4115	4125	214	5	4058	4058	4104	567	13	1	0	0	1303460	0.037	100000.000	100000.000	0.000	0.000	0.000	0.000	0.000	16.610	57	67	57	67	316	2384	100	1004	"empty"
-75	0	0	16	6	7	"empty"	"empty"	18370	22310	200	3971	4032	379	9	4031	4031	4089	391	9	4	2	0	1274111	-0.146	100000.000	100000.000	0.000	0.000	0.000	0.000	0.000	16.610	-60	1	-60	1	316	2384	100	1005	"empty"
0	0	0	16	7	7	"Control-Spot"	"p-Tyr"	18890	22320	110	4486	10879	9389	86	4014	4014	4147	775	18	43	37	0	870343	8.686	100000.000	100000.000	0.000	0.000	0.000	0.000	0.000	16.610	472	6865	472	6865	80	656	100	1006	"Control-Spot"
0	0	0	16	8	7	"Control-Spot"	"p-Tyr"	19370	22310	110	4297	9820	8914	90	3967	3967	4071	654	16	37	36	0	785586	8.791	100000.000	100000.000	0.000	0.000	0.000	0.000	0.000	16.610	330	5853	330	5853	80	656	100	1007	"Control-Spot"
0	0	0	16	9	7	"Control-Spot"	"p-Tyr"	19890	22310	110	4252	11510	9963	86	3969	3969	4095	1028	25	45	41	0	920830	7.213	100000.000	100000.000	0.000	0.000	0.000	0.000	0.000	16.610	283	7541	283	7541	80	656	100	1008	"Control-Spot"
0	0	0	17	1	1	"ACTA1"	"P68133"	2350	24900	200	4210	4280	450	10	4196	4196	4258	639	15	5	0	0	1352483	0.034	100000.000	100000.000	0.000	0.000	0.000	0.000	0.000	16.610	14	84	14	84	316	2384	100	1009	"Y55"
0	0	0	17	2	1	"ACTA1"	"P68133"	2850	24900	100	4304	4385	320	7	4216	4216	4240	345	8	27	7	0	350781	0.420	100000.000	100000.000	0.000	0.000	0.000	0.000	0.000	16.610	88	169	88	169	80	560	100	1010	"Y55"
0	0	0	17	3	1	"ACTA1"	"P68133"	3360	24880	80	4686	4925	1349	27	4313	4313	4319	204	4	59	46	0	256087	2.971	100000.000	100000.000	0.000	0.000	0.000	0.000	0.000	16.610	373	612	373	612	52	340	100	1011	"Y55"
0	0	0	17	4	1	"A-Raf"	"P10398"	3880	24900	140	4662	4711	386	8	4407	4407	4432	274	6	48	28	0	734965	1.018	100000.000	100000.000	0.000	0.000	0.000	0.000	0.000	16.610	255	304	255	304	156	1140	100	1012	"S214"
0	0	0	17	5	1	"A-Raf"	"P10398"	4360	24890	100	4996	4988	289	5	4449	4449	4454	249	5	85	60	0	399019	2.145	100000.000	100000.000	0.000	0.000	0.000	0.000	0.000	16.610	547	539	547	539	80	560	100	1013	"S214"
0	0	0	17	6	1	"A-Raf"	"P10398"	4860	24880	100	4978	4948	282	5	4391	4391	4414	296	6	83	48	0	395832	1.804	100000.000	100000.000	0.000	0.000	0.000	0.000	0.000	16.610	587	557	587	557	80	560	100	1014	"S214"
0	0	0	17	7	1	"Cdk2"	"P24941"	5350	24880	110	4767	4784	196	4	4376	4376	4391	218	4	86	37	0	382729	1.803	100000.000	100000.000	0.000	0.000	0.000	0.000	0.000	16.610	391	408	391	408	80	656	100	1015	"Y179"
0	0	0	17	8	1	"Cdk2"	"P24941"	5850	24880	110	4705	4764	357	7	4277	4277	4292	210	4	85	51	0	381159	2.248	100000.000	100000.000	0.000	0.000	0.000	0.000	0.000	16.610	428	487	428	487	80	656	100	1016	"Y179"
0	0	0	17	9	1	"Cdk2"	"P24941"	6350	24890	120	4614	4623	214	4	4225	4225	4262	403	9	49	2	0	554721	0.896	100000.000	100000.000	0.000	0.000	0.000	0.000	0.000	16.610	389	398	389	398	120	820	100	1017	"Y179"
0	0	0	17	1	2	"Cofilin 1"	"P23528"	2370	25540	80	4639	4664	619	13	4227	4227	4250	341	8	55	23	0	242532	1.214	100000.000	100000.000	0.000	0.000	0.000	0.000	0.000	16.610	412	437	412	437	52	340	100	1018	"S2"
0	0	0	17	2	2	"Cofilin 1"	"P23528"	2860	25530	200	4239	4300	398	9	4235	4235	4268	349	8	13	5	0	1358855	0.092	100000.000	100000.000	0.000	0.000	0.000	0.000	0.000	16.610	4	65	4	65	316	2384	100	1019	"S2"
0	0	0	17	3	2	"Cofilin 1"	"P23528"	3360	25530	200	4376	4440	297	6	4306	4306	4336	264	6	23	9	0	1402894	0.394	100000.000	100000.000	0.000	0.000	0.000	0.000	0.000	16.610	70	134	70	134	316	2384	100	1020	"S2"
0	0	0	17	4	2	"CTNNB1"	"P35222"	3860	25530	200	4111	4147	309	7	4406	4406	4424	263	5	4	1	0	1310303	-1.053	100000.000	100000.000	0.000	0.000	0.000	0.000	0.000	16.610	-295	-259	-295	-259	316	2384	100	1021	"S675"
0	0	0	17	5	2	"CTNNB1"	"P35222"	4360	25530	200	4065	4115	504	12	4403	4403	4430	281	6	2	0	0	1300343	-1.121	100000.000	100000.000	0.000	0.000	0.000	0.000	0.000	16.610	-338	-288	-338	-288	316	2384	100	1022	"S675"
0	0	0	17	6	2	"CTNNB1"	"P35222"	4860	25520	200	4035	4057	252	6	4417	4417	4551	2105	46	0	0	0	1281890	-0.235	100000.000	100000.000	0.000	0.000	0.000	0.000	0.000	16.610	-382	-360	-382	-360	316	2384	100	1023	"S675"
0	0	0	17	7	2	"EGFR"	"P00533"	5350	25520	200	4339	4369	225	5	4359	4359	4500	2135	47	0	0	0	1380639	-0.061	100000.000	100000.000	0.000	0.000	0.000	0.000	0.000	16.610	-20	10	-20	10	316	2384	100	1024	"T693"
0	0	0	17	8	2	"EGFR"	"P00533"	5850	25520	200	4378	4380	199	4	4281	4281	4355	1249	28	0	0	0	1383925	0.020	100000.000	100000.000	0.000	0.000	0.000	0.000	0.000	16.610	97	99	97	99	316	2384	100	1025	"T693"
0	0	0	17	9	2	"EGFR"	"P00533"	6350	25520	200	4311	4363	830	19	4244	4244	4256	245	5	18	4	0	1378832	0.437	100000.000	100000.000	0.000	0.000	0.000	0.000	0.000	16.610	67	119	67	119	316	2384	100	1026	"T693"
0	0	0	17	1	3	"JAK1"	"P23458"	2370	26180	110	4712	5134	887	17	4255	4255	4284	258	6	60	47	0	410743	3.295	100000.000	100000.000	0.000	0.000	0.000	0.000	0.000	16.610	457	879	457	879	80	656	100	1027	"Y1035"
0	0	0	17	2	3	"JAK1"	"P23458"	2870	26180	70	6039	6034	251	4	4305	4305	4347	237	5	100	100	0	193096	7.118	100000.000	100000.000	0.000	0.000	0.000	0.000	0.000	16.610	1734	1729	1734	1729	32	236	100	1028	"Y1035"
0	0	0	17	3	3	"JAK1"	"P23458"	3380	26170	70	5861	5817	462	7	4333	4333	4422	781	17	90	43	0	186144	1.786	100000.000	100000.000	0.000	0.000	0.000	0.000	0.000	16.610	1528	1484	1528	1484	32	236	100	1029	"Y1035"
0	0	0	17	4	3	"JNK2"	"P45984"	3870	26170	110	6595	6587	270	4	4397	4397	4432	449	10	100	100	0	526927	4.800	100000.000	100000.000	0.000	0.000	0.000	0.000	0.000	16.610	2198	2190	2198	2190	80	656	100	1030	"T183"
0	0	0	17	5	3	"JNK2"	"P45984"	4370	26170	120	6476	6186	849	13	4380	4380	4424	351	7	87	85	0	742339	5.020	100000.000	100000.000	0.000	0.000	0.000	0.000	0.000	16.610	2096	1806	2096	1806	120	820	100	1031	"T183"
0	0	0	17	6	3	"JNK2"	"P45984"	4860	26170	110	6338	6395	389	6	4363	4363	4408	408	9	100	98	0	511568	4.870	100000.000	100000.000	0.000	0.000	0.000	0.000	0.000	16.610	1975	2032	1975	2032	80	656	100	1032	"T183"
0	0	0	17	7	3	"Kit "	"P10721"	5350	26160	200	4363	4481	428	9	4343	4343	4381	699	15	11	1	0	1416114	0.143	100000.000	100000.000	0.000	0.000	0.000	0.000	0.000	16.610	20	138	20	138	316	2384	100	1033	"Y721"
0	0	0	17	8	3	"Kit "	"P10721"	5850	26160	70	5223	5284	514	9	4273	4273	4287	194	4	100	100	0	169095	5.139	100000.000	100000.000	0.000	0.000	0.000	0.000	0.000	16.610	950	1011	950	1011	32	236	100	1034	"Y721"
0	0	0	17	9	3	"Kit "	"P10721"	6370	26160	70	5186	5222	201	3	4245	4245	4244	185	4	100	100	0	167114	5.286	100000.000	100000.000	0.000	0.000	0.000	0.000	0.000	16.610	941	977	941	977	32	236	100	1035	"Y721"
0	0	0	17	1	4	"MK3"	"P22001"	2380	26830	80	7427	7143	986	13	4290	4290	4295	301	7	94	94	0	371449	9.462	100000.000	100000.000	0.000	0.000	0.000	0.000	0.000	16.610	3137	2853	3137	2853	52	340	100	1036	"Y187"
0	0	0	17	2	4	"MK3"	"P22001"	2870	26830	80	7558	7158	1006	14	4302	4302	4310	210	4	94	94	0	372233	13.562	100000.000	100000.000	0.000	0.000	0.000	0.000	0.000	16.610	3256	2856	3256	2856	52	340	100	1037	"Y187"
0	0	0	17	3	4	"MK3"	"P22001"	3380	26820	80	7549	7190	1047	14	4357	4357	4423	811	18	90	86	0	373866	3.412	100000.000	100000.000	0.000	0.000	0.000	0.000	0.000	16.610	3192	2833	3192	2833	52	340	100	1038	"Y187"
0	0	0	17	4	4	"NFAT1 "	"Q13469"	3880	26800	70	4595	4583	264	5	4407	4407	4397	248	5	34	12	0	146670	0.750	100000.000	100000.000	0.000	0.000	0.000	0.000	0.000	16.610	188	176	188	176	32	236	100	1039	"S326"
0	0	0	17	5	4	"NFAT1 "	"Q13469"	4370	26810	200	4447	4478	250	5	4441	4441	4459	289	6	13	2	0	1415052	0.066	100000.000	100000.000	0.000	0.000	0.000	0.000	0.000	16.610	6	37	6	37	316	2384	100	1040	"S326"
0	0	0	17	6	4	"NFAT1 "	"Q13469"	4870	26810	200	4456	4481	356	7	4425	4425	4439	250	5	15	3	0	1415997	0.168	100000.000	100000.000	0.000	0.000	0.000	0.000	0.000	16.610	31	56	31	56	316	2384	100	1041	"S326"
0	0	0	17	7	4	"NFkB-p65 "	"Q04206"	5370	26810	80	5101	5100	370	7	4413	4413	4418	214	4	82	76	0	265217	3.187	100000.000	100000.000	0.000	0.000	0.000	0.000	0.000	16.610	688	687	688	687	52	340	100	1042	"S276"
0	0	0	17	8	4	"NFkB-p65 "	"Q04206"	5870	26800	200	4343	4402	364	8	4310	4310	4341	678	15	9	0	0	1391142	0.090	100000.000	100000.000	0.000	0.000	0.000	0.000	0.000	16.610	33	92	33	92	316	2384	100	1043	"S276"
0	0	0	17	9	4	"NFkB-p65 "	"Q04206"	6360	26800	200	4701	5645	2192	38	4325	4325	4839	2313	47	19	9	0	1783667	0.348	100000.000	100000.000	0.000	0.000	0.000	0.000	0.000	16.610	376	1320	376	1320	316	2384	100	1044	"S276"
0	0	0	17	1	5	"PDGFRb"	"P09619"	2370	27470	90	12593	12400	1444	11	4427	4427	4453	262	5	100	100	0	644786	30.332	100000.000	100000.000	0.000	0.000	0.000	0.000	0.000	16.610	8166	7973	8166	7973	52	420	100	1045	"Y686"
0	0	0	17	2	5	"PDGFRb"	"P09619"	2880	27470	100	12611	11386	2751	24	4458	4458	4486	340	7	92	91	0	910898	20.294	100000.000	100000.000	0.000	0.000	0.000	0.000	0.000	16.610	8153	6928	8153	6928	80	560	100	1046	"Y686"
0	0	0	17	3	5	"PDGFRb"	"P09619"	3380	27460	90	12901	13036	773	5	4568	4568	4591	321	6	100	100	0	677897	26.308	100000.000	100000.000	0.000	0.000	0.000	0.000	0.000	16.610	8333	8468	8333	8468	52	420	100	1047	"Y686"
0	0	0	17	4	5	"PELI2"	"Q96FA3"	3880	27450	120	6502	6472	380	5	4519	4519	4582	1168	25	95	9	0	776683	1.618	100000.000	100000.000	0.000	0.000	0.000	0.000	0.000	16.610	1983	1953	1983	1953	120	820	100	1048	"T290"
0	0	0	17	5	5	"PELI2"	"Q96FA3"	4370	27450	130	6534	6824	2870	42	4526	4526	4553	443	9	99	98	0	818896	5.126	100000.000	100000.000	0.000	0.000	0.000	0.000	0.000	16.610	2008	2298	2008	2298	120	940	100	1049	"T290"
0	0	0	17	6	5	"PELI2"	"Q96FA3"	4870	27460	140	6339	6196	635	10	4488	4488	4504	250	5	92	92	0	966533	6.768	100000.000	100000.000	0.000	0.000	0.000	0.000	0.000	16.610	1851	1708	1851	1708	156	1140	100	1050	"T290"
0	0	0	17	7	5	"sek1"	"P45985"	5370	27450	70	4887	4816	254	5	4447	4447	4457	216	4	65	50	0	154101	1.662	100000.000	100000.000	0.000	0.000	0.000	0.000	0.000	16.610	440	369	440	369	32	236	100	1051	"S2315"
0	0	0	17	8	5	"sek1"	"P45985"	5870	27450	70	4695	4710	246	5	4295	4295	4287	241	5	87	34	0	150707	1.755	100000.000	100000.000	0.000	0.000	0.000	0.000	0.000	16.610	400	415	400	415	32	236	100	1052	"S2315"
0	0	0	17	9	5	"sek1"	"P45985"	6360	27440	200	4274	4325	281	6	4269	4269	4281	229	5	18	6	0	1366658	0.192	100000.000	100000.000	0.000	0.000	0.000	0.000	0.000	16.610	5	56	5	56	316	2384	100	1053	"S2315"
0	0	0	17	1	6	"SMAD3"	"Q15796"	2380	28110	130	5364	5576	1910	34	4584	4584	4611	275	5	97	83	0	669119	3.509	100000.000	100000.000	0.000	0.000	0.000	0.000	0.000	16.610	780	992	780	992	120	940	100	1054	"S416"
0	0	0	17	2	6	"SMAD3"	"Q15796"	2880	28110	130	5265	5392	1211	22	4610	4610	4636	245	5	96	84	0	647005	3.086	100000.000	100000.000	0.000	0.000	0.000	0.000	0.000	16.610	655	782	655	782	120	940	100	1055	"S416"
0	0	0	17	3	6	"SMAD3"	"Q15796"	3380	28100	200	4835	4916	431	8	4591	4591	4654	991	21	4	0	0	1553602	0.264	100000.000	100000.000	0.000	0.000	0.000	0.000	0.000	16.610	244	325	244	325	316	2384	100	1056	"S416"
0	0	0	17	4	6	"TAK1 "	"O43318"	3880	28100	160	6669	6625	434	6	4587	4587	4613	379	8	99	98	0	1378050	5.309	100000.000	100000.000	0.000	0.000	0.000	0.000	0.000	16.610	2082	2038	2082	2038	208	1512	100	1057	"T178"
0	0	0	17	5	6	"TAK1 "	"O43318"	4380	28100	160	6519	6424	501	7	4555	4555	4580	265	5	96	96	0	1336243	6.958	100000.000	100000.000	0.000	0.000	0.000	0.000	0.000	16.610	1964	1869	1964	1869	208	1512	100	1058	"T178"
0	0	0	17	6	6	"TAK1 "	"O43318"	4880	28100	160	6447	6371	473	7	4514	4514	4552	590	12	95	92	0	1325186	3.083	100000.000	100000.000	0.000	0.000	0.000	0.000	0.000	16.610	1933	1857	1933	1857	208	1512	100	1059	"T178"
0	0	0	17	7	6	"TNIK"	"Q9UKE5"	5370	28090	110	6491	6379	577	9	4462	4462	4492	328	7	96	93	0	510339	5.753	100000.000	100000.000	0.000	0.000	0.000	0.000	0.000	16.610	2029	1917	2029	1917	80	656	100	1060	"T181"
0	0	0	17	8	6	"TNIK"	"Q9UKE5"	5880	28100	100	6317	6192	714	11	4412	4412	4417	253	5	90	88	0	495375	7.016	100000.000	100000.000	0.000	0.000	0.000	0.000	0.000	16.610	1905	1780	1905	1780	80	560	100	1061	"T181"
0	0	0	17	9	6	"TNIK"	"Q9UKE5"	6380	28090	100	6332	6393	1648	25	4351	4351	4377	314	7	95	95	0	511446	6.420	100000.000	100000.000	0.000	0.000	0.000	0.000	0.000	16.610	1981	2042	1981	2042	80	560	100	1062	"T181"
-75	0	0	17	1	7	"empty"	"empty"	2360	28760	200	4485	4507	254	5	4482	4482	4519	472	10	4	0	0	1424054	-0.025	100000.000	100000.000	0.000	0.000	0.000	0.000	0.000	16.610	3	25	3	25	316	2384	100	1063	"empty"
-75	0	0	17	2	7	"empty"	"empty"	2860	28760	200	4514	4571	536	11	4518	4518	4555	557	12	4	0	0	1444464	0.029	100000.000	100000.000	0.000	0.000	0.000	0.000	0.000	16.610	-4	53	-4	53	316	2384	100	1064	"empty"
-75	0	0	17	3	7	"empty"	"empty"	3360	28760	200	4558	4587	233	5	4545	4545	4565	229	5	17	5	0	1449572	0.096	100000.000	100000.000	0.000	0.000	0.000	0.000	0.000	16.610	13	42	13	42	316	2384	100	1065	"empty"
-75	0	0	17	4	7	"empty"	"empty"	3860	28760	200	4526	4580	393	8	4544	4544	4562	258	5	12	4	0	1447149	0.070	100000.000	100000.000	0.000	0.000	0.000	0.000	0.000	16.610	-18	36	-18	36	316	2384	100	1066	"empty"
-75	0	0	17	5	7	"empty"	"empty"	4360	28760	200	4486	4503	264	5	4530	4530	4594	1552	33	0	0	0	1423070	-0.059	100000.000	100000.000	0.000	0.000	0.000	0.000	0.000	16.610	-44	-27	-44	-27	316	2384	100	1067	"empty"
-75	0	0	17	6	7	"empty"	"empty"	4860	28760	200	4435	4473	270	6	4497	4497	4509	252	5	9	2	0	1413404	-0.143	100000.000	100000.000	0.000	0.000	0.000	0.000	0.000	16.610	-62	-24	-62	-24	316	2384	100	1068	"empty"
-75	0	0	17	7	7	"empty"	"empty"	5360	28760	200	4422	4441	318	7	4451	4451	4470	229	5	13	3	0	1403343	-0.127	100000.000	100000.000	0.000	0.000	0.000	0.000	0.000	16.610	-29	-10	-29	-10	316	2384	100	1069	"empty"
-75	0	0	17	8	7	"empty"	"empty"	5860	28760	200	4383	4400	238	5	4415	4415	4441	440	9	1	0	0	1390430	-0.093	100000.000	100000.000	0.000	0.000	0.000	0.000	0.000	16.610	-32	-15	-32	-15	316	2384	100	1070	"empty"
-75	0	0	17	9	7	"empty"	"empty"	6360	28760	200	4389	4445	448	10	4357	4357	4375	250	5	16	3	0	1404755	0.280	100000.000	100000.000	0.000	0.000	0.000	0.000	0.000	16.610	32	88	32	88	316	2384	100	1071	"empty"
0	0	0	18	1	1	"PKACa "	"P17612"	6820	24890	90	6580	6447	535	8	4126	4126	4182	421	10	98	96	0	335258	5.380	100000.000	100000.000	0.000	0.000	0.000	0.000	0.000	16.610	2454	2321	2454	2321	52	420	100	1072	"T197"
0	0	0	18	2	1	"PKACa "	"P17612"	7320	24890	100	6547	6373	629	9	4160	4160	4170	215	5	97	96	0	509842	10.247	100000.000	100000.000	0.000	0.000	0.000	0.000	0.000	16.610	2387	2213	2387	2213	80	560	100	1073	"T197"
0	0	0	18	3	1	"PKACa "	"P17612"	7820	24880	90	6796	6793	290	4	4137	4137	4149	216	5	100	100	0	353218	12.241	100000.000	100000.000	0.000	0.000	0.000	0.000	0.000	16.610	2659	2656	2659	2656	52	420	100	1074	"T197"
0	0	0	18	4	1	"PTEN"	"P60484"	8330	24890	140	4868	5225	2472	47	4136	4136	4173	512	12	80	16	0	815089	2.055	100000.000	100000.000	0.000	0.000	0.000	0.000	0.000	16.610	732	1089	732	1089	156	1140	100	1075	"Y315"
0	0	0	18	5	1	"PTEN"	"P60484"	8820	24880	140	4690	4692	263	5	4118	4118	4149	412	9	72	14	0	732016	1.318	100000.000	100000.000	0.000	0.000	0.000	0.000	0.000	16.610	572	574	572	574	156	1140	100	1076	"Y315"
0	0	0	18	6	1	"PTEN"	"P60484"	9340	24900	130	4633	4648	248	5	4086	4086	4183	1655	39	0	0	0	557736	0.281	100000.000	100000.000	0.000	0.000	0.000	0.000	0.000	16.610	547	562	547	562	120	940	100	1077	"Y315"
0	0	0	18	7	1	"SOC3"	"O14543"	9820	24880	200	4075	4104	277	6	4059	4059	4092	527	12	1	0	0	1297012	0.023	100000.000	100000.000	0.000	0.000	0.000	0.000	0.000	16.610	16	45	16	45	316	2384	100	1078	"Y204"
0	0	0	18	8	1	"SOC3"	"O14543"	10320	24870	200	4140	4148	198	4	4107	4107	4147	719	17	0	0	0	1310780	0.001	100000.000	100000.000	0.000	0.000	0.000	0.000	0.000	16.610	33	41	33	41	316	2384	100	1079	"Y204"
0	0	0	18	9	1	"SOC3"	"O14543"	10820	24870	100	4283	4288	223	5	4135	4135	4154	271	6	25	2	0	343045	0.494	100000.000	100000.000	0.000	0.000	0.000	0.000	0.000	16.610	148	153	148	153	80	560	100	1080	"Y204"
0	0	0	18	1	2	"STAT3 "	"P40763"	6820	25530	70	5583	5564	350	6	4215	4215	4235	253	5	96	96	0	178062	5.253	100000.000	100000.000	0.000	0.000	0.000	0.000	0.000	16.610	1368	1349	1368	1349	32	236	100	1081	"S691"
0	0	0	18	2	2	"STAT3 "	"P40763"	7320	25540	80	5499	5469	488	8	4184	4184	4182	201	4	98	92	0	284385	6.403	100000.000	100000.000	0.000	0.000	0.000	0.000	0.000	16.610	1315	1285	1315	1285	52	340	100	1082	"S691"
0	0	0	18	3	2	"STAT3 "	"P40763"	7830	25540	80	5604	5528	415	7	4148	4148	4154	189	4	98	96	0	287438	7.270	100000.000	100000.000	0.000	0.000	0.000	0.000	0.000	16.610	1456	1380	1456	1380	52	340	100	1083	"S691"
0	0	0	18	4	2	"STAT6 "	"P42226"	8320	25530	200	4176	4219	387	9	4151	4151	4253	608	14	6	1	0	1333264	-0.056	100000.000	100000.000	0.000	0.000	0.000	0.000	0.000	16.610	25	68	25	68	316	2384	100	1084	"T645"
0	0	0	18	5	2	"STAT6 "	"P42226"	8820	25530	120	4235	4340	993	22	4113	4113	4149	394	9	7	1	0	520769	0.485	100000.000	100000.000	0.000	0.000	0.000	0.000	0.000	16.610	122	227	122	227	120	820	100	1085	"T645"
0	0	0	18	6	2	"STAT6 "	"P42226"	9320	25520	200	4140	4184	435	10	4071	4071	4082	218	5	20	5	0	1322075	0.468	100000.000	100000.000	0.000	0.000	0.000	0.000	0.000	16.610	69	113	69	113	316	2384	100	1086	"T645"
0	0	0	18	7	2	"14-3-3 beta"	"P31946"	9830	25520	100	10275	10284	1036	10	4036	4036	4124	823	19	100	100	0	822752	7.485	100000.000	100000.000	0.000	0.000	0.000	0.000	0.000	16.610	6239	6248	6239	6248	80	560	100	1087	"S185"
0	0	0	18	8	2	"14-3-3 beta"	"P31946"	10330	25530	110	10368	10412	1264	12	4085	4085	4094	289	7	100	100	0	832999	21.862	100000.000	100000.000	0.000	0.000	0.000	0.000	0.000	16.610	6283	6327	6283	6327	80	656	100	1088	"S185"
0	0	0	18	9	2	"14-3-3 beta"	"P31946"	10820	25520	100	11554	11518	1250	10	4064	4064	4095	374	9	98	98	0	921474	19.848	100000.000	100000.000	0.000	0.000	0.000	0.000	0.000	16.610	7490	7454	7490	7454	80	560	100	1089	"S185"
0	0	0	18	1	3	"Tgfbr2"	"P37173"	6830	26150	120	4476	4565	572	12	4208	4208	4227	214	5	55	25	0	547855	1.579	100000.000	100000.000	0.000	0.000	0.000	0.000	0.000	16.610	268	357	268	357	120	820	100	1090	"S409"
0	0	0	18	2	3	"Tgfbr2"	"P37173"	7320	26170	200	4341	4769	4296	90	4202	4202	4234	541	12	6	1	0	1507146	0.989	100000.000	100000.000	0.000	0.000	0.000	0.000	0.000	16.610	139	567	139	567	316	2384	100	1091	"S409"
0	0	0	18	3	3	"Tgfbr2"	"P37173"	7830	26180	140	4457	4481	256	5	4168	4168	4179	227	5	63	22	0	699003	1.330	100000.000	100000.000	0.000	0.000	0.000	0.000	0.000	16.610	289	313	289	313	156	1140	100	1092	"S409"
0	0	0	18	4	3	"Tyk2"	"P29597"	8330	26180	70	6139	6120	351	5	4149	4149	4313	1951	45	53	0	0	195825	0.926	100000.000	100000.000	0.000	0.000	0.000	0.000	0.000	16.610	1990	1971	1990	1971	32	236	100	1093	"Y1054/5"
0	0	0	18	5	3	"Tyk2"	"P29597"	8820	26170	70	6222	6206	274	4	4115	4115	4114	176	4	100	100	0	198592	11.886	100000.000	100000.000	0.000	0.000	0.000	0.000	0.000	16.610	2107	2091	2107	2091	32	236	100	1094	"Y1054/5"
0	0	0	18	6	3	"Tyk2"	"P29597"	9330	26180	80	5903	5812	957	16	4095	4095	4108	176	4	92	92	0	302240	9.682	100000.000	100000.000	0.000	0.000	0.000	0.000	0.000	16.610	1808	1717	1808	1717	52	340	100	1095	"Y1054/5"
0	0	0	18	7	3	"caveolin-1"	"Q03135"	9830	26170	120	5224	5177	386	7	4072	4072	4096	248	6	96	90	0	621194	4.359	100000.000	100000.000	0.000	0.000	0.000	0.000	0.000	16.610	1152	1105	1152	1105	120	820	100	1096	"Y14"
0	0	0	18	8	3	"caveolin-1"	"Q03135"	10330	26170	110	5438	5478	297	5	4110	4110	4134	277	6	100	100	0	438273	4.852	100000.000	100000.000	0.000	0.000	0.000	0.000	0.000	16.610	1328	1368	1328	1368	80	656	100	1097	"Y14"
0	0	0	18	9	3	"caveolin-1"	"Q03135"	10830	26170	110	5312	5308	217	4	4112	4112	4139	602	14	100	47	0	424638	1.942	100000.000	100000.000	0.000	0.000	0.000	0.000	0.000	16.610	1200	1196	1200	1196	80	656	100	1098	"Y14"
0	0	0	18	1	4	"Cdc42 "	"P60953"	6820	26810	200	4238	4375	419	9	4201	4201	4210	218	5	28	20	0	1382443	0.757	100000.000	100000.000	0.000	0.000	0.000	0.000	0.000	16.610	37	174	37	174	316	2384	100	1099	"Y32"
0	0	0	18	2	4	"Cdc42 "	"P60953"	7320	26810	200	4218	4358	485	11	4184	4184	4208	595	14	16	3	0	1377270	0.252	100000.000	100000.000	0.000	0.000	0.000	0.000	0.000	16.610	34	174	34	174	316	2384	100	1100	"Y32"
0	0	0	18	3	4	"Cdc42 "	"P60953"	7840	26830	90	5252	5257	358	6	4165	4165	4179	235	5	100	96	0	273356	4.587	100000.000	100000.000	0.000	0.000	0.000	0.000	0.000	16.610	1087	1092	1087	1092	52	420	100	1101	"Y32"
0	0	0	18	4	4	"Flt3"	"P36888"	8340	26820	70	5994	5962	401	6	4129	4129	4158	250	6	100	100	0	190786	7.216	100000.000	100000.000	0.000	0.000	0.000	0.000	0.000	16.610	1865	1833	1865	1833	32	236	100	1102	"Y591"
0	0	0	18	5	4	"Flt3"	"P36888"	8830	26820	70	6090	6108	262	4	4142	4142	4162	181	4	100	100	0	195448	10.751	100000.000	100000.000	0.000	0.000	0.000	0.000	0.000	16.610	1948	1966	1948	1966	32	236	100	1103	"Y591"
0	0	0	18	6	4	"Flt3"	"P36888"	9330	26820	70	6118	6140	589	9	4111	4111	4227	1052	24	93	37	0	196483	1.818	100000.000	100000.000	0.000	0.000	0.000	0.000	0.000	16.610	2007	2029	2007	2029	32	236	100	1104	"Y591"
0	0	0	18	7	4	"gp130 "	"P40189"	9840	26820	80	5178	5193	300	5	4073	4073	4079	203	4	98	98	0	270053	5.488	100000.000	100000.000	0.000	0.000	0.000	0.000	0.000	16.610	1105	1120	1105	1120	52	340	100	1105	"Y767"
0	0	0	18	8	4	"gp130 "	"P40189"	10340	26810	90	5278	5236	370	7	4104	4104	4123	198	4	96	94	0	272275	5.621	100000.000	100000.000	0.000	0.000	0.000	0.000	0.000	16.610	1174	1132	1174	1132	52	420	100	1106	"Y767"
0	0	0	18	9	4	"gp130 "	"P40189"	10830	26810	80	5455	5418	402	7	4122	4122	4143	250	6	98	98	0	281728	5.100	100000.000	100000.000	0.000	0.000	0.000	0.000	0.000	16.610	1333	1296	1333	1296	52	340	100	1107	"Y767"
0	0	0	18	1	5	"IKK-beta "	"O14920"	6840	27470	110	6919	6862	491	7	4189	4189	4201	236	5	100	100	0	548995	11.275	100000.000	100000.000	0.000	0.000	0.000	0.000	0.000	16.610	2730	2673	2730	2673	80	656	100	1108	"Y199"
0	0	0	18	2	5	"IKK-beta "	"O14920"	7340	27480	110	6991	6983	784	11	4182	4182	4205	339	8	98	98	0	558670	8.195	100000.000	100000.000	0.000	0.000	0.000	0.000	0.000	16.610	2809	2801	2809	2801	80	656	100	1109	"Y199"
0	0	0	18	3	5	"IKK-beta "	"O14920"	7840	27470	110	6865	6872	520	7	4174	4174	4192	242	5	98	98	0	549755	11.074	100000.000	100000.000	0.000	0.000	0.000	0.000	0.000	16.610	2691	2698	2691	2698	80	656	100	1110	"Y199"
0	0	0	18	4	5	"IRAK1"	"P51617"	8340	27460	100	8096	7360	1433	19	4170	4170	4197	529	12	91	83	0	588817	5.979	100000.000	100000.000	0.000	0.000	0.000	0.000	0.000	16.610	3926	3190	3926	3190	80	560	100	1111	"T209"
0	0	0	18	5	5	"IRAK1"	"P51617"	8830	27460	90	7888	7734	517	6	4151	4151	4186	353	8	100	100	0	402145	10.051	100000.000	100000.000	0.000	0.000	0.000	0.000	0.000	16.610	3737	3583	3737	3583	52	420	100	1112	"T209"
0	0	0	18	6	5	"IRAK1"	"P51617"	9340	27470	100	7926	7520	1232	16	4118	4118	4154	394	9	93	91	0	601597	8.543	100000.000	100000.000	0.000	0.000	0.000	0.000	0.000	16.610	3808	3402	3808	3402	80	560	100	1113	"T209"
0	0	0	18	7	5	"IRS-1"	"P35568"	9850	27470	110	4403	4393	320	7	4107	4107	4129	343	8	41	12	0	351418	0.770	100000.000	100000.000	0.000	0.000	0.000	0.000	0.000	16.610	296	286	296	286	80	656	100	1114	"S312"
0	0	0	18	8	5	"IRS-1"	"P35568"	10340	27470	80	4725	4669	340	7	4128	4128	4145	231	5	82	63	0	242789	2.268	100000.000	100000.000	0.000	0.000	0.000	0.000	0.000	16.610	597	541	597	541	52	340	100	1115	"S312"
0	0	0	18	9	5	"IRS-1"	"P35568"	10830	27460	90	4631	4612	330	7	4134	4134	4147	199	4	82	65	0	239832	2.337	100000.000	100000.000	0.000	0.000	0.000	0.000	0.000	16.610	497	478	497	478	52	420	100	1116	"S312"
0	0	0	18	1	6	"Malt1"	"Q9UDY8"	6820	28110	200	4200	4192	679	16	4292	4292	4348	972	22	0	0	0	1324810	-0.160	100000.000	100000.000	0.000	0.000	0.000	0.000	0.000	16.610	-92	-100	-92	-100	316	2384	100	1117	"S135"
0	0	0	18	2	6	"Malt1"	"Q9UDY8"	7320	28100	200	4147	4111	280	6	4233	4233	4267	658	15	0	0	0	1298964	-0.237	100000.000	100000.000	0.000	0.000	0.000	0.000	0.000	16.610	-86	-122	-86	-122	316	2384	100	1118	"S135"
0	0	0	18	3	6	"Malt1"	"Q9UDY8"	7820	28100	200	4133	4131	1000	24	4199	4199	4216	242	5	10	1	0	1305298	-0.351	100000.000	100000.000	0.000	0.000	0.000	0.000	0.000	16.610	-66	-68	-66	-68	316	2384	100	1119	"S135"
0	0	0	18	4	6	"MEK1 "	"Q02750"	8330	28110	100	4768	4718	361	7	4181	4181	4726	5345	113	0	0	0	377447	-0.001	100000.000	100000.000	0.000	0.000	0.000	0.000	0.000	16.610	587	537	587	537	80	560	100	1120	"T385"
0	0	0	18	5	6	"MEK1 "	"Q02750"	8840	28110	110	4496	4523	367	8	4191	4191	4355	2098	48	0	0	0	361828	0.080	100000.000	100000.000	0.000	0.000	0.000	0.000	0.000	16.610	305	332	305	332	80	656	100	1121	"T385"
0	0	0	18	6	6	"MEK1 "	"Q02750"	9350	28120	100	4582	4579	375	8	4140	4140	4164	323	7	62	30	0	366316	1.285	100000.000	100000.000	0.000	0.000	0.000	0.000	0.000	16.610	442	439	442	439	80	560	100	1122	"T385"
0	0	0	18	7	6	"p47phox "	"P14598"	9820	28090	80	3985	4633	2646	57	4078	4078	4130	406	9	11	7	0	240901	1.239	100000.000	100000.000	0.000	0.000	0.000	0.000	0.000	16.610	-93	555	-93	555	52	340	100	1123	"S359"
0	0	0	18	8	6	"p47phox "	"P14598"	10330	28090	200	4099	4179	860	20	4088	4088	4104	414	10	3	1	0	1320599	0.181	100000.000	100000.000	0.000	0.000	0.000	0.000	0.000	16.610	11	91	11	91	316	2384	100	1124	"S359"
0	0	0	18	9	6	"p47phox "	"P14598"	10830	28090	200	4135	4140	239	5	4106	4106	4126	333	8	8	1	0	1308166	0.042	100000.000	100000.000	0.000	0.000	0.000	0.000	0.000	16.610	29	34	29	34	316	2384	100	1125	"S359"
-75	0	0	18	1	7	"empty"	"empty"	6830	28710	200	4371	4713	3915	83	4313	4313	4338	256	5	15	4	0	1489253	1.465	100000.000	100000.000	0.000	0.000	0.000	0.000	0.000	16.610	58	400	58	400	316	2384	100	1126	"empty"
-75	0	0	18	2	7	"empty"	"empty"	7330	28710	200	4254	4260	205	4	4261	4261	4292	371	8	2	0	0	1346116	-0.086	100000.000	100000.000	0.000	0.000	0.000	0.000	0.000	16.610	-7	-1	-7	-1	316	2384	100	1127	"empty"
-75	0	0	18	3	7	"empty"	"empty"	7830	28710	200	4198	4213	215	5	4207	4207	4254	841	19	0	0	0	1331365	-0.049	100000.000	100000.000	0.000	0.000	0.000	0.000	0.000	16.610	-9	6	-9	6	316	2384	100	1128	"empty"
-75	0	0	18	4	7	"empty"	"empty"	8330	28710	200	4200	4240	392	9	4178	4178	4193	208	4	18	6	0	1339923	0.226	100000.000	100000.000	0.000	0.000	0.000	0.000	0.000	16.610	22	62	22	62	316	2384	100	1129	"empty"
-75	0	0	18	5	7	"empty"	"empty"	8830	28710	200	4172	4239	753	17	4177	4177	4206	536	12	2	1	0	1339393	0.062	100000.000	100000.000	0.000	0.000	0.000	0.000	0.000	16.610	-5	62	-5	62	316	2384	100	1130	"empty"
-75	0	0	18	6	7	"empty"	"empty"	9330	28710	200	4110	4123	209	5	4105	4105	4129	252	6	11	1	0	1302894	-0.024	100000.000	100000.000	0.000	0.000	0.000	0.000	0.000	16.610	5	18	5	18	316	2384	100	1131	"empty"
0	0	0	18	7	7	"GLQAWPG-pS-AIPQFLG_GLQAWPGEAIPQFLG_20vs80"	"GLQAWPG-pS-AIPQFLG_GLQAWPGEAIPQFLG_20vs80"	9850	28730	90	8270	8064	816	10	4063	4063	4305	3307	76	90	0	0	419332	1.137	100000.000	100000.000	0.000	0.000	0.000	0.000	0.000	16.610	4207	4001	4207	4001	52	420	100	1132	"GLQAWPG-pS-AIPQFLG_GLQAWPGEAIPQFLG_20vs80"
0	0	0	18	8	7	"GLQAWPG-pS-AIPQFLG_GLQAWPGEAIPQFLG_20vs80"	"GLQAWPG-pS-AIPQFLG_GLQAWPGEAIPQFLG_20vs80"	10350	28740	90	8298	7960	1031	12	4041	4041	4078	589	14	100	96	0	413902	6.591	100000.000	100000.000	0.000	0.000	0.000	0.000	0.000	16.610	4257	3919	4257	3919	52	420	100	1133	"GLQAWPG-pS-AIPQFLG_GLQAWPGEAIPQFLG_20vs80"
0	0	0	18	9	7	"GLQAWPG-pS-AIPQFLG_GLQAWPGEAIPQFLG_20vs80"	"GLQAWPG-pS-AIPQFLG_GLQAWPGEAIPQFLG_20vs80"	10850	28730	80	8228	8122	434	5	4079	4079	4105	211	5	100	100	0	422334	19.038	100000.000	100000.000	0.000	0.000	0.000	0.000	0.000	16.610	4149	4043	4149	4043	52	340	100	1134	"GLQAWPG-pS-AIPQFLG_GLQAWPGEAIPQFLG_20vs80"
0	0	0	19	1	1	"JAK1"	"P23458"	11300	24860	80	4613	4591	183	3	4172	4172	4186	255	6	80	30	0	238713	1.588	100000.000	100000.000	0.000	0.000	0.000	0.000	0.000	16.610	441	419	441	419	52	340	100	1135	"Y220"
0	0	0	19	2	1	"JAK1"	"P23458"	11790	24850	120	4472	4452	266	5	4181	4181	4219	349	8	41	7	0	534251	0.668	100000.000	100000.000	0.000	0.000	0.000	0.000	0.000	16.610	291	271	291	271	120	820	100	1136	"Y220"
0	0	0	19	3	1	"JAK1"	"P23458"	12300	24830	120	4518	4612	598	12	4263	4263	4308	924	21	5	1	0	553398	0.329	100000.000	100000.000	0.000	0.000	0.000	0.000	0.000	16.610	255	349	255	349	120	820	100	1137	"Y220"
0	0	0	19	4	1	"Jun "	"P05412"	12800	24840	200	4278	4298	201	4	4294	4294	4322	373	8	4	0	0	1358062	-0.064	100000.000	100000.000	0.000	0.000	0.000	0.000	0.000	16.610	-16	4	-16	4	316	2384	100	1138	"S243"
0	0	0	19	5	1	"Jun "	"P05412"	13300	24840	200	4292	4641	3855	83	4252	4252	4428	3016	68	0	0	0	1466477	0.071	100000.000	100000.000	0.000	0.000	0.000	0.000	0.000	16.610	40	389	40	389	316	2384	100	1139	"S243"
0	0	0	19	6	1	"Jun "	"P05412"	13810	24850	90	4536	4695	589	12	4236	4236	4279	291	6	51	25	0	244119	1.430	100000.000	100000.000	0.000	0.000	0.000	0.000	0.000	16.610	300	459	300	459	52	420	100	1140	"S243"
0	0	0	19	7	1	"Kit "	"P10721"	14320	24840	80	5451	5374	471	8	4290	4290	4304	199	4	90	90	0	279454	5.377	100000.000	100000.000	0.000	0.000	0.000	0.000	0.000	16.610	1161	1084	1161	1084	52	340	100	1141	"Y568/70"
0	0	0	19	8	1	"Kit "	"P10721"	14810	24860	80	5077	5024	526	10	4171	4171	4220	321	7	80	63	0	261269	2.505	100000.000	100000.000	0.000	0.000	0.000	0.000	0.000	16.610	906	853	906	853	52	340	100	1142	"Y568/70"
0	0	0	19	9	1	"Kit "	"P10721"	15310	24850	200	4030	4168	710	17	3989	3989	4023	819	20	10	1	0	1316980	0.177	100000.000	100000.000	0.000	0.000	0.000	0.000	0.000	16.610	41	179	41	179	316	2384	100	1143	"Y568/70"
0	0	0	19	1	2	"Mlk3"	"Q16584"	11320	25510	100	7307	6990	1022	14	4157	4157	4162	208	4	96	91	0	559196	13.596	100000.000	100000.000	0.000	0.000	0.000	0.000	0.000	16.610	3150	2833	3150	2833	80	560	100	1144	"S281"
0	0	0	19	2	2	"Mlk3"	"Q16584"	11810	25500	90	7612	7735	881	11	4193	4193	4198	211	5	100	100	0	402214	16.763	100000.000	100000.000	0.000	0.000	0.000	0.000	0.000	16.610	3419	3542	3419	3542	52	420	100	1145	"S281"
0	0	0	19	3	2	"Mlk3"	"Q16584"	12310	25510	100	7685	8025	5307	66	4267	4267	4756	3429	72	50	2	0	641993	0.953	100000.000	100000.000	0.000	0.000	0.000	0.000	0.000	16.610	3418	3758	3418	3758	80	560	100	1146	"S281"
0	0	0	19	4	2	"NFAT2 "	"O95644"	12800	25500	90	6064	6169	595	9	4346	4346	4448	2031	45	15	1	0	320785	0.847	100000.000	100000.000	0.000	0.000	0.000	0.000	0.000	16.610	1718	1823	1718	1823	52	420	100	1147	"S172"
0	0	0	19	5	2	"NFAT2 "	"O95644"	13300	25490	70	6012	6073	262	4	4279	4279	4305	215	4	100	100	0	194323	8.223	100000.000	100000.000	0.000	0.000	0.000	0.000	0.000	16.610	1733	1794	1733	1794	32	236	100	1148	"S172"
0	0	0	19	6	2	"NFAT2 "	"O95644"	13800	25500	100	5844	5680	650	11	4291	4291	4289	251	5	91	86	0	454422	5.542	100000.000	100000.000	0.000	0.000	0.000	0.000	0.000	16.610	1553	1389	1553	1389	80	560	100	1149	"S172"
0	0	0	19	7	2	"PI3-kinase p85 subunit beta"	"O00459"	14320	25480	70	10189	10054	768	7	4168	4168	4282	1072	25	100	100	0	321730	5.384	100000.000	100000.000	0.000	0.000	0.000	0.000	0.000	16.610	6021	5886	6021	5886	32	236	100	1150	"Y464"
0	0	0	19	8	2	"PI3-kinase p85 subunit beta"	"O00459"	14820	25490	70	10310	10350	371	3	4150	4150	4159	199	4	100	100	0	331195	31.111	100000.000	100000.000	0.000	0.000	0.000	0.000	0.000	16.610	6160	6200	6160	6200	32	236	100	1151	"Y464"
0	0	0	19	9	2	"PI3-kinase p85 subunit beta"	"O00459"	15320	25490	70	10280	9938	1075	10	3944	3944	3939	181	4	100	100	0	318030	33.144	100000.000	100000.000	0.000	0.000	0.000	0.000	0.000	16.610	6336	5994	6336	5994	32	236	100	1152	"Y464"
0	0	0	19	1	3	"p47phox "	"P14598"	11300	26140	200	4067	4082	493	12	4153	4153	4175	292	6	4	2	0	1289926	-0.318	100000.000	100000.000	0.000	0.000	0.000	0.000	0.000	16.610	-86	-71	-86	-71	316	2384	100	1153	"S370"
0	0	0	19	2	3	"p47phox "	"P14598"	11810	26140	200	4087	4094	245	5	4159	4159	4180	365	8	3	0	0	1293806	-0.236	100000.000	100000.000	0.000	0.000	0.000	0.000	0.000	16.610	-72	-65	-72	-65	316	2384	100	1154	"S370"
0	0	0	19	3	3	"p47phox "	"P14598"	12310	26140	200	4210	4220	491	11	4224	4224	4247	339	7	4	0	0	1333402	-0.080	100000.000	100000.000	0.000	0.000	0.000	0.000	0.000	16.610	-14	-4	-14	-4	316	2384	100	1155	"S370"
0	0	0	19	4	3	"PDGFRb"	"P09619"	12810	26150	70	4887	4860	240	4	4310	4310	4330	186	4	93	71	0	155504	2.849	100000.000	100000.000	0.000	0.000	0.000	0.000	0.000	16.610	577	550	577	550	32	236	100	1156	"Y716"
0	0	0	19	5	3	"PDGFRb"	"P09619"	13310	26140	80	4776	4731	320	6	4252	4252	4264	212	4	80	63	0	246020	2.203	100000.000	100000.000	0.000	0.000	0.000	0.000	0.000	16.610	524	479	524	479	52	340	100	1157	"Y716"
0	0	0	19	6	3	"PDGFRb"	"P09619"	13810	26150	90	4707	4692	234	4	4222	4222	4248	228	5	88	53	0	243990	1.947	100000.000	100000.000	0.000	0.000	0.000	0.000	0.000	16.610	485	470	485	470	52	420	100	1158	"Y716"
0	0	0	19	7	3	"Rack1"	"P63244"	14320	26130	150	6039	6073	912	15	4171	4171	4254	1559	36	62	3	0	947437	1.167	100000.000	100000.000	0.000	0.000	0.000	0.000	0.000	16.610	1868	1902	1868	1902	156	1272	100	1159	"y246"
0	0	0	19	8	3	"Rack1"	"P63244"	14820	26130	160	6231	6118	564	9	4118	4118	4132	236	5	100	99	0	1272526	8.415	100000.000	100000.000	0.000	0.000	0.000	0.000	0.000	16.610	2113	2000	2113	2000	208	1512	100	1160	"y246"
0	0	0	19	9	3	"Rack1"	"P63244"	15320	26130	160	6237	6215	1844	29	4021	4021	4088	810	19	97	75	0	1292741	2.626	100000.000	100000.000	0.000	0.000	0.000	0.000	0.000	16.610	2216	2194	2216	2194	208	1512	100	1161	"y246"
0	0	0	19	1	4	"Sek1"	"P45985"	11310	26790	200	4075	4077	267	6	4122	4122	4166	1093	26	0	0	0	1288272	-0.081	100000.000	100000.000	0.000	0.000	0.000	0.000	0.000	16.610	-47	-45	-47	-45	316	2384	100	1162	"S80"
0	0	0	19	2	4	"Sek1"	"P45985"	11810	26790	200	4006	4002	236	5	4155	4155	4171	243	5	3	0	0	1264581	-0.695	100000.000	100000.000	0.000	0.000	0.000	0.000	0.000	16.610	-149	-153	-149	-153	316	2384	100	1163	"S80"
0	0	0	19	3	4	"Sek1"	"P45985"	12310	26780	200	4066	4075	243	5	4222	4222	4250	750	17	0	0	0	1287818	-0.233	100000.000	100000.000	0.000	0.000	0.000	0.000	0.000	16.610	-156	-147	-156	-147	316	2384	100	1164	"S80"
0	0	0	19	4	4	"process-control__"	"GGSGGSGDYKDDDDK"	12820	26780	90	4777	4629	387	8	4225	4225	4236	234	5	65	51	0	240732	1.679	100000.000	100000.000	0.000	0.000	0.000	0.000	0.000	16.610	552	404	552	404	52	420	100	1165	"process-control__"
0	0	0	19	5	4	"process-control__"	"GGSGGSGDYKDDDDK"	13320	26780	70	5064	5101	644	12	4231	4231	4249	204	4	96	90	0	163241	4.176	100000.000	100000.000	0.000	0.000	0.000	0.000	0.000	16.610	833	870	833	870	32	236	100	1166	"process-control__"
0	0	0	19	6	4	"process-control__"	"GGSGGSGDYKDDDDK"	13820	26780	70	4838	4803	361	7	4138	4138	4150	180	4	87	78	0	153708	3.628	100000.000	100000.000	0.000	0.000	0.000	0.000	0.000	16.610	700	665	700	665	32	236	100	1167	"process-control__"
0	0	0	19	7	4	"TAB1"	"Q15750"	14290	26800	140	4245	4570	3143	68	4132	4132	4204	1123	26	1	1	0	712891	0.326	100000.000	100000.000	0.000	0.000	0.000	0.000	0.000	16.610	113	438	113	438	156	1140	100	1168	"S423"
0	0	0	19	8	4	"TAB1"	"Q15750"	14800	26780	200	4105	4113	249	6	4063	4063	4088	257	6	14	3	0	1299644	0.097	100000.000	100000.000	0.000	0.000	0.000	0.000	0.000	16.610	42	50	42	50	316	2384	100	1169	"S423"
0	0	0	19	9	4	"TAB1"	"Q15750"	15310	26770	110	4273	4394	1020	23	4062	4062	4222	2576	61	1	1	0	351518	0.067	100000.000	100000.000	0.000	0.000	0.000	0.000	0.000	16.610	211	332	211	332	80	656	100	1170	"S423"
0	0	0	19	1	5	"4E-BP1 "	"Q13541"	11330	27440	120	4489	4487	293	6	4159	4159	4220	1131	26	0	0	0	538445	0.236	100000.000	100000.000	0.000	0.000	0.000	0.000	0.000	16.610	330	328	330	328	120	820	100	1171	"T46"
0	0	0	19	2	5	"4E-BP1 "	"Q13541"	11830	27430	130	4458	4458	278	6	4167	4167	4173	212	5	60	36	0	534969	1.344	100000.000	100000.000	0.000	0.000	0.000	0.000	0.000	16.610	291	291	291	291	120	940	100	1172	"T46"
0	0	0	19	3	5	"4E-BP1 "	"Q13541"	12310	27420	90	4625	4675	303	6	4223	4223	4249	289	6	82	25	0	243087	1.474	100000.000	100000.000	0.000	0.000	0.000	0.000	0.000	16.610	402	452	402	452	52	420	100	1173	"T46"
0	0	0	19	4	5	"Akt1"	"P31749"	12820	27420	200	4287	4392	1120	25	4256	4256	4285	250	5	13	3	0	1387940	0.428	100000.000	100000.000	0.000	0.000	0.000	0.000	0.000	16.610	31	136	31	136	316	2384	100	1174	"T450"
0	0	0	19	5	5	"Akt1"	"P31749"	13320	27420	200	4234	4246	217	5	4217	4217	4251	742	17	0	0	0	1341793	-0.007	100000.000	100000.000	0.000	0.000	0.000	0.000	0.000	16.610	17	29	17	29	316	2384	100	1175	"T450"
0	0	0	19	6	5	"Akt1"	"P31749"	13820	27420	200	4168	4183	200	4	4195	4195	4227	805	19	0	0	0	1321769	-0.055	100000.000	100000.000	0.000	0.000	0.000	0.000	0.000	16.610	-27	-12	-27	-12	316	2384	100	1176	"T450"
0	0	0	19	7	5	"Bax"	"Q07812"	14320	27420	100	8466	8229	1059	12	4139	4139	4159	235	5	98	96	0	658284	17.319	100000.000	100000.000	0.000	0.000	0.000	0.000	0.000	16.610	4327	4090	4327	4090	80	560	100	1177	"S163"
0	0	0	19	8	5	"Bax"	"Q07812"	14830	27420	100	8655	8361	1110	13	4086	4086	4102	267	6	97	96	0	668862	15.951	100000.000	100000.000	0.000	0.000	0.000	0.000	0.000	16.610	4569	4275	4569	4275	80	560	100	1178	"S163"
0	0	0	19	9	5	"Bax"	"Q07812"	15330	27410	100	8304	8197	683	8	4093	4093	4116	250	6	100	100	0	655750	16.324	100000.000	100000.000	0.000	0.000	0.000	0.000	0.000	16.610	4211	4104	4211	4104	80	560	100	1179	"S163"
0	0	0	19	1	6	"CFTR"	"P13569"	11330	28070	160	4834	4874	568	11	4155	4155	4171	246	5	92	75	0	1013706	2.858	100000.000	100000.000	0.000	0.000	0.000	0.000	0.000	16.610	679	719	679	719	208	1512	100	1180	"S813"
0	0	0	19	2	6	"CFTR"	"P13569"	11820	28080	150	4971	5066	927	18	4209	4209	4227	271	6	98	80	0	790234	3.096	100000.000	100000.000	0.000	0.000	0.000	0.000	0.000	16.610	762	857	762	857	156	1272	100	1181	"S813"
0	0	0	19	3	6	"CFTR"	"P13569"	12330	28070	150	5018	5049	245	4	4296	4296	4311	271	6	98	86	0	787668	2.723	100000.000	100000.000	0.000	0.000	0.000	0.000	0.000	16.610	722	753	722	753	156	1272	100	1182	"S813"
0	0	0	19	4	6	"Crk "	"P46108"	12820	28070	170	4828	4811	284	5	4280	4280	4334	499	11	54	4	0	1000643	0.956	100000.000	100000.000	0.000	0.000	0.000	0.000	0.000	16.610	548	531	548	531	208	1660	100	1183	"Y108"
0	0	0	19	5	6	"Crk "	"P46108"	13320	28070	150	5039	5050	236	4	4261	4261	4289	456	10	94	25	0	787732	1.669	100000.000	100000.000	0.000	0.000	0.000	0.000	0.000	16.610	778	789	778	789	156	1272	100	1184	"Y108"
0	0	0	19	6	6	"Crk "	"P46108"	13830	28070	160	4901	4882	374	7	4215	4215	4227	226	5	93	77	0	1015400	2.898	100000.000	100000.000	0.000	0.000	0.000	0.000	0.000	16.610	686	667	686	667	208	1512	100	1185	"Y108"
0	0	0	19	7	6	"EGFR"	"P00533"	14330	28070	90	5255	5292	366	6	4250	4250	4264	228	5	98	94	0	275174	4.509	100000.000	100000.000	0.000	0.000	0.000	0.000	0.000	16.610	1005	1042	1005	1042	52	420	100	1186	"S1070"
0	0	0	19	8	6	"EGFR"	"P00533"	14820	28060	100	4982	4903	545	11	4163	4163	4191	255	6	77	70	0	392228	2.792	100000.000	100000.000	0.000	0.000	0.000	0.000	0.000	16.610	819	740	819	740	80	560	100	1187	"S1070"
0	0	0	19	9	6	"EGFR"	"P00533"	15330	28050	110	4882	4778	457	9	4091	4091	4117	258	6	80	70	0	382258	2.562	100000.000	100000.000	0.000	0.000	0.000	0.000	0.000	16.610	791	687	791	687	80	656	100	1188	"S1070"
-75	0	0	19	1	7	"empty"	"empty"	11310	28710	200	4094	4147	415	10	4151	4151	4180	613	14	2	1	0	1310431	-0.054	100000.000	100000.000	0.000	0.000	0.000	0.000	0.000	16.610	-57	-4	-57	-4	316	2384	100	1189	"empty"
-75	0	0	19	2	7	"empty"	"empty"	11810	28710	200	4195	4218	370	8	4236	4236	4263	529	12	0	0	0	1332868	-0.085	100000.000	100000.000	0.000	0.000	0.000	0.000	0.000	16.610	-41	-18	-41	-18	316	2384	100	1190	"empty"
-75	0	0	19	3	7	"empty"	"empty"	12310	28710	200	4389	4410	257	5	4359	4359	4383	437	9	5	1	0	1393430	0.062	100000.000	100000.000	0.000	0.000	0.000	0.000	0.000	16.610	30	51	30	51	316	2384	100	1191	"empty"
-75	0	0	19	4	7	"empty"	"empty"	12810	28710	200	4360	4370	214	4	4380	4380	4403	356	8	3	0	0	1381039	-0.093	100000.000	100000.000	0.000	0.000	0.000	0.000	0.000	16.610	-20	-10	-20	-10	316	2384	100	1192	"empty"
-75	0	0	19	5	7	"empty"	"empty"	13310	28710	200	4304	4324	209	4	4323	4323	4361	834	19	0	0	0	1366284	-0.044	100000.000	100000.000	0.000	0.000	0.000	0.000	0.000	16.610	-19	1	-19	1	316	2384	100	1193	"empty"
-75	0	0	19	6	7	"empty"	"empty"	13810	28710	200	4262	4267	196	4	4261	4261	4293	678	15	0	0	0	1348448	-0.038	100000.000	100000.000	0.000	0.000	0.000	0.000	0.000	16.610	1	6	1	6	316	2384	100	1194	"empty"
0	0	0	19	7	7	"GLQAWPG-pS-AIPQFLG_100"	"GLQAWPG-pS-AIPQFLG_100"	14320	28700	100	14014	11537	4002	34	4214	4214	4229	208	4	98	93	0	922925	35.135	100000.000	100000.000	0.000	0.000	0.000	0.000	0.000	16.610	9800	7323	9800	7323	80	560	100	1195	"GLQAWPG-pS-AIPQFLG_100"
0	0	0	19	8	7	"GLQAWPG-pS-AIPQFLG_100"	"GLQAWPG-pS-AIPQFLG_100"	14820	28700	100	13666	11475	3889	33	4139	4139	4165	302	7	95	88	0	917997	24.205	100000.000	100000.000	0.000	0.000	0.000	0.000	0.000	16.610	9527	7336	9527	7336	80	560	100	1196	"GLQAWPG-pS-AIPQFLG_100"
0	0	0	19	9	7	"GLQAWPG-pS-AIPQFLG_100"	"GLQAWPG-pS-AIPQFLG_100"	15320	28700	110	11755	10396	3922	37	4042	4042	4072	421	10	93	77	0	831676	15.021	100000.000	100000.000	0.000	0.000	0.000	0.000	0.000	16.610	7713	6354	7713	6354	80	656	100	1197	"GLQAWPG-pS-AIPQFLG_100"
0	0	0	20	1	1	"Bcl-2"	"P10415"	15790	24790	200	3990	4022	251	6	3970	3970	4002	707	17	1	0	0	1271043	0.028	100000.000	100000.000	0.000	0.000	0.000	0.000	0.000	16.610	20	52	20	52	316	2384	100	1198	"S87"
0	0	0	20	2	1	"Bcl-2"	"P10415"	16290	24780	200	3907	3939	279	7	3925	3925	3934	246	6	14	4	0	1244828	0.020	100000.000	100000.000	0.000	0.000	0.000	0.000	0.000	16.610	-18	14	-18	14	316	2384	100	1199	"S87"
0	0	0	20	3	1	"Bcl-2"	"P10415"	16790	24780	200	4038	4077	276	6	4028	4028	4130	1702	41	0	0	0	1288445	-0.031	100000.000	100000.000	0.000	0.000	0.000	0.000	0.000	16.610	10	49	10	49	316	2384	100	1200	"S87"
0	0	0	20	4	1	"Casp3 "	"P42574"	17310	24780	110	21197	20592	3646	17	4151	4151	4185	321	7	100	98	0	1647390	51.112	100000.000	100000.000	0.000	0.000	0.000	0.000	0.000	16.610	17046	16441	17046	16441	80	656	100	1201	"S150"
0	0	0	20	5	1	"Casp3 "	"P42574"	17810	24790	130	22277	22370	4748	21	4049	4049	4124	508	12	100	100	0	2684409	35.917	100000.000	100000.000	0.000	0.000	0.000	0.000	0.000	16.610	18228	18321	18228	18321	120	940	100	1202	"S150"
0	0	0	20	6	1	"Casp3 "	"P42574"	18280	24790	140	29802	24804	11382	45	4121	4121	4308	1334	30	83	80	0	3869500	15.364	100000.000	100000.000	0.000	0.000	0.000	0.000	0.000	16.610	25681	20683	25681	20683	156	1140	100	1203	"S150"
0	0	0	20	7	1	"CD19"	"P15391"	18790	24780	130	5057	5969	4509	75	4178	4178	4336	1154	26	35	13	0	716313	1.415	100000.000	100000.000	0.000	0.000	0.000	0.000	0.000	16.610	879	1791	879	1791	120	940	100	1204	"Y500"
0	0	0	20	8	1	"CD19"	"P15391"	19300	24780	150	4967	5203	1313	25	4067	4067	4223	763	18	58	20	0	811613	1.284	100000.000	100000.000	0.000	0.000	0.000	0.000	0.000	16.610	900	1136	900	1136	156	1272	100	1205	"Y500"
0	0	0	20	9	1	"CD19"	"P15391"	19790	24770	120	5053	5079	688	13	4022	4022	4190	1004	23	51	8	0	609472	0.885	100000.000	100000.000	0.000	0.000	0.000	0.000	0.000	16.610	1031	1057	1031	1057	120	820	100	1206	"Y500"
0	0	0	20	1	2	"EP300"	"Q09472"	15780	25410	200	3990	4007	234	5	4016	4016	4062	879	21	0	0	0	1266341	-0.063	100000.000	100000.000	0.000	0.000	0.000	0.000	0.000	16.610	-26	-9	-26	-9	316	2384	100	1207	"S2366"
0	0	0	20	2	2	"EP300"	"Q09472"	16280	25410	200	4015	4063	660	16	3973	3973	4011	740	18	0	0	0	1283977	0.070	100000.000	100000.000	0.000	0.000	0.000	0.000	0.000	16.610	42	90	42	90	316	2384	100	1208	"S2366"
0	0	0	20	3	2	"EP300"	"Q09472"	16780	25410	200	4133	4155	263	6	4084	4084	4112	434	10	2	0	0	1313025	0.099	100000.000	100000.000	0.000	0.000	0.000	0.000	0.000	16.610	49	71	49	71	316	2384	100	1209	"S2366"
0	0	0	20	4	2	"fyn"	"P06241"	17280	25410	200	4226	4291	499	11	4230	4230	4293	636	14	2	1	0	1356096	-0.003	100000.000	100000.000	0.000	0.000	0.000	0.000	0.000	16.610	-4	61	-4	61	316	2384	100	1210	"Y531"
0	0	0	20	5	2	"fyn"	"P06241"	17770	25420	120	4433	4475	473	10	4234	4234	4324	1058	24	1	1	0	536964	0.143	100000.000	100000.000	0.000	0.000	0.000	0.000	0.000	16.610	199	241	199	241	120	820	100	1211	"Y531"
0	0	0	20	6	2	"fyn"	"P06241"	18280	25400	200	4208	4389	1936	44	4173	4173	4320	850	19	4	0	0	1386979	0.081	100000.000	100000.000	0.000	0.000	0.000	0.000	0.000	16.610	35	216	35	216	316	2384	100	1212	"Y531"
0	0	0	20	7	2	"Grb2"	"P62993"	18790	25390	150	4418	4690	700	14	4157	4157	4286	645	15	32	13	0	731572	0.626	100000.000	100000.000	0.000	0.000	0.000	0.000	0.000	16.610	261	533	261	533	156	1272	100	1213	"Y209"
0	0	0	20	8	2	"Grb2"	"P62993"	19300	25400	150	4309	4681	1104	23	4050	4050	4163	588	14	37	17	0	730181	0.881	100000.000	100000.000	0.000	0.000	0.000	0.000	0.000	16.610	259	631	259	631	156	1272	100	1214	"Y209"
0	0	0	20	9	2	"Grb2"	"P62993"	19800	25410	90	5115	5296	713	13	3951	3951	4041	505	12	90	75	0	275371	2.485	100000.000	100000.000	0.000	0.000	0.000	0.000	0.000	16.610	1164	1345	1164	1345	52	420	100	1215	"Y209"
0	0	0	20	1	3	"IKK-beta "	"O14920"	15810	26070	100	4729	4760	290	6	3973	3973	3983	194	4	100	96	0	380769	4.005	100000.000	100000.000	0.000	0.000	0.000	0.000	0.000	16.610	756	787	756	787	80	560	100	1216	"Y188"
0	0	0	20	2	3	"IKK-beta "	"O14920"	16300	26070	110	4627	4628	431	9	3972	3972	3981	216	5	92	77	0	370266	2.995	100000.000	100000.000	0.000	0.000	0.000	0.000	0.000	16.610	655	656	655	656	80	656	100	1217	"Y188"
0	0	0	20	3	3	"IKK-beta "	"O14920"	16800	26060	90	4779	4791	322	6	4043	4043	4075	242	5	92	84	0	249118	2.959	100000.000	100000.000	0.000	0.000	0.000	0.000	0.000	16.610	736	748	736	748	52	420	100	1218	"Y188"
0	0	0	20	4	3	"IRAK1"	"P51617"	17300	26060	200	4314	4292	385	8	4360	4360	4475	1224	27	0	0	0	1356379	-0.150	100000.000	100000.000	0.000	0.000	0.000	0.000	0.000	16.610	-46	-68	-46	-68	316	2384	100	1219	"T100"
0	0	0	20	5	3	"IRAK1"	"P51617"	17800	26060	200	4061	4142	821	19	4185	4185	4260	587	13	5	1	0	1308918	-0.201	100000.000	100000.000	0.000	0.000	0.000	0.000	0.000	16.610	-124	-43	-124	-43	316	2384	100	1220	"T100"
0	0	0	20	6	3	"IRAK1"	"P51617"	18300	26060	200	4138	4380	811	18	4164	4164	4526	3378	74	1	0	0	1384002	-0.043	100000.000	100000.000	0.000	0.000	0.000	0.000	0.000	16.610	-26	216	-26	216	316	2384	100	1221	"T100"
0	0	0	20	7	3	"IRF-7 "	"Q92985"	18800	26060	200	4165	4255	515	12	4156	4156	4280	847	19	5	1	0	1344637	-0.030	100000.000	100000.000	0.000	0.000	0.000	0.000	0.000	16.610	9	99	9	99	316	2384	100	1222	"S471"
0	0	0	20	8	3	"IRF-7 "	"Q92985"	19320	26050	100	4214	4274	408	9	4078	4078	4199	759	18	6	2	0	341897	0.099	100000.000	100000.000	0.000	0.000	0.000	0.000	0.000	16.610	136	196	136	196	80	560	100	1223	"S471"
0	0	0	20	9	3	"IRF-7 "	"Q92985"	19820	26060	70	4077	4134	345	8	3981	3981	4036	388	9	15	6	0	132291	0.253	100000.000	100000.000	0.000	0.000	0.000	0.000	0.000	16.610	96	153	96	153	32	236	100	1224	"S471"
0	0	0	20	1	4	"Lyn "	"P07948"	15770	26670	200	4044	4055	235	5	4018	4018	4037	347	8	7	0	0	1281314	0.052	100000.000	100000.000	0.000	0.000	0.000	0.000	0.000	16.610	26	37	26	37	316	2384	100	1225	"Y507"
0	0	0	20	2	4	"Lyn "	"P07948"	16280	26670	80	4025	4082	303	7	4006	4006	4040	301	7	15	3	0	212249	0.140	100000.000	100000.000	0.000	0.000	0.000	0.000	0.000	16.610	19	76	19	76	52	340	100	1226	"Y507"
0	0	0	20	3	4	"Lyn "	"P07948"	16790	26700	200	4093	4143	339	8	4150	4150	4181	351	8	6	2	0	1309106	-0.108	100000.000	100000.000	0.000	0.000	0.000	0.000	0.000	16.610	-57	-7	-57	-7	316	2384	100	1227	"Y507"
0	0	0	20	4	4	"MAVS"	"Q7Z434"	17290	26710	140	4752	6297	2886	45	4290	4290	4335	429	9	53	41	0	982372	4.573	100000.000	100000.000	0.000	0.000	0.000	0.000	0.000	16.610	462	2007	462	2007	156	1140	100	1228	"S233/4"
0	0	0	20	5	4	"MAVS"	"Q7Z434"	17800	26710	90	8995	9392	2817	29	4141	4141	4195	349	8	98	98	0	488364	14.891	100000.000	100000.000	0.000	0.000	0.000	0.000	0.000	16.610	4854	5251	4854	5251	52	420	100	1229	"S233/4"
0	0	0	20	6	4	"MAVS"	"Q7Z434"	18300	26700	150	4640	7804	6293	80	4159	4159	4346	1107	25	44	39	0	1217481	3.124	100000.000	100000.000	0.000	0.000	0.000	0.000	0.000	16.610	481	3645	481	3645	156	1272	100	1230	"S233/4"
0	0	0	20	7	4	"Mek2"	"P36507"	18800	26700	130	5841	6080	1146	18	4196	4196	4308	638	14	92	80	0	729604	2.777	100000.000	100000.000	0.000	0.000	0.000	0.000	0.000	16.610	1645	1884	1645	1884	120	940	100	1231	"s226"
0	0	0	20	8	4	"Mek2"	"P36507"	19310	26700	160	5707	5895	2195	37	4079	4079	4190	617	14	80	73	0	1226134	2.763	100000.000	100000.000	0.000	0.000	0.000	0.000	0.000	16.610	1628	1816	1628	1816	208	1512	100	1232	"s226"
0	0	0	20	9	4	"Mek2"	"P36507"	19800	26700	180	5460	5432	1573	28	4007	4007	4140	854	20	62	39	0	1390614	1.513	100000.000	100000.000	0.000	0.000	0.000	0.000	0.000	16.610	1453	1425	1453	1425	256	1924	100	1233	"s226"
0	0	0	20	1	5	"PKCE"	"Q02156"	15810	27340	140	7636	6477	1946	30	4105	4105	4127	405	9	64	61	0	1010343	5.802	100000.000	100000.000	0.000	0.000	0.000	0.000	0.000	16.610	3531	2372	3531	2372	156	1140	100	1234	"T566"
0	0	0	20	2	5	"PKCE"	"Q02156"	16320	27350	160	6919	6435	2109	32	4169	4169	4216	895	21	55	52	0	1338556	2.479	100000.000	100000.000	0.000	0.000	0.000	0.000	0.000	16.610	2750	2266	2750	2266	208	1512	100	1235	"T566"
0	0	0	20	3	5	"PKCE"	"Q02156"	16810	27350	170	6777	6712	2598	38	4187	4187	4207	295	7	59	55	0	1396172	8.492	100000.000	100000.000	0.000	0.000	0.000	0.000	0.000	16.610	2590	2525	2590	2525	208	1660	100	1236	"T566"
0	0	0	20	4	5	"PTEN"	"P60484"	17260	27310	200	4444	4687	756	16	4228	4228	4276	403	9	34	21	0	1481018	1.020	100000.000	100000.000	0.000	0.000	0.000	0.000	0.000	16.610	216	459	216	459	316	2384	100	1237	"Y240"
0	0	0	20	5	5	"PTEN"	"P60484"	17760	27310	200	4274	4569	792	17	4158	4158	4321	1597	36	6	1	0	1443704	0.155	100000.000	100000.000	0.000	0.000	0.000	0.000	0.000	16.610	116	411	116	411	316	2384	100	1238	"Y240"
0	0	0	20	6	5	"PTEN"	"P60484"	18260	27310	200	4283	4659	868	18	4174	4174	4393	2092	47	5	0	0	1472300	0.127	100000.000	100000.000	0.000	0.000	0.000	0.000	0.000	16.610	109	485	109	485	316	2384	100	1239	"Y240"
0	0	0	20	7	5	"Rab5A"	"P20339"	18770	27310	200	4252	4506	1023	22	4130	4130	4329	1507	34	4	3	0	1424002	0.117	100000.000	100000.000	0.000	0.000	0.000	0.000	0.000	16.610	122	376	122	376	316	2384	100	1240	"T202"
0	0	0	20	8	5	"Rab5A"	"P20339"	19270	27300	200	4112	4225	570	13	4093	4093	4225	975	23	4	0	0	1335027	0.000	100000.000	100000.000	0.000	0.000	0.000	0.000	0.000	16.610	19	132	19	132	316	2384	100	1241	"T202"
0	0	0	20	9	5	"Rab5A"	"P20339"	19770	27300	200	4046	4143	572	13	4037	4037	4199	1487	35	1	0	0	1309263	-0.038	100000.000	100000.000	0.000	0.000	0.000	0.000	0.000	16.610	9	106	9	106	316	2384	100	1242	"T202"
0	0	0	20	1	6	"STAT3 "	"P40763"	15820	28010	80	4376	4405	211	4	4000	4000	4013	239	5	78	34	0	229070	1.640	100000.000	100000.000	0.000	0.000	0.000	0.000	0.000	16.610	376	405	376	405	52	340	100	1243	"S727"
0	0	0	20	2	6	"STAT3 "	"P40763"	16310	28000	90	4619	4625	187	4	4060	4060	4077	198	4	100	78	0	240507	2.768	100000.000	100000.000	0.000	0.000	0.000	0.000	0.000	16.610	559	565	559	565	52	420	100	1244	"S727"
0	0	0	20	3	6	"STAT3 "	"P40763"	16810	28010	90	4833	4890	428	8	4266	4266	4298	325	7	78	42	0	254280	1.822	100000.000	100000.000	0.000	0.000	0.000	0.000	0.000	16.610	567	624	567	624	52	420	100	1245	"S727"
0	0	0	20	4	6	"STAT6 "	"P42226"	17320	27990	110	4746	5332	3164	59	4136	4136	4165	290	6	72	51	0	426562	4.024	100000.000	100000.000	0.000	0.000	0.000	0.000	0.000	16.610	610	1196	610	1196	80	656	100	1246	"Y641"
0	0	0	20	5	6	"STAT6 "	"P42226"	17810	27990	130	5109	5431	1062	19	4135	4135	4217	605	14	75	39	0	651708	2.007	100000.000	100000.000	0.000	0.000	0.000	0.000	0.000	16.610	974	1296	974	1296	120	940	100	1247	"Y641"
0	0	0	20	6	6	"STAT6 "	"P42226"	18310	27990	130	5436	5822	1390	23	4147	4147	4249	536	12	87	60	0	698598	2.935	100000.000	100000.000	0.000	0.000	0.000	0.000	0.000	16.610	1289	1675	1289	1675	120	940	100	1248	"Y641"
0	0	0	20	7	6	"Catalase"	"Q14790"	18820	27980	150	12069	12958	3935	30	4086	4086	4244	880	20	100	100	0	2021509	9.902	100000.000	100000.000	0.000	0.000	0.000	0.000	0.000	16.610	7983	8872	7983	8872	156	1272	100	1249	"Y448"
0	0	0	20	8	6	"Catalase"	"Q14790"	19320	27980	160	11420	11659	3114	26	4080	4080	4190	619	14	95	95	0	2424990	12.066	100000.000	100000.000	0.000	0.000	0.000	0.000	0.000	16.610	7340	7579	7340	7579	208	1512	100	1250	"Y448"
0	0	0	20	9	6	"Catalase"	"Q14790"	19820	27990	160	11472	11904	2366	19	3966	3966	4074	792	19	99	99	0	2476121	9.886	100000.000	100000.000	0.000	0.000	0.000	0.000	0.000	16.610	7506	7938	7506	7938	208	1512	100	1251	"Y448"
-75	0	0	20	1	7	"empty"	"empty"	15790	28610	200	4040	4197	1729	41	4067	4067	4076	249	6	5	2	0	1326243	0.486	100000.000	100000.000	0.000	0.000	0.000	0.000	0.000	16.610	-27	130	-27	130	316	2384	100	1252	"empty"
-75	0	0	20	2	7	"empty"	"empty"	16290	28610	200	4146	4169	293	7	4166	4166	4182	251	6	8	1	0	1317475	-0.052	100000.000	100000.000	0.000	0.000	0.000	0.000	0.000	16.610	-20	3	-20	3	316	2384	100	1253	"empty"
-75	0	0	20	3	7	"empty"	"empty"	16790	28610	200	4250	4294	283	6	4254	4254	4286	306	7	10	2	0	1356871	0.026	100000.000	100000.000	0.000	0.000	0.000	0.000	0.000	16.610	-4	40	-4	40	316	2384	100	1254	"empty"
-75	0	0	20	4	7	"empty"	"empty"	17290	28610	200	4098	4135	292	7	4139	4139	4296	1835	42	0	0	0	1306805	-0.088	100000.000	100000.000	0.000	0.000	0.000	0.000	0.000	16.610	-41	-4	-41	-4	316	2384	100	1255	"empty"
-75	0	0	20	5	7	"empty"	"empty"	17790	28610	200	4121	4175	341	8	4130	4130	4212	585	13	5	1	0	1319301	-0.063	100000.000	100000.000	0.000	0.000	0.000	0.000	0.000	16.610	-9	45	-9	45	316	2384	100	1256	"empty"
-75	0	0	20	6	7	"empty"	"empty"	18290	28610	200	4179	4256	616	14	4140	4140	4226	749	17	3	1	0	1344862	0.040	100000.000	100000.000	0.000	0.000	0.000	0.000	0.000	16.610	39	116	39	116	316	2384	100	1257	"empty"
0	0	0	20	7	7	"Control-Spot"	"Human_IgG"	18790	28620	150	8614	9171	2507	27	4358	4358	4687	1153	24	99	98	0	1430751	3.889	100000.000	100000.000	0.000	0.000	0.000	0.000	0.000	16.610	4256	4813	4256	4813	156	1272	100	1258	"Control-Spot"
0	0	0	20	8	7	"Control-Spot"	"Human_IgG"	19300	28630	190	8247	8347	2815	33	4333	4333	4657	1830	39	83	59	0	2136785	2.016	100000.000	100000.000	0.000	0.000	0.000	0.000	0.000	16.610	3914	4014	3914	4014	256	2088	100	1259	"Control-Spot"
0	0	0	20	9	7	"Control-Spot"	"Human_IgG"	19810	28620	160	8193	8430	2351	27	4213	4213	4702	2652	56	88	12	0	1753513	1.406	100000.000	100000.000	0.000	0.000	0.000	0.000	0.000	16.610	3980	4217	3980	4217	208	1512	100	1260	"Control-Spot"
0	0	0	21	1	1	"Akt1"	"P31749"	2320	29420	80	6916	7325	1646	22	4482	4482	4507	264	5	98	98	0	380901	10.674	100000.000	100000.000	0.000	0.000	0.000	0.000	0.000	16.610	2434	2843	2434	2843	52	340	100	1261	"T308"
0	0	0	21	2	1	"Akt1"	"P31749"	2830	29420	80	6947	6940	299	4	4493	4493	4505	228	5	100	100	0	360862	10.680	100000.000	100000.000	0.000	0.000	0.000	0.000	0.000	16.610	2454	2447	2454	2447	52	340	100	1262	"T308"
0	0	0	21	3	1	"Akt1"	"P31749"	3330	29410	100	6683	7069	3850	54	4531	4531	4562	484	10	88	86	0	565482	5.180	100000.000	100000.000	0.000	0.000	0.000	0.000	0.000	16.610	2152	2538	2152	2538	80	560	100	1263	"T308"
0	0	0	21	4	1	"A-Raf"	"P10398"	3840	29400	70	7489	7322	617	8	4487	4487	4515	226	5	100	96	0	234288	12.420	100000.000	100000.000	0.000	0.000	0.000	0.000	0.000	16.610	3002	2835	3002	2835	32	236	100	1264	"Y302"
0	0	0	21	5	1	"A-Raf"	"P10398"	4330	29400	120	4768	5562	1391	25	4551	4551	4569	237	5	48	36	0	667394	4.190	100000.000	100000.000	0.000	0.000	0.000	0.000	0.000	16.610	217	1011	217	1011	120	820	100	1265	"Y302"
0	0	0	21	6	1	"A-Raf"	"P10398"	4830	29400	70	7702	7650	531	6	4502	4502	4510	224	4	100	100	0	244784	14.018	100000.000	100000.000	0.000	0.000	0.000	0.000	0.000	16.610	3200	3148	3200	3148	32	236	100	1266	"Y302"
0	0	0	21	7	1	"Cdk4"	"P11802"	5330	29390	200	4234	4323	1019	23	4475	4475	4505	267	5	3	0	0	1366185	-0.682	100000.000	100000.000	0.000	0.000	0.000	0.000	0.000	16.610	-241	-152	-241	-152	316	2384	100	1267	"S150"
0	0	0	21	8	1	"Cdk4"	"P11802"	5830	29380	200	4196	4225	243	5	4444	4444	4472	331	7	1	0	0	1334956	-0.746	100000.000	100000.000	0.000	0.000	0.000	0.000	0.000	16.610	-248	-219	-248	-219	316	2384	100	1268	"S150"
0	0	0	21	9	1	"Cdk4"	"P11802"	6330	29370	200	4175	4202	229	5	4400	4400	4416	228	5	4	1	0	1327899	-0.939	100000.000	100000.000	0.000	0.000	0.000	0.000	0.000	16.610	-225	-198	-225	-198	316	2384	100	1269	"S150"
0	0	0	21	1	2	"CREB "	"P16220"	2340	30050	200	4532	4557	237	5	4564	4564	4593	351	7	8	0	0	1440163	-0.103	100000.000	100000.000	0.000	0.000	0.000	0.000	0.000	16.610	-32	-7	-32	-7	316	2384	100	1270	"S111"
0	0	0	21	2	2	"CREB "	"P16220"	2830	30070	100	4657	4704	378	8	4494	4494	4510	308	6	32	7	0	376289	0.630	100000.000	100000.000	0.000	0.000	0.000	0.000	0.000	16.610	163	210	163	210	80	560	100	1271	"S111"
0	0	0	21	3	2	"CREB "	"P16220"	3340	30050	70	4830	4800	253	5	4438	4438	4469	247	5	71	31	0	153593	1.340	100000.000	100000.000	0.000	0.000	0.000	0.000	0.000	16.610	392	362	392	362	32	236	100	1272	"S111"
0	0	0	21	4	2	"DVL1"	"O14640"	3850	30050	90	4873	4870	188	3	4455	4455	4485	373	8	63	5	0	253246	1.032	100000.000	100000.000	0.000	0.000	0.000	0.000	0.000	16.610	418	415	418	415	52	420	100	1273	"S679"
0	0	0	21	5	2	"DVL1"	"O14640"	4340	30040	200	4573	4583	234	5	4487	4487	4547	834	18	0	0	0	1448370	0.043	100000.000	100000.000	0.000	0.000	0.000	0.000	0.000	16.610	86	96	86	96	316	2384	100	1274	"S679"
0	0	0	21	6	2	"DVL1"	"O14640"	4830	30030	90	4806	4814	519	10	4503	4503	4516	207	4	57	25	0	250305	1.440	100000.000	100000.000	0.000	0.000	0.000	0.000	0.000	16.610	303	311	303	311	52	420	100	1275	"S679"
0	0	0	21	7	2	"IFNAR1 "	"P17181"	5330	30030	200	4534	4544	281	6	4473	4473	4494	313	6	12	4	0	1436002	0.160	100000.000	100000.000	0.000	0.000	0.000	0.000	0.000	16.610	61	71	61	71	316	2384	100	1276	"Y466"
0	0	0	21	8	2	"IFNAR1 "	"P17181"	5830	30020	200	4549	4573	280	6	4445	4445	4470	306	6	14	3	0	1445174	0.337	100000.000	100000.000	0.000	0.000	0.000	0.000	0.000	16.610	104	128	104	128	316	2384	100	1277	"Y466"
0	0	0	21	9	2	"IFNAR1 "	"P17181"	6330	30020	200	4408	4433	245	5	4401	4401	4427	291	6	12	2	0	1400788	0.021	100000.000	100000.000	0.000	0.000	0.000	0.000	0.000	16.610	7	32	7	32	316	2384	100	1278	"Y466"
0	0	0	21	1	3	"Jak1 "	"P23458"	2350	30700	90	6735	6648	653	9	4576	4576	4596	224	4	98	96	0	345702	9.161	100000.000	100000.000	0.000	0.000	0.000	0.000	0.000	16.610	2159	2072	2159	2072	52	420	100	1279	"Y1034"
0	0	0	21	2	3	"Jak1 "	"P23458"	2840	30700	90	6817	6757	488	7	4496	4496	4543	314	6	98	98	0	351376	7.051	100000.000	100000.000	0.000	0.000	0.000	0.000	0.000	16.610	2321	2261	2321	2261	52	420	100	1280	"Y1034"
0	0	0	21	3	3	"Jak1 "	"P23458"	3340	30690	70	6725	6751	315	4	4456	4456	4507	411	9	100	100	0	216017	5.460	100000.000	100000.000	0.000	0.000	0.000	0.000	0.000	16.610	2269	2295	2269	2295	32	236	100	1281	"Y1034"
0	0	0	21	4	3	"Jun "	"P05412"	3830	30680	200	3939	4009	355	8	4453	4453	4483	609	13	0	0	0	1266686	-0.778	100000.000	100000.000	0.000	0.000	0.000	0.000	0.000	16.610	-514	-444	-514	-444	316	2384	100	1282	"S63"
0	0	0	21	5	3	"Jun "	"P05412"	4330	30680	200	3918	3999	360	9	4458	4458	4474	284	6	2	0	0	1263816	-1.673	100000.000	100000.000	0.000	0.000	0.000	0.000	0.000	16.610	-540	-459	-540	-459	316	2384	100	1283	"S63"
0	0	0	21	6	3	"Jun "	"P05412"	4830	30680	200	3908	4086	1368	33	4499	4499	4657	1920	41	0	0	0	1291211	-0.297	100000.000	100000.000	0.000	0.000	0.000	0.000	0.000	16.610	-591	-413	-591	-413	316	2384	100	1284	"S63"
0	0	0	21	7	3	"Lck"	"P06239"	5340	30680	100	5337	5330	175	3	4497	4497	4510	271	6	98	96	0	426408	3.026	100000.000	100000.000	0.000	0.000	0.000	0.000	0.000	16.610	840	833	840	833	80	560	100	1285	"Y192"
0	0	0	21	8	3	"Lck"	"P06239"	5840	30680	120	5293	5301	366	6	4478	4478	4516	437	9	90	39	0	636143	1.796	100000.000	100000.000	0.000	0.000	0.000	0.000	0.000	16.610	815	823	815	823	120	820	100	1286	"Y192"
0	0	0	21	9	3	"Lck"	"P06239"	6330	30670	140	5080	4994	386	7	4422	4422	4733	3435	72	0	0	0	779109	0.076	100000.000	100000.000	0.000	0.000	0.000	0.000	0.000	16.610	658	572	658	572	156	1140	100	1287	"Y192"
0	0	0	21	1	4	"Mlk3"	"Q16584"	2340	31330	200	4564	4596	420	9	4528	4528	4580	826	18	1	0	0	1452366	0.019	100000.000	100000.000	0.000	0.000	0.000	0.000	0.000	16.610	36	68	36	68	316	2384	100	1288	"T277"
0	0	0	21	2	4	"Mlk3"	"Q16584"	2840	31330	200	4436	4469	350	7	4501	4501	4533	486	10	2	2	0	1412078	-0.132	100000.000	100000.000	0.000	0.000	0.000	0.000	0.000	16.610	-65	-32	-65	-32	316	2384	100	1289	"T277"
0	0	0	21	3	4	"Mlk3"	"Q16584"	3340	31330	200	4447	4518	1100	24	4461	4461	4483	252	5	12	1	0	1427626	0.139	100000.000	100000.000	0.000	0.000	0.000	0.000	0.000	16.610	-14	57	-14	57	316	2384	100	1290	"T277"
0	0	0	21	4	4	"NFAT2 "	"O95644"	3840	31330	100	5736	5730	247	4	4403	4403	4404	204	4	100	100	0	458415	6.500	100000.000	100000.000	0.000	0.000	0.000	0.000	0.000	16.610	1333	1327	1333	1327	80	560	100	1291	"S245"
0	0	0	21	5	4	"NFAT2 "	"O95644"	4340	31330	130	5854	5749	570	9	4380	4380	4405	419	9	88	85	0	689864	3.208	100000.000	100000.000	0.000	0.000	0.000	0.000	0.000	16.610	1474	1369	1474	1369	120	940	100	1292	"S245"
0	0	0	21	6	4	"NFAT2 "	"O95644"	4840	31330	110	5948	5972	286	4	4432	4432	4451	289	6	100	98	0	477767	5.263	100000.000	100000.000	0.000	0.000	0.000	0.000	0.000	16.610	1516	1540	1516	1540	80	656	100	1293	"S245"
0	0	0	21	7	4	"PI3-kinase p85 subunit beta"	"O00459"	5330	31320	200	4518	4664	514	11	4447	4447	4544	1801	39	1	0	0	1473882	0.067	100000.000	100000.000	0.000	0.000	0.000	0.000	0.000	16.610	71	217	71	217	316	2384	100	1294	"Y605"
0	0	0	21	8	4	"PI3-kinase p85 subunit beta"	"O00459"	5830	31310	200	4554	4707	676	14	4454	4454	4473	288	6	24	13	0	1487440	0.813	100000.000	100000.000	0.000	0.000	0.000	0.000	0.000	16.610	100	253	100	253	316	2384	100	1295	"Y605"
0	0	0	21	9	4	"PI3-kinase p85 subunit beta"	"O00459"	6330	31310	70	5945	5860	535	9	4417	4417	4432	183	4	93	93	0	187514	7.803	100000.000	100000.000	0.000	0.000	0.000	0.000	0.000	16.610	1528	1443	1528	1443	32	236	100	1296	"Y605"
0	0	0	21	1	5	"PDGFRb"	"P09619"	2350	31970	200	4649	4748	476	10	4551	4551	4584	389	8	20	4	0	1500276	0.422	100000.000	100000.000	0.000	0.000	0.000	0.000	0.000	16.610	98	197	98	197	316	2384	100	1297	"Y740"
0	0	0	21	2	5	"PDGFRb"	"P09619"	2840	31980	80	4982	4966	236	4	4508	4508	4669	2090	44	0	0	0	258234	0.142	100000.000	100000.000	0.000	0.000	0.000	0.000	0.000	16.610	474	458	474	458	52	340	100	1298	"Y740"
0	0	0	21	3	5	"PDGFRb"	"P09619"	3350	31970	110	4912	4904	450	9	4477	4477	4503	278	6	67	25	0	392287	1.442	100000.000	100000.000	0.000	0.000	0.000	0.000	0.000	16.610	435	427	435	427	80	656	100	1299	"Y740"
0	0	0	21	4	5	"Rack1"	"P63244"	3850	31980	150	5660	5692	345	6	4427	4427	4448	252	5	99	98	0	887960	4.937	100000.000	100000.000	0.000	0.000	0.000	0.000	0.000	16.610	1233	1265	1233	1265	156	1272	100	1300	"Y194"
0	0	0	21	5	5	"Rack1"	"P63244"	4350	31980	140	5726	5744	348	6	4474	4474	4496	381	8	100	92	0	896046	3.276	100000.000	100000.000	0.000	0.000	0.000	0.000	0.000	16.610	1252	1270	1252	1270	156	1140	100	1301	"Y194"
0	0	0	21	6	5	"Rack1"	"P63244"	4850	31970	160	5658	5609	704	12	4442	4442	4498	1043	23	65	2	0	1166626	1.065	100000.000	100000.000	0.000	0.000	0.000	0.000	0.000	16.610	1216	1167	1216	1167	208	1512	100	1302	"Y194"
0	0	0	21	7	5	"SEK1 "	"P45985"	5340	31960	200	4409	4424	215	4	4463	4463	4480	267	5	5	2	0	1397979	-0.210	100000.000	100000.000	0.000	0.000	0.000	0.000	0.000	16.610	-54	-39	-54	-39	316	2384	100	1303	"T261"
0	0	0	21	8	5	"SEK1 "	"P45985"	5840	31960	200	4437	4443	220	4	4455	4455	4494	626	13	0	0	0	1403912	-0.081	100000.000	100000.000	0.000	0.000	0.000	0.000	0.000	16.610	-18	-12	-18	-12	316	2384	100	1304	"T261"
0	0	0	21	9	5	"SEK1 "	"P45985"	6330	31960	200	4402	4453	401	9	4426	4426	4514	1327	29	1	0	0	1407301	-0.046	100000.000	100000.000	0.000	0.000	0.000	0.000	0.000	16.610	-24	27	-24	27	316	2384	100	1305	"T261"
0	0	0	21	1	6	"Smad3 "	"P84022"	2350	32610	200	4511	4686	511	10	4445	4445	4494	902	20	15	0	0	1480648	0.213	100000.000	100000.000	0.000	0.000	0.000	0.000	0.000	16.610	66	241	66	241	316	2384	100	1306	"S423"
0	0	0	21	2	6	"Smad3 "	"P84022"	2870	32630	130	5085	5048	570	11	4380	4380	4406	258	5	71	55	0	605701	2.488	100000.000	100000.000	0.000	0.000	0.000	0.000	0.000	16.610	705	668	705	668	120	940	100	1307	"S423"
0	0	0	21	3	6	"Smad3 "	"P84022"	3350	32610	200	4503	4682	610	13	4409	4409	4471	980	21	10	1	0	1479652	0.215	100000.000	100000.000	0.000	0.000	0.000	0.000	0.000	16.610	94	273	94	273	316	2384	100	1308	"S423"
0	0	0	21	4	6	"TBK1 "	"Q9UHD2"	3850	32610	90	8571	8372	734	8	4451	4451	4461	213	4	100	100	0	435353	18.362	100000.000	100000.000	0.000	0.000	0.000	0.000	0.000	16.610	4120	3921	4120	3921	52	420	100	1309	"S172"
0	0	0	21	5	6	"TBK1 "	"Q9UHD2"	4350	32610	140	5009	6317	2035	32	4466	4466	4499	485	10	50	47	0	985444	3.748	100000.000	100000.000	0.000	0.000	0.000	0.000	0.000	16.610	543	1851	543	1851	156	1140	100	1310	"S172"
0	0	0	21	6	6	"TBK1 "	"Q9UHD2"	4840	32610	110	8539	7720	1617	20	4445	4445	4473	244	5	93	92	0	617562	13.307	100000.000	100000.000	0.000	0.000	0.000	0.000	0.000	16.610	4094	3275	4094	3275	80	656	100	1311	"S172"
0	0	0	21	7	6	"TrKA"	"P04629"	5350	32610	100	10493	9716	1842	18	4463	4463	4508	418	9	96	95	0	777272	12.459	100000.000	100000.000	0.000	0.000	0.000	0.000	0.000	16.610	6030	5253	6030	5253	80	560	100	1312	"Y496"
0	0	0	21	8	6	"TrKA"	"P04629"	5850	32610	100	10352	9508	2183	22	4434	4434	4493	667	14	87	85	0	760602	7.519	100000.000	100000.000	0.000	0.000	0.000	0.000	0.000	16.610	5918	5074	5918	5074	80	560	100	1313	"Y496"
0	0	0	21	9	6	"TrKA"	"P04629"	6340	32600	140	5625	7205	2838	39	4505	4505	4564	530	11	52	50	0	1123932	4.983	100000.000	100000.000	0.000	0.000	0.000	0.000	0.000	16.610	1120	2700	1120	2700	156	1140	100	1314	"Y496"
-75	0	0	21	1	7	"empty"	"empty"	2320	33230	200	4404	4456	291	6	4423	4423	4513	1672	37	0	0	0	1408127	-0.034	100000.000	100000.000	0.000	0.000	0.000	0.000	0.000	16.610	-19	33	-19	33	316	2384	100	1315	"empty"
-75	0	0	21	2	7	"empty"	"empty"	2820	33230	200	4403	4443	261	5	4415	4415	4455	392	8	6	1	0	1403848	-0.031	100000.000	100000.000	0.000	0.000	0.000	0.000	0.000	16.610	-12	28	-12	28	316	2384	100	1316	"empty"
-75	0	0	21	3	7	"empty"	"empty"	3320	33230	200	4438	4517	478	10	4434	4434	4461	311	6	12	3	0	1427375	0.180	100000.000	100000.000	0.000	0.000	0.000	0.000	0.000	16.610	4	83	4	83	316	2384	100	1317	"empty"
-75	0	0	21	4	7	"empty"	"empty"	3820	33230	200	4451	4461	204	4	4458	4458	4523	826	18	0	0	0	1409523	-0.075	100000.000	100000.000	0.000	0.000	0.000	0.000	0.000	16.610	-7	3	-7	3	316	2384	100	1318	"empty"
-75	0	0	21	5	7	"empty"	"empty"	4320	33230	200	4506	4564	1106	24	4490	4490	4539	432	9	1	0	0	1442245	0.058	100000.000	100000.000	0.000	0.000	0.000	0.000	0.000	16.610	16	74	16	74	316	2384	100	1319	"empty"
-75	0	0	21	6	7	"empty"	"empty"	4820	33230	200	4490	4548	626	13	4489	4489	4516	346	7	9	3	0	1437094	0.092	100000.000	100000.000	0.000	0.000	0.000	0.000	0.000	16.610	1	59	1	59	316	2384	100	1320	"empty"
-75	0	0	21	7	7	"empty"	"empty"	5320	33230	200	4548	4598	367	7	4449	4449	4524	1205	26	0	0	0	1453035	0.061	100000.000	100000.000	0.000	0.000	0.000	0.000	0.000	16.610	99	149	99	149	316	2384	100	1321	"empty"
-75	0	0	21	8	7	"empty"	"empty"	5820	33230	200	4418	4429	216	4	4422	4422	4455	318	7	6	0	0	1399411	-0.082	100000.000	100000.000	0.000	0.000	0.000	0.000	0.000	16.610	-4	7	-4	7	316	2384	100	1322	"empty"
-75	0	0	21	9	7	"empty"	"empty"	6320	33230	200	4344	4356	216	4	4393	4393	4421	302	6	6	0	0	1376561	-0.215	100000.000	100000.000	0.000	0.000	0.000	0.000	0.000	16.610	-49	-37	-49	-37	316	2384	100	1323	"empty"
0	0	0	22	1	1	"PLCG2"	"P16885"	6840	29400	110	6280	6234	337	5	4375	4375	4393	317	7	100	98	0	498686	5.808	100000.000	100000.000	0.000	0.000	0.000	0.000	0.000	16.610	1905	1859	1905	1859	80	656	100	1324	"Y753"
0	0	0	22	2	1	"PLCG2"	"P16885"	7340	29400	110	6374	6554	928	14	4307	4307	4379	1102	25	100	27	0	524294	1.974	100000.000	100000.000	0.000	0.000	0.000	0.000	0.000	16.610	2067	2247	2067	2247	80	656	100	1325	"Y753"
0	0	0	22	3	1	"PLCG2"	"P16885"	7850	29400	110	6348	6334	276	4	4284	4284	4317	519	12	100	100	0	506713	3.886	100000.000	100000.000	0.000	0.000	0.000	0.000	0.000	16.610	2064	2050	2064	2050	80	656	100	1326	"Y753"
0	0	0	22	4	1	"pyk2"	"Q14289"	8360	29400	150	13755	13333	2186	16	4266	4266	4289	294	6	96	96	0	2080001	30.762	100000.000	100000.000	0.000	0.000	0.000	0.000	0.000	16.610	9489	9067	9489	9067	156	1272	100	1327	"Y402"
0	0	0	22	5	1	"pyk2"	"Q14289"	8860	29390	140	14321	14208	4865	34	4235	4235	4367	2031	46	94	94	0	2216502	4.845	100000.000	100000.000	0.000	0.000	0.000	0.000	0.000	16.610	10086	9973	10086	9973	156	1140	100	1328	"Y402"
0	0	0	22	6	1	"pyk2"	"Q14289"	9350	29390	140	14522	14205	1770	12	4168	4168	4199	485	11	100	99	0	2215912	20.631	100000.000	100000.000	0.000	0.000	0.000	0.000	0.000	16.610	10354	10037	10354	10037	156	1140	100	1329	"Y402"
0	0	0	22	7	1	"STAM2"	"Q92783"	9850	29380	170	8387	8939	4675	52	4114	4114	4122	258	6	99	99	0	1859225	18.671	100000.000	100000.000	0.000	0.000	0.000	0.000	0.000	16.610	4273	4825	4273	4825	208	1660	100	1330	"Y371"
0	0	0	22	8	1	"STAM2"	"Q92783"	10350	29380	160	8491	8496	842	9	4105	4105	4121	333	8	100	100	0	1767130	13.138	100000.000	100000.000	0.000	0.000	0.000	0.000	0.000	16.610	4386	4391	4386	4391	208	1512	100	1331	"Y371"
0	0	0	22	9	1	"STAM2"	"Q92783"	10850	29380	180	8373	8170	2416	29	4124	4124	4163	797	19	94	91	0	2091498	5.028	100000.000	100000.000	0.000	0.000	0.000	0.000	0.000	16.610	4249	4046	4249	4046	256	1924	100	1332	"Y371"
0	0	0	22	1	2	"STAT3 "	"P40763"	6850	30050	110	8345	8366	271	3	4351	4351	4375	253	5	100	100	0	669311	15.775	100000.000	100000.000	0.000	0.000	0.000	0.000	0.000	16.610	3994	4015	3994	4015	80	656	100	1333	"Y705"
0	0	0	22	2	2	"STAT3 "	"P40763"	7360	30050	130	8319	8057	1059	13	4362	4362	4382	373	8	95	94	0	966826	9.853	100000.000	100000.000	0.000	0.000	0.000	0.000	0.000	16.610	3957	3695	3957	3695	120	940	100	1334	"Y705"
0	0	0	22	3	2	"STAT3 "	"P40763"	7860	30050	140	8201	7555	1461	19	4342	4342	4360	259	5	88	87	0	1178657	12.336	100000.000	100000.000	0.000	0.000	0.000	0.000	0.000	16.610	3859	3213	3859	3213	156	1140	100	1335	"Y705"
0	0	0	22	4	2	"STMN1"	"P16949"	8340	30030	110	4710	4745	533	11	4256	4256	4266	184	4	85	66	0	379596	2.603	100000.000	100000.000	0.000	0.000	0.000	0.000	0.000	16.610	454	489	454	489	80	656	100	1336	"S15"
0	0	0	22	5	2	"STMN1"	"P16949"	8860	30040	110	4613	4630	208	4	4240	4240	4249	245	5	76	25	0	370426	1.555	100000.000	100000.000	0.000	0.000	0.000	0.000	0.000	16.610	373	390	373	390	80	656	100	1337	"S15"
0	0	0	22	6	2	"STMN1"	"P16949"	9360	30020	130	4599	4603	318	6	4224	4224	4391	2531	57	0	0	0	552311	0.084	100000.000	100000.000	0.000	0.000	0.000	0.000	0.000	16.610	375	379	375	379	120	940	100	1338	"S15"
0	0	0	22	7	2	"4E-BP1 "	"Q13541"	9850	30020	200	4124	4150	234	5	4184	4184	4206	313	7	5	1	0	1311406	-0.179	100000.000	100000.000	0.000	0.000	0.000	0.000	0.000	16.610	-60	-34	-60	-34	316	2384	100	1339	"S64"
0	0	0	22	8	2	"4E-BP1 "	"Q13541"	10360	30020	200	4158	4211	544	12	4152	4152	4177	284	6	12	5	0	1330676	0.120	100000.000	100000.000	0.000	0.000	0.000	0.000	0.000	16.610	6	59	6	59	316	2384	100	1340	"S64"
0	0	0	22	9	2	"4E-BP1 "	"Q13541"	10860	30020	200	4160	4168	262	6	4177	4177	4193	247	5	14	3	0	1317164	-0.101	100000.000	100000.000	0.000	0.000	0.000	0.000	0.000	16.610	-17	-9	-17	-9	316	2384	100	1341	"S64"
0	0	0	22	1	3	"Tgfbr2"	"P37173"	6860	30680	200	4137	4144	263	6	4341	4341	4351	239	5	6	1	0	1309400	-0.866	100000.000	100000.000	0.000	0.000	0.000	0.000	0.000	16.610	-204	-197	-204	-197	316	2384	100	1342	"Y336"
0	0	0	22	2	3	"Tgfbr2"	"P37173"	7360	30680	200	4130	4144	238	5	4315	4315	4349	670	15	0	0	0	1309626	-0.306	100000.000	100000.000	0.000	0.000	0.000	0.000	0.000	16.610	-185	-171	-185	-171	316	2384	100	1343	"Y336"
0	0	0	22	3	3	"Tgfbr2"	"P37173"	7860	30680	200	4138	4185	403	9	4296	4296	4336	789	18	1	0	0	1322528	-0.191	100000.000	100000.000	0.000	0.000	0.000	0.000	0.000	16.610	-158	-111	-158	-111	316	2384	100	1344	"Y336"
0	0	0	22	4	3	"Bid "	"P55957"	8370	30680	70	6244	6170	361	5	4298	4298	4300	182	4	100	100	0	197452	10.275	100000.000	100000.000	0.000	0.000	0.000	0.000	0.000	16.610	1946	1872	1946	1872	32	236	100	1345	"T54"
0	0	0	22	5	3	"Bid "	"P55957"	8870	30680	80	5958	5681	776	13	4283	4283	4309	215	4	82	78	0	295392	6.381	100000.000	100000.000	0.000	0.000	0.000	0.000	0.000	16.610	1675	1398	1675	1398	52	340	100	1346	"T54"
0	0	0	22	6	3	"Bid "	"P55957"	9370	30670	70	6244	6264	196	3	4242	4242	4250	179	4	100	100	0	200445	11.251	100000.000	100000.000	0.000	0.000	0.000	0.000	0.000	16.610	2002	2022	2002	2022	32	236	100	1347	"T54"
0	0	0	22	7	3	"caveolin-1"	"Q03135"	9870	30670	200	4228	4237	218	5	4272	4272	4324	811	18	0	0	0	1338808	-0.107	100000.000	100000.000	0.000	0.000	0.000	0.000	0.000	16.610	-44	-35	-44	-35	316	2384	100	1348	"Y6"
0	0	0	22	8	3	"caveolin-1"	"Q03135"	10370	30660	200	4190	4178	218	5	4259	4259	4331	1169	26	0	0	0	1320301	-0.131	100000.000	100000.000	0.000	0.000	0.000	0.000	0.000	16.610	-69	-81	-69	-81	316	2384	100	1349	"Y6"
0	0	0	22	9	3	"caveolin-1"	"Q03135"	10870	30660	200	4226	4288	762	17	4264	4264	4295	635	14	1	1	0	1354874	-0.011	100000.000	100000.000	0.000	0.000	0.000	0.000	0.000	16.610	-38	24	-38	24	316	2384	100	1350	"Y6"
0	0	0	22	1	4	"CDK2"	"P24941"	6850	31330	100	6136	6165	657	10	4310	4310	4412	1476	33	90	1	0	493203	1.188	100000.000	100000.000	0.000	0.000	0.000	0.000	0.000	16.610	1826	1855	1826	1855	80	560	100	1351	"Y14"
0	0	0	22	2	4	"CDK2"	"P24941"	7360	31330	110	5983	5952	356	5	4270	4270	4285	226	5	100	100	0	476194	7.376	100000.000	100000.000	0.000	0.000	0.000	0.000	0.000	16.610	1713	1682	1713	1682	80	656	100	1352	"Y14"
0	0	0	22	3	4	"CDK2"	"P24941"	7880	31330	120	5942	5798	608	10	4305	4305	4315	215	4	93	90	0	695805	6.898	100000.000	100000.000	0.000	0.000	0.000	0.000	0.000	16.610	1637	1493	1637	1493	120	820	100	1353	"Y14"
0	0	0	22	4	4	"Fos "	"P01100"	8360	31320	200	4298	4320	243	5	4311	4311	4337	297	6	6	1	0	1365133	-0.057	100000.000	100000.000	0.000	0.000	0.000	0.000	0.000	16.610	-13	9	-13	9	316	2384	100	1354	"S362"
0	0	0	22	5	4	"Fos "	"P01100"	8860	31320	200	4304	4313	196	4	4281	4281	4349	1230	28	0	0	0	1363009	-0.029	100000.000	100000.000	0.000	0.000	0.000	0.000	0.000	16.610	23	32	23	32	316	2384	100	1355	"S362"
0	0	0	22	6	4	"Fos "	"P01100"	9360	31310	200	4311	4320	210	4	4282	4282	4325	742	17	1	0	0	1365013	-0.007	100000.000	100000.000	0.000	0.000	0.000	0.000	0.000	16.610	29	38	29	38	316	2384	100	1356	"S362"
0	0	0	22	7	4	"Grb2"	"P62993"	9870	31320	90	8324	8077	975	12	4302	4302	4387	923	21	94	92	0	419995	3.998	100000.000	100000.000	0.000	0.000	0.000	0.000	0.000	16.610	4022	3775	4022	3775	52	420	100	1357	"Y37"
0	0	0	22	8	4	"Grb2"	"P62993"	10370	31310	110	8123	7059	1770	25	4274	4274	4305	373	8	80	75	0	564749	7.383	100000.000	100000.000	0.000	0.000	0.000	0.000	0.000	16.610	3849	2785	3849	2785	80	656	100	1358	"Y37"
0	0	0	22	9	4	"Grb2"	"P62993"	10870	31310	80	8445	8211	742	9	4299	4299	4416	1141	25	98	94	0	426973	3.326	100000.000	100000.000	0.000	0.000	0.000	0.000	0.000	16.610	4146	3912	4146	3912	52	340	100	1359	"Y37"
0	0	0	22	1	5	"IL4R "	"P24394"	6870	31950	220	6990	6290	1439	22	4420	4420	4499	1499	33	63	26	0	2465500	1.195	100000.000	100000.000	0.000	0.000	0.000	0.000	0.000	16.610	2570	1870	2570	1870	392	2896	100	1360	"Y713"
0	0	0	22	2	5	"IL4R "	"P24394"	7360	31960	170	7253	7251	568	7	4427	4427	4451	328	7	99	99	0	1508184	8.537	100000.000	100000.000	0.000	0.000	0.000	0.000	0.000	16.610	2826	2824	2826	2824	208	1660	100	1361	"Y713"
0	0	0	22	3	5	"IL4R "	"P24394"	7870	31960	170	7132	7192	1039	14	4383	4383	4406	263	5	100	100	0	1495965	10.593	100000.000	100000.000	0.000	0.000	0.000	0.000	0.000	16.610	2749	2809	2749	2809	208	1660	100	1362	"Y713"
0	0	0	22	4	5	"IRAK4"	"P51617"	8370	31960	150	10135	10261	1466	14	4363	4363	4495	1991	44	100	98	0	1600719	2.896	100000.000	100000.000	0.000	0.000	0.000	0.000	0.000	16.610	5772	5898	5772	5898	156	1272	100	1363	"T208"
0	0	0	22	5	5	"IRAK4"	"P51617"	8870	31960	160	10437	10266	1176	11	4344	4344	4451	1837	41	97	95	0	2135431	3.165	100000.000	100000.000	0.000	0.000	0.000	0.000	0.000	16.610	6093	5922	6093	5922	208	1512	100	1364	"T208"
0	0	0	22	6	5	"IRAK4"	"P51617"	9370	31960	160	10365	10306	1700	16	4296	4296	4333	337	7	99	99	0	2143546	17.724	100000.000	100000.000	0.000	0.000	0.000	0.000	0.000	16.610	6069	6010	6069	6010	208	1512	100	1365	"T208"
0	0	0	22	7	5	"LDLRAP1"	"Q5SW96"	9870	31950	200	4106	4127	292	7	4220	4220	4269	801	18	0	0	0	1304216	-0.177	100000.000	100000.000	0.000	0.000	0.000	0.000	0.000	16.610	-114	-93	-114	-93	316	2384	100	1366	"S186"
0	0	0	22	8	5	"LDLRAP1"	"Q5SW96"	10370	31950	200	4174	4189	293	6	4259	4259	4305	692	16	1	0	0	1323685	-0.168	100000.000	100000.000	0.000	0.000	0.000	0.000	0.000	16.610	-85	-70	-85	-70	316	2384	100	1367	"S186"
0	0	0	22	9	5	"LDLRAP1"	"Q5SW96"	10870	31940	200	4261	4288	1078	25	4292	4292	4335	717	16	2	1	0	1354866	-0.066	100000.000	100000.000	0.000	0.000	0.000	0.000	0.000	16.610	-31	-4	-31	-4	316	2384	100	1368	"S186"
0	0	0	22	1	6	"MAPK14"	"Q16539"	6860	32610	110	5599	5580	403	7	4404	4404	4430	268	6	97	95	0	446409	4.291	100000.000	100000.000	0.000	0.000	0.000	0.000	0.000	16.610	1195	1176	1195	1176	80	656	100	1369	"T179"
0	0	0	22	2	6	"MAPK14"	"Q16539"	7340	32580	180	4474	4691	549	11	4337	4337	4367	387	8	32	27	0	1201023	0.837	100000.000	100000.000	0.000	0.000	0.000	0.000	0.000	16.610	137	354	137	354	256	1924	100	1370	"T179"
0	0	0	22	3	6	"MAPK14"	"Q16539"	7880	32610	110	5344	5285	421	7	4331	4331	4346	269	6	92	87	0	422824	3.491	100000.000	100000.000	0.000	0.000	0.000	0.000	0.000	16.610	1013	954	1013	954	80	656	100	1371	"T179"
0	0	0	22	4	6	"Met "	"P08581"	8380	32610	110	5622	5284	807	15	4406	4406	4425	221	4	62	57	0	422706	3.887	100000.000	100000.000	0.000	0.000	0.000	0.000	0.000	16.610	1216	878	1216	878	80	656	100	1372	"Y1003"
0	0	0	22	5	6	"Met "	"P08581"	8870	32610	90	6056	5679	794	13	4458	4458	4492	360	8	75	65	0	295324	3.297	100000.000	100000.000	0.000	0.000	0.000	0.000	0.000	16.610	1598	1221	1598	1221	52	420	100	1373	"Y1003"
0	0	0	22	6	6	"Met "	"P08581"	9370	32600	100	4759	5070	743	14	4337	4337	4355	219	5	60	48	0	405583	3.265	100000.000	100000.000	0.000	0.000	0.000	0.000	0.000	16.610	422	733	422	733	80	560	100	1374	"Y1003"
0	0	0	22	7	6	"p53 "	"P04637"	9860	32600	120	4614	4841	613	12	4299	4299	4400	1392	31	8	0	0	580912	0.317	100000.000	100000.000	0.000	0.000	0.000	0.000	0.000	16.610	315	542	315	542	120	820	100	1375	"S15"
0	0	0	22	8	6	"p53 "	"P04637"	10370	32600	80	5263	5315	302	5	4231	4231	4242	224	5	98	96	0	276371	4.790	100000.000	100000.000	0.000	0.000	0.000	0.000	0.000	16.610	1032	1084	1032	1084	52	340	100	1376	"S15"
0	0	0	22	9	6	"p53 "	"P04637"	10870	32590	70	5391	5408	293	5	4254	4254	4270	229	5	100	100	0	173069	4.969	100000.000	100000.000	0.000	0.000	0.000	0.000	0.000	16.610	1137	1154	1137	1154	32	236	100	1377	"S15"
-75	0	0	22	1	7	"empty"	"empty"	6850	33230	200	4358	4387	263	5	4354	4354	4397	422	9	2	0	0	1386239	-0.024	100000.000	100000.000	0.000	0.000	0.000	0.000	0.000	16.610	4	33	4	33	316	2384	100	1378	"empty"
-75	0	0	22	2	7	"empty"	"empty"	7350	33230	200	4323	4363	299	6	4331	4331	4352	362	8	6	2	0	1378789	0.030	100000.000	100000.000	0.000	0.000	0.000	0.000	0.000	16.610	-8	32	-8	32	316	2384	100	1379	"empty"
-75	0	0	22	3	7	"empty"	"empty"	7850	33230	200	4325	4333	208	4	4325	4325	4351	322	7	5	1	0	1369079	-0.056	0.000	100000.000	0.000	0.000	0.000	0.000	0.000	Error	0	8	0	8	316	2384	100	1380	"empty"
-75	0	0	22	4	7	"empty"	"empty"	8350	33230	200	4321	4357	443	10	4349	4349	4389	792	18	0	0	0	1376824	-0.040	100000.000	100000.000	0.000	0.000	0.000	0.000	0.000	16.610	-28	8	-28	8	316	2384	100	1381	"empty"
-75	0	0	22	5	7	"empty"	"empty"	8850	33230	200	4288	4329	300	6	4379	4379	4453	1378	30	0	0	0	1367863	-0.090	100000.000	100000.000	0.000	0.000	0.000	0.000	0.000	16.610	-91	-50	-91	-50	316	2384	100	1382	"empty"
-75	0	0	22	6	7	"empty"	"empty"	9350	33230	200	4479	4507	316	7	4380	4380	4478	1589	35	0	0	0	1424198	0.018	100000.000	100000.000	0.000	0.000	0.000	0.000	0.000	16.610	99	127	99	127	316	2384	100	1383	"empty"
0	0	0	22	7	7	"GLQAWPGEAIPQFLG_100"	"GLQAWPGEAIPQFLG_100"	9870	33250	100	5464	5387	564	10	4471	4471	4477	235	5	83	77	0	430986	3.872	100000.000	100000.000	0.000	0.000	0.000	0.000	0.000	16.610	993	916	993	916	80	560	100	1384	"GLQAWPGEAIPQFLG_100"
0	0	0	22	8	7	"GLQAWPGEAIPQFLG_100"	"GLQAWPGEAIPQFLG_100"	10370	33230	80	5391	5395	424	7	4270	4270	4278	242	5	96	96	0	280544	4.616	100000.000	100000.000	0.000	0.000	0.000	0.000	0.000	16.610	1121	1125	1121	1125	52	340	100	1385	"GLQAWPGEAIPQFLG_100"
0	0	0	22	9	7	"GLQAWPGEAIPQFLG_100"	"GLQAWPGEAIPQFLG_100"	10870	33230	80	5434	5422	340	6	4176	4176	4226	661	15	96	46	0	281955	1.809	100000.000	100000.000	0.000	0.000	0.000	0.000	0.000	16.610	1258	1246	1258	1246	52	340	100	1386	"GLQAWPGEAIPQFLG_100"
0	0	0	23	1	1	"JAK2"	"O60674"	11400	29370	90	6252	5948	1319	22	4160	4160	4222	757	17	65	57	0	309290	2.280	100000.000	100000.000	0.000	0.000	0.000	0.000	0.000	16.610	2092	1788	2092	1788	52	420	100	1387	"Y813"
0	0	0	23	2	1	"JAK2"	"O60674"	11890	29370	70	7514	7274	948	13	4213	4213	4206	204	4	96	96	0	232755	15.039	100000.000	100000.000	0.000	0.000	0.000	0.000	0.000	16.610	3301	3061	3301	3061	32	236	100	1388	"Y813"
0	0	0	23	3	1	"JAK2"	"O60674"	12380	29380	100	4612	5706	1687	29	4225	4225	4242	249	5	55	47	0	456507	5.880	100000.000	100000.000	0.000	0.000	0.000	0.000	0.000	16.610	387	1481	387	1481	80	560	100	1389	"Y813"
0	0	0	23	4	1	"Jun "	"P05412"	12890	29360	140	4598	4650	636	13	4325	4325	4339	232	5	56	26	0	725468	1.341	100000.000	100000.000	0.000	0.000	0.000	0.000	0.000	16.610	273	325	273	325	156	1140	100	1390	"S73"
0	0	0	23	5	1	"Jun "	"P05412"	13400	29360	130	4720	4743	279	5	4302	4302	4288	280	6	75	21	0	569123	1.625	100000.000	100000.000	0.000	0.000	0.000	0.000	0.000	16.610	418	441	418	441	120	940	100	1391	"S73"
0	0	0	23	6	1	"Jun "	"P05412"	13890	29360	130	4550	4559	191	4	4290	4290	4271	281	6	45	3	0	547084	1.025	100000.000	100000.000	0.000	0.000	0.000	0.000	0.000	16.610	260	269	260	269	120	940	100	1392	"S73"
0	0	0	23	7	1	"Kit "	"P10721"	14400	29350	100	8962	9029	1930	21	4204	4204	4244	463	10	97	97	0	722290	10.335	100000.000	100000.000	0.000	0.000	0.000	0.000	0.000	16.610	4758	4825	4758	4825	80	560	100	1393	"Y936"
0	0	0	23	8	1	"Kit "	"P10721"	14900	29350	100	8755	8731	1290	14	4132	4132	4159	305	7	98	98	0	698495	14.990	100000.000	100000.000	0.000	0.000	0.000	0.000	0.000	16.610	4623	4599	4623	4599	80	560	100	1394	"Y936"
0	0	0	23	9	1	"Kit "	"P10721"	15400	29350	110	8855	8823	3632	41	4085	4085	4126	439	10	93	92	0	705844	10.699	100000.000	100000.000	0.000	0.000	0.000	0.000	0.000	16.610	4770	4738	4770	4738	80	656	100	1395	"Y936"
0	0	0	23	1	2	"Mnk1"	"Q9BUB5"	11400	30020	80	5589	5537	699	12	4165	4165	4177	199	4	92	86	0	287948	6.834	100000.000	100000.000	0.000	0.000	0.000	0.000	0.000	16.610	1424	1372	1424	1372	52	340	100	1396	"T250"
0	0	0	23	2	2	"Mnk1"	"Q9BUB5"	11900	30000	70	5889	5819	372	6	4221	4221	4229	192	4	100	100	0	186219	8.281	100000.000	100000.000	0.000	0.000	0.000	0.000	0.000	16.610	1668	1598	1668	1598	32	236	100	1397	"T250"
0	0	0	23	3	2	"Mnk1"	"Q9BUB5"	12410	30010	80	5854	5621	653	11	4282	4282	4315	277	6	88	82	0	292270	4.715	100000.000	100000.000	0.000	0.000	0.000	0.000	0.000	16.610	1572	1339	1572	1339	52	340	100	1398	"T250"
0	0	0	23	4	2	"NFAT3"	"Q14934"	12910	30000	70	14822	14842	1023	6	4326	4326	4352	224	5	100	100	0	474959	46.830	100000.000	100000.000	0.000	0.000	0.000	0.000	0.000	16.610	10496	10516	10496	10516	32	236	100	1399	"S676"
0	0	0	23	5	2	"NFAT3"	"Q14934"	13400	30010	90	12500	12045	3058	25	4360	4360	4368	188	4	98	98	0	626341	40.835	100000.000	100000.000	0.000	0.000	0.000	0.000	0.000	16.610	8140	7685	8140	7685	52	420	100	1400	"S676"
0	0	0	23	6	2	"NFAT3"	"Q14934"	13900	30010	80	16551	15622	4361	27	4314	4314	4336	182	4	100	100	0	812363	62.011	100000.000	100000.000	0.000	0.000	0.000	0.000	0.000	16.610	12237	11308	12237	11308	52	340	100	1401	"S676"
0	0	0	23	7	2	"PIK3R1 "	"P27986"	14410	29990	130	5500	5600	592	10	4222	4222	4223	213	5	97	97	0	671977	6.465	100000.000	100000.000	0.000	0.000	0.000	0.000	0.000	16.610	1278	1378	1278	1378	120	940	100	1402	"Y528"
0	0	0	23	8	2	"PIK3R1 "	"P27986"	14910	30000	140	5081	5020	397	7	4114	4114	4130	232	5	92	87	0	783099	3.836	100000.000	100000.000	0.000	0.000	0.000	0.000	0.000	16.610	967	906	967	906	156	1140	100	1403	"Y528"
0	0	0	23	9	2	"PIK3R1 "	"P27986"	15410	29990	130	5057	5089	283	5	4076	4076	4087	281	6	100	99	0	610655	3.566	100000.000	100000.000	0.000	0.000	0.000	0.000	0.000	16.610	981	1013	981	1013	120	940	100	1404	"Y528"
0	0	0	23	1	3	"p67phox"	"P19878"	11410	30660	130	4538	4597	311	6	4242	4242	4255	221	5	62	33	0	551617	1.548	100000.000	100000.000	0.000	0.000	0.000	0.000	0.000	16.610	296	355	296	355	120	940	100	1405	"S208"
0	0	0	23	2	3	"p67phox"	"P19878"	11900	30650	130	4592	4601	289	6	4272	4272	4310	304	7	53	6	0	552104	0.957	100000.000	100000.000	0.000	0.000	0.000	0.000	0.000	16.610	320	329	320	329	120	940	100	1406	"S208"
0	0	0	23	3	3	"p67phox"	"P19878"	12400	30650	120	4660	4726	414	8	4348	4348	4394	519	11	15	3	0	567145	0.640	100000.000	100000.000	0.000	0.000	0.000	0.000	0.000	16.610	312	378	312	378	120	820	100	1407	"S208"
0	0	0	23	4	3	"PDK1"	"O15530"	12910	30640	90	5158	5174	331	6	4347	4347	4395	351	7	100	73	0	269060	2.219	100000.000	100000.000	0.000	0.000	0.000	0.000	0.000	16.610	811	827	811	827	52	420	100	1408	"S241"
0	0	0	23	5	3	"PDK1"	"O15530"	13400	30650	90	5175	5149	187	3	4276	4276	4291	199	4	100	98	0	267728	4.312	100000.000	100000.000	0.000	0.000	0.000	0.000	0.000	16.610	899	873	899	873	52	420	100	1409	"S241"
0	0	0	23	6	3	"PDK1"	"O15530"	13910	30640	90	5078	5084	262	5	4268	4268	4283	210	4	98	96	0	264353	3.814	100000.000	100000.000	0.000	0.000	0.000	0.000	0.000	16.610	810	816	810	816	52	420	100	1410	"S241"
0	0	0	23	7	3	"Ripk1"	"Q13546"	14410	30630	100	5563	5464	459	8	4177	4177	4226	648	15	91	60	0	437087	1.910	100000.000	100000.000	0.000	0.000	0.000	0.000	0.000	16.610	1386	1287	1386	1287	80	560	100	1411	"Y384"
0	0	0	23	8	3	"Ripk1"	"Q13546"	14910	30640	100	5380	5379	441	8	4072	4072	4089	235	5	97	96	0	430320	5.489	100000.000	100000.000	0.000	0.000	0.000	0.000	0.000	16.610	1308	1307	1308	1307	80	560	100	1412	"Y384"
0	0	0	23	9	3	"Ripk1"	"Q13546"	15410	30630	90	5261	5333	449	8	4070	4070	4069	220	5	100	100	0	277319	5.745	100000.000	100000.000	0.000	0.000	0.000	0.000	0.000	16.610	1191	1263	1191	1263	52	420	100	1413	"Y384"
0	0	0	23	1	4	"Shc1"	"P29353"	11420	31270	200	4347	4364	260	5	4293	4293	4324	294	6	12	3	0	1379003	0.136	100000.000	100000.000	0.000	0.000	0.000	0.000	0.000	16.610	54	71	54	71	316	2384	100	1414	"S36"
0	0	0	23	2	4	"Shc1"	"P29353"	11930	31270	110	4327	4364	250	5	4291	4291	4301	192	4	28	12	0	349097	0.328	100000.000	100000.000	0.000	0.000	0.000	0.000	0.000	16.610	36	73	36	73	80	656	100	1415	"S36"
0	0	0	23	3	4	"Shc1"	"P29353"	12420	31270	200	4350	4388	222	5	4347	4347	4366	270	6	14	2	0	1386657	0.081	100000.000	100000.000	0.000	0.000	0.000	0.000	0.000	16.610	3	41	3	41	316	2384	100	1416	"S36"
0	0	0	23	4	4	"SMAD3"	"Q15796"	12920	31260	200	4400	4413	197	4	4366	4366	4423	1098	24	0	0	0	1394611	-0.009	100000.000	100000.000	0.000	0.000	0.000	0.000	0.000	16.610	34	47	34	47	316	2384	100	1417	"S204"
0	0	0	23	5	4	"SMAD3"	"Q15796"	13420	31270	160	4378	4482	712	15	4333	4333	4367	518	11	5	2	0	932214	0.222	100000.000	100000.000	0.000	0.000	0.000	0.000	0.000	16.610	45	149	45	149	208	1512	100	1418	"S204"
0	0	0	23	6	4	"SMAD3"	"Q15796"	13900	31260	130	4367	4400	209	4	4294	4294	4308	228	5	25	7	0	528052	0.404	100000.000	100000.000	0.000	0.000	0.000	0.000	0.000	16.610	73	106	73	106	120	940	100	1419	"S204"
0	0	0	23	7	4	"TAK1 "	"O43318"	14420	31260	200	4163	4179	194	4	4212	4212	4307	1719	39	0	0	0	1320523	-0.074	100000.000	100000.000	0.000	0.000	0.000	0.000	0.000	16.610	-49	-33	-49	-33	316	2384	100	1420	"S192"
0	0	0	23	8	4	"TAK1 "	"O43318"	14920	31260	200	4147	4157	212	5	4120	4120	4157	706	16	1	0	0	1313563	0.000	100000.000	100000.000	0.000	0.000	0.000	0.000	0.000	16.610	27	37	27	37	316	2384	100	1421	"S192"
0	0	0	23	9	4	"TAK1 "	"O43318"	15420	31260	200	4130	4179	559	13	4091	4091	4147	983	23	0	0	0	1320423	0.033	100000.000	100000.000	0.000	0.000	0.000	0.000	0.000	16.610	39	88	39	88	316	2384	100	1422	"S192"
0	0	0	23	1	5	"ACC1"	"Q13085 "	11400	31920	140	4399	4537	391	8	4292	4292	4316	291	6	30	21	0	707789	0.759	100000.000	100000.000	0.000	0.000	0.000	0.000	0.000	16.610	107	245	107	245	156	1140	100	1423	"S29"
0	0	0	23	2	5	"ACC1"	"Q13085 "	11900	31910	200	4327	4392	330	7	4329	4329	4361	363	8	13	6	0	1387982	0.085	100000.000	100000.000	0.000	0.000	0.000	0.000	0.000	16.610	-2	63	-2	63	316	2384	100	1424	"S29"
0	0	0	23	3	5	"ACC1"	"Q13085 "	12400	31910	170	4434	4581	487	10	4410	4410	4443	302	6	25	13	0	952949	0.457	100000.000	100000.000	0.000	0.000	0.000	0.000	0.000	16.610	24	171	24	171	208	1660	100	1425	"S29"
0	0	0	23	4	5	"AR"	"P10275"	12920	31920	90	7415	7341	638	8	4374	4374	4431	384	8	100	96	0	381727	7.578	100000.000	100000.000	0.000	0.000	0.000	0.000	0.000	16.610	3041	2967	3041	2967	52	420	100	1426	"Y363"
0	0	0	23	5	5	"AR"	"P10275"	13410	31920	150	4999	5932	1618	27	4335	4335	4410	1152	26	48	44	0	925386	1.321	100000.000	100000.000	0.000	0.000	0.000	0.000	0.000	16.610	664	1597	664	1597	156	1272	100	1427	"Y363"
0	0	0	23	6	5	"AR"	"P10275"	13900	31920	160	4466	5304	1397	26	4273	4273	4299	263	6	44	37	0	1103140	3.821	100000.000	100000.000	0.000	0.000	0.000	0.000	0.000	16.610	193	1031	193	1031	208	1512	100	1428	"Y363"
0	0	0	23	7	5	"process-control__"	"GGSGGSGDYKDDDDK"	14420	31920	80	4836	4758	392	8	4195	4195	4359	1780	40	0	0	0	247416	0.224	100000.000	100000.000	0.000	0.000	0.000	0.000	0.000	16.610	641	563	641	563	52	340	100	1429	"process-control__"
0	0	0	23	8	5	"process-control__"	"GGSGGSGDYKDDDDK"	14890	31930	130	4285	4408	385	8	4170	4170	4194	349	8	33	17	0	528988	0.613	100000.000	100000.000	0.000	0.000	0.000	0.000	0.000	16.610	115	238	115	238	120	940	100	1430	"process-control__"
0	0	0	23	9	5	"process-control__"	"GGSGGSGDYKDDDDK"	15390	31930	130	4179	5029	6271	124	4107	4107	4147	472	11	25	5	0	603531	1.869	100000.000	100000.000	0.000	0.000	0.000	0.000	0.000	16.610	72	922	72	922	120	940	100	1431	"process-control__"
0	0	0	23	1	6	"Ck2-B"	"Q5SRQ6"	11410	32560	200	4294	4313	223	5	4319	4319	4356	296	6	7	1	0	1362890	-0.145	100000.000	100000.000	0.000	0.000	0.000	0.000	0.000	16.610	-25	-6	-25	-6	316	2384	100	1432	"S228"
0	0	0	23	2	6	"Ck2-B"	"Q5SRQ6"	11910	32560	200	4549	4601	384	8	4371	4371	4413	329	7	35	15	0	1453977	0.571	100000.000	100000.000	0.000	0.000	0.000	0.000	0.000	16.610	178	230	178	230	316	2384	100	1433	"S228"
0	0	0	23	3	6	"Ck2-B"	"Q5SRQ6"	12410	32560	200	4473	4526	416	9	4449	4449	4687	3025	64	0	0	0	1430306	-0.053	100000.000	100000.000	0.000	0.000	0.000	0.000	0.000	16.610	24	77	24	77	316	2384	100	1434	"S228"
0	0	0	23	4	6	"CTNNB1"	"P35222"	12920	32580	110	4890	4915	277	5	4375	4375	4416	277	6	91	40	0	393224	1.801	100000.000	100000.000	0.000	0.000	0.000	0.000	0.000	16.610	515	540	515	540	80	656	100	1435	"S33"
0	0	0	23	5	6	"CTNNB1"	"P35222"	13410	32570	150	4618	4656	543	11	4343	4343	4366	236	5	53	21	0	726377	1.229	100000.000	100000.000	0.000	0.000	0.000	0.000	0.000	16.610	275	313	275	313	156	1272	100	1436	"S33"
0	0	0	23	6	6	"CTNNB1"	"P35222"	13920	32580	120	4637	4626	219	4	4207	4207	4236	351	8	67	7	0	555168	1.111	100000.000	100000.000	0.000	0.000	0.000	0.000	0.000	16.610	430	419	430	419	120	820	100	1437	"S33"
0	0	0	23	7	6	"EGFR"	"P00533"	14420	32560	100	4544	4556	306	6	4106	4106	4132	303	7	75	32	0	364487	1.399	100000.000	100000.000	0.000	0.000	0.000	0.000	0.000	16.610	438	450	438	450	80	560	100	1438	"Y869"
0	0	0	23	8	6	"EGFR"	"P00533"	14920	32570	90	4696	4739	231	4	4069	4069	4092	233	5	100	84	0	246410	2.777	100000.000	100000.000	0.000	0.000	0.000	0.000	0.000	16.610	627	670	627	670	52	420	100	1439	"Y869"
0	0	0	23	9	6	"EGFR"	"P00533"	15430	32590	110	4518	4515	396	8	3986	3986	4080	765	18	12	2	0	361232	0.569	100000.000	100000.000	0.000	0.000	0.000	0.000	0.000	16.610	532	529	532	529	80	656	100	1440	"Y869"
-75	0	0	23	1	7	"empty"	"empty"	11410	33200	200	4262	4260	181	4	4230	4230	4268	452	10	1	0	0	1346111	-0.018	100000.000	100000.000	0.000	0.000	0.000	0.000	0.000	16.610	32	30	32	30	316	2384	100	1441	"empty"
-75	0	0	23	2	7	"empty"	"empty"	11910	33200	200	4322	4331	203	4	4334	4334	4365	340	7	5	0	0	1368546	-0.100	100000.000	100000.000	0.000	0.000	0.000	0.000	0.000	16.610	-12	-3	-12	-3	316	2384	100	1442	"empty"
-75	0	0	23	3	7	"empty"	"empty"	12410	33200	200	4457	4508	309	6	4390	4390	4438	328	7	19	2	0	1424675	0.213	100000.000	100000.000	0.000	0.000	0.000	0.000	0.000	16.610	67	118	67	118	316	2384	100	1443	"empty"
-75	0	0	23	4	7	"empty"	"empty"	12910	33200	200	4431	4460	277	6	4424	4424	4445	282	6	9	3	0	1409404	0.053	100000.000	100000.000	0.000	0.000	0.000	0.000	0.000	16.610	7	36	7	36	316	2384	100	1444	"empty"
-75	0	0	23	5	7	"empty"	"empty"	13410	33200	200	4335	4367	468	10	4317	4317	4344	404	9	4	1	0	1379827	0.057	100000.000	100000.000	0.000	0.000	0.000	0.000	0.000	16.610	18	50	18	50	316	2384	100	1445	"empty"
-75	0	0	23	6	7	"empty"	"empty"	13910	33200	200	4187	4206	243	5	4211	4211	4240	599	14	1	0	0	1329222	-0.057	100000.000	100000.000	0.000	0.000	0.000	0.000	0.000	16.610	-24	-5	-24	-5	316	2384	100	1446	"empty"
0	0	0	23	7	7	"GLQAWPG-pS-AIPQFLG_GLQAWPGEAIPQFLG_80vs20"	"GLQAWPG-pS-AIPQFLG_GLQAWPGEAIPQFLG_80vs20"	14420	33210	80	13439	11316	3835	33	4122	4122	4156	331	7	94	82	0	588437	21.631	100000.000	100000.000	0.000	0.000	0.000	0.000	0.000	16.610	9317	7194	9317	7194	52	340	100	1447	"GLQAWPG-pS-AIPQFLG_GLQAWPGEAIPQFLG_80vs20"
0	0	0	23	8	7	"GLQAWPG-pS-AIPQFLG_GLQAWPGEAIPQFLG_80vs20"	"GLQAWPG-pS-AIPQFLG_GLQAWPGEAIPQFLG_80vs20"	14920	33200	70	14217	14530	2035	14	4122	4122	4133	238	5	100	100	0	464948	43.685	100000.000	100000.000	0.000	0.000	0.000	0.000	0.000	16.610	10095	10408	10095	10408	32	236	100	1448	"GLQAWPG-pS-AIPQFLG_GLQAWPGEAIPQFLG_80vs20"
0	0	0	23	9	7	"GLQAWPG-pS-AIPQFLG_GLQAWPGEAIPQFLG_80vs20"	"GLQAWPG-pS-AIPQFLG_GLQAWPGEAIPQFLG_80vs20"	15420	33210	80	13297	12024	5237	43	4036	4036	4158	1382	33	88	82	0	625258	5.692	100000.000	100000.000	0.000	0.000	0.000	0.000	0.000	16.610	9261	7988	9261	7988	52	340	100	1449	"GLQAWPG-pS-AIPQFLG_GLQAWPGEAIPQFLG_80vs20"
0	0	0	24	1	1	"Bim"	"O43521"	15840	29310	200	4091	4325	2194	50	4085	4085	4100	244	5	17	8	0	1366701	0.922	100000.000	100000.000	0.000	0.000	0.000	0.000	0.000	16.610	6	240	6	240	316	2384	100	1450	"S69"
0	0	0	24	2	1	"Bim"	"O43521"	16340	29310	200	4330	4413	384	8	4217	4217	4277	1074	25	5	0	0	1394537	0.127	100000.000	100000.000	0.000	0.000	0.000	0.000	0.000	16.610	113	196	113	196	316	2384	100	1451	"S69"
0	0	0	24	3	1	"Bim"	"O43521"	16840	29310	200	4123	4228	444	10	4122	4122	4167	353	8	13	10	0	1335947	0.173	100000.000	100000.000	0.000	0.000	0.000	0.000	0.000	16.610	1	106	1	106	316	2384	100	1452	"S69"
0	0	0	24	4	1	"caspase-8"	"Q14790 "	17340	29300	130	4353	4563	665	14	4182	4182	4266	608	14	19	8	0	547592	0.488	100000.000	100000.000	0.000	0.000	0.000	0.000	0.000	16.610	171	381	171	381	120	940	100	1453	"Y448"
0	0	0	24	5	1	"caspase-8"	"Q14790 "	17840	29300	120	4340	4655	1960	42	4142	4142	4206	389	9	34	11	0	558631	1.154	100000.000	100000.000	0.000	0.000	0.000	0.000	0.000	16.610	198	513	198	513	120	820	100	1454	"Y448"
0	0	0	24	6	1	"caspase-8"	"Q14790 "	18340	29310	120	4344	4525	665	14	4138	4138	4218	552	13	27	5	0	543029	0.556	100000.000	100000.000	0.000	0.000	0.000	0.000	0.000	16.610	206	387	206	387	120	820	100	1455	"Y448"
0	0	0	24	7	1	"Cdc2"	"P06493"	18840	29300	150	4861	5165	1211	23	4109	4109	4247	978	23	26	7	0	805680	0.939	100000.000	100000.000	0.000	0.000	0.000	0.000	0.000	16.610	752	1056	752	1056	156	1272	100	1456	"T161"
0	0	0	24	8	1	"Cdc2"	"P06493"	19340	29300	150	5126	5551	1857	33	4078	4078	4268	1294	30	28	10	0	865947	0.991	100000.000	100000.000	0.000	0.000	0.000	0.000	0.000	16.610	1048	1473	1048	1473	156	1272	100	1457	"T161"
0	0	0	24	9	1	"Cdc2"	"P06493"	19840	29300	150	4893	5235	1518	28	4030	4030	4149	644	15	76	22	0	816692	1.686	100000.000	100000.000	0.000	0.000	0.000	0.000	0.000	16.610	863	1205	863	1205	156	1272	100	1458	"T161"
0	0	0	24	1	2	"FGFR1 "	"P11362"	15830	29950	200	4131	4188	335	7	4102	4102	4125	377	9	9	2	0	1323452	0.167	100000.000	100000.000	0.000	0.000	0.000	0.000	0.000	16.610	29	86	29	86	316	2384	100	1459	"Y653"
0	0	0	24	2	2	"FGFR1 "	"P11362"	16330	29940	200	4240	4278	281	6	4203	4203	4230	362	8	15	2	0	1351781	0.133	100000.000	100000.000	0.000	0.000	0.000	0.000	0.000	16.610	37	75	37	75	316	2384	100	1460	"Y653"
0	0	0	24	3	2	"FGFR1 "	"P11362"	16850	29950	70	4931	5044	416	8	4071	4071	4118	347	8	96	84	0	161395	2.669	100000.000	100000.000	0.000	0.000	0.000	0.000	0.000	16.610	860	973	860	973	32	236	100	1461	"Y653"
0	0	0	24	4	2	"GIT2"	"Q14161"	17350	29940	100	4394	4524	562	12	4138	4138	4207	510	12	37	3	0	361906	0.622	100000.000	100000.000	0.000	0.000	0.000	0.000	0.000	16.610	256	386	256	386	80	560	100	1462	"Y492"
0	0	0	24	5	2	"GIT2"	"Q14161"	17830	29950	200	4225	4315	389	9	4159	4159	4239	616	14	9	2	0	1363449	0.123	100000.000	100000.000	0.000	0.000	0.000	0.000	0.000	16.610	66	156	66	156	316	2384	100	1463	"Y492"
0	0	0	24	6	2	"GIT2"	"Q14161"	18320	29960	160	4129	4278	488	11	4144	4144	4233	691	16	12	2	0	889906	0.065	100000.000	100000.000	0.000	0.000	0.000	0.000	0.000	16.610	-15	134	-15	134	208	1512	100	1464	"Y492"
0	0	0	24	7	2	"Grb2"	"P62993"	18820	29930	200	4063	4208	1201	28	4156	4156	4390	2115	48	0	0	0	1329710	-0.086	100000.000	100000.000	0.000	0.000	0.000	0.000	0.000	16.610	-93	52	-93	52	316	2384	100	1465	"Y7"
0	0	0	24	8	2	"Grb2"	"P62993"	19320	29910	150	4185	4627	1492	32	4094	4094	4268	857	20	14	8	0	721867	0.419	100000.000	100000.000	0.000	0.000	0.000	0.000	0.000	16.610	91	533	91	533	156	1272	100	1466	"Y7"
0	0	0	24	9	2	"Grb2"	"P62993"	19800	29890	80	4041	4144	518	12	4018	4018	4145	629	15	7	5	0	215488	-0.002	100000.000	100000.000	0.000	0.000	0.000	0.000	0.000	16.610	23	126	23	126	52	340	100	1467	"Y7"
0	0	0	24	1	3	"IKK-gamma "	"Q9Y6K9"	15850	30580	200	3924	3917	345	8	4026	4026	4057	317	7	6	2	0	1237700	-0.442	100000.000	100000.000	0.000	0.000	0.000	0.000	0.000	16.610	-102	-109	-102	-109	316	2384	100	1468	"S43"
0	0	0	24	2	3	"IKK-gamma "	"Q9Y6K9"	16340	30580	200	4050	4010	269	6	4134	4134	4246	1628	38	0	0	0	1267133	-0.145	100000.000	100000.000	0.000	0.000	0.000	0.000	0.000	16.610	-84	-124	-84	-124	316	2384	100	1469	"S43"
0	0	0	24	3	3	"IKK-gamma "	"Q9Y6K9"	16840	30580	200	3973	4049	682	16	4092	4092	4216	1420	33	2	0	0	1279502	-0.118	100000.000	100000.000	0.000	0.000	0.000	0.000	0.000	16.610	-119	-43	-119	-43	316	2384	100	1470	"S43"
0	0	0	24	4	3	"IRAK1"	"P51617"	17350	30590	180	4167	4390	886	20	4057	4057	4134	565	13	21	5	0	1123818	0.453	100000.000	100000.000	0.000	0.000	0.000	0.000	0.000	16.610	110	333	110	333	256	1924	100	1471	"T387"
0	0	0	24	5	3	"IRAK1"	"P51617"	17850	30580	130	4775	4853	972	20	4153	4153	4249	582	13	51	15	0	582410	1.038	100000.000	100000.000	0.000	0.000	0.000	0.000	0.000	16.610	622	700	622	700	120	940	100	1472	"T387"
0	0	0	24	6	3	"IRAK1"	"P51617"	18340	30570	150	4479	4638	662	14	4160	4160	4282	666	15	36	8	0	723594	0.535	100000.000	100000.000	0.000	0.000	0.000	0.000	0.000	16.610	319	478	319	478	156	1272	100	1473	"T387"
0	0	0	24	7	3	"Lck"	"P06239"	18850	30580	110	4577	5039	1849	36	4204	4204	4328	724	16	28	12	0	403130	0.982	100000.000	100000.000	0.000	0.000	0.000	0.000	0.000	16.610	373	835	373	835	80	656	100	1474	"Y394"
0	0	0	24	8	3	"Lck"	"P06239"	19340	30580	130	4309	4579	868	18	4135	4135	4311	924	21	14	6	0	549530	0.290	100000.000	100000.000	0.000	0.000	0.000	0.000	0.000	16.610	174	444	174	444	120	940	100	1475	"Y394"
0	0	0	24	9	3	"Lck"	"P06239"	19840	30560	140	4226	4583	1050	22	4147	4147	4444	1812	40	8	1	0	714885	0.077	100000.000	100000.000	0.000	0.000	0.000	0.000	0.000	16.610	79	436	79	436	156	1140	100	1476	"Y394"
0	0	0	24	1	4	"CDK2"	"P24941"	15860	31240	120	5895	5697	885	15	4044	4044	4073	363	8	85	80	0	683632	4.474	100000.000	100000.000	0.000	0.000	0.000	0.000	0.000	16.610	1851	1653	1851	1653	120	820	100	1477	"T160"
0	0	0	24	2	4	"CDK2"	"P24941"	16360	31240	120	5896	5901	1148	19	4090	4090	4122	269	6	88	84	0	708124	6.613	100000.000	100000.000	0.000	0.000	0.000	0.000	0.000	16.610	1806	1811	1806	1811	120	820	100	1478	"T160"
0	0	0	24	3	4	"CDK2"	"P24941"	16850	31240	100	6396	6768	1406	20	4165	4165	4252	560	13	100	98	0	541449	4.493	100000.000	100000.000	0.000	0.000	0.000	0.000	0.000	16.610	2231	2603	2231	2603	80	560	100	1479	"T160"
0	0	0	24	4	4	"MDM2"	"Q00987"	17360	31210	200	3985	4339	3496	80	4080	4080	4163	614	14	3	2	0	1371005	0.287	100000.000	100000.000	0.000	0.000	0.000	0.000	0.000	16.610	-95	259	-95	259	316	2384	100	1480	"S186/8"
0	0	0	24	5	4	"MDM2"	"Q00987"	17870	31200	100	4188	4513	1362	30	4153	4153	4216	424	10	20	6	0	361071	0.700	100000.000	100000.000	0.000	0.000	0.000	0.000	0.000	16.610	35	360	35	360	80	560	100	1481	"S186/8"
0	0	0	24	6	4	"MDM2"	"Q00987"	18360	31200	200	4137	4468	1860	41	4142	4142	4236	592	13	10	6	0	1411740	0.392	100000.000	100000.000	0.000	0.000	0.000	0.000	0.000	16.610	-5	326	-5	326	316	2384	100	1482	"S186/8"
0	0	0	24	7	4	"NFkB-p65 "	"Q04206"	18840	31210	130	10109	11211	7794	69	4159	4159	4261	497	11	68	65	0	1345299	13.984	100000.000	100000.000	0.000	0.000	0.000	0.000	0.000	16.610	5950	7052	5950	7052	120	940	100	1483	"S536"
0	0	0	24	8	4	"NFkB-p65 "	"Q04206"	19350	31230	110	11385	13098	6066	46	4135	4135	4347	1412	32	96	95	0	1047800	6.198	100000.000	100000.000	0.000	0.000	0.000	0.000	0.000	16.610	7250	8963	7250	8963	80	656	100	1484	"S536"
0	0	0	24	9	4	"NFkB-p65 "	"Q04206"	19840	31220	140	7992	9018	6217	68	4137	4137	4410	1198	27	56	52	0	1406773	3.846	100000.000	100000.000	0.000	0.000	0.000	0.000	0.000	16.610	3855	4881	3855	4881	156	1140	100	1485	"S536"
0	0	0	24	1	5	"PLCG2"	"P16885"	15840	31870	200	4142	4592	1308	28	4073	4073	4159	1204	28	20	4	0	1451029	0.360	100000.000	100000.000	0.000	0.000	0.000	0.000	0.000	16.610	69	519	69	519	316	2384	100	1486	"Y759"
0	0	0	24	2	5	"PLCG2"	"P16885"	16360	31890	100	5848	5788	1145	19	4032	4032	4052	206	5	91	83	0	463051	8.427	100000.000	100000.000	0.000	0.000	0.000	0.000	0.000	16.610	1816	1756	1816	1756	80	560	100	1487	"Y759"
0	0	0	24	3	5	"PLCG2"	"P16885"	16860	31890	120	6310	6285	2116	33	4134	4134	4304	2333	54	43	10	0	754227	0.849	100000.000	100000.000	0.000	0.000	0.000	0.000	0.000	16.610	2176	2151	2176	2151	120	820	100	1488	"Y759"
0	0	0	24	4	5	"pyk2"	"Q14289"	17330	31870	140	4356	4448	464	10	4216	4216	4362	1095	25	3	1	0	693860	0.079	100000.000	100000.000	0.000	0.000	0.000	0.000	0.000	16.610	140	232	140	232	156	1140	100	1489	"S213"
0	0	0	24	5	5	"pyk2"	"Q14289"	17840	31860	160	4306	4666	1497	32	4156	4156	4531	3210	70	3	0	0	970630	0.042	100000.000	100000.000	0.000	0.000	0.000	0.000	0.000	16.610	150	510	150	510	208	1512	100	1490	"S213"
0	0	0	24	6	5	"pyk2"	"Q14289"	18330	31850	190	4283	5977	8191	137	4142	4142	4347	1181	27	13	8	1	1530153	1.380	100000.000	100000.000	0.000	0.000	0.000	0.000	0.000	16.610	141	1835	141	1835	256	2088	100	1491	"S213"
0	0	0	24	7	5	"SOC3"	"O14543"	18840	31860	150	4581	4928	1648	33	4094	4094	4273	992	23	19	7	0	768788	0.660	100000.000	100000.000	0.000	0.000	0.000	0.000	0.000	16.610	487	834	487	834	156	1272	100	1492	"Y221"
0	0	0	24	8	5	"SOC3"	"O14543"	19360	31860	160	4310	4710	1365	28	4070	4070	4281	1450	33	9	4	0	979630	0.296	100000.000	100000.000	0.000	0.000	0.000	0.000	0.000	16.610	240	640	240	640	208	1512	100	1493	"Y221"
0	0	0	24	9	5	"SOC3"	"O14543"	19860	31870	130	5176	5762	3631	63	4010	4010	4344	2451	56	12	2	0	691466	0.579	100000.000	100000.000	0.000	0.000	0.000	0.000	0.000	16.610	1166	1752	1166	1752	120	940	100	1494	"Y221"
0	0	0	24	1	6	"STAT4"	"Q14765"	15860	32520	120	4270	4246	293	6	4008	4008	4039	341	8	35	7	0	509555	0.607	100000.000	100000.000	0.000	0.000	0.000	0.000	0.000	16.610	262	238	262	238	120	820	100	1495	"Y693"
0	0	0	24	2	6	"STAT4"	"Q14765"	16360	32540	90	4547	4916	1371	27	4021	4021	4041	196	4	96	80	0	255609	4.464	100000.000	100000.000	0.000	0.000	0.000	0.000	0.000	16.610	526	895	526	895	52	420	100	1496	"Y693"
0	0	0	24	3	6	"STAT4"	"Q14765"	16860	32520	160	4193	4325	605	13	4027	4027	4101	759	18	9	4	0	899579	0.295	100000.000	100000.000	0.000	0.000	0.000	0.000	0.000	16.610	166	298	166	298	208	1512	100	1497	"Y693"
0	0	0	24	4	6	"STMN1"	"P16949"	17370	32480	190	4005	4228	920	21	4101	4101	4200	768	18	8	4	0	1082383	0.036	100000.000	100000.000	0.000	0.000	0.000	0.000	0.000	16.610	-96	127	-96	127	256	2088	100	1498	"S24"
0	0	0	24	5	6	"STMN1"	"P16949"	17850	32510	180	4222	4811	2539	52	4162	4162	4295	661	15	19	11	0	1231491	0.781	100000.000	100000.000	0.000	0.000	0.000	0.000	0.000	16.610	60	649	60	649	256	1924	100	1499	"S24"
0	0	0	24	6	6	"STMN1"	"P16949"	18350	32510	200	4225	4770	2229	46	4172	4172	4438	1378	31	12	4	0	1507285	0.241	100000.000	100000.000	0.000	0.000	0.000	0.000	0.000	16.610	53	598	53	598	316	2384	100	1500	"S24"
0	0	0	24	7	6	"GIT2"	"Q14161"	18860	32510	100	4307	4560	799	17	4152	4152	4282	874	20	13	5	0	364777	0.318	100000.000	100000.000	0.000	0.000	0.000	0.000	0.000	16.610	155	408	155	408	80	560	100	1501	"Y592"
0	0	0	24	8	6	"GIT2"	"Q14161"	19340	32490	140	4157	4528	2497	55	4114	4114	4359	1756	40	4	0	0	706380	0.096	100000.000	100000.000	0.000	0.000	0.000	0.000	0.000	16.610	43	414	43	414	156	1140	100	1502	"Y592"
0	0	0	24	9	6	"GIT2"	"Q14161"	19850	32500	170	4128	4209	388	9	4106	4106	4454	2617	58	0	0	0	875372	-0.094	100000.000	100000.000	0.000	0.000	0.000	0.000	0.000	16.610	22	103	22	103	208	1660	100	1503	"Y592"
-75	0	0	24	1	7	"empty"	"empty"	15850	33140	200	3931	3959	223	5	3958	3958	3995	349	8	5	0	0	1250908	-0.103	100000.000	100000.000	0.000	0.000	0.000	0.000	0.000	16.610	-27	1	-27	1	316	2384	100	1504	"empty"
-75	0	0	24	2	7	"empty"	"empty"	16350	33140	200	4039	4095	902	22	4018	4018	4044	387	9	3	1	0	1293872	0.132	100000.000	100000.000	0.000	0.000	0.000	0.000	0.000	16.610	21	77	21	77	316	2384	100	1505	"empty"
-75	0	0	24	3	7	"empty"	"empty"	16850	33140	200	4081	4191	941	22	4083	4083	4152	978	23	2	1	0	1324386	0.040	100000.000	100000.000	0.000	0.000	0.000	0.000	0.000	16.610	-2	108	-2	108	316	2384	100	1506	"empty"
-75	0	0	24	4	7	"empty"	"empty"	17350	33140	200	4073	4222	749	17	4142	4142	4259	711	16	6	4	0	1334115	-0.052	100000.000	100000.000	0.000	0.000	0.000	0.000	0.000	16.610	-69	80	-69	80	316	2384	100	1507	"empty"
-75	0	0	24	5	7	"empty"	"empty"	17850	33140	200	4176	4660	3896	83	4194	4194	4413	1190	26	7	3	0	1472516	0.208	100000.000	100000.000	0.000	0.000	0.000	0.000	0.000	16.610	-18	466	-18	466	316	2384	100	1508	"empty"
-75	0	0	24	6	7	"empty"	"empty"	18350	33140	200	4420	4641	688	14	4262	4262	4428	862	19	18	3	0	1466615	0.247	100000.000	100000.000	0.000	0.000	0.000	0.000	0.000	16.610	158	379	158	379	316	2384	100	1509	"empty"
0	0	0	24	7	7	"Control-Spot"	"Mouse_IgG"	18850	33150	160	8416	8702	3760	43	4275	4275	4659	1377	29	85	78	0	1809955	2.936	100000.000	100000.000	0.000	0.000	0.000	0.000	0.000	16.610	4141	4427	4141	4427	208	1512	100	1510	"Control-Spot"
0	0	0	24	8	7	"Control-Spot"	"Mouse_IgG"	19350	33150	140	8578	9592	3031	31	4205	4205	4802	2006	41	92	62	0	1496326	2.388	100000.000	100000.000	0.000	0.000	0.000	0.000	0.000	16.610	4373	5387	4373	5387	156	1140	100	1511	"Control-Spot"
0	0	0	24	9	7	"Control-Spot"	"Mouse_IgG"	19850	33150	140	8575	9819	4368	44	4123	4123	4701	1992	42	93	62	0	1531794	2.569	100000.000	100000.000	0.000	0.000	0.000	0.000	0.000	16.610	4452	5696	4452	5696	156	1140	100	1512	"Control-Spot"
0	0	0	25	1	1	"AMPK1"	"Q13131"	2370	33850	110	7229	6601	1826	27	4366	4366	4397	268	6	71	68	0	528090	8.224	100000.000	100000.000	0.000	0.000	0.000	0.000	0.000	16.610	2863	2235	2863	2235	80	656	100	1513	"T174/5"
0	0	0	25	2	1	"AMPK1"	"Q13131"	2870	33840	80	8637	8551	701	8	4405	4405	4450	315	7	100	100	0	444665	13.019	100000.000	100000.000	0.000	0.000	0.000	0.000	0.000	16.610	4232	4146	4232	4146	52	340	100	1514	"T174/5"
0	0	0	25	3	1	"AMPK1"	"Q13131"	3370	33830	100	8508	7723	1662	21	4413	4413	4441	260	5	87	83	0	617825	12.623	100000.000	100000.000	0.000	0.000	0.000	0.000	0.000	16.610	4095	3310	4095	3310	80	560	100	1515	"T174/5"
0	0	0	25	4	1	"aura"	"O14965"	3880	33830	170	6015	6034	390	6	4428	4428	4478	355	7	99	97	0	1255007	4.383	100000.000	100000.000	0.000	0.000	0.000	0.000	0.000	16.610	1587	1606	1587	1606	208	1660	100	1516	"T287"
0	0	0	25	5	1	"aura"	"O14965"	4380	33830	180	5958	5840	627	10	4478	4478	4538	1007	22	83	8	0	1495113	1.293	100000.000	100000.000	0.000	0.000	0.000	0.000	0.000	16.610	1480	1362	1480	1362	256	1924	100	1517	"T287"
0	0	0	25	6	1	"aura"	"O14965"	4880	33820	160	6049	6015	412	6	4495	4495	4533	816	18	96	40	0	1251113	1.816	100000.000	100000.000	0.000	0.000	0.000	0.000	0.000	16.610	1554	1520	1554	1520	208	1512	100	1518	"T287"
0	0	0	25	7	1	"CFTR"	"P13569"	5370	33830	110	5321	5332	230	4	4450	4450	4467	234	5	100	93	0	426585	3.697	100000.000	100000.000	0.000	0.000	0.000	0.000	0.000	16.610	871	882	871	882	80	656	100	1519	"S737"
0	0	0	25	8	1	"CFTR"	"P13569"	5870	33820	120	5158	5114	299	5	4423	4423	4529	1214	26	0	0	0	613671	0.482	100000.000	100000.000	0.000	0.000	0.000	0.000	0.000	16.610	735	691	735	691	120	820	100	1520	"S737"
0	0	0	25	9	1	"CFTR"	"P13569"	6370	33820	120	5223	5201	273	5	4354	4354	4379	235	5	96	93	0	624093	3.498	100000.000	100000.000	0.000	0.000	0.000	0.000	0.000	16.610	869	847	869	847	120	820	100	1521	"S737"
0	0	0	25	1	2	"CREB "	"P16220"	2380	34480	110	11274	11157	1317	11	4385	4385	4444	606	13	100	98	0	892538	11.078	100000.000	100000.000	0.000	0.000	0.000	0.000	0.000	16.610	6889	6772	6889	6772	80	656	100	1522	"S133"
0	0	0	25	2	2	"CREB "	"P16220"	2880	34480	120	11545	10758	2070	19	4370	4370	4406	274	6	97	95	0	1290937	23.182	100000.000	100000.000	0.000	0.000	0.000	0.000	0.000	16.610	7175	6388	7175	6388	120	820	100	1523	"S133"
0	0	0	25	3	2	"CREB "	"P16220"	3380	34480	120	11521	10473	2356	22	4397	4397	4413	270	6	96	90	0	1256760	22.444	100000.000	100000.000	0.000	0.000	0.000	0.000	0.000	16.610	7124	6076	7124	6076	120	820	100	1524	"S133"
0	0	0	25	4	2	"blank-control__"	"AA"	3880	34470	90	5597	5732	778	13	4471	4471	4523	414	9	88	73	0	298040	2.920	100000.000	100000.000	0.000	0.000	0.000	0.000	0.000	16.610	1126	1261	1126	1261	52	420	100	1525	"blank-control__"
0	0	0	25	5	2	"blank-control__"	"AA"	4380	34470	80	5443	5504	449	8	4500	4500	4511	228	5	98	88	0	286215	4.355	100000.000	100000.000	0.000	0.000	0.000	0.000	0.000	16.610	943	1004	943	1004	52	340	100	1526	"blank-control__"
0	0	0	25	6	2	"blank-control__"	"AA"	4880	34460	70	5884	5809	438	7	4582	4582	4601	236	5	96	93	0	185872	5.119	100000.000	100000.000	0.000	0.000	0.000	0.000	0.000	16.610	1302	1227	1302	1227	32	236	100	1527	"blank-control__"
0	0	0	25	7	2	"IKK-alpha "	"O15111"	5380	34460	160	6245	6258	877	14	4465	4465	4510	949	21	85	46	0	1301690	1.842	100000.000	100000.000	0.000	0.000	0.000	0.000	0.000	16.610	1780	1793	1780	1793	208	1512	100	1528	"S180"
0	0	0	25	8	2	"IKK-alpha "	"O15111"	5880	34460	160	6847	6621	891	13	4419	4419	4434	214	4	92	90	0	1377229	10.220	100000.000	100000.000	0.000	0.000	0.000	0.000	0.000	16.610	2428	2202	2428	2202	208	1512	100	1529	"S180"
0	0	0	25	9	2	"IKK-alpha "	"O15111"	6380	34470	160	6629	6379	896	14	4364	4364	4394	392	8	89	87	0	1326867	5.064	100000.000	100000.000	0.000	0.000	0.000	0.000	0.000	16.610	2265	2015	2265	2015	208	1512	100	1530	"S180"
0	0	0	25	1	3	"JAK2"	"O60674"	2390	35130	120	6961	6701	952	14	4359	4359	4393	246	5	94	90	0	804098	9.382	100000.000	100000.000	0.000	0.000	0.000	0.000	0.000	16.610	2602	2342	2602	2342	120	820	100	1531	"Y119"
0	0	0	25	2	3	"JAK2"	"O60674"	2880	35130	100	7155	7167	463	6	4402	4402	4414	264	5	100	100	0	573374	10.428	100000.000	100000.000	0.000	0.000	0.000	0.000	0.000	16.610	2753	2765	2753	2765	80	560	100	1532	"Y119"
0	0	0	25	3	3	"JAK2"	"O60674"	3390	35120	120	6993	6754	831	12	4472	4472	4581	1440	31	84	17	0	810437	1.509	100000.000	100000.000	0.000	0.000	0.000	0.000	0.000	16.610	2521	2282	2521	2282	120	820	100	1533	"Y119"
0	0	0	25	4	3	"K8"	"P05787"	3890	35120	120	5175	5265	507	9	4547	4547	4570	247	5	86	64	0	631835	2.814	100000.000	100000.000	0.000	0.000	0.000	0.000	0.000	16.610	628	718	628	718	120	820	100	1534	"Y267"
0	0	0	25	5	3	"K8"	"P05787"	4380	35100	120	5139	5138	379	7	4593	4593	4631	426	9	60	20	0	616602	1.190	100000.000	100000.000	0.000	0.000	0.000	0.000	0.000	16.610	546	545	546	545	120	820	100	1535	"Y267"
0	0	0	25	6	3	"K8"	"P05787"	4890	35090	180	4983	6630	8199	123	4562	4562	4582	318	6	56	33	1	1697254	6.440	100000.000	100000.000	0.000	0.000	0.000	0.000	0.000	16.610	421	2068	421	2068	256	1924	100	1536	"Y267"
0	0	0	25	7	3	"blank-control__"	"AA"	5380	35110	200	4613	4730	1016	21	4522	4522	4571	449	9	10	1	0	1494643	0.354	100000.000	100000.000	0.000	0.000	0.000	0.000	0.000	16.610	91	208	91	208	316	2384	100	1537	"blank-control__"
0	0	0	25	8	3	"blank-control__"	"AA"	5880	35100	200	4423	4450	361	8	4451	4451	4598	2464	53	0	0	0	1406295	-0.060	100000.000	100000.000	0.000	0.000	0.000	0.000	0.000	16.610	-28	-1	-28	-1	316	2384	100	1538	"blank-control__"
0	0	0	25	9	3	"blank-control__"	"AA"	6380	35120	70	4473	4459	209	4	4318	4318	4347	223	5	25	9	0	142685	0.502	100000.000	100000.000	0.000	0.000	0.000	0.000	0.000	16.610	155	141	155	141	32	236	100	1539	"blank-control__"
0	0	0	25	1	4	"Mnk1"	"Q9BUB5"	2370	35740	200	4559	5053	1207	23	4453	4453	4503	621	13	19	16	0	1596902	0.886	100000.000	100000.000	0.000	0.000	0.000	0.000	0.000	16.610	106	600	106	600	316	2384	100	1540	"T255"
0	0	0	25	2	4	"Mnk1"	"Q9BUB5"	2880	35740	140	4836	8760	12182	139	4455	4455	4481	262	5	55	48	3	1366612	16.332	100000.000	100000.000	0.000	0.000	0.000	0.000	0.000	16.610	381	4305	381	4305	156	1140	100	1541	"T255"
0	0	0	25	3	4	"Mnk1"	"Q9BUB5"	3390	35760	90	7901	7518	1142	15	4419	4419	4445	238	5	96	92	0	390930	12.912	100000.000	100000.000	0.000	0.000	0.000	0.000	0.000	16.610	3482	3099	3482	3099	52	420	100	1542	"T255"
0	0	0	25	4	4	"NFkB-p100 "	"Q00653"	3890	35760	90	6783	6752	386	5	4501	4501	4525	253	5	100	100	0	351110	8.802	100000.000	100000.000	0.000	0.000	0.000	0.000	0.000	16.610	2282	2251	2282	2251	52	420	100	1543	"S108"
0	0	0	25	5	4	"NFkB-p100 "	"Q00653"	4380	35750	110	6783	7124	3581	50	4471	4471	4545	1216	26	83	41	0	569940	2.121	100000.000	100000.000	0.000	0.000	0.000	0.000	0.000	16.610	2312	2653	2312	2653	80	656	100	1544	"S108"
0	0	0	25	6	4	"NFkB-p100 "	"Q00653"	4890	35760	90	6838	6803	576	8	4479	4479	4489	225	5	100	98	0	353741	10.284	100000.000	100000.000	0.000	0.000	0.000	0.000	0.000	16.610	2359	2324	2359	2324	52	420	100	1545	"S108"
0	0	0	25	7	4	"PIK3R1 "	"P27986"	5370	35750	120	4982	5017	268	5	4477	4477	4524	682	15	27	0	0	602073	0.723	100000.000	100000.000	0.000	0.000	0.000	0.000	0.000	16.610	505	540	505	540	120	820	100	1546	"Y556"
0	0	0	25	8	4	"PIK3R1 "	"P27986"	5890	35750	130	4957	4965	273	5	4464	4464	4530	863	19	5	0	0	595759	0.504	100000.000	100000.000	0.000	0.000	0.000	0.000	0.000	16.610	493	501	493	501	120	940	100	1547	"Y556"
0	0	0	25	9	4	"PIK3R1 "	"P27986"	6390	35750	150	4901	4947	467	9	4432	4432	4463	294	6	76	28	0	771683	1.646	100000.000	100000.000	0.000	0.000	0.000	0.000	0.000	16.610	469	515	469	515	156	1272	100	1548	"Y556"
0	0	0	25	1	5	"blank-control__"	"AA"	2370	36380	100	4662	4682	308	6	4489	4489	4522	269	5	35	13	0	374535	0.595	100000.000	100000.000	0.000	0.000	0.000	0.000	0.000	16.610	173	193	173	193	80	560	100	1549	"blank-control__"
0	0	0	25	2	5	"blank-control__"	"AA"	2870	36390	200	4477	4523	319	7	4415	4415	4529	1772	39	0	0	0	1429200	-0.003	100000.000	100000.000	0.000	0.000	0.000	0.000	0.000	16.610	62	108	62	108	316	2384	100	1550	"blank-control__"
0	0	0	25	3	5	"blank-control__"	"AA"	3380	36390	200	4460	4536	820	18	4405	4405	4451	475	10	5	2	0	1433481	0.179	100000.000	100000.000	0.000	0.000	0.000	0.000	0.000	16.610	55	131	55	131	316	2384	100	1551	"blank-control__"
0	0	0	25	4	5	"Rack1"	"P63244"	3890	36410	70	5327	5736	1659	28	4488	4488	4489	242	5	100	90	0	183543	5.153	100000.000	100000.000	0.000	0.000	0.000	0.000	0.000	16.610	839	1248	839	1248	32	236	100	1552	"y52"
0	0	0	25	5	5	"Rack1"	"P63244"	4390	36420	130	4833	4888	488	9	4496	4496	4522	341	7	49	25	0	586548	1.073	100000.000	100000.000	0.000	0.000	0.000	0.000	0.000	16.610	337	392	337	392	120	940	100	1553	"y52"
0	0	0	25	6	5	"Rack1"	"P63244"	4890	36400	80	5154	5059	431	8	4487	4487	4503	241	5	75	67	0	263071	2.307	100000.000	100000.000	0.000	0.000	0.000	0.000	0.000	16.610	667	572	667	572	52	340	100	1554	"y52"
0	0	0	25	7	5	"Shc1"	"P29353"	5390	36400	80	7031	6468	1206	18	4502	4502	4514	184	4	84	82	0	336330	10.620	100000.000	100000.000	0.000	0.000	0.000	0.000	0.000	16.610	2529	1966	2529	1966	52	340	100	1555	"Y349"
0	0	0	25	8	5	"Shc1"	"P29353"	5880	36400	70	7328	7220	622	8	4451	4451	4573	984	21	96	93	0	231032	2.690	100000.000	100000.000	0.000	0.000	0.000	0.000	0.000	16.610	2877	2769	2877	2769	32	236	100	1556	"Y349"
0	0	0	25	9	5	"Shc1"	"P29353"	6390	36400	80	6979	6525	1129	17	4413	4413	4414	223	5	84	82	0	339318	9.466	100000.000	100000.000	0.000	0.000	0.000	0.000	0.000	16.610	2566	2112	2566	2112	52	340	100	1557	"Y349"
0	0	0	25	1	6	"Smad6"	"O43541"	2370	37030	200	4610	4698	349	7	4589	4589	4618	411	8	18	3	0	1484445	0.195	100000.000	100000.000	0.000	0.000	0.000	0.000	0.000	16.610	21	109	21	109	316	2384	100	1558	"S435"
0	0	0	25	2	6	"Smad6"	"O43541"	2870	37030	200	4552	4676	532	11	4489	4489	4517	422	9	18	6	0	1477631	0.377	100000.000	100000.000	0.000	0.000	0.000	0.000	0.000	16.610	63	187	63	187	316	2384	100	1559	"S435"
0	0	0	25	3	6	"Smad6"	"O43541"	3360	37040	120	4540	4589	366	7	4419	4419	4444	341	7	29	8	0	550693	0.425	100000.000	100000.000	0.000	0.000	0.000	0.000	0.000	16.610	121	170	121	170	120	820	100	1560	"S435"
0	0	0	25	4	6	"TGFBR1"	"P36897"	3870	37030	200	4190	4233	348	8	4467	4467	4563	1672	36	0	0	0	1337699	-0.197	100000.000	100000.000	0.000	0.000	0.000	0.000	0.000	16.610	-277	-234	-277	-234	316	2384	100	1561	"T200"
0	0	0	25	5	6	"TGFBR1"	"P36897"	4370	37030	200	4024	4011	388	9	4520	4520	4593	1584	34	0	0	0	1267518	-0.367	100000.000	100000.000	0.000	0.000	0.000	0.000	0.000	16.610	-496	-509	-496	-509	316	2384	100	1562	"T200"
0	0	0	25	6	6	"TGFBR1"	"P36897"	4880	37030	200	4297	4312	293	6	4549	4549	4590	714	15	0	0	0	1362708	-0.389	100000.000	100000.000	0.000	0.000	0.000	0.000	0.000	16.610	-252	-237	-252	-237	316	2384	100	1563	"T200"
0	0	0	25	7	6	"TrKA"	"P04629"	5390	37040	120	11757	11040	2078	18	4534	4534	4570	374	8	95	94	0	1324751	17.299	100000.000	100000.000	0.000	0.000	0.000	0.000	0.000	16.610	7223	6506	7223	6506	120	820	100	1564	"Y757"
0	0	0	25	8	6	"TrKA"	"P04629"	5890	37030	120	11493	10545	2602	24	4476	4476	4502	243	5	94	91	0	1265387	24.868	100000.000	100000.000	0.000	0.000	0.000	0.000	0.000	16.610	7017	6069	7017	6069	120	820	100	1565	"Y757"
0	0	0	25	9	6	"TrKA"	"P04629"	6390	37030	120	11299	10483	2062	19	4462	4462	4523	1233	27	92	88	0	1257958	4.834	100000.000	100000.000	0.000	0.000	0.000	0.000	0.000	16.610	6837	6021	6837	6021	120	820	100	1566	"Y757"
-75	0	0	25	1	7	"empty"	"empty"	2380	37670	200	4584	4644	584	12	4590	4590	4627	333	7	9	2	0	1467470	0.051	100000.000	100000.000	0.000	0.000	0.000	0.000	0.000	16.610	-6	54	-6	54	316	2384	100	1567	"empty"
-75	0	0	25	2	7	"empty"	"empty"	2880	37670	200	4495	4516	220	4	4497	4497	4554	820	18	0	0	0	1427022	-0.046	100000.000	100000.000	0.000	0.000	0.000	0.000	0.000	16.610	-2	19	-2	19	316	2384	100	1568	"empty"
-75	0	0	25	3	7	"empty"	"empty"	3380	37670	200	4430	4459	242	5	4429	4429	4461	321	7	8	2	0	1409141	-0.006	100000.000	100000.000	0.000	0.000	0.000	0.000	0.000	16.610	1	30	1	30	316	2384	100	1569	"empty"
-75	0	0	25	4	7	"empty"	"empty"	3880	37670	200	4464	4489	236	5	4501	4501	4526	363	8	4	0	0	1418411	-0.102	100000.000	100000.000	0.000	0.000	0.000	0.000	0.000	16.610	-37	-12	-37	-12	316	2384	100	1570	"empty"
-75	0	0	25	5	7	"empty"	"empty"	4380	37670	200	4581	4566	292	6	4535	4535	4554	664	14	2	0	0	1442833	0.018	100000.000	100000.000	0.000	0.000	0.000	0.000	0.000	16.610	46	31	46	31	316	2384	100	1571	"empty"
-75	0	0	25	6	7	"empty"	"empty"	4880	37670	200	4558	4568	288	6	4547	4547	4576	497	10	3	1	0	1443352	-0.016	100000.000	100000.000	0.000	0.000	0.000	0.000	0.000	16.610	11	21	11	21	316	2384	100	1572	"empty"
-75	0	0	25	7	7	"empty"	"empty"	5380	37670	200	4607	5303	5149	97	4550	4550	4591	618	13	6	4	0	1675711	1.152	100000.000	100000.000	0.000	0.000	0.000	0.000	0.000	16.610	57	753	57	753	316	2384	100	1573	"empty"
-75	0	0	25	8	7	"empty"	"empty"	5880	37670	200	4545	4569	273	5	4535	4535	4552	235	5	12	4	0	1443935	0.072	100000.000	100000.000	0.000	0.000	0.000	0.000	0.000	16.610	10	34	10	34	316	2384	100	1574	"empty"
-75	0	0	25	9	7	"empty"	"empty"	6380	37670	200	4453	4483	328	7	4459	4459	4484	266	5	11	2	0	1416485	-0.004	100000.000	100000.000	0.000	0.000	0.000	0.000	0.000	16.610	-6	24	-6	24	316	2384	100	1575	"empty"
0	0	0	26	1	1	"PPP2CA "	"P67775"	6900	33880	130	4415	4432	337	7	4330	4330	4431	1466	33	0	0	0	531892	0.001	100000.000	100000.000	0.000	0.000	0.000	0.000	0.000	16.610	85	102	85	102	120	940	100	1576	"T304"
0	0	0	26	2	1	"PPP2CA "	"P67775"	7380	33880	200	4340	4378	246	5	4332	4332	4364	354	8	11	1	0	1383369	0.040	100000.000	100000.000	0.000	0.000	0.000	0.000	0.000	16.610	8	46	8	46	316	2384	100	1577	"T304"
0	0	0	26	3	1	"PPP2CA "	"P67775"	7890	33880	70	4709	4767	251	5	4286	4286	4287	214	4	90	43	0	152548	2.243	100000.000	100000.000	0.000	0.000	0.000	0.000	0.000	16.610	423	481	423	481	32	236	100	1578	"T304"
0	0	0	26	4	1	"Rab4"	"P20338"	8390	33870	140	4567	5486	1488	27	4331	4331	4362	279	6	46	42	0	855880	4.029	100000.000	100000.000	0.000	0.000	0.000	0.000	0.000	16.610	236	1155	236	1155	156	1140	100	1579	"S199"
0	0	0	26	5	1	"Rab4"	"P20338"	8890	33870	90	7089	7152	844	11	4271	4271	4373	1547	35	94	25	0	371918	1.796	100000.000	100000.000	0.000	0.000	0.000	0.000	0.000	16.610	2818	2881	2818	2881	52	420	100	1580	"S199"
0	0	0	26	6	1	"Rab4"	"P20338"	9390	33860	100	6909	6373	1208	18	4318	4318	4416	1365	30	70	41	0	509831	1.434	100000.000	100000.000	0.000	0.000	0.000	0.000	0.000	16.610	2591	2055	2591	2055	80	560	100	1581	"S199"
0	0	0	26	7	1	"STAT1 "	"P42224"	9890	33860	200	4333	4371	303	6	4329	4329	4390	1073	24	1	0	0	1381231	-0.018	100000.000	100000.000	0.000	0.000	0.000	0.000	0.000	16.610	4	42	4	42	316	2384	100	1582	"S727"
0	0	0	26	8	1	"STAT1 "	"P42224"	10390	33850	200	4343	4368	290	6	4336	4336	4363	416	9	4	1	0	1380147	0.012	100000.000	100000.000	0.000	0.000	0.000	0.000	0.000	16.610	7	32	7	32	316	2384	100	1583	"S727"
0	0	0	26	9	1	"STAT1 "	"P42224"	10890	33850	200	4423	4422	227	5	4399	4399	4449	937	21	0	0	0	1397508	-0.029	100000.000	100000.000	0.000	0.000	0.000	0.000	0.000	16.610	24	23	24	23	316	2384	100	1584	"S727"
0	0	0	26	1	2	"STAT4 "	"Q14765"	6890	34530	180	7037	6912	631	9	4316	4316	4351	729	16	96	92	0	1769425	3.513	100000.000	100000.000	0.000	0.000	0.000	0.000	0.000	16.610	2721	2596	2721	2596	256	1924	100	1585	"S722"
0	0	0	26	2	2	"STAT4 "	"Q14765"	7390	34520	170	7026	7098	533	7	4275	4275	4304	301	6	100	100	0	1476443	9.282	100000.000	100000.000	0.000	0.000	0.000	0.000	0.000	16.610	2751	2823	2751	2823	208	1660	100	1586	"S722"
0	0	0	26	3	2	"STAT4 "	"Q14765"	7890	34520	170	7026	7035	381	5	4253	4253	4299	544	12	99	99	0	1463186	5.029	100000.000	100000.000	0.000	0.000	0.000	0.000	0.000	16.610	2773	2782	2773	2782	208	1660	100	1587	"S722"
0	0	0	26	4	2	"STMN1"	"P16949"	8390	34500	200	4227	4230	218	5	4272	4272	4302	298	6	5	1	0	1336696	-0.242	100000.000	100000.000	0.000	0.000	0.000	0.000	0.000	16.610	-45	-42	-45	-42	316	2384	100	1588	"S37"
0	0	0	26	5	2	"STMN1"	"P16949"	8890	34500	200	4194	4220	252	5	4206	4206	4225	212	5	12	2	0	1333474	-0.024	100000.000	100000.000	0.000	0.000	0.000	0.000	0.000	16.610	-12	14	-12	14	316	2384	100	1589	"S37"
0	0	0	26	6	2	"STMN1"	"P16949"	9390	34500	200	4133	4142	188	4	4178	4178	4209	427	10	0	0	0	1308971	-0.157	100000.000	100000.000	0.000	0.000	0.000	0.000	0.000	16.610	-45	-36	-45	-36	316	2384	100	1590	"S37"
0	0	0	26	7	2	"ACC1"	"Q13085 "	9890	34500	90	5008	4853	528	10	4160	4160	4163	221	5	73	65	0	252367	3.122	100000.000	100000.000	0.000	0.000	0.000	0.000	0.000	16.610	848	693	848	693	52	420	100	1591	"S1263"
0	0	0	26	8	2	"ACC1"	"Q13085 "	10390	34510	80	5019	5079	810	15	4250	4250	4280	395	9	82	46	0	264100	2.023	100000.000	100000.000	0.000	0.000	0.000	0.000	0.000	16.610	769	829	769	829	52	340	100	1592	"S1263"
0	0	0	26	9	2	"ACC1"	"Q13085 "	10900	34480	110	4664	4768	513	10	4298	4298	4431	1646	37	0	0	0	381476	0.205	100000.000	100000.000	0.000	0.000	0.000	0.000	0.000	16.610	366	470	366	470	80	656	100	1593	"S1263"
0	0	0	26	1	3	"TRAF6"	"Q9Y4K3"	6900	35170	110	4586	4627	296	6	4336	4336	4380	560	12	18	1	0	370188	0.441	100000.000	100000.000	0.000	0.000	0.000	0.000	0.000	16.610	250	291	250	291	80	656	100	1594	"Y353"
0	0	0	26	2	3	"TRAF6"	"Q9Y4K3"	7390	35160	200	4374	4390	291	6	4289	4289	4307	336	7	18	2	0	1387089	0.247	100000.000	100000.000	0.000	0.000	0.000	0.000	0.000	16.610	85	101	85	101	316	2384	100	1595	"Y353"
0	0	0	26	3	3	"TRAF6"	"Q9Y4K3"	7890	35160	200	4269	4301	230	5	4245	4245	4277	320	7	12	2	0	1358974	0.075	100000.000	100000.000	0.000	0.000	0.000	0.000	0.000	16.610	24	56	24	56	316	2384	100	1596	"Y353"
0	0	0	26	4	3	"BLNK"	"Q8WV28"	8400	35140	70	7947	7240	1460	20	4226	4226	4324	686	15	87	81	0	231674	4.251	100000.000	100000.000	0.000	0.000	0.000	0.000	0.000	16.610	3721	3014	3721	3014	32	236	100	1597	"Y72"
0	0	0	26	5	3	"BLNK"	"Q8WV28"	8900	35160	90	7759	6923	1466	21	4209	4209	4223	225	5	86	84	0	359996	12.000	100000.000	100000.000	0.000	0.000	0.000	0.000	0.000	16.610	3550	2714	3550	2714	52	420	100	1598	"Y72"
0	0	0	26	6	3	"BLNK"	"Q8WV28"	9400	35150	80	7550	6832	1370	20	4155	4155	4177	236	5	92	88	0	355240	11.250	100000.000	100000.000	0.000	0.000	0.000	0.000	0.000	16.610	3395	2677	3395	2677	52	340	100	1599	"Y72"
0	0	0	26	7	3	"CD19"	"P15391"	9900	35150	70	5753	5700	365	6	4192	4192	4216	249	5	100	96	0	182399	5.960	100000.000	100000.000	0.000	0.000	0.000	0.000	0.000	16.610	1561	1508	1561	1508	32	236	100	1600	"Y531"
0	0	0	26	8	3	"CD19"	"P15391"	10410	35150	80	5587	5456	540	9	4231	4231	4239	306	7	90	82	0	283732	3.977	100000.000	100000.000	0.000	0.000	0.000	0.000	0.000	16.610	1356	1225	1356	1225	52	340	100	1601	"Y531"
0	0	0	26	9	3	"CD19"	"P15391"	10900	35160	120	4344	4815	945	19	4284	4284	4287	226	5	42	36	0	577822	2.336	100000.000	100000.000	0.000	0.000	0.000	0.000	0.000	16.610	60	531	60	531	120	820	100	1602	"Y531"
0	0	0	26	1	4	"p300"	"Q09472"	6890	35800	200	4356	4378	244	5	4410	4410	4431	357	8	4	0	0	1383408	-0.148	100000.000	100000.000	0.000	0.000	0.000	0.000	0.000	16.610	-54	-32	-54	-32	316	2384	100	1603	"S2279"
0	0	0	26	2	4	"p300"	"Q09472"	7390	35800	200	4363	4398	450	10	4368	4368	4430	1237	27	0	0	0	1389863	-0.026	100000.000	100000.000	0.000	0.000	0.000	0.000	0.000	16.610	-5	30	-5	30	316	2384	100	1604	"S2279"
0	0	0	26	3	4	"p300"	"Q09472"	7900	35820	80	4403	4395	229	5	4385	4385	4383	212	4	17	3	0	228530	0.057	100000.000	100000.000	0.000	0.000	0.000	0.000	0.000	16.610	18	10	18	10	52	340	100	1605	"S2279"
0	0	0	26	4	4	"fyn"	"P06241"	8400	35810	90	4731	4730	326	6	4304	4304	4319	253	5	71	44	0	245942	1.625	100000.000	100000.000	0.000	0.000	0.000	0.000	0.000	16.610	427	426	427	426	52	420	100	1606	"Y420"
0	0	0	26	5	4	"fyn"	"P06241"	8900	35800	70	4875	6054	5351	88	4327	4327	4355	262	6	87	53	0	193742	6.485	100000.000	100000.000	0.000	0.000	0.000	0.000	0.000	16.610	548	1727	548	1727	32	236	100	1607	"Y420"
0	0	0	26	6	4	"fyn"	"P06241"	9390	35780	100	4607	4605	345	7	4240	4240	4285	428	9	45	7	0	368408	0.748	100000.000	100000.000	0.000	0.000	0.000	0.000	0.000	16.610	367	365	367	365	80	560	100	1608	"Y420"
0	0	0	26	7	4	"HSP27"	"P04792"	9900	35800	130	5668	5447	705	12	4295	4295	4341	668	15	74	53	0	653660	1.656	100000.000	100000.000	0.000	0.000	0.000	0.000	0.000	16.610	1373	1152	1373	1152	120	940	100	1609	"S78"
0	0	0	26	8	4	"HSP27"	"P04792"	10400	35790	110	5594	5530	405	7	4213	4213	4245	316	7	98	96	0	442408	4.066	100000.000	100000.000	0.000	0.000	0.000	0.000	0.000	16.610	1381	1317	1381	1317	80	656	100	1610	"S78"
0	0	0	26	9	4	"HSP27"	"P04792"	10900	35790	110	5540	5397	596	11	4194	4194	4219	414	9	82	77	0	431748	2.845	100000.000	100000.000	0.000	0.000	0.000	0.000	0.000	16.610	1346	1203	1346	1203	80	656	100	1611	"S78"
0	0	0	26	1	5	"IL-8R B "	"P25025"	6890	36450	90	4683	4696	386	8	4422	4422	4436	257	5	51	15	0	244188	1.012	100000.000	100000.000	0.000	0.000	0.000	0.000	0.000	16.610	261	274	261	274	52	420	100	1612	"S352"
0	0	0	26	2	5	"IL-8R B "	"P25025"	7390	36440	200	4478	4582	1773	38	4448	4448	4481	732	16	1	0	0	1447826	0.138	100000.000	100000.000	0.000	0.000	0.000	0.000	0.000	16.610	30	134	30	134	316	2384	100	1613	"S352"
0	0	0	26	3	5	"IL-8R B "	"P25025"	7890	36440	200	4553	4588	285	6	4422	4422	4437	337	7	17	4	0	1449732	0.448	100000.000	100000.000	0.000	0.000	0.000	0.000	0.000	16.610	131	166	131	166	316	2384	100	1614	"S352"
0	0	0	26	4	5	"IRF-3 "	"Q14653"	8390	36440	200	4536	4616	462	10	4360	4360	4459	564	12	21	2	0	1458617	0.278	100000.000	100000.000	0.000	0.000	0.000	0.000	0.000	16.610	176	256	176	256	316	2384	100	1615	"S385"
0	0	0	26	5	5	"IRF-3 "	"Q14653"	8910	36440	130	4819	4809	252	5	4326	4326	4364	507	11	45	3	0	577056	0.878	100000.000	100000.000	0.000	0.000	0.000	0.000	0.000	16.610	493	483	493	483	120	940	100	1616	"S385"
0	0	0	26	6	5	"IRF-3 "	"Q14653"	9410	36440	130	4798	4821	310	6	4282	4282	4319	574	13	37	5	0	578539	0.875	100000.000	100000.000	0.000	0.000	0.000	0.000	0.000	16.610	516	539	516	539	120	940	100	1617	"S385"
0	0	0	26	7	5	"LSD1"	"O60341"	9900	36440	90	7165	7181	504	7	4293	4293	4295	295	6	100	100	0	373433	9.783	100000.000	100000.000	0.000	0.000	0.000	0.000	0.000	16.610	2872	2888	2872	2888	52	420	100	1618	"S131"
0	0	0	26	8	5	"LSD1"	"O60341"	10400	36430	90	6623	6675	710	10	4285	4285	4440	1709	38	90	1	0	347089	1.308	100000.000	100000.000	0.000	0.000	0.000	0.000	0.000	16.610	2338	2390	2338	2390	52	420	100	1619	"S131"
0	0	0	26	9	5	"LSD1"	"O60341"	10900	36430	80	6434	6494	651	10	4207	4207	4222	221	5	100	96	0	337668	10.281	100000.000	100000.000	0.000	0.000	0.000	0.000	0.000	16.610	2227	2287	2227	2287	52	340	100	1620	"S131"
0	0	0	26	1	6	"MAPKAPK5"	"Q8IW41"	6890	37100	80	10012	9590	1416	14	4509	4509	4512	254	5	98	94	0	498694	19.992	100000.000	100000.000	0.000	0.000	0.000	0.000	0.000	16.610	5503	5081	5503	5081	52	340	100	1621	"T182"
0	0	0	26	2	6	"MAPKAPK5"	"Q8IW41"	7380	37110	130	5618	6973	2695	38	4460	4460	4465	330	7	55	53	0	836781	7.600	100000.000	100000.000	0.000	0.000	0.000	0.000	0.000	16.610	1158	2513	1158	2513	120	940	100	1622	"T182"
0	0	0	26	3	6	"MAPKAPK5"	"Q8IW41"	7900	37090	90	9912	9870	2477	25	4492	4492	4562	1086	23	96	94	0	513223	4.888	100000.000	100000.000	0.000	0.000	0.000	0.000	0.000	16.610	5420	5378	5420	5378	52	420	100	1623	"T182"
0	0	0	26	4	6	"P27kip1"	"P46527"	8400	37080	200	4521	4541	221	4	4459	4459	4477	295	6	10	2	0	1434960	0.217	100000.000	100000.000	0.000	0.000	0.000	0.000	0.000	16.610	62	82	62	82	316	2384	100	1624	"T157"
0	0	0	26	5	6	"P27kip1"	"P46527"	8900	37080	200	4396	4415	337	7	4392	4392	4416	331	7	8	0	0	1395270	-0.003	100000.000	100000.000	0.000	0.000	0.000	0.000	0.000	16.610	4	23	4	23	316	2384	100	1625	"T157"
0	0	0	26	6	6	"P27kip1"	"P46527"	9420	37080	70	4609	4699	446	9	4332	4332	4350	211	4	62	21	0	150375	1.654	100000.000	100000.000	0.000	0.000	0.000	0.000	0.000	16.610	277	367	277	367	32	236	100	1626	"T157"
0	0	0	26	7	6	"p67phox"	"P19878"	9900	37080	200	4219	4263	543	12	4297	4297	4374	669	15	2	0	0	1347252	-0.166	100000.000	100000.000	0.000	0.000	0.000	0.000	0.000	16.610	-78	-34	-78	-34	316	2384	100	1627	"T233"
0	0	0	26	8	6	"p67phox"	"P19878"	10400	37080	200	4346	4625	3274	70	4323	4323	4452	1965	44	0	0	0	1461516	0.088	100000.000	100000.000	0.000	0.000	0.000	0.000	0.000	16.610	23	302	23	302	316	2384	100	1628	"T233"
0	0	0	26	9	6	"p67phox"	"P19878"	10900	37070	200	4350	4396	835	18	4306	4306	4334	498	11	4	0	0	1389057	0.124	100000.000	100000.000	0.000	0.000	0.000	0.000	0.000	16.610	44	90	44	90	316	2384	100	1629	"T233"
-75	0	0	26	1	7	"empty"	"empty"	6890	37700	200	4518	4586	1050	22	4449	4449	4478	367	8	13	1	0	1449119	0.294	100000.000	100000.000	0.000	0.000	0.000	0.000	0.000	16.610	69	137	69	137	316	2384	100	1630	"empty"
-75	0	0	26	2	7	"empty"	"empty"	7390	37700	200	4371	4379	229	5	4419	4419	4439	483	10	1	0	0	1383788	-0.124	100000.000	100000.000	0.000	0.000	0.000	0.000	0.000	16.610	-48	-40	-48	-40	316	2384	100	1631	"empty"
-75	0	0	26	3	7	"empty"	"empty"	7890	37700	200	4366	4396	355	8	4341	4341	4373	496	11	4	0	0	1389047	0.046	100000.000	100000.000	0.000	0.000	0.000	0.000	0.000	16.610	25	55	25	55	316	2384	100	1632	"empty"
-75	0	0	26	4	7	"empty"	"empty"	8390	37700	200	4333	4351	262	6	4327	4327	4359	515	11	1	0	0	1374942	-0.016	100000.000	100000.000	0.000	0.000	0.000	0.000	0.000	16.610	6	24	6	24	316	2384	100	1633	"empty"
-75	0	0	26	5	7	"empty"	"empty"	8890	37700	200	4459	4455	220	4	4390	4390	4399	244	5	18	2	0	1407645	0.230	100000.000	100000.000	0.000	0.000	0.000	0.000	0.000	16.610	69	65	69	65	316	2384	100	1634	"empty"
-75	0	0	26	6	7	"empty"	"empty"	9390	37700	200	4358	4385	293	6	4375	4375	4423	1160	26	0	0	0	1385804	-0.033	100000.000	100000.000	0.000	0.000	0.000	0.000	0.000	16.610	-17	10	-17	10	316	2384	100	1635	"empty"
-75	0	0	26	7	7	"empty"	"empty"	9890	37700	200	4259	4375	1694	38	4301	4301	4330	452	10	2	1	0	1382386	0.100	100000.000	100000.000	0.000	0.000	0.000	0.000	0.000	16.610	-42	74	-42	74	316	2384	100	1636	"empty"
-75	0	0	26	8	7	"empty"	"empty"	10390	37700	200	4210	4207	278	6	4259	4259	4300	873	20	0	0	0	1329502	-0.107	100000.000	100000.000	0.000	0.000	0.000	0.000	0.000	16.610	-49	-52	-49	-52	316	2384	100	1637	"empty"
-75	0	0	26	9	7	"empty"	"empty"	10890	37700	200	4376	4428	450	10	4304	4304	4346	680	15	2	0	0	1399308	0.121	100000.000	100000.000	0.000	0.000	0.000	0.000	0.000	16.610	72	124	72	124	316	2384	100	1638	"empty"
0	0	0	27	1	1	"Jak2 "	"O60674"	11360	33830	130	10617	12005	7394	61	4367	4367	4379	265	6	99	99	0	1440630	28.777	100000.000	100000.000	0.000	0.000	0.000	0.000	0.000	16.610	6250	7638	6250	7638	120	940	100	1639	"Y221"
0	0	0	27	2	1	"Jak2 "	"O60674"	11860	33830	130	13106	13038	623	4	4329	4329	4354	245	5	100	100	0	1564552	35.445	100000.000	100000.000	0.000	0.000	0.000	0.000	0.000	16.610	8777	8709	8777	8709	120	940	100	1640	"Y221"
0	0	0	27	3	1	"Jak2 "	"O60674"	12360	33820	130	12928	12860	1376	10	4396	4396	4456	809	18	100	100	0	1543247	10.388	100000.000	100000.000	0.000	0.000	0.000	0.000	0.000	16.610	8532	8464	8532	8464	120	940	100	1641	"Y221"
0	0	0	27	4	1	"K8"	"P05787"	12860	33820	200	4313	4327	343	7	4440	4440	4480	480	10	3	0	0	1367407	-0.319	100000.000	100000.000	0.000	0.000	0.000	0.000	0.000	16.610	-127	-113	-127	-113	316	2384	100	1642	"S74"
0	0	0	27	5	1	"K8"	"P05787"	13360	33820	200	4241	4308	593	13	4361	4361	4428	1273	28	1	1	0	1361411	-0.094	100000.000	100000.000	0.000	0.000	0.000	0.000	0.000	16.610	-120	-53	-120	-53	316	2384	100	1643	"S74"
0	0	0	27	6	1	"K8"	"P05787"	13860	33820	200	4010	4423	3714	83	4247	4247	4269	246	5	7	4	0	1397702	0.626	100000.000	100000.000	0.000	0.000	0.000	0.000	0.000	16.610	-237	176	-237	176	316	2384	100	1644	"S74"
0	0	0	27	7	1	"Met "	"P08581"	14370	33820	100	6054	6096	664	10	4167	4167	4173	200	4	98	96	0	487667	9.615	100000.000	100000.000	0.000	0.000	0.000	0.000	0.000	16.610	1887	1929	1887	1929	80	560	100	1645	"Y1234"
0	0	0	27	8	1	"Met "	"P08581"	14870	33820	100	5514	5520	328	5	4086	4086	4110	212	5	100	98	0	441606	6.651	100000.000	100000.000	0.000	0.000	0.000	0.000	0.000	16.610	1428	1434	1428	1434	80	560	100	1646	"Y1234"
0	0	0	27	9	1	"Met "	"P08581"	15370	33820	110	5715	5772	639	11	4046	4046	4048	213	5	97	95	0	461751	8.094	100000.000	100000.000	0.000	0.000	0.000	0.000	0.000	16.610	1669	1726	1669	1726	80	656	100	1647	"Y1234"
0	0	0	27	1	2	"MSK2"	"O75676"	11340	34440	90	4310	5347	4803	89	4311	4311	4336	248	5	17	11	0	278056	4.077	100000.000	100000.000	0.000	0.000	0.000	0.000	0.000	16.610	-1	1036	-1	1036	52	420	100	1648	"S360"
0	0	0	27	2	2	"MSK2"	"O75676"	11840	34440	200	4366	4388	264	6	4397	4397	4454	528	11	2	0	0	1386752	-0.125	100000.000	100000.000	0.000	0.000	0.000	0.000	0.000	16.610	-31	-9	-31	-9	316	2384	100	1649	"S360"
0	0	0	27	3	2	"MSK2"	"O75676"	12340	34440	200	4402	4519	1301	28	4454	4454	4473	255	5	8	2	0	1427923	0.180	100000.000	100000.000	0.000	0.000	0.000	0.000	0.000	16.610	-52	65	-52	65	316	2384	100	1650	"S360"
0	0	0	27	4	2	"NFkB-p100 "	"Q00653"	12840	34440	200	4365	4416	313	7	4423	4423	4463	755	16	2	0	0	1395576	-0.062	100000.000	100000.000	0.000	0.000	0.000	0.000	0.000	16.610	-58	-7	-58	-7	316	2384	100	1651	"S99"
0	0	0	27	5	2	"NFkB-p100 "	"Q00653"	13340	34440	200	4338	4352	224	5	4382	4382	4416	435	9	1	0	0	1375168	-0.147	100000.000	100000.000	0.000	0.000	0.000	0.000	0.000	16.610	-44	-30	-44	-30	316	2384	100	1652	"S99"
0	0	0	27	6	2	"NFkB-p100 "	"Q00653"	13840	34440	200	4285	4305	209	4	4329	4329	4357	257	5	10	1	0	1360451	-0.202	100000.000	100000.000	0.000	0.000	0.000	0.000	0.000	16.610	-44	-24	-44	-24	316	2384	100	1653	"S99"
0	0	0	27	7	2	"PKACa "	"P17612"	14340	34440	200	4199	4214	264	6	4195	4195	4212	206	4	14	4	0	1331473	0.010	100000.000	100000.000	0.000	0.000	0.000	0.000	0.000	16.610	4	19	4	19	316	2384	100	1654	"S10"
0	0	0	27	8	2	"PKACa "	"P17612"	14840	34440	200	4109	4117	234	5	4121	4121	4136	236	5	9	2	0	1300923	-0.081	100000.000	100000.000	0.000	0.000	0.000	0.000	0.000	16.610	-12	-4	-12	-4	316	2384	100	1655	"S10"
0	0	0	27	9	2	"PKACa "	"P17612"	15340	34440	200	4068	4075	262	6	4081	4081	4099	311	7	6	1	0	1287550	-0.077	100000.000	100000.000	0.000	0.000	0.000	0.000	0.000	16.610	-13	-6	-13	-6	316	2384	100	1656	"S10"
0	0	0	27	1	3	"p70S6K"	"P23443"	11370	35100	200	4330	4397	540	12	4282	4282	4361	1216	27	0	0	0	1389356	0.030	100000.000	100000.000	0.000	0.000	0.000	0.000	0.000	16.610	48	115	48	115	316	2384	100	1657	"S447"
0	0	0	27	2	3	"p70S6K"	"P23443"	11870	35100	200	4423	5137	5651	110	4354	4354	4406	587	13	7	2	0	1623205	1.245	100000.000	100000.000	0.000	0.000	0.000	0.000	0.000	16.610	69	783	69	783	316	2384	100	1658	"S447"
0	0	0	27	3	3	"p70S6K"	"P23443"	12360	35090	100	4705	4846	1023	21	4503	4503	4532	226	4	47	17	0	387655	1.389	100000.000	100000.000	0.000	0.000	0.000	0.000	0.000	16.610	202	343	202	343	80	560	100	1659	"S447"
0	0	0	27	4	3	"PDK1"	"O15530"	12870	35120	80	11929	11581	1205	10	4491	4491	4493	243	5	100	100	0	602209	29.169	100000.000	100000.000	0.000	0.000	0.000	0.000	0.000	16.610	7438	7090	7438	7090	52	340	100	1660	"Y376"
0	0	0	27	5	3	"PDK1"	"O15530"	13380	35120	90	12009	11556	1602	13	4331	4331	4343	242	5	98	98	0	600912	29.806	100000.000	100000.000	0.000	0.000	0.000	0.000	0.000	16.610	7678	7225	7678	7225	52	420	100	1661	"Y376"
0	0	0	27	6	3	"PDK1"	"O15530"	13880	35110	140	4792	7747	3953	51	4319	4319	4363	470	10	50	46	0	1208495	7.200	100000.000	100000.000	0.000	0.000	0.000	0.000	0.000	16.610	473	3428	473	3428	156	1140	100	1662	"Y376"
0	0	0	27	7	3	"Ripk1"	"Q13546"	14390	35110	150	5425	5465	489	8	4215	4215	4239	226	5	99	98	0	852602	5.425	100000.000	100000.000	0.000	0.000	0.000	0.000	0.000	16.610	1210	1250	1210	1250	156	1272	100	1663	"Y694"
0	0	0	27	8	3	"Ripk1"	"Q13546"	14880	35110	160	5341	5347	372	6	4160	4160	4248	1467	34	20	0	0	1112276	0.749	100000.000	100000.000	0.000	0.000	0.000	0.000	0.000	16.610	1181	1187	1181	1187	208	1512	100	1664	"Y694"
0	0	0	27	9	3	"Ripk1"	"Q13546"	15380	35110	160	5397	5443	455	8	4141	4141	4151	221	5	99	98	0	1132045	5.846	100000.000	100000.000	0.000	0.000	0.000	0.000	0.000	16.610	1256	1302	1256	1302	208	1512	100	1665	"Y694"
0	0	0	27	1	4	"SHC3"	"Q92529"	11350	35730	200	4286	4426	462	10	4252	4252	4302	1122	26	9	0	0	1398585	0.111	100000.000	100000.000	0.000	0.000	0.000	0.000	0.000	16.610	34	174	34	174	316	2384	100	1666	"Y341"
0	0	0	27	2	4	"SHC3"	"Q92529"	11850	35730	200	4364	4514	530	11	4338	4338	4379	776	17	14	4	0	1426483	0.174	100000.000	100000.000	0.000	0.000	0.000	0.000	0.000	16.610	26	176	26	176	316	2384	100	1667	"Y341"
0	0	0	27	3	4	"SHC3"	"Q92529"	12350	35730	200	4451	4616	519	11	4448	4448	4471	277	6	22	14	0	1458638	0.523	100000.000	100000.000	0.000	0.000	0.000	0.000	0.000	16.610	3	168	3	168	316	2384	100	1668	"Y341"
0	0	0	27	4	4	"Smad3 "	"P84022"	12850	35730	200	4645	4675	259	5	4597	4597	4637	729	15	1	0	0	1477320	0.052	100000.000	100000.000	0.000	0.000	0.000	0.000	0.000	16.610	48	78	48	78	316	2384	100	1669	"S208"
0	0	0	27	5	4	"Smad3 "	"P84022"	13350	35730	200	4432	4473	275	6	4408	4408	4436	292	6	15	5	0	1413578	0.127	100000.000	100000.000	0.000	0.000	0.000	0.000	0.000	16.610	24	65	24	65	316	2384	100	1670	"S208"
0	0	0	27	6	4	"Smad3 "	"P84022"	13850	35730	200	4316	4365	274	6	4286	4286	4321	418	9	11	2	0	1379262	0.105	100000.000	100000.000	0.000	0.000	0.000	0.000	0.000	16.610	30	79	30	79	316	2384	100	1671	"S208"
0	0	0	27	7	4	"TAK1 "	"O43318"	14350	35730	200	4271	4291	196	4	4239	4239	4296	1335	31	0	0	0	1355819	-0.004	100000.000	100000.000	0.000	0.000	0.000	0.000	0.000	16.610	32	52	32	52	316	2384	100	1672	"T187"
0	0	0	27	8	4	"TAK1 "	"O43318"	14850	35730	200	4199	4233	313	7	4135	4135	4181	891	21	0	0	0	1337671	0.058	100000.000	100000.000	0.000	0.000	0.000	0.000	0.000	16.610	64	98	64	98	316	2384	100	1673	"T187"
0	0	0	27	9	4	"TAK1 "	"O43318"	15350	35730	200	4097	4116	236	5	4084	4084	4117	679	16	1	0	0	1300510	-0.001	100000.000	100000.000	0.000	0.000	0.000	0.000	0.000	16.610	13	32	13	32	316	2384	100	1674	"T187"
0	0	0	27	1	5	"ACC1"	"P68133"	11360	36390	170	6284	5751	1102	19	4255	4255	4393	1688	38	65	1	0	1196117	0.805	100000.000	100000.000	0.000	0.000	0.000	0.000	0.000	16.610	2029	1496	2029	1496	208	1660	100	1675	"Y93"
0	0	0	27	2	5	"ACC1"	"P68133"	11850	36370	200	4696	5372	1225	22	4274	4274	4296	275	6	53	49	0	1697687	3.913	100000.000	100000.000	0.000	0.000	0.000	0.000	0.000	16.610	422	1098	422	1098	316	2384	100	1676	"Y93"
0	0	0	27	3	5	"ACC1"	"P68133"	12350	36370	200	5447	5527	1119	20	4366	4366	4434	1029	23	50	38	0	1746619	1.062	100000.000	100000.000	0.000	0.000	0.000	0.000	0.000	16.610	1081	1161	1081	1161	316	2384	100	1677	"Y93"
0	0	0	27	4	5	"A-Raf"	"P10398"	12850	36370	200	4713	4715	389	8	4505	4505	4768	3145	65	0	0	0	1489908	-0.017	100000.000	100000.000	0.000	0.000	0.000	0.000	0.000	16.610	208	210	208	210	316	2384	100	1678	"T20"
0	0	0	27	5	5	"A-Raf"	"P10398"	13350	36370	200	4775	4895	480	9	4594	4594	4623	330	7	38	21	0	1546814	0.824	100000.000	100000.000	0.000	0.000	0.000	0.000	0.000	16.610	181	301	181	301	316	2384	100	1679	"T20"
0	0	0	27	6	5	"A-Raf"	"P10398"	13850	36370	200	4609	4670	402	8	4416	4416	4442	333	7	32	14	0	1475597	0.685	100000.000	100000.000	0.000	0.000	0.000	0.000	0.000	16.610	193	254	193	254	316	2384	100	1680	"T20"
0	0	0	27	7	5	"BCAP"	"Q6ZUJ8"	14350	36370	200	4286	4384	412	9	4233	4233	4254	249	5	25	16	0	1385325	0.522	100000.000	100000.000	0.000	0.000	0.000	0.000	0.000	16.610	53	151	53	151	316	2384	100	1681	"Y570"
0	0	0	27	8	5	"BCAP"	"Q6ZUJ8"	14850	36370	200	4243	4349	330	7	4149	4149	4358	3086	70	0	0	0	1374255	-0.003	100000.000	100000.000	0.000	0.000	0.000	0.000	0.000	16.610	94	200	94	200	316	2384	100	1682	"Y570"
0	0	0	27	9	5	"BCAP"	"Q6ZUJ8"	15350	36370	200	4134	4218	381	9	4079	4079	4106	348	8	22	6	0	1332930	0.322	100000.000	100000.000	0.000	0.000	0.000	0.000	0.000	16.610	55	139	55	139	316	2384	100	1683	"Y570"
0	0	0	27	1	6	"Cofilin 1"	"P23528"	11380	37030	130	4441	6427	2784	43	4275	4275	4296	314	7	45	41	0	771293	6.787	100000.000	100000.000	0.000	0.000	0.000	0.000	0.000	16.610	166	2152	166	2152	120	940	100	1684	"Y139"
0	0	0	27	2	6	"Cofilin 1"	"P23528"	11870	37050	140	4476	6169	2675	43	4303	4303	4320	234	5	46	37	0	962338	7.902	100000.000	100000.000	0.000	0.000	0.000	0.000	0.000	16.610	173	1866	173	1866	156	1140	100	1685	"Y139"
0	0	0	27	3	6	"Cofilin 1"	"P23528"	12370	37050	140	4637	6831	3043	44	4377	4377	4387	228	5	52	46	0	1065591	10.719	100000.000	100000.000	0.000	0.000	0.000	0.000	0.000	16.610	260	2454	260	2454	156	1140	100	1686	"Y139"
0	0	0	27	4	6	"CTNNB1"	"P35222"	12850	37020	200	4307	4308	257	5	4397	4397	4426	332	7	2	1	0	1361318	-0.355	100000.000	100000.000	0.000	0.000	0.000	0.000	0.000	16.610	-90	-89	-90	-89	316	2384	100	1687	"Y654"
0	0	0	27	5	6	"CTNNB1"	"P35222"	13350	37020	200	4365	4422	459	10	4441	4441	4517	961	21	2	1	0	1397301	-0.099	100000.000	100000.000	0.000	0.000	0.000	0.000	0.000	16.610	-76	-19	-76	-19	316	2384	100	1688	"Y654"
0	0	0	27	6	6	"CTNNB1"	"P35222"	13850	37020	200	4578	4577	238	5	4519	4519	4591	1016	22	0	0	0	1446369	-0.014	100000.000	100000.000	0.000	0.000	0.000	0.000	0.000	16.610	59	58	59	58	316	2384	100	1689	"Y654"
0	0	0	27	7	6	"IFNGR1 "	"P15260"	14350	37020	200	4529	4922	1038	21	4361	4361	4389	534	12	28	23	0	1555246	0.998	100000.000	100000.000	0.000	0.000	0.000	0.000	0.000	16.610	168	561	168	561	316	2384	100	1690	"S495"
0	0	0	27	8	6	"IFNGR1 "	"P15260"	14850	37020	200	4267	4542	713	15	4130	4130	4258	2281	53	1	0	0	1435265	0.125	100000.000	100000.000	0.000	0.000	0.000	0.000	0.000	16.610	137	412	137	412	316	2384	100	1691	"S495"
0	0	0	27	9	6	"IFNGR1 "	"P15260"	15350	37020	200	4150	4415	648	14	4082	4082	4107	416	10	25	22	0	1395189	0.740	100000.000	100000.000	0.000	0.000	0.000	0.000	0.000	16.610	68	333	68	333	316	2384	100	1692	"S495"
-75	0	0	27	1	7	"empty"	"empty"	11350	37660	200	4296	4320	236	5	4288	4288	4309	315	7	10	0	0	1365065	0.035	100000.000	100000.000	0.000	0.000	0.000	0.000	0.000	16.610	8	32	8	32	316	2384	100	1693	"empty"
-75	0	0	27	2	7	"empty"	"empty"	11850	37660	200	4264	4294	229	5	4299	4299	4339	768	17	1	0	0	1357025	-0.059	100000.000	100000.000	0.000	0.000	0.000	0.000	0.000	16.610	-35	-5	-35	-5	316	2384	100	1694	"empty"
-75	0	0	27	3	7	"empty"	"empty"	12350	37660	200	4360	4633	2556	55	4359	4359	4387	429	9	3	1	0	1464115	0.573	100000.000	100000.000	0.000	0.000	0.000	0.000	0.000	16.610	1	274	1	274	316	2384	100	1695	"empty"
-75	0	0	27	4	7	"empty"	"empty"	12850	37660	200	4394	4404	220	4	4380	4380	4433	953	21	0	0	0	1391820	-0.030	100000.000	100000.000	0.000	0.000	0.000	0.000	0.000	16.610	14	24	14	24	316	2384	100	1696	"empty"
-75	0	0	27	5	7	"empty"	"empty"	13350	37660	200	4311	4330	304	7	4332	4332	4351	274	6	9	0	0	1368229	-0.077	100000.000	100000.000	0.000	0.000	0.000	0.000	0.000	16.610	-21	-2	-21	-2	316	2384	100	1697	"empty"
-75	0	0	27	6	7	"empty"	"empty"	13850	37660	200	4290	4305	231	5	4333	4333	4358	357	8	4	1	0	1360465	-0.148	100000.000	100000.000	0.000	0.000	0.000	0.000	0.000	16.610	-43	-28	-43	-28	316	2384	100	1698	"empty"
0	0	0	27	7	7	"GLQAWPG-pS-AIPQFLG_GLQAWPGEAIPQFLG_60vs40"	"GLQAWPG-pS-AIPQFLG_GLQAWPGEAIPQFLG_60vs40"	14380	37660	110	8834	9743	5204	53	4381	4381	4442	547	12	68	61	0	779413	9.691	100000.000	100000.000	0.000	0.000	0.000	0.000	0.000	16.610	4453	5362	4453	5362	80	656	100	1699	"GLQAWPG-pS-AIPQFLG_GLQAWPGEAIPQFLG_60vs40"
0	0	0	27	8	7	"GLQAWPG-pS-AIPQFLG_GLQAWPGEAIPQFLG_60vs40"	"GLQAWPG-pS-AIPQFLG_GLQAWPGEAIPQFLG_60vs40"	14870	37660	130	7311	8418	4512	53	4171	4171	4177	229	5	63	55	0	1010158	18.520	100000.000	100000.000	0.000	0.000	0.000	0.000	0.000	16.610	3140	4247	3140	4247	120	940	100	1700	"GLQAWPG-pS-AIPQFLG_GLQAWPGEAIPQFLG_60vs40"
0	0	0	27	9	7	"GLQAWPG-pS-AIPQFLG_GLQAWPGEAIPQFLG_60vs40"	"GLQAWPG-pS-AIPQFLG_GLQAWPGEAIPQFLG_60vs40"	15370	37660	130	6785	7852	3784	48	4062	4062	4081	287	7	65	55	0	942296	13.139	100000.000	100000.000	0.000	0.000	0.000	0.000	0.000	16.610	2723	3790	2723	3790	120	940	100	1701	"GLQAWPG-pS-AIPQFLG_GLQAWPGEAIPQFLG_60vs40"
0	0	0	28	1	1	"BLNK "	"Q8WV28"	15870	33810	70	6717	6415	1031	16	4086	4086	4097	237	5	90	87	0	205285	9.781	100000.000	100000.000	0.000	0.000	0.000	0.000	0.000	16.610	2631	2329	2631	2329	32	236	100	1702	"Y178"
0	0	0	28	2	1	"BLNK "	"Q8WV28"	16370	33800	200	3978	4396	1227	27	3949	3949	3999	431	10	15	12	0	1389262	0.921	100000.000	100000.000	0.000	0.000	0.000	0.000	0.000	16.610	29	447	29	447	316	2384	100	1703	"Y178"
0	0	0	28	3	1	"BLNK "	"Q8WV28"	16870	33800	70	8982	11126	6230	55	4039	4039	4138	654	15	96	96	0	356030	10.685	100000.000	100000.000	0.000	0.000	0.000	0.000	0.000	16.610	4943	7087	4943	7087	32	236	100	1704	"Y178"
0	0	0	28	4	1	"Catalase"	"P04040"	17390	33780	140	4377	6085	4131	67	4094	4094	4264	1571	36	33	25	0	949312	1.159	100000.000	100000.000	0.000	0.000	0.000	0.000	0.000	16.610	283	1991	283	1991	156	1140	100	1705	"Y385"
0	0	0	28	5	1	"Catalase"	"P04040"	17890	33780	140	4404	5720	2631	45	4130	4130	4248	695	16	39	32	0	892363	2.118	100000.000	100000.000	0.000	0.000	0.000	0.000	0.000	16.610	274	1590	274	1590	156	1140	100	1706	"Y385"
0	0	0	28	6	1	"Catalase"	"P04040"	18390	33780	140	4520	5757	2238	38	4207	4207	4337	740	17	41	33	0	898027	1.919	100000.000	100000.000	0.000	0.000	0.000	0.000	0.000	16.610	313	1550	313	1550	156	1140	100	1707	"Y385"
0	0	0	28	7	1	"Cdc42"	"P60953"	18870	33770	110	5721	6646	4595	69	4249	4249	4345	586	13	60	52	0	531665	3.927	100000.000	100000.000	0.000	0.000	0.000	0.000	0.000	16.610	1472	2397	1472	2397	80	656	100	1708	"Y64"
0	0	0	28	8	1	"Cdc42"	"P60953"	19350	33780	100	6354	6368	2477	38	4130	4130	4343	1433	32	60	30	0	509444	1.413	100000.000	100000.000	0.000	0.000	0.000	0.000	0.000	16.610	2224	2238	2224	2238	80	560	100	1709	"Y64"
0	0	0	28	9	1	"Cdc42"	"P60953"	19880	33790	120	4321	5324	1971	37	4116	4116	4261	678	15	37	32	0	638876	1.568	100000.000	100000.000	0.000	0.000	0.000	0.000	0.000	16.610	205	1208	205	1208	120	820	100	1710	"Y64"
0	0	0	28	1	2	"Flt3"	"P36888"	15880	34460	80	4913	4811	456	9	4040	4040	4053	228	5	78	75	0	250155	3.325	100000.000	100000.000	0.000	0.000	0.000	0.000	0.000	16.610	873	771	873	771	52	340	100	1711	"Y842"
0	0	0	28	2	2	"Flt3"	"P36888"	16380	34460	80	4910	4775	407	8	4014	4014	4027	239	5	82	76	0	248283	3.130	100000.000	100000.000	0.000	0.000	0.000	0.000	0.000	16.610	896	761	896	761	52	340	100	1712	"Y842"
0	0	0	28	3	2	"Flt3"	"P36888"	16880	34450	200	4094	4246	702	16	4061	4061	4128	756	18	10	2	0	1341619	0.156	100000.000	100000.000	0.000	0.000	0.000	0.000	0.000	16.610	33	185	33	185	316	2384	100	1713	"Y842"
0	0	0	28	4	2	"gp130 "	"P40189"	17380	34440	140	4502	4628	541	11	4152	4152	4291	1258	29	7	0	0	721933	0.268	100000.000	100000.000	0.000	0.000	0.000	0.000	0.000	16.610	350	476	350	476	156	1140	100	1714	"S782"
0	0	0	28	5	2	"gp130 "	"P40189"	17870	34440	100	4799	5020	956	19	4208	4208	4405	1577	35	11	5	0	401604	0.390	100000.000	100000.000	0.000	0.000	0.000	0.000	0.000	16.610	591	812	591	812	80	560	100	1715	"S782"
0	0	0	28	6	2	"gp130 "	"P40189"	18380	34430	100	4853	5207	1785	34	4203	4203	4276	488	11	65	26	0	416534	1.908	100000.000	100000.000	0.000	0.000	0.000	0.000	0.000	16.610	650	1004	650	1004	80	560	100	1716	"S782"
0	0	0	28	7	2	"HSP60"	"P10809"	18870	34440	200	4442	4687	1072	22	4313	4313	4545	1544	33	4	2	0	1481100	0.092	100000.000	100000.000	0.000	0.000	0.000	0.000	0.000	16.610	129	374	129	374	316	2384	100	1717	"S70"
0	0	0	28	8	2	"HSP60"	"P10809"	19370	34450	140	5490	5861	1543	26	4391	4391	4609	880	19	55	27	0	914286	1.423	100000.000	100000.000	0.000	0.000	0.000	0.000	0.000	16.610	1099	1470	1099	1470	156	1140	100	1718	"S70"
0	0	0	28	9	2	"HSP60"	"P10809"	19860	34420	100	4203	4354	741	17	4019	4019	4133	731	17	11	6	0	348348	0.302	100000.000	100000.000	0.000	0.000	0.000	0.000	0.000	16.610	184	335	184	335	80	560	100	1719	"S70"
0	0	0	28	1	3	"IL7R "	"P16871"	15890	35100	100	6610	6421	737	11	4016	4016	4022	208	5	96	95	0	513712	11.534	100000.000	100000.000	0.000	0.000	0.000	0.000	0.000	16.610	2594	2405	2594	2405	80	560	100	1720	"Y449"
0	0	0	28	2	3	"IL7R "	"P16871"	16380	35110	100	6429	6460	725	11	4141	4141	4158	279	6	96	96	0	516784	8.251	100000.000	100000.000	0.000	0.000	0.000	0.000	0.000	16.610	2288	2319	2288	2319	80	560	100	1721	"Y449"
0	0	0	28	3	3	"IL7R "	"P16871"	16880	35090	110	6800	6709	1129	16	4118	4118	4187	557	13	95	91	0	536693	4.528	100000.000	100000.000	0.000	0.000	0.000	0.000	0.000	16.610	2682	2591	2682	2591	80	656	100	1722	"Y449"
0	0	0	28	4	3	"IRAK4"	"P51617"	17390	35090	100	4193	4641	2268	48	4122	4122	4210	568	13	12	7	0	371269	0.759	100000.000	100000.000	0.000	0.000	0.000	0.000	0.000	16.610	71	519	71	519	80	560	100	1723	"T345"
0	0	0	28	5	3	"IRAK4"	"P51617"	17880	35090	200	4171	4286	655	15	4173	4173	4285	736	17	4	1	0	1354529	0.001	100000.000	100000.000	0.000	0.000	0.000	0.000	0.000	16.610	-2	113	-2	113	316	2384	100	1724	"T345"
0	0	0	28	6	3	"IRAK4"	"P51617"	18380	35080	200	4077	4157	574	13	4243	4243	4401	1202	27	1	0	0	1313747	-0.203	100000.000	100000.000	0.000	0.000	0.000	0.000	0.000	16.610	-166	-86	-166	-86	316	2384	100	1725	"T345"
0	0	0	28	7	3	"LIMK1"	"P53667"	18880	35090	120	9177	8797	2955	33	4503	4503	4716	1281	27	76	68	0	1055683	3.186	100000.000	100000.000	0.000	0.000	0.000	0.000	0.000	16.610	4674	4294	4674	4294	120	820	100	1726	"T508"
0	0	0	28	8	3	"LIMK1"	"P53667"	19390	35090	140	6715	8426	7908	93	4197	4197	4356	835	19	57	55	0	1314379	4.874	100000.000	100000.000	0.000	0.000	0.000	0.000	0.000	16.610	2518	4229	2518	4229	156	1140	100	1727	"T508"
0	0	0	28	9	3	"LIMK1"	"P53667"	19880	35080	120	6835	6296	1483	23	3934	3934	4065	717	17	75	70	0	755487	3.112	100000.000	100000.000	0.000	0.000	0.000	0.000	0.000	16.610	2901	2362	2901	2362	120	820	100	1728	"T508"
0	0	0	28	1	4	"p38-alpha "	"Q16539"	15900	35750	160	7948	8091	1293	15	4015	4015	4038	314	7	98	98	0	1683016	12.908	100000.000	100000.000	0.000	0.000	0.000	0.000	0.000	16.610	3933	4076	3933	4076	208	1512	100	1729	"T122"
0	0	0	28	2	4	"p38-alpha "	"Q16539"	16390	35760	170	8393	8349	732	8	4131	4131	4155	288	6	99	99	0	1736643	14.563	100000.000	100000.000	0.000	0.000	0.000	0.000	0.000	16.610	4262	4218	4262	4218	208	1660	100	1730	"T122"
0	0	0	28	3	4	"p38-alpha "	"Q16539"	16890	35750	170	8905	9194	1534	16	4134	4134	4157	304	7	99	98	0	1912394	16.569	100000.000	100000.000	0.000	0.000	0.000	0.000	0.000	16.610	4771	5060	4771	5060	208	1660	100	1731	"T122"
0	0	0	28	4	4	"MEK1 "	"Q02750"	17390	35750	90	4781	4774	497	10	4130	4130	4213	453	10	69	17	0	248222	1.238	100000.000	100000.000	0.000	0.000	0.000	0.000	0.000	16.610	651	644	651	644	52	420	100	1732	"S297"
0	0	0	28	5	4	"MEK1 "	"Q02750"	17880	35740	200	4169	4401	745	16	4124	4124	4229	514	12	22	11	0	1390777	0.335	100000.000	100000.000	0.000	0.000	0.000	0.000	0.000	16.610	45	277	45	277	316	2384	100	1733	"S297"
0	0	0	28	6	4	"MEK1 "	"Q02750"	18380	35730	80	4966	6280	6060	96	4086	4086	4186	666	15	75	26	0	326560	3.144	100000.000	100000.000	0.000	0.000	0.000	0.000	0.000	16.610	880	2194	880	2194	52	340	100	1734	"S297"
0	0	0	28	7	4	"P27kip1"	"P46527"	18890	35730	140	8784	8765	4813	54	4200	4200	4377	955	21	64	57	0	1367334	4.595	100000.000	100000.000	0.000	0.000	0.000	0.000	0.000	16.610	4584	4565	4584	4565	156	1140	100	1735	"Y74"
0	0	0	28	8	4	"P27kip1"	"P46527"	19380	35730	90	6744	6925	681	9	4072	4072	4277	1690	39	96	17	0	360076	1.567	100000.000	100000.000	0.000	0.000	0.000	0.000	0.000	16.610	2672	2853	2672	2853	52	420	100	1736	"Y74"
0	0	0	28	9	4	"P27kip1"	"P46527"	19890	35730	110	6852	7494	2998	40	3936	3936	4040	571	14	96	96	0	599545	6.049	100000.000	100000.000	0.000	0.000	0.000	0.000	0.000	16.610	2916	3558	2916	3558	80	656	100	1737	"Y74"
0	0	0	28	1	5	"PPARG "	"P37231"	15890	36400	130	4925	4943	367	7	4028	4028	4126	1648	39	2	0	0	593145	0.496	100000.000	100000.000	0.000	0.000	0.000	0.000	0.000	16.610	897	915	897	915	120	940	100	1738	"S112"
0	0	0	28	2	5	"PPARG "	"P37231"	16390	36400	120	4999	5731	4374	76	4158	4158	4173	223	5	98	91	0	687706	6.987	100000.000	100000.000	0.000	0.000	0.000	0.000	0.000	16.610	841	1573	841	1573	120	820	100	1739	"S112"
0	0	0	28	3	5	"PPARG "	"P37231"	16890	36390	140	5250	5277	662	12	4180	4180	4224	365	8	89	75	0	823226	2.885	100000.000	100000.000	0.000	0.000	0.000	0.000	0.000	16.610	1070	1097	1070	1097	156	1140	100	1740	"S112"
0	0	0	28	4	5	"Pyk2 "	"Q14289"	17390	36380	160	17098	16578	4044	24	4216	4216	4284	525	12	95	95	0	3448167	23.417	100000.000	100000.000	0.000	0.000	0.000	0.000	0.000	16.610	12882	12362	12882	12362	208	1512	100	1741	"S399"
0	0	0	28	5	5	"Pyk2 "	"Q14289"	17890	36380	160	17771	16968	4096	24	4283	4283	4463	1268	28	92	92	0	3529269	9.862	100000.000	100000.000	0.000	0.000	0.000	0.000	0.000	16.610	13488	12685	13488	12685	208	1512	100	1742	"S399"
0	0	0	28	6	5	"Pyk2 "	"Q14289"	18380	36370	160	17287	17572	4436	25	4302	4302	4478	1017	22	97	97	0	3654904	12.875	100000.000	100000.000	0.000	0.000	0.000	0.000	0.000	16.610	12985	13270	12985	13270	208	1512	100	1743	"S399"
0	0	0	28	7	5	"STAT1 "	"P42224"	18890	36370	170	5354	5588	1403	25	4264	4264	4394	759	17	68	27	0	1162206	1.573	100000.000	100000.000	0.000	0.000	0.000	0.000	0.000	16.610	1090	1324	1090	1324	208	1660	100	1744	"S708"
0	0	0	28	8	5	"STAT1 "	"P42224"	19380	36370	160	4797	5021	1149	22	3998	3998	4061	468	11	85	35	0	1044345	2.051	100000.000	100000.000	0.000	0.000	0.000	0.000	0.000	16.610	799	1023	799	1023	208	1512	100	1745	"S708"
0	0	0	28	9	5	"STAT1 "	"P42224"	19890	36370	170	4774	5057	1462	28	3940	3940	4037	730	18	63	15	0	1051766	1.397	100000.000	100000.000	0.000	0.000	0.000	0.000	0.000	16.610	834	1117	834	1117	208	1660	100	1746	"S708"
0	0	0	28	1	6	"STAT5B "	"P51692"	15890	37040	200	4116	4310	812	18	4088	4088	4113	315	7	19	13	0	1361897	0.625	100000.000	100000.000	0.000	0.000	0.000	0.000	0.000	16.610	28	222	28	222	316	2384	100	1747	"S731"
0	0	0	28	2	6	"STAT5B "	"P51692"	16390	37040	80	5331	5290	623	11	4169	4169	4189	218	5	88	86	0	275069	5.050	100000.000	100000.000	0.000	0.000	0.000	0.000	0.000	16.610	1162	1121	1162	1121	52	340	100	1748	"S731"
0	0	0	28	3	6	"STAT5B "	"P51692"	16890	37030	80	5120	5000	456	9	4254	4254	4296	275	6	82	73	0	259987	2.560	100000.000	100000.000	0.000	0.000	0.000	0.000	0.000	16.610	866	746	866	746	52	340	100	1749	"S731"
0	0	0	28	4	6	"Syk "	"P43405"	17380	37020	140	4357	5793	2938	50	4277	4277	4338	489	11	28	24	0	903758	2.975	100000.000	100000.000	0.000	0.000	0.000	0.000	0.000	16.610	80	1516	80	1516	156	1140	100	1750	"Y348"
0	0	0	28	5	6	"Syk "	"P43405"	17880	37010	130	4720	6751	3195	47	4383	4383	4542	986	21	41	37	0	810158	2.240	100000.000	100000.000	0.000	0.000	0.000	0.000	0.000	16.610	337	2368	337	2368	120	940	100	1751	"Y348"
0	0	0	28	6	6	"Syk "	"P43405"	18390	37000	100	7343	7994	3878	48	4327	4327	4533	1020	22	55	52	0	639483	3.393	100000.000	100000.000	0.000	0.000	0.000	0.000	0.000	16.610	3016	3667	3016	3667	80	560	100	1752	"Y348"
0	0	0	28	7	6	"Calmodulin "	"P62158"	18890	37020	120	6915	7048	2054	29	4265	4265	4370	987	22	78	65	0	845765	2.713	100000.000	100000.000	0.000	0.000	0.000	0.000	0.000	16.610	2650	2783	2650	2783	120	820	100	1753	"Y99"
0	0	0	28	8	6	"Calmodulin "	"P62158"	19390	37020	100	8004	9289	3419	36	4074	4074	4114	312	7	98	98	0	743102	16.587	100000.000	100000.000	0.000	0.000	0.000	0.000	0.000	16.610	3930	5215	3930	5215	80	560	100	1754	"Y99"
0	0	0	28	9	6	"Calmodulin "	"P62158"	19890	37010	110	7197	7685	1640	21	3967	3967	4178	1114	26	98	96	0	614793	3.148	100000.000	100000.000	0.000	0.000	0.000	0.000	0.000	16.610	3230	3718	3230	3718	80	656	100	1755	"Y99"
-75	0	0	28	1	7	"empty"	"empty"	15880	37660	200	4219	4245	422	9	4135	4135	4173	410	9	6	0	0	1341426	0.176	100000.000	100000.000	0.000	0.000	0.000	0.000	0.000	16.610	84	110	84	110	316	2384	100	1756	"empty"
-75	0	0	28	2	7	"empty"	"empty"	16380	37660	200	4138	4202	486	11	4174	4174	4209	624	14	3	0	0	1327885	-0.011	100000.000	100000.000	0.000	0.000	0.000	0.000	0.000	16.610	-36	28	-36	28	316	2384	100	1757	"empty"
-75	0	0	28	3	7	"empty"	"empty"	16880	37660	200	4222	4255	262	6	4301	4301	4358	1202	27	0	0	0	1344646	-0.086	100000.000	100000.000	0.000	0.000	0.000	0.000	0.000	16.610	-79	-46	-79	-46	316	2384	100	1758	"empty"
-75	0	0	28	4	7	"empty"	"empty"	17380	37660	200	4437	4490	476	10	4398	4398	4494	956	21	1	0	0	1418724	-0.004	100000.000	100000.000	0.000	0.000	0.000	0.000	0.000	16.610	39	92	39	92	316	2384	100	1759	"empty"
-75	0	0	28	5	7	"empty"	"empty"	17880	37660	200	4472	4593	1015	22	4483	4483	4619	676	14	3	1	0	1451339	-0.038	100000.000	100000.000	0.000	0.000	0.000	0.000	0.000	16.610	-11	110	-11	110	316	2384	100	1760	"empty"
-75	0	0	28	6	7	"empty"	"empty"	18380	37660	200	4378	4559	948	20	4466	4466	4636	857	18	6	2	0	1440766	-0.090	100000.000	100000.000	0.000	0.000	0.000	0.000	0.000	16.610	-88	93	-88	93	316	2384	100	1761	"empty"
0	0	0	28	7	7	"Control-Spot"	"Tau"	18890	37640	110	6461	6656	769	11	4042	4042	4178	627	15	100	100	0	532518	3.952	100000.000	100000.000	0.000	0.000	0.000	0.000	0.000	16.610	2419	2614	2419	2614	80	656	100	1762	"Control-Spot"
0	0	0	28	8	7	"Control-Spot"	"Tau"	19380	37640	140	6734	6866	2498	36	4006	4006	4301	3067	71	44	4	0	1071163	0.836	100000.000	100000.000	0.000	0.000	0.000	0.000	0.000	16.610	2728	2860	2728	2860	156	1140	100	1763	"Control-Spot"
0	0	0	28	9	7	"Control-Spot"	"Tau"	19880	37640	140	6361	6619	1805	27	3976	3976	4100	820	20	87	74	0	1032630	3.072	100000.000	100000.000	0.000	0.000	0.000	0.000	0.000	16.610	2385	2643	2385	2643	156	1140	100	1764	"Control-Spot"
0	0	0	29	1	1	"Anxa1"	"P04083"	2370	38390	90	6519	6567	418	6	4681	4681	4700	230	4	100	100	0	341490	8.117	100000.000	100000.000	0.000	0.000	0.000	0.000	0.000	16.610	1838	1886	1838	1886	52	420	100	1765	"Y20"
0	0	0	29	2	1	"Anxa1"	"P04083"	2870	38380	100	6030	5902	657	11	4503	4503	4567	514	11	87	76	0	472120	2.597	100000.000	100000.000	0.000	0.000	0.000	0.000	0.000	16.610	1527	1399	1527	1399	80	560	100	1766	"Y20"
0	0	0	29	3	1	"Anxa1"	"P04083"	3370	38390	100	5701	5601	578	10	4494	4494	4538	307	6	86	81	0	448078	3.463	100000.000	100000.000	0.000	0.000	0.000	0.000	0.000	16.610	1207	1107	1207	1107	80	560	100	1767	"Y20"
0	0	0	29	4	1	"Bax"	"Q07812"	3880	38420	150	4555	4581	295	6	4503	4503	4518	271	5	18	5	0	714660	0.232	100000.000	100000.000	0.000	0.000	0.000	0.000	0.000	16.610	52	78	52	78	156	1272	100	1768	"S184"
0	0	0	29	5	1	"Bax"	"Q07812"	4340	38370	120	4670	4697	301	6	4527	4527	4733	2539	53	0	0	0	563617	-0.014	100000.000	100000.000	0.000	0.000	0.000	0.000	0.000	16.610	143	170	143	170	120	820	100	1769	"S184"
0	0	0	29	6	1	"Bax"	"Q07812"	4870	38370	90	4771	5018	679	13	4513	4513	4525	281	6	40	28	0	260961	1.754	100000.000	100000.000	0.000	0.000	0.000	0.000	0.000	16.610	258	505	258	505	52	420	100	1770	"S184"
0	0	0	29	7	1	"CHOP"	"P35638"	5360	38370	200	4556	4616	299	6	4530	4530	4545	254	5	19	9	0	1458715	0.280	100000.000	100000.000	0.000	0.000	0.000	0.000	0.000	16.610	26	86	26	86	316	2384	100	1771	"S79"
0	0	0	29	8	1	"CHOP"	"P35638"	5860	38380	120	4665	4723	373	7	4530	4530	4578	870	19	5	0	0	566801	0.167	100000.000	100000.000	0.000	0.000	0.000	0.000	0.000	16.610	135	193	135	193	120	820	100	1772	"S79"
0	0	0	29	9	1	"CHOP"	"P35638"	6350	38370	200	4528	4545	237	5	4504	4504	4582	1789	39	0	0	0	1436180	-0.021	100000.000	100000.000	0.000	0.000	0.000	0.000	0.000	16.610	24	41	24	41	316	2384	100	1773	"S79"
0	0	0	29	1	2	"Crk "	"P46108"	2380	39030	120	4725	4821	374	7	4637	4637	4672	277	5	34	16	0	578460	0.538	100000.000	100000.000	0.000	0.000	0.000	0.000	0.000	16.610	88	184	88	184	120	820	100	1774	"Y221"
0	0	0	29	2	2	"Crk "	"P46108"	2880	39020	90	5173	5075	428	8	4527	4527	4744	2317	48	0	0	0	263876	0.143	100000.000	100000.000	0.000	0.000	0.000	0.000	0.000	16.610	646	548	646	548	52	420	100	1775	"Y221"
0	0	0	29	3	2	"Crk "	"P46108"	3370	39020	200	4562	4632	345	7	4534	4534	4569	380	8	16	5	0	1463570	0.166	100000.000	100000.000	0.000	0.000	0.000	0.000	0.000	16.610	28	98	28	98	316	2384	100	1776	"Y221"
0	0	0	29	4	2	"EEA1"	"Q15075"	3870	39010	200	4533	4541	273	6	4559	4559	4573	287	6	11	3	0	1435054	-0.111	100000.000	100000.000	0.000	0.000	0.000	0.000	0.000	16.610	-26	-18	-26	-18	316	2384	100	1777	"T431"
0	0	0	29	5	2	"EEA1"	"Q15075"	4380	39000	70	4725	4693	324	6	4526	4526	4520	281	6	43	15	0	150161	0.616	100000.000	100000.000	0.000	0.000	0.000	0.000	0.000	16.610	199	167	199	167	32	236	100	1778	"T431"
0	0	0	29	6	2	"EEA1"	"Q15075"	4860	39020	70	4719	4775	399	8	4527	4527	4521	258	5	37	15	0	152785	0.984	100000.000	100000.000	0.000	0.000	0.000	0.000	0.000	16.610	192	248	192	248	32	236	100	1779	"T431"
0	0	0	29	7	2	"IKK-alpha "	"O15111"	5360	39000	130	4716	5127	898	17	4561	4561	4587	345	7	33	29	0	615237	1.565	100000.000	100000.000	0.000	0.000	0.000	0.000	0.000	16.610	155	566	155	566	120	940	100	1780	"T23"
0	0	0	29	8	2	"IKK-alpha "	"O15111"	5870	39000	200	4566	4781	652	13	4537	4537	4564	270	5	20	14	0	1510912	0.804	100000.000	100000.000	0.000	0.000	0.000	0.000	0.000	16.610	29	244	29	244	316	2384	100	1781	"T23"
0	0	0	29	9	2	"IKK-alpha "	"O15111"	6380	39010	80	6289	6146	612	9	4534	4534	4544	236	5	94	90	0	319600	6.788	100000.000	100000.000	0.000	0.000	0.000	0.000	0.000	16.610	1755	1612	1755	1612	52	340	100	1782	"T23"
0	0	0	29	1	3	"Jak2 "	"O60674"	2370	39700	180	4734	4843	463	9	4666	4666	4693	329	7	25	12	0	1239734	0.456	100000.000	100000.000	0.000	0.000	0.000	0.000	0.000	16.610	68	177	68	177	256	1924	100	1783	"Y1007"
0	0	0	29	2	3	"Jak2 "	"O60674"	2880	39670	70	5010	5050	388	7	4595	4595	4600	216	4	71	50	0	161587	2.083	100000.000	100000.000	0.000	0.000	0.000	0.000	0.000	16.610	415	455	415	455	32	236	100	1784	"Y1007"
0	0	0	29	3	3	"Jak2 "	"O60674"	3380	39650	110	4820	4910	544	11	4551	4551	4588	255	5	52	30	0	392798	1.263	100000.000	100000.000	0.000	0.000	0.000	0.000	0.000	16.610	269	359	269	359	80	656	100	1785	"Y1007"
0	0	0	29	4	3	"Keap1"	"Q14145"	3870	39670	200	4518	4530	267	5	4611	4611	4692	1504	32	0	0	0	1431492	-0.108	100000.000	100000.000	0.000	0.000	0.000	0.000	0.000	16.610	-93	-81	-93	-81	316	2384	100	1786	"Y141"
0	0	0	29	5	3	"Keap1"	"Q14145"	4370	39660	200	4562	4584	336	7	4625	4625	4630	285	6	10	1	0	1448598	-0.161	100000.000	100000.000	0.000	0.000	0.000	0.000	0.000	16.610	-63	-41	-63	-41	316	2384	100	1787	"Y141"
0	0	0	29	6	3	"Keap1"	"Q14145"	4870	39660	200	4589	4695	1370	29	4610	4610	4631	534	11	3	1	0	1483567	0.120	100000.000	100000.000	0.000	0.000	0.000	0.000	0.000	16.610	-21	85	-21	85	316	2384	100	1788	"Y141"
0	0	0	29	7	3	"MK2"	"P16389"	5380	39650	70	5708	5632	412	7	4587	4587	4731	1390	29	12	0	0	180223	0.648	100000.000	100000.000	0.000	0.000	0.000	0.000	0.000	16.610	1121	1045	1121	1045	32	236	100	1789	"Y132"
0	0	0	29	8	3	"MK2"	"P16389"	5870	39650	200	4648	4762	420	8	4597	4597	4615	246	5	23	12	0	1504846	0.598	100000.000	100000.000	0.000	0.000	0.000	0.000	0.000	16.610	51	165	51	165	316	2384	100	1790	"Y132"
0	0	0	29	9	3	"MK2"	"P16389"	6380	39640	70	5766	5756	320	5	4571	4571	4588	217	4	100	96	0	184178	5.382	100000.000	100000.000	0.000	0.000	0.000	0.000	0.000	16.610	1195	1185	1195	1185	32	236	100	1791	"Y132"
0	0	0	29	1	4	"MyD88"	"Q99836"	2390	40320	160	7536	7430	842	11	4726	4726	4758	385	8	97	95	0	1545482	6.940	100000.000	100000.000	0.000	0.000	0.000	0.000	0.000	16.610	2810	2704	2810	2704	208	1512	100	1792	"Y257"
0	0	0	29	2	4	"MyD88"	"Q99836"	2890	40310	150	7300	7338	470	6	4651	4651	4685	299	6	100	100	0	1144799	8.873	100000.000	100000.000	0.000	0.000	0.000	0.000	0.000	16.610	2649	2687	2649	2687	156	1272	100	1793	"Y257"
0	0	0	29	3	4	"MyD88"	"Q99836"	3380	40310	140	7049	7065	455	6	4622	4622	4665	476	10	100	99	0	1102204	5.042	100000.000	100000.000	0.000	0.000	0.000	0.000	0.000	16.610	2427	2443	2427	2443	156	1140	100	1794	"Y257"
0	0	0	29	4	4	"NFkB-p105 "	"P19838"	3880	40300	200	4684	4705	289	6	4656	4656	4669	299	6	17	3	0	1486857	0.120	100000.000	100000.000	0.000	0.000	0.000	0.000	0.000	16.610	28	49	28	49	316	2384	100	1795	"S337"
0	0	0	29	5	4	"NFkB-p105 "	"P19838"	4380	40300	200	4743	4849	1049	21	4720	4720	4751	551	11	5	1	0	1532429	0.178	100000.000	100000.000	0.000	0.000	0.000	0.000	0.000	16.610	23	129	23	129	316	2384	100	1796	"S337"
0	0	0	29	6	4	"NFkB-p105 "	"P19838"	4880	40300	80	4964	4931	299	6	4718	4718	4733	256	5	50	9	0	256391	0.773	100000.000	100000.000	0.000	0.000	0.000	0.000	0.000	16.610	246	213	246	213	52	340	100	1797	"S337"
0	0	0	29	7	4	"PKACa "	"P17612"	5390	40290	130	5374	5437	396	7	4664	4664	4702	469	9	81	25	0	652426	1.567	100000.000	100000.000	0.000	0.000	0.000	0.000	0.000	16.610	710	773	710	773	120	940	100	1798	"S338"
0	0	0	29	8	4	"PKACa "	"P17612"	5870	40290	120	5309	5366	345	6	4682	4682	4698	315	6	90	48	0	643960	2.121	100000.000	100000.000	0.000	0.000	0.000	0.000	0.000	16.610	627	684	627	684	120	820	100	1799	"S338"
0	0	0	29	9	4	"PKACa "	"P17612"	6380	40290	130	5203	5270	365	6	4576	4576	4596	224	4	97	81	0	632391	3.009	100000.000	100000.000	0.000	0.000	0.000	0.000	0.000	16.610	627	694	627	694	120	940	100	1800	"S338"
0	0	0	29	1	5	"PDK1"	"O15530"	2390	40960	100	15444	15422	4339	28	4780	4780	4820	394	8	97	97	0	1233763	26.909	100000.000	100000.000	0.000	0.000	0.000	0.000	0.000	16.610	10664	10642	10664	10642	80	560	100	1801	"Y373"
0	0	0	29	2	5	"PDK1"	"O15530"	2890	40960	100	14850	14411	1923	13	4727	4727	4757	263	5	98	98	0	1152906	36.707	100000.000	100000.000	0.000	0.000	0.000	0.000	0.000	16.610	10123	9684	10123	9684	80	560	100	1802	"Y373"
0	0	0	29	3	5	"PDK1"	"O15530"	3380	40950	90	14857	14665	1646	11	4701	4701	4748	355	7	98	98	0	762563	27.935	100000.000	100000.000	0.000	0.000	0.000	0.000	0.000	16.610	10156	9964	10156	9964	52	420	100	1803	"Y373"
0	0	0	29	4	5	"Ripk1"	"Q13546"	3870	40930	160	4815	4962	514	10	4730	4730	4751	294	6	28	19	0	1032070	0.718	100000.000	100000.000	0.000	0.000	0.000	0.000	0.000	16.610	85	232	85	232	208	1512	100	1804	"Y424"
0	0	0	29	5	5	"Ripk1"	"Q13546"	4390	40940	90	5375	5338	527	9	4801	4801	4815	375	7	63	42	0	277571	1.395	100000.000	100000.000	0.000	0.000	0.000	0.000	0.000	16.610	574	537	574	537	52	420	100	1805	"Y424"
0	0	0	29	6	5	"Ripk1"	"Q13546"	4880	40940	90	5449	5312	594	11	4755	4755	4780	352	7	57	50	0	276234	1.511	100000.000	100000.000	0.000	0.000	0.000	0.000	0.000	16.610	694	557	694	557	52	420	100	1806	"Y424"
0	0	0	29	7	5	"Smad1 "	"Q15797"	5370	40930	200	4726	4753	360	7	4738	4738	4831	1889	39	0	0	0	1501841	-0.041	100000.000	100000.000	0.000	0.000	0.000	0.000	0.000	16.610	-12	15	-12	15	316	2384	100	1807	"S463"
0	0	0	29	8	5	"Smad1 "	"Q15797"	5870	40920	200	4684	4708	269	5	4706	4706	4823	2007	41	0	0	0	1487858	-0.057	100000.000	100000.000	0.000	0.000	0.000	0.000	0.000	16.610	-22	2	-22	2	316	2384	100	1808	"S463"
0	0	0	29	9	5	"Smad1 "	"Q15797"	6370	40920	200	4652	4692	407	8	4655	4655	4693	735	15	0	0	0	1482528	-0.001	100000.000	100000.000	0.000	0.000	0.000	0.000	0.000	16.610	-3	37	-3	37	316	2384	100	1809	"S463"
0	0	0	29	1	6	"TAB1"	"Q15750"	2400	41600	110	9038	8764	1350	15	4866	4866	4952	575	11	96	93	0	701114	6.630	100000.000	100000.000	0.000	0.000	0.000	0.000	0.000	16.610	4172	3898	4172	3898	80	656	100	1810	"S438"
0	0	0	29	2	6	"TAB1"	"Q15750"	2890	41600	100	9229	8925	1222	13	4776	4776	4823	431	8	97	97	0	714036	9.517	100000.000	100000.000	0.000	0.000	0.000	0.000	0.000	16.610	4453	4149	4453	4149	80	560	100	1811	"S438"
0	0	0	29	3	6	"TAB1"	"Q15750"	3390	41600	110	8312	8070	1436	17	4797	4797	4844	392	8	91	91	0	645565	8.230	100000.000	100000.000	0.000	0.000	0.000	0.000	0.000	16.610	3515	3273	3515	3273	80	656	100	1812	"S438"
0	0	0	29	4	6	"Tgfbr2"	"P37173"	3900	41610	140	5066	5136	584	11	4830	4830	4838	277	5	42	17	0	801219	1.076	100000.000	100000.000	0.000	0.000	0.000	0.000	0.000	16.610	236	306	236	306	156	1140	100	1813	"Y259"
0	0	0	29	5	6	"Tgfbr2"	"P37173"	4400	41600	140	5161	5199	366	7	4852	4852	4955	1698	34	1	0	0	810973	0.144	100000.000	100000.000	0.000	0.000	0.000	0.000	0.000	16.610	309	347	309	347	156	1140	100	1814	"Y259"
0	0	0	29	6	6	"Tgfbr2"	"P37173"	4890	41590	200	5004	5019	402	8	4842	4842	4855	296	6	32	9	0	1586018	0.554	100000.000	100000.000	0.000	0.000	0.000	0.000	0.000	16.610	162	177	162	177	316	2384	100	1815	"Y259"
0	0	0	29	7	6	"XIAP "	"P98170"	5390	41590	80	19208	18154	3459	19	4799	4799	4810	301	6	100	98	0	944028	44.332	100000.000	100000.000	0.000	0.000	0.000	0.000	0.000	16.610	14409	13355	14409	13355	52	340	100	1816	"S87"
0	0	0	29	8	6	"XIAP "	"P98170"	5890	41570	80	19428	17180	5288	30	4744	4744	4754	209	4	90	88	0	893346	59.455	100000.000	100000.000	0.000	0.000	0.000	0.000	0.000	16.610	14684	12436	14684	12436	52	340	100	1817	"S87"
0	0	0	29	9	6	"XIAP "	"P98170"	6380	41570	70	18917	18728	1693	9	4790	4790	4894	830	16	100	100	0	599294	16.667	100000.000	100000.000	0.000	0.000	0.000	0.000	0.000	16.610	14127	13938	14127	13938	32	236	100	1818	"S87"
-75	0	0	29	1	7	"empty"	"empty"	2380	42250	200	4869	5109	3331	65	4832	4832	4858	301	6	19	5	0	1614488	0.834	100000.000	100000.000	0.000	0.000	0.000	0.000	0.000	16.610	37	277	37	277	316	2384	100	1819	"empty"
-75	0	0	29	2	7	"empty"	"empty"	2880	42250	200	4816	4830	256	5	4776	4776	4829	597	12	2	0	0	1526221	0.002	100000.000	100000.000	0.000	0.000	0.000	0.000	0.000	16.610	40	54	40	54	316	2384	100	1820	"empty"
-75	0	0	29	3	7	"empty"	"empty"	3380	42250	200	4761	4823	288	5	4786	4786	4835	705	14	2	0	0	1524158	-0.017	100000.000	100000.000	0.000	0.000	0.000	0.000	0.000	16.610	-25	37	-25	37	316	2384	100	1821	"empty"
-75	0	0	29	4	7	"empty"	"empty"	3880	42250	200	4888	4902	273	5	4882	4882	4905	332	6	10	2	0	1548976	-0.009	100000.000	100000.000	0.000	0.000	0.000	0.000	0.000	16.610	6	20	6	20	316	2384	100	1822	"empty"
-75	0	0	29	5	7	"empty"	"empty"	4380	42250	200	4901	5003	1361	27	4899	4899	4912	275	5	19	6	0	1580828	0.331	100000.000	100000.000	0.000	0.000	0.000	0.000	0.000	16.610	2	104	2	104	316	2384	100	1823	"empty"
-75	0	0	29	6	7	"empty"	"empty"	4880	42250	200	4875	4896	295	6	4905	4905	4951	1084	21	0	0	0	1547285	-0.051	100000.000	100000.000	0.000	0.000	0.000	0.000	0.000	16.610	-30	-9	-30	-9	316	2384	100	1824	"empty"
-75	0	0	29	7	7	"empty"	"empty"	5380	42250	200	4933	4970	469	9	4908	4908	4931	323	6	13	3	0	1570455	0.121	100000.000	100000.000	0.000	0.000	0.000	0.000	0.000	16.610	25	62	25	62	316	2384	100	1825	"empty"
-75	0	0	29	8	7	"empty"	"empty"	5880	42250	200	4835	5080	3433	67	4852	4852	4875	273	5	13	5	0	1605383	0.751	100000.000	100000.000	0.000	0.000	0.000	0.000	0.000	16.610	-17	228	-17	228	316	2384	100	1826	"empty"
-75	0	0	29	9	7	"empty"	"empty"	6380	42250	200	4811	4823	243	5	4814	4814	4834	280	5	8	2	0	1524091	-0.039	100000.000	100000.000	0.000	0.000	0.000	0.000	0.000	16.610	-3	9	-3	9	316	2384	100	1827	"empty"
0	0	0	30	1	1	"PTEN"	"P60484"	6890	38310	200	4421	4544	575	12	4404	4404	4415	375	8	11	8	0	1436027	0.344	100000.000	100000.000	0.000	0.000	0.000	0.000	0.000	16.610	17	140	17	140	316	2384	100	1828	"T382/3/5"
0	0	0	30	2	1	"PTEN"	"P60484"	7390	38310	200	4405	4523	557	12	4380	4380	4392	383	8	12	8	0	1429420	0.342	100000.000	100000.000	0.000	0.000	0.000	0.000	0.000	16.610	25	143	25	143	316	2384	100	1829	"T382/3/5"
0	0	0	30	3	1	"PTEN"	"P60484"	7890	38330	150	4417	4695	737	15	4332	4332	4359	428	9	22	17	0	732478	0.785	100000.000	100000.000	0.000	0.000	0.000	0.000	0.000	16.610	85	363	85	363	156	1272	100	1830	"T382/3/5"
0	0	0	30	4	1	"Rab5A"	"P20339"	8390	38310	200	4172	4172	267	6	4308	4308	4341	498	11	1	0	0	1318246	-0.339	100000.000	100000.000	0.000	0.000	0.000	0.000	0.000	16.610	-136	-136	-136	-136	316	2384	100	1831	"S123"
0	0	0	30	5	1	"Rab5A"	"P20339"	8890	38310	200	4154	4163	291	6	4277	4277	4293	223	5	10	3	0	1315632	-0.583	100000.000	100000.000	0.000	0.000	0.000	0.000	0.000	16.610	-123	-114	-123	-114	316	2384	100	1832	"S123"
0	0	0	30	6	1	"Rab5A"	"P20339"	9390	38310	200	4114	4112	286	6	4268	4268	4350	1705	39	0	0	0	1299379	-0.140	100000.000	100000.000	0.000	0.000	0.000	0.000	0.000	16.610	-154	-156	-154	-156	316	2384	100	1833	"S123"
0	0	0	30	7	1	"STAT1 "	"P42224"	9900	38310	140	4599	4595	335	7	4219	4219	4238	269	6	60	28	0	716830	1.327	100000.000	100000.000	0.000	0.000	0.000	0.000	0.000	16.610	380	376	380	376	156	1140	100	1834	"Y701"
0	0	0	30	8	1	"STAT1 "	"P42224"	10400	38320	160	4551	4578	429	9	4268	4268	4283	443	10	32	3	0	952234	0.666	100000.000	100000.000	0.000	0.000	0.000	0.000	0.000	16.610	283	310	283	310	208	1512	100	1835	"Y701"
0	0	0	30	9	1	"STAT1 "	"P42224"	10900	38310	160	4693	4756	353	7	4307	4307	4352	935	21	9	0	0	989312	0.432	100000.000	100000.000	0.000	0.000	0.000	0.000	0.000	16.610	386	449	386	449	208	1512	100	1836	"Y701"
0	0	0	30	1	2	"STAT5B "	"P51692"	6890	38940	200	4349	4340	258	5	4396	4396	4475	1556	34	0	0	0	1371326	-0.087	100000.000	100000.000	0.000	0.000	0.000	0.000	0.000	16.610	-47	-56	-47	-56	316	2384	100	1837	"Y699"
0	0	0	30	2	2	"STAT5B "	"P51692"	7400	38940	120	4313	4311	332	7	4347	4347	4357	335	7	8	2	0	517272	-0.137	100000.000	100000.000	0.000	0.000	0.000	0.000	0.000	16.610	-34	-36	-34	-36	120	820	100	1838	"Y699"
0	0	0	30	3	2	"STAT5B "	"P51692"	7890	38950	200	4239	4225	292	6	4313	4313	4330	370	8	3	0	0	1335171	-0.284	100000.000	100000.000	0.000	0.000	0.000	0.000	0.000	16.610	-74	-88	-74	-88	316	2384	100	1839	"Y699"
0	0	0	30	4	2	"Syk "	"P43405"	8400	38970	120	4411	7392	4897	66	4298	4298	4317	270	6	43	32	0	886984	11.389	100000.000	100000.000	0.000	0.000	0.000	0.000	0.000	16.610	113	3094	113	3094	120	820	100	1840	"Y352"
0	0	0	30	5	2	"Syk "	"P43405"	8890	38960	130	4361	6969	4460	63	4248	4248	4269	195	4	41	35	0	836288	13.846	100000.000	100000.000	0.000	0.000	0.000	0.000	0.000	16.610	113	2721	113	2721	120	940	100	1841	"Y352"
0	0	0	30	6	2	"Syk "	"P43405"	9390	38960	130	4390	6841	4263	62	4261	4261	4292	365	8	36	30	0	820977	6.984	100000.000	100000.000	0.000	0.000	0.000	0.000	0.000	16.610	129	2580	129	2580	120	940	100	1842	"Y352"
0	0	0	30	7	2	"ACC1"	"Q13085"	9910	38960	110	4430	4435	304	6	4244	4244	4281	392	9	27	3	0	354798	0.393	100000.000	100000.000	0.000	0.000	0.000	0.000	0.000	16.610	186	191	186	191	80	656	100	1843	"S80"
0	0	0	30	8	2	"ACC1"	"Q13085"	10390	38970	150	4558	4560	320	7	4240	4240	4238	276	6	53	21	0	711288	1.167	100000.000	100000.000	0.000	0.000	0.000	0.000	0.000	16.610	318	320	318	320	156	1272	100	1844	"S80"
0	0	0	30	9	2	"ACC1"	"Q13085"	10890	38960	140	4545	4549	289	6	4238	4238	4269	880	20	3	0	0	709674	0.318	100000.000	100000.000	0.000	0.000	0.000	0.000	0.000	16.610	307	311	307	311	156	1140	100	1845	"S80"
0	0	0	30	1	3	"TrKA"	"P04629"	6900	39600	200	4498	4951	973	19	4439	4439	4446	326	7	33	28	0	1564537	1.549	100000.000	100000.000	0.000	0.000	0.000	0.000	0.000	16.610	59	512	59	512	316	2384	100	1846	"Y680"
0	0	0	30	2	3	"TrKA"	"P04629"	7400	39600	200	4597	5087	1076	21	4375	4375	4377	333	7	42	33	0	1607509	2.132	100000.000	100000.000	0.000	0.000	0.000	0.000	0.000	16.610	222	712	222	712	316	2384	100	1847	"Y680"
0	0	0	30	3	3	"TrKA"	"P04629"	7900	39600	200	4451	4902	976	19	4290	4290	4321	771	17	30	24	0	1548921	0.754	100000.000	100000.000	0.000	0.000	0.000	0.000	0.000	16.610	161	612	161	612	316	2384	100	1848	"Y680"
0	0	0	30	4	3	"BRAF1"	"P15056"	8410	39620	130	5884	5816	482	8	4276	4276	4294	260	6	95	95	0	697917	5.854	100000.000	100000.000	0.000	0.000	0.000	0.000	0.000	16.610	1608	1540	1608	1540	120	940	100	1849	"S579"
0	0	0	30	5	3	"BRAF1"	"P15056"	8910	39620	130	5754	5783	396	6	4243	4243	4259	229	5	100	100	0	694001	6.655	100000.000	100000.000	0.000	0.000	0.000	0.000	0.000	16.610	1511	1540	1511	1540	120	940	100	1850	"S579"
0	0	0	30	6	3	"BRAF1"	"P15056"	9410	39620	130	5818	6039	1961	32	4204	4204	4225	342	8	100	99	0	724678	5.304	100000.000	100000.000	0.000	0.000	0.000	0.000	0.000	16.610	1614	1835	1614	1835	120	940	100	1851	"S579"
0	0	0	30	7	3	"Cdc2"	"P06493"	9920	39620	120	6379	6261	1016	16	4169	4169	4172	223	5	90	88	0	751298	9.368	100000.000	100000.000	0.000	0.000	0.000	0.000	0.000	16.610	2210	2092	2210	2092	120	820	100	1852	"Y15"
0	0	0	30	8	3	"Cdc2"	"P06493"	10410	39610	120	6406	6268	1090	17	4181	4181	4211	295	7	86	84	0	752210	6.973	100000.000	100000.000	0.000	0.000	0.000	0.000	0.000	16.610	2225	2087	2225	2087	120	820	100	1853	"Y15"
0	0	0	30	9	3	"Cdc2"	"P06493"	10900	39610	120	6403	6228	1067	17	4243	4243	4254	338	7	90	85	0	747337	5.840	100000.000	100000.000	0.000	0.000	0.000	0.000	0.000	16.610	2160	1985	2160	1985	120	820	100	1854	"Y15"
0	0	0	30	1	4	"ERK3"	"Q16659"	6910	40280	160	6357	6442	2020	31	4486	4486	4531	999	22	93	36	0	1339853	1.913	100000.000	100000.000	0.000	0.000	0.000	0.000	0.000	16.610	1871	1956	1871	1956	208	1512	100	1855	"S189"
0	0	0	30	2	4	"ERK3"	"Q16659"	7400	40250	200	6051	5677	1016	17	4448	4448	4600	2674	58	4	0	0	1794059	0.403	100000.000	100000.000	0.000	0.000	0.000	0.000	0.000	16.610	1603	1229	1603	1229	316	2384	100	1856	"S189"
0	0	0	30	3	4	"ERK3"	"Q16659"	7910	40270	160	6292	6360	533	8	4317	4317	4366	1168	26	97	25	0	1322869	1.707	100000.000	100000.000	0.000	0.000	0.000	0.000	0.000	16.610	1975	2043	1975	2043	208	1512	100	1857	"S189"
0	0	0	30	4	4	"GIT2"	"Q14161"	8410	40260	70	4972	5071	324	6	4251	4251	4286	214	4	96	93	0	162284	3.668	100000.000	100000.000	0.000	0.000	0.000	0.000	0.000	16.610	721	820	721	820	32	236	100	1858	"Y484"
0	0	0	30	5	4	"GIT2"	"Q14161"	8910	40260	70	5051	5034	212	4	4327	4327	4345	211	4	100	87	0	161075	3.265	100000.000	100000.000	0.000	0.000	0.000	0.000	0.000	16.610	724	707	724	707	32	236	100	1859	"Y484"
0	0	0	30	6	4	"GIT2"	"Q14161"	9400	40270	90	5223	11745	16245	138	4233	4233	4255	223	5	96	92	5	610719	33.587	100000.000	100000.000	0.000	0.000	0.000	0.000	0.000	16.610	990	7512	990	7512	52	420	100	1860	"Y484"
0	0	0	30	7	4	"HSP70 "	"P08107"	9910	40260	90	4750	4794	356	7	4181	4181	4208	244	5	90	65	0	249309	2.402	100000.000	100000.000	0.000	0.000	0.000	0.000	0.000	16.610	569	613	569	613	52	420	100	1861	"Y525"
0	0	0	30	8	4	"HSP70 "	"P08107"	10410	40240	140	4414	4643	1876	40	4206	4206	4229	331	7	42	17	0	724327	1.251	100000.000	100000.000	0.000	0.000	0.000	0.000	0.000	16.610	208	437	208	437	156	1140	100	1862	"Y525"
0	0	0	30	9	4	"HSP70 "	"P08107"	10910	40250	90	4859	4883	359	7	4259	4259	4295	387	9	75	21	0	253899	1.519	100000.000	100000.000	0.000	0.000	0.000	0.000	0.000	16.610	600	624	600	624	52	420	100	1863	"Y525"
0	0	0	30	1	5	"iNOS "	"P35228"	6920	40920	90	5477	5473	431	7	4509	4509	4509	287	6	96	80	0	284608	3.359	100000.000	100000.000	0.000	0.000	0.000	0.000	0.000	16.610	968	964	968	964	52	420	100	1864	"Y151"
0	0	0	30	2	5	"iNOS "	"P35228"	7410	40920	90	5587	5540	682	12	4399	4399	4405	288	6	90	84	0	288098	3.941	100000.000	100000.000	0.000	0.000	0.000	0.000	0.000	16.610	1188	1141	1188	1141	52	420	100	1865	"Y151"
0	0	0	30	3	5	"iNOS "	"P35228"	7910	40910	80	5729	5763	401	6	4357	4357	4365	242	5	100	100	0	299651	5.777	100000.000	100000.000	0.000	0.000	0.000	0.000	0.000	16.610	1372	1406	1372	1406	52	340	100	1866	"Y151"
0	0	0	30	4	5	"IRF-3 "	"Q14653"	8410	40900	200	4383	4393	214	4	4371	4371	4436	1133	25	0	0	0	1388077	-0.038	100000.000	100000.000	0.000	0.000	0.000	0.000	0.000	16.610	12	22	12	22	316	2384	100	1867	"S402"
0	0	0	30	5	5	"IRF-3 "	"Q14653"	8910	40890	200	4359	4464	944	21	4356	4356	4396	482	10	4	1	0	1410660	0.141	100000.000	100000.000	0.000	0.000	0.000	0.000	0.000	16.610	3	108	3	108	316	2384	100	1868	"S402"
0	0	0	30	6	5	"IRF-3 "	"Q14653"	9410	40890	200	4274	4304	239	5	4297	4297	4338	872	20	0	0	0	1360148	-0.039	100000.000	100000.000	0.000	0.000	0.000	0.000	0.000	16.610	-23	7	-23	7	316	2384	100	1869	"S402"
0	0	0	30	7	5	"M6PR"	"P20645"	9930	40910	100	4748	5172	2571	49	4275	4275	4292	280	6	55	46	0	413755	3.143	100000.000	100000.000	0.000	0.000	0.000	0.000	0.000	16.610	473	897	473	897	80	560	100	1870	"S267"
0	0	0	30	8	5	"M6PR"	"P20645"	10410	40890	200	4302	4465	559	12	4278	4278	4309	626	14	13	8	0	1410969	0.249	100000.000	100000.000	0.000	0.000	0.000	0.000	0.000	16.610	24	187	24	187	316	2384	100	1871	"S267"
0	0	0	30	9	5	"M6PR"	"P20645"	10910	40890	200	4308	4424	467	10	4313	4313	4369	854	19	9	1	0	1398055	0.064	100000.000	100000.000	0.000	0.000	0.000	0.000	0.000	16.610	-5	111	-5	111	316	2384	100	1872	"S267"
0	0	0	30	1	6	"MDM2"	"Q00987"	6910	41550	200	4645	4713	873	18	4642	4642	4717	1890	40	0	0	0	1489402	-0.002	100000.000	100000.000	0.000	0.000	0.000	0.000	0.000	16.610	3	71	3	71	316	2384	100	1873	"S166"
0	0	0	30	2	6	"MDM2"	"Q00987"	7410	41540	200	4509	4484	269	5	4471	4471	4479	739	16	0	0	0	1417035	0.007	100000.000	100000.000	0.000	0.000	0.000	0.000	0.000	16.610	38	13	38	13	316	2384	100	1874	"S166"
0	0	0	30	3	6	"MDM2"	"Q00987"	7920	41540	200	4374	4391	271	6	4408	4408	4436	634	14	1	0	0	1387604	-0.071	100000.000	100000.000	0.000	0.000	0.000	0.000	0.000	16.610	-34	-17	-34	-17	316	2384	100	1875	"S166"
0	0	0	30	4	6	"p38 delta"	"O15264"	8420	41540	150	5926	5902	376	6	4343	4343	4368	351	8	98	96	0	920714	4.370	100000.000	100000.000	0.000	0.000	0.000	0.000	0.000	16.610	1583	1559	1583	1559	156	1272	100	1876	"Y182"
0	0	0	30	5	6	"p38 delta"	"O15264"	8920	41550	150	5878	5920	441	7	4347	4347	4365	215	4	100	99	0	923507	7.233	100000.000	100000.000	0.000	0.000	0.000	0.000	0.000	16.610	1531	1573	1531	1573	156	1272	100	1877	"Y182"
0	0	0	30	6	6	"p38 delta"	"O15264"	9420	41560	160	5782	5636	560	9	4309	4309	4323	227	5	90	86	0	1172292	5.784	100000.000	100000.000	0.000	0.000	0.000	0.000	0.000	16.610	1473	1327	1473	1327	208	1512	100	1878	"Y182"
0	0	0	30	7	6	"p70S6K"	"P23443"	9920	41530	200	4340	4386	395	9	4311	4311	4327	318	7	15	2	0	1385835	0.186	100000.000	100000.000	0.000	0.000	0.000	0.000	0.000	16.610	29	75	29	75	316	2384	100	1879	"T412"
0	0	0	30	8	6	"p70S6K"	"P23443"	10420	41530	200	4392	4396	302	6	4356	4356	4393	769	17	1	0	0	1388986	0.004	100000.000	100000.000	0.000	0.000	0.000	0.000	0.000	16.610	36	40	36	40	316	2384	100	1880	"T412"
0	0	0	30	9	6	"p70S6K"	"P23443"	10930	41530	100	4541	4566	226	4	4326	4326	4327	238	5	42	16	0	365268	1.004	100000.000	100000.000	0.000	0.000	0.000	0.000	0.000	16.610	215	240	215	240	80	560	100	1881	"T412"
-75	0	0	30	1	7	"empty"	"empty"	6920	42150	200	4690	4704	374	7	4712	4712	4711	309	6	11	3	0	1486534	-0.023	100000.000	100000.000	0.000	0.000	0.000	0.000	0.000	16.610	-22	-8	-22	-8	316	2384	100	1882	"empty"
-75	0	0	30	2	7	"empty"	"empty"	7420	42150	200	4513	4519	277	6	4534	4534	4559	993	21	0	0	0	1428114	-0.040	100000.000	100000.000	0.000	0.000	0.000	0.000	0.000	16.610	-21	-15	-21	-15	316	2384	100	1883	"empty"
-75	0	0	30	3	7	"empty"	"empty"	7920	42150	200	4456	4487	407	9	4425	4425	4459	476	10	5	1	0	1418025	0.059	100000.000	100000.000	0.000	0.000	0.000	0.000	0.000	16.610	31	62	31	62	316	2384	100	1884	"empty"
-75	0	0	30	4	7	"empty"	"empty"	8420	42150	200	4364	4385	234	5	4400	4400	4417	236	5	12	3	0	1385648	-0.136	100000.000	100000.000	0.000	0.000	0.000	0.000	0.000	16.610	-36	-15	-36	-15	316	2384	100	1885	"empty"
-75	0	0	30	5	7	"empty"	"empty"	8920	42150	200	4372	4404	282	6	4386	4386	4410	237	5	13	2	0	1391578	-0.025	100000.000	100000.000	0.000	0.000	0.000	0.000	0.000	16.610	-14	18	-14	18	316	2384	100	1886	"empty"
-75	0	0	30	6	7	"empty"	"empty"	9420	42150	200	4322	4349	230	5	4333	4333	4371	403	9	6	0	0	1374437	-0.055	100000.000	100000.000	0.000	0.000	0.000	0.000	0.000	16.610	-11	16	-11	16	316	2384	100	1887	"empty"
-75	0	0	30	7	7	"empty"	"empty"	9920	42150	200	4260	4284	298	6	4292	4292	4341	934	21	1	0	0	1353834	-0.061	100000.000	100000.000	0.000	0.000	0.000	0.000	0.000	16.610	-32	-8	-32	-8	316	2384	100	1888	"empty"
-75	0	0	30	8	7	"empty"	"empty"	10420	42150	200	4332	4364	564	12	4352	4352	4380	375	8	6	1	0	1378908	-0.043	100000.000	100000.000	0.000	0.000	0.000	0.000	0.000	16.610	-20	12	-20	12	316	2384	100	1889	"empty"
-75	0	0	30	9	7	"empty"	"empty"	10920	42150	200	4435	4449	222	4	4425	4425	4466	514	11	2	0	0	1405918	-0.033	100000.000	100000.000	0.000	0.000	0.000	0.000	0.000	16.610	10	24	10	24	316	2384	100	1890	"empty"
0	0	0	31	1	1	"JNK1"	"P45983"	11460	38300	120	5841	5577	832	14	4438	4438	5151	6017	116	0	0	0	669262	0.071	100000.000	100000.000	0.000	0.000	0.000	0.000	0.000	16.610	1403	1139	1403	1139	120	820	100	1891	"T183"
0	0	0	31	2	1	"JNK1"	"P45983"	11970	38290	110	6009	6003	538	8	4384	4384	4397	208	4	97	96	0	480269	7.721	100000.000	100000.000	0.000	0.000	0.000	0.000	0.000	16.610	1625	1619	1625	1619	80	656	100	1892	"T183"
0	0	0	31	3	1	"JNK1"	"P45983"	12470	38290	110	6385	6308	672	10	4406	4406	4423	286	6	96	93	0	504668	6.591	100000.000	100000.000	0.000	0.000	0.000	0.000	0.000	16.610	1979	1902	1979	1902	80	656	100	1893	"T183"
0	0	0	31	4	1	"Keap1"	"Q14145"	12970	38300	70	8452	8436	425	5	4365	4365	4372	194	4	100	100	0	269954	20.948	100000.000	100000.000	0.000	0.000	0.000	0.000	0.000	16.610	4087	4071	4087	4071	32	236	100	1894	"S293/5"
0	0	0	31	5	1	"Keap1"	"Q14145"	13480	38300	90	8339	7599	3015	39	4357	4357	4345	219	5	80	76	0	395166	14.858	100000.000	100000.000	0.000	0.000	0.000	0.000	0.000	16.610	3982	3242	3982	3242	52	420	100	1895	"S293/5"
0	0	0	31	6	1	"Keap1"	"Q14145"	13980	38300	80	8077	7333	1707	23	4244	4244	4253	414	9	84	80	0	381333	7.440	100000.000	100000.000	0.000	0.000	0.000	0.000	0.000	16.610	3833	3089	3833	3089	52	340	100	1896	"S293/5"
0	0	0	31	7	1	"MK2"	"P16389"	14480	38290	70	4703	4697	253	5	4221	4221	4247	290	6	75	28	0	150299	1.552	100000.000	100000.000	0.000	0.000	0.000	0.000	0.000	16.610	482	476	482	476	32	236	100	1897	"Y415"
0	0	0	31	8	1	"MK2"	"P16389"	14980	38290	200	4206	4233	269	6	4216	4216	4247	361	8	9	2	0	1337565	-0.039	100000.000	100000.000	0.000	0.000	0.000	0.000	0.000	16.610	-10	17	-10	17	316	2384	100	1898	"Y415"
0	0	0	31	9	1	"MK2"	"P16389"	15480	38290	80	4560	4548	335	7	4164	4164	4224	811	19	9	0	0	236517	0.400	100000.000	100000.000	0.000	0.000	0.000	0.000	0.000	16.610	396	384	396	384	52	340	100	1899	"Y415"
0	0	0	31	1	2	"NFAT1 "	"Q13469"	11480	38920	200	4355	4352	192	4	4357	4357	4401	633	14	0	0	0	1375336	-0.077	100000.000	100000.000	0.000	0.000	0.000	0.000	0.000	16.610	-2	-5	-2	-5	316	2384	100	1900	"S110"
0	0	0	31	2	2	"NFAT1 "	"Q13469"	11980	38920	200	4518	4541	249	5	4462	4462	4489	396	8	5	1	0	1434803	0.131	100000.000	100000.000	0.000	0.000	0.000	0.000	0.000	16.610	56	79	56	79	316	2384	100	1901	"S110"
0	0	0	31	3	2	"NFAT1 "	"Q13469"	12480	38920	200	4617	4618	210	4	4515	4515	4537	324	7	14	1	0	1459388	0.250	100000.000	100000.000	0.000	0.000	0.000	0.000	0.000	16.610	102	103	102	103	316	2384	100	1902	"S110"
0	0	0	31	4	2	"NFkB-p105 "	"P19838"	13010	38890	130	4496	4550	333	7	4482	4482	4499	244	5	18	6	0	545957	0.209	100000.000	100000.000	0.000	0.000	0.000	0.000	0.000	16.610	14	68	14	68	120	940	100	1903	"S907"
0	0	0	31	5	2	"NFkB-p105 "	"P19838"	13480	38920	200	4495	4547	409	8	4412	4412	4440	425	9	10	2	0	1436703	0.252	100000.000	100000.000	0.000	0.000	0.000	0.000	0.000	16.610	83	135	83	135	316	2384	100	1904	"S907"
0	0	0	31	6	2	"NFkB-p105 "	"P19838"	13970	38920	80	4636	4664	371	7	4328	4328	4393	882	20	5	1	0	242517	0.307	100000.000	100000.000	0.000	0.000	0.000	0.000	0.000	16.610	308	336	308	336	52	340	100	1905	"S907"
0	0	0	31	7	2	"process-control__"	"GGSGGSGDYKDDDDK"	14490	38930	80	5175	5257	1299	24	4275	4275	4282	219	5	82	75	0	273339	4.452	100000.000	100000.000	0.000	0.000	0.000	0.000	0.000	16.610	900	982	900	982	52	340	100	1906	"process-control__"
0	0	0	31	8	2	"process-control__"	"GGSGGSGDYKDDDDK"	14990	38930	70	5302	5283	288	5	4150	4150	4171	212	5	100	96	0	169071	5.245	100000.000	100000.000	0.000	0.000	0.000	0.000	0.000	16.610	1152	1133	1152	1133	32	236	100	1907	"process-control__"
0	0	0	31	9	2	"process-control__"	"GGSGGSGDYKDDDDK"	15480	38940	90	4958	4976	455	9	4252	4252	4300	361	8	76	46	0	258756	1.873	100000.000	100000.000	0.000	0.000	0.000	0.000	0.000	16.610	706	724	706	724	52	420	100	1908	"process-control__"
0	0	0	31	1	3	"PAK4"	"O96013"	11490	39590	110	7696	7622	626	8	4299	4299	4325	263	6	100	100	0	609734	12.536	100000.000	100000.000	0.000	0.000	0.000	0.000	0.000	16.610	3397	3323	3397	3323	80	656	100	1909	"S474"
0	0	0	31	2	3	"PAK4"	"O96013"	11980	39570	140	7088	6670	2305	34	4445	4445	4477	339	7	55	53	0	1040576	6.469	100000.000	100000.000	0.000	0.000	0.000	0.000	0.000	16.610	2643	2225	2643	2225	156	1140	100	1910	"S474"
0	0	0	31	3	3	"PAK4"	"O96013"	12480	39590	100	7939	7863	611	7	4519	4519	4536	211	4	100	100	0	629033	15.768	100000.000	100000.000	0.000	0.000	0.000	0.000	0.000	16.610	3420	3344	3420	3344	80	560	100	1911	"S474"
0	0	0	31	4	3	"Rab5A"	"P20339"	12990	39580	70	5809	5782	382	6	4434	4434	4460	228	5	96	96	0	185014	5.798	100000.000	100000.000	0.000	0.000	0.000	0.000	0.000	16.610	1375	1348	1375	1348	32	236	100	1912	"Y205"
0	0	0	31	5	3	"Rab5A"	"P20339"	13480	39580	100	5207	5163	689	13	4427	4427	4459	621	13	53	18	0	413015	1.134	100000.000	100000.000	0.000	0.000	0.000	0.000	0.000	16.610	780	736	780	736	80	560	100	1913	"Y205"
0	0	0	31	6	3	"Rab5A"	"P20339"	13990	39580	90	5845	5851	537	9	4371	4371	4399	401	9	100	90	0	304231	3.621	100000.000	100000.000	0.000	0.000	0.000	0.000	0.000	16.610	1474	1480	1474	1480	52	420	100	1914	"Y205"
0	0	0	31	7	3	"Sek1"	"P45985"	14480	39570	200	4135	4103	282	6	4272	4272	4313	632	14	0	0	0	1296543	-0.332	100000.000	100000.000	0.000	0.000	0.000	0.000	0.000	16.610	-137	-169	-137	-169	316	2384	100	1915	"S257"
0	0	0	31	8	3	"Sek1"	"P45985"	14980	39570	200	4010	3990	340	8	4216	4216	4246	609	14	0	0	0	1260981	-0.420	100000.000	100000.000	0.000	0.000	0.000	0.000	0.000	16.610	-206	-226	-206	-226	316	2384	100	1916	"S257"
0	0	0	31	9	3	"Sek1"	"P45985"	15480	39570	200	4050	4014	321	7	4207	4207	4252	527	12	0	0	0	1268406	-0.452	100000.000	100000.000	0.000	0.000	0.000	0.000	0.000	16.610	-157	-193	-157	-193	316	2384	100	1917	"S257"
0	0	0	31	1	4	"Smad1 "	"Q15797"	11490	40230	70	5149	5285	759	14	4289	4289	4296	197	4	96	96	0	169132	5.020	100000.000	100000.000	0.000	0.000	0.000	0.000	0.000	16.610	860	996	860	996	32	236	100	1918	"S214"
0	0	0	31	2	4	"Smad1 "	"Q15797"	11990	40220	200	4426	4506	363	8	4377	4377	4438	826	18	6	0	0	1423874	0.082	100000.000	100000.000	0.000	0.000	0.000	0.000	0.000	16.610	49	129	49	129	316	2384	100	1919	"S214"
0	0	0	31	3	4	"Smad1 "	"Q15797"	12490	40220	80	5287	5298	341	6	4497	4497	4509	202	4	100	88	0	275503	3.906	100000.000	100000.000	0.000	0.000	0.000	0.000	0.000	16.610	790	801	790	801	52	340	100	1920	"S214"
0	0	0	31	4	4	"Smad3 "	"P84022"	12990	40210	70	7071	7093	612	8	4566	4566	4597	280	6	100	100	0	226986	8.914	100000.000	100000.000	0.000	0.000	0.000	0.000	0.000	16.610	2505	2527	2505	2527	32	236	100	1921	"T179"
0	0	0	31	5	4	"Smad3 "	"P84022"	13490	40220	80	6571	6368	1123	17	4442	4442	4510	839	18	80	71	0	331113	2.215	100000.000	100000.000	0.000	0.000	0.000	0.000	0.000	16.610	2129	1926	2129	1926	52	340	100	1922	"T179"
0	0	0	31	6	4	"Smad3 "	"P84022"	13980	40210	200	4442	4712	814	17	4362	4362	4390	312	7	23	14	0	1488961	1.032	100000.000	100000.000	0.000	0.000	0.000	0.000	0.000	16.610	80	350	80	350	316	2384	100	1923	"T179"
0	0	0	31	7	4	"TGFBR1"	"P36897"	14480	40210	200	4308	4536	2147	47	4317	4317	4347	315	7	7	3	0	1433352	0.600	100000.000	100000.000	0.000	0.000	0.000	0.000	0.000	16.610	-9	219	-9	219	316	2384	100	1924	"t204"
0	0	0	31	8	4	"TGFBR1"	"P36897"	14980	40210	200	4249	4253	235	5	4250	4250	4290	733	17	1	0	0	1344059	-0.050	100000.000	100000.000	0.000	0.000	0.000	0.000	0.000	16.610	-1	3	-1	3	316	2384	100	1925	"t204"
0	0	0	31	9	4	"TGFBR1"	"P36897"	15480	40210	200	4229	4265	260	6	4216	4216	4260	781	18	1	0	0	1347811	0.006	100000.000	100000.000	0.000	0.000	0.000	0.000	0.000	16.610	13	49	13	49	316	2384	100	1926	"t204"
0	0	0	31	1	5	"Akt1"	"P31749"	11500	40830	200	4454	4506	306	6	4350	4350	4380	367	8	17	2	0	1423850	0.343	100000.000	100000.000	0.000	0.000	0.000	0.000	0.000	16.610	104	156	104	156	316	2384	100	1927	"S473"
0	0	0	31	2	5	"Akt1"	"P31749"	12000	40830	200	4437	4469	281	6	4392	4392	4422	521	11	3	0	0	1412312	0.090	100000.000	100000.000	0.000	0.000	0.000	0.000	0.000	16.610	45	77	45	77	316	2384	100	1928	"S473"
0	0	0	31	3	5	"Akt1"	"P31749"	12500	40830	200	4520	4559	262	5	4482	4482	4494	231	5	18	5	0	1440493	0.281	100000.000	100000.000	0.000	0.000	0.000	0.000	0.000	16.610	38	77	38	77	316	2384	100	1929	"S473"
[truncated: 228,882 more chars]
