# Supplementary material for: PIIKA 2.5: Enhanced quality control of peptide microarrays for kinome analysis
Source: PLoS One. 2021 Sep 10;16(9):e0257232. doi: 10.1371/journal.pone.0257232 (PMC8432839; doi:10.1371/journal.pone.0257232)
Supplement: S1 File — All arrays used in this experiment are available as txt files in the GPR format contained within a single zip folder. Individual files are named as in Table 1, where the first number, which follows S, represents the identifier for the samples. Samples 1 2, and 3 are control, 4,5 and 6 are treated with LPS, and 7,8, and 9 are treated with both LPS and cortisol. The number following this represents the day of experiment. For example, S1_2.txt contains the data for sample number 1 from the experiment performed on day 2. (ZIP) [file pone.0257232.s001.zip › arrays/S4_2.txt]

ATF	1.0
31	42    
"Type=GenePix Export 3"
"DateTime=2018/08/22 13:42:17"
"Settings="
"GalFile=T:\Arrays\Human Pig Gal File\Human Pig Gal File with Calibration spots  - Lot 3200 - Copy.txt"
"PixelSize=10"
"Wavelengths=532"
"ImageFiles=T:\Arrays\Method Development Day 2 - August 22, 2018\S4_2_532.tif 0"
"NormalizationMethod=None"
"NormalizationFactors=1"
"JpegImage="
"StdDev=Type 1"
"RatioFormulations=W1/W2 (532/)"
"FeatureType=Circular"
"Barcode="
"BackgroundSubtraction=LocalFeature"
"ImageOrigin=0, 0"
"JpegOrigin=1770, 4150"
"Creator=GenePix Pro 6.0.1.25"
"Scanner=GenePix 4200A 01  [116282]"
"FocusPosition=0"
"Temperature=24.81"
"LinesAveraged=1"
"Comment="
"PMTGain=350"
"ScanPower=100"
"LaserPower=2.59"
"Filters=Standard Green"
"ScanRegion=0,0,2200,7150"
"Supplier=Genetix Ltd."
"ArrayerSoftwareName=MicroArraying"
"ArrayerSoftwareVersion=QSoft XP Build 6700 (Revision 4)"
"Flags"	"Normalize"	"Autoflag"	"Block"	"Column"	"Row"	"Name"	"ID"	"X"	"Y"	"Dia."	"F532 Median"	"F532 Mean"	"F532 SD"	"F532 CV"	"B532"	"B532 Median"	"B532 Mean"	"B532 SD"	"B532 CV"	"% > B532+1SD"	"% > B532+2SD"	"F532 % Sat."	"F532 Total Intensity"	"SNR 532"	"Ratio of Medians (532/2)"	"Ratio of Means (532/2)"	"Median of Ratios (532/2)"	"Mean of Ratios (532/2)"	"Ratios SD (532/2)"	"Rgn Ratio (532/2)"	"Rgn R2 (532/2)"	"Log Ratio (532/2)"	"F532 Median - B532"	"F532 Mean - B532"	"Sum of Medians (532/2)"	"Sum of Means (532/2)"	"F Pixels"	"B Pixels"	"Circularity"	"Index"	"Target"
0	0	0	1	1	1	"ACTA1"	"P68133"	2180	4700	70	5441	5486	492	8	4633	4633	4688	419	8	75	46	0	175541	1.905	100000.000	100000.000	0.000	0.000	0.000	0.000	0.000	16.610	808	853	808	853	32	236	100	1	"Y55"
0	0	0	1	2	1	"ACTA1"	"P68133"	2670	4690	70	5531	5713	957	16	4596	4596	4597	252	5	96	93	0	182817	4.429	100000.000	100000.000	0.000	0.000	0.000	0.000	0.000	16.610	935	1117	935	1117	32	236	100	2	"Y55"
0	0	0	1	3	1	"ACTA1"	"P68133"	3170	4670	70	5472	5489	215	3	4666	4666	4710	479	10	93	21	0	175643	1.626	100000.000	100000.000	0.000	0.000	0.000	0.000	0.000	16.610	806	823	806	823	32	236	100	3	"Y55"
0	0	0	1	4	1	"A-Raf"	"P10398"	3690	4670	100	5310	5424	804	14	4696	4696	4726	432	9	66	27	0	433886	1.616	100000.000	100000.000	0.000	0.000	0.000	0.000	0.000	16.610	614	728	614	728	80	560	100	4	"S214"
0	0	0	1	5	1	"A-Raf"	"P10398"	4190	4660	110	5240	5443	891	16	4762	4762	4753	501	10	50	22	0	435441	1.377	100000.000	100000.000	0.000	0.000	0.000	0.000	0.000	16.610	478	681	478	681	80	656	100	5	"S214"
0	0	0	1	6	1	"A-Raf"	"P10398"	4690	4660	90	5476	5644	979	17	4771	4771	4788	330	6	80	59	0	293490	2.594	100000.000	100000.000	0.000	0.000	0.000	0.000	0.000	16.610	705	873	705	873	52	420	100	6	"S214"
0	0	0	1	7	1	"Cdk2"	"P24941"	5180	4690	90	5902	5969	380	6	4843	4843	4843	328	6	98	96	0	310367	3.433	100000.000	100000.000	0.000	0.000	0.000	0.000	0.000	16.610	1059	1126	1059	1126	52	420	100	7	"Y179"
0	0	0	1	8	1	"Cdk2"	"P24941"	5670	4670	120	5527	5682	1307	23	4856	4856	4925	580	11	55	15	0	681849	1.305	100000.000	100000.000	0.000	0.000	0.000	0.000	0.000	16.610	671	826	671	826	120	820	100	8	"Y179"
0	0	0	1	9	1	"Cdk2"	"P24941"	6170	4660	120	5515	5528	485	8	4768	4768	4780	300	6	84	62	0	663370	2.493	100000.000	100000.000	0.000	0.000	0.000	0.000	0.000	16.610	747	760	747	760	120	820	100	9	"Y179"
0	0	0	1	1	2	"Cofilin 1"	"P23528"	2190	5350	70	5395	5468	784	14	4824	4824	4851	622	12	43	6	0	174980	0.992	100000.000	100000.000	0.000	0.000	0.000	0.000	0.000	16.610	571	644	571	644	32	236	100	10	"S2"
0	0	0	1	2	2	"Cofilin 1"	"P23528"	2700	5330	70	5458	5473	273	4	4749	4749	4777	261	5	100	75	0	175134	2.667	100000.000	100000.000	0.000	0.000	0.000	0.000	0.000	16.610	709	724	709	724	32	236	100	11	"S2"
0	0	0	1	3	2	"Cofilin 1"	"P23528"	3200	5360	120	4945	5013	838	16	4616	4616	4634	360	7	44	15	0	601567	1.053	100000.000	100000.000	0.000	0.000	0.000	0.000	0.000	16.610	329	397	329	397	120	820	100	12	"S2"
0	0	0	1	4	2	"CTNNB1"	"P35222"	3690	5330	200	4597	4624	422	9	4630	4630	4667	571	12	5	1	0	1461028	-0.075	100000.000	100000.000	0.000	0.000	0.000	0.000	0.000	16.610	-33	-6	-33	-6	316	2384	100	13	"S675"
0	0	0	1	5	2	"CTNNB1"	"P35222"	4190	5320	200	4639	4645	357	7	4663	4663	4671	745	15	2	0	0	1467779	-0.035	100000.000	100000.000	0.000	0.000	0.000	0.000	0.000	16.610	-24	-18	-24	-18	316	2384	100	14	"S675"
0	0	0	1	6	2	"CTNNB1"	"P35222"	4690	5320	200	4614	4650	433	9	4661	4661	4662	403	8	8	2	0	1469353	-0.030	100000.000	100000.000	0.000	0.000	0.000	0.000	0.000	16.610	-47	-11	-47	-11	316	2384	100	15	"S675"
0	0	0	1	7	2	"EGFR"	"P00533"	5190	5320	120	5451	5314	426	8	4694	4694	4663	297	6	74	57	0	637623	2.192	100000.000	100000.000	0.000	0.000	0.000	0.000	0.000	16.610	757	620	757	620	120	820	100	16	"T693"
0	0	0	1	8	2	"EGFR"	"P00533"	5690	5310	110	5462	5474	333	6	4772	4772	4863	446	9	78	22	0	437900	1.370	100000.000	100000.000	0.000	0.000	0.000	0.000	0.000	16.610	690	702	690	702	80	656	100	17	"T693"
0	0	0	1	9	2	"EGFR"	"P00533"	6180	5300	100	5513	5495	380	6	4675	4675	4675	251	5	92	88	0	439567	3.267	100000.000	100000.000	0.000	0.000	0.000	0.000	0.000	16.610	838	820	838	820	80	560	100	18	"T693"
0	0	0	1	1	3	"JAK1"	"P23458"	2200	5980	80	7233	7148	945	13	4720	4720	4706	438	9	96	92	0	371688	5.575	100000.000	100000.000	0.000	0.000	0.000	0.000	0.000	16.610	2513	2428	2513	2428	52	340	100	19	"Y1035"
0	0	0	1	2	3	"JAK1"	"P23458"	2700	5980	70	6974	6964	346	4	4583	4583	4650	570	12	100	100	0	222835	4.060	100000.000	100000.000	0.000	0.000	0.000	0.000	0.000	16.610	2391	2381	2391	2381	32	236	100	20	"Y1035"
0	0	0	1	3	3	"JAK1"	"P23458"	3190	5970	130	4831	5391	1117	20	4603	4603	4649	749	16	35	30	0	646918	0.991	100000.000	100000.000	0.000	0.000	0.000	0.000	0.000	16.610	228	788	228	788	120	940	100	21	"Y1035"
0	0	0	1	4	3	"JNK2"	"P45984"	3700	5970	140	6612	6594	746	11	4603	4603	4627	354	7	98	94	0	1028641	5.556	100000.000	100000.000	0.000	0.000	0.000	0.000	0.000	16.610	2009	1991	2009	1991	156	1140	100	22	"T183"
0	0	0	1	5	3	"JNK2"	"P45984"	4190	5970	140	6559	6567	736	11	4649	4649	4644	407	8	96	91	0	1024442	4.725	100000.000	100000.000	0.000	0.000	0.000	0.000	0.000	16.610	1910	1918	1910	1918	156	1140	100	23	"T183"
0	0	0	1	6	3	"JNK2"	"P45984"	4690	5970	140	6415	6377	934	14	4688	4688	4658	334	7	89	89	0	994842	5.147	100000.000	100000.000	0.000	0.000	0.000	0.000	0.000	16.610	1727	1689	1727	1689	156	1140	100	24	"T183"
0	0	0	1	7	3	"Kit "	"P10721"	5190	5950	80	6135	5951	725	12	4741	4741	4742	303	6	90	82	0	309449	3.990	100000.000	100000.000	0.000	0.000	0.000	0.000	0.000	16.610	1394	1210	1394	1210	52	340	100	25	"Y721"
0	0	0	1	8	3	"Kit "	"P10721"	5700	5950	80	5966	5965	518	8	4811	4811	4857	563	11	90	55	0	310186	1.968	100000.000	100000.000	0.000	0.000	0.000	0.000	0.000	16.610	1155	1154	1155	1154	52	340	100	26	"Y721"
0	0	0	1	9	3	"Kit "	"P10721"	6190	5940	90	5924	5865	497	8	4821	4821	4844	349	7	90	86	0	304992	2.926	100000.000	100000.000	0.000	0.000	0.000	0.000	0.000	16.610	1103	1044	1103	1044	52	420	100	27	"Y721"
0	0	0	1	1	4	"MK3"	"P22001"	2200	6620	70	8818	10026	7156	71	4735	4735	4767	395	8	100	100	0	320842	13.314	100000.000	100000.000	0.000	0.000	0.000	0.000	0.000	16.610	4083	5291	4083	5291	32	236	100	28	"Y187"
0	0	0	1	2	4	"MK3"	"P22001"	2700	6620	140	5025	6021	1713	28	4723	4723	4738	344	7	48	42	0	939286	3.730	100000.000	100000.000	0.000	0.000	0.000	0.000	0.000	16.610	302	1298	302	1298	156	1140	100	29	"Y187"
0	0	0	1	3	4	"MK3"	"P22001"	3170	6640	100	7741	7484	1988	26	4679	4679	4711	451	9	78	77	0	598731	6.149	100000.000	100000.000	0.000	0.000	0.000	0.000	0.000	16.610	3062	2805	3062	2805	80	560	100	30	"Y187"
0	0	0	1	4	4	"NFAT1 "	"Q13469"	3670	6620	200	4879	4931	505	10	4716	4716	5296	5126	96	0	0	0	1558063	-0.071	100000.000	100000.000	0.000	0.000	0.000	0.000	0.000	16.610	163	215	163	215	316	2384	100	31	"S326"
0	0	0	1	5	4	"NFAT1 "	"Q13469"	4180	6610	90	5245	5347	999	18	4693	4693	4689	306	6	76	40	0	278046	2.150	100000.000	100000.000	0.000	0.000	0.000	0.000	0.000	16.610	552	654	552	654	52	420	100	32	"S326"
0	0	0	1	6	4	"NFAT1 "	"Q13469"	4710	6600	70	5118	5073	241	4	4716	4716	4727	440	9	46	0	0	162339	0.786	100000.000	100000.000	0.000	0.000	0.000	0.000	0.000	16.610	402	357	402	357	32	236	100	33	"S326"
0	0	0	1	7	4	"NFkB-p65 "	"Q04206"	5200	6600	90	5824	5837	356	6	4676	4676	4662	341	7	96	94	0	303539	3.446	100000.000	100000.000	0.000	0.000	0.000	0.000	0.000	16.610	1148	1161	1148	1161	52	420	100	34	"S276"
0	0	0	1	8	4	"NFkB-p65 "	"Q04206"	5690	6590	90	5977	6035	523	8	4748	4748	4807	396	8	98	94	0	313823	3.101	100000.000	100000.000	0.000	0.000	0.000	0.000	0.000	16.610	1229	1287	1229	1287	52	420	100	35	"S276"
0	0	0	1	9	4	"NFkB-p65 "	"Q04206"	6190	6590	90	5857	5944	457	7	4766	4766	4815	742	15	90	19	0	309076	1.522	100000.000	100000.000	0.000	0.000	0.000	0.000	0.000	16.610	1091	1178	1091	1178	52	420	100	36	"S276"
0	0	0	1	1	5	"PDGFRb"	"P09619"	2210	7270	120	12366	10889	3140	28	4788	4788	4809	435	9	89	85	0	1306670	13.977	100000.000	100000.000	0.000	0.000	0.000	0.000	0.000	16.610	7578	6101	7578	6101	120	820	100	37	"Y686"
0	0	0	1	2	5	"PDGFRb"	"P09619"	2710	7260	110	12433	12709	1744	13	4783	4783	4812	355	7	100	100	0	1016735	22.245	100000.000	100000.000	0.000	0.000	0.000	0.000	0.000	16.610	7650	7926	7650	7926	80	656	100	38	"Y686"
0	0	0	1	3	5	"PDGFRb"	"P09619"	3210	7260	120	12003	11175	3421	30	4799	4799	4850	404	8	89	85	0	1340972	15.656	100000.000	100000.000	0.000	0.000	0.000	0.000	0.000	16.610	7204	6376	7204	6376	120	820	100	39	"Y686"
0	0	0	1	4	5	"PELI2"	"Q96FA3"	3710	7240	130	6599	6606	444	6	4718	4718	4754	614	12	99	95	0	792741	3.016	100000.000	100000.000	0.000	0.000	0.000	0.000	0.000	16.610	1881	1888	1881	1888	120	940	100	40	"T290"
0	0	0	1	5	5	"PELI2"	"Q96FA3"	4200	7250	130	6734	6692	538	8	4777	4777	4761	346	7	98	96	0	803058	5.581	100000.000	100000.000	0.000	0.000	0.000	0.000	0.000	16.610	1957	1915	1957	1915	120	940	100	41	"T290"
0	0	0	1	6	5	"PELI2"	"Q96FA3"	4710	7250	130	6650	6643	592	8	4692	4692	4704	386	8	99	95	0	797136	5.023	100000.000	100000.000	0.000	0.000	0.000	0.000	0.000	16.610	1958	1951	1958	1951	120	940	100	42	"T290"
0	0	0	1	7	5	"sek1"	"P45985"	5200	7240	110	5382	5349	399	7	4757	4757	4770	477	10	58	15	0	427882	1.214	100000.000	100000.000	0.000	0.000	0.000	0.000	0.000	16.610	625	592	625	592	80	656	100	43	"S2315"
0	0	0	1	8	5	"sek1"	"P45985"	5700	7230	90	5514	5525	324	5	4839	4839	4847	401	8	90	28	0	287302	1.691	100000.000	100000.000	0.000	0.000	0.000	0.000	0.000	16.610	675	686	675	686	52	420	100	44	"S2315"
0	0	0	1	9	5	"sek1"	"P45985"	6200	7230	80	5492	5507	240	4	4814	4814	4806	241	5	96	82	0	286368	2.909	100000.000	100000.000	0.000	0.000	0.000	0.000	0.000	16.610	678	693	678	693	52	340	100	45	"S2315"
0	0	0	1	1	6	"SMAD3"	"Q15796"	2210	7910	140	5464	5628	991	17	4842	4842	4870	383	7	71	37	0	878000	1.979	100000.000	100000.000	0.000	0.000	0.000	0.000	0.000	16.610	622	786	622	786	156	1140	100	46	"S416"
0	0	0	1	2	6	"SMAD3"	"Q15796"	2710	7900	150	5367	5529	1351	24	4801	4801	4852	614	12	43	8	0	862455	1.103	100000.000	100000.000	0.000	0.000	0.000	0.000	0.000	16.610	566	728	566	728	156	1272	100	47	"S416"
0	0	0	1	3	6	"SMAD3"	"Q15796"	3200	7890	130	5586	5897	1063	18	4815	4815	4924	666	13	59	18	0	707662	1.461	100000.000	100000.000	0.000	0.000	0.000	0.000	0.000	16.610	771	1082	771	1082	120	940	100	48	"S416"
0	0	0	1	4	6	"TAK1 "	"O43318"	3710	7890	160	6897	6883	718	10	4824	4824	4858	483	9	96	94	0	1431688	4.193	100000.000	100000.000	0.000	0.000	0.000	0.000	0.000	16.610	2073	2059	2073	2059	208	1512	100	49	"T178"
0	0	0	1	5	6	"TAK1 "	"O43318"	4210	7890	160	7060	7041	651	9	4790	4790	4773	346	7	100	99	0	1464451	6.555	100000.000	100000.000	0.000	0.000	0.000	0.000	0.000	16.610	2270	2251	2270	2251	208	1512	100	50	"T178"
0	0	0	1	6	6	"TAK1 "	"O43318"	4710	7890	160	6947	7024	1027	14	4790	4790	4775	335	7	98	97	0	1460966	6.713	100000.000	100000.000	0.000	0.000	0.000	0.000	0.000	16.610	2157	2234	2157	2234	208	1512	100	51	"T178"
0	0	0	1	7	6	"TNIK"	"Q9UKE5"	5200	7890	110	7124	7140	759	10	4895	4895	4898	479	9	98	96	0	571236	4.681	100000.000	100000.000	0.000	0.000	0.000	0.000	0.000	16.610	2229	2245	2229	2245	80	656	100	52	"T181"
0	0	0	1	8	6	"TNIK"	"Q9UKE5"	5690	7870	110	7048	7175	691	9	4958	4958	4949	296	5	100	100	0	574011	7.520	100000.000	100000.000	0.000	0.000	0.000	0.000	0.000	16.610	2090	2217	2090	2217	80	656	100	53	"T181"
0	0	0	1	9	6	"TNIK"	"Q9UKE5"	6200	7880	120	6905	6847	1029	15	4916	4916	4948	306	6	92	87	0	821675	6.206	100000.000	100000.000	0.000	0.000	0.000	0.000	0.000	16.610	1989	1931	1989	1931	120	820	100	54	"T181"
-75	0	0	1	1	7	"empty"	"empty"	2180	8550	200	4853	4859	401	8	4926	4926	4972	669	13	2	0	0	1535397	-0.169	100000.000	100000.000	0.000	0.000	0.000	0.000	0.000	16.610	-73	-67	-73	-67	316	2384	100	55	"empty"
-75	0	0	1	2	7	"empty"	"empty"	2680	8550	200	4820	4845	312	6	4870	4870	4912	766	15	0	0	0	1531132	-0.087	100000.000	100000.000	0.000	0.000	0.000	0.000	0.000	16.610	-50	-25	-50	-25	316	2384	100	56	"empty"
-75	0	0	1	3	7	"empty"	"empty"	3180	8550	200	4844	5002	892	17	4905	4905	4969	540	10	8	4	0	1580779	0.061	100000.000	100000.000	0.000	0.000	0.000	0.000	0.000	16.610	-61	97	-61	97	316	2384	100	57	"empty"
-75	0	0	1	4	7	"empty"	"empty"	3680	8550	200	4866	4906	479	9	4920	4920	4937	416	8	8	0	0	1550176	-0.075	100000.000	100000.000	0.000	0.000	0.000	0.000	0.000	16.610	-54	-14	-54	-14	316	2384	100	58	"empty"
-75	0	0	1	5	7	"empty"	"empty"	4180	8550	200	4865	4854	378	7	4864	4864	4844	384	7	14	1	0	1533742	0.026	100000.000	100000.000	0.000	0.000	0.000	0.000	0.000	16.610	1	-10	1	-10	316	2384	100	59	"empty"
-75	0	0	1	6	7	"empty"	"empty"	4680	8550	200	4800	4794	299	6	4842	4842	4824	373	7	6	0	0	1514833	-0.080	100000.000	100000.000	0.000	0.000	0.000	0.000	0.000	16.610	-42	-48	-42	-48	316	2384	100	60	"empty"
-75	0	0	1	7	7	"empty"	"empty"	5180	8550	200	4865	4886	611	12	4841	4841	4825	398	8	9	1	0	1543873	0.153	100000.000	100000.000	0.000	0.000	0.000	0.000	0.000	16.610	24	45	24	45	316	2384	100	61	"empty"
-75	0	0	1	8	7	"empty"	"empty"	5680	8550	200	4931	4959	343	6	4857	4857	4872	310	6	16	2	0	1567129	0.281	100000.000	100000.000	0.000	0.000	0.000	0.000	0.000	16.610	74	102	74	102	316	2384	100	62	"empty"
-75	0	0	1	9	7	"empty"	"empty"	6180	8550	200	4937	4948	270	5	4860	4860	4878	335	6	15	1	0	1563427	0.209	100000.000	100000.000	0.000	0.000	0.000	0.000	0.000	16.610	77	88	77	88	316	2384	100	63	"empty"
0	0	0	2	1	1	"PKACa "	"P17612"	6650	4690	110	7065	6927	708	10	4652	4652	4667	538	11	95	91	0	554144	4.201	100000.000	100000.000	0.000	0.000	0.000	0.000	0.000	16.610	2413	2275	2413	2275	80	656	100	64	"T197"
0	0	0	2	2	1	"PKACa "	"P17612"	7150	4680	110	6951	7239	3199	44	4545	4545	4573	735	16	95	90	0	579139	3.627	100000.000	100000.000	0.000	0.000	0.000	0.000	0.000	16.610	2406	2694	2406	2694	80	656	100	65	"T197"
0	0	0	2	3	1	"PKACa "	"P17612"	7660	4680	120	6409	6462	1166	18	4527	4527	4557	353	7	93	88	0	775445	5.397	100000.000	100000.000	0.000	0.000	0.000	0.000	0.000	16.610	1882	1935	1882	1935	120	820	100	66	"T197"
0	0	0	2	4	1	"PTEN"	"P60484"	8150	4680	140	4922	4982	496	9	4609	4609	4681	704	15	23	1	0	777250	0.428	100000.000	100000.000	0.000	0.000	0.000	0.000	0.000	16.610	313	373	313	373	156	1140	100	67	"Y315"
0	0	0	2	5	1	"PTEN"	"P60484"	8640	4700	160	4800	4924	1170	23	4539	4539	4557	307	6	43	17	0	1024198	1.195	100000.000	100000.000	0.000	0.000	0.000	0.000	0.000	16.610	261	385	261	385	208	1512	100	68	"Y315"
0	0	0	2	6	1	"PTEN"	"P60484"	9160	4670	110	4824	4858	219	4	4597	4597	4622	570	12	7	1	0	388612	0.414	100000.000	100000.000	0.000	0.000	0.000	0.000	0.000	16.610	227	261	227	261	80	656	100	69	"Y315"
0	0	0	2	7	1	"SOC3"	"O14543"	9660	4650	110	5082	5092	300	5	4654	4654	4656	254	5	75	36	0	407377	1.717	100000.000	100000.000	0.000	0.000	0.000	0.000	0.000	16.610	428	438	428	438	80	656	100	70	"Y204"
0	0	0	2	8	1	"SOC3"	"O14543"	10170	4660	90	5200	5222	276	5	4680	4680	4695	308	6	82	42	0	271525	1.711	100000.000	100000.000	0.000	0.000	0.000	0.000	0.000	16.610	520	542	520	542	52	420	100	71	"Y204"
0	0	0	2	9	1	"SOC3"	"O14543"	10660	4650	100	5177	5188	345	6	4863	4863	4868	571	11	26	0	0	415001	0.560	100000.000	100000.000	0.000	0.000	0.000	0.000	0.000	16.610	314	325	314	325	80	560	100	72	"Y204"
0	0	0	2	1	2	"STAT3 "	"P40763"	6670	5340	110	6171	6223	349	5	4702	4702	4698	426	9	100	98	0	497810	3.580	100000.000	100000.000	0.000	0.000	0.000	0.000	0.000	16.610	1469	1521	1469	1521	80	656	100	73	"S691"
0	0	0	2	2	2	"STAT3 "	"P40763"	7170	5340	110	6020	6031	567	9	4618	4618	4621	412	8	100	87	0	482495	3.422	100000.000	100000.000	0.000	0.000	0.000	0.000	0.000	16.610	1402	1413	1402	1413	80	656	100	74	"S691"
0	0	0	2	3	2	"STAT3 "	"P40763"	7670	5340	100	5733	5862	665	11	4678	4678	4706	824	17	65	28	0	468957	1.403	100000.000	100000.000	0.000	0.000	0.000	0.000	0.000	16.610	1055	1184	1055	1184	80	560	100	75	"S691"
0	0	0	2	4	2	"STAT6 "	"P42226"	8150	5330	140	5083	5227	993	18	4614	4614	4635	413	8	58	19	0	815427	1.433	100000.000	100000.000	0.000	0.000	0.000	0.000	0.000	16.610	469	613	469	613	156	1140	100	76	"T645"
0	0	0	2	5	2	"STAT6 "	"P42226"	8660	5330	140	5145	5179	311	6	4669	4669	4681	326	6	67	32	0	807937	1.528	100000.000	100000.000	0.000	0.000	0.000	0.000	0.000	16.610	476	510	476	510	156	1140	100	77	"T645"
0	0	0	2	6	2	"STAT6 "	"P42226"	9170	5330	150	5112	5140	264	5	4583	4583	4594	256	5	88	53	0	801828	2.133	100000.000	100000.000	0.000	0.000	0.000	0.000	0.000	16.610	529	557	529	557	156	1272	100	78	"T645"
0	0	0	2	7	2	"14-3-3 beta"	"P31946"	9670	5310	140	7926	7605	1141	15	4628	4628	4640	271	5	94	91	0	1186384	10.941	100000.000	100000.000	0.000	0.000	0.000	0.000	0.000	16.610	3298	2977	3298	2977	156	1140	100	79	"S185"
0	0	0	2	8	2	"14-3-3 beta"	"P31946"	10170	5310	130	7970	8007	529	6	4668	4668	4672	349	7	100	100	0	960872	9.556	100000.000	100000.000	0.000	0.000	0.000	0.000	0.000	16.610	3302	3339	3302	3339	120	940	100	80	"S185"
0	0	0	2	9	2	"14-3-3 beta"	"P31946"	10670	5300	130	7756	7682	595	7	4766	4766	4780	618	12	99	99	0	921861	4.696	100000.000	100000.000	0.000	0.000	0.000	0.000	0.000	16.610	2990	2916	2990	2916	120	940	100	81	"S185"
0	0	0	2	1	3	"Tgfbr2"	"P37173"	6670	5970	140	5324	5325	350	6	4744	4744	4715	310	6	78	42	0	830675	1.968	100000.000	100000.000	0.000	0.000	0.000	0.000	0.000	16.610	580	581	580	581	156	1140	100	82	"S409"
0	0	0	2	2	3	"Tgfbr2"	"P37173"	7170	5960	160	5203	5258	1073	20	4663	4663	4649	366	7	60	36	0	1093714	1.664	100000.000	100000.000	0.000	0.000	0.000	0.000	0.000	16.610	540	595	540	595	208	1512	100	83	"S409"
0	0	0	2	3	3	"Tgfbr2"	"P37173"	7670	5960	140	5181	5313	1805	33	4667	4667	4679	484	10	51	8	0	828876	1.310	100000.000	100000.000	0.000	0.000	0.000	0.000	0.000	16.610	514	646	514	646	156	1140	100	84	"S409"
0	0	0	2	4	3	"Tyk2"	"P29597"	8180	5970	90	6183	6166	709	11	4568	4568	4589	340	7	94	88	0	320624	4.638	100000.000	100000.000	0.000	0.000	0.000	0.000	0.000	16.610	1615	1598	1615	1598	52	420	100	85	"Y1054/5"
0	0	0	2	5	3	"Tyk2"	"P29597"	8680	5970	80	6509	6430	621	9	4537	4537	4568	290	6	98	96	0	334354	6.421	100000.000	100000.000	0.000	0.000	0.000	0.000	0.000	16.610	1972	1893	1972	1893	52	340	100	86	"Y1054/5"
0	0	0	2	6	3	"Tyk2"	"P29597"	9170	5960	80	6514	6279	684	10	4563	4563	4606	545	11	92	86	0	326527	3.070	100000.000	100000.000	0.000	0.000	0.000	0.000	0.000	16.610	1951	1716	1951	1716	52	340	100	87	"Y1054/5"
0	0	0	2	7	3	"caveolin-1"	"Q03135"	9670	5960	120	6085	6022	498	8	4563	4563	4585	275	5	95	93	0	722580	5.225	100000.000	100000.000	0.000	0.000	0.000	0.000	0.000	16.610	1522	1459	1522	1459	120	820	100	88	"Y14"
0	0	0	2	8	3	"caveolin-1"	"Q03135"	10180	5950	130	6252	6213	514	8	4672	4672	4663	316	6	98	95	0	745575	4.905	100000.000	100000.000	0.000	0.000	0.000	0.000	0.000	16.610	1580	1541	1580	1541	120	940	100	89	"Y14"
0	0	0	2	9	3	"caveolin-1"	"Q03135"	10670	5950	120	6257	6280	545	8	4704	4704	4714	259	5	98	94	0	753653	6.046	100000.000	100000.000	0.000	0.000	0.000	0.000	0.000	16.610	1553	1576	1553	1576	120	820	100	90	"Y14"
0	0	0	2	1	4	"Cdc42 "	"P60953"	6680	6610	100	5847	5833	506	8	4744	4744	4737	495	10	87	58	0	466635	2.214	100000.000	100000.000	0.000	0.000	0.000	0.000	0.000	16.610	1103	1089	1103	1089	80	560	100	91	"Y32"
0	0	0	2	2	4	"Cdc42 "	"P60953"	7170	6620	110	5996	5900	509	8	4652	4652	4673	558	11	92	58	0	472002	2.199	100000.000	100000.000	0.000	0.000	0.000	0.000	0.000	16.610	1344	1248	1344	1248	80	656	100	92	"Y32"
0	0	0	2	3	4	"Cdc42 "	"P60953"	7670	6620	100	5736	5688	514	9	4664	4664	4731	1006	21	56	1	0	455036	0.951	100000.000	100000.000	0.000	0.000	0.000	0.000	0.000	16.610	1072	1024	1072	1024	80	560	100	93	"Y32"
0	0	0	2	4	4	"Flt3"	"P36888"	8170	6610	90	5747	16200	18234	112	4752	4752	4739	364	7	84	69	0	842408	31.486	100000.000	100000.000	0.000	0.000	0.000	0.000	0.000	16.610	995	11448	995	11448	52	420	100	94	"Y591"
0	0	0	2	5	4	"Flt3"	"P36888"	8670	6620	100	5494	5563	598	10	4574	4574	4594	277	6	90	81	0	445018	3.498	100000.000	100000.000	0.000	0.000	0.000	0.000	0.000	16.610	920	989	920	989	80	560	100	95	"Y591"
0	0	0	2	6	4	"Flt3"	"P36888"	9180	6600	70	5703	5694	441	7	4615	4615	4610	223	4	100	96	0	182200	4.861	100000.000	100000.000	0.000	0.000	0.000	0.000	0.000	16.610	1088	1079	1088	1079	32	236	100	96	"Y591"
0	0	0	2	7	4	"gp130 "	"P40189"	9670	6610	110	5224	5275	522	9	4589	4589	4587	299	6	88	53	0	422000	2.301	100000.000	100000.000	0.000	0.000	0.000	0.000	0.000	16.610	635	686	635	686	80	656	100	97	"Y767"
0	0	0	2	8	4	"gp130 "	"P40189"	10160	6600	140	5013	5026	488	9	4620	4620	4622	315	6	55	30	0	784024	1.283	100000.000	100000.000	0.000	0.000	0.000	0.000	0.000	16.610	393	406	393	406	156	1140	100	98	"Y767"
0	0	0	2	9	4	"gp130 "	"P40189"	10670	6590	90	5485	5467	288	5	4658	4658	4662	316	6	96	75	0	284282	2.547	100000.000	100000.000	0.000	0.000	0.000	0.000	0.000	16.610	827	809	827	809	52	420	100	99	"Y767"
0	0	0	2	1	5	"IKK-beta "	"O14920"	6670	7260	90	7052	7107	346	4	4816	4816	4830	398	8	100	100	0	369553	5.721	100000.000	100000.000	0.000	0.000	0.000	0.000	0.000	16.610	2236	2291	2236	2291	52	420	100	100	"Y199"
0	0	0	2	2	5	"IKK-beta "	"O14920"	7180	7250	130	6876	6810	732	10	4684	4684	4661	343	7	98	96	0	817202	6.265	100000.000	100000.000	0.000	0.000	0.000	0.000	0.000	16.610	2192	2126	2192	2126	120	940	100	101	"Y199"
0	0	0	2	3	5	"IKK-beta "	"O14920"	7690	7250	130	6436	6437	985	15	4620	4620	4623	399	8	97	94	0	772454	4.546	100000.000	100000.000	0.000	0.000	0.000	0.000	0.000	16.610	1816	1817	1816	1817	120	940	100	102	"Y199"
0	0	0	2	4	5	"IRAK1"	"P51617"	8180	7260	130	7188	7197	579	8	4616	4616	4660	900	19	99	93	0	863594	2.819	100000.000	100000.000	0.000	0.000	0.000	0.000	0.000	16.610	2572	2581	2572	2581	120	940	100	103	"T209"
0	0	0	2	5	5	"IRAK1"	"P51617"	8680	7250	130	6897	6798	592	8	4594	4594	4616	325	7	97	95	0	815761	6.714	100000.000	100000.000	0.000	0.000	0.000	0.000	0.000	16.610	2303	2204	2303	2204	120	940	100	104	"T209"
0	0	0	2	6	5	"IRAK1"	"P51617"	9180	7250	130	6553	6455	610	9	4572	4572	4588	326	7	94	93	0	774637	5.727	100000.000	100000.000	0.000	0.000	0.000	0.000	0.000	16.610	1981	1883	1981	1883	120	940	100	105	"T209"
0	0	0	2	7	5	"IRS-1"	"P35568"	9680	7250	90	5394	5352	482	9	4591	4591	4591	272	5	84	69	0	278298	2.798	100000.000	100000.000	0.000	0.000	0.000	0.000	0.000	16.610	803	761	803	761	52	420	100	106	"S312"
0	0	0	2	8	5	"IRS-1"	"P35568"	10180	7240	80	5615	5651	309	5	4618	4618	4641	327	7	100	86	0	293829	3.089	100000.000	100000.000	0.000	0.000	0.000	0.000	0.000	16.610	997	1033	997	1033	52	340	100	107	"S312"
0	0	0	2	9	5	"IRS-1"	"P35568"	10670	7240	90	5629	5657	386	6	4636	4636	4638	287	6	96	88	0	294157	3.551	100000.000	100000.000	0.000	0.000	0.000	0.000	0.000	16.610	993	1021	993	1021	52	420	100	108	"S312"
0	0	0	2	1	6	"Malt1"	"Q9UDY8"	6690	7910	200	4690	4691	346	7	4845	4845	4839	730	15	0	0	0	1482506	-0.203	100000.000	100000.000	0.000	0.000	0.000	0.000	0.000	16.610	-155	-154	-155	-154	316	2384	100	109	"S135"
0	0	0	2	2	6	"Malt1"	"Q9UDY8"	7190	7900	200	4548	4566	427	9	4713	4713	4698	390	8	5	0	0	1442698	-0.338	100000.000	100000.000	0.000	0.000	0.000	0.000	0.000	16.610	-165	-147	-165	-147	316	2384	100	110	"S135"
0	0	0	2	3	6	"Malt1"	"Q9UDY8"	7690	7900	200	4511	4516	445	9	4613	4613	4636	546	11	5	0	0	1427073	-0.220	100000.000	100000.000	0.000	0.000	0.000	0.000	0.000	16.610	-102	-97	-102	-97	316	2384	100	111	"S135"
0	0	0	2	4	6	"MEK1 "	"Q02750"	8190	7900	100	5334	6526	5173	79	4531	4531	4565	327	7	87	63	0	522050	5.997	100000.000	100000.000	0.000	0.000	0.000	0.000	0.000	16.610	803	1995	803	1995	80	560	100	112	"T385"
0	0	0	2	5	6	"MEK1 "	"Q02750"	8690	7910	90	5496	5477	295	5	4551	4551	4555	304	6	96	88	0	284821	3.033	100000.000	100000.000	0.000	0.000	0.000	0.000	0.000	16.610	945	926	945	926	52	420	100	113	"T385"
0	0	0	2	6	6	"MEK1 "	"Q02750"	9190	7900	100	5548	5511	418	7	4514	4514	4514	229	5	95	91	0	440888	4.354	100000.000	100000.000	0.000	0.000	0.000	0.000	0.000	16.610	1034	997	1034	997	80	560	100	114	"T385"
0	0	0	2	7	6	"p47phox "	"P14598"	9710	7900	70	4847	4863	254	5	4605	4605	4615	283	6	43	12	0	155629	0.876	100000.000	100000.000	0.000	0.000	0.000	0.000	0.000	16.610	242	258	242	258	32	236	100	115	"S359"
0	0	0	2	8	6	"p47phox "	"P14598"	10190	7870	70	4916	4867	283	5	4614	4614	4642	272	5	53	18	0	155737	0.827	100000.000	100000.000	0.000	0.000	0.000	0.000	0.000	16.610	302	253	302	253	32	236	100	116	"S359"
0	0	0	2	9	6	"p47phox "	"P14598"	10680	7860	200	4797	4784	312	6	4733	4733	4730	297	6	19	3	0	1511652	0.182	100000.000	100000.000	0.000	0.000	0.000	0.000	0.000	16.610	64	51	64	51	316	2384	100	117	"S359"
-75	0	0	2	1	7	"empty"	"empty"	6660	8530	200	4846	4849	292	6	4808	4808	4803	591	12	3	0	0	1532245	0.078	100000.000	100000.000	0.000	0.000	0.000	0.000	0.000	16.610	38	41	38	41	316	2384	100	118	"empty"
-75	0	0	2	2	7	"empty"	"empty"	7160	8530	200	4681	4691	443	9	4722	4722	4704	451	9	8	0	0	1482495	-0.029	100000.000	100000.000	0.000	0.000	0.000	0.000	0.000	16.610	-41	-31	-41	-31	316	2384	100	119	"empty"
-75	0	0	2	3	7	"empty"	"empty"	7660	8530	200	4666	4643	447	9	4657	4657	4655	444	9	16	0	0	1467316	-0.027	100000.000	100000.000	0.000	0.000	0.000	0.000	0.000	16.610	9	-14	9	-14	316	2384	100	120	"empty"
-75	0	0	2	4	7	"empty"	"empty"	8160	8530	200	4505	4545	378	8	4551	4551	4565	430	9	12	0	0	1436093	-0.047	100000.000	100000.000	0.000	0.000	0.000	0.000	0.000	16.610	-46	-6	-46	-6	316	2384	100	121	"empty"
-75	0	0	2	5	7	"empty"	"empty"	8660	8530	200	4495	4505	241	5	4521	4521	4539	463	10	2	0	0	1423435	-0.073	100000.000	100000.000	0.000	0.000	0.000	0.000	0.000	16.610	-26	-16	-26	-16	316	2384	100	122	"empty"
-75	0	0	2	6	7	"empty"	"empty"	9160	8530	200	4491	4501	223	4	4500	4500	4514	312	6	6	0	0	1422335	-0.042	100000.000	100000.000	0.000	0.000	0.000	0.000	0.000	16.610	-9	1	-9	1	316	2384	100	123	"empty"
0	0	0	2	7	7	"GLQAWPG-pS-AIPQFLG_GLQAWPGEAIPQFLG_20vs80"	"GLQAWPG-pS-AIPQFLG_GLQAWPGEAIPQFLG_20vs80"	9670	8530	90	9671	9036	1763	19	4428	4428	4483	536	11	90	90	0	469890	8.494	100000.000	100000.000	0.000	0.000	0.000	0.000	0.000	16.610	5243	4608	5243	4608	52	420	100	124	"GLQAWPG-pS-AIPQFLG_GLQAWPGEAIPQFLG_20vs80"
0	0	0	2	8	7	"GLQAWPG-pS-AIPQFLG_GLQAWPGEAIPQFLG_20vs80"	"GLQAWPG-pS-AIPQFLG_GLQAWPGEAIPQFLG_20vs80"	10180	8500	90	9641	9881	2398	24	4605	4605	4611	329	7	98	98	0	513809	16.018	100000.000	100000.000	0.000	0.000	0.000	0.000	0.000	16.610	5036	5276	5036	5276	52	420	100	125	"GLQAWPG-pS-AIPQFLG_GLQAWPGEAIPQFLG_20vs80"
0	0	0	2	9	7	"GLQAWPG-pS-AIPQFLG_GLQAWPGEAIPQFLG_20vs80"	"GLQAWPG-pS-AIPQFLG_GLQAWPGEAIPQFLG_20vs80"	10680	8520	90	10127	9740	1524	15	4709	4709	4723	448	9	98	94	0	506505	11.199	100000.000	100000.000	0.000	0.000	0.000	0.000	0.000	16.610	5418	5031	5418	5031	52	420	100	126	"GLQAWPG-pS-AIPQFLG_GLQAWPGEAIPQFLG_20vs80"
0	0	0	3	1	1	"JAK1"	"P23458"	11140	4660	110	5251	5255	312	5	4832	4832	4947	1538	31	0	0	0	420430	0.200	100000.000	100000.000	0.000	0.000	0.000	0.000	0.000	16.610	419	423	419	423	80	656	100	127	"Y220"
0	0	0	3	2	1	"JAK1"	"P23458"	11630	4650	80	5416	5439	298	5	4879	4879	4885	259	5	88	53	0	282848	2.139	100000.000	100000.000	0.000	0.000	0.000	0.000	0.000	16.610	537	560	537	560	52	340	100	128	"Y220"
0	0	0	3	3	1	"JAK1"	"P23458"	12130	4650	100	5461	5471	326	5	4959	4959	4971	270	5	73	42	0	437674	1.852	100000.000	100000.000	0.000	0.000	0.000	0.000	0.000	16.610	502	512	502	512	80	560	100	129	"Y220"
0	0	0	3	4	1	"Jun "	"P05412"	12630	4640	120	5133	5149	369	7	5033	5033	5047	355	7	30	5	0	617827	0.287	100000.000	100000.000	0.000	0.000	0.000	0.000	0.000	16.610	100	116	100	116	120	820	100	130	"S243"
0	0	0	3	5	1	"Jun "	"P05412"	13140	4640	90	5536	5568	329	5	4996	4996	5029	395	7	75	25	0	289534	1.365	100000.000	100000.000	0.000	0.000	0.000	0.000	0.000	16.610	540	572	540	572	52	420	100	131	"S243"
0	0	0	3	6	1	"Jun "	"P05412"	13650	4620	90	5721	5736	336	5	5063	5063	5049	332	6	84	50	0	298254	2.069	100000.000	100000.000	0.000	0.000	0.000	0.000	0.000	16.610	658	673	658	673	52	420	100	132	"S243"
0	0	0	3	7	1	"Kit "	"P10721"	14120	4610	120	5209	5416	824	15	4965	4965	4973	303	6	45	29	0	649922	1.462	100000.000	100000.000	0.000	0.000	0.000	0.000	0.000	16.610	244	451	244	451	120	820	100	133	"Y568/70"
0	0	0	3	8	1	"Kit "	"P10721"	14650	4620	80	6134	5990	682	11	4885	4885	4894	278	5	84	73	0	311454	3.942	100000.000	100000.000	0.000	0.000	0.000	0.000	0.000	16.610	1249	1105	1249	1105	52	340	100	134	"Y568/70"
0	0	0	3	9	1	"Kit "	"P10721"	15130	4630	130	5026	5233	687	13	4736	4736	4739	251	5	54	35	0	627916	1.968	100000.000	100000.000	0.000	0.000	0.000	0.000	0.000	16.610	290	497	290	497	120	940	100	135	"Y568/70"
0	0	0	3	1	2	"Mlk3"	"Q16584"	11150	5290	100	5892	5791	674	11	4693	4693	4702	334	7	85	77	0	463291	3.260	100000.000	100000.000	0.000	0.000	0.000	0.000	0.000	16.610	1199	1098	1199	1098	80	560	100	136	"S281"
0	0	0	3	2	2	"Mlk3"	"Q16584"	11630	5290	100	6120	5916	578	9	4824	4824	4798	229	4	87	83	0	473281	4.882	100000.000	100000.000	0.000	0.000	0.000	0.000	0.000	16.610	1296	1092	1296	1092	80	560	100	137	"S281"
0	0	0	3	3	2	"Mlk3"	"Q16584"	12130	5280	70	6168	6220	359	5	4877	4877	4891	245	5	100	100	0	199040	5.424	100000.000	100000.000	0.000	0.000	0.000	0.000	0.000	16.610	1291	1343	1291	1343	32	236	100	138	"S281"
0	0	0	3	4	2	"NFAT2 "	"O95644"	12650	5280	90	6225	6089	517	8	4967	4967	4950	241	4	92	84	0	316637	4.726	100000.000	100000.000	0.000	0.000	0.000	0.000	0.000	16.610	1258	1122	1258	1122	52	420	100	139	"S172"
0	0	0	3	5	2	"NFAT2 "	"O95644"	13150	5280	110	5985	5993	1344	22	4947	4947	4949	298	6	86	76	0	479467	3.503	100000.000	100000.000	0.000	0.000	0.000	0.000	0.000	16.610	1038	1046	1038	1046	80	656	100	140	"S172"
0	0	0	3	6	2	"NFAT2 "	"O95644"	13640	5270	90	5928	5957	381	6	4946	4946	4955	312	6	98	92	0	309775	3.212	100000.000	100000.000	0.000	0.000	0.000	0.000	0.000	16.610	982	1011	982	1011	52	420	100	141	"S172"
0	0	0	3	7	2	"PI3-kinase p85 subunit beta"	"O00459"	14150	5260	70	8868	8946	541	6	5033	5033	5158	1593	30	100	87	0	286280	2.378	100000.000	100000.000	0.000	0.000	0.000	0.000	0.000	16.610	3835	3913	3835	3913	32	236	100	142	"Y464"
0	0	0	3	8	2	"PI3-kinase p85 subunit beta"	"O00459"	14640	5260	120	5241	6349	1765	27	4925	4925	4938	269	5	55	43	0	761820	5.245	100000.000	100000.000	0.000	0.000	0.000	0.000	0.000	16.610	316	1424	316	1424	120	820	100	143	"Y464"
0	0	0	3	9	2	"PI3-kinase p85 subunit beta"	"O00459"	15140	5270	70	8221	8244	647	7	4851	4851	4874	273	5	100	100	0	263805	12.344	100000.000	100000.000	0.000	0.000	0.000	0.000	0.000	16.610	3370	3393	3370	3393	32	236	100	144	"Y464"
0	0	0	3	1	3	"p47phox "	"P14598"	11150	5940	200	4713	4765	362	7	4728	4728	4731	268	5	20	6	0	1505746	0.127	100000.000	100000.000	0.000	0.000	0.000	0.000	0.000	16.610	-15	37	-15	37	316	2384	100	145	"S370"
0	0	0	3	2	3	"p47phox "	"P14598"	11660	5940	100	5026	5016	312	6	4788	4788	4794	251	5	46	23	0	401266	0.884	100000.000	100000.000	0.000	0.000	0.000	0.000	0.000	16.610	238	228	238	228	80	560	100	146	"S370"
0	0	0	3	3	3	"p47phox "	"P14598"	12140	5930	130	5188	5481	2862	52	4861	4861	4865	224	4	60	37	0	657730	2.750	100000.000	100000.000	0.000	0.000	0.000	0.000	0.000	16.610	327	620	327	620	120	940	100	147	"S370"
0	0	0	3	4	3	"PDGFRb"	"P09619"	12650	5920	100	5694	5745	488	8	4927	4927	4936	238	4	92	83	0	459639	3.399	100000.000	100000.000	0.000	0.000	0.000	0.000	0.000	16.610	767	818	767	818	80	560	100	148	"Y716"
0	0	0	3	5	3	"PDGFRb"	"P09619"	13150	5920	110	5475	6088	3989	65	4877	4877	4880	291	5	81	50	0	487009	4.151	100000.000	100000.000	0.000	0.000	0.000	0.000	0.000	16.610	598	1211	598	1211	80	656	100	149	"Y716"
0	0	0	3	6	3	"PDGFRb"	"P09619"	13650	5910	100	5554	5672	912	16	4797	4797	4803	303	6	87	66	0	453767	2.868	100000.000	100000.000	0.000	0.000	0.000	0.000	0.000	16.610	757	875	757	875	80	560	100	150	"Y716"
0	0	0	3	7	3	"Rack1"	"P63244"	14150	5920	140	5996	5978	548	9	4873	4873	4884	348	7	99	80	0	932640	3.144	100000.000	100000.000	0.000	0.000	0.000	0.000	0.000	16.610	1123	1105	1123	1105	156	1140	100	151	"y246"
0	0	0	3	8	3	"Rack1"	"P63244"	14660	5920	130	5994	6344	3196	50	4814	4814	4822	263	5	100	100	0	761263	5.787	100000.000	100000.000	0.000	0.000	0.000	0.000	0.000	16.610	1180	1530	1180	1530	120	940	100	152	"y246"
0	0	0	3	9	3	"Rack1"	"P63244"	15150	5920	140	5836	6095	1383	22	4836	4836	4839	273	5	99	92	0	950896	4.601	100000.000	100000.000	0.000	0.000	0.000	0.000	0.000	16.610	1000	1259	1000	1259	156	1140	100	153	"y246"
0	0	0	3	1	4	"Sek1"	"P45985"	11140	6570	200	4650	4738	884	18	4737	4737	4732	269	5	10	3	0	1497335	0.022	100000.000	100000.000	0.000	0.000	0.000	0.000	0.000	16.610	-87	1	-87	1	316	2384	100	154	"S80"
0	0	0	3	2	4	"Sek1"	"P45985"	11640	6570	200	4735	4764	387	8	4783	4783	4782	259	5	11	3	0	1505567	-0.069	100000.000	100000.000	0.000	0.000	0.000	0.000	0.000	16.610	-48	-19	-48	-19	316	2384	100	155	"S80"
0	0	0	3	3	4	"Sek1"	"P45985"	12140	6560	200	4834	5049	2566	50	4848	4848	4860	420	8	5	1	0	1595411	0.450	100000.000	100000.000	0.000	0.000	0.000	0.000	0.000	16.610	-14	201	-14	201	316	2384	100	156	"S80"
0	0	0	3	4	4	"process-control__"	"GGSGGSGDYKDDDDK"	12640	6560	140	4910	5113	577	11	4893	4893	4893	455	9	21	16	0	797656	0.484	100000.000	100000.000	0.000	0.000	0.000	0.000	0.000	16.610	17	220	17	220	156	1140	100	157	"process-control__"
0	0	0	3	5	4	"process-control__"	"GGSGGSGDYKDDDDK"	13140	6560	130	5048	5162	550	10	4835	4835	4846	459	9	30	16	0	619494	0.688	100000.000	100000.000	0.000	0.000	0.000	0.000	0.000	16.610	213	327	213	327	120	940	100	158	"process-control__"
0	0	0	3	6	4	"process-control__"	"GGSGGSGDYKDDDDK"	13640	6550	140	4981	5106	532	10	4829	4829	4823	392	8	28	19	0	796460	0.722	100000.000	100000.000	0.000	0.000	0.000	0.000	0.000	16.610	152	277	152	277	156	1140	100	159	"process-control__"
0	0	0	3	7	4	"TAB1"	"Q15750"	14150	6560	70	5752	5767	366	6	4841	4841	4852	343	7	96	75	0	184554	2.668	100000.000	100000.000	0.000	0.000	0.000	0.000	0.000	16.610	911	926	911	926	32	236	100	160	"S423"
0	0	0	3	8	4	"TAB1"	"Q15750"	14640	6540	140	5046	5102	424	8	4754	4754	4779	620	12	30	0	0	795955	0.521	100000.000	100000.000	0.000	0.000	0.000	0.000	0.000	16.610	292	348	292	348	156	1140	100	161	"S423"
0	0	0	3	9	4	"TAB1"	"Q15750"	15150	6550	70	5580	5594	248	4	4829	4829	4829	235	4	96	90	0	178996	3.255	100000.000	100000.000	0.000	0.000	0.000	0.000	0.000	16.610	751	765	751	765	32	236	100	162	"S423"
0	0	0	3	1	5	"4E-BP1 "	"Q13541"	11160	7220	120	5606	5516	504	9	4724	4724	4709	284	6	80	70	0	661955	2.842	100000.000	100000.000	0.000	0.000	0.000	0.000	0.000	16.610	882	792	882	792	120	820	100	163	"T46"
0	0	0	3	2	5	"4E-BP1 "	"Q13541"	11650	7220	100	5788	5788	338	5	4801	4801	4809	209	4	97	96	0	463024	4.684	100000.000	100000.000	0.000	0.000	0.000	0.000	0.000	16.610	987	987	987	987	80	560	100	164	"T46"
0	0	0	3	3	5	"4E-BP1 "	"Q13541"	12150	7210	110	5840	5883	371	6	4870	4870	4910	796	16	78	6	0	470652	1.222	100000.000	100000.000	0.000	0.000	0.000	0.000	0.000	16.610	970	1013	970	1013	80	656	100	165	"T46"
0	0	0	3	4	5	"Akt1"	"P31749"	12650	7210	90	6043	6008	326	5	4874	4874	4880	231	4	98	98	0	312402	4.883	100000.000	100000.000	0.000	0.000	0.000	0.000	0.000	16.610	1169	1134	1169	1134	52	420	100	166	"T450"
0	0	0	3	5	5	"Akt1"	"P31749"	13140	7200	120	5576	5534	619	11	4870	4870	4944	1796	36	0	0	0	664121	0.329	100000.000	100000.000	0.000	0.000	0.000	0.000	0.000	16.610	706	664	706	664	120	820	100	167	"T450"
0	0	0	3	6	5	"Akt1"	"P31749"	13660	7200	100	5690	5644	369	6	4807	4807	4816	278	5	93	72	0	451487	2.978	100000.000	100000.000	0.000	0.000	0.000	0.000	0.000	16.610	883	837	883	837	80	560	100	168	"T450"
0	0	0	3	7	5	"Bax"	"Q07812"	14160	7190	120	7003	6836	794	11	4781	4781	4791	270	5	93	93	0	820357	7.574	100000.000	100000.000	0.000	0.000	0.000	0.000	0.000	16.610	2222	2055	2222	2055	120	820	100	169	"S163"
0	0	0	3	8	5	"Bax"	"Q07812"	14650	7200	120	7300	7012	943	13	4769	4769	4771	254	5	90	89	0	841491	8.823	100000.000	100000.000	0.000	0.000	0.000	0.000	0.000	16.610	2531	2243	2531	2243	120	820	100	170	"S163"
0	0	0	3	9	5	"Bax"	"Q07812"	15160	7190	120	7122	6966	761	10	4741	4741	4746	251	5	95	94	0	835884	8.845	100000.000	100000.000	0.000	0.000	0.000	0.000	0.000	16.610	2381	2225	2381	2225	120	820	100	171	"S163"
0	0	0	3	1	6	"CFTR"	"P13569"	11160	7870	160	5993	5978	456	7	4727	4727	4729	320	6	95	91	0	1243396	3.903	100000.000	100000.000	0.000	0.000	0.000	0.000	0.000	16.610	1266	1251	1266	1251	208	1512	100	172	"S813"
0	0	0	3	2	6	"CFTR"	"P13569"	11660	7870	160	5840	5832	360	6	4791	4791	4798	384	8	97	79	0	1213076	2.693	100000.000	100000.000	0.000	0.000	0.000	0.000	0.000	16.610	1049	1041	1049	1041	208	1512	100	173	"S813"
0	0	0	3	3	6	"CFTR"	"P13569"	12160	7850	170	6118	6139	330	5	4846	4846	4853	331	6	100	98	0	1276968	3.885	100000.000	100000.000	0.000	0.000	0.000	0.000	0.000	16.610	1272	1293	1272	1293	208	1660	100	174	"S813"
0	0	0	3	4	6	"Crk "	"P46108"	12660	7840	200	4934	4965	310	6	4873	4873	4888	386	7	10	2	0	1569022	0.199	100000.000	100000.000	0.000	0.000	0.000	0.000	0.000	16.610	61	92	61	92	316	2384	100	175	"Y108"
0	0	0	3	5	6	"Crk "	"P46108"	13160	7840	200	4884	4913	840	17	4826	4826	4831	379	7	9	2	0	1552483	0.216	100000.000	100000.000	0.000	0.000	0.000	0.000	0.000	16.610	58	87	58	87	316	2384	100	176	"Y108"
0	0	0	3	6	6	"Crk "	"P46108"	13660	7840	200	4832	4844	397	8	4778	4778	4797	386	8	8	1	0	1530728	0.122	100000.000	100000.000	0.000	0.000	0.000	0.000	0.000	16.610	54	66	54	66	316	2384	100	177	"Y108"
0	0	0	3	7	6	"EGFR"	"P00533"	14160	7840	120	6050	5960	668	11	4782	4782	4794	394	8	87	80	0	715190	2.959	100000.000	100000.000	0.000	0.000	0.000	0.000	0.000	16.610	1268	1178	1268	1178	120	820	100	178	"S1070"
0	0	0	3	8	6	"EGFR"	"P00533"	14660	7840	100	6067	6122	327	5	4706	4706	4725	297	6	100	100	0	489787	4.704	100000.000	100000.000	0.000	0.000	0.000	0.000	0.000	16.610	1361	1416	1361	1416	80	560	100	179	"S1070"
0	0	0	3	9	6	"EGFR"	"P00533"	15160	7830	100	6135	6016	438	7	4754	4754	4770	261	5	96	91	0	481259	4.774	100000.000	100000.000	0.000	0.000	0.000	0.000	0.000	16.610	1381	1262	1381	1262	80	560	100	180	"S1070"
-75	0	0	3	1	7	"empty"	"empty"	11130	8470	200	4739	4760	286	6	4717	4717	4731	317	6	19	1	0	1504247	0.091	100000.000	100000.000	0.000	0.000	0.000	0.000	0.000	16.610	22	43	22	43	316	2384	100	181	"empty"
-75	0	0	3	2	7	"empty"	"empty"	11630	8470	200	4764	4805	859	17	4756	4756	4766	316	6	6	1	0	1518512	0.123	100000.000	100000.000	0.000	0.000	0.000	0.000	0.000	16.610	8	49	8	49	316	2384	100	182	"empty"
-75	0	0	3	3	7	"empty"	"empty"	12130	8470	200	4741	4753	255	5	4787	4787	4799	297	6	7	0	0	1502077	-0.155	100000.000	100000.000	0.000	0.000	0.000	0.000	0.000	16.610	-46	-34	-46	-34	316	2384	100	183	"empty"
-75	0	0	3	4	7	"empty"	"empty"	12630	8470	200	4783	4787	203	4	4837	4837	4850	364	7	1	0	0	1512696	-0.173	100000.000	100000.000	0.000	0.000	0.000	0.000	0.000	16.610	-54	-50	-54	-50	316	2384	100	184	"empty"
-75	0	0	3	5	7	"empty"	"empty"	13130	8470	200	4791	4775	303	6	4790	4790	4776	329	6	10	0	0	1508886	-0.003	100000.000	100000.000	0.000	0.000	0.000	0.000	0.000	16.610	1	-15	1	-15	316	2384	100	185	"empty"
-75	0	0	3	6	7	"empty"	"empty"	13630	8470	200	4763	4757	333	7	4754	4754	4759	319	6	15	2	0	1503338	-0.006	100000.000	100000.000	0.000	0.000	0.000	0.000	0.000	16.610	9	3	9	3	316	2384	100	186	"empty"
0	0	0	3	7	7	"GLQAWPG-pS-AIPQFLG_100"	"GLQAWPG-pS-AIPQFLG_100"	14160	8480	100	18501	15141	6107	40	4811	4811	4823	325	6	93	86	0	1211283	31.748	100000.000	100000.000	0.000	0.000	0.000	0.000	0.000	16.610	13690	10330	13690	10330	80	560	100	187	"GLQAWPG-pS-AIPQFLG_100"
0	0	0	3	8	7	"GLQAWPG-pS-AIPQFLG_100"	"GLQAWPG-pS-AIPQFLG_100"	14660	8470	90	18498	17759	2668	15	4824	4824	4829	254	5	100	100	0	923464	50.906	100000.000	100000.000	0.000	0.000	0.000	0.000	0.000	16.610	13674	12935	13674	12935	52	420	100	188	"GLQAWPG-pS-AIPQFLG_100"
0	0	0	3	9	7	"GLQAWPG-pS-AIPQFLG_100"	"GLQAWPG-pS-AIPQFLG_100"	15170	8480	90	18598	18146	2215	12	4774	4774	4787	247	5	100	100	0	943577	54.085	100000.000	100000.000	0.000	0.000	0.000	0.000	0.000	16.610	13824	13372	13824	13372	52	420	100	189	"GLQAWPG-pS-AIPQFLG_100"
0	0	0	4	1	1	"Bcl-2"	"P10415"	15610	4560	200	4739	4745	304	6	4659	4659	4657	258	5	26	6	0	1499563	0.341	100000.000	100000.000	0.000	0.000	0.000	0.000	0.000	16.610	80	86	80	86	316	2384	100	190	"S87"
0	0	0	4	2	1	"Bcl-2"	"P10415"	16120	4560	90	5207	5168	355	6	4701	4701	4735	478	10	55	7	0	268721	0.906	100000.000	100000.000	0.000	0.000	0.000	0.000	0.000	16.610	506	467	506	467	52	420	100	191	"S87"
0	0	0	4	3	1	"Bcl-2"	"P10415"	16620	4550	200	4738	4762	292	6	4659	4659	4658	249	5	25	9	0	1504796	0.418	100000.000	100000.000	0.000	0.000	0.000	0.000	0.000	16.610	79	103	79	103	316	2384	100	192	"S87"
0	0	0	4	4	1	"Casp3 "	"P42574"	17130	4550	130	11695	11766	2155	18	4704	4704	4721	358	7	100	97	0	1411960	19.679	100000.000	100000.000	0.000	0.000	0.000	0.000	0.000	16.610	6991	7062	6991	7062	120	940	100	193	"S150"
0	0	0	4	5	1	"Casp3 "	"P42574"	17630	4560	140	13126	12811	2030	15	4711	4711	4732	244	5	99	99	0	1998574	33.111	100000.000	100000.000	0.000	0.000	0.000	0.000	0.000	16.610	8415	8100	8415	8100	156	1140	100	194	"S150"
0	0	0	4	6	1	"Casp3 "	"P42574"	18130	4550	160	13143	11749	3427	29	4608	4608	4619	348	7	91	88	0	2443715	20.489	100000.000	100000.000	0.000	0.000	0.000	0.000	0.000	16.610	8535	7141	8535	7141	208	1512	100	195	"S150"
0	0	0	4	7	1	"CD19"	"P15391"	18630	4550	120	5953	5868	520	8	4687	4687	4693	242	5	93	90	0	704211	4.855	100000.000	100000.000	0.000	0.000	0.000	0.000	0.000	16.610	1266	1181	1266	1181	120	820	100	196	"Y500"
0	0	0	4	8	1	"CD19"	"P15391"	19130	4560	140	5688	5627	560	9	4638	4638	4656	284	6	87	76	0	877806	3.419	100000.000	100000.000	0.000	0.000	0.000	0.000	0.000	16.610	1050	989	1050	989	156	1140	100	197	"Y500"
0	0	0	4	9	1	"CD19"	"P15391"	19630	4550	130	5784	5774	528	9	4485	4485	4512	469	10	94	79	0	692890	2.691	100000.000	100000.000	0.000	0.000	0.000	0.000	0.000	16.610	1299	1289	1299	1289	120	940	100	198	"Y500"
0	0	0	4	1	2	"EP300"	"Q09472"	15630	5200	200	4902	4883	411	8	4787	4787	4799	268	5	20	4	0	1543095	0.313	100000.000	100000.000	0.000	0.000	0.000	0.000	0.000	16.610	115	96	115	96	316	2384	100	199	"S2366"
0	0	0	4	2	2	"EP300"	"Q09472"	16130	5190	200	4869	4879	232	4	4823	4823	4840	522	10	1	0	0	1541646	0.075	100000.000	100000.000	0.000	0.000	0.000	0.000	0.000	16.610	46	56	46	56	316	2384	100	200	"S2366"
0	0	0	4	3	2	"EP300"	"Q09472"	16630	5190	200	4863	4876	235	4	4822	4822	4845	666	13	0	0	0	1540900	0.047	100000.000	100000.000	0.000	0.000	0.000	0.000	0.000	16.610	41	54	41	54	316	2384	100	201	"S2366"
0	0	0	4	4	2	"fyn"	"P06241"	17130	5190	200	4920	4946	285	5	4877	4877	4893	258	5	20	8	0	1562942	0.205	100000.000	100000.000	0.000	0.000	0.000	0.000	0.000	16.610	43	69	43	69	316	2384	100	202	"Y531"
0	0	0	4	5	2	"fyn"	"P06241"	17640	5210	80	5343	5308	238	4	4901	4901	5004	1692	33	0	0	0	275999	0.180	100000.000	100000.000	0.000	0.000	0.000	0.000	0.000	16.610	442	407	442	407	52	340	100	203	"Y531"
0	0	0	4	6	2	"fyn"	"P06241"	18130	5190	200	4762	4780	278	5	4780	4780	4792	602	12	2	0	0	1510547	-0.020	100000.000	0.000	0.000	0.000	0.000	0.000	0.000	16.610	-18	0	-18	0	316	2384	100	204	"Y531"
0	0	0	4	7	2	"Grb2"	"P62993"	18630	5180	70	6390	6231	876	14	4853	4853	4856	228	4	81	81	0	199398	6.031	100000.000	100000.000	0.000	0.000	0.000	0.000	0.000	16.610	1537	1378	1537	1378	32	236	100	205	"Y209"
0	0	0	4	8	2	"Grb2"	"P62993"	19130	5180	70	6324	6305	410	6	4683	4683	4723	431	9	96	96	0	201766	3.671	100000.000	100000.000	0.000	0.000	0.000	0.000	0.000	16.610	1641	1622	1641	1622	32	236	100	206	"Y209"
0	0	0	4	9	2	"Grb2"	"P62993"	19630	5180	90	6167	6006	612	10	4577	4577	4584	212	4	88	86	0	312300	6.708	100000.000	100000.000	0.000	0.000	0.000	0.000	0.000	16.610	1590	1429	1590	1429	52	420	100	207	"Y209"
0	0	0	4	1	3	"IKK-beta "	"O14920"	15640	5860	80	5313	5276	291	5	4883	4883	4887	241	4	61	44	0	274326	1.614	100000.000	100000.000	0.000	0.000	0.000	0.000	0.000	16.610	430	393	430	393	52	340	100	208	"Y188"
0	0	0	4	2	3	"IKK-beta "	"O14920"	16140	5850	100	5354	5314	270	5	4902	4902	4908	225	4	73	50	0	425155	1.804	100000.000	100000.000	0.000	0.000	0.000	0.000	0.000	16.610	452	412	452	412	80	560	100	209	"Y188"
0	0	0	4	3	3	"IKK-beta "	"O14920"	16630	5840	90	5463	5489	287	5	4970	4970	4976	235	4	86	51	0	285440	2.183	100000.000	100000.000	0.000	0.000	0.000	0.000	0.000	16.610	493	519	493	519	52	420	100	210	"Y188"
0	0	0	4	4	3	"IRAK1"	"P51617"	17130	5840	200	4891	4845	477	9	4965	4965	4977	244	4	10	2	0	1530922	-0.541	100000.000	100000.000	0.000	0.000	0.000	0.000	0.000	16.610	-74	-120	-74	-120	316	2384	100	211	"T100"
0	0	0	4	5	3	"IRAK1"	"P51617"	17630	5840	200	4795	4757	421	8	4914	4914	4930	268	5	8	2	0	1503262	-0.646	100000.000	100000.000	0.000	0.000	0.000	0.000	0.000	16.610	-119	-157	-119	-157	316	2384	100	212	"T100"
0	0	0	4	6	3	"IRAK1"	"P51617"	18130	5830	200	4625	4588	366	7	4823	4823	4835	276	5	6	0	0	1449813	-0.895	100000.000	100000.000	0.000	0.000	0.000	0.000	0.000	16.610	-198	-235	-198	-235	316	2384	100	213	"T100"
0	0	0	4	7	3	"IRF-7 "	"Q92985"	18630	5830	200	4942	4992	429	8	4880	4880	4890	329	6	16	3	0	1577454	0.310	100000.000	100000.000	0.000	0.000	0.000	0.000	0.000	16.610	62	112	62	112	316	2384	100	214	"S471"
0	0	0	4	8	3	"IRF-7 "	"Q92985"	19140	5840	110	5255	5229	275	5	4791	4791	4795	293	6	70	25	0	418315	1.481	100000.000	100000.000	0.000	0.000	0.000	0.000	0.000	16.610	464	438	464	438	80	656	100	215	"S471"
0	0	0	4	9	3	"IRF-7 "	"Q92985"	19640	5830	80	5230	5273	394	7	4664	4664	4676	236	5	94	65	0	274171	2.530	100000.000	100000.000	0.000	0.000	0.000	0.000	0.000	16.610	566	609	566	609	52	340	100	216	"S471"
0	0	0	4	1	4	"Lyn "	"P07948"	15640	6490	200	4857	4923	1002	20	4872	4872	4878	289	5	8	1	0	1555807	0.156	100000.000	100000.000	0.000	0.000	0.000	0.000	0.000	16.610	-15	51	-15	51	316	2384	100	217	"Y507"
0	0	0	4	2	4	"Lyn "	"P07948"	16140	6490	200	4948	4965	256	5	4946	4946	4962	502	10	2	0	0	1568873	0.006	100000.000	100000.000	0.000	0.000	0.000	0.000	0.000	16.610	2	19	2	19	316	2384	100	218	"Y507"
0	0	0	4	3	4	"Lyn "	"P07948"	16630	6490	200	4959	4954	272	5	4985	4985	4985	236	4	14	2	0	1565451	-0.131	100000.000	100000.000	0.000	0.000	0.000	0.000	0.000	16.610	-26	-31	-26	-31	316	2384	100	219	"Y507"
0	0	0	4	4	4	"MAVS"	"Q7Z434"	17140	6480	90	7761	7695	568	7	5043	5043	5031	241	4	100	98	0	400134	11.054	100000.000	100000.000	0.000	0.000	0.000	0.000	0.000	16.610	2718	2652	2718	2652	52	420	100	220	"S233/4"
0	0	0	4	5	4	"MAVS"	"Q7Z434"	17640	6490	110	7781	7617	1272	16	4925	4925	4939	223	4	92	92	0	609383	12.009	100000.000	100000.000	0.000	0.000	0.000	0.000	0.000	16.610	2856	2692	2856	2692	80	656	100	221	"S233/4"
0	0	0	4	6	4	"MAVS"	"Q7Z434"	18140	6480	100	7723	7628	694	9	4823	4823	4841	289	5	97	97	0	610226	9.644	100000.000	100000.000	0.000	0.000	0.000	0.000	0.000	16.610	2900	2805	2900	2805	80	560	100	222	"S233/4"
0	0	0	4	7	4	"Mek2"	"P36507"	18630	6480	110	6643	6679	824	12	4937	4937	5014	1350	26	82	2	0	534355	1.233	100000.000	100000.000	0.000	0.000	0.000	0.000	0.000	16.610	1706	1742	1706	1742	80	656	100	223	"s226"
0	0	0	4	8	4	"Mek2"	"P36507"	19130	6470	150	6818	6741	515	7	4829	4829	4846	470	9	97	94	0	1051625	4.032	100000.000	100000.000	0.000	0.000	0.000	0.000	0.000	16.610	1989	1912	1989	1912	156	1272	100	224	"s226"
0	0	0	4	9	4	"Mek2"	"P36507"	19640	6470	140	6640	6589	738	11	4643	4643	4682	633	13	92	89	0	1027848	3.013	100000.000	100000.000	0.000	0.000	0.000	0.000	0.000	16.610	1997	1946	1997	1946	156	1140	100	225	"s226"
0	0	0	4	1	5	"PKCE"	"Q02156"	15650	7140	120	6920	6756	1043	15	4787	4787	4774	260	5	87	85	0	810727	7.623	100000.000	100000.000	0.000	0.000	0.000	0.000	0.000	16.610	2133	1969	2133	1969	120	820	100	226	"T566"
0	0	0	4	2	5	"PKCE"	"Q02156"	16150	7140	120	7450	7371	584	7	4924	4924	4926	283	5	98	95	0	884542	8.640	100000.000	100000.000	0.000	0.000	0.000	0.000	0.000	16.610	2526	2447	2526	2447	120	820	100	227	"T566"
0	0	0	4	3	5	"PKCE"	"Q02156"	16640	7130	130	7639	7470	847	11	4981	4981	4990	238	4	97	94	0	896443	10.420	100000.000	100000.000	0.000	0.000	0.000	0.000	0.000	16.610	2658	2489	2658	2489	120	940	100	228	"T566"
0	0	0	4	4	5	"PTEN"	"P60484"	17150	7130	90	5511	5578	708	12	5076	5076	5070	241	4	63	48	0	290050	2.108	100000.000	100000.000	0.000	0.000	0.000	0.000	0.000	16.610	435	502	435	502	52	420	100	229	"Y240"
0	0	0	4	5	5	"PTEN"	"P60484"	17620	7130	110	5433	5919	2329	39	4928	4928	4966	459	9	55	16	0	473495	2.076	100000.000	100000.000	0.000	0.000	0.000	0.000	0.000	16.610	505	991	505	991	80	656	100	230	"Y240"
0	0	0	4	6	5	"PTEN"	"P60484"	18140	7120	100	5378	5375	425	7	4839	4839	4857	312	6	76	38	0	429984	1.660	100000.000	100000.000	0.000	0.000	0.000	0.000	0.000	16.610	539	536	539	536	80	560	100	231	"Y240"
0	0	0	4	7	5	"Rab5A"	"P20339"	18640	7130	80	5677	5634	356	6	4918	4918	4924	242	4	88	78	0	292982	2.934	100000.000	100000.000	0.000	0.000	0.000	0.000	0.000	16.610	759	716	759	716	52	340	100	232	"T202"
0	0	0	4	8	5	"Rab5A"	"P20339"	19140	7120	160	5056	5128	421	8	4832	4832	4869	949	19	6	0	0	1066531	0.273	100000.000	100000.000	0.000	0.000	0.000	0.000	0.000	16.610	224	296	224	296	208	1512	100	233	"T202"
0	0	0	4	9	5	"Rab5A"	"P20339"	19640	7110	110	5312	5273	411	7	4614	4614	4633	266	5	78	62	0	421863	2.406	100000.000	100000.000	0.000	0.000	0.000	0.000	0.000	16.610	698	659	698	659	80	656	100	234	"T202"
0	0	0	4	1	6	"STAT3 "	"P40763"	15650	7790	100	5752	5730	371	6	4848	4848	4880	317	6	93	76	0	458398	2.681	100000.000	100000.000	0.000	0.000	0.000	0.000	0.000	16.610	904	882	904	882	80	560	100	235	"S727"
0	0	0	4	2	6	"STAT3 "	"P40763"	16150	7780	110	5995	5989	275	4	4880	4880	4900	240	4	97	97	0	479110	4.538	100000.000	100000.000	0.000	0.000	0.000	0.000	0.000	16.610	1115	1109	1115	1109	80	656	100	236	"S727"
0	0	0	4	3	6	"STAT3 "	"P40763"	16650	7780	110	5899	5886	248	4	5044	5044	5099	1049	20	18	0	0	470870	0.750	100000.000	100000.000	0.000	0.000	0.000	0.000	0.000	16.610	855	842	855	842	80	656	100	237	"S727"
0	0	0	4	4	6	"STAT6 "	"P42226"	17150	7770	200	5116	5141	346	6	4978	4978	4997	414	8	11	1	0	1624667	0.348	100000.000	100000.000	0.000	0.000	0.000	0.000	0.000	16.610	138	163	138	163	316	2384	100	238	"Y641"
0	0	0	4	5	6	"STAT6 "	"P42226"	17640	7770	200	4932	4949	312	6	4872	4872	5039	1522	30	0	0	0	1563981	-0.059	100000.000	100000.000	0.000	0.000	0.000	0.000	0.000	16.610	60	77	60	77	316	2384	100	239	"Y641"
0	0	0	4	6	6	"STAT6 "	"P42226"	18140	7760	200	4837	4853	293	6	4782	4782	4799	370	7	12	1	0	1533566	0.146	100000.000	100000.000	0.000	0.000	0.000	0.000	0.000	16.610	55	71	55	71	316	2384	100	240	"Y641"
0	0	0	4	7	6	"Catalase"	"Q14790"	18650	7770	150	9159	9085	1343	14	4841	4841	4872	447	9	96	96	0	1417239	9.425	100000.000	100000.000	0.000	0.000	0.000	0.000	0.000	16.610	4318	4244	4318	4244	156	1272	100	241	"Y448"
0	0	0	4	8	6	"Catalase"	"Q14790"	19140	7750	160	9333	9163	1057	11	4828	4828	4843	316	6	97	96	0	1905985	13.671	100000.000	100000.000	0.000	0.000	0.000	0.000	0.000	16.610	4505	4335	4505	4335	208	1512	100	242	"Y448"
0	0	0	4	9	6	"Catalase"	"Q14790"	19650	7760	160	9811	9618	2612	27	4628	4628	4655	314	6	97	96	0	2000618	15.806	100000.000	100000.000	0.000	0.000	0.000	0.000	0.000	16.610	5183	4990	5183	4990	208	1512	100	243	"Y448"
-75	0	0	4	1	7	"empty"	"empty"	15640	8400	200	4812	4822	218	4	4814	4814	4832	375	7	5	0	0	1523834	-0.027	100000.000	100000.000	0.000	0.000	0.000	0.000	0.000	16.610	-2	8	-2	8	316	2384	100	244	"empty"
-75	0	0	4	2	7	"empty"	"empty"	16140	8400	200	4935	4941	226	4	4859	4859	4883	482	9	2	0	0	1561351	0.120	100000.000	100000.000	0.000	0.000	0.000	0.000	0.000	16.610	76	82	76	82	316	2384	100	245	"empty"
-75	0	0	4	3	7	"empty"	"empty"	16640	8400	200	4960	5010	613	12	4921	4921	4928	374	7	8	1	0	1583187	0.219	100000.000	100000.000	0.000	0.000	0.000	0.000	0.000	16.610	39	89	39	89	316	2384	100	246	"empty"
-75	0	0	4	4	7	"empty"	"empty"	17140	8400	200	4994	4997	231	4	4928	4928	4956	590	11	1	0	0	1579009	0.069	100000.000	100000.000	0.000	0.000	0.000	0.000	0.000	16.610	66	69	66	69	316	2384	100	247	"empty"
-75	0	0	4	5	7	"empty"	"empty"	17640	8400	200	4811	4837	255	5	4867	4867	4903	395	8	4	0	0	1528645	-0.167	100000.000	100000.000	0.000	0.000	0.000	0.000	0.000	16.610	-56	-30	-56	-30	316	2384	100	248	"empty"
-75	0	0	4	6	7	"empty"	"empty"	18140	8400	200	4807	4816	316	6	4791	4791	4842	444	9	5	1	0	1521753	-0.059	100000.000	100000.000	0.000	0.000	0.000	0.000	0.000	16.610	16	25	16	25	316	2384	100	249	"empty"
0	0	0	4	7	7	"Control-Spot"	"Human_IgG"	18640	8390	190	6935	6521	1082	16	4831	4831	4913	627	12	75	67	0	1669436	2.565	100000.000	100000.000	0.000	0.000	0.000	0.000	0.000	16.610	2104	1690	2104	1690	256	2088	100	250	"Control-Spot"
0	0	0	4	8	7	"Control-Spot"	"Human_IgG"	19130	8380	200	7014	6508	1302	20	4790	4790	4856	512	10	67	65	0	2056654	3.227	100000.000	100000.000	0.000	0.000	0.000	0.000	0.000	16.610	2224	1718	2224	1718	316	2384	100	251	"Control-Spot"
0	0	0	4	9	7	"Control-Spot"	"Human_IgG"	19650	8390	190	7413	6896	1563	22	4717	4717	4858	822	16	74	71	0	1765464	2.479	100000.000	100000.000	0.000	0.000	0.000	0.000	0.000	16.610	2696	2179	2696	2179	256	2088	100	252	"Control-Spot"
0	0	0	5	1	1	"Akt1"	"P31749"	2160	9210	90	8294	9134	2901	31	5138	5138	5158	467	9	100	96	0	474966	8.514	100000.000	100000.000	0.000	0.000	0.000	0.000	0.000	16.610	3156	3996	3156	3996	52	420	100	253	"T308"
0	0	0	5	2	1	"Akt1"	"P31749"	2660	9220	110	8405	8465	1008	11	5151	5151	5208	1044	20	96	92	0	677180	3.120	100000.000	100000.000	0.000	0.000	0.000	0.000	0.000	16.610	3254	3314	3254	3314	80	656	100	254	"T308"
0	0	0	5	3	1	"Akt1"	"P31749"	3160	9210	110	8235	8086	823	10	5005	5005	5047	562	11	97	96	0	646866	5.407	100000.000	100000.000	0.000	0.000	0.000	0.000	0.000	16.610	3230	3081	3230	3081	80	656	100	255	"T308"
0	0	0	5	4	1	"A-Raf"	"P10398"	3680	9200	80	9414	9297	1027	11	4975	4975	4984	455	9	98	98	0	483435	9.479	100000.000	100000.000	0.000	0.000	0.000	0.000	0.000	16.610	4439	4322	4439	4322	52	340	100	256	"Y302"
0	0	0	5	5	1	"A-Raf"	"P10398"	4180	9200	80	9169	8941	1159	12	4795	4795	4848	447	9	98	94	0	464910	9.157	100000.000	100000.000	0.000	0.000	0.000	0.000	0.000	16.610	4374	4146	4374	4146	52	340	100	257	"Y302"
0	0	0	5	6	1	"A-Raf"	"P10398"	4670	9200	80	8845	9081	3425	37	4693	4693	4730	547	11	98	94	0	472217	7.954	100000.000	100000.000	0.000	0.000	0.000	0.000	0.000	16.610	4152	4388	4152	4388	52	340	100	258	"Y302"
0	0	0	5	7	1	"Cdk4"	"P11802"	5160	9190	200	4726	4756	442	9	4730	4730	4728	380	8	15	2	0	1502935	0.074	100000.000	100000.000	0.000	0.000	0.000	0.000	0.000	16.610	-4	26	-4	26	316	2384	100	259	"S150"
0	0	0	5	8	1	"Cdk4"	"P11802"	5660	9190	200	4806	4828	378	7	4800	4800	4777	356	7	14	2	0	1525556	0.143	100000.000	100000.000	0.000	0.000	0.000	0.000	0.000	16.610	6	28	6	28	316	2384	100	260	"S150"
0	0	0	5	9	1	"Cdk4"	"P11802"	6160	9180	200	4760	4769	460	9	4777	4777	4754	347	7	7	1	0	1507153	0.043	100000.000	100000.000	0.000	0.000	0.000	0.000	0.000	16.610	-17	-8	-17	-8	316	2384	100	261	"S150"
0	0	0	5	1	2	"CREB "	"P16220"	2170	9870	80	5718	5612	576	10	4985	4985	4978	414	8	61	36	0	291823	1.531	100000.000	100000.000	0.000	0.000	0.000	0.000	0.000	16.610	733	627	733	627	52	340	100	262	"S111"
0	0	0	5	2	2	"CREB "	"P16220"	2670	9850	80	5564	5508	330	5	4878	4878	4882	316	6	82	51	0	286431	1.981	100000.000	100000.000	0.000	0.000	0.000	0.000	0.000	16.610	686	630	686	630	52	340	100	263	"S111"
0	0	0	5	3	2	"CREB "	"P16220"	3170	9860	80	5339	5343	278	5	4823	4823	4834	293	6	78	32	0	277812	1.737	100000.000	100000.000	0.000	0.000	0.000	0.000	0.000	16.610	516	520	516	520	52	340	100	264	"S111"
0	0	0	5	4	2	"DVL1"	"O14640"	3670	9850	80	5640	5632	472	8	4946	4946	5067	1816	35	0	0	0	292864	0.311	100000.000	100000.000	0.000	0.000	0.000	0.000	0.000	16.610	694	686	694	686	52	340	100	265	"S679"
0	0	0	5	5	2	"DVL1"	"O14640"	4170	9850	100	5631	5733	1154	20	5001	5001	4979	413	8	58	42	0	458619	1.826	100000.000	100000.000	0.000	0.000	0.000	0.000	0.000	16.610	630	732	630	732	80	560	100	266	"S679"
0	0	0	5	6	2	"DVL1"	"O14640"	4670	9850	90	5663	5689	669	11	4850	4850	4847	352	7	86	53	0	295828	2.392	100000.000	100000.000	0.000	0.000	0.000	0.000	0.000	16.610	813	839	813	839	52	420	100	267	"S679"
0	0	0	5	7	2	"IFNAR1 "	"P17181"	5160	9840	200	5017	5088	856	16	4863	4863	4835	362	7	34	8	0	1607867	0.699	100000.000	100000.000	0.000	0.000	0.000	0.000	0.000	16.610	154	225	154	225	316	2384	100	268	"Y466"
0	0	0	5	8	2	"IFNAR1 "	"P17181"	5660	9840	200	5178	5182	322	6	4917	4917	4920	334	6	43	7	0	1637455	0.784	100000.000	100000.000	0.000	0.000	0.000	0.000	0.000	16.610	261	265	261	265	316	2384	100	269	"Y466"
0	0	0	5	9	2	"IFNAR1 "	"P17181"	6150	9850	130	5226	5232	463	8	4927	4927	4918	300	6	49	15	0	627831	1.047	100000.000	100000.000	0.000	0.000	0.000	0.000	0.000	16.610	299	305	299	305	120	940	100	270	"Y466"
0	0	0	5	1	3	"Jak1 "	"P23458"	2180	10510	100	7973	7973	1580	19	4965	4965	4987	362	7	96	92	0	637843	8.249	100000.000	100000.000	0.000	0.000	0.000	0.000	0.000	16.610	3008	3008	3008	3008	80	560	100	271	"Y1034"
0	0	0	5	2	3	"Jak1 "	"P23458"	2680	10510	110	7711	7754	997	12	4892	4892	4895	321	6	100	96	0	620347	8.907	100000.000	100000.000	0.000	0.000	0.000	0.000	0.000	16.610	2819	2862	2819	2862	80	656	100	272	"Y1034"
0	0	0	5	3	3	"Jak1 "	"P23458"	3180	10500	110	7765	7727	644	8	4774	4774	4815	440	9	98	96	0	618180	6.618	100000.000	100000.000	0.000	0.000	0.000	0.000	0.000	16.610	2991	2953	2991	2953	80	656	100	273	"Y1034"
0	0	0	5	4	3	"Jun "	"P05412"	3670	10490	200	4871	4906	446	9	4939	4939	4955	369	7	11	2	0	1550400	-0.133	100000.000	100000.000	0.000	0.000	0.000	0.000	0.000	16.610	-68	-33	-68	-33	316	2384	100	274	"S63"
0	0	0	5	5	3	"Jun "	"P05412"	4170	10490	200	4987	4967	409	8	4991	4991	5004	529	10	8	1	0	1569456	-0.070	100000.000	100000.000	0.000	0.000	0.000	0.000	0.000	16.610	-4	-24	-4	-24	316	2384	100	275	"S63"
0	0	0	5	6	3	"Jun "	"P05412"	4670	10480	200	4886	4900	389	7	4948	4948	4945	758	15	2	0	0	1548364	-0.059	100000.000	100000.000	0.000	0.000	0.000	0.000	0.000	16.610	-62	-48	-62	-48	316	2384	100	276	"S63"
0	0	0	5	7	3	"Lck"	"P06239"	5170	10480	130	6280	6434	1660	25	4971	4971	4962	315	6	95	91	0	772105	4.673	100000.000	100000.000	0.000	0.000	0.000	0.000	0.000	16.610	1309	1463	1309	1463	120	940	100	277	"Y192"
0	0	0	5	8	3	"Lck"	"P06239"	5660	10470	110	6437	6557	1106	16	5051	5051	5729	5867	102	1	0	0	524589	0.141	100000.000	100000.000	0.000	0.000	0.000	0.000	0.000	16.610	1386	1506	1386	1506	80	656	100	278	"Y192"
0	0	0	5	9	3	"Lck"	"P06239"	6170	10470	110	6353	6370	281	4	5052	5052	5046	266	5	100	100	0	509608	4.977	100000.000	100000.000	0.000	0.000	0.000	0.000	0.000	16.610	1301	1318	1301	1318	80	656	100	279	"Y192"
0	0	0	5	1	4	"Mlk3"	"Q16584"	2170	11140	200	4931	4983	429	8	4967	4967	4974	371	7	17	3	0	1574541	0.024	100000.000	100000.000	0.000	0.000	0.000	0.000	0.000	16.610	-36	16	-36	16	316	2384	100	280	"T277"
0	0	0	5	2	4	"Mlk3"	"Q16584"	2670	11140	200	4876	4899	336	6	4895	4895	4923	435	8	9	1	0	1548120	-0.055	100000.000	100000.000	0.000	0.000	0.000	0.000	0.000	16.610	-19	4	-19	4	316	2384	100	281	"T277"
0	0	0	5	3	4	"Mlk3"	"Q16584"	3170	11130	200	4871	4884	328	6	4900	4900	4936	507	10	3	0	0	1543220	-0.103	100000.000	100000.000	0.000	0.000	0.000	0.000	0.000	16.610	-29	-16	-29	-16	316	2384	100	282	"T277"
0	0	0	5	4	4	"NFAT2 "	"O95644"	3680	11140	100	6642	6447	634	9	4953	4953	4965	303	6	91	85	0	515757	4.891	100000.000	100000.000	0.000	0.000	0.000	0.000	0.000	16.610	1689	1494	1689	1494	80	560	100	283	"S245"
0	0	0	5	5	4	"NFAT2 "	"O95644"	4170	11130	90	7224	7170	464	6	5074	5074	5078	357	7	100	100	0	372815	5.860	100000.000	100000.000	0.000	0.000	0.000	0.000	0.000	16.610	2150	2096	2150	2096	52	420	100	284	"S245"
0	0	0	5	6	4	"NFAT2 "	"O95644"	4670	11130	90	7018	6954	641	9	5015	5015	5039	407	8	96	96	0	361614	4.705	100000.000	100000.000	0.000	0.000	0.000	0.000	0.000	16.610	2003	1939	2003	1939	52	420	100	285	"S245"
0	0	0	5	7	4	"PI3-kinase p85 subunit beta"	"O00459"	5170	11120	90	6929	6851	486	7	5022	5022	5025	353	7	98	96	0	356256	5.173	100000.000	100000.000	0.000	0.000	0.000	0.000	0.000	16.610	1907	1829	1907	1829	52	420	100	286	"Y605"
0	0	0	5	8	4	"PI3-kinase p85 subunit beta"	"O00459"	5670	11110	90	7111	7016	659	9	5123	5123	5152	293	5	96	94	0	364831	6.362	100000.000	100000.000	0.000	0.000	0.000	0.000	0.000	16.610	1988	1893	1988	1893	52	420	100	287	"Y605"
0	0	0	5	9	4	"PI3-kinase p85 subunit beta"	"O00459"	6170	11110	80	6799	6805	244	3	5100	5100	5093	228	4	100	100	0	353882	7.509	100000.000	100000.000	0.000	0.000	0.000	0.000	0.000	16.610	1699	1705	1699	1705	52	340	100	288	"Y605"
0	0	0	5	1	5	"PDGFRb"	"P09619"	2180	11780	120	5127	5189	459	8	4988	4988	5013	386	7	29	13	0	622735	0.456	100000.000	100000.000	0.000	0.000	0.000	0.000	0.000	16.610	139	201	139	201	120	820	100	289	"Y740"
0	0	0	5	2	5	"PDGFRb"	"P09619"	2690	11790	80	5696	5704	328	5	4987	4987	4982	321	6	86	59	0	296614	2.249	100000.000	100000.000	0.000	0.000	0.000	0.000	0.000	16.610	709	717	709	717	52	340	100	290	"Y740"
0	0	0	5	3	5	"PDGFRb"	"P09619"	3180	11780	140	5004	5132	434	8	4955	4955	4972	316	6	32	14	0	800646	0.506	100000.000	100000.000	0.000	0.000	0.000	0.000	0.000	16.610	49	177	49	177	156	1140	100	291	"Y740"
0	0	0	5	4	5	"Rack1"	"P63244"	3680	11780	160	6911	6844	854	12	5002	5002	5027	410	8	93	91	0	1423574	4.432	100000.000	100000.000	0.000	0.000	0.000	0.000	0.000	16.610	1909	1842	1909	1842	208	1512	100	292	"Y194"
0	0	0	5	5	5	"Rack1"	"P63244"	4180	11770	160	7004	6895	739	10	5053	5053	5078	888	17	90	57	0	1434183	2.046	100000.000	100000.000	0.000	0.000	0.000	0.000	0.000	16.610	1951	1842	1951	1842	208	1512	100	293	"Y194"
0	0	0	5	6	5	"Rack1"	"P63244"	4680	11770	160	7046	7013	2191	31	4990	4990	5002	659	13	90	81	0	1458803	3.052	100000.000	100000.000	0.000	0.000	0.000	0.000	0.000	16.610	2056	2023	2056	2023	208	1512	100	294	"Y194"
0	0	0	5	7	5	"SEK1 "	"P45985"	5170	11760	200	5098	5101	442	8	5031	5031	5018	342	6	24	6	0	1612033	0.243	100000.000	100000.000	0.000	0.000	0.000	0.000	0.000	16.610	67	70	67	70	316	2384	100	295	"T261"
0	0	0	5	8	5	"SEK1 "	"P45985"	5670	11750	200	5207	5208	318	6	5084	5084	5078	297	5	26	2	0	1645643	0.438	100000.000	100000.000	0.000	0.000	0.000	0.000	0.000	16.610	123	124	123	124	316	2384	100	296	"T261"
0	0	0	5	9	5	"SEK1 "	"P45985"	6170	11750	200	5132	5252	1339	25	5078	5078	5076	372	7	10	1	0	1659626	0.473	100000.000	100000.000	0.000	0.000	0.000	0.000	0.000	16.610	54	174	54	174	316	2384	100	297	"T261"
0	0	0	5	1	6	"Smad3 "	"P84022"	2180	12440	100	6217	6135	803	13	4954	4954	4974	382	7	82	75	0	490809	3.039	100000.000	100000.000	0.000	0.000	0.000	0.000	0.000	16.610	1263	1181	1263	1181	80	560	100	298	"S423"
0	0	0	5	2	6	"Smad3 "	"P84022"	2690	12430	100	6174	6060	484	7	4879	4879	4877	291	5	95	85	0	484784	4.065	100000.000	100000.000	0.000	0.000	0.000	0.000	0.000	16.610	1295	1181	1295	1181	80	560	100	299	"S423"
0	0	0	5	3	6	"Smad3 "	"P84022"	3180	12430	100	6237	6183	675	10	4995	4995	5009	291	5	91	85	0	494603	4.034	100000.000	100000.000	0.000	0.000	0.000	0.000	0.000	16.610	1242	1188	1242	1188	80	560	100	300	"S423"
0	0	0	5	4	6	"TBK1 "	"Q9UHD2"	3690	12420	110	11312	10978	1520	13	5063	5063	5079	360	7	97	97	0	878226	16.386	100000.000	100000.000	0.000	0.000	0.000	0.000	0.000	16.610	6249	5915	6249	5915	80	656	100	301	"S172"
0	0	0	5	5	6	"TBK1 "	"Q9UHD2"	4190	12410	110	11476	10756	1946	18	5213	5213	5236	976	18	93	88	0	860459	5.656	100000.000	100000.000	0.000	0.000	0.000	0.000	0.000	16.610	6263	5543	6263	5543	80	656	100	302	"S172"
0	0	0	5	6	6	"TBK1 "	"Q9UHD2"	4690	12420	110	11155	10439	2199	21	5115	5115	5120	421	8	92	91	0	835109	12.634	100000.000	100000.000	0.000	0.000	0.000	0.000	0.000	16.610	6040	5324	6040	5324	80	656	100	303	"S172"
0	0	0	5	7	6	"TrKA"	"P04629"	5170	12410	110	13062	12302	2497	20	5172	5172	5185	599	11	93	92	0	984198	11.881	100000.000	100000.000	0.000	0.000	0.000	0.000	0.000	16.610	7890	7130	7890	7130	80	656	100	304	"Y496"
0	0	0	5	8	6	"TrKA"	"P04629"	5680	12420	120	12848	10765	3462	32	5211	5211	5213	246	4	85	80	0	1291740	22.569	100000.000	100000.000	0.000	0.000	0.000	0.000	0.000	16.610	7637	5554	7637	5554	120	820	100	305	"Y496"
0	0	0	5	9	6	"TrKA"	"P04629"	6170	12400	110	12986	12065	2429	20	5124	5124	5217	830	15	92	90	0	965168	8.251	100000.000	100000.000	0.000	0.000	0.000	0.000	0.000	16.610	7862	6941	7862	6941	80	656	100	306	"Y496"
-75	0	0	5	1	7	"empty"	"empty"	2160	13050	200	4920	4938	365	7	4956	4956	4981	374	7	15	1	0	1560276	-0.115	100000.000	100000.000	0.000	0.000	0.000	0.000	0.000	16.610	-36	-18	-36	-18	316	2384	100	307	"empty"
-75	0	0	5	2	7	"empty"	"empty"	2660	13050	200	4899	4946	431	8	4946	4946	4951	319	6	16	3	0	1562798	-0.016	100000.000	0.000	0.000	0.000	0.000	0.000	0.000	16.610	-47	0	-47	0	316	2384	100	308	"empty"
-75	0	0	5	3	7	"empty"	"empty"	3160	13050	200	4925	4949	387	7	4953	4953	4997	742	14	0	0	0	1564026	-0.065	100000.000	100000.000	0.000	0.000	0.000	0.000	0.000	16.610	-28	-4	-28	-4	316	2384	100	309	"empty"
-75	0	0	5	4	7	"empty"	"empty"	3660	13050	200	5061	5050	336	6	4991	4991	5025	361	7	20	1	0	1595707	0.069	100000.000	100000.000	0.000	0.000	0.000	0.000	0.000	16.610	70	59	70	59	316	2384	100	310	"empty"
-75	0	0	5	5	7	"empty"	"empty"	4160	13050	200	5161	5171	354	6	5086	5086	5091	476	9	14	0	0	1634080	0.168	100000.000	100000.000	0.000	0.000	0.000	0.000	0.000	16.610	75	85	75	85	316	2384	100	311	"empty"
-75	0	0	5	6	7	"empty"	"empty"	4660	13050	200	5117	5094	336	6	5125	5125	5110	415	8	8	0	0	1609645	-0.039	100000.000	100000.000	0.000	0.000	0.000	0.000	0.000	16.610	-8	-31	-8	-31	316	2384	100	312	"empty"
-75	0	0	5	7	7	"empty"	"empty"	5160	13050	200	5116	5107	493	9	5041	5041	5033	430	8	12	1	0	1613726	0.172	100000.000	100000.000	0.000	0.000	0.000	0.000	0.000	16.610	75	66	75	66	316	2384	100	313	"empty"
-75	0	0	5	8	7	"empty"	"empty"	5660	13050	200	5146	5163	319	6	5144	5144	5148	325	6	13	2	0	1631555	0.046	100000.000	100000.000	0.000	0.000	0.000	0.000	0.000	16.610	2	19	2	19	316	2384	100	314	"empty"
-75	0	0	5	9	7	"empty"	"empty"	6160	13050	200	5048	5025	297	5	5066	5066	5057	295	5	10	0	0	1587836	-0.108	100000.000	100000.000	0.000	0.000	0.000	0.000	0.000	16.610	-18	-41	-18	-41	316	2384	100	315	"empty"
0	0	0	6	1	1	"PLCG2"	"P16885"	6690	9180	120	6462	6394	1187	18	4640	4640	4678	428	9	89	83	0	767231	4.009	100000.000	100000.000	0.000	0.000	0.000	0.000	0.000	16.610	1822	1754	1822	1754	120	820	100	316	"Y753"
0	0	0	6	2	1	"PLCG2"	"P16885"	7180	9180	110	6596	6466	606	9	4662	4662	4663	397	8	98	95	0	517303	4.542	100000.000	100000.000	0.000	0.000	0.000	0.000	0.000	16.610	1934	1804	1934	1804	80	656	100	317	"Y753"
0	0	0	6	3	1	"PLCG2"	"P16885"	7680	9170	110	6360	6367	1004	15	4743	4743	4725	480	10	95	81	0	509363	3.421	100000.000	100000.000	0.000	0.000	0.000	0.000	0.000	16.610	1617	1624	1617	1624	80	656	100	318	"Y753"
0	0	0	6	4	1	"pyk2"	"Q14289"	8190	9170	130	12953	13807	5010	36	4739	4739	4733	553	11	100	100	0	1656843	16.409	100000.000	100000.000	0.000	0.000	0.000	0.000	0.000	16.610	8214	9068	8214	9068	120	940	100	319	"Y402"
0	0	0	6	5	1	"pyk2"	"Q14289"	8690	9180	140	11968	12194	1047	8	4629	4629	4653	775	16	100	100	0	1902210	9.730	100000.000	100000.000	0.000	0.000	0.000	0.000	0.000	16.610	7339	7565	7339	7565	156	1140	100	320	"Y402"
0	0	0	6	6	1	"pyk2"	"Q14289"	9190	9170	140	11133	10972	1804	16	4586	4586	4600	354	7	97	96	0	1711630	18.000	100000.000	100000.000	0.000	0.000	0.000	0.000	0.000	16.610	6547	6386	6547	6386	156	1140	100	321	"Y402"
0	0	0	6	7	1	"STAM2"	"Q92783"	9690	9170	160	6085	6082	429	7	4566	4566	4569	290	6	99	97	0	1265059	5.217	100000.000	100000.000	0.000	0.000	0.000	0.000	0.000	16.610	1519	1516	1519	1516	208	1512	100	322	"Y371"
0	0	0	6	8	1	"STAM2"	"Q92783"	10180	9170	150	5736	5747	350	6	4607	4607	4619	344	7	99	89	0	896583	3.279	100000.000	100000.000	0.000	0.000	0.000	0.000	0.000	16.610	1129	1140	1129	1140	156	1272	100	323	"Y371"
0	0	0	6	9	1	"STAM2"	"Q92783"	10680	9170	160	5745	5881	2139	36	4606	4606	4669	1262	27	40	0	0	1223270	0.960	100000.000	100000.000	0.000	0.000	0.000	0.000	0.000	16.610	1139	1275	1139	1275	208	1512	100	324	"Y371"
0	0	0	6	1	2	"STAT3 "	"P40763"	6700	9840	140	8418	8134	1193	14	4763	4763	4767	462	9	93	91	0	1268830	7.288	100000.000	100000.000	0.000	0.000	0.000	0.000	0.000	16.610	3655	3371	3655	3371	156	1140	100	325	"Y705"
0	0	0	6	2	2	"STAT3 "	"P40763"	7190	9830	150	7744	7846	1806	23	4607	4607	4596	426	9	98	95	0	1223973	7.629	100000.000	100000.000	0.000	0.000	0.000	0.000	0.000	16.610	3137	3239	3137	3239	156	1272	100	326	"Y705"
0	0	0	6	3	2	"STAT3 "	"P40763"	7690	9830	130	7597	7663	919	11	4622	4622	4590	550	11	97	95	0	919602	5.587	100000.000	100000.000	0.000	0.000	0.000	0.000	0.000	16.610	2975	3041	2975	3041	120	940	100	327	"Y705"
0	0	0	6	4	2	"STMN1"	"P16949"	8200	9820	120	4979	4972	377	7	4561	4561	4559	481	10	45	3	0	596649	0.859	100000.000	100000.000	0.000	0.000	0.000	0.000	0.000	16.610	418	411	418	411	120	820	100	328	"S15"
0	0	0	6	5	2	"STMN1"	"P16949"	8700	9830	130	4771	4769	305	6	4392	4392	4398	302	6	60	18	0	572251	1.228	100000.000	100000.000	0.000	0.000	0.000	0.000	0.000	16.610	379	377	379	377	120	940	100	329	"S15"
0	0	0	6	6	2	"STMN1"	"P16949"	9180	9820	120	4780	4813	266	5	4398	4398	4419	257	5	71	30	0	577574	1.533	100000.000	100000.000	0.000	0.000	0.000	0.000	0.000	16.610	382	415	382	415	120	820	100	330	"S15"
0	0	0	6	7	2	"4E-BP1 "	"Q13541"	9700	9800	80	4554	4622	270	5	4554	4554	4565	504	11	7	0	0	240354	0.113	0.000	100000.000	0.000	0.000	0.000	0.000	0.000	Error	0	68	0	68	52	340	100	331	"S64"
0	0	0	6	8	2	"4E-BP1 "	"Q13541"	10190	9810	200	4666	4644	408	8	4593	4593	4614	365	7	21	0	0	1467518	0.082	100000.000	100000.000	0.000	0.000	0.000	0.000	0.000	16.610	73	51	73	51	316	2384	100	332	"S64"
0	0	0	6	9	2	"4E-BP1 "	"Q13541"	10690	9810	200	4684	4695	377	8	4665	4665	4665	365	7	16	2	0	1483673	0.082	100000.000	100000.000	0.000	0.000	0.000	0.000	0.000	16.610	19	30	19	30	316	2384	100	333	"S64"
0	0	0	6	1	3	"Tgfbr2"	"P37173"	6690	10470	200	4802	4790	483	10	4909	4909	4879	398	8	6	0	0	1513611	-0.224	100000.000	100000.000	0.000	0.000	0.000	0.000	0.000	16.610	-107	-119	-107	-119	316	2384	100	334	"Y336"
0	0	0	6	2	3	"Tgfbr2"	"P37173"	7190	10470	200	4654	4671	643	13	4717	4717	4722	584	12	6	1	0	1476116	-0.087	100000.000	100000.000	0.000	0.000	0.000	0.000	0.000	16.610	-63	-46	-63	-46	316	2384	100	335	"Y336"
0	0	0	6	3	3	"Tgfbr2"	"P37173"	7690	10460	200	4378	4430	585	13	4683	4683	4702	635	13	2	0	0	1399833	-0.428	100000.000	100000.000	0.000	0.000	0.000	0.000	0.000	16.610	-305	-253	-305	-253	316	2384	100	336	"Y336"
0	0	0	6	4	3	"Bid "	"P55957"	8200	10460	100	6360	6195	755	12	4536	4536	4780	3247	67	0	0	0	495617	0.436	100000.000	100000.000	0.000	0.000	0.000	0.000	0.000	16.610	1824	1659	1824	1659	80	560	100	337	"T54"
0	0	0	6	5	3	"Bid "	"P55957"	8700	10460	100	6293	6197	504	8	4363	4363	4384	299	6	97	95	0	495788	6.064	100000.000	100000.000	0.000	0.000	0.000	0.000	0.000	16.610	1930	1834	1930	1834	80	560	100	338	"T54"
0	0	0	6	6	3	"Bid "	"P55957"	9190	10470	100	6360	6255	617	9	4406	4406	4426	392	8	93	92	0	500430	4.666	100000.000	100000.000	0.000	0.000	0.000	0.000	0.000	16.610	1954	1849	1954	1849	80	560	100	339	"T54"
0	0	0	6	7	3	"caveolin-1"	"Q03135"	9690	10450	200	4463	4497	305	6	4456	4456	4477	302	6	15	3	0	1421135	0.066	100000.000	100000.000	0.000	0.000	0.000	0.000	0.000	16.610	7	41	7	41	316	2384	100	340	"Y6"
0	0	0	6	8	3	"caveolin-1"	"Q03135"	10190	10450	200	4646	4635	309	6	4601	4601	4605	302	6	19	1	0	1464714	0.099	100000.000	100000.000	0.000	0.000	0.000	0.000	0.000	16.610	45	34	45	34	316	2384	100	341	"Y6"
0	0	0	6	9	3	"caveolin-1"	"Q03135"	10690	10450	200	4739	4746	423	8	4651	4651	4648	310	6	20	3	0	1499748	0.316	100000.000	100000.000	0.000	0.000	0.000	0.000	0.000	16.610	88	95	88	95	316	2384	100	342	"Y6"
0	0	0	6	1	4	"CDK2"	"P24941"	6700	11110	130	6892	6840	585	8	4996	4996	4998	289	5	99	96	0	820833	6.374	100000.000	100000.000	0.000	0.000	0.000	0.000	0.000	16.610	1896	1844	1896	1844	120	940	100	343	"Y14"
0	0	0	6	2	4	"CDK2"	"P24941"	7200	11110	130	6433	6456	1308	20	4770	4770	4749	376	7	96	95	0	774735	4.540	100000.000	100000.000	0.000	0.000	0.000	0.000	0.000	16.610	1663	1686	1663	1686	120	940	100	344	"Y14"
0	0	0	6	3	4	"CDK2"	"P24941"	7710	11100	130	6308	6510	1805	27	4676	4676	4674	436	9	100	95	0	781151	4.211	100000.000	100000.000	0.000	0.000	0.000	0.000	0.000	16.610	1632	1834	1632	1834	120	940	100	345	"Y14"
0	0	0	6	4	4	"Fos "	"P01100"	8200	11100	200	4633	4735	639	13	4611	4611	4686	779	16	7	2	0	1496321	0.063	100000.000	100000.000	0.000	0.000	0.000	0.000	0.000	16.610	22	124	22	124	316	2384	100	346	"S362"
0	0	0	6	5	4	"Fos "	"P01100"	8700	11100	200	4513	4529	308	6	4478	4478	4506	605	13	3	0	0	1431079	0.038	100000.000	100000.000	0.000	0.000	0.000	0.000	0.000	16.610	35	51	35	51	316	2384	100	347	"S362"
0	0	0	6	6	4	"Fos "	"P01100"	9190	11090	200	4591	4652	975	20	4488	4488	4497	248	5	26	5	0	1470034	0.625	100000.000	100000.000	0.000	0.000	0.000	0.000	0.000	16.610	103	164	103	164	316	2384	100	348	"S362"
0	0	0	6	7	4	"Grb2"	"P62993"	9710	11100	110	6427	6412	709	11	4460	4460	4466	322	7	96	93	0	512964	6.043	100000.000	100000.000	0.000	0.000	0.000	0.000	0.000	16.610	1967	1952	1967	1952	80	656	100	349	"Y37"
0	0	0	6	8	4	"Grb2"	"P62993"	10190	11100	120	5937	5849	615	10	4571	4571	4576	356	7	89	84	0	701832	3.576	100000.000	100000.000	0.000	0.000	0.000	0.000	0.000	16.610	1366	1278	1366	1278	120	820	100	350	"Y37"
0	0	0	6	9	4	"Grb2"	"P62993"	10690	11080	110	6233	6162	630	10	4713	4713	4729	460	9	93	88	0	492994	3.115	100000.000	100000.000	0.000	0.000	0.000	0.000	0.000	16.610	1520	1449	1520	1449	80	656	100	351	"Y37"
0	0	0	6	1	5	"IL4R "	"P24394"	6700	11760	180	8761	8581	1184	13	4894	4894	4869	380	7	95	94	0	2196711	9.768	100000.000	100000.000	0.000	0.000	0.000	0.000	0.000	16.610	3867	3687	3867	3687	256	1924	100	352	"Y713"
0	0	0	6	2	5	"IL4R "	"P24394"	7210	11740	170	7684	7688	670	8	4755	4755	4774	870	18	99	98	0	1599096	3.349	100000.000	100000.000	0.000	0.000	0.000	0.000	0.000	16.610	2929	2933	2929	2933	208	1660	100	353	"Y713"
0	0	0	6	3	5	"IL4R "	"P24394"	7710	11750	170	7668	7863	2113	26	4697	4697	4888	3265	66	39	1	0	1635471	0.911	100000.000	100000.000	0.000	0.000	0.000	0.000	0.000	16.610	2971	3166	2971	3166	208	1660	100	354	"Y713"
0	0	0	6	4	5	"IRAK4"	"P51617"	8210	11750	160	9631	9457	1596	16	4512	4512	4523	375	8	97	95	0	1967061	13.157	100000.000	100000.000	0.000	0.000	0.000	0.000	0.000	16.610	5119	4945	5119	4945	208	1512	100	355	"T208"
0	0	0	6	5	5	"IRAK4"	"P51617"	8710	11760	160	9043	9044	1201	13	4510	4510	4665	968	20	97	96	0	1881062	4.524	100000.000	100000.000	0.000	0.000	0.000	0.000	0.000	16.610	4533	4534	4533	4534	208	1512	100	356	"T208"
0	0	0	6	6	5	"IRAK4"	"P51617"	9200	11750	190	8421	7961	1745	21	4533	4533	4637	738	15	84	82	0	2037963	4.504	100000.000	100000.000	0.000	0.000	0.000	0.000	0.000	16.610	3888	3428	3888	3428	256	2088	100	357	"T208"
0	0	0	6	7	5	"LDLRAP1"	"Q5SW96"	9700	11730	200	4646	4668	305	6	4591	4591	4655	1073	23	0	0	0	1475153	0.012	100000.000	100000.000	0.000	0.000	0.000	0.000	0.000	16.610	55	77	55	77	316	2384	100	358	"S186"
0	0	0	6	8	5	"LDLRAP1"	"Q5SW96"	10200	11730	200	4586	4677	886	18	4599	4599	4600	336	7	13	1	0	1477900	0.229	100000.000	100000.000	0.000	0.000	0.000	0.000	0.000	16.610	-13	78	-13	78	316	2384	100	359	"S186"
0	0	0	6	9	5	"LDLRAP1"	"Q5SW96"	10700	11720	120	4714	4778	404	8	4726	4726	4733	328	6	20	1	0	573372	0.137	100000.000	100000.000	0.000	0.000	0.000	0.000	0.000	16.610	-12	52	-12	52	120	820	100	360	"S186"
0	0	0	6	1	6	"MAPK14"	"Q16539"	6710	12400	140	6227	6156	561	9	4921	4921	4926	382	7	91	83	0	960263	3.220	100000.000	100000.000	0.000	0.000	0.000	0.000	0.000	16.610	1306	1235	1306	1235	156	1140	100	361	"T179"
0	0	0	6	2	6	"MAPK14"	"Q16539"	7220	12400	130	6019	6019	488	8	4709	4709	4706	403	8	99	83	0	722265	3.258	100000.000	100000.000	0.000	0.000	0.000	0.000	0.000	16.610	1310	1310	1310	1310	120	940	100	362	"T179"
0	0	0	6	3	6	"MAPK14"	"Q16539"	7710	12390	150	5796	5929	1315	22	4574	4574	4575	430	9	92	68	0	924965	3.149	100000.000	100000.000	0.000	0.000	0.000	0.000	0.000	16.610	1222	1355	1222	1355	156	1272	100	363	"T179"
0	0	0	6	4	6	"Met "	"P08581"	8220	12400	110	6162	6139	548	8	4514	4514	4523	432	9	97	92	0	491130	3.741	100000.000	100000.000	0.000	0.000	0.000	0.000	0.000	16.610	1648	1625	1648	1625	80	656	100	364	"Y1003"
0	0	0	6	5	6	"Met "	"P08581"	8710	12400	110	6021	5943	520	8	4424	4424	4479	1271	28	86	1	0	475452	1.152	100000.000	100000.000	0.000	0.000	0.000	0.000	0.000	16.610	1597	1519	1597	1519	80	656	100	365	"Y1003"
0	0	0	6	6	6	"Met "	"P08581"	9220	12400	110	6035	5952	448	7	4455	4455	4471	274	6	97	96	0	476166	5.405	100000.000	100000.000	0.000	0.000	0.000	0.000	0.000	16.610	1580	1497	1580	1497	80	656	100	366	"Y1003"
0	0	0	6	7	6	"p53 "	"P04637"	9710	12390	110	6098	6065	442	7	4588	4588	4706	731	15	95	53	0	485175	1.859	100000.000	100000.000	0.000	0.000	0.000	0.000	0.000	16.610	1510	1477	1510	1477	80	656	100	367	"S15"
0	0	0	6	8	6	"p53 "	"P04637"	10210	12380	90	5938	5941	413	6	4637	4637	4664	496	10	98	76	0	308955	2.575	100000.000	100000.000	0.000	0.000	0.000	0.000	0.000	16.610	1301	1304	1301	1304	52	420	100	368	"S15"
0	0	0	6	9	6	"p53 "	"P04637"	10710	12380	90	6125	6092	327	5	4713	4713	4718	319	6	100	100	0	316797	4.307	100000.000	100000.000	0.000	0.000	0.000	0.000	0.000	16.610	1412	1379	1412	1379	52	420	100	369	"S15"
-75	0	0	6	1	7	"empty"	"empty"	6680	13010	200	4869	4981	1807	36	4894	4894	4897	603	12	6	2	0	1573990	0.139	100000.000	100000.000	0.000	0.000	0.000	0.000	0.000	16.610	-25	87	-25	87	316	2384	100	370	"empty"
-75	0	0	6	2	7	"empty"	"empty"	7180	13010	200	4691	4662	355	7	4703	4703	4679	398	8	11	0	0	1473237	-0.043	100000.000	100000.000	0.000	0.000	0.000	0.000	0.000	16.610	-12	-41	-12	-41	316	2384	100	371	"empty"
-75	0	0	6	3	7	"empty"	"empty"	7680	13010	200	4560	4709	991	21	4587	4587	4613	514	11	9	3	0	1487985	0.187	100000.000	100000.000	0.000	0.000	0.000	0.000	0.000	16.610	-27	122	-27	122	316	2384	100	372	"empty"
-75	0	0	6	4	7	"empty"	"empty"	8180	13010	200	4525	4535	363	8	4509	4509	4558	732	16	0	0	0	1432972	-0.031	100000.000	100000.000	0.000	0.000	0.000	0.000	0.000	16.610	16	26	16	26	316	2384	100	373	"empty"
-75	0	0	6	5	7	"empty"	"empty"	8680	13010	200	4495	4478	287	6	4489	4489	4516	492	10	2	0	0	1414900	-0.077	100000.000	100000.000	0.000	0.000	0.000	0.000	0.000	16.610	6	-11	6	-11	316	2384	100	374	"empty"
-75	0	0	6	6	7	"empty"	"empty"	9180	13010	200	4435	4473	293	6	4492	4492	4497	245	5	12	4	0	1413616	-0.098	100000.000	100000.000	0.000	0.000	0.000	0.000	0.000	16.610	-57	-19	-57	-19	316	2384	100	375	"empty"
0	0	0	6	7	7	"GLQAWPGEAIPQFLG_100"	"GLQAWPGEAIPQFLG_100"	9720	13030	80	5619	5643	716	12	4594	4594	4584	272	5	90	88	0	293423	3.893	100000.000	100000.000	0.000	0.000	0.000	0.000	0.000	16.610	1025	1049	1025	1049	52	340	100	376	"GLQAWPGEAIPQFLG_100"
0	0	0	6	8	7	"GLQAWPGEAIPQFLG_100"	"GLQAWPGEAIPQFLG_100"	10210	13020	200	4683	4738	486	10	4636	4636	4682	956	20	7	0	0	1497220	0.059	100000.000	100000.000	0.000	0.000	0.000	0.000	0.000	16.610	47	102	47	102	316	2384	100	377	"GLQAWPGEAIPQFLG_100"
0	0	0	6	9	7	"GLQAWPGEAIPQFLG_100"	"GLQAWPGEAIPQFLG_100"	10710	13010	80	5634	5636	500	8	4820	4820	4825	319	6	86	63	0	293058	2.542	100000.000	100000.000	0.000	0.000	0.000	0.000	0.000	16.610	814	816	814	816	52	340	100	378	"GLQAWPGEAIPQFLG_100"
0	0	0	7	1	1	"JAK2"	"O60674"	11220	9160	90	6222	6141	517	8	4630	4630	4618	307	6	98	90	0	319325	4.961	100000.000	100000.000	0.000	0.000	0.000	0.000	0.000	16.610	1592	1511	1592	1511	52	420	100	379	"Y813"
0	0	0	7	2	1	"JAK2"	"O60674"	11720	9170	80	6235	6118	569	9	4652	4652	4659	256	5	92	88	0	318145	5.699	100000.000	100000.000	0.000	0.000	0.000	0.000	0.000	16.610	1583	1466	1583	1466	52	340	100	380	"Y813"
0	0	0	7	3	1	"JAK2"	"O60674"	12230	9170	80	6309	6245	369	5	4759	4759	4771	322	6	98	98	0	324728	4.578	100000.000	100000.000	0.000	0.000	0.000	0.000	0.000	16.610	1550	1486	1550	1486	52	340	100	381	"Y813"
0	0	0	7	4	1	"Jun "	"P05412"	12720	9140	200	4002	4280	2463	57	4749	4749	4739	291	6	1	0	0	1352537	-1.577	100000.000	100000.000	0.000	0.000	0.000	0.000	0.000	16.610	-747	-469	-747	-469	316	2384	100	382	"S73"
0	0	0	7	5	1	"Jun "	"P05412"	13220	9140	200	4026	4110	372	9	4725	4725	4738	394	8	1	0	0	1298602	-1.594	100000.000	100000.000	0.000	0.000	0.000	0.000	0.000	16.610	-699	-615	-699	-615	316	2384	100	383	"S73"
0	0	0	7	6	1	"Jun "	"P05412"	13720	9130	200	4175	4212	431	10	4731	4731	4753	348	7	3	1	0	1331118	-1.555	100000.000	100000.000	0.000	0.000	0.000	0.000	0.000	16.610	-556	-519	-556	-519	316	2384	100	384	"S73"
0	0	0	7	7	1	"Kit "	"P10721"	14230	9120	120	7142	6894	1142	16	4805	4805	4867	1012	20	80	65	0	827331	2.003	100000.000	100000.000	0.000	0.000	0.000	0.000	0.000	16.610	2337	2089	2337	2089	120	820	100	385	"Y936"
0	0	0	7	8	1	"Kit "	"P10721"	14730	9120	130	7624	7171	1395	19	4804	4804	4822	390	8	85	80	0	860488	6.023	100000.000	100000.000	0.000	0.000	0.000	0.000	0.000	16.610	2820	2367	2820	2367	120	940	100	386	"Y936"
0	0	0	7	9	1	"Kit "	"P10721"	15230	9130	110	7920	7768	762	9	4713	4713	4735	291	6	98	96	0	621457	10.423	100000.000	100000.000	0.000	0.000	0.000	0.000	0.000	16.610	3207	3055	3207	3055	80	656	100	387	"Y936"
0	0	0	7	1	2	"Mnk1"	"Q9BUB5"	11240	9800	100	6076	5921	603	10	4643	4643	4759	1432	30	50	0	0	473703	0.811	100000.000	100000.000	0.000	0.000	0.000	0.000	0.000	16.610	1433	1278	1433	1278	80	560	100	388	"T250"
0	0	0	7	2	2	"Mnk1"	"Q9BUB5"	11730	9800	100	5956	5863	534	9	4689	4689	4699	242	5	91	85	0	469024	4.810	100000.000	100000.000	0.000	0.000	0.000	0.000	0.000	16.610	1267	1174	1267	1174	80	560	100	389	"T250"
0	0	0	7	3	2	"Mnk1"	"Q9BUB5"	12240	9800	100	6196	6108	535	8	4697	4697	4705	319	6	93	90	0	488672	4.398	100000.000	100000.000	0.000	0.000	0.000	0.000	0.000	16.610	1499	1411	1499	1411	80	560	100	390	"T250"
0	0	0	7	4	2	"NFAT3"	"Q14934"	12750	9790	100	7550	7226	1257	17	4706	4706	4711	300	6	96	87	0	578063	8.383	100000.000	100000.000	0.000	0.000	0.000	0.000	0.000	16.610	2844	2520	2844	2520	80	560	100	391	"S676"
0	0	0	7	5	2	"NFAT3"	"Q14934"	13240	9790	90	8130	7870	1102	14	4682	4682	4717	524	11	98	92	0	409230	6.017	100000.000	100000.000	0.000	0.000	0.000	0.000	0.000	16.610	3448	3188	3448	3188	52	420	100	392	"S676"
0	0	0	7	6	2	"NFAT3"	"Q14934"	13740	9780	80	8119	8009	906	11	4696	4696	4701	280	5	100	98	0	416449	11.814	100000.000	100000.000	0.000	0.000	0.000	0.000	0.000	16.610	3423	3313	3423	3313	52	340	100	393	"S676"
0	0	0	7	7	2	"PIK3R1 "	"P27986"	14240	9780	150	5876	5916	426	7	4718	4718	4727	320	6	98	94	0	922900	3.716	100000.000	100000.000	0.000	0.000	0.000	0.000	0.000	16.610	1158	1198	1158	1198	156	1272	100	394	"Y528"
0	0	0	7	8	2	"PIK3R1 "	"P27986"	14740	9780	150	5972	5980	364	6	4688	4688	4823	2493	51	1	0	0	932952	0.464	100000.000	100000.000	0.000	0.000	0.000	0.000	0.000	16.610	1284	1292	1284	1292	156	1272	100	395	"Y528"
0	0	0	7	9	2	"PIK3R1 "	"P27986"	15240	9780	150	5936	5942	335	5	4701	4701	4740	469	9	99	87	0	926942	2.563	100000.000	100000.000	0.000	0.000	0.000	0.000	0.000	16.610	1235	1241	1235	1241	156	1272	100	396	"Y528"
0	0	0	7	1	3	"p67phox"	"P19878"	11240	10450	140	5130	5173	526	10	4677	4677	4686	263	5	73	39	0	807025	1.852	100000.000	100000.000	0.000	0.000	0.000	0.000	0.000	16.610	453	496	453	496	156	1140	100	397	"S208"
0	0	0	7	2	3	"p67phox"	"P19878"	11740	10440	140	5144	5140	263	5	4734	4734	4730	234	4	75	42	0	801893	1.752	100000.000	100000.000	0.000	0.000	0.000	0.000	0.000	16.610	410	406	410	406	156	1140	100	398	"S208"
0	0	0	7	3	3	"p67phox"	"P19878"	12240	10440	140	5300	5295	282	5	4803	4803	4803	276	5	81	40	0	826083	1.783	100000.000	100000.000	0.000	0.000	0.000	0.000	0.000	16.610	497	492	497	492	156	1140	100	399	"S208"
0	0	0	7	4	3	"PDK1"	"O15530"	12740	10430	100	5767	5669	385	6	4751	4751	4740	260	5	91	82	0	453539	3.573	100000.000	100000.000	0.000	0.000	0.000	0.000	0.000	16.610	1016	918	1016	918	80	560	100	400	"S241"
0	0	0	7	5	3	"PDK1"	"O15530"	13240	10430	100	5646	5600	459	8	4730	4730	4725	288	6	85	75	0	447991	3.038	100000.000	100000.000	0.000	0.000	0.000	0.000	0.000	16.610	916	870	916	870	80	560	100	401	"S241"
0	0	0	7	6	3	"PDK1"	"O15530"	13740	10420	90	5862	5804	356	6	4737	4737	4759	533	11	92	53	0	301831	1.961	100000.000	100000.000	0.000	0.000	0.000	0.000	0.000	16.610	1125	1067	1125	1067	52	420	100	402	"S241"
0	0	0	7	7	3	"Ripk1"	"Q13546"	14250	10410	110	5402	5450	278	5	4718	4718	4755	756	15	43	1	0	436021	0.919	100000.000	100000.000	0.000	0.000	0.000	0.000	0.000	16.610	684	732	684	732	80	656	100	403	"Y384"
0	0	0	7	8	3	"Ripk1"	"Q13546"	14750	10410	110	5451	5504	481	8	4718	4718	4757	965	20	18	1	0	440351	0.774	100000.000	100000.000	0.000	0.000	0.000	0.000	0.000	16.610	733	786	733	786	80	656	100	404	"Y384"
0	0	0	7	9	3	"Ripk1"	"Q13546"	15240	10420	110	5305	5300	337	6	4701	4701	4732	364	7	77	31	0	423991	1.560	100000.000	100000.000	0.000	0.000	0.000	0.000	0.000	16.610	604	599	604	599	80	656	100	405	"Y384"
0	0	0	7	1	4	"Shc1"	"P29353"	11240	11090	80	5603	5498	441	8	4701	4701	4738	431	9	84	55	0	285896	1.763	100000.000	100000.000	0.000	0.000	0.000	0.000	0.000	16.610	902	797	902	797	52	340	100	406	"S36"
0	0	0	7	2	4	"Shc1"	"P29353"	11740	11090	90	5698	5649	354	6	4820	4820	4864	415	8	86	53	0	293730	1.892	100000.000	100000.000	0.000	0.000	0.000	0.000	0.000	16.610	878	829	878	829	52	420	100	407	"S36"
0	0	0	7	3	4	"Shc1"	"P29353"	12240	11070	80	5763	5779	239	4	4875	4875	4907	635	12	90	7	0	300524	1.373	100000.000	100000.000	0.000	0.000	0.000	0.000	0.000	16.610	888	904	888	904	52	340	100	408	"S36"
0	0	0	7	4	4	"SMAD3"	"Q15796"	12740	11070	80	5388	5403	296	5	4795	4795	4793	262	5	82	57	0	280959	2.328	100000.000	100000.000	0.000	0.000	0.000	0.000	0.000	16.610	593	608	593	608	52	340	100	409	"S204"
0	0	0	7	5	4	"SMAD3"	"Q15796"	13240	11090	120	5037	5089	468	9	4803	4803	4820	350	7	42	20	0	610623	0.769	100000.000	100000.000	0.000	0.000	0.000	0.000	0.000	16.610	234	286	234	286	120	820	100	410	"S204"
0	0	0	7	6	4	"SMAD3"	"Q15796"	13750	11080	80	5366	5403	457	8	4764	4764	4761	278	5	75	61	0	280947	2.309	100000.000	100000.000	0.000	0.000	0.000	0.000	0.000	16.610	602	639	602	639	52	340	100	411	"S204"
0	0	0	7	7	4	"TAK1 "	"O43318"	14230	11060	200	4784	4835	596	12	4763	4763	4772	338	7	12	1	0	1527842	0.186	100000.000	100000.000	0.000	0.000	0.000	0.000	0.000	16.610	21	72	21	72	316	2384	100	412	"S192"
0	0	0	7	8	4	"TAK1 "	"O43318"	14730	11060	200	4812	4816	281	5	4789	4789	4826	522	10	2	0	0	1522010	-0.019	100000.000	100000.000	0.000	0.000	0.000	0.000	0.000	16.610	23	27	23	27	316	2384	100	413	"S192"
0	0	0	7	9	4	"TAK1 "	"O43318"	15230	11050	200	4807	4969	2053	41	4773	4773	4972	1586	31	1	1	0	1570329	-0.002	100000.000	100000.000	0.000	0.000	0.000	0.000	0.000	16.610	34	196	34	196	316	2384	100	414	"S192"
0	0	0	7	1	5	"ACC1"	"Q13085 "	11260	11740	70	6051	6026	345	5	4736	4736	4770	366	7	96	93	0	192829	3.432	100000.000	100000.000	0.000	0.000	0.000	0.000	0.000	16.610	1315	1290	1315	1290	32	236	100	415	"S29"
0	0	0	7	2	5	"ACC1"	"Q13085 "	11750	11730	70	6064	6098	339	5	4848	4848	4851	250	5	100	96	0	195129	4.988	100000.000	100000.000	0.000	0.000	0.000	0.000	0.000	16.610	1216	1250	1216	1250	32	236	100	416	"S29"
0	0	0	7	3	5	"ACC1"	"Q13085 "	12250	11730	70	6166	6189	309	4	4858	4858	4859	272	5	100	100	0	198059	4.890	100000.000	100000.000	0.000	0.000	0.000	0.000	0.000	16.610	1308	1331	1308	1331	32	236	100	417	"S29"
0	0	0	7	4	5	"AR"	"P10275"	12750	11720	110	7169	7170	516	7	4789	4789	4794	282	5	100	100	0	573617	8.426	100000.000	100000.000	0.000	0.000	0.000	0.000	0.000	16.610	2380	2381	2380	2381	80	656	100	418	"Y363"
0	0	0	7	5	5	"AR"	"P10275"	13250	11710	120	7309	7051	1049	14	4811	4811	4847	699	14	86	82	0	846124	3.153	100000.000	100000.000	0.000	0.000	0.000	0.000	0.000	16.610	2498	2240	2498	2240	120	820	100	419	"Y363"
0	0	0	7	6	5	"AR"	"P10275"	13750	11710	120	7105	6760	1192	17	4728	4728	4740	300	6	81	78	0	811160	6.733	100000.000	100000.000	0.000	0.000	0.000	0.000	0.000	16.610	2377	2032	2377	2032	120	820	100	420	"Y363"
0	0	0	7	7	5	"process-control__"	"GGSGGSGDYKDDDDK"	14240	11710	200	4985	5334	2101	39	4867	4867	5055	1756	34	4	2	0	1685577	0.159	100000.000	100000.000	0.000	0.000	0.000	0.000	0.000	16.610	118	467	118	467	316	2384	100	421	"process-control__"
0	0	0	7	8	5	"process-control__"	"GGSGGSGDYKDDDDK"	14740	11700	200	4926	5685	2953	51	4822	4822	4950	1307	26	11	8	0	1796531	0.562	100000.000	100000.000	0.000	0.000	0.000	0.000	0.000	16.610	104	863	104	863	316	2384	100	422	"process-control__"
0	0	0	7	9	5	"process-control__"	"GGSGGSGDYKDDDDK"	15240	11700	130	5030	5211	501	9	4809	4809	4860	595	12	31	10	0	625359	0.590	100000.000	100000.000	0.000	0.000	0.000	0.000	0.000	16.610	221	402	221	402	120	940	100	423	"process-control__"
0	0	0	7	1	6	"Ck2-B"	"Q5SRQ6"	11270	12380	100	5039	5119	722	14	4843	4843	4852	281	5	37	11	0	409531	0.950	100000.000	100000.000	0.000	0.000	0.000	0.000	0.000	16.610	196	276	196	276	80	560	100	424	"S228"
0	0	0	7	2	6	"Ck2-B"	"Q5SRQ6"	11760	12370	70	5310	5317	407	7	4936	4936	4936	297	6	53	21	0	170129	1.283	100000.000	100000.000	0.000	0.000	0.000	0.000	0.000	16.610	374	381	374	381	32	236	100	425	"S228"
0	0	0	7	3	6	"Ck2-B"	"Q5SRQ6"	12260	12370	200	4970	5157	1557	30	4972	4972	5194	2036	39	1	1	0	1629599	-0.018	100000.000	100000.000	0.000	0.000	0.000	0.000	0.000	16.610	-2	185	-2	185	316	2384	100	426	"S228"
0	0	0	7	4	6	"CTNNB1"	"P35222"	12760	12370	90	5919	6099	709	11	4899	4899	4928	378	7	98	75	0	317148	3.098	100000.000	100000.000	0.000	0.000	0.000	0.000	0.000	16.610	1020	1200	1020	1200	52	420	100	427	"S33"
0	0	0	7	5	6	"CTNNB1"	"P35222"	13250	12360	110	5516	5514	384	6	4885	4885	4883	369	7	76	38	0	441094	1.710	100000.000	100000.000	0.000	0.000	0.000	0.000	0.000	16.610	631	629	631	629	80	656	100	428	"S33"
0	0	0	7	6	6	"CTNNB1"	"P35222"	13750	12360	110	5523	5518	351	6	4780	4780	4764	321	6	93	63	0	441428	2.349	100000.000	100000.000	0.000	0.000	0.000	0.000	0.000	16.610	743	738	743	738	80	656	100	429	"S33"
0	0	0	7	7	6	"EGFR"	"P00533"	14250	12350	200	4876	4899	288	5	4796	4796	4812	348	7	20	2	0	1548156	0.250	100000.000	100000.000	0.000	0.000	0.000	0.000	0.000	16.610	80	103	80	103	316	2384	100	430	"Y869"
0	0	0	7	8	6	"EGFR"	"P00533"	14740	12350	200	4775	4789	271	5	4762	4762	4773	342	7	12	0	0	1513271	0.047	100000.000	100000.000	0.000	0.000	0.000	0.000	0.000	16.610	13	27	13	27	316	2384	100	431	"Y869"
0	0	0	7	9	6	"EGFR"	"P00533"	15240	12340	200	4905	4993	1031	20	4801	4801	4814	293	6	22	5	0	1577716	0.611	100000.000	100000.000	0.000	0.000	0.000	0.000	0.000	16.610	104	192	104	192	316	2384	100	432	"Y869"
-75	0	0	7	1	7	"empty"	"empty"	11240	12990	200	4794	4784	331	6	4848	4848	4936	752	15	0	0	0	1511740	-0.202	100000.000	100000.000	0.000	0.000	0.000	0.000	0.000	16.610	-54	-64	-54	-64	316	2384	100	433	"empty"
-75	0	0	7	2	7	"empty"	"empty"	11740	12990	200	4845	4852	272	5	4878	4878	4945	515	10	2	0	0	1533342	-0.181	100000.000	100000.000	0.000	0.000	0.000	0.000	0.000	16.610	-33	-26	-33	-26	316	2384	100	434	"empty"
-75	0	0	7	3	7	"empty"	"empty"	12240	12990	200	4898	4910	246	5	4861	4861	4896	813	16	0	0	0	1551656	0.017	100000.000	100000.000	0.000	0.000	0.000	0.000	0.000	16.610	37	49	37	49	316	2384	100	435	"empty"
-75	0	0	7	4	7	"empty"	"empty"	12740	12990	200	4911	4917	332	6	4866	4866	4870	361	7	13	1	0	1553789	0.130	100000.000	100000.000	0.000	0.000	0.000	0.000	0.000	16.610	45	51	45	51	316	2384	100	436	"empty"
-75	0	0	7	5	7	"empty"	"empty"	13240	12990	200	4852	4841	294	6	4822	4822	4849	712	14	0	0	0	1529681	-0.011	100000.000	100000.000	0.000	0.000	0.000	0.000	0.000	16.610	30	19	30	19	316	2384	100	437	"empty"
-75	0	0	7	6	7	"empty"	"empty"	13740	12990	200	4745	4712	276	5	4777	4777	4779	329	6	6	0	0	1489002	-0.204	100000.000	100000.000	0.000	0.000	0.000	0.000	0.000	16.610	-32	-65	-32	-65	316	2384	100	438	"empty"
0	0	0	7	7	7	"GLQAWPG-pS-AIPQFLG_GLQAWPGEAIPQFLG_80vs20"	"GLQAWPG-pS-AIPQFLG_GLQAWPGEAIPQFLG_80vs20"	14260	12990	80	17338	15968	3834	24	4735	4735	4739	275	5	100	98	0	830313	40.833	100000.000	100000.000	0.000	0.000	0.000	0.000	0.000	16.610	12603	11233	12603	11233	52	340	100	439	"GLQAWPG-pS-AIPQFLG_GLQAWPGEAIPQFLG_80vs20"
0	0	0	7	8	7	"GLQAWPG-pS-AIPQFLG_GLQAWPGEAIPQFLG_80vs20"	"GLQAWPG-pS-AIPQFLG_GLQAWPGEAIPQFLG_80vs20"	14740	13010	90	15961	13539	5204	38	4709	4709	4716	254	5	94	92	0	704010	34.736	100000.000	100000.000	0.000	0.000	0.000	0.000	0.000	16.610	11252	8830	11252	8830	52	420	100	440	"GLQAWPG-pS-AIPQFLG_GLQAWPGEAIPQFLG_80vs20"
0	0	0	7	9	7	"GLQAWPG-pS-AIPQFLG_GLQAWPGEAIPQFLG_80vs20"	"GLQAWPG-pS-AIPQFLG_GLQAWPGEAIPQFLG_80vs20"	15250	12990	80	17658	15655	4201	26	4842	4842	4898	521	10	94	94	0	814058	20.647	100000.000	100000.000	0.000	0.000	0.000	0.000	0.000	16.610	12816	10813	12816	10813	52	340	100	441	"GLQAWPG-pS-AIPQFLG_GLQAWPGEAIPQFLG_80vs20"
0	0	0	8	1	1	"Bim"	"O43521"	15670	9100	200	4769	4924	626	12	4745	4745	4772	420	8	16	11	0	1555959	0.362	100000.000	100000.000	0.000	0.000	0.000	0.000	0.000	16.610	24	179	24	179	316	2384	100	442	"S69"
0	0	0	8	2	1	"Bim"	"O43521"	16180	9100	80	6140	5925	656	11	4814	4814	4824	235	4	78	76	0	308113	4.685	100000.000	100000.000	0.000	0.000	0.000	0.000	0.000	16.610	1326	1111	1326	1111	52	340	100	443	"S69"
0	0	0	8	3	1	"Bim"	"O43521"	16680	9080	70	6434	6442	443	6	4877	4877	4916	315	6	100	96	0	206132	4.844	100000.000	100000.000	0.000	0.000	0.000	0.000	0.000	16.610	1557	1565	1557	1565	32	236	100	444	"S69"
0	0	0	8	4	1	"caspase-8"	"Q14790 "	17170	9090	110	5102	5183	336	6	4902	4902	4912	363	7	38	8	0	414645	0.747	100000.000	100000.000	0.000	0.000	0.000	0.000	0.000	16.610	200	281	200	281	80	656	100	445	"Y448"
0	0	0	8	5	1	"caspase-8"	"Q14790 "	17670	9080	200	4979	5447	1977	36	4894	4894	5018	1356	27	7	4	0	1721383	0.316	100000.000	100000.000	0.000	0.000	0.000	0.000	0.000	16.610	85	553	85	553	316	2384	100	446	"Y448"
0	0	0	8	6	1	"caspase-8"	"Q14790 "	18170	9070	200	4809	4898	705	14	4843	4843	4897	724	14	4	0	0	1547855	0.001	100000.000	100000.000	0.000	0.000	0.000	0.000	0.000	16.610	-34	55	-34	55	316	2384	100	447	"Y448"
0	0	0	8	7	1	"Cdc2"	"P06493"	18670	9070	120	5397	5372	335	6	4831	4831	4864	344	7	77	25	0	644679	1.477	100000.000	100000.000	0.000	0.000	0.000	0.000	0.000	16.610	566	541	566	541	120	820	100	448	"T161"
0	0	0	8	8	1	"Cdc2"	"P06493"	19180	9080	130	5372	5417	410	7	4711	4711	4725	292	6	90	62	0	650044	2.370	100000.000	100000.000	0.000	0.000	0.000	0.000	0.000	16.610	661	706	661	706	120	940	100	449	"T161"
0	0	0	8	9	1	"Cdc2"	"P06493"	19680	9070	120	5464	5467	367	6	4645	4645	4655	259	5	95	86	0	656032	3.135	100000.000	100000.000	0.000	0.000	0.000	0.000	0.000	16.610	819	822	819	822	120	820	100	450	"T161"
0	0	0	8	1	2	"FGFR1 "	"P11362"	15680	9740	200	4707	4709	286	6	4696	4696	4714	366	7	8	1	0	1488162	-0.014	100000.000	100000.000	0.000	0.000	0.000	0.000	0.000	16.610	11	13	11	13	316	2384	100	451	"Y653"
0	0	0	8	2	2	"FGFR1 "	"P11362"	16180	9730	200	4845	4842	274	5	4828	4828	4847	289	5	12	2	0	1530021	-0.017	100000.000	100000.000	0.000	0.000	0.000	0.000	0.000	16.610	17	14	17	14	316	2384	100	452	"Y653"
0	0	0	8	3	2	"FGFR1 "	"P11362"	16680	9730	200	4885	4892	252	5	4871	4871	4878	256	5	14	3	0	1545801	0.055	100000.000	100000.000	0.000	0.000	0.000	0.000	0.000	16.610	14	21	14	21	316	2384	100	453	"Y653"
0	0	0	8	4	2	"GIT2"	"Q14161"	17180	9730	70	5973	5916	286	4	4983	4983	4970	194	3	100	93	0	189299	4.876	100000.000	100000.000	0.000	0.000	0.000	0.000	0.000	16.610	990	933	990	933	32	236	100	454	"Y492"
0	0	0	8	5	2	"GIT2"	"Q14161"	17680	9720	200	5055	5949	3203	53	4915	4915	5239	1922	36	12	6	0	1879918	0.369	100000.000	100000.000	0.000	0.000	0.000	0.000	0.000	16.610	140	1034	140	1034	316	2384	100	455	"Y492"
0	0	0	8	6	2	"GIT2"	"Q14161"	18180	9720	70	5564	5428	369	6	4769	4769	4829	409	8	78	43	0	173690	1.465	100000.000	100000.000	0.000	0.000	0.000	0.000	0.000	16.610	795	659	795	659	32	236	100	456	"Y492"
0	0	0	8	7	2	"Grb2"	"P62993"	18670	9710	200	4851	5143	3082	59	4826	4826	4839	283	5	12	2	0	1625125	1.074	100000.000	100000.000	0.000	0.000	0.000	0.000	0.000	16.610	25	317	25	317	316	2384	100	457	"Y7"
0	0	0	8	8	2	"Grb2"	"P62993"	19170	9710	200	4778	4815	455	9	4806	4806	4814	352	7	6	2	0	1521393	0.003	100000.000	100000.000	0.000	0.000	0.000	0.000	0.000	16.610	-28	9	-28	9	316	2384	100	458	"Y7"
0	0	0	8	9	2	"Grb2"	"P62993"	19670	9700	200	4741	4773	396	8	4705	4705	4722	283	5	15	2	0	1508252	0.180	100000.000	100000.000	0.000	0.000	0.000	0.000	0.000	16.610	36	68	36	68	316	2384	100	459	"Y7"
0	0	0	8	1	3	"IKK-gamma "	"Q9Y6K9"	15680	10380	200	4794	5046	1362	26	4760	4760	4921	1524	30	5	2	0	1594408	0.082	100000.000	100000.000	0.000	0.000	0.000	0.000	0.000	16.610	34	286	34	286	316	2384	100	460	"S43"
0	0	0	8	2	3	"IKK-gamma "	"Q9Y6K9"	16180	10370	200	4747	4763	261	5	4873	4873	5150	1931	37	0	0	0	1505196	-0.200	100000.000	100000.000	0.000	0.000	0.000	0.000	0.000	16.610	-126	-110	-126	-110	316	2384	100	461	"S43"
0	0	0	8	3	3	"IKK-gamma "	"Q9Y6K9"	16680	10370	200	4912	5275	2890	54	4932	4932	5403	2862	52	2	1	0	1667016	-0.045	100000.000	100000.000	0.000	0.000	0.000	0.000	0.000	16.610	-20	343	-20	343	316	2384	100	462	"S43"
0	0	0	8	4	3	"IRAK1"	"P51617"	17180	10370	110	5946	5923	284	4	5004	5004	5201	1676	32	0	0	0	473855	0.431	100000.000	100000.000	0.000	0.000	0.000	0.000	0.000	16.610	942	919	942	919	80	656	100	463	"T387"
0	0	0	8	5	3	"IRAK1"	"P51617"	17680	10370	120	5734	5669	351	6	4799	4799	4813	218	4	92	88	0	680236	3.927	100000.000	100000.000	0.000	0.000	0.000	0.000	0.000	16.610	935	870	935	870	120	820	100	464	"T387"
0	0	0	8	6	3	"IRAK1"	"P51617"	18180	10360	120	5728	5697	382	6	4834	4834	4849	277	5	92	85	0	683596	3.061	100000.000	100000.000	0.000	0.000	0.000	0.000	0.000	16.610	894	863	894	863	120	820	100	465	"T387"
0	0	0	8	7	3	"Lck"	"P06239"	18670	10350	70	5457	5438	304	5	4917	4917	4948	269	5	84	50	0	174026	1.822	100000.000	100000.000	0.000	0.000	0.000	0.000	0.000	16.610	540	521	540	521	32	236	100	466	"Y394"
0	0	0	8	8	3	"Lck"	"P06239"	19180	10360	80	5608	5571	461	8	4924	4924	4927	228	4	84	71	0	289670	2.825	100000.000	100000.000	0.000	0.000	0.000	0.000	0.000	16.610	684	647	684	647	52	340	100	467	"Y394"
0	0	0	8	9	3	"Lck"	"P06239"	19680	10350	100	5403	5582	1753	31	4788	4788	4796	217	4	85	76	0	446585	3.622	100000.000	100000.000	0.000	0.000	0.000	0.000	0.000	16.610	615	794	615	794	80	560	100	468	"Y394"
0	0	0	8	1	4	"CDK2"	"P24941"	15690	11030	110	6408	6443	855	13	4794	4794	4785	235	4	97	96	0	515425	7.055	100000.000	100000.000	0.000	0.000	0.000	0.000	0.000	16.610	1614	1649	1614	1649	80	656	100	469	"T160"
0	0	0	8	2	4	"CDK2"	"P24941"	16190	11030	110	6391	6345	485	7	4854	4854	4854	359	7	96	92	0	507581	4.153	100000.000	100000.000	0.000	0.000	0.000	0.000	0.000	16.610	1537	1491	1537	1491	80	656	100	470	"T160"
0	0	0	8	3	4	"CDK2"	"P24941"	16690	11020	100	6685	6658	627	9	4977	4977	4974	244	4	96	93	0	532620	6.902	100000.000	100000.000	0.000	0.000	0.000	0.000	0.000	16.610	1708	1681	1708	1681	80	560	100	471	"T160"
0	0	0	8	4	4	"MDM2"	"Q00987"	17180	11010	200	5108	5229	1380	26	5000	5000	5016	406	8	14	1	0	1652388	0.525	100000.000	100000.000	0.000	0.000	0.000	0.000	0.000	16.610	108	229	108	229	316	2384	100	472	"S186/8"
0	0	0	8	5	4	"MDM2"	"Q00987"	17680	11010	200	5010	5033	285	5	4948	4948	4954	287	5	18	3	0	1590281	0.275	100000.000	100000.000	0.000	0.000	0.000	0.000	0.000	16.610	62	85	62	85	316	2384	100	473	"S186/8"
0	0	0	8	6	4	"MDM2"	"Q00987"	18180	11000	200	4926	4950	292	5	4896	4896	4905	265	5	22	5	0	1564090	0.170	100000.000	100000.000	0.000	0.000	0.000	0.000	0.000	16.610	30	54	30	54	316	2384	100	474	"S186/8"
0	0	0	8	7	4	"NFkB-p65 "	"Q04206"	18680	10990	100	9069	8566	1773	20	4979	4979	4985	246	4	91	90	0	685248	14.557	100000.000	100000.000	0.000	0.000	0.000	0.000	0.000	16.610	4090	3587	4090	3587	80	560	100	475	"S536"
0	0	0	8	8	4	"NFkB-p65 "	"Q04206"	19180	11000	90	9527	9855	1998	20	4970	4970	4981	229	4	100	100	0	512436	21.284	100000.000	100000.000	0.000	0.000	0.000	0.000	0.000	16.610	4557	4885	4557	4885	52	420	100	476	"S536"
0	0	0	8	9	4	"NFkB-p65 "	"Q04206"	19680	11000	110	9850	9332	1798	19	4882	4882	4891	231	4	91	88	0	746570	19.225	100000.000	100000.000	0.000	0.000	0.000	0.000	0.000	16.610	4968	4450	4968	4450	80	656	100	477	"S536"
0	0	0	8	1	5	"PLCG2"	"P16885"	15700	11670	100	6585	6418	601	9	4836	4836	4837	274	5	96	88	0	513407	5.770	100000.000	100000.000	0.000	0.000	0.000	0.000	0.000	16.610	1749	1582	1749	1582	80	560	100	478	"Y759"
0	0	0	8	2	5	"PLCG2"	"P16885"	16190	11670	100	6754	6707	563	8	4911	4911	4922	275	5	95	95	0	536540	6.491	100000.000	100000.000	0.000	0.000	0.000	0.000	0.000	16.610	1843	1796	1843	1796	80	560	100	479	"Y759"
0	0	0	8	3	5	"PLCG2"	"P16885"	16700	11670	110	6827	6694	654	9	4951	4951	4970	445	8	90	90	0	535496	3.874	100000.000	100000.000	0.000	0.000	0.000	0.000	0.000	16.610	1876	1743	1876	1743	80	656	100	480	"Y759"
0	0	0	8	4	5	"pyk2"	"Q14289"	17190	11660	90	5916	5950	303	5	5005	5005	5025	370	7	98	78	0	309383	2.500	100000.000	100000.000	0.000	0.000	0.000	0.000	0.000	16.610	911	945	911	945	52	420	100	481	"S213"
0	0	0	8	5	5	"pyk2"	"Q14289"	17700	11660	90	6087	6064	221	3	5059	5059	5063	249	4	100	98	0	315310	4.020	100000.000	100000.000	0.000	0.000	0.000	0.000	0.000	16.610	1028	1005	1028	1005	52	420	100	482	"S213"
0	0	0	8	6	5	"pyk2"	"Q14289"	18190	11660	100	5743	5728	411	7	5030	5030	5039	282	5	82	70	0	458211	2.443	100000.000	100000.000	0.000	0.000	0.000	0.000	0.000	16.610	713	698	713	698	80	560	100	483	"S213"
0	0	0	8	7	5	"SOC3"	"O14543"	18690	11660	110	5381	5349	249	4	4925	4925	4925	252	5	76	42	0	427889	1.683	100000.000	100000.000	0.000	0.000	0.000	0.000	0.000	16.610	456	424	456	424	80	656	100	484	"Y221"
0	0	0	8	8	5	"SOC3"	"O14543"	19170	11660	80	5414	5487	525	9	4827	4827	4877	290	5	86	51	0	285306	2.103	100000.000	100000.000	0.000	0.000	0.000	0.000	0.000	16.610	587	660	587	660	52	340	100	485	"Y221"
0	0	0	8	9	5	"SOC3"	"O14543"	19700	11650	100	5429	5385	301	5	4805	4805	4891	1632	33	0	0	0	430768	0.303	100000.000	100000.000	0.000	0.000	0.000	0.000	0.000	16.610	624	580	624	580	80	560	100	486	"Y221"
0	0	0	8	1	6	"STAT4"	"Q14765"	15710	12320	120	5598	5586	323	5	4865	4865	4866	239	4	93	82	0	670303	3.013	100000.000	100000.000	0.000	0.000	0.000	0.000	0.000	16.610	733	721	733	721	120	820	100	487	"Y693"
0	0	0	8	2	6	"STAT4"	"Q14765"	16200	12310	120	5722	5680	348	6	4886	4886	4891	248	5	94	81	0	681621	3.181	100000.000	100000.000	0.000	0.000	0.000	0.000	0.000	16.610	836	794	836	794	120	820	100	488	"Y693"
0	0	0	8	3	6	"STAT4"	"Q14765"	16690	12300	120	5787	5691	374	6	5034	5034	5078	744	14	50	0	0	682961	0.824	100000.000	100000.000	0.000	0.000	0.000	0.000	0.000	16.610	753	657	753	657	120	820	100	489	"Y693"
0	0	0	8	4	6	"STMN1"	"P16949"	17190	12300	200	5064	5082	258	5	5057	5057	5076	298	5	12	1	0	1605766	0.020	100000.000	100000.000	0.000	0.000	0.000	0.000	0.000	16.610	7	25	7	25	316	2384	100	490	"S24"
0	0	0	8	5	6	"STMN1"	"P16949"	17690	12290	200	4950	4955	326	6	4964	4964	4990	715	14	1	0	0	1565678	-0.049	100000.000	100000.000	0.000	0.000	0.000	0.000	0.000	16.610	-14	-9	-14	-9	316	2384	100	491	"S24"
0	0	0	8	6	6	"STMN1"	"P16949"	18190	12290	200	5066	5224	1887	36	4980	4980	5002	686	13	1	0	0	1650712	0.324	100000.000	100000.000	0.000	0.000	0.000	0.000	0.000	16.610	86	244	86	244	316	2384	100	492	"S24"
0	0	0	8	7	6	"GIT2"	"Q14161"	18680	12290	200	4935	4931	229	4	4937	4937	4955	315	6	8	0	0	1558085	-0.076	100000.000	100000.000	0.000	0.000	0.000	0.000	0.000	16.610	-2	-6	-2	-6	316	2384	100	493	"Y592"
0	0	0	8	8	6	"GIT2"	"Q14161"	19180	12280	200	4841	4859	296	6	4859	4859	4881	499	10	2	0	0	1535352	-0.044	100000.000	0.000	0.000	0.000	0.000	0.000	0.000	16.610	-18	0	-18	0	316	2384	100	494	"Y592"
0	0	0	8	9	6	"GIT2"	"Q14161"	19680	12280	200	4841	4863	294	6	4794	4794	4836	848	17	1	0	0	1536674	0.032	100000.000	100000.000	0.000	0.000	0.000	0.000	0.000	16.610	47	69	47	69	316	2384	100	495	"Y592"
-75	0	0	8	1	7	"empty"	"empty"	15680	12920	200	4836	4825	225	4	4857	4857	4864	263	5	9	0	0	1524783	-0.148	100000.000	100000.000	0.000	0.000	0.000	0.000	0.000	16.610	-21	-32	-21	-32	316	2384	100	496	"empty"
-75	0	0	8	2	7	"empty"	"empty"	16180	12920	200	4935	4938	306	6	4879	4879	4890	273	5	16	1	0	1560330	0.176	100000.000	100000.000	0.000	0.000	0.000	0.000	0.000	16.610	56	59	56	59	316	2384	100	497	"empty"
-75	0	0	8	3	7	"empty"	"empty"	16680	12920	200	5005	5020	258	5	4991	4991	4990	247	4	16	1	0	1586332	0.121	100000.000	100000.000	0.000	0.000	0.000	0.000	0.000	16.610	14	29	14	29	316	2384	100	498	"empty"
-75	0	0	8	4	7	"empty"	"empty"	17180	12920	200	5053	5057	218	4	5045	5045	5067	374	7	4	0	0	1597954	-0.027	100000.000	100000.000	0.000	0.000	0.000	0.000	0.000	16.610	8	12	8	12	316	2384	100	499	"empty"
-75	0	0	8	5	7	"empty"	"empty"	17680	12920	200	5018	5041	247	4	5003	5003	5020	277	5	11	1	0	1592831	0.076	100000.000	100000.000	0.000	0.000	0.000	0.000	0.000	16.610	15	38	15	38	316	2384	100	500	"empty"
-75	0	0	8	6	7	"empty"	"empty"	18180	12920	200	4970	4969	285	5	4950	4950	5048	1495	29	0	0	0	1570236	-0.053	100000.000	100000.000	0.000	0.000	0.000	0.000	0.000	16.610	20	19	20	19	316	2384	100	501	"empty"
0	0	0	8	7	7	"Control-Spot"	"Mouse_IgG"	18690	12930	150	8331	8316	791	9	4983	4983	5187	908	17	98	96	0	1297241	3.446	100000.000	100000.000	0.000	0.000	0.000	0.000	0.000	16.610	3348	3333	3348	3333	156	1272	100	502	"Control-Spot"
0	0	0	8	8	7	"Control-Spot"	"Mouse_IgG"	19190	12940	140	8503	8496	877	10	4899	4899	5194	953	18	100	100	0	1325357	3.465	100000.000	100000.000	0.000	0.000	0.000	0.000	0.000	16.610	3604	3597	3604	3597	156	1140	100	503	"Control-Spot"
0	0	0	8	9	7	"Control-Spot"	"Mouse_IgG"	19680	12930	190	8589	7817	2310	29	4792	4792	4949	775	15	76	73	0	2001147	3.701	100000.000	100000.000	0.000	0.000	0.000	0.000	0.000	16.610	3797	3025	3797	3025	256	2088	100	504	"Control-Spot"
0	0	0	9	1	1	"AMPK1"	"Q13131"	2210	13640	100	12982	12510	2914	23	4918	4918	4908	329	6	96	96	0	1000762	23.106	100000.000	100000.000	0.000	0.000	0.000	0.000	0.000	16.610	8064	7592	8064	7592	80	560	100	505	"T174/5"
0	0	0	9	2	1	"AMPK1"	"Q13131"	2710	13640	110	11783	11351	1900	16	4838	4838	4853	291	5	97	96	0	908105	22.330	100000.000	100000.000	0.000	0.000	0.000	0.000	0.000	16.610	6945	6513	6945	6513	80	656	100	506	"T174/5"
0	0	0	9	3	1	"AMPK1"	"Q13131"	3210	13640	100	12463	11604	2568	22	4874	4874	4908	297	6	93	92	0	928283	22.545	100000.000	100000.000	0.000	0.000	0.000	0.000	0.000	16.610	7589	6730	7589	6730	80	560	100	507	"T174/5"
0	0	0	9	4	1	"aura"	"O14965"	3720	13630	170	6914	6911	750	10	5026	5026	5042	382	7	97	94	0	1437414	4.893	100000.000	100000.000	0.000	0.000	0.000	0.000	0.000	16.610	1888	1885	1888	1885	208	1660	100	508	"T287"
0	0	0	9	5	1	"aura"	"O14965"	4210	13620	160	6974	6868	705	10	5086	5086	5098	385	7	94	93	0	1428597	4.597	100000.000	100000.000	0.000	0.000	0.000	0.000	0.000	16.610	1888	1782	1888	1782	208	1512	100	509	"T287"
0	0	0	9	6	1	"aura"	"O14965"	4720	13620	170	6937	6909	522	7	5035	5035	5033	354	7	97	96	0	1436985	5.299	100000.000	100000.000	0.000	0.000	0.000	0.000	0.000	16.610	1902	1874	1902	1874	208	1660	100	510	"T287"
0	0	0	9	7	1	"CFTR"	"P13569"	5210	13630	130	6286	6250	493	7	4975	4975	4975	327	6	95	90	0	749971	3.899	100000.000	100000.000	0.000	0.000	0.000	0.000	0.000	16.610	1311	1275	1311	1275	120	940	100	511	"S737"
0	0	0	9	8	1	"CFTR"	"P13569"	5710	13620	130	6471	6470	376	5	5107	5107	5148	554	10	97	85	0	776414	2.386	100000.000	100000.000	0.000	0.000	0.000	0.000	0.000	16.610	1364	1363	1364	1363	120	940	100	512	"S737"
0	0	0	9	9	1	"CFTR"	"P13569"	6210	13610	120	6625	6590	439	6	5085	5085	5080	271	5	98	98	0	790762	5.572	100000.000	100000.000	0.000	0.000	0.000	0.000	0.000	16.610	1540	1505	1540	1505	120	820	100	513	"S737"
0	0	0	9	1	2	"CREB "	"P16220"	2220	14280	140	9281	9089	1286	14	4839	4839	4855	341	7	98	94	0	1417882	12.416	100000.000	100000.000	0.000	0.000	0.000	0.000	0.000	16.610	4442	4250	4442	4250	156	1140	100	514	"S133"
0	0	0	9	2	2	"CREB "	"P16220"	2720	14280	140	9360	9171	1056	11	4794	4794	4803	300	6	98	98	0	1430650	14.560	100000.000	100000.000	0.000	0.000	0.000	0.000	0.000	16.610	4566	4377	4566	4377	156	1140	100	515	"S133"
0	0	0	9	3	2	"CREB "	"P16220"	3220	14280	150	9507	9071	1542	16	4800	4800	4841	530	10	92	89	0	1415147	7.981	100000.000	100000.000	0.000	0.000	0.000	0.000	0.000	16.610	4707	4271	4707	4271	156	1272	100	516	"S133"
0	0	0	9	4	2	"blank-control__"	"AA"	3730	14270	90	5855	5870	529	9	4897	4897	4909	330	6	90	71	0	305218	2.912	100000.000	100000.000	0.000	0.000	0.000	0.000	0.000	16.610	958	973	958	973	52	420	100	517	"blank-control__"
0	0	0	9	5	2	"blank-control__"	"AA"	4220	14260	130	5505	5575	755	13	4985	4985	5001	386	7	63	35	0	669028	1.487	100000.000	100000.000	0.000	0.000	0.000	0.000	0.000	16.610	520	590	520	590	120	940	100	518	"blank-control__"
0	0	0	9	6	2	"blank-control__"	"AA"	4720	14260	90	6077	6065	482	7	4977	4977	4983	349	7	94	80	0	315360	3.100	100000.000	100000.000	0.000	0.000	0.000	0.000	0.000	16.610	1100	1088	1100	1088	52	420	100	519	"blank-control__"
0	0	0	9	7	2	"IKK-alpha "	"O15111"	5220	14260	160	8141	7832	1215	15	5084	5084	5077	327	6	92	89	0	1629159	8.425	100000.000	100000.000	0.000	0.000	0.000	0.000	0.000	16.610	3057	2748	3057	2748	208	1512	100	520	"S180"
0	0	0	9	8	2	"IKK-alpha "	"O15111"	5710	14250	150	8704	8741	875	10	5118	5118	5166	757	14	100	98	0	1363531	4.723	100000.000	100000.000	0.000	0.000	0.000	0.000	0.000	16.610	3586	3623	3586	3623	156	1272	100	521	"S180"
0	0	0	9	9	2	"IKK-alpha "	"O15111"	6210	14240	150	8326	8234	828	10	5101	5101	5114	285	5	100	98	0	1284475	10.947	100000.000	100000.000	0.000	0.000	0.000	0.000	0.000	16.610	3225	3133	3225	3133	156	1272	100	522	"S180"
0	0	0	9	1	3	"JAK2"	"O60674"	2230	14930	140	9220	8770	1560	17	4813	4813	4825	343	7	95	92	0	1368120	11.501	100000.000	100000.000	0.000	0.000	0.000	0.000	0.000	16.610	4407	3957	4407	3957	156	1140	100	523	"Y119"
0	0	0	9	2	3	"JAK2"	"O60674"	2730	14930	140	9246	10272	7101	69	4749	4749	4761	327	6	95	92	0	1602370	16.853	100000.000	100000.000	0.000	0.000	0.000	0.000	0.000	16.610	4497	5523	4497	5523	156	1140	100	524	"Y119"
0	0	0	9	3	3	"JAK2"	"O60674"	3230	14920	140	9653	9412	4122	43	4763	4763	4784	302	6	92	89	0	1468265	15.325	100000.000	100000.000	0.000	0.000	0.000	0.000	0.000	16.610	4890	4649	4890	4649	156	1140	100	525	"Y119"
0	0	0	9	4	3	"K8"	"P05787"	3730	14920	150	5591	5695	772	13	4925	4925	4931	329	6	76	50	0	888411	2.322	100000.000	100000.000	0.000	0.000	0.000	0.000	0.000	16.610	666	770	666	770	156	1272	100	526	"Y267"
0	0	0	9	5	3	"K8"	"P05787"	4220	14910	140	5726	5705	435	7	5025	5025	5005	359	7	76	46	0	889981	1.950	100000.000	100000.000	0.000	0.000	0.000	0.000	0.000	16.610	701	680	701	680	156	1140	100	527	"Y267"
0	0	0	9	6	3	"K8"	"P05787"	4720	14910	150	5661	5642	454	8	4970	4970	5001	671	13	51	2	0	880152	0.955	100000.000	100000.000	0.000	0.000	0.000	0.000	0.000	16.610	691	672	691	672	156	1272	100	528	"Y267"
0	0	0	9	7	3	"blank-control__"	"AA"	5220	14900	100	5467	5449	524	9	5109	5109	5120	331	6	51	26	0	435901	0.994	100000.000	100000.000	0.000	0.000	0.000	0.000	0.000	16.610	358	340	358	340	80	560	100	529	"blank-control__"
0	0	0	9	8	3	"blank-control__"	"AA"	5710	14910	110	5555	5842	1228	21	5142	5142	5161	391	7	51	32	0	467345	1.742	100000.000	100000.000	0.000	0.000	0.000	0.000	0.000	16.610	413	700	413	700	80	656	100	530	"blank-control__"
0	0	0	9	9	3	"blank-control__"	"AA"	6200	14900	200	5109	5143	382	7	5076	5076	5074	335	6	18	6	0	1625129	0.206	100000.000	100000.000	0.000	0.000	0.000	0.000	0.000	16.610	33	67	33	67	316	2384	100	531	"blank-control__"
0	0	0	9	1	4	"Mnk1"	"Q9BUB5"	2220	15570	120	12216	10731	4113	38	5045	5045	5050	595	11	79	77	0	1287720	9.548	100000.000	100000.000	0.000	0.000	0.000	0.000	0.000	16.610	7171	5686	7171	5686	120	820	100	532	"T255"
0	0	0	9	2	4	"Mnk1"	"Q9BUB5"	2730	15570	110	11389	11142	1077	9	4970	4970	4981	415	8	100	98	0	891331	14.846	100000.000	100000.000	0.000	0.000	0.000	0.000	0.000	16.610	6419	6172	6419	6172	80	656	100	533	"T255"
0	0	0	9	3	4	"Mnk1"	"Q9BUB5"	3220	15550	110	11506	11464	1178	10	4983	4983	4966	307	6	100	100	0	917139	21.166	100000.000	100000.000	0.000	0.000	0.000	0.000	0.000	16.610	6523	6481	6523	6481	80	656	100	534	"T255"
0	0	0	9	4	4	"NFkB-p100 "	"Q00653"	3730	15560	120	7324	7474	1744	23	4932	4932	4945	324	6	98	94	0	896874	7.806	100000.000	100000.000	0.000	0.000	0.000	0.000	0.000	16.610	2392	2542	2392	2542	120	820	100	535	"S108"
0	0	0	9	5	4	"NFkB-p100 "	"Q00653"	4230	15560	100	7222	7233	441	6	4989	4989	4988	308	6	100	100	0	578645	7.289	100000.000	100000.000	0.000	0.000	0.000	0.000	0.000	16.610	2233	2244	2233	2244	80	560	100	536	"S108"
0	0	0	9	6	4	"NFkB-p100 "	"Q00653"	4730	15550	120	7014	6939	656	9	4818	4818	4847	358	7	96	95	0	832713	5.844	100000.000	100000.000	0.000	0.000	0.000	0.000	0.000	16.610	2196	2121	2196	2121	120	820	100	537	"S108"
0	0	0	9	7	4	"PIK3R1 "	"P27986"	5220	15540	200	4980	4972	295	5	4985	4985	4981	365	7	9	0	0	1571079	-0.025	100000.000	100000.000	0.000	0.000	0.000	0.000	0.000	16.610	-5	-13	-5	-13	316	2384	100	538	"Y556"
0	0	0	9	8	4	"PIK3R1 "	"P27986"	5720	15540	200	4910	4930	380	7	4989	4989	4990	334	6	6	2	0	1557765	-0.180	100000.000	100000.000	0.000	0.000	0.000	0.000	0.000	16.610	-79	-59	-79	-59	316	2384	100	539	"Y556"
0	0	0	9	9	4	"PIK3R1 "	"P27986"	6220	15530	200	4907	4929	300	6	4948	4948	4942	307	6	12	1	0	1557453	-0.042	100000.000	100000.000	0.000	0.000	0.000	0.000	0.000	16.610	-41	-19	-41	-19	316	2384	100	540	"Y556"
0	0	0	9	1	5	"blank-control__"	"AA"	2210	16190	130	5193	5147	354	6	4891	4891	4890	347	7	43	7	0	617615	0.741	100000.000	100000.000	0.000	0.000	0.000	0.000	0.000	16.610	302	256	302	256	120	940	100	541	"blank-control__"
0	0	0	9	2	5	"blank-control__"	"AA"	2720	16200	200	4900	4907	340	6	4780	4780	4803	420	8	17	1	0	1550614	0.248	100000.000	100000.000	0.000	0.000	0.000	0.000	0.000	16.610	120	127	120	127	316	2384	100	542	"blank-control__"
0	0	0	9	3	5	"blank-control__"	"AA"	3220	16200	200	4847	4883	333	6	4799	4799	4817	370	7	18	3	0	1543106	0.178	100000.000	100000.000	0.000	0.000	0.000	0.000	0.000	16.610	48	84	48	84	316	2384	100	543	"blank-control__"
0	0	0	9	4	5	"Rack1"	"P63244"	3730	16200	110	6303	6277	656	10	4892	4892	4900	336	6	93	90	0	502124	4.098	100000.000	100000.000	0.000	0.000	0.000	0.000	0.000	16.610	1411	1385	1411	1385	80	656	100	544	"y52"
0	0	0	9	5	5	"Rack1"	"P63244"	4230	16190	110	6438	6334	638	10	4948	4948	4940	346	7	96	88	0	506750	4.029	100000.000	100000.000	0.000	0.000	0.000	0.000	0.000	16.610	1490	1386	1490	1386	80	656	100	545	"y52"
0	0	0	9	6	5	"Rack1"	"P63244"	4730	16190	110	6334	6268	623	9	5051	5051	5028	407	8	91	81	0	501401	3.047	100000.000	100000.000	0.000	0.000	0.000	0.000	0.000	16.610	1283	1217	1283	1217	80	656	100	546	"y52"
0	0	0	9	7	5	"Shc1"	"P29353"	5230	16190	80	7651	7489	1032	13	4995	4995	4959	316	6	92	92	0	389414	8.006	100000.000	100000.000	0.000	0.000	0.000	0.000	0.000	16.610	2656	2494	2656	2494	52	340	100	547	"Y349"
0	0	0	9	8	5	"Shc1"	"P29353"	5730	16190	80	8138	8022	676	8	5087	5087	5081	276	5	98	98	0	417124	10.656	100000.000	100000.000	0.000	0.000	0.000	0.000	0.000	16.610	3051	2935	3051	2935	52	340	100	548	"Y349"
0	0	0	9	9	5	"Shc1"	"P29353"	6230	16180	80	7863	7567	1156	15	4996	4996	5025	1144	22	82	73	0	393486	2.222	100000.000	100000.000	0.000	0.000	0.000	0.000	0.000	16.610	2867	2571	2867	2571	52	340	100	549	"Y349"
0	0	0	9	1	6	"Smad6"	"O43541"	2220	16840	200	4940	4989	734	14	4856	4856	4875	335	6	23	7	0	1576674	0.340	100000.000	100000.000	0.000	0.000	0.000	0.000	0.000	16.610	84	133	84	133	316	2384	100	550	"S435"
0	0	0	9	2	6	"Smad6"	"O43541"	2730	16860	70	5403	5417	272	5	4780	4780	4799	215	4	93	75	0	173356	2.874	100000.000	100000.000	0.000	0.000	0.000	0.000	0.000	16.610	623	637	623	637	32	236	100	551	"S435"
0	0	0	9	3	6	"Smad6"	"O43541"	3230	16850	90	5457	5450	309	5	4805	4805	4923	1629	33	0	0	0	283385	0.324	100000.000	100000.000	0.000	0.000	0.000	0.000	0.000	16.610	652	645	652	645	52	420	100	552	"S435"
0	0	0	9	4	6	"TGFBR1"	"P36897"	3730	16830	200	4999	5014	444	8	4956	4956	4975	412	8	7	1	0	1584482	0.095	100000.000	100000.000	0.000	0.000	0.000	0.000	0.000	16.610	43	58	43	58	316	2384	100	553	"T200"
0	0	0	9	5	6	"TGFBR1"	"P36897"	4230	16830	200	5011	5033	442	8	5011	5011	5016	379	7	16	1	0	1590285	0.045	0.000	100000.000	0.000	0.000	0.000	0.000	0.000	Error	0	22	0	22	316	2384	100	554	"T200"
0	0	0	9	6	6	"TGFBR1"	"P36897"	4730	16820	200	5192	5176	350	6	5081	5081	5084	382	7	17	1	0	1635493	0.241	100000.000	100000.000	0.000	0.000	0.000	0.000	0.000	16.610	111	95	111	95	316	2384	100	555	"T200"
0	0	0	9	7	6	"TrKA"	"P04629"	5240	16830	140	14800	13853	2730	19	5216	5216	5197	323	6	96	95	0	2161059	26.799	100000.000	100000.000	0.000	0.000	0.000	0.000	0.000	16.610	9584	8637	9584	8637	156	1140	100	556	"Y757"
0	0	0	9	8	6	"TrKA"	"P04629"	5730	16810	140	15141	14125	3034	21	5245	5245	5243	280	5	96	95	0	2203475	31.721	100000.000	100000.000	0.000	0.000	0.000	0.000	0.000	16.610	9896	8880	9896	8880	156	1140	100	557	"Y757"
0	0	0	9	9	6	"TrKA"	"P04629"	6230	16810	140	14830	13725	3055	22	5184	5184	5199	444	8	92	92	0	2141090	19.203	100000.000	100000.000	0.000	0.000	0.000	0.000	0.000	16.610	9646	8541	9646	8541	156	1140	100	558	"Y757"
-75	0	0	9	1	7	"empty"	"empty"	2210	17460	200	4953	4959	339	6	4926	4926	4952	353	7	20	2	0	1567022	0.020	100000.000	100000.000	0.000	0.000	0.000	0.000	0.000	16.610	27	33	27	33	316	2384	100	559	"empty"
-75	0	0	9	2	7	"empty"	"empty"	2710	17460	200	4915	4924	360	7	4866	4866	4902	484	9	10	0	0	1556099	0.045	100000.000	100000.000	0.000	0.000	0.000	0.000	0.000	16.610	49	58	49	58	316	2384	100	560	"empty"
-75	0	0	9	3	7	"empty"	"empty"	3210	17460	200	5030	5035	307	6	4955	4955	4969	351	7	19	1	0	1590951	0.188	100000.000	100000.000	0.000	0.000	0.000	0.000	0.000	16.610	75	80	75	80	316	2384	100	561	"empty"
-75	0	0	9	4	7	"empty"	"empty"	3710	17460	200	5037	5057	290	5	5034	5034	5056	422	8	8	0	0	1598057	0.002	100000.000	100000.000	0.000	0.000	0.000	0.000	0.000	16.610	3	23	3	23	316	2384	100	562	"empty"
-75	0	0	9	5	7	"empty"	"empty"	4210	17460	200	5091	5080	339	6	5090	5090	5085	426	8	9	0	0	1605321	-0.012	100000.000	100000.000	0.000	0.000	0.000	0.000	0.000	16.610	1	-10	1	-10	316	2384	100	563	"empty"
-75	0	0	9	6	7	"empty"	"empty"	4710	17460	200	5059	5034	321	6	5106	5106	5133	1293	25	0	0	0	1590736	-0.077	100000.000	100000.000	0.000	0.000	0.000	0.000	0.000	16.610	-47	-72	-47	-72	316	2384	100	564	"empty"
-75	0	0	9	7	7	"empty"	"empty"	5210	17460	200	5193	5234	574	10	5214	5214	5228	1280	24	0	0	0	1653874	0.005	100000.000	100000.000	0.000	0.000	0.000	0.000	0.000	16.610	-21	20	-21	20	316	2384	100	565	"empty"
-75	0	0	9	8	7	"empty"	"empty"	5710	17460	200	5173	5144	343	6	5260	5260	5269	429	8	2	0	0	1625475	-0.291	100000.000	100000.000	0.000	0.000	0.000	0.000	0.000	16.610	-87	-116	-87	-116	316	2384	100	566	"empty"
-75	0	0	9	9	7	"empty"	"empty"	6210	17460	200	5196	5152	309	5	5173	5173	5176	437	8	5	0	0	1628126	-0.055	100000.000	100000.000	0.000	0.000	0.000	0.000	0.000	16.610	23	-21	23	-21	316	2384	100	567	"empty"
0	0	0	10	1	1	"PPP2CA "	"P67775"	6730	13670	110	5791	5748	434	7	4903	4903	4931	371	7	85	61	0	459813	2.202	100000.000	100000.000	0.000	0.000	0.000	0.000	0.000	16.610	888	845	888	845	80	656	100	568	"T304"
0	0	0	10	2	1	"PPP2CA "	"P67775"	7230	13660	110	5588	5492	446	8	4728	4728	4696	478	10	72	33	0	439360	1.665	100000.000	100000.000	0.000	0.000	0.000	0.000	0.000	16.610	860	764	860	764	80	656	100	569	"T304"
0	0	0	10	3	1	"PPP2CA "	"P67775"	7730	13660	100	5382	5314	490	9	4642	4642	4630	422	9	61	46	0	425156	1.621	100000.000	100000.000	0.000	0.000	0.000	0.000	0.000	16.610	740	672	740	672	80	560	100	570	"T304"
0	0	0	10	4	1	"Rab4"	"P20338"	8240	13640	110	7429	7708	1412	18	4527	4527	4536	352	7	100	100	0	616639	9.011	100000.000	100000.000	0.000	0.000	0.000	0.000	0.000	16.610	2902	3181	2902	3181	80	656	100	571	"S199"
0	0	0	10	5	1	"Rab4"	"P20338"	8740	13650	120	7199	6885	1148	16	4415	4415	4433	259	5	90	89	0	826254	9.467	100000.000	100000.000	0.000	0.000	0.000	0.000	0.000	16.610	2784	2470	2784	2470	120	820	100	572	"S199"
0	0	0	10	6	1	"Rab4"	"P20338"	9240	13630	170	4983	5808	1465	25	4488	4488	4510	290	6	57	48	0	1208049	4.476	100000.000	100000.000	0.000	0.000	0.000	0.000	0.000	16.610	495	1320	495	1320	208	1660	100	573	"S199"
0	0	0	10	7	1	"STAT1 "	"P42224"	9740	13630	200	4656	4677	282	6	4637	4637	4678	847	18	0	0	0	1477795	-0.001	100000.000	100000.000	0.000	0.000	0.000	0.000	0.000	16.610	19	40	19	40	316	2384	100	574	"S727"
0	0	0	10	8	1	"STAT1 "	"P42224"	10240	13630	200	4744	4731	296	6	4748	4748	4758	725	15	0	0	0	1494873	-0.037	100000.000	100000.000	0.000	0.000	0.000	0.000	0.000	16.610	-4	-17	-4	-17	316	2384	100	575	"S727"
0	0	0	10	9	1	"STAT1 "	"P42224"	10740	13630	200	4796	4831	335	6	4805	4805	4804	325	6	16	2	0	1526639	0.083	100000.000	100000.000	0.000	0.000	0.000	0.000	0.000	16.610	-9	26	-9	26	316	2384	100	576	"S727"
0	0	0	10	1	2	"STAT4 "	"Q14765"	6740	14310	160	8252	8219	705	8	4841	4841	4829	440	9	99	99	0	1709566	7.705	100000.000	100000.000	0.000	0.000	0.000	0.000	0.000	16.610	3411	3378	3411	3378	208	1512	100	577	"S722"
0	0	0	10	2	2	"STAT4 "	"Q14765"	7240	14320	160	7688	7710	633	8	4671	4671	4688	428	9	100	100	0	1603732	7.061	100000.000	100000.000	0.000	0.000	0.000	0.000	0.000	16.610	3017	3039	3017	3039	208	1512	100	578	"S722"
0	0	0	10	3	2	"STAT4 "	"Q14765"	7750	14310	170	7251	7482	2839	37	4588	4588	4583	411	8	99	98	0	1556192	7.054	100000.000	100000.000	0.000	0.000	0.000	0.000	0.000	16.610	2663	2894	2663	2894	208	1660	100	579	"S722"
0	0	0	10	4	2	"STMN1"	"P16949"	8230	14300	200	4582	4604	556	12	4505	4505	4534	667	14	7	0	0	1454825	0.105	100000.000	100000.000	0.000	0.000	0.000	0.000	0.000	16.610	77	99	77	99	316	2384	100	580	"S37"
0	0	0	10	5	2	"STMN1"	"P16949"	8730	14310	140	4680	4685	353	7	4406	4406	4422	321	7	43	8	0	730849	0.819	100000.000	100000.000	0.000	0.000	0.000	0.000	0.000	16.610	274	279	274	279	156	1140	100	581	"S37"
0	0	0	10	6	2	"STMN1"	"P16949"	9250	14300	110	4764	4752	276	5	4467	4467	4488	260	5	55	15	0	380173	1.015	100000.000	100000.000	0.000	0.000	0.000	0.000	0.000	16.610	297	285	297	285	80	656	100	582	"S37"
0	0	0	10	7	2	"ACC1"	"Q13085 "	9740	14290	80	6124	6015	481	7	4580	4580	4595	251	5	96	90	0	312780	5.657	100000.000	100000.000	0.000	0.000	0.000	0.000	0.000	16.610	1544	1435	1544	1435	52	340	100	583	"S1263"
0	0	0	10	8	2	"ACC1"	"Q13085 "	10240	14290	80	6188	6151	447	7	4705	4705	4694	313	6	98	94	0	319847	4.655	100000.000	100000.000	0.000	0.000	0.000	0.000	0.000	16.610	1483	1446	1483	1446	52	340	100	584	"S1263"
0	0	0	10	9	2	"ACC1"	"Q13085 "	10740	14280	90	6334	6094	613	10	4735	4735	4734	310	6	88	88	0	316891	4.387	100000.000	100000.000	0.000	0.000	0.000	0.000	0.000	16.610	1599	1359	1599	1359	52	420	100	585	"S1263"
0	0	0	10	1	3	"TRAF6"	"Q9Y4K3"	6750	14960	100	5210	5261	395	7	4844	4844	4840	297	6	62	27	0	420868	1.418	100000.000	100000.000	0.000	0.000	0.000	0.000	0.000	16.610	366	417	366	417	80	560	100	586	"Y353"
0	0	0	10	2	3	"TRAF6"	"Q9Y4K3"	7250	14960	80	5173	5231	352	6	4674	4674	4644	368	7	65	30	0	271990	1.595	100000.000	100000.000	0.000	0.000	0.000	0.000	0.000	16.610	499	557	499	557	52	340	100	587	"Y353"
0	0	0	10	3	3	"TRAF6"	"Q9Y4K3"	7740	14950	80	5125	5197	427	8	4655	4655	4637	434	9	51	36	0	270243	1.290	100000.000	100000.000	0.000	0.000	0.000	0.000	0.000	16.610	470	542	470	542	52	340	100	588	"Y353"
0	0	0	10	4	3	"BLNK"	"Q8WV28"	8250	14940	70	7176	7011	865	12	4447	4447	4522	354	7	100	93	0	224341	7.031	100000.000	100000.000	0.000	0.000	0.000	0.000	0.000	16.610	2729	2564	2729	2564	32	236	100	589	"Y72"
0	0	0	10	5	3	"BLNK"	"Q8WV28"	8760	14950	70	7153	6844	901	13	4443	4443	4465	224	5	93	93	0	219010	10.621	100000.000	100000.000	0.000	0.000	0.000	0.000	0.000	16.610	2710	2401	2710	2401	32	236	100	590	"Y72"
0	0	0	10	6	3	"BLNK"	"Q8WV28"	9250	14940	120	4592	5229	1144	21	4490	4490	4500	243	5	39	32	0	627446	3.000	100000.000	100000.000	0.000	0.000	0.000	0.000	0.000	16.610	102	739	102	739	120	820	100	591	"Y72"
0	0	0	10	7	3	"CD19"	"P15391"	9760	14940	70	6121	6091	332	5	4509	4509	4494	306	6	100	100	0	194905	5.219	100000.000	100000.000	0.000	0.000	0.000	0.000	0.000	16.610	1612	1582	1612	1582	32	236	100	592	"Y531"
0	0	0	10	8	3	"CD19"	"P15391"	10250	14930	80	6005	5820	682	11	4704	4704	4791	1473	30	38	0	0	302656	0.699	100000.000	100000.000	0.000	0.000	0.000	0.000	0.000	16.610	1301	1116	1301	1116	52	340	100	593	"Y531"
0	0	0	10	9	3	"CD19"	"P15391"	10750	14930	70	6126	6085	426	7	4778	4778	4787	277	5	93	93	0	194722	4.686	100000.000	100000.000	0.000	0.000	0.000	0.000	0.000	16.610	1348	1307	1348	1307	32	236	100	594	"Y531"
0	0	0	10	1	4	"p300"	"Q09472"	6760	15600	110	5118	5094	547	10	4699	4699	4728	273	5	65	28	0	407490	1.341	100000.000	100000.000	0.000	0.000	0.000	0.000	0.000	16.610	419	395	419	395	80	656	100	595	"S2279"
0	0	0	10	2	4	"p300"	"Q09472"	7250	15600	110	5084	5044	354	7	4681	4681	4716	389	8	51	12	0	403528	0.843	100000.000	100000.000	0.000	0.000	0.000	0.000	0.000	16.610	403	363	403	363	80	656	100	596	"S2279"
0	0	0	10	3	4	"p300"	"Q09472"	7740	15600	90	5182	5692	3818	67	4686	4686	4651	289	6	86	36	0	295975	3.602	100000.000	100000.000	0.000	0.000	0.000	0.000	0.000	16.610	496	1006	496	1006	52	420	100	597	"S2279"
0	0	0	10	4	4	"fyn"	"P06241"	8250	15580	200	4818	4873	350	7	4602	4602	4589	424	9	28	6	0	1539971	0.670	100000.000	100000.000	0.000	0.000	0.000	0.000	0.000	16.610	216	271	216	271	316	2384	100	598	"Y420"
0	0	0	10	5	4	"fyn"	"P06241"	8740	15590	90	5311	5334	294	5	4675	4675	4646	298	6	96	51	0	277390	2.309	100000.000	100000.000	0.000	0.000	0.000	0.000	0.000	16.610	636	659	636	659	52	420	100	599	"Y420"
0	0	0	10	6	4	"fyn"	"P06241"	9250	15600	100	5234	5238	389	7	4669	4669	4675	257	5	78	60	0	419045	2.191	100000.000	100000.000	0.000	0.000	0.000	0.000	0.000	16.610	565	569	565	569	80	560	100	600	"Y420"
0	0	0	10	7	4	"HSP27"	"P04792"	9750	15590	90	6116	6117	205	3	4667	4667	4657	244	5	100	100	0	318083	5.984	100000.000	100000.000	0.000	0.000	0.000	0.000	0.000	16.610	1449	1450	1449	1450	52	420	100	601	"S78"
0	0	0	10	8	4	"HSP27"	"P04792"	10250	15590	90	6024	6041	270	4	4720	4720	4731	253	5	100	100	0	314113	5.178	100000.000	100000.000	0.000	0.000	0.000	0.000	0.000	16.610	1304	1321	1304	1321	52	420	100	602	"S78"
0	0	0	10	9	4	"HSP27"	"P04792"	10740	15580	90	5997	6040	384	6	4698	4698	4709	258	5	100	100	0	314068	5.159	100000.000	100000.000	0.000	0.000	0.000	0.000	0.000	16.610	1299	1342	1299	1342	52	420	100	603	"S78"
0	0	0	10	1	5	"IL-8R B "	"P25025"	6750	16230	90	5512	5382	481	8	4826	4826	4828	305	6	65	57	0	279887	1.816	100000.000	100000.000	0.000	0.000	0.000	0.000	0.000	16.610	686	556	686	556	52	420	100	604	"S352"
0	0	0	10	2	5	"IL-8R B "	"P25025"	7250	16230	90	5489	5435	437	8	4747	4747	4763	580	12	57	15	0	282613	1.159	100000.000	100000.000	0.000	0.000	0.000	0.000	0.000	16.610	742	688	742	688	52	420	100	605	"S352"
0	0	0	10	3	5	"IL-8R B "	"P25025"	7760	16230	90	5356	5394	360	6	4700	4700	4682	525	11	59	15	0	280488	1.356	100000.000	100000.000	0.000	0.000	0.000	0.000	0.000	16.610	656	694	656	694	52	420	100	606	"S352"
0	0	0	10	4	5	"IRF-3 "	"Q14653"	8260	16230	100	5860	5833	534	9	4688	4688	4688	333	7	92	80	0	466635	3.438	100000.000	100000.000	0.000	0.000	0.000	0.000	0.000	16.610	1172	1145	1172	1145	80	560	100	607	"S385"
0	0	0	10	5	5	"IRF-3 "	"Q14653"	8760	16230	100	5944	5929	573	9	4590	4590	4616	325	7	92	91	0	474336	4.040	100000.000	100000.000	0.000	0.000	0.000	0.000	0.000	16.610	1354	1339	1354	1339	80	560	100	608	"S385"
0	0	0	10	6	5	"IRF-3 "	"Q14653"	9260	16230	110	6099	5964	503	8	4660	4660	4671	271	5	93	88	0	477110	4.771	100000.000	100000.000	0.000	0.000	0.000	0.000	0.000	16.610	1439	1304	1439	1304	80	656	100	609	"S385"
0	0	0	10	7	5	"LSD1"	"O60341"	9760	16230	110	6108	6127	358	5	4752	4752	4745	280	5	100	100	0	490121	4.936	100000.000	100000.000	0.000	0.000	0.000	0.000	0.000	16.610	1356	1375	1356	1375	80	656	100	610	"S131"
0	0	0	10	8	5	"LSD1"	"O60341"	10250	16230	120	6060	5947	545	9	4866	4866	4866	348	7	85	82	0	713643	3.106	100000.000	100000.000	0.000	0.000	0.000	0.000	0.000	16.610	1194	1081	1194	1081	120	820	100	611	"S131"
0	0	0	10	9	5	"LSD1"	"O60341"	10750	16220	100	6305	6245	346	5	4901	4901	4899	323	6	98	97	0	499599	4.167	100000.000	100000.000	0.000	0.000	0.000	0.000	0.000	16.610	1404	1344	1404	1344	80	560	100	612	"S131"
0	0	0	10	1	6	"MAPKAPK5"	"Q8IW41"	6750	16890	100	13409	11677	3592	30	5004	5004	4975	287	5	87	83	0	934149	23.352	100000.000	100000.000	0.000	0.000	0.000	0.000	0.000	16.610	8405	6673	8405	6673	80	560	100	613	"T182"
0	0	0	10	2	6	"MAPKAPK5"	"Q8IW41"	7260	16880	80	13037	12766	1264	9	4880	4880	4825	319	6	100	100	0	663830	24.893	100000.000	100000.000	0.000	0.000	0.000	0.000	0.000	16.610	8157	7886	8157	7886	52	340	100	614	"T182"
0	0	0	10	3	6	"MAPKAPK5"	"Q8IW41"	7760	16880	110	11287	10546	2532	24	4687	4687	4732	551	11	91	88	0	843708	10.552	100000.000	100000.000	0.000	0.000	0.000	0.000	0.000	16.610	6600	5859	6600	5859	80	656	100	615	"T182"
0	0	0	10	4	6	"P27kip1"	"P46527"	8270	16870	110	4993	5059	394	7	4548	4548	4566	295	6	66	35	0	404752	1.671	100000.000	100000.000	0.000	0.000	0.000	0.000	0.000	16.610	445	511	445	511	80	656	100	616	"T157"
0	0	0	10	5	6	"P27kip1"	"P46527"	8760	16880	100	5067	5072	281	5	4560	4560	4585	586	12	40	1	0	405723	0.831	100000.000	100000.000	0.000	0.000	0.000	0.000	0.000	16.610	507	512	507	512	80	560	100	617	"T157"
0	0	0	10	6	6	"P27kip1"	"P46527"	9260	16870	90	5397	5396	295	5	4668	4668	4671	236	5	98	80	0	280575	3.072	100000.000	100000.000	0.000	0.000	0.000	0.000	0.000	16.610	729	728	729	728	52	420	100	618	"T157"
0	0	0	10	7	6	"p67phox"	"P19878"	9760	16870	150	4989	5020	379	7	4697	4697	4719	303	6	49	16	0	783110	0.993	100000.000	100000.000	0.000	0.000	0.000	0.000	0.000	16.610	292	323	292	323	156	1272	100	619	"T233"
0	0	0	10	8	6	"p67phox"	"P19878"	10240	16860	110	5254	5259	296	5	4863	4863	4871	326	6	60	22	0	420688	1.190	100000.000	100000.000	0.000	0.000	0.000	0.000	0.000	16.610	391	396	391	396	80	656	100	620	"T233"
0	0	0	10	9	6	"p67phox"	"P19878"	10760	16870	120	5319	5297	273	5	4918	4918	4932	403	8	50	3	0	635609	0.906	100000.000	100000.000	0.000	0.000	0.000	0.000	0.000	16.610	401	379	401	379	120	820	100	621	"T233"
-75	0	0	10	1	7	"empty"	"empty"	6730	17480	200	5027	5009	454	9	4970	4970	4971	384	7	12	3	0	1582944	0.099	100000.000	100000.000	0.000	0.000	0.000	0.000	0.000	16.610	57	39	57	39	316	2384	100	622	"empty"
-75	0	0	10	2	7	"empty"	"empty"	7230	17480	200	4774	4786	293	6	4833	4833	4809	414	8	4	0	0	1512525	-0.056	100000.000	100000.000	0.000	0.000	0.000	0.000	0.000	16.610	-59	-47	-59	-47	316	2384	100	623	"empty"
-75	0	0	10	3	7	"empty"	"empty"	7730	17480	200	4714	4739	350	7	4739	4739	4736	369	7	14	1	0	1497581	0.008	100000.000	0.000	0.000	0.000	0.000	0.000	0.000	16.610	-25	0	-25	0	316	2384	100	624	"empty"
-75	0	0	10	4	7	"empty"	"empty"	8230	17480	200	4654	4667	355	7	4669	4669	4685	374	7	15	1	0	1474905	-0.048	100000.000	100000.000	0.000	0.000	0.000	0.000	0.000	16.610	-15	-2	-15	-2	316	2384	100	625	"empty"
-75	0	0	10	5	7	"empty"	"empty"	8730	17480	200	4722	4756	323	6	4638	4638	4660	618	13	3	0	0	1502800	0.155	100000.000	100000.000	0.000	0.000	0.000	0.000	0.000	16.610	84	118	84	118	316	2384	100	626	"empty"
-75	0	0	10	6	7	"empty"	"empty"	9230	17480	200	4746	4851	999	20	4684	4684	4695	279	5	20	5	0	1532996	0.559	100000.000	100000.000	0.000	0.000	0.000	0.000	0.000	16.610	62	167	62	167	316	2384	100	627	"empty"
-75	0	0	10	7	7	"empty"	"empty"	9730	17480	200	4821	4823	263	5	4762	4762	4781	297	6	18	2	0	1524166	0.141	100000.000	100000.000	0.000	0.000	0.000	0.000	0.000	16.610	59	61	59	61	316	2384	100	628	"empty"
-75	0	0	10	8	7	"empty"	"empty"	10230	17480	200	4789	4828	286	5	4836	4836	4845	286	5	17	1	0	1525554	-0.059	100000.000	100000.000	0.000	0.000	0.000	0.000	0.000	16.610	-47	-8	-47	-8	316	2384	100	629	"empty"
-75	0	0	10	9	7	"empty"	"empty"	10730	17480	200	4826	4822	374	7	4924	4924	4929	355	7	5	0	0	1523770	-0.301	100000.000	100000.000	0.000	0.000	0.000	0.000	0.000	16.610	-98	-102	-98	-102	316	2384	100	630	"empty"
0	0	0	11	1	1	"Jak2 "	"O60674"	11200	13620	140	10523	10071	1636	16	4851	4851	4860	290	5	97	94	0	1571016	17.969	100000.000	100000.000	0.000	0.000	0.000	0.000	0.000	16.610	5672	5220	5672	5220	156	1140	100	631	"Y221"
0	0	0	11	2	1	"Jak2 "	"O60674"	11700	13620	140	11206	10831	1464	13	4937	4937	4970	984	19	96	95	0	1689628	5.956	100000.000	100000.000	0.000	0.000	0.000	0.000	0.000	16.610	6269	5894	6269	5894	156	1140	100	632	"Y221"
0	0	0	11	3	1	"Jak2 "	"O60674"	12200	13620	140	11549	11495	1275	11	4937	4937	4970	998	20	99	98	0	1793194	6.538	100000.000	100000.000	0.000	0.000	0.000	0.000	0.000	16.610	6612	6558	6612	6558	156	1140	100	633	"Y221"
0	0	0	11	4	1	"K8"	"P05787"	12700	13610	200	4751	4818	476	9	4866	4866	4864	275	5	8	3	0	1522548	-0.167	100000.000	100000.000	0.000	0.000	0.000	0.000	0.000	16.610	-115	-48	-115	-48	316	2384	100	634	"S74"
0	0	0	11	5	1	"K8"	"P05787"	13200	13610	200	4700	4703	316	6	4843	4843	4836	278	5	6	1	0	1486217	-0.478	100000.000	100000.000	0.000	0.000	0.000	0.000	0.000	16.610	-143	-140	-143	-140	316	2384	100	635	"S74"
0	0	0	11	6	1	"K8"	"P05787"	13700	13600	200	4631	4676	358	7	4821	4821	4834	314	6	6	2	0	1477730	-0.503	100000.000	100000.000	0.000	0.000	0.000	0.000	0.000	16.610	-190	-145	-190	-145	316	2384	100	636	"S74"
0	0	0	11	7	1	"Met "	"P08581"	14200	13600	100	5875	5861	399	6	4827	4827	4898	1060	21	47	2	0	468901	0.908	100000.000	100000.000	0.000	0.000	0.000	0.000	0.000	16.610	1048	1034	1048	1034	80	560	100	637	"Y1234"
0	0	0	11	8	1	"Met "	"P08581"	14700	13600	90	5855	5878	322	5	4819	4819	4831	230	4	98	96	0	305668	4.552	100000.000	100000.000	0.000	0.000	0.000	0.000	0.000	16.610	1036	1059	1036	1059	52	420	100	638	"Y1234"
0	0	0	11	9	1	"Met "	"P08581"	15210	13600	110	5748	5726	512	8	4784	4784	4780	260	5	86	83	0	458093	3.638	100000.000	100000.000	0.000	0.000	0.000	0.000	0.000	16.610	964	942	964	942	80	656	100	639	"Y1234"
0	0	0	11	1	2	"MSK2"	"O75676"	11200	14270	80	5305	5310	253	4	4914	4914	4908	265	5	67	32	0	276103	1.517	100000.000	100000.000	0.000	0.000	0.000	0.000	0.000	16.610	391	396	391	396	52	340	100	640	"S360"
0	0	0	11	2	2	"MSK2"	"O75676"	11720	14280	100	5391	5414	391	7	4912	4912	4916	253	5	78	47	0	433083	1.968	100000.000	100000.000	0.000	0.000	0.000	0.000	0.000	16.610	479	502	479	502	80	560	100	641	"S360"
0	0	0	11	3	2	"MSK2"	"O75676"	12210	14260	110	5406	5456	332	6	4887	4887	4931	614	12	37	3	0	436454	0.855	100000.000	100000.000	0.000	0.000	0.000	0.000	0.000	16.610	519	569	519	569	80	656	100	642	"S360"
0	0	0	11	4	2	"NFkB-p100 "	"Q00653"	12700	14260	200	5011	5023	290	5	4825	4825	4826	297	6	32	5	0	1587211	0.663	100000.000	100000.000	0.000	0.000	0.000	0.000	0.000	16.610	186	198	186	198	316	2384	100	643	"S99"
0	0	0	11	5	2	"NFkB-p100 "	"Q00653"	13190	14260	90	5004	5035	352	6	4776	4776	4779	278	5	46	13	0	261821	0.921	100000.000	100000.000	0.000	0.000	0.000	0.000	0.000	16.610	228	259	228	259	52	420	100	644	"S99"
0	0	0	11	6	2	"NFkB-p100 "	"Q00653"	13700	14250	200	4790	4806	275	5	4788	4788	4797	301	6	13	1	0	1518789	0.030	100000.000	100000.000	0.000	0.000	0.000	0.000	0.000	16.610	2	18	2	18	316	2384	100	645	"S99"
0	0	0	11	7	2	"PKACa "	"P17612"	14200	14240	200	4789	4807	396	8	4832	4832	4853	804	16	0	0	0	1518912	-0.057	100000.000	100000.000	0.000	0.000	0.000	0.000	0.000	16.610	-43	-25	-43	-25	316	2384	100	646	"S10"
0	0	0	11	8	2	"PKACa "	"P17612"	14700	14240	200	4802	4788	297	6	4804	4804	4810	238	4	10	2	0	1512933	-0.092	100000.000	100000.000	0.000	0.000	0.000	0.000	0.000	16.610	-2	-16	-2	-16	316	2384	100	647	"S10"
0	0	0	11	9	2	"PKACa "	"P17612"	15200	14240	200	4766	4768	326	6	4813	4813	4825	254	5	10	1	0	1506663	-0.224	100000.000	100000.000	0.000	0.000	0.000	0.000	0.000	16.610	-47	-45	-47	-45	316	2384	100	648	"S10"
0	0	0	11	1	3	"p70S6K"	"P23443"	11220	14920	90	5689	5687	370	6	4835	4835	4859	466	9	88	42	0	295705	1.777	100000.000	100000.000	0.000	0.000	0.000	0.000	0.000	16.610	854	852	854	852	52	420	100	649	"S447"
0	0	0	11	2	3	"p70S6K"	"P23443"	11720	14910	80	5686	5696	425	7	4848	4848	4853	245	5	98	90	0	296201	3.441	100000.000	100000.000	0.000	0.000	0.000	0.000	0.000	16.610	838	848	838	848	52	340	100	650	"S447"
0	0	0	11	3	3	"p70S6K"	"P23443"	12220	14910	80	5799	5793	213	3	4890	4890	4896	228	4	100	98	0	301215	3.934	100000.000	100000.000	0.000	0.000	0.000	0.000	0.000	16.610	909	903	909	903	52	340	100	651	"S447"
0	0	0	11	4	3	"PDK1"	"O15530"	12720	14910	90	13375	12787	2040	15	4800	4800	4818	319	6	100	98	0	664945	24.981	100000.000	100000.000	0.000	0.000	0.000	0.000	0.000	16.610	8575	7987	8575	7987	52	420	100	652	"Y376"
0	0	0	11	5	3	"PDK1"	"O15530"	13210	14890	110	13870	12700	3100	24	4772	4772	4777	335	7	95	92	0	1015962	23.651	100000.000	100000.000	0.000	0.000	0.000	0.000	0.000	16.610	9098	7928	9098	7928	80	656	100	653	"Y376"
0	0	0	11	6	3	"PDK1"	"O15530"	13720	14880	110	14076	12891	3905	30	4785	4785	4773	284	5	95	91	0	1031262	28.585	100000.000	100000.000	0.000	0.000	0.000	0.000	0.000	16.610	9291	8106	9291	8106	80	656	100	654	"Y376"
0	0	0	11	7	3	"Ripk1"	"Q13546"	14220	14880	150	5591	5527	369	6	4820	4820	4825	280	5	87	66	0	862284	2.507	100000.000	100000.000	0.000	0.000	0.000	0.000	0.000	16.610	771	707	771	707	156	1272	100	655	"Y694"
0	0	0	11	8	3	"Ripk1"	"Q13546"	14720	14880	160	5578	5607	503	8	4808	4808	4815	282	5	93	73	0	1166259	2.809	100000.000	100000.000	0.000	0.000	0.000	0.000	0.000	16.610	770	799	770	799	208	1512	100	656	"Y694"
0	0	0	11	9	3	"Ripk1"	"Q13546"	15220	14880	160	5495	5471	421	7	4800	4800	4816	251	5	90	70	0	1137951	2.610	100000.000	100000.000	0.000	0.000	0.000	0.000	0.000	16.610	695	671	695	671	208	1512	100	657	"Y694"
0	0	0	11	1	4	"SHC3"	"Q92529"	11230	15560	80	5766	5715	596	10	4700	4700	4735	274	5	90	86	0	297189	3.577	100000.000	100000.000	0.000	0.000	0.000	0.000	0.000	16.610	1066	1015	1066	1015	52	340	100	658	"Y341"
0	0	0	11	2	4	"SHC3"	"Q92529"	11720	15560	80	5809	5772	765	13	4683	4683	4702	268	5	86	84	0	300156	3.993	100000.000	100000.000	0.000	0.000	0.000	0.000	0.000	16.610	1126	1089	1126	1089	52	340	100	659	"Y341"
0	0	0	11	3	4	"SHC3"	"Q92529"	12230	15560	80	5719	5637	472	8	4639	4639	4650	215	4	90	86	0	293124	4.591	100000.000	100000.000	0.000	0.000	0.000	0.000	0.000	16.610	1080	998	1080	998	52	340	100	660	"Y341"
0	0	0	11	4	4	"Smad3 "	"P84022"	12720	15550	100	5538	5502	387	7	4652	4652	4675	281	6	90	78	0	440153	2.943	100000.000	100000.000	0.000	0.000	0.000	0.000	0.000	16.610	886	850	886	850	80	560	100	661	"S208"
0	0	0	11	5	4	"Smad3 "	"P84022"	13230	15550	90	5778	5758	429	7	4690	4690	4699	260	5	98	94	0	299403	4.073	100000.000	100000.000	0.000	0.000	0.000	0.000	0.000	16.610	1088	1068	1088	1068	52	420	100	662	"S208"
0	0	0	11	6	4	"Smad3 "	"P84022"	13730	15550	80	5764	5753	260	4	4689	4689	4726	534	11	100	50	0	299161	1.923	100000.000	100000.000	0.000	0.000	0.000	0.000	0.000	16.610	1075	1064	1075	1064	52	340	100	663	"S208"
0	0	0	11	7	4	"TAK1 "	"O43318"	14220	15540	120	5014	5107	889	17	4762	4762	4776	249	5	50	19	0	612885	1.329	100000.000	100000.000	0.000	0.000	0.000	0.000	0.000	16.610	252	345	252	345	120	820	100	664	"T187"
0	0	0	11	8	4	"TAK1 "	"O43318"	14720	15520	90	5488	5515	323	5	4847	4847	4875	285	5	94	67	0	286764	2.246	100000.000	100000.000	0.000	0.000	0.000	0.000	0.000	16.610	641	668	641	668	52	420	100	665	"T187"
0	0	0	11	9	4	"TAK1 "	"O43318"	15220	15520	90	5448	5466	344	6	4942	4942	5087	2750	54	0	0	0	284217	0.138	100000.000	100000.000	0.000	0.000	0.000	0.000	0.000	16.610	506	524	506	524	52	420	100	666	"T187"
0	0	0	11	1	5	"ACC1"	"P68133"	11230	16210	150	5491	5520	438	7	4882	4882	4891	289	5	85	53	0	861151	2.176	100000.000	100000.000	0.000	0.000	0.000	0.000	0.000	16.610	609	638	609	638	156	1272	100	667	"Y93"
0	0	0	11	2	5	"ACC1"	"P68133"	11720	16200	140	5623	5719	982	17	4885	4885	4943	1158	23	9	2	0	892224	0.670	100000.000	100000.000	0.000	0.000	0.000	0.000	0.000	16.610	738	834	738	834	156	1140	100	668	"Y93"
0	0	0	11	3	5	"ACC1"	"P68133"	12220	16200	150	5649	5736	698	12	4850	4850	4857	223	4	95	91	0	894841	3.942	100000.000	100000.000	0.000	0.000	0.000	0.000	0.000	16.610	799	886	799	886	156	1272	100	669	"Y93"
0	0	0	11	4	5	"A-Raf"	"P10398"	12730	16200	170	5497	5499	296	5	4797	4797	4798	267	5	93	72	0	1143711	2.625	100000.000	100000.000	0.000	0.000	0.000	0.000	0.000	16.610	700	702	700	702	208	1660	100	670	"T20"
0	0	0	11	5	5	"A-Raf"	"P10398"	13220	16190	170	5455	5460	422	7	4746	4746	4747	288	6	90	62	0	1135611	2.476	100000.000	100000.000	0.000	0.000	0.000	0.000	0.000	16.610	709	714	709	714	208	1660	100	671	"T20"
0	0	0	11	6	5	"A-Raf"	"P10398"	13710	16180	150	5483	5576	634	11	4748	4748	4750	304	6	94	69	0	869828	2.717	100000.000	100000.000	0.000	0.000	0.000	0.000	0.000	16.610	735	828	735	828	156	1272	100	672	"T20"
0	0	0	11	7	5	"BCAP"	"Q6ZUJ8"	14220	16180	80	5855	5717	504	8	4823	4823	4816	282	5	90	76	0	297269	3.195	100000.000	100000.000	0.000	0.000	0.000	0.000	0.000	16.610	1032	894	1032	894	52	340	100	673	"Y570"
0	0	0	11	8	5	"BCAP"	"Q6ZUJ8"	14720	16160	80	5833	5770	333	5	4815	4815	4808	258	5	94	90	0	300023	3.729	100000.000	100000.000	0.000	0.000	0.000	0.000	0.000	16.610	1018	955	1018	955	52	340	100	674	"Y570"
0	0	0	11	9	5	"BCAP"	"Q6ZUJ8"	15220	16170	100	5753	5655	424	7	4849	4849	4855	339	6	81	71	0	452429	2.360	100000.000	100000.000	0.000	0.000	0.000	0.000	0.000	16.610	904	806	904	806	80	560	100	675	"Y570"
0	0	0	11	1	6	"Cofilin 1"	"P23528"	11240	16850	90	7157	6983	1217	17	4904	4904	4917	382	7	86	82	0	363119	5.408	100000.000	100000.000	0.000	0.000	0.000	0.000	0.000	16.610	2253	2079	2253	2079	52	420	100	676	"Y139"
0	0	0	11	2	6	"Cofilin 1"	"P23528"	11720	16830	80	7883	7263	1217	16	4959	4959	4951	245	4	88	84	0	377655	9.437	100000.000	100000.000	0.000	0.000	0.000	0.000	0.000	16.610	2924	2304	2924	2304	52	340	100	677	"Y139"
0	0	0	11	3	6	"Cofilin 1"	"P23528"	12230	16830	80	8909	8824	1320	14	5055	5055	5050	195	3	98	98	0	458824	19.354	100000.000	100000.000	0.000	0.000	0.000	0.000	0.000	16.610	3854	3769	3854	3769	52	340	100	678	"Y139"
0	0	0	11	4	6	"CTNNB1"	"P35222"	12720	16830	200	5093	5087	277	5	4988	4988	4997	373	7	15	0	0	1607388	0.241	100000.000	100000.000	0.000	0.000	0.000	0.000	0.000	16.610	105	99	105	99	316	2384	100	679	"Y654"
0	0	0	11	5	6	"CTNNB1"	"P35222"	13220	16830	200	5014	5083	1139	22	4942	4942	4934	295	5	18	4	0	1606108	0.505	100000.000	100000.000	0.000	0.000	0.000	0.000	0.000	16.610	72	141	72	141	316	2384	100	680	"Y654"
0	0	0	11	6	6	"CTNNB1"	"P35222"	13720	16820	200	4980	4972	293	5	4876	4876	4890	356	7	15	2	0	1571112	0.230	100000.000	100000.000	0.000	0.000	0.000	0.000	0.000	16.610	104	96	104	96	316	2384	100	681	"Y654"
0	0	0	11	7	6	"IFNGR1 "	"P15260"	14230	16800	90	5692	5680	287	5	4884	4884	4887	242	4	96	88	0	295361	3.277	100000.000	100000.000	0.000	0.000	0.000	0.000	0.000	16.610	808	796	808	796	52	420	100	682	"S495"
0	0	0	11	8	6	"IFNGR1 "	"P15260"	14740	16810	100	5780	5872	883	15	4856	4856	4879	317	6	90	80	0	469755	3.132	100000.000	100000.000	0.000	0.000	0.000	0.000	0.000	16.610	924	1016	924	1016	80	560	100	683	"S495"
0	0	0	11	9	6	"IFNGR1 "	"P15260"	15240	16820	90	5964	5902	340	5	4841	4841	4857	222	4	100	100	0	306929	4.707	100000.000	100000.000	0.000	0.000	0.000	0.000	0.000	16.610	1123	1061	1123	1061	52	420	100	684	"S495"
-75	0	0	11	1	7	"empty"	"empty"	11190	17470	200	4920	4999	884	17	4949	4949	4950	355	7	7	1	0	1579617	0.138	100000.000	100000.000	0.000	0.000	0.000	0.000	0.000	16.610	-29	50	-29	50	316	2384	100	685	"empty"
-75	0	0	11	2	7	"empty"	"empty"	11690	17470	200	4936	4944	232	4	4979	4979	4995	683	13	0	0	0	1562171	-0.075	100000.000	100000.000	0.000	0.000	0.000	0.000	0.000	16.610	-43	-35	-43	-35	316	2384	100	686	"empty"
-75	0	0	11	3	7	"empty"	"empty"	12190	17470	200	4924	5020	1064	21	4996	4996	5001	265	5	8	1	0	1586410	0.072	100000.000	100000.000	0.000	0.000	0.000	0.000	0.000	16.610	-72	24	-72	24	316	2384	100	687	"empty"
-75	0	0	11	4	7	"empty"	"empty"	12690	17470	200	4955	4933	282	5	4948	4948	4954	325	6	8	0	0	1558741	-0.065	100000.000	100000.000	0.000	0.000	0.000	0.000	0.000	16.610	7	-15	7	-15	316	2384	100	688	"empty"
-75	0	0	11	5	7	"empty"	"empty"	13190	17470	200	4930	4902	317	6	4913	4913	4914	265	5	18	1	0	1549073	-0.045	100000.000	100000.000	0.000	0.000	0.000	0.000	0.000	16.610	17	-11	17	-11	316	2384	100	689	"empty"
-75	0	0	11	6	7	"empty"	"empty"	13690	17470	200	4911	4895	243	4	4901	4901	4908	306	6	8	0	0	1546894	-0.042	100000.000	100000.000	0.000	0.000	0.000	0.000	0.000	16.610	10	-6	10	-6	316	2384	100	690	"empty"
0	0	0	11	7	7	"GLQAWPG-pS-AIPQFLG_GLQAWPGEAIPQFLG_60vs40"	"GLQAWPG-pS-AIPQFLG_GLQAWPGEAIPQFLG_60vs40"	14230	17450	90	15695	14440	3420	23	4911	4911	4920	303	6	98	98	0	750871	31.419	100000.000	100000.000	0.000	0.000	0.000	0.000	0.000	16.610	10784	9529	10784	9529	52	420	100	691	"GLQAWPG-pS-AIPQFLG_GLQAWPGEAIPQFLG_60vs40"
0	0	0	11	8	7	"GLQAWPG-pS-AIPQFLG_GLQAWPGEAIPQFLG_60vs40"	"GLQAWPG-pS-AIPQFLG_GLQAWPGEAIPQFLG_60vs40"	14730	17460	80	16303	15573	2169	13	4944	4944	4939	260	5	98	98	0	809806	40.900	100000.000	100000.000	0.000	0.000	0.000	0.000	0.000	16.610	11359	10629	11359	10629	52	340	100	692	"GLQAWPG-pS-AIPQFLG_GLQAWPGEAIPQFLG_60vs40"
0	0	0	11	9	7	"GLQAWPG-pS-AIPQFLG_GLQAWPGEAIPQFLG_60vs40"	"GLQAWPG-pS-AIPQFLG_GLQAWPGEAIPQFLG_60vs40"	15230	17460	80	16039	15525	1970	12	4919	4919	4928	254	5	100	100	0	807274	41.720	100000.000	100000.000	0.000	0.000	0.000	0.000	0.000	16.610	11120	10606	11120	10606	52	340	100	693	"GLQAWPG-pS-AIPQFLG_GLQAWPGEAIPQFLG_60vs40"
0	0	0	12	1	1	"BLNK "	"Q8WV28"	15710	13590	90	7407	7318	530	7	4876	4876	4897	238	4	98	98	0	380529	10.172	100000.000	100000.000	0.000	0.000	0.000	0.000	0.000	16.610	2531	2442	2531	2442	52	420	100	694	"Y178"
0	0	0	12	2	1	"BLNK "	"Q8WV28"	16210	13590	100	7118	6791	916	13	4915	4915	4921	224	4	92	86	0	543250	8.348	100000.000	100000.000	0.000	0.000	0.000	0.000	0.000	16.610	2203	1876	2203	1876	80	560	100	695	"Y178"
0	0	0	12	3	1	"BLNK "	"Q8WV28"	16710	13580	100	7690	7412	1041	14	4980	4980	4973	241	4	91	90	0	592987	10.120	100000.000	100000.000	0.000	0.000	0.000	0.000	0.000	16.610	2710	2432	2710	2432	80	560	100	696	"Y178"
0	0	0	12	4	1	"Catalase"	"P04040"	17230	13590	80	8150	7971	792	9	5021	5021	5034	215	4	96	96	0	414501	13.660	100000.000	100000.000	0.000	0.000	0.000	0.000	0.000	16.610	3129	2950	3129	2950	52	340	100	697	"Y385"
0	0	0	12	5	1	"Catalase"	"P04040"	17720	13600	100	8025	7430	1327	17	5004	5004	5009	265	5	83	78	0	594380	9.136	100000.000	100000.000	0.000	0.000	0.000	0.000	0.000	16.610	3021	2426	3021	2426	80	560	100	698	"Y385"
0	0	0	12	6	1	"Catalase"	"P04040"	18220	13580	90	8146	8025	2732	34	4873	4873	4890	323	6	86	84	0	417312	9.706	100000.000	100000.000	0.000	0.000	0.000	0.000	0.000	16.610	3273	3152	3273	3152	52	420	100	699	"Y385"
0	0	0	12	7	1	"Cdc42"	"P60953"	18720	13570	100	7069	6806	823	12	4928	4928	4946	303	6	92	87	0	544482	6.139	100000.000	100000.000	0.000	0.000	0.000	0.000	0.000	16.610	2141	1878	2141	1878	80	560	100	700	"Y64"
0	0	0	12	8	1	"Cdc42"	"P60953"	19220	13580	100	7095	6915	765	11	4848	4848	4861	256	5	93	91	0	553183	8.023	100000.000	100000.000	0.000	0.000	0.000	0.000	0.000	16.610	2247	2067	2247	2067	80	560	100	701	"Y64"
0	0	0	12	9	1	"Cdc42"	"P60953"	19730	13580	110	7059	6893	799	11	4746	4746	4758	321	6	91	91	0	551471	6.651	100000.000	100000.000	0.000	0.000	0.000	0.000	0.000	16.610	2313	2147	2313	2147	80	656	100	702	"Y64"
0	0	0	12	1	2	"Flt3"	"P36888"	15730	14250	80	6343	6231	576	9	4871	4871	4892	246	5	94	88	0	324011	5.443	100000.000	100000.000	0.000	0.000	0.000	0.000	0.000	16.610	1472	1360	1472	1360	52	340	100	703	"Y842"
0	0	0	12	2	2	"Flt3"	"P36888"	16230	14240	80	6374	6226	592	9	4923	4923	4922	238	4	88	82	0	323760	5.479	100000.000	100000.000	0.000	0.000	0.000	0.000	0.000	16.610	1451	1303	1451	1303	52	340	100	704	"Y842"
0	0	0	12	3	2	"Flt3"	"P36888"	16720	14230	70	6570	6551	279	4	4964	4964	4991	227	4	100	100	0	209642	6.872	100000.000	100000.000	0.000	0.000	0.000	0.000	0.000	16.610	1606	1587	1606	1587	32	236	100	705	"Y842"
0	0	0	12	4	2	"gp130 "	"P40189"	17220	14220	100	6301	6269	328	5	5037	5037	5050	282	5	98	95	0	501526	4.323	100000.000	100000.000	0.000	0.000	0.000	0.000	0.000	16.610	1264	1232	1264	1232	80	560	100	706	"S782"
0	0	0	12	5	2	"gp130 "	"P40189"	17710	14220	130	6111	5963	565	9	5006	5006	5026	250	4	80	80	0	715544	3.748	100000.000	100000.000	0.000	0.000	0.000	0.000	0.000	16.610	1105	957	1105	957	120	940	100	707	"S782"
0	0	0	12	6	2	"gp130 "	"P40189"	18210	14210	120	6137	6015	517	8	4910	4910	4955	811	16	79	11	0	721840	1.307	100000.000	100000.000	0.000	0.000	0.000	0.000	0.000	16.610	1227	1105	1227	1105	120	820	100	708	"S782"
0	0	0	12	7	2	"HSP60"	"P10809"	18720	14220	80	5374	5379	661	12	4927	4927	4966	306	6	63	32	0	279720	1.350	100000.000	100000.000	0.000	0.000	0.000	0.000	0.000	16.610	447	452	447	452	52	340	100	709	"S70"
0	0	0	12	8	2	"HSP60"	"P10809"	19210	14200	90	5422	5309	409	7	4883	4883	4906	298	6	69	36	0	276044	1.352	100000.000	100000.000	0.000	0.000	0.000	0.000	0.000	16.610	539	426	539	426	52	420	100	710	"S70"
0	0	0	12	9	2	"HSP60"	"P10809"	19720	14190	70	5312	5322	346	6	4763	4763	4835	970	20	9	0	0	170298	0.502	100000.000	100000.000	0.000	0.000	0.000	0.000	0.000	16.610	549	559	549	559	32	236	100	711	"S70"
0	0	0	12	1	3	"IL7R "	"P16871"	15730	14880	110	7623	7617	541	7	4817	4817	4867	793	16	98	98	0	609338	3.468	100000.000	100000.000	0.000	0.000	0.000	0.000	0.000	16.610	2806	2800	2806	2800	80	656	100	712	"Y449"
0	0	0	12	2	3	"IL7R "	"P16871"	16220	14880	100	7691	7615	660	8	4909	4909	4922	231	4	97	97	0	609222	11.658	100000.000	100000.000	0.000	0.000	0.000	0.000	0.000	16.610	2782	2706	2782	2706	80	560	100	713	"Y449"
0	0	0	12	3	3	"IL7R "	"P16871"	16730	14870	120	7963	7620	1157	15	5063	5063	5079	354	6	88	87	0	914369	7.178	100000.000	100000.000	0.000	0.000	0.000	0.000	0.000	16.610	2900	2557	2900	2557	120	820	100	714	"Y449"
0	0	0	12	4	3	"IRAK4"	"P51617"	17220	14850	200	5263	5288	297	5	5072	5072	5094	395	7	22	0	0	1670920	0.491	100000.000	100000.000	0.000	0.000	0.000	0.000	0.000	16.610	191	216	191	216	316	2384	100	715	"T345"
0	0	0	12	5	3	"IRAK4"	"P51617"	17710	14840	80	5366	5387	232	4	5074	5074	5088	245	4	55	19	0	280125	1.220	100000.000	100000.000	0.000	0.000	0.000	0.000	0.000	16.610	292	313	292	313	52	340	100	716	"T345"
0	0	0	12	6	3	"IRAK4"	"P51617"	18210	14850	200	5165	5170	280	5	4966	4966	4996	761	15	2	0	0	1633695	0.229	100000.000	100000.000	0.000	0.000	0.000	0.000	0.000	16.610	199	204	199	204	316	2384	100	717	"T345"
0	0	0	12	7	3	"LIMK1"	"P53667"	18720	14860	110	8619	8492	901	10	4979	4979	4998	363	7	97	95	0	679349	9.625	100000.000	100000.000	0.000	0.000	0.000	0.000	0.000	16.610	3640	3513	3640	3513	80	656	100	718	"T508"
0	0	0	12	8	3	"LIMK1"	"P53667"	19220	14870	120	8630	7999	1540	19	4890	4890	4908	308	6	89	85	0	959849	10.036	100000.000	100000.000	0.000	0.000	0.000	0.000	0.000	16.610	3740	3109	3740	3109	120	820	100	719	"T508"
0	0	0	12	9	3	"LIMK1"	"P53667"	19720	14850	120	8746	8345	3033	36	4800	4800	4806	223	4	92	91	0	1001362	15.870	100000.000	100000.000	0.000	0.000	0.000	0.000	0.000	16.610	3946	3545	3946	3545	120	820	100	720	"T508"
0	0	0	12	1	4	"p38-alpha "	"Q16539"	15730	15530	170	8467	8410	879	10	4946	4946	4958	298	6	98	98	0	1749276	11.584	100000.000	100000.000	0.000	0.000	0.000	0.000	0.000	16.610	3521	3464	3521	3464	208	1660	100	721	"T122"
0	0	0	12	2	4	"p38-alpha "	"Q16539"	16230	15530	160	9000	8838	878	9	4998	4998	5028	302	6	98	97	0	1838341	12.616	100000.000	100000.000	0.000	0.000	0.000	0.000	0.000	16.610	4002	3840	4002	3840	208	1512	100	722	"T122"
0	0	0	12	3	4	"p38-alpha "	"Q16539"	16730	15520	170	9176	9159	674	7	5021	5021	5044	342	6	99	99	0	1904978	12.032	100000.000	100000.000	0.000	0.000	0.000	0.000	0.000	16.610	4155	4138	4155	4138	208	1660	100	723	"T122"
0	0	0	12	4	4	"MEK1 "	"Q02750"	17240	15530	80	6059	6045	316	5	5047	5047	5071	289	5	98	88	0	314354	3.370	100000.000	100000.000	0.000	0.000	0.000	0.000	0.000	16.610	1012	998	1012	998	52	340	100	724	"S297"
0	0	0	12	5	4	"MEK1 "	"Q02750"	17730	15520	100	6024	6014	483	8	4985	4985	4988	239	4	92	90	0	481142	4.293	100000.000	100000.000	0.000	0.000	0.000	0.000	0.000	16.610	1039	1029	1039	1029	80	560	100	725	"S297"
0	0	0	12	6	4	"MEK1 "	"Q02750"	18240	15520	110	5990	5959	495	8	4939	4939	4964	270	5	90	86	0	476723	3.685	100000.000	100000.000	0.000	0.000	0.000	0.000	0.000	16.610	1051	1020	1051	1020	80	656	100	726	"S297"
0	0	0	12	7	4	"P27kip1"	"P46527"	18730	15500	100	7089	6958	595	8	4926	4926	4933	247	5	97	96	0	556638	8.198	100000.000	100000.000	0.000	0.000	0.000	0.000	0.000	16.610	2163	2032	2163	2032	80	560	100	727	"Y74"
0	0	0	12	8	4	"P27kip1"	"P46527"	19210	15510	130	6924	6425	1430	22	4886	4886	4902	275	5	60	55	0	770940	5.538	100000.000	100000.000	0.000	0.000	0.000	0.000	0.000	16.610	2038	1539	2038	1539	120	940	100	728	"Y74"
0	0	0	12	9	4	"P27kip1"	"P46527"	19740	15520	100	8408	8192	1198	14	4752	4752	4780	508	10	97	92	0	655378	6.717	100000.000	100000.000	0.000	0.000	0.000	0.000	0.000	16.610	3656	3440	3656	3440	80	560	100	729	"Y74"
0	0	0	12	1	5	"PPARG "	"P37231"	15740	16180	140	5900	5941	488	8	4934	4934	4951	331	6	98	90	0	926784	2.991	100000.000	100000.000	0.000	0.000	0.000	0.000	0.000	16.610	966	1007	966	1007	156	1140	100	730	"S112"
0	0	0	12	2	5	"PPARG "	"P37231"	16240	16170	140	5955	5928	443	7	5048	5048	5050	240	4	94	85	0	924736	3.658	100000.000	100000.000	0.000	0.000	0.000	0.000	0.000	16.610	907	880	907	880	156	1140	100	731	"S112"
0	0	0	12	3	5	"PPARG "	"P37231"	16740	16170	150	5985	5970	399	6	5026	5026	5032	239	4	94	91	0	931360	3.925	100000.000	100000.000	0.000	0.000	0.000	0.000	0.000	16.610	959	944	959	944	156	1272	100	732	"S112"
0	0	0	12	4	5	"Pyk2 "	"Q14289"	17230	16160	170	18406	16869	4573	27	5042	5042	5072	364	7	92	91	0	3508757	32.409	100000.000	100000.000	0.000	0.000	0.000	0.000	0.000	16.610	13364	11827	13364	11827	208	1660	100	733	"S399"
0	0	0	12	5	5	"Pyk2 "	"Q14289"	17730	16150	180	18819	16082	6078	37	5057	5057	5099	1008	19	80	79	0	4116914	10.896	100000.000	100000.000	0.000	0.000	0.000	0.000	0.000	16.610	13762	11025	13762	11025	256	1924	100	734	"S399"
0	0	0	12	6	5	"Pyk2 "	"Q14289"	18230	16150	180	19205	16459	6329	38	5019	5019	5030	252	5	85	84	0	4213486	45.353	100000.000	100000.000	0.000	0.000	0.000	0.000	0.000	16.610	14186	11440	14186	11440	256	1924	100	735	"S399"
0	0	0	12	7	5	"STAT1 "	"P42224"	18730	16150	160	6069	6029	412	6	4939	4939	4959	256	5	95	93	0	1254029	4.180	100000.000	100000.000	0.000	0.000	0.000	0.000	0.000	16.610	1130	1090	1130	1090	208	1512	100	736	"S708"
0	0	0	12	8	5	"STAT1 "	"P42224"	19230	16140	170	6124	6427	2552	39	4886	4886	4898	260	5	98	98	0	1336750	5.881	100000.000	100000.000	0.000	0.000	0.000	0.000	0.000	16.610	1238	1541	1238	1541	208	1660	100	737	"S708"
0	0	0	12	9	5	"STAT1 "	"P42224"	19730	16140	180	6191	6156	1219	19	4808	4808	4827	308	6	87	85	0	1575909	4.315	100000.000	100000.000	0.000	0.000	0.000	0.000	0.000	16.610	1383	1348	1383	1348	256	1924	100	738	"S708"
0	0	0	12	1	6	"STAT5B "	"P51692"	15740	16810	70	6205	6149	302	4	4911	4911	4918	231	4	96	96	0	196759	5.329	100000.000	100000.000	0.000	0.000	0.000	0.000	0.000	16.610	1294	1238	1294	1238	32	236	100	739	"S731"
0	0	0	12	2	6	"STAT5B "	"P51692"	16230	16810	80	6201	6101	599	9	4975	4975	5001	249	4	88	80	0	317237	4.418	100000.000	100000.000	0.000	0.000	0.000	0.000	0.000	16.610	1226	1126	1226	1126	52	340	100	740	"S731"
0	0	0	12	3	6	"STAT5B "	"P51692"	16730	16810	80	6407	6308	514	8	5098	5098	5121	227	4	94	92	0	328040	5.229	100000.000	100000.000	0.000	0.000	0.000	0.000	0.000	16.610	1309	1210	1309	1210	52	340	100	741	"S731"
0	0	0	12	4	6	"Syk "	"P43405"	17240	16800	70	12199	12016	1163	9	5076	5076	5199	1354	26	96	96	0	384507	5.035	100000.000	100000.000	0.000	0.000	0.000	0.000	0.000	16.610	7123	6940	7123	6940	32	236	100	742	"Y348"
0	0	0	12	5	6	"Syk "	"P43405"	17740	16800	80	12435	12142	1887	15	5116	5116	5124	232	4	100	100	0	631364	30.250	100000.000	100000.000	0.000	0.000	0.000	0.000	0.000	16.610	7319	7026	7319	7026	52	340	100	743	"Y348"
0	0	0	12	6	6	"Syk "	"P43405"	18240	16790	80	13311	12111	2802	23	5088	5088	5092	237	4	90	90	0	629791	29.616	100000.000	100000.000	0.000	0.000	0.000	0.000	0.000	16.610	8223	7023	8223	7023	52	340	100	744	"Y348"
0	0	0	12	7	6	"Calmodulin "	"P62158"	18730	16790	120	7891	7444	1157	15	5013	5013	5035	265	5	89	86	0	893308	9.091	100000.000	100000.000	0.000	0.000	0.000	0.000	0.000	16.610	2878	2431	2878	2431	120	820	100	745	"Y99"
0	0	0	12	8	6	"Calmodulin "	"P62158"	19230	16790	100	8487	8405	1109	13	4979	4979	4971	255	5	98	97	0	672430	13.467	100000.000	100000.000	0.000	0.000	0.000	0.000	0.000	16.610	3508	3426	3508	3426	80	560	100	746	"Y99"
0	0	0	12	9	6	"Calmodulin "	"P62158"	19730	16780	110	8708	8828	2805	31	4842	4842	4887	510	10	92	92	0	706209	7.727	100000.000	100000.000	0.000	0.000	0.000	0.000	0.000	16.610	3866	3986	3866	3986	80	656	100	747	"Y99"
-75	0	0	12	1	7	"empty"	"empty"	15710	17430	200	5018	5020	287	5	4940	4940	4958	340	6	14	2	0	1586330	0.182	100000.000	100000.000	0.000	0.000	0.000	0.000	0.000	16.610	78	80	78	80	316	2384	100	748	"empty"
-75	0	0	12	2	7	"empty"	"empty"	16210	17430	200	5089	5097	289	5	5054	5054	5077	572	11	1	0	0	1610798	0.035	100000.000	100000.000	0.000	0.000	0.000	0.000	0.000	16.610	35	43	35	43	316	2384	100	749	"empty"
-75	0	0	12	3	7	"empty"	"empty"	16710	17430	200	5097	5119	232	4	5086	5086	5094	241	4	18	3	0	1617454	0.104	100000.000	100000.000	0.000	0.000	0.000	0.000	0.000	16.610	11	33	11	33	316	2384	100	750	"empty"
-75	0	0	12	4	7	"empty"	"empty"	17210	17430	200	5197	7693	11375	147	5136	5136	5155	265	5	25	12	3	2430850	9.577	100000.000	100000.000	0.000	0.000	0.000	0.000	0.000	16.610	61	2557	61	2557	316	2384	100	751	"empty"
-75	0	0	12	5	7	"empty"	"empty"	17710	17430	200	5176	5167	231	4	5132	5132	5169	654	12	0	0	0	1632768	-0.003	100000.000	100000.000	0.000	0.000	0.000	0.000	0.000	16.610	44	35	44	35	316	2384	100	752	"empty"
-75	0	0	12	6	7	"empty"	"empty"	18210	17430	200	5119	5119	245	4	5115	5115	5133	436	8	4	0	0	1617757	-0.032	100000.000	100000.000	0.000	0.000	0.000	0.000	0.000	16.610	4	4	4	4	316	2384	100	753	"empty"
0	0	0	12	7	7	"Control-Spot"	"Tau"	18740	17430	130	8334	8224	1029	12	5057	5057	5089	337	6	98	96	0	986928	9.303	100000.000	100000.000	0.000	0.000	0.000	0.000	0.000	16.610	3277	3167	3277	3167	120	940	100	754	"Control-Spot"
0	0	0	12	8	7	"Control-Spot"	"Tau"	19240	17430	130	8651	8799	1086	12	5001	5001	5035	372	7	100	100	0	1055904	10.118	100000.000	100000.000	0.000	0.000	0.000	0.000	0.000	16.610	3650	3798	3650	3798	120	940	100	755	"Control-Spot"
0	0	0	12	9	7	"Control-Spot"	"Tau"	19730	17420	140	8327	8252	1558	18	4824	4824	4858	319	6	96	92	0	1287256	10.639	100000.000	100000.000	0.000	0.000	0.000	0.000	0.000	16.610	3503	3428	3503	3428	156	1140	100	756	"Control-Spot"
0	0	0	13	1	1	"Anxa1"	"P04083"	2220	18190	90	7088	6979	789	11	4958	4958	4959	313	6	100	90	0	362905	6.454	100000.000	100000.000	0.000	0.000	0.000	0.000	0.000	16.610	2130	2021	2130	2021	52	420	100	757	"Y20"
0	0	0	13	2	1	"Anxa1"	"P04083"	2720	18180	90	6838	6754	737	10	5012	5012	4986	260	5	94	90	0	351219	6.800	100000.000	100000.000	0.000	0.000	0.000	0.000	0.000	16.610	1826	1742	1826	1742	52	420	100	758	"Y20"
0	0	0	13	3	1	"Anxa1"	"P04083"	3220	18180	80	6810	6838	383	5	5053	5053	5056	284	5	100	100	0	355585	6.275	100000.000	100000.000	0.000	0.000	0.000	0.000	0.000	16.610	1757	1785	1757	1785	52	340	100	759	"Y20"
0	0	0	13	4	1	"Bax"	"Q07812"	3720	18180	170	5745	5754	422	7	5110	5110	5113	379	7	72	42	0	1196742	1.691	100000.000	100000.000	0.000	0.000	0.000	0.000	0.000	16.610	635	644	635	644	208	1660	100	760	"S184"
0	0	0	13	5	1	"Bax"	"Q07812"	4230	18160	140	5759	5808	581	10	5184	5184	5180	366	7	62	39	0	906110	1.716	100000.000	100000.000	0.000	0.000	0.000	0.000	0.000	16.610	575	624	575	624	156	1140	100	761	"S184"
0	0	0	13	6	1	"Bax"	"Q07812"	4720	18170	160	5749	5715	402	7	5266	5266	5230	368	7	60	23	0	1188664	1.318	100000.000	100000.000	0.000	0.000	0.000	0.000	0.000	16.610	483	449	483	449	208	1512	100	762	"S184"
0	0	0	13	7	1	"CHOP"	"P35638"	5220	18170	80	6277	6181	485	7	5232	5232	5183	378	7	86	73	0	321391	2.640	100000.000	100000.000	0.000	0.000	0.000	0.000	0.000	16.610	1045	949	1045	949	52	340	100	763	"S79"
0	0	0	13	8	1	"CHOP"	"P35638"	5720	18170	80	6343	6271	427	6	5281	5281	5300	402	7	94	71	0	326102	2.415	100000.000	100000.000	0.000	0.000	0.000	0.000	0.000	16.610	1062	990	1062	990	52	340	100	764	"S79"
0	0	0	13	9	1	"CHOP"	"P35638"	6220	18160	70	6450	6435	196	3	5282	5282	5249	241	4	100	100	0	205918	4.921	100000.000	100000.000	0.000	0.000	0.000	0.000	0.000	16.610	1168	1153	1168	1153	32	236	100	765	"S79"
0	0	0	13	1	2	"Crk "	"P46108"	2230	18820	200	5081	5169	708	13	4963	4963	4982	660	13	13	5	0	1633477	0.283	100000.000	100000.000	0.000	0.000	0.000	0.000	0.000	16.610	118	206	118	206	316	2384	100	766	"Y221"
0	0	0	13	2	2	"Crk "	"P46108"	2730	18820	80	6095	5920	596	10	4923	4923	5030	674	13	75	34	0	307833	1.320	100000.000	100000.000	0.000	0.000	0.000	0.000	0.000	16.610	1172	997	1172	997	52	340	100	767	"Y221"
0	0	0	13	3	2	"Crk "	"P46108"	3230	18810	70	6446	6445	199	3	5045	5045	5079	508	10	100	96	0	206248	2.689	100000.000	100000.000	0.000	0.000	0.000	0.000	0.000	16.610	1401	1400	1401	1400	32	236	100	768	"Y221"
0	0	0	13	4	2	"EEA1"	"Q15075"	3740	18820	90	5804	5907	418	7	5102	5102	5108	373	7	86	46	0	307146	2.142	100000.000	100000.000	0.000	0.000	0.000	0.000	0.000	16.610	702	805	702	805	52	420	100	769	"T431"
0	0	0	13	5	2	"EEA1"	"Q15075"	4230	18820	80	5999	5884	481	8	5209	5209	5186	368	7	71	51	0	305951	1.897	100000.000	100000.000	0.000	0.000	0.000	0.000	0.000	16.610	790	675	790	675	52	340	100	770	"T431"
0	0	0	13	6	2	"EEA1"	"Q15075"	4720	18820	80	6063	5950	483	8	5262	5262	5252	386	7	71	51	0	309378	1.808	100000.000	100000.000	0.000	0.000	0.000	0.000	0.000	16.610	801	688	801	688	52	340	100	771	"T431"
0	0	0	13	7	2	"IKK-alpha "	"O15111"	5230	18820	110	8187	8066	986	12	5314	5314	5308	287	5	97	93	0	645255	9.610	100000.000	100000.000	0.000	0.000	0.000	0.000	0.000	16.610	2873	2752	2873	2752	80	656	100	772	"T23"
0	0	0	13	8	2	"IKK-alpha "	"O15111"	5720	18790	100	7986	7893	540	6	5284	5284	5290	383	7	98	97	0	631462	6.796	100000.000	100000.000	0.000	0.000	0.000	0.000	0.000	16.610	2702	2609	2702	2609	80	560	100	773	"T23"
0	0	0	13	9	2	"IKK-alpha "	"O15111"	6220	18790	100	7876	7503	1003	13	5317	5317	5335	482	9	90	82	0	600245	4.498	100000.000	100000.000	0.000	0.000	0.000	0.000	0.000	16.610	2559	2186	2559	2186	80	560	100	774	"T23"
0	0	0	13	1	3	"Jak2 "	"O60674"	2230	19480	90	5933	5870	649	11	5027	5027	5020	277	5	78	71	0	305239	3.069	100000.000	100000.000	0.000	0.000	0.000	0.000	0.000	16.610	906	843	906	843	52	420	100	775	"Y1007"
0	0	0	13	2	3	"Jak2 "	"O60674"	2730	19470	200	5220	5559	1506	27	4978	4978	5027	632	12	23	8	0	1756539	0.842	100000.000	100000.000	0.000	0.000	0.000	0.000	0.000	16.610	242	581	242	581	316	2384	100	776	"Y1007"
0	0	0	13	3	3	"Jak2 "	"O60674"	3230	19460	90	5639	5678	341	6	4940	4940	4960	266	5	94	69	0	295235	2.699	100000.000	100000.000	0.000	0.000	0.000	0.000	0.000	16.610	699	738	699	738	52	420	100	777	"Y1007"
0	0	0	13	4	3	"Keap1"	"Q14145"	3720	19460	200	5152	5197	343	6	5087	5087	5092	325	6	29	6	0	1642180	0.323	100000.000	100000.000	0.000	0.000	0.000	0.000	0.000	16.610	65	110	65	110	316	2384	100	778	"Y141"
0	0	0	13	5	3	"Keap1"	"Q14145"	4220	19450	200	5456	5451	392	7	5266	5266	5267	379	7	30	4	0	1722543	0.485	100000.000	100000.000	0.000	0.000	0.000	0.000	0.000	16.610	190	185	190	185	316	2384	100	779	"Y141"
0	0	0	13	6	3	"Keap1"	"Q14145"	4720	19450	200	5336	5335	335	6	5233	5233	5245	686	13	3	0	0	1685724	0.131	100000.000	100000.000	0.000	0.000	0.000	0.000	0.000	16.610	103	102	103	102	316	2384	100	780	"Y141"
0	0	0	13	7	3	"MK2"	"P16389"	5230	19450	70	5973	6032	535	8	5149	5149	5121	292	5	81	71	0	193026	3.120	100000.000	100000.000	0.000	0.000	0.000	0.000	0.000	16.610	824	883	824	883	32	236	100	781	"Y132"
0	0	0	13	8	3	"MK2"	"P16389"	5720	19440	70	7251	7183	478	6	5309	5309	5314	257	4	96	96	0	229863	7.272	100000.000	100000.000	0.000	0.000	0.000	0.000	0.000	16.610	1942	1874	1942	1874	32	236	100	782	"Y132"
0	0	0	13	9	3	"MK2"	"P16389"	6230	19440	70	7276	7307	394	5	5174	5174	5184	252	4	100	100	0	233821	8.425	100000.000	100000.000	0.000	0.000	0.000	0.000	0.000	16.610	2102	2133	2102	2133	32	236	100	783	"Y132"
0	0	0	13	1	4	"MyD88"	"Q99836"	2240	20130	160	8253	7983	1247	15	4843	4843	4880	455	9	90	89	0	1660431	6.820	100000.000	100000.000	0.000	0.000	0.000	0.000	0.000	16.610	3410	3140	3410	3140	208	1512	100	784	"Y257"
0	0	0	13	2	4	"MyD88"	"Q99836"	2740	20120	160	7674	7570	801	10	4881	4881	4887	286	5	95	95	0	1574589	9.381	100000.000	100000.000	0.000	0.000	0.000	0.000	0.000	16.610	2793	2689	2793	2689	208	1512	100	785	"Y257"
0	0	0	13	3	4	"MyD88"	"Q99836"	3230	20110	150	7872	7812	447	5	4931	4931	4951	304	6	100	99	0	1218711	9.411	100000.000	100000.000	0.000	0.000	0.000	0.000	0.000	16.610	2941	2881	2941	2881	156	1272	100	786	"Y257"
0	0	0	13	4	4	"NFkB-p105 "	"P19838"	3730	20100	90	5602	5646	408	7	5043	5043	5028	288	5	76	44	0	293617	2.146	100000.000	100000.000	0.000	0.000	0.000	0.000	0.000	16.610	559	603	559	603	52	420	100	787	"S337"
0	0	0	13	5	4	"NFkB-p105 "	"P19838"	4240	20100	110	5707	5761	335	5	5189	5189	5209	594	11	43	5	0	460906	0.929	100000.000	100000.000	0.000	0.000	0.000	0.000	0.000	16.610	518	572	518	572	80	656	100	788	"S337"
0	0	0	13	6	4	"NFkB-p105 "	"P19838"	4740	20110	90	5981	5962	302	5	5318	5318	5328	344	6	84	48	0	310032	1.843	100000.000	100000.000	0.000	0.000	0.000	0.000	0.000	16.610	663	644	663	644	52	420	100	789	"S337"
0	0	0	13	7	4	"PKACa "	"P17612"	5230	20100	130	6313	6356	425	6	5328	5328	5324	283	5	98	87	0	762723	3.647	100000.000	100000.000	0.000	0.000	0.000	0.000	0.000	16.610	985	1028	985	1028	120	940	100	790	"S338"
0	0	0	13	8	4	"PKACa "	"P17612"	5730	20080	130	6383	6383	331	5	5387	5387	5379	237	4	99	96	0	765900	4.236	100000.000	100000.000	0.000	0.000	0.000	0.000	0.000	16.610	996	996	996	996	120	940	100	791	"S338"
0	0	0	13	9	4	"PKACa "	"P17612"	6230	20080	140	6105	6099	431	7	5289	5289	5299	280	5	87	76	0	951502	2.857	100000.000	100000.000	0.000	0.000	0.000	0.000	0.000	16.610	816	810	816	810	156	1140	100	792	"S338"
0	0	0	13	1	5	"PDK1"	"O15530"	2250	20770	130	18207	16181	6111	37	4796	4796	5190	3118	60	81	78	0	1941767	3.525	100000.000	100000.000	0.000	0.000	0.000	0.000	0.000	16.610	13411	11385	13411	11385	120	940	100	793	"Y373"
0	0	0	13	2	5	"PDK1"	"O15530"	2750	20760	100	17535	17258	1813	10	4832	4832	4865	322	6	100	100	0	1380677	38.488	100000.000	100000.000	0.000	0.000	0.000	0.000	0.000	16.610	12703	12426	12703	12426	80	560	100	794	"Y373"
0	0	0	13	3	5	"PDK1"	"O15530"	3250	20750	110	17592	17221	1825	10	4941	4941	4991	771	15	100	100	0	1377667	15.863	100000.000	100000.000	0.000	0.000	0.000	0.000	0.000	16.610	12651	12280	12651	12280	80	656	100	795	"Y373"
0	0	0	13	4	5	"Ripk1"	"Q13546"	3740	20740	80	6550	6492	534	8	5052	5052	5048	318	6	94	92	0	337589	4.541	100000.000	100000.000	0.000	0.000	0.000	0.000	0.000	16.610	1498	1440	1498	1440	52	340	100	796	"Y424"
0	0	0	13	5	5	"Ripk1"	"Q13546"	4240	20730	80	6638	6494	529	8	5234	5234	5235	324	6	94	90	0	337711	3.886	100000.000	100000.000	0.000	0.000	0.000	0.000	0.000	16.610	1404	1260	1404	1260	52	340	100	797	"Y424"
0	0	0	13	6	5	"Ripk1"	"Q13546"	4740	20730	90	6688	6688	374	5	5296	5296	5293	275	5	100	98	0	347777	5.073	100000.000	100000.000	0.000	0.000	0.000	0.000	0.000	16.610	1392	1392	1392	1392	52	420	100	798	"Y424"
0	0	0	13	7	5	"Smad1 "	"Q15797"	5230	20720	200	5363	5340	302	5	5302	5302	5283	348	6	17	0	0	1687288	0.164	100000.000	100000.000	0.000	0.000	0.000	0.000	0.000	16.610	61	38	61	38	316	2384	100	799	"S463"
0	0	0	13	8	5	"Smad1 "	"Q15797"	5730	20710	200	5361	5377	201	3	5339	5339	5337	240	4	16	1	0	1699109	0.167	100000.000	100000.000	0.000	0.000	0.000	0.000	0.000	16.610	22	38	22	38	316	2384	100	800	"S463"
0	0	0	13	9	5	"Smad1 "	"Q15797"	6230	20710	200	5319	5316	249	4	5274	5274	5273	685	12	1	0	0	1679766	0.063	100000.000	100000.000	0.000	0.000	0.000	0.000	0.000	16.610	45	42	45	42	316	2384	100	801	"S463"
0	0	0	13	1	6	"TAB1"	"Q15750"	2240	21410	200	5427	7837	3750	47	4938	4938	5129	1667	32	43	36	0	2476473	1.624	100000.000	100000.000	0.000	0.000	0.000	0.000	0.000	16.610	489	2899	489	2899	316	2384	100	802	"S438"
0	0	0	13	2	6	"TAB1"	"Q15750"	2740	21410	150	10844	9843	3886	39	4849	4849	4881	374	7	83	81	0	1535475	13.267	100000.000	100000.000	0.000	0.000	0.000	0.000	0.000	16.610	5995	4994	5995	4994	156	1272	100	803	"S438"
0	0	0	13	3	6	"TAB1"	"Q15750"	3240	21400	200	5434	7318	2942	40	4880	4880	4933	455	9	51	47	0	2312456	5.242	100000.000	100000.000	0.000	0.000	0.000	0.000	0.000	16.610	554	2438	554	2438	316	2384	100	804	"S438"
0	0	0	13	4	6	"Tgfbr2"	"P37173"	3750	21400	150	5701	5733	414	7	5014	5014	5040	677	13	51	3	0	894401	1.024	100000.000	100000.000	0.000	0.000	0.000	0.000	0.000	16.610	687	719	687	719	156	1272	100	805	"Y259"
0	0	0	13	5	6	"Tgfbr2"	"P37173"	4250	21380	130	5742	5790	392	6	5210	5210	5218	431	8	60	25	0	694814	1.327	100000.000	100000.000	0.000	0.000	0.000	0.000	0.000	16.610	532	580	532	580	120	940	100	806	"Y259"
0	0	0	13	6	6	"Tgfbr2"	"P37173"	4740	21380	140	5941	5926	375	6	5264	5264	5255	374	7	77	40	0	924493	1.794	100000.000	100000.000	0.000	0.000	0.000	0.000	0.000	16.610	677	662	677	662	156	1140	100	807	"Y259"
0	0	0	13	7	6	"XIAP "	"P98170"	5240	21370	120	22083	19150	7019	36	5321	5321	5321	293	5	90	86	0	2298017	47.198	100000.000	100000.000	0.000	0.000	0.000	0.000	0.000	16.610	16762	13829	16762	13829	120	820	100	808	"S87"
0	0	0	13	8	6	"XIAP "	"P98170"	5740	21360	110	25719	25558	3527	13	5392	5392	5442	786	14	98	98	0	2044603	25.593	100000.000	100000.000	0.000	0.000	0.000	0.000	0.000	16.610	20327	20166	20327	20166	80	656	100	809	"S87"
0	0	0	13	9	6	"XIAP "	"P98170"	6240	21360	120	24256	21864	6692	30	5335	5335	5340	252	4	98	96	0	2623684	65.571	100000.000	100000.000	0.000	0.000	0.000	0.000	0.000	16.610	18921	16529	18921	16529	120	820	100	810	"S87"
-75	0	0	13	1	7	"empty"	"empty"	2230	22010	200	5013	5037	353	7	5015	5015	5168	1578	30	0	0	0	1591724	-0.083	100000.000	100000.000	0.000	0.000	0.000	0.000	0.000	16.610	-2	22	-2	22	316	2384	100	811	"empty"
-75	0	0	13	2	7	"empty"	"empty"	2730	22010	200	4941	4967	236	4	4951	4951	4975	367	7	7	0	0	1569587	-0.022	100000.000	100000.000	0.000	0.000	0.000	0.000	0.000	16.610	-10	16	-10	16	316	2384	100	812	"empty"
-75	0	0	13	3	7	"empty"	"empty"	3230	22010	200	4962	4964	245	4	4938	4938	4954	279	5	14	2	0	1568743	0.036	100000.000	100000.000	0.000	0.000	0.000	0.000	0.000	16.610	24	26	24	26	316	2384	100	813	"empty"
-75	0	0	13	4	7	"empty"	"empty"	3730	22010	200	5054	5063	381	7	5074	5074	5079	329	6	11	0	0	1600001	-0.049	100000.000	100000.000	0.000	0.000	0.000	0.000	0.000	16.610	-20	-11	-20	-11	316	2384	100	814	"empty"
-75	0	0	13	5	7	"empty"	"empty"	4230	22010	200	5064	5082	358	7	5037	5037	5054	434	8	12	1	0	1605981	0.065	100000.000	100000.000	0.000	0.000	0.000	0.000	0.000	16.610	27	45	27	45	316	2384	100	815	"empty"
-75	0	0	13	6	7	"empty"	"empty"	4730	22010	200	5148	5133	404	7	5175	5175	5200	986	18	0	0	0	1622176	-0.068	100000.000	100000.000	0.000	0.000	0.000	0.000	0.000	16.610	-27	-42	-27	-42	316	2384	100	816	"empty"
-75	0	0	13	7	7	"empty"	"empty"	5230	22010	200	5248	5224	336	6	5248	5248	5243	376	7	11	0	0	1650851	-0.051	0.000	100000.000	0.000	0.000	0.000	0.000	0.000	Error	0	-24	0	-24	316	2384	100	817	"empty"
-75	0	0	13	8	7	"empty"	"empty"	5730	22010	200	5217	5237	351	6	5314	5314	5315	346	6	6	0	0	1654987	-0.225	100000.000	100000.000	0.000	0.000	0.000	0.000	0.000	16.610	-97	-77	-97	-77	316	2384	100	818	"empty"
-75	0	0	13	9	7	"empty"	"empty"	6230	22010	200	5177	5180	250	4	5258	5258	5256	279	5	5	0	0	1636866	-0.272	100000.000	100000.000	0.000	0.000	0.000	0.000	0.000	16.610	-81	-78	-81	-78	316	2384	100	819	"empty"
0	0	0	14	1	1	"PTEN"	"P60484"	6730	18130	80	6639	6513	734	11	5047	5047	5023	307	6	94	82	0	338674	4.853	100000.000	100000.000	0.000	0.000	0.000	0.000	0.000	16.610	1592	1466	1592	1466	52	340	100	820	"T382/3/5"
0	0	0	14	2	1	"PTEN"	"P60484"	7230	18120	70	6734	6620	609	9	4857	4857	4872	387	7	93	90	0	211847	4.517	100000.000	100000.000	0.000	0.000	0.000	0.000	0.000	16.610	1877	1763	1877	1763	32	236	100	821	"T382/3/5"
0	0	0	14	3	1	"PTEN"	"P60484"	7730	18120	70	6571	6429	635	9	4858	4858	4825	390	8	93	87	0	205742	4.113	100000.000	100000.000	0.000	0.000	0.000	0.000	0.000	16.610	1713	1571	1713	1571	32	236	100	822	"T382/3/5"
0	0	0	14	4	1	"Rab5A"	"P20339"	8230	18120	200	4681	4805	1758	36	4708	4708	4721	418	8	11	2	0	1518383	0.201	100000.000	100000.000	0.000	0.000	0.000	0.000	0.000	16.610	-27	97	-27	97	316	2384	100	823	"S123"
0	0	0	14	5	1	"Rab5A"	"P20339"	8730	18120	200	4657	4700	280	5	4723	4723	4730	306	6	11	1	0	1485335	-0.098	100000.000	100000.000	0.000	0.000	0.000	0.000	0.000	16.610	-66	-23	-66	-23	316	2384	100	824	"S123"
0	0	0	14	6	1	"Rab5A"	"P20339"	9230	18110	200	4696	4735	471	9	4709	4709	4718	238	5	18	4	0	1496208	0.071	100000.000	100000.000	0.000	0.000	0.000	0.000	0.000	16.610	-13	26	-13	26	316	2384	100	825	"S123"
0	0	0	14	7	1	"STAT1 "	"P42224"	9740	18120	120	5113	5142	272	5	4876	4876	4883	372	7	37	4	0	617084	0.696	100000.000	100000.000	0.000	0.000	0.000	0.000	0.000	16.610	237	266	237	266	120	820	100	826	"Y701"
0	0	0	14	8	1	"STAT1 "	"P42224"	10220	18130	120	5110	5133	350	6	4907	4907	4908	295	6	38	11	0	615940	0.763	100000.000	100000.000	0.000	0.000	0.000	0.000	0.000	16.610	203	226	203	226	120	820	100	827	"Y701"
0	0	0	14	9	1	"STAT1 "	"P42224"	10740	18110	130	5224	6714	9067	135	4973	4973	4973	296	5	43	16	1	805666	5.882	100000.000	100000.000	0.000	0.000	0.000	0.000	0.000	16.610	251	1741	251	1741	120	940	100	828	"Y701"
0	0	0	14	1	2	"STAT5B "	"P51692"	6740	18770	200	5196	5168	345	6	5106	5106	5076	330	6	22	2	0	1632986	0.279	100000.000	100000.000	0.000	0.000	0.000	0.000	0.000	16.610	90	62	90	62	316	2384	100	829	"Y699"
0	0	0	14	2	2	"STAT5B "	"P51692"	7240	18760	200	5041	5010	357	7	4922	4922	4918	414	8	20	1	0	1583166	0.222	100000.000	100000.000	0.000	0.000	0.000	0.000	0.000	16.610	119	88	119	88	316	2384	100	830	"Y699"
0	0	0	14	3	2	"STAT5B "	"P51692"	7720	18740	100	4941	4991	437	8	4813	4813	4811	406	8	36	2	0	399245	0.443	100000.000	100000.000	0.000	0.000	0.000	0.000	0.000	16.610	128	178	128	178	80	560	100	831	"Y699"
0	0	0	14	4	2	"Syk "	"P43405"	8250	18770	90	23294	19620	8220	41	4706	4706	4715	390	8	90	90	0	1020238	38.218	100000.000	100000.000	0.000	0.000	0.000	0.000	0.000	16.610	18588	14914	18588	14914	52	420	100	832	"Y352"
0	0	0	14	5	2	"Syk "	"P43405"	8750	18780	80	22388	18677	7134	38	4690	4690	4712	381	8	88	88	0	971199	36.654	100000.000	100000.000	0.000	0.000	0.000	0.000	0.000	16.610	17698	13987	17698	13987	52	340	100	833	"Y352"
0	0	0	14	6	2	"Syk "	"P43405"	9250	18760	90	19892	19111	4193	21	4771	4771	4790	223	4	98	96	0	993792	64.220	100000.000	100000.000	0.000	0.000	0.000	0.000	0.000	16.610	15121	14340	15121	14340	52	420	100	834	"Y352"
0	0	0	14	7	2	"ACC1"	"Q13085"	9740	18740	150	5220	5271	401	7	4830	4830	4856	277	5	65	36	0	822289	1.498	100000.000	100000.000	0.000	0.000	0.000	0.000	0.000	16.610	390	441	390	441	156	1272	100	835	"S80"
0	0	0	14	8	2	"ACC1"	"Q13085"	10250	18740	160	5267	5397	1219	22	4907	4907	4927	379	7	48	15	0	1122489	1.240	100000.000	100000.000	0.000	0.000	0.000	0.000	0.000	16.610	360	490	360	490	208	1512	100	836	"S80"
0	0	0	14	9	2	"ACC1"	"Q13085"	10720	18710	120	5298	5301	453	8	5008	5008	5014	276	5	52	25	0	636107	1.040	100000.000	100000.000	0.000	0.000	0.000	0.000	0.000	16.610	290	293	290	293	120	820	100	837	"S80"
0	0	0	14	1	3	"TrKA"	"P04629"	6760	19430	100	8010	7738	947	12	5024	5024	5005	345	6	97	93	0	619035	7.922	100000.000	100000.000	0.000	0.000	0.000	0.000	0.000	16.610	2986	2714	2986	2714	80	560	100	838	"Y680"
0	0	0	14	2	3	"TrKA"	"P04629"	7260	19410	110	7666	7741	1660	21	4929	4929	4914	387	7	96	95	0	619264	7.305	100000.000	100000.000	0.000	0.000	0.000	0.000	0.000	16.610	2737	2812	2737	2812	80	656	100	839	"Y680"
0	0	0	14	3	3	"TrKA"	"P04629"	7760	19420	110	7478	7301	689	9	4851	4851	4833	373	7	97	96	0	584051	6.617	100000.000	100000.000	0.000	0.000	0.000	0.000	0.000	16.610	2627	2450	2627	2450	80	656	100	840	"Y680"
0	0	0	14	4	3	"BRAF1"	"P15056"	8250	19410	120	5854	6014	950	15	4758	4758	4769	378	7	85	72	0	721663	3.294	100000.000	100000.000	0.000	0.000	0.000	0.000	0.000	16.610	1096	1256	1096	1256	120	820	100	841	"S579"
0	0	0	14	5	3	"BRAF1"	"P15056"	8750	19420	120	5393	5370	338	6	4789	4789	4778	265	5	83	60	0	644363	2.234	100000.000	100000.000	0.000	0.000	0.000	0.000	0.000	16.610	604	581	604	581	120	820	100	842	"S579"
0	0	0	14	6	3	"BRAF1"	"P15056"	9250	19410	120	5177	5158	322	6	4802	4802	4822	285	5	59	25	0	618946	1.179	100000.000	100000.000	0.000	0.000	0.000	0.000	0.000	16.610	375	356	375	356	120	820	100	843	"S579"
0	0	0	14	7	3	"Cdc2"	"P06493"	9750	19400	120	6593	6488	664	10	4865	4865	4857	306	6	94	87	0	778567	5.330	100000.000	100000.000	0.000	0.000	0.000	0.000	0.000	16.610	1728	1623	1728	1623	120	820	100	844	"Y15"
0	0	0	14	8	3	"Cdc2"	"P06493"	10250	19400	120	6411	6367	731	11	4880	4880	4893	438	8	88	82	0	764085	3.365	100000.000	100000.000	0.000	0.000	0.000	0.000	0.000	16.610	1531	1487	1531	1487	120	820	100	845	"Y15"
0	0	0	14	9	3	"Cdc2"	"P06493"	10750	19390	120	6821	6621	790	11	4964	4964	4954	295	5	88	82	0	794470	5.651	100000.000	100000.000	0.000	0.000	0.000	0.000	0.000	16.610	1857	1657	1857	1657	120	820	100	846	"Y15"
0	0	0	14	1	4	"ERK3"	"Q16659"	6760	20060	170	7604	7467	820	10	5073	5073	5069	428	8	95	91	0	1553187	5.603	100000.000	100000.000	0.000	0.000	0.000	0.000	0.000	16.610	2531	2394	2531	2394	208	1660	100	847	"S189"
0	0	0	14	2	4	"ERK3"	"Q16659"	7250	20060	170	7234	7340	1047	14	4901	4901	4906	662	13	95	92	0	1526684	3.677	100000.000	100000.000	0.000	0.000	0.000	0.000	0.000	16.610	2333	2439	2333	2439	208	1660	100	848	"S189"
0	0	0	14	3	4	"ERK3"	"Q16659"	7760	20050	170	6742	6720	763	11	4846	4846	4865	450	9	95	94	0	1397817	4.122	100000.000	100000.000	0.000	0.000	0.000	0.000	0.000	16.610	1896	1874	1896	1874	208	1660	100	849	"S189"
0	0	0	14	4	4	"GIT2"	"Q14161"	8250	20050	200	4861	4868	427	8	4824	4824	4821	383	7	13	1	0	1538289	0.123	100000.000	100000.000	0.000	0.000	0.000	0.000	0.000	16.610	37	44	37	44	316	2384	100	850	"Y484"
0	0	0	14	5	4	"GIT2"	"Q14161"	8750	20040	200	4733	4748	276	5	4714	4714	4724	260	5	19	5	0	1500295	0.092	100000.000	100000.000	0.000	0.000	0.000	0.000	0.000	16.610	19	34	19	34	316	2384	100	851	"Y484"
0	0	0	14	6	4	"GIT2"	"Q14161"	9250	20040	200	4758	4789	285	5	4769	4769	4780	244	5	17	4	0	1513302	0.037	100000.000	100000.000	0.000	0.000	0.000	0.000	0.000	16.610	-11	20	-11	20	316	2384	100	852	"Y484"
0	0	0	14	7	4	"HSP70 "	"P08107"	9750	20040	200	4953	4964	282	5	4888	4888	4899	267	5	22	5	0	1568470	0.243	100000.000	100000.000	0.000	0.000	0.000	0.000	0.000	16.610	65	76	65	76	316	2384	100	853	"Y525"
0	0	0	14	8	4	"HSP70 "	"P08107"	10260	20040	110	5313	5296	299	5	4954	4954	4955	276	5	66	21	0	423662	1.236	100000.000	100000.000	0.000	0.000	0.000	0.000	0.000	16.610	359	342	359	342	80	656	100	854	"Y525"
0	0	0	14	9	4	"HSP70 "	"P08107"	10750	20040	90	5386	5362	306	5	5022	5022	5065	981	19	1	0	0	278815	0.303	100000.000	100000.000	0.000	0.000	0.000	0.000	0.000	16.610	364	340	364	340	52	420	100	855	"Y525"
0	0	0	14	1	5	"iNOS "	"P35228"	6760	20700	200	5119	5259	612	11	5108	5108	5086	312	6	22	13	0	1661929	0.554	100000.000	100000.000	0.000	0.000	0.000	0.000	0.000	16.610	11	151	11	151	316	2384	100	856	"Y151"
0	0	0	14	2	5	"iNOS "	"P35228"	7260	20700	70	6455	6490	585	9	4857	4857	4883	281	5	96	96	0	207686	5.719	100000.000	100000.000	0.000	0.000	0.000	0.000	0.000	16.610	1598	1633	1598	1633	32	236	100	857	"Y151"
0	0	0	14	3	5	"iNOS "	"P35228"	7760	20700	70	6223	6196	592	9	4893	4893	4892	396	8	93	84	0	198273	3.293	100000.000	100000.000	0.000	0.000	0.000	0.000	0.000	16.610	1330	1303	1330	1303	32	236	100	858	"Y151"
0	0	0	14	4	5	"IRF-3 "	"Q14653"	8270	20710	140	5553	5574	442	7	4829	4829	4844	298	6	85	59	0	869501	2.450	100000.000	100000.000	0.000	0.000	0.000	0.000	0.000	16.610	724	745	724	745	156	1140	100	859	"S402"
0	0	0	14	5	5	"IRF-3 "	"Q14653"	8770	20700	140	5430	5397	408	7	4756	4756	4785	303	6	83	60	0	841868	2.020	100000.000	100000.000	0.000	0.000	0.000	0.000	0.000	16.610	674	641	674	641	156	1140	100	860	"S402"
0	0	0	14	6	5	"IRF-3 "	"Q14653"	9270	20700	130	5554	5575	451	8	4781	4781	4776	236	4	95	82	0	668995	3.386	100000.000	100000.000	0.000	0.000	0.000	0.000	0.000	16.610	773	794	773	794	120	940	100	861	"S402"
0	0	0	14	7	5	"M6PR"	"P20645"	9770	20690	90	6001	5982	416	6	4841	4841	4854	258	5	96	90	0	311075	4.372	100000.000	100000.000	0.000	0.000	0.000	0.000	0.000	16.610	1160	1141	1160	1141	52	420	100	862	"S267"
0	0	0	14	8	5	"M6PR"	"P20645"	10260	20680	90	6062	6041	365	6	4939	4939	4928	329	6	98	86	0	314132	3.383	100000.000	100000.000	0.000	0.000	0.000	0.000	0.000	16.610	1123	1102	1123	1102	52	420	100	863	"S267"
0	0	0	14	9	5	"M6PR"	"P20645"	10760	20670	70	6265	6307	379	6	4992	4992	5021	316	6	96	96	0	201833	4.070	100000.000	100000.000	0.000	0.000	0.000	0.000	0.000	16.610	1273	1315	1273	1315	32	236	100	864	"S267"
0	0	0	14	1	6	"MDM2"	"Q00987"	6760	21340	200	5082	5096	322	6	5072	5072	5074	389	7	11	1	0	1610420	0.057	100000.000	100000.000	0.000	0.000	0.000	0.000	0.000	16.610	10	24	10	24	316	2384	100	865	"S166"
0	0	0	14	2	6	"MDM2"	"Q00987"	7260	21340	110	5000	5029	499	9	4859	4859	4857	386	7	28	7	0	402350	0.446	100000.000	100000.000	0.000	0.000	0.000	0.000	0.000	16.610	141	170	141	170	80	656	100	866	"S166"
0	0	0	14	3	6	"MDM2"	"Q00987"	7760	21340	200	4997	4957	341	6	4851	4851	4852	355	7	25	3	0	1566502	0.296	100000.000	100000.000	0.000	0.000	0.000	0.000	0.000	16.610	146	106	146	106	316	2384	100	867	"S166"
0	0	0	14	4	6	"p38 delta"	"O15264"	8270	21340	120	6550	6445	680	10	4856	4856	4872	400	8	92	88	0	773454	3.933	100000.000	100000.000	0.000	0.000	0.000	0.000	0.000	16.610	1694	1589	1694	1589	120	820	100	868	"Y182"
0	0	0	14	5	6	"p38 delta"	"O15264"	8770	21350	120	6576	6458	604	9	4739	4739	4746	274	5	95	93	0	774913	6.248	100000.000	100000.000	0.000	0.000	0.000	0.000	0.000	16.610	1837	1719	1837	1719	120	820	100	869	"Y182"
0	0	0	14	6	6	"p38 delta"	"O15264"	9270	21340	110	6664	6652	308	4	4812	4812	4835	218	4	100	100	0	532159	8.335	100000.000	100000.000	0.000	0.000	0.000	0.000	0.000	16.610	1852	1840	1852	1840	80	656	100	870	"Y182"
0	0	0	14	7	6	"p70S6K"	"P23443"	9760	21320	200	4922	4963	405	8	4824	4824	4838	266	5	28	7	0	1568419	0.470	100000.000	100000.000	0.000	0.000	0.000	0.000	0.000	16.610	98	139	98	139	316	2384	100	871	"T412"
0	0	0	14	8	6	"p70S6K"	"P23443"	10260	21320	200	4975	5138	1176	22	4944	4944	4957	356	7	17	3	0	1623616	0.508	100000.000	100000.000	0.000	0.000	0.000	0.000	0.000	16.610	31	194	31	194	316	2384	100	872	"T412"
0	0	0	14	9	6	"p70S6K"	"P23443"	10760	21310	70	5682	5971	854	14	5022	5022	5018	261	5	78	59	0	191080	3.651	100000.000	100000.000	0.000	0.000	0.000	0.000	0.000	16.610	660	949	660	949	32	236	100	873	"T412"
-75	0	0	14	1	7	"empty"	"empty"	6740	21980	200	5080	5069	355	7	5117	5117	5107	303	5	8	1	0	1601929	-0.125	100000.000	100000.000	0.000	0.000	0.000	0.000	0.000	16.610	-37	-48	-37	-48	316	2384	100	874	"empty"
-75	0	0	14	2	7	"empty"	"empty"	7240	21980	200	4932	4893	341	6	4946	4946	4933	351	7	11	0	0	1546162	-0.114	100000.000	100000.000	0.000	0.000	0.000	0.000	0.000	16.610	-14	-53	-14	-53	316	2384	100	875	"empty"
-75	0	0	14	3	7	"empty"	"empty"	7740	21980	200	4961	4950	337	6	4883	4883	4887	354	7	19	2	0	1564126	0.178	100000.000	100000.000	0.000	0.000	0.000	0.000	0.000	16.610	78	67	78	67	316	2384	100	876	"empty"
-75	0	0	14	4	7	"empty"	"empty"	8240	21980	200	4807	4794	341	7	4840	4840	5143	3761	73	0	0	0	1515002	-0.093	100000.000	100000.000	0.000	0.000	0.000	0.000	0.000	16.610	-33	-46	-33	-46	316	2384	100	877	"empty"
-75	0	0	14	5	7	"empty"	"empty"	8740	21980	200	4889	4898	294	6	4807	4807	4823	279	5	21	3	0	1547701	0.269	100000.000	100000.000	0.000	0.000	0.000	0.000	0.000	16.610	82	91	82	91	316	2384	100	878	"empty"
-75	0	0	14	6	7	"empty"	"empty"	9240	21980	200	4844	4886	458	9	4790	4790	4808	260	5	17	3	0	1543951	0.300	100000.000	100000.000	0.000	0.000	0.000	0.000	0.000	16.610	54	96	54	96	316	2384	100	879	"empty"
-75	0	0	14	7	7	"empty"	"empty"	9740	21980	200	4871	4884	276	5	4836	4836	4854	294	6	14	2	0	1543435	0.102	100000.000	100000.000	0.000	0.000	0.000	0.000	0.000	16.610	35	48	35	48	316	2384	100	880	"empty"
-75	0	0	14	8	7	"empty"	"empty"	10240	21980	200	4920	4925	272	5	4909	4909	4927	325	6	12	0	0	1556145	-0.006	100000.000	100000.000	0.000	0.000	0.000	0.000	0.000	16.610	11	16	11	16	316	2384	100	881	"empty"
-75	0	0	14	9	7	"empty"	"empty"	10740	21980	200	4962	4971	295	5	4958	4958	4965	346	6	13	1	0	1570809	0.017	100000.000	100000.000	0.000	0.000	0.000	0.000	0.000	16.610	4	13	4	13	316	2384	100	882	"empty"
0	0	0	15	1	1	"JNK1"	"P45983"	11310	18090	120	7041	6778	827	12	4966	4966	4969	279	5	90	85	0	813417	6.484	100000.000	100000.000	0.000	0.000	0.000	0.000	0.000	16.610	2075	1812	2075	1812	120	820	100	883	"T183"
0	0	0	15	2	1	"JNK1"	"P45983"	11820	18080	110	7306	7282	336	4	5017	5017	5032	265	5	100	100	0	582579	8.491	100000.000	100000.000	0.000	0.000	0.000	0.000	0.000	16.610	2289	2265	2289	2265	80	656	100	884	"T183"
0	0	0	15	3	1	"JNK1"	"P45983"	12320	18090	120	7044	6915	795	11	4979	4979	4983	239	4	96	92	0	829801	8.084	100000.000	100000.000	0.000	0.000	0.000	0.000	0.000	16.610	2065	1936	2065	1936	120	820	100	885	"T183"
0	0	0	15	4	1	"Keap1"	"Q14145"	12800	18080	110	7867	7732	974	12	4956	4956	4971	387	7	95	92	0	618572	7.134	100000.000	100000.000	0.000	0.000	0.000	0.000	0.000	16.610	2911	2776	2911	2776	80	656	100	886	"S293/5"
0	0	0	15	5	1	"Keap1"	"Q14145"	13300	18070	110	7809	7650	859	11	4911	4911	4926	276	5	95	95	0	611969	9.870	100000.000	100000.000	0.000	0.000	0.000	0.000	0.000	16.610	2898	2739	2898	2739	80	656	100	887	"S293/5"
0	0	0	15	6	1	"Keap1"	"Q14145"	13800	18060	110	8098	8041	799	9	4949	4949	4940	282	5	97	97	0	643262	10.996	100000.000	100000.000	0.000	0.000	0.000	0.000	0.000	16.610	3149	3092	3149	3092	80	656	100	888	"S293/5"
0	0	0	15	7	1	"MK2"	"P16389"	14290	18060	80	5797	5795	508	8	4970	4970	4982	262	5	90	75	0	301354	3.103	100000.000	100000.000	0.000	0.000	0.000	0.000	0.000	16.610	827	825	827	825	52	340	100	889	"Y415"
0	0	0	15	8	1	"MK2"	"P16389"	14800	18060	150	5091	5181	428	8	4928	4928	4940	254	5	37	24	0	808259	0.949	100000.000	100000.000	0.000	0.000	0.000	0.000	0.000	16.610	163	253	163	253	156	1272	100	890	"Y415"
0	0	0	15	9	1	"MK2"	"P16389"	15290	18080	160	5166	5249	430	8	4983	4983	4990	230	4	42	20	0	1091885	1.126	100000.000	100000.000	0.000	0.000	0.000	0.000	0.000	16.610	183	266	183	266	208	1512	100	891	"Y415"
0	0	0	15	1	2	"NFAT1 "	"Q13469"	11320	18730	170	5880	6184	3007	48	4951	4951	4955	321	6	91	76	0	1286300	3.829	100000.000	100000.000	0.000	0.000	0.000	0.000	0.000	16.610	929	1233	929	1233	208	1660	100	892	"S110"
0	0	0	15	2	2	"NFAT1 "	"Q13469"	11830	18720	150	5920	5940	222	3	4974	4974	4980	274	5	100	98	0	926700	3.504	100000.000	100000.000	0.000	0.000	0.000	0.000	0.000	16.610	946	966	946	966	156	1272	100	893	"S110"
0	0	0	15	3	2	"NFAT1 "	"Q13469"	12320	18730	150	5965	5981	267	4	5000	5000	5028	916	18	61	0	0	933098	1.040	100000.000	100000.000	0.000	0.000	0.000	0.000	0.000	16.610	965	981	965	981	156	1272	100	894	"S110"
0	0	0	15	4	2	"NFkB-p105 "	"P19838"	12820	18720	80	5711	5708	415	7	5012	5012	4989	254	5	86	73	0	296812	2.831	100000.000	100000.000	0.000	0.000	0.000	0.000	0.000	16.610	699	696	699	696	52	340	100	895	"S907"
0	0	0	15	5	2	"NFkB-p105 "	"P19838"	13330	18720	90	5634	5627	463	8	4977	4977	4972	275	5	84	59	0	292586	2.382	100000.000	100000.000	0.000	0.000	0.000	0.000	0.000	16.610	657	650	657	650	52	420	100	896	"S907"
0	0	0	15	6	2	"NFkB-p105 "	"P19838"	13830	18710	110	5583	5664	743	13	4974	4974	4975	262	5	83	55	0	453139	2.630	100000.000	100000.000	0.000	0.000	0.000	0.000	0.000	16.610	609	690	609	690	80	656	100	897	"S907"
0	0	0	15	7	2	"process-control__"	"GGSGGSGDYKDDDDK"	14330	18700	70	6265	6232	307	4	5012	5012	5012	225	4	96	96	0	199432	5.422	100000.000	100000.000	0.000	0.000	0.000	0.000	0.000	16.610	1253	1220	1253	1220	32	236	100	898	"process-control__"
0	0	0	15	8	2	"process-control__"	"GGSGGSGDYKDDDDK"	14830	18700	150	5079	5218	491	9	4956	4956	4954	222	4	35	28	0	813967	1.189	100000.000	100000.000	0.000	0.000	0.000	0.000	0.000	16.610	123	262	123	262	156	1272	100	899	"process-control__"
0	0	0	15	9	2	"process-control__"	"GGSGGSGDYKDDDDK"	15330	18710	70	6085	6075	532	8	4971	4971	4987	216	4	93	90	0	194404	5.037	100000.000	100000.000	0.000	0.000	0.000	0.000	0.000	16.610	1114	1104	1114	1104	32	236	100	900	"process-control__"
0	0	0	15	1	3	"PAK4"	"O96013"	11340	19380	120	7784	7381	1193	16	4933	4933	4950	422	8	85	81	0	885729	5.761	100000.000	100000.000	0.000	0.000	0.000	0.000	0.000	16.610	2851	2448	2851	2448	120	820	100	901	"S474"
0	0	0	15	2	3	"PAK4"	"O96013"	11830	19370	120	8025	7791	920	11	5023	5023	5032	300	5	95	95	0	934910	9.197	100000.000	100000.000	0.000	0.000	0.000	0.000	0.000	16.610	3002	2768	3002	2768	120	820	100	902	"S474"
0	0	0	15	3	3	"PAK4"	"O96013"	12330	19370	120	8249	8054	762	9	5030	5030	5083	1337	26	94	84	0	966488	2.222	100000.000	100000.000	0.000	0.000	0.000	0.000	0.000	16.610	3219	3024	3219	3024	120	820	100	903	"S474"
0	0	0	15	4	3	"Rab5A"	"P20339"	12830	19360	90	6380	6289	505	8	4984	4984	4995	300	6	92	86	0	327052	4.313	100000.000	100000.000	0.000	0.000	0.000	0.000	0.000	16.610	1396	1305	1396	1305	52	420	100	904	"Y205"
0	0	0	15	5	3	"Rab5A"	"P20339"	13330	19360	90	6397	6419	336	5	4969	4969	4977	259	5	100	100	0	333781	5.568	100000.000	100000.000	0.000	0.000	0.000	0.000	0.000	16.610	1428	1450	1428	1450	52	420	100	905	"Y205"
0	0	0	15	6	3	"Rab5A"	"P20339"	13830	19360	90	6451	6413	458	7	4999	4999	5013	249	4	96	94	0	333459	5.622	100000.000	100000.000	0.000	0.000	0.000	0.000	0.000	16.610	1452	1414	1452	1414	52	420	100	906	"Y205"
0	0	0	15	7	3	"Sek1"	"P45985"	14330	19350	200	4812	4803	297	6	4966	4966	4981	278	5	4	0	0	1517647	-0.640	100000.000	100000.000	0.000	0.000	0.000	0.000	0.000	16.610	-154	-163	-154	-163	316	2384	100	907	"S257"
0	0	0	15	8	3	"Sek1"	"P45985"	14840	19350	200	4780	4849	437	9	5002	5002	5006	250	4	7	4	0	1532390	-0.628	100000.000	100000.000	0.000	0.000	0.000	0.000	0.000	16.610	-222	-153	-222	-153	316	2384	100	908	"S257"
0	0	0	15	9	3	"Sek1"	"P45985"	15340	19340	200	4697	4696	292	6	5040	5040	5052	343	6	1	0	0	1483822	-1.038	100000.000	100000.000	0.000	0.000	0.000	0.000	0.000	16.610	-343	-344	-343	-344	316	2384	100	909	"S257"
0	0	0	15	1	4	"Smad1 "	"Q15797"	11340	20020	80	6046	6027	644	10	4994	4994	5007	302	6	88	80	0	313419	3.377	100000.000	100000.000	0.000	0.000	0.000	0.000	0.000	16.610	1052	1033	1052	1033	52	340	100	910	"S214"
0	0	0	15	2	4	"Smad1 "	"Q15797"	11840	20010	80	6242	6147	418	6	5033	5033	5038	222	4	94	88	0	319663	4.995	100000.000	100000.000	0.000	0.000	0.000	0.000	0.000	16.610	1209	1114	1209	1114	52	340	100	911	"S214"
0	0	0	15	3	4	"Smad1 "	"Q15797"	12330	20030	80	6058	6024	407	6	5037	5037	5056	320	6	98	84	0	313240	3.025	100000.000	100000.000	0.000	0.000	0.000	0.000	0.000	16.610	1021	987	1021	987	52	340	100	912	"S214"
0	0	0	15	4	4	"Smad3 "	"P84022"	12840	20020	90	7024	8153	6049	74	4951	4951	4939	254	5	100	100	0	423972	12.654	100000.000	100000.000	0.000	0.000	0.000	0.000	0.000	16.610	2073	3202	2073	3202	52	420	100	913	"T179"
0	0	0	15	5	4	"Smad3 "	"P84022"	13340	20010	100	6892	6709	759	11	4998	4998	4985	281	5	92	87	0	536753	6.135	100000.000	100000.000	0.000	0.000	0.000	0.000	0.000	16.610	1894	1711	1894	1711	80	560	100	914	"T179"
0	0	0	15	6	4	"Smad3 "	"P84022"	13840	20000	90	6919	6878	369	5	4985	4985	4991	262	5	100	100	0	357648	7.202	100000.000	100000.000	0.000	0.000	0.000	0.000	0.000	16.610	1934	1893	1934	1893	52	420	100	915	"T179"
0	0	0	15	7	4	"TGFBR1"	"P36897"	14360	20000	200	5053	5067	273	5	5041	5041	5052	272	5	16	3	0	1601260	0.055	100000.000	100000.000	0.000	0.000	0.000	0.000	0.000	16.610	12	26	12	26	316	2384	100	916	"t204"
0	0	0	15	8	4	"TGFBR1"	"P36897"	14860	20000	200	5016	5026	230	4	5068	5068	5085	288	5	6	0	0	1588178	-0.205	100000.000	100000.000	0.000	0.000	0.000	0.000	0.000	16.610	-52	-42	-52	-42	316	2384	100	917	"t204"
0	0	0	15	9	4	"TGFBR1"	"P36897"	15360	19990	200	5097	5116	251	4	5096	5096	5110	326	6	8	2	0	1616634	0.018	100000.000	100000.000	0.000	0.000	0.000	0.000	0.000	16.610	1	20	1	20	316	2384	100	918	"t204"
0	0	0	15	1	5	"Akt1"	"P31749"	11340	20650	200	5108	5151	389	7	5019	5019	5020	275	5	26	11	0	1627723	0.476	100000.000	100000.000	0.000	0.000	0.000	0.000	0.000	16.610	89	132	89	132	316	2384	100	919	"S473"
0	0	0	15	2	5	"Akt1"	"P31749"	11840	20650	90	5526	5588	504	9	5007	5007	5020	246	4	88	51	0	290587	2.309	100000.000	100000.000	0.000	0.000	0.000	0.000	0.000	16.610	519	581	519	581	52	420	100	920	"S473"
0	0	0	15	3	5	"Akt1"	"P31749"	12330	20660	110	5427	5458	263	4	5045	5045	5048	216	4	82	45	0	436629	1.898	100000.000	100000.000	0.000	0.000	0.000	0.000	0.000	16.610	382	413	382	413	80	656	100	921	"S473"
0	0	0	15	4	5	"aura"	"O14965"	12860	20650	200	5087	5112	466	9	5008	5008	5008	253	5	23	6	0	1615424	0.411	100000.000	100000.000	0.000	0.000	0.000	0.000	0.000	16.610	79	104	79	104	316	2384	100	922	"S342"
0	0	0	15	5	5	"aura"	"O14965"	13360	20650	200	5074	5148	976	18	4966	4966	4974	280	5	28	6	0	1626760	0.621	100000.000	100000.000	0.000	0.000	0.000	0.000	0.000	16.610	108	182	108	182	316	2384	100	923	"S342"
0	0	0	15	6	5	"aura"	"O14965"	13870	20650	200	5034	5043	294	5	4972	4972	4981	271	5	21	5	0	1593497	0.229	100000.000	100000.000	0.000	0.000	0.000	0.000	0.000	16.610	62	71	62	71	316	2384	100	924	"S342"
0	0	0	15	7	5	"Cdk4"	"P11802"	14350	20640	180	5419	5622	695	12	4983	4983	5000	330	6	55	43	0	1439352	1.885	100000.000	100000.000	0.000	0.000	0.000	0.000	0.000	16.610	436	639	436	639	256	1924	100	925	"T172"
0	0	0	15	8	5	"Cdk4"	"P11802"	14880	20640	170	5943	5786	718	12	4988	4988	4990	274	5	66	56	0	1203458	2.905	100000.000	100000.000	0.000	0.000	0.000	0.000	0.000	16.610	955	798	955	798	208	1660	100	926	"T172"
0	0	0	15	9	5	"Cdk4"	"P11802"	15330	20660	170	6135	5910	752	12	5032	5032	5079	686	13	56	38	0	1229363	1.211	100000.000	100000.000	0.000	0.000	0.000	0.000	0.000	16.610	1103	878	1103	878	208	1660	100	927	"T172"
0	0	0	15	1	6	"CREB "	"P16220"	11340	21310	70	5736	5684	243	4	4962	4962	4965	258	5	96	81	0	181899	2.787	100000.000	100000.000	0.000	0.000	0.000	0.000	0.000	16.610	774	722	774	722	32	236	100	928	"S117"
0	0	0	15	2	6	"CREB "	"P16220"	11840	21310	70	5659	5651	179	3	5039	5039	5041	276	5	100	59	0	180843	2.210	100000.000	100000.000	0.000	0.000	0.000	0.000	0.000	16.610	620	612	620	612	32	236	100	929	"S117"
0	0	0	15	3	6	"CREB "	"P16220"	12340	21300	80	5617	5547	289	5	4991	4991	4994	263	5	80	57	0	288434	2.103	100000.000	100000.000	0.000	0.000	0.000	0.000	0.000	16.610	626	556	626	556	52	340	100	930	"S117"
0	0	0	15	4	6	"EEA1"	"Q15075"	12870	21290	200	5049	5178	559	10	5020	5020	5018	254	5	29	19	0	1636377	0.630	100000.000	100000.000	0.000	0.000	0.000	0.000	0.000	16.610	29	158	29	158	316	2384	100	931	"T1392"
0	0	0	15	5	6	"EEA1"	"Q15075"	13380	21290	200	5106	5216	462	8	4988	4988	4990	294	5	33	21	0	1648266	0.769	100000.000	100000.000	0.000	0.000	0.000	0.000	0.000	16.610	118	228	118	228	316	2384	100	932	"T1392"
0	0	0	15	6	6	"EEA1"	"Q15075"	13890	21290	200	5122	5304	688	12	4964	4964	4980	304	6	37	24	0	1676155	1.066	100000.000	100000.000	0.000	0.000	0.000	0.000	0.000	16.610	158	340	158	340	316	2384	100	933	"T1392"
0	0	0	15	7	6	"IKK-alpha "	"O15111"	14400	21290	200	5019	5028	258	5	5017	5017	5023	271	5	14	2	0	1588818	0.018	100000.000	100000.000	0.000	0.000	0.000	0.000	0.000	16.610	2	11	2	11	316	2384	100	934	"S473"
0	0	0	15	8	6	"IKK-alpha "	"O15111"	14910	21290	200	5023	5042	244	4	5044	5044	5058	350	6	6	1	0	1593124	-0.046	100000.000	100000.000	0.000	0.000	0.000	0.000	0.000	16.610	-21	-2	-21	-2	316	2384	100	935	"S473"
0	0	0	15	9	6	"IKK-alpha "	"O15111"	15410	21290	200	5052	5064	237	4	5095	5095	5115	344	6	3	0	0	1600088	-0.148	100000.000	100000.000	0.000	0.000	0.000	0.000	0.000	16.610	-43	-31	-43	-31	316	2384	100	936	"S473"
-75	0	0	15	1	7	"empty"	"empty"	11310	21910	200	4962	4962	262	5	4989	4989	5000	265	5	13	1	0	1568001	-0.143	100000.000	100000.000	0.000	0.000	0.000	0.000	0.000	16.610	-27	-27	-27	-27	316	2384	100	937	"empty"
-75	0	0	15	2	7	"empty"	"empty"	11810	21910	200	4954	4971	243	4	5006	5006	5014	242	4	10	1	0	1570889	-0.178	100000.000	100000.000	0.000	0.000	0.000	0.000	0.000	16.610	-52	-35	-52	-35	316	2384	100	938	"empty"
-75	0	0	15	3	7	"empty"	"empty"	12310	21910	200	4988	5013	311	6	5004	5004	5026	478	9	2	1	0	1584097	-0.027	100000.000	100000.000	0.000	0.000	0.000	0.000	0.000	16.610	-16	9	-16	9	316	2384	100	939	"empty"
-75	0	0	15	4	7	"empty"	"empty"	12810	21910	200	4932	4919	245	4	4964	4964	4960	251	5	11	1	0	1554517	-0.163	100000.000	100000.000	0.000	0.000	0.000	0.000	0.000	16.610	-32	-45	-32	-45	316	2384	100	940	"empty"
-75	0	0	15	5	7	"empty"	"empty"	13310	21910	200	4929	4957	417	8	4956	4956	4982	720	14	1	0	0	1566344	-0.035	100000.000	100000.000	0.000	0.000	0.000	0.000	0.000	16.610	-27	1	-27	1	316	2384	100	941	"empty"
-75	0	0	15	6	7	"empty"	"empty"	13810	21910	200	5011	5005	273	5	4989	4989	4996	325	6	11	0	0	1581614	0.028	100000.000	100000.000	0.000	0.000	0.000	0.000	0.000	16.610	22	16	22	16	316	2384	100	942	"empty"
0	0	0	15	7	7	"GLQAWPG-pS-AIPQFLG_GLQAWPGEAIPQFLG_40vs60"	"GLQAWPG-pS-AIPQFLG_GLQAWPGEAIPQFLG_40vs60"	14340	21910	130	10463	9487	3988	42	5044	5044	5081	591	11	65	57	0	1138488	7.455	100000.000	100000.000	0.000	0.000	0.000	0.000	0.000	16.610	5419	4443	5419	4443	120	940	100	943	"GLQAWPG-pS-AIPQFLG_GLQAWPGEAIPQFLG_40vs60"
0	0	0	15	8	7	"GLQAWPG-pS-AIPQFLG_GLQAWPGEAIPQFLG_40vs60"	"GLQAWPG-pS-AIPQFLG_GLQAWPGEAIPQFLG_40vs60"	14820	21910	130	9199	9545	4189	43	5066	5066	5073	269	5	69	61	0	1145343	16.625	100000.000	100000.000	0.000	0.000	0.000	0.000	0.000	16.610	4133	4479	4133	4479	120	940	100	944	"GLQAWPG-pS-AIPQFLG_GLQAWPGEAIPQFLG_40vs60"
0	0	0	15	9	7	"GLQAWPG-pS-AIPQFLG_GLQAWPGEAIPQFLG_40vs60"	"GLQAWPG-pS-AIPQFLG_GLQAWPGEAIPQFLG_40vs60"	15330	21930	140	6134	8735	3955	45	5074	5074	5088	230	4	69	60	0	1362719	15.857	100000.000	100000.000	0.000	0.000	0.000	0.000	0.000	16.610	1060	3661	1060	3661	156	1140	100	945	"GLQAWPG-pS-AIPQFLG_GLQAWPGEAIPQFLG_40vs60"
0	0	0	16	1	1	"Calmodulin"	"P62158"	15820	18060	70	5663	5643	354	6	5088	5088	5096	195	3	81	71	0	180571	2.805	100000.000	100000.000	0.000	0.000	0.000	0.000	0.000	16.610	575	555	575	555	32	236	100	946	"T79"
0	0	0	16	2	1	"Calmodulin"	"P62158"	16310	18060	200	5105	5122	282	5	5099	5099	5113	294	5	10	2	0	1618496	0.031	100000.000	100000.000	0.000	0.000	0.000	0.000	0.000	16.610	6	23	6	23	316	2384	100	947	"T79"
0	0	0	16	3	1	"Calmodulin"	"P62158"	16810	18050	200	5176	5215	272	5	5140	5140	5150	229	4	25	9	0	1648053	0.284	100000.000	100000.000	0.000	0.000	0.000	0.000	0.000	16.610	36	75	36	75	316	2384	100	948	"T79"
0	0	0	16	4	1	"Caveolin-1"	"Q03135"	17310	18050	200	5200	5222	249	4	5125	5125	5134	226	4	27	6	0	1650103	0.389	100000.000	100000.000	0.000	0.000	0.000	0.000	0.000	16.610	75	97	75	97	316	2384	100	949	"Y25"
0	0	0	16	5	1	"Caveolin-1"	"Q03135"	17800	18050	70	5532	5558	312	5	5184	5184	5239	473	9	34	9	0	177842	0.674	100000.000	100000.000	0.000	0.000	0.000	0.000	0.000	16.610	348	374	348	374	32	236	100	950	"Y25"
0	0	0	16	6	1	"Caveolin-1"	"Q03135"	18310	18040	80	5557	5543	394	7	5122	5122	5120	269	5	69	38	0	288220	1.572	100000.000	100000.000	0.000	0.000	0.000	0.000	0.000	16.610	435	421	435	421	52	340	100	951	"Y25"
0	0	0	16	7	1	"eNOS "	"P29474"	18820	18050	110	6877	6800	722	10	5071	5071	5075	250	4	95	91	0	544031	6.900	100000.000	100000.000	0.000	0.000	0.000	0.000	0.000	16.610	1806	1729	1806	1729	80	656	100	952	"S1176"
0	0	0	16	8	1	"eNOS "	"P29474"	19310	18060	100	6709	6737	764	11	4978	4978	4997	242	4	95	95	0	538997	7.190	100000.000	100000.000	0.000	0.000	0.000	0.000	0.000	16.610	1731	1759	1731	1759	80	560	100	953	"S1176"
0	0	0	16	9	1	"eNOS "	"P29474"	19810	18040	110	6691	6939	2574	37	4881	4881	4894	227	4	95	91	0	555119	9.009	100000.000	100000.000	0.000	0.000	0.000	0.000	0.000	16.610	1810	2058	1810	2058	80	656	100	954	"S1176"
0	0	0	16	1	2	"Fos "	"P01100"	15830	18710	90	6945	6861	518	7	5032	5032	5092	652	12	96	90	0	356780	2.713	100000.000	100000.000	0.000	0.000	0.000	0.000	0.000	16.610	1913	1829	1913	1829	52	420	100	955	"T232"
0	0	0	16	2	2	"Fos "	"P01100"	16320	18710	90	6784	6726	549	8	5104	5104	5092	204	4	96	92	0	349727	8.010	100000.000	100000.000	0.000	0.000	0.000	0.000	0.000	16.610	1680	1622	1680	1622	52	420	100	956	"T232"
0	0	0	16	3	2	"Fos "	"P01100"	16820	18690	70	6965	6980	263	3	5176	5176	5207	261	5	100	100	0	223362	6.793	100000.000	100000.000	0.000	0.000	0.000	0.000	0.000	16.610	1789	1804	1789	1804	32	236	100	957	"T232"
0	0	0	16	4	2	"Grb10 "	"Q13322"	17320	18680	90	6042	6029	319	5	5208	5208	5221	232	4	96	92	0	313485	3.483	100000.000	100000.000	0.000	0.000	0.000	0.000	0.000	16.610	834	821	834	821	52	420	100	958	"S150"
0	0	0	16	5	2	"Grb10 "	"Q13322"	17820	18680	90	6065	6045	380	6	5203	5203	5201	221	4	90	90	0	314318	3.819	100000.000	100000.000	0.000	0.000	0.000	0.000	0.000	16.610	862	842	862	842	52	420	100	959	"S150"
0	0	0	16	6	2	"Grb10 "	"Q13322"	18320	18670	90	6064	6031	328	5	5146	5146	5176	348	6	92	73	0	313614	2.457	100000.000	100000.000	0.000	0.000	0.000	0.000	0.000	16.610	918	885	918	885	52	420	100	960	"S150"
0	0	0	16	7	2	"IRS-1"	"P35568"	18820	18690	80	5683	5686	316	5	5110	5110	5133	242	4	90	63	0	295657	2.285	100000.000	100000.000	0.000	0.000	0.000	0.000	0.000	16.610	573	576	573	576	52	340	100	961	"S616"
0	0	0	16	8	2	"IRS-1"	"P35568"	19320	18680	100	5609	5582	404	7	5043	5043	5106	1464	28	1	0	0	446523	0.325	100000.000	100000.000	0.000	0.000	0.000	0.000	0.000	16.610	566	539	566	539	80	560	100	962	"S616"
0	0	0	16	9	2	"IRS-1"	"P35568"	19830	18660	70	5721	5739	320	5	4924	4924	4932	250	5	96	84	0	183658	3.228	100000.000	100000.000	0.000	0.000	0.000	0.000	0.000	16.610	797	815	797	815	32	236	100	963	"S616"
0	0	0	16	1	3	"inos"	"P35228"	15830	19340	70	5449	5427	249	4	5061	5061	5075	225	4	65	34	0	173666	1.564	100000.000	100000.000	0.000	0.000	0.000	0.000	0.000	16.610	388	366	388	366	32	236	100	964	"S745"
0	0	0	16	2	3	"inos"	"P35228"	16330	19340	200	5189	5232	485	9	5089	5089	5105	271	5	25	8	0	1653350	0.469	100000.000	100000.000	0.000	0.000	0.000	0.000	0.000	16.610	100	143	100	143	316	2384	100	965	"S745"
0	0	0	16	3	3	"inos"	"P35228"	16840	19340	70	5689	6167	2594	42	5209	5209	5214	199	3	93	59	0	197359	4.789	100000.000	100000.000	0.000	0.000	0.000	0.000	0.000	16.610	480	958	480	958	32	236	100	966	"S745"
0	0	0	16	4	3	"IRF-3 "	"Q14653"	17330	19340	190	6064	6081	392	6	5142	5142	5155	256	4	96	94	0	1556863	3.617	100000.000	100000.000	0.000	0.000	0.000	0.000	0.000	16.610	922	939	922	939	256	2088	100	967	"S396"
0	0	0	16	5	3	"IRF-3 "	"Q14653"	17820	19330	180	6146	6108	417	6	5138	5138	5159	241	4	94	89	0	1563740	3.938	100000.000	100000.000	0.000	0.000	0.000	0.000	0.000	16.610	1008	970	1008	970	256	1924	100	968	"S396"
0	0	0	16	6	3	"IRF-3 "	"Q14653"	18320	19330	190	6217	6265	646	10	5118	5118	5153	420	8	93	77	0	1603932	2.648	100000.000	100000.000	0.000	0.000	0.000	0.000	0.000	16.610	1099	1147	1099	1147	256	2088	100	969	"S396"
0	0	0	16	7	3	"Lyn"	"P07948"	18820	19330	80	5606	5648	290	5	5100	5100	5119	285	5	84	44	0	293685	1.856	100000.000	100000.000	0.000	0.000	0.000	0.000	0.000	16.610	506	548	506	548	52	340	100	970	"Y396"
0	0	0	16	8	3	"Lyn"	"P07948"	19320	19330	90	5819	5958	989	16	5085	5085	5192	1602	30	3	3	0	309817	0.478	100000.000	100000.000	0.000	0.000	0.000	0.000	0.000	16.610	734	873	734	873	52	420	100	971	"Y396"
0	0	0	16	9	3	"Lyn"	"P07948"	19820	19320	90	6000	7036	5028	71	5015	5015	5045	311	6	90	78	0	365896	6.402	100000.000	100000.000	0.000	0.000	0.000	0.000	0.000	16.610	985	2021	985	2021	52	420	100	972	"Y396"
0	0	0	16	1	4	"MAPK14"	"Q16539"	15840	19990	90	7709	7616	803	10	5110	5110	5169	477	9	96	94	0	396007	5.130	100000.000	100000.000	0.000	0.000	0.000	0.000	0.000	16.610	2599	2506	2599	2506	52	420	100	973	"Y322"
0	0	0	16	2	4	"MAPK14"	"Q16539"	16340	19990	80	8076	8033	778	9	5169	5169	5195	257	4	100	98	0	417705	11.043	100000.000	100000.000	0.000	0.000	0.000	0.000	0.000	16.610	2907	2864	2907	2864	52	340	100	974	"Y322"
0	0	0	16	3	4	"MAPK14"	"Q16539"	16840	19980	80	8119	7623	1365	17	5250	5250	5247	239	4	80	78	0	396415	9.941	100000.000	100000.000	0.000	0.000	0.000	0.000	0.000	16.610	2869	2373	2869	2373	52	340	100	975	"Y322"
0	0	0	16	4	4	"Mek1"	"Q02750"	17340	19980	80	5878	5888	417	7	5261	5261	5276	212	4	86	73	0	306192	2.887	100000.000	100000.000	0.000	0.000	0.000	0.000	0.000	16.610	617	627	617	627	52	340	100	976	"S217"
0	0	0	16	5	4	"Mek1"	"Q02750"	17830	19970	70	6024	6016	313	5	5255	5255	5275	243	4	93	87	0	192519	3.049	100000.000	100000.000	0.000	0.000	0.000	0.000	0.000	16.610	769	761	769	761	32	236	100	977	"S217"
0	0	0	16	6	4	"Mek1"	"Q02750"	18340	19960	80	6032	5976	411	6	5257	5257	5348	862	16	38	0	0	310745	0.729	100000.000	100000.000	0.000	0.000	0.000	0.000	0.000	16.610	775	719	775	719	52	340	100	978	"S217"
0	0	0	16	7	4	"P300"	"Q09472"	18820	19970	90	5867	5853	232	3	5218	5218	5230	299	5	88	59	0	304363	2.084	100000.000	100000.000	0.000	0.000	0.000	0.000	0.000	16.610	649	635	649	635	52	420	100	979	"S89"
0	0	0	16	8	4	"P300"	"Q09472"	19330	19980	110	5883	5927	445	7	5088	5088	5109	260	5	95	83	0	474189	3.146	100000.000	100000.000	0.000	0.000	0.000	0.000	0.000	16.610	795	839	795	839	80	656	100	980	"S89"
0	0	0	16	9	4	"P300"	"Q09472"	19830	19970	120	5690	5613	384	6	4998	4998	5023	312	6	76	55	0	673618	1.891	100000.000	100000.000	0.000	0.000	0.000	0.000	0.000	16.610	692	615	692	615	120	820	100	981	"S89"
0	0	0	16	1	5	"PPP2CA "	"P67775"	15840	20640	120	6784	6549	711	10	5136	5136	5145	231	4	87	85	0	785852	6.078	100000.000	100000.000	0.000	0.000	0.000	0.000	0.000	16.610	1648	1413	1648	1413	120	820	100	982	"T307"
0	0	0	16	2	5	"PPP2CA "	"P67775"	16340	20630	100	7311	7300	545	7	5219	5219	5222	263	5	100	98	0	584009	7.901	100000.000	100000.000	0.000	0.000	0.000	0.000	0.000	16.610	2092	2081	2092	2081	80	560	100	983	"T307"
0	0	0	16	3	5	"PPP2CA "	"P67775"	16850	20630	130	7120	6762	844	12	5213	5213	5230	283	5	85	80	0	811399	5.413	100000.000	100000.000	0.000	0.000	0.000	0.000	0.000	16.610	1907	1549	1907	1549	120	940	100	984	"T307"
0	0	0	16	4	5	"rab4"	"P20338"	17340	20610	80	5961	5908	330	5	5249	5249	5290	432	8	78	25	0	307204	1.431	100000.000	100000.000	0.000	0.000	0.000	0.000	0.000	16.610	712	659	712	659	52	340	100	985	"Y189"
0	0	0	16	5	5	"rab4"	"P20338"	17840	20610	70	5926	5935	247	4	5241	5241	5252	230	4	100	81	0	189922	2.970	100000.000	100000.000	0.000	0.000	0.000	0.000	0.000	16.610	685	694	685	694	32	236	100	986	"Y189"
0	0	0	16	6	5	"rab4"	"P20338"	18320	20610	110	5810	6379	2384	37	5260	5260	5478	1748	31	10	6	0	510358	0.515	100000.000	100000.000	0.000	0.000	0.000	0.000	0.000	16.610	550	1119	550	1119	80	656	100	987	"Y189"
0	0	0	16	7	5	"STAT2 "	"P52630"	18830	20610	170	22106	21454	4329	20	5188	5188	5204	241	4	100	99	0	4462378	67.427	100000.000	100000.000	0.000	0.000	0.000	0.000	0.000	16.610	16918	16266	16918	16266	208	1660	100	988	"Y690"
0	0	0	16	8	5	"STAT2 "	"P52630"	19330	20600	180	22306	19904	6531	32	5152	5152	5162	295	5	95	94	0	5095443	49.973	100000.000	100000.000	0.000	0.000	0.000	0.000	0.000	16.610	17154	14752	17154	14752	256	1924	100	989	"Y690"
0	0	0	16	9	5	"STAT2 "	"P52630"	19830	20600	180	22875	20548	6843	33	5039	5039	5077	666	13	93	92	0	5260239	23.230	100000.000	100000.000	0.000	0.000	0.000	0.000	0.000	16.610	17836	15509	17836	15509	256	1924	100	990	"Y690"
0	0	0	16	1	6	"STAT5B "	"P51692"	15850	21280	120	6300	6270	455	7	5134	5134	5156	367	7	91	85	0	752356	3.035	100000.000	100000.000	0.000	0.000	0.000	0.000	0.000	16.610	1166	1136	1166	1136	120	820	100	991	"Y740"
0	0	0	16	2	6	"STAT5B "	"P51692"	16350	21270	130	6484	6398	486	7	5199	5199	5211	256	4	93	86	0	767762	4.637	100000.000	100000.000	0.000	0.000	0.000	0.000	0.000	16.610	1285	1199	1285	1199	120	940	100	992	"Y740"
0	0	0	16	3	6	"STAT5B "	"P51692"	16840	21270	120	6454	6389	499	7	5242	5242	5260	273	5	92	85	0	766622	4.136	100000.000	100000.000	0.000	0.000	0.000	0.000	0.000	16.610	1212	1147	1212	1147	120	820	100	993	"Y740"
0	0	0	16	4	6	"Syk "	"P43405"	17340	21260	110	6721	6628	566	8	5233	5233	5253	239	4	92	90	0	530275	5.753	100000.000	100000.000	0.000	0.000	0.000	0.000	0.000	16.610	1488	1395	1488	1395	80	656	100	994	"Y525/6"
0	0	0	16	5	6	"Syk "	"P43405"	17850	21260	130	6920	6823	605	8	5289	5289	5311	374	7	90	87	0	818777	4.043	100000.000	100000.000	0.000	0.000	0.000	0.000	0.000	16.610	1631	1534	1631	1534	120	940	100	995	"Y525/6"
0	0	0	16	6	6	"Syk "	"P43405"	18340	21260	130	7192	7127	685	9	5233	5233	5295	1170	22	90	16	0	855243	1.566	100000.000	100000.000	0.000	0.000	0.000	0.000	0.000	16.610	1959	1894	1959	1894	120	940	100	996	"Y525/6"
0	0	0	16	7	6	"14-3-3 beta"	"P31946"	18850	21250	150	8176	8130	811	9	5192	5192	5266	1700	32	95	12	0	1268321	1.685	100000.000	100000.000	0.000	0.000	0.000	0.000	0.000	16.610	2984	2938	2984	2938	156	1272	100	997	"S59"
0	0	0	16	8	6	"14-3-3 beta"	"P31946"	19350	21250	160	8035	7845	1111	14	5156	5156	5178	298	5	97	95	0	1631791	8.950	100000.000	100000.000	0.000	0.000	0.000	0.000	0.000	16.610	2879	2689	2879	2689	208	1512	100	998	"S59"
0	0	0	16	9	6	"14-3-3 beta"	"P31946"	19840	21250	150	7850	7856	567	7	5063	5063	5098	470	9	100	98	0	1225596	5.868	100000.000	100000.000	0.000	0.000	0.000	0.000	0.000	16.610	2787	2793	2787	2793	156	1272	100	999	"S59"
-75	0	0	16	1	7	"empty"	"empty"	15820	21900	200	5110	5140	228	4	5127	5127	5139	285	5	9	1	0	1624260	0.004	100000.000	100000.000	0.000	0.000	0.000	0.000	0.000	16.610	-17	13	-17	13	316	2384	100	1000	"empty"
-75	0	0	16	2	7	"empty"	"empty"	16320	21900	200	5207	5216	225	4	5208	5208	5226	296	5	8	0	0	1648166	-0.034	100000.000	100000.000	0.000	0.000	0.000	0.000	0.000	16.610	-1	8	-1	8	316	2384	100	1001	"empty"
-75	0	0	16	3	7	"empty"	"empty"	16820	21900	200	5234	5237	245	4	5289	5289	5310	333	6	3	0	0	1654922	-0.219	100000.000	100000.000	0.000	0.000	0.000	0.000	0.000	16.610	-55	-52	-55	-52	316	2384	100	1002	"empty"
-75	0	0	16	4	7	"empty"	"empty"	17320	21900	200	5261	5278	233	4	5279	5279	5312	684	12	0	0	0	1667800	-0.050	100000.000	100000.000	0.000	0.000	0.000	0.000	0.000	16.610	-18	-1	-18	-1	316	2384	100	1003	"empty"
-75	0	0	16	5	7	"empty"	"empty"	17820	21900	200	5307	5322	263	4	5296	5296	5317	276	5	9	1	0	1681795	0.018	100000.000	100000.000	0.000	0.000	0.000	0.000	0.000	16.610	11	26	11	26	316	2384	100	1004	"empty"
-75	0	0	16	6	7	"empty"	"empty"	18320	21900	200	5245	5388	992	18	5263	5263	5296	388	7	6	4	0	1702517	0.237	100000.000	100000.000	0.000	0.000	0.000	0.000	0.000	16.610	-18	125	-18	125	316	2384	100	1005	"empty"
0	0	0	16	7	7	"Control-Spot"	"p-Tyr"	18840	21910	90	19253	22852	16196	70	5214	5214	5213	252	4	84	69	0	1188284	69.996	100000.000	100000.000	0.000	0.000	0.000	0.000	0.000	16.610	14039	17638	14039	17638	52	420	100	1006	"Control-Spot"
0	0	0	16	8	7	"Control-Spot"	"p-Tyr"	19330	21900	70	40994	35636	11252	31	5244	5244	5287	519	9	100	96	0	1140348	58.476	100000.000	100000.000	0.000	0.000	0.000	0.000	0.000	16.610	35750	30392	35750	30392	32	236	100	1007	"Control-Spot"
0	0	0	16	9	7	"Control-Spot"	"p-Tyr"	19840	21890	70	40615	33402	13241	39	5163	5163	5183	256	4	96	93	0	1068866	110.230	100000.000	100000.000	0.000	0.000	0.000	0.000	0.000	16.610	35452	28239	35452	28239	32	236	100	1008	"Control-Spot"
0	0	0	17	1	1	"ACTA1"	"P68133"	2320	24500	200	5295	5406	882	16	5116	5116	5124	351	6	31	12	0	1708211	0.803	100000.000	100000.000	0.000	0.000	0.000	0.000	0.000	16.610	179	290	179	290	316	2384	100	1009	"Y55"
0	0	0	17	2	1	"ACTA1"	"P68133"	2820	24490	200	5226	5272	414	7	5079	5079	5096	298	5	29	12	0	1665937	0.591	100000.000	100000.000	0.000	0.000	0.000	0.000	0.000	16.610	147	193	147	193	316	2384	100	1010	"Y55"
0	0	0	17	3	1	"ACTA1"	"P68133"	3320	24500	70	5870	5859	465	7	5180	5180	5203	344	6	78	50	0	187492	1.907	100000.000	100000.000	0.000	0.000	0.000	0.000	0.000	16.610	690	679	690	679	32	236	100	1011	"Y55"
0	0	0	17	4	1	"A-Raf"	"P10398"	3830	24480	90	6333	6259	517	8	5148	5148	5146	303	5	88	82	0	325461	3.673	100000.000	100000.000	0.000	0.000	0.000	0.000	0.000	16.610	1185	1111	1185	1111	52	420	100	1012	"S214"
0	0	0	17	5	1	"A-Raf"	"P10398"	4330	24470	90	6473	6392	547	8	5094	5094	5088	315	6	94	88	0	332395	4.140	100000.000	100000.000	0.000	0.000	0.000	0.000	0.000	16.610	1379	1298	1379	1298	52	420	100	1013	"S214"
0	0	0	17	6	1	"A-Raf"	"P10398"	4830	24470	90	6651	6599	532	8	5187	5187	5190	265	5	96	94	0	343137	5.317	100000.000	100000.000	0.000	0.000	0.000	0.000	0.000	16.610	1464	1412	1464	1412	52	420	100	1014	"S214"
0	0	0	17	7	1	"Cdk2"	"P24941"	5300	24500	110	6348	6349	396	6	5166	5166	5193	327	6	97	96	0	507880	3.535	100000.000	100000.000	0.000	0.000	0.000	0.000	0.000	16.610	1182	1183	1182	1183	80	656	100	1015	"Y179"
0	0	0	17	8	1	"Cdk2"	"P24941"	5810	24490	100	6622	6654	662	9	5253	5253	5272	290	5	98	95	0	532291	4.766	100000.000	100000.000	0.000	0.000	0.000	0.000	0.000	16.610	1369	1401	1369	1401	80	560	100	1016	"Y179"
0	0	0	17	9	1	"Cdk2"	"P24941"	6330	24480	110	6369	6441	713	11	5160	5160	5181	402	7	91	80	0	515241	3.134	100000.000	100000.000	0.000	0.000	0.000	0.000	0.000	16.610	1209	1281	1209	1281	80	656	100	1017	"Y179"
0	0	0	17	1	2	"Cofilin 1"	"P23528"	2320	25140	70	5943	5937	345	5	5029	5029	5064	287	5	93	90	0	189994	3.042	100000.000	100000.000	0.000	0.000	0.000	0.000	0.000	16.610	914	908	914	908	32	236	100	1018	"S2"
0	0	0	17	2	2	"Cofilin 1"	"P23528"	2830	25150	70	6062	6057	252	4	4982	4982	5004	361	7	100	87	0	193812	2.917	100000.000	100000.000	0.000	0.000	0.000	0.000	0.000	16.610	1080	1075	1080	1075	32	236	100	1019	"S2"
0	0	0	17	3	2	"Cofilin 1"	"P23528"	3340	25150	70	5996	6012	294	4	5061	5061	5076	320	6	100	87	0	192370	2.925	100000.000	100000.000	0.000	0.000	0.000	0.000	0.000	16.610	935	951	935	951	32	236	100	1020	"S2"
0	0	0	17	4	2	"CTNNB1"	"P35222"	3820	25130	200	5070	5126	414	8	5094	5094	5109	358	7	12	3	0	1619667	0.047	100000.000	100000.000	0.000	0.000	0.000	0.000	0.000	16.610	-24	32	-24	32	316	2384	100	1021	"S675"
0	0	0	17	5	2	"CTNNB1"	"P35222"	4320	25130	200	5091	5092	303	5	5131	5131	5142	313	6	10	1	0	1608999	-0.160	100000.000	100000.000	0.000	0.000	0.000	0.000	0.000	16.610	-40	-39	-40	-39	316	2384	100	1022	"S675"
0	0	0	17	6	2	"CTNNB1"	"P35222"	4820	25120	200	5102	5126	270	5	5224	5224	5222	318	6	6	0	0	1619870	-0.302	100000.000	100000.000	0.000	0.000	0.000	0.000	0.000	16.610	-122	-98	-122	-98	316	2384	100	1023	"S675"
0	0	0	17	7	2	"EGFR"	"P00533"	5320	25120	120	6018	6088	742	12	5355	5355	5345	306	5	82	55	0	730508	2.428	100000.000	100000.000	0.000	0.000	0.000	0.000	0.000	16.610	663	733	663	733	120	820	100	1024	"T693"
0	0	0	17	8	2	"EGFR"	"P00533"	5820	25120	130	6095	6067	337	5	5420	5420	5449	466	8	72	13	0	728095	1.326	100000.000	100000.000	0.000	0.000	0.000	0.000	0.000	16.610	675	647	675	647	120	940	100	1025	"T693"
0	0	0	17	9	2	"EGFR"	"P00533"	6320	25110	120	6035	6010	337	5	5292	5292	5322	309	5	88	65	0	721188	2.227	100000.000	100000.000	0.000	0.000	0.000	0.000	0.000	16.610	743	718	743	718	120	820	100	1026	"T693"
0	0	0	17	1	3	"JAK1"	"P23458"	2330	25800	200	4994	5444	1322	24	4986	4986	5002	294	5	23	14	0	1720398	1.503	100000.000	100000.000	0.000	0.000	0.000	0.000	0.000	16.610	8	458	8	458	316	2384	100	1027	"Y1035"
0	0	0	17	2	3	"JAK1"	"P23458"	2830	25800	70	9190	9047	876	9	4961	4961	5015	515	10	100	100	0	289517	7.829	100000.000	100000.000	0.000	0.000	0.000	0.000	0.000	16.610	4229	4086	4229	4086	32	236	100	1028	"Y1035"
0	0	0	17	3	3	"JAK1"	"P23458"	3330	25790	80	8860	8333	1486	17	4958	4958	4970	287	5	90	88	0	433315	11.718	100000.000	100000.000	0.000	0.000	0.000	0.000	0.000	16.610	3902	3375	3902	3375	52	340	100	1029	"Y1035"
0	0	0	17	4	3	"JNK2"	"P45984"	3840	25780	150	8181	8124	1007	12	5051	5051	5079	298	5	97	96	0	1267274	10.218	100000.000	100000.000	0.000	0.000	0.000	0.000	0.000	16.610	3130	3073	3130	3073	156	1272	100	1030	"T183"
0	0	0	17	5	3	"JNK2"	"P45984"	4340	25780	150	7810	7782	732	9	5162	5162	5165	297	5	100	98	0	1213922	8.811	100000.000	100000.000	0.000	0.000	0.000	0.000	0.000	16.610	2648	2620	2648	2620	156	1272	100	1031	"T183"
0	0	0	17	6	3	"JNK2"	"P45984"	4820	25780	150	7666	7665	631	8	5197	5197	5190	286	5	98	97	0	1195750	8.654	100000.000	100000.000	0.000	0.000	0.000	0.000	0.000	16.610	2469	2468	2469	2468	156	1272	100	1032	"T183"
0	0	0	17	7	3	"Kit "	"P10721"	5320	25760	90	6618	6507	619	9	5311	5311	5315	260	4	88	86	0	338374	4.585	100000.000	100000.000	0.000	0.000	0.000	0.000	0.000	16.610	1307	1196	1307	1196	52	420	100	1033	"Y721"
0	0	0	17	8	3	"Kit "	"P10721"	5830	25760	90	6982	6872	500	7	5428	5428	5436	280	5	92	92	0	357359	5.129	100000.000	100000.000	0.000	0.000	0.000	0.000	0.000	16.610	1554	1444	1554	1444	52	420	100	1034	"Y721"
0	0	0	17	9	3	"Kit "	"P10721"	6330	25760	90	6784	6783	478	7	5354	5354	5326	299	5	96	96	0	352723	4.873	100000.000	100000.000	0.000	0.000	0.000	0.000	0.000	16.610	1430	1429	1430	1429	52	420	100	1035	"Y721"
0	0	0	17	1	4	"MK3"	"P22001"	2340	26440	90	10138	9969	1028	10	5020	5020	5032	346	6	98	98	0	518378	14.269	100000.000	100000.000	0.000	0.000	0.000	0.000	0.000	16.610	5118	4949	5118	4949	52	420	100	1036	"Y187"
0	0	0	17	2	4	"MK3"	"P22001"	2830	26440	80	11870	11590	1303	11	4991	4991	4998	287	5	100	100	0	602678	22.969	100000.000	100000.000	0.000	0.000	0.000	0.000	0.000	16.610	6879	6599	6879	6599	52	340	100	1037	"Y187"
0	0	0	17	3	4	"MK3"	"P22001"	3340	26440	80	11410	11238	1236	10	5058	5058	5075	334	6	100	100	0	584400	18.452	100000.000	100000.000	0.000	0.000	0.000	0.000	0.000	16.610	6352	6180	6352	6180	52	340	100	1038	"Y187"
0	0	0	17	4	4	"NFAT1 "	"Q13469"	3840	26420	100	5864	5875	700	11	5128	5128	5144	251	4	87	73	0	469997	2.912	100000.000	100000.000	0.000	0.000	0.000	0.000	0.000	16.610	736	747	736	747	80	560	100	1039	"S326"
0	0	0	17	5	4	"NFAT1 "	"Q13469"	4340	26420	100	5644	5670	451	7	5095	5095	5114	319	6	72	36	0	453634	1.743	100000.000	100000.000	0.000	0.000	0.000	0.000	0.000	16.610	549	575	549	575	80	560	100	1040	"S326"
0	0	0	17	6	4	"NFAT1 "	"Q13469"	4830	26410	80	5777	5780	283	4	5211	5211	5188	249	4	88	55	0	300563	2.378	100000.000	100000.000	0.000	0.000	0.000	0.000	0.000	16.610	566	569	566	569	52	340	100	1041	"S326"
0	0	0	17	7	4	"NFkB-p65 "	"Q04206"	5330	26420	90	6566	6640	1370	20	5330	5330	5339	372	6	92	84	0	345291	3.497	100000.000	100000.000	0.000	0.000	0.000	0.000	0.000	16.610	1236	1310	1236	1310	52	420	100	1042	"S276"
0	0	0	17	8	4	"NFkB-p65 "	"Q04206"	5830	26410	100	6448	6312	594	9	5374	5374	5404	294	5	76	70	0	504990	3.088	100000.000	100000.000	0.000	0.000	0.000	0.000	0.000	16.610	1074	938	1074	938	80	560	100	1043	"S276"
0	0	0	17	9	4	"NFkB-p65 "	"Q04206"	6330	26400	100	6484	6380	646	10	5353	5353	5353	215	4	90	78	0	510362	4.777	100000.000	100000.000	0.000	0.000	0.000	0.000	0.000	16.610	1131	1027	1131	1027	80	560	100	1044	"S276"
0	0	0	17	1	5	"PDGFRb"	"P09619"	2340	27080	130	15729	14934	3810	25	5054	5054	5088	427	8	95	94	0	1792128	23.059	100000.000	100000.000	0.000	0.000	0.000	0.000	0.000	16.610	10675	9880	10675	9880	120	940	100	1045	"Y686"
0	0	0	17	2	5	"PDGFRb"	"P09619"	2850	27090	110	18182	17721	2389	13	5019	5019	5039	347	6	100	98	0	1417703	36.548	100000.000	100000.000	0.000	0.000	0.000	0.000	0.000	16.610	13163	12702	13163	12702	80	656	100	1046	"Y686"
0	0	0	17	3	5	"PDGFRb"	"P09619"	3350	27080	120	17638	15340	4649	30	5046	5046	5082	609	11	90	87	0	1840798	16.844	100000.000	100000.000	0.000	0.000	0.000	0.000	0.000	16.610	12592	10294	12592	10294	120	820	100	1047	"Y686"
0	0	0	17	4	5	"PELI2"	"Q96FA3"	3840	27060	130	8029	7957	607	7	5164	5164	5196	576	11	99	97	0	954810	4.793	100000.000	100000.000	0.000	0.000	0.000	0.000	0.000	16.610	2865	2793	2865	2793	120	940	100	1048	"T290"
0	0	0	17	5	5	"PELI2"	"Q96FA3"	4340	27070	140	7664	7389	895	12	5130	5130	5115	295	5	91	91	0	1152736	7.708	100000.000	100000.000	0.000	0.000	0.000	0.000	0.000	16.610	2534	2259	2534	2259	156	1140	100	1049	"T290"
0	0	0	17	6	5	"PELI2"	"Q96FA3"	4840	27060	140	7448	7277	925	12	5133	5133	5147	435	8	93	88	0	1135174	4.897	100000.000	100000.000	0.000	0.000	0.000	0.000	0.000	16.610	2315	2144	2315	2144	156	1140	100	1050	"T290"
0	0	0	17	7	5	"sek1"	"P45985"	5340	27050	80	6255	6294	541	8	5270	5270	5289	279	5	96	82	0	327268	3.602	100000.000	100000.000	0.000	0.000	0.000	0.000	0.000	16.610	985	1024	985	1024	52	340	100	1051	"S2315"
0	0	0	17	8	5	"sek1"	"P45985"	5840	27060	90	6120	6091	313	5	5276	5276	5268	241	4	96	84	0	316728	3.415	100000.000	100000.000	0.000	0.000	0.000	0.000	0.000	16.610	844	815	844	815	52	420	100	1052	"S2315"
0	0	0	17	9	5	"sek1"	"P45985"	6340	27040	90	6159	6241	336	5	5341	5341	5360	275	5	100	90	0	324507	3.204	100000.000	100000.000	0.000	0.000	0.000	0.000	0.000	16.610	818	900	818	900	52	420	100	1053	"S2315"
0	0	0	17	1	6	"SMAD3"	"Q15796"	2340	27720	140	6282	6482	1795	27	5072	5072	5080	288	5	98	95	0	1011249	4.868	100000.000	100000.000	0.000	0.000	0.000	0.000	0.000	16.610	1210	1410	1210	1410	156	1140	100	1054	"S416"
0	0	0	17	2	6	"SMAD3"	"Q15796"	2850	27730	150	6194	6222	532	8	5100	5100	5123	302	5	96	91	0	970558	3.639	100000.000	100000.000	0.000	0.000	0.000	0.000	0.000	16.610	1094	1122	1094	1122	156	1272	100	1055	"S416"
0	0	0	17	3	6	"SMAD3"	"Q15796"	3340	27710	150	6040	6064	458	7	5021	5021	5047	279	5	96	92	0	945954	3.645	100000.000	100000.000	0.000	0.000	0.000	0.000	0.000	16.610	1019	1043	1019	1043	156	1272	100	1056	"S416"
0	0	0	17	4	6	"TAK1 "	"O43318"	3840	27710	170	8450	8304	891	10	5087	5087	5102	286	5	97	95	0	1727284	11.196	100000.000	100000.000	0.000	0.000	0.000	0.000	0.000	16.610	3363	3217	3363	3217	208	1660	100	1057	"T178"
0	0	0	17	5	6	"TAK1 "	"O43318"	4340	27710	170	8540	8527	1003	11	5163	5163	5147	320	6	98	97	0	1773701	10.563	100000.000	100000.000	0.000	0.000	0.000	0.000	0.000	16.610	3377	3364	3377	3364	208	1660	100	1058	"T178"
0	0	0	17	6	6	"TAK1 "	"O43318"	4840	27700	170	8117	8065	629	7	5185	5185	5188	298	5	98	98	0	1677500	9.654	100000.000	100000.000	0.000	0.000	0.000	0.000	0.000	16.610	2932	2880	2932	2880	208	1660	100	1059	"T178"
0	0	0	17	7	6	"TNIK"	"Q9UKE5"	5330	27700	110	7720	7661	668	8	5200	5200	5212	284	5	97	97	0	612849	8.623	100000.000	100000.000	0.000	0.000	0.000	0.000	0.000	16.610	2520	2461	2520	2461	80	656	100	1060	"T181"
0	0	0	17	8	6	"TNIK"	"Q9UKE5"	5840	27700	100	7803	7788	599	7	5294	5294	5313	280	5	98	98	0	623029	8.839	100000.000	100000.000	0.000	0.000	0.000	0.000	0.000	16.610	2509	2494	2509	2494	80	560	100	1061	"T181"
0	0	0	17	9	6	"TNIK"	"Q9UKE5"	6340	27700	120	7703	7373	1030	13	5262	5262	5258	385	7	90	86	0	884792	5.494	100000.000	100000.000	0.000	0.000	0.000	0.000	0.000	16.610	2441	2111	2441	2111	120	820	100	1062	"T181"
-75	0	0	17	1	7	"empty"	"empty"	2330	28340	200	5095	5097	296	5	5084	5084	5101	331	6	12	0	0	1610629	-0.012	100000.000	100000.000	0.000	0.000	0.000	0.000	0.000	16.610	11	13	11	13	316	2384	100	1063	"empty"
-75	0	0	17	2	7	"empty"	"empty"	2830	28340	200	5132	5143	225	4	5041	5041	5072	368	7	11	1	0	1625246	0.193	100000.000	100000.000	0.000	0.000	0.000	0.000	0.000	16.610	91	102	91	102	316	2384	100	1064	"empty"
-75	0	0	17	3	7	"empty"	"empty"	3330	28340	200	5152	5247	813	15	5071	5071	5094	312	6	18	6	0	1658162	0.490	100000.000	100000.000	0.000	0.000	0.000	0.000	0.000	16.610	81	176	81	176	316	2384	100	1065	"empty"
-75	0	0	17	4	7	"empty"	"empty"	3830	28340	200	5165	5177	323	6	5093	5093	5115	543	10	4	0	0	1635854	0.114	100000.000	100000.000	0.000	0.000	0.000	0.000	0.000	16.610	72	84	72	84	316	2384	100	1066	"empty"
-75	0	0	17	5	7	"empty"	"empty"	4330	28340	200	5124	5148	420	8	5169	5169	5171	317	6	9	2	0	1626808	-0.073	100000.000	100000.000	0.000	0.000	0.000	0.000	0.000	16.610	-45	-21	-45	-21	316	2384	100	1067	"empty"
-75	0	0	17	6	7	"empty"	"empty"	4830	28340	200	5217	5231	344	6	5207	5207	5206	285	5	15	3	0	1652900	0.088	100000.000	100000.000	0.000	0.000	0.000	0.000	0.000	16.610	10	24	10	24	316	2384	100	1068	"empty"
-75	0	0	17	7	7	"empty"	"empty"	5330	28340	200	5212	5217	223	4	5250	5250	5245	417	7	2	0	0	1648663	-0.067	100000.000	100000.000	0.000	0.000	0.000	0.000	0.000	16.610	-38	-33	-38	-33	316	2384	100	1069	"empty"
-75	0	0	17	8	7	"empty"	"empty"	5830	28340	200	5298	5354	494	9	5309	5309	5308	321	6	9	0	0	1691998	0.143	100000.000	100000.000	0.000	0.000	0.000	0.000	0.000	16.610	-11	45	-11	45	316	2384	100	1070	"empty"
-75	0	0	17	9	7	"empty"	"empty"	6330	28340	200	5353	5354	237	4	5346	5346	5342	283	5	9	1	0	1691925	0.042	100000.000	100000.000	0.000	0.000	0.000	0.000	0.000	16.610	7	8	7	8	316	2384	100	1071	"empty"
0	0	0	18	1	1	"PKACa "	"P17612"	6790	24500	120	8283	7875	1285	16	5098	5098	5116	409	7	86	85	0	945051	6.746	100000.000	100000.000	0.000	0.000	0.000	0.000	0.000	16.610	3185	2777	3185	2777	120	820	100	1072	"T197"
0	0	0	18	2	1	"PKACa "	"P17612"	7290	24500	120	7751	7627	1324	17	4900	4900	4946	426	8	90	87	0	915228	6.293	100000.000	100000.000	0.000	0.000	0.000	0.000	0.000	16.610	2851	2727	2851	2727	120	820	100	1073	"T197"
0	0	0	18	3	1	"PKACa "	"P17612"	7800	24500	110	7697	7725	639	8	5026	5026	5020	404	8	100	100	0	617962	6.696	100000.000	100000.000	0.000	0.000	0.000	0.000	0.000	16.610	2671	2699	2671	2699	80	656	100	1074	"T197"
0	0	0	18	4	1	"PTEN"	"P60484"	8290	24500	120	5551	5751	2140	37	4959	4959	4961	340	6	75	37	0	690170	2.324	100000.000	100000.000	0.000	0.000	0.000	0.000	0.000	16.610	592	792	592	792	120	820	100	1075	"Y315"
0	0	0	18	5	1	"PTEN"	"P60484"	8790	24510	90	5346	5394	310	5	5025	5025	5068	481	9	40	3	0	280477	0.678	100000.000	100000.000	0.000	0.000	0.000	0.000	0.000	16.610	321	369	321	369	52	420	100	1076	"Y315"
0	0	0	18	6	1	"PTEN"	"P60484"	9290	24490	130	5491	5503	231	4	5032	5032	5068	1060	20	0	0	0	660386	0.410	100000.000	100000.000	0.000	0.000	0.000	0.000	0.000	16.610	459	471	459	471	120	940	100	1077	"Y315"
0	0	0	18	7	1	"SOC3"	"O14543"	9800	24470	110	5492	5482	374	6	5031	5031	5042	220	4	72	51	0	438540	2.000	100000.000	100000.000	0.000	0.000	0.000	0.000	0.000	16.610	461	451	461	451	80	656	100	1078	"Y204"
0	0	0	18	8	1	"SOC3"	"O14543"	10290	24470	90	5662	5637	310	5	5058	5058	5058	262	5	86	55	0	293134	2.210	100000.000	100000.000	0.000	0.000	0.000	0.000	0.000	16.610	604	579	604	579	52	420	100	1079	"Y204"
0	0	0	18	9	1	"SOC3"	"O14543"	10800	24470	100	5621	5621	349	6	5015	5015	5020	254	5	83	63	0	449681	2.366	100000.000	100000.000	0.000	0.000	0.000	0.000	0.000	16.610	606	606	606	606	80	560	100	1080	"Y204"
0	0	0	18	1	2	"STAT3 "	"P40763"	6800	25140	130	6938	6778	550	8	5190	5190	5190	322	6	95	94	0	813406	4.932	100000.000	100000.000	0.000	0.000	0.000	0.000	0.000	16.610	1748	1588	1748	1588	120	940	100	1081	"S691"
0	0	0	18	2	2	"STAT3 "	"P40763"	7300	25140	120	6598	6815	2110	30	4997	4997	4994	364	7	94	90	0	817833	5.003	100000.000	100000.000	0.000	0.000	0.000	0.000	0.000	16.610	1601	1818	1601	1818	120	820	100	1082	"S691"
0	0	0	18	3	2	"STAT3 "	"P40763"	7810	25140	100	6383	6366	417	6	4944	4944	4939	343	6	100	98	0	509277	4.160	100000.000	100000.000	0.000	0.000	0.000	0.000	0.000	16.610	1439	1422	1439	1422	80	560	100	1083	"S691"
0	0	0	18	4	2	"STAT6 "	"P42226"	8300	25150	160	5630	5606	396	7	4920	4920	4943	366	7	82	48	0	1166017	1.811	100000.000	100000.000	0.000	0.000	0.000	0.000	0.000	16.610	710	686	710	686	208	1512	100	1084	"T645"
0	0	0	18	5	2	"STAT6 "	"P42226"	8800	25140	150	5563	5578	271	4	4931	4931	4935	261	5	94	66	0	870130	2.464	100000.000	100000.000	0.000	0.000	0.000	0.000	0.000	16.610	632	647	632	647	156	1272	100	1085	"T645"
0	0	0	18	6	2	"STAT6 "	"P42226"	9310	25140	150	5673	5692	280	4	4922	4922	4941	301	6	98	73	0	887874	2.495	100000.000	100000.000	0.000	0.000	0.000	0.000	0.000	16.610	751	770	751	770	156	1272	100	1086	"T645"
0	0	0	18	7	2	"14-3-3 beta"	"P31946"	9810	25130	140	12237	11774	1625	13	5014	5014	5023	265	5	99	98	0	1836702	25.475	100000.000	100000.000	0.000	0.000	0.000	0.000	0.000	16.610	7223	6760	7223	6760	156	1140	100	1087	"S185"
0	0	0	18	8	2	"14-3-3 beta"	"P31946"	10300	25130	120	13090	13080	722	5	5064	5064	5071	239	4	100	100	0	1569617	33.510	100000.000	100000.000	0.000	0.000	0.000	0.000	0.000	16.610	8026	8016	8026	8016	120	820	100	1088	"S185"
0	0	0	18	9	2	"14-3-3 beta"	"P31946"	10810	25130	130	13742	13419	1422	10	5119	5119	5130	345	6	99	99	0	1610251	24.026	100000.000	100000.000	0.000	0.000	0.000	0.000	0.000	16.610	8623	8300	8623	8300	120	940	100	1089	"S185"
0	0	0	18	1	3	"Tgfbr2"	"P37173"	6800	25770	150	5919	5894	378	6	5187	5187	5194	393	7	81	41	0	919495	1.781	100000.000	100000.000	0.000	0.000	0.000	0.000	0.000	16.610	732	707	732	707	156	1272	100	1090	"S409"
0	0	0	18	2	3	"Tgfbr2"	"P37173"	7310	25780	150	5761	5753	329	5	5045	5045	5056	339	6	85	53	0	897423	2.056	100000.000	100000.000	0.000	0.000	0.000	0.000	0.000	16.610	716	708	716	708	156	1272	100	1091	"S409"
0	0	0	18	3	3	"Tgfbr2"	"P37173"	7800	25780	150	5619	5619	349	6	4945	4945	4950	311	6	88	55	0	876534	2.151	100000.000	100000.000	0.000	0.000	0.000	0.000	0.000	16.610	674	674	674	674	156	1272	100	1092	"S409"
0	0	0	18	4	3	"Tyk2"	"P29597"	8310	25780	70	7150	7114	380	5	4922	4922	4942	380	7	100	100	0	227640	5.716	100000.000	100000.000	0.000	0.000	0.000	0.000	0.000	16.610	2228	2192	2228	2192	32	236	100	1093	"Y1054/5"
0	0	0	18	5	3	"Tyk2"	"P29597"	8810	25780	70	7045	7058	354	5	4906	4906	4924	219	4	100	100	0	225854	9.744	100000.000	100000.000	0.000	0.000	0.000	0.000	0.000	16.610	2139	2152	2139	2152	32	236	100	1094	"Y1054/5"
0	0	0	18	6	3	"Tyk2"	"P29597"	9310	25770	90	7110	6994	600	8	4963	4963	4998	351	7	96	94	0	363666	5.687	100000.000	100000.000	0.000	0.000	0.000	0.000	0.000	16.610	2147	2031	2147	2031	52	420	100	1095	"Y1054/5"
0	0	0	18	7	3	"caveolin-1"	"Q03135"	9810	25770	120	6795	6731	468	6	5025	5025	5034	246	4	97	96	0	807749	6.898	100000.000	100000.000	0.000	0.000	0.000	0.000	0.000	16.610	1770	1706	1770	1706	120	820	100	1096	"Y14"
0	0	0	18	8	3	"caveolin-1"	"Q03135"	10310	25770	120	6926	6942	491	7	5088	5088	5084	251	4	99	98	0	833017	7.402	100000.000	100000.000	0.000	0.000	0.000	0.000	0.000	16.610	1838	1854	1838	1854	120	820	100	1097	"Y14"
0	0	0	18	9	3	"caveolin-1"	"Q03135"	10810	25760	140	6841	6592	754	11	5132	5132	5167	820	15	80	53	0	1028391	1.738	100000.000	100000.000	0.000	0.000	0.000	0.000	0.000	16.610	1709	1460	1709	1460	156	1140	100	1098	"Y14"
0	0	0	18	1	4	"Cdc42 "	"P60953"	6810	26440	120	6586	6431	610	9	5190	5190	5218	655	12	80	57	0	771695	1.852	100000.000	100000.000	0.000	0.000	0.000	0.000	0.000	16.610	1396	1241	1396	1241	120	820	100	1099	"Y32"
0	0	0	18	2	4	"Cdc42 "	"P60953"	7310	26420	120	6241	6180	669	10	5042	5042	5086	962	18	67	5	0	741575	1.137	100000.000	100000.000	0.000	0.000	0.000	0.000	0.000	16.610	1199	1138	1199	1138	120	820	100	1100	"Y32"
0	0	0	18	3	4	"Cdc42 "	"P60953"	7810	26430	110	6260	6356	636	10	4953	4953	4973	357	7	98	96	0	508473	3.874	100000.000	100000.000	0.000	0.000	0.000	0.000	0.000	16.610	1307	1403	1307	1403	80	656	100	1101	"Y32"
0	0	0	18	4	4	"Flt3"	"P36888"	8300	26430	90	6262	6248	441	7	4923	4923	4951	318	6	96	94	0	324895	4.079	100000.000	100000.000	0.000	0.000	0.000	0.000	0.000	16.610	1339	1325	1339	1325	52	420	100	1102	"Y591"
0	0	0	18	5	4	"Flt3"	"P36888"	8800	26430	80	6443	6396	459	7	4951	4951	4955	241	4	98	96	0	332573	5.979	100000.000	100000.000	0.000	0.000	0.000	0.000	0.000	16.610	1492	1445	1492	1445	52	340	100	1103	"Y591"
0	0	0	18	6	4	"Flt3"	"P36888"	9310	26420	100	6399	6304	569	9	4995	4995	4996	221	4	93	91	0	504318	5.919	100000.000	100000.000	0.000	0.000	0.000	0.000	0.000	16.610	1404	1309	1404	1309	80	560	100	1104	"Y591"
0	0	0	18	7	4	"gp130 "	"P40189"	9810	26390	80	5687	5577	576	10	4907	4907	4842	477	9	65	32	0	290011	1.541	100000.000	100000.000	0.000	0.000	0.000	0.000	0.000	16.610	780	670	780	670	52	340	100	1105	"Y767"
0	0	0	18	8	4	"gp130 "	"P40189"	10310	26410	90	6259	6274	272	4	5143	5143	5148	268	5	100	100	0	326225	4.201	100000.000	100000.000	0.000	0.000	0.000	0.000	0.000	16.610	1116	1131	1116	1131	52	420	100	1106	"Y767"
0	0	0	18	9	4	"gp130 "	"P40189"	10810	26400	120	6147	6052	475	7	5144	5144	5154	281	5	86	77	0	726227	3.196	100000.000	100000.000	0.000	0.000	0.000	0.000	0.000	16.610	1003	908	1003	908	120	820	100	1107	"Y767"
0	0	0	18	1	5	"IKK-beta "	"O14920"	6820	27060	120	8969	8938	591	6	5240	5240	5241	291	5	100	100	0	1072604	12.704	100000.000	100000.000	0.000	0.000	0.000	0.000	0.000	16.610	3729	3698	3729	3698	120	820	100	1108	"Y199"
0	0	0	18	2	5	"IKK-beta "	"O14920"	7320	27070	140	8285	8017	987	12	5091	5091	5105	340	6	96	92	0	1250723	8.565	100000.000	100000.000	0.000	0.000	0.000	0.000	0.000	16.610	3194	2926	3194	2926	156	1140	100	1109	"Y199"
0	0	0	18	3	5	"IKK-beta "	"O14920"	7820	27060	130	7760	7722	653	8	5029	5029	5028	337	6	99	98	0	926668	7.994	100000.000	100000.000	0.000	0.000	0.000	0.000	0.000	16.610	2731	2693	2731	2693	120	940	100	1110	"Y199"
0	0	0	18	4	5	"IRAK1"	"P51617"	8320	27060	140	7532	7329	1005	13	5002	5002	5004	310	6	92	90	0	1143389	7.500	100000.000	100000.000	0.000	0.000	0.000	0.000	0.000	16.610	2530	2327	2530	2327	156	1140	100	1111	"T209"
0	0	0	18	5	5	"IRAK1"	"P51617"	8820	27070	130	7491	7785	2756	35	4970	4970	4999	393	7	98	97	0	934188	7.089	100000.000	100000.000	0.000	0.000	0.000	0.000	0.000	16.610	2521	2815	2521	2815	120	940	100	1112	"T209"
0	0	0	18	6	5	"IRAK1"	"P51617"	9320	27070	140	7605	7295	931	12	5010	5010	5016	238	4	92	88	0	1137965	9.576	100000.000	100000.000	0.000	0.000	0.000	0.000	0.000	16.610	2595	2285	2595	2285	156	1140	100	1113	"T209"
0	0	0	18	7	5	"IRS-1"	"P35568"	9820	27070	100	6035	5944	595	10	5070	5070	5085	328	6	78	68	0	475524	2.619	100000.000	100000.000	0.000	0.000	0.000	0.000	0.000	16.610	965	874	965	874	80	560	100	1114	"S312"
0	0	0	18	8	5	"IRS-1"	"P35568"	10310	27060	80	6156	6164	487	7	5130	5130	5116	245	4	94	92	0	320528	4.278	100000.000	100000.000	0.000	0.000	0.000	0.000	0.000	16.610	1026	1034	1026	1034	52	340	100	1115	"S312"
0	0	0	18	9	5	"IRS-1"	"P35568"	10820	27060	100	6026	5892	518	8	5122	5122	5134	280	5	75	62	0	471369	2.707	100000.000	100000.000	0.000	0.000	0.000	0.000	0.000	16.610	904	770	904	770	80	560	100	1116	"S312"
0	0	0	18	1	6	"Malt1"	"Q9UDY8"	6810	27680	200	4984	4998	347	6	5251	5251	5255	402	7	2	0	0	1579352	-0.639	100000.000	100000.000	0.000	0.000	0.000	0.000	0.000	16.610	-267	-253	-267	-253	316	2384	100	1117	"S135"
0	0	0	18	2	6	"Malt1"	"Q9UDY8"	7310	27680	130	4853	4852	323	6	5106	5106	5096	409	8	4	0	0	582287	-0.597	100000.000	100000.000	0.000	0.000	0.000	0.000	0.000	16.610	-253	-254	-253	-254	120	940	100	1118	"S135"
0	0	0	18	3	6	"Malt1"	"Q9UDY8"	7820	27690	200	4887	4879	392	8	5042	5042	5023	338	6	10	0	0	1541910	-0.426	100000.000	100000.000	0.000	0.000	0.000	0.000	0.000	16.610	-155	-163	-155	-163	316	2384	100	1119	"S135"
0	0	0	18	4	6	"MEK1 "	"Q02750"	8330	27700	100	6248	6178	469	7	4959	4959	4968	276	5	92	88	0	494245	4.384	100000.000	100000.000	0.000	0.000	0.000	0.000	0.000	16.610	1289	1219	1289	1219	80	560	100	1120	"T385"
0	0	0	18	5	6	"MEK1 "	"Q02750"	8820	27720	100	6326	6211	492	7	5007	5007	5011	321	6	91	87	0	496840	3.738	100000.000	100000.000	0.000	0.000	0.000	0.000	0.000	16.610	1319	1204	1319	1204	80	560	100	1121	"T385"
0	0	0	18	6	6	"MEK1 "	"Q02750"	9320	27710	90	6391	6358	269	4	5056	5056	5060	222	4	100	98	0	330608	5.847	100000.000	100000.000	0.000	0.000	0.000	0.000	0.000	16.610	1335	1302	1335	1302	52	420	100	1122	"T385"
0	0	0	18	7	6	"p47phox "	"P14598"	9830	27700	110	5221	5269	344	6	5095	5095	5096	248	4	31	12	0	421528	0.698	100000.000	100000.000	0.000	0.000	0.000	0.000	0.000	16.610	126	174	126	174	80	656	100	1123	"S359"
0	0	0	18	8	6	"p47phox "	"P14598"	10310	27690	200	5184	5158	274	5	5121	5121	5136	325	6	13	0	0	1629830	0.068	100000.000	100000.000	0.000	0.000	0.000	0.000	0.000	16.610	63	37	63	37	316	2384	100	1124	"S359"
0	0	0	18	9	6	"p47phox "	"P14598"	10810	27690	200	5209	5229	282	5	5148	5148	5213	1213	23	0	0	0	1652369	0.013	100000.000	100000.000	0.000	0.000	0.000	0.000	0.000	16.610	61	81	61	81	316	2384	100	1125	"S359"
-75	0	0	18	1	7	"empty"	"empty"	6810	28330	200	5280	5298	296	5	5277	5277	5298	539	10	3	1	0	1674097	0.000	100000.000	100000.000	0.000	0.000	0.000	0.000	0.000	16.610	3	21	3	21	316	2384	100	1126	"empty"
-75	0	0	18	2	7	"empty"	"empty"	7310	28330	200	5137	5156	536	10	5134	5134	5134	395	7	7	0	0	1629167	0.056	100000.000	100000.000	0.000	0.000	0.000	0.000	0.000	16.610	3	22	3	22	316	2384	100	1127	"empty"
-75	0	0	18	3	7	"empty"	"empty"	7810	28330	200	5027	5012	264	5	5017	5017	5025	386	7	7	0	0	1583938	-0.034	100000.000	100000.000	0.000	0.000	0.000	0.000	0.000	16.610	10	-5	10	-5	316	2384	100	1128	"empty"
-75	0	0	18	4	7	"empty"	"empty"	8310	28330	200	5029	5019	269	5	4979	4979	4992	384	7	8	0	0	1586110	0.070	100000.000	100000.000	0.000	0.000	0.000	0.000	0.000	16.610	50	40	50	40	316	2384	100	1129	"empty"
-75	0	0	18	5	7	"empty"	"empty"	8810	28330	200	5020	5030	300	5	4982	4982	5009	697	13	0	0	0	1589464	0.030	100000.000	100000.000	0.000	0.000	0.000	0.000	0.000	16.610	38	48	38	48	316	2384	100	1130	"empty"
-75	0	0	18	6	7	"empty"	"empty"	9310	28330	200	5042	5083	467	9	5040	5040	5055	281	5	11	2	0	1606072	0.100	100000.000	100000.000	0.000	0.000	0.000	0.000	0.000	16.610	2	43	2	43	316	2384	100	1131	"empty"
0	0	0	18	7	7	"GLQAWPG-pS-AIPQFLG_GLQAWPGEAIPQFLG_20vs80"	"GLQAWPG-pS-AIPQFLG_GLQAWPGEAIPQFLG_20vs80"	9820	28340	80	10807	10465	1446	13	5087	5087	5098	238	4	100	100	0	544190	22.550	100000.000	100000.000	0.000	0.000	0.000	0.000	0.000	16.610	5720	5378	5720	5378	52	340	100	1132	"GLQAWPG-pS-AIPQFLG_GLQAWPGEAIPQFLG_20vs80"
0	0	0	18	8	7	"GLQAWPG-pS-AIPQFLG_GLQAWPGEAIPQFLG_20vs80"	"GLQAWPG-pS-AIPQFLG_GLQAWPGEAIPQFLG_20vs80"	10320	28330	80	10929	10340	1956	18	5172	5172	5167	257	4	96	94	0	537680	20.128	100000.000	100000.000	0.000	0.000	0.000	0.000	0.000	16.610	5757	5168	5757	5168	52	340	100	1133	"GLQAWPG-pS-AIPQFLG_GLQAWPGEAIPQFLG_20vs80"
0	0	0	18	9	7	"GLQAWPG-pS-AIPQFLG_GLQAWPGEAIPQFLG_20vs80"	"GLQAWPG-pS-AIPQFLG_GLQAWPGEAIPQFLG_20vs80"	10810	28330	80	10988	10536	1494	14	5219	5219	5219	377	7	96	94	0	547847	14.103	100000.000	100000.000	0.000	0.000	0.000	0.000	0.000	16.610	5769	5317	5769	5317	52	340	100	1134	"GLQAWPG-pS-AIPQFLG_GLQAWPGEAIPQFLG_20vs80"
0	0	0	19	1	1	"JAK1"	"P23458"	11270	24460	90	5905	5878	272	4	5023	5023	5044	264	5	98	84	0	305644	3.159	100000.000	100000.000	0.000	0.000	0.000	0.000	0.000	16.610	882	855	882	855	52	420	100	1135	"Y220"
0	0	0	19	2	1	"JAK1"	"P23458"	11770	24470	100	5768	5871	757	12	5041	5041	5055	230	4	100	91	0	469679	3.548	100000.000	100000.000	0.000	0.000	0.000	0.000	0.000	16.610	727	830	727	830	80	560	100	1136	"Y220"
0	0	0	19	3	1	"JAK1"	"P23458"	12260	24460	120	5608	5586	389	6	5062	5062	5074	254	5	73	57	0	670315	2.016	100000.000	100000.000	0.000	0.000	0.000	0.000	0.000	16.610	546	524	546	524	120	820	100	1137	"Y220"
0	0	0	19	4	1	"Jun "	"P05412"	12780	24460	70	6128	6100	265	4	5065	5065	5063	266	5	100	93	0	195214	3.898	100000.000	100000.000	0.000	0.000	0.000	0.000	0.000	16.610	1063	1035	1063	1035	32	236	100	1138	"S243"
0	0	0	19	5	1	"Jun "	"P05412"	13280	24450	80	5625	5568	428	7	4970	4970	4970	283	5	75	59	0	289535	2.113	100000.000	100000.000	0.000	0.000	0.000	0.000	0.000	16.610	655	598	655	598	52	340	100	1139	"S243"
0	0	0	19	6	1	"Jun "	"P05412"	13770	24440	200	5082	5160	412	7	5043	5043	5062	382	7	16	8	0	1630680	0.257	100000.000	100000.000	0.000	0.000	0.000	0.000	0.000	16.610	39	117	39	117	316	2384	100	1140	"S243"
0	0	0	19	7	1	"Kit "	"P10721"	14260	24440	200	5370	6515	2099	32	5129	5129	5578	1834	32	28	21	0	2058760	0.511	100000.000	100000.000	0.000	0.000	0.000	0.000	0.000	16.610	241	1386	241	1386	316	2384	100	1141	"Y568/70"
0	0	0	19	8	1	"Kit "	"P10721"	14760	24440	200	5151	5300	605	11	5112	5112	5117	262	5	21	11	0	1674783	0.698	100000.000	100000.000	0.000	0.000	0.000	0.000	0.000	16.610	39	188	39	188	316	2384	100	1142	"Y568/70"
0	0	0	19	9	1	"Kit "	"P10721"	15260	24430	200	5252	5451	671	12	5175	5175	5184	280	5	23	12	0	1722491	0.954	100000.000	100000.000	0.000	0.000	0.000	0.000	0.000	16.610	77	276	77	276	316	2384	100	1143	"Y568/70"
0	0	0	19	1	2	"Mlk3"	"Q16584"	11290	25110	100	7974	7775	830	10	5103	5103	5123	433	8	95	95	0	622003	6.125	100000.000	100000.000	0.000	0.000	0.000	0.000	0.000	16.610	2871	2672	2871	2672	80	560	100	1144	"S281"
0	0	0	19	2	2	"Mlk3"	"Q16584"	11780	25110	100	8036	7784	867	11	5120	5120	5147	586	11	93	92	0	622709	4.500	100000.000	100000.000	0.000	0.000	0.000	0.000	0.000	16.610	2916	2664	2916	2664	80	560	100	1145	"S281"
0	0	0	19	3	2	"Mlk3"	"Q16584"	12260	25090	110	8356	8262	876	10	5144	5144	5172	288	5	98	98	0	660992	10.729	100000.000	100000.000	0.000	0.000	0.000	0.000	0.000	16.610	3212	3118	3212	3118	80	656	100	1146	"S281"
0	0	0	19	4	2	"NFAT2 "	"O95644"	12770	25110	100	6946	6889	500	7	5161	5161	5165	244	4	97	96	0	551114	7.066	100000.000	100000.000	0.000	0.000	0.000	0.000	0.000	16.610	1785	1728	1785	1728	80	560	100	1147	"S172"
0	0	0	19	5	2	"NFAT2 "	"O95644"	13270	25100	100	6950	6726	955	14	5069	5069	5105	427	8	86	81	0	538058	3.796	100000.000	100000.000	0.000	0.000	0.000	0.000	0.000	16.610	1881	1657	1881	1657	80	560	100	1148	"S172"
0	0	0	19	6	2	"NFAT2 "	"O95644"	13770	25080	100	7000	6837	738	10	5040	5040	5046	246	4	92	88	0	546998	7.280	100000.000	100000.000	0.000	0.000	0.000	0.000	0.000	16.610	1960	1797	1960	1797	80	560	100	1149	"S172"
0	0	0	19	7	2	"PI3-kinase p85 subunit beta"	"O00459"	14270	25080	70	9886	9440	1565	16	5077	5077	5085	276	5	96	96	0	302083	15.779	100000.000	100000.000	0.000	0.000	0.000	0.000	0.000	16.610	4809	4363	4809	4363	32	236	100	1150	"Y464"
0	0	0	19	8	2	"PI3-kinase p85 subunit beta"	"O00459"	14780	25070	90	10623	10467	1391	13	5077	5077	5075	238	4	98	98	0	544270	22.655	100000.000	100000.000	0.000	0.000	0.000	0.000	0.000	16.610	5546	5390	5546	5390	52	420	100	1151	"Y464"
0	0	0	19	9	2	"PI3-kinase p85 subunit beta"	"O00459"	15280	25080	80	10411	10159	1216	11	5178	5178	5194	271	5	98	98	0	528261	18.321	100000.000	100000.000	0.000	0.000	0.000	0.000	0.000	16.610	5233	4981	5233	4981	52	340	100	1152	"Y464"
0	0	0	19	1	3	"p47phox "	"P14598"	11280	25740	140	5420	5456	384	7	5131	5131	5152	454	8	35	7	0	851058	0.670	100000.000	100000.000	0.000	0.000	0.000	0.000	0.000	16.610	289	325	289	325	156	1140	100	1153	"S370"
0	0	0	19	2	3	"p47phox "	"P14598"	11780	25740	120	5435	5418	373	6	5150	5150	5148	266	5	50	24	0	650167	1.015	100000.000	100000.000	0.000	0.000	0.000	0.000	0.000	16.610	285	268	285	268	120	820	100	1154	"S370"
0	0	0	19	3	3	"p47phox "	"P14598"	12300	25720	80	5527	5534	371	6	5160	5160	5205	384	7	46	15	0	287749	0.857	100000.000	100000.000	0.000	0.000	0.000	0.000	0.000	16.610	367	374	367	374	52	340	100	1155	"S370"
0	0	0	19	4	3	"PDGFRb"	"P09619"	12770	25720	110	6007	6028	341	5	5159	5159	5160	244	4	96	91	0	482238	3.557	100000.000	100000.000	0.000	0.000	0.000	0.000	0.000	16.610	848	869	848	869	80	656	100	1156	"Y716"
0	0	0	19	5	3	"PDGFRb"	"P09619"	13280	25740	120	5948	6105	1637	26	5106	5106	5104	305	5	81	68	0	732590	3.282	100000.000	100000.000	0.000	0.000	0.000	0.000	0.000	16.610	842	999	842	999	120	820	100	1157	"Y716"
0	0	0	19	6	3	"PDGFRb"	"P09619"	13780	25720	110	6019	6059	293	4	5096	5096	5111	458	8	98	52	0	484749	2.070	100000.000	100000.000	0.000	0.000	0.000	0.000	0.000	16.610	923	963	923	963	80	656	100	1158	"Y716"
0	0	0	19	7	3	"Rack1"	"P63244"	14270	25710	150	8409	8302	606	7	5124	5124	5130	299	5	100	100	0	1295139	10.609	100000.000	100000.000	0.000	0.000	0.000	0.000	0.000	16.610	3285	3178	3285	3178	156	1272	100	1159	"y246"
0	0	0	19	8	3	"Rack1"	"P63244"	14780	25730	160	8618	8355	937	11	5146	5146	5157	259	5	99	98	0	1737763	12.347	100000.000	100000.000	0.000	0.000	0.000	0.000	0.000	16.610	3472	3209	3472	3209	208	1512	100	1160	"y246"
0	0	0	19	9	3	"Rack1"	"P63244"	15270	25730	150	9058	8976	937	10	5162	5162	5182	271	5	99	99	0	1400184	14.000	100000.000	100000.000	0.000	0.000	0.000	0.000	0.000	16.610	3896	3814	3896	3814	156	1272	100	1161	"y246"
0	0	0	19	1	4	"Sek1"	"P45985"	11280	26390	200	5140	5145	249	4	5167	5167	5170	246	4	12	2	0	1625931	-0.102	100000.000	100000.000	0.000	0.000	0.000	0.000	0.000	16.610	-27	-22	-27	-22	316	2384	100	1162	"S80"
0	0	0	19	2	4	"Sek1"	"P45985"	11780	26380	200	5087	5091	257	5	5205	5205	5215	547	10	0	0	0	1608782	-0.227	100000.000	100000.000	0.000	0.000	0.000	0.000	0.000	16.610	-118	-114	-118	-114	316	2384	100	1163	"S80"
0	0	0	19	3	4	"Sek1"	"P45985"	12280	26380	200	5171	5170	206	3	5206	5206	5228	320	6	5	0	0	1633566	-0.181	100000.000	100000.000	0.000	0.000	0.000	0.000	0.000	16.610	-35	-36	-35	-36	316	2384	100	1164	"S80"
0	0	0	19	4	4	"process-control__"	"GGSGGSGDYKDDDDK"	12780	26360	120	5405	5606	567	10	5213	5213	5210	241	4	43	30	0	672679	1.643	100000.000	100000.000	0.000	0.000	0.000	0.000	0.000	16.610	192	393	192	393	120	820	100	1165	"process-control__"
0	0	0	19	5	4	"process-control__"	"GGSGGSGDYKDDDDK"	13290	26390	70	6129	6091	482	7	5161	5161	5175	248	4	84	81	0	194924	3.694	100000.000	100000.000	0.000	0.000	0.000	0.000	0.000	16.610	968	930	968	930	32	236	100	1166	"process-control__"
0	0	0	19	6	4	"process-control__"	"GGSGGSGDYKDDDDK"	13780	26360	80	6290	6280	836	13	5181	5181	5205	346	6	92	71	0	326550	3.107	100000.000	100000.000	0.000	0.000	0.000	0.000	0.000	16.610	1109	1099	1109	1099	52	340	100	1167	"process-control__"
0	0	0	19	7	4	"TAB1"	"Q15750"	14280	26370	90	5963	5949	386	6	5181	5181	5188	237	4	88	76	0	309354	3.211	100000.000	100000.000	0.000	0.000	0.000	0.000	0.000	16.610	782	768	782	768	52	420	100	1168	"S423"
0	0	0	19	8	4	"TAB1"	"Q15750"	14780	26370	80	6048	6121	1059	17	5167	5167	5176	274	5	96	75	0	318311	3.449	100000.000	100000.000	0.000	0.000	0.000	0.000	0.000	16.610	881	954	881	954	52	340	100	1169	"S423"
0	0	0	19	9	4	"TAB1"	"Q15750"	15280	26380	90	5964	5994	335	5	5236	5236	5264	230	4	94	84	0	311708	3.174	100000.000	100000.000	0.000	0.000	0.000	0.000	0.000	16.610	728	758	728	758	52	420	100	1170	"S423"
0	0	0	19	1	5	"4E-BP1 "	"Q13541"	11290	27030	120	6240	6165	480	7	5132	5132	5141	314	6	90	85	0	739846	3.261	100000.000	100000.000	0.000	0.000	0.000	0.000	0.000	16.610	1108	1033	1108	1033	120	820	100	1171	"T46"
0	0	0	19	2	5	"4E-BP1 "	"Q13541"	11780	27040	130	6225	6168	503	8	5149	5149	5170	298	5	90	86	0	740136	3.349	100000.000	100000.000	0.000	0.000	0.000	0.000	0.000	16.610	1076	1019	1076	1019	120	940	100	1172	"T46"
0	0	0	19	3	5	"4E-BP1 "	"Q13541"	12290	27030	130	6257	6270	306	4	5208	5208	5280	1186	22	35	0	0	752397	0.835	100000.000	100000.000	0.000	0.000	0.000	0.000	0.000	16.610	1049	1062	1049	1062	120	940	100	1173	"T46"
0	0	0	19	4	5	"Akt1"	"P31749"	12790	27010	100	6119	6085	381	6	5185	5185	5197	462	8	87	51	0	486773	1.922	100000.000	100000.000	0.000	0.000	0.000	0.000	0.000	16.610	934	900	934	900	80	560	100	1174	"T450"
0	0	0	19	5	5	"Akt1"	"P31749"	13290	27010	110	6111	6088	426	6	5161	5161	5163	253	4	92	87	0	487040	3.656	100000.000	100000.000	0.000	0.000	0.000	0.000	0.000	16.610	950	927	950	927	80	656	100	1175	"T450"
0	0	0	19	6	5	"Akt1"	"P31749"	13790	27010	110	6066	6042	312	5	5182	5182	5187	266	5	95	87	0	483337	3.214	100000.000	100000.000	0.000	0.000	0.000	0.000	0.000	16.610	884	860	884	860	80	656	100	1176	"T450"
0	0	0	19	7	5	"Bax"	"Q07812"	14290	27020	120	9862	9599	1309	13	5186	5186	5199	254	4	97	95	0	1151844	17.323	100000.000	100000.000	0.000	0.000	0.000	0.000	0.000	16.610	4676	4413	4676	4413	120	820	100	1177	"S163"
0	0	0	19	8	5	"Bax"	"Q07812"	14790	27020	130	10912	10784	1810	16	5203	5203	5222	316	6	97	96	0	1294102	17.601	100000.000	100000.000	0.000	0.000	0.000	0.000	0.000	16.610	5709	5581	5709	5581	120	940	100	1178	"S163"
0	0	0	19	9	5	"Bax"	"Q07812"	15290	27020	120	11190	10888	1266	11	5263	5263	5281	347	6	98	97	0	1306591	16.159	100000.000	100000.000	0.000	0.000	0.000	0.000	0.000	16.610	5927	5625	5927	5625	120	820	100	1179	"S163"
0	0	0	19	1	6	"CFTR"	"P13569"	11290	27670	160	6616	6534	516	7	5176	5176	5203	411	7	93	87	0	1358972	3.238	100000.000	100000.000	0.000	0.000	0.000	0.000	0.000	16.610	1440	1358	1440	1358	208	1512	100	1180	"S813"
0	0	0	19	2	6	"CFTR"	"P13569"	11790	27680	160	6571	6518	564	8	5180	5180	5212	718	13	89	46	0	1355823	1.819	100000.000	100000.000	0.000	0.000	0.000	0.000	0.000	16.610	1391	1338	1391	1338	208	1512	100	1181	"S813"
0	0	0	19	3	6	"CFTR"	"P13569"	12290	27670	140	6712	6682	332	4	5213	5213	5250	497	9	100	92	0	1042410	2.881	100000.000	100000.000	0.000	0.000	0.000	0.000	0.000	16.610	1499	1469	1499	1469	156	1140	100	1182	"S813"
0	0	0	19	4	6	"Crk "	"P46108"	12790	27660	160	6429	6505	2242	34	5205	5205	5244	762	14	85	21	0	1353009	1.655	100000.000	100000.000	0.000	0.000	0.000	0.000	0.000	16.610	1224	1300	1224	1300	208	1512	100	1183	"Y108"
0	0	0	19	5	6	"Crk "	"P46108"	13290	27660	160	6615	6529	488	7	5160	5160	5170	271	5	94	92	0	1358064	5.015	100000.000	100000.000	0.000	0.000	0.000	0.000	0.000	16.610	1455	1369	1455	1369	208	1512	100	1184	"Y108"
0	0	0	19	6	6	"Crk "	"P46108"	13790	27650	180	6744	6647	625	9	5203	5203	5227	422	8	92	84	0	1701729	3.365	100000.000	100000.000	0.000	0.000	0.000	0.000	0.000	16.610	1541	1444	1541	1444	256	1924	100	1185	"Y108"
0	0	0	19	7	6	"EGFR"	"P00533"	14290	27650	120	7301	7172	790	11	5235	5235	5239	278	5	92	90	0	860596	6.953	100000.000	100000.000	0.000	0.000	0.000	0.000	0.000	16.610	2066	1937	2066	1937	120	820	100	1186	"S1070"
0	0	0	19	8	6	"EGFR"	"P00533"	14790	27650	120	7352	7280	649	8	5248	5248	5257	232	4	96	95	0	873563	8.720	100000.000	100000.000	0.000	0.000	0.000	0.000	0.000	16.610	2104	2032	2104	2032	120	820	100	1187	"S1070"
0	0	0	19	9	6	"EGFR"	"P00533"	15280	27660	120	7374	7352	597	8	5348	5348	5368	342	6	96	96	0	882192	5.801	100000.000	100000.000	0.000	0.000	0.000	0.000	0.000	16.610	2026	2004	2026	2004	120	820	100	1188	"S1070"
-75	0	0	19	1	7	"empty"	"empty"	11280	28290	200	5216	5269	621	11	5180	5180	5197	281	5	14	2	0	1665012	0.256	100000.000	100000.000	0.000	0.000	0.000	0.000	0.000	16.610	36	89	36	89	316	2384	100	1189	"empty"
-75	0	0	19	2	7	"empty"	"empty"	11780	28290	200	5278	5273	193	3	5224	5224	5243	375	7	4	0	0	1666239	0.080	100000.000	100000.000	0.000	0.000	0.000	0.000	0.000	16.610	54	49	54	49	316	2384	100	1190	"empty"
-75	0	0	19	3	7	"empty"	"empty"	12280	28290	200	5263	5283	207	3	5240	5240	5273	813	15	0	0	0	1669432	0.012	100000.000	100000.000	0.000	0.000	0.000	0.000	0.000	16.610	23	43	23	43	316	2384	100	1191	"empty"
-75	0	0	19	4	7	"empty"	"empty"	12780	28290	200	5202	5208	227	4	5241	5241	5257	378	7	4	0	0	1645837	-0.130	100000.000	100000.000	0.000	0.000	0.000	0.000	0.000	16.610	-39	-33	-39	-33	316	2384	100	1192	"empty"
-75	0	0	19	5	7	"empty"	"empty"	13280	28290	200	5204	5210	314	6	5215	5215	5224	362	6	7	0	0	1646490	-0.039	100000.000	100000.000	0.000	0.000	0.000	0.000	0.000	16.610	-11	-5	-11	-5	316	2384	100	1193	"empty"
-75	0	0	19	6	7	"empty"	"empty"	13780	28290	200	5256	5274	277	5	5242	5242	5248	247	4	17	4	0	1666664	0.105	100000.000	100000.000	0.000	0.000	0.000	0.000	0.000	16.610	14	32	14	32	316	2384	100	1194	"empty"
0	0	0	19	7	7	"GLQAWPG-pS-AIPQFLG_100"	"GLQAWPG-pS-AIPQFLG_100"	14300	28290	100	19915	15742	6378	40	5269	5269	5299	301	5	98	91	0	1259338	34.694	100000.000	100000.000	0.000	0.000	0.000	0.000	0.000	16.610	14646	10473	14646	10473	80	560	100	1195	"GLQAWPG-pS-AIPQFLG_100"
0	0	0	19	8	7	"GLQAWPG-pS-AIPQFLG_100"	"GLQAWPG-pS-AIPQFLG_100"	14790	28280	100	20293	16660	6095	36	5310	5310	5339	322	6	98	90	0	1332829	35.158	100000.000	100000.000	0.000	0.000	0.000	0.000	0.000	16.610	14983	11350	14983	11350	80	560	100	1196	"GLQAWPG-pS-AIPQFLG_100"
0	0	0	19	9	7	"GLQAWPG-pS-AIPQFLG_100"	"GLQAWPG-pS-AIPQFLG_100"	15300	28300	100	20511	17830	5336	29	5361	5361	5374	226	4	100	98	0	1426387	55.115	100000.000	100000.000	0.000	0.000	0.000	0.000	0.000	16.610	15150	12469	15150	12469	80	560	100	1197	"GLQAWPG-pS-AIPQFLG_100"
0	0	0	20	1	1	"Bcl-2"	"P10415"	15760	24380	100	5708	5688	311	5	5264	5264	5276	233	4	73	48	0	455006	1.768	100000.000	100000.000	0.000	0.000	0.000	0.000	0.000	16.610	444	424	444	424	80	560	100	1198	"S87"
0	0	0	20	2	1	"Bcl-2"	"P10415"	16260	24370	90	5832	5808	256	4	5384	5384	5380	231	4	71	48	0	301999	1.853	100000.000	100000.000	0.000	0.000	0.000	0.000	0.000	16.610	448	424	448	424	52	420	100	1199	"S87"
0	0	0	20	3	1	"Bcl-2"	"P10415"	16760	24370	200	5487	5567	765	13	5417	5417	5435	341	6	21	3	0	1759274	0.387	100000.000	100000.000	0.000	0.000	0.000	0.000	0.000	16.610	70	150	70	150	316	2384	100	1200	"S87"
0	0	0	20	4	1	"Casp3 "	"P42574"	17260	24370	150	17037	16351	2563	15	5433	5433	5451	275	5	100	98	0	2550769	39.636	100000.000	100000.000	0.000	0.000	0.000	0.000	0.000	16.610	11604	10918	11604	10918	156	1272	100	1201	"S150"
0	0	0	20	5	1	"Casp3 "	"P42574"	17750	24360	150	19165	18930	2952	15	5418	5418	5453	412	7	100	100	0	2953098	32.711	100000.000	100000.000	0.000	0.000	0.000	0.000	0.000	16.610	13747	13512	13747	13512	156	1272	100	1202	"S150"
0	0	0	20	6	1	"Casp3 "	"P42574"	18250	24370	160	20152	18807	4337	23	5420	5420	5439	284	5	98	98	0	3911910	47.070	100000.000	100000.000	0.000	0.000	0.000	0.000	0.000	16.610	14732	13387	14732	13387	208	1512	100	1203	"S150"
0	0	0	20	7	1	"CD19"	"P15391"	18760	24370	130	7041	6979	484	6	5398	5398	5449	601	11	99	74	0	837513	2.546	100000.000	100000.000	0.000	0.000	0.000	0.000	0.000	16.610	1643	1581	1643	1581	120	940	100	1204	"Y500"
0	0	0	20	8	1	"CD19"	"P15391"	19250	24370	150	7100	7025	686	9	5345	5345	5359	338	6	98	96	0	1095861	4.929	100000.000	100000.000	0.000	0.000	0.000	0.000	0.000	16.610	1755	1680	1755	1680	156	1272	100	1205	"Y500"
0	0	0	20	9	1	"CD19"	"P15391"	19750	24360	190	6533	6766	1728	25	5271	5271	5343	586	10	69	53	0	1732000	2.428	100000.000	100000.000	0.000	0.000	0.000	0.000	0.000	16.610	1262	1495	1262	1495	256	2088	100	1206	"Y500"
0	0	0	20	1	2	"EP300"	"Q09472"	15730	25010	90	5335	5355	286	5	5264	5264	5269	227	4	34	11	0	278479	0.379	100000.000	100000.000	0.000	0.000	0.000	0.000	0.000	16.610	71	91	71	91	52	420	100	1207	"S2366"
0	0	0	20	2	2	"EP300"	"Q09472"	16250	25030	80	5502	5552	205	3	5385	5385	5372	215	4	36	9	0	288687	0.837	100000.000	100000.000	0.000	0.000	0.000	0.000	0.000	16.610	117	167	117	167	52	340	100	1208	"S2366"
0	0	0	20	3	2	"EP300"	"Q09472"	16760	25020	200	5500	5550	478	8	5457	5457	5487	384	6	7	1	0	1753719	0.164	100000.000	100000.000	0.000	0.000	0.000	0.000	0.000	16.610	43	93	43	93	316	2384	100	1209	"S2366"
0	0	0	20	4	2	"fyn"	"P06241"	17270	25020	80	5929	5973	484	8	5500	5500	5512	352	6	57	9	0	310571	1.310	100000.000	100000.000	0.000	0.000	0.000	0.000	0.000	16.610	429	473	429	473	52	340	100	1210	"Y531"
0	0	0	20	5	2	"fyn"	"P06241"	17740	25020	140	5706	5727	320	5	5467	5467	5497	516	9	19	1	0	893484	0.446	100000.000	100000.000	0.000	0.000	0.000	0.000	0.000	16.610	239	260	239	260	156	1140	100	1211	"Y531"
0	0	0	20	6	2	"fyn"	"P06241"	18260	25010	80	5835	5847	253	4	5505	5505	5510	259	4	69	21	0	304047	1.301	100000.000	100000.000	0.000	0.000	0.000	0.000	0.000	16.610	330	342	330	342	52	340	100	1212	"Y531"
0	0	0	20	7	2	"Grb2"	"P62993"	18760	25010	90	6992	6882	457	6	5485	5485	5506	299	5	98	94	0	357883	4.602	100000.000	100000.000	0.000	0.000	0.000	0.000	0.000	16.610	1507	1397	1507	1397	52	420	100	1213	"Y209"
0	0	0	20	8	2	"Grb2"	"P62993"	19270	25010	100	6885	6795	535	7	5395	5395	5408	250	4	95	93	0	543575	5.548	100000.000	100000.000	0.000	0.000	0.000	0.000	0.000	16.610	1490	1400	1490	1400	80	560	100	1214	"Y209"
0	0	0	20	9	2	"Grb2"	"P62993"	19760	25000	90	6921	6932	538	7	5274	5274	5285	239	4	98	96	0	360443	6.891	100000.000	100000.000	0.000	0.000	0.000	0.000	0.000	16.610	1647	1658	1647	1658	52	420	100	1215	"Y209"
0	0	0	20	1	3	"IKK-beta "	"O14920"	15780	25670	100	6778	6723	547	8	5310	5310	5339	308	5	95	88	0	537839	4.494	100000.000	100000.000	0.000	0.000	0.000	0.000	0.000	16.610	1468	1413	1468	1413	80	560	100	1216	"Y188"
0	0	0	20	2	3	"IKK-beta "	"O14920"	16270	25670	110	7033	7036	413	5	5409	5409	5426	320	5	100	95	0	562891	5.031	100000.000	100000.000	0.000	0.000	0.000	0.000	0.000	16.610	1624	1627	1624	1627	80	656	100	1217	"Y188"
0	0	0	20	3	3	"IKK-beta "	"O14920"	16770	25660	100	7285	7276	271	3	5439	5439	5461	301	5	100	100	0	582051	6.030	100000.000	100000.000	0.000	0.000	0.000	0.000	0.000	16.610	1846	1837	1846	1837	80	560	100	1218	"Y188"
0	0	0	20	4	3	"IRAK1"	"P51617"	17260	25660	200	5387	5385	414	7	5448	5448	5467	284	5	5	1	0	1701685	-0.289	100000.000	100000.000	0.000	0.000	0.000	0.000	0.000	16.610	-61	-63	-61	-63	316	2384	100	1219	"T100"
0	0	0	20	5	3	"IRAK1"	"P51617"	17760	25650	200	5408	5415	280	5	5477	5477	5504	322	5	8	1	0	1711231	-0.276	100000.000	100000.000	0.000	0.000	0.000	0.000	0.000	16.610	-69	-62	-69	-62	316	2384	100	1220	"T100"
0	0	0	20	6	3	"IRAK1"	"P51617"	18260	25650	200	5429	5471	360	6	5491	5491	5521	340	6	10	2	0	1728729	-0.147	100000.000	100000.000	0.000	0.000	0.000	0.000	0.000	16.610	-62	-20	-62	-20	316	2384	100	1221	"T100"
0	0	0	20	7	3	"IRF-7 "	"Q92985"	18770	25650	90	5920	5945	265	4	5533	5533	5546	244	4	71	32	0	309121	1.635	100000.000	100000.000	0.000	0.000	0.000	0.000	0.000	16.610	387	412	387	412	52	420	100	1222	"S471"
0	0	0	20	8	3	"IRF-7 "	"Q92985"	19250	25650	100	5693	5692	319	5	5433	5433	5468	314	5	37	6	0	455366	0.713	100000.000	100000.000	0.000	0.000	0.000	0.000	0.000	16.610	260	259	260	259	80	560	100	1223	"S471"
0	0	0	20	9	3	"IRF-7 "	"Q92985"	19760	25650	110	5797	5797	205	3	5345	5345	5363	224	4	88	50	0	463723	1.938	100000.000	100000.000	0.000	0.000	0.000	0.000	0.000	16.610	452	452	452	452	80	656	100	1224	"S471"
0	0	0	20	1	4	"Lyn "	"P07948"	15770	26310	200	5342	5360	351	6	5317	5317	5330	263	4	14	3	0	1693832	0.114	100000.000	100000.000	0.000	0.000	0.000	0.000	0.000	16.610	25	43	25	43	316	2384	100	1225	"Y507"
0	0	0	20	2	4	"Lyn "	"P07948"	16270	26310	200	5446	5468	268	4	5418	5418	5438	259	4	17	4	0	1727902	0.116	100000.000	100000.000	0.000	0.000	0.000	0.000	0.000	16.610	28	50	28	50	316	2384	100	1226	"Y507"
0	0	0	20	3	4	"Lyn "	"P07948"	16760	26300	200	5534	5547	305	5	5457	5457	5477	297	5	18	3	0	1752730	0.236	100000.000	100000.000	0.000	0.000	0.000	0.000	0.000	16.610	77	90	77	90	316	2384	100	1227	"Y507"
0	0	0	20	4	4	"MAVS"	"Q7Z434"	17270	26300	110	9556	9301	1169	12	5445	5445	5466	253	4	97	96	0	744099	15.158	100000.000	100000.000	0.000	0.000	0.000	0.000	0.000	16.610	4111	3856	4111	3856	80	656	100	1228	"S233/4"
0	0	0	20	5	4	"MAVS"	"Q7Z434"	17770	26310	120	9650	9380	2183	23	5431	5431	5457	262	4	90	88	0	1125590	14.973	100000.000	100000.000	0.000	0.000	0.000	0.000	0.000	16.610	4219	3949	4219	3949	120	820	100	1229	"S233/4"
0	0	0	20	6	4	"MAVS"	"Q7Z434"	18270	26300	120	10377	10350	3986	38	5538	5538	5543	247	4	95	92	0	1241958	19.462	100000.000	100000.000	0.000	0.000	0.000	0.000	0.000	16.610	4839	4812	4839	4812	120	820	100	1230	"S233/4"
0	0	0	20	7	4	"Mek2"	"P36507"	18760	26290	140	7795	7298	1301	17	5472	5472	5521	552	9	69	66	0	1138443	3.219	100000.000	100000.000	0.000	0.000	0.000	0.000	0.000	16.610	2323	1826	2323	1826	156	1140	100	1231	"s226"
0	0	0	20	8	4	"Mek2"	"P36507"	19260	26290	160	8125	7960	1029	12	5463	5463	5484	322	5	93	91	0	1655592	7.689	100000.000	100000.000	0.000	0.000	0.000	0.000	0.000	16.610	2662	2497	2662	2497	208	1512	100	1232	"s226"
0	0	0	20	9	4	"Mek2"	"P36507"	19770	26290	160	8230	8057	1007	12	5389	5389	5399	241	4	93	91	0	1675754	11.029	100000.000	100000.000	0.000	0.000	0.000	0.000	0.000	16.610	2841	2668	2841	2668	208	1512	100	1233	"s226"
0	0	0	20	1	5	"PKCE"	"Q02156"	15780	26960	130	11107	10872	1358	12	5356	5356	5375	290	5	99	99	0	1304691	18.955	100000.000	100000.000	0.000	0.000	0.000	0.000	0.000	16.610	5751	5516	5751	5516	120	940	100	1234	"T566"
0	0	0	20	2	5	"PKCE"	"Q02156"	16280	26960	140	10903	10609	1269	11	5467	5467	5482	267	4	98	97	0	1655050	19.202	100000.000	100000.000	0.000	0.000	0.000	0.000	0.000	16.610	5436	5142	5436	5142	156	1140	100	1235	"T566"
0	0	0	20	3	5	"PKCE"	"Q02156"	16780	26950	160	11036	9738	2516	25	5484	5484	5494	284	5	82	77	0	2025437	14.944	100000.000	100000.000	0.000	0.000	0.000	0.000	0.000	16.610	5552	4254	5552	4254	208	1512	100	1236	"T566"
0	0	0	20	4	5	"PTEN"	"P60484"	17280	26950	100	6592	6497	436	6	5467	5467	5468	220	4	92	90	0	519768	4.677	100000.000	100000.000	0.000	0.000	0.000	0.000	0.000	16.610	1125	1030	1125	1030	80	560	100	1237	"Y240"
0	0	0	20	5	5	"PTEN"	"P60484"	17770	26940	200	5631	5892	627	10	5507	5507	5523	250	4	40	31	0	1861808	1.476	100000.000	100000.000	0.000	0.000	0.000	0.000	0.000	16.610	124	385	124	385	316	2384	100	1238	"Y240"
0	0	0	20	6	5	"PTEN"	"P60484"	18270	26940	200	5653	5994	881	14	5512	5512	5531	315	5	36	31	0	1894156	1.470	100000.000	100000.000	0.000	0.000	0.000	0.000	0.000	16.610	141	482	141	482	316	2384	100	1239	"Y240"
0	0	0	20	7	5	"Rab5A"	"P20339"	18770	26940	100	6023	5993	332	5	5514	5514	5529	280	5	72	43	0	479476	1.657	100000.000	100000.000	0.000	0.000	0.000	0.000	0.000	16.610	509	479	509	479	80	560	100	1240	"T202"
0	0	0	20	8	5	"Rab5A"	"P20339"	19280	26940	110	6218	6183	419	6	5442	5442	5464	279	5	86	72	0	494627	2.577	100000.000	100000.000	0.000	0.000	0.000	0.000	0.000	16.610	776	741	776	741	80	656	100	1241	"T202"
0	0	0	20	9	5	"Rab5A"	"P20339"	19780	26930	120	6086	6357	3965	62	5423	5423	5439	334	6	71	48	0	762797	2.749	100000.000	100000.000	0.000	0.000	0.000	0.000	0.000	16.610	663	934	663	934	120	820	100	1242	"T202"
0	0	0	20	1	6	"STAT3 "	"P40763"	15780	27610	130	6459	6421	447	6	5436	5436	5470	441	8	89	67	0	770544	2.156	100000.000	100000.000	0.000	0.000	0.000	0.000	0.000	16.610	1023	985	1023	985	120	940	100	1243	"S727"
0	0	0	20	2	6	"STAT3 "	"P40763"	16280	27600	120	6496	6494	522	8	5510	5510	5518	227	4	96	93	0	779320	4.300	100000.000	100000.000	0.000	0.000	0.000	0.000	0.000	16.610	986	984	986	984	120	820	100	1244	"S727"
0	0	0	20	3	6	"STAT3 "	"P40763"	16780	27590	120	6515	6461	369	5	5499	5499	5537	494	8	91	53	0	775285	1.870	100000.000	100000.000	0.000	0.000	0.000	0.000	0.000	16.610	1016	962	1016	962	120	820	100	1245	"S727"
0	0	0	20	4	6	"STAT6 "	"P42226"	17280	27570	140	5745	5778	274	4	5494	5494	5515	286	5	43	10	0	901291	0.920	100000.000	100000.000	0.000	0.000	0.000	0.000	0.000	16.610	251	284	251	284	156	1140	100	1246	"Y641"
0	0	0	20	5	6	"STAT6 "	"P42226"	17750	27590	100	5722	5745	339	5	5525	5525	5557	311	5	36	10	0	459568	0.605	100000.000	100000.000	0.000	0.000	0.000	0.000	0.000	16.610	197	220	197	220	80	560	100	1247	"Y641"
0	0	0	20	6	6	"STAT6 "	"P42226"	18260	27580	200	5617	5725	649	11	5518	5518	5549	544	9	10	2	0	1809168	0.324	100000.000	100000.000	0.000	0.000	0.000	0.000	0.000	16.610	99	207	99	207	316	2384	100	1248	"Y641"
0	0	0	20	7	6	"Catalase"	"Q14790"	18780	27580	160	14125	13668	2124	15	5523	5523	5544	267	4	97	96	0	2842976	30.427	100000.000	100000.000	0.000	0.000	0.000	0.000	0.000	16.610	8602	8145	8602	8145	208	1512	100	1249	"Y448"
0	0	0	20	8	6	"Catalase"	"Q14790"	19280	27570	160	14221	13908	2199	15	5516	5516	5534	323	5	96	96	0	2892839	25.926	100000.000	100000.000	0.000	0.000	0.000	0.000	0.000	16.610	8705	8392	8705	8392	208	1512	100	1250	"Y448"
0	0	0	20	9	6	"Catalase"	"Q14790"	19780	27570	170	14586	14366	2448	17	5417	5417	5430	258	4	96	96	0	2988224	34.636	100000.000	100000.000	0.000	0.000	0.000	0.000	0.000	16.610	9169	8949	9169	8949	208	1660	100	1251	"Y448"
-75	0	0	20	1	7	"empty"	"empty"	15770	28210	200	5437	5451	230	4	5417	5417	5438	395	7	2	0	0	1722668	0.033	100000.000	100000.000	0.000	0.000	0.000	0.000	0.000	16.610	20	34	20	34	316	2384	100	1252	"empty"
-75	0	0	20	2	7	"empty"	"empty"	16270	28210	200	5481	5500	242	4	5476	5476	5491	266	4	11	1	0	1737861	0.034	100000.000	100000.000	0.000	0.000	0.000	0.000	0.000	16.610	5	24	5	24	316	2384	100	1253	"empty"
-75	0	0	20	3	7	"empty"	"empty"	16770	28210	200	5502	5504	254	4	5503	5503	5531	312	5	6	1	0	1739284	-0.087	100000.000	100000.000	0.000	0.000	0.000	0.000	0.000	16.610	-1	1	-1	1	316	2384	100	1254	"empty"
-75	0	0	20	4	7	"empty"	"empty"	17270	28210	200	5487	5500	258	4	5480	5480	5523	713	12	1	0	0	1737913	-0.032	100000.000	100000.000	0.000	0.000	0.000	0.000	0.000	16.610	7	20	7	20	316	2384	100	1255	"empty"
-75	0	0	20	5	7	"empty"	"empty"	17770	28210	200	5530	5568	332	5	5518	5518	5582	1054	18	1	0	0	1759509	-0.013	100000.000	100000.000	0.000	0.000	0.000	0.000	0.000	16.610	12	50	12	50	316	2384	100	1256	"empty"
-75	0	0	20	6	7	"empty"	"empty"	18270	28210	200	5498	5508	267	4	5545	5545	5561	276	4	9	1	0	1740404	-0.192	100000.000	100000.000	0.000	0.000	0.000	0.000	0.000	16.610	-47	-37	-47	-37	316	2384	100	1257	"empty"
0	0	0	20	7	7	"Control-Spot"	"Human_IgG"	18770	28210	170	9570	9305	1147	12	5670	5670	5843	789	13	93	89	0	1935493	4.388	100000.000	100000.000	0.000	0.000	0.000	0.000	0.000	16.610	3900	3635	3900	3635	208	1660	100	1258	"Control-Spot"
0	0	0	20	8	7	"Control-Spot"	"Human_IgG"	19270	28220	170	9742	9434	1380	14	5714	5714	5879	870	14	90	86	0	1962324	4.086	100000.000	100000.000	0.000	0.000	0.000	0.000	0.000	16.610	4028	3720	4028	3720	208	1660	100	1259	"Control-Spot"
0	0	0	20	9	7	"Control-Spot"	"Human_IgG"	19780	28210	160	10016	9758	1554	15	5661	5661	5899	1021	17	90	87	0	2029683	3.780	100000.000	100000.000	0.000	0.000	0.000	0.000	0.000	16.610	4355	4097	4355	4097	208	1512	100	1260	"Control-Spot"
0	0	0	21	1	1	"Akt1"	"P31749"	2290	29020	100	8634	8433	1136	13	5022	5022	5021	267	5	96	95	0	674633	12.779	100000.000	100000.000	0.000	0.000	0.000	0.000	0.000	16.610	3612	3411	3612	3411	80	560	100	1261	"T308"
0	0	0	21	2	1	"Akt1"	"P31749"	2800	29030	100	8502	8407	781	9	5015	5015	5037	308	6	97	97	0	672579	10.942	100000.000	100000.000	0.000	0.000	0.000	0.000	0.000	16.610	3487	3392	3487	3392	80	560	100	1262	"T308"
0	0	0	21	3	1	"Akt1"	"P31749"	3290	29030	100	8182	8025	838	10	5083	5083	5105	285	5	95	95	0	642035	10.246	100000.000	100000.000	0.000	0.000	0.000	0.000	0.000	16.610	3099	2942	3099	2942	80	560	100	1263	"T308"
0	0	0	21	4	1	"A-Raf"	"P10398"	3810	29010	90	9283	8803	1268	14	5130	5130	5170	452	8	96	96	0	457762	8.038	100000.000	100000.000	0.000	0.000	0.000	0.000	0.000	16.610	4153	3673	4153	3673	52	420	100	1264	"Y302"
0	0	0	21	5	1	"A-Raf"	"P10398"	4310	29000	100	8778	7986	1851	23	5079	5079	5131	467	9	80	76	0	638856	6.113	100000.000	100000.000	0.000	0.000	0.000	0.000	0.000	16.610	3699	2907	3699	2907	80	560	100	1265	"Y302"
0	0	0	21	6	1	"A-Raf"	"P10398"	4810	29000	100	8818	8341	1429	17	5196	5196	5200	237	4	88	87	0	667267	13.253	100000.000	100000.000	0.000	0.000	0.000	0.000	0.000	16.610	3622	3145	3622	3145	80	560	100	1266	"Y302"
0	0	0	21	7	1	"Cdk4"	"P11802"	5300	28990	200	5257	5250	288	5	5269	5269	5267	329	6	11	0	0	1658939	-0.052	100000.000	100000.000	0.000	0.000	0.000	0.000	0.000	16.610	-12	-19	-12	-19	316	2384	100	1267	"S150"
0	0	0	21	8	1	"Cdk4"	"P11802"	5800	28980	200	5385	5399	289	5	5377	5377	5387	273	5	15	3	0	1706111	0.044	100000.000	100000.000	0.000	0.000	0.000	0.000	0.000	16.610	8	22	8	22	316	2384	100	1268	"S150"
0	0	0	21	9	1	"Cdk4"	"P11802"	6300	28980	200	5389	5390	269	4	5372	5372	5402	533	9	2	0	0	1703289	-0.023	100000.000	100000.000	0.000	0.000	0.000	0.000	0.000	16.610	17	18	17	18	316	2384	100	1269	"S150"
0	0	0	21	1	2	"CREB "	"P16220"	2310	29680	70	5977	5917	305	5	5247	5247	5255	372	7	81	43	0	189345	1.780	100000.000	100000.000	0.000	0.000	0.000	0.000	0.000	16.610	730	670	730	670	32	236	100	1270	"S111"
0	0	0	21	2	2	"CREB "	"P16220"	2810	29680	80	5781	5820	298	5	5158	5158	5152	275	5	92	63	0	302625	2.429	100000.000	100000.000	0.000	0.000	0.000	0.000	0.000	16.610	623	662	623	662	52	340	100	1271	"S111"
0	0	0	21	3	2	"CREB "	"P16220"	3290	29660	120	5498	5567	485	8	5177	5177	5194	281	5	52	35	0	668030	1.327	100000.000	100000.000	0.000	0.000	0.000	0.000	0.000	16.610	321	390	321	390	120	820	100	1272	"S111"
0	0	0	21	4	2	"DVL1"	"O14640"	3810	29650	70	6171	6230	518	8	5228	5228	5229	256	4	100	90	0	199362	3.910	100000.000	100000.000	0.000	0.000	0.000	0.000	0.000	16.610	943	1002	943	1002	32	236	100	1273	"S679"
0	0	0	21	5	2	"DVL1"	"O14640"	4300	29660	80	6017	6090	494	8	5224	5224	5214	300	5	86	73	0	316704	2.920	100000.000	100000.000	0.000	0.000	0.000	0.000	0.000	16.610	793	866	793	866	52	340	100	1274	"S679"
0	0	0	21	6	2	"DVL1"	"O14640"	4810	29660	70	6193	6175	327	5	5197	5197	5207	288	5	96	87	0	197590	3.361	100000.000	100000.000	0.000	0.000	0.000	0.000	0.000	16.610	996	978	996	978	32	236	100	1275	"S679"
0	0	0	21	7	2	"IFNAR1 "	"P17181"	5300	29640	200	5340	5352	350	6	5248	5248	5281	1038	19	0	0	0	1691216	0.068	100000.000	100000.000	0.000	0.000	0.000	0.000	0.000	16.610	92	104	92	104	316	2384	100	1276	"Y466"
0	0	0	21	8	2	"IFNAR1 "	"P17181"	5800	29620	100	5675	5698	233	4	5394	5394	5401	248	4	60	13	0	455840	1.198	100000.000	100000.000	0.000	0.000	0.000	0.000	0.000	16.610	281	304	281	304	80	560	100	1277	"Y466"
0	0	0	21	9	2	"IFNAR1 "	"P17181"	6300	29610	200	5522	5533	295	5	5333	5333	5362	754	14	3	0	0	1748394	0.227	100000.000	100000.000	0.000	0.000	0.000	0.000	0.000	16.610	189	200	189	200	316	2384	100	1278	"Y466"
0	0	0	21	1	3	"Jak1 "	"P23458"	2310	30310	100	7608	7418	901	12	5113	5113	5140	275	5	93	92	0	593440	8.284	100000.000	100000.000	0.000	0.000	0.000	0.000	0.000	16.610	2495	2305	2495	2305	80	560	100	1279	"Y1034"
0	0	0	21	2	3	"Jak1 "	"P23458"	2810	30310	110	7707	7591	691	9	5080	5080	5129	504	9	97	93	0	607283	4.885	100000.000	100000.000	0.000	0.000	0.000	0.000	0.000	16.610	2627	2511	2627	2511	80	656	100	1280	"Y1034"
0	0	0	21	3	3	"Jak1 "	"P23458"	3310	30310	110	7782	7731	509	6	5102	5102	5126	249	4	100	100	0	618461	10.462	100000.000	100000.000	0.000	0.000	0.000	0.000	0.000	16.610	2680	2629	2680	2629	80	656	100	1281	"Y1034"
0	0	0	21	4	3	"Jun "	"P05412"	3800	30300	200	5035	5064	268	5	5117	5117	5150	601	11	2	0	0	1600313	-0.143	100000.000	100000.000	0.000	0.000	0.000	0.000	0.000	16.610	-82	-53	-82	-53	316	2384	100	1282	"S63"
0	0	0	21	5	3	"Jun "	"P05412"	4300	30290	200	5027	5044	309	6	5166	5166	5173	318	6	7	1	0	1593913	-0.406	100000.000	100000.000	0.000	0.000	0.000	0.000	0.000	16.610	-139	-122	-139	-122	316	2384	100	1283	"S63"
0	0	0	21	6	3	"Jun "	"P05412"	4800	30290	200	5095	5116	336	6	5130	5130	5128	293	5	9	1	0	1616625	-0.041	100000.000	100000.000	0.000	0.000	0.000	0.000	0.000	16.610	-35	-14	-35	-14	316	2384	100	1284	"S63"
0	0	0	21	7	3	"Lck"	"P06239"	5310	30280	110	6562	6718	1253	18	5252	5252	5275	446	8	95	90	0	537463	3.235	100000.000	100000.000	0.000	0.000	0.000	0.000	0.000	16.610	1310	1466	1310	1466	80	656	100	1285	"Y192"
0	0	0	21	8	3	"Lck"	"P06239"	5800	30290	100	6605	6601	269	4	5299	5299	5311	296	5	98	97	0	528110	4.358	100000.000	100000.000	0.000	0.000	0.000	0.000	0.000	16.610	1306	1302	1306	1302	80	560	100	1286	"Y192"
0	0	0	21	9	3	"Lck"	"P06239"	6300	30290	110	6577	6588	335	5	5354	5354	5394	445	8	98	91	0	527066	2.683	100000.000	100000.000	0.000	0.000	0.000	0.000	0.000	16.610	1223	1234	1223	1234	80	656	100	1287	"Y192"
0	0	0	21	1	4	"Mlk3"	"Q16584"	2310	30960	200	5152	5179	451	8	5170	5170	5183	314	6	12	3	0	1636528	-0.013	100000.000	100000.000	0.000	0.000	0.000	0.000	0.000	16.610	-18	9	-18	9	316	2384	100	1288	"T277"
0	0	0	21	2	4	"Mlk3"	"Q16584"	2810	30950	200	5162	5186	397	7	5166	5166	5197	345	6	10	1	0	1638714	-0.032	100000.000	100000.000	0.000	0.000	0.000	0.000	0.000	16.610	-4	20	-4	20	316	2384	100	1289	"T277"
0	0	0	21	3	4	"Mlk3"	"Q16584"	3310	30950	200	5117	5216	755	14	5116	5116	5139	324	6	12	4	0	1648354	0.238	100000.000	100000.000	0.000	0.000	0.000	0.000	0.000	16.610	1	100	1	100	316	2384	100	1290	"T277"
0	0	0	21	4	4	"NFAT2 "	"O95644"	3820	30950	80	7212	7186	445	6	5204	5204	5213	264	5	100	100	0	373665	7.473	100000.000	100000.000	0.000	0.000	0.000	0.000	0.000	16.610	2008	1982	2008	1982	52	340	100	1291	"S245"
0	0	0	21	5	4	"NFAT2 "	"O95644"	4310	30950	80	7271	7225	595	8	5208	5208	5228	315	6	98	96	0	375681	6.340	100000.000	100000.000	0.000	0.000	0.000	0.000	0.000	16.610	2063	2017	2063	2017	52	340	100	1292	"S245"
0	0	0	21	6	4	"NFAT2 "	"O95644"	4810	30930	140	5440	5923	1032	17	5170	5170	5196	1053	20	35	16	0	923994	0.690	100000.000	100000.000	0.000	0.000	0.000	0.000	0.000	16.610	270	753	270	753	156	1140	100	1293	"S245"
0	0	0	21	7	4	"PI3-kinase p85 subunit beta"	"O00459"	5310	30930	100	6527	6355	616	9	5276	5276	5276	270	5	82	76	0	508416	3.996	100000.000	100000.000	0.000	0.000	0.000	0.000	0.000	16.610	1251	1079	1251	1079	80	560	100	1294	"Y605"
0	0	0	21	8	4	"PI3-kinase p85 subunit beta"	"O00459"	5810	30920	80	6571	6563	346	5	5275	5275	5272	242	4	96	96	0	341299	5.335	100000.000	100000.000	0.000	0.000	0.000	0.000	0.000	16.610	1296	1288	1296	1288	52	340	100	1295	"Y605"
0	0	0	21	9	4	"PI3-kinase p85 subunit beta"	"O00459"	6310	30920	90	6869	6833	378	5	5398	5398	5399	231	4	100	98	0	355334	6.208	100000.000	100000.000	0.000	0.000	0.000	0.000	0.000	16.610	1471	1435	1471	1435	52	420	100	1296	"Y605"
0	0	0	21	1	5	"PDGFRb"	"P09619"	2330	31590	200	5196	5325	586	11	5135	5135	5174	341	6	25	13	0	1682841	0.443	100000.000	100000.000	0.000	0.000	0.000	0.000	0.000	16.610	61	190	61	190	316	2384	100	1297	"Y740"
0	0	0	21	2	5	"PDGFRb"	"P09619"	2830	31590	140	5315	5355	352	6	5167	5167	5185	258	4	37	16	0	835429	0.659	100000.000	100000.000	0.000	0.000	0.000	0.000	0.000	16.610	148	188	148	188	156	1140	100	1298	"Y740"
0	0	0	21	3	5	"PDGFRb"	"P09619"	3310	31590	70	5715	5736	318	5	5144	5144	5182	366	7	78	34	0	183546	1.514	100000.000	100000.000	0.000	0.000	0.000	0.000	0.000	16.610	571	592	571	592	32	236	100	1299	"Y740"
0	0	0	21	4	5	"Rack1"	"P63244"	3820	31590	160	6946	6765	810	11	5169	5169	5199	332	6	87	84	0	1407166	4.717	100000.000	100000.000	0.000	0.000	0.000	0.000	0.000	16.610	1777	1596	1777	1596	208	1512	100	1300	"Y194"
0	0	0	21	5	5	"Rack1"	"P63244"	4310	31590	160	6908	6830	984	14	5176	5176	5192	347	6	87	85	0	1420718	4.720	100000.000	100000.000	0.000	0.000	0.000	0.000	0.000	16.610	1732	1654	1732	1654	208	1512	100	1301	"Y194"
0	0	0	21	6	5	"Rack1"	"P63244"	4810	31560	200	6508	6217	1019	16	5205	5205	5258	957	18	57	13	0	1964695	1.002	100000.000	100000.000	0.000	0.000	0.000	0.000	0.000	16.610	1303	1012	1303	1012	316	2384	100	1302	"Y194"
0	0	0	21	7	5	"SEK1 "	"P45985"	5310	31540	80	5600	5574	268	4	5273	5273	5280	377	7	44	1	0	289859	0.780	100000.000	100000.000	0.000	0.000	0.000	0.000	0.000	16.610	327	301	327	301	52	340	100	1303	"T261"
0	0	0	21	8	5	"SEK1 "	"P45985"	5810	31550	200	5470	5525	366	6	5360	5360	5370	334	6	23	3	0	1745957	0.464	100000.000	100000.000	0.000	0.000	0.000	0.000	0.000	16.610	110	165	110	165	316	2384	100	1304	"T261"
0	0	0	21	9	5	"SEK1 "	"P45985"	6320	31570	120	5744	5790	441	7	5484	5484	5504	289	5	45	16	0	694798	0.990	100000.000	100000.000	0.000	0.000	0.000	0.000	0.000	16.610	260	306	260	306	120	820	100	1305	"T261"
0	0	0	21	1	6	"Smad3 "	"P84022"	2340	32250	90	6682	6686	322	4	5202	5202	5253	416	7	100	100	0	347690	3.445	100000.000	100000.000	0.000	0.000	0.000	0.000	0.000	16.610	1480	1484	1480	1484	52	420	100	1306	"S423"
0	0	0	21	2	6	"Smad3 "	"P84022"	2820	32260	100	6523	6459	462	7	5276	5276	5302	421	7	88	86	0	516694	2.748	100000.000	100000.000	0.000	0.000	0.000	0.000	0.000	16.610	1247	1183	1247	1183	80	560	100	1307	"S423"
0	0	0	21	3	6	"Smad3 "	"P84022"	3310	32250	100	6390	6320	538	8	5221	5221	5247	290	5	91	88	0	505622	3.700	100000.000	100000.000	0.000	0.000	0.000	0.000	0.000	16.610	1169	1099	1169	1099	80	560	100	1308	"S423"
0	0	0	21	4	6	"TBK1 "	"Q9UHD2"	3820	32230	90	10080	10117	389	3	5199	5199	5233	369	7	100	100	0	526071	13.236	100000.000	100000.000	0.000	0.000	0.000	0.000	0.000	16.610	4881	4918	4881	4918	52	420	100	1309	"S172"
0	0	0	21	5	6	"TBK1 "	"Q9UHD2"	4320	32230	100	9326	9153	1033	11	5160	5160	5169	293	5	97	96	0	732268	13.597	100000.000	100000.000	0.000	0.000	0.000	0.000	0.000	16.610	4166	3993	4166	3993	80	560	100	1310	"S172"
0	0	0	21	6	6	"TBK1 "	"Q9UHD2"	4820	32230	110	9410	9328	997	10	5259	5259	5286	419	7	98	96	0	746210	9.647	100000.000	100000.000	0.000	0.000	0.000	0.000	0.000	16.610	4151	4069	4151	4069	80	656	100	1311	"S172"
0	0	0	21	7	6	"TrKA"	"P04629"	5320	32230	110	11056	10732	1134	10	5323	5323	5318	319	5	100	98	0	858524	16.972	100000.000	100000.000	0.000	0.000	0.000	0.000	0.000	16.610	5733	5409	5733	5409	80	656	100	1312	"Y496"
0	0	0	21	8	6	"TrKA"	"P04629"	5820	32220	110	10423	10193	1141	11	5415	5415	5426	245	4	97	97	0	815475	19.457	100000.000	100000.000	0.000	0.000	0.000	0.000	0.000	16.610	5008	4778	5008	4778	80	656	100	1313	"Y496"
0	0	0	21	9	6	"TrKA"	"P04629"	6320	32220	110	9874	9910	3009	30	5503	5503	5518	331	5	98	97	0	792801	13.269	100000.000	100000.000	0.000	0.000	0.000	0.000	0.000	16.610	4371	4407	4371	4407	80	656	100	1314	"Y496"
-75	0	0	21	1	7	"empty"	"empty"	2310	32850	200	5390	5402	348	6	5355	5355	5390	371	6	8	1	0	1707180	0.032	100000.000	100000.000	0.000	0.000	0.000	0.000	0.000	16.610	35	47	35	47	316	2384	100	1315	"empty"
-75	0	0	21	2	7	"empty"	"empty"	2810	32850	200	5316	5339	314	5	5313	5313	5345	335	6	7	1	0	1687185	-0.018	100000.000	100000.000	0.000	0.000	0.000	0.000	0.000	16.610	3	26	3	26	316	2384	100	1316	"empty"
-75	0	0	21	3	7	"empty"	"empty"	3310	32850	200	5280	5309	313	5	5264	5264	5290	312	5	13	2	0	1677488	0.061	100000.000	100000.000	0.000	0.000	0.000	0.000	0.000	16.610	16	45	16	45	316	2384	100	1317	"empty"
-75	0	0	21	4	7	"empty"	"empty"	3810	32850	200	5301	5323	270	5	5268	5268	5296	570	10	2	0	0	1682101	0.047	100000.000	100000.000	0.000	0.000	0.000	0.000	0.000	16.610	33	55	33	55	316	2384	100	1318	"empty"
-75	0	0	21	5	7	"empty"	"empty"	4310	32850	200	5229	5241	394	7	5280	5280	5312	604	11	2	1	0	1656094	-0.118	100000.000	100000.000	0.000	0.000	0.000	0.000	0.000	16.610	-51	-39	-51	-39	316	2384	100	1319	"empty"
-75	0	0	21	6	7	"empty"	"empty"	4810	32850	200	5289	5313	451	8	5304	5304	5315	456	8	2	0	0	1678908	-0.004	100000.000	100000.000	0.000	0.000	0.000	0.000	0.000	16.610	-15	9	-15	9	316	2384	100	1320	"empty"
-75	0	0	21	7	7	"empty"	"empty"	5310	32850	200	5304	5314	267	5	5323	5323	5321	303	5	7	2	0	1679157	-0.023	100000.000	100000.000	0.000	0.000	0.000	0.000	0.000	16.610	-19	-9	-19	-9	316	2384	100	1321	"empty"
-75	0	0	21	8	7	"empty"	"empty"	5810	32850	200	5395	5403	259	4	5412	5412	5430	337	6	5	1	0	1707313	-0.080	100000.000	100000.000	0.000	0.000	0.000	0.000	0.000	16.610	-17	-9	-17	-9	316	2384	100	1322	"empty"
-75	0	0	21	9	7	"empty"	"empty"	6310	32850	200	5479	5501	341	6	5469	5469	5487	400	7	5	1	0	1738249	0.035	100000.000	100000.000	0.000	0.000	0.000	0.000	0.000	16.610	10	32	10	32	316	2384	100	1323	"empty"
0	0	0	22	1	1	"PLCG2"	"P16885"	6820	28990	120	7109	6943	699	10	5255	5255	5259	348	6	90	87	0	833168	4.839	100000.000	100000.000	0.000	0.000	0.000	0.000	0.000	16.610	1854	1688	1854	1688	120	820	100	1324	"Y753"
0	0	0	22	2	1	"PLCG2"	"P16885"	7320	28990	130	6642	6672	880	13	5074	5074	5069	285	5	92	88	0	800581	5.625	100000.000	100000.000	0.000	0.000	0.000	0.000	0.000	16.610	1568	1598	1568	1598	120	940	100	1325	"Y753"
0	0	0	22	3	1	"PLCG2"	"P16885"	7820	28980	110	6592	6606	488	7	4990	4990	5011	321	6	98	97	0	528446	4.969	100000.000	100000.000	0.000	0.000	0.000	0.000	0.000	16.610	1602	1616	1602	1616	80	656	100	1326	"Y753"
0	0	0	22	4	1	"pyk2"	"Q14289"	8330	28990	140	9554	9590	1275	13	4998	4998	5019	350	6	100	100	0	1496027	13.060	100000.000	100000.000	0.000	0.000	0.000	0.000	0.000	16.610	4556	4592	4556	4592	156	1140	100	1327	"Y402"
0	0	0	22	5	1	"pyk2"	"Q14289"	8830	29000	150	9077	9076	354	3	4948	4948	4953	219	4	100	100	0	1415908	18.826	100000.000	100000.000	0.000	0.000	0.000	0.000	0.000	16.610	4129	4128	4129	4128	156	1272	100	1328	"Y402"
0	0	0	22	6	1	"pyk2"	"Q14289"	9340	28990	150	9779	9763	561	5	5026	5026	5040	272	5	100	100	0	1522973	17.364	100000.000	100000.000	0.000	0.000	0.000	0.000	0.000	16.610	4753	4737	4753	4737	156	1272	100	1329	"Y402"
0	0	0	22	7	1	"STAM2"	"Q92783"	9820	29000	160	7616	7483	763	10	5050	5050	5064	295	5	94	93	0	1556492	8.200	100000.000	100000.000	0.000	0.000	0.000	0.000	0.000	16.610	2566	2433	2566	2433	208	1512	100	1330	"Y371"
0	0	0	22	8	1	"STAM2"	"Q92783"	10320	28990	170	8172	8051	794	9	5119	5119	5126	273	5	96	96	0	1674539	10.714	100000.000	100000.000	0.000	0.000	0.000	0.000	0.000	16.610	3053	2932	3053	2932	208	1660	100	1331	"Y371"
0	0	0	22	9	1	"STAM2"	"Q92783"	10820	28980	150	8634	8567	484	5	5150	5150	5166	339	6	100	100	0	1336405	10.032	100000.000	100000.000	0.000	0.000	0.000	0.000	0.000	16.610	3484	3417	3484	3417	156	1272	100	1332	"Y371"
0	0	0	22	1	2	"STAT3 "	"P40763"	6830	29630	200	7546	7142	1816	25	5300	5300	5296	299	5	65	58	0	2256983	6.174	100000.000	100000.000	0.000	0.000	0.000	0.000	0.000	16.610	2246	1842	2246	1842	316	2384	100	1333	"Y705"
0	0	0	22	2	2	"STAT3 "	"P40763"	7320	29630	200	6968	6743	1395	20	5212	5212	5217	326	6	65	57	0	2130727	4.681	100000.000	100000.000	0.000	0.000	0.000	0.000	0.000	16.610	1756	1531	1756	1531	316	2384	100	1334	"Y705"
0	0	0	22	3	2	"STAT3 "	"P40763"	7820	29610	190	6635	6435	1336	20	5097	5097	5146	1087	21	59	26	0	1647264	1.186	100000.000	100000.000	0.000	0.000	0.000	0.000	0.000	16.610	1538	1338	1538	1338	256	2088	100	1335	"Y705"
0	0	0	22	4	2	"STMN1"	"P16949"	8310	29610	200	5195	5202	363	6	5031	5031	5053	316	6	32	9	0	1643843	0.472	100000.000	100000.000	0.000	0.000	0.000	0.000	0.000	16.610	164	171	164	171	316	2384	100	1336	"S15"
0	0	0	22	5	2	"STMN1"	"P16949"	8800	29610	100	5302	5281	283	5	5081	5081	5098	286	5	41	8	0	422469	0.640	100000.000	100000.000	0.000	0.000	0.000	0.000	0.000	16.610	221	200	221	200	80	560	100	1337	"S15"
0	0	0	22	6	2	"STMN1"	"P16949"	9300	29610	200	5181	5201	325	6	5041	5041	5063	497	9	8	0	0	1643473	0.278	100000.000	100000.000	0.000	0.000	0.000	0.000	0.000	16.610	140	160	140	160	316	2384	100	1338	"S15"
0	0	0	22	7	2	"4E-BP1 "	"Q13541"	9800	29610	200	5186	5215	291	5	5106	5106	5118	322	6	19	2	0	1648087	0.301	100000.000	100000.000	0.000	0.000	0.000	0.000	0.000	16.610	80	109	80	109	316	2384	100	1339	"S64"
0	0	0	22	8	2	"4E-BP1 "	"Q13541"	10320	29610	110	5406	5441	356	6	5178	5178	5252	863	16	2	1	0	435276	0.219	100000.000	100000.000	0.000	0.000	0.000	0.000	0.000	16.610	228	263	228	263	80	656	100	1340	"S64"
0	0	0	22	9	2	"4E-BP1 "	"Q13541"	10800	29630	110	5464	5473	442	8	5244	5244	5357	1254	23	2	1	0	437861	0.093	100000.000	100000.000	0.000	0.000	0.000	0.000	0.000	16.610	220	229	220	229	80	656	100	1341	"S64"
0	0	0	22	1	3	"Tgfbr2"	"P37173"	6830	30270	200	5158	5184	339	6	5298	5298	5325	493	9	2	1	0	1638126	-0.286	100000.000	100000.000	0.000	0.000	0.000	0.000	0.000	16.610	-140	-114	-140	-114	316	2384	100	1342	"Y336"
0	0	0	22	2	3	"Tgfbr2"	"P37173"	7330	30270	200	5054	5055	298	5	5255	5255	5274	570	10	0	0	0	1597506	-0.384	100000.000	100000.000	0.000	0.000	0.000	0.000	0.000	16.610	-201	-200	-201	-200	316	2384	100	1343	"Y336"
0	0	0	22	3	3	"Tgfbr2"	"P37173"	7820	30260	80	4849	4928	608	12	4926	4926	4942	339	6	11	5	0	256263	-0.041	100000.000	100000.000	0.000	0.000	0.000	0.000	0.000	16.610	-77	2	-77	2	52	340	100	1344	"Y336"
0	0	0	22	4	3	"Bid "	"P55957"	8340	30270	100	6689	6584	552	8	4964	4964	4973	268	5	96	91	0	526743	6.011	100000.000	100000.000	0.000	0.000	0.000	0.000	0.000	16.610	1725	1620	1725	1620	80	560	100	1345	"T54"
0	0	0	22	5	3	"Bid "	"P55957"	8830	30270	100	6850	6628	662	9	5062	5062	5143	880	17	85	52	0	530270	1.688	100000.000	100000.000	0.000	0.000	0.000	0.000	0.000	16.610	1788	1566	1788	1566	80	560	100	1346	"T54"
0	0	0	22	6	3	"Bid "	"P55957"	9340	30280	120	6726	6396	881	13	5084	5084	5145	930	18	65	37	0	767545	1.345	100000.000	100000.000	0.000	0.000	0.000	0.000	0.000	16.610	1642	1312	1642	1312	120	820	100	1347	"T54"
0	0	0	22	7	3	"caveolin-1"	"Q03135"	9820	30260	200	5087	5102	253	4	5060	5060	5097	768	15	0	0	0	1612334	0.007	100000.000	100000.000	0.000	0.000	0.000	0.000	0.000	16.610	27	42	27	42	316	2384	100	1348	"Y6"
0	0	0	22	8	3	"caveolin-1"	"Q03135"	10320	30260	200	5132	5141	249	4	5111	5111	5123	260	5	17	2	0	1624621	0.069	100000.000	100000.000	0.000	0.000	0.000	0.000	0.000	16.610	21	30	21	30	316	2384	100	1349	"Y6"
0	0	0	22	9	3	"caveolin-1"	"Q03135"	10820	30260	200	5125	5123	275	5	5154	5154	5159	288	5	10	0	0	1619020	-0.125	100000.000	100000.000	0.000	0.000	0.000	0.000	0.000	16.610	-29	-31	-29	-31	316	2384	100	1350	"Y6"
0	0	0	22	1	4	"CDK2"	"P24941"	6840	30900	200	5677	6056	900	14	5325	5325	5336	388	7	48	38	0	1913683	1.856	100000.000	100000.000	0.000	0.000	0.000	0.000	0.000	16.610	352	731	352	731	316	2384	100	1351	"Y14"
0	0	0	22	2	4	"CDK2"	"P24941"	7340	30920	130	6838	6848	424	6	5248	5248	5280	658	12	95	75	0	821745	2.383	100000.000	100000.000	0.000	0.000	0.000	0.000	0.000	16.610	1590	1600	1590	1600	120	940	100	1352	"Y14"
0	0	0	22	3	4	"CDK2"	"P24941"	7850	30920	130	6547	6607	884	13	5082	5082	5103	422	8	97	90	0	792895	3.564	100000.000	100000.000	0.000	0.000	0.000	0.000	0.000	16.610	1465	1525	1465	1525	120	940	100	1353	"Y14"
0	0	0	22	4	4	"Fos "	"P01100"	8350	30920	130	5444	5454	336	6	5072	5072	5098	386	7	47	12	0	654423	0.922	100000.000	100000.000	0.000	0.000	0.000	0.000	0.000	16.610	372	382	372	382	120	940	100	1354	"S362"
0	0	0	22	5	4	"Fos "	"P01100"	8840	30910	100	5570	5562	264	4	5058	5058	5084	314	6	78	30	0	444991	1.522	100000.000	100000.000	0.000	0.000	0.000	0.000	0.000	16.610	512	504	512	504	80	560	100	1355	"S362"
0	0	0	22	6	4	"Fos "	"P01100"	9310	30890	160	5249	5282	297	5	5075	5075	5085	269	5	36	12	0	1098595	0.732	100000.000	100000.000	0.000	0.000	0.000	0.000	0.000	16.610	174	207	174	207	208	1512	100	1356	"S362"
0	0	0	22	7	4	"Grb2"	"P62993"	9840	30910	130	7082	6689	953	14	5142	5142	5203	752	14	75	65	0	802699	1.976	100000.000	100000.000	0.000	0.000	0.000	0.000	0.000	16.610	1940	1547	1940	1547	120	940	100	1357	"Y37"
0	0	0	22	8	4	"Grb2"	"P62993"	10330	30910	110	7896	7785	636	8	5292	5292	5339	708	13	96	92	0	622834	3.455	100000.000	100000.000	0.000	0.000	0.000	0.000	0.000	16.610	2604	2493	2604	2493	80	656	100	1358	"Y37"
0	0	0	22	9	4	"Grb2"	"P62993"	10840	30900	110	8068	8040	501	6	5272	5272	5284	321	6	100	98	0	643181	8.586	100000.000	100000.000	0.000	0.000	0.000	0.000	0.000	16.610	2796	2768	2796	2768	80	656	100	1359	"Y37"
0	0	0	22	1	5	"IL4R "	"P24394"	6840	31560	160	7708	8255	3985	48	5419	5419	5423	370	6	100	99	0	1717129	7.654	100000.000	100000.000	0.000	0.000	0.000	0.000	0.000	16.610	2289	2836	2289	2836	208	1512	100	1360	"Y713"
0	0	0	22	2	5	"IL4R "	"P24394"	7350	31560	160	7186	7212	503	6	5294	5294	5324	512	9	100	98	0	1500082	3.688	100000.000	100000.000	0.000	0.000	0.000	0.000	0.000	16.610	1892	1918	1892	1918	208	1512	100	1361	"Y713"
0	0	0	22	3	5	"IL4R "	"P24394"	7850	31550	170	6770	6861	1079	15	5184	5184	5201	535	10	100	90	0	1427032	3.103	100000.000	100000.000	0.000	0.000	0.000	0.000	0.000	16.610	1586	1677	1586	1677	208	1660	100	1362	"Y713"
0	0	0	22	4	5	"IRAK4"	"P51617"	8350	31560	160	12092	12414	2013	16	5081	5081	5113	333	6	99	99	0	2582139	21.925	100000.000	100000.000	0.000	0.000	0.000	0.000	0.000	16.610	7011	7333	7011	7333	208	1512	100	1363	"T208"
0	0	0	22	5	5	"IRAK4"	"P51617"	8850	31560	160	11342	11894	2311	19	5042	5042	5064	270	5	98	98	0	2474048	25.296	100000.000	100000.000	0.000	0.000	0.000	0.000	0.000	16.610	6300	6852	6300	6852	208	1512	100	1364	"T208"
0	0	0	22	6	5	"IRAK4"	"P51617"	9340	31560	150	12048	12036	1633	13	5060	5060	5079	304	5	100	100	0	1877596	22.885	100000.000	100000.000	0.000	0.000	0.000	0.000	0.000	16.610	6988	6976	6988	6976	156	1272	100	1365	"T208"
0	0	0	22	7	5	"LDLRAP1"	"Q5SW96"	9840	31550	200	5002	5007	263	5	4996	4996	5032	365	7	8	1	0	1582262	-0.068	100000.000	100000.000	0.000	0.000	0.000	0.000	0.000	16.610	6	11	6	11	316	2384	100	1366	"S186"
0	0	0	22	8	5	"LDLRAP1"	"Q5SW96"	10330	31550	200	5127	5230	1304	24	5185	5185	5205	409	7	7	2	0	1652636	0.061	100000.000	100000.000	0.000	0.000	0.000	0.000	0.000	16.610	-58	45	-58	45	316	2384	100	1367	"S186"
0	0	0	22	9	5	"LDLRAP1"	"Q5SW96"	10830	31550	200	5215	5236	292	5	5239	5239	5246	325	6	9	1	0	1654694	-0.031	100000.000	100000.000	0.000	0.000	0.000	0.000	0.000	16.610	-24	-3	-24	-3	316	2384	100	1368	"S186"
0	0	0	22	1	6	"MAPK14"	"Q16539"	6860	32190	200	5879	6200	831	13	5442	5442	5449	313	5	57	45	0	1959320	2.399	100000.000	100000.000	0.000	0.000	0.000	0.000	0.000	16.610	437	758	437	758	316	2384	100	1369	"T179"
0	0	0	22	2	6	"MAPK14"	"Q16539"	7350	32210	130	6816	6891	484	7	5376	5376	5390	369	6	100	99	0	826970	4.068	100000.000	100000.000	0.000	0.000	0.000	0.000	0.000	16.610	1440	1515	1440	1515	120	940	100	1370	"T179"
0	0	0	22	3	6	"MAPK14"	"Q16539"	7850	32210	120	6757	6767	412	6	5249	5249	5303	763	14	98	47	0	812021	1.919	100000.000	100000.000	0.000	0.000	0.000	0.000	0.000	16.610	1508	1518	1508	1518	120	820	100	1371	"T179"
0	0	0	22	4	6	"Met "	"P08581"	8350	32210	110	6979	7050	1546	21	5192	5192	5195	360	6	95	91	0	563976	5.153	100000.000	100000.000	0.000	0.000	0.000	0.000	0.000	16.610	1787	1858	1787	1858	80	656	100	1372	"Y1003"
0	0	0	22	5	6	"Met "	"P08581"	8850	32200	170	5393	5827	866	14	5074	5074	5095	516	10	45	38	0	1211964	1.419	100000.000	100000.000	0.000	0.000	0.000	0.000	0.000	16.610	319	753	319	753	208	1660	100	1373	"Y1003"
0	0	0	22	6	6	"Met "	"P08581"	9350	32210	100	6902	6906	374	5	5093	5093	5105	220	4	100	98	0	552486	8.186	100000.000	100000.000	0.000	0.000	0.000	0.000	0.000	16.610	1809	1813	1809	1813	80	560	100	1374	"Y1003"
0	0	0	22	7	6	"p53 "	"P04637"	9850	32200	100	6422	6432	287	4	5041	5041	5047	254	5	100	100	0	514575	5.453	100000.000	100000.000	0.000	0.000	0.000	0.000	0.000	16.610	1381	1391	1381	1391	80	560	100	1375	"S15"
0	0	0	22	8	6	"p53 "	"P04637"	10340	32200	120	6610	6494	593	9	5104	5104	5132	766	14	85	48	0	779299	1.778	100000.000	100000.000	0.000	0.000	0.000	0.000	0.000	16.610	1506	1390	1506	1390	120	820	100	1376	"S15"
0	0	0	22	9	6	"p53 "	"P04637"	10840	32190	110	6787	6700	343	5	5125	5125	5141	455	8	98	97	0	536031	3.426	100000.000	100000.000	0.000	0.000	0.000	0.000	0.000	16.610	1662	1575	1662	1575	80	656	100	1377	"S15"
-75	0	0	22	1	7	"empty"	"empty"	6820	32820	200	5469	5474	384	7	5449	5449	5454	365	6	10	1	0	1729814	0.055	100000.000	100000.000	0.000	0.000	0.000	0.000	0.000	16.610	20	25	20	25	316	2384	100	1378	"empty"
-75	0	0	22	2	7	"empty"	"empty"	7320	32820	200	5436	5416	345	6	5401	5401	5435	809	14	0	0	0	1711449	-0.023	100000.000	100000.000	0.000	0.000	0.000	0.000	0.000	16.610	35	15	35	15	316	2384	100	1379	"empty"
-75	0	0	22	3	7	"empty"	"empty"	7820	32820	200	5305	5284	355	6	5312	5312	5349	856	16	1	0	0	1669672	-0.076	100000.000	100000.000	0.000	0.000	0.000	0.000	0.000	16.610	-7	-28	-7	-28	316	2384	100	1380	"empty"
-75	0	0	22	4	7	"empty"	"empty"	8320	32820	200	5286	5318	265	4	5283	5283	5318	962	18	0	0	0	1680404	0.000	100000.000	100000.000	0.000	0.000	0.000	0.000	0.000	16.610	3	35	3	35	316	2384	100	1381	"empty"
-75	0	0	22	5	7	"empty"	"empty"	8820	32820	200	5221	5227	267	5	5202	5202	5258	941	17	0	0	0	1651685	-0.033	100000.000	100000.000	0.000	0.000	0.000	0.000	0.000	16.610	19	25	19	25	316	2384	100	1382	"empty"
-75	0	0	22	6	7	"empty"	"empty"	9320	32820	200	5172	5181	245	4	5163	5163	5184	310	5	10	1	0	1637086	-0.010	100000.000	100000.000	0.000	0.000	0.000	0.000	0.000	16.610	9	18	9	18	316	2384	100	1383	"empty"
0	0	0	22	7	7	"GLQAWPGEAIPQFLG_100"	"GLQAWPGEAIPQFLG_100"	9850	32840	110	5897	5855	568	9	5088	5088	5125	593	11	67	18	0	468403	1.231	100000.000	100000.000	0.000	0.000	0.000	0.000	0.000	16.610	809	767	809	767	80	656	100	1384	"GLQAWPGEAIPQFLG_100"
0	0	0	22	8	7	"GLQAWPGEAIPQFLG_100"	"GLQAWPGEAIPQFLG_100"	10340	32840	90	6260	6082	525	8	5128	5128	5171	602	11	80	36	0	316258	1.513	100000.000	100000.000	0.000	0.000	0.000	0.000	0.000	16.610	1132	954	1132	954	52	420	100	1385	"GLQAWPGEAIPQFLG_100"
0	0	0	22	9	7	"GLQAWPGEAIPQFLG_100"	"GLQAWPGEAIPQFLG_100"	10840	32840	90	6194	6161	462	7	5089	5089	5121	331	6	90	88	0	320397	3.142	100000.000	100000.000	0.000	0.000	0.000	0.000	0.000	16.610	1105	1072	1105	1072	52	420	100	1386	"GLQAWPGEAIPQFLG_100"
0	0	0	23	1	1	"JAK2"	"O60674"	11360	28970	80	8714	8523	917	10	5225	5225	5218	229	4	98	98	0	443190	14.432	100000.000	100000.000	0.000	0.000	0.000	0.000	0.000	16.610	3489	3298	3489	3298	52	340	100	1387	"Y813"
0	0	0	23	2	1	"JAK2"	"O60674"	11860	28970	80	9189	9212	457	4	5264	5264	5263	215	4	100	100	0	479047	18.367	100000.000	100000.000	0.000	0.000	0.000	0.000	0.000	16.610	3925	3948	3925	3948	52	340	100	1388	"Y813"
0	0	0	23	3	1	"JAK2"	"O60674"	12360	28970	80	9302	10155	5319	52	5311	5311	5330	375	7	98	94	0	528081	12.867	100000.000	100000.000	0.000	0.000	0.000	0.000	0.000	16.610	3991	4844	3991	4844	52	340	100	1389	"Y813"
0	0	0	23	4	1	"Jun "	"P05412"	12860	28940	110	5583	5619	376	6	5191	5191	5269	1726	32	1	0	0	449497	0.203	100000.000	100000.000	0.000	0.000	0.000	0.000	0.000	16.610	392	428	392	428	80	656	100	1390	"S73"
0	0	0	23	5	1	"Jun "	"P05412"	13370	28950	120	5598	5620	388	6	5189	5189	5192	320	6	59	29	0	674348	1.338	100000.000	100000.000	0.000	0.000	0.000	0.000	0.000	16.610	409	431	409	431	120	820	100	1391	"S73"
0	0	0	23	6	1	"Jun "	"P05412"	13870	28940	140	5869	5856	621	10	5261	5261	5267	355	6	73	42	0	913544	1.659	100000.000	100000.000	0.000	0.000	0.000	0.000	0.000	16.610	608	595	608	595	156	1140	100	1392	"S73"
0	0	0	23	7	1	"Kit "	"P10721"	14380	28940	130	10356	9960	1697	17	5265	5265	5275	233	4	97	92	0	1195243	20.107	100000.000	100000.000	0.000	0.000	0.000	0.000	0.000	16.610	5091	4695	5091	4695	120	940	100	1393	"Y936"
0	0	0	23	8	1	"Kit "	"P10721"	14870	28940	130	10397	10410	1844	17	5279	5279	5295	259	4	96	96	0	1249241	19.749	100000.000	100000.000	0.000	0.000	0.000	0.000	0.000	16.610	5118	5131	5118	5131	120	940	100	1394	"Y936"
0	0	0	23	9	1	"Kit "	"P10721"	15370	28940	130	10699	10460	1279	12	5294	5294	5326	334	6	97	97	0	1255229	15.371	100000.000	100000.000	0.000	0.000	0.000	0.000	0.000	16.610	5405	5166	5405	5166	120	940	100	1395	"Y936"
0	0	0	23	1	2	"Mnk1"	"Q9BUB5"	11370	29610	110	7250	7146	943	13	5238	5238	5237	256	4	91	91	0	571711	7.457	100000.000	100000.000	0.000	0.000	0.000	0.000	0.000	16.610	2012	1908	2012	1908	80	656	100	1396	"T250"
0	0	0	23	2	2	"Mnk1"	"Q9BUB5"	11870	29610	120	7171	6903	807	11	5243	5243	5284	573	10	84	75	0	828350	2.825	100000.000	100000.000	0.000	0.000	0.000	0.000	0.000	16.610	1928	1660	1928	1660	120	820	100	1397	"T250"
0	0	0	23	3	2	"Mnk1"	"Q9BUB5"	12370	29610	100	7365	7337	641	8	5265	5265	5264	234	4	100	100	0	586930	8.859	100000.000	100000.000	0.000	0.000	0.000	0.000	0.000	16.610	2100	2072	2100	2072	80	560	100	1398	"T250"
0	0	0	23	4	2	"NFAT3"	"Q14934"	12870	29600	90	10938	10770	1665	15	5311	5311	5311	246	4	98	98	0	560029	22.191	100000.000	100000.000	0.000	0.000	0.000	0.000	0.000	16.610	5627	5459	5627	5459	52	420	100	1399	"S676"
0	0	0	23	5	2	"NFAT3"	"Q14934"	13370	29590	110	14696	13791	4058	29	5290	5290	5299	288	5	100	96	0	1103264	29.486	100000.000	100000.000	0.000	0.000	0.000	0.000	0.000	16.610	9406	8501	9406	8501	80	656	100	1400	"S676"
0	0	0	23	6	2	"NFAT3"	"Q14934"	13880	29590	100	11347	10541	2315	21	5293	5293	5312	258	4	96	95	0	843277	20.267	100000.000	100000.000	0.000	0.000	0.000	0.000	0.000	16.610	6054	5248	6054	5248	80	560	100	1401	"S676"
0	0	0	23	7	2	"PIK3R1 "	"P27986"	14380	29580	160	7413	7319	1082	14	5327	5327	5359	528	9	92	83	0	1522383	3.712	100000.000	100000.000	0.000	0.000	0.000	0.000	0.000	16.610	2086	1992	2086	1992	208	1512	100	1402	"Y528"
0	0	0	23	8	2	"PIK3R1 "	"P27986"	14880	29580	150	7564	7531	721	9	5320	5320	5336	236	4	100	99	0	1174880	9.301	100000.000	100000.000	0.000	0.000	0.000	0.000	0.000	16.610	2244	2211	2244	2211	156	1272	100	1403	"Y528"
0	0	0	23	9	2	"PIK3R1 "	"P27986"	15380	29590	150	7694	7630	412	5	5314	5314	5340	509	9	100	98	0	1190322	4.499	100000.000	100000.000	0.000	0.000	0.000	0.000	0.000	16.610	2380	2316	2380	2316	156	1272	100	1404	"Y528"
0	0	0	23	1	3	"p67phox"	"P19878"	11380	30250	130	5860	5880	501	8	5214	5214	5234	262	5	92	66	0	705650	2.466	100000.000	100000.000	0.000	0.000	0.000	0.000	0.000	16.610	646	666	646	666	120	940	100	1405	"S208"
0	0	0	23	2	3	"p67phox"	"P19878"	11870	30250	140	5850	5823	267	4	5227	5227	5244	366	6	86	31	0	908345	1.582	100000.000	100000.000	0.000	0.000	0.000	0.000	0.000	16.610	623	596	623	596	156	1140	100	1406	"S208"
0	0	0	23	3	3	"p67phox"	"P19878"	12370	30240	160	5803	5775	345	5	5234	5234	5239	254	4	79	57	0	1201299	2.110	100000.000	100000.000	0.000	0.000	0.000	0.000	0.000	16.610	569	541	569	541	208	1512	100	1407	"S208"
0	0	0	23	4	3	"PDK1"	"O15530"	12880	30250	100	6287	6211	393	6	5192	5192	5192	243	4	95	90	0	496900	4.193	100000.000	100000.000	0.000	0.000	0.000	0.000	0.000	16.610	1095	1019	1095	1019	80	560	100	1408	"S241"
0	0	0	23	5	3	"PDK1"	"O15530"	13380	30240	120	6315	6318	966	15	5225	5225	5238	308	5	87	75	0	758157	3.506	100000.000	100000.000	0.000	0.000	0.000	0.000	0.000	16.610	1090	1093	1090	1093	120	820	100	1409	"S241"
0	0	0	23	6	3	"PDK1"	"O15530"	13880	30240	120	6381	6316	957	15	5254	5254	5280	505	9	82	64	0	757897	2.051	100000.000	100000.000	0.000	0.000	0.000	0.000	0.000	16.610	1127	1062	1127	1062	120	820	100	1410	"S241"
0	0	0	23	7	3	"Ripk1"	"Q13546"	14380	30230	120	6761	6760	847	12	5243	5243	5326	1560	29	45	3	0	811256	0.919	100000.000	100000.000	0.000	0.000	0.000	0.000	0.000	16.610	1518	1517	1518	1517	120	820	100	1411	"Y384"
0	0	0	23	8	3	"Ripk1"	"Q13546"	14880	30230	120	6771	6742	488	7	5230	5230	5242	256	4	98	95	0	809018	5.859	100000.000	100000.000	0.000	0.000	0.000	0.000	0.000	16.610	1541	1512	1541	1512	120	820	100	1412	"Y384"
0	0	0	23	9	3	"Ripk1"	"Q13546"	15380	30230	120	6839	6710	608	9	5252	5252	5262	229	4	90	89	0	805155	6.323	100000.000	100000.000	0.000	0.000	0.000	0.000	0.000	16.610	1587	1458	1587	1458	120	820	100	1413	"Y384"
0	0	0	23	1	4	"Shc1"	"P29353"	11390	30890	70	6182	6156	296	4	5243	5243	5246	279	5	96	84	0	196993	3.262	100000.000	100000.000	0.000	0.000	0.000	0.000	0.000	16.610	939	913	939	913	32	236	100	1414	"S36"
0	0	0	23	2	4	"Shc1"	"P29353"	11880	30900	80	6182	6164	358	5	5242	5242	5246	215	4	96	92	0	320527	4.270	100000.000	100000.000	0.000	0.000	0.000	0.000	0.000	16.610	940	922	940	922	52	340	100	1415	"S36"
0	0	0	23	3	4	"Shc1"	"P29353"	12380	30880	70	6299	6267	278	4	5273	5273	5322	711	13	78	6	0	200538	1.329	100000.000	100000.000	0.000	0.000	0.000	0.000	0.000	16.610	1026	994	1026	994	32	236	100	1416	"S36"
0	0	0	23	4	4	"SMAD3"	"Q15796"	12880	30880	200	5209	5256	352	6	5169	5169	5180	501	9	12	1	0	1661052	0.152	100000.000	100000.000	0.000	0.000	0.000	0.000	0.000	16.610	40	87	40	87	316	2384	100	1417	"S204"
0	0	0	23	5	4	"SMAD3"	"Q15796"	13380	30880	70	5799	5867	271	4	5216	5216	5214	254	4	100	56	0	187738	2.571	100000.000	100000.000	0.000	0.000	0.000	0.000	0.000	16.610	583	651	583	651	32	236	100	1418	"S204"
0	0	0	23	6	4	"SMAD3"	"Q15796"	13880	30890	100	5653	5670	363	6	5230	5230	5222	235	4	71	46	0	453582	1.906	100000.000	100000.000	0.000	0.000	0.000	0.000	0.000	16.610	423	440	423	440	80	560	100	1419	"S204"
0	0	0	23	7	4	"TAK1 "	"O43318"	14380	30870	200	5243	5260	276	5	5220	5220	5248	807	15	0	0	0	1662118	0.015	100000.000	100000.000	0.000	0.000	0.000	0.000	0.000	16.610	23	40	23	40	316	2384	100	1420	"S192"
0	0	0	23	8	4	"TAK1 "	"O43318"	14880	30870	200	5258	5272	320	6	5176	5176	5185	247	4	25	6	0	1665900	0.352	100000.000	100000.000	0.000	0.000	0.000	0.000	0.000	16.610	82	96	82	96	316	2384	100	1421	"S192"
0	0	0	23	9	4	"TAK1 "	"O43318"	15380	30860	200	5261	5317	516	9	5206	5206	5226	385	7	11	1	0	1680105	0.236	100000.000	100000.000	0.000	0.000	0.000	0.000	0.000	16.610	55	111	55	111	316	2384	100	1422	"S192"
0	0	0	23	1	5	"ACC1"	"Q13085 "	11390	31530	70	6598	6593	248	3	5195	5195	5202	261	5	100	100	0	210988	5.330	100000.000	100000.000	0.000	0.000	0.000	0.000	0.000	16.610	1403	1398	1403	1398	32	236	100	1423	"S29"
0	0	0	23	2	5	"ACC1"	"Q13085 "	11880	31540	70	6711	6670	240	3	5132	5132	5147	305	5	100	100	0	213441	4.993	100000.000	100000.000	0.000	0.000	0.000	0.000	0.000	16.610	1579	1538	1579	1538	32	236	100	1424	"S29"
0	0	0	23	3	5	"ACC1"	"Q13085 "	12380	31530	70	6670	6611	409	6	5227	5227	5233	240	4	96	93	0	211565	5.742	100000.000	100000.000	0.000	0.000	0.000	0.000	0.000	16.610	1443	1384	1443	1384	32	236	100	1425	"S29"
0	0	0	23	4	5	"AR"	"P10275"	12890	31520	110	9598	9449	871	9	5102	5102	5121	254	4	98	98	0	755909	17.039	100000.000	100000.000	0.000	0.000	0.000	0.000	0.000	16.610	4496	4347	4496	4347	80	656	100	1426	"Y363"
0	0	0	23	5	5	"AR"	"P10275"	13380	31520	110	9838	9861	1020	10	5144	5144	5167	386	7	98	98	0	788872	12.161	100000.000	100000.000	0.000	0.000	0.000	0.000	0.000	16.610	4694	4717	4694	4717	80	656	100	1427	"Y363"
0	0	0	23	6	5	"AR"	"P10275"	13890	31520	130	9738	9134	1611	17	5165	5165	5209	761	14	88	85	0	1096053	5.158	100000.000	100000.000	0.000	0.000	0.000	0.000	0.000	16.610	4573	3969	4573	3969	120	940	100	1428	"Y363"
0	0	0	23	7	5	"process-control__"	"GGSGGSGDYKDDDDK"	14350	31550	150	5243	5431	518	9	5152	5152	5160	247	4	35	23	0	847267	1.097	100000.000	100000.000	0.000	0.000	0.000	0.000	0.000	16.610	91	279	91	279	156	1272	100	1429	"process-control__"
0	0	0	23	8	5	"process-control__"	"GGSGGSGDYKDDDDK"	14880	31540	150	5231	5403	491	9	5139	5139	5177	878	16	16	1	0	842830	0.257	100000.000	100000.000	0.000	0.000	0.000	0.000	0.000	16.610	92	264	92	264	156	1272	100	1430	"process-control__"
0	0	0	23	9	5	"process-control__"	"GGSGGSGDYKDDDDK"	15380	31530	150	5204	5390	514	9	5159	5159	5173	236	4	32	22	0	840877	0.919	100000.000	100000.000	0.000	0.000	0.000	0.000	0.000	16.610	45	231	45	231	156	1272	100	1431	"process-control__"
0	0	0	23	1	6	"Ck2-B"	"Q5SRQ6"	11380	32170	200	5252	5254	347	6	5150	5150	5184	1271	24	0	0	0	1660154	0.055	100000.000	100000.000	0.000	0.000	0.000	0.000	0.000	16.610	102	104	102	104	316	2384	100	1432	"S228"
0	0	0	23	2	6	"Ck2-B"	"Q5SRQ6"	11880	32170	90	5653	5626	180	3	5178	5178	5193	211	4	88	61	0	292535	2.052	100000.000	100000.000	0.000	0.000	0.000	0.000	0.000	16.610	475	448	475	448	52	420	100	1433	"S228"
0	0	0	23	3	6	"Ck2-B"	"Q5SRQ6"	12390	32160	100	5467	5636	937	16	5165	5165	5167	197	3	70	33	0	450861	2.381	100000.000	100000.000	0.000	0.000	0.000	0.000	0.000	16.610	302	471	302	471	80	560	100	1434	"S228"
0	0	0	23	4	6	"CTNNB1"	"P35222"	12890	32160	90	6239	6360	866	13	5124	5124	5127	302	5	100	96	0	330744	4.083	100000.000	100000.000	0.000	0.000	0.000	0.000	0.000	16.610	1115	1236	1115	1236	52	420	100	1435	"S33"
0	0	0	23	5	6	"CTNNB1"	"P35222"	13390	32170	110	6088	6043	311	5	5080	5080	5081	315	6	97	85	0	483405	3.054	100000.000	100000.000	0.000	0.000	0.000	0.000	0.000	16.610	1008	963	1008	963	80	656	100	1436	"S33"
0	0	0	23	6	6	"CTNNB1"	"P35222"	13890	32170	100	6005	6028	358	5	5095	5095	5135	381	7	96	68	0	482224	2.344	100000.000	100000.000	0.000	0.000	0.000	0.000	0.000	16.610	910	933	910	933	80	560	100	1437	"S33"
0	0	0	23	7	6	"EGFR"	"P00533"	14370	32150	200	5111	5163	320	6	5101	5101	5141	753	14	3	0	0	1631613	0.029	100000.000	100000.000	0.000	0.000	0.000	0.000	0.000	16.610	10	62	10	62	316	2384	100	1438	"Y869"
0	0	0	23	8	6	"EGFR"	"P00533"	14870	32130	100	5204	5227	304	5	5092	5092	5156	886	17	0	0	0	418137	0.080	100000.000	100000.000	0.000	0.000	0.000	0.000	0.000	16.610	112	135	112	135	80	560	100	1439	"Y869"
0	0	0	23	9	6	"EGFR"	"P00533"	15360	32120	200	5164	5238	740	14	5113	5113	5130	343	6	16	3	0	1655246	0.315	100000.000	100000.000	0.000	0.000	0.000	0.000	0.000	16.610	51	125	51	125	316	2384	100	1440	"Y869"
-75	0	0	23	1	7	"empty"	"empty"	11360	32790	200	5029	5050	273	5	5078	5078	5092	332	6	7	1	0	1595893	-0.127	100000.000	100000.000	0.000	0.000	0.000	0.000	0.000	16.610	-49	-28	-49	-28	316	2384	100	1441	"empty"
-75	0	0	23	2	7	"empty"	"empty"	11860	32790	200	5042	5074	357	7	5084	5084	5097	247	4	10	1	0	1603389	-0.093	100000.000	100000.000	0.000	0.000	0.000	0.000	0.000	16.610	-42	-10	-42	-10	316	2384	100	1442	"empty"
-75	0	0	23	3	7	"empty"	"empty"	12360	32790	200	5073	5131	857	16	5099	5099	5195	1888	36	0	0	0	1621548	-0.034	100000.000	100000.000	0.000	0.000	0.000	0.000	0.000	16.610	-26	32	-26	32	316	2384	100	1443	"empty"
-75	0	0	23	4	7	"empty"	"empty"	12860	32790	200	5077	5088	222	4	5083	5083	5104	681	13	1	0	0	1607744	-0.023	100000.000	100000.000	0.000	0.000	0.000	0.000	0.000	16.610	-6	5	-6	5	316	2384	100	1444	"empty"
-75	0	0	23	5	7	"empty"	"empty"	13360	32790	200	5103	5111	270	5	5048	5048	5052	305	6	14	1	0	1614985	0.193	100000.000	100000.000	0.000	0.000	0.000	0.000	0.000	16.610	55	63	55	63	316	2384	100	1445	"empty"
-75	0	0	23	6	7	"empty"	"empty"	13860	32790	200	5119	5115	233	4	5114	5114	5153	855	16	0	0	0	1616279	-0.044	100000.000	100000.000	0.000	0.000	0.000	0.000	0.000	16.610	5	1	5	1	316	2384	100	1446	"empty"
0	0	0	23	7	7	"GLQAWPG-pS-AIPQFLG_GLQAWPGEAIPQFLG_80vs20"	"GLQAWPG-pS-AIPQFLG_GLQAWPGEAIPQFLG_80vs20"	14390	32800	70	19396	19399	441	2	5173	5173	5209	377	7	100	100	0	620776	37.639	100000.000	100000.000	0.000	0.000	0.000	0.000	0.000	16.610	14223	14226	14223	14226	32	236	100	1447	"GLQAWPG-pS-AIPQFLG_GLQAWPGEAIPQFLG_80vs20"
0	0	0	23	8	7	"GLQAWPG-pS-AIPQFLG_GLQAWPGEAIPQFLG_80vs20"	"GLQAWPG-pS-AIPQFLG_GLQAWPGEAIPQFLG_80vs20"	14880	32800	80	18692	17185	3764	21	5128	5128	5143	240	4	100	100	0	893605	50.175	100000.000	100000.000	0.000	0.000	0.000	0.000	0.000	16.610	13564	12057	13564	12057	52	340	100	1448	"GLQAWPG-pS-AIPQFLG_GLQAWPGEAIPQFLG_80vs20"
0	0	0	23	9	7	"GLQAWPG-pS-AIPQFLG_GLQAWPGEAIPQFLG_80vs20"	"GLQAWPG-pS-AIPQFLG_GLQAWPGEAIPQFLG_80vs20"	15380	32800	90	19046	17230	3855	22	5165	5165	5198	368	7	100	100	0	895937	32.696	100000.000	100000.000	0.000	0.000	0.000	0.000	0.000	16.610	13881	12065	13881	12065	52	420	100	1449	"GLQAWPG-pS-AIPQFLG_GLQAWPGEAIPQFLG_80vs20"
0	0	0	24	1	1	"Bim"	"O43521"	15810	28910	70	6804	6804	308	4	5435	5435	5586	1747	31	12	0	0	217734	0.697	100000.000	100000.000	0.000	0.000	0.000	0.000	0.000	16.610	1369	1369	1369	1369	32	236	100	1450	"S69"
0	0	0	24	2	1	"Bim"	"O43521"	16330	28890	130	5644	5774	466	8	5427	5427	5458	240	4	46	30	0	692899	1.317	100000.000	100000.000	0.000	0.000	0.000	0.000	0.000	16.610	217	347	217	347	120	940	100	1451	"S69"
0	0	0	24	3	1	"Bim"	"O43521"	16810	28910	80	6939	6851	412	6	5554	5554	5573	303	5	96	92	0	356265	4.218	100000.000	100000.000	0.000	0.000	0.000	0.000	0.000	16.610	1385	1297	1385	1297	52	340	100	1452	"S69"
0	0	0	24	4	1	"caspase-8"	"Q14790 "	17310	28900	90	6063	6056	433	7	5502	5502	5531	345	6	80	26	0	314919	1.522	100000.000	100000.000	0.000	0.000	0.000	0.000	0.000	16.610	561	554	561	554	52	420	100	1453	"Y448"
0	0	0	24	5	1	"caspase-8"	"Q14790 "	17810	28890	80	6035	6042	353	5	5517	5517	5550	469	8	57	9	0	314168	1.049	100000.000	100000.000	0.000	0.000	0.000	0.000	0.000	16.610	518	525	518	525	52	340	100	1454	"Y448"
0	0	0	24	6	1	"caspase-8"	"Q14790 "	18310	28880	70	6142	6125	218	3	5517	5517	5545	349	6	87	40	0	196014	1.662	100000.000	100000.000	0.000	0.000	0.000	0.000	0.000	16.610	625	608	625	608	32	236	100	1455	"Y448"
0	0	0	24	7	1	"Cdc2"	"P06493"	18800	28890	130	7344	10013	11231	112	5503	5503	5526	254	4	99	99	1	1201571	17.665	100000.000	100000.000	0.000	0.000	0.000	0.000	0.000	16.610	1841	4510	1841	4510	120	940	100	1456	"T161"
0	0	0	24	8	1	"Cdc2"	"P06493"	19310	28890	140	7108	7064	417	5	5469	5469	5492	286	5	98	96	0	1102028	5.497	100000.000	100000.000	0.000	0.000	0.000	0.000	0.000	16.610	1639	1595	1639	1595	156	1140	100	1457	"T161"
0	0	0	24	9	1	"Cdc2"	"P06493"	19810	28880	150	7175	7194	684	9	5397	5397	5426	375	6	97	94	0	1122219	4.715	100000.000	100000.000	0.000	0.000	0.000	0.000	0.000	16.610	1778	1797	1778	1797	156	1272	100	1458	"T161"
0	0	0	24	1	2	"FGFR1 "	"P11362"	15830	29540	80	5869	5881	309	5	5384	5384	5402	249	4	80	46	0	305824	1.924	100000.000	100000.000	0.000	0.000	0.000	0.000	0.000	16.610	485	497	485	497	52	340	100	1459	"Y653"
0	0	0	24	2	2	"FGFR1 "	"P11362"	16320	29540	200	5525	5555	309	5	5439	5439	5542	1922	34	0	0	0	1755408	0.007	100000.000	100000.000	0.000	0.000	0.000	0.000	0.000	16.610	86	116	86	116	316	2384	100	1460	"Y653"
0	0	0	24	3	2	"FGFR1 "	"P11362"	16810	29540	90	5909	5899	191	3	5482	5482	5497	226	4	86	44	0	306767	1.779	100000.000	100000.000	0.000	0.000	0.000	0.000	0.000	16.610	427	417	427	417	52	420	100	1461	"Y653"
0	0	0	24	4	2	"GIT2"	"Q14161"	17310	29540	200	5516	5597	376	6	5480	5480	5494	283	5	20	11	0	1768797	0.364	100000.000	100000.000	0.000	0.000	0.000	0.000	0.000	16.610	36	117	36	117	316	2384	100	1462	"Y492"
0	0	0	24	5	2	"GIT2"	"Q14161"	17810	29550	120	5742	5842	445	7	5508	5508	5534	439	7	31	15	0	700991	0.702	100000.000	100000.000	0.000	0.000	0.000	0.000	0.000	16.610	234	334	234	334	120	820	100	1463	"Y492"
0	0	0	24	6	2	"GIT2"	"Q14161"	18310	29530	200	5535	5643	638	11	5493	5493	5513	296	5	18	11	0	1783197	0.439	100000.000	100000.000	0.000	0.000	0.000	0.000	0.000	16.610	42	150	42	150	316	2384	100	1464	"Y492"
0	0	0	24	7	2	"Grb2"	"P62993"	18810	29530	200	5483	5491	220	4	5484	5484	5497	252	4	13	1	0	1735254	-0.024	100000.000	100000.000	0.000	0.000	0.000	0.000	0.000	16.610	-1	7	-1	7	316	2384	100	1465	"Y7"
0	0	0	24	8	2	"Grb2"	"P62993"	19300	29520	200	5480	5501	260	4	5433	5433	5464	340	6	9	2	0	1738165	0.109	100000.000	100000.000	0.000	0.000	0.000	0.000	0.000	16.610	47	68	47	68	316	2384	100	1466	"Y7"
0	0	0	24	9	2	"Grb2"	"P62993"	19800	29520	200	5357	5400	402	7	5382	5382	5412	307	5	6	0	0	1706511	-0.039	100000.000	100000.000	0.000	0.000	0.000	0.000	0.000	16.610	-25	18	-25	18	316	2384	100	1467	"Y7"
0	0	0	24	1	3	"IKK-gamma "	"Q9Y6K9"	15820	30180	200	5230	5235	253	4	5296	5296	5316	270	5	9	2	0	1654223	-0.300	100000.000	100000.000	0.000	0.000	0.000	0.000	0.000	16.610	-66	-61	-66	-61	316	2384	100	1468	"S43"
0	0	0	24	2	3	"IKK-gamma "	"Q9Y6K9"	16320	30180	200	5225	5215	277	5	5364	5364	5403	550	10	0	0	0	1647994	-0.342	100000.000	100000.000	0.000	0.000	0.000	0.000	0.000	16.610	-139	-149	-139	-149	316	2384	100	1469	"S43"
0	0	0	24	3	3	"IKK-gamma "	"Q9Y6K9"	16810	30180	200	5236	5265	419	7	5370	5370	5387	285	5	6	1	0	1663889	-0.428	100000.000	100000.000	0.000	0.000	0.000	0.000	0.000	16.610	-134	-105	-134	-105	316	2384	100	1470	"S43"
0	0	0	24	4	3	"IRAK1"	"P51617"	17310	30170	110	6758	6937	1116	16	5399	5399	5431	296	5	100	100	0	554988	5.088	100000.000	100000.000	0.000	0.000	0.000	0.000	0.000	16.610	1359	1538	1359	1538	80	656	100	1471	"T387"
0	0	0	24	5	3	"IRAK1"	"P51617"	17820	30180	130	6676	6713	526	7	5396	5396	5412	251	4	99	96	0	805601	5.183	100000.000	100000.000	0.000	0.000	0.000	0.000	0.000	16.610	1280	1317	1280	1317	120	940	100	1472	"T387"
0	0	0	24	6	3	"IRAK1"	"P51617"	18310	30180	130	6679	6749	820	12	5432	5432	5449	279	5	95	92	0	809882	4.659	100000.000	100000.000	0.000	0.000	0.000	0.000	0.000	16.610	1247	1317	1247	1317	120	940	100	1473	"T387"
0	0	0	24	7	3	"Lck"	"P06239"	18820	30160	90	6193	6150	288	4	5449	5449	5476	329	6	90	63	0	319819	2.049	100000.000	100000.000	0.000	0.000	0.000	0.000	0.000	16.610	744	701	744	701	52	420	100	1474	"Y394"
0	0	0	24	8	3	"Lck"	"P06239"	19320	30170	100	6187	6146	395	6	5385	5385	5451	1012	18	20	0	0	491702	0.687	100000.000	100000.000	0.000	0.000	0.000	0.000	0.000	16.610	802	761	802	761	80	560	100	1475	"Y394"
0	0	0	24	9	3	"Lck"	"P06239"	19810	30160	90	6336	6488	565	8	5339	5339	5361	252	4	100	96	0	337358	4.472	100000.000	100000.000	0.000	0.000	0.000	0.000	0.000	16.610	997	1149	997	1149	52	420	100	1476	"Y394"
0	0	0	24	1	4	"CDK2"	"P24941"	15830	30860	150	8268	7329	1693	23	5237	5237	5247	263	5	69	63	0	1143329	7.916	100000.000	100000.000	0.000	0.000	0.000	0.000	0.000	16.610	3031	2092	3031	2092	156	1272	100	1477	"T160"
0	0	0	24	2	4	"CDK2"	"P24941"	16320	30850	160	7901	7274	1731	23	5295	5295	5351	356	6	63	57	0	1513039	5.402	100000.000	100000.000	0.000	0.000	0.000	0.000	0.000	16.610	2606	1979	2606	1979	208	1512	100	1478	"T160"
0	0	0	24	3	4	"CDK2"	"P24941"	16840	30850	110	8999	8878	621	6	5328	5328	5353	305	5	100	98	0	710216	11.557	100000.000	100000.000	0.000	0.000	0.000	0.000	0.000	16.610	3671	3550	3671	3550	80	656	100	1479	"T160"
0	0	0	24	4	4	"MDM2"	"Q00987"	17320	30830	100	5798	5801	299	5	5399	5399	5422	308	5	68	12	0	464048	1.231	100000.000	100000.000	0.000	0.000	0.000	0.000	0.000	16.610	399	402	399	402	80	560	100	1480	"S186/8"
0	0	0	24	5	4	"MDM2"	"Q00987"	17830	30820	130	5675	5794	923	15	5404	5404	5431	272	5	49	16	0	695324	1.335	100000.000	100000.000	0.000	0.000	0.000	0.000	0.000	16.610	271	390	271	390	120	940	100	1481	"S186/8"
0	0	0	24	6	4	"MDM2"	"Q00987"	18330	30820	130	5647	5708	523	9	5377	5377	5406	327	6	44	15	0	685003	0.924	100000.000	100000.000	0.000	0.000	0.000	0.000	0.000	16.610	270	331	270	331	120	940	100	1482	"S186/8"
0	0	0	24	7	4	"NFkB-p65 "	"Q04206"	18810	30820	100	10881	10580	1468	13	5384	5384	5410	335	6	95	95	0	846394	15.433	100000.000	100000.000	0.000	0.000	0.000	0.000	0.000	16.610	5497	5196	5497	5196	80	560	100	1483	"S536"
0	0	0	24	8	4	"NFkB-p65 "	"Q04206"	19320	30820	110	11486	11240	1916	17	5346	5346	5376	291	5	98	95	0	899197	20.151	100000.000	100000.000	0.000	0.000	0.000	0.000	0.000	16.610	6140	5894	6140	5894	80	656	100	1484	"S536"
0	0	0	24	9	4	"NFkB-p65 "	"Q04206"	19820	30800	90	11988	11996	1699	14	5308	5308	5357	441	8	98	98	0	623779	15.054	100000.000	100000.000	0.000	0.000	0.000	0.000	0.000	16.610	6680	6688	6680	6688	52	420	100	1485	"S536"
0	0	0	24	1	5	"PLCG2"	"P16885"	15840	31490	110	8428	8431	653	7	5167	5167	5206	469	9	98	97	0	674443	6.876	100000.000	100000.000	0.000	0.000	0.000	0.000	0.000	16.610	3261	3264	3261	3264	80	656	100	1486	"Y759"
0	0	0	24	2	5	"PLCG2"	"P16885"	16330	31490	110	8613	8543	637	7	5210	5210	5275	1248	23	98	92	0	683455	2.619	100000.000	100000.000	0.000	0.000	0.000	0.000	0.000	16.610	3403	3333	3403	3333	80	656	100	1487	"Y759"
0	0	0	24	3	5	"PLCG2"	"P16885"	16830	31480	100	8799	8691	986	11	5282	5282	5300	243	4	97	93	0	695295	13.955	100000.000	100000.000	0.000	0.000	0.000	0.000	0.000	16.610	3517	3409	3517	3409	80	560	100	1488	"Y759"
0	0	0	24	4	5	"pyk2"	"Q14289"	17330	31470	80	6125	6148	360	5	5345	5345	5354	226	4	98	90	0	319700	3.513	100000.000	100000.000	0.000	0.000	0.000	0.000	0.000	16.610	780	803	780	803	52	340	100	1489	"S213"
0	0	0	24	5	5	"pyk2"	"Q14289"	17820	31470	90	6257	6245	355	5	5330	5330	5383	436	8	94	53	0	324721	1.977	100000.000	100000.000	0.000	0.000	0.000	0.000	0.000	16.610	927	915	927	915	52	420	100	1490	"S213"
0	0	0	24	6	5	"pyk2"	"Q14289"	18320	31460	110	6318	6305	498	7	5393	5393	5399	297	5	92	81	0	504420	3.051	100000.000	100000.000	0.000	0.000	0.000	0.000	0.000	16.610	925	912	925	912	80	656	100	1491	"S213"
0	0	0	24	7	5	"SOC3"	"O14543"	18820	31470	110	6280	6283	276	4	5377	5377	5388	240	4	98	95	0	502606	3.729	100000.000	100000.000	0.000	0.000	0.000	0.000	0.000	16.610	903	906	903	906	80	656	100	1492	"Y221"
0	0	0	24	8	5	"SOC3"	"O14543"	19320	31460	110	6206	6310	681	10	5332	5332	5372	538	10	91	20	0	504796	1.743	100000.000	100000.000	0.000	0.000	0.000	0.000	0.000	16.610	874	978	874	978	80	656	100	1493	"Y221"
0	0	0	24	9	5	"SOC3"	"O14543"	19830	31460	120	6193	6159	508	8	5291	5291	5321	416	7	86	58	0	739069	2.014	100000.000	100000.000	0.000	0.000	0.000	0.000	0.000	16.610	902	868	902	868	120	820	100	1494	"Y221"
0	0	0	24	1	6	"STAT4"	"Q14765"	15830	32130	130	6077	6077	461	7	5141	5141	5144	242	4	94	89	0	729181	3.855	100000.000	100000.000	0.000	0.000	0.000	0.000	0.000	16.610	936	936	936	936	120	940	100	1495	"Y693"
0	0	0	24	2	6	"STAT4"	"Q14765"	16330	32120	140	6102	6020	365	6	5189	5189	5233	379	7	89	67	0	939133	2.077	100000.000	100000.000	0.000	0.000	0.000	0.000	0.000	16.610	913	831	913	831	156	1140	100	1496	"Y693"
0	0	0	24	3	6	"STAT4"	"Q14765"	16830	32120	120	6174	6135	284	4	5225	5225	5267	525	9	91	31	0	736242	1.653	100000.000	100000.000	0.000	0.000	0.000	0.000	0.000	16.610	949	910	949	910	120	820	100	1497	"Y693"
0	0	0	24	4	6	"STMN1"	"P16949"	17320	32120	130	5463	5480	241	4	5264	5264	5292	313	5	32	3	0	657619	0.601	100000.000	100000.000	0.000	0.000	0.000	0.000	0.000	16.610	199	216	199	216	120	940	100	1498	"S24"
0	0	0	24	5	6	"STMN1"	"P16949"	17820	32110	200	5400	5389	290	5	5329	5329	5347	271	5	22	4	0	1703021	0.155	100000.000	100000.000	0.000	0.000	0.000	0.000	0.000	16.610	71	60	71	60	316	2384	100	1499	"S24"
0	0	0	24	6	6	"STMN1"	"P16949"	18320	32100	140	5609	5610	264	4	5389	5389	5414	334	6	28	3	0	875089	0.587	100000.000	100000.000	0.000	0.000	0.000	0.000	0.000	16.610	220	221	220	221	156	1140	100	1500	"S24"
0	0	0	24	7	6	"GIT2"	"Q14161"	18820	32100	200	5464	5541	847	15	5461	5461	5494	347	6	8	2	0	1751080	0.135	100000.000	100000.000	0.000	0.000	0.000	0.000	0.000	16.610	3	80	3	80	316	2384	100	1501	"Y592"
0	0	0	24	8	6	"GIT2"	"Q14161"	19320	32090	200	5465	5492	258	4	5482	5482	5526	730	13	0	0	0	1735514	-0.047	100000.000	100000.000	0.000	0.000	0.000	0.000	0.000	16.610	-17	10	-17	10	316	2384	100	1502	"Y592"
0	0	0	24	9	6	"GIT2"	"Q14161"	19830	32100	110	5646	5790	1102	19	5452	5452	5473	247	4	38	11	0	463217	1.283	100000.000	100000.000	0.000	0.000	0.000	0.000	0.000	16.610	194	338	194	338	80	656	100	1503	"Y592"
-75	0	0	24	1	7	"empty"	"empty"	15840	32760	200	5214	5238	303	5	5223	5223	5268	511	9	2	0	0	1655310	-0.059	100000.000	100000.000	0.000	0.000	0.000	0.000	0.000	16.610	-9	15	-9	15	316	2384	100	1504	"empty"
-75	0	0	24	2	7	"empty"	"empty"	16340	32750	200	5299	5308	327	6	5294	5294	5349	570	10	1	0	0	1677476	-0.072	100000.000	100000.000	0.000	0.000	0.000	0.000	0.000	16.610	5	14	5	14	316	2384	100	1505	"empty"
-75	0	0	24	3	7	"empty"	"empty"	16840	32750	200	5377	5394	334	6	5371	5371	5391	315	5	7	1	0	1704613	0.010	100000.000	100000.000	0.000	0.000	0.000	0.000	0.000	16.610	6	23	6	23	316	2384	100	1506	"empty"
-75	0	0	24	4	7	"empty"	"empty"	17340	32740	200	5443	5453	227	4	5460	5460	5486	349	6	2	1	0	1723009	-0.095	100000.000	100000.000	0.000	0.000	0.000	0.000	0.000	16.610	-17	-7	-17	-7	316	2384	100	1507	"empty"
-75	0	0	24	5	7	"empty"	"empty"	17840	32740	200	5550	5570	279	5	5536	5536	5550	249	4	15	4	0	1760084	0.080	100000.000	100000.000	0.000	0.000	0.000	0.000	0.000	16.610	14	34	14	34	316	2384	100	1508	"empty"
-75	0	0	24	6	7	"empty"	"empty"	18340	32740	200	5646	5665	266	4	5614	5614	5647	364	6	7	1	0	1790258	0.049	100000.000	100000.000	0.000	0.000	0.000	0.000	0.000	16.610	32	51	32	51	316	2384	100	1509	"empty"
0	0	0	24	7	7	"Control-Spot"	"Mouse_IgG"	18810	32750	180	9690	8923	2147	24	5658	5658	5828	857	14	77	76	0	2284395	3.611	100000.000	100000.000	0.000	0.000	0.000	0.000	0.000	16.610	4032	3265	4032	3265	256	1924	100	1510	"Control-Spot"
0	0	0	24	8	7	"Control-Spot"	"Mouse_IgG"	19330	32740	150	10221	10213	1340	13	5674	5674	6000	1157	19	99	97	0	1593182	3.641	100000.000	100000.000	0.000	0.000	0.000	0.000	0.000	16.610	4547	4539	4547	4539	156	1272	100	1511	"Control-Spot"
0	0	0	24	9	7	"Control-Spot"	"Mouse_IgG"	19830	32740	140	10423	10371	978	9	5665	5665	6037	1271	21	98	96	0	1617922	3.410	100000.000	100000.000	0.000	0.000	0.000	0.000	0.000	16.610	4758	4706	4758	4706	156	1140	100	1512	"Control-Spot"
0	0	0	25	1	1	"AMPK1"	"Q13131"	2350	33440	100	11404	10940	3771	34	5443	5443	5465	290	5	93	92	0	875230	18.879	100000.000	100000.000	0.000	0.000	0.000	0.000	0.000	16.610	5961	5497	5961	5497	80	560	100	1513	"T174/5"
0	0	0	25	2	1	"AMPK1"	"Q13131"	2850	33450	90	10481	10582	607	5	5393	5393	5424	277	5	100	100	0	550246	18.621	100000.000	100000.000	0.000	0.000	0.000	0.000	0.000	16.610	5088	5189	5088	5189	52	420	100	1514	"T174/5"
0	0	0	25	3	1	"AMPK1"	"Q13131"	3350	33450	110	10246	9843	1502	15	5332	5332	5348	305	5	93	92	0	787455	14.738	100000.000	100000.000	0.000	0.000	0.000	0.000	0.000	16.610	4914	4511	4914	4511	80	656	100	1515	"T174/5"
0	0	0	25	4	1	"aura"	"O14965"	3850	33440	150	7303	7400	1149	15	5311	5311	5339	350	6	99	97	0	1154404	5.889	100000.000	100000.000	0.000	0.000	0.000	0.000	0.000	16.610	1992	2089	1992	2089	156	1272	100	1516	"T287"
0	0	0	25	5	1	"aura"	"O14965"	4350	33440	160	7299	7155	635	8	5340	5340	5365	458	8	93	90	0	1488343	3.908	100000.000	100000.000	0.000	0.000	0.000	0.000	0.000	16.610	1959	1815	1959	1815	208	1512	100	1517	"T287"
0	0	0	25	6	1	"aura"	"O14965"	4850	33430	170	7335	7275	866	11	5296	5296	5303	410	7	96	94	0	1513119	4.810	100000.000	100000.000	0.000	0.000	0.000	0.000	0.000	16.610	2039	1979	2039	1979	208	1660	100	1518	"T287"
0	0	0	25	7	1	"CFTR"	"P13569"	5350	33440	120	6859	6962	1720	24	5304	5304	5313	368	6	90	86	0	835437	4.481	100000.000	100000.000	0.000	0.000	0.000	0.000	0.000	16.610	1555	1658	1555	1658	120	820	100	1519	"S737"
0	0	0	25	8	1	"CFTR"	"P13569"	5850	33440	110	6988	7201	1686	23	5394	5394	5412	289	5	100	100	0	576053	6.190	100000.000	100000.000	0.000	0.000	0.000	0.000	0.000	16.610	1594	1807	1594	1807	80	656	100	1520	"S737"
0	0	0	25	9	1	"CFTR"	"P13569"	6350	33430	130	7072	6964	728	10	5449	5449	5455	301	5	90	90	0	835662	5.013	100000.000	100000.000	0.000	0.000	0.000	0.000	0.000	16.610	1623	1515	1623	1515	120	940	100	1521	"S737"
0	0	0	25	1	2	"CREB "	"P16220"	2360	34100	140	12038	11685	1511	12	5370	5370	5395	312	5	100	98	0	1822834	20.160	100000.000	100000.000	0.000	0.000	0.000	0.000	0.000	16.610	6668	6315	6668	6315	156	1140	100	1522	"S133"
0	0	0	25	2	2	"CREB "	"P16220"	2860	34090	150	12197	11795	1691	14	5322	5322	5364	368	6	97	96	0	1839972	17.476	100000.000	100000.000	0.000	0.000	0.000	0.000	0.000	16.610	6875	6473	6875	6473	156	1272	100	1523	"S133"
0	0	0	25	3	2	"CREB "	"P16220"	3360	34090	150	12430	12202	1228	10	5308	5308	5354	811	15	99	99	0	1903484	8.444	100000.000	100000.000	0.000	0.000	0.000	0.000	0.000	16.610	7122	6894	7122	6894	156	1272	100	1524	"S133"
0	0	0	25	4	2	"blank-control__"	"AA"	3860	34080	100	6577	6542	693	10	5307	5307	5319	263	4	92	83	0	523369	4.650	100000.000	100000.000	0.000	0.000	0.000	0.000	0.000	16.610	1270	1235	1270	1235	80	560	100	1525	"blank-control__"
0	0	0	25	5	2	"blank-control__"	"AA"	4350	34080	90	6980	6853	614	8	5345	5345	5356	359	6	94	86	0	356330	4.170	100000.000	100000.000	0.000	0.000	0.000	0.000	0.000	16.610	1635	1508	1635	1508	52	420	100	1526	"blank-control__"
0	0	0	25	6	2	"blank-control__"	"AA"	4850	34070	100	6396	6360	821	12	5318	5318	5376	725	13	61	28	0	508778	1.357	100000.000	100000.000	0.000	0.000	0.000	0.000	0.000	16.610	1078	1042	1078	1042	80	560	100	1527	"blank-control__"
0	0	0	25	7	2	"IKK-alpha "	"O15111"	5360	34070	160	7321	7151	779	10	5343	5343	5342	305	5	91	88	0	1487472	5.931	100000.000	100000.000	0.000	0.000	0.000	0.000	0.000	16.610	1978	1808	1978	1808	208	1512	100	1528	"S180"
0	0	0	25	8	2	"IKK-alpha "	"O15111"	5850	34060	150	7701	7844	1990	25	5385	5385	5399	261	4	100	100	0	1223649	9.368	100000.000	100000.000	0.000	0.000	0.000	0.000	0.000	16.610	2316	2459	2316	2459	156	1272	100	1529	"S180"
0	0	0	25	9	2	"IKK-alpha "	"O15111"	6350	34060	150	7531	7473	555	7	5402	5402	5440	609	11	96	94	0	1165830	3.338	100000.000	100000.000	0.000	0.000	0.000	0.000	0.000	16.610	2129	2071	2129	2071	156	1272	100	1530	"S180"
0	0	0	25	1	3	"JAK2"	"O60674"	2360	34740	140	10891	10674	1652	15	5435	5435	5474	495	9	97	97	0	1665216	10.505	100000.000	100000.000	0.000	0.000	0.000	0.000	0.000	16.610	5456	5239	5456	5239	156	1140	100	1531	"Y119"
0	0	0	25	2	3	"JAK2"	"O60674"	2860	34740	140	10699	10436	1166	11	5336	5336	5378	367	6	99	98	0	1627960	13.782	100000.000	100000.000	0.000	0.000	0.000	0.000	0.000	16.610	5363	5100	5363	5100	156	1140	100	1532	"Y119"
0	0	0	25	3	3	"JAK2"	"O60674"	3370	34730	150	10427	9971	1555	15	5327	5327	5350	513	9	94	94	0	1555454	9.008	100000.000	100000.000	0.000	0.000	0.000	0.000	0.000	16.610	5100	4644	5100	4644	156	1272	100	1533	"Y119"
0	0	0	25	4	3	"K8"	"P05787"	3850	34720	110	5715	5733	309	5	5293	5293	5317	277	5	66	31	0	458627	1.502	100000.000	100000.000	0.000	0.000	0.000	0.000	0.000	16.610	422	440	422	440	80	656	100	1534	"Y267"
0	0	0	25	5	3	"K8"	"P05787"	4350	34720	120	5726	5698	324	5	5331	5331	5369	512	9	30	3	0	683795	0.643	100000.000	100000.000	0.000	0.000	0.000	0.000	0.000	16.610	395	367	395	367	120	820	100	1535	"Y267"
0	0	0	25	6	3	"K8"	"P05787"	4840	34730	140	5493	5562	413	7	5280	5280	5294	347	6	39	12	0	867718	0.772	100000.000	100000.000	0.000	0.000	0.000	0.000	0.000	16.610	213	282	213	282	156	1140	100	1536	"Y267"
0	0	0	25	7	3	"blank-control__"	"AA"	5360	34700	140	5409	5523	455	8	5268	5268	5283	266	5	37	21	0	861534	0.902	100000.000	100000.000	0.000	0.000	0.000	0.000	0.000	16.610	141	255	141	255	156	1140	100	1537	"blank-control__"
0	0	0	25	8	3	"blank-control__"	"AA"	5850	34720	130	5538	5648	458	8	5302	5302	5319	293	5	43	21	0	677718	1.123	100000.000	100000.000	0.000	0.000	0.000	0.000	0.000	16.610	236	346	236	346	120	940	100	1538	"blank-control__"
0	0	0	25	9	3	"blank-control__"	"AA"	6360	34700	130	5564	5669	444	7	5260	5260	5278	373	7	45	19	0	680268	1.048	100000.000	100000.000	0.000	0.000	0.000	0.000	0.000	16.610	304	409	304	409	120	940	100	1539	"blank-control__"
0	0	0	25	1	4	"Mnk1"	"Q9BUB5"	2370	35390	110	10463	10082	1496	14	5380	5380	5401	286	5	96	95	0	806585	16.367	100000.000	100000.000	0.000	0.000	0.000	0.000	0.000	16.610	5083	4702	5083	4702	80	656	100	1540	"T255"
0	0	0	25	2	4	"Mnk1"	"Q9BUB5"	2870	35390	110	9685	9899	1528	15	5273	5273	5299	297	5	100	100	0	791900	15.488	100000.000	100000.000	0.000	0.000	0.000	0.000	0.000	16.610	4412	4626	4412	4626	80	656	100	1541	"T255"
0	0	0	25	3	4	"Mnk1"	"Q9BUB5"	3360	35370	120	9423	8843	1899	21	5295	5295	5321	293	5	86	85	0	1061185	12.020	100000.000	100000.000	0.000	0.000	0.000	0.000	0.000	16.610	4128	3548	4128	3548	120	820	100	1542	"T255"
0	0	0	25	4	4	"NFkB-p100 "	"Q00653"	3870	35370	130	7516	7389	620	8	5310	5310	5326	333	6	96	94	0	886635	6.195	100000.000	100000.000	0.000	0.000	0.000	0.000	0.000	16.610	2206	2079	2206	2079	120	940	100	1543	"S108"
0	0	0	25	5	4	"NFkB-p100 "	"Q00653"	4360	35360	130	7228	7209	587	8	5335	5335	5368	403	7	96	95	0	865128	4.568	100000.000	100000.000	0.000	0.000	0.000	0.000	0.000	16.610	1893	1874	1893	1874	120	940	100	1544	"S108"
0	0	0	25	6	4	"NFkB-p100 "	"Q00653"	4860	35350	120	7115	7025	695	9	5280	5280	5284	270	5	93	91	0	843031	6.448	100000.000	100000.000	0.000	0.000	0.000	0.000	0.000	16.610	1835	1745	1835	1745	120	820	100	1545	"S108"
0	0	0	25	7	4	"PIK3R1 "	"P27986"	5340	35360	110	5759	5809	462	7	5278	5278	5306	315	5	72	23	0	464711	1.597	100000.000	100000.000	0.000	0.000	0.000	0.000	0.000	16.610	481	531	481	531	80	656	100	1546	"Y556"
0	0	0	25	8	4	"PIK3R1 "	"P27986"	5870	35340	140	5614	5646	247	4	5292	5292	5314	307	5	53	13	0	880730	1.081	100000.000	100000.000	0.000	0.000	0.000	0.000	0.000	16.610	322	354	322	354	156	1140	100	1547	"Y556"
0	0	0	25	9	4	"PIK3R1 "	"P27986"	6360	35340	120	5702	5702	334	5	5204	5204	5216	281	5	80	39	0	684242	1.730	100000.000	100000.000	0.000	0.000	0.000	0.000	0.000	16.610	498	498	498	498	120	820	100	1548	"Y556"
0	0	0	25	1	5	"blank-control__"	"AA"	2360	36020	200	5265	5302	256	4	5252	5252	5270	317	6	15	1	0	1675298	0.101	100000.000	100000.000	0.000	0.000	0.000	0.000	0.000	16.610	13	50	13	50	316	2384	100	1549	"blank-control__"
0	0	0	25	2	5	"blank-control__"	"AA"	2860	36010	200	5315	5467	1882	34	5249	5249	5283	326	6	16	5	0	1727516	0.564	100000.000	100000.000	0.000	0.000	0.000	0.000	0.000	16.610	66	218	66	218	316	2384	100	1550	"blank-control__"
0	0	0	25	3	5	"blank-control__"	"AA"	3360	36010	200	5225	5255	257	4	5239	5239	5294	689	13	2	0	0	1660495	-0.057	100000.000	100000.000	0.000	0.000	0.000	0.000	0.000	16.610	-14	16	-14	16	316	2384	100	1551	"blank-control__"
0	0	0	25	4	5	"Rack1"	"P63244"	3870	36010	110	6701	6834	768	11	5301	5301	5318	277	5	96	96	0	546721	5.473	100000.000	100000.000	0.000	0.000	0.000	0.000	0.000	16.610	1400	1533	1400	1533	80	656	100	1552	"y52"
0	0	0	25	5	5	"Rack1"	"P63244"	4370	36010	110	6805	7677	6701	87	5344	5344	5345	268	5	96	95	1	614196	8.701	100000.000	100000.000	0.000	0.000	0.000	0.000	0.000	16.610	1461	2333	1461	2333	80	656	100	1553	"y52"
0	0	0	25	6	5	"Rack1"	"P63244"	4870	36010	110	6535	6430	526	8	5233	5233	5244	412	7	87	85	0	514414	2.879	100000.000	100000.000	0.000	0.000	0.000	0.000	0.000	16.610	1302	1197	1302	1197	80	656	100	1554	"y52"
0	0	0	25	7	5	"Shc1"	"P29353"	5370	36010	90	7879	7820	747	9	5291	5291	5310	295	5	98	96	0	406634	8.508	100000.000	100000.000	0.000	0.000	0.000	0.000	0.000	16.610	2588	2529	2588	2529	52	420	100	1555	"Y349"
0	0	0	25	8	5	"Shc1"	"P29353"	5870	35980	70	7829	7705	683	8	5287	5287	5300	229	4	93	93	0	246569	10.502	100000.000	100000.000	0.000	0.000	0.000	0.000	0.000	16.610	2542	2418	2542	2418	32	236	100	1556	"Y349"
0	0	0	25	9	5	"Shc1"	"P29353"	6370	35990	90	7474	7354	477	6	5197	5197	5348	2202	41	59	0	0	382430	0.911	100000.000	100000.000	0.000	0.000	0.000	0.000	0.000	16.610	2277	2157	2277	2157	52	420	100	1557	"Y349"
0	0	0	25	1	6	"Smad6"	"O43541"	2340	36650	90	5769	5815	379	6	5179	5179	5252	603	11	44	3	0	302393	0.934	100000.000	100000.000	0.000	0.000	0.000	0.000	0.000	16.610	590	636	590	636	52	420	100	1558	"S435"
0	0	0	25	2	6	"Smad6"	"O43541"	2860	36640	70	5723	5673	375	6	5256	5256	5316	717	13	18	0	0	181540	0.498	100000.000	100000.000	0.000	0.000	0.000	0.000	0.000	16.610	467	417	467	417	32	236	100	1559	"S435"
0	0	0	25	3	6	"Smad6"	"O43541"	3330	36640	120	5393	5426	378	6	5204	5204	5250	383	7	34	6	0	651099	0.460	100000.000	100000.000	0.000	0.000	0.000	0.000	0.000	16.610	189	222	189	222	120	820	100	1560	"S435"
0	0	0	25	4	6	"TGFBR1"	"P36897"	3850	36640	200	5254	5265	255	4	5289	5289	5326	786	14	0	0	0	1663852	-0.078	100000.000	100000.000	0.000	0.000	0.000	0.000	0.000	16.610	-35	-24	-35	-24	316	2384	100	1561	"T200"
0	0	0	25	5	6	"TGFBR1"	"P36897"	4350	36640	200	5321	5311	255	4	5337	5337	5350	351	6	6	0	0	1678153	-0.111	100000.000	100000.000	0.000	0.000	0.000	0.000	0.000	16.610	-16	-26	-16	-26	316	2384	100	1562	"T200"
0	0	0	25	6	6	"TGFBR1"	"P36897"	4850	36630	200	5207	5218	273	5	5286	5286	5306	512	9	2	0	0	1648783	-0.172	100000.000	100000.000	0.000	0.000	0.000	0.000	0.000	16.610	-79	-68	-79	-68	316	2384	100	1563	"T200"
0	0	0	25	7	6	"TrKA"	"P04629"	5370	36650	150	14052	13760	1707	12	5315	5315	5327	329	6	98	98	0	2146617	25.632	100000.000	100000.000	0.000	0.000	0.000	0.000	0.000	16.610	8737	8445	8737	8445	156	1272	100	1564	"Y757"
0	0	0	25	8	6	"TrKA"	"P04629"	5870	36640	140	13818	13298	2543	19	5284	5284	5289	247	4	99	98	0	2074551	32.425	100000.000	100000.000	0.000	0.000	0.000	0.000	0.000	16.610	8534	8014	8534	8014	156	1140	100	1565	"Y757"
0	0	0	25	9	6	"TrKA"	"P04629"	6370	36630	140	13708	13310	1789	13	5230	5230	5242	269	5	99	98	0	2076410	29.993	100000.000	100000.000	0.000	0.000	0.000	0.000	0.000	16.610	8478	8080	8478	8080	156	1140	100	1566	"Y757"
-75	0	0	25	1	7	"empty"	"empty"	2370	37290	200	5167	5181	225	4	5203	5203	5235	416	7	3	0	0	1637274	-0.130	100000.000	100000.000	0.000	0.000	0.000	0.000	0.000	16.610	-36	-22	-36	-22	316	2384	100	1567	"empty"
-75	0	0	25	2	7	"empty"	"empty"	2870	37280	200	5130	5149	282	5	5217	5217	5241	297	5	6	2	0	1626940	-0.310	100000.000	100000.000	0.000	0.000	0.000	0.000	0.000	16.610	-87	-68	-87	-68	316	2384	100	1568	"empty"
-75	0	0	25	3	7	"empty"	"empty"	3370	37280	200	5198	5249	617	11	5236	5236	5282	768	14	1	0	0	1658755	-0.043	100000.000	100000.000	0.000	0.000	0.000	0.000	0.000	16.610	-38	13	-38	13	316	2384	100	1569	"empty"
-75	0	0	25	4	7	"empty"	"empty"	3870	37280	200	5321	5332	258	4	5336	5336	5363	312	5	10	0	0	1684807	-0.099	100000.000	100000.000	0.000	0.000	0.000	0.000	0.000	16.610	-15	-4	-15	-4	316	2384	100	1570	"empty"
-75	0	0	25	5	7	"empty"	"empty"	4370	37270	200	5456	5474	402	7	5376	5376	5388	334	6	16	2	0	1729831	0.257	100000.000	100000.000	0.000	0.000	0.000	0.000	0.000	16.610	80	98	80	98	316	2384	100	1571	"empty"
-75	0	0	25	6	7	"empty"	"empty"	4870	37270	200	5294	5318	297	5	5307	5307	5311	293	5	13	2	0	1680369	0.024	100000.000	100000.000	0.000	0.000	0.000	0.000	0.000	16.610	-13	11	-13	11	316	2384	100	1572	"empty"
-75	0	0	25	7	7	"empty"	"empty"	5370	37260	200	5339	5335	226	4	5317	5317	5334	361	6	5	0	0	1686009	0.003	100000.000	100000.000	0.000	0.000	0.000	0.000	0.000	16.610	22	18	22	18	316	2384	100	1573	"empty"
-75	0	0	25	8	7	"empty"	"empty"	5870	37260	200	5340	5347	246	4	5308	5308	5328	310	5	8	0	0	1689542	0.061	100000.000	100000.000	0.000	0.000	0.000	0.000	0.000	16.610	32	39	32	39	316	2384	100	1574	"empty"
-75	0	0	25	9	7	"empty"	"empty"	6370	37250	200	5292	5320	315	5	5253	5253	5272	312	5	9	1	0	1681120	0.154	100000.000	100000.000	0.000	0.000	0.000	0.000	0.000	16.610	39	67	39	67	316	2384	100	1575	"empty"
0	0	0	26	1	1	"PPP2CA "	"P67775"	6860	33480	110	6245	7399	5404	73	5416	5416	5420	303	5	91	72	0	591888	6.531	100000.000	100000.000	0.000	0.000	0.000	0.000	0.000	16.610	829	1983	829	1983	80	656	100	1576	"T304"
0	0	0	26	2	1	"PPP2CA "	"P67775"	7360	33480	110	6117	6070	391	6	5389	5389	5384	338	6	80	55	0	485636	2.030	100000.000	100000.000	0.000	0.000	0.000	0.000	0.000	16.610	728	681	728	681	80	656	100	1577	"T304"
0	0	0	26	3	1	"PPP2CA "	"P67775"	7870	33470	110	5835	5854	452	7	5276	5276	5296	345	6	65	41	0	468336	1.617	100000.000	100000.000	0.000	0.000	0.000	0.000	0.000	16.610	559	578	559	578	80	656	100	1578	"T304"
0	0	0	26	4	1	"Rab4"	"P20338"	8380	33470	110	13206	12539	2472	19	5309	5309	5331	333	6	95	95	0	1003143	21.646	100000.000	100000.000	0.000	0.000	0.000	0.000	0.000	16.610	7897	7230	7897	7230	80	656	100	1579	"S199"
0	0	0	26	5	1	"Rab4"	"P20338"	8880	33460	110	12832	12571	1272	10	5273	5273	5297	344	6	100	100	0	1005658	21.145	100000.000	100000.000	0.000	0.000	0.000	0.000	0.000	16.610	7559	7298	7559	7298	80	656	100	1580	"S199"
0	0	0	26	6	1	"Rab4"	"P20338"	9380	33470	110	11450	11128	1729	15	5175	5175	5194	327	6	97	96	0	890205	18.147	100000.000	100000.000	0.000	0.000	0.000	0.000	0.000	16.610	6275	5953	6275	5953	80	656	100	1581	"S199"
0	0	0	26	7	1	"STAT1 "	"P42224"	9870	33450	200	5072	5092	292	5	5114	5114	5136	331	6	7	2	0	1609141	-0.133	100000.000	100000.000	0.000	0.000	0.000	0.000	0.000	16.610	-42	-22	-42	-22	316	2384	100	1582	"S727"
0	0	0	26	8	1	"STAT1 "	"P42224"	10370	33450	200	5160	5167	284	5	5174	5174	5176	331	6	10	0	0	1632686	-0.027	100000.000	100000.000	0.000	0.000	0.000	0.000	0.000	16.610	-14	-7	-14	-7	316	2384	100	1583	"S727"
0	0	0	26	9	1	"STAT1 "	"P42224"	10870	33450	200	5227	5278	534	10	5210	5210	5262	963	18	1	0	0	1667709	0.017	100000.000	100000.000	0.000	0.000	0.000	0.000	0.000	16.610	17	68	17	68	316	2384	100	1584	"S727"
0	0	0	26	1	2	"STAT4 "	"Q14765"	6870	34120	160	7926	7853	643	8	5359	5359	5371	404	7	98	96	0	1633470	6.144	100000.000	100000.000	0.000	0.000	0.000	0.000	0.000	16.610	2567	2494	2567	2494	208	1512	100	1585	"S722"
0	0	0	26	2	2	"STAT4 "	"Q14765"	7370	34120	160	7675	7666	662	8	5296	5296	5311	364	6	98	97	0	1594623	6.470	100000.000	100000.000	0.000	0.000	0.000	0.000	0.000	16.610	2379	2370	2379	2370	208	1512	100	1586	"S722"
0	0	0	26	3	2	"STAT4 "	"Q14765"	7870	34120	180	7192	7022	865	12	5202	5202	5211	355	6	90	86	0	1797589	5.101	100000.000	100000.000	0.000	0.000	0.000	0.000	0.000	16.610	1990	1820	1990	1820	256	1924	100	1587	"S722"
0	0	0	26	4	2	"STMN1"	"P16949"	8370	34120	120	5696	5732	402	7	5186	5186	5211	345	6	64	33	0	687796	1.510	100000.000	100000.000	0.000	0.000	0.000	0.000	0.000	16.610	510	546	510	546	120	820	100	1588	"S37"
0	0	0	26	5	2	"STMN1"	"P16949"	8870	34110	120	5750	5731	301	5	5202	5202	5226	370	7	70	25	0	687696	1.365	100000.000	100000.000	0.000	0.000	0.000	0.000	0.000	16.610	548	529	548	529	120	820	100	1589	"S37"
0	0	0	26	6	2	"STMN1"	"P16949"	9370	34120	160	5531	5593	525	9	5229	5229	5244	304	5	49	18	0	1163392	1.148	100000.000	100000.000	0.000	0.000	0.000	0.000	0.000	16.610	302	364	302	364	208	1512	100	1590	"S37"
0	0	0	26	7	2	"ACC1"	"Q13085 "	9870	34100	90	6716	6652	427	6	5228	5228	5226	271	5	98	96	0	345911	5.262	100000.000	100000.000	0.000	0.000	0.000	0.000	0.000	16.610	1488	1424	1488	1424	52	420	100	1591	"S1263"
0	0	0	26	8	2	"ACC1"	"Q13085 "	10370	34090	80	7127	6915	724	10	5346	5346	5352	291	5	90	86	0	359569	5.371	100000.000	100000.000	0.000	0.000	0.000	0.000	0.000	16.610	1781	1569	1781	1569	52	340	100	1592	"S1263"
0	0	0	26	9	2	"ACC1"	"Q13085 "	10860	34090	90	7024	6838	705	10	5408	5408	5420	321	5	86	84	0	355568	4.417	100000.000	100000.000	0.000	0.000	0.000	0.000	0.000	16.610	1616	1430	1616	1430	52	420	100	1593	"S1263"
0	0	0	26	1	3	"TRAF6"	"Q9Y4K3"	6870	34770	120	5716	5855	1017	17	5258	5258	5284	429	8	53	17	0	702619	1.331	100000.000	100000.000	0.000	0.000	0.000	0.000	0.000	16.610	458	597	458	597	120	820	100	1594	"Y353"
0	0	0	26	2	3	"TRAF6"	"Q9Y4K3"	7370	34770	90	5921	5937	364	6	5287	5287	5309	405	7	76	23	0	308721	1.551	100000.000	100000.000	0.000	0.000	0.000	0.000	0.000	16.610	634	650	634	650	52	420	100	1595	"Y353"
0	0	0	26	3	3	"TRAF6"	"Q9Y4K3"	7880	34760	90	5782	5801	390	6	5205	5205	5214	371	7	75	26	0	301638	1.582	100000.000	100000.000	0.000	0.000	0.000	0.000	0.000	16.610	577	596	577	596	52	420	100	1596	"Y353"
0	0	0	26	4	3	"BLNK"	"Q8WV28"	8390	34760	80	7884	7220	1302	18	5307	5307	5306	330	6	73	71	0	375442	5.800	100000.000	100000.000	0.000	0.000	0.000	0.000	0.000	16.610	2577	1913	2577	1913	52	340	100	1597	"Y72"
0	0	0	26	5	3	"BLNK"	"Q8WV28"	8880	34770	70	8165	7871	1145	14	5279	5279	5318	284	5	90	90	0	251884	8.989	100000.000	100000.000	0.000	0.000	0.000	0.000	0.000	16.610	2886	2592	2886	2592	32	236	100	1598	"Y72"
0	0	0	26	6	3	"BLNK"	"Q8WV28"	9370	34770	70	8091	7672	1016	13	5347	5347	5367	347	6	87	84	0	245489	6.643	100000.000	100000.000	0.000	0.000	0.000	0.000	0.000	16.610	2744	2325	2744	2325	32	236	100	1599	"Y72"
0	0	0	26	7	3	"CD19"	"P15391"	9880	34750	80	6981	6781	635	9	5321	5321	5321	264	4	92	86	0	352589	5.530	100000.000	100000.000	0.000	0.000	0.000	0.000	0.000	16.610	1660	1460	1660	1460	52	340	100	1600	"Y531"
0	0	0	26	8	3	"CD19"	"P15391"	10380	34750	80	7046	6888	670	9	5409	5409	5423	331	6	90	82	0	358167	4.426	100000.000	100000.000	0.000	0.000	0.000	0.000	0.000	16.610	1637	1479	1637	1479	52	340	100	1601	"Y531"
0	0	0	26	9	3	"CD19"	"P15391"	10880	34740	140	5510	5938	1183	19	5411	5411	5471	1068	19	26	5	0	926322	0.437	100000.000	100000.000	0.000	0.000	0.000	0.000	0.000	16.610	99	527	99	527	156	1140	100	1602	"Y531"
0	0	0	26	1	4	"p300"	"Q09472"	6880	35400	90	5995	5981	356	5	5190	5190	5207	254	4	94	80	0	311004	3.047	100000.000	100000.000	0.000	0.000	0.000	0.000	0.000	16.610	805	791	805	791	52	420	100	1603	"S2279"
0	0	0	26	2	4	"p300"	"Q09472"	7380	35400	80	6034	6038	405	6	5201	5201	5230	387	7	86	51	0	313964	2.088	100000.000	100000.000	0.000	0.000	0.000	0.000	0.000	16.610	833	837	833	837	52	340	100	1604	"S2279"
0	0	0	26	3	4	"p300"	"Q09472"	7880	35400	80	5890	5938	393	6	5182	5182	5152	309	5	88	57	0	308788	2.544	100000.000	100000.000	0.000	0.000	0.000	0.000	0.000	16.610	708	756	708	756	52	340	100	1605	"S2279"
0	0	0	26	4	4	"fyn"	"P06241"	8380	35390	90	6026	6090	382	6	5260	5260	5264	326	6	94	67	0	316680	2.534	100000.000	100000.000	0.000	0.000	0.000	0.000	0.000	16.610	766	830	766	830	52	420	100	1606	"Y420"
0	0	0	26	5	4	"fyn"	"P06241"	8880	35400	100	6028	5996	338	5	5311	5311	5347	485	9	73	20	0	479685	1.338	100000.000	100000.000	0.000	0.000	0.000	0.000	0.000	16.610	717	685	717	685	80	560	100	1607	"Y420"
0	0	0	26	6	4	"fyn"	"P06241"	9380	35400	90	6019	6046	375	6	5347	5347	5370	265	4	96	71	0	314380	2.551	100000.000	100000.000	0.000	0.000	0.000	0.000	0.000	16.610	672	699	672	699	52	420	100	1608	"Y420"
0	0	0	26	7	4	"HSP27"	"P04792"	9890	35390	80	7059	7063	386	5	5347	5347	5359	237	4	100	100	0	367291	7.190	100000.000	100000.000	0.000	0.000	0.000	0.000	0.000	16.610	1712	1716	1712	1716	52	340	100	1609	"S78"
0	0	0	26	8	4	"HSP27"	"P04792"	10380	35390	100	6912	6758	604	8	5425	5425	5435	279	5	88	83	0	540626	4.742	100000.000	100000.000	0.000	0.000	0.000	0.000	0.000	16.610	1487	1333	1487	1333	80	560	100	1610	"S78"
0	0	0	26	9	4	"HSP27"	"P04792"	10880	35380	90	7153	7023	636	9	5514	5514	5522	289	5	92	90	0	365188	5.194	100000.000	100000.000	0.000	0.000	0.000	0.000	0.000	16.610	1639	1509	1639	1509	52	420	100	1611	"S78"
0	0	0	26	1	5	"IL-8R B "	"P25025"	6890	36050	100	5842	5837	430	7	5169	5169	5169	307	5	82	56	0	466947	2.176	100000.000	100000.000	0.000	0.000	0.000	0.000	0.000	16.610	673	668	673	668	80	560	100	1612	"S352"
0	0	0	26	2	5	"IL-8R B "	"P25025"	7380	36040	80	6025	6037	480	7	5183	5183	5193	361	6	86	65	0	313923	2.338	100000.000	100000.000	0.000	0.000	0.000	0.000	0.000	16.610	842	854	842	854	52	340	100	1613	"S352"
0	0	0	26	3	5	"IL-8R B "	"P25025"	7890	36040	90	6019	6008	312	5	5135	5135	5142	311	6	98	78	0	312436	2.785	100000.000	100000.000	0.000	0.000	0.000	0.000	0.000	16.610	884	873	884	873	52	420	100	1614	"S352"
0	0	0	26	4	5	"IRF-3 "	"Q14653"	8380	36040	110	6686	7265	5220	71	5221	5221	5252	750	14	95	45	0	581199	2.684	100000.000	100000.000	0.000	0.000	0.000	0.000	0.000	16.610	1465	2044	1465	2044	80	656	100	1615	"S385"
0	0	0	26	5	5	"IRF-3 "	"Q14653"	8890	36050	100	6693	6710	421	6	5294	5294	5303	242	4	97	96	0	536818	5.814	100000.000	100000.000	0.000	0.000	0.000	0.000	0.000	16.610	1399	1416	1399	1416	80	560	100	1616	"S385"
0	0	0	26	6	5	"IRF-3 "	"Q14653"	9390	36040	110	6728	6625	521	7	5325	5325	5352	288	5	92	90	0	529978	4.420	100000.000	100000.000	0.000	0.000	0.000	0.000	0.000	16.610	1403	1300	1403	1300	80	656	100	1617	"S385"
0	0	0	26	7	5	"LSD1"	"O60341"	9890	36030	100	6916	6862	403	5	5354	5354	5366	310	5	96	95	0	548926	4.826	100000.000	100000.000	0.000	0.000	0.000	0.000	0.000	16.610	1562	1508	1562	1508	80	560	100	1618	"S131"
0	0	0	26	8	5	"LSD1"	"O60341"	10380	36030	120	6856	6842	1058	15	5461	5461	5491	592	10	78	65	0	821048	2.282	100000.000	100000.000	0.000	0.000	0.000	0.000	0.000	16.610	1395	1381	1395	1381	120	820	100	1619	"S131"
0	0	0	26	9	5	"LSD1"	"O60341"	10880	36030	120	7054	6810	712	10	5495	5495	5497	302	5	85	83	0	817246	4.348	100000.000	100000.000	0.000	0.000	0.000	0.000	0.000	16.610	1559	1315	1559	1315	120	820	100	1620	"S131"
0	0	0	26	1	6	"MAPKAPK5"	"Q8IW41"	6890	36700	90	13376	13383	1217	9	5198	5198	5247	1071	20	100	100	0	695928	7.597	100000.000	100000.000	0.000	0.000	0.000	0.000	0.000	16.610	8178	8185	8178	8185	52	420	100	1621	"T182"
0	0	0	26	2	6	"MAPKAPK5"	"Q8IW41"	7390	36690	90	12874	12791	800	6	5174	5174	5188	326	6	100	100	0	665134	23.322	100000.000	100000.000	0.000	0.000	0.000	0.000	0.000	16.610	7700	7617	7700	7617	52	420	100	1622	"T182"
0	0	0	26	3	6	"MAPKAPK5"	"Q8IW41"	7890	36690	100	11226	10120	2672	26	5163	5163	5179	331	6	92	85	0	809624	14.927	100000.000	100000.000	0.000	0.000	0.000	0.000	0.000	16.610	6063	4957	6063	4957	80	560	100	1623	"T182"
0	0	0	26	4	6	"P27kip1"	"P46527"	8390	36670	100	5785	5791	333	5	5233	5233	5257	474	9	62	13	0	463280	1.127	100000.000	100000.000	0.000	0.000	0.000	0.000	0.000	16.610	552	558	552	558	80	560	100	1624	"T157"
0	0	0	26	5	6	"P27kip1"	"P46527"	8890	36680	120	5766	5808	435	7	5266	5266	5289	603	11	40	2	0	696940	0.861	100000.000	100000.000	0.000	0.000	0.000	0.000	0.000	16.610	500	542	500	542	120	820	100	1625	"T157"
0	0	0	26	6	6	"P27kip1"	"P46527"	9400	36680	110	5921	5926	258	4	5284	5284	5311	261	4	93	66	0	474076	2.356	100000.000	100000.000	0.000	0.000	0.000	0.000	0.000	16.610	637	642	637	642	80	656	100	1626	"T157"
0	0	0	26	7	6	"p67phox"	"P19878"	9880	36680	140	5760	5771	293	5	5359	5359	5367	300	5	64	23	0	900287	1.347	100000.000	100000.000	0.000	0.000	0.000	0.000	0.000	16.610	401	412	401	412	156	1140	100	1627	"T233"
0	0	0	26	8	6	"p67phox"	"P19878"	10370	36680	120	5808	5813	293	5	5400	5400	5410	264	4	67	32	0	697519	1.527	100000.000	100000.000	0.000	0.000	0.000	0.000	0.000	16.610	408	413	408	413	120	820	100	1628	"T233"
0	0	0	26	9	6	"p67phox"	"P19878"	10880	36670	140	5942	5952	271	4	5474	5474	5516	1319	23	0	0	0	928584	0.331	100000.000	100000.000	0.000	0.000	0.000	0.000	0.000	16.610	468	478	468	478	156	1140	100	1629	"T233"
-75	0	0	26	1	7	"empty"	"empty"	6860	37310	200	5228	5303	859	16	5212	5212	5217	317	6	12	3	0	1675811	0.271	100000.000	100000.000	0.000	0.000	0.000	0.000	0.000	16.610	16	91	16	91	316	2384	100	1630	"empty"
-75	0	0	26	2	7	"empty"	"empty"	7360	37310	200	5089	5100	314	6	5125	5125	5147	738	14	1	0	0	1611512	-0.064	100000.000	100000.000	0.000	0.000	0.000	0.000	0.000	16.610	-36	-25	-36	-25	316	2384	100	1631	"empty"
-75	0	0	26	3	7	"empty"	"empty"	7860	37310	200	5093	5103	329	6	5116	5116	5123	337	6	10	2	0	1612543	-0.059	100000.000	100000.000	0.000	0.000	0.000	0.000	0.000	16.610	-23	-13	-23	-13	316	2384	100	1632	"empty"
-75	0	0	26	4	7	"empty"	"empty"	8360	37310	200	5129	5149	329	6	5165	5165	5177	275	5	14	3	0	1626965	-0.102	100000.000	100000.000	0.000	0.000	0.000	0.000	0.000	16.610	-36	-16	-36	-16	316	2384	100	1633	"empty"
-75	0	0	26	5	7	"empty"	"empty"	8860	37310	200	5189	5201	258	4	5200	5200	5209	280	5	7	1	0	1643529	-0.029	100000.000	100000.000	0.000	0.000	0.000	0.000	0.000	16.610	-11	1	-11	1	316	2384	100	1634	"empty"
-75	0	0	26	6	7	"empty"	"empty"	9360	37310	200	5208	5235	258	4	5246	5246	5253	266	5	9	1	0	1654380	-0.068	100000.000	100000.000	0.000	0.000	0.000	0.000	0.000	16.610	-38	-11	-38	-11	316	2384	100	1635	"empty"
-75	0	0	26	7	7	"empty"	"empty"	9860	37310	200	5256	5270	269	5	5290	5290	5308	305	5	7	0	0	1665433	-0.125	100000.000	100000.000	0.000	0.000	0.000	0.000	0.000	16.610	-34	-20	-34	-20	316	2384	100	1636	"empty"
-75	0	0	26	8	7	"empty"	"empty"	10360	37310	200	5422	5416	260	4	5400	5400	5410	273	5	13	1	0	1711589	0.022	100000.000	100000.000	0.000	0.000	0.000	0.000	0.000	16.610	22	16	22	16	316	2384	100	1637	"empty"
-75	0	0	26	9	7	"empty"	"empty"	10860	37310	200	5442	5471	311	5	5457	5457	5462	262	4	15	2	0	1728763	0.034	100000.000	100000.000	0.000	0.000	0.000	0.000	0.000	16.610	-15	14	-15	14	316	2384	100	1638	"empty"
0	0	0	27	1	1	"Jak2 "	"O60674"	11340	33440	140	16521	15800	3193	20	5191	5191	5236	1001	19	96	95	0	2464871	10.553	100000.000	100000.000	0.000	0.000	0.000	0.000	0.000	16.610	11330	10609	11330	10609	156	1140	100	1639	"Y221"
0	0	0	27	2	1	"Jak2 "	"O60674"	11830	33430	130	15291	15167	1504	9	5191	5191	5201	236	4	100	99	0	1820044	42.229	100000.000	100000.000	0.000	0.000	0.000	0.000	0.000	16.610	10100	9976	10100	9976	120	940	100	1640	"Y221"
0	0	0	27	3	1	"Jak2 "	"O60674"	12340	33430	120	15151	15330	1883	12	5245	5245	5247	253	4	100	100	0	1839557	39.854	100000.000	100000.000	0.000	0.000	0.000	0.000	0.000	16.610	9906	10085	9906	10085	120	820	100	1641	"Y221"
0	0	0	27	4	1	"K8"	"P05787"	12830	33420	200	5113	5150	623	12	5232	5232	5242	286	5	5	2	0	1627314	-0.322	100000.000	100000.000	0.000	0.000	0.000	0.000	0.000	16.610	-119	-82	-119	-82	316	2384	100	1642	"S74"
0	0	0	27	5	1	"K8"	"P05787"	13340	33420	200	5069	5097	275	5	5196	5196	5208	295	5	9	0	0	1610563	-0.376	100000.000	100000.000	0.000	0.000	0.000	0.000	0.000	16.610	-127	-99	-127	-99	316	2384	100	1643	"S74"
0	0	0	27	6	1	"K8"	"P05787"	13840	33420	200	5142	5161	261	5	5242	5242	5246	251	4	8	0	0	1630824	-0.339	100000.000	100000.000	0.000	0.000	0.000	0.000	0.000	16.610	-100	-81	-100	-81	316	2384	100	1644	"S74"
0	0	0	27	7	1	"Met "	"P08581"	14350	33420	120	6607	6531	436	6	5288	5288	5302	276	5	95	90	0	783705	4.453	100000.000	100000.000	0.000	0.000	0.000	0.000	0.000	16.610	1319	1243	1319	1243	120	820	100	1645	"Y1234"
0	0	0	27	8	1	"Met "	"P08581"	14840	33420	130	6578	6507	443	6	5281	5281	5308	496	9	90	77	0	780780	2.417	100000.000	100000.000	0.000	0.000	0.000	0.000	0.000	16.610	1297	1226	1297	1226	120	940	100	1646	"Y1234"
0	0	0	27	9	1	"Met "	"P08581"	15340	33420	120	6766	6667	519	7	5296	5296	5324	373	7	93	87	0	800053	3.601	100000.000	100000.000	0.000	0.000	0.000	0.000	0.000	16.610	1470	1371	1470	1371	120	820	100	1647	"Y1234"
0	0	0	27	1	2	"MSK2"	"O75676"	11350	34070	120	5888	5913	494	8	5363	5363	5389	262	4	83	50	0	709562	2.000	100000.000	100000.000	0.000	0.000	0.000	0.000	0.000	16.610	525	550	525	550	120	820	100	1648	"S360"
0	0	0	27	2	2	"MSK2"	"O75676"	11840	34070	130	5966	5993	724	12	5374	5374	5403	541	10	55	3	0	719189	1.091	100000.000	100000.000	0.000	0.000	0.000	0.000	0.000	16.610	592	619	592	619	120	940	100	1649	"S360"
0	0	0	27	3	2	"MSK2"	"O75676"	12350	34060	130	5891	5918	207	3	5411	5411	5420	209	3	93	65	0	710209	2.383	100000.000	100000.000	0.000	0.000	0.000	0.000	0.000	16.610	480	507	480	507	120	940	100	1650	"S360"
0	0	0	27	4	2	"NFkB-p100 "	"Q00653"	12860	34080	90	5691	6063	2936	48	5415	5415	5419	248	4	51	19	0	315263	2.597	100000.000	100000.000	0.000	0.000	0.000	0.000	0.000	16.610	276	648	276	648	52	420	100	1651	"S99"
0	0	0	27	5	2	"NFkB-p100 "	"Q00653"	13350	34060	200	5337	5360	360	6	5315	5315	5326	331	6	16	2	0	1693606	0.103	100000.000	100000.000	0.000	0.000	0.000	0.000	0.000	16.610	22	45	22	45	316	2384	100	1652	"S99"
0	0	0	27	6	2	"NFkB-p100 "	"Q00653"	13850	34060	200	5420	5451	268	4	5368	5368	5385	420	7	9	0	0	1722671	0.157	100000.000	100000.000	0.000	0.000	0.000	0.000	0.000	16.610	52	83	52	83	316	2384	100	1653	"S99"
0	0	0	27	7	2	"PKACa "	"P17612"	14350	34060	200	5384	5408	544	10	5409	5409	5443	858	15	0	0	0	1708994	-0.041	100000.000	100000.000	0.000	0.000	0.000	0.000	0.000	16.610	-25	-1	-25	-1	316	2384	100	1654	"S10"
0	0	0	27	8	2	"PKACa "	"P17612"	14850	34060	200	5364	5354	519	9	5402	5402	5416	260	4	11	0	0	1691845	-0.238	100000.000	100000.000	0.000	0.000	0.000	0.000	0.000	16.610	-38	-48	-38	-48	316	2384	100	1655	"S10"
0	0	0	27	9	2	"PKACa "	"P17612"	15350	34050	200	5360	5368	277	5	5392	5392	5414	249	4	15	2	0	1696395	-0.185	100000.000	100000.000	0.000	0.000	0.000	0.000	0.000	16.610	-32	-24	-32	-24	316	2384	100	1656	"S10"
0	0	0	27	1	3	"p70S6K"	"P23443"	11350	34720	110	6127	6103	473	7	5438	5438	5465	293	5	77	58	0	488202	2.177	100000.000	100000.000	0.000	0.000	0.000	0.000	0.000	16.610	689	665	689	665	80	656	100	1657	"S447"
0	0	0	27	2	3	"p70S6K"	"P23443"	11850	34720	100	6057	6015	414	6	5448	5448	5462	292	5	71	53	0	481177	1.894	100000.000	100000.000	0.000	0.000	0.000	0.000	0.000	16.610	609	567	609	567	80	560	100	1658	"S447"
0	0	0	27	3	3	"p70S6K"	"P23443"	12360	34720	90	6154	6169	281	4	5446	5446	5464	199	3	98	88	0	320788	3.543	100000.000	100000.000	0.000	0.000	0.000	0.000	0.000	16.610	708	723	708	723	52	420	100	1659	"S447"
0	0	0	27	4	3	"PDK1"	"O15530"	12860	34700	90	16231	14915	3545	23	5446	5446	5439	233	4	90	88	0	775587	40.670	100000.000	100000.000	0.000	0.000	0.000	0.000	0.000	16.610	10785	9469	10785	9469	52	420	100	1660	"Y376"
0	0	0	27	5	3	"PDK1"	"O15530"	13360	34700	90	16180	16106	792	4	5394	5394	5415	461	8	100	100	0	837536	23.191	100000.000	100000.000	0.000	0.000	0.000	0.000	0.000	16.610	10786	10712	10786	10712	52	420	100	1661	"Y376"
0	0	0	27	6	3	"PDK1"	"O15530"	13860	34700	110	16475	15783	2404	15	5417	5417	5443	317	5	100	100	0	1262629	32.618	100000.000	100000.000	0.000	0.000	0.000	0.000	0.000	16.610	11058	10366	11058	10366	80	656	100	1662	"Y376"
0	0	0	27	7	3	"Ripk1"	"Q13546"	14360	34700	170	6646	6684	490	7	5511	5511	5529	271	4	98	96	0	1390306	4.262	100000.000	100000.000	0.000	0.000	0.000	0.000	0.000	16.610	1135	1173	1135	1173	208	1660	100	1663	"Y694"
0	0	0	27	8	3	"Ripk1"	"Q13546"	14850	34710	170	6694	7081	4366	61	5504	5504	5514	259	4	95	95	0	1472945	6.050	100000.000	100000.000	0.000	0.000	0.000	0.000	0.000	16.610	1190	1577	1190	1577	208	1660	100	1664	"Y694"
0	0	0	27	9	3	"Ripk1"	"Q13546"	15360	34700	170	6722	6743	729	10	5495	5495	5508	264	4	94	93	0	1402559	4.678	100000.000	100000.000	0.000	0.000	0.000	0.000	0.000	16.610	1227	1248	1227	1248	208	1660	100	1665	"Y694"
0	0	0	27	1	4	"SHC3"	"Q92529"	11340	35350	130	5785	6111	758	12	5551	5551	5568	347	6	42	35	0	733302	1.565	100000.000	100000.000	0.000	0.000	0.000	0.000	0.000	16.610	234	560	234	560	120	940	100	1666	"Y341"
0	0	0	27	2	4	"SHC3"	"Q92529"	11850	35350	150	5736	6031	736	12	5530	5530	5540	252	4	46	30	0	940861	1.948	100000.000	100000.000	0.000	0.000	0.000	0.000	0.000	16.610	206	501	206	501	156	1272	100	1667	"Y341"
0	0	0	27	3	4	"SHC3"	"Q92529"	12350	35350	130	5792	6159	950	15	5532	5532	5548	222	4	52	40	0	739095	2.752	100000.000	100000.000	0.000	0.000	0.000	0.000	0.000	16.610	260	627	260	627	120	940	100	1668	"Y341"
0	0	0	27	4	4	"Smad3 "	"P84022"	12860	35350	100	6327	6283	374	5	5491	5491	5528	511	9	80	32	0	502629	1.477	100000.000	100000.000	0.000	0.000	0.000	0.000	0.000	16.610	836	792	836	792	80	560	100	1669	"S208"
0	0	0	27	5	4	"Smad3 "	"P84022"	13350	35360	120	6052	6051	569	9	5457	5457	5467	277	5	69	54	0	726077	2.108	100000.000	100000.000	0.000	0.000	0.000	0.000	0.000	16.610	595	594	595	594	120	820	100	1670	"S208"
0	0	0	27	6	4	"Smad3 "	"P84022"	13870	35350	100	6267	6257	371	5	5529	5529	5533	256	4	87	73	0	500585	2.828	100000.000	100000.000	0.000	0.000	0.000	0.000	0.000	16.610	738	728	738	728	80	560	100	1671	"S208"
0	0	0	27	7	4	"TAK1 "	"O43318"	14360	35350	200	5692	5745	739	12	5578	5578	5590	240	4	29	9	0	1815533	0.646	100000.000	100000.000	0.000	0.000	0.000	0.000	0.000	16.610	114	167	114	167	316	2384	100	1672	"T187"
0	0	0	27	8	4	"TAK1 "	"O43318"	14860	35350	200	5683	5909	2518	42	5578	5578	5599	265	4	24	3	0	1867318	1.170	100000.000	100000.000	0.000	0.000	0.000	0.000	0.000	16.610	105	331	105	331	316	2384	100	1673	"T187"
0	0	0	27	9	4	"TAK1 "	"O43318"	15360	35370	80	5716	5756	334	5	5566	5566	5599	379	6	23	5	0	299288	0.414	100000.000	100000.000	0.000	0.000	0.000	0.000	0.000	16.610	150	190	150	190	52	340	100	1674	"T187"
0	0	0	27	1	5	"ACC1"	"P68133"	11360	36010	150	6940	6898	462	6	5580	5580	5595	272	4	96	93	0	1076105	4.790	100000.000	100000.000	0.000	0.000	0.000	0.000	0.000	16.610	1360	1318	1360	1318	156	1272	100	1675	"Y93"
0	0	0	27	2	5	"ACC1"	"P68133"	11860	36010	150	6895	6886	387	5	5579	5579	5599	278	4	97	96	0	1074281	4.629	100000.000	100000.000	0.000	0.000	0.000	0.000	0.000	16.610	1316	1307	1316	1307	156	1272	100	1676	"Y93"
0	0	0	27	3	5	"ACC1"	"P68133"	12360	36010	150	6905	6844	414	6	5517	5517	5532	258	4	96	94	0	1067599	5.085	100000.000	100000.000	0.000	0.000	0.000	0.000	0.000	16.610	1388	1327	1388	1327	156	1272	100	1677	"Y93"
0	0	0	27	4	5	"A-Raf"	"P10398"	12860	36010	170	6332	6354	478	7	5512	5512	5517	255	4	95	81	0	1321661	3.282	100000.000	100000.000	0.000	0.000	0.000	0.000	0.000	16.610	820	842	820	842	208	1660	100	1678	"T20"
0	0	0	27	5	5	"A-Raf"	"P10398"	13360	36000	160	6483	6522	436	6	5472	5472	5487	361	6	98	89	0	1356660	2.867	100000.000	100000.000	0.000	0.000	0.000	0.000	0.000	16.610	1011	1050	1011	1050	208	1512	100	1679	"T20"
0	0	0	27	6	5	"A-Raf"	"P10398"	13860	35990	160	6514	6523	441	6	5510	5510	5523	313	5	97	90	0	1356731	3.195	100000.000	100000.000	0.000	0.000	0.000	0.000	0.000	16.610	1004	1013	1004	1013	208	1512	100	1680	"T20"
0	0	0	27	7	5	"BCAP"	"Q6ZUJ8"	14370	35990	90	6704	6593	459	6	5569	5569	5589	251	4	90	84	0	342859	4.000	100000.000	100000.000	0.000	0.000	0.000	0.000	0.000	16.610	1135	1024	1135	1024	52	420	100	1681	"Y570"
0	0	0	27	8	5	"BCAP"	"Q6ZUJ8"	14860	35970	110	6607	6532	947	14	5577	5577	5599	264	4	82	75	0	522578	3.534	100000.000	100000.000	0.000	0.000	0.000	0.000	0.000	16.610	1030	955	1030	955	80	656	100	1682	"Y570"
0	0	0	27	9	5	"BCAP"	"Q6ZUJ8"	15360	36000	200	5636	5811	545	9	5579	5579	5602	387	6	23	19	0	1836248	0.540	100000.000	100000.000	0.000	0.000	0.000	0.000	0.000	16.610	57	232	57	232	316	2384	100	1683	"Y570"
0	0	0	27	1	6	"Cofilin 1"	"P23528"	11340	36650	130	5718	6957	1936	27	5578	5578	5594	352	6	42	39	0	834787	3.872	100000.000	100000.000	0.000	0.000	0.000	0.000	0.000	16.610	140	1379	140	1379	120	940	100	1684	"Y139"
0	0	0	27	2	6	"Cofilin 1"	"P23528"	11850	36650	130	6010	7628	2417	31	5569	5569	5589	237	4	56	49	0	915332	8.603	100000.000	100000.000	0.000	0.000	0.000	0.000	0.000	16.610	441	2059	441	2059	120	940	100	1685	"Y139"
0	0	0	27	3	6	"Cofilin 1"	"P23528"	12360	36640	140	5684	7364	2498	33	5553	5553	5554	221	3	45	41	0	1148734	8.190	100000.000	100000.000	0.000	0.000	0.000	0.000	0.000	16.610	131	1811	131	1811	156	1140	100	1686	"Y139"
0	0	0	27	4	6	"CTNNB1"	"P35222"	12830	36640	100	5798	6130	2935	47	5513	5513	5532	331	5	42	6	0	490437	1.807	100000.000	100000.000	0.000	0.000	0.000	0.000	0.000	16.610	285	617	285	617	80	560	100	1687	"Y654"
0	0	0	27	5	6	"CTNNB1"	"P35222"	13330	36640	200	5569	5576	308	5	5438	5438	5448	268	4	30	8	0	1761952	0.478	100000.000	100000.000	0.000	0.000	0.000	0.000	0.000	16.610	131	138	131	138	316	2384	100	1688	"Y654"
0	0	0	27	6	6	"CTNNB1"	"P35222"	13830	36640	200	5584	5615	473	8	5449	5449	5471	394	7	17	2	0	1774265	0.365	100000.000	100000.000	0.000	0.000	0.000	0.000	0.000	16.610	135	166	135	166	316	2384	100	1689	"Y654"
0	0	0	27	7	6	"IFNGR1 "	"P15260"	14340	36640	200	5713	5949	646	10	5583	5583	5593	291	5	31	24	0	1879973	1.223	100000.000	100000.000	0.000	0.000	0.000	0.000	0.000	16.610	130	366	130	366	316	2384	100	1690	"S495"
0	0	0	27	8	6	"IFNGR1 "	"P15260"	14840	36640	200	5612	5865	675	11	5569	5569	5590	285	5	28	22	0	1853378	0.965	100000.000	100000.000	0.000	0.000	0.000	0.000	0.000	16.610	43	296	43	296	316	2384	100	1691	"S495"
0	0	0	27	9	6	"IFNGR1 "	"P15260"	15340	36640	200	5546	5814	709	12	5522	5522	5549	414	7	23	20	0	1837124	0.640	100000.000	100000.000	0.000	0.000	0.000	0.000	0.000	16.610	24	292	24	292	316	2384	100	1692	"S495"
-75	0	0	27	1	7	"empty"	"empty"	11330	37280	200	5575	5596	260	4	5540	5540	5569	965	17	0	0	0	1768360	0.028	100000.000	100000.000	0.000	0.000	0.000	0.000	0.000	16.610	35	56	35	56	316	2384	100	1693	"empty"
-75	0	0	27	2	7	"empty"	"empty"	11830	37280	200	5586	5605	290	5	5568	5568	5580	248	4	16	1	0	1771027	0.101	100000.000	100000.000	0.000	0.000	0.000	0.000	0.000	16.610	18	37	18	37	316	2384	100	1694	"empty"
-75	0	0	27	3	7	"empty"	"empty"	12330	37280	200	5624	5640	254	4	5528	5528	5553	705	12	1	0	0	1782186	0.123	100000.000	100000.000	0.000	0.000	0.000	0.000	0.000	16.610	96	112	96	112	316	2384	100	1695	"empty"
-75	0	0	27	4	7	"empty"	"empty"	12830	37280	200	5433	5440	223	4	5439	5439	5452	254	4	11	2	0	1719130	-0.047	100000.000	100000.000	0.000	0.000	0.000	0.000	0.000	16.610	-6	1	-6	1	316	2384	100	1696	"empty"
-75	0	0	27	5	7	"empty"	"empty"	13330	37280	200	5612	5627	287	5	5558	5558	5580	324	5	15	2	0	1778153	0.145	100000.000	100000.000	0.000	0.000	0.000	0.000	0.000	16.610	54	69	54	69	316	2384	100	1697	"empty"
-75	0	0	27	6	7	"empty"	"empty"	13830	37280	200	5390	5453	494	9	5458	5458	5483	367	6	5	1	0	1723170	-0.082	100000.000	100000.000	0.000	0.000	0.000	0.000	0.000	16.610	-68	-5	-68	-5	316	2384	100	1698	"empty"
0	0	0	27	7	7	"GLQAWPG-pS-AIPQFLG_GLQAWPGEAIPQFLG_60vs40"	"GLQAWPG-pS-AIPQFLG_GLQAWPGEAIPQFLG_60vs40"	14370	37260	80	17075	16400	2263	13	5613	5613	5625	218	3	100	100	0	852790	49.427	100000.000	100000.000	0.000	0.000	0.000	0.000	0.000	16.610	11462	10787	11462	10787	52	340	100	1699	"GLQAWPG-pS-AIPQFLG_GLQAWPGEAIPQFLG_60vs40"
0	0	0	27	8	7	"GLQAWPG-pS-AIPQFLG_GLQAWPGEAIPQFLG_60vs40"	"GLQAWPG-pS-AIPQFLG_GLQAWPGEAIPQFLG_60vs40"	14860	37270	80	16868	15745	2811	17	5572	5572	5596	310	5	98	98	0	818750	32.739	100000.000	100000.000	0.000	0.000	0.000	0.000	0.000	16.610	11296	10173	11296	10173	52	340	100	1700	"GLQAWPG-pS-AIPQFLG_GLQAWPGEAIPQFLG_60vs40"
0	0	0	27	9	7	"GLQAWPG-pS-AIPQFLG_GLQAWPGEAIPQFLG_60vs40"	"GLQAWPG-pS-AIPQFLG_GLQAWPGEAIPQFLG_60vs40"	15360	37270	90	16684	15235	3245	21	5499	5499	5537	615	11	98	98	0	792229	15.769	100000.000	100000.000	0.000	0.000	0.000	0.000	0.000	16.610	11185	9736	11185	9736	52	420	100	1701	"GLQAWPG-pS-AIPQFLG_GLQAWPGEAIPQFLG_60vs40"
0	0	0	28	1	1	"BLNK "	"Q8WV28"	15840	33400	100	8795	8678	2494	28	5391	5391	5415	349	6	100	96	0	694256	9.350	100000.000	100000.000	0.000	0.000	0.000	0.000	0.000	16.610	3404	3287	3404	3287	80	560	100	1702	"Y178"
0	0	0	28	2	1	"BLNK "	"Q8WV28"	16340	33410	110	9077	8804	917	10	5426	5426	5482	599	10	96	93	0	704317	5.546	100000.000	100000.000	0.000	0.000	0.000	0.000	0.000	16.610	3651	3378	3651	3378	80	656	100	1703	"Y178"
0	0	0	28	3	1	"BLNK "	"Q8WV28"	16840	33400	110	9245	9011	951	10	5599	5599	5615	255	4	98	96	0	720903	13.318	100000.000	100000.000	0.000	0.000	0.000	0.000	0.000	16.610	3646	3412	3646	3412	80	656	100	1704	"Y178"
0	0	0	28	4	1	"Catalase"	"P04040"	17360	33400	90	10357	10358	600	5	5645	5645	5669	251	4	100	100	0	538603	18.681	100000.000	100000.000	0.000	0.000	0.000	0.000	0.000	16.610	4712	4713	4712	4713	52	420	100	1705	"Y385"
0	0	0	28	5	1	"Catalase"	"P04040"	17850	33410	100	9239	8945	1882	21	5717	5717	5773	566	9	86	86	0	715637	5.604	100000.000	100000.000	0.000	0.000	0.000	0.000	0.000	16.610	3522	3228	3522	3228	80	560	100	1706	"Y385"
0	0	0	28	6	1	"Catalase"	"P04040"	18350	33400	100	10572	9673	2038	21	5767	5767	5774	326	5	87	85	0	773816	11.960	100000.000	100000.000	0.000	0.000	0.000	0.000	0.000	16.610	4805	3906	4805	3906	80	560	100	1707	"Y385"
0	0	0	28	7	1	"Cdc42"	"P60953"	18850	33390	110	8202	8008	892	11	5780	5780	5791	231	3	93	92	0	640658	9.597	100000.000	100000.000	0.000	0.000	0.000	0.000	0.000	16.610	2422	2228	2422	2228	80	656	100	1708	"Y64"
0	0	0	28	8	1	"Cdc42"	"P60953"	19350	33390	120	8297	8212	2911	35	5789	5789	5809	268	4	90	85	0	985482	8.966	100000.000	100000.000	0.000	0.000	0.000	0.000	0.000	16.610	2508	2423	2508	2423	120	820	100	1709	"Y64"
0	0	0	28	9	1	"Cdc42"	"P60953"	19840	33370	110	8572	8501	853	10	5794	5794	5837	424	7	96	96	0	680061	6.283	100000.000	100000.000	0.000	0.000	0.000	0.000	0.000	16.610	2778	2707	2778	2707	80	656	100	1710	"Y64"
0	0	0	28	1	2	"Flt3"	"P36888"	15860	34020	80	7130	7158	1446	20	5522	5522	5528	280	5	86	82	0	372238	5.821	100000.000	100000.000	0.000	0.000	0.000	0.000	0.000	16.610	1608	1636	1608	1636	52	340	100	1711	"Y842"
0	0	0	28	2	2	"Flt3"	"P36888"	16380	34030	130	5925	6200	684	11	5583	5583	5680	1419	24	22	0	0	744004	0.366	100000.000	100000.000	0.000	0.000	0.000	0.000	0.000	16.610	342	617	342	617	120	940	100	1712	"Y842"
0	0	0	28	3	2	"Flt3"	"P36888"	16860	34010	80	7239	7173	801	11	5745	5745	5777	412	7	88	80	0	373007	3.388	100000.000	100000.000	0.000	0.000	0.000	0.000	0.000	16.610	1494	1428	1494	1428	52	340	100	1713	"Y842"
0	0	0	28	4	2	"gp130 "	"P40189"	17350	34030	120	6995	6956	453	6	5767	5767	5865	1521	25	12	0	0	834714	0.717	100000.000	100000.000	0.000	0.000	0.000	0.000	0.000	16.610	1228	1189	1228	1189	120	820	100	1714	"S782"
0	0	0	28	5	2	"gp130 "	"P40189"	17850	34030	120	7119	7055	427	6	5811	5811	5830	239	4	95	94	0	846633	5.126	100000.000	100000.000	0.000	0.000	0.000	0.000	0.000	16.610	1308	1244	1308	1244	120	820	100	1715	"S782"
0	0	0	28	6	2	"gp130 "	"P40189"	18350	34030	120	7071	6919	526	7	5856	5856	5889	439	7	84	73	0	830242	2.346	100000.000	100000.000	0.000	0.000	0.000	0.000	0.000	16.610	1215	1063	1215	1063	120	820	100	1716	"S782"
0	0	0	28	7	2	"HSP60"	"P10809"	18850	34010	200	5939	5950	275	4	5862	5862	5910	629	10	2	0	0	1880231	0.064	100000.000	100000.000	0.000	0.000	0.000	0.000	0.000	16.610	77	88	77	88	316	2384	100	1717	"S70"
0	0	0	28	8	2	"HSP60"	"P10809"	19350	34010	200	5913	5917	271	4	5853	5853	5878	323	5	12	1	0	1869838	0.121	100000.000	100000.000	0.000	0.000	0.000	0.000	0.000	16.610	60	64	60	64	316	2384	100	1718	"S70"
0	0	0	28	9	2	"HSP60"	"P10809"	19850	34010	200	5894	5942	476	8	5810	5810	5844	333	5	17	3	0	1877587	0.294	100000.000	100000.000	0.000	0.000	0.000	0.000	0.000	16.610	84	132	84	132	316	2384	100	1719	"S70"
0	0	0	28	1	3	"IL7R "	"P16871"	15840	34710	130	9336	8972	1208	13	5561	5561	5592	366	6	92	91	0	1076679	9.235	100000.000	100000.000	0.000	0.000	0.000	0.000	0.000	16.610	3775	3411	3775	3411	120	940	100	1720	"Y449"
0	0	0	28	2	3	"IL7R "	"P16871"	16360	34690	130	9043	8843	942	10	5649	5649	5666	269	4	97	97	0	1061134	11.810	100000.000	100000.000	0.000	0.000	0.000	0.000	0.000	16.610	3394	3194	3394	3194	120	940	100	1721	"Y449"
0	0	0	28	3	3	"IL7R "	"P16871"	16850	34680	130	9676	9047	1390	15	5749	5749	5770	387	6	89	86	0	1085663	8.468	100000.000	100000.000	0.000	0.000	0.000	0.000	0.000	16.610	3927	3298	3927	3298	120	940	100	1722	"Y449"
0	0	0	28	4	3	"IRAK4"	"P51617"	17340	34690	160	5911	5976	421	7	5788	5788	5800	232	4	34	13	0	1243064	0.759	100000.000	100000.000	0.000	0.000	0.000	0.000	0.000	16.610	123	188	123	188	208	1512	100	1723	"T345"
0	0	0	28	5	3	"IRAK4"	"P51617"	17840	34680	200	5942	5954	284	4	5853	5853	5892	462	7	7	1	0	1881339	0.134	100000.000	100000.000	0.000	0.000	0.000	0.000	0.000	16.610	89	101	89	101	316	2384	100	1724	"T345"
0	0	0	28	6	3	"IRAK4"	"P51617"	18340	34670	200	5998	6110	701	11	5879	5879	6137	1063	17	2	2	0	1930762	-0.025	100000.000	100000.000	0.000	0.000	0.000	0.000	0.000	16.610	119	231	119	231	316	2384	100	1725	"T345"
0	0	0	28	7	3	"LIMK1"	"P53667"	18850	34670	120	10551	10127	2052	20	5858	5858	6323	1261	19	87	85	0	1215285	3.017	100000.000	100000.000	0.000	0.000	0.000	0.000	0.000	16.610	4693	4269	4693	4269	120	820	100	1726	"T508"
0	0	0	28	8	3	"LIMK1"	"P53667"	19360	34670	120	10787	10296	1686	16	5781	5781	5790	268	4	94	93	0	1235528	16.813	100000.000	100000.000	0.000	0.000	0.000	0.000	0.000	16.610	5006	4515	5006	4515	120	820	100	1727	"T508"
0	0	0	28	9	3	"LIMK1"	"P53667"	19850	34670	120	11066	10488	1694	16	5811	5811	5816	239	4	96	92	0	1258504	19.548	100000.000	100000.000	0.000	0.000	0.000	0.000	0.000	16.610	5255	4677	5255	4677	120	820	100	1728	"T508"
0	0	0	28	1	4	"p38-alpha "	"Q16539"	15870	35340	170	10807	10758	876	8	5638	5638	5702	747	13	99	98	0	2237672	6.768	100000.000	100000.000	0.000	0.000	0.000	0.000	0.000	16.610	5169	5120	5169	5120	208	1660	100	1729	"T122"
0	0	0	28	2	4	"p38-alpha "	"Q16539"	16370	35340	160	11306	11286	1196	10	5683	5683	5731	615	10	98	98	0	2347453	9.033	100000.000	100000.000	0.000	0.000	0.000	0.000	0.000	16.610	5623	5603	5623	5603	208	1512	100	1730	"T122"
0	0	0	28	3	4	"p38-alpha "	"Q16539"	16860	35330	170	11790	11625	1073	9	5803	5803	5844	333	5	99	98	0	2417917	17.360	100000.000	100000.000	0.000	0.000	0.000	0.000	0.000	16.610	5987	5822	5987	5822	208	1660	100	1731	"T122"
0	0	0	28	4	4	"MEK1 "	"Q02750"	17360	35320	100	6758	6840	993	14	5790	5790	5843	1116	19	35	2	0	547236	0.893	100000.000	100000.000	0.000	0.000	0.000	0.000	0.000	16.610	968	1050	968	1050	80	560	100	1732	"S297"
0	0	0	28	5	4	"MEK1 "	"Q02750"	17860	35320	100	6983	6894	483	7	5870	5870	5883	251	4	87	83	0	551532	4.028	100000.000	100000.000	0.000	0.000	0.000	0.000	0.000	16.610	1113	1024	1113	1024	80	560	100	1733	"S297"
0	0	0	28	6	4	"MEK1 "	"Q02750"	18360	35320	90	7047	6945	519	7	5863	5863	5985	2044	34	0	0	0	361126	0.470	100000.000	100000.000	0.000	0.000	0.000	0.000	0.000	16.610	1184	1082	1184	1082	52	420	100	1734	"S297"
0	0	0	28	7	4	"P27kip1"	"P46527"	18840	35330	110	8283	8195	788	9	5858	5858	5874	320	5	95	93	0	655582	7.253	100000.000	100000.000	0.000	0.000	0.000	0.000	0.000	16.610	2425	2337	2425	2337	80	656	100	1735	"Y74"
0	0	0	28	8	4	"P27kip1"	"P46527"	19330	35320	150	7920	7429	1599	21	5816	5816	5847	464	7	55	51	0	1158881	3.409	100000.000	100000.000	0.000	0.000	0.000	0.000	0.000	16.610	2104	1613	2104	1613	156	1272	100	1736	"Y74"
0	0	0	28	9	4	"P27kip1"	"P46527"	19840	35300	110	9019	8699	1040	11	5801	5801	5833	361	6	91	91	0	695906	7.939	100000.000	100000.000	0.000	0.000	0.000	0.000	0.000	16.610	3218	2898	3218	2898	80	656	100	1737	"Y74"
0	0	0	28	1	5	"PPARG "	"P37231"	15870	35990	160	6669	6586	654	9	5609	5609	5677	1010	17	54	1	0	1369916	0.900	100000.000	100000.000	0.000	0.000	0.000	0.000	0.000	16.610	1060	977	1060	977	208	1512	100	1738	"S112"
0	0	0	28	2	5	"PPARG "	"P37231"	16370	35990	170	6777	6705	609	9	5696	5696	5714	343	6	87	83	0	1394667	2.889	100000.000	100000.000	0.000	0.000	0.000	0.000	0.000	16.610	1081	1009	1081	1009	208	1660	100	1739	"S112"
0	0	0	28	3	5	"PPARG "	"P37231"	16870	35970	140	6911	6893	399	5	5737	5737	5778	390	6	95	89	0	1075349	2.859	100000.000	100000.000	0.000	0.000	0.000	0.000	0.000	16.610	1174	1156	1174	1156	156	1140	100	1740	"S112"
0	0	0	28	4	5	"Pyk2 "	"Q14289"	17370	35970	170	21720	20676	3968	19	5786	5786	5811	300	5	97	97	0	4300619	49.550	100000.000	100000.000	0.000	0.000	0.000	0.000	0.000	16.610	15934	14890	15934	14890	208	1660	100	1741	"S399"
0	0	0	28	5	5	"Pyk2 "	"Q14289"	17870	35970	170	22089	21404	3942	18	5819	5819	5847	333	5	98	97	0	4452133	46.718	100000.000	100000.000	0.000	0.000	0.000	0.000	0.000	16.610	16270	15585	16270	15585	208	1660	100	1742	"S399"
0	0	0	28	6	5	"Pyk2 "	"Q14289"	18360	35960	210	23257	19967	7789	39	5881	5881	6103	986	16	91	87	0	6309500	14.061	100000.000	100000.000	0.000	0.000	0.000	0.000	0.000	16.610	17376	14086	17376	14086	316	2572	100	1743	"S399"
0	0	0	28	7	5	"STAT1 "	"P42224"	18860	35960	160	7107	7136	455	6	5817	5817	5841	459	7	98	91	0	1484333	2.821	100000.000	100000.000	0.000	0.000	0.000	0.000	0.000	16.610	1290	1319	1290	1319	208	1512	100	1744	"S708"
0	0	0	28	8	5	"STAT1 "	"P42224"	19360	35960	160	7036	7022	352	5	5761	5761	5781	373	6	96	95	0	1460567	3.327	100000.000	100000.000	0.000	0.000	0.000	0.000	0.000	16.610	1275	1261	1275	1261	208	1512	100	1745	"S708"
0	0	0	28	9	5	"STAT1 "	"P42224"	19870	35960	170	7297	7240	415	5	5731	5731	5751	268	4	96	95	0	1506018	5.556	100000.000	100000.000	0.000	0.000	0.000	0.000	0.000	16.610	1566	1509	1566	1509	208	1660	100	1746	"S708"
0	0	0	28	1	6	"STAT5B "	"P51692"	15860	36640	80	6999	7002	680	9	5600	5600	5628	720	12	90	46	0	364111	1.908	100000.000	100000.000	0.000	0.000	0.000	0.000	0.000	16.610	1399	1402	1399	1402	52	340	100	1747	"S731"
0	0	0	28	2	6	"STAT5B "	"P51692"	16370	36620	80	7201	7020	585	8	5664	5664	5728	471	8	84	80	0	365056	2.743	100000.000	100000.000	0.000	0.000	0.000	0.000	0.000	16.610	1537	1356	1537	1356	52	340	100	1748	"S731"
0	0	0	28	3	6	"STAT5B "	"P51692"	16870	36600	70	7261	7229	408	5	5685	5685	5681	226	3	96	96	0	231333	6.850	100000.000	100000.000	0.000	0.000	0.000	0.000	0.000	16.610	1576	1544	1576	1544	32	236	100	1749	"S731"
0	0	0	28	4	6	"Syk "	"P43405"	17380	36610	90	14111	13406	2083	15	5762	5762	5810	325	5	100	100	0	697102	23.372	100000.000	100000.000	0.000	0.000	0.000	0.000	0.000	16.610	8349	7644	8349	7644	52	420	100	1750	"Y348"
0	0	0	28	5	6	"Syk "	"P43405"	17870	36610	90	14415	14011	1865	13	5801	5801	5809	224	3	98	98	0	728567	36.616	100000.000	100000.000	0.000	0.000	0.000	0.000	0.000	16.610	8614	8210	8614	8210	52	420	100	1751	"Y348"
0	0	0	28	6	6	"Syk "	"P43405"	18370	36610	90	14317	14032	1183	8	5694	5694	5711	276	4	100	100	0	729653	30.149	100000.000	100000.000	0.000	0.000	0.000	0.000	0.000	16.610	8623	8338	8623	8338	52	420	100	1752	"Y348"
0	0	0	28	7	6	"Calmodulin "	"P62158"	18880	36600	120	8707	8344	1711	20	5677	5677	5683	280	4	89	86	0	1001250	9.504	100000.000	100000.000	0.000	0.000	0.000	0.000	0.000	16.610	3030	2667	3030	2667	120	820	100	1753	"Y99"
0	0	0	28	8	6	"Calmodulin "	"P62158"	19370	36600	120	9307	8863	1496	16	5645	5645	5666	285	5	90	87	0	1063616	11.218	100000.000	100000.000	0.000	0.000	0.000	0.000	0.000	16.610	3662	3218	3662	3218	120	820	100	1754	"Y99"
0	0	0	28	9	6	"Calmodulin "	"P62158"	19870	36590	100	9575	9568	736	7	5605	5605	5623	314	5	98	98	0	765470	12.564	100000.000	100000.000	0.000	0.000	0.000	0.000	0.000	16.610	3970	3963	3970	3963	80	560	100	1755	"Y99"
-75	0	0	28	1	7	"empty"	"empty"	15860	37240	200	5567	5575	269	4	5544	5544	5572	486	8	1	0	0	1761730	0.006	100000.000	100000.000	0.000	0.000	0.000	0.000	0.000	16.610	23	31	23	31	316	2384	100	1756	"empty"
-75	0	0	28	2	7	"empty"	"empty"	16360	37240	200	5601	5655	548	9	5597	5597	5632	739	13	2	0	0	1786922	0.031	100000.000	100000.000	0.000	0.000	0.000	0.000	0.000	16.610	4	58	4	58	316	2384	100	1757	"empty"
-75	0	0	28	3	7	"empty"	"empty"	16860	37240	200	5570	5589	229	4	5618	5618	5666	800	14	0	0	0	1766191	-0.096	100000.000	100000.000	0.000	0.000	0.000	0.000	0.000	16.610	-48	-29	-48	-29	316	2384	100	1758	"empty"
-75	0	0	28	4	7	"empty"	"empty"	17360	37240	200	5711	5725	247	4	5683	5683	5723	553	9	3	0	0	1809011	0.004	100000.000	100000.000	0.000	0.000	0.000	0.000	0.000	16.610	28	42	28	42	316	2384	100	1759	"empty"
-75	0	0	28	5	7	"empty"	"empty"	17860	37240	200	5660	5699	319	5	5693	5693	5728	347	6	6	1	0	1800765	-0.084	100000.000	100000.000	0.000	0.000	0.000	0.000	0.000	16.610	-33	6	-33	6	316	2384	100	1760	"empty"
-75	0	0	28	6	7	"empty"	"empty"	18360	37240	200	5716	5741	313	5	5661	5661	5690	326	5	14	3	0	1814041	0.156	100000.000	100000.000	0.000	0.000	0.000	0.000	0.000	16.610	55	80	55	80	316	2384	100	1761	"empty"
0	0	0	28	7	7	"Control-Spot"	"Tau"	18860	37230	120	9525	9698	1146	11	5656	5656	5689	283	4	100	100	0	1163797	14.166	100000.000	100000.000	0.000	0.000	0.000	0.000	0.000	16.610	3869	4042	3869	4042	120	820	100	1762	"Control-Spot"
0	0	0	28	8	7	"Control-Spot"	"Tau"	19370	37230	130	9503	9673	1529	15	5608	5608	5663	681	12	95	95	0	1160799	5.888	100000.000	100000.000	0.000	0.000	0.000	0.000	0.000	16.610	3895	4065	3895	4065	120	940	100	1763	"Control-Spot"
0	0	0	28	9	7	"Control-Spot"	"Tau"	19860	37220	130	9760	9799	1254	12	5574	5574	5596	246	4	98	98	0	1175916	17.085	100000.000	100000.000	0.000	0.000	0.000	0.000	0.000	16.610	4186	4225	4186	4225	120	940	100	1764	"Control-Spot"
0	0	0	29	1	1	"Anxa1"	"P04083"	2350	38000	90	7830	7980	779	9	5251	5251	5248	263	5	100	100	0	414984	10.388	100000.000	100000.000	0.000	0.000	0.000	0.000	0.000	16.610	2579	2729	2579	2729	52	420	100	1765	"Y20"
0	0	0	29	2	1	"Anxa1"	"P04083"	2850	38000	90	7447	7472	423	5	5247	5247	5292	374	7	100	98	0	388526	5.829	100000.000	100000.000	0.000	0.000	0.000	0.000	0.000	16.610	2200	2225	2200	2225	52	420	100	1766	"Y20"
0	0	0	29	3	1	"Anxa1"	"P04083"	3360	37990	100	7193	7107	846	11	5359	5359	5408	522	9	87	83	0	568582	3.255	100000.000	100000.000	0.000	0.000	0.000	0.000	0.000	16.610	1834	1748	1834	1748	80	560	100	1767	"Y20"
0	0	0	29	4	1	"Bax"	"Q07812"	3860	37980	170	6030	6204	1517	24	5402	5402	5418	387	7	82	36	0	1290383	2.031	100000.000	100000.000	0.000	0.000	0.000	0.000	0.000	16.610	628	802	628	802	208	1660	100	1768	"S184"
0	0	0	29	5	1	"Bax"	"Q07812"	4350	37990	170	6079	6058	311	5	5450	5450	5472	339	6	81	38	0	1259992	1.729	100000.000	100000.000	0.000	0.000	0.000	0.000	0.000	16.610	629	608	629	608	208	1660	100	1769	"S184"
0	0	0	29	6	1	"Bax"	"Q07812"	4850	37970	150	6085	6049	332	5	5403	5403	5425	345	6	85	48	0	943610	1.809	100000.000	100000.000	0.000	0.000	0.000	0.000	0.000	16.610	682	646	682	646	156	1272	100	1770	"S184"
0	0	0	29	7	1	"CHOP"	"P35638"	5350	37970	70	6660	6670	268	4	5420	5420	5448	283	5	100	96	0	213434	4.318	100000.000	100000.000	0.000	0.000	0.000	0.000	0.000	16.610	1240	1250	1240	1250	32	236	100	1771	"S79"
0	0	0	29	8	1	"CHOP"	"P35638"	5850	37980	80	6479	6409	443	6	5390	5390	5427	457	8	88	63	0	333246	2.149	100000.000	100000.000	0.000	0.000	0.000	0.000	0.000	16.610	1089	1019	1089	1019	52	340	100	1772	"S79"
0	0	0	29	9	1	"CHOP"	"P35638"	6350	37960	70	6605	6578	250	3	5335	5335	5325	237	4	100	100	0	210482	5.287	100000.000	100000.000	0.000	0.000	0.000	0.000	0.000	16.610	1270	1243	1270	1243	32	236	100	1773	"S79"
0	0	0	29	1	2	"Crk "	"P46108"	2350	38640	200	5387	5484	567	10	5367	5367	5398	441	8	15	11	0	1732850	0.195	100000.000	100000.000	0.000	0.000	0.000	0.000	0.000	16.610	20	117	20	117	316	2384	100	1774	"Y221"
0	0	0	29	2	2	"Crk "	"P46108"	2850	38640	100	5945	6057	558	9	5362	5362	5374	377	7	61	43	0	484520	1.812	100000.000	100000.000	0.000	0.000	0.000	0.000	0.000	16.610	583	695	583	695	80	560	100	1775	"Y221"
0	0	0	29	3	2	"Crk "	"P46108"	3360	38640	80	6591	6460	579	8	5395	5395	5411	244	4	86	78	0	335922	4.299	100000.000	100000.000	0.000	0.000	0.000	0.000	0.000	16.610	1196	1065	1196	1065	52	340	100	1776	"Y221"
0	0	0	29	4	2	"EEA1"	"Q15075"	3860	38630	200	5585	5665	382	6	5429	5429	5451	284	5	35	16	0	1790272	0.754	100000.000	100000.000	0.000	0.000	0.000	0.000	0.000	16.610	156	236	156	236	316	2384	100	1777	"T431"
0	0	0	29	5	2	"EEA1"	"Q15075"	4360	38630	90	6371	6508	832	12	5537	5537	5612	782	13	57	5	0	338390	1.146	100000.000	100000.000	0.000	0.000	0.000	0.000	0.000	16.610	834	971	834	971	52	420	100	1778	"T431"
0	0	0	29	6	2	"EEA1"	"Q15075"	4870	38630	90	6251	6302	387	6	5447	5447	5501	964	17	30	1	0	327726	0.831	100000.000	100000.000	0.000	0.000	0.000	0.000	0.000	16.610	804	855	804	855	52	420	100	1779	"T431"
0	0	0	29	7	2	"IKK-alpha "	"O15111"	5360	38620	90	8369	8385	562	6	5515	5515	5541	307	5	100	100	0	436033	9.264	100000.000	100000.000	0.000	0.000	0.000	0.000	0.000	16.610	2854	2870	2854	2870	52	420	100	1780	"T23"
0	0	0	29	8	2	"IKK-alpha "	"O15111"	5860	38610	100	8326	8232	558	6	5511	5511	5528	234	4	98	97	0	658575	11.556	100000.000	100000.000	0.000	0.000	0.000	0.000	0.000	16.610	2815	2721	2815	2721	80	560	100	1781	"T23"
0	0	0	29	9	2	"IKK-alpha "	"O15111"	6360	38610	100	8190	7934	816	10	5411	5411	5435	283	5	96	92	0	634684	8.830	100000.000	100000.000	0.000	0.000	0.000	0.000	0.000	16.610	2779	2523	2779	2523	80	560	100	1782	"T23"
0	0	0	29	1	3	"Jak2 "	"O60674"	2360	39290	90	6332	6700	2849	42	5428	5428	5442	263	4	96	88	0	348402	4.783	100000.000	100000.000	0.000	0.000	0.000	0.000	0.000	16.610	904	1272	904	1272	52	420	100	1783	"Y1007"
0	0	0	29	2	3	"Jak2 "	"O60674"	2870	39280	100	6113	6238	674	10	5429	5429	5479	520	9	71	20	0	499077	1.460	100000.000	100000.000	0.000	0.000	0.000	0.000	0.000	16.610	684	809	684	809	80	560	100	1784	"Y1007"
0	0	0	29	3	3	"Jak2 "	"O60674"	3360	39280	100	6055	6077	339	5	5451	5451	5473	280	5	86	57	0	486130	2.157	100000.000	100000.000	0.000	0.000	0.000	0.000	0.000	16.610	604	626	604	626	80	560	100	1785	"Y1007"
0	0	0	29	4	3	"Keap1"	"Q14145"	3850	39270	200	5637	5639	318	5	5462	5462	5486	330	6	27	3	0	1781806	0.464	100000.000	100000.000	0.000	0.000	0.000	0.000	0.000	16.610	175	177	175	177	316	2384	100	1786	"Y141"
0	0	0	29	5	3	"Keap1"	"Q14145"	4350	39270	120	5796	5815	330	5	5450	5450	5491	394	7	44	5	0	697753	0.822	100000.000	100000.000	0.000	0.000	0.000	0.000	0.000	16.610	346	365	346	365	120	820	100	1787	"Y141"
0	0	0	29	6	3	"Keap1"	"Q14145"	4880	39240	80	5775	5830	346	5	5557	5557	5559	268	4	42	13	0	303172	1.011	100000.000	100000.000	0.000	0.000	0.000	0.000	0.000	16.610	218	273	218	273	52	340	100	1788	"Y141"
0	0	0	29	7	3	"MK2"	"P16389"	5360	39250	80	7341	7048	848	12	5537	5537	5552	304	5	82	80	0	366470	4.921	100000.000	100000.000	0.000	0.000	0.000	0.000	0.000	16.610	1804	1511	1804	1511	52	340	100	1789	"Y132"
0	0	0	29	8	3	"MK2"	"P16389"	5860	39250	80	7257	7068	666	9	5486	5486	5508	247	4	88	88	0	367559	6.316	100000.000	100000.000	0.000	0.000	0.000	0.000	0.000	16.610	1771	1582	1771	1582	52	340	100	1790	"Y132"
0	0	0	29	9	3	"MK2"	"P16389"	6360	39260	70	7448	7246	611	8	5384	5384	5394	214	3	96	93	0	231872	8.654	100000.000	100000.000	0.000	0.000	0.000	0.000	0.000	16.610	2064	1862	2064	1862	32	236	100	1791	"Y132"
0	0	0	29	1	4	"MyD88"	"Q99836"	2370	39930	150	9286	9343	676	7	5462	5462	5516	739	13	100	99	0	1457478	5.179	100000.000	100000.000	0.000	0.000	0.000	0.000	0.000	16.610	3824	3881	3824	3881	156	1272	100	1792	"Y257"
0	0	0	29	2	4	"MyD88"	"Q99836"	2880	39930	150	9097	9001	711	7	5443	5443	5463	293	5	99	99	0	1404154	12.075	100000.000	100000.000	0.000	0.000	0.000	0.000	0.000	16.610	3654	3558	3654	3558	156	1272	100	1793	"Y257"
0	0	0	29	3	4	"MyD88"	"Q99836"	3370	39930	160	8581	8413	1016	12	5402	5402	5437	384	7	94	93	0	1749801	7.750	100000.000	100000.000	0.000	0.000	0.000	0.000	0.000	16.610	3179	3011	3179	3011	208	1512	100	1794	"Y257"
0	0	0	29	4	4	"NFkB-p105 "	"P19838"	3860	39910	90	6372	6439	452	7	5469	5469	5476	228	4	98	94	0	334835	4.224	100000.000	100000.000	0.000	0.000	0.000	0.000	0.000	16.610	903	970	903	970	52	420	100	1795	"S337"
0	0	0	29	5	4	"NFkB-p105 "	"P19838"	4370	39910	110	6184	6228	475	7	5461	5461	5471	308	5	91	65	0	498268	2.458	100000.000	100000.000	0.000	0.000	0.000	0.000	0.000	16.610	723	767	723	767	80	656	100	1796	"S337"
0	0	0	29	6	4	"NFkB-p105 "	"P19838"	4870	39900	110	5935	5980	513	8	5553	5553	5731	1863	32	2	0	0	478422	0.134	100000.000	100000.000	0.000	0.000	0.000	0.000	0.000	16.610	382	427	382	427	80	656	100	1797	"S337"
0	0	0	29	7	4	"PKACa "	"P17612"	5370	39900	140	6597	6595	403	6	5540	5540	5551	321	5	97	91	0	1028844	3.252	100000.000	100000.000	0.000	0.000	0.000	0.000	0.000	16.610	1057	1055	1057	1055	156	1140	100	1798	"S338"
0	0	0	29	8	4	"PKACa "	"P17612"	5860	39900	140	6444	6449	386	5	5508	5508	5518	257	4	97	87	0	1006031	3.623	100000.000	100000.000	0.000	0.000	0.000	0.000	0.000	16.610	936	941	936	941	156	1140	100	1799	"S338"
0	0	0	29	9	4	"PKACa "	"P17612"	6360	39900	140	6457	6425	337	5	5453	5453	5474	300	5	94	89	0	1002239	3.170	100000.000	100000.000	0.000	0.000	0.000	0.000	0.000	16.610	1004	972	1004	972	156	1140	100	1800	"S338"
0	0	0	29	1	5	"PDK1"	"O15530"	2380	40570	120	19639	16023	5867	36	5565	5565	5590	311	5	95	90	0	1922812	33.547	100000.000	100000.000	0.000	0.000	0.000	0.000	0.000	16.610	14074	10458	14074	10458	120	820	100	1801	"Y373"
0	0	0	29	2	5	"PDK1"	"O15530"	2880	40570	110	19707	20464	4140	20	5550	5550	5580	303	5	100	100	0	1637147	49.122	100000.000	100000.000	0.000	0.000	0.000	0.000	0.000	16.610	14157	14914	14157	14914	80	656	100	1802	"Y373"
0	0	0	29	3	5	"PDK1"	"O15530"	3390	40560	110	17638	16272	3959	24	5460	5460	5480	250	4	97	92	0	1301782	43.168	100000.000	100000.000	0.000	0.000	0.000	0.000	0.000	16.610	12178	10812	12178	10812	80	656	100	1803	"Y373"
0	0	0	29	4	5	"Ripk1"	"Q13546"	3870	40560	80	6880	6767	532	7	5496	5496	5588	602	10	88	59	0	351869	1.958	100000.000	100000.000	0.000	0.000	0.000	0.000	0.000	16.610	1384	1271	1384	1271	52	340	100	1804	"Y424"
0	0	0	29	5	5	"Ripk1"	"Q13546"	4380	40560	80	6783	6735	406	6	5398	5398	5423	303	5	100	90	0	350232	4.330	100000.000	100000.000	0.000	0.000	0.000	0.000	0.000	16.610	1385	1337	1385	1337	52	340	100	1805	"Y424"
0	0	0	29	6	5	"Ripk1"	"Q13546"	4870	40550	70	6994	7003	349	4	5462	5462	5472	257	4	100	100	0	224102	5.957	100000.000	100000.000	0.000	0.000	0.000	0.000	0.000	16.610	1532	1541	1532	1541	32	236	100	1806	"Y424"
0	0	0	29	7	5	"Smad1 "	"Q15797"	5370	40540	200	5454	5432	254	4	5439	5439	5454	289	5	6	0	0	1716457	-0.076	100000.000	100000.000	0.000	0.000	0.000	0.000	0.000	16.610	15	-7	15	-7	316	2384	100	1807	"S463"
0	0	0	29	8	5	"Smad1 "	"Q15797"	5860	40530	200	5363	5376	245	4	5395	5395	5419	344	6	4	0	0	1698749	-0.125	100000.000	100000.000	0.000	0.000	0.000	0.000	0.000	16.610	-32	-19	-32	-19	316	2384	100	1808	"S463"
0	0	0	29	9	5	"Smad1 "	"Q15797"	6350	40520	80	5367	5412	400	7	5374	5374	5392	254	4	9	3	0	281425	0.079	100000.000	100000.000	0.000	0.000	0.000	0.000	0.000	16.610	-7	38	-7	38	52	340	100	1809	"S463"
0	0	0	29	1	6	"TAB1"	"Q15750"	2380	41220	120	12812	12439	2002	16	5549	5549	5610	514	9	99	98	0	1492686	13.286	100000.000	100000.000	0.000	0.000	0.000	0.000	0.000	16.610	7263	6890	7263	6890	120	820	100	1810	"S438"
0	0	0	29	2	6	"TAB1"	"Q15750"	2870	41210	130	12432	12117	3463	28	5519	5519	5547	394	7	92	90	0	1454045	16.675	100000.000	100000.000	0.000	0.000	0.000	0.000	0.000	16.610	6913	6598	6913	6598	120	940	100	1811	"S438"
0	0	0	29	3	6	"TAB1"	"Q15750"	3380	41210	100	12645	12461	1376	11	5508	5508	5536	275	4	100	100	0	996881	25.182	100000.000	100000.000	0.000	0.000	0.000	0.000	0.000	16.610	7137	6953	7137	6953	80	560	100	1812	"S438"
0	0	0	29	4	6	"Tgfbr2"	"P37173"	3870	41210	140	6218	6262	329	5	5484	5484	5523	318	5	95	63	0	976945	2.324	100000.000	100000.000	0.000	0.000	0.000	0.000	0.000	16.610	734	778	734	778	156	1140	100	1813	"Y259"
0	0	0	29	5	6	"Tgfbr2"	"P37173"	4380	41200	150	6088	6098	306	5	5414	5414	5450	581	10	64	4	0	951354	1.115	100000.000	100000.000	0.000	0.000	0.000	0.000	0.000	16.610	674	684	674	684	156	1272	100	1814	"Y259"
0	0	0	29	6	6	"Tgfbr2"	"P37173"	4870	41200	150	5996	5994	334	5	5395	5395	5415	370	6	81	23	0	935013	1.565	100000.000	100000.000	0.000	0.000	0.000	0.000	0.000	16.610	601	599	601	599	156	1272	100	1815	"Y259"
0	0	0	29	7	6	"XIAP "	"P98170"	5380	41190	130	18148	17283	3471	20	5370	5370	5393	288	5	100	99	0	2073906	41.285	100000.000	100000.000	0.000	0.000	0.000	0.000	0.000	16.610	12778	11913	12778	11913	120	940	100	1816	"S87"
0	0	0	29	8	6	"XIAP "	"P98170"	5870	41180	150	14852	13962	5581	39	5403	5403	5448	378	6	85	82	0	2178072	22.524	100000.000	100000.000	0.000	0.000	0.000	0.000	0.000	16.610	9449	8559	9449	8559	156	1272	100	1817	"S87"
0	0	0	29	9	6	"XIAP "	"P98170"	6370	41180	130	25667	23705	5919	24	5448	5448	5469	265	4	99	98	0	2844644	68.815	100000.000	100000.000	0.000	0.000	0.000	0.000	0.000	16.610	20219	18257	20219	18257	120	940	100	1818	"S87"
-75	0	0	29	1	7	"empty"	"empty"	2360	41830	200	5570	5606	316	5	5611	5611	5637	389	6	7	2	0	1771609	-0.080	100000.000	100000.000	0.000	0.000	0.000	0.000	0.000	16.610	-41	-5	-41	-5	316	2384	100	1819	"empty"
-75	0	0	29	2	7	"empty"	"empty"	2860	41830	200	5595	5637	419	7	5592	5592	5618	321	5	10	2	0	1781200	0.059	100000.000	100000.000	0.000	0.000	0.000	0.000	0.000	16.610	3	45	3	45	316	2384	100	1820	"empty"
-75	0	0	29	3	7	"empty"	"empty"	3360	41830	200	5582	5623	325	5	5586	5586	5604	306	5	13	3	0	1776759	0.062	100000.000	100000.000	0.000	0.000	0.000	0.000	0.000	16.610	-4	37	-4	37	316	2384	100	1821	"empty"
-75	0	0	29	4	7	"empty"	"empty"	3860	41830	200	5537	5539	261	4	5531	5531	5547	305	5	9	1	0	1750301	-0.026	100000.000	100000.000	0.000	0.000	0.000	0.000	0.000	16.610	6	8	6	8	316	2384	100	1822	"empty"
-75	0	0	29	5	7	"empty"	"empty"	4360	41830	200	5560	5590	282	5	5532	5532	5590	1252	22	0	0	0	1766390	0.000	100000.000	100000.000	0.000	0.000	0.000	0.000	0.000	16.610	28	58	28	58	316	2384	100	1823	"empty"
-75	0	0	29	6	7	"empty"	"empty"	4860	41830	200	5529	5533	242	4	5523	5523	5535	306	5	9	1	0	1748566	-0.007	100000.000	100000.000	0.000	0.000	0.000	0.000	0.000	16.610	6	10	6	10	316	2384	100	1824	"empty"
-75	0	0	29	7	7	"empty"	"empty"	5360	41830	200	5517	5536	260	4	5527	5527	5552	362	6	6	1	0	1749303	-0.044	100000.000	100000.000	0.000	0.000	0.000	0.000	0.000	16.610	-10	9	-10	9	316	2384	100	1825	"empty"
-75	0	0	29	8	7	"empty"	"empty"	5860	41830	200	5474	5472	245	4	5476	5476	5492	289	5	9	0	0	1729137	-0.069	100000.000	100000.000	0.000	0.000	0.000	0.000	0.000	16.610	-2	-4	-2	-4	316	2384	100	1826	"empty"
-75	0	0	29	9	7	"empty"	"empty"	6360	41830	200	5519	5521	258	4	5498	5498	5531	460	8	4	0	0	1744546	-0.022	100000.000	100000.000	0.000	0.000	0.000	0.000	0.000	16.610	21	23	21	23	316	2384	100	1827	"empty"
0	0	0	30	1	1	"PTEN"	"P60484"	6870	37940	70	7151	7088	562	7	5240	5240	5264	282	5	100	93	0	226817	6.468	100000.000	100000.000	0.000	0.000	0.000	0.000	0.000	16.610	1911	1848	1911	1848	32	236	100	1828	"T382/3/5"
0	0	0	30	2	1	"PTEN"	"P60484"	7370	37950	80	7106	6856	977	14	5145	5145	5152	288	5	88	80	0	356529	5.917	100000.000	100000.000	0.000	0.000	0.000	0.000	0.000	16.610	1961	1711	1961	1711	52	340	100	1829	"T382/3/5"
0	0	0	30	3	1	"PTEN"	"P60484"	7870	37950	70	7278	7106	617	8	5067	5067	5088	305	5	96	96	0	227380	6.616	100000.000	100000.000	0.000	0.000	0.000	0.000	0.000	16.610	2211	2039	2211	2039	32	236	100	1830	"T382/3/5"
0	0	0	30	4	1	"Rab5A"	"P20339"	8370	37930	200	5054	5071	279	5	5064	5064	5068	281	5	15	2	0	1602520	0.011	100000.000	100000.000	0.000	0.000	0.000	0.000	0.000	16.610	-10	7	-10	7	316	2384	100	1831	"S123"
0	0	0	30	5	1	"Rab5A"	"P20339"	8870	37930	200	4997	5024	309	6	5072	5072	5084	257	5	8	2	0	1587426	-0.233	100000.000	100000.000	0.000	0.000	0.000	0.000	0.000	16.610	-75	-48	-75	-48	316	2384	100	1832	"S123"
0	0	0	30	6	1	"Rab5A"	"P20339"	9370	37930	200	5117	5120	273	5	5111	5111	5126	253	4	16	2	0	1617781	-0.024	100000.000	100000.000	0.000	0.000	0.000	0.000	0.000	16.610	6	9	6	9	316	2384	100	1833	"S123"
0	0	0	30	7	1	"STAT1 "	"P42224"	9880	37930	150	5547	5581	354	6	5149	5149	5168	327	6	64	16	0	870708	1.263	100000.000	100000.000	0.000	0.000	0.000	0.000	0.000	16.610	398	432	398	432	156	1272	100	1834	"Y701"
0	0	0	30	8	1	"STAT1 "	"P42224"	10380	37930	160	5655	5630	376	6	5263	5263	5276	293	5	62	22	0	1171061	1.208	100000.000	100000.000	0.000	0.000	0.000	0.000	0.000	16.610	392	367	392	367	208	1512	100	1835	"Y701"
0	0	0	30	9	1	"STAT1 "	"P42224"	10880	37920	130	5828	5889	394	6	5355	5355	5357	261	4	83	40	0	706712	2.038	100000.000	100000.000	0.000	0.000	0.000	0.000	0.000	16.610	473	534	473	534	120	940	100	1836	"Y701"
0	0	0	30	1	2	"STAT5B "	"P51692"	6880	38560	90	5504	5583	353	6	5331	5331	5354	302	5	36	15	0	290298	0.758	100000.000	100000.000	0.000	0.000	0.000	0.000	0.000	16.610	173	252	173	252	52	420	100	1837	"Y699"
0	0	0	30	2	2	"STAT5B "	"P51692"	7380	38570	200	5286	5342	364	6	5202	5202	5217	349	6	24	5	0	1687931	0.358	100000.000	100000.000	0.000	0.000	0.000	0.000	0.000	16.610	84	140	84	140	316	2384	100	1838	"Y699"
0	0	0	30	3	2	"STAT5B "	"P51692"	7880	38590	90	5646	5723	542	9	5201	5201	5196	353	6	59	28	0	297612	1.493	100000.000	100000.000	0.000	0.000	0.000	0.000	0.000	16.610	445	522	445	522	52	420	100	1839	"Y699"
0	0	0	30	4	2	"Syk "	"P43405"	8390	38590	80	21534	19460	5056	25	4999	4999	5015	255	5	98	94	0	1011928	56.647	100000.000	100000.000	0.000	0.000	0.000	0.000	0.000	16.610	16535	14461	16535	14461	52	340	100	1840	"Y352"
0	0	0	30	5	2	"Syk "	"P43405"	8890	38580	80	14856	14420	1530	10	5032	5032	5075	322	6	100	100	0	749839	29.022	100000.000	100000.000	0.000	0.000	0.000	0.000	0.000	16.610	9824	9388	9824	9388	52	340	100	1841	"Y352"
0	0	0	30	6	2	"Syk "	"P43405"	9380	38580	80	10659	10266	1171	11	5024	5024	5051	255	5	100	100	0	533810	20.451	100000.000	100000.000	0.000	0.000	0.000	0.000	0.000	16.610	5635	5242	5635	5242	52	340	100	1842	"Y352"
0	0	0	30	7	2	"ACC1"	"Q13085"	9890	38580	140	5710	5734	398	6	5051	5051	5068	276	5	85	60	0	894489	2.413	100000.000	100000.000	0.000	0.000	0.000	0.000	0.000	16.610	659	683	659	683	156	1140	100	1843	"S80"
0	0	0	30	8	2	"ACC1"	"Q13085"	10380	38570	170	5692	5738	386	6	5195	5195	5209	288	5	78	40	0	1193407	1.837	100000.000	100000.000	0.000	0.000	0.000	0.000	0.000	16.610	497	543	497	543	208	1660	100	1844	"S80"
0	0	0	30	9	2	"ACC1"	"Q13085"	10880	38540	130	5720	5868	994	16	5266	5266	5284	345	6	59	30	0	704193	1.693	100000.000	100000.000	0.000	0.000	0.000	0.000	0.000	16.610	454	602	454	602	120	940	100	1845	"S80"
0	0	0	30	1	3	"TrKA"	"P04629"	6880	39230	90	8317	8299	428	5	5328	5328	5352	257	4	100	100	0	431544	11.467	100000.000	100000.000	0.000	0.000	0.000	0.000	0.000	16.610	2989	2971	2989	2971	52	420	100	1846	"Y680"
0	0	0	30	2	3	"TrKA"	"P04629"	7390	39250	80	8414	8415	272	3	5299	5299	5325	262	4	100	100	0	437589	11.794	100000.000	100000.000	0.000	0.000	0.000	0.000	0.000	16.610	3115	3116	3115	3116	52	340	100	1847	"Y680"
0	0	0	30	3	3	"TrKA"	"P04629"	7890	39240	100	7888	8130	3107	38	5174	5174	5192	298	5	96	91	0	650413	9.859	100000.000	100000.000	0.000	0.000	0.000	0.000	0.000	16.610	2714	2956	2714	2956	80	560	100	1848	"Y680"
0	0	0	30	4	3	"BRAF1"	"P15056"	8390	39230	120	6072	5982	476	7	5105	5105	5121	262	5	88	80	0	717889	3.286	100000.000	100000.000	0.000	0.000	0.000	0.000	0.000	16.610	967	877	967	877	120	820	100	1849	"S579"
0	0	0	30	5	3	"BRAF1"	"P15056"	8890	39230	110	5808	5883	323	5	5116	5116	5147	370	7	90	45	0	470669	1.989	100000.000	100000.000	0.000	0.000	0.000	0.000	0.000	16.610	692	767	692	767	80	656	100	1850	"S579"
0	0	0	30	6	3	"BRAF1"	"P15056"	9390	39210	130	5597	5695	1609	28	5043	5043	5057	348	6	72	31	0	683449	1.833	100000.000	100000.000	0.000	0.000	0.000	0.000	0.000	16.610	554	652	554	652	120	940	100	1851	"S579"
0	0	0	30	7	3	"Cdc2"	"P06493"	9890	39220	100	6953	6853	496	7	5034	5034	5049	288	5	96	96	0	548243	6.264	100000.000	100000.000	0.000	0.000	0.000	0.000	0.000	16.610	1919	1819	1919	1819	80	560	100	1852	"Y15"
0	0	0	30	8	3	"Cdc2"	"P06493"	10390	39220	100	7128	7052	540	7	5115	5115	5188	1150	22	92	18	0	564146	1.621	100000.000	100000.000	0.000	0.000	0.000	0.000	0.000	16.610	2013	1937	2013	1937	80	560	100	1853	"Y15"
0	0	0	30	9	3	"Cdc2"	"P06493"	10890	39220	100	7327	7204	514	7	5208	5208	5208	264	5	97	95	0	576313	7.561	100000.000	100000.000	0.000	0.000	0.000	0.000	0.000	16.610	2119	1996	2119	1996	80	560	100	1854	"Y15"
0	0	0	30	1	4	"ERK3"	"Q16659"	6890	39880	150	7672	7691	373	4	5362	5362	5379	298	5	100	100	0	1199799	7.758	100000.000	100000.000	0.000	0.000	0.000	0.000	0.000	16.610	2310	2329	2310	2329	156	1272	100	1855	"S189"
0	0	0	30	2	4	"ERK3"	"Q16659"	7400	39880	170	7433	7421	588	7	5273	5273	5280	308	5	99	98	0	1543541	6.951	100000.000	100000.000	0.000	0.000	0.000	0.000	0.000	16.610	2160	2148	2160	2148	208	1660	100	1856	"S189"
0	0	0	30	3	4	"ERK3"	"Q16659"	7900	39870	160	7085	7071	565	7	5206	5206	5221	338	6	97	96	0	1470681	5.473	100000.000	100000.000	0.000	0.000	0.000	0.000	0.000	16.610	1879	1865	1879	1865	208	1512	100	1857	"S189"
0	0	0	30	4	4	"GIT2"	"Q14161"	8400	39840	70	5393	5487	575	10	5092	5092	5131	261	5	56	21	0	175592	1.364	100000.000	100000.000	0.000	0.000	0.000	0.000	0.000	16.610	301	395	301	395	32	236	100	1858	"Y484"
0	0	0	30	5	4	"GIT2"	"Q14161"	8900	39850	200	5171	5200	295	5	5123	5123	5143	317	6	14	2	0	1643117	0.180	100000.000	100000.000	0.000	0.000	0.000	0.000	0.000	16.610	48	77	48	77	316	2384	100	1859	"Y484"
0	0	0	30	6	4	"GIT2"	"Q14161"	9400	39860	90	5439	5419	232	4	5071	5071	5089	271	5	69	21	0	281793	1.218	100000.000	100000.000	0.000	0.000	0.000	0.000	0.000	16.610	368	348	368	348	52	420	100	1860	"Y484"
0	0	0	30	7	4	"HSP70 "	"P08107"	9900	39870	80	5697	5667	365	6	4984	4984	4982	289	5	84	63	0	294666	2.370	100000.000	100000.000	0.000	0.000	0.000	0.000	0.000	16.610	713	683	713	683	52	340	100	1861	"Y525"
0	0	0	30	8	4	"HSP70 "	"P08107"	10390	39850	80	5736	5710	397	6	5084	5084	5083	290	5	84	57	0	296929	2.162	100000.000	100000.000	0.000	0.000	0.000	0.000	0.000	16.610	652	626	652	626	52	340	100	1862	"Y525"
0	0	0	30	9	4	"HSP70 "	"P08107"	10890	39850	80	5869	5906	440	7	5175	5175	5186	251	4	90	76	0	307123	2.869	100000.000	100000.000	0.000	0.000	0.000	0.000	0.000	16.610	694	731	694	731	52	340	100	1863	"Y525"
0	0	0	30	1	5	"iNOS "	"P35228"	6900	40510	80	6737	6770	866	12	5297	5297	5307	284	5	92	88	0	352036	5.151	100000.000	100000.000	0.000	0.000	0.000	0.000	0.000	16.610	1440	1473	1440	1473	52	340	100	1864	"Y151"
0	0	0	30	2	5	"iNOS "	"P35228"	7400	40510	80	6817	6760	600	8	5274	5274	5278	271	5	96	94	0	351531	5.469	100000.000	100000.000	0.000	0.000	0.000	0.000	0.000	16.610	1543	1486	1543	1486	52	340	100	1865	"Y151"
0	0	0	30	3	5	"iNOS "	"P35228"	7900	40510	80	6608	6598	622	9	5192	5192	5207	334	6	94	88	0	343089	4.165	100000.000	100000.000	0.000	0.000	0.000	0.000	0.000	16.610	1416	1406	1416	1406	52	340	100	1866	"Y151"
0	0	0	30	4	5	"IRF-3 "	"Q14653"	8410	40520	130	6344	6288	459	7	5207	5207	5218	410	7	89	80	0	754519	2.610	100000.000	100000.000	0.000	0.000	0.000	0.000	0.000	16.610	1137	1081	1137	1081	120	940	100	1867	"S402"
0	0	0	30	5	5	"IRF-3 "	"Q14653"	8900	40520	130	6297	6224	447	7	5191	5191	5211	325	6	90	83	0	746912	3.117	100000.000	100000.000	0.000	0.000	0.000	0.000	0.000	16.610	1106	1033	1106	1033	120	940	100	1868	"S402"
0	0	0	30	6	5	"IRF-3 "	"Q14653"	9410	40520	130	6255	6257	392	6	5124	5124	5140	283	5	97	93	0	750887	3.947	100000.000	100000.000	0.000	0.000	0.000	0.000	0.000	16.610	1131	1133	1131	1133	120	940	100	1869	"S402"
0	0	0	30	7	5	"M6PR"	"P20645"	9900	40510	90	6530	6496	506	7	5042	5042	5058	347	6	96	96	0	337779	4.144	100000.000	100000.000	0.000	0.000	0.000	0.000	0.000	16.610	1488	1454	1488	1454	52	420	100	1870	"S267"
0	0	0	30	8	5	"M6PR"	"P20645"	10400	40500	100	6310	6212	569	9	5058	5058	5066	272	5	90	83	0	496947	4.213	100000.000	100000.000	0.000	0.000	0.000	0.000	0.000	16.610	1252	1154	1252	1154	80	560	100	1871	"S267"
0	0	0	30	9	5	"M6PR"	"P20645"	10900	40500	90	6436	6370	474	7	5032	5032	5044	229	4	98	94	0	331259	5.790	100000.000	100000.000	0.000	0.000	0.000	0.000	0.000	16.610	1404	1338	1404	1338	52	420	100	1872	"S267"
0	0	0	30	1	6	"MDM2"	"Q00987"	6900	41150	200	5402	5425	307	5	5399	5399	5409	287	5	16	4	0	1714294	0.056	100000.000	100000.000	0.000	0.000	0.000	0.000	0.000	16.610	3	26	3	26	316	2384	100	1873	"S166"
0	0	0	30	2	6	"MDM2"	"Q00987"	7400	41150	200	5346	5376	320	5	5301	5301	5320	376	7	15	3	0	1698880	0.149	100000.000	100000.000	0.000	0.000	0.000	0.000	0.000	16.610	45	75	45	75	316	2384	100	1874	"S166"
0	0	0	30	3	6	"MDM2"	"Q00987"	7900	41140	100	5473	5467	384	7	5210	5210	5238	474	9	23	5	0	437365	0.483	100000.000	100000.000	0.000	0.000	0.000	0.000	0.000	16.610	263	257	263	257	80	560	100	1875	"S166"
0	0	0	30	4	6	"p38 delta"	"O15264"	8410	41150	110	7425	7358	466	6	5142	5142	5159	299	5	98	97	0	588611	7.355	100000.000	100000.000	0.000	0.000	0.000	0.000	0.000	16.610	2283	2216	2283	2216	80	656	100	1876	"Y182"
0	0	0	30	5	6	"p38 delta"	"O15264"	8900	41160	110	7400	7404	462	6	5163	5163	5178	311	6	100	97	0	592303	7.158	100000.000	100000.000	0.000	0.000	0.000	0.000	0.000	16.610	2237	2241	2237	2241	80	656	100	1877	"Y182"
0	0	0	30	6	6	"p38 delta"	"O15264"	9410	41150	120	7252	6940	832	11	5121	5121	5139	274	5	89	86	0	832800	6.573	100000.000	100000.000	0.000	0.000	0.000	0.000	0.000	16.610	2131	1819	2131	1819	120	820	100	1878	"Y182"
0	0	0	30	7	6	"p70S6K"	"P23443"	9890	41150	80	5403	5477	580	10	5089	5089	5109	347	6	44	11	0	284821	1.061	100000.000	100000.000	0.000	0.000	0.000	0.000	0.000	16.610	314	388	314	388	52	340	100	1879	"T412"
0	0	0	30	8	6	"p70S6K"	"P23443"	10390	41140	200	5161	5187	291	5	5085	5085	5101	288	5	24	4	0	1639073	0.299	100000.000	100000.000	0.000	0.000	0.000	0.000	0.000	16.610	76	102	76	102	316	2384	100	1880	"T412"
0	0	0	30	9	6	"p70S6K"	"P23443"	10890	41140	200	5130	5219	887	16	5070	5070	5098	488	9	8	3	0	1649090	0.248	100000.000	100000.000	0.000	0.000	0.000	0.000	0.000	16.610	60	149	60	149	316	2384	100	1881	"T412"
-75	0	0	30	1	7	"empty"	"empty"	6900	41780	200	5493	5506	277	5	5465	5465	5488	338	6	10	1	0	1739850	0.053	100000.000	100000.000	0.000	0.000	0.000	0.000	0.000	16.610	28	41	28	41	316	2384	100	1882	"empty"
-75	0	0	30	2	7	"empty"	"empty"	7400	41780	200	5363	5396	335	6	5361	5361	5375	351	6	12	1	0	1705204	0.060	100000.000	100000.000	0.000	0.000	0.000	0.000	0.000	16.610	2	35	2	35	316	2384	100	1883	"empty"
-75	0	0	30	3	7	"empty"	"empty"	7900	41780	200	5255	5262	318	6	5263	5263	5282	382	7	8	1	0	1662664	-0.052	100000.000	100000.000	0.000	0.000	0.000	0.000	0.000	16.610	-8	-1	-8	-1	316	2384	100	1884	"empty"
-75	0	0	30	4	7	"empty"	"empty"	8400	41780	200	5206	5213	277	5	5212	5212	5226	296	5	11	3	0	1647267	-0.044	100000.000	100000.000	0.000	0.000	0.000	0.000	0.000	16.610	-6	1	-6	1	316	2384	100	1885	"empty"
-75	0	0	30	5	7	"empty"	"empty"	8900	41780	200	5187	5230	388	7	5242	5242	5412	2772	51	0	0	0	1652700	-0.066	100000.000	100000.000	0.000	0.000	0.000	0.000	0.000	16.610	-55	-12	-55	-12	316	2384	100	1886	"empty"
-75	0	0	30	6	7	"empty"	"empty"	9400	41780	200	5182	5203	264	5	5207	5207	5319	2071	38	0	0	0	1644125	-0.056	100000.000	100000.000	0.000	0.000	0.000	0.000	0.000	16.610	-25	-4	-25	-4	316	2384	100	1887	"empty"
-75	0	0	30	7	7	"empty"	"empty"	9900	41780	200	5086	5139	761	14	5106	5106	5148	624	12	2	1	0	1624009	-0.014	100000.000	100000.000	0.000	0.000	0.000	0.000	0.000	16.610	-20	33	-20	33	316	2384	100	1888	"empty"
-75	0	0	30	8	7	"empty"	"empty"	10400	41780	200	5100	5098	250	4	5128	5128	5141	284	5	7	1	0	1611038	-0.151	100000.000	100000.000	0.000	0.000	0.000	0.000	0.000	16.610	-28	-30	-28	-30	316	2384	100	1889	"empty"
-75	0	0	30	9	7	"empty"	"empty"	10900	41780	200	5147	5144	216	4	5123	5123	5146	305	5	7	0	0	1625361	-0.007	100000.000	100000.000	0.000	0.000	0.000	0.000	0.000	16.610	24	21	24	21	316	2384	100	1890	"empty"
0	0	0	31	1	1	"JNK1"	"P45983"	11450	37900	110	8354	8144	1129	13	5499	5499	5516	315	5	97	95	0	651555	8.343	100000.000	100000.000	0.000	0.000	0.000	0.000	0.000	16.610	2855	2645	2855	2645	80	656	100	1891	"T183"
0	0	0	31	2	1	"JNK1"	"P45983"	11960	37900	100	8406	8354	518	6	5487	5487	5544	759	13	98	97	0	668289	3.702	100000.000	100000.000	0.000	0.000	0.000	0.000	0.000	16.610	2919	2867	2919	2867	80	560	100	1892	"T183"
0	0	0	31	3	1	"JNK1"	"P45983"	12450	37890	100	8558	8418	812	9	5536	5536	5561	252	4	97	97	0	673405	11.337	100000.000	100000.000	0.000	0.000	0.000	0.000	0.000	16.610	3022	2882	3022	2882	80	560	100	1893	"T183"
0	0	0	31	4	1	"Keap1"	"Q14145"	12930	37880	90	9405	9223	847	9	5451	5451	5470	346	6	98	96	0	479604	10.847	100000.000	100000.000	0.000	0.000	0.000	0.000	0.000	16.610	3954	3772	3954	3772	52	420	100	1894	"S293/5"
0	0	0	31	5	1	"Keap1"	"Q14145"	13440	37890	110	9320	9149	943	10	5337	5337	5344	274	5	97	96	0	731904	13.887	100000.000	100000.000	0.000	0.000	0.000	0.000	0.000	16.610	3983	3812	3983	3812	80	656	100	1895	"S293/5"
0	0	0	31	6	1	"Keap1"	"Q14145"	13940	37880	110	9865	9762	563	5	5501	5501	5515	277	5	100	100	0	780955	15.332	100000.000	100000.000	0.000	0.000	0.000	0.000	0.000	16.610	4364	4261	4364	4261	80	656	100	1896	"S293/5"
0	0	0	31	7	1	"MK2"	"P16389"	14450	37900	70	6905	6893	206	2	5562	5562	5592	282	5	100	100	0	220591	4.613	100000.000	100000.000	0.000	0.000	0.000	0.000	0.000	16.610	1343	1331	1343	1331	32	236	100	1897	"Y415"
0	0	0	31	8	1	"MK2"	"P16389"	14930	37900	80	6772	6631	576	8	5437	5437	5486	630	11	80	61	0	344787	1.817	100000.000	100000.000	0.000	0.000	0.000	0.000	0.000	16.610	1335	1194	1335	1194	52	340	100	1898	"Y415"
0	0	0	31	9	1	"MK2"	"P16389"	15420	37890	200	5501	5632	539	9	5470	5470	5499	386	7	15	11	0	1779602	0.345	100000.000	100000.000	0.000	0.000	0.000	0.000	0.000	16.610	31	162	31	162	316	2384	100	1899	"Y415"
0	0	0	31	1	2	"NFAT1 "	"Q13469"	11480	38540	200	6226	7137	6821	95	5391	5391	5433	954	17	38	5	0	2255181	1.786	100000.000	100000.000	0.000	0.000	0.000	0.000	0.000	16.610	835	1746	835	1746	316	2384	100	1900	"S110"
0	0	0	31	2	2	"NFAT1 "	"Q13469"	11960	38550	160	6382	6436	499	7	5459	5459	5484	406	7	98	67	0	1338720	2.345	100000.000	100000.000	0.000	0.000	0.000	0.000	0.000	16.610	923	977	923	977	208	1512	100	1901	"S110"
0	0	0	31	3	2	"NFAT1 "	"Q13469"	12460	38540	170	6375	6399	320	5	5464	5464	5510	1495	27	1	0	0	1331045	0.595	100000.000	100000.000	0.000	0.000	0.000	0.000	0.000	16.610	911	935	911	935	208	1660	100	1902	"S110"
0	0	0	31	4	2	"NFkB-p105 "	"P19838"	12960	38540	90	6412	6437	325	5	5458	5458	5470	243	4	98	94	0	334710	3.979	100000.000	100000.000	0.000	0.000	0.000	0.000	0.000	16.610	954	979	954	979	52	420	100	1903	"S907"
0	0	0	31	5	2	"NFkB-p105 "	"P19838"	13470	38530	100	6324	6409	1222	19	5472	5472	5475	231	4	90	78	0	512700	4.043	100000.000	100000.000	0.000	0.000	0.000	0.000	0.000	16.610	852	937	852	937	80	560	100	1904	"S907"
0	0	0	31	6	2	"NFkB-p105 "	"P19838"	13970	38520	100	6188	6181	394	6	5451	5451	5473	301	5	88	60	0	494507	2.352	100000.000	100000.000	0.000	0.000	0.000	0.000	0.000	16.610	737	730	737	730	80	560	100	1905	"S907"
0	0	0	31	7	2	"process-control__"	"GGSGGSGDYKDDDDK"	14460	38530	200	5531	5629	436	7	5490	5490	5506	269	4	22	10	0	1778786	0.457	100000.000	100000.000	0.000	0.000	0.000	0.000	0.000	16.610	41	139	41	139	316	2384	100	1906	"process-control__"
0	0	0	31	8	2	"process-control__"	"GGSGGSGDYKDDDDK"	14980	38500	160	5561	5727	548	9	5462	5462	5479	250	4	33	20	0	1191197	0.992	100000.000	100000.000	0.000	0.000	0.000	0.000	0.000	16.610	99	265	99	265	208	1512	100	1907	"process-control__"
0	0	0	31	9	2	"process-control__"	"GGSGGSGDYKDDDDK"	15460	38530	70	6477	6502	307	4	5460	5460	5499	302	5	100	93	0	208055	3.321	100000.000	100000.000	0.000	0.000	0.000	0.000	0.000	16.610	1017	1042	1017	1042	32	236	100	1908	"process-control__"
0	0	0	31	1	3	"PAK4"	"O96013"	11470	39190	120	8813	8384	1198	14	5301	5301	5311	238	4	95	91	0	1006027	12.912	100000.000	100000.000	0.000	0.000	0.000	0.000	0.000	16.610	3512	3083	3512	3083	120	820	100	1909	"S474"
0	0	0	31	2	3	"PAK4"	"O96013"	11970	39190	120	9106	8760	1051	11	5373	5373	5404	385	7	95	93	0	1051188	8.717	100000.000	100000.000	0.000	0.000	0.000	0.000	0.000	16.610	3733	3387	3733	3387	120	820	100	1910	"S474"
0	0	0	31	3	3	"PAK4"	"O96013"	12470	39180	120	9060	8739	1046	11	5342	5342	5356	219	4	96	96	0	1048649	15.447	100000.000	100000.000	0.000	0.000	0.000	0.000	0.000	16.610	3718	3397	3718	3397	120	820	100	1911	"S474"
0	0	0	31	4	3	"Rab5A"	"P20339"	12970	39180	90	7248	7201	528	7	5353	5353	5373	239	4	98	94	0	374450	7.649	100000.000	100000.000	0.000	0.000	0.000	0.000	0.000	16.610	1895	1848	1895	1848	52	420	100	1912	"Y205"
0	0	0	31	5	3	"Rab5A"	"P20339"	13470	39180	70	7308	7356	334	4	5355	5355	5379	252	4	100	100	0	235404	7.845	100000.000	100000.000	0.000	0.000	0.000	0.000	0.000	16.610	1953	2001	1953	2001	32	236	100	1913	"Y205"
0	0	0	31	6	3	"Rab5A"	"P20339"	13980	39180	90	7216	7156	523	7	5407	5407	5413	252	4	100	94	0	372091	6.917	100000.000	100000.000	0.000	0.000	0.000	0.000	0.000	16.610	1809	1749	1809	1749	52	420	100	1914	"Y205"
0	0	0	31	7	3	"Sek1"	"P45985"	14460	39170	200	5314	5338	365	6	5415	5415	5443	338	6	7	2	0	1686743	-0.311	100000.000	100000.000	0.000	0.000	0.000	0.000	0.000	16.610	-101	-77	-101	-77	316	2384	100	1915	"S257"
0	0	0	31	8	3	"Sek1"	"P45985"	14960	39170	200	5297	5274	288	5	5417	5417	5444	329	6	2	0	0	1666484	-0.517	100000.000	100000.000	0.000	0.000	0.000	0.000	0.000	16.610	-120	-143	-120	-143	316	2384	100	1916	"S257"
0	0	0	31	9	3	"Sek1"	"P45985"	15460	39170	200	5354	5391	364	6	5438	5438	5468	389	7	5	1	0	1703544	-0.198	100000.000	100000.000	0.000	0.000	0.000	0.000	0.000	16.610	-84	-47	-84	-47	316	2384	100	1917	"S257"
0	0	0	31	1	4	"Smad1 "	"Q15797"	11470	39820	200	5316	5484	547	9	5244	5244	5255	267	5	27	13	0	1732915	0.858	100000.000	100000.000	0.000	0.000	0.000	0.000	0.000	16.610	72	240	72	240	316	2384	100	1918	"S214"
0	0	0	31	2	4	"Smad1 "	"Q15797"	11970	39820	80	6719	6729	436	6	5317	5317	5336	227	4	98	96	0	349930	6.137	100000.000	100000.000	0.000	0.000	0.000	0.000	0.000	16.610	1402	1412	1402	1412	52	340	100	1919	"S214"
0	0	0	31	3	4	"Smad1 "	"Q15797"	12470	39820	90	6758	6739	471	6	5314	5314	5326	216	4	100	98	0	350432	6.542	100000.000	100000.000	0.000	0.000	0.000	0.000	0.000	16.610	1444	1425	1444	1425	52	420	100	1920	"S214"
0	0	0	31	4	4	"Smad3 "	"P84022"	12970	39830	90	7859	7561	966	12	5277	5277	5290	266	5	90	90	0	393156	8.538	100000.000	100000.000	0.000	0.000	0.000	0.000	0.000	16.610	2582	2284	2582	2284	52	420	100	1921	"T179"
0	0	0	31	5	4	"Smad3 "	"P84022"	13480	39830	100	7791	7393	1198	16	5281	5281	5309	312	5	81	78	0	591426	6.679	100000.000	100000.000	0.000	0.000	0.000	0.000	0.000	16.610	2510	2112	2510	2112	80	560	100	1922	"T179"
0	0	0	31	6	4	"Smad3 "	"P84022"	13970	39820	80	8260	8215	316	3	5336	5336	5342	224	4	100	100	0	427158	12.826	100000.000	100000.000	0.000	0.000	0.000	0.000	0.000	16.610	2924	2879	2924	2879	52	340	100	1923	"T179"
0	0	0	31	7	4	"TGFBR1"	"P36897"	14470	39810	200	5350	5368	239	4	5353	5353	5371	284	5	9	2	0	1696398	-0.011	100000.000	100000.000	0.000	0.000	0.000	0.000	0.000	16.610	-3	15	-3	15	316	2384	100	1924	"t204"
0	0	0	31	8	4	"TGFBR1"	"P36897"	14970	39810	200	5403	5404	247	4	5388	5388	5432	685	12	0	0	0	1707708	-0.041	100000.000	100000.000	0.000	0.000	0.000	0.000	0.000	16.610	15	16	15	16	316	2384	100	1925	"t204"
0	0	0	31	9	4	"TGFBR1"	"P36897"	15470	39810	200	5474	5490	348	6	5437	5437	5472	567	10	2	0	0	1734836	0.032	100000.000	100000.000	0.000	0.000	0.000	0.000	0.000	16.610	37	53	37	53	316	2384	100	1926	"t204"
0	0	0	31	1	5	"Akt1"	"P31749"	11470	40480	90	5732	5663	319	5	5109	5109	5128	342	6	73	44	0	294456	1.564	100000.000	100000.000	0.000	0.000	0.000	0.000	0.000	16.610	623	554	623	554	52	420	100	1927	"S473"
0	0	0	31	2	5	"Akt1"	"P31749"	11980	40490	90	5662	5669	210	3	5118	5118	5143	297	5	88	40	0	294804	1.771	100000.000	100000.000	0.000	0.000	0.000	0.000	0.000	16.610	544	551	544	551	52	420	100	1928	"S473"
[truncated: 229,108 more chars]
