# Supplementary material for: PIIKA 2.5: Enhanced quality control of peptide microarrays for kinome analysis
Source: PLoS One. 2021 Sep 10;16(9):e0257232. doi: 10.1371/journal.pone.0257232 (PMC8432839; doi:10.1371/journal.pone.0257232)
Supplement: S1 File — All arrays used in this experiment are available as txt files in the GPR format contained within a single zip folder. Individual files are named as in Table 1, where the first number, which follows S, represents the identifier for the samples. Samples 1 2, and 3 are control, 4,5 and 6 are treated with LPS, and 7,8, and 9 are treated with both LPS and cortisol. The number following this represents the day of experiment. For example, S1_2.txt contains the data for sample number 1 from the experiment performed on day 2. (ZIP) [file pone.0257232.s001.zip › arrays/S4_3.txt]

ATF	1.0
31	42    
"Type=GenePix Export 3"
"DateTime=2018/08/24 12:54:38"
"Settings="
"GalFile=T:\Arrays\Human Pig Gal File\Human Pig Gal File with Calibration spots  - Lot 3200 - Copy.txt"
"PixelSize=10"
"Wavelengths=532"
"ImageFiles=T:\Arrays\Method Development Day 3 - August 24, 2018\S4_3_532.tif 0"
"NormalizationMethod=None"
"NormalizationFactors=1"
"JpegImage="
"StdDev=Type 1"
"RatioFormulations=W1/W2 (532/)"
"FeatureType=Circular"
"Barcode="
"BackgroundSubtraction=LocalFeature"
"ImageOrigin=0, 0"
"JpegOrigin=1610, 4420"
"Creator=GenePix Pro 6.0.1.25"
"Scanner=GenePix 4200A 01  [116282]"
"FocusPosition=0"
"Temperature=22.88"
"LinesAveraged=1"
"Comment="
"PMTGain=340"
"ScanPower=100"
"LaserPower=2.61"
"Filters=Standard Green"
"ScanRegion=0,0,2200,7150"
"Supplier=Genetix Ltd."
"ArrayerSoftwareName=MicroArraying"
"ArrayerSoftwareVersion=QSoft XP Build 6700 (Revision 4)"
"Flags"	"Normalize"	"Autoflag"	"Block"	"Column"	"Row"	"Name"	"ID"	"X"	"Y"	"Dia."	"F532 Median"	"F532 Mean"	"F532 SD"	"F532 CV"	"B532"	"B532 Median"	"B532 Mean"	"B532 SD"	"B532 CV"	"% > B532+1SD"	"% > B532+2SD"	"F532 % Sat."	"F532 Total Intensity"	"SNR 532"	"Ratio of Medians (532/2)"	"Ratio of Means (532/2)"	"Median of Ratios (532/2)"	"Mean of Ratios (532/2)"	"Ratios SD (532/2)"	"Rgn Ratio (532/2)"	"Rgn R2 (532/2)"	"Log Ratio (532/2)"	"F532 Median - B532"	"F532 Mean - B532"	"Sum of Medians (532/2)"	"Sum of Means (532/2)"	"F Pixels"	"B Pixels"	"Circularity"	"Index"	"Target"
0	0	0	1	1	1	"ACTA1"	"P68133"	2200	4800	200	6162	6119	1022	16	5925	5925	5967	1628	27	3	1	0	1933517	0.093	100000.000	100000.000	0.000	0.000	0.000	0.000	0.000	16.610	237	194	237	194	316	2384	100	1	"Y55"
0	0	0	1	2	1	"ACTA1"	"P68133"	2700	4800	200	5941	5905	1020	17	5791	5791	5775	1472	25	4	1	0	1866130	0.088	100000.000	100000.000	0.000	0.000	0.000	0.000	0.000	16.610	150	114	150	114	316	2384	100	2	"Y55"
0	0	0	1	3	1	"ACTA1"	"P68133"	3200	4800	170	6109	6157	1120	18	5761	5761	5714	1201	21	7	3	0	1280661	0.369	100000.000	100000.000	0.000	0.000	0.000	0.000	0.000	16.610	348	396	348	396	208	1660	100	3	"Y55"
0	0	0	1	4	1	"A-Raf"	"P10398"	3700	4800	200	6055	7142	6462	90	5729	5729	5728	1115	19	16	8	0	2256911	1.268	100000.000	100000.000	0.000	0.000	0.000	0.000	0.000	16.610	326	1413	326	1413	316	2384	100	4	"S214"
0	0	0	1	5	1	"A-Raf"	"P10398"	4200	4800	200	5612	6058	3780	62	5471	5471	5610	1991	35	3	2	0	1914283	0.225	100000.000	100000.000	0.000	0.000	0.000	0.000	0.000	16.610	141	587	141	587	316	2384	100	5	"S214"
0	0	0	1	6	1	"A-Raf"	"P10398"	4700	4800	200	5180	5515	1472	26	5144	5144	5390	1738	32	3	1	0	1742594	0.072	100000.000	100000.000	0.000	0.000	0.000	0.000	0.000	16.610	36	371	36	371	316	2384	100	6	"S214"
0	0	0	1	7	1	"Cdk2"	"P24941"	5200	4800	200	5196	5313	689	12	5143	5143	5332	1213	22	9	0	0	1678875	-0.016	100000.000	100000.000	0.000	0.000	0.000	0.000	0.000	16.610	53	170	53	170	316	2384	100	7	"Y179"
0	0	0	1	8	1	"Cdk2"	"P24941"	5700	4800	200	5054	5291	802	15	5202	5202	5360	1237	23	5	0	0	1671818	-0.056	100000.000	100000.000	0.000	0.000	0.000	0.000	0.000	16.610	-148	89	-148	89	316	2384	100	8	"Y179"
0	0	0	1	9	1	"Cdk2"	"P24941"	6200	4800	200	5195	5248	697	13	5120	5120	5207	703	13	18	1	0	1658251	0.058	100000.000	100000.000	0.000	0.000	0.000	0.000	0.000	16.610	75	128	75	128	316	2384	100	9	"Y179"
0	0	0	1	1	2	"Cofilin 1"	"P23528"	2190	5460	200	5391	5693	1367	24	5214	5214	5623	2112	37	5	3	0	1798924	0.033	100000.000	100000.000	0.000	0.000	0.000	0.000	0.000	16.610	177	479	177	479	316	2384	100	10	"S2"
0	0	0	1	2	2	"Cofilin 1"	"P23528"	2690	5460	200	5039	5370	1582	29	5034	5034	5346	1973	36	5	2	0	1696844	0.012	100000.000	100000.000	0.000	0.000	0.000	0.000	0.000	16.610	5	336	5	336	316	2384	100	11	"S2"
0	0	0	1	3	2	"Cofilin 1"	"P23528"	3190	5460	200	4992	5199	736	14	5032	5032	5268	951	18	14	2	0	1643013	-0.073	100000.000	100000.000	0.000	0.000	0.000	0.000	0.000	16.610	-40	167	-40	167	316	2384	100	12	"S2"
0	0	0	1	4	2	"CTNNB1"	"P35222"	3690	5460	200	4836	5069	1514	29	5250	5250	5409	1343	24	3	1	0	1601948	-0.253	100000.000	100000.000	0.000	0.000	0.000	0.000	0.000	16.610	-414	-181	-414	-181	316	2384	100	13	"S675"
0	0	0	1	5	2	"CTNNB1"	"P35222"	4190	5460	200	4894	4929	695	14	5458	5458	5468	1763	32	0	0	0	1557550	-0.306	100000.000	100000.000	0.000	0.000	0.000	0.000	0.000	16.610	-564	-529	-564	-529	316	2384	100	14	"S675"
0	0	0	1	6	2	"CTNNB1"	"P35222"	4690	5460	200	5087	4990	646	12	5420	5420	5436	1722	31	0	0	0	1576802	-0.259	100000.000	100000.000	0.000	0.000	0.000	0.000	0.000	16.610	-333	-430	-333	-430	316	2384	100	15	"S675"
0	0	0	1	7	2	"EGFR"	"P00533"	5190	5460	200	5385	5530	3445	62	5564	5564	5437	637	11	3	1	0	1747423	0.146	100000.000	100000.000	0.000	0.000	0.000	0.000	0.000	16.610	-179	-34	-179	-34	316	2384	100	16	"T693"
0	0	0	1	8	2	"EGFR"	"P00533"	5690	5460	200	5519	5419	501	9	5582	5582	5574	526	9	3	0	0	1712477	-0.295	100000.000	100000.000	0.000	0.000	0.000	0.000	0.000	16.610	-63	-163	-63	-163	316	2384	100	17	"T693"
0	0	0	1	9	2	"EGFR"	"P00533"	6190	5460	200	5442	5388	594	11	5454	5454	5410	431	7	6	0	0	1702614	-0.051	100000.000	100000.000	0.000	0.000	0.000	0.000	0.000	16.610	-12	-66	-12	-66	316	2384	100	18	"T693"
0	0	0	1	1	3	"JAK1"	"P23458"	2220	6120	120	6590	9530	5520	57	5805	5805	5978	2485	41	41	36	0	1143645	1.429	100000.000	100000.000	0.000	0.000	0.000	0.000	0.000	16.610	785	3725	785	3725	120	820	100	19	"Y1035"
0	0	0	1	2	3	"JAK1"	"P23458"	2720	6110	140	5386	6719	2776	41	5349	5349	5531	1771	32	27	23	0	1048090	0.671	100000.000	100000.000	0.000	0.000	0.000	0.000	0.000	16.610	37	1370	37	1370	156	1140	100	20	"Y1035"
0	0	0	1	3	3	"JAK1"	"P23458"	3210	6120	150	5610	6672	2800	41	5372	5372	5513	1141	20	32	24	0	1040870	1.016	100000.000	100000.000	0.000	0.000	0.000	0.000	0.000	16.610	238	1300	238	1300	156	1272	100	21	"Y1035"
0	0	0	1	4	3	"JNK2"	"P45984"	3690	6120	200	5815	6108	1241	20	5451	5451	5455	868	15	30	20	0	1930121	0.752	100000.000	100000.000	0.000	0.000	0.000	0.000	0.000	16.610	364	657	364	657	316	2384	100	22	"T183"
0	0	0	1	5	3	"JNK2"	"P45984"	4190	6120	200	5871	6062	1432	23	5220	5220	5310	977	18	35	17	0	1915629	0.770	100000.000	100000.000	0.000	0.000	0.000	0.000	0.000	16.610	651	842	651	842	316	2384	100	23	"T183"
0	0	0	1	6	3	"JNK2"	"P45984"	4690	6120	200	5721	5935	1446	24	5040	5040	5264	1983	37	17	1	0	1875453	0.338	100000.000	100000.000	0.000	0.000	0.000	0.000	0.000	16.610	681	895	681	895	316	2384	100	24	"T183"
0	0	0	1	7	3	"Kit "	"P10721"	5190	6120	200	5233	5225	545	10	5110	5110	5193	868	16	5	0	0	1651179	0.037	100000.000	100000.000	0.000	0.000	0.000	0.000	0.000	16.610	123	115	123	115	316	2384	100	25	"Y721"
0	0	0	1	8	3	"Kit "	"P10721"	5690	6120	200	5410	5280	535	10	5360	5360	5267	758	14	2	0	0	1668613	0.017	100000.000	100000.000	0.000	0.000	0.000	0.000	0.000	16.610	50	-80	50	-80	316	2384	100	26	"Y721"
0	0	0	1	9	3	"Kit "	"P10721"	6190	6120	200	5402	5255	534	10	5261	5261	5226	1141	21	0	0	0	1660517	0.025	100000.000	100000.000	0.000	0.000	0.000	0.000	0.000	16.610	141	-6	141	-6	316	2384	100	27	"Y721"
0	0	0	1	1	4	"MK3"	"P22001"	2210	6760	130	7277	11141	7663	68	5476	5476	5598	1508	26	51	44	0	1336908	3.676	100000.000	100000.000	0.000	0.000	0.000	0.000	0.000	16.610	1801	5665	1801	5665	120	940	100	28	"Y187"
0	0	0	1	2	4	"MK3"	"P22001"	2720	6750	140	6126	8822	4159	47	5184	5184	5315	1159	21	44	37	0	1376270	3.026	100000.000	100000.000	0.000	0.000	0.000	0.000	0.000	16.610	942	3638	942	3638	156	1140	100	29	"Y187"
0	0	0	1	3	4	"MK3"	"P22001"	3200	6740	150	6132	8103	3893	48	5165	5165	5276	743	14	60	36	0	1264108	3.805	100000.000	100000.000	0.000	0.000	0.000	0.000	0.000	16.610	967	2938	967	2938	156	1272	100	30	"Y187"
0	0	0	1	4	4	"NFAT1 "	"Q13469"	3700	6740	200	5553	5476	574	10	5338	5338	5400	1552	28	0	0	0	1730529	0.049	100000.000	100000.000	0.000	0.000	0.000	0.000	0.000	16.610	215	138	215	138	316	2384	100	31	"S326"
0	0	0	1	5	4	"NFAT1 "	"Q13469"	4200	6740	200	5211	5267	957	18	5332	5332	5317	1544	29	1	0	0	1664256	-0.032	100000.000	100000.000	0.000	0.000	0.000	0.000	0.000	16.610	-121	-65	-121	-65	316	2384	100	32	"S326"
0	0	0	1	6	4	"NFAT1 "	"Q13469"	4700	6750	120	4744	4827	563	11	5101	5101	5198	1239	23	0	0	0	579298	-0.299	100000.000	100000.000	0.000	0.000	0.000	0.000	0.000	16.610	-357	-274	-357	-274	120	820	100	33	"S326"
0	0	0	1	7	4	"NFkB-p65 "	"Q04206"	5200	6740	200	4984	5163	1508	29	5388	5388	5319	709	13	5	0	0	1631514	-0.220	100000.000	100000.000	0.000	0.000	0.000	0.000	0.000	16.610	-404	-225	-404	-225	316	2384	100	34	"S276"
0	0	0	1	8	4	"NFkB-p65 "	"Q04206"	5700	6740	200	4825	5102	3477	68	5478	5478	5428	1373	25	0	0	0	1612171	-0.237	100000.000	100000.000	0.000	0.000	0.000	0.000	0.000	16.610	-653	-376	-653	-376	316	2384	100	35	"S276"
0	0	0	1	9	4	"NFkB-p65 "	"Q04206"	6200	6740	200	4934	5023	486	9	5376	5376	5313	748	14	0	0	0	1587260	-0.388	100000.000	100000.000	0.000	0.000	0.000	0.000	0.000	16.610	-442	-353	-442	-353	316	2384	100	36	"S276"
0	0	0	1	1	5	"PDGFRb"	"P09619"	2170	7410	160	6498	13043	8298	63	5816	5816	5973	2530	42	45	44	0	2712865	2.794	100000.000	100000.000	0.000	0.000	0.000	0.000	0.000	16.610	682	7227	682	7227	208	1512	100	37	"Y686"
0	0	0	1	2	5	"PDGFRb"	"P09619"	2700	7410	140	18974	15924	6931	43	5859	5859	5943	1402	23	75	71	0	2484210	7.119	100000.000	100000.000	0.000	0.000	0.000	0.000	0.000	16.610	13115	10065	13115	10065	156	1140	100	38	"Y686"
0	0	0	1	3	5	"PDGFRb"	"P09619"	3200	7390	140	12212	12642	6651	52	5835	5835	5876	900	15	57	55	0	1972187	7.518	100000.000	100000.000	0.000	0.000	0.000	0.000	0.000	16.610	6377	6807	6377	6807	156	1140	100	39	"Y686"
0	0	0	1	4	5	"PELI2"	"Q96FA3"	3710	7390	170	6663	7388	2393	32	5634	5634	5632	1119	19	49	42	0	1536617	1.569	100000.000	100000.000	0.000	0.000	0.000	0.000	0.000	16.610	1029	1754	1029	1754	208	1660	100	40	"T290"
0	0	0	1	5	5	"PELI2"	"Q96FA3"	4190	7380	200	5747	6317	1617	25	5315	5315	5371	1381	25	35	16	0	1996122	0.685	100000.000	100000.000	0.000	0.000	0.000	0.000	0.000	16.610	432	1002	432	1002	316	2384	100	41	"T290"
0	0	0	1	6	5	"PELI2"	"Q96FA3"	4690	7380	200	5418	6078	2397	39	4930	4930	5030	700	13	42	34	0	1920568	1.497	100000.000	100000.000	0.000	0.000	0.000	0.000	0.000	16.610	488	1148	488	1148	316	2384	100	42	"T290"
0	0	0	1	7	5	"sek1"	"P45985"	5190	7380	200	4905	5024	1208	24	4889	4889	4980	659	13	8	1	0	1587722	0.067	100000.000	100000.000	0.000	0.000	0.000	0.000	0.000	16.610	16	135	16	135	316	2384	100	43	"S2315"
0	0	0	1	8	5	"sek1"	"P45985"	5690	7380	200	4761	4792	404	8	4855	4855	4913	688	14	4	0	0	1514220	-0.176	100000.000	100000.000	0.000	0.000	0.000	0.000	0.000	16.610	-94	-63	-94	-63	316	2384	100	44	"S2315"
0	0	0	1	9	5	"sek1"	"P45985"	6190	7380	200	4644	4730	416	8	4841	4841	4906	836	17	2	0	0	1494715	-0.211	100000.000	100000.000	0.000	0.000	0.000	0.000	0.000	16.610	-197	-111	-197	-111	316	2384	100	45	"S2315"
0	0	0	1	1	6	"SMAD3"	"Q15796"	2220	8050	110	5412	5717	1390	24	4725	4725	4875	590	12	52	28	0	457394	1.427	100000.000	100000.000	0.000	0.000	0.000	0.000	0.000	16.610	687	992	687	992	80	656	100	46	"S416"
0	0	0	1	2	6	"SMAD3"	"Q15796"	2680	8050	140	4876	5053	669	13	4823	4823	4995	1180	23	8	0	0	788300	0.049	100000.000	100000.000	0.000	0.000	0.000	0.000	0.000	16.610	53	230	53	230	156	1140	100	47	"S416"
0	0	0	1	3	6	"SMAD3"	"Q15796"	3200	8040	200	4990	5164	1409	27	5064	5064	5280	1674	31	2	0	0	1631936	-0.069	100000.000	100000.000	0.000	0.000	0.000	0.000	0.000	16.610	-74	100	-74	100	316	2384	100	48	"S416"
0	0	0	1	4	6	"TAK1 "	"O43318"	3720	8040	180	9731	9955	5011	50	5276	5276	5359	1072	20	86	83	0	2548566	4.287	100000.000	100000.000	0.000	0.000	0.000	0.000	0.000	16.610	4455	4679	4455	4679	256	1924	100	49	"T178"
0	0	0	1	5	6	"TAK1 "	"O43318"	4220	8040	170	9045	9159	2167	23	5347	5347	5298	1363	25	93	73	0	1905147	2.833	100000.000	100000.000	0.000	0.000	0.000	0.000	0.000	16.610	3698	3812	3698	3812	208	1660	100	50	"T178"
0	0	0	1	6	6	"TAK1 "	"O43318"	4720	8050	170	8663	8701	2811	32	5239	5239	5223	1098	21	90	85	0	1809899	3.168	100000.000	100000.000	0.000	0.000	0.000	0.000	0.000	16.610	3424	3462	3424	3462	208	1660	100	51	"T178"
0	0	0	1	7	6	"TNIK"	"Q9UKE5"	5210	8050	110	9124	8895	1178	13	5505	5505	5404	544	10	97	95	0	711581	6.417	100000.000	100000.000	0.000	0.000	0.000	0.000	0.000	16.610	3619	3390	3619	3390	80	656	100	52	"T181"
0	0	0	1	8	6	"TNIK"	"Q9UKE5"	5700	8050	110	9026	8795	1075	12	5452	5452	5397	420	7	97	96	0	703605	8.090	100000.000	100000.000	0.000	0.000	0.000	0.000	0.000	16.610	3574	3343	3574	3343	80	656	100	53	"T181"
0	0	0	1	9	6	"TNIK"	"Q9UKE5"	6210	8050	110	8953	9017	2096	23	5369	5369	5330	353	6	97	95	0	721392	10.445	100000.000	100000.000	0.000	0.000	0.000	0.000	0.000	16.610	3584	3648	3584	3648	80	656	100	54	"T181"
-75	0	0	1	1	7	"empty"	"empty"	2190	8670	200	5290	5232	668	12	5486	5486	5419	1062	19	2	0	0	1653349	-0.176	100000.000	100000.000	0.000	0.000	0.000	0.000	0.000	16.610	-196	-254	-196	-254	316	2384	100	55	"empty"
-75	0	0	1	2	7	"empty"	"empty"	2690	8670	200	5109	5177	803	15	5492	5492	5519	1554	28	1	0	0	1635959	-0.220	100000.000	100000.000	0.000	0.000	0.000	0.000	0.000	16.610	-383	-315	-383	-315	316	2384	100	56	"empty"
-75	0	0	1	3	7	"empty"	"empty"	3190	8670	200	5166	5247	680	12	5478	5478	5477	1345	24	1	0	0	1658083	-0.171	100000.000	100000.000	0.000	0.000	0.000	0.000	0.000	16.610	-312	-231	-312	-231	316	2384	100	57	"empty"
-75	0	0	1	4	7	"empty"	"empty"	3690	8670	200	5224	5259	564	10	5409	5409	5370	837	15	2	0	0	1661932	-0.133	100000.000	100000.000	0.000	0.000	0.000	0.000	0.000	16.610	-185	-150	-185	-150	316	2384	100	58	"empty"
-75	0	0	1	5	7	"empty"	"empty"	4190	8670	200	5020	5165	895	17	5245	5245	5278	1006	19	3	0	0	1632161	-0.112	100000.000	100000.000	0.000	0.000	0.000	0.000	0.000	16.610	-225	-80	-225	-80	316	2384	100	59	"empty"
-75	0	0	1	6	7	"empty"	"empty"	4690	8670	200	4756	5004	731	14	4962	4962	5055	766	15	18	1	0	1581345	-0.067	100000.000	100000.000	0.000	0.000	0.000	0.000	0.000	16.610	-206	42	-206	42	316	2384	100	60	"empty"
-75	0	0	1	7	7	"empty"	"empty"	5190	8670	200	5074	5056	550	10	4922	4922	5010	555	11	25	1	0	1597540	0.083	100000.000	100000.000	0.000	0.000	0.000	0.000	0.000	16.610	152	134	152	134	316	2384	100	61	"empty"
-75	0	0	1	8	7	"empty"	"empty"	5690	8670	200	5062	5014	585	11	4882	4882	4951	1022	20	2	0	0	1584451	0.062	100000.000	100000.000	0.000	0.000	0.000	0.000	0.000	16.610	180	132	180	132	316	2384	100	62	"empty"
-75	0	0	1	9	7	"empty"	"empty"	6190	8670	200	5033	5020	464	9	4827	4827	4897	811	16	5	0	0	1586164	0.152	100000.000	100000.000	0.000	0.000	0.000	0.000	0.000	16.610	206	193	206	193	316	2384	100	63	"empty"
0	0	0	2	1	1	"PKACa "	"P17612"	6700	4870	100	10048	9629	1672	17	5176	5176	5220	919	17	92	88	0	770353	4.798	100000.000	100000.000	0.000	0.000	0.000	0.000	0.000	16.610	4872	4453	4872	4453	80	560	100	64	"T197"
0	0	0	2	2	1	"PKACa "	"P17612"	7200	4870	100	8990	9078	1566	17	5014	5014	5080	838	16	93	88	0	726236	4.771	100000.000	100000.000	0.000	0.000	0.000	0.000	0.000	16.610	3976	4064	3976	4064	80	560	100	65	"T197"
0	0	0	2	3	1	"PKACa "	"P17612"	7710	4870	100	9732	9601	1751	18	5218	5218	5116	633	12	97	97	0	768041	7.085	100000.000	100000.000	0.000	0.000	0.000	0.000	0.000	16.610	4514	4383	4514	4383	80	560	100	66	"T197"
0	0	0	2	4	1	"PTEN"	"P60484"	8200	4880	160	5607	5744	757	13	4977	4977	4915	1106	22	35	0	0	1194832	0.750	100000.000	100000.000	0.000	0.000	0.000	0.000	0.000	16.610	630	767	630	767	208	1512	100	67	"Y315"
0	0	0	2	5	1	"PTEN"	"P60484"	8700	4880	150	5494	5531	522	9	4714	4714	4746	788	16	48	7	0	862865	0.996	100000.000	100000.000	0.000	0.000	0.000	0.000	0.000	16.610	780	817	780	817	156	1272	100	68	"Y315"
0	0	0	2	6	1	"PTEN"	"P60484"	9200	4880	150	5333	5572	2559	45	4614	4614	4741	1301	27	5	1	0	869258	0.639	100000.000	100000.000	0.000	0.000	0.000	0.000	0.000	16.610	719	958	719	958	156	1272	100	69	"Y315"
0	0	0	2	7	1	"SOC3"	"O14543"	9680	4850	70	4452	4487	307	6	4755	4755	4764	383	8	3	0	0	143589	-0.723	100000.000	100000.000	0.000	0.000	0.000	0.000	0.000	16.610	-303	-268	-303	-268	32	236	100	70	"Y204"
0	0	0	2	8	1	"SOC3"	"O14543"	10190	4870	200	4741	4717	661	14	4711	4711	4653	554	11	8	1	0	1490495	0.116	100000.000	100000.000	0.000	0.000	0.000	0.000	0.000	16.610	30	6	30	6	316	2384	100	71	"Y204"
0	0	0	2	9	1	"SOC3"	"O14543"	10690	4870	200	4597	4637	1127	24	4629	4629	4667	1367	29	0	0	0	1465300	-0.022	100000.000	100000.000	0.000	0.000	0.000	0.000	0.000	16.610	-32	8	-32	8	316	2384	100	72	"Y204"
0	0	0	2	1	2	"STAT3 "	"P40763"	6710	5520	80	6046	6336	1766	27	5306	5306	5196	547	10	63	40	0	329451	2.084	100000.000	100000.000	0.000	0.000	0.000	0.000	0.000	16.610	740	1030	740	1030	52	340	100	73	"S691"
0	0	0	2	2	2	"STAT3 "	"P40763"	7200	5500	100	5436	5533	874	15	5082	5082	5044	757	15	36	13	0	442645	0.646	100000.000	100000.000	0.000	0.000	0.000	0.000	0.000	16.610	354	451	354	451	80	560	100	74	"S691"
0	0	0	2	3	2	"STAT3 "	"P40763"	7690	5510	70	5861	5959	757	12	4859	4859	4853	558	11	68	46	0	190690	1.982	100000.000	100000.000	0.000	0.000	0.000	0.000	0.000	16.610	1002	1100	1002	1100	32	236	100	75	"S691"
0	0	0	2	4	2	"STAT6 "	"P42226"	8200	5510	200	4757	4906	571	11	4568	4568	4675	849	18	20	0	0	1550289	0.272	100000.000	100000.000	0.000	0.000	0.000	0.000	0.000	16.610	189	338	189	338	316	2384	100	76	"T645"
0	0	0	2	5	2	"STAT6 "	"P42226"	8700	5510	200	4724	4777	428	8	4418	4418	4480	461	10	36	11	0	1509625	0.644	100000.000	100000.000	0.000	0.000	0.000	0.000	0.000	16.610	306	359	306	359	316	2384	100	77	"T645"
0	0	0	2	6	2	"STAT6 "	"P42226"	9180	5530	150	4949	4962	429	8	4345	4345	4467	1186	26	8	0	0	774055	0.417	100000.000	100000.000	0.000	0.000	0.000	0.000	0.000	16.610	604	617	604	617	156	1272	100	78	"T645"
0	0	0	2	7	2	"14-3-3 beta"	"P31946"	9700	5520	100	10348	9592	2450	25	4350	4350	4437	426	9	88	85	0	767338	12.101	100000.000	100000.000	0.000	0.000	0.000	0.000	0.000	16.610	5998	5242	5998	5242	80	560	100	79	"S185"
0	0	0	2	8	2	"14-3-3 beta"	"P31946"	10210	5510	100	9803	9916	2090	21	4440	4440	4476	459	10	93	91	0	793265	11.852	100000.000	100000.000	0.000	0.000	0.000	0.000	0.000	16.610	5363	5476	5363	5476	80	560	100	80	"S185"
0	0	0	2	9	2	"14-3-3 beta"	"P31946"	10700	5520	110	10224	9913	3209	32	4495	4495	4583	1658	36	87	86	0	793007	3.215	100000.000	100000.000	0.000	0.000	0.000	0.000	0.000	16.610	5729	5418	5729	5418	80	656	100	81	"S185"
0	0	0	2	1	3	"Tgfbr2"	"P37173"	6690	6130	200	5035	5028	548	10	5124	5124	5129	903	17	0	0	0	1588793	-0.112	100000.000	100000.000	0.000	0.000	0.000	0.000	0.000	16.610	-89	-96	-89	-96	316	2384	100	82	"S409"
0	0	0	2	2	3	"Tgfbr2"	"P37173"	7190	6130	200	4995	5051	652	12	4960	4960	4955	576	11	17	1	0	1596068	0.167	100000.000	100000.000	0.000	0.000	0.000	0.000	0.000	16.610	35	91	35	91	316	2384	100	83	"S409"
0	0	0	2	3	3	"Tgfbr2"	"P37173"	7690	6130	200	5037	4951	479	9	5117	5117	4987	860	17	0	0	0	1564474	-0.042	100000.000	100000.000	0.000	0.000	0.000	0.000	0.000	16.610	-80	-166	-80	-166	316	2384	100	84	"S409"
0	0	0	2	4	3	"Tyk2"	"P29597"	8190	6130	200	5041	5189	1006	19	4940	4940	4848	683	14	15	11	0	1639582	0.499	100000.000	100000.000	0.000	0.000	0.000	0.000	0.000	16.610	101	249	101	249	316	2384	100	85	"Y1054/5"
0	0	0	2	5	3	"Tyk2"	"P29597"	8690	6130	200	4715	5003	1613	32	4577	4577	4623	626	13	22	12	0	1581074	0.607	100000.000	100000.000	0.000	0.000	0.000	0.000	0.000	16.610	138	426	138	426	316	2384	100	86	"Y1054/5"
0	0	0	2	6	3	"Tyk2"	"P29597"	9190	6130	200	4655	4838	979	20	4509	4509	4585	850	18	13	10	0	1528921	0.298	100000.000	100000.000	0.000	0.000	0.000	0.000	0.000	16.610	146	329	146	329	316	2384	100	87	"Y1054/5"
0	0	0	2	7	3	"caveolin-1"	"Q03135"	9690	6130	200	4583	4884	900	18	4550	4550	4611	1283	27	21	0	0	1543329	0.213	100000.000	100000.000	0.000	0.000	0.000	0.000	0.000	16.610	33	334	33	334	316	2384	100	88	"Y14"
0	0	0	2	8	3	"caveolin-1"	"Q03135"	10190	6130	200	4674	4856	834	17	4549	4549	4590	1377	30	11	0	0	1534540	0.193	100000.000	100000.000	0.000	0.000	0.000	0.000	0.000	16.610	125	307	125	307	316	2384	100	89	"Y14"
0	0	0	2	9	3	"caveolin-1"	"Q03135"	10690	6130	200	4730	4886	880	18	4436	4436	4470	636	14	31	14	0	1543894	0.654	100000.000	100000.000	0.000	0.000	0.000	0.000	0.000	16.610	294	450	294	450	316	2384	100	90	"Y14"
0	0	0	2	1	4	"Cdc42 "	"P60953"	6690	6770	200	4968	5157	838	16	5213	5213	5120	569	11	17	11	0	1629566	0.065	100000.000	100000.000	0.000	0.000	0.000	0.000	0.000	16.610	-245	-56	-245	-56	316	2384	100	91	"Y32"
0	0	0	2	2	4	"Cdc42 "	"P60953"	7190	6770	200	4951	5261	2069	39	4903	4903	4925	605	12	24	12	0	1662496	0.555	100000.000	100000.000	0.000	0.000	0.000	0.000	0.000	16.610	48	358	48	358	316	2384	100	92	"Y32"
0	0	0	2	3	4	"Cdc42 "	"P60953"	7690	6770	200	5112	5203	880	16	4911	4911	4877	792	16	15	8	0	1644066	0.412	100000.000	100000.000	0.000	0.000	0.000	0.000	0.000	16.610	201	292	201	292	316	2384	100	93	"Y32"
0	0	0	2	4	4	"Flt3"	"P36888"	8190	6790	130	5345	6231	1672	26	4834	4834	4806	657	13	41	34	0	747732	2.169	100000.000	100000.000	0.000	0.000	0.000	0.000	0.000	16.610	511	1397	511	1397	120	940	100	94	"Y591"
0	0	0	2	5	4	"Flt3"	"P36888"	8680	6800	160	5088	5622	1480	26	4570	4570	4634	638	13	40	21	0	1169401	1.549	100000.000	100000.000	0.000	0.000	0.000	0.000	0.000	16.610	518	1052	518	1052	208	1512	100	95	"Y591"
0	0	0	2	6	4	"Flt3"	"P36888"	9160	6810	130	5046	5782	1593	27	4589	4589	4615	672	14	39	28	0	693781	1.737	100000.000	100000.000	0.000	0.000	0.000	0.000	0.000	16.610	457	1193	457	1193	120	940	100	96	"Y591"
0	0	0	2	7	4	"gp130 "	"P40189"	9690	6770	200	4876	4839	493	10	4355	4355	4475	884	19	18	0	0	1529250	0.412	100000.000	100000.000	0.000	0.000	0.000	0.000	0.000	16.610	521	484	521	484	316	2384	100	97	"Y767"
0	0	0	2	8	4	"gp130 "	"P40189"	10190	6770	200	4725	4737	755	15	4469	4469	4458	461	10	29	7	0	1496981	0.605	100000.000	100000.000	0.000	0.000	0.000	0.000	0.000	16.610	256	268	256	268	316	2384	100	98	"Y767"
0	0	0	2	9	4	"gp130 "	"P40189"	10690	6770	200	4496	4517	439	9	4448	4448	4422	795	17	6	0	0	1427323	0.119	100000.000	100000.000	0.000	0.000	0.000	0.000	0.000	16.610	48	69	48	69	316	2384	100	99	"Y767"
0	0	0	2	1	5	"IKK-beta "	"O14920"	6680	7440	180	9452	8188	3257	39	4785	4785	4835	633	13	60	57	0	2096046	5.297	100000.000	100000.000	0.000	0.000	0.000	0.000	0.000	16.610	4667	3403	4667	3403	256	1924	100	100	"Y199"
0	0	0	2	2	5	"IKK-beta "	"O14920"	7190	7450	180	10166	8610	3627	42	4891	4891	4904	1056	21	57	55	0	2204165	3.509	100000.000	100000.000	0.000	0.000	0.000	0.000	0.000	16.610	5275	3719	5275	3719	256	1924	100	101	"Y199"
0	0	0	2	3	5	"IKK-beta "	"O14920"	7690	7440	180	9612	8181	2789	34	5025	5025	5055	1087	21	56	54	0	2094271	2.876	100000.000	100000.000	0.000	0.000	0.000	0.000	0.000	16.610	4587	3156	4587	3156	256	1924	100	102	"Y199"
0	0	0	2	4	5	"IRAK1"	"P51617"	8190	7450	180	5357	6511	2095	32	5056	5056	5068	701	13	37	33	0	1666793	2.058	100000.000	100000.000	0.000	0.000	0.000	0.000	0.000	16.610	301	1455	301	1455	256	1924	100	103	"T209"
0	0	0	2	5	5	"IRAK1"	"P51617"	8680	7440	180	5292	6455	1970	30	5043	5043	5030	893	17	33	32	0	1652553	1.596	100000.000	100000.000	0.000	0.000	0.000	0.000	0.000	16.610	249	1412	249	1412	256	1924	100	104	"T209"
0	0	0	2	6	5	"IRAK1"	"P51617"	9170	7460	170	5421	7245	3976	54	5032	5032	5033	470	9	48	44	0	1507005	4.706	100000.000	100000.000	0.000	0.000	0.000	0.000	0.000	16.610	389	2213	389	2213	208	1660	100	105	"T209"
0	0	0	2	7	5	"IRS-1"	"P35568"	9690	7410	200	5009	5078	680	13	4834	4834	4808	580	12	16	3	0	1604696	0.466	100000.000	100000.000	0.000	0.000	0.000	0.000	0.000	16.610	175	244	175	244	316	2384	100	106	"S312"
0	0	0	2	8	5	"IRS-1"	"P35568"	10190	7410	200	4700	4776	499	10	4641	4641	4605	602	13	12	5	0	1509135	0.284	100000.000	100000.000	0.000	0.000	0.000	0.000	0.000	16.610	59	135	59	135	316	2384	100	107	"S312"
0	0	0	2	9	5	"IRS-1"	"P35568"	10690	7410	200	4452	4526	505	11	4423	4423	4401	395	8	20	10	0	1430311	0.316	100000.000	100000.000	0.000	0.000	0.000	0.000	0.000	16.610	29	103	29	103	316	2384	100	108	"S312"
0	0	0	2	1	6	"Malt1"	"Q9UDY8"	6690	8060	200	4944	4959	528	10	5093	5093	5047	874	17	1	0	0	1566974	-0.101	100000.000	100000.000	0.000	0.000	0.000	0.000	0.000	16.610	-149	-134	-149	-134	316	2384	100	109	"S135"
0	0	0	2	2	6	"Malt1"	"Q9UDY8"	7190	8060	200	4520	4555	608	13	4879	4879	4848	594	12	4	0	0	1439322	-0.493	100000.000	100000.000	0.000	0.000	0.000	0.000	0.000	16.610	-359	-324	-359	-324	316	2384	100	110	"S135"
0	0	0	2	3	6	"Malt1"	"Q9UDY8"	7690	8060	200	4499	4617	740	16	4915	4915	4803	609	12	4	0	0	1458932	-0.305	100000.000	100000.000	0.000	0.000	0.000	0.000	0.000	16.610	-416	-298	-416	-298	316	2384	100	111	"S135"
0	0	0	2	4	6	"MEK1 "	"Q02750"	8190	8060	200	4625	4701	571	12	4607	4607	4667	656	14	13	1	0	1485644	0.052	100000.000	100000.000	0.000	0.000	0.000	0.000	0.000	16.610	18	94	18	94	316	2384	100	112	"T385"
0	0	0	2	5	6	"MEK1 "	"Q02750"	8690	8060	200	4271	4411	540	12	4363	4363	4463	497	11	18	4	0	1393919	-0.105	100000.000	100000.000	0.000	0.000	0.000	0.000	0.000	16.610	-92	48	-92	48	316	2384	100	113	"T385"
0	0	0	2	6	6	"MEK1 "	"Q02750"	9190	8060	200	4231	4304	422	9	4281	4281	4362	541	12	11	1	0	1360086	-0.107	100000.000	100000.000	0.000	0.000	0.000	0.000	0.000	16.610	-50	23	-50	23	316	2384	100	114	"T385"
0	0	0	2	7	6	"p47phox "	"P14598"	9690	8060	200	4306	4332	355	8	4311	4311	4381	471	10	10	1	0	1368979	-0.104	100000.000	100000.000	0.000	0.000	0.000	0.000	0.000	16.610	-5	21	-5	21	316	2384	100	115	"S359"
0	0	0	2	8	6	"p47phox "	"P14598"	10190	8060	200	4372	4400	503	11	4452	4452	4425	494	11	14	0	0	1390417	-0.051	100000.000	100000.000	0.000	0.000	0.000	0.000	0.000	16.610	-80	-52	-80	-52	316	2384	100	116	"S359"
0	0	0	2	9	6	"p47phox "	"P14598"	10690	8060	200	4402	4342	426	9	4383	4383	4344	456	10	11	0	0	1371982	-0.004	100000.000	100000.000	0.000	0.000	0.000	0.000	0.000	16.610	19	-41	19	-41	316	2384	100	117	"S359"
-75	0	0	2	1	7	"empty"	"empty"	6690	8700	200	5018	5018	1264	25	4727	4727	4819	612	12	14	1	0	1585691	0.325	100000.000	100000.000	0.000	0.000	0.000	0.000	0.000	16.610	291	291	291	291	316	2384	100	118	"empty"
-75	0	0	2	2	7	"empty"	"empty"	7190	8700	200	4895	4841	465	9	4784	4784	4807	693	14	8	0	0	1529685	0.049	100000.000	100000.000	0.000	0.000	0.000	0.000	0.000	16.610	111	57	111	57	316	2384	100	119	"empty"
-75	0	0	2	3	7	"empty"	"empty"	7690	8700	200	5023	4897	520	10	4949	4949	4937	1191	24	0	0	0	1547458	-0.034	100000.000	100000.000	0.000	0.000	0.000	0.000	0.000	16.610	74	-52	74	-52	316	2384	100	120	"empty"
-75	0	0	2	4	7	"empty"	"empty"	8190	8700	200	4976	4880	589	12	4923	4923	4898	1018	20	0	0	0	1542160	-0.018	100000.000	100000.000	0.000	0.000	0.000	0.000	0.000	16.610	53	-43	53	-43	316	2384	100	121	"empty"
-75	0	0	2	5	7	"empty"	"empty"	8690	8700	200	4862	4755	475	9	4824	4824	4781	884	18	0	0	0	1502678	-0.029	100000.000	100000.000	0.000	0.000	0.000	0.000	0.000	16.610	38	-69	38	-69	316	2384	100	122	"empty"
-75	0	0	2	6	7	"empty"	"empty"	9190	8700	200	4699	4637	469	10	4782	4782	4708	780	16	1	0	0	1465279	-0.091	100000.000	100000.000	0.000	0.000	0.000	0.000	0.000	16.610	-83	-145	-83	-145	316	2384	100	123	"empty"
0	0	0	2	7	7	"GLQAWPG-pS-AIPQFLG_GLQAWPGEAIPQFLG_20vs80"	"GLQAWPG-pS-AIPQFLG_GLQAWPGEAIPQFLG_20vs80"	9690	8710	150	5094	8705	5300	60	4727	4727	4655	456	9	48	41	0	1357987	8.882	100000.000	100000.000	0.000	0.000	0.000	0.000	0.000	16.610	367	3978	367	3978	156	1272	100	124	"GLQAWPG-pS-AIPQFLG_GLQAWPGEAIPQFLG_20vs80"
0	0	0	2	8	7	"GLQAWPG-pS-AIPQFLG_GLQAWPGEAIPQFLG_20vs80"	"GLQAWPG-pS-AIPQFLG_GLQAWPGEAIPQFLG_20vs80"	10170	8720	140	5134	8321	4749	57	4605	4605	4525	406	8	53	42	0	1298021	9.350	100000.000	100000.000	0.000	0.000	0.000	0.000	0.000	16.610	529	3716	529	3716	156	1140	100	125	"GLQAWPG-pS-AIPQFLG_GLQAWPGEAIPQFLG_20vs80"
0	0	0	2	9	7	"GLQAWPG-pS-AIPQFLG_GLQAWPGEAIPQFLG_20vs80"	"GLQAWPG-pS-AIPQFLG_GLQAWPGEAIPQFLG_20vs80"	10680	8720	150	5064	8380	4762	56	4453	4453	4393	426	9	58	44	0	1307254	9.359	100000.000	100000.000	0.000	0.000	0.000	0.000	0.000	16.610	611	3927	611	3927	156	1272	100	126	"GLQAWPG-pS-AIPQFLG_GLQAWPGEAIPQFLG_20vs80"
0	0	0	3	1	1	"JAK1"	"P23458"	11180	4870	100	5024	5044	541	10	4575	4575	4597	651	14	35	5	0	403543	0.687	100000.000	100000.000	0.000	0.000	0.000	0.000	0.000	16.610	449	469	449	469	80	560	100	127	"Y220"
0	0	0	3	2	1	"JAK1"	"P23458"	11670	4860	110	5197	5153	615	11	4548	4548	4586	651	14	50	15	0	412275	0.871	100000.000	100000.000	0.000	0.000	0.000	0.000	0.000	16.610	649	605	649	605	80	656	100	128	"Y220"
0	0	0	3	3	1	"JAK1"	"P23458"	12170	4850	100	5323	5233	571	10	4670	4670	4806	1844	38	0	0	0	418650	0.232	100000.000	100000.000	0.000	0.000	0.000	0.000	0.000	16.610	653	563	653	563	80	560	100	129	"Y220"
0	0	0	3	4	1	"Jun "	"P05412"	12670	4850	200	4673	4679	391	8	4540	4540	4556	527	11	19	0	0	1478590	0.233	100000.000	100000.000	0.000	0.000	0.000	0.000	0.000	16.610	133	139	133	139	316	2384	100	130	"S243"
0	0	0	3	5	1	"Jun "	"P05412"	13170	4850	200	4444	4503	421	9	4385	4385	4429	432	9	25	3	0	1422831	0.171	100000.000	100000.000	0.000	0.000	0.000	0.000	0.000	16.610	59	118	59	118	316	2384	100	131	"S243"
0	0	0	3	6	1	"Jun "	"P05412"	13670	4850	200	4314	4465	489	10	4487	4487	4727	1277	27	0	0	0	1411050	-0.205	100000.000	100000.000	0.000	0.000	0.000	0.000	0.000	16.610	-173	-22	-173	-22	316	2384	100	132	"S243"
0	0	0	3	7	1	"Kit "	"P10721"	14180	4830	160	4917	5116	817	15	4720	4720	4797	622	12	30	15	0	1064065	0.513	100000.000	100000.000	0.000	0.000	0.000	0.000	0.000	16.610	197	396	197	396	208	1512	100	133	"Y568/70"
0	0	0	3	8	1	"Kit "	"P10721"	14690	4860	110	5432	5514	1209	21	4571	4571	4772	1782	37	22	1	0	441117	0.416	100000.000	100000.000	0.000	0.000	0.000	0.000	0.000	16.610	861	943	861	943	80	656	100	134	"Y568/70"
0	0	0	3	9	1	"Kit "	"P10721"	15170	4850	200	4277	4499	1138	25	4275	4275	4428	1591	35	6	1	0	1421575	0.045	100000.000	100000.000	0.000	0.000	0.000	0.000	0.000	16.610	2	224	2	224	316	2384	100	135	"Y568/70"
0	0	0	3	1	2	"Mlk3"	"Q16584"	11170	5500	110	7003	6842	1218	17	4643	4643	4549	593	13	87	87	0	547356	3.867	100000.000	100000.000	0.000	0.000	0.000	0.000	0.000	16.610	2360	2199	2360	2199	80	656	100	136	"S281"
0	0	0	3	2	2	"Mlk3"	"Q16584"	11660	5500	130	7054	6528	1455	22	4678	4678	4680	562	12	70	67	0	783351	3.288	100000.000	100000.000	0.000	0.000	0.000	0.000	0.000	16.610	2376	1850	2376	1850	120	940	100	137	"S281"
0	0	0	3	3	2	"Mlk3"	"Q16584"	12160	5510	110	7374	7202	2088	28	4639	4639	4662	366	7	90	87	0	576188	6.940	100000.000	100000.000	0.000	0.000	0.000	0.000	0.000	16.610	2735	2563	2735	2563	80	656	100	138	"S281"
0	0	0	3	4	2	"NFAT2 "	"O95644"	12670	5510	80	5853	5623	550	9	4692	4692	4656	325	6	82	80	0	292378	2.975	100000.000	100000.000	0.000	0.000	0.000	0.000	0.000	16.610	1161	931	1161	931	52	340	100	139	"S172"
0	0	0	3	5	2	"NFAT2 "	"O95644"	13160	5510	70	5860	5916	987	16	4463	4463	4418	434	9	96	68	0	189301	3.452	100000.000	100000.000	0.000	0.000	0.000	0.000	0.000	16.610	1397	1453	1397	1453	32	236	100	140	"S172"
0	0	0	3	6	2	"NFAT2 "	"O95644"	13670	5500	80	5467	5440	719	13	4398	4398	4378	443	10	78	53	0	282900	2.397	100000.000	100000.000	0.000	0.000	0.000	0.000	0.000	16.610	1069	1042	1069	1042	52	340	100	141	"S172"
0	0	0	3	7	2	"PI3-kinase p85 subunit beta"	"O00459"	14140	5500	130	4822	6827	3370	49	4555	4555	4589	513	11	46	38	0	819272	4.363	100000.000	100000.000	0.000	0.000	0.000	0.000	0.000	16.610	267	2272	267	2272	120	940	100	142	"Y464"
0	0	0	3	8	2	"PI3-kinase p85 subunit beta"	"O00459"	14630	5520	130	5087	6414	2935	45	4548	4548	4663	1286	27	30	25	0	769643	1.362	100000.000	100000.000	0.000	0.000	0.000	0.000	0.000	16.610	539	1866	539	1866	120	940	100	143	"Y464"
0	0	0	3	9	2	"PI3-kinase p85 subunit beta"	"O00459"	15160	5520	130	4255	6300	3507	55	4058	4058	4123	1130	27	30	29	0	756044	1.927	100000.000	100000.000	0.000	0.000	0.000	0.000	0.000	16.610	197	2242	197	2242	120	940	100	144	"Y464"
0	0	0	3	1	3	"p47phox "	"P14598"	11170	6120	200	4288	4297	502	11	4317	4317	4422	925	20	0	0	0	1357994	-0.135	100000.000	100000.000	0.000	0.000	0.000	0.000	0.000	16.610	-29	-20	-29	-20	316	2384	100	145	"S370"
0	0	0	3	2	3	"p47phox "	"P14598"	11670	6120	200	4543	4618	1792	38	4428	4428	4492	773	17	4	1	0	1459376	0.163	100000.000	100000.000	0.000	0.000	0.000	0.000	0.000	16.610	115	190	115	190	316	2384	100	146	"S370"
0	0	0	3	3	3	"p47phox "	"P14598"	12170	6120	200	4572	4541	927	20	4545	4545	4534	680	14	2	1	0	1434889	0.010	100000.000	100000.000	0.000	0.000	0.000	0.000	0.000	16.610	27	-4	27	-4	316	2384	100	147	"S370"
0	0	0	3	4	3	"PDGFRb"	"P09619"	12670	6120	200	4580	4555	461	10	4494	4494	4453	358	8	21	2	0	1439518	0.285	100000.000	100000.000	0.000	0.000	0.000	0.000	0.000	16.610	86	61	86	61	316	2384	100	148	"Y716"
0	0	0	3	5	3	"PDGFRb"	"P09619"	13170	6120	200	4556	4543	361	7	4371	4371	4390	488	11	18	1	0	1435499	0.314	100000.000	100000.000	0.000	0.000	0.000	0.000	0.000	16.610	185	172	185	172	316	2384	100	149	"Y716"
0	0	0	3	6	3	"PDGFRb"	"P09619"	13670	6120	200	4351	4367	525	12	4292	4292	4342	645	14	6	1	0	1379829	0.039	100000.000	100000.000	0.000	0.000	0.000	0.000	0.000	16.610	59	75	59	75	316	2384	100	150	"Y716"
0	0	0	3	7	3	"Rack1"	"P63244"	14170	6120	200	4871	4869	639	13	4508	4508	4558	637	13	28	4	0	1538693	0.488	100000.000	100000.000	0.000	0.000	0.000	0.000	0.000	16.610	363	361	363	361	316	2384	100	151	"y246"
0	0	0	3	8	3	"Rack1"	"P63244"	14670	6120	200	4926	4966	850	17	4614	4614	4639	866	18	23	1	0	1569191	0.378	100000.000	100000.000	0.000	0.000	0.000	0.000	0.000	16.610	312	352	312	352	316	2384	100	152	"y246"
0	0	0	3	9	3	"Rack1"	"P63244"	15170	6120	200	4423	4610	761	16	4259	4259	4297	652	15	33	10	0	1456847	0.480	100000.000	100000.000	0.000	0.000	0.000	0.000	0.000	16.610	164	351	164	351	316	2384	100	153	"y246"
0	0	0	3	1	4	"Sek1"	"P45985"	11170	6760	200	4121	4220	422	10	4427	4427	4422	464	10	8	0	0	1333457	-0.435	100000.000	100000.000	0.000	0.000	0.000	0.000	0.000	16.610	-306	-207	-306	-207	316	2384	100	154	"S80"
0	0	0	3	2	4	"Sek1"	"P45985"	11670	6760	200	4139	4308	1528	35	4502	4502	4492	921	20	0	0	0	1361312	-0.200	100000.000	100000.000	0.000	0.000	0.000	0.000	0.000	16.610	-363	-194	-363	-194	316	2384	100	155	"S80"
0	0	0	3	3	4	"Sek1"	"P45985"	12170	6760	200	4189	4202	479	11	4588	4588	4571	926	20	0	0	0	1327938	-0.398	100000.000	100000.000	0.000	0.000	0.000	0.000	0.000	16.610	-399	-386	-399	-386	316	2384	100	156	"S80"
0	0	0	3	4	4	"process-control__"	"GGSGGSGDYKDDDDK"	12670	6760	200	4313	4365	446	10	4570	4570	4533	409	9	9	3	0	1379319	-0.411	100000.000	100000.000	0.000	0.000	0.000	0.000	0.000	16.610	-257	-205	-257	-205	316	2384	100	157	"process-control__"
0	0	0	3	5	4	"process-control__"	"GGSGGSGDYKDDDDK"	13170	6760	200	4285	4413	622	14	4489	4489	4488	1342	29	1	0	0	1394659	-0.056	100000.000	100000.000	0.000	0.000	0.000	0.000	0.000	16.610	-204	-76	-204	-76	316	2384	100	158	"process-control__"
0	0	0	3	6	4	"process-control__"	"GGSGGSGDYKDDDDK"	13670	6760	200	4195	4293	480	11	4305	4305	4327	560	12	12	3	0	1356667	-0.061	100000.000	100000.000	0.000	0.000	0.000	0.000	0.000	16.610	-110	-12	-110	-12	316	2384	100	159	"process-control__"
0	0	0	3	7	4	"TAB1"	"Q15750"	14170	6760	200	4361	4488	1033	23	4316	4316	4356	616	14	7	2	0	1418275	0.214	100000.000	100000.000	0.000	0.000	0.000	0.000	0.000	16.610	45	172	45	172	316	2384	100	160	"S423"
0	0	0	3	8	4	"TAB1"	"Q15750"	14670	6760	200	4401	4600	2171	47	4345	4345	4407	915	20	5	1	0	1453562	0.211	100000.000	100000.000	0.000	0.000	0.000	0.000	0.000	16.610	56	255	56	255	316	2384	100	161	"S423"
0	0	0	3	9	4	"TAB1"	"Q15750"	15170	6760	200	4440	4427	415	9	4105	4105	4190	760	18	11	0	0	1398876	0.312	100000.000	100000.000	0.000	0.000	0.000	0.000	0.000	16.610	335	322	335	322	316	2384	100	162	"S423"
0	0	0	3	1	5	"4E-BP1 "	"Q13541"	11160	7400	200	4373	4467	503	11	4337	4337	4337	417	9	25	11	0	1411610	0.312	100000.000	100000.000	0.000	0.000	0.000	0.000	0.000	16.610	36	130	36	130	316	2384	100	163	"T46"
0	0	0	3	2	5	"4E-BP1 "	"Q13541"	11660	7400	200	4245	4352	503	11	4225	4225	4253	485	11	21	6	0	1375270	0.204	100000.000	100000.000	0.000	0.000	0.000	0.000	0.000	16.610	20	127	20	127	316	2384	100	164	"T46"
0	0	0	3	3	5	"4E-BP1 "	"Q13541"	12160	7400	200	4213	4298	411	9	4187	4187	4239	492	11	17	5	0	1358268	0.120	100000.000	100000.000	0.000	0.000	0.000	0.000	0.000	16.610	26	111	26	111	316	2384	100	165	"T46"
0	0	0	3	4	5	"Akt1"	"P31749"	12660	7400	200	4202	4232	308	7	4191	4191	4214	423	10	8	0	0	1337362	0.043	100000.000	100000.000	0.000	0.000	0.000	0.000	0.000	16.610	11	41	11	41	316	2384	100	166	"T450"
0	0	0	3	5	5	"Akt1"	"P31749"	13160	7400	120	4296	4307	299	6	4128	4128	4212	1266	30	0	0	0	516808	0.075	100000.000	100000.000	0.000	0.000	0.000	0.000	0.000	16.610	168	179	168	179	120	820	100	167	"T450"
0	0	0	3	6	5	"Akt1"	"P31749"	13660	7400	200	4390	4429	633	14	4214	4214	4323	1533	35	1	0	0	1399541	0.069	100000.000	100000.000	0.000	0.000	0.000	0.000	0.000	16.610	176	215	176	215	316	2384	100	168	"T450"
0	0	0	3	7	5	"Bax"	"Q07812"	14150	7460	150	5434	6855	2726	39	4347	4347	4394	983	22	50	45	0	1069414	2.504	100000.000	100000.000	0.000	0.000	0.000	0.000	0.000	16.610	1087	2508	1087	2508	156	1272	100	169	"S163"
0	0	0	3	8	5	"Bax"	"Q07812"	14660	7450	160	4682	6327	2619	41	4398	4398	4525	1616	35	37	34	0	1315964	1.115	100000.000	100000.000	0.000	0.000	0.000	0.000	0.000	16.610	284	1929	284	1929	208	1512	100	170	"S163"
0	0	0	3	9	5	"Bax"	"Q07812"	15160	7430	170	4576	6036	2553	42	4311	4311	4341	668	15	33	31	0	1255442	2.537	100000.000	100000.000	0.000	0.000	0.000	0.000	0.000	16.610	265	1725	265	1725	208	1660	100	171	"S163"
0	0	0	3	1	6	"CFTR"	"P13569"	11170	8050	200	4894	4928	674	13	4346	4346	4362	715	16	38	11	0	1557368	0.792	100000.000	100000.000	0.000	0.000	0.000	0.000	0.000	16.610	548	582	548	582	316	2384	100	172	"S813"
0	0	0	3	2	6	"CFTR"	"P13569"	11670	8050	200	4987	5032	624	12	4534	4534	4493	440	9	51	29	0	1590051	1.225	100000.000	100000.000	0.000	0.000	0.000	0.000	0.000	16.610	453	498	453	498	316	2384	100	173	"S813"
0	0	0	3	3	6	"CFTR"	"P13569"	12170	8050	200	5541	5314	639	12	4600	4600	4575	646	14	58	20	0	1679259	1.144	100000.000	100000.000	0.000	0.000	0.000	0.000	0.000	16.610	941	714	941	714	316	2384	100	174	"S813"
0	0	0	3	4	6	"Crk "	"P46108"	12670	8050	200	4945	4992	964	19	4505	4505	4495	346	7	56	29	0	1577625	1.436	100000.000	100000.000	0.000	0.000	0.000	0.000	0.000	16.610	440	487	440	487	316	2384	100	175	"Y108"
0	0	0	3	5	6	"Crk "	"P46108"	13170	8050	200	4769	4800	625	13	4403	4403	4394	531	12	41	10	0	1516702	0.765	100000.000	100000.000	0.000	0.000	0.000	0.000	0.000	16.610	366	397	366	397	316	2384	100	176	"Y108"
0	0	0	3	6	6	"Crk "	"P46108"	13670	8050	200	4613	4745	952	20	4254	4254	4294	670	15	33	6	0	1499445	0.673	100000.000	100000.000	0.000	0.000	0.000	0.000	0.000	16.610	359	491	359	491	316	2384	100	177	"Y108"
0	0	0	3	7	6	"EGFR"	"P00533"	14170	8050	200	4431	4462	645	14	4277	4277	4332	1244	28	5	0	0	1410013	0.105	100000.000	100000.000	0.000	0.000	0.000	0.000	0.000	16.610	154	185	154	185	316	2384	100	178	"S1070"
0	0	0	3	8	6	"EGFR"	"P00533"	14670	8050	200	4291	4339	590	13	4170	4170	4229	563	13	18	5	0	1371064	0.195	100000.000	100000.000	0.000	0.000	0.000	0.000	0.000	16.610	121	169	121	169	316	2384	100	179	"S1070"
0	0	0	3	9	6	"EGFR"	"P00533"	15170	8050	200	3911	4272	2345	54	4015	4015	4105	845	20	6	1	0	1350000	0.198	100000.000	100000.000	0.000	0.000	0.000	0.000	0.000	16.610	-104	257	-104	257	316	2384	100	180	"S1070"
-75	0	0	3	1	7	"empty"	"empty"	11170	8690	200	4221	4268	419	9	4341	4341	4350	664	15	3	0	0	1348535	-0.123	100000.000	100000.000	0.000	0.000	0.000	0.000	0.000	16.610	-120	-73	-120	-73	316	2384	100	181	"empty"
-75	0	0	3	2	7	"empty"	"empty"	11670	8690	200	4229	4260	368	8	4284	4284	4325	395	9	14	0	0	1346205	-0.165	100000.000	100000.000	0.000	0.000	0.000	0.000	0.000	16.610	-55	-24	-55	-24	316	2384	100	182	"empty"
-75	0	0	3	3	7	"empty"	"empty"	12170	8690	200	4368	4375	415	9	4319	4319	4349	465	10	14	0	0	1382453	0.056	100000.000	100000.000	0.000	0.000	0.000	0.000	0.000	16.610	49	56	49	56	316	2384	100	183	"empty"
-75	0	0	3	4	7	"empty"	"empty"	12670	8690	200	4438	4456	516	11	4329	4329	4400	892	20	2	0	0	1408061	0.063	100000.000	100000.000	0.000	0.000	0.000	0.000	0.000	16.610	109	127	109	127	316	2384	100	184	"empty"
-75	0	0	3	5	7	"empty"	"empty"	13170	8690	200	4362	4491	763	16	4298	4298	4358	950	21	2	1	0	1419120	0.140	100000.000	100000.000	0.000	0.000	0.000	0.000	0.000	16.610	64	193	64	193	316	2384	100	185	"empty"
-75	0	0	3	6	7	"empty"	"empty"	13670	8690	200	4292	4337	425	9	4279	4279	4323	523	12	10	1	0	1370523	0.027	100000.000	100000.000	0.000	0.000	0.000	0.000	0.000	16.610	13	58	13	58	316	2384	100	186	"empty"
0	0	0	3	7	7	"GLQAWPG-pS-AIPQFLG_100"	"GLQAWPG-pS-AIPQFLG_100"	14160	8710	130	5962	16230	14029	86	4391	4391	4427	605	13	65	52	0	1947626	19.509	100000.000	100000.000	0.000	0.000	0.000	0.000	0.000	16.610	1571	11839	1571	11839	120	940	100	187	"GLQAWPG-pS-AIPQFLG_100"
0	0	0	3	8	7	"GLQAWPG-pS-AIPQFLG_100"	"GLQAWPG-pS-AIPQFLG_100"	14650	8720	130	5353	14392	13968	97	4425	4425	4487	1660	36	40	34	0	1726996	5.967	100000.000	100000.000	0.000	0.000	0.000	0.000	0.000	16.610	928	9967	928	9967	120	940	100	188	"GLQAWPG-pS-AIPQFLG_100"
0	0	0	3	9	7	"GLQAWPG-pS-AIPQFLG_100"	"GLQAWPG-pS-AIPQFLG_100"	15160	8700	130	4305	13951	13859	99	4258	4258	4278	556	12	42	37	0	1674127	17.397	100000.000	100000.000	0.000	0.000	0.000	0.000	0.000	16.610	47	9693	47	9693	120	940	100	189	"GLQAWPG-pS-AIPQFLG_100"
0	0	0	4	1	1	"Bcl-2"	"P10415"	15680	4800	200	4489	4778	2280	47	4388	4388	4467	1363	30	3	2	0	1509927	0.228	100000.000	100000.000	0.000	0.000	0.000	0.000	0.000	16.610	101	390	101	390	316	2384	100	190	"S87"
0	0	0	4	2	1	"Bcl-2"	"P10415"	16180	4810	100	4524	4512	372	8	4468	4468	4568	1783	39	0	0	0	360961	-0.031	100000.000	100000.000	0.000	0.000	0.000	0.000	0.000	16.610	56	44	56	44	80	560	100	191	"S87"
0	0	0	4	3	1	"Bcl-2"	"P10415"	16670	4820	200	4467	4482	362	8	4476	4476	4560	1455	31	0	0	0	1416304	-0.054	100000.000	100000.000	0.000	0.000	0.000	0.000	0.000	16.610	-9	6	-9	6	316	2384	100	192	"S87"
0	0	0	4	4	1	"Casp3 "	"P42574"	17170	4830	100	11763	12088	5003	41	4525	4525	4855	3609	74	87	50	0	967016	2.004	100000.000	100000.000	0.000	0.000	0.000	0.000	0.000	16.610	7238	7563	7238	7563	80	560	100	193	"S150"
0	0	0	4	5	1	"Casp3 "	"P42574"	17670	4840	90	11788	13343	6467	48	4480	4480	4513	540	11	100	100	0	693847	16.352	100000.000	100000.000	0.000	0.000	0.000	0.000	0.000	16.610	7308	8863	7308	8863	52	420	100	194	"S150"
0	0	0	4	6	1	"Casp3 "	"P42574"	18170	4840	120	11204	10489	4404	41	4549	4549	4590	899	19	80	77	0	1258706	6.562	100000.000	100000.000	0.000	0.000	0.000	0.000	0.000	16.610	6655	5940	6655	5940	120	820	100	195	"S150"
0	0	0	4	7	1	"CD19"	"P15391"	18670	4830	90	5359	5362	356	6	4563	4563	4717	1254	26	9	0	0	278805	0.514	100000.000	100000.000	0.000	0.000	0.000	0.000	0.000	16.610	796	799	796	799	52	420	100	196	"Y500"
0	0	0	4	8	1	"CD19"	"P15391"	19180	4840	90	5359	5486	791	14	4487	4487	4755	2800	58	1	1	0	285290	0.261	100000.000	100000.000	0.000	0.000	0.000	0.000	0.000	16.610	872	999	872	999	52	420	100	197	"Y500"
0	0	0	4	9	1	"CD19"	"P15391"	19680	4850	100	5116	5622	2070	36	4456	4456	4650	1936	41	8	6	0	449753	0.502	100000.000	100000.000	0.000	0.000	0.000	0.000	0.000	16.610	660	1166	660	1166	80	560	100	198	"Y500"
0	0	0	4	1	2	"EP300"	"Q09472"	15680	5490	150	4046	4364	1651	37	4121	4121	4160	446	10	14	5	0	680780	0.457	100000.000	100000.000	0.000	0.000	0.000	0.000	0.000	16.610	-75	243	-75	243	156	1272	100	199	"S2366"
0	0	0	4	2	2	"EP300"	"Q09472"	16160	5470	200	4138	4649	3273	70	4200	4200	4248	984	23	3	2	0	1469020	0.408	100000.000	100000.000	0.000	0.000	0.000	0.000	0.000	16.610	-62	449	-62	449	316	2384	100	200	"S2366"
0	0	0	4	3	2	"EP300"	"Q09472"	16660	5470	200	4278	4310	549	12	4291	4291	4338	801	18	1	0	0	1361832	-0.035	100000.000	100000.000	0.000	0.000	0.000	0.000	0.000	16.610	-13	19	-13	19	316	2384	100	201	"S2366"
0	0	0	4	4	2	"fyn"	"P06241"	17160	5480	200	4445	4514	1286	28	4394	4394	4470	1213	27	0	0	0	1426572	0.036	100000.000	100000.000	0.000	0.000	0.000	0.000	0.000	16.610	51	120	51	120	316	2384	100	202	"Y531"
0	0	0	4	5	2	"fyn"	"P06241"	17660	5480	200	4490	4490	322	7	4446	4446	4625	2186	47	0	0	0	1418926	-0.062	100000.000	100000.000	0.000	0.000	0.000	0.000	0.000	16.610	44	44	44	44	316	2384	100	203	"Y531"
0	0	0	4	6	2	"fyn"	"P06241"	18150	5500	100	4850	4873	390	8	4567	4567	4556	315	6	46	16	0	389865	1.006	100000.000	100000.000	0.000	0.000	0.000	0.000	0.000	16.610	283	306	283	306	80	560	100	204	"Y531"
0	0	0	4	7	2	"Grb2"	"P62993"	18670	5480	70	5801	5937	785	13	4683	4683	4785	1405	29	15	3	0	189986	0.820	100000.000	100000.000	0.000	0.000	0.000	0.000	0.000	16.610	1118	1254	1118	1254	32	236	100	205	"Y209"
0	0	0	4	8	2	"Grb2"	"P62993"	19160	5480	90	5665	6687	4930	73	4596	4596	4612	388	8	94	76	0	347703	5.348	100000.000	100000.000	0.000	0.000	0.000	0.000	0.000	16.610	1069	2091	1069	2091	52	420	100	206	"Y209"
0	0	0	4	9	2	"Grb2"	"P62993"	19650	5480	130	5025	5956	5780	97	4566	4566	4735	1615	34	10	5	0	714672	0.756	100000.000	100000.000	0.000	0.000	0.000	0.000	0.000	16.610	459	1390	459	1390	120	940	100	207	"Y209"
0	0	0	4	1	3	"IKK-beta "	"O14920"	15670	6120	80	4965	5029	662	13	4177	4177	4231	344	8	86	61	0	261531	2.320	100000.000	100000.000	0.000	0.000	0.000	0.000	0.000	16.610	788	852	788	852	52	340	100	208	"Y188"
0	0	0	4	2	3	"IKK-beta "	"O14920"	16160	6120	80	5181	5569	3583	64	4292	4292	4275	333	7	80	69	0	289608	3.886	100000.000	100000.000	0.000	0.000	0.000	0.000	0.000	16.610	889	1277	889	1277	52	340	100	209	"Y188"
0	0	0	4	3	3	"IKK-beta "	"O14920"	16680	6120	90	4998	5041	485	9	4346	4346	4387	754	17	34	5	0	262133	0.867	100000.000	100000.000	0.000	0.000	0.000	0.000	0.000	16.610	652	695	652	695	52	420	100	210	"Y188"
0	0	0	4	4	3	"IRAK1"	"P51617"	17160	6120	200	4232	4476	3223	72	4442	4442	4561	1790	39	2	2	0	1414320	-0.047	100000.000	100000.000	0.000	0.000	0.000	0.000	0.000	16.610	-210	34	-210	34	316	2384	100	211	"T100"
0	0	0	4	5	3	"IRAK1"	"P51617"	17660	6120	200	4255	4094	743	18	4439	4439	4583	2218	48	0	0	0	1293725	-0.220	100000.000	100000.000	0.000	0.000	0.000	0.000	0.000	16.610	-184	-345	-184	-345	316	2384	100	212	"T100"
0	0	0	4	6	3	"IRAK1"	"P51617"	18160	6120	200	4318	4235	917	21	4498	4498	4563	1382	30	0	0	0	1338201	-0.237	100000.000	100000.000	0.000	0.000	0.000	0.000	0.000	16.610	-180	-263	-180	-263	316	2384	100	213	"T100"
0	0	0	4	7	3	"IRF-7 "	"Q92985"	18660	6120	200	4611	4619	291	6	4588	4588	4686	1551	33	0	0	0	1459478	-0.043	100000.000	100000.000	0.000	0.000	0.000	0.000	0.000	16.610	23	31	23	31	316	2384	100	214	"S471"
0	0	0	4	8	3	"IRF-7 "	"Q92985"	19160	6120	200	4562	4644	760	16	4539	4539	4745	1885	39	1	1	0	1467646	-0.054	100000.000	100000.000	0.000	0.000	0.000	0.000	0.000	16.610	23	105	23	105	316	2384	100	215	"S471"
0	0	0	4	9	3	"IRF-7 "	"Q92985"	19660	6130	90	4688	4744	442	9	4509	4509	4865	2136	43	1	0	0	246664	-0.057	100000.000	100000.000	0.000	0.000	0.000	0.000	0.000	16.610	179	235	179	235	52	420	100	216	"S471"
0	0	0	4	1	4	"Lyn "	"P07948"	15660	6770	200	4311	4351	714	16	4113	4113	4209	1172	27	0	0	0	1374872	0.121	100000.000	100000.000	0.000	0.000	0.000	0.000	0.000	16.610	198	238	198	238	316	2384	100	217	"Y507"
0	0	0	4	2	4	"Lyn "	"P07948"	16160	6770	200	4379	4353	321	7	4167	4167	4288	1470	34	0	0	0	1375552	0.044	100000.000	100000.000	0.000	0.000	0.000	0.000	0.000	16.610	212	186	212	186	316	2384	100	218	"Y507"
0	0	0	4	3	4	"Lyn "	"P07948"	16660	6770	200	4407	4371	295	6	4315	4315	4386	1249	28	0	0	0	1381123	-0.012	100000.000	100000.000	0.000	0.000	0.000	0.000	0.000	16.610	92	56	92	56	316	2384	100	219	"Y507"
0	0	0	4	4	4	"MAVS"	"Q7Z434"	17160	6780	80	9943	11441	6613	57	4482	4482	4602	1742	37	94	92	0	594928	3.926	100000.000	100000.000	0.000	0.000	0.000	0.000	0.000	16.610	5461	6959	5461	6959	52	340	100	220	"S233/4"
0	0	0	4	5	4	"MAVS"	"Q7Z434"	17660	6770	90	9684	9539	2798	29	4398	4398	4468	708	15	88	88	0	496005	7.162	100000.000	100000.000	0.000	0.000	0.000	0.000	0.000	16.610	5286	5141	5286	5141	52	420	100	221	"S233/4"
0	0	0	4	6	4	"MAVS"	"Q7Z434"	18160	6770	100	9543	8308	2964	35	4568	4568	4672	1918	41	65	57	0	664632	1.896	100000.000	100000.000	0.000	0.000	0.000	0.000	0.000	16.610	4975	3740	4975	3740	80	560	100	222	"S233/4"
0	0	0	4	7	4	"Mek2"	"P36507"	18670	6790	130	5991	7065	5352	75	4569	4569	4927	2916	59	10	6	0	847775	0.733	100000.000	100000.000	0.000	0.000	0.000	0.000	0.000	16.610	1422	2496	1422	2496	120	940	100	223	"s226"
0	0	0	4	8	4	"Mek2"	"P36507"	19160	6780	180	5690	5811	1657	28	4606	4606	4967	2638	53	6	2	0	1487498	0.320	100000.000	100000.000	0.000	0.000	0.000	0.000	0.000	16.610	1084	1205	1084	1205	256	1924	100	224	"s226"
0	0	0	4	9	4	"Mek2"	"P36507"	19670	6780	170	5835	6929	6230	89	4510	4510	5018	3236	64	9	4	0	1441170	0.591	100000.000	100000.000	0.000	0.000	0.000	0.000	0.000	16.610	1325	2419	1325	2419	208	1660	100	225	"s226"
0	0	0	4	1	5	"PKCE"	"Q02156"	15660	7410	120	9209	8660	1664	19	4464	4464	4516	605	13	88	87	0	1039209	6.850	100000.000	100000.000	0.000	0.000	0.000	0.000	0.000	16.610	4745	4196	4745	4196	120	820	100	226	"T566"
0	0	0	4	2	5	"PKCE"	"Q02156"	16150	7420	120	9204	9571	3611	37	4502	4502	4546	933	20	94	92	0	1148529	5.386	100000.000	100000.000	0.000	0.000	0.000	0.000	0.000	16.610	4702	5069	4702	5069	120	820	100	227	"T566"
0	0	0	4	3	5	"PKCE"	"Q02156"	16660	7410	130	9130	9619	4149	43	4422	4422	4663	3258	69	91	5	0	1154289	1.521	100000.000	100000.000	0.000	0.000	0.000	0.000	0.000	16.610	4708	5197	4708	5197	120	940	100	228	"T566"
0	0	0	4	4	5	"PTEN"	"P60484"	17150	7420	90	5577	7095	6728	94	4458	4458	4621	2110	45	7	5	0	368928	1.173	100000.000	100000.000	0.000	0.000	0.000	0.000	0.000	16.610	1119	2637	1119	2637	52	420	100	229	"Y240"
0	0	0	4	5	5	"PTEN"	"P60484"	17660	7420	100	5397	5353	468	8	4401	4401	4451	1089	24	38	1	0	428239	0.828	100000.000	100000.000	0.000	0.000	0.000	0.000	0.000	16.610	996	952	996	952	80	560	100	230	"Y240"
0	0	0	4	6	5	"PTEN"	"P60484"	18150	7410	120	5217	5824	4297	73	4453	4453	4738	2576	54	5	3	0	698911	0.422	100000.000	100000.000	0.000	0.000	0.000	0.000	0.000	16.610	764	1371	764	1371	120	820	100	231	"Y240"
0	0	0	4	7	5	"Rab5A"	"P20339"	18660	7410	110	4702	5026	1082	21	4510	4510	4719	2387	50	3	2	0	402041	0.129	100000.000	100000.000	0.000	0.000	0.000	0.000	0.000	16.610	192	516	192	516	80	656	100	232	"T202"
0	0	0	4	8	5	"Rab5A"	"P20339"	19160	7400	200	4376	4549	1833	40	4452	4452	4775	2531	53	0	0	0	1437456	-0.089	100000.000	100000.000	0.000	0.000	0.000	0.000	0.000	16.610	-76	97	-76	97	316	2384	100	233	"T202"
0	0	0	4	9	5	"Rab5A"	"P20339"	19660	7400	70	4722	5469	3545	64	4446	4446	4518	479	10	34	15	0	175014	1.985	100000.000	100000.000	0.000	0.000	0.000	0.000	0.000	16.610	276	1023	276	1023	32	236	100	234	"T202"
0	0	0	4	1	6	"STAT3 "	"P40763"	15660	8050	70	4377	4416	243	5	4023	4023	4081	860	21	6	0	0	141299	0.390	100000.000	100000.000	0.000	0.000	0.000	0.000	0.000	16.610	354	393	354	393	32	236	100	235	"S727"
0	0	0	4	2	6	"STAT3 "	"P40763"	16160	8050	90	4435	4442	279	6	4058	4058	4127	322	7	55	13	0	230997	0.978	100000.000	100000.000	0.000	0.000	0.000	0.000	0.000	16.610	377	384	377	384	52	420	100	236	"S727"
0	0	0	4	3	6	"STAT3 "	"P40763"	16660	8050	90	4678	4738	321	6	4212	4212	4242	573	13	40	1	0	246365	0.866	100000.000	100000.000	0.000	0.000	0.000	0.000	0.000	16.610	466	526	466	526	52	420	100	237	"S727"
0	0	0	4	4	6	"STAT6 "	"P42226"	17140	8060	120	4763	4790	613	12	4318	4318	4399	1034	23	6	3	0	574772	0.378	100000.000	100000.000	0.000	0.000	0.000	0.000	0.000	16.610	445	472	445	472	120	820	100	238	"Y641"
0	0	0	4	5	6	"STAT6 "	"P42226"	17650	8040	100	4775	4919	1036	21	4474	4474	4558	1167	25	2	2	0	393532	0.309	100000.000	100000.000	0.000	0.000	0.000	0.000	0.000	16.610	301	445	301	445	80	560	100	239	"Y641"
0	0	0	4	6	6	"STAT6 "	"P42226"	18150	8060	170	5225	6385	5842	91	4642	4642	4825	1918	39	10	5	0	1328083	0.813	100000.000	100000.000	0.000	0.000	0.000	0.000	0.000	16.610	583	1743	583	1743	208	1660	100	240	"Y641"
0	0	0	4	7	6	"Catalase"	"Q14790"	18650	8040	200	11027	10552	6325	59	4660	4660	4938	2384	48	68	65	0	3334520	2.355	100000.000	100000.000	0.000	0.000	0.000	0.000	0.000	16.610	6367	5892	6367	5892	316	2384	100	241	"Y448"
0	0	0	4	8	6	"Catalase"	"Q14790"	19150	8040	200	10951	9470	4246	44	4590	4590	4919	2220	45	64	62	0	2992438	2.050	100000.000	100000.000	0.000	0.000	0.000	0.000	0.000	16.610	6361	4880	6361	4880	316	2384	100	242	"Y448"
0	0	0	4	9	6	"Catalase"	"Q14790"	19650	8040	200	10315	9582	5055	52	4588	4588	5313	3137	59	67	37	0	3027890	1.361	100000.000	100000.000	0.000	0.000	0.000	0.000	0.000	16.610	5727	4994	5727	4994	316	2384	100	243	"Y448"
-75	0	0	4	1	7	"empty"	"empty"	15650	8670	200	4340	4354	325	7	4270	4270	4343	1225	28	0	0	0	1376018	0.009	100000.000	100000.000	0.000	0.000	0.000	0.000	0.000	16.610	70	84	70	84	316	2384	100	244	"empty"
-75	0	0	4	2	7	"empty"	"empty"	16150	8670	200	4236	4249	446	10	4284	4284	4343	1061	24	0	0	0	1342834	-0.089	100000.000	100000.000	0.000	0.000	0.000	0.000	0.000	16.610	-48	-35	-48	-35	316	2384	100	245	"empty"
-75	0	0	4	3	7	"empty"	"empty"	16650	8670	200	4339	4346	404	9	4322	4322	4396	1289	29	0	0	0	1373273	-0.039	100000.000	100000.000	0.000	0.000	0.000	0.000	0.000	16.610	17	24	17	24	316	2384	100	246	"empty"
-75	0	0	4	4	7	"empty"	"empty"	17150	8670	200	4401	4482	917	20	4374	4374	4434	772	17	4	1	0	1416211	0.062	100000.000	100000.000	0.000	0.000	0.000	0.000	0.000	16.610	27	108	27	108	316	2384	100	247	"empty"
-75	0	0	4	5	7	"empty"	"empty"	17650	8670	200	4369	4380	394	8	4384	4384	4470	1104	24	0	0	0	1384057	-0.082	100000.000	100000.000	0.000	0.000	0.000	0.000	0.000	16.610	-15	-4	-15	-4	316	2384	100	248	"empty"
-75	0	0	4	6	7	"empty"	"empty"	18150	8670	200	4385	4820	2013	41	4572	4572	5027	2720	54	3	2	0	1522973	-0.076	100000.000	100000.000	0.000	0.000	0.000	0.000	0.000	16.610	-187	248	-187	248	316	2384	100	249	"empty"
0	0	0	4	7	7	"Control-Spot"	"Human_IgG"	18660	8690	150	8653	10822	7323	67	4635	4635	5131	2455	47	95	27	0	1688298	2.318	100000.000	100000.000	0.000	0.000	0.000	0.000	0.000	16.610	4018	6187	4018	6187	156	1272	100	250	"Control-Spot"
0	0	0	4	8	7	"Control-Spot"	"Human_IgG"	19160	8680	190	11661	10915	5280	48	4534	4534	5112	3149	61	72	57	0	2794112	1.843	100000.000	100000.000	0.000	0.000	0.000	0.000	0.000	16.610	7127	6381	7127	6381	256	2088	100	251	"Control-Spot"
0	0	0	4	9	7	"Control-Spot"	"Human_IgG"	19660	8690	160	8189	9012	4903	54	4470	4470	5000	3065	61	71	9	0	1874580	1.309	100000.000	100000.000	0.000	0.000	0.000	0.000	0.000	16.610	3719	4542	3719	4542	208	1512	100	252	"Control-Spot"
0	0	0	5	1	1	"Akt1"	"P31749"	2170	9350	100	13539	13136	2530	19	5482	5482	5403	1431	26	95	92	0	1050871	5.404	100000.000	100000.000	0.000	0.000	0.000	0.000	0.000	16.610	8057	7654	8057	7654	80	560	100	253	"T308"
0	0	0	5	2	1	"Akt1"	"P31749"	2680	9360	100	12749	11828	3003	25	5450	5450	5333	689	12	88	88	0	946248	9.427	100000.000	100000.000	0.000	0.000	0.000	0.000	0.000	16.610	7299	6378	7299	6378	80	560	100	254	"T308"
0	0	0	5	3	1	"Akt1"	"P31749"	3150	9350	100	13156	12332	2655	21	5421	5421	5347	675	12	95	92	0	986537	10.348	100000.000	100000.000	0.000	0.000	0.000	0.000	0.000	16.610	7735	6911	7735	6911	80	560	100	255	"T308"
0	0	0	5	4	1	"A-Raf"	"P10398"	3670	9350	80	5984	8734	4260	48	5504	5504	5502	1245	22	40	38	0	454142	2.596	100000.000	100000.000	0.000	0.000	0.000	0.000	0.000	16.610	480	3230	480	3230	52	340	100	256	"Y302"
0	0	0	5	5	1	"A-Raf"	"P10398"	4180	9360	80	10578	9658	3932	40	5156	5156	5188	561	10	73	63	0	502224	7.968	100000.000	100000.000	0.000	0.000	0.000	0.000	0.000	16.610	5422	4502	5422	4502	52	340	100	257	"Y302"
0	0	0	5	6	1	"A-Raf"	"P10398"	4670	9350	80	11308	10344	3740	36	5039	5039	5073	560	11	76	76	0	537889	9.413	100000.000	100000.000	0.000	0.000	0.000	0.000	0.000	16.610	6269	5305	6269	5305	52	340	100	258	"Y302"
0	0	0	5	7	1	"Cdk4"	"P11802"	5160	9350	200	4849	4928	698	14	4916	4916	5044	817	16	5	0	0	1557218	-0.142	100000.000	100000.000	0.000	0.000	0.000	0.000	0.000	16.610	-67	12	-67	12	316	2384	100	259	"S150"
0	0	0	5	8	1	"Cdk4"	"P11802"	5660	9350	200	4639	4767	484	10	4993	4993	5089	1880	36	0	0	0	1506221	-0.171	100000.000	100000.000	0.000	0.000	0.000	0.000	0.000	16.610	-354	-226	-354	-226	316	2384	100	260	"S150"
0	0	0	5	9	1	"Cdk4"	"P11802"	6160	9350	200	4727	4848	1991	41	4943	4943	4953	710	14	1	0	0	1531830	-0.148	100000.000	100000.000	0.000	0.000	0.000	0.000	0.000	16.610	-216	-95	-216	-95	316	2384	100	261	"S150"
0	0	0	5	1	2	"CREB "	"P16220"	2160	9990	200	5066	5145	749	14	5598	5598	5467	898	16	2	1	0	1625762	-0.359	100000.000	100000.000	0.000	0.000	0.000	0.000	0.000	16.610	-532	-453	-532	-453	316	2384	100	262	"S111"
0	0	0	5	2	2	"CREB "	"P16220"	2660	9990	200	4971	5013	539	10	5566	5566	5491	1158	21	0	0	0	1584045	-0.413	100000.000	100000.000	0.000	0.000	0.000	0.000	0.000	16.610	-595	-553	-595	-553	316	2384	100	263	"S111"
0	0	0	5	3	2	"CREB "	"P16220"	3160	9990	200	5065	5193	1079	20	5624	5624	5487	1063	19	0	0	0	1640963	-0.277	100000.000	100000.000	0.000	0.000	0.000	0.000	0.000	16.610	-559	-431	-559	-431	316	2384	100	264	"S111"
0	0	0	5	4	2	"DVL1"	"O14640"	3660	9990	200	5271	5321	657	12	5611	5611	5546	1718	30	0	0	0	1681564	-0.131	100000.000	100000.000	0.000	0.000	0.000	0.000	0.000	16.610	-340	-290	-340	-290	316	2384	100	265	"S679"
0	0	0	5	5	2	"DVL1"	"O14640"	4160	9990	200	5482	5356	696	12	5304	5304	5292	685	12	21	0	0	1692630	0.093	100000.000	100000.000	0.000	0.000	0.000	0.000	0.000	16.610	178	52	178	52	316	2384	100	266	"S679"
0	0	0	5	6	2	"DVL1"	"O14640"	4660	9990	200	5180	5389	1638	30	4928	4928	5050	625	12	47	9	0	1702823	0.542	100000.000	100000.000	0.000	0.000	0.000	0.000	0.000	16.610	252	461	252	461	316	2384	100	267	"S679"
0	0	0	5	7	2	"IFNAR1 "	"P17181"	5160	9990	100	5897	5872	812	13	4991	4991	5105	757	14	51	13	0	469732	1.013	100000.000	100000.000	0.000	0.000	0.000	0.000	0.000	16.610	906	881	906	881	80	560	100	268	"Y466"
0	0	0	5	8	2	"IFNAR1 "	"P17181"	5670	10000	110	5991	6037	462	7	5139	5139	5088	571	11	80	26	0	482964	1.662	100000.000	100000.000	0.000	0.000	0.000	0.000	0.000	16.610	852	898	852	898	80	656	100	269	"Y466"
0	0	0	5	9	2	"IFNAR1 "	"P17181"	6160	10000	200	5488	5580	1788	32	4711	4711	4843	791	16	48	6	0	1763233	0.932	100000.000	100000.000	0.000	0.000	0.000	0.000	0.000	16.610	777	869	777	869	316	2384	100	270	"Y466"
0	0	0	5	1	3	"Jak1 "	"P23458"	2170	10640	90	12160	11613	3914	33	5615	5615	5466	739	13	82	80	0	603854	8.318	100000.000	100000.000	0.000	0.000	0.000	0.000	0.000	16.610	6545	5998	6545	5998	52	420	100	271	"Y1034"
0	0	0	5	2	3	"Jak1 "	"P23458"	2660	10650	90	13603	20037	16859	84	5582	5582	5471	816	14	92	92	7	1041901	17.850	100000.000	100000.000	0.000	0.000	0.000	0.000	0.000	16.610	8021	14455	8021	14455	52	420	100	272	"Y1034"
0	0	0	5	3	3	"Jak1 "	"P23458"	3160	10650	90	10925	11194	5213	46	5593	5593	5618	1346	23	86	84	0	582084	4.143	100000.000	100000.000	0.000	0.000	0.000	0.000	0.000	16.610	5332	5601	5332	5601	52	420	100	273	"Y1034"
0	0	0	5	4	3	"Jun "	"P05412"	3660	10640	200	4641	4751	819	17	5378	5378	5361	896	16	2	0	0	1501444	-0.681	100000.000	100000.000	0.000	0.000	0.000	0.000	0.000	16.610	-737	-627	-737	-627	316	2384	100	274	"S63"
0	0	0	5	5	3	"Jun "	"P05412"	4160	10640	200	4404	4744	2598	54	5234	5234	5268	1094	20	1	1	0	1499151	-0.479	100000.000	100000.000	0.000	0.000	0.000	0.000	0.000	16.610	-830	-490	-830	-490	316	2384	100	275	"S63"
0	0	0	5	6	3	"Jun "	"P05412"	4660	10640	200	4095	4167	632	15	5016	5016	5108	769	15	2	0	0	1316808	-1.224	100000.000	100000.000	0.000	0.000	0.000	0.000	0.000	16.610	-921	-849	-921	-849	316	2384	100	276	"S63"
0	0	0	5	7	3	"Lck"	"P06239"	5170	10650	120	5519	5630	740	13	4824	4824	4990	698	13	50	24	0	675543	0.917	100000.000	100000.000	0.000	0.000	0.000	0.000	0.000	16.610	695	806	695	806	120	820	100	277	"Y192"
0	0	0	5	8	3	"Lck"	"P06239"	5650	10650	100	5671	5634	442	7	4772	4772	4868	675	13	67	16	0	450758	1.135	100000.000	100000.000	0.000	0.000	0.000	0.000	0.000	16.610	899	862	899	862	80	560	100	278	"Y192"
0	0	0	5	9	3	"Lck"	"P06239"	6160	10640	110	5562	5521	457	8	4705	4705	4823	739	15	61	5	0	441716	0.945	100000.000	100000.000	0.000	0.000	0.000	0.000	0.000	16.610	857	816	857	816	80	656	100	279	"Y192"
0	0	0	5	1	4	"Mlk3"	"Q16584"	2160	11280	200	5567	5595	1119	20	5322	5322	5319	1592	29	2	1	0	1768153	0.173	100000.000	100000.000	0.000	0.000	0.000	0.000	0.000	16.610	245	273	245	273	316	2384	100	280	"T277"
0	0	0	5	2	4	"Mlk3"	"Q16584"	2660	11280	200	5563	5463	635	11	5174	5174	5216	1069	20	2	0	0	1726344	0.231	100000.000	100000.000	0.000	0.000	0.000	0.000	0.000	16.610	389	289	389	289	316	2384	100	281	"T277"
0	0	0	5	3	4	"Mlk3"	"Q16584"	3160	11280	200	5572	5674	2335	41	5249	5249	5298	1129	21	3	0	0	1792979	0.333	100000.000	100000.000	0.000	0.000	0.000	0.000	0.000	16.610	323	425	323	425	316	2384	100	282	"T277"
0	0	0	5	4	4	"NFAT2 "	"O95644"	3650	11280	90	9192	10966	7059	64	5526	5526	5490	622	11	100	100	0	570251	8.804	100000.000	100000.000	0.000	0.000	0.000	0.000	0.000	16.610	3666	5440	3666	5440	52	420	100	283	"S245"
0	0	0	5	5	4	"NFAT2 "	"O95644"	4160	11290	110	8484	8399	998	11	5284	5284	5343	821	15	100	95	0	671911	3.722	100000.000	100000.000	0.000	0.000	0.000	0.000	0.000	16.610	3200	3115	3200	3115	80	656	100	284	"S245"
0	0	0	5	6	4	"NFAT2 "	"O95644"	4660	11300	100	7688	7865	1260	16	4975	4975	5136	638	12	98	98	0	629206	4.277	100000.000	100000.000	0.000	0.000	0.000	0.000	0.000	16.610	2713	2890	2713	2890	80	560	100	285	"S245"
0	0	0	5	7	4	"PI3-kinase p85 subunit beta"	"O00459"	5170	11290	80	8120	8098	1838	22	4952	4952	5129	1752	34	78	40	0	421108	1.695	100000.000	100000.000	0.000	0.000	0.000	0.000	0.000	16.610	3168	3146	3168	3146	52	340	100	286	"Y605"
0	0	0	5	8	4	"PI3-kinase p85 subunit beta"	"O00459"	5660	11300	70	7728	7762	801	10	4741	4741	4765	406	8	100	100	0	248371	7.382	100000.000	100000.000	0.000	0.000	0.000	0.000	0.000	16.610	2987	3021	2987	3021	32	236	100	287	"Y605"
0	0	0	5	9	4	"PI3-kinase p85 subunit beta"	"O00459"	6160	11300	80	7114	6954	962	13	4725	4725	4827	582	12	90	88	0	361602	3.655	100000.000	100000.000	0.000	0.000	0.000	0.000	0.000	16.610	2389	2229	2389	2229	52	340	100	288	"Y605"
0	0	0	5	1	5	"PDGFRb"	"P09619"	2160	11910	200	5204	5309	917	17	5041	5041	5123	1098	21	13	5	0	1677512	0.169	100000.000	100000.000	0.000	0.000	0.000	0.000	0.000	16.610	163	268	163	268	316	2384	100	289	"Y740"
0	0	0	5	2	5	"PDGFRb"	"P09619"	2660	11920	100	5306	5436	1024	18	4795	4795	4971	610	12	42	20	0	434862	0.762	100000.000	100000.000	0.000	0.000	0.000	0.000	0.000	16.610	511	641	511	641	80	560	100	290	"Y740"
0	0	0	5	3	5	"PDGFRb"	"P09619"	3150	11930	110	5378	5428	580	10	4954	4954	5081	694	13	30	5	0	434240	0.500	100000.000	100000.000	0.000	0.000	0.000	0.000	0.000	16.610	424	474	424	474	80	656	100	291	"Y740"
0	0	0	5	4	5	"Rack1"	"P63244"	3660	11940	160	6453	6737	2500	37	5245	5245	5310	1068	20	59	12	0	1401302	1.336	100000.000	100000.000	0.000	0.000	0.000	0.000	0.000	16.610	1208	1492	1208	1492	208	1512	100	292	"Y194"
0	0	0	5	5	5	"Rack1"	"P63244"	4160	11930	160	6569	6480	797	12	5183	5183	5246	869	16	62	35	0	1347820	1.420	100000.000	100000.000	0.000	0.000	0.000	0.000	0.000	16.610	1386	1297	1386	1297	208	1512	100	293	"Y194"
0	0	0	5	6	5	"Rack1"	"P63244"	4660	11930	170	6220	6364	982	15	4938	4938	5098	859	16	69	37	0	1323696	1.474	100000.000	100000.000	0.000	0.000	0.000	0.000	0.000	16.610	1282	1426	1282	1426	208	1660	100	294	"Y194"
0	0	0	5	7	5	"SEK1 "	"P45985"	5150	11930	200	5089	5096	619	12	5064	5064	5175	1291	24	0	0	0	1610305	-0.061	100000.000	100000.000	0.000	0.000	0.000	0.000	0.000	16.610	25	32	25	32	316	2384	100	295	"T261"
0	0	0	5	8	5	"SEK1 "	"P45985"	5650	11930	200	5056	5012	520	10	5185	5185	5100	748	14	1	0	0	1583646	-0.118	100000.000	100000.000	0.000	0.000	0.000	0.000	0.000	16.610	-129	-173	-129	-173	316	2384	100	296	"T261"
0	0	0	5	9	5	"SEK1 "	"P45985"	6150	11940	200	5145	5116	480	9	5183	5183	5121	725	14	1	0	0	1616618	-0.007	100000.000	100000.000	0.000	0.000	0.000	0.000	0.000	16.610	-38	-67	-38	-67	316	2384	100	297	"T261"
0	0	0	5	1	6	"Smad3 "	"P84022"	2150	12570	120	5779	5790	859	14	4900	4900	5054	864	17	50	12	0	694759	0.852	100000.000	100000.000	0.000	0.000	0.000	0.000	0.000	16.610	879	890	879	890	120	820	100	298	"S423"
0	0	0	5	2	6	"Smad3 "	"P84022"	2650	12570	90	5617	5710	748	13	4810	4810	4911	490	9	80	23	0	296914	1.631	100000.000	100000.000	0.000	0.000	0.000	0.000	0.000	16.610	807	900	807	900	52	420	100	299	"S423"
0	0	0	5	3	6	"Smad3 "	"P84022"	3150	12560	90	5868	6232	1866	29	4940	4940	5066	584	11	82	30	0	324052	1.997	100000.000	100000.000	0.000	0.000	0.000	0.000	0.000	16.610	928	1292	928	1292	52	420	100	300	"S423"
0	0	0	5	4	6	"TBK1 "	"Q9UHD2"	3660	12560	100	17822	17176	5559	32	5048	5048	5192	843	16	92	91	0	1374118	14.216	100000.000	100000.000	0.000	0.000	0.000	0.000	0.000	16.610	12774	12128	12774	12128	80	560	100	301	"S172"
0	0	0	5	5	6	"TBK1 "	"Q9UHD2"	4140	12560	90	17766	18583	5860	31	5286	5286	5304	869	16	100	100	0	966319	15.281	100000.000	100000.000	0.000	0.000	0.000	0.000	0.000	16.610	12480	13297	12480	13297	52	420	100	302	"S172"
0	0	0	5	6	6	"TBK1 "	"Q9UHD2"	4650	12570	80	17646	17516	2676	15	5335	5335	5233	794	15	98	98	0	910849	15.470	100000.000	100000.000	0.000	0.000	0.000	0.000	0.000	16.610	12311	12181	12311	12181	52	340	100	303	"S172"
0	0	0	5	7	6	"TrKA"	"P04629"	5150	12580	110	15440	14954	5740	38	5334	5334	5244	1375	26	88	86	0	1196339	7.062	100000.000	100000.000	0.000	0.000	0.000	0.000	0.000	16.610	10106	9620	10106	9620	80	656	100	304	"Y496"
0	0	0	5	8	6	"TrKA"	"P04629"	5650	12590	110	16126	15755	2874	18	5221	5221	5242	853	16	97	97	0	1260393	12.325	100000.000	100000.000	0.000	0.000	0.000	0.000	0.000	16.610	10905	10534	10905	10534	80	656	100	305	"Y496"
0	0	0	5	9	6	"TrKA"	"P04629"	6150	12580	120	14845	13324	3914	29	5232	5232	5181	452	8	90	86	0	1598844	18.015	100000.000	100000.000	0.000	0.000	0.000	0.000	0.000	16.610	9613	8092	9613	8092	120	820	100	306	"Y496"
-75	0	0	5	1	7	"empty"	"empty"	2150	13200	200	4618	4900	1940	39	4672	4672	4836	1525	31	2	0	0	1548356	0.042	100000.000	100000.000	0.000	0.000	0.000	0.000	0.000	16.610	-54	228	-54	228	316	2384	100	307	"empty"
-75	0	0	5	2	7	"empty"	"empty"	2650	13200	200	4647	4712	435	9	4742	4742	4801	498	10	7	1	0	1489024	-0.179	100000.000	100000.000	0.000	0.000	0.000	0.000	0.000	16.610	-95	-30	-95	-30	316	2384	100	308	"empty"
-75	0	0	5	3	7	"empty"	"empty"	3150	13200	200	4917	5059	792	15	4844	4844	5027	1676	33	2	0	0	1598545	0.019	100000.000	100000.000	0.000	0.000	0.000	0.000	0.000	16.610	73	215	73	215	316	2384	100	309	"empty"
-75	0	0	5	4	7	"empty"	"empty"	3650	13200	200	5159	5148	581	11	5133	5133	5208	668	12	12	0	0	1626921	-0.090	100000.000	100000.000	0.000	0.000	0.000	0.000	0.000	16.610	26	15	26	15	316	2384	100	310	"empty"
-75	0	0	5	5	7	"empty"	"empty"	4150	13200	200	5375	5280	665	12	5269	5269	5289	1079	20	1	0	0	1668345	-0.008	100000.000	100000.000	0.000	0.000	0.000	0.000	0.000	16.610	106	11	106	11	316	2384	100	311	"empty"
-75	0	0	5	6	7	"empty"	"empty"	4650	13200	200	5243	5222	605	11	5242	5242	5273	1006	19	0	0	0	1650126	-0.051	100000.000	100000.000	0.000	0.000	0.000	0.000	0.000	16.610	1	-20	1	-20	316	2384	100	312	"empty"
-75	0	0	5	7	7	"empty"	"empty"	5150	13200	200	5421	5365	431	8	5437	5437	5363	901	16	0	0	0	1695192	0.002	100000.000	100000.000	0.000	0.000	0.000	0.000	0.000	16.610	-16	-72	-16	-72	316	2384	100	313	"empty"
-75	0	0	5	8	7	"empty"	"empty"	5650	13200	200	5384	5384	968	17	5407	5407	5423	909	16	0	0	0	1701187	-0.043	100000.000	100000.000	0.000	0.000	0.000	0.000	0.000	16.610	-23	-23	-23	-23	316	2384	100	314	"empty"
-75	0	0	5	9	7	"empty"	"empty"	6150	13200	200	5221	5201	271	5	5257	5257	5231	412	7	2	0	0	1643590	-0.073	100000.000	100000.000	0.000	0.000	0.000	0.000	0.000	16.610	-36	-56	-36	-56	316	2384	100	315	"empty"
0	0	0	6	1	1	"PLCG2"	"P16885"	6690	9360	110	7146	7370	867	11	4797	4797	4863	612	12	98	97	0	589571	4.096	100000.000	100000.000	0.000	0.000	0.000	0.000	0.000	16.610	2349	2573	2349	2573	80	656	100	316	"Y753"
0	0	0	6	2	1	"PLCG2"	"P16885"	7190	9360	110	7065	7031	726	10	4779	4779	4800	505	10	98	96	0	562489	4.418	100000.000	100000.000	0.000	0.000	0.000	0.000	0.000	16.610	2286	2252	2286	2252	80	656	100	317	"Y753"
0	0	0	6	3	1	"PLCG2"	"P16885"	7690	9370	110	7390	7257	891	12	4973	4973	4935	1181	23	96	52	0	580524	1.966	100000.000	100000.000	0.000	0.000	0.000	0.000	0.000	16.610	2417	2284	2417	2284	80	656	100	318	"Y753"
0	0	0	6	4	1	"pyk2"	"Q14289"	8190	9360	150	18127	17248	3367	19	5021	5021	4987	1057	21	94	94	0	2690663	11.600	100000.000	100000.000	0.000	0.000	0.000	0.000	0.000	16.610	13106	12227	13106	12227	156	1272	100	319	"Y402"
0	0	0	6	5	1	"pyk2"	"Q14289"	8690	9370	160	16607	15247	4297	28	4773	4773	4727	917	19	89	89	0	3171443	11.472	100000.000	100000.000	0.000	0.000	0.000	0.000	0.000	16.610	11834	10474	11834	10474	208	1512	100	320	"Y402"
0	0	0	6	6	1	"pyk2"	"Q14289"	9190	9370	160	16354	15618	3939	25	4730	4730	4674	440	9	95	93	0	3248469	24.873	100000.000	100000.000	0.000	0.000	0.000	0.000	0.000	16.610	11624	10888	11624	10888	208	1512	100	321	"Y402"
0	0	0	6	7	1	"STAM2"	"Q92783"	9690	9380	180	9848	9542	1537	16	4599	4599	4562	427	9	95	95	0	2442736	11.663	100000.000	100000.000	0.000	0.000	0.000	0.000	0.000	16.610	5249	4943	5249	4943	256	1924	100	322	"Y371"
0	0	0	6	8	1	"STAM2"	"Q92783"	10190	9370	170	9357	9296	854	9	4574	4574	4502	444	9	100	100	0	1933480	10.797	100000.000	100000.000	0.000	0.000	0.000	0.000	0.000	16.610	4783	4722	4783	4722	208	1660	100	323	"Y371"
0	0	0	6	9	1	"STAM2"	"Q92783"	10690	9370	170	9162	9016	1219	13	4437	4437	4389	431	9	96	96	0	1875256	10.735	100000.000	100000.000	0.000	0.000	0.000	0.000	0.000	16.610	4725	4579	4725	4579	208	1660	100	324	"Y371"
0	0	0	6	1	2	"STAT3 "	"P40763"	6690	10000	120	8770	8489	1560	18	4786	4786	4961	1111	22	88	86	0	1018634	3.176	100000.000	100000.000	0.000	0.000	0.000	0.000	0.000	16.610	3984	3703	3984	3703	120	820	100	325	"Y705"
0	0	0	6	2	2	"STAT3 "	"P40763"	7190	10000	130	10001	9805	2025	20	4765	4765	4904	1317	26	97	94	0	1176556	3.721	100000.000	100000.000	0.000	0.000	0.000	0.000	0.000	16.610	5236	5040	5236	5040	120	940	100	326	"Y705"
0	0	0	6	3	2	"STAT3 "	"P40763"	7690	10010	140	8270	8183	2123	25	4953	4953	4831	519	10	82	80	0	1276526	6.459	100000.000	100000.000	0.000	0.000	0.000	0.000	0.000	16.610	3317	3230	3317	3230	156	1140	100	327	"Y705"
0	0	0	6	4	2	"STMN1"	"P16949"	8180	10000	200	4794	4809	532	11	4979	4979	4899	534	10	6	0	0	1519634	-0.169	100000.000	100000.000	0.000	0.000	0.000	0.000	0.000	16.610	-185	-170	-185	-170	316	2384	100	328	"S15"
0	0	0	6	5	2	"STMN1"	"P16949"	8680	10000	200	4651	4698	787	16	4873	4873	4810	437	9	5	0	0	1484444	-0.256	100000.000	100000.000	0.000	0.000	0.000	0.000	0.000	16.610	-222	-175	-222	-175	316	2384	100	329	"S15"
0	0	0	6	6	2	"STMN1"	"P16949"	9180	10010	200	4385	4383	365	8	4815	4815	4762	788	16	0	0	0	1384924	-0.481	100000.000	100000.000	0.000	0.000	0.000	0.000	0.000	16.610	-430	-432	-430	-432	316	2384	100	330	"S15"
0	0	0	6	7	2	"4E-BP1 "	"Q13541"	9680	10010	200	4302	4322	423	9	4721	4721	4655	513	11	0	0	0	1365713	-0.649	100000.000	100000.000	0.000	0.000	0.000	0.000	0.000	16.610	-419	-399	-419	-399	316	2384	100	331	"S64"
0	0	0	6	8	2	"4E-BP1 "	"Q13541"	10180	10010	200	4247	4276	518	12	4638	4638	4566	474	10	2	0	0	1351207	-0.612	100000.000	100000.000	0.000	0.000	0.000	0.000	0.000	16.610	-391	-362	-391	-362	316	2384	100	332	"S64"
0	0	0	6	9	2	"4E-BP1 "	"Q13541"	10680	10010	200	4356	4370	541	12	4445	4445	4432	410	9	21	1	0	1380793	-0.151	100000.000	100000.000	0.000	0.000	0.000	0.000	0.000	16.610	-89	-75	-89	-75	316	2384	100	333	"S64"
0	0	0	6	1	3	"Tgfbr2"	"P37173"	6690	10640	200	4228	4289	537	12	4895	4895	4946	620	12	3	0	0	1355186	-1.060	100000.000	100000.000	0.000	0.000	0.000	0.000	0.000	16.610	-667	-606	-667	-606	316	2384	100	334	"Y336"
0	0	0	6	2	3	"Tgfbr2"	"P37173"	7190	10640	200	4283	4398	664	15	4851	4851	4839	560	11	5	0	0	1389610	-0.787	100000.000	100000.000	0.000	0.000	0.000	0.000	0.000	16.610	-568	-453	-568	-453	316	2384	100	335	"Y336"
0	0	0	6	3	3	"Tgfbr2"	"P37173"	7690	10640	200	4392	4461	505	11	4978	4978	5246	4269	81	0	0	0	1409587	-0.184	100000.000	100000.000	0.000	0.000	0.000	0.000	0.000	16.610	-586	-517	-586	-517	316	2384	100	336	"Y336"
0	0	0	6	4	3	"Bid "	"P55957"	8190	10650	80	7122	7035	1020	14	5082	5082	4965	496	9	88	80	0	365838	4.173	100000.000	100000.000	0.000	0.000	0.000	0.000	0.000	16.610	2040	1953	2040	1953	52	340	100	337	"T54"
0	0	0	6	5	3	"Bid "	"P55957"	8680	10650	150	5112	5606	1163	20	4856	4856	4800	806	16	25	24	0	874608	1.000	100000.000	100000.000	0.000	0.000	0.000	0.000	0.000	16.610	256	750	256	750	156	1272	100	338	"T54"
0	0	0	6	6	3	"Bid "	"P55957"	9180	10650	150	5090	5502	1020	18	4830	4830	4779	601	12	30	23	0	858382	1.203	100000.000	100000.000	0.000	0.000	0.000	0.000	0.000	16.610	260	672	260	672	156	1272	100	339	"T54"
0	0	0	6	7	3	"caveolin-1"	"Q03135"	9680	10650	160	4825	4838	621	12	4738	4738	4663	435	9	8	1	0	1006381	0.402	100000.000	100000.000	0.000	0.000	0.000	0.000	0.000	16.610	87	100	87	100	208	1512	100	340	"Y6"
0	0	0	6	8	3	"caveolin-1"	"Q03135"	10180	10650	200	4689	4674	412	8	4559	4559	4502	449	9	16	2	0	1476969	0.383	100000.000	100000.000	0.000	0.000	0.000	0.000	0.000	16.610	130	115	130	115	316	2384	100	341	"Y6"
0	0	0	6	9	3	"caveolin-1"	"Q03135"	10680	10660	200	4441	5693	8129	142	4447	4447	4431	463	10	12	3	0	1799027	2.726	100000.000	100000.000	0.000	0.000	0.000	0.000	0.000	16.610	-6	1246	-6	1246	316	2384	100	342	"Y6"
0	0	0	6	1	4	"CDK2"	"P24941"	6680	11290	120	7284	7225	803	11	4733	4733	4816	505	10	95	93	0	866999	4.770	100000.000	100000.000	0.000	0.000	0.000	0.000	0.000	16.610	2551	2492	2551	2492	120	820	100	343	"Y14"
0	0	0	6	2	4	"CDK2"	"P24941"	7180	11290	110	6840	7020	613	8	4833	4833	4784	503	10	100	100	0	561619	4.445	100000.000	100000.000	0.000	0.000	0.000	0.000	0.000	16.610	2007	2187	2007	2187	80	656	100	344	"Y14"
0	0	0	6	3	4	"CDK2"	"P24941"	7680	11300	130	7466	7256	1057	14	5043	5043	4943	634	12	93	85	0	870668	3.648	100000.000	100000.000	0.000	0.000	0.000	0.000	0.000	16.610	2423	2213	2423	2213	120	940	100	345	"Y14"
0	0	0	6	4	4	"Fos "	"P01100"	8170	11290	200	5066	5036	454	9	5030	5030	4859	571	11	4	0	0	1591230	0.310	100000.000	100000.000	0.000	0.000	0.000	0.000	0.000	16.610	36	6	36	6	316	2384	100	346	"S362"
0	0	0	6	5	4	"Fos "	"P01100"	8670	11300	200	5050	5021	549	10	4819	4819	4807	1060	22	0	0	0	1586582	0.202	100000.000	100000.000	0.000	0.000	0.000	0.000	0.000	16.610	231	202	231	202	316	2384	100	347	"S362"
0	0	0	6	6	4	"Fos "	"P01100"	9170	11300	200	4978	4976	297	5	4699	4699	4709	605	12	13	0	0	1572448	0.441	100000.000	100000.000	0.000	0.000	0.000	0.000	0.000	16.610	279	277	279	277	316	2384	100	348	"S362"
0	0	0	6	7	4	"Grb2"	"P62993"	9680	11310	100	7329	7458	3689	49	4711	4711	4890	2339	47	65	3	0	596621	1.098	100000.000	100000.000	0.000	0.000	0.000	0.000	0.000	16.610	2618	2747	2618	2747	80	560	100	349	"Y37"
0	0	0	6	8	4	"Grb2"	"P62993"	10170	11310	90	7078	6834	679	9	4725	4725	4639	448	9	96	96	0	355346	4.900	100000.000	100000.000	0.000	0.000	0.000	0.000	0.000	16.610	2353	2109	2353	2109	52	420	100	350	"Y37"
0	0	0	6	9	4	"Grb2"	"P62993"	10650	11360	150	4885	5221	1082	20	4530	4530	4491	446	9	46	32	0	814551	1.637	100000.000	100000.000	0.000	0.000	0.000	0.000	0.000	16.610	355	691	355	691	156	1272	100	351	"Y37"
0	0	0	6	1	5	"IL4R "	"P24394"	6690	11940	170	10287	10257	969	9	5030	5030	5006	579	11	100	99	0	2133527	9.069	100000.000	100000.000	0.000	0.000	0.000	0.000	0.000	16.610	5257	5227	5257	5227	208	1660	100	352	"Y713"
0	0	0	6	2	5	"IL4R "	"P24394"	7180	11940	200	8853	8523	1837	21	4926	4926	4864	810	16	89	87	0	2693288	4.517	100000.000	100000.000	0.000	0.000	0.000	0.000	0.000	16.610	3927	3597	3927	3597	316	2384	100	353	"Y713"
0	0	0	6	3	5	"IL4R "	"P24394"	7680	11930	170	8304	8266	971	11	4920	4920	4845	614	12	99	99	0	1719238	5.572	100000.000	100000.000	0.000	0.000	0.000	0.000	0.000	16.610	3384	3346	3384	3346	208	1660	100	354	"Y713"
0	0	0	6	4	5	"IRAK4"	"P51617"	8180	11940	170	11460	11249	2590	23	4945	4945	4842	725	14	97	97	0	2339811	8.837	100000.000	100000.000	0.000	0.000	0.000	0.000	0.000	16.610	6515	6304	6515	6304	208	1660	100	355	"T208"
0	0	0	6	5	5	"IRAK4"	"P51617"	8680	11950	160	10880	11407	5791	50	4639	4639	4706	1062	22	97	96	0	2372604	6.310	100000.000	100000.000	0.000	0.000	0.000	0.000	0.000	16.610	6241	6768	6241	6768	208	1512	100	356	"T208"
0	0	0	6	6	5	"IRAK4"	"P51617"	9190	11950	140	10396	10498	790	7	4543	4543	4619	560	12	100	100	0	1637734	10.498	100000.000	100000.000	0.000	0.000	0.000	0.000	0.000	16.610	5853	5955	5853	5955	156	1140	100	357	"T208"
0	0	0	6	7	5	"LDLRAP1"	"Q5SW96"	9680	11940	200	4290	4409	1308	29	4560	4560	4571	425	9	9	0	0	1393354	-0.381	100000.000	100000.000	0.000	0.000	0.000	0.000	0.000	16.610	-270	-151	-270	-151	316	2384	100	358	"S186"
0	0	0	6	8	5	"LDLRAP1"	"Q5SW96"	10180	11940	200	4373	4413	893	20	4517	4517	4519	613	13	4	1	0	1394535	-0.173	100000.000	100000.000	0.000	0.000	0.000	0.000	0.000	16.610	-144	-104	-144	-104	316	2384	100	359	"S186"
0	0	0	6	9	5	"LDLRAP1"	"Q5SW96"	10680	11950	200	4456	4384	409	9	4443	4443	4438	494	11	6	0	0	1385359	-0.109	100000.000	100000.000	0.000	0.000	0.000	0.000	0.000	16.610	13	-59	13	-59	316	2384	100	360	"S186"
0	0	0	6	1	6	"MAPK14"	"Q16539"	6680	12560	120	6938	6595	940	14	5183	5183	5068	601	11	80	69	0	791422	2.541	100000.000	100000.000	0.000	0.000	0.000	0.000	0.000	16.610	1755	1412	1755	1412	120	820	100	361	"T179"
0	0	0	6	2	6	"MAPK14"	"Q16539"	7180	12580	120	6320	6376	1683	26	4957	4957	4855	896	18	70	26	0	765169	1.698	100000.000	100000.000	0.000	0.000	0.000	0.000	0.000	16.610	1363	1419	1363	1419	120	820	100	362	"T179"
0	0	0	6	3	6	"MAPK14"	"Q16539"	7680	12580	120	5708	6002	845	14	4828	4828	4812	611	12	62	44	0	720199	1.948	100000.000	100000.000	0.000	0.000	0.000	0.000	0.000	16.610	880	1174	880	1174	120	820	100	363	"T179"
0	0	0	6	4	6	"Met "	"P08581"	8180	12590	80	6212	6241	691	11	4791	4791	4775	560	11	92	67	0	324523	2.618	100000.000	100000.000	0.000	0.000	0.000	0.000	0.000	16.610	1421	1450	1421	1450	52	340	100	364	"Y1003"
0	0	0	6	5	6	"Met "	"P08581"	8680	12590	80	5825	5960	777	13	4534	4534	4567	385	8	88	88	0	309909	3.618	100000.000	100000.000	0.000	0.000	0.000	0.000	0.000	16.610	1291	1426	1291	1426	52	340	100	365	"Y1003"
0	0	0	6	6	6	"Met "	"P08581"	9180	12590	70	5947	5997	584	9	4503	4503	4506	335	7	100	93	0	191908	4.451	100000.000	100000.000	0.000	0.000	0.000	0.000	0.000	16.610	1444	1494	1444	1494	32	236	100	366	"Y1003"
0	0	0	6	7	6	"p53 "	"P04637"	9680	12600	70	5654	5603	666	11	4362	4362	4506	474	10	84	62	0	179295	2.314	100000.000	100000.000	0.000	0.000	0.000	0.000	0.000	16.610	1292	1241	1292	1241	32	236	100	367	"S15"
0	0	0	6	8	6	"p53 "	"P04637"	10180	12580	80	5360	5520	804	14	4455	4455	4505	499	11	75	42	0	287044	2.034	100000.000	100000.000	0.000	0.000	0.000	0.000	0.000	16.610	905	1065	905	1065	52	340	100	368	"S15"
0	0	0	6	9	6	"p53 "	"P04637"	10680	12580	200	4683	4747	731	15	4559	4559	4570	1173	25	8	0	0	1500124	0.151	100000.000	100000.000	0.000	0.000	0.000	0.000	0.000	16.610	124	188	124	188	316	2384	100	369	"S15"
-75	0	0	6	1	7	"empty"	"empty"	6680	13200	200	5089	5038	419	8	5133	5133	5076	577	11	2	0	0	1591914	-0.066	100000.000	100000.000	0.000	0.000	0.000	0.000	0.000	16.610	-44	-95	-44	-95	316	2384	100	370	"empty"
-75	0	0	6	2	7	"empty"	"empty"	7180	13200	200	4926	4803	562	11	4971	4971	4902	893	18	0	0	0	1517823	-0.111	100000.000	100000.000	0.000	0.000	0.000	0.000	0.000	16.610	-45	-168	-45	-168	316	2384	100	371	"empty"
-75	0	0	6	3	7	"empty"	"empty"	7680	13200	200	4790	4792	645	13	4795	4795	4806	875	18	2	0	0	1514394	-0.016	100000.000	100000.000	0.000	0.000	0.000	0.000	0.000	16.610	-5	-3	-5	-3	316	2384	100	372	"empty"
-75	0	0	6	4	7	"empty"	"empty"	8180	13200	200	4646	4728	483	10	4635	4635	4745	643	13	16	0	0	1493924	-0.026	100000.000	100000.000	0.000	0.000	0.000	0.000	0.000	16.610	11	93	11	93	316	2384	100	373	"empty"
-75	0	0	6	5	7	"empty"	"empty"	8680	13200	200	4505	4557	382	8	4550	4550	4612	506	10	12	0	0	1440040	-0.109	100000.000	100000.000	0.000	0.000	0.000	0.000	0.000	16.610	-45	7	-45	7	316	2384	100	374	"empty"
-75	0	0	6	6	7	"empty"	"empty"	9180	13200	200	4457	4466	293	6	4479	4479	4504	296	6	14	2	0	1411376	-0.128	100000.000	100000.000	0.000	0.000	0.000	0.000	0.000	16.610	-22	-13	-22	-13	316	2384	100	375	"empty"
0	0	0	6	7	7	"GLQAWPGEAIPQFLG_100"	"GLQAWPGEAIPQFLG_100"	9690	13220	90	5953	5995	865	14	4435	4435	4525	620	13	86	71	0	311716	2.371	100000.000	100000.000	0.000	0.000	0.000	0.000	0.000	16.610	1518	1560	1518	1560	52	420	100	376	"GLQAWPGEAIPQFLG_100"
0	0	0	6	8	7	"GLQAWPGEAIPQFLG_100"	"GLQAWPGEAIPQFLG_100"	10180	13230	80	6078	6080	609	10	4471	4471	4500	431	9	98	86	0	316153	3.666	100000.000	100000.000	0.000	0.000	0.000	0.000	0.000	16.610	1607	1609	1607	1609	52	340	100	377	"GLQAWPGEAIPQFLG_100"
0	0	0	6	9	7	"GLQAWPGEAIPQFLG_100"	"GLQAWPGEAIPQFLG_100"	10680	13230	90	6015	5889	846	14	4437	4437	4469	419	9	84	82	0	306247	3.389	100000.000	100000.000	0.000	0.000	0.000	0.000	0.000	16.610	1578	1452	1578	1452	52	420	100	378	"GLQAWPGEAIPQFLG_100"
0	0	0	7	1	1	"JAK2"	"O60674"	11210	9360	120	4684	5338	1679	31	4346	4346	4337	382	8	47	29	0	640522	2.620	100000.000	100000.000	0.000	0.000	0.000	0.000	0.000	16.610	338	992	338	992	120	820	100	379	"Y813"
0	0	0	7	2	1	"JAK2"	"O60674"	11710	9370	130	4580	5422	1955	36	4403	4403	4400	433	9	36	28	0	650616	2.360	100000.000	100000.000	0.000	0.000	0.000	0.000	0.000	16.610	177	1019	177	1019	120	940	100	380	"Y813"
0	0	0	7	3	1	"JAK2"	"O60674"	12220	9350	130	4445	5376	1855	34	4319	4319	4342	338	7	35	29	0	645102	3.059	100000.000	100000.000	0.000	0.000	0.000	0.000	0.000	16.610	126	1057	126	1057	120	940	100	381	"Y813"
0	0	0	7	4	1	"Jun "	"P05412"	12740	9380	200	3839	3917	570	14	4320	4320	4385	693	15	1	0	0	1237901	-0.675	100000.000	100000.000	0.000	0.000	0.000	0.000	0.000	16.610	-481	-403	-481	-403	316	2384	100	382	"S73"
0	0	0	7	5	1	"Jun "	"P05412"	13240	9380	200	3952	3952	530	13	4319	4319	4367	406	9	5	1	0	1248708	-1.022	100000.000	100000.000	0.000	0.000	0.000	0.000	0.000	16.610	-367	-367	-367	-367	316	2384	100	383	"S73"
0	0	0	7	6	1	"Jun "	"P05412"	13730	9380	200	3983	4072	1807	44	4344	4344	4379	453	10	9	1	0	1286715	-0.678	100000.000	100000.000	0.000	0.000	0.000	0.000	0.000	16.610	-361	-272	-361	-272	316	2384	100	384	"S73"
0	0	0	7	7	1	"Kit "	"P10721"	14230	9380	80	8229	8146	1098	13	4371	4371	4478	1001	22	96	94	0	423615	3.664	100000.000	100000.000	0.000	0.000	0.000	0.000	0.000	16.610	3858	3775	3858	3775	52	340	100	385	"Y936"
0	0	0	7	8	1	"Kit "	"P10721"	14730	9390	90	8107	7828	2251	28	4365	4365	4343	326	7	90	86	0	407055	10.690	100000.000	100000.000	0.000	0.000	0.000	0.000	0.000	16.610	3742	3463	3742	3463	52	420	100	386	"Y936"
0	0	0	7	9	1	"Kit "	"P10721"	15240	9400	100	7575	6936	1689	24	4062	4062	4108	452	11	80	77	0	554840	6.257	100000.000	100000.000	0.000	0.000	0.000	0.000	0.000	16.610	3513	2874	3513	2874	80	560	100	387	"Y936"
0	0	0	7	1	2	"Mnk1"	"Q9BUB5"	11240	10020	70	5367	5423	317	5	4573	4573	4575	1126	24	15	0	0	173527	0.753	100000.000	100000.000	0.000	0.000	0.000	0.000	0.000	16.610	794	850	794	850	32	236	100	388	"T250"
0	0	0	7	2	2	"Mnk1"	"Q9BUB5"	11730	10020	70	5434	5410	433	8	4539	4539	4489	419	9	78	56	0	173109	2.198	100000.000	100000.000	0.000	0.000	0.000	0.000	0.000	16.610	895	871	895	871	32	236	100	389	"T250"
0	0	0	7	3	2	"Mnk1"	"Q9BUB5"	12230	10030	70	5635	5518	374	6	4506	4506	4498	295	6	96	84	0	176589	3.458	100000.000	100000.000	0.000	0.000	0.000	0.000	0.000	16.610	1129	1012	1129	1012	32	236	100	390	"T250"
0	0	0	7	4	2	"NFAT3"	"Q14934"	12740	10010	90	13649	11403	4245	37	4576	4576	4544	355	7	78	76	0	592945	19.321	100000.000	100000.000	0.000	0.000	0.000	0.000	0.000	16.610	9073	6827	9073	6827	52	420	100	391	"S676"
0	0	0	7	5	2	"NFAT3"	"Q14934"	13230	10010	130	5196	7712	4273	55	4443	4443	4479	819	18	44	35	0	925382	3.947	100000.000	100000.000	0.000	0.000	0.000	0.000	0.000	16.610	753	3269	753	3269	120	940	100	392	"S676"
0	0	0	7	6	2	"NFAT3"	"Q14934"	13730	10020	90	13536	12610	2980	23	4520	4520	4532	702	15	94	92	0	655741	11.507	100000.000	100000.000	0.000	0.000	0.000	0.000	0.000	16.610	9016	8090	9016	8090	52	420	100	393	"S676"
0	0	0	7	7	2	"PIK3R1 "	"P27986"	14230	10020	150	7833	7677	1297	16	4444	4444	4479	900	20	92	89	0	1197604	3.553	100000.000	100000.000	0.000	0.000	0.000	0.000	0.000	16.610	3389	3233	3389	3233	156	1272	100	394	"Y528"
0	0	0	7	8	2	"PIK3R1 "	"P27986"	14730	10020	140	7623	8252	5686	68	4439	4439	4458	954	21	92	90	0	1287296	3.977	100000.000	100000.000	0.000	0.000	0.000	0.000	0.000	16.610	3184	3813	3184	3813	156	1140	100	395	"Y528"
0	0	0	7	9	2	"PIK3R1 "	"P27986"	15230	10030	150	7271	7075	1015	14	4292	4292	4302	377	8	94	92	0	1103735	7.355	100000.000	100000.000	0.000	0.000	0.000	0.000	0.000	16.610	2979	2783	2979	2783	156	1272	100	396	"Y528"
0	0	0	7	1	3	"p67phox"	"P19878"	11250	10660	200	4204	4302	559	12	4301	4301	4339	438	10	20	1	0	1359307	-0.084	100000.000	100000.000	0.000	0.000	0.000	0.000	0.000	16.610	-97	1	-97	1	316	2384	100	397	"S208"
0	0	0	7	2	3	"p67phox"	"P19878"	11750	10670	90	4462	4521	484	10	4360	4360	4393	354	8	28	3	0	235093	0.362	100000.000	100000.000	0.000	0.000	0.000	0.000	0.000	16.610	102	161	102	161	52	420	100	398	"S208"
0	0	0	7	3	3	"p67phox"	"P19878"	12240	10670	200	4385	4439	957	21	4443	4443	4446	584	13	3	0	0	1402681	-0.012	100000.000	100000.000	0.000	0.000	0.000	0.000	0.000	16.610	-58	-4	-58	-4	316	2384	100	399	"S208"
0	0	0	7	4	3	"PDK1"	"O15530"	12740	10670	90	5251	5319	1236	23	4412	4412	4451	300	6	82	67	0	276586	2.893	100000.000	100000.000	0.000	0.000	0.000	0.000	0.000	16.610	839	907	839	907	52	420	100	400	"S241"
0	0	0	7	5	3	"PDK1"	"O15530"	13240	10680	80	5363	5398	423	7	4290	4290	4389	390	8	94	80	0	280716	2.587	100000.000	100000.000	0.000	0.000	0.000	0.000	0.000	16.610	1073	1108	1073	1108	52	340	100	401	"S241"
0	0	0	7	6	3	"PDK1"	"O15530"	13730	10660	80	5449	5441	520	9	4476	4476	4483	340	7	90	69	0	282947	2.818	100000.000	100000.000	0.000	0.000	0.000	0.000	0.000	16.610	973	965	973	965	52	340	100	402	"S241"
0	0	0	7	7	3	"Ripk1"	"Q13546"	14220	10670	100	4926	4899	383	7	4460	4460	4527	619	13	30	0	0	391901	0.601	100000.000	100000.000	0.000	0.000	0.000	0.000	0.000	16.610	466	439	466	439	80	560	100	403	"Y384"
0	0	0	7	8	3	"Ripk1"	"Q13546"	14730	10680	110	4972	5043	434	8	4569	4569	4570	676	14	35	2	0	403406	0.700	100000.000	100000.000	0.000	0.000	0.000	0.000	0.000	16.610	403	474	403	474	80	656	100	404	"Y384"
0	0	0	7	9	3	"Ripk1"	"Q13546"	15220	10670	130	4848	4844	437	9	4406	4406	4392	419	9	50	17	0	581308	1.079	100000.000	100000.000	0.000	0.000	0.000	0.000	0.000	16.610	442	438	442	438	120	940	100	405	"Y384"
0	0	0	7	1	4	"Shc1"	"P29353"	11230	11300	200	4502	4501	504	11	4349	4349	4469	1502	33	0	0	0	1422457	0.021	100000.000	100000.000	0.000	0.000	0.000	0.000	0.000	16.610	153	152	153	152	316	2384	100	406	"S36"
0	0	0	7	2	4	"Shc1"	"P29353"	11730	11310	90	4789	4655	530	11	4354	4354	4389	408	9	53	9	0	242084	0.652	100000.000	100000.000	0.000	0.000	0.000	0.000	0.000	16.610	435	301	435	301	52	420	100	407	"S36"
0	0	0	7	3	4	"Shc1"	"P29353"	12230	11310	70	5117	5130	445	8	4412	4412	4402	353	8	84	50	0	164175	2.062	100000.000	100000.000	0.000	0.000	0.000	0.000	0.000	16.610	705	718	705	718	32	236	100	408	"S36"
0	0	0	7	4	4	"SMAD3"	"Q15796"	12730	11310	200	4486	4534	563	12	4563	4563	4575	370	8	13	2	0	1432761	-0.111	100000.000	100000.000	0.000	0.000	0.000	0.000	0.000	16.610	-77	-29	-77	-29	316	2384	100	409	"S204"
0	0	0	7	5	4	"SMAD3"	"Q15796"	13230	11320	70	5116	5114	357	6	4508	4508	4591	720	15	37	0	0	163642	0.726	100000.000	100000.000	0.000	0.000	0.000	0.000	0.000	16.610	608	606	608	606	32	236	100	410	"S204"
0	0	0	7	6	4	"SMAD3"	"Q15796"	13730	11330	70	4804	4919	355	7	4472	4472	4513	406	8	46	21	0	157423	1.000	100000.000	100000.000	0.000	0.000	0.000	0.000	0.000	16.610	332	447	332	447	32	236	100	411	"S204"
0	0	0	7	7	4	"TAK1 "	"O43318"	14220	11320	200	4486	4632	1166	25	4619	4619	4607	537	11	3	1	0	1463633	0.047	100000.000	100000.000	0.000	0.000	0.000	0.000	0.000	16.610	-133	13	-133	13	316	2384	100	412	"S192"
0	0	0	7	8	4	"TAK1 "	"O43318"	14720	11320	200	4506	4495	414	9	4528	4528	4535	586	12	1	0	0	1420329	-0.068	100000.000	100000.000	0.000	0.000	0.000	0.000	0.000	16.610	-22	-33	-22	-33	316	2384	100	413	"S192"
0	0	0	7	9	4	"TAK1 "	"O43318"	15220	11320	200	4441	4429	431	9	4395	4395	4414	480	10	6	0	0	1399682	0.031	100000.000	100000.000	0.000	0.000	0.000	0.000	0.000	16.610	46	34	46	34	316	2384	100	414	"S192"
0	0	0	7	1	5	"ACC1"	"Q13085 "	11210	11940	200	4716	4692	614	13	4452	4452	4458	437	9	33	9	0	1482660	0.535	100000.000	100000.000	0.000	0.000	0.000	0.000	0.000	16.610	264	240	264	240	316	2384	100	415	"S29"
0	0	0	7	2	5	"ACC1"	"Q13085 "	11710	11950	200	4741	4729	619	13	4523	4523	4655	2380	51	0	0	0	1494417	0.031	100000.000	100000.000	0.000	0.000	0.000	0.000	0.000	16.610	218	206	218	206	316	2384	100	416	"S29"
0	0	0	7	3	5	"ACC1"	"Q13085 "	12210	11960	120	4928	5062	584	11	4737	4737	4674	390	8	28	15	0	607411	0.995	100000.000	100000.000	0.000	0.000	0.000	0.000	0.000	16.610	191	325	191	325	120	820	100	417	"S29"
0	0	0	7	4	5	"AR"	"P10275"	12720	11960	100	8540	7825	1527	19	4766	4766	4766	381	7	87	82	0	625998	8.029	100000.000	100000.000	0.000	0.000	0.000	0.000	0.000	16.610	3774	3059	3774	3059	80	560	100	418	"Y363"
0	0	0	7	5	5	"AR"	"P10275"	13220	11950	100	8430	8250	1062	12	4669	4669	4692	762	16	96	95	0	660029	4.669	100000.000	100000.000	0.000	0.000	0.000	0.000	0.000	16.610	3761	3581	3761	3581	80	560	100	419	"Y363"
0	0	0	7	6	5	"AR"	"P10275"	13720	11950	100	7834	7715	1187	15	4600	4600	4602	403	8	95	93	0	617230	7.725	100000.000	100000.000	0.000	0.000	0.000	0.000	0.000	16.610	3234	3115	3234	3115	80	560	100	420	"Y363"
0	0	0	7	7	5	"process-control__"	"GGSGGSGDYKDDDDK"	14210	11950	200	4625	4694	810	17	4559	4559	4601	763	16	8	1	0	1483210	0.122	100000.000	100000.000	0.000	0.000	0.000	0.000	0.000	16.610	66	135	66	135	316	2384	100	421	"process-control__"
0	0	0	7	8	5	"process-control__"	"GGSGGSGDYKDDDDK"	14710	11960	200	4462	4475	407	9	4439	4439	4465	403	9	19	4	0	1414104	0.025	100000.000	100000.000	0.000	0.000	0.000	0.000	0.000	16.610	23	36	23	36	316	2384	100	422	"process-control__"
0	0	0	7	9	5	"process-control__"	"GGSGGSGDYKDDDDK"	15210	11960	200	4171	4255	445	10	4289	4289	4345	561	12	10	2	0	1344719	-0.160	100000.000	100000.000	0.000	0.000	0.000	0.000	0.000	16.610	-118	-34	-118	-34	316	2384	100	423	"process-control__"
0	0	0	7	1	6	"Ck2-B"	"Q5SRQ6"	11210	12570	200	4763	4693	499	10	4624	4624	4561	513	11	21	1	0	1483094	0.257	100000.000	100000.000	0.000	0.000	0.000	0.000	0.000	16.610	139	69	139	69	316	2384	100	424	"S228"
0	0	0	7	2	6	"Ck2-B"	"Q5SRQ6"	11720	12580	70	5190	5187	361	6	4730	4730	4666	351	7	59	31	0	165974	1.484	100000.000	100000.000	0.000	0.000	0.000	0.000	0.000	16.610	460	457	460	457	32	236	100	425	"S228"
0	0	0	7	3	6	"Ck2-B"	"Q5SRQ6"	12220	12600	90	5226	5195	395	7	4755	4755	4734	329	6	55	32	0	270159	1.401	100000.000	100000.000	0.000	0.000	0.000	0.000	0.000	16.610	471	440	471	440	52	420	100	426	"S228"
0	0	0	7	4	6	"CTNNB1"	"P35222"	12710	12580	120	5549	5557	359	6	4770	4770	4747	335	7	90	71	0	666855	2.418	100000.000	100000.000	0.000	0.000	0.000	0.000	0.000	16.610	779	787	779	787	120	820	100	427	"S33"
0	0	0	7	5	6	"CTNNB1"	"P35222"	13220	12580	140	5454	5335	535	10	4783	4783	4737	519	10	53	21	0	832305	1.152	100000.000	100000.000	0.000	0.000	0.000	0.000	0.000	16.610	671	552	671	552	156	1140	100	428	"S33"
0	0	0	7	6	6	"CTNNB1"	"P35222"	13720	12580	130	5148	5161	489	9	4366	4366	4351	398	9	72	49	0	619311	2.035	100000.000	100000.000	0.000	0.000	0.000	0.000	0.000	16.610	782	795	782	795	120	940	100	429	"S33"
0	0	0	7	7	6	"EGFR"	"P00533"	14220	12580	200	4401	4412	548	12	4377	4377	4421	890	20	1	0	0	1394213	-0.010	100000.000	100000.000	0.000	0.000	0.000	0.000	0.000	16.610	24	35	24	35	316	2384	100	430	"Y869"
0	0	0	7	8	6	"EGFR"	"P00533"	14720	12590	200	4391	4431	349	7	4378	4378	4430	633	14	2	0	0	1400108	0.002	100000.000	100000.000	0.000	0.000	0.000	0.000	0.000	16.610	13	53	13	53	316	2384	100	431	"Y869"
0	0	0	7	9	6	"EGFR"	"P00533"	15220	12590	200	4197	4264	383	8	4163	4163	4222	492	11	12	1	0	1347404	0.085	100000.000	100000.000	0.000	0.000	0.000	0.000	0.000	16.610	34	101	34	101	316	2384	100	432	"Y869"
-75	0	0	7	1	7	"empty"	"empty"	11230	13220	200	4652	4574	404	8	4596	4596	4585	879	19	0	0	0	1445244	-0.013	100000.000	100000.000	0.000	0.000	0.000	0.000	0.000	16.610	56	-22	56	-22	316	2384	100	433	"empty"
-75	0	0	7	2	7	"empty"	"empty"	11730	13220	200	4753	4728	322	6	4759	4759	4716	754	15	0	0	0	1493944	0.016	100000.000	100000.000	0.000	0.000	0.000	0.000	0.000	16.610	-6	-31	-6	-31	316	2384	100	434	"empty"
-75	0	0	7	3	7	"empty"	"empty"	12230	13220	200	4876	4844	284	5	4852	4852	4835	305	6	14	0	0	1530850	0.030	100000.000	100000.000	0.000	0.000	0.000	0.000	0.000	16.610	24	-8	24	-8	316	2384	100	435	"empty"
-75	0	0	7	4	7	"empty"	"empty"	12730	13220	200	4840	4835	288	5	4874	4874	4866	679	13	1	0	0	1527972	-0.046	100000.000	100000.000	0.000	0.000	0.000	0.000	0.000	16.610	-34	-39	-34	-39	316	2384	100	436	"empty"
-75	0	0	7	5	7	"empty"	"empty"	13230	13220	200	4781	4765	411	8	4794	4794	4756	386	8	10	0	0	1505696	0.023	100000.000	100000.000	0.000	0.000	0.000	0.000	0.000	16.610	-13	-29	-13	-29	316	2384	100	437	"empty"
-75	0	0	7	6	7	"empty"	"empty"	13730	13220	200	4551	4557	634	13	4613	4613	4645	576	12	2	1	0	1440167	-0.153	100000.000	100000.000	0.000	0.000	0.000	0.000	0.000	16.610	-62	-56	-62	-56	316	2384	100	438	"empty"
0	0	0	7	7	7	"GLQAWPG-pS-AIPQFLG_GLQAWPGEAIPQFLG_80vs20"	"GLQAWPG-pS-AIPQFLG_GLQAWPGEAIPQFLG_80vs20"	14220	13230	120	14089	18126	6360	35	9522	9522	9325	2755	29	91	41	0	2175065	3.195	100000.000	100000.000	0.000	0.000	0.000	0.000	0.000	16.610	4567	8604	4567	8604	120	820	100	439	"GLQAWPG-pS-AIPQFLG_GLQAWPGEAIPQFLG_80vs20"
0	0	0	7	8	7	"GLQAWPG-pS-AIPQFLG_GLQAWPGEAIPQFLG_80vs20"	"GLQAWPG-pS-AIPQFLG_GLQAWPGEAIPQFLG_80vs20"	14720	13240	80	31039	24675	11887	48	4385	4385	4415	397	8	96	86	0	1283092	51.033	100000.000	100000.000	0.000	0.000	0.000	0.000	0.000	16.610	26654	20290	26654	20290	52	340	100	440	"GLQAWPG-pS-AIPQFLG_GLQAWPGEAIPQFLG_80vs20"
0	0	0	7	9	7	"GLQAWPG-pS-AIPQFLG_GLQAWPGEAIPQFLG_80vs20"	"GLQAWPG-pS-AIPQFLG_GLQAWPGEAIPQFLG_80vs20"	15230	13250	80	27140	20570	11069	53	4086	4086	4169	838	20	92	80	0	1069644	19.572	100000.000	100000.000	0.000	0.000	0.000	0.000	0.000	16.610	23054	16484	23054	16484	52	340	100	441	"GLQAWPG-pS-AIPQFLG_GLQAWPGEAIPQFLG_80vs20"
0	0	0	8	1	1	"Bim"	"O43521"	15670	9330	200	4419	4655	1708	36	4154	4154	4246	1285	30	9	0	0	1470947	0.318	100000.000	100000.000	0.000	0.000	0.000	0.000	0.000	16.610	265	501	265	501	316	2384	100	442	"S69"
0	0	0	8	2	1	"Bim"	"O43521"	16170	9330	200	4417	4510	507	11	4235	4235	4276	835	19	10	3	0	1425138	0.280	100000.000	100000.000	0.000	0.000	0.000	0.000	0.000	16.610	182	275	182	275	316	2384	100	443	"S69"
0	0	0	8	3	1	"Bim"	"O43521"	16670	9330	200	4498	4584	518	11	4354	4354	4422	1645	37	2	0	0	1448674	0.098	100000.000	100000.000	0.000	0.000	0.000	0.000	0.000	16.610	144	230	144	230	316	2384	100	444	"S69"
0	0	0	8	4	1	"caspase-8"	"Q14790 "	17170	9330	200	4485	4498	382	8	4407	4407	4512	1639	36	0	0	0	1421433	-0.009	100000.000	100000.000	0.000	0.000	0.000	0.000	0.000	16.610	78	91	78	91	316	2384	100	445	"Y448"
0	0	0	8	5	1	"caspase-8"	"Q14790 "	17670	9330	200	4401	4464	499	11	4457	4457	4623	2102	45	0	0	0	1410490	-0.076	100000.000	100000.000	0.000	0.000	0.000	0.000	0.000	16.610	-56	7	-56	7	316	2384	100	446	"Y448"
0	0	0	8	6	1	"caspase-8"	"Q14790 "	18170	9330	200	4561	4823	2038	42	4545	4545	4769	2016	42	2	1	0	1524154	0.027	100000.000	100000.000	0.000	0.000	0.000	0.000	0.000	16.610	16	278	16	278	316	2384	100	447	"Y448"
0	0	0	8	7	1	"Cdc2"	"P06493"	18670	9330	200	5287	5979	4116	68	4523	4523	4869	2293	47	11	3	0	1889504	0.484	100000.000	100000.000	0.000	0.000	0.000	0.000	0.000	16.610	764	1456	764	1456	316	2384	100	448	"T161"
0	0	0	8	8	1	"Cdc2"	"P06493"	19170	9330	200	5422	5930	3996	67	4417	4417	4594	1657	36	29	6	0	1873778	0.806	100000.000	100000.000	0.000	0.000	0.000	0.000	0.000	16.610	1005	1513	1005	1513	316	2384	100	449	"T161"
0	0	0	8	9	1	"Cdc2"	"P06493"	19670	9330	200	5122	5674	4039	71	4365	4365	4805	3909	81	4	2	0	1792955	0.222	100000.000	100000.000	0.000	0.000	0.000	0.000	0.000	16.610	757	1309	757	1309	316	2384	100	450	"T161"
0	0	0	8	1	2	"FGFR1 "	"P11362"	15670	9970	200	4163	4197	375	8	4374	4374	4395	679	15	1	0	0	1326340	-0.292	100000.000	100000.000	0.000	0.000	0.000	0.000	0.000	16.610	-211	-177	-211	-177	316	2384	100	451	"Y653"
0	0	0	8	2	2	"FGFR1 "	"P11362"	16170	9970	200	4236	4207	256	6	4387	4387	4408	592	13	0	0	0	1329408	-0.340	100000.000	100000.000	0.000	0.000	0.000	0.000	0.000	16.610	-151	-180	-151	-180	316	2384	100	452	"Y653"
0	0	0	8	3	2	"FGFR1 "	"P11362"	16670	9970	200	4230	4285	387	9	4363	4363	4415	1066	24	0	0	0	1354124	-0.122	100000.000	100000.000	0.000	0.000	0.000	0.000	0.000	16.610	-133	-78	-133	-78	316	2384	100	453	"Y653"
0	0	0	8	4	2	"GIT2"	"Q14161"	17170	9970	200	4436	4709	2233	47	4403	4403	4508	1420	31	2	1	0	1488117	0.142	100000.000	100000.000	0.000	0.000	0.000	0.000	0.000	16.610	33	306	33	306	316	2384	100	454	"Y492"
0	0	0	8	5	2	"GIT2"	"Q14161"	17680	9990	120	4618	4794	750	15	4438	4438	4568	1224	26	11	0	0	575287	0.185	100000.000	100000.000	0.000	0.000	0.000	0.000	0.000	16.610	180	356	180	356	120	820	100	455	"Y492"
0	0	0	8	6	2	"GIT2"	"Q14161"	18170	9970	200	4643	4960	1963	39	4531	4531	4859	2447	50	3	1	0	1567412	0.041	100000.000	100000.000	0.000	0.000	0.000	0.000	0.000	16.610	112	429	112	429	316	2384	100	456	"Y492"
0	0	0	8	7	2	"Grb2"	"P62993"	18670	9970	200	4638	5252	4655	88	4559	4559	4875	2252	46	3	2	0	1659481	0.167	100000.000	100000.000	0.000	0.000	0.000	0.000	0.000	16.610	79	693	79	693	316	2384	100	457	"Y7"
0	0	0	8	8	2	"Grb2"	"P62993"	19160	9950	170	4466	4832	2671	55	4480	4480	4822	2855	59	1	1	0	1005092	0.004	100000.000	100000.000	0.000	0.000	0.000	0.000	0.000	16.610	-14	352	-14	352	208	1660	100	458	"Y7"
0	0	0	8	9	2	"Grb2"	"P62993"	19660	9950	200	4383	4720	2246	47	4421	4421	4670	2166	46	2	2	0	1491609	0.023	100000.000	100000.000	0.000	0.000	0.000	0.000	0.000	16.610	-38	299	-38	299	316	2384	100	459	"Y7"
0	0	0	8	1	3	"IKK-gamma "	"Q9Y6K9"	15670	10610	200	4463	4332	586	13	4326	4326	4376	1517	34	0	0	0	1368821	-0.029	100000.000	100000.000	0.000	0.000	0.000	0.000	0.000	16.610	137	6	137	6	316	2384	100	460	"S43"
0	0	0	8	2	3	"IKK-gamma "	"Q9Y6K9"	16170	10610	200	4422	4277	478	11	4337	4337	4380	1118	25	0	0	0	1351592	-0.092	100000.000	100000.000	0.000	0.000	0.000	0.000	0.000	16.610	85	-60	85	-60	316	2384	100	461	"S43"
0	0	0	8	3	3	"IKK-gamma "	"Q9Y6K9"	16670	10610	200	4387	4300	491	11	4376	4376	4384	644	14	2	0	0	1358664	-0.130	100000.000	100000.000	0.000	0.000	0.000	0.000	0.000	16.610	11	-76	11	-76	316	2384	100	462	"S43"
0	0	0	8	4	3	"IRAK1"	"P51617"	17170	10610	200	4559	4756	1543	32	4456	4456	4558	1431	31	1	0	0	1502834	0.138	100000.000	100000.000	0.000	0.000	0.000	0.000	0.000	16.610	103	300	103	300	316	2384	100	463	"T387"
0	0	0	8	5	3	"IRAK1"	"P51617"	17670	10610	200	4607	4998	2572	51	4524	4524	4732	1834	38	3	1	0	1579495	0.145	100000.000	100000.000	0.000	0.000	0.000	0.000	0.000	16.610	83	474	83	474	316	2384	100	464	"T387"
0	0	0	8	6	3	"IRAK1"	"P51617"	18170	10610	200	4673	5091	2783	54	4532	4532	4797	2460	51	3	2	0	1608743	0.120	100000.000	100000.000	0.000	0.000	0.000	0.000	0.000	16.610	141	559	141	559	316	2384	100	465	"T387"
0	0	0	8	7	3	"Lck"	"P06239"	18670	10610	200	4451	4718	2243	47	4558	4558	5049	3505	69	1	0	0	1491044	-0.094	100000.000	100000.000	0.000	0.000	0.000	0.000	0.000	16.610	-107	160	-107	160	316	2384	100	466	"Y394"
0	0	0	8	8	3	"Lck"	"P06239"	19170	10610	200	4426	5106	3957	77	4513	4513	4887	2924	59	3	2	0	1613548	0.075	100000.000	100000.000	0.000	0.000	0.000	0.000	0.000	16.610	-87	593	-87	593	316	2384	100	467	"Y394"
0	0	0	8	9	3	"Lck"	"P06239"	19670	10610	200	4400	4550	1015	22	4446	4446	4644	1978	42	2	1	0	1437817	-0.048	100000.000	100000.000	0.000	0.000	0.000	0.000	0.000	16.610	-46	104	-46	104	316	2384	100	468	"Y394"
0	0	0	8	1	4	"CDK2"	"P24941"	15670	11250	200	4968	5442	1103	20	4340	4340	4349	437	10	56	44	0	1719682	2.501	100000.000	100000.000	0.000	0.000	0.000	0.000	0.000	16.610	628	1102	628	1102	316	2384	100	469	"T160"
0	0	0	8	2	4	"CDK2"	"P24941"	16170	11250	200	4816	5337	1041	19	4339	4339	4359	736	16	43	38	0	1686534	1.329	100000.000	100000.000	0.000	0.000	0.000	0.000	0.000	16.610	477	998	477	998	316	2384	100	470	"T160"
0	0	0	8	3	4	"CDK2"	"P24941"	16670	11250	200	4847	5361	1103	20	4404	4404	4465	1127	25	44	12	0	1693945	0.795	100000.000	100000.000	0.000	0.000	0.000	0.000	0.000	16.610	443	957	443	957	316	2384	100	471	"T160"
0	0	0	8	4	4	"MDM2"	"Q00987"	17170	11250	200	4351	4506	1731	38	4453	4453	4522	987	21	2	1	0	1423985	-0.016	100000.000	100000.000	0.000	0.000	0.000	0.000	0.000	16.610	-102	53	-102	53	316	2384	100	472	"S186/8"
0	0	0	8	5	4	"MDM2"	"Q00987"	17670	11250	200	4424	4673	1757	37	4527	4527	4768	2015	42	3	1	0	1476681	-0.047	100000.000	100000.000	0.000	0.000	0.000	0.000	0.000	16.610	-103	146	-103	146	316	2384	100	473	"S186/8"
0	0	0	8	6	4	"MDM2"	"Q00987"	18170	11250	200	4532	4868	2604	53	4599	4599	5016	2739	54	1	0	0	1538379	-0.054	100000.000	100000.000	0.000	0.000	0.000	0.000	0.000	16.610	-67	269	-67	269	316	2384	100	474	"S186/8"
0	0	0	8	7	4	"NFkB-p65 "	"Q04206"	18660	11290	150	5406	6799	3321	48	4628	4628	4885	2102	43	43	19	0	1060700	0.911	100000.000	100000.000	0.000	0.000	0.000	0.000	0.000	16.610	778	2171	778	2171	156	1272	100	475	"S536"
0	0	0	8	8	4	"NFkB-p65 "	"Q04206"	19170	11300	160	4898	6416	3598	56	4546	4546	4761	1984	41	37	14	0	1334494	0.834	100000.000	100000.000	0.000	0.000	0.000	0.000	0.000	16.610	352	1870	352	1870	208	1512	100	476	"S536"
0	0	0	8	9	4	"NFkB-p65 "	"Q04206"	19680	11300	160	4774	5790	1849	31	4463	4463	4744	2407	50	34	1	0	1204378	0.435	100000.000	100000.000	0.000	0.000	0.000	0.000	0.000	16.610	311	1327	311	1327	208	1512	100	477	"S536"
0	0	0	8	1	5	"PLCG2"	"P16885"	15670	11890	200	4492	4668	1293	27	4248	4248	4286	381	8	41	21	0	1475158	1.003	100000.000	100000.000	0.000	0.000	0.000	0.000	0.000	16.610	244	420	244	420	316	2384	100	478	"Y759"
0	0	0	8	2	5	"PLCG2"	"P16885"	16170	11890	200	4477	4656	696	14	4254	4254	4286	415	9	35	20	0	1471275	0.892	100000.000	100000.000	0.000	0.000	0.000	0.000	0.000	16.610	223	402	223	402	316	2384	100	479	"Y759"
0	0	0	8	3	5	"PLCG2"	"P16885"	16670	11890	200	4464	4790	1253	26	4342	4342	4382	607	13	23	17	0	1513520	0.672	100000.000	100000.000	0.000	0.000	0.000	0.000	0.000	16.610	122	448	122	448	316	2384	100	480	"Y759"
0	0	0	8	4	5	"pyk2"	"Q14289"	17170	11890	200	4541	4592	464	10	4478	4478	4552	928	20	5	0	0	1450959	0.043	100000.000	100000.000	0.000	0.000	0.000	0.000	0.000	16.610	63	114	63	114	316	2384	100	481	"S213"
0	0	0	8	5	5	"pyk2"	"Q14289"	17670	11890	200	4676	5098	2431	47	4555	4555	4764	1511	31	8	3	0	1610949	0.221	100000.000	100000.000	0.000	0.000	0.000	0.000	0.000	16.610	121	543	121	543	316	2384	100	482	"S213"
0	0	0	8	6	5	"pyk2"	"Q14289"	18170	11890	200	4779	5292	2711	51	4659	4659	5040	2627	52	5	2	0	1672262	0.096	100000.000	100000.000	0.000	0.000	0.000	0.000	0.000	16.610	120	633	120	633	316	2384	100	483	"S213"
0	0	0	8	7	5	"SOC3"	"O14543"	18670	11890	200	4777	5489	3651	66	4687	4687	5216	3682	70	4	3	0	1734432	0.074	100000.000	100000.000	0.000	0.000	0.000	0.000	0.000	16.610	90	802	90	802	316	2384	100	484	"Y221"
0	0	0	8	8	5	"SOC3"	"O14543"	19170	11890	200	4577	4734	1219	25	4623	4623	4828	1977	40	1	0	0	1495892	-0.048	100000.000	100000.000	0.000	0.000	0.000	0.000	0.000	16.610	-46	111	-46	111	316	2384	100	485	"Y221"
0	0	0	8	9	5	"SOC3"	"O14543"	19670	11890	200	4552	4764	2042	42	4576	4576	4733	2085	44	1	0	0	1505488	0.015	100000.000	100000.000	0.000	0.000	0.000	0.000	0.000	16.610	-24	188	-24	188	316	2384	100	486	"Y221"
0	0	0	8	1	6	"STAT4"	"Q14765"	15690	12520	200	4215	4348	1271	29	4175	4175	4223	750	17	4	1	0	1374090	0.167	100000.000	100000.000	0.000	0.000	0.000	0.000	0.000	16.610	40	173	40	173	316	2384	100	487	"Y693"
0	0	0	8	2	6	"STAT4"	"Q14765"	16190	12520	200	4260	4471	1958	43	4219	4219	4258	473	11	15	6	0	1412880	0.450	100000.000	100000.000	0.000	0.000	0.000	0.000	0.000	16.610	41	252	41	252	316	2384	100	488	"Y693"
0	0	0	8	3	6	"STAT4"	"Q14765"	16690	12520	200	4422	4581	1596	34	4358	4358	4404	542	12	13	1	0	1447565	0.327	100000.000	100000.000	0.000	0.000	0.000	0.000	0.000	16.610	64	223	64	223	316	2384	100	489	"Y693"
0	0	0	8	4	6	"STMN1"	"P16949"	17190	12520	200	4351	4409	857	19	4456	4456	4516	841	18	3	1	0	1393326	-0.127	100000.000	100000.000	0.000	0.000	0.000	0.000	0.000	16.610	-105	-47	-105	-47	316	2384	100	490	"S24"
0	0	0	8	5	6	"STMN1"	"P16949"	17690	12520	200	4452	4846	3023	62	4557	4557	4785	1636	34	3	2	0	1531448	0.037	100000.000	100000.000	0.000	0.000	0.000	0.000	0.000	16.610	-105	289	-105	289	316	2384	100	491	"S24"
0	0	0	8	6	6	"STMN1"	"P16949"	18190	12520	110	4494	4708	921	19	4687	4687	5129	2549	49	5	0	0	376668	-0.165	100000.000	100000.000	0.000	0.000	0.000	0.000	0.000	16.610	-193	21	-193	21	80	656	100	492	"S24"
0	0	0	8	7	6	"GIT2"	"Q14161"	18690	12520	200	4862	5156	2135	41	4779	4779	5171	3483	67	1	0	0	1629305	-0.004	100000.000	100000.000	0.000	0.000	0.000	0.000	0.000	16.610	83	377	83	377	316	2384	100	493	"Y592"
0	0	0	8	8	6	"GIT2"	"Q14161"	19190	12520	200	4843	4969	1078	21	4751	4751	5016	2400	47	2	0	0	1570076	-0.020	100000.000	100000.000	0.000	0.000	0.000	0.000	0.000	16.610	92	218	92	218	316	2384	100	494	"Y592"
0	0	0	8	9	6	"GIT2"	"Q14161"	19690	12520	200	4648	4771	1176	24	4626	4626	4726	1506	31	1	0	0	1507712	0.030	100000.000	100000.000	0.000	0.000	0.000	0.000	0.000	16.610	22	145	22	145	316	2384	100	495	"Y592"
-75	0	0	8	1	7	"empty"	"empty"	15670	13180	200	4079	4142	359	8	4128	4128	4167	390	9	11	1	0	1308927	-0.064	100000.000	100000.000	0.000	0.000	0.000	0.000	0.000	16.610	-49	14	-49	14	316	2384	100	496	"empty"
-75	0	0	8	2	7	"empty"	"empty"	16170	13180	200	4140	4171	342	8	4163	4163	4218	800	18	2	0	0	1318003	-0.059	100000.000	100000.000	0.000	0.000	0.000	0.000	0.000	16.610	-23	8	-23	8	316	2384	100	497	"empty"
-75	0	0	8	3	7	"empty"	"empty"	16670	13180	200	4353	4392	643	14	4349	4349	4409	720	16	1	0	0	1387817	-0.024	100000.000	100000.000	0.000	0.000	0.000	0.000	0.000	16.610	4	43	4	43	316	2384	100	498	"empty"
-75	0	0	8	4	7	"empty"	"empty"	17170	13180	200	4528	4553	488	10	4520	4520	4539	555	12	5	2	0	1438607	0.025	100000.000	100000.000	0.000	0.000	0.000	0.000	0.000	16.610	8	33	8	33	316	2384	100	499	"empty"
-75	0	0	8	5	7	"empty"	"empty"	17670	13180	200	4614	4771	1029	21	4622	4622	4832	1674	34	4	2	0	1507541	-0.036	100000.000	100000.000	0.000	0.000	0.000	0.000	0.000	16.610	-8	149	-8	149	316	2384	100	500	"empty"
-75	0	0	8	6	7	"empty"	"empty"	18170	13180	200	4802	4954	1049	21	4777	4777	5076	2149	42	2	1	0	1565484	-0.057	100000.000	100000.000	0.000	0.000	0.000	0.000	0.000	16.610	25	177	25	177	316	2384	100	501	"empty"
0	0	0	8	7	7	"Control-Spot"	"Mouse_IgG"	18670	13180	200	8604	8134	4518	55	4879	4879	5271	2920	55	56	10	0	2570261	0.980	100000.000	100000.000	0.000	0.000	0.000	0.000	0.000	16.610	3725	3255	3725	3255	316	2384	100	502	"Control-Spot"
0	0	0	8	8	7	"Control-Spot"	"Mouse_IgG"	19170	13180	200	7912	7514	4046	53	4895	4895	5477	3093	56	48	3	0	2374432	0.659	100000.000	100000.000	0.000	0.000	0.000	0.000	0.000	16.610	3017	2619	3017	2619	316	2384	100	503	"Control-Spot"
0	0	0	8	9	7	"Control-Spot"	"Mouse_IgG"	19670	13180	200	6637	7007	3884	55	4664	4664	4881	2085	42	48	17	0	2214278	1.020	100000.000	100000.000	0.000	0.000	0.000	0.000	0.000	16.610	1973	2343	1973	2343	316	2384	100	504	"Control-Spot"
0	0	0	9	1	1	"AMPK1"	"Q13131"	2180	13770	80	15138	15095	3443	22	4611	4611	4693	485	10	100	100	0	784952	21.447	100000.000	100000.000	0.000	0.000	0.000	0.000	0.000	16.610	10527	10484	10527	10484	52	340	100	505	"T174/5"
0	0	0	9	2	1	"AMPK1"	"Q13131"	2680	13770	100	16010	13591	4842	35	4715	4715	4738	351	7	87	82	0	1087263	25.222	100000.000	100000.000	0.000	0.000	0.000	0.000	0.000	16.610	11295	8876	11295	8876	80	560	100	506	"T174/5"
0	0	0	9	3	1	"AMPK1"	"Q13131"	3170	13780	110	16558	15744	5027	31	4783	4783	4888	851	17	95	91	0	1259541	12.757	100000.000	100000.000	0.000	0.000	0.000	0.000	0.000	16.610	11775	10961	11775	10961	80	656	100	507	"T174/5"
0	0	0	9	4	1	"aura"	"O14965"	3680	13770	180	6142	6565	1814	27	5056	5056	5200	1150	22	47	23	0	1680650	1.187	100000.000	100000.000	0.000	0.000	0.000	0.000	0.000	16.610	1086	1509	1086	1509	256	1924	100	508	"T287"
0	0	0	9	5	1	"aura"	"O14965"	4180	13780	160	6348	6476	965	14	5334	5334	5238	754	14	55	42	0	1346984	1.642	100000.000	100000.000	0.000	0.000	0.000	0.000	0.000	16.610	1014	1142	1014	1142	208	1512	100	509	"T287"
0	0	0	9	6	1	"aura"	"O14965"	4670	13780	170	6492	6697	1415	21	5242	5242	5233	1060	20	53	23	0	1392960	1.381	100000.000	100000.000	0.000	0.000	0.000	0.000	0.000	16.610	1250	1455	1250	1455	208	1660	100	510	"T287"
0	0	0	9	7	1	"CFTR"	"P13569"	5170	13770	140	5745	5694	716	12	5396	5396	5315	698	13	31	5	0	888333	0.543	100000.000	100000.000	0.000	0.000	0.000	0.000	0.000	16.610	349	298	349	298	156	1140	100	511	"S737"
0	0	0	9	8	1	"CFTR"	"P13569"	5680	13760	90	5815	5848	596	10	5446	5446	5426	430	7	48	7	0	304119	0.981	100000.000	100000.000	0.000	0.000	0.000	0.000	0.000	16.610	369	402	369	402	52	420	100	512	"S737"
0	0	0	9	9	1	"CFTR"	"P13569"	6170	13780	110	5845	5801	387	6	5324	5324	5348	700	13	26	0	0	464074	0.647	100000.000	100000.000	0.000	0.000	0.000	0.000	0.000	16.610	521	477	521	477	80	656	100	513	"S737"
0	0	0	9	1	2	"CREB "	"P16220"	2180	14430	120	14793	13485	4687	34	4708	4708	4794	488	10	89	84	0	1618157	17.809	100000.000	100000.000	0.000	0.000	0.000	0.000	0.000	16.610	10085	8777	10085	8777	120	820	100	514	"S133"
0	0	0	9	2	2	"CREB "	"P16220"	2680	14430	140	15363	13044	5028	38	4742	4742	4793	767	16	81	76	0	2034934	10.757	100000.000	100000.000	0.000	0.000	0.000	0.000	0.000	16.610	10621	8302	10621	8302	156	1140	100	515	"S133"
0	0	0	9	3	2	"CREB "	"P16220"	3170	14410	130	16704	16400	5993	36	4806	4806	4923	1267	25	92	90	0	1968015	9.058	100000.000	100000.000	0.000	0.000	0.000	0.000	0.000	16.610	11898	11594	11898	11594	120	940	100	516	"S133"
0	0	0	9	4	2	"blank-control__"	"AA"	3680	14400	70	6133	6616	1177	17	5007	5007	5123	639	12	81	43	0	211706	2.336	100000.000	100000.000	0.000	0.000	0.000	0.000	0.000	16.610	1126	1609	1126	1609	32	236	100	517	"blank-control__"
0	0	0	9	5	2	"blank-control__"	"AA"	4170	14410	70	7105	6898	885	12	5431	5431	5324	775	14	81	53	0	220730	2.031	100000.000	100000.000	0.000	0.000	0.000	0.000	0.000	16.610	1674	1467	1674	1467	32	236	100	518	"blank-control__"
0	0	0	9	6	2	"blank-control__"	"AA"	4660	14410	70	7083	6721	1026	15	5497	5497	5348	573	10	65	59	0	215070	2.396	100000.000	100000.000	0.000	0.000	0.000	0.000	0.000	16.610	1586	1224	1586	1224	32	236	100	519	"blank-control__"
0	0	0	9	7	2	"IKK-alpha "	"O15111"	5170	14410	150	9738	9807	3250	33	5485	5485	5392	558	10	95	94	0	1529862	7.912	100000.000	100000.000	0.000	0.000	0.000	0.000	0.000	16.610	4253	4322	4253	4322	156	1272	100	520	"S180"
0	0	0	9	8	2	"IKK-alpha "	"O15111"	5670	14410	140	9519	9465	1202	12	5463	5463	5473	980	17	99	96	0	1476518	4.073	100000.000	100000.000	0.000	0.000	0.000	0.000	0.000	16.610	4056	4002	4056	4002	156	1140	100	521	"S180"
0	0	0	9	9	2	"IKK-alpha "	"O15111"	6170	14410	140	8721	8675	1258	14	5349	5349	5359	954	17	94	94	0	1353361	3.476	100000.000	100000.000	0.000	0.000	0.000	0.000	0.000	16.610	3372	3326	3372	3326	156	1140	100	522	"S180"
0	0	0	9	1	3	"JAK2"	"O60674"	2170	15060	130	11219	10942	2490	22	4871	4871	4931	857	17	92	90	0	1313032	7.014	100000.000	100000.000	0.000	0.000	0.000	0.000	0.000	16.610	6348	6071	6348	6071	120	940	100	523	"Y119"
0	0	0	9	2	3	"JAK2"	"O60674"	2670	15070	120	12694	12567	2659	21	4785	4785	4877	468	9	100	100	0	1508091	16.432	100000.000	100000.000	0.000	0.000	0.000	0.000	0.000	16.610	7909	7782	7909	7782	120	820	100	524	"Y119"
0	0	0	9	3	3	"JAK2"	"O60674"	3170	15060	120	13116	13129	3576	27	4862	4862	5007	581	11	96	96	0	1575515	13.979	100000.000	100000.000	0.000	0.000	0.000	0.000	0.000	16.610	8254	8267	8254	8267	120	820	100	525	"Y119"
0	0	0	9	4	3	"K8"	"P05787"	3670	15060	120	6381	6547	1060	16	5100	5100	5176	597	11	80	53	0	785596	2.296	100000.000	100000.000	0.000	0.000	0.000	0.000	0.000	16.610	1281	1447	1281	1447	120	820	100	526	"Y267"
0	0	0	9	5	3	"K8"	"P05787"	4170	15060	140	5969	6423	2138	33	5163	5163	5206	694	13	55	36	0	1001966	1.754	100000.000	100000.000	0.000	0.000	0.000	0.000	0.000	16.610	806	1260	806	1260	156	1140	100	527	"Y267"
0	0	0	9	6	3	"K8"	"P05787"	4670	15070	120	6167	6098	829	13	5194	5194	5243	1332	25	32	2	0	731794	0.642	100000.000	100000.000	0.000	0.000	0.000	0.000	0.000	16.610	973	904	973	904	120	820	100	528	"Y267"
0	0	0	9	7	3	"blank-control__"	"AA"	5160	15060	200	5262	5251	537	10	5060	5060	5128	842	16	9	0	0	1659190	0.146	100000.000	100000.000	0.000	0.000	0.000	0.000	0.000	16.610	202	191	202	191	316	2384	100	529	"blank-control__"
0	0	0	9	8	3	"blank-control__"	"AA"	5660	15060	70	5703	5585	372	6	5257	5257	5384	2039	37	0	0	0	178715	0.099	100000.000	100000.000	0.000	0.000	0.000	0.000	0.000	16.610	446	328	446	328	32	236	100	530	"blank-control__"
0	0	0	9	9	3	"blank-control__"	"AA"	6150	15050	200	5247	5376	1710	31	5070	5070	5008	928	18	2	1	0	1698661	0.397	100000.000	100000.000	0.000	0.000	0.000	0.000	0.000	16.610	177	306	177	306	316	2384	100	531	"blank-control__"
0	0	0	9	1	4	"Mnk1"	"Q9BUB5"	2160	15710	70	11313	10824	2685	24	4768	4768	4814	552	11	90	87	0	346368	10.888	100000.000	100000.000	0.000	0.000	0.000	0.000	0.000	16.610	6545	6056	6545	6056	32	236	100	532	"T255"
0	0	0	9	2	4	"Mnk1"	"Q9BUB5"	2650	15720	90	11115	10632	2799	26	4653	4653	4695	411	8	96	94	0	552862	14.445	100000.000	100000.000	0.000	0.000	0.000	0.000	0.000	16.610	6462	5979	6462	5979	52	420	100	533	"T255"
0	0	0	9	3	4	"Mnk1"	"Q9BUB5"	3150	15720	100	11128	9842	3782	38	4801	4801	4880	557	11	82	76	0	787397	8.908	100000.000	100000.000	0.000	0.000	0.000	0.000	0.000	16.610	6327	5041	6327	5041	80	560	100	534	"T255"
0	0	0	9	4	4	"NFkB-p100 "	"Q00653"	3670	15710	80	7994	8050	1211	15	5104	5104	5160	599	11	96	92	0	418579	4.825	100000.000	100000.000	0.000	0.000	0.000	0.000	0.000	16.610	2890	2946	2890	2946	52	340	100	535	"S108"
0	0	0	9	5	4	"NFkB-p100 "	"Q00653"	4160	15690	90	8156	8152	2212	27	5288	5288	5259	649	12	84	84	0	423885	4.458	100000.000	100000.000	0.000	0.000	0.000	0.000	0.000	16.610	2868	2864	2868	2864	52	420	100	536	"S108"
0	0	0	9	6	4	"NFkB-p100 "	"Q00653"	4650	15710	80	7398	7709	2412	31	5350	5350	5231	724	13	78	69	0	400866	3.423	100000.000	100000.000	0.000	0.000	0.000	0.000	0.000	16.610	2048	2359	2048	2359	52	340	100	537	"S108"
0	0	0	9	7	4	"PIK3R1 "	"P27986"	5150	15700	90	6320	6375	925	14	5373	5373	5381	1381	25	30	3	0	331515	0.720	100000.000	100000.000	0.000	0.000	0.000	0.000	0.000	16.610	947	1002	947	1002	52	420	100	538	"Y556"
0	0	0	9	8	4	"PIK3R1 "	"P27986"	5650	15680	80	6543	6587	453	6	5456	5456	5426	472	8	98	61	0	342524	2.460	100000.000	100000.000	0.000	0.000	0.000	0.000	0.000	16.610	1087	1131	1087	1131	52	340	100	539	"Y556"
0	0	0	9	9	4	"PIK3R1 "	"P27986"	6150	15690	90	6178	6200	395	6	5265	5265	5310	1087	20	26	1	0	322379	0.819	100000.000	100000.000	0.000	0.000	0.000	0.000	0.000	16.610	913	935	913	935	52	420	100	540	"Y556"
0	0	0	9	1	5	"blank-control__"	"AA"	2160	16350	200	5736	5691	365	6	5522	5522	5352	1069	19	0	0	0	1798254	0.317	100000.000	100000.000	0.000	0.000	0.000	0.000	0.000	16.610	214	169	214	169	316	2384	100	541	"blank-control__"
0	0	0	9	2	5	"blank-control__"	"AA"	2660	16350	200	5616	5623	591	10	5443	5443	5309	1100	20	0	0	0	1776904	0.285	100000.000	100000.000	0.000	0.000	0.000	0.000	0.000	16.610	173	180	173	180	316	2384	100	542	"blank-control__"
0	0	0	9	3	5	"blank-control__"	"AA"	3160	16350	200	5705	5983	3413	57	5396	5396	5296	713	13	6	1	0	1890634	0.964	100000.000	100000.000	0.000	0.000	0.000	0.000	0.000	16.610	309	587	309	587	316	2384	100	543	"blank-control__"
0	0	0	9	4	5	"Rack1"	"P63244"	3650	16340	70	6773	6727	410	6	5517	5517	5508	278	5	93	93	0	215264	4.385	100000.000	100000.000	0.000	0.000	0.000	0.000	0.000	16.610	1256	1210	1256	1210	32	236	100	544	"y52"
0	0	0	9	5	5	"Rack1"	"P63244"	4160	16340	80	6073	5991	483	8	5153	5153	5189	405	7	80	57	0	311518	1.980	100000.000	100000.000	0.000	0.000	0.000	0.000	0.000	16.610	920	838	920	838	52	340	100	545	"y52"
0	0	0	9	6	5	"Rack1"	"P63244"	4670	16360	70	5758	5765	255	4	4916	4916	4973	448	9	90	40	0	184488	1.768	100000.000	100000.000	0.000	0.000	0.000	0.000	0.000	16.610	842	849	842	849	32	236	100	546	"y52"
0	0	0	9	7	5	"Shc1"	"P29353"	5160	16360	80	9264	9548	5056	52	4928	4928	4942	515	10	88	88	0	496517	8.944	100000.000	100000.000	0.000	0.000	0.000	0.000	0.000	16.610	4336	4620	4336	4620	52	340	100	547	"Y349"
0	0	0	9	8	5	"Shc1"	"P29353"	5660	16350	70	9282	9913	3818	38	4557	4557	4608	405	8	100	100	0	317230	13.099	100000.000	100000.000	0.000	0.000	0.000	0.000	0.000	16.610	4725	5356	4725	5356	32	236	100	548	"Y349"
0	0	0	9	9	5	"Shc1"	"P29353"	6160	16360	70	8905	9171	786	8	4706	4706	4783	438	9	100	100	0	293458	10.018	100000.000	100000.000	0.000	0.000	0.000	0.000	0.000	16.610	4199	4465	4199	4465	32	236	100	549	"Y349"
0	0	0	9	1	6	"Smad6"	"O43541"	2160	17010	120	5158	5342	1044	19	4820	4820	4914	646	13	35	17	0	641086	0.663	100000.000	100000.000	0.000	0.000	0.000	0.000	0.000	16.610	338	522	338	522	120	820	100	550	"S435"
0	0	0	9	2	6	"Smad6"	"O43541"	2670	16990	90	5571	5676	408	7	4743	4743	4909	1022	20	34	1	0	295137	0.750	100000.000	100000.000	0.000	0.000	0.000	0.000	0.000	16.610	828	933	828	933	52	420	100	551	"S435"
0	0	0	9	3	6	"Smad6"	"O43541"	3160	17000	90	5908	6439	2550	39	4951	4951	5005	509	10	80	40	0	334835	2.817	100000.000	100000.000	0.000	0.000	0.000	0.000	0.000	16.610	957	1488	957	1488	52	420	100	552	"S435"
0	0	0	9	4	6	"TGFBR1"	"P36897"	3650	16990	200	5036	5070	471	9	5101	5101	5195	1112	21	0	0	0	1602207	-0.112	100000.000	100000.000	0.000	0.000	0.000	0.000	0.000	16.610	-65	-31	-65	-31	316	2384	100	553	"T200"
0	0	0	9	5	6	"TGFBR1"	"P36897"	4150	16990	200	5190	5205	690	13	5268	5268	5293	1362	25	1	0	0	1644625	-0.065	100000.000	100000.000	0.000	0.000	0.000	0.000	0.000	16.610	-78	-63	-78	-63	316	2384	100	554	"T200"
0	0	0	9	6	6	"TGFBR1"	"P36897"	4650	16990	200	5313	5270	550	10	5448	5448	5328	747	14	1	0	0	1665376	-0.078	100000.000	100000.000	0.000	0.000	0.000	0.000	0.000	16.610	-135	-178	-135	-178	316	2384	100	555	"T200"
0	0	0	9	7	6	"TrKA"	"P04629"	5160	17000	150	17342	16927	3711	21	5414	5414	5345	834	15	98	97	0	2640623	13.887	100000.000	100000.000	0.000	0.000	0.000	0.000	0.000	16.610	11928	11513	11928	11513	156	1272	100	556	"Y757"
0	0	0	9	8	6	"TrKA"	"P04629"	5650	17000	150	15939	15757	1794	11	5373	5373	5312	740	13	99	99	0	2458142	14.115	100000.000	100000.000	0.000	0.000	0.000	0.000	0.000	16.610	10566	10384	10566	10384	156	1272	100	557	"Y757"
0	0	0	9	9	6	"TrKA"	"P04629"	6150	16990	150	15230	15388	2909	18	5286	5286	5241	422	8	100	100	0	2400593	24.045	100000.000	100000.000	0.000	0.000	0.000	0.000	0.000	16.610	9944	10102	9944	10102	156	1272	100	558	"Y757"
-75	0	0	9	1	7	"empty"	"empty"	2160	17630	200	4746	4830	551	11	5240	5240	5198	1180	22	0	0	0	1526198	-0.312	100000.000	100000.000	0.000	0.000	0.000	0.000	0.000	16.610	-494	-410	-494	-410	316	2384	100	559	"empty"
-75	0	0	9	2	7	"empty"	"empty"	2660	17630	200	4711	4759	329	6	4999	4999	5137	1197	23	0	0	0	1503699	-0.316	100000.000	100000.000	0.000	0.000	0.000	0.000	0.000	16.610	-288	-240	-288	-240	316	2384	100	560	"empty"
-75	0	0	9	3	7	"empty"	"empty"	3160	17630	200	4869	4918	454	9	5159	5159	5239	1041	19	0	0	0	1553958	-0.308	100000.000	100000.000	0.000	0.000	0.000	0.000	0.000	16.610	-290	-241	-290	-241	316	2384	100	561	"empty"
-75	0	0	9	4	7	"empty"	"empty"	3660	17630	200	5115	5161	630	12	5220	5220	5277	1308	24	0	0	0	1630930	-0.089	100000.000	100000.000	0.000	0.000	0.000	0.000	0.000	16.610	-105	-59	-105	-59	316	2384	100	562	"empty"
-75	0	0	9	5	7	"empty"	"empty"	4160	17630	200	5484	5339	1506	28	5164	5164	5278	1724	32	0	0	0	1687133	0.035	100000.000	100000.000	0.000	0.000	0.000	0.000	0.000	16.610	320	175	320	175	316	2384	100	563	"empty"
-75	0	0	9	6	7	"empty"	"empty"	4660	17630	200	5334	5318	667	12	5127	5127	5259	1567	29	0	0	0	1680540	0.038	100000.000	100000.000	0.000	0.000	0.000	0.000	0.000	16.610	207	191	207	191	316	2384	100	564	"empty"
-75	0	0	9	7	7	"empty"	"empty"	5160	17630	200	5455	5349	537	10	5152	5152	5175	607	11	25	0	0	1690157	0.287	100000.000	100000.000	0.000	0.000	0.000	0.000	0.000	16.610	303	197	303	197	316	2384	100	565	"empty"
-75	0	0	9	8	7	"empty"	"empty"	5660	17630	200	5363	5340	319	5	5225	5225	5229	929	17	0	0	0	1687365	0.119	100000.000	100000.000	0.000	0.000	0.000	0.000	0.000	16.610	138	115	138	115	316	2384	100	566	"empty"
-75	0	0	9	9	7	"empty"	"empty"	6160	17630	200	5362	5332	298	5	5203	5203	5151	464	9	9	0	0	1684942	0.390	100000.000	100000.000	0.000	0.000	0.000	0.000	0.000	16.610	159	129	159	129	316	2384	100	567	"empty"
0	0	0	10	1	1	"PPP2CA "	"P67775"	6680	13850	140	5413	5636	1621	28	5153	5153	5102	594	11	30	12	0	879175	0.899	100000.000	100000.000	0.000	0.000	0.000	0.000	0.000	16.610	260	483	260	483	156	1140	100	568	"T304"
0	0	0	10	2	1	"PPP2CA "	"P67775"	7190	13860	90	5747	5830	1197	20	4947	4947	4922	749	15	51	3	0	303184	1.212	100000.000	100000.000	0.000	0.000	0.000	0.000	0.000	16.610	800	883	800	883	52	420	100	569	"T304"
0	0	0	10	3	1	"PPP2CA "	"P67775"	7680	13850	80	5693	5630	821	14	4813	4813	4843	560	11	55	42	0	292761	1.405	100000.000	100000.000	0.000	0.000	0.000	0.000	0.000	16.610	880	817	880	817	52	340	100	570	"T304"
0	0	0	10	4	1	"Rab4"	"P20338"	8190	13850	90	10201	10205	2322	22	4880	4880	4844	541	11	94	92	0	530680	9.909	100000.000	100000.000	0.000	0.000	0.000	0.000	0.000	16.610	5321	5325	5321	5325	52	420	100	571	"S199"
0	0	0	10	5	1	"Rab4"	"P20338"	8710	13850	140	5806	7352	3186	43	4763	4763	5165	1343	26	46	37	0	1146941	1.628	100000.000	100000.000	0.000	0.000	0.000	0.000	0.000	16.610	1043	2589	1043	2589	156	1140	100	572	"S199"
0	0	0	10	6	1	"Rab4"	"P20338"	9190	13870	90	10300	9427	2357	25	4363	4363	4370	254	5	90	88	0	490211	19.909	100000.000	100000.000	0.000	0.000	0.000	0.000	0.000	16.610	5937	5064	5937	5064	52	420	100	573	"S199"
0	0	0	10	7	1	"STAT1 "	"P42224"	9690	13860	90	5702	5621	578	10	4410	4410	4430	385	8	94	76	0	292295	3.094	100000.000	100000.000	0.000	0.000	0.000	0.000	0.000	16.610	1292	1211	1292	1211	52	420	100	574	"S727"
0	0	0	10	8	1	"STAT1 "	"P42224"	10190	13860	90	5214	5266	552	10	4398	4398	4454	476	10	75	36	0	273822	1.706	100000.000	100000.000	0.000	0.000	0.000	0.000	0.000	16.610	816	868	816	868	52	420	100	575	"S727"
0	0	0	10	9	1	"STAT1 "	"P42224"	10690	13860	80	5413	5500	500	9	4488	4488	4482	456	10	92	51	0	285994	2.232	100000.000	100000.000	0.000	0.000	0.000	0.000	0.000	16.610	925	1012	925	1012	52	340	100	576	"S727"
0	0	0	10	1	2	"STAT4 "	"Q14765"	6690	14500	160	9901	9862	2063	20	5179	5179	5188	1024	19	94	93	0	2051212	4.564	100000.000	100000.000	0.000	0.000	0.000	0.000	0.000	16.610	4722	4683	4722	4683	208	1512	100	577	"S722"
0	0	0	10	2	2	"STAT4 "	"Q14765"	7180	14500	160	8748	8548	1424	16	4989	4989	4915	573	11	97	96	0	1778028	6.340	100000.000	100000.000	0.000	0.000	0.000	0.000	0.000	16.610	3759	3559	3759	3559	208	1512	100	578	"S722"
0	0	0	10	3	2	"STAT4 "	"Q14765"	7680	14490	170	8129	8058	1372	17	4840	4840	4817	551	11	97	97	0	1676074	5.882	100000.000	100000.000	0.000	0.000	0.000	0.000	0.000	16.610	3289	3218	3289	3218	208	1660	100	579	"S722"
0	0	0	10	4	2	"STMN1"	"P16949"	8190	14490	200	4458	4511	499	11	4633	4633	4699	959	20	0	0	0	1425542	-0.196	100000.000	100000.000	0.000	0.000	0.000	0.000	0.000	16.610	-175	-122	-175	-122	316	2384	100	580	"S37"
0	0	0	10	5	2	"STMN1"	"P16949"	8690	14500	200	4398	4460	1838	41	4462	4462	4501	394	8	7	2	0	1409420	-0.104	100000.000	100000.000	0.000	0.000	0.000	0.000	0.000	16.610	-64	-2	-64	-2	316	2384	100	581	"S37"
0	0	0	10	6	2	"STMN1"	"P16949"	9190	14500	200	4317	4292	346	8	4380	4380	4427	871	19	0	0	0	1356373	-0.155	100000.000	100000.000	0.000	0.000	0.000	0.000	0.000	16.610	-63	-88	-63	-88	316	2384	100	582	"S37"
0	0	0	10	7	2	"ACC1"	"Q13085 "	9700	14490	70	5852	5887	572	9	4315	4315	4344	375	8	96	93	0	188398	4.115	100000.000	100000.000	0.000	0.000	0.000	0.000	0.000	16.610	1537	1572	1537	1572	32	236	100	583	"S1263"
0	0	0	10	8	2	"ACC1"	"Q13085 "	10210	14520	80	5551	5669	847	14	4490	4490	4497	438	9	76	63	0	294805	2.676	100000.000	100000.000	0.000	0.000	0.000	0.000	0.000	16.610	1061	1179	1061	1179	52	340	100	584	"S1263"
0	0	0	10	9	2	"ACC1"	"Q13085 "	10690	14510	70	5494	5721	842	14	4608	4608	4604	486	10	81	46	0	183083	2.298	100000.000	100000.000	0.000	0.000	0.000	0.000	0.000	16.610	886	1113	886	1113	32	236	100	585	"S1263"
0	0	0	10	1	3	"TRAF6"	"Q9Y4K3"	6690	15120	80	5800	5661	536	9	5045	5045	4986	614	12	57	11	0	294365	1.099	100000.000	100000.000	0.000	0.000	0.000	0.000	0.000	16.610	755	616	755	616	52	340	100	586	"Y353"
0	0	0	10	2	3	"TRAF6"	"Q9Y4K3"	7180	15140	90	5490	5433	600	11	4940	4940	4858	511	10	53	21	0	282536	1.125	100000.000	100000.000	0.000	0.000	0.000	0.000	0.000	16.610	550	493	550	493	52	420	100	587	"Y353"
0	0	0	10	3	3	"TRAF6"	"Q9Y4K3"	7650	15130	70	4961	5004	722	14	4620	4620	4802	710	14	40	6	0	160128	0.285	100000.000	100000.000	0.000	0.000	0.000	0.000	0.000	16.610	341	384	341	384	32	236	100	588	"Y353"
0	0	0	10	4	3	"BLNK"	"Q8WV28"	8170	15110	70	7736	7574	1791	23	4642	4642	4738	535	11	90	78	0	242363	5.301	100000.000	100000.000	0.000	0.000	0.000	0.000	0.000	16.610	3094	2932	3094	2932	32	236	100	589	"Y72"
0	0	0	10	5	3	"BLNK"	"Q8WV28"	8690	15150	70	7626	7550	985	13	4810	4810	4747	489	10	93	93	0	241593	5.732	100000.000	100000.000	0.000	0.000	0.000	0.000	0.000	16.610	2816	2740	2816	2740	32	236	100	590	"Y72"
0	0	0	10	6	3	"BLNK"	"Q8WV28"	9180	15130	130	4686	5389	1405	26	4639	4639	4721	1062	22	27	23	0	646627	0.629	100000.000	100000.000	0.000	0.000	0.000	0.000	0.000	16.610	47	750	47	750	120	940	100	591	"Y72"
0	0	0	10	7	3	"CD19"	"P15391"	9680	15130	200	4501	4622	515	11	4729	4729	4711	722	15	6	0	0	1460678	-0.123	100000.000	100000.000	0.000	0.000	0.000	0.000	0.000	16.610	-228	-107	-228	-107	316	2384	100	592	"Y531"
0	0	0	10	8	3	"CD19"	"P15391"	10180	15140	70	5461	5551	694	12	4440	4440	4519	424	9	81	56	0	177623	2.434	100000.000	100000.000	0.000	0.000	0.000	0.000	0.000	16.610	1021	1111	1021	1111	32	236	100	593	"Y531"
0	0	0	10	9	3	"CD19"	"P15391"	10690	15150	80	5161	5377	674	12	4510	4510	4519	613	13	61	28	0	279595	1.400	100000.000	100000.000	0.000	0.000	0.000	0.000	0.000	16.610	651	867	651	867	52	340	100	594	"Y531"
0	0	0	10	1	4	"p300"	"Q09472"	6680	15780	200	4806	4807	473	9	5000	5000	4961	476	9	5	0	0	1518906	-0.324	100000.000	100000.000	0.000	0.000	0.000	0.000	0.000	16.610	-194	-193	-194	-193	316	2384	100	595	"S2279"
0	0	0	10	2	4	"p300"	"Q09472"	7180	15780	200	4787	4824	640	13	4871	4871	4853	986	20	1	0	0	1524510	-0.029	100000.000	100000.000	0.000	0.000	0.000	0.000	0.000	16.610	-84	-47	-84	-47	316	2384	100	596	"S2279"
0	0	0	10	3	4	"p300"	"Q09472"	7680	15780	200	4705	4714	618	13	4796	4796	4816	1013	21	0	0	0	1489700	-0.101	100000.000	100000.000	0.000	0.000	0.000	0.000	0.000	16.610	-91	-82	-91	-82	316	2384	100	597	"S2279"
0	0	0	10	4	4	"fyn"	"P06241"	8180	15780	200	4798	4782	527	11	4677	4677	4713	521	11	23	3	0	1511179	0.132	100000.000	100000.000	0.000	0.000	0.000	0.000	0.000	16.610	121	105	121	105	316	2384	100	598	"Y420"
0	0	0	10	5	4	"fyn"	"P06241"	8680	15780	200	4457	4530	442	9	4473	4473	4530	444	9	10	4	0	1431536	0.000	100000.000	100000.000	0.000	0.000	0.000	0.000	0.000	16.610	-16	57	-16	57	316	2384	100	599	"Y420"
0	0	0	10	6	4	"fyn"	"P06241"	9180	15780	200	4446	4598	1281	27	4417	4417	4489	1191	26	1	0	0	1453100	0.092	100000.000	100000.000	0.000	0.000	0.000	0.000	0.000	16.610	29	181	29	181	316	2384	100	600	"Y420"
0	0	0	10	7	4	"HSP27"	"P04792"	9690	15790	100	5886	5889	761	12	4358	4358	4451	929	20	86	30	0	471116	1.548	100000.000	100000.000	0.000	0.000	0.000	0.000	0.000	16.610	1528	1531	1528	1531	80	560	100	601	"S78"
0	0	0	10	8	4	"HSP27"	"P04792"	10190	15790	100	6060	6594	3491	52	4395	4395	4501	1440	31	60	6	0	527529	1.453	100000.000	100000.000	0.000	0.000	0.000	0.000	0.000	16.610	1665	2199	1665	2199	80	560	100	602	"S78"
0	0	0	10	9	4	"HSP27"	"P04792"	10690	15790	100	6107	6136	790	12	4498	4498	4499	631	14	88	62	0	490850	2.594	100000.000	100000.000	0.000	0.000	0.000	0.000	0.000	16.610	1609	1638	1609	1638	80	560	100	603	"S78"
0	0	0	10	1	5	"IL-8R B "	"P25025"	6670	16420	200	4812	4904	529	10	4838	4838	4914	1283	26	1	0	0	1549792	-0.008	100000.000	100000.000	0.000	0.000	0.000	0.000	0.000	16.610	-26	66	-26	66	316	2384	100	604	"S352"
0	0	0	10	2	5	"IL-8R B "	"P25025"	7170	16430	200	4930	4946	474	9	4863	4863	4888	629	12	10	0	0	1562969	0.092	100000.000	100000.000	0.000	0.000	0.000	0.000	0.000	16.610	67	83	67	83	316	2384	100	605	"S352"
0	0	0	10	3	5	"IL-8R B "	"P25025"	7670	16430	200	5054	4978	488	9	4980	4980	4905	684	13	6	0	0	1572957	0.107	100000.000	100000.000	0.000	0.000	0.000	0.000	0.000	16.610	74	-2	74	-2	316	2384	100	606	"S352"
0	0	0	10	4	5	"IRF-3 "	"Q14653"	8160	16440	100	5570	5517	615	11	4839	4839	4765	441	9	66	40	0	441382	1.705	100000.000	100000.000	0.000	0.000	0.000	0.000	0.000	16.610	731	678	731	678	80	560	100	607	"S385"
0	0	0	10	5	5	"IRF-3 "	"Q14653"	8680	16430	100	5708	5552	541	9	4720	4720	4671	463	9	72	51	0	444136	1.903	100000.000	100000.000	0.000	0.000	0.000	0.000	0.000	16.610	988	832	988	832	80	560	100	608	"S385"
0	0	0	10	6	5	"IRF-3 "	"Q14653"	9180	16430	90	5686	5639	492	8	4782	4782	4882	1820	37	0	0	0	293243	0.416	100000.000	100000.000	0.000	0.000	0.000	0.000	0.000	16.610	904	857	904	857	52	420	100	609	"S385"
0	0	0	10	7	5	"LSD1"	"O60341"	9680	16420	70	10308	9859	1150	11	4717	4717	4680	366	7	100	100	0	315497	14.150	100000.000	100000.000	0.000	0.000	0.000	0.000	0.000	16.610	5591	5142	5591	5142	32	236	100	610	"S131"
0	0	0	10	8	5	"LSD1"	"O60341"	10190	16440	70	8911	9478	1927	20	4686	4686	4637	453	9	100	100	0	303303	10.687	100000.000	100000.000	0.000	0.000	0.000	0.000	0.000	16.610	4225	4792	4225	4792	32	236	100	611	"S131"
0	0	0	10	9	5	"LSD1"	"O60341"	10690	16440	90	8529	8332	1715	20	4509	4509	4547	409	8	96	88	0	433255	9.254	100000.000	100000.000	0.000	0.000	0.000	0.000	0.000	16.610	4020	3823	4020	3823	52	420	100	612	"S131"
0	0	0	10	1	6	"MAPKAPK5"	"Q8IW41"	6670	17080	80	13128	13358	5893	44	5037	5037	4940	452	9	96	94	0	694640	18.624	100000.000	100000.000	0.000	0.000	0.000	0.000	0.000	16.610	8091	8321	8091	8321	52	340	100	613	"T182"
0	0	0	10	2	6	"MAPKAPK5"	"Q8IW41"	7180	17060	70	13105	12810	1880	14	4947	4947	4901	627	12	100	100	0	409922	12.614	100000.000	100000.000	0.000	0.000	0.000	0.000	0.000	16.610	8158	7863	8158	7863	32	236	100	614	"T182"
0	0	0	10	3	6	"MAPKAPK5"	"Q8IW41"	7680	17060	70	11796	12421	2267	18	4879	4879	4808	594	12	96	96	0	397476	12.816	100000.000	100000.000	0.000	0.000	0.000	0.000	0.000	16.610	6917	7542	6917	7542	32	236	100	615	"T182"
0	0	0	10	4	6	"P27kip1"	"P46527"	8170	17060	200	4842	4828	479	9	4690	4690	4781	1123	23	2	0	0	1525490	0.042	100000.000	100000.000	0.000	0.000	0.000	0.000	0.000	16.610	152	138	152	138	316	2384	100	616	"T157"
0	0	0	10	5	6	"P27kip1"	"P46527"	8670	17060	200	4742	4842	1686	34	4570	4570	4682	1268	27	1	0	0	1530187	0.126	100000.000	100000.000	0.000	0.000	0.000	0.000	0.000	16.610	172	272	172	272	316	2384	100	617	"T157"
0	0	0	10	6	6	"P27kip1"	"P46527"	9170	17060	200	4716	4782	444	9	4541	4541	4661	1772	38	0	0	0	1511218	0.068	100000.000	100000.000	0.000	0.000	0.000	0.000	0.000	16.610	175	241	175	241	316	2384	100	618	"T157"
0	0	0	10	7	6	"p67phox"	"P19878"	9670	17060	200	4468	4534	683	15	4504	4504	4571	759	16	4	0	0	1432696	-0.049	100000.000	100000.000	0.000	0.000	0.000	0.000	0.000	16.610	-36	30	-36	30	316	2384	100	619	"T233"
0	0	0	10	8	6	"p67phox"	"P19878"	10170	17060	200	4493	4473	446	9	4459	4459	4517	608	13	8	0	0	1413338	-0.072	100000.000	100000.000	0.000	0.000	0.000	0.000	0.000	16.610	34	14	34	14	316	2384	100	620	"T233"
0	0	0	10	9	6	"p67phox"	"P19878"	10670	17050	70	4656	5171	2433	47	4305	4305	4446	708	15	25	6	0	165464	1.024	100000.000	100000.000	0.000	0.000	0.000	0.000	0.000	16.610	351	866	351	866	32	236	100	621	"T233"
-75	0	0	10	1	7	"empty"	"empty"	6680	17710	200	5067	5028	606	12	5009	5009	5328	3626	68	0	0	0	1588917	-0.083	100000.000	100000.000	0.000	0.000	0.000	0.000	0.000	16.610	58	19	58	19	316	2384	100	622	"empty"
-75	0	0	10	2	7	"empty"	"empty"	7180	17710	200	5025	4923	1383	28	4971	4971	4930	978	19	1	0	0	1555579	-0.007	100000.000	100000.000	0.000	0.000	0.000	0.000	0.000	16.610	54	-48	54	-48	316	2384	100	623	"empty"
-75	0	0	10	3	7	"empty"	"empty"	7680	17710	200	4925	4862	1228	25	5029	5029	4945	974	19	0	0	0	1536415	-0.085	100000.000	100000.000	0.000	0.000	0.000	0.000	0.000	16.610	-104	-167	-104	-167	316	2384	100	624	"empty"
-75	0	0	10	4	7	"empty"	"empty"	8180	17710	200	4789	4816	466	9	5038	5038	4934	495	10	6	0	0	1521704	-0.238	100000.000	100000.000	0.000	0.000	0.000	0.000	0.000	16.610	-249	-222	-249	-222	316	2384	100	625	"empty"
-75	0	0	10	5	7	"empty"	"empty"	8680	17710	200	4535	4664	1821	39	4853	4853	4860	1025	21	1	0	0	1473826	-0.191	100000.000	100000.000	0.000	0.000	0.000	0.000	0.000	16.610	-318	-189	-318	-189	316	2384	100	626	"empty"
-75	0	0	10	6	7	"empty"	"empty"	9180	17710	200	4581	4604	401	8	4839	4839	4859	851	17	0	0	0	1454959	-0.300	100000.000	100000.000	0.000	0.000	0.000	0.000	0.000	16.610	-258	-235	-258	-235	316	2384	100	627	"empty"
-75	0	0	10	7	7	"empty"	"empty"	9680	17710	200	4491	4640	735	15	4761	4761	4763	1083	22	0	0	0	1466291	-0.114	100000.000	100000.000	0.000	0.000	0.000	0.000	0.000	16.610	-270	-121	-270	-121	316	2384	100	628	"empty"
-75	0	0	10	8	7	"empty"	"empty"	10180	17710	200	4586	4549	553	12	4736	4736	4687	770	16	1	0	0	1437435	-0.179	100000.000	100000.000	0.000	0.000	0.000	0.000	0.000	16.610	-150	-187	-150	-187	316	2384	100	629	"empty"
-75	0	0	10	9	7	"empty"	"empty"	10680	17710	200	4598	4619	548	11	4636	4636	4598	569	12	16	0	0	1459611	0.037	100000.000	100000.000	0.000	0.000	0.000	0.000	0.000	16.610	-38	-17	-38	-17	316	2384	100	630	"empty"
0	0	0	11	1	1	"Jak2 "	"O60674"	11170	13840	140	11734	11247	2779	24	4538	4538	4518	413	9	90	89	0	1754498	16.293	100000.000	100000.000	0.000	0.000	0.000	0.000	0.000	16.610	7196	6709	7196	6709	156	1140	100	631	"Y221"
0	0	0	11	2	1	"Jak2 "	"O60674"	11670	13840	130	12831	12416	1881	15	4735	4735	4701	477	10	99	97	0	1489908	16.174	100000.000	100000.000	0.000	0.000	0.000	0.000	0.000	16.610	8096	7681	8096	7681	120	940	100	632	"Y221"
0	0	0	11	3	1	"Jak2 "	"O60674"	12170	13840	140	13179	12250	2555	20	4865	4865	4857	270	5	95	92	0	1911070	27.381	100000.000	100000.000	0.000	0.000	0.000	0.000	0.000	16.610	8314	7385	8314	7385	156	1140	100	633	"Y221"
0	0	0	11	4	1	"K8"	"P05787"	12660	13840	200	4426	4440	319	7	4853	4853	4878	837	17	0	0	0	1403012	-0.523	100000.000	100000.000	0.000	0.000	0.000	0.000	0.000	16.610	-427	-413	-427	-413	316	2384	100	634	"S74"
0	0	0	11	5	1	"K8"	"P05787"	13160	13840	200	4436	4454	440	9	4816	4816	4781	432	9	2	0	0	1407519	-0.757	100000.000	100000.000	0.000	0.000	0.000	0.000	0.000	16.610	-380	-362	-380	-362	316	2384	100	635	"S74"
0	0	0	11	6	1	"K8"	"P05787"	13660	13850	200	4276	4281	467	10	4724	4724	4709	955	20	0	0	0	1352891	-0.448	100000.000	100000.000	0.000	0.000	0.000	0.000	0.000	16.610	-448	-443	-448	-443	316	2384	100	636	"S74"
0	0	0	11	7	1	"Met "	"P08581"	14180	13860	120	5301	5377	702	13	4533	4533	4634	1361	29	24	1	0	645208	0.546	100000.000	100000.000	0.000	0.000	0.000	0.000	0.000	16.610	768	844	768	844	120	820	100	637	"Y1234"
0	0	0	11	8	1	"Met "	"P08581"	14680	13860	120	5026	5047	539	10	4405	4405	4435	369	8	69	42	0	605641	1.659	100000.000	100000.000	0.000	0.000	0.000	0.000	0.000	16.610	621	642	621	642	120	820	100	638	"Y1234"
0	0	0	11	9	1	"Met "	"P08581"	15180	13870	100	5025	5009	364	7	4081	4081	4158	1365	32	8	0	0	400747	0.623	100000.000	100000.000	0.000	0.000	0.000	0.000	0.000	16.610	944	928	944	928	80	560	100	639	"Y1234"
0	0	0	11	1	2	"MSK2"	"O75676"	11150	14500	200	4599	4584	991	21	4639	4639	4587	498	10	5	2	0	1448508	-0.006	100000.000	100000.000	0.000	0.000	0.000	0.000	0.000	16.610	-40	-55	-40	-55	316	2384	100	640	"S360"
0	0	0	11	2	2	"MSK2"	"O75676"	11650	14500	200	4744	4732	379	8	4809	4809	4784	445	9	2	0	0	1495359	-0.117	100000.000	100000.000	0.000	0.000	0.000	0.000	0.000	16.610	-65	-77	-65	-77	316	2384	100	641	"S360"
0	0	0	11	3	2	"MSK2"	"O75676"	12150	14500	200	4908	4907	221	4	4929	4929	4931	263	5	10	0	0	1550734	-0.091	100000.000	100000.000	0.000	0.000	0.000	0.000	0.000	16.610	-21	-22	-21	-22	316	2384	100	642	"S360"
0	0	0	11	4	2	"NFkB-p100 "	"Q00653"	12660	14510	110	4456	4422	285	6	4896	4896	4874	293	6	0	0	0	353742	-1.543	100000.000	100000.000	0.000	0.000	0.000	0.000	0.000	16.610	-440	-474	-440	-474	80	656	100	643	"S99"
0	0	0	11	5	2	"NFkB-p100 "	"Q00653"	13160	14510	200	4548	4566	444	9	4887	4887	4854	365	7	5	0	0	1443002	-0.789	100000.000	100000.000	0.000	0.000	0.000	0.000	0.000	16.610	-339	-321	-339	-321	316	2384	100	644	"S99"
0	0	0	11	6	2	"NFkB-p100 "	"Q00653"	13660	14510	200	4360	4442	508	11	4743	4743	4879	2342	48	0	0	0	1403665	-0.187	100000.000	100000.000	0.000	0.000	0.000	0.000	0.000	16.610	-383	-301	-383	-301	316	2384	100	645	"S99"
0	0	0	11	7	2	"PKACa "	"P17612"	14160	14510	200	4593	4570	560	12	4617	4617	4617	381	8	13	2	0	1444188	-0.123	100000.000	100000.000	0.000	0.000	0.000	0.000	0.000	16.610	-24	-47	-24	-47	316	2384	100	646	"S10"
0	0	0	11	8	2	"PKACa "	"P17612"	14660	14520	200	4364	4410	684	15	4441	4441	4482	556	12	5	0	0	1393535	-0.129	100000.000	100000.000	0.000	0.000	0.000	0.000	0.000	16.610	-77	-31	-77	-31	316	2384	100	647	"S10"
0	0	0	11	9	2	"PKACa "	"P17612"	15160	14520	200	4075	4087	382	9	4185	4185	4219	407	9	4	1	0	1291402	-0.324	100000.000	100000.000	0.000	0.000	0.000	0.000	0.000	16.610	-110	-98	-110	-98	316	2384	100	648	"S10"
0	0	0	11	1	3	"p70S6K"	"P23443"	11170	15140	80	4967	4988	673	13	4440	4440	4449	463	10	59	23	0	259381	1.164	100000.000	100000.000	0.000	0.000	0.000	0.000	0.000	16.610	527	548	527	548	52	340	100	649	"S447"
0	0	0	11	2	3	"p70S6K"	"P23443"	11690	15140	120	4909	4844	408	8	4522	4522	4520	423	9	45	9	0	581323	0.766	100000.000	100000.000	0.000	0.000	0.000	0.000	0.000	16.610	387	322	387	322	120	820	100	650	"S447"
0	0	0	11	3	3	"p70S6K"	"P23443"	12170	15130	200	4851	4833	353	7	4604	4604	4619	671	14	7	0	0	1527312	0.319	100000.000	100000.000	0.000	0.000	0.000	0.000	0.000	16.610	247	229	247	229	316	2384	100	651	"S447"
0	0	0	11	4	3	"PDK1"	"O15530"	12660	15130	80	15928	13296	4697	35	4873	4873	4871	835	17	78	78	0	691383	10.090	100000.000	100000.000	0.000	0.000	0.000	0.000	0.000	16.610	11055	8423	11055	8423	52	340	100	652	"Y376"
0	0	0	11	5	3	"PDK1"	"O15530"	13170	15140	100	15540	12793	4876	38	4793	4793	4759	420	8	90	83	0	1023409	19.129	100000.000	100000.000	0.000	0.000	0.000	0.000	0.000	16.610	10747	8000	10747	8000	80	560	100	653	"Y376"
0	0	0	11	6	3	"PDK1"	"O15530"	13670	15130	100	14509	12819	4097	31	4707	4707	4717	371	7	93	87	0	1025554	21.838	100000.000	100000.000	0.000	0.000	0.000	0.000	0.000	16.610	9802	8112	9802	8112	80	560	100	654	"Y376"
0	0	0	11	7	3	"Ripk1"	"Q13546"	14180	15140	180	5389	5424	714	13	4634	4634	4669	544	11	62	28	0	1388447	1.388	100000.000	100000.000	0.000	0.000	0.000	0.000	0.000	16.610	755	790	755	790	256	1924	100	655	"Y694"
0	0	0	11	8	3	"Ripk1"	"Q13546"	14680	15160	160	4978	5052	491	9	4548	4548	4560	488	10	43	11	0	1050874	1.008	100000.000	100000.000	0.000	0.000	0.000	0.000	0.000	16.610	430	504	430	504	208	1512	100	656	"Y694"
0	0	0	11	9	3	"Ripk1"	"Q13546"	15180	15160	170	4974	5140	686	13	4370	4370	4385	561	12	53	18	0	1069119	1.346	100000.000	100000.000	0.000	0.000	0.000	0.000	0.000	16.610	604	770	604	770	208	1660	100	657	"Y694"
0	0	0	11	1	4	"SHC3"	"Q92529"	11180	15770	70	5834	5589	507	9	4520	4520	4505	412	9	84	68	0	178852	2.631	100000.000	100000.000	0.000	0.000	0.000	0.000	0.000	16.610	1314	1069	1314	1069	32	236	100	658	"Y341"
0	0	0	11	2	4	"SHC3"	"Q92529"	11670	15760	70	5533	5537	503	9	4720	4720	4702	452	9	78	46	0	177193	1.847	100000.000	100000.000	0.000	0.000	0.000	0.000	0.000	16.610	813	817	813	817	32	236	100	659	"Y341"
0	0	0	11	3	4	"SHC3"	"Q92529"	12160	15770	80	5674	5563	549	9	4838	4838	4844	293	6	78	63	0	289283	2.454	100000.000	100000.000	0.000	0.000	0.000	0.000	0.000	16.610	836	725	836	725	52	340	100	660	"Y341"
0	0	0	11	4	4	"Smad3 "	"P84022"	12660	15770	80	5355	5472	794	14	4869	4869	4867	314	6	59	44	0	284563	1.927	100000.000	100000.000	0.000	0.000	0.000	0.000	0.000	16.610	486	603	486	603	52	340	100	661	"S208"
0	0	0	11	5	4	"Smad3 "	"P84022"	13150	15760	120	5066	5173	619	11	4776	4776	4752	378	7	40	25	0	620734	1.114	100000.000	100000.000	0.000	0.000	0.000	0.000	0.000	16.610	290	397	290	397	120	820	100	662	"S208"
0	0	0	11	6	4	"Smad3 "	"P84022"	13660	15780	70	5792	5726	496	8	4687	4687	4696	566	12	84	50	0	183245	1.820	100000.000	100000.000	0.000	0.000	0.000	0.000	0.000	16.610	1105	1039	1105	1039	32	236	100	663	"S208"
0	0	0	11	7	4	"TAK1 "	"O43318"	14160	15770	200	4579	4637	1012	21	4599	4599	4622	417	9	11	1	0	1465345	0.036	100000.000	100000.000	0.000	0.000	0.000	0.000	0.000	16.610	-20	38	-20	38	316	2384	100	664	"T187"
0	0	0	11	8	4	"TAK1 "	"O43318"	14660	15770	200	4424	4478	910	20	4404	4404	4437	349	7	14	1	0	1415094	0.117	100000.000	100000.000	0.000	0.000	0.000	0.000	0.000	16.610	20	74	20	74	316	2384	100	665	"T187"
0	0	0	11	9	4	"TAK1 "	"O43318"	15160	15780	200	4232	4223	290	6	4175	4175	4219	440	10	10	0	0	1334516	0.009	100000.000	100000.000	0.000	0.000	0.000	0.000	0.000	16.610	57	48	57	48	316	2384	100	666	"T187"
0	0	0	11	1	5	"ACC1"	"P68133"	11170	16420	130	5711	5852	1171	20	4456	4456	4507	941	20	72	12	0	702235	1.429	100000.000	100000.000	0.000	0.000	0.000	0.000	0.000	16.610	1255	1396	1255	1396	120	940	100	667	"Y93"
0	0	0	11	2	5	"ACC1"	"P68133"	11660	16430	140	6041	6050	439	7	4494	4494	4533	385	8	99	96	0	943752	3.940	100000.000	100000.000	0.000	0.000	0.000	0.000	0.000	16.610	1547	1556	1547	1556	156	1140	100	668	"Y93"
0	0	0	11	3	5	"ACC1"	"P68133"	12160	16420	130	6148	6065	472	7	4497	4497	4468	376	8	99	92	0	727858	4.247	100000.000	100000.000	0.000	0.000	0.000	0.000	0.000	16.610	1651	1568	1651	1568	120	940	100	669	"Y93"
0	0	0	11	4	5	"A-Raf"	"P10398"	12670	16420	170	5406	5378	467	8	4470	4470	4477	389	8	88	62	0	1118567	2.316	100000.000	100000.000	0.000	0.000	0.000	0.000	0.000	16.610	936	908	936	908	208	1660	100	670	"T20"
0	0	0	11	5	5	"A-Raf"	"P10398"	13170	16420	170	5287	5317	393	7	4566	4566	4593	439	9	75	36	0	1105935	1.649	100000.000	100000.000	0.000	0.000	0.000	0.000	0.000	16.610	721	751	721	751	208	1660	100	671	"T20"
0	0	0	11	6	5	"A-Raf"	"P10398"	13670	16420	160	5285	5345	456	8	4577	4577	4611	362	7	83	48	0	1111783	2.028	100000.000	100000.000	0.000	0.000	0.000	0.000	0.000	16.610	708	768	708	768	208	1512	100	672	"T20"
0	0	0	11	7	5	"BCAP"	"Q6ZUJ8"	14170	16430	80	5020	5093	425	8	4620	4620	4616	318	6	69	28	0	264859	1.500	100000.000	100000.000	0.000	0.000	0.000	0.000	0.000	16.610	400	473	400	473	52	340	100	673	"Y570"
0	0	0	11	8	5	"BCAP"	"Q6ZUJ8"	14670	16420	100	5056	5084	424	8	4582	4582	4575	342	7	61	32	0	406682	1.488	100000.000	100000.000	0.000	0.000	0.000	0.000	0.000	16.610	474	502	474	502	80	560	100	674	"Y570"
0	0	0	11	9	5	"BCAP"	"Q6ZUJ8"	15150	16430	80	4963	5114	615	12	4481	4481	4514	403	8	65	30	0	265937	1.489	100000.000	100000.000	0.000	0.000	0.000	0.000	0.000	16.610	482	633	482	633	52	340	100	675	"Y570"
0	0	0	11	1	6	"Cofilin 1"	"P23528"	11160	17060	70	8268	7420	2102	28	4646	4646	4536	502	11	78	75	0	237444	5.745	100000.000	100000.000	0.000	0.000	0.000	0.000	0.000	16.610	3622	2774	3622	2774	32	236	100	676	"Y139"
0	0	0	11	2	6	"Cofilin 1"	"P23528"	11660	17060	80	8376	7815	1609	20	4754	4754	4696	358	7	86	84	0	406384	8.712	100000.000	100000.000	0.000	0.000	0.000	0.000	0.000	16.610	3622	3061	3622	3061	52	340	100	677	"Y139"
0	0	0	11	3	6	"Cofilin 1"	"P23528"	12160	17060	80	8383	8206	1244	15	4781	4781	4741	310	6	98	94	0	426711	11.177	100000.000	100000.000	0.000	0.000	0.000	0.000	0.000	16.610	3602	3425	3602	3425	52	340	100	678	"Y139"
0	0	0	11	4	6	"CTNNB1"	"P35222"	12630	17040	140	4945	4925	325	6	4891	4891	4869	348	7	14	0	0	768282	0.161	100000.000	100000.000	0.000	0.000	0.000	0.000	0.000	16.610	54	34	54	34	156	1140	100	679	"Y654"
0	0	0	11	5	6	"CTNNB1"	"P35222"	13140	17050	200	4812	4798	398	8	4751	4751	4753	710	14	4	0	0	1516166	0.063	100000.000	100000.000	0.000	0.000	0.000	0.000	0.000	16.610	61	47	61	47	316	2384	100	680	"Y654"
0	0	0	11	6	6	"CTNNB1"	"P35222"	13660	17060	130	4884	4901	440	8	4775	4775	4777	452	9	26	1	0	588134	0.274	100000.000	100000.000	0.000	0.000	0.000	0.000	0.000	16.610	109	126	109	126	120	940	100	681	"Y654"
0	0	0	11	7	6	"IFNGR1 "	"P15260"	14150	17060	200	4701	4694	388	8	4620	4620	4627	385	8	22	2	0	1483449	0.174	100000.000	100000.000	0.000	0.000	0.000	0.000	0.000	16.610	81	74	81	74	316	2384	100	682	"S495"
0	0	0	11	8	6	"IFNGR1 "	"P15260"	14650	17060	200	4532	4549	438	9	4387	4387	4430	399	9	26	5	0	1437486	0.298	100000.000	100000.000	0.000	0.000	0.000	0.000	0.000	16.610	145	162	145	162	316	2384	100	683	"S495"
0	0	0	11	9	6	"IFNGR1 "	"P15260"	15150	17060	200	4263	4378	692	15	4146	4146	4206	609	14	11	3	0	1383327	0.282	100000.000	100000.000	0.000	0.000	0.000	0.000	0.000	16.610	117	232	117	232	316	2384	100	684	"S495"
-75	0	0	11	1	7	"empty"	"empty"	11150	17700	200	4595	4590	480	10	4603	4603	4601	449	9	19	0	0	1450594	-0.024	100000.000	100000.000	0.000	0.000	0.000	0.000	0.000	16.610	-8	-13	-8	-13	316	2384	100	685	"empty"
-75	0	0	11	2	7	"empty"	"empty"	11650	17700	200	4765	4746	280	5	4665	4665	4653	423	9	9	0	0	1499633	0.220	100000.000	100000.000	0.000	0.000	0.000	0.000	0.000	16.610	100	81	100	81	316	2384	100	686	"empty"
-75	0	0	11	3	7	"empty"	"empty"	12150	17700	200	4933	4907	290	5	4731	4731	4712	373	7	21	1	0	1550714	0.523	100000.000	100000.000	0.000	0.000	0.000	0.000	0.000	16.610	202	176	202	176	316	2384	100	687	"empty"
-75	0	0	11	4	7	"empty"	"empty"	12650	17700	200	4870	4841	300	6	4809	4809	4783	364	7	13	0	0	1529797	0.159	100000.000	100000.000	0.000	0.000	0.000	0.000	0.000	16.610	61	32	61	32	316	2384	100	688	"empty"
-75	0	0	11	5	7	"empty"	"empty"	13150	17700	200	4856	4851	505	10	4762	4762	4761	356	7	27	3	0	1532927	0.253	100000.000	100000.000	0.000	0.000	0.000	0.000	0.000	16.610	94	89	94	89	316	2384	100	689	"empty"
-75	0	0	11	6	7	"empty"	"empty"	13650	17700	200	4843	4910	1957	39	4730	4730	4743	535	11	8	1	0	1551544	0.312	100000.000	100000.000	0.000	0.000	0.000	0.000	0.000	16.610	113	180	113	180	316	2384	100	690	"empty"
0	0	0	11	7	7	"GLQAWPG-pS-AIPQFLG_GLQAWPGEAIPQFLG_60vs40"	"GLQAWPG-pS-AIPQFLG_GLQAWPGEAIPQFLG_60vs40"	14170	17710	80	28055	24036	8328	34	4722	4722	4754	344	7	98	96	0	1249859	56.052	100000.000	100000.000	0.000	0.000	0.000	0.000	0.000	16.610	23333	19314	23333	19314	52	340	100	691	"GLQAWPG-pS-AIPQFLG_GLQAWPGEAIPQFLG_60vs40"
0	0	0	11	8	7	"GLQAWPG-pS-AIPQFLG_GLQAWPGEAIPQFLG_60vs40"	"GLQAWPG-pS-AIPQFLG_GLQAWPGEAIPQFLG_60vs40"	14670	17710	80	27365	24786	6437	25	4532	4532	4595	687	14	100	96	0	1288887	29.390	100000.000	100000.000	0.000	0.000	0.000	0.000	0.000	16.610	22833	20254	22833	20254	52	340	100	692	"GLQAWPG-pS-AIPQFLG_GLQAWPGEAIPQFLG_60vs40"
0	0	0	11	9	7	"GLQAWPG-pS-AIPQFLG_GLQAWPGEAIPQFLG_60vs40"	"GLQAWPG-pS-AIPQFLG_GLQAWPGEAIPQFLG_60vs40"	15170	17720	70	27025	27196	928	3	4421	4421	4450	525	11	100	100	0	870287	43.326	100000.000	100000.000	0.000	0.000	0.000	0.000	0.000	16.610	22604	22775	22604	22775	32	236	100	693	"GLQAWPG-pS-AIPQFLG_GLQAWPGEAIPQFLG_60vs40"
0	0	0	12	1	1	"BLNK "	"Q8WV28"	15650	13840	200	4212	4546	1377	30	4142	4142	4201	731	17	18	14	0	1436464	0.472	100000.000	100000.000	0.000	0.000	0.000	0.000	0.000	16.610	70	404	70	404	316	2384	100	694	"Y178"
0	0	0	12	2	1	"BLNK "	"Q8WV28"	16180	13850	140	4416	4944	1213	24	4184	4184	4227	380	8	42	30	0	771201	1.887	100000.000	100000.000	0.000	0.000	0.000	0.000	0.000	16.610	232	760	232	760	156	1140	100	695	"Y178"
0	0	0	12	3	1	"BLNK "	"Q8WV28"	16650	13840	140	4386	5085	1511	29	4313	4313	4380	507	11	34	27	0	793316	1.391	100000.000	100000.000	0.000	0.000	0.000	0.000	0.000	16.610	73	772	73	772	156	1140	100	696	"Y178"
0	0	0	12	4	1	"Catalase"	"P04040"	17150	13850	140	4768	5680	1804	31	4471	4471	4601	862	18	39	32	0	886100	1.252	100000.000	100000.000	0.000	0.000	0.000	0.000	0.000	16.610	297	1209	297	1209	156	1140	100	697	"Y385"
0	0	0	12	5	1	"Catalase"	"P04040"	17660	13860	80	7300	7396	1624	21	4503	4503	4614	1133	24	88	73	0	384599	2.455	100000.000	100000.000	0.000	0.000	0.000	0.000	0.000	16.610	2797	2893	2797	2893	52	340	100	698	"Y385"
0	0	0	12	6	1	"Catalase"	"P04040"	18150	13860	90	7681	8090	3924	48	4790	4790	5199	2555	49	65	13	0	420676	1.132	100000.000	100000.000	0.000	0.000	0.000	0.000	0.000	16.610	2891	3300	2891	3300	52	420	100	699	"Y385"
0	0	0	12	7	1	"Cdc42"	"P60953"	18650	13850	100	5743	6330	2608	41	4950	4950	5539	3337	60	6	1	0	506422	0.237	100000.000	100000.000	0.000	0.000	0.000	0.000	0.000	16.610	793	1380	793	1380	80	560	100	700	"Y64"
0	0	0	12	8	1	"Cdc42"	"P60953"	19150	13860	80	6494	7449	6016	80	4886	4886	5369	3438	64	9	3	0	387361	0.605	100000.000	100000.000	0.000	0.000	0.000	0.000	0.000	16.610	1608	2563	1608	2563	52	340	100	701	"Y64"
0	0	0	12	9	1	"Cdc42"	"P60953"	19650	13860	80	6033	5740	866	15	4674	4674	4761	735	15	61	48	0	298466	1.332	100000.000	100000.000	0.000	0.000	0.000	0.000	0.000	16.610	1359	1066	1359	1066	52	340	100	702	"Y64"
0	0	0	12	1	2	"Flt3"	"P36888"	15660	14500	90	5148	4956	573	11	4186	4186	4279	1575	36	1	0	0	257725	0.430	100000.000	100000.000	0.000	0.000	0.000	0.000	0.000	16.610	962	770	962	770	52	420	100	703	"Y842"
0	0	0	12	2	2	"Flt3"	"P36888"	16150	14490	100	4551	4652	497	10	4206	4206	4228	308	7	53	36	0	372170	1.377	100000.000	100000.000	0.000	0.000	0.000	0.000	0.000	16.610	345	446	345	446	80	560	100	704	"Y842"
0	0	0	12	3	2	"Flt3"	"P36888"	16670	14490	90	5121	5189	708	13	4310	4310	4337	406	9	69	50	0	269842	2.099	100000.000	100000.000	0.000	0.000	0.000	0.000	0.000	16.610	811	879	811	879	52	420	100	705	"Y842"
0	0	0	12	4	2	"gp130 "	"P40189"	17160	14500	110	5389	5582	1101	19	4527	4527	4654	835	17	52	13	0	446552	1.111	100000.000	100000.000	0.000	0.000	0.000	0.000	0.000	16.610	862	1055	862	1055	80	656	100	706	"S782"
0	0	0	12	5	2	"gp130 "	"P40189"	17660	14500	100	5220	5268	669	12	4628	4628	4684	593	12	50	10	0	421447	0.985	100000.000	100000.000	0.000	0.000	0.000	0.000	0.000	16.610	592	640	592	640	80	560	100	707	"S782"
0	0	0	12	6	2	"gp130 "	"P40189"	18150	14490	90	5726	6224	2309	37	4821	4821	4983	927	18	48	13	0	323672	1.339	100000.000	100000.000	0.000	0.000	0.000	0.000	0.000	16.610	905	1403	905	1403	52	420	100	708	"S782"
0	0	0	12	7	2	"HSP60"	"P10809"	18650	14500	200	4882	5503	4578	83	4959	4959	5481	3406	62	2	1	0	1738984	0.006	100000.000	100000.000	0.000	0.000	0.000	0.000	0.000	16.610	-77	544	-77	544	316	2384	100	709	"S70"
0	0	0	12	8	2	"HSP60"	"P10809"	19150	14500	200	4856	5021	1231	24	4952	4952	5370	3255	60	2	0	0	1586507	-0.107	100000.000	100000.000	0.000	0.000	0.000	0.000	0.000	16.610	-96	69	-96	69	316	2384	100	710	"S70"
0	0	0	12	9	2	"HSP60"	"P10809"	19650	14500	200	4774	4970	1924	38	4803	4803	5098	2825	55	1	0	0	1570650	-0.045	100000.000	100000.000	0.000	0.000	0.000	0.000	0.000	16.610	-29	167	-29	167	316	2384	100	711	"S70"
0	0	0	12	1	3	"IL7R "	"P16871"	15670	15150	100	6782	6834	633	9	4253	4253	4385	1568	35	97	12	0	546722	1.562	100000.000	100000.000	0.000	0.000	0.000	0.000	0.000	16.610	2529	2581	2529	2581	80	560	100	712	"Y449"
0	0	0	12	2	3	"IL7R "	"P16871"	16170	15150	110	6706	6635	648	9	4296	4296	4324	390	9	97	96	0	530823	5.926	100000.000	100000.000	0.000	0.000	0.000	0.000	0.000	16.610	2410	2339	2410	2339	80	656	100	713	"Y449"
0	0	0	12	3	3	"IL7R "	"P16871"	16660	15140	110	7004	7117	1279	17	4257	4257	4380	1321	30	92	58	0	569392	2.072	100000.000	100000.000	0.000	0.000	0.000	0.000	0.000	16.610	2747	2860	2747	2860	80	656	100	714	"Y449"
0	0	0	12	4	3	"IRAK4"	"P51617"	17160	15150	200	4458	4640	947	20	4491	4491	4574	685	14	11	5	0	1466129	0.096	100000.000	100000.000	0.000	0.000	0.000	0.000	0.000	16.610	-33	149	-33	149	316	2384	100	715	"T345"
0	0	0	12	5	3	"IRAK4"	"P51617"	17660	15150	200	4617	4823	1499	31	4604	4604	4729	1292	27	4	1	0	1524084	0.073	100000.000	100000.000	0.000	0.000	0.000	0.000	0.000	16.610	13	219	13	219	316	2384	100	716	"T345"
0	0	0	12	6	3	"IRAK4"	"P51617"	18150	15160	110	4666	4924	1007	20	4737	4737	4862	1366	28	5	2	0	393942	0.045	100000.000	100000.000	0.000	0.000	0.000	0.000	0.000	16.610	-71	187	-71	187	80	656	100	717	"T345"
0	0	0	12	7	3	"LIMK1"	"P53667"	18670	15160	130	12598	11604	7734	66	4830	4830	5096	2284	44	60	55	0	1392536	2.849	100000.000	100000.000	0.000	0.000	0.000	0.000	0.000	16.610	7768	6774	7768	6774	120	940	100	718	"T508"
0	0	0	12	8	3	"LIMK1"	"P53667"	19170	15160	90	14408	16080	7218	44	4749	4749	4948	1590	32	100	100	0	836164	7.001	100000.000	100000.000	0.000	0.000	0.000	0.000	0.000	16.610	9659	11331	9659	11331	52	420	100	719	"T508"
0	0	0	12	9	3	"LIMK1"	"P53667"	19670	15170	110	12147	12658	6251	49	4677	4677	4828	1208	25	87	87	0	1012639	6.482	100000.000	100000.000	0.000	0.000	0.000	0.000	0.000	16.610	7470	7981	7470	7981	80	656	100	720	"T508"
0	0	0	12	1	4	"p38-alpha "	"Q16539"	15660	15800	130	5203	5353	1176	21	4149	4149	4175	328	7	85	80	0	642401	3.591	100000.000	100000.000	0.000	0.000	0.000	0.000	0.000	16.610	1054	1204	1054	1204	120	940	100	721	"T122"
0	0	0	12	2	4	"p38-alpha "	"Q16539"	16160	15790	120	5185	5222	776	14	4124	4124	4168	344	8	87	80	0	626597	3.064	100000.000	100000.000	0.000	0.000	0.000	0.000	0.000	16.610	1061	1098	1061	1098	120	820	100	722	"T122"
0	0	0	12	3	4	"p38-alpha "	"Q16539"	16660	15790	130	5487	5575	1190	21	4242	4242	4312	701	16	74	43	0	668978	1.802	100000.000	100000.000	0.000	0.000	0.000	0.000	0.000	16.610	1245	1333	1245	1333	120	940	100	723	"T122"
0	0	0	12	4	4	"MEK1 "	"Q02750"	17150	15780	160	4516	4779	958	20	4435	4435	4559	943	20	14	3	0	994032	0.233	100000.000	100000.000	0.000	0.000	0.000	0.000	0.000	16.610	81	344	81	344	208	1512	100	724	"S297"
0	0	0	12	5	4	"MEK1 "	"Q02750"	17640	15780	70	5735	5986	1166	19	4548	4548	4666	1001	21	65	15	0	191564	1.319	100000.000	100000.000	0.000	0.000	0.000	0.000	0.000	16.610	1187	1438	1187	1438	32	236	100	725	"S297"
0	0	0	12	6	4	"MEK1 "	"Q02750"	18170	15790	70	6056	6289	1491	23	4809	4809	4945	1501	30	18	6	0	201236	0.895	100000.000	100000.000	0.000	0.000	0.000	0.000	0.000	16.610	1247	1480	1247	1480	32	236	100	726	"S297"
0	0	0	12	7	4	"P27kip1"	"P46527"	18660	15790	100	7863	8996	6988	77	4928	4928	5037	1628	32	83	37	1	719660	2.432	100000.000	100000.000	0.000	0.000	0.000	0.000	0.000	16.610	2935	4068	2935	4068	80	560	100	727	"Y74"
0	0	0	12	8	4	"P27kip1"	"P46527"	19160	15810	110	7695	8654	5651	65	4897	4897	5075	1935	38	63	18	0	692308	1.850	100000.000	100000.000	0.000	0.000	0.000	0.000	0.000	16.610	2798	3757	2798	3757	80	656	100	728	"Y74"
0	0	0	12	9	4	"P27kip1"	"P46527"	19660	15810	100	7112	7455	2959	39	4728	4728	4932	2095	42	60	13	0	596399	1.204	100000.000	100000.000	0.000	0.000	0.000	0.000	0.000	16.610	2384	2727	2384	2727	80	560	100	729	"Y74"
0	0	0	12	1	5	"PPARG "	"P37231"	15660	16440	140	4922	5245	2662	50	4450	4450	4482	998	22	7	3	0	818284	0.765	100000.000	100000.000	0.000	0.000	0.000	0.000	0.000	16.610	472	795	472	795	156	1140	100	730	"S112"
0	0	0	12	2	5	"PPARG "	"P37231"	16150	16430	150	5038	5337	2122	39	4483	4483	4543	1191	26	13	5	0	832578	0.667	100000.000	100000.000	0.000	0.000	0.000	0.000	0.000	16.610	555	854	555	854	156	1272	100	731	"S112"
0	0	0	12	3	5	"PPARG "	"P37231"	16660	16430	150	5003	5288	1190	22	4466	4466	4539	789	17	31	11	0	824982	0.949	100000.000	100000.000	0.000	0.000	0.000	0.000	0.000	16.610	537	822	537	822	156	1272	100	732	"S112"
0	0	0	12	4	5	"Pyk2 "	"Q14289"	17160	16440	170	23420	21232	6706	31	4497	4497	4640	1020	21	90	90	0	4416168	16.267	100000.000	100000.000	0.000	0.000	0.000	0.000	0.000	16.610	18923	16735	18923	16735	208	1660	100	733	"S399"
0	0	0	12	5	5	"Pyk2 "	"Q14289"	17660	16440	170	24153	22819	6269	27	4649	4649	4758	819	17	94	94	0	4746440	22.053	100000.000	100000.000	0.000	0.000	0.000	0.000	0.000	16.610	19504	18170	19504	18170	208	1660	100	734	"S399"
0	0	0	12	6	5	"Pyk2 "	"Q14289"	18160	16440	180	24061	19787	9743	49	4698	4698	4813	1117	23	76	75	0	5065540	13.406	100000.000	100000.000	0.000	0.000	0.000	0.000	0.000	16.610	19363	15089	19363	15089	256	1924	100	735	"S399"
0	0	0	12	7	5	"STAT1 "	"P42224"	18660	16450	150	6036	8403	8046	95	4778	4778	5036	2223	44	26	17	0	1310920	1.515	100000.000	100000.000	0.000	0.000	0.000	0.000	0.000	16.610	1258	3625	1258	3625	156	1272	100	736	"S708"
0	0	0	12	8	5	"STAT1 "	"P42224"	19160	16450	170	6069	6358	1555	24	4759	4759	5017	2212	44	10	2	0	1322540	0.606	100000.000	100000.000	0.000	0.000	0.000	0.000	0.000	16.610	1310	1599	1310	1599	208	1660	100	737	"S708"
0	0	0	12	9	5	"STAT1 "	"P42224"	19670	16450	170	5884	6478	2884	44	4651	4651	4851	1976	40	16	6	0	1347478	0.823	100000.000	100000.000	0.000	0.000	0.000	0.000	0.000	16.610	1233	1827	1233	1827	208	1660	100	738	"S708"
0	0	0	12	1	6	"STAT5B "	"P51692"	15670	17080	80	5385	5411	894	16	4129	4129	4256	1287	30	44	1	0	281368	0.897	100000.000	100000.000	0.000	0.000	0.000	0.000	0.000	16.610	1256	1282	1256	1282	52	340	100	739	"S731"
0	0	0	12	2	6	"STAT5B "	"P51692"	16160	17080	80	5288	5527	1020	18	4172	4172	4320	1702	39	23	5	0	287392	0.709	100000.000	100000.000	0.000	0.000	0.000	0.000	0.000	16.610	1116	1355	1116	1355	52	340	100	740	"S731"
0	0	0	12	3	6	"STAT5B "	"P51692"	16660	17080	80	5607	6021	2528	41	4320	4320	4378	523	11	80	57	0	313099	3.141	100000.000	100000.000	0.000	0.000	0.000	0.000	0.000	16.610	1287	1701	1287	1701	52	340	100	741	"S731"
0	0	0	12	4	6	"Syk "	"P43405"	17160	17080	90	10785	10221	4001	39	4521	4521	4641	801	17	80	78	0	531509	6.966	100000.000	100000.000	0.000	0.000	0.000	0.000	0.000	16.610	6264	5700	6264	5700	52	420	100	742	"Y348"
0	0	0	12	5	6	"Syk "	"P43405"	17660	17090	80	11991	10780	4581	42	4730	4730	4817	844	17	71	71	0	560575	7.065	100000.000	100000.000	0.000	0.000	0.000	0.000	0.000	16.610	7261	6050	7261	6050	52	340	100	743	"Y348"
0	0	0	12	6	6	"Syk "	"P43405"	18160	17090	90	10728	10356	4197	40	4901	4901	4951	502	10	84	84	0	538500	10.767	100000.000	100000.000	0.000	0.000	0.000	0.000	0.000	16.610	5827	5455	5827	5455	52	420	100	744	"Y348"
0	0	0	12	7	6	"Calmodulin "	"P62158"	18670	17090	110	8156	8939	3504	39	4898	4898	5386	4071	75	21	3	0	715117	0.873	100000.000	100000.000	0.000	0.000	0.000	0.000	0.000	16.610	3258	4041	3258	4041	80	656	100	745	"Y99"
0	0	0	12	8	6	"Calmodulin "	"P62158"	19170	17090	120	7533	7413	1507	20	4822	4822	5018	1828	36	78	14	0	889527	1.310	100000.000	100000.000	0.000	0.000	0.000	0.000	0.000	16.610	2711	2591	2711	2591	120	820	100	746	"Y99"
0	0	0	12	9	6	"Calmodulin "	"P62158"	19660	17090	130	7820	8156	2529	31	4775	4775	4994	2064	41	80	27	0	978738	1.532	100000.000	100000.000	0.000	0.000	0.000	0.000	0.000	16.610	3045	3381	3045	3381	120	940	100	747	"Y99"
-75	0	0	12	1	7	"empty"	"empty"	15650	17710	200	4191	4246	344	8	4412	4412	4443	624	14	1	0	0	1341593	-0.316	100000.000	100000.000	0.000	0.000	0.000	0.000	0.000	16.610	-221	-166	-221	-166	316	2384	100	748	"empty"
-75	0	0	12	2	7	"empty"	"empty"	16150	17710	200	4349	4381	544	12	4398	4398	4470	990	22	2	0	0	1384337	-0.090	100000.000	100000.000	0.000	0.000	0.000	0.000	0.000	16.610	-49	-17	-49	-17	316	2384	100	749	"empty"
-75	0	0	12	3	7	"empty"	"empty"	16650	17710	200	4394	4476	572	12	4440	4440	4559	930	20	2	0	0	1414569	-0.089	100000.000	100000.000	0.000	0.000	0.000	0.000	0.000	16.610	-46	36	-46	36	316	2384	100	750	"empty"
-75	0	0	12	4	7	"empty"	"empty"	17150	17710	200	4571	4739	810	17	4601	4601	4762	1132	23	4	2	0	1497589	-0.020	100000.000	100000.000	0.000	0.000	0.000	0.000	0.000	16.610	-30	138	-30	138	316	2384	100	751	"empty"
-75	0	0	12	5	7	"empty"	"empty"	17650	17710	200	4708	4821	618	12	4756	4756	4897	1101	22	3	1	0	1523359	-0.069	100000.000	100000.000	0.000	0.000	0.000	0.000	0.000	16.610	-48	65	-48	65	316	2384	100	752	"empty"
-75	0	0	12	6	7	"empty"	"empty"	18150	17710	200	4846	4950	1084	21	4821	4821	4879	669	13	4	2	0	1564237	0.106	100000.000	100000.000	0.000	0.000	0.000	0.000	0.000	16.610	25	129	25	129	316	2384	100	753	"empty"
0	0	0	12	7	7	"Control-Spot"	"Tau"	18660	17730	130	8740	10019	6742	67	4845	4845	5017	1379	27	90	77	0	1202314	3.627	100000.000	100000.000	0.000	0.000	0.000	0.000	0.000	16.610	3895	5174	3895	5174	120	940	100	754	"Control-Spot"
0	0	0	12	8	7	"Control-Spot"	"Tau"	19170	17730	120	8830	10595	7572	71	4870	4870	5160	2675	51	90	20	0	1271402	2.032	100000.000	100000.000	0.000	0.000	0.000	0.000	0.000	16.610	3960	5725	3960	5725	120	820	100	755	"Control-Spot"
0	0	0	12	9	7	"Control-Spot"	"Tau"	19670	17730	140	8854	9080	2383	26	4811	4811	5058	1871	36	87	60	0	1416427	2.150	100000.000	100000.000	0.000	0.000	0.000	0.000	0.000	16.610	4043	4269	4043	4269	156	1140	100	756	"Control-Spot"
0	0	0	13	1	1	"Anxa1"	"P04083"	2130	18320	70	6397	6919	1910	27	5153	5153	5147	620	12	75	50	0	221397	2.858	100000.000	100000.000	0.000	0.000	0.000	0.000	0.000	16.610	1244	1766	1244	1766	32	236	100	757	"Y20"
0	0	0	13	2	1	"Anxa1"	"P04083"	2630	18320	100	5896	5905	782	13	5068	5068	5115	1449	28	23	0	0	472390	0.545	100000.000	100000.000	0.000	0.000	0.000	0.000	0.000	16.610	828	837	828	837	80	560	100	758	"Y20"
0	0	0	13	3	1	"Anxa1"	"P04083"	3130	18320	100	5892	6152	1675	27	5032	5032	5115	466	9	73	46	0	492134	2.225	100000.000	100000.000	0.000	0.000	0.000	0.000	0.000	16.610	860	1120	860	1120	80	560	100	759	"Y20"
0	0	0	13	4	1	"Bax"	"Q07812"	3640	18320	140	5776	5862	694	11	5064	5064	5225	714	13	50	22	0	914439	0.892	100000.000	100000.000	0.000	0.000	0.000	0.000	0.000	16.610	712	798	712	798	156	1140	100	760	"S184"
0	0	0	13	5	1	"Bax"	"Q07812"	4130	18320	170	5705	5717	974	17	5398	5398	5537	3485	62	0	0	0	1189202	0.052	100000.000	100000.000	0.000	0.000	0.000	0.000	0.000	16.610	307	319	307	319	208	1660	100	761	"S184"
0	0	0	13	6	1	"Bax"	"Q07812"	4630	18320	140	5992	6056	2541	41	5319	5319	5270	745	14	47	6	0	944730	1.055	100000.000	100000.000	0.000	0.000	0.000	0.000	0.000	16.610	673	737	673	737	156	1140	100	762	"S184"
0	0	0	13	7	1	"CHOP"	"P35638"	5120	18310	200	5510	5399	729	13	5225	5225	5252	844	16	9	1	0	1706200	0.174	100000.000	100000.000	0.000	0.000	0.000	0.000	0.000	16.610	285	174	285	174	316	2384	100	763	"S79"
0	0	0	13	8	1	"CHOP"	"P35638"	5620	18310	200	5364	5476	2703	49	5291	5291	5291	771	14	4	0	0	1730418	0.240	100000.000	100000.000	0.000	0.000	0.000	0.000	0.000	16.610	73	185	73	185	316	2384	100	764	"S79"
0	0	0	13	9	1	"CHOP"	"P35638"	6120	18310	200	5400	5349	519	9	5276	5276	5282	1296	24	0	0	0	1690154	0.052	100000.000	100000.000	0.000	0.000	0.000	0.000	0.000	16.610	124	73	124	73	316	2384	100	765	"S79"
0	0	0	13	1	2	"Crk "	"P46108"	2140	18980	110	5540	5666	791	13	5329	5329	5309	1946	36	0	0	0	453276	0.183	100000.000	100000.000	0.000	0.000	0.000	0.000	0.000	16.610	211	337	211	337	80	656	100	766	"Y221"
0	0	0	13	2	2	"Crk "	"P46108"	2630	18960	200	5244	5293	939	17	5459	5459	5476	2537	46	0	0	0	1672441	-0.072	100000.000	100000.000	0.000	0.000	0.000	0.000	0.000	16.610	-215	-166	-215	-166	316	2384	100	767	"Y221"
0	0	0	13	3	2	"Crk "	"P46108"	3130	18960	200	5290	5373	681	12	5422	5422	5365	655	12	11	4	0	1697710	0.012	100000.000	100000.000	0.000	0.000	0.000	0.000	0.000	16.610	-132	-49	-132	-49	316	2384	100	768	"Y221"
0	0	0	13	4	2	"EEA1"	"Q15075"	3630	18960	200	5331	5387	776	14	5422	5422	5410	971	17	3	0	0	1702279	-0.024	100000.000	100000.000	0.000	0.000	0.000	0.000	0.000	16.610	-91	-35	-91	-35	316	2384	100	769	"T431"
0	0	0	13	5	2	"EEA1"	"Q15075"	4130	18960	90	5670	5691	753	13	5430	5430	5380	562	10	38	15	0	295914	0.553	100000.000	100000.000	0.000	0.000	0.000	0.000	0.000	16.610	240	261	240	261	52	420	100	770	"T431"
0	0	0	13	6	2	"EEA1"	"Q15075"	4620	18960	200	5317	5381	658	12	5143	5143	5249	607	11	41	5	0	1700332	0.217	100000.000	100000.000	0.000	0.000	0.000	0.000	0.000	16.610	174	238	174	238	316	2384	100	771	"T431"
0	0	0	13	7	2	"IKK-alpha "	"O15111"	5120	18930	140	5800	6129	1297	21	5123	5123	5236	666	12	51	30	0	956063	1.341	100000.000	100000.000	0.000	0.000	0.000	0.000	0.000	16.610	677	1006	677	1006	156	1140	100	772	"T23"
0	0	0	13	8	2	"IKK-alpha "	"O15111"	5620	18960	70	8160	7947	725	9	5529	5529	5473	492	8	96	96	0	254306	5.028	100000.000	100000.000	0.000	0.000	0.000	0.000	0.000	16.610	2631	2418	2631	2418	32	236	100	773	"T23"
0	0	0	13	9	2	"IKK-alpha "	"O15111"	6130	18960	80	7913	7877	589	7	5396	5396	5377	998	18	98	84	0	409621	2.505	100000.000	100000.000	0.000	0.000	0.000	0.000	0.000	16.610	2517	2481	2517	2481	52	340	100	774	"T23"
0	0	0	13	1	3	"Jak2 "	"O60674"	2130	19610	200	5821	5793	724	12	5362	5362	5308	817	15	12	2	0	1830528	0.594	100000.000	100000.000	0.000	0.000	0.000	0.000	0.000	16.610	459	431	459	431	316	2384	100	775	"Y1007"
0	0	0	13	2	3	"Jak2 "	"O60674"	2630	19610	200	5788	5691	481	8	5155	5155	5279	926	17	12	0	0	1798213	0.445	100000.000	100000.000	0.000	0.000	0.000	0.000	0.000	16.610	633	536	633	536	316	2384	100	776	"Y1007"
0	0	0	13	3	3	"Jak2 "	"O60674"	3130	19610	200	5674	5588	480	8	5201	5201	5307	954	17	7	0	0	1765942	0.295	100000.000	100000.000	0.000	0.000	0.000	0.000	0.000	16.610	473	387	473	387	316	2384	100	777	"Y1007"
0	0	0	13	4	3	"Keap1"	"Q14145"	3630	19610	200	5569	5482	435	7	5280	5280	5347	1060	19	0	0	0	1732272	0.127	100000.000	100000.000	0.000	0.000	0.000	0.000	0.000	16.610	289	202	289	202	316	2384	100	778	"Y141"
0	0	0	13	5	3	"Keap1"	"Q14145"	4130	19610	200	5429	5351	595	11	5344	5344	5401	1510	27	0	0	0	1691001	-0.033	100000.000	100000.000	0.000	0.000	0.000	0.000	0.000	16.610	85	7	85	7	316	2384	100	779	"Y141"
0	0	0	13	6	3	"Keap1"	"Q14145"	4630	19610	200	5138	5221	580	11	5242	5242	5308	787	14	7	0	0	1649804	-0.111	100000.000	100000.000	0.000	0.000	0.000	0.000	0.000	16.610	-104	-21	-104	-21	316	2384	100	780	"Y141"
0	0	0	13	7	3	"MK2"	"P16389"	5130	19620	70	6276	6181	522	8	5130	5130	5109	517	10	78	56	0	197796	2.074	100000.000	100000.000	0.000	0.000	0.000	0.000	0.000	16.610	1146	1051	1146	1051	32	236	100	781	"Y132"
0	0	0	13	8	3	"MK2"	"P16389"	5630	19620	200	5148	5216	543	10	5366	5366	5352	1402	26	0	0	0	1648338	-0.097	100000.000	100000.000	0.000	0.000	0.000	0.000	0.000	16.610	-218	-150	-218	-150	316	2384	100	782	"Y132"
0	0	0	13	9	3	"MK2"	"P16389"	6130	19620	70	6068	6136	991	16	4993	4993	5048	453	8	81	62	0	196346	2.402	100000.000	100000.000	0.000	0.000	0.000	0.000	0.000	16.610	1075	1143	1075	1143	32	236	100	783	"Y132"
0	0	0	13	1	4	"MyD88"	"Q99836"	2130	20260	170	12873	12697	3144	24	5532	5532	5410	1052	19	97	96	0	2640930	6.927	100000.000	100000.000	0.000	0.000	0.000	0.000	0.000	16.610	7341	7165	7341	7165	208	1660	100	784	"Y257"
0	0	0	13	2	4	"MyD88"	"Q99836"	2630	20260	170	12056	12565	6413	51	5279	5279	5325	913	17	92	92	0	2613523	7.930	100000.000	100000.000	0.000	0.000	0.000	0.000	0.000	16.610	6777	7286	6777	7286	208	1660	100	785	"Y257"
0	0	0	13	3	4	"MyD88"	"Q99836"	3120	20250	150	12305	13609	7395	54	5181	5181	5285	643	12	98	98	1	2122949	12.946	100000.000	100000.000	0.000	0.000	0.000	0.000	0.000	16.610	7124	8428	7124	8428	156	1272	100	786	"Y257"
0	0	0	13	4	4	"NFkB-p105 "	"P19838"	3620	20250	200	5337	5534	2453	44	5509	5509	5575	1933	34	1	1	0	1748859	-0.021	100000.000	100000.000	0.000	0.000	0.000	0.000	0.000	16.610	-172	25	-172	25	316	2384	100	787	"S337"
0	0	0	13	5	4	"NFkB-p105 "	"P19838"	4120	20260	200	5253	5308	1725	32	5291	5291	5328	706	13	9	0	0	1677230	-0.028	100000.000	100000.000	0.000	0.000	0.000	0.000	0.000	16.610	-38	17	-38	17	316	2384	100	788	"S337"
0	0	0	13	6	4	"NFkB-p105 "	"P19838"	4610	20260	200	5062	5054	678	13	5193	5193	5298	856	16	5	0	0	1597071	-0.285	100000.000	100000.000	0.000	0.000	0.000	0.000	0.000	16.610	-131	-139	-131	-139	316	2384	100	789	"S337"
0	0	0	13	7	4	"PKACa "	"P17612"	5120	20260	170	5702	5721	640	11	5177	5177	5312	797	15	40	4	0	1189922	0.513	100000.000	100000.000	0.000	0.000	0.000	0.000	0.000	16.610	525	544	525	544	208	1660	100	790	"S338"
0	0	0	13	8	4	"PKACa "	"P17612"	5610	20270	130	5959	6116	1526	24	5539	5539	5480	562	10	42	8	0	733873	1.132	100000.000	100000.000	0.000	0.000	0.000	0.000	0.000	16.610	420	577	420	577	120	940	100	791	"S338"
0	0	0	13	9	4	"PKACa "	"P17612"	6110	20260	110	5816	5803	281	4	5529	5529	5514	269	4	53	15	0	464267	1.074	100000.000	100000.000	0.000	0.000	0.000	0.000	0.000	16.610	287	274	287	274	80	656	100	792	"S338"
0	0	0	13	1	5	"PDK1"	"O15530"	2120	20890	100	19560	18374	4786	26	5929	5929	5912	1460	24	93	91	0	1469897	8.536	100000.000	100000.000	0.000	0.000	0.000	0.000	0.000	16.610	13631	12445	13631	12445	80	560	100	793	"Y373"
0	0	0	13	2	5	"PDK1"	"O15530"	2620	20900	100	18563	15866	6167	38	5815	5815	5780	1778	30	78	73	0	1269249	5.673	100000.000	100000.000	0.000	0.000	0.000	0.000	0.000	16.610	12748	10051	12748	10051	80	560	100	794	"Y373"
0	0	0	13	3	5	"PDK1"	"O15530"	3120	20900	100	18340	16467	6002	36	5809	5809	5680	546	9	88	85	0	1317358	19.756	100000.000	100000.000	0.000	0.000	0.000	0.000	0.000	16.610	12531	10658	12531	10658	80	560	100	795	"Y373"
0	0	0	13	4	5	"Ripk1"	"Q13546"	3620	20890	80	6586	6434	634	9	5804	5804	5849	1566	26	3	0	0	334560	0.374	100000.000	100000.000	0.000	0.000	0.000	0.000	0.000	16.610	782	630	782	630	52	340	100	796	"Y424"
0	0	0	13	5	5	"Ripk1"	"Q13546"	4110	20890	200	5627	5598	541	9	5429	5429	5447	816	14	8	2	0	1769102	0.185	100000.000	100000.000	0.000	0.000	0.000	0.000	0.000	16.610	198	169	198	169	316	2384	100	797	"Y424"
0	0	0	13	6	5	"Ripk1"	"Q13546"	4610	20890	200	5301	5339	561	10	5216	5216	5312	683	12	15	1	0	1687210	0.040	100000.000	100000.000	0.000	0.000	0.000	0.000	0.000	16.610	85	123	85	123	316	2384	100	798	"Y424"
0	0	0	13	7	5	"Smad1 "	"Q15797"	5110	20890	200	5043	5097	421	8	5193	5193	5272	516	9	6	1	0	1610535	-0.339	100000.000	100000.000	0.000	0.000	0.000	0.000	0.000	16.610	-150	-96	-150	-96	316	2384	100	799	"S463"
0	0	0	13	8	5	"Smad1 "	"Q15797"	5610	20900	200	5029	5079	427	8	5136	5136	5227	505	9	8	0	0	1605092	-0.293	100000.000	100000.000	0.000	0.000	0.000	0.000	0.000	16.610	-107	-57	-107	-57	316	2384	100	800	"S463"
0	0	0	13	9	5	"Smad1 "	"Q15797"	6110	20900	200	5097	5149	515	10	5177	5177	5282	1014	19	1	0	0	1627002	-0.131	100000.000	100000.000	0.000	0.000	0.000	0.000	0.000	16.610	-80	-28	-80	-28	316	2384	100	801	"S463"
0	0	0	13	1	6	"TAB1"	"Q15750"	2120	21540	100	7115	7428	2293	30	5877	5877	5816	1727	29	22	5	0	594219	0.933	100000.000	100000.000	0.000	0.000	0.000	0.000	0.000	16.610	1238	1551	1238	1551	80	560	100	802	"S438"
0	0	0	13	2	6	"TAB1"	"Q15750"	2620	21550	110	6979	7072	995	14	5690	5690	5868	3624	61	3	0	0	565774	0.332	100000.000	100000.000	0.000	0.000	0.000	0.000	0.000	16.610	1289	1382	1289	1382	80	656	100	803	"S438"
0	0	0	13	3	6	"TAB1"	"Q15750"	3130	21540	110	6791	6909	1019	14	5579	5579	5492	551	10	95	56	0	552711	2.572	100000.000	100000.000	0.000	0.000	0.000	0.000	0.000	16.610	1212	1330	1212	1330	80	656	100	804	"S438"
0	0	0	13	4	6	"Tgfbr2"	"P37173"	3610	21550	150	6489	6412	598	9	5702	5702	5656	974	17	37	1	0	1000244	0.776	100000.000	100000.000	0.000	0.000	0.000	0.000	0.000	16.610	787	710	787	710	156	1272	100	805	"Y259"
0	0	0	13	5	6	"Tgfbr2"	"P37173"	4130	21530	160	5872	5999	733	12	5494	5494	5482	641	11	40	17	0	1247763	0.807	100000.000	100000.000	0.000	0.000	0.000	0.000	0.000	16.610	378	505	378	505	208	1512	100	806	"Y259"
0	0	0	13	6	6	"Tgfbr2"	"P37173"	4630	21550	140	6076	6179	966	15	5393	5393	5407	574	10	56	28	0	963895	1.345	100000.000	100000.000	0.000	0.000	0.000	0.000	0.000	16.610	683	786	683	786	156	1140	100	807	"Y259"
0	0	0	13	7	6	"XIAP "	"P98170"	5130	21570	130	8012	11128	6268	56	5254	5254	5289	496	9	61	52	0	1335323	11.772	100000.000	100000.000	0.000	0.000	0.000	0.000	0.000	16.610	2758	5874	2758	5874	120	940	100	808	"S87"
0	0	0	13	8	6	"XIAP "	"P98170"	5630	21550	90	17678	16905	2795	16	5268	5268	5274	440	8	98	96	0	879062	26.434	100000.000	100000.000	0.000	0.000	0.000	0.000	0.000	16.610	12410	11637	12410	11637	52	420	100	809	"S87"
0	0	0	13	9	6	"XIAP "	"P98170"	6120	21550	70	17113	17192	1520	8	5253	5253	5246	448	8	100	100	0	550131	26.665	100000.000	100000.000	0.000	0.000	0.000	0.000	0.000	16.610	11860	11939	11860	11939	32	236	100	810	"S87"
-75	0	0	13	1	7	"empty"	"empty"	2120	22170	200	5234	5344	843	15	5927	5927	5815	982	16	0	0	0	1688713	-0.480	100000.000	100000.000	0.000	0.000	0.000	0.000	0.000	16.610	-693	-583	-693	-583	316	2384	100	811	"empty"
-75	0	0	13	2	7	"empty"	"empty"	2620	22170	200	5112	5156	461	8	5770	5770	5681	1120	19	0	0	0	1629144	-0.469	100000.000	100000.000	0.000	0.000	0.000	0.000	0.000	16.610	-658	-614	-658	-614	316	2384	100	812	"empty"
-75	0	0	13	3	7	"empty"	"empty"	3120	22170	200	5105	5176	500	9	5696	5696	5694	1788	31	0	0	0	1635550	-0.290	100000.000	100000.000	0.000	0.000	0.000	0.000	0.000	16.610	-591	-520	-591	-520	316	2384	100	813	"empty"
-75	0	0	13	4	7	"empty"	"empty"	3620	22170	200	5239	5322	571	10	5638	5638	5572	841	15	1	0	0	1681754	-0.297	100000.000	100000.000	0.000	0.000	0.000	0.000	0.000	16.610	-399	-316	-399	-316	316	2384	100	814	"empty"
-75	0	0	13	5	7	"empty"	"empty"	4120	22170	200	5541	5424	694	12	5583	5583	5600	1420	25	0	0	0	1714101	-0.124	100000.000	100000.000	0.000	0.000	0.000	0.000	0.000	16.610	-42	-159	-42	-159	316	2384	100	815	"empty"
-75	0	0	13	6	7	"empty"	"empty"	4620	22170	200	5731	5633	921	16	5364	5364	5420	897	16	13	0	0	1780028	0.237	100000.000	100000.000	0.000	0.000	0.000	0.000	0.000	16.610	367	269	367	269	316	2384	100	816	"empty"
-75	0	0	13	7	7	"empty"	"empty"	5120	22170	200	5603	5560	570	10	5285	5285	5360	560	10	43	1	0	1757078	0.357	100000.000	100000.000	0.000	0.000	0.000	0.000	0.000	16.610	318	275	318	275	316	2384	100	817	"empty"
-75	0	0	13	8	7	"empty"	"empty"	5620	22170	200	5762	5745	391	6	5354	5354	5402	577	10	29	1	0	1815490	0.594	100000.000	100000.000	0.000	0.000	0.000	0.000	0.000	16.610	408	391	408	391	316	2384	100	818	"empty"
-75	0	0	13	9	7	"empty"	"empty"	6120	22170	200	5724	5724	297	5	5335	5335	5361	454	8	40	2	0	1808672	0.800	100000.000	100000.000	0.000	0.000	0.000	0.000	0.000	16.610	389	389	389	389	316	2384	100	819	"empty"
0	0	0	14	1	1	"PTEN"	"P60484"	6650	18300	90	5462	5527	906	16	5256	5256	5129	605	11	32	21	0	287379	0.658	100000.000	100000.000	0.000	0.000	0.000	0.000	0.000	16.610	206	271	206	271	52	420	100	820	"T382/3/5"
0	0	0	14	2	1	"PTEN"	"P60484"	7160	18310	200	5181	5070	650	12	5004	5004	4984	637	12	16	2	0	1602238	0.135	100000.000	100000.000	0.000	0.000	0.000	0.000	0.000	16.610	177	66	177	66	316	2384	100	821	"T382/3/5"
0	0	0	14	3	1	"PTEN"	"P60484"	7660	18310	200	5238	5060	839	16	5061	5061	4981	884	17	5	1	0	1598826	0.089	100000.000	100000.000	0.000	0.000	0.000	0.000	0.000	16.610	177	-1	177	-1	316	2384	100	822	"T382/3/5"
0	0	0	14	4	1	"Rab5A"	"P20339"	8160	18310	200	4725	4723	503	10	4973	4973	4974	999	20	0	0	0	1492600	-0.251	100000.000	100000.000	0.000	0.000	0.000	0.000	0.000	16.610	-248	-250	-248	-250	316	2384	100	823	"S123"
0	0	0	14	5	1	"Rab5A"	"P20339"	8660	18310	200	4676	4690	420	8	4792	4792	4828	789	16	0	0	0	1481912	-0.175	100000.000	100000.000	0.000	0.000	0.000	0.000	0.000	16.610	-116	-102	-116	-102	316	2384	100	824	"S123"
0	0	0	14	6	1	"Rab5A"	"P20339"	9160	18310	200	4420	4459	481	10	4687	4687	4757	676	14	1	0	0	1409179	-0.441	100000.000	100000.000	0.000	0.000	0.000	0.000	0.000	16.610	-267	-228	-267	-228	316	2384	100	825	"S123"
0	0	0	14	7	1	"STAT1 "	"P42224"	9680	18320	80	4821	4909	1331	27	4601	4601	4681	849	18	5	3	0	255271	0.269	100000.000	100000.000	0.000	0.000	0.000	0.000	0.000	16.610	220	308	220	308	52	340	100	826	"Y701"
0	0	0	14	8	1	"STAT1 "	"P42224"	10160	18310	200	4503	4607	513	11	4755	4755	4741	904	19	1	0	0	1455706	-0.148	100000.000	100000.000	0.000	0.000	0.000	0.000	0.000	16.610	-252	-148	-252	-148	316	2384	100	827	"Y701"
0	0	0	14	9	1	"STAT1 "	"P42224"	10640	18330	90	4609	4648	458	9	4646	4646	4614	718	15	7	0	0	241686	0.047	100000.000	100000.000	0.000	0.000	0.000	0.000	0.000	16.610	-37	2	-37	2	52	420	100	828	"Y701"
0	0	0	14	1	2	"STAT5B "	"P51692"	6660	18950	200	5173	5162	578	11	5020	5020	5069	481	9	24	1	0	1631061	0.193	100000.000	100000.000	0.000	0.000	0.000	0.000	0.000	16.610	153	142	153	142	316	2384	100	829	"Y699"
0	0	0	14	2	2	"STAT5B "	"P51692"	7160	18950	200	5047	5051	546	10	5045	5045	5048	793	15	2	0	0	1595993	0.004	100000.000	100000.000	0.000	0.000	0.000	0.000	0.000	16.610	2	6	2	6	316	2384	100	830	"Y699"
0	0	0	14	3	2	"STAT5B "	"P51692"	7660	18950	200	4977	5004	516	10	5092	5092	5038	793	15	2	0	0	1581198	-0.043	100000.000	100000.000	0.000	0.000	0.000	0.000	0.000	16.610	-115	-88	-115	-88	316	2384	100	831	"Y699"
0	0	0	14	4	2	"Syk "	"P43405"	8170	18960	80	23959	17992	9904	55	5074	5074	5008	460	9	71	69	0	935593	28.226	100000.000	100000.000	0.000	0.000	0.000	0.000	0.000	16.610	18885	12918	18885	12918	52	340	100	832	"Y352"
0	0	0	14	5	2	"Syk "	"P43405"	8660	18970	80	22526	17565	8668	49	4858	4858	4888	454	9	80	76	0	913376	27.923	100000.000	100000.000	0.000	0.000	0.000	0.000	0.000	16.610	17668	12707	17668	12707	52	340	100	833	"Y352"
0	0	0	14	6	2	"Syk "	"P43405"	9150	18970	80	21170	17136	7614	44	4886	4886	4948	1683	34	80	76	0	891052	7.242	100000.000	100000.000	0.000	0.000	0.000	0.000	0.000	16.610	16284	12250	16284	12250	52	340	100	834	"Y352"
0	0	0	14	7	2	"ACC1"	"Q13085"	9670	18940	130	4988	5033	410	8	4898	4898	4878	601	12	12	0	0	603935	0.258	100000.000	100000.000	0.000	0.000	0.000	0.000	0.000	16.610	90	135	90	135	120	940	100	835	"S80"
0	0	0	14	8	2	"ACC1"	"Q13085"	10150	18960	130	4961	5025	600	11	4859	4859	4796	534	11	29	10	0	602994	0.429	100000.000	100000.000	0.000	0.000	0.000	0.000	0.000	16.610	102	166	102	166	120	940	100	836	"S80"
0	0	0	14	9	2	"ACC1"	"Q13085"	10640	18960	200	4806	4804	594	12	4763	4763	4794	1076	22	5	0	0	1518125	0.009	100000.000	100000.000	0.000	0.000	0.000	0.000	0.000	16.610	43	41	43	41	316	2384	100	837	"S80"
0	0	0	14	1	3	"TrKA"	"P04629"	6660	19600	100	8494	8406	1137	13	5094	5094	5101	586	11	95	93	0	672454	5.640	100000.000	100000.000	0.000	0.000	0.000	0.000	0.000	16.610	3400	3312	3400	3312	80	560	100	838	"Y680"
0	0	0	14	2	3	"TrKA"	"P04629"	7160	19600	110	8116	8080	893	11	4943	4943	5071	1364	26	95	76	0	646433	2.206	100000.000	100000.000	0.000	0.000	0.000	0.000	0.000	16.610	3173	3137	3173	3137	80	656	100	839	"Y680"
0	0	0	14	3	3	"TrKA"	"P04629"	7660	19600	110	8498	8335	814	9	5177	5177	5065	529	10	97	96	0	666821	6.181	100000.000	100000.000	0.000	0.000	0.000	0.000	0.000	16.610	3321	3158	3321	3158	80	656	100	840	"Y680"
0	0	0	14	4	3	"BRAF1"	"P15056"	8160	19590	130	5816	5815	580	9	5192	5192	5157	1206	23	5	0	0	697774	0.546	100000.000	100000.000	0.000	0.000	0.000	0.000	0.000	16.610	624	623	624	623	120	940	100	841	"S579"
0	0	0	14	5	3	"BRAF1"	"P15056"	8640	19600	80	5764	5696	272	4	5196	5196	5158	434	8	61	7	0	296202	1.240	100000.000	100000.000	0.000	0.000	0.000	0.000	0.000	16.610	568	500	568	500	52	340	100	842	"S579"
0	0	0	14	6	3	"BRAF1"	"P15056"	9170	19610	110	5661	5681	499	8	5113	5113	5071	420	8	62	11	0	454499	1.452	100000.000	100000.000	0.000	0.000	0.000	0.000	0.000	16.610	548	568	548	568	80	656	100	843	"S579"
0	0	0	14	7	3	"Cdc2"	"P06493"	9650	19610	110	7855	7747	698	9	5010	5010	4972	518	10	98	97	0	619720	5.357	100000.000	100000.000	0.000	0.000	0.000	0.000	0.000	16.610	2845	2737	2845	2737	80	656	100	844	"Y15"
0	0	0	14	8	3	"Cdc2"	"P06493"	10150	19610	110	7275	7021	894	12	4842	4842	4808	592	12	92	87	0	561682	3.738	100000.000	100000.000	0.000	0.000	0.000	0.000	0.000	16.610	2433	2179	2433	2179	80	656	100	845	"Y15"
0	0	0	14	9	3	"Cdc2"	"P06493"	10650	19620	70	7330	7097	698	9	4813	4813	4867	566	11	100	93	0	227119	3.940	100000.000	100000.000	0.000	0.000	0.000	0.000	0.000	16.610	2517	2284	2517	2284	32	236	100	846	"Y15"
0	0	0	14	1	4	"ERK3"	"Q16659"	6660	20240	180	7286	7179	909	12	5206	5206	5217	702	13	88	74	0	1837918	2.795	100000.000	100000.000	0.000	0.000	0.000	0.000	0.000	16.610	2080	1973	2080	1973	256	1924	100	847	"S189"
0	0	0	14	2	4	"ERK3"	"Q16659"	7150	20240	160	6981	7041	891	12	5129	5129	5129	597	11	93	76	0	1464514	3.203	100000.000	100000.000	0.000	0.000	0.000	0.000	0.000	16.610	1852	1912	1852	1912	208	1512	100	848	"S189"
0	0	0	14	3	4	"ERK3"	"Q16659"	7660	20240	180	6436	7029	3174	45	5233	5233	5108	616	12	81	49	0	1799382	3.119	100000.000	100000.000	0.000	0.000	0.000	0.000	0.000	16.610	1203	1796	1203	1796	256	1924	100	849	"S189"
0	0	0	14	4	4	"GIT2"	"Q14161"	8170	20240	90	5376	5467	766	14	5045	5045	4986	601	12	48	5	0	284272	0.800	100000.000	100000.000	0.000	0.000	0.000	0.000	0.000	16.610	331	422	331	422	52	420	100	850	"Y484"
0	0	0	14	5	4	"GIT2"	"Q14161"	8650	20240	200	4990	5049	430	8	5161	5161	5120	518	10	7	0	0	1595631	-0.137	100000.000	100000.000	0.000	0.000	0.000	0.000	0.000	16.610	-171	-112	-171	-112	316	2384	100	851	"Y484"
0	0	0	14	6	4	"GIT2"	"Q14161"	9150	20240	200	4808	4907	570	11	5025	5025	5062	710	14	4	0	0	1550646	-0.218	100000.000	100000.000	0.000	0.000	0.000	0.000	0.000	16.610	-217	-118	-217	-118	316	2384	100	852	"Y484"
0	0	0	14	7	4	"HSP70 "	"P08107"	9650	20250	200	4743	4840	492	10	5008	5008	4972	535	10	7	0	0	1529283	-0.247	100000.000	100000.000	0.000	0.000	0.000	0.000	0.000	16.610	-265	-168	-265	-168	316	2384	100	853	"Y525"
0	0	0	14	8	4	"HSP70 "	"P08107"	10140	20250	200	5038	4862	552	11	5059	5059	5000	1060	21	0	0	0	1536504	-0.130	100000.000	100000.000	0.000	0.000	0.000	0.000	0.000	16.610	-21	-197	-21	-197	316	2384	100	854	"Y525"
0	0	0	14	9	4	"HSP70 "	"P08107"	10640	20250	200	4955	4878	539	11	4905	4905	4908	1282	26	0	0	0	1541486	-0.023	100000.000	100000.000	0.000	0.000	0.000	0.000	0.000	16.610	50	-27	50	-27	316	2384	100	855	"Y525"
0	0	0	14	1	5	"iNOS "	"P35228"	6660	20870	200	5011	5234	715	13	5090	5090	5199	1050	20	15	1	0	1654046	0.033	100000.000	100000.000	0.000	0.000	0.000	0.000	0.000	16.610	-79	144	-79	144	316	2384	100	856	"Y151"
0	0	0	14	2	5	"iNOS "	"P35228"	7160	20890	90	6715	6635	489	7	5169	5169	5205	358	6	96	88	0	345021	3.994	100000.000	100000.000	0.000	0.000	0.000	0.000	0.000	16.610	1546	1466	1546	1466	52	420	100	857	"Y151"
0	0	0	14	3	5	"iNOS "	"P35228"	7650	20890	80	6636	6671	440	6	5264	5264	5348	1677	31	30	0	0	346867	0.789	100000.000	100000.000	0.000	0.000	0.000	0.000	0.000	16.610	1372	1407	1372	1407	52	340	100	858	"Y151"
0	0	0	14	4	5	"IRF-3 "	"Q14653"	8150	20880	200	5475	5483	330	6	5324	5324	5250	473	9	13	0	0	1732701	0.493	100000.000	100000.000	0.000	0.000	0.000	0.000	0.000	16.610	151	159	151	159	316	2384	100	859	"S402"
0	0	0	14	5	5	"IRF-3 "	"Q14653"	8650	20890	200	5571	5555	319	5	5305	5305	5275	571	10	8	0	0	1755418	0.490	100000.000	100000.000	0.000	0.000	0.000	0.000	0.000	16.610	266	250	266	250	316	2384	100	860	"S402"
0	0	0	14	6	5	"IRF-3 "	"Q14653"	9150	20890	200	5455	5516	872	15	5228	5228	5238	1018	19	1	0	0	1743096	0.273	100000.000	100000.000	0.000	0.000	0.000	0.000	0.000	16.610	227	288	227	288	316	2384	100	861	"S402"
0	0	0	14	7	5	"M6PR"	"P20645"	9640	20890	200	5323	5446	571	10	5145	5145	5133	752	14	12	7	0	1720965	0.416	100000.000	100000.000	0.000	0.000	0.000	0.000	0.000	16.610	178	301	178	301	316	2384	100	862	"S267"
0	0	0	14	8	5	"M6PR"	"P20645"	10140	20900	200	5238	5326	750	14	5105	5105	5076	916	18	10	2	0	1683041	0.273	100000.000	100000.000	0.000	0.000	0.000	0.000	0.000	16.610	133	221	133	221	316	2384	100	863	"S267"
0	0	0	14	9	5	"M6PR"	"P20645"	10640	20900	70	6105	6183	1310	21	4969	4969	4920	377	7	75	68	0	197860	3.350	100000.000	100000.000	0.000	0.000	0.000	0.000	0.000	16.610	1136	1214	1136	1214	32	236	100	864	"S267"
0	0	0	14	1	6	"MDM2"	"Q00987"	6670	21520	100	5519	5453	603	11	5213	5213	5303	1000	18	13	0	0	436208	0.150	100000.000	100000.000	0.000	0.000	0.000	0.000	0.000	16.610	306	240	306	240	80	560	100	865	"S166"
0	0	0	14	2	6	"MDM2"	"Q00987"	7160	21520	200	5522	5392	624	11	5285	5285	5566	3751	67	0	0	0	1703997	-0.046	100000.000	100000.000	0.000	0.000	0.000	0.000	0.000	16.610	237	107	237	107	316	2384	100	866	"S166"
0	0	0	14	3	6	"MDM2"	"Q00987"	7650	21520	200	5446	5292	711	13	5365	5365	5278	1168	22	2	0	0	1672371	0.012	100000.000	100000.000	0.000	0.000	0.000	0.000	0.000	16.610	81	-73	81	-73	316	2384	100	867	"S166"
0	0	0	14	4	6	"p38 delta"	"O15264"	8150	21530	120	8468	8089	1403	17	5327	5327	5262	463	8	88	86	0	970634	6.106	100000.000	100000.000	0.000	0.000	0.000	0.000	0.000	16.610	3141	2762	3141	2762	120	820	100	868	"Y182"
0	0	0	14	5	6	"p38 delta"	"O15264"	8650	21540	130	8570	8383	950	11	5350	5350	5281	392	7	95	95	0	1005984	7.913	100000.000	100000.000	0.000	0.000	0.000	0.000	0.000	16.610	3220	3033	3220	3033	120	940	100	869	"Y182"
0	0	0	14	6	6	"p38 delta"	"O15264"	9150	21540	120	8468	8302	757	9	5231	5231	5245	1114	21	95	90	0	996189	2.744	100000.000	100000.000	0.000	0.000	0.000	0.000	0.000	16.610	3237	3071	3237	3071	120	820	100	870	"Y182"
0	0	0	14	7	6	"p70S6K"	"P23443"	9640	21540	200	5235	5186	521	10	5208	5208	5145	742	14	0	0	0	1638628	0.055	100000.000	100000.000	0.000	0.000	0.000	0.000	0.000	16.610	27	-22	27	-22	316	2384	100	871	"T412"
0	0	0	14	8	6	"p70S6K"	"P23443"	10140	21550	200	5092	5066	433	8	5143	5143	5056	580	11	5	0	0	1600939	0.017	100000.000	100000.000	0.000	0.000	0.000	0.000	0.000	16.610	-51	-77	-51	-77	316	2384	100	872	"T412"
0	0	0	14	9	6	"p70S6K"	"P23443"	10630	21550	200	4908	4950	474	9	5043	5043	4992	852	17	1	0	0	1564270	-0.049	100000.000	100000.000	0.000	0.000	0.000	0.000	0.000	16.610	-135	-93	-135	-93	316	2384	100	873	"T412"
-75	0	0	14	1	7	"empty"	"empty"	6650	22150	200	5559	5498	425	7	5244	5244	5291	630	11	20	0	0	1737427	0.329	100000.000	100000.000	0.000	0.000	0.000	0.000	0.000	16.610	315	254	315	254	316	2384	100	874	"empty"
-75	0	0	14	2	7	"empty"	"empty"	7150	22150	200	5412	5468	1868	34	5318	5318	5301	533	10	22	1	0	1727826	0.313	100000.000	100000.000	0.000	0.000	0.000	0.000	0.000	16.610	94	150	94	150	316	2384	100	875	"empty"
-75	0	0	14	3	7	"empty"	"empty"	7650	22150	200	5430	5252	993	18	5353	5353	5294	965	18	1	0	0	1659716	-0.044	100000.000	100000.000	0.000	0.000	0.000	0.000	0.000	16.610	77	-101	77	-101	316	2384	100	876	"empty"
-75	0	0	14	4	7	"empty"	"empty"	8150	22150	200	5099	5104	571	11	5355	5355	5283	678	12	1	0	0	1612727	-0.264	100000.000	100000.000	0.000	0.000	0.000	0.000	0.000	16.610	-256	-251	-256	-251	316	2384	100	877	"empty"
-75	0	0	14	5	7	"empty"	"empty"	8650	22150	200	4969	4966	361	7	5331	5331	5307	1008	18	0	0	0	1569236	-0.338	100000.000	100000.000	0.000	0.000	0.000	0.000	0.000	16.610	-362	-365	-362	-365	316	2384	100	878	"empty"
-75	0	0	14	6	7	"empty"	"empty"	9150	22150	200	4859	4928	697	14	5277	5277	5212	501	9	2	1	0	1557135	-0.567	100000.000	100000.000	0.000	0.000	0.000	0.000	0.000	16.610	-418	-349	-418	-349	316	2384	100	879	"empty"
-75	0	0	14	7	7	"empty"	"empty"	9650	22150	200	4867	4947	486	9	5213	5213	5140	505	9	3	0	0	1563340	-0.382	100000.000	100000.000	0.000	0.000	0.000	0.000	0.000	16.610	-346	-266	-346	-266	316	2384	100	880	"empty"
-75	0	0	14	8	7	"empty"	"empty"	10150	22150	200	4814	4862	535	11	5171	5171	5133	757	14	0	0	0	1536393	-0.358	100000.000	100000.000	0.000	0.000	0.000	0.000	0.000	16.610	-357	-309	-357	-309	316	2384	100	881	"empty"
-75	0	0	14	9	7	"empty"	"empty"	10650	22150	200	4999	4925	519	10	5036	5036	5032	1050	20	0	0	0	1556349	-0.102	100000.000	100000.000	0.000	0.000	0.000	0.000	0.000	16.610	-37	-111	-37	-111	316	2384	100	882	"empty"
0	0	0	15	1	1	"JNK1"	"P45983"	11240	18300	120	7636	7480	1585	21	4767	4767	4791	1326	27	86	58	0	897635	2.028	100000.000	100000.000	0.000	0.000	0.000	0.000	0.000	16.610	2869	2713	2869	2713	120	820	100	883	"T183"
0	0	0	15	2	1	"JNK1"	"P45983"	11740	18310	120	8008	7646	1086	14	4884	4884	4852	323	6	92	91	0	917498	8.650	100000.000	100000.000	0.000	0.000	0.000	0.000	0.000	16.610	3124	2762	3124	2762	120	820	100	884	"T183"
0	0	0	15	3	1	"JNK1"	"P45983"	12240	18300	130	8125	7688	1161	15	4936	4936	4987	1399	28	85	68	0	922575	1.931	100000.000	100000.000	0.000	0.000	0.000	0.000	0.000	16.610	3189	2752	3189	2752	120	940	100	885	"T183"
0	0	0	15	4	1	"Keap1"	"Q14145"	12730	18310	90	7864	7304	1417	19	4931	4931	4877	387	7	84	82	0	379814	6.271	100000.000	100000.000	0.000	0.000	0.000	0.000	0.000	16.610	2933	2373	2933	2373	52	420	100	886	"S293/5"
0	0	0	15	5	1	"Keap1"	"Q14145"	13230	18300	90	8447	8311	1727	20	4928	4928	4865	362	7	94	94	0	432151	9.519	100000.000	100000.000	0.000	0.000	0.000	0.000	0.000	16.610	3519	3383	3519	3383	52	420	100	887	"S293/5"
0	0	0	15	6	1	"Keap1"	"Q14145"	13740	18310	80	8436	8335	899	10	4709	4709	4710	365	7	100	100	0	433418	9.932	100000.000	100000.000	0.000	0.000	0.000	0.000	0.000	16.610	3727	3626	3727	3626	52	340	100	888	"S293/5"
0	0	0	15	7	1	"MK2"	"P16389"	14250	18320	70	5686	5653	293	5	4730	4730	4819	810	16	62	0	0	180910	1.030	100000.000	100000.000	0.000	0.000	0.000	0.000	0.000	16.610	956	923	956	923	32	236	100	889	"Y415"
0	0	0	15	8	1	"MK2"	"P16389"	14750	18320	90	5476	5423	367	6	4513	4513	4600	1480	32	3	0	0	281976	0.556	100000.000	100000.000	0.000	0.000	0.000	0.000	0.000	16.610	963	910	963	910	52	420	100	890	"Y415"
0	0	0	15	9	1	"MK2"	"P16389"	15250	18330	110	4884	5055	1157	22	4325	4325	4369	316	7	66	46	0	404377	2.171	100000.000	100000.000	0.000	0.000	0.000	0.000	0.000	16.610	559	730	559	730	80	656	100	891	"Y415"
0	0	0	15	1	2	"NFAT1 "	"Q13469"	11230	18940	200	4711	4849	1638	33	4654	4654	4677	415	8	28	6	0	1532145	0.414	100000.000	100000.000	0.000	0.000	0.000	0.000	0.000	16.610	57	195	57	195	316	2384	100	892	"S110"
0	0	0	15	2	2	"NFAT1 "	"Q13469"	11730	18940	120	5228	5241	403	7	4743	4743	4767	1133	23	2	1	0	628890	0.418	100000.000	100000.000	0.000	0.000	0.000	0.000	0.000	16.610	485	498	485	498	120	820	100	893	"S110"
0	0	0	15	3	2	"NFAT1 "	"Q13469"	12230	18970	120	5430	5427	252	4	4938	4938	4907	311	6	73	25	0	651254	1.672	100000.000	100000.000	0.000	0.000	0.000	0.000	0.000	16.610	492	489	492	489	120	820	100	894	"S110"
0	0	0	15	4	2	"NFkB-p105 "	"P19838"	12740	18950	200	5020	4973	386	7	4777	4777	4796	434	9	27	2	0	1571568	0.408	100000.000	100000.000	0.000	0.000	0.000	0.000	0.000	16.610	243	196	243	196	316	2384	100	895	"S907"
0	0	0	15	5	2	"NFkB-p105 "	"P19838"	13240	18950	200	4834	4882	433	8	4712	4712	4770	415	8	30	3	0	1542664	0.270	100000.000	100000.000	0.000	0.000	0.000	0.000	0.000	16.610	122	170	122	170	316	2384	100	896	"S907"
0	0	0	15	6	2	"NFkB-p105 "	"P19838"	13740	18950	200	4688	4780	401	8	4705	4705	4749	332	6	27	6	0	1510499	0.093	100000.000	100000.000	0.000	0.000	0.000	0.000	0.000	16.610	-17	75	-17	75	316	2384	100	897	"S907"
0	0	0	15	7	2	"process-control__"	"GGSGGSGDYKDDDDK"	14240	18950	200	4815	4935	681	13	4689	4689	4728	645	13	11	7	0	1559352	0.321	100000.000	100000.000	0.000	0.000	0.000	0.000	0.000	16.610	126	246	126	246	316	2384	100	898	"process-control__"
0	0	0	15	8	2	"process-control__"	"GGSGGSGDYKDDDDK"	14750	18950	80	5332	5248	700	13	4592	4592	4621	311	6	69	51	0	272909	2.016	100000.000	100000.000	0.000	0.000	0.000	0.000	0.000	16.610	740	656	740	656	52	340	100	899	"process-control__"
0	0	0	15	9	2	"process-control__"	"GGSGGSGDYKDDDDK"	15250	18960	70	5282	5197	749	14	4390	4390	4499	715	15	59	12	0	166308	0.976	100000.000	100000.000	0.000	0.000	0.000	0.000	0.000	16.610	892	807	892	807	32	236	100	900	"process-control__"
0	0	0	15	1	3	"PAK4"	"O96013"	11220	19590	150	5763	7857	3407	43	4768	4768	4749	436	9	57	50	0	1225735	7.128	100000.000	100000.000	0.000	0.000	0.000	0.000	0.000	16.610	995	3089	995	3089	156	1272	100	901	"S474"
0	0	0	15	2	3	"PAK4"	"O96013"	11710	19600	140	7532	8130	3530	43	4855	4855	4812	324	6	55	53	0	1268203	10.241	100000.000	100000.000	0.000	0.000	0.000	0.000	0.000	16.610	2677	3275	2677	3275	156	1140	100	902	"S474"
0	0	0	15	3	3	"PAK4"	"O96013"	12220	19580	140	5512	7953	3605	45	4878	4878	4857	560	11	50	48	0	1240672	5.529	100000.000	100000.000	0.000	0.000	0.000	0.000	0.000	16.610	634	3075	634	3075	156	1140	100	903	"S474"
0	0	0	15	4	3	"Rab5A"	"P20339"	12710	19570	200	4723	4777	409	8	4936	4936	4912	806	16	3	0	0	1509468	-0.167	100000.000	100000.000	0.000	0.000	0.000	0.000	0.000	16.610	-213	-159	-213	-159	316	2384	100	904	"Y205"
0	0	0	15	5	3	"Rab5A"	"P20339"	13210	19570	200	4737	4813	441	9	4861	4861	4844	362	7	16	8	0	1520801	-0.086	100000.000	100000.000	0.000	0.000	0.000	0.000	0.000	16.610	-124	-48	-124	-48	316	2384	100	905	"Y205"
0	0	0	15	6	3	"Rab5A"	"P20339"	13710	19570	200	4781	4855	455	9	4795	4795	4929	2349	47	0	0	0	1534332	-0.032	100000.000	100000.000	0.000	0.000	0.000	0.000	0.000	16.610	-14	60	-14	60	316	2384	100	906	"Y205"
0	0	0	15	7	3	"Sek1"	"P45985"	14210	19570	200	4520	4445	495	11	4724	4724	4757	418	8	6	0	0	1404564	-0.746	100000.000	100000.000	0.000	0.000	0.000	0.000	0.000	16.610	-204	-279	-204	-279	316	2384	100	907	"S257"
0	0	0	15	8	3	"Sek1"	"P45985"	14710	19570	200	4567	4512	626	13	4618	4618	4643	373	8	17	5	0	1425885	-0.351	100000.000	100000.000	0.000	0.000	0.000	0.000	0.000	16.610	-51	-106	-51	-106	316	2384	100	908	"S257"
0	0	0	15	9	3	"Sek1"	"P45985"	15210	19570	200	4482	4492	555	12	4491	4491	4560	790	17	6	1	0	1419433	-0.086	100000.000	100000.000	0.000	0.000	0.000	0.000	0.000	16.610	-9	1	-9	1	316	2384	100	909	"S257"
0	0	0	15	1	4	"Smad1 "	"Q15797"	11210	20210	200	4967	5046	607	12	4822	4822	4848	725	14	14	5	0	1594567	0.273	100000.000	100000.000	0.000	0.000	0.000	0.000	0.000	16.610	145	224	145	224	316	2384	100	910	"S214"
0	0	0	15	2	4	"Smad1 "	"Q15797"	11710	20210	200	4967	5076	576	11	4816	4816	4829	596	12	16	8	0	1604161	0.414	100000.000	100000.000	0.000	0.000	0.000	0.000	0.000	16.610	151	260	151	260	316	2384	100	911	"S214"
0	0	0	15	3	4	"Smad1 "	"Q15797"	12210	20210	200	5036	5129	480	9	4840	4840	4841	787	16	12	2	0	1620686	0.366	100000.000	100000.000	0.000	0.000	0.000	0.000	0.000	16.610	196	289	196	289	316	2384	100	912	"S214"
0	0	0	15	4	4	"Smad3 "	"P84022"	12710	20210	200	5076	5357	1911	35	4791	4791	4802	426	8	35	15	0	1692733	1.303	100000.000	100000.000	0.000	0.000	0.000	0.000	0.000	16.610	285	566	285	566	316	2384	100	913	"T179"
0	0	0	15	5	4	"Smad3 "	"P84022"	13210	20210	200	5054	5223	812	15	4727	4727	4762	469	9	35	14	0	1650553	0.983	100000.000	100000.000	0.000	0.000	0.000	0.000	0.000	16.610	327	496	327	496	316	2384	100	914	"T179"
0	0	0	15	6	4	"Smad3 "	"P84022"	13710	20210	200	4966	5095	831	16	4739	4739	4774	427	8	29	13	0	1609999	0.752	100000.000	100000.000	0.000	0.000	0.000	0.000	0.000	16.610	227	356	227	356	316	2384	100	915	"T179"
0	0	0	15	7	4	"TGFBR1"	"P36897"	14210	20210	200	4762	4836	557	11	4747	4747	4784	739	15	3	1	0	1528171	0.070	100000.000	100000.000	0.000	0.000	0.000	0.000	0.000	16.610	15	89	15	89	316	2384	100	916	"t204"
0	0	0	15	8	4	"TGFBR1"	"P36897"	14710	20210	200	4645	4696	740	15	4747	4747	4800	702	14	2	0	0	1483874	-0.148	100000.000	100000.000	0.000	0.000	0.000	0.000	0.000	16.610	-102	-51	-102	-51	316	2384	100	917	"t204"
0	0	0	15	9	4	"TGFBR1"	"P36897"	15210	20210	200	4536	4621	588	12	4664	4664	4716	677	14	4	2	0	1460334	-0.140	100000.000	100000.000	0.000	0.000	0.000	0.000	0.000	16.610	-128	-43	-128	-43	316	2384	100	918	"t204"
0	0	0	15	1	5	"Akt1"	"P31749"	11210	20850	200	4925	5079	1639	32	4854	4854	4916	1480	30	1	0	0	1604842	0.110	100000.000	100000.000	0.000	0.000	0.000	0.000	0.000	16.610	71	225	71	225	316	2384	100	919	"S473"
0	0	0	15	2	5	"Akt1"	"P31749"	11710	20850	200	4826	4836	349	7	4791	4791	4820	423	8	11	1	0	1528294	0.038	100000.000	100000.000	0.000	0.000	0.000	0.000	0.000	16.610	35	45	35	45	316	2384	100	920	"S473"
0	0	0	15	3	5	"Akt1"	"P31749"	12210	20850	200	4664	4736	782	16	4753	4753	4781	379	7	6	1	0	1496546	-0.119	100000.000	100000.000	0.000	0.000	0.000	0.000	0.000	16.610	-89	-17	-89	-17	316	2384	100	921	"S473"
0	0	0	15	4	5	"aura"	"O14965"	12710	20850	200	4546	4653	638	13	4754	4754	4788	376	7	9	6	0	1470405	-0.359	100000.000	100000.000	0.000	0.000	0.000	0.000	0.000	16.610	-208	-101	-208	-101	316	2384	100	922	"S342"
0	0	0	15	5	5	"aura"	"O14965"	13210	20850	200	4581	4727	1276	26	4732	4732	4778	340	7	8	5	0	1493832	-0.150	100000.000	100000.000	0.000	0.000	0.000	0.000	0.000	16.610	-151	-5	-151	-5	316	2384	100	923	"S342"
0	0	0	15	6	5	"aura"	"O14965"	13710	20850	200	4604	4681	397	8	4724	4724	4769	339	7	11	4	0	1479242	-0.260	100000.000	100000.000	0.000	0.000	0.000	0.000	0.000	16.610	-120	-43	-120	-43	316	2384	100	924	"S342"
0	0	0	15	7	5	"Cdk4"	"P11802"	14210	20850	200	4995	5323	1329	24	4767	4767	4809	411	8	37	31	0	1682010	1.251	100000.000	100000.000	0.000	0.000	0.000	0.000	0.000	16.610	228	556	228	556	316	2384	100	925	"T172"
0	0	0	15	8	5	"Cdk4"	"P11802"	14710	20850	200	5040	5342	857	16	4782	4782	4812	403	8	42	32	0	1688057	1.315	100000.000	100000.000	0.000	0.000	0.000	0.000	0.000	16.610	258	560	258	560	316	2384	100	926	"T172"
0	0	0	15	9	5	"Cdk4"	"P11802"	15210	20870	170	5730	5847	1252	21	4774	4774	4844	648	13	52	45	0	1216151	1.548	100000.000	100000.000	0.000	0.000	0.000	0.000	0.000	16.610	956	1073	956	1073	208	1660	100	927	"T172"
0	0	0	15	1	6	"CREB "	"P16220"	11210	21500	200	4968	4987	731	14	4926	4926	4927	984	19	5	0	0	1575791	0.061	100000.000	100000.000	0.000	0.000	0.000	0.000	0.000	16.610	42	61	42	61	316	2384	100	928	"S117"
0	0	0	15	2	6	"CREB "	"P16220"	11710	21500	200	4984	4972	324	6	4931	4931	4939	679	13	3	0	0	1571270	0.049	100000.000	100000.000	0.000	0.000	0.000	0.000	0.000	16.610	53	41	53	41	316	2384	100	929	"S117"
0	0	0	15	3	6	"CREB "	"P16220"	12210	21500	200	5034	5044	443	8	4939	4939	4951	804	16	4	0	0	1594052	0.116	100000.000	100000.000	0.000	0.000	0.000	0.000	0.000	16.610	95	105	95	105	316	2384	100	930	"S117"
0	0	0	15	4	6	"EEA1"	"Q15075"	12710	21510	150	5196	5590	1040	18	4957	4957	4969	556	11	33	30	0	872027	1.117	100000.000	100000.000	0.000	0.000	0.000	0.000	0.000	16.610	239	633	239	633	156	1272	100	931	"T1392"
0	0	0	15	5	6	"EEA1"	"Q15075"	13210	21530	160	5216	5581	1037	18	4830	4830	4869	462	9	46	32	0	1160789	1.541	100000.000	100000.000	0.000	0.000	0.000	0.000	0.000	16.610	386	751	386	751	208	1512	100	932	"T1392"
0	0	0	15	6	6	"EEA1"	"Q15075"	13730	21530	150	5502	5992	1144	19	4870	4870	4944	888	17	44	30	0	934814	1.180	100000.000	100000.000	0.000	0.000	0.000	0.000	0.000	16.610	632	1122	632	1122	156	1272	100	933	"T1392"
0	0	0	15	7	6	"IKK-alpha "	"O15111"	14210	21500	200	4748	4760	506	10	4856	4856	4875	400	8	5	1	0	1504206	-0.287	100000.000	100000.000	0.000	0.000	0.000	0.000	0.000	16.610	-108	-96	-108	-96	316	2384	100	934	"S473"
0	0	0	15	8	6	"IKK-alpha "	"O15111"	14710	21500	200	4642	4714	417	8	4794	4794	4849	681	14	4	1	0	1489765	-0.198	100000.000	100000.000	0.000	0.000	0.000	0.000	0.000	16.610	-152	-80	-152	-80	316	2384	100	935	"S473"
0	0	0	15	9	6	"IKK-alpha "	"O15111"	15210	21500	200	4550	4720	1628	34	4718	4718	4790	734	15	3	2	0	1491404	-0.095	100000.000	100000.000	0.000	0.000	0.000	0.000	0.000	16.610	-168	2	-168	2	316	2384	100	936	"S473"
-75	0	0	15	1	7	"empty"	"empty"	11210	22140	200	5010	4995	379	7	4971	4971	4960	400	8	16	0	0	1578362	0.088	100000.000	100000.000	0.000	0.000	0.000	0.000	0.000	16.610	39	24	39	24	316	2384	100	937	"empty"
-75	0	0	15	2	7	"empty"	"empty"	11710	22140	200	5171	5122	344	6	4945	4945	4968	745	14	1	0	0	1618515	0.207	100000.000	100000.000	0.000	0.000	0.000	0.000	0.000	16.610	226	177	226	177	316	2384	100	938	"empty"
-75	0	0	15	3	7	"empty"	"empty"	12210	22140	200	5160	5192	348	6	4944	4944	4933	457	9	18	0	0	1640636	0.567	100000.000	100000.000	0.000	0.000	0.000	0.000	0.000	16.610	216	248	216	248	316	2384	100	939	"empty"
-75	0	0	15	4	7	"empty"	"empty"	12710	22140	200	5234	5202	401	7	4896	4896	4910	800	16	2	0	0	1643945	0.365	100000.000	100000.000	0.000	0.000	0.000	0.000	0.000	16.610	338	306	338	306	316	2384	100	940	"empty"
-75	0	0	15	5	7	"empty"	"empty"	13210	22140	200	5080	5051	646	12	4858	4858	4901	642	13	5	0	0	1596094	0.234	100000.000	100000.000	0.000	0.000	0.000	0.000	0.000	16.610	222	193	222	193	316	2384	100	941	"empty"
-75	0	0	15	6	7	"empty"	"empty"	13710	22140	200	4990	4980	364	7	4860	4860	4902	428	8	22	1	0	1573574	0.182	100000.000	100000.000	0.000	0.000	0.000	0.000	0.000	16.610	130	120	130	120	316	2384	100	942	"empty"
0	0	0	15	7	7	"GLQAWPG-pS-AIPQFLG_GLQAWPGEAIPQFLG_40vs60"	"GLQAWPG-pS-AIPQFLG_GLQAWPGEAIPQFLG_40vs60"	14230	22160	90	24037	23001	4609	20	4891	4891	4944	445	9	100	100	0	1196060	40.578	100000.000	100000.000	0.000	0.000	0.000	0.000	0.000	16.610	19146	18110	19146	18110	52	420	100	943	"GLQAWPG-pS-AIPQFLG_GLQAWPGEAIPQFLG_40vs60"
0	0	0	15	8	7	"GLQAWPG-pS-AIPQFLG_GLQAWPGEAIPQFLG_40vs60"	"GLQAWPG-pS-AIPQFLG_GLQAWPGEAIPQFLG_40vs60"	14730	22180	110	22008	16784	8113	48	4843	4843	4884	514	10	87	80	0	1342734	23.152	100000.000	100000.000	0.000	0.000	0.000	0.000	0.000	16.610	17165	11941	17165	11941	80	656	100	944	"GLQAWPG-pS-AIPQFLG_GLQAWPGEAIPQFLG_40vs60"
0	0	0	15	9	7	"GLQAWPG-pS-AIPQFLG_GLQAWPGEAIPQFLG_40vs60"	"GLQAWPG-pS-AIPQFLG_GLQAWPGEAIPQFLG_40vs60"	15220	22200	140	5121	10360	8018	77	4745	4745	4850	700	14	45	38	0	1616218	7.871	100000.000	100000.000	0.000	0.000	0.000	0.000	0.000	16.610	376	5615	376	5615	156	1140	100	945	"GLQAWPG-pS-AIPQFLG_GLQAWPGEAIPQFLG_40vs60"
0	0	0	16	1	1	"Calmodulin"	"P62158"	15740	18310	200	4398	4539	1383	30	4366	4366	4443	794	17	7	0	0	1434378	0.121	100000.000	100000.000	0.000	0.000	0.000	0.000	0.000	16.610	32	173	32	173	316	2384	100	946	"T79"
0	0	0	16	2	1	"Calmodulin"	"P62158"	16230	18310	200	4395	4506	625	13	4447	4447	4541	1064	23	3	1	0	1423821	-0.033	100000.000	100000.000	0.000	0.000	0.000	0.000	0.000	16.610	-52	59	-52	59	316	2384	100	947	"T79"
0	0	0	16	3	1	"Calmodulin"	"P62158"	16730	18310	200	4554	4637	506	10	4512	4512	4610	682	14	9	2	0	1465332	0.040	100000.000	100000.000	0.000	0.000	0.000	0.000	0.000	16.610	42	125	42	125	316	2384	100	948	"T79"
0	0	0	16	4	1	"Caveolin-1"	"Q03135"	17230	18310	110	5704	6184	1797	29	4623	4623	4798	855	17	55	40	0	494735	1.621	100000.000	100000.000	0.000	0.000	0.000	0.000	0.000	16.610	1081	1561	1081	1561	80	656	100	949	"Y25"
0	0	0	16	5	1	"Caveolin-1"	"Q03135"	17740	18320	80	7048	7356	2062	28	4739	4739	4806	628	13	86	80	0	382499	4.061	100000.000	100000.000	0.000	0.000	0.000	0.000	0.000	16.610	2309	2617	2309	2617	52	340	100	950	"Y25"
0	0	0	16	6	1	"Caveolin-1"	"Q03135"	18240	18320	70	7294	7749	2522	32	4885	4885	4890	368	7	96	96	0	247955	7.769	100000.000	100000.000	0.000	0.000	0.000	0.000	0.000	16.610	2409	2864	2409	2864	32	236	100	951	"Y25"
0	0	0	16	7	1	"eNOS "	"P29474"	18740	18330	110	9132	11352	8221	72	4903	4903	5000	933	18	92	88	1	908140	6.808	100000.000	100000.000	0.000	0.000	0.000	0.000	0.000	16.610	4229	6449	4229	6449	80	656	100	952	"S1176"
0	0	0	16	8	1	"eNOS "	"P29474"	19240	18340	100	11524	12353	5575	45	4836	4836	5157	2520	48	90	75	0	988268	2.856	100000.000	100000.000	0.000	0.000	0.000	0.000	0.000	16.610	6688	7517	6688	7517	80	560	100	953	"S1176"
0	0	0	16	9	1	"eNOS "	"P29474"	19740	18330	130	10463	10332	5495	53	4787	4787	5246	3040	57	71	41	0	1239829	1.673	100000.000	100000.000	0.000	0.000	0.000	0.000	0.000	16.610	5676	5545	5676	5545	120	940	100	954	"S1176"
0	0	0	16	1	2	"Fos "	"P01100"	15740	18970	70	6053	5947	500	8	4396	4396	4477	838	18	90	46	0	190304	1.754	100000.000	100000.000	0.000	0.000	0.000	0.000	0.000	16.610	1657	1551	1657	1551	32	236	100	955	"T232"
0	0	0	16	2	2	"Fos "	"P01100"	16240	18970	90	5534	5434	951	17	4398	4398	4467	423	9	73	63	0	282568	2.286	100000.000	100000.000	0.000	0.000	0.000	0.000	0.000	16.610	1136	1036	1136	1036	52	420	100	956	"T232"
0	0	0	16	3	2	"Fos "	"P01100"	16730	18970	140	4542	5131	1366	26	4531	4531	4647	829	17	28	14	0	800462	0.584	100000.000	100000.000	0.000	0.000	0.000	0.000	0.000	16.610	11	600	11	600	156	1140	100	957	"T232"
0	0	0	16	4	2	"Grb10 "	"Q13322"	17230	18970	80	5191	5457	1081	19	4679	4679	4865	1277	26	15	7	0	283738	0.464	100000.000	100000.000	0.000	0.000	0.000	0.000	0.000	16.610	512	778	512	778	52	340	100	958	"S150"
0	0	0	16	5	2	"Grb10 "	"Q13322"	17740	18980	90	5383	6075	2031	33	4838	4838	4924	641	13	38	25	0	315882	1.796	100000.000	100000.000	0.000	0.000	0.000	0.000	0.000	16.610	545	1237	545	1237	52	420	100	959	"S150"
0	0	0	16	6	2	"Grb10 "	"Q13322"	18240	18960	200	4919	4991	575	11	4775	4775	4837	614	12	12	3	0	1577056	0.251	100000.000	100000.000	0.000	0.000	0.000	0.000	0.000	16.610	144	216	144	216	316	2384	100	960	"S150"
0	0	0	16	7	2	"IRS-1"	"P35568"	18740	18950	80	4731	4972	1099	22	4913	4913	5101	1857	36	3	1	0	258569	-0.069	100000.000	100000.000	0.000	0.000	0.000	0.000	0.000	16.610	-182	59	-182	59	52	340	100	961	"S616"
0	0	0	16	8	2	"IRS-1"	"P35568"	19230	18970	200	4863	5069	1162	22	4672	4672	4937	2454	49	1	0	0	1601748	0.054	100000.000	100000.000	0.000	0.000	0.000	0.000	0.000	16.610	191	397	191	397	316	2384	100	962	"S616"
0	0	0	16	9	2	"IRS-1"	"P35568"	19730	18970	200	4769	5094	2435	47	4725	4725	5022	2219	44	1	1	0	1609619	0.032	100000.000	100000.000	0.000	0.000	0.000	0.000	0.000	16.610	44	369	44	369	316	2384	100	963	"S616"
0	0	0	16	1	3	"inos"	"P35228"	15730	19600	70	5692	5661	468	8	4657	4657	4702	400	8	84	75	0	181136	2.398	100000.000	100000.000	0.000	0.000	0.000	0.000	0.000	16.610	1035	1004	1035	1004	32	236	100	964	"S745"
0	0	0	16	2	3	"inos"	"P35228"	16240	19610	70	5702	5743	612	10	4685	4685	4719	427	9	87	68	0	183790	2.398	100000.000	100000.000	0.000	0.000	0.000	0.000	0.000	16.610	1017	1058	1017	1058	32	236	100	965	"S745"
0	0	0	16	3	3	"inos"	"P35228"	16730	19620	110	5103	5998	3803	63	4617	4617	4812	1523	31	17	8	0	479871	0.779	100000.000	100000.000	0.000	0.000	0.000	0.000	0.000	16.610	486	1381	486	1381	80	656	100	966	"S745"
0	0	0	16	4	3	"IRF-3 "	"Q14653"	17230	19620	200	4752	5098	1271	24	4725	4725	4902	1116	22	12	6	0	1610932	0.176	100000.000	100000.000	0.000	0.000	0.000	0.000	0.000	16.610	27	373	27	373	316	2384	100	967	"S396"
0	0	0	16	5	3	"IRF-3 "	"Q14653"	17730	19630	160	4788	5444	2125	39	4752	4752	4889	929	19	19	13	0	1132338	0.597	100000.000	100000.000	0.000	0.000	0.000	0.000	0.000	16.610	36	692	36	692	208	1512	100	968	"S396"
0	0	0	16	6	3	"IRF-3 "	"Q14653"	18210	19630	160	4720	4937	837	16	4790	4790	4887	724	14	11	5	0	1026916	0.069	100000.000	100000.000	0.000	0.000	0.000	0.000	0.000	16.610	-70	147	-70	147	208	1512	100	969	"S396"
0	0	0	16	7	3	"Lyn"	"P07948"	18720	19620	110	4667	5057	1435	28	4752	4752	4983	1923	38	6	1	0	404540	0.038	100000.000	100000.000	0.000	0.000	0.000	0.000	0.000	16.610	-85	305	-85	305	80	656	100	970	"Y396"
0	0	0	16	8	3	"Lyn"	"P07948"	19220	19620	200	4772	5899	4671	79	4689	4689	5036	2329	46	10	4	0	1864099	0.371	100000.000	100000.000	0.000	0.000	0.000	0.000	0.000	16.610	83	1210	83	1210	316	2384	100	971	"Y396"
0	0	0	16	9	3	"Lyn"	"P07948"	19720	19620	200	4593	4822	1776	36	4664	4664	4858	1787	36	2	1	0	1523701	-0.020	100000.000	100000.000	0.000	0.000	0.000	0.000	0.000	16.610	-71	158	-71	158	316	2384	100	972	"Y396"
0	0	0	16	1	4	"MAPK14"	"Q16539"	15730	20260	120	4790	5390	1528	28	4439	4439	4576	1566	34	28	11	0	646758	0.520	100000.000	100000.000	0.000	0.000	0.000	0.000	0.000	16.610	351	951	351	951	120	820	100	973	"Y322"
0	0	0	16	2	4	"MAPK14"	"Q16539"	16230	20270	90	7486	7243	1733	23	4539	4539	4610	469	10	84	84	0	376650	5.614	100000.000	100000.000	0.000	0.000	0.000	0.000	0.000	16.610	2947	2704	2947	2704	52	420	100	974	"Y322"
0	0	0	16	3	4	"MAPK14"	"Q16539"	16730	20250	90	7334	7497	2890	38	4665	4665	4799	882	18	73	65	0	389856	3.059	100000.000	100000.000	0.000	0.000	0.000	0.000	0.000	16.610	2669	2832	2669	2832	52	420	100	975	"Y322"
0	0	0	16	4	4	"Mek1"	"Q02750"	17240	20260	90	5246	5430	1042	19	4699	4699	4875	1111	22	15	5	0	282369	0.500	100000.000	100000.000	0.000	0.000	0.000	0.000	0.000	16.610	547	731	547	731	52	420	100	976	"S217"
0	0	0	16	5	4	"Mek1"	"Q02750"	17730	20260	90	5326	5526	936	16	4763	4763	4866	826	16	25	11	0	287362	0.799	100000.000	100000.000	0.000	0.000	0.000	0.000	0.000	16.610	563	763	563	763	52	420	100	977	"S217"
0	0	0	16	6	4	"Mek1"	"Q02750"	18230	20260	200	4880	4986	727	14	4696	4696	4802	862	17	8	1	0	1575730	0.213	100000.000	100000.000	0.000	0.000	0.000	0.000	0.000	16.610	184	290	184	290	316	2384	100	978	"S217"
0	0	0	16	7	4	"P300"	"Q09472"	18730	20260	200	4719	4753	842	17	4657	4657	4826	1841	38	1	0	0	1501867	-0.040	100000.000	100000.000	0.000	0.000	0.000	0.000	0.000	16.610	62	96	62	96	316	2384	100	979	"S89"
0	0	0	16	8	4	"P300"	"Q09472"	19230	20260	200	4631	4721	789	16	4633	4633	4963	2852	57	0	0	0	1491933	-0.085	100000.000	100000.000	0.000	0.000	0.000	0.000	0.000	16.610	-2	88	-2	88	316	2384	100	980	"S89"
0	0	0	16	9	4	"P300"	"Q09472"	19720	20280	70	4855	5807	3376	58	4645	4645	4812	2473	51	9	6	0	185820	0.402	100000.000	100000.000	0.000	0.000	0.000	0.000	0.000	16.610	210	1162	210	1162	32	236	100	981	"S89"
0	0	0	16	1	5	"PPP2CA "	"P67775"	15720	20900	90	6644	6779	737	10	4738	4738	4931	1092	22	94	36	0	352531	1.692	100000.000	100000.000	0.000	0.000	0.000	0.000	0.000	16.610	1906	2041	1906	2041	52	420	100	982	"T307"
0	0	0	16	2	5	"PPP2CA "	"P67775"	16220	20900	100	6192	6270	944	15	4793	4793	4906	1001	20	75	23	0	501611	1.363	100000.000	100000.000	0.000	0.000	0.000	0.000	0.000	16.610	1399	1477	1399	1477	80	560	100	983	"T307"
0	0	0	16	3	5	"PPP2CA "	"P67775"	16720	20900	100	5923	6155	1563	25	4797	4797	4953	889	17	58	26	0	492380	1.352	100000.000	100000.000	0.000	0.000	0.000	0.000	0.000	16.610	1126	1358	1126	1358	80	560	100	984	"T307"
0	0	0	16	4	5	"rab4"	"P20338"	17240	20880	120	4865	5089	928	18	4742	4742	4804	743	15	14	6	0	610657	0.384	100000.000	100000.000	0.000	0.000	0.000	0.000	0.000	16.610	123	347	123	347	120	820	100	985	"Y189"
0	0	0	16	5	5	"rab4"	"P20338"	17720	20900	200	4800	4891	628	12	4777	4777	4841	647	13	7	2	0	1545434	0.077	100000.000	100000.000	0.000	0.000	0.000	0.000	0.000	16.610	23	114	23	114	316	2384	100	986	"Y189"
0	0	0	16	6	5	"rab4"	"P20338"	18220	20900	200	4684	4719	714	15	4764	4764	4886	872	17	3	1	0	1491287	-0.192	100000.000	100000.000	0.000	0.000	0.000	0.000	0.000	16.610	-80	-45	-80	-45	316	2384	100	987	"Y189"
0	0	0	16	7	5	"STAT2 "	"P52630"	18730	20910	180	16388	15706	4616	29	4710	4710	4875	1232	25	92	90	0	4020669	8.791	100000.000	100000.000	0.000	0.000	0.000	0.000	0.000	16.610	11678	10996	11678	10996	256	1924	100	988	"Y690"
0	0	0	16	8	5	"STAT2 "	"P52630"	19230	20910	180	18008	18003	7195	39	4646	4646	4915	2046	41	88	87	0	4608876	6.397	100000.000	100000.000	0.000	0.000	0.000	0.000	0.000	16.610	13362	13357	13362	13357	256	1924	100	989	"Y690"
0	0	0	16	9	5	"STAT2 "	"P52630"	19730	20910	190	17965	17641	6885	39	4672	4672	5025	2669	53	92	88	0	4516044	4.727	100000.000	100000.000	0.000	0.000	0.000	0.000	0.000	16.610	13293	12969	13293	12969	256	2088	100	990	"Y690"
0	0	0	16	1	6	"STAT5B "	"P51692"	15720	21550	120	5367	5638	885	15	4738	4738	4808	748	15	39	17	0	676533	1.110	100000.000	100000.000	0.000	0.000	0.000	0.000	0.000	16.610	629	900	629	900	120	820	100	991	"Y740"
0	0	0	16	2	6	"STAT5B "	"P51692"	16230	21530	110	5601	5704	744	13	4765	4765	4836	647	13	63	20	0	456288	1.342	100000.000	100000.000	0.000	0.000	0.000	0.000	0.000	16.610	836	939	836	939	80	656	100	992	"Y740"
0	0	0	16	3	6	"STAT5B "	"P51692"	16720	21540	130	5618	5969	1788	29	4736	4736	4934	1094	22	31	11	0	716310	0.946	100000.000	100000.000	0.000	0.000	0.000	0.000	0.000	16.610	882	1233	882	1233	120	940	100	993	"Y740"
0	0	0	16	4	6	"Syk "	"P43405"	17210	21550	90	6348	6688	1334	19	4740	4740	4892	734	15	94	57	0	347777	2.447	100000.000	100000.000	0.000	0.000	0.000	0.000	0.000	16.610	1608	1948	1608	1948	52	420	100	994	"Y525/6"
0	0	0	16	5	6	"Syk "	"P43405"	17740	21530	100	5850	5858	1002	17	4789	4789	4874	776	15	66	20	0	468645	1.268	100000.000	100000.000	0.000	0.000	0.000	0.000	0.000	16.610	1061	1069	1061	1069	80	560	100	995	"Y525/6"
0	0	0	16	6	6	"Syk "	"P43405"	18210	21530	170	4824	5159	1622	31	4747	4747	4881	1258	25	17	4	0	1073064	0.221	100000.000	100000.000	0.000	0.000	0.000	0.000	0.000	16.610	77	412	77	412	208	1660	100	996	"Y525/6"
0	0	0	16	7	6	"14-3-3 beta"	"P31946"	18730	21550	160	8073	8403	2560	30	4786	4786	4945	1228	24	87	72	0	1747756	2.816	100000.000	100000.000	0.000	0.000	0.000	0.000	0.000	16.610	3287	3617	3287	3617	208	1512	100	997	"S59"
0	0	0	16	8	6	"14-3-3 beta"	"P31946"	19230	21550	170	8212	8778	3855	43	4736	4736	5093	2639	51	63	19	0	1825842	1.396	100000.000	100000.000	0.000	0.000	0.000	0.000	0.000	16.610	3476	4042	3476	4042	208	1660	100	998	"S59"
0	0	0	16	9	6	"14-3-3 beta"	"P31946"	19730	21560	140	9600	10362	5823	56	4680	4680	5011	1986	39	91	58	0	1616476	2.694	100000.000	100000.000	0.000	0.000	0.000	0.000	0.000	16.610	4920	5682	4920	5682	156	1140	100	999	"S59"
-75	0	0	16	1	7	"empty"	"empty"	15720	22180	200	4479	4529	488	10	4777	4777	4881	920	18	2	0	0	1431119	-0.383	100000.000	100000.000	0.000	0.000	0.000	0.000	0.000	16.610	-298	-248	-298	-248	316	2384	100	1000	"empty"
-75	0	0	16	2	7	"empty"	"empty"	16220	22180	200	4618	4713	532	11	4765	4765	4876	843	17	5	2	0	1489278	-0.193	100000.000	100000.000	0.000	0.000	0.000	0.000	0.000	16.610	-147	-52	-147	-52	316	2384	100	1001	"empty"
-75	0	0	16	3	7	"empty"	"empty"	16720	22180	200	4684	4980	2549	51	4789	4789	4962	1118	22	3	2	0	1573667	0.016	100000.000	100000.000	0.000	0.000	0.000	0.000	0.000	16.610	-105	191	-105	191	316	2384	100	1002	"empty"
-75	0	0	16	4	7	"empty"	"empty"	17220	22180	200	4762	4947	1429	28	4781	4781	5001	1407	28	2	1	0	1563204	-0.038	100000.000	100000.000	0.000	0.000	0.000	0.000	0.000	16.610	-19	166	-19	166	316	2384	100	1003	"empty"
-75	0	0	16	5	7	"empty"	"empty"	17720	22180	200	4782	4892	714	14	4788	4788	4949	1005	20	3	2	0	1546006	-0.057	100000.000	100000.000	0.000	0.000	0.000	0.000	0.000	16.610	-6	104	-6	104	316	2384	100	1004	"empty"
-75	0	0	16	6	7	"empty"	"empty"	18220	22180	200	4929	5005	495	9	4812	4812	5008	1261	25	3	0	0	1581626	-0.002	100000.000	100000.000	0.000	0.000	0.000	0.000	0.000	16.610	117	193	117	193	316	2384	100	1005	"empty"
0	0	0	16	7	7	"Control-Spot"	"p-Tyr"	18710	22160	140	5234	11076	14154	127	4818	4818	4998	1187	23	28	19	0	1727850	5.120	100000.000	100000.000	0.000	0.000	0.000	0.000	0.000	16.610	416	6258	416	6258	156	1140	100	1006	"Control-Spot"
0	0	0	16	8	7	"Control-Spot"	"p-Tyr"	19220	22180	90	40876	31871	21973	68	4855	4855	5062	1651	32	71	65	0	1657279	16.238	100000.000	100000.000	0.000	0.000	0.000	0.000	0.000	16.610	36021	27016	36021	27016	52	420	100	1007	"Control-Spot"
0	0	0	16	9	7	"Control-Spot"	"p-Tyr"	19720	22180	80	11030	24242	21078	86	4868	4868	5740	4869	84	51	46	0	1260598	3.800	100000.000	100000.000	0.000	0.000	0.000	0.000	0.000	16.610	6162	19374	6162	19374	52	340	100	1008	"Control-Spot"
0	0	0	17	1	1	"ACTA1"	"P68133"	2170	24620	150	6702	7007	1931	27	6132	6132	6152	1566	25	8	3	0	1093151	0.546	100000.000	100000.000	0.000	0.000	0.000	0.000	0.000	16.610	570	875	570	875	156	1272	100	1009	"Y55"
0	0	0	17	2	1	"ACTA1"	"P68133"	2670	24620	200	6354	6294	686	10	6231	6231	6166	1194	19	3	0	0	1989029	0.107	100000.000	100000.000	0.000	0.000	0.000	0.000	0.000	16.610	123	63	123	63	316	2384	100	1010	"Y55"
0	0	0	17	3	1	"ACTA1"	"P68133"	3170	24620	200	6458	6533	1820	27	6292	6292	6253	1534	24	2	0	0	2064434	0.183	100000.000	100000.000	0.000	0.000	0.000	0.000	0.000	16.610	166	241	166	241	316	2384	100	1011	"Y55"
0	0	0	17	4	1	"A-Raf"	"P10398"	3670	24630	200	6607	7113	2835	39	6167	6167	6209	1581	25	14	4	0	2247662	0.572	100000.000	100000.000	0.000	0.000	0.000	0.000	0.000	16.610	440	946	440	946	316	2384	100	1012	"S214"
0	0	0	17	5	1	"A-Raf"	"P10398"	4170	24630	200	5940	6421	1807	28	5794	5794	5890	1778	30	18	3	0	2029112	0.299	100000.000	100000.000	0.000	0.000	0.000	0.000	0.000	16.610	146	627	146	627	316	2384	100	1013	"S214"
0	0	0	17	6	1	"A-Raf"	"P10398"	4670	24640	200	6492	6584	820	12	5965	5965	6041	1266	20	20	1	0	2080508	0.429	100000.000	100000.000	0.000	0.000	0.000	0.000	0.000	16.610	527	619	527	619	316	2384	100	1014	"S214"
0	0	0	17	7	1	"Cdk2"	"P24941"	5170	24640	200	6286	6303	811	12	5873	5873	5937	770	12	23	1	0	1991643	0.475	100000.000	100000.000	0.000	0.000	0.000	0.000	0.000	16.610	413	430	413	430	316	2384	100	1015	"Y179"
0	0	0	17	8	1	"Cdk2"	"P24941"	5670	24640	200	6185	6194	484	7	5894	5894	5910	697	11	18	2	0	1957316	0.407	100000.000	100000.000	0.000	0.000	0.000	0.000	0.000	16.610	291	300	291	300	316	2384	100	1016	"Y179"
0	0	0	17	9	1	"Cdk2"	"P24941"	6170	24650	200	5727	5809	829	14	5707	5707	5759	922	16	2	0	0	1835591	0.054	100000.000	100000.000	0.000	0.000	0.000	0.000	0.000	16.610	20	102	20	102	316	2384	100	1017	"Y179"
0	0	0	17	1	2	"Cofilin 1"	"P23528"	2160	25270	200	5627	5780	914	15	5721	5721	5766	945	16	12	1	0	1826488	0.015	100000.000	100000.000	0.000	0.000	0.000	0.000	0.000	16.610	-94	59	-94	59	316	2384	100	1018	"S2"
0	0	0	17	2	2	"Cofilin 1"	"P23528"	2660	25270	200	5535	5703	1716	30	5565	5565	5677	1231	21	2	0	0	1801997	0.021	100000.000	100000.000	0.000	0.000	0.000	0.000	0.000	16.610	-30	138	-30	138	316	2384	100	1019	"S2"
0	0	0	17	3	2	"Cofilin 1"	"P23528"	3160	25270	200	5804	5827	593	10	5612	5612	5716	737	12	14	3	0	1841362	0.151	100000.000	100000.000	0.000	0.000	0.000	0.000	0.000	16.610	192	215	192	215	316	2384	100	1020	"S2"
0	0	0	17	4	2	"CTNNB1"	"P35222"	3660	25280	200	5258	5337	554	10	5853	5853	5935	1053	17	1	0	0	1686557	-0.568	100000.000	100000.000	0.000	0.000	0.000	0.000	0.000	16.610	-595	-516	-595	-516	316	2384	100	1021	"S675"
0	0	0	17	5	2	"CTNNB1"	"P35222"	4160	25280	200	5457	5397	599	11	5982	5982	5983	1595	26	0	0	0	1705504	-0.367	100000.000	100000.000	0.000	0.000	0.000	0.000	0.000	16.610	-525	-585	-525	-585	316	2384	100	1022	"S675"
0	0	0	17	6	2	"CTNNB1"	"P35222"	4660	25280	200	5608	5669	680	11	6003	6003	6035	1466	24	0	0	0	1791526	-0.250	100000.000	100000.000	0.000	0.000	0.000	0.000	0.000	16.610	-395	-334	-395	-334	316	2384	100	1023	"S675"
0	0	0	17	7	2	"EGFR"	"P00533"	5170	25290	200	5880	5824	462	7	5976	5976	6019	1639	27	0	0	0	1840428	-0.119	100000.000	100000.000	0.000	0.000	0.000	0.000	0.000	16.610	-96	-152	-96	-152	316	2384	100	1024	"T693"
0	0	0	17	8	2	"EGFR"	"P00533"	5670	25290	200	6003	5989	279	4	6004	6004	6028	938	15	0	0	0	1892652	-0.042	100000.000	100000.000	0.000	0.000	0.000	0.000	0.000	16.610	-1	-15	-1	-15	316	2384	100	1025	"T693"
0	0	0	17	9	2	"EGFR"	"P00533"	6170	25290	200	5834	5809	299	5	5950	5950	5965	856	14	0	0	0	1835631	-0.182	100000.000	100000.000	0.000	0.000	0.000	0.000	0.000	16.610	-116	-141	-116	-141	316	2384	100	1026	"T693"
0	0	0	17	1	3	"JAK1"	"P23458"	2160	25920	70	12135	11902	4702	39	6244	6244	6299	652	10	90	84	0	380862	8.594	100000.000	100000.000	0.000	0.000	0.000	0.000	0.000	16.610	5891	5658	5891	5658	32	236	100	1027	"Y1035"
0	0	0	17	2	3	"JAK1"	"P23458"	2670	25930	90	10615	10466	3860	36	6150	6150	6292	1613	25	71	65	0	544220	2.588	100000.000	100000.000	0.000	0.000	0.000	0.000	0.000	16.610	4465	4316	4465	4316	52	420	100	1028	"Y1035"
0	0	0	17	3	3	"JAK1"	"P23458"	3170	25920	70	10662	10834	5106	47	6155	6155	6131	312	5	81	81	0	346682	15.074	100000.000	100000.000	0.000	0.000	0.000	0.000	0.000	16.610	4507	4679	4507	4679	32	236	100	1029	"Y1035"
0	0	0	17	4	3	"JNK2"	"P45984"	3670	25930	110	9544	9545	643	6	6046	6046	6087	522	8	100	100	0	763577	6.625	100000.000	100000.000	0.000	0.000	0.000	0.000	0.000	16.610	3498	3499	3498	3499	80	656	100	1030	"T183"
0	0	0	17	5	3	"JNK2"	"P45984"	4170	25940	120	8506	8121	1468	18	5757	5757	5871	1330	22	78	51	0	974520	1.692	100000.000	100000.000	0.000	0.000	0.000	0.000	0.000	16.610	2749	2364	2749	2364	120	820	100	1031	"T183"
0	0	0	17	6	3	"JNK2"	"P45984"	4670	25930	100	8819	8753	706	8	5699	5699	5705	362	6	100	98	0	700260	8.420	100000.000	100000.000	0.000	0.000	0.000	0.000	0.000	16.610	3120	3054	3120	3054	80	560	100	1032	"T183"
0	0	0	17	7	3	"Kit "	"P10721"	5170	25930	200	5621	5673	873	15	5659	5659	5750	659	11	2	0	0	1792576	-0.117	100000.000	100000.000	0.000	0.000	0.000	0.000	0.000	16.610	-38	14	-38	14	316	2384	100	1033	"Y721"
0	0	0	17	8	3	"Kit "	"P10721"	5670	25930	70	6135	7278	4771	65	5715	5715	5784	1132	19	6	6	0	232885	1.320	100000.000	100000.000	0.000	0.000	0.000	0.000	0.000	16.610	420	1563	420	1563	32	236	100	1034	"Y721"
0	0	0	17	9	3	"Kit "	"P10721"	6170	25930	200	5587	5665	1033	18	5611	5611	5662	730	12	2	0	0	1790166	0.004	100000.000	100000.000	0.000	0.000	0.000	0.000	0.000	16.610	-24	54	-24	54	316	2384	100	1035	"Y721"
0	0	0	17	1	4	"MK3"	"P22001"	2150	26550	130	6433	8689	3597	41	6080	6080	5998	746	12	36	35	0	1042706	3.607	100000.000	100000.000	0.000	0.000	0.000	0.000	0.000	16.610	353	2609	353	2609	120	940	100	1036	"Y187"
0	0	0	17	2	4	"MK3"	"P22001"	2660	26560	120	6508	8921	5500	61	6009	6009	5991	911	15	40	35	0	1070524	3.216	100000.000	100000.000	0.000	0.000	0.000	0.000	0.000	16.610	499	2912	499	2912	120	820	100	1037	"Y187"
0	0	0	17	3	4	"MK3"	"P22001"	3160	26560	90	11307	10417	3275	31	5929	5929	6027	1229	20	73	67	0	541678	3.572	100000.000	100000.000	0.000	0.000	0.000	0.000	0.000	16.610	5378	4488	5378	4488	52	420	100	1038	"Y187"
0	0	0	17	4	4	"NFAT1 "	"Q13469"	3660	26560	200	5966	5977	602	10	5924	5924	5923	889	15	5	0	0	1888751	0.061	100000.000	100000.000	0.000	0.000	0.000	0.000	0.000	16.610	42	53	42	53	316	2384	100	1039	"S326"
0	0	0	17	5	4	"NFAT1 "	"Q13469"	4160	26560	200	5959	6068	1973	32	5945	5945	5891	678	11	14	2	0	1917636	0.261	100000.000	100000.000	0.000	0.000	0.000	0.000	0.000	16.610	14	123	14	123	316	2384	100	1040	"S326"
0	0	0	17	6	4	"NFAT1 "	"Q13469"	4660	26560	200	5829	5897	603	10	5870	5870	5882	610	10	19	0	0	1863567	0.025	100000.000	100000.000	0.000	0.000	0.000	0.000	0.000	16.610	-41	27	-41	27	316	2384	100	1041	"S326"
0	0	0	17	7	4	"NFkB-p65 "	"Q04206"	5160	26560	200	5976	5955	501	8	5825	5825	5896	727	12	11	0	0	1881692	0.081	100000.000	100000.000	0.000	0.000	0.000	0.000	0.000	16.610	151	130	151	130	316	2384	100	1042	"S276"
0	0	0	17	8	4	"NFkB-p65 "	"Q04206"	5660	26560	200	5745	5834	550	9	5910	5910	6011	1198	19	2	0	0	1843511	-0.148	100000.000	100000.000	0.000	0.000	0.000	0.000	0.000	16.610	-165	-76	-165	-76	316	2384	100	1043	"S276"
0	0	0	17	9	4	"NFkB-p65 "	"Q04206"	6160	26560	200	5761	5886	1786	30	5807	5807	5926	1301	21	0	0	0	1859882	-0.031	100000.000	100000.000	0.000	0.000	0.000	0.000	0.000	16.610	-46	79	-46	79	316	2384	100	1044	"S276"
0	0	0	17	1	5	"PDGFRb"	"P09619"	2170	27210	120	18538	17965	6782	37	6119	6119	6089	928	15	89	87	0	2155825	12.797	100000.000	100000.000	0.000	0.000	0.000	0.000	0.000	16.610	12419	11846	12419	11846	120	820	100	1045	"Y686"
0	0	0	17	2	5	"PDGFRb"	"P09619"	2670	27220	130	17615	16631	5197	31	6190	6190	6140	710	11	90	89	0	1995714	14.776	100000.000	100000.000	0.000	0.000	0.000	0.000	0.000	16.610	11425	10441	11425	10441	120	940	100	1046	"Y686"
0	0	0	17	3	5	"PDGFRb"	"P09619"	3170	27200	120	16334	14333	4982	34	6122	6122	6242	2157	34	76	75	0	1720011	3.751	100000.000	100000.000	0.000	0.000	0.000	0.000	0.000	16.610	10212	8211	10212	8211	120	820	100	1047	"Y686"
0	0	0	17	4	5	"PELI2"	"Q96FA3"	3670	27200	120	8533	8395	1337	15	6046	6046	6119	1618	26	78	18	0	1007394	1.407	100000.000	100000.000	0.000	0.000	0.000	0.000	0.000	16.610	2487	2349	2487	2349	120	820	100	1048	"T290"
0	0	0	17	5	5	"PELI2"	"Q96FA3"	4170	27210	120	8561	9339	4324	46	5979	5979	5970	613	10	93	90	0	1120656	5.496	100000.000	100000.000	0.000	0.000	0.000	0.000	0.000	16.610	2582	3360	2582	3360	120	820	100	1049	"T290"
0	0	0	17	6	5	"PELI2"	"Q96FA3"	4680	27210	150	8316	8109	1320	16	5940	5940	6118	1840	30	64	12	0	1265003	1.082	100000.000	100000.000	0.000	0.000	0.000	0.000	0.000	16.610	2376	2169	2376	2169	156	1272	100	1050	"T290"
0	0	0	17	7	5	"sek1"	"P45985"	5170	27210	200	5946	6074	702	11	5809	5809	6097	1827	29	0	0	0	1919421	-0.013	100000.000	100000.000	0.000	0.000	0.000	0.000	0.000	16.610	137	265	137	265	316	2384	100	1051	"S2315"
0	0	0	17	8	5	"sek1"	"P45985"	5670	27210	200	6127	6111	491	8	5641	5641	5836	1791	30	1	0	0	1931017	0.154	100000.000	100000.000	0.000	0.000	0.000	0.000	0.000	16.610	486	470	486	470	316	2384	100	1052	"S2315"
0	0	0	17	9	5	"sek1"	"P45985"	6170	27210	200	6021	6168	2192	35	5576	5576	5683	1049	18	4	1	0	1949203	0.462	100000.000	100000.000	0.000	0.000	0.000	0.000	0.000	16.610	445	592	445	592	316	2384	100	1053	"S2315"
0	0	0	17	1	6	"SMAD3"	"Q15796"	2170	27850	160	6462	6807	1431	21	5802	5802	5862	1685	28	20	5	0	1415841	0.561	100000.000	100000.000	0.000	0.000	0.000	0.000	0.000	16.610	660	1005	660	1005	208	1512	100	1054	"S416"
0	0	0	17	2	6	"SMAD3"	"Q15796"	2670	27860	140	6259	6679	1989	29	5624	5624	5664	649	11	48	18	0	1041892	1.564	100000.000	100000.000	0.000	0.000	0.000	0.000	0.000	16.610	635	1055	635	1055	156	1140	100	1055	"S416"
0	0	0	17	3	6	"SMAD3"	"Q15796"	3180	27860	100	6117	6141	473	7	5535	5535	5628	787	13	33	2	0	491241	0.652	100000.000	100000.000	0.000	0.000	0.000	0.000	0.000	16.610	582	606	582	606	80	560	100	1056	"S416"
0	0	0	17	4	6	"TAK1 "	"O43318"	3670	27860	170	9461	9292	1702	18	5715	5715	5751	678	11	92	90	0	1932821	5.223	100000.000	100000.000	0.000	0.000	0.000	0.000	0.000	16.610	3746	3577	3746	3577	208	1660	100	1057	"T178"
0	0	0	17	5	6	"TAK1 "	"O43318"	4170	27850	170	9335	9667	4592	47	5790	5790	5824	1066	18	95	83	0	2010835	3.605	100000.000	100000.000	0.000	0.000	0.000	0.000	0.000	16.610	3545	3877	3545	3877	208	1660	100	1058	"T178"
0	0	0	17	6	6	"TAK1 "	"O43318"	4670	27860	180	9176	9180	2425	26	5820	5820	5841	558	9	92	89	0	2350049	5.984	100000.000	100000.000	0.000	0.000	0.000	0.000	0.000	16.610	3356	3360	3356	3360	256	1924	100	1059	"T178"
0	0	0	17	7	6	"TNIK"	"Q9UKE5"	5170	27850	100	11092	11653	4722	40	6069	6069	6062	1127	18	97	95	0	932205	4.961	100000.000	100000.000	0.000	0.000	0.000	0.000	0.000	16.610	5023	5584	5023	5584	80	560	100	1060	"T181"
0	0	0	17	8	6	"TNIK"	"Q9UKE5"	5670	27850	110	11046	10737	1324	12	6200	6200	6252	1587	25	93	90	0	858977	2.826	100000.000	100000.000	0.000	0.000	0.000	0.000	0.000	16.610	4846	4537	4846	4537	80	656	100	1061	"T181"
0	0	0	17	9	6	"TNIK"	"Q9UKE5"	6170	27860	130	10283	10485	4996	47	6105	6105	6145	1375	22	76	69	0	1258147	3.156	100000.000	100000.000	0.000	0.000	0.000	0.000	0.000	16.610	4178	4380	4178	4380	120	940	100	1062	"T181"
-75	0	0	17	1	7	"empty"	"empty"	2160	28490	200	6233	6342	1000	15	6190	6190	6251	1478	23	4	1	0	2004072	0.062	100000.000	100000.000	0.000	0.000	0.000	0.000	0.000	16.610	43	152	43	152	316	2384	100	1063	"empty"
-75	0	0	17	2	7	"empty"	"empty"	2660	28490	200	6199	6260	429	6	6100	6100	6133	1697	27	0	0	0	1978205	0.075	100000.000	100000.000	0.000	0.000	0.000	0.000	0.000	16.610	99	160	99	160	316	2384	100	1064	"empty"
-75	0	0	17	3	7	"empty"	"empty"	3160	28490	200	6141	6488	3207	49	6040	6040	6063	1674	27	3	1	0	2050051	0.254	100000.000	100000.000	0.000	0.000	0.000	0.000	0.000	16.610	101	448	101	448	316	2384	100	1065	"empty"
-75	0	0	17	4	7	"empty"	"empty"	3660	28490	200	6038	6036	518	8	6013	6013	6041	1240	20	2	0	0	1907442	-0.004	100000.000	100000.000	0.000	0.000	0.000	0.000	0.000	16.610	25	23	25	23	316	2384	100	1066	"empty"
-75	0	0	17	5	7	"empty"	"empty"	4160	28490	200	5881	5975	1562	26	5843	5843	5913	896	15	2	0	0	1888205	0.069	100000.000	100000.000	0.000	0.000	0.000	0.000	0.000	16.610	38	132	38	132	316	2384	100	1067	"empty"
-75	0	0	17	6	7	"empty"	"empty"	4660	28490	200	5935	6100	1063	17	5771	5771	5900	885	15	12	3	0	1927539	0.226	100000.000	100000.000	0.000	0.000	0.000	0.000	0.000	16.610	164	329	164	329	316	2384	100	1068	"empty"
-75	0	0	17	7	7	"empty"	"empty"	5160	28490	200	5888	6080	2204	36	5767	5767	5943	1432	24	2	0	0	1921273	0.096	100000.000	100000.000	0.000	0.000	0.000	0.000	0.000	16.610	121	313	121	313	316	2384	100	1069	"empty"
-75	0	0	17	8	7	"empty"	"empty"	5660	28490	200	5752	5791	420	7	5766	5766	5953	1785	29	0	0	0	1829970	-0.091	100000.000	100000.000	0.000	0.000	0.000	0.000	0.000	16.610	-14	25	-14	25	316	2384	100	1070	"empty"
-75	0	0	17	9	7	"empty"	"empty"	6160	28490	200	5631	5790	1808	31	5713	5713	5792	766	13	2	1	0	1829651	-0.003	100000.000	100000.000	0.000	0.000	0.000	0.000	0.000	16.610	-82	77	-82	77	316	2384	100	1071	"empty"
0	0	0	18	1	1	"PKACa "	"P17612"	6660	24670	110	9977	9567	1151	12	5375	5375	5453	657	12	98	93	0	765391	6.262	100000.000	100000.000	0.000	0.000	0.000	0.000	0.000	16.610	4602	4192	4602	4192	80	656	100	1072	"T197"
0	0	0	18	2	1	"PKACa "	"P17612"	7150	24670	110	9640	9493	751	7	5439	5439	5468	580	10	98	98	0	759458	6.940	100000.000	100000.000	0.000	0.000	0.000	0.000	0.000	16.610	4201	4054	4201	4054	80	656	100	1073	"T197"
0	0	0	18	3	1	"PKACa "	"P17612"	7650	24670	110	9839	9741	808	8	5578	5578	5486	515	9	98	98	0	779315	8.262	100000.000	100000.000	0.000	0.000	0.000	0.000	0.000	16.610	4261	4163	4261	4163	80	656	100	1074	"T197"
0	0	0	18	4	1	"PTEN"	"P60484"	8150	24680	150	6407	6488	491	7	5481	5481	5392	612	11	85	24	0	1012079	1.791	100000.000	100000.000	0.000	0.000	0.000	0.000	0.000	16.610	926	1007	926	1007	156	1272	100	1075	"Y315"
0	0	0	18	5	1	"PTEN"	"P60484"	8640	24680	140	6449	6622	1738	26	5381	5381	5376	417	7	99	81	0	1033001	2.988	100000.000	100000.000	0.000	0.000	0.000	0.000	0.000	16.610	1068	1241	1068	1241	156	1140	100	1076	"Y315"
0	0	0	18	6	1	"PTEN"	"P60484"	9140	24670	150	6303	6412	1095	17	5405	5405	5401	640	11	88	12	0	1000259	1.580	100000.000	100000.000	0.000	0.000	0.000	0.000	0.000	16.610	898	1007	898	1007	156	1272	100	1077	"Y315"
0	0	0	18	7	1	"SOC3"	"O14543"	9640	24680	200	5427	5421	257	4	5310	5310	5289	608	11	2	0	0	1712881	0.217	100000.000	100000.000	0.000	0.000	0.000	0.000	0.000	16.610	117	111	117	111	316	2384	100	1078	"Y204"
0	0	0	18	8	1	"SOC3"	"O14543"	10140	24690	200	5235	5324	671	12	5285	5285	5360	2004	37	1	0	0	1682291	-0.018	100000.000	100000.000	0.000	0.000	0.000	0.000	0.000	16.610	-50	39	-50	39	316	2384	100	1079	"Y204"
0	0	0	18	9	1	"SOC3"	"O14543"	10640	24690	200	5111	5185	635	12	5208	5208	5334	1932	36	0	0	0	1638357	-0.077	100000.000	100000.000	0.000	0.000	0.000	0.000	0.000	16.610	-97	-23	-97	-23	316	2384	100	1080	"Y204"
0	0	0	18	1	2	"STAT3 "	"P40763"	6650	25300	80	6459	6346	610	9	5732	5732	5683	455	8	65	38	0	329971	1.457	100000.000	100000.000	0.000	0.000	0.000	0.000	0.000	16.610	727	614	727	614	52	340	100	1081	"S691"
0	0	0	18	2	2	"STAT3 "	"P40763"	7160	25310	100	5886	6025	637	10	5647	5647	5632	798	14	31	0	0	482027	0.492	100000.000	100000.000	0.000	0.000	0.000	0.000	0.000	16.610	239	378	239	378	80	560	100	1082	"S691"
0	0	0	18	3	2	"STAT3 "	"P40763"	7660	25310	90	5964	6121	658	10	5490	5490	5458	838	15	40	1	0	318314	0.791	100000.000	100000.000	0.000	0.000	0.000	0.000	0.000	16.610	474	631	474	631	52	420	100	1083	"S691"
0	0	0	18	4	2	"STAT6 "	"P42226"	8140	25320	140	5669	5604	502	8	5292	5292	5292	473	8	47	7	0	874276	0.660	100000.000	100000.000	0.000	0.000	0.000	0.000	0.000	16.610	377	312	377	312	156	1140	100	1084	"T645"
0	0	0	18	5	2	"STAT6 "	"P42226"	8640	25330	110	5540	5504	311	5	5210	5210	5303	978	18	1	0	0	440298	0.206	100000.000	100000.000	0.000	0.000	0.000	0.000	0.000	16.610	330	294	330	294	80	656	100	1085	"T645"
0	0	0	18	6	2	"STAT6 "	"P42226"	9170	25310	120	5592	5564	371	6	5175	5175	5230	609	11	27	0	0	667689	0.548	100000.000	100000.000	0.000	0.000	0.000	0.000	0.000	16.610	417	389	417	389	120	820	100	1086	"T645"
0	0	0	18	7	2	"14-3-3 beta"	"P31946"	9660	25320	110	10220	10184	1503	14	5119	5119	5221	723	13	97	96	0	814732	6.864	100000.000	100000.000	0.000	0.000	0.000	0.000	0.000	16.610	5101	5065	5101	5065	80	656	100	1087	"S185"
0	0	0	18	8	2	"14-3-3 beta"	"P31946"	10160	25330	110	10167	10186	1620	15	5181	5181	5335	1908	35	93	87	0	814842	2.542	100000.000	100000.000	0.000	0.000	0.000	0.000	0.000	16.610	4986	5005	4986	5005	80	656	100	1088	"S185"
0	0	0	18	9	2	"14-3-3 beta"	"P31946"	10660	25330	110	10153	9947	1857	18	5149	5149	5158	453	8	92	92	0	795789	10.572	100000.000	100000.000	0.000	0.000	0.000	0.000	0.000	16.610	5004	4798	5004	4798	80	656	100	1089	"S185"
0	0	0	18	1	3	"Tgfbr2"	"P37173"	6650	25950	200	5288	5315	408	7	5520	5520	5553	556	10	1	0	0	1679505	-0.428	100000.000	100000.000	0.000	0.000	0.000	0.000	0.000	16.610	-232	-205	-232	-205	316	2384	100	1090	"S409"
0	0	0	18	2	3	"Tgfbr2"	"P37173"	7150	25960	200	5374	5369	329	6	5544	5544	5572	647	11	1	0	0	1696611	-0.314	100000.000	100000.000	0.000	0.000	0.000	0.000	0.000	16.610	-170	-175	-170	-175	316	2384	100	1091	"S409"
0	0	0	18	3	3	"Tgfbr2"	"P37173"	7650	25960	200	5559	5600	732	13	5622	5622	5684	1389	24	0	0	0	1769627	-0.060	100000.000	100000.000	0.000	0.000	0.000	0.000	0.000	16.610	-63	-22	-63	-22	316	2384	100	1092	"S409"
0	0	0	18	4	3	"Tyk2"	"P29597"	8150	25960	70	7591	7490	875	11	5610	5610	5643	309	5	87	87	0	239673	5.977	100000.000	100000.000	0.000	0.000	0.000	0.000	0.000	16.610	1981	1880	1981	1880	32	236	100	1093	"Y1054/5"
0	0	0	18	5	3	"Tyk2"	"P29597"	8650	25960	70	7569	7375	689	9	5709	5709	5739	326	5	90	87	0	235997	5.018	100000.000	100000.000	0.000	0.000	0.000	0.000	0.000	16.610	1860	1666	1860	1666	32	236	100	1094	"Y1054/5"
0	0	0	18	6	3	"Tyk2"	"P29597"	9150	25980	80	7151	6986	976	13	5687	5687	5679	277	4	78	75	0	363288	4.718	100000.000	100000.000	0.000	0.000	0.000	0.000	0.000	16.610	1464	1299	1464	1299	52	340	100	1095	"Y1054/5"
0	0	0	18	7	3	"caveolin-1"	"Q03135"	9650	25980	110	6866	6923	668	9	5559	5559	5581	392	7	97	95	0	553815	3.423	100000.000	100000.000	0.000	0.000	0.000	0.000	0.000	16.610	1307	1364	1307	1364	80	656	100	1096	"Y14"
0	0	0	18	8	3	"caveolin-1"	"Q03135"	10150	25970	120	6635	6855	2845	41	5441	5441	5455	256	4	94	89	0	822558	5.469	100000.000	100000.000	0.000	0.000	0.000	0.000	0.000	16.610	1194	1414	1194	1414	120	820	100	1097	"Y14"
0	0	0	18	9	3	"caveolin-1"	"Q03135"	10650	25980	130	6407	6372	402	6	5329	5329	5535	2498	45	0	0	0	764595	0.335	100000.000	100000.000	0.000	0.000	0.000	0.000	0.000	16.610	1078	1043	1078	1043	120	940	100	1098	"Y14"
0	0	0	18	1	4	"Cdc42 "	"P60953"	6650	26600	90	6537	6608	751	11	5700	5700	5837	1475	25	13	3	0	343602	0.523	100000.000	100000.000	0.000	0.000	0.000	0.000	0.000	16.610	837	908	837	908	52	420	100	1099	"Y32"
0	0	0	18	2	4	"Cdc42 "	"P60953"	7150	26600	90	6514	6664	659	9	5654	5654	5627	667	11	73	26	0	346539	1.555	100000.000	100000.000	0.000	0.000	0.000	0.000	0.000	16.610	860	1010	860	1010	52	420	100	1100	"Y32"
0	0	0	18	3	4	"Cdc42 "	"P60953"	7640	26600	90	6550	6867	2697	39	5627	5627	5550	468	8	80	50	0	357080	2.814	100000.000	100000.000	0.000	0.000	0.000	0.000	0.000	16.610	923	1240	923	1240	52	420	100	1101	"Y32"
0	0	0	18	4	4	"Flt3"	"P36888"	8140	26600	140	5942	6585	1566	23	5676	5676	5608	590	10	33	28	0	1027227	1.656	100000.000	100000.000	0.000	0.000	0.000	0.000	0.000	16.610	266	909	266	909	156	1140	100	1102	"Y591"
0	0	0	18	5	4	"Flt3"	"P36888"	8640	26610	70	8928	8875	479	5	5747	5747	5710	335	5	100	100	0	284008	9.448	100000.000	100000.000	0.000	0.000	0.000	0.000	0.000	16.610	3181	3128	3181	3128	32	236	100	1103	"Y591"
0	0	0	18	6	4	"Flt3"	"P36888"	9150	26620	80	8359	8047	1245	15	5664	5664	5772	1816	31	71	7	0	418466	1.253	100000.000	100000.000	0.000	0.000	0.000	0.000	0.000	16.610	2695	2383	2695	2383	52	340	100	1104	"Y591"
0	0	0	18	7	4	"gp130 "	"P40189"	9640	26600	200	5565	5567	682	12	5495	5495	5520	1313	23	1	1	0	1759182	0.036	100000.000	100000.000	0.000	0.000	0.000	0.000	0.000	16.610	70	72	70	72	316	2384	100	1105	"Y767"
0	0	0	18	8	4	"gp130 "	"P40189"	10140	26600	200	5492	5525	771	13	5413	5413	5384	543	10	15	2	0	1745912	0.260	100000.000	100000.000	0.000	0.000	0.000	0.000	0.000	16.610	79	112	79	112	316	2384	100	1106	"Y767"
0	0	0	18	9	4	"gp130 "	"P40189"	10640	26600	70	5647	5701	385	6	5242	5242	5272	608	11	37	3	0	182425	0.706	100000.000	100000.000	0.000	0.000	0.000	0.000	0.000	16.610	405	459	405	459	32	236	100	1107	"Y767"
0	0	0	18	1	5	"IKK-beta "	"O14920"	6640	27250	140	11603	11380	2972	26	5590	5590	5622	400	7	98	94	0	1775333	14.395	100000.000	100000.000	0.000	0.000	0.000	0.000	0.000	16.610	6013	5790	6013	5790	156	1140	100	1108	"Y199"
0	0	0	18	2	5	"IKK-beta "	"O14920"	7140	27250	140	10547	11028	6141	55	5582	5582	5586	527	9	94	89	0	1720444	10.326	100000.000	100000.000	0.000	0.000	0.000	0.000	0.000	16.610	4965	5446	4965	5446	156	1140	100	1109	"Y199"
0	0	0	18	3	5	"IKK-beta "	"O14920"	7650	27250	140	9740	9933	1537	15	5671	5671	5619	566	10	94	93	0	1549563	7.622	100000.000	100000.000	0.000	0.000	0.000	0.000	0.000	16.610	4069	4262	4069	4262	156	1140	100	1110	"Y199"
0	0	0	18	4	5	"IRAK1"	"P51617"	8150	27250	100	7419	7843	3195	40	5625	5625	5585	645	11	92	78	0	627449	3.501	100000.000	100000.000	0.000	0.000	0.000	0.000	0.000	16.610	1794	2218	1794	2218	80	560	100	1111	"T209"
0	0	0	18	5	5	"IRAK1"	"P51617"	8650	27250	100	7205	7158	615	8	5675	5675	5833	2437	41	1	0	0	572659	0.544	100000.000	100000.000	0.000	0.000	0.000	0.000	0.000	16.610	1530	1483	1530	1483	80	560	100	1112	"T209"
0	0	0	18	6	5	"IRAK1"	"P51617"	9140	27260	110	6845	7061	3111	44	5576	5576	5546	328	5	90	87	0	564846	4.619	100000.000	100000.000	0.000	0.000	0.000	0.000	0.000	16.610	1269	1485	1269	1485	80	656	100	1113	"T209"
0	0	0	18	7	5	"IRS-1"	"P35568"	9650	27250	80	5944	5960	568	9	5500	5500	5439	452	8	48	25	0	309940	1.153	100000.000	100000.000	0.000	0.000	0.000	0.000	0.000	16.610	444	460	444	460	52	340	100	1114	"S312"
0	0	0	18	8	5	"IRS-1"	"P35568"	10150	27270	80	5870	5827	543	9	5410	5410	5382	475	8	46	23	0	302985	0.937	100000.000	100000.000	0.000	0.000	0.000	0.000	0.000	16.610	460	417	460	417	52	340	100	1115	"S312"
0	0	0	18	9	5	"IRS-1"	"P35568"	10630	27260	120	5685	5649	854	15	5329	5329	5402	1434	26	2	0	0	677869	0.172	100000.000	100000.000	0.000	0.000	0.000	0.000	0.000	16.610	356	320	356	320	120	820	100	1116	"S312"
0	0	0	18	1	6	"Malt1"	"Q9UDY8"	6630	27870	200	5656	5663	825	14	5834	5834	5938	1854	31	1	0	0	1789374	-0.148	100000.000	100000.000	0.000	0.000	0.000	0.000	0.000	16.610	-178	-171	-178	-171	316	2384	100	1117	"S135"
0	0	0	18	2	6	"Malt1"	"Q9UDY8"	7130	27870	200	5383	6619	7844	118	5737	5737	5733	786	13	6	3	1	2091489	1.127	100000.000	100000.000	0.000	0.000	0.000	0.000	0.000	16.610	-354	882	-354	882	316	2384	100	1118	"S135"
0	0	0	18	3	6	"Malt1"	"Q9UDY8"	7630	27870	200	5192	5262	644	12	5639	5639	5662	1586	28	0	0	0	1662847	-0.252	100000.000	100000.000	0.000	0.000	0.000	0.000	0.000	16.610	-447	-377	-447	-377	316	2384	100	1119	"S135"
0	0	0	18	4	6	"MEK1 "	"Q02750"	8130	27870	200	5479	5474	479	8	5602	5602	5563	753	13	1	0	0	1729688	-0.118	100000.000	100000.000	0.000	0.000	0.000	0.000	0.000	16.610	-123	-128	-123	-128	316	2384	100	1120	"T385"
0	0	0	18	5	6	"MEK1 "	"Q02750"	8630	27870	200	5376	5573	1297	23	5420	5420	5476	849	15	3	1	0	1761096	0.114	100000.000	100000.000	0.000	0.000	0.000	0.000	0.000	16.610	-44	153	-44	153	316	2384	100	1121	"T385"
0	0	0	18	6	6	"MEK1 "	"Q02750"	9130	27870	200	5428	5553	1473	26	5335	5335	5475	1901	34	1	0	0	1754628	0.041	100000.000	100000.000	0.000	0.000	0.000	0.000	0.000	16.610	93	218	93	218	316	2384	100	1122	"T385"
0	0	0	18	7	6	"p47phox "	"P14598"	9630	27870	200	5263	5391	1357	25	5334	5334	5370	1225	22	1	0	0	1703677	0.017	100000.000	100000.000	0.000	0.000	0.000	0.000	0.000	16.610	-71	57	-71	57	316	2384	100	1123	"S359"
0	0	0	18	8	6	"p47phox "	"P14598"	10130	27870	200	5305	5330	441	8	5342	5342	5395	1562	28	0	0	0	1684264	-0.042	100000.000	100000.000	0.000	0.000	0.000	0.000	0.000	16.610	-37	-12	-37	-12	316	2384	100	1124	"S359"
0	0	0	18	9	6	"p47phox "	"P14598"	10640	27870	70	5491	5411	679	12	5398	5398	5335	473	8	25	6	0	173164	0.161	100000.000	100000.000	0.000	0.000	0.000	0.000	0.000	16.610	93	13	93	13	32	236	100	1125	"S359"
-75	0	0	18	1	7	"empty"	"empty"	6640	28510	200	5660	5853	1320	22	5671	5671	5783	1089	18	3	1	0	1849525	0.064	100000.000	100000.000	0.000	0.000	0.000	0.000	0.000	16.610	-11	182	-11	182	316	2384	100	1126	"empty"
-75	0	0	18	2	7	"empty"	"empty"	7140	28510	200	5624	5719	552	9	5688	5688	5747	1152	20	1	0	0	1807116	-0.024	100000.000	100000.000	0.000	0.000	0.000	0.000	0.000	16.610	-64	31	-64	31	316	2384	100	1127	"empty"
-75	0	0	18	3	7	"empty"	"empty"	7640	28510	200	5738	5739	841	14	5705	5705	5649	609	10	5	1	0	1813513	0.148	100000.000	100000.000	0.000	0.000	0.000	0.000	0.000	16.610	33	34	33	34	316	2384	100	1128	"empty"
-75	0	0	18	4	7	"empty"	"empty"	8140	28510	200	5565	5639	1028	18	5658	5658	5661	1653	29	1	0	0	1782006	-0.013	100000.000	100000.000	0.000	0.000	0.000	0.000	0.000	16.610	-93	-19	-93	-19	316	2384	100	1129	"empty"
-75	0	0	18	5	7	"empty"	"empty"	8640	28510	200	5667	5677	513	9	5632	5632	5830	2771	47	0	0	0	1793860	-0.055	100000.000	100000.000	0.000	0.000	0.000	0.000	0.000	16.610	35	45	35	45	316	2384	100	1130	"empty"
-75	0	0	18	6	7	"empty"	"empty"	9140	28510	200	5512	5529	327	5	5551	5551	5605	1286	22	0	0	0	1747189	-0.059	100000.000	100000.000	0.000	0.000	0.000	0.000	0.000	16.610	-39	-22	-39	-22	316	2384	100	1131	"empty"
0	0	0	18	7	7	"GLQAWPG-pS-AIPQFLG_GLQAWPGEAIPQFLG_20vs80"	"GLQAWPG-pS-AIPQFLG_GLQAWPGEAIPQFLG_20vs80"	9640	28530	90	17713	15685	4629	29	5622	5622	5678	581	10	94	88	0	815640	17.224	100000.000	100000.000	0.000	0.000	0.000	0.000	0.000	16.610	12091	10063	12091	10063	52	420	100	1132	"GLQAWPG-pS-AIPQFLG_GLQAWPGEAIPQFLG_20vs80"
0	0	0	18	8	7	"GLQAWPG-pS-AIPQFLG_GLQAWPGEAIPQFLG_20vs80"	"GLQAWPG-pS-AIPQFLG_GLQAWPGEAIPQFLG_20vs80"	10150	28530	100	15949	13112	5610	42	5482	5482	5544	1712	30	68	63	0	1048943	4.421	100000.000	100000.000	0.000	0.000	0.000	0.000	0.000	16.610	10467	7630	10467	7630	80	560	100	1133	"GLQAWPG-pS-AIPQFLG_GLQAWPGEAIPQFLG_20vs80"
0	0	0	18	9	7	"GLQAWPG-pS-AIPQFLG_GLQAWPGEAIPQFLG_20vs80"	"GLQAWPG-pS-AIPQFLG_GLQAWPGEAIPQFLG_20vs80"	10650	28530	80	16679	16345	3394	20	5419	5419	5863	4184	71	92	86	0	849932	2.505	100000.000	100000.000	0.000	0.000	0.000	0.000	0.000	16.610	11260	10926	11260	10926	52	340	100	1134	"GLQAWPG-pS-AIPQFLG_GLQAWPGEAIPQFLG_20vs80"
0	0	0	19	1	1	"JAK1"	"P23458"	11130	24680	70	5820	5840	242	4	5061	5061	5091	252	4	96	87	0	186866	2.972	100000.000	100000.000	0.000	0.000	0.000	0.000	0.000	16.610	759	779	759	779	32	236	100	1135	"Y220"
0	0	0	19	2	1	"JAK1"	"P23458"	11630	24690	100	5519	5466	395	7	5015	5015	5080	903	17	7	0	0	437252	0.427	100000.000	100000.000	0.000	0.000	0.000	0.000	0.000	16.610	504	451	504	451	80	560	100	1136	"Y220"
0	0	0	19	3	1	"JAK1"	"P23458"	12120	24660	120	5228	5284	452	8	5064	5064	5080	473	9	30	5	0	634135	0.431	100000.000	100000.000	0.000	0.000	0.000	0.000	0.000	16.610	164	220	164	220	120	820	100	1137	"Y220"
0	0	0	19	4	1	"Jun "	"P05412"	12620	24670	200	4889	4912	346	7	5082	5082	5151	1328	25	0	0	0	1552211	-0.180	100000.000	100000.000	0.000	0.000	0.000	0.000	0.000	16.610	-193	-170	-193	-170	316	2384	100	1138	"S243"
0	0	0	19	5	1	"Jun "	"P05412"	13130	24680	70	5517	5569	364	6	4823	4823	4846	321	6	87	59	0	178213	2.252	100000.000	100000.000	0.000	0.000	0.000	0.000	0.000	16.610	694	746	694	746	32	236	100	1139	"S243"
0	0	0	19	6	1	"Jun "	"P05412"	13630	24680	90	5569	5603	627	11	5046	5046	5087	479	9	53	13	0	291346	1.077	100000.000	100000.000	0.000	0.000	0.000	0.000	0.000	16.610	523	557	523	557	52	420	100	1140	"S243"
0	0	0	19	7	1	"Kit "	"P10721"	14140	24670	110	5462	5563	629	11	5017	5017	5154	1354	26	12	0	0	445050	0.302	100000.000	100000.000	0.000	0.000	0.000	0.000	0.000	16.610	445	546	445	546	80	656	100	1141	"Y568/70"
0	0	0	19	8	1	"Kit "	"P10721"	14640	24680	90	6434	6562	2086	31	5023	5023	5131	695	13	65	51	0	341243	2.059	100000.000	100000.000	0.000	0.000	0.000	0.000	0.000	16.610	1411	1539	1411	1539	52	420	100	1142	"Y568/70"
0	0	0	19	9	1	"Kit "	"P10721"	15120	24680	120	5019	5659	1384	24	4721	4721	4882	1172	24	29	19	0	679132	0.663	100000.000	100000.000	0.000	0.000	0.000	0.000	0.000	16.610	298	938	298	938	120	820	100	1143	"Y568/70"
0	0	0	19	1	2	"Mlk3"	"Q16584"	11130	25310	100	7415	7314	2283	31	5174	5174	5184	364	7	78	73	0	585149	5.852	100000.000	100000.000	0.000	0.000	0.000	0.000	0.000	16.610	2241	2140	2241	2140	80	560	100	1144	"S281"
0	0	0	19	2	2	"Mlk3"	"Q16584"	11630	25310	100	7817	7419	1097	14	5252	5252	5316	977	18	83	71	0	593559	2.153	100000.000	100000.000	0.000	0.000	0.000	0.000	0.000	16.610	2565	2167	2565	2167	80	560	100	1145	"S281"
0	0	0	19	3	2	"Mlk3"	"Q16584"	12120	25310	110	8108	7739	1028	13	5299	5299	5335	504	9	88	86	0	619126	4.770	100000.000	100000.000	0.000	0.000	0.000	0.000	0.000	16.610	2809	2440	2809	2440	80	656	100	1146	"S281"
0	0	0	19	4	2	"NFAT2 "	"O95644"	12620	25310	200	5356	5436	571	10	5262	5262	5264	724	13	11	5	0	1717797	0.238	100000.000	100000.000	0.000	0.000	0.000	0.000	0.000	16.610	94	174	94	174	316	2384	100	1147	"S172"
0	0	0	19	5	2	"NFAT2 "	"O95644"	13130	25320	80	6402	6209	882	14	5218	5218	5158	328	6	75	65	0	322868	3.204	100000.000	100000.000	0.000	0.000	0.000	0.000	0.000	16.610	1184	991	1184	991	52	340	100	1148	"S172"
0	0	0	19	6	2	"NFAT2 "	"O95644"	13630	25320	80	6357	6445	1022	15	5157	5157	5156	439	8	82	69	0	335128	2.936	100000.000	100000.000	0.000	0.000	0.000	0.000	0.000	16.610	1200	1288	1200	1288	52	340	100	1149	"S172"
0	0	0	19	7	2	"PI3-kinase p85 subunit beta"	"O00459"	14130	25330	140	6348	9069	8885	97	5037	5037	5075	576	11	79	56	1	1414841	6.934	100000.000	100000.000	0.000	0.000	0.000	0.000	0.000	16.610	1311	4032	1311	4032	156	1140	100	1150	"Y464"
0	0	0	19	8	2	"PI3-kinase p85 subunit beta"	"O00459"	14640	25330	100	6634	9055	4482	49	4905	4905	5066	1039	20	53	48	0	724361	3.839	100000.000	100000.000	0.000	0.000	0.000	0.000	0.000	16.610	1729	4150	1729	4150	80	560	100	1151	"Y464"
0	0	0	19	9	2	"PI3-kinase p85 subunit beta"	"O00459"	15130	25320	100	6711	10039	7232	72	4862	4862	5115	1639	32	50	46	0	803102	3.004	100000.000	100000.000	0.000	0.000	0.000	0.000	0.000	16.610	1849	5177	1849	5177	80	560	100	1152	"Y464"
0	0	0	19	1	3	"p47phox "	"P14598"	11120	25960	80	5353	5346	462	8	5190	5190	5172	266	5	36	13	0	278009	0.654	100000.000	100000.000	0.000	0.000	0.000	0.000	0.000	16.610	163	156	163	156	52	340	100	1153	"S370"
0	0	0	19	2	3	"p47phox "	"P14598"	11610	25950	90	5152	5119	423	8	5121	5121	5166	1199	23	1	0	0	266165	-0.039	100000.000	100000.000	0.000	0.000	0.000	0.000	0.000	16.610	31	-2	31	-2	52	420	100	1154	"S370"
0	0	0	19	3	3	"p47phox "	"P14598"	12110	25960	200	4842	4898	649	13	5029	5029	5069	830	16	1	0	0	1547610	-0.206	100000.000	100000.000	0.000	0.000	0.000	0.000	0.000	16.610	-187	-131	-187	-131	316	2384	100	1155	"S370"
0	0	0	19	4	3	"PDGFRb"	"P09619"	12620	25970	70	5652	5826	973	16	4940	4940	4942	330	6	96	59	0	186434	2.679	100000.000	100000.000	0.000	0.000	0.000	0.000	0.000	16.610	712	886	712	886	32	236	100	1156	"Y716"
0	0	0	19	5	3	"PDGFRb"	"P09619"	13130	25950	100	5400	5353	352	6	4927	4927	4958	322	6	58	30	0	428266	1.227	100000.000	100000.000	0.000	0.000	0.000	0.000	0.000	16.610	473	426	473	426	80	560	100	1157	"Y716"
0	0	0	19	6	3	"PDGFRb"	"P09619"	13630	25970	90	5688	5669	232	4	4973	4973	5025	498	9	80	5	0	294762	1.293	100000.000	100000.000	0.000	0.000	0.000	0.000	0.000	16.610	715	696	715	696	52	420	100	1158	"Y716"
0	0	0	19	7	3	"Rack1"	"P63244"	14130	25970	160	5660	5811	840	14	4998	4998	5051	457	9	69	27	0	1208700	1.663	100000.000	100000.000	0.000	0.000	0.000	0.000	0.000	16.610	662	813	662	813	208	1512	100	1159	"y246"
0	0	0	19	8	3	"Rack1"	"P63244"	14630	25960	160	5942	6033	708	11	5079	5079	5176	931	17	44	6	0	1254792	0.921	100000.000	100000.000	0.000	0.000	0.000	0.000	0.000	16.610	863	954	863	954	208	1512	100	1160	"y246"
0	0	0	19	9	3	"Rack1"	"P63244"	15120	25970	180	5715	6031	1087	18	5185	5185	5375	1341	24	13	7	0	1544018	0.489	100000.000	100000.000	0.000	0.000	0.000	0.000	0.000	16.610	530	846	530	846	256	1924	100	1161	"y246"
0	0	0	19	1	4	"Sek1"	"P45985"	11120	26600	200	4865	4929	757	15	5250	5250	5281	847	16	0	0	0	1557605	-0.416	100000.000	100000.000	0.000	0.000	0.000	0.000	0.000	16.610	-385	-321	-385	-321	316	2384	100	1162	"S80"
0	0	0	19	2	4	"Sek1"	"P45985"	11620	26600	200	4851	5116	2584	50	5221	5221	5257	698	13	1	1	0	1616766	-0.202	100000.000	100000.000	0.000	0.000	0.000	0.000	0.000	16.610	-370	-105	-370	-105	316	2384	100	1163	"S80"
0	0	0	19	3	4	"Sek1"	"P45985"	12120	26600	200	4760	4836	433	8	5184	5184	5193	486	9	1	1	0	1528102	-0.735	100000.000	100000.000	0.000	0.000	0.000	0.000	0.000	16.610	-424	-348	-424	-348	316	2384	100	1164	"S80"
0	0	0	19	4	4	"process-control__"	"GGSGGSGDYKDDDDK"	12630	26610	80	5797	5732	645	11	5032	5032	5026	334	6	71	57	0	298080	2.114	100000.000	100000.000	0.000	0.000	0.000	0.000	0.000	16.610	765	700	765	700	52	340	100	1165	"process-control__"
0	0	0	19	5	4	"process-control__"	"GGSGGSGDYKDDDDK"	13120	26610	200	5070	5140	481	9	5066	5066	5133	1190	23	4	0	0	1624241	0.006	100000.000	100000.000	0.000	0.000	0.000	0.000	0.000	16.610	4	74	4	74	316	2384	100	1166	"process-control__"
0	0	0	19	6	4	"process-control__"	"GGSGGSGDYKDDDDK"	13620	26610	200	5118	5199	581	11	5071	5071	5158	1274	24	6	0	0	1642817	0.032	100000.000	100000.000	0.000	0.000	0.000	0.000	0.000	16.610	47	128	47	128	316	2384	100	1167	"process-control__"
0	0	0	19	7	4	"TAB1"	"Q15750"	14120	26610	70	6114	6019	443	7	5119	5119	5141	459	8	81	65	0	192614	1.913	100000.000	100000.000	0.000	0.000	0.000	0.000	0.000	16.610	995	900	995	900	32	236	100	1168	"S423"
0	0	0	19	8	4	"TAB1"	"Q15750"	14630	26620	80	5836	6035	1066	17	5119	5119	5182	665	12	55	13	0	313794	1.283	100000.000	100000.000	0.000	0.000	0.000	0.000	0.000	16.610	717	916	717	916	52	340	100	1169	"S423"
0	0	0	19	9	4	"TAB1"	"Q15750"	15120	26610	200	5219	5611	1515	27	5092	5092	5259	915	17	13	7	0	1773142	0.385	100000.000	100000.000	0.000	0.000	0.000	0.000	0.000	16.610	127	519	127	519	316	2384	100	1170	"S423"
0	0	0	19	1	5	"4E-BP1 "	"Q13541"	11120	27240	100	5846	6103	2594	42	5320	5320	5438	1943	35	2	1	0	488209	0.342	100000.000	100000.000	0.000	0.000	0.000	0.000	0.000	16.610	526	783	526	783	80	560	100	1171	"T46"
0	0	0	19	2	5	"4E-BP1 "	"Q13541"	11620	27260	100	6033	6018	377	6	5262	5262	5262	307	5	81	65	0	481413	2.463	100000.000	100000.000	0.000	0.000	0.000	0.000	0.000	16.610	771	756	771	756	80	560	100	1172	"T46"
0	0	0	19	3	5	"4E-BP1 "	"Q13541"	12110	27240	130	5925	5839	482	8	5099	5099	5133	509	9	64	34	0	700699	1.387	100000.000	100000.000	0.000	0.000	0.000	0.000	0.000	16.610	826	740	826	740	120	940	100	1173	"T46"
0	0	0	19	4	5	"Akt1"	"P31749"	12620	27250	90	6052	6014	327	5	5155	5155	5179	385	7	86	63	0	312712	2.169	100000.000	100000.000	0.000	0.000	0.000	0.000	0.000	16.610	897	859	897	859	52	420	100	1174	"T450"
0	0	0	19	5	5	"Akt1"	"P31749"	13120	27250	90	5929	5926	616	10	5157	5157	5159	326	6	82	61	0	308174	2.353	100000.000	100000.000	0.000	0.000	0.000	0.000	0.000	16.610	772	769	772	769	52	420	100	1175	"T450"
0	0	0	19	6	5	"Akt1"	"P31749"	13620	27240	130	5477	5637	1054	18	5100	5100	5175	578	11	38	9	0	676380	0.799	100000.000	100000.000	0.000	0.000	0.000	0.000	0.000	16.610	377	537	377	537	120	940	100	1176	"T450"
0	0	0	19	7	5	"Bax"	"Q07812"	14120	27250	100	11817	11197	2542	22	5158	5158	5208	528	10	92	90	0	895779	11.343	100000.000	100000.000	0.000	0.000	0.000	0.000	0.000	16.610	6659	6039	6659	6039	80	560	100	1177	"S163"
0	0	0	19	8	5	"Bax"	"Q07812"	14620	27260	120	10437	9624	4079	42	5164	5164	5299	1283	24	66	59	0	1154865	3.371	100000.000	100000.000	0.000	0.000	0.000	0.000	0.000	16.610	5273	4460	5273	4460	120	820	100	1178	"S163"
0	0	0	19	9	5	"Bax"	"Q07812"	15130	27260	110	11842	11524	3934	34	5147	5147	5354	1155	21	81	78	0	921939	5.342	100000.000	100000.000	0.000	0.000	0.000	0.000	0.000	16.610	6695	6377	6695	6377	80	656	100	1179	"S163"
0	0	0	19	1	6	"CFTR"	"P13569"	11120	27880	150	5948	6005	684	11	5307	5307	5315	504	9	66	23	0	936763	1.369	100000.000	100000.000	0.000	0.000	0.000	0.000	0.000	16.610	641	698	641	698	156	1272	100	1180	"S813"
0	0	0	19	2	6	"CFTR"	"P13569"	11620	27880	160	5954	5956	327	5	5383	5383	5408	634	11	42	1	0	1238795	0.864	100000.000	100000.000	0.000	0.000	0.000	0.000	0.000	16.610	571	573	571	573	208	1512	100	1181	"S813"
0	0	0	19	3	6	"CFTR"	"P13569"	12120	27900	150	6119	6121	324	5	5370	5370	5373	621	11	60	7	0	954833	1.205	100000.000	100000.000	0.000	0.000	0.000	0.000	0.000	16.610	749	751	749	751	156	1272	100	1182	"S813"
0	0	0	19	4	6	"Crk "	"P46108"	12630	27900	170	5569	5736	1420	24	5326	5326	5319	495	9	27	9	0	1193151	0.842	100000.000	100000.000	0.000	0.000	0.000	0.000	0.000	16.610	243	410	243	410	208	1660	100	1183	"Y108"
0	0	0	19	5	6	"Crk "	"P46108"	13120	27890	200	5496	5511	479	8	5217	5217	5243	849	16	13	0	0	1741562	0.316	100000.000	100000.000	0.000	0.000	0.000	0.000	0.000	16.610	279	294	279	294	316	2384	100	1184	"Y108"
0	0	0	19	6	6	"Crk "	"P46108"	13610	27890	150	5988	6237	1246	19	5163	5163	5203	765	14	54	16	0	972969	1.352	100000.000	100000.000	0.000	0.000	0.000	0.000	0.000	16.610	825	1074	825	1074	156	1272	100	1185	"Y108"
0	0	0	19	7	6	"EGFR"	"P00533"	14120	27880	100	6084	6125	802	13	5083	5083	5229	1690	32	16	0	0	490033	0.530	100000.000	100000.000	0.000	0.000	0.000	0.000	0.000	16.610	1001	1042	1001	1042	80	560	100	1186	"S1070"
0	0	0	19	8	6	"EGFR"	"P00533"	14620	27890	90	6341	6540	1048	16	5098	5098	5190	628	12	88	50	0	340070	2.150	100000.000	100000.000	0.000	0.000	0.000	0.000	0.000	16.610	1243	1442	1243	1442	52	420	100	1187	"S1070"
0	0	0	19	9	6	"EGFR"	"P00533"	15150	27910	150	5412	6171	2507	40	4956	4956	5174	1178	22	28	15	0	962704	0.846	100000.000	100000.000	0.000	0.000	0.000	0.000	0.000	16.610	456	1215	456	1215	156	1272	100	1188	"S1070"
-75	0	0	19	1	7	"empty"	"empty"	11130	28530	200	5321	5308	340	6	5321	5321	5374	1059	19	0	0	0	1677351	-0.062	0.000	100000.000	0.000	0.000	0.000	0.000	0.000	Error	0	-13	0	-13	316	2384	100	1189	"empty"
-75	0	0	19	2	7	"empty"	"empty"	11630	28530	200	5307	5298	391	7	5287	5287	5308	414	7	8	0	0	1674219	-0.024	100000.000	100000.000	0.000	0.000	0.000	0.000	0.000	16.610	20	11	20	11	316	2384	100	1190	"empty"
-75	0	0	19	3	7	"empty"	"empty"	12130	28530	200	5238	5246	332	6	5249	5249	5289	972	18	0	0	0	1657798	-0.044	100000.000	100000.000	0.000	0.000	0.000	0.000	0.000	16.610	-11	-3	-11	-3	316	2384	100	1191	"empty"
-75	0	0	19	4	7	"empty"	"empty"	12630	28530	200	5223	5243	331	6	5180	5180	5214	713	13	1	0	0	1656671	0.041	100000.000	100000.000	0.000	0.000	0.000	0.000	0.000	16.610	43	63	43	63	316	2384	100	1192	"empty"
-75	0	0	19	5	7	"empty"	"empty"	13130	28530	200	5162	5199	428	8	5138	5138	5235	1399	26	0	0	0	1642885	-0.026	100000.000	100000.000	0.000	0.000	0.000	0.000	0.000	16.610	24	61	24	61	316	2384	100	1193	"empty"
-75	0	0	19	6	7	"empty"	"empty"	13630	28530	200	5195	5218	467	8	5096	5096	5164	611	11	6	2	0	1648822	0.088	100000.000	100000.000	0.000	0.000	0.000	0.000	0.000	16.610	99	122	99	122	316	2384	100	1194	"empty"
0	0	0	19	7	7	"GLQAWPG-pS-AIPQFLG_100"	"GLQAWPG-pS-AIPQFLG_100"	14120	28520	80	36690	27793	15195	54	5157	5157	5212	459	8	94	90	0	1445222	49.196	100000.000	100000.000	0.000	0.000	0.000	0.000	0.000	16.610	31533	22636	31533	22636	52	340	100	1195	"GLQAWPG-pS-AIPQFLG_100"
0	0	0	19	8	7	"GLQAWPG-pS-AIPQFLG_100"	"GLQAWPG-pS-AIPQFLG_100"	14620	28520	110	11205	20268	15483	76	5164	5164	5285	830	15	65	61	0	1621417	18.052	100000.000	100000.000	0.000	0.000	0.000	0.000	0.000	16.610	6041	15104	6041	15104	80	656	100	1196	"GLQAWPG-pS-AIPQFLG_100"
0	0	0	19	9	7	"GLQAWPG-pS-AIPQFLG_100"	"GLQAWPG-pS-AIPQFLG_100"	15100	28520	120	6590	17855	15460	86	5182	5182	5403	1240	22	51	42	0	2142630	10.042	100000.000	100000.000	0.000	0.000	0.000	0.000	0.000	16.610	1408	12673	1408	12673	120	820	100	1197	"GLQAWPG-pS-AIPQFLG_100"
0	0	0	20	1	1	"Bcl-2"	"P10415"	15580	24610	80	4880	5204	1218	23	4738	4738	4884	863	17	19	7	0	270612	0.371	100000.000	100000.000	0.000	0.000	0.000	0.000	0.000	16.610	142	466	142	466	52	340	100	1198	"S87"
0	0	0	20	2	1	"Bcl-2"	"P10415"	16120	24620	180	4801	5074	1210	23	4730	4730	4878	1199	24	9	5	0	1299023	0.163	100000.000	100000.000	0.000	0.000	0.000	0.000	0.000	16.610	71	344	71	344	256	1924	100	1199	"S87"
0	0	0	20	3	1	"Bcl-2"	"P10415"	16590	24620	200	4592	4768	892	18	4464	4464	4670	1366	29	6	3	0	1506755	0.072	100000.000	100000.000	0.000	0.000	0.000	0.000	0.000	16.610	128	304	128	304	316	2384	100	1200	"S87"
0	0	0	20	4	1	"Casp3 "	"P42574"	17110	24620	140	12054	11558	5269	45	4591	4591	4752	757	15	90	80	0	1803007	8.991	100000.000	100000.000	0.000	0.000	0.000	0.000	0.000	16.610	7463	6967	7463	6967	156	1140	100	1201	"S150"
0	0	0	20	5	1	"Casp3 "	"P42574"	17610	24650	150	13842	11773	4095	34	4421	4421	4522	730	16	91	84	0	1836652	9.933	100000.000	100000.000	0.000	0.000	0.000	0.000	0.000	16.610	9421	7352	9421	7352	156	1272	100	1202	"S150"
0	0	0	20	6	1	"Casp3 "	"P42574"	18120	24650	120	15365	14813	3316	22	4322	4322	4402	613	13	99	97	0	1777615	16.984	100000.000	100000.000	0.000	0.000	0.000	0.000	0.000	16.610	11043	10491	11043	10491	120	820	100	1203	"S150"
0	0	0	20	7	1	"CD19"	"P15391"	18600	24640	130	5112	5314	1427	26	4366	4366	4505	861	19	35	8	0	637728	0.940	100000.000	100000.000	0.000	0.000	0.000	0.000	0.000	16.610	746	948	746	948	120	940	100	1204	"Y500"
0	0	0	20	8	1	"CD19"	"P15391"	19110	24640	90	6037	6263	1108	17	4586	4586	4970	2854	57	5	1	0	325661	0.453	100000.000	100000.000	0.000	0.000	0.000	0.000	0.000	16.610	1451	1677	1451	1677	52	420	100	1205	"Y500"
0	0	0	20	9	1	"CD19"	"P15391"	19620	24650	100	5745	6112	1602	26	4749	4749	5022	2330	46	8	3	0	488959	0.468	100000.000	100000.000	0.000	0.000	0.000	0.000	0.000	16.610	996	1363	996	1363	80	560	100	1206	"Y500"
0	0	0	20	1	2	"EP300"	"Q09472"	15600	25240	200	4759	5024	916	18	4787	4787	5012	1160	23	9	3	0	1587511	0.010	100000.000	100000.000	0.000	0.000	0.000	0.000	0.000	16.610	-28	237	-28	237	316	2384	100	1207	"S2366"
0	0	0	20	2	2	"EP300"	"Q09472"	16110	25250	150	4879	5491	2283	41	4786	4786	5005	1144	22	14	8	0	856660	0.425	100000.000	100000.000	0.000	0.000	0.000	0.000	0.000	16.610	93	705	93	705	156	1272	100	1208	"S2366"
0	0	0	20	3	2	"EP300"	"Q09472"	16600	25250	200	5054	5372	1290	24	4915	4915	5272	1987	37	6	2	0	1697704	0.050	100000.000	100000.000	0.000	0.000	0.000	0.000	0.000	16.610	139	457	139	457	316	2384	100	1209	"S2366"
0	0	0	20	4	2	"fyn"	"P06241"	17100	25260	200	4938	5051	627	12	4785	4785	4893	1283	26	3	1	0	1596249	0.123	100000.000	100000.000	0.000	0.000	0.000	0.000	0.000	16.610	153	266	153	266	316	2384	100	1210	"Y531"
0	0	0	20	5	2	"fyn"	"P06241"	17610	25260	200	4208	4302	513	11	4155	4155	4204	405	9	15	6	0	1359281	0.242	100000.000	100000.000	0.000	0.000	0.000	0.000	0.000	16.610	53	147	53	147	316	2384	100	1211	"Y531"
0	0	0	20	6	2	"fyn"	"P06241"	18100	25270	100	4406	4485	526	11	4201	4201	4233	331	7	36	10	0	358793	0.761	100000.000	100000.000	0.000	0.000	0.000	0.000	0.000	16.610	205	284	205	284	80	560	100	1212	"Y531"
0	0	0	20	7	2	"Grb2"	"P62993"	18620	25280	70	5335	5350	320	5	4415	4415	4516	536	11	93	21	0	171186	1.556	100000.000	100000.000	0.000	0.000	0.000	0.000	0.000	16.610	920	935	920	935	32	236	100	1213	"Y209"
0	0	0	20	8	2	"Grb2"	"P62993"	19110	25270	200	4851	5245	2293	43	4630	4630	4725	1769	37	5	2	0	1657474	0.294	100000.000	100000.000	0.000	0.000	0.000	0.000	0.000	16.610	221	615	221	615	316	2384	100	1214	"Y209"
0	0	0	20	9	2	"Grb2"	"P62993"	19610	25280	200	4494	4782	3009	62	4687	4687	5071	2859	56	0	0	0	1511067	-0.101	100000.000	100000.000	0.000	0.000	0.000	0.000	0.000	16.610	-193	95	-193	95	316	2384	100	1215	"Y209"
0	0	0	20	1	3	"IKK-beta "	"O14920"	15610	25900	170	5526	6516	4468	68	5216	5216	5526	1625	29	26	6	0	1355388	0.609	100000.000	100000.000	0.000	0.000	0.000	0.000	0.000	16.610	310	1300	310	1300	208	1660	100	1216	"Y188"
0	0	0	20	2	3	"IKK-beta "	"O14920"	16100	25910	160	5529	6344	2266	35	5148	5148	5530	1880	33	22	7	0	1319648	0.433	100000.000	100000.000	0.000	0.000	0.000	0.000	0.000	16.610	381	1196	381	1196	208	1512	100	1217	"Y188"
0	0	0	20	3	3	"IKK-beta "	"O14920"	16620	25920	150	5924	6961	3535	50	5072	5072	5344	1295	24	42	24	0	1085883	1.249	100000.000	100000.000	0.000	0.000	0.000	0.000	0.000	16.610	852	1889	852	1889	156	1272	100	1218	"Y188"
0	0	0	20	4	3	"IRAK1"	"P51617"	17110	25910	200	4560	4578	839	18	4862	4862	5016	1369	27	2	0	0	1446695	-0.320	100000.000	100000.000	0.000	0.000	0.000	0.000	0.000	16.610	-302	-284	-302	-284	316	2384	100	1219	"T100"
0	0	0	20	5	3	"IRAK1"	"P51617"	17610	25910	200	4565	4510	718	15	4690	4690	4724	830	17	3	1	0	1425002	-0.258	100000.000	100000.000	0.000	0.000	0.000	0.000	0.000	16.610	-125	-180	-125	-180	316	2384	100	1220	"T100"
0	0	0	20	6	3	"IRAK1"	"P51617"	18110	25920	200	3960	3961	658	16	4141	4141	4265	724	16	3	2	0	1251708	-0.420	100000.000	100000.000	0.000	0.000	0.000	0.000	0.000	16.610	-181	-180	-181	-180	316	2384	100	1221	"T100"
0	0	0	20	7	3	"IRF-7 "	"Q92985"	18620	25920	200	4131	4236	633	14	4149	4149	4281	1127	26	3	1	0	1338477	-0.040	100000.000	100000.000	0.000	0.000	0.000	0.000	0.000	16.610	-18	87	-18	87	316	2384	100	1222	"S471"
0	0	0	20	8	3	"IRF-7 "	"Q92985"	19120	25920	200	4265	4401	1044	23	4355	4355	4526	1473	32	2	0	0	1390768	-0.085	100000.000	100000.000	0.000	0.000	0.000	0.000	0.000	16.610	-90	46	-90	46	316	2384	100	1223	"S471"
0	0	0	20	9	3	"IRF-7 "	"Q92985"	19620	25920	200	4510	4848	2273	46	4606	4606	5027	2872	57	2	0	0	1531854	-0.062	100000.000	100000.000	0.000	0.000	0.000	0.000	0.000	16.610	-96	242	-96	242	316	2384	100	1224	"S471"
0	0	0	20	1	4	"Lyn "	"P07948"	15560	26510	130	4814	5283	1782	33	5094	5094	5355	1204	22	7	5	0	633997	-0.060	100000.000	100000.000	0.000	0.000	0.000	0.000	0.000	16.610	-280	189	-280	189	120	940	100	1225	"Y507"
0	0	0	20	2	4	"Lyn "	"P07948"	16080	26520	150	5113	5497	1716	31	5119	5119	5495	2037	37	6	2	0	857483	0.001	100000.000	100000.000	0.000	0.000	0.000	0.000	0.000	16.610	-6	378	-6	378	156	1272	100	1226	"Y507"
0	0	0	20	3	4	"Lyn "	"P07948"	16580	26520	200	5010	5167	754	14	5074	5074	5335	1543	28	4	1	0	1632672	-0.109	100000.000	100000.000	0.000	0.000	0.000	0.000	0.000	16.610	-64	93	-64	93	316	2384	100	1227	"Y507"
0	0	0	20	4	4	"MAVS"	"Q7Z434"	17100	26570	140	5669	10336	6306	61	5038	5038	5169	1069	20	48	44	0	1612397	4.833	100000.000	100000.000	0.000	0.000	0.000	0.000	0.000	16.610	631	5298	631	5298	156	1140	100	1228	"S233/4"
0	0	0	20	5	4	"MAVS"	"Q7Z434"	17590	26560	130	5387	10053	6533	64	4947	4947	5063	997	19	46	43	0	1206396	5.005	100000.000	100000.000	0.000	0.000	0.000	0.000	0.000	16.610	440	5106	440	5106	120	940	100	1229	"S233/4"
0	0	0	20	6	4	"MAVS"	"Q7Z434"	18100	26590	140	5136	8355	4637	55	4877	4877	4959	598	12	40	38	0	1303313	5.679	100000.000	100000.000	0.000	0.000	0.000	0.000	0.000	16.610	259	3478	259	3478	156	1140	100	1230	"S233/4"
0	0	0	20	7	4	"Mek2"	"P36507"	18590	26520	200	4645	5007	1619	32	4550	4550	4604	1272	27	16	4	0	1582108	0.317	100000.000	100000.000	0.000	0.000	0.000	0.000	0.000	16.610	95	457	95	457	316	2384	100	1231	"s226"
0	0	0	20	8	4	"Mek2"	"P36507"	19090	26530	200	4540	4963	956	19	4320	4320	4529	2186	48	4	0	0	1568349	0.199	100000.000	100000.000	0.000	0.000	0.000	0.000	0.000	16.610	220	643	220	643	316	2384	100	1232	"s226"
0	0	0	20	9	4	"Mek2"	"P36507"	19590	26530	200	5435	5890	2421	41	4797	4797	5225	3518	67	2	1	0	1861354	0.189	100000.000	100000.000	0.000	0.000	0.000	0.000	0.000	16.610	638	1093	638	1093	316	2384	100	1233	"s226"
0	0	0	20	1	5	"PKCE"	"Q02156"	15600	27200	160	10209	10082	5280	52	5211	5211	5558	1619	29	61	55	0	2097071	2.794	100000.000	100000.000	0.000	0.000	0.000	0.000	0.000	16.610	4998	4871	4998	4871	208	1512	100	1234	"T566"
0	0	0	20	2	5	"PKCE"	"Q02156"	16100	27210	170	12362	11304	5896	52	5235	5235	5634	1792	31	64	60	0	2351282	3.164	100000.000	100000.000	0.000	0.000	0.000	0.000	0.000	16.610	7127	6069	7127	6069	208	1660	100	1235	"T566"
0	0	0	20	3	5	"PKCE"	"Q02156"	16610	27210	160	10810	9693	4168	43	5134	5134	5824	4440	76	55	12	0	2016201	0.871	100000.000	100000.000	0.000	0.000	0.000	0.000	0.000	16.610	5676	4559	5676	4559	208	1512	100	1236	"T566"
0	0	0	20	4	5	"PTEN"	"P60484"	17100	27210	80	7236	7736	2339	30	4995	4995	5045	379	7	96	94	0	402283	7.100	100000.000	100000.000	0.000	0.000	0.000	0.000	0.000	16.610	2241	2741	2241	2741	52	340	100	1237	"Y240"
0	0	0	20	5	5	"PTEN"	"P60484"	17600	27210	90	6639	6793	868	12	5035	5035	5098	627	12	98	86	0	353211	2.703	100000.000	100000.000	0.000	0.000	0.000	0.000	0.000	16.610	1604	1758	1604	1758	52	420	100	1238	"Y240"
0	0	0	20	6	5	"PTEN"	"P60484"	18110	27200	200	5092	5444	923	16	4932	4932	5131	2344	45	2	0	0	1720391	0.134	100000.000	100000.000	0.000	0.000	0.000	0.000	0.000	16.610	160	512	160	512	316	2384	100	1239	"Y240"
0	0	0	20	7	5	"Rab5A"	"P20339"	18620	27200	160	4997	5104	646	12	4787	4787	4837	601	12	15	4	0	1061595	0.444	100000.000	100000.000	0.000	0.000	0.000	0.000	0.000	16.610	210	317	210	317	208	1512	100	1240	"T202"
0	0	0	20	8	5	"Rab5A"	"P20339"	19120	27190	200	4540	4656	1855	39	4557	4557	4778	2632	55	0	0	0	1471218	-0.046	100000.000	100000.000	0.000	0.000	0.000	0.000	0.000	16.610	-17	99	-17	99	316	2384	100	1241	"T202"
0	0	0	20	9	5	"Rab5A"	"P20339"	19620	27190	110	5414	7342	8578	116	4920	4920	5151	1792	34	16	8	1	587394	1.223	100000.000	100000.000	0.000	0.000	0.000	0.000	0.000	16.610	494	2422	494	2422	80	656	100	1242	"T202"
0	0	0	20	1	6	"STAT3 "	"P40763"	15560	27860	200	5018	5490	1899	34	5071	5071	5390	1627	30	7	4	0	1734900	0.061	100000.000	100000.000	0.000	0.000	0.000	0.000	0.000	16.610	-53	419	-53	419	316	2384	100	1243	"S727"
0	0	0	20	2	6	"STAT3 "	"P40763"	16070	27860	170	5412	6077	2704	44	5065	5065	5500	2061	37	12	5	0	1264081	0.280	100000.000	100000.000	0.000	0.000	0.000	0.000	0.000	16.610	347	1012	347	1012	208	1660	100	1244	"S727"
0	0	0	20	3	6	"STAT3 "	"P40763"	16590	27840	140	5437	5783	1396	24	5071	5071	5381	1438	26	15	5	0	902082	0.280	100000.000	100000.000	0.000	0.000	0.000	0.000	0.000	16.610	366	712	366	712	156	1140	100	1245	"S727"
0	0	0	20	4	6	"STAT6 "	"P42226"	17110	27860	140	7694	7857	2317	29	5030	5030	5116	555	10	82	81	0	1225699	4.939	100000.000	100000.000	0.000	0.000	0.000	0.000	0.000	16.610	2664	2827	2664	2827	156	1140	100	1246	"Y641"
0	0	0	20	5	6	"STAT6 "	"P42226"	17600	27860	140	6255	6344	1037	16	4910	4910	5061	1262	24	52	14	0	989628	1.017	100000.000	100000.000	0.000	0.000	0.000	0.000	0.000	16.610	1345	1434	1345	1434	156	1140	100	1247	"Y641"
0	0	0	20	6	6	"STAT6 "	"P42226"	18100	27860	130	5337	5393	502	9	4612	4612	4695	810	17	40	6	0	647153	0.862	100000.000	100000.000	0.000	0.000	0.000	0.000	0.000	16.610	725	781	725	781	120	940	100	1248	"Y641"
0	0	0	20	7	6	"Catalase"	"Q14790"	18600	27850	200	9807	9001	2503	27	4691	4691	4763	1003	21	81	72	0	2844224	4.225	100000.000	100000.000	0.000	0.000	0.000	0.000	0.000	16.610	5116	4310	5116	4310	316	2384	100	1249	"Y448"
0	0	0	20	8	6	"Catalase"	"Q14790"	19110	27860	170	14577	15230	3763	24	4881	4881	5170	2356	45	98	96	0	3167861	4.270	100000.000	100000.000	0.000	0.000	0.000	0.000	0.000	16.610	9696	10349	9696	10349	208	1660	100	1250	"Y448"
0	0	0	20	9	6	"Catalase"	"Q14790"	19610	27870	180	14857	14697	5679	38	4785	4785	5063	2001	39	90	87	0	3762552	4.815	100000.000	100000.000	0.000	0.000	0.000	0.000	0.000	16.610	10072	9912	10072	9912	256	1924	100	1251	"Y448"
-75	0	0	20	1	7	"empty"	"empty"	15600	28470	200	5234	5815	2582	44	5214	5214	5461	1258	23	10	7	0	1837658	0.281	100000.000	100000.000	0.000	0.000	0.000	0.000	0.000	16.610	20	601	20	601	316	2384	100	1252	"empty"
-75	0	0	20	2	7	"empty"	"empty"	16100	28470	200	5294	5727	2023	35	5229	5229	5558	1650	29	9	3	0	1809871	0.102	100000.000	100000.000	0.000	0.000	0.000	0.000	0.000	16.610	65	498	65	498	316	2384	100	1253	"empty"
-75	0	0	20	3	7	"empty"	"empty"	16600	28470	200	5242	5521	1165	21	5184	5184	5468	1375	25	8	3	0	1744683	0.039	100000.000	100000.000	0.000	0.000	0.000	0.000	0.000	16.610	58	337	58	337	316	2384	100	1254	"empty"
-75	0	0	20	4	7	"empty"	"empty"	17100	28470	200	5141	5283	762	14	5131	5131	5253	770	14	7	3	0	1669366	0.039	100000.000	100000.000	0.000	0.000	0.000	0.000	0.000	16.610	10	152	10	152	316	2384	100	1255	"empty"
-75	0	0	20	5	7	"empty"	"empty"	17600	28470	200	5005	5072	419	8	5025	5025	5132	793	15	2	0	0	1602783	-0.076	100000.000	100000.000	0.000	0.000	0.000	0.000	0.000	16.610	-20	47	-20	47	316	2384	100	1256	"empty"
-75	0	0	20	6	7	"empty"	"empty"	18100	28470	200	4975	5061	555	10	5048	5048	5118	757	14	2	0	0	1599282	-0.075	100000.000	100000.000	0.000	0.000	0.000	0.000	0.000	16.610	-73	13	-73	13	316	2384	100	1257	"empty"
0	0	0	20	7	7	"Control-Spot"	"Human_IgG"	18600	28490	200	8542	7700	2629	34	4908	4908	5126	1100	21	61	60	0	2433114	2.340	100000.000	100000.000	0.000	0.000	0.000	0.000	0.000	16.610	3634	2792	3634	2792	316	2384	100	1258	"Control-Spot"
0	0	0	20	8	7	"Control-Spot"	"Human_IgG"	19110	28490	200	10189	9924	7126	71	4880	4880	5291	2364	44	64	59	0	3135903	1.960	100000.000	100000.000	0.000	0.000	0.000	0.000	0.000	16.610	5309	5044	5309	5044	316	2384	100	1259	"Control-Spot"
0	0	0	20	9	7	"Control-Spot"	"Human_IgG"	19590	28510	200	10136	9479	5136	54	4826	4826	5169	2103	40	66	59	0	2995279	2.049	100000.000	100000.000	0.000	0.000	0.000	0.000	0.000	16.610	5310	4653	5310	4653	316	2384	100	1260	"Control-Spot"
0	0	0	21	1	1	"Akt1"	"P31749"	2120	29150	120	11474	10502	3655	34	6260	6260	6479	1568	24	61	60	0	1260292	2.566	100000.000	100000.000	0.000	0.000	0.000	0.000	0.000	16.610	5214	4242	5214	4242	120	820	100	1261	"T308"
0	0	0	21	2	1	"Akt1"	"P31749"	2610	29150	100	11030	11371	2814	24	6182	6182	6295	710	11	97	96	0	909654	7.149	100000.000	100000.000	0.000	0.000	0.000	0.000	0.000	16.610	4848	5189	4848	5189	80	560	100	1262	"T308"
0	0	0	21	3	1	"Akt1"	"P31749"	3120	29150	100	9686	9071	1484	16	6130	6130	6277	1547	24	78	70	0	725712	1.806	100000.000	100000.000	0.000	0.000	0.000	0.000	0.000	16.610	3556	2941	3556	2941	80	560	100	1263	"T308"
0	0	0	21	4	1	"A-Raf"	"P10398"	3610	29150	130	6160	7705	2737	35	6087	6087	6185	892	14	31	30	0	924593	1.704	100000.000	100000.000	0.000	0.000	0.000	0.000	0.000	16.610	73	1618	73	1618	120	940	100	1264	"Y302"
0	0	0	21	5	1	"A-Raf"	"P10398"	4110	29160	80	11359	10686	2055	19	5847	5847	5939	617	10	92	90	0	555674	7.694	100000.000	100000.000	0.000	0.000	0.000	0.000	0.000	16.610	5512	4839	5512	4839	52	340	100	1265	"Y302"
0	0	0	21	6	1	"A-Raf"	"P10398"	4610	29150	130	6009	7732	2629	34	5690	5690	5729	412	7	47	44	0	927783	4.862	100000.000	100000.000	0.000	0.000	0.000	0.000	0.000	16.610	319	2042	319	2042	120	940	100	1266	"Y302"
0	0	0	21	7	1	"Cdk4"	"P11802"	5100	29140	200	5372	5418	448	8	5688	5688	5785	1212	20	0	0	0	1712068	-0.303	100000.000	100000.000	0.000	0.000	0.000	0.000	0.000	16.610	-316	-270	-316	-270	316	2384	100	1267	"S150"
0	0	0	21	8	1	"Cdk4"	"P11802"	5600	29130	90	5324	7615	9939	130	5473	5473	5492	440	8	21	19	1	395976	4.825	100000.000	100000.000	0.000	0.000	0.000	0.000	0.000	16.610	-149	2142	-149	2142	52	420	100	1268	"S150"
0	0	0	21	9	1	"Cdk4"	"P11802"	6100	29130	200	5315	5337	286	5	5531	5531	5592	766	13	0	0	0	1686439	-0.333	100000.000	100000.000	0.000	0.000	0.000	0.000	0.000	16.610	-216	-194	-216	-194	316	2384	100	1269	"S150"
0	0	0	21	1	2	"CREB "	"P16220"	2090	29780	140	6165	6322	1435	22	5775	5775	5940	1721	28	7	1	0	986155	0.222	100000.000	100000.000	0.000	0.000	0.000	0.000	0.000	16.610	390	547	390	547	156	1140	100	1270	"S111"
0	0	0	21	2	2	"CREB "	"P16220"	2580	29760	180	5545	5930	1853	31	5633	5633	5826	1906	32	5	2	0	1518173	0.055	100000.000	100000.000	0.000	0.000	0.000	0.000	0.000	16.610	-88	297	-88	297	256	1924	100	1271	"S111"
0	0	0	21	3	2	"CREB "	"P16220"	3090	29780	200	5777	5970	968	16	5564	5564	5718	1026	17	11	3	0	1886485	0.246	100000.000	100000.000	0.000	0.000	0.000	0.000	0.000	16.610	213	406	213	406	316	2384	100	1272	"S111"
0	0	0	21	4	2	"DVL1"	"O14640"	3590	29780	200	5747	6011	1571	26	5704	5704	5851	1373	23	4	2	0	1899601	0.117	100000.000	100000.000	0.000	0.000	0.000	0.000	0.000	16.610	43	307	43	307	316	2384	100	1273	"S679"
0	0	0	21	5	2	"DVL1"	"O14640"	4090	29780	200	5909	5843	623	10	5807	5807	5834	917	15	5	0	0	1846331	0.010	100000.000	100000.000	0.000	0.000	0.000	0.000	0.000	16.610	102	36	102	36	316	2384	100	1274	"S679"
0	0	0	21	6	2	"DVL1"	"O14640"	4590	29780	200	6145	6103	1317	21	5941	5941	5895	657	11	15	2	0	1928608	0.317	100000.000	100000.000	0.000	0.000	0.000	0.000	0.000	16.610	204	162	204	162	316	2384	100	1275	"S679"
0	0	0	21	7	2	"IFNAR1 "	"P17181"	5110	29810	130	6432	6519	984	15	6051	6051	6043	564	9	39	11	0	782249	0.844	100000.000	100000.000	0.000	0.000	0.000	0.000	0.000	16.610	381	468	381	468	120	940	100	1276	"Y466"
0	0	0	21	8	2	"IFNAR1 "	"P17181"	5610	29800	90	6568	6554	273	4	6130	6130	6199	814	13	7	0	0	340816	0.436	100000.000	100000.000	0.000	0.000	0.000	0.000	0.000	16.610	438	424	438	424	52	420	100	1277	"Y466"
0	0	0	21	9	2	"IFNAR1 "	"P17181"	6110	29800	200	6178	6181	415	6	6044	6044	6108	1257	20	0	0	0	1953135	0.058	100000.000	100000.000	0.000	0.000	0.000	0.000	0.000	16.610	134	137	134	137	316	2384	100	1278	"Y466"
0	0	0	21	1	3	"Jak1 "	"P23458"	2130	30420	150	6666	8399	3479	41	6047	6047	6033	839	13	45	41	0	1310168	2.820	100000.000	100000.000	0.000	0.000	0.000	0.000	0.000	16.610	619	2352	619	2352	156	1272	100	1279	"Y1034"
0	0	0	21	2	3	"Jak1 "	"P23458"	2610	30440	90	10468	11627	4114	35	5830	5830	5922	931	15	100	100	0	604622	6.128	100000.000	100000.000	0.000	0.000	0.000	0.000	0.000	16.610	4638	5797	4638	5797	52	420	100	1280	"Y1034"
0	0	0	21	3	3	"Jak1 "	"P23458"	3110	30440	130	6820	7958	2626	32	5813	5813	5843	1216	20	48	43	0	954982	1.739	100000.000	100000.000	0.000	0.000	0.000	0.000	0.000	16.610	1007	2145	1007	2145	120	940	100	1281	"Y1034"
0	0	0	21	4	3	"Jun "	"P05412"	3610	30440	200	4713	4912	1517	30	5820	5820	5835	752	12	0	0	0	1552311	-1.227	100000.000	100000.000	0.000	0.000	0.000	0.000	0.000	16.610	-1107	-908	-1107	-908	316	2384	100	1282	"S63"
0	0	0	21	5	3	"Jun "	"P05412"	4110	30440	200	4751	4891	845	17	5762	5762	5847	1653	28	1	0	0	1545547	-0.578	100000.000	100000.000	0.000	0.000	0.000	0.000	0.000	16.610	-1011	-871	-1011	-871	316	2384	100	1283	"S63"
0	0	0	21	6	3	"Jun "	"P05412"	4600	30440	200	4916	5070	805	15	5802	5802	5924	963	16	1	0	0	1602218	-0.887	100000.000	100000.000	0.000	0.000	0.000	0.000	0.000	16.610	-886	-732	-886	-732	316	2384	100	1284	"S63"
0	0	0	21	7	3	"Lck"	"P06239"	5100	30440	200	6147	6280	779	12	5760	5760	5863	774	13	27	6	0	1984569	0.539	100000.000	100000.000	0.000	0.000	0.000	0.000	0.000	16.610	387	520	387	520	316	2384	100	1285	"Y192"
0	0	0	21	8	3	"Lck"	"P06239"	5610	30440	90	7194	7175	548	7	5842	5842	5922	1482	25	42	0	0	373077	0.845	100000.000	100000.000	0.000	0.000	0.000	0.000	0.000	16.610	1352	1333	1352	1333	52	420	100	1286	"Y192"
0	0	0	21	9	3	"Lck"	"P06239"	6110	30450	90	6851	6698	517	7	5865	5865	5866	478	8	78	51	0	348320	1.741	100000.000	100000.000	0.000	0.000	0.000	0.000	0.000	16.610	986	833	986	833	52	420	100	1287	"Y192"
0	0	0	21	1	4	"Mlk3"	"Q16584"	2100	31080	200	5785	5878	1524	25	5968	5968	5968	1453	24	3	1	0	1857465	-0.062	100000.000	100000.000	0.000	0.000	0.000	0.000	0.000	16.610	-183	-90	-183	-90	316	2384	100	1288	"T277"
0	0	0	21	2	4	"Mlk3"	"Q16584"	2600	31080	200	5477	6063	4509	74	5756	5756	5836	1052	18	4	2	0	1915956	0.216	100000.000	100000.000	0.000	0.000	0.000	0.000	0.000	16.610	-279	307	-279	307	316	2384	100	1289	"T277"
0	0	0	21	3	4	"Mlk3"	"Q16584"	3100	31080	200	5301	5382	780	14	5698	5698	5804	1531	26	0	0	0	1700653	-0.276	100000.000	100000.000	0.000	0.000	0.000	0.000	0.000	16.610	-397	-316	-397	-316	316	2384	100	1290	"T277"
0	0	0	21	4	4	"NFAT2 "	"O95644"	3610	31080	110	7900	7904	731	9	5651	5651	5696	540	9	97	97	0	632337	4.089	100000.000	100000.000	0.000	0.000	0.000	0.000	0.000	16.610	2249	2253	2249	2253	80	656	100	1291	"S245"
0	0	0	21	5	4	"NFAT2 "	"O95644"	4110	31090	120	8174	8165	1761	21	5714	5714	5741	510	8	94	90	0	979835	4.753	100000.000	100000.000	0.000	0.000	0.000	0.000	0.000	16.610	2460	2451	2460	2451	120	820	100	1292	"S245"
0	0	0	21	6	4	"NFAT2 "	"O95644"	4600	31090	120	8129	8002	1148	14	5917	5917	5897	890	15	88	63	0	960272	2.365	100000.000	100000.000	0.000	0.000	0.000	0.000	0.000	16.610	2212	2085	2212	2085	120	820	100	1293	"S245"
0	0	0	21	7	4	"PI3-kinase p85 subunit beta"	"O00459"	5110	31090	80	8304	8202	1181	14	6042	6042	5985	482	8	88	82	0	426506	4.600	100000.000	100000.000	0.000	0.000	0.000	0.000	0.000	16.610	2262	2160	2262	2160	52	340	100	1294	"Y605"
0	0	0	21	8	4	"PI3-kinase p85 subunit beta"	"O00459"	5610	31090	80	7898	7776	767	9	6046	6046	6060	340	5	92	90	0	404344	5.047	100000.000	100000.000	0.000	0.000	0.000	0.000	0.000	16.610	1852	1730	1852	1730	52	340	100	1295	"Y605"
0	0	0	21	9	4	"PI3-kinase p85 subunit beta"	"O00459"	6100	31100	90	7287	7315	1363	18	6026	6026	6149	1737	28	28	1	0	380401	0.671	100000.000	100000.000	0.000	0.000	0.000	0.000	0.000	16.610	1261	1289	1261	1289	52	420	100	1296	"Y605"
0	0	0	21	1	5	"PDGFRb"	"P09619"	2110	31730	140	5862	6010	823	13	5735	5735	5904	1416	23	8	0	0	937568	0.075	100000.000	100000.000	0.000	0.000	0.000	0.000	0.000	16.610	127	275	127	275	156	1140	100	1297	"Y740"
0	0	0	21	2	5	"PDGFRb"	"P09619"	2600	31720	110	5913	5846	543	9	5555	5555	5762	1925	33	0	0	0	467707	0.044	100000.000	100000.000	0.000	0.000	0.000	0.000	0.000	16.610	358	291	358	291	80	656	100	1298	"Y740"
0	0	0	21	3	5	"PDGFRb"	"P09619"	3120	31720	100	6012	6111	1123	18	5596	5596	5735	693	12	28	5	0	488883	0.543	100000.000	100000.000	0.000	0.000	0.000	0.000	0.000	16.610	416	515	416	515	80	560	100	1299	"Y740"
0	0	0	21	4	5	"Rack1"	"P63244"	3620	31730	150	6979	7001	874	12	5834	5834	6052	2071	34	5	0	0	1092231	0.458	100000.000	100000.000	0.000	0.000	0.000	0.000	0.000	16.610	1145	1167	1145	1167	156	1272	100	1300	"Y194"
0	0	0	21	5	5	"Rack1"	"P63244"	4120	31730	150	7269	7348	842	11	6169	6169	6220	815	13	59	31	0	1146242	1.384	100000.000	100000.000	0.000	0.000	0.000	0.000	0.000	16.610	1100	1179	1100	1179	156	1272	100	1301	"Y194"
0	0	0	21	6	5	"Rack1"	"P63244"	4600	31730	160	7579	7674	972	12	6249	6249	6305	1574	24	38	2	0	1596096	0.870	100000.000	100000.000	0.000	0.000	0.000	0.000	0.000	16.610	1330	1425	1330	1425	208	1512	100	1302	"Y194"
0	0	0	21	7	5	"SEK1 "	"P45985"	5100	31730	200	5744	5768	625	10	6078	6078	6049	867	14	2	0	0	1822805	-0.324	100000.000	100000.000	0.000	0.000	0.000	0.000	0.000	16.610	-334	-310	-334	-310	316	2384	100	1303	"T261"
0	0	0	21	8	5	"SEK1 "	"P45985"	5600	31730	200	5920	5907	466	7	6138	6138	6195	1839	29	0	0	0	1866527	-0.157	100000.000	100000.000	0.000	0.000	0.000	0.000	0.000	16.610	-218	-231	-218	-231	316	2384	100	1304	"T261"
0	0	0	21	9	5	"SEK1 "	"P45985"	6100	31730	200	5976	6007	1025	17	6074	6074	6091	1321	21	0	0	0	1898199	-0.064	100000.000	100000.000	0.000	0.000	0.000	0.000	0.000	16.610	-98	-67	-98	-67	316	2384	100	1305	"T261"
0	0	0	21	1	6	"Smad3 "	"P84022"	2110	32370	140	5975	6178	1198	19	5812	5812	5992	2080	34	2	1	0	963691	0.089	100000.000	100000.000	0.000	0.000	0.000	0.000	0.000	16.610	163	366	163	366	156	1140	100	1306	"S423"
0	0	0	21	2	6	"Smad3 "	"P84022"	2620	32370	90	6425	6503	1145	17	5763	5763	6299	4272	67	3	0	0	338165	0.048	100000.000	100000.000	0.000	0.000	0.000	0.000	0.000	16.610	662	740	662	740	52	420	100	1307	"S423"
0	0	0	21	3	6	"Smad3 "	"P84022"	3110	32380	90	6393	6491	616	9	5715	5715	5795	1392	24	17	0	0	337549	0.500	100000.000	100000.000	0.000	0.000	0.000	0.000	0.000	16.610	678	776	678	776	52	420	100	1308	"S423"
0	0	0	21	4	6	"TBK1 "	"Q9UHD2"	3610	32370	100	14268	13282	3320	24	5949	5949	6208	2500	40	83	78	0	1062556	2.830	100000.000	100000.000	0.000	0.000	0.000	0.000	0.000	16.610	8319	7333	8319	7333	80	560	100	1309	"S172"
0	0	0	21	5	6	"TBK1 "	"Q9UHD2"	4100	32370	100	15025	13800	3744	27	6106	6106	6132	1077	17	86	82	0	1103996	7.120	100000.000	100000.000	0.000	0.000	0.000	0.000	0.000	16.610	8919	7694	8919	7694	80	560	100	1310	"S172"
0	0	0	21	6	6	"TBK1 "	"Q9UHD2"	4600	32380	90	14851	14069	3431	24	6068	6068	6038	644	10	96	90	0	731570	12.470	100000.000	100000.000	0.000	0.000	0.000	0.000	0.000	16.610	8783	8001	8783	8001	52	420	100	1311	"S172"
0	0	0	21	7	6	"TrKA"	"P04629"	5110	32380	100	14146	13904	4629	33	6312	6312	6259	693	11	91	91	0	1112341	11.032	100000.000	100000.000	0.000	0.000	0.000	0.000	0.000	16.610	7834	7592	7834	7592	80	560	100	1312	"Y496"
0	0	0	21	8	6	"TrKA"	"P04629"	5600	32380	100	14007	13537	1768	13	6280	6280	6330	590	9	98	98	0	1082931	12.215	100000.000	100000.000	0.000	0.000	0.000	0.000	0.000	16.610	7727	7257	7727	7257	80	560	100	1313	"Y496"
0	0	0	21	9	6	"TrKA"	"P04629"	6100	32370	110	12847	12714	1341	10	6121	6121	6125	298	4	100	100	0	1017086	22.111	100000.000	100000.000	0.000	0.000	0.000	0.000	0.000	16.610	6726	6593	6726	6593	80	656	100	1314	"Y496"
-75	0	0	21	1	7	"empty"	"empty"	2090	33000	200	5989	5992	763	12	6420	6420	6517	1597	24	1	0	0	1893319	-0.329	100000.000	100000.000	0.000	0.000	0.000	0.000	0.000	16.610	-431	-428	-431	-428	316	2384	100	1315	"empty"
-75	0	0	21	2	7	"empty"	"empty"	2590	33000	200	5985	6139	990	16	6439	6439	6519	1631	25	1	0	0	1940047	-0.233	100000.000	100000.000	0.000	0.000	0.000	0.000	0.000	16.610	-454	-300	-454	-300	316	2384	100	1316	"empty"
-75	0	0	21	3	7	"empty"	"empty"	3090	33000	200	5779	5908	1226	20	6204	6204	6276	1371	21	1	1	0	1866936	-0.268	100000.000	100000.000	0.000	0.000	0.000	0.000	0.000	16.610	-425	-296	-425	-296	316	2384	100	1317	"empty"
-75	0	0	21	4	7	"empty"	"empty"	3590	33000	200	5846	6083	2513	41	6121	6121	6166	1355	21	1	1	0	1922373	-0.061	100000.000	100000.000	0.000	0.000	0.000	0.000	0.000	16.610	-275	-38	-275	-38	316	2384	100	1318	"empty"
-75	0	0	21	5	7	"empty"	"empty"	4090	33000	200	5814	5724	517	9	5990	5990	6096	1802	29	0	0	0	1808767	-0.206	100000.000	100000.000	0.000	0.000	0.000	0.000	0.000	16.610	-176	-266	-176	-266	316	2384	100	1319	"empty"
-75	0	0	21	6	7	"empty"	"empty"	4590	33000	200	6188	6115	595	9	5958	5958	6031	739	12	15	0	0	1932343	0.114	100000.000	100000.000	0.000	0.000	0.000	0.000	0.000	16.610	230	157	230	157	316	2384	100	1320	"empty"
-75	0	0	21	7	7	"empty"	"empty"	5090	33000	200	6317	6328	947	14	5911	5911	6022	1194	19	5	1	0	1999758	0.256	100000.000	100000.000	0.000	0.000	0.000	0.000	0.000	16.610	406	417	406	417	316	2384	100	1321	"empty"
-75	0	0	21	8	7	"empty"	"empty"	5590	33000	200	6254	6293	966	15	5823	5823	5901	938	15	6	0	0	1988445	0.418	100000.000	100000.000	0.000	0.000	0.000	0.000	0.000	16.610	431	470	431	470	316	2384	100	1322	"empty"
-75	0	0	21	9	7	"empty"	"empty"	6090	33000	200	6172	6177	422	6	5696	5696	5712	679	11	20	2	0	1951993	0.685	100000.000	100000.000	0.000	0.000	0.000	0.000	0.000	16.610	476	481	476	481	316	2384	100	1323	"empty"
0	0	0	22	1	1	"PLCG2"	"P16885"	6640	29170	120	7402	7418	1138	15	5609	5609	5726	1482	25	68	2	0	890156	1.142	100000.000	100000.000	0.000	0.000	0.000	0.000	0.000	16.610	1793	1809	1793	1809	120	820	100	1324	"Y753"
0	0	0	22	2	1	"PLCG2"	"P16885"	7130	29150	200	5756	6058	752	12	5620	5620	5949	3356	56	0	0	0	1914448	0.032	100000.000	100000.000	0.000	0.000	0.000	0.000	0.000	16.610	136	438	136	438	316	2384	100	1325	"Y753"
0	0	0	22	3	1	"PLCG2"	"P16885"	7640	29170	120	7108	6965	705	10	5676	5676	5682	371	6	90	85	0	835849	3.458	100000.000	100000.000	0.000	0.000	0.000	0.000	0.000	16.610	1432	1289	1432	1289	120	820	100	1326	"Y753"
0	0	0	22	4	1	"pyk2"	"Q14289"	8140	29160	150	13635	12870	2738	21	5687	5687	5795	1148	19	89	88	0	2007662	6.163	100000.000	100000.000	0.000	0.000	0.000	0.000	0.000	16.610	7948	7183	7948	7183	156	1272	100	1327	"Y402"
0	0	0	22	5	1	"pyk2"	"Q14289"	8640	29180	150	13517	13091	1804	13	5742	5742	5759	520	9	98	96	0	2042180	14.100	100000.000	100000.000	0.000	0.000	0.000	0.000	0.000	16.610	7775	7349	7775	7349	156	1272	100	1328	"Y402"
0	0	0	22	6	1	"pyk2"	"Q14289"	9140	29180	140	12412	11826	1999	16	5729	5729	5727	284	4	93	92	0	1844849	21.475	100000.000	100000.000	0.000	0.000	0.000	0.000	0.000	16.610	6683	6097	6683	6097	156	1140	100	1329	"Y402"
0	0	0	22	7	1	"STAM2"	"Q92783"	9640	29180	180	8255	8279	1993	24	5580	5580	5584	415	7	94	92	0	2119548	6.494	100000.000	100000.000	0.000	0.000	0.000	0.000	0.000	16.610	2675	2699	2675	2699	256	1924	100	1330	"Y371"
0	0	0	22	8	1	"STAM2"	"Q92783"	10140	29190	160	8049	8152	1356	16	5447	5447	5597	2207	39	80	3	0	1695606	1.158	100000.000	100000.000	0.000	0.000	0.000	0.000	0.000	16.610	2602	2705	2602	2705	208	1512	100	1331	"Y371"
0	0	0	22	9	1	"STAM2"	"Q92783"	10640	29190	160	7989	7961	445	5	5382	5382	5423	581	10	99	99	0	1655955	4.368	100000.000	100000.000	0.000	0.000	0.000	0.000	0.000	16.610	2607	2579	2607	2579	208	1512	100	1332	"Y371"
0	0	0	22	1	2	"STAT3 "	"P40763"	6640	29800	120	8966	8979	1182	13	5870	5870	5872	511	8	98	96	0	1077502	6.080	100000.000	100000.000	0.000	0.000	0.000	0.000	0.000	16.610	3096	3109	3096	3109	120	820	100	1333	"Y705"
0	0	0	22	2	2	"STAT3 "	"P40763"	7140	29810	110	8210	8544	2061	24	5708	5708	5641	518	9	98	95	0	683488	5.604	100000.000	100000.000	0.000	0.000	0.000	0.000	0.000	16.610	2502	2836	2502	2836	80	656	100	1334	"Y705"
0	0	0	22	3	2	"STAT3 "	"P40763"	7640	29810	110	8232	8619	3890	45	5566	5566	5545	997	17	93	63	0	689494	3.083	100000.000	100000.000	0.000	0.000	0.000	0.000	0.000	16.610	2666	3053	2666	3053	80	656	100	1335	"Y705"
0	0	0	22	4	2	"STMN1"	"P16949"	8130	29810	200	5243	5261	645	12	5392	5392	5416	694	12	3	0	0	1662331	-0.223	100000.000	100000.000	0.000	0.000	0.000	0.000	0.000	16.610	-149	-131	-149	-131	316	2384	100	1336	"S15"
0	0	0	22	5	2	"STMN1"	"P16949"	8630	29810	200	5107	5089	318	6	5259	5259	5348	1286	24	0	0	0	1608017	-0.201	100000.000	100000.000	0.000	0.000	0.000	0.000	0.000	16.610	-152	-170	-152	-170	316	2384	100	1337	"S15"
0	0	0	22	6	2	"STMN1"	"P16949"	9130	29810	200	4958	5025	852	16	5207	5207	5239	758	14	1	0	0	1587759	-0.282	100000.000	100000.000	0.000	0.000	0.000	0.000	0.000	16.610	-249	-182	-249	-182	316	2384	100	1338	"S15"
0	0	0	22	7	2	"4E-BP1 "	"Q13541"	9640	29820	200	5025	5092	710	13	5170	5170	5227	769	14	3	0	0	1609219	-0.176	100000.000	100000.000	0.000	0.000	0.000	0.000	0.000	16.610	-145	-78	-145	-78	316	2384	100	1339	"S64"
0	0	0	22	8	2	"4E-BP1 "	"Q13541"	10140	29820	200	5060	5053	489	9	5230	5230	5274	910	17	0	0	0	1596725	-0.243	100000.000	100000.000	0.000	0.000	0.000	0.000	0.000	16.610	-170	-177	-170	-177	316	2384	100	1340	"S64"
0	0	0	22	9	2	"4E-BP1 "	"Q13541"	10640	29830	200	5079	5137	538	10	5277	5277	5461	2850	52	0	0	0	1623413	-0.114	100000.000	100000.000	0.000	0.000	0.000	0.000	0.000	16.610	-198	-140	-198	-140	316	2384	100	1341	"S64"
0	0	0	22	1	3	"Tgfbr2"	"P37173"	6630	30440	200	5060	5205	606	11	5650	5650	5730	1057	18	0	0	0	1644926	-0.497	100000.000	100000.000	0.000	0.000	0.000	0.000	0.000	16.610	-590	-445	-590	-445	316	2384	100	1342	"Y336"
0	0	0	22	2	3	"Tgfbr2"	"P37173"	7130	30440	200	4845	5055	1652	32	5614	5614	5637	658	11	1	0	0	1597227	-0.884	100000.000	100000.000	0.000	0.000	0.000	0.000	0.000	16.610	-769	-559	-769	-559	316	2384	100	1343	"Y336"
0	0	0	22	3	3	"Tgfbr2"	"P37173"	7630	30450	200	4754	4937	1060	21	5652	5652	5647	1233	21	0	0	0	1560076	-0.576	100000.000	100000.000	0.000	0.000	0.000	0.000	0.000	16.610	-898	-715	-898	-715	316	2384	100	1344	"Y336"
0	0	0	22	4	3	"Bid "	"P55957"	8140	30460	70	7410	7167	1113	15	5614	5614	5835	2895	49	3	0	0	229351	0.460	100000.000	100000.000	0.000	0.000	0.000	0.000	0.000	16.610	1796	1553	1796	1553	32	236	100	1345	"T54"
0	0	0	22	5	3	"Bid "	"P55957"	8640	30460	80	7243	7004	1184	16	5426	5426	5425	378	6	78	73	0	364224	4.177	100000.000	100000.000	0.000	0.000	0.000	0.000	0.000	16.610	1817	1578	1817	1578	52	340	100	1346	"T54"
0	0	0	22	6	3	"Bid "	"P55957"	9130	30460	200	5466	5659	1240	21	5579	5579	5597	925	16	12	0	0	1788220	0.067	100000.000	100000.000	0.000	0.000	0.000	0.000	0.000	16.610	-113	80	-113	80	316	2384	100	1347	"T54"
0	0	0	22	7	3	"caveolin-1"	"Q03135"	9630	30460	200	5285	5299	403	7	5489	5489	5522	1314	23	0	0	0	1674464	-0.170	100000.000	100000.000	0.000	0.000	0.000	0.000	0.000	16.610	-204	-190	-204	-190	316	2384	100	1348	"Y6"
0	0	0	22	8	3	"caveolin-1"	"Q03135"	10130	30460	200	5223	5207	482	9	5419	5419	5420	1217	22	0	0	0	1645565	-0.175	100000.000	100000.000	0.000	0.000	0.000	0.000	0.000	16.610	-196	-212	-196	-212	316	2384	100	1349	"Y6"
0	0	0	22	9	3	"caveolin-1"	"Q03135"	10640	30470	200	5270	5338	2115	39	5327	5327	5354	1299	24	0	0	0	1686909	-0.012	100000.000	100000.000	0.000	0.000	0.000	0.000	0.000	16.610	-57	11	-57	11	316	2384	100	1350	"Y6"
0	0	0	22	1	4	"CDK2"	"P24941"	6630	31090	140	7993	7741	1068	13	5818	5818	5785	751	12	82	71	0	1207657	2.605	100000.000	100000.000	0.000	0.000	0.000	0.000	0.000	16.610	2175	1923	2175	1923	156	1140	100	1351	"Y14"
0	0	0	22	2	4	"CDK2"	"P24941"	7130	31090	130	7972	7618	1248	16	5628	5628	5622	606	10	82	79	0	914159	3.294	100000.000	100000.000	0.000	0.000	0.000	0.000	0.000	16.610	2344	1990	2344	1990	120	940	100	1352	"Y14"
0	0	0	22	3	4	"CDK2"	"P24941"	7630	31090	130	7637	7600	805	10	5568	5568	5597	1005	17	90	51	0	912005	1.993	100000.000	100000.000	0.000	0.000	0.000	0.000	0.000	16.610	2069	2032	2069	2032	120	940	100	1353	"Y14"
0	0	0	22	4	4	"Fos "	"P01100"	8130	31090	200	5418	5429	566	10	5493	5493	5467	756	13	1	0	0	1715418	-0.050	100000.000	100000.000	0.000	0.000	0.000	0.000	0.000	16.610	-75	-64	-75	-64	316	2384	100	1354	"S362"
0	0	0	22	5	4	"Fos "	"P01100"	8630	31090	200	5320	5355	366	6	5409	5409	5498	1726	31	0	0	0	1692172	-0.083	100000.000	100000.000	0.000	0.000	0.000	0.000	0.000	16.610	-89	-54	-89	-54	316	2384	100	1355	"S362"
0	0	0	22	6	4	"Fos "	"P01100"	9130	31100	200	5387	5381	329	6	5398	5398	5420	370	6	11	1	0	1700431	-0.105	100000.000	100000.000	0.000	0.000	0.000	0.000	0.000	16.610	-11	-17	-11	-17	316	2384	100	1356	"S362"
0	0	0	22	7	4	"Grb2"	"P62993"	9630	31120	90	6773	6879	1037	15	5235	5235	5346	849	15	90	30	0	357731	1.806	100000.000	100000.000	0.000	0.000	0.000	0.000	0.000	16.610	1538	1644	1538	1644	52	420	100	1357	"Y37"
0	0	0	22	8	4	"Grb2"	"P62993"	10140	31110	80	6727	6755	688	10	5311	5311	5311	424	7	98	78	0	351276	3.406	100000.000	100000.000	0.000	0.000	0.000	0.000	0.000	16.610	1416	1444	1416	1444	52	340	100	1358	"Y37"
0	0	0	22	9	4	"Grb2"	"P62993"	10640	31110	90	6996	6964	663	9	5369	5369	5399	1174	21	76	9	0	362124	1.333	100000.000	100000.000	0.000	0.000	0.000	0.000	0.000	16.610	1627	1595	1627	1595	52	420	100	1359	"Y37"
0	0	0	22	1	5	"IL4R "	"P24394"	6630	31740	160	9263	9306	1225	13	5914	5914	6195	3875	62	17	0	0	1935690	0.803	100000.000	100000.000	0.000	0.000	0.000	0.000	0.000	16.610	3349	3392	3349	3392	208	1512	100	1360	"Y713"
0	0	0	22	2	5	"IL4R "	"P24394"	7130	31750	170	8467	8474	1101	12	5658	5658	5636	592	10	97	96	0	1762517	4.794	100000.000	100000.000	0.000	0.000	0.000	0.000	0.000	16.610	2809	2816	2809	2816	208	1660	100	1361	"Y713"
0	0	0	22	3	5	"IL4R "	"P24394"	7640	31740	170	7685	8164	3061	37	5495	5495	5503	817	14	98	78	0	1698108	3.257	100000.000	100000.000	0.000	0.000	0.000	0.000	0.000	16.610	2190	2669	2190	2669	208	1660	100	1362	"Y713"
0	0	0	22	4	5	"IRAK4"	"P51617"	8130	31740	180	12745	12366	3913	31	5380	5380	5450	1055	19	88	86	0	3165643	6.555	100000.000	100000.000	0.000	0.000	0.000	0.000	0.000	16.610	7365	6986	7365	6986	256	1924	100	1363	"T208"
0	0	0	22	5	5	"IRAK4"	"P51617"	8640	31750	160	12596	12799	3352	26	5337	5337	5435	996	18	93	93	0	2662244	7.394	100000.000	100000.000	0.000	0.000	0.000	0.000	0.000	16.610	7259	7462	7259	7462	208	1512	100	1364	"T208"
0	0	0	22	6	5	"IRAK4"	"P51617"	9130	31750	160	11932	11619	1864	16	5278	5278	5355	1011	18	95	95	0	2416696	6.196	100000.000	100000.000	0.000	0.000	0.000	0.000	0.000	16.610	6654	6341	6654	6341	208	1512	100	1365	"T208"
0	0	0	22	7	5	"LDLRAP1"	"Q5SW96"	9630	31750	200	5251	5268	497	9	5297	5297	5331	479	8	8	1	0	1664726	-0.132	100000.000	100000.000	0.000	0.000	0.000	0.000	0.000	16.610	-46	-29	-46	-29	316	2384	100	1366	"S186"
0	0	0	22	8	5	"LDLRAP1"	"Q5SW96"	10130	31750	200	5189	5208	404	7	5268	5268	5326	898	16	0	0	0	1645627	-0.131	100000.000	100000.000	0.000	0.000	0.000	0.000	0.000	16.610	-79	-60	-79	-60	316	2384	100	1367	"S186"
0	0	0	22	9	5	"LDLRAP1"	"Q5SW96"	10630	31750	200	5168	5159	455	8	5289	5289	5302	526	9	6	0	0	1630386	-0.272	100000.000	100000.000	0.000	0.000	0.000	0.000	0.000	16.610	-121	-130	-121	-130	316	2384	100	1368	"S186"
0	0	0	22	1	6	"MAPK14"	"Q16539"	6630	32380	120	7540	7440	582	7	5974	5974	6002	859	14	85	35	0	892812	1.674	100000.000	100000.000	0.000	0.000	0.000	0.000	0.000	16.610	1566	1466	1566	1466	120	820	100	1369	"T179"
0	0	0	22	2	6	"MAPK14"	"Q16539"	7130	32380	120	7038	7034	782	11	5746	5746	5715	639	11	85	50	0	844073	2.064	100000.000	100000.000	0.000	0.000	0.000	0.000	0.000	16.610	1292	1288	1292	1288	120	820	100	1370	"T179"
0	0	0	22	3	6	"MAPK14"	"Q16539"	7630	32390	110	7050	7050	572	8	5431	5431	5447	524	9	97	81	0	563984	3.059	100000.000	100000.000	0.000	0.000	0.000	0.000	0.000	16.610	1619	1619	1619	1619	80	656	100	1371	"T179"
0	0	0	22	4	6	"Met "	"P08581"	8130	32370	70	7091	7083	741	10	5400	5400	5470	928	16	87	46	0	226642	1.738	100000.000	100000.000	0.000	0.000	0.000	0.000	0.000	16.610	1691	1683	1691	1683	32	236	100	1372	"Y1003"
0	0	0	22	5	6	"Met "	"P08581"	8630	32400	70	7016	6942	476	6	5189	5189	5214	294	5	96	93	0	222147	5.878	100000.000	100000.000	0.000	0.000	0.000	0.000	0.000	16.610	1827	1753	1827	1753	32	236	100	1373	"Y1003"
0	0	0	22	6	6	"Met "	"P08581"	9130	32400	200	5282	5426	585	10	5345	5345	5405	568	10	14	9	0	1714569	0.037	100000.000	100000.000	0.000	0.000	0.000	0.000	0.000	16.610	-63	81	-63	81	316	2384	100	1374	"Y1003"
0	0	0	22	7	6	"p53 "	"P04637"	9640	32400	80	6473	6308	594	9	5145	5145	5196	460	8	86	71	0	328006	2.417	100000.000	100000.000	0.000	0.000	0.000	0.000	0.000	16.610	1328	1163	1328	1163	52	340	100	1375	"S15"
0	0	0	22	8	6	"p53 "	"P04637"	10140	32400	80	6256	6254	524	8	5233	5233	5254	393	7	86	65	0	325204	2.545	100000.000	100000.000	0.000	0.000	0.000	0.000	0.000	16.610	1023	1021	1023	1021	52	340	100	1376	"S15"
0	0	0	22	9	6	"p53 "	"P04637"	10620	32400	70	6735	6608	639	9	5274	5274	5309	356	6	90	81	0	211466	3.649	100000.000	100000.000	0.000	0.000	0.000	0.000	0.000	16.610	1461	1334	1461	1334	32	236	100	1377	"S15"
-75	0	0	22	1	7	"empty"	"empty"	6610	33020	200	6001	6213	2680	43	5632	5632	5720	986	17	4	1	0	1963399	0.500	100000.000	100000.000	0.000	0.000	0.000	0.000	0.000	16.610	369	581	369	581	316	2384	100	1378	"empty"
-75	0	0	22	2	7	"empty"	"empty"	7110	33020	200	5830	5774	495	8	5628	5628	5723	1310	22	0	0	0	1824541	0.039	100000.000	100000.000	0.000	0.000	0.000	0.000	0.000	16.610	202	146	202	146	316	2384	100	1379	"empty"
-75	0	0	22	3	7	"empty"	"empty"	7610	33020	200	5354	5495	2423	44	5433	5433	5483	821	14	1	0	0	1736517	0.015	100000.000	100000.000	0.000	0.000	0.000	0.000	0.000	16.610	-79	62	-79	62	316	2384	100	1380	"empty"
-75	0	0	22	4	7	"empty"	"empty"	8110	33020	200	5138	5109	409	8	5447	5447	5493	1063	19	0	0	0	1614526	-0.361	100000.000	100000.000	0.000	0.000	0.000	0.000	0.000	16.610	-309	-338	-309	-338	316	2384	100	1381	"empty"
-75	0	0	22	5	7	"empty"	"empty"	8610	33020	200	5477	5488	401	7	5653	5653	5683	1153	20	0	0	0	1734351	-0.169	100000.000	100000.000	0.000	0.000	0.000	0.000	0.000	16.610	-176	-165	-176	-165	316	2384	100	1382	"empty"
-75	0	0	22	6	7	"empty"	"empty"	9110	33020	200	5292	5345	700	13	5624	5624	5618	598	10	1	0	0	1688895	-0.457	100000.000	100000.000	0.000	0.000	0.000	0.000	0.000	16.610	-332	-279	-332	-279	316	2384	100	1383	"empty"
0	0	0	22	7	7	"GLQAWPGEAIPQFLG_100"	"GLQAWPGEAIPQFLG_100"	9630	33020	200	5404	5456	497	9	5535	5535	5504	361	6	14	8	0	1724188	-0.133	100000.000	100000.000	0.000	0.000	0.000	0.000	0.000	16.610	-131	-79	-131	-79	316	2384	100	1384	"GLQAWPGEAIPQFLG_100"
0	0	0	22	8	7	"GLQAWPGEAIPQFLG_100"	"GLQAWPGEAIPQFLG_100"	10130	33030	80	6224	6129	609	9	5288	5288	5346	477	8	63	50	0	318727	1.642	100000.000	100000.000	0.000	0.000	0.000	0.000	0.000	16.610	936	841	936	841	52	340	100	1385	"GLQAWPGEAIPQFLG_100"
0	0	0	22	9	7	"GLQAWPGEAIPQFLG_100"	"GLQAWPGEAIPQFLG_100"	10640	33030	90	6070	6215	617	9	5299	5299	5324	705	13	55	25	0	323163	1.264	100000.000	100000.000	0.000	0.000	0.000	0.000	0.000	16.610	771	916	771	916	52	420	100	1386	"GLQAWPGEAIPQFLG_100"
0	0	0	23	1	1	"JAK2"	"O60674"	11180	29180	70	8525	8460	603	7	5237	5237	5344	1135	21	96	96	0	270733	2.745	100000.000	100000.000	0.000	0.000	0.000	0.000	0.000	16.610	3288	3223	3288	3223	32	236	100	1387	"Y813"
0	0	0	23	2	1	"JAK2"	"O60674"	11680	29180	80	8396	8076	1038	12	5166	5166	5238	1286	24	90	76	0	419930	2.207	100000.000	100000.000	0.000	0.000	0.000	0.000	0.000	16.610	3230	2910	3230	2910	52	340	100	1388	"Y813"
0	0	0	23	3	1	"JAK2"	"O60674"	12180	29190	70	8684	8738	885	10	5092	5092	5102	333	6	100	100	0	279630	10.919	100000.000	100000.000	0.000	0.000	0.000	0.000	0.000	16.610	3592	3646	3592	3646	32	236	100	1389	"Y813"
0	0	0	23	4	1	"Jun "	"P05412"	12670	29180	200	4209	4359	593	13	5089	5089	5142	797	15	0	0	0	1377376	-0.982	100000.000	100000.000	0.000	0.000	0.000	0.000	0.000	16.610	-880	-730	-880	-730	316	2384	100	1390	"S73"
0	0	0	23	5	1	"Jun "	"P05412"	13170	29190	200	4309	4610	2492	54	5075	5075	5154	902	17	0	0	0	1456857	-0.603	100000.000	100000.000	0.000	0.000	0.000	0.000	0.000	16.610	-766	-465	-766	-465	316	2384	100	1391	"S73"
0	0	0	23	6	1	"Jun "	"P05412"	13670	29190	200	4304	4627	2087	45	5105	5105	5195	1136	21	1	0	0	1462261	-0.500	100000.000	100000.000	0.000	0.000	0.000	0.000	0.000	16.610	-801	-478	-801	-478	316	2384	100	1392	"S73"
0	0	0	23	7	1	"Kit "	"P10721"	14180	29200	100	8253	8273	2203	26	5169	5169	5252	603	11	86	77	0	661819	5.010	100000.000	100000.000	0.000	0.000	0.000	0.000	0.000	16.610	3084	3104	3084	3104	80	560	100	1393	"Y936"
0	0	0	23	8	1	"Kit "	"P10721"	14670	29190	140	6204	7313	2574	35	5267	5267	5446	930	17	50	42	0	1140811	2.008	100000.000	100000.000	0.000	0.000	0.000	0.000	0.000	16.610	937	2046	937	2046	156	1140	100	1394	"Y936"
0	0	0	23	9	1	"Kit "	"P10721"	15180	29200	110	9788	10222	4676	45	5315	5315	5517	996	18	78	70	0	817766	4.724	100000.000	100000.000	0.000	0.000	0.000	0.000	0.000	16.610	4473	4907	4473	4907	80	656	100	1395	"Y936"
0	0	0	23	1	2	"Mnk1"	"Q9BUB5"	11180	29810	80	6139	6029	624	10	5336	5336	5309	341	6	73	63	0	313506	2.111	100000.000	100000.000	0.000	0.000	0.000	0.000	0.000	16.610	803	693	803	693	52	340	100	1396	"T250"
0	0	0	23	2	2	"Mnk1"	"Q9BUB5"	11680	29810	200	5439	5568	807	14	5398	5398	5409	730	13	9	1	0	1759475	0.218	100000.000	100000.000	0.000	0.000	0.000	0.000	0.000	16.610	41	170	41	170	316	2384	100	1397	"T250"
0	0	0	23	3	2	"Mnk1"	"Q9BUB5"	12180	29820	70	6498	6481	371	5	5388	5388	5456	852	15	78	3	0	207397	1.203	100000.000	100000.000	0.000	0.000	0.000	0.000	0.000	16.610	1110	1093	1110	1093	32	236	100	1398	"T250"
0	0	0	23	4	2	"NFAT3"	"Q14934"	12670	29820	70	17841	17773	2707	15	5403	5403	5413	298	5	100	100	0	568742	41.477	100000.000	100000.000	0.000	0.000	0.000	0.000	0.000	16.610	12438	12370	12438	12370	32	236	100	1399	"S676"
0	0	0	23	5	2	"NFAT3"	"Q14934"	13180	29820	120	5649	10086	7504	74	5309	5309	5316	380	7	45	40	0	1210367	12.553	100000.000	100000.000	0.000	0.000	0.000	0.000	0.000	16.610	340	4777	340	4777	120	820	100	1400	"S676"
0	0	0	23	6	2	"NFAT3"	"Q14934"	13690	29830	70	17825	16737	4038	24	5191	5191	5203	364	6	96	96	0	535573	31.687	100000.000	100000.000	0.000	0.000	0.000	0.000	0.000	16.610	12634	11546	12634	11546	32	236	100	1401	"S676"
0	0	0	23	7	2	"PIK3R1 "	"P27986"	14180	29820	130	10401	10548	1471	13	5145	5145	5245	2012	38	97	91	0	1265778	2.636	100000.000	100000.000	0.000	0.000	0.000	0.000	0.000	16.610	5256	5403	5256	5403	120	940	100	1402	"Y528"
0	0	0	23	8	2	"PIK3R1 "	"P27986"	14680	29830	150	10825	10945	2631	24	5082	5082	5309	1970	37	95	85	0	1707440	2.861	100000.000	100000.000	0.000	0.000	0.000	0.000	0.000	16.610	5743	5863	5743	5863	156	1272	100	1403	"Y528"
0	0	0	23	9	2	"PIK3R1 "	"P27986"	15190	29830	140	11793	11970	3975	33	4980	4980	5101	661	12	98	94	0	1867275	10.392	100000.000	100000.000	0.000	0.000	0.000	0.000	0.000	16.610	6813	6990	6813	6990	156	1140	100	1404	"Y528"
0	0	0	23	1	3	"p67phox"	"P19878"	11170	30460	200	5185	5174	323	6	5296	5296	5306	456	8	3	0	0	1635089	-0.289	100000.000	100000.000	0.000	0.000	0.000	0.000	0.000	16.610	-111	-122	-111	-122	316	2384	100	1405	"S208"
0	0	0	23	2	3	"p67phox"	"P19878"	11670	30460	200	5279	5368	1317	24	5234	5234	5264	622	11	3	0	0	1696226	0.167	100000.000	100000.000	0.000	0.000	0.000	0.000	0.000	16.610	45	134	45	134	316	2384	100	1406	"S208"
0	0	0	23	3	3	"p67phox"	"P19878"	12170	30460	200	5239	5233	325	6	5194	5194	5210	423	8	7	0	0	1653623	0.054	100000.000	100000.000	0.000	0.000	0.000	0.000	0.000	16.610	45	39	45	39	316	2384	100	1407	"S208"
0	0	0	23	4	3	"PDK1"	"O15530"	12670	30480	80	6436	6342	453	7	5256	5256	5294	481	9	86	67	0	329807	2.179	100000.000	100000.000	0.000	0.000	0.000	0.000	0.000	16.610	1180	1086	1180	1086	52	340	100	1408	"S241"
0	0	0	23	5	3	"PDK1"	"O15530"	13180	30460	90	6575	6553	433	6	5187	5187	5216	332	6	98	98	0	340779	4.027	100000.000	100000.000	0.000	0.000	0.000	0.000	0.000	16.610	1388	1366	1388	1366	52	420	100	1409	"S241"
0	0	0	23	6	3	"PDK1"	"O15530"	13680	30470	90	6343	6366	591	9	5162	5162	5232	808	15	76	17	0	331047	1.403	100000.000	100000.000	0.000	0.000	0.000	0.000	0.000	16.610	1181	1204	1181	1204	52	420	100	1410	"S241"
0	0	0	23	7	3	"Ripk1"	"Q13546"	14170	30460	200	5287	5359	503	9	5177	5177	5233	844	16	6	1	0	1693424	0.149	100000.000	100000.000	0.000	0.000	0.000	0.000	0.000	16.610	110	182	110	182	316	2384	100	1411	"Y384"
0	0	0	23	8	3	"Ripk1"	"Q13546"	14670	30460	200	5111	5205	683	13	5142	5142	5164	435	8	11	4	0	1644842	0.094	100000.000	100000.000	0.000	0.000	0.000	0.000	0.000	16.610	-31	63	-31	63	316	2384	100	1412	"Y384"
0	0	0	23	9	3	"Ripk1"	"Q13546"	15180	30460	110	5402	5567	644	11	5025	5025	5052	380	7	48	28	0	445331	1.355	100000.000	100000.000	0.000	0.000	0.000	0.000	0.000	16.610	377	542	377	542	80	656	100	1413	"Y384"
0	0	0	23	1	4	"Shc1"	"P29353"	11170	31110	70	6262	6218	610	9	5344	5344	5328	326	6	84	75	0	198968	2.730	100000.000	100000.000	0.000	0.000	0.000	0.000	0.000	16.610	918	874	918	874	32	236	100	1414	"S36"
0	0	0	23	2	4	"Shc1"	"P29353"	11660	31100	200	5395	5638	1795	31	5283	5283	5316	1036	19	10	0	0	1781515	0.311	100000.000	100000.000	0.000	0.000	0.000	0.000	0.000	16.610	112	355	112	355	316	2384	100	1415	"S36"
0	0	0	23	3	4	"Shc1"	"P29353"	12160	31110	200	5429	5484	383	6	5301	5301	5299	626	11	11	2	0	1732867	0.296	100000.000	100000.000	0.000	0.000	0.000	0.000	0.000	16.610	128	183	128	183	316	2384	100	1416	"S36"
0	0	0	23	4	4	"SMAD3"	"Q15796"	12660	31110	200	5281	5297	345	6	5253	5253	5247	448	8	10	0	0	1673804	0.112	100000.000	100000.000	0.000	0.000	0.000	0.000	0.000	16.610	28	44	28	44	316	2384	100	1417	"S204"
0	0	0	23	5	4	"SMAD3"	"Q15796"	13160	31110	120	5415	5413	370	6	5262	5262	5266	350	6	27	7	0	649605	0.420	100000.000	100000.000	0.000	0.000	0.000	0.000	0.000	16.610	153	151	153	151	120	820	100	1418	"S204"
0	0	0	23	6	4	"SMAD3"	"Q15796"	13660	31110	200	5313	5320	383	7	5174	5174	5191	416	8	19	3	0	1681099	0.310	100000.000	100000.000	0.000	0.000	0.000	0.000	0.000	16.610	139	146	139	146	316	2384	100	1419	"S204"
0	0	0	23	7	4	"TAK1 "	"O43318"	14160	31110	200	5181	5179	315	6	5174	5174	5211	780	14	1	0	0	1636624	-0.041	100000.000	100000.000	0.000	0.000	0.000	0.000	0.000	16.610	7	5	7	5	316	2384	100	1420	"S192"
0	0	0	23	8	4	"TAK1 "	"O43318"	14660	31110	200	5015	5031	288	5	5053	5053	5088	1224	24	0	0	0	1589669	-0.047	100000.000	100000.000	0.000	0.000	0.000	0.000	0.000	16.610	-38	-22	-38	-22	316	2384	100	1421	"S192"
0	0	0	23	9	4	"TAK1 "	"O43318"	15160	31110	200	4943	4914	321	6	4993	4993	5068	1035	20	0	0	0	1552963	-0.149	100000.000	100000.000	0.000	0.000	0.000	0.000	0.000	16.610	-50	-79	-50	-79	316	2384	100	1422	"S192"
0	0	0	23	1	5	"ACC1"	"Q13085 "	11170	31750	200	5408	5474	539	9	5309	5309	5300	406	7	19	8	0	1729780	0.429	100000.000	100000.000	0.000	0.000	0.000	0.000	0.000	16.610	99	165	99	165	316	2384	100	1423	"S29"
0	0	0	23	2	5	"ACC1"	"Q13085 "	11670	31750	200	5382	5500	536	9	5352	5352	5339	329	6	17	10	0	1738010	0.489	100000.000	100000.000	0.000	0.000	0.000	0.000	0.000	16.610	30	148	30	148	316	2384	100	1424	"S29"
0	0	0	23	3	5	"ACC1"	"Q13085 "	12170	31750	200	5422	5521	474	8	5369	5369	5415	1206	22	7	0	0	1744654	0.088	100000.000	100000.000	0.000	0.000	0.000	0.000	0.000	16.610	53	152	53	152	316	2384	100	1425	"S29"
0	0	0	23	4	5	"AR"	"P10275"	12670	31750	100	8888	8622	931	10	5321	5321	5322	291	5	98	98	0	689725	11.340	100000.000	100000.000	0.000	0.000	0.000	0.000	0.000	16.610	3567	3301	3567	3301	80	560	100	1426	"Y363"
0	0	0	23	5	5	"AR"	"P10275"	13170	31760	100	8871	9077	3752	41	5267	5267	5266	368	6	95	95	0	726127	10.356	100000.000	100000.000	0.000	0.000	0.000	0.000	0.000	16.610	3604	3810	3604	3810	80	560	100	1427	"Y363"
0	0	0	23	6	5	"AR"	"P10275"	13680	31750	90	9226	9385	1200	12	5157	5157	5199	511	9	100	100	0	488014	8.192	100000.000	100000.000	0.000	0.000	0.000	0.000	0.000	16.610	4069	4228	4069	4228	52	420	100	1428	"Y363"
0	0	0	23	7	5	"process-control__"	"GGSGGSGDYKDDDDK"	14180	31760	70	6271	6258	385	6	5100	5100	5094	268	5	96	93	0	200270	4.343	100000.000	100000.000	0.000	0.000	0.000	0.000	0.000	16.610	1171	1158	1171	1158	32	236	100	1429	"process-control__"
0	0	0	23	8	5	"process-control__"	"GGSGGSGDYKDDDDK"	14670	31750	200	5064	5129	493	9	4973	4973	5041	1089	21	4	0	0	1620624	0.081	100000.000	100000.000	0.000	0.000	0.000	0.000	0.000	16.610	91	156	91	156	316	2384	100	1430	"process-control__"
0	0	0	23	9	5	"process-control__"	"GGSGGSGDYKDDDDK"	15170	31770	70	6028	6629	3260	49	4909	4909	5120	1886	36	6	6	0	212122	0.800	100000.000	100000.000	0.000	0.000	0.000	0.000	0.000	16.610	1119	1720	1119	1720	32	236	100	1431	"process-control__"
0	0	0	23	1	6	"Ck2-B"	"Q5SRQ6"	11170	32390	90	5777	5711	391	6	5351	5351	5492	2139	38	0	0	0	296975	0.102	100000.000	100000.000	0.000	0.000	0.000	0.000	0.000	16.610	426	360	426	360	52	420	100	1432	"S228"
0	0	0	23	2	6	"Ck2-B"	"Q5SRQ6"	11670	32390	100	5879	5813	378	6	5385	5385	5614	2919	51	0	0	0	465025	0.068	100000.000	100000.000	0.000	0.000	0.000	0.000	0.000	16.610	494	428	494	428	80	560	100	1433	"S228"
0	0	0	23	3	6	"Ck2-B"	"Q5SRQ6"	12160	32390	80	5948	7126	5841	81	5428	5428	5424	242	4	84	55	0	370551	7.033	100000.000	100000.000	0.000	0.000	0.000	0.000	0.000	16.610	520	1698	520	1698	52	340	100	1434	"S228"
0	0	0	23	4	6	"CTNNB1"	"P35222"	12670	32370	130	6165	6112	373	6	5320	5320	5355	823	15	54	0	0	733476	0.920	100000.000	100000.000	0.000	0.000	0.000	0.000	0.000	16.610	845	792	845	792	120	940	100	1435	"S33"
0	0	0	23	5	6	"CTNNB1"	"P35222"	13170	32380	140	5899	5855	423	7	5296	5296	5291	356	6	73	38	0	913342	1.584	100000.000	100000.000	0.000	0.000	0.000	0.000	0.000	16.610	603	559	603	559	156	1140	100	1436	"S33"
0	0	0	23	6	6	"CTNNB1"	"P35222"	13670	32370	130	6056	6006	328	5	5182	5182	5194	371	7	91	63	0	720695	2.189	100000.000	100000.000	0.000	0.000	0.000	0.000	0.000	16.610	874	824	874	824	120	940	100	1437	"S33"
0	0	0	23	7	6	"EGFR"	"P00533"	14160	32380	200	5124	5139	320	6	5093	5093	5106	384	7	15	2	0	1624080	0.086	100000.000	100000.000	0.000	0.000	0.000	0.000	0.000	16.610	31	46	31	46	316	2384	100	1438	"Y869"
0	0	0	23	8	6	"EGFR"	"P00533"	14660	32400	140	5038	5037	321	6	5001	5001	5065	1055	20	1	0	0	785788	-0.027	100000.000	100000.000	0.000	0.000	0.000	0.000	0.000	16.610	37	36	37	36	156	1140	100	1439	"Y869"
0	0	0	23	9	6	"EGFR"	"P00533"	15160	32360	70	5070	6277	5409	86	4966	4966	4997	350	7	21	18	0	200870	3.657	100000.000	100000.000	0.000	0.000	0.000	0.000	0.000	16.610	104	1311	104	1311	32	236	100	1440	"Y869"
-75	0	0	23	1	7	"empty"	"empty"	11170	33020	200	5267	5446	1878	34	5283	5283	5300	469	8	8	1	0	1720949	0.311	100000.000	100000.000	0.000	0.000	0.000	0.000	0.000	16.610	-16	163	-16	163	316	2384	100	1441	"empty"
-75	0	0	23	2	7	"empty"	"empty"	11670	33020	200	5388	5389	417	7	5236	5236	5255	473	9	7	0	0	1702922	0.283	100000.000	100000.000	0.000	0.000	0.000	0.000	0.000	16.610	152	153	152	153	316	2384	100	1442	"empty"
-75	0	0	23	3	7	"empty"	"empty"	12170	33020	200	5334	5314	290	5	5137	5137	5150	334	6	28	3	0	1679237	0.491	100000.000	100000.000	0.000	0.000	0.000	0.000	0.000	16.610	197	177	197	177	316	2384	100	1443	"empty"
-75	0	0	23	4	7	"empty"	"empty"	12670	33020	200	5307	5338	508	9	5116	5116	5155	594	11	9	0	0	1686710	0.308	100000.000	100000.000	0.000	0.000	0.000	0.000	0.000	16.610	191	222	191	222	316	2384	100	1444	"empty"
-75	0	0	23	5	7	"empty"	"empty"	13170	33020	200	5264	5243	339	6	5118	5118	5148	334	6	31	2	0	1656822	0.284	100000.000	100000.000	0.000	0.000	0.000	0.000	0.000	16.610	146	125	146	125	316	2384	100	1445	"empty"
-75	0	0	23	6	7	"empty"	"empty"	13670	33020	200	5236	5219	357	6	5058	5058	5107	624	12	5	0	0	1649181	0.179	100000.000	100000.000	0.000	0.000	0.000	0.000	0.000	16.610	178	161	178	161	316	2384	100	1446	"empty"
0	0	0	23	7	7	"GLQAWPG-pS-AIPQFLG_GLQAWPGEAIPQFLG_80vs20"	"GLQAWPG-pS-AIPQFLG_GLQAWPGEAIPQFLG_80vs20"	14170	33030	90	34254	28329	11337	40	5157	5157	5242	1532	29	92	84	0	1473102	15.070	100000.000	100000.000	0.000	0.000	0.000	0.000	0.000	16.610	29097	23172	29097	23172	52	420	100	1447	"GLQAWPG-pS-AIPQFLG_GLQAWPGEAIPQFLG_80vs20"
0	0	0	23	8	7	"GLQAWPG-pS-AIPQFLG_GLQAWPGEAIPQFLG_80vs20"	"GLQAWPG-pS-AIPQFLG_GLQAWPGEAIPQFLG_80vs20"	14680	33040	90	23400	22512	12175	54	5092	5092	5112	288	5	92	90	0	1170647	60.417	100000.000	100000.000	0.000	0.000	0.000	0.000	0.000	16.610	18308	17420	18308	17420	52	420	100	1448	"GLQAWPG-pS-AIPQFLG_GLQAWPGEAIPQFLG_80vs20"
0	0	0	23	9	7	"GLQAWPG-pS-AIPQFLG_GLQAWPGEAIPQFLG_80vs20"	"GLQAWPG-pS-AIPQFLG_GLQAWPGEAIPQFLG_80vs20"	15180	33050	90	25762	21664	12169	56	5087	5087	5074	442	8	92	86	0	1126537	37.534	100000.000	100000.000	0.000	0.000	0.000	0.000	0.000	16.610	20675	16577	20675	16577	52	420	100	1449	"GLQAWPG-pS-AIPQFLG_GLQAWPGEAIPQFLG_80vs20"
0	0	0	24	1	1	"Bim"	"O43521"	15640	29180	140	5600	6145	1651	26	5317	5317	5562	964	17	31	8	0	958548	0.605	100000.000	100000.000	0.000	0.000	0.000	0.000	0.000	16.610	283	828	283	828	156	1140	100	1450	"S69"
0	0	0	24	2	1	"Bim"	"O43521"	16130	29160	180	5550	6092	1833	30	5232	5232	5466	1399	25	19	6	0	1559433	0.447	100000.000	100000.000	0.000	0.000	0.000	0.000	0.000	16.610	318	860	318	860	256	1924	100	1451	"S69"
0	0	0	24	3	1	"Bim"	"O43521"	16610	29170	100	5710	5975	874	14	5263	5263	5424	899	16	37	12	0	478030	0.613	100000.000	100000.000	0.000	0.000	0.000	0.000	0.000	16.610	447	712	447	712	80	560	100	1452	"S69"
0	0	0	24	4	1	"caspase-8"	"Q14790 "	17120	29180	200	5105	5202	680	13	5169	5169	5330	1501	28	3	0	0	1643863	-0.085	100000.000	100000.000	0.000	0.000	0.000	0.000	0.000	16.610	-64	33	-64	33	316	2384	100	1453	"Y448"
0	0	0	24	5	1	"caspase-8"	"Q14790 "	17630	29190	110	5293	5441	687	12	5211	5211	5280	544	10	12	7	0	435304	0.296	100000.000	100000.000	0.000	0.000	0.000	0.000	0.000	16.610	82	230	82	230	80	656	100	1454	"Y448"
0	0	0	24	6	1	"caspase-8"	"Q14790 "	18130	29180	200	4904	4906	664	13	5142	5142	5229	716	13	4	1	0	1550451	-0.451	100000.000	100000.000	0.000	0.000	0.000	0.000	0.000	16.610	-238	-236	-238	-236	316	2384	100	1455	"Y448"
0	0	0	24	7	1	"Cdc2"	"P06493"	18630	29180	170	6364	6524	1037	15	4886	4886	4990	1060	21	86	14	0	1357087	1.447	100000.000	100000.000	0.000	0.000	0.000	0.000	0.000	16.610	1478	1638	1478	1638	208	1660	100	1456	"T161"
0	0	0	24	8	1	"Cdc2"	"P06493"	19130	29190	170	8192	9076	4520	49	4867	4867	5116	1953	38	92	24	0	1887793	2.028	100000.000	100000.000	0.000	0.000	0.000	0.000	0.000	16.610	3325	4209	3325	4209	208	1660	100	1457	"T161"
0	0	0	24	9	1	"Cdc2"	"P06493"	19630	29190	160	7801	8594	3966	46	4868	4868	5362	3166	59	31	5	0	1787571	1.021	100000.000	100000.000	0.000	0.000	0.000	0.000	0.000	16.610	2933	3726	2933	3726	208	1512	100	1458	"T161"
0	0	0	24	1	2	"FGFR1 "	"P11362"	15630	29800	200	4995	5220	1010	19	5028	5028	5251	1339	25	6	2	0	1649651	-0.023	100000.000	100000.000	0.000	0.000	0.000	0.000	0.000	16.610	-33	192	-33	192	316	2384	100	1459	"Y653"
0	0	0	24	2	2	"FGFR1 "	"P11362"	16130	29810	80	5858	6109	1821	29	5064	5064	5221	1040	19	19	9	0	317646	0.854	100000.000	100000.000	0.000	0.000	0.000	0.000	0.000	16.610	794	1045	794	1045	52	340	100	1460	"Y653"
0	0	0	24	3	2	"FGFR1 "	"P11362"	16630	29830	140	5199	5391	773	14	5144	5144	5253	908	17	12	3	0	841046	0.152	100000.000	100000.000	0.000	0.000	0.000	0.000	0.000	16.610	55	247	55	247	156	1140	100	1461	"Y653"
0	0	0	24	4	2	"GIT2"	"Q14161"	17110	29820	110	5470	5664	593	10	5161	5161	5322	886	16	30	2	0	453119	0.386	100000.000	100000.000	0.000	0.000	0.000	0.000	0.000	16.610	309	503	309	503	80	656	100	1462	"Y492"
0	0	0	24	5	2	"GIT2"	"Q14161"	17600	29820	100	5361	5519	497	9	5235	5235	5320	700	13	22	2	0	441509	0.284	100000.000	100000.000	0.000	0.000	0.000	0.000	0.000	16.610	126	284	126	284	80	560	100	1463	"Y492"
0	0	0	24	6	2	"GIT2"	"Q14161"	18110	29820	200	5081	5386	2473	45	5161	5161	5207	718	13	4	2	0	1702038	0.249	100000.000	100000.000	0.000	0.000	0.000	0.000	0.000	16.610	-80	225	-80	225	316	2384	100	1464	"Y492"
0	0	0	24	7	2	"Grb2"	"P62993"	18610	29820	200	4911	4937	456	9	5098	5098	5239	1321	25	1	0	0	1560192	-0.229	100000.000	100000.000	0.000	0.000	0.000	0.000	0.000	16.610	-187	-161	-187	-161	316	2384	100	1465	"Y7"
0	0	0	24	8	2	"Grb2"	"P62993"	19110	29820	200	4968	5250	1636	31	5081	5081	5352	2453	45	3	1	0	1659073	-0.042	100000.000	100000.000	0.000	0.000	0.000	0.000	0.000	16.610	-113	169	-113	169	316	2384	100	1466	"Y7"
0	0	0	24	9	2	"Grb2"	"P62993"	19610	29830	200	4905	5412	3390	62	4951	4951	5341	3267	61	3	2	0	1710212	0.022	100000.000	100000.000	0.000	0.000	0.000	0.000	0.000	16.610	-46	461	-46	461	316	2384	100	1467	"Y7"
0	0	0	24	1	3	"IKK-gamma "	"Q9Y6K9"	15610	30450	200	4928	4897	697	14	5184	5184	5216	718	13	5	1	0	1547463	-0.444	100000.000	100000.000	0.000	0.000	0.000	0.000	0.000	16.610	-256	-287	-256	-287	316	2384	100	1468	"S43"
0	0	0	24	2	3	"IKK-gamma "	"Q9Y6K9"	16110	30450	200	5023	4926	706	14	5245	5245	5357	880	16	2	0	0	1556590	-0.490	100000.000	100000.000	0.000	0.000	0.000	0.000	0.000	16.610	-222	-319	-222	-319	316	2384	100	1469	"S43"
0	0	0	24	3	3	"IKK-gamma "	"Q9Y6K9"	16590	30470	160	4987	5004	1130	22	5236	5236	5344	764	14	5	3	0	1040749	-0.445	100000.000	100000.000	0.000	0.000	0.000	0.000	0.000	16.610	-249	-232	-249	-232	208	1512	100	1470	"S43"
0	0	0	24	4	3	"IRAK1"	"P51617"	17130	30460	130	5684	5784	760	13	5227	5227	5354	773	14	30	9	0	694046	0.556	100000.000	100000.000	0.000	0.000	0.000	0.000	0.000	16.610	457	557	457	557	120	940	100	1471	"T387"
0	0	0	24	5	3	"IRAK1"	"P51617"	17610	30460	80	6000	6086	672	11	5157	5157	5286	834	15	51	11	0	316460	0.959	100000.000	100000.000	0.000	0.000	0.000	0.000	0.000	16.610	843	929	843	929	52	340	100	1472	"T387"
0	0	0	24	6	3	"IRAK1"	"P51617"	18110	30460	80	6028	6148	1019	16	5232	5232	5322	668	12	61	11	0	319680	1.237	100000.000	100000.000	0.000	0.000	0.000	0.000	0.000	16.610	796	916	796	916	52	340	100	1473	"T387"
0	0	0	24	7	3	"Lck"	"P06239"	18610	30460	70	5522	6020	1448	24	4969	4969	4962	593	11	46	21	0	192650	1.784	100000.000	100000.000	0.000	0.000	0.000	0.000	0.000	16.610	553	1051	553	1051	32	236	100	1474	"Y394"
0	0	0	24	8	3	"Lck"	"P06239"	19120	30470	70	5857	6168	1864	30	4914	4914	5070	830	16	68	3	0	197367	1.323	100000.000	100000.000	0.000	0.000	0.000	0.000	0.000	16.610	943	1254	943	1254	32	236	100	1475	"Y394"
0	0	0	24	9	3	"Lck"	"P06239"	19610	30470	200	4836	5177	1846	35	4768	4768	5149	3228	62	1	0	0	1636089	0.009	100000.000	100000.000	0.000	0.000	0.000	0.000	0.000	16.610	68	409	68	409	316	2384	100	1476	"Y394"
0	0	0	24	1	4	"CDK2"	"P24941"	15630	31110	140	7254	7346	1931	26	4986	4986	5030	469	9	89	88	0	1145931	4.938	100000.000	100000.000	0.000	0.000	0.000	0.000	0.000	16.610	2268	2360	2268	2360	156	1140	100	1477	"T160"
0	0	0	24	2	4	"CDK2"	"P24941"	16120	31110	140	7556	7440	939	12	5027	5027	5081	404	7	93	90	0	1160674	5.839	100000.000	100000.000	0.000	0.000	0.000	0.000	0.000	16.610	2529	2413	2529	2413	156	1140	100	1478	"T160"
0	0	0	24	3	4	"CDK2"	"P24941"	16620	31100	150	7907	8201	1757	21	5193	5193	5337	1135	21	96	75	0	1279373	2.523	100000.000	100000.000	0.000	0.000	0.000	0.000	0.000	16.610	2714	3008	2714	3008	156	1272	100	1479	"T160"
0	0	0	24	4	4	"MDM2"	"Q00987"	17120	31110	200	5080	5230	975	18	5210	5210	5396	1268	23	2	2	0	1652640	-0.131	100000.000	100000.000	0.000	0.000	0.000	0.000	0.000	16.610	-130	20	-130	20	316	2384	100	1480	"S186/8"
0	0	0	24	5	4	"MDM2"	"Q00987"	17620	31110	200	5026	5134	557	10	5144	5144	5291	1022	19	3	0	0	1622291	-0.154	100000.000	100000.000	0.000	0.000	0.000	0.000	0.000	16.610	-118	-10	-118	-10	316	2384	100	1481	"S186/8"
0	0	0	24	6	4	"MDM2"	"Q00987"	18120	31110	200	4807	4916	1049	21	5061	5061	5178	929	17	3	1	0	1553416	-0.282	100000.000	100000.000	0.000	0.000	0.000	0.000	0.000	16.610	-254	-145	-254	-145	316	2384	100	1482	"S186/8"
0	0	0	24	7	4	"NFkB-p65 "	"Q04206"	18620	31110	130	9282	8736	3633	41	4924	4924	5069	1202	23	62	58	0	1048305	3.051	100000.000	100000.000	0.000	0.000	0.000	0.000	0.000	16.610	4358	3812	4358	3812	120	940	100	1483	"S536"
0	0	0	24	8	4	"NFkB-p65 "	"Q04206"	19120	31110	110	11074	10949	3613	32	4875	4875	5040	1438	28	83	81	0	875921	4.109	100000.000	100000.000	0.000	0.000	0.000	0.000	0.000	16.610	6199	6074	6199	6074	80	656	100	1484	"S536"
0	0	0	24	9	4	"NFkB-p65 "	"Q04206"	19620	31130	140	5989	9860	8985	91	4910	4910	5454	4071	74	46	14	1	1538099	1.082	100000.000	100000.000	0.000	0.000	0.000	0.000	0.000	16.610	1079	4950	1079	4950	156	1140	100	1485	"S536"
0	0	0	24	1	5	"PLCG2"	"P16885"	15630	31740	90	6472	6541	885	13	4933	4933	5119	2055	40	23	1	0	340153	0.692	100000.000	100000.000	0.000	0.000	0.000	0.000	0.000	16.610	1539	1608	1539	1608	52	420	100	1486	"Y759"
0	0	0	24	2	5	"PLCG2"	"P16885"	16120	31750	100	6239	6308	1373	21	4872	4872	4934	534	10	76	65	0	504642	2.573	100000.000	100000.000	0.000	0.000	0.000	0.000	0.000	16.610	1367	1436	1367	1436	80	560	100	1487	"Y759"
0	0	0	24	3	5	"PLCG2"	"P16885"	16620	31750	110	6690	6569	1080	16	5057	5057	5136	626	12	80	67	0	525486	2.289	100000.000	100000.000	0.000	0.000	0.000	0.000	0.000	16.610	1633	1512	1633	1512	80	656	100	1488	"Y759"
0	0	0	24	4	5	"pyk2"	"Q14289"	17120	31730	70	5617	5550	346	6	5093	5093	5363	1678	31	0	0	0	177593	0.111	100000.000	100000.000	0.000	0.000	0.000	0.000	0.000	16.610	524	457	524	457	32	236	100	1489	"S213"
0	0	0	24	5	5	"pyk2"	"Q14289"	17610	31740	200	5005	5173	1094	21	4972	4972	5038	862	17	7	3	0	1634550	0.157	100000.000	100000.000	0.000	0.000	0.000	0.000	0.000	16.610	33	201	33	201	316	2384	100	1490	"S213"
0	0	0	24	6	5	"pyk2"	"Q14289"	18110	31740	200	5295	5456	989	18	5131	5131	5242	891	16	8	2	0	1724007	0.240	100000.000	100000.000	0.000	0.000	0.000	0.000	0.000	16.610	164	325	164	325	316	2384	100	1491	"S213"
0	0	0	24	7	5	"SOC3"	"O14543"	18610	31740	200	5019	5167	1150	22	5041	5041	5195	1064	20	3	1	0	1632723	-0.026	100000.000	100000.000	0.000	0.000	0.000	0.000	0.000	16.610	-22	126	-22	126	316	2384	100	1492	"Y221"
0	0	0	24	8	5	"SOC3"	"O14543"	19110	31740	200	5013	5523	2835	51	4924	4924	5298	2814	53	3	2	0	1745315	0.080	100000.000	100000.000	0.000	0.000	0.000	0.000	0.000	16.610	89	599	89	599	316	2384	100	1493	"Y221"
0	0	0	24	9	5	"SOC3"	"O14543"	19610	31740	200	4981	5656	3582	63	4858	4858	5369	3538	65	3	0	0	1787205	0.081	100000.000	100000.000	0.000	0.000	0.000	0.000	0.000	16.610	123	798	123	798	316	2384	100	1494	"Y221"
0	0	0	24	1	6	"STAT4"	"Q14765"	15620	32380	200	4952	5001	431	8	4999	4999	5052	533	10	9	1	0	1580321	-0.096	100000.000	100000.000	0.000	0.000	0.000	0.000	0.000	16.610	-47	2	-47	2	316	2384	100	1495	"Y693"
0	0	0	24	2	6	"STAT4"	"Q14765"	16120	32390	90	5520	5643	508	9	4903	4903	4975	492	9	67	21	0	293461	1.358	100000.000	100000.000	0.000	0.000	0.000	0.000	0.000	16.610	617	740	617	740	52	420	100	1496	"Y693"
0	0	0	24	3	6	"STAT4"	"Q14765"	16610	32400	100	5452	5578	948	16	4996	4996	5121	658	12	28	7	0	446232	0.695	100000.000	100000.000	0.000	0.000	0.000	0.000	0.000	16.610	456	582	456	582	80	560	100	1497	"Y693"
0	0	0	24	4	6	"STMN1"	"P16949"	17100	32390	200	4349	4536	899	19	5043	5043	5261	1456	27	2	1	0	1433333	-0.498	100000.000	100000.000	0.000	0.000	0.000	0.000	0.000	16.610	-694	-507	-694	-507	316	2384	100	1498	"S24"
0	0	0	24	5	6	"STMN1"	"P16949"	17600	32390	200	4561	4685	662	14	5087	5087	5249	1012	19	3	1	0	1480318	-0.557	100000.000	100000.000	0.000	0.000	0.000	0.000	0.000	16.610	-526	-402	-526	-402	316	2384	100	1499	"S24"
0	0	0	24	6	6	"STMN1"	"P16949"	18100	32390	200	4464	4627	864	18	4989	4989	5134	994	19	3	2	0	1462030	-0.510	100000.000	100000.000	0.000	0.000	0.000	0.000	0.000	16.610	-525	-362	-525	-362	316	2384	100	1500	"S24"
0	0	0	24	7	6	"GIT2"	"Q14161"	18580	32400	120	5106	5141	382	7	4889	4889	5072	1490	29	0	0	0	616950	0.046	100000.000	100000.000	0.000	0.000	0.000	0.000	0.000	16.610	217	252	217	252	120	820	100	1501	"Y592"
0	0	0	24	8	6	"GIT2"	"Q14161"	19100	32380	110	5069	5994	4975	82	4919	4919	5169	1716	33	7	2	0	479508	0.481	100000.000	100000.000	0.000	0.000	0.000	0.000	0.000	16.610	150	1075	150	1075	80	656	100	1502	"Y592"
0	0	0	24	9	6	"GIT2"	"Q14161"	19590	32380	200	4871	5370	4501	83	4832	4832	5189	2762	53	2	1	0	1696912	0.066	100000.000	100000.000	0.000	0.000	0.000	0.000	0.000	16.610	39	538	39	538	316	2384	100	1503	"Y592"
-75	0	0	24	1	7	"empty"	"empty"	15630	33020	200	4930	5046	791	15	5196	5196	5280	1150	21	2	0	0	1594450	-0.203	100000.000	100000.000	0.000	0.000	0.000	0.000	0.000	16.610	-266	-150	-266	-150	316	2384	100	1504	"empty"
-75	0	0	24	2	7	"empty"	"empty"	16130	33020	200	5069	5163	946	18	5164	5164	5322	1931	36	1	0	0	1631534	-0.082	100000.000	100000.000	0.000	0.000	0.000	0.000	0.000	16.610	-95	-1	-95	-1	316	2384	100	1505	"empty"
-75	0	0	24	3	7	"empty"	"empty"	16630	33020	200	5031	5100	464	9	5122	5122	5252	1181	22	2	0	0	1611516	-0.129	100000.000	100000.000	0.000	0.000	0.000	0.000	0.000	16.610	-91	-22	-91	-22	316	2384	100	1506	"empty"
-75	0	0	24	4	7	"empty"	"empty"	17130	33020	200	4990	5171	1512	29	5066	5066	5213	991	19	4	1	0	1633941	-0.042	100000.000	100000.000	0.000	0.000	0.000	0.000	0.000	16.610	-76	105	-76	105	316	2384	100	1507	"empty"
-75	0	0	24	5	7	"empty"	"empty"	17630	33020	200	5155	5299	700	13	5178	5178	5318	799	15	6	3	0	1674524	-0.024	100000.000	100000.000	0.000	0.000	0.000	0.000	0.000	16.610	-23	121	-23	121	316	2384	100	1508	"empty"
-75	0	0	24	6	7	"empty"	"empty"	18130	33020	200	5213	5439	1852	34	5124	5124	5294	1271	24	5	1	0	1718664	0.114	100000.000	100000.000	0.000	0.000	0.000	0.000	0.000	16.610	89	315	89	315	316	2384	100	1509	"empty"
0	0	0	24	7	7	"Control-Spot"	"Mouse_IgG"	18610	33030	140	10176	10319	1524	14	4820	4820	5400	2092	38	96	93	0	1609818	2.351	100000.000	100000.000	0.000	0.000	0.000	0.000	0.000	16.610	5356	5499	5356	5499	156	1140	100	1510	"Control-Spot"
0	0	0	24	8	7	"Control-Spot"	"Mouse_IgG"	19110	33030	140	11756	11985	2462	20	4852	4852	5541	2695	48	98	79	0	1869617	2.391	100000.000	100000.000	0.000	0.000	0.000	0.000	0.000	16.610	6904	7133	6904	7133	156	1140	100	1511	"Control-Spot"
0	0	0	24	9	7	"Control-Spot"	"Mouse_IgG"	19610	33040	180	10449	10549	5074	48	4801	4801	5202	2269	43	80	70	0	2700555	2.357	100000.000	100000.000	0.000	0.000	0.000	0.000	0.000	16.610	5648	5748	5648	5748	256	1924	100	1512	"Control-Spot"
0	0	0	25	1	1	"AMPK1"	"Q13131"	2130	33580	100	14793	13589	3896	28	5925	5925	5960	1224	20	87	85	0	1087137	6.233	100000.000	100000.000	0.000	0.000	0.000	0.000	0.000	16.610	8868	7664	8868	7664	80	560	100	1513	"T174/5"
0	0	0	25	2	1	"AMPK1"	"Q13131"	2610	33590	100	13201	11357	4410	38	5687	5687	5742	624	10	76	70	0	908581	8.998	100000.000	100000.000	0.000	0.000	0.000	0.000	0.000	16.610	7514	5670	7514	5670	80	560	100	1514	"T174/5"
0	0	0	25	3	1	"AMPK1"	"Q13131"	3130	33570	90	12686	12047	2808	23	5749	5749	5879	1173	19	90	86	0	626435	5.258	100000.000	100000.000	0.000	0.000	0.000	0.000	0.000	16.610	6937	6298	6937	6298	52	420	100	1515	"T174/5"
0	0	0	25	4	1	"aura"	"O14965"	3630	33570	160	7320	7310	712	9	5912	5912	6032	1649	27	41	0	0	1520514	0.775	100000.000	100000.000	0.000	0.000	0.000	0.000	0.000	16.610	1408	1398	1408	1398	208	1512	100	1516	"T287"
0	0	0	25	5	1	"aura"	"O14965"	4120	33570	160	7126	7348	1634	22	6087	6087	6113	926	15	53	12	0	1528285	1.334	100000.000	100000.000	0.000	0.000	0.000	0.000	0.000	16.610	1039	1261	1039	1261	208	1512	100	1517	"T287"
0	0	0	25	6	1	"aura"	"O14965"	4630	33580	170	7437	7444	648	8	6136	6136	6227	1954	31	14	0	0	1548287	0.623	100000.000	100000.000	0.000	0.000	0.000	0.000	0.000	16.610	1301	1308	1301	1308	208	1660	100	1518	"T287"
0	0	0	25	7	1	"CFTR"	"P13569"	5120	33570	120	6691	6765	686	10	6166	6166	6153	1043	16	30	0	0	811741	0.587	100000.000	100000.000	0.000	0.000	0.000	0.000	0.000	16.610	525	599	525	599	120	820	100	1519	"S737"
0	0	0	25	8	1	"CFTR"	"P13569"	5610	33580	120	6966	6848	558	8	6106	6106	6173	1339	21	12	0	0	821722	0.504	100000.000	100000.000	0.000	0.000	0.000	0.000	0.000	16.610	860	742	860	742	120	820	100	1520	"S737"
0	0	0	25	9	1	"CFTR"	"P13569"	6120	33580	110	7115	7093	647	9	6099	6099	6143	445	7	85	60	0	567437	2.135	100000.000	100000.000	0.000	0.000	0.000	0.000	0.000	16.610	1016	994	1016	994	80	656	100	1521	"S737"
0	0	0	25	1	2	"CREB "	"P16220"	2120	34220	140	16147	13105	5335	40	5884	5884	6026	1285	21	70	67	0	2044361	5.509	100000.000	100000.000	0.000	0.000	0.000	0.000	0.000	16.610	10263	7221	10263	7221	156	1140	100	1522	"S133"
0	0	0	25	2	2	"CREB "	"P16220"	2630	34230	120	16850	15830	3170	20	5749	5749	5824	621	10	95	95	0	1899615	16.113	100000.000	100000.000	0.000	0.000	0.000	0.000	0.000	16.610	11101	10081	11101	10081	120	820	100	1523	"S133"
0	0	0	25	3	2	"CREB "	"P16220"	3130	34220	130	16762	15713	4029	25	5891	5891	6053	1666	27	91	87	0	1885579	5.798	100000.000	100000.000	0.000	0.000	0.000	0.000	0.000	16.610	10871	9822	10871	9822	120	940	100	1524	"S133"
0	0	0	25	4	2	"blank-control__"	"AA"	3620	34230	70	7517	7473	822	10	6053	6053	6073	497	8	84	75	0	239121	2.817	100000.000	100000.000	0.000	0.000	0.000	0.000	0.000	16.610	1464	1420	1464	1420	32	236	100	1525	"blank-control__"
0	0	0	25	5	2	"blank-control__"	"AA"	4120	34220	100	6581	6772	979	14	6324	6324	6397	1218	19	21	2	0	541758	0.308	100000.000	100000.000	0.000	0.000	0.000	0.000	0.000	16.610	257	448	257	448	80	560	100	1526	"blank-control__"
0	0	0	25	6	2	"blank-control__"	"AA"	4620	34210	90	7847	7701	1030	13	6357	6357	6463	1634	25	46	0	0	400441	0.758	100000.000	100000.000	0.000	0.000	0.000	0.000	0.000	16.610	1490	1344	1490	1344	52	420	100	1527	"blank-control__"
0	0	0	25	7	2	"IKK-alpha "	"O15111"	5120	34230	160	9187	8761	1744	19	6213	6213	6268	1209	19	77	62	0	1822325	2.062	100000.000	100000.000	0.000	0.000	0.000	0.000	0.000	16.610	2974	2548	2974	2548	208	1512	100	1528	"S180"
0	0	0	25	8	2	"IKK-alpha "	"O15111"	5620	34220	140	8995	9020	1105	12	6286	6286	6405	1853	28	91	2	0	1407170	1.411	100000.000	100000.000	0.000	0.000	0.000	0.000	0.000	16.610	2709	2734	2709	2734	156	1140	100	1529	"S180"
0	0	0	25	9	2	"IKK-alpha "	"O15111"	6120	34210	140	7991	8307	1601	19	6235	6235	6265	1414	22	76	12	0	1295968	1.444	100000.000	100000.000	0.000	0.000	0.000	0.000	0.000	16.610	1756	2072	1756	2072	156	1140	100	1530	"S180"
0	0	0	25	1	3	"JAK2"	"O60674"	2120	34860	130	14360	13017	3444	26	6389	6389	6416	952	14	86	82	0	1562022	6.934	100000.000	100000.000	0.000	0.000	0.000	0.000	0.000	16.610	7971	6628	7971	6628	120	940	100	1531	"Y119"
0	0	0	25	2	3	"JAK2"	"O60674"	2620	34870	120	13884	12833	2957	23	6179	6179	6351	2868	45	86	76	0	1539996	2.260	100000.000	100000.000	0.000	0.000	0.000	0.000	0.000	16.610	7705	6654	7705	6654	120	820	100	1532	"Y119"
0	0	0	25	3	3	"JAK2"	"O60674"	3120	34860	130	13287	13233	3901	29	6040	6040	6115	1272	20	96	94	0	1587998	5.596	100000.000	100000.000	0.000	0.000	0.000	0.000	0.000	16.610	7247	7193	7247	7193	120	940	100	1533	"Y119"
0	0	0	25	4	3	"K8"	"P05787"	3620	34860	140	6658	6642	599	9	6035	6035	6047	1114	18	15	0	0	1036185	0.534	100000.000	100000.000	0.000	0.000	0.000	0.000	0.000	16.610	623	607	623	607	156	1140	100	1534	"Y267"
0	0	0	25	5	3	"K8"	"P05787"	4120	34880	110	6808	6876	805	11	6049	6049	6050	475	7	71	28	0	550114	1.739	100000.000	100000.000	0.000	0.000	0.000	0.000	0.000	16.610	759	827	759	827	80	656	100	1535	"Y267"
0	0	0	25	6	3	"K8"	"P05787"	4620	34870	130	6983	6989	734	10	6183	6183	6401	2340	36	1	0	0	838640	0.251	100000.000	100000.000	0.000	0.000	0.000	0.000	0.000	16.610	800	806	800	806	120	940	100	1536	"Y267"
0	0	0	25	7	3	"blank-control__"	"AA"	5110	34860	200	6060	6174	639	10	6195	6195	6304	1348	21	3	0	0	1950983	-0.096	100000.000	100000.000	0.000	0.000	0.000	0.000	0.000	16.610	-135	-21	-135	-21	316	2384	100	1537	"blank-control__"
0	0	0	25	8	3	"blank-control__"	"AA"	5610	34860	200	6081	6226	934	15	6174	6174	6232	878	14	3	2	0	1967526	-0.007	100000.000	100000.000	0.000	0.000	0.000	0.000	0.000	16.610	-93	52	-93	52	316	2384	100	1538	"blank-control__"
0	0	0	25	9	3	"blank-control__"	"AA"	6110	34860	200	6059	6074	566	9	6146	6146	6272	1730	27	0	0	0	1919521	-0.114	100000.000	100000.000	0.000	0.000	0.000	0.000	0.000	16.610	-87	-72	-87	-72	316	2384	100	1539	"blank-control__"
0	0	0	25	1	4	"Mnk1"	"Q9BUB5"	2090	35530	90	13222	12816	2493	19	5903	5903	5908	493	8	94	94	0	666425	14.012	100000.000	100000.000	0.000	0.000	0.000	0.000	0.000	16.610	7319	6913	7319	6913	52	420	100	1540	"T255"
0	0	0	25	2	4	"Mnk1"	"Q9BUB5"	2600	35530	80	11505	11934	5484	45	5595	5595	5858	3134	53	80	38	0	620544	1.939	100000.000	100000.000	0.000	0.000	0.000	0.000	0.000	16.610	5910	6339	5910	6339	52	340	100	1541	"T255"
0	0	0	25	3	4	"Mnk1"	"Q9BUB5"	3100	35510	70	11590	11753	2026	17	5726	5726	5765	443	7	100	100	0	376085	13.517	100000.000	100000.000	0.000	0.000	0.000	0.000	0.000	16.610	5864	6027	5864	6027	32	236	100	1542	"T255"
0	0	0	25	4	4	"NFkB-p100 "	"Q00653"	3610	35510	90	8085	8029	1035	12	5986	5986	5958	488	8	96	84	0	417517	4.244	100000.000	100000.000	0.000	0.000	0.000	0.000	0.000	16.610	2099	2043	2099	2043	52	420	100	1543	"S108"
0	0	0	25	5	4	"NFkB-p100 "	"Q00653"	4100	35510	160	6507	6723	1093	16	6058	6058	6140	1165	18	23	11	0	1398327	0.500	100000.000	100000.000	0.000	0.000	0.000	0.000	0.000	16.610	449	665	449	665	208	1512	100	1544	"S108"
0	0	0	25	6	4	"NFkB-p100 "	"Q00653"	4610	35510	100	7506	7508	1145	15	6112	6112	6116	663	10	68	51	0	600670	2.100	100000.000	100000.000	0.000	0.000	0.000	0.000	0.000	16.610	1394	1396	1394	1396	80	560	100	1545	"S108"
0	0	0	25	7	4	"PIK3R1 "	"P27986"	5100	35510	110	6859	7010	784	11	6149	6149	6137	543	8	71	26	0	560777	1.608	100000.000	100000.000	0.000	0.000	0.000	0.000	0.000	16.610	710	861	710	861	80	656	100	1546	"Y556"
0	0	0	25	8	4	"PIK3R1 "	"P27986"	5610	35530	130	6623	6571	598	9	6062	6062	6057	363	5	60	36	0	788494	1.416	100000.000	100000.000	0.000	0.000	0.000	0.000	0.000	16.610	561	509	561	509	120	940	100	1547	"Y556"
0	0	0	25	9	4	"PIK3R1 "	"P27986"	6100	35520	130	6540	6632	618	9	6036	6036	6029	409	6	57	30	0	795820	1.474	100000.000	100000.000	0.000	0.000	0.000	0.000	0.000	16.610	504	596	504	596	120	940	100	1548	"Y556"
0	0	0	25	1	5	"blank-control__"	"AA"	2100	36150	200	6017	6142	744	12	6095	6095	6210	1282	20	4	1	0	1940934	-0.053	100000.000	100000.000	0.000	0.000	0.000	0.000	0.000	16.610	-78	47	-78	47	316	2384	100	1549	"blank-control__"
0	0	0	25	2	5	"blank-control__"	"AA"	2600	36150	200	5894	5948	469	7	5976	5976	6093	1567	25	0	0	0	1879540	-0.093	100000.000	100000.000	0.000	0.000	0.000	0.000	0.000	16.610	-82	-28	-82	-28	316	2384	100	1550	"blank-control__"
0	0	0	25	3	5	"blank-control__"	"AA"	3100	36150	200	5769	5853	725	12	5852	5852	5945	1184	19	2	0	0	1849538	-0.078	100000.000	100000.000	0.000	0.000	0.000	0.000	0.000	16.610	-83	1	-83	1	316	2384	100	1551	"blank-control__"
0	0	0	25	4	5	"Rack1"	"P63244"	3610	36160	70	6820	6828	420	6	5816	5816	5847	499	8	87	53	0	218498	1.966	100000.000	100000.000	0.000	0.000	0.000	0.000	0.000	16.610	1004	1012	1004	1012	32	236	100	1552	"y52"
0	0	0	25	5	5	"Rack1"	"P63244"	4100	36140	100	6502	6553	719	10	5977	5977	6009	812	13	37	8	0	524218	0.670	100000.000	100000.000	0.000	0.000	0.000	0.000	0.000	16.610	525	576	525	576	80	560	100	1553	"y52"
0	0	0	25	6	5	"Rack1"	"P63244"	4610	36150	80	6851	6955	747	10	6171	6171	6154	521	8	57	40	0	361676	1.537	100000.000	100000.000	0.000	0.000	0.000	0.000	0.000	16.610	680	784	680	784	52	340	100	1554	"y52"
0	0	0	25	7	5	"Shc1"	"P29353"	5100	36140	140	6464	7393	2123	28	6295	6295	6386	2388	37	24	12	0	1153256	0.422	100000.000	100000.000	0.000	0.000	0.000	0.000	0.000	16.610	169	1098	169	1098	156	1140	100	1555	"Y349"
0	0	0	25	8	5	"Shc1"	"P29353"	5610	36150	140	6256	6954	1669	24	6187	6187	6171	447	7	27	23	0	1084795	1.752	100000.000	100000.000	0.000	0.000	0.000	0.000	0.000	16.610	69	767	69	767	156	1140	100	1556	"Y349"
0	0	0	25	9	5	"Shc1"	"P29353"	6110	36150	70	9460	9378	1318	14	6029	6029	6283	2663	42	90	3	0	300084	1.162	100000.000	100000.000	0.000	0.000	0.000	0.000	0.000	16.610	3431	3349	3431	3349	32	236	100	1557	"Y349"
0	0	0	25	1	6	"Smad6"	"O43541"	2110	36800	80	7024	7663	1559	20	5851	5851	5938	719	12	82	38	0	398485	2.399	100000.000	100000.000	0.000	0.000	0.000	0.000	0.000	16.610	1173	1812	1173	1812	52	340	100	1558	"S435"
0	0	0	25	2	6	"Smad6"	"O43541"	2620	36810	110	6569	6756	1270	18	5674	5674	5817	1944	33	8	3	0	540494	0.483	100000.000	100000.000	0.000	0.000	0.000	0.000	0.000	16.610	895	1082	895	1082	80	656	100	1559	"S435"
0	0	0	25	3	6	"Smad6"	"O43541"	3110	36780	90	6561	6482	452	6	5550	5550	5709	1128	19	40	0	0	337040	0.685	100000.000	100000.000	0.000	0.000	0.000	0.000	0.000	16.610	1011	932	1011	932	52	420	100	1560	"S435"
0	0	0	25	4	6	"TGFBR1"	"P36897"	3610	36780	200	5652	5707	565	9	5915	5915	5918	733	12	3	1	0	1803561	-0.288	100000.000	100000.000	0.000	0.000	0.000	0.000	0.000	16.610	-263	-208	-263	-208	316	2384	100	1561	"T200"
0	0	0	25	5	6	"TGFBR1"	"P36897"	4110	36790	120	6054	6168	1045	16	6068	6068	6052	644	10	12	3	0	740215	0.180	100000.000	100000.000	0.000	0.000	0.000	0.000	0.000	16.610	-14	100	-14	100	120	820	100	1562	"T200"
0	0	0	25	6	6	"TGFBR1"	"P36897"	4610	36790	200	5958	5893	712	12	6089	6089	6106	857	14	1	0	0	1862263	-0.249	100000.000	100000.000	0.000	0.000	0.000	0.000	0.000	16.610	-131	-196	-131	-196	316	2384	100	1563	"T200"
0	0	0	25	7	6	"TrKA"	"P04629"	5110	36800	140	15482	14503	3297	22	6077	6077	6071	575	9	92	91	0	2262486	14.664	100000.000	100000.000	0.000	0.000	0.000	0.000	0.000	16.610	9405	8426	9405	8426	156	1140	100	1564	"Y757"
0	0	0	25	8	6	"TrKA"	"P04629"	5610	36800	150	15388	14796	2725	18	6133	6133	6141	515	8	95	95	0	2308098	16.806	100000.000	100000.000	0.000	0.000	0.000	0.000	0.000	16.610	9255	8663	9255	8663	156	1272	100	1565	"Y757"
0	0	0	25	9	6	"TrKA"	"P04629"	6100	36790	150	14598	14182	2918	20	6044	6044	6195	1922	31	94	92	0	2212428	4.156	100000.000	100000.000	0.000	0.000	0.000	0.000	0.000	16.610	8554	8138	8554	8138	156	1272	100	1566	"Y757"
-75	0	0	25	1	7	"empty"	"empty"	2120	37430	200	6365	6330	721	11	6346	6346	6366	1030	16	3	1	0	2000190	-0.035	100000.000	100000.000	0.000	0.000	0.000	0.000	0.000	16.610	19	-16	19	-16	316	2384	100	1567	"empty"
-75	0	0	25	2	7	"empty"	"empty"	2620	37430	200	6266	6181	517	8	6297	6297	6294	928	14	1	0	0	1953168	-0.122	100000.000	100000.000	0.000	0.000	0.000	0.000	0.000	16.610	-31	-116	-31	-116	316	2384	100	1568	"empty"
-75	0	0	25	3	7	"empty"	"empty"	3120	37430	200	6103	6032	499	8	6084	6084	6090	962	15	0	0	0	1906075	-0.060	100000.000	100000.000	0.000	0.000	0.000	0.000	0.000	16.610	19	-52	19	-52	316	2384	100	1569	"empty"
-75	0	0	25	4	7	"empty"	"empty"	3620	37430	200	5795	5794	487	8	5905	5905	5929	602	10	2	0	0	1831001	-0.224	100000.000	100000.000	0.000	0.000	0.000	0.000	0.000	16.610	-110	-111	-110	-111	316	2384	100	1570	"empty"
-75	0	0	25	5	7	"empty"	"empty"	4120	37430	200	5905	5917	423	7	5908	5908	5920	463	7	13	1	0	1869864	-0.006	100000.000	100000.000	0.000	0.000	0.000	0.000	0.000	16.610	-3	9	-3	9	316	2384	100	1571	"empty"
-75	0	0	25	6	7	"empty"	"empty"	4620	37430	200	5835	5943	706	11	5839	5839	5882	447	7	19	3	0	1877967	0.136	100000.000	100000.000	0.000	0.000	0.000	0.000	0.000	16.610	-4	104	-4	104	316	2384	100	1572	"empty"
-75	0	0	25	7	7	"empty"	"empty"	5120	37430	200	5796	5866	401	6	5831	5831	5892	578	9	10	0	0	1853603	-0.045	100000.000	100000.000	0.000	0.000	0.000	0.000	0.000	16.610	-35	35	-35	35	316	2384	100	1573	"empty"
-75	0	0	25	8	7	"empty"	"empty"	5620	37430	200	5858	5922	497	8	5779	5779	5817	546	9	14	2	0	1871505	0.192	100000.000	100000.000	0.000	0.000	0.000	0.000	0.000	16.610	79	143	79	143	316	2384	100	1574	"empty"
-75	0	0	25	9	7	"empty"	"empty"	6120	37430	200	5840	5933	1102	18	5727	5727	5775	772	13	3	1	0	1874848	0.205	100000.000	100000.000	0.000	0.000	0.000	0.000	0.000	16.610	113	206	113	206	316	2384	100	1575	"empty"
0	0	0	26	1	1	"PPP2CA "	"P67775"	6640	33650	90	7007	7081	928	13	6069	6069	6112	1582	25	15	1	0	368230	0.613	100000.000	100000.000	0.000	0.000	0.000	0.000	0.000	16.610	938	1012	938	1012	52	420	100	1576	"T304"
0	0	0	26	2	1	"PPP2CA "	"P67775"	7140	33630	70	6429	6391	581	9	5958	5958	5825	479	8	50	28	0	204506	1.182	100000.000	100000.000	0.000	0.000	0.000	0.000	0.000	16.610	471	433	471	433	32	236	100	1577	"T304"
0	0	0	26	3	1	"PPP2CA "	"P67775"	7640	33640	70	6376	6419	438	6	5567	5567	5617	544	9	75	37	0	205394	1.474	100000.000	100000.000	0.000	0.000	0.000	0.000	0.000	16.610	809	852	809	852	32	236	100	1578	"T304"
0	0	0	26	4	1	"Rab4"	"P20338"	8140	33650	90	10939	11071	3544	32	5431	5431	5458	490	8	100	96	0	575715	11.455	100000.000	100000.000	0.000	0.000	0.000	0.000	0.000	16.610	5508	5640	5508	5640	52	420	100	1579	"S199"
0	0	0	26	5	1	"Rab4"	"P20338"	8640	33670	100	9698	9192	4719	51	5363	5363	5410	661	12	70	62	0	735380	5.722	100000.000	100000.000	0.000	0.000	0.000	0.000	0.000	16.610	4335	3829	4335	3829	80	560	100	1580	"S199"
0	0	0	26	6	1	"Rab4"	"P20338"	9140	33660	80	10006	9325	1889	20	5298	5298	5309	403	7	92	86	0	484883	9.965	100000.000	100000.000	0.000	0.000	0.000	0.000	0.000	16.610	4708	4027	4708	4027	52	340	100	1581	"S199"
0	0	0	26	7	1	"STAT1 "	"P42224"	9640	33660	90	6397	6454	663	10	5222	5222	5286	358	6	90	73	0	335613	3.263	100000.000	100000.000	0.000	0.000	0.000	0.000	0.000	16.610	1175	1232	1175	1232	52	420	100	1582	"S727"
0	0	0	26	8	1	"STAT1 "	"P42224"	10140	33660	90	6393	6481	1022	15	5308	5308	5303	421	7	78	63	0	337011	2.798	100000.000	100000.000	0.000	0.000	0.000	0.000	0.000	16.610	1085	1173	1085	1173	52	420	100	1583	"S727"
0	0	0	26	9	1	"STAT1 "	"P42224"	10630	33660	90	6549	6406	761	11	5292	5292	5246	405	7	80	69	0	333128	2.864	100000.000	100000.000	0.000	0.000	0.000	0.000	0.000	16.610	1257	1114	1257	1114	52	420	100	1584	"S727"
0	0	0	26	1	2	"STAT4 "	"Q14765"	6640	34290	180	9413	9188	1447	15	6033	6033	6031	744	12	91	91	0	2352249	4.243	100000.000	100000.000	0.000	0.000	0.000	0.000	0.000	16.610	3380	3155	3380	3155	256	1924	100	1585	"S722"
0	0	0	26	2	2	"STAT4 "	"Q14765"	7140	34290	180	8569	8656	2126	24	5888	5888	5839	519	8	93	93	0	2216053	5.428	100000.000	100000.000	0.000	0.000	0.000	0.000	0.000	16.610	2681	2768	2681	2768	256	1924	100	1586	"S722"
0	0	0	26	3	2	"STAT4 "	"Q14765"	7640	34300	170	8118	8330	2315	27	5637	5637	5610	1046	18	97	67	0	1732688	2.600	100000.000	100000.000	0.000	0.000	0.000	0.000	0.000	16.610	2481	2693	2481	2693	208	1660	100	1587	"S722"
0	0	0	26	4	2	"STMN1"	"P16949"	8130	34290	200	5124	5237	946	18	5445	5445	5445	980	17	1	0	0	1654928	-0.212	100000.000	100000.000	0.000	0.000	0.000	0.000	0.000	16.610	-321	-208	-321	-208	316	2384	100	1588	"S37"
0	0	0	26	5	2	"STMN1"	"P16949"	8630	34290	200	5130	5097	430	8	5325	5325	5356	688	12	1	0	0	1610669	-0.376	100000.000	100000.000	0.000	0.000	0.000	0.000	0.000	16.610	-195	-228	-195	-228	316	2384	100	1589	"S37"
0	0	0	26	6	2	"STMN1"	"P16949"	9130	34300	200	5146	5543	4092	73	5264	5264	5302	379	7	6	3	0	1751667	0.636	100000.000	100000.000	0.000	0.000	0.000	0.000	0.000	16.610	-118	279	-118	279	316	2384	100	1590	"S37"
0	0	0	26	7	2	"ACC1"	"Q13085 "	9640	34300	80	6398	6217	875	14	5140	5140	5188	320	6	78	59	0	323274	3.216	100000.000	100000.000	0.000	0.000	0.000	0.000	0.000	16.610	1258	1077	1258	1077	52	340	100	1591	"S1263"
0	0	0	26	8	2	"ACC1"	"Q13085 "	10140	34300	80	6324	6351	1014	15	5171	5171	5210	386	7	75	61	0	330241	2.956	100000.000	100000.000	0.000	0.000	0.000	0.000	0.000	16.610	1153	1180	1153	1180	52	340	100	1592	"S1263"
0	0	0	26	9	2	"ACC1"	"Q13085 "	10640	34310	70	6935	6960	756	10	5304	5304	5395	1940	35	37	0	0	222709	0.807	100000.000	100000.000	0.000	0.000	0.000	0.000	0.000	16.610	1631	1656	1631	1656	32	236	100	1593	"S1263"
0	0	0	26	1	3	"TRAF6"	"Q9Y4K3"	6620	34930	200	5857	5898	702	11	5944	5944	5950	472	7	6	0	0	1863897	-0.110	100000.000	100000.000	0.000	0.000	0.000	0.000	0.000	16.610	-87	-46	-87	-46	316	2384	100	1594	"Y353"
0	0	0	26	2	3	"TRAF6"	"Q9Y4K3"	7130	34940	90	6345	6290	375	5	5800	5800	5799	799	13	11	0	0	327057	0.615	100000.000	100000.000	0.000	0.000	0.000	0.000	0.000	16.610	545	490	545	490	52	420	100	1595	"Y353"
0	0	0	26	3	3	"TRAF6"	"Q9Y4K3"	7630	34930	120	5978	5982	325	5	5698	5698	5660	818	14	5	0	0	717823	0.394	100000.000	100000.000	0.000	0.000	0.000	0.000	0.000	16.610	280	284	280	284	120	820	100	1596	"Y353"
0	0	0	26	4	3	"BLNK"	"Q8WV28"	8130	34940	70	9770	9345	1428	15	5685	5685	5675	435	7	90	90	0	299026	8.437	100000.000	100000.000	0.000	0.000	0.000	0.000	0.000	16.610	4085	3660	4085	3660	32	236	100	1597	"Y72"
0	0	0	26	5	3	"BLNK"	"Q8WV28"	8640	34940	70	9873	8832	1814	20	5712	5712	5738	432	7	87	81	0	282616	7.162	100000.000	100000.000	0.000	0.000	0.000	0.000	0.000	16.610	4161	3120	4161	3120	32	236	100	1598	"Y72"
0	0	0	26	6	3	"BLNK"	"Q8WV28"	9130	34960	130	5778	6863	1868	27	5460	5460	5463	404	7	46	33	0	823540	3.465	100000.000	100000.000	0.000	0.000	0.000	0.000	0.000	16.610	318	1403	318	1403	120	940	100	1599	"Y72"
0	0	0	26	7	3	"CD19"	"P15391"	9640	34950	70	7245	7080	755	10	5561	5561	5526	335	6	84	84	0	226547	4.639	100000.000	100000.000	0.000	0.000	0.000	0.000	0.000	16.610	1684	1519	1684	1519	32	236	100	1600	"Y531"
0	0	0	26	8	3	"CD19"	"P15391"	10130	34960	80	7009	6743	745	11	5399	5399	5502	1064	19	69	9	0	350631	1.166	100000.000	100000.000	0.000	0.000	0.000	0.000	0.000	16.610	1610	1344	1610	1344	52	340	100	1601	"Y531"
0	0	0	26	9	3	"CD19"	"P15391"	10640	34960	70	6945	6817	401	5	5365	5365	5334	350	6	100	90	0	218143	4.237	100000.000	100000.000	0.000	0.000	0.000	0.000	0.000	16.610	1580	1452	1580	1452	32	236	100	1602	"Y531"
0	0	0	26	1	4	"p300"	"Q09472"	6630	35570	200	5913	5875	529	9	5858	5858	5871	413	7	21	2	0	1856421	0.010	100000.000	100000.000	0.000	0.000	0.000	0.000	0.000	16.610	55	17	55	17	316	2384	100	1603	"S2279"
0	0	0	26	2	4	"p300"	"Q09472"	7130	35570	200	5561	5603	749	13	5641	5641	5626	456	8	14	4	0	1770456	-0.050	100000.000	100000.000	0.000	0.000	0.000	0.000	0.000	16.610	-80	-38	-80	-38	316	2384	100	1604	"S2279"
0	0	0	26	3	4	"p300"	"Q09472"	7630	35580	200	5567	5463	609	11	5650	5650	5618	816	14	0	0	0	1726300	-0.190	100000.000	100000.000	0.000	0.000	0.000	0.000	0.000	16.610	-83	-187	-83	-187	316	2384	100	1605	"S2279"
0	0	0	26	4	4	"fyn"	"P06241"	8130	35580	200	5576	5527	469	8	5579	5579	5523	734	13	2	0	0	1746552	0.005	100000.000	100000.000	0.000	0.000	0.000	0.000	0.000	16.610	-3	-52	-3	-52	316	2384	100	1606	"Y420"
0	0	0	26	5	4	"fyn"	"P06241"	8630	35580	200	5306	5362	368	6	5439	5439	5504	1408	25	0	0	0	1694435	-0.101	100000.000	100000.000	0.000	0.000	0.000	0.000	0.000	16.610	-133	-77	-133	-77	316	2384	100	1607	"Y420"
0	0	0	26	6	4	"fyn"	"P06241"	9130	35580	200	5235	5280	328	6	5414	5414	5430	502	9	4	0	0	1668500	-0.299	100000.000	100000.000	0.000	0.000	0.000	0.000	0.000	16.610	-179	-134	-179	-134	316	2384	100	1608	"Y420"
0	0	0	26	7	4	"HSP27"	"P04792"	9630	35600	110	7880	7724	921	11	5402	5402	5381	357	6	96	95	0	617883	6.563	100000.000	100000.000	0.000	0.000	0.000	0.000	0.000	16.610	2478	2322	2478	2322	80	656	100	1609	"S78"
0	0	0	26	8	4	"HSP27"	"P04792"	10140	35590	110	7446	7638	957	12	5395	5395	5345	783	14	93	85	0	611067	2.928	100000.000	100000.000	0.000	0.000	0.000	0.000	0.000	16.610	2051	2243	2051	2243	80	656	100	1610	"S78"
0	0	0	26	9	4	"HSP27"	"P04792"	10630	35600	100	7656	7501	768	10	5352	5352	5323	589	11	96	92	0	600088	3.698	100000.000	100000.000	0.000	0.000	0.000	0.000	0.000	16.610	2304	2149	2304	2149	80	560	100	1611	"S78"
0	0	0	26	1	5	"IL-8R B "	"P25025"	6630	36220	200	5984	6013	427	7	5931	5931	5939	1249	21	1	0	0	1900087	0.059	100000.000	100000.000	0.000	0.000	0.000	0.000	0.000	16.610	53	82	53	82	316	2384	100	1612	"S352"
0	0	0	26	2	5	"IL-8R B "	"P25025"	7130	36220	200	5761	5718	449	7	5725	5725	5772	1559	27	0	0	0	1806917	-0.035	100000.000	100000.000	0.000	0.000	0.000	0.000	0.000	16.610	36	-7	36	-7	316	2384	100	1613	"S352"
0	0	0	26	3	5	"IL-8R B "	"P25025"	7630	36230	90	5966	6029	1081	17	5663	5663	5581	548	9	34	3	0	313505	0.818	100000.000	100000.000	0.000	0.000	0.000	0.000	0.000	16.610	303	366	303	366	52	420	100	1614	"S352"
0	0	0	26	4	5	"IRF-3 "	"Q14653"	8130	36240	100	6226	6182	678	10	5265	5265	5383	839	15	53	13	0	494544	0.952	100000.000	100000.000	0.000	0.000	0.000	0.000	0.000	16.610	961	917	961	917	80	560	100	1615	"S385"
0	0	0	26	5	5	"IRF-3 "	"Q14653"	8640	36240	100	6017	5978	451	7	5209	5209	5249	339	6	85	62	0	478262	2.150	100000.000	100000.000	0.000	0.000	0.000	0.000	0.000	16.610	808	769	808	769	80	560	100	1616	"S385"
0	0	0	26	6	5	"IRF-3 "	"Q14653"	9140	36240	100	6059	6049	349	5	5167	5167	5190	490	9	88	38	0	483923	1.753	100000.000	100000.000	0.000	0.000	0.000	0.000	0.000	16.610	892	882	892	882	80	560	100	1617	"S385"
0	0	0	26	7	5	"LSD1"	"O60341"	9640	36240	80	9911	9849	4373	44	5119	5119	5173	330	6	88	88	0	512143	14.170	100000.000	100000.000	0.000	0.000	0.000	0.000	0.000	16.610	4792	4730	4792	4730	52	340	100	1618	"S131"
0	0	0	26	8	5	"LSD1"	"O60341"	10140	36240	80	10000	9986	1775	17	5197	5197	5232	447	8	96	94	0	519281	10.635	100000.000	100000.000	0.000	0.000	0.000	0.000	0.000	16.610	4803	4789	4803	4789	52	340	100	1619	"S131"
0	0	0	26	9	5	"LSD1"	"O60341"	10630	36240	70	10626	10753	1242	11	5233	5233	5288	550	10	100	100	0	344084	9.936	100000.000	100000.000	0.000	0.000	0.000	0.000	0.000	16.610	5393	5520	5393	5520	32	236	100	1620	"S131"
0	0	0	26	1	6	"MAPKAPK5"	"Q8IW41"	6630	36860	80	14600	13381	3042	22	5834	5834	5874	865	14	90	88	0	695796	8.679	100000.000	100000.000	0.000	0.000	0.000	0.000	0.000	16.610	8766	7547	8766	7547	52	340	100	1621	"T182"
0	0	0	26	2	6	"MAPKAPK5"	"Q8IW41"	7130	36860	80	12595	11877	3210	27	5621	5621	5578	463	8	84	84	0	617604	13.605	100000.000	100000.000	0.000	0.000	0.000	0.000	0.000	16.610	6974	6256	6974	6256	52	340	100	1622	"T182"
0	0	0	26	3	6	"MAPKAPK5"	"Q8IW41"	7630	36870	100	11768	10582	3618	34	5587	5587	5531	549	9	77	73	0	846539	9.200	100000.000	100000.000	0.000	0.000	0.000	0.000	0.000	16.610	6181	4995	6181	4995	80	560	100	1623	"T182"
0	0	0	26	4	6	"P27kip1"	"P46527"	8130	36850	200	5463	5449	443	8	5405	5405	5389	492	9	12	3	0	1721760	0.122	100000.000	100000.000	0.000	0.000	0.000	0.000	0.000	16.610	58	44	58	44	316	2384	100	1624	"T157"
0	0	0	26	5	6	"P27kip1"	"P46527"	8630	36840	70	6086	6085	347	5	5384	5384	5477	956	17	25	0	0	194734	0.636	100000.000	100000.000	0.000	0.000	0.000	0.000	0.000	16.610	702	701	702	701	32	236	100	1625	"T157"
0	0	0	26	6	6	"P27kip1"	"P46527"	9110	36850	80	5795	5807	398	6	5254	5254	5277	327	6	71	38	0	301949	1.621	100000.000	100000.000	0.000	0.000	0.000	0.000	0.000	16.610	541	553	541	553	52	340	100	1626	"T157"
0	0	0	26	7	6	"p67phox"	"P19878"	9620	36860	200	5101	5109	400	7	5199	5199	5266	1027	19	0	0	0	1614563	-0.153	100000.000	100000.000	0.000	0.000	0.000	0.000	0.000	16.610	-98	-90	-98	-90	316	2384	100	1627	"T233"
0	0	0	26	8	6	"p67phox"	"P19878"	10120	36860	200	5137	5178	670	12	5218	5218	5220	527	10	9	0	0	1636365	-0.080	100000.000	100000.000	0.000	0.000	0.000	0.000	0.000	16.610	-81	-40	-81	-40	316	2384	100	1628	"T233"
0	0	0	26	9	6	"p67phox"	"P19878"	10620	36860	200	5027	5130	783	15	5261	5261	5246	458	8	6	1	0	1621139	-0.253	100000.000	100000.000	0.000	0.000	0.000	0.000	0.000	16.610	-234	-131	-234	-131	316	2384	100	1629	"T233"
-75	0	0	26	1	7	"empty"	"empty"	6610	37500	200	5601	5657	535	9	5625	5625	5644	374	6	7	2	0	1787537	0.035	100000.000	100000.000	0.000	0.000	0.000	0.000	0.000	16.610	-24	32	-24	32	316	2384	100	1630	"empty"
-75	0	0	26	2	7	"empty"	"empty"	7110	37500	200	5631	5663	364	6	5633	5633	5650	699	12	2	0	0	1789626	0.019	100000.000	100000.000	0.000	0.000	0.000	0.000	0.000	16.610	-2	30	-2	30	316	2384	100	1631	"empty"
-75	0	0	26	3	7	"empty"	"empty"	7610	37500	200	5694	5675	318	5	5699	5699	5755	1154	20	0	0	0	1793212	-0.069	100000.000	100000.000	0.000	0.000	0.000	0.000	0.000	16.610	-5	-24	-5	-24	316	2384	100	1632	"empty"
-75	0	0	26	4	7	"empty"	"empty"	8110	37500	200	5699	5704	578	10	5655	5655	5696	1073	18	2	0	0	1802369	0.007	100000.000	100000.000	0.000	0.000	0.000	0.000	0.000	16.610	44	49	44	49	316	2384	100	1633	"empty"
-75	0	0	26	5	7	"empty"	"empty"	8610	37500	200	5629	5619	220	3	5586	5586	5564	874	15	0	0	0	1775569	0.063	100000.000	100000.000	0.000	0.000	0.000	0.000	0.000	16.610	43	33	43	33	316	2384	100	1634	"empty"
-75	0	0	26	6	7	"empty"	"empty"	9110	37500	200	5603	5589	291	5	5566	5566	5628	1520	27	0	0	0	1766083	-0.026	100000.000	100000.000	0.000	0.000	0.000	0.000	0.000	16.610	37	23	37	23	316	2384	100	1635	"empty"
-75	0	0	26	7	7	"empty"	"empty"	9610	37500	200	5536	5520	288	5	5468	5468	5446	342	6	10	0	0	1744408	0.216	100000.000	100000.000	0.000	0.000	0.000	0.000	0.000	16.610	68	52	68	52	316	2384	100	1636	"empty"
-75	0	0	26	8	7	"empty"	"empty"	10110	37500	200	5413	5408	304	5	5406	5406	5415	1071	19	0	0	0	1708972	-0.007	100000.000	100000.000	0.000	0.000	0.000	0.000	0.000	16.610	7	2	7	2	316	2384	100	1637	"empty"
-75	0	0	26	9	7	"empty"	"empty"	10610	37500	200	5345	5345	300	5	5340	5340	5353	774	14	1	0	0	1689135	-0.010	100000.000	100000.000	0.000	0.000	0.000	0.000	0.000	16.610	5	5	5	5	316	2384	100	1638	"empty"
0	0	0	27	1	1	"Jak2 "	"O60674"	11120	33650	140	13968	13216	2873	21	5278	5278	5273	369	6	94	91	0	2061732	21.526	100000.000	100000.000	0.000	0.000	0.000	0.000	0.000	16.610	8690	7938	8690	7938	156	1140	100	1639	"Y221"
0	0	0	27	2	1	"Jak2 "	"O60674"	11620	33650	150	14436	13575	2707	19	5316	5316	5308	300	5	97	95	0	2117664	27.557	100000.000	100000.000	0.000	0.000	0.000	0.000	0.000	16.610	9120	8259	9120	8259	156	1272	100	1640	"Y221"
0	0	0	27	3	1	"Jak2 "	"O60674"	12120	33650	150	15425	14980	2684	17	5311	5311	5319	406	7	99	97	0	2336863	23.796	100000.000	100000.000	0.000	0.000	0.000	0.000	0.000	16.610	10114	9669	10114	9669	156	1272	100	1641	"Y221"
0	0	0	27	4	1	"K8"	"P05787"	12620	33650	200	4976	4999	358	7	5260	5260	5274	507	9	2	0	0	1579687	-0.542	100000.000	100000.000	0.000	0.000	0.000	0.000	0.000	16.610	-284	-261	-284	-261	316	2384	100	1642	"S74"
0	0	0	27	5	1	"K8"	"P05787"	13120	33650	200	4754	4799	432	9	5212	5212	5250	957	18	0	0	0	1516572	-0.471	100000.000	100000.000	0.000	0.000	0.000	0.000	0.000	16.610	-458	-413	-458	-413	316	2384	100	1643	"S74"
0	0	0	27	6	1	"K8"	"P05787"	13620	33650	200	4753	4851	1170	24	5153	5153	5222	1233	23	0	0	0	1532850	-0.301	100000.000	100000.000	0.000	0.000	0.000	0.000	0.000	16.610	-400	-302	-400	-302	316	2384	100	1644	"S74"
0	0	0	27	7	1	"Met "	"P08581"	14130	33650	110	5865	6013	574	9	5178	5178	5186	326	6	88	53	0	481028	2.537	100000.000	100000.000	0.000	0.000	0.000	0.000	0.000	16.610	687	835	687	835	80	656	100	1645	"Y1234"
0	0	0	27	8	1	"Met "	"P08581"	14620	33660	110	6104	6157	504	8	5103	5103	5180	1281	24	27	1	0	492581	0.763	100000.000	100000.000	0.000	0.000	0.000	0.000	0.000	16.610	1001	1054	1001	1054	80	656	100	1646	"Y1234"
0	0	0	27	9	1	"Met "	"P08581"	15130	33670	120	5989	5910	741	12	5106	5106	5126	406	7	67	55	0	709254	1.931	100000.000	100000.000	0.000	0.000	0.000	0.000	0.000	16.610	883	804	883	804	120	820	100	1647	"Y1234"
0	0	0	27	1	2	"MSK2"	"O75676"	11110	34290	200	5318	5306	358	6	5312	5312	5357	1292	24	0	0	0	1676617	-0.039	100000.000	100000.000	0.000	0.000	0.000	0.000	0.000	16.610	6	-6	6	-6	316	2384	100	1648	"S360"
0	0	0	27	2	2	"MSK2"	"O75676"	11610	34290	200	5387	5407	475	8	5337	5337	5328	325	6	16	2	0	1708667	0.243	100000.000	100000.000	0.000	0.000	0.000	0.000	0.000	16.610	50	70	50	70	316	2384	100	1649	"S360"
0	0	0	27	3	2	"MSK2"	"O75676"	12110	34290	200	5379	5408	408	7	5335	5335	5396	1346	24	0	0	0	1708863	0.009	100000.000	100000.000	0.000	0.000	0.000	0.000	0.000	16.610	44	73	44	73	316	2384	100	1650	"S360"
0	0	0	27	4	2	"NFkB-p100 "	"Q00653"	12610	34290	200	4940	4994	486	9	5294	5294	5289	437	8	2	1	0	1578154	-0.675	100000.000	100000.000	0.000	0.000	0.000	0.000	0.000	16.610	-354	-300	-354	-300	316	2384	100	1651	"S99"
0	0	0	27	5	2	"NFkB-p100 "	"Q00653"	13110	34300	200	4787	4764	500	10	5272	5272	5302	974	18	0	0	0	1505387	-0.552	100000.000	100000.000	0.000	0.000	0.000	0.000	0.000	16.610	-485	-508	-485	-508	316	2384	100	1652	"S99"
0	0	0	27	6	2	"NFkB-p100 "	"Q00653"	13610	34300	200	4511	4446	775	17	5186	5186	5208	718	13	1	0	0	1404932	-1.061	100000.000	100000.000	0.000	0.000	0.000	0.000	0.000	16.610	-675	-740	-675	-740	316	2384	100	1653	"S99"
0	0	0	27	7	2	"PKACa "	"P17612"	14120	34300	200	5085	5215	2002	38	5169	5169	5170	341	6	12	4	0	1647896	0.132	100000.000	100000.000	0.000	0.000	0.000	0.000	0.000	16.610	-84	46	-84	46	316	2384	100	1654	"S10"
0	0	0	27	8	2	"PKACa "	"P17612"	14620	34300	200	5022	4952	356	7	5077	5077	5103	395	7	3	0	0	1564693	-0.382	100000.000	100000.000	0.000	0.000	0.000	0.000	0.000	16.610	-55	-125	-55	-125	316	2384	100	1655	"S10"
0	0	0	27	9	2	"PKACa "	"P17612"	15120	34300	200	5023	5066	1066	21	5068	5068	5194	1337	25	1	1	0	1600990	-0.096	100000.000	100000.000	0.000	0.000	0.000	0.000	0.000	16.610	-45	-2	-45	-2	316	2384	100	1656	"S10"
0	0	0	27	1	3	"p70S6K"	"P23443"	11110	34930	200	5282	5287	306	5	5278	5278	5287	392	7	9	0	0	1670547	0.000	100000.000	100000.000	0.000	0.000	0.000	0.000	0.000	16.610	4	9	4	9	316	2384	100	1657	"S447"
0	0	0	27	2	3	"p70S6K"	"P23443"	11610	34940	200	5311	5325	358	6	5300	5300	5332	758	14	3	0	0	1682544	-0.009	100000.000	100000.000	0.000	0.000	0.000	0.000	0.000	16.610	11	25	11	25	316	2384	100	1658	"S447"
0	0	0	27	3	3	"p70S6K"	"P23443"	12110	34940	200	5125	5140	284	5	5333	5333	5321	433	8	1	0	0	1624327	-0.418	100000.000	100000.000	0.000	0.000	0.000	0.000	0.000	16.610	-208	-193	-208	-193	316	2384	100	1659	"S447"
0	0	0	27	4	3	"PDK1"	"O15530"	12610	34950	80	17117	16596	2679	16	5135	5135	5141	309	6	98	98	0	862996	37.071	100000.000	100000.000	0.000	0.000	0.000	0.000	0.000	16.610	11982	11461	11982	11461	52	340	100	1660	"Y376"
0	0	0	27	5	3	"PDK1"	"O15530"	13120	34950	80	15825	14915	2832	18	5181	5181	5173	265	5	98	98	0	775594	36.762	100000.000	100000.000	0.000	0.000	0.000	0.000	0.000	16.610	10644	9734	10644	9734	52	340	100	1661	"Y376"
0	0	0	27	6	3	"PDK1"	"O15530"	13620	34940	100	16130	13986	4214	30	5170	5170	5182	317	6	90	88	0	1118917	27.773	100000.000	100000.000	0.000	0.000	0.000	0.000	0.000	16.610	10960	8816	10960	8816	80	560	100	1662	"Y376"
0	0	0	27	7	3	"Ripk1"	"Q13546"	14100	34950	140	5541	5579	399	7	5165	5165	5186	330	6	57	22	0	870290	1.191	100000.000	100000.000	0.000	0.000	0.000	0.000	0.000	16.610	376	414	376	414	156	1140	100	1663	"Y694"
0	0	0	27	8	3	"Ripk1"	"Q13546"	14610	34950	200	5311	5347	421	7	5089	5089	5153	835	16	3	0	0	1689731	0.232	100000.000	100000.000	0.000	0.000	0.000	0.000	0.000	16.610	222	258	222	258	316	2384	100	1664	"Y694"
0	0	0	27	9	3	"Ripk1"	"Q13546"	15120	34950	160	5859	5847	474	8	4872	4872	4958	1136	22	35	1	0	1216096	0.783	100000.000	100000.000	0.000	0.000	0.000	0.000	0.000	16.610	987	975	987	975	208	1512	100	1665	"Y694"
0	0	0	27	1	4	"SHC3"	"Q92529"	11120	35590	80	6117	6077	688	11	5309	5309	5285	340	6	69	57	0	315991	2.329	100000.000	100000.000	0.000	0.000	0.000	0.000	0.000	16.610	808	768	808	768	52	340	100	1666	"Y341"
0	0	0	27	2	4	"SHC3"	"Q92529"	11610	35590	80	6394	6523	1579	24	5313	5313	5319	468	8	84	61	0	339198	2.573	100000.000	100000.000	0.000	0.000	0.000	0.000	0.000	16.610	1081	1210	1081	1210	52	340	100	1667	"Y341"
0	0	0	27	3	4	"SHC3"	"Q92529"	12110	35580	80	6346	6344	348	5	5308	5308	5432	2148	39	0	0	0	329907	0.425	100000.000	100000.000	0.000	0.000	0.000	0.000	0.000	16.610	1038	1036	1038	1036	52	340	100	1668	"Y341"
0	0	0	27	4	4	"Smad3 "	"P84022"	12620	35580	80	6490	6332	540	8	5323	5323	5321	287	5	84	82	0	329245	3.523	100000.000	100000.000	0.000	0.000	0.000	0.000	0.000	16.610	1167	1009	1167	1009	52	340	100	1669	"S208"
0	0	0	27	5	4	"Smad3 "	"P84022"	13110	35580	200	5359	5468	994	18	5171	5171	5201	915	17	11	1	0	1727840	0.292	100000.000	100000.000	0.000	0.000	0.000	0.000	0.000	16.610	188	297	188	297	316	2384	100	1670	"S208"
0	0	0	27	6	4	"Smad3 "	"P84022"	13610	35580	100	5671	5787	702	12	5127	5127	5135	385	7	58	43	0	462983	1.694	100000.000	100000.000	0.000	0.000	0.000	0.000	0.000	16.610	544	660	544	660	80	560	100	1671	"S208"
0	0	0	27	7	4	"TAK1 "	"O43318"	14110	35590	200	4637	4578	625	13	5098	5098	5119	477	9	3	0	0	1446610	-1.134	100000.000	100000.000	0.000	0.000	0.000	0.000	0.000	16.610	-461	-520	-461	-520	316	2384	100	1672	"T187"
0	0	0	27	8	4	"TAK1 "	"O43318"	14610	35590	200	5031	5006	570	11	5074	5074	5073	437	8	7	0	0	1581939	-0.153	100000.000	100000.000	0.000	0.000	0.000	0.000	0.000	16.610	-43	-68	-43	-68	316	2384	100	1673	"T187"
0	0	0	27	9	4	"TAK1 "	"O43318"	15110	35590	200	4958	4934	393	7	5044	5044	5132	1160	22	0	0	0	1559160	-0.171	100000.000	100000.000	0.000	0.000	0.000	0.000	0.000	16.610	-86	-110	-86	-110	316	2384	100	1674	"T187"
0	0	0	27	1	5	"ACC1"	"P68133"	11110	36220	150	6567	6611	1089	16	5298	5298	5322	925	17	69	14	0	1031307	1.394	100000.000	100000.000	0.000	0.000	0.000	0.000	0.000	16.610	1269	1313	1269	1313	156	1272	100	1675	"Y93"
0	0	0	27	2	5	"ACC1"	"P68133"	11610	36220	140	6754	6782	495	7	5358	5358	5353	400	7	99	94	0	1057922	3.573	100000.000	100000.000	0.000	0.000	0.000	0.000	0.000	16.610	1396	1424	1396	1424	156	1140	100	1676	"Y93"
0	0	0	27	3	5	"ACC1"	"P68133"	12110	36220	140	6643	6653	265	3	5302	5302	5298	253	4	100	100	0	1037804	5.356	100000.000	100000.000	0.000	0.000	0.000	0.000	0.000	16.610	1341	1351	1341	1351	156	1140	100	1677	"Y93"
0	0	0	27	4	5	"A-Raf"	"P10398"	12610	36220	160	6105	6160	755	12	5372	5372	5416	1788	33	0	0	0	1281329	0.416	100000.000	100000.000	0.000	0.000	0.000	0.000	0.000	16.610	733	788	733	788	208	1512	100	1678	"T20"
0	0	0	27	5	5	"A-Raf"	"P10398"	13110	36220	160	6098	6114	625	10	5263	5263	5251	293	5	92	75	0	1271736	2.945	100000.000	100000.000	0.000	0.000	0.000	0.000	0.000	16.610	835	851	835	851	208	1512	100	1679	"T20"
0	0	0	27	6	5	"A-Raf"	"P10398"	13610	36220	160	5922	5903	436	7	5200	5200	5241	1501	28	1	0	0	1227920	0.441	100000.000	100000.000	0.000	0.000	0.000	0.000	0.000	16.610	722	703	722	703	208	1512	100	1680	"T20"
0	0	0	27	7	5	"BCAP"	"Q6ZUJ8"	14110	36230	70	5863	5798	322	5	5107	5107	5100	262	5	90	68	0	185529	2.664	100000.000	100000.000	0.000	0.000	0.000	0.000	0.000	16.610	756	691	756	691	32	236	100	1681	"Y570"
0	0	0	27	8	5	"BCAP"	"Q6ZUJ8"	14630	36240	70	5587	5672	451	7	5023	5023	5103	555	10	50	6	0	181496	1.025	100000.000	100000.000	0.000	0.000	0.000	0.000	0.000	16.610	564	649	564	649	32	236	100	1682	"Y570"
0	0	0	27	9	5	"BCAP"	"Q6ZUJ8"	15110	36240	70	5799	5765	187	3	5046	5046	5068	486	9	90	6	0	184486	1.434	100000.000	100000.000	0.000	0.000	0.000	0.000	0.000	16.610	753	719	753	719	32	236	100	1683	"Y570"
0	0	0	27	1	6	"Cofilin 1"	"P23528"	11110	36860	90	8406	7964	1686	21	5314	5314	5417	1935	35	71	30	0	414108	1.316	100000.000	100000.000	0.000	0.000	0.000	0.000	0.000	16.610	3092	2650	3092	2650	52	420	100	1684	"Y139"
0	0	0	27	2	6	"Cofilin 1"	"P23528"	11610	36850	80	9171	8975	3577	39	5308	5308	5316	388	7	75	75	0	466694	9.430	100000.000	100000.000	0.000	0.000	0.000	0.000	0.000	16.610	3863	3667	3863	3667	52	340	100	1685	"Y139"
0	0	0	27	3	6	"Cofilin 1"	"P23528"	12110	36850	90	9515	8847	1692	19	5268	5268	5282	218	4	90	90	0	460066	16.353	100000.000	100000.000	0.000	0.000	0.000	0.000	0.000	16.610	4247	3579	4247	3579	52	420	100	1686	"Y139"
0	0	0	27	4	6	"CTNNB1"	"P35222"	12610	36860	200	5452	5493	735	13	5351	5351	5354	635	11	3	0	0	1735632	0.219	100000.000	100000.000	0.000	0.000	0.000	0.000	0.000	16.610	101	142	101	142	316	2384	100	1687	"Y654"
0	0	0	27	5	6	"CTNNB1"	"P35222"	13110	36870	90	5430	5390	425	7	5358	5358	5368	441	8	13	1	0	280284	0.050	100000.000	100000.000	0.000	0.000	0.000	0.000	0.000	16.610	72	32	72	32	52	420	100	1688	"Y654"
0	0	0	27	6	6	"CTNNB1"	"P35222"	13590	36870	140	5350	5332	397	7	5226	5226	5227	330	6	28	5	0	831788	0.318	100000.000	100000.000	0.000	0.000	0.000	0.000	0.000	16.610	124	106	124	106	156	1140	100	1689	"Y654"
0	0	0	27	7	6	"IFNGR1 "	"P15260"	14100	36860	200	5175	5173	304	5	5132	5132	5155	511	9	5	0	0	1634638	0.035	100000.000	100000.000	0.000	0.000	0.000	0.000	0.000	16.610	43	41	43	41	316	2384	100	1690	"S495"
0	0	0	27	8	6	"IFNGR1 "	"P15260"	14600	36870	200	5093	5144	434	8	5058	5058	5110	835	16	1	0	0	1625599	0.041	100000.000	100000.000	0.000	0.000	0.000	0.000	0.000	16.610	35	86	35	86	316	2384	100	1691	"S495"
0	0	0	27	9	6	"IFNGR1 "	"P15260"	15100	36870	200	5013	5081	534	10	4973	4973	5035	967	19	1	1	0	1605482	0.048	100000.000	100000.000	0.000	0.000	0.000	0.000	0.000	16.610	40	108	40	108	316	2384	100	1692	"S495"
-75	0	0	27	1	7	"empty"	"empty"	11110	37510	200	5271	5296	317	5	5289	5289	5479	3018	55	0	0	0	1673398	-0.061	100000.000	100000.000	0.000	0.000	0.000	0.000	0.000	16.610	-18	7	-18	7	316	2384	100	1693	"empty"
-75	0	0	27	2	7	"empty"	"empty"	11610	37510	200	5161	5180	383	7	5240	5240	5410	2565	47	0	0	0	1636941	-0.090	100000.000	100000.000	0.000	0.000	0.000	0.000	0.000	16.610	-79	-60	-79	-60	316	2384	100	1694	"empty"
-75	0	0	27	3	7	"empty"	"empty"	12110	37510	200	5090	5091	305	5	5186	5186	5209	716	13	0	0	0	1608771	-0.165	100000.000	100000.000	0.000	0.000	0.000	0.000	0.000	16.610	-96	-95	-96	-95	316	2384	100	1695	"empty"
-75	0	0	27	4	7	"empty"	"empty"	12610	37510	200	5075	5081	244	4	5116	5116	5141	362	7	4	0	0	1605600	-0.166	100000.000	100000.000	0.000	0.000	0.000	0.000	0.000	16.610	-41	-35	-41	-35	316	2384	100	1696	"empty"
-75	0	0	27	5	7	"empty"	"empty"	13110	37510	200	5150	5142	267	5	5164	5164	5185	357	6	5	0	0	1624953	-0.120	100000.000	100000.000	0.000	0.000	0.000	0.000	0.000	16.610	-14	-22	-14	-22	316	2384	100	1697	"empty"
-75	0	0	27	6	7	"empty"	"empty"	13610	37510	200	5112	5121	223	4	5135	5135	5172	533	10	0	0	0	1618311	-0.096	100000.000	100000.000	0.000	0.000	0.000	0.000	0.000	16.610	-23	-14	-23	-14	316	2384	100	1698	"empty"
0	0	0	27	7	7	"GLQAWPG-pS-AIPQFLG_GLQAWPGEAIPQFLG_60vs40"	"GLQAWPG-pS-AIPQFLG_GLQAWPGEAIPQFLG_60vs40"	14100	37510	200	5160	5486	2553	46	5131	5131	5147	335	6	13	5	0	1733725	1.012	100000.000	100000.000	0.000	0.000	0.000	0.000	0.000	16.610	29	355	29	355	316	2384	100	1699	"GLQAWPG-pS-AIPQFLG_GLQAWPGEAIPQFLG_60vs40"
0	0	0	27	8	7	"GLQAWPG-pS-AIPQFLG_GLQAWPGEAIPQFLG_60vs40"	"GLQAWPG-pS-AIPQFLG_GLQAWPGEAIPQFLG_60vs40"	14610	37520	80	31168	25956	9241	35	5253	5253	5263	269	5	100	98	0	1349696	76.926	100000.000	100000.000	0.000	0.000	0.000	0.000	0.000	16.610	25915	20703	25915	20703	52	340	100	1700	"GLQAWPG-pS-AIPQFLG_GLQAWPGEAIPQFLG_60vs40"
0	0	0	27	9	7	"GLQAWPG-pS-AIPQFLG_GLQAWPGEAIPQFLG_60vs40"	"GLQAWPG-pS-AIPQFLG_GLQAWPGEAIPQFLG_60vs40"	15110	37520	110	28325	20104	12156	60	5250	5250	5239	305	5	96	85	0	1608314	48.738	100000.000	100000.000	0.000	0.000	0.000	0.000	0.000	16.610	23075	14854	23075	14854	80	656	100	1701	"GLQAWPG-pS-AIPQFLG_GLQAWPGEAIPQFLG_60vs40"
0	0	0	28	1	1	"BLNK "	"Q8WV28"	15630	33660	90	7679	7645	1980	25	5030	5030	5088	835	16	82	80	0	397527	3.062	100000.000	100000.000	0.000	0.000	0.000	0.000	0.000	16.610	2649	2615	2649	2615	52	420	100	1702	"Y178"
0	0	0	28	2	1	"BLNK "	"Q8WV28"	16110	33650	200	4803	5136	1229	23	4990	4990	5038	764	15	11	9	0	1623105	0.128	100000.000	100000.000	0.000	0.000	0.000	0.000	0.000	16.610	-187	146	-187	146	316	2384	100	1703	"Y178"
0	0	0	28	3	1	"BLNK "	"Q8WV28"	16610	33650	200	4687	5096	1717	33	4468	4468	4583	778	16	28	15	0	1610332	0.659	100000.000	100000.000	0.000	0.000	0.000	0.000	0.000	16.610	219	628	219	628	316	2384	100	1704	"Y178"
0	0	0	28	4	1	"Catalase"	"P04040"	17090	33660	130	5510	7101	2908	40	5028	5028	5131	827	16	45	40	0	852145	2.382	100000.000	100000.000	0.000	0.000	0.000	0.000	0.000	16.610	482	2073	482	2073	120	940	100	1705	"Y385"
0	0	0	28	5	1	"Catalase"	"P04040"	17610	33660	90	9677	9647	2843	29	5120	5120	5251	942	17	90	84	0	501632	4.667	100000.000	100000.000	0.000	0.000	0.000	0.000	0.000	16.610	4557	4527	4557	4527	52	420	100	1706	"Y385"
0	0	0	28	6	1	"Catalase"	"P04040"	18110	33660	110	8293	7814	2615	33	5142	5142	5497	2640	48	51	11	0	625089	0.878	100000.000	100000.000	0.000	0.000	0.000	0.000	0.000	16.610	3151	2672	3151	2672	80	656	100	1707	"Y385"
0	0	0	28	7	1	"Cdc42"	"P60953"	18600	33650	200	5094	5866	4401	75	4985	4985	5169	1712	33	11	4	0	1853684	0.407	100000.000	100000.000	0.000	0.000	0.000	0.000	0.000	16.610	109	881	109	881	316	2384	100	1708	"Y64"
0	0	0	28	8	1	"Cdc42"	"P60953"	19100	33650	70	8906	9087	1819	20	5103	5103	5206	1109	21	100	78	0	290770	3.500	100000.000	100000.000	0.000	0.000	0.000	0.000	0.000	16.610	3803	3984	3803	3984	32	236	100	1709	"Y64"
0	0	0	28	9	1	"Cdc42"	"P60953"	19600	33670	80	7918	8952	6175	68	5082	5082	5584	3399	60	32	7	0	465500	0.991	100000.000	100000.000	0.000	0.000	0.000	0.000	0.000	16.610	2836	3870	2836	3870	52	340	100	1710	"Y64"
0	0	0	28	1	2	"Flt3"	"P36888"	15610	34290	80	5753	6217	2824	45	5012	5012	5089	716	14	51	23	0	323260	1.575	100000.000	100000.000	0.000	0.000	0.000	0.000	0.000	16.610	741	1205	741	1205	52	340	100	1711	"Y842"
0	0	0	28	2	2	"Flt3"	"P36888"	16120	34290	110	5451	5732	1189	20	5060	5060	5161	955	18	26	2	0	458571	0.598	100000.000	100000.000	0.000	0.000	0.000	0.000	0.000	16.610	391	672	391	672	80	656	100	1712	"Y842"
0	0	0	28	3	2	"Flt3"	"P36888"	16610	34290	100	5054	5309	1022	19	4611	4611	4686	584	12	45	25	0	424756	1.067	100000.000	100000.000	0.000	0.000	0.000	0.000	0.000	16.610	443	698	443	698	80	560	100	1713	"Y842"
0	0	0	28	4	2	"gp130 "	"P40189"	17110	34290	140	5374	5629	1129	20	5180	5180	5406	1730	32	5	2	0	878117	0.129	100000.000	100000.000	0.000	0.000	0.000	0.000	0.000	16.610	194	449	194	449	156	1140	100	1714	"S782"
0	0	0	28	5	2	"gp130 "	"P40189"	17610	34290	200	5337	6372	3887	61	5212	5212	5554	2958	53	8	5	0	2013453	0.277	100000.000	100000.000	0.000	0.000	0.000	0.000	0.000	16.610	125	1160	125	1160	316	2384	100	1715	"S782"
0	0	0	28	6	2	"gp130 "	"P40189"	18110	34290	100	5984	6201	1503	24	5172	5172	5372	1952	36	10	3	0	496089	0.425	100000.000	100000.000	0.000	0.000	0.000	0.000	0.000	16.610	812	1029	812	1029	80	560	100	1716	"S782"
0	0	0	28	7	2	"HSP60"	"P10809"	18600	34290	200	4919	5148	2426	47	5044	5044	5214	1503	28	1	1	0	1626713	-0.044	100000.000	100000.000	0.000	0.000	0.000	0.000	0.000	16.610	-125	104	-125	104	316	2384	100	1717	"S70"
0	0	0	28	8	2	"HSP60"	"P10809"	19100	34290	200	4986	5046	1049	20	5074	5074	5514	3356	60	0	0	0	1594386	-0.139	100000.000	100000.000	0.000	0.000	0.000	0.000	0.000	16.610	-88	-28	-88	-28	316	2384	100	1718	"S70"
0	0	0	28	9	2	"HSP60"	"P10809"	19600	34290	200	4843	5023	1560	31	4985	4985	5488	3731	67	1	0	0	1587175	-0.125	100000.000	100000.000	0.000	0.000	0.000	0.000	0.000	16.610	-142	38	-142	38	316	2384	100	1719	"S70"
0	0	0	28	1	3	"IL7R "	"P16871"	15610	34940	110	8523	8460	656	7	4738	4738	4783	526	10	98	98	0	676781	6.990	100000.000	100000.000	0.000	0.000	0.000	0.000	0.000	16.610	3785	3722	3785	3722	80	656	100	1720	"Y449"
0	0	0	28	2	3	"IL7R "	"P16871"	16100	34950	120	8416	8083	1453	17	5241	5241	5285	581	10	86	84	0	969901	4.816	100000.000	100000.000	0.000	0.000	0.000	0.000	0.000	16.610	3175	2842	3175	2842	120	820	100	1721	"Y449"
0	0	0	28	3	3	"IL7R "	"P16871"	16610	34950	110	7484	7443	644	8	4941	4941	4971	634	12	97	97	0	595402	3.899	100000.000	100000.000	0.000	0.000	0.000	0.000	0.000	16.610	2543	2502	2543	2502	80	656	100	1722	"Y449"
0	0	0	28	4	3	"IRAK4"	"P51617"	17100	34950	200	5076	5138	511	9	5216	5216	5433	1911	35	1	0	0	1623679	-0.154	100000.000	100000.000	0.000	0.000	0.000	0.000	0.000	16.610	-140	-78	-140	-78	316	2384	100	1723	"T345"
0	0	0	28	5	3	"IRAK4"	"P51617"	17600	34950	200	5036	5424	2100	38	5180	5180	5343	1993	37	5	2	0	1713889	0.041	100000.000	100000.000	0.000	0.000	0.000	0.000	0.000	16.610	-144	244	-144	244	316	2384	100	1724	"T345"
0	0	0	28	6	3	"IRAK4"	"P51617"	18100	34950	200	4945	5122	1098	21	5149	5149	5322	1319	24	4	1	0	1618402	-0.152	100000.000	100000.000	0.000	0.000	0.000	0.000	0.000	16.610	-204	-27	-204	-27	316	2384	100	1725	"T345"
0	0	0	28	7	3	"LIMK1"	"P53667"	18600	34950	130	5538	9512	5453	57	4977	4977	5124	1093	21	46	45	0	1141419	4.015	100000.000	100000.000	0.000	0.000	0.000	0.000	0.000	16.610	561	4535	561	4535	120	940	100	1726	"T508"
0	0	0	28	8	3	"LIMK1"	"P53667"	19100	34950	150	7119	8483	5037	59	5006	5006	5505	2289	41	48	40	0	1323270	1.301	100000.000	100000.000	0.000	0.000	0.000	0.000	0.000	16.610	2113	3477	2113	3477	156	1272	100	1727	"T508"
0	0	0	28	9	3	"LIMK1"	"P53667"	19610	34960	120	13331	10889	4944	45	5088	5088	5299	2136	40	62	57	0	1306667	2.617	100000.000	100000.000	0.000	0.000	0.000	0.000	0.000	16.610	8243	5801	8243	5801	120	820	100	1728	"T508"
0	0	0	28	1	4	"p38-alpha "	"Q16539"	15610	35600	120	7084	6991	782	11	4838	4838	4842	531	10	94	93	0	838873	4.047	100000.000	100000.000	0.000	0.000	0.000	0.000	0.000	16.610	2246	2153	2246	2153	120	820	100	1729	"T122"
0	0	0	28	2	4	"p38-alpha "	"Q16539"	16100	35600	120	6534	6471	699	10	5142	5142	5235	1265	24	55	5	0	776506	0.977	100000.000	100000.000	0.000	0.000	0.000	0.000	0.000	16.610	1392	1329	1392	1329	120	820	100	1730	"T122"
0	0	0	28	3	4	"p38-alpha "	"Q16539"	16610	35590	120	6212	6336	844	13	4942	4942	5093	1825	35	28	2	0	760340	0.681	100000.000	100000.000	0.000	0.000	0.000	0.000	0.000	16.610	1270	1394	1270	1394	120	820	100	1731	"T122"
0	0	0	28	4	4	"MEK1 "	"Q02750"	17110	35600	70	6363	6411	1214	18	5256	5256	5452	1385	25	21	6	0	205150	0.692	100000.000	100000.000	0.000	0.000	0.000	0.000	0.000	16.610	1107	1155	1107	1155	32	236	100	1732	"S297"
0	0	0	28	5	4	"MEK1 "	"Q02750"	17610	35600	80	5867	5961	747	12	5074	5074	5150	461	8	80	32	0	309961	1.759	100000.000	100000.000	0.000	0.000	0.000	0.000	0.000	16.610	793	887	793	887	52	340	100	1733	"S297"
0	0	0	28	6	4	"MEK1 "	"Q02750"	18120	35570	170	5349	5640	937	16	5176	5176	5347	1034	19	16	4	0	1173132	0.283	100000.000	100000.000	0.000	0.000	0.000	0.000	0.000	16.610	173	464	173	464	208	1660	100	1734	"S297"
0	0	0	28	7	4	"P27kip1"	"P46527"	18610	35630	160	5467	6545	2481	37	5089	5089	5382	2690	49	24	3	0	1361411	0.432	100000.000	100000.000	0.000	0.000	0.000	0.000	0.000	16.610	378	1456	378	1456	208	1512	100	1735	"Y74"
0	0	0	28	8	4	"P27kip1"	"P46527"	19110	35610	100	10303	11412	7542	66	5072	5072	5271	2109	40	87	80	0	912942	2.912	100000.000	100000.000	0.000	0.000	0.000	0.000	0.000	16.610	5231	6340	5231	6340	80	560	100	1736	"Y74"
0	0	0	28	9	4	"P27kip1"	"P46527"	19610	35610	100	9770	9372	2128	22	5125	5125	5196	669	12	87	87	0	749768	6.242	100000.000	100000.000	0.000	0.000	0.000	0.000	0.000	16.610	4645	4247	4645	4247	80	560	100	1737	"Y74"
0	0	0	28	1	5	"PPARG "	"P37231"	15610	36240	100	5449	5494	400	7	4837	4837	4895	953	19	11	2	0	439531	0.629	100000.000	100000.000	0.000	0.000	0.000	0.000	0.000	16.610	612	657	612	657	80	560	100	1738	"S112"
0	0	0	28	2	5	"PPARG "	"P37231"	16100	36230	200	5189	5270	828	15	5046	5046	5160	1517	29	1	0	0	1665164	0.073	100000.000	100000.000	0.000	0.000	0.000	0.000	0.000	16.610	143	224	143	224	316	2384	100	1739	"S112"
0	0	0	28	3	5	"PPARG "	"P37231"	16600	36220	120	5596	5596	594	10	4895	4895	4934	422	8	68	37	0	671478	1.569	100000.000	100000.000	0.000	0.000	0.000	0.000	0.000	16.610	701	701	701	701	120	820	100	1740	"S112"
0	0	0	28	4	5	"Pyk2 "	"Q14289"	17110	36240	170	22638	21958	3549	16	4763	4763	4914	1115	22	98	97	0	4567181	15.286	100000.000	100000.000	0.000	0.000	0.000	0.000	0.000	16.610	17875	17195	17875	17195	208	1660	100	1741	"S399"
0	0	0	28	5	5	"Pyk2 "	"Q14289"	17610	36250	160	24352	23831	3913	16	4787	4787	5038	2306	45	97	97	0	4956914	8.150	100000.000	100000.000	0.000	0.000	0.000	0.000	0.000	16.610	19565	19044	19565	19044	208	1512	100	1742	"S399"
0	0	0	28	6	5	"Pyk2 "	"Q14289"	18100	36250	160	25131	24721	4496	18	5033	5033	5198	1141	21	98	97	0	5141919	17.110	100000.000	100000.000	0.000	0.000	0.000	0.000	0.000	16.610	20098	19688	20098	19688	208	1512	100	1743	"S399"
0	0	0	28	7	5	"STAT1 "	"P42224"	18610	36250	160	6617	7142	2212	30	5030	5030	5196	1496	28	54	12	0	1485473	1.301	100000.000	100000.000	0.000	0.000	0.000	0.000	0.000	16.610	1587	2112	1587	2112	208	1512	100	1744	"S708"
0	0	0	28	8	5	"STAT1 "	"P42224"	19100	36260	170	7501	7971	3028	37	5036	5036	5339	2552	47	44	5	0	1658071	1.031	100000.000	100000.000	0.000	0.000	0.000	0.000	0.000	16.610	2465	2935	2465	2935	208	1660	100	1745	"S708"
0	0	0	28	9	5	"STAT1 "	"P42224"	19610	36250	160	7876	9133	6909	75	5057	5057	5302	2703	50	51	11	0	1899742	1.417	100000.000	100000.000	0.000	0.000	0.000	0.000	0.000	16.610	2819	4076	2819	4076	208	1512	100	1746	"S708"
0	0	0	28	1	6	"STAT5B "	"P51692"	15580	36880	200	4823	4920	704	14	4950	4950	5074	1843	36	0	0	0	1554566	-0.084	100000.000	100000.000	0.000	0.000	0.000	0.000	0.000	16.610	-127	-30	-127	-30	316	2384	100	1747	"S731"
0	0	0	28	2	6	"STAT5B "	"P51692"	16080	36880	200	5048	5094	354	6	5033	5033	5069	510	10	7	1	0	1609766	0.049	100000.000	100000.000	0.000	0.000	0.000	0.000	0.000	16.610	15	61	15	61	316	2384	100	1748	"S731"
0	0	0	28	3	6	"STAT5B "	"P51692"	16590	36880	200	4982	5046	506	10	4999	4999	5109	1469	28	1	0	0	1594613	-0.043	100000.000	100000.000	0.000	0.000	0.000	0.000	0.000	16.610	-17	47	-17	47	316	2384	100	1749	"S731"
0	0	0	28	4	6	"Syk "	"P43405"	17110	36880	130	5335	8251	4401	53	5139	5139	5194	539	10	41	38	0	990126	5.672	100000.000	100000.000	0.000	0.000	0.000	0.000	0.000	16.610	196	3112	196	3112	120	940	100	1750	"Y348"
0	0	0	28	5	6	"Syk "	"P43405"	17600	36890	70	14721	13493	3487	25	4979	4979	5104	770	15	90	90	0	431764	10.895	100000.000	100000.000	0.000	0.000	0.000	0.000	0.000	16.610	9742	8514	9742	8514	32	236	100	1751	"Y348"
0	0	0	28	6	6	"Syk "	"P43405"	18090	36890	130	6580	11334	9888	87	5233	5233	5503	2066	37	47	41	0	1360063	2.822	100000.000	100000.000	0.000	0.000	0.000	0.000	0.000	16.610	1347	6101	1347	6101	120	940	100	1752	"Y348"
0	0	0	28	7	6	"Calmodulin "	"P62158"	18620	36910	200	6489	7043	2485	35	4993	4993	5253	2212	42	36	5	0	2225486	0.809	100000.000	100000.000	0.000	0.000	0.000	0.000	0.000	16.610	1496	2050	1496	2050	316	2384	100	1753	"Y99"
0	0	0	28	8	6	"Calmodulin "	"P62158"	19100	36890	160	8308	10661	8723	81	5102	5102	5839	3834	65	48	28	0	2217460	1.258	100000.000	100000.000	0.000	0.000	0.000	0.000	0.000	16.610	3206	5559	3206	5559	208	1512	100	1754	"Y99"
0	0	0	28	9	6	"Calmodulin "	"P62158"	19610	36890	140	11462	10601	5381	50	5067	5067	5326	2119	39	72	64	0	1653789	2.489	100000.000	100000.000	0.000	0.000	0.000	0.000	0.000	16.610	6395	5534	6395	5534	156	1140	100	1755	"Y99"
-75	0	0	28	1	7	"empty"	"empty"	15600	37510	200	5271	5277	227	4	5218	5218	5258	806	15	0	0	0	1667575	0.024	100000.000	100000.000	0.000	0.000	0.000	0.000	0.000	16.610	53	59	53	59	316	2384	100	1756	"empty"
-75	0	0	28	2	7	"empty"	"empty"	16100	37510	200	5185	5386	1846	34	5176	5176	5259	1200	22	3	1	0	1702005	0.106	100000.000	100000.000	0.000	0.000	0.000	0.000	0.000	16.610	9	210	9	210	316	2384	100	1757	"empty"
-75	0	0	28	3	7	"empty"	"empty"	16600	37510	200	4875	4889	545	11	4993	4993	5045	752	14	2	0	0	1544991	-0.207	100000.000	100000.000	0.000	0.000	0.000	0.000	0.000	16.610	-118	-104	-118	-104	316	2384	100	1758	"empty"
-75	0	0	28	4	7	"empty"	"empty"	17100	37510	200	5029	5109	619	12	5011	5011	5100	928	18	1	1	0	1614508	0.010	100000.000	100000.000	0.000	0.000	0.000	0.000	0.000	16.610	18	98	18	98	316	2384	100	1759	"empty"
-75	0	0	28	5	7	"empty"	"empty"	17600	37510	200	4825	5006	1112	22	4871	4871	5029	1058	21	3	2	0	1582034	-0.022	100000.000	100000.000	0.000	0.000	0.000	0.000	0.000	16.610	-46	135	-46	135	316	2384	100	1760	"empty"
-75	0	0	28	6	7	"empty"	"empty"	18100	37510	200	4898	5193	1158	22	4863	4863	5008	784	15	13	6	0	1640968	0.236	100000.000	100000.000	0.000	0.000	0.000	0.000	0.000	16.610	35	330	35	330	316	2384	100	1761	"empty"
0	0	0	28	7	7	"Control-Spot"	"Tau"	18630	37530	170	7421	7700	2686	34	5018	5018	5333	2435	45	49	4	0	1601510	0.972	100000.000	100000.000	0.000	0.000	0.000	0.000	0.000	16.610	2403	2682	2403	2682	208	1660	100	1762	"Control-Spot"
0	0	0	28	8	7	"Control-Spot"	"Tau"	19130	37540	160	9225	9648	4473	46	5074	5074	5446	2225	40	70	46	0	2006702	1.889	100000.000	100000.000	0.000	0.000	0.000	0.000	0.000	16.610	4151	4574	4151	4574	208	1512	100	1763	"Control-Spot"
0	0	0	28	9	7	"Control-Spot"	"Tau"	19620	37530	120	12190	12939	7078	54	4955	4955	5138	2165	42	92	89	0	1552680	3.603	100000.000	100000.000	0.000	0.000	0.000	0.000	0.000	16.610	7235	7984	7235	7984	120	820	100	1764	"Control-Spot"
0	0	0	29	1	1	"Anxa1"	"P04083"	2080	38130	80	8036	8249	1442	17	5970	5970	6068	674	11	92	80	0	428951	3.236	100000.000	100000.000	0.000	0.000	0.000	0.000	0.000	16.610	2066	2279	2066	2279	52	340	100	1765	"Y20"
0	0	0	29	2	1	"Anxa1"	"P04083"	2580	38130	100	7295	7232	922	12	5753	5753	5816	728	12	80	56	0	578585	1.945	100000.000	100000.000	0.000	0.000	0.000	0.000	0.000	16.610	1542	1479	1542	1479	80	560	100	1766	"Y20"
0	0	0	29	3	1	"Anxa1"	"P04083"	3080	38130	70	7051	6979	361	5	5651	5651	5695	430	7	100	90	0	223339	2.986	100000.000	100000.000	0.000	0.000	0.000	0.000	0.000	16.610	1400	1328	1400	1328	32	236	100	1767	"Y20"
0	0	0	29	4	1	"Bax"	"Q07812"	3580	38120	200	5658	5797	1023	17	5688	5688	5795	887	15	4	1	0	1831991	0.002	100000.000	100000.000	0.000	0.000	0.000	0.000	0.000	16.610	-30	109	-30	109	316	2384	100	1768	"S184"
0	0	0	29	5	1	"Bax"	"Q07812"	4080	38110	170	6230	6312	551	8	5896	5896	5881	831	14	27	0	0	1312803	0.519	100000.000	100000.000	0.000	0.000	0.000	0.000	0.000	16.610	334	416	334	416	208	1660	100	1769	"S184"
0	0	0	29	6	1	"Bax"	"Q07812"	4580	38130	160	6419	6463	528	8	5980	5980	5934	548	9	47	12	0	1344265	0.965	100000.000	100000.000	0.000	0.000	0.000	0.000	0.000	16.610	439	483	439	483	208	1512	100	1770	"S184"
0	0	0	29	7	1	"CHOP"	"P35638"	5080	38120	200	6009	6131	1956	31	6004	6004	6001	897	14	2	1	0	1937418	0.145	100000.000	100000.000	0.000	0.000	0.000	0.000	0.000	16.610	5	127	5	127	316	2384	100	1771	"S79"
0	0	0	29	8	1	"CHOP"	"P35638"	5590	38120	110	6395	7416	6166	83	6124	6124	6130	505	8	26	6	0	593250	2.547	100000.000	100000.000	0.000	0.000	0.000	0.000	0.000	16.610	271	1292	271	1292	80	656	100	1772	"S79"
0	0	0	29	9	1	"CHOP"	"P35638"	6090	38130	70	6259	6353	410	6	6027	6027	6034	422	6	34	9	0	203280	0.756	100000.000	100000.000	0.000	0.000	0.000	0.000	0.000	16.610	232	326	232	326	32	236	100	1773	"S79"
0	0	0	29	1	2	"Crk "	"P46108"	2060	38770	110	6204	6383	1004	15	6132	6132	6182	897	14	13	2	0	510663	0.224	100000.000	100000.000	0.000	0.000	0.000	0.000	0.000	16.610	72	251	72	251	80	656	100	1774	"Y221"
0	0	0	29	2	2	"Crk "	"P46108"	2580	38770	100	5944	6020	582	9	5954	5954	6015	768	12	13	1	0	481622	0.007	100000.000	100000.000	0.000	0.000	0.000	0.000	0.000	16.610	-10	66	-10	66	80	560	100	1775	"Y221"
0	0	0	29	3	2	"Crk "	"P46108"	3080	38760	100	5734	5938	558	9	5805	5805	5920	979	16	6	1	0	475035	0.018	100000.000	100000.000	0.000	0.000	0.000	0.000	0.000	16.610	-71	133	-71	133	80	560	100	1776	"Y221"
0	0	0	29	4	2	"EEA1"	"Q15075"	3570	38770	200	5749	5772	449	7	5949	5949	5982	994	16	0	0	0	1823968	-0.211	100000.000	100000.000	0.000	0.000	0.000	0.000	0.000	16.610	-200	-177	-200	-177	316	2384	100	1777	"T431"
0	0	0	29	5	2	"EEA1"	"Q15075"	4070	38770	200	5883	5966	631	10	5932	5932	5997	1209	20	1	0	0	1885413	-0.026	100000.000	100000.000	0.000	0.000	0.000	0.000	0.000	16.610	-49	34	-49	34	316	2384	100	1778	"T431"
0	0	0	29	6	2	"EEA1"	"Q15075"	4570	38770	100	6318	6285	504	8	6006	6006	6083	1053	17	5	0	0	502822	0.192	100000.000	100000.000	0.000	0.000	0.000	0.000	0.000	16.610	312	279	312	279	80	560	100	1779	"T431"
0	0	0	29	7	2	"IKK-alpha "	"O15111"	5080	38770	80	9284	9181	2236	24	6107	6107	6063	467	7	84	84	0	477392	6.677	100000.000	100000.000	0.000	0.000	0.000	0.000	0.000	16.610	3177	3074	3177	3074	52	340	100	1780	"T23"
0	0	0	29	8	2	"IKK-alpha "	"O15111"	5580	38780	100	9157	8610	1599	18	6191	6191	6192	418	6	80	76	0	688769	5.785	100000.000	100000.000	0.000	0.000	0.000	0.000	0.000	16.610	2966	2419	2966	2419	80	560	100	1781	"T23"
0	0	0	29	9	2	"IKK-alpha "	"O15111"	6070	38770	80	9237	9152	739	8	6059	6059	6031	390	6	100	98	0	475886	8.003	100000.000	100000.000	0.000	0.000	0.000	0.000	0.000	16.610	3178	3093	3178	3093	52	340	100	1782	"T23"
0	0	0	29	1	3	"Jak2 "	"O60674"	2060	39430	200	6444	6483	506	7	6306	6306	6297	775	12	4	3	0	2048749	0.240	100000.000	100000.000	0.000	0.000	0.000	0.000	0.000	16.610	138	177	138	177	316	2384	100	1783	"Y1007"
0	0	0	29	2	3	"Jak2 "	"O60674"	2560	39430	200	6330	6347	558	8	6145	6145	6106	636	10	6	1	0	2005648	0.379	100000.000	100000.000	0.000	0.000	0.000	0.000	0.000	16.610	185	202	185	202	316	2384	100	1784	"Y1007"
0	0	0	29	3	3	"Jak2 "	"O60674"	3060	39430	80	6175	6745	1885	27	6120	6120	6082	349	5	25	17	0	350749	1.900	100000.000	100000.000	0.000	0.000	0.000	0.000	0.000	16.610	55	625	55	625	52	340	100	1785	"Y1007"
0	0	0	29	4	3	"Keap1"	"Q14145"	3550	39420	200	5997	6030	331	5	6016	6016	6007	901	14	1	0	0	1905396	0.026	100000.000	100000.000	0.000	0.000	0.000	0.000	0.000	16.610	-19	14	-19	14	316	2384	100	1786	"Y141"
0	0	0	29	5	3	"Keap1"	"Q14145"	4050	39420	200	5969	5973	331	5	6098	6098	6165	1285	20	0	0	0	1887455	-0.149	100000.000	100000.000	0.000	0.000	0.000	0.000	0.000	16.610	-129	-125	-129	-125	316	2384	100	1787	"Y141"
0	0	0	29	6	3	"Keap1"	"Q14145"	4550	39420	200	5863	5957	803	13	5981	5981	6061	1092	18	2	0	0	1882407	-0.095	100000.000	100000.000	0.000	0.000	0.000	0.000	0.000	16.610	-118	-24	-118	-24	316	2384	100	1788	"Y141"
0	0	0	29	7	3	"MK2"	"P16389"	5050	39420	200	5803	5974	702	11	5867	5867	5939	514	8	14	11	0	1887842	0.068	100000.000	100000.000	0.000	0.000	0.000	0.000	0.000	16.610	-64	107	-64	107	316	2384	100	1789	"Y132"
0	0	0	29	8	3	"MK2"	"P16389"	5550	39420	200	5796	6031	844	13	5924	5924	5957	467	7	16	14	0	1905948	0.158	100000.000	100000.000	0.000	0.000	0.000	0.000	0.000	16.610	-128	107	-128	107	316	2384	100	1790	"Y132"
0	0	0	29	9	3	"MK2"	"P16389"	6050	39420	200	5681	5951	1037	17	5852	5852	5955	1473	24	8	0	0	1880549	-0.003	100000.000	100000.000	0.000	0.000	0.000	0.000	0.000	16.610	-171	99	-171	99	316	2384	100	1791	"Y132"
0	0	0	29	1	4	"MyD88"	"Q99836"	2080	40070	160	13099	12685	3199	25	5897	5897	5974	561	9	94	92	0	2638583	11.963	100000.000	100000.000	0.000	0.000	0.000	0.000	0.000	16.610	7202	6788	7202	6788	208	1512	100	1792	"Y257"
0	0	0	29	2	4	"MyD88"	"Q99836"	2570	40080	140	14380	14421	1607	11	5806	5806	5848	506	8	100	100	0	2249637	16.943	100000.000	100000.000	0.000	0.000	0.000	0.000	0.000	16.610	8574	8615	8574	8615	156	1140	100	1793	"Y257"
0	0	0	29	3	4	"MyD88"	"Q99836"	3080	40070	160	11967	12017	2430	20	5670	5670	5756	853	14	99	96	0	2499546	7.340	100000.000	100000.000	0.000	0.000	0.000	0.000	0.000	16.610	6297	6347	6297	6347	208	1512	100	1794	"Y257"
0	0	0	29	4	4	"NFkB-p105 "	"P19838"	3590	40030	70	5976	5971	413	6	5752	5752	5813	472	8	18	3	0	191060	0.335	100000.000	100000.000	0.000	0.000	0.000	0.000	0.000	16.610	224	219	224	219	32	236	100	1795	"S337"
0	0	0	29	5	4	"NFkB-p105 "	"P19838"	4070	40060	200	6097	6264	3383	54	6037	6037	6075	844	13	4	0	0	1979522	0.224	100000.000	100000.000	0.000	0.000	0.000	0.000	0.000	16.610	60	227	60	227	316	2384	100	1796	"S337"
0	0	0	29	6	4	"NFkB-p105 "	"P19838"	4570	40060	200	6077	6079	477	7	6096	6096	6100	671	11	5	0	0	1921004	-0.031	100000.000	100000.000	0.000	0.000	0.000	0.000	0.000	16.610	-19	-17	-19	-17	316	2384	100	1797	"S337"
0	0	0	29	7	4	"PKACa "	"P17612"	5070	40060	130	6622	6581	527	8	6189	6189	6145	497	8	45	9	0	789714	0.877	100000.000	100000.000	0.000	0.000	0.000	0.000	0.000	16.610	433	392	433	392	120	940	100	1798	"S338"
0	0	0	29	8	4	"PKACa "	"P17612"	5570	40070	110	6713	6706	394	5	6191	6191	6170	361	5	65	26	0	536512	1.485	100000.000	100000.000	0.000	0.000	0.000	0.000	0.000	16.610	522	515	522	515	80	656	100	1799	"S338"
0	0	0	29	9	4	"PKACa "	"P17612"	6050	40070	120	6330	6361	478	7	6014	6014	6062	926	15	6	0	0	763283	0.323	100000.000	100000.000	0.000	0.000	0.000	0.000	0.000	16.610	316	347	316	347	120	820	100	1800	"S338"
0	0	0	29	1	5	"PDK1"	"O15530"	2070	40720	100	20271	18389	5471	29	5874	5874	5944	781	13	91	90	0	1471145	15.935	100000.000	100000.000	0.000	0.000	0.000	0.000	0.000	16.610	14397	12515	14397	12515	80	560	100	1801	"Y373"
0	0	0	29	2	5	"PDK1"	"O15530"	2570	40720	100	19273	17162	5058	29	5720	5720	5816	1873	32	86	85	0	1372921	6.058	100000.000	100000.000	0.000	0.000	0.000	0.000	0.000	16.610	13553	11442	13553	11442	80	560	100	1802	"Y373"
0	0	0	29	3	5	"PDK1"	"O15530"	3070	40710	100	17389	15410	5193	33	5621	5621	5752	1352	23	85	82	0	1232816	7.143	100000.000	100000.000	0.000	0.000	0.000	0.000	0.000	16.610	11768	9789	11768	9789	80	560	100	1803	"Y373"
0	0	0	29	4	5	"Ripk1"	"Q13546"	3570	40700	200	5949	5952	471	7	5816	5816	5871	565	9	15	3	0	1880722	0.143	100000.000	100000.000	0.000	0.000	0.000	0.000	0.000	16.610	133	136	133	136	316	2384	100	1804	"Y424"
0	0	0	29	5	5	"Ripk1"	"Q13546"	4070	40700	200	6154	6175	533	8	6006	6006	6024	536	8	22	5	0	1951171	0.282	100000.000	100000.000	0.000	0.000	0.000	0.000	0.000	16.610	148	169	148	169	316	2384	100	1805	"Y424"
0	0	0	29	6	5	"Ripk1"	"Q13546"	4580	40690	70	7184	7144	620	8	6081	6081	6014	705	11	71	40	0	228608	1.603	100000.000	100000.000	0.000	0.000	0.000	0.000	0.000	16.610	1103	1063	1103	1063	32	236	100	1806	"Y424"
0	0	0	29	7	5	"Smad1 "	"Q15797"	5060	40700	200	6183	6221	755	12	6164	6164	6173	501	8	13	3	0	1965713	0.096	100000.000	100000.000	0.000	0.000	0.000	0.000	0.000	16.610	19	57	19	57	316	2384	100	1807	"S463"
0	0	0	29	8	5	"Smad1 "	"Q15797"	5560	40700	200	6090	6116	577	9	6146	6146	6145	440	7	6	1	0	1932509	-0.066	100000.000	100000.000	0.000	0.000	0.000	0.000	0.000	16.610	-56	-30	-56	-30	316	2384	100	1808	"S463"
0	0	0	29	9	5	"Smad1 "	"Q15797"	6060	40700	200	5930	6047	2149	35	5964	5964	5989	680	11	2	1	0	1910832	0.085	100000.000	100000.000	0.000	0.000	0.000	0.000	0.000	16.610	-34	83	-34	83	316	2384	100	1809	"S463"
0	0	0	29	1	6	"TAB1"	"Q15750"	2080	41360	90	7109	7300	742	10	5904	5904	5992	1096	18	59	17	0	379591	1.193	100000.000	100000.000	0.000	0.000	0.000	0.000	0.000	16.610	1205	1396	1205	1396	52	420	100	1810	"S438"
0	0	0	29	2	6	"TAB1"	"Q15750"	2570	41360	90	7086	7019	538	7	5746	5746	5789	446	7	98	76	0	364970	2.758	100000.000	100000.000	0.000	0.000	0.000	0.000	0.000	16.610	1340	1273	1340	1273	52	420	100	1811	"S438"
0	0	0	29	3	6	"TAB1"	"Q15750"	3070	41350	100	6530	6576	568	8	5641	5641	5721	852	14	55	6	0	526085	1.004	100000.000	100000.000	0.000	0.000	0.000	0.000	0.000	16.610	889	935	889	935	80	560	100	1812	"S438"
0	0	0	29	4	6	"Tgfbr2"	"P37173"	3560	41340	120	6640	6818	919	13	5780	5780	5850	520	8	81	37	0	818187	1.862	100000.000	100000.000	0.000	0.000	0.000	0.000	0.000	16.610	860	1038	860	1038	120	820	100	1813	"Y259"
0	0	0	29	5	6	"Tgfbr2"	"P37173"	4080	41340	150	6842	6877	583	8	5980	5980	6041	725	12	56	16	0	1072794	1.153	100000.000	100000.000	0.000	0.000	0.000	0.000	0.000	16.610	862	897	862	897	156	1272	100	1814	"Y259"
0	0	0	29	6	6	"Tgfbr2"	"P37173"	4580	41360	170	6671	6800	951	13	6124	6124	6140	1063	17	27	2	0	1414391	0.621	100000.000	100000.000	0.000	0.000	0.000	0.000	0.000	16.610	547	676	547	676	208	1660	100	1815	"Y259"
0	0	0	29	7	6	"XIAP "	"P98170"	5060	41340	100	15425	13912	6969	50	6205	6205	6151	429	6	72	67	0	1112947	18.091	100000.000	100000.000	0.000	0.000	0.000	0.000	0.000	16.610	9220	7707	9220	7707	80	560	100	1816	"S87"
0	0	0	29	8	6	"XIAP "	"P98170"	5570	41340	90	20795	18938	4954	26	6316	6316	6356	512	8	96	96	0	984761	24.574	100000.000	100000.000	0.000	0.000	0.000	0.000	0.000	16.610	14479	12622	14479	12622	52	420	100	1817	"S87"
0	0	0	29	9	6	"XIAP "	"P98170"	6060	41350	80	20318	17645	5705	32	6193	6193	6262	1036	16	84	84	0	917537	10.987	100000.000	100000.000	0.000	0.000	0.000	0.000	0.000	16.610	14125	11452	14125	11452	52	340	100	1818	"S87"
-75	0	0	29	1	7	"empty"	"empty"	2070	41980	200	5919	5988	438	7	5954	5954	6016	845	14	2	0	0	1892058	-0.033	100000.000	100000.000	0.000	0.000	0.000	0.000	0.000	16.610	-35	34	-35	34	316	2384	100	1819	"empty"
-75	0	0	29	2	7	"empty"	"empty"	2570	41980	200	5841	6174	3045	49	5819	5819	5843	536	9	9	4	0	1951129	0.618	100000.000	100000.000	0.000	0.000	0.000	0.000	0.000	16.610	22	355	22	355	316	2384	100	1820	"empty"
-75	0	0	29	3	7	"empty"	"empty"	3070	41980	200	5708	5762	387	6	5647	5647	5701	962	16	1	0	0	1820655	0.063	100000.000	100000.000	0.000	0.000	0.000	0.000	0.000	16.610	61	115	61	115	316	2384	100	1821	"empty"
-75	0	0	29	4	7	"empty"	"empty"	3570	41980	200	5874	5910	464	7	5802	5802	5876	857	14	4	1	0	1867694	0.040	100000.000	100000.000	0.000	0.000	0.000	0.000	0.000	16.610	72	108	72	108	316	2384	100	1822	"empty"
-75	0	0	29	5	7	"empty"	"empty"	4070	41980	200	5998	5988	495	8	5995	5995	6008	565	9	8	0	0	1892321	-0.035	100000.000	100000.000	0.000	0.000	0.000	0.000	0.000	16.610	3	-7	3	-7	316	2384	100	1823	"empty"
-75	0	0	29	6	7	"empty"	"empty"	4570	41980	200	6217	6199	417	6	6181	6181	6149	573	9	7	1	0	1958941	0.087	100000.000	100000.000	0.000	0.000	0.000	0.000	0.000	16.610	36	18	36	18	316	2384	100	1824	"empty"
-75	0	0	29	7	7	"empty"	"empty"	5070	41980	200	6249	6242	501	8	6287	6287	6235	504	8	6	1	0	1972444	0.014	100000.000	100000.000	0.000	0.000	0.000	0.000	0.000	16.610	-38	-45	-38	-45	316	2384	100	1825	"empty"
-75	0	0	29	8	7	"empty"	"empty"	5570	41980	200	6200	6196	320	5	6281	6281	6454	2943	45	0	0	0	1958033	-0.088	100000.000	100000.000	0.000	0.000	0.000	0.000	0.000	16.610	-81	-85	-81	-85	316	2384	100	1826	"empty"
-75	0	0	29	9	7	"empty"	"empty"	6070	41980	200	6157	6182	247	3	6197	6197	6213	733	11	1	0	0	1953593	-0.042	100000.000	100000.000	0.000	0.000	0.000	0.000	0.000	16.610	-40	-15	-40	-15	316	2384	100	1827	"empty"
0	0	0	30	1	1	"PTEN"	"P60484"	6620	38100	70	7483	7284	1118	15	5872	5872	5832	375	6	75	68	0	233102	3.872	100000.000	100000.000	0.000	0.000	0.000	0.000	0.000	16.610	1611	1412	1611	1412	32	236	100	1828	"T382/3/5"
0	0	0	30	2	1	"PTEN"	"P60484"	7110	38110	80	7326	7180	1054	14	5820	5820	5713	559	9	75	63	0	373365	2.624	100000.000	100000.000	0.000	0.000	0.000	0.000	0.000	16.610	1506	1360	1506	1360	52	340	100	1829	"T382/3/5"
0	0	0	30	3	1	"PTEN"	"P60484"	7610	38110	70	7357	7461	1018	13	5618	5618	5566	521	9	93	84	0	238761	3.637	100000.000	100000.000	0.000	0.000	0.000	0.000	0.000	16.610	1739	1843	1739	1843	32	236	100	1830	"T382/3/5"
0	0	0	30	4	1	"Rab5A"	"P20339"	8100	38100	200	5306	5343	503	9	5475	5475	5541	1143	20	0	0	0	1688251	-0.173	100000.000	100000.000	0.000	0.000	0.000	0.000	0.000	16.610	-169	-132	-169	-132	316	2384	100	1831	"S123"
0	0	0	30	5	1	"Rab5A"	"P20339"	8600	38100	200	5130	5119	412	8	5312	5312	5351	793	14	0	0	0	1617723	-0.293	100000.000	100000.000	0.000	0.000	0.000	0.000	0.000	16.610	-182	-193	-182	-193	316	2384	100	1832	"S123"
0	0	0	30	6	1	"Rab5A"	"P20339"	9100	38100	200	5052	5047	376	7	5258	5258	5306	799	15	0	0	0	1594872	-0.324	100000.000	100000.000	0.000	0.000	0.000	0.000	0.000	16.610	-206	-211	-206	-211	316	2384	100	1833	"S123"
0	0	0	30	7	1	"STAT1 "	"P42224"	9600	38100	200	5200	5294	1591	30	5241	5241	5253	390	7	14	3	0	1672878	0.105	100000.000	100000.000	0.000	0.000	0.000	0.000	0.000	16.610	-41	53	-41	53	316	2384	100	1834	"Y701"
0	0	0	30	8	1	"STAT1 "	"P42224"	10090	38110	200	5217	5261	643	12	5201	5201	5226	473	9	18	2	0	1662433	0.074	100000.000	100000.000	0.000	0.000	0.000	0.000	0.000	16.610	16	60	16	60	316	2384	100	1835	"Y701"
0	0	0	30	9	1	"STAT1 "	"P42224"	10590	38110	200	5273	5227	454	8	5272	5272	5277	630	11	6	0	0	1651647	-0.079	100000.000	100000.000	0.000	0.000	0.000	0.000	0.000	16.610	1	-45	1	-45	316	2384	100	1836	"Y701"
0	0	0	30	1	2	"STAT5B "	"P51692"	6610	38740	200	5768	5760	370	6	5784	5784	5827	1046	17	0	0	0	1820055	-0.064	100000.000	100000.000	0.000	0.000	0.000	0.000	0.000	16.610	-16	-24	-16	-24	316	2384	100	1837	"Y699"
0	0	0	30	2	2	"STAT5B "	"P51692"	7110	38750	200	5626	5661	566	9	5738	5738	5792	1048	18	0	0	0	1788974	-0.125	100000.000	100000.000	0.000	0.000	0.000	0.000	0.000	16.610	-112	-77	-112	-77	316	2384	100	1838	"Y699"
0	0	0	30	3	2	"STAT5B "	"P51692"	7610	38750	200	5637	5645	542	9	5769	5769	5734	609	10	4	1	0	1783684	-0.146	100000.000	100000.000	0.000	0.000	0.000	0.000	0.000	16.610	-132	-124	-132	-124	316	2384	100	1839	"Y699"
0	0	0	30	4	2	"Syk "	"P43405"	8120	38760	80	19887	18335	9763	53	5565	5565	5526	416	7	80	76	0	953436	30.791	100000.000	100000.000	0.000	0.000	0.000	0.000	0.000	16.610	14322	12770	14322	12770	52	340	100	1840	"Y352"
0	0	0	30	5	2	"Syk "	"P43405"	8610	38780	70	23744	22765	3795	16	5310	5310	5334	322	6	100	100	0	728467	54.134	100000.000	100000.000	0.000	0.000	0.000	0.000	0.000	16.610	18434	17455	18434	17455	32	236	100	1841	"Y352"
0	0	0	30	6	2	"Syk "	"P43405"	9110	38770	70	18686	19340	2085	10	5299	5299	5311	286	5	100	100	0	618883	49.052	100000.000	100000.000	0.000	0.000	0.000	0.000	0.000	16.610	13387	14041	13387	14041	32	236	100	1842	"Y352"
0	0	0	30	7	2	"ACC1"	"Q13085"	9600	38760	110	5334	5446	665	12	5326	5326	5365	461	8	18	5	0	435645	0.176	100000.000	100000.000	0.000	0.000	0.000	0.000	0.000	16.610	8	120	8	120	80	656	100	1843	"S80"
0	0	0	30	8	2	"ACC1"	"Q13085"	10100	38750	90	5374	5412	504	9	5343	5343	5332	481	9	26	1	0	281438	0.166	100000.000	100000.000	0.000	0.000	0.000	0.000	0.000	16.610	31	69	31	69	52	420	100	1844	"S80"
0	0	0	30	9	2	"ACC1"	"Q13085"	10610	38740	100	5331	5411	461	8	5344	5344	5317	373	7	25	8	0	432864	0.252	100000.000	100000.000	0.000	0.000	0.000	0.000	0.000	16.610	-13	67	-13	67	80	560	100	1845	"S80"
0	0	0	30	1	3	"TrKA"	"P04629"	6620	39400	110	9378	9374	647	6	5686	5686	5734	492	8	100	98	0	749923	7.398	100000.000	100000.000	0.000	0.000	0.000	0.000	0.000	16.610	3692	3688	3692	3688	80	656	100	1846	"Y680"
0	0	0	30	2	3	"TrKA"	"P04629"	7110	39400	110	9191	9175	336	3	5733	5733	5757	479	8	100	100	0	733986	7.136	100000.000	100000.000	0.000	0.000	0.000	0.000	0.000	16.610	3458	3442	3458	3442	80	656	100	1847	"Y680"
0	0	0	30	3	3	"TrKA"	"P04629"	7610	39400	120	9122	8776	1136	12	5767	5767	5765	688	11	92	86	0	1053063	4.376	100000.000	100000.000	0.000	0.000	0.000	0.000	0.000	16.610	3355	3009	3355	3009	120	820	100	1848	"Y680"
0	0	0	30	4	3	"BRAF1"	"P15056"	8110	39400	120	6363	6468	630	9	5749	5749	5729	440	7	67	24	0	776156	1.680	100000.000	100000.000	0.000	0.000	0.000	0.000	0.000	16.610	614	719	614	719	120	820	100	1849	"S579"
0	0	0	30	5	3	"BRAF1"	"P15056"	8600	39410	130	6253	6322	566	8	5699	5699	5679	559	9	49	9	0	758682	1.150	100000.000	100000.000	0.000	0.000	0.000	0.000	0.000	16.610	554	623	554	623	120	940	100	1850	"S579"
0	0	0	30	6	3	"BRAF1"	"P15056"	9080	39400	110	6187	6349	1057	16	5674	5674	5665	571	10	38	8	0	507898	1.198	100000.000	100000.000	0.000	0.000	0.000	0.000	0.000	16.610	513	675	513	675	80	656	100	1851	"S579"
0	0	0	30	7	3	"Cdc2"	"P06493"	9610	39420	100	8264	8325	628	7	5564	5564	5563	559	10	98	98	0	666036	4.941	100000.000	100000.000	0.000	0.000	0.000	0.000	0.000	16.610	2700	2761	2700	2761	80	560	100	1852	"Y15"
0	0	0	30	8	3	"Cdc2"	"P06493"	10090	39420	110	8180	8144	405	4	5452	5452	5445	459	8	98	98	0	651504	5.880	100000.000	100000.000	0.000	0.000	0.000	0.000	0.000	16.610	2728	2692	2728	2692	80	656	100	1853	"Y15"
0	0	0	30	9	3	"Cdc2"	"P06493"	10610	39420	100	8008	8069	2093	25	5334	5334	5409	1506	27	93	13	0	645538	1.766	100000.000	100000.000	0.000	0.000	0.000	0.000	0.000	16.610	2674	2735	2674	2735	80	560	100	1854	"Y15"
0	0	0	30	1	4	"ERK3"	"Q16659"	6610	40040	160	8488	8502	831	9	5942	5942	5936	468	7	98	98	0	1768390	5.483	100000.000	100000.000	0.000	0.000	0.000	0.000	0.000	16.610	2546	2560	2546	2560	208	1512	100	1855	"S189"
0	0	0	30	2	4	"ERK3"	"Q16659"	7110	40030	180	7869	7692	1168	15	5756	5756	5729	449	7	91	89	0	1969056	4.372	100000.000	100000.000	0.000	0.000	0.000	0.000	0.000	16.610	2113	1936	2113	1936	256	1924	100	1856	"S189"
0	0	0	30	3	4	"ERK3"	"Q16659"	7610	40040	160	7657	7536	755	10	5568	5568	5539	472	8	97	90	0	1567510	4.231	100000.000	100000.000	0.000	0.000	0.000	0.000	0.000	16.610	2089	1968	2089	1968	208	1512	100	1857	"S189"
0	0	0	30	4	4	"GIT2"	"Q14161"	8110	40040	200	5495	5611	1116	19	5496	5496	5520	731	13	6	1	0	1773026	0.124	100000.000	100000.000	0.000	0.000	0.000	0.000	0.000	16.610	-1	115	-1	115	316	2384	100	1858	"Y484"
0	0	0	30	5	4	"GIT2"	"Q14161"	8620	40050	120	5479	5547	614	11	5341	5341	5385	408	7	30	3	0	665686	0.397	100000.000	100000.000	0.000	0.000	0.000	0.000	0.000	16.610	138	206	138	206	120	820	100	1859	"Y484"
0	0	0	30	6	4	"GIT2"	"Q14161"	9110	40040	200	5408	5399	349	6	5304	5304	5384	1228	22	0	0	0	1706176	0.012	100000.000	100000.000	0.000	0.000	0.000	0.000	0.000	16.610	104	95	104	95	316	2384	100	1860	"Y484"
0	0	0	30	7	4	"HSP70 "	"P08107"	9610	40050	200	5395	5388	355	6	5264	5264	5301	421	7	18	1	0	1702480	0.207	100000.000	100000.000	0.000	0.000	0.000	0.000	0.000	16.610	131	124	131	124	316	2384	100	1861	"Y525"
0	0	0	30	8	4	"HSP70 "	"P08107"	10110	40050	200	5401	5403	398	7	5304	5304	5326	736	13	1	0	0	1707451	0.105	100000.000	100000.000	0.000	0.000	0.000	0.000	0.000	16.610	97	99	97	99	316	2384	100	1862	"Y525"
0	0	0	30	9	4	"HSP70 "	"P08107"	10610	40050	200	5389	5391	492	9	5315	5315	5367	973	18	1	0	0	1703606	0.025	100000.000	100000.000	0.000	0.000	0.000	0.000	0.000	16.610	74	76	74	76	316	2384	100	1863	"Y525"
0	0	0	30	1	5	"iNOS "	"P35228"	6600	40680	90	8055	7887	821	10	5950	5950	5949	697	11	90	82	0	410105	2.780	100000.000	100000.000	0.000	0.000	0.000	0.000	0.000	16.610	2105	1937	2105	1937	52	420	100	1864	"Y151"
0	0	0	30	2	5	"iNOS "	"P35228"	7110	40680	90	7411	7183	923	12	5733	5733	5722	684	11	86	67	0	373523	2.136	100000.000	100000.000	0.000	0.000	0.000	0.000	0.000	16.610	1678	1450	1678	1450	52	420	100	1865	"Y151"
0	0	0	30	3	5	"iNOS "	"P35228"	7600	40690	90	7238	7051	869	12	5706	5706	5593	504	9	84	71	0	366647	2.893	100000.000	100000.000	0.000	0.000	0.000	0.000	0.000	16.610	1532	1345	1532	1345	52	420	100	1866	"Y151"
0	0	0	30	4	5	"IRF-3 "	"Q14653"	8100	40690	140	5671	5675	593	10	5469	5469	5518	1227	22	1	0	0	885306	0.128	100000.000	100000.000	0.000	0.000	0.000	0.000	0.000	16.610	202	206	202	206	156	1140	100	1867	"S402"
0	0	0	30	5	5	"IRF-3 "	"Q14653"	8600	40710	130	5957	5960	448	7	5389	5389	5437	432	7	63	18	0	715161	1.211	100000.000	100000.000	0.000	0.000	0.000	0.000	0.000	16.610	568	571	568	571	120	940	100	1868	"S402"
0	0	0	30	6	5	"IRF-3 "	"Q14653"	9110	40700	100	5855	5856	316	5	5322	5322	5336	526	9	52	6	0	468491	0.989	100000.000	100000.000	0.000	0.000	0.000	0.000	0.000	16.610	533	534	533	534	80	560	100	1869	"S402"
0	0	0	30	7	5	"M6PR"	"P20645"	9610	40690	70	6864	6826	475	6	5332	5332	5338	404	7	93	93	0	218444	3.683	100000.000	100000.000	0.000	0.000	0.000	0.000	0.000	16.610	1532	1494	1532	1494	32	236	100	1870	"S267"
0	0	0	30	8	5	"M6PR"	"P20645"	10110	40700	70	6728	6725	670	9	5345	5345	5321	386	7	90	84	0	215212	3.637	100000.000	100000.000	0.000	0.000	0.000	0.000	0.000	16.610	1383	1380	1383	1380	32	236	100	1871	"S267"
0	0	0	30	9	5	"M6PR"	"P20645"	10610	40700	70	6951	6927	683	9	5339	5339	5311	372	7	96	84	0	221672	4.344	100000.000	100000.000	0.000	0.000	0.000	0.000	0.000	16.610	1612	1588	1612	1588	32	236	100	1872	"S267"
0	0	0	30	1	6	"MDM2"	"Q00987"	6590	41320	200	6082	6247	1458	23	5959	5959	5985	1442	24	2	1	0	1973910	0.182	100000.000	100000.000	0.000	0.000	0.000	0.000	0.000	16.610	123	288	123	288	316	2384	100	1873	"S166"
0	0	0	30	2	6	"MDM2"	"Q00987"	7100	41330	80	6099	6578	2486	37	5784	5784	5808	528	9	30	11	0	342061	1.458	100000.000	100000.000	0.000	0.000	0.000	0.000	0.000	16.610	315	794	315	794	52	340	100	1874	"S166"
0	0	0	30	3	6	"MDM2"	"Q00987"	7600	41330	200	5593	5612	484	8	5566	5566	5548	434	7	18	5	0	1773522	0.147	100000.000	100000.000	0.000	0.000	0.000	0.000	0.000	16.610	27	46	27	46	316	2384	100	1875	"S166"
0	0	0	30	4	6	"p38 delta"	"O15264"	8110	41330	120	8372	8550	2206	25	5375	5375	5385	405	7	97	95	0	1025949	7.815	100000.000	100000.000	0.000	0.000	0.000	0.000	0.000	16.610	2997	3175	2997	3175	120	820	100	1876	"Y182"
0	0	0	30	5	6	"p38 delta"	"O15264"	8600	41350	130	8227	8089	933	11	5410	5410	5458	735	13	94	91	0	970623	3.580	100000.000	100000.000	0.000	0.000	0.000	0.000	0.000	16.610	2817	2679	2817	2679	120	940	100	1877	"Y182"
0	0	0	30	6	6	"p38 delta"	"O15264"	9100	41340	130	8160	7884	934	11	5316	5316	5349	314	5	92	89	0	946079	8.073	100000.000	100000.000	0.000	0.000	0.000	0.000	0.000	16.610	2844	2568	2844	2568	120	940	100	1878	"Y182"
0	0	0	30	7	6	"p70S6K"	"P23443"	9600	41340	200	5251	5289	687	12	5300	5300	5351	1290	24	0	0	0	1671462	-0.048	100000.000	100000.000	0.000	0.000	0.000	0.000	0.000	16.610	-49	-11	-49	-11	316	2384	100	1879	"T412"
0	0	0	30	8	6	"p70S6K"	"P23443"	10100	41350	200	5276	5372	860	16	5297	5297	5295	466	8	13	2	0	1697574	0.165	100000.000	100000.000	0.000	0.000	0.000	0.000	0.000	16.610	-21	75	-21	75	316	2384	100	1880	"T412"
0	0	0	30	9	6	"p70S6K"	"P23443"	10600	41350	200	5395	5446	1097	20	5311	5311	5320	608	11	4	0	0	1721077	0.207	100000.000	100000.000	0.000	0.000	0.000	0.000	0.000	16.610	84	135	84	135	316	2384	100	1881	"T412"
-75	0	0	30	1	7	"empty"	"empty"	6590	41960	200	5993	5996	456	7	6012	6012	6005	402	6	8	0	0	1894635	-0.022	100000.000	100000.000	0.000	0.000	0.000	0.000	0.000	16.610	-19	-16	-19	-16	316	2384	100	1882	"empty"
-75	0	0	30	2	7	"empty"	"empty"	7090	41960	200	5760	5740	480	8	5834	5834	5817	669	11	0	0	0	1813903	-0.115	100000.000	100000.000	0.000	0.000	0.000	0.000	0.000	16.610	-74	-94	-74	-94	316	2384	100	1883	"empty"
-75	0	0	30	3	7	"empty"	"empty"	7590	41960	200	5576	5567	425	7	5607	5607	5583	490	8	10	0	0	1759184	-0.033	100000.000	100000.000	0.000	0.000	0.000	0.000	0.000	16.610	-31	-40	-31	-40	316	2384	100	1884	"empty"
-75	0	0	30	4	7	"empty"	"empty"	8090	41960	200	5358	5425	454	8	5430	5430	5446	455	8	14	1	0	1714406	-0.046	100000.000	100000.000	0.000	0.000	0.000	0.000	0.000	16.610	-72	-5	-72	-5	316	2384	100	1885	"empty"
-75	0	0	30	5	7	"empty"	"empty"	8590	41960	200	5410	5424	300	5	5339	5339	5377	419	7	13	1	0	1713907	0.112	100000.000	100000.000	0.000	0.000	0.000	0.000	0.000	16.610	71	85	71	85	316	2384	100	1886	"empty"
-75	0	0	30	6	7	"empty"	"empty"	9090	41960	200	5326	5337	268	5	5261	5261	5276	306	5	18	1	0	1686574	0.199	100000.000	100000.000	0.000	0.000	0.000	0.000	0.000	16.610	65	76	65	76	316	2384	100	1887	"empty"
-75	0	0	30	7	7	"empty"	"empty"	9590	41960	200	5279	5278	336	6	5244	5244	5301	1353	25	0	0	0	1667970	-0.017	100000.000	100000.000	0.000	0.000	0.000	0.000	0.000	16.610	35	34	35	34	316	2384	100	1888	"empty"
-75	0	0	30	8	7	"empty"	"empty"	10090	41960	200	5346	5300	454	8	5267	5267	5296	718	13	2	0	0	1674897	0.006	100000.000	100000.000	0.000	0.000	0.000	0.000	0.000	16.610	79	33	79	33	316	2384	100	1889	"empty"
-75	0	0	30	9	7	"empty"	"empty"	10590	41960	200	5371	5351	408	7	5320	5320	5309	527	9	6	0	0	1690791	0.080	100000.000	100000.000	0.000	0.000	0.000	0.000	0.000	16.610	51	31	51	31	316	2384	100	1890	"empty"
0	0	0	31	1	1	"JNK1"	"P45983"	11190	38120	100	8451	8387	709	8	5277	5277	5311	500	9	97	97	0	670981	6.152	100000.000	100000.000	0.000	0.000	0.000	0.000	0.000	16.610	3174	3110	3174	3110	80	560	100	1891	"T183"
0	0	0	31	2	1	"JNK1"	"P45983"	11680	38130	110	8713	8476	969	11	5335	5335	5347	324	6	96	93	0	678097	9.657	100000.000	100000.000	0.000	0.000	0.000	0.000	0.000	16.610	3378	3141	3378	3141	80	656	100	1892	"T183"
0	0	0	31	3	1	"JNK1"	"P45983"	12180	38120	110	8703	8383	988	11	5357	5357	5338	273	5	96	92	0	670633	11.154	100000.000	100000.000	0.000	0.000	0.000	0.000	0.000	16.610	3346	3026	3346	3026	80	656	100	1893	"T183"
0	0	0	31	4	1	"Keap1"	"Q14145"	12680	38110	70	9080	9016	676	7	5371	5371	5404	478	8	100	100	0	288504	7.556	100000.000	100000.000	0.000	0.000	0.000	0.000	0.000	16.610	3709	3645	3709	3645	32	236	100	1894	"S293/5"
0	0	0	31	5	1	"Keap1"	"Q14145"	13180	38110	90	8810	8642	1146	13	5286	5286	5272	418	7	94	94	0	449375	8.062	100000.000	100000.000	0.000	0.000	0.000	0.000	0.000	16.610	3524	3356	3524	3356	52	420	100	1895	"S293/5"
0	0	0	31	6	1	"Keap1"	"Q14145"	13690	38120	80	8762	8760	657	7	5180	5180	5191	294	5	100	100	0	455541	12.139	100000.000	100000.000	0.000	0.000	0.000	0.000	0.000	16.610	3582	3580	3582	3580	52	340	100	1896	"S293/5"
0	0	0	31	7	1	"MK2"	"P16389"	14180	38110	70	6157	6154	541	8	5189	5189	5185	291	5	90	81	0	196913	3.330	100000.000	100000.000	0.000	0.000	0.000	0.000	0.000	16.610	968	965	968	965	32	236	100	1897	"Y415"
0	0	0	31	8	1	"MK2"	"P16389"	14700	38130	70	5661	5817	607	10	5135	5135	5259	2046	38	0	0	0	186135	0.273	100000.000	100000.000	0.000	0.000	0.000	0.000	0.000	16.610	526	682	526	682	32	236	100	1898	"Y415"
0	0	0	31	9	1	"MK2"	"P16389"	15200	38120	110	5437	5656	647	11	5129	5129	5133	346	6	47	41	0	452489	1.512	100000.000	100000.000	0.000	0.000	0.000	0.000	0.000	16.610	308	527	308	527	80	656	100	1899	"Y415"
0	0	0	31	1	2	"NFAT1 "	"Q13469"	11170	38750	100	5749	5705	523	9	5353	5353	5372	689	12	16	1	0	456434	0.483	100000.000	100000.000	0.000	0.000	0.000	0.000	0.000	16.610	396	352	396	352	80	560	100	1900	"S110"
0	0	0	31	2	2	"NFAT1 "	"Q13469"	11670	38750	200	5517	5511	312	5	5320	5320	5397	1192	22	0	0	0	1741349	0.096	100000.000	100000.000	0.000	0.000	0.000	0.000	0.000	16.610	197	191	197	191	316	2384	100	1901	"S110"
0	0	0	31	3	2	"NFAT1 "	"Q13469"	12170	38750	110	5777	5827	665	11	5355	5355	5366	387	7	56	7	0	466157	1.191	100000.000	100000.000	0.000	0.000	0.000	0.000	0.000	16.610	422	472	422	472	80	656	100	1902	"S110"
0	0	0	31	4	2	"NFkB-p105 "	"P19838"	12670	38750	200	5411	5517	629	11	5269	5269	5281	325	6	25	7	0	1743514	0.726	100000.000	100000.000	0.000	0.000	0.000	0.000	0.000	16.610	142	248	142	248	316	2384	100	1903	"S907"
0	0	0	31	5	2	"NFkB-p105 "	"P19838"	13170	38750	200	5407	5425	322	5	5246	5246	5272	307	5	29	3	0	1714198	0.498	100000.000	100000.000	0.000	0.000	0.000	0.000	0.000	16.610	161	179	161	179	316	2384	100	1904	"S907"
0	0	0	31	6	2	"NFkB-p105 "	"P19838"	13670	38750	200	5264	5296	688	12	5227	5227	5250	379	7	10	1	0	1673609	0.121	100000.000	100000.000	0.000	0.000	0.000	0.000	0.000	16.610	37	69	37	69	316	2384	100	1905	"S907"
0	0	0	31	7	2	"process-control__"	"GGSGGSGDYKDDDDK"	14180	38750	200	5173	5282	492	9	5163	5163	5175	303	5	20	10	0	1669046	0.353	100000.000	100000.000	0.000	0.000	0.000	0.000	0.000	16.610	10	119	10	119	316	2384	100	1906	"process-control__"
0	0	0	31	8	2	"process-control__"	"GGSGGSGDYKDDDDK"	14690	38770	80	5923	5841	514	8	5100	5100	5112	303	5	80	73	0	303717	2.406	100000.000	100000.000	0.000	0.000	0.000	0.000	0.000	16.610	823	741	823	741	52	340	100	1907	"process-control__"
0	0	0	31	9	2	"process-control__"	"GGSGGSGDYKDDDDK"	15190	38770	200	5077	5215	542	10	5200	5200	5254	1111	21	6	0	0	1647782	-0.035	100000.000	100000.000	0.000	0.000	0.000	0.000	0.000	16.610	-123	15	-123	15	316	2384	100	1908	"process-control__"
0	0	0	31	1	3	"PAK4"	"O96013"	11180	39410	90	12847	13370	1837	13	5296	5296	5298	269	5	100	100	0	695215	30.007	100000.000	100000.000	0.000	0.000	0.000	0.000	0.000	16.610	7551	8074	7551	8074	52	420	100	1909	"S474"
0	0	0	31	2	3	"PAK4"	"O96013"	11690	39420	100	11705	11618	1767	15	5204	5204	5210	225	4	100	98	0	929445	28.480	100000.000	100000.000	0.000	0.000	0.000	0.000	0.000	16.610	6501	6414	6501	6414	80	560	100	1910	"S474"
0	0	0	31	3	3	"PAK4"	"O96013"	12180	39420	100	11714	11750	2102	17	5138	5138	5150	397	7	98	98	0	939979	16.625	100000.000	100000.000	0.000	0.000	0.000	0.000	0.000	16.610	6576	6612	6576	6612	80	560	100	1911	"S474"
0	0	0	31	4	3	"Rab5A"	"P20339"	12680	39420	90	6238	6154	449	7	5145	5145	5179	337	6	90	78	0	320032	2.893	100000.000	100000.000	0.000	0.000	0.000	0.000	0.000	16.610	1093	1009	1093	1009	52	420	100	1912	"Y205"
0	0	0	31	5	3	"Rab5A"	"P20339"	13190	39420	70	6173	6142	254	4	5176	5176	5236	554	10	93	31	0	196554	1.635	100000.000	100000.000	0.000	0.000	0.000	0.000	0.000	16.610	997	966	997	966	32	236	100	1913	"Y205"
[truncated: 232,527 more chars]
