# Supplementary material for: PIIKA 2.5: Enhanced quality control of peptide microarrays for kinome analysis
Source: PLoS One. 2021 Sep 10;16(9):e0257232. doi: 10.1371/journal.pone.0257232 (PMC8432839; doi:10.1371/journal.pone.0257232)
Supplement: S1 File — All arrays used in this experiment are available as txt files in the GPR format contained within a single zip folder. Individual files are named as in Table 1, where the first number, which follows S, represents the identifier for the samples. Samples 1 2, and 3 are control, 4,5 and 6 are treated with LPS, and 7,8, and 9 are treated with both LPS and cortisol. The number following this represents the day of experiment. For example, S1_2.txt contains the data for sample number 1 from the experiment performed on day 2. (ZIP) [file pone.0257232.s001.zip › arrays/S5_1.txt]

ATF	1.0
31	42    
"Type=GenePix Export 3"
"DateTime=2018/08/20 14:10:12"
"Settings="
"GalFile=T:\Arrays\Human Pig Gal File\Human Pig Gal File with Calibration spots  - Lot 3200.txt"
"PixelSize=10"
"Wavelengths=532"
"ImageFiles=T:\Arrays\Method Development Day 1 August 20, 2018\S5_532.tif 0"
"NormalizationMethod=None"
"NormalizationFactors=1"
"JpegImage="
"StdDev=Type 1"
"RatioFormulations=W1/W2 (532/)"
"FeatureType=Circular"
"Barcode="
"BackgroundSubtraction=LocalFeature"
"ImageOrigin=0, 0"
"JpegOrigin=1520, 4300"
"Creator=GenePix Pro 6.0.1.25"
"Scanner=GenePix 4200A 01  [116282]"
"FocusPosition=0"
"Temperature=23.13"
"LinesAveraged=1"
"Comment="
"PMTGain=340"
"ScanPower=100"
"LaserPower=2.64"
"Filters=Standard Green"
"ScanRegion=0,0,2200,7150"
"Supplier=Genetix Ltd."
"ArrayerSoftwareName=MicroArraying"
"ArrayerSoftwareVersion=QSoft XP Build 6700 (Revision 4)"
"Flags"	"Normalize"	"Autoflag"	"Block"	"Column"	"Row"	"Name"	"ID"	"X"	"Y"	"Dia."	"F532 Median"	"F532 Mean"	"F532 SD"	"F532 CV"	"B532"	"B532 Median"	"B532 Mean"	"B532 SD"	"B532 CV"	"% > B532+1SD"	"% > B532+2SD"	"F532 % Sat."	"F532 Total Intensity"	"SNR 532"	"Ratio of Medians (532/2)"	"Ratio of Means (532/2)"	"Median of Ratios (532/2)"	"Mean of Ratios (532/2)"	"Ratios SD (532/2)"	"Rgn Ratio (532/2)"	"Rgn R2 (532/2)"	"Log Ratio (532/2)"	"F532 Median - B532"	"F532 Mean - B532"	"Sum of Medians (532/2)"	"Sum of Means (532/2)"	"F Pixels"	"B Pixels"	"Circularity"	"Index"	"Target"
0	0	0	1	1	1	"ACTA1"	"P68133"	2600	4710	200	3184	3329	1785	53	3206	3206	3250	349	10	8	3	0	1051887	0.226	100000.000	100000.000	0.000	0.000	0.000	0.000	0.000	16.610	-22	123	-22	123	316	2384	100	1	"Y55"
0	0	0	1	2	1	"ACTA1"	"P68133"	3090	4710	200	3194	3331	795	23	3225	3225	3279	445	13	11	2	0	1052600	0.117	100000.000	100000.000	0.000	0.000	0.000	0.000	0.000	16.610	-31	106	-31	106	316	2384	100	2	"Y55"
0	0	0	1	3	1	"ACTA1"	"P68133"	3590	4710	200	3357	3423	336	9	3379	3379	3437	396	11	13	1	0	1081524	-0.035	100000.000	100000.000	0.000	0.000	0.000	0.000	0.000	16.610	-22	44	-22	44	316	2384	100	3	"Y55"
0	0	0	1	4	1	"A-Raf"	"P10398"	4080	4710	200	3576	3600	369	10	3555	3555	3608	580	16	6	0	0	1137492	-0.014	100000.000	100000.000	0.000	0.000	0.000	0.000	0.000	16.610	21	45	21	45	316	2384	100	4	"S214"
0	0	0	1	5	1	"A-Raf"	"P10398"	4580	4710	200	3619	4359	2937	67	3767	3767	3987	1714	42	9	7	0	1377441	0.217	100000.000	100000.000	0.000	0.000	0.000	0.000	0.000	16.610	-148	592	-148	592	316	2384	100	5	"S214"
0	0	0	1	6	1	"A-Raf"	"P10398"	5080	4710	200	3791	3824	629	16	3759	3759	3792	820	21	1	0	0	1208360	0.039	100000.000	100000.000	0.000	0.000	0.000	0.000	0.000	16.610	32	65	32	65	316	2384	100	6	"S214"
0	0	0	1	7	1	"Cdk2"	"P24941"	5570	4710	200	3825	3863	386	9	3694	3694	3875	2607	67	0	0	0	1220859	-0.005	100000.000	100000.000	0.000	0.000	0.000	0.000	0.000	16.610	131	169	131	169	316	2384	100	7	"Y179"
0	0	0	1	8	1	"Cdk2"	"P24941"	6070	4720	200	3855	3944	904	22	3736	3736	3773	445	11	14	2	0	1246166	0.384	100000.000	100000.000	0.000	0.000	0.000	0.000	0.000	16.610	119	208	119	208	316	2384	100	8	"Y179"
0	0	0	1	9	1	"Cdk2"	"P24941"	6560	4720	200	3655	3657	318	8	3576	3576	3597	812	22	1	0	0	1155522	0.074	100000.000	100000.000	0.000	0.000	0.000	0.000	0.000	16.610	79	81	79	81	316	2384	100	9	"Y179"
0	0	0	1	1	2	"Cofilin 1"	"P23528"	2580	5360	200	3210	3233	300	9	3248	3248	3333	1537	46	0	0	0	1021672	-0.065	100000.000	100000.000	0.000	0.000	0.000	0.000	0.000	16.610	-38	-15	-38	-15	316	2384	100	10	"S2"
0	0	0	1	2	2	"Cofilin 1"	"P23528"	3080	5360	200	3397	3434	308	8	3360	3360	3442	775	22	0	0	0	1085239	-0.010	100000.000	100000.000	0.000	0.000	0.000	0.000	0.000	16.610	37	74	37	74	316	2384	100	11	"S2"
0	0	0	1	3	2	"Cofilin 1"	"P23528"	3580	5360	200	3668	3620	382	10	3619	3619	3668	772	21	2	0	0	1143867	-0.062	100000.000	100000.000	0.000	0.000	0.000	0.000	0.000	16.610	49	1	49	1	316	2384	100	12	"S2"
0	0	0	1	4	2	"CTNNB1"	"P35222"	4070	5360	200	3565	3633	701	19	3643	3643	3661	648	17	2	1	0	1147870	-0.043	100000.000	100000.000	0.000	0.000	0.000	0.000	0.000	16.610	-78	-10	-78	-10	316	2384	100	13	"S675"
0	0	0	1	5	2	"CTNNB1"	"P35222"	4570	5380	140	3503	5644	9352	165	3677	3677	3709	1215	32	8	7	0	880423	1.593	100000.000	100000.000	0.000	0.000	0.000	0.000	0.000	16.610	-174	1967	-174	1967	156	1140	100	14	"S675"
0	0	0	1	6	2	"CTNNB1"	"P35222"	5060	5360	200	3686	3705	315	8	3841	3841	3826	388	10	5	0	0	1170894	-0.312	100000.000	100000.000	0.000	0.000	0.000	0.000	0.000	16.610	-155	-136	-155	-136	316	2384	100	15	"S675"
0	0	0	1	7	2	"EGFR"	"P00533"	5560	5370	200	3626	4791	7031	146	3708	3708	3818	1658	43	3	3	0	1514038	0.587	100000.000	100000.000	0.000	0.000	0.000	0.000	0.000	16.610	-82	1083	-82	1083	316	2384	100	16	"T693"
0	0	0	1	8	2	"EGFR"	"P00533"	6060	5370	200	3734	3752	310	8	3749	3749	3769	320	8	6	2	0	1185497	-0.053	100000.000	100000.000	0.000	0.000	0.000	0.000	0.000	16.610	-15	3	-15	3	316	2384	100	17	"T693"
0	0	0	1	9	2	"EGFR"	"P00533"	6560	5360	70	3754	3767	281	7	3608	3608	3601	225	6	31	12	0	120532	0.738	100000.000	100000.000	0.000	0.000	0.000	0.000	0.000	16.610	146	159	146	159	32	236	100	18	"T693"
0	0	0	1	1	3	"JAK1"	"P23458"	2620	5980	80	5438	6815	7520	110	3233	3233	3259	233	7	82	80	0	354400	15.262	100000.000	100000.000	0.000	0.000	0.000	0.000	0.000	16.610	2205	3582	2205	3582	52	340	100	19	"Y1035"
0	0	0	1	2	3	"JAK1"	"P23458"	3120	6000	70	5252	5291	1188	22	3553	3553	3586	296	8	90	84	0	169310	5.760	100000.000	100000.000	0.000	0.000	0.000	0.000	0.000	16.610	1699	1738	1699	1738	32	236	100	20	"Y1035"
0	0	0	1	3	3	"JAK1"	"P23458"	3590	6000	200	3679	3818	617	16	3639	3639	3679	518	14	16	10	0	1206388	0.268	100000.000	100000.000	0.000	0.000	0.000	0.000	0.000	16.610	40	179	40	179	316	2384	100	21	"Y1035"
0	0	0	1	4	3	"JNK2"	"P45984"	4110	5990	100	5991	5818	857	14	3723	3723	3772	1680	44	63	5	0	465427	1.218	100000.000	100000.000	0.000	0.000	0.000	0.000	0.000	16.610	2268	2095	2268	2095	80	560	100	22	"T183"
0	0	0	1	5	3	"JNK2"	"P45984"	4590	6000	200	4122	4614	1371	29	3731	3731	4202	4401	104	0	0	0	1458001	0.094	100000.000	100000.000	0.000	0.000	0.000	0.000	0.000	16.610	391	883	391	883	316	2384	100	23	"T183"
0	0	0	1	6	3	"JNK2"	"P45984"	5080	6000	200	4100	4749	1568	33	3840	3840	4051	2910	71	2	0	0	1500737	0.240	100000.000	100000.000	0.000	0.000	0.000	0.000	0.000	16.610	260	909	260	909	316	2384	100	24	"T183"
0	0	0	1	7	3	"Kit "	"P10721"	5580	6000	200	3692	3766	424	11	3732	3732	4548	5963	131	0	0	0	1189991	-0.131	100000.000	100000.000	0.000	0.000	0.000	0.000	0.000	16.610	-40	34	-40	34	316	2384	100	25	"Y721"
0	0	0	1	8	3	"Kit "	"P10721"	6080	6000	200	3968	4059	403	9	3899	3899	3959	783	19	8	0	0	1282648	0.128	100000.000	100000.000	0.000	0.000	0.000	0.000	0.000	16.610	69	160	69	160	316	2384	100	26	"Y721"
0	0	0	1	9	3	"Kit "	"P10721"	6570	6010	200	3828	3880	406	10	3812	3812	3811	383	10	17	8	0	1226101	0.180	100000.000	100000.000	0.000	0.000	0.000	0.000	0.000	16.610	16	68	16	68	316	2384	100	27	"Y721"
0	0	0	1	1	4	"MK3"	"P22001"	2600	6630	90	6983	6891	961	13	3537	3537	3607	442	12	96	96	0	358328	7.430	100000.000	100000.000	0.000	0.000	0.000	0.000	0.000	16.610	3446	3354	3446	3354	52	420	100	28	"Y187"
0	0	0	1	2	4	"MK3"	"P22001"	3120	6630	100	7230	6287	1897	30	3670	3670	3688	460	12	72	70	0	502926	5.650	100000.000	100000.000	0.000	0.000	0.000	0.000	0.000	16.610	3560	2617	3560	2617	80	560	100	29	"Y187"
0	0	0	1	3	4	"MK3"	"P22001"	3610	6640	90	7658	7391	1145	15	3761	3761	3772	436	11	98	94	0	384355	8.300	100000.000	100000.000	0.000	0.000	0.000	0.000	0.000	16.610	3897	3630	3897	3630	52	420	100	30	"Y187"
0	0	0	1	4	4	"NFAT1 "	"Q13469"	4100	6640	200	3627	3713	988	26	3655	3655	3697	824	22	1	0	0	1173278	0.019	100000.000	100000.000	0.000	0.000	0.000	0.000	0.000	16.610	-28	58	-28	58	316	2384	100	31	"S326"
0	0	0	1	5	4	"NFAT1 "	"Q13469"	4600	6640	200	3650	3653	336	9	3767	3767	3874	1902	49	0	0	0	1154375	-0.116	100000.000	100000.000	0.000	0.000	0.000	0.000	0.000	16.610	-117	-114	-117	-114	316	2384	100	32	"S326"
0	0	0	1	6	4	"NFAT1 "	"Q13469"	5100	6640	200	3757	3792	460	12	3828	3828	3888	1133	29	1	0	0	1198127	-0.085	100000.000	100000.000	0.000	0.000	0.000	0.000	0.000	16.610	-71	-36	-71	-36	316	2384	100	33	"S326"
0	0	0	1	7	4	"NFkB-p65 "	"Q04206"	5600	6640	200	3696	3747	473	12	3786	3786	4083	3941	96	0	0	0	1183983	-0.085	100000.000	100000.000	0.000	0.000	0.000	0.000	0.000	16.610	-90	-39	-90	-39	316	2384	100	34	"S276"
0	0	0	1	8	4	"NFkB-p65 "	"Q04206"	6100	6650	70	4220	4212	294	6	3830	3830	3847	283	7	56	21	0	134795	1.290	100000.000	100000.000	0.000	0.000	0.000	0.000	0.000	16.610	390	382	390	382	32	236	100	35	"S276"
0	0	0	1	9	4	"NFkB-p65 "	"Q04206"	6610	6660	70	4177	4155	301	7	3824	3824	3811	388	10	37	6	0	132971	0.887	100000.000	100000.000	0.000	0.000	0.000	0.000	0.000	16.610	353	331	353	331	32	236	100	36	"S276"
0	0	0	1	1	5	"PDGFRb"	"P09619"	2590	7280	140	4494	6417	2858	44	3579	3579	3623	424	11	59	50	0	1001127	6.590	100000.000	100000.000	0.000	0.000	0.000	0.000	0.000	16.610	915	2838	915	2838	156	1140	100	37	"Y686"
0	0	0	1	2	5	"PDGFRb"	"P09619"	3100	7300	100	9824	11470	9459	82	3616	3616	3643	309	8	91	90	2	917578	25.330	100000.000	100000.000	0.000	0.000	0.000	0.000	0.000	16.610	6208	7854	6208	7854	80	560	100	38	"Y686"
0	0	0	1	3	5	"PDGFRb"	"P09619"	3610	7280	100	10702	10563	5954	56	3789	3789	3802	396	10	88	87	0	845070	17.073	100000.000	100000.000	0.000	0.000	0.000	0.000	0.000	16.610	6913	6774	6913	6774	80	560	100	39	"Y686"
0	0	0	1	4	5	"PELI2"	"Q96FA3"	4090	7280	120	6260	6958	5913	84	3801	3801	3802	453	11	98	96	0	834919	6.967	100000.000	100000.000	0.000	0.000	0.000	0.000	0.000	16.610	2459	3157	2459	3157	120	820	100	40	"T290"
0	0	0	1	5	5	"PELI2"	"Q96FA3"	4610	7280	170	5936	5476	1255	22	3879	3879	3953	1588	40	60	4	0	1138996	0.959	100000.000	100000.000	0.000	0.000	0.000	0.000	0.000	16.610	2057	1597	2057	1597	208	1660	100	41	"T290"
0	0	0	1	6	5	"PELI2"	"Q96FA3"	5100	7290	130	6415	6363	631	9	3937	3937	3949	383	9	98	97	0	763596	6.303	100000.000	100000.000	0.000	0.000	0.000	0.000	0.000	16.610	2478	2426	2478	2426	120	940	100	42	"T290"
0	0	0	1	7	5	"sek1"	"P45985"	5590	7290	200	4004	4039	410	10	4005	4005	4049	531	13	3	1	0	1276390	-0.019	100000.000	100000.000	0.000	0.000	0.000	0.000	0.000	16.610	-1	34	-1	34	316	2384	100	43	"S2315"
0	0	0	1	8	5	"sek1"	"P45985"	6090	7290	200	4022	4045	341	8	4018	4018	4063	523	12	4	0	0	1278337	-0.034	100000.000	100000.000	0.000	0.000	0.000	0.000	0.000	16.610	4	27	4	27	316	2384	100	44	"S2315"
0	0	0	1	9	5	"sek1"	"P45985"	6580	7300	200	3991	4011	402	10	3955	3955	3979	437	10	11	2	0	1267593	0.073	100000.000	100000.000	0.000	0.000	0.000	0.000	0.000	16.610	36	56	36	56	316	2384	100	45	"S2315"
0	0	0	1	1	6	"SMAD3"	"Q15796"	2610	7920	200	3566	3676	1505	40	3518	3518	3582	1026	28	0	0	0	1161695	0.092	100000.000	100000.000	0.000	0.000	0.000	0.000	0.000	16.610	48	158	48	158	316	2384	100	46	"S416"
0	0	0	1	2	6	"SMAD3"	"Q15796"	3110	7930	120	3793	3942	833	21	3565	3565	3592	309	8	36	17	0	473011	1.133	100000.000	100000.000	0.000	0.000	0.000	0.000	0.000	16.610	228	377	228	377	120	820	100	47	"S416"
0	0	0	1	3	6	"SMAD3"	"Q15796"	3590	7940	130	4023	4079	447	10	3704	3704	3737	367	9	47	25	0	489502	0.932	100000.000	100000.000	0.000	0.000	0.000	0.000	0.000	16.610	319	375	319	375	120	940	100	48	"S416"
0	0	0	1	4	6	"TAK1 "	"O43318"	4090	7930	200	6032	5893	1381	23	4050	4050	4359	2850	65	24	0	0	1862300	0.538	100000.000	100000.000	0.000	0.000	0.000	0.000	0.000	16.610	1982	1843	1982	1843	316	2384	100	49	"T178"
0	0	0	1	5	6	"TAK1 "	"O43318"	4600	7930	170	6803	7061	2391	33	4030	4030	5263	7180	136	1	0	0	1468750	0.250	100000.000	100000.000	0.000	0.000	0.000	0.000	0.000	16.610	2773	3031	2773	3031	208	1660	100	50	"T178"
0	0	0	1	6	6	"TAK1 "	"O43318"	5100	7930	160	7351	7250	818	11	4105	4105	4105	397	9	99	98	0	1507981	7.922	100000.000	100000.000	0.000	0.000	0.000	0.000	0.000	16.610	3246	3145	3246	3145	208	1512	100	51	"T178"
0	0	0	1	7	6	"TNIK"	"Q9UKE5"	5590	7930	100	5479	5401	506	9	4133	4133	4150	422	10	92	90	0	432102	2.964	100000.000	100000.000	0.000	0.000	0.000	0.000	0.000	16.610	1346	1268	1346	1268	80	560	100	52	"T181"
0	0	0	1	8	6	"TNIK"	"Q9UKE5"	6100	7950	120	5270	5068	612	12	4176	4176	4224	361	8	72	66	0	608142	2.338	100000.000	100000.000	0.000	0.000	0.000	0.000	0.000	16.610	1094	892	1094	892	120	820	100	53	"T181"
0	0	0	1	9	6	"TNIK"	"Q9UKE5"	6580	7960	110	5646	5519	493	8	4154	4154	4207	589	14	92	68	0	441514	2.228	100000.000	100000.000	0.000	0.000	0.000	0.000	0.000	16.610	1492	1365	1492	1365	80	656	100	54	"T181"
-75	0	0	1	1	7	"empty"	"empty"	2580	8580	200	3578	3585	278	7	3571	3571	3619	441	12	6	0	0	1132725	-0.077	100000.000	100000.000	0.000	0.000	0.000	0.000	0.000	16.610	7	14	7	14	316	2384	100	55	"empty"
-75	0	0	1	2	7	"empty"	"empty"	3080	8580	200	3659	3671	338	9	3683	3683	3725	325	8	10	2	0	1159953	-0.166	100000.000	100000.000	0.000	0.000	0.000	0.000	0.000	16.610	-24	-12	-24	-12	316	2384	100	56	"empty"
-75	0	0	1	3	7	"empty"	"empty"	3580	8580	200	3939	3958	338	8	3941	3941	3992	491	12	5	1	0	1250687	-0.069	100000.000	100000.000	0.000	0.000	0.000	0.000	0.000	16.610	-2	17	-2	17	316	2384	100	57	"empty"
-75	0	0	1	4	7	"empty"	"empty"	4080	8580	200	3988	4141	1014	24	3967	3967	4040	1506	37	4	2	0	1308522	0.067	100000.000	100000.000	0.000	0.000	0.000	0.000	0.000	16.610	21	174	21	174	316	2384	100	58	"empty"
-75	0	0	1	5	7	"empty"	"empty"	4580	8580	200	3883	3886	375	9	4010	4010	4425	4257	96	0	0	0	1228120	-0.127	100000.000	100000.000	0.000	0.000	0.000	0.000	0.000	16.610	-127	-124	-127	-124	316	2384	100	59	"empty"
-75	0	0	1	6	7	"empty"	"empty"	5080	8580	200	4151	4153	345	8	4159	4159	4158	578	13	4	0	0	1312334	-0.009	100000.000	100000.000	0.000	0.000	0.000	0.000	0.000	16.610	-8	-6	-8	-6	316	2384	100	60	"empty"
-75	0	0	1	7	7	"empty"	"empty"	5580	8580	200	4092	4087	328	8	4105	4105	4110	330	8	11	1	0	1291505	-0.070	100000.000	100000.000	0.000	0.000	0.000	0.000	0.000	16.610	-13	-18	-13	-18	316	2384	100	61	"empty"
-75	0	0	1	8	7	"empty"	"empty"	6080	8580	200	4064	4079	256	6	4109	4109	4129	408	9	3	0	0	1288941	-0.123	100000.000	100000.000	0.000	0.000	0.000	0.000	0.000	16.610	-45	-30	-45	-30	316	2384	100	62	"empty"
-75	0	0	1	9	7	"empty"	"empty"	6580	8580	200	4292	4348	396	9	4176	4176	4211	860	20	3	1	0	1374018	0.159	100000.000	100000.000	0.000	0.000	0.000	0.000	0.000	16.610	116	172	116	172	316	2384	100	63	"empty"
0	0	0	2	1	1	"PKACa "	"P17612"	7060	4810	200	3430	3582	609	17	3366	3366	3364	406	12	21	14	0	1132020	0.537	100000.000	100000.000	0.000	0.000	0.000	0.000	0.000	16.610	64	216	64	216	316	2384	100	64	"T197"
0	0	0	2	2	1	"PKACa "	"P17612"	7560	4810	200	3441	3886	2232	57	3342	3342	3442	2072	60	5	0	0	1227841	0.214	100000.000	100000.000	0.000	0.000	0.000	0.000	0.000	16.610	99	544	99	544	316	2384	100	65	"T197"
0	0	0	2	3	1	"PKACa "	"P17612"	8060	4810	200	3355	3562	771	21	3281	3281	3349	1282	38	12	0	0	1125680	0.166	100000.000	100000.000	0.000	0.000	0.000	0.000	0.000	16.610	74	281	74	281	316	2384	100	66	"T197"
0	0	0	2	4	1	"PTEN"	"P60484"	8560	4810	200	3451	3604	1391	38	3211	3211	3288	1269	38	3	0	0	1138831	0.249	100000.000	100000.000	0.000	0.000	0.000	0.000	0.000	16.610	240	393	240	393	316	2384	100	67	"Y315"
0	0	0	2	5	1	"PTEN"	"P60484"	9060	4810	200	3534	3587	377	10	3289	3289	3385	945	27	4	1	0	1133449	0.214	100000.000	100000.000	0.000	0.000	0.000	0.000	0.000	16.610	245	298	245	298	316	2384	100	68	"Y315"
0	0	0	2	6	1	"PTEN"	"P60484"	9560	4810	200	3849	3944	664	16	3713	3713	3743	341	9	31	10	0	1246454	0.589	100000.000	100000.000	0.000	0.000	0.000	0.000	0.000	16.610	136	231	136	231	316	2384	100	69	"Y315"
0	0	0	2	7	1	"SOC3"	"O14543"	10060	4810	200	3559	3615	400	11	3691	3691	3783	1127	29	0	0	0	1142495	-0.149	100000.000	100000.000	0.000	0.000	0.000	0.000	0.000	16.610	-132	-76	-132	-76	316	2384	100	70	"Y204"
0	0	0	2	8	1	"SOC3"	"O14543"	10560	4810	200	3637	3733	693	18	3618	3618	3700	696	18	7	2	0	1179667	0.047	100000.000	100000.000	0.000	0.000	0.000	0.000	0.000	16.610	19	115	19	115	316	2384	100	71	"Y204"
0	0	0	2	9	1	"SOC3"	"O14543"	11060	4810	200	3701	3793	702	18	3751	3751	3818	714	18	7	2	0	1198479	-0.035	100000.000	100000.000	0.000	0.000	0.000	0.000	0.000	16.610	-50	42	-50	42	316	2384	100	72	"Y204"
0	0	0	2	1	2	"STAT3 "	"P40763"	7050	5430	200	3646	3684	451	12	3568	3568	3596	679	18	9	1	0	1164014	0.130	100000.000	100000.000	0.000	0.000	0.000	0.000	0.000	16.610	78	116	78	116	316	2384	100	73	"S691"
0	0	0	2	2	2	"STAT3 "	"P40763"	7550	5430	200	3551	3660	1248	34	3516	3516	3523	436	12	15	6	0	1156423	0.314	100000.000	100000.000	0.000	0.000	0.000	0.000	0.000	16.610	35	144	35	144	316	2384	100	74	"S691"
0	0	0	2	3	2	"STAT3 "	"P40763"	8050	5430	200	3520	3592	489	13	3386	3386	3407	403	11	29	8	0	1134921	0.459	100000.000	100000.000	0.000	0.000	0.000	0.000	0.000	16.610	134	206	134	206	316	2384	100	75	"S691"
0	0	0	2	4	2	"STAT6 "	"P42226"	8550	5430	80	3361	3466	580	16	3339	3339	3388	568	16	9	3	0	180248	0.137	100000.000	100000.000	0.000	0.000	0.000	0.000	0.000	16.610	22	127	22	127	52	340	100	76	"T645"
0	0	0	2	5	2	"STAT6 "	"P42226"	9050	5430	200	3239	3258	232	7	3337	3337	3379	545	16	0	0	0	1029669	-0.222	100000.000	100000.000	0.000	0.000	0.000	0.000	0.000	16.610	-98	-79	-98	-79	316	2384	100	77	"T645"
0	0	0	2	6	2	"STAT6 "	"P42226"	9550	5430	200	3421	3434	293	8	3469	3469	3692	2570	69	0	0	0	1085077	-0.100	100000.000	100000.000	0.000	0.000	0.000	0.000	0.000	16.610	-48	-35	-48	-35	316	2384	100	78	"T645"
0	0	0	2	7	2	"14-3-3 beta"	"P31946"	10090	5430	180	7230	6421	2326	36	3609	3609	3702	1773	47	58	51	0	1643830	1.534	100000.000	100000.000	0.000	0.000	0.000	0.000	0.000	16.610	3621	2812	3621	2812	256	1924	100	79	"S185"
0	0	0	2	8	2	"14-3-3 beta"	"P31946"	10580	5430	170	7578	6605	2590	39	3469	3469	3501	463	13	68	63	0	1373759	6.704	100000.000	100000.000	0.000	0.000	0.000	0.000	0.000	16.610	4109	3136	4109	3136	208	1660	100	80	"S185"
0	0	0	2	9	2	"14-3-3 beta"	"P31946"	11080	5430	170	7245	6472	1933	29	3648	3648	3691	552	14	73	68	0	1346193	5.038	100000.000	100000.000	0.000	0.000	0.000	0.000	0.000	16.610	3597	2824	3597	2824	208	1660	100	81	"S185"
0	0	0	2	1	3	"Tgfbr2"	"P37173"	7060	6090	200	3610	3648	484	13	3673	3673	3687	445	12	4	1	0	1152780	-0.088	100000.000	100000.000	0.000	0.000	0.000	0.000	0.000	16.610	-63	-25	-63	-25	316	2384	100	82	"S409"
0	0	0	2	2	3	"Tgfbr2"	"P37173"	7560	6090	200	3663	3677	438	11	3666	3666	3675	422	11	12	2	0	1162032	0.005	100000.000	100000.000	0.000	0.000	0.000	0.000	0.000	16.610	-3	11	-3	11	316	2384	100	83	"S409"
0	0	0	2	3	3	"Tgfbr2"	"P37173"	8060	6090	200	3500	3502	358	10	3556	3556	3600	523	14	3	0	0	1106539	-0.187	100000.000	100000.000	0.000	0.000	0.000	0.000	0.000	16.610	-56	-54	-56	-54	316	2384	100	84	"S409"
0	0	0	2	4	3	"Tyk2"	"P29597"	8560	6090	200	3455	3562	474	13	3347	3347	3410	403	11	20	12	0	1125471	0.377	100000.000	100000.000	0.000	0.000	0.000	0.000	0.000	16.610	108	215	108	215	316	2384	100	85	"Y1054/5"
0	0	0	2	5	3	"Tyk2"	"P29597"	9060	6090	200	3440	3569	522	14	3387	3387	3434	503	14	17	9	0	1127702	0.268	100000.000	100000.000	0.000	0.000	0.000	0.000	0.000	16.610	53	182	53	182	316	2384	100	86	"Y1054/5"
0	0	0	2	6	3	"Tyk2"	"P29597"	9560	6090	200	3602	3708	465	12	3482	3482	3591	1288	35	3	0	0	1171681	0.091	100000.000	100000.000	0.000	0.000	0.000	0.000	0.000	16.610	120	226	120	226	316	2384	100	87	"Y1054/5"
0	0	0	2	7	3	"caveolin-1"	"Q03135"	10060	6090	200	3690	3731	474	12	3571	3571	3611	463	12	18	2	0	1178954	0.259	100000.000	100000.000	0.000	0.000	0.000	0.000	0.000	16.610	119	160	119	160	316	2384	100	88	"Y14"
0	0	0	2	8	3	"caveolin-1"	"Q03135"	10560	6090	200	3572	3629	487	13	3533	3533	3559	425	11	19	4	0	1146798	0.165	100000.000	100000.000	0.000	0.000	0.000	0.000	0.000	16.610	39	96	39	96	316	2384	100	89	"Y14"
0	0	0	2	9	3	"caveolin-1"	"Q03135"	11060	6090	200	3932	4596	3361	73	3835	3835	4102	2609	63	5	4	0	1452246	0.189	100000.000	100000.000	0.000	0.000	0.000	0.000	0.000	16.610	97	761	97	761	316	2384	100	90	"Y14"
0	0	0	2	1	4	"Cdc42 "	"P60953"	7050	6730	200	3868	3920	834	21	3795	3795	3806	897	23	8	0	0	1238662	0.127	100000.000	100000.000	0.000	0.000	0.000	0.000	0.000	16.610	73	125	73	125	316	2384	100	91	"Y32"
0	0	0	2	2	4	"Cdc42 "	"P60953"	7550	6730	120	4236	4256	568	13	3746	3746	3763	406	10	57	29	0	510774	1.214	100000.000	100000.000	0.000	0.000	0.000	0.000	0.000	16.610	490	510	490	510	120	820	100	92	"Y32"
0	0	0	2	3	4	"Cdc42 "	"P60953"	8080	6730	130	4031	4081	689	16	3748	3748	3777	462	12	33	15	0	489758	0.658	100000.000	100000.000	0.000	0.000	0.000	0.000	0.000	16.610	283	333	283	333	120	940	100	93	"Y32"
0	0	0	2	4	4	"Flt3"	"P36888"	8570	6730	200	3783	3899	532	13	3571	3571	3637	580	15	18	10	0	1231997	0.452	100000.000	100000.000	0.000	0.000	0.000	0.000	0.000	16.610	212	328	212	328	316	2384	100	94	"Y591"
0	0	0	2	5	4	"Flt3"	"P36888"	9070	6730	200	3604	3755	516	13	3555	3555	3586	392	10	17	12	0	1186703	0.431	100000.000	100000.000	0.000	0.000	0.000	0.000	0.000	16.610	49	200	49	200	316	2384	100	95	"Y591"
0	0	0	2	6	4	"Flt3"	"P36888"	9570	6730	200	3764	3969	736	18	3616	3616	3666	539	14	20	11	0	1254151	0.562	100000.000	100000.000	0.000	0.000	0.000	0.000	0.000	16.610	148	353	148	353	316	2384	100	96	"Y591"
0	0	0	2	7	4	"gp130 "	"P40189"	10070	6730	200	3795	3802	400	10	3677	3677	3748	1204	32	1	0	0	1201304	0.045	100000.000	100000.000	0.000	0.000	0.000	0.000	0.000	16.610	118	125	118	125	316	2384	100	97	"Y767"
0	0	0	2	8	4	"gp130 "	"P40189"	10570	6730	200	3632	3627	337	9	3655	3655	3703	677	18	2	0	0	1146241	-0.112	100000.000	100000.000	0.000	0.000	0.000	0.000	0.000	16.610	-23	-28	-23	-28	316	2384	100	98	"Y767"
0	0	0	2	9	4	"gp130 "	"P40189"	11080	6750	80	3835	3794	265	6	3583	3583	3553	348	9	30	0	0	197284	0.693	100000.000	100000.000	0.000	0.000	0.000	0.000	0.000	16.610	252	211	252	211	52	340	100	99	"Y767"
0	0	0	2	1	5	"IKK-beta "	"O14920"	7080	7340	120	5874	5726	949	16	3814	3814	3834	856	22	86	68	0	687069	2.210	100000.000	100000.000	0.000	0.000	0.000	0.000	0.000	16.610	2060	1912	2060	1912	120	820	100	100	"Y199"
0	0	0	2	2	5	"IKK-beta "	"O14920"	7580	7350	130	5396	5560	2249	40	3676	3676	3686	387	10	92	86	0	667238	4.842	100000.000	100000.000	0.000	0.000	0.000	0.000	0.000	16.610	1720	1884	1720	1884	120	940	100	101	"Y199"
0	0	0	2	3	5	"IKK-beta "	"O14920"	8070	7360	120	5719	5712	864	15	3844	3844	3856	1181	30	88	37	0	685434	1.572	100000.000	100000.000	0.000	0.000	0.000	0.000	0.000	16.610	1875	1868	1875	1868	120	820	100	102	"Y199"
0	0	0	2	4	5	"IRAK1"	"P51617"	8580	7370	100	6099	5787	1086	18	3565	3565	3611	392	10	86	83	0	462946	5.551	100000.000	100000.000	0.000	0.000	0.000	0.000	0.000	16.610	2534	2222	2534	2222	80	560	100	103	"T209"
0	0	0	2	5	5	"IRAK1"	"P51617"	9080	7380	100	5831	5491	907	16	3599	3599	3626	286	7	86	85	0	439273	6.521	100000.000	100000.000	0.000	0.000	0.000	0.000	0.000	16.610	2232	1892	2232	1892	80	560	100	104	"T209"
0	0	0	2	6	5	"IRAK1"	"P51617"	9570	7380	100	6456	6290	1187	18	3712	3712	3727	266	7	93	93	0	503190	9.635	100000.000	100000.000	0.000	0.000	0.000	0.000	0.000	16.610	2744	2578	2744	2578	80	560	100	105	"T209"
0	0	0	2	7	5	"IRS-1"	"P35568"	10070	7360	200	3845	3835	385	10	3798	3798	3939	1880	47	0	0	0	1211817	-0.055	100000.000	100000.000	0.000	0.000	0.000	0.000	0.000	16.610	47	37	47	37	316	2384	100	106	"S312"
0	0	0	2	8	5	"IRS-1"	"P35568"	10570	7360	200	3747	3776	413	10	3742	3742	3758	433	11	7	1	0	1193307	0.042	100000.000	100000.000	0.000	0.000	0.000	0.000	0.000	16.610	5	34	5	34	316	2384	100	107	"S312"
0	0	0	2	9	5	"IRS-1"	"P35568"	11070	7360	200	3807	3893	1506	38	3797	3797	3828	828	21	2	1	0	1230260	0.079	100000.000	100000.000	0.000	0.000	0.000	0.000	0.000	16.610	10	96	10	96	316	2384	100	108	"S312"
0	0	0	2	1	6	"Malt1"	"Q9UDY8"	7070	8020	200	3788	3780	401	10	3916	3916	3933	480	12	3	0	0	1194380	-0.319	100000.000	100000.000	0.000	0.000	0.000	0.000	0.000	16.610	-128	-136	-128	-136	316	2384	100	109	"S135"
0	0	0	2	2	6	"Malt1"	"Q9UDY8"	7570	8020	200	3538	3575	408	11	3735	3735	3752	502	13	3	0	0	1129754	-0.353	100000.000	100000.000	0.000	0.000	0.000	0.000	0.000	16.610	-197	-160	-197	-160	316	2384	100	110	"S135"
0	0	0	2	3	6	"Malt1"	"Q9UDY8"	8070	8020	200	3607	3671	438	11	3743	3743	3773	535	14	5	1	0	1159996	-0.191	100000.000	100000.000	0.000	0.000	0.000	0.000	0.000	16.610	-136	-72	-136	-72	316	2384	100	111	"S135"
0	0	0	2	4	6	"MEK1 "	"Q02750"	8570	8020	200	3672	3684	279	7	3567	3567	3606	328	9	17	3	0	1164290	0.238	100000.000	100000.000	0.000	0.000	0.000	0.000	0.000	16.610	105	117	105	117	316	2384	100	112	"T385"
0	0	0	2	5	6	"MEK1 "	"Q02750"	9070	8020	200	3493	3549	283	7	3457	3457	3491	291	8	16	4	0	1121558	0.199	100000.000	100000.000	0.000	0.000	0.000	0.000	0.000	16.610	36	92	36	92	316	2384	100	113	"T385"
0	0	0	2	6	6	"MEK1 "	"Q02750"	9570	8020	200	3754	3813	492	12	3614	3614	3641	549	15	7	2	0	1204828	0.313	100000.000	100000.000	0.000	0.000	0.000	0.000	0.000	16.610	140	199	140	199	316	2384	100	114	"T385"
0	0	0	2	7	6	"p47phox "	"P14598"	10070	8020	200	3534	3579	357	9	3700	3700	3865	1992	51	0	0	0	1130868	-0.144	100000.000	100000.000	0.000	0.000	0.000	0.000	0.000	16.610	-166	-121	-166	-121	316	2384	100	115	"S359"
0	0	0	2	8	6	"p47phox "	"P14598"	10570	8020	110	3703	3742	705	18	3707	3707	4337	5453	125	0	0	0	299378	-0.109	100000.000	100000.000	0.000	0.000	0.000	0.000	0.000	16.610	-4	35	-4	35	80	656	100	116	"S359"
0	0	0	2	9	6	"p47phox "	"P14598"	11070	8020	200	3794	3810	503	13	4011	4011	4062	855	21	2	1	0	1203878	-0.295	100000.000	100000.000	0.000	0.000	0.000	0.000	0.000	16.610	-217	-201	-217	-201	316	2384	100	117	"S359"
-75	0	0	2	1	7	"empty"	"empty"	7060	8660	200	3793	3825	418	10	3875	3875	3881	452	11	6	3	0	1208564	-0.124	100000.000	100000.000	0.000	0.000	0.000	0.000	0.000	16.610	-82	-50	-82	-50	316	2384	100	118	"empty"
-75	0	0	2	2	7	"empty"	"empty"	7560	8660	200	3701	3779	518	13	3773	3773	3795	514	13	6	2	0	1194171	-0.031	100000.000	100000.000	0.000	0.000	0.000	0.000	0.000	16.610	-72	6	-72	6	316	2384	100	119	"empty"
-75	0	0	2	3	7	"empty"	"empty"	8060	8660	200	3748	3783	371	9	3770	3770	3797	519	13	8	0	0	1195362	-0.027	100000.000	100000.000	0.000	0.000	0.000	0.000	0.000	16.610	-22	13	-22	13	316	2384	100	120	"empty"
-75	0	0	2	4	7	"empty"	"empty"	8560	8660	200	3559	3657	993	27	3612	3612	3672	398	10	9	2	0	1155531	-0.038	100000.000	100000.000	0.000	0.000	0.000	0.000	0.000	16.610	-53	45	-53	45	316	2384	100	121	"empty"
-75	0	0	2	5	7	"empty"	"empty"	9060	8660	200	3487	3520	289	8	3554	3554	3622	495	13	1	1	0	1112183	-0.206	100000.000	100000.000	0.000	0.000	0.000	0.000	0.000	16.610	-67	-34	-67	-34	316	2384	100	122	"empty"
-75	0	0	2	6	7	"empty"	"empty"	9560	8660	200	3554	3574	223	6	3633	3633	3673	330	8	4	0	0	1129278	-0.300	100000.000	100000.000	0.000	0.000	0.000	0.000	0.000	16.610	-79	-59	-79	-59	316	2384	100	123	"empty"
0	0	0	2	7	7	"GLQAWPG-pS-AIPQFLG_GLQAWPGEAIPQFLG_20vs80"	"GLQAWPG-pS-AIPQFLG_GLQAWPGEAIPQFLG_20vs80"	10050	8660	90	7290	7144	652	9	3750	3750	3803	569	14	100	98	0	371486	5.872	100000.000	100000.000	0.000	0.000	0.000	0.000	0.000	16.610	3540	3394	3540	3394	52	420	100	124	"GLQAWPG-pS-AIPQFLG_GLQAWPGEAIPQFLG_20vs80"
0	0	0	2	8	7	"GLQAWPG-pS-AIPQFLG_GLQAWPGEAIPQFLG_20vs80"	"GLQAWPG-pS-AIPQFLG_GLQAWPGEAIPQFLG_20vs80"	10550	8680	110	6426	6164	1717	27	3787	3787	3807	369	9	87	77	0	493103	6.388	100000.000	100000.000	0.000	0.000	0.000	0.000	0.000	16.610	2639	2377	2639	2377	80	656	100	125	"GLQAWPG-pS-AIPQFLG_GLQAWPGEAIPQFLG_20vs80"
0	0	0	2	9	7	"GLQAWPG-pS-AIPQFLG_GLQAWPGEAIPQFLG_20vs80"	"GLQAWPG-pS-AIPQFLG_GLQAWPGEAIPQFLG_20vs80"	11050	8670	100	6594	6159	1166	18	3865	3865	3852	365	9	88	80	0	492686	6.321	100000.000	100000.000	0.000	0.000	0.000	0.000	0.000	16.610	2729	2294	2729	2294	80	560	100	126	"GLQAWPG-pS-AIPQFLG_GLQAWPGEAIPQFLG_20vs80"
0	0	0	3	1	1	"JAK1"	"P23458"	11530	4830	200	3877	3962	503	12	3780	3780	3870	816	21	7	2	0	1251949	0.113	100000.000	100000.000	0.000	0.000	0.000	0.000	0.000	16.610	97	182	97	182	316	2384	100	127	"Y220"
0	0	0	3	2	1	"JAK1"	"P23458"	12030	4830	200	3738	3817	505	13	3685	3685	3785	564	14	8	3	0	1206146	0.057	100000.000	100000.000	0.000	0.000	0.000	0.000	0.000	16.610	53	132	53	132	316	2384	100	128	"Y220"
0	0	0	3	3	1	"JAK1"	"P23458"	12530	4830	200	3589	3676	420	11	3554	3554	3654	659	18	7	1	0	1161600	0.033	100000.000	100000.000	0.000	0.000	0.000	0.000	0.000	16.610	35	122	35	122	316	2384	100	129	"Y220"
0	0	0	3	4	1	"Jun "	"P05412"	13030	4830	200	3498	3563	498	13	3501	3501	3605	736	20	4	1	0	1126054	-0.057	100000.000	100000.000	0.000	0.000	0.000	0.000	0.000	16.610	-3	62	-3	62	316	2384	100	130	"S243"
0	0	0	3	5	1	"Jun "	"P05412"	13530	4830	200	3405	3484	580	16	3418	3418	3476	713	20	5	2	0	1100860	0.011	100000.000	100000.000	0.000	0.000	0.000	0.000	0.000	16.610	-13	66	-13	66	316	2384	100	131	"S243"
0	0	0	3	6	1	"Jun "	"P05412"	14030	4830	110	3388	3542	931	26	3322	3322	3389	583	17	8	7	0	283321	0.262	100000.000	100000.000	0.000	0.000	0.000	0.000	0.000	16.610	66	220	66	220	80	656	100	132	"S243"
0	0	0	3	7	1	"Kit "	"P10721"	14530	4830	200	3132	3219	409	12	3277	3277	3379	649	19	4	0	0	1017090	-0.247	100000.000	100000.000	0.000	0.000	0.000	0.000	0.000	16.610	-145	-58	-145	-58	316	2384	100	133	"Y568/70"
0	0	0	3	8	1	"Kit "	"P10721"	15030	4830	200	3597	3719	603	16	3449	3449	3539	729	20	10	2	0	1175122	0.247	100000.000	100000.000	0.000	0.000	0.000	0.000	0.000	16.610	148	270	148	270	316	2384	100	134	"Y568/70"
0	0	0	3	9	1	"Kit "	"P10721"	15530	4830	200	3173	3283	606	18	3109	3109	3205	832	25	3	1	0	1037480	0.094	100000.000	100000.000	0.000	0.000	0.000	0.000	0.000	16.610	64	174	64	174	316	2384	100	135	"Y568/70"
0	0	0	3	1	2	"Mlk3"	"Q16584"	11520	5470	200	3899	4105	927	22	3692	3692	3714	469	12	30	24	0	1297235	0.834	100000.000	100000.000	0.000	0.000	0.000	0.000	0.000	16.610	207	413	207	413	316	2384	100	136	"S281"
0	0	0	3	2	2	"Mlk3"	"Q16584"	12020	5470	200	3735	4138	987	23	3757	3757	3797	389	10	28	26	0	1307637	0.877	100000.000	100000.000	0.000	0.000	0.000	0.000	0.000	16.610	-22	381	-22	381	316	2384	100	137	"S281"
0	0	0	3	3	2	"Mlk3"	"Q16584"	12520	5470	200	3711	4060	792	19	3643	3643	3687	382	10	27	25	0	1282871	0.976	100000.000	100000.000	0.000	0.000	0.000	0.000	0.000	16.610	68	417	68	417	316	2384	100	138	"S281"
0	0	0	3	4	2	"NFAT2 "	"O95644"	13040	5470	100	4094	4281	843	19	3517	3517	3585	626	17	45	8	0	342480	1.112	100000.000	100000.000	0.000	0.000	0.000	0.000	0.000	16.610	577	764	577	764	80	560	100	139	"S172"
0	0	0	3	5	2	"NFAT2 "	"O95644"	13510	5480	160	3565	3674	592	16	3367	3367	3357	339	10	38	21	0	764180	0.935	100000.000	100000.000	0.000	0.000	0.000	0.000	0.000	16.610	198	307	198	307	208	1512	100	140	"S172"
0	0	0	3	6	2	"NFAT2 "	"O95644"	14030	5480	90	4075	3995	462	11	3334	3334	3352	310	9	78	53	0	207765	2.074	100000.000	100000.000	0.000	0.000	0.000	0.000	0.000	16.610	741	661	741	661	52	420	100	141	"S172"
0	0	0	3	7	2	"PI3-kinase p85 subunit beta"	"O00459"	14520	5470	200	3704	3946	859	21	3539	3539	3564	399	11	32	14	0	1246877	0.957	100000.000	100000.000	0.000	0.000	0.000	0.000	0.000	16.610	165	407	165	407	316	2384	100	142	"Y464"
0	0	0	3	8	2	"PI3-kinase p85 subunit beta"	"O00459"	15020	5470	200	3757	3936	662	16	3555	3555	3630	1147	31	11	2	0	1243879	0.267	100000.000	100000.000	0.000	0.000	0.000	0.000	0.000	16.610	202	381	202	381	316	2384	100	143	"Y464"
0	0	0	3	9	2	"PI3-kinase p85 subunit beta"	"O00459"	15520	5470	200	3040	3278	687	20	3078	3078	3157	904	28	12	8	0	1035728	0.134	100000.000	100000.000	0.000	0.000	0.000	0.000	0.000	16.610	-38	200	-38	200	316	2384	100	144	"Y464"
0	0	0	3	1	3	"p47phox "	"P14598"	11510	6120	200	3700	3793	1318	34	3974	3974	4011	717	17	1	0	0	1198556	-0.304	100000.000	100000.000	0.000	0.000	0.000	0.000	0.000	16.610	-274	-181	-274	-181	316	2384	100	145	"S370"
0	0	0	3	2	3	"p47phox "	"P14598"	12010	6120	200	3769	3802	348	9	3976	3976	4024	471	11	4	0	0	1201362	-0.471	100000.000	100000.000	0.000	0.000	0.000	0.000	0.000	16.610	-207	-174	-207	-174	316	2384	100	146	"S370"
0	0	0	3	3	3	"p47phox "	"P14598"	12510	6120	200	3550	3559	327	9	3715	3715	3743	306	8	2	0	0	1124638	-0.601	100000.000	100000.000	0.000	0.000	0.000	0.000	0.000	16.610	-165	-156	-165	-156	316	2384	100	147	"S370"
0	0	0	3	4	3	"PDGFRb"	"P09619"	13010	6120	200	3667	3682	308	8	3654	3654	3664	280	7	14	2	0	1163663	0.064	100000.000	100000.000	0.000	0.000	0.000	0.000	0.000	16.610	13	28	13	28	316	2384	100	148	"Y716"
0	0	0	3	5	3	"PDGFRb"	"P09619"	13510	6120	200	3546	3576	340	9	3511	3511	3520	465	13	12	0	0	1129892	0.120	100000.000	100000.000	0.000	0.000	0.000	0.000	0.000	16.610	35	65	35	65	316	2384	100	149	"Y716"
0	0	0	3	6	3	"PDGFRb"	"P09619"	14010	6120	200	3471	3506	557	15	3384	3384	3386	283	8	25	6	0	1107759	0.424	100000.000	100000.000	0.000	0.000	0.000	0.000	0.000	16.610	87	122	87	122	316	2384	100	150	"Y716"
0	0	0	3	7	3	"Rack1"	"P63244"	14510	6120	200	4270	4327	617	14	3911	3911	3978	1327	33	7	0	0	1367415	0.263	100000.000	100000.000	0.000	0.000	0.000	0.000	0.000	16.610	359	416	359	416	316	2384	100	151	"y246"
0	0	0	3	8	3	"Rack1"	"P63244"	15010	6120	200	3915	3912	484	12	3505	3505	3541	483	13	44	12	0	1236120	0.768	100000.000	100000.000	0.000	0.000	0.000	0.000	0.000	16.610	410	407	410	407	316	2384	100	152	"y246"
0	0	0	3	9	3	"Rack1"	"P63244"	15510	6120	200	3501	3728	770	20	3131	3131	3309	2676	80	0	0	0	1178161	0.157	100000.000	100000.000	0.000	0.000	0.000	0.000	0.000	16.610	370	597	370	597	316	2384	100	153	"y246"
0	0	0	3	1	4	"Sek1"	"P45985"	11510	6760	200	3446	3514	404	11	3768	3768	3792	539	14	1	0	0	1110354	-0.516	100000.000	100000.000	0.000	0.000	0.000	0.000	0.000	16.610	-322	-254	-322	-254	316	2384	100	154	"S80"
0	0	0	3	2	4	"Sek1"	"P45985"	12010	6760	200	3606	3673	425	11	4002	4002	4023	361	8	4	0	0	1160517	-0.970	100000.000	100000.000	0.000	0.000	0.000	0.000	0.000	16.610	-396	-329	-396	-329	316	2384	100	155	"S80"
0	0	0	3	3	4	"Sek1"	"P45985"	12510	6760	200	3578	3599	321	8	3817	3817	3841	356	9	4	0	0	1137263	-0.680	100000.000	100000.000	0.000	0.000	0.000	0.000	0.000	16.610	-239	-218	-239	-218	316	2384	100	156	"S80"
0	0	0	3	4	4	"process-control__"	"GGSGGSGDYKDDDDK"	13010	6760	200	3764	3753	273	7	3693	3693	3708	393	10	9	0	0	1186074	0.115	100000.000	100000.000	0.000	0.000	0.000	0.000	0.000	16.610	71	60	71	60	316	2384	100	157	"process-control__"
0	0	0	3	5	4	"process-control__"	"GGSGGSGDYKDDDDK"	13510	6760	200	3720	3760	354	9	3691	3691	3713	454	12	9	1	0	1188154	0.104	100000.000	100000.000	0.000	0.000	0.000	0.000	0.000	16.610	29	69	29	69	316	2384	100	158	"process-control__"
0	0	0	3	6	4	"process-control__"	"GGSGGSGDYKDDDDK"	14010	6760	200	3542	3561	392	11	3624	3624	3655	779	21	1	0	0	1125330	-0.121	100000.000	100000.000	0.000	0.000	0.000	0.000	0.000	16.610	-82	-63	-82	-63	316	2384	100	159	"process-control__"
0	0	0	3	7	4	"TAB1"	"Q15750"	14510	6760	200	3881	3927	486	12	3953	3953	4006	530	13	3	0	0	1240906	-0.149	100000.000	100000.000	0.000	0.000	0.000	0.000	0.000	16.610	-72	-26	-72	-26	316	2384	100	160	"S423"
0	0	0	3	8	4	"TAB1"	"Q15750"	15010	6760	200	3297	3330	288	8	3538	3538	3602	801	22	0	0	0	1052213	-0.340	100000.000	100000.000	0.000	0.000	0.000	0.000	0.000	16.610	-241	-208	-241	-208	316	2384	100	161	"S423"
0	0	0	3	9	4	"TAB1"	"Q15750"	15510	6760	200	3292	3354	388	11	3232	3232	3298	730	22	2	0	0	1059727	0.077	100000.000	100000.000	0.000	0.000	0.000	0.000	0.000	16.610	60	122	60	122	316	2384	100	162	"S423"
0	0	0	3	1	5	"4E-BP1 "	"Q13541"	11530	7380	70	4180	4194	243	5	3835	3835	3851	369	9	46	3	0	134197	0.930	100000.000	100000.000	0.000	0.000	0.000	0.000	0.000	16.610	345	359	345	359	32	236	100	163	"T46"
0	0	0	3	2	5	"4E-BP1 "	"Q13541"	12030	7390	200	4243	4287	277	6	4148	4148	4158	332	7	18	3	0	1354700	0.389	100000.000	100000.000	0.000	0.000	0.000	0.000	0.000	16.610	95	139	95	139	316	2384	100	164	"T46"
0	0	0	3	3	5	"4E-BP1 "	"Q13541"	12530	7390	200	4132	4158	409	9	4043	4043	4070	666	16	1	0	0	1314014	0.132	100000.000	100000.000	0.000	0.000	0.000	0.000	0.000	16.610	89	115	89	115	316	2384	100	165	"T46"
0	0	0	3	4	5	"Akt1"	"P31749"	13030	7390	200	3837	3828	253	6	3847	3847	3831	298	7	9	0	0	1209493	-0.010	100000.000	100000.000	0.000	0.000	0.000	0.000	0.000	16.610	-10	-19	-10	-19	316	2384	100	166	"T450"
0	0	0	3	5	5	"Akt1"	"P31749"	13530	7390	200	3914	3971	455	11	3874	3874	3860	374	9	24	4	0	1254819	0.297	100000.000	100000.000	0.000	0.000	0.000	0.000	0.000	16.610	40	97	40	97	316	2384	100	167	"T450"
0	0	0	3	6	5	"Akt1"	"P31749"	14030	7390	200	3661	3671	354	9	3933	3933	3971	471	11	2	0	0	1159972	-0.637	100000.000	100000.000	0.000	0.000	0.000	0.000	0.000	16.610	-272	-262	-272	-262	316	2384	100	168	"T450"
0	0	0	3	7	5	"Bax"	"Q07812"	14530	7400	120	5953	5830	664	11	4188	4188	4223	520	12	93	87	0	699609	3.090	100000.000	100000.000	0.000	0.000	0.000	0.000	0.000	16.610	1765	1642	1765	1642	120	820	100	169	"S163"
0	0	0	3	8	5	"Bax"	"Q07812"	15030	7390	200	3687	4262	1024	24	3443	3443	3522	634	18	37	34	0	1346853	1.167	100000.000	100000.000	0.000	0.000	0.000	0.000	0.000	16.610	244	819	244	819	316	2384	100	170	"S163"
0	0	0	3	9	5	"Bax"	"Q07812"	15530	7390	200	3421	3912	939	24	3164	3164	3209	687	21	36	32	0	1236232	1.023	100000.000	100000.000	0.000	0.000	0.000	0.000	0.000	16.610	257	748	257	748	316	2384	100	171	"S163"
0	0	0	3	1	6	"CFTR"	"P13569"	11510	8040	160	4349	4475	1488	33	4025	4025	4040	468	11	36	7	0	930841	0.929	100000.000	100000.000	0.000	0.000	0.000	0.000	0.000	16.610	324	450	324	450	208	1512	100	172	"S813"
0	0	0	3	2	6	"CFTR"	"P13569"	12020	8030	100	4610	4621	276	5	4284	4284	4315	390	9	41	6	0	369696	0.785	100000.000	100000.000	0.000	0.000	0.000	0.000	0.000	16.610	326	337	326	337	80	560	100	173	"S813"
0	0	0	3	3	6	"CFTR"	"P13569"	12520	8040	200	4415	4462	408	9	4293	4293	4297	383	8	20	2	0	1410079	0.431	100000.000	100000.000	0.000	0.000	0.000	0.000	0.000	16.610	122	169	122	169	316	2384	100	174	"S813"
0	0	0	3	4	6	"Crk "	"P46108"	13020	8040	200	4198	4204	432	10	4018	4018	4075	441	10	20	2	0	1328505	0.293	100000.000	100000.000	0.000	0.000	0.000	0.000	0.000	16.610	180	186	180	186	316	2384	100	175	"Y108"
0	0	0	3	5	6	"Crk "	"P46108"	13530	8050	180	4593	4585	436	9	3830	3830	3859	483	12	76	35	0	1173884	1.503	100000.000	100000.000	0.000	0.000	0.000	0.000	0.000	16.610	763	755	763	755	256	1924	100	176	"Y108"
0	0	0	3	6	6	"Crk "	"P46108"	14020	8040	200	4050	4105	538	13	3985	3985	3974	438	11	25	10	0	1297038	0.299	100000.000	100000.000	0.000	0.000	0.000	0.000	0.000	16.610	65	120	65	120	316	2384	100	177	"Y108"
0	0	0	3	7	6	"EGFR"	"P00533"	14520	8040	200	4269	4292	338	7	4183	4183	4234	505	11	12	0	0	1356277	0.115	100000.000	100000.000	0.000	0.000	0.000	0.000	0.000	16.610	86	109	86	109	316	2384	100	178	"S1070"
0	0	0	3	8	6	"EGFR"	"P00533"	15020	8040	200	3557	3611	294	8	3583	3583	3698	1051	28	0	0	0	1141172	-0.083	100000.000	100000.000	0.000	0.000	0.000	0.000	0.000	16.610	-26	28	-26	28	316	2384	100	179	"S1070"
0	0	0	3	9	6	"EGFR"	"P00533"	15520	8040	200	3208	3697	4964	134	3181	3181	3251	831	25	3	1	0	1168404	0.537	100000.000	100000.000	0.000	0.000	0.000	0.000	0.000	16.610	27	516	27	516	316	2384	100	180	"S1070"
-75	0	0	3	1	7	"empty"	"empty"	11510	8690	200	3992	3979	301	7	4041	4041	4230	2333	55	0	0	0	1257404	-0.108	100000.000	100000.000	0.000	0.000	0.000	0.000	0.000	16.610	-49	-62	-49	-62	316	2384	100	181	"empty"
-75	0	0	3	2	7	"empty"	"empty"	12010	8690	200	4160	4257	1160	27	4193	4193	4330	1837	42	1	0	0	1345305	-0.040	100000.000	100000.000	0.000	0.000	0.000	0.000	0.000	16.610	-33	64	-33	64	316	2384	100	182	"empty"
-75	0	0	3	3	7	"empty"	"empty"	12510	8690	200	4239	4273	321	7	4135	4135	4366	3119	71	0	0	0	1350139	-0.030	100000.000	100000.000	0.000	0.000	0.000	0.000	0.000	16.610	104	138	104	138	316	2384	100	183	"empty"
-75	0	0	3	4	7	"empty"	"empty"	13010	8690	200	3967	3973	305	7	4019	4019	4203	2318	55	0	0	0	1255591	-0.099	100000.000	100000.000	0.000	0.000	0.000	0.000	0.000	16.610	-52	-46	-52	-46	316	2384	100	184	"empty"
-75	0	0	3	5	7	"empty"	"empty"	13510	8690	200	3936	3942	495	12	4019	4019	4039	562	13	8	0	0	1245702	-0.173	100000.000	100000.000	0.000	0.000	0.000	0.000	0.000	16.610	-83	-77	-83	-77	316	2384	100	185	"empty"
-75	0	0	3	6	7	"empty"	"empty"	14010	8690	200	3920	3931	350	8	4071	4071	4077	376	9	6	1	0	1242204	-0.388	100000.000	100000.000	0.000	0.000	0.000	0.000	0.000	16.610	-151	-140	-151	-140	316	2384	100	186	"empty"
0	0	0	3	7	7	"GLQAWPG-pS-AIPQFLG_100"	"GLQAWPG-pS-AIPQFLG_100"	14530	8700	100	11747	10302	2884	27	4550	4550	4594	553	12	95	86	0	824195	10.322	100000.000	100000.000	0.000	0.000	0.000	0.000	0.000	16.610	7197	5752	7197	5752	80	560	100	187	"GLQAWPG-pS-AIPQFLG_100"
0	0	0	3	8	7	"GLQAWPG-pS-AIPQFLG_100"	"GLQAWPG-pS-AIPQFLG_100"	15010	8710	80	8672	8518	1037	12	3451	3451	3522	1120	31	98	98	0	442949	4.461	100000.000	100000.000	0.000	0.000	0.000	0.000	0.000	16.610	5221	5067	5221	5067	52	340	100	188	"GLQAWPG-pS-AIPQFLG_100"
0	0	0	3	9	7	"GLQAWPG-pS-AIPQFLG_100"	"GLQAWPG-pS-AIPQFLG_100"	15520	8710	90	8557	8419	1080	12	3130	3130	3187	428	13	100	100	0	437763	12.224	100000.000	100000.000	0.000	0.000	0.000	0.000	0.000	16.610	5427	5289	5427	5289	52	420	100	189	"GLQAWPG-pS-AIPQFLG_100"
0	0	0	4	1	1	"Bcl-2"	"P10415"	16040	4820	200	3027	3049	281	9	3092	3092	3211	1446	45	0	0	0	963401	-0.112	100000.000	100000.000	0.000	0.000	0.000	0.000	0.000	16.610	-65	-43	-65	-43	316	2384	100	190	"S87"
0	0	0	4	2	1	"Bcl-2"	"P10415"	16540	4820	200	2948	2990	379	12	3051	3051	3093	573	18	3	1	0	944861	-0.180	100000.000	100000.000	0.000	0.000	0.000	0.000	0.000	16.610	-103	-61	-103	-61	316	2384	100	191	"S87"
0	0	0	4	3	1	"Bcl-2"	"P10415"	17040	4820	200	2902	2976	435	14	2982	2982	3041	415	13	6	2	0	940337	-0.157	100000.000	100000.000	0.000	0.000	0.000	0.000	0.000	16.610	-80	-6	-80	-6	316	2384	100	192	"S87"
0	0	0	4	4	1	"Casp3 "	"P42574"	17540	4820	200	3227	3944	1345	34	2953	2953	3033	460	15	41	33	0	1246393	1.980	100000.000	100000.000	0.000	0.000	0.000	0.000	0.000	16.610	274	991	274	991	316	2384	100	193	"S150"
0	0	0	4	5	1	"Casp3 "	"P42574"	18050	4810	170	5155	4539	1456	32	2887	2887	2934	368	12	64	56	0	944150	4.361	100000.000	100000.000	0.000	0.000	0.000	0.000	0.000	16.610	2268	1652	2268	1652	208	1660	100	194	"S150"
0	0	0	4	6	1	"Casp3 "	"P42574"	18540	4820	200	3495	4323	1549	35	3148	3148	3222	989	30	38	34	0	1365935	1.113	100000.000	100000.000	0.000	0.000	0.000	0.000	0.000	16.610	347	1175	347	1175	316	2384	100	195	"S150"
0	0	0	4	7	1	"CD19"	"P15391"	19040	4820	200	3317	3382	610	18	3161	3161	3234	785	24	6	0	0	1068664	0.189	100000.000	100000.000	0.000	0.000	0.000	0.000	0.000	16.610	156	221	156	221	316	2384	100	196	"Y500"
0	0	0	4	8	1	"CD19"	"P15391"	19540	4820	200	3521	3685	776	21	3390	3390	3622	1060	29	10	3	0	1164457	0.059	100000.000	100000.000	0.000	0.000	0.000	0.000	0.000	16.610	131	295	131	295	316	2384	100	197	"Y500"
0	0	0	4	9	1	"CD19"	"P15391"	20040	4820	200	3937	4531	1776	39	3643	3643	4146	1835	44	17	7	0	1431890	0.210	100000.000	100000.000	0.000	0.000	0.000	0.000	0.000	16.610	294	888	294	888	316	2384	100	198	"Y500"
0	0	0	4	1	2	"EP300"	"Q09472"	16030	5460	200	2986	3003	204	6	2979	2979	3021	395	13	3	0	0	948805	-0.046	100000.000	100000.000	0.000	0.000	0.000	0.000	0.000	16.610	7	24	7	24	316	2384	100	199	"S2366"
0	0	0	4	2	2	"EP300"	"Q09472"	16530	5460	200	2803	2860	781	27	2857	2857	2889	322	11	6	1	0	903647	-0.090	100000.000	100000.000	0.000	0.000	0.000	0.000	0.000	16.610	-54	3	-54	3	316	2384	100	200	"S2366"
0	0	0	4	3	2	"EP300"	"Q09472"	17050	5480	70	2937	3091	748	24	2976	2976	3048	457	14	12	6	0	98907	0.094	100000.000	100000.000	0.000	0.000	0.000	0.000	0.000	16.610	-39	115	-39	115	32	236	100	201	"S2366"
0	0	0	4	4	2	"fyn"	"P06241"	17520	5440	80	3096	3173	359	11	2986	2986	3147	1762	55	0	0	0	165006	0.015	100000.000	100000.000	0.000	0.000	0.000	0.000	0.000	16.610	110	187	110	187	52	340	100	202	"Y531"
0	0	0	4	5	2	"fyn"	"P06241"	18030	5460	200	2947	2960	223	7	3026	3026	3103	587	18	1	0	0	935474	-0.244	100000.000	100000.000	0.000	0.000	0.000	0.000	0.000	16.610	-79	-66	-79	-66	316	2384	100	203	"Y531"
0	0	0	4	6	2	"fyn"	"P06241"	18530	5460	200	3376	3404	596	17	3260	3260	3301	480	14	6	1	0	1075556	0.215	100000.000	100000.000	0.000	0.000	0.000	0.000	0.000	16.610	116	144	116	144	316	2384	100	204	"Y531"
0	0	0	4	7	2	"Grb2"	"P62993"	19030	5460	200	3386	3575	1539	43	3167	3167	3279	1363	41	2	1	0	1129613	0.217	100000.000	100000.000	0.000	0.000	0.000	0.000	0.000	16.610	219	408	219	408	316	2384	100	205	"Y209"
0	0	0	4	8	2	"Grb2"	"P62993"	19530	5460	200	3306	3682	1234	33	3255	3255	3630	1455	40	11	4	0	1163656	0.036	100000.000	100000.000	0.000	0.000	0.000	0.000	0.000	16.610	51	427	51	427	316	2384	100	206	"Y209"
0	0	0	4	9	2	"Grb2"	"P62993"	20030	5460	200	3339	4178	2449	58	3331	3331	3959	1930	48	13	6	0	1320367	0.113	100000.000	100000.000	0.000	0.000	0.000	0.000	0.000	16.610	8	847	8	847	316	2384	100	207	"Y209"
0	0	0	4	1	3	"IKK-beta "	"O14920"	16050	6090	90	3461	3461	165	4	2988	2988	3011	232	7	92	51	0	179958	1.940	100000.000	100000.000	0.000	0.000	0.000	0.000	0.000	16.610	473	473	473	473	52	420	100	208	"Y188"
0	0	0	4	2	3	"IKK-beta "	"O14920"	16560	6100	140	3592	3815	2575	67	2996	2996	3096	758	24	31	3	0	595194	0.949	100000.000	100000.000	0.000	0.000	0.000	0.000	0.000	16.610	596	819	596	819	156	1140	100	209	"Y188"
0	0	0	4	3	3	"IKK-beta "	"O14920"	17030	6080	130	3513	3823	2859	74	3077	3077	3184	636	19	30	8	0	458788	1.005	100000.000	100000.000	0.000	0.000	0.000	0.000	0.000	16.610	436	746	436	746	120	940	100	210	"Y188"
0	0	0	4	4	3	"IRAK1"	"P51617"	17540	6090	200	2741	2792	502	17	2771	2771	2859	815	28	4	1	0	882290	-0.082	100000.000	100000.000	0.000	0.000	0.000	0.000	0.000	16.610	-30	21	-30	21	316	2384	100	211	"T100"
0	0	0	4	5	3	"IRAK1"	"P51617"	18040	6090	200	2578	2551	301	11	2837	2837	2884	339	11	1	0	0	806208	-0.982	100000.000	100000.000	0.000	0.000	0.000	0.000	0.000	16.610	-259	-286	-259	-286	316	2384	100	212	"T100"
0	0	0	4	6	3	"IRAK1"	"P51617"	18540	6090	200	2688	2691	232	8	2883	2883	2912	531	18	0	0	0	850411	-0.416	100000.000	100000.000	0.000	0.000	0.000	0.000	0.000	16.610	-195	-192	-195	-192	316	2384	100	213	"T100"
0	0	0	4	7	3	"IRF-7 "	"Q92985"	19040	6090	200	2871	2955	563	19	2862	2862	3031	1598	52	0	0	0	933700	-0.048	100000.000	100000.000	0.000	0.000	0.000	0.000	0.000	16.610	9	93	9	93	316	2384	100	214	"S471"
0	0	0	4	8	3	"IRF-7 "	"Q92985"	19550	6100	180	3124	3644	2239	61	2970	2970	3385	1657	48	10	5	0	932898	0.156	100000.000	100000.000	0.000	0.000	0.000	0.000	0.000	16.610	154	674	154	674	256	1924	100	215	"S471"
0	0	0	4	9	3	"IRF-7 "	"Q92985"	20050	6100	200	3153	3863	2223	57	3094	3094	3780	2377	62	10	4	0	1220612	0.035	100000.000	100000.000	0.000	0.000	0.000	0.000	0.000	16.610	59	769	59	769	316	2384	100	216	"S471"
0	0	0	4	1	4	"Lyn "	"P07948"	16040	6740	200	3145	3187	449	14	3119	3119	3188	700	21	1	0	0	1006947	-0.001	100000.000	100000.000	0.000	0.000	0.000	0.000	0.000	16.610	26	68	26	68	316	2384	100	217	"Y507"
0	0	0	4	2	4	"Lyn "	"P07948"	16540	6740	200	3178	3390	1995	58	3207	3207	3303	931	28	4	1	0	1071125	0.093	100000.000	100000.000	0.000	0.000	0.000	0.000	0.000	16.610	-29	183	-29	183	316	2384	100	218	"Y507"
0	0	0	4	3	4	"Lyn "	"P07948"	17040	6740	200	2811	2830	268	9	2861	2861	2960	646	21	0	0	0	894197	-0.201	100000.000	100000.000	0.000	0.000	0.000	0.000	0.000	16.610	-50	-31	-50	-31	316	2384	100	219	"Y507"
0	0	0	4	4	4	"MAVS"	"Q7Z434"	17540	6740	200	2830	2987	559	18	2734	2734	2773	398	14	24	18	0	943983	0.538	100000.000	100000.000	0.000	0.000	0.000	0.000	0.000	16.610	96	253	96	253	316	2384	100	220	"S233/4"
0	0	0	4	5	4	"MAVS"	"Q7Z434"	18040	6740	200	2841	3076	587	19	2734	2734	2758	305	11	30	22	0	971978	1.043	100000.000	100000.000	0.000	0.000	0.000	0.000	0.000	16.610	107	342	107	342	316	2384	100	221	"S233/4"
0	0	0	4	6	4	"MAVS"	"Q7Z434"	18540	6740	200	2855	3118	640	20	2802	2802	2896	1495	51	9	0	0	985417	0.148	100000.000	100000.000	0.000	0.000	0.000	0.000	0.000	16.610	53	316	53	316	316	2384	100	222	"S233/4"
0	0	0	4	7	4	"Mek2"	"P36507"	19040	6740	200	3128	3492	1493	42	2898	2898	3134	1221	38	14	4	0	1103549	0.293	100000.000	100000.000	0.000	0.000	0.000	0.000	0.000	16.610	230	594	230	594	316	2384	100	223	"s226"
0	0	0	4	8	4	"Mek2"	"P36507"	19540	6740	200	3796	4707	2864	60	2966	2966	3477	1914	55	25	12	0	1487449	0.643	100000.000	100000.000	0.000	0.000	0.000	0.000	0.000	16.610	830	1741	830	1741	316	2384	100	224	"s226"
0	0	0	4	9	4	"Mek2"	"P36507"	20040	6740	200	3958	5589	5489	98	3208	3208	4103	3112	75	17	10	0	1765996	0.478	100000.000	100000.000	0.000	0.000	0.000	0.000	0.000	16.610	750	2381	750	2381	316	2384	100	225	"s226"
0	0	0	4	1	5	"PKCE"	"Q02156"	16040	7390	130	5243	5229	645	12	3035	3035	3100	1073	34	94	58	0	627534	1.984	100000.000	100000.000	0.000	0.000	0.000	0.000	0.000	16.610	2208	2194	2208	2194	120	940	100	226	"T566"
0	0	0	4	2	5	"PKCE"	"Q02156"	16540	7390	150	5466	5487	1468	26	3134	3134	3253	1162	35	91	51	0	855970	1.923	100000.000	100000.000	0.000	0.000	0.000	0.000	0.000	16.610	2332	2353	2332	2353	156	1272	100	227	"T566"
0	0	0	4	3	5	"PKCE"	"Q02156"	17050	7380	140	5867	6012	1149	19	3389	3389	3497	1104	31	94	73	0	937822	2.278	100000.000	100000.000	0.000	0.000	0.000	0.000	0.000	16.610	2478	2623	2478	2623	156	1140	100	228	"T566"
0	0	0	4	4	5	"PTEN"	"P60484"	17540	7380	200	3193	3349	607	18	3056	3056	3122	1059	33	7	1	0	1058245	0.214	100000.000	100000.000	0.000	0.000	0.000	0.000	0.000	16.610	137	293	137	293	316	2384	100	229	"Y240"
0	0	0	4	5	5	"PTEN"	"P60484"	18030	7380	110	3681	3693	369	9	3126	3126	3187	646	20	36	2	0	295470	0.783	100000.000	100000.000	0.000	0.000	0.000	0.000	0.000	16.610	555	567	555	567	80	656	100	230	"Y240"
0	0	0	4	6	5	"PTEN"	"P60484"	18540	7400	110	3697	3718	370	9	3095	3095	3150	525	16	63	7	0	297471	1.082	100000.000	100000.000	0.000	0.000	0.000	0.000	0.000	16.610	602	623	602	623	80	656	100	231	"Y240"
0	0	0	4	7	5	"Rab5A"	"P20339"	19050	7400	210	3377	4246	3219	75	3203	3203	3841	2409	62	9	5	0	1341794	0.168	100000.000	100000.000	0.000	0.000	0.000	0.000	0.000	16.610	174	1043	174	1043	316	2572	100	232	"T202"
0	0	0	4	8	5	"Rab5A"	"P20339"	19540	7390	200	3512	4455	3083	69	3312	3312	4208	3011	71	10	5	0	1407922	0.082	100000.000	100000.000	0.000	0.000	0.000	0.000	0.000	16.610	200	1143	200	1143	316	2384	100	233	"T202"
0	0	0	4	9	5	"Rab5A"	"P20339"	20040	7390	150	3546	7023	10045	143	3264	3264	4045	2608	64	18	13	0	1095637	1.142	100000.000	100000.000	0.000	0.000	0.000	0.000	0.000	16.610	282	3759	282	3759	156	1272	100	234	"T202"
0	0	0	4	1	6	"STAT3 "	"P40763"	16040	8030	200	3057	3160	1050	33	3054	3054	3106	725	23	1	1	0	998528	0.074	100000.000	100000.000	0.000	0.000	0.000	0.000	0.000	16.610	3	106	3	106	316	2384	100	235	"S727"
0	0	0	4	2	6	"STAT3 "	"P40763"	16540	8030	200	3364	3393	364	10	3271	3271	3355	976	29	1	0	0	1072223	0.039	100000.000	100000.000	0.000	0.000	0.000	0.000	0.000	16.610	93	122	93	122	316	2384	100	236	"S727"
0	0	0	4	3	6	"STAT3 "	"P40763"	17040	8030	200	3162	3287	1304	39	3165	3165	3250	1066	32	2	0	0	1038638	0.035	100000.000	100000.000	0.000	0.000	0.000	0.000	0.000	16.610	-3	122	-3	122	316	2384	100	237	"S727"
0	0	0	4	4	6	"STAT6 "	"P42226"	17540	8030	200	3074	3170	562	17	3158	3158	3237	937	28	3	2	0	1001700	-0.072	100000.000	100000.000	0.000	0.000	0.000	0.000	0.000	16.610	-84	12	-84	12	316	2384	100	238	"Y641"
0	0	0	4	5	6	"STAT6 "	"P42226"	18040	8030	200	3020	3299	1706	51	3120	3120	3179	612	19	5	3	0	1042475	0.196	100000.000	100000.000	0.000	0.000	0.000	0.000	0.000	16.610	-100	179	-100	179	316	2384	100	239	"Y641"
0	0	0	4	6	6	"STAT6 "	"P42226"	18540	8030	140	3701	4363	2163	49	3339	3339	3622	1848	51	12	5	0	680705	0.401	100000.000	100000.000	0.000	0.000	0.000	0.000	0.000	16.610	362	1024	362	1024	156	1140	100	240	"Y641"
0	0	0	4	7	6	"Catalase"	"Q14790"	19040	8030	200	9841	12739	10141	79	3439	3439	4205	2839	67	69	55	0	4025499	3.006	100000.000	100000.000	0.000	0.000	0.000	0.000	0.000	16.610	6402	9300	6402	9300	316	2384	100	241	"Y448"
0	0	0	4	8	6	"Catalase"	"Q14790"	19540	8030	200	9174	12008	10435	86	3313	3313	4012	2543	63	65	54	0	3794621	3.144	100000.000	100000.000	0.000	0.000	0.000	0.000	0.000	16.610	5861	8695	5861	8695	316	2384	100	242	"Y448"
0	0	0	4	9	6	"Catalase"	"Q14790"	20040	8030	200	8785	11140	10196	91	3287	3287	4250	3388	79	59	43	0	3520392	2.034	100000.000	100000.000	0.000	0.000	0.000	0.000	0.000	16.610	5498	7853	5498	7853	316	2384	100	243	"Y448"
-75	0	0	4	1	7	"empty"	"empty"	16040	8670	200	3243	3318	637	19	3180	3180	3277	1083	33	1	0	0	1048456	0.038	100000.000	100000.000	0.000	0.000	0.000	0.000	0.000	16.610	63	138	63	138	316	2384	100	244	"empty"
-75	0	0	4	2	7	"empty"	"empty"	16540	8670	200	3337	3371	350	10	3299	3299	3402	982	28	2	0	0	1065181	-0.032	100000.000	100000.000	0.000	0.000	0.000	0.000	0.000	16.610	38	72	38	72	316	2384	100	245	"empty"
-75	0	0	4	3	7	"empty"	"empty"	17040	8670	200	3345	3343	261	7	3254	3254	3332	953	28	0	0	0	1056468	0.012	100000.000	100000.000	0.000	0.000	0.000	0.000	0.000	16.610	91	89	91	89	316	2384	100	246	"empty"
-75	0	0	4	4	7	"empty"	"empty"	17540	8670	200	2942	2960	282	9	2921	2921	2947	338	11	6	2	0	935362	0.038	100000.000	100000.000	0.000	0.000	0.000	0.000	0.000	16.610	21	39	21	39	316	2384	100	247	"empty"
-75	0	0	4	5	7	"empty"	"empty"	18040	8670	200	3302	3323	322	9	3220	3220	3267	482	14	4	1	0	1050088	0.116	100000.000	100000.000	0.000	0.000	0.000	0.000	0.000	16.610	82	103	82	103	316	2384	100	248	"empty"
-75	0	0	4	6	7	"empty"	"empty"	18540	8670	200	3562	3952	2192	55	3400	3400	3735	1912	51	5	1	0	1248856	0.113	100000.000	100000.000	0.000	0.000	0.000	0.000	0.000	16.610	162	552	162	552	316	2384	100	249	"empty"
0	0	0	4	7	7	"Control-Spot"	"Human_IgG"	19010	8700	200	8359	12493	10950	87	3575	3575	4753	3851	81	56	35	0	3947848	2.010	100000.000	100000.000	0.000	0.000	0.000	0.000	0.000	16.610	4784	8918	4784	8918	316	2384	100	250	"Control-Spot"
0	0	0	4	8	7	"Control-Spot"	"Human_IgG"	19530	8700	200	7970	11831	10471	88	3535	3535	4733	4178	88	52	27	0	3738523	1.699	100000.000	100000.000	0.000	0.000	0.000	0.000	0.000	16.610	4435	8296	4435	8296	316	2384	100	251	"Control-Spot"
0	0	0	4	9	7	"Control-Spot"	"Human_IgG"	20040	8690	200	7673	10724	8721	81	3217	3217	4345	3880	89	58	31	0	3388816	1.644	100000.000	100000.000	0.000	0.000	0.000	0.000	0.000	16.610	4456	7507	4456	7507	316	2384	100	252	"Control-Spot"
0	0	0	5	1	1	"Akt1"	"P31749"	2530	9220	100	6353	6163	793	12	3728	3728	3755	358	9	95	93	0	493031	6.726	100000.000	100000.000	0.000	0.000	0.000	0.000	0.000	16.610	2625	2435	2625	2435	80	560	100	253	"T308"
0	0	0	5	2	1	"Akt1"	"P31749"	3030	9220	90	6476	6511	437	6	3680	3680	3723	361	9	100	100	0	338557	7.723	100000.000	100000.000	0.000	0.000	0.000	0.000	0.000	16.610	2796	2831	2796	2831	52	420	100	254	"T308"
0	0	0	5	3	1	"Akt1"	"P31749"	3530	9220	100	6514	6319	853	13	3987	3987	4072	1220	29	83	57	0	505494	1.842	100000.000	100000.000	0.000	0.000	0.000	0.000	0.000	16.610	2527	2332	2527	2332	80	560	100	255	"T308"
0	0	0	5	4	1	"A-Raf"	"P10398"	4040	9220	70	7762	7852	1404	17	3952	3952	4035	708	17	96	96	0	251264	5.391	100000.000	100000.000	0.000	0.000	0.000	0.000	0.000	16.610	3810	3900	3810	3900	32	236	100	256	"Y302"
0	0	0	5	5	1	"A-Raf"	"P10398"	4530	9230	140	4276	4882	1476	30	4045	4045	4044	576	14	28	23	0	761572	1.455	100000.000	100000.000	0.000	0.000	0.000	0.000	0.000	16.610	231	837	231	837	156	1140	100	257	"Y302"
0	0	0	5	6	1	"A-Raf"	"P10398"	5030	9230	130	4403	5305	1717	32	4260	4260	4301	788	18	32	28	0	636650	1.274	100000.000	100000.000	0.000	0.000	0.000	0.000	0.000	16.610	143	1045	143	1045	120	940	100	258	"Y302"
0	0	0	5	7	1	"Cdk4"	"P11802"	5520	9240	200	4129	4148	282	6	4213	4213	4253	486	11	3	0	0	1310708	-0.216	100000.000	100000.000	0.000	0.000	0.000	0.000	0.000	16.610	-84	-65	-84	-65	316	2384	100	259	"S150"
0	0	0	5	8	1	"Cdk4"	"P11802"	6020	9240	200	4008	4054	339	8	4165	4165	4202	424	10	5	1	0	1281174	-0.349	100000.000	100000.000	0.000	0.000	0.000	0.000	0.000	16.610	-157	-111	-157	-111	316	2384	100	260	"S150"
0	0	0	5	9	1	"Cdk4"	"P11802"	6520	9250	200	4068	4095	276	6	4195	4195	4209	359	8	5	2	0	1293936	-0.318	100000.000	100000.000	0.000	0.000	0.000	0.000	0.000	16.610	-127	-100	-127	-100	316	2384	100	261	"S150"
0	0	0	5	1	2	"CREB "	"P16220"	2520	9850	200	3608	3649	310	8	3633	3633	3698	783	21	1	0	0	1153091	-0.063	100000.000	100000.000	0.000	0.000	0.000	0.000	0.000	16.610	-25	16	-25	16	316	2384	100	262	"S111"
0	0	0	5	2	2	"CREB "	"P16220"	3020	9850	200	3854	3866	240	6	3782	3782	3851	1069	27	0	0	0	1221553	0.014	100000.000	100000.000	0.000	0.000	0.000	0.000	0.000	16.610	72	84	72	84	316	2384	100	263	"S111"
0	0	0	5	3	2	"CREB "	"P16220"	3520	9860	200	4011	4032	301	7	3997	3997	4049	840	20	1	0	0	1274147	-0.020	100000.000	100000.000	0.000	0.000	0.000	0.000	0.000	16.610	14	35	14	35	316	2384	100	264	"S111"
0	0	0	5	4	2	"DVL1"	"O14640"	4020	9860	200	3979	3995	459	11	4032	4032	4025	473	11	9	1	0	1262446	-0.063	100000.000	100000.000	0.000	0.000	0.000	0.000	0.000	16.610	-53	-37	-53	-37	316	2384	100	265	"S679"
0	0	0	5	5	2	"DVL1"	"O14640"	4520	9870	200	3962	3982	432	10	4069	4069	4122	1540	37	0	0	0	1258305	-0.091	100000.000	100000.000	0.000	0.000	0.000	0.000	0.000	16.610	-107	-87	-107	-87	316	2384	100	266	"S679"
0	0	0	5	6	2	"DVL1"	"O14640"	5020	9870	200	4305	4335	432	9	4256	4256	4253	420	9	12	2	0	1369788	0.195	100000.000	100000.000	0.000	0.000	0.000	0.000	0.000	16.610	49	79	49	79	316	2384	100	267	"S679"
0	0	0	5	7	2	"IFNAR1 "	"P17181"	5520	9880	200	4458	4511	481	10	4262	4262	4282	405	9	32	10	0	1425586	0.565	100000.000	100000.000	0.000	0.000	0.000	0.000	0.000	16.610	196	249	196	249	316	2384	100	268	"Y466"
0	0	0	5	8	2	"IFNAR1 "	"P17181"	6030	9900	100	4691	4682	320	6	4168	4168	4181	256	6	80	51	0	374590	1.957	100000.000	100000.000	0.000	0.000	0.000	0.000	0.000	16.610	523	514	523	514	80	560	100	269	"Y466"
0	0	0	5	9	2	"IFNAR1 "	"P17181"	6520	9880	130	4681	4677	360	7	4173	4173	4183	390	9	61	15	0	561203	1.267	100000.000	100000.000	0.000	0.000	0.000	0.000	0.000	16.610	508	504	508	504	120	940	100	270	"Y466"
0	0	0	5	1	3	"Jak1 "	"P23458"	2520	10490	200	3646	3990	915	22	3614	3614	3762	1043	27	17	11	0	1260728	0.219	100000.000	100000.000	0.000	0.000	0.000	0.000	0.000	16.610	32	376	32	376	316	2384	100	271	"Y1034"
0	0	0	5	2	3	"Jak1 "	"P23458"	3010	10500	80	5884	6096	2426	39	3788	3788	3808	235	6	96	94	0	317011	9.736	100000.000	100000.000	0.000	0.000	0.000	0.000	0.000	16.610	2096	2308	2096	2308	52	340	100	272	"Y1034"
0	0	0	5	3	3	"Jak1 "	"P23458"	3510	10520	90	6255	6153	705	11	3942	3942	3957	264	6	94	94	0	319957	8.318	100000.000	100000.000	0.000	0.000	0.000	0.000	0.000	16.610	2313	2211	2313	2211	52	420	100	273	"Y1034"
0	0	0	5	4	3	"Jun "	"P05412"	4010	10510	200	3644	3634	532	14	4121	4121	4100	422	10	6	0	0	1148203	-1.104	100000.000	100000.000	0.000	0.000	0.000	0.000	0.000	16.610	-477	-487	-477	-487	316	2384	100	274	"S63"
0	0	0	5	5	3	"Jun "	"P05412"	4510	10510	200	3633	3646	463	12	4167	4167	4128	423	10	1	0	0	1152231	-1.139	100000.000	100000.000	0.000	0.000	0.000	0.000	0.000	16.610	-534	-521	-534	-521	316	2384	100	275	"S63"
0	0	0	5	6	3	"Jun "	"P05412"	5010	10520	200	3645	3722	820	22	4336	4336	4322	438	10	1	1	0	1176135	-1.370	100000.000	100000.000	0.000	0.000	0.000	0.000	0.000	16.610	-691	-614	-691	-614	316	2384	100	276	"S63"
0	0	0	5	7	3	"Lck"	"P06239"	5530	10510	130	5749	5733	530	9	4323	4323	4327	314	7	98	96	0	687964	4.478	100000.000	100000.000	0.000	0.000	0.000	0.000	0.000	16.610	1426	1410	1426	1410	120	940	100	277	"Y192"
0	0	0	5	8	3	"Lck"	"P06239"	6010	10540	120	5473	5834	3152	54	4244	4244	4261	314	7	97	95	0	700104	5.010	100000.000	100000.000	0.000	0.000	0.000	0.000	0.000	16.610	1229	1590	1229	1590	120	820	100	278	"Y192"
0	0	0	5	9	3	"Lck"	"P06239"	6510	10540	130	5295	5313	335	6	4117	4117	4130	352	8	97	95	0	637515	3.361	100000.000	100000.000	0.000	0.000	0.000	0.000	0.000	16.610	1178	1196	1178	1196	120	940	100	279	"Y192"
0	0	0	5	1	4	"Mlk3"	"Q16584"	2510	11140	200	3576	3605	434	12	3649	3649	3680	441	11	5	2	0	1139136	-0.170	100000.000	100000.000	0.000	0.000	0.000	0.000	0.000	16.610	-73	-44	-73	-44	316	2384	100	280	"T277"
0	0	0	5	2	4	"Mlk3"	"Q16584"	3010	11140	200	3747	3755	422	11	3799	3799	3847	411	10	9	1	0	1186600	-0.224	100000.000	100000.000	0.000	0.000	0.000	0.000	0.000	16.610	-52	-44	-52	-44	316	2384	100	281	"T277"
0	0	0	5	3	4	"Mlk3"	"Q16584"	3510	11150	200	3947	3925	376	9	3965	3965	3997	376	9	12	0	0	1240281	-0.191	100000.000	100000.000	0.000	0.000	0.000	0.000	0.000	16.610	-18	-40	-18	-40	316	2384	100	282	"T277"
0	0	0	5	4	4	"NFAT2 "	"O95644"	4010	11160	100	5390	5435	495	9	4082	4082	4140	666	16	92	48	0	434779	1.944	100000.000	100000.000	0.000	0.000	0.000	0.000	0.000	16.610	1308	1353	1308	1353	80	560	100	283	"S245"
0	0	0	5	5	4	"NFAT2 "	"O95644"	4510	11160	110	5709	5637	598	10	4194	4194	4246	928	21	77	28	0	450978	1.499	100000.000	100000.000	0.000	0.000	0.000	0.000	0.000	16.610	1515	1443	1515	1443	80	656	100	284	"S245"
0	0	0	5	6	4	"NFAT2 "	"O95644"	5010	11170	120	5816	5683	693	12	4268	4268	4271	468	10	86	81	0	682012	3.017	100000.000	100000.000	0.000	0.000	0.000	0.000	0.000	16.610	1548	1415	1548	1415	120	820	100	285	"S245"
0	0	0	5	7	4	"PI3-kinase p85 subunit beta"	"O00459"	5500	11170	90	6195	5877	832	14	4299	4299	4362	384	8	84	82	0	305584	3.945	100000.000	100000.000	0.000	0.000	0.000	0.000	0.000	16.610	1896	1578	1896	1578	52	420	100	286	"Y605"
0	0	0	5	8	4	"PI3-kinase p85 subunit beta"	"O00459"	6010	11180	80	5852	5685	707	12	4222	4222	4220	229	5	88	88	0	295622	6.397	100000.000	100000.000	0.000	0.000	0.000	0.000	0.000	16.610	1630	1463	1630	1463	52	340	100	287	"Y605"
0	0	0	5	9	4	"PI3-kinase p85 subunit beta"	"O00459"	6500	11180	90	5907	5609	773	13	4119	4119	4116	268	6	88	84	0	291682	5.571	100000.000	100000.000	0.000	0.000	0.000	0.000	0.000	16.610	1788	1490	1788	1490	52	420	100	288	"Y605"
0	0	0	5	1	5	"PDGFRb"	"P09619"	2510	11790	110	3974	3925	318	8	3684	3684	3716	317	8	47	7	0	313998	0.659	100000.000	100000.000	0.000	0.000	0.000	0.000	0.000	16.610	290	241	290	241	80	656	100	289	"Y740"
0	0	0	5	2	5	"PDGFRb"	"P09619"	3010	11790	200	3867	3904	292	7	3863	3863	3886	299	7	13	2	0	1233549	0.060	100000.000	100000.000	0.000	0.000	0.000	0.000	0.000	16.610	4	41	4	41	316	2384	100	290	"Y740"
0	0	0	5	3	5	"PDGFRb"	"P09619"	3500	11790	200	3976	4005	284	7	3958	3958	3988	337	8	16	2	0	1265451	0.050	100000.000	100000.000	0.000	0.000	0.000	0.000	0.000	16.610	18	47	18	47	316	2384	100	291	"Y740"
0	0	0	5	4	5	"Rack1"	"P63244"	4010	11800	160	5121	5162	565	10	4112	4112	4105	427	10	90	58	0	1073668	2.475	100000.000	100000.000	0.000	0.000	0.000	0.000	0.000	16.610	1009	1050	1009	1050	208	1512	100	292	"Y194"
0	0	0	5	5	5	"Rack1"	"P63244"	4500	11810	160	5316	5317	1011	19	4185	4185	4139	409	9	85	66	0	1105988	2.880	100000.000	100000.000	0.000	0.000	0.000	0.000	0.000	16.610	1131	1132	1131	1132	208	1512	100	293	"Y194"
0	0	0	5	6	5	"Rack1"	"P63244"	5010	11810	170	5494	5493	757	13	4222	4222	4197	391	9	93	80	0	1142470	3.315	100000.000	100000.000	0.000	0.000	0.000	0.000	0.000	16.610	1272	1271	1272	1271	208	1660	100	294	"Y194"
0	0	0	5	7	5	"SEK1 "	"P45985"	5500	11810	200	4331	4387	339	7	4263	4263	4283	322	7	21	6	0	1386203	0.323	100000.000	100000.000	0.000	0.000	0.000	0.000	0.000	16.610	68	124	68	124	316	2384	100	295	"T261"
0	0	0	5	8	5	"SEK1 "	"P45985"	5990	11820	200	4139	4187	617	14	4147	4147	4242	1655	39	0	0	0	1323016	-0.033	100000.000	100000.000	0.000	0.000	0.000	0.000	0.000	16.610	-8	40	-8	40	316	2384	100	296	"T261"
0	0	0	5	9	5	"SEK1 "	"P45985"	6490	11820	200	4107	4112	285	6	4068	4068	4090	469	11	4	0	0	1299407	0.047	100000.000	100000.000	0.000	0.000	0.000	0.000	0.000	16.610	39	44	39	44	316	2384	100	297	"T261"
0	0	0	5	1	6	"Smad3 "	"P84022"	2510	12440	80	4476	5064	3271	64	3705	3705	3845	1664	43	7	3	0	263351	0.733	100000.000	100000.000	0.000	0.000	0.000	0.000	0.000	16.610	771	1359	771	1359	52	340	100	298	"S423"
0	0	0	5	2	6	"Smad3 "	"P84022"	3020	12430	100	4451	4396	313	7	3758	3758	3786	264	6	83	67	0	351695	2.311	100000.000	100000.000	0.000	0.000	0.000	0.000	0.000	16.610	693	638	693	638	80	560	100	299	"S423"
0	0	0	5	3	6	"Smad3 "	"P84022"	3500	12440	90	4770	4822	280	5	4091	4091	4131	376	9	88	38	0	250735	1.838	100000.000	100000.000	0.000	0.000	0.000	0.000	0.000	16.610	679	731	679	731	52	420	100	300	"S423"
0	0	0	5	4	6	"TBK1 "	"Q9UHD2"	4000	12440	100	8982	11057	10680	96	4189	4189	4188	361	8	92	92	1	884582	19.028	100000.000	100000.000	0.000	0.000	0.000	0.000	0.000	16.610	4793	6868	4793	6868	80	560	100	301	"S172"
0	0	0	5	5	6	"TBK1 "	"Q9UHD2"	4490	12460	100	8642	8087	1821	22	4202	4202	4160	499	11	87	85	0	646961	7.870	100000.000	100000.000	0.000	0.000	0.000	0.000	0.000	16.610	4440	3885	4440	3885	80	560	100	302	"S172"
0	0	0	5	6	6	"TBK1 "	"Q9UHD2"	5000	12460	100	8860	8413	1747	20	4260	4260	4245	325	7	92	87	0	673047	12.825	100000.000	100000.000	0.000	0.000	0.000	0.000	0.000	16.610	4600	4153	4600	4153	80	560	100	303	"S172"
0	0	0	5	7	6	"TrKA"	"P04629"	5490	12450	100	10423	11268	4938	43	4267	4267	4295	283	6	96	95	0	901404	24.640	100000.000	100000.000	0.000	0.000	0.000	0.000	0.000	16.610	6156	7001	6156	7001	80	560	100	304	"Y496"
0	0	0	5	8	6	"TrKA"	"P04629"	5990	12470	100	10166	9574	1873	19	4065	4065	4097	306	7	95	93	0	765950	17.899	100000.000	100000.000	0.000	0.000	0.000	0.000	0.000	16.610	6101	5509	6101	5509	80	560	100	305	"Y496"
0	0	0	5	9	6	"TrKA"	"P04629"	6490	12470	100	9972	9035	2271	25	4037	4037	4052	281	6	87	86	0	722820	17.733	100000.000	100000.000	0.000	0.000	0.000	0.000	0.000	16.610	5935	4998	5935	4998	80	560	100	306	"Y496"
-75	0	0	5	1	7	"empty"	"empty"	2480	13090	200	3591	3625	299	8	3708	3708	3724	292	7	6	3	0	1145484	-0.339	100000.000	100000.000	0.000	0.000	0.000	0.000	0.000	16.610	-117	-83	-117	-83	316	2384	100	307	"empty"
-75	0	0	5	2	7	"empty"	"empty"	2980	13090	200	3743	3772	262	6	3788	3788	3816	293	7	8	0	0	1191803	-0.150	100000.000	100000.000	0.000	0.000	0.000	0.000	0.000	16.610	-45	-16	-45	-16	316	2384	100	308	"empty"
-75	0	0	5	3	7	"empty"	"empty"	3480	13090	200	4066	4106	324	7	4102	4102	4165	823	19	1	0	0	1297639	-0.072	100000.000	100000.000	0.000	0.000	0.000	0.000	0.000	16.610	-36	4	-36	4	316	2384	100	309	"empty"
-75	0	0	5	4	7	"empty"	"empty"	3980	13090	200	4280	4226	351	8	4232	4232	4214	404	9	9	0	0	1335540	0.030	100000.000	100000.000	0.000	0.000	0.000	0.000	0.000	16.610	48	-6	48	-6	316	2384	100	310	"empty"
-75	0	0	5	5	7	"empty"	"empty"	4480	13090	200	4192	4128	417	10	4159	4159	4141	692	16	2	0	0	1304467	-0.019	100000.000	100000.000	0.000	0.000	0.000	0.000	0.000	16.610	33	-31	33	-31	316	2384	100	311	"empty"
-75	0	0	5	6	7	"empty"	"empty"	4980	13090	200	4251	4249	338	7	4234	4234	4238	672	15	2	0	0	1342576	0.016	100000.000	100000.000	0.000	0.000	0.000	0.000	0.000	16.610	17	15	17	15	316	2384	100	312	"empty"
-75	0	0	5	7	7	"empty"	"empty"	5480	13090	200	4168	4194	343	8	4183	4183	4186	308	7	7	2	0	1325314	0.026	100000.000	100000.000	0.000	0.000	0.000	0.000	0.000	16.610	-15	11	-15	11	316	2384	100	313	"empty"
-75	0	0	5	8	7	"empty"	"empty"	5980	13090	200	3993	4059	944	23	4049	4049	4063	275	6	6	1	0	1282495	-0.015	100000.000	100000.000	0.000	0.000	0.000	0.000	0.000	16.610	-56	10	-56	10	316	2384	100	314	"empty"
-75	0	0	5	9	7	"empty"	"empty"	6480	13090	200	4229	4266	301	7	4119	4119	4134	338	8	22	3	0	1347907	0.391	100000.000	100000.000	0.000	0.000	0.000	0.000	0.000	16.610	110	147	110	147	316	2384	100	315	"empty"
0	0	0	6	1	1	"PLCG2"	"P16885"	7040	9260	110	5660	5589	547	9	3870	3870	3869	314	8	97	96	0	447107	5.478	100000.000	100000.000	0.000	0.000	0.000	0.000	0.000	16.610	1790	1719	1790	1719	80	656	100	316	"Y753"
0	0	0	6	2	1	"PLCG2"	"P16885"	7550	9270	120	5583	5465	1216	22	3868	3868	3840	383	9	90	85	0	655805	4.243	100000.000	100000.000	0.000	0.000	0.000	0.000	0.000	16.610	1715	1597	1715	1597	120	820	100	317	"Y753"
0	0	0	6	3	1	"PLCG2"	"P16885"	8050	9270	120	5094	5055	771	15	3725	3725	3752	342	9	84	82	0	606603	3.810	100000.000	100000.000	0.000	0.000	0.000	0.000	0.000	16.610	1369	1330	1369	1330	120	820	100	318	"Y753"
0	0	0	6	4	1	"pyk2"	"Q14289"	8560	9280	140	11402	11238	1350	12	3619	3619	3643	333	9	100	99	0	1753054	22.808	100000.000	100000.000	0.000	0.000	0.000	0.000	0.000	16.610	7783	7619	7783	7619	156	1140	100	319	"Y402"
0	0	0	6	5	1	"pyk2"	"Q14289"	9060	9290	150	11029	10870	1203	11	3724	3724	3757	313	8	99	99	0	1695680	22.725	100000.000	100000.000	0.000	0.000	0.000	0.000	0.000	16.610	7305	7146	7305	7146	156	1272	100	320	"Y402"
0	0	0	6	6	1	"pyk2"	"Q14289"	9560	9290	150	11257	10830	1915	17	3611	3611	3644	360	9	96	94	0	1689514	19.961	100000.000	100000.000	0.000	0.000	0.000	0.000	0.000	16.610	7646	7219	7646	7219	156	1272	100	321	"Y402"
0	0	0	6	7	1	"STAM2"	"Q92783"	10060	9300	160	7717	7692	715	9	3858	3858	3911	775	19	98	97	0	1599878	4.879	100000.000	100000.000	0.000	0.000	0.000	0.000	0.000	16.610	3859	3834	3859	3834	208	1512	100	322	"Y371"
0	0	0	6	8	1	"STAM2"	"Q92783"	10550	9310	160	7614	7589	707	9	3811	3811	3874	797	20	99	98	0	1578528	4.661	100000.000	100000.000	0.000	0.000	0.000	0.000	0.000	16.610	3803	3778	3803	3778	208	1512	100	323	"Y371"
0	0	0	6	9	1	"STAM2"	"Q92783"	11060	9320	190	7212	7011	1029	14	3880	3880	3993	1527	38	91	65	0	1794841	1.976	100000.000	100000.000	0.000	0.000	0.000	0.000	0.000	16.610	3332	3131	3332	3131	256	2088	100	324	"Y371"
0	0	0	6	1	2	"STAT3 "	"P40763"	7050	9910	140	8142	8235	2932	35	3964	3964	3948	417	10	98	97	0	1284699	10.281	100000.000	100000.000	0.000	0.000	0.000	0.000	0.000	16.610	4178	4271	4178	4271	156	1140	100	325	"Y705"
0	0	0	6	2	2	"STAT3 "	"P40763"	7550	9900	130	8097	8089	818	10	3891	3891	3865	556	14	100	100	0	970672	7.597	100000.000	100000.000	0.000	0.000	0.000	0.000	0.000	16.610	4206	4198	4206	4198	120	940	100	326	"Y705"
0	0	0	6	3	2	"STAT3 "	"P40763"	8060	9930	150	7530	7368	1277	17	3831	3831	3818	436	11	96	91	0	1149352	8.142	100000.000	100000.000	0.000	0.000	0.000	0.000	0.000	16.610	3699	3537	3699	3537	156	1272	100	327	"Y705"
0	0	0	6	4	2	"STMN1"	"P16949"	8560	9930	130	4014	4093	377	9	3583	3583	3607	309	8	71	35	0	491167	1.573	100000.000	100000.000	0.000	0.000	0.000	0.000	0.000	16.610	431	510	431	510	120	940	100	328	"S15"
0	0	0	6	5	2	"STMN1"	"P16949"	9050	9930	140	4037	4093	329	8	3725	3725	3741	320	8	48	13	0	638457	1.100	100000.000	100000.000	0.000	0.000	0.000	0.000	0.000	16.610	312	368	312	368	156	1140	100	329	"S15"
0	0	0	6	6	2	"STMN1"	"P16949"	9560	9910	100	3945	3966	283	7	3586	3586	3621	348	9	52	10	0	317318	0.991	100000.000	100000.000	0.000	0.000	0.000	0.000	0.000	16.610	359	380	359	380	80	560	100	330	"S15"
0	0	0	6	7	2	"4E-BP1 "	"Q13541"	10060	9930	200	3524	3608	935	25	3789	3789	3831	494	12	6	1	0	1139997	-0.451	100000.000	100000.000	0.000	0.000	0.000	0.000	0.000	16.610	-265	-181	-265	-181	316	2384	100	331	"S64"
0	0	0	6	8	2	"4E-BP1 "	"Q13541"	10560	9940	200	3765	3768	498	13	4023	4023	4072	704	17	0	0	0	1190696	-0.432	100000.000	100000.000	0.000	0.000	0.000	0.000	0.000	16.610	-258	-255	-258	-255	316	2384	100	332	"S64"
0	0	0	6	9	2	"4E-BP1 "	"Q13541"	11060	9950	200	3736	3728	572	15	4014	4014	4029	415	10	12	2	0	1178115	-0.725	100000.000	100000.000	0.000	0.000	0.000	0.000	0.000	16.610	-278	-286	-278	-286	316	2384	100	333	"S64"
0	0	0	6	1	3	"Tgfbr2"	"P37173"	7040	10550	200	3846	3861	297	7	3947	3947	3958	606	15	0	0	0	1220108	-0.160	100000.000	100000.000	0.000	0.000	0.000	0.000	0.000	16.610	-101	-86	-101	-86	316	2384	100	334	"Y336"
0	0	0	6	2	3	"Tgfbr2"	"P37173"	7540	10550	200	3923	3929	977	24	3875	3875	3855	426	11	15	3	0	1241449	0.174	100000.000	100000.000	0.000	0.000	0.000	0.000	0.000	16.610	48	54	48	54	316	2384	100	335	"Y336"
0	0	0	6	3	3	"Tgfbr2"	"P37173"	8040	10560	200	3807	3798	512	13	3745	3745	3784	469	12	7	0	0	1200324	0.030	100000.000	100000.000	0.000	0.000	0.000	0.000	0.000	16.610	62	53	62	53	316	2384	100	336	"Y336"
0	0	0	6	4	3	"Bid "	"P55957"	8550	10570	70	5406	5428	263	4	3635	3635	3647	370	10	100	100	0	173692	4.814	100000.000	100000.000	0.000	0.000	0.000	0.000	0.000	16.610	1771	1793	1771	1793	32	236	100	337	"T54"
0	0	0	6	5	3	"Bid "	"P55957"	9050	10570	200	3654	3787	472	12	3645	3645	3674	321	8	19	13	0	1196755	0.352	100000.000	100000.000	0.000	0.000	0.000	0.000	0.000	16.610	9	142	9	142	316	2384	100	338	"T54"
0	0	0	6	6	3	"Bid "	"P55957"	9540	10600	100	4316	4454	755	16	3677	3677	3711	410	11	60	45	0	356350	1.812	100000.000	100000.000	0.000	0.000	0.000	0.000	0.000	16.610	639	777	639	777	80	560	100	339	"T54"
0	0	0	6	7	3	"caveolin-1"	"Q03135"	10050	10580	200	3766	3813	556	14	3774	3774	3825	587	15	6	1	0	1204755	-0.020	100000.000	100000.000	0.000	0.000	0.000	0.000	0.000	16.610	-8	39	-8	39	316	2384	100	340	"Y6"
0	0	0	6	8	3	"caveolin-1"	"Q03135"	10550	10590	200	3851	3877	407	10	4050	4050	4061	526	12	3	0	0	1225170	-0.350	100000.000	100000.000	0.000	0.000	0.000	0.000	0.000	16.610	-199	-173	-199	-173	316	2384	100	341	"Y6"
0	0	0	6	9	3	"caveolin-1"	"Q03135"	11050	10590	200	3795	3825	556	14	4005	4005	4048	863	21	1	0	0	1208823	-0.258	100000.000	100000.000	0.000	0.000	0.000	0.000	0.000	16.610	-210	-180	-210	-180	316	2384	100	342	"Y6"
0	0	0	6	1	4	"CDK2"	"P24941"	7030	11200	140	5351	5396	599	11	3965	3965	3978	706	17	90	48	0	841737	2.008	100000.000	100000.000	0.000	0.000	0.000	0.000	0.000	16.610	1386	1431	1386	1431	156	1140	100	343	"Y14"
0	0	0	6	2	4	"CDK2"	"P24941"	7510	11210	140	6096	6128	1091	17	3891	3891	3878	370	9	98	92	0	955997	6.081	100000.000	100000.000	0.000	0.000	0.000	0.000	0.000	16.610	2205	2237	2205	2237	156	1140	100	344	"Y14"
0	0	0	6	3	4	"CDK2"	"P24941"	8030	11210	140	5052	5060	723	14	3826	3826	3826	354	9	89	77	0	789328	3.486	100000.000	100000.000	0.000	0.000	0.000	0.000	0.000	16.610	1226	1234	1226	1234	156	1140	100	345	"Y14"
0	0	0	6	4	4	"Fos "	"P01100"	8530	11210	200	3718	3796	960	25	3603	3603	3643	309	8	26	3	0	1199485	0.495	100000.000	100000.000	0.000	0.000	0.000	0.000	0.000	16.610	115	193	115	193	316	2384	100	346	"S362"
0	0	0	6	5	4	"Fos "	"P01100"	9030	11220	200	3552	3561	296	8	3636	3636	3672	370	10	5	0	0	1125157	-0.300	100000.000	100000.000	0.000	0.000	0.000	0.000	0.000	16.610	-84	-75	-84	-75	316	2384	100	347	"S362"
0	0	0	6	6	4	"Fos "	"P01100"	9530	11220	200	3662	3678	241	6	3700	3700	3721	333	8	5	1	0	1162226	-0.129	100000.000	100000.000	0.000	0.000	0.000	0.000	0.000	16.610	-38	-22	-38	-22	316	2384	100	348	"S362"
0	0	0	6	7	4	"Grb2"	"P62993"	10050	11230	90	7651	7478	1199	16	3672	3672	3686	346	9	96	94	0	388842	10.960	100000.000	100000.000	0.000	0.000	0.000	0.000	0.000	16.610	3979	3806	3979	3806	52	420	100	349	"Y37"
0	0	0	6	8	4	"Grb2"	"P62993"	10520	11240	110	6312	6112	1034	16	3822	3822	3839	348	9	88	88	0	488976	6.532	100000.000	100000.000	0.000	0.000	0.000	0.000	0.000	16.610	2490	2290	2490	2290	80	656	100	350	"Y37"
0	0	0	6	9	4	"Grb2"	"P62993"	11040	11240	100	6801	6407	1283	20	3849	3849	3865	377	9	86	81	0	512533	6.743	100000.000	100000.000	0.000	0.000	0.000	0.000	0.000	16.610	2952	2558	2952	2558	80	560	100	351	"Y37"
0	0	0	6	1	5	"IL4R "	"P24394"	7020	11840	190	7420	7287	959	13	3967	3967	3972	439	11	95	95	0	1865562	7.551	100000.000	100000.000	0.000	0.000	0.000	0.000	0.000	16.610	3453	3320	3453	3320	256	2088	100	352	"Y713"
0	0	0	6	2	5	"IL4R "	"P24394"	7530	11860	170	7239	7181	712	9	3941	3941	3930	459	11	100	99	0	1493658	7.083	100000.000	100000.000	0.000	0.000	0.000	0.000	0.000	16.610	3298	3240	3298	3240	208	1660	100	353	"Y713"
0	0	0	6	3	5	"IL4R "	"P24394"	8020	11850	180	6851	6826	740	10	3864	3864	3894	451	11	99	97	0	1747359	6.501	100000.000	100000.000	0.000	0.000	0.000	0.000	0.000	16.610	2987	2962	2987	2962	256	1924	100	354	"Y713"
0	0	0	6	4	5	"IRAK4"	"P51617"	8530	11860	180	8244	7661	1753	22	3748	3748	3800	819	21	86	85	0	1961334	4.714	100000.000	100000.000	0.000	0.000	0.000	0.000	0.000	16.610	4496	3913	4496	3913	256	1924	100	355	"T208"
0	0	0	6	5	5	"IRAK4"	"P51617"	9030	11870	160	8831	8845	1171	13	3638	3638	3672	308	8	99	98	0	1839732	16.795	100000.000	100000.000	0.000	0.000	0.000	0.000	0.000	16.610	5193	5207	5193	5207	208	1512	100	356	"T208"
0	0	0	6	6	5	"IRAK4"	"P51617"	9530	11880	170	8543	8501	889	10	3720	3720	3749	376	10	100	99	0	1768233	12.638	100000.000	100000.000	0.000	0.000	0.000	0.000	0.000	16.610	4823	4781	4823	4781	208	1660	100	357	"T208"
0	0	0	6	7	5	"LDLRAP1"	"Q5SW96"	10030	11870	200	3577	3574	319	8	3770	3770	3802	552	14	0	0	0	1129281	-0.413	100000.000	100000.000	0.000	0.000	0.000	0.000	0.000	16.610	-193	-196	-193	-196	316	2384	100	358	"S186"
0	0	0	6	8	5	"LDLRAP1"	"Q5SW96"	10530	11870	200	3625	3653	372	10	3838	3838	3844	414	10	4	0	0	1154409	-0.461	100000.000	100000.000	0.000	0.000	0.000	0.000	0.000	16.610	-213	-185	-213	-185	316	2384	100	359	"S186"
0	0	0	6	9	5	"LDLRAP1"	"Q5SW96"	11040	11870	200	3654	3677	477	12	3764	3764	3794	502	13	4	1	0	1161849	-0.233	100000.000	100000.000	0.000	0.000	0.000	0.000	0.000	16.610	-110	-87	-110	-87	316	2384	100	360	"S186"
0	0	0	6	1	6	"MAPK14"	"Q16539"	7020	12500	120	4756	4726	478	10	3983	3983	3970	418	10	70	45	0	567155	1.809	100000.000	100000.000	0.000	0.000	0.000	0.000	0.000	16.610	773	743	773	743	120	820	100	361	"T179"
0	0	0	6	2	6	"MAPK14"	"Q16539"	7520	12490	120	4537	4589	505	11	3967	3967	3938	423	10	55	40	0	550631	1.539	100000.000	100000.000	0.000	0.000	0.000	0.000	0.000	16.610	570	622	570	622	120	820	100	362	"T179"
0	0	0	6	3	6	"MAPK14"	"Q16539"	8000	12510	120	4427	4475	465	10	3907	3907	3912	385	9	66	35	0	536956	1.462	100000.000	100000.000	0.000	0.000	0.000	0.000	0.000	16.610	520	568	520	568	120	820	100	363	"T179"
0	0	0	6	4	6	"Met "	"P08581"	8520	12510	70	4877	4721	512	10	3834	3834	4038	1678	41	0	0	0	151070	0.407	100000.000	100000.000	0.000	0.000	0.000	0.000	0.000	16.610	1043	887	1043	887	32	236	100	364	"Y1003"
0	0	0	6	5	6	"Met "	"P08581"	9020	12510	70	4706	4693	335	7	3680	3680	3686	174	4	96	93	0	150166	5.787	100000.000	100000.000	0.000	0.000	0.000	0.000	0.000	16.610	1026	1013	1026	1013	32	236	100	365	"Y1003"
0	0	0	6	6	6	"Met "	"P08581"	9520	12520	70	4978	5027	310	6	3756	3756	3811	257	6	100	100	0	160868	4.732	100000.000	100000.000	0.000	0.000	0.000	0.000	0.000	16.610	1222	1271	1222	1271	32	236	100	366	"Y1003"
0	0	0	6	7	6	"p53 "	"P04637"	10040	12530	120	4294	4397	699	15	3839	3839	3864	393	10	53	35	0	527649	1.356	100000.000	100000.000	0.000	0.000	0.000	0.000	0.000	16.610	455	558	455	558	120	820	100	367	"S15"
0	0	0	6	8	6	"p53 "	"P04637"	10540	12530	90	4663	4577	387	8	3647	3647	3661	306	8	90	80	0	237990	2.993	100000.000	100000.000	0.000	0.000	0.000	0.000	0.000	16.610	1016	930	1016	930	52	420	100	368	"S15"
0	0	0	6	9	6	"p53 "	"P04637"	11020	12540	100	4479	4443	430	9	3922	3922	3972	734	18	38	0	0	355462	0.642	100000.000	100000.000	0.000	0.000	0.000	0.000	0.000	16.610	557	521	557	521	80	560	100	369	"S15"
-75	0	0	6	1	7	"empty"	"empty"	7040	13120	200	3946	3986	342	8	3998	3998	3986	441	11	10	0	0	1259593	0.000	100000.000	100000.000	0.000	0.000	0.000	0.000	0.000	16.610	-52	-12	-52	-12	316	2384	100	370	"empty"
-75	0	0	6	2	7	"empty"	"empty"	7540	13120	200	3934	3921	364	9	3986	3986	3975	409	10	6	0	0	1238933	-0.132	100000.000	100000.000	0.000	0.000	0.000	0.000	0.000	16.610	-52	-65	-52	-65	316	2384	100	371	"empty"
-75	0	0	6	3	7	"empty"	"empty"	8040	13120	200	3948	3974	344	8	3937	3937	3965	387	9	17	0	0	1255773	0.023	100000.000	100000.000	0.000	0.000	0.000	0.000	0.000	16.610	11	37	11	37	316	2384	100	372	"empty"
-75	0	0	6	4	7	"empty"	"empty"	8540	13120	200	3728	3816	1253	32	3788	3788	3820	339	8	7	0	0	1205931	-0.012	100000.000	100000.000	0.000	0.000	0.000	0.000	0.000	16.610	-60	28	-60	28	316	2384	100	373	"empty"
-75	0	0	6	5	7	"empty"	"empty"	9040	13120	200	3865	3876	249	6	3815	3815	3841	271	7	13	2	0	1224661	0.129	100000.000	100000.000	0.000	0.000	0.000	0.000	0.000	16.610	50	61	50	61	316	2384	100	374	"empty"
-75	0	0	6	6	7	"empty"	"empty"	9540	13120	200	3736	3775	403	10	3829	3829	3856	311	8	7	1	0	1192880	-0.260	100000.000	100000.000	0.000	0.000	0.000	0.000	0.000	16.610	-93	-54	-93	-54	316	2384	100	375	"empty"
0	0	0	6	7	7	"GLQAWPGEAIPQFLG_100"	"GLQAWPGEAIPQFLG_100"	10010	13160	80	5024	5003	379	7	3679	3679	3791	1267	33	53	0	0	260169	0.957	100000.000	100000.000	0.000	0.000	0.000	0.000	0.000	16.610	1345	1324	1345	1324	52	340	100	376	"GLQAWPGEAIPQFLG_100"
0	0	0	6	8	7	"GLQAWPGEAIPQFLG_100"	"GLQAWPGEAIPQFLG_100"	10500	13170	90	4651	4699	741	15	3648	3648	3688	412	11	88	63	0	244340	2.454	100000.000	100000.000	0.000	0.000	0.000	0.000	0.000	16.610	1003	1051	1003	1051	52	420	100	377	"GLQAWPGEAIPQFLG_100"
0	0	0	6	9	7	"GLQAWPGEAIPQFLG_100"	"GLQAWPGEAIPQFLG_100"	11030	13160	200	4210	4351	647	14	3894	3894	3944	673	17	31	13	0	1374921	0.605	100000.000	100000.000	0.000	0.000	0.000	0.000	0.000	16.610	316	457	316	457	316	2384	100	378	"GLQAWPGEAIPQFLG_100"
0	0	0	7	1	1	"JAK2"	"O60674"	11610	9300	70	6024	5690	1003	17	3966	3966	3947	288	7	90	84	0	182070	6.052	100000.000	100000.000	0.000	0.000	0.000	0.000	0.000	16.610	2058	1724	2058	1724	32	236	100	379	"Y813"
0	0	0	7	2	1	"JAK2"	"O60674"	12090	9310	90	6621	6182	852	13	4299	4299	4347	564	12	86	73	0	321450	3.254	100000.000	100000.000	0.000	0.000	0.000	0.000	0.000	16.610	2322	1883	2322	1883	52	420	100	380	"Y813"
0	0	0	7	3	1	"JAK2"	"O60674"	12590	9310	70	6514	6512	405	6	3917	3917	3904	319	8	100	100	0	208395	8.176	100000.000	100000.000	0.000	0.000	0.000	0.000	0.000	16.610	2597	2595	2597	2595	32	236	100	381	"Y813"
0	0	0	7	4	1	"Jun "	"P05412"	13090	9300	200	3878	3886	394	10	3992	3992	3983	459	11	6	1	0	1228067	-0.211	100000.000	100000.000	0.000	0.000	0.000	0.000	0.000	16.610	-114	-106	-114	-106	316	2384	100	382	"S73"
0	0	0	7	5	1	"Jun "	"P05412"	13570	9280	150	4194	4226	442	10	4095	4095	4088	428	10	21	5	0	659252	0.322	100000.000	100000.000	0.000	0.000	0.000	0.000	0.000	16.610	99	131	99	131	156	1272	100	383	"S73"
0	0	0	7	6	1	"Jun "	"P05412"	14090	9300	200	4356	4393	540	12	4247	4247	4279	447	10	25	8	0	1388306	0.255	100000.000	100000.000	0.000	0.000	0.000	0.000	0.000	16.610	109	146	109	146	316	2384	100	384	"S73"
0	0	0	7	7	1	"Kit "	"P10721"	14590	9300	200	4832	5047	716	14	4458	4458	4513	849	18	35	7	0	1594940	0.629	100000.000	100000.000	0.000	0.000	0.000	0.000	0.000	16.610	374	589	374	589	316	2384	100	385	"Y936"
0	0	0	7	8	1	"Kit "	"P10721"	15090	9300	200	3270	3753	1015	27	3280	3280	3480	1205	34	24	3	0	1185970	0.227	100000.000	100000.000	0.000	0.000	0.000	0.000	0.000	16.610	-10	473	-10	473	316	2384	100	386	"Y936"
0	0	0	7	9	1	"Kit "	"P10721"	15590	9300	200	3273	3840	1080	28	3152	3152	3202	539	16	31	28	0	1213528	1.184	100000.000	100000.000	0.000	0.000	0.000	0.000	0.000	16.610	121	688	121	688	316	2384	100	387	"Y936"
0	0	0	7	1	2	"Mnk1"	"Q9BUB5"	11570	9960	200	4112	4310	2081	48	3962	3962	3992	416	10	24	6	0	1362049	0.764	100000.000	100000.000	0.000	0.000	0.000	0.000	0.000	16.610	150	348	150	348	316	2384	100	388	"T250"
0	0	0	7	2	2	"Mnk1"	"Q9BUB5"	12070	9960	200	3870	3896	303	7	3937	3937	3963	398	10	7	0	0	1231152	-0.168	100000.000	100000.000	0.000	0.000	0.000	0.000	0.000	16.610	-67	-41	-67	-41	316	2384	100	389	"T250"
0	0	0	7	3	2	"Mnk1"	"Q9BUB5"	12570	9960	200	3730	3779	465	12	3900	3900	3917	408	10	7	1	0	1194262	-0.338	100000.000	100000.000	0.000	0.000	0.000	0.000	0.000	16.610	-170	-121	-170	-121	316	2384	100	390	"T250"
0	0	0	7	4	2	"NFAT3"	"Q14934"	13080	9960	80	8674	8067	1997	24	4029	4029	4011	345	8	90	90	0	419459	11.757	100000.000	100000.000	0.000	0.000	0.000	0.000	0.000	16.610	4645	4038	4645	4038	52	340	100	391	"S676"
0	0	0	7	5	2	"NFAT3"	"Q14934"	13570	9970	90	7696	7386	1751	23	4108	4108	4097	398	9	92	86	0	384068	8.264	100000.000	100000.000	0.000	0.000	0.000	0.000	0.000	16.610	3588	3278	3588	3278	52	420	100	392	"S676"
0	0	0	7	6	2	"NFAT3"	"Q14934"	14110	10000	120	5717	6915	2796	40	4387	4387	4412	1175	26	51	42	0	829751	2.130	100000.000	100000.000	0.000	0.000	0.000	0.000	0.000	16.610	1330	2528	1330	2528	120	820	100	393	"S676"
0	0	0	7	7	2	"PIK3R1 "	"P27986"	14570	9960	200	4869	4907	475	9	4554	4554	4562	414	9	40	14	0	1550537	0.833	100000.000	100000.000	0.000	0.000	0.000	0.000	0.000	16.610	315	353	315	353	316	2384	100	394	"Y528"
0	0	0	7	8	2	"PIK3R1 "	"P27986"	15070	9960	200	3843	3908	429	10	3542	3542	3600	457	12	40	13	0	1234877	0.674	100000.000	100000.000	0.000	0.000	0.000	0.000	0.000	16.610	301	366	301	366	316	2384	100	395	"Y528"
0	0	0	7	9	2	"PIK3R1 "	"P27986"	15570	9960	200	3623	3722	463	12	3359	3359	3426	848	24	15	0	0	1176067	0.349	100000.000	100000.000	0.000	0.000	0.000	0.000	0.000	16.610	264	363	264	363	316	2384	100	396	"Y528"
0	0	0	7	1	3	"p67phox"	"P19878"	11560	10580	200	3861	4087	2227	54	3723	3723	3752	404	10	20	3	0	1291377	0.829	100000.000	100000.000	0.000	0.000	0.000	0.000	0.000	16.610	138	364	138	364	316	2384	100	397	"S208"
0	0	0	7	2	3	"p67phox"	"P19878"	12060	10580	200	3767	3778	241	6	3787	3787	3839	428	11	1	0	0	1193737	-0.143	100000.000	100000.000	0.000	0.000	0.000	0.000	0.000	16.610	-20	-9	-20	-9	316	2384	100	398	"S208"
0	0	0	7	3	3	"p67phox"	"P19878"	12560	10580	200	3991	4048	425	10	3863	3863	3920	799	20	7	1	0	1279289	0.160	100000.000	100000.000	0.000	0.000	0.000	0.000	0.000	16.610	128	185	128	185	316	2384	100	399	"S208"
0	0	0	7	4	3	"PDK1"	"O15530"	13060	10580	200	3789	3815	299	7	3779	3779	3823	402	10	12	0	0	1205433	-0.020	100000.000	100000.000	0.000	0.000	0.000	0.000	0.000	16.610	10	36	10	36	316	2384	100	400	"S241"
0	0	0	7	5	3	"PDK1"	"O15530"	13560	10580	200	3965	3989	352	8	3930	3930	3954	389	9	15	2	0	1260367	0.090	100000.000	100000.000	0.000	0.000	0.000	0.000	0.000	16.610	35	59	35	59	316	2384	100	401	"S241"
0	0	0	7	6	3	"PDK1"	"O15530"	14060	10580	200	4595	4590	443	9	4343	4343	4339	493	11	27	1	0	1450561	0.509	100000.000	100000.000	0.000	0.000	0.000	0.000	0.000	16.610	252	247	252	247	316	2384	100	402	"S241"
0	0	0	7	7	3	"Ripk1"	"Q13546"	14560	10580	90	4790	4649	451	9	4419	4419	4434	492	11	34	0	0	241773	0.437	100000.000	100000.000	0.000	0.000	0.000	0.000	0.000	16.610	371	230	371	230	52	420	100	403	"Y384"
0	0	0	7	8	3	"Ripk1"	"Q13546"	15060	10580	200	3690	3696	376	10	3578	3578	3660	841	22	3	0	0	1168050	0.043	100000.000	100000.000	0.000	0.000	0.000	0.000	0.000	16.610	112	118	112	118	316	2384	100	404	"Y384"
0	0	0	7	9	3	"Ripk1"	"Q13546"	15560	10580	200	3237	3290	634	19	3390	3390	3437	549	15	3	1	0	1039679	-0.268	100000.000	100000.000	0.000	0.000	0.000	0.000	0.000	16.610	-153	-100	-153	-100	316	2384	100	405	"Y384"
0	0	0	7	1	4	"Shc1"	"P29353"	11570	11240	200	3807	3819	402	10	3778	3778	3794	382	10	10	3	0	1206906	0.065	100000.000	100000.000	0.000	0.000	0.000	0.000	0.000	16.610	29	41	29	41	316	2384	100	406	"S36"
0	0	0	7	2	4	"Shc1"	"P29353"	12070	11240	200	3741	3762	685	18	3725	3725	3759	369	9	8	1	0	1188852	0.008	100000.000	100000.000	0.000	0.000	0.000	0.000	0.000	16.610	16	37	16	37	316	2384	100	407	"S36"
0	0	0	7	3	4	"Shc1"	"P29353"	12570	11240	200	3883	3906	243	6	3735	3735	3768	302	8	24	4	0	1234272	0.457	100000.000	100000.000	0.000	0.000	0.000	0.000	0.000	16.610	148	171	148	171	316	2384	100	408	"S36"
0	0	0	7	4	4	"SMAD3"	"Q15796"	13070	11240	200	3754	3811	342	8	3747	3747	3777	345	9	20	3	0	1204355	0.099	100000.000	100000.000	0.000	0.000	0.000	0.000	0.000	16.610	7	64	7	64	316	2384	100	409	"S204"
0	0	0	7	5	4	"SMAD3"	"Q15796"	13570	11240	200	4105	4092	434	10	4052	4052	4091	617	15	6	0	0	1293223	0.002	100000.000	100000.000	0.000	0.000	0.000	0.000	0.000	16.610	53	40	53	40	316	2384	100	410	"S204"
0	0	0	7	6	4	"SMAD3"	"Q15796"	14070	11240	200	4584	4498	593	13	4460	4460	4443	574	12	14	1	0	1421410	0.096	100000.000	100000.000	0.000	0.000	0.000	0.000	0.000	16.610	124	38	124	38	316	2384	100	411	"S204"
0	0	0	7	7	4	"TAK1 "	"O43318"	14570	11240	200	4643	4529	732	16	4563	4563	4612	457	9	17	4	0	1431093	-0.182	100000.000	100000.000	0.000	0.000	0.000	0.000	0.000	16.610	80	-34	80	-34	316	2384	100	412	"S192"
0	0	0	7	8	4	"TAK1 "	"O43318"	15070	11240	200	3516	3496	329	9	3712	3712	3824	828	21	0	0	0	1104674	-0.396	100000.000	100000.000	0.000	0.000	0.000	0.000	0.000	16.610	-196	-216	-196	-216	316	2384	100	413	"S192"
0	0	0	7	9	4	"TAK1 "	"O43318"	15570	11240	200	3206	3211	282	8	3307	3307	3355	615	18	0	0	0	1014785	-0.234	100000.000	100000.000	0.000	0.000	0.000	0.000	0.000	16.610	-101	-96	-101	-96	316	2384	100	414	"S192"
0	0	0	7	1	5	"ACC1"	"Q13085 "	11570	11880	200	3895	3903	273	6	3878	3878	3907	419	10	7	0	0	1233365	-0.010	100000.000	100000.000	0.000	0.000	0.000	0.000	0.000	16.610	17	25	17	25	316	2384	100	415	"S29"
0	0	0	7	2	5	"ACC1"	"Q13085 "	12070	11880	200	3869	3932	352	8	3857	3857	3917	538	13	6	1	0	1242603	0.028	100000.000	100000.000	0.000	0.000	0.000	0.000	0.000	16.610	12	75	12	75	316	2384	100	416	"S29"
0	0	0	7	3	5	"ACC1"	"Q13085 "	12570	11880	200	3846	3906	444	11	3810	3810	3859	658	17	3	0	0	1234375	0.071	100000.000	100000.000	0.000	0.000	0.000	0.000	0.000	16.610	36	96	36	96	316	2384	100	417	"S29"
0	0	0	7	4	5	"AR"	"P10275"	13070	11880	200	3910	4329	930	21	3774	3774	3808	384	10	30	25	0	1367813	1.357	100000.000	100000.000	0.000	0.000	0.000	0.000	0.000	16.610	136	555	136	555	316	2384	100	418	"Y363"
0	0	0	7	5	5	"AR"	"P10275"	13570	11880	200	4579	5034	1067	21	4073	4073	4107	403	9	54	37	0	1590716	2.300	100000.000	100000.000	0.000	0.000	0.000	0.000	0.000	16.610	506	961	506	961	316	2384	100	419	"Y363"
0	0	0	7	6	5	"AR"	"P10275"	14070	11880	200	4239	4775	2467	51	4274	4274	4364	875	20	26	18	0	1508827	0.470	100000.000	100000.000	0.000	0.000	0.000	0.000	0.000	16.610	-35	501	-35	501	316	2384	100	420	"Y363"
0	0	0	7	7	5	"process-control__"	"GGSGGSGDYKDDDDK"	14570	11880	200	4958	5079	1343	26	4823	4823	4835	816	16	7	2	0	1604940	0.299	100000.000	100000.000	0.000	0.000	0.000	0.000	0.000	16.610	135	256	135	256	316	2384	100	421	"process-control__"
0	0	0	7	8	5	"process-control__"	"GGSGGSGDYKDDDDK"	15070	11880	200	3780	3812	300	7	3852	3852	3905	845	21	0	0	0	1204456	-0.110	100000.000	100000.000	0.000	0.000	0.000	0.000	0.000	16.610	-72	-40	-72	-40	316	2384	100	422	"process-control__"
0	0	0	7	9	5	"process-control__"	"GGSGGSGDYKDDDDK"	15570	11880	200	3332	3389	610	17	3479	3479	3552	819	23	2	1	0	1070877	-0.199	100000.000	100000.000	0.000	0.000	0.000	0.000	0.000	16.610	-147	-90	-147	-90	316	2384	100	423	"process-control__"
0	0	0	7	1	6	"Ck2-B"	"Q5SRQ6"	11570	12530	200	3961	4058	875	21	3935	3935	3977	430	10	9	2	0	1282238	0.188	100000.000	100000.000	0.000	0.000	0.000	0.000	0.000	16.610	26	123	26	123	316	2384	100	424	"S228"
0	0	0	7	2	6	"Ck2-B"	"Q5SRQ6"	12070	12530	200	3942	4626	5504	118	3923	3923	4125	2564	62	2	1	0	1461766	0.195	100000.000	100000.000	0.000	0.000	0.000	0.000	0.000	16.610	19	703	19	703	316	2384	100	425	"S228"
0	0	0	7	3	6	"Ck2-B"	"Q5SRQ6"	12570	12530	200	3919	3967	806	20	3878	3878	3953	782	19	1	0	0	1253719	0.018	100000.000	100000.000	0.000	0.000	0.000	0.000	0.000	16.610	41	89	41	89	316	2384	100	426	"S228"
0	0	0	7	4	6	"CTNNB1"	"P35222"	13070	12530	200	3948	3991	579	14	3835	3835	3869	338	8	20	2	0	1261128	0.361	100000.000	100000.000	0.000	0.000	0.000	0.000	0.000	16.610	113	156	113	156	316	2384	100	427	"S33"
0	0	0	7	5	6	"CTNNB1"	"P35222"	13570	12530	200	3955	3968	365	9	4150	4150	4197	913	21	0	0	0	1253810	-0.251	100000.000	100000.000	0.000	0.000	0.000	0.000	0.000	16.610	-195	-182	-195	-182	316	2384	100	428	"S33"
0	0	0	7	6	6	"CTNNB1"	"P35222"	14070	12530	200	4071	4141	456	11	4267	4267	4361	643	14	6	0	0	1308585	-0.342	100000.000	100000.000	0.000	0.000	0.000	0.000	0.000	16.610	-196	-126	-196	-126	316	2384	100	429	"S33"
0	0	0	7	7	6	"EGFR"	"P00533"	14570	12530	200	4655	4454	699	15	4706	4706	4750	1114	23	0	0	0	1407381	-0.266	100000.000	100000.000	0.000	0.000	0.000	0.000	0.000	16.610	-51	-252	-51	-252	316	2384	100	430	"Y869"
0	0	0	7	8	6	"EGFR"	"P00533"	15070	12530	200	3805	3692	492	13	3810	3810	3902	1361	34	0	0	0	1166572	-0.154	100000.000	100000.000	0.000	0.000	0.000	0.000	0.000	16.610	-5	-118	-5	-118	316	2384	100	431	"Y869"
0	0	0	7	9	6	"EGFR"	"P00533"	15570	12530	200	3506	3596	1435	39	3563	3563	3601	386	10	9	2	0	1136283	-0.013	100000.000	100000.000	0.000	0.000	0.000	0.000	0.000	16.610	-57	33	-57	33	316	2384	100	432	"Y869"
-75	0	0	7	1	7	"empty"	"empty"	11570	13170	200	3946	6357	10899	171	3933	3933	4216	3830	90	5	5	1	2008801	0.559	100000.000	100000.000	0.000	0.000	0.000	0.000	0.000	16.610	13	2424	13	2424	316	2384	100	433	"empty"
-75	0	0	7	2	7	"empty"	"empty"	12070	13170	200	3864	3918	586	14	3915	3915	3994	1064	26	1	0	0	1238129	-0.071	100000.000	100000.000	0.000	0.000	0.000	0.000	0.000	16.610	-51	3	-51	3	316	2384	100	434	"empty"
-75	0	0	7	3	7	"empty"	"empty"	12570	13170	200	3998	4083	587	14	3955	3955	4069	1430	35	2	0	0	1290316	0.010	100000.000	100000.000	0.000	0.000	0.000	0.000	0.000	16.610	43	128	43	128	316	2384	100	435	"empty"
-75	0	0	7	4	7	"empty"	"empty"	13070	13170	200	4006	4032	376	9	3868	3868	3959	1346	33	1	0	0	1274147	0.054	100000.000	100000.000	0.000	0.000	0.000	0.000	0.000	16.610	138	164	138	164	316	2384	100	436	"empty"
-75	0	0	7	5	7	"empty"	"empty"	13570	13170	200	4276	4315	369	8	4148	4148	4179	392	9	21	2	0	1363450	0.347	100000.000	100000.000	0.000	0.000	0.000	0.000	0.000	16.610	128	167	128	167	316	2384	100	437	"empty"
-75	0	0	7	6	7	"empty"	"empty"	14070	13170	200	4689	4656	411	8	4488	4488	4490	512	11	18	1	0	1471213	0.324	100000.000	100000.000	0.000	0.000	0.000	0.000	0.000	16.610	201	168	201	168	316	2384	100	438	"empty"
0	0	0	7	7	7	"GLQAWPG-pS-AIPQFLG_GLQAWPGEAIPQFLG_80vs20"	"GLQAWPG-pS-AIPQFLG_GLQAWPGEAIPQFLG_80vs20"	14550	13190	140	6012	7961	3121	39	4856	4856	4883	377	7	78	59	0	1241908	8.164	100000.000	100000.000	0.000	0.000	0.000	0.000	0.000	16.610	1156	3105	1156	3105	156	1140	100	439	"GLQAWPG-pS-AIPQFLG_GLQAWPGEAIPQFLG_80vs20"
0	0	0	7	8	7	"GLQAWPG-pS-AIPQFLG_GLQAWPGEAIPQFLG_80vs20"	"GLQAWPG-pS-AIPQFLG_GLQAWPGEAIPQFLG_80vs20"	15050	13200	130	4863	6427	2691	41	3978	3978	4013	370	9	60	50	0	771229	6.524	100000.000	100000.000	0.000	0.000	0.000	0.000	0.000	16.610	885	2449	885	2449	120	940	100	440	"GLQAWPG-pS-AIPQFLG_GLQAWPGEAIPQFLG_80vs20"
0	0	0	7	9	7	"GLQAWPG-pS-AIPQFLG_GLQAWPGEAIPQFLG_80vs20"	"GLQAWPG-pS-AIPQFLG_GLQAWPGEAIPQFLG_80vs20"	15560	13210	130	3954	5679	2676	47	3650	3650	3760	1192	31	39	35	0	681441	1.610	100000.000	100000.000	0.000	0.000	0.000	0.000	0.000	16.610	304	2029	304	2029	120	940	100	441	"GLQAWPG-pS-AIPQFLG_GLQAWPGEAIPQFLG_80vs20"
0	0	0	8	1	1	"Bim"	"O43521"	15990	9360	90	3263	3310	297	8	3310	3310	3431	1683	49	0	0	0	172130	-0.072	100000.000	0.000	0.000	0.000	0.000	0.000	0.000	16.610	-47	0	-47	0	52	420	100	442	"S69"
0	0	0	8	2	1	"Bim"	"O43521"	16500	9360	200	3369	3468	797	22	3343	3343	3391	444	13	7	1	0	1095961	0.173	100000.000	100000.000	0.000	0.000	0.000	0.000	0.000	16.610	26	125	26	125	316	2384	100	443	"S69"
0	0	0	8	3	1	"Bim"	"O43521"	17010	9360	200	3419	3444	342	9	3329	3329	3382	621	18	2	0	0	1088405	0.100	100000.000	100000.000	0.000	0.000	0.000	0.000	0.000	16.610	90	115	90	115	316	2384	100	444	"S69"
0	0	0	8	4	1	"caspase-8"	"Q14790 "	17510	9360	200	3425	3400	293	8	3342	3342	3381	806	23	0	0	0	1074399	0.024	100000.000	100000.000	0.000	0.000	0.000	0.000	0.000	16.610	83	58	83	58	316	2384	100	445	"Y448"
0	0	0	8	5	1	"caspase-8"	"Q14790 "	18010	9360	200	3357	3448	483	14	3480	3480	3591	644	17	5	1	0	1089516	-0.222	100000.000	100000.000	0.000	0.000	0.000	0.000	0.000	16.610	-123	-32	-123	-32	316	2384	100	446	"Y448"
0	0	0	8	6	1	"caspase-8"	"Q14790 "	18520	9360	200	3838	4727	3427	72	3638	3638	4334	3114	71	7	4	0	1493674	0.126	100000.000	100000.000	0.000	0.000	0.000	0.000	0.000	16.610	200	1089	200	1089	316	2384	100	447	"Y448"
0	0	0	8	7	1	"Cdc2"	"P06493"	19030	9370	170	5494	8466	7745	91	3517	3517	4433	3922	88	29	18	0	1760902	1.028	100000.000	100000.000	0.000	0.000	0.000	0.000	0.000	16.610	1977	4949	1977	4949	208	1660	100	448	"T161"
0	0	0	8	8	1	"Cdc2"	"P06493"	19530	9370	160	4478	6998	6501	92	3164	3164	3670	2313	63	36	22	0	1455539	1.439	100000.000	100000.000	0.000	0.000	0.000	0.000	0.000	16.610	1314	3834	1314	3834	208	1512	100	449	"T161"
0	0	0	8	9	1	"Cdc2"	"P06493"	20040	9370	210	4033	5391	3462	64	3106	3106	3870	2916	75	25	11	0	1703587	0.522	100000.000	100000.000	0.000	0.000	0.000	0.000	0.000	16.610	927	2285	927	2285	316	2572	100	450	"T161"
0	0	0	8	1	2	"FGFR1 "	"P11362"	16000	9990	200	3394	3541	1967	55	3381	3381	3478	1005	28	0	0	0	1118868	0.063	100000.000	100000.000	0.000	0.000	0.000	0.000	0.000	16.610	13	160	13	160	316	2384	100	451	"Y653"
0	0	0	8	2	2	"FGFR1 "	"P11362"	16500	9990	200	3405	3601	1908	52	3359	3359	3561	1784	50	2	0	0	1137967	0.022	100000.000	100000.000	0.000	0.000	0.000	0.000	0.000	16.610	46	242	46	242	316	2384	100	452	"Y653"
0	0	0	8	3	2	"FGFR1 "	"P11362"	17010	9990	200	3449	3495	377	10	3449	3449	3484	329	9	11	2	0	1104405	0.033	0.000	100000.000	0.000	0.000	0.000	0.000	0.000	Error	0	46	0	46	316	2384	100	453	"Y653"
0	0	0	8	4	2	"GIT2"	"Q14161"	17510	9990	200	3598	3610	261	7	3558	3558	3703	1563	42	0	0	0	1140767	-0.060	100000.000	100000.000	0.000	0.000	0.000	0.000	0.000	16.610	40	52	40	52	316	2384	100	454	"Y492"
0	0	0	8	5	2	"GIT2"	"Q14161"	18010	9990	200	3511	3627	576	15	3578	3578	3863	1586	41	2	0	0	1146168	-0.149	100000.000	100000.000	0.000	0.000	0.000	0.000	0.000	16.610	-67	49	-67	49	316	2384	100	455	"Y492"
0	0	0	8	6	2	"GIT2"	"Q14161"	18510	9990	200	3587	4567	3852	84	3627	3627	4423	3419	77	7	4	0	1443199	0.042	100000.000	100000.000	0.000	0.000	0.000	0.000	0.000	16.610	-40	940	-40	940	316	2384	100	456	"Y492"
0	0	0	8	7	2	"Grb2"	"P62993"	19020	10000	190	3374	4714	4891	103	3375	3375	3953	2440	61	11	6	0	1206744	0.312	100000.000	100000.000	0.000	0.000	0.000	0.000	0.000	16.610	-1	1339	-1	1339	256	2088	100	457	"Y7"
0	0	0	8	8	2	"Grb2"	"P62993"	19520	10000	200	3100	3865	2992	77	3178	3178	3861	2681	69	6	3	0	1221445	0.001	100000.000	100000.000	0.000	0.000	0.000	0.000	0.000	16.610	-78	687	-78	687	316	2384	100	458	"Y7"
0	0	0	8	9	2	"Grb2"	"P62993"	20020	10000	200	3083	4026	2953	73	3081	3081	4008	3505	87	8	4	0	1272298	0.005	100000.000	100000.000	0.000	0.000	0.000	0.000	0.000	16.610	2	945	2	945	316	2384	100	459	"Y7"
0	0	0	8	1	3	"IKK-gamma "	"Q9Y6K9"	16010	10630	200	3091	2950	437	14	3250	3250	3441	1759	51	0	0	0	932207	-0.279	100000.000	100000.000	0.000	0.000	0.000	0.000	0.000	16.610	-159	-300	-159	-300	316	2384	100	460	"S43"
0	0	0	8	2	3	"IKK-gamma "	"Q9Y6K9"	16510	10630	200	3305	3140	575	18	3481	3481	3568	1082	30	0	0	0	992313	-0.396	100000.000	100000.000	0.000	0.000	0.000	0.000	0.000	16.610	-176	-341	-176	-341	316	2384	100	461	"S43"
0	0	0	8	3	3	"IKK-gamma "	"Q9Y6K9"	17010	10630	200	3464	3324	1187	35	3540	3540	3623	1133	31	0	0	0	1050316	-0.264	100000.000	100000.000	0.000	0.000	0.000	0.000	0.000	16.610	-76	-216	-76	-216	316	2384	100	462	"S43"
0	0	0	8	4	3	"IRAK1"	"P51617"	17530	10660	120	3912	3944	316	8	3560	3560	3679	916	24	4	0	0	473298	0.289	100000.000	100000.000	0.000	0.000	0.000	0.000	0.000	16.610	352	384	352	384	120	820	100	463	"T387"
0	0	0	8	5	3	"IRAK1"	"P51617"	18010	10640	160	4359	4992	2394	47	3776	3776	4373	2608	59	11	3	0	1038271	0.237	100000.000	100000.000	0.000	0.000	0.000	0.000	0.000	16.610	583	1216	583	1216	208	1512	100	464	"T387"
0	0	0	8	6	3	"IRAK1"	"P51617"	18510	10610	200	4168	6058	5198	85	3883	3883	4912	3961	80	14	8	0	1914458	0.289	100000.000	100000.000	0.000	0.000	0.000	0.000	0.000	16.610	285	2175	285	2175	316	2384	100	465	"T387"
0	0	0	8	7	3	"Lck"	"P06239"	19010	10620	190	3681	4886	3934	80	3474	3474	4275	3020	70	11	5	0	1250925	0.202	100000.000	100000.000	0.000	0.000	0.000	0.000	0.000	16.610	207	1412	207	1412	256	2088	100	466	"Y394"
0	0	0	8	8	3	"Lck"	"P06239"	19510	10660	190	3739	5357	4659	86	3399	3399	4229	3217	76	15	8	0	1371392	0.351	100000.000	100000.000	0.000	0.000	0.000	0.000	0.000	16.610	340	1958	340	1958	256	2088	100	467	"Y394"
0	0	0	8	9	3	"Lck"	"P06239"	20010	10660	200	3213	3995	2957	74	3292	3292	4094	2955	72	6	4	0	1262397	-0.034	100000.000	100000.000	0.000	0.000	0.000	0.000	0.000	16.610	-79	703	-79	703	316	2384	100	468	"Y394"
0	0	0	8	1	4	"CDK2"	"P24941"	16030	11270	160	4034	4098	934	22	3252	3252	3316	892	26	37	3	0	852378	0.877	100000.000	100000.000	0.000	0.000	0.000	0.000	0.000	16.610	782	846	782	846	208	1512	100	469	"T160"
0	0	0	8	2	4	"CDK2"	"P24941"	16520	11280	150	4018	4123	727	17	3234	3234	3347	1049	31	25	2	0	643171	0.740	100000.000	100000.000	0.000	0.000	0.000	0.000	0.000	16.610	784	889	784	889	156	1272	100	470	"T160"
0	0	0	8	3	4	"CDK2"	"P24941"	17020	11290	170	4307	4310	550	12	3295	3295	3383	916	27	62	2	0	896468	1.012	100000.000	100000.000	0.000	0.000	0.000	0.000	0.000	16.610	1012	1015	1012	1015	208	1660	100	471	"T160"
0	0	0	8	4	4	"MDM2"	"Q00987"	17510	11270	200	3431	3477	521	14	3385	3385	3514	1107	31	3	0	0	1098630	-0.033	100000.000	100000.000	0.000	0.000	0.000	0.000	0.000	16.610	46	92	46	92	316	2384	100	472	"S186/8"
0	0	0	8	5	4	"MDM2"	"Q00987"	18010	11280	200	3478	3684	1276	34	3583	3583	3778	1414	37	3	2	0	1164134	-0.066	100000.000	100000.000	0.000	0.000	0.000	0.000	0.000	16.610	-105	101	-105	101	316	2384	100	473	"S186/8"
0	0	0	8	6	4	"MDM2"	"Q00987"	18510	11260	100	3773	4367	2055	47	3560	3560	4057	2303	56	6	3	0	349367	0.135	100000.000	100000.000	0.000	0.000	0.000	0.000	0.000	16.610	213	807	213	807	80	560	100	474	"S186/8"
0	0	0	8	7	4	"NFkB-p65 "	"Q04206"	19010	11290	160	7322	11338	10607	93	3534	3534	4015	2234	55	54	46	0	2358279	3.278	100000.000	100000.000	0.000	0.000	0.000	0.000	0.000	16.610	3788	7804	3788	7804	208	1512	100	475	"S536"
0	0	0	8	8	4	"NFkB-p65 "	"Q04206"	19510	11290	160	8683	11631	9363	80	3683	3683	4654	3345	71	61	42	0	2419303	2.086	100000.000	100000.000	0.000	0.000	0.000	0.000	0.000	16.610	5000	7948	5000	7948	208	1512	100	476	"S536"
0	0	0	8	9	4	"NFkB-p65 "	"Q04206"	19990	11300	170	7766	9622	8414	87	3446	3446	4281	3102	72	52	37	0	2001296	1.722	100000.000	100000.000	0.000	0.000	0.000	0.000	0.000	16.610	4320	6176	4320	6176	208	1660	100	477	"S536"
0	0	0	8	1	5	"PLCG2"	"P16885"	16010	11920	200	3401	3488	537	15	3485	3485	3615	935	25	0	0	0	1102096	-0.136	100000.000	100000.000	0.000	0.000	0.000	0.000	0.000	16.610	-84	3	-84	3	316	2384	100	478	"Y759"
0	0	0	8	2	5	"PLCG2"	"P16885"	16510	11930	90	3697	3666	305	8	3211	3211	3263	391	11	65	9	0	190635	1.031	100000.000	100000.000	0.000	0.000	0.000	0.000	0.000	16.610	486	455	486	455	52	420	100	479	"Y759"
0	0	0	8	3	5	"PLCG2"	"P16885"	17000	11900	160	3506	3598	534	14	3212	3212	3285	635	19	20	3	0	748442	0.493	100000.000	100000.000	0.000	0.000	0.000	0.000	0.000	16.610	294	386	294	386	208	1512	100	480	"Y759"
0	0	0	8	4	5	"pyk2"	"Q14289"	17490	11910	200	3551	3569	446	12	3480	3480	3594	1176	32	0	0	0	1127710	-0.021	100000.000	100000.000	0.000	0.000	0.000	0.000	0.000	16.610	71	89	71	89	316	2384	100	481	"S213"
0	0	0	8	5	5	"pyk2"	"Q14289"	17990	11910	200	3716	3832	708	18	3685	3685	3896	1433	36	2	0	0	1210808	-0.045	100000.000	100000.000	0.000	0.000	0.000	0.000	0.000	16.610	31	147	31	147	316	2384	100	482	"S213"
0	0	0	8	6	5	"pyk2"	"Q14289"	18480	11910	200	3735	4102	2389	58	3662	3662	3898	1928	49	3	1	0	1296306	0.106	100000.000	100000.000	0.000	0.000	0.000	0.000	0.000	16.610	73	440	73	440	316	2384	100	483	"S213"
0	0	0	8	7	5	"SOC3"	"O14543"	18970	11910	80	3770	4478	2894	64	3838	3838	4196	2460	58	7	3	0	232857	0.115	100000.000	100000.000	0.000	0.000	0.000	0.000	0.000	16.610	-68	640	-68	640	52	340	100	484	"Y221"
0	0	0	8	8	5	"SOC3"	"O14543"	19480	11930	70	4220	4573	932	20	3990	3990	4250	1484	34	9	6	0	146351	0.218	100000.000	100000.000	0.000	0.000	0.000	0.000	0.000	16.610	230	583	230	583	32	236	100	485	"Y221"
0	0	0	8	9	5	"SOC3"	"O14543"	19970	11930	200	3987	5180	3488	67	3737	3737	4377	2331	53	17	8	0	1636955	0.344	100000.000	100000.000	0.000	0.000	0.000	0.000	0.000	16.610	250	1443	250	1443	316	2384	100	486	"Y221"
0	0	0	8	1	6	"STAT4"	"Q14765"	16010	12560	200	3459	3507	418	11	3496	3496	3612	1129	31	0	0	0	1108260	-0.093	100000.000	100000.000	0.000	0.000	0.000	0.000	0.000	16.610	-37	11	-37	11	316	2384	100	487	"Y693"
0	0	0	8	2	6	"STAT4"	"Q14765"	16510	12560	200	3300	3346	303	9	3347	3347	3474	1095	31	1	0	0	1057423	-0.117	100000.000	100000.000	0.000	0.000	0.000	0.000	0.000	16.610	-47	-1	-47	-1	316	2384	100	488	"Y693"
0	0	0	8	3	6	"STAT4"	"Q14765"	17000	12570	110	3578	3829	918	23	3379	3379	3547	1066	30	12	3	0	306289	0.265	100000.000	100000.000	0.000	0.000	0.000	0.000	0.000	16.610	199	450	199	450	80	656	100	489	"Y693"
0	0	0	8	4	6	"STMN1"	"P16949"	17500	12570	200	3326	3671	1763	48	3651	3651	3834	1279	33	4	4	0	1159887	-0.127	100000.000	100000.000	0.000	0.000	0.000	0.000	0.000	16.610	-325	20	-325	20	316	2384	100	490	"S24"
0	0	0	8	5	6	"STMN1"	"P16949"	18010	12580	180	3655	4135	2842	68	3905	3905	4190	2025	48	3	2	0	1058436	-0.027	100000.000	100000.000	0.000	0.000	0.000	0.000	0.000	16.610	-250	230	-250	230	256	1924	100	491	"S24"
0	0	0	8	6	6	"STMN1"	"P16949"	18490	12580	200	3602	3854	1266	32	3990	3990	4222	1821	43	3	1	0	1217749	-0.202	100000.000	100000.000	0.000	0.000	0.000	0.000	0.000	16.610	-388	-136	-388	-136	316	2384	100	492	"S24"
0	0	0	8	7	6	"GIT2"	"Q14161"	18990	12580	200	4473	5460	4246	77	4337	4337	5020	3499	69	6	5	0	1725437	0.126	100000.000	100000.000	0.000	0.000	0.000	0.000	0.000	16.610	136	1123	136	1123	316	2384	100	493	"Y592"
0	0	0	8	8	6	"GIT2"	"Q14161"	19480	12580	200	4519	4921	3302	67	5059	5059	5585	2694	48	1	0	0	1555118	-0.246	100000.000	100000.000	0.000	0.000	0.000	0.000	0.000	16.610	-540	-138	-540	-138	316	2384	100	494	"Y592"
0	0	0	8	9	6	"GIT2"	"Q14161"	19980	12580	200	6364	7681	4204	54	5041	5041	5578	2889	51	28	11	0	2427067	0.728	100000.000	100000.000	0.000	0.000	0.000	0.000	0.000	16.610	1323	2640	1323	2640	316	2384	100	495	"Y592"
-75	0	0	8	1	7	"empty"	"empty"	16010	13210	200	3372	3393	231	6	3581	3581	3659	733	20	0	0	0	1072214	-0.363	100000.000	100000.000	0.000	0.000	0.000	0.000	0.000	16.610	-209	-188	-209	-188	316	2384	100	496	"empty"
-75	0	0	8	2	7	"empty"	"empty"	16510	13210	200	3517	3586	433	12	3506	3506	3635	929	25	2	0	0	1133313	-0.053	100000.000	100000.000	0.000	0.000	0.000	0.000	0.000	16.610	11	80	11	80	316	2384	100	497	"empty"
-75	0	0	8	3	7	"empty"	"empty"	17010	13210	200	3684	3798	1122	29	3661	3661	3842	1269	33	1	0	0	1200216	-0.035	100000.000	100000.000	0.000	0.000	0.000	0.000	0.000	16.610	23	137	23	137	316	2384	100	498	"empty"
-75	0	0	8	4	7	"empty"	"empty"	17510	13210	200	3875	4497	3618	80	3906	3906	4112	1671	40	5	4	0	1421029	0.230	100000.000	100000.000	0.000	0.000	0.000	0.000	0.000	16.610	-31	591	-31	591	316	2384	100	499	"empty"
-75	0	0	8	5	7	"empty"	"empty"	18010	13210	200	3880	4035	1066	26	4035	4035	4443	2703	60	1	0	0	1274934	-0.151	100000.000	0.000	0.000	0.000	0.000	0.000	0.000	16.610	-155	0	-155	0	316	2384	100	500	"empty"
-75	0	0	8	6	7	"empty"	"empty"	18510	13210	200	4272	4858	3083	63	4318	4318	4986	3386	67	4	2	0	1535264	-0.038	100000.000	100000.000	0.000	0.000	0.000	0.000	0.000	16.610	-46	540	-46	540	316	2384	100	501	"empty"
0	0	0	8	7	7	"Control-Spot"	"Mouse_IgG"	19000	13220	200	5543	5999	3456	57	4411	4411	5058	3177	62	6	2	0	1895805	0.296	100000.000	100000.000	0.000	0.000	0.000	0.000	0.000	16.610	1132	1588	1132	1588	316	2384	100	502	"Control-Spot"
0	0	0	8	8	7	"Control-Spot"	"Mouse_IgG"	19500	13220	210	5500	5968	2153	36	4599	4599	5216	2878	55	9	4	0	1886043	0.261	100000.000	100000.000	0.000	0.000	0.000	0.000	0.000	16.610	901	1369	901	1369	316	2572	100	503	"Control-Spot"
0	0	0	8	9	7	"Control-Spot"	"Mouse_IgG"	19990	13240	170	5509	6144	3246	52	3921	3921	4380	1836	41	38	9	0	1277963	0.961	100000.000	100000.000	0.000	0.000	0.000	0.000	0.000	16.610	1588	2223	1588	2223	208	1660	100	504	"Control-Spot"
0	0	0	9	1	1	"AMPK1"	"Q13131"	2510	13630	100	7999	6960	1855	26	3695	3695	3771	502	13	82	78	0	556787	6.353	100000.000	100000.000	0.000	0.000	0.000	0.000	0.000	16.610	4304	3265	4304	3265	80	560	100	505	"T174/5"
0	0	0	9	2	1	"AMPK1"	"Q13131"	3010	13640	80	8399	8136	1289	15	3913	3913	3944	322	8	98	96	0	423053	13.019	100000.000	100000.000	0.000	0.000	0.000	0.000	0.000	16.610	4486	4223	4486	4223	52	340	100	506	"T174/5"
0	0	0	9	3	1	"AMPK1"	"Q13131"	3510	13640	90	8945	8721	1241	14	4058	4058	4072	284	6	96	96	0	453471	16.370	100000.000	100000.000	0.000	0.000	0.000	0.000	0.000	16.610	4887	4663	4887	4663	52	420	100	507	"T174/5"
0	0	0	9	4	1	"aura"	"O14965"	4020	13650	170	5451	5469	482	8	4198	4198	4205	672	15	89	43	0	1137599	1.881	100000.000	100000.000	0.000	0.000	0.000	0.000	0.000	16.610	1253	1271	1253	1271	208	1660	100	508	"T287"
0	0	0	9	5	1	"aura"	"O14965"	4510	13670	210	5341	5378	1001	18	4207	4207	4201	618	14	75	44	0	1699468	1.905	100000.000	100000.000	0.000	0.000	0.000	0.000	0.000	16.610	1134	1171	1134	1171	316	2572	100	509	"T287"
0	0	0	9	6	1	"aura"	"O14965"	5010	13650	160	5628	5514	584	10	4252	4252	4250	337	7	93	88	0	1146874	3.751	100000.000	100000.000	0.000	0.000	0.000	0.000	0.000	16.610	1376	1262	1376	1262	208	1512	100	510	"T287"
0	0	0	9	7	1	"CFTR"	"P13569"	5500	13660	200	4438	4450	333	7	4174	4174	4175	355	8	38	8	0	1406329	0.775	100000.000	100000.000	0.000	0.000	0.000	0.000	0.000	16.610	264	276	264	276	316	2384	100	511	"S737"
0	0	0	9	8	1	"CFTR"	"P13569"	6000	13660	200	4179	4188	259	6	4094	4094	4107	279	6	20	4	0	1323265	0.290	100000.000	100000.000	0.000	0.000	0.000	0.000	0.000	16.610	85	94	85	94	316	2384	100	512	"S737"
0	0	0	9	9	1	"CFTR"	"P13569"	6500	13660	200	4275	4252	273	6	4206	4206	4220	517	12	2	0	0	1343475	0.062	100000.000	100000.000	0.000	0.000	0.000	0.000	0.000	16.610	69	46	69	46	316	2384	100	513	"S737"
0	0	0	9	1	2	"CREB "	"P16220"	2520	14280	120	8570	8054	1788	22	3774	3774	3786	264	6	92	90	0	966523	16.167	100000.000	100000.000	0.000	0.000	0.000	0.000	0.000	16.610	4796	4280	4796	4280	120	820	100	514	"S133"
0	0	0	9	2	2	"CREB "	"P16220"	3010	14290	120	9057	8985	1122	12	3839	3839	3887	366	9	98	98	0	1078245	13.929	100000.000	100000.000	0.000	0.000	0.000	0.000	0.000	16.610	5218	5146	5218	5146	120	820	100	515	"S133"
0	0	0	9	3	2	"CREB "	"P16220"	3510	14290	120	9708	9436	1067	11	4010	4010	4025	287	7	100	98	0	1132275	18.854	100000.000	100000.000	0.000	0.000	0.000	0.000	0.000	16.610	5698	5426	5698	5426	120	820	100	516	"S133"
0	0	0	9	4	2	"blank-control__"	"AA"	4010	14300	90	4862	4781	422	8	4172	4172	4189	369	8	69	40	0	248635	1.604	100000.000	100000.000	0.000	0.000	0.000	0.000	0.000	16.610	690	609	690	609	52	420	100	517	"blank-control__"
0	0	0	9	5	2	"blank-control__"	"AA"	4500	14300	80	4545	4641	488	10	4078	4078	4086	429	10	51	32	0	241315	1.294	100000.000	100000.000	0.000	0.000	0.000	0.000	0.000	16.610	467	563	467	563	52	340	100	518	"blank-control__"
0	0	0	9	6	2	"blank-control__"	"AA"	5000	14300	70	4993	4989	615	12	4190	4190	4176	370	8	84	53	0	159637	2.197	100000.000	100000.000	0.000	0.000	0.000	0.000	0.000	16.610	803	799	803	799	32	236	100	519	"blank-control__"
0	0	0	9	7	2	"IKK-alpha "	"O15111"	5510	14300	170	7387	7222	892	12	4367	4367	4373	600	13	95	95	0	1502112	4.748	100000.000	100000.000	0.000	0.000	0.000	0.000	0.000	16.610	3020	2855	3020	2855	208	1660	100	520	"S180"
0	0	0	9	8	2	"IKK-alpha "	"O15111"	6000	14310	160	6430	6681	873	13	4393	4393	4409	431	9	99	99	0	1389589	5.271	100000.000	100000.000	0.000	0.000	0.000	0.000	0.000	16.610	2037	2288	2037	2288	208	1512	100	521	"S180"
0	0	0	9	9	2	"IKK-alpha "	"O15111"	6510	14310	170	6904	6953	880	12	4288	4288	4301	316	7	99	99	0	1446250	8.392	100000.000	100000.000	0.000	0.000	0.000	0.000	0.000	16.610	2616	2665	2616	2665	208	1660	100	522	"S180"
0	0	0	9	1	3	"JAK2"	"O60674"	2500	14930	120	5751	5626	593	10	3692	3692	3703	267	7	95	95	0	675171	7.202	100000.000	100000.000	0.000	0.000	0.000	0.000	0.000	16.610	2059	1934	2059	1934	120	820	100	523	"Y119"
0	0	0	9	2	3	"JAK2"	"O60674"	3000	14920	120	5928	5882	527	8	3785	3785	3805	285	7	98	98	0	705874	7.288	100000.000	100000.000	0.000	0.000	0.000	0.000	0.000	16.610	2143	2097	2143	2097	120	820	100	524	"Y119"
0	0	0	9	3	3	"JAK2"	"O60674"	3500	14930	120	6411	6240	968	15	3923	3923	3955	266	6	93	91	0	748816	8.590	100000.000	100000.000	0.000	0.000	0.000	0.000	0.000	16.610	2488	2317	2488	2317	120	820	100	525	"Y119"
0	0	0	9	4	3	"K8"	"P05787"	4020	14930	110	4522	4504	533	11	4102	4102	4100	403	9	51	18	0	360339	1.002	100000.000	100000.000	0.000	0.000	0.000	0.000	0.000	16.610	420	402	420	402	80	656	100	526	"Y267"
0	0	0	9	5	3	"K8"	"P05787"	4500	14940	140	4712	4720	590	12	4208	4208	4169	383	9	54	31	0	736318	1.439	100000.000	100000.000	0.000	0.000	0.000	0.000	0.000	16.610	504	512	504	512	156	1140	100	527	"Y267"
0	0	0	9	6	3	"K8"	"P05787"	4990	14950	150	4724	4760	423	8	4266	4266	4289	568	13	37	7	0	742622	0.829	100000.000	100000.000	0.000	0.000	0.000	0.000	0.000	16.610	458	494	458	494	156	1272	100	528	"Y267"
0	0	0	9	7	3	"blank-control__"	"AA"	5500	14940	200	4501	4528	372	8	4490	4490	4621	1003	21	2	0	0	1430909	-0.093	100000.000	100000.000	0.000	0.000	0.000	0.000	0.000	16.610	11	38	11	38	316	2384	100	529	"blank-control__"
0	0	0	9	8	3	"blank-control__"	"AA"	6000	14950	200	4456	4473	241	5	4398	4398	4426	303	6	13	1	0	1413566	0.155	100000.000	100000.000	0.000	0.000	0.000	0.000	0.000	16.610	58	75	58	75	316	2384	100	530	"blank-control__"
0	0	0	9	9	3	"blank-control__"	"AA"	6490	14950	200	4343	4334	280	6	4299	4299	4435	2544	57	0	0	0	1369700	-0.040	100000.000	100000.000	0.000	0.000	0.000	0.000	0.000	16.610	44	35	44	35	316	2384	100	531	"blank-control__"
0	0	0	9	1	4	"Mnk1"	"Q9BUB5"	2490	15570	80	7194	7061	854	12	3644	3644	3652	224	6	100	98	0	367191	15.219	100000.000	100000.000	0.000	0.000	0.000	0.000	0.000	16.610	3550	3417	3550	3417	52	340	100	532	"T255"
0	0	0	9	2	4	"Mnk1"	"Q9BUB5"	3000	15570	80	7087	6899	862	12	3694	3694	3708	263	7	100	96	0	358733	12.133	100000.000	100000.000	0.000	0.000	0.000	0.000	0.000	16.610	3393	3205	3393	3205	52	340	100	533	"T255"
0	0	0	9	3	4	"Mnk1"	"Q9BUB5"	3490	15570	70	7832	7900	545	6	3882	3882	3920	270	6	100	100	0	252786	14.741	100000.000	100000.000	0.000	0.000	0.000	0.000	0.000	16.610	3950	4018	3950	4018	32	236	100	534	"T255"
0	0	0	9	4	4	"NFkB-p100 "	"Q00653"	3990	15570	70	6195	6263	456	7	4015	4015	4082	426	10	100	100	0	200422	5.120	100000.000	100000.000	0.000	0.000	0.000	0.000	0.000	16.610	2180	2248	2180	2248	32	236	100	535	"S108"
0	0	0	9	5	4	"NFkB-p100 "	"Q00653"	4480	15580	100	5911	5996	801	13	4131	4131	4129	342	8	93	92	0	479642	5.459	100000.000	100000.000	0.000	0.000	0.000	0.000	0.000	16.610	1780	1865	1780	1865	80	560	100	536	"S108"
0	0	0	9	6	4	"NFkB-p100 "	"Q00653"	4990	15590	100	6265	5975	834	13	4181	4181	4180	300	7	91	86	0	477969	5.983	100000.000	100000.000	0.000	0.000	0.000	0.000	0.000	16.610	2084	1794	2084	1794	80	560	100	537	"S108"
0	0	0	9	7	4	"PIK3R1 "	"P27986"	5490	15580	200	4301	4307	352	8	4296	4296	4308	322	7	12	2	0	1361159	-0.003	100000.000	100000.000	0.000	0.000	0.000	0.000	0.000	16.610	5	11	5	11	316	2384	100	538	"Y556"
0	0	0	9	8	4	"PIK3R1 "	"P27986"	5990	15590	200	4360	4383	337	7	4351	4351	4377	330	7	6	2	0	1384985	0.018	100000.000	100000.000	0.000	0.000	0.000	0.000	0.000	16.610	9	32	9	32	316	2384	100	539	"Y556"
0	0	0	9	9	4	"PIK3R1 "	"P27986"	6490	15590	200	4362	4393	508	11	4336	4336	4388	1062	24	1	0	0	1388236	0.005	100000.000	100000.000	0.000	0.000	0.000	0.000	0.000	16.610	26	57	26	57	316	2384	100	540	"Y556"
0	0	0	9	1	5	"blank-control__"	"AA"	2470	16200	200	3783	3813	323	8	3712	3712	3823	2073	54	0	0	0	1204800	-0.005	100000.000	100000.000	0.000	0.000	0.000	0.000	0.000	16.610	71	101	71	101	316	2384	100	541	"blank-control__"
0	0	0	9	2	5	"blank-control__"	"AA"	2980	16210	200	3793	3812	317	8	3735	3735	3768	331	8	9	1	0	1204694	0.133	100000.000	100000.000	0.000	0.000	0.000	0.000	0.000	16.610	58	77	58	77	316	2384	100	542	"blank-control__"
0	0	0	9	3	5	"blank-control__"	"AA"	3480	16210	200	3924	3973	328	8	3878	3878	3913	343	8	17	3	0	1255321	0.175	100000.000	100000.000	0.000	0.000	0.000	0.000	0.000	16.610	46	95	46	95	316	2384	100	543	"blank-control__"
0	0	0	9	4	5	"Rack1"	"P63244"	3990	16220	70	4544	4669	485	10	4019	4019	4016	327	8	68	43	0	149394	1.997	100000.000	100000.000	0.000	0.000	0.000	0.000	0.000	16.610	525	650	525	650	32	236	100	544	"y52"
0	0	0	9	5	5	"Rack1"	"P63244"	4480	16230	80	4665	4690	793	16	4186	4186	4124	418	10	59	11	0	243884	1.354	100000.000	100000.000	0.000	0.000	0.000	0.000	0.000	16.610	479	504	479	504	52	340	100	545	"y52"
0	0	0	9	6	5	"Rack1"	"P63244"	4980	16230	200	4085	4101	382	9	4107	4107	4641	5252	113	0	0	0	1295759	-0.103	100000.000	100000.000	0.000	0.000	0.000	0.000	0.000	16.610	-22	-6	-22	-6	316	2384	100	546	"y52"
0	0	0	9	7	5	"Shc1"	"P29353"	5480	16230	80	7337	6839	1234	18	4253	4253	4234	285	6	92	82	0	355652	9.140	100000.000	100000.000	0.000	0.000	0.000	0.000	0.000	16.610	3084	2586	3084	2586	52	340	100	547	"Y349"
0	0	0	9	8	5	"Shc1"	"P29353"	5980	16240	70	7487	7283	716	9	4279	4279	4291	219	5	100	100	0	233044	13.662	100000.000	100000.000	0.000	0.000	0.000	0.000	0.000	16.610	3208	3004	3208	3004	32	236	100	548	"Y349"
0	0	0	9	9	5	"Shc1"	"P29353"	6480	16240	200	4382	4652	966	20	4334	4334	4344	377	8	18	12	0	1469947	0.817	100000.000	100000.000	0.000	0.000	0.000	0.000	0.000	16.610	48	318	48	318	316	2384	100	549	"Y349"
0	0	0	9	1	6	"Smad6"	"O43541"	2450	16860	90	4289	4266	379	8	3704	3704	3727	271	7	82	61	0	221824	1.989	100000.000	100000.000	0.000	0.000	0.000	0.000	0.000	16.610	585	562	585	562	52	420	100	550	"S435"
0	0	0	9	2	6	"Smad6"	"O43541"	2950	16860	80	4185	4179	372	8	3709	3709	3721	211	5	73	53	0	217303	2.171	100000.000	100000.000	0.000	0.000	0.000	0.000	0.000	16.610	476	470	476	470	52	340	100	551	"S435"
0	0	0	9	3	6	"Smad6"	"O43541"	3450	16860	70	4172	4479	1293	28	3832	3832	3876	341	8	46	25	0	143333	1.768	100000.000	100000.000	0.000	0.000	0.000	0.000	0.000	16.610	340	647	340	647	32	236	100	552	"S435"
0	0	0	9	4	6	"TGFBR1"	"P36897"	3950	16860	200	4011	4018	371	9	4065	4065	4074	365	8	8	2	0	1269756	-0.153	100000.000	100000.000	0.000	0.000	0.000	0.000	0.000	16.610	-54	-47	-54	-47	316	2384	100	553	"T200"
0	0	0	9	5	6	"TGFBR1"	"P36897"	4450	16870	200	4054	4075	396	9	4117	4117	4112	466	11	9	1	0	1287726	-0.079	100000.000	100000.000	0.000	0.000	0.000	0.000	0.000	16.610	-63	-42	-63	-42	316	2384	100	554	"T200"
0	0	0	9	6	6	"TGFBR1"	"P36897"	4950	16870	200	4101	4114	542	13	4116	4116	4102	345	8	10	0	0	1299996	0.035	100000.000	100000.000	0.000	0.000	0.000	0.000	0.000	16.610	-15	-2	-15	-2	316	2384	100	555	"T200"
0	0	0	9	7	6	"TrKA"	"P04629"	5460	16880	110	11796	11752	538	4	4263	4263	4266	504	11	100	100	0	940182	14.853	100000.000	100000.000	0.000	0.000	0.000	0.000	0.000	16.610	7533	7489	7533	7489	80	656	100	556	"Y757"
0	0	0	9	8	6	"TrKA"	"P04629"	5960	16890	130	11646	10901	2257	20	4273	4273	4285	220	5	96	95	0	1308099	30.073	100000.000	100000.000	0.000	0.000	0.000	0.000	0.000	16.610	7373	6628	7373	6628	120	940	100	557	"Y757"
0	0	0	9	9	6	"TrKA"	"P04629"	6470	16890	140	10686	9862	2168	21	4304	4304	4422	2174	49	87	80	0	1538425	2.502	100000.000	100000.000	0.000	0.000	0.000	0.000	0.000	16.610	6382	5558	6382	5558	156	1140	100	558	"Y757"
-75	0	0	9	1	7	"empty"	"empty"	2450	17490	200	3727	3763	259	6	3749	3749	3776	472	12	6	0	0	1189013	-0.028	100000.000	100000.000	0.000	0.000	0.000	0.000	0.000	16.610	-22	14	-22	14	316	2384	100	559	"empty"
-75	0	0	9	2	7	"empty"	"empty"	2950	17490	200	3728	3726	228	6	3741	3741	3766	334	8	3	0	0	1177408	-0.120	100000.000	100000.000	0.000	0.000	0.000	0.000	0.000	16.610	-13	-15	-13	-15	316	2384	100	560	"empty"
-75	0	0	9	3	7	"empty"	"empty"	3450	17500	200	3909	3949	240	6	3925	3925	3959	292	7	16	0	0	1247920	-0.034	100000.000	100000.000	0.000	0.000	0.000	0.000	0.000	16.610	-16	24	-16	24	316	2384	100	561	"empty"
-75	0	0	9	4	7	"empty"	"empty"	3950	17510	200	4031	4053	367	9	4092	4092	4107	405	9	12	0	0	1280763	-0.133	100000.000	100000.000	0.000	0.000	0.000	0.000	0.000	16.610	-61	-39	-61	-39	316	2384	100	562	"empty"
-75	0	0	9	5	7	"empty"	"empty"	4450	17510	200	4082	4056	402	9	4106	4106	4078	385	9	7	0	0	1281733	-0.057	100000.000	100000.000	0.000	0.000	0.000	0.000	0.000	16.610	-24	-50	-24	-50	316	2384	100	563	"empty"
-75	0	0	9	6	7	"empty"	"empty"	4950	17520	200	4211	4187	348	8	4225	4225	4198	353	8	9	0	0	1323014	-0.031	100000.000	100000.000	0.000	0.000	0.000	0.000	0.000	16.610	-14	-38	-14	-38	316	2384	100	564	"empty"
-75	0	0	9	7	7	"empty"	"empty"	5450	17530	200	4322	4332	308	7	4297	4297	4304	424	9	6	1	0	1368764	0.066	100000.000	100000.000	0.000	0.000	0.000	0.000	0.000	16.610	25	35	25	35	316	2384	100	565	"empty"
-75	0	0	9	8	7	"empty"	"empty"	5950	17540	200	4391	4411	227	5	4360	4360	4382	306	6	9	1	0	1393805	0.095	100000.000	100000.000	0.000	0.000	0.000	0.000	0.000	16.610	31	51	31	51	316	2384	100	566	"empty"
-75	0	0	9	9	7	"empty"	"empty"	6450	17540	200	4370	4381	282	6	4340	4340	4347	298	6	10	2	0	1384252	0.114	100000.000	100000.000	0.000	0.000	0.000	0.000	0.000	16.610	30	41	30	41	316	2384	100	567	"empty"
0	0	0	10	1	1	"PPP2CA "	"P67775"	6960	13750	200	4254	4314	504	11	4143	4143	4135	495	11	14	5	0	1363381	0.362	100000.000	100000.000	0.000	0.000	0.000	0.000	0.000	16.610	111	171	111	171	316	2384	100	568	"T304"
0	0	0	10	2	1	"PPP2CA "	"P67775"	7460	13750	200	4146	4131	466	11	4101	4101	4071	443	10	18	3	0	1305500	0.135	100000.000	100000.000	0.000	0.000	0.000	0.000	0.000	16.610	45	30	45	30	316	2384	100	569	"T304"
0	0	0	10	3	1	"PPP2CA "	"P67775"	7960	13750	200	4053	4033	386	9	3991	3991	4011	478	11	10	0	0	1274424	0.046	100000.000	100000.000	0.000	0.000	0.000	0.000	0.000	16.610	62	42	62	42	316	2384	100	570	"T304"
0	0	0	10	4	1	"Rab4"	"P20338"	8500	13750	140	4043	5271	2002	37	3802	3802	3827	299	7	47	39	0	822326	4.829	100000.000	100000.000	0.000	0.000	0.000	0.000	0.000	16.610	241	1469	241	1469	156	1140	100	571	"S199"
0	0	0	10	5	1	"Rab4"	"P20338"	8960	13750	200	3969	4245	883	20	3799	3799	3831	363	9	30	18	0	1341408	1.140	100000.000	100000.000	0.000	0.000	0.000	0.000	0.000	16.610	170	446	170	446	316	2384	100	572	"S199"
0	0	0	10	6	1	"Rab4"	"P20338"	9460	13750	200	3908	4199	1267	30	3812	3812	3840	349	9	25	18	0	1327040	1.029	100000.000	100000.000	0.000	0.000	0.000	0.000	0.000	16.610	96	387	96	387	316	2384	100	573	"S199"
0	0	0	10	7	1	"STAT1 "	"P42224"	9960	13750	200	3594	3635	542	14	3698	3698	3701	384	10	6	1	0	1148538	-0.172	100000.000	100000.000	0.000	0.000	0.000	0.000	0.000	16.610	-104	-63	-104	-63	316	2384	100	574	"S727"
0	0	0	10	8	1	"STAT1 "	"P42224"	10460	13750	200	3706	3769	381	10	3707	3707	3771	1457	38	0	0	0	1191124	-0.001	100000.000	100000.000	0.000	0.000	0.000	0.000	0.000	16.610	-1	62	-1	62	316	2384	100	575	"S727"
0	0	0	10	9	1	"STAT1 "	"P42224"	10960	13750	200	3933	3970	404	10	3984	3984	4059	1312	32	1	0	0	1254591	-0.068	100000.000	100000.000	0.000	0.000	0.000	0.000	0.000	16.610	-51	-14	-51	-14	316	2384	100	576	"S727"
0	0	0	10	1	2	"STAT4 "	"Q14765"	6960	14380	200	6725	6056	1634	26	4224	4224	4343	2140	49	55	0	0	1913677	0.800	100000.000	100000.000	0.000	0.000	0.000	0.000	0.000	16.610	2501	1832	2501	1832	316	2384	100	577	"S722"
0	0	0	10	2	2	"STAT4 "	"Q14765"	7490	14380	200	6414	6205	1359	21	4194	4194	4148	424	10	77	74	0	1960674	4.851	100000.000	100000.000	0.000	0.000	0.000	0.000	0.000	16.610	2220	2011	2220	2011	316	2384	100	578	"S722"
0	0	0	10	3	2	"STAT4 "	"Q14765"	7990	14380	200	6042	5706	1366	23	3997	3997	4030	598	14	70	67	0	1802949	2.803	100000.000	100000.000	0.000	0.000	0.000	0.000	0.000	16.610	2045	1709	2045	1709	316	2384	100	579	"S722"
0	0	0	10	4	2	"STMN1"	"P16949"	8460	14380	200	3755	3764	263	6	3850	3850	3885	429	11	3	0	0	1189545	-0.282	100000.000	100000.000	0.000	0.000	0.000	0.000	0.000	16.610	-95	-86	-95	-86	316	2384	100	580	"S37"
0	0	0	10	5	2	"STMN1"	"P16949"	8960	14380	200	3833	3872	469	12	3858	3858	3898	474	12	4	1	0	1223487	-0.055	100000.000	100000.000	0.000	0.000	0.000	0.000	0.000	16.610	-25	14	-25	14	316	2384	100	581	"S37"
0	0	0	10	6	2	"STMN1"	"P16949"	9460	14380	130	3656	3729	1021	27	3673	3673	3738	925	24	1	1	0	447539	-0.010	100000.000	100000.000	0.000	0.000	0.000	0.000	0.000	16.610	-17	56	-17	56	120	940	100	582	"S37"
0	0	0	10	7	2	"ACC1"	"Q13085 "	9960	14380	200	3725	3767	457	12	3646	3646	3687	497	13	15	3	0	1190464	0.161	100000.000	100000.000	0.000	0.000	0.000	0.000	0.000	16.610	79	121	79	121	316	2384	100	583	"S1263"
0	0	0	10	8	2	"ACC1"	"Q13085 "	10460	14380	200	3741	4212	4945	117	3741	3741	3863	1523	39	2	1	0	1330949	0.229	0.000	100000.000	0.000	0.000	0.000	0.000	0.000	Error	0	471	0	471	316	2384	100	584	"S1263"
0	0	0	10	9	2	"ACC1"	"Q13085 "	10960	14380	200	4084	4130	488	11	3965	3965	4074	1169	28	2	0	0	1304923	0.048	100000.000	100000.000	0.000	0.000	0.000	0.000	0.000	16.610	119	165	119	165	316	2384	100	585	"S1263"
0	0	0	10	1	3	"TRAF6"	"Q9Y4K3"	6960	15030	200	4352	4411	495	11	4278	4278	4274	941	22	7	0	0	1393826	0.146	100000.000	100000.000	0.000	0.000	0.000	0.000	0.000	16.610	74	133	74	133	316	2384	100	586	"Y353"
0	0	0	10	2	3	"TRAF6"	"Q9Y4K3"	7460	15030	200	4418	4379	539	12	4189	4189	4190	694	16	15	1	0	1383908	0.272	100000.000	100000.000	0.000	0.000	0.000	0.000	0.000	16.610	229	190	229	190	316	2384	100	587	"Y353"
0	0	0	10	3	3	"TRAF6"	"Q9Y4K3"	7960	15030	200	4201	4210	588	13	4096	4096	4092	396	9	25	11	0	1330271	0.298	100000.000	100000.000	0.000	0.000	0.000	0.000	0.000	16.610	105	114	105	114	316	2384	100	588	"Y353"
0	0	0	10	4	3	"BLNK"	"Q8WV28"	8470	15040	130	4238	4932	1502	30	4013	4013	4036	279	6	40	26	0	591898	3.211	100000.000	100000.000	0.000	0.000	0.000	0.000	0.000	16.610	225	919	225	919	120	940	100	589	"Y72"
0	0	0	10	5	3	"BLNK"	"Q8WV28"	8960	15030	200	3909	4346	1654	38	3782	3782	3842	665	17	15	11	0	1373390	0.758	100000.000	100000.000	0.000	0.000	0.000	0.000	0.000	16.610	127	564	127	564	316	2384	100	590	"Y72"
0	0	0	10	6	3	"BLNK"	"Q8WV28"	9460	15030	200	3680	3956	922	23	3628	3628	3715	1069	28	11	8	0	1250111	0.225	100000.000	100000.000	0.000	0.000	0.000	0.000	0.000	16.610	52	328	52	328	316	2384	100	591	"Y72"
0	0	0	10	7	3	"CD19"	"P15391"	9960	15030	200	3801	3899	725	18	3684	3684	3813	1684	44	1	0	0	1232226	0.051	100000.000	100000.000	0.000	0.000	0.000	0.000	0.000	16.610	117	215	117	215	316	2384	100	592	"Y531"
0	0	0	10	8	3	"CD19"	"P15391"	10460	15030	200	3852	3880	645	16	3721	3721	3792	1113	29	3	0	0	1225971	0.079	100000.000	100000.000	0.000	0.000	0.000	0.000	0.000	16.610	131	159	131	159	316	2384	100	593	"Y531"
0	0	0	10	9	3	"CD19"	"P15391"	10960	15030	200	4069	4076	395	9	3905	3905	4046	2192	54	0	0	0	1287899	0.014	100000.000	100000.000	0.000	0.000	0.000	0.000	0.000	16.610	164	171	164	171	316	2384	100	594	"Y531"
0	0	0	10	1	4	"p300"	"Q09472"	6960	15670	200	4256	4225	346	8	4288	4288	4263	399	9	6	0	0	1335036	-0.095	100000.000	100000.000	0.000	0.000	0.000	0.000	0.000	16.610	-32	-63	-32	-63	316	2384	100	595	"S2279"
0	0	0	10	2	4	"p300"	"Q09472"	7460	15670	200	4169	4115	512	12	4224	4224	4172	455	10	7	1	0	1300490	-0.125	100000.000	100000.000	0.000	0.000	0.000	0.000	0.000	16.610	-55	-109	-55	-109	316	2384	100	596	"S2279"
0	0	0	10	3	4	"p300"	"Q09472"	7960	15670	200	3939	4012	448	11	4080	4080	4088	439	10	13	1	0	1267838	-0.173	100000.000	100000.000	0.000	0.000	0.000	0.000	0.000	16.610	-141	-68	-141	-68	316	2384	100	597	"S2279"
0	0	0	10	4	4	"fyn"	"P06241"	8460	15670	200	4011	4036	289	7	3889	3889	3992	1087	27	0	0	0	1275293	0.040	100000.000	100000.000	0.000	0.000	0.000	0.000	0.000	16.610	122	147	122	147	316	2384	100	598	"Y420"
0	0	0	10	5	4	"fyn"	"P06241"	8960	15670	200	3633	3693	966	26	3580	3580	3677	1089	29	0	0	0	1166944	0.015	100000.000	100000.000	0.000	0.000	0.000	0.000	0.000	16.610	53	113	53	113	316	2384	100	599	"Y420"
0	0	0	10	6	4	"fyn"	"P06241"	9460	15670	80	3702	3866	769	19	3597	3597	3642	556	15	9	3	0	201033	0.403	100000.000	100000.000	0.000	0.000	0.000	0.000	0.000	16.610	105	269	105	269	52	340	100	600	"Y420"
0	0	0	10	7	4	"HSP27"	"P04792"	9960	15670	200	3667	3914	1895	48	3634	3634	3656	493	13	20	8	0	1236782	0.523	100000.000	100000.000	0.000	0.000	0.000	0.000	0.000	16.610	33	280	33	280	316	2384	100	601	"S78"
0	0	0	10	8	4	"HSP27"	"P04792"	10460	15670	200	3877	4309	3909	90	3712	3712	3776	677	17	18	5	0	1361758	0.787	100000.000	100000.000	0.000	0.000	0.000	0.000	0.000	16.610	165	597	165	597	316	2384	100	602	"S78"
0	0	0	10	9	4	"HSP27"	"P04792"	10960	15670	200	4090	4256	607	14	3930	3930	4015	1541	38	5	0	0	1344962	0.156	100000.000	100000.000	0.000	0.000	0.000	0.000	0.000	16.610	160	326	160	326	316	2384	100	603	"S78"
0	0	0	10	1	5	"IL-8R B "	"P25025"	6940	16290	200	4381	4344	563	12	4257	4257	4227	484	11	12	1	0	1372647	0.242	100000.000	100000.000	0.000	0.000	0.000	0.000	0.000	16.610	124	87	124	87	316	2384	100	604	"S352"
0	0	0	10	2	5	"IL-8R B "	"P25025"	7440	16290	160	4186	4155	560	13	4117	4117	4099	451	11	13	2	0	864342	0.124	100000.000	100000.000	0.000	0.000	0.000	0.000	0.000	16.610	69	38	69	38	208	1512	100	605	"S352"
0	0	0	10	3	5	"IL-8R B "	"P25025"	7950	16280	90	4281	4470	1392	31	4215	4215	4194	442	10	15	5	0	232431	0.624	100000.000	100000.000	0.000	0.000	0.000	0.000	0.000	16.610	66	255	66	255	52	420	100	606	"S352"
0	0	0	10	4	5	"IRF-3 "	"Q14653"	8440	16280	200	3803	3902	602	15	3880	3880	3965	724	18	3	1	0	1232996	-0.087	100000.000	100000.000	0.000	0.000	0.000	0.000	0.000	16.610	-77	22	-77	22	316	2384	100	607	"S385"
0	0	0	10	5	5	"IRF-3 "	"Q14653"	8940	16280	200	3592	3626	256	7	3561	3561	3604	640	17	2	0	0	1145669	0.034	100000.000	100000.000	0.000	0.000	0.000	0.000	0.000	16.610	31	65	31	65	316	2384	100	608	"S385"
0	0	0	10	6	5	"IRF-3 "	"Q14653"	9440	16280	200	3627	3685	382	10	3556	3556	3597	386	10	17	3	0	1164488	0.228	100000.000	100000.000	0.000	0.000	0.000	0.000	0.000	16.610	71	129	71	129	316	2384	100	609	"S385"
0	0	0	10	7	5	"LSD1"	"O60341"	9940	16280	200	3695	4103	1326	32	3644	3644	3716	727	19	14	13	0	1296681	0.532	100000.000	100000.000	0.000	0.000	0.000	0.000	0.000	16.610	51	459	51	459	316	2384	100	610	"S131"
0	0	0	10	8	5	"LSD1"	"O60341"	10440	16280	200	3835	4190	1212	28	3735	3735	3846	1305	33	11	10	0	1324025	0.264	100000.000	100000.000	0.000	0.000	0.000	0.000	0.000	16.610	100	455	100	455	316	2384	100	611	"S131"
0	0	0	10	9	5	"LSD1"	"O60341"	10940	16280	200	4003	4339	1311	30	3918	3918	4086	1690	41	9	7	0	1371125	0.150	100000.000	100000.000	0.000	0.000	0.000	0.000	0.000	16.610	85	421	85	421	316	2384	100	612	"S131"
0	0	0	10	1	6	"MAPKAPK5"	"Q8IW41"	6970	16960	90	9459	9434	1305	13	4214	4214	4179	443	10	98	98	0	490554	11.862	100000.000	100000.000	0.000	0.000	0.000	0.000	0.000	16.610	5245	5220	5245	5220	52	420	100	613	"T182"
0	0	0	10	2	6	"MAPKAPK5"	"Q8IW41"	7470	16970	90	9968	10049	1637	16	4109	4109	4075	425	10	100	98	0	522537	14.056	100000.000	100000.000	0.000	0.000	0.000	0.000	0.000	16.610	5859	5940	5859	5940	52	420	100	614	"T182"
0	0	0	10	3	6	"MAPKAPK5"	"Q8IW41"	7970	16970	100	8965	8256	2423	29	3924	3924	3908	887	22	83	77	0	660513	4.902	100000.000	100000.000	0.000	0.000	0.000	0.000	0.000	16.610	5041	4332	5041	4332	80	560	100	615	"T182"
0	0	0	10	4	6	"P27kip1"	"P46527"	8470	16960	200	3836	3863	323	8	3811	3811	3896	911	23	1	0	0	1220564	-0.036	100000.000	100000.000	0.000	0.000	0.000	0.000	0.000	16.610	25	52	25	52	316	2384	100	616	"T157"
0	0	0	10	5	6	"P27kip1"	"P46527"	8970	16960	200	3623	3685	419	11	3653	3653	3725	955	25	2	0	0	1164577	-0.042	100000.000	100000.000	0.000	0.000	0.000	0.000	0.000	16.610	-30	32	-30	32	316	2384	100	617	"T157"
0	0	0	10	6	6	"P27kip1"	"P46527"	9470	16960	200	3644	3672	397	10	3605	3605	3657	680	18	1	0	0	1160289	0.022	100000.000	100000.000	0.000	0.000	0.000	0.000	0.000	16.610	39	67	39	67	316	2384	100	618	"T157"
0	0	0	10	7	6	"p67phox"	"P19878"	9970	16960	200	3581	3635	573	15	3650	3650	3804	1882	49	0	0	0	1148646	-0.090	100000.000	100000.000	0.000	0.000	0.000	0.000	0.000	16.610	-69	-15	-69	-15	316	2384	100	619	"T233"
0	0	0	10	8	6	"p67phox"	"P19878"	10470	16960	200	3613	3652	483	13	3722	3722	3818	1676	43	0	0	0	1154065	-0.099	100000.000	100000.000	0.000	0.000	0.000	0.000	0.000	16.610	-109	-70	-109	-70	316	2384	100	620	"T233"
0	0	0	10	9	6	"p67phox"	"P19878"	10970	16960	200	3742	4018	2435	60	3803	3803	3878	1455	37	2	1	0	1269565	0.096	100000.000	100000.000	0.000	0.000	0.000	0.000	0.000	16.610	-61	215	-61	215	316	2384	100	621	"T233"
-75	0	0	10	1	7	"empty"	"empty"	6960	17600	200	4345	4337	438	10	4256	4256	4236	340	8	18	1	0	1370533	0.297	100000.000	100000.000	0.000	0.000	0.000	0.000	0.000	16.610	89	81	89	81	316	2384	100	622	"empty"
-75	0	0	10	2	7	"empty"	"empty"	7460	17600	200	4239	4247	379	8	4220	4220	4316	2157	49	0	0	0	1341989	-0.032	100000.000	100000.000	0.000	0.000	0.000	0.000	0.000	16.610	19	27	19	27	316	2384	100	623	"empty"
-75	0	0	10	3	7	"empty"	"empty"	7960	17600	200	4033	4303	2571	59	3917	3917	3981	679	17	6	4	0	1359601	0.474	100000.000	100000.000	0.000	0.000	0.000	0.000	0.000	16.610	116	386	116	386	316	2384	100	624	"empty"
-75	0	0	10	4	7	"empty"	"empty"	8460	17600	200	3735	3818	659	17	3731	3731	3783	590	15	2	1	0	1206344	0.059	100000.000	100000.000	0.000	0.000	0.000	0.000	0.000	16.610	4	87	4	87	316	2384	100	625	"empty"
-75	0	0	10	5	7	"empty"	"empty"	8960	17600	200	3637	3666	310	8	3688	3688	3746	555	14	2	0	0	1158477	-0.144	100000.000	100000.000	0.000	0.000	0.000	0.000	0.000	16.610	-51	-22	-51	-22	316	2384	100	626	"empty"
-75	0	0	10	6	7	"empty"	"empty"	9460	17600	200	3599	3656	801	21	3606	3606	3647	543	14	3	0	0	1155171	0.017	100000.000	100000.000	0.000	0.000	0.000	0.000	0.000	16.610	-7	50	-7	50	316	2384	100	627	"empty"
-75	0	0	10	7	7	"empty"	"empty"	9960	17600	200	3670	3673	275	7	3650	3650	3689	565	15	2	0	0	1160710	-0.028	100000.000	100000.000	0.000	0.000	0.000	0.000	0.000	16.610	20	23	20	23	316	2384	100	628	"empty"
-75	0	0	10	8	7	"empty"	"empty"	10460	17600	200	3746	3748	518	13	3743	3743	3829	1143	29	1	0	0	1184280	-0.071	100000.000	100000.000	0.000	0.000	0.000	0.000	0.000	16.610	3	5	3	5	316	2384	100	629	"empty"
-75	0	0	10	9	7	"empty"	"empty"	10960	17600	200	3779	3820	828	21	3865	3865	3903	550	14	1	0	0	1207071	-0.151	100000.000	100000.000	0.000	0.000	0.000	0.000	0.000	16.610	-86	-45	-86	-45	316	2384	100	630	"empty"
0	0	0	11	1	1	"Jak2 "	"O60674"	11490	13780	140	12629	12399	1710	13	3905	3905	3948	505	12	100	100	0	1934202	16.735	100000.000	100000.000	0.000	0.000	0.000	0.000	0.000	16.610	8724	8494	8724	8494	156	1140	100	631	"Y221"
0	0	0	11	2	1	"Jak2 "	"O60674"	11980	13780	140	13296	13427	1727	12	4012	4012	4077	1236	30	100	99	0	2094570	7.565	100000.000	100000.000	0.000	0.000	0.000	0.000	0.000	16.610	9284	9415	9284	9415	156	1140	100	632	"Y221"
0	0	0	11	3	1	"Jak2 "	"O60674"	12480	13790	140	12889	12666	1761	13	3997	3997	4084	678	16	99	98	0	1975952	12.658	100000.000	100000.000	0.000	0.000	0.000	0.000	0.000	16.610	8892	8669	8892	8669	156	1140	100	633	"Y221"
0	0	0	11	4	1	"K8"	"P05787"	12980	13790	200	3908	3922	251	6	3931	3931	3965	769	19	0	0	0	1239382	-0.056	100000.000	100000.000	0.000	0.000	0.000	0.000	0.000	16.610	-23	-9	-23	-9	316	2384	100	634	"S74"
0	0	0	11	5	1	"K8"	"P05787"	13470	13800	200	4070	4274	2052	48	4073	4073	4148	1489	35	1	1	0	1350734	0.085	100000.000	100000.000	0.000	0.000	0.000	0.000	0.000	16.610	-3	201	-3	201	316	2384	100	635	"S74"
0	0	0	11	6	1	"K8"	"P05787"	13970	13800	200	4248	4234	305	7	4361	4361	4387	455	10	3	0	0	1338015	-0.336	100000.000	100000.000	0.000	0.000	0.000	0.000	0.000	16.610	-113	-127	-113	-127	316	2384	100	636	"S74"
0	0	0	11	7	1	"Met "	"P08581"	14470	13810	200	4915	4940	499	10	4843	4843	4905	804	16	5	0	0	1561154	0.044	100000.000	100000.000	0.000	0.000	0.000	0.000	0.000	16.610	72	97	72	97	316	2384	100	637	"Y1234"
0	0	0	11	8	1	"Met "	"P08581"	14970	13810	200	4302	4332	404	9	4031	4031	4258	1931	45	0	0	0	1368814	0.038	100000.000	100000.000	0.000	0.000	0.000	0.000	0.000	16.610	271	301	271	301	316	2384	100	638	"Y1234"
0	0	0	11	9	1	"Met "	"P08581"	15470	13820	200	3732	3765	378	10	3586	3586	4082	4849	118	0	0	0	1189709	-0.065	100000.000	100000.000	0.000	0.000	0.000	0.000	0.000	16.610	146	179	146	179	316	2384	100	639	"Y1234"
0	0	0	11	1	2	"MSK2"	"O75676"	11480	14420	200	3991	4017	296	7	3974	3974	4069	904	22	0	0	0	1269479	-0.058	100000.000	100000.000	0.000	0.000	0.000	0.000	0.000	16.610	17	43	17	43	316	2384	100	640	"S360"
0	0	0	11	2	2	"MSK2"	"O75676"	11980	14430	140	4483	4542	289	6	4104	4104	4174	581	13	26	1	0	708617	0.633	100000.000	100000.000	0.000	0.000	0.000	0.000	0.000	16.610	379	438	379	438	156	1140	100	641	"S360"
0	0	0	11	3	2	"MSK2"	"O75676"	12450	14440	80	4282	4376	382	8	4101	4101	4129	370	8	17	5	0	227537	0.668	100000.000	100000.000	0.000	0.000	0.000	0.000	0.000	16.610	181	275	181	275	52	340	100	642	"S360"
0	0	0	11	4	2	"NFkB-p100 "	"Q00653"	12960	14440	200	3634	3706	371	10	3985	3985	4009	351	8	3	1	0	1171213	-0.863	100000.000	100000.000	0.000	0.000	0.000	0.000	0.000	16.610	-351	-279	-351	-279	316	2384	100	643	"S99"
0	0	0	11	5	2	"NFkB-p100 "	"Q00653"	13460	14440	200	3627	3733	491	13	4133	4133	4174	598	14	3	0	0	1179646	-0.737	100000.000	100000.000	0.000	0.000	0.000	0.000	0.000	16.610	-506	-400	-506	-400	316	2384	100	644	"S99"
0	0	0	11	6	2	"NFkB-p100 "	"Q00653"	13960	14450	200	3755	3856	550	14	4530	4530	4530	883	19	0	0	0	1218405	-0.763	100000.000	100000.000	0.000	0.000	0.000	0.000	0.000	16.610	-775	-674	-775	-674	316	2384	100	645	"S99"
0	0	0	11	7	2	"PKACa "	"P17612"	14450	14460	200	4740	4584	600	13	4884	4884	4897	455	9	3	0	0	1448429	-0.688	100000.000	100000.000	0.000	0.000	0.000	0.000	0.000	16.610	-144	-300	-144	-300	316	2384	100	646	"S10"
0	0	0	11	8	2	"PKACa "	"P17612"	14950	14460	200	3969	3893	416	10	4143	4143	4275	1138	26	0	0	0	1230297	-0.336	100000.000	100000.000	0.000	0.000	0.000	0.000	0.000	16.610	-174	-250	-174	-250	316	2384	100	647	"S10"
0	0	0	11	9	2	"PKACa "	"P17612"	15450	14470	200	3508	3482	323	9	3629	3629	3676	713	19	0	0	0	1100237	-0.272	100000.000	100000.000	0.000	0.000	0.000	0.000	0.000	16.610	-121	-147	-121	-147	316	2384	100	648	"S10"
0	0	0	11	1	3	"p70S6K"	"P23443"	11470	15070	200	3946	3980	404	10	3909	3909	4020	1347	33	0	0	0	1257811	-0.030	100000.000	100000.000	0.000	0.000	0.000	0.000	0.000	16.610	37	71	37	71	316	2384	100	649	"S447"
0	0	0	11	2	3	"p70S6K"	"P23443"	11970	15070	200	4022	4075	465	11	4007	4007	4061	494	12	5	0	0	1287603	0.028	100000.000	100000.000	0.000	0.000	0.000	0.000	0.000	16.610	15	68	15	68	316	2384	100	650	"S447"
0	0	0	11	3	3	"p70S6K"	"P23443"	12470	15080	200	4078	4115	288	6	4061	4061	4097	449	10	5	0	0	1300222	0.040	100000.000	100000.000	0.000	0.000	0.000	0.000	0.000	16.610	17	54	17	54	316	2384	100	651	"S447"
0	0	0	11	4	3	"PDK1"	"O15530"	12980	15080	90	10819	10347	1592	15	3952	3952	3968	318	8	98	98	0	538045	20.060	100000.000	100000.000	0.000	0.000	0.000	0.000	0.000	16.610	6867	6395	6867	6395	52	420	100	652	"Y376"
0	0	0	11	5	3	"PDK1"	"O15530"	13470	15100	100	10022	8811	2583	29	4093	4093	4116	441	10	85	83	0	704851	10.646	100000.000	100000.000	0.000	0.000	0.000	0.000	0.000	16.610	5929	4718	5929	4718	80	560	100	653	"Y376"
0	0	0	11	6	3	"PDK1"	"O15530"	13990	15100	100	9499	9009	1984	22	4417	4417	4621	2135	46	83	76	0	720738	2.055	100000.000	100000.000	0.000	0.000	0.000	0.000	0.000	16.610	5082	4592	5082	4592	80	560	100	654	"Y376"
0	0	0	11	7	3	"Ripk1"	"Q13546"	14470	15100	200	5144	5162	356	6	4919	4919	4968	754	15	6	0	0	1631317	0.257	100000.000	100000.000	0.000	0.000	0.000	0.000	0.000	16.610	225	243	225	243	316	2384	100	655	"Y694"
0	0	0	11	8	3	"Ripk1"	"Q13546"	14960	15100	200	4405	4430	305	6	4158	4158	4283	1029	24	1	0	0	1399871	0.143	100000.000	100000.000	0.000	0.000	0.000	0.000	0.000	16.610	247	272	247	272	316	2384	100	656	"Y694"
0	0	0	11	9	3	"Ripk1"	"Q13546"	15450	15110	160	4001	4040	396	9	3705	3705	3735	411	11	34	4	0	840272	0.742	100000.000	100000.000	0.000	0.000	0.000	0.000	0.000	16.610	296	335	296	335	208	1512	100	657	"Y694"
0	0	0	11	1	4	"SHC3"	"Q92529"	11470	15720	70	4675	4685	346	7	3850	3850	3864	294	7	93	78	0	149931	2.793	100000.000	100000.000	0.000	0.000	0.000	0.000	0.000	16.610	825	835	825	835	32	236	100	658	"Y341"
0	0	0	11	2	4	"SHC3"	"Q92529"	11990	15740	130	4355	4405	450	10	4004	4004	4035	301	7	53	34	0	528556	1.229	100000.000	100000.000	0.000	0.000	0.000	0.000	0.000	16.610	351	401	351	401	120	940	100	659	"Y341"
0	0	0	11	3	4	"SHC3"	"Q92529"	12480	15730	90	4863	5202	3042	58	4074	4074	4101	274	6	84	76	0	270487	4.018	100000.000	100000.000	0.000	0.000	0.000	0.000	0.000	16.610	789	1128	789	1128	52	420	100	660	"Y341"
0	0	0	11	4	4	"Smad3 "	"P84022"	12970	15730	200	3907	3932	311	7	3931	3931	3963	541	13	1	1	0	1242554	-0.057	100000.000	100000.000	0.000	0.000	0.000	0.000	0.000	16.610	-24	1	-24	1	316	2384	100	661	"S208"
0	0	0	11	5	4	"Smad3 "	"P84022"	13470	15740	200	4221	5060	4198	82	4140	4140	4185	443	10	25	12	0	1599004	1.975	100000.000	100000.000	0.000	0.000	0.000	0.000	0.000	16.610	81	920	81	920	316	2384	100	662	"S208"
0	0	0	11	6	4	"Smad3 "	"P84022"	13970	15740	200	4084	4153	450	10	4187	4187	4262	978	22	2	0	0	1312253	-0.111	100000.000	100000.000	0.000	0.000	0.000	0.000	0.000	16.610	-103	-34	-103	-34	316	2384	100	663	"S208"
0	0	0	11	7	4	"TAK1 "	"O43318"	14470	15750	200	4679	4592	733	15	4779	4779	4805	495	10	8	1	0	1450960	-0.430	100000.000	100000.000	0.000	0.000	0.000	0.000	0.000	16.610	-100	-187	-100	-187	316	2384	100	664	"T187"
0	0	0	11	8	4	"TAK1 "	"O43318"	14970	15750	200	4093	4039	437	10	4193	4193	4222	590	13	2	0	0	1276313	-0.310	100000.000	100000.000	0.000	0.000	0.000	0.000	0.000	16.610	-100	-154	-100	-154	316	2384	100	665	"T187"
0	0	0	11	9	4	"TAK1 "	"O43318"	15460	15760	200	3805	3811	345	9	3868	3868	3950	1675	42	0	0	0	1204306	-0.083	100000.000	100000.000	0.000	0.000	0.000	0.000	0.000	16.610	-63	-57	-63	-57	316	2384	100	666	"T187"
0	0	0	11	1	5	"ACC1"	"P68133"	11460	16370	160	5330	5329	585	10	3911	3911	3957	499	12	95	90	0	1108394	2.749	100000.000	100000.000	0.000	0.000	0.000	0.000	0.000	16.610	1419	1418	1419	1418	208	1512	100	667	"Y93"
0	0	0	11	2	5	"ACC1"	"P68133"	11970	16370	170	5437	6014	4166	69	4005	4005	4048	460	11	98	94	0	1250992	4.274	100000.000	100000.000	0.000	0.000	0.000	0.000	0.000	16.610	1432	2009	1432	2009	208	1660	100	668	"Y93"
0	0	0	11	3	5	"ACC1"	"P68133"	12460	16380	160	5485	5536	321	5	4087	4087	4107	331	8	100	100	0	1151461	4.317	100000.000	100000.000	0.000	0.000	0.000	0.000	0.000	16.610	1398	1449	1398	1449	208	1512	100	669	"Y93"
0	0	0	11	4	5	"A-Raf"	"P10398"	12970	16390	170	4373	4369	348	7	3946	3946	4044	1735	42	0	0	0	908709	0.187	100000.000	100000.000	0.000	0.000	0.000	0.000	0.000	16.610	427	423	427	423	208	1660	100	670	"T20"
0	0	0	11	5	5	"A-Raf"	"P10398"	13450	16380	210	5059	5032	448	8	4181	4181	4210	475	11	79	43	0	1590045	1.731	100000.000	100000.000	0.000	0.000	0.000	0.000	0.000	16.610	878	851	878	851	316	2572	100	671	"T20"
0	0	0	11	6	5	"A-Raf"	"P10398"	13960	16400	180	4659	4993	3944	78	4096	4096	4158	1032	24	9	2	0	1278095	0.809	100000.000	100000.000	0.000	0.000	0.000	0.000	0.000	16.610	563	897	563	897	256	1924	100	672	"T20"
0	0	0	11	7	5	"BCAP"	"Q6ZUJ8"	14450	16390	200	4415	4460	380	8	4497	4497	4645	781	16	1	0	0	1409325	-0.237	100000.000	100000.000	0.000	0.000	0.000	0.000	0.000	16.610	-82	-37	-82	-37	316	2384	100	673	"Y570"
0	0	0	11	8	5	"BCAP"	"Q6ZUJ8"	14950	16400	200	4491	4530	508	11	4461	4461	4470	722	16	5	0	0	1431373	0.083	100000.000	100000.000	0.000	0.000	0.000	0.000	0.000	16.610	30	69	30	69	316	2384	100	674	"Y570"
0	0	0	11	9	5	"BCAP"	"Q6ZUJ8"	15450	16400	200	4094	4133	355	8	3972	3972	4000	334	8	20	4	0	1306111	0.398	100000.000	100000.000	0.000	0.000	0.000	0.000	0.000	16.610	122	161	122	161	316	2384	100	675	"Y570"
0	0	0	11	1	6	"Cofilin 1"	"P23528"	11450	17010	90	9477	9176	1329	14	3966	3966	3992	288	7	100	98	0	477134	18.000	100000.000	100000.000	0.000	0.000	0.000	0.000	0.000	16.610	5511	5210	5511	5210	52	420	100	676	"Y139"
0	0	0	11	2	6	"Cofilin 1"	"P23528"	11970	17030	100	8240	7506	3931	52	3983	3983	4034	454	11	65	63	0	600477	7.648	100000.000	100000.000	0.000	0.000	0.000	0.000	0.000	16.610	4257	3523	4257	3523	80	560	100	677	"Y139"
0	0	0	11	3	6	"Cofilin 1"	"P23528"	12470	17020	80	9451	8694	4774	54	4199	4199	4236	392	9	82	75	0	452077	11.372	100000.000	100000.000	0.000	0.000	0.000	0.000	0.000	16.610	5252	4495	5252	4495	52	340	100	678	"Y139"
0	0	0	11	4	6	"CTNNB1"	"P35222"	12960	17020	200	3983	4028	576	14	4008	4008	4012	295	7	12	2	0	1273004	0.054	100000.000	100000.000	0.000	0.000	0.000	0.000	0.000	16.610	-25	20	-25	20	316	2384	100	679	"Y654"
0	0	0	11	5	6	"CTNNB1"	"P35222"	13460	17020	170	5081	5057	401	7	4319	4319	4369	770	17	48	1	0	1051894	0.894	100000.000	100000.000	0.000	0.000	0.000	0.000	0.000	16.610	762	738	762	738	208	1660	100	680	"Y654"
0	0	0	11	6	6	"CTNNB1"	"P35222"	13950	17040	70	4573	4568	254	5	4261	4261	4301	363	8	43	0	0	146165	0.736	100000.000	100000.000	0.000	0.000	0.000	0.000	0.000	16.610	312	307	312	307	32	236	100	681	"Y654"
0	0	0	11	7	6	"IFNGR1 "	"P15260"	14450	17030	200	4286	4416	503	11	4327	4327	4477	728	16	15	0	0	1395389	-0.084	100000.000	100000.000	0.000	0.000	0.000	0.000	0.000	16.610	-41	89	-41	89	316	2384	100	682	"S495"
0	0	0	11	8	6	"IFNGR1 "	"P15260"	14950	17040	200	5025	4997	501	10	4776	4776	4738	714	15	15	0	0	1579066	0.363	100000.000	100000.000	0.000	0.000	0.000	0.000	0.000	16.610	249	221	249	221	316	2384	100	683	"S495"
0	0	0	11	9	6	"IFNGR1 "	"P15260"	15470	17060	110	4740	4771	256	5	4001	4001	4006	294	7	98	77	0	381662	2.602	100000.000	100000.000	0.000	0.000	0.000	0.000	0.000	16.610	739	770	739	770	80	656	100	684	"S495"
-75	0	0	11	1	7	"empty"	"empty"	11430	17620	200	4046	4160	1428	34	4056	4056	4212	1418	33	0	0	0	1314679	-0.037	100000.000	100000.000	0.000	0.000	0.000	0.000	0.000	16.610	-10	104	-10	104	316	2384	100	685	"empty"
-75	0	0	11	2	7	"empty"	"empty"	11930	17620	200	4057	4118	703	17	4037	4037	4092	526	12	3	1	0	1301258	0.049	100000.000	100000.000	0.000	0.000	0.000	0.000	0.000	16.610	20	81	20	81	316	2384	100	686	"empty"
-75	0	0	11	3	7	"empty"	"empty"	12430	17630	200	4130	4162	283	6	4104	4104	4136	467	11	4	1	0	1315147	0.056	100000.000	100000.000	0.000	0.000	0.000	0.000	0.000	16.610	26	58	26	58	316	2384	100	687	"empty"
-75	0	0	11	4	7	"empty"	"empty"	12930	17640	200	4006	4025	294	7	4033	4033	4082	1019	24	0	0	0	1272015	-0.056	100000.000	100000.000	0.000	0.000	0.000	0.000	0.000	16.610	-27	-8	-27	-8	316	2384	100	688	"empty"
-75	0	0	11	5	7	"empty"	"empty"	13430	17640	200	4482	4830	3745	77	4201	4201	4290	690	16	18	1	0	1526437	0.783	100000.000	100000.000	0.000	0.000	0.000	0.000	0.000	16.610	281	629	281	629	316	2384	100	689	"empty"
-75	0	0	11	6	7	"empty"	"empty"	13930	17650	200	4229	4258	297	6	4129	4129	4158	549	13	4	0	0	1345468	0.182	100000.000	100000.000	0.000	0.000	0.000	0.000	0.000	16.610	100	129	100	129	316	2384	100	690	"empty"
0	0	0	11	7	7	"GLQAWPG-pS-AIPQFLG_GLQAWPGEAIPQFLG_60vs40"	"GLQAWPG-pS-AIPQFLG_GLQAWPGEAIPQFLG_60vs40"	14420	17670	90	9551	8284	2352	28	4280	4280	4320	329	7	92	82	0	430789	12.049	100000.000	100000.000	0.000	0.000	0.000	0.000	0.000	16.610	5271	4004	5271	4004	52	420	100	691	"GLQAWPG-pS-AIPQFLG_GLQAWPGEAIPQFLG_60vs40"
0	0	0	11	8	7	"GLQAWPG-pS-AIPQFLG_GLQAWPGEAIPQFLG_60vs40"	"GLQAWPG-pS-AIPQFLG_GLQAWPGEAIPQFLG_60vs40"	14930	17680	120	6140	7294	2292	31	4938	4938	4990	434	8	64	51	0	875220	5.309	100000.000	100000.000	0.000	0.000	0.000	0.000	0.000	16.610	1202	2356	1202	2356	120	820	100	692	"GLQAWPG-pS-AIPQFLG_GLQAWPGEAIPQFLG_60vs40"
0	0	0	11	9	7	"GLQAWPG-pS-AIPQFLG_GLQAWPGEAIPQFLG_60vs40"	"GLQAWPG-pS-AIPQFLG_GLQAWPGEAIPQFLG_60vs40"	15440	17670	120	4497	5954	2228	37	4005	4005	4043	396	9	55	44	0	714424	4.826	100000.000	100000.000	0.000	0.000	0.000	0.000	0.000	16.610	492	1949	492	1949	120	820	100	693	"GLQAWPG-pS-AIPQFLG_GLQAWPGEAIPQFLG_60vs40"
0	0	0	12	1	1	"BLNK "	"Q8WV28"	15950	13830	200	3676	3772	430	11	3584	3584	4058	4798	118	0	0	0	1191906	-0.060	100000.000	100000.000	0.000	0.000	0.000	0.000	0.000	16.610	92	188	92	188	316	2384	100	694	"Y178"
0	0	0	12	2	1	"BLNK "	"Q8WV28"	16450	13840	200	3588	3844	857	22	3609	3609	3726	866	23	14	4	0	1214687	0.136	100000.000	100000.000	0.000	0.000	0.000	0.000	0.000	16.610	-21	235	-21	235	316	2384	100	695	"Y178"
0	0	0	12	3	1	"BLNK "	"Q8WV28"	16970	13860	90	4822	5754	4650	80	3756	3756	3896	755	19	80	23	0	299231	2.461	100000.000	100000.000	0.000	0.000	0.000	0.000	0.000	16.610	1066	1998	1066	1998	52	420	100	696	"Y178"
0	0	0	12	4	1	"Catalase"	"P04040"	17470	13860	200	3925	4400	2172	49	3914	3914	4176	1745	41	5	4	0	1390278	0.128	100000.000	100000.000	0.000	0.000	0.000	0.000	0.000	16.610	11	486	11	486	316	2384	100	697	"Y385"
0	0	0	12	5	1	"Catalase"	"P04040"	17980	13870	200	4254	4657	2186	46	4218	4218	4902	4361	88	2	1	0	1471563	-0.056	100000.000	100000.000	0.000	0.000	0.000	0.000	0.000	16.610	36	439	36	439	316	2384	100	698	"Y385"
0	0	0	12	6	1	"Catalase"	"P04040"	18490	13860	100	5392	5504	1222	22	4399	4399	4769	2023	42	15	2	0	440321	0.363	100000.000	100000.000	0.000	0.000	0.000	0.000	0.000	16.610	993	1105	993	1105	80	560	100	699	"Y385"
0	0	0	12	7	1	"Cdc42"	"P60953"	18990	13900	170	4756	5261	2183	41	4764	4764	5043	2333	46	6	3	0	1094276	0.093	100000.000	100000.000	0.000	0.000	0.000	0.000	0.000	16.610	-8	497	-8	497	208	1660	100	700	"Y64"
0	0	0	12	8	1	"Cdc42"	"P60953"	19500	13890	200	4081	4475	2024	45	4093	4093	4684	2766	59	3	1	0	1414048	-0.076	100000.000	100000.000	0.000	0.000	0.000	0.000	0.000	16.610	-12	382	-12	382	316	2384	100	701	"Y64"
0	0	0	12	9	1	"Cdc42"	"P60953"	20010	13900	200	3794	4133	2200	53	3800	3800	5187	7169	138	1	0	0	1306061	-0.147	100000.000	100000.000	0.000	0.000	0.000	0.000	0.000	16.610	-6	333	-6	333	316	2384	100	702	"Y64"
0	0	0	12	1	2	"Flt3"	"P36888"	15940	14460	200	3598	3620	287	7	3582	3582	3753	2245	59	0	0	0	1143971	-0.059	100000.000	100000.000	0.000	0.000	0.000	0.000	0.000	16.610	16	38	16	38	316	2384	100	703	"Y842"
0	0	0	12	2	2	"Flt3"	"P36888"	16440	14470	200	3678	3749	424	11	3623	3623	3736	868	23	2	1	0	1184749	0.015	100000.000	100000.000	0.000	0.000	0.000	0.000	0.000	16.610	55	126	55	126	316	2384	100	704	"Y842"
0	0	0	12	3	2	"Flt3"	"P36888"	16950	14480	200	3859	4034	874	21	3685	3685	3820	946	24	6	3	0	1274812	0.226	100000.000	100000.000	0.000	0.000	0.000	0.000	0.000	16.610	174	349	174	349	316	2384	100	705	"Y842"
0	0	0	12	4	2	"gp130 "	"P40189"	17460	14490	90	4066	4356	1014	23	3947	3947	4116	943	22	13	5	0	226527	0.255	100000.000	100000.000	0.000	0.000	0.000	0.000	0.000	16.610	119	409	119	409	52	420	100	706	"S782"
0	0	0	12	5	2	"gp130 "	"P40189"	17960	14490	200	4126	4223	595	14	4102	4102	4300	1509	35	2	0	0	1334445	-0.051	100000.000	100000.000	0.000	0.000	0.000	0.000	0.000	16.610	24	121	24	121	316	2384	100	707	"S782"
0	0	0	12	6	2	"gp130 "	"P40189"	18470	14500	200	4287	4722	2293	48	4299	4299	4591	1805	39	5	3	0	1492105	0.073	100000.000	100000.000	0.000	0.000	0.000	0.000	0.000	16.610	-12	423	-12	423	316	2384	100	708	"S782"
0	0	0	12	7	2	"HSP60"	"P10809"	18970	14510	200	4506	7004	10237	146	4307	4307	4785	3028	63	10	6	2	2213349	0.733	100000.000	100000.000	0.000	0.000	0.000	0.000	0.000	16.610	199	2697	199	2697	316	2384	100	709	"S70"
0	0	0	12	8	2	"HSP60"	"P10809"	19480	14520	200	4163	4584	2258	49	4004	4004	4550	2373	52	4	3	0	1448611	0.014	100000.000	100000.000	0.000	0.000	0.000	0.000	0.000	16.610	159	580	159	580	316	2384	100	710	"S70"
0	0	0	12	9	2	"HSP60"	"P10809"	19990	14520	200	3998	4857	3542	72	3836	3836	4320	2289	52	10	5	0	1534837	0.235	100000.000	100000.000	0.000	0.000	0.000	0.000	0.000	16.610	162	1021	162	1021	316	2384	100	711	"S70"
0	0	0	12	1	3	"IL7R "	"P16871"	15940	15120	200	3813	4284	1052	24	3723	3723	3842	1768	46	9	0	0	1353654	0.250	100000.000	100000.000	0.000	0.000	0.000	0.000	0.000	16.610	90	561	90	561	316	2384	100	712	"Y449"
0	0	0	12	2	3	"IL7R "	"P16871"	16440	15120	200	3897	4452	1683	37	3642	3642	3772	896	23	39	10	0	1406797	0.759	100000.000	100000.000	0.000	0.000	0.000	0.000	0.000	16.610	255	810	255	810	316	2384	100	713	"Y449"
0	0	0	12	3	3	"IL7R "	"P16871"	16940	15130	200	3846	4241	1065	25	3614	3614	3771	1089	28	29	3	0	1340305	0.432	100000.000	100000.000	0.000	0.000	0.000	0.000	0.000	16.610	232	627	232	627	316	2384	100	714	"Y449"
0	0	0	12	4	3	"IRAK4"	"P51617"	17430	15140	180	3805	4782	4051	84	3853	3853	4074	1449	35	12	7	0	1224069	0.489	100000.000	100000.000	0.000	0.000	0.000	0.000	0.000	16.610	-48	929	-48	929	256	1924	100	715	"T345"
0	0	0	12	5	3	"IRAK4"	"P51617"	17960	15150	120	3981	4932	2260	45	3998	3998	4323	1761	40	17	11	0	591819	0.346	100000.000	100000.000	0.000	0.000	0.000	0.000	0.000	16.610	-17	934	-17	934	120	820	100	716	"T345"
0	0	0	12	6	3	"IRAK4"	"P51617"	18460	15150	200	4371	5505	3329	60	4219	4219	4657	2441	52	14	9	0	1739647	0.347	100000.000	100000.000	0.000	0.000	0.000	0.000	0.000	16.610	152	1286	152	1286	316	2384	100	717	"T345"
0	0	0	12	7	3	"LIMK1"	"P53667"	18970	15160	160	7004	9680	7576	78	4299	4299	4972	3146	63	46	29	0	2013533	1.497	100000.000	100000.000	0.000	0.000	0.000	0.000	0.000	16.610	2705	5381	2705	5381	208	1512	100	718	"T508"
0	0	0	12	8	3	"LIMK1"	"P53667"	19480	15180	150	6034	7333	4345	59	4071	4071	4870	3606	74	23	12	0	1143986	0.683	100000.000	100000.000	0.000	0.000	0.000	0.000	0.000	16.610	1963	3262	1963	3262	156	1272	100	719	"T508"
0	0	0	12	9	3	"LIMK1"	"P53667"	19970	15180	130	5720	8150	7130	87	3816	3816	4302	1973	45	49	29	0	978000	1.950	100000.000	100000.000	0.000	0.000	0.000	0.000	0.000	16.610	1904	4334	1904	4334	120	940	100	720	"T508"
0	0	0	12	1	4	"p38-alpha "	"Q16539"	15950	15770	200	6018	5428	1127	20	3959	3959	4012	502	12	65	62	0	1715260	2.821	100000.000	100000.000	0.000	0.000	0.000	0.000	0.000	16.610	2059	1469	2059	1469	316	2384	100	721	"T122"
0	0	0	12	2	4	"p38-alpha "	"Q16539"	16450	15780	200	5682	5422	2036	37	3732	3732	3807	716	18	68	66	0	1713479	2.256	100000.000	100000.000	0.000	0.000	0.000	0.000	0.000	16.610	1950	1690	1950	1690	316	2384	100	722	"T122"
0	0	0	12	3	4	"p38-alpha "	"Q16539"	16950	15780	200	6340	7404	4854	65	3695	3695	3888	1204	30	68	56	0	2339769	2.920	100000.000	100000.000	0.000	0.000	0.000	0.000	0.000	16.610	2645	3709	2645	3709	316	2384	100	723	"T122"
0	0	0	12	4	4	"MEK1 "	"Q02750"	17450	15810	150	3945	4401	1915	43	3780	3780	4193	2086	49	5	2	0	686582	0.100	100000.000	100000.000	0.000	0.000	0.000	0.000	0.000	16.610	165	621	165	621	156	1272	100	724	"S297"
0	0	0	12	5	4	"MEK1 "	"Q02750"	17950	15780	170	4087	4406	1429	32	4082	4082	4508	2125	47	3	2	0	916484	-0.048	100000.000	100000.000	0.000	0.000	0.000	0.000	0.000	16.610	5	324	5	324	208	1660	100	725	"S297"
0	0	0	12	6	4	"MEK1 "	"Q02750"	18450	15800	200	4289	5059	2915	57	4287	4287	4887	2721	55	9	4	0	1598713	0.063	100000.000	100000.000	0.000	0.000	0.000	0.000	0.000	16.610	2	772	2	772	316	2384	100	726	"S297"
0	0	0	12	7	4	"P27kip1"	"P46527"	18950	15800	200	4181	4507	1549	34	4207	4207	4875	2554	52	3	1	0	1424347	-0.144	100000.000	100000.000	0.000	0.000	0.000	0.000	0.000	16.610	-26	300	-26	300	316	2384	100	727	"Y74"
0	0	0	12	8	4	"P27kip1"	"P46527"	19460	15810	130	7379	10698	8546	79	3879	3879	4302	1654	38	65	50	0	1283794	3.867	100000.000	100000.000	0.000	0.000	0.000	0.000	0.000	16.610	3500	6819	3500	6819	120	940	100	728	"Y74"
0	0	0	12	9	4	"P27kip1"	"P46527"	19960	15810	200	3983	5587	5829	104	3851	3851	4606	3261	70	9	7	0	1765639	0.301	100000.000	100000.000	0.000	0.000	0.000	0.000	0.000	16.610	132	1736	132	1736	316	2384	100	729	"Y74"
0	0	0	12	1	5	"PPARG "	"P37231"	15970	16420	200	3873	3996	1373	34	3914	3914	3959	438	11	5	1	0	1262808	0.084	100000.000	100000.000	0.000	0.000	0.000	0.000	0.000	16.610	-41	82	-41	82	316	2384	100	730	"S112"
0	0	0	12	2	5	"PPARG "	"P37231"	16470	16420	200	3655	3686	304	8	3680	3680	3724	418	11	5	1	0	1164896	-0.091	100000.000	100000.000	0.000	0.000	0.000	0.000	0.000	16.610	-25	6	-25	6	316	2384	100	731	"S112"
0	0	0	12	3	5	"PPARG "	"P37231"	16980	16430	120	4059	4646	1577	33	3712	3712	3797	796	20	24	16	0	557528	1.067	100000.000	100000.000	0.000	0.000	0.000	0.000	0.000	16.610	347	934	347	934	120	820	100	732	"S112"
0	0	0	12	4	5	"Pyk2 "	"Q14289"	17470	16430	180	15055	17216	8346	48	3837	3837	4282	1936	45	92	92	0	4407254	6.681	100000.000	100000.000	0.000	0.000	0.000	0.000	0.000	16.610	11218	13379	11218	13379	256	1924	100	733	"S399"
0	0	0	12	5	5	"Pyk2 "	"Q14289"	17970	16440	200	15665	16724	9269	55	4131	4131	4726	2556	54	80	78	0	5284689	4.694	100000.000	100000.000	0.000	0.000	0.000	0.000	0.000	16.610	11534	12593	11534	12593	316	2384	100	734	"S399"
0	0	0	12	6	5	"Pyk2 "	"Q14289"	18470	16450	180	18803	20260	9852	48	4324	4324	4826	2537	52	91	89	0	5186663	6.084	100000.000	100000.000	0.000	0.000	0.000	0.000	0.000	16.610	14479	15936	14479	15936	256	1924	100	735	"S399"
0	0	0	12	7	5	"STAT1 "	"P42224"	18950	16440	200	5285	7559	6313	83	4178	4178	4734	2735	57	26	18	0	2388719	1.033	100000.000	100000.000	0.000	0.000	0.000	0.000	0.000	16.610	1107	3381	1107	3381	316	2384	100	736	"S708"
0	0	0	12	8	5	"STAT1 "	"P42224"	19460	16450	210	5019	6950	5054	72	3941	3941	4782	4754	99	20	8	0	2196112	0.456	100000.000	100000.000	0.000	0.000	0.000	0.000	0.000	16.610	1078	3009	1078	3009	316	2572	100	737	"S708"
0	0	0	12	9	5	"STAT1 "	"P42224"	19970	16460	190	4903	6282	3996	63	3885	3885	4545	2836	62	25	11	0	1608158	0.612	100000.000	100000.000	0.000	0.000	0.000	0.000	0.000	16.610	1018	2397	1018	2397	256	2088	100	738	"S708"
0	0	0	12	1	6	"STAT5B "	"P51692"	15970	17060	200	4008	4037	301	7	3902	3902	3944	563	14	7	0	0	1275847	0.165	100000.000	100000.000	0.000	0.000	0.000	0.000	0.000	16.610	106	135	106	135	316	2384	100	739	"S731"
0	0	0	12	2	6	"STAT5B "	"P51692"	16460	17070	200	3822	3823	270	7	3715	3715	3770	759	20	0	0	0	1208048	0.070	100000.000	100000.000	0.000	0.000	0.000	0.000	0.000	16.610	107	108	107	108	316	2384	100	740	"S731"
0	0	0	12	3	6	"STAT5B "	"P51692"	16970	17070	160	3807	4212	2366	56	3789	3789	3943	1217	30	5	3	0	876166	0.221	100000.000	100000.000	0.000	0.000	0.000	0.000	0.000	16.610	18	423	18	423	208	1512	100	741	"S731"
0	0	0	12	4	6	"Syk "	"P43405"	17470	17080	110	7283	8231	5550	67	3762	3762	4231	2450	57	61	30	0	658495	1.633	100000.000	100000.000	0.000	0.000	0.000	0.000	0.000	16.610	3521	4469	3521	4469	80	656	100	742	"Y348"
0	0	0	12	5	6	"Syk "	"P43405"	17950	17090	90	9540	12717	8567	67	4001	4001	4231	1213	28	92	82	0	661294	6.996	100000.000	100000.000	0.000	0.000	0.000	0.000	0.000	16.610	5539	8716	5539	8716	52	420	100	743	"Y348"
0	0	0	12	6	6	"Syk "	"P43405"	18450	17080	100	8620	11511	9095	79	4197	4197	4619	2268	49	58	48	0	920908	3.039	100000.000	100000.000	0.000	0.000	0.000	0.000	0.000	16.610	4423	7314	4423	7314	80	560	100	744	"Y348"
0	0	0	12	7	6	"Calmodulin "	"P62158"	18940	17100	180	6472	9762	8706	89	4035	4035	4488	2257	50	53	32	0	2499060	2.337	100000.000	100000.000	0.000	0.000	0.000	0.000	0.000	16.610	2437	5727	2437	5727	256	1924	100	745	"Y99"
0	0	0	12	8	6	"Calmodulin "	"P62158"	19460	17070	160	6834	9230	7178	77	4039	4039	4496	2153	47	55	32	0	1919792	2.199	100000.000	100000.000	0.000	0.000	0.000	0.000	0.000	16.610	2795	5191	2795	5191	208	1512	100	746	"Y99"
0	0	0	12	9	6	"Calmodulin "	"P62158"	19950	17090	150	7290	9172	6664	72	3943	3943	4544	2177	47	62	37	0	1430825	2.126	100000.000	100000.000	0.000	0.000	0.000	0.000	0.000	16.610	3347	5229	3347	5229	156	1272	100	747	"Y99"
-75	0	0	12	1	7	"empty"	"empty"	15950	17720	200	3866	3987	1391	34	3866	3866	3913	954	24	0	0	0	1259963	0.078	0.000	100000.000	0.000	0.000	0.000	0.000	0.000	Error	0	121	0	121	316	2384	100	748	"empty"
-75	0	0	12	2	7	"empty"	"empty"	16450	17720	200	3608	3698	1262	34	3709	3709	3758	482	12	2	0	0	1168693	-0.124	100000.000	100000.000	0.000	0.000	0.000	0.000	0.000	16.610	-101	-11	-101	-11	316	2384	100	749	"empty"
-75	0	0	12	3	7	"empty"	"empty"	16950	17720	200	3870	3952	1202	30	3774	3774	3838	823	21	2	0	0	1248721	0.139	100000.000	100000.000	0.000	0.000	0.000	0.000	0.000	16.610	96	178	96	178	316	2384	100	750	"empty"
-75	0	0	12	4	7	"empty"	"empty"	17450	17720	200	3652	3843	830	21	3694	3694	3985	1488	37	4	1	0	1214233	-0.095	100000.000	100000.000	0.000	0.000	0.000	0.000	0.000	16.610	-42	149	-42	149	316	2384	100	751	"empty"
-75	0	0	12	5	7	"empty"	"empty"	17950	17720	200	4015	5068	4806	94	3956	3956	4477	2283	50	7	5	0	1601531	0.259	100000.000	100000.000	0.000	0.000	0.000	0.000	0.000	16.610	59	1112	59	1112	316	2384	100	752	"empty"
-75	0	0	12	6	7	"empty"	"empty"	18450	17720	200	3774	4112	1747	42	3866	3866	4227	1717	40	5	2	0	1299534	-0.067	100000.000	100000.000	0.000	0.000	0.000	0.000	0.000	16.610	-92	246	-92	246	316	2384	100	753	"empty"
0	0	0	12	7	7	"Control-Spot"	"Tau"	18930	17720	160	5760	7228	4446	61	3749	3749	4116	1839	44	55	22	0	1503513	1.692	100000.000	100000.000	0.000	0.000	0.000	0.000	0.000	16.610	2011	3479	2011	3479	208	1512	100	754	"Control-Spot"
0	0	0	12	8	7	"Control-Spot"	"Tau"	19440	17730	160	6122	7698	5742	74	3824	3824	4433	2878	64	38	16	0	1601217	1.134	100000.000	100000.000	0.000	0.000	0.000	0.000	0.000	16.610	2298	3874	2298	3874	208	1512	100	755	"Control-Spot"
0	0	0	12	9	7	"Control-Spot"	"Tau"	19940	17730	150	6344	9175	7212	78	3867	3867	4688	4274	91	31	16	0	1431247	1.050	100000.000	100000.000	0.000	0.000	0.000	0.000	0.000	16.610	2477	5308	2477	5308	156	1272	100	756	"Control-Spot"
0	0	0	13	1	1	"Anxa1"	"P04083"	2420	18170	90	4777	4844	344	7	3785	3785	3806	269	7	100	98	0	251869	3.859	100000.000	100000.000	0.000	0.000	0.000	0.000	0.000	16.610	992	1059	992	1059	52	420	100	757	"Y20"
0	0	0	13	2	1	"Anxa1"	"P04083"	2920	18180	90	4854	4864	321	6	3790	3790	3802	249	6	100	96	0	252939	4.265	100000.000	100000.000	0.000	0.000	0.000	0.000	0.000	16.610	1064	1074	1064	1074	52	420	100	758	"Y20"
0	0	0	13	3	1	"Anxa1"	"P04083"	3420	18190	100	4772	4731	435	9	3937	3937	3980	315	7	86	68	0	378484	2.384	100000.000	100000.000	0.000	0.000	0.000	0.000	0.000	16.610	835	794	835	794	80	560	100	759	"Y20"
0	0	0	13	4	1	"Bax"	"Q07812"	3920	18180	200	4305	4366	1088	24	4061	4061	4165	2156	51	1	0	0	1379791	0.093	100000.000	100000.000	0.000	0.000	0.000	0.000	0.000	16.610	244	305	244	305	316	2384	100	760	"S184"
0	0	0	13	5	1	"Bax"	"Q07812"	4430	18170	130	4381	4372	374	8	4130	4130	4067	394	9	35	5	0	524697	0.774	100000.000	100000.000	0.000	0.000	0.000	0.000	0.000	16.610	251	242	251	242	120	940	100	761	"S184"
0	0	0	13	6	1	"Bax"	"Q07812"	4920	18190	170	4789	4726	494	10	4256	4256	4290	1258	29	2	0	0	982926	0.347	100000.000	100000.000	0.000	0.000	0.000	0.000	0.000	16.610	533	470	533	470	208	1660	100	762	"S184"
0	0	0	13	7	1	"CHOP"	"P35638"	5410	18190	200	4309	4316	312	7	4347	4347	4372	938	21	0	0	0	1363904	-0.060	100000.000	100000.000	0.000	0.000	0.000	0.000	0.000	16.610	-38	-31	-38	-31	316	2384	100	763	"S79"
0	0	0	13	8	1	"CHOP"	"P35638"	5910	18190	200	4444	4537	728	16	4425	4425	4565	1497	32	2	0	0	1433598	-0.019	100000.000	100000.000	0.000	0.000	0.000	0.000	0.000	16.610	19	112	19	112	316	2384	100	764	"S79"
0	0	0	13	9	1	"CHOP"	"P35638"	6410	18200	200	4333	4367	376	8	4372	4372	4395	395	8	6	1	0	1379824	-0.071	100000.000	100000.000	0.000	0.000	0.000	0.000	0.000	16.610	-39	-5	-39	-5	316	2384	100	765	"S79"
0	0	0	13	1	2	"Crk "	"P46108"	2410	18820	80	4194	4238	333	7	3876	3876	3929	405	10	46	9	0	220389	0.763	100000.000	100000.000	0.000	0.000	0.000	0.000	0.000	16.610	318	362	318	362	52	340	100	766	"Y221"
0	0	0	13	2	2	"Crk "	"P46108"	2930	18830	70	4318	4269	402	9	3857	3857	3860	226	5	71	50	0	136612	1.810	100000.000	100000.000	0.000	0.000	0.000	0.000	0.000	16.610	461	412	461	412	32	236	100	767	"Y221"
0	0	0	13	3	2	"Crk "	"P46108"	3420	18840	70	4504	4466	296	6	3992	3992	4019	284	7	71	40	0	142924	1.574	100000.000	100000.000	0.000	0.000	0.000	0.000	0.000	16.610	512	474	512	474	32	236	100	768	"Y221"
0	0	0	13	4	2	"EEA1"	"Q15075"	3910	18830	200	4133	4126	360	8	4092	4092	4083	338	8	15	2	0	1303664	0.127	100000.000	100000.000	0.000	0.000	0.000	0.000	0.000	16.610	41	34	41	34	316	2384	100	769	"T431"
0	0	0	13	5	2	"EEA1"	"Q15075"	4410	18840	200	4146	4122	388	9	4097	4097	4188	2258	53	0	0	0	1302598	-0.029	100000.000	100000.000	0.000	0.000	0.000	0.000	0.000	16.610	49	25	49	25	316	2384	100	770	"T431"
0	0	0	13	6	2	"EEA1"	"Q15075"	4910	18840	200	4259	4256	285	6	4260	4260	4231	364	8	8	0	0	1344899	0.069	100000.000	100000.000	0.000	0.000	0.000	0.000	0.000	16.610	-1	-4	-1	-4	316	2384	100	771	"T431"
0	0	0	13	7	2	"IKK-alpha "	"O15111"	5410	18850	80	6069	5910	786	13	4260	4260	4334	1189	27	80	9	0	307333	1.325	100000.000	100000.000	0.000	0.000	0.000	0.000	0.000	16.610	1809	1650	1809	1650	52	340	100	772	"T23"
0	0	0	13	8	2	"IKK-alpha "	"O15111"	5920	18840	80	6267	6107	555	9	4426	4426	4445	238	5	94	94	0	317580	6.983	100000.000	100000.000	0.000	0.000	0.000	0.000	0.000	16.610	1841	1681	1841	1681	52	340	100	773	"T23"
0	0	0	13	9	2	"IKK-alpha "	"O15111"	6420	18860	90	6060	5943	549	9	4363	4363	4434	1138	25	86	3	0	309020	1.326	100000.000	100000.000	0.000	0.000	0.000	0.000	0.000	16.610	1697	1580	1697	1580	52	420	100	774	"T23"
0	0	0	13	1	3	"Jak2 "	"O60674"	2400	19480	110	4137	4124	326	7	3954	3954	3977	321	8	31	10	0	329937	0.458	100000.000	100000.000	0.000	0.000	0.000	0.000	0.000	16.610	183	170	183	170	80	656	100	775	"Y1007"
0	0	0	13	2	3	"Jak2 "	"O60674"	2900	19470	200	3864	3896	326	8	3847	3847	3869	317	8	8	2	0	1231026	0.085	100000.000	100000.000	0.000	0.000	0.000	0.000	0.000	16.610	17	49	17	49	316	2384	100	776	"Y1007"
0	0	0	13	3	3	"Jak2 "	"O60674"	3400	19480	200	4008	4036	336	8	4000	4000	4018	363	9	12	1	0	1275316	0.050	100000.000	100000.000	0.000	0.000	0.000	0.000	0.000	16.610	8	36	8	36	316	2384	100	777	"Y1007"
0	0	0	13	4	3	"Keap1"	"Q14145"	3900	19480	200	4137	4141	309	7	4098	4098	4103	722	17	1	0	0	1308434	0.053	100000.000	100000.000	0.000	0.000	0.000	0.000	0.000	16.610	39	43	39	43	316	2384	100	778	"Y141"
0	0	0	13	5	3	"Keap1"	"Q14145"	4400	19480	200	4211	4115	346	8	4128	4128	4110	475	11	4	0	0	1300476	0.011	100000.000	100000.000	0.000	0.000	0.000	0.000	0.000	16.610	83	-13	83	-13	316	2384	100	779	"Y141"
0	0	0	13	6	3	"Keap1"	"Q14145"	4890	19490	200	4205	4178	333	7	4272	4272	4246	365	8	4	1	0	1320330	-0.186	100000.000	100000.000	0.000	0.000	0.000	0.000	0.000	16.610	-67	-94	-67	-94	316	2384	100	780	"Y141"
0	0	0	13	7	3	"MK2"	"P16389"	5390	19490	200	4380	4492	1163	25	4399	4399	4773	4195	87	0	0	0	1419342	-0.067	100000.000	100000.000	0.000	0.000	0.000	0.000	0.000	16.610	-19	93	-19	93	316	2384	100	781	"Y132"
0	0	0	13	8	3	"MK2"	"P16389"	5900	19490	70	4927	4993	474	9	4339	4339	4341	223	5	90	81	0	159779	2.924	100000.000	100000.000	0.000	0.000	0.000	0.000	0.000	16.610	588	654	588	654	32	236	100	782	"Y132"
0	0	0	13	9	3	"MK2"	"P16389"	6400	19510	70	5040	4995	266	5	4336	4336	4347	303	6	84	68	0	159843	2.139	100000.000	100000.000	0.000	0.000	0.000	0.000	0.000	16.610	704	659	704	659	32	236	100	783	"Y132"
0	0	0	13	1	4	"MyD88"	"Q99836"	2410	20120	170	5538	5430	591	10	3900	3900	3920	334	8	92	91	0	1129369	4.521	100000.000	100000.000	0.000	0.000	0.000	0.000	0.000	16.610	1638	1530	1638	1530	208	1660	100	784	"Y257"
0	0	0	13	2	4	"MyD88"	"Q99836"	2910	20120	170	5860	6048	2630	43	3849	3849	3900	914	23	96	70	0	1258028	2.350	100000.000	100000.000	0.000	0.000	0.000	0.000	0.000	16.610	2011	2199	2011	2199	208	1660	100	785	"Y257"
0	0	0	13	3	4	"MyD88"	"Q99836"	3400	20120	150	6011	6238	1516	24	3948	3948	3975	315	7	100	99	0	973055	7.184	100000.000	100000.000	0.000	0.000	0.000	0.000	0.000	16.610	2063	2290	2063	2290	156	1272	100	786	"Y257"
0	0	0	13	4	4	"NFkB-p105 "	"P19838"	3900	20120	200	4028	4088	429	10	4071	4071	4084	366	8	17	1	0	1291964	0.011	100000.000	100000.000	0.000	0.000	0.000	0.000	0.000	16.610	-43	17	-43	17	316	2384	100	787	"S337"
0	0	0	13	5	4	"NFkB-p105 "	"P19838"	4400	20130	200	4217	4195	361	8	4150	4150	4149	413	9	11	1	0	1325656	0.111	100000.000	100000.000	0.000	0.000	0.000	0.000	0.000	16.610	67	45	67	45	316	2384	100	788	"S337"
0	0	0	13	6	4	"NFkB-p105 "	"P19838"	4900	20130	200	4210	4231	333	7	4264	4264	4252	447	10	5	0	0	1336961	-0.047	100000.000	100000.000	0.000	0.000	0.000	0.000	0.000	16.610	-54	-33	-54	-33	316	2384	100	789	"S337"
0	0	0	13	7	4	"PKACa "	"P17612"	5400	20140	160	5412	5370	413	7	4457	4457	4455	316	7	93	75	0	1116911	2.896	100000.000	100000.000	0.000	0.000	0.000	0.000	0.000	16.610	955	913	955	913	208	1512	100	790	"S338"
0	0	0	13	8	4	"PKACa "	"P17612"	5900	20150	160	5229	5187	327	6	4378	4378	4386	224	5	93	87	0	1078968	3.576	100000.000	100000.000	0.000	0.000	0.000	0.000	0.000	16.610	851	809	851	809	208	1512	100	791	"S338"
0	0	0	13	9	4	"PKACa "	"P17612"	6400	20150	160	5208	5234	888	16	4405	4405	4466	336	7	90	65	0	1088755	2.286	100000.000	100000.000	0.000	0.000	0.000	0.000	0.000	16.610	803	829	803	829	208	1512	100	792	"S338"
0	0	0	13	1	5	"PDK1"	"O15530"	2400	20750	110	11596	11324	1212	10	3863	3863	3888	295	7	100	100	0	905949	25.207	100000.000	100000.000	0.000	0.000	0.000	0.000	0.000	16.610	7733	7461	7733	7461	80	656	100	793	"Y373"
0	0	0	13	2	5	"PDK1"	"O15530"	2900	20750	100	11923	11713	1341	11	3837	3837	3850	201	5	100	98	0	937002	39.119	100000.000	100000.000	0.000	0.000	0.000	0.000	0.000	16.610	8086	7876	8086	7876	80	560	100	794	"Y373"
0	0	0	13	3	5	"PDK1"	"O15530"	3400	20760	110	12290	11331	2828	24	3969	3969	3977	242	6	93	90	0	906440	30.388	100000.000	100000.000	0.000	0.000	0.000	0.000	0.000	16.610	8321	7362	8321	7362	80	656	100	795	"Y373"
0	0	0	13	4	5	"Ripk1"	"Q13546"	3890	20760	200	4167	4188	440	10	4064	4064	4108	854	20	2	0	0	1323491	0.094	100000.000	100000.000	0.000	0.000	0.000	0.000	0.000	16.610	103	124	103	124	316	2384	100	796	"Y424"
0	0	0	13	5	5	"Ripk1"	"Q13546"	4390	20760	200	4229	4205	398	9	4141	4141	4138	325	7	19	6	0	1328926	0.206	100000.000	100000.000	0.000	0.000	0.000	0.000	0.000	16.610	88	64	88	64	316	2384	100	797	"Y424"
0	0	0	13	6	5	"Ripk1"	"Q13546"	4890	20770	200	4256	4250	395	9	4263	4263	4238	316	7	15	3	0	1343099	0.038	100000.000	100000.000	0.000	0.000	0.000	0.000	0.000	16.610	-7	-13	-7	-13	316	2384	100	798	"Y424"
0	0	0	13	7	5	"Smad1 "	"Q15797"	5390	20780	140	4525	4521	260	5	4487	4487	4518	388	8	6	1	0	705305	0.008	100000.000	100000.000	0.000	0.000	0.000	0.000	0.000	16.610	38	34	38	34	156	1140	100	799	"S463"
0	0	0	13	8	5	"Smad1 "	"Q15797"	5890	20770	200	4330	4325	219	5	4343	4343	4357	274	6	6	0	0	1366712	-0.117	100000.000	100000.000	0.000	0.000	0.000	0.000	0.000	16.610	-13	-18	-13	-18	316	2384	100	800	"S463"
0	0	0	13	9	5	"Smad1 "	"Q15797"	6390	20780	200	4439	4480	405	9	4446	4446	4550	425	9	7	1	0	1415664	-0.165	100000.000	100000.000	0.000	0.000	0.000	0.000	0.000	16.610	-7	34	-7	34	316	2384	100	801	"S463"
0	0	0	13	1	6	"TAB1"	"Q15750"	2390	21410	120	7266	6771	1634	24	3835	3835	3888	410	10	85	83	0	812551	7.032	100000.000	100000.000	0.000	0.000	0.000	0.000	0.000	16.610	3431	2936	3431	2936	120	820	100	802	"S438"
0	0	0	13	2	6	"TAB1"	"Q15750"	2890	21410	120	7726	7334	2492	33	3870	3870	4045	822	20	90	80	0	880133	4.001	100000.000	100000.000	0.000	0.000	0.000	0.000	0.000	16.610	3856	3464	3856	3464	120	820	100	803	"S438"
0	0	0	13	3	6	"TAB1"	"Q15750"	3390	21420	110	7781	7776	632	8	3937	3937	4095	697	17	100	100	0	622118	5.281	100000.000	100000.000	0.000	0.000	0.000	0.000	0.000	16.610	3844	3839	3844	3839	80	656	100	804	"S438"
0	0	0	13	4	6	"Tgfbr2"	"P37173"	3890	21410	200	4175	4177	388	9	4074	4074	4084	306	7	23	2	0	1319791	0.304	100000.000	100000.000	0.000	0.000	0.000	0.000	0.000	16.610	101	103	101	103	316	2384	100	805	"Y259"
0	0	0	13	5	6	"Tgfbr2"	"P37173"	4390	21420	200	4250	4232	281	6	4200	4200	4208	619	14	1	0	0	1337459	0.039	100000.000	100000.000	0.000	0.000	0.000	0.000	0.000	16.610	50	32	50	32	316	2384	100	806	"Y259"
0	0	0	13	6	6	"Tgfbr2"	"P37173"	4890	21420	200	4370	4410	634	14	4314	4314	4303	503	11	7	2	0	1393660	0.213	100000.000	100000.000	0.000	0.000	0.000	0.000	0.000	16.610	56	96	56	96	316	2384	100	807	"Y259"
0	0	0	13	7	6	"XIAP "	"P98170"	5410	21420	90	25967	22513	8372	37	4491	4491	4511	377	8	92	90	0	1170667	47.751	100000.000	100000.000	0.000	0.000	0.000	0.000	0.000	16.610	21476	18022	21476	18022	52	420	100	808	"S87"
0	0	0	13	8	6	"XIAP "	"P98170"	5880	21430	80	29375	28056	4570	16	4360	4360	4352	202	4	100	100	0	1458893	117.347	100000.000	100000.000	0.000	0.000	0.000	0.000	0.000	16.610	25015	23696	25015	23696	52	340	100	809	"S87"
0	0	0	13	9	6	"XIAP "	"P98170"	6410	21440	90	24874	24281	3776	15	4392	4392	4436	384	8	100	100	0	1262632	51.680	100000.000	100000.000	0.000	0.000	0.000	0.000	0.000	16.610	20482	19889	20482	19889	52	420	100	810	"S87"
-75	0	0	13	1	7	"empty"	"empty"	2410	22040	200	3851	3877	234	6	3861	3861	3881	318	8	9	0	0	1224990	-0.013	100000.000	100000.000	0.000	0.000	0.000	0.000	0.000	16.610	-10	16	-10	16	316	2384	100	811	"empty"
-75	0	0	13	2	7	"empty"	"empty"	2910	22040	200	3935	3931	219	5	3864	3864	3885	264	6	16	1	0	1242310	0.174	100000.000	100000.000	0.000	0.000	0.000	0.000	0.000	16.610	71	67	71	67	316	2384	100	812	"empty"
-75	0	0	13	3	7	"empty"	"empty"	3410	22040	200	4003	4034	251	6	3948	3948	3977	295	7	20	1	0	1274833	0.193	100000.000	100000.000	0.000	0.000	0.000	0.000	0.000	16.610	55	86	55	86	316	2384	100	813	"empty"
-75	0	0	13	4	7	"empty"	"empty"	3910	22040	200	4064	4059	311	7	4077	4077	4098	969	23	0	0	0	1282525	-0.040	100000.000	100000.000	0.000	0.000	0.000	0.000	0.000	16.610	-13	-18	-13	-18	316	2384	100	814	"empty"
-75	0	0	13	5	7	"empty"	"empty"	4410	22040	200	4192	4166	322	7	4179	4179	4172	315	7	15	1	0	1316482	-0.019	100000.000	100000.000	0.000	0.000	0.000	0.000	0.000	16.610	13	-13	13	-13	316	2384	100	815	"empty"
-75	0	0	13	6	7	"empty"	"empty"	4910	22040	200	4297	4980	4523	90	4280	4280	4294	699	16	5	3	0	1573636	0.981	100000.000	100000.000	0.000	0.000	0.000	0.000	0.000	16.610	17	700	17	700	316	2384	100	816	"empty"
-75	0	0	13	7	7	"empty"	"empty"	5410	22040	200	4336	4433	398	8	4415	4415	4567	1291	28	0	0	0	1400889	-0.104	100000.000	100000.000	0.000	0.000	0.000	0.000	0.000	16.610	-79	18	-79	18	316	2384	100	817	"empty"
-75	0	0	13	8	7	"empty"	"empty"	5910	22040	200	4390	6193	9123	147	4351	4351	5154	5868	113	4	3	1	1956930	0.177	100000.000	100000.000	0.000	0.000	0.000	0.000	0.000	16.610	39	1842	39	1842	316	2384	100	818	"empty"
-75	0	0	13	9	7	"empty"	"empty"	6410	22040	200	4318	4334	422	9	4259	4259	4346	901	20	1	0	0	1369616	-0.013	100000.000	100000.000	0.000	0.000	0.000	0.000	0.000	16.610	59	75	59	75	316	2384	100	819	"empty"
0	0	0	14	1	1	"PTEN"	"P60484"	6940	18220	70	5844	5744	620	10	4389	4389	4346	317	7	100	90	0	183816	4.410	100000.000	100000.000	0.000	0.000	0.000	0.000	0.000	16.610	1455	1355	1455	1355	32	236	100	820	"T382/3/5"
0	0	0	14	2	1	"PTEN"	"P60484"	7440	18220	200	4393	4437	515	11	4216	4216	4280	1447	33	4	0	0	1401961	0.109	100000.000	100000.000	0.000	0.000	0.000	0.000	0.000	16.610	177	221	177	221	316	2384	100	821	"T382/3/5"
0	0	0	14	3	1	"PTEN"	"P60484"	7940	18220	200	3929	4109	1931	46	3840	3840	3875	662	17	10	4	0	1298566	0.353	100000.000	100000.000	0.000	0.000	0.000	0.000	0.000	16.610	89	269	89	269	316	2384	100	822	"T382/3/5"
0	0	0	14	4	1	"Rab5A"	"P20339"	8440	18220	200	3635	3718	675	18	3725	3725	3802	929	24	2	1	0	1175024	-0.090	100000.000	100000.000	0.000	0.000	0.000	0.000	0.000	16.610	-90	-7	-90	-7	316	2384	100	823	"S123"
0	0	0	14	5	1	"Rab5A"	"P20339"	8940	18230	200	3704	3728	248	6	3708	3708	3784	878	23	0	0	0	1177900	-0.064	100000.000	100000.000	0.000	0.000	0.000	0.000	0.000	16.610	-4	20	-4	20	316	2384	100	824	"S123"
0	0	0	14	6	1	"Rab5A"	"P20339"	9450	18230	200	3513	3535	325	9	3573	3573	3619	585	16	1	1	0	1116956	-0.144	100000.000	100000.000	0.000	0.000	0.000	0.000	0.000	16.610	-60	-38	-60	-38	316	2384	100	825	"S123"
0	0	0	14	7	1	"STAT1 "	"P42224"	9950	18230	200	3694	3779	499	13	3658	3658	3910	2655	67	0	0	0	1194065	-0.049	100000.000	100000.000	0.000	0.000	0.000	0.000	0.000	16.610	36	121	36	121	316	2384	100	826	"Y701"
0	0	0	14	8	1	"STAT1 "	"P42224"	10450	18230	200	3856	3883	351	9	3795	3795	4106	3834	93	0	0	0	1227124	-0.058	100000.000	100000.000	0.000	0.000	0.000	0.000	0.000	16.610	61	88	61	88	316	2384	100	827	"Y701"
0	0	0	14	9	1	"STAT1 "	"P42224"	10950	18240	200	3971	4000	477	11	3857	3857	3938	1274	32	1	0	0	1263864	0.049	100000.000	100000.000	0.000	0.000	0.000	0.000	0.000	16.610	114	143	114	143	316	2384	100	828	"Y701"
0	0	0	14	1	2	"STAT5B "	"P51692"	6940	18850	200	4561	4554	1000	21	4605	4605	4617	639	13	5	1	0	1439114	-0.099	100000.000	100000.000	0.000	0.000	0.000	0.000	0.000	16.610	-44	-51	-44	-51	316	2384	100	829	"Y699"
0	0	0	14	2	2	"STAT5B "	"P51692"	7440	18850	200	3863	3967	1239	31	4121	4121	4102	481	11	3	1	0	1253420	-0.281	100000.000	100000.000	0.000	0.000	0.000	0.000	0.000	16.610	-258	-154	-258	-154	316	2384	100	830	"Y699"
0	0	0	14	3	2	"STAT5B "	"P51692"	7940	18860	200	3631	3743	548	14	3817	3817	3854	804	20	2	0	0	1182747	-0.138	100000.000	100000.000	0.000	0.000	0.000	0.000	0.000	16.610	-186	-74	-186	-74	316	2384	100	831	"Y699"
0	0	0	14	4	2	"Syk "	"P43405"	8440	18860	130	3984	7015	4921	70	3792	3792	3886	1442	37	30	30	0	841788	2.170	100000.000	100000.000	0.000	0.000	0.000	0.000	0.000	16.610	192	3223	192	3223	120	940	100	832	"Y352"
0	0	0	14	5	2	"Syk "	"P43405"	8940	18850	120	4015	7494	5214	69	3756	3756	3788	408	10	40	35	0	899278	9.083	100000.000	100000.000	0.000	0.000	0.000	0.000	0.000	16.610	259	3738	259	3738	120	820	100	833	"Y352"
0	0	0	14	6	2	"Syk "	"P43405"	9440	18890	70	15455	14750	3121	21	3665	3665	3685	254	6	96	96	0	471999	43.563	100000.000	100000.000	0.000	0.000	0.000	0.000	0.000	16.610	11790	11085	11790	11085	32	236	100	834	"Y352"
0	0	0	14	7	2	"ACC1"	"Q13085"	9940	18870	200	3760	3861	978	25	3719	3719	3760	511	13	8	2	0	1220160	0.198	100000.000	100000.000	0.000	0.000	0.000	0.000	0.000	16.610	41	142	41	142	316	2384	100	835	"S80"
0	0	0	14	8	2	"ACC1"	"Q13085"	10450	18880	200	3733	3918	1078	27	3753	3753	3781	465	12	9	4	0	1237931	0.295	100000.000	100000.000	0.000	0.000	0.000	0.000	0.000	16.610	-20	165	-20	165	316	2384	100	836	"S80"
0	0	0	14	9	2	"ACC1"	"Q13085"	10960	18870	110	3932	4051	696	17	3798	3798	3846	659	17	6	3	0	324072	0.311	100000.000	100000.000	0.000	0.000	0.000	0.000	0.000	16.610	134	253	134	253	80	656	100	837	"S80"
0	0	0	14	1	3	"TrKA"	"P04629"	6950	19490	140	7409	7267	825	11	4585	4585	4578	395	8	97	96	0	1133663	6.808	100000.000	100000.000	0.000	0.000	0.000	0.000	0.000	16.610	2824	2682	2824	2682	156	1140	100	838	"Y680"
0	0	0	14	2	3	"TrKA"	"P04629"	7450	19500	120	6078	5988	870	14	3861	3861	3863	376	9	93	89	0	718599	5.652	100000.000	100000.000	0.000	0.000	0.000	0.000	0.000	16.610	2217	2127	2217	2127	120	820	100	839	"Y680"
0	0	0	14	3	3	"TrKA"	"P04629"	7950	19510	130	6008	5929	899	15	3755	3755	3760	397	10	94	91	0	711491	5.463	100000.000	100000.000	0.000	0.000	0.000	0.000	0.000	16.610	2253	2174	2253	2174	120	940	100	840	"Y680"
0	0	0	14	4	3	"BRAF1"	"P15056"	8450	19520	150	4881	5113	2210	43	3671	3671	3847	1752	45	10	1	0	797696	0.723	100000.000	100000.000	0.000	0.000	0.000	0.000	0.000	16.610	1210	1442	1210	1442	156	1272	100	841	"S579"
0	0	0	14	5	3	"BRAF1"	"P15056"	8950	19530	140	4906	4870	351	7	3648	3648	3718	718	19	94	23	0	759694	1.604	100000.000	100000.000	0.000	0.000	0.000	0.000	0.000	16.610	1258	1222	1258	1222	156	1140	100	842	"S579"
0	0	0	14	6	3	"BRAF1"	"P15056"	9440	19550	140	4687	4727	653	13	3648	3648	3706	892	24	72	5	0	737338	1.145	100000.000	100000.000	0.000	0.000	0.000	0.000	0.000	16.610	1039	1079	1039	1079	156	1140	100	843	"S579"
0	0	0	14	7	3	"Cdc2"	"P06493"	9950	19540	120	5088	6280	5951	94	3756	3756	4103	3544	86	6	5	0	753582	0.614	100000.000	100000.000	0.000	0.000	0.000	0.000	0.000	16.610	1332	2524	1332	2524	120	820	100	844	"Y15"
0	0	0	14	8	3	"Cdc2"	"P06493"	10440	19550	120	5335	5221	668	12	3825	3825	3967	2192	55	5	0	0	626552	0.572	100000.000	100000.000	0.000	0.000	0.000	0.000	0.000	16.610	1510	1396	1510	1396	120	820	100	845	"Y15"
0	0	0	14	9	3	"Cdc2"	"P06493"	10940	19560	110	5519	5512	363	6	3853	3853	3864	566	14	98	96	0	440934	2.912	100000.000	100000.000	0.000	0.000	0.000	0.000	0.000	16.610	1666	1659	1666	1659	80	656	100	846	"Y15"
0	0	0	14	1	4	"ERK3"	"Q16659"	6940	20150	170	6130	6091	460	7	4218	4218	4234	412	9	100	99	0	1266890	4.507	100000.000	100000.000	0.000	0.000	0.000	0.000	0.000	16.610	1912	1873	1912	1873	208	1660	100	847	"S189"
0	0	0	14	2	4	"ERK3"	"Q16659"	7440	20160	170	5455	5437	507	9	3836	3836	3840	477	12	99	93	0	1130832	3.348	100000.000	100000.000	0.000	0.000	0.000	0.000	0.000	16.610	1619	1601	1619	1601	208	1660	100	848	"S189"
0	0	0	14	3	4	"ERK3"	"Q16659"	7940	20160	160	5180	5217	775	14	3726	3726	3783	838	22	96	32	0	1085119	1.711	100000.000	100000.000	0.000	0.000	0.000	0.000	0.000	16.610	1454	1491	1454	1491	208	1512	100	849	"S189"
0	0	0	14	4	4	"GIT2"	"Q14161"	8440	20170	80	4383	4567	1395	30	3664	3664	3716	526	14	65	17	0	237461	1.618	100000.000	100000.000	0.000	0.000	0.000	0.000	0.000	16.610	719	903	719	903	52	340	100	850	"Y484"
0	0	0	14	5	4	"GIT2"	"Q14161"	8940	20180	90	4291	4225	310	7	3583	3583	3588	209	5	90	76	0	219677	3.048	100000.000	100000.000	0.000	0.000	0.000	0.000	0.000	16.610	708	642	708	642	52	420	100	851	"Y484"
0	0	0	14	6	4	"GIT2"	"Q14161"	9440	20180	90	4272	4271	274	6	3616	3616	3646	391	10	86	28	0	222113	1.598	100000.000	100000.000	0.000	0.000	0.000	0.000	0.000	16.610	656	655	656	655	52	420	100	852	"Y484"
0	0	0	14	7	4	"HSP70 "	"P08107"	9930	20180	200	3610	3621	272	7	3679	3679	3729	658	17	1	0	0	1144306	-0.164	100000.000	100000.000	0.000	0.000	0.000	0.000	0.000	16.610	-69	-58	-69	-58	316	2384	100	853	"Y525"
0	0	0	14	8	4	"HSP70 "	"P08107"	10430	20190	200	3701	3740	631	16	3769	3769	3803	1218	32	0	0	0	1181910	-0.052	100000.000	100000.000	0.000	0.000	0.000	0.000	0.000	16.610	-68	-29	-68	-29	316	2384	100	854	"Y525"
0	0	0	14	9	4	"HSP70 "	"P08107"	10930	20190	200	3902	4021	864	21	3848	3848	3884	589	15	9	5	0	1270763	0.233	100000.000	100000.000	0.000	0.000	0.000	0.000	0.000	16.610	54	173	54	173	316	2384	100	855	"Y525"
0	0	0	14	1	5	"iNOS "	"P35228"	6940	20780	80	5300	5309	400	7	4023	4023	4050	364	8	98	96	0	276072	3.459	100000.000	100000.000	0.000	0.000	0.000	0.000	0.000	16.610	1277	1286	1277	1286	52	340	100	856	"Y151"
0	0	0	14	2	5	"iNOS "	"P35228"	7430	20790	200	3953	4062	641	15	3886	3886	3893	794	20	13	2	0	1283719	0.213	100000.000	100000.000	0.000	0.000	0.000	0.000	0.000	16.610	67	176	67	176	316	2384	100	857	"Y151"
0	0	0	14	3	5	"iNOS "	"P35228"	7920	20800	80	4694	4589	524	11	3699	3699	3718	530	14	73	46	0	238632	1.643	100000.000	100000.000	0.000	0.000	0.000	0.000	0.000	16.610	995	890	995	890	52	340	100	858	"Y151"
0	0	0	14	4	5	"IRF-3 "	"Q14653"	8430	20800	200	3615	3685	665	18	3627	3627	3662	384	10	6	2	0	1164492	0.060	100000.000	100000.000	0.000	0.000	0.000	0.000	0.000	16.610	-12	58	-12	58	316	2384	100	859	"S402"
0	0	0	14	5	5	"IRF-3 "	"Q14653"	8920	20810	200	3694	3736	414	11	3691	3691	3732	569	15	1	0	0	1180674	0.007	100000.000	100000.000	0.000	0.000	0.000	0.000	0.000	16.610	3	45	3	45	316	2384	100	860	"S402"
0	0	0	14	6	5	"IRF-3 "	"Q14653"	9420	20810	200	3725	3739	233	6	3731	3731	3786	563	14	2	0	0	1181462	-0.083	100000.000	100000.000	0.000	0.000	0.000	0.000	0.000	16.610	-6	8	-6	8	316	2384	100	861	"S402"
0	0	0	14	7	5	"M6PR"	"P20645"	9920	20830	70	4488	4734	1501	31	3832	3832	3839	318	8	90	56	0	151502	2.814	100000.000	100000.000	0.000	0.000	0.000	0.000	0.000	16.610	656	902	656	902	32	236	100	862	"S267"
0	0	0	14	8	5	"M6PR"	"P20645"	10430	20830	70	4459	4486	433	9	3846	3846	3850	314	8	81	50	0	143567	2.025	100000.000	100000.000	0.000	0.000	0.000	0.000	0.000	16.610	613	640	613	640	32	236	100	863	"S267"
0	0	0	14	9	5	"M6PR"	"P20645"	10930	20840	70	4376	4350	291	6	3861	3861	3852	262	6	78	46	0	139202	1.901	100000.000	100000.000	0.000	0.000	0.000	0.000	0.000	16.610	515	489	515	489	32	236	100	864	"S267"
0	0	0	14	1	6	"MDM2"	"Q00987"	6930	21430	200	3919	3916	269	6	4062	4062	4091	458	11	0	0	0	1237521	-0.382	100000.000	100000.000	0.000	0.000	0.000	0.000	0.000	16.610	-143	-146	-143	-146	316	2384	100	865	"S166"
0	0	0	14	2	6	"MDM2"	"Q00987"	7430	21430	200	3858	3867	447	11	3921	3921	4041	1384	34	0	0	0	1221932	-0.126	100000.000	100000.000	0.000	0.000	0.000	0.000	0.000	16.610	-63	-54	-63	-54	316	2384	100	866	"S166"
0	0	0	14	3	6	"MDM2"	"Q00987"	7930	21440	200	3728	3921	1753	44	3655	3655	4285	4342	101	0	0	0	1238902	-0.084	100000.000	100000.000	0.000	0.000	0.000	0.000	0.000	16.610	73	266	73	266	316	2384	100	867	"S166"
0	0	0	14	4	6	"p38 delta"	"O15264"	8430	21460	150	4851	4786	388	8	3595	3595	3653	671	18	93	37	0	746687	1.689	100000.000	100000.000	0.000	0.000	0.000	0.000	0.000	16.610	1256	1191	1256	1191	156	1272	100	868	"Y182"
0	0	0	14	5	6	"p38 delta"	"O15264"	8930	21460	150	4986	5282	2265	42	3650	3650	3704	595	16	96	74	0	823924	2.652	100000.000	100000.000	0.000	0.000	0.000	0.000	0.000	16.610	1336	1632	1336	1632	156	1272	100	869	"Y182"
0	0	0	14	6	6	"p38 delta"	"O15264"	9420	21470	140	5272	6261	5836	93	3724	3724	3814	888	23	93	33	0	976647	2.756	100000.000	100000.000	0.000	0.000	0.000	0.000	0.000	16.610	1548	2537	1548	2537	156	1140	100	870	"Y182"
0	0	0	14	7	6	"p70S6K"	"P23443"	9920	21470	200	3735	3956	1970	49	3729	3729	3774	505	13	4	2	0	1250216	0.360	100000.000	100000.000	0.000	0.000	0.000	0.000	0.000	16.610	6	227	6	227	316	2384	100	871	"T412"
0	0	0	14	8	6	"p70S6K"	"P23443"	10410	21480	200	3802	3823	484	12	3778	3778	3793	351	9	14	2	0	1208149	0.085	100000.000	100000.000	0.000	0.000	0.000	0.000	0.000	16.610	24	45	24	45	316	2384	100	872	"T412"
0	0	0	14	9	6	"p70S6K"	"P23443"	10910	21490	200	3785	3803	396	10	3869	3869	4016	2249	56	0	0	0	1201893	-0.095	100000.000	100000.000	0.000	0.000	0.000	0.000	0.000	16.610	-84	-66	-84	-66	316	2384	100	873	"T412"
-75	0	0	14	1	7	"empty"	"empty"	6940	22080	200	6126	6358	2276	35	4365	4365	4846	1207	24	63	41	0	2009284	1.253	100000.000	100000.000	0.000	0.000	0.000	0.000	0.000	16.610	1761	1993	1761	1993	316	2384	100	874	"empty"
-75	0	0	14	2	7	"empty"	"empty"	7440	22080	200	3945	3933	300	7	3942	3942	4147	2455	59	0	0	0	1242738	-0.087	100000.000	100000.000	0.000	0.000	0.000	0.000	0.000	16.610	3	-9	3	-9	316	2384	100	875	"empty"
-75	0	0	14	3	7	"empty"	"empty"	7940	22080	200	3778	3810	511	13	3717	3717	3732	463	12	6	2	0	1204108	0.168	100000.000	100000.000	0.000	0.000	0.000	0.000	0.000	16.610	61	93	61	93	316	2384	100	876	"empty"
-75	0	0	14	4	7	"empty"	"empty"	8440	22080	200	3624	3686	620	16	3651	3651	3714	1203	32	1	0	0	1164918	-0.023	100000.000	100000.000	0.000	0.000	0.000	0.000	0.000	16.610	-27	35	-27	35	316	2384	100	877	"empty"
-75	0	0	14	5	7	"empty"	"empty"	8940	22080	200	3679	3787	1017	26	3651	3651	3744	1430	38	2	0	0	1196601	0.030	100000.000	100000.000	0.000	0.000	0.000	0.000	0.000	16.610	28	136	28	136	316	2384	100	878	"empty"
-75	0	0	14	6	7	"empty"	"empty"	9440	22080	200	3698	3714	291	7	3685	3685	3738	744	19	0	0	0	1173666	-0.032	100000.000	100000.000	0.000	0.000	0.000	0.000	0.000	16.610	13	29	13	29	316	2384	100	879	"empty"
-75	0	0	14	7	7	"empty"	"empty"	9940	22080	200	3661	3690	305	8	3673	3673	3717	552	14	3	1	0	1166084	-0.049	100000.000	100000.000	0.000	0.000	0.000	0.000	0.000	16.610	-12	17	-12	17	316	2384	100	880	"empty"
-75	0	0	14	8	7	"empty"	"empty"	10440	22080	200	3769	3869	944	24	3776	3776	3797	344	9	8	2	0	1222514	0.209	100000.000	100000.000	0.000	0.000	0.000	0.000	0.000	16.610	-7	93	-7	93	316	2384	100	881	"empty"
-75	0	0	14	9	7	"empty"	"empty"	10940	22080	200	3886	3893	295	7	3892	3892	3911	406	10	6	1	0	1230345	-0.044	100000.000	100000.000	0.000	0.000	0.000	0.000	0.000	16.610	-6	1	-6	1	316	2384	100	882	"empty"
0	0	0	15	1	1	"JNK1"	"P45983"	11520	18240	100	5511	5522	610	11	3992	3992	4066	1312	32	72	1	0	441771	1.110	100000.000	100000.000	0.000	0.000	0.000	0.000	0.000	16.610	1519	1530	1519	1530	80	560	100	883	"T183"
0	0	0	15	2	1	"JNK1"	"P45983"	12020	18240	110	5585	5562	309	5	4059	4059	4082	268	6	98	98	0	444937	5.522	100000.000	100000.000	0.000	0.000	0.000	0.000	0.000	16.610	1526	1503	1526	1503	80	656	100	884	"T183"
0	0	0	15	3	1	"JNK1"	"P45983"	12520	18240	110	5565	5595	405	7	4109	4109	4139	267	6	100	100	0	447606	5.453	100000.000	100000.000	0.000	0.000	0.000	0.000	0.000	16.610	1456	1486	1456	1486	80	656	100	885	"T183"
0	0	0	15	4	1	"Keap1"	"Q14145"	13020	18250	70	6882	6901	325	4	3954	3954	3976	280	7	100	100	0	220820	10.446	100000.000	100000.000	0.000	0.000	0.000	0.000	0.000	16.610	2928	2947	2928	2947	32	236	100	886	"S293/5"
0	0	0	15	5	1	"Keap1"	"Q14145"	13540	18260	170	5095	5782	1288	22	4298	4298	4356	575	13	62	42	0	1202581	2.480	100000.000	100000.000	0.000	0.000	0.000	0.000	0.000	16.610	797	1484	797	1484	208	1660	100	887	"S293/5"
0	0	0	15	6	1	"Keap1"	"Q14145"	14030	18280	90	6816	6735	679	10	4139	4139	4135	273	6	100	98	0	350203	9.524	100000.000	100000.000	0.000	0.000	0.000	0.000	0.000	16.610	2677	2596	2677	2596	52	420	100	888	"S293/5"
0	0	0	15	7	1	"MK2"	"P16389"	14520	18270	200	4012	4064	521	12	4229	4229	4368	633	14	0	0	0	1284267	-0.480	100000.000	100000.000	0.000	0.000	0.000	0.000	0.000	16.610	-217	-165	-217	-165	316	2384	100	889	"Y415"
0	0	0	15	8	1	"MK2"	"P16389"	15020	18280	110	5177	5245	452	8	4894	4894	4924	397	8	41	17	0	419606	0.809	100000.000	100000.000	0.000	0.000	0.000	0.000	0.000	16.610	283	351	283	351	80	656	100	890	"Y415"
0	0	0	15	9	1	"MK2"	"P16389"	15530	18290	80	4590	4514	296	6	4033	4033	4069	327	8	71	26	0	234727	1.361	100000.000	100000.000	0.000	0.000	0.000	0.000	0.000	16.610	557	481	557	481	52	340	100	891	"Y415"
0	0	0	15	1	2	"NFAT1 "	"Q13469"	11510	18880	200	3788	3886	1214	31	3885	3885	3917	434	11	1	0	0	1227916	-0.071	100000.000	100000.000	0.000	0.000	0.000	0.000	0.000	16.610	-97	1	-97	1	316	2384	100	892	"S110"
0	0	0	15	2	2	"NFAT1 "	"Q13469"	12010	18890	200	3883	3938	465	11	3986	3986	4013	421	10	3	1	0	1244427	-0.178	100000.000	100000.000	0.000	0.000	0.000	0.000	0.000	16.610	-103	-48	-103	-48	316	2384	100	893	"S110"
0	0	0	15	3	2	"NFAT1 "	"Q13469"	12510	18890	200	3925	3932	219	5	4002	4002	4014	279	6	7	0	0	1242459	-0.294	100000.000	100000.000	0.000	0.000	0.000	0.000	0.000	16.610	-77	-70	-77	-70	316	2384	100	894	"S110"
0	0	0	15	4	2	"NFkB-p105 "	"P19838"	13010	18900	200	3997	3998	228	5	3979	3979	3999	794	19	0	0	0	1263382	-0.001	100000.000	100000.000	0.000	0.000	0.000	0.000	0.000	16.610	18	19	18	19	316	2384	100	895	"S907"
0	0	0	15	5	2	"NFkB-p105 "	"P19838"	13510	18910	200	4371	4328	660	15	4167	4167	4250	1156	27	2	1	0	1367614	0.067	100000.000	100000.000	0.000	0.000	0.000	0.000	0.000	16.610	204	161	204	161	316	2384	100	896	"S907"
0	0	0	15	6	2	"NFkB-p105 "	"P19838"	14010	18910	200	4190	4196	497	11	4216	4216	4237	353	8	15	1	0	1325873	-0.116	100000.000	100000.000	0.000	0.000	0.000	0.000	0.000	16.610	-26	-20	-26	-20	316	2384	100	897	"S907"
0	0	0	15	7	2	"process-control__"	"GGSGGSGDYKDDDDK"	14510	18920	200	3983	4053	369	9	4225	4225	4338	541	12	5	0	0	1280641	-0.527	100000.000	100000.000	0.000	0.000	0.000	0.000	0.000	16.610	-242	-172	-242	-172	316	2384	100	898	"process-control__"
0	0	0	15	8	2	"process-control__"	"GGSGGSGDYKDDDDK"	15010	18920	200	4816	4840	643	13	4901	4901	5059	2263	44	0	0	0	1529524	-0.097	100000.000	100000.000	0.000	0.000	0.000	0.000	0.000	16.610	-85	-61	-85	-61	316	2384	100	899	"process-control__"
0	0	0	15	9	2	"process-control__"	"GGSGGSGDYKDDDDK"	15510	18930	200	4149	4181	329	7	4273	4273	4366	902	20	0	0	0	1321345	-0.205	100000.000	100000.000	0.000	0.000	0.000	0.000	0.000	16.610	-124	-92	-124	-92	316	2384	100	900	"process-control__"
0	0	0	15	1	3	"PAK4"	"O96013"	11520	19540	100	6256	6075	811	13	3903	3903	3926	343	8	93	88	0	485990	6.265	100000.000	100000.000	0.000	0.000	0.000	0.000	0.000	16.610	2353	2172	2353	2172	80	560	100	901	"S474"
0	0	0	15	2	3	"PAK4"	"O96013"	12020	19550	110	6691	6641	538	8	4014	4014	4024	199	4	100	100	0	531249	13.151	100000.000	100000.000	0.000	0.000	0.000	0.000	0.000	16.610	2677	2627	2677	2627	80	656	100	902	"S474"
0	0	0	15	3	3	"PAK4"	"O96013"	12520	19550	100	6707	6600	579	8	4011	4011	4076	1059	25	96	88	0	528037	2.383	100000.000	100000.000	0.000	0.000	0.000	0.000	0.000	16.610	2696	2589	2696	2589	80	560	100	903	"S474"
0	0	0	15	4	3	"Rab5A"	"P20339"	13000	19550	110	4478	4439	499	11	4026	4026	4026	333	8	53	33	0	355105	1.240	100000.000	100000.000	0.000	0.000	0.000	0.000	0.000	16.610	452	413	452	413	80	656	100	904	"Y205"
0	0	0	15	5	3	"Rab5A"	"P20339"	13510	19560	200	4609	4676	933	19	4224	4224	4342	1677	38	0	0	0	1477633	0.199	100000.000	100000.000	0.000	0.000	0.000	0.000	0.000	16.610	385	452	385	452	316	2384	100	905	"Y205"
0	0	0	15	6	3	"Rab5A"	"P20339"	14010	19570	200	4414	4470	492	11	4300	4300	4334	716	16	2	0	0	1412523	0.190	100000.000	100000.000	0.000	0.000	0.000	0.000	0.000	16.610	114	170	114	170	316	2384	100	906	"Y205"
0	0	0	15	7	3	"Sek1"	"P45985"	14510	19570	200	3537	3708	637	17	4349	4349	4378	615	14	2	0	0	1171752	-1.089	100000.000	100000.000	0.000	0.000	0.000	0.000	0.000	16.610	-812	-641	-812	-641	316	2384	100	907	"S257"
0	0	0	15	8	3	"Sek1"	"P45985"	15010	19580	200	3596	3872	687	17	4980	4980	5211	3532	67	0	0	0	1223645	-0.379	100000.000	100000.000	0.000	0.000	0.000	0.000	0.000	16.610	-1384	-1108	-1384	-1108	316	2384	100	908	"S257"
0	0	0	15	9	3	"Sek1"	"P45985"	15510	19580	200	3291	3542	1014	28	4081	4081	4329	2092	48	0	0	0	1119342	-0.376	100000.000	100000.000	0.000	0.000	0.000	0.000	0.000	16.610	-790	-539	-790	-539	316	2384	100	909	"S257"
0	0	0	15	1	4	"Smad1 "	"Q15797"	11500	20170	200	3994	4112	1818	44	3939	3939	4004	914	22	1	0	0	1299315	0.118	100000.000	100000.000	0.000	0.000	0.000	0.000	0.000	16.610	55	173	55	173	316	2384	100	910	"S214"
0	0	0	15	2	4	"Smad1 "	"Q15797"	12000	20170	200	4049	4152	770	18	4033	4033	4065	616	15	2	2	0	1311908	0.141	100000.000	100000.000	0.000	0.000	0.000	0.000	0.000	16.610	16	119	16	119	316	2384	100	911	"S214"
0	0	0	15	3	4	"Smad1 "	"Q15797"	12500	20180	200	3955	3983	244	6	3985	3985	4009	309	7	8	1	0	1258673	-0.084	100000.000	100000.000	0.000	0.000	0.000	0.000	0.000	16.610	-30	-2	-30	-2	316	2384	100	912	"S214"
0	0	0	15	4	4	"Smad3 "	"P84022"	13010	20190	70	5230	5164	410	7	3979	3979	4012	329	8	96	90	0	165249	3.502	100000.000	100000.000	0.000	0.000	0.000	0.000	0.000	16.610	1251	1185	1251	1185	32	236	100	913	"T179"
0	0	0	15	5	4	"Smad3 "	"P84022"	13520	20200	90	4902	4909	320	6	4181	4181	4204	407	9	86	38	0	255268	1.732	100000.000	100000.000	0.000	0.000	0.000	0.000	0.000	16.610	721	728	721	728	52	420	100	914	"T179"
0	0	0	15	6	4	"Smad3 "	"P84022"	13990	20200	100	4844	4841	494	10	4508	4508	4518	356	7	46	10	0	387301	0.907	100000.000	100000.000	0.000	0.000	0.000	0.000	0.000	16.610	336	333	336	333	80	560	100	915	"T179"
0	0	0	15	7	4	"TGFBR1"	"P36897"	14500	20200	200	4220	4293	407	9	4378	4378	4424	611	13	6	0	0	1356539	-0.214	100000.000	100000.000	0.000	0.000	0.000	0.000	0.000	16.610	-158	-85	-158	-85	316	2384	100	916	"t204"
0	0	0	15	8	4	"TGFBR1"	"P36897"	15000	20210	200	4456	4449	623	14	4571	4571	4582	449	9	1	1	0	1405805	-0.296	100000.000	100000.000	0.000	0.000	0.000	0.000	0.000	16.610	-115	-122	-115	-122	316	2384	100	917	"t204"
0	0	0	15	9	4	"TGFBR1"	"P36897"	15500	20220	200	3900	3948	592	14	3929	3929	3956	293	7	9	2	0	1247584	-0.027	100000.000	100000.000	0.000	0.000	0.000	0.000	0.000	16.610	-29	19	-29	19	316	2384	100	918	"t204"
0	0	0	15	1	5	"Akt1"	"P31749"	11450	20850	200	3965	3986	235	5	3943	3943	3979	705	17	1	0	0	1259554	0.010	100000.000	100000.000	0.000	0.000	0.000	0.000	0.000	16.610	22	43	22	43	316	2384	100	919	"S473"
0	0	0	15	2	5	"Akt1"	"P31749"	11960	20860	90	4052	4174	591	14	4052	4052	4078	316	7	13	7	0	217061	0.304	0.000	100000.000	0.000	0.000	0.000	0.000	0.000	Error	0	122	0	122	52	420	100	920	"S473"
0	0	0	15	3	5	"Akt1"	"P31749"	12480	20850	200	4077	4078	225	5	4104	4104	4115	252	6	8	1	0	1288737	-0.147	100000.000	100000.000	0.000	0.000	0.000	0.000	0.000	16.610	-27	-26	-27	-26	316	2384	100	921	"S473"
0	0	0	15	4	5	"aura"	"O14965"	12980	20850	200	4000	3997	240	6	3978	3978	4050	1097	27	0	0	0	1263065	-0.048	100000.000	100000.000	0.000	0.000	0.000	0.000	0.000	16.610	22	19	22	19	316	2384	100	922	"S342"
0	0	0	15	5	5	"aura"	"O14965"	13480	20860	200	3905	3982	648	16	3980	3980	4040	447	11	7	1	0	1258199	-0.130	100000.000	100000.000	0.000	0.000	0.000	0.000	0.000	16.610	-75	2	-75	2	316	2384	100	923	"S342"
0	0	0	15	6	5	"aura"	"O14965"	13970	20870	140	5009	5098	738	14	4553	4553	4580	839	18	10	1	0	795293	0.617	100000.000	100000.000	0.000	0.000	0.000	0.000	0.000	16.610	456	545	456	545	156	1140	100	924	"S342"
0	0	0	15	7	5	"Cdk4"	"P11802"	14480	20870	200	4629	4818	625	12	4359	4359	4377	526	12	45	25	0	1522631	0.838	100000.000	100000.000	0.000	0.000	0.000	0.000	0.000	16.610	270	459	270	459	316	2384	100	925	"T172"
0	0	0	15	8	5	"Cdk4"	"P11802"	15000	20870	140	5746	5681	346	6	4518	4518	4541	344	7	94	92	0	886211	3.314	100000.000	100000.000	0.000	0.000	0.000	0.000	0.000	16.610	1228	1163	1228	1163	156	1140	100	926	"T172"
0	0	0	15	9	5	"Cdk4"	"P11802"	15510	20890	140	4933	4867	409	8	3985	3985	4000	252	6	91	83	0	759305	3.440	100000.000	100000.000	0.000	0.000	0.000	0.000	0.000	16.610	948	882	948	882	156	1140	100	927	"T172"
0	0	0	15	1	6	"CREB "	"P16220"	11500	21460	70	4279	4344	312	7	4016	4016	4028	253	6	53	25	0	139017	1.249	100000.000	100000.000	0.000	0.000	0.000	0.000	0.000	16.610	263	328	263	328	32	236	100	928	"S117"
0	0	0	15	2	6	"CREB "	"P16220"	11970	21440	130	4096	4116	215	5	4086	4086	4100	314	7	7	1	0	493874	0.051	100000.000	100000.000	0.000	0.000	0.000	0.000	0.000	16.610	10	30	10	30	120	940	100	929	"S117"
0	0	0	15	3	6	"CREB "	"P16220"	12460	21460	200	4025	4117	1289	31	4038	4038	4058	267	6	8	2	0	1301075	0.221	100000.000	100000.000	0.000	0.000	0.000	0.000	0.000	16.610	-13	79	-13	79	316	2384	100	930	"S117"
0	0	0	15	4	6	"EEA1"	"Q15075"	12960	21480	80	4528	4485	343	7	3936	3936	3956	443	11	57	19	0	233238	1.194	100000.000	100000.000	0.000	0.000	0.000	0.000	0.000	16.610	592	549	592	549	52	340	100	931	"T1392"
0	0	0	15	5	6	"EEA1"	"Q15075"	13470	21470	200	3991	4059	375	9	4109	4109	4204	640	15	5	0	0	1282690	-0.227	100000.000	100000.000	0.000	0.000	0.000	0.000	0.000	16.610	-118	-50	-118	-50	316	2384	100	932	"T1392"
0	0	0	15	6	6	"EEA1"	"Q15075"	13980	21480	200	4374	4365	286	6	4337	4337	4370	563	12	2	0	0	1379453	-0.009	100000.000	100000.000	0.000	0.000	0.000	0.000	0.000	16.610	37	28	37	28	316	2384	100	933	"T1392"
0	0	0	15	7	6	"IKK-alpha "	"O15111"	14480	21490	200	4300	4312	234	5	4291	4291	4485	2944	65	0	0	0	1362495	-0.059	100000.000	100000.000	0.000	0.000	0.000	0.000	0.000	16.610	9	21	9	21	316	2384	100	934	"S473"
0	0	0	15	8	6	"IKK-alpha "	"O15111"	14980	21500	200	4338	4387	347	7	4455	4455	4677	2535	54	0	0	0	1386200	-0.114	100000.000	100000.000	0.000	0.000	0.000	0.000	0.000	16.610	-117	-68	-117	-68	316	2384	100	935	"S473"
0	0	0	15	9	6	"IKK-alpha "	"O15111"	15480	21500	200	4002	4049	350	8	4175	4175	4217	796	18	1	0	0	1279621	-0.211	100000.000	100000.000	0.000	0.000	0.000	0.000	0.000	16.610	-173	-126	-173	-126	316	2384	100	936	"S473"
-75	0	0	15	1	7	"empty"	"empty"	11470	22110	200	3957	3967	247	6	3972	3972	3992	370	9	3	0	0	1253475	-0.068	100000.000	100000.000	0.000	0.000	0.000	0.000	0.000	16.610	-15	-5	-15	-5	316	2384	100	937	"empty"
-75	0	0	15	2	7	"empty"	"empty"	11970	22110	200	4002	4020	285	7	3992	3992	4012	290	7	6	0	0	1270275	0.028	100000.000	100000.000	0.000	0.000	0.000	0.000	0.000	16.610	10	28	10	28	316	2384	100	938	"empty"
-75	0	0	15	3	7	"empty"	"empty"	12470	22120	200	4067	4092	248	6	4019	4019	4034	245	6	19	4	0	1292985	0.237	100000.000	100000.000	0.000	0.000	0.000	0.000	0.000	16.610	48	73	48	73	316	2384	100	939	"empty"
-75	0	0	15	4	7	"empty"	"empty"	12970	22120	200	3835	3851	270	7	3873	3873	3925	815	20	0	0	0	1216902	-0.091	100000.000	100000.000	0.000	0.000	0.000	0.000	0.000	16.610	-38	-22	-38	-22	316	2384	100	940	"empty"
-75	0	0	15	5	7	"empty"	"empty"	13470	22130	200	4003	4015	288	7	4084	4084	4141	406	9	5	0	0	1268811	-0.310	100000.000	100000.000	0.000	0.000	0.000	0.000	0.000	16.610	-81	-69	-81	-69	316	2384	100	941	"empty"
-75	0	0	15	6	7	"empty"	"empty"	13970	22130	200	4588	4862	2913	59	4465	4465	4531	971	21	2	1	0	1536331	0.341	100000.000	100000.000	0.000	0.000	0.000	0.000	0.000	16.610	123	397	123	397	316	2384	100	942	"empty"
0	0	0	15	7	7	"GLQAWPG-pS-AIPQFLG_GLQAWPGEAIPQFLG_40vs60"	"GLQAWPG-pS-AIPQFLG_GLQAWPGEAIPQFLG_40vs60"	14480	22140	90	7815	7373	1121	15	4166	4166	4185	243	5	100	98	0	383413	13.119	100000.000	100000.000	0.000	0.000	0.000	0.000	0.000	16.610	3649	3207	3649	3207	52	420	100	943	"GLQAWPG-pS-AIPQFLG_GLQAWPGEAIPQFLG_40vs60"
0	0	0	15	8	7	"GLQAWPG-pS-AIPQFLG_GLQAWPGEAIPQFLG_40vs60"	"GLQAWPG-pS-AIPQFLG_GLQAWPGEAIPQFLG_40vs60"	14970	22150	80	7904	7791	471	6	4450	4450	4457	272	6	100	100	0	405107	12.257	100000.000	100000.000	0.000	0.000	0.000	0.000	0.000	16.610	3454	3341	3454	3341	52	340	100	944	"GLQAWPG-pS-AIPQFLG_GLQAWPGEAIPQFLG_40vs60"
0	0	0	15	9	7	"GLQAWPG-pS-AIPQFLG_GLQAWPGEAIPQFLG_40vs60"	"GLQAWPG-pS-AIPQFLG_GLQAWPGEAIPQFLG_40vs60"	15470	22150	120	5997	6316	1660	26	4346	4346	4371	271	6	76	61	0	757961	7.177	100000.000	100000.000	0.000	0.000	0.000	0.000	0.000	16.610	1651	1970	1651	1970	120	820	100	945	"GLQAWPG-pS-AIPQFLG_GLQAWPGEAIPQFLG_40vs60"
0	0	0	16	1	1	"Calmodulin"	"P62158"	16000	18310	200	3732	3742	283	7	3755	3755	3796	475	12	2	1	0	1182321	-0.114	100000.000	100000.000	0.000	0.000	0.000	0.000	0.000	16.610	-23	-13	-23	-13	316	2384	100	946	"T79"
0	0	0	16	2	1	"Calmodulin"	"P62158"	16500	18310	200	3925	3931	217	5	3837	3837	3895	794	20	0	0	0	1242044	0.045	100000.000	100000.000	0.000	0.000	0.000	0.000	0.000	16.610	88	94	88	94	316	2384	100	947	"T79"
0	0	0	16	3	1	"Calmodulin"	"P62158"	17000	18320	200	3838	3858	346	8	3730	3730	3758	340	9	14	1	0	1219138	0.294	100000.000	100000.000	0.000	0.000	0.000	0.000	0.000	16.610	108	128	108	128	316	2384	100	948	"T79"
0	0	0	16	4	1	"Caveolin-1"	"Q03135"	17500	18320	200	3627	3786	1107	29	3607	3607	3886	2128	54	1	1	0	1196516	-0.047	100000.000	100000.000	0.000	0.000	0.000	0.000	0.000	16.610	20	179	20	179	316	2384	100	949	"Y25"
0	0	0	16	5	1	"Caveolin-1"	"Q03135"	18010	18340	160	4090	4659	1844	39	3920	3920	4342	1783	41	12	5	0	969170	0.178	100000.000	100000.000	0.000	0.000	0.000	0.000	0.000	16.610	170	739	170	739	208	1512	100	950	"Y25"
0	0	0	16	6	1	"Caveolin-1"	"Q03135"	18490	18310	150	3774	4344	1546	35	3744	3744	4090	1860	45	13	3	0	677707	0.137	100000.000	100000.000	0.000	0.000	0.000	0.000	0.000	16.610	30	600	30	600	156	1272	100	951	"Y25"
0	0	0	16	7	1	"eNOS "	"P29474"	19020	18340	110	6265	8049	4805	59	3732	3732	4313	2458	56	51	26	0	643933	1.520	100000.000	100000.000	0.000	0.000	0.000	0.000	0.000	16.610	2533	4317	2533	4317	80	656	100	952	"S1176"
0	0	0	16	8	1	"eNOS "	"P29474"	19520	18360	130	6205	8595	5450	63	3772	3772	4217	1997	47	56	34	0	1031347	2.192	100000.000	100000.000	0.000	0.000	0.000	0.000	0.000	16.610	2433	4823	2433	4823	120	940	100	953	"S1176"
0	0	0	16	9	1	"eNOS "	"P29474"	20010	18340	190	4482	6742	5662	83	3731	3731	4488	3010	67	26	17	0	1725948	0.749	100000.000	100000.000	0.000	0.000	0.000	0.000	0.000	16.610	751	3011	751	3011	256	2088	100	954	"S1176"
0	0	0	16	1	2	"Fos "	"P01100"	15980	18940	200	3752	3789	279	7	3714	3714	3761	499	13	6	0	0	1197414	0.056	100000.000	100000.000	0.000	0.000	0.000	0.000	0.000	16.610	38	75	38	75	316	2384	100	955	"T232"
0	0	0	16	2	2	"Fos "	"P01100"	16480	18950	200	3889	3955	427	10	3856	3856	3898	578	14	5	1	0	1249753	0.099	100000.000	100000.000	0.000	0.000	0.000	0.000	0.000	16.610	33	99	33	99	316	2384	100	956	"T232"
0	0	0	16	3	2	"Fos "	"P01100"	16980	18950	200	3670	3723	450	12	3648	3648	3692	446	12	8	1	0	1176521	0.070	100000.000	100000.000	0.000	0.000	0.000	0.000	0.000	16.610	22	75	22	75	316	2384	100	957	"T232"
0	0	0	16	4	2	"Grb10 "	"Q13322"	17480	18960	200	3670	3709	377	10	3659	3659	3734	886	23	1	0	0	1172130	-0.028	100000.000	100000.000	0.000	0.000	0.000	0.000	0.000	16.610	11	50	11	50	316	2384	100	958	"S150"
0	0	0	16	5	2	"Grb10 "	"Q13322"	17970	18960	170	3864	4202	1469	34	3854	3854	4110	1233	30	8	3	0	874103	0.075	100000.000	100000.000	0.000	0.000	0.000	0.000	0.000	16.610	10	348	10	348	208	1660	100	959	"S150"
0	0	0	16	6	2	"Grb10 "	"Q13322"	18480	18970	120	3978	4176	803	19	3747	3747	4110	1721	41	5	1	0	501141	0.038	100000.000	100000.000	0.000	0.000	0.000	0.000	0.000	16.610	231	429	231	429	120	820	100	960	"S150"
0	0	0	16	7	2	"IRS-1"	"P35568"	19010	18970	80	4122	4794	2020	42	3755	3755	4058	1263	31	21	7	0	249298	0.583	100000.000	100000.000	0.000	0.000	0.000	0.000	0.000	16.610	367	1039	367	1039	52	340	100	961	"S616"
0	0	0	16	8	2	"IRS-1"	"P35568"	19490	18980	200	4346	5261	2831	53	4046	4046	5057	3616	71	9	4	0	1662433	0.056	100000.000	100000.000	0.000	0.000	0.000	0.000	0.000	16.610	300	1215	300	1215	316	2384	100	962	"S616"
0	0	0	16	9	2	"IRS-1"	"P35568"	19980	18990	140	4066	4993	3568	71	3790	3790	4622	3341	72	8	4	0	778855	0.111	100000.000	100000.000	0.000	0.000	0.000	0.000	0.000	16.610	276	1203	276	1203	156	1140	100	963	"S616"
0	0	0	16	1	3	"inos"	"P35228"	16000	19600	200	3816	3900	1006	25	3805	3805	3837	406	10	5	1	0	1232336	0.155	100000.000	100000.000	0.000	0.000	0.000	0.000	0.000	16.610	11	95	11	95	316	2384	100	964	"S745"
0	0	0	16	2	3	"inos"	"P35228"	16500	19610	200	3943	4029	709	17	3877	3877	3958	1135	28	2	0	0	1273244	0.063	100000.000	100000.000	0.000	0.000	0.000	0.000	0.000	16.610	66	152	66	152	316	2384	100	965	"S745"
0	0	0	16	3	3	"inos"	"P35228"	17000	19610	200	3608	3637	252	6	3612	3612	3639	507	13	1	0	0	1149260	-0.004	100000.000	100000.000	0.000	0.000	0.000	0.000	0.000	16.610	-4	25	-4	25	316	2384	100	966	"S745"
0	0	0	16	4	3	"IRF-3 "	"Q14653"	17510	19650	80	3975	3979	229	5	3838	3838	3860	269	6	19	5	0	206893	0.442	100000.000	100000.000	0.000	0.000	0.000	0.000	0.000	16.610	137	141	137	141	52	340	100	967	"S396"
0	0	0	16	5	3	"IRF-3 "	"Q14653"	18010	19630	200	3840	4077	967	23	3762	3762	3870	822	21	8	5	0	1288476	0.252	100000.000	100000.000	0.000	0.000	0.000	0.000	0.000	16.610	78	315	78	315	316	2384	100	968	"S396"
0	0	0	16	6	3	"IRF-3 "	"Q14653"	18510	19620	190	4259	5610	3629	64	4031	4031	4513	2111	46	18	10	0	1436038	0.520	100000.000	100000.000	0.000	0.000	0.000	0.000	0.000	16.610	228	1579	228	1579	256	2088	100	969	"S396"
0	0	0	16	7	3	"Lyn"	"P07948"	18990	19630	200	4601	5798	3347	57	4378	4378	5516	4917	89	10	4	0	1832021	0.057	100000.000	100000.000	0.000	0.000	0.000	0.000	0.000	16.610	223	1420	223	1420	316	2384	100	970	"Y396"
0	0	0	16	8	3	"Lyn"	"P07948"	19490	19630	200	4043	4672	2159	46	3979	3979	4611	2449	53	8	4	0	1476244	0.025	100000.000	100000.000	0.000	0.000	0.000	0.000	0.000	16.610	64	693	64	693	316	2384	100	971	"Y396"
0	0	0	16	9	3	"Lyn"	"P07948"	19980	19620	100	3891	5150	3327	64	3854	3854	4559	4705	103	10	3	0	411960	0.126	100000.000	100000.000	0.000	0.000	0.000	0.000	0.000	16.610	37	1296	37	1296	80	560	100	972	"Y396"
0	0	0	16	1	4	"MAPK14"	"Q16539"	16010	20240	70	4817	4796	226	4	3791	3791	3794	171	4	100	100	0	153460	5.860	100000.000	100000.000	0.000	0.000	0.000	0.000	0.000	16.610	1026	1005	1026	1005	32	236	100	973	"Y322"
0	0	0	16	2	4	"MAPK14"	"Q16539"	16500	20250	80	4783	4705	595	12	3820	3820	3857	418	10	76	57	0	244639	2.029	100000.000	100000.000	0.000	0.000	0.000	0.000	0.000	16.610	963	885	963	885	52	340	100	974	"Y322"
0	0	0	16	3	4	"MAPK14"	"Q16539"	17010	20240	110	3819	3985	543	13	3659	3659	3757	1438	38	3	0	0	318821	0.159	100000.000	100000.000	0.000	0.000	0.000	0.000	0.000	16.610	160	326	160	326	80	656	100	975	"Y322"
0	0	0	16	4	4	"Mek1"	"Q02750"	17490	20250	200	3799	3855	436	11	3821	3821	3850	287	7	12	3	0	1218239	0.017	100000.000	100000.000	0.000	0.000	0.000	0.000	0.000	16.610	-22	34	-22	34	316	2384	100	976	"S217"
0	0	0	16	5	4	"Mek1"	"Q02750"	17990	20260	200	3826	3857	290	7	3975	3975	4214	701	16	0	0	0	1218926	-0.509	100000.000	100000.000	0.000	0.000	0.000	0.000	0.000	16.610	-149	-118	-149	-118	316	2384	100	977	"S217"
0	0	0	16	6	4	"Mek1"	"Q02750"	18490	20260	200	4313	4798	2368	49	4434	4434	4741	1848	38	6	4	0	1516170	0.031	100000.000	100000.000	0.000	0.000	0.000	0.000	0.000	16.610	-121	364	-121	364	316	2384	100	978	"S217"
0	0	0	16	7	4	"P300"	"Q09472"	18990	20260	200	3912	4304	1797	41	3949	3949	4345	1904	43	6	3	0	1359942	-0.022	100000.000	100000.000	0.000	0.000	0.000	0.000	0.000	16.610	-37	355	-37	355	316	2384	100	979	"S89"
0	0	0	16	8	4	"P300"	"Q09472"	19470	20280	150	3775	4261	2303	54	3689	3689	4181	2316	55	7	2	0	664710	0.035	100000.000	100000.000	0.000	0.000	0.000	0.000	0.000	16.610	86	572	86	572	156	1272	100	980	"S89"
0	0	0	16	9	4	"P300"	"Q09472"	20010	20280	190	3782	4508	3160	70	3711	3711	4183	1991	47	8	4	0	1154067	0.163	100000.000	100000.000	0.000	0.000	0.000	0.000	0.000	16.610	71	797	71	797	256	2088	100	981	"S89"
0	0	0	16	1	5	"PPP2CA "	"P67775"	16000	20890	110	5055	5075	286	5	4027	4027	4059	264	6	97	96	0	406027	3.848	100000.000	100000.000	0.000	0.000	0.000	0.000	0.000	16.610	1028	1048	1028	1048	80	656	100	982	"T307"
0	0	0	16	2	5	"PPP2CA "	"P67775"	16500	20890	110	4649	4638	303	6	3732	3732	3785	760	20	80	1	0	371076	1.122	100000.000	100000.000	0.000	0.000	0.000	0.000	0.000	16.610	917	906	917	906	80	656	100	983	"T307"
0	0	0	16	3	5	"PPP2CA "	"P67775"	16990	20890	100	4710	4662	295	6	3866	3866	3880	285	7	92	82	0	372982	2.744	100000.000	100000.000	0.000	0.000	0.000	0.000	0.000	16.610	844	796	844	796	80	560	100	984	"T307"
0	0	0	16	4	5	"rab4"	"P20338"	17490	20900	200	3899	3922	197	5	3963	3963	3998	290	7	3	1	0	1239471	-0.262	100000.000	100000.000	0.000	0.000	0.000	0.000	0.000	16.610	-64	-41	-64	-41	316	2384	100	985	"Y189"
0	0	0	16	5	5	"rab4"	"P20338"	17990	20900	200	4680	4724	355	7	4429	4429	4636	2441	52	0	0	0	1492834	0.036	100000.000	100000.000	0.000	0.000	0.000	0.000	0.000	16.610	251	295	251	295	316	2384	100	986	"Y189"
0	0	0	16	6	5	"rab4"	"P20338"	18490	20900	200	3841	3865	304	7	3853	3853	3883	301	7	8	3	0	1221413	-0.060	100000.000	100000.000	0.000	0.000	0.000	0.000	0.000	16.610	-12	12	-12	12	316	2384	100	987	"Y189"
0	0	0	16	7	5	"STAT2 "	"P52630"	18990	20910	160	10415	10858	3030	27	3718	3718	3834	766	19	98	98	0	2258562	9.170	100000.000	100000.000	0.000	0.000	0.000	0.000	0.000	16.610	6697	7140	6697	7140	208	1512	100	988	"Y690"
0	0	0	16	8	5	"STAT2 "	"P52630"	19500	20920	160	11161	13323	6321	47	3673	3673	3926	1534	39	98	94	0	2771110	6.126	100000.000	100000.000	0.000	0.000	0.000	0.000	0.000	16.610	7488	9650	7488	9650	208	1512	100	989	"Y690"
0	0	0	16	9	5	"STAT2 "	"P52630"	20000	20930	220	10467	12260	8745	71	4565	4565	5773	4475	77	63	28	0	4805744	1.450	100000.000	100000.000	0.000	0.000	0.000	0.000	0.000	16.610	5902	7695	5902	7695	392	2896	100	990	"Y690"
0	0	0	16	1	6	"STAT5B "	"P51692"	15990	21540	200	4107	4141	301	7	4074	4074	4155	664	15	1	0	0	1308617	-0.021	100000.000	100000.000	0.000	0.000	0.000	0.000	0.000	16.610	33	67	33	67	316	2384	100	991	"Y740"
0	0	0	16	2	6	"STAT5B "	"P51692"	16490	21540	200	3767	3789	461	12	3687	3687	3733	475	12	3	0	0	1197207	0.118	100000.000	100000.000	0.000	0.000	0.000	0.000	0.000	16.610	80	102	80	102	316	2384	100	992	"Y740"
0	0	0	16	3	6	"STAT5B "	"P51692"	16990	21560	130	4290	4333	369	8	3958	3958	3982	299	7	55	12	0	519962	1.174	100000.000	100000.000	0.000	0.000	0.000	0.000	0.000	16.610	332	375	332	375	120	940	100	993	"Y740"
0	0	0	16	4	6	"Syk "	"P43405"	17490	21550	200	4522	4542	264	5	4288	4288	4409	1778	40	0	0	0	1435200	0.075	100000.000	100000.000	0.000	0.000	0.000	0.000	0.000	16.610	234	254	234	254	316	2384	100	994	"Y525/6"
0	0	0	16	5	6	"Syk "	"P43405"	17990	21550	200	4072	4084	274	6	3960	3960	4029	458	11	10	0	0	1290609	0.120	100000.000	100000.000	0.000	0.000	0.000	0.000	0.000	16.610	112	124	112	124	316	2384	100	995	"Y525/6"
0	0	0	16	6	6	"Syk "	"P43405"	18490	21550	200	3755	3765	204	5	3660	3660	3667	355	9	12	0	0	1189848	0.276	100000.000	100000.000	0.000	0.000	0.000	0.000	0.000	16.610	95	105	95	105	316	2384	100	996	"Y525/6"
0	0	0	16	7	6	"14-3-3 beta"	"P31946"	18990	21550	140	4566	4659	562	12	3649	3649	3672	297	8	98	88	0	726848	3.323	100000.000	100000.000	0.000	0.000	0.000	0.000	0.000	16.610	917	1010	917	1010	156	1140	100	997	"S59"
0	0	0	16	8	6	"14-3-3 beta"	"P31946"	19510	21570	150	4851	5661	2583	45	3835	3835	4256	1896	44	21	10	0	883119	0.741	100000.000	100000.000	0.000	0.000	0.000	0.000	0.000	16.610	1016	1826	1016	1826	156	1272	100	998	"S59"
0	0	0	16	9	6	"14-3-3 beta"	"P31946"	19980	21560	190	5982	7981	5369	67	4128	4128	4804	3025	62	28	16	0	2043138	1.050	100000.000	100000.000	0.000	0.000	0.000	0.000	0.000	16.610	1854	3853	1854	3853	256	2088	100	999	"S59"
-75	0	0	16	1	7	"empty"	"empty"	15990	22200	200	3991	3987	238	5	3923	3923	3952	561	14	2	0	0	1259748	0.062	100000.000	100000.000	0.000	0.000	0.000	0.000	0.000	16.610	68	64	68	64	316	2384	100	1000	"empty"
-75	0	0	16	2	7	"empty"	"empty"	16490	22200	200	3659	3688	212	5	3639	3639	3681	610	16	1	0	0	1165365	0.011	100000.000	100000.000	0.000	0.000	0.000	0.000	0.000	16.610	20	49	20	49	316	2384	100	1001	"empty"
-75	0	0	16	3	7	"empty"	"empty"	16990	22200	200	4069	4094	245	5	4143	4143	4189	806	19	0	0	0	1293557	-0.118	100000.000	100000.000	0.000	0.000	0.000	0.000	0.000	16.610	-74	-49	-74	-49	316	2384	100	1002	"empty"
-75	0	0	16	4	7	"empty"	"empty"	17490	22200	200	4455	4459	275	6	4414	4414	4412	370	8	6	0	0	1409031	0.127	100000.000	100000.000	0.000	0.000	0.000	0.000	0.000	16.610	41	45	41	45	316	2384	100	1003	"empty"
-75	0	0	16	5	7	"empty"	"empty"	17990	22200	200	3772	3772	209	5	3806	3806	3844	270	7	3	0	0	1192070	-0.267	100000.000	100000.000	0.000	0.000	0.000	0.000	0.000	16.610	-34	-34	-34	-34	316	2384	100	1004	"empty"
-75	0	0	16	6	7	"empty"	"empty"	18490	22200	200	3695	3684	176	4	3698	3698	3706	311	8	1	0	0	1164076	-0.071	100000.000	100000.000	0.000	0.000	0.000	0.000	0.000	16.610	-3	-14	-3	-14	316	2384	100	1005	"empty"
0	0	0	16	7	7	"Control-Spot"	"p-Tyr"	18990	22180	120	3683	5932	4900	82	3635	3635	3637	189	5	30	25	0	711862	12.143	100000.000	100000.000	0.000	0.000	0.000	0.000	0.000	16.610	48	2297	48	2297	120	820	100	1006	"Control-Spot"
0	0	0	16	8	7	"Control-Spot"	"p-Tyr"	19490	22200	80	9952	10816	7390	68	3521	3521	3640	631	17	73	57	0	562446	11.372	100000.000	100000.000	0.000	0.000	0.000	0.000	0.000	16.610	6431	7295	6431	7295	52	340	100	1007	"Control-Spot"
0	0	0	16	9	7	"Control-Spot"	"p-Tyr"	19920	22170	110	3783	7951	6296	79	3600	3600	3897	1395	35	37	36	0	636082	2.906	100000.000	100000.000	0.000	0.000	0.000	0.000	0.000	16.610	183	4351	183	4351	80	656	100	1008	"Control-Spot"
0	0	0	17	1	1	"ACTA1"	"P68133"	2400	24500	120	3810	3859	315	8	3722	3722	3753	394	10	17	1	0	463051	0.269	100000.000	100000.000	0.000	0.000	0.000	0.000	0.000	16.610	88	137	88	137	120	820	100	1009	"Y55"
0	0	0	17	2	1	"ACTA1"	"P68133"	2900	24500	200	3735	3741	227	6	3740	3740	3843	1968	51	0	0	0	1182169	-0.052	100000.000	100000.000	0.000	0.000	0.000	0.000	0.000	16.610	-5	1	-5	1	316	2384	100	1010	"Y55"
0	0	0	17	3	1	"ACTA1"	"P68133"	3410	24500	80	3978	3996	249	6	3855	3855	3875	287	7	26	3	0	207811	0.422	100000.000	100000.000	0.000	0.000	0.000	0.000	0.000	16.610	123	141	123	141	52	340	100	1011	"Y55"
0	0	0	17	4	1	"A-Raf"	"P10398"	3910	24510	90	4513	4524	246	5	4009	4009	4042	281	6	82	42	0	235225	1.715	100000.000	100000.000	0.000	0.000	0.000	0.000	0.000	16.610	504	515	504	515	52	420	100	1012	"S214"
0	0	0	17	5	1	"A-Raf"	"P10398"	4410	24500	100	4435	4491	599	13	4049	4049	4086	381	9	50	16	0	359261	1.063	100000.000	100000.000	0.000	0.000	0.000	0.000	0.000	16.610	386	442	386	442	80	560	100	1013	"S214"
0	0	0	17	6	1	"A-Raf"	"P10398"	4910	24510	200	3917	3941	245	6	3937	3937	4056	1178	29	0	0	0	1245203	-0.098	100000.000	100000.000	0.000	0.000	0.000	0.000	0.000	16.610	-20	4	-20	4	316	2384	100	1014	"S214"
0	0	0	17	7	1	"Cdk2"	"P24941"	5410	24520	90	5219	5213	216	4	4755	4755	4760	325	6	69	15	0	271074	1.394	100000.000	100000.000	0.000	0.000	0.000	0.000	0.000	16.610	464	458	464	458	52	420	100	1015	"Y179"
0	0	0	17	8	1	"Cdk2"	"P24941"	5900	24530	200	4803	4829	363	7	4702	4702	4716	281	5	26	4	0	1525995	0.402	100000.000	100000.000	0.000	0.000	0.000	0.000	0.000	16.610	101	127	101	127	316	2384	100	1016	"Y179"
0	0	0	17	9	1	"Cdk2"	"P24941"	6390	24550	120	5156	5208	494	9	4634	4634	4671	399	8	73	13	0	624986	1.346	100000.000	100000.000	0.000	0.000	0.000	0.000	0.000	16.610	522	574	522	574	120	820	100	1017	"Y179"
0	0	0	17	1	2	"Cofilin 1"	"P23528"	2410	25150	80	4099	4124	303	7	3687	3687	3710	218	5	71	48	0	214451	1.899	100000.000	100000.000	0.000	0.000	0.000	0.000	0.000	16.610	412	437	412	437	52	340	100	1018	"S2"
0	0	0	17	2	2	"Cofilin 1"	"P23528"	2920	25130	70	4063	4240	1000	23	3599	3599	3594	173	4	93	75	0	135679	3.734	100000.000	100000.000	0.000	0.000	0.000	0.000	0.000	16.610	464	641	464	641	32	236	100	1019	"S2"
0	0	0	17	3	2	"Cofilin 1"	"P23528"	3400	25140	70	4229	4224	284	6	3789	3789	3784	197	5	84	59	0	135176	2.234	100000.000	100000.000	0.000	0.000	0.000	0.000	0.000	16.610	440	435	440	435	32	236	100	1020	"S2"
0	0	0	17	4	2	"CTNNB1"	"P35222"	3900	25150	200	3815	3823	292	7	3922	3922	3932	303	7	4	1	0	1208051	-0.360	100000.000	100000.000	0.000	0.000	0.000	0.000	0.000	16.610	-107	-99	-107	-99	316	2384	100	1021	"S675"
0	0	0	17	5	2	"CTNNB1"	"P35222"	4400	25160	200	3687	3688	295	7	3800	3800	3822	361	9	3	0	0	1165371	-0.371	100000.000	100000.000	0.000	0.000	0.000	0.000	0.000	16.610	-113	-112	-113	-112	316	2384	100	1022	"S675"
0	0	0	17	6	2	"CTNNB1"	"P35222"	4890	25160	200	4120	4162	333	8	4509	4509	4443	835	18	0	0	0	1315208	-0.337	100000.000	100000.000	0.000	0.000	0.000	0.000	0.000	16.610	-389	-347	-389	-347	316	2384	100	1023	"S675"
0	0	0	17	7	2	"EGFR"	"P00533"	5390	25170	200	4652	4646	221	4	4630	4630	4637	243	5	11	1	0	1468264	0.037	100000.000	100000.000	0.000	0.000	0.000	0.000	0.000	16.610	22	16	22	16	316	2384	100	1024	"T693"
0	0	0	17	8	2	"EGFR"	"P00533"	5890	25170	200	4570	4576	186	4	4578	4578	4646	1088	23	0	0	0	1446118	-0.064	100000.000	100000.000	0.000	0.000	0.000	0.000	0.000	16.610	-8	-2	-8	-2	316	2384	100	1025	"T693"
0	0	0	17	9	2	"EGFR"	"P00533"	6390	25180	200	4464	4482	231	5	4565	4565	4629	355	7	3	0	0	1416330	-0.414	100000.000	100000.000	0.000	0.000	0.000	0.000	0.000	16.610	-101	-83	-101	-83	316	2384	100	1026	"T693"
0	0	0	17	1	3	"JAK1"	"P23458"	2400	25780	70	5789	5661	648	11	3667	3667	3697	334	9	93	90	0	181147	5.880	100000.000	100000.000	0.000	0.000	0.000	0.000	0.000	16.610	2122	1994	2122	1994	32	236	100	1027	"Y1035"
0	0	0	17	2	3	"JAK1"	"P23458"	2900	25790	70	5860	5684	544	9	3663	3663	3671	173	4	96	96	0	181899	11.636	100000.000	100000.000	0.000	0.000	0.000	0.000	0.000	16.610	2197	2021	2197	2021	32	236	100	1028	"Y1035"
0	0	0	17	3	3	"JAK1"	"P23458"	3390	25800	80	5498	5274	1175	22	3764	3764	3770	186	4	86	78	0	274264	8.086	100000.000	100000.000	0.000	0.000	0.000	0.000	0.000	16.610	1734	1510	1734	1510	52	340	100	1029	"Y1035"
0	0	0	17	4	3	"JNK2"	"P45984"	3900	25800	120	5962	5762	789	13	3839	3839	3846	316	8	94	89	0	691413	6.063	100000.000	100000.000	0.000	0.000	0.000	0.000	0.000	16.610	2123	1923	2123	1923	120	820	100	1030	"T183"
0	0	0	17	5	3	"JNK2"	"P45984"	4400	25800	110	5779	5762	432	7	3713	3713	3836	486	12	100	100	0	460930	3.963	100000.000	100000.000	0.000	0.000	0.000	0.000	0.000	16.610	2066	2049	2066	2049	80	656	100	1031	"T183"
0	0	0	17	6	3	"JNK2"	"P45984"	4900	25810	120	6385	6182	814	13	4435	4435	4443	283	6	90	88	0	741837	6.145	100000.000	100000.000	0.000	0.000	0.000	0.000	0.000	16.610	1950	1747	1950	1747	120	820	100	1032	"T183"
0	0	0	17	7	3	"Kit "	"P10721"	5390	25810	200	4393	4450	412	9	4394	4394	4402	273	6	17	8	0	1406307	0.176	100000.000	100000.000	0.000	0.000	0.000	0.000	0.000	16.610	-1	56	-1	56	316	2384	100	1033	"Y721"
0	0	0	17	8	3	"Kit "	"P10721"	5890	25820	80	4999	4957	408	8	4438	4438	4436	199	4	84	67	0	257766	2.618	100000.000	100000.000	0.000	0.000	0.000	0.000	0.000	16.610	561	519	561	519	52	340	100	1034	"Y721"
0	0	0	17	9	3	"Kit "	"P10721"	6380	25820	200	4475	4540	320	7	4488	4488	4516	251	5	17	10	0	1434595	0.096	100000.000	100000.000	0.000	0.000	0.000	0.000	0.000	16.610	-13	52	-13	52	316	2384	100	1035	"Y721"
0	0	0	17	1	4	"MK3"	"P22001"	2410	26430	80	7341	7152	852	11	3598	3598	3653	571	15	100	96	0	371898	6.128	100000.000	100000.000	0.000	0.000	0.000	0.000	0.000	16.610	3743	3554	3743	3554	52	340	100	1036	"Y187"
0	0	0	17	2	4	"MK3"	"P22001"	2900	26440	80	7476	7496	448	5	3594	3594	3593	152	4	100	100	0	389774	25.678	100000.000	100000.000	0.000	0.000	0.000	0.000	0.000	16.610	3882	3902	3882	3902	52	340	100	1037	"Y187"
0	0	0	17	3	4	"MK3"	"P22001"	3400	26440	80	7380	7216	795	11	3688	3688	3690	185	5	100	98	0	375206	19.059	100000.000	100000.000	0.000	0.000	0.000	0.000	0.000	16.610	3692	3528	3692	3528	52	340	100	1038	"Y187"
0	0	0	17	4	4	"NFAT1 "	"Q13469"	3890	26440	200	3733	3758	364	9	3638	3638	3670	466	12	5	1	0	1187463	0.189	100000.000	100000.000	0.000	0.000	0.000	0.000	0.000	16.610	95	120	95	120	316	2384	100	1039	"S326"
0	0	0	17	5	4	"NFAT1 "	"Q13469"	4390	26440	200	4126	4147	325	7	4049	4049	4035	588	14	4	0	0	1310575	0.190	100000.000	100000.000	0.000	0.000	0.000	0.000	0.000	16.610	77	98	77	98	316	2384	100	1040	"S326"
0	0	0	17	6	4	"NFAT1 "	"Q13469"	4880	26450	200	4327	4303	239	5	4325	4325	4319	254	5	8	1	0	1359801	-0.063	100000.000	100000.000	0.000	0.000	0.000	0.000	0.000	16.610	2	-22	2	-22	316	2384	100	1041	"S326"
0	0	0	17	7	4	"NFkB-p65 "	"Q04206"	5380	26450	70	4857	4831	286	5	4256	4256	4258	196	4	90	75	0	154584	2.923	100000.000	100000.000	0.000	0.000	0.000	0.000	0.000	16.610	601	575	601	575	32	236	100	1042	"S276"
0	0	0	17	8	4	"NFkB-p65 "	"Q04206"	5880	26460	80	4870	4860	282	5	4389	4389	4392	172	3	82	75	0	252727	2.721	100000.000	100000.000	0.000	0.000	0.000	0.000	0.000	16.610	481	471	481	471	52	340	100	1043	"S276"
0	0	0	17	9	4	"NFkB-p65 "	"Q04206"	6370	26460	200	4403	4456	282	6	4327	4327	4343	281	6	19	7	0	1408018	0.402	100000.000	100000.000	0.000	0.000	0.000	0.000	0.000	16.610	76	129	76	129	316	2384	100	1044	"S276"
0	0	0	17	1	5	"PDGFRb"	"P09619"	2390	27070	90	10550	10539	648	6	3593	3593	3595	196	5	100	100	0	548024	35.429	100000.000	100000.000	0.000	0.000	0.000	0.000	0.000	16.610	6957	6946	6957	6946	52	420	100	1045	"Y686"
0	0	0	17	2	5	"PDGFRb"	"P09619"	2880	27080	90	10808	10990	808	7	3629	3629	3639	383	10	100	100	0	571459	19.193	100000.000	100000.000	0.000	0.000	0.000	0.000	0.000	16.610	7179	7361	7179	7361	52	420	100	1046	"Y686"
0	0	0	17	3	5	"PDGFRb"	"P09619"	3380	27080	100	10524	9171	2723	29	3631	3631	3644	194	5	91	86	0	733668	28.490	100000.000	100000.000	0.000	0.000	0.000	0.000	0.000	16.610	6893	5540	6893	5540	80	560	100	1047	"Y686"
0	0	0	17	4	5	"PELI2"	"Q96FA3"	3880	27100	130	5149	5061	634	12	3430	3430	3554	1386	38	75	0	0	607339	1.087	100000.000	100000.000	0.000	0.000	0.000	0.000	0.000	16.610	1719	1631	1719	1631	120	940	100	1048	"T290"
0	0	0	17	5	5	"PELI2"	"Q96FA3"	4390	27090	130	5534	5437	737	13	4076	4076	4103	408	9	91	85	0	652495	3.270	100000.000	100000.000	0.000	0.000	0.000	0.000	0.000	16.610	1458	1361	1458	1361	120	940	100	1049	"T290"
0	0	0	17	6	5	"PELI2"	"Q96FA3"	4880	27110	120	5884	5782	466	8	4260	4260	4252	233	5	96	95	0	693873	6.567	100000.000	100000.000	0.000	0.000	0.000	0.000	0.000	16.610	1624	1522	1624	1522	120	820	100	1050	"T290"
0	0	0	17	7	5	"sek1"	"P45985"	5370	27100	200	4245	4252	248	5	4248	4248	4250	204	4	15	4	0	1343501	0.010	100000.000	100000.000	0.000	0.000	0.000	0.000	0.000	16.610	-3	4	-3	4	316	2384	100	1051	"S2315"
0	0	0	17	8	5	"sek1"	"P45985"	5870	27110	200	4268	4275	220	5	4255	4255	4276	703	16	0	0	0	1350760	-0.001	100000.000	100000.000	0.000	0.000	0.000	0.000	0.000	16.610	13	20	13	20	316	2384	100	1052	"S2315"
0	0	0	17	9	5	"sek1"	"P45985"	6370	27110	200	4273	4290	249	5	4214	4214	4233	327	7	8	0	0	1355659	0.174	100000.000	100000.000	0.000	0.000	0.000	0.000	0.000	16.610	59	76	59	76	316	2384	100	1053	"S2315"
0	0	0	17	1	6	"SMAD3"	"Q15796"	2380	27700	140	3930	4178	2500	59	3513	3513	3573	714	19	12	1	0	651814	0.847	100000.000	100000.000	0.000	0.000	0.000	0.000	0.000	16.610	417	665	417	665	156	1140	100	1054	"S416"
0	0	0	17	2	6	"SMAD3"	"Q15796"	2880	27720	140	3918	3943	289	7	3529	3529	3546	244	6	76	32	0	615123	1.627	100000.000	100000.000	0.000	0.000	0.000	0.000	0.000	16.610	389	414	389	414	156	1140	100	1055	"S416"
0	0	0	17	3	6	"SMAD3"	"Q15796"	3380	27730	150	4038	4052	261	6	3548	3548	3564	248	6	85	49	0	632101	1.968	100000.000	100000.000	0.000	0.000	0.000	0.000	0.000	16.610	490	504	490	504	156	1272	100	1056	"S416"
0	0	0	17	4	6	"TAK1 "	"O43318"	3880	27730	160	5601	5576	424	7	3451	3451	3511	389	11	99	98	0	1159849	5.308	100000.000	100000.000	0.000	0.000	0.000	0.000	0.000	16.610	2150	2125	2150	2125	208	1512	100	1057	"T178"
0	0	0	17	5	6	"TAK1 "	"O43318"	4380	27740	160	5731	5687	390	6	4042	4042	4108	1472	35	70	0	0	1182904	1.073	100000.000	100000.000	0.000	0.000	0.000	0.000	0.000	16.610	1689	1645	1689	1645	208	1512	100	1058	"T178"
0	0	0	17	6	6	"TAK1 "	"O43318"	4870	27750	160	6045	6038	474	7	4253	4253	4249	234	5	98	98	0	1255857	7.645	100000.000	100000.000	0.000	0.000	0.000	0.000	0.000	16.610	1792	1785	1792	1785	208	1512	100	1059	"T178"
0	0	0	17	7	6	"TNIK"	"Q9UKE5"	5370	27750	100	5435	5380	362	6	4225	4225	4218	263	6	97	96	0	430414	4.418	100000.000	100000.000	0.000	0.000	0.000	0.000	0.000	16.610	1210	1155	1210	1155	80	560	100	1060	"T181"
0	0	0	17	8	6	"TNIK"	"Q9UKE5"	5870	27750	100	5496	5440	348	6	4187	4187	4195	212	5	97	96	0	435203	5.873	100000.000	100000.000	0.000	0.000	0.000	0.000	0.000	16.610	1309	1253	1309	1253	80	560	100	1061	"T181"
0	0	0	17	9	6	"TNIK"	"Q9UKE5"	6380	27760	100	5453	5393	371	6	4152	4152	4158	170	4	95	95	0	431454	7.265	100000.000	100000.000	0.000	0.000	0.000	0.000	0.000	16.610	1301	1241	1301	1241	80	560	100	1062	"T181"
-75	0	0	17	1	7	"empty"	"empty"	2370	28380	200	3527	3564	411	11	3510	3510	3521	227	6	16	3	0	1126267	0.189	100000.000	100000.000	0.000	0.000	0.000	0.000	0.000	16.610	17	54	17	54	316	2384	100	1063	"empty"
-75	0	0	17	2	7	"empty"	"empty"	2870	28380	200	3512	3517	165	4	3511	3511	3554	869	24	0	0	0	1111349	-0.043	100000.000	100000.000	0.000	0.000	0.000	0.000	0.000	16.610	1	6	1	6	316	2384	100	1064	"empty"
-75	0	0	17	3	7	"empty"	"empty"	3370	28380	200	3351	3356	221	6	3374	3374	3390	218	6	10	2	0	1060591	-0.156	100000.000	100000.000	0.000	0.000	0.000	0.000	0.000	16.610	-23	-18	-23	-18	316	2384	100	1065	"empty"
-75	0	0	17	4	7	"empty"	"empty"	3870	28380	200	3546	3673	1615	43	3529	3529	3559	426	11	3	1	0	1160528	0.268	100000.000	100000.000	0.000	0.000	0.000	0.000	0.000	16.610	17	144	17	144	316	2384	100	1066	"empty"
-75	0	0	17	5	7	"empty"	"empty"	4370	28380	200	4213	4216	289	6	4123	4123	4130	750	18	0	0	0	1332166	0.115	100000.000	100000.000	0.000	0.000	0.000	0.000	0.000	16.610	90	93	90	93	316	2384	100	1067	"empty"
-75	0	0	17	6	7	"empty"	"empty"	4870	28380	200	4204	4205	220	5	4292	4292	4287	251	5	4	0	0	1328819	-0.327	100000.000	100000.000	0.000	0.000	0.000	0.000	0.000	16.610	-88	-87	-88	-87	316	2384	100	1068	"empty"
-75	0	0	17	7	7	"empty"	"empty"	5370	28380	200	4172	4337	1844	42	4226	4226	4246	622	14	1	1	0	1370424	0.146	100000.000	100000.000	0.000	0.000	0.000	0.000	0.000	16.610	-54	111	-54	111	316	2384	100	1069	"empty"
-75	0	0	17	8	7	"empty"	"empty"	5870	28380	200	4194	4307	1305	30	4194	4194	4204	197	4	11	2	0	1360905	0.523	0.000	100000.000	0.000	0.000	0.000	0.000	0.000	Error	0	113	0	113	316	2384	100	1070	"empty"
-75	0	0	17	9	7	"empty"	"empty"	6370	28380	200	4119	4116	162	3	4112	4112	4116	193	4	11	2	0	1300776	0.000	100000.000	100000.000	0.000	0.000	0.000	0.000	0.000	16.610	7	4	7	4	316	2384	100	1071	"empty"
0	0	0	18	1	1	"PKACa "	"P17612"	6870	24570	100	7282	6962	962	13	4668	4668	4698	658	14	91	82	0	556928	3.441	100000.000	100000.000	0.000	0.000	0.000	0.000	0.000	16.610	2614	2294	2614	2294	80	560	100	1072	"T197"
0	0	0	18	2	1	"PKACa "	"P17612"	7370	24570	100	7623	7462	774	10	4633	4633	4601	325	7	97	97	0	596990	8.803	100000.000	100000.000	0.000	0.000	0.000	0.000	0.000	16.610	2990	2829	2990	2829	80	560	100	1073	"T197"
0	0	0	18	3	1	"PKACa "	"P17612"	7880	24590	80	6285	6315	479	7	4387	4387	4379	309	7	100	100	0	328374	6.265	100000.000	100000.000	0.000	0.000	0.000	0.000	0.000	16.610	1898	1928	1898	1928	52	340	100	1074	"T197"
0	0	0	18	4	1	"PTEN"	"P60484"	8380	24590	200	4208	4215	302	7	4186	4186	4237	627	14	1	0	0	1331882	-0.035	100000.000	100000.000	0.000	0.000	0.000	0.000	0.000	16.610	22	29	22	29	316	2384	100	1075	"Y315"
0	0	0	18	5	1	"PTEN"	"P60484"	8880	24600	90	4488	4497	316	7	4115	4115	4140	315	7	55	13	0	233853	1.133	100000.000	100000.000	0.000	0.000	0.000	0.000	0.000	16.610	373	382	373	382	52	420	100	1076	"Y315"
0	0	0	18	6	1	"PTEN"	"P60484"	9380	24600	120	4664	4696	351	7	4167	4167	4178	222	5	79	59	0	563575	2.333	100000.000	100000.000	0.000	0.000	0.000	0.000	0.000	16.610	497	529	497	529	120	820	100	1077	"Y315"
0	0	0	18	7	1	"SOC3"	"O14543"	9870	24610	200	4198	4217	371	8	4243	4243	4265	341	7	8	0	0	1332654	-0.141	100000.000	100000.000	0.000	0.000	0.000	0.000	0.000	16.610	-45	-26	-45	-26	316	2384	100	1078	"Y204"
0	0	0	18	8	1	"SOC3"	"O14543"	10370	24620	200	4260	4306	482	11	4326	4326	4331	339	7	9	1	0	1360822	-0.074	100000.000	100000.000	0.000	0.000	0.000	0.000	0.000	16.610	-66	-20	-66	-20	316	2384	100	1079	"Y204"
0	0	0	18	9	1	"SOC3"	"O14543"	10870	24630	200	4371	4387	283	6	4430	4430	4448	473	10	2	0	0	1386409	-0.129	100000.000	100000.000	0.000	0.000	0.000	0.000	0.000	16.610	-59	-43	-59	-43	316	2384	100	1080	"Y204"
0	0	0	18	1	2	"STAT3 "	"P40763"	6880	25210	80	5285	5190	467	8	4409	4409	4405	205	4	82	76	0	269861	3.829	100000.000	100000.000	0.000	0.000	0.000	0.000	0.000	16.610	876	781	876	781	52	340	100	1081	"S691"
0	0	0	18	2	2	"STAT3 "	"P40763"	7390	25220	80	5040	5028	463	9	4426	4426	4391	321	7	73	48	0	261456	1.984	100000.000	100000.000	0.000	0.000	0.000	0.000	0.000	16.610	614	602	614	602	52	340	100	1082	"S691"
0	0	0	18	3	2	"STAT3 "	"P40763"	7890	25220	70	4797	4922	470	9	4226	4226	4314	524	12	50	18	0	157506	1.160	100000.000	100000.000	0.000	0.000	0.000	0.000	0.000	16.610	571	696	571	696	32	236	100	1083	"S691"
0	0	0	18	4	2	"STAT6 "	"P42226"	8370	25220	200	4042	4059	300	7	4121	4121	4142	304	7	6	0	0	1282667	-0.273	100000.000	100000.000	0.000	0.000	0.000	0.000	0.000	16.610	-79	-62	-79	-62	316	2384	100	1084	"T645"
0	0	0	18	5	2	"STAT6 "	"P42226"	8880	25230	200	3944	3943	235	5	4116	4116	4146	473	11	0	0	0	1246007	-0.429	100000.000	100000.000	0.000	0.000	0.000	0.000	0.000	16.610	-172	-173	-172	-173	316	2384	100	1085	"T645"
0	0	0	18	6	2	"STAT6 "	"P42226"	9380	25240	200	4017	4032	200	4	4173	4173	4190	236	5	4	0	0	1274029	-0.669	100000.000	100000.000	0.000	0.000	0.000	0.000	0.000	16.610	-156	-141	-156	-141	316	2384	100	1086	"T645"
0	0	0	18	7	2	"14-3-3 beta"	"P31946"	9870	25250	130	9767	9336	1615	17	4291	4291	4297	244	5	95	95	0	1120280	20.652	100000.000	100000.000	0.000	0.000	0.000	0.000	0.000	16.610	5476	5045	5476	5045	120	940	100	1087	"S185"
0	0	0	18	8	2	"14-3-3 beta"	"P31946"	10380	25260	130	9806	9534	1347	14	4325	4325	4323	332	7	99	95	0	1144030	15.696	100000.000	100000.000	0.000	0.000	0.000	0.000	0.000	16.610	5481	5209	5481	5209	120	940	100	1088	"S185"
0	0	0	18	9	2	"14-3-3 beta"	"P31946"	10870	25260	120	10042	9468	1780	18	4345	4345	4355	327	7	93	91	0	1136117	15.636	100000.000	100000.000	0.000	0.000	0.000	0.000	0.000	16.610	5697	5123	5697	5123	120	820	100	1089	"S185"
0	0	0	18	1	3	"Tgfbr2"	"P37173"	6850	25830	200	4448	4447	229	5	4465	4465	4487	344	7	6	0	0	1405260	-0.116	100000.000	100000.000	0.000	0.000	0.000	0.000	0.000	16.610	-17	-18	-17	-18	316	2384	100	1090	"S409"
0	0	0	18	2	3	"Tgfbr2"	"P37173"	7360	25840	80	4436	4448	305	6	4339	4339	4345	317	7	17	3	0	231308	0.325	100000.000	100000.000	0.000	0.000	0.000	0.000	0.000	16.610	97	109	97	109	52	340	100	1091	"S409"
0	0	0	18	3	3	"Tgfbr2"	"P37173"	7860	25860	200	4329	4350	375	8	4288	4288	4284	326	7	25	3	0	1374449	0.202	100000.000	100000.000	0.000	0.000	0.000	0.000	0.000	16.610	41	62	41	62	316	2384	100	1092	"S409"
0	0	0	18	4	3	"Tyk2"	"P29597"	8360	25880	70	5277	5187	502	9	3996	3996	4020	227	5	93	90	0	165989	5.141	100000.000	100000.000	0.000	0.000	0.000	0.000	0.000	16.610	1281	1191	1281	1191	32	236	100	1093	"Y1054/5"
0	0	0	18	5	3	"Tyk2"	"P29597"	8880	25890	70	5425	5357	423	7	4075	4075	4085	165	4	96	93	0	171439	7.709	100000.000	100000.000	0.000	0.000	0.000	0.000	0.000	16.610	1350	1282	1350	1282	32	236	100	1094	"Y1054/5"
0	0	0	18	6	3	"Tyk2"	"P29597"	9380	25890	200	4216	4351	453	10	4153	4153	4177	500	11	13	10	0	1374923	0.348	100000.000	100000.000	0.000	0.000	0.000	0.000	0.000	16.610	63	198	63	198	316	2384	100	1095	"Y1054/5"
0	0	0	18	7	3	"caveolin-1"	"Q03135"	9880	25900	110	4868	4879	332	6	4231	4231	4245	240	5	93	75	0	390323	2.642	100000.000	100000.000	0.000	0.000	0.000	0.000	0.000	16.610	637	648	637	648	80	656	100	1096	"Y14"
0	0	0	18	8	3	"caveolin-1"	"Q03135"	10370	25900	90	4936	4933	310	6	4300	4300	4295	236	5	86	65	0	256516	2.703	100000.000	100000.000	0.000	0.000	0.000	0.000	0.000	16.610	636	633	636	633	52	420	100	1097	"Y14"
0	0	0	18	9	3	"caveolin-1"	"Q03135"	10870	25910	110	4961	4989	301	6	4326	4326	4332	227	5	92	78	0	399100	2.894	100000.000	100000.000	0.000	0.000	0.000	0.000	0.000	16.610	635	663	635	663	80	656	100	1098	"Y14"
0	0	0	18	1	4	"Cdc42 "	"P60953"	6830	26500	90	5270	5234	312	5	4439	4439	4451	283	6	92	80	0	272183	2.767	100000.000	100000.000	0.000	0.000	0.000	0.000	0.000	16.610	831	795	831	795	52	420	100	1099	"Y32"
0	0	0	18	2	4	"Cdc42 "	"P60953"	7360	26510	80	5000	4980	414	8	4247	4247	4264	392	9	80	46	0	258941	1.827	100000.000	100000.000	0.000	0.000	0.000	0.000	0.000	16.610	753	733	753	733	52	340	100	1100	"Y32"
0	0	0	18	3	4	"Cdc42 "	"P60953"	7850	26520	90	4966	5021	827	16	4215	4215	4207	292	6	80	59	0	261102	2.788	100000.000	100000.000	0.000	0.000	0.000	0.000	0.000	16.610	751	806	751	806	52	420	100	1101	"Y32"
0	0	0	18	4	4	"Flt3"	"P36888"	8350	26510	70	5476	5427	433	7	3992	3992	4018	260	6	100	100	0	173659	5.419	100000.000	100000.000	0.000	0.000	0.000	0.000	0.000	16.610	1484	1435	1484	1435	32	236	100	1102	"Y591"
0	0	0	18	5	4	"Flt3"	"P36888"	8850	26520	200	4089	4213	455	10	4081	4081	4088	232	5	19	10	0	1331191	0.539	100000.000	100000.000	0.000	0.000	0.000	0.000	0.000	16.610	8	132	8	132	316	2384	100	1103	"Y591"
0	0	0	18	6	4	"Flt3"	"P36888"	9350	26530	120	4343	4688	797	17	4247	4247	4247	201	4	39	28	0	562596	2.194	100000.000	100000.000	0.000	0.000	0.000	0.000	0.000	16.610	96	441	96	441	120	820	100	1104	"Y591"
0	0	0	18	7	4	"gp130 "	"P40189"	9870	26540	90	5050	5013	304	6	4245	4245	4279	241	5	98	78	0	260691	3.046	100000.000	100000.000	0.000	0.000	0.000	0.000	0.000	16.610	805	768	805	768	52	420	100	1105	"Y767"
0	0	0	18	8	4	"gp130 "	"P40189"	10360	26550	110	4831	4815	397	8	4316	4316	4300	243	5	71	51	0	385185	2.119	100000.000	100000.000	0.000	0.000	0.000	0.000	0.000	16.610	515	499	515	499	80	656	100	1106	"Y767"
0	0	0	18	9	4	"gp130 "	"P40189"	10860	26560	90	5007	4963	321	6	4303	4303	4313	218	5	90	73	0	258060	2.982	100000.000	100000.000	0.000	0.000	0.000	0.000	0.000	16.610	704	660	704	660	52	420	100	1107	"Y767"
0	0	0	18	1	5	"IKK-beta "	"O14920"	6850	27140	120	6315	6185	668	10	4292	4292	4284	204	4	95	92	0	742234	9.319	100000.000	100000.000	0.000	0.000	0.000	0.000	0.000	16.610	2023	1893	2023	1893	120	820	100	1108	"Y199"
0	0	0	18	2	5	"IKK-beta "	"O14920"	7350	27150	130	6723	6610	555	8	4291	4291	4281	282	6	98	98	0	793253	8.259	100000.000	100000.000	0.000	0.000	0.000	0.000	0.000	16.610	2432	2319	2432	2319	120	940	100	1109	"Y199"
0	0	0	18	3	5	"IKK-beta "	"O14920"	7850	27160	130	6345	6301	484	7	4132	4132	4138	290	7	99	99	0	756111	7.459	100000.000	100000.000	0.000	0.000	0.000	0.000	0.000	16.610	2213	2169	2213	2169	120	940	100	1110	"Y199"
0	0	0	18	4	5	"IRAK1"	"P51617"	8350	27160	100	7115	6870	1052	15	4041	4041	4058	292	7	96	93	0	549631	9.630	100000.000	100000.000	0.000	0.000	0.000	0.000	0.000	16.610	3074	2829	3074	2829	80	560	100	1111	"T209"
0	0	0	18	5	5	"IRAK1"	"P51617"	8850	27160	90	7377	7332	516	7	4246	4246	4255	227	5	100	100	0	381289	13.555	100000.000	100000.000	0.000	0.000	0.000	0.000	0.000	16.610	3131	3086	3131	3086	52	420	100	1112	"T209"
0	0	0	18	6	5	"IRAK1"	"P51617"	9350	27180	80	7431	7299	756	10	4238	4238	4239	173	4	98	98	0	379534	17.688	100000.000	100000.000	0.000	0.000	0.000	0.000	0.000	16.610	3193	3061	3193	3061	52	340	100	1113	"T209"
0	0	0	18	7	5	"IRS-1"	"P35568"	9860	27190	80	4626	4580	323	7	4144	4144	4171	206	4	78	65	0	238177	1.985	100000.000	100000.000	0.000	0.000	0.000	0.000	0.000	16.610	482	436	482	436	52	340	100	1114	"S312"
0	0	0	18	8	5	"IRS-1"	"P35568"	10350	27200	70	4843	4906	457	9	4221	4221	4248	325	7	93	40	0	156977	2.025	100000.000	100000.000	0.000	0.000	0.000	0.000	0.000	16.610	622	685	622	685	32	236	100	1115	"S312"
0	0	0	18	9	5	"IRS-1"	"P35568"	10850	27180	200	4390	4420	381	8	4331	4331	4332	269	6	20	7	0	1396576	0.327	100000.000	100000.000	0.000	0.000	0.000	0.000	0.000	16.610	59	89	59	89	316	2384	100	1116	"S312"
0	0	0	18	1	6	"Malt1"	"Q9UDY8"	6820	27800	200	4012	4007	365	9	4105	4105	4103	241	5	15	3	0	1266301	-0.398	100000.000	100000.000	0.000	0.000	0.000	0.000	0.000	16.610	-93	-98	-93	-98	316	2384	100	1117	"S135"
0	0	0	18	2	6	"Malt1"	"Q9UDY8"	7320	27800	200	3976	4002	384	9	4162	4162	4185	816	19	0	0	0	1264522	-0.224	100000.000	100000.000	0.000	0.000	0.000	0.000	0.000	16.610	-186	-160	-186	-160	316	2384	100	1118	"S135"
0	0	0	18	3	6	"Malt1"	"Q9UDY8"	7820	27810	200	3873	3940	388	9	4098	4098	4092	322	7	8	0	0	1245040	-0.472	100000.000	100000.000	0.000	0.000	0.000	0.000	0.000	16.610	-225	-158	-225	-158	316	2384	100	1119	"S135"
0	0	0	18	4	6	"MEK1 "	"Q02750"	8320	27810	200	4127	4171	307	7	4094	4094	4104	283	6	22	6	0	1318017	0.237	100000.000	100000.000	0.000	0.000	0.000	0.000	0.000	16.610	33	77	33	77	316	2384	100	1120	"T385"
0	0	0	18	5	6	"MEK1 "	"Q02750"	8830	27820	120	4177	4230	314	7	4058	4058	4081	277	6	35	13	0	507553	0.538	100000.000	100000.000	0.000	0.000	0.000	0.000	0.000	16.610	119	172	119	172	120	820	100	1121	"T385"
0	0	0	18	6	6	"MEK1 "	"Q02750"	9330	27820	200	4114	4153	317	7	4041	4041	4059	231	5	21	7	0	1312317	0.407	100000.000	100000.000	0.000	0.000	0.000	0.000	0.000	16.610	73	112	73	112	316	2384	100	1122	"T385"
0	0	0	18	7	6	"p47phox "	"P14598"	9830	27820	200	4049	4079	427	10	4117	4117	4134	313	7	8	2	0	1289057	-0.176	100000.000	100000.000	0.000	0.000	0.000	0.000	0.000	16.610	-68	-38	-68	-38	316	2384	100	1123	"S359"
0	0	0	18	8	6	"p47phox "	"P14598"	10330	27830	200	4106	4127	366	8	4168	4168	4179	267	6	9	2	0	1304228	-0.195	100000.000	100000.000	0.000	0.000	0.000	0.000	0.000	16.610	-62	-41	-62	-41	316	2384	100	1124	"S359"
0	0	0	18	9	6	"p47phox "	"P14598"	10830	27830	200	4123	4141	259	6	4235	4235	4233	210	4	9	1	0	1308650	-0.438	100000.000	100000.000	0.000	0.000	0.000	0.000	0.000	16.610	-112	-94	-112	-94	316	2384	100	1125	"S359"
-75	0	0	18	1	7	"empty"	"empty"	6860	28420	200	4027	4033	233	5	4046	4046	4049	324	8	6	0	0	1274523	-0.049	100000.000	100000.000	0.000	0.000	0.000	0.000	0.000	16.610	-19	-13	-19	-13	316	2384	100	1126	"empty"
-75	0	0	18	2	7	"empty"	"empty"	7360	28420	200	4086	4108	342	8	4072	4072	4074	288	7	20	3	0	1298264	0.118	100000.000	100000.000	0.000	0.000	0.000	0.000	0.000	16.610	14	36	14	36	316	2384	100	1127	"empty"
-75	0	0	18	3	7	"empty"	"empty"	7860	28420	200	3965	3963	426	10	3986	3986	4000	300	7	8	0	0	1252347	-0.123	100000.000	100000.000	0.000	0.000	0.000	0.000	0.000	16.610	-21	-23	-21	-23	316	2384	100	1128	"empty"
-75	0	0	18	4	7	"empty"	"empty"	8360	28420	200	3937	3941	199	5	3949	3949	3950	262	6	9	0	0	1245370	-0.034	100000.000	100000.000	0.000	0.000	0.000	0.000	0.000	16.610	-12	-8	-12	-8	316	2384	100	1129	"empty"
-75	0	0	18	5	7	"empty"	"empty"	8860	28430	200	3979	3976	183	4	3983	3983	3998	273	6	3	0	0	1256347	-0.081	100000.000	100000.000	0.000	0.000	0.000	0.000	0.000	16.610	-4	-7	-4	-7	316	2384	100	1130	"empty"
-75	0	0	18	6	7	"empty"	"empty"	9360	28430	200	3975	3990	194	4	4004	4004	4017	208	5	10	1	0	1260800	-0.130	100000.000	100000.000	0.000	0.000	0.000	0.000	0.000	16.610	-29	-14	-29	-14	316	2384	100	1131	"empty"
0	0	0	18	7	7	"GLQAWPG-pS-AIPQFLG_GLQAWPGEAIPQFLG_20vs80"	"GLQAWPG-pS-AIPQFLG_GLQAWPGEAIPQFLG_20vs80"	9830	28460	80	6940	6765	810	11	4060	4060	4058	211	5	96	94	0	351787	12.829	100000.000	100000.000	0.000	0.000	0.000	0.000	0.000	16.610	2880	2705	2880	2705	52	340	100	1132	"GLQAWPG-pS-AIPQFLG_GLQAWPGEAIPQFLG_20vs80"
0	0	0	18	8	7	"GLQAWPG-pS-AIPQFLG_GLQAWPGEAIPQFLG_20vs80"	"GLQAWPG-pS-AIPQFLG_GLQAWPGEAIPQFLG_20vs80"	10340	28450	90	6876	6777	1207	17	4200	4200	4192	242	5	94	90	0	352391	10.682	100000.000	100000.000	0.000	0.000	0.000	0.000	0.000	16.610	2676	2577	2676	2577	52	420	100	1133	"GLQAWPG-pS-AIPQFLG_GLQAWPGEAIPQFLG_20vs80"
0	0	0	18	9	7	"GLQAWPG-pS-AIPQFLG_GLQAWPGEAIPQFLG_20vs80"	"GLQAWPG-pS-AIPQFLG_GLQAWPGEAIPQFLG_20vs80"	10840	28460	100	6918	6431	1134	17	4218	4218	4222	216	5	90	83	0	514481	10.227	100000.000	100000.000	0.000	0.000	0.000	0.000	0.000	16.610	2700	2213	2700	2213	80	560	100	1134	"GLQAWPG-pS-AIPQFLG_GLQAWPGEAIPQFLG_20vs80"
0	0	0	19	1	1	"JAK1"	"P23458"	11350	24590	200	4765	4741	299	6	4724	4724	4732	436	9	6	0	0	1498210	0.021	100000.000	100000.000	0.000	0.000	0.000	0.000	0.000	16.610	41	17	41	17	316	2384	100	1135	"Y220"
0	0	0	19	2	1	"JAK1"	"P23458"	11840	24590	200	4842	4819	359	7	4740	4740	4667	754	16	1	0	0	1522686	0.202	100000.000	100000.000	0.000	0.000	0.000	0.000	0.000	16.610	102	79	102	79	316	2384	100	1136	"Y220"
0	0	0	19	3	1	"JAK1"	"P23458"	12340	24600	200	4114	4189	626	14	3971	3971	3988	240	6	35	9	0	1323686	0.838	100000.000	100000.000	0.000	0.000	0.000	0.000	0.000	16.610	143	218	143	218	316	2384	100	1137	"Y220"
0	0	0	19	4	1	"Jun "	"P05412"	12840	24600	200	3777	3801	249	6	3947	3947	3967	282	7	5	0	0	1200992	-0.589	100000.000	100000.000	0.000	0.000	0.000	0.000	0.000	16.610	-170	-146	-170	-146	316	2384	100	1138	"S243"
0	0	0	19	5	1	"Jun "	"P05412"	13340	24600	200	4143	4186	433	10	4215	4215	4266	757	17	2	0	0	1322915	-0.106	100000.000	100000.000	0.000	0.000	0.000	0.000	0.000	16.610	-72	-29	-72	-29	316	2384	100	1139	"S243"
0	0	0	19	6	1	"Jun "	"P05412"	13840	24610	200	4984	4909	502	10	4960	4960	4982	415	8	8	1	0	1551288	-0.176	100000.000	100000.000	0.000	0.000	0.000	0.000	0.000	16.610	24	-51	24	-51	316	2384	100	1140	"S243"
0	0	0	19	7	1	"Kit "	"P10721"	14340	24610	200	4255	4343	397	9	4682	4682	4635	560	12	4	0	0	1372262	-0.521	100000.000	100000.000	0.000	0.000	0.000	0.000	0.000	16.610	-427	-339	-427	-339	316	2384	100	1141	"Y568/70"
0	0	0	19	8	1	"Kit "	"P10721"	14840	24620	200	4475	4584	434	9	4491	4491	4538	451	9	16	8	0	1448469	0.102	100000.000	100000.000	0.000	0.000	0.000	0.000	0.000	16.610	-16	93	-16	93	316	2384	100	1142	"Y568/70"
0	0	0	19	9	1	"Kit "	"P10721"	15340	24620	200	4450	4541	417	9	4263	4263	4277	562	13	18	7	0	1434962	0.470	100000.000	100000.000	0.000	0.000	0.000	0.000	0.000	16.610	187	278	187	278	316	2384	100	1143	"Y568/70"
0	0	0	19	1	2	"Mlk3"	"Q16584"	11350	25250	100	6675	6399	823	12	4493	4493	4528	631	13	85	83	0	511946	2.965	100000.000	100000.000	0.000	0.000	0.000	0.000	0.000	16.610	2182	1906	2182	1906	80	560	100	1144	"S281"
0	0	0	19	2	2	"Mlk3"	"Q16584"	11850	25260	100	6934	6848	544	7	4828	4828	4873	357	7	96	95	0	547836	5.532	100000.000	100000.000	0.000	0.000	0.000	0.000	0.000	16.610	2106	2020	2106	2020	80	560	100	1145	"S281"
0	0	0	19	3	2	"Mlk3"	"Q16584"	12360	25260	100	6857	6819	578	8	4080	4080	4179	477	11	98	97	0	545480	5.535	100000.000	100000.000	0.000	0.000	0.000	0.000	0.000	16.610	2777	2739	2777	2739	80	560	100	1146	"S281"
0	0	0	19	4	2	"NFAT2 "	"O95644"	12860	25250	200	3975	4212	627	14	3914	3914	3936	430	10	28	19	0	1330928	0.642	100000.000	100000.000	0.000	0.000	0.000	0.000	0.000	16.610	61	298	61	298	316	2384	100	1147	"S172"
0	0	0	19	5	2	"NFAT2 "	"O95644"	13370	25240	130	4823	5223	4192	80	4278	4278	4368	1695	38	3	0	0	626817	0.504	100000.000	100000.000	0.000	0.000	0.000	0.000	0.000	16.610	545	945	545	945	120	940	100	1148	"S172"
0	0	0	19	6	2	"NFAT2 "	"O95644"	13850	25260	200	4883	4711	650	13	5143	5143	5139	401	7	4	0	0	1488604	-1.067	100000.000	100000.000	0.000	0.000	0.000	0.000	0.000	16.610	-260	-432	-260	-432	316	2384	100	1149	"S172"
0	0	0	19	7	2	"PI3-kinase p85 subunit beta"	"O00459"	14370	25280	140	4425	5250	1682	32	4572	4572	4594	424	9	27	23	0	818974	1.547	100000.000	100000.000	0.000	0.000	0.000	0.000	0.000	16.610	-147	678	-147	678	156	1140	100	1150	"Y464"
0	0	0	19	8	2	"PI3-kinase p85 subunit beta"	"O00459"	14850	25290	130	4536	5449	1521	27	4415	4415	4425	274	6	44	38	0	653859	3.737	100000.000	100000.000	0.000	0.000	0.000	0.000	0.000	16.610	121	1034	121	1034	120	940	100	1151	"Y464"
0	0	0	19	9	2	"PI3-kinase p85 subunit beta"	"O00459"	15360	25290	120	4393	5472	1642	30	4081	4081	4098	679	16	44	41	0	656624	2.024	100000.000	100000.000	0.000	0.000	0.000	0.000	0.000	16.610	312	1391	312	1391	120	820	100	1152	"Y464"
0	0	0	19	1	3	"p47phox "	"P14598"	11330	25870	200	4209	4187	299	7	4425	4425	4436	420	9	1	0	0	1323054	-0.593	100000.000	100000.000	0.000	0.000	0.000	0.000	0.000	16.610	-216	-238	-216	-238	316	2384	100	1153	"S370"
0	0	0	19	2	3	"p47phox "	"P14598"	11830	25870	200	4482	4465	316	7	4621	4621	4635	253	5	5	0	0	1410786	-0.672	100000.000	100000.000	0.000	0.000	0.000	0.000	0.000	16.610	-139	-156	-139	-156	316	2384	100	1154	"S370"
0	0	0	19	3	3	"p47phox "	"P14598"	12330	25880	200	3943	3982	422	10	4196	4196	4264	1150	26	0	0	0	1258189	-0.245	100000.000	100000.000	0.000	0.000	0.000	0.000	0.000	16.610	-253	-214	-253	-214	316	2384	100	1155	"S370"
0	0	0	19	4	3	"PDGFRb"	"P09619"	12830	25880	200	3898	3945	494	12	3883	3883	3919	570	14	1	0	0	1246562	0.046	100000.000	100000.000	0.000	0.000	0.000	0.000	0.000	16.610	15	62	15	62	316	2384	100	1156	"Y716"
0	0	0	19	5	3	"PDGFRb"	"P09619"	13330	25890	200	4063	4127	563	13	4124	4124	4201	526	12	3	0	0	1304212	-0.141	100000.000	100000.000	0.000	0.000	0.000	0.000	0.000	16.610	-61	3	-61	3	316	2384	100	1157	"Y716"
0	0	0	19	6	3	"PDGFRb"	"P09619"	13830	25890	200	5184	5101	651	12	5088	5088	5102	381	7	19	2	0	1611770	-0.003	100000.000	100000.000	0.000	0.000	0.000	0.000	0.000	16.610	96	13	96	13	316	2384	100	1158	"Y716"
0	0	0	19	7	3	"Rack1"	"P63244"	14330	25900	200	5230	5103	1495	29	4437	4437	4491	513	11	60	34	0	1612554	1.193	100000.000	100000.000	0.000	0.000	0.000	0.000	0.000	16.610	793	666	793	666	316	2384	100	1159	"y246"
0	0	0	19	8	3	"Rack1"	"P63244"	14830	25900	200	5584	5524	1607	29	4469	4469	4560	893	19	53	29	0	1745575	1.080	100000.000	100000.000	0.000	0.000	0.000	0.000	0.000	16.610	1115	1055	1115	1055	316	2384	100	1160	"y246"
0	0	0	19	9	3	"Rack1"	"P63244"	15330	25910	200	5111	4990	951	19	4201	4201	4247	620	14	53	41	0	1576828	1.198	100000.000	100000.000	0.000	0.000	0.000	0.000	0.000	16.610	910	789	910	789	316	2384	100	1161	"y246"
0	0	0	19	1	4	"Sek1"	"P45985"	11330	26510	200	4144	4173	347	8	4386	4386	4391	303	6	5	0	0	1318759	-0.719	100000.000	100000.000	0.000	0.000	0.000	0.000	0.000	16.610	-242	-213	-242	-213	316	2384	100	1162	"S80"
0	0	0	19	2	4	"Sek1"	"P45985"	11830	26520	200	4247	4268	305	7	4518	4518	4547	840	18	0	0	0	1348702	-0.332	100000.000	100000.000	0.000	0.000	0.000	0.000	0.000	16.610	-271	-250	-271	-250	316	2384	100	1163	"S80"
0	0	0	19	3	4	"Sek1"	"P45985"	12330	26520	200	4018	4086	349	8	4340	4340	4340	480	11	2	0	0	1291041	-0.529	100000.000	100000.000	0.000	0.000	0.000	0.000	0.000	16.610	-322	-254	-322	-254	316	2384	100	1164	"S80"
0	0	0	19	4	4	"process-control__"	"GGSGGSGDYKDDDDK"	12830	26530	200	3876	3912	238	6	3881	3881	3886	319	8	11	2	0	1236209	0.082	100000.000	100000.000	0.000	0.000	0.000	0.000	0.000	16.610	-5	31	-5	31	316	2384	100	1165	"process-control__"
0	0	0	19	5	4	"process-control__"	"GGSGGSGDYKDDDDK"	13330	26530	200	3964	4034	342	8	4064	4064	4193	516	12	7	0	0	1274705	-0.308	100000.000	100000.000	0.000	0.000	0.000	0.000	0.000	16.610	-100	-30	-100	-30	316	2384	100	1166	"process-control__"
0	0	0	19	6	4	"process-control__"	"GGSGGSGDYKDDDDK"	13830	26530	200	5323	5329	840	15	5049	5049	5070	564	11	13	0	0	1683812	0.459	100000.000	100000.000	0.000	0.000	0.000	0.000	0.000	16.610	274	280	274	280	316	2384	100	1167	"process-control__"
0	0	0	19	7	4	"TAB1"	"Q15750"	14330	26540	200	4195	4183	252	6	4410	4410	4413	438	9	0	0	0	1321887	-0.525	100000.000	100000.000	0.000	0.000	0.000	0.000	0.000	16.610	-215	-227	-215	-227	316	2384	100	1168	"S423"
0	0	0	19	8	4	"TAB1"	"Q15750"	14830	26540	200	4493	4616	2090	45	4498	4498	4555	1410	30	0	0	0	1458561	0.043	100000.000	100000.000	0.000	0.000	0.000	0.000	0.000	16.610	-5	118	-5	118	316	2384	100	1169	"S423"
0	0	0	19	9	4	"TAB1"	"Q15750"	15330	26550	200	4023	4029	372	9	4199	4199	4236	486	11	2	0	0	1273170	-0.426	100000.000	100000.000	0.000	0.000	0.000	0.000	0.000	16.610	-176	-170	-176	-170	316	2384	100	1170	"S423"
0	0	0	19	1	5	"4E-BP1 "	"Q13541"	11320	27150	200	4353	4384	275	6	4379	4379	4386	217	4	20	7	0	1385369	-0.009	100000.000	100000.000	0.000	0.000	0.000	0.000	0.000	16.610	-26	5	-26	5	316	2384	100	1171	"T46"
0	0	0	19	2	5	"4E-BP1 "	"Q13541"	11820	27160	200	4480	4490	238	5	4480	4480	4483	206	4	18	5	0	1418833	0.034	0.000	100000.000	0.000	0.000	0.000	0.000	0.000	Error	0	10	0	10	316	2384	100	1172	"T46"
0	0	0	19	3	5	"4E-BP1 "	"Q13541"	12320	27160	200	4568	4596	279	6	4556	4556	4531	552	12	2	0	0	1452437	0.118	100000.000	100000.000	0.000	0.000	0.000	0.000	0.000	16.610	12	40	12	40	316	2384	100	1173	"T46"
0	0	0	19	4	5	"Akt1"	"P31749"	12820	27170	200	3853	3855	209	5	3873	3873	3907	268	6	6	1	0	1218076	-0.194	100000.000	100000.000	0.000	0.000	0.000	0.000	0.000	16.610	-20	-18	-20	-18	316	2384	100	1174	"T450"
0	0	0	19	5	5	"Akt1"	"P31749"	13320	27170	200	4229	4196	295	7	4382	4382	4386	512	11	0	0	0	1325903	-0.371	100000.000	100000.000	0.000	0.000	0.000	0.000	0.000	16.610	-153	-186	-153	-186	316	2384	100	1175	"T450"
0	0	0	19	6	5	"Akt1"	"P31749"	13820	27180	200	5042	4852	651	13	4965	4965	5009	617	12	3	1	0	1533111	-0.254	100000.000	100000.000	0.000	0.000	0.000	0.000	0.000	16.610	77	-113	77	-113	316	2384	100	1176	"T450"
0	0	0	19	7	5	"Bax"	"Q07812"	14350	27210	160	5666	5813	1496	25	4321	4321	4337	462	10	56	52	0	1209101	3.195	100000.000	100000.000	0.000	0.000	0.000	0.000	0.000	16.610	1345	1492	1345	1492	208	1512	100	1177	"S163"
0	0	0	19	8	5	"Bax"	"Q07812"	14810	27200	150	6428	5995	1316	21	4515	4515	4546	353	7	60	57	0	935275	4.105	100000.000	100000.000	0.000	0.000	0.000	0.000	0.000	16.610	1913	1480	1913	1480	156	1272	100	1178	"S163"
0	0	0	19	9	5	"Bax"	"Q07812"	15300	27230	150	7483	6492	1664	25	4267	4267	4298	292	6	74	65	0	1012725	7.514	100000.000	100000.000	0.000	0.000	0.000	0.000	0.000	16.610	3216	2225	3216	2225	156	1272	100	1179	"S163"
0	0	0	19	1	6	"CFTR"	"P13569"	11320	27830	120	4718	4752	268	5	4338	4338	4345	207	4	83	46	0	570222	1.966	100000.000	100000.000	0.000	0.000	0.000	0.000	0.000	16.610	380	414	380	414	120	820	100	1180	"S813"
0	0	0	19	2	6	"CFTR"	"P13569"	11810	27850	140	4736	4771	209	4	4372	4372	4383	185	4	84	48	0	744208	2.097	100000.000	100000.000	0.000	0.000	0.000	0.000	0.000	16.610	364	399	364	399	156	1140	100	1181	"S813"
0	0	0	19	3	6	"CFTR"	"P13569"	12320	27830	200	4828	4842	294	6	4622	4622	4626	263	5	42	14	0	1530139	0.821	100000.000	100000.000	0.000	0.000	0.000	0.000	0.000	16.610	206	220	206	220	316	2384	100	1182	"S813"
0	0	0	19	4	6	"Crk "	"P46108"	12820	27850	150	4753	4766	216	4	3841	3841	3924	665	16	90	3	0	743567	1.266	100000.000	100000.000	0.000	0.000	0.000	0.000	0.000	16.610	912	925	912	925	156	1272	100	1183	"Y108"
0	0	0	19	5	6	"Crk "	"P46108"	13320	27860	170	6258	6282	331	5	4571	4571	4562	906	19	100	36	0	1306710	1.898	100000.000	100000.000	0.000	0.000	0.000	0.000	0.000	16.610	1687	1711	1687	1711	208	1660	100	1184	"Y108"
0	0	0	19	6	6	"Crk "	"P46108"	13820	27850	180	5935	5943	451	7	4682	4682	4710	309	6	96	94	0	1521317	3.990	100000.000	100000.000	0.000	0.000	0.000	0.000	0.000	16.610	1253	1261	1253	1261	256	1924	100	1185	"Y108"
0	0	0	19	7	6	"EGFR"	"P00533"	14320	27850	200	4376	4409	354	8	4468	4468	4456	292	6	17	3	0	1393266	-0.161	100000.000	100000.000	0.000	0.000	0.000	0.000	0.000	16.610	-92	-59	-92	-59	316	2384	100	1186	"S1070"
0	0	0	19	8	6	"EGFR"	"P00533"	14830	27850	90	4906	4911	329	6	4481	4481	4477	265	5	76	30	0	255374	1.638	100000.000	100000.000	0.000	0.000	0.000	0.000	0.000	16.610	425	430	425	430	52	420	100	1187	"S1070"
0	0	0	19	9	6	"EGFR"	"P00533"	15320	27850	200	4305	4395	536	12	4564	4564	4581	542	11	2	0	0	1388805	-0.343	100000.000	100000.000	0.000	0.000	0.000	0.000	0.000	16.610	-259	-169	-259	-169	316	2384	100	1188	"S1070"
-75	0	0	19	1	7	"empty"	"empty"	11310	28440	200	4278	4282	208	4	4289	4289	4291	235	5	9	1	0	1353265	-0.038	100000.000	100000.000	0.000	0.000	0.000	0.000	0.000	16.610	-11	-7	-11	-7	316	2384	100	1189	"empty"
-75	0	0	19	2	7	"empty"	"empty"	11810	28440	200	4380	4379	167	3	4350	4350	4360	264	6	7	0	0	1383682	0.072	100000.000	100000.000	0.000	0.000	0.000	0.000	0.000	16.610	30	29	30	29	316	2384	100	1190	"empty"
-75	0	0	19	3	7	"empty"	"empty"	12310	28450	200	4656	4647	190	4	4528	4528	4543	332	7	11	0	0	1468401	0.313	100000.000	100000.000	0.000	0.000	0.000	0.000	0.000	16.610	128	119	128	119	316	2384	100	1191	"empty"
-75	0	0	19	4	7	"empty"	"empty"	12810	28450	200	3794	3806	211	5	3826	3826	3935	423	10	2	0	0	1202813	-0.305	100000.000	100000.000	0.000	0.000	0.000	0.000	0.000	16.610	-32	-20	-32	-20	316	2384	100	1192	"empty"
-75	0	0	19	5	7	"empty"	"empty"	13310	28460	200	4761	4769	325	6	4242	4242	4318	569	13	43	1	0	1507033	0.793	100000.000	100000.000	0.000	0.000	0.000	0.000	0.000	16.610	519	527	519	527	316	2384	100	1193	"empty"
-75	0	0	19	6	7	"empty"	"empty"	13810	28460	200	4719	4790	593	12	4501	4501	4502	432	9	24	3	0	1513782	0.667	100000.000	100000.000	0.000	0.000	0.000	0.000	0.000	16.610	218	289	218	289	316	2384	100	1194	"empty"
0	0	0	19	7	7	"GLQAWPG-pS-AIPQFLG_100"	"GLQAWPG-pS-AIPQFLG_100"	14320	28490	90	10632	9561	2123	22	4404	4404	4435	287	6	100	98	0	497153	17.861	100000.000	100000.000	0.000	0.000	0.000	0.000	0.000	16.610	6228	5157	6228	5157	52	420	100	1195	"GLQAWPG-pS-AIPQFLG_100"
0	0	0	19	8	7	"GLQAWPG-pS-AIPQFLG_100"	"GLQAWPG-pS-AIPQFLG_100"	14820	28490	90	10692	10393	1141	10	4625	4625	4658	288	6	100	100	0	540446	19.913	100000.000	100000.000	0.000	0.000	0.000	0.000	0.000	16.610	6067	5768	6067	5768	52	420	100	1196	"GLQAWPG-pS-AIPQFLG_100"
0	0	0	19	9	7	"GLQAWPG-pS-AIPQFLG_100"	"GLQAWPG-pS-AIPQFLG_100"	15320	28510	80	11619	11429	1058	9	4749	4749	4736	286	6	100	100	0	594304	23.402	100000.000	100000.000	0.000	0.000	0.000	0.000	0.000	16.610	6870	6680	6870	6680	52	340	100	1197	"GLQAWPG-pS-AIPQFLG_100"
0	0	0	20	1	1	"Bcl-2"	"P10415"	15820	24600	200	3955	3972	397	9	4075	4075	4137	916	22	1	0	0	1255077	-0.180	100000.000	100000.000	0.000	0.000	0.000	0.000	0.000	16.610	-120	-103	-120	-103	316	2384	100	1198	"S87"
0	0	0	20	2	1	"Bcl-2"	"P10415"	16320	24610	200	4539	4354	529	12	4466	4466	4489	546	12	5	0	0	1375791	-0.247	100000.000	100000.000	0.000	0.000	0.000	0.000	0.000	16.610	73	-112	73	-112	316	2384	100	1199	"S87"
0	0	0	20	3	1	"Bcl-2"	"P10415"	16820	24610	200	4080	4113	457	11	4109	4109	4128	242	5	11	0	0	1299849	-0.062	100000.000	100000.000	0.000	0.000	0.000	0.000	0.000	16.610	-29	4	-29	4	316	2384	100	1200	"S87"
0	0	0	20	4	1	"Casp3 "	"P42574"	17340	24630	90	13300	12692	2208	17	3986	3986	3993	249	6	98	96	0	659993	34.936	100000.000	100000.000	0.000	0.000	0.000	0.000	0.000	16.610	9314	8706	9314	8706	52	420	100	1201	"S150"
0	0	0	20	5	1	"Casp3 "	"P42574"	17840	24630	110	12607	11984	2325	19	3876	3876	3892	186	4	98	98	0	958731	43.505	100000.000	100000.000	0.000	0.000	0.000	0.000	0.000	16.610	8731	8108	8731	8108	80	656	100	1202	"S150"
0	0	0	20	6	1	"Casp3 "	"P42574"	18330	24650	120	12804	11842	2949	24	3860	3860	3856	194	5	97	96	0	1420981	41.165	100000.000	100000.000	0.000	0.000	0.000	0.000	0.000	16.610	8944	7982	8944	7982	120	820	100	1203	"S150"
0	0	0	20	7	1	"CD19"	"P15391"	18840	24660	80	4387	4387	319	7	3666	3666	3760	1846	49	0	0	0	228135	0.340	100000.000	100000.000	0.000	0.000	0.000	0.000	0.000	16.610	721	721	721	721	52	340	100	1204	"Y500"
0	0	0	20	8	1	"CD19"	"P15391"	19340	24650	70	4424	6373	6876	107	3894	3894	3923	324	8	87	28	0	203920	7.562	100000.000	100000.000	0.000	0.000	0.000	0.000	0.000	16.610	530	2479	530	2479	32	236	100	1205	"Y500"
0	0	0	20	9	1	"CD19"	"P15391"	19840	24660	100	4239	4216	254	6	3743	3743	3807	674	17	15	0	0	337289	0.607	100000.000	100000.000	0.000	0.000	0.000	0.000	0.000	16.610	496	473	496	473	80	560	100	1206	"Y500"
0	0	0	20	1	2	"EP300"	"Q09472"	15800	25240	200	4275	4247	455	10	4321	4321	4464	1530	34	1	0	0	1342172	-0.142	100000.000	100000.000	0.000	0.000	0.000	0.000	0.000	16.610	-46	-74	-46	-74	316	2384	100	1207	"S2366"
0	0	0	20	2	2	"EP300"	"Q09472"	16300	25240	200	4420	4432	1276	28	4414	4414	4430	339	7	6	0	0	1400445	0.006	100000.000	100000.000	0.000	0.000	0.000	0.000	0.000	16.610	6	18	6	18	316	2384	100	1208	"S2366"
0	0	0	20	3	2	"EP300"	"Q09472"	16800	25250	200	3994	4001	367	9	3984	3984	3995	441	11	2	0	0	1264183	0.014	100000.000	100000.000	0.000	0.000	0.000	0.000	0.000	16.610	10	17	10	17	316	2384	100	1209	"S2366"
0	0	0	20	4	2	"fyn"	"P06241"	17300	25260	200	3936	3948	197	4	3969	3969	3970	200	5	11	3	0	1247511	-0.110	100000.000	100000.000	0.000	0.000	0.000	0.000	0.000	16.610	-33	-21	-33	-21	316	2384	100	1210	"Y531"
0	0	0	20	5	2	"fyn"	"P06241"	17810	25270	90	4131	4224	561	13	4043	4043	4052	211	5	32	17	0	219649	0.815	100000.000	100000.000	0.000	0.000	0.000	0.000	0.000	16.610	88	181	88	181	52	420	100	1211	"Y531"
0	0	0	20	6	2	"fyn"	"P06241"	18310	25270	200	3948	3967	199	5	3917	3917	3930	410	10	4	0	0	1253523	0.090	100000.000	100000.000	0.000	0.000	0.000	0.000	0.000	16.610	31	50	31	50	316	2384	100	1212	"Y531"
0	0	0	20	7	2	"Grb2"	"P62993"	18810	25280	200	3609	3661	300	8	3754	3754	3742	307	8	9	1	0	1157028	-0.264	100000.000	100000.000	0.000	0.000	0.000	0.000	0.000	16.610	-145	-93	-145	-93	316	2384	100	1213	"Y209"
0	0	0	20	8	2	"Grb2"	"P62993"	19310	25290	200	3804	3890	319	8	3806	3806	3836	589	15	8	0	0	1229396	0.092	100000.000	100000.000	0.000	0.000	0.000	0.000	0.000	16.610	-2	84	-2	84	316	2384	100	1214	"Y209"
0	0	0	20	9	2	"Grb2"	"P62993"	19810	25290	200	3725	3797	318	8	3726	3726	3790	1099	28	0	0	0	1199712	0.006	100000.000	100000.000	0.000	0.000	0.000	0.000	0.000	16.610	-1	71	-1	71	316	2384	100	1215	"Y209"
0	0	0	20	1	3	"IKK-beta "	"O14920"	15800	25890	200	4641	4762	535	11	4478	4478	4541	1081	23	12	0	0	1504655	0.204	100000.000	100000.000	0.000	0.000	0.000	0.000	0.000	16.610	163	284	163	284	316	2384	100	1216	"Y188"
0	0	0	20	2	3	"IKK-beta "	"O14920"	16310	25900	110	4830	4815	222	4	4198	4198	4212	210	4	95	85	0	385188	2.871	100000.000	100000.000	0.000	0.000	0.000	0.000	0.000	16.610	632	617	632	617	80	656	100	1217	"Y188"
0	0	0	20	3	3	"IKK-beta "	"O14920"	16830	25910	110	4365	4339	259	5	4006	4006	4008	171	4	80	52	0	347119	1.936	100000.000	100000.000	0.000	0.000	0.000	0.000	0.000	16.610	359	333	359	333	80	656	100	1218	"Y188"
0	0	0	20	4	3	"IRAK1"	"P51617"	17320	25910	200	3892	3778	374	9	4044	4044	4066	542	13	0	0	0	1193920	-0.531	100000.000	100000.000	0.000	0.000	0.000	0.000	0.000	16.610	-152	-266	-152	-266	316	2384	100	1219	"T100"
0	0	0	20	5	3	"IRAK1"	"P51617"	17820	25920	200	3857	3774	435	11	3983	3983	3995	300	7	4	1	0	1192611	-0.737	100000.000	100000.000	0.000	0.000	0.000	0.000	0.000	16.610	-126	-209	-126	-209	316	2384	100	1220	"T100"
0	0	0	20	6	3	"IRAK1"	"P51617"	18320	25920	200	3894	3762	368	9	3971	3971	3999	793	19	0	0	0	1188866	-0.299	100000.000	100000.000	0.000	0.000	0.000	0.000	0.000	16.610	-77	-209	-77	-209	316	2384	100	1221	"T100"
0	0	0	20	7	3	"IRF-7 "	"Q92985"	18820	25930	200	3584	3587	284	7	3752	3752	3826	1707	44	0	0	0	1133571	-0.140	100000.000	100000.000	0.000	0.000	0.000	0.000	0.000	16.610	-168	-165	-168	-165	316	2384	100	1222	"S471"
0	0	0	20	8	3	"IRF-7 "	"Q92985"	19320	25940	200	4032	4066	267	6	3879	3879	3921	311	7	27	5	0	1284977	0.466	100000.000	100000.000	0.000	0.000	0.000	0.000	0.000	16.610	153	187	153	187	316	2384	100	1223	"S471"
0	0	0	20	9	3	"IRF-7 "	"Q92985"	19820	25940	200	3715	3753	216	5	3717	3717	3744	267	7	12	2	0	1186024	0.034	100000.000	100000.000	0.000	0.000	0.000	0.000	0.000	16.610	-2	36	-2	36	316	2384	100	1224	"S471"
0	0	0	20	1	4	"Lyn "	"P07948"	15820	26550	200	4660	4653	240	5	4486	4486	4509	315	6	24	1	0	1470488	0.457	100000.000	100000.000	0.000	0.000	0.000	0.000	0.000	16.610	174	167	174	167	316	2384	100	1225	"Y507"
0	0	0	20	2	4	"Lyn "	"P07948"	16320	26550	200	4034	4087	486	11	4073	4073	4085	219	5	7	2	0	1291371	0.009	100000.000	100000.000	0.000	0.000	0.000	0.000	0.000	16.610	-39	14	-39	14	316	2384	100	1226	"Y507"
0	0	0	20	3	4	"Lyn "	"P07948"	16820	26560	200	3973	3978	200	5	4063	4063	4158	2012	48	0	0	0	1256992	-0.089	100000.000	100000.000	0.000	0.000	0.000	0.000	0.000	16.610	-90	-85	-90	-85	316	2384	100	1227	"Y507"
0	0	0	20	4	4	"MAVS"	"Q7Z434"	17330	26570	90	6103	5736	878	15	4042	4042	4044	179	4	86	82	0	298264	9.453	100000.000	100000.000	0.000	0.000	0.000	0.000	0.000	16.610	2061	1694	2061	1694	52	420	100	1228	"S233/4"
0	0	0	20	5	4	"MAVS"	"Q7Z434"	17820	26570	70	6271	6301	275	4	4004	4004	4045	382	9	100	100	0	201636	5.906	100000.000	100000.000	0.000	0.000	0.000	0.000	0.000	16.610	2267	2297	2267	2297	32	236	100	1229	"S233/4"
0	0	0	20	6	4	"MAVS"	"Q7Z434"	18340	26590	80	6090	5919	716	12	3994	3994	4002	216	5	96	94	0	307813	8.875	100000.000	100000.000	0.000	0.000	0.000	0.000	0.000	16.610	2096	1925	2096	1925	52	340	100	1230	"S233/4"
0	0	0	20	7	4	"Mek2"	"P36507"	18820	26590	140	4611	4580	269	5	3745	3745	3779	760	20	67	0	0	714426	1.054	100000.000	100000.000	0.000	0.000	0.000	0.000	0.000	16.610	866	835	866	835	156	1140	100	1231	"s226"
0	0	0	20	8	4	"Mek2"	"P36507"	19330	26600	150	4686	4727	443	9	3811	3811	3818	199	5	99	98	0	737400	4.568	100000.000	100000.000	0.000	0.000	0.000	0.000	0.000	16.610	875	916	875	916	156	1272	100	1232	"s226"
0	0	0	20	9	4	"Mek2"	"P36507"	19830	26600	150	4697	4686	243	5	3723	3723	3733	209	5	100	99	0	731074	4.560	100000.000	100000.000	0.000	0.000	0.000	0.000	0.000	16.610	974	963	974	963	156	1272	100	1233	"s226"
0	0	0	20	1	5	"PKCE"	"Q02156"	15820	27190	110	7286	7375	1225	16	4481	4481	4503	496	11	100	100	0	590035	5.790	100000.000	100000.000	0.000	0.000	0.000	0.000	0.000	16.610	2805	2894	2805	2894	80	656	100	1234	"T566"
0	0	0	20	2	5	"PKCE"	"Q02156"	16320	27200	130	6888	6710	767	11	4080	4080	4104	503	12	95	91	0	805206	5.181	100000.000	100000.000	0.000	0.000	0.000	0.000	0.000	16.610	2808	2630	2808	2630	120	940	100	1235	"T566"
0	0	0	20	3	5	"PKCE"	"Q02156"	16820	27200	140	6767	6486	1122	17	4078	4078	4088	186	4	91	89	0	1011883	12.892	100000.000	100000.000	0.000	0.000	0.000	0.000	0.000	16.610	2689	2408	2689	2408	156	1140	100	1236	"T566"
0	0	0	20	4	5	"PTEN"	"P60484"	17310	27200	200	4129	4208	1333	31	4109	4109	4304	2934	68	0	0	0	1329758	-0.033	100000.000	100000.000	0.000	0.000	0.000	0.000	0.000	16.610	20	99	20	99	316	2384	100	1237	"Y240"
0	0	0	20	5	5	"PTEN"	"P60484"	17810	27210	200	4112	4102	170	4	4103	4103	4305	2997	69	0	0	0	1296208	-0.068	100000.000	100000.000	0.000	0.000	0.000	0.000	0.000	16.610	9	-1	9	-1	316	2384	100	1238	"Y240"
0	0	0	20	6	5	"PTEN"	"P60484"	18310	27220	200	3991	3994	266	6	3894	3894	3861	311	8	13	2	0	1262214	0.428	100000.000	100000.000	0.000	0.000	0.000	0.000	0.000	16.610	97	100	97	100	316	2384	100	1239	"Y240"
0	0	0	20	7	5	"Rab5A"	"P20339"	18810	27220	200	3882	3898	236	6	3789	3789	3785	283	7	18	2	0	1231717	0.399	100000.000	100000.000	0.000	0.000	0.000	0.000	0.000	16.610	93	109	93	109	316	2384	100	1240	"T202"
0	0	0	20	8	5	"Rab5A"	"P20339"	19310	27230	200	3815	3813	218	5	3828	3828	3846	344	8	1	0	0	1205027	-0.096	100000.000	100000.000	0.000	0.000	0.000	0.000	0.000	16.610	-13	-15	-13	-15	316	2384	100	1241	"T202"
0	0	0	20	9	5	"Rab5A"	"P20339"	19810	27230	200	3726	3720	169	4	3738	3738	3754	287	7	3	0	0	1175603	-0.118	100000.000	100000.000	0.000	0.000	0.000	0.000	0.000	16.610	-12	-18	-12	-18	316	2384	100	1242	"T202"
0	0	0	20	1	6	"STAT3 "	"P40763"	15810	27820	200	4212	4207	206	4	4281	4281	4326	369	8	0	0	0	1329524	-0.322	100000.000	100000.000	0.000	0.000	0.000	0.000	0.000	16.610	-69	-74	-69	-74	316	2384	100	1243	"S727"
0	0	0	20	2	6	"STAT3 "	"P40763"	16310	27830	120	4231	4217	216	5	4055	4055	4077	328	8	25	0	0	506083	0.427	100000.000	100000.000	0.000	0.000	0.000	0.000	0.000	16.610	176	162	176	162	120	820	100	1244	"S727"
0	0	0	20	3	6	"STAT3 "	"P40763"	16800	27830	200	4191	4236	260	6	4141	4141	4155	193	4	28	10	0	1338637	0.420	100000.000	100000.000	0.000	0.000	0.000	0.000	0.000	16.610	50	95	50	95	316	2384	100	1245	"S727"
0	0	0	20	4	6	"STAT6 "	"P42226"	17300	27840	200	4072	4080	242	5	4171	4171	4179	201	4	9	2	0	1289151	-0.493	100000.000	100000.000	0.000	0.000	0.000	0.000	0.000	16.610	-99	-91	-99	-91	316	2384	100	1246	"Y641"
0	0	0	20	5	6	"STAT6 "	"P42226"	17800	27840	200	4146	4135	234	5	4114	4114	4122	252	6	9	1	0	1306811	0.052	100000.000	100000.000	0.000	0.000	0.000	0.000	0.000	16.610	32	21	32	21	316	2384	100	1247	"Y641"
0	0	0	20	6	6	"STAT6 "	"P42226"	18300	27850	200	3760	3850	942	24	3691	3691	3753	658	17	3	1	0	1216656	0.147	100000.000	100000.000	0.000	0.000	0.000	0.000	0.000	16.610	69	159	69	159	316	2384	100	1248	"Y641"
0	0	0	20	7	6	"Catalase"	"Q14790"	18810	27870	160	7143	6767	1076	15	3906	3906	3915	241	6	92	91	0	1407545	11.834	100000.000	100000.000	0.000	0.000	0.000	0.000	0.000	16.610	3237	2861	3237	2861	208	1512	100	1249	"Y448"
0	0	0	20	8	6	"Catalase"	"Q14790"	19300	27880	150	7229	7255	265	3	3822	3822	3839	209	5	100	100	0	1131771	16.344	100000.000	100000.000	0.000	0.000	0.000	0.000	0.000	16.610	3407	3433	3407	3433	156	1272	100	1250	"Y448"
0	0	0	20	9	6	"Catalase"	"Q14790"	19810	27880	150	7052	7116	389	5	3717	3717	3732	287	7	100	100	0	1110066	11.791	100000.000	100000.000	0.000	0.000	0.000	0.000	0.000	16.610	3335	3399	3335	3399	156	1272	100	1251	"Y448"
-75	0	0	20	1	7	"empty"	"empty"	15790	28460	200	4164	4173	168	4	4203	4203	4252	682	16	0	0	0	1318537	-0.116	100000.000	100000.000	0.000	0.000	0.000	0.000	0.000	16.610	-39	-30	-39	-30	316	2384	100	1252	"empty"
-75	0	0	20	2	7	"empty"	"empty"	16290	28460	200	4063	4062	225	5	4102	4102	4140	970	23	0	0	0	1283511	-0.080	100000.000	100000.000	0.000	0.000	0.000	0.000	0.000	16.610	-39	-40	-39	-40	316	2384	100	1253	"empty"
-75	0	0	20	3	7	"empty"	"empty"	16790	28470	200	4136	4137	151	3	4109	4109	4120	261	6	6	0	0	1307384	0.065	100000.000	100000.000	0.000	0.000	0.000	0.000	0.000	16.610	27	28	27	28	316	2384	100	1254	"empty"
-75	0	0	20	4	7	"empty"	"empty"	17290	28470	200	4169	4174	158	3	4133	4133	4149	333	8	2	0	0	1319129	0.075	100000.000	100000.000	0.000	0.000	0.000	0.000	0.000	16.610	36	41	36	41	316	2384	100	1255	"empty"
-75	0	0	20	5	7	"empty"	"empty"	17790	28480	200	4066	4089	411	10	4018	4018	4025	575	14	0	0	0	1292019	0.111	100000.000	100000.000	0.000	0.000	0.000	0.000	0.000	16.610	48	71	48	71	316	2384	100	1256	"empty"
-75	0	0	20	6	7	"empty"	"empty"	18290	28480	200	3588	3590	185	5	3692	3692	3778	733	19	0	0	0	1134328	-0.256	100000.000	100000.000	0.000	0.000	0.000	0.000	0.000	16.610	-104	-102	-104	-102	316	2384	100	1257	"empty"
0	0	0	20	7	7	"Control-Spot"	"Human_IgG"	18780	28500	180	6142	6027	958	15	4202	4202	4303	506	11	86	83	0	1542901	3.407	100000.000	100000.000	0.000	0.000	0.000	0.000	0.000	16.610	1940	1825	1940	1825	256	1924	100	1258	"Control-Spot"
0	0	0	20	8	7	"Control-Spot"	"Human_IgG"	19290	28500	170	6094	5991	655	10	4037	4037	4152	597	14	92	92	0	1246146	3.080	100000.000	100000.000	0.000	0.000	0.000	0.000	0.000	16.610	2057	1954	2057	1954	208	1660	100	1259	"Control-Spot"
0	0	0	20	9	7	"Control-Spot"	"Human_IgG"	19790	28520	160	5749	5631	825	14	3886	3886	4015	685	17	86	80	0	1171204	2.359	100000.000	100000.000	0.000	0.000	0.000	0.000	0.000	16.610	1863	1745	1863	1745	208	1512	100	1260	"Control-Spot"
0	0	0	21	1	1	"Akt1"	"P31749"	2310	29010	90	6094	6076	512	8	3487	3487	3523	342	9	100	98	0	315965	7.465	100000.000	100000.000	0.000	0.000	0.000	0.000	0.000	16.610	2607	2589	2607	2589	52	420	100	1261	"T308"
0	0	0	21	2	1	"Akt1"	"P31749"	2810	29020	80	6153	6145	241	3	3507	3507	3528	295	8	100	100	0	319539	8.871	100000.000	100000.000	0.000	0.000	0.000	0.000	0.000	16.610	2646	2638	2646	2638	52	340	100	1262	"T308"
0	0	0	21	3	1	"Akt1"	"P31749"	3310	29020	90	5550	5533	280	5	3245	3245	3250	188	5	100	100	0	287708	12.144	100000.000	100000.000	0.000	0.000	0.000	0.000	0.000	16.610	2305	2288	2305	2288	52	420	100	1263	"T308"
0	0	0	21	4	1	"A-Raf"	"P10398"	3810	29020	80	6135	5916	2352	39	3585	3585	3621	284	7	88	80	0	307648	8.081	100000.000	100000.000	0.000	0.000	0.000	0.000	0.000	16.610	2550	2331	2550	2331	52	340	100	1264	"Y302"
0	0	0	21	5	1	"A-Raf"	"P10398"	4310	29040	70	6126	5907	560	9	3903	3903	3906	231	5	96	96	0	189036	8.662	100000.000	100000.000	0.000	0.000	0.000	0.000	0.000	16.610	2223	2004	2223	2004	32	236	100	1265	"Y302"
0	0	0	21	6	1	"A-Raf"	"P10398"	4810	29050	70	6204	5840	1008	17	4340	4340	4344	237	5	75	71	0	186879	6.312	100000.000	100000.000	0.000	0.000	0.000	0.000	0.000	16.610	1864	1500	1864	1500	32	236	100	1266	"Y302"
0	0	0	21	7	1	"Cdk4"	"P11802"	5310	29040	200	4125	4132	233	5	4249	4249	4273	816	19	0	0	0	1305667	-0.173	100000.000	100000.000	0.000	0.000	0.000	0.000	0.000	16.610	-124	-117	-124	-117	316	2384	100	1267	"S150"
0	0	0	21	8	1	"Cdk4"	"P11802"	5810	29050	200	4028	4047	273	6	4161	4161	4174	331	7	1	0	0	1278806	-0.384	100000.000	100000.000	0.000	0.000	0.000	0.000	0.000	16.610	-133	-114	-133	-114	316	2384	100	1268	"S150"
0	0	0	21	9	1	"Cdk4"	"P11802"	6310	29050	200	3957	3964	191	4	4075	4075	4086	305	7	1	0	0	1252593	-0.400	100000.000	100000.000	0.000	0.000	0.000	0.000	0.000	16.610	-118	-111	-118	-111	316	2384	100	1269	"S150"
0	0	0	21	1	2	"CREB "	"P16220"	2280	29650	80	3763	3802	252	6	3567	3567	3583	203	5	50	30	0	197699	1.079	100000.000	100000.000	0.000	0.000	0.000	0.000	0.000	16.610	196	235	196	235	52	340	100	1270	"S111"
0	0	0	21	2	2	"CREB "	"P16220"	2780	29650	200	3473	3502	225	6	3382	3382	3407	359	10	12	1	0	1106495	0.265	100000.000	100000.000	0.000	0.000	0.000	0.000	0.000	16.610	91	120	91	120	316	2384	100	1271	"S111"
0	0	0	21	3	2	"CREB "	"P16220"	3290	29650	200	3396	3440	278	8	3324	3324	3343	250	7	23	8	0	1086901	0.388	100000.000	100000.000	0.000	0.000	0.000	0.000	0.000	16.610	72	116	72	116	316	2384	100	1272	"S111"
0	0	0	21	4	2	"DVL1"	"O14640"	3800	29660	70	3979	4020	323	8	3626	3626	3711	892	24	6	0	0	128624	0.346	100000.000	100000.000	0.000	0.000	0.000	0.000	0.000	16.610	353	394	353	394	32	236	100	1273	"S679"
0	0	0	21	5	2	"DVL1"	"O14640"	4290	29660	200	3905	3903	265	6	3815	3815	3830	317	8	17	1	0	1233207	0.230	100000.000	100000.000	0.000	0.000	0.000	0.000	0.000	16.610	90	88	90	88	316	2384	100	1274	"S679"
0	0	0	21	6	2	"DVL1"	"O14640"	4790	29670	200	4063	4076	290	7	4025	4025	4032	295	7	14	2	0	1288072	0.149	100000.000	100000.000	0.000	0.000	0.000	0.000	0.000	16.610	38	51	38	51	316	2384	100	1275	"S679"
0	0	0	21	7	2	"IFNAR1 "	"P17181"	5290	29670	200	4319	4315	258	5	4309	4309	4310	251	5	12	0	0	1363383	0.020	100000.000	100000.000	0.000	0.000	0.000	0.000	0.000	16.610	10	6	10	6	316	2384	100	1276	"Y466"
0	0	0	21	8	2	"IFNAR1 "	"P17181"	5790	29680	200	4253	4273	227	5	4286	4286	4309	676	15	0	0	0	1350252	-0.053	100000.000	100000.000	0.000	0.000	0.000	0.000	0.000	16.610	-33	-13	-33	-13	316	2384	100	1277	"Y466"
0	0	0	21	9	2	"IFNAR1 "	"P17181"	6290	29680	200	4118	4120	181	4	4139	4139	4142	198	4	10	1	0	1301858	-0.111	100000.000	100000.000	0.000	0.000	0.000	0.000	0.000	16.610	-21	-19	-21	-19	316	2384	100	1278	"Y466"
0	0	0	21	1	3	"Jak1 "	"P23458"	2290	30300	200	3645	4033	908	22	3483	3483	3518	284	8	34	21	0	1274403	1.813	100000.000	100000.000	0.000	0.000	0.000	0.000	0.000	16.610	162	550	162	550	316	2384	100	1279	"Y1034"
0	0	0	21	2	3	"Jak1 "	"P23458"	2800	30310	80	5061	5126	454	8	3234	3234	3234	189	5	100	100	0	266575	10.011	100000.000	100000.000	0.000	0.000	0.000	0.000	0.000	16.610	1827	1892	1827	1892	52	340	100	1280	"Y1034"
0	0	0	21	3	3	"Jak1 "	"P23458"	3300	30320	110	5299	4870	820	16	3355	3355	3441	952	27	72	53	0	389614	1.501	100000.000	100000.000	0.000	0.000	0.000	0.000	0.000	16.610	1944	1515	1944	1515	80	656	100	1281	"Y1034"
0	0	0	21	4	3	"Jun "	"P05412"	3790	30310	200	3281	3318	267	8	3540	3540	3595	471	13	1	0	0	1048355	-0.588	100000.000	100000.000	0.000	0.000	0.000	0.000	0.000	16.610	-259	-222	-259	-222	316	2384	100	1282	"S63"
0	0	0	21	5	3	"Jun "	"P05412"	4290	30320	200	3444	4010	3613	90	3760	3760	3845	1547	40	3	3	0	1267166	0.107	100000.000	100000.000	0.000	0.000	0.000	0.000	0.000	16.610	-316	250	-316	250	316	2384	100	1283	"S63"
0	0	0	21	6	3	"Jun "	"P05412"	4790	30320	200	3524	3793	2420	63	3966	3966	4005	728	18	2	2	0	1198662	-0.291	100000.000	100000.000	0.000	0.000	0.000	0.000	0.000	16.610	-442	-173	-442	-173	316	2384	100	1284	"S63"
0	0	0	21	7	3	"Lck"	"P06239"	5290	30340	110	4455	4470	297	6	3950	3950	3990	489	12	51	6	0	357596	0.982	100000.000	100000.000	0.000	0.000	0.000	0.000	0.000	16.610	505	520	505	520	80	656	100	1285	"Y192"
0	0	0	21	8	3	"Lck"	"P06239"	5800	30320	90	4572	4555	184	4	4179	4179	4203	251	5	86	19	0	236834	1.402	100000.000	100000.000	0.000	0.000	0.000	0.000	0.000	16.610	393	376	393	376	52	420	100	1286	"Y192"
0	0	0	21	9	3	"Lck"	"P06239"	6290	30340	120	4748	4768	220	4	4245	4245	4248	241	5	90	59	0	572116	2.158	100000.000	100000.000	0.000	0.000	0.000	0.000	0.000	16.610	503	523	503	523	120	820	100	1287	"Y192"
0	0	0	21	1	4	"Mlk3"	"Q16584"	2280	30940	200	3392	3417	196	5	3442	3442	3469	277	7	6	0	0	1079615	-0.188	100000.000	100000.000	0.000	0.000	0.000	0.000	0.000	16.610	-50	-25	-50	-25	316	2384	100	1288	"T277"
0	0	0	21	2	4	"Mlk3"	"Q16584"	2780	30950	200	3187	3185	237	7	3231	3231	3252	240	7	4	0	0	1006583	-0.279	100000.000	100000.000	0.000	0.000	0.000	0.000	0.000	16.610	-44	-46	-44	-46	316	2384	100	1289	"T277"
0	0	0	21	3	4	"Mlk3"	"Q16584"	3280	30950	200	3310	3308	200	6	3343	3343	3417	870	25	0	0	0	1045251	-0.125	100000.000	100000.000	0.000	0.000	0.000	0.000	0.000	16.610	-33	-35	-33	-35	316	2384	100	1290	"T277"
0	0	0	21	4	4	"NFAT2 "	"O95644"	3790	30960	100	4314	4239	493	11	3585	3585	3989	3750	94	0	0	0	339150	0.067	100000.000	100000.000	0.000	0.000	0.000	0.000	0.000	16.610	729	654	729	654	80	560	100	1291	"S245"
0	0	0	21	5	4	"NFAT2 "	"O95644"	4290	30960	150	4350	4284	598	13	3741	3741	3914	2453	62	0	0	0	668365	0.151	100000.000	100000.000	0.000	0.000	0.000	0.000	0.000	16.610	609	543	609	543	156	1272	100	1292	"S245"
0	0	0	21	6	4	"NFAT2 "	"O95644"	4790	30970	110	4890	4807	410	8	3834	3834	3856	263	6	92	86	0	384584	3.616	100000.000	100000.000	0.000	0.000	0.000	0.000	0.000	16.610	1056	973	1056	973	80	656	100	1293	"S245"
0	0	0	21	7	4	"PI3-kinase p85 subunit beta"	"O00459"	5280	30970	70	5137	5021	393	7	4028	4028	4025	190	4	96	90	0	160676	5.242	100000.000	100000.000	0.000	0.000	0.000	0.000	0.000	16.610	1109	993	1109	993	32	236	100	1294	"Y605"
0	0	0	21	8	4	"PI3-kinase p85 subunit beta"	"O00459"	5790	30980	80	5074	4939	420	8	4070	4070	4099	382	9	86	73	0	256835	2.199	100000.000	100000.000	0.000	0.000	0.000	0.000	0.000	16.610	1004	869	1004	869	52	340	100	1295	"Y605"
0	0	0	21	9	4	"PI3-kinase p85 subunit beta"	"O00459"	6290	30980	200	4109	4209	348	8	4025	4025	4074	775	19	10	0	0	1329913	0.174	100000.000	100000.000	0.000	0.000	0.000	0.000	0.000	16.610	84	184	84	184	316	2384	100	1296	"Y605"
0	0	0	21	1	5	"PDGFRb"	"P09619"	2270	31600	200	3363	3416	255	7	3329	3329	3352	280	8	15	6	0	1079571	0.229	100000.000	100000.000	0.000	0.000	0.000	0.000	0.000	16.610	34	87	34	87	316	2384	100	1297	"Y740"
0	0	0	21	2	5	"PDGFRb"	"P09619"	2780	31600	90	3935	4065	847	20	3250	3250	3268	242	7	92	80	0	211392	3.293	100000.000	100000.000	0.000	0.000	0.000	0.000	0.000	16.610	685	815	685	815	52	420	100	1298	"Y740"
0	0	0	21	3	5	"PDGFRb"	"P09619"	3260	31600	150	3425	3530	475	13	3306	3306	3438	1715	49	1	0	0	550705	0.054	100000.000	100000.000	0.000	0.000	0.000	0.000	0.000	16.610	119	224	119	224	156	1272	100	1299	"Y740"
0	0	0	21	4	5	"Rack1"	"P63244"	3780	31610	180	4424	4389	630	14	3515	3515	3562	630	17	77	9	0	1123638	1.313	100000.000	100000.000	0.000	0.000	0.000	0.000	0.000	16.610	909	874	909	874	256	1924	100	1300	"Y194"
0	0	0	21	5	5	"Rack1"	"P63244"	4280	31620	180	4596	4614	720	15	3648	3648	3664	250	6	89	87	0	1181136	3.800	100000.000	100000.000	0.000	0.000	0.000	0.000	0.000	16.610	948	966	948	966	256	1924	100	1301	"Y194"
0	0	0	21	6	5	"Rack1"	"P63244"	4780	31630	170	4758	4752	302	6	3781	3781	3826	721	18	79	5	0	988335	1.284	100000.000	100000.000	0.000	0.000	0.000	0.000	0.000	16.610	977	971	977	971	208	1660	100	1302	"Y194"
0	0	0	21	7	5	"SEK1 "	"P45985"	5270	31620	200	3916	3931	214	5	3972	3972	3980	240	6	6	1	0	1242045	-0.204	100000.000	100000.000	0.000	0.000	0.000	0.000	0.000	16.610	-56	-41	-56	-41	316	2384	100	1303	"T261"
0	0	0	21	8	5	"SEK1 "	"P45985"	5770	31620	200	3982	4032	502	12	4066	4066	4109	682	16	1	1	0	1274055	-0.113	100000.000	100000.000	0.000	0.000	0.000	0.000	0.000	16.610	-84	-34	-84	-34	316	2384	100	1304	"T261"
0	0	0	21	9	5	"SEK1 "	"P45985"	6270	31630	200	3864	3894	245	6	4028	4028	4056	816	20	0	0	0	1230417	-0.199	100000.000	100000.000	0.000	0.000	0.000	0.000	0.000	16.610	-164	-134	-164	-134	316	2384	100	1305	"T261"
0	0	0	21	1	6	"Smad3 "	"P84022"	2260	32240	200	3322	3421	327	9	3284	3284	3307	244	7	29	19	0	1081078	0.467	100000.000	100000.000	0.000	0.000	0.000	0.000	0.000	16.610	38	137	38	137	316	2384	100	1306	"S423"
0	0	0	21	2	6	"Smad3 "	"P84022"	2770	32250	80	4001	4059	407	10	3297	3297	3310	174	5	98	94	0	211066	4.305	100000.000	100000.000	0.000	0.000	0.000	0.000	0.000	16.610	704	762	704	762	52	340	100	1307	"S423"
0	0	0	21	3	6	"Smad3 "	"P84022"	3270	32260	80	3905	3931	204	5	3343	3343	3372	236	6	100	71	0	204398	2.369	100000.000	100000.000	0.000	0.000	0.000	0.000	0.000	16.610	562	588	562	588	52	340	100	1308	"S423"
0	0	0	21	4	6	"TBK1 "	"Q9UHD2"	3780	32240	100	6395	5962	1122	18	3482	3482	3516	315	8	88	86	0	476933	7.765	100000.000	100000.000	0.000	0.000	0.000	0.000	0.000	16.610	2913	2480	2913	2480	80	560	100	1309	"S172"
0	0	0	21	5	6	"TBK1 "	"Q9UHD2"	4270	32250	100	6894	6541	1117	17	3645	3645	3663	251	6	93	90	0	523289	11.466	100000.000	100000.000	0.000	0.000	0.000	0.000	0.000	16.610	3249	2896	3249	2896	80	560	100	1310	"S172"
0	0	0	21	6	6	"TBK1 "	"Q9UHD2"	4770	32260	100	6869	6574	1144	17	3728	3728	3742	267	7	91	90	0	525929	10.607	100000.000	100000.000	0.000	0.000	0.000	0.000	0.000	16.610	3141	2846	3141	2846	80	560	100	1311	"S172"
0	0	0	21	7	6	"TrKA"	"P04629"	5270	32260	100	8369	7745	1573	20	3909	3909	3916	231	5	90	88	0	619599	16.576	100000.000	100000.000	0.000	0.000	0.000	0.000	0.000	16.610	4460	3836	4460	3836	80	560	100	1312	"Y496"
0	0	0	21	8	6	"TrKA"	"P04629"	5770	32270	100	8229	7733	1350	17	4021	4021	4225	1286	30	91	83	0	618605	2.728	100000.000	100000.000	0.000	0.000	0.000	0.000	0.000	16.610	4208	3712	4208	3712	80	560	100	1313	"Y496"
0	0	0	21	9	6	"TrKA"	"P04629"	6270	32270	100	8146	7588	1303	17	4022	4022	4038	206	5	95	93	0	607021	17.233	100000.000	100000.000	0.000	0.000	0.000	0.000	0.000	16.610	4124	3566	4124	3566	80	560	100	1314	"Y496"
-75	0	0	21	1	7	"empty"	"empty"	2240	32850	200	3336	3361	229	6	3312	3312	3337	464	13	1	0	0	1061942	0.052	100000.000	100000.000	0.000	0.000	0.000	0.000	0.000	16.610	24	49	24	49	316	2384	100	1315	"empty"
-75	0	0	21	2	7	"empty"	"empty"	2740	32850	200	3264	3281	203	6	3265	3265	3284	232	7	7	1	0	1036894	-0.013	100000.000	100000.000	0.000	0.000	0.000	0.000	0.000	16.610	-1	16	-1	16	316	2384	100	1316	"empty"
-75	0	0	21	3	7	"empty"	"empty"	3240	32860	200	3354	3386	281	8	3326	3326	3346	271	8	9	2	0	1069982	0.148	100000.000	100000.000	0.000	0.000	0.000	0.000	0.000	16.610	28	60	28	60	316	2384	100	1317	"empty"
-75	0	0	21	4	7	"empty"	"empty"	3740	32870	200	3477	3519	412	11	3459	3459	3521	605	17	2	0	0	1112026	-0.003	100000.000	100000.000	0.000	0.000	0.000	0.000	0.000	16.610	18	60	18	60	316	2384	100	1318	"empty"
-75	0	0	21	5	7	"empty"	"empty"	4240	32870	200	3576	3670	1023	27	3620	3620	3668	478	13	3	1	0	1159701	0.004	100000.000	100000.000	0.000	0.000	0.000	0.000	0.000	16.610	-44	50	-44	50	316	2384	100	1319	"empty"
-75	0	0	21	6	7	"empty"	"empty"	4740	32880	200	3710	3718	210	5	3739	3739	3883	1402	36	0	0	0	1175035	-0.118	100000.000	100000.000	0.000	0.000	0.000	0.000	0.000	16.610	-29	-21	-29	-21	316	2384	100	1320	"empty"
-75	0	0	21	7	7	"empty"	"empty"	5240	32890	200	3758	3778	322	8	3892	3892	4108	1054	25	0	0	0	1193777	-0.313	100000.000	100000.000	0.000	0.000	0.000	0.000	0.000	16.610	-134	-114	-134	-114	316	2384	100	1321	"empty"
-75	0	0	21	8	7	"empty"	"empty"	5740	32900	200	3976	3979	301	7	4011	4011	4245	3014	71	0	0	0	1257309	-0.088	100000.000	100000.000	0.000	0.000	0.000	0.000	0.000	16.610	-35	-32	-35	-32	316	2384	100	1322	"empty"
-75	0	0	21	9	7	"empty"	"empty"	6240	32900	200	4009	4028	273	6	4013	4013	4046	592	14	1	0	0	1272733	-0.030	100000.000	100000.000	0.000	0.000	0.000	0.000	0.000	16.610	-4	15	-4	15	316	2384	100	1323	"empty"
0	0	0	22	1	1	"PLCG2"	"P16885"	6830	29060	110	5425	5432	335	6	3995	3995	3996	205	5	100	100	0	434587	7.005	100000.000	100000.000	0.000	0.000	0.000	0.000	0.000	16.610	1430	1437	1430	1437	80	656	100	1324	"Y753"
0	0	0	22	2	1	"PLCG2"	"P16885"	7320	29070	100	5253	5240	372	7	3925	3925	3919	264	6	98	97	0	419237	5.004	100000.000	100000.000	0.000	0.000	0.000	0.000	0.000	16.610	1328	1315	1328	1315	80	560	100	1325	"Y753"
0	0	0	22	3	1	"PLCG2"	"P16885"	7830	29070	120	5630	5668	444	7	4069	4069	4085	292	7	100	98	0	680194	5.421	100000.000	100000.000	0.000	0.000	0.000	0.000	0.000	16.610	1561	1599	1561	1599	120	820	100	1326	"Y753"
0	0	0	22	4	1	"pyk2"	"Q14289"	8340	29080	140	11723	11403	1306	11	3902	3902	3922	252	6	100	99	0	1778894	29.687	100000.000	100000.000	0.000	0.000	0.000	0.000	0.000	16.610	7821	7501	7821	7501	156	1140	100	1327	"Y402"
0	0	0	22	5	1	"pyk2"	"Q14289"	8840	29090	130	11832	11855	461	3	3919	3919	3939	264	6	100	100	0	1422580	29.985	100000.000	100000.000	0.000	0.000	0.000	0.000	0.000	16.610	7913	7936	7913	7936	120	940	100	1328	"Y402"
0	0	0	22	6	1	"pyk2"	"Q14289"	9330	29100	120	11949	11972	462	3	3955	3955	3994	467	11	100	100	0	1436668	17.084	100000.000	100000.000	0.000	0.000	0.000	0.000	0.000	16.610	7994	8017	7994	8017	120	820	100	1329	"Y402"
0	0	0	22	7	1	"STAM2"	"Q92783"	9830	29110	170	7121	7146	383	5	4006	4006	4022	307	7	100	100	0	1486433	10.176	100000.000	100000.000	0.000	0.000	0.000	0.000	0.000	16.610	3115	3140	3115	3140	208	1660	100	1330	"Y371"
0	0	0	22	8	1	"STAM2"	"Q92783"	10330	29110	150	7030	7039	322	4	4062	4062	4104	358	8	100	100	0	1098112	8.198	100000.000	100000.000	0.000	0.000	0.000	0.000	0.000	16.610	2968	2977	2968	2977	156	1272	100	1331	"Y371"
0	0	0	22	9	1	"STAM2"	"Q92783"	10830	29120	140	7202	7214	334	4	4109	4109	4174	1003	24	100	100	0	1125333	3.031	100000.000	100000.000	0.000	0.000	0.000	0.000	0.000	16.610	3093	3105	3093	3105	156	1140	100	1332	"Y371"
0	0	0	22	1	2	"STAT3 "	"P40763"	6830	29710	140	7374	7010	1085	15	4067	4067	4060	246	6	94	92	0	1093600	11.992	100000.000	100000.000	0.000	0.000	0.000	0.000	0.000	16.610	3307	2943	3307	2943	156	1140	100	1333	"Y705"
0	0	0	22	2	2	"STAT3 "	"P40763"	7330	29720	120	7350	7346	597	8	3958	3958	3957	280	7	100	100	0	881493	12.104	100000.000	100000.000	0.000	0.000	0.000	0.000	0.000	16.610	3392	3388	3392	3388	120	820	100	1334	"Y705"
0	0	0	22	3	2	"STAT3 "	"P40763"	7840	29720	140	7538	7460	869	11	4069	4069	4065	356	8	98	98	0	1163691	9.537	100000.000	100000.000	0.000	0.000	0.000	0.000	0.000	16.610	3469	3391	3469	3391	156	1140	100	1335	"Y705"
0	0	0	22	4	2	"STMN1"	"P16949"	8330	29730	200	3963	3976	252	6	3919	3919	3940	264	6	18	2	0	1256300	0.136	100000.000	100000.000	0.000	0.000	0.000	0.000	0.000	16.610	44	57	44	57	316	2384	100	1336	"S15"
0	0	0	22	5	2	"STMN1"	"P16949"	8830	29730	200	3874	3902	295	7	3902	3902	3916	262	6	7	1	0	1232970	-0.053	100000.000	0.000	0.000	0.000	0.000	0.000	0.000	16.610	-28	0	-28	0	316	2384	100	1337	"S15"
0	0	0	22	6	2	"STMN1"	"P16949"	9330	29740	200	4026	4069	270	6	3971	3971	3991	264	6	21	5	0	1285846	0.295	100000.000	100000.000	0.000	0.000	0.000	0.000	0.000	16.610	55	98	55	98	316	2384	100	1338	"S15"
0	0	0	22	7	2	"4E-BP1 "	"Q13541"	9830	29750	200	3848	3845	281	7	3985	3985	4005	334	8	3	0	0	1215152	-0.479	100000.000	100000.000	0.000	0.000	0.000	0.000	0.000	16.610	-137	-140	-137	-140	316	2384	100	1339	"S64"
0	0	0	22	8	2	"4E-BP1 "	"Q13541"	10330	29750	200	3925	3905	342	8	4068	4068	4079	276	6	8	0	0	1234079	-0.630	100000.000	100000.000	0.000	0.000	0.000	0.000	0.000	16.610	-143	-163	-143	-163	316	2384	100	1340	"S64"
0	0	0	22	9	2	"4E-BP1 "	"Q13541"	10830	29760	200	3959	3967	413	10	4103	4103	4139	944	22	0	0	0	1253544	-0.182	100000.000	100000.000	0.000	0.000	0.000	0.000	0.000	16.610	-144	-136	-144	-136	316	2384	100	1341	"S64"
0	0	0	22	1	3	"Tgfbr2"	"P37173"	6820	30360	200	4114	4117	195	4	4110	4110	4120	284	6	6	0	0	1300938	-0.011	100000.000	100000.000	0.000	0.000	0.000	0.000	0.000	16.610	4	7	4	7	316	2384	100	1342	"Y336"
0	0	0	22	2	3	"Tgfbr2"	"P37173"	7320	30370	200	4085	4070	241	5	4030	4030	4034	422	10	5	0	0	1285995	0.085	100000.000	100000.000	0.000	0.000	0.000	0.000	0.000	16.610	55	40	55	40	316	2384	100	1343	"Y336"
0	0	0	22	3	3	"Tgfbr2"	"P37173"	7820	30370	200	3952	3948	257	6	3961	3961	3980	388	9	3	0	0	1247679	-0.082	100000.000	100000.000	0.000	0.000	0.000	0.000	0.000	16.610	-9	-13	-9	-13	316	2384	100	1344	"Y336"
0	0	0	22	4	3	"Bid "	"P55957"	8320	30380	200	4054	4291	862	20	3965	3965	4005	582	14	16	12	0	1356097	0.491	100000.000	100000.000	0.000	0.000	0.000	0.000	0.000	16.610	89	326	89	326	316	2384	100	1345	"T54"
0	0	0	22	5	3	"Bid "	"P55957"	8830	30390	80	5362	5297	426	8	3952	3952	3962	173	4	96	94	0	275446	7.717	100000.000	100000.000	0.000	0.000	0.000	0.000	0.000	16.610	1410	1345	1410	1345	52	340	100	1346	"T54"
0	0	0	22	6	3	"Bid "	"P55957"	9310	30400	80	5366	5226	596	11	3962	3962	3982	314	7	88	86	0	271736	3.962	100000.000	100000.000	0.000	0.000	0.000	0.000	0.000	16.610	1404	1264	1404	1264	52	340	100	1347	"T54"
0	0	0	22	7	3	"caveolin-1"	"Q03135"	9810	30400	200	3829	3853	232	6	3957	3957	3983	271	6	3	0	0	1217433	-0.480	100000.000	100000.000	0.000	0.000	0.000	0.000	0.000	16.610	-128	-104	-128	-104	316	2384	100	1348	"Y6"
0	0	0	22	8	3	"caveolin-1"	"Q03135"	10310	30410	200	3954	3973	223	5	4050	4050	4048	250	6	7	0	0	1255433	-0.300	100000.000	100000.000	0.000	0.000	0.000	0.000	0.000	16.610	-96	-77	-96	-77	316	2384	100	1349	"Y6"
0	0	0	22	9	3	"caveolin-1"	"Q03135"	10810	30410	200	3945	3972	346	8	4027	4027	4032	219	5	10	2	0	1255119	-0.274	100000.000	100000.000	0.000	0.000	0.000	0.000	0.000	16.610	-82	-55	-82	-55	316	2384	100	1350	"Y6"
0	0	0	22	1	4	"CDK2"	"P24941"	6810	31000	130	4951	4958	303	6	3882	3882	3903	247	6	100	98	0	594929	4.271	100000.000	100000.000	0.000	0.000	0.000	0.000	0.000	16.610	1069	1076	1069	1076	120	940	100	1351	"Y14"
0	0	0	22	2	4	"CDK2"	"P24941"	7310	31010	140	5122	5092	356	6	4076	4076	4077	255	6	96	91	0	794395	3.980	100000.000	100000.000	0.000	0.000	0.000	0.000	0.000	16.610	1046	1016	1046	1016	156	1140	100	1352	"Y14"
0	0	0	22	3	4	"CDK2"	"P24941"	7820	31010	140	5048	5027	356	7	3998	3998	3994	422	10	94	71	0	784142	2.448	100000.000	100000.000	0.000	0.000	0.000	0.000	0.000	16.610	1050	1029	1050	1029	156	1140	100	1353	"Y14"
0	0	0	22	4	4	"Fos "	"P01100"	8330	31000	100	3874	3882	299	7	4026	4026	4034	260	6	7	2	0	310593	-0.585	100000.000	100000.000	0.000	0.000	0.000	0.000	0.000	16.610	-152	-144	-152	-144	80	560	100	1354	"S362"
0	0	0	22	5	4	"Fos "	"P01100"	8810	31010	200	3991	4064	1165	28	3983	3983	4053	1576	38	0	0	0	1284211	0.007	100000.000	100000.000	0.000	0.000	0.000	0.000	0.000	16.610	8	81	8	81	316	2384	100	1355	"S362"
0	0	0	22	6	4	"Fos "	"P01100"	9310	31020	200	3942	3955	221	5	3974	3974	3991	286	7	5	0	0	1249804	-0.126	100000.000	100000.000	0.000	0.000	0.000	0.000	0.000	16.610	-32	-19	-32	-19	316	2384	100	1356	"S362"
0	0	0	22	7	4	"Grb2"	"P62993"	9820	31050	100	6595	6224	1549	24	3941	3941	3947	231	5	81	80	0	497882	9.857	100000.000	100000.000	0.000	0.000	0.000	0.000	0.000	16.610	2654	2283	2654	2283	80	560	100	1357	"Y37"
0	0	0	22	8	4	"Grb2"	"P62993"	10310	31050	90	6806	6691	670	10	4056	4056	4038	238	5	96	96	0	347931	11.147	100000.000	100000.000	0.000	0.000	0.000	0.000	0.000	16.610	2750	2635	2750	2635	52	420	100	1358	"Y37"
0	0	0	22	9	4	"Grb2"	"P62993"	10800	31030	90	6762	6476	1031	15	3982	3982	3980	207	5	88	88	0	336774	12.058	100000.000	100000.000	0.000	0.000	0.000	0.000	0.000	16.610	2780	2494	2780	2494	52	420	100	1359	"Y37"
0	0	0	22	1	5	"IL4R "	"P24394"	6800	31630	180	6206	6133	736	12	4031	4031	4049	357	8	95	94	0	1569971	5.838	100000.000	100000.000	0.000	0.000	0.000	0.000	0.000	16.610	2175	2102	2175	2102	256	1924	100	1360	"Y713"
0	0	0	22	2	5	"IL4R "	"P24394"	7300	31640	170	6302	6239	403	6	4107	4107	4124	387	9	99	99	0	1297635	5.465	100000.000	100000.000	0.000	0.000	0.000	0.000	0.000	16.610	2195	2132	2195	2132	208	1660	100	1361	"Y713"
0	0	0	22	3	5	"IL4R "	"P24394"	7800	31650	180	6651	6566	685	10	4047	4047	4074	811	19	95	94	0	1680905	3.073	100000.000	100000.000	0.000	0.000	0.000	0.000	0.000	16.610	2604	2519	2604	2519	256	1924	100	1362	"Y713"
0	0	0	22	4	5	"IRAK4"	"P51617"	8310	31660	180	8095	7795	1371	17	3943	3943	3980	704	17	92	91	0	1995611	5.419	100000.000	100000.000	0.000	0.000	0.000	0.000	0.000	16.610	4152	3852	4152	3852	256	1924	100	1363	"T208"
0	0	0	22	5	5	"IRAK4"	"P51617"	8800	31670	150	8515	8628	874	10	4000	4000	4051	491	12	100	100	0	1345986	9.322	100000.000	100000.000	0.000	0.000	0.000	0.000	0.000	16.610	4515	4628	4515	4628	156	1272	100	1364	"T208"
0	0	0	22	6	5	"IRAK4"	"P51617"	9300	31670	150	8332	8323	597	7	3950	3950	4005	549	13	99	99	0	1298438	7.865	100000.000	100000.000	0.000	0.000	0.000	0.000	0.000	16.610	4382	4373	4382	4373	156	1272	100	1365	"T208"
0	0	0	22	7	5	"LDLRAP1"	"Q5SW96"	9790	31670	200	3807	3801	255	6	3946	3946	4027	1124	27	0	0	0	1201106	-0.201	100000.000	100000.000	0.000	0.000	0.000	0.000	0.000	16.610	-139	-145	-139	-145	316	2384	100	1366	"S186"
0	0	0	22	8	5	"LDLRAP1"	"Q5SW96"	10290	31680	200	3979	3980	293	7	4040	4040	4062	310	7	9	0	0	1257552	-0.265	100000.000	100000.000	0.000	0.000	0.000	0.000	0.000	16.610	-61	-60	-61	-60	316	2384	100	1367	"S186"
0	0	0	22	9	5	"LDLRAP1"	"Q5SW96"	10790	31680	200	3947	3930	300	7	4043	4043	4061	363	8	5	0	0	1241871	-0.361	100000.000	100000.000	0.000	0.000	0.000	0.000	0.000	16.610	-96	-113	-96	-113	316	2384	100	1368	"S186"
0	0	0	22	1	6	"MAPK14"	"Q16539"	6800	32280	120	4540	4691	1601	34	4002	4002	4013	360	8	77	24	0	562885	1.883	100000.000	100000.000	0.000	0.000	0.000	0.000	0.000	16.610	538	689	538	689	120	820	100	1369	"T179"
0	0	0	22	2	6	"MAPK14"	"Q16539"	7290	32300	120	4770	4792	391	8	4079	4079	4088	398	9	80	37	0	574981	1.769	100000.000	100000.000	0.000	0.000	0.000	0.000	0.000	16.610	691	713	691	713	120	820	100	1370	"T179"
0	0	0	22	3	6	"MAPK14"	"Q16539"	7790	32310	110	4681	4720	252	5	3996	3996	4004	288	7	97	66	0	377605	2.486	100000.000	100000.000	0.000	0.000	0.000	0.000	0.000	16.610	685	724	685	724	80	656	100	1371	"T179"
0	0	0	22	4	6	"Met "	"P08581"	8290	32310	70	4725	4690	373	7	3890	3890	3889	227	5	93	81	0	150076	3.529	100000.000	100000.000	0.000	0.000	0.000	0.000	0.000	16.610	835	800	835	800	32	236	100	1372	"Y1003"
0	0	0	22	5	6	"Met "	"P08581"	8810	32310	70	4624	4669	184	3	3960	3960	3972	256	6	100	96	0	149413	2.723	100000.000	100000.000	0.000	0.000	0.000	0.000	0.000	16.610	664	709	664	709	32	236	100	1373	"Y1003"
0	0	0	22	6	6	"Met "	"P08581"	9300	32310	70	4606	4545	211	4	3884	3884	3914	221	5	96	81	0	145443	2.855	100000.000	100000.000	0.000	0.000	0.000	0.000	0.000	16.610	722	661	722	661	32	236	100	1374	"Y1003"
0	0	0	22	7	6	"p53 "	"P04637"	9800	32340	90	4427	4395	340	7	3810	3810	3840	249	6	84	63	0	228518	2.229	100000.000	100000.000	0.000	0.000	0.000	0.000	0.000	16.610	617	585	617	585	52	420	100	1375	"S15"
0	0	0	22	8	6	"p53 "	"P04637"	10300	32330	70	4646	4712	329	6	3978	3978	3963	244	6	96	78	0	150768	3.070	100000.000	100000.000	0.000	0.000	0.000	0.000	0.000	16.610	668	734	668	734	32	236	100	1376	"S15"
0	0	0	22	9	6	"p53 "	"P04637"	10790	32340	70	4711	4670	244	5	3968	3968	3990	306	7	96	62	0	149453	2.222	100000.000	100000.000	0.000	0.000	0.000	0.000	0.000	16.610	743	702	743	702	32	236	100	1377	"S15"
-75	0	0	22	1	7	"empty"	"empty"	6810	32940	200	4010	3990	212	5	3959	3959	3987	530	13	0	0	0	1260734	0.006	100000.000	100000.000	0.000	0.000	0.000	0.000	0.000	16.610	51	31	51	31	316	2384	100	1378	"empty"
-75	0	0	22	2	7	"empty"	"empty"	7310	32940	200	3980	3988	321	8	3962	3962	4005	724	18	1	0	0	1260148	-0.023	100000.000	100000.000	0.000	0.000	0.000	0.000	0.000	16.610	18	26	18	26	316	2384	100	1379	"empty"
-75	0	0	22	3	7	"empty"	"empty"	7810	32940	200	3949	3948	318	8	3874	3874	3899	339	8	17	1	0	1247574	0.145	100000.000	100000.000	0.000	0.000	0.000	0.000	0.000	16.610	75	74	75	74	316	2384	100	1380	"empty"
-75	0	0	22	4	7	"empty"	"empty"	8310	32940	200	3841	3915	705	18	3830	3830	3852	281	7	12	3	0	1237064	0.224	100000.000	100000.000	0.000	0.000	0.000	0.000	0.000	16.610	11	85	11	85	316	2384	100	1381	"empty"
-75	0	0	22	5	7	"empty"	"empty"	8810	32940	200	3877	3899	243	6	3894	3894	3911	345	8	5	1	0	1232073	-0.035	100000.000	100000.000	0.000	0.000	0.000	0.000	0.000	16.610	-17	5	-17	5	316	2384	100	1382	"empty"
-75	0	0	22	6	7	"empty"	"empty"	9310	32940	200	3933	3950	194	4	3897	3897	3938	684	17	0	0	0	1248107	0.018	100000.000	100000.000	0.000	0.000	0.000	0.000	0.000	16.610	36	53	36	53	316	2384	100	1383	"empty"
0	0	0	22	7	7	"GLQAWPGEAIPQFLG_100"	"GLQAWPGEAIPQFLG_100"	9770	32970	80	4537	4529	327	7	3882	3882	3914	264	6	86	73	0	235485	2.330	100000.000	100000.000	0.000	0.000	0.000	0.000	0.000	16.610	655	647	655	647	52	340	100	1384	"GLQAWPGEAIPQFLG_100"
0	0	0	22	8	7	"GLQAWPGEAIPQFLG_100"	"GLQAWPGEAIPQFLG_100"	10280	32970	80	4643	4639	344	7	4013	4013	4020	333	8	86	44	0	241235	1.859	100000.000	100000.000	0.000	0.000	0.000	0.000	0.000	16.610	630	626	630	626	52	340	100	1385	"GLQAWPGEAIPQFLG_100"
0	0	0	22	9	7	"GLQAWPGEAIPQFLG_100"	"GLQAWPGEAIPQFLG_100"	10770	32970	80	4845	4801	280	5	3918	3918	3931	284	7	96	84	0	249658	3.063	100000.000	100000.000	0.000	0.000	0.000	0.000	0.000	16.610	927	883	927	883	52	340	100	1386	"GLQAWPGEAIPQFLG_100"
0	0	0	23	1	1	"JAK2"	"O60674"	11370	29110	80	6498	5995	1298	21	4184	4184	4188	219	5	76	71	0	311748	8.251	100000.000	100000.000	0.000	0.000	0.000	0.000	0.000	16.610	2314	1811	2314	1811	52	340	100	1387	"Y813"
0	0	0	23	2	1	"JAK2"	"O60674"	11870	29130	70	6743	6633	693	10	4250	4250	4271	238	5	93	93	0	212265	9.924	100000.000	100000.000	0.000	0.000	0.000	0.000	0.000	16.610	2493	2383	2493	2383	32	236	100	1388	"Y813"
0	0	0	23	3	1	"JAK2"	"O60674"	12370	29120	70	6886	6877	347	5	4464	4464	4478	228	5	100	100	0	220074	10.522	100000.000	100000.000	0.000	0.000	0.000	0.000	0.000	16.610	2422	2413	2422	2413	32	236	100	1389	"Y813"
0	0	0	23	4	1	"Jun "	"P05412"	12860	29120	200	3761	4568	5041	110	3756	3756	3953	2513	63	2	2	0	1443523	0.245	100000.000	100000.000	0.000	0.000	0.000	0.000	0.000	16.610	5	812	5	812	316	2384	100	1390	"S73"
0	0	0	23	5	1	"Jun "	"P05412"	13360	29130	150	5296	5364	610	11	4083	4083	4199	1519	36	17	1	0	836711	0.767	100000.000	100000.000	0.000	0.000	0.000	0.000	0.000	16.610	1213	1281	1213	1281	156	1272	100	1391	"S73"
0	0	0	23	6	1	"Jun "	"P05412"	13860	29140	170	5471	5461	285	5	4576	4576	4588	444	9	92	50	0	1135940	1.966	100000.000	100000.000	0.000	0.000	0.000	0.000	0.000	16.610	895	885	895	885	208	1660	100	1392	"S73"
0	0	0	23	7	1	"Kit "	"P10721"	14370	29140	130	6619	6640	1277	19	4464	4464	4456	273	6	97	95	0	796774	8.000	100000.000	100000.000	0.000	0.000	0.000	0.000	0.000	16.610	2155	2176	2155	2176	120	940	100	1393	"Y936"
0	0	0	23	8	1	"Kit "	"P10721"	14880	29160	130	7438	7343	657	8	4650	4650	4655	298	6	100	97	0	881186	9.020	100000.000	100000.000	0.000	0.000	0.000	0.000	0.000	16.610	2788	2693	2788	2693	120	940	100	1394	"Y936"
0	0	0	23	9	1	"Kit "	"P10721"	15370	29160	130	6773	6726	1025	15	4682	4682	4888	2347	48	23	0	0	807087	0.783	100000.000	100000.000	0.000	0.000	0.000	0.000	0.000	16.610	2091	2044	2091	2044	120	940	100	1395	"Y936"
0	0	0	23	1	2	"Mnk1"	"Q9BUB5"	11360	29760	70	5132	5101	404	7	4100	4100	4146	389	9	93	75	0	163225	2.455	100000.000	100000.000	0.000	0.000	0.000	0.000	0.000	16.610	1032	1001	1032	1001	32	236	100	1396	"T250"
0	0	0	23	2	2	"Mnk1"	"Q9BUB5"	11870	29760	70	5220	5218	212	4	4223	4223	4239	222	5	100	96	0	166964	4.410	100000.000	100000.000	0.000	0.000	0.000	0.000	0.000	16.610	997	995	997	995	32	236	100	1397	"T250"
0	0	0	23	3	2	"Mnk1"	"Q9BUB5"	12370	29770	200	4383	4475	421	9	4259	4259	4196	455	10	14	8	0	1414094	0.613	100000.000	100000.000	0.000	0.000	0.000	0.000	0.000	16.610	124	216	124	216	316	2384	100	1398	"T250"
0	0	0	23	4	2	"NFAT3"	"Q14934"	12880	29790	80	11230	10533	2764	26	3760	3760	3772	228	6	100	100	0	547698	29.654	100000.000	100000.000	0.000	0.000	0.000	0.000	0.000	16.610	7470	6773	7470	6773	52	340	100	1399	"S676"
0	0	0	23	5	2	"NFAT3"	"Q14934"	13390	29780	100	11990	10549	3124	29	4356	4356	4339	371	8	95	91	0	843886	16.739	100000.000	100000.000	0.000	0.000	0.000	0.000	0.000	16.610	7634	6193	7634	6193	80	560	100	1400	"S676"
0	0	0	23	6	2	"NFAT3"	"Q14934"	13880	29770	100	11859	10275	3199	31	4436	4436	4435	247	5	96	93	0	822033	23.644	100000.000	100000.000	0.000	0.000	0.000	0.000	0.000	16.610	7423	5839	7423	5839	80	560	100	1401	"S676"
0	0	0	23	7	2	"PIK3R1 "	"P27986"	14370	29790	140	5845	5735	463	8	4484	4484	4610	1862	40	3	0	0	894690	0.604	100000.000	100000.000	0.000	0.000	0.000	0.000	0.000	16.610	1361	1251	1361	1251	156	1140	100	1402	"Y528"
0	0	0	23	8	2	"PIK3R1 "	"P27986"	14870	29790	140	6114	6035	511	8	4532	4532	4581	634	13	92	73	0	941503	2.293	100000.000	100000.000	0.000	0.000	0.000	0.000	0.000	16.610	1582	1503	1582	1503	156	1140	100	1403	"Y528"
0	0	0	23	9	2	"PIK3R1 "	"P27986"	15380	29810	130	5842	5849	276	4	4518	4518	4574	855	18	95	7	0	701843	1.491	100000.000	100000.000	0.000	0.000	0.000	0.000	0.000	16.610	1324	1331	1324	1331	120	940	100	1404	"Y528"
0	0	0	23	1	3	"p67phox"	"P19878"	11360	30400	200	4068	4073	291	7	4103	4103	4135	641	15	0	0	0	1287175	-0.097	100000.000	100000.000	0.000	0.000	0.000	0.000	0.000	16.610	-35	-30	-35	-30	316	2384	100	1405	"S208"
0	0	0	23	2	3	"p67phox"	"P19878"	11860	30400	200	4187	4200	222	5	4263	4263	4273	205	4	8	1	0	1327151	-0.356	100000.000	100000.000	0.000	0.000	0.000	0.000	0.000	16.610	-76	-63	-76	-63	316	2384	100	1406	"S208"
0	0	0	23	3	3	"p67phox"	"P19878"	12360	30410	200	3750	3846	461	11	3841	3841	3910	854	21	0	0	0	1215271	-0.075	100000.000	100000.000	0.000	0.000	0.000	0.000	0.000	16.610	-91	5	-91	5	316	2384	100	1407	"S208"
0	0	0	23	4	3	"PDK1"	"O15530"	12860	30420	100	4414	4384	260	5	3813	3813	3828	205	5	90	73	0	350755	2.712	100000.000	100000.000	0.000	0.000	0.000	0.000	0.000	16.610	601	571	601	571	80	560	100	1408	"S241"
0	0	0	23	5	3	"PDK1"	"O15530"	13350	30420	200	4073	4140	398	9	3890	3890	3939	594	15	19	0	0	1308102	0.338	100000.000	100000.000	0.000	0.000	0.000	0.000	0.000	16.610	183	250	183	250	316	2384	100	1409	"S241"
0	0	0	23	6	3	"PDK1"	"O15530"	13850	30430	200	4731	4739	248	5	4330	4330	4342	452	10	40	1	0	1497451	0.878	100000.000	100000.000	0.000	0.000	0.000	0.000	0.000	16.610	401	409	401	409	316	2384	100	1410	"S241"
0	0	0	23	7	3	"Ripk1"	"Q13546"	14350	30430	200	4607	4650	272	5	4502	4502	4514	513	11	7	0	0	1469460	0.265	100000.000	100000.000	0.000	0.000	0.000	0.000	0.000	16.610	105	148	105	148	316	2384	100	1411	"Y384"
0	0	0	23	8	3	"Ripk1"	"Q13546"	14850	30440	200	4382	4637	1508	32	4663	4663	4646	387	8	4	3	0	1465374	-0.023	100000.000	100000.000	0.000	0.000	0.000	0.000	0.000	16.610	-281	-26	-281	-26	316	2384	100	1412	"Y384"
0	0	0	23	9	3	"Ripk1"	"Q13546"	15350	30440	200	4489	4509	317	7	4390	4390	4419	477	10	8	0	0	1424720	0.189	100000.000	100000.000	0.000	0.000	0.000	0.000	0.000	16.610	99	119	99	119	316	2384	100	1413	"Y384"
0	0	0	23	1	4	"Shc1"	"P29353"	11360	31040	200	4147	4207	321	7	4103	4103	4112	232	5	22	10	0	1329525	0.409	100000.000	100000.000	0.000	0.000	0.000	0.000	0.000	16.610	44	104	44	104	316	2384	100	1414	"S36"
0	0	0	23	2	4	"Shc1"	"P29353"	11860	31040	200	4294	4328	255	5	4117	4117	4121	315	7	25	7	0	1367538	0.657	100000.000	100000.000	0.000	0.000	0.000	0.000	0.000	16.610	177	211	177	211	316	2384	100	1415	"S36"
0	0	0	23	3	4	"Shc1"	"P29353"	12350	31050	200	3527	3544	220	6	3642	3642	3711	1760	47	0	0	0	1119840	-0.095	100000.000	100000.000	0.000	0.000	0.000	0.000	0.000	16.610	-115	-98	-115	-98	316	2384	100	1416	"S36"
0	0	0	23	4	4	"SMAD3"	"Q15796"	12850	31060	200	3703	3735	291	7	3724	3724	3744	477	12	2	0	0	1180334	-0.019	100000.000	100000.000	0.000	0.000	0.000	0.000	0.000	16.610	-21	11	-21	11	316	2384	100	1417	"S204"
0	0	0	23	5	4	"SMAD3"	"Q15796"	13350	31060	200	3647	3688	323	8	3773	3773	3815	394	10	2	1	0	1165320	-0.322	100000.000	100000.000	0.000	0.000	0.000	0.000	0.000	16.610	-126	-85	-126	-85	316	2384	100	1418	"S204"
0	0	0	23	6	4	"SMAD3"	"Q15796"	13850	31070	200	4595	4521	433	9	4341	4341	4350	460	10	20	1	0	1428699	0.372	100000.000	100000.000	0.000	0.000	0.000	0.000	0.000	16.610	254	180	254	180	316	2384	100	1419	"S204"
0	0	0	23	7	4	"TAK1 "	"O43318"	14350	31070	200	4554	4501	474	10	4461	4461	4443	494	11	6	1	0	1422445	0.117	100000.000	100000.000	0.000	0.000	0.000	0.000	0.000	16.610	93	40	93	40	316	2384	100	1420	"S192"
0	0	0	23	8	4	"TAK1 "	"O43318"	14850	31080	200	4179	4397	2163	49	4512	4512	4552	466	10	2	0	0	1389368	-0.333	100000.000	100000.000	0.000	0.000	0.000	0.000	0.000	16.610	-333	-115	-333	-115	316	2384	100	1421	"S192"
0	0	0	23	9	4	"TAK1 "	"O43318"	15350	31090	200	4107	4051	336	8	4181	4181	4241	366	8	2	0	0	1280262	-0.519	100000.000	100000.000	0.000	0.000	0.000	0.000	0.000	16.610	-74	-130	-74	-130	316	2384	100	1422	"S192"
0	0	0	23	1	5	"ACC1"	"Q13085 "	11350	31680	200	4155	4226	457	10	4085	4085	4107	372	9	18	3	0	1335286	0.320	100000.000	100000.000	0.000	0.000	0.000	0.000	0.000	16.610	70	141	70	141	316	2384	100	1423	"S29"
0	0	0	23	2	5	"ACC1"	"Q13085 "	11850	31690	200	3845	4134	3540	85	3826	3826	3871	1310	33	1	0	0	1306251	0.201	100000.000	100000.000	0.000	0.000	0.000	0.000	0.000	16.610	19	308	19	308	316	2384	100	1424	"S29"
0	0	0	23	3	5	"ACC1"	"Q13085 "	12350	31700	200	3680	3722	306	8	3606	3606	3809	2838	74	0	0	0	1176163	-0.031	100000.000	100000.000	0.000	0.000	0.000	0.000	0.000	16.610	74	116	74	116	316	2384	100	1425	"S29"
0	0	0	23	4	5	"AR"	"P10275"	12850	31700	100	5811	6257	3824	61	3652	3652	3669	290	7	96	93	0	500539	8.924	100000.000	100000.000	0.000	0.000	0.000	0.000	0.000	16.610	2159	2605	2159	2605	80	560	100	1426	"Y363"
0	0	0	23	5	5	"AR"	"P10275"	13360	31720	100	4696	5035	3034	60	3402	3402	3403	288	8	90	90	0	402781	5.667	100000.000	100000.000	0.000	0.000	0.000	0.000	0.000	16.610	1294	1633	1294	1633	80	560	100	1427	"Y363"
0	0	0	23	6	5	"AR"	"P10275"	13830	31720	120	6535	6406	508	7	4256	4256	4276	253	5	99	97	0	768701	8.419	100000.000	100000.000	0.000	0.000	0.000	0.000	0.000	16.610	2279	2150	2279	2150	120	820	100	1428	"Y363"
0	0	0	23	7	5	"process-control__"	"GGSGGSGDYKDDDDK"	14340	31720	200	4454	4476	286	6	4462	4462	4460	769	17	1	0	0	1414363	0.021	100000.000	100000.000	0.000	0.000	0.000	0.000	0.000	16.610	-8	14	-8	14	316	2384	100	1429	"process-control__"
0	0	0	23	8	5	"process-control__"	"GGSGGSGDYKDDDDK"	14840	31730	200	4358	4435	544	12	4590	4590	4638	967	20	0	0	0	1401534	-0.210	100000.000	100000.000	0.000	0.000	0.000	0.000	0.000	16.610	-232	-155	-232	-155	316	2384	100	1430	"process-control__"
0	0	0	23	9	5	"process-control__"	"GGSGGSGDYKDDDDK"	15330	31730	200	4108	4122	255	6	4097	4097	4157	489	11	3	0	0	1302432	-0.072	100000.000	100000.000	0.000	0.000	0.000	0.000	0.000	16.610	11	25	11	25	316	2384	100	1431	"process-control__"
0	0	0	23	1	6	"Ck2-B"	"Q5SRQ6"	11350	32320	200	4108	4140	282	6	4009	4009	4888	6493	132	0	0	0	1308355	-0.115	100000.000	100000.000	0.000	0.000	0.000	0.000	0.000	16.610	99	131	99	131	316	2384	100	1432	"S228"
0	0	0	23	2	6	"Ck2-B"	"Q5SRQ6"	11850	32330	200	3583	4068	3601	88	3583	3583	3989	3799	95	2	1	0	1285409	0.021	0.000	100000.000	0.000	0.000	0.000	0.000	0.000	Error	0	485	0	485	316	2384	100	1433	"S228"
0	0	0	23	3	6	"Ck2-B"	"Q5SRQ6"	12350	32330	200	3708	3708	183	4	3630	3630	3645	311	8	7	1	0	1171621	0.203	100000.000	100000.000	0.000	0.000	0.000	0.000	0.000	16.610	78	78	78	78	316	2384	100	1434	"S228"
0	0	0	23	4	6	"CTNNB1"	"P35222"	12840	32340	200	3732	3815	788	20	3604	3604	3619	241	6	25	5	0	1205421	0.813	100000.000	100000.000	0.000	0.000	0.000	0.000	0.000	16.610	128	211	128	211	316	2384	100	1435	"S33"
0	0	0	23	5	6	"CTNNB1"	"P35222"	13340	32350	200	3611	3604	210	5	3491	3491	3513	470	13	5	0	0	1139013	0.194	100000.000	100000.000	0.000	0.000	0.000	0.000	0.000	16.610	120	113	120	113	316	2384	100	1436	"S33"
0	0	0	23	6	6	"CTNNB1"	"P35222"	13840	32350	200	4041	4076	312	7	4212	4212	4280	1284	30	0	0	0	1287906	-0.159	100000.000	100000.000	0.000	0.000	0.000	0.000	0.000	16.610	-171	-136	-171	-136	316	2384	100	1437	"S33"
0	0	0	23	7	6	"EGFR"	"P00533"	14340	32360	200	4332	4328	298	6	4491	4491	4537	426	9	2	0	0	1367645	-0.491	100000.000	100000.000	0.000	0.000	0.000	0.000	0.000	16.610	-159	-163	-159	-163	316	2384	100	1438	"Y869"
0	0	0	23	8	6	"EGFR"	"P00533"	14830	32370	200	4611	4767	1851	38	4694	4694	4705	571	12	7	2	0	1506341	0.109	100000.000	100000.000	0.000	0.000	0.000	0.000	0.000	16.610	-83	73	-83	73	316	2384	100	1439	"Y869"
0	0	0	23	9	6	"EGFR"	"P00533"	15330	32370	200	3893	3913	229	5	3988	3988	4014	287	7	4	1	0	1236517	-0.352	100000.000	100000.000	0.000	0.000	0.000	0.000	0.000	16.610	-95	-75	-95	-75	316	2384	100	1440	"Y869"
-75	0	0	23	1	7	"empty"	"empty"	11300	32950	200	3738	4218	4951	117	3767	3767	3937	2122	53	1	0	0	1332733	0.132	100000.000	100000.000	0.000	0.000	0.000	0.000	0.000	16.610	-29	451	-29	451	316	2384	100	1441	"empty"
-75	0	0	23	2	7	"empty"	"empty"	11800	32960	200	3444	3451	156	4	3528	3528	3545	232	6	2	0	0	1090449	-0.405	100000.000	100000.000	0.000	0.000	0.000	0.000	0.000	16.610	-84	-77	-84	-77	316	2384	100	1442	"empty"
-75	0	0	23	3	7	"empty"	"empty"	12300	32970	200	3606	3628	200	5	3620	3620	3726	2112	56	0	0	0	1146326	-0.046	100000.000	100000.000	0.000	0.000	0.000	0.000	0.000	16.610	-14	8	-14	8	316	2384	100	1443	"empty"
-75	0	0	23	4	7	"empty"	"empty"	12800	32970	200	3617	3789	1611	42	3551	3551	3579	405	11	8	3	0	1197311	0.519	100000.000	100000.000	0.000	0.000	0.000	0.000	0.000	16.610	66	238	66	238	316	2384	100	1444	"empty"
-75	0	0	23	5	7	"empty"	"empty"	13300	32980	200	3479	3488	194	5	3511	3511	3579	1116	31	0	0	0	1102315	-0.082	100000.000	100000.000	0.000	0.000	0.000	0.000	0.000	16.610	-32	-23	-32	-23	316	2384	100	1445	"empty"
-75	0	0	23	6	7	"empty"	"empty"	13800	32990	200	4437	4450	267	6	4360	4360	4381	629	14	2	0	0	1406314	0.110	100000.000	100000.000	0.000	0.000	0.000	0.000	0.000	16.610	77	90	77	90	316	2384	100	1446	"empty"
0	0	0	23	7	7	"GLQAWPG-pS-AIPQFLG_GLQAWPGEAIPQFLG_80vs20"	"GLQAWPG-pS-AIPQFLG_GLQAWPGEAIPQFLG_80vs20"	14340	32990	90	9989	9489	1483	15	4418	4418	4725	2731	57	92	57	0	493419	1.744	100000.000	100000.000	0.000	0.000	0.000	0.000	0.000	16.610	5571	5071	5571	5071	52	420	100	1447	"GLQAWPG-pS-AIPQFLG_GLQAWPGEAIPQFLG_80vs20"
0	0	0	23	8	7	"GLQAWPG-pS-AIPQFLG_GLQAWPGEAIPQFLG_80vs20"	"GLQAWPG-pS-AIPQFLG_GLQAWPGEAIPQFLG_80vs20"	14820	33020	100	10554	8987	2529	28	4790	4790	4860	1110	22	76	68	0	718993	3.718	100000.000	100000.000	0.000	0.000	0.000	0.000	0.000	16.610	5764	4197	5764	4197	80	560	100	1448	"GLQAWPG-pS-AIPQFLG_GLQAWPGEAIPQFLG_80vs20"
0	0	0	23	9	7	"GLQAWPG-pS-AIPQFLG_GLQAWPGEAIPQFLG_80vs20"	"GLQAWPG-pS-AIPQFLG_GLQAWPGEAIPQFLG_80vs20"	15330	33030	80	9672	9215	1270	13	3810	3810	3824	189	4	100	100	0	479173	28.524	100000.000	100000.000	0.000	0.000	0.000	0.000	0.000	16.610	5862	5405	5862	5405	52	340	100	1449	"GLQAWPG-pS-AIPQFLG_GLQAWPGEAIPQFLG_80vs20"
0	0	0	24	1	1	"Bim"	"O43521"	15740	29130	200	4097	4153	284	6	4101	4101	4139	688	16	4	0	0	1312417	0.020	100000.000	100000.000	0.000	0.000	0.000	0.000	0.000	16.610	-4	52	-4	52	316	2378	100	1450	"S69"
0	0	0	24	2	1	"Bim"	"O43521"	16250	29130	200	4044	4114	298	7	4102	4102	4107	220	5	14	9	0	1299957	0.032	100000.000	100000.000	0.000	0.000	0.000	0.000	0.000	16.610	-58	12	-58	12	316	2384	100	1451	"S69"
0	0	0	24	3	1	"Bim"	"O43521"	16750	29140	200	4177	4244	325	7	4125	4125	4131	181	4	25	12	0	1341179	0.624	100000.000	100000.000	0.000	0.000	0.000	0.000	0.000	16.610	52	119	52	119	316	2384	100	1452	"S69"
0	0	0	24	4	1	"caspase-8"	"Q14790 "	17260	29140	200	4204	4242	236	5	4130	4130	4138	193	4	24	10	0	1340525	0.539	100000.000	100000.000	0.000	0.000	0.000	0.000	0.000	16.610	74	112	74	112	316	2384	100	1453	"Y448"
0	0	0	24	5	1	"caspase-8"	"Q14790 "	17760	29150	200	4101	4126	196	4	4017	4017	4003	349	8	10	0	0	1303798	0.352	100000.000	100000.000	0.000	0.000	0.000	0.000	0.000	16.610	84	109	84	109	316	2384	100	1454	"Y448"
0	0	0	24	6	1	"caspase-8"	"Q14790 "	18270	29160	100	4233	4248	214	5	4015	4015	4014	250	6	43	6	0	339829	0.936	100000.000	100000.000	0.000	0.000	0.000	0.000	0.000	16.610	218	233	218	233	80	560	100	1455	"Y448"
0	0	0	24	7	1	"Cdc2"	"P06493"	18770	29160	200	4114	4180	636	15	4019	4019	4087	736	18	3	0	0	1320794	0.126	100000.000	100000.000	0.000	0.000	0.000	0.000	0.000	16.610	95	161	95	161	316	2384	100	1456	"T161"
0	0	0	24	8	1	"Cdc2"	"P06493"	19270	29170	200	4857	4802	434	9	4273	4273	4300	541	12	51	8	0	1517314	0.928	100000.000	100000.000	0.000	0.000	0.000	0.000	0.000	16.610	584	529	584	529	316	2384	100	1457	"T161"
0	0	0	24	9	1	"Cdc2"	"P06493"	19780	29170	200	3936	3940	305	7	3765	3765	3798	679	17	3	0	0	1244889	0.209	100000.000	100000.000	0.000	0.000	0.000	0.000	0.000	16.610	171	175	171	175	316	2384	100	1458	"T161"
0	0	0	24	1	2	"FGFR1 "	"P11362"	15770	29780	200	4026	4074	683	16	4031	4031	4048	220	5	10	1	0	1287409	0.118	100000.000	100000.000	0.000	0.000	0.000	0.000	0.000	16.610	-5	43	-5	43	316	2384	100	1459	"Y653"
0	0	0	24	2	2	"FGFR1 "	"P11362"	16270	29790	200	4054	4074	250	6	4031	4031	4044	206	5	18	2	0	1287339	0.146	100000.000	100000.000	0.000	0.000	0.000	0.000	0.000	16.610	23	43	23	43	316	2384	100	1460	"Y653"
0	0	0	24	3	2	"FGFR1 "	"P11362"	16780	29790	200	4067	4103	393	9	4094	4094	4099	195	4	10	2	0	1296515	0.021	100000.000	100000.000	0.000	0.000	0.000	0.000	0.000	16.610	-27	9	-27	9	316	2384	100	1461	"Y653"
0	0	0	24	4	2	"GIT2"	"Q14161"	17280	29800	200	4031	4068	223	5	4053	4053	4081	548	13	3	0	0	1285474	-0.024	100000.000	100000.000	0.000	0.000	0.000	0.000	0.000	16.610	-22	15	-22	15	316	2384	100	1462	"Y492"
0	0	0	24	5	2	"GIT2"	"Q14161"	17780	29800	200	4211	4235	257	6	4007	4007	3997	349	8	24	1	0	1338354	0.682	100000.000	100000.000	0.000	0.000	0.000	0.000	0.000	16.610	204	228	204	228	316	2384	100	1463	"Y492"
0	0	0	24	6	2	"GIT2"	"Q14161"	18280	29810	200	4082	4152	472	11	3966	3966	3974	437	10	12	2	0	1311925	0.407	100000.000	100000.000	0.000	0.000	0.000	0.000	0.000	16.610	116	186	116	186	316	2384	100	1464	"Y492"
0	0	0	24	7	2	"Grb2"	"P62993"	18790	29810	200	3953	3995	241	6	4116	4116	4237	447	10	3	0	0	1262393	-0.541	100000.000	100000.000	0.000	0.000	0.000	0.000	0.000	16.610	-163	-121	-163	-121	316	2384	100	1465	"Y7"
0	0	0	24	8	2	"Grb2"	"P62993"	19290	29820	200	3723	3793	991	26	3874	3874	3930	408	10	1	0	0	1198600	-0.336	100000.000	100000.000	0.000	0.000	0.000	0.000	0.000	16.610	-151	-81	-151	-81	316	2384	100	1466	"Y7"
0	0	0	24	9	2	"Grb2"	"P62993"	19790	29820	200	3673	3670	185	5	3724	3724	3759	894	23	0	0	0	1159565	-0.100	100000.000	100000.000	0.000	0.000	0.000	0.000	0.000	16.610	-51	-54	-51	-54	316	2384	100	1467	"Y7"
0	0	0	24	1	3	"IKK-gamma "	"Q9Y6K9"	15780	30430	200	3923	3879	289	7	4026	4026	4032	211	5	6	1	0	1225749	-0.725	100000.000	100000.000	0.000	0.000	0.000	0.000	0.000	16.610	-103	-147	-103	-147	316	2384	100	1468	"S43"
0	0	0	24	2	3	"IKK-gamma "	"Q9Y6K9"	16280	30430	200	3952	3934	539	13	3996	3996	4003	187	4	10	1	0	1243206	-0.369	100000.000	100000.000	0.000	0.000	0.000	0.000	0.000	16.610	-44	-62	-44	-62	316	2384	100	1469	"S43"
0	0	0	24	3	3	"IKK-gamma "	"Q9Y6K9"	16780	30440	200	4011	3971	520	13	4036	4036	4041	177	4	12	3	0	1254803	-0.395	100000.000	100000.000	0.000	0.000	0.000	0.000	0.000	16.610	-25	-65	-25	-65	316	2384	100	1470	"S43"
0	0	0	24	4	3	"IRAK1"	"P51617"	17290	30450	90	4327	4326	260	6	4001	4001	4032	340	8	46	5	0	224953	0.865	100000.000	100000.000	0.000	0.000	0.000	0.000	0.000	16.610	326	325	326	325	52	420	100	1471	"T387"
0	0	0	24	5	3	"IRAK1"	"P51617"	17780	30450	140	4719	4737	496	10	4269	4269	4323	975	22	3	1	0	738957	0.425	100000.000	100000.000	0.000	0.000	0.000	0.000	0.000	16.610	450	468	450	468	156	1140	100	1472	"T387"
0	0	0	24	6	3	"IRAK1"	"P51617"	18280	30450	200	4067	4124	256	6	4024	4024	4043	287	7	18	5	0	1303225	0.282	100000.000	100000.000	0.000	0.000	0.000	0.000	0.000	16.610	43	100	43	100	316	2384	100	1473	"T387"
0	0	0	24	7	3	"Lck"	"P06239"	18780	30460	200	4142	4308	1894	43	3984	3984	4039	348	8	27	2	0	1361372	0.773	100000.000	100000.000	0.000	0.000	0.000	0.000	0.000	16.610	158	324	158	324	316	2384	100	1474	"Y394"
0	0	0	24	8	3	"Lck"	"P06239"	19280	30460	200	3743	3752	182	4	3754	3754	3763	192	5	9	1	0	1185684	-0.057	100000.000	100000.000	0.000	0.000	0.000	0.000	0.000	16.610	-11	-2	-11	-2	316	2384	100	1475	"Y394"
0	0	0	24	9	3	"Lck"	"P06239"	19780	30470	200	3697	3702	208	5	3645	3645	3649	181	4	22	4	0	1169901	0.293	100000.000	100000.000	0.000	0.000	0.000	0.000	0.000	16.610	52	57	52	57	316	2384	100	1476	"Y394"
0	0	0	24	1	4	"CDK2"	"P24941"	15790	31080	110	5371	5375	320	5	3968	3968	3971	198	4	100	100	0	429997	7.091	100000.000	100000.000	0.000	0.000	0.000	0.000	0.000	16.610	1403	1407	1403	1407	80	656	100	1477	"T160"
0	0	0	24	2	4	"CDK2"	"P24941"	16300	31080	120	5069	4960	471	9	3986	3986	3984	191	4	86	83	0	595245	5.110	100000.000	100000.000	0.000	0.000	0.000	0.000	0.000	16.610	1083	974	1083	974	120	820	100	1478	"T160"
0	0	0	24	3	4	"CDK2"	"P24941"	16800	31090	120	5224	5045	502	9	3953	3953	3959	170	4	88	85	0	605444	6.388	100000.000	100000.000	0.000	0.000	0.000	0.000	0.000	16.610	1271	1092	1271	1092	120	820	100	1479	"T160"
0	0	0	24	4	4	"MDM2"	"Q00987"	17290	31090	200	3884	3893	189	4	4020	4020	4086	399	9	0	0	0	1230247	-0.484	100000.000	100000.000	0.000	0.000	0.000	0.000	0.000	16.610	-136	-127	-136	-127	316	2384	100	1480	"S186/8"
0	0	0	24	5	4	"MDM2"	"Q00987"	17790	31090	200	3721	3752	314	8	4105	4105	4208	502	11	0	0	0	1185745	-0.908	100000.000	100000.000	0.000	0.000	0.000	0.000	0.000	16.610	-384	-353	-384	-353	316	2384	100	1481	"S186/8"
0	0	0	24	6	4	"MDM2"	"Q00987"	18290	31100	200	3767	3778	218	5	3975	3975	4007	283	7	2	0	0	1193774	-0.809	100000.000	100000.000	0.000	0.000	0.000	0.000	0.000	16.610	-208	-197	-208	-197	316	2384	100	1482	"S186/8"
0	0	0	24	7	4	"NFkB-p65 "	"Q04206"	18790	31100	120	6285	5730	1108	19	3852	3852	3858	179	4	85	76	0	687602	10.458	100000.000	100000.000	0.000	0.000	0.000	0.000	0.000	16.610	2433	1878	2433	1878	120	820	100	1483	"S536"
0	0	0	24	8	4	"NFkB-p65 "	"Q04206"	19290	31120	100	6157	5828	945	16	3728	3728	3741	234	6	88	86	0	466250	8.919	100000.000	100000.000	0.000	0.000	0.000	0.000	0.000	16.610	2429	2100	2429	2100	80	560	100	1484	"S536"
0	0	0	24	9	4	"NFkB-p65 "	"Q04206"	19790	31120	100	5957	5579	935	16	3662	3662	3687	381	10	85	80	0	446297	4.966	100000.000	100000.000	0.000	0.000	0.000	0.000	0.000	16.610	2295	1917	2295	1917	80	560	100	1485	"S536"
0	0	0	24	1	5	"PLCG2"	"P16885"	15800	31720	80	5082	5051	334	6	3924	3924	3931	210	5	96	96	0	262643	5.333	100000.000	100000.000	0.000	0.000	0.000	0.000	0.000	16.610	1158	1127	1158	1127	52	340	100	1486	"Y759"
0	0	0	24	2	5	"PLCG2"	"P16885"	16280	31730	90	4924	4779	614	12	3872	3872	3887	239	6	78	78	0	248515	3.732	100000.000	100000.000	0.000	0.000	0.000	0.000	0.000	16.610	1052	907	1052	907	52	420	100	1487	"Y759"
0	0	0	24	3	5	"PLCG2"	"P16885"	16780	31730	90	4952	4902	407	8	3914	3914	3915	187	4	90	90	0	254880	5.278	100000.000	100000.000	0.000	0.000	0.000	0.000	0.000	16.610	1038	988	1038	988	52	420	100	1488	"Y759"
0	0	0	24	4	5	"pyk2"	"Q14289"	17280	31730	200	3955	3971	190	4	3899	3899	3903	337	8	8	0	0	1254911	0.202	100000.000	100000.000	0.000	0.000	0.000	0.000	0.000	16.610	56	72	56	72	316	2384	100	1489	"S213"
0	0	0	24	5	5	"pyk2"	"Q14289"	17770	31740	200	3962	3984	229	5	3930	3930	3946	732	18	0	0	0	1258885	0.052	100000.000	100000.000	0.000	0.000	0.000	0.000	0.000	16.610	32	54	32	54	316	2384	100	1490	"S213"
0	0	0	24	6	5	"pyk2"	"Q14289"	18270	31740	200	3877	3894	247	6	3913	3913	3939	252	6	8	1	0	1230483	-0.179	100000.000	100000.000	0.000	0.000	0.000	0.000	0.000	16.610	-36	-19	-36	-19	316	2384	100	1491	"S213"
0	0	0	24	7	5	"SOC3"	"O14543"	18770	31740	200	3799	3817	180	4	3769	3769	3782	298	7	6	0	0	1206240	0.117	100000.000	100000.000	0.000	0.000	0.000	0.000	0.000	16.610	30	48	30	48	316	2384	100	1492	"Y221"
0	0	0	24	8	5	"SOC3"	"O14543"	19260	31750	200	3709	3719	196	5	3797	3797	3851	339	8	1	0	0	1175197	-0.389	100000.000	100000.000	0.000	0.000	0.000	0.000	0.000	16.610	-88	-78	-88	-78	316	2384	100	1493	"Y221"
0	0	0	24	9	5	"SOC3"	"O14543"	19760	31750	200	3690	3709	196	5	3702	3702	3727	273	7	11	0	0	1172141	-0.066	100000.000	100000.000	0.000	0.000	0.000	0.000	0.000	16.610	-12	7	-12	7	316	2384	100	1494	"Y221"
0	0	0	24	1	6	"STAT4"	"Q14765"	15800	32360	200	3912	3922	204	5	3853	3853	3861	222	5	21	3	0	1239429	0.275	100000.000	100000.000	0.000	0.000	0.000	0.000	0.000	16.610	59	69	59	69	316	2384	100	1495	"Y693"
0	0	0	24	2	6	"STAT4"	"Q14765"	16290	32370	200	3851	3847	179	4	3824	3824	3833	188	4	17	2	0	1215805	0.074	100000.000	100000.000	0.000	0.000	0.000	0.000	0.000	16.610	27	23	27	23	316	2384	100	1496	"Y693"
0	0	0	24	3	6	"STAT4"	"Q14765"	16790	32370	200	3867	3883	204	5	3854	3854	3870	343	8	6	0	0	1227043	0.038	100000.000	100000.000	0.000	0.000	0.000	0.000	0.000	16.610	13	29	13	29	316	2384	100	1497	"Y693"
0	0	0	24	4	6	"STMN1"	"P16949"	17280	32380	200	3435	3464	238	6	3722	3722	3738	321	8	1	0	0	1094522	-0.854	100000.000	100000.000	0.000	0.000	0.000	0.000	0.000	16.610	-287	-258	-287	-258	316	2384	100	1498	"S24"
0	0	0	24	5	6	"STMN1"	"P16949"	17780	32380	200	3641	3664	238	6	3875	3875	3905	415	10	1	0	0	1157979	-0.581	100000.000	100000.000	0.000	0.000	0.000	0.000	0.000	16.610	-234	-211	-234	-211	316	2384	100	1499	"S24"
0	0	0	24	6	6	"STMN1"	"P16949"	18270	32380	200	3655	3670	254	6	3815	3815	3845	260	6	2	1	0	1159833	-0.673	100000.000	100000.000	0.000	0.000	0.000	0.000	0.000	16.610	-160	-145	-160	-145	316	2384	100	1500	"S24"
0	0	0	24	7	6	"GIT2"	"Q14161"	18770	32390	200	4299	4275	281	6	4034	4034	4051	327	8	41	5	0	1350838	0.685	100000.000	100000.000	0.000	0.000	0.000	0.000	0.000	16.610	265	241	265	241	316	2384	100	1501	"Y592"
0	0	0	24	8	6	"GIT2"	"Q14161"	19260	32390	200	3633	3674	265	7	3663	3663	3692	277	7	7	2	0	1160912	-0.065	100000.000	100000.000	0.000	0.000	0.000	0.000	0.000	16.610	-30	11	-30	11	316	2384	100	1502	"Y592"
0	0	0	24	9	6	"GIT2"	"Q14161"	19760	32400	200	3543	3584	231	6	3591	3591	3612	282	7	7	2	0	1132699	-0.099	100000.000	100000.000	0.000	0.000	0.000	0.000	0.000	16.610	-48	-7	-48	-7	316	2384	100	1503	"Y592"
-75	0	0	24	1	7	"empty"	"empty"	15750	33010	200	3758	3757	164	4	3771	3771	3790	345	9	2	0	0	1187248	-0.096	100000.000	100000.000	0.000	0.000	0.000	0.000	0.000	16.610	-13	-14	-13	-14	316	2384	100	1504	"empty"
-75	0	0	24	2	7	"empty"	"empty"	16250	33010	200	3775	3780	165	4	3767	3767	3770	181	4	12	1	0	1194553	0.055	100000.000	100000.000	0.000	0.000	0.000	0.000	0.000	16.610	8	13	8	13	316	2384	100	1505	"empty"
-75	0	0	24	3	7	"empty"	"empty"	16750	33020	200	3749	3821	837	21	3750	3750	3748	217	5	16	3	0	1207429	0.336	100000.000	100000.000	0.000	0.000	0.000	0.000	0.000	16.610	-1	71	-1	71	316	2384	100	1506	"empty"
-75	0	0	24	4	7	"empty"	"empty"	17250	33020	200	3870	3861	295	7	3731	3731	3728	467	12	3	0	0	1220031	0.285	100000.000	100000.000	0.000	0.000	0.000	0.000	0.000	16.610	139	130	139	130	316	2384	100	1507	"empty"
-75	0	0	24	5	7	"empty"	"empty"	17750	33030	200	3767	3779	184	4	3751	3751	3769	386	10	1	0	0	1194300	0.026	100000.000	100000.000	0.000	0.000	0.000	0.000	0.000	16.610	16	28	16	28	316	2384	100	1508	"empty"
-75	0	0	24	6	7	"empty"	"empty"	18250	33030	200	4435	4457	266	5	4263	4263	4243	519	12	11	0	0	1408284	0.412	100000.000	100000.000	0.000	0.000	0.000	0.000	0.000	16.610	172	194	172	194	316	2384	100	1509	"empty"
0	0	0	24	7	7	"Control-Spot"	"Mouse_IgG"	18760	33030	140	6179	6238	644	10	3713	3713	3964	786	19	98	96	0	973094	2.893	100000.000	100000.000	0.000	0.000	0.000	0.000	0.000	16.610	2466	2525	2466	2525	156	1140	100	1510	"Control-Spot"
0	0	0	24	8	7	"Control-Spot"	"Mouse_IgG"	19240	33040	140	5806	5750	479	8	3597	3597	3715	491	13	99	96	0	896922	4.145	100000.000	100000.000	0.000	0.000	0.000	0.000	0.000	16.610	2209	2153	2209	2153	156	1140	100	1511	"Control-Spot"
0	0	0	24	9	7	"Control-Spot"	"Mouse_IgG"	19760	33050	170	5317	5214	717	13	3527	3527	3633	584	16	90	84	0	1084410	2.707	100000.000	100000.000	0.000	0.000	0.000	0.000	0.000	16.610	1790	1687	1790	1687	208	1660	100	1512	"Control-Spot"
0	0	0	25	1	1	"AMPK1"	"Q13131"	2280	33430	120	4425	4976	1412	28	3376	3376	3396	220	6	75	65	0	597103	7.182	100000.000	100000.000	0.000	0.000	0.000	0.000	0.000	16.610	1049	1600	1049	1600	120	820	100	1513	"T174/5"
0	0	0	25	2	1	"AMPK1"	"Q13131"	2790	33420	90	6456	6484	556	8	3282	3282	3314	243	7	100	100	0	337161	13.045	100000.000	100000.000	0.000	0.000	0.000	0.000	0.000	16.610	3174	3202	3174	3202	52	420	100	1514	"T174/5"
0	0	0	25	3	1	"AMPK1"	"Q13131"	3290	33440	100	6414	5962	1130	18	3320	3320	3403	1375	40	85	72	0	476981	1.861	100000.000	100000.000	0.000	0.000	0.000	0.000	0.000	16.610	3094	2642	3094	2642	80	560	100	1515	"T174/5"
0	0	0	25	4	1	"aura"	"O14965"	3790	33460	160	4435	4445	331	7	3515	3515	3566	648	18	81	9	0	924607	1.356	100000.000	100000.000	0.000	0.000	0.000	0.000	0.000	16.610	920	930	920	930	208	1512	100	1516	"T287"
0	0	0	25	5	1	"aura"	"O14965"	4290	33460	170	4625	4635	306	6	3577	3577	3621	429	11	99	75	0	964085	2.364	100000.000	100000.000	0.000	0.000	0.000	0.000	0.000	16.610	1048	1058	1048	1058	208	1660	100	1517	"T287"
0	0	0	25	6	1	"aura"	"O14965"	4790	33470	160	4700	4742	326	6	3719	3719	3776	868	22	71	0	0	986320	1.113	100000.000	100000.000	0.000	0.000	0.000	0.000	0.000	16.610	981	1023	981	1023	208	1512	100	1518	"T287"
0	0	0	25	7	1	"CFTR"	"P13569"	5290	33470	120	4120	4199	922	21	3847	3847	4008	1878	46	1	0	0	503907	0.102	100000.000	100000.000	0.000	0.000	0.000	0.000	0.000	16.610	273	352	273	352	120	820	100	1519	"S737"
0	0	0	25	8	1	"CFTR"	"P13569"	5780	33470	120	4336	4356	298	6	3998	3998	4012	209	5	70	35	0	522742	1.646	100000.000	100000.000	0.000	0.000	0.000	0.000	0.000	16.610	338	358	338	358	120	820	100	1520	"S737"
0	0	0	25	9	1	"CFTR"	"P13569"	6260	33480	80	4227	4204	198	4	3981	3981	4164	1432	34	0	0	0	218611	0.028	100000.000	100000.000	0.000	0.000	0.000	0.000	0.000	16.610	246	223	246	223	52	340	100	1521	"S737"
0	0	0	25	1	2	"CREB "	"P16220"	2270	34070	170	3772	4887	1656	33	3374	3374	3502	1904	54	42	5	0	1016575	0.727	100000.000	100000.000	0.000	0.000	0.000	0.000	0.000	16.610	398	1513	398	1513	208	1660	100	1522	"S133"
0	0	0	25	2	2	"CREB "	"P16220"	2790	34090	130	6834	6668	1156	17	3293	3293	3328	490	14	95	94	0	800138	6.816	100000.000	100000.000	0.000	0.000	0.000	0.000	0.000	16.610	3541	3375	3541	3375	120	940	100	1523	"S133"
0	0	0	25	3	2	"CREB "	"P16220"	3290	34100	140	6942	6446	1590	24	3374	3374	3423	984	28	83	80	0	1005521	3.072	100000.000	100000.000	0.000	0.000	0.000	0.000	0.000	16.610	3568	3072	3568	3072	156	1140	100	1524	"S133"
0	0	0	25	4	2	"blank-control__"	"AA"	3790	34110	140	3644	3700	303	8	3463	3463	3492	309	8	31	12	0	577127	0.673	100000.000	100000.000	0.000	0.000	0.000	0.000	0.000	16.610	181	237	181	237	156	1140	100	1525	"blank-control__"
0	0	0	25	5	2	"blank-control__"	"AA"	4270	34110	200	3577	3675	871	23	3549	3549	3573	346	9	14	5	0	1161157	0.295	100000.000	100000.000	0.000	0.000	0.000	0.000	0.000	16.610	28	126	28	126	316	2384	100	1526	"blank-control__"
0	0	0	25	6	2	"blank-control__"	"AA"	4760	34120	110	3901	3924	420	10	3640	3640	3652	253	6	52	30	0	313880	1.075	100000.000	100000.000	0.000	0.000	0.000	0.000	0.000	16.610	261	284	261	284	80	656	100	1527	"blank-control__"
0	0	0	25	7	2	"IKK-alpha "	"O15111"	5280	34110	160	5453	5445	476	8	3808	3808	3846	487	12	97	96	0	1132598	3.283	100000.000	100000.000	0.000	0.000	0.000	0.000	0.000	16.610	1645	1637	1645	1637	208	1512	100	1528	"S180"
0	0	0	25	8	2	"IKK-alpha "	"O15111"	5780	34110	170	5499	5457	413	7	4016	4016	4042	451	11	96	92	0	1135031	3.137	100000.000	100000.000	0.000	0.000	0.000	0.000	0.000	16.610	1483	1441	1483	1441	208	1660	100	1529	"S180"
0	0	0	25	9	2	"IKK-alpha "	"O15111"	6280	34120	170	5293	5279	321	6	4045	4045	4074	429	10	98	89	0	1098043	2.809	100000.000	100000.000	0.000	0.000	0.000	0.000	0.000	16.610	1248	1234	1248	1234	208	1660	100	1530	"S180"
0	0	0	25	1	3	"JAK2"	"O60674"	2280	34720	110	4715	4665	312	6	3344	3344	3364	228	6	97	97	0	373235	5.706	100000.000	100000.000	0.000	0.000	0.000	0.000	0.000	16.610	1371	1321	1371	1321	80	656	100	1531	"Y119"
0	0	0	25	2	3	"JAK2"	"O60674"	2770	34740	120	4653	4503	481	10	3284	3284	3310	268	8	92	85	0	540357	4.451	100000.000	100000.000	0.000	0.000	0.000	0.000	0.000	16.610	1369	1219	1369	1219	120	820	100	1532	"Y119"
0	0	0	25	3	3	"JAK2"	"O60674"	3270	34740	120	4658	4580	411	8	3357	3357	3384	513	15	93	81	0	549659	2.331	100000.000	100000.000	0.000	0.000	0.000	0.000	0.000	16.610	1301	1223	1301	1223	120	820	100	1533	"Y119"
0	0	0	25	4	3	"K8"	"P05787"	3780	34740	140	3775	3928	899	22	3448	3448	3478	264	7	62	26	0	612845	1.705	100000.000	100000.000	0.000	0.000	0.000	0.000	0.000	16.610	327	480	327	480	156	1140	100	1534	"Y267"
0	0	0	25	5	3	"K8"	"P05787"	4270	34760	160	3830	3850	337	8	3535	3535	3562	340	9	46	10	0	800856	0.847	100000.000	100000.000	0.000	0.000	0.000	0.000	0.000	16.610	295	315	295	315	208	1512	100	1535	"Y267"
0	0	0	25	6	3	"K8"	"P05787"	4770	34740	140	3993	4409	3530	80	3614	3614	3628	247	6	67	35	0	687841	3.162	100000.000	100000.000	0.000	0.000	0.000	0.000	0.000	16.610	379	795	379	795	156	1140	100	1536	"Y267"
0	0	0	25	7	3	"blank-control__"	"AA"	5270	34750	200	3800	3876	769	19	3808	3808	3818	330	8	10	2	0	1224806	0.176	100000.000	100000.000	0.000	0.000	0.000	0.000	0.000	16.610	-8	68	-8	68	316	2384	100	1537	"blank-control__"
0	0	0	25	8	3	"blank-control__"	"AA"	5770	34760	200	4102	4142	306	7	4015	4015	4049	447	11	9	0	0	1308959	0.208	100000.000	100000.000	0.000	0.000	0.000	0.000	0.000	16.610	87	127	87	127	316	2384	100	1538	"blank-control__"
0	0	0	25	9	3	"blank-control__"	"AA"	6270	34760	200	4083	4102	264	6	4158	4158	4202	377	8	1	1	0	1296251	-0.265	100000.000	100000.000	0.000	0.000	0.000	0.000	0.000	16.610	-75	-56	-75	-56	316	2384	100	1539	"blank-control__"
0	0	0	25	1	4	"Mnk1"	"Q9BUB5"	2250	35380	80	5393	5233	747	14	3339	3339	3486	1173	33	84	23	0	272123	1.489	100000.000	100000.000	0.000	0.000	0.000	0.000	0.000	16.610	2054	1894	2054	1894	52	340	100	1540	"T255"
0	0	0	25	2	4	"Mnk1"	"Q9BUB5"	2740	35380	90	5522	5595	848	15	3298	3298	3363	561	16	98	96	0	290957	3.979	100000.000	100000.000	0.000	0.000	0.000	0.000	0.000	16.610	2224	2297	2224	2297	52	420	100	1541	"T255"
0	0	0	25	3	4	"Mnk1"	"Q9BUB5"	3240	35370	200	3400	3798	1012	26	3359	3359	3378	228	6	28	23	0	1200289	1.842	100000.000	100000.000	0.000	0.000	0.000	0.000	0.000	16.610	41	439	41	439	316	2384	100	1542	"T255"
0	0	0	25	4	4	"NFkB-p100 "	"Q00653"	3750	35370	100	4550	4490	735	16	3463	3463	3495	431	12	80	68	0	359185	2.309	100000.000	100000.000	0.000	0.000	0.000	0.000	0.000	16.610	1087	1027	1087	1027	80	560	100	1543	"S108"
0	0	0	25	5	4	"NFkB-p100 "	"Q00653"	4270	35390	80	4901	4908	337	6	3549	3549	3554	178	5	100	98	0	255212	7.607	100000.000	100000.000	0.000	0.000	0.000	0.000	0.000	16.610	1352	1359	1352	1359	52	340	100	1544	"S108"
0	0	0	25	6	4	"NFkB-p100 "	"Q00653"	4760	35390	80	5052	5099	320	6	3645	3645	3651	271	7	100	100	0	265144	5.343	100000.000	100000.000	0.000	0.000	0.000	0.000	0.000	16.610	1407	1454	1407	1454	52	340	100	1545	"S108"
0	0	0	25	7	4	"PIK3R1 "	"P27986"	5240	35370	90	4336	4348	202	4	3835	3835	3870	266	6	88	46	0	226071	1.797	100000.000	100000.000	0.000	0.000	0.000	0.000	0.000	16.610	501	513	501	513	52	420	100	1546	"Y556"
0	0	0	25	8	4	"PIK3R1 "	"P27986"	5750	35390	200	4140	4213	912	21	4031	4031	4060	277	6	26	6	0	1331274	0.552	100000.000	100000.000	0.000	0.000	0.000	0.000	0.000	16.610	109	182	109	182	316	2384	100	1547	"Y556"
0	0	0	25	9	4	"PIK3R1 "	"P27986"	6250	35390	200	4178	4235	591	13	4177	4177	4321	2222	51	0	0	0	1338148	-0.039	100000.000	100000.000	0.000	0.000	0.000	0.000	0.000	16.610	1	58	1	58	316	2384	100	1548	"Y556"
0	0	0	25	1	5	"blank-control__"	"AA"	2230	36010	130	3549	3777	1229	32	3343	3343	3371	275	8	42	15	0	453249	1.476	100000.000	100000.000	0.000	0.000	0.000	0.000	0.000	16.610	206	434	206	434	120	940	100	1549	"blank-control__"
0	0	0	25	2	5	"blank-control__"	"AA"	2730	36010	200	3298	3434	969	28	3269	3269	3302	485	14	5	2	0	1085278	0.272	100000.000	100000.000	0.000	0.000	0.000	0.000	0.000	16.610	29	165	29	165	316	2384	100	1550	"blank-control__"
0	0	0	25	3	5	"blank-control__"	"AA"	3230	36020	200	3392	3432	239	6	3365	3365	3417	584	17	2	0	0	1084474	0.026	100000.000	100000.000	0.000	0.000	0.000	0.000	0.000	16.610	27	67	27	67	316	2384	100	1551	"blank-control__"
0	0	0	25	4	5	"Rack1"	"P63244"	3750	36030	90	4150	4152	423	10	3507	3507	3558	440	12	76	19	0	215894	1.350	100000.000	100000.000	0.000	0.000	0.000	0.000	0.000	16.610	643	645	643	645	52	420	100	1552	"y52"
0	0	0	25	5	5	"Rack1"	"P63244"	4240	36030	100	4109	4083	447	10	3591	3591	3603	266	7	67	48	0	326654	1.805	100000.000	100000.000	0.000	0.000	0.000	0.000	0.000	16.610	518	492	518	492	80	560	100	1553	"y52"
0	0	0	25	6	5	"Rack1"	"P63244"	4740	36030	200	3724	3790	339	8	3707	3707	3724	272	7	18	9	0	1197692	0.243	100000.000	100000.000	0.000	0.000	0.000	0.000	0.000	16.610	17	83	17	83	316	2384	100	1554	"y52"
0	0	0	25	7	5	"Shc1"	"P29353"	5240	36030	200	3884	4172	805	19	3848	3848	3865	299	7	26	16	0	1318409	1.027	100000.000	100000.000	0.000	0.000	0.000	0.000	0.000	16.610	36	324	36	324	316	2384	100	1555	"Y349"
0	0	0	25	8	5	"Shc1"	"P29353"	5740	36040	80	5757	5545	694	12	4053	4053	4102	301	7	88	86	0	288318	4.794	100000.000	100000.000	0.000	0.000	0.000	0.000	0.000	16.610	1704	1492	1704	1492	52	340	100	1556	"Y349"
0	0	0	25	9	5	"Shc1"	"P29353"	6240	36040	70	5608	5580	381	6	4151	4151	4175	222	5	96	96	0	178548	6.329	100000.000	100000.000	0.000	0.000	0.000	0.000	0.000	16.610	1457	1429	1457	1429	32	236	100	1557	"Y349"
0	0	0	25	1	6	"Smad6"	"O43541"	2220	36670	200	3494	3760	2523	67	3413	3413	3619	2880	79	1	0	0	1188258	0.049	100000.000	100000.000	0.000	0.000	0.000	0.000	0.000	16.610	81	347	81	347	316	2384	100	1558	"S435"
0	0	0	25	2	6	"Smad6"	"O43541"	2720	36670	200	2575	2577	194	7	2934	2934	2935	712	24	0	0	0	814255	-0.503	100000.000	100000.000	0.000	0.000	0.000	0.000	0.000	16.610	-359	-357	-359	-357	316	2384	100	1559	"S435"
0	0	0	25	3	6	"Smad6"	"O43541"	3230	36670	200	3378	3448	531	15	3339	3339	3354	431	12	10	1	0	1089677	0.218	100000.000	100000.000	0.000	0.000	0.000	0.000	0.000	16.610	39	109	39	109	316	2384	100	1560	"S435"
0	0	0	25	4	6	"TGFBR1"	"P36897"	3730	36670	200	3438	3443	186	5	3496	3496	3520	269	7	5	0	0	1087919	-0.286	100000.000	100000.000	0.000	0.000	0.000	0.000	0.000	16.610	-58	-53	-58	-53	316	2384	100	1561	"T200"
0	0	0	25	5	6	"TGFBR1"	"P36897"	4230	36670	200	3552	3574	311	8	3589	3589	3634	679	18	2	0	0	1129358	-0.088	100000.000	100000.000	0.000	0.000	0.000	0.000	0.000	16.610	-37	-15	-37	-15	316	2384	100	1562	"T200"
0	0	0	25	6	6	"TGFBR1"	"P36897"	4730	36680	200	3652	3674	291	7	3717	3717	3768	724	19	2	0	0	1160914	-0.130	100000.000	100000.000	0.000	0.000	0.000	0.000	0.000	16.610	-65	-43	-65	-43	316	2384	100	1563	"T200"
0	0	0	25	7	6	"TrKA"	"P04629"	5240	36690	120	7927	7435	1389	18	3863	3863	3902	391	10	91	90	0	892149	9.036	100000.000	100000.000	0.000	0.000	0.000	0.000	0.000	16.610	4064	3572	4064	3572	120	820	100	1564	"Y757"
0	0	0	25	8	6	"TrKA"	"P04629"	5740	36680	130	8195	7960	966	12	4066	4066	4097	494	12	97	95	0	955189	7.820	100000.000	100000.000	0.000	0.000	0.000	0.000	0.000	16.610	4129	3894	4129	3894	120	940	100	1565	"Y757"
0	0	0	25	9	6	"TrKA"	"P04629"	6240	36690	130	7904	7687	975	12	4157	4157	4195	495	11	95	93	0	922409	7.055	100000.000	100000.000	0.000	0.000	0.000	0.000	0.000	16.610	3747	3530	3747	3530	120	940	100	1566	"Y757"
-75	0	0	25	1	7	"empty"	"empty"	2210	37280	200	3463	3476	197	5	3467	3467	3513	592	16	0	0	0	1098494	-0.062	100000.000	100000.000	0.000	0.000	0.000	0.000	0.000	16.610	-4	9	-4	9	316	2384	100	1567	"empty"
-75	0	0	25	2	7	"empty"	"empty"	2710	37280	200	3403	3464	640	18	3432	3432	3507	966	27	1	0	0	1094489	-0.045	100000.000	100000.000	0.000	0.000	0.000	0.000	0.000	16.610	-29	32	-29	32	316	2384	100	1568	"empty"
-75	0	0	25	3	7	"empty"	"empty"	3210	37290	200	3456	3503	290	8	3480	3480	3507	323	9	7	1	0	1106987	-0.012	100000.000	100000.000	0.000	0.000	0.000	0.000	0.000	16.610	-24	23	-24	23	316	2384	100	1569	"empty"
-75	0	0	25	4	7	"empty"	"empty"	3710	37300	200	3498	3524	248	7	3539	3539	3586	556	15	2	0	0	1113504	-0.112	100000.000	100000.000	0.000	0.000	0.000	0.000	0.000	16.610	-41	-15	-41	-15	316	2384	100	1570	"empty"
-75	0	0	25	5	7	"empty"	"empty"	4210	37300	200	3580	3634	461	12	3625	3625	3656	510	13	4	1	0	1148325	-0.043	100000.000	100000.000	0.000	0.000	0.000	0.000	0.000	16.610	-45	9	-45	9	316	2384	100	1571	"empty"
-75	0	0	25	6	7	"empty"	"empty"	4710	37310	200	3770	3795	347	9	3763	3763	3784	312	8	9	2	0	1199362	0.035	100000.000	100000.000	0.000	0.000	0.000	0.000	0.000	16.610	7	32	7	32	316	2384	100	1572	"empty"
-75	0	0	25	7	7	"empty"	"empty"	5210	37320	200	3977	3999	254	6	3922	3922	3987	1075	26	0	0	0	1263650	0.011	100000.000	100000.000	0.000	0.000	0.000	0.000	0.000	16.610	55	77	55	77	316	2384	100	1573	"empty"
-75	0	0	25	8	7	"empty"	"empty"	5710	37320	200	4191	4232	346	8	4149	4149	4210	743	17	3	0	0	1337431	0.030	100000.000	100000.000	0.000	0.000	0.000	0.000	0.000	16.610	42	83	42	83	316	2384	100	1574	"empty"
-75	0	0	25	9	7	"empty"	"empty"	6210	37330	200	4269	4304	238	5	4228	4228	4268	402	9	6	1	0	1360125	0.090	100000.000	100000.000	0.000	0.000	0.000	0.000	0.000	16.610	41	76	41	76	316	2384	100	1575	"empty"
0	0	0	26	1	1	"PPP2CA "	"P67775"	6780	33540	200	3986	4023	258	6	4001	4001	4020	303	7	9	1	0	1271297	0.010	100000.000	100000.000	0.000	0.000	0.000	0.000	0.000	16.610	-15	22	-15	22	316	2384	100	1576	"T304"
0	0	0	26	2	1	"PPP2CA "	"P67775"	7280	33550	200	3960	3952	259	6	3984	3984	3992	486	12	1	0	0	1248888	-0.082	100000.000	100000.000	0.000	0.000	0.000	0.000	0.000	16.610	-24	-32	-24	-32	316	2384	100	1577	"T304"
0	0	0	26	3	1	"PPP2CA "	"P67775"	7780	33560	200	3948	3938	293	7	3920	3920	3913	283	7	21	1	0	1244502	0.088	100000.000	100000.000	0.000	0.000	0.000	0.000	0.000	16.610	28	18	28	18	316	2384	100	1578	"T304"
0	0	0	26	4	1	"Rab4"	"P20338"	8290	33570	90	6436	6455	746	11	3943	3943	4004	944	23	96	86	0	335650	2.596	100000.000	100000.000	0.000	0.000	0.000	0.000	0.000	16.610	2493	2512	2493	2512	52	420	100	1579	"S199"
0	0	0	26	5	1	"Rab4"	"P20338"	8790	33580	100	6393	6386	2734	42	4028	4028	4045	249	6	83	78	0	510905	9.402	100000.000	100000.000	0.000	0.000	0.000	0.000	0.000	16.610	2365	2358	2365	2358	80	560	100	1580	"S199"
0	0	0	26	6	1	"Rab4"	"P20338"	9280	33580	90	6906	6685	833	12	3972	3972	3990	248	6	96	96	0	347612	10.867	100000.000	100000.000	0.000	0.000	0.000	0.000	0.000	16.610	2934	2713	2934	2713	52	420	100	1581	"S199"
0	0	0	26	7	1	"STAT1 "	"P42224"	9780	33590	200	3873	3919	367	9	3868	3868	3910	388	9	7	1	0	1238306	0.023	100000.000	100000.000	0.000	0.000	0.000	0.000	0.000	16.610	5	51	5	51	316	2384	100	1582	"S727"
0	0	0	26	8	1	"STAT1 "	"P42224"	10280	33600	200	3800	3810	293	7	3830	3830	3897	717	18	1	0	0	1204110	-0.121	100000.000	100000.000	0.000	0.000	0.000	0.000	0.000	16.610	-30	-20	-30	-20	316	2384	100	1583	"S727"
0	0	0	26	9	1	"STAT1 "	"P42224"	10780	33600	200	3750	3776	270	7	3762	3762	3828	829	21	1	0	0	1193247	-0.063	100000.000	100000.000	0.000	0.000	0.000	0.000	0.000	16.610	-12	14	-12	14	316	2384	100	1584	"S727"
0	0	0	26	1	2	"STAT4 "	"Q14765"	6790	34200	180	5483	5370	518	9	4037	4037	4055	265	6	91	90	0	1374688	4.962	100000.000	100000.000	0.000	0.000	0.000	0.000	0.000	16.610	1446	1333	1446	1333	256	1924	100	1585	"S722"
0	0	0	26	2	2	"STAT4 "	"Q14765"	7280	34200	190	5630	5596	492	8	4057	4057	4094	649	15	94	76	0	1432555	2.314	100000.000	100000.000	0.000	0.000	0.000	0.000	0.000	16.610	1573	1539	1573	1539	256	2088	100	1586	"S722"
0	0	0	26	3	2	"STAT4 "	"Q14765"	7780	34210	180	5465	5438	557	10	3988	3988	4092	1261	30	63	0	0	1392244	1.067	100000.000	100000.000	0.000	0.000	0.000	0.000	0.000	16.610	1477	1450	1477	1450	256	1924	100	1587	"S722"
0	0	0	26	4	2	"STMN1"	"P16949"	8280	34210	200	3787	3796	286	7	3916	3916	3930	310	7	7	0	0	1199619	-0.432	100000.000	100000.000	0.000	0.000	0.000	0.000	0.000	16.610	-129	-120	-129	-120	316	2384	100	1588	"S37"
0	0	0	26	5	2	"STMN1"	"P16949"	8770	34220	200	3683	3662	240	6	3849	3849	3891	327	8	0	0	0	1157142	-0.700	100000.000	100000.000	0.000	0.000	0.000	0.000	0.000	16.610	-166	-187	-166	-187	316	2384	100	1589	"S37"
0	0	0	26	6	2	"STMN1"	"P16949"	9270	34230	200	3918	3912	583	14	3925	3925	3955	302	7	9	4	0	1236191	-0.142	100000.000	100000.000	0.000	0.000	0.000	0.000	0.000	16.610	-7	-13	-7	-13	316	2384	100	1590	"S37"
0	0	0	26	7	2	"ACC1"	"Q13085 "	9770	34240	200	3919	3986	507	12	3811	3811	3986	1989	49	1	0	0	1259493	0.000	100000.000	100000.000	0.000	0.000	0.000	0.000	0.000	16.610	108	175	108	175	316	2384	100	1591	"S1263"
0	0	0	26	8	2	"ACC1"	"Q13085 "	10270	34250	200	3679	3697	300	8	3684	3684	3969	2874	72	0	0	0	1168187	-0.095	100000.000	100000.000	0.000	0.000	0.000	0.000	0.000	16.610	-5	13	-5	13	316	2384	100	1592	"S1263"
0	0	0	26	9	2	"ACC1"	"Q13085 "	10780	34260	120	3914	4667	2785	59	3589	3589	3646	466	12	38	13	0	560084	2.191	100000.000	100000.000	0.000	0.000	0.000	0.000	0.000	16.610	325	1078	325	1078	120	820	100	1593	"S1263"
0	0	0	26	1	3	"TRAF6"	"Q9Y4K3"	6750	34800	200	4354	4821	2948	61	4138	4138	4617	4695	101	2	1	0	1523418	0.043	100000.000	100000.000	0.000	0.000	0.000	0.000	0.000	16.610	216	683	216	683	316	2384	100	1594	"Y353"
0	0	0	26	2	3	"TRAF6"	"Q9Y4K3"	7250	34810	140	4038	4049	289	7	4016	4016	4061	679	16	1	0	0	631620	-0.018	100000.000	100000.000	0.000	0.000	0.000	0.000	0.000	16.610	22	33	22	33	156	1140	100	1595	"Y353"
0	0	0	26	3	3	"TRAF6"	"Q9Y4K3"	7760	34830	200	3963	3971	302	7	3972	3972	4008	614	15	1	0	0	1254972	-0.060	100000.000	100000.000	0.000	0.000	0.000	0.000	0.000	16.610	-9	-1	-9	-1	316	2384	100	1596	"Y353"
0	0	0	26	4	3	"BLNK"	"Q8WV28"	8250	34840	200	3932	4114	679	16	3913	3913	3957	474	11	11	9	0	1299971	0.331	100000.000	100000.000	0.000	0.000	0.000	0.000	0.000	16.610	19	201	19	201	316	2384	100	1597	"Y72"
0	0	0	26	5	3	"BLNK"	"Q8WV28"	8770	34860	90	5810	5473	1300	23	3856	3856	3890	247	6	71	65	0	284582	6.409	100000.000	100000.000	0.000	0.000	0.000	0.000	0.000	16.610	1954	1617	1954	1617	52	420	100	1598	"Y72"
0	0	0	26	6	3	"BLNK"	"Q8WV28"	9250	34850	200	3858	4097	784	19	3835	3835	3961	1379	34	9	3	0	1294510	0.099	100000.000	100000.000	0.000	0.000	0.000	0.000	0.000	16.610	23	262	23	262	316	2384	100	1599	"Y72"
0	0	0	26	7	3	"CD19"	"P15391"	9750	34860	200	3754	3818	303	7	3740	3740	3854	1344	34	0	0	0	1206511	-0.027	100000.000	100000.000	0.000	0.000	0.000	0.000	0.000	16.610	14	78	14	78	316	2384	100	1600	"Y531"
0	0	0	26	8	3	"CD19"	"P15391"	10230	34860	160	3746	3819	376	9	3618	3618	3646	332	9	29	12	0	794410	0.521	100000.000	100000.000	0.000	0.000	0.000	0.000	0.000	16.610	128	201	128	201	208	1512	100	1601	"Y531"
0	0	0	26	9	3	"CD19"	"P15391"	10750	34890	80	4312	4275	300	7	3551	3551	3571	223	6	92	82	0	222280	3.157	100000.000	100000.000	0.000	0.000	0.000	0.000	0.000	16.610	761	724	761	724	52	340	100	1602	"Y531"
0	0	0	26	1	4	"p300"	"Q09472"	6760	35470	200	4037	4093	507	12	4214	4214	4249	465	10	3	1	0	1293390	-0.335	100000.000	100000.000	0.000	0.000	0.000	0.000	0.000	16.610	-177	-121	-177	-121	316	2384	100	1603	"S2279"
0	0	0	26	2	4	"p300"	"Q09472"	7260	35480	200	3944	3970	301	7	4035	4035	4089	995	24	0	0	0	1254501	-0.120	100000.000	100000.000	0.000	0.000	0.000	0.000	0.000	16.610	-91	-65	-91	-65	316	2384	100	1604	"S2279"
0	0	0	26	3	4	"p300"	"Q09472"	7760	35490	200	3954	3933	307	7	3996	3996	4018	628	15	2	0	0	1242685	-0.135	100000.000	100000.000	0.000	0.000	0.000	0.000	0.000	16.610	-42	-63	-42	-63	316	2384	100	1605	"S2279"
0	0	0	26	4	4	"fyn"	"P06241"	8260	35490	200	3798	3827	278	7	3866	3866	3952	1149	29	0	0	0	1209340	-0.109	100000.000	100000.000	0.000	0.000	0.000	0.000	0.000	16.610	-68	-39	-68	-39	316	2384	100	1606	"Y420"
0	0	0	26	5	4	"fyn"	"P06241"	8760	35500	200	3833	3876	353	9	3781	3781	3853	731	18	2	0	0	1224773	0.031	100000.000	100000.000	0.000	0.000	0.000	0.000	0.000	16.610	52	95	52	95	316	2384	100	1607	"Y420"
0	0	0	26	6	4	"fyn"	"P06241"	9260	35510	200	3711	3762	370	9	3703	3703	3760	491	13	5	1	0	1188820	0.004	100000.000	100000.000	0.000	0.000	0.000	0.000	0.000	16.610	8	59	8	59	316	2384	100	1608	"Y420"
0	0	0	26	7	4	"HSP27"	"P04792"	9770	35520	110	4454	4680	1574	33	3658	3658	3726	629	16	66	11	0	374361	1.517	100000.000	100000.000	0.000	0.000	0.000	0.000	0.000	16.610	796	1022	796	1022	80	656	100	1609	"S78"
0	0	0	26	8	4	"HSP27"	"P04792"	10250	35540	110	4311	4480	889	19	3585	3585	3613	395	10	86	46	0	358407	2.195	100000.000	100000.000	0.000	0.000	0.000	0.000	0.000	16.610	726	895	726	895	80	656	100	1610	"S78"
0	0	0	26	9	4	"HSP27"	"P04792"	10750	35520	150	3966	3986	423	10	3571	3571	3607	499	13	45	7	0	621866	0.760	100000.000	100000.000	0.000	0.000	0.000	0.000	0.000	16.610	395	415	395	415	156	1272	100	1611	"S78"
0	0	0	26	1	5	"IL-8R B "	"P25025"	6730	36090	200	4190	4295	1203	28	4168	4168	4250	1177	27	0	0	0	1357313	0.038	100000.000	100000.000	0.000	0.000	0.000	0.000	0.000	16.610	22	127	22	127	316	2384	100	1612	"S352"
0	0	0	26	2	5	"IL-8R B "	"P25025"	7220	36100	200	4057	4099	534	13	4118	4118	4134	353	8	5	1	0	1295237	-0.099	100000.000	100000.000	0.000	0.000	0.000	0.000	0.000	16.610	-61	-19	-61	-19	316	2384	100	1613	"S352"
0	0	0	26	3	5	"IL-8R B "	"P25025"	7720	36120	80	4058	4183	855	20	4021	4021	4042	302	7	19	7	0	217496	0.467	100000.000	100000.000	0.000	0.000	0.000	0.000	0.000	16.610	37	162	37	162	52	340	100	1614	"S352"
0	0	0	26	4	5	"IRF-3 "	"Q14653"	8230	36110	190	4131	4274	1382	32	3946	3946	4009	886	22	4	1	0	1094125	0.299	100000.000	100000.000	0.000	0.000	0.000	0.000	0.000	16.610	185	328	185	328	256	2088	100	1615	"S385"
0	0	0	26	5	5	"IRF-3 "	"Q14653"	8740	36140	100	3846	3905	394	10	3714	3714	3794	702	18	2	1	0	312382	0.158	100000.000	100000.000	0.000	0.000	0.000	0.000	0.000	16.610	132	191	132	191	80	560	100	1616	"S385"
0	0	0	26	6	5	"IRF-3 "	"Q14653"	9210	36130	200	3695	3728	229	6	3665	3665	3839	2128	55	0	0	0	1178080	-0.052	100000.000	100000.000	0.000	0.000	0.000	0.000	0.000	16.610	30	63	30	63	316	2384	100	1617	"S385"
0	0	0	26	7	5	"LSD1"	"O60341"	9710	36130	200	3993	4705	1360	28	3784	3784	3950	1841	46	25	1	0	1486680	0.410	100000.000	100000.000	0.000	0.000	0.000	0.000	0.000	16.610	209	921	209	921	316	2384	100	1618	"S131"
0	0	0	26	8	5	"LSD1"	"O60341"	10210	36140	200	3861	4707	3659	77	3658	3658	3746	959	25	31	26	0	1487309	1.002	100000.000	100000.000	0.000	0.000	0.000	0.000	0.000	16.610	203	1049	203	1049	316	2384	100	1619	"S131"
0	0	0	26	9	5	"LSD1"	"O60341"	10710	36150	200	3746	4332	1141	26	3607	3607	3635	309	8	36	29	0	1368902	2.256	100000.000	100000.000	0.000	0.000	0.000	0.000	0.000	16.610	139	725	139	725	316	2384	100	1620	"S131"
0	0	0	26	1	6	"MAPKAPK5"	"Q8IW41"	6750	36760	90	7560	7479	639	8	4149	4149	4197	331	7	100	98	0	388889	9.915	100000.000	100000.000	0.000	0.000	0.000	0.000	0.000	16.610	3411	3330	3411	3330	52	420	100	1621	"T182"
0	0	0	26	2	6	"MAPKAPK5"	"Q8IW41"	7260	36780	80	7631	7413	915	12	4137	4137	4181	577	13	94	94	0	385473	5.601	100000.000	100000.000	0.000	0.000	0.000	0.000	0.000	16.610	3494	3276	3494	3276	52	340	100	1622	"T182"
0	0	0	26	3	6	"MAPKAPK5"	"Q8IW41"	7750	36780	80	7543	7347	777	10	4095	4095	4104	312	7	98	98	0	382050	10.394	100000.000	100000.000	0.000	0.000	0.000	0.000	0.000	16.610	3448	3252	3448	3252	52	340	100	1623	"T182"
0	0	0	26	4	6	"P27kip1"	"P46527"	8240	36780	200	3852	3885	428	11	3864	3864	3903	429	10	7	2	0	1227722	-0.042	100000.000	100000.000	0.000	0.000	0.000	0.000	0.000	16.610	-12	21	-12	21	316	2384	100	1624	"T157"
0	0	0	26	5	6	"P27kip1"	"P46527"	8740	36790	200	3815	4266	2042	47	3740	3740	3864	1045	27	7	4	0	1348164	0.385	100000.000	100000.000	0.000	0.000	0.000	0.000	0.000	16.610	75	526	75	526	316	2384	100	1625	"T157"
0	0	0	26	6	6	"P27kip1"	"P46527"	9240	36790	200	3674	3705	254	6	3681	3681	3739	413	11	5	1	0	1170669	-0.082	100000.000	100000.000	0.000	0.000	0.000	0.000	0.000	16.610	-7	24	-7	24	316	2384	100	1626	"T157"
0	0	0	26	7	6	"p67phox"	"P19878"	9740	36800	200	3797	3907	705	18	3872	3872	3987	1072	26	3	0	0	1234599	-0.075	100000.000	100000.000	0.000	0.000	0.000	0.000	0.000	16.610	-75	35	-75	35	316	2384	100	1627	"T233"
0	0	0	26	8	6	"p67phox"	"P19878"	10230	36810	200	3706	3733	273	7	3789	3789	3898	1227	31	0	0	0	1179656	-0.134	100000.000	100000.000	0.000	0.000	0.000	0.000	0.000	16.610	-83	-56	-83	-56	316	2384	100	1628	"T233"
0	0	0	26	9	6	"p67phox"	"P19878"	10730	36810	200	3609	3654	280	7	3652	3652	3671	265	7	12	3	0	1154614	-0.064	100000.000	100000.000	0.000	0.000	0.000	0.000	0.000	16.610	-43	2	-43	2	316	2384	100	1629	"T233"
-75	0	0	26	1	7	"empty"	"empty"	6730	37400	200	4116	4144	259	6	4203	4203	4227	313	7	5	1	0	1309353	-0.265	100000.000	100000.000	0.000	0.000	0.000	0.000	0.000	16.610	-87	-59	-87	-59	316	2384	100	1630	"empty"
-75	0	0	26	2	7	"empty"	"empty"	7230	37400	200	4187	4213	277	6	4173	4173	4263	1269	29	0	0	0	1331440	-0.039	100000.000	100000.000	0.000	0.000	0.000	0.000	0.000	16.610	14	40	14	40	316	2384	100	1631	"empty"
-75	0	0	26	3	7	"empty"	"empty"	7730	37410	200	3996	3991	301	7	4016	4016	4056	553	13	1	0	0	1261095	-0.118	100000.000	100000.000	0.000	0.000	0.000	0.000	0.000	16.610	-20	-25	-20	-25	316	2384	100	1632	"empty"
-75	0	0	26	4	7	"empty"	"empty"	8230	37410	200	3699	3789	1006	26	3776	3776	3837	757	19	0	0	0	1197302	-0.063	100000.000	100000.000	0.000	0.000	0.000	0.000	0.000	16.610	-77	13	-77	13	316	2384	100	1633	"empty"
-75	0	0	26	5	7	"empty"	"empty"	8730	37420	200	3655	3686	214	5	3652	3652	3700	613	16	1	0	0	1164879	-0.023	100000.000	100000.000	0.000	0.000	0.000	0.000	0.000	16.610	3	34	3	34	316	2384	100	1634	"empty"
-75	0	0	26	6	7	"empty"	"empty"	9230	37420	200	3551	3578	308	8	3594	3594	3593	657	18	1	0	0	1130649	-0.023	100000.000	100000.000	0.000	0.000	0.000	0.000	0.000	16.610	-43	-16	-43	-16	316	2384	100	1635	"empty"
-75	0	0	26	7	7	"empty"	"empty"	9730	37430	200	3769	3824	389	10	3788	3788	3848	773	20	2	0	0	1208363	-0.031	100000.000	100000.000	0.000	0.000	0.000	0.000	0.000	16.610	-19	36	-19	36	316	2384	100	1636	"empty"
-75	0	0	26	8	7	"empty"	"empty"	10230	37430	200	3668	3707	265	7	3801	3801	3914	1944	49	0	0	0	1171338	-0.106	100000.000	100000.000	0.000	0.000	0.000	0.000	0.000	16.610	-133	-94	-133	-94	316	2384	100	1637	"empty"
-75	0	0	26	9	7	"empty"	"empty"	10730	37430	200	3750	3754	236	6	3748	3748	3775	332	8	6	1	0	1186409	-0.063	100000.000	100000.000	0.000	0.000	0.000	0.000	0.000	16.610	2	6	2	6	316	2384	100	1638	"empty"
0	0	0	27	1	1	"Jak2 "	"O60674"	11260	33590	120	13699	12877	3248	25	3618	3618	3672	394	10	95	94	0	1545256	23.363	100000.000	100000.000	0.000	0.000	0.000	0.000	0.000	16.610	10081	9259	10081	9259	120	820	100	1639	"Y221"
0	0	0	27	2	1	"Jak2 "	"O60674"	11770	33600	150	13171	12042	3201	26	3585	3585	3611	255	7	100	100	0	1878581	33.063	100000.000	100000.000	0.000	0.000	0.000	0.000	0.000	16.610	9586	8457	9586	8457	156	1272	100	1640	"Y221"
0	0	0	27	3	1	"Jak2 "	"O60674"	12260	33600	130	14098	14028	1093	7	3643	3643	3659	215	5	100	100	0	1683336	48.228	100000.000	100000.000	0.000	0.000	0.000	0.000	0.000	16.610	10455	10385	10455	10385	120	940	100	1641	"Y221"
0	0	0	27	4	1	"K8"	"P05787"	12770	33600	200	3448	3496	684	19	3520	3520	3546	380	10	3	1	0	1104807	-0.132	100000.000	100000.000	0.000	0.000	0.000	0.000	0.000	16.610	-72	-24	-72	-24	316	2384	100	1642	"S74"
0	0	0	27	5	1	"K8"	"P05787"	13260	33610	200	3472	3512	497	14	3517	3517	3533	225	6	9	1	0	1109676	-0.093	100000.000	100000.000	0.000	0.000	0.000	0.000	0.000	16.610	-45	-5	-45	-5	316	2384	100	1643	"S74"
0	0	0	27	6	1	"K8"	"P05787"	13760	33620	200	4675	4779	938	19	4425	4425	4388	500	11	15	2	0	1510237	0.782	100000.000	100000.000	0.000	0.000	0.000	0.000	0.000	16.610	250	354	250	354	316	2384	100	1644	"S74"
0	0	0	27	7	1	"Met "	"P08581"	14280	33610	150	4789	4789	316	6	4336	4336	4365	358	8	62	16	0	747088	1.184	100000.000	100000.000	0.000	0.000	0.000	0.000	0.000	16.610	453	453	453	453	156	1272	100	1645	"Y1234"
0	0	0	27	8	1	"Met "	"P08581"	14780	33650	140	4839	4882	295	6	4643	4643	4660	540	11	14	0	0	761608	0.411	100000.000	100000.000	0.000	0.000	0.000	0.000	0.000	16.610	196	239	196	239	156	1140	100	1646	"Y1234"
0	0	0	27	9	1	"Met "	"P08581"	15280	33630	100	4397	4393	245	5	3832	3832	3857	557	14	52	1	0	351425	0.962	100000.000	100000.000	0.000	0.000	0.000	0.000	0.000	16.610	565	561	565	561	80	560	100	1647	"Y1234"
0	0	0	27	1	2	"MSK2"	"O75676"	11240	34220	200	3592	3620	266	7	3550	3550	3573	371	10	7	0	0	1144049	0.127	100000.000	100000.000	0.000	0.000	0.000	0.000	0.000	16.610	42	70	42	70	316	2384	100	1648	"S360"
0	0	0	27	2	2	"MSK2"	"O75676"	11740	34230	200	3648	3683	336	9	3591	3591	3614	285	7	9	1	0	1163720	0.242	100000.000	100000.000	0.000	0.000	0.000	0.000	0.000	16.610	57	92	57	92	316	2384	100	1649	"S360"
0	0	0	27	3	2	"MSK2"	"O75676"	12240	34240	200	3608	3604	183	5	3575	3575	3600	314	8	4	0	0	1138948	0.013	100000.000	100000.000	0.000	0.000	0.000	0.000	0.000	16.610	33	29	33	29	316	2384	100	1650	"S360"
0	0	0	27	4	2	"NFkB-p100 "	"Q00653"	12740	34240	200	3390	3440	358	10	3470	3470	3482	223	6	9	3	0	1087102	-0.188	100000.000	100000.000	0.000	0.000	0.000	0.000	0.000	16.610	-80	-30	-80	-30	316	2384	100	1651	"S99"
0	0	0	27	5	2	"NFkB-p100 "	"Q00653"	13240	34250	200	3332	3353	303	9	3569	3569	3608	283	7	2	0	0	1059470	-0.901	100000.000	100000.000	0.000	0.000	0.000	0.000	0.000	16.610	-237	-216	-237	-216	316	2384	100	1652	"S99"
0	0	0	27	6	2	"NFkB-p100 "	"Q00653"	13740	34260	200	3692	3788	372	9	4137	4137	4163	328	7	3	1	0	1196960	-1.143	100000.000	100000.000	0.000	0.000	0.000	0.000	0.000	16.610	-445	-349	-445	-349	316	2384	100	1653	"S99"
0	0	0	27	7	2	"PKACa "	"P17612"	14240	34270	200	4070	4045	271	6	4172	4172	4322	2150	49	0	0	0	1278318	-0.129	100000.000	100000.000	0.000	0.000	0.000	0.000	0.000	16.610	-102	-127	-102	-127	316	2384	100	1654	"S10"
0	0	0	27	8	2	"PKACa "	"P17612"	14740	34280	200	4474	4401	480	10	4372	4372	4347	537	12	7	1	0	1390733	0.101	100000.000	100000.000	0.000	0.000	0.000	0.000	0.000	16.610	102	29	102	29	316	2384	100	1655	"S10"
0	0	0	27	9	2	"PKACa "	"P17612"	15240	34290	200	3782	3778	310	8	3779	3779	3790	206	5	16	4	0	1193778	-0.058	100000.000	100000.000	0.000	0.000	0.000	0.000	0.000	16.610	3	-1	3	-1	316	2384	100	1656	"S10"
0	0	0	27	1	3	"p70S6K"	"P23443"	11260	34870	200	3549	3567	225	6	3552	3552	3572	261	7	11	1	0	1127117	-0.019	100000.000	100000.000	0.000	0.000	0.000	0.000	0.000	16.610	-3	15	-3	15	316	2384	100	1657	"S447"
0	0	0	27	2	3	"p70S6K"	"P23443"	11760	34880	200	3605	3629	231	6	3600	3600	3622	421	11	2	0	0	1146787	0.017	100000.000	100000.000	0.000	0.000	0.000	0.000	0.000	16.610	5	29	5	29	316	2384	100	1658	"S447"
0	0	0	27	3	3	"p70S6K"	"P23443"	12280	34880	80	3710	3924	1076	27	3550	3550	3562	265	7	26	11	0	204033	1.366	100000.000	100000.000	0.000	0.000	0.000	0.000	0.000	16.610	160	374	160	374	52	340	100	1659	"S447"
0	0	0	27	4	3	"PDK1"	"O15530"	12770	34900	110	8929	7533	2396	31	3460	3460	3579	1712	47	73	65	0	602620	2.310	100000.000	100000.000	0.000	0.000	0.000	0.000	0.000	16.610	5469	4073	5469	4073	80	656	100	1660	"Y376"
0	0	0	27	5	3	"PDK1"	"O15530"	13260	34900	90	9548	9068	1461	16	3513	3513	3538	225	6	100	98	0	471540	24.578	100000.000	100000.000	0.000	0.000	0.000	0.000	0.000	16.610	6035	5555	6035	5555	52	420	100	1661	"Y376"
0	0	0	27	6	3	"PDK1"	"O15530"	13780	34880	130	6031	7476	5083	67	4159	4159	4205	677	16	53	50	0	897097	4.832	100000.000	100000.000	0.000	0.000	0.000	0.000	0.000	16.610	1872	3317	1872	3317	120	940	100	1662	"Y376"
0	0	0	27	7	3	"Ripk1"	"Q13546"	14250	34930	150	4650	4686	389	8	4152	4152	4201	443	10	60	10	0	731045	1.095	100000.000	100000.000	0.000	0.000	0.000	0.000	0.000	16.610	498	534	498	534	156	1272	100	1663	"Y694"
0	0	0	27	8	3	"Ripk1"	"Q13546"	14750	34930	200	4492	4529	370	8	4286	4286	4264	556	13	6	1	0	1431009	0.477	100000.000	100000.000	0.000	0.000	0.000	0.000	0.000	16.610	206	243	206	243	316	2384	100	1664	"Y694"
0	0	0	27	9	3	"Ripk1"	"Q13546"	15270	34920	160	4156	4164	224	5	3736	3736	3753	211	5	84	49	0	866151	1.948	100000.000	100000.000	0.000	0.000	0.000	0.000	0.000	16.610	420	428	420	428	208	1512	100	1665	"Y694"
0	0	0	27	1	4	"SHC3"	"Q92529"	11220	35500	200	3601	3650	305	8	3585	3585	3610	391	10	12	5	0	1153553	0.102	100000.000	100000.000	0.000	0.000	0.000	0.000	0.000	16.610	16	65	16	65	316	2384	100	1666	"Y341"
0	0	0	27	2	4	"SHC3"	"Q92529"	11720	35510	200	3645	3745	337	8	3593	3593	3826	2782	72	0	0	0	1183297	-0.029	100000.000	100000.000	0.000	0.000	0.000	0.000	0.000	16.610	52	152	52	152	316	2384	100	1667	"Y341"
0	0	0	27	3	4	"SHC3"	"Q92529"	12220	35520	200	3630	3754	477	12	3552	3552	3588	334	9	20	14	0	1186219	0.497	100000.000	100000.000	0.000	0.000	0.000	0.000	0.000	16.610	78	202	78	202	316	2384	100	1668	"Y341"
0	0	0	27	4	4	"Smad3 "	"P84022"	12720	35530	200	3561	3610	514	14	3489	3489	3512	346	9	8	1	0	1140848	0.283	100000.000	100000.000	0.000	0.000	0.000	0.000	0.000	16.610	72	121	72	121	316	2384	100	1669	"S208"
0	0	0	27	5	4	"Smad3 "	"P84022"	13220	35540	200	3602	3625	318	8	3603	3603	3683	356	9	5	0	0	1145527	-0.163	100000.000	100000.000	0.000	0.000	0.000	0.000	0.000	16.610	-1	22	-1	22	316	2384	100	1670	"S208"
0	0	0	27	6	4	"Smad3 "	"P84022"	13720	35550	200	4304	4291	460	10	4259	4259	4312	900	20	2	0	0	1355803	-0.023	100000.000	100000.000	0.000	0.000	0.000	0.000	0.000	16.610	45	32	45	32	316	2384	100	1671	"S208"
0	0	0	27	7	4	"TAK1 "	"O43318"	14220	35550	200	4097	4190	957	22	4337	4337	4399	1358	30	0	0	0	1323961	-0.154	100000.000	100000.000	0.000	0.000	0.000	0.000	0.000	16.610	-240	-147	-240	-147	316	2384	100	1672	"T187"
0	0	0	27	8	4	"TAK1 "	"O43318"	14720	35560	200	4277	4233	326	7	4346	4346	4323	381	8	4	0	0	1337752	-0.236	100000.000	100000.000	0.000	0.000	0.000	0.000	0.000	16.610	-69	-113	-69	-113	316	2384	100	1673	"T187"
0	0	0	27	9	4	"TAK1 "	"O43318"	15220	35570	200	3822	3830	240	6	3783	3783	3820	826	21	0	0	0	1210357	0.012	100000.000	100000.000	0.000	0.000	0.000	0.000	0.000	16.610	39	47	39	47	316	2384	100	1674	"T187"
0	0	0	27	1	5	"ACC1"	"P68133"	11250	36170	160	4758	4729	496	10	3616	3616	3642	356	9	94	87	0	983610	3.053	100000.000	100000.000	0.000	0.000	0.000	0.000	0.000	16.610	1142	1113	1142	1113	208	1512	100	1675	"Y93"
0	0	0	27	2	5	"ACC1"	"P68133"	11740	36170	160	4656	4652	347	7	3613	3613	3658	738	20	88	4	0	967712	1.347	100000.000	100000.000	0.000	0.000	0.000	0.000	0.000	16.610	1043	1039	1043	1039	208	1512	100	1676	"Y93"
0	0	0	27	3	5	"ACC1"	"P68133"	12240	36170	160	4468	4457	340	7	3502	3502	3846	3935	102	0	0	0	927064	0.155	100000.000	100000.000	0.000	0.000	0.000	0.000	0.000	16.610	966	955	966	955	208	1512	100	1677	"Y93"
0	0	0	27	4	5	"A-Raf"	"P10398"	12730	36170	170	3855	3879	242	6	3529	3529	3550	242	6	67	21	0	806911	1.360	100000.000	100000.000	0.000	0.000	0.000	0.000	0.000	16.610	326	350	326	350	208	1660	100	1678	"T20"
0	0	0	27	5	5	"A-Raf"	"P10398"	13230	36180	200	4156	4160	408	9	3753	3753	3812	438	11	45	8	0	1314465	0.795	100000.000	100000.000	0.000	0.000	0.000	0.000	0.000	16.610	403	407	403	407	316	2384	100	1679	"T20"
0	0	0	27	6	5	"A-Raf"	"P10398"	13740	36210	170	4926	4946	286	5	4454	4454	4474	393	8	62	12	0	1028682	1.201	100000.000	100000.000	0.000	0.000	0.000	0.000	0.000	16.610	472	492	472	492	208	1660	100	1680	"T20"
0	0	0	27	7	5	"BCAP"	"Q6ZUJ8"	14230	36200	200	4586	4652	325	6	4561	4561	4620	611	13	5	0	0	1470149	0.052	100000.000	100000.000	0.000	0.000	0.000	0.000	0.000	16.610	25	91	25	91	316	2384	100	1681	"Y570"
0	0	0	27	8	5	"BCAP"	"Q6ZUJ8"	14730	36210	200	4291	4289	185	4	4228	4228	4252	452	10	2	0	0	1355416	0.082	100000.000	100000.000	0.000	0.000	0.000	0.000	0.000	16.610	63	61	63	61	316	2384	100	1682	"Y570"
0	0	0	27	9	5	"BCAP"	"Q6ZUJ8"	15230	36220	200	3841	3878	207	5	3821	3821	3834	214	5	19	5	0	1225334	0.206	100000.000	100000.000	0.000	0.000	0.000	0.000	0.000	16.610	20	57	20	57	316	2384	100	1683	"Y570"
0	0	0	27	1	6	"Cofilin 1"	"P23528"	11230	36810	150	4039	4885	1500	30	3643	3643	3679	387	10	51	37	0	762122	3.116	100000.000	100000.000	0.000	0.000	0.000	0.000	0.000	16.610	396	1242	396	1242	156	1272	100	1684	"Y139"
0	0	0	27	2	6	"Cofilin 1"	"P23528"	11720	36790	140	3880	4877	1679	34	3633	3633	3672	405	11	41	34	0	760806	2.975	100000.000	100000.000	0.000	0.000	0.000	0.000	0.000	16.610	247	1244	247	1244	156	1140	100	1685	"Y139"
0	0	0	27	3	6	"Cofilin 1"	"P23528"	12220	36800	130	3946	4909	1548	31	3524	3524	3540	263	7	57	46	0	589105	5.205	100000.000	100000.000	0.000	0.000	0.000	0.000	0.000	16.610	422	1385	422	1385	120	940	100	1686	"Y139"
0	0	0	27	4	6	"CTNNB1"	"P35222"	12720	36810	200	3533	3561	217	6	3572	3572	3598	267	7	6	2	0	1125330	-0.139	100000.000	100000.000	0.000	0.000	0.000	0.000	0.000	16.610	-39	-11	-39	-11	316	2384	100	1687	"Y654"
0	0	0	27	5	6	"CTNNB1"	"P35222"	13220	36820	200	4134	4172	381	9	3904	3904	3972	868	21	4	0	0	1318378	0.230	100000.000	100000.000	0.000	0.000	0.000	0.000	0.000	16.610	230	268	230	268	316	2384	100	1688	"Y654"
0	0	0	27	6	6	"CTNNB1"	"P35222"	13720	36830	200	4494	4532	483	10	4454	4454	4707	3434	72	0	0	0	1431998	-0.051	100000.000	100000.000	0.000	0.000	0.000	0.000	0.000	16.610	40	78	40	78	316	2384	100	1689	"Y654"
0	0	0	27	7	6	"IFNGR1 "	"P15260"	14220	36840	200	4384	4433	306	6	4320	4320	4346	336	7	17	3	0	1400761	0.259	100000.000	100000.000	0.000	0.000	0.000	0.000	0.000	16.610	64	113	64	113	316	2384	100	1690	"S495"
0	0	0	27	8	6	"IFNGR1 "	"P15260"	14720	36850	90	4696	4700	322	6	4140	4140	4143	206	4	90	69	0	244396	2.704	100000.000	100000.000	0.000	0.000	0.000	0.000	0.000	16.610	556	560	556	560	52	420	100	1691	"S495"
0	0	0	27	9	6	"IFNGR1 "	"P15260"	15210	36850	200	4066	4281	2000	46	3976	3976	3990	226	5	30	18	0	1352649	1.288	100000.000	100000.000	0.000	0.000	0.000	0.000	0.000	16.610	90	305	90	305	316	2384	100	1692	"S495"
-75	0	0	27	1	7	"empty"	"empty"	11190	37430	200	3684	3718	273	7	3720	3720	3862	2031	52	0	0	0	1174932	-0.071	100000.000	100000.000	0.000	0.000	0.000	0.000	0.000	16.610	-36	-2	-36	-2	316	2384	100	1693	"empty"
-75	0	0	27	2	7	"empty"	"empty"	11690	37440	200	3678	3705	352	9	3664	3664	3694	347	9	5	1	0	1170719	0.032	100000.000	100000.000	0.000	0.000	0.000	0.000	0.000	16.610	14	41	14	41	316	2384	100	1694	"empty"
-75	0	0	27	3	7	"empty"	"empty"	12190	37440	200	3576	3595	190	5	3579	3579	3614	477	13	3	0	0	1135904	-0.040	100000.000	100000.000	0.000	0.000	0.000	0.000	0.000	16.610	-3	16	-3	16	316	2384	100	1695	"empty"
-75	0	0	27	4	7	"empty"	"empty"	12690	37450	200	3595	3619	391	10	3639	3639	3692	520	14	1	0	0	1143592	-0.140	100000.000	100000.000	0.000	0.000	0.000	0.000	0.000	16.610	-44	-20	-44	-20	316	2384	100	1696	"empty"
-75	0	0	27	5	7	"empty"	"empty"	13190	37460	200	4094	4175	562	13	4071	4071	4160	1497	35	2	0	0	1319291	0.010	100000.000	100000.000	0.000	0.000	0.000	0.000	0.000	16.610	23	104	23	104	316	2384	100	1697	"empty"
-75	0	0	27	6	7	"empty"	"empty"	13690	37470	200	4391	4421	284	6	4333	4333	4362	402	9	6	0	0	1397043	0.147	100000.000	100000.000	0.000	0.000	0.000	0.000	0.000	16.610	58	88	58	88	316	2384	100	1698	"empty"
0	0	0	27	7	7	"GLQAWPG-pS-AIPQFLG_GLQAWPGEAIPQFLG_60vs40"	"GLQAWPG-pS-AIPQFLG_GLQAWPGEAIPQFLG_60vs40"	14210	37470	80	8787	8261	1359	16	4143	4143	4177	340	8	96	94	0	429568	12.012	100000.000	100000.000	0.000	0.000	0.000	0.000	0.000	16.610	4644	4118	4644	4118	52	340	100	1699	"GLQAWPG-pS-AIPQFLG_GLQAWPGEAIPQFLG_60vs40"
0	0	0	27	8	7	"GLQAWPG-pS-AIPQFLG_GLQAWPGEAIPQFLG_60vs40"	"GLQAWPG-pS-AIPQFLG_GLQAWPGEAIPQFLG_60vs40"	14700	37490	80	8300	7239	1847	25	4000	4000	4025	244	6	82	82	0	376433	13.172	100000.000	100000.000	0.000	0.000	0.000	0.000	0.000	16.610	4300	3239	4300	3239	52	340	100	1700	"GLQAWPG-pS-AIPQFLG_GLQAWPGEAIPQFLG_60vs40"
0	0	0	27	9	7	"GLQAWPG-pS-AIPQFLG_GLQAWPGEAIPQFLG_60vs40"	"GLQAWPG-pS-AIPQFLG_GLQAWPGEAIPQFLG_60vs40"	15220	37490	130	4310	5701	2126	37	3954	3954	3974	213	5	60	44	0	684135	8.108	100000.000	100000.000	0.000	0.000	0.000	0.000	0.000	16.610	356	1747	356	1747	120	940	100	1701	"GLQAWPG-pS-AIPQFLG_GLQAWPGEAIPQFLG_60vs40"
0	0	0	28	1	1	"BLNK "	"Q8WV28"	15710	33660	200	3745	4043	1103	27	3738	3738	3783	786	20	14	12	0	1277577	0.331	100000.000	100000.000	0.000	0.000	0.000	0.000	0.000	16.610	7	305	7	305	316	2384	100	1702	"Y178"
0	0	0	28	2	1	"BLNK "	"Q8WV28"	16210	33660	200	3788	3975	608	15	3718	3718	3733	208	5	25	15	0	1256210	1.163	100000.000	100000.000	0.000	0.000	0.000	0.000	0.000	16.610	70	257	70	257	316	2384	100	1703	"Y178"
0	0	0	28	3	1	"BLNK "	"Q8WV28"	16710	33660	200	3800	3996	597	14	3679	3679	3684	298	8	22	13	0	1262606	1.047	100000.000	100000.000	0.000	0.000	0.000	0.000	0.000	16.610	121	317	121	317	316	2384	100	1704	"Y178"
0	0	0	28	4	1	"Catalase"	"P04040"	17210	33660	200	3767	4010	778	19	3684	3684	3697	273	7	19	12	0	1267010	1.147	100000.000	100000.000	0.000	0.000	0.000	0.000	0.000	16.610	83	326	83	326	316	2384	100	1705	"Y385"
0	0	0	28	5	1	"Catalase"	"P04040"	17710	33660	200	3656	3954	834	21	3655	3655	3670	239	6	18	14	0	1249449	1.188	100000.000	100000.000	0.000	0.000	0.000	0.000	0.000	16.610	1	299	1	299	316	2384	100	1706	"Y385"
0	0	0	28	6	1	"Catalase"	"P04040"	18210	33660	200	3698	4032	944	23	3755	3755	3779	271	7	18	13	0	1274121	0.934	100000.000	100000.000	0.000	0.000	0.000	0.000	0.000	16.610	-57	277	-57	277	316	2384	100	1707	"Y385"
0	0	0	28	7	1	"Cdc42"	"P60953"	18710	33660	200	3621	3710	458	12	3610	3610	3626	368	10	14	8	0	1172338	0.228	100000.000	100000.000	0.000	0.000	0.000	0.000	0.000	16.610	11	100	11	100	316	2384	100	1708	"Y64"
0	0	0	28	8	1	"Cdc42"	"P60953"	19210	33660	200	3553	3630	346	9	3517	3517	3532	343	9	12	9	0	1147062	0.286	100000.000	100000.000	0.000	0.000	0.000	0.000	0.000	16.610	36	113	36	113	316	2384	100	1709	"Y64"
0	0	0	28	9	1	"Cdc42"	"P60953"	19710	33660	200	3416	3503	315	8	3425	3425	3466	883	25	4	0	0	1107070	0.042	100000.000	100000.000	0.000	0.000	0.000	0.000	0.000	16.610	-9	78	-9	78	316	2384	100	1710	"Y64"
0	0	0	28	1	2	"Flt3"	"P36888"	15710	34300	200	3781	3858	334	8	3693	3693	3707	472	12	12	4	0	1219077	0.320	100000.000	100000.000	0.000	0.000	0.000	0.000	0.000	16.610	88	165	88	165	316	2384	100	1711	"Y842"
0	0	0	28	2	2	"Flt3"	"P36888"	16210	34300	200	3703	3776	310	8	3661	3661	3675	224	6	20	12	0	1193097	0.451	100000.000	100000.000	0.000	0.000	0.000	0.000	0.000	16.610	42	115	42	115	316	2384	100	1712	"Y842"
0	0	0	28	3	2	"Flt3"	"P36888"	16710	34300	200	3568	3744	1546	41	3583	3583	3580	238	6	20	9	0	1183079	0.689	100000.000	100000.000	0.000	0.000	0.000	0.000	0.000	16.610	-15	161	-15	161	316	2384	100	1713	"Y842"
0	0	0	28	4	2	"gp130 "	"P40189"	17210	34300	200	3671	3729	266	7	3614	3614	3832	3353	87	0	0	0	1178258	-0.031	100000.000	100000.000	0.000	0.000	0.000	0.000	0.000	16.610	57	115	57	115	316	2384	100	1714	"S782"
0	0	0	28	5	2	"gp130 "	"P40189"	17710	34300	200	3551	3636	291	8	3559	3559	3571	183	5	21	16	0	1148990	0.355	100000.000	100000.000	0.000	0.000	0.000	0.000	0.000	16.610	-8	77	-8	77	316	2384	100	1715	"S782"
0	0	0	28	6	2	"gp130 "	"P40189"	18210	34300	200	3615	3664	258	7	3553	3553	3562	187	5	27	15	0	1157866	0.545	100000.000	100000.000	0.000	0.000	0.000	0.000	0.000	16.610	62	111	62	111	316	2384	100	1716	"S782"
0	0	0	28	7	2	"HSP60"	"P10809"	18710	34300	200	3569	3572	180	5	3508	3508	3521	218	6	18	2	0	1128825	0.234	100000.000	100000.000	0.000	0.000	0.000	0.000	0.000	16.610	61	64	61	64	316	2384	100	1717	"S70"
0	0	0	28	8	2	"HSP60"	"P10809"	19210	34300	200	3480	3495	188	5	3435	3435	3443	177	5	24	5	0	1104513	0.294	100000.000	100000.000	0.000	0.000	0.000	0.000	0.000	16.610	45	60	45	60	316	2384	100	1718	"S70"
0	0	0	28	9	2	"HSP60"	"P10809"	19710	34300	200	3413	3432	233	6	3370	3370	3383	337	9	6	1	0	1084460	0.145	100000.000	100000.000	0.000	0.000	0.000	0.000	0.000	16.610	43	62	43	62	316	2384	100	1719	"S70"
0	0	0	28	1	3	"IL7R "	"P16871"	15710	34940	200	3698	4056	766	18	3663	3663	3684	473	12	24	22	0	1281706	0.786	100000.000	100000.000	0.000	0.000	0.000	0.000	0.000	16.610	35	393	35	393	316	2384	100	1720	"Y449"
0	0	0	28	2	3	"IL7R "	"P16871"	16210	34940	200	3727	4101	740	18	3640	3640	3721	1774	47	6	0	0	1295818	0.214	100000.000	100000.000	0.000	0.000	0.000	0.000	0.000	16.610	87	461	87	461	316	2384	100	1721	"Y449"
0	0	0	28	3	3	"IL7R "	"P16871"	16710	34940	200	3499	3960	879	22	3559	3559	3568	231	6	33	30	0	1251364	1.697	100000.000	100000.000	0.000	0.000	0.000	0.000	0.000	16.610	-60	401	-60	401	316	2384	100	1722	"Y449"
0	0	0	28	4	3	"IRAK4"	"P51617"	17210	34940	200	3536	3939	4234	107	3561	3561	3589	418	11	2	1	0	1244779	0.837	100000.000	100000.000	0.000	0.000	0.000	0.000	0.000	16.610	-25	378	-25	378	316	2384	100	1723	"T345"
0	0	0	28	5	3	"IRAK4"	"P51617"	17710	34940	200	3475	3475	159	4	3514	3514	3526	231	6	4	0	0	1097982	-0.221	100000.000	100000.000	0.000	0.000	0.000	0.000	0.000	16.610	-39	-39	-39	-39	316	2384	100	1724	"T345"
0	0	0	28	6	3	"IRAK4"	"P51617"	18210	34940	200	3434	3429	165	4	3489	3489	3508	277	7	3	0	0	1083515	-0.285	100000.000	100000.000	0.000	0.000	0.000	0.000	0.000	16.610	-55	-60	-55	-60	316	2384	100	1725	"T345"
0	0	0	28	7	3	"LIMK1"	"P53667"	18710	34940	200	3564	3938	785	19	3492	3492	3509	248	7	31	24	0	1244526	1.730	100000.000	100000.000	0.000	0.000	0.000	0.000	0.000	16.610	72	446	72	446	316	2384	100	1726	"T508"
0	0	0	28	8	3	"LIMK1"	"P53667"	19210	34940	200	3490	4054	1062	26	3399	3399	3408	166	4	41	31	0	1281174	3.892	100000.000	100000.000	0.000	0.000	0.000	0.000	0.000	16.610	91	655	91	655	316	2384	100	1727	"T508"
0	0	0	28	9	3	"LIMK1"	"P53667"	19710	34940	200	3542	4124	1152	27	3357	3357	3366	191	5	49	29	0	1303185	3.969	100000.000	100000.000	0.000	0.000	0.000	0.000	0.000	16.610	185	767	185	767	316	2384	100	1728	"T508"
0	0	0	28	1	4	"p38-alpha "	"Q16539"	15750	35560	200	5789	5345	1024	19	3676	3676	3725	1009	27	74	59	0	1689115	1.606	100000.000	100000.000	0.000	0.000	0.000	0.000	0.000	16.610	2113	1669	2113	1669	316	2384	100	1729	"T122"
0	0	0	28	2	4	"p38-alpha "	"Q16539"	16220	35580	200	5649	5004	1149	22	3638	3638	3653	395	10	61	60	0	1581267	3.420	100000.000	100000.000	0.000	0.000	0.000	0.000	0.000	16.610	2011	1366	2011	1366	316	2384	100	1730	"T122"
0	0	0	28	3	4	"p38-alpha "	"Q16539"	16740	35580	200	5472	5036	986	19	3551	3551	3588	478	13	71	70	0	1591517	3.029	100000.000	100000.000	0.000	0.000	0.000	0.000	0.000	16.610	1921	1485	1921	1485	316	2384	100	1731	"T122"
0	0	0	28	4	4	"MEK1 "	"Q02750"	17210	35580	200	3592	3629	219	6	3555	3555	3565	199	5	20	7	0	1146801	0.322	100000.000	100000.000	0.000	0.000	0.000	0.000	0.000	16.610	37	74	37	74	316	2384	100	1732	"S297"
0	0	0	28	5	4	"MEK1 "	"Q02750"	17710	35580	200	3581	3602	218	6	3523	3523	3540	193	5	21	10	0	1138252	0.321	100000.000	100000.000	0.000	0.000	0.000	0.000	0.000	16.610	58	79	58	79	316	2384	100	1733	"S297"
0	0	0	28	6	4	"MEK1 "	"Q02750"	18210	35580	200	3520	3567	272	7	3529	3529	3546	246	6	16	7	0	1127238	0.085	100000.000	100000.000	0.000	0.000	0.000	0.000	0.000	16.610	-9	38	-9	38	316	2384	100	1734	"S297"
0	0	0	28	7	4	"P27kip1"	"P46527"	18710	35580	200	3648	3770	380	10	3501	3501	3515	225	6	38	25	0	1191476	1.133	100000.000	100000.000	0.000	0.000	0.000	0.000	0.000	16.610	147	269	147	269	316	2384	100	1735	"Y74"
0	0	0	28	8	4	"P27kip1"	"P46527"	19210	35580	200	3492	3817	2578	67	3389	3389	3405	262	7	32	25	0	1206088	1.573	100000.000	100000.000	0.000	0.000	0.000	0.000	0.000	16.610	103	428	103	428	316	2384	100	1736	"Y74"
0	0	0	28	9	4	"P27kip1"	"P46527"	19710	35580	200	3406	3569	429	12	3315	3315	3331	298	8	28	25	0	1127755	0.799	100000.000	100000.000	0.000	0.000	0.000	0.000	0.000	16.610	91	254	91	254	316	2384	100	1737	"Y74"
0	0	0	28	1	5	"PPARG "	"P37231"	15720	36220	200	3915	3942	275	6	3735	3735	3765	446	11	13	1	0	1245813	0.397	100000.000	100000.000	0.000	0.000	0.000	0.000	0.000	16.610	180	207	180	207	316	2384	100	1738	"S112"
0	0	0	28	2	5	"PPARG "	"P37231"	16220	36220	80	4041	4029	189	4	3720	3720	3747	214	5	69	26	0	209496	1.318	100000.000	100000.000	0.000	0.000	0.000	0.000	0.000	16.610	321	309	321	309	52	340	100	1739	"S112"
0	0	0	28	3	5	"PPARG "	"P37231"	16730	36220	70	3922	3969	294	7	3644	3644	3671	227	6	62	15	0	127012	1.313	100000.000	100000.000	0.000	0.000	0.000	0.000	0.000	16.610	278	325	278	325	32	236	100	1740	"S112"
0	0	0	28	4	5	"Pyk2 "	"Q14289"	17250	36240	160	9631	9301	1386	14	3558	3558	3573	197	5	98	97	0	1934585	29.076	100000.000	100000.000	0.000	0.000	0.000	0.000	0.000	16.610	6073	5743	6073	5743	208	1512	100	1741	"S399"
0	0	0	28	5	5	"Pyk2 "	"Q14289"	17730	36220	200	9227	7262	2957	40	3515	3515	3535	225	6	68	64	0	2294854	16.564	100000.000	100000.000	0.000	0.000	0.000	0.000	0.000	16.610	5712	3747	5712	3747	316	2384	100	1742	"S399"
0	0	0	28	6	5	"Pyk2 "	"Q14289"	18230	36220	200	9026	7758	5192	66	3527	3527	3541	245	6	69	64	0	2451643	17.212	100000.000	100000.000	0.000	0.000	0.000	0.000	0.000	16.610	5499	4231	5499	4231	316	2384	100	1743	"S399"
0	0	0	28	7	5	"STAT1 "	"P42224"	18740	36240	160	3853	3888	372	9	3511	3511	3521	206	5	77	36	0	808600	1.782	100000.000	100000.000	0.000	0.000	0.000	0.000	0.000	16.610	342	377	342	377	208	1512	100	1744	"S708"
0	0	0	28	8	5	"STAT1 "	"P42224"	19230	36220	200	3640	3640	263	7	3403	3403	3434	686	19	4	0	0	1150132	0.300	100000.000	100000.000	0.000	0.000	0.000	0.000	0.000	16.610	237	237	237	237	316	2384	100	1745	"S708"
0	0	0	28	9	5	"STAT1 "	"P42224"	19730	36220	200	3558	3711	973	26	3355	3355	3392	371	10	26	6	0	1172727	0.860	100000.000	100000.000	0.000	0.000	0.000	0.000	0.000	16.610	203	356	203	356	316	2384	100	1746	"S708"
0	0	0	28	1	6	"STAT5B "	"P51692"	15750	36860	90	4402	4376	237	5	3873	3873	3886	194	4	90	76	0	227535	2.526	100000.000	100000.000	0.000	0.000	0.000	0.000	0.000	16.610	529	503	529	503	52	420	100	1747	"S731"
0	0	0	28	2	6	"STAT5B "	"P51692"	16230	36880	80	4315	4734	3427	72	3735	3735	3734	288	7	80	50	0	246151	3.472	100000.000	100000.000	0.000	0.000	0.000	0.000	0.000	16.610	580	999	580	999	52	340	100	1748	"S731"
0	0	0	28	3	6	"STAT5B "	"P51692"	16740	36870	70	4238	4186	253	6	3662	3662	3736	498	13	71	0	0	133937	0.904	100000.000	100000.000	0.000	0.000	0.000	0.000	0.000	16.610	576	524	576	524	32	236	100	1749	"S731"
0	0	0	28	4	6	"Syk "	"P43405"	17250	36870	70	6296	5704	1097	19	3616	3616	3626	165	4	87	87	0	182527	12.594	100000.000	100000.000	0.000	0.000	0.000	0.000	0.000	16.610	2680	2088	2680	2088	32	236	100	1750	"Y348"
0	0	0	28	5	6	"Syk "	"P43405"	17740	36870	140	3567	4074	1128	27	3522	3522	3540	241	6	29	23	0	635615	2.216	100000.000	100000.000	0.000	0.000	0.000	0.000	0.000	16.610	45	552	45	552	156	1140	100	1751	"Y348"
0	0	0	28	6	6	"Syk "	"P43405"	18230	36880	70	6122	6111	479	7	3572	3572	3562	190	5	100	100	0	195566	13.416	100000.000	100000.000	0.000	0.000	0.000	0.000	0.000	16.610	2550	2539	2550	2539	32	236	100	1752	"Y348"
0	0	0	28	7	6	"Calmodulin "	"P62158"	18740	36900	110	4487	4554	737	16	3446	3446	3487	519	14	96	51	0	364323	2.056	100000.000	100000.000	0.000	0.000	0.000	0.000	0.000	16.610	1041	1108	1041	1108	80	656	100	1753	"Y99"
0	0	0	28	8	6	"Calmodulin "	"P62158"	19240	36870	200	3513	3798	851	22	3397	3397	3423	270	7	33	30	0	1200221	1.389	100000.000	100000.000	0.000	0.000	0.000	0.000	0.000	16.610	116	401	116	401	316	2384	100	1754	"Y99"
0	0	0	28	9	6	"Calmodulin "	"P62158"	19740	36870	140	4347	5978	5331	89	3385	3385	3661	1643	44	42	22	0	932509	1.410	100000.000	100000.000	0.000	0.000	0.000	0.000	0.000	16.610	962	2593	962	2593	156	1140	100	1755	"Y99"
-75	0	0	28	1	7	"empty"	"empty"	15710	37510	200	3901	3965	403	10	3905	3905	3928	291	7	7	3	0	1252905	0.127	100000.000	100000.000	0.000	0.000	0.000	0.000	0.000	16.610	-4	60	-4	60	316	2384	100	1756	"empty"
-75	0	0	28	2	7	"empty"	"empty"	16210	37510	200	3720	3733	173	4	3701	3701	3708	286	7	6	1	0	1179744	0.087	100000.000	100000.000	0.000	0.000	0.000	0.000	0.000	16.610	19	32	19	32	316	2384	100	1757	"empty"
-75	0	0	28	3	7	"empty"	"empty"	16710	37510	200	3795	3814	191	5	3756	3756	3780	355	9	5	1	0	1205095	0.096	100000.000	100000.000	0.000	0.000	0.000	0.000	0.000	16.610	39	58	39	58	316	2384	100	1758	"empty"
-75	0	0	28	4	7	"empty"	"empty"	17210	37510	200	3697	3727	395	10	3690	3690	3723	441	11	2	0	0	1177889	0.009	100000.000	100000.000	0.000	0.000	0.000	0.000	0.000	16.610	7	37	7	37	316	2384	100	1759	"empty"
-75	0	0	28	5	7	"empty"	"empty"	17710	37510	200	3623	3680	584	15	3622	3622	3650	428	11	3	1	0	1163034	0.070	100000.000	100000.000	0.000	0.000	0.000	0.000	0.000	16.610	1	58	1	58	316	2384	100	1760	"empty"
-75	0	0	28	6	7	"empty"	"empty"	18210	37510	200	3549	3579	313	8	3541	3541	3578	696	19	1	0	0	1131031	0.001	100000.000	100000.000	0.000	0.000	0.000	0.000	0.000	16.610	8	38	8	38	316	2384	100	1761	"empty"
0	0	0	28	7	7	"Control-Spot"	"Tau"	18720	37520	130	4769	4773	394	8	3485	3485	3529	448	12	95	90	0	572770	2.777	100000.000	100000.000	0.000	0.000	0.000	0.000	0.000	16.610	1284	1288	1284	1288	120	940	100	1762	"Control-Spot"
0	0	0	28	8	7	"Control-Spot"	"Tau"	19210	37530	130	4556	4593	567	12	3373	3373	3431	529	15	90	68	0	551170	2.197	100000.000	100000.000	0.000	0.000	0.000	0.000	0.000	16.610	1183	1220	1183	1220	120	940	100	1763	"Control-Spot"
0	0	0	28	9	7	"Control-Spot"	"Tau"	19720	37530	170	4886	6227	4876	78	3408	3408	3765	1737	46	41	21	0	1295226	1.417	100000.000	100000.000	0.000	0.000	0.000	0.000	0.000	16.610	1478	2819	1478	2819	208	1660	100	1764	"Control-Spot"
0	0	0	29	1	1	"Anxa1"	"P04083"	2200	37970	100	4469	4339	445	10	3477	3477	3496	212	6	87	76	0	347099	3.976	100000.000	100000.000	0.000	0.000	0.000	0.000	0.000	16.610	992	862	992	862	80	560	100	1765	"Y20"
0	0	0	29	2	1	"Anxa1"	"P04083"	2700	37990	110	4485	4424	425	9	3538	3538	3578	378	10	85	71	0	353913	2.238	100000.000	100000.000	0.000	0.000	0.000	0.000	0.000	16.610	947	886	947	886	80	656	100	1766	"Y20"
0	0	0	29	3	1	"Anxa1"	"P04083"	3200	37990	100	4502	4394	472	10	3450	3450	3701	2494	67	0	0	0	351492	0.278	100000.000	100000.000	0.000	0.000	0.000	0.000	0.000	16.610	1052	944	1052	944	80	560	100	1767	"Y20"
0	0	0	29	4	1	"Bax"	"Q07812"	3680	37990	200	3603	3656	502	13	3512	3512	3576	769	21	2	0	0	1155339	0.104	100000.000	100000.000	0.000	0.000	0.000	0.000	0.000	16.610	91	144	91	144	316	2384	100	1768	"S184"
0	0	0	29	5	1	"Bax"	"Q07812"	4180	38000	140	3841	5249	7781	148	3635	3635	3664	304	8	39	11	0	818837	5.214	100000.000	100000.000	0.000	0.000	0.000	0.000	0.000	16.610	206	1614	206	1614	156	1140	100	1769	"S184"
0	0	0	29	6	1	"Bax"	"Q07812"	4670	38000	200	3875	3899	350	8	3709	3709	3732	352	9	26	5	0	1231929	0.474	100000.000	100000.000	0.000	0.000	0.000	0.000	0.000	16.610	166	190	166	190	316	2384	100	1770	"S184"
0	0	0	29	7	1	"CHOP"	"P35638"	5170	38010	200	3934	4042	1065	26	3900	3900	3931	317	8	16	4	0	1277391	0.350	100000.000	100000.000	0.000	0.000	0.000	0.000	0.000	16.610	34	142	34	142	316	2384	100	1771	"S79"
0	0	0	29	8	1	"CHOP"	"P35638"	5670	38020	200	4220	4247	266	6	4165	4165	4204	349	8	12	3	0	1341914	0.123	100000.000	100000.000	0.000	0.000	0.000	0.000	0.000	16.610	55	82	55	82	316	2384	100	1772	"S79"
0	0	0	29	9	1	"CHOP"	"P35638"	6170	38020	200	4369	4412	286	6	4271	4271	4308	302	7	23	7	0	1394328	0.344	100000.000	100000.000	0.000	0.000	0.000	0.000	0.000	16.610	98	141	98	141	316	2384	100	1773	"S79"
0	0	0	29	1	2	"Crk "	"P46108"	2180	38630	110	3857	3908	357	9	3605	3605	3668	631	17	20	1	0	312606	0.380	100000.000	100000.000	0.000	0.000	0.000	0.000	0.000	16.610	252	303	252	303	80	656	100	1774	"Y221"
0	0	0	29	2	2	"Crk "	"P46108"	2680	38620	110	3718	3798	404	10	3506	3506	3529	251	7	47	26	0	303825	1.072	100000.000	100000.000	0.000	0.000	0.000	0.000	0.000	16.610	212	292	212	292	80	656	100	1775	"Y221"
0	0	0	29	3	2	"Crk "	"P46108"	3170	38620	200	3526	3605	299	8	3487	3487	3509	254	7	21	11	0	1139077	0.378	100000.000	100000.000	0.000	0.000	0.000	0.000	0.000	16.610	39	118	39	118	316	2384	100	1776	"Y221"
0	0	0	29	4	2	"EEA1"	"Q15075"	3660	38620	130	3560	3687	743	20	3495	3495	3526	307	8	27	10	0	442470	0.524	100000.000	100000.000	0.000	0.000	0.000	0.000	0.000	16.610	65	192	65	192	120	940	100	1777	"T431"
0	0	0	29	5	2	"EEA1"	"Q15075"	4190	38640	100	3906	3962	455	11	3695	3695	3703	275	7	45	17	0	316929	0.942	100000.000	100000.000	0.000	0.000	0.000	0.000	0.000	16.610	211	267	211	267	80	560	100	1778	"T431"
0	0	0	29	6	2	"EEA1"	"Q15075"	4680	38640	200	3817	3872	304	7	3737	3737	3761	315	8	21	8	0	1223682	0.352	100000.000	100000.000	0.000	0.000	0.000	0.000	0.000	16.610	80	135	80	135	316	2384	100	1779	"T431"
0	0	0	29	7	2	"IKK-alpha "	"O15111"	5180	38650	120	4245	4583	836	18	3894	3894	3930	438	11	46	38	0	549968	1.491	100000.000	100000.000	0.000	0.000	0.000	0.000	0.000	16.610	351	689	351	689	120	820	100	1780	"T23"
0	0	0	29	8	2	"IKK-alpha "	"O15111"	5670	38660	140	4365	4752	1001	21	4173	4173	4219	381	9	41	34	0	741315	1.399	100000.000	100000.000	0.000	0.000	0.000	0.000	0.000	16.610	192	579	192	579	156	1140	100	1781	"T23"
0	0	0	29	9	2	"IKK-alpha "	"O15111"	6170	38670	120	4436	4730	662	13	4246	4246	4280	269	6	45	39	0	567601	1.673	100000.000	100000.000	0.000	0.000	0.000	0.000	0.000	16.610	190	484	190	484	120	820	100	1782	"T23"
0	0	0	29	1	3	"Jak2 "	"O60674"	2160	39250	200	3675	3733	332	8	3605	3605	3657	755	20	2	0	0	1179526	0.101	100000.000	100000.000	0.000	0.000	0.000	0.000	0.000	16.610	70	128	70	128	316	2384	100	1783	"Y1007"
0	0	0	29	2	3	"Jak2 "	"O60674"	2660	39260	120	3688	3805	793	20	3461	3461	3493	307	8	40	12	0	456583	1.016	100000.000	100000.000	0.000	0.000	0.000	0.000	0.000	16.610	227	344	227	344	120	820	100	1784	"Y1007"
0	0	0	29	3	3	"Jak2 "	"O60674"	3170	39250	200	3454	3612	1178	32	3478	3478	3527	477	13	11	3	0	1141334	0.178	100000.000	100000.000	0.000	0.000	0.000	0.000	0.000	16.610	-24	134	-24	134	316	2384	100	1785	"Y1007"
0	0	0	29	4	3	"Keap1"	"Q14145"	3680	39250	90	3731	3754	209	5	3599	3599	3613	302	8	28	3	0	195217	0.467	100000.000	100000.000	0.000	0.000	0.000	0.000	0.000	16.610	132	155	132	155	52	420	100	1786	"Y141"
0	0	0	29	5	3	"Keap1"	"Q14145"	4160	39260	200	3734	3735	271	7	3692	3692	3756	651	17	2	0	0	1180224	-0.032	100000.000	100000.000	0.000	0.000	0.000	0.000	0.000	16.610	42	43	42	43	316	2384	100	1787	"Y141"
0	0	0	29	6	3	"Keap1"	"Q14145"	4660	39270	200	3810	3867	440	11	3794	3794	3823	357	9	11	5	0	1221840	0.123	100000.000	100000.000	0.000	0.000	0.000	0.000	0.000	16.610	16	73	16	73	316	2384	100	1788	"Y141"
0	0	0	29	7	3	"MK2"	"P16389"	5160	39270	200	4000	4093	445	10	3962	3962	4010	732	18	8	0	0	1293304	0.113	100000.000	100000.000	0.000	0.000	0.000	0.000	0.000	16.610	38	131	38	131	316	2384	100	1789	"Y132"
0	0	0	29	8	3	"MK2"	"P16389"	5680	39290	90	4684	4797	735	15	4238	4238	4759	3411	71	0	0	0	249431	0.011	100000.000	100000.000	0.000	0.000	0.000	0.000	0.000	16.610	446	559	446	559	52	420	100	1790	"Y132"
0	0	0	29	9	3	"MK2"	"P16389"	6180	39300	70	4840	4793	273	5	4284	4284	4329	278	6	78	50	0	153387	1.669	100000.000	100000.000	0.000	0.000	0.000	0.000	0.000	16.610	556	509	556	509	32	236	100	1791	"Y132"
0	0	0	29	1	4	"MyD88"	"Q99836"	2180	39910	160	4830	4877	339	6	3691	3691	3738	461	12	100	84	0	1014312	2.471	100000.000	100000.000	0.000	0.000	0.000	0.000	0.000	16.610	1139	1186	1139	1186	208	1512	100	1792	"Y257"
0	0	0	29	2	4	"MyD88"	"Q99836"	2680	39920	170	4693	4715	243	5	3563	3563	3596	312	8	100	99	0	980705	3.587	100000.000	100000.000	0.000	0.000	0.000	0.000	0.000	16.610	1130	1152	1130	1152	208	1660	100	1793	"Y257"
0	0	0	29	3	4	"MyD88"	"Q99836"	3180	39930	180	4605	4573	408	8	3562	3562	3592	269	7	93	89	0	1170737	3.647	100000.000	100000.000	0.000	0.000	0.000	0.000	0.000	16.610	1043	1011	1043	1011	256	1924	100	1794	"Y257"
0	0	0	29	4	4	"NFkB-p105 "	"P19838"	3670	39930	200	3692	3770	468	12	3635	3635	3666	261	7	22	7	0	1191384	0.398	100000.000	100000.000	0.000	0.000	0.000	0.000	0.000	16.610	57	135	57	135	316	2384	100	1795	"S337"
0	0	0	29	5	4	"NFkB-p105 "	"P19838"	4160	39940	90	4033	4033	240	5	3751	3751	3749	260	6	53	21	0	209736	1.092	100000.000	100000.000	0.000	0.000	0.000	0.000	0.000	16.610	282	282	282	282	52	420	100	1796	"S337"
0	0	0	29	6	4	"NFkB-p105 "	"P19838"	4680	39930	100	3976	4033	352	8	3788	3788	3822	312	8	35	13	0	322676	0.676	100000.000	100000.000	0.000	0.000	0.000	0.000	0.000	16.610	188	245	188	245	80	560	100	1797	"S337"
0	0	0	29	7	4	"PKACa "	"P17612"	5170	39950	150	4531	4620	607	13	3949	3949	4074	1503	36	5	1	0	720698	0.363	100000.000	100000.000	0.000	0.000	0.000	0.000	0.000	16.610	582	671	582	671	156	1272	100	1798	"S338"
0	0	0	29	8	4	"PKACa "	"P17612"	5660	39950	130	4719	4773	411	8	4214	4214	4265	461	10	53	10	0	572768	1.102	100000.000	100000.000	0.000	0.000	0.000	0.000	0.000	16.610	505	559	505	559	120	940	100	1799	"S338"
0	0	0	29	9	4	"PKACa "	"P17612"	6160	39940	140	4671	4700	315	6	4277	4277	4314	273	6	67	28	0	733135	1.414	100000.000	100000.000	0.000	0.000	0.000	0.000	0.000	16.610	394	423	394	423	156	1140	100	1800	"S338"
0	0	0	29	1	5	"PDK1"	"O15530"	2170	40560	110	9338	9267	888	9	3777	3777	3814	343	8	100	100	0	741395	15.898	100000.000	100000.000	0.000	0.000	0.000	0.000	0.000	16.610	5561	5490	5561	5490	80	656	100	1801	"Y373"
0	0	0	29	2	5	"PDK1"	"O15530"	2670	40560	110	9252	9019	1134	12	3569	3569	3660	698	19	100	97	0	721499	7.678	100000.000	100000.000	0.000	0.000	0.000	0.000	0.000	16.610	5683	5450	5683	5450	80	656	100	1802	"Y373"
0	0	0	29	3	5	"PDK1"	"O15530"	3170	40570	100	9585	9395	1084	11	3567	3567	3603	237	6	100	100	0	751627	24.439	100000.000	100000.000	0.000	0.000	0.000	0.000	0.000	16.610	6018	5828	6018	5828	80	560	100	1803	"Y373"
0	0	0	29	4	5	"Ripk1"	"Q13546"	3670	40560	100	3943	4046	454	11	3665	3665	3699	274	7	51	33	0	323678	1.266	100000.000	100000.000	0.000	0.000	0.000	0.000	0.000	16.610	278	381	278	381	80	560	100	1804	"Y424"
0	0	0	29	5	5	"Ripk1"	"Q13546"	4160	40560	200	3845	3947	413	10	3743	3743	3782	400	10	25	10	0	1247376	0.413	100000.000	100000.000	0.000	0.000	0.000	0.000	0.000	16.610	102	204	102	204	316	2384	100	1805	"Y424"
0	0	0	29	6	5	"Ripk1"	"Q13546"	4660	40570	200	3953	4014	395	9	3842	3842	3892	423	10	19	7	0	1268551	0.288	100000.000	100000.000	0.000	0.000	0.000	0.000	0.000	16.610	111	172	111	172	316	2384	100	1806	"Y424"
0	0	0	29	7	5	"Smad1 "	"Q15797"	5170	40580	70	4084	4278	526	12	4033	4033	4071	281	6	34	21	0	136891	0.737	100000.000	100000.000	0.000	0.000	0.000	0.000	0.000	16.610	51	245	51	245	32	236	100	1807	"S463"
0	0	0	29	8	5	"Smad1 "	"Q15797"	5670	40560	120	4247	4332	337	7	4264	4264	4321	359	8	14	6	0	519871	0.031	100000.000	100000.000	0.000	0.000	0.000	0.000	0.000	16.610	-17	68	-17	68	120	820	100	1808	"S463"
0	0	0	29	9	5	"Smad1 "	"Q15797"	6160	40560	200	4237	4272	279	6	4305	4305	4344	338	7	7	2	0	1349937	-0.213	100000.000	100000.000	0.000	0.000	0.000	0.000	0.000	16.610	-68	-33	-68	-33	316	2384	100	1809	"S463"
0	0	0	29	1	6	"TAB1"	"Q15750"	2160	41200	100	6700	6813	1329	19	3797	3797	3934	561	14	98	97	0	545014	5.132	100000.000	100000.000	0.000	0.000	0.000	0.000	0.000	16.610	2903	3016	2903	3016	80	560	100	1810	"S438"
0	0	0	29	2	6	"TAB1"	"Q15750"	2670	41210	110	6597	6970	3038	43	3683	3683	3836	668	17	100	98	0	557599	4.692	100000.000	100000.000	0.000	0.000	0.000	0.000	0.000	16.610	2914	3287	2914	3287	80	656	100	1811	"S438"
0	0	0	29	3	6	"TAB1"	"Q15750"	3160	41210	100	6687	7252	2879	39	3595	3595	3728	552	14	97	95	0	580175	6.384	100000.000	100000.000	0.000	0.000	0.000	0.000	0.000	16.610	3092	3657	3092	3657	80	560	100	1812	"S438"
0	0	0	29	4	6	"Tgfbr2"	"P37173"	3650	41220	200	3822	3853	304	7	3703	3703	3747	370	9	13	3	0	1217636	0.286	100000.000	100000.000	0.000	0.000	0.000	0.000	0.000	16.610	119	150	119	150	316	2384	100	1813	"Y259"
0	0	0	29	5	6	"Tgfbr2"	"P37173"	4150	41230	160	4035	4075	391	9	3777	3777	3801	281	7	43	16	0	847609	0.975	100000.000	100000.000	0.000	0.000	0.000	0.000	0.000	16.610	258	298	258	298	208	1512	100	1814	"Y259"
0	0	0	29	6	6	"Tgfbr2"	"P37173"	4650	41210	200	4103	4122	331	8	3866	3866	3902	335	8	36	10	0	1302450	0.657	100000.000	100000.000	0.000	0.000	0.000	0.000	0.000	16.610	237	256	237	256	316	2384	100	1815	"Y259"
0	0	0	29	7	6	"XIAP "	"P98170"	5150	41240	90	18449	15488	5539	35	4077	4077	4100	296	7	96	90	0	805381	38.473	100000.000	100000.000	0.000	0.000	0.000	0.000	0.000	16.610	14372	11411	14372	11411	52	420	100	1816	"S87"
0	0	0	29	8	6	"XIAP "	"P98170"	5640	41220	130	8915	11175	6855	61	4308	4308	4352	332	7	63	58	0	1341056	20.551	100000.000	100000.000	0.000	0.000	0.000	0.000	0.000	16.610	4607	6867	4607	6867	120	940	100	1817	"S87"
0	0	0	29	9	6	"XIAP "	"P98170"	6150	41230	130	7220	9392	5187	55	4278	4278	4336	293	6	58	55	0	1127040	17.256	100000.000	100000.000	0.000	0.000	0.000	0.000	0.000	16.610	2942	5114	2942	5114	120	940	100	1818	"S87"
-75	0	0	29	1	7	"empty"	"empty"	2160	41840	200	3815	3840	241	6	3823	3823	3864	367	9	6	1	0	1213407	-0.065	100000.000	100000.000	0.000	0.000	0.000	0.000	0.000	16.610	-8	17	-8	17	316	2384	100	1819	"empty"
-75	0	0	29	2	7	"empty"	"empty"	2660	41840	200	3739	3898	1124	28	3747	3747	3841	934	24	3	2	0	1231783	0.061	100000.000	100000.000	0.000	0.000	0.000	0.000	0.000	16.610	-8	151	-8	151	316	2384	100	1820	"empty"
-75	0	0	29	3	7	"empty"	"empty"	3160	41840	200	3704	3724	230	6	3711	3711	3746	353	9	6	1	0	1176843	-0.062	100000.000	100000.000	0.000	0.000	0.000	0.000	0.000	16.610	-7	13	-7	13	316	2384	100	1821	"empty"
-75	0	0	29	4	7	"empty"	"empty"	3660	41840	200	3715	3743	241	6	3718	3718	3743	273	7	10	3	0	1182847	0.000	100000.000	100000.000	0.000	0.000	0.000	0.000	0.000	16.610	-3	25	-3	25	316	2384	100	1822	"empty"
-75	0	0	29	5	7	"empty"	"empty"	4160	41840	200	3767	3797	238	6	3787	3787	3830	407	10	6	0	0	1199982	-0.081	100000.000	100000.000	0.000	0.000	0.000	0.000	0.000	16.610	-20	10	-20	10	316	2384	100	1823	"empty"
-75	0	0	29	6	7	"empty"	"empty"	4660	41840	200	3899	3931	301	7	3896	3896	3943	557	14	4	0	0	1242344	-0.022	100000.000	100000.000	0.000	0.000	0.000	0.000	0.000	16.610	3	35	3	35	316	2384	100	1824	"empty"
-75	0	0	29	7	7	"empty"	"empty"	5160	41840	200	4126	4172	362	8	4116	4116	4158	393	9	13	3	0	1318442	0.036	100000.000	100000.000	0.000	0.000	0.000	0.000	0.000	16.610	10	56	10	56	316	2384	100	1825	"empty"
-75	0	0	29	8	7	"empty"	"empty"	5660	41840	200	4261	4295	298	6	4243	4243	4305	467	10	7	1	0	1357151	-0.021	100000.000	100000.000	0.000	0.000	0.000	0.000	0.000	16.610	18	52	18	52	316	2384	100	1826	"empty"
-75	0	0	29	9	7	"empty"	"empty"	6160	41840	200	4285	4332	319	7	4314	4314	4359	441	10	5	2	0	1368978	-0.061	100000.000	100000.000	0.000	0.000	0.000	0.000	0.000	16.610	-29	18	-29	18	316	2384	100	1827	"empty"
0	0	0	30	1	1	"PTEN"	"P60484"	6720	38030	200	4246	4325	355	8	4227	4227	4277	832	19	6	0	0	1366768	0.058	100000.000	100000.000	0.000	0.000	0.000	0.000	0.000	16.610	19	98	19	98	316	2384	100	1828	"T382/3/5"
0	0	0	30	2	1	"PTEN"	"P60484"	7220	38030	70	4774	4851	536	11	4215	4215	4215	254	6	81	53	0	155224	2.504	100000.000	100000.000	0.000	0.000	0.000	0.000	0.000	16.610	559	636	559	636	32	236	100	1829	"T382/3/5"
0	0	0	30	3	1	"PTEN"	"P60484"	7720	38020	80	4316	4419	535	12	4013	4013	4067	540	13	40	11	0	229803	0.652	100000.000	100000.000	0.000	0.000	0.000	0.000	0.000	16.610	303	406	303	406	52	340	100	1830	"T382/3/5"
0	0	0	30	4	1	"Rab5A"	"P20339"	8210	38020	200	3686	3937	1817	46	3754	3754	3796	543	14	7	3	0	1244063	0.260	100000.000	100000.000	0.000	0.000	0.000	0.000	0.000	16.610	-68	183	-68	183	316	2384	100	1831	"S123"
0	0	0	30	5	1	"Rab5A"	"P20339"	8700	38020	200	3618	3661	364	9	3685	3685	3762	1056	28	0	0	0	1157024	-0.096	100000.000	100000.000	0.000	0.000	0.000	0.000	0.000	16.610	-67	-24	-67	-24	316	2384	100	1832	"S123"
0	0	0	30	6	1	"Rab5A"	"P20339"	9200	38020	200	3607	3639	254	6	3694	3694	3773	721	19	1	0	0	1150027	-0.186	100000.000	100000.000	0.000	0.000	0.000	0.000	0.000	16.610	-87	-55	-87	-55	316	2384	100	1833	"S123"
0	0	0	30	7	1	"STAT1 "	"P42224"	9690	38020	200	3841	3863	300	7	3735	3735	3783	404	10	13	2	0	1220782	0.198	100000.000	100000.000	0.000	0.000	0.000	0.000	0.000	16.610	106	128	106	128	316	2384	100	1834	"Y701"
0	0	0	30	8	1	"STAT1 "	"P42224"	10190	38010	200	3952	3987	382	9	3813	3813	3888	1006	25	1	0	0	1259808	0.098	100000.000	100000.000	0.000	0.000	0.000	0.000	0.000	16.610	139	174	139	174	316	2384	100	1835	"Y701"
0	0	0	30	9	1	"STAT1 "	"P42224"	10680	38010	200	3919	3958	627	15	3833	3833	3877	491	12	6	0	0	1250814	0.165	100000.000	100000.000	0.000	0.000	0.000	0.000	0.000	16.610	86	125	86	125	316	2384	100	1836	"Y701"
0	0	0	30	1	2	"STAT5B "	"P51692"	6720	38660	200	4173	4186	363	8	4227	4227	4292	861	20	1	0	0	1322892	-0.123	100000.000	100000.000	0.000	0.000	0.000	0.000	0.000	16.610	-54	-41	-54	-41	316	2384	100	1837	"Y699"
0	0	0	30	2	2	"STAT5B "	"P51692"	7220	38660	200	4145	4148	293	7	4153	4153	4199	854	20	0	0	0	1310641	-0.060	100000.000	100000.000	0.000	0.000	0.000	0.000	0.000	16.610	-8	-5	-8	-5	316	2384	100	1838	"Y699"
0	0	0	30	3	2	"STAT5B "	"P51692"	7710	38660	200	3893	3918	337	8	3935	3935	4045	1898	46	0	0	0	1238033	-0.067	100000.000	100000.000	0.000	0.000	0.000	0.000	0.000	16.610	-42	-17	-42	-17	316	2384	100	1839	"Y699"
0	0	0	30	4	2	"Syk "	"P43405"	8210	38670	120	3955	5503	2473	44	3716	3716	3763	378	10	45	38	0	660417	4.603	100000.000	100000.000	0.000	0.000	0.000	0.000	0.000	16.610	239	1787	239	1787	120	820	100	1840	"Y352"
0	0	0	30	5	2	"Syk "	"P43405"	8710	38660	140	3871	5127	2689	52	3743	3743	3854	993	25	27	24	0	799771	1.282	100000.000	100000.000	0.000	0.000	0.000	0.000	0.000	16.610	128	1384	128	1384	156	1140	100	1841	"Y352"
0	0	0	30	6	2	"Syk "	"P43405"	9220	38690	110	4764	6130	2532	41	3758	3758	3814	327	8	57	51	0	490361	7.083	100000.000	100000.000	0.000	0.000	0.000	0.000	0.000	16.610	1006	2372	1006	2372	80	656	100	1842	"Y352"
0	0	0	30	7	2	"ACC1"	"Q13085"	9710	38660	200	3942	4008	540	13	3764	3764	3827	834	21	4	1	0	1266469	0.217	100000.000	100000.000	0.000	0.000	0.000	0.000	0.000	16.610	178	244	178	244	316	2384	100	1843	"S80"
0	0	0	30	8	2	"ACC1"	"Q13085"	10210	38680	180	4127	4145	270	6	3911	3911	3992	1109	27	0	0	0	1061057	0.138	100000.000	100000.000	0.000	0.000	0.000	0.000	0.000	16.610	216	234	216	234	256	1924	100	1844	"S80"
0	0	0	30	9	2	"ACC1"	"Q13085"	10680	38670	70	4053	4103	240	5	3881	3881	3920	268	6	43	12	0	131284	0.683	100000.000	100000.000	0.000	0.000	0.000	0.000	0.000	16.610	172	222	172	222	32	236	100	1845	"S80"
0	0	0	30	1	3	"TrKA"	"P04629"	6720	39310	110	5530	5546	337	6	4289	4289	4311	278	6	97	96	0	443712	4.442	100000.000	100000.000	0.000	0.000	0.000	0.000	0.000	16.610	1241	1257	1241	1257	80	656	100	1846	"Y680"
0	0	0	30	2	3	"TrKA"	"P04629"	7210	39310	100	5398	5373	387	7	4163	4163	4181	410	9	95	86	0	429863	2.907	100000.000	100000.000	0.000	0.000	0.000	0.000	0.000	16.610	1235	1210	1235	1210	80	560	100	1847	"Y680"
0	0	0	30	3	3	"TrKA"	"P04629"	7720	39320	120	5317	5158	743	14	3780	3780	3807	368	9	85	80	0	618993	3.671	100000.000	100000.000	0.000	0.000	0.000	0.000	0.000	16.610	1537	1378	1537	1378	120	820	100	1848	"Y680"
0	0	0	30	4	3	"BRAF1"	"P15056"	8220	39320	150	4590	4712	1258	26	3681	3681	3732	461	12	89	49	0	735044	2.126	100000.000	100000.000	0.000	0.000	0.000	0.000	0.000	16.610	909	1031	909	1031	156	1272	100	1849	"S579"
0	0	0	30	5	3	"BRAF1"	"P15056"	8710	39310	200	4369	4297	622	14	3719	3719	3751	487	12	53	34	0	1357912	1.121	100000.000	100000.000	0.000	0.000	0.000	0.000	0.000	16.610	650	578	650	578	316	2384	100	1850	"S579"
0	0	0	30	6	3	"BRAF1"	"P15056"	9210	39310	200	4488	4569	2560	56	3711	3711	3681	479	13	53	42	0	1443858	1.854	100000.000	100000.000	0.000	0.000	0.000	0.000	0.000	16.610	777	858	777	858	316	2384	100	1851	"S579"
0	0	0	30	7	3	"Cdc2"	"P06493"	9700	39320	200	4047	4909	4505	91	3803	3803	3911	1534	39	15	2	0	1551170	0.651	100000.000	100000.000	0.000	0.000	0.000	0.000	0.000	16.610	244	1106	244	1106	316	2384	100	1852	"Y15"
0	0	0	30	8	3	"Cdc2"	"P06493"	10200	39320	200	4241	4560	775	16	3936	3936	3959	290	7	50	41	0	1440980	2.072	100000.000	100000.000	0.000	0.000	0.000	0.000	0.000	16.610	305	624	305	624	316	2384	100	1853	"Y15"
0	0	0	30	9	3	"Cdc2"	"P06493"	10700	39320	200	4127	4474	740	16	3911	3911	3926	289	7	45	38	0	1413780	1.896	100000.000	100000.000	0.000	0.000	0.000	0.000	0.000	16.610	216	563	216	563	316	2384	100	1854	"Y15"
0	0	0	30	1	4	"ERK3"	"Q16659"	6700	39950	170	5082	5080	366	7	4293	4293	4325	327	7	93	71	0	1056712	2.309	100000.000	100000.000	0.000	0.000	0.000	0.000	0.000	16.610	789	787	789	787	208	1660	100	1855	"S189"
0	0	0	30	2	4	"ERK3"	"Q16659"	7210	39950	170	5137	5164	399	7	4081	4081	4122	538	13	95	47	0	1074060	1.937	100000.000	100000.000	0.000	0.000	0.000	0.000	0.000	16.610	1056	1083	1056	1083	208	1660	100	1856	"S189"
0	0	0	30	3	4	"ERK3"	"Q16659"	7710	39960	180	5010	4991	472	9	3838	3838	3854	364	9	95	85	0	1277687	3.124	100000.000	100000.000	0.000	0.000	0.000	0.000	0.000	16.610	1172	1153	1172	1153	256	1924	100	1857	"S189"
0	0	0	30	4	4	"GIT2"	"Q14161"	8220	39940	90	4403	4397	275	6	3676	3676	3737	304	8	92	61	0	228658	2.171	100000.000	100000.000	0.000	0.000	0.000	0.000	0.000	16.610	727	721	727	721	52	420	100	1858	"Y484"
0	0	0	30	5	4	"GIT2"	"Q14161"	8700	39950	200	3822	3947	491	12	3788	3788	3845	383	9	23	7	0	1247252	0.266	100000.000	100000.000	0.000	0.000	0.000	0.000	0.000	16.610	34	159	34	159	316	2384	100	1859	"Y484"
0	0	0	30	6	4	"GIT2"	"Q14161"	9200	39950	200	3818	3941	594	15	3784	3784	3874	1499	38	1	0	0	1245243	0.045	100000.000	100000.000	0.000	0.000	0.000	0.000	0.000	16.610	34	157	34	157	316	2384	100	1860	"Y484"
0	0	0	30	7	4	"HSP70 "	"P08107"	9700	39960	200	3768	3790	259	6	3776	3776	3833	834	21	0	0	0	1197615	-0.052	100000.000	100000.000	0.000	0.000	0.000	0.000	0.000	16.610	-8	14	-8	14	316	2384	100	1861	"Y525"
0	0	0	30	8	4	"HSP70 "	"P08107"	10200	39960	200	3883	3893	244	6	3884	3884	3912	365	9	7	0	0	1230284	-0.052	100000.000	100000.000	0.000	0.000	0.000	0.000	0.000	16.610	-1	9	-1	9	316	2384	100	1862	"Y525"
0	0	0	30	9	4	"HSP70 "	"P08107"	10700	39960	200	3957	3983	319	8	3911	3911	3955	590	14	4	0	0	1258576	0.047	100000.000	100000.000	0.000	0.000	0.000	0.000	0.000	16.610	46	72	46	72	316	2384	100	1863	"Y525"
0	0	0	30	1	5	"iNOS "	"P35228"	6670	40560	100	4840	4863	461	9	4335	4335	4348	279	6	73	45	0	389057	1.846	100000.000	100000.000	0.000	0.000	0.000	0.000	0.000	16.610	505	528	505	528	80	560	100	1864	"Y151"
0	0	0	30	2	5	"iNOS "	"P35228"	7180	40570	200	4141	4256	560	13	4042	4042	4066	399	9	26	12	0	1344863	0.476	100000.000	100000.000	0.000	0.000	0.000	0.000	0.000	16.610	99	214	99	214	316	2384	100	1865	"Y151"
0	0	0	30	3	5	"iNOS "	"P35228"	7700	40580	150	4246	4267	514	12	3865	3865	3917	539	13	40	10	0	665605	0.649	100000.000	100000.000	0.000	0.000	0.000	0.000	0.000	16.610	381	402	381	402	156	1272	100	1866	"Y151"
0	0	0	30	4	5	"IRF-3 "	"Q14653"	8200	40580	200	3829	3890	698	17	3862	3862	3960	1087	27	0	0	0	1229375	-0.064	100000.000	100000.000	0.000	0.000	0.000	0.000	0.000	16.610	-33	28	-33	28	316	2384	100	1867	"S402"
0	0	0	30	5	5	"IRF-3 "	"Q14653"	8700	40590	140	3838	3930	414	10	3913	3913	4135	2415	58	0	0	0	613084	-0.085	100000.000	100000.000	0.000	0.000	0.000	0.000	0.000	16.610	-75	17	-75	17	156	1140	100	1868	"S402"
0	0	0	30	6	5	"IRF-3 "	"Q14653"	9190	40590	200	3862	3897	300	7	3829	3829	3872	305	7	12	3	0	1231552	0.082	100000.000	100000.000	0.000	0.000	0.000	0.000	0.000	16.610	33	68	33	68	316	2384	100	1869	"S402"
0	0	0	30	7	5	"M6PR"	"P20645"	9680	40600	100	4201	4202	357	8	3783	3783	3852	408	10	50	16	0	336124	0.858	100000.000	100000.000	0.000	0.000	0.000	0.000	0.000	16.610	418	419	418	419	80	560	100	1870	"S267"
0	0	0	30	8	5	"M6PR"	"P20645"	10220	40600	140	4080	4113	322	7	3879	3879	3930	751	19	7	0	0	641674	0.244	100000.000	100000.000	0.000	0.000	0.000	0.000	0.000	16.610	201	234	201	234	156	1140	100	1871	"S267"
0	0	0	30	9	5	"M6PR"	"P20645"	10720	40600	200	3943	4420	3959	89	3886	3886	3978	1096	27	3	1	0	1396626	0.403	100000.000	100000.000	0.000	0.000	0.000	0.000	0.000	16.610	57	534	57	534	316	2384	100	1872	"S267"
0	0	0	30	1	6	"MDM2"	"Q00987"	6680	41250	200	4378	4422	333	7	4316	4316	4387	882	20	2	0	0	1397199	0.040	100000.000	100000.000	0.000	0.000	0.000	0.000	0.000	16.610	62	106	62	106	316	2384	100	1873	"S166"
0	0	0	30	2	6	"MDM2"	"Q00987"	7190	41250	200	4004	4035	342	8	3969	3969	4011	433	10	8	2	0	1275003	0.055	100000.000	100000.000	0.000	0.000	0.000	0.000	0.000	16.610	35	66	35	66	316	2384	100	1874	"S166"
0	0	0	30	3	6	"MDM2"	"Q00987"	7700	41270	90	3917	4013	328	8	3820	3820	3832	315	8	34	15	0	208687	0.575	100000.000	100000.000	0.000	0.000	0.000	0.000	0.000	16.610	97	193	97	193	52	420	100	1875	"S166"
0	0	0	30	4	6	"p38 delta"	"O15264"	8210	41270	140	4929	4858	606	12	3841	3841	3878	339	8	85	80	0	757819	2.891	100000.000	100000.000	0.000	0.000	0.000	0.000	0.000	16.610	1088	1017	1088	1017	156	1140	100	1876	"Y182"
0	0	0	30	5	6	"p38 delta"	"O15264"	8700	41260	130	5034	5090	635	12	3852	3852	3924	962	24	80	5	0	610845	1.212	100000.000	100000.000	0.000	0.000	0.000	0.000	0.000	16.610	1182	1238	1182	1238	120	940	100	1877	"Y182"
0	0	0	30	6	6	"p38 delta"	"O15264"	9190	41270	140	5070	5018	482	9	3808	3808	3859	493	12	89	82	0	782855	2.351	100000.000	100000.000	0.000	0.000	0.000	0.000	0.000	16.610	1262	1210	1262	1210	156	1140	100	1878	"Y182"
0	0	0	30	7	6	"p70S6K"	"P23443"	9700	41270	200	3791	3799	237	6	3779	3779	3835	795	20	0	0	0	1200541	-0.045	100000.000	100000.000	0.000	0.000	0.000	0.000	0.000	16.610	12	20	12	20	316	2384	100	1879	"T412"
0	0	0	30	8	6	"p70S6K"	"P23443"	10210	41280	200	3885	3917	268	6	3873	3873	3970	1877	47	0	0	0	1237647	-0.028	100000.000	100000.000	0.000	0.000	0.000	0.000	0.000	16.610	12	44	12	44	316	2384	100	1880	"T412"
0	0	0	30	9	6	"p70S6K"	"P23443"	10710	41280	200	3868	3907	277	7	3839	3839	3925	1622	41	0	0	0	1234481	-0.011	100000.000	100000.000	0.000	0.000	0.000	0.000	0.000	16.610	29	68	29	68	316	2384	100	1881	"T412"
-75	0	0	30	1	7	"empty"	"empty"	6700	41880	200	4213	4250	277	6	4234	4234	4296	652	15	2	0	0	1343017	-0.071	100000.000	100000.000	0.000	0.000	0.000	0.000	0.000	16.610	-21	16	-21	16	316	2384	100	1882	"empty"
-75	0	0	30	2	7	"empty"	"empty"	7200	41880	200	3882	3919	385	9	3917	3917	3964	423	10	9	2	0	1238329	-0.106	100000.000	100000.000	0.000	0.000	0.000	0.000	0.000	16.610	-35	2	-35	2	316	2384	100	1883	"empty"
-75	0	0	30	3	7	"empty"	"empty"	7700	41880	200	3905	4139	2655	64	3881	3881	3930	582	14	4	2	0	1307974	0.359	100000.000	100000.000	0.000	0.000	0.000	0.000	0.000	16.610	24	258	24	258	316	2384	100	1884	"empty"
-75	0	0	30	4	7	"empty"	"empty"	8200	41880	200	3870	4006	1305	32	3879	3879	3975	1188	29	2	1	0	1265775	0.026	100000.000	100000.000	0.000	0.000	0.000	0.000	0.000	16.610	-9	127	-9	127	316	2384	100	1885	"empty"
-75	0	0	30	5	7	"empty"	"empty"	8700	41880	200	3853	3911	329	8	3862	3862	3979	1034	25	1	0	0	1235793	-0.066	100000.000	100000.000	0.000	0.000	0.000	0.000	0.000	16.610	-9	49	-9	49	316	2384	100	1886	"empty"
-75	0	0	30	6	7	"empty"	"empty"	9200	41880	200	3720	3756	452	12	3793	3793	4267	3404	79	0	0	0	1186971	-0.150	100000.000	100000.000	0.000	0.000	0.000	0.000	0.000	16.610	-73	-37	-73	-37	316	2384	100	1887	"empty"
-75	0	0	30	7	7	"empty"	"empty"	9700	41880	200	3795	3842	284	7	3784	3784	3837	896	23	1	0	0	1214016	0.006	100000.000	100000.000	0.000	0.000	0.000	0.000	0.000	16.610	11	58	11	58	316	2384	100	1888	"empty"
-75	0	0	30	8	7	"empty"	"empty"	10200	41880	200	3849	3883	359	9	3836	3836	3880	699	18	2	0	0	1226912	0.004	100000.000	100000.000	0.000	0.000	0.000	0.000	0.000	16.610	13	47	13	47	316	2384	100	1889	"empty"
-75	0	0	30	9	7	"empty"	"empty"	10700	41880	200	3844	3850	247	6	3818	3818	3857	839	21	1	0	0	1216608	-0.008	100000.000	100000.000	0.000	0.000	0.000	0.000	0.000	16.610	26	32	26	32	316	2384	100	1890	"empty"
0	0	0	31	1	1	"JNK1"	"P45983"	11230	38090	200	3843	4077	606	14	3772	3772	3802	298	7	29	21	0	1288317	0.923	100000.000	100000.000	0.000	0.000	0.000	0.000	0.000	16.610	71	305	71	305	316	2384	100	1891	"T183"
0	0	0	31	2	1	"JNK1"	"P45983"	11730	38090	200	3769	3991	534	13	3656	3656	3678	257	6	33	24	0	1261055	1.218	100000.000	100000.000	0.000	0.000	0.000	0.000	0.000	16.610	113	335	113	335	316	2384	100	1892	"T183"
0	0	0	31	3	1	"JNK1"	"P45983"	12230	38090	200	3627	3837	544	14	3613	3613	3676	997	27	16	0	0	1212585	0.161	100000.000	100000.000	0.000	0.000	0.000	0.000	0.000	16.610	14	224	14	224	316	2384	100	1893	"T183"
0	0	0	31	4	1	"Keap1"	"Q14145"	12730	38090	200	3678	4088	1214	29	3765	3765	3832	406	10	18	14	0	1291929	0.631	100000.000	100000.000	0.000	0.000	0.000	0.000	0.000	16.610	-87	323	-87	323	316	2384	100	1894	"S293/5"
0	0	0	31	5	1	"Keap1"	"Q14145"	13230	38090	200	4328	4937	3475	70	4246	4246	4334	1071	24	16	5	0	1560191	0.563	100000.000	100000.000	0.000	0.000	0.000	0.000	0.000	16.610	82	691	82	691	316	2384	100	1895	"S293/5"
0	0	0	31	6	1	"Keap1"	"Q14145"	13730	38090	200	4386	4628	666	14	4386	4386	4421	595	13	17	14	0	1462405	0.348	0.000	100000.000	0.000	0.000	0.000	0.000	0.000	Error	0	242	0	242	316	2384	100	1896	"S293/5"
0	0	0	31	7	1	"MK2"	"P16389"	14230	38090	200	4212	4262	444	10	4181	4181	4231	626	14	2	0	0	1346804	0.050	100000.000	100000.000	0.000	0.000	0.000	0.000	0.000	16.610	31	81	31	81	316	2384	100	1897	"Y415"
0	0	0	31	8	1	"MK2"	"P16389"	14730	38090	200	4147	4156	199	4	3992	3992	4012	248	6	29	5	0	1313384	0.581	100000.000	100000.000	0.000	0.000	0.000	0.000	0.000	16.610	155	164	155	164	316	2384	100	1898	"Y415"
0	0	0	31	9	1	"MK2"	"P16389"	15230	38090	200	3799	3813	257	6	3947	3947	3954	268	6	4	1	0	1204953	-0.526	100000.000	100000.000	0.000	0.000	0.000	0.000	0.000	16.610	-148	-134	-148	-134	316	2384	100	1899	"Y415"
0	0	0	31	1	2	"NFAT1 "	"Q13469"	11230	38730	200	3726	3746	302	8	3762	3762	3790	333	8	5	2	0	1183701	-0.132	100000.000	100000.000	0.000	0.000	0.000	0.000	0.000	16.610	-36	-16	-36	-16	316	2384	100	1900	"S110"
0	0	0	31	2	2	"NFAT1 "	"Q13469"	11730	38730	200	3617	3632	211	5	3613	3613	3649	439	12	1	0	0	1147792	-0.039	100000.000	100000.000	0.000	0.000	0.000	0.000	0.000	16.610	4	19	4	19	316	2384	100	1901	"S110"
0	0	0	31	3	2	"NFAT1 "	"Q13469"	12230	38730	200	3619	3638	187	5	3595	3595	3633	551	15	1	0	0	1149596	0.009	100000.000	100000.000	0.000	0.000	0.000	0.000	0.000	16.610	24	43	24	43	316	2384	100	1902	"S110"
0	0	0	31	4	2	"NFkB-p105 "	"P19838"	12730	38730	200	3872	3921	384	9	3849	3849	3925	928	23	3	0	0	1239087	-0.004	100000.000	100000.000	0.000	0.000	0.000	0.000	0.000	16.610	23	72	23	72	316	2384	100	1903	"S907"
0	0	0	31	5	2	"NFkB-p105 "	"P19838"	13230	38730	200	4367	4413	516	11	4372	4372	4516	1570	34	1	0	0	1394592	-0.066	100000.000	100000.000	0.000	0.000	0.000	0.000	0.000	16.610	-5	41	-5	41	316	2384	100	1904	"S907"
0	0	0	31	6	2	"NFkB-p105 "	"P19838"	13730	38730	200	4268	4256	385	9	4381	4381	4426	379	8	4	1	0	1344952	-0.449	100000.000	100000.000	0.000	0.000	0.000	0.000	0.000	16.610	-113	-125	-113	-125	316	2384	100	1905	"S907"
0	0	0	31	7	2	"process-control__"	"GGSGGSGDYKDDDDK"	14230	38730	200	4198	4213	235	5	4188	4188	4236	339	8	7	0	0	1331440	-0.068	100000.000	100000.000	0.000	0.000	0.000	0.000	0.000	16.610	10	25	10	25	316	2384	100	1906	"process-control__"
0	0	0	31	8	2	"process-control__"	"GGSGGSGDYKDDDDK"	14730	38730	200	4054	4072	210	5	3992	3992	4061	976	24	0	0	0	1286734	0.011	100000.000	100000.000	0.000	0.000	0.000	0.000	0.000	16.610	62	80	62	80	316	2384	100	1907	"process-control__"
0	0	0	31	9	2	"process-control__"	"GGSGGSGDYKDDDDK"	15230	38730	200	3857	3882	219	5	3928	3928	3950	487	12	2	0	0	1226722	-0.140	100000.000	100000.000	0.000	0.000	0.000	0.000	0.000	16.610	-71	-46	-71	-46	316	2384	100	1908	"process-control__"
0	0	0	31	1	3	"PAK4"	"O96013"	11240	39380	200	3822	4149	807	19	3765	3765	3789	265	6	28	23	0	1311139	1.358	100000.000	100000.000	0.000	0.000	0.000	0.000	0.000	16.610	57	384	57	384	316	2384	100	1909	"S474"
0	0	0	31	2	3	"PAK4"	"O96013"	11740	39380	200	3768	4163	780	18	3652	3652	3675	327	8	35	28	0	1315599	1.492	100000.000	100000.000	0.000	0.000	0.000	0.000	0.000	16.610	116	511	116	511	316	2384	100	1910	"S474"
0	0	0	31	3	3	"PAK4"	"O96013"	12240	39380	200	3778	4203	819	19	3705	3705	3743	343	9	32	27	0	1328227	1.341	100000.000	100000.000	0.000	0.000	0.000	0.000	0.000	16.610	73	498	73	498	316	2384	100	1911	"S474"
0	0	0	31	4	3	"Rab5A"	"P20339"	12740	39380	200	4045	4159	518	12	4057	4057	4133	727	17	10	0	0	1314272	0.036	100000.000	100000.000	0.000	0.000	0.000	0.000	0.000	16.610	-12	102	-12	102	316	2384	100	1912	"Y205"
0	0	0	31	5	3	"Rab5A"	"P20339"	13240	39380	200	4574	4720	1340	28	4453	4453	4552	851	18	4	1	0	1491569	0.197	100000.000	100000.000	0.000	0.000	0.000	0.000	0.000	16.610	121	267	121	267	316	2384	100	1913	"Y205"
0	0	0	31	6	3	"Rab5A"	"P20339"	13740	39380	140	4457	4561	503	11	4397	4397	4480	606	13	10	3	0	711569	0.134	100000.000	100000.000	0.000	0.000	0.000	0.000	0.000	16.610	60	164	60	164	156	1140	100	1914	"Y205"
0	0	0	31	7	3	"Sek1"	"P45985"	14240	39380	200	4002	3898	479	12	4168	4168	4355	1934	44	0	0	0	1231737	-0.236	100000.000	100000.000	0.000	0.000	0.000	0.000	0.000	16.610	-166	-270	-166	-270	316	2384	100	1915	"S257"
0	0	0	31	8	3	"Sek1"	"P45985"	14740	39380	200	3754	3679	385	10	3915	3915	3954	423	10	2	0	0	1162624	-0.650	100000.000	100000.000	0.000	0.000	0.000	0.000	0.000	16.610	-161	-236	-161	-236	316	2384	100	1916	"S257"
0	0	0	31	9	3	"Sek1"	"P45985"	15240	39380	200	3734	3711	640	17	3886	3886	3919	427	10	3	1	0	1172704	-0.487	100000.000	100000.000	0.000	0.000	0.000	0.000	0.000	16.610	-152	-175	-152	-175	316	2384	100	1917	"S257"
0	0	0	31	1	4	"Smad1 "	"Q15797"	11250	40000	200	3759	3779	216	5	3725	3725	3751	350	9	6	0	0	1194301	0.080	100000.000	100000.000	0.000	0.000	0.000	0.000	0.000	16.610	34	54	34	54	316	2384	100	1918	"S214"
0	0	0	31	2	4	"Smad1 "	"Q15797"	11750	40000	130	3884	3902	275	7	3659	3659	3696	264	7	40	14	0	468222	0.780	100000.000	100000.000	0.000	0.000	0.000	0.000	0.000	16.610	225	243	225	243	120	940	100	1919	"S214"
0	0	0	31	3	4	"Smad1 "	"Q15797"	12260	40000	200	3836	3921	916	23	3800	3800	3876	740	19	2	0	0	1238965	0.061	100000.000	100000.000	0.000	0.000	0.000	0.000	0.000	16.610	36	121	36	121	316	2384	100	1920	"S214"
0	0	0	31	4	4	"Smad3 "	"P84022"	12760	40000	200	4212	4389	649	14	4238	4238	4347	1049	24	9	1	0	1386977	0.040	100000.000	100000.000	0.000	0.000	0.000	0.000	0.000	16.610	-26	151	-26	151	316	2384	100	1921	"T179"
0	0	0	31	5	4	"Smad3 "	"P84022"	13280	40010	120	4861	4984	528	10	4562	4562	4674	756	16	29	2	0	598041	0.410	100000.000	100000.000	0.000	0.000	0.000	0.000	0.000	16.610	299	422	299	422	120	820	100	1922	"T179"
0	0	0	31	6	4	"Smad3 "	"P84022"	13770	40000	100	4842	5183	2699	52	4477	4477	4576	734	16	23	3	0	414605	0.827	100000.000	100000.000	0.000	0.000	0.000	0.000	0.000	16.610	365	706	365	706	80	560	100	1923	"T179"
0	0	0	31	7	4	"TGFBR1"	"P36897"	14260	40000	200	4157	4251	632	14	4226	4226	4515	3277	72	0	0	0	1343454	-0.081	100000.000	100000.000	0.000	0.000	0.000	0.000	0.000	16.610	-69	25	-69	25	316	2384	100	1924	"t204"
0	0	0	31	8	4	"TGFBR1"	"P36897"	14760	40000	200	3831	3873	314	8	3846	3846	3915	646	16	3	0	0	1224001	-0.065	100000.000	100000.000	0.000	0.000	0.000	0.000	0.000	16.610	-15	27	-15	27	316	2384	100	1925	"t204"
0	0	0	31	9	4	"TGFBR1"	"P36897"	15260	40000	200	3800	3834	323	8	3863	3863	3907	505	12	2	0	0	1211661	-0.145	100000.000	100000.000	0.000	0.000	0.000	0.000	0.000	16.610	-63	-29	-63	-29	316	2384	100	1926	"t204"
0	0	0	31	1	5	"Akt1"	"P31749"	11230	40650	200	3772	3786	269	7	3751	3751	3779	348	9	6	1	0	1196398	0.020	100000.000	100000.000	0.000	0.000	0.000	0.000	0.000	16.610	21	35	21	35	316	2384	100	1927	"S473"
0	0	0	31	2	5	"Akt1"	"P31749"	11730	40650	200	3731	3769	268	7	3701	3701	3785	1376	36	0	0	0	1191094	-0.012	100000.000	100000.000	0.000	0.000	0.000	0.000	0.000	16.610	30	68	30	68	316	2384	100	1928	"S473"
0	0	0	31	3	5	"Akt1"	"P31749"	12230	40650	200	3899	3949	288	7	3894	3894	3954	455	11	7	0	0	1247926	-0.011	100000.000	100000.000	0.000	0.000	0.000	0.000	0.000	16.610	5	55	5	55	316	2384	100	1929	"S473"
0	0	0	31	4	5	"aura"	"O14965"	12730	40650	200	4492	4576	507	11	4362	4362	4544	1891	41	1	0	0	1445911	0.017	100000.000	100000.000	0.000	0.000	0.000	0.000	0.000	16.610	130	214	130	214	316	2384	100	1930	"S342"
[truncated: 228,749 more chars]
