# Supplementary material for: PIIKA 2.5: Enhanced quality control of peptide microarrays for kinome analysis
Source: PLoS One. 2021 Sep 10;16(9):e0257232. doi: 10.1371/journal.pone.0257232 (PMC8432839; doi:10.1371/journal.pone.0257232)
Supplement: S1 File — All arrays used in this experiment are available as txt files in the GPR format contained within a single zip folder. Individual files are named as in Table 1, where the first number, which follows S, represents the identifier for the samples. Samples 1 2, and 3 are control, 4,5 and 6 are treated with LPS, and 7,8, and 9 are treated with both LPS and cortisol. The number following this represents the day of experiment. For example, S1_2.txt contains the data for sample number 1 from the experiment performed on day 2. (ZIP) [file pone.0257232.s001.zip › arrays/S5_2.txt]

ATF	1.0
31	42    
"Type=GenePix Export 3"
"DateTime=2018/08/22 13:18:36"
"Settings="
"GalFile=T:\Arrays\Human Pig Gal File\Human Pig Gal File with Calibration spots  - Lot 3200 - Copy.txt"
"PixelSize=10"
"Wavelengths=532"
"ImageFiles=T:\Arrays\Method Development Day 2 - August 22, 2018\S5_2_532.tif 0"
"NormalizationMethod=None"
"NormalizationFactors=1"
"JpegImage="
"StdDev=Type 1"
"RatioFormulations=W1/W2 (532/)"
"FeatureType=Circular"
"Barcode="
"BackgroundSubtraction=LocalFeature"
"ImageOrigin=0, 0"
"JpegOrigin=1800, 4590"
"Creator=GenePix Pro 6.0.1.25"
"Scanner=GenePix 4200A 01  [116282]"
"FocusPosition=0"
"Temperature=24.5"
"LinesAveraged=1"
"Comment="
"PMTGain=350"
"ScanPower=100"
"LaserPower=2.59"
"Filters=Standard Green"
"ScanRegion=0,0,2200,7150"
"Supplier=Genetix Ltd."
"ArrayerSoftwareName=MicroArraying"
"ArrayerSoftwareVersion=QSoft XP Build 6700 (Revision 4)"
"Flags"	"Normalize"	"Autoflag"	"Block"	"Column"	"Row"	"Name"	"ID"	"X"	"Y"	"Dia."	"F532 Median"	"F532 Mean"	"F532 SD"	"F532 CV"	"B532"	"B532 Median"	"B532 Mean"	"B532 SD"	"B532 CV"	"% > B532+1SD"	"% > B532+2SD"	"F532 % Sat."	"F532 Total Intensity"	"SNR 532"	"Ratio of Medians (532/2)"	"Ratio of Means (532/2)"	"Median of Ratios (532/2)"	"Mean of Ratios (532/2)"	"Ratios SD (532/2)"	"Rgn Ratio (532/2)"	"Rgn R2 (532/2)"	"Log Ratio (532/2)"	"F532 Median - B532"	"F532 Mean - B532"	"Sum of Medians (532/2)"	"Sum of Means (532/2)"	"F Pixels"	"B Pixels"	"Circularity"	"Index"	"Target"
0	0	0	1	1	1	"ACTA1"	"P68133"	2320	5070	200	4066	4107	314	7	4216	4216	4380	1704	38	0	0	0	1297662	-0.160	100000.000	100000.000	0.000	0.000	0.000	0.000	0.000	16.610	-150	-109	-150	-109	316	2384	100	1	"Y55"
0	0	0	1	2	1	"ACTA1"	"P68133"	2820	5060	200	4540	4561	296	6	4572	4572	4986	3433	68	0	0	0	1441253	-0.124	100000.000	100000.000	0.000	0.000	0.000	0.000	0.000	16.610	-32	-11	-32	-11	316	2384	100	2	"Y55"
0	0	0	1	3	1	"ACTA1"	"P68133"	3320	5060	200	4780	4840	812	16	4728	4728	5776	6165	106	0	0	0	1529491	-0.152	100000.000	100000.000	0.000	0.000	0.000	0.000	0.000	16.610	52	112	52	112	316	2384	100	3	"Y55"
0	0	0	1	4	1	"A-Raf"	"P10398"	3820	5060	200	4749	7535	8706	115	4798	4798	6440	6531	101	12	7	0	2381148	0.168	100000.000	100000.000	0.000	0.000	0.000	0.000	0.000	16.610	-49	2737	-49	2737	316	2384	100	4	"S214"
0	0	0	1	5	1	"A-Raf"	"P10398"	4320	5050	200	4942	5394	3877	71	4815	4815	5276	4046	76	1	0	0	1704490	0.029	100000.000	100000.000	0.000	0.000	0.000	0.000	0.000	16.610	127	579	127	579	316	2384	100	5	"S214"
0	0	0	1	6	1	"A-Raf"	"P10398"	4820	5050	200	4712	4720	670	14	4626	4626	4657	576	12	4	0	0	1491432	0.109	100000.000	100000.000	0.000	0.000	0.000	0.000	0.000	16.610	86	94	86	94	316	2384	100	6	"S214"
0	0	0	1	7	1	"Cdk2"	"P24941"	5320	5040	200	4878	4922	615	12	4743	4743	4949	1606	32	2	0	0	1555434	-0.017	100000.000	100000.000	0.000	0.000	0.000	0.000	0.000	16.610	135	179	135	179	316	2384	100	7	"Y179"
0	0	0	1	8	1	"Cdk2"	"P24941"	5820	5040	120	6127	6336	1100	17	5205	5205	5262	526	9	80	40	0	760268	2.042	100000.000	100000.000	0.000	0.000	0.000	0.000	0.000	16.610	922	1131	922	1131	120	820	100	8	"Y179"
0	0	0	1	9	1	"Cdk2"	"P24941"	6320	5040	120	5671	5852	2121	36	4911	4911	4968	640	12	60	7	0	702256	1.381	100000.000	100000.000	0.000	0.000	0.000	0.000	0.000	16.610	760	941	760	941	120	820	100	9	"Y179"
0	0	0	1	1	2	"Cofilin 1"	"P23528"	2320	5700	200	4045	4056	321	7	4224	4224	4509	3792	84	0	0	0	1281538	-0.119	100000.000	100000.000	0.000	0.000	0.000	0.000	0.000	16.610	-179	-168	-179	-168	316	2384	100	10	"S2"
0	0	0	1	2	2	"Cofilin 1"	"P23528"	2820	5700	200	4646	8171	13083	160	4553	4553	6518	8410	129	7	6	3	2582072	0.197	100000.000	100000.000	0.000	0.000	0.000	0.000	0.000	16.610	93	3618	93	3618	316	2384	100	11	"S2"
0	0	0	1	3	2	"Cofilin 1"	"P23528"	3320	5690	200	5131	6609	5036	76	4887	4887	6437	6287	97	8	4	0	2088404	0.027	100000.000	100000.000	0.000	0.000	0.000	0.000	0.000	16.610	244	1722	244	1722	316	2384	100	12	"S2"
0	0	0	1	4	2	"CTNNB1"	"P35222"	3820	5690	200	4591	4739	1468	30	4745	4745	5216	4111	78	0	0	0	1497618	-0.116	100000.000	100000.000	0.000	0.000	0.000	0.000	0.000	16.610	-154	-6	-154	-6	316	2384	100	13	"S675"
0	0	0	1	5	2	"CTNNB1"	"P35222"	4320	5690	200	4458	4447	414	9	4752	4752	4904	2164	44	0	0	0	1405264	-0.211	100000.000	100000.000	0.000	0.000	0.000	0.000	0.000	16.610	-294	-305	-294	-305	316	2384	100	14	"S675"
0	0	0	1	6	2	"CTNNB1"	"P35222"	4820	5680	200	4550	4583	436	9	4629	4629	4782	1271	26	0	0	0	1448206	-0.157	100000.000	100000.000	0.000	0.000	0.000	0.000	0.000	16.610	-79	-46	-79	-46	316	2384	100	15	"S675"
0	0	0	1	7	2	"EGFR"	"P00533"	5320	5680	200	4768	4803	326	6	4687	4687	4839	1345	27	0	0	0	1517643	-0.027	100000.000	100000.000	0.000	0.000	0.000	0.000	0.000	16.610	81	116	81	116	316	2384	100	16	"T693"
0	0	0	1	8	2	"EGFR"	"P00533"	5820	5670	200	4929	5024	683	13	5209	5209	5227	618	11	6	3	0	1587508	-0.328	100000.000	100000.000	0.000	0.000	0.000	0.000	0.000	16.610	-280	-185	-280	-185	316	2384	100	17	"T693"
0	0	0	1	9	2	"EGFR"	"P00533"	6320	5670	200	4934	5037	824	16	5097	5097	5165	727	14	7	3	0	1591768	-0.176	100000.000	100000.000	0.000	0.000	0.000	0.000	0.000	16.610	-163	-60	-163	-60	316	2384	100	18	"T693"
0	0	0	1	1	3	"JAK1"	"P23458"	2340	6360	150	4847	11010	15698	142	4682	4682	6501	7094	109	15	12	5	1717613	0.636	100000.000	100000.000	0.000	0.000	0.000	0.000	0.000	16.610	165	6328	165	6328	156	1272	100	19	"Y1035"
0	0	0	1	2	3	"JAK1"	"P23458"	2830	6340	90	6128	5960	979	16	4601	4601	5236	3046	58	1	0	0	309898	0.238	100000.000	100000.000	0.000	0.000	0.000	0.000	0.000	16.610	1527	1359	1527	1359	52	420	100	20	"Y1035"
0	0	0	1	3	3	"JAK1"	"P23458"	3320	6340	110	6284	6211	1323	21	4828	4828	5516	4898	88	1	0	0	496904	0.142	100000.000	100000.000	0.000	0.000	0.000	0.000	0.000	16.610	1456	1383	1456	1383	80	656	100	21	"Y1035"
0	0	0	1	4	3	"JNK2"	"P45984"	3830	6310	140	6943	6999	1403	20	4607	4607	4641	504	10	93	88	0	1091766	4.679	100000.000	100000.000	0.000	0.000	0.000	0.000	0.000	16.610	2336	2392	2336	2392	156	1140	100	22	"T183"
0	0	0	1	5	3	"JNK2"	"P45984"	4320	6320	130	6141	6144	824	13	4564	4564	4588	728	15	90	56	0	737285	2.137	100000.000	100000.000	0.000	0.000	0.000	0.000	0.000	16.610	1577	1580	1577	1580	120	940	100	23	"T183"
0	0	0	1	6	3	"JNK2"	"P45984"	4820	6320	140	6516	6518	1133	17	4788	4788	4773	542	11	91	75	0	1016731	3.220	100000.000	100000.000	0.000	0.000	0.000	0.000	0.000	16.610	1728	1730	1728	1730	156	1140	100	24	"T183"
0	0	0	1	7	3	"Kit "	"P10721"	5320	6310	90	6276	6478	1203	18	4884	4884	4927	1051	21	73	17	0	336871	1.476	100000.000	100000.000	0.000	0.000	0.000	0.000	0.000	16.610	1392	1594	1392	1594	52	420	100	25	"Y721"
0	0	0	1	8	3	"Kit "	"P10721"	5820	6320	100	6061	6063	713	11	4773	4773	4879	1067	21	65	10	0	485044	1.110	100000.000	100000.000	0.000	0.000	0.000	0.000	0.000	16.610	1288	1290	1288	1290	80	560	100	26	"Y721"
0	0	0	1	9	3	"Kit "	"P10721"	6350	6330	120	5855	7900	9650	122	5280	5280	5369	1237	23	16	6	2	947963	2.046	100000.000	100000.000	0.000	0.000	0.000	0.000	0.000	16.610	575	2620	575	2620	120	820	100	27	"Y721"
0	0	0	1	1	4	"MK3"	"P22001"	2330	6970	80	8243	11013	8540	77	4559	4559	4596	422	9	98	98	0	572697	15.206	100000.000	100000.000	0.000	0.000	0.000	0.000	0.000	16.610	3684	6454	3684	6454	52	340	100	28	"Y187"
0	0	0	1	2	4	"MK3"	"P22001"	2840	6980	80	7793	8141	2870	35	4671	4671	5022	3198	63	46	1	0	423346	0.975	100000.000	100000.000	0.000	0.000	0.000	0.000	0.000	16.610	3122	3470	3122	3470	52	340	100	29	"Y187"
0	0	0	1	3	4	"MK3"	"P22001"	3320	6970	100	7888	7669	2124	27	4806	4806	4907	787	16	82	77	0	613554	3.510	100000.000	100000.000	0.000	0.000	0.000	0.000	0.000	16.610	3082	2863	3082	2863	80	560	100	30	"Y187"
0	0	0	1	4	4	"NFAT1 "	"Q13469"	3810	6990	150	4747	5276	2732	51	4641	4641	4695	681	14	16	6	0	823006	0.853	100000.000	100000.000	0.000	0.000	0.000	0.000	0.000	16.610	106	635	106	635	156	1272	100	31	"S326"
0	0	0	1	5	4	"NFAT1 "	"Q13469"	4320	6970	200	4471	4556	764	16	4745	4745	4941	1323	26	2	0	0	1439608	-0.291	100000.000	100000.000	0.000	0.000	0.000	0.000	0.000	16.610	-274	-189	-274	-189	316	2384	100	32	"S326"
0	0	0	1	6	4	"NFAT1 "	"Q13469"	4820	6960	200	5023	5130	1320	25	4879	4879	4901	509	10	20	3	0	1621109	0.450	100000.000	100000.000	0.000	0.000	0.000	0.000	0.000	16.610	144	251	144	251	316	2384	100	33	"S326"
0	0	0	1	7	4	"NFkB-p65 "	"Q04206"	5320	6970	120	5278	5294	482	9	4871	4871	4918	520	10	40	11	0	635299	0.723	100000.000	100000.000	0.000	0.000	0.000	0.000	0.000	16.610	407	423	407	423	120	820	100	34	"S276"
0	0	0	1	8	4	"NFkB-p65 "	"Q04206"	5820	6960	200	5067	8259	11087	134	4881	4881	5394	4735	87	11	7	1	2609885	0.605	100000.000	100000.000	0.000	0.000	0.000	0.000	0.000	16.610	186	3378	186	3378	316	2384	100	35	"S276"
0	0	0	1	9	4	"NFkB-p65 "	"Q04206"	6320	6950	80	5367	5568	911	16	4747	4747	4760	519	10	65	17	0	289521	1.557	100000.000	100000.000	0.000	0.000	0.000	0.000	0.000	16.610	620	821	620	821	52	340	100	36	"S276"
0	0	0	1	1	5	"PDGFRb"	"P09619"	2330	7600	120	13157	11579	3709	32	4551	4551	4888	3172	64	78	68	0	1389436	2.109	100000.000	100000.000	0.000	0.000	0.000	0.000	0.000	16.610	8606	7028	8606	7028	120	820	100	37	"Y686"
0	0	0	1	2	5	"PDGFRb"	"P09619"	2840	7620	120	13375	12539	2513	20	4656	4656	4801	1388	28	93	92	0	1504682	5.575	100000.000	100000.000	0.000	0.000	0.000	0.000	0.000	16.610	8719	7883	8719	7883	120	820	100	38	"Y686"
0	0	0	1	3	5	"PDGFRb"	"P09619"	3320	7620	160	13740	11765	6476	55	4802	4802	4987	1706	34	69	60	0	2447033	3.973	100000.000	100000.000	0.000	0.000	0.000	0.000	0.000	16.610	8938	6963	8938	6963	208	1512	100	39	"Y686"
0	0	0	1	4	5	"PELI2"	"Q96FA3"	3840	7610	140	7135	6955	1004	14	4820	4820	4849	488	10	89	84	0	1084955	4.316	100000.000	100000.000	0.000	0.000	0.000	0.000	0.000	16.610	2315	2135	2315	2135	156	1140	100	40	"T290"
0	0	0	1	5	5	"PELI2"	"Q96FA3"	4340	7610	140	7056	7115	1224	17	5062	5062	5262	2233	42	41	2	0	1109874	0.830	100000.000	100000.000	0.000	0.000	0.000	0.000	0.000	16.610	1994	2053	1994	2053	156	1140	100	41	"T290"
0	0	0	1	6	5	"PELI2"	"Q96FA3"	4840	7610	140	6960	6872	1244	18	4861	4861	4924	779	15	85	71	0	1072012	2.501	100000.000	100000.000	0.000	0.000	0.000	0.000	0.000	16.610	2099	2011	2099	2011	156	1140	100	42	"T290"
0	0	0	1	7	5	"sek1"	"P45985"	5310	7610	90	5388	5484	792	14	4961	4961	4967	515	10	38	9	0	285164	1.004	100000.000	100000.000	0.000	0.000	0.000	0.000	0.000	16.610	427	523	427	523	52	420	100	43	"S2315"
0	0	0	1	8	5	"sek1"	"P45985"	5820	7600	200	5256	5291	615	11	5175	5175	5803	5518	95	0	0	0	1672038	-0.093	100000.000	100000.000	0.000	0.000	0.000	0.000	0.000	16.610	81	116	81	116	316	2384	100	44	"S2315"
0	0	0	1	9	5	"sek1"	"P45985"	6320	7600	200	5177	5217	350	6	5081	5081	5108	494	9	12	1	0	1648725	0.221	100000.000	100000.000	0.000	0.000	0.000	0.000	0.000	16.610	96	136	96	136	316	2384	100	45	"S2315"
0	0	0	1	1	6	"SMAD3"	"Q15796"	2330	8250	160	4830	6274	5732	91	4396	4396	4445	920	20	26	9	0	1305068	1.988	100000.000	100000.000	0.000	0.000	0.000	0.000	0.000	16.610	434	1878	434	1878	208	1512	100	46	"S416"
0	0	0	1	2	6	"SMAD3"	"Q15796"	2830	8250	140	5457	5593	1010	18	4523	4523	4859	2974	61	3	0	0	872449	0.247	100000.000	100000.000	0.000	0.000	0.000	0.000	0.000	16.610	934	1070	934	1070	156	1140	100	47	"S416"
0	0	0	1	3	6	"SMAD3"	"Q15796"	3320	8250	200	5175	5249	502	9	4810	4810	4926	1055	21	9	0	0	1658535	0.306	100000.000	100000.000	0.000	0.000	0.000	0.000	0.000	16.610	365	439	365	439	316	2384	100	48	"S416"
0	0	0	1	4	6	"TAK1 "	"O43318"	3820	8250	150	9179	9129	888	9	5019	5019	5116	866	16	99	98	0	1424144	4.634	100000.000	100000.000	0.000	0.000	0.000	0.000	0.000	16.610	4160	4110	4160	4110	156	1272	100	49	"T178"
0	0	0	1	5	6	"TAK1 "	"O43318"	4330	8250	170	8436	8440	1510	17	5033	5033	5045	549	10	94	93	0	1755540	6.184	100000.000	100000.000	0.000	0.000	0.000	0.000	0.000	16.610	3403	3407	3403	3407	208	1660	100	50	"T178"
0	0	0	1	6	6	"TAK1 "	"O43318"	4830	8250	160	8390	8440	1022	12	5014	5014	5011	487	9	98	98	0	1755458	7.041	100000.000	100000.000	0.000	0.000	0.000	0.000	0.000	16.610	3376	3426	3376	3426	208	1512	100	51	"T178"
0	0	0	1	7	6	"TNIK"	"Q9UKE5"	5320	8250	120	7256	7879	5195	65	5036	5036	5131	1138	22	80	49	0	945462	2.415	100000.000	100000.000	0.000	0.000	0.000	0.000	0.000	16.610	2220	2843	2220	2843	120	820	100	52	"T181"
0	0	0	1	8	6	"TNIK"	"Q9UKE5"	5820	8250	130	7160	7049	988	14	5046	5046	5077	386	7	90	87	0	845855	5.109	100000.000	100000.000	0.000	0.000	0.000	0.000	0.000	16.610	2114	2003	2114	2003	120	940	100	53	"T181"
0	0	0	1	9	6	"TNIK"	"Q9UKE5"	6320	8250	110	7607	7763	835	10	5186	5186	5230	687	13	100	100	0	621061	3.687	100000.000	100000.000	0.000	0.000	0.000	0.000	0.000	16.610	2421	2577	2421	2577	80	656	100	54	"T181"
-75	0	0	1	1	7	"empty"	"empty"	2330	8900	200	4604	4668	728	15	4658	4658	4751	1022	21	2	0	0	1475155	-0.081	100000.000	100000.000	0.000	0.000	0.000	0.000	0.000	16.610	-54	10	-54	10	316	2384	100	55	"empty"
-75	0	0	1	2	7	"empty"	"empty"	2830	8900	200	4841	5706	5705	99	4803	4803	5020	1612	32	5	4	0	1803086	0.426	100000.000	100000.000	0.000	0.000	0.000	0.000	0.000	16.610	38	903	38	903	316	2384	100	56	"empty"
-75	0	0	1	3	7	"empty"	"empty"	3330	8900	200	4982	5059	452	8	5049	5049	5161	1284	24	1	0	0	1598605	-0.079	100000.000	100000.000	0.000	0.000	0.000	0.000	0.000	16.610	-67	10	-67	10	316	2384	100	57	"empty"
-75	0	0	1	4	7	"empty"	"empty"	3830	8900	200	5171	5255	1003	19	5071	5071	5130	526	10	16	3	0	1660701	0.238	100000.000	100000.000	0.000	0.000	0.000	0.000	0.000	16.610	100	184	100	184	316	2384	100	58	"empty"
-75	0	0	1	5	7	"empty"	"empty"	4330	8900	200	5221	5295	847	15	5090	5090	5158	754	14	11	2	0	1673228	0.182	100000.000	100000.000	0.000	0.000	0.000	0.000	0.000	16.610	131	205	131	205	316	2384	100	59	"empty"
-75	0	0	1	6	7	"empty"	"empty"	4830	8900	200	5103	5128	561	10	5155	5155	5179	701	13	4	1	0	1620524	-0.073	100000.000	100000.000	0.000	0.000	0.000	0.000	0.000	16.610	-52	-27	-52	-27	316	2384	100	60	"empty"
-75	0	0	1	7	7	"empty"	"empty"	5330	8900	200	5139	5193	746	14	5181	5181	5249	974	18	3	1	0	1641044	-0.057	100000.000	100000.000	0.000	0.000	0.000	0.000	0.000	16.610	-42	12	-42	12	316	2384	100	61	"empty"
-75	0	0	1	8	7	"empty"	"empty"	5830	8900	200	4937	5001	437	8	5000	5000	5045	548	10	5	2	0	1580279	-0.080	100000.000	100000.000	0.000	0.000	0.000	0.000	0.000	16.610	-63	1	-63	1	316	2384	100	62	"empty"
-75	0	0	1	9	7	"empty"	"empty"	6330	8900	200	4985	5036	590	11	5084	5084	5108	543	10	4	1	0	1591448	-0.133	100000.000	100000.000	0.000	0.000	0.000	0.000	0.000	16.610	-99	-48	-99	-48	316	2384	100	63	"empty"
0	0	0	2	1	1	"PKACa "	"P17612"	6790	5070	110	8272	8353	887	10	4775	4775	4820	643	13	98	97	0	668257	5.495	100000.000	100000.000	0.000	0.000	0.000	0.000	0.000	16.610	3497	3578	3497	3578	80	656	100	64	"T197"
0	0	0	2	2	1	"PKACa "	"P17612"	7290	5070	110	8516	9043	2521	27	4682	4682	4756	1367	28	97	88	0	723438	3.136	100000.000	100000.000	0.000	0.000	0.000	0.000	0.000	16.610	3834	4361	3834	4361	80	656	100	65	"T197"
0	0	0	2	3	1	"PKACa "	"P17612"	7790	5060	110	8332	8413	1618	19	4652	4652	4800	2492	51	87	7	0	673017	1.450	100000.000	100000.000	0.000	0.000	0.000	0.000	0.000	16.610	3680	3761	3680	3761	80	656	100	66	"T197"
0	0	0	2	4	1	"PTEN"	"P60484"	8310	5070	130	5097	5110	465	9	4580	4580	4652	1129	24	6	0	0	613198	0.406	100000.000	100000.000	0.000	0.000	0.000	0.000	0.000	16.610	517	530	517	530	120	940	100	67	"Y315"
0	0	0	2	5	1	"PTEN"	"P60484"	8800	5080	120	5024	5713	4372	76	4468	4468	4495	505	11	54	11	0	685571	2.412	100000.000	100000.000	0.000	0.000	0.000	0.000	0.000	16.610	556	1245	556	1245	120	820	100	68	"Y315"
0	0	0	2	6	1	"PTEN"	"P60484"	9290	5060	200	4679	4765	780	16	4409	4409	4428	444	10	32	9	0	1505865	0.759	100000.000	100000.000	0.000	0.000	0.000	0.000	0.000	16.610	270	356	270	356	316	2384	100	69	"Y315"
0	0	0	2	7	1	"SOC3"	"O14543"	9800	5060	200	4320	4333	374	8	4382	4382	4399	481	10	7	1	0	1369175	-0.137	100000.000	100000.000	0.000	0.000	0.000	0.000	0.000	16.610	-62	-49	-62	-49	316	2384	100	70	"Y204"
0	0	0	2	8	1	"SOC3"	"O14543"	10300	5060	200	4572	4606	376	8	4513	4513	4525	348	7	20	6	0	1455645	0.233	100000.000	100000.000	0.000	0.000	0.000	0.000	0.000	16.610	59	93	59	93	316	2384	100	71	"Y204"
0	0	0	2	9	1	"SOC3"	"O14543"	10800	5070	90	5092	5093	381	7	4555	4555	4580	349	7	67	34	0	264811	1.470	100000.000	100000.000	0.000	0.000	0.000	0.000	0.000	16.610	537	538	537	538	52	420	100	72	"Y204"
0	0	0	2	1	2	"STAT3 "	"P40763"	6800	5710	150	5820	6116	2679	43	4772	4772	4825	944	19	58	16	0	954109	1.368	100000.000	100000.000	0.000	0.000	0.000	0.000	0.000	16.610	1048	1344	1048	1344	156	1272	100	73	"S691"
0	0	0	2	2	2	"STAT3 "	"P40763"	7300	5710	110	6130	6280	899	14	4601	4601	4720	1216	25	67	17	0	502439	1.283	100000.000	100000.000	0.000	0.000	0.000	0.000	0.000	16.610	1529	1679	1529	1679	80	656	100	74	"S691"
0	0	0	2	3	2	"STAT3 "	"P40763"	7790	5710	160	5311	5626	1713	30	4714	4714	4761	1000	21	37	9	0	1170281	0.865	100000.000	100000.000	0.000	0.000	0.000	0.000	0.000	16.610	597	912	597	912	208	1512	100	75	"S691"
0	0	0	2	4	2	"STAT6 "	"P42226"	8270	5710	90	5027	5070	333	6	4738	4738	4741	420	8	38	5	0	263665	0.783	100000.000	100000.000	0.000	0.000	0.000	0.000	0.000	16.610	289	332	289	332	52	420	100	76	"T645"
0	0	0	2	5	2	"STAT6 "	"P42226"	8790	5700	200	4438	4550	687	15	4520	4520	4577	574	12	9	3	0	1437668	-0.047	100000.000	100000.000	0.000	0.000	0.000	0.000	0.000	16.610	-82	30	-82	30	316	2384	100	77	"T645"
0	0	0	2	6	2	"STAT6 "	"P42226"	9310	5700	150	5109	5187	551	10	4622	4622	4683	852	18	14	3	0	809158	0.592	100000.000	100000.000	0.000	0.000	0.000	0.000	0.000	16.610	487	565	487	565	156	1272	100	78	"T645"
0	0	0	2	7	2	"14-3-3 beta"	"P31946"	9800	5710	140	13164	12324	2782	22	4554	4554	4574	363	7	96	94	0	1922552	21.350	100000.000	100000.000	0.000	0.000	0.000	0.000	0.000	16.610	8610	7770	8610	7770	156	1140	100	79	"S185"
0	0	0	2	8	2	"14-3-3 beta"	"P31946"	10300	5710	130	12798	13065	2833	21	4716	4716	4735	468	9	100	100	0	1567772	17.799	100000.000	100000.000	0.000	0.000	0.000	0.000	0.000	16.610	8082	8349	8082	8349	120	940	100	80	"S185"
0	0	0	2	9	2	"14-3-3 beta"	"P31946"	10800	5700	150	12405	12157	2254	18	4644	4644	4666	640	13	95	94	0	1896520	11.705	100000.000	100000.000	0.000	0.000	0.000	0.000	0.000	16.610	7761	7513	7761	7513	156	1272	100	81	"S185"
0	0	0	2	1	3	"Tgfbr2"	"P37173"	6790	6320	200	5176	5295	1053	19	5052	5052	5126	1512	29	3	1	0	1673064	0.112	100000.000	100000.000	0.000	0.000	0.000	0.000	0.000	16.610	124	243	124	243	316	2384	100	82	"S409"
0	0	0	2	2	3	"Tgfbr2"	"P37173"	7290	6330	120	5195	5131	487	9	4768	4768	4806	683	14	27	1	0	615721	0.476	100000.000	100000.000	0.000	0.000	0.000	0.000	0.000	16.610	427	363	427	363	120	820	100	83	"S409"
0	0	0	2	3	3	"Tgfbr2"	"P37173"	7800	6310	120	5058	5079	485	9	4701	4701	4744	499	10	35	7	0	609423	0.671	100000.000	100000.000	0.000	0.000	0.000	0.000	0.000	16.610	357	378	357	378	120	820	100	84	"S409"
0	0	0	2	4	3	"Tyk2"	"P29597"	8300	6350	80	7115	6953	736	10	4749	4749	4784	573	11	94	88	0	361552	3.785	100000.000	100000.000	0.000	0.000	0.000	0.000	0.000	16.610	2366	2204	2366	2204	52	340	100	85	"Y1054/5"
0	0	0	2	5	3	"Tyk2"	"P29597"	8790	6360	150	5001	5575	1134	20	4704	4704	4735	433	9	44	35	0	869646	1.940	100000.000	100000.000	0.000	0.000	0.000	0.000	0.000	16.610	297	871	297	871	156	1272	100	86	"Y1054/5"
0	0	0	2	6	3	"Tyk2"	"P29597"	9290	6380	150	4896	5548	1141	20	4648	4648	4651	326	7	46	39	0	865436	2.752	100000.000	100000.000	0.000	0.000	0.000	0.000	0.000	16.610	248	900	248	900	156	1272	100	87	"Y1054/5"
0	0	0	2	7	3	"caveolin-1"	"Q03135"	9790	6330	200	4919	5090	692	13	4595	4595	4612	436	9	45	33	0	1608347	1.096	100000.000	100000.000	0.000	0.000	0.000	0.000	0.000	16.610	324	495	324	495	316	2384	100	88	"Y14"
0	0	0	2	8	3	"caveolin-1"	"Q03135"	10290	6330	200	5045	5244	910	17	4586	4586	4684	1404	29	18	0	0	1657251	0.399	100000.000	100000.000	0.000	0.000	0.000	0.000	0.000	16.610	459	658	459	658	316	2384	100	89	"Y14"
0	0	0	2	9	3	"caveolin-1"	"Q03135"	10790	6330	200	4781	4867	746	15	4498	4498	4591	1600	34	2	0	0	1537956	0.173	100000.000	100000.000	0.000	0.000	0.000	0.000	0.000	16.610	283	369	283	369	316	2384	100	90	"Y14"
0	0	0	2	1	4	"Cdc42 "	"P60953"	6800	6990	120	6535	6471	755	11	5255	5255	5266	545	10	78	62	0	776577	2.211	100000.000	100000.000	0.000	0.000	0.000	0.000	0.000	16.610	1280	1216	1280	1216	120	820	100	91	"Y32"
0	0	0	2	2	4	"Cdc42 "	"P60953"	7300	7000	110	6494	6416	545	8	4890	4890	4932	707	14	95	57	0	513312	2.099	100000.000	100000.000	0.000	0.000	0.000	0.000	0.000	16.610	1604	1526	1604	1526	80	656	100	92	"Y32"
0	0	0	2	3	4	"Cdc42 "	"P60953"	7790	7000	130	5917	5958	949	15	4570	4570	4655	732	15	78	43	0	714990	1.780	100000.000	100000.000	0.000	0.000	0.000	0.000	0.000	16.610	1347	1388	1347	1388	120	940	100	93	"Y32"
0	0	0	2	4	4	"Flt3"	"P36888"	8290	7000	80	5976	5975	765	12	4793	4793	4756	377	7	86	73	0	310681	3.233	100000.000	100000.000	0.000	0.000	0.000	0.000	0.000	16.610	1183	1182	1183	1182	52	340	100	94	"Y591"
0	0	0	2	5	4	"Flt3"	"P36888"	8800	7020	80	6579	6483	477	7	4799	4799	4825	378	7	94	92	0	337123	4.386	100000.000	100000.000	0.000	0.000	0.000	0.000	0.000	16.610	1780	1684	1780	1684	52	340	100	95	"Y591"
0	0	0	2	6	4	"Flt3"	"P36888"	9290	7010	90	6280	6142	794	12	4776	4776	4809	439	9	80	67	0	319361	3.036	100000.000	100000.000	0.000	0.000	0.000	0.000	0.000	16.610	1504	1366	1504	1366	52	420	100	96	"Y591"
0	0	0	2	7	4	"gp130 "	"P40189"	9800	7010	110	5470	5550	442	7	4693	4693	4730	358	7	90	56	0	444026	2.291	100000.000	100000.000	0.000	0.000	0.000	0.000	0.000	16.610	777	857	777	857	80	656	100	97	"Y767"
0	0	0	2	8	4	"gp130 "	"P40189"	10290	7000	110	5719	5682	426	7	4723	4723	4754	360	7	92	70	0	454578	2.578	100000.000	100000.000	0.000	0.000	0.000	0.000	0.000	16.610	996	959	996	959	80	656	100	98	"Y767"
0	0	0	2	9	4	"gp130 "	"P40189"	10790	7000	110	5437	5563	573	10	4640	4640	4662	422	9	92	46	0	445044	2.135	100000.000	100000.000	0.000	0.000	0.000	0.000	0.000	16.610	797	923	797	923	80	656	100	99	"Y767"
0	0	0	2	1	5	"IKK-beta "	"O14920"	6810	7640	120	8598	8360	1024	12	4865	4865	4883	510	10	97	95	0	1003147	6.818	100000.000	100000.000	0.000	0.000	0.000	0.000	0.000	16.610	3733	3495	3733	3495	120	820	100	100	"Y199"
0	0	0	2	2	5	"IKK-beta "	"O14920"	7300	7640	120	9378	9307	953	10	5246	5246	5206	579	11	100	100	0	1116807	7.083	100000.000	100000.000	0.000	0.000	0.000	0.000	0.000	16.610	4132	4061	4132	4061	120	820	100	101	"Y199"
0	0	0	2	3	5	"IKK-beta "	"O14920"	7790	7640	130	8201	8186	1165	14	4869	4869	4865	494	10	94	94	0	982338	6.723	100000.000	100000.000	0.000	0.000	0.000	0.000	0.000	16.610	3332	3317	3332	3317	120	940	100	102	"Y199"
0	0	0	2	4	5	"IRAK1"	"P51617"	8300	7640	130	8470	8445	1136	13	4764	4764	4816	599	12	96	95	0	1013451	6.058	100000.000	100000.000	0.000	0.000	0.000	0.000	0.000	16.610	3706	3681	3706	3681	120	940	100	103	"T209"
0	0	0	2	5	5	"IRAK1"	"P51617"	8800	7640	130	8756	8891	1569	17	4724	4724	4757	602	12	96	95	0	1066908	6.867	100000.000	100000.000	0.000	0.000	0.000	0.000	0.000	16.610	4032	4167	4032	4167	120	940	100	104	"T209"
0	0	0	2	6	5	"IRAK1"	"P51617"	9310	7650	130	9265	9296	1433	15	4573	4573	4596	461	10	99	99	0	1115546	10.195	100000.000	100000.000	0.000	0.000	0.000	0.000	0.000	16.610	4692	4723	4692	4723	120	940	100	105	"T209"
0	0	0	2	7	5	"IRS-1"	"P35568"	9780	7640	200	4678	4725	358	7	4671	4671	4729	959	20	1	0	0	1493168	-0.004	100000.000	100000.000	0.000	0.000	0.000	0.000	0.000	16.610	7	54	7	54	316	2384	100	106	"S312"
0	0	0	2	8	5	"IRS-1"	"P35568"	10280	7640	200	4804	4832	368	7	4717	4717	4761	788	16	3	0	0	1526875	0.090	100000.000	100000.000	0.000	0.000	0.000	0.000	0.000	16.610	87	115	87	115	316	2384	100	107	"S312"
0	0	0	2	9	5	"IRS-1"	"P35568"	10780	7650	200	4668	4688	488	10	4689	4689	4688	427	9	11	1	0	1481454	0.000	100000.000	100000.000	0.000	0.000	0.000	0.000	0.000	16.610	-21	-1	-21	-1	316	2384	100	108	"S312"
0	0	0	2	1	6	"Malt1"	"Q9UDY8"	6800	8260	200	4694	4699	721	15	4895	4895	4902	918	18	1	0	0	1484934	-0.221	100000.000	100000.000	0.000	0.000	0.000	0.000	0.000	16.610	-201	-196	-201	-196	316	2384	100	109	"S135"
0	0	0	2	2	6	"Malt1"	"Q9UDY8"	7290	8270	200	4720	4802	1103	22	5116	5116	5154	806	15	3	1	0	1517548	-0.437	100000.000	100000.000	0.000	0.000	0.000	0.000	0.000	16.610	-396	-314	-396	-314	316	2384	100	110	"S135"
0	0	0	2	3	6	"Malt1"	"Q9UDY8"	7790	8270	200	4812	4932	1061	21	5162	5162	5225	1046	20	2	0	0	1558507	-0.280	100000.000	100000.000	0.000	0.000	0.000	0.000	0.000	16.610	-350	-230	-350	-230	316	2384	100	111	"S135"
0	0	0	2	4	6	"MEK1 "	"Q02750"	8290	8270	200	4970	4987	454	9	4875	4875	4943	1075	21	1	0	0	1575753	0.041	100000.000	100000.000	0.000	0.000	0.000	0.000	0.000	16.610	95	112	95	112	316	2384	100	112	"T385"
0	0	0	2	5	6	"MEK1 "	"Q02750"	8790	8280	200	4880	4989	1770	35	4747	4747	4794	731	15	5	0	0	1576553	0.267	100000.000	100000.000	0.000	0.000	0.000	0.000	0.000	16.610	133	242	133	242	316	2384	100	113	"T385"
0	0	0	2	6	6	"MEK1 "	"Q02750"	9280	8280	200	4760	4827	435	9	4695	4695	4734	587	12	12	2	0	1525213	0.158	100000.000	100000.000	0.000	0.000	0.000	0.000	0.000	16.610	65	132	65	132	316	2384	100	114	"T385"
0	0	0	2	7	6	"p47phox "	"P14598"	9780	8290	200	4357	4382	505	11	4582	4582	4600	1078	23	0	0	0	1384855	-0.202	100000.000	100000.000	0.000	0.000	0.000	0.000	0.000	16.610	-225	-200	-225	-200	316	2384	100	115	"S359"
0	0	0	2	8	6	"p47phox "	"P14598"	10280	8290	200	4650	4653	359	7	4670	4670	4812	1942	40	0	0	0	1470268	-0.082	100000.000	100000.000	0.000	0.000	0.000	0.000	0.000	16.610	-20	-17	-20	-17	316	2384	100	116	"S359"
0	0	0	2	9	6	"p47phox "	"P14598"	10780	8290	200	4702	4731	352	7	4643	4643	4652	430	9	16	2	0	1495080	0.184	100000.000	100000.000	0.000	0.000	0.000	0.000	0.000	16.610	59	88	59	88	316	2384	100	117	"S359"
-75	0	0	2	1	7	"empty"	"empty"	6780	8900	200	4862	4843	397	8	4937	4937	4952	743	15	1	0	0	1530510	-0.147	100000.000	100000.000	0.000	0.000	0.000	0.000	0.000	16.610	-75	-94	-75	-94	316	2384	100	118	"empty"
-75	0	0	2	2	7	"empty"	"empty"	7280	8900	200	4902	4885	453	9	4860	4860	4863	637	13	8	0	0	1543807	0.035	100000.000	100000.000	0.000	0.000	0.000	0.000	0.000	16.610	42	25	42	25	316	2384	100	119	"empty"
-75	0	0	2	3	7	"empty"	"empty"	7780	8900	200	5319	5395	879	16	5199	5199	5268	781	14	9	3	0	1704831	0.163	100000.000	100000.000	0.000	0.000	0.000	0.000	0.000	16.610	120	196	120	196	316	2384	100	120	"empty"
-75	0	0	2	4	7	"empty"	"empty"	8280	8900	200	5184	5223	512	9	5099	5099	5136	741	14	6	1	0	1650396	0.117	100000.000	100000.000	0.000	0.000	0.000	0.000	0.000	16.610	85	124	85	124	316	2384	100	121	"empty"
-75	0	0	2	5	7	"empty"	"empty"	8780	8900	200	4741	4773	287	6	4757	4757	4771	614	12	1	0	0	1508394	0.003	100000.000	100000.000	0.000	0.000	0.000	0.000	0.000	16.610	-16	16	-16	16	316	2384	100	122	"empty"
-75	0	0	2	6	7	"empty"	"empty"	9280	8900	200	4716	4857	1779	36	4750	4750	4782	683	14	3	0	0	1534887	0.110	100000.000	100000.000	0.000	0.000	0.000	0.000	0.000	16.610	-34	107	-34	107	316	2384	100	123	"empty"
0	0	0	2	7	7	"GLQAWPG-pS-AIPQFLG_GLQAWPGEAIPQFLG_20vs80"	"GLQAWPG-pS-AIPQFLG_GLQAWPGEAIPQFLG_20vs80"	9800	8930	90	9933	9686	1036	10	4661	4661	4677	308	6	100	100	0	503660	16.263	100000.000	100000.000	0.000	0.000	0.000	0.000	0.000	16.610	5272	5025	5272	5025	52	420	100	124	"GLQAWPG-pS-AIPQFLG_GLQAWPGEAIPQFLG_20vs80"
0	0	0	2	8	7	"GLQAWPG-pS-AIPQFLG_GLQAWPGEAIPQFLG_20vs80"	"GLQAWPG-pS-AIPQFLG_GLQAWPGEAIPQFLG_20vs80"	10290	8930	80	9872	9854	1473	14	4753	4753	4803	515	10	100	100	0	512414	9.808	100000.000	100000.000	0.000	0.000	0.000	0.000	0.000	16.610	5119	5101	5119	5101	52	340	100	125	"GLQAWPG-pS-AIPQFLG_GLQAWPGEAIPQFLG_20vs80"
0	0	0	2	9	7	"GLQAWPG-pS-AIPQFLG_GLQAWPGEAIPQFLG_20vs80"	"GLQAWPG-pS-AIPQFLG_GLQAWPGEAIPQFLG_20vs80"	10780	8940	100	9334	8734	2078	23	4682	4682	4705	469	9	86	83	0	698687	8.591	100000.000	100000.000	0.000	0.000	0.000	0.000	0.000	16.610	4652	4052	4652	4052	80	560	100	126	"GLQAWPG-pS-AIPQFLG_GLQAWPGEAIPQFLG_20vs80"
0	0	0	3	1	1	"JAK1"	"P23458"	11280	5080	70	5025	5085	518	10	4190	4190	4225	479	11	81	43	0	162715	1.795	100000.000	100000.000	0.000	0.000	0.000	0.000	0.000	16.610	835	895	835	895	32	236	100	127	"Y220"
0	0	0	3	2	1	"JAK1"	"P23458"	11780	5060	110	5239	5240	507	9	4520	4520	4521	370	8	71	48	0	419199	1.943	100000.000	100000.000	0.000	0.000	0.000	0.000	0.000	16.610	719	720	719	720	80	656	100	128	"Y220"
0	0	0	3	3	1	"JAK1"	"P23458"	12270	5060	100	5423	5446	651	11	4602	4602	4680	1131	24	15	1	0	435702	0.677	100000.000	100000.000	0.000	0.000	0.000	0.000	0.000	16.610	821	844	821	844	80	560	100	129	"Y220"
0	0	0	3	4	1	"Jun "	"P05412"	12770	5060	200	4775	4837	690	14	4679	4679	4732	809	17	2	0	0	1528350	0.130	100000.000	100000.000	0.000	0.000	0.000	0.000	0.000	16.610	96	158	96	158	316	2384	100	130	"S243"
0	0	0	3	5	1	"Jun "	"P05412"	13280	5060	200	4814	4841	362	7	4735	4735	4791	849	17	2	0	0	1529860	0.059	100000.000	100000.000	0.000	0.000	0.000	0.000	0.000	16.610	79	106	79	106	316	2384	100	131	"S243"
0	0	0	3	6	1	"Jun "	"P05412"	13780	5060	200	4773	4804	357	7	4740	4740	4777	714	14	4	0	0	1518094	0.038	100000.000	100000.000	0.000	0.000	0.000	0.000	0.000	16.610	33	64	33	64	316	2384	100	132	"S243"
0	0	0	3	7	1	"Kit "	"P10721"	14280	5070	200	4611	4716	1035	21	4553	4553	4632	1030	22	7	0	0	1490241	0.082	100000.000	100000.000	0.000	0.000	0.000	0.000	0.000	16.610	58	163	58	163	316	2384	100	133	"Y568/70"
0	0	0	3	8	1	"Kit "	"P10721"	14770	5090	70	5985	5992	556	9	4379	4379	4415	358	8	96	90	0	191733	4.405	100000.000	100000.000	0.000	0.000	0.000	0.000	0.000	16.610	1606	1613	1606	1613	32	236	100	134	"Y568/70"
0	0	0	3	9	1	"Kit "	"P10721"	15280	5070	200	4443	4822	2070	42	4345	4345	4404	841	19	16	9	0	1523747	0.497	100000.000	100000.000	0.000	0.000	0.000	0.000	0.000	16.610	98	477	98	477	316	2384	100	135	"Y568/70"
0	0	0	3	1	2	"Mlk3"	"Q16584"	11260	5690	110	7329	7025	1263	17	4649	4649	4648	496	10	87	86	0	561975	4.792	100000.000	100000.000	0.000	0.000	0.000	0.000	0.000	16.610	2680	2376	2680	2376	80	656	100	136	"S281"
0	0	0	3	2	2	"Mlk3"	"Q16584"	11770	5680	100	7457	7404	655	8	4818	4818	4824	424	8	97	96	0	592307	6.085	100000.000	100000.000	0.000	0.000	0.000	0.000	0.000	16.610	2639	2586	2639	2586	80	560	100	137	"S281"
0	0	0	3	3	2	"Mlk3"	"Q16584"	12270	5680	100	7609	7973	3501	43	4777	4777	4770	269	5	100	100	0	637854	11.907	100000.000	100000.000	0.000	0.000	0.000	0.000	0.000	16.610	2832	3196	2832	3196	80	560	100	138	"S281"
0	0	0	3	4	2	"NFAT2 "	"O95644"	12770	5700	90	6277	6284	390	6	4756	4756	4721	562	11	98	90	0	326789	2.781	100000.000	100000.000	0.000	0.000	0.000	0.000	0.000	16.610	1521	1528	1521	1528	52	420	100	139	"S172"
0	0	0	3	5	2	"NFAT2 "	"O95644"	13280	5710	100	5860	5775	642	11	4729	4729	4734	319	6	77	73	0	461967	3.263	100000.000	100000.000	0.000	0.000	0.000	0.000	0.000	16.610	1131	1046	1131	1046	80	560	100	140	"S172"
0	0	0	3	6	2	"NFAT2 "	"O95644"	13770	5700	80	6170	6179	1306	21	4823	4823	4845	689	14	82	46	0	321304	1.936	100000.000	100000.000	0.000	0.000	0.000	0.000	0.000	16.610	1347	1356	1347	1356	52	340	100	141	"S172"
0	0	0	3	7	2	"PI3-kinase p85 subunit beta"	"O00459"	14280	5680	120	5370	5892	2140	36	4525	4525	4615	990	21	45	40	0	706995	1.290	100000.000	100000.000	0.000	0.000	0.000	0.000	0.000	16.610	845	1367	845	1367	120	820	100	142	"Y464"
0	0	0	3	8	2	"PI3-kinase p85 subunit beta"	"O00459"	14780	5700	70	8100	8293	752	9	4622	4622	4636	401	8	100	100	0	265367	9.120	100000.000	100000.000	0.000	0.000	0.000	0.000	0.000	16.610	3478	3671	3478	3671	32	236	100	143	"Y464"
0	0	0	3	9	2	"PI3-kinase p85 subunit beta"	"O00459"	15280	5700	80	8315	8389	3293	39	4506	4506	4553	442	9	94	94	0	436221	8.679	100000.000	100000.000	0.000	0.000	0.000	0.000	0.000	16.610	3809	3883	3809	3883	52	340	100	144	"Y464"
0	0	0	3	1	3	"p47phox "	"P14598"	11260	6340	200	4769	4911	1837	37	4604	4604	4595	762	16	5	2	0	1551932	0.415	100000.000	100000.000	0.000	0.000	0.000	0.000	0.000	16.610	165	307	165	307	316	2384	100	145	"S370"
0	0	0	3	2	3	"p47phox "	"P14598"	11760	6340	200	4775	4827	1063	22	4730	4730	4754	863	18	3	0	0	1525298	0.085	100000.000	100000.000	0.000	0.000	0.000	0.000	0.000	16.610	45	97	45	97	316	2384	100	146	"S370"
0	0	0	3	3	3	"p47phox "	"P14598"	12260	6350	100	5293	5602	2782	49	4899	4899	4892	293	5	58	27	0	448155	2.423	100000.000	100000.000	0.000	0.000	0.000	0.000	0.000	16.610	394	703	394	703	80	560	100	147	"S370"
0	0	0	3	4	3	"PDGFRb"	"P09619"	12770	6330	120	5476	5385	525	9	4853	4853	4876	622	12	50	4	0	646256	0.818	100000.000	100000.000	0.000	0.000	0.000	0.000	0.000	16.610	623	532	623	532	120	820	100	148	"Y716"
0	0	0	3	5	3	"PDGFRb"	"P09619"	13270	6350	130	5368	5268	514	9	4794	4794	4789	443	9	59	22	0	632181	1.081	100000.000	100000.000	0.000	0.000	0.000	0.000	0.000	16.610	574	474	574	474	120	940	100	149	"Y716"
0	0	0	3	6	3	"PDGFRb"	"P09619"	13750	6350	90	5583	5590	407	7	4791	4791	4817	453	9	75	40	0	290695	1.706	100000.000	100000.000	0.000	0.000	0.000	0.000	0.000	16.610	792	799	792	799	52	420	100	150	"Y716"
0	0	0	3	7	3	"Rack1"	"P63244"	14270	6340	140	6290	6754	2932	43	4925	4925	5095	1963	38	19	4	0	1053564	0.845	100000.000	100000.000	0.000	0.000	0.000	0.000	0.000	16.610	1365	1829	1365	1829	156	1140	100	151	"y246"
0	0	0	3	8	3	"Rack1"	"P63244"	14780	6350	160	6611	6652	1037	15	4645	4645	4799	1998	41	47	1	0	1383513	0.927	100000.000	100000.000	0.000	0.000	0.000	0.000	0.000	16.610	1966	2007	1966	2007	208	1512	100	152	"y246"
0	0	0	3	9	3	"Rack1"	"P63244"	15280	6350	160	6406	6771	3542	52	4487	4487	4682	2289	48	26	2	0	1408378	0.913	100000.000	100000.000	0.000	0.000	0.000	0.000	0.000	16.610	1919	2284	1919	2284	208	1512	100	153	"y246"
0	0	0	3	1	4	"Sek1"	"P45985"	11260	6980	200	4558	4721	1700	36	4562	4562	4590	808	17	3	2	0	1491855	0.162	100000.000	100000.000	0.000	0.000	0.000	0.000	0.000	16.610	-4	159	-4	159	316	2384	100	154	"S80"
0	0	0	3	2	4	"Sek1"	"P45985"	11760	6980	200	4621	4668	511	10	4609	4609	4618	791	17	2	1	0	1475233	0.063	100000.000	100000.000	0.000	0.000	0.000	0.000	0.000	16.610	12	59	12	59	316	2384	100	155	"S80"
0	0	0	3	3	4	"Sek1"	"P45985"	12260	6980	200	4740	4793	304	6	4747	4747	4806	1132	23	0	0	0	1514626	-0.011	100000.000	100000.000	0.000	0.000	0.000	0.000	0.000	16.610	-7	46	-7	46	316	2384	100	156	"S80"
0	0	0	3	4	4	"process-control__"	"GGSGGSGDYKDDDDK"	12760	6980	200	4937	4978	368	7	4817	4817	4851	765	15	6	0	0	1572988	0.166	100000.000	100000.000	0.000	0.000	0.000	0.000	0.000	16.610	120	161	120	161	316	2384	100	157	"process-control__"
0	0	0	3	5	4	"process-control__"	"GGSGGSGDYKDDDDK"	13270	6980	70	5773	5703	352	6	4838	4838	4869	266	5	93	84	0	182492	3.135	100000.000	100000.000	0.000	0.000	0.000	0.000	0.000	16.610	935	865	935	865	32	236	100	158	"process-control__"
0	0	0	3	6	4	"process-control__"	"GGSGGSGDYKDDDDK"	13770	6980	80	5497	5439	416	7	4805	4805	4810	351	7	75	46	0	282828	1.792	100000.000	100000.000	0.000	0.000	0.000	0.000	0.000	16.610	692	634	692	634	52	340	100	159	"process-control__"
0	0	0	3	7	4	"TAB1"	"Q15750"	14270	6980	200	4937	5066	1000	19	4918	4918	5000	992	19	3	1	0	1600703	0.067	100000.000	100000.000	0.000	0.000	0.000	0.000	0.000	16.610	19	148	19	148	316	2384	100	160	"S423"
0	0	0	3	8	4	"TAB1"	"Q15750"	14770	6980	200	4763	4777	475	9	4667	4667	4734	684	14	3	0	0	1509432	0.063	100000.000	100000.000	0.000	0.000	0.000	0.000	0.000	16.610	96	110	96	110	316	2384	100	161	"S423"
0	0	0	3	9	4	"TAB1"	"Q15750"	15280	7000	70	4828	4835	222	4	4423	4423	4457	278	6	78	18	0	154713	1.360	100000.000	100000.000	0.000	0.000	0.000	0.000	0.000	16.610	405	412	405	412	32	236	100	162	"S423"
0	0	0	3	1	5	"4E-BP1 "	"Q13541"	11260	7640	100	5484	5503	371	6	4698	4698	5293	4078	77	0	0	0	440255	0.051	100000.000	100000.000	0.000	0.000	0.000	0.000	0.000	16.610	786	805	786	805	80	560	100	163	"T46"
0	0	0	3	2	5	"4E-BP1 "	"Q13541"	11770	7640	100	5458	5523	450	8	4683	4683	4719	403	8	91	43	0	441805	1.995	100000.000	100000.000	0.000	0.000	0.000	0.000	0.000	16.610	775	840	775	840	80	560	100	164	"T46"
0	0	0	3	3	5	"4E-BP1 "	"Q13541"	12270	7630	120	5558	5528	355	6	4792	4792	4928	2230	45	0	0	0	663312	0.269	100000.000	100000.000	0.000	0.000	0.000	0.000	0.000	16.610	766	736	766	736	120	820	100	165	"T46"
0	0	0	3	4	5	"Akt1"	"P31749"	12770	7630	200	4945	5024	1753	34	4853	4853	4889	859	17	3	0	0	1587523	0.157	100000.000	100000.000	0.000	0.000	0.000	0.000	0.000	16.610	92	171	92	171	316	2384	100	166	"T450"
0	0	0	3	5	5	"Akt1"	"P31749"	13270	7630	200	4911	4953	611	12	4790	4790	4912	1687	34	0	0	0	1565293	0.024	100000.000	100000.000	0.000	0.000	0.000	0.000	0.000	16.610	121	163	121	163	316	2384	100	167	"T450"
0	0	0	3	6	5	"Akt1"	"P31749"	13790	7620	70	5252	5239	265	5	4873	4873	4878	355	7	56	3	0	167646	1.017	100000.000	100000.000	0.000	0.000	0.000	0.000	0.000	16.610	379	366	379	366	32	236	100	168	"T450"
0	0	0	3	7	5	"Bax"	"Q07812"	14270	7630	100	8039	8054	792	9	4883	4883	5023	1699	33	96	32	0	644316	1.784	100000.000	100000.000	0.000	0.000	0.000	0.000	0.000	16.610	3156	3171	3156	3171	80	560	100	169	"S163"
0	0	0	3	8	5	"Bax"	"Q07812"	14780	7640	120	8667	8234	1525	18	4612	4612	4621	343	7	90	88	0	988058	10.534	100000.000	100000.000	0.000	0.000	0.000	0.000	0.000	16.610	4055	3622	4055	3622	120	820	100	170	"S163"
0	0	0	3	9	5	"Bax"	"Q07812"	15280	7640	120	8395	8187	2759	33	4434	4434	4525	1204	26	87	83	0	982460	3.042	100000.000	100000.000	0.000	0.000	0.000	0.000	0.000	16.610	3961	3753	3961	3753	120	820	100	171	"S163"
0	0	0	3	1	6	"CFTR"	"P13569"	11260	8280	190	5568	5519	503	9	4653	4653	4669	521	11	74	37	0	1412743	1.631	100000.000	100000.000	0.000	0.000	0.000	0.000	0.000	16.610	915	866	915	866	256	2088	100	172	"S813"
0	0	0	3	2	6	"CFTR"	"P13569"	11760	8280	170	5811	5802	623	10	4726	4726	4789	1065	22	52	1	0	1206813	0.951	100000.000	100000.000	0.000	0.000	0.000	0.000	0.000	16.610	1085	1076	1085	1076	208	1660	100	173	"S813"
0	0	0	3	3	6	"CFTR"	"P13569"	12260	8280	150	5941	5967	327	5	4771	4771	4833	1351	27	32	0	0	930929	0.839	100000.000	100000.000	0.000	0.000	0.000	0.000	0.000	16.610	1170	1196	1170	1196	156	1272	100	174	"S813"
0	0	0	3	4	6	"Crk "	"P46108"	12750	8270	150	5219	5246	430	8	4752	4752	4872	2011	41	0	0	0	818298	0.186	100000.000	100000.000	0.000	0.000	0.000	0.000	0.000	16.610	467	494	467	494	156	1272	100	175	"Y108"
0	0	0	3	5	6	"Crk "	"P46108"	13260	8280	160	5172	5309	914	17	4682	4682	4747	1347	28	3	0	0	1104343	0.417	100000.000	100000.000	0.000	0.000	0.000	0.000	0.000	16.610	490	627	490	627	208	1512	100	176	"Y108"
0	0	0	3	6	6	"Crk "	"P46108"	13770	8280	160	5234	5305	825	15	4659	4659	4780	1612	33	1	1	0	1103473	0.326	100000.000	100000.000	0.000	0.000	0.000	0.000	0.000	16.610	575	646	575	646	208	1512	100	177	"Y108"
0	0	0	3	7	6	"EGFR"	"P00533"	14270	8280	110	6271	6244	507	8	4694	4694	4747	489	10	97	90	0	499558	3.061	100000.000	100000.000	0.000	0.000	0.000	0.000	0.000	16.610	1577	1550	1577	1550	80	656	100	178	"S1070"
0	0	0	3	8	6	"EGFR"	"P00533"	14770	8280	100	6084	6127	476	7	4517	4517	4665	1498	32	60	1	0	490143	0.976	100000.000	100000.000	0.000	0.000	0.000	0.000	0.000	16.610	1567	1610	1567	1610	80	560	100	179	"S1070"
0	0	0	3	9	6	"EGFR"	"P00533"	15280	8290	110	5923	5917	517	8	4410	4410	4437	354	7	97	95	0	473365	4.181	100000.000	100000.000	0.000	0.000	0.000	0.000	0.000	16.610	1513	1507	1513	1507	80	656	100	180	"S1070"
-75	0	0	3	1	7	"empty"	"empty"	11260	8910	200	4529	4520	418	9	4592	4592	4584	437	9	5	0	0	1428342	-0.146	100000.000	100000.000	0.000	0.000	0.000	0.000	0.000	16.610	-63	-72	-63	-72	316	2384	100	181	"empty"
-75	0	0	3	2	7	"empty"	"empty"	11760	8910	200	4693	4727	345	7	4768	4768	4781	523	10	4	1	0	1493657	-0.103	100000.000	100000.000	0.000	0.000	0.000	0.000	0.000	16.610	-75	-41	-75	-41	316	2384	100	182	"empty"
-75	0	0	3	3	7	"empty"	"empty"	12260	8910	200	4896	4954	461	9	4854	4854	4898	535	10	6	1	0	1565346	0.105	100000.000	100000.000	0.000	0.000	0.000	0.000	0.000	16.610	42	100	42	100	316	2384	100	183	"empty"
-75	0	0	3	4	7	"empty"	"empty"	12760	8910	200	4952	4940	372	7	4901	4901	4917	465	9	6	1	0	1560976	0.049	100000.000	100000.000	0.000	0.000	0.000	0.000	0.000	16.610	51	39	51	39	316	2384	100	184	"empty"
-75	0	0	3	5	7	"empty"	"empty"	13260	8910	200	4964	5115	1896	37	4799	4799	4823	836	17	3	1	0	1616242	0.349	100000.000	100000.000	0.000	0.000	0.000	0.000	0.000	16.610	165	316	165	316	316	2384	100	185	"empty"
-75	0	0	3	6	7	"empty"	"empty"	13760	8910	200	4843	4839	328	6	4772	4772	4949	1765	35	0	0	0	1529247	-0.062	100000.000	100000.000	0.000	0.000	0.000	0.000	0.000	16.610	71	67	71	67	316	2384	100	186	"empty"
0	0	0	3	7	7	"GLQAWPG-pS-AIPQFLG_100"	"GLQAWPG-pS-AIPQFLG_100"	14240	8890	110	19052	16317	8200	50	4793	4793	5051	1920	38	76	73	0	1305330	5.868	100000.000	100000.000	0.000	0.000	0.000	0.000	0.000	16.610	14259	11524	14259	11524	80	656	100	187	"GLQAWPG-pS-AIPQFLG_100"
0	0	0	3	8	7	"GLQAWPG-pS-AIPQFLG_100"	"GLQAWPG-pS-AIPQFLG_100"	14760	8910	90	18517	17356	3575	20	4585	4585	4635	556	11	100	100	0	902531	22.879	100000.000	100000.000	0.000	0.000	0.000	0.000	0.000	16.610	13932	12771	13932	12771	52	420	100	188	"GLQAWPG-pS-AIPQFLG_100"
0	0	0	3	9	7	"GLQAWPG-pS-AIPQFLG_100"	"GLQAWPG-pS-AIPQFLG_100"	15270	8930	90	18545	17603	3029	17	4447	4447	4577	1430	31	100	100	0	915381	9.109	100000.000	100000.000	0.000	0.000	0.000	0.000	0.000	16.610	14098	13156	14098	13156	52	420	100	189	"GLQAWPG-pS-AIPQFLG_100"
0	0	0	4	1	1	"Bcl-2"	"P10415"	15770	5000	80	4814	4785	278	5	4402	4402	4490	1398	31	0	0	0	248797	0.211	100000.000	100000.000	0.000	0.000	0.000	0.000	0.000	16.610	412	383	412	383	52	340	100	190	"S87"
0	0	0	4	2	1	"Bcl-2"	"P10415"	16260	5000	130	4785	4746	360	7	4446	4446	4539	1138	25	0	0	0	569505	0.182	100000.000	100000.000	0.000	0.000	0.000	0.000	0.000	16.610	339	300	339	300	120	940	100	191	"S87"
0	0	0	4	3	1	"Bcl-2"	"P10415"	16780	5010	120	4806	5234	2286	43	4496	4496	4533	303	6	50	29	0	628095	2.314	100000.000	100000.000	0.000	0.000	0.000	0.000	0.000	16.610	310	738	310	738	120	820	100	192	"S87"
0	0	0	4	4	1	"Casp3 "	"P42574"	17270	5010	130	15860	15284	3379	22	4678	4678	4790	1453	30	95	95	0	1834120	7.222	100000.000	100000.000	0.000	0.000	0.000	0.000	0.000	16.610	11182	10606	11182	10606	120	940	100	193	"S150"
0	0	0	4	5	1	"Casp3 "	"P42574"	17760	5010	130	16820	16605	2771	16	4764	4764	4910	1662	33	99	99	0	1992630	7.037	100000.000	100000.000	0.000	0.000	0.000	0.000	0.000	16.610	12056	11841	12056	11841	120	940	100	194	"S150"
0	0	0	4	6	1	"Casp3 "	"P42574"	18260	5010	150	15724	15046	3591	23	4926	4926	5028	1172	23	92	92	0	2347157	8.548	100000.000	100000.000	0.000	0.000	0.000	0.000	0.000	16.610	10798	10120	10798	10120	156	1272	100	195	"S150"
0	0	0	4	7	1	"CD19"	"P15391"	18760	5000	200	5098	5522	2819	51	4970	4970	5110	1666	32	5	1	0	1745012	0.247	100000.000	100000.000	0.000	0.000	0.000	0.000	0.000	16.610	128	552	128	552	316	2384	100	196	"Y500"
0	0	0	4	8	1	"CD19"	"P15391"	19260	5000	200	5092	5283	860	16	4681	4681	4762	670	14	37	12	0	1669562	0.778	100000.000	100000.000	0.000	0.000	0.000	0.000	0.000	16.610	411	602	411	602	316	2384	100	197	"Y500"
0	0	0	4	9	1	"CD19"	"P15391"	19760	5000	200	4995	5304	1582	29	4557	4557	4639	929	20	37	7	0	1676004	0.716	100000.000	100000.000	0.000	0.000	0.000	0.000	0.000	16.610	438	747	438	747	316	2384	100	198	"Y500"
0	0	0	4	1	2	"EP300"	"Q09472"	15740	5630	200	4404	4435	262	5	4379	4379	4449	1219	27	0	0	0	1401547	-0.011	100000.000	100000.000	0.000	0.000	0.000	0.000	0.000	16.610	25	56	25	56	316	2384	100	199	"S2366"
0	0	0	4	2	2	"EP300"	"Q09472"	16240	5630	200	4469	4579	941	20	4425	4425	4515	1791	39	4	1	0	1446866	0.036	100000.000	100000.000	0.000	0.000	0.000	0.000	0.000	16.610	44	154	44	154	316	2384	100	200	"S2366"
0	0	0	4	3	2	"EP300"	"Q09472"	16740	5630	200	4554	4589	354	7	4561	4561	4636	1107	23	0	0	0	1450097	-0.042	100000.000	100000.000	0.000	0.000	0.000	0.000	0.000	16.610	-7	28	-7	28	316	2384	100	201	"S2366"
0	0	0	4	4	2	"fyn"	"P06241"	17240	5630	200	4750	4807	859	17	4667	4667	4726	1003	21	1	0	0	1519036	0.081	100000.000	100000.000	0.000	0.000	0.000	0.000	0.000	16.610	83	140	83	140	316	2384	100	202	"Y531"
0	0	0	4	5	2	"fyn"	"P06241"	17740	5630	200	4869	4970	861	17	4806	4806	4851	754	15	6	1	0	1570619	0.158	100000.000	100000.000	0.000	0.000	0.000	0.000	0.000	16.610	63	164	63	164	316	2384	100	203	"Y531"
0	0	0	4	6	2	"fyn"	"P06241"	18240	5630	200	5055	5108	352	6	4997	4997	5093	1540	30	0	0	0	1614253	0.010	100000.000	100000.000	0.000	0.000	0.000	0.000	0.000	16.610	58	111	58	111	316	2384	100	204	"Y531"
0	0	0	4	7	2	"Grb2"	"P62993"	18740	5630	200	5408	5599	843	15	5140	5140	5224	1110	21	14	0	0	1769146	0.338	100000.000	100000.000	0.000	0.000	0.000	0.000	0.000	16.610	268	459	268	459	316	2384	100	205	"Y209"
0	0	0	4	8	2	"Grb2"	"P62993"	19250	5640	160	5169	5489	947	17	4879	4879	4951	996	20	26	3	0	1141754	0.540	100000.000	100000.000	0.000	0.000	0.000	0.000	0.000	16.610	290	610	290	610	208	1512	100	206	"Y209"
0	0	0	4	9	2	"Grb2"	"P62993"	19790	5630	150	5125	5328	1446	27	4488	4488	4521	581	12	52	33	0	831182	1.389	100000.000	100000.000	0.000	0.000	0.000	0.000	0.000	16.610	637	840	637	840	156	1272	100	207	"Y209"
0	0	0	4	1	3	"IKK-beta "	"O14920"	15760	6280	130	4994	4968	557	11	4528	4528	4651	1463	31	3	0	0	596158	0.217	100000.000	100000.000	0.000	0.000	0.000	0.000	0.000	16.610	466	440	466	440	120	940	100	208	"Y188"
0	0	0	4	2	3	"IKK-beta "	"O14920"	16270	6300	100	5412	5335	412	7	4543	4543	4676	1854	39	0	0	0	426782	0.355	100000.000	100000.000	0.000	0.000	0.000	0.000	0.000	16.610	869	792	869	792	80	560	100	209	"Y188"
0	0	0	4	3	3	"IKK-beta "	"O14920"	16770	6300	100	5494	5421	433	7	4581	4581	4644	781	16	61	2	0	433656	0.995	100000.000	100000.000	0.000	0.000	0.000	0.000	0.000	16.610	913	840	913	840	80	560	100	210	"Y188"
0	0	0	4	4	3	"IRAK1"	"P51617"	17260	6290	200	4557	4604	885	19	4632	4632	4659	504	10	4	1	0	1454926	-0.109	100000.000	100000.000	0.000	0.000	0.000	0.000	0.000	16.610	-75	-28	-75	-28	316	2384	100	211	"T100"
0	0	0	4	5	3	"IRAK1"	"P51617"	17760	6290	200	4589	4606	354	7	4723	4723	4772	721	15	1	0	0	1455601	-0.230	100000.000	100000.000	0.000	0.000	0.000	0.000	0.000	16.610	-134	-117	-134	-117	316	2384	100	212	"T100"
0	0	0	4	6	3	"IRAK1"	"P51617"	18260	6290	200	4818	4830	497	10	5054	5054	5106	698	13	1	0	0	1526386	-0.395	100000.000	100000.000	0.000	0.000	0.000	0.000	0.000	16.610	-236	-224	-236	-224	316	2384	100	213	"T100"
0	0	0	4	7	3	"IRF-7 "	"Q92985"	18760	6290	200	5226	5284	471	8	5150	5150	5196	456	8	10	2	0	1669680	0.193	100000.000	100000.000	0.000	0.000	0.000	0.000	0.000	16.610	76	134	76	134	316	2384	100	214	"S471"
0	0	0	4	8	3	"IRF-7 "	"Q92985"	19260	6290	200	5082	5282	3171	60	4881	4881	4959	1340	27	0	0	0	1669060	0.241	100000.000	100000.000	0.000	0.000	0.000	0.000	0.000	16.610	201	401	201	401	316	2384	100	215	"S471"
0	0	0	4	9	3	"IRF-7 "	"Q92985"	19760	6290	200	4747	4866	900	18	4629	4629	4715	1130	23	2	0	0	1537652	0.134	100000.000	100000.000	0.000	0.000	0.000	0.000	0.000	16.610	118	237	118	237	316	2384	100	216	"S471"
0	0	0	4	1	4	"Lyn "	"P07948"	15740	6910	200	4452	4499	438	9	4467	4467	4497	511	11	4	1	0	1421527	0.004	100000.000	100000.000	0.000	0.000	0.000	0.000	0.000	16.610	-15	32	-15	32	316	2384	100	217	"Y507"
0	0	0	4	2	4	"Lyn "	"P07948"	16240	6910	200	4555	4574	291	6	4515	4515	4637	1374	29	0	0	0	1445307	-0.046	100000.000	100000.000	0.000	0.000	0.000	0.000	0.000	16.610	40	59	40	59	316	2384	100	218	"Y507"
0	0	0	4	3	4	"Lyn "	"P07948"	16740	6910	200	4607	4868	2630	54	4623	4623	4728	1277	27	1	1	0	1538289	0.110	100000.000	100000.000	0.000	0.000	0.000	0.000	0.000	16.610	-16	245	-16	245	316	2384	100	219	"Y507"
0	0	0	4	4	4	"MAVS"	"Q7Z434"	17250	6960	150	5275	6349	2506	39	4747	4747	4881	1688	34	42	10	0	990486	0.870	100000.000	100000.000	0.000	0.000	0.000	0.000	0.000	16.610	528	1602	528	1602	156	1272	100	220	"S233/4"
0	0	0	4	5	4	"MAVS"	"Q7Z434"	17740	6930	150	6079	6599	2575	39	4916	4916	4969	688	13	52	48	0	1029501	2.369	100000.000	100000.000	0.000	0.000	0.000	0.000	0.000	16.610	1163	1683	1163	1683	156	1272	100	221	"S233/4"
0	0	0	4	6	4	"MAVS"	"Q7Z434"	18260	6940	150	6388	6923	2548	36	4976	4976	5054	1199	23	53	43	0	1079943	1.559	100000.000	100000.000	0.000	0.000	0.000	0.000	0.000	16.610	1412	1947	1412	1947	156	1272	100	222	"S233/4"
0	0	0	4	7	4	"Mek2"	"P36507"	18740	6910	200	5119	5544	954	17	4963	4963	5029	1014	20	27	12	0	1752025	0.508	100000.000	100000.000	0.000	0.000	0.000	0.000	0.000	16.610	156	581	156	581	316	2384	100	223	"s226"
0	0	0	4	8	4	"Mek2"	"P36507"	19240	6910	200	5395	5974	1488	24	4878	4878	4927	719	14	48	44	0	1887690	1.456	100000.000	100000.000	0.000	0.000	0.000	0.000	0.000	16.610	517	1096	517	1096	316	2384	100	224	"s226"
0	0	0	4	9	4	"Mek2"	"P36507"	19740	6910	200	5212	5720	1668	29	4620	4620	4716	1305	27	46	4	0	1807615	0.769	100000.000	100000.000	0.000	0.000	0.000	0.000	0.000	16.610	592	1100	592	1100	316	2384	100	225	"s226"
0	0	0	4	1	5	"PKCE"	"Q02156"	15750	7590	160	6168	6414	2002	31	4498	4498	4614	1361	29	50	44	0	1334046	1.323	100000.000	100000.000	0.000	0.000	0.000	0.000	0.000	16.610	1670	1916	1670	1916	208	1512	100	226	"T566"
0	0	0	4	2	5	"PKCE"	"Q02156"	16260	7590	160	7902	6962	2006	28	4504	4504	4563	920	20	63	61	0	1448107	2.608	100000.000	100000.000	0.000	0.000	0.000	0.000	0.000	16.610	3398	2458	3398	2458	208	1512	100	227	"T566"
0	0	0	4	3	5	"PKCE"	"Q02156"	16760	7570	160	7634	6713	1997	29	4621	4621	4721	1257	26	57	52	0	1396256	1.585	100000.000	100000.000	0.000	0.000	0.000	0.000	0.000	16.610	3013	2092	3013	2092	208	1512	100	228	"T566"
0	0	0	4	4	5	"PTEN"	"P60484"	17240	7550	200	4740	4930	1372	27	4754	4754	4836	1068	22	4	0	0	1557947	0.088	100000.000	100000.000	0.000	0.000	0.000	0.000	0.000	16.610	-14	176	-14	176	316	2384	100	229	"Y240"
0	0	0	4	5	5	"PTEN"	"P60484"	17770	7560	170	5074	5342	1256	23	4859	4859	4896	529	10	37	13	0	1111040	0.843	100000.000	100000.000	0.000	0.000	0.000	0.000	0.000	16.610	215	483	215	483	208	1660	100	230	"Y240"
0	0	0	4	6	5	"PTEN"	"P60484"	18260	7570	170	5156	5296	551	10	4950	4950	4987	831	16	25	0	0	1101632	0.372	100000.000	100000.000	0.000	0.000	0.000	0.000	0.000	16.610	206	346	206	346	208	1660	100	231	"Y240"
0	0	0	4	7	5	"Rab5A"	"P20339"	18740	7550	200	5070	5110	320	6	4936	4936	5011	1176	23	0	0	0	1614762	0.084	100000.000	100000.000	0.000	0.000	0.000	0.000	0.000	16.610	134	174	134	174	316	2384	100	232	"T202"
0	0	0	4	8	5	"Rab5A"	"P20339"	19240	7550	200	4903	4978	467	9	4846	4846	4906	958	19	3	0	0	1573157	0.075	100000.000	100000.000	0.000	0.000	0.000	0.000	0.000	16.610	57	132	57	132	316	2384	100	233	"T202"
0	0	0	4	9	5	"Rab5A"	"P20339"	19740	7550	200	4720	4809	421	8	4624	4624	4719	1175	24	3	0	0	1519490	0.077	100000.000	100000.000	0.000	0.000	0.000	0.000	0.000	16.610	96	185	96	185	316	2384	100	234	"T202"
0	0	0	4	1	6	"STAT3 "	"P40763"	15740	8200	200	4543	4684	523	11	4425	4425	4477	1185	26	9	0	0	1480060	0.175	100000.000	100000.000	0.000	0.000	0.000	0.000	0.000	16.610	118	259	118	259	316	2384	100	235	"S727"
0	0	0	4	2	6	"STAT3 "	"P40763"	16240	8200	200	4666	5079	2413	47	4500	4500	4558	881	19	20	2	0	1605078	0.591	100000.000	100000.000	0.000	0.000	0.000	0.000	0.000	16.610	166	579	166	579	316	2384	100	236	"S727"
0	0	0	4	3	6	"STAT3 "	"P40763"	16740	8200	200	4656	4949	1859	37	4584	4584	4646	908	19	15	1	0	1563789	0.334	100000.000	100000.000	0.000	0.000	0.000	0.000	0.000	16.610	72	365	72	365	316	2384	100	237	"S727"
0	0	0	4	4	6	"STAT6 "	"P42226"	17240	8200	200	4815	4895	1266	25	4701	4701	4799	1254	26	1	0	0	1546708	0.077	100000.000	100000.000	0.000	0.000	0.000	0.000	0.000	16.610	114	194	114	194	316	2384	100	238	"Y641"
0	0	0	4	5	6	"STAT6 "	"P42226"	17740	8200	200	4932	5174	2043	39	4813	4813	4974	1803	36	3	1	0	1635103	0.111	100000.000	100000.000	0.000	0.000	0.000	0.000	0.000	16.610	119	361	119	361	316	2384	100	239	"Y641"
0	0	0	4	6	6	"STAT6 "	"P42226"	18240	8200	200	5108	5272	2388	45	4922	4922	5062	1679	33	0	0	0	1665973	0.125	100000.000	100000.000	0.000	0.000	0.000	0.000	0.000	16.610	186	350	186	350	316	2384	100	240	"Y641"
0	0	0	4	7	6	"Catalase"	"Q14790"	18760	8220	190	9841	8996	2571	28	4994	4994	5053	916	18	78	77	0	2303101	4.305	100000.000	100000.000	0.000	0.000	0.000	0.000	0.000	16.610	4847	4002	4847	4002	256	2088	100	241	"Y448"
0	0	0	4	8	6	"Catalase"	"Q14790"	19240	8230	190	9783	9101	3945	43	4877	4877	4923	788	16	76	75	0	2329864	5.302	100000.000	100000.000	0.000	0.000	0.000	0.000	0.000	16.610	4906	4224	4906	4224	256	2088	100	242	"Y448"
0	0	0	4	9	6	"Catalase"	"Q14790"	19740	8220	180	9807	8533	2737	32	4646	4646	4700	601	12	71	70	0	2184442	6.378	100000.000	100000.000	0.000	0.000	0.000	0.000	0.000	16.610	5161	3887	5161	3887	256	1924	100	243	"Y448"
-75	0	0	4	1	7	"empty"	"empty"	15740	8840	200	4616	4702	918	19	4519	4519	4603	1362	29	1	0	0	1485740	0.073	100000.000	100000.000	0.000	0.000	0.000	0.000	0.000	16.610	97	183	97	183	316	2384	100	244	"empty"
-75	0	0	4	2	7	"empty"	"empty"	16240	8840	200	4482	4507	661	14	4519	4519	4584	945	20	0	0	0	1424233	-0.081	100000.000	100000.000	0.000	0.000	0.000	0.000	0.000	16.610	-37	-12	-37	-12	316	2384	100	245	"empty"
-75	0	0	4	3	7	"empty"	"empty"	16740	8840	200	4597	4605	249	5	4634	4634	4707	1137	24	0	0	0	1455197	-0.090	100000.000	100000.000	0.000	0.000	0.000	0.000	0.000	16.610	-37	-29	-37	-29	316	2384	100	246	"empty"
-75	0	0	4	4	7	"empty"	"empty"	17240	8840	200	4802	4859	516	10	4766	4766	4853	1252	25	1	0	0	1535312	0.005	100000.000	100000.000	0.000	0.000	0.000	0.000	0.000	16.610	36	93	36	93	316	2384	100	247	"empty"
-75	0	0	4	5	7	"empty"	"empty"	17740	8840	200	4774	4825	452	9	4840	4840	4899	1024	20	1	1	0	1524544	-0.072	100000.000	100000.000	0.000	0.000	0.000	0.000	0.000	16.610	-66	-15	-66	-15	316	2384	100	248	"empty"
-75	0	0	4	6	7	"empty"	"empty"	18240	8840	200	4925	4972	464	9	4952	4952	5004	650	12	1	0	0	1571277	-0.049	100000.000	100000.000	0.000	0.000	0.000	0.000	0.000	16.610	-27	20	-27	20	316	2384	100	249	"empty"
0	0	0	4	7	7	"Control-Spot"	"Human_IgG"	18750	8870	200	7885	7306	2525	34	5060	5060	5195	1112	21	64	57	0	2308604	1.898	100000.000	100000.000	0.000	0.000	0.000	0.000	0.000	16.610	2825	2246	2825	2246	316	2384	100	250	"Control-Spot"
0	0	0	4	8	7	"Control-Spot"	"Human_IgG"	19250	8860	190	8196	7959	3353	42	4938	4938	5127	1356	26	76	68	0	2037575	2.088	100000.000	100000.000	0.000	0.000	0.000	0.000	0.000	16.610	3258	3021	3258	3021	256	2088	100	251	"Control-Spot"
0	0	0	4	9	7	"Control-Spot"	"Human_IgG"	19770	8860	200	7989	7352	2420	32	4736	4736	5012	1780	35	63	37	0	2323297	1.315	100000.000	100000.000	0.000	0.000	0.000	0.000	0.000	16.610	3253	2616	3253	2616	316	2384	100	252	"Control-Spot"
0	0	0	5	1	1	"Akt1"	"P31749"	2270	9560	100	9648	9537	1357	14	4651	4651	4776	1289	26	95	93	0	762996	3.694	100000.000	100000.000	0.000	0.000	0.000	0.000	0.000	16.610	4997	4886	4997	4886	80	560	100	253	"T308"
0	0	0	5	2	1	"Akt1"	"P31749"	2780	9560	120	9149	8289	2065	24	4804	4804	5848	4166	71	57	0	0	994694	0.586	100000.000	100000.000	0.000	0.000	0.000	0.000	0.000	16.610	4345	3485	4345	3485	120	820	100	254	"T308"
0	0	0	5	3	1	"Akt1"	"P31749"	3270	9570	100	9252	9115	967	10	4838	4838	4895	522	10	100	100	0	729211	8.084	100000.000	100000.000	0.000	0.000	0.000	0.000	0.000	16.610	4414	4277	4414	4277	80	560	100	255	"T308"
0	0	0	5	4	1	"A-Raf"	"P10398"	3790	9550	90	10095	9941	1124	11	5123	5123	5174	554	10	100	98	0	516919	8.605	100000.000	100000.000	0.000	0.000	0.000	0.000	0.000	16.610	4972	4818	4972	4818	52	420	100	256	"Y302"
0	0	0	5	5	1	"A-Raf"	"P10398"	4290	9550	90	10244	10638	3034	28	5061	5061	5101	490	9	100	98	0	553178	11.300	100000.000	100000.000	0.000	0.000	0.000	0.000	0.000	16.610	5183	5577	5183	5577	52	420	100	257	"Y302"
0	0	0	5	6	1	"A-Raf"	"P10398"	4780	9550	90	9400	9143	1362	14	5087	5087	5105	461	9	96	96	0	475449	8.759	100000.000	100000.000	0.000	0.000	0.000	0.000	0.000	16.610	4313	4056	4313	4056	52	420	100	258	"Y302"
0	0	0	5	7	1	"Cdk4"	"P11802"	5280	9550	200	5341	5394	777	14	5188	5188	5177	548	10	10	3	0	1704479	0.396	100000.000	100000.000	0.000	0.000	0.000	0.000	0.000	16.610	153	206	153	206	316	2384	100	259	"S150"
0	0	0	5	8	1	"Cdk4"	"P11802"	5780	9550	200	5244	5317	968	18	5128	5128	5149	403	7	15	2	0	1680157	0.417	100000.000	100000.000	0.000	0.000	0.000	0.000	0.000	16.610	116	189	116	189	316	2384	100	260	"S150"
0	0	0	5	9	1	"Cdk4"	"P11802"	6280	9550	200	5205	5326	1209	22	5097	5097	5131	529	10	9	1	0	1682916	0.369	100000.000	100000.000	0.000	0.000	0.000	0.000	0.000	16.610	108	229	108	229	316	2384	100	261	"S150"
0	0	0	5	1	2	"CREB "	"P16220"	2250	10180	200	4672	4765	744	15	4733	4733	4755	561	11	11	3	0	1505753	0.018	100000.000	100000.000	0.000	0.000	0.000	0.000	0.000	16.610	-61	32	-61	32	316	2384	100	262	"S111"
0	0	0	5	2	2	"CREB "	"P16220"	2750	10180	150	5063	7499	8798	117	4770	4770	5018	3052	60	10	8	0	1169881	0.813	100000.000	100000.000	0.000	0.000	0.000	0.000	0.000	16.610	293	2729	293	2729	156	1272	100	263	"S111"
0	0	0	5	3	2	"CREB "	"P16220"	3250	10190	200	4951	4993	379	7	4929	4929	5058	1815	35	0	0	0	1577658	-0.036	100000.000	100000.000	0.000	0.000	0.000	0.000	0.000	16.610	22	64	22	64	316	2384	100	264	"S111"
0	0	0	5	4	2	"DVL1"	"O14640"	3750	10190	200	5230	5265	396	7	5027	5027	5176	1904	36	0	0	0	1663853	0.047	100000.000	100000.000	0.000	0.000	0.000	0.000	0.000	16.610	203	238	203	238	316	2384	100	265	"S679"
0	0	0	5	5	2	"DVL1"	"O14640"	4250	10200	150	5526	5534	587	10	5203	5203	5181	539	10	36	5	0	863230	0.655	100000.000	100000.000	0.000	0.000	0.000	0.000	0.000	16.610	323	331	323	331	156	1272	100	266	"S679"
0	0	0	5	6	2	"DVL1"	"O14640"	4750	10200	200	5056	5086	615	12	5154	5154	5125	514	10	14	2	0	1607090	-0.076	100000.000	100000.000	0.000	0.000	0.000	0.000	0.000	16.610	-98	-68	-98	-68	316	2384	100	267	"S679"
0	0	0	5	7	2	"IFNAR1 "	"P17181"	5260	10200	110	5720	5748	380	6	5348	5348	5365	448	8	46	7	0	459868	0.855	100000.000	100000.000	0.000	0.000	0.000	0.000	0.000	16.610	372	400	372	400	80	656	100	268	"Y466"
0	0	0	5	8	2	"IFNAR1 "	"P17181"	5760	10200	200	5708	5699	477	8	5409	5409	5439	1007	18	3	1	0	1800853	0.258	100000.000	100000.000	0.000	0.000	0.000	0.000	0.000	16.610	299	290	299	290	316	2384	100	269	"Y466"
0	0	0	5	9	2	"IFNAR1 "	"P17181"	6270	10200	130	6002	6080	1295	21	5407	5407	5434	558	10	54	2	0	729544	1.158	100000.000	100000.000	0.000	0.000	0.000	0.000	0.000	16.610	595	673	595	673	120	940	100	270	"Y466"
0	0	0	5	1	3	"Jak1 "	"P23458"	2280	10840	110	8628	8380	1230	14	4735	4735	4767	457	9	98	93	0	670409	7.906	100000.000	100000.000	0.000	0.000	0.000	0.000	0.000	16.610	3893	3645	3893	3645	80	656	100	271	"Y1034"
0	0	0	5	2	3	"Jak1 "	"P23458"	2780	10860	100	8420	8217	1339	16	4676	4676	4723	632	13	91	90	0	657333	5.528	100000.000	100000.000	0.000	0.000	0.000	0.000	0.000	16.610	3744	3541	3744	3541	80	560	100	272	"Y1034"
0	0	0	5	3	3	"Jak1 "	"P23458"	3280	10860	100	8483	8087	1574	19	4870	4870	4910	395	8	86	85	0	646926	8.043	100000.000	100000.000	0.000	0.000	0.000	0.000	0.000	16.610	3613	3217	3613	3217	80	560	100	273	"Y1034"
0	0	0	5	4	3	"Jun "	"P05412"	3770	10850	200	4963	5252	1840	35	5139	5139	5330	2474	46	3	1	0	1659494	-0.032	100000.000	100000.000	0.000	0.000	0.000	0.000	0.000	16.610	-176	113	-176	113	316	2384	100	274	"S63"
0	0	0	5	5	3	"Jun "	"P05412"	4270	10850	200	5154	5902	5688	96	5585	5585	5690	1500	26	3	2	0	1864970	0.141	100000.000	100000.000	0.000	0.000	0.000	0.000	0.000	16.610	-431	317	-431	317	316	2384	100	275	"S63"
0	0	0	5	6	3	"Jun "	"P05412"	4770	10840	200	5167	5199	538	10	5709	5709	5783	1305	22	1	0	0	1642788	-0.448	100000.000	100000.000	0.000	0.000	0.000	0.000	0.000	16.610	-542	-510	-542	-510	316	2384	100	276	"S63"
0	0	0	5	7	3	"Lck"	"P06239"	5270	10850	120	6973	6956	604	8	5601	5601	5692	1623	28	31	0	0	834679	0.779	100000.000	100000.000	0.000	0.000	0.000	0.000	0.000	16.610	1372	1355	1372	1355	120	820	100	277	"Y192"
0	0	0	5	8	3	"Lck"	"P06239"	5770	10850	120	6684	6688	585	8	5496	5496	5502	362	6	90	85	0	802574	3.276	100000.000	100000.000	0.000	0.000	0.000	0.000	0.000	16.610	1188	1192	1188	1192	120	820	100	278	"Y192"
0	0	0	5	9	3	"Lck"	"P06239"	6270	10840	120	6568	6543	394	6	5455	5455	5494	632	11	87	32	0	785178	1.660	100000.000	100000.000	0.000	0.000	0.000	0.000	0.000	16.610	1113	1088	1113	1088	120	820	100	279	"Y192"
0	0	0	5	1	4	"Mlk3"	"Q16584"	2250	11490	80	4753	4805	510	10	4839	4839	4883	532	10	11	3	0	249867	-0.147	100000.000	100000.000	0.000	0.000	0.000	0.000	0.000	16.610	-86	-34	-86	-34	52	340	100	280	"T277"
0	0	0	5	2	4	"Mlk3"	"Q16584"	2760	11480	200	4870	4895	481	9	4843	4843	5071	2648	52	0	0	0	1546920	-0.066	100000.000	100000.000	0.000	0.000	0.000	0.000	0.000	16.610	27	52	27	52	316	2384	100	281	"T277"
0	0	0	5	3	4	"Mlk3"	"Q16584"	3260	11480	200	4953	5700	5767	101	5044	5044	5358	2831	52	3	1	0	1801105	0.121	100000.000	100000.000	0.000	0.000	0.000	0.000	0.000	16.610	-91	656	-91	656	316	2384	100	282	"T277"
0	0	0	5	4	4	"NFAT2 "	"O95644"	3760	11480	200	7297	7419	1051	14	6101	6101	6228	1484	23	40	7	0	2344402	0.803	100000.000	100000.000	0.000	0.000	0.000	0.000	0.000	16.610	1196	1318	1196	1318	316	2384	100	283	"S245"
0	0	0	5	5	4	"NFAT2 "	"O95644"	4270	11480	100	7417	7784	2121	27	5836	5836	5896	995	16	82	32	0	622687	1.897	100000.000	100000.000	0.000	0.000	0.000	0.000	0.000	16.610	1581	1948	1581	1948	80	560	100	284	"S245"
0	0	0	5	6	4	"NFAT2 "	"O95644"	4770	11470	140	6889	6774	1092	16	5817	5817	5882	949	16	51	16	0	1056775	0.940	100000.000	100000.000	0.000	0.000	0.000	0.000	0.000	16.610	1072	957	1072	957	156	1140	100	285	"S245"
0	0	0	5	7	4	"PI3-kinase p85 subunit beta"	"O00459"	5260	11480	70	8039	8804	5162	58	5927	5927	5845	497	8	96	96	0	281740	5.954	100000.000	100000.000	0.000	0.000	0.000	0.000	0.000	16.610	2112	2877	2112	2877	32	236	100	286	"Y605"
0	0	0	5	8	4	"PI3-kinase p85 subunit beta"	"O00459"	5760	11480	70	7549	7734	607	7	5756	5756	5766	380	6	100	100	0	247488	5.179	100000.000	100000.000	0.000	0.000	0.000	0.000	0.000	16.610	1793	1978	1793	1978	32	236	100	287	"Y605"
0	0	0	5	9	4	"PI3-kinase p85 subunit beta"	"O00459"	6270	11490	90	7446	8557	5289	61	5543	5543	5581	485	8	92	88	0	444945	6.136	100000.000	100000.000	0.000	0.000	0.000	0.000	0.000	16.610	1903	3014	1903	3014	52	420	100	288	"Y605"
0	0	0	5	1	5	"PDGFRb"	"P09619"	2280	12140	70	5714	5890	569	9	4801	4801	4846	546	11	87	46	0	188467	1.912	100000.000	100000.000	0.000	0.000	0.000	0.000	0.000	16.610	913	1089	913	1089	32	236	100	289	"Y740"
0	0	0	5	2	5	"PDGFRb"	"P09619"	2780	12150	70	5351	5445	566	10	4689	4689	4736	428	9	84	28	0	174248	1.657	100000.000	100000.000	0.000	0.000	0.000	0.000	0.000	16.610	662	756	662	756	32	236	100	290	"Y740"
0	0	0	5	3	5	"PDGFRb"	"P09619"	3270	12130	200	5896	6536	5267	80	5486	5486	6039	4367	72	2	1	0	2065320	0.114	100000.000	100000.000	0.000	0.000	0.000	0.000	0.000	16.610	410	1050	410	1050	316	2384	100	291	"Y740"
0	0	0	5	4	5	"Rack1"	"P63244"	3780	12130	160	7213	7473	1942	25	5515	5515	5620	1124	20	73	26	0	1554337	1.649	100000.000	100000.000	0.000	0.000	0.000	0.000	0.000	16.610	1698	1958	1698	1958	208	1512	100	292	"Y194"
0	0	0	5	5	5	"Rack1"	"P63244"	4270	12130	170	7348	7312	874	11	5604	5604	5613	1405	25	62	11	0	1520851	1.209	100000.000	100000.000	0.000	0.000	0.000	0.000	0.000	16.610	1744	1708	1744	1708	208	1660	100	293	"Y194"
0	0	0	5	6	5	"Rack1"	"P63244"	4780	12130	150	7590	7589	742	9	5838	5838	6331	2541	40	14	0	0	1183833	0.495	100000.000	100000.000	0.000	0.000	0.000	0.000	0.000	16.610	1752	1751	1752	1751	156	1272	100	294	"Y194"
0	0	0	5	7	5	"SEK1 "	"P45985"	5270	12120	200	5527	5589	858	15	5591	5591	5662	1273	22	3	0	0	1766027	-0.057	100000.000	100000.000	0.000	0.000	0.000	0.000	0.000	16.610	-64	-2	-64	-2	316	2384	100	295	"T261"
0	0	0	5	8	5	"SEK1 "	"P45985"	5770	12120	200	5534	5568	344	6	5561	5561	5599	789	14	2	0	0	1759434	-0.039	100000.000	100000.000	0.000	0.000	0.000	0.000	0.000	16.610	-27	7	-27	7	316	2384	100	296	"T261"
0	0	0	5	9	5	"SEK1 "	"P45985"	6260	12110	90	5383	5466	396	7	5506	5506	5554	843	15	5	0	0	284210	-0.104	100000.000	100000.000	0.000	0.000	0.000	0.000	0.000	16.610	-123	-40	-123	-40	52	420	100	297	"T261"
0	0	0	5	1	6	"Smad3 "	"P84022"	2260	12780	200	4870	4998	687	13	4780	4780	4831	672	13	19	5	0	1579327	0.249	100000.000	100000.000	0.000	0.000	0.000	0.000	0.000	16.610	90	218	90	218	316	2384	100	298	"S423"
0	0	0	5	2	6	"Smad3 "	"P84022"	2760	12770	200	4796	5030	723	14	4935	4935	5128	1752	34	3	0	0	1589533	-0.056	100000.000	100000.000	0.000	0.000	0.000	0.000	0.000	16.610	-139	95	-139	95	316	2384	100	299	"S423"
0	0	0	5	3	6	"Smad3 "	"P84022"	3260	12770	200	5591	5699	642	11	5499	5499	5623	1248	22	5	0	0	1800934	0.061	100000.000	100000.000	0.000	0.000	0.000	0.000	0.000	16.610	92	200	92	200	316	2384	100	300	"S423"
0	0	0	5	4	6	"TBK1 "	"Q9UHD2"	3780	12770	120	13382	13312	3006	22	5606	5606	5731	1769	30	97	96	0	1597480	4.285	100000.000	100000.000	0.000	0.000	0.000	0.000	0.000	16.610	7776	7706	7776	7706	120	820	100	301	"S172"
0	0	0	5	5	6	"TBK1 "	"Q9UHD2"	4270	12780	130	13852	13371	1821	13	5597	5597	5584	502	8	99	99	0	1604491	15.512	100000.000	100000.000	0.000	0.000	0.000	0.000	0.000	16.610	8255	7774	8255	7774	120	940	100	302	"S172"
0	0	0	5	6	6	"TBK1 "	"Q9UHD2"	4770	12780	120	13093	12764	1789	14	5580	5580	5581	712	12	98	97	0	1531668	10.088	100000.000	100000.000	0.000	0.000	0.000	0.000	0.000	16.610	7513	7184	7513	7184	120	820	100	303	"S172"
0	0	0	5	7	6	"TrKA"	"P04629"	5260	12780	130	14251	13591	2364	17	5722	5722	5711	455	7	97	96	0	1630898	17.319	100000.000	100000.000	0.000	0.000	0.000	0.000	0.000	16.610	8529	7869	8529	7869	120	940	100	304	"Y496"
0	0	0	5	8	6	"TrKA"	"P04629"	5740	12770	160	11226	11008	2663	24	5493	5493	5653	1956	34	86	70	0	2289624	2.738	100000.000	100000.000	0.000	0.000	0.000	0.000	0.000	16.610	5733	5515	5733	5515	208	1512	100	305	"Y496"
0	0	0	5	9	6	"TrKA"	"P04629"	6240	12770	150	12355	10476	3322	31	5498	5498	5560	1140	20	72	69	0	1634180	4.312	100000.000	100000.000	0.000	0.000	0.000	0.000	0.000	16.610	6857	4978	6857	4978	156	1272	100	306	"Y496"
-75	0	0	5	1	7	"empty"	"empty"	2250	13390	200	4717	4854	933	19	4799	4799	4879	918	18	4	2	0	1533711	-0.027	100000.000	100000.000	0.000	0.000	0.000	0.000	0.000	16.610	-82	55	-82	55	316	2384	100	307	"empty"
-75	0	0	5	2	7	"empty"	"empty"	2750	13390	200	5489	7029	7471	106	5168	5168	5661	4507	79	5	4	0	2221271	0.304	100000.000	100000.000	0.000	0.000	0.000	0.000	0.000	16.610	321	1861	321	1861	316	2384	100	308	"empty"
-75	0	0	5	3	7	"empty"	"empty"	3250	13390	200	5229	5274	320	6	5333	5333	5451	1202	22	0	0	0	1666473	-0.147	100000.000	100000.000	0.000	0.000	0.000	0.000	0.000	16.610	-104	-59	-104	-59	316	2384	100	309	"empty"
-75	0	0	5	4	7	"empty"	"empty"	3750	13390	200	5448	5483	492	8	5552	5552	5606	739	13	1	0	0	1732770	-0.166	100000.000	100000.000	0.000	0.000	0.000	0.000	0.000	16.610	-104	-69	-104	-69	316	2384	100	310	"empty"
-75	0	0	5	5	7	"empty"	"empty"	4250	13390	200	5550	5528	571	10	5560	5560	5552	563	10	4	0	0	1746882	-0.043	100000.000	100000.000	0.000	0.000	0.000	0.000	0.000	16.610	-10	-32	-10	-32	316	2384	100	311	"empty"
-75	0	0	5	6	7	"empty"	"empty"	4750	13390	200	5571	5545	655	11	5549	5549	5520	462	8	13	2	0	1752230	0.054	100000.000	100000.000	0.000	0.000	0.000	0.000	0.000	16.610	22	-4	22	-4	316	2384	100	312	"empty"
-75	0	0	5	7	7	"empty"	"empty"	5250	13390	200	5690	5782	1749	30	5666	5666	5665	501	8	6	0	0	1827210	0.234	100000.000	100000.000	0.000	0.000	0.000	0.000	0.000	16.610	24	116	24	116	316	2384	100	313	"empty"
-75	0	0	5	8	7	"empty"	"empty"	5750	13390	200	5711	5916	2150	36	5657	5657	5706	803	14	2	1	0	1869592	0.262	100000.000	100000.000	0.000	0.000	0.000	0.000	0.000	16.610	54	259	54	259	316	2384	100	314	"empty"
-75	0	0	5	9	7	"empty"	"empty"	6250	13390	200	5586	5589	258	4	5546	5546	5579	791	14	1	0	0	1766004	0.013	100000.000	100000.000	0.000	0.000	0.000	0.000	0.000	16.610	40	43	40	43	316	2384	100	315	"empty"
0	0	0	6	1	1	"PLCG2"	"P16885"	6790	9560	110	7188	7911	2692	34	4938	4938	4931	516	10	100	96	0	632908	5.775	100000.000	100000.000	0.000	0.000	0.000	0.000	0.000	16.610	2250	2973	2250	2973	80	656	100	316	"Y753"
0	0	0	6	2	1	"PLCG2"	"P16885"	7290	9570	110	7237	7242	851	11	4870	4870	4850	446	9	98	96	0	579353	5.363	100000.000	100000.000	0.000	0.000	0.000	0.000	0.000	16.610	2367	2372	2367	2372	80	656	100	317	"Y753"
0	0	0	6	3	1	"PLCG2"	"P16885"	7800	9570	110	6747	6763	593	8	4747	4747	4927	1791	36	58	1	0	541032	1.025	100000.000	100000.000	0.000	0.000	0.000	0.000	0.000	16.610	2000	2016	2000	2016	80	656	100	318	"Y753"
0	0	0	6	4	1	"pyk2"	"Q14289"	8300	9570	150	14017	13746	2102	15	5021	5021	5082	772	15	96	96	0	2144392	11.223	100000.000	100000.000	0.000	0.000	0.000	0.000	0.000	16.610	8996	8725	8996	8725	156	1272	100	319	"Y402"
0	0	0	6	5	1	"pyk2"	"Q14289"	8800	9570	130	13205	13668	2593	18	4860	4860	4948	686	13	100	100	0	1640189	12.711	100000.000	100000.000	0.000	0.000	0.000	0.000	0.000	16.610	8345	8808	8345	8808	120	940	100	320	"Y402"
0	0	0	6	6	1	"pyk2"	"Q14289"	9300	9570	150	13490	13671	1231	9	4691	4691	4720	391	8	100	100	0	2132659	22.893	100000.000	100000.000	0.000	0.000	0.000	0.000	0.000	16.610	8799	8980	8799	8980	156	1272	100	321	"Y402"
0	0	0	6	7	1	"STAM2"	"Q92783"	9800	9580	160	8068	8506	3060	35	4650	4650	4673	446	9	98	97	0	1769266	8.594	100000.000	100000.000	0.000	0.000	0.000	0.000	0.000	16.610	3418	3856	3418	3856	208	1512	100	322	"Y371"
0	0	0	6	8	1	"STAM2"	"Q92783"	10290	9570	170	8084	8101	917	11	4730	4730	4784	949	19	99	98	0	1685102	3.495	100000.000	100000.000	0.000	0.000	0.000	0.000	0.000	16.610	3354	3371	3354	3371	208	1660	100	323	"Y371"
0	0	0	6	9	1	"STAM2"	"Q92783"	10790	9580	180	7779	7724	950	12	4700	4700	4723	448	9	98	96	0	1977255	6.699	100000.000	100000.000	0.000	0.000	0.000	0.000	0.000	16.610	3079	3024	3079	3024	256	1924	100	324	"Y371"
0	0	0	6	1	2	"STAT3 "	"P40763"	6790	10210	140	10157	10325	3630	35	5151	5151	5185	1161	22	96	94	0	1610624	4.427	100000.000	100000.000	0.000	0.000	0.000	0.000	0.000	16.610	5006	5174	5006	5174	156	1140	100	325	"Y705"
0	0	0	6	2	2	"STAT3 "	"P40763"	7300	10220	130	9793	9870	1407	14	4926	4926	4957	731	14	100	99	0	1184411	6.721	100000.000	100000.000	0.000	0.000	0.000	0.000	0.000	16.610	4867	4944	4867	4944	120	940	100	326	"Y705"
0	0	0	6	3	2	"STAT3 "	"P40763"	7800	10210	140	9496	9353	1442	15	4942	4942	4904	480	9	99	98	0	1459056	9.269	100000.000	100000.000	0.000	0.000	0.000	0.000	0.000	16.610	4554	4411	4554	4411	156	1140	100	327	"Y705"
0	0	0	6	4	2	"STMN1"	"P16949"	8280	10230	130	5200	5323	577	10	5016	5016	5032	474	9	34	15	0	638753	0.614	100000.000	100000.000	0.000	0.000	0.000	0.000	0.000	16.610	184	307	184	307	120	940	100	328	"S15"
0	0	0	6	5	2	"STMN1"	"P16949"	8780	10220	200	5224	5508	2597	47	4898	4898	5139	3246	63	1	0	0	1740584	0.114	100000.000	100000.000	0.000	0.000	0.000	0.000	0.000	16.610	326	610	326	610	316	2384	100	329	"S15"
0	0	0	6	6	2	"STMN1"	"P16949"	9290	10220	140	5169	5210	495	9	4711	4711	4739	436	9	51	12	0	812784	1.080	100000.000	100000.000	0.000	0.000	0.000	0.000	0.000	16.610	458	499	458	499	156	1140	100	330	"S15"
0	0	0	6	7	2	"4E-BP1 "	"Q13541"	9790	10220	200	4679	4727	398	8	4745	4745	4765	430	9	8	2	0	1493631	-0.088	100000.000	100000.000	0.000	0.000	0.000	0.000	0.000	16.610	-66	-18	-66	-18	316	2384	100	331	"S64"
0	0	0	6	8	2	"4E-BP1 "	"Q13541"	10290	10220	200	4847	4853	432	8	4794	4794	4831	793	16	2	0	0	1533451	0.028	100000.000	100000.000	0.000	0.000	0.000	0.000	0.000	16.610	53	59	53	59	316	2384	100	332	"S64"
0	0	0	6	9	2	"4E-BP1 "	"Q13541"	10790	10220	200	4832	4830	446	9	4740	4740	4764	537	11	11	2	0	1526306	0.123	100000.000	100000.000	0.000	0.000	0.000	0.000	0.000	16.610	92	90	92	90	316	2384	100	333	"S64"
0	0	0	6	1	3	"Tgfbr2"	"P37173"	6790	10850	200	5185	5238	494	9	5460	5460	5475	1204	21	1	0	0	1655071	-0.197	100000.000	100000.000	0.000	0.000	0.000	0.000	0.000	16.610	-275	-222	-275	-222	316	2384	100	334	"Y336"
0	0	0	6	2	3	"Tgfbr2"	"P37173"	7290	10850	200	4934	4924	550	11	5139	5139	5169	1414	27	0	0	0	1556020	-0.173	100000.000	100000.000	0.000	0.000	0.000	0.000	0.000	16.610	-205	-215	-205	-215	316	2384	100	335	"Y336"
0	0	0	6	3	3	"Tgfbr2"	"P37173"	7790	10850	200	4800	4840	592	12	4911	4911	4951	861	17	0	0	0	1529432	-0.129	100000.000	100000.000	0.000	0.000	0.000	0.000	0.000	16.610	-111	-71	-111	-71	316	2384	100	336	"Y336"
0	0	0	6	4	3	"Bid "	"P55957"	8300	10850	90	6885	6810	494	7	5013	5013	5079	979	19	96	40	0	354107	1.768	100000.000	100000.000	0.000	0.000	0.000	0.000	0.000	16.610	1872	1797	1872	1797	52	420	100	337	"T54"
0	0	0	6	5	3	"Bid "	"P55957"	8790	10860	100	6692	6837	846	12	4983	4983	5001	483	9	98	95	0	546965	3.801	100000.000	100000.000	0.000	0.000	0.000	0.000	0.000	16.610	1709	1854	1709	1854	80	560	100	338	"T54"
0	0	0	6	6	3	"Bid "	"P55957"	9290	10860	100	6661	6446	742	11	4747	4747	4901	1847	37	57	0	0	515686	0.836	100000.000	100000.000	0.000	0.000	0.000	0.000	0.000	16.610	1914	1699	1914	1699	80	560	100	339	"T54"
0	0	0	6	7	3	"caveolin-1"	"Q03135"	9790	10850	200	4745	4792	561	11	4773	4773	4793	474	9	6	1	0	1514404	-0.002	100000.000	100000.000	0.000	0.000	0.000	0.000	0.000	16.610	-28	19	-28	19	316	2384	100	340	"Y6"
0	0	0	6	8	3	"caveolin-1"	"Q03135"	10290	10860	200	4745	4872	1009	20	4803	4803	4830	619	12	4	0	0	1539689	0.068	100000.000	100000.000	0.000	0.000	0.000	0.000	0.000	16.610	-58	69	-58	69	316	2384	100	341	"Y6"
0	0	0	6	9	3	"caveolin-1"	"Q03135"	10790	10860	200	4709	4811	990	20	4757	4757	4805	863	17	2	1	0	1520313	0.007	100000.000	100000.000	0.000	0.000	0.000	0.000	0.000	16.610	-48	54	-48	54	316	2384	100	342	"Y6"
0	0	0	6	1	4	"CDK2"	"P24941"	6810	11480	130	6668	6750	537	7	5398	5398	5388	515	9	95	67	0	810018	2.645	100000.000	100000.000	0.000	0.000	0.000	0.000	0.000	16.610	1270	1352	1270	1352	120	940	100	343	"Y14"
0	0	0	6	2	4	"CDK2"	"P24941"	7290	11490	140	6720	6770	697	10	5348	5348	5353	1222	22	54	4	0	1056099	1.160	100000.000	100000.000	0.000	0.000	0.000	0.000	0.000	16.610	1372	1422	1372	1422	156	1140	100	344	"Y14"
0	0	0	6	3	4	"CDK2"	"P24941"	7790	11500	140	5875	5924	876	14	4854	4854	4867	553	11	70	41	0	924125	1.911	100000.000	100000.000	0.000	0.000	0.000	0.000	0.000	16.610	1021	1070	1021	1070	156	1140	100	345	"Y14"
0	0	0	6	4	4	"Fos "	"P01100"	8290	11490	200	5040	5060	472	9	4966	4966	4990	455	9	16	1	0	1599038	0.154	100000.000	100000.000	0.000	0.000	0.000	0.000	0.000	16.610	74	94	74	94	316	2384	100	346	"S362"
0	0	0	6	5	4	"Fos "	"P01100"	8790	11490	200	4987	5086	1071	21	4995	4995	5034	654	12	2	0	0	1607203	0.080	100000.000	100000.000	0.000	0.000	0.000	0.000	0.000	16.610	-8	91	-8	91	316	2384	100	347	"S362"
0	0	0	6	6	4	"Fos "	"P01100"	9290	11490	200	4892	4921	406	8	4822	4822	4833	851	17	1	0	0	1555025	0.103	100000.000	100000.000	0.000	0.000	0.000	0.000	0.000	16.610	70	99	70	99	316	2384	100	348	"S362"
0	0	0	6	7	4	"Grb2"	"P62993"	9790	11500	110	8082	7956	824	10	4826	4826	4838	458	9	98	96	0	636444	6.808	100000.000	100000.000	0.000	0.000	0.000	0.000	0.000	16.610	3256	3130	3256	3130	80	656	100	349	"Y37"
0	0	0	6	8	4	"Grb2"	"P62993"	10290	11500	100	8442	8376	1014	12	4828	4828	4829	415	8	98	98	0	670061	8.547	100000.000	100000.000	0.000	0.000	0.000	0.000	0.000	16.610	3614	3548	3614	3548	80	560	100	350	"Y37"
0	0	0	6	9	4	"Grb2"	"P62993"	10790	11490	110	8154	8325	1986	23	4875	4875	4914	658	13	96	92	0	666026	5.184	100000.000	100000.000	0.000	0.000	0.000	0.000	0.000	16.610	3279	3450	3279	3450	80	656	100	351	"Y37"
0	0	0	6	1	5	"IL4R "	"P24394"	6790	12130	180	8767	9031	3281	36	5385	5385	5369	502	9	98	98	0	2311976	7.295	100000.000	100000.000	0.000	0.000	0.000	0.000	0.000	16.610	3382	3646	3382	3646	256	1924	100	352	"Y713"
0	0	0	6	2	5	"IL4R "	"P24394"	7290	12130	190	8336	8236	1258	15	5252	5252	5262	742	14	96	94	0	2108345	4.008	100000.000	100000.000	0.000	0.000	0.000	0.000	0.000	16.610	3084	2984	3084	2984	256	2088	100	353	"Y713"
0	0	0	6	3	5	"IL4R "	"P24394"	7790	12130	170	8011	8086	2224	27	5182	5182	5150	603	11	100	99	0	1681802	4.869	100000.000	100000.000	0.000	0.000	0.000	0.000	0.000	16.610	2829	2904	2829	2904	208	1660	100	354	"Y713"
0	0	0	6	4	5	"IRAK4"	"P51617"	8300	12140	170	10331	10242	1271	12	5016	5016	5027	526	10	99	99	0	2130437	9.914	100000.000	100000.000	0.000	0.000	0.000	0.000	0.000	16.610	5315	5226	5315	5226	208	1660	100	355	"T208"
0	0	0	6	5	5	"IRAK4"	"P51617"	8790	12150	160	9826	10534	4411	41	4910	4910	4939	444	8	99	99	0	2191025	12.601	100000.000	100000.000	0.000	0.000	0.000	0.000	0.000	16.610	4916	5624	4916	5624	208	1512	100	356	"T208"
0	0	0	6	6	5	"IRAK4"	"P51617"	9300	12150	160	10264	10224	899	8	4921	4921	4949	492	9	100	99	0	2126650	10.722	100000.000	100000.000	0.000	0.000	0.000	0.000	0.000	16.610	5343	5303	5343	5303	208	1512	100	357	"T208"
0	0	0	6	7	5	"LDLRAP1"	"Q5SW96"	9790	12140	200	4816	4841	386	7	4855	4855	4909	923	18	2	0	0	1529766	-0.074	100000.000	100000.000	0.000	0.000	0.000	0.000	0.000	16.610	-39	-14	-39	-14	316	2384	100	358	"S186"
0	0	0	6	8	5	"LDLRAP1"	"Q5SW96"	10290	12140	200	4915	4948	555	11	4890	4890	4912	506	10	12	1	0	1563673	0.071	100000.000	100000.000	0.000	0.000	0.000	0.000	0.000	16.610	25	58	25	58	316	2384	100	359	"S186"
0	0	0	6	9	5	"LDLRAP1"	"Q5SW96"	10780	12140	200	4571	4603	543	11	4841	4841	4891	657	13	2	0	0	1454680	-0.438	100000.000	100000.000	0.000	0.000	0.000	0.000	0.000	16.610	-270	-238	-270	-238	316	2384	100	360	"S186"
0	0	0	6	1	6	"MAPK14"	"Q16539"	6790	12780	130	6663	6643	476	7	5419	5419	5444	1004	18	65	2	0	797155	1.194	100000.000	100000.000	0.000	0.000	0.000	0.000	0.000	16.610	1244	1224	1244	1224	120	940	100	361	"T179"
0	0	0	6	2	6	"MAPK14"	"Q16539"	7300	12780	130	6432	6456	774	11	5230	5230	5160	519	10	89	60	0	774762	2.497	100000.000	100000.000	0.000	0.000	0.000	0.000	0.000	16.610	1202	1226	1202	1226	120	940	100	362	"T179"
0	0	0	6	3	6	"MAPK14"	"Q16539"	7790	12780	120	5903	5925	576	9	5016	5016	5020	552	10	66	40	0	711045	1.639	100000.000	100000.000	0.000	0.000	0.000	0.000	0.000	16.610	887	909	887	909	120	820	100	363	"T179"
0	0	0	6	4	6	"Met "	"P08581"	8290	12790	90	5917	6030	491	8	4946	4946	4947	383	7	96	76	0	313550	2.828	100000.000	100000.000	0.000	0.000	0.000	0.000	0.000	16.610	971	1084	971	1084	52	420	100	364	"Y1003"
0	0	0	6	5	6	"Met "	"P08581"	8800	12800	110	5972	5964	445	7	4938	4938	4951	302	6	95	82	0	477147	3.354	100000.000	100000.000	0.000	0.000	0.000	0.000	0.000	16.610	1034	1026	1034	1026	80	656	100	365	"Y1003"
0	0	0	6	6	6	"Met "	"P08581"	9300	12790	110	6195	6205	350	5	4771	4771	4839	1423	29	50	0	0	496392	0.960	100000.000	100000.000	0.000	0.000	0.000	0.000	0.000	16.610	1424	1434	1424	1434	80	656	100	366	"Y1003"
0	0	0	6	7	6	"p53 "	"P04637"	9800	12780	110	5904	5955	406	6	4875	4875	4897	380	7	100	80	0	476439	2.784	100000.000	100000.000	0.000	0.000	0.000	0.000	0.000	16.610	1029	1080	1029	1080	80	656	100	367	"S15"
0	0	0	6	8	6	"p53 "	"P04637"	10290	12790	110	6324	6361	432	6	4965	4965	4973	348	6	100	96	0	508846	3.989	100000.000	100000.000	0.000	0.000	0.000	0.000	0.000	16.610	1359	1396	1359	1396	80	656	100	368	"S15"
0	0	0	6	9	6	"p53 "	"P04637"	10780	12780	100	6405	6334	535	8	4906	4906	4923	487	9	93	90	0	506751	2.897	100000.000	100000.000	0.000	0.000	0.000	0.000	0.000	16.610	1499	1428	1499	1428	80	560	100	369	"S15"
-75	0	0	6	1	7	"empty"	"empty"	6780	13420	200	5523	5514	473	8	5433	5433	5407	640	11	5	1	0	1742478	0.167	100000.000	100000.000	0.000	0.000	0.000	0.000	0.000	16.610	90	81	90	81	316	2384	100	370	"empty"
-75	0	0	6	2	7	"empty"	"empty"	7280	13420	200	5283	5264	427	8	5240	5240	5220	682	13	6	0	0	1663335	0.065	100000.000	100000.000	0.000	0.000	0.000	0.000	0.000	16.610	43	24	43	24	316	2384	100	371	"empty"
-75	0	0	6	3	7	"empty"	"empty"	7780	13420	200	5289	5293	1300	24	5139	5139	5161	736	14	5	1	0	1672641	0.179	100000.000	100000.000	0.000	0.000	0.000	0.000	0.000	16.610	150	154	150	154	316	2384	100	372	"empty"
-75	0	0	6	4	7	"empty"	"empty"	8280	13420	200	5015	5074	400	7	5036	5036	5099	565	11	5	0	0	1603455	-0.044	100000.000	100000.000	0.000	0.000	0.000	0.000	0.000	16.610	-21	38	-21	38	316	2384	100	373	"empty"
-75	0	0	6	5	7	"empty"	"empty"	8780	13420	200	4853	4906	514	10	4942	4942	4969	390	7	4	1	0	1550435	-0.162	100000.000	100000.000	0.000	0.000	0.000	0.000	0.000	16.610	-89	-36	-89	-36	316	2384	100	374	"empty"
-75	0	0	6	6	7	"empty"	"empty"	9280	13420	200	4859	5007	1840	36	4942	4942	4967	357	7	9	2	0	1582152	0.112	100000.000	100000.000	0.000	0.000	0.000	0.000	0.000	16.610	-83	65	-83	65	316	2384	100	375	"empty"
0	0	0	6	7	7	"GLQAWPGEAIPQFLG_100"	"GLQAWPGEAIPQFLG_100"	9800	13440	100	5589	5608	640	11	4822	4822	5579	5901	105	0	0	0	448659	0.005	100000.000	100000.000	0.000	0.000	0.000	0.000	0.000	16.610	767	786	767	786	80	560	100	376	"GLQAWPGEAIPQFLG_100"
0	0	0	6	8	7	"GLQAWPGEAIPQFLG_100"	"GLQAWPGEAIPQFLG_100"	10280	13430	100	5628	5678	639	11	4975	4975	5001	457	9	71	36	0	454246	1.481	100000.000	100000.000	0.000	0.000	0.000	0.000	0.000	16.610	653	703	653	703	80	560	100	377	"GLQAWPGEAIPQFLG_100"
0	0	0	6	9	7	"GLQAWPGEAIPQFLG_100"	"GLQAWPGEAIPQFLG_100"	10790	13440	90	5797	5967	928	15	4913	4913	4927	478	9	88	42	0	310262	2.176	100000.000	100000.000	0.000	0.000	0.000	0.000	0.000	16.610	884	1054	884	1054	52	420	100	378	"GLQAWPGEAIPQFLG_100"
0	0	0	7	1	1	"JAK2"	"O60674"	11340	9560	90	7699	7364	1313	17	4796	4796	4834	1041	21	80	76	0	382925	2.430	100000.000	100000.000	0.000	0.000	0.000	0.000	0.000	16.610	2903	2568	2903	2568	52	420	100	379	"Y813"
0	0	0	7	2	1	"JAK2"	"O60674"	11840	9560	80	7845	8194	3263	39	4943	4943	5052	1426	28	94	53	0	426089	2.203	100000.000	100000.000	0.000	0.000	0.000	0.000	0.000	16.610	2902	3251	2902	3251	52	340	100	380	"Y813"
0	0	0	7	3	1	"JAK2"	"O60674"	12340	9560	90	8042	8122	938	11	4991	4991	4992	239	4	100	100	0	422351	13.096	100000.000	100000.000	0.000	0.000	0.000	0.000	0.000	16.610	3051	3131	3051	3131	52	420	100	381	"Y813"
0	0	0	7	4	1	"Jun "	"P05412"	12840	9560	200	4687	4715	589	12	4923	4923	4932	381	7	2	1	0	1490055	-0.570	100000.000	100000.000	0.000	0.000	0.000	0.000	0.000	16.610	-236	-208	-236	-208	316	2384	100	382	"S73"
0	0	0	7	5	1	"Jun "	"P05412"	13340	9560	200	4562	4717	1845	39	4858	4858	4939	1339	27	0	0	0	1490633	-0.166	100000.000	100000.000	0.000	0.000	0.000	0.000	0.000	16.610	-296	-141	-296	-141	316	2384	100	383	"S73"
0	0	0	7	6	1	"Jun "	"P05412"	13840	9560	200	4509	4658	1882	40	4760	4760	4860	1202	24	1	0	0	1472034	-0.168	100000.000	100000.000	0.000	0.000	0.000	0.000	0.000	16.610	-251	-102	-251	-102	316	2384	100	384	"S73"
0	0	0	7	7	1	"Kit "	"P10721"	14340	9560	120	9393	8916	1856	20	4731	4731	4816	1541	31	87	79	0	1069938	2.661	100000.000	100000.000	0.000	0.000	0.000	0.000	0.000	16.610	4662	4185	4662	4185	120	820	100	385	"Y936"
0	0	0	7	8	1	"Kit "	"P10721"	14850	9570	120	9222	9225	3266	35	4545	4545	4575	531	11	94	93	0	1107023	8.757	100000.000	100000.000	0.000	0.000	0.000	0.000	0.000	16.610	4677	4680	4677	4680	120	820	100	386	"Y936"
0	0	0	7	9	1	"Kit "	"P10721"	15340	9570	130	9172	9003	2470	27	4491	4491	4605	1029	22	90	87	0	1080404	4.274	100000.000	100000.000	0.000	0.000	0.000	0.000	0.000	16.610	4681	4512	4681	4512	120	940	100	387	"Y936"
0	0	0	7	1	2	"Mnk1"	"Q9BUB5"	11340	10210	100	6543	6401	620	9	4785	4785	4795	333	6	92	88	0	512114	4.823	100000.000	100000.000	0.000	0.000	0.000	0.000	0.000	16.610	1758	1616	1758	1616	80	560	100	388	"T250"
0	0	0	7	2	2	"Mnk1"	"Q9BUB5"	11840	10210	90	6763	6795	562	8	4947	4947	4961	274	5	98	98	0	353324	6.693	100000.000	100000.000	0.000	0.000	0.000	0.000	0.000	16.610	1816	1848	1816	1848	52	420	100	389	"T250"
0	0	0	7	3	2	"Mnk1"	"Q9BUB5"	12340	10210	130	6135	5994	816	13	4937	4937	5007	799	15	60	30	0	719228	1.235	100000.000	100000.000	0.000	0.000	0.000	0.000	0.000	16.610	1198	1057	1198	1057	120	940	100	390	"T250"
0	0	0	7	4	2	"NFAT3"	"Q14934"	12840	10200	90	9750	9271	1759	18	5008	5008	5001	366	7	90	90	0	482069	11.667	100000.000	100000.000	0.000	0.000	0.000	0.000	0.000	16.610	4742	4263	4742	4263	52	420	100	391	"S676"
0	0	0	7	5	2	"NFAT3"	"Q14934"	13340	10210	110	9030	8488	2561	30	4828	4828	4911	1342	27	76	66	0	679034	2.665	100000.000	100000.000	0.000	0.000	0.000	0.000	0.000	16.610	4202	3660	4202	3660	80	656	100	392	"S676"
0	0	0	7	6	2	"NFAT3"	"Q14934"	13840	10190	100	8494	7997	1673	20	4757	4757	4800	507	10	88	83	0	639787	6.306	100000.000	100000.000	0.000	0.000	0.000	0.000	0.000	16.610	3737	3240	3737	3240	80	560	100	393	"S676"
0	0	0	7	7	2	"PIK3R1 "	"P27986"	14350	10200	150	5975	6046	586	9	4646	4646	4675	903	19	94	8	0	943178	1.518	100000.000	100000.000	0.000	0.000	0.000	0.000	0.000	16.610	1329	1400	1329	1400	156	1272	100	394	"Y528"
0	0	0	7	8	2	"PIK3R1 "	"P27986"	14850	10210	150	5951	6036	933	15	4605	4605	4696	1501	31	35	1	0	941671	0.893	100000.000	100000.000	0.000	0.000	0.000	0.000	0.000	16.610	1346	1431	1346	1431	156	1272	100	395	"Y528"
0	0	0	7	9	2	"PIK3R1 "	"P27986"	15350	10220	160	5811	5933	1262	21	4518	4518	4655	1729	37	15	1	0	1234038	0.739	100000.000	100000.000	0.000	0.000	0.000	0.000	0.000	16.610	1293	1415	1293	1415	208	1512	100	396	"Y528"
0	0	0	7	1	3	"p67phox"	"P19878"	11330	10850	200	4962	5003	447	8	4840	4840	5247	2584	49	0	0	0	1580805	-0.094	100000.000	100000.000	0.000	0.000	0.000	0.000	0.000	16.610	122	163	122	163	316	2384	100	397	"S208"
0	0	0	7	2	3	"p67phox"	"P19878"	11840	10860	140	5477	5503	293	5	4922	4922	4964	994	20	10	0	0	858485	0.542	100000.000	100000.000	0.000	0.000	0.000	0.000	0.000	16.610	555	581	555	581	156	1140	100	398	"S208"
0	0	0	7	3	3	"p67phox"	"P19878"	12340	10870	150	5709	5708	345	6	5016	5016	5065	610	12	65	5	0	890475	1.054	100000.000	100000.000	0.000	0.000	0.000	0.000	0.000	16.610	693	692	693	692	156	1272	100	399	"S208"
0	0	0	7	4	3	"PDK1"	"O15530"	12840	10860	100	6010	5914	488	8	5025	5025	5057	564	11	76	31	0	473119	1.520	100000.000	100000.000	0.000	0.000	0.000	0.000	0.000	16.610	985	889	985	889	80	560	100	400	"S241"
0	0	0	7	5	3	"PDK1"	"O15530"	13330	10840	120	5671	5708	742	12	5024	5024	5207	1314	25	18	1	0	684999	0.381	100000.000	100000.000	0.000	0.000	0.000	0.000	0.000	16.610	647	684	647	684	120	820	100	401	"S241"
0	0	0	7	6	3	"PDK1"	"O15530"	13850	10850	100	6058	6745	4860	72	4843	4843	4950	1832	37	10	3	0	539625	0.980	100000.000	100000.000	0.000	0.000	0.000	0.000	0.000	16.610	1215	1902	1215	1902	80	560	100	402	"S241"
0	0	0	7	7	3	"Ripk1"	"Q13546"	14340	10850	100	6100	6125	834	13	4741	4741	4890	2053	41	12	1	0	490037	0.602	100000.000	100000.000	0.000	0.000	0.000	0.000	0.000	16.610	1359	1384	1359	1384	80	560	100	403	"Y384"
0	0	0	7	8	3	"Ripk1"	"Q13546"	14850	10850	90	5901	6371	2355	36	4607	4607	4676	807	17	86	19	0	331272	2.100	100000.000	100000.000	0.000	0.000	0.000	0.000	0.000	16.610	1294	1764	1294	1764	52	420	100	404	"Y384"
0	0	0	7	9	3	"Ripk1"	"Q13546"	15350	10860	100	5752	5872	1328	22	4584	4584	4593	279	6	93	90	0	469757	4.584	100000.000	100000.000	0.000	0.000	0.000	0.000	0.000	16.610	1168	1288	1168	1288	80	560	100	405	"Y384"
0	0	0	7	1	4	"Shc1"	"P29353"	11340	11500	110	5295	5446	1430	26	4905	4905	4923	544	11	30	7	0	435699	0.961	100000.000	100000.000	0.000	0.000	0.000	0.000	0.000	16.610	390	541	390	541	80	656	100	406	"S36"
0	0	0	7	2	4	"Shc1"	"P29353"	11820	11500	110	5373	5346	416	7	4967	4967	5039	1264	25	2	0	0	427666	0.243	100000.000	100000.000	0.000	0.000	0.000	0.000	0.000	16.610	406	379	406	379	80	656	100	407	"S36"
0	0	0	7	3	4	"Shc1"	"P29353"	12330	11490	200	5027	5093	464	9	5012	5012	5033	553	10	10	1	0	1609411	0.108	100000.000	100000.000	0.000	0.000	0.000	0.000	0.000	16.610	15	81	15	81	316	2384	100	408	"S36"
0	0	0	7	4	4	"SMAD3"	"Q15796"	12830	11490	200	5108	5109	353	6	5062	5062	5411	2378	43	0	0	0	1614345	-0.127	100000.000	100000.000	0.000	0.000	0.000	0.000	0.000	16.610	46	47	46	47	316	2384	100	409	"S204"
0	0	0	7	5	4	"SMAD3"	"Q15796"	13330	11490	200	5022	5159	1170	22	5024	5024	5271	2297	43	1	0	0	1630325	-0.049	100000.000	100000.000	0.000	0.000	0.000	0.000	0.000	16.610	-2	135	-2	135	316	2384	100	410	"S204"
0	0	0	7	6	4	"SMAD3"	"Q15796"	13840	11500	70	5281	5329	348	6	4918	4918	4938	303	6	59	34	0	170512	1.290	100000.000	100000.000	0.000	0.000	0.000	0.000	0.000	16.610	363	411	363	411	32	236	100	411	"S204"
0	0	0	7	7	4	"TAK1 "	"O43318"	14340	11490	200	4936	4960	293	5	4864	4864	4920	839	17	1	0	0	1567371	0.048	100000.000	100000.000	0.000	0.000	0.000	0.000	0.000	16.610	72	96	72	96	316	2384	100	412	"S192"
0	0	0	7	8	4	"TAK1 "	"O43318"	14840	11490	200	4768	4868	1593	32	4681	4681	4719	1392	29	1	1	0	1538176	0.107	100000.000	100000.000	0.000	0.000	0.000	0.000	0.000	16.610	87	187	87	187	316	2384	100	413	"S192"
0	0	0	7	9	4	"TAK1 "	"O43318"	15340	11490	200	4627	4663	376	8	4578	4578	4663	1290	27	0	0	0	1473377	0.000	100000.000	100000.000	0.000	0.000	0.000	0.000	0.000	16.610	49	85	49	85	316	2384	100	414	"S192"
0	0	0	7	1	5	"ACC1"	"Q13085 "	11320	12130	200	4962	5023	428	8	4943	4943	4965	463	9	14	4	0	1587182	0.125	100000.000	100000.000	0.000	0.000	0.000	0.000	0.000	16.610	19	80	19	80	316	2384	100	415	"S29"
0	0	0	7	2	5	"ACC1"	"Q13085 "	11840	12130	70	5943	5872	557	9	5026	5026	5171	1660	32	6	0	0	187908	0.422	100000.000	100000.000	0.000	0.000	0.000	0.000	0.000	16.610	917	846	917	846	32	236	100	416	"S29"
0	0	0	7	3	5	"ACC1"	"Q13085 "	12330	12130	200	5094	5200	486	9	5004	5004	5041	606	12	13	6	0	1643112	0.262	100000.000	100000.000	0.000	0.000	0.000	0.000	0.000	16.610	90	196	90	196	316	2384	100	417	"S29"
0	0	0	7	4	5	"AR"	"P10275"	12850	12130	100	8066	8035	1439	17	5018	5018	5022	324	6	95	95	0	642762	9.299	100000.000	100000.000	0.000	0.000	0.000	0.000	0.000	16.610	3048	3017	3048	3017	80	560	100	418	"Y363"
0	0	0	7	5	5	"AR"	"P10275"	13330	12130	200	7609	7468	1794	24	5217	5217	5510	1247	22	64	47	0	2359961	1.570	100000.000	100000.000	0.000	0.000	0.000	0.000	0.000	16.610	2392	2251	2392	2251	316	2384	100	419	"Y363"
0	0	0	7	6	5	"AR"	"P10275"	13840	12140	130	8354	8651	4351	50	4878	4878	4976	1436	28	89	76	0	1038092	2.559	100000.000	100000.000	0.000	0.000	0.000	0.000	0.000	16.610	3476	3773	3476	3773	120	940	100	420	"Y363"
0	0	0	7	7	5	"process-control__"	"GGSGGSGDYKDDDDK"	14340	12140	70	5720	5713	450	7	4833	4833	4894	407	8	90	65	0	182802	2.012	100000.000	100000.000	0.000	0.000	0.000	0.000	0.000	16.610	887	880	887	880	32	236	100	421	"process-control__"
0	0	0	7	8	5	"process-control__"	"GGSGGSGDYKDDDDK"	14840	12130	200	4812	4927	519	10	4767	4767	4830	1237	25	5	0	0	1556840	0.078	100000.000	100000.000	0.000	0.000	0.000	0.000	0.000	16.610	45	160	45	160	316	2384	100	422	"process-control__"
0	0	0	7	9	5	"process-control__"	"GGSGGSGDYKDDDDK"	15340	12130	200	4756	4910	1446	29	4698	4698	4838	1407	29	0	0	0	1551534	0.051	100000.000	100000.000	0.000	0.000	0.000	0.000	0.000	16.610	58	212	58	212	316	2384	100	423	"process-control__"
0	0	0	7	1	6	"Ck2-B"	"Q5SRQ6"	11320	12770	200	5058	5181	1423	27	4939	4939	4967	670	13	7	1	0	1637268	0.319	100000.000	100000.000	0.000	0.000	0.000	0.000	0.000	16.610	119	242	119	242	316	2384	100	424	"S228"
0	0	0	7	2	6	"Ck2-B"	"Q5SRQ6"	11830	12780	100	5533	5557	293	5	5058	5058	5066	397	7	62	16	0	444564	1.237	100000.000	100000.000	0.000	0.000	0.000	0.000	0.000	16.610	475	499	475	499	80	560	100	425	"S228"
0	0	0	7	3	6	"Ck2-B"	"Q5SRQ6"	12320	12770	110	5645	5633	350	6	5022	5022	5058	306	6	82	52	0	450637	1.879	100000.000	100000.000	0.000	0.000	0.000	0.000	0.000	16.610	623	611	623	611	80	656	100	426	"S228"
0	0	0	7	4	6	"CTNNB1"	"P35222"	12840	12780	100	5481	5439	313	5	4889	4889	4894	390	7	67	16	0	435150	1.397	100000.000	100000.000	0.000	0.000	0.000	0.000	0.000	16.610	592	550	592	550	80	560	100	427	"S33"
0	0	0	7	5	6	"CTNNB1"	"P35222"	13340	12770	110	5602	5544	402	7	4858	4858	4854	494	10	72	25	0	443516	1.397	100000.000	100000.000	0.000	0.000	0.000	0.000	0.000	16.610	744	686	744	686	80	656	100	428	"S33"
0	0	0	7	6	6	"CTNNB1"	"P35222"	13840	12780	100	5546	5533	540	9	4920	4920	4938	414	8	62	28	0	442679	1.437	100000.000	100000.000	0.000	0.000	0.000	0.000	0.000	16.610	626	613	626	613	80	560	100	429	"S33"
0	0	0	7	7	6	"EGFR"	"P00533"	14340	12770	200	5011	5165	674	13	4925	4925	5141	1788	34	4	0	0	1632032	0.013	100000.000	100000.000	0.000	0.000	0.000	0.000	0.000	16.610	86	240	86	240	316	2384	100	430	"Y869"
0	0	0	7	8	6	"EGFR"	"P00533"	14840	12770	200	4852	4966	1022	20	4784	4784	5195	2392	46	0	0	0	1569220	-0.096	100000.000	100000.000	0.000	0.000	0.000	0.000	0.000	16.610	68	182	68	182	316	2384	100	431	"Y869"
0	0	0	7	9	6	"EGFR"	"P00533"	15340	12780	90	5133	5148	221	4	4644	4644	4657	306	6	80	28	0	267698	1.605	100000.000	100000.000	0.000	0.000	0.000	0.000	0.000	16.610	489	504	489	504	52	420	100	432	"Y869"
-75	0	0	7	1	7	"empty"	"empty"	11330	13390	200	4884	4894	279	5	4935	4935	4962	596	12	0	0	0	1546633	-0.114	100000.000	100000.000	0.000	0.000	0.000	0.000	0.000	16.610	-51	-41	-51	-41	316	2384	100	433	"empty"
-75	0	0	7	2	7	"empty"	"empty"	11830	13390	200	5032	5069	442	8	5061	5061	5104	1072	21	0	0	0	1601901	-0.033	100000.000	100000.000	0.000	0.000	0.000	0.000	0.000	16.610	-29	8	-29	8	316	2384	100	434	"empty"
-75	0	0	7	3	7	"empty"	"empty"	12330	13390	200	5066	5110	538	10	5045	5045	5124	1036	20	1	0	0	1614664	-0.014	100000.000	100000.000	0.000	0.000	0.000	0.000	0.000	16.610	21	65	21	65	316	2384	100	435	"empty"
-75	0	0	7	4	7	"empty"	"empty"	12830	13390	200	5051	5071	322	6	4995	4995	5074	1325	26	0	0	0	1602492	-0.002	100000.000	100000.000	0.000	0.000	0.000	0.000	0.000	16.610	56	76	56	76	316	2384	100	436	"empty"
-75	0	0	7	5	7	"empty"	"empty"	13330	13390	200	4996	5158	1454	28	4961	4961	4995	1122	22	2	1	0	1630015	0.145	100000.000	100000.000	0.000	0.000	0.000	0.000	0.000	16.610	35	197	35	197	316	2384	100	437	"empty"
-75	0	0	7	6	7	"empty"	"empty"	13830	13390	200	4936	4951	385	7	4887	4887	4906	365	7	13	3	0	1564509	0.123	100000.000	100000.000	0.000	0.000	0.000	0.000	0.000	16.610	49	64	49	64	316	2384	100	438	"empty"
0	0	0	7	7	7	"GLQAWPG-pS-AIPQFLG_GLQAWPGEAIPQFLG_80vs20"	"GLQAWPG-pS-AIPQFLG_GLQAWPGEAIPQFLG_80vs20"	14340	13430	80	18736	18119	2806	15	4813	4813	4877	474	9	100	100	0	942188	27.937	100000.000	100000.000	0.000	0.000	0.000	0.000	0.000	16.610	13923	13306	13923	13306	52	340	100	439	"GLQAWPG-pS-AIPQFLG_GLQAWPGEAIPQFLG_80vs20"
0	0	0	7	8	7	"GLQAWPG-pS-AIPQFLG_GLQAWPGEAIPQFLG_80vs20"	"GLQAWPG-pS-AIPQFLG_GLQAWPGEAIPQFLG_80vs20"	14840	13430	80	18111	17543	2875	16	4664	4664	4673	305	6	100	100	0	912221	42.197	100000.000	100000.000	0.000	0.000	0.000	0.000	0.000	16.610	13447	12879	13447	12879	52	340	100	440	"GLQAWPG-pS-AIPQFLG_GLQAWPGEAIPQFLG_80vs20"
0	0	0	7	9	7	"GLQAWPG-pS-AIPQFLG_GLQAWPGEAIPQFLG_80vs20"	"GLQAWPG-pS-AIPQFLG_GLQAWPGEAIPQFLG_80vs20"	15340	13430	100	16100	12894	5900	45	4667	4667	4662	285	6	90	85	0	1031497	28.884	100000.000	100000.000	0.000	0.000	0.000	0.000	0.000	16.610	11433	8227	11433	8227	80	560	100	441	"GLQAWPG-pS-AIPQFLG_GLQAWPGEAIPQFLG_80vs20"
0	0	0	8	1	1	"Bim"	"O43521"	15770	9550	200	4596	4719	456	9	4503	4503	4585	1226	26	6	0	0	1491109	0.109	100000.000	100000.000	0.000	0.000	0.000	0.000	0.000	16.610	93	216	93	216	316	2384	100	442	"S69"
0	0	0	8	2	1	"Bim"	"O43521"	16280	9560	80	5463	5371	633	11	4460	4460	4488	308	6	75	65	0	279290	2.867	100000.000	100000.000	0.000	0.000	0.000	0.000	0.000	16.610	1003	911	1003	911	52	340	100	443	"S69"
0	0	0	8	3	1	"Bim"	"O43521"	16780	9550	80	5824	5688	815	14	4608	4608	4760	1731	36	5	1	0	295797	0.536	100000.000	100000.000	0.000	0.000	0.000	0.000	0.000	16.610	1216	1080	1216	1080	52	340	100	444	"S69"
0	0	0	8	4	1	"caspase-8"	"Q14790 "	17300	9540	70	5244	6014	2741	45	4616	4616	4851	2285	47	9	9	0	192461	0.509	100000.000	100000.000	0.000	0.000	0.000	0.000	0.000	16.610	628	1398	628	1398	32	236	100	445	"Y448"
0	0	0	8	5	1	"caspase-8"	"Q14790 "	17790	9520	110	4905	4977	623	12	4795	4795	4912	1494	30	1	1	0	398154	0.044	100000.000	100000.000	0.000	0.000	0.000	0.000	0.000	16.610	110	182	110	182	80	656	100	446	"Y448"
0	0	0	8	6	1	"caspase-8"	"Q14790 "	18280	9520	100	5176	5238	510	9	4929	4929	5083	1351	26	2	0	0	419033	0.115	100000.000	100000.000	0.000	0.000	0.000	0.000	0.000	16.610	247	309	247	309	80	560	100	447	"Y448"
0	0	0	8	7	1	"Cdc2"	"P06493"	18780	9550	130	6009	6655	4014	60	4988	4988	5115	1527	29	14	3	0	798637	1.009	100000.000	100000.000	0.000	0.000	0.000	0.000	0.000	16.610	1021	1667	1021	1667	120	940	100	448	"T161"
0	0	0	8	8	1	"Cdc2"	"P06493"	19280	9550	140	5807	6130	3001	48	4916	4916	5027	1477	29	3	2	0	956282	0.747	100000.000	100000.000	0.000	0.000	0.000	0.000	0.000	16.610	891	1214	891	1214	156	1140	100	449	"T161"
0	0	0	8	9	1	"Cdc2"	"P06493"	19790	9550	140	5647	5898	2215	37	4697	4697	4821	1619	33	8	2	0	920157	0.665	100000.000	100000.000	0.000	0.000	0.000	0.000	0.000	16.610	950	1201	950	1201	156	1140	100	450	"T161"
0	0	0	8	1	2	"FGFR1 "	"P11362"	15790	10190	100	5202	5320	1175	22	4592	4592	4685	1233	26	7	2	0	425636	0.515	100000.000	100000.000	0.000	0.000	0.000	0.000	0.000	16.610	610	728	610	728	80	560	100	451	"Y653"
0	0	0	8	2	2	"FGFR1 "	"P11362"	16290	10190	70	5185	5166	300	5	4566	4566	4605	290	6	90	56	0	165315	1.934	100000.000	100000.000	0.000	0.000	0.000	0.000	0.000	16.610	619	600	619	600	32	236	100	452	"Y653"
0	0	0	8	3	2	"FGFR1 "	"P11362"	16790	10190	100	5129	5765	3850	66	4577	4577	4726	2049	43	5	2	0	461216	0.507	100000.000	100000.000	0.000	0.000	0.000	0.000	0.000	16.610	552	1188	552	1188	80	560	100	453	"Y653"
0	0	0	8	4	2	"GIT2"	"Q14161"	17280	10180	70	5415	5374	305	5	4719	4719	4726	269	5	93	62	0	171979	2.409	100000.000	100000.000	0.000	0.000	0.000	0.000	0.000	16.610	696	655	696	655	32	236	100	454	"Y492"
0	0	0	8	5	2	"GIT2"	"Q14161"	17790	10190	80	5112	5079	364	7	4817	4817	4948	1420	28	0	0	0	264097	0.092	100000.000	100000.000	0.000	0.000	0.000	0.000	0.000	16.610	295	262	295	262	52	340	100	455	"Y492"
0	0	0	8	6	2	"GIT2"	"Q14161"	18280	10180	200	5043	5090	414	8	4959	4959	5035	1040	20	3	0	0	1608334	0.053	100000.000	100000.000	0.000	0.000	0.000	0.000	0.000	16.610	84	131	84	131	316	2384	100	456	"Y492"
0	0	0	8	7	2	"Grb2"	"P62993"	18780	10180	200	4930	4962	348	7	4974	4974	5017	699	13	2	0	0	1567870	-0.079	100000.000	100000.000	0.000	0.000	0.000	0.000	0.000	16.610	-44	-12	-44	-12	316	2384	100	457	"Y7"
0	0	0	8	8	2	"Grb2"	"P62993"	19280	10180	200	4839	5047	2200	43	4829	4829	4925	1328	26	1	0	0	1594998	0.092	100000.000	100000.000	0.000	0.000	0.000	0.000	0.000	16.610	10	218	10	218	316	2384	100	458	"Y7"
0	0	0	8	9	2	"Grb2"	"P62993"	19780	10180	200	4720	4723	273	5	4689	4689	4806	1120	23	0	0	0	1492516	-0.074	100000.000	100000.000	0.000	0.000	0.000	0.000	0.000	16.610	31	34	31	34	316	2384	100	459	"Y7"
0	0	0	8	1	3	"IKK-gamma "	"Q9Y6K9"	15780	10830	200	4597	4642	470	10	4583	4583	4654	1300	27	1	0	0	1466795	-0.009	100000.000	100000.000	0.000	0.000	0.000	0.000	0.000	16.610	14	59	14	59	316	2384	100	460	"S43"
0	0	0	8	2	3	"IKK-gamma "	"Q9Y6K9"	16280	10830	200	4613	4650	426	9	4608	4608	4762	1747	36	0	0	0	1469454	-0.064	100000.000	100000.000	0.000	0.000	0.000	0.000	0.000	16.610	5	42	5	42	316	2384	100	461	"S43"
0	0	0	8	3	3	"IKK-gamma "	"Q9Y6K9"	16780	10830	200	4618	4664	452	9	4693	4693	4817	1570	32	0	0	0	1473776	-0.097	100000.000	100000.000	0.000	0.000	0.000	0.000	0.000	16.610	-75	-29	-75	-29	316	2384	100	462	"S43"
0	0	0	8	4	3	"IRAK1"	"P51617"	17280	10830	110	5915	6114	1427	23	4757	4757	4793	687	14	86	28	0	489101	1.923	100000.000	100000.000	0.000	0.000	0.000	0.000	0.000	16.610	1158	1357	1158	1357	80	656	100	463	"T387"
0	0	0	8	5	3	"IRAK1"	"P51617"	17780	10830	120	5735	5807	1276	21	4899	4899	4982	1108	22	23	0	0	696862	0.745	100000.000	100000.000	0.000	0.000	0.000	0.000	0.000	16.610	836	908	836	908	120	820	100	464	"T387"
0	0	0	8	6	3	"IRAK1"	"P51617"	18280	10820	120	5881	6092	2313	37	4973	4973	5142	1919	37	3	1	0	731031	0.495	100000.000	100000.000	0.000	0.000	0.000	0.000	0.000	16.610	908	1119	908	1119	120	820	100	465	"T387"
0	0	0	8	7	3	"Lck"	"P06239"	18780	10830	70	5517	5559	260	4	5048	5048	5150	614	11	31	0	0	177883	0.666	100000.000	100000.000	0.000	0.000	0.000	0.000	0.000	16.610	469	511	469	511	32	236	100	466	"Y394"
0	0	0	8	8	3	"Lck"	"P06239"	19270	10830	200	4960	5227	2342	44	4910	4910	5061	1352	26	1	1	0	1651815	0.123	100000.000	100000.000	0.000	0.000	0.000	0.000	0.000	16.610	50	317	50	317	316	2384	100	467	"Y394"
0	0	0	8	9	3	"Lck"	"P06239"	19770	10840	70	5546	5566	415	7	4632	4632	4895	2472	50	0	0	0	178114	0.271	100000.000	100000.000	0.000	0.000	0.000	0.000	0.000	16.610	914	934	914	934	32	236	100	468	"Y394"
0	0	0	8	1	4	"CDK2"	"P24941"	15790	11480	100	6610	7115	3873	54	4677	4677	4859	2133	43	37	3	0	569215	1.058	100000.000	100000.000	0.000	0.000	0.000	0.000	0.000	16.610	1933	2438	1933	2438	80	560	100	469	"T160"
0	0	0	8	2	4	"CDK2"	"P24941"	16280	11490	90	6663	6905	1072	15	4666	4666	4801	1610	33	94	3	0	359050	1.307	100000.000	100000.000	0.000	0.000	0.000	0.000	0.000	16.610	1997	2239	1997	2239	52	420	100	470	"T160"
0	0	0	8	3	4	"CDK2"	"P24941"	16790	11480	110	6679	7118	3956	55	4735	4735	4860	1078	22	83	25	0	569422	2.095	100000.000	100000.000	0.000	0.000	0.000	0.000	0.000	16.610	1944	2383	1944	2383	80	656	100	471	"T160"
0	0	0	8	4	4	"MDM2"	"Q00987"	17270	11460	90	5121	5777	4251	73	4847	4847	4988	1585	31	3	1	0	300406	0.498	100000.000	100000.000	0.000	0.000	0.000	0.000	0.000	16.610	274	930	274	930	52	420	100	472	"S186/8"
0	0	0	8	5	4	"MDM2"	"Q00987"	17790	11460	90	5270	5369	365	6	5017	5017	5044	282	5	44	13	0	279198	1.152	100000.000	100000.000	0.000	0.000	0.000	0.000	0.000	16.610	253	352	253	352	52	420	100	473	"S186/8"
0	0	0	8	6	4	"MDM2"	"Q00987"	18270	11450	200	5197	5203	367	7	5093	5093	5296	1433	27	0	0	0	1644084	-0.065	100000.000	100000.000	0.000	0.000	0.000	0.000	0.000	16.610	104	110	104	110	316	2384	100	474	"S186/8"
0	0	0	8	7	4	"NFkB-p65 "	"Q04206"	18760	11440	130	8923	8519	3739	43	5102	5102	5350	1684	31	65	60	0	1022264	1.882	100000.000	100000.000	0.000	0.000	0.000	0.000	0.000	16.610	3821	3417	3821	3417	120	940	100	475	"S536"
0	0	0	8	8	4	"NFkB-p65 "	"Q04206"	19280	11470	90	9249	9253	1178	12	4862	4862	5138	2736	53	96	11	0	481175	1.504	100000.000	100000.000	0.000	0.000	0.000	0.000	0.000	16.610	4387	4391	4387	4391	52	420	100	476	"S536"
0	0	0	8	9	4	"NFkB-p65 "	"Q04206"	19790	11480	90	10540	11323	5031	44	4765	4765	4801	441	9	98	96	0	588789	14.789	100000.000	100000.000	0.000	0.000	0.000	0.000	0.000	16.610	5775	6558	5775	6558	52	420	100	477	"S536"
0	0	0	8	1	5	"PLCG2"	"P16885"	15780	12120	80	7496	7861	2607	33	4732	4732	4818	826	17	98	96	0	408792	3.684	100000.000	100000.000	0.000	0.000	0.000	0.000	0.000	16.610	2764	3129	2764	3129	52	340	100	478	"Y759"
0	0	0	8	2	5	"PLCG2"	"P16885"	16280	12120	100	7240	7308	2852	39	4716	4716	4786	1035	21	88	82	0	584612	2.437	100000.000	100000.000	0.000	0.000	0.000	0.000	0.000	16.610	2524	2592	2524	2592	80	560	100	479	"Y759"
0	0	0	8	3	5	"PLCG2"	"P16885"	16770	12140	110	7519	7510	1625	21	4800	4800	5116	3057	59	22	2	0	600762	0.783	100000.000	100000.000	0.000	0.000	0.000	0.000	0.000	16.610	2719	2710	2719	2710	80	656	100	480	"Y759"
0	0	0	8	4	5	"pyk2"	"Q14289"	17280	12120	200	5370	5633	1025	18	4842	4842	5043	1737	34	13	1	0	1780033	0.340	100000.000	100000.000	0.000	0.000	0.000	0.000	0.000	16.610	528	791	528	791	316	2384	100	481	"S213"
0	0	0	8	5	5	"pyk2"	"Q14289"	17780	12110	90	5838	5855	311	5	4972	4972	5050	1061	21	17	1	0	304440	0.759	100000.000	100000.000	0.000	0.000	0.000	0.000	0.000	16.610	866	883	866	883	52	420	100	482	"S213"
0	0	0	8	6	5	"pyk2"	"Q14289"	18280	12110	80	5983	5989	310	5	5022	5022	5092	727	14	78	3	0	311442	1.234	100000.000	100000.000	0.000	0.000	0.000	0.000	0.000	16.610	961	967	961	967	52	340	100	483	"S213"
0	0	0	8	7	5	"SOC3"	"O14543"	18780	12130	120	5301	5369	428	7	5045	5045	5098	766	15	10	1	0	644274	0.354	100000.000	100000.000	0.000	0.000	0.000	0.000	0.000	16.610	256	324	256	324	120	820	100	484	"Y221"
0	0	0	8	8	5	"SOC3"	"O14543"	19280	12130	110	5592	6337	4785	75	4917	4917	4984	1233	24	10	5	0	506977	1.097	100000.000	100000.000	0.000	0.000	0.000	0.000	0.000	16.610	675	1420	675	1420	80	656	100	485	"Y221"
0	0	0	8	9	5	"SOC3"	"O14543"	19790	12120	110	5330	5571	1524	27	4724	4724	4834	1097	22	11	1	0	445674	0.672	100000.000	100000.000	0.000	0.000	0.000	0.000	0.000	16.610	606	847	606	847	80	656	100	486	"Y221"
0	0	0	8	1	6	"STAT4"	"Q14765"	15780	12760	120	5491	5521	794	14	4689	4689	4859	1813	37	1	1	0	662486	0.365	100000.000	100000.000	0.000	0.000	0.000	0.000	0.000	16.610	802	832	802	832	120	820	100	487	"Y693"
0	0	0	8	2	6	"STAT4"	"Q14765"	16290	12770	110	5793	5817	319	5	4757	4757	4777	436	9	98	75	0	465340	2.385	100000.000	100000.000	0.000	0.000	0.000	0.000	0.000	16.610	1036	1060	1036	1060	80	656	100	488	"Y693"
0	0	0	8	3	6	"STAT4"	"Q14765"	16780	12760	110	5770	5849	436	7	4770	4770	4842	870	17	72	2	0	467889	1.157	100000.000	100000.000	0.000	0.000	0.000	0.000	0.000	16.610	1000	1079	1000	1079	80	656	100	489	"Y693"
0	0	0	8	4	6	"STMN1"	"P16949"	17270	12750	200	4906	4896	291	5	4846	4846	4979	1589	31	0	0	0	1547260	-0.052	100000.000	100000.000	0.000	0.000	0.000	0.000	0.000	16.610	60	50	60	50	316	2384	100	490	"S24"
0	0	0	8	5	6	"STMN1"	"P16949"	17770	12750	200	5005	5154	1799	34	4900	4900	4971	1046	21	3	0	0	1628789	0.175	100000.000	100000.000	0.000	0.000	0.000	0.000	0.000	16.610	105	254	105	254	316	2384	100	491	"S24"
0	0	0	8	6	6	"STMN1"	"P16949"	18270	12750	200	5079	5190	1495	28	4967	4967	5035	1120	22	2	1	0	1640007	0.138	100000.000	100000.000	0.000	0.000	0.000	0.000	0.000	16.610	112	223	112	223	316	2384	100	492	"S24"
0	0	0	8	7	6	"GIT2"	"Q14161"	18770	12750	200	5045	5137	1229	23	4949	4949	5025	1226	24	1	0	0	1623231	0.091	100000.000	100000.000	0.000	0.000	0.000	0.000	0.000	16.610	96	188	96	188	316	2384	100	493	"Y592"
0	0	0	8	8	6	"GIT2"	"Q14161"	19260	12740	200	4914	5018	735	14	4872	4872	4976	1455	29	1	0	0	1585837	0.029	100000.000	100000.000	0.000	0.000	0.000	0.000	0.000	16.610	42	146	42	146	316	2384	100	494	"Y592"
0	0	0	8	9	6	"GIT2"	"Q14161"	19760	12740	200	4804	4925	1381	28	4788	4788	4944	1491	30	1	0	0	1556263	-0.013	100000.000	100000.000	0.000	0.000	0.000	0.000	0.000	16.610	16	137	16	137	316	2384	100	495	"Y592"
-75	0	0	8	1	7	"empty"	"empty"	15780	13390	200	4538	4569	399	8	4619	4619	4695	1040	22	0	0	0	1443707	-0.121	100000.000	100000.000	0.000	0.000	0.000	0.000	0.000	16.610	-81	-50	-81	-50	316	2384	100	496	"empty"
-75	0	0	8	2	7	"empty"	"empty"	16280	13390	200	4744	4901	1732	35	4762	4762	4850	1556	32	1	0	0	1548837	0.033	100000.000	100000.000	0.000	0.000	0.000	0.000	0.000	16.610	-18	139	-18	139	316	2384	100	497	"empty"
-75	0	0	8	3	7	"empty"	"empty"	16780	13390	200	4773	4785	271	5	4779	4779	4826	956	19	0	0	0	1512123	-0.043	100000.000	100000.000	0.000	0.000	0.000	0.000	0.000	16.610	-6	6	-6	6	316	2384	100	498	"empty"
-75	0	0	8	4	7	"empty"	"empty"	17280	13390	200	4780	4849	972	20	4828	4828	4918	1232	25	0	0	0	1532298	-0.056	100000.000	100000.000	0.000	0.000	0.000	0.000	0.000	16.610	-48	21	-48	21	316	2384	100	499	"empty"
-75	0	0	8	5	7	"empty"	"empty"	17780	13390	200	4919	4967	463	9	4952	4952	5027	1098	21	0	0	0	1569506	-0.055	100000.000	100000.000	0.000	0.000	0.000	0.000	0.000	16.610	-33	15	-33	15	316	2384	100	500	"empty"
-75	0	0	8	6	7	"empty"	"empty"	18280	13390	200	5145	5213	693	13	5045	5045	5142	1369	26	0	0	0	1647176	0.052	100000.000	100000.000	0.000	0.000	0.000	0.000	0.000	16.610	100	168	100	168	316	2384	100	501	"empty"
0	0	0	8	7	7	"Control-Spot"	"Mouse_IgG"	18770	13410	150	9193	9297	1374	14	5051	5051	5244	1447	27	99	96	0	1450366	2.801	100000.000	100000.000	0.000	0.000	0.000	0.000	0.000	16.610	4142	4246	4142	4246	156	1272	100	502	"Control-Spot"
0	0	0	8	8	7	"Control-Spot"	"Mouse_IgG"	19260	13380	200	8598	8175	3802	46	4980	4980	5189	1693	32	64	54	0	2583208	1.764	100000.000	100000.000	0.000	0.000	0.000	0.000	0.000	16.610	3618	3195	3618	3195	316	2384	100	503	"Control-Spot"
0	0	0	8	9	7	"Control-Spot"	"Mouse_IgG"	19780	13390	190	9961	9179	3428	37	4903	4903	5283	1981	37	68	64	0	2349879	1.967	100000.000	100000.000	0.000	0.000	0.000	0.000	0.000	16.610	5058	4276	5058	4276	256	2088	100	504	"Control-Spot"
0	0	0	9	1	1	"AMPK1"	"Q13131"	2300	13980	90	13174	13097	2111	16	4723	4723	4835	995	20	100	100	0	681026	8.304	100000.000	100000.000	0.000	0.000	0.000	0.000	0.000	16.610	8451	8374	8451	8374	52	420	100	505	"T174/5"
0	0	0	9	2	1	"AMPK1"	"Q13131"	2800	13990	120	13725	12786	3895	30	5290	5290	5457	1547	28	85	83	0	1534374	4.738	100000.000	100000.000	0.000	0.000	0.000	0.000	0.000	16.610	8435	7496	8435	7496	120	820	100	506	"T174/5"
0	0	0	9	3	1	"AMPK1"	"Q13131"	3290	13990	110	13675	13545	1931	14	5212	5212	5313	695	13	97	97	0	1083561	11.845	100000.000	100000.000	0.000	0.000	0.000	0.000	0.000	16.610	8463	8333	8463	8333	80	656	100	507	"T174/5"
0	0	0	9	4	1	"aura"	"O14965"	3800	13980	160	7569	9425	9302	98	5357	5357	5431	729	13	99	89	1	1960489	5.479	100000.000	100000.000	0.000	0.000	0.000	0.000	0.000	16.610	2212	4068	2212	4068	208	1512	100	508	"T287"
0	0	0	9	5	1	"aura"	"O14965"	4300	13980	170	7108	7171	1271	17	5520	5520	5511	567	10	92	73	0	1491666	2.928	100000.000	100000.000	0.000	0.000	0.000	0.000	0.000	16.610	1588	1651	1588	1651	208	1660	100	509	"T287"
0	0	0	9	6	1	"aura"	"O14965"	4800	13990	160	7437	7452	1228	16	5553	5553	5567	728	13	92	67	0	1550095	2.589	100000.000	100000.000	0.000	0.000	0.000	0.000	0.000	16.610	1884	1899	1884	1899	208	1512	100	510	"T287"
0	0	0	9	7	1	"CFTR"	"P13569"	5300	13970	120	6550	6615	1053	15	5707	5707	5707	631	11	66	12	0	793834	1.439	100000.000	100000.000	0.000	0.000	0.000	0.000	0.000	16.610	843	908	843	908	120	820	100	511	"S737"
0	0	0	9	8	1	"CFTR"	"P13569"	5790	13980	140	6431	6564	918	13	5731	5731	5803	675	11	52	8	0	1023906	1.127	100000.000	100000.000	0.000	0.000	0.000	0.000	0.000	16.610	700	833	700	833	156	1140	100	512	"S737"
0	0	0	9	9	1	"CFTR"	"P13569"	6290	13980	130	6435	6972	4867	69	5650	5650	5668	342	6	92	60	0	836617	3.813	100000.000	100000.000	0.000	0.000	0.000	0.000	0.000	16.610	785	1322	785	1322	120	940	100	513	"S737"
0	0	0	9	1	2	"CREB "	"P16220"	2300	14630	120	9657	9753	814	8	4767	4767	4847	611	12	100	100	0	1170397	8.029	100000.000	100000.000	0.000	0.000	0.000	0.000	0.000	16.610	4890	4986	4890	4986	120	820	100	514	"S133"
0	0	0	9	2	2	"CREB "	"P16220"	2800	14630	140	10978	10780	1206	11	5202	5202	5249	544	10	98	96	0	1681754	10.167	100000.000	100000.000	0.000	0.000	0.000	0.000	0.000	16.610	5776	5578	5776	5578	156	1140	100	515	"S133"
0	0	0	9	3	2	"CREB "	"P16220"	3300	14610	190	10465	9527	2751	28	5266	5266	5335	859	16	78	75	0	2438852	4.880	100000.000	100000.000	0.000	0.000	0.000	0.000	0.000	16.610	5199	4261	5199	4261	256	2088	100	516	"S133"
0	0	0	9	4	2	"blank-control__"	"AA"	3790	14630	70	6066	6141	457	7	5328	5328	5364	467	8	75	40	0	196508	1.664	100000.000	100000.000	0.000	0.000	0.000	0.000	0.000	16.610	738	813	738	813	32	236	100	517	"blank-control__"
0	0	0	9	5	2	"blank-control__"	"AA"	4290	14610	80	6237	6860	4582	66	5418	5418	5380	502	9	73	40	0	356723	2.948	100000.000	100000.000	0.000	0.000	0.000	0.000	0.000	16.610	819	1442	819	1442	52	340	100	518	"blank-control__"
0	0	0	9	6	2	"blank-control__"	"AA"	4780	14640	120	5895	5974	685	11	5507	5507	5562	1242	22	9	0	0	716905	0.332	100000.000	100000.000	0.000	0.000	0.000	0.000	0.000	16.610	388	467	388	467	120	820	100	519	"blank-control__"
0	0	0	9	7	2	"IKK-alpha "	"O15111"	5290	14620	150	8785	8829	1244	14	5638	5638	5661	743	13	98	94	0	1377285	4.264	100000.000	100000.000	0.000	0.000	0.000	0.000	0.000	16.610	3147	3191	3147	3191	156	1272	100	520	"S180"
0	0	0	9	8	2	"IKK-alpha "	"O15111"	5790	14620	160	8665	8629	1420	16	5637	5637	5684	519	9	98	96	0	1794900	5.674	100000.000	100000.000	0.000	0.000	0.000	0.000	0.000	16.610	3028	2992	3028	2992	208	1512	100	521	"S180"
0	0	0	9	9	2	"IKK-alpha "	"O15111"	6290	14620	150	8788	8709	552	6	5669	5669	5706	454	7	100	100	0	1358595	6.615	100000.000	100000.000	0.000	0.000	0.000	0.000	0.000	16.610	3119	3040	3119	3040	156	1272	100	522	"S180"
0	0	0	9	1	3	"JAK2"	"O60674"	2300	15270	130	9415	9404	1308	13	4820	4820	4917	633	12	99	96	0	1128537	7.088	100000.000	100000.000	0.000	0.000	0.000	0.000	0.000	16.610	4595	4584	4595	4584	120	940	100	523	"Y119"
0	0	0	9	2	3	"JAK2"	"O60674"	2800	15270	140	11580	11577	1561	13	5232	5232	5368	1444	26	98	98	0	1806072	4.300	100000.000	100000.000	0.000	0.000	0.000	0.000	0.000	16.610	6348	6345	6348	6345	156	1140	100	524	"Y119"
0	0	0	9	3	3	"JAK2"	"O60674"	3300	15270	150	11076	11001	1445	13	5388	5388	5420	428	7	100	100	0	1716156	13.040	100000.000	100000.000	0.000	0.000	0.000	0.000	0.000	16.610	5688	5613	5688	5613	156	1272	100	525	"Y119"
0	0	0	9	4	3	"K8"	"P05787"	3810	15290	110	6022	6156	904	14	5405	5405	5822	4208	72	2	0	0	492475	0.079	100000.000	100000.000	0.000	0.000	0.000	0.000	0.000	16.610	617	751	617	751	80	656	100	526	"Y267"
0	0	0	9	5	3	"K8"	"P05787"	4300	15290	130	6435	6528	805	12	5656	5656	5685	584	10	62	25	0	783301	1.443	100000.000	100000.000	0.000	0.000	0.000	0.000	0.000	16.610	779	872	779	872	120	940	100	527	"Y267"
0	0	0	9	6	3	"K8"	"P05787"	4800	15290	140	6085	6205	1346	21	5672	5672	5701	1031	18	10	2	0	967937	0.489	100000.000	100000.000	0.000	0.000	0.000	0.000	0.000	16.610	413	533	413	533	156	1140	100	528	"Y267"
0	0	0	9	7	3	"blank-control__"	"AA"	5300	15280	110	5887	6119	2190	35	5555	5555	5575	601	10	13	5	0	489514	0.905	100000.000	100000.000	0.000	0.000	0.000	0.000	0.000	16.610	332	564	332	564	80	656	100	529	"blank-control__"
0	0	0	9	8	3	"blank-control__"	"AA"	5790	15260	110	6084	6203	712	11	5592	5592	5592	280	5	70	42	0	496275	2.182	100000.000	100000.000	0.000	0.000	0.000	0.000	0.000	16.610	492	611	492	611	80	656	100	530	"blank-control__"
0	0	0	9	9	3	"blank-control__"	"AA"	6280	15250	200	5612	5714	753	13	5517	5517	5581	1250	22	2	1	0	1805515	0.106	100000.000	100000.000	0.000	0.000	0.000	0.000	0.000	16.610	95	197	95	197	316	2384	100	531	"blank-control__"
0	0	0	9	1	4	"Mnk1"	"Q9BUB5"	2310	15920	100	10810	10683	3497	32	4843	4843	4954	832	16	90	87	0	854634	6.886	100000.000	100000.000	0.000	0.000	0.000	0.000	0.000	16.610	5967	5840	5967	5840	80	560	100	532	"T255"
0	0	0	9	2	4	"Mnk1"	"Q9BUB5"	2790	15910	140	9013	8065	2301	28	5181	5181	5310	1006	18	65	57	0	1258131	2.739	100000.000	100000.000	0.000	0.000	0.000	0.000	0.000	16.610	3832	2884	3832	2884	156	1140	100	533	"T255"
0	0	0	9	3	4	"Mnk1"	"Q9BUB5"	3300	15920	110	10468	10729	3446	32	5109	5109	5174	656	12	98	96	0	858352	8.468	100000.000	100000.000	0.000	0.000	0.000	0.000	0.000	16.610	5359	5620	5359	5620	80	656	100	534	"T255"
0	0	0	9	4	4	"NFkB-p100 "	"Q00653"	3800	15920	130	8306	8386	977	11	5483	5483	5523	428	7	99	97	0	1006374	6.689	100000.000	100000.000	0.000	0.000	0.000	0.000	0.000	16.610	2823	2903	2823	2903	120	940	100	535	"S108"
0	0	0	9	5	4	"NFkB-p100 "	"Q00653"	4290	15910	120	8125	8190	762	9	5713	5713	5717	519	9	99	97	0	982747	4.765	100000.000	100000.000	0.000	0.000	0.000	0.000	0.000	16.610	2412	2477	2412	2477	120	820	100	536	"S108"
0	0	0	9	6	4	"NFkB-p100 "	"Q00653"	4790	15910	130	8147	8509	2929	34	5712	5712	5702	450	7	100	99	0	1021127	6.238	100000.000	100000.000	0.000	0.000	0.000	0.000	0.000	16.610	2435	2797	2435	2797	120	940	100	537	"S108"
0	0	0	9	7	4	"PIK3R1 "	"P27986"	5290	15900	200	5541	5564	538	9	5669	5669	5698	688	12	3	1	0	1758089	-0.195	100000.000	100000.000	0.000	0.000	0.000	0.000	0.000	16.610	-128	-105	-128	-105	316	2384	100	538	"Y556"
0	0	0	9	8	4	"PIK3R1 "	"P27986"	5790	15900	200	5539	5579	430	7	5540	5540	5568	490	8	6	2	0	1762851	0.022	100000.000	100000.000	0.000	0.000	0.000	0.000	0.000	16.610	-1	39	-1	39	316	2384	100	539	"Y556"
0	0	0	9	9	4	"PIK3R1 "	"P27986"	6290	15900	200	5497	5512	278	5	5506	5506	5524	416	7	7	1	0	1741821	-0.029	100000.000	100000.000	0.000	0.000	0.000	0.000	0.000	16.610	-9	6	-9	6	316	2384	100	540	"Y556"
0	0	0	9	1	5	"blank-control__"	"AA"	2290	16560	200	4773	4813	479	9	4977	4977	5310	1186	22	0	0	0	1520885	-0.419	100000.000	100000.000	0.000	0.000	0.000	0.000	0.000	16.610	-204	-164	-204	-164	316	2384	100	541	"blank-control__"
0	0	0	9	2	5	"blank-control__"	"AA"	2790	16560	200	5172	5256	929	17	5291	5291	5383	734	13	3	0	0	1660796	-0.173	100000.000	100000.000	0.000	0.000	0.000	0.000	0.000	16.610	-119	-35	-119	-35	316	2384	100	542	"blank-control__"
0	0	0	9	3	5	"blank-control__"	"AA"	3290	16560	200	5166	5243	576	10	5262	5262	5365	1127	21	3	0	0	1656689	-0.108	100000.000	100000.000	0.000	0.000	0.000	0.000	0.000	16.610	-96	-19	-96	-19	316	2384	100	543	"blank-control__"
0	0	0	9	4	5	"Rack1"	"P63244"	3790	16550	200	5967	6308	3325	52	5546	5546	5612	713	12	34	11	0	1993213	0.976	100000.000	100000.000	0.000	0.000	0.000	0.000	0.000	16.610	421	762	421	762	316	2384	100	544	"y52"
0	0	0	9	5	5	"Rack1"	"P63244"	4290	16560	100	6423	6454	503	7	5255	5255	5485	2999	54	1	0	0	516330	0.323	100000.000	100000.000	0.000	0.000	0.000	0.000	0.000	16.610	1168	1199	1168	1199	80	560	100	545	"y52"
0	0	0	9	6	5	"Rack1"	"P63244"	4800	16550	100	6390	6318	451	7	5303	5303	5286	375	7	87	78	0	505423	2.752	100000.000	100000.000	0.000	0.000	0.000	0.000	0.000	16.610	1087	1015	1087	1015	80	560	100	546	"y52"
0	0	0	9	7	5	"Shc1"	"P29353"	5290	16550	80	10114	10128	2247	22	5887	5887	5892	316	5	96	96	0	526664	13.405	100000.000	100000.000	0.000	0.000	0.000	0.000	0.000	16.610	4227	4241	4227	4241	52	340	100	547	"Y349"
0	0	0	9	8	5	"Shc1"	"P29353"	5780	16550	80	9208	9216	642	6	5533	5533	5570	283	5	100	100	0	479248	12.883	100000.000	100000.000	0.000	0.000	0.000	0.000	0.000	16.610	3675	3683	3675	3683	52	340	100	548	"Y349"
0	0	0	9	9	5	"Shc1"	"P29353"	6290	16550	80	8861	8681	1011	11	5416	5416	5442	299	5	98	98	0	451391	10.833	100000.000	100000.000	0.000	0.000	0.000	0.000	0.000	16.610	3445	3265	3445	3265	52	340	100	549	"Y349"
0	0	0	9	1	6	"Smad6"	"O43541"	2280	17200	70	5716	5897	741	12	4678	4678	4723	401	8	100	75	0	188689	2.928	100000.000	100000.000	0.000	0.000	0.000	0.000	0.000	16.610	1038	1219	1038	1219	32	236	100	550	"S435"
0	0	0	9	2	6	"Smad6"	"O43541"	2780	17220	120	6358	6377	1218	19	5412	5412	5480	524	9	60	46	0	765276	1.712	100000.000	100000.000	0.000	0.000	0.000	0.000	0.000	16.610	946	965	946	965	120	820	100	551	"S435"
0	0	0	9	3	6	"Smad6"	"O43541"	3290	17220	70	6510	6490	629	9	5347	5347	5397	409	7	90	68	0	207674	2.672	100000.000	100000.000	0.000	0.000	0.000	0.000	0.000	16.610	1163	1143	1163	1143	32	236	100	552	"S435"
0	0	0	9	4	6	"TGFBR1"	"P36897"	3780	17200	200	5262	5284	353	6	5389	5389	5482	1260	22	0	0	0	1669851	-0.157	100000.000	100000.000	0.000	0.000	0.000	0.000	0.000	16.610	-127	-105	-127	-105	316	2384	100	553	"T200"
0	0	0	9	5	6	"TGFBR1"	"P36897"	4280	17200	200	5105	5138	415	8	5177	5177	5187	399	7	8	3	0	1623469	-0.123	100000.000	100000.000	0.000	0.000	0.000	0.000	0.000	16.610	-72	-39	-72	-39	316	2384	100	554	"T200"
0	0	0	9	6	6	"TGFBR1"	"P36897"	4780	17190	200	5260	5273	480	9	5196	5196	5209	478	9	7	2	0	1666379	0.134	100000.000	100000.000	0.000	0.000	0.000	0.000	0.000	16.610	64	77	64	77	316	2384	100	555	"T200"
0	0	0	9	7	6	"TrKA"	"P04629"	5290	17190	150	16021	15779	2007	12	5300	5300	5312	335	6	100	99	0	2461537	31.245	100000.000	100000.000	0.000	0.000	0.000	0.000	0.000	16.610	10721	10479	10721	10479	156	1272	100	556	"Y757"
0	0	0	9	8	6	"TrKA"	"P04629"	5790	17180	150	15853	15825	1966	12	5631	5631	5681	558	9	100	100	0	2468674	18.179	100000.000	100000.000	0.000	0.000	0.000	0.000	0.000	16.610	10222	10194	10222	10194	156	1272	100	557	"Y757"
0	0	0	9	9	6	"TrKA"	"P04629"	6290	17190	150	15180	15081	2043	13	5390	5390	5518	1865	33	98	98	0	2352576	5.128	100000.000	100000.000	0.000	0.000	0.000	0.000	0.000	16.610	9790	9691	9790	9691	156	1272	100	558	"Y757"
-75	0	0	9	1	7	"empty"	"empty"	2280	17840	200	4771	4844	733	15	4762	4762	4863	985	20	3	1	0	1530676	-0.019	100000.000	100000.000	0.000	0.000	0.000	0.000	0.000	16.610	9	82	9	82	316	2384	100	559	"empty"
-75	0	0	9	2	7	"empty"	"empty"	2780	17840	200	6118	6288	746	11	5705	5705	5909	1312	22	17	0	0	1986968	0.289	100000.000	100000.000	0.000	0.000	0.000	0.000	0.000	16.610	413	583	413	583	316	2384	100	560	"empty"
-75	0	0	9	3	7	"empty"	"empty"	3280	17840	200	5274	5363	567	10	5519	5519	5610	752	13	2	0	0	1694690	-0.328	100000.000	100000.000	0.000	0.000	0.000	0.000	0.000	16.610	-245	-156	-245	-156	316	2384	100	561	"empty"
-75	0	0	9	4	7	"empty"	"empty"	3780	17840	200	5116	5141	395	7	5274	5274	5805	4754	81	0	0	0	1624407	-0.140	100000.000	100000.000	0.000	0.000	0.000	0.000	0.000	16.610	-158	-133	-158	-133	316	2384	100	562	"empty"
-75	0	0	9	5	7	"empty"	"empty"	4280	17840	200	5177	5188	463	8	5138	5138	5146	456	8	11	3	0	1639537	0.092	100000.000	100000.000	0.000	0.000	0.000	0.000	0.000	16.610	39	50	39	50	316	2384	100	563	"empty"
-75	0	0	9	6	7	"empty"	"empty"	4780	17840	200	5160	5145	389	7	5222	5222	5225	409	7	5	0	0	1625879	-0.196	100000.000	100000.000	0.000	0.000	0.000	0.000	0.000	16.610	-62	-77	-62	-77	316	2384	100	564	"empty"
-75	0	0	9	7	7	"empty"	"empty"	5280	17840	200	5372	5376	284	5	5345	5345	5364	430	8	6	1	0	1698758	0.028	100000.000	100000.000	0.000	0.000	0.000	0.000	0.000	16.610	27	31	27	31	316	2384	100	565	"empty"
-75	0	0	9	8	7	"empty"	"empty"	5780	17840	200	5377	5387	265	4	5422	5422	5461	548	10	0	0	0	1702446	-0.135	100000.000	100000.000	0.000	0.000	0.000	0.000	0.000	16.610	-45	-35	-45	-35	316	2384	100	566	"empty"
-75	0	0	9	9	7	"empty"	"empty"	6280	17840	200	5570	5609	492	8	5513	5513	5570	838	15	2	0	0	1772325	0.047	100000.000	100000.000	0.000	0.000	0.000	0.000	0.000	16.610	57	96	57	96	316	2384	100	567	"empty"
0	0	0	10	1	1	"PPP2CA "	"P67775"	6790	14040	110	6117	6129	537	8	5477	5477	5462	413	7	71	30	0	490327	1.615	100000.000	100000.000	0.000	0.000	0.000	0.000	0.000	16.610	640	652	640	652	80	656	100	568	"T304"
0	0	0	10	2	1	"PPP2CA "	"P67775"	7300	14040	140	5539	5887	2622	44	5299	5299	5232	492	9	33	15	0	918350	1.331	100000.000	100000.000	0.000	0.000	0.000	0.000	0.000	16.610	240	588	240	588	156	1140	100	569	"T304"
0	0	0	10	3	1	"PPP2CA "	"P67775"	7800	14040	200	6338	8252	4494	54	5226	5226	5302	863	16	55	43	0	2607716	3.418	100000.000	100000.000	0.000	0.000	0.000	0.000	0.000	16.610	1112	3026	1112	3026	316	2384	100	570	"T304"
0	0	0	10	4	1	"Rab4"	"P20338"	8310	14040	110	8193	8011	1015	12	5086	5086	5118	499	9	97	90	0	640845	5.798	100000.000	100000.000	0.000	0.000	0.000	0.000	0.000	16.610	3107	2925	3107	2925	80	656	100	571	"S199"
0	0	0	10	5	1	"Rab4"	"P20338"	8800	14050	110	7683	7692	527	6	4895	4895	4996	1299	26	97	67	0	615398	2.075	100000.000	100000.000	0.000	0.000	0.000	0.000	0.000	16.610	2788	2797	2788	2797	80	656	100	572	"S199"
0	0	0	10	6	1	"Rab4"	"P20338"	9310	14060	110	7506	7673	916	11	4915	4915	5044	1387	27	96	38	0	613835	1.895	100000.000	100000.000	0.000	0.000	0.000	0.000	0.000	16.610	2591	2758	2591	2758	80	656	100	573	"S199"
0	0	0	10	7	1	"STAT1 "	"P42224"	9800	14040	200	4964	4967	487	9	4935	4935	4967	500	10	7	1	0	1569512	0.000	100000.000	100000.000	0.000	0.000	0.000	0.000	0.000	16.610	29	32	29	32	316	2384	100	574	"S727"
0	0	0	10	8	1	"STAT1 "	"P42224"	10300	14040	200	4935	4967	474	9	4997	4997	5032	519	10	7	1	0	1569525	-0.125	100000.000	100000.000	0.000	0.000	0.000	0.000	0.000	16.610	-62	-30	-62	-30	316	2384	100	575	"S727"
0	0	0	10	9	1	"STAT1 "	"P42224"	10800	14040	200	4951	4980	425	8	5033	5033	5049	485	9	6	2	0	1573695	-0.142	100000.000	100000.000	0.000	0.000	0.000	0.000	0.000	16.610	-82	-53	-82	-53	316	2384	100	576	"S727"
0	0	0	10	1	2	"STAT4 "	"Q14765"	6800	14700	180	8578	8542	1664	19	5517	5517	5512	690	12	93	92	0	2186791	4.391	100000.000	100000.000	0.000	0.000	0.000	0.000	0.000	16.610	3061	3025	3061	3025	256	1924	100	577	"S722"
0	0	0	10	2	2	"STAT4 "	"Q14765"	7300	14700	150	8294	9452	6977	73	5278	5278	5263	423	8	100	100	0	1474447	9.903	100000.000	100000.000	0.000	0.000	0.000	0.000	0.000	16.610	3016	4174	3016	4174	156	1272	100	578	"S722"
0	0	0	10	3	2	"STAT4 "	"Q14765"	7810	14700	170	7787	7761	789	10	5070	5070	5093	437	8	97	97	0	1614236	6.105	100000.000	100000.000	0.000	0.000	0.000	0.000	0.000	16.610	2717	2691	2717	2691	208	1660	100	579	"S722"
0	0	0	10	4	2	"STMN1"	"P16949"	8300	14690	200	4964	4997	342	6	5018	5018	5078	1306	25	0	0	0	1578938	-0.062	100000.000	100000.000	0.000	0.000	0.000	0.000	0.000	16.610	-54	-21	-54	-21	316	2384	100	580	"S37"
0	0	0	10	5	2	"STMN1"	"P16949"	8800	14700	200	5040	5066	346	6	4975	4975	5038	1184	23	1	0	0	1600717	0.024	100000.000	100000.000	0.000	0.000	0.000	0.000	0.000	16.610	65	91	65	91	316	2384	100	581	"S37"
0	0	0	10	6	2	"STMN1"	"P16949"	9300	14700	200	4907	4921	300	6	4892	4892	4907	335	6	11	1	0	1555170	0.042	100000.000	100000.000	0.000	0.000	0.000	0.000	0.000	16.610	15	29	15	29	316	2384	100	582	"S37"
0	0	0	10	7	2	"ACC1"	"Q13085 "	9800	14700	200	5194	5231	577	11	5041	5041	5082	540	10	17	5	0	1653093	0.276	100000.000	100000.000	0.000	0.000	0.000	0.000	0.000	16.610	153	190	153	190	316	2384	100	583	"S1263"
0	0	0	10	8	2	"ACC1"	"Q13085 "	10300	14700	70	6236	6306	296	4	5013	5013	5017	305	6	100	100	0	201779	4.226	100000.000	100000.000	0.000	0.000	0.000	0.000	0.000	16.610	1223	1293	1223	1293	32	236	100	584	"S1263"
0	0	0	10	9	2	"ACC1"	"Q13085 "	10800	14700	90	5964	6014	479	7	5068	5068	5078	510	10	80	46	0	312714	1.835	100000.000	100000.000	0.000	0.000	0.000	0.000	0.000	16.610	896	946	896	946	52	420	100	585	"S1263"
0	0	0	10	1	3	"TRAF6"	"Q9Y4K3"	6800	15320	150	5858	5895	615	10	5489	5489	5509	1048	19	6	1	0	919556	0.368	100000.000	100000.000	0.000	0.000	0.000	0.000	0.000	16.610	369	406	369	406	156	1272	100	586	"Y353"
0	0	0	10	2	3	"TRAF6"	"Q9Y4K3"	7290	15330	90	5830	5883	665	11	5283	5283	5274	674	12	44	7	0	305911	0.904	100000.000	100000.000	0.000	0.000	0.000	0.000	0.000	16.610	547	600	547	600	52	420	100	587	"Y353"
0	0	0	10	3	3	"TRAF6"	"Q9Y4K3"	7790	15340	70	5911	5995	1218	20	5142	5142	5156	470	9	68	28	0	191837	1.785	100000.000	100000.000	0.000	0.000	0.000	0.000	0.000	16.610	769	853	769	853	32	236	100	588	"Y353"
0	0	0	10	4	3	"BLNK"	"Q8WV28"	8290	15320	110	5234	6065	1585	26	5025	5025	5046	371	7	37	35	0	485201	2.747	100000.000	100000.000	0.000	0.000	0.000	0.000	0.000	16.610	209	1040	209	1040	80	656	100	589	"Y72"
0	0	0	10	5	3	"BLNK"	"Q8WV28"	8820	15350	70	7849	7775	477	6	4965	4965	5049	408	8	100	100	0	248791	6.681	100000.000	100000.000	0.000	0.000	0.000	0.000	0.000	16.610	2884	2810	2884	2810	32	236	100	590	"Y72"
0	0	0	10	6	3	"BLNK"	"Q8WV28"	9310	15340	70	7861	7716	795	10	4987	4987	5012	356	7	100	100	0	246927	7.596	100000.000	100000.000	0.000	0.000	0.000	0.000	0.000	16.610	2874	2729	2874	2729	32	236	100	591	"Y72"
0	0	0	10	7	3	"CD19"	"P15391"	9820	15330	70	6274	6226	397	6	5042	5042	5069	318	6	96	90	0	199240	3.638	100000.000	100000.000	0.000	0.000	0.000	0.000	0.000	16.610	1232	1184	1232	1184	32	236	100	592	"Y531"
0	0	0	10	8	3	"CD19"	"P15391"	10290	15340	80	6318	6273	761	12	5294	5294	5324	665	12	76	36	0	326202	1.427	100000.000	100000.000	0.000	0.000	0.000	0.000	0.000	16.610	1024	979	1024	979	52	340	100	593	"Y531"
0	0	0	10	9	3	"CD19"	"P15391"	10800	15340	70	6311	6323	443	7	4949	4949	4955	397	8	96	90	0	202323	3.446	100000.000	100000.000	0.000	0.000	0.000	0.000	0.000	16.610	1362	1374	1362	1374	32	236	100	594	"Y531"
0	0	0	10	1	4	"p300"	"Q09472"	6820	15990	70	5218	5255	556	10	5297	5297	5280	384	7	25	6	0	168147	-0.065	100000.000	100000.000	0.000	0.000	0.000	0.000	0.000	16.610	-79	-42	-79	-42	32	236	100	595	"S2279"
0	0	0	10	2	4	"p300"	"Q09472"	7310	15980	200	5150	5223	985	18	5247	5247	5238	501	9	4	0	0	1650433	-0.030	100000.000	100000.000	0.000	0.000	0.000	0.000	0.000	16.610	-97	-24	-97	-24	316	2384	100	596	"S2279"
0	0	0	10	3	4	"p300"	"Q09472"	7800	15980	130	5233	5273	630	11	5104	5104	5089	388	7	20	6	0	632732	0.474	100000.000	100000.000	0.000	0.000	0.000	0.000	0.000	16.610	129	169	129	169	120	940	100	597	"S2279"
0	0	0	10	4	4	"fyn"	"P06241"	8310	15960	100	5293	5348	349	6	4975	4975	5081	1487	29	1	0	0	427835	0.180	100000.000	100000.000	0.000	0.000	0.000	0.000	0.000	16.610	318	373	318	373	80	560	100	598	"Y420"
0	0	0	10	5	4	"fyn"	"P06241"	8800	15990	110	5312	5434	1003	18	4851	4851	4895	376	7	57	20	0	434700	1.434	100000.000	100000.000	0.000	0.000	0.000	0.000	0.000	16.610	461	583	461	583	80	656	100	599	"Y420"
0	0	0	10	6	4	"fyn"	"P06241"	9300	15980	200	5041	5092	552	10	4928	4928	4971	595	11	7	1	0	1609148	0.203	100000.000	100000.000	0.000	0.000	0.000	0.000	0.000	16.610	113	164	113	164	316	2384	100	600	"Y420"
0	0	0	10	7	4	"HSP27"	"P04792"	9810	15980	80	6477	6536	801	12	5134	5134	5266	1873	35	3	1	0	339865	0.678	100000.000	100000.000	0.000	0.000	0.000	0.000	0.000	16.610	1343	1402	1343	1402	52	340	100	601	"S78"
0	0	0	10	8	4	"HSP27"	"P04792"	10310	15990	90	6876	6815	443	6	5262	5262	5249	404	7	98	96	0	354399	3.876	100000.000	100000.000	0.000	0.000	0.000	0.000	0.000	16.610	1614	1553	1614	1553	52	420	100	602	"S78"
0	0	0	10	9	4	"HSP27"	"P04792"	10800	15990	90	6775	6795	332	4	5274	5274	5297	464	8	100	98	0	353331	3.228	100000.000	100000.000	0.000	0.000	0.000	0.000	0.000	16.610	1501	1521	1501	1521	52	420	100	603	"S78"
0	0	0	10	1	5	"IL-8R B "	"P25025"	6790	16610	200	5335	5345	326	6	5254	5254	5264	340	6	18	4	0	1688936	0.238	100000.000	100000.000	0.000	0.000	0.000	0.000	0.000	16.610	81	91	81	91	316	2384	100	604	"S352"
0	0	0	10	2	5	"IL-8R B "	"P25025"	7290	16610	200	5244	5261	356	6	5213	5213	5222	366	7	15	3	0	1662341	0.107	100000.000	100000.000	0.000	0.000	0.000	0.000	0.000	16.610	31	48	31	48	316	2384	100	605	"S352"
0	0	0	10	3	5	"IL-8R B "	"P25025"	7790	16600	150	5120	5194	381	7	5001	5001	5064	541	10	17	1	0	810236	0.240	100000.000	100000.000	0.000	0.000	0.000	0.000	0.000	16.610	119	193	119	193	156	1272	100	606	"S352"
0	0	0	10	4	5	"IRF-3 "	"Q14653"	8300	16630	100	5706	5669	370	6	4923	4923	4964	364	7	85	56	0	453490	1.937	100000.000	100000.000	0.000	0.000	0.000	0.000	0.000	16.610	783	746	783	746	80	560	100	607	"S385"
0	0	0	10	5	5	"IRF-3 "	"Q14653"	8810	16630	90	5524	5587	350	6	4843	4843	4913	650	13	53	5	0	290529	1.037	100000.000	100000.000	0.000	0.000	0.000	0.000	0.000	16.610	681	744	681	744	52	420	100	608	"S385"
0	0	0	10	6	5	"IRF-3 "	"Q14653"	9300	16630	140	5341	5389	898	16	4834	4834	4874	466	9	55	13	0	840751	1.105	100000.000	100000.000	0.000	0.000	0.000	0.000	0.000	16.610	507	555	507	555	156	1140	100	609	"S385"
0	0	0	10	7	5	"LSD1"	"O60341"	9810	16630	100	6573	6595	448	6	4986	4986	5038	513	10	97	95	0	527617	3.035	100000.000	100000.000	0.000	0.000	0.000	0.000	0.000	16.610	1587	1609	1587	1609	80	560	100	610	"S131"
0	0	0	10	8	5	"LSD1"	"O60341"	10300	16630	110	6487	6527	447	6	5127	5127	5198	1358	26	50	0	0	522124	0.979	100000.000	100000.000	0.000	0.000	0.000	0.000	0.000	16.610	1360	1400	1360	1400	80	656	100	611	"S131"
0	0	0	10	9	5	"LSD1"	"O60341"	10790	16630	110	6997	7085	1117	15	5227	5227	5237	305	5	97	96	0	566763	6.059	100000.000	100000.000	0.000	0.000	0.000	0.000	0.000	16.610	1770	1858	1770	1858	80	656	100	612	"S131"
0	0	0	10	1	6	"MAPKAPK5"	"Q8IW41"	6800	17260	80	14492	14344	1369	9	5246	5246	5259	316	6	100	100	0	745873	28.750	100000.000	100000.000	0.000	0.000	0.000	0.000	0.000	16.610	9246	9098	9246	9098	52	340	100	613	"T182"
0	0	0	10	2	6	"MAPKAPK5"	"Q8IW41"	7310	17260	90	13665	13521	1474	10	5130	5130	5158	605	11	100	100	0	703110	13.823	100000.000	100000.000	0.000	0.000	0.000	0.000	0.000	16.610	8535	8391	8535	8391	52	420	100	614	"T182"
0	0	0	10	3	6	"MAPKAPK5"	"Q8IW41"	7790	17260	80	12918	11797	2770	23	4937	4937	4984	530	10	92	88	0	613418	12.855	100000.000	100000.000	0.000	0.000	0.000	0.000	0.000	16.610	7981	6860	7981	6860	52	340	100	615	"T182"
0	0	0	10	4	6	"P27kip1"	"P46527"	8330	17260	130	5023	5030	409	8	4881	4881	4907	408	8	21	5	0	603592	0.301	100000.000	100000.000	0.000	0.000	0.000	0.000	0.000	16.610	142	149	142	149	120	940	100	616	"T157"
0	0	0	10	5	6	"P27kip1"	"P46527"	8830	17270	90	5117	5280	795	15	4856	4856	4883	294	6	46	21	0	274566	1.350	100000.000	100000.000	0.000	0.000	0.000	0.000	0.000	16.610	261	424	261	424	52	420	100	617	"T157"
0	0	0	10	6	6	"P27kip1"	"P46527"	9320	17270	200	4839	4867	342	7	4840	4840	4896	861	17	2	0	0	1538119	-0.034	100000.000	100000.000	0.000	0.000	0.000	0.000	0.000	16.610	-1	27	-1	27	316	2384	100	618	"T157"
0	0	0	10	7	6	"p67phox"	"P19878"	9810	17270	100	5352	5367	464	8	4895	4895	4900	333	6	58	31	0	429399	1.402	100000.000	100000.000	0.000	0.000	0.000	0.000	0.000	16.610	457	472	457	472	80	560	100	619	"T233"
0	0	0	10	8	6	"p67phox"	"P19878"	10310	17280	200	5259	5271	505	9	5128	5128	5156	424	8	19	3	0	1665670	0.271	100000.000	100000.000	0.000	0.000	0.000	0.000	0.000	16.610	131	143	131	143	316	2384	100	620	"T233"
0	0	0	10	9	6	"p67phox"	"P19878"	10810	17290	120	5570	5580	362	6	5188	5188	5238	583	11	27	3	0	669569	0.587	100000.000	100000.000	0.000	0.000	0.000	0.000	0.000	16.610	382	392	382	392	120	820	100	621	"T233"
-75	0	0	10	1	7	"empty"	"empty"	6810	17910	200	5278	5319	452	8	5338	5338	5348	448	8	5	1	0	1680889	-0.065	100000.000	100000.000	0.000	0.000	0.000	0.000	0.000	16.610	-60	-19	-60	-19	316	2384	100	622	"empty"
-75	0	0	10	2	7	"empty"	"empty"	7310	17910	200	5137	5134	407	7	5195	5195	5194	530	10	5	0	0	1622237	-0.113	100000.000	100000.000	0.000	0.000	0.000	0.000	0.000	16.610	-58	-61	-58	-61	316	2384	100	623	"empty"
-75	0	0	10	3	7	"empty"	"empty"	7810	17910	200	5053	5046	444	8	5038	5038	5095	899	17	1	0	0	1594485	-0.055	100000.000	100000.000	0.000	0.000	0.000	0.000	0.000	16.610	15	8	15	8	316	2384	100	624	"empty"
-75	0	0	10	4	7	"empty"	"empty"	8310	17910	200	4833	4849	336	6	4844	4844	4879	397	8	11	1	0	1532305	-0.076	100000.000	100000.000	0.000	0.000	0.000	0.000	0.000	16.610	-11	5	-11	5	316	2384	100	625	"empty"
-75	0	0	10	5	7	"empty"	"empty"	8810	17910	200	4841	4869	277	5	4812	4812	4846	528	10	4	0	0	1538583	0.044	100000.000	100000.000	0.000	0.000	0.000	0.000	0.000	16.610	29	57	29	57	316	2384	100	626	"empty"
-75	0	0	10	6	7	"empty"	"empty"	9310	17910	200	4850	5060	1345	26	4863	4863	4884	427	8	12	5	0	1599006	0.412	100000.000	100000.000	0.000	0.000	0.000	0.000	0.000	16.610	-13	197	-13	197	316	2384	100	627	"empty"
-75	0	0	10	7	7	"empty"	"empty"	9810	17910	200	4773	4797	387	8	4874	4874	4888	390	7	6	1	0	1515810	-0.233	100000.000	100000.000	0.000	0.000	0.000	0.000	0.000	16.610	-101	-77	-101	-77	316	2384	100	628	"empty"
-75	0	0	10	8	7	"empty"	"empty"	10310	17910	200	5113	5108	346	6	5068	5068	5109	488	9	6	1	0	1614082	-0.002	100000.000	100000.000	0.000	0.000	0.000	0.000	0.000	16.610	45	40	45	40	316	2384	100	629	"empty"
-75	0	0	10	9	7	"empty"	"empty"	10810	17910	200	5220	5243	376	7	5157	5157	5183	404	7	11	2	0	1656726	0.149	100000.000	100000.000	0.000	0.000	0.000	0.000	0.000	16.610	63	86	63	86	316	2384	100	630	"empty"
0	0	0	11	1	1	"Jak2 "	"O60674"	11280	14030	140	9956	9902	2666	26	4975	4975	4997	354	7	95	94	0	1544706	13.856	100000.000	100000.000	0.000	0.000	0.000	0.000	0.000	16.610	4981	4927	4981	4927	156	1140	100	631	"Y221"
0	0	0	11	2	1	"Jak2 "	"O60674"	11770	14040	140	10444	10222	1069	10	5039	5039	5068	344	6	98	98	0	1594591	14.983	100000.000	100000.000	0.000	0.000	0.000	0.000	0.000	16.610	5405	5183	5405	5183	156	1140	100	632	"Y221"
0	0	0	11	3	1	"Jak2 "	"O60674"	12270	14040	150	10433	10397	862	8	5039	5039	5120	1192	23	100	99	0	1621869	4.427	100000.000	100000.000	0.000	0.000	0.000	0.000	0.000	16.610	5394	5358	5394	5358	156	1272	100	633	"Y221"
0	0	0	11	4	1	"K8"	"P05787"	12770	14030	200	4965	5010	593	11	5020	5020	5063	1080	21	1	1	0	1583135	-0.049	100000.000	100000.000	0.000	0.000	0.000	0.000	0.000	16.610	-55	-10	-55	-10	316	2384	100	634	"S74"
0	0	0	11	5	1	"K8"	"P05787"	13280	14030	200	4883	4945	732	14	4943	4943	4951	381	7	7	2	0	1562747	-0.016	100000.000	100000.000	0.000	0.000	0.000	0.000	0.000	16.610	-60	2	-60	2	316	2384	100	635	"S74"
0	0	0	11	6	1	"K8"	"P05787"	13780	14030	200	4788	4832	416	8	4854	4854	4866	341	7	12	3	0	1526908	-0.100	100000.000	100000.000	0.000	0.000	0.000	0.000	0.000	16.610	-66	-22	-66	-22	316	2384	100	636	"S74"
0	0	0	11	7	1	"Met "	"P08581"	14290	14030	110	6129	6231	1203	19	4794	4794	4833	636	13	95	55	0	498468	2.198	100000.000	100000.000	0.000	0.000	0.000	0.000	0.000	16.610	1335	1437	1335	1437	80	656	100	637	"Y1234"
0	0	0	11	8	1	"Met "	"P08581"	14790	14040	100	5937	5828	685	11	4740	4740	4783	450	9	80	63	0	466247	2.322	100000.000	100000.000	0.000	0.000	0.000	0.000	0.000	16.610	1197	1088	1197	1088	80	560	100	638	"Y1234"
0	0	0	11	9	1	"Met "	"P08581"	15290	14050	120	5841	5791	615	10	4718	4718	4760	578	12	80	48	0	694906	1.784	100000.000	100000.000	0.000	0.000	0.000	0.000	0.000	16.610	1123	1073	1123	1073	120	820	100	639	"Y1234"
0	0	0	11	1	2	"MSK2"	"O75676"	11280	14670	110	5560	5629	404	7	5164	5164	5227	1239	23	1	0	0	450351	0.324	100000.000	100000.000	0.000	0.000	0.000	0.000	0.000	16.610	396	465	396	465	80	656	100	640	"S360"
0	0	0	11	2	2	"MSK2"	"O75676"	11780	14680	120	5642	5710	431	7	5256	5256	5282	345	6	55	15	0	685160	1.241	100000.000	100000.000	0.000	0.000	0.000	0.000	0.000	16.610	386	454	386	454	120	820	100	641	"S360"
0	0	0	11	3	2	"MSK2"	"O75676"	12280	14680	120	5726	5818	860	14	5244	5244	5320	789	14	15	2	0	698135	0.631	100000.000	100000.000	0.000	0.000	0.000	0.000	0.000	16.610	482	574	482	574	120	820	100	642	"S360"
0	0	0	11	4	2	"NFkB-p100 "	"Q00653"	12780	14670	200	5191	5221	406	7	5110	5110	5135	534	10	9	2	0	1649813	0.161	100000.000	100000.000	0.000	0.000	0.000	0.000	0.000	16.610	81	111	81	111	316	2384	100	643	"S99"
0	0	0	11	5	2	"NFkB-p100 "	"Q00653"	13280	14680	200	4966	4958	361	7	5023	5023	5059	550	10	3	0	0	1566651	-0.184	100000.000	100000.000	0.000	0.000	0.000	0.000	0.000	16.610	-57	-65	-57	-65	316	2384	100	644	"S99"
0	0	0	11	6	2	"NFkB-p100 "	"Q00653"	13780	14680	200	4978	5034	500	9	4923	4923	4983	990	19	1	1	0	1590603	0.052	100000.000	100000.000	0.000	0.000	0.000	0.000	0.000	16.610	55	111	55	111	316	2384	100	645	"S99"
0	0	0	11	7	2	"PKACa "	"P17612"	14280	14680	200	4887	4909	321	6	4844	4844	4948	1505	30	0	0	0	1551283	-0.026	100000.000	100000.000	0.000	0.000	0.000	0.000	0.000	16.610	43	65	43	65	316	2384	100	646	"S10"
0	0	0	11	8	2	"PKACa "	"P17612"	14780	14680	200	4758	4871	1740	35	4765	4765	4821	818	16	2	0	0	1539222	0.061	100000.000	100000.000	0.000	0.000	0.000	0.000	0.000	16.610	-7	106	-7	106	316	2384	100	647	"S10"
0	0	0	11	9	2	"PKACa "	"P17612"	15290	14680	200	4616	4603	282	6	4660	4660	4734	1305	27	0	0	0	1454628	-0.100	100000.000	100000.000	0.000	0.000	0.000	0.000	0.000	16.610	-44	-57	-44	-57	316	2384	100	648	"S10"
0	0	0	11	1	3	"p70S6K"	"P23443"	11290	15310	110	5551	5558	574	10	5095	5095	5150	914	17	15	1	0	444664	0.446	100000.000	100000.000	0.000	0.000	0.000	0.000	0.000	16.610	456	463	456	463	80	656	100	649	"S447"
0	0	0	11	2	3	"p70S6K"	"P23443"	11780	15330	90	5849	5842	299	5	5298	5298	5314	345	6	76	28	0	303760	1.530	100000.000	100000.000	0.000	0.000	0.000	0.000	0.000	16.610	551	544	551	544	52	420	100	650	"S447"
0	0	0	11	3	3	"p70S6K"	"P23443"	12270	15330	90	5997	6197	1176	18	5268	5268	5290	324	6	96	61	0	322256	2.799	100000.000	100000.000	0.000	0.000	0.000	0.000	0.000	16.610	729	929	729	929	52	420	100	651	"S447"
0	0	0	11	4	3	"PDK1"	"O15530"	12770	15320	90	15905	15807	2103	13	5140	5140	5182	371	7	100	98	0	821989	28.639	100000.000	100000.000	0.000	0.000	0.000	0.000	0.000	16.610	10765	10667	10765	10667	52	420	100	652	"Y376"
0	0	0	11	5	3	"PDK1"	"O15530"	13280	15320	100	15583	14955	6002	40	5065	5065	5096	378	7	91	90	0	1196393	26.082	100000.000	100000.000	0.000	0.000	0.000	0.000	0.000	16.610	10518	9890	10518	9890	80	560	100	653	"Y376"
0	0	0	11	6	3	"PDK1"	"O15530"	13780	15320	90	15781	17789	8419	47	4977	4977	4968	323	6	100	100	1	925013	39.693	100000.000	100000.000	0.000	0.000	0.000	0.000	0.000	16.610	10804	12812	10804	12812	52	420	100	654	"Y376"
0	0	0	11	7	3	"Ripk1"	"Q13546"	14290	15330	170	5929	5972	533	8	4893	4893	4961	1065	21	45	1	0	1242200	0.949	100000.000	100000.000	0.000	0.000	0.000	0.000	0.000	16.610	1036	1079	1036	1079	208	1660	100	655	"Y694"
0	0	0	11	8	3	"Ripk1"	"Q13546"	14780	15330	170	5724	5822	582	9	4758	4758	4782	352	7	99	80	0	1211023	2.955	100000.000	100000.000	0.000	0.000	0.000	0.000	0.000	16.610	966	1064	966	1064	208	1660	100	656	"Y694"
0	0	0	11	9	3	"Ripk1"	"Q13546"	15290	15330	170	5728	5801	827	14	4683	4683	4705	437	9	95	66	0	1206526	2.508	100000.000	100000.000	0.000	0.000	0.000	0.000	0.000	16.610	1045	1118	1045	1118	208	1660	100	657	"Y694"
0	0	0	11	1	4	"SHC3"	"Q92529"	11290	15950	80	6200	6097	508	8	5273	5273	5306	584	11	67	23	0	317047	1.354	100000.000	100000.000	0.000	0.000	0.000	0.000	0.000	16.610	927	824	927	824	52	340	100	658	"Y341"
0	0	0	11	2	4	"SHC3"	"Q92529"	11780	15950	90	6330	6245	471	7	5328	5328	5384	574	10	78	28	0	324760	1.500	100000.000	100000.000	0.000	0.000	0.000	0.000	0.000	16.610	1002	917	1002	917	52	420	100	659	"Y341"
0	0	0	11	3	4	"SHC3"	"Q92529"	12280	15960	70	6510	6679	687	10	5348	5348	5474	1391	25	34	3	0	213736	0.866	100000.000	100000.000	0.000	0.000	0.000	0.000	0.000	16.610	1162	1331	1162	1331	32	236	100	660	"Y341"
0	0	0	11	4	4	"Smad3 "	"P84022"	12780	15960	100	5678	5710	378	6	5161	5161	5187	354	6	66	30	0	456804	1.477	100000.000	100000.000	0.000	0.000	0.000	0.000	0.000	16.610	517	549	517	549	80	560	100	661	"S208"
0	0	0	11	5	4	"Smad3 "	"P84022"	13270	15960	200	5123	5255	677	12	5018	5018	5046	472	9	21	6	0	1660483	0.443	100000.000	100000.000	0.000	0.000	0.000	0.000	0.000	16.610	105	237	105	237	316	2384	100	662	"S208"
0	0	0	11	6	4	"Smad3 "	"P84022"	13770	15970	90	5458	5462	336	6	4924	4924	4950	661	13	34	1	0	284046	0.775	100000.000	100000.000	0.000	0.000	0.000	0.000	0.000	16.610	534	538	534	538	52	420	100	663	"S208"
0	0	0	11	7	4	"TAK1 "	"O43318"	14290	15960	70	5320	5831	2398	41	4907	4907	4980	648	13	25	9	0	186589	1.313	100000.000	100000.000	0.000	0.000	0.000	0.000	0.000	16.610	413	924	413	924	32	236	100	664	"T187"
0	0	0	11	8	4	"TAK1 "	"O43318"	14780	15960	200	4788	4852	672	13	4746	4746	4885	1747	35	0	0	0	1533190	-0.019	100000.000	100000.000	0.000	0.000	0.000	0.000	0.000	16.610	42	106	42	106	316	2384	100	665	"T187"
0	0	0	11	9	4	"TAK1 "	"O43318"	15280	15960	200	4782	4822	347	7	4690	4690	4766	653	13	4	0	0	1523895	0.086	100000.000	100000.000	0.000	0.000	0.000	0.000	0.000	16.610	92	132	92	132	316	2384	100	666	"T187"
0	0	0	11	1	5	"ACC1"	"P68133"	11280	16610	160	6034	5993	619	10	5164	5164	5193	378	7	82	59	0	1246444	2.116	100000.000	100000.000	0.000	0.000	0.000	0.000	0.000	16.610	870	829	870	829	208	1512	100	667	"Y93"
0	0	0	11	2	5	"ACC1"	"P68133"	11780	16610	160	6321	6466	1118	17	5327	5327	5389	708	13	81	14	0	1344836	1.521	100000.000	100000.000	0.000	0.000	0.000	0.000	0.000	16.610	994	1139	994	1139	208	1512	100	668	"Y93"
0	0	0	11	3	5	"ACC1"	"P68133"	12280	16610	150	6325	6356	405	6	5239	5239	5280	465	8	100	64	0	991589	2.314	100000.000	100000.000	0.000	0.000	0.000	0.000	0.000	16.610	1086	1117	1086	1117	156	1272	100	669	"Y93"
0	0	0	11	4	5	"A-Raf"	"P10398"	12780	16610	170	5642	5706	671	11	5062	5062	5089	472	9	64	10	0	1186916	1.307	100000.000	100000.000	0.000	0.000	0.000	0.000	0.000	16.610	580	644	580	644	208	1660	100	670	"T20"
0	0	0	11	5	5	"A-Raf"	"P10398"	13280	16610	200	5345	5576	2482	44	4973	4973	5013	411	8	46	21	0	1761999	1.370	100000.000	100000.000	0.000	0.000	0.000	0.000	0.000	16.610	372	603	372	603	316	2384	100	671	"T20"
0	0	0	11	6	5	"A-Raf"	"P10398"	13780	16610	170	5639	5685	430	7	4920	4920	4960	644	12	61	4	0	1182583	1.126	100000.000	100000.000	0.000	0.000	0.000	0.000	0.000	16.610	719	765	719	765	208	1660	100	672	"T20"
0	0	0	11	7	5	"BCAP"	"Q6ZUJ8"	14290	16620	100	5801	5802	528	9	4891	4891	4997	1518	30	6	0	0	464128	0.530	100000.000	100000.000	0.000	0.000	0.000	0.000	0.000	16.610	910	911	910	911	80	560	100	673	"Y570"
0	0	0	11	8	5	"BCAP"	"Q6ZUJ8"	14790	16610	90	5696	5761	450	7	4757	4757	4783	329	6	100	86	0	299576	2.973	100000.000	100000.000	0.000	0.000	0.000	0.000	0.000	16.610	939	1004	939	1004	52	420	100	674	"Y570"
0	0	0	11	9	5	"BCAP"	"Q6ZUJ8"	15290	16610	100	5669	5593	398	7	4707	4707	4822	1511	31	0	0	0	447452	0.510	100000.000	100000.000	0.000	0.000	0.000	0.000	0.000	16.610	962	886	962	886	80	560	100	675	"Y570"
0	0	0	11	1	6	"Cofilin 1"	"P23528"	11280	17250	80	9318	10196	5298	51	5078	5078	5192	1013	19	96	92	0	530174	4.940	100000.000	100000.000	0.000	0.000	0.000	0.000	0.000	16.610	4240	5118	4240	5118	52	340	100	676	"Y139"
0	0	0	11	2	6	"Cofilin 1"	"P23528"	11780	17270	80	9021	9293	1644	17	5208	5208	5246	387	7	100	98	0	483248	10.457	100000.000	100000.000	0.000	0.000	0.000	0.000	0.000	16.610	3813	4085	3813	4085	52	340	100	677	"Y139"
0	0	0	11	3	6	"Cofilin 1"	"P23528"	12280	17260	90	9640	9488	709	7	5241	5241	5259	250	4	100	100	0	493364	16.916	100000.000	100000.000	0.000	0.000	0.000	0.000	0.000	16.610	4399	4247	4399	4247	52	420	100	678	"Y139"
0	0	0	11	4	6	"CTNNB1"	"P35222"	12770	17240	200	5233	5251	345	6	5104	5104	5132	363	7	19	3	0	1659242	0.328	100000.000	100000.000	0.000	0.000	0.000	0.000	0.000	16.610	129	147	129	147	316	2384	100	679	"Y654"
0	0	0	11	5	6	"CTNNB1"	"P35222"	13260	17230	80	5241	5258	418	7	5062	5062	5093	335	6	36	5	0	273428	0.493	100000.000	100000.000	0.000	0.000	0.000	0.000	0.000	16.610	179	196	179	196	52	340	100	680	"Y654"
0	0	0	11	6	6	"CTNNB1"	"P35222"	13770	17260	130	5304	5374	879	16	4921	4921	4986	432	8	41	8	0	644860	0.898	100000.000	100000.000	0.000	0.000	0.000	0.000	0.000	16.610	383	453	383	453	120	940	100	681	"Y654"
0	0	0	11	7	6	"IFNGR1 "	"P15260"	14290	17250	120	5807	5948	2919	49	4849	4849	4904	535	10	63	45	0	713714	1.951	100000.000	100000.000	0.000	0.000	0.000	0.000	0.000	16.610	958	1099	958	1099	120	820	100	682	"S495"
0	0	0	11	8	6	"IFNGR1 "	"P15260"	14790	17260	100	6266	6210	858	13	4684	4684	4724	406	8	85	80	0	496763	3.660	100000.000	100000.000	0.000	0.000	0.000	0.000	0.000	16.610	1582	1526	1582	1526	80	560	100	683	"S495"
0	0	0	11	9	6	"IFNGR1 "	"P15260"	15290	17260	100	6338	6305	600	9	4684	4684	4748	659	13	92	82	0	504362	2.363	100000.000	100000.000	0.000	0.000	0.000	0.000	0.000	16.610	1654	1621	1654	1621	80	560	100	684	"S495"
-75	0	0	11	1	7	"empty"	"empty"	11270	17890	200	5137	5166	367	7	5166	5166	5221	1001	19	0	0	0	1632331	-0.055	100000.000	0.000	0.000	0.000	0.000	0.000	0.000	16.610	-29	0	-29	0	316	2384	100	685	"empty"
-75	0	0	11	2	7	"empty"	"empty"	11770	17890	200	5229	5270	309	5	5261	5261	5292	407	7	6	1	0	1665388	-0.054	100000.000	100000.000	0.000	0.000	0.000	0.000	0.000	16.610	-32	9	-32	9	316	2384	100	686	"empty"
-75	0	0	11	3	7	"empty"	"empty"	12270	17890	200	5317	5331	303	5	5271	5271	5311	475	8	6	1	0	1684467	0.042	100000.000	100000.000	0.000	0.000	0.000	0.000	0.000	16.610	46	60	46	60	316	2384	100	687	"empty"
-75	0	0	11	4	7	"empty"	"empty"	12770	17890	200	5120	5211	817	15	5112	5112	5168	956	18	2	1	0	1646714	0.045	100000.000	100000.000	0.000	0.000	0.000	0.000	0.000	16.610	8	99	8	99	316	2384	100	688	"empty"
-75	0	0	11	5	7	"empty"	"empty"	13270	17890	200	4866	4879	391	8	4874	4874	4919	838	17	2	0	0	1541832	-0.048	100000.000	100000.000	0.000	0.000	0.000	0.000	0.000	16.610	-8	5	-8	5	316	2384	100	689	"empty"
-75	0	0	11	6	7	"empty"	"empty"	13770	17890	200	4853	4900	493	10	4888	4888	4948	876	17	1	1	0	1548302	-0.055	100000.000	100000.000	0.000	0.000	0.000	0.000	0.000	16.610	-35	12	-35	12	316	2384	100	690	"empty"
0	0	0	11	7	7	"GLQAWPG-pS-AIPQFLG_GLQAWPGEAIPQFLG_60vs40"	"GLQAWPG-pS-AIPQFLG_GLQAWPGEAIPQFLG_60vs40"	14280	17890	80	16382	14689	4162	28	4942	4942	4993	547	10	90	86	0	763818	17.726	100000.000	100000.000	0.000	0.000	0.000	0.000	0.000	16.610	11440	9747	11440	9747	52	340	100	691	"GLQAWPG-pS-AIPQFLG_GLQAWPGEAIPQFLG_60vs40"
0	0	0	11	8	7	"GLQAWPG-pS-AIPQFLG_GLQAWPGEAIPQFLG_60vs40"	"GLQAWPG-pS-AIPQFLG_GLQAWPGEAIPQFLG_60vs40"	14780	17910	90	15747	14945	2561	17	4729	4729	4747	298	6	100	100	0	777153	34.221	100000.000	100000.000	0.000	0.000	0.000	0.000	0.000	16.610	11018	10216	11018	10216	52	420	100	692	"GLQAWPG-pS-AIPQFLG_GLQAWPGEAIPQFLG_60vs40"
0	0	0	11	9	7	"GLQAWPG-pS-AIPQFLG_GLQAWPGEAIPQFLG_60vs40"	"GLQAWPG-pS-AIPQFLG_GLQAWPGEAIPQFLG_60vs40"	15280	17900	80	16062	15617	1701	10	4731	4731	4779	448	9	100	100	0	812063	24.192	100000.000	100000.000	0.000	0.000	0.000	0.000	0.000	16.610	11331	10886	11331	10886	52	340	100	693	"GLQAWPG-pS-AIPQFLG_GLQAWPGEAIPQFLG_60vs40"
0	0	0	12	1	1	"BLNK "	"Q8WV28"	15780	14050	100	8069	7718	1219	15	4581	4581	4631	531	11	90	88	0	617472	5.814	100000.000	100000.000	0.000	0.000	0.000	0.000	0.000	16.610	3488	3137	3488	3137	80	560	100	694	"Y178"
0	0	0	12	2	1	"BLNK "	"Q8WV28"	16280	14040	100	8392	7909	1250	15	4741	4741	5036	3131	62	73	0	0	632694	0.918	100000.000	100000.000	0.000	0.000	0.000	0.000	0.000	16.610	3651	3168	3651	3168	80	560	100	695	"Y178"
0	0	0	12	3	1	"BLNK "	"Q8WV28"	16780	14030	90	8667	8680	1092	12	4839	4839	4868	376	7	96	96	0	451345	10.138	100000.000	100000.000	0.000	0.000	0.000	0.000	0.000	16.610	3828	3841	3828	3841	52	420	100	696	"Y178"
0	0	0	12	4	1	"Catalase"	"P04040"	17290	14030	80	8541	8477	1138	13	4907	4907	4917	216	4	98	96	0	440809	16.481	100000.000	100000.000	0.000	0.000	0.000	0.000	0.000	16.610	3634	3570	3634	3570	52	340	100	697	"Y385"
0	0	0	12	5	1	"Catalase"	"P04040"	17790	14040	100	8149	7872	3761	47	4926	4926	4922	248	5	77	72	0	629753	11.895	100000.000	100000.000	0.000	0.000	0.000	0.000	0.000	16.610	3223	2946	3223	2946	80	560	100	698	"Y385"
0	0	0	12	6	1	"Catalase"	"P04040"	18290	14030	90	8527	8109	1425	17	5079	5079	5118	381	7	86	86	0	421674	7.850	100000.000	100000.000	0.000	0.000	0.000	0.000	0.000	16.610	3448	3030	3448	3030	52	420	100	699	"Y385"
0	0	0	12	7	1	"Cdc42"	"P60953"	18780	14040	100	7141	8059	5798	71	5028	5028	5103	974	19	85	65	0	644743	3.035	100000.000	100000.000	0.000	0.000	0.000	0.000	0.000	16.610	2113	3031	2113	3031	80	560	100	700	"Y64"
0	0	0	12	8	1	"Cdc42"	"P60953"	19280	14040	90	7410	9537	6610	69	4884	4884	4962	648	13	100	100	0	495943	7.060	100000.000	100000.000	0.000	0.000	0.000	0.000	0.000	16.610	2526	4653	2526	4653	52	420	100	701	"Y64"
0	0	0	12	9	1	"Cdc42"	"P60953"	19790	14040	110	8120	8828	3707	41	4859	4859	4925	457	9	96	93	0	706255	8.540	100000.000	100000.000	0.000	0.000	0.000	0.000	0.000	16.610	3261	3969	3261	3969	80	656	100	702	"Y64"
0	0	0	12	1	2	"Flt3"	"P36888"	15790	14680	100	5327	5535	712	12	4690	4690	4756	1024	21	45	0	0	442801	0.761	100000.000	100000.000	0.000	0.000	0.000	0.000	0.000	16.610	637	845	637	845	80	560	100	703	"Y842"
0	0	0	12	2	2	"Flt3"	"P36888"	16290	14680	200	4911	5183	2325	44	4808	4808	4892	1194	24	11	0	0	1637699	0.244	100000.000	100000.000	0.000	0.000	0.000	0.000	0.000	16.610	103	375	103	375	316	2384	100	704	"Y842"
0	0	0	12	3	2	"Flt3"	"P36888"	16790	14680	70	6546	6465	419	6	4887	4887	5106	2129	41	3	0	0	206871	0.638	100000.000	100000.000	0.000	0.000	0.000	0.000	0.000	16.610	1659	1578	1659	1578	32	236	100	705	"Y842"
0	0	0	12	4	2	"gp130 "	"P40189"	17290	14680	90	6340	6493	1022	15	4885	4885	4950	435	8	100	98	0	337658	3.547	100000.000	100000.000	0.000	0.000	0.000	0.000	0.000	16.610	1455	1608	1455	1608	52	420	100	706	"S782"
0	0	0	12	5	2	"gp130 "	"P40189"	17780	14680	90	6230	6333	804	12	4940	4940	5007	1066	21	76	5	0	329332	1.244	100000.000	100000.000	0.000	0.000	0.000	0.000	0.000	16.610	1290	1393	1290	1393	52	420	100	707	"S782"
0	0	0	12	6	2	"gp130 "	"P40189"	18280	14680	110	6421	6553	1837	28	5045	5045	5102	1240	24	62	3	0	524272	1.170	100000.000	100000.000	0.000	0.000	0.000	0.000	0.000	16.610	1376	1508	1376	1508	80	656	100	708	"S782"
0	0	0	12	7	2	"HSP60"	"P10809"	18790	14680	200	5134	5148	303	5	5062	5062	5120	1174	22	0	0	0	1626873	0.024	100000.000	100000.000	0.000	0.000	0.000	0.000	0.000	16.610	72	86	72	86	316	2384	100	709	"S70"
0	0	0	12	8	2	"HSP60"	"P10809"	19300	14680	90	5292	6011	4285	71	4960	4960	5005	335	6	50	17	0	312594	3.003	100000.000	100000.000	0.000	0.000	0.000	0.000	0.000	16.610	332	1051	332	1051	52	420	100	710	"S70"
0	0	0	12	9	2	"HSP60"	"P10809"	19810	14690	140	5088	5439	2295	42	4825	4825	4975	1406	28	5	1	0	848421	0.330	100000.000	100000.000	0.000	0.000	0.000	0.000	0.000	16.610	263	614	263	614	156	1140	100	711	"S70"
0	0	0	12	1	3	"IL7R "	"P16871"	15790	15320	110	7912	8080	678	8	4723	4723	4740	332	7	100	100	0	646383	10.060	100000.000	100000.000	0.000	0.000	0.000	0.000	0.000	16.610	3189	3357	3189	3357	80	656	100	712	"Y449"
0	0	0	12	2	3	"IL7R "	"P16871"	16280	15330	100	8385	8723	3503	40	4657	4657	4716	684	14	100	100	0	697849	5.858	100000.000	100000.000	0.000	0.000	0.000	0.000	0.000	16.610	3728	4066	3728	4066	80	560	100	713	"Y449"
0	0	0	12	3	3	"IL7R "	"P16871"	16780	15320	110	8370	8294	898	10	4860	4860	4938	1261	25	97	91	0	663485	2.661	100000.000	100000.000	0.000	0.000	0.000	0.000	0.000	16.610	3510	3434	3510	3434	80	656	100	714	"Y449"
0	0	0	12	4	3	"IRAK4"	"P51617"	17280	15330	130	5342	5443	788	14	4930	4930	4961	329	6	61	17	0	653154	1.465	100000.000	100000.000	0.000	0.000	0.000	0.000	0.000	16.610	412	513	412	513	120	940	100	715	"T345"
0	0	0	12	5	3	"IRAK4"	"P51617"	17800	15330	90	5449	5470	331	6	5063	5063	5087	325	6	61	21	0	284420	1.178	100000.000	100000.000	0.000	0.000	0.000	0.000	0.000	16.610	386	407	386	407	52	420	100	716	"T345"
0	0	0	12	6	3	"IRAK4"	"P51617"	18290	15330	200	5492	7047	6443	91	5051	5051	5107	546	10	46	33	0	2226716	3.553	100000.000	100000.000	0.000	0.000	0.000	0.000	0.000	16.610	441	1996	441	1996	316	2384	100	717	"T345"
0	0	0	12	7	3	"LIMK1"	"P53667"	18790	15330	100	8228	8084	1847	22	5061	5061	5089	411	8	91	87	0	646705	7.287	100000.000	100000.000	0.000	0.000	0.000	0.000	0.000	16.610	3167	3023	3167	3023	80	560	100	718	"T508"
0	0	0	12	8	3	"LIMK1"	"P53667"	19280	15320	110	8426	8522	1703	19	4908	4908	4966	1053	21	92	90	0	681770	3.377	100000.000	100000.000	0.000	0.000	0.000	0.000	0.000	16.610	3518	3614	3518	3614	80	656	100	719	"T508"
0	0	0	12	9	3	"LIMK1"	"P53667"	19780	15330	130	8738	8481	3609	42	4794	4794	4889	1002	20	71	66	0	1017673	3.585	100000.000	100000.000	0.000	0.000	0.000	0.000	0.000	16.610	3944	3687	3944	3687	120	940	100	720	"T508"
0	0	0	12	1	4	"p38-alpha "	"Q16539"	15790	15970	170	8623	8744	1133	12	4749	4749	4802	855	17	100	100	0	1818763	4.611	100000.000	100000.000	0.000	0.000	0.000	0.000	0.000	16.610	3874	3995	3874	3995	208	1660	100	721	"T122"
0	0	0	12	2	4	"p38-alpha "	"Q16539"	16290	15970	180	8800	8800	2469	28	4784	4784	4855	1170	24	91	89	0	2252805	3.372	100000.000	100000.000	0.000	0.000	0.000	0.000	0.000	16.610	4016	4016	4016	4016	256	1924	100	722	"T122"
0	0	0	12	3	4	"p38-alpha "	"Q16539"	16790	15970	180	9431	9073	1621	17	4770	4770	4882	1279	26	91	88	0	2322609	3.277	100000.000	100000.000	0.000	0.000	0.000	0.000	0.000	16.610	4661	4303	4661	4303	256	1924	100	723	"T122"
0	0	0	12	4	4	"MEK1 "	"Q02750"	17290	15970	100	5744	5549	588	10	4843	4843	4881	278	5	76	65	0	443924	2.403	100000.000	100000.000	0.000	0.000	0.000	0.000	0.000	16.610	901	706	901	706	80	560	100	724	"S297"
0	0	0	12	5	4	"MEK1 "	"Q02750"	17780	15980	110	6002	5844	584	9	4973	4973	5010	433	8	75	60	0	467546	1.926	100000.000	100000.000	0.000	0.000	0.000	0.000	0.000	16.610	1029	871	1029	871	80	656	100	725	"S297"
0	0	0	12	6	4	"MEK1 "	"Q02750"	18280	15970	70	6453	6440	192	2	5131	5131	5139	286	5	100	100	0	206075	4.549	100000.000	100000.000	0.000	0.000	0.000	0.000	0.000	16.610	1322	1309	1322	1309	32	236	100	726	"S297"
0	0	0	12	7	4	"P27kip1"	"P46527"	18780	16000	110	7614	7620	1203	15	5044	5044	5086	585	11	95	91	0	609596	4.332	100000.000	100000.000	0.000	0.000	0.000	0.000	0.000	16.610	2570	2576	2570	2576	80	656	100	727	"Y74"
0	0	0	12	8	4	"P27kip1"	"P46527"	19290	15990	100	8437	9094	2041	22	4882	4882	4926	379	7	98	98	0	727524	10.997	100000.000	100000.000	0.000	0.000	0.000	0.000	0.000	16.610	3555	4212	3555	4212	80	560	100	728	"Y74"
0	0	0	12	9	4	"P27kip1"	"P46527"	19790	15980	100	9722	9886	3549	35	4832	4832	4980	1478	29	91	86	0	790854	3.319	100000.000	100000.000	0.000	0.000	0.000	0.000	0.000	16.610	4890	5054	4890	5054	80	560	100	729	"Y74"
0	0	0	12	1	5	"PPARG "	"P37231"	15790	16610	150	6240	6726	3537	52	4744	4744	4805	1189	24	80	7	0	1049326	1.616	100000.000	100000.000	0.000	0.000	0.000	0.000	0.000	16.610	1496	1982	1496	1982	156	1272	100	730	"S112"
0	0	0	12	2	5	"PPARG "	"P37231"	16290	16620	150	6275	6371	996	15	4785	4785	4807	312	6	96	95	0	993867	5.013	100000.000	100000.000	0.000	0.000	0.000	0.000	0.000	16.610	1490	1586	1490	1586	156	1272	100	731	"S112"
0	0	0	12	3	5	"PPARG "	"P37231"	16790	16620	140	6125	6232	1506	24	4772	4772	4821	654	13	90	55	0	972128	2.157	100000.000	100000.000	0.000	0.000	0.000	0.000	0.000	16.610	1353	1460	1353	1460	156	1140	100	732	"S112"
0	0	0	12	4	5	"Pyk2 "	"Q14289"	17290	16620	160	16414	15783	3172	20	4884	4884	4945	1055	21	95	95	0	3282864	10.273	100000.000	100000.000	0.000	0.000	0.000	0.000	0.000	16.610	11530	10899	11530	10899	208	1512	100	733	"S399"
0	0	0	12	5	5	"Pyk2 "	"Q14289"	17780	16610	170	16669	15922	3250	20	4947	4947	4982	989	19	93	92	0	3311860	11.062	100000.000	100000.000	0.000	0.000	0.000	0.000	0.000	16.610	11722	10975	11722	10975	208	1660	100	734	"S399"
0	0	0	12	6	5	"Pyk2 "	"Q14289"	18290	16620	170	16790	16263	2502	15	4975	4975	5061	1177	23	97	97	0	3382676	9.517	100000.000	100000.000	0.000	0.000	0.000	0.000	0.000	16.610	11815	11288	11815	11288	208	1660	100	735	"S399"
0	0	0	12	7	5	"STAT1 "	"P42224"	18780	16610	160	5638	5733	481	8	5002	5002	5059	821	16	34	2	0	1192555	0.821	100000.000	100000.000	0.000	0.000	0.000	0.000	0.000	16.610	636	731	636	731	208	1512	100	736	"S708"
0	0	0	12	8	5	"STAT1 "	"P42224"	19280	16620	170	5792	5976	1111	18	4913	4913	4994	707	14	62	15	0	1243042	1.389	100000.000	100000.000	0.000	0.000	0.000	0.000	0.000	16.610	879	1063	879	1063	208	1660	100	737	"S708"
0	0	0	12	9	5	"STAT1 "	"P42224"	19790	16620	180	6142	6281	1214	19	4937	4937	5123	1390	27	35	4	0	1607944	0.833	100000.000	100000.000	0.000	0.000	0.000	0.000	0.000	16.610	1205	1344	1205	1344	256	1924	100	738	"S708"
0	0	0	12	1	6	"STAT5B "	"P51692"	15790	17250	70	6289	6470	735	11	4731	4731	4782	478	9	100	96	0	207038	3.531	100000.000	100000.000	0.000	0.000	0.000	0.000	0.000	16.610	1558	1739	1558	1739	32	236	100	739	"S731"
0	0	0	12	2	6	"STAT5B "	"P51692"	16290	17250	70	6327	6267	477	7	4727	4727	4728	258	5	96	93	0	200558	5.965	100000.000	100000.000	0.000	0.000	0.000	0.000	0.000	16.610	1600	1540	1600	1540	32	236	100	740	"S731"
0	0	0	12	3	6	"STAT5B "	"P51692"	16780	17250	70	6527	7355	5343	72	4822	4822	4831	408	8	87	84	0	235350	6.186	100000.000	100000.000	0.000	0.000	0.000	0.000	0.000	16.610	1705	2533	1705	2533	32	236	100	741	"S731"
0	0	0	12	4	6	"Syk "	"P43405"	17290	17260	70	12114	12316	1329	10	4855	4855	4940	723	14	100	100	0	394105	10.202	100000.000	100000.000	0.000	0.000	0.000	0.000	0.000	16.610	7259	7461	7259	7461	32	236	100	742	"Y348"
0	0	0	12	5	6	"Syk "	"P43405"	17790	17260	70	12862	12385	1903	15	4945	4945	5115	2074	40	93	93	0	396322	3.505	100000.000	100000.000	0.000	0.000	0.000	0.000	0.000	16.610	7917	7440	7917	7440	32	236	100	743	"Y348"
0	0	0	12	6	6	"Syk "	"P43405"	18290	17270	80	12023	10304	3108	30	5006	5006	5049	340	6	88	82	0	535828	15.456	100000.000	100000.000	0.000	0.000	0.000	0.000	0.000	16.610	7017	5298	7017	5298	52	340	100	744	"Y348"
0	0	0	12	7	6	"Calmodulin "	"P62158"	18780	17260	100	8432	8522	633	7	5002	5002	5051	398	7	100	100	0	681767	8.721	100000.000	100000.000	0.000	0.000	0.000	0.000	0.000	16.610	3430	3520	3430	3520	80	560	100	745	"Y99"
0	0	0	12	8	6	"Calmodulin "	"P62158"	19280	17260	120	8780	9467	4854	51	4922	4922	5001	809	16	83	80	0	1135982	5.520	100000.000	100000.000	0.000	0.000	0.000	0.000	0.000	16.610	3858	4545	3858	4545	120	820	100	746	"Y99"
0	0	0	12	9	6	"Calmodulin "	"P62158"	19790	17260	110	10590	10756	2538	23	4934	4934	4976	418	8	93	93	0	860446	13.828	100000.000	100000.000	0.000	0.000	0.000	0.000	0.000	16.610	5656	5822	5656	5822	80	656	100	747	"Y99"
-75	0	0	12	1	7	"empty"	"empty"	15790	17890	200	4791	4825	342	7	4760	4760	4814	731	15	3	0	0	1524693	0.015	100000.000	100000.000	0.000	0.000	0.000	0.000	0.000	16.610	31	65	31	65	316	2384	100	748	"empty"
-75	0	0	12	2	7	"empty"	"empty"	16290	17890	200	4796	4804	321	6	4798	4798	4843	540	11	4	0	0	1518053	-0.072	100000.000	100000.000	0.000	0.000	0.000	0.000	0.000	16.610	-2	6	-2	6	316	2384	100	749	"empty"
-75	0	0	12	3	7	"empty"	"empty"	16790	17890	200	4894	4959	447	9	4856	4856	4883	328	6	14	3	0	1567081	0.232	100000.000	100000.000	0.000	0.000	0.000	0.000	0.000	16.610	38	103	38	103	316	2384	100	750	"empty"
-75	0	0	12	4	7	"empty"	"empty"	17290	17890	200	4934	4963	338	6	4920	4920	4976	782	15	1	0	0	1568320	-0.017	100000.000	100000.000	0.000	0.000	0.000	0.000	0.000	16.610	14	43	14	43	316	2384	100	751	"empty"
-75	0	0	12	5	7	"empty"	"empty"	17790	17890	200	4971	5042	773	15	4956	4956	5010	617	12	4	1	0	1593275	0.052	100000.000	100000.000	0.000	0.000	0.000	0.000	0.000	16.610	15	86	15	86	316	2384	100	752	"empty"
-75	0	0	12	6	7	"empty"	"empty"	18290	17890	200	4977	4989	379	7	4973	4973	5010	431	8	8	1	0	1576527	-0.049	100000.000	100000.000	0.000	0.000	0.000	0.000	0.000	16.610	4	16	4	16	316	2384	100	753	"empty"
0	0	0	12	7	7	"Control-Spot"	"Tau"	18780	17890	130	7979	8030	1055	13	4998	4998	5056	1171	23	95	76	0	963575	2.540	100000.000	100000.000	0.000	0.000	0.000	0.000	0.000	16.610	2981	3032	2981	3032	120	940	100	754	"Control-Spot"
0	0	0	12	8	7	"Control-Spot"	"Tau"	19270	17900	140	7952	8495	3469	40	4898	4898	5021	1165	23	87	69	0	1325254	2.982	100000.000	100000.000	0.000	0.000	0.000	0.000	0.000	16.610	3054	3597	3054	3597	156	1140	100	755	"Control-Spot"
0	0	0	12	9	7	"Control-Spot"	"Tau"	19780	17900	160	8697	9458	5075	53	4966	4966	5133	1082	21	73	65	0	1967182	3.997	100000.000	100000.000	0.000	0.000	0.000	0.000	0.000	16.610	3731	4492	3731	4492	208	1512	100	756	"Control-Spot"
0	0	0	13	1	1	"Anxa1"	"P04083"	2260	18530	80	6758	6726	478	7	4742	4742	5328	5037	94	0	0	0	349737	0.278	100000.000	100000.000	0.000	0.000	0.000	0.000	0.000	16.610	2016	1984	2016	1984	52	340	100	757	"Y20"
0	0	0	13	2	1	"Anxa1"	"P04083"	2750	18530	200	6748	6657	1200	18	5416	5416	5651	1165	20	52	17	0	2103554	0.864	100000.000	100000.000	0.000	0.000	0.000	0.000	0.000	16.610	1332	1241	1332	1241	316	2384	100	758	"Y20"
0	0	0	13	3	1	"Anxa1"	"P04083"	3250	18530	90	7435	7476	553	7	5445	5445	5493	423	7	100	100	0	388748	4.688	100000.000	100000.000	0.000	0.000	0.000	0.000	0.000	16.610	1990	2031	1990	2031	52	420	100	759	"Y20"
0	0	0	13	4	1	"Bax"	"Q07812"	3750	18530	200	5517	5651	810	14	5373	5373	5477	935	17	6	2	0	1785639	0.186	100000.000	100000.000	0.000	0.000	0.000	0.000	0.000	16.610	144	278	144	278	316	2384	100	760	"S184"
0	0	0	13	5	1	"Bax"	"Q07812"	4260	18530	140	5747	5815	898	15	5136	5136	5309	1963	36	1	0	0	907165	0.258	100000.000	100000.000	0.000	0.000	0.000	0.000	0.000	16.610	611	679	611	679	156	1140	100	761	"S184"
0	0	0	13	6	1	"Bax"	"Q07812"	4760	18530	160	5868	5864	437	7	5230	5230	5269	805	15	31	0	0	1219780	0.739	100000.000	100000.000	0.000	0.000	0.000	0.000	0.000	16.610	638	634	638	634	208	1512	100	762	"S184"
0	0	0	13	7	1	"CHOP"	"P35638"	5250	18520	200	5462	5532	649	11	5331	5331	5354	433	8	17	3	0	1748218	0.411	100000.000	100000.000	0.000	0.000	0.000	0.000	0.000	16.610	131	201	131	201	316	2384	100	763	"S79"
0	0	0	13	8	1	"CHOP"	"P35638"	5750	18520	200	5453	5488	345	6	5415	5415	5445	321	5	15	2	0	1734126	0.134	100000.000	100000.000	0.000	0.000	0.000	0.000	0.000	16.610	38	73	38	73	316	2384	100	764	"S79"
0	0	0	13	9	1	"CHOP"	"P35638"	6250	18520	200	5604	5659	452	7	5524	5524	5549	349	6	19	6	0	1788359	0.315	100000.000	100000.000	0.000	0.000	0.000	0.000	0.000	16.610	80	135	80	135	316	2384	100	765	"S79"
0	0	0	13	1	2	"Crk "	"P46108"	2270	19180	70	5549	5512	346	6	4689	4689	4706	335	7	90	62	0	176382	2.406	100000.000	100000.000	0.000	0.000	0.000	0.000	0.000	16.610	860	823	860	823	32	236	100	766	"Y221"
0	0	0	13	2	2	"Crk "	"P46108"	2760	19170	200	6500	6677	1224	18	5481	5481	5826	1846	31	28	1	0	2109975	0.461	100000.000	100000.000	0.000	0.000	0.000	0.000	0.000	16.610	1019	1196	1019	1196	316	2384	100	767	"Y221"
0	0	0	13	3	2	"Crk "	"P46108"	3260	19170	200	5483	5578	570	10	5553	5553	5681	746	13	3	1	0	1762579	-0.138	100000.000	100000.000	0.000	0.000	0.000	0.000	0.000	16.610	-70	25	-70	25	316	2384	100	768	"Y221"
0	0	0	13	4	2	"EEA1"	"Q15075"	3760	19170	200	5178	5261	663	12	5343	5343	5709	2338	40	1	0	0	1662463	-0.192	100000.000	100000.000	0.000	0.000	0.000	0.000	0.000	16.610	-165	-82	-165	-82	316	2384	100	769	"T431"
0	0	0	13	5	2	"EEA1"	"Q15075"	4260	19170	200	5221	5290	866	16	5158	5158	5309	2515	47	0	0	0	1671795	-0.008	100000.000	100000.000	0.000	0.000	0.000	0.000	0.000	16.610	63	132	63	132	316	2384	100	770	"T431"
0	0	0	13	6	2	"EEA1"	"Q15075"	4760	19170	200	5204	5372	1546	28	5210	5210	5257	939	17	3	0	0	1697705	0.122	100000.000	100000.000	0.000	0.000	0.000	0.000	0.000	16.610	-6	162	-6	162	316	2384	100	771	"T431"
0	0	0	13	7	2	"IKK-alpha "	"O15111"	5260	19170	110	8787	8791	984	11	5351	5351	5367	408	7	100	97	0	703298	8.392	100000.000	100000.000	0.000	0.000	0.000	0.000	0.000	16.610	3436	3440	3436	3440	80	656	100	772	"T23"
0	0	0	13	8	2	"IKK-alpha "	"O15111"	5760	19170	110	8304	8218	1023	12	5347	5347	5396	499	9	95	92	0	657478	5.655	100000.000	100000.000	0.000	0.000	0.000	0.000	0.000	16.610	2957	2871	2957	2871	80	656	100	773	"T23"
0	0	0	13	9	2	"IKK-alpha "	"O15111"	6270	19170	100	8037	7702	1057	13	5303	5303	5339	355	6	90	86	0	616184	6.656	100000.000	100000.000	0.000	0.000	0.000	0.000	0.000	16.610	2734	2399	2734	2399	80	560	100	774	"T23"
0	0	0	13	1	3	"Jak2 "	"O60674"	2260	19820	70	5586	5483	397	7	4764	4764	4812	398	8	78	50	0	175443	1.686	100000.000	100000.000	0.000	0.000	0.000	0.000	0.000	16.610	822	719	822	719	32	236	100	775	"Y1007"
0	0	0	13	2	3	"Jak2 "	"O60674"	2760	19810	200	6109	6310	1052	16	5616	5616	5964	1567	26	20	1	0	1993909	0.221	100000.000	100000.000	0.000	0.000	0.000	0.000	0.000	16.610	493	694	493	694	316	2384	100	776	"Y1007"
0	0	0	13	3	3	"Jak2 "	"O60674"	3260	19810	200	5444	5581	1389	24	5670	5670	5886	1047	17	2	0	0	1763452	-0.291	100000.000	100000.000	0.000	0.000	0.000	0.000	0.000	16.610	-226	-89	-226	-89	316	2384	100	777	"Y1007"
0	0	0	13	4	3	"Keap1"	"Q14145"	3760	19810	200	5102	5161	509	9	5268	5268	5537	1228	22	0	0	0	1630834	-0.306	100000.000	100000.000	0.000	0.000	0.000	0.000	0.000	16.610	-166	-107	-166	-107	316	2384	100	778	"Y141"
0	0	0	13	5	3	"Keap1"	"Q14145"	4260	19810	200	5111	5140	924	17	5097	5097	5144	1013	19	1	0	0	1624111	-0.004	100000.000	100000.000	0.000	0.000	0.000	0.000	0.000	16.610	14	43	14	43	316	2384	100	779	"Y141"
0	0	0	13	6	3	"Keap1"	"Q14145"	4750	19810	200	5200	5253	534	10	5189	5189	5222	526	10	8	2	0	1659797	0.059	100000.000	100000.000	0.000	0.000	0.000	0.000	0.000	16.610	11	64	11	64	316	2384	100	780	"Y141"
0	0	0	13	7	3	"MK2"	"P16389"	5260	19810	80	7051	6978	978	14	5327	5327	5368	490	9	76	75	0	362855	3.286	100000.000	100000.000	0.000	0.000	0.000	0.000	0.000	16.610	1724	1651	1724	1651	52	340	100	781	"Y132"
0	0	0	13	8	3	"MK2"	"P16389"	5760	19800	140	5525	6069	1218	20	5394	5394	5424	360	6	32	26	0	946693	1.792	100000.000	100000.000	0.000	0.000	0.000	0.000	0.000	16.610	131	675	131	675	156	1140	100	782	"Y132"
0	0	0	13	9	3	"MK2"	"P16389"	6260	19810	80	6737	6649	858	12	5340	5340	5394	422	7	78	69	0	345773	2.974	100000.000	100000.000	0.000	0.000	0.000	0.000	0.000	16.610	1397	1309	1397	1309	52	340	100	783	"Y132"
0	0	0	13	1	4	"MyD88"	"Q99836"	2260	20460	150	8611	8704	1086	12	4673	4673	4885	1293	26	100	98	0	1357846	2.954	100000.000	100000.000	0.000	0.000	0.000	0.000	0.000	16.610	3938	4031	3938	4031	156	1272	100	784	"Y257"
0	0	0	13	2	4	"MyD88"	"Q99836"	2770	20460	170	10810	10616	2370	22	5934	5934	6129	1716	27	94	82	0	2208175	2.615	100000.000	100000.000	0.000	0.000	0.000	0.000	0.000	16.610	4876	4682	4876	4682	208	1660	100	785	"Y257"
0	0	0	13	3	4	"MyD88"	"Q99836"	3260	20460	160	11274	11035	1406	12	6271	6271	6389	849	13	96	94	0	2295238	5.472	100000.000	100000.000	0.000	0.000	0.000	0.000	0.000	16.610	5003	4764	5003	4764	208	1512	100	786	"Y257"
0	0	0	13	4	4	"NFkB-p105 "	"P19838"	3760	20460	200	5002	5079	439	8	5187	5187	5455	2705	49	0	0	0	1605056	-0.139	100000.000	100000.000	0.000	0.000	0.000	0.000	0.000	16.610	-185	-108	-185	-108	316	2384	100	787	"S337"
0	0	0	13	5	4	"NFkB-p105 "	"P19838"	4260	20460	90	5765	5917	668	11	5093	5093	5105	410	8	63	40	0	307682	1.980	100000.000	100000.000	0.000	0.000	0.000	0.000	0.000	16.610	672	824	672	824	52	420	100	788	"S337"
0	0	0	13	6	4	"NFkB-p105 "	"P19838"	4770	20450	130	5517	5627	660	11	5177	5177	5218	826	15	19	5	0	675234	0.495	100000.000	100000.000	0.000	0.000	0.000	0.000	0.000	16.610	340	450	340	450	120	940	100	789	"S337"
0	0	0	13	7	4	"PKACa "	"P17612"	5260	20460	150	6439	6608	777	11	5313	5313	5406	1463	27	29	3	0	1030899	0.822	100000.000	100000.000	0.000	0.000	0.000	0.000	0.000	16.610	1126	1295	1126	1295	156	1272	100	790	"S338"
0	0	0	13	8	4	"PKACa "	"P17612"	5760	20460	160	6195	6251	724	11	5301	5301	5344	382	7	80	59	0	1300283	2.374	100000.000	100000.000	0.000	0.000	0.000	0.000	0.000	16.610	894	950	894	950	208	1512	100	791	"S338"
0	0	0	13	9	4	"PKACa "	"P17612"	6260	20450	140	6181	6317	1017	16	5289	5289	5352	1194	22	20	2	0	985509	0.808	100000.000	100000.000	0.000	0.000	0.000	0.000	0.000	16.610	892	1028	892	1028	156	1140	100	792	"S338"
0	0	0	13	1	5	"PDK1"	"O15530"	2270	21100	100	16940	16276	2866	17	4616	4616	4668	465	9	96	96	0	1302088	24.963	100000.000	100000.000	0.000	0.000	0.000	0.000	0.000	16.610	12324	11660	12324	11660	80	560	100	793	"Y373"
0	0	0	13	2	5	"PDK1"	"O15530"	2770	21090	130	15375	13842	5646	40	5106	5106	5521	2232	40	80	67	0	1661035	3.728	100000.000	100000.000	0.000	0.000	0.000	0.000	0.000	16.610	10269	8736	10269	8736	120	940	100	794	"Y373"
0	0	0	13	3	5	"PDK1"	"O15530"	3270	21100	130	19408	18421	3400	18	6312	6312	6429	1207	18	97	95	0	2210488	9.935	100000.000	100000.000	0.000	0.000	0.000	0.000	0.000	16.610	13096	12109	13096	12109	120	940	100	795	"Y373"
0	0	0	13	4	5	"Ripk1"	"Q13546"	3760	21110	70	5741	5697	410	7	5032	5032	5165	1243	24	3	0	0	182292	0.428	100000.000	100000.000	0.000	0.000	0.000	0.000	0.000	16.610	709	665	709	665	32	236	100	796	"Y424"
0	0	0	13	5	5	"Ripk1"	"Q13546"	4250	21070	140	5417	5503	549	9	5117	5117	5187	692	13	23	5	0	858468	0.457	100000.000	100000.000	0.000	0.000	0.000	0.000	0.000	16.610	300	386	300	386	156	1140	100	797	"Y424"
0	0	0	13	6	5	"Ripk1"	"Q13546"	4760	21090	80	6078	5969	499	8	5171	5171	5175	568	10	69	23	0	310367	1.398	100000.000	100000.000	0.000	0.000	0.000	0.000	0.000	16.610	907	798	907	798	52	340	100	798	"Y424"
0	0	0	13	7	5	"Smad1 "	"Q15797"	5260	21090	200	5165	5181	313	6	5276	5276	5301	413	7	4	0	0	1637173	-0.291	100000.000	100000.000	0.000	0.000	0.000	0.000	0.000	16.610	-111	-95	-111	-95	316	2384	100	799	"S463"
0	0	0	13	8	5	"Smad1 "	"Q15797"	5760	21090	200	5332	5380	339	6	5338	5338	5371	387	7	11	1	0	1700177	0.023	100000.000	100000.000	0.000	0.000	0.000	0.000	0.000	16.610	-6	42	-6	42	316	2384	100	800	"S463"
0	0	0	13	9	5	"Smad1 "	"Q15797"	6260	21090	200	5278	5310	421	7	5273	5273	5303	339	6	10	2	0	1677863	0.021	100000.000	100000.000	0.000	0.000	0.000	0.000	0.000	16.610	5	37	5	37	316	2384	100	801	"S463"
0	0	0	13	1	6	"TAB1"	"Q15750"	2250	21730	140	10973	9904	2766	27	4679	4679	4746	566	11	85	82	0	1544969	9.113	100000.000	100000.000	0.000	0.000	0.000	0.000	0.000	16.610	6294	5225	6294	5225	156	1140	100	802	"S438"
0	0	0	13	2	6	"TAB1"	"Q15750"	2760	21740	120	11409	10831	2520	23	4794	4794	5134	2571	50	87	76	0	1299728	2.216	100000.000	100000.000	0.000	0.000	0.000	0.000	0.000	16.610	6615	6037	6615	6037	120	820	100	803	"S438"
0	0	0	13	3	6	"TAB1"	"Q15750"	3240	21740	170	10331	10154	2368	23	7205	7205	7168	972	13	68	57	0	2112130	3.072	100000.000	100000.000	0.000	0.000	0.000	0.000	0.000	16.610	3126	2949	3126	2949	208	1660	100	804	"S438"
0	0	0	13	4	6	"Tgfbr2"	"P37173"	3750	21750	200	5411	5500	822	14	5251	5251	5535	963	17	4	1	0	1738033	-0.036	100000.000	100000.000	0.000	0.000	0.000	0.000	0.000	16.610	160	249	160	249	316	2384	100	805	"Y259"
0	0	0	13	5	6	"Tgfbr2"	"P37173"	4260	21760	180	5631	5704	872	15	5054	5054	5108	719	14	39	5	0	1460325	0.829	100000.000	100000.000	0.000	0.000	0.000	0.000	0.000	16.610	577	650	577	650	256	1924	100	806	"Y259"
0	0	0	13	6	6	"Tgfbr2"	"P37173"	4770	21740	170	5676	5857	1835	31	5113	5113	5256	2454	46	1	0	0	1218338	0.245	100000.000	100000.000	0.000	0.000	0.000	0.000	0.000	16.610	563	744	563	744	208	1660	100	807	"Y259"
0	0	0	13	7	6	"XIAP "	"P98170"	5250	21740	140	32282	24703	14491	58	5192	5192	5192	382	7	81	75	0	3853682	51.076	100000.000	100000.000	0.000	0.000	0.000	0.000	0.000	16.610	27090	19511	27090	19511	156	1140	100	808	"S87"
0	0	0	13	8	6	"XIAP "	"P98170"	5760	21740	150	32848	24566	14374	58	5244	5244	5278	416	7	81	71	0	3832219	46.365	100000.000	100000.000	0.000	0.000	0.000	0.000	0.000	16.610	27604	19322	27604	19322	156	1272	100	809	"S87"
0	0	0	13	9	6	"XIAP "	"P98170"	6260	21740	140	32974	25396	16463	64	5196	5196	5226	398	7	80	74	0	3961736	50.678	100000.000	100000.000	0.000	0.000	0.000	0.000	0.000	16.610	27778	20200	27778	20200	156	1140	100	810	"S87"
-75	0	0	13	1	7	"empty"	"empty"	2260	22380	200	4834	4856	380	7	4786	4786	4828	484	10	12	2	0	1534514	0.058	100000.000	100000.000	0.000	0.000	0.000	0.000	0.000	16.610	48	70	48	70	316	2384	100	811	"empty"
-75	0	0	13	2	7	"empty"	"empty"	2760	22380	200	4718	4749	318	6	4883	4883	5231	1154	22	0	0	0	1500678	-0.418	100000.000	100000.000	0.000	0.000	0.000	0.000	0.000	16.610	-165	-134	-165	-134	316	2384	100	812	"empty"
-75	0	0	13	3	7	"empty"	"empty"	3260	22380	200	6674	6791	684	10	7309	7309	7369	1577	21	0	0	0	2145853	-0.367	100000.000	100000.000	0.000	0.000	0.000	0.000	0.000	16.610	-635	-518	-635	-518	316	2384	100	813	"empty"
-75	0	0	13	4	7	"empty"	"empty"	3760	22380	200	5111	5149	573	11	5291	5291	5446	1049	19	1	1	0	1626951	-0.283	100000.000	100000.000	0.000	0.000	0.000	0.000	0.000	16.610	-180	-142	-180	-142	316	2384	100	814	"empty"
-75	0	0	13	5	7	"empty"	"empty"	4260	22380	200	5173	5201	384	7	5115	5115	5140	525	10	9	2	0	1643618	0.116	100000.000	100000.000	0.000	0.000	0.000	0.000	0.000	16.610	58	86	58	86	316	2384	100	815	"empty"
-75	0	0	13	6	7	"empty"	"empty"	4760	22380	200	5136	5152	362	7	5123	5123	5164	829	16	1	0	0	1627992	-0.014	100000.000	100000.000	0.000	0.000	0.000	0.000	0.000	16.610	13	29	13	29	316	2384	100	816	"empty"
-75	0	0	13	7	7	"empty"	"empty"	5260	22380	200	5195	5348	1703	31	5193	5193	5238	1266	24	1	1	0	1689984	0.087	100000.000	100000.000	0.000	0.000	0.000	0.000	0.000	16.610	2	155	2	155	316	2384	100	817	"empty"
-75	0	0	13	8	7	"empty"	"empty"	5760	22380	200	5249	6427	7182	111	5287	5287	5420	1322	24	4	3	0	2030926	0.762	100000.000	100000.000	0.000	0.000	0.000	0.000	0.000	16.610	-38	1140	-38	1140	316	2384	100	818	"empty"
-75	0	0	13	9	7	"empty"	"empty"	6260	22380	200	5266	5259	267	5	5276	5276	5330	909	17	0	0	0	1661760	-0.078	100000.000	100000.000	0.000	0.000	0.000	0.000	0.000	16.610	-10	-17	-10	-17	316	2384	100	819	"empty"
0	0	0	14	1	1	"PTEN"	"P60484"	6790	18510	200	5382	5631	1367	24	5312	5312	5328	578	10	16	11	0	1779451	0.524	100000.000	100000.000	0.000	0.000	0.000	0.000	0.000	16.610	70	319	70	319	316	2384	100	820	"T382/3/5"
0	0	0	14	2	1	"PTEN"	"P60484"	7290	18510	80	6755	6676	875	13	5202	5202	5281	1173	22	71	13	0	347174	1.189	100000.000	100000.000	0.000	0.000	0.000	0.000	0.000	16.610	1553	1474	1553	1474	52	340	100	821	"T382/3/5"
0	0	0	14	3	1	"PTEN"	"P60484"	7790	18520	80	6721	6613	719	10	5227	5227	5202	435	8	86	82	0	343856	3.244	100000.000	100000.000	0.000	0.000	0.000	0.000	0.000	16.610	1494	1386	1494	1386	52	340	100	822	"T382/3/5"
0	0	0	14	4	1	"Rab5A"	"P20339"	8280	18510	200	4910	4931	384	7	4976	4976	5011	436	8	8	1	0	1558213	-0.183	100000.000	100000.000	0.000	0.000	0.000	0.000	0.000	16.610	-66	-45	-66	-45	316	2384	100	823	"S123"
0	0	0	14	5	1	"Rab5A"	"P20339"	8780	18510	200	4761	4778	282	5	4861	4861	4901	684	13	1	0	0	1509924	-0.180	100000.000	100000.000	0.000	0.000	0.000	0.000	0.000	16.610	-100	-83	-100	-83	316	2384	100	824	"S123"
0	0	0	14	6	1	"Rab5A"	"P20339"	9270	18510	200	4743	4758	295	6	4823	4823	4855	387	7	4	0	0	1503455	-0.251	100000.000	100000.000	0.000	0.000	0.000	0.000	0.000	16.610	-80	-65	-80	-65	316	2384	100	825	"S123"
0	0	0	14	7	1	"STAT1 "	"P42224"	9770	18510	200	4951	4972	313	6	4826	4826	4844	351	7	23	4	0	1571300	0.365	100000.000	100000.000	0.000	0.000	0.000	0.000	0.000	16.610	125	146	125	146	316	2384	100	826	"Y701"
0	0	0	14	8	1	"STAT1 "	"P42224"	10270	18520	120	5239	5262	363	6	5003	5003	5030	348	6	39	7	0	631406	0.667	100000.000	100000.000	0.000	0.000	0.000	0.000	0.000	16.610	236	259	236	259	120	820	100	827	"Y701"
0	0	0	14	9	1	"STAT1 "	"P42224"	10760	18510	200	5210	5217	328	6	5062	5062	5107	848	16	2	0	0	1648622	0.130	100000.000	100000.000	0.000	0.000	0.000	0.000	0.000	16.610	148	155	148	155	316	2384	100	828	"Y701"
0	0	0	14	1	2	"STAT5B "	"P51692"	6790	19160	200	5265	5387	1418	26	5292	5292	5308	423	7	7	2	0	1702401	0.187	100000.000	100000.000	0.000	0.000	0.000	0.000	0.000	16.610	-27	95	-27	95	316	2384	100	829	"Y699"
0	0	0	14	2	2	"STAT5B "	"P51692"	7290	19160	200	5024	5031	383	7	5089	5089	5137	1073	20	0	0	0	1589854	-0.099	100000.000	100000.000	0.000	0.000	0.000	0.000	0.000	16.610	-65	-58	-65	-58	316	2384	100	830	"Y699"
0	0	0	14	3	2	"STAT5B "	"P51692"	7790	19160	200	5144	5174	460	8	5100	5100	5134	810	15	2	0	0	1634970	0.049	100000.000	100000.000	0.000	0.000	0.000	0.000	0.000	16.610	44	74	44	74	316	2384	100	831	"Y699"
0	0	0	14	4	2	"Syk "	"P43405"	8300	19160	110	15388	14400	7997	55	5047	5047	5191	1084	20	63	58	0	1152032	8.495	100000.000	100000.000	0.000	0.000	0.000	0.000	0.000	16.610	10341	9353	10341	9353	80	656	100	832	"Y352"
0	0	0	14	5	2	"Syk "	"P43405"	8790	19170	70	21326	21241	1735	8	4832	4832	4867	301	6	100	100	0	679701	54.399	100000.000	100000.000	0.000	0.000	0.000	0.000	0.000	16.610	16494	16409	16494	16409	32	236	100	833	"Y352"
0	0	0	14	6	2	"Syk "	"P43405"	9290	19160	80	21938	19544	5598	28	4898	4898	4937	463	9	98	94	0	1016276	31.549	100000.000	100000.000	0.000	0.000	0.000	0.000	0.000	16.610	17040	14646	17040	14646	52	340	100	834	"Y352"
0	0	0	14	7	2	"ACC1"	"Q13085"	9780	19160	200	5137	5179	727	14	4894	4894	4972	989	19	4	0	0	1636712	0.209	100000.000	100000.000	0.000	0.000	0.000	0.000	0.000	16.610	243	285	243	285	316	2384	100	835	"S80"
0	0	0	14	8	2	"ACC1"	"Q13085"	10280	19160	150	5445	5428	340	6	4986	4986	5040	764	15	15	0	0	846763	0.508	100000.000	100000.000	0.000	0.000	0.000	0.000	0.000	16.610	459	442	459	442	156	1272	100	836	"S80"
0	0	0	14	9	2	"ACC1"	"Q13085"	10770	19140	140	5444	5515	913	16	4988	4988	5045	797	15	21	2	0	860327	0.590	100000.000	100000.000	0.000	0.000	0.000	0.000	0.000	16.610	456	527	456	527	156	1140	100	837	"S80"
0	0	0	14	1	3	"TrKA"	"P04629"	6780	19810	100	8444	8252	1091	13	5363	5363	5367	331	6	95	92	0	660173	8.716	100000.000	100000.000	0.000	0.000	0.000	0.000	0.000	16.610	3081	2889	3081	2889	80	560	100	838	"Y680"
0	0	0	14	2	3	"TrKA"	"P04629"	7290	19810	100	7866	7916	1147	14	5092	5092	5111	652	12	95	91	0	633318	4.302	100000.000	100000.000	0.000	0.000	0.000	0.000	0.000	16.610	2774	2824	2774	2824	80	560	100	839	"Y680"
0	0	0	14	3	3	"TrKA"	"P04629"	7800	19800	110	8154	8067	895	11	5130	5130	5147	555	10	96	96	0	645353	5.261	100000.000	100000.000	0.000	0.000	0.000	0.000	0.000	16.610	3024	2937	3024	2937	80	656	100	840	"Y680"
0	0	0	14	4	3	"BRAF1"	"P15056"	8300	19800	110	6297	6253	450	7	4875	4875	4897	360	7	98	91	0	500200	3.767	100000.000	100000.000	0.000	0.000	0.000	0.000	0.000	16.610	1422	1378	1422	1378	80	656	100	841	"S579"
0	0	0	14	5	3	"BRAF1"	"P15056"	8800	19810	120	6370	6377	691	10	4851	4851	4872	353	7	95	90	0	765190	4.263	100000.000	100000.000	0.000	0.000	0.000	0.000	0.000	16.610	1519	1526	1519	1526	120	820	100	842	"S579"
0	0	0	14	6	3	"BRAF1"	"P15056"	9290	19810	120	6388	6400	852	13	4896	4896	4932	459	9	90	84	0	767949	3.198	100000.000	100000.000	0.000	0.000	0.000	0.000	0.000	16.610	1492	1504	1492	1504	120	820	100	843	"S579"
0	0	0	14	7	3	"Cdc2"	"P06493"	9790	19800	120	6773	6562	820	12	4840	4840	4890	780	15	83	72	0	787387	2.144	100000.000	100000.000	0.000	0.000	0.000	0.000	0.000	16.610	1933	1722	1933	1722	120	820	100	844	"Y15"
0	0	0	14	8	3	"Cdc2"	"P06493"	10290	19800	100	7246	7457	1129	15	5007	5007	5048	661	13	100	98	0	596572	3.644	100000.000	100000.000	0.000	0.000	0.000	0.000	0.000	16.610	2239	2450	2239	2450	80	560	100	845	"Y15"
0	0	0	14	9	3	"Cdc2"	"P06493"	10780	19790	120	7263	7149	806	11	5105	5105	5126	633	12	94	88	0	857931	3.196	100000.000	100000.000	0.000	0.000	0.000	0.000	0.000	16.610	2158	2044	2158	2044	120	820	100	846	"Y15"
0	0	0	14	1	4	"ERK3"	"Q16659"	6790	20440	160	8082	8057	950	11	5211	5211	5276	581	11	97	95	0	1675954	4.787	100000.000	100000.000	0.000	0.000	0.000	0.000	0.000	16.610	2871	2846	2871	2846	208	1512	100	847	"S189"
0	0	0	14	2	4	"ERK3"	"Q16659"	7290	20440	160	7743	7813	1280	16	5034	5034	5056	644	12	99	97	0	1625019	4.281	100000.000	100000.000	0.000	0.000	0.000	0.000	0.000	16.610	2709	2779	2709	2779	208	1512	100	848	"S189"
0	0	0	14	3	4	"ERK3"	"Q16659"	7790	20440	160	7649	7736	854	11	4953	4953	4952	429	8	100	100	0	1609052	6.490	100000.000	100000.000	0.000	0.000	0.000	0.000	0.000	16.610	2696	2783	2696	2783	208	1512	100	849	"S189"
0	0	0	14	4	4	"GIT2"	"Q14161"	8290	20430	200	4839	4854	402	8	4849	4849	4897	625	12	3	0	0	1533923	-0.069	100000.000	100000.000	0.000	0.000	0.000	0.000	0.000	16.610	-10	5	-10	5	316	2384	100	850	"Y484"
0	0	0	14	5	4	"GIT2"	"Q14161"	8790	20430	200	4961	5011	662	13	4853	4853	4892	443	9	11	2	0	1583618	0.269	100000.000	100000.000	0.000	0.000	0.000	0.000	0.000	16.610	108	158	108	158	316	2384	100	851	"Y484"
0	0	0	14	6	4	"GIT2"	"Q14161"	9290	20430	200	4942	4972	301	6	4906	4906	4942	638	12	3	0	0	1571258	0.047	100000.000	100000.000	0.000	0.000	0.000	0.000	0.000	16.610	36	66	36	66	316	2384	100	852	"Y484"
0	0	0	14	7	4	"HSP70 "	"P08107"	9790	20430	200	4983	4993	326	6	4930	4930	4951	398	8	11	0	0	1577891	0.106	100000.000	100000.000	0.000	0.000	0.000	0.000	0.000	16.610	53	63	53	63	316	2384	100	853	"Y525"
0	0	0	14	8	4	"HSP70 "	"P08107"	10310	20440	90	5262	5271	321	6	4928	4928	4979	332	6	50	19	0	274094	0.880	100000.000	100000.000	0.000	0.000	0.000	0.000	0.000	16.610	334	343	334	343	52	420	100	854	"Y525"
0	0	0	14	9	4	"HSP70 "	"P08107"	10800	20430	200	5205	5213	377	7	5082	5082	5116	448	8	14	1	0	1647381	0.217	100000.000	100000.000	0.000	0.000	0.000	0.000	0.000	16.610	123	131	123	131	316	2384	100	855	"Y525"
0	0	0	14	1	5	"iNOS "	"P35228"	6780	21080	120	5779	6109	982	16	5152	5152	5176	366	7	55	48	0	733136	2.549	100000.000	100000.000	0.000	0.000	0.000	0.000	0.000	16.610	627	957	627	957	120	820	100	856	"Y151"
0	0	0	14	2	5	"iNOS "	"P35228"	7290	21080	80	6185	6155	552	8	5046	5046	5050	333	6	86	80	0	320045	3.318	100000.000	100000.000	0.000	0.000	0.000	0.000	0.000	16.610	1139	1109	1139	1109	52	340	100	857	"Y151"
0	0	0	14	3	5	"iNOS "	"P35228"	7780	21090	80	6183	6443	1667	25	4944	4944	4961	557	11	84	59	0	335012	2.661	100000.000	100000.000	0.000	0.000	0.000	0.000	0.000	16.610	1239	1499	1239	1499	52	340	100	858	"Y151"
0	0	0	14	4	5	"IRF-3 "	"Q14653"	8300	21100	130	5601	5677	654	11	4789	4789	4826	416	8	87	46	0	681273	2.046	100000.000	100000.000	0.000	0.000	0.000	0.000	0.000	16.610	812	888	812	888	120	940	100	859	"S402"
0	0	0	14	5	5	"IRF-3 "	"Q14653"	8800	21100	130	5641	5633	270	4	4788	4788	4822	466	9	91	35	0	675997	1.740	100000.000	100000.000	0.000	0.000	0.000	0.000	0.000	16.610	853	845	853	845	120	940	100	860	"S402"
0	0	0	14	6	5	"IRF-3 "	"Q14653"	9300	21100	130	5661	5740	713	12	4856	4856	4875	292	5	93	77	0	688769	2.962	100000.000	100000.000	0.000	0.000	0.000	0.000	0.000	16.610	805	884	805	884	120	940	100	861	"S402"
0	0	0	14	7	5	"M6PR"	"P20645"	9790	21100	80	6032	6042	408	6	4913	4913	4918	314	6	94	92	0	314193	3.580	100000.000	100000.000	0.000	0.000	0.000	0.000	0.000	16.610	1119	1129	1119	1129	52	340	100	862	"S267"
0	0	0	14	8	5	"M6PR"	"P20645"	10300	21100	100	5861	7627	9449	123	4960	4960	4969	333	6	76	61	1	610124	7.982	100000.000	100000.000	0.000	0.000	0.000	0.000	0.000	16.610	901	2667	901	2667	80	560	100	863	"S267"
0	0	0	14	9	5	"M6PR"	"P20645"	10790	21090	90	6163	6192	613	9	4999	4999	5056	335	6	98	84	0	321976	3.391	100000.000	100000.000	0.000	0.000	0.000	0.000	0.000	16.610	1164	1193	1164	1193	52	420	100	864	"S267"
0	0	0	14	1	6	"MDM2"	"Q00987"	6780	21710	200	5123	5150	340	6	5126	5126	5159	510	9	6	0	0	1627383	-0.018	100000.000	100000.000	0.000	0.000	0.000	0.000	0.000	16.610	-3	24	-3	24	316	2384	100	865	"S166"
0	0	0	14	2	6	"MDM2"	"Q00987"	7280	21710	200	4979	5055	626	12	5015	5015	5020	478	9	11	3	0	1597299	0.073	100000.000	100000.000	0.000	0.000	0.000	0.000	0.000	16.610	-36	40	-36	40	316	2384	100	866	"S166"
0	0	0	14	3	6	"MDM2"	"Q00987"	7780	21710	200	4925	4985	543	10	4965	4965	5000	505	10	9	1	0	1575372	-0.030	100000.000	100000.000	0.000	0.000	0.000	0.000	0.000	16.610	-40	20	-40	20	316	2384	100	867	"S166"
0	0	0	14	4	6	"p38 delta"	"O15264"	8300	21730	130	6632	6504	775	11	4808	4808	4839	438	9	90	83	0	780475	3.801	100000.000	100000.000	0.000	0.000	0.000	0.000	0.000	16.610	1824	1696	1824	1696	120	940	100	868	"Y182"
0	0	0	14	5	6	"p38 delta"	"O15264"	8780	21750	150	6426	6095	993	16	4809	4809	4889	1430	29	57	1	0	950812	0.843	100000.000	100000.000	0.000	0.000	0.000	0.000	0.000	16.610	1617	1286	1617	1286	156	1272	100	869	"Y182"
0	0	0	14	6	6	"p38 delta"	"O15264"	9270	21740	150	6498	6130	1168	19	4845	4845	4888	343	7	67	62	0	956221	3.621	100000.000	100000.000	0.000	0.000	0.000	0.000	0.000	16.610	1653	1285	1653	1285	156	1272	100	870	"Y182"
0	0	0	14	7	6	"p70S6K"	"P23443"	9800	21720	80	5339	5359	432	8	4907	4907	4926	308	6	59	30	0	278677	1.406	100000.000	100000.000	0.000	0.000	0.000	0.000	0.000	16.610	432	452	432	452	52	340	100	871	"T412"
0	0	0	14	8	6	"p70S6K"	"P23443"	10280	21710	90	5550	5569	585	10	5000	5000	5023	357	7	63	34	0	289595	1.529	100000.000	100000.000	0.000	0.000	0.000	0.000	0.000	16.610	550	569	550	569	52	420	100	872	"T412"
0	0	0	14	9	6	"p70S6K"	"P23443"	10780	21710	200	5161	5230	593	11	5050	5050	5069	401	7	19	4	0	1652593	0.401	100000.000	100000.000	0.000	0.000	0.000	0.000	0.000	16.610	111	180	111	180	316	2384	100	873	"T412"
-75	0	0	14	1	7	"empty"	"empty"	6770	22350	200	5119	5136	361	7	5207	5207	5234	913	17	0	0	0	1622997	-0.107	100000.000	100000.000	0.000	0.000	0.000	0.000	0.000	16.610	-88	-71	-88	-71	316	2384	100	874	"empty"
-75	0	0	14	2	7	"empty"	"empty"	7270	22350	200	5064	5019	403	8	5036	5036	5058	536	10	7	0	0	1586089	-0.073	100000.000	100000.000	0.000	0.000	0.000	0.000	0.000	16.610	28	-17	28	-17	316	2384	100	875	"empty"
-75	0	0	14	3	7	"empty"	"empty"	7770	22350	200	5022	5034	538	10	4999	4999	5021	700	13	5	1	0	1590698	0.019	100000.000	100000.000	0.000	0.000	0.000	0.000	0.000	16.610	23	35	23	35	316	2384	100	876	"empty"
-75	0	0	14	4	7	"empty"	"empty"	8270	22350	200	5003	4983	401	8	4939	4939	4969	611	12	3	0	0	1574503	0.023	100000.000	100000.000	0.000	0.000	0.000	0.000	0.000	16.610	64	44	64	44	316	2384	100	877	"empty"
-75	0	0	14	5	7	"empty"	"empty"	8770	22350	200	4851	4879	671	13	4793	4793	4826	420	8	8	0	0	1541820	0.126	100000.000	100000.000	0.000	0.000	0.000	0.000	0.000	16.610	58	86	58	86	316	2384	100	878	"empty"
-75	0	0	14	6	7	"empty"	"empty"	9270	22350	200	4854	4879	286	5	4842	4842	4923	1499	30	0	0	0	1541730	-0.029	100000.000	100000.000	0.000	0.000	0.000	0.000	0.000	16.610	12	37	12	37	316	2384	100	879	"empty"
-75	0	0	14	7	7	"empty"	"empty"	9770	22350	200	4968	4986	353	7	4925	4925	4946	383	7	15	2	0	1575648	0.104	100000.000	100000.000	0.000	0.000	0.000	0.000	0.000	16.610	43	61	43	61	316	2384	100	880	"empty"
-75	0	0	14	8	7	"empty"	"empty"	10270	22350	200	4961	5006	346	6	4984	4984	4997	401	8	11	1	0	1581918	0.022	100000.000	100000.000	0.000	0.000	0.000	0.000	0.000	16.610	-23	22	-23	22	316	2384	100	881	"empty"
-75	0	0	14	9	7	"empty"	"empty"	10770	22350	200	5015	5021	302	6	5060	5060	5088	426	8	3	0	0	1586503	-0.157	100000.000	100000.000	0.000	0.000	0.000	0.000	0.000	16.610	-45	-39	-45	-39	316	2384	100	882	"empty"
0	0	0	15	1	1	"JNK1"	"P45983"	11360	18490	100	7027	6939	531	7	5078	5078	5144	575	11	93	93	0	555145	3.122	100000.000	100000.000	0.000	0.000	0.000	0.000	0.000	16.610	1949	1861	1949	1861	80	560	100	883	"T183"
0	0	0	15	2	1	"JNK1"	"P45983"	11870	18500	100	7352	7581	1904	25	5152	5152	5198	490	9	98	96	0	606474	4.863	100000.000	100000.000	0.000	0.000	0.000	0.000	0.000	16.610	2200	2429	2200	2429	80	560	100	884	"T183"
0	0	0	15	3	1	"JNK1"	"P45983"	12360	18510	100	7376	7352	360	4	5162	5162	5213	363	6	100	100	0	588135	5.893	100000.000	100000.000	0.000	0.000	0.000	0.000	0.000	16.610	2214	2190	2214	2190	80	560	100	885	"T183"
0	0	0	15	4	1	"Keap1"	"Q14145"	12860	18500	120	7475	7127	1217	17	4973	4973	4991	347	6	83	80	0	855199	6.156	100000.000	100000.000	0.000	0.000	0.000	0.000	0.000	16.610	2502	2154	2502	2154	120	820	100	886	"S293/5"
0	0	0	15	5	1	"Keap1"	"Q14145"	13350	18510	110	7953	7898	895	11	4841	4841	4946	1434	28	95	67	0	631840	2.059	100000.000	100000.000	0.000	0.000	0.000	0.000	0.000	16.610	3112	3057	3112	3057	80	656	100	887	"S293/5"
0	0	0	15	6	1	"Keap1"	"Q14145"	13850	18500	110	8032	8017	683	8	4747	4747	4817	1266	26	97	91	0	641352	2.528	100000.000	100000.000	0.000	0.000	0.000	0.000	0.000	16.610	3285	3270	3285	3270	80	656	100	888	"S293/5"
0	0	0	15	7	1	"MK2"	"P16389"	14360	18500	80	5570	5697	1174	20	4760	4760	4781	403	8	78	50	0	296248	2.273	100000.000	100000.000	0.000	0.000	0.000	0.000	0.000	16.610	810	937	810	937	52	340	100	889	"Y415"
0	0	0	15	8	1	"MK2"	"P16389"	14850	18510	70	5722	5847	605	10	4746	4746	4759	352	7	96	78	0	187092	3.091	100000.000	100000.000	0.000	0.000	0.000	0.000	0.000	16.610	976	1101	976	1101	32	236	100	890	"Y415"
0	0	0	15	9	1	"MK2"	"P16389"	15340	18510	200	4681	4782	446	9	4745	4745	4824	1099	22	3	0	0	1510965	-0.038	100000.000	100000.000	0.000	0.000	0.000	0.000	0.000	16.610	-64	37	-64	37	316	2384	100	891	"Y415"
0	0	0	15	1	2	"NFAT1 "	"Q13469"	11360	19140	160	5443	5457	400	7	4986	4986	5022	362	7	62	19	0	1135063	1.202	100000.000	100000.000	0.000	0.000	0.000	0.000	0.000	16.610	457	471	457	471	208	1512	100	892	"S110"
0	0	0	15	2	2	"NFAT1 "	"Q13469"	11870	19140	150	5500	5541	308	5	5084	5084	5111	394	7	52	10	0	864424	1.091	100000.000	100000.000	0.000	0.000	0.000	0.000	0.000	16.610	416	457	416	457	156	1272	100	893	"S110"
0	0	0	15	3	2	"NFAT1 "	"Q13469"	12360	19120	150	5523	5565	422	7	5097	5097	5172	1060	20	1	0	0	868204	0.371	100000.000	100000.000	0.000	0.000	0.000	0.000	0.000	16.610	426	468	426	468	156	1272	100	894	"S110"
0	0	0	15	4	2	"NFkB-p105 "	"P19838"	12860	19150	110	5512	5600	592	10	5095	5095	5106	391	7	55	16	0	448004	1.263	100000.000	100000.000	0.000	0.000	0.000	0.000	0.000	16.610	417	505	417	505	80	656	100	895	"S907"
0	0	0	15	5	2	"NFkB-p105 "	"P19838"	13370	19150	80	5460	5447	348	6	4925	4925	4941	277	5	78	46	0	283247	1.827	100000.000	100000.000	0.000	0.000	0.000	0.000	0.000	16.610	535	522	535	522	52	340	100	896	"S907"
0	0	0	15	6	2	"NFkB-p105 "	"P19838"	13860	19140	90	5341	5341	302	5	4843	4843	4853	313	6	75	34	0	277717	1.559	100000.000	100000.000	0.000	0.000	0.000	0.000	0.000	16.610	498	498	498	498	52	420	100	897	"S907"
0	0	0	15	7	2	"process-control__"	"GGSGGSGDYKDDDDK"	14380	19130	100	5264	5354	634	11	4811	4811	4835	355	7	55	36	0	428300	1.462	100000.000	100000.000	0.000	0.000	0.000	0.000	0.000	16.610	453	543	453	543	80	560	100	898	"process-control__"
0	0	0	15	8	2	"process-control__"	"GGSGGSGDYKDDDDK"	14860	19140	200	4731	4852	464	9	4707	4707	4750	510	10	13	7	0	1533263	0.200	100000.000	100000.000	0.000	0.000	0.000	0.000	0.000	16.610	24	145	24	145	316	2384	100	899	"process-control__"
0	0	0	15	9	2	"process-control__"	"GGSGGSGDYKDDDDK"	15360	19140	200	4665	4778	442	9	4684	4684	4760	954	20	6	0	0	1509915	0.019	100000.000	100000.000	0.000	0.000	0.000	0.000	0.000	16.610	-19	94	-19	94	316	2384	100	900	"process-control__"
0	0	0	15	1	3	"PAK4"	"O96013"	11370	19790	120	8296	7932	1566	19	5044	5044	5055	337	6	93	86	0	951836	8.537	100000.000	100000.000	0.000	0.000	0.000	0.000	0.000	16.610	3252	2888	3252	2888	120	820	100	901	"S474"
0	0	0	15	2	3	"PAK4"	"O96013"	11870	19790	120	8582	8379	867	10	5128	5128	5153	332	6	97	96	0	1005459	9.717	100000.000	100000.000	0.000	0.000	0.000	0.000	0.000	16.610	3454	3251	3454	3251	120	820	100	902	"S474"
0	0	0	15	3	3	"PAK4"	"O96013"	12370	19780	130	8595	8461	825	9	5166	5166	5223	497	9	97	96	0	1015316	6.515	100000.000	100000.000	0.000	0.000	0.000	0.000	0.000	16.610	3429	3295	3429	3295	120	940	100	903	"S474"
0	0	0	15	4	3	"Rab5A"	"P20339"	12870	19780	90	6252	6211	468	7	5101	5101	5117	393	7	96	76	0	322955	2.784	100000.000	100000.000	0.000	0.000	0.000	0.000	0.000	16.610	1151	1110	1151	1110	52	420	100	904	"Y205"
0	0	0	15	5	3	"Rab5A"	"P20339"	13370	19790	90	6180	6350	726	11	4976	4976	4981	386	7	96	84	0	330179	3.547	100000.000	100000.000	0.000	0.000	0.000	0.000	0.000	16.610	1204	1374	1204	1374	52	420	100	905	"Y205"
0	0	0	15	6	3	"Rab5A"	"P20339"	13870	19780	80	6235	6181	426	6	4815	4815	4858	658	13	98	51	0	321387	2.011	100000.000	100000.000	0.000	0.000	0.000	0.000	0.000	16.610	1420	1366	1420	1366	52	340	100	906	"Y205"
0	0	0	15	7	3	"Sek1"	"P45985"	14360	19780	200	4620	4686	881	18	4813	4813	4834	332	6	4	2	0	1480878	-0.446	100000.000	100000.000	0.000	0.000	0.000	0.000	0.000	16.610	-193	-127	-193	-127	316	2384	100	907	"S257"
0	0	0	15	8	3	"Sek1"	"P45985"	14860	19780	200	4616	4631	304	6	4764	4764	4788	331	6	5	0	0	1463270	-0.474	100000.000	100000.000	0.000	0.000	0.000	0.000	0.000	16.610	-148	-133	-148	-133	316	2384	100	908	"S257"
0	0	0	15	9	3	"Sek1"	"P45985"	15360	19780	200	4630	4724	1025	21	4719	4719	4784	728	15	3	1	0	1492725	-0.082	100000.000	100000.000	0.000	0.000	0.000	0.000	0.000	16.610	-89	5	-89	5	316	2384	100	909	"S257"
0	0	0	15	1	4	"Smad1 "	"Q15797"	11360	20430	90	5693	5738	409	7	5068	5068	5098	384	7	80	40	0	298393	1.667	100000.000	100000.000	0.000	0.000	0.000	0.000	0.000	16.610	625	670	625	670	52	420	100	910	"S214"
0	0	0	15	2	4	"Smad1 "	"Q15797"	11860	20440	80	5565	5603	370	6	5064	5064	5107	416	8	59	21	0	291356	1.192	100000.000	100000.000	0.000	0.000	0.000	0.000	0.000	16.610	501	539	501	539	52	340	100	911	"S214"
0	0	0	15	3	4	"Smad1 "	"Q15797"	12360	20440	80	5763	5783	409	7	5106	5106	5138	306	5	80	55	0	300707	2.108	100000.000	100000.000	0.000	0.000	0.000	0.000	0.000	16.610	657	677	657	677	52	340	100	912	"S214"
0	0	0	15	4	4	"Smad3 "	"P84022"	12870	20440	140	5254	5586	1181	21	5010	5010	5058	438	8	39	33	0	871431	1.205	100000.000	100000.000	0.000	0.000	0.000	0.000	0.000	16.610	244	576	244	576	156	1140	100	913	"T179"
0	0	0	15	5	4	"Smad3 "	"P84022"	13360	20440	90	6502	6540	521	7	4892	4892	4933	600	12	98	90	0	340085	2.678	100000.000	100000.000	0.000	0.000	0.000	0.000	0.000	16.610	1610	1648	1610	1648	52	420	100	914	"T179"
0	0	0	15	6	4	"Smad3 "	"P84022"	13870	20430	90	6507	6608	1072	16	4834	4834	4890	394	8	96	96	0	343624	4.360	100000.000	100000.000	0.000	0.000	0.000	0.000	0.000	16.610	1673	1774	1673	1774	52	420	100	915	"T179"
0	0	0	15	7	4	"TGFBR1"	"P36897"	14360	20430	200	4706	4748	370	7	4749	4749	4801	509	10	3	1	0	1500440	-0.104	100000.000	100000.000	0.000	0.000	0.000	0.000	0.000	16.610	-43	-1	-43	-1	316	2384	100	916	"t204"
0	0	0	15	8	4	"TGFBR1"	"P36897"	14860	20440	200	4672	4718	388	8	4677	4677	4718	462	9	4	1	0	1490832	0.000	100000.000	100000.000	0.000	0.000	0.000	0.000	0.000	16.610	-5	41	-5	41	316	2384	100	917	"t204"
0	0	0	15	9	4	"TGFBR1"	"P36897"	15360	20440	200	4685	4706	267	5	4670	4670	4737	725	15	1	0	0	1487125	-0.043	100000.000	100000.000	0.000	0.000	0.000	0.000	0.000	16.610	15	36	15	36	316	2384	100	918	"t204"
0	0	0	15	1	5	"Akt1"	"P31749"	11350	21060	200	5173	5316	888	16	5115	5115	5154	513	9	8	3	0	1679813	0.316	100000.000	100000.000	0.000	0.000	0.000	0.000	0.000	16.610	58	201	58	201	316	2384	100	919	"S473"
0	0	0	15	2	5	"Akt1"	"P31749"	11860	21070	90	5615	5661	441	7	5116	5116	5132	279	5	75	44	0	294352	1.896	100000.000	100000.000	0.000	0.000	0.000	0.000	0.000	16.610	499	545	499	545	52	420	100	920	"S473"
0	0	0	15	3	5	"Akt1"	"P31749"	12370	21070	80	5422	5457	518	9	5012	5012	5022	394	7	51	9	0	283768	1.104	100000.000	100000.000	0.000	0.000	0.000	0.000	0.000	16.610	410	445	410	445	52	340	100	921	"S473"
0	0	0	15	4	5	"aura"	"O14965"	12860	21070	200	5024	5094	616	12	4920	4920	4954	381	7	19	3	0	1609718	0.367	100000.000	100000.000	0.000	0.000	0.000	0.000	0.000	16.610	104	174	104	174	316	2384	100	922	"S342"
0	0	0	15	5	5	"aura"	"O14965"	13360	21080	130	5137	5214	489	9	4889	4889	4915	330	6	42	15	0	625730	0.906	100000.000	100000.000	0.000	0.000	0.000	0.000	0.000	16.610	248	325	248	325	120	940	100	923	"S342"
0	0	0	15	6	5	"aura"	"O14965"	13840	21060	110	5056	5140	538	10	4793	4793	4877	1267	25	3	2	0	411204	0.208	100000.000	100000.000	0.000	0.000	0.000	0.000	0.000	16.610	263	347	263	347	80	656	100	924	"S342"
0	0	0	15	7	5	"Cdk4"	"P11802"	14370	21070	120	5666	5549	624	11	4746	4746	4777	398	8	77	58	0	665883	1.940	100000.000	100000.000	0.000	0.000	0.000	0.000	0.000	16.610	920	803	920	803	120	820	100	925	"T172"
0	0	0	15	8	5	"Cdk4"	"P11802"	14880	21080	120	5910	5999	1045	17	4650	4650	4704	585	12	89	55	0	719822	2.214	100000.000	100000.000	0.000	0.000	0.000	0.000	0.000	16.610	1260	1349	1260	1349	120	820	100	926	"T172"
0	0	0	15	9	5	"Cdk4"	"P11802"	15380	21090	120	5850	5854	366	6	4612	4612	4646	377	8	98	93	0	702455	3.204	100000.000	100000.000	0.000	0.000	0.000	0.000	0.000	16.610	1238	1242	1238	1242	120	820	100	927	"T172"
0	0	0	15	1	6	"CREB "	"P16220"	11360	21710	200	5145	5214	1077	20	5090	5090	5140	463	9	9	0	0	1647612	0.160	100000.000	100000.000	0.000	0.000	0.000	0.000	0.000	16.610	55	124	55	124	316	2384	100	928	"S117"
0	0	0	15	2	6	"CREB "	"P16220"	11860	21710	200	5206	5221	282	5	5104	5104	5149	519	10	6	0	0	1649678	0.139	100000.000	100000.000	0.000	0.000	0.000	0.000	0.000	16.610	102	117	102	117	316	2384	100	929	"S117"
0	0	0	15	3	6	"CREB "	"P16220"	12360	21710	200	5117	5169	319	6	5042	5042	5064	378	7	17	3	0	1633286	0.278	100000.000	100000.000	0.000	0.000	0.000	0.000	0.000	16.610	75	127	75	127	316	2384	100	930	"S117"
0	0	0	15	4	6	"EEA1"	"Q15075"	12860	21720	100	5803	5819	675	11	4885	4885	4886	265	5	86	73	0	465557	3.521	100000.000	100000.000	0.000	0.000	0.000	0.000	0.000	16.610	918	934	918	934	80	560	100	931	"T1392"
0	0	0	15	5	6	"EEA1"	"Q15075"	13360	21720	130	5667	5942	2648	44	4861	4861	4892	345	7	72	53	0	713082	3.043	100000.000	100000.000	0.000	0.000	0.000	0.000	0.000	16.610	806	1081	806	1081	120	940	100	932	"T1392"
0	0	0	15	6	6	"EEA1"	"Q15075"	13870	21720	100	5982	5984	636	10	4802	4802	4841	543	11	85	55	0	478707	2.105	100000.000	100000.000	0.000	0.000	0.000	0.000	0.000	16.610	1180	1182	1180	1182	80	560	100	933	"T1392"
0	0	0	15	7	6	"IKK-alpha "	"O15111"	14360	21720	200	4823	4870	375	7	4744	4744	4804	906	18	2	0	0	1538820	0.073	100000.000	100000.000	0.000	0.000	0.000	0.000	0.000	16.610	79	126	79	126	316	2384	100	934	"S473"
0	0	0	15	8	6	"IKK-alpha "	"O15111"	14860	21720	200	4754	4819	548	11	4644	4644	4679	361	7	18	5	0	1522894	0.388	100000.000	100000.000	0.000	0.000	0.000	0.000	0.000	16.610	110	175	110	175	316	2384	100	935	"S473"
0	0	0	15	9	6	"IKK-alpha "	"O15111"	15360	21720	200	4825	4860	369	7	4644	4644	4702	482	10	14	1	0	1535899	0.328	100000.000	100000.000	0.000	0.000	0.000	0.000	0.000	16.610	181	216	181	216	316	2384	100	936	"S473"
-75	0	0	15	1	7	"empty"	"empty"	11360	22350	200	5104	5197	944	18	5127	5127	5174	787	15	2	1	0	1642237	0.029	100000.000	100000.000	0.000	0.000	0.000	0.000	0.000	16.610	-23	70	-23	70	316	2384	100	937	"empty"
-75	0	0	15	2	7	"empty"	"empty"	11860	22350	200	5068	5139	591	11	5125	5125	5173	870	16	1	1	0	1624071	-0.039	100000.000	100000.000	0.000	0.000	0.000	0.000	0.000	16.610	-57	14	-57	14	316	2384	100	938	"empty"
-75	0	0	15	3	7	"empty"	"empty"	12360	22350	200	5030	5062	430	8	5047	5047	5081	395	7	5	2	0	1599705	-0.048	100000.000	100000.000	0.000	0.000	0.000	0.000	0.000	16.610	-17	15	-17	15	316	2384	100	939	"empty"
-75	0	0	15	4	7	"empty"	"empty"	12860	22350	200	5007	5020	325	6	4998	4998	5052	753	14	2	0	0	1586289	-0.042	100000.000	100000.000	0.000	0.000	0.000	0.000	0.000	16.610	9	22	9	22	316	2384	100	940	"empty"
-75	0	0	15	5	7	"empty"	"empty"	13360	22350	200	4872	4927	446	9	4909	4909	4956	818	16	1	0	0	1556966	-0.035	100000.000	100000.000	0.000	0.000	0.000	0.000	0.000	16.610	-37	18	-37	18	316	2384	100	941	"empty"
-75	0	0	15	6	7	"empty"	"empty"	13860	22350	200	4771	4805	289	6	4838	4838	4874	440	9	3	0	0	1518444	-0.157	100000.000	100000.000	0.000	0.000	0.000	0.000	0.000	16.610	-67	-33	-67	-33	316	2384	100	942	"empty"
0	0	0	15	7	7	"GLQAWPG-pS-AIPQFLG_GLQAWPGEAIPQFLG_40vs60"	"GLQAWPG-pS-AIPQFLG_GLQAWPGEAIPQFLG_40vs60"	14360	22370	70	13917	13471	1588	11	4834	4834	4827	285	5	100	100	0	431073	30.330	100000.000	100000.000	0.000	0.000	0.000	0.000	0.000	16.610	9083	8637	9083	8637	32	236	100	943	"GLQAWPG-pS-AIPQFLG_GLQAWPGEAIPQFLG_40vs60"
0	0	0	15	8	7	"GLQAWPG-pS-AIPQFLG_GLQAWPGEAIPQFLG_40vs60"	"GLQAWPG-pS-AIPQFLG_GLQAWPGEAIPQFLG_40vs60"	14860	22370	80	13087	11710	2946	25	4714	4714	4747	328	6	96	94	0	608909	21.229	100000.000	100000.000	0.000	0.000	0.000	0.000	0.000	16.610	8373	6996	8373	6996	52	340	100	944	"GLQAWPG-pS-AIPQFLG_GLQAWPGEAIPQFLG_40vs60"
0	0	0	15	9	7	"GLQAWPG-pS-AIPQFLG_GLQAWPGEAIPQFLG_40vs60"	"GLQAWPG-pS-AIPQFLG_GLQAWPGEAIPQFLG_40vs60"	15360	22370	90	12833	11393	3237	28	4719	4719	4814	968	20	88	82	0	592416	6.796	100000.000	100000.000	0.000	0.000	0.000	0.000	0.000	16.610	8114	6674	8114	6674	52	420	100	945	"GLQAWPG-pS-AIPQFLG_GLQAWPGEAIPQFLG_40vs60"
0	0	0	16	1	1	"Calmodulin"	"P62158"	15850	18500	70	5379	5477	543	9	4819	4819	4913	796	16	31	3	0	175249	0.709	100000.000	100000.000	0.000	0.000	0.000	0.000	0.000	16.610	560	658	560	658	32	236	100	946	"T79"
0	0	0	16	2	1	"Calmodulin"	"P62158"	16340	18500	200	4825	5003	1758	35	4799	4799	4850	542	11	12	2	0	1581031	0.282	100000.000	100000.000	0.000	0.000	0.000	0.000	0.000	16.610	26	204	26	204	316	2384	100	947	"T79"
0	0	0	16	3	1	"Calmodulin"	"P62158"	16840	18510	80	5490	5471	444	8	4959	4959	4982	350	7	61	34	0	284482	1.397	100000.000	100000.000	0.000	0.000	0.000	0.000	0.000	16.610	531	512	531	512	52	340	100	948	"T79"
0	0	0	16	4	1	"Caveolin-1"	"Q03135"	17360	18500	90	5652	5623	289	5	4909	4909	5049	1624	32	1	0	0	292419	0.353	100000.000	100000.000	0.000	0.000	0.000	0.000	0.000	16.610	743	714	743	714	52	420	100	949	"Y25"
0	0	0	16	5	1	"Caveolin-1"	"Q03135"	17860	18510	90	5680	5682	320	5	4929	4929	4971	280	5	92	78	0	295485	2.539	100000.000	100000.000	0.000	0.000	0.000	0.000	0.000	16.610	751	753	751	753	52	420	100	950	"Y25"
0	0	0	16	6	1	"Caveolin-1"	"Q03135"	18360	18510	90	5839	5885	642	10	5028	5028	5078	439	8	84	36	0	306034	1.838	100000.000	100000.000	0.000	0.000	0.000	0.000	0.000	16.610	811	857	811	857	52	420	100	951	"Y25"
0	0	0	16	7	1	"eNOS "	"P29474"	18850	18520	100	6406	6403	806	12	4971	4971	4987	259	5	91	88	0	512213	5.467	100000.000	100000.000	0.000	0.000	0.000	0.000	0.000	16.610	1435	1432	1435	1432	80	560	100	952	"S1176"
0	0	0	16	8	1	"eNOS "	"P29474"	19340	18520	120	6236	6284	1228	19	4919	4919	5100	1811	35	22	5	0	754074	0.654	100000.000	100000.000	0.000	0.000	0.000	0.000	0.000	16.610	1317	1365	1317	1365	120	820	100	953	"S1176"
0	0	0	16	9	1	"eNOS "	"P29474"	19850	18530	210	5365	5888	2145	36	5052	5052	5300	1540	29	19	2	0	1860599	0.382	100000.000	100000.000	0.000	0.000	0.000	0.000	0.000	16.610	313	836	313	836	316	2572	100	954	"S1176"
0	0	0	16	1	2	"Fos "	"P01100"	15850	19150	80	7310	7020	828	11	4765	4765	4805	355	7	94	92	0	365062	6.239	100000.000	100000.000	0.000	0.000	0.000	0.000	0.000	16.610	2545	2255	2545	2255	52	340	100	955	"T232"
0	0	0	16	2	2	"Fos "	"P01100"	16350	19160	90	7615	7297	981	13	4768	4768	4819	372	7	96	92	0	379420	6.661	100000.000	100000.000	0.000	0.000	0.000	0.000	0.000	16.610	2847	2529	2847	2529	52	420	100	956	"T232"
0	0	0	16	3	2	"Fos "	"P01100"	16850	19150	80	7685	7614	722	9	4867	4867	4889	363	7	96	96	0	395928	7.507	100000.000	100000.000	0.000	0.000	0.000	0.000	0.000	16.610	2818	2747	2818	2747	52	340	100	957	"T232"
0	0	0	16	4	2	"Grb10 "	"Q13322"	17360	19150	90	6266	6271	401	6	4908	4908	4927	259	5	98	96	0	326088	5.189	100000.000	100000.000	0.000	0.000	0.000	0.000	0.000	16.610	1358	1363	1358	1363	52	420	100	958	"S150"
0	0	0	16	5	2	"Grb10 "	"Q13322"	17850	19150	90	6202	6276	755	12	4918	4918	4964	344	6	98	94	0	326330	3.814	100000.000	100000.000	0.000	0.000	0.000	0.000	0.000	16.610	1284	1358	1284	1358	52	420	100	959	"S150"
0	0	0	16	6	2	"Grb10 "	"Q13322"	18350	19150	110	6006	5848	584	9	4963	4963	5000	320	6	76	70	0	467838	2.650	100000.000	100000.000	0.000	0.000	0.000	0.000	0.000	16.610	1043	885	1043	885	80	656	100	960	"S150"
0	0	0	16	7	2	"IRS-1"	"P35568"	18870	19150	80	5758	5731	381	6	4987	4987	5078	752	14	50	3	0	298005	0.868	100000.000	100000.000	0.000	0.000	0.000	0.000	0.000	16.610	771	744	771	744	52	340	100	961	"S616"
0	0	0	16	8	2	"IRS-1"	"P35568"	19350	19150	110	5533	5702	1849	32	4929	4929	5186	1717	33	3	1	0	456148	0.301	100000.000	100000.000	0.000	0.000	0.000	0.000	0.000	16.610	604	773	604	773	80	656	100	962	"S616"
0	0	0	16	9	2	"IRS-1"	"P35568"	19870	19170	120	5390	5584	858	15	5111	5111	5382	1700	31	5	3	0	670028	0.119	100000.000	100000.000	0.000	0.000	0.000	0.000	0.000	16.610	279	473	279	473	120	820	100	963	"S616"
0	0	0	16	1	3	"inos"	"P35228"	15860	19790	200	4904	4975	383	7	4758	4758	4810	611	12	11	2	0	1572047	0.270	100000.000	100000.000	0.000	0.000	0.000	0.000	0.000	16.610	146	217	146	217	316	2384	100	964	"S745"
0	0	0	16	2	3	"inos"	"P35228"	16360	19800	110	5198	5247	369	7	4805	4805	4841	553	11	33	2	0	419756	0.734	100000.000	100000.000	0.000	0.000	0.000	0.000	0.000	16.610	393	442	393	442	80	656	100	965	"S745"
0	0	0	16	3	3	"inos"	"P35228"	16860	19790	80	5578	5532	423	7	4876	4876	4934	631	12	53	1	0	287687	0.948	100000.000	100000.000	0.000	0.000	0.000	0.000	0.000	16.610	702	656	702	656	52	340	100	966	"S745"
0	0	0	16	4	3	"IRF-3 "	"Q14653"	17360	19800	180	5869	5907	562	9	4817	4817	4861	419	8	94	71	0	1512207	2.496	100000.000	100000.000	0.000	0.000	0.000	0.000	0.000	16.610	1052	1090	1052	1090	256	1924	100	967	"S396"
0	0	0	16	5	3	"IRF-3 "	"Q14653"	17850	19800	180	5814	5851	505	8	4917	4917	4953	404	8	94	61	0	1497949	2.223	100000.000	100000.000	0.000	0.000	0.000	0.000	0.000	16.610	897	934	897	934	256	1924	100	968	"S396"
0	0	0	16	6	3	"IRF-3 "	"Q14653"	18350	19800	180	5753	5785	548	9	4852	4852	4893	481	9	85	42	0	1481085	1.854	100000.000	100000.000	0.000	0.000	0.000	0.000	0.000	16.610	901	933	901	933	256	1924	100	969	"S396"
0	0	0	16	7	3	"Lyn"	"P07948"	18840	19800	100	5330	5392	583	10	4998	4998	5090	567	11	35	3	0	431334	0.533	100000.000	100000.000	0.000	0.000	0.000	0.000	0.000	16.610	332	394	332	394	80	560	100	970	"Y396"
0	0	0	16	8	3	"Lyn"	"P07948"	19360	19810	110	5926	6880	4009	58	5018	5018	5308	1866	35	25	8	0	550403	0.842	100000.000	100000.000	0.000	0.000	0.000	0.000	0.000	16.610	908	1862	908	1862	80	656	100	971	"Y396"
0	0	0	16	9	3	"Lyn"	"P07948"	19860	19770	190	5422	5747	1445	25	5130	5130	5391	1245	23	16	5	0	1471242	0.286	100000.000	100000.000	0.000	0.000	0.000	0.000	0.000	16.610	292	617	292	617	256	2088	100	972	"Y396"
0	0	0	16	1	4	"MAPK14"	"Q16539"	15870	20440	80	7455	7134	1109	15	4778	4778	4790	272	5	96	90	0	370969	8.618	100000.000	100000.000	0.000	0.000	0.000	0.000	0.000	16.610	2677	2356	2677	2356	52	340	100	973	"Y322"
0	0	0	16	2	4	"MAPK14"	"Q16539"	16370	20450	70	8595	9352	3552	37	4810	4810	4824	281	5	100	100	0	299249	16.114	100000.000	100000.000	0.000	0.000	0.000	0.000	0.000	16.610	3785	4542	3785	4542	32	236	100	974	"Y322"
0	0	0	16	3	4	"MAPK14"	"Q16539"	16860	20430	80	8401	7901	1465	18	4887	4887	4920	468	9	88	86	0	410850	6.370	100000.000	100000.000	0.000	0.000	0.000	0.000	0.000	16.610	3514	3014	3514	3014	52	340	100	975	"Y322"
0	0	0	16	4	4	"Mek1"	"Q02750"	17360	20430	80	5659	5628	423	7	4869	4869	4896	332	6	84	65	0	292661	2.205	100000.000	100000.000	0.000	0.000	0.000	0.000	0.000	16.610	790	759	790	759	52	340	100	976	"S217"
0	0	0	16	5	4	"Mek1"	"Q02750"	17860	20440	90	5593	5616	658	11	4830	4830	4911	611	12	63	5	0	292020	1.154	100000.000	100000.000	0.000	0.000	0.000	0.000	0.000	16.610	763	786	763	786	52	420	100	977	"S217"
0	0	0	16	6	4	"Mek1"	"Q02750"	18350	20440	70	5771	5742	358	6	4892	4892	4980	827	16	56	0	0	183759	0.921	100000.000	100000.000	0.000	0.000	0.000	0.000	0.000	16.610	879	850	879	850	32	236	100	978	"S217"
0	0	0	16	7	4	"P300"	"Q09472"	18850	20420	140	5390	5577	1517	27	4997	4997	5094	768	15	23	1	0	869981	0.629	100000.000	100000.000	0.000	0.000	0.000	0.000	0.000	16.610	393	580	393	580	156	1140	100	979	"S89"
0	0	0	16	8	4	"P300"	"Q09472"	19360	20440	110	5862	6122	1471	24	4922	4922	5209	1891	36	8	5	0	489775	0.483	100000.000	100000.000	0.000	0.000	0.000	0.000	0.000	16.610	940	1200	940	1200	80	656	100	980	"S89"
0	0	0	16	9	4	"P300"	"Q09472"	19850	20440	200	5467	5728	1700	29	5114	5114	5405	1981	36	5	1	0	1810139	0.163	100000.000	100000.000	0.000	0.000	0.000	0.000	0.000	16.610	353	614	353	614	316	2384	100	981	"S89"
0	0	0	16	1	5	"PPP2CA "	"P67775"	15870	21090	110	6252	6637	2660	40	4724	4724	4749	437	9	97	92	0	530952	4.320	100000.000	100000.000	0.000	0.000	0.000	0.000	0.000	16.610	1528	1913	1528	1913	80	656	100	982	"T307"
0	0	0	16	2	5	"PPP2CA "	"P67775"	16360	21090	100	6611	6656	563	8	4801	4801	4827	330	6	98	96	0	532446	5.542	100000.000	100000.000	0.000	0.000	0.000	0.000	0.000	16.610	1810	1855	1810	1855	80	560	100	983	"T307"
0	0	0	16	3	5	"PPP2CA "	"P67775"	16860	21080	110	6588	6571	795	12	4899	4899	4907	246	5	98	93	0	525682	6.764	100000.000	100000.000	0.000	0.000	0.000	0.000	0.000	16.610	1689	1672	1689	1672	80	656	100	984	"T307"
0	0	0	16	4	5	"rab4"	"P20338"	17380	21050	70	6035	6238	1407	22	4828	4828	4849	271	5	100	90	0	199626	5.125	100000.000	100000.000	0.000	0.000	0.000	0.000	0.000	16.610	1207	1410	1207	1410	32	236	100	985	"Y189"
0	0	0	16	5	5	"rab4"	"P20338"	17860	21070	90	5656	5790	1016	17	4894	4894	4970	709	14	53	15	0	301075	1.157	100000.000	100000.000	0.000	0.000	0.000	0.000	0.000	16.610	762	896	762	896	52	420	100	986	"Y189"
0	0	0	16	6	5	"rab4"	"P20338"	18360	21070	90	6029	5987	642	10	4868	4868	4875	269	5	92	84	0	311328	4.134	100000.000	100000.000	0.000	0.000	0.000	0.000	0.000	16.610	1161	1119	1161	1119	52	420	100	987	"Y189"
0	0	0	16	7	5	"STAT2 "	"P52630"	18860	21080	170	18162	17782	3017	16	4965	4965	5059	955	18	100	99	0	3698665	13.323	100000.000	100000.000	0.000	0.000	0.000	0.000	0.000	16.610	13197	12817	13197	12817	208	1660	100	988	"Y690"
0	0	0	16	8	5	"STAT2 "	"P52630"	19350	21080	190	21683	20837	6640	31	5034	5034	5217	1190	22	99	97	0	5334225	13.126	100000.000	100000.000	0.000	0.000	0.000	0.000	0.000	16.610	16649	15803	16649	15803	256	2088	100	989	"Y690"
0	0	0	16	9	5	"STAT2 "	"P52630"	19860	21070	180	24271	21844	8431	38	4902	4902	5018	631	12	91	90	0	5592115	26.666	100000.000	100000.000	0.000	0.000	0.000	0.000	0.000	16.610	19369	16942	19369	16942	256	1924	100	990	"Y690"
0	0	0	16	1	6	"STAT5B "	"P51692"	15870	21720	120	6946	6908	3060	44	4753	4753	4793	503	10	80	77	0	829010	4.205	100000.000	100000.000	0.000	0.000	0.000	0.000	0.000	16.610	2193	2155	2193	2155	120	820	100	991	"Y740"
0	0	0	16	2	6	"STAT5B "	"P51692"	16370	21740	120	7005	6822	1045	15	4691	4691	4779	1024	21	81	65	0	818608	1.995	100000.000	100000.000	0.000	0.000	0.000	0.000	0.000	16.610	2314	2131	2314	2131	120	820	100	992	"Y740"
0	0	0	16	3	6	"STAT5B "	"P51692"	16860	21730	120	7035	6946	1506	21	4799	4799	4837	355	7	90	87	0	833497	5.941	100000.000	100000.000	0.000	0.000	0.000	0.000	0.000	16.610	2236	2147	2236	2147	120	820	100	993	"Y740"
0	0	0	16	4	6	"Syk "	"P43405"	17370	21730	120	6562	6598	1084	16	4865	4865	4941	493	9	85	79	0	791714	3.361	100000.000	100000.000	0.000	0.000	0.000	0.000	0.000	16.610	1697	1733	1697	1733	120	820	100	994	"Y525/6"
0	0	0	16	5	6	"Syk "	"P43405"	17870	21730	130	7309	7174	994	13	4936	4936	5000	541	10	90	85	0	860904	4.018	100000.000	100000.000	0.000	0.000	0.000	0.000	0.000	16.610	2373	2238	2373	2238	120	940	100	995	"Y525/6"
0	0	0	16	6	6	"Syk "	"P43405"	18370	21730	120	6776	6790	1066	15	4973	4973	5030	503	10	85	80	0	814843	3.499	100000.000	100000.000	0.000	0.000	0.000	0.000	0.000	16.610	1803	1817	1803	1817	120	820	100	996	"Y525/6"
0	0	0	16	7	6	"14-3-3 beta"	"P31946"	18870	21730	170	7404	7534	1473	19	5029	5029	5107	798	15	89	86	0	1567037	3.041	100000.000	100000.000	0.000	0.000	0.000	0.000	0.000	16.610	2375	2505	2375	2505	208	1660	100	997	"S59"
0	0	0	16	8	6	"14-3-3 beta"	"P31946"	19360	21740	140	7495	8415	3735	44	4921	4921	5109	810	15	98	93	0	1312811	4.081	100000.000	100000.000	0.000	0.000	0.000	0.000	0.000	16.610	2574	3494	2574	3494	156	1140	100	998	"S59"
0	0	0	16	9	6	"14-3-3 beta"	"P31946"	19860	21730	130	6921	7073	949	13	4788	4788	4961	1360	27	90	24	0	848713	1.553	100000.000	100000.000	0.000	0.000	0.000	0.000	0.000	16.610	2133	2285	2133	2285	120	940	100	999	"S59"
-75	0	0	16	1	7	"empty"	"empty"	15850	22360	200	4691	4785	702	14	4742	4742	4781	403	8	6	2	0	1512131	0.010	100000.000	100000.000	0.000	0.000	0.000	0.000	0.000	16.610	-51	43	-51	43	316	2384	100	1000	"empty"
-75	0	0	16	2	7	"empty"	"empty"	16350	22360	200	4800	5020	2263	45	4777	4777	4842	797	16	1	0	0	1586338	0.223	100000.000	100000.000	0.000	0.000	0.000	0.000	0.000	16.610	23	243	23	243	316	2384	100	1001	"empty"
-75	0	0	16	3	7	"empty"	"empty"	16850	22360	200	4827	4942	1057	21	4811	4811	4877	496	10	4	1	0	1561637	0.131	100000.000	100000.000	0.000	0.000	0.000	0.000	0.000	16.610	16	131	16	131	316	2384	100	1002	"empty"
-75	0	0	16	4	7	"empty"	"empty"	17350	22360	200	4846	4863	291	5	4797	4797	4846	381	7	8	2	0	1536782	0.045	100000.000	100000.000	0.000	0.000	0.000	0.000	0.000	16.610	49	66	49	66	316	2384	100	1003	"empty"
-75	0	0	16	5	7	"empty"	"empty"	17850	22360	200	4894	4957	443	8	4911	4911	4972	484	9	7	2	0	1566481	-0.031	100000.000	100000.000	0.000	0.000	0.000	0.000	0.000	16.610	-17	46	-17	46	316	2384	100	1004	"empty"
-75	0	0	16	6	7	"empty"	"empty"	18350	22360	200	4983	5019	393	7	4958	4958	5062	1562	30	0	0	0	1585887	-0.028	100000.000	100000.000	0.000	0.000	0.000	0.000	0.000	16.610	25	61	25	61	316	2384	100	1005	"empty"
0	0	0	16	7	7	"Control-Spot"	"p-Tyr"	18870	22380	100	5360	12745	11071	86	4916	4916	4977	433	8	50	47	0	1019573	17.940	100000.000	100000.000	0.000	0.000	0.000	0.000	0.000	16.610	444	7829	444	7829	80	560	100	1006	"Control-Spot"
0	0	0	16	8	7	"Control-Spot"	"p-Tyr"	19340	22370	110	5750	14276	11410	79	4815	4815	4979	1156	23	47	42	0	1142102	8.042	100000.000	100000.000	0.000	0.000	0.000	0.000	0.000	16.610	935	9461	935	9461	80	656	100	1007	"Control-Spot"
0	0	0	16	9	7	"Control-Spot"	"p-Tyr"	19850	22380	110	6094	14612	11558	79	4842	4842	5005	1236	24	51	45	0	1168978	7.773	100000.000	100000.000	0.000	0.000	0.000	0.000	0.000	16.610	1252	9770	1252	9770	80	656	100	1008	"Control-Spot"
0	0	0	17	1	1	"ACTA1"	"P68133"	2320	24830	140	4924	5042	522	10	4907	4907	4991	580	11	15	5	0	786502	0.088	100000.000	100000.000	0.000	0.000	0.000	0.000	0.000	16.610	17	135	17	135	156	1140	100	1009	"Y55"
0	0	0	17	2	1	"ACTA1"	"P68133"	2820	24840	200	5742	5780	683	11	5685	5685	5889	1481	25	1	0	0	1826546	-0.074	100000.000	100000.000	0.000	0.000	0.000	0.000	0.000	16.610	57	95	57	95	316	2384	100	1010	"Y55"
0	0	0	17	3	1	"ACTA1"	"P68133"	3320	24840	200	4978	5050	507	10	5091	5091	5497	988	17	1	0	0	1595834	-0.452	100000.000	100000.000	0.000	0.000	0.000	0.000	0.000	16.610	-113	-41	-113	-41	316	2384	100	1011	"Y55"
0	0	0	17	4	1	"A-Raf"	"P10398"	3830	24840	100	5711	6185	3531	57	5047	5047	5281	2955	55	5	1	0	494802	0.306	100000.000	100000.000	0.000	0.000	0.000	0.000	0.000	16.610	664	1138	664	1138	80	560	100	1012	"S214"
0	0	0	17	5	1	"A-Raf"	"P10398"	4330	24830	100	5827	5748	547	9	5191	5191	5311	1045	19	13	1	0	459819	0.418	100000.000	100000.000	0.000	0.000	0.000	0.000	0.000	16.610	636	557	636	557	80	560	100	1013	"S214"
0	0	0	17	6	1	"A-Raf"	"P10398"	4840	24820	120	5606	5693	503	8	5254	5254	5301	502	9	42	15	0	683177	0.781	100000.000	100000.000	0.000	0.000	0.000	0.000	0.000	16.610	352	439	352	439	120	820	100	1014	"S214"
0	0	0	17	7	1	"Cdk2"	"P24941"	5310	24860	120	6072	6152	601	9	5297	5297	5329	382	7	86	52	0	738223	2.154	100000.000	100000.000	0.000	0.000	0.000	0.000	0.000	16.610	775	855	775	855	120	820	100	1015	"Y179"
0	0	0	17	8	1	"Cdk2"	"P24941"	5810	24860	170	5899	5922	668	11	5346	5346	5388	545	10	50	11	0	1231759	0.980	100000.000	100000.000	0.000	0.000	0.000	0.000	0.000	16.610	553	576	553	576	208	1660	100	1016	"Y179"
0	0	0	17	9	1	"Cdk2"	"P24941"	6310	24850	120	5857	5888	376	6	5274	5274	5291	259	4	91	62	0	706581	2.305	100000.000	100000.000	0.000	0.000	0.000	0.000	0.000	16.610	583	614	583	614	120	820	100	1017	"Y179"
0	0	0	17	1	2	"Cofilin 1"	"P23528"	2320	25510	70	5436	5552	535	9	5023	5023	5057	298	5	68	21	0	177650	1.661	100000.000	100000.000	0.000	0.000	0.000	0.000	0.000	16.610	413	529	413	529	32	236	100	1018	"S2"
0	0	0	17	2	2	"Cofilin 1"	"P23528"	2810	25500	200	4994	5065	403	7	4924	4924	5071	1366	26	0	0	0	1600606	-0.004	100000.000	100000.000	0.000	0.000	0.000	0.000	0.000	16.610	70	141	70	141	316	2384	100	1019	"S2"
0	0	0	17	3	2	"Cofilin 1"	"P23528"	3310	25490	110	5283	5466	966	17	4973	4973	5126	1760	34	2	2	0	437284	0.193	100000.000	100000.000	0.000	0.000	0.000	0.000	0.000	16.610	310	493	310	493	80	656	100	1020	"S2"
0	0	0	17	4	2	"CTNNB1"	"P35222"	3810	25500	200	4881	4927	523	10	5015	5015	5046	397	7	5	1	0	1556893	-0.300	100000.000	100000.000	0.000	0.000	0.000	0.000	0.000	16.610	-134	-88	-134	-88	316	2384	100	1021	"S675"
0	0	0	17	5	2	"CTNNB1"	"P35222"	4300	25500	200	5103	5149	682	13	5126	5126	5160	453	8	9	3	0	1627037	-0.024	100000.000	100000.000	0.000	0.000	0.000	0.000	0.000	16.610	-23	23	-23	23	316	2384	100	1022	"S675"
0	0	0	17	6	2	"CTNNB1"	"P35222"	4800	25500	200	4921	5101	1674	32	5135	5135	5169	590	11	2	2	0	1611812	-0.115	100000.000	100000.000	0.000	0.000	0.000	0.000	0.000	16.610	-214	-34	-214	-34	316	2384	100	1023	"S675"
0	0	0	17	7	2	"EGFR"	"P00533"	5300	25500	200	5292	5379	1073	19	5252	5252	5279	454	8	12	2	0	1699910	0.220	100000.000	100000.000	0.000	0.000	0.000	0.000	0.000	16.610	40	127	40	127	316	2384	100	1024	"T693"
0	0	0	17	8	2	"EGFR"	"P00533"	5800	25500	200	5461	5461	343	6	5292	5292	5327	343	6	23	3	0	1725522	0.391	100000.000	100000.000	0.000	0.000	0.000	0.000	0.000	16.610	169	169	169	169	316	2384	100	1025	"T693"
0	0	0	17	9	2	"EGFR"	"P00533"	6300	25500	200	5372	5403	311	5	5325	5325	5370	439	8	10	3	0	1707446	0.075	100000.000	100000.000	0.000	0.000	0.000	0.000	0.000	16.610	47	78	47	78	316	2384	100	1026	"T693"
0	0	0	17	1	3	"JAK1"	"P23458"	2320	26140	90	8203	7562	1721	22	4924	4924	5143	1805	35	71	42	0	393214	1.340	100000.000	100000.000	0.000	0.000	0.000	0.000	0.000	16.610	3279	2638	3279	2638	52	420	100	1027	"Y1035"
0	0	0	17	2	3	"JAK1"	"P23458"	2840	26160	120	5168	7278	7719	106	4847	4847	4878	296	6	53	37	0	873419	8.108	100000.000	100000.000	0.000	0.000	0.000	0.000	0.000	16.610	321	2431	321	2431	120	820	100	1028	"Y1035"
0	0	0	17	3	3	"JAK1"	"P23458"	3320	26140	110	7460	7004	1442	20	4940	4940	5042	823	16	72	61	0	560284	2.384	100000.000	100000.000	0.000	0.000	0.000	0.000	0.000	16.610	2520	2064	2520	2064	80	656	100	1029	"Y1035"
0	0	0	17	4	3	"JNK2"	"P45984"	3820	26140	140	7895	7797	1033	13	5023	5023	5069	485	9	95	89	0	1216375	5.625	100000.000	100000.000	0.000	0.000	0.000	0.000	0.000	16.610	2872	2774	2872	2774	156	1140	100	1030	"T183"
0	0	0	17	5	3	"JNK2"	"P45984"	4320	26150	150	7929	7856	1299	16	5101	5101	5191	1413	27	85	50	0	1225541	1.886	100000.000	100000.000	0.000	0.000	0.000	0.000	0.000	16.610	2828	2755	2828	2755	156	1272	100	1031	"T183"
0	0	0	17	6	3	"JNK2"	"P45984"	4820	26140	140	7745	7665	1277	16	5192	5192	5216	498	9	92	89	0	1195745	4.918	100000.000	100000.000	0.000	0.000	0.000	0.000	0.000	16.610	2553	2473	2553	2473	156	1140	100	1032	"T183"
0	0	0	17	7	3	"Kit "	"P10721"	5300	26130	90	7311	7519	882	11	5295	5295	5308	317	5	100	98	0	390967	6.975	100000.000	100000.000	0.000	0.000	0.000	0.000	0.000	16.610	2016	2224	2016	2224	52	420	100	1033	"Y721"
0	0	0	17	8	3	"Kit "	"P10721"	5810	26140	100	6428	6348	579	9	5361	5361	5394	344	6	82	73	0	507875	2.773	100000.000	100000.000	0.000	0.000	0.000	0.000	0.000	16.610	1067	987	1067	987	80	560	100	1034	"Y721"
0	0	0	17	9	3	"Kit "	"P10721"	6310	26150	90	6690	7043	1788	25	5321	5321	5345	286	5	92	90	0	366258	5.937	100000.000	100000.000	0.000	0.000	0.000	0.000	0.000	16.610	1369	1722	1369	1722	52	420	100	1035	"Y721"
0	0	0	17	1	4	"MK3"	"P22001"	2320	26780	90	11723	11615	1810	15	4969	4969	5094	1151	22	100	94	0	603970	5.666	100000.000	100000.000	0.000	0.000	0.000	0.000	0.000	16.610	6754	6646	6754	6646	52	420	100	1036	"Y187"
0	0	0	17	2	4	"MK3"	"P22001"	2820	26790	90	11176	11222	1438	12	4887	4887	4908	285	5	100	100	0	583557	22.154	100000.000	100000.000	0.000	0.000	0.000	0.000	0.000	16.610	6289	6335	6289	6335	52	420	100	1037	"Y187"
0	0	0	17	3	4	"MK3"	"P22001"	3320	26800	80	11059	10674	1693	15	4899	4899	4955	540	10	98	96	0	555060	10.591	100000.000	100000.000	0.000	0.000	0.000	0.000	0.000	16.610	6160	5775	6160	5775	52	340	100	1038	"Y187"
0	0	0	17	4	4	"NFAT1 "	"Q13469"	3810	26800	80	5504	5553	391	7	5065	5065	5092	332	6	69	15	0	288735	1.389	100000.000	100000.000	0.000	0.000	0.000	0.000	0.000	16.610	439	488	439	488	52	340	100	1039	"S326"
0	0	0	17	5	4	"NFAT1 "	"Q13469"	4310	26800	200	5192	5193	401	7	5147	5147	5174	377	7	13	3	0	1640958	0.050	100000.000	100000.000	0.000	0.000	0.000	0.000	0.000	16.610	45	46	45	46	316	2384	100	1040	"S326"
0	0	0	17	6	4	"NFAT1 "	"Q13469"	4820	26800	150	5348	5405	761	14	5140	5140	5183	570	10	14	3	0	843211	0.389	100000.000	100000.000	0.000	0.000	0.000	0.000	0.000	16.610	208	265	208	265	156	1272	100	1041	"S326"
0	0	0	17	7	4	"NFkB-p65 "	"Q04206"	5310	26790	90	6148	6172	291	4	5220	5220	5252	422	8	98	61	0	320929	2.180	100000.000	100000.000	0.000	0.000	0.000	0.000	0.000	16.610	928	952	928	952	52	420	100	1042	"S276"
0	0	0	17	8	4	"NFkB-p65 "	"Q04206"	5810	26780	90	6208	6127	470	7	5264	5264	5302	484	9	82	46	0	318604	1.705	100000.000	100000.000	0.000	0.000	0.000	0.000	0.000	16.610	944	863	944	863	52	420	100	1043	"S276"
0	0	0	17	9	4	"NFkB-p65 "	"Q04206"	6310	26790	100	5888	5849	443	7	5230	5230	5271	352	6	77	42	0	467935	1.642	100000.000	100000.000	0.000	0.000	0.000	0.000	0.000	16.610	658	619	658	619	80	560	100	1044	"S276"
0	0	0	17	1	5	"PDGFRb"	"P09619"	2310	27430	140	14711	12776	6244	48	4845	4845	4914	490	9	76	75	0	1993003	16.045	100000.000	100000.000	0.000	0.000	0.000	0.000	0.000	16.610	9866	7931	9866	7931	156	1140	100	1045	"Y686"
0	0	0	17	2	5	"PDGFRb"	"P09619"	2820	27430	110	16443	16487	1020	6	4825	4825	4862	555	11	100	100	0	1318992	20.946	100000.000	100000.000	0.000	0.000	0.000	0.000	0.000	16.610	11618	11662	11618	11662	80	656	100	1046	"Y686"
0	0	0	17	3	5	"PDGFRb"	"P09619"	3320	27440	120	17035	15048	4675	31	4964	4964	4995	331	6	93	90	0	1805741	30.372	100000.000	100000.000	0.000	0.000	0.000	0.000	0.000	16.610	12071	10084	12071	10084	120	820	100	1047	"Y686"
0	0	0	17	4	5	"PELI2"	"Q96FA3"	3830	27430	130	7862	7829	1651	21	5087	5087	5167	1173	22	85	76	0	939457	2.269	100000.000	100000.000	0.000	0.000	0.000	0.000	0.000	16.610	2775	2742	2775	2742	120	940	100	1048	"T290"
0	0	0	17	5	5	"PELI2"	"Q96FA3"	4320	27430	130	7930	7878	717	9	5160	5160	5192	520	10	97	97	0	945304	5.165	100000.000	100000.000	0.000	0.000	0.000	0.000	0.000	16.610	2770	2718	2770	2718	120	940	100	1049	"T290"
0	0	0	17	6	5	"PELI2"	"Q96FA3"	4820	27430	120	8013	8342	2877	34	5215	5215	5303	1597	30	92	36	0	1001096	1.903	100000.000	100000.000	0.000	0.000	0.000	0.000	0.000	16.610	2798	3127	2798	3127	120	820	100	1050	"T290"
0	0	0	17	7	5	"sek1"	"P45985"	5310	27420	90	5973	6046	870	14	5332	5332	5359	325	6	73	50	0	314389	2.114	100000.000	100000.000	0.000	0.000	0.000	0.000	0.000	16.610	641	714	641	714	52	420	100	1051	"S2315"
0	0	0	17	8	5	"sek1"	"P45985"	5820	27420	110	5865	6008	1102	18	5328	5328	5353	314	5	77	40	0	480645	2.086	100000.000	100000.000	0.000	0.000	0.000	0.000	0.000	16.610	537	680	537	680	80	656	100	1052	"S2315"
0	0	0	17	9	5	"sek1"	"P45985"	6310	27420	90	5970	7207	5256	72	5280	5280	5307	334	6	98	63	0	374774	5.689	100000.000	100000.000	0.000	0.000	0.000	0.000	0.000	16.610	690	1927	690	1927	52	420	100	1053	"S2315"
0	0	0	17	1	6	"SMAD3"	"Q15796"	2320	28070	140	5735	5773	424	7	4826	4826	5026	1933	38	1	0	0	900561	0.386	100000.000	100000.000	0.000	0.000	0.000	0.000	0.000	16.610	909	947	909	947	156	1140	100	1054	"S416"
0	0	0	17	2	6	"SMAD3"	"Q15796"	2820	28070	140	5871	6140	1395	22	4877	4877	4925	525	10	94	42	0	957768	2.314	100000.000	100000.000	0.000	0.000	0.000	0.000	0.000	16.610	994	1263	994	1263	156	1140	100	1055	"S416"
0	0	0	17	3	6	"SMAD3"	"Q15796"	3320	28070	140	5797	5854	636	10	4951	4951	4975	358	7	91	62	0	913289	2.455	100000.000	100000.000	0.000	0.000	0.000	0.000	0.000	16.610	846	903	846	903	156	1140	100	1056	"S416"
0	0	0	17	4	6	"TAK1 "	"O43318"	3820	28070	160	10178	10213	1912	18	5080	5080	5160	1474	28	94	90	0	2124333	3.428	100000.000	100000.000	0.000	0.000	0.000	0.000	0.000	16.610	5098	5133	5098	5133	208	1512	100	1057	"T178"
0	0	0	17	5	6	"TAK1 "	"O43318"	4320	28070	160	8096	8044	991	12	5144	5144	5195	787	15	95	93	0	1673067	3.620	100000.000	100000.000	0.000	0.000	0.000	0.000	0.000	16.610	2952	2900	2952	2900	208	1512	100	1058	"T178"
0	0	0	17	6	6	"TAK1 "	"O43318"	4810	28070	150	8165	8231	850	10	5145	5145	5187	705	13	100	98	0	1284060	4.318	100000.000	100000.000	0.000	0.000	0.000	0.000	0.000	16.610	3020	3086	3020	3086	156	1272	100	1059	"T178"
0	0	0	17	7	6	"TNIK"	"Q9UKE5"	5310	28070	120	8193	7899	1142	14	5279	5279	5311	351	6	93	88	0	947860	7.373	100000.000	100000.000	0.000	0.000	0.000	0.000	0.000	16.610	2914	2620	2914	2620	120	820	100	1060	"T181"
0	0	0	17	8	6	"TNIK"	"Q9UKE5"	5800	28060	110	7942	8036	786	9	5317	5317	5354	339	6	98	98	0	642858	7.912	100000.000	100000.000	0.000	0.000	0.000	0.000	0.000	16.610	2625	2719	2625	2719	80	656	100	1061	"T181"
0	0	0	17	9	6	"TNIK"	"Q9UKE5"	6310	28070	120	7856	7744	859	11	5274	5274	5315	468	8	95	91	0	929244	5.190	100000.000	100000.000	0.000	0.000	0.000	0.000	0.000	16.610	2582	2470	2582	2470	120	820	100	1062	"T181"
-75	0	0	17	1	7	"empty"	"empty"	2320	28710	200	4907	4978	559	11	4859	4859	4901	455	9	8	3	0	1572983	0.169	100000.000	100000.000	0.000	0.000	0.000	0.000	0.000	16.610	48	119	48	119	316	2384	100	1063	"empty"
-75	0	0	17	2	7	"empty"	"empty"	2820	28710	200	4858	5230	2942	56	4872	4872	4927	554	11	7	4	0	1652827	0.547	100000.000	100000.000	0.000	0.000	0.000	0.000	0.000	16.610	-14	358	-14	358	316	2384	100	1064	"empty"
-75	0	0	17	3	7	"empty"	"empty"	3320	28710	200	4999	5039	521	10	4959	4959	5005	436	8	6	1	0	1592264	0.078	100000.000	100000.000	0.000	0.000	0.000	0.000	0.000	16.610	40	80	40	80	316	2384	100	1065	"empty"
-75	0	0	17	4	7	"empty"	"empty"	3820	28710	200	5131	5169	463	8	5083	5083	5098	332	6	16	3	0	1633275	0.214	100000.000	100000.000	0.000	0.000	0.000	0.000	0.000	16.610	48	86	48	86	316	2384	100	1066	"empty"
-75	0	0	17	5	7	"empty"	"empty"	4320	28710	200	5154	5160	336	6	5124	5124	5180	940	18	1	0	0	1630461	-0.021	100000.000	100000.000	0.000	0.000	0.000	0.000	0.000	16.610	30	36	30	36	316	2384	100	1067	"empty"
-75	0	0	17	6	7	"empty"	"empty"	4820	28710	200	5058	5082	330	6	5124	5124	5165	470	9	3	0	0	1605883	-0.177	100000.000	100000.000	0.000	0.000	0.000	0.000	0.000	16.610	-66	-42	-66	-42	316	2384	100	1068	"empty"
-75	0	0	17	7	7	"empty"	"empty"	5320	28710	200	5161	5208	497	9	5181	5181	5244	1113	21	2	0	0	1645717	-0.032	100000.000	100000.000	0.000	0.000	0.000	0.000	0.000	16.610	-20	27	-20	27	316	2384	100	1069	"empty"
-75	0	0	17	8	7	"empty"	"empty"	5820	28710	200	5258	5281	325	6	5244	5244	5365	1261	23	0	0	0	1668848	-0.067	100000.000	100000.000	0.000	0.000	0.000	0.000	0.000	16.610	14	37	14	37	316	2384	100	1070	"empty"
-75	0	0	17	9	7	"empty"	"empty"	6320	28710	200	5190	5216	297	5	5203	5203	5275	1062	20	0	0	0	1648156	-0.056	100000.000	100000.000	0.000	0.000	0.000	0.000	0.000	16.610	-13	13	-13	13	316	2384	100	1071	"empty"
0	0	0	18	1	1	"PKACa "	"P17612"	6770	24890	110	9645	9451	1148	12	5198	5198	5232	336	6	97	96	0	756083	12.557	100000.000	100000.000	0.000	0.000	0.000	0.000	0.000	16.610	4447	4253	4447	4253	80	656	100	1072	"T197"
0	0	0	18	2	1	"PKACa "	"P17612"	7280	24890	100	8880	8760	808	9	5121	5121	5194	1478	28	96	86	0	700779	2.413	100000.000	100000.000	0.000	0.000	0.000	0.000	0.000	16.610	3759	3639	3759	3639	80	560	100	1073	"T197"
0	0	0	18	3	1	"PKACa "	"P17612"	7780	24890	110	8121	8196	811	9	5021	5021	5030	512	10	100	98	0	655695	6.184	100000.000	100000.000	0.000	0.000	0.000	0.000	0.000	16.610	3100	3175	3100	3175	80	656	100	1074	"T197"
0	0	0	18	4	1	"PTEN"	"P60484"	8280	24880	130	5330	5406	403	7	4874	4874	4913	498	10	45	9	0	648677	0.990	100000.000	100000.000	0.000	0.000	0.000	0.000	0.000	16.610	456	532	456	532	120	940	100	1075	"Y315"
0	0	0	18	5	1	"PTEN"	"P60484"	8760	24900	140	5363	5395	401	7	4922	4922	4959	471	9	43	7	0	841608	0.926	100000.000	100000.000	0.000	0.000	0.000	0.000	0.000	16.610	441	473	441	473	156	1140	100	1076	"Y315"
0	0	0	18	6	1	"PTEN"	"P60484"	9290	24890	140	5471	5555	484	8	4970	4970	4991	286	5	86	38	0	866632	1.972	100000.000	100000.000	0.000	0.000	0.000	0.000	0.000	16.610	501	585	501	585	156	1140	100	1077	"Y315"
0	0	0	18	7	1	"SOC3"	"O14543"	9790	24880	100	5345	5330	296	5	4911	4911	4939	305	6	66	22	0	426378	1.282	100000.000	100000.000	0.000	0.000	0.000	0.000	0.000	16.610	434	419	434	419	80	560	100	1078	"Y204"
0	0	0	18	8	1	"SOC3"	"O14543"	10300	24890	80	5399	5434	308	5	5102	5102	5123	369	7	34	7	0	282573	0.843	100000.000	100000.000	0.000	0.000	0.000	0.000	0.000	16.610	297	332	297	332	52	340	100	1079	"Y204"
0	0	0	18	9	1	"SOC3"	"O14543"	10780	24880	90	5466	5519	271	4	5101	5101	5121	348	6	53	17	0	287001	1.144	100000.000	100000.000	0.000	0.000	0.000	0.000	0.000	16.610	365	418	365	418	52	420	100	1080	"Y204"
0	0	0	18	1	2	"STAT3 "	"P40763"	6780	25530	100	6821	7204	2943	40	5264	5264	5278	558	10	98	82	0	576288	3.452	100000.000	100000.000	0.000	0.000	0.000	0.000	0.000	16.610	1557	1940	1557	1940	80	560	100	1081	"S691"
0	0	0	18	2	2	"STAT3 "	"P40763"	7280	25530	110	7140	7208	604	8	5124	5124	5131	341	6	98	98	0	576611	6.091	100000.000	100000.000	0.000	0.000	0.000	0.000	0.000	16.610	2016	2084	2016	2084	80	656	100	1082	"S691"
0	0	0	18	3	2	"STAT3 "	"P40763"	7780	25530	100	6629	6608	405	6	5069	5069	5056	353	6	100	98	0	528662	4.397	100000.000	100000.000	0.000	0.000	0.000	0.000	0.000	16.610	1560	1539	1560	1539	80	560	100	1083	"S691"
0	0	0	18	4	2	"STAT6 "	"P42226"	8280	25520	150	5490	5572	501	8	4926	4926	4948	397	8	65	31	0	869243	1.572	100000.000	100000.000	0.000	0.000	0.000	0.000	0.000	16.610	564	646	564	646	156	1272	100	1084	"T645"
0	0	0	18	5	2	"STAT6 "	"P42226"	8780	25540	160	5507	5484	286	5	4899	4899	4924	325	6	82	42	0	1140612	1.723	100000.000	100000.000	0.000	0.000	0.000	0.000	0.000	16.610	608	585	608	585	208	1512	100	1085	"T645"
0	0	0	18	6	2	"STAT6 "	"P42226"	9290	25530	140	5520	5598	539	9	4936	4936	4960	307	6	85	46	0	873314	2.078	100000.000	100000.000	0.000	0.000	0.000	0.000	0.000	16.610	584	662	584	662	156	1140	100	1086	"T645"
0	0	0	18	7	2	"14-3-3 beta"	"P31946"	9780	25540	120	12605	12828	2471	19	4890	4890	4909	316	6	99	99	0	1539355	25.060	100000.000	100000.000	0.000	0.000	0.000	0.000	0.000	16.610	7715	7938	7715	7938	120	820	100	1087	"S185"
0	0	0	18	8	2	"14-3-3 beta"	"P31946"	10280	25530	140	11521	10964	1866	17	5063	5063	5100	846	16	94	92	0	1710378	6.931	100000.000	100000.000	0.000	0.000	0.000	0.000	0.000	16.610	6458	5901	6458	5901	156	1140	100	1088	"S185"
0	0	0	18	9	2	"14-3-3 beta"	"P31946"	10780	25530	140	11110	10863	1718	15	5104	5104	5143	645	12	96	95	0	1694659	8.868	100000.000	100000.000	0.000	0.000	0.000	0.000	0.000	16.610	6006	5759	6006	5759	156	1140	100	1089	"S185"
0	0	0	18	1	3	"Tgfbr2"	"P37173"	6770	26150	160	5686	5733	598	10	5217	5217	5272	1242	23	4	1	0	1192400	0.371	100000.000	100000.000	0.000	0.000	0.000	0.000	0.000	16.610	469	516	469	516	208	1512	100	1090	"S409"
0	0	0	18	2	3	"Tgfbr2"	"P37173"	7280	26160	140	5551	5549	441	7	5114	5114	5133	389	7	53	17	0	865669	1.069	100000.000	100000.000	0.000	0.000	0.000	0.000	0.000	16.610	437	435	437	435	156	1140	100	1091	"S409"
0	0	0	18	3	3	"Tgfbr2"	"P37173"	7770	26180	140	5453	5461	371	6	5019	5019	5041	461	9	48	9	0	851840	0.911	100000.000	100000.000	0.000	0.000	0.000	0.000	0.000	16.610	434	442	434	442	156	1140	100	1092	"S409"
0	0	0	18	4	3	"Tyk2"	"P29597"	8280	26160	90	7343	7358	570	7	4909	4909	4924	328	6	100	100	0	382607	7.421	100000.000	100000.000	0.000	0.000	0.000	0.000	0.000	16.610	2434	2449	2434	2449	52	420	100	1093	"Y1054/5"
0	0	0	18	5	3	"Tyk2"	"P29597"	8790	26180	80	7406	7587	617	8	4873	4873	4898	255	5	100	100	0	394536	10.545	100000.000	100000.000	0.000	0.000	0.000	0.000	0.000	16.610	2533	2714	2533	2714	52	340	100	1094	"Y1054/5"
0	0	0	18	6	3	"Tyk2"	"P29597"	9280	26180	80	6895	6740	915	13	4867	4867	4870	246	5	92	88	0	350495	7.602	100000.000	100000.000	0.000	0.000	0.000	0.000	0.000	16.610	2028	1873	2028	1873	52	340	100	1095	"Y1054/5"
0	0	0	18	7	3	"caveolin-1"	"Q03135"	9770	26170	130	6519	6520	410	6	5038	5038	5051	291	5	100	98	0	782352	5.048	100000.000	100000.000	0.000	0.000	0.000	0.000	0.000	16.610	1481	1482	1481	1482	120	940	100	1096	"Y14"
0	0	0	18	8	3	"caveolin-1"	"Q03135"	10290	26170	130	6558	6530	511	7	5137	5137	5168	351	6	97	91	0	783550	3.880	100000.000	100000.000	0.000	0.000	0.000	0.000	0.000	16.610	1421	1393	1421	1393	120	940	100	1097	"Y14"
0	0	0	18	9	3	"caveolin-1"	"Q03135"	10770	26180	130	6587	6565	634	9	5269	5269	5284	312	5	92	90	0	787839	4.106	100000.000	100000.000	0.000	0.000	0.000	0.000	0.000	16.610	1318	1296	1318	1296	120	940	100	1098	"Y14"
0	0	0	18	1	4	"Cdc42 "	"P60953"	6770	26820	110	7151	7024	832	11	5155	5155	5185	453	8	88	87	0	561895	4.060	100000.000	100000.000	0.000	0.000	0.000	0.000	0.000	16.610	1996	1869	1996	1869	80	656	100	1099	"Y32"
0	0	0	18	2	4	"Cdc42 "	"P60953"	7280	26820	110	6849	6906	746	10	5063	5063	5094	753	14	97	70	0	552441	2.406	100000.000	100000.000	0.000	0.000	0.000	0.000	0.000	16.610	1786	1843	1786	1843	80	656	100	1100	"Y32"
0	0	0	18	3	4	"Cdc42 "	"P60953"	7770	26820	110	6652	6617	476	7	5061	5061	5104	579	11	97	80	0	529389	2.613	100000.000	100000.000	0.000	0.000	0.000	0.000	0.000	16.610	1591	1556	1591	1556	80	656	100	1101	"Y32"
0	0	0	18	4	4	"Flt3"	"P36888"	8260	26820	90	6681	6536	788	12	5008	5008	5036	348	6	86	84	0	339883	4.310	100000.000	100000.000	0.000	0.000	0.000	0.000	0.000	16.610	1673	1528	1673	1528	52	420	100	1102	"Y591"
0	0	0	18	5	4	"Flt3"	"P36888"	8780	26810	80	6680	6627	844	12	4944	4944	4975	275	5	94	90	0	344586	6.007	100000.000	100000.000	0.000	0.000	0.000	0.000	0.000	16.610	1736	1683	1736	1683	52	340	100	1103	"Y591"
0	0	0	18	6	4	"Flt3"	"P36888"	9270	26830	80	6636	6629	459	6	4985	4985	4994	268	5	98	98	0	344711	6.101	100000.000	100000.000	0.000	0.000	0.000	0.000	0.000	16.610	1651	1644	1651	1644	52	340	100	1104	"Y591"
0	0	0	18	7	4	"gp130 "	"P40189"	9780	26820	130	5878	5870	500	8	5085	5085	5210	1385	26	7	0	0	704410	0.477	100000.000	100000.000	0.000	0.000	0.000	0.000	0.000	16.610	793	785	793	785	120	940	100	1105	"Y767"
0	0	0	18	8	4	"gp130 "	"P40189"	10280	26830	110	6085	6065	417	6	5134	5134	5140	346	6	96	76	0	485187	2.673	100000.000	100000.000	0.000	0.000	0.000	0.000	0.000	16.610	951	931	951	931	80	656	100	1106	"Y767"
0	0	0	18	9	4	"gp130 "	"P40189"	10780	26820	110	6131	6112	261	4	5226	5226	5218	303	5	98	81	0	488983	2.950	100000.000	100000.000	0.000	0.000	0.000	0.000	0.000	16.610	905	886	905	886	80	656	100	1107	"Y767"
0	0	0	18	1	5	"IKK-beta "	"O14920"	6770	27460	130	8657	8683	2941	33	5208	5208	5211	354	6	95	94	0	1041926	9.808	100000.000	100000.000	0.000	0.000	0.000	0.000	0.000	16.610	3449	3475	3449	3475	120	940	100	1108	"Y199"
0	0	0	18	2	5	"IKK-beta "	"O14920"	7280	27460	130	8273	8220	935	11	5100	5100	5111	445	8	97	95	0	986449	6.987	100000.000	100000.000	0.000	0.000	0.000	0.000	0.000	16.610	3173	3120	3173	3120	120	940	100	1109	"Y199"
0	0	0	18	3	5	"IKK-beta "	"O14920"	7780	27460	120	7975	7935	1176	14	5018	5018	5023	365	7	96	94	0	952185	7.978	100000.000	100000.000	0.000	0.000	0.000	0.000	0.000	16.610	2957	2917	2957	2917	120	820	100	1110	"Y199"
0	0	0	18	4	5	"IRAK1"	"P51617"	8280	27450	130	8357	8368	1144	13	4908	4908	4948	911	18	96	95	0	1004168	3.754	100000.000	100000.000	0.000	0.000	0.000	0.000	0.000	16.610	3449	3460	3449	3460	120	940	100	1111	"T209"
0	0	0	18	5	5	"IRAK1"	"P51617"	8780	27470	120	8426	8473	963	11	4881	4881	4914	296	6	98	98	0	1016793	12.024	100000.000	100000.000	0.000	0.000	0.000	0.000	0.000	16.610	3545	3592	3545	3592	120	820	100	1112	"T209"
0	0	0	18	6	5	"IRAK1"	"P51617"	9280	27460	130	7972	7941	1484	18	4955	4955	5204	3065	58	43	0	0	952888	0.893	100000.000	100000.000	0.000	0.000	0.000	0.000	0.000	16.610	3017	2986	3017	2986	120	940	100	1113	"T209"
0	0	0	18	7	5	"IRS-1"	"P35568"	9780	27460	80	5575	5561	356	6	5064	5064	5054	289	5	65	36	0	289157	1.754	100000.000	100000.000	0.000	0.000	0.000	0.000	0.000	16.610	511	497	511	497	52	340	100	1114	"S312"
0	0	0	18	8	5	"IRS-1"	"P35568"	10280	27460	200	5339	5372	329	6	5210	5210	5225	337	6	22	6	0	1697699	0.436	100000.000	100000.000	0.000	0.000	0.000	0.000	0.000	16.610	129	162	129	162	316	2384	100	1115	"S312"
0	0	0	18	9	5	"IRS-1"	"P35568"	10790	27470	90	5625	5668	305	5	5289	5289	5345	424	7	42	3	0	294747	0.762	100000.000	100000.000	0.000	0.000	0.000	0.000	0.000	16.610	336	379	336	379	52	420	100	1116	"S312"
0	0	0	18	1	6	"Malt1"	"Q9UDY8"	6770	28080	200	5002	5043	403	7	5236	5236	5257	372	7	4	1	0	1593582	-0.575	100000.000	100000.000	0.000	0.000	0.000	0.000	0.000	16.610	-234	-193	-234	-193	316	2384	100	1117	"S135"
0	0	0	18	2	6	"Malt1"	"Q9UDY8"	7270	28080	200	4851	5008	1236	24	5105	5105	5109	370	7	7	2	0	1582589	-0.273	100000.000	100000.000	0.000	0.000	0.000	0.000	0.000	16.610	-254	-97	-254	-97	316	2384	100	1118	"S135"
0	0	0	18	3	6	"Malt1"	"Q9UDY8"	7770	28080	200	4819	5070	2477	48	5002	5002	5052	967	19	1	1	0	1602130	0.019	100000.000	100000.000	0.000	0.000	0.000	0.000	0.000	16.610	-183	68	-183	68	316	2384	100	1119	"S135"
0	0	0	18	4	6	"MEK1 "	"Q02750"	8270	28100	110	5730	5841	968	16	4933	4933	4972	481	9	81	36	0	467311	1.807	100000.000	100000.000	0.000	0.000	0.000	0.000	0.000	16.610	797	908	797	908	80	656	100	1120	"T385"
0	0	0	18	5	6	"MEK1 "	"Q02750"	8780	28090	200	5088	5179	453	8	4915	4915	4941	405	8	29	11	0	1636445	0.588	100000.000	100000.000	0.000	0.000	0.000	0.000	0.000	16.610	173	264	173	264	316	2384	100	1121	"T385"
0	0	0	18	6	6	"MEK1 "	"Q02750"	9290	28090	150	5389	5395	542	10	4976	4976	4994	342	6	51	36	0	841561	1.173	100000.000	100000.000	0.000	0.000	0.000	0.000	0.000	16.610	413	419	413	419	156	1272	100	1122	"T385"
0	0	0	18	7	6	"p47phox "	"P14598"	9770	28070	100	5179	5231	304	5	5016	5016	5100	1387	27	1	0	0	418474	0.094	100000.000	100000.000	0.000	0.000	0.000	0.000	0.000	16.610	163	215	163	215	80	560	100	1123	"S359"
0	0	0	18	8	6	"p47phox "	"P14598"	10270	28080	200	5358	5405	420	7	5239	5239	5284	521	9	7	1	0	1708019	0.232	100000.000	100000.000	0.000	0.000	0.000	0.000	0.000	16.610	119	166	119	166	316	2384	100	1124	"S359"
0	0	0	18	9	6	"p47phox "	"P14598"	10770	28080	200	5342	5356	335	6	5235	5235	5267	391	7	21	2	0	1692365	0.228	100000.000	100000.000	0.000	0.000	0.000	0.000	0.000	16.610	107	121	107	121	316	2384	100	1125	"S359"
-75	0	0	18	1	7	"empty"	"empty"	6760	28720	200	5128	5150	354	6	5152	5152	5275	1592	30	0	0	0	1627372	-0.079	100000.000	100000.000	0.000	0.000	0.000	0.000	0.000	16.610	-24	-2	-24	-2	316	2384	100	1126	"empty"
-75	0	0	18	2	7	"empty"	"empty"	7260	28720	200	4962	4979	437	8	5027	5027	5027	368	7	8	1	0	1573410	-0.130	100000.000	100000.000	0.000	0.000	0.000	0.000	0.000	16.610	-65	-48	-65	-48	316	2384	100	1127	"empty"
-75	0	0	18	3	7	"empty"	"empty"	7760	28720	200	4947	4943	331	6	4953	4953	4965	479	9	5	0	0	1562082	-0.046	100000.000	100000.000	0.000	0.000	0.000	0.000	0.000	16.610	-6	-10	-6	-10	316	2384	100	1128	"empty"
-75	0	0	18	4	7	"empty"	"empty"	8260	28720	200	4974	4975	304	6	4907	4907	5021	1491	29	0	0	0	1572208	-0.031	100000.000	100000.000	0.000	0.000	0.000	0.000	0.000	16.610	67	68	67	68	316	2384	100	1129	"empty"
-75	0	0	18	5	7	"empty"	"empty"	8760	28720	200	4970	5037	579	11	4945	4945	4988	611	12	1	1	0	1591783	0.080	100000.000	100000.000	0.000	0.000	0.000	0.000	0.000	16.610	25	92	25	92	316	2384	100	1130	"empty"
-75	0	0	18	6	7	"empty"	"empty"	9260	28720	200	4979	5061	725	14	5004	5004	5046	860	17	3	1	0	1599156	0.017	100000.000	100000.000	0.000	0.000	0.000	0.000	0.000	16.610	-25	57	-25	57	316	2384	100	1131	"empty"
0	0	0	18	7	7	"GLQAWPG-pS-AIPQFLG_GLQAWPGEAIPQFLG_20vs80"	"GLQAWPG-pS-AIPQFLG_GLQAWPGEAIPQFLG_20vs80"	9780	28740	90	10890	10569	1167	11	5024	5024	5041	265	5	100	100	0	549573	20.860	100000.000	100000.000	0.000	0.000	0.000	0.000	0.000	16.610	5866	5545	5866	5545	52	420	100	1132	"GLQAWPG-pS-AIPQFLG_GLQAWPGEAIPQFLG_20vs80"
0	0	0	18	8	7	"GLQAWPG-pS-AIPQFLG_GLQAWPGEAIPQFLG_20vs80"	"GLQAWPG-pS-AIPQFLG_GLQAWPGEAIPQFLG_20vs80"	10280	28750	80	10819	10519	1502	14	5187	5187	5312	1642	30	92	90	0	546979	3.171	100000.000	100000.000	0.000	0.000	0.000	0.000	0.000	16.610	5632	5332	5632	5332	52	340	100	1133	"GLQAWPG-pS-AIPQFLG_GLQAWPGEAIPQFLG_20vs80"
0	0	0	18	9	7	"GLQAWPG-pS-AIPQFLG_GLQAWPGEAIPQFLG_20vs80"	"GLQAWPG-pS-AIPQFLG_GLQAWPGEAIPQFLG_20vs80"	10770	28750	80	11033	10802	1275	11	5342	5342	5339	314	5	100	98	0	561717	17.398	100000.000	100000.000	0.000	0.000	0.000	0.000	0.000	16.610	5691	5460	5691	5460	52	340	100	1134	"GLQAWPG-pS-AIPQFLG_GLQAWPGEAIPQFLG_20vs80"
0	0	0	19	1	1	"JAK1"	"P23458"	11250	24880	100	6068	6306	1797	28	5115	5115	5129	263	5	92	88	0	504444	4.475	100000.000	100000.000	0.000	0.000	0.000	0.000	0.000	16.610	953	1191	953	1191	80	560	100	1135	"Y220"
0	0	0	19	2	1	"JAK1"	"P23458"	11750	24880	120	6096	6088	492	8	5186	5186	5218	324	6	86	74	0	730588	2.685	100000.000	100000.000	0.000	0.000	0.000	0.000	0.000	16.610	910	902	910	902	120	820	100	1136	"Y220"
0	0	0	19	3	1	"JAK1"	"P23458"	12260	24880	120	6123	6181	636	10	5257	5257	5271	245	4	93	83	0	741771	3.714	100000.000	100000.000	0.000	0.000	0.000	0.000	0.000	16.610	866	924	866	924	120	820	100	1137	"Y220"
0	0	0	19	4	1	"Jun "	"P05412"	12750	24870	70	5763	5758	216	3	5175	5175	5192	264	5	93	56	0	184250	2.144	100000.000	100000.000	0.000	0.000	0.000	0.000	0.000	16.610	588	583	588	583	32	236	100	1138	"S243"
0	0	0	19	5	1	"Jun "	"P05412"	13260	24870	100	5604	5566	490	8	5013	5013	5037	396	7	67	27	0	445275	1.336	100000.000	100000.000	0.000	0.000	0.000	0.000	0.000	16.610	591	553	591	553	80	560	100	1139	"S243"
0	0	0	19	6	1	"Jun "	"P05412"	13760	24880	100	5453	5458	399	7	5013	5013	5042	350	6	60	22	0	436642	1.189	100000.000	100000.000	0.000	0.000	0.000	0.000	0.000	16.610	440	445	440	445	80	560	100	1140	"S243"
0	0	0	19	7	1	"Kit "	"P10721"	14260	24880	80	6866	6859	1120	16	4853	4853	4912	446	9	92	82	0	356651	4.365	100000.000	100000.000	0.000	0.000	0.000	0.000	0.000	16.610	2013	2006	2013	2006	52	340	100	1141	"Y568/70"
0	0	0	19	8	1	"Kit "	"P10721"	14760	24890	80	6816	6573	822	12	4842	4842	4883	436	8	86	82	0	341805	3.876	100000.000	100000.000	0.000	0.000	0.000	0.000	0.000	16.610	1974	1731	1974	1731	52	340	100	1142	"Y568/70"
0	0	0	19	9	1	"Kit "	"P10721"	15250	24880	100	6275	6285	1431	22	4754	4754	4783	349	7	65	57	0	502773	4.304	100000.000	100000.000	0.000	0.000	0.000	0.000	0.000	16.610	1521	1531	1521	1531	80	560	100	1143	"Y568/70"
0	0	0	19	1	2	"Mlk3"	"Q16584"	11250	25500	90	7659	7730	930	12	5189	5189	5194	280	5	98	96	0	401939	9.057	100000.000	100000.000	0.000	0.000	0.000	0.000	0.000	16.610	2470	2541	2470	2541	52	420	100	1144	"S281"
0	0	0	19	2	2	"Mlk3"	"Q16584"	11760	25500	110	7931	7929	1011	12	5159	5159	5236	1010	19	96	90	0	634290	2.666	100000.000	100000.000	0.000	0.000	0.000	0.000	0.000	16.610	2772	2770	2772	2770	80	656	100	1145	"S281"
0	0	0	19	3	2	"Mlk3"	"Q16584"	12250	25510	110	8120	8010	770	9	5235	5235	5260	377	7	98	93	0	640827	7.294	100000.000	100000.000	0.000	0.000	0.000	0.000	0.000	16.610	2885	2775	2885	2775	80	656	100	1146	"S281"
0	0	0	19	4	2	"NFAT2 "	"O95644"	12760	25530	100	6433	6418	521	8	5144	5144	5150	308	5	97	90	0	513402	4.117	100000.000	100000.000	0.000	0.000	0.000	0.000	0.000	16.610	1289	1274	1289	1274	80	560	100	1147	"S172"
0	0	0	19	5	2	"NFAT2 "	"O95644"	13250	25530	100	6400	6543	1577	24	4959	4959	4975	297	5	83	83	0	523428	5.279	100000.000	100000.000	0.000	0.000	0.000	0.000	0.000	16.610	1441	1584	1441	1584	80	560	100	1148	"S172"
0	0	0	19	6	2	"NFAT2 "	"O95644"	13760	25530	100	6487	6401	1049	16	4895	4895	4923	278	5	83	83	0	512107	5.317	100000.000	100000.000	0.000	0.000	0.000	0.000	0.000	16.610	1592	1506	1592	1506	80	560	100	1149	"S172"
0	0	0	19	7	2	"PI3-kinase p85 subunit beta"	"O00459"	14260	25530	80	8835	8613	1072	12	4813	4813	4838	273	5	98	98	0	447884	13.828	100000.000	100000.000	0.000	0.000	0.000	0.000	0.000	16.610	4022	3800	4022	3800	52	340	100	1150	"Y464"
0	0	0	19	8	2	"PI3-kinase p85 subunit beta"	"O00459"	14770	25520	90	9112	8626	1777	20	4795	4795	4842	359	7	90	84	0	448536	10.540	100000.000	100000.000	0.000	0.000	0.000	0.000	0.000	16.610	4317	3831	4317	3831	52	420	100	1151	"Y464"
0	0	0	19	9	2	"PI3-kinase p85 subunit beta"	"O00459"	15260	25530	90	9427	9064	1435	15	4701	4701	4782	892	18	96	90	0	471320	4.800	100000.000	100000.000	0.000	0.000	0.000	0.000	0.000	16.610	4726	4363	4726	4363	52	420	100	1152	"Y464"
0	0	0	19	1	3	"p47phox "	"P14598"	11220	26160	80	5627	5682	438	7	5247	5247	5253	270	5	63	36	0	295455	1.589	100000.000	100000.000	0.000	0.000	0.000	0.000	0.000	16.610	380	435	380	435	52	340	100	1153	"S370"
0	0	0	19	2	3	"p47phox "	"P14598"	11720	26140	200	5280	5366	652	12	5240	5240	5280	518	9	9	1	0	1695681	0.166	100000.000	100000.000	0.000	0.000	0.000	0.000	0.000	16.610	40	126	40	126	316	2384	100	1154	"S370"
0	0	0	19	3	3	"p47phox "	"P14598"	12230	26130	90	5378	5364	304	5	5278	5278	5318	491	9	9	0	0	278937	0.094	100000.000	100000.000	0.000	0.000	0.000	0.000	0.000	16.610	100	86	100	86	52	420	100	1155	"S370"
0	0	0	19	4	3	"PDGFRb"	"P09619"	12750	26150	130	5824	6008	3047	50	5244	5244	5262	341	6	67	36	0	720931	2.188	100000.000	100000.000	0.000	0.000	0.000	0.000	0.000	16.610	580	764	580	764	120	940	100	1156	"Y716"
0	0	0	19	5	3	"PDGFRb"	"P09619"	13250	26160	130	5789	5994	2813	46	5117	5117	5214	1545	29	3	0	0	719336	0.505	100000.000	100000.000	0.000	0.000	0.000	0.000	0.000	16.610	672	877	672	877	120	940	100	1157	"Y716"
0	0	0	19	6	3	"PDGFRb"	"P09619"	13760	26160	110	5761	5817	439	7	4946	4946	4959	304	6	96	82	0	465386	2.822	100000.000	100000.000	0.000	0.000	0.000	0.000	0.000	16.610	815	871	815	871	80	656	100	1158	"Y716"
0	0	0	19	7	3	"Rack1"	"P63244"	14260	26160	160	7227	7224	1170	16	4838	4838	4886	409	8	97	95	0	1502681	5.716	100000.000	100000.000	0.000	0.000	0.000	0.000	0.000	16.610	2389	2386	2389	2386	208	1512	100	1159	"y246"
0	0	0	19	8	3	"Rack1"	"P63244"	14760	26170	160	7042	7098	1690	23	4746	4746	4807	921	19	96	80	0	1476316	2.488	100000.000	100000.000	0.000	0.000	0.000	0.000	0.000	16.610	2296	2352	2296	2352	208	1512	100	1160	"y246"
0	0	0	19	9	3	"Rack1"	"P63244"	15260	26170	150	7159	7261	820	11	4728	4728	4785	750	15	100	98	0	1132663	3.301	100000.000	100000.000	0.000	0.000	0.000	0.000	0.000	16.610	2431	2533	2431	2533	156	1272	100	1161	"y246"
0	0	0	19	1	4	"Sek1"	"P45985"	11230	26780	200	5192	5249	388	7	5215	5215	5251	389	7	7	3	0	1658785	-0.005	100000.000	100000.000	0.000	0.000	0.000	0.000	0.000	16.610	-23	34	-23	34	316	2384	100	1162	"S80"
0	0	0	19	2	4	"Sek1"	"P45985"	11740	26790	130	5245	5423	746	13	5247	5247	5291	594	11	10	5	0	650710	0.222	100000.000	100000.000	0.000	0.000	0.000	0.000	0.000	16.610	-2	176	-2	176	120	940	100	1163	"S80"
0	0	0	19	3	4	"Sek1"	"P45985"	12240	26790	200	5219	5287	577	10	5273	5273	5334	1253	23	1	1	0	1670757	-0.038	100000.000	100000.000	0.000	0.000	0.000	0.000	0.000	16.610	-54	14	-54	14	316	2384	100	1164	"S80"
0	0	0	19	4	4	"process-control__"	"GGSGGSGDYKDDDDK"	12740	26790	130	5301	5434	475	8	5221	5221	5245	420	8	25	14	0	652120	0.450	100000.000	100000.000	0.000	0.000	0.000	0.000	0.000	16.610	80	213	80	213	120	940	100	1165	"process-control__"
0	0	0	19	5	4	"process-control__"	"GGSGGSGDYKDDDDK"	13260	26800	70	6064	6028	304	5	5182	5182	5215	309	5	90	81	0	192896	2.631	100000.000	100000.000	0.000	0.000	0.000	0.000	0.000	16.610	882	846	882	846	32	236	100	1166	"process-control__"
0	0	0	19	6	4	"process-control__"	"GGSGGSGDYKDDDDK"	13750	26800	70	6108	6029	384	6	4990	4990	5055	522	10	93	53	0	192921	1.866	100000.000	100000.000	0.000	0.000	0.000	0.000	0.000	16.610	1118	1039	1118	1039	32	236	100	1167	"process-control__"
0	0	0	19	7	4	"TAB1"	"Q15750"	14250	26800	130	5114	5172	399	7	4859	4859	4880	341	6	45	17	0	620601	0.856	100000.000	100000.000	0.000	0.000	0.000	0.000	0.000	16.610	255	313	255	313	120	940	100	1168	"S423"
0	0	0	19	8	4	"TAB1"	"Q15750"	14760	26810	90	5416	5452	378	6	4775	4775	4800	262	5	88	63	0	283482	2.489	100000.000	100000.000	0.000	0.000	0.000	0.000	0.000	16.610	641	677	641	677	52	420	100	1169	"S423"
0	0	0	19	9	4	"TAB1"	"Q15750"	15240	26800	120	5131	5198	498	9	4796	4796	4840	398	8	45	17	0	623708	0.899	100000.000	100000.000	0.000	0.000	0.000	0.000	0.000	16.610	335	402	335	402	120	820	100	1170	"S423"
0	0	0	19	1	5	"4E-BP1 "	"Q13541"	11260	27450	110	6114	6154	456	7	5232	5232	5263	464	8	93	45	0	492302	1.920	100000.000	100000.000	0.000	0.000	0.000	0.000	0.000	16.610	882	922	882	922	80	656	100	1171	"T46"
0	0	0	19	2	5	"4E-BP1 "	"Q13541"	11750	27450	120	5991	6007	421	7	5241	5241	5259	331	6	88	63	0	720789	2.260	100000.000	100000.000	0.000	0.000	0.000	0.000	0.000	16.610	750	766	750	766	120	820	100	1172	"T46"
0	0	0	19	3	5	"4E-BP1 "	"Q13541"	12260	27450	120	6069	6033	358	5	5235	5235	5289	459	8	85	39	0	723952	1.621	100000.000	100000.000	0.000	0.000	0.000	0.000	0.000	16.610	834	798	834	798	120	820	100	1173	"T46"
0	0	0	19	4	5	"Akt1"	"P31749"	12760	27440	90	6051	6054	221	3	5266	5266	5369	1765	32	0	0	0	314820	0.388	100000.000	100000.000	0.000	0.000	0.000	0.000	0.000	16.610	785	788	785	788	52	420	100	1174	"T450"
0	0	0	19	5	5	"Akt1"	"P31749"	13260	27460	130	5685	5681	402	7	5123	5123	5152	304	5	74	44	0	681720	1.740	100000.000	100000.000	0.000	0.000	0.000	0.000	0.000	16.610	562	558	562	558	120	940	100	1175	"T450"
0	0	0	19	6	5	"Akt1"	"P31749"	13760	27450	100	5748	5729	427	7	4933	4933	4963	404	8	85	51	0	458316	1.896	100000.000	100000.000	0.000	0.000	0.000	0.000	0.000	16.610	815	796	815	796	80	560	100	1176	"T450"
0	0	0	19	7	5	"Bax"	"Q07812"	14260	27440	120	9932	9416	2277	24	4801	4801	4843	491	10	90	89	0	1129972	9.314	100000.000	100000.000	0.000	0.000	0.000	0.000	0.000	16.610	5131	4615	5131	4615	120	820	100	1177	"S163"
0	0	0	19	8	5	"Bax"	"Q07812"	14760	27460	110	10239	10180	1107	10	4758	4758	4791	443	9	98	98	0	814413	12.165	100000.000	100000.000	0.000	0.000	0.000	0.000	0.000	16.610	5481	5422	5481	5422	80	656	100	1178	"S163"
0	0	0	19	9	5	"Bax"	"Q07812"	15260	27450	100	9829	9860	684	6	4766	4766	4797	355	7	100	100	0	788813	14.262	100000.000	100000.000	0.000	0.000	0.000	0.000	0.000	16.610	5063	5094	5063	5094	80	560	100	1179	"S163"
0	0	0	19	1	6	"CFTR"	"P13569"	11260	28090	170	6278	6350	1101	17	5218	5218	5234	306	5	97	86	0	1320777	3.647	100000.000	100000.000	0.000	0.000	0.000	0.000	0.000	16.610	1060	1132	1060	1132	208	1660	100	1180	"S813"
0	0	0	19	2	6	"CFTR"	"P13569"	11760	28090	170	6402	6410	317	4	5189	5189	5288	1290	24	35	0	0	1333370	0.870	100000.000	100000.000	0.000	0.000	0.000	0.000	0.000	16.610	1213	1221	1213	1221	208	1660	100	1181	"S813"
0	0	0	19	3	6	"CFTR"	"P13569"	12260	28080	160	6331	6381	727	11	5176	5176	5201	334	6	97	90	0	1327201	3.533	100000.000	100000.000	0.000	0.000	0.000	0.000	0.000	16.610	1155	1205	1155	1205	208	1512	100	1182	"S813"
0	0	0	19	4	6	"Crk "	"P46108"	12760	28070	160	5711	5829	784	13	5247	5247	5263	330	6	67	25	0	1212372	1.715	100000.000	100000.000	0.000	0.000	0.000	0.000	0.000	16.610	464	582	464	582	208	1512	100	1183	"Y108"
0	0	0	19	5	6	"Crk "	"P46108"	13260	28100	160	6022	6012	489	8	5131	5131	5161	478	9	79	45	0	1250402	1.780	100000.000	100000.000	0.000	0.000	0.000	0.000	0.000	16.610	891	881	891	881	208	1512	100	1184	"Y108"
0	0	0	19	6	6	"Crk "	"P46108"	13760	28090	170	5469	5526	478	8	4943	4943	5044	1112	22	7	0	0	1149498	0.433	100000.000	100000.000	0.000	0.000	0.000	0.000	0.000	16.610	526	583	526	583	208	1660	100	1185	"Y108"
0	0	0	19	7	6	"EGFR"	"P00533"	14260	28100	120	7036	6768	1135	16	4895	4895	4949	402	8	83	79	0	812127	4.525	100000.000	100000.000	0.000	0.000	0.000	0.000	0.000	16.610	2141	1873	2141	1873	120	820	100	1186	"S1070"
0	0	0	19	8	6	"EGFR"	"P00533"	14760	28090	120	6846	6559	1005	15	4814	4814	4883	672	13	79	72	0	787035	2.494	100000.000	100000.000	0.000	0.000	0.000	0.000	0.000	16.610	2032	1745	2032	1745	120	820	100	1187	"S1070"
0	0	0	19	9	6	"EGFR"	"P00533"	15260	28100	100	7424	7474	928	12	4779	4779	4807	279	5	100	98	0	597926	9.559	100000.000	100000.000	0.000	0.000	0.000	0.000	0.000	16.610	2645	2695	2645	2695	80	560	100	1188	"S1070"
-75	0	0	19	1	7	"empty"	"empty"	11240	28710	200	5222	5237	275	5	5209	5209	5237	405	7	6	0	0	1654914	0.000	100000.000	100000.000	0.000	0.000	0.000	0.000	0.000	16.610	13	28	13	28	316	2384	100	1189	"empty"
-75	0	0	19	2	7	"empty"	"empty"	11740	28710	200	5116	5137	246	4	5167	5167	5211	731	14	0	0	0	1623432	-0.101	100000.000	100000.000	0.000	0.000	0.000	0.000	0.000	16.610	-51	-30	-51	-30	316	2384	100	1190	"empty"
-75	0	0	19	3	7	"empty"	"empty"	12240	28710	200	5181	5243	449	8	5176	5176	5214	408	7	8	3	0	1656924	0.071	100000.000	100000.000	0.000	0.000	0.000	0.000	0.000	16.610	5	67	5	67	316	2384	100	1191	"empty"
-75	0	0	19	4	7	"empty"	"empty"	12740	28710	200	5285	5338	1043	19	5210	5210	5247	375	7	9	2	0	1686683	0.243	100000.000	100000.000	0.000	0.000	0.000	0.000	0.000	16.610	75	128	75	128	316	2384	100	1192	"empty"
-75	0	0	19	5	7	"empty"	"empty"	13240	28710	200	5240	5286	521	9	5147	5147	5183	478	9	9	1	0	1670491	0.215	100000.000	100000.000	0.000	0.000	0.000	0.000	0.000	16.610	93	139	93	139	316	2384	100	1193	"empty"
-75	0	0	19	6	7	"empty"	"empty"	13740	28710	200	4907	4919	258	5	4932	4932	4941	333	6	9	1	0	1554259	-0.066	100000.000	100000.000	0.000	0.000	0.000	0.000	0.000	16.610	-25	-13	-25	-13	316	2384	100	1194	"empty"
0	0	0	19	7	7	"GLQAWPG-pS-AIPQFLG_100"	"GLQAWPG-pS-AIPQFLG_100"	14250	28730	110	20264	15709	6873	43	4875	4875	4939	838	16	82	73	0	1256751	12.852	100000.000	100000.000	0.000	0.000	0.000	0.000	0.000	16.610	15389	10834	15389	10834	80	656	100	1195	"GLQAWPG-pS-AIPQFLG_100"
0	0	0	19	8	7	"GLQAWPG-pS-AIPQFLG_100"	"GLQAWPG-pS-AIPQFLG_100"	14740	28730	100	20451	15559	6917	44	4851	4851	4868	245	5	95	90	0	1244700	43.637	100000.000	100000.000	0.000	0.000	0.000	0.000	0.000	16.610	15600	10708	15600	10708	80	560	100	1196	"GLQAWPG-pS-AIPQFLG_100"
0	0	0	19	9	7	"GLQAWPG-pS-AIPQFLG_100"	"GLQAWPG-pS-AIPQFLG_100"	15250	28750	100	19631	15132	6448	42	4813	4813	4864	371	7	93	90	0	1210567	27.677	100000.000	100000.000	0.000	0.000	0.000	0.000	0.000	16.610	14818	10319	14818	10319	80	560	100	1197	"GLQAWPG-pS-AIPQFLG_100"
0	0	0	20	1	1	"Bcl-2"	"P10415"	15750	24830	140	5022	5150	496	9	4790	4790	4858	788	16	22	1	0	803444	0.371	100000.000	100000.000	0.000	0.000	0.000	0.000	0.000	16.610	232	360	232	360	156	1140	100	1198	"S87"
0	0	0	20	2	1	"Bcl-2"	"P10415"	16240	24830	90	5678	5643	306	5	4841	4841	4871	370	7	94	61	0	293411	2.086	100000.000	100000.000	0.000	0.000	0.000	0.000	0.000	16.610	837	802	837	802	52	420	100	1199	"S87"
0	0	0	20	3	1	"Bcl-2"	"P10415"	16750	24830	100	5705	5660	461	8	4898	4898	4931	466	9	76	28	0	452791	1.564	100000.000	100000.000	0.000	0.000	0.000	0.000	0.000	16.610	807	762	807	762	80	560	100	1200	"S87"
0	0	0	20	4	1	"Casp3 "	"P42574"	17250	24830	140	17757	16571	6224	37	4906	4906	4976	561	11	93	88	0	2585014	20.668	100000.000	100000.000	0.000	0.000	0.000	0.000	0.000	16.610	12851	11665	12851	11665	156	1140	100	1201	"S150"
0	0	0	20	5	1	"Casp3 "	"P42574"	17750	24830	150	18160	18322	4068	22	4945	4945	5040	1331	26	98	97	0	2858193	9.979	100000.000	100000.000	0.000	0.000	0.000	0.000	0.000	16.610	13215	13377	13215	13377	156	1272	100	1202	"S150"
0	0	0	20	6	1	"Casp3 "	"P42574"	18240	24830	150	19436	19713	4339	22	5017	5017	5066	397	7	98	98	0	3075203	36.894	100000.000	100000.000	0.000	0.000	0.000	0.000	0.000	16.610	14419	14696	14419	14696	156	1272	100	1203	"S150"
0	0	0	20	7	1	"CD19"	"P15391"	18750	24840	120	7159	7418	2440	32	5011	5011	5155	1447	28	78	10	0	890219	1.564	100000.000	100000.000	0.000	0.000	0.000	0.000	0.000	16.610	2148	2407	2148	2407	120	820	100	1204	"Y500"
0	0	0	20	8	1	"CD19"	"P15391"	19250	24840	140	7345	8177	3934	48	5020	5020	5247	1800	34	71	22	0	1275595	1.628	100000.000	100000.000	0.000	0.000	0.000	0.000	0.000	16.610	2325	3157	2325	3157	156	1140	100	1205	"Y500"
0	0	0	20	9	1	"CD19"	"P15391"	19750	24840	150	7962	8120	2606	32	5026	5026	5265	1242	23	80	60	0	1266657	2.299	100000.000	100000.000	0.000	0.000	0.000	0.000	0.000	16.610	2936	3094	2936	3094	156	1272	100	1206	"Y500"
0	0	0	20	1	2	"EP300"	"Q09472"	15760	25490	70	5965	5908	238	4	4738	4738	4784	311	6	100	96	0	189041	3.614	100000.000	100000.000	0.000	0.000	0.000	0.000	0.000	16.610	1227	1170	1227	1170	32	236	100	1207	"S2366"
0	0	0	20	2	2	"EP300"	"Q09472"	16260	25480	80	5768	5628	529	9	4773	4773	4788	238	4	78	75	0	292657	3.529	100000.000	100000.000	0.000	0.000	0.000	0.000	0.000	16.610	995	855	995	855	52	340	100	1208	"S2366"
0	0	0	20	3	2	"EP300"	"Q09472"	16760	25490	80	6150	6079	791	13	4899	4899	4917	339	6	86	78	0	316114	3.428	100000.000	100000.000	0.000	0.000	0.000	0.000	0.000	16.610	1251	1180	1251	1180	52	340	100	1209	"S2366"
0	0	0	20	4	2	"fyn"	"P06241"	17240	25470	90	5275	5318	528	9	4918	4918	4946	341	6	51	21	0	276549	1.091	100000.000	100000.000	0.000	0.000	0.000	0.000	0.000	16.610	357	400	357	400	52	420	100	1210	"Y531"
0	0	0	20	5	2	"fyn"	"P06241"	17730	25460	140	5039	5109	388	7	4938	4938	5013	629	12	8	1	0	796967	0.153	100000.000	100000.000	0.000	0.000	0.000	0.000	0.000	16.610	101	171	101	171	156	1140	100	1211	"Y531"
0	0	0	20	6	2	"fyn"	"P06241"	18240	25470	150	5240	5363	534	9	5039	5039	5150	902	17	10	3	0	836571	0.236	100000.000	100000.000	0.000	0.000	0.000	0.000	0.000	16.610	201	324	201	324	156	1272	100	1212	"Y531"
0	0	0	20	7	2	"Grb2"	"P62993"	18750	25480	100	6866	7180	2634	36	5082	5082	5271	1445	27	61	12	0	574418	1.321	100000.000	100000.000	0.000	0.000	0.000	0.000	0.000	16.610	1784	2098	1784	2098	80	560	100	1213	"Y209"
0	0	0	20	8	2	"Grb2"	"P62993"	19250	25480	90	7024	8114	5085	62	5064	5064	5188	599	11	96	90	0	421929	4.885	100000.000	100000.000	0.000	0.000	0.000	0.000	0.000	16.610	1960	3050	1960	3050	52	420	100	1214	"Y209"
0	0	0	20	9	2	"Grb2"	"P62993"	19760	25460	150	5683	6468	2846	44	5082	5082	5327	1559	29	32	7	0	1009004	0.732	100000.000	100000.000	0.000	0.000	0.000	0.000	0.000	16.610	601	1386	601	1386	156	1272	100	1215	"Y209"
0	0	0	20	1	3	"IKK-beta "	"O14920"	15740	26090	150	5053	5549	1161	20	4744	4744	4803	1105	23	37	5	0	865595	0.675	100000.000	100000.000	0.000	0.000	0.000	0.000	0.000	16.610	309	805	309	805	156	1272	100	1216	"Y188"
0	0	0	20	2	3	"IKK-beta "	"O14920"	16250	26110	170	5111	5536	936	16	4800	4800	4875	835	17	40	20	0	1151447	0.792	100000.000	100000.000	0.000	0.000	0.000	0.000	0.000	16.610	311	736	311	736	208	1660	100	1217	"Y188"
0	0	0	20	3	3	"IKK-beta "	"O14920"	16770	26140	160	5134	5540	819	14	4925	4925	5001	663	13	38	26	0	1152271	0.813	100000.000	100000.000	0.000	0.000	0.000	0.000	0.000	16.610	209	615	209	615	208	1512	100	1218	"Y188"
0	0	0	20	4	3	"IRAK1"	"P51617"	17240	26090	200	4916	4953	346	6	4949	4949	5021	683	13	3	0	0	1565272	-0.100	100000.000	100000.000	0.000	0.000	0.000	0.000	0.000	16.610	-33	4	-33	4	316	2384	100	1219	"T100"
0	0	0	20	5	3	"IRAK1"	"P51617"	17740	26090	200	4965	5022	365	7	5000	5000	5089	839	16	1	1	0	1587024	-0.080	100000.000	100000.000	0.000	0.000	0.000	0.000	0.000	16.610	-35	22	-35	22	316	2384	100	1220	"T100"
0	0	0	20	6	3	"IRAK1"	"P51617"	18240	26090	200	5063	5341	1323	24	5063	5063	5187	1209	23	6	4	0	1687824	0.127	0.000	100000.000	0.000	0.000	0.000	0.000	0.000	Error	0	278	0	278	316	2384	100	1221	"T100"
0	0	0	20	7	3	"IRF-7 "	"Q92985"	18740	26090	160	5224	5353	638	11	5119	5119	5348	1513	28	2	0	0	1113491	0.003	100000.000	100000.000	0.000	0.000	0.000	0.000	0.000	16.610	105	234	105	234	208	1512	100	1222	"S471"
0	0	0	20	8	3	"IRF-7 "	"Q92985"	19240	26090	160	5263	5636	2309	40	5123	5123	5312	1360	25	7	2	0	1172214	0.238	100000.000	100000.000	0.000	0.000	0.000	0.000	0.000	16.610	140	513	140	513	208	1512	100	1223	"S471"
0	0	0	20	9	3	"IRF-7 "	"Q92985"	19730	26080	200	5272	5711	2345	41	5171	5171	5412	1528	28	6	3	0	1804659	0.196	100000.000	100000.000	0.000	0.000	0.000	0.000	0.000	16.610	101	540	101	540	316	2384	100	1224	"S471"
0	0	0	20	1	4	"Lyn "	"P07948"	15750	26760	200	4823	4868	333	6	4799	4799	4840	456	9	6	1	0	1538346	0.061	100000.000	100000.000	0.000	0.000	0.000	0.000	0.000	16.610	24	69	24	69	316	2384	100	1225	"Y507"
0	0	0	20	2	4	"Lyn "	"P07948"	16250	26760	200	4894	4943	330	6	4880	4880	4923	357	7	11	3	0	1561871	0.056	100000.000	100000.000	0.000	0.000	0.000	0.000	0.000	16.610	14	63	14	63	316	2384	100	1226	"Y507"
0	0	0	20	3	4	"Lyn "	"P07948"	16750	26760	200	4902	4924	277	5	4931	4931	5020	990	19	0	0	0	1556127	-0.097	100000.000	100000.000	0.000	0.000	0.000	0.000	0.000	16.610	-29	-7	-29	-7	316	2384	100	1227	"Y507"
0	0	0	20	4	4	"MAVS"	"Q7Z434"	17260	26760	110	11084	10604	2018	19	5012	5012	5114	933	18	93	93	0	848350	5.884	100000.000	100000.000	0.000	0.000	0.000	0.000	0.000	16.610	6072	5592	6072	5592	80	656	100	1228	"S233/4"
0	0	0	20	5	4	"MAVS"	"Q7Z434"	17750	26760	110	10701	10930	2271	20	5019	5019	5059	341	6	98	97	0	874394	17.217	100000.000	100000.000	0.000	0.000	0.000	0.000	0.000	16.610	5682	5911	5682	5911	80	656	100	1229	"S233/4"
0	0	0	20	6	4	"MAVS"	"Q7Z434"	18250	26770	110	13169	13810	2976	21	5086	5086	5249	1706	32	100	97	0	1104780	5.018	100000.000	100000.000	0.000	0.000	0.000	0.000	0.000	16.610	8083	8724	8083	8724	80	656	100	1230	"S233/4"
0	0	0	20	7	4	"Mek2"	"P36507"	18750	26760	120	8774	8893	2491	28	5141	5141	5384	1678	31	80	62	0	1067132	2.091	100000.000	100000.000	0.000	0.000	0.000	0.000	0.000	16.610	3633	3752	3633	3752	120	820	100	1231	"s226"
0	0	0	20	8	4	"Mek2"	"P36507"	19250	26760	160	8481	9094	3837	42	5076	5076	5251	1042	19	84	80	0	1891601	3.688	100000.000	100000.000	0.000	0.000	0.000	0.000	0.000	16.610	3405	4018	3405	4018	208	1512	100	1232	"s226"
0	0	0	20	9	4	"Mek2"	"P36507"	19750	26760	150	9175	9411	2609	27	5167	5167	5406	981	18	93	90	0	1468190	4.083	100000.000	100000.000	0.000	0.000	0.000	0.000	0.000	16.610	4008	4244	4008	4244	156	1272	100	1233	"s226"
0	0	0	20	1	5	"PKCE"	"Q02156"	15760	27400	120	10039	9508	1779	18	4807	4807	4842	371	7	94	91	0	1140950	12.577	100000.000	100000.000	0.000	0.000	0.000	0.000	0.000	16.610	5232	4701	5232	4701	120	820	100	1234	"T566"
0	0	0	20	2	5	"PKCE"	"Q02156"	16250	27410	130	10008	9790	1251	12	4873	4873	4896	327	6	96	96	0	1174754	14.966	100000.000	100000.000	0.000	0.000	0.000	0.000	0.000	16.610	5135	4917	5135	4917	120	940	100	1235	"T566"
0	0	0	20	3	5	"PKCE"	"Q02156"	16750	27420	130	11134	11076	1580	14	4931	4931	4992	548	10	97	97	0	1329095	11.102	100000.000	100000.000	0.000	0.000	0.000	0.000	0.000	16.610	6203	6145	6203	6145	120	940	100	1236	"T566"
0	0	0	20	4	5	"PTEN"	"P60484"	17250	27410	100	6454	6483	897	13	4989	4989	5027	472	9	87	82	0	518659	3.085	100000.000	100000.000	0.000	0.000	0.000	0.000	0.000	16.610	1465	1494	1465	1494	80	560	100	1237	"Y240"
0	0	0	20	5	5	"PTEN"	"P60484"	17750	27410	100	6525	6620	585	8	5033	5033	5080	342	6	97	96	0	529565	4.503	100000.000	100000.000	0.000	0.000	0.000	0.000	0.000	16.610	1492	1587	1492	1587	80	560	100	1238	"Y240"
0	0	0	20	6	5	"PTEN"	"P60484"	18260	27420	120	6587	6710	1680	25	5098	5098	5195	783	15	70	46	0	805230	1.935	100000.000	100000.000	0.000	0.000	0.000	0.000	0.000	16.610	1489	1612	1489	1612	120	820	100	1239	"Y240"
0	0	0	20	7	5	"Rab5A"	"P20339"	18750	27410	90	6242	6578	1594	24	5178	5178	5325	815	15	67	17	0	342046	1.537	100000.000	100000.000	0.000	0.000	0.000	0.000	0.000	16.610	1064	1400	1064	1400	52	420	100	1240	"T202"
0	0	0	20	8	5	"Rab5A"	"P20339"	19240	27420	120	5872	6547	3570	54	5147	5147	5397	1562	28	16	7	0	785698	0.736	100000.000	100000.000	0.000	0.000	0.000	0.000	0.000	16.610	725	1400	725	1400	120	820	100	1241	"T202"
0	0	0	20	9	5	"Rab5A"	"P20339"	19720	27420	140	5440	5694	847	14	5196	5196	5442	1573	28	10	1	0	888315	0.160	100000.000	100000.000	0.000	0.000	0.000	0.000	0.000	16.610	244	498	244	498	156	1140	100	1242	"T202"
0	0	0	20	1	6	"STAT3 "	"P40763"	15750	28060	90	6569	6648	532	8	4808	4808	4846	310	6	98	98	0	345711	5.813	100000.000	100000.000	0.000	0.000	0.000	0.000	0.000	16.610	1761	1840	1761	1840	52	420	100	1243	"S727"
0	0	0	20	2	6	"STAT3 "	"P40763"	16250	28060	120	6422	6342	1044	16	4876	4876	4949	530	10	83	75	0	761090	2.628	100000.000	100000.000	0.000	0.000	0.000	0.000	0.000	16.610	1546	1466	1546	1466	120	820	100	1244	"S727"
0	0	0	20	3	6	"STAT3 "	"P40763"	16750	28040	110	6649	6720	364	5	4943	4943	4990	369	7	100	100	0	537602	4.688	100000.000	100000.000	0.000	0.000	0.000	0.000	0.000	16.610	1706	1777	1706	1777	80	656	100	1245	"S727"
0	0	0	20	4	6	"STAT6 "	"P42226"	17260	28040	170	5539	5621	1103	19	5002	5002	5048	363	7	65	35	0	1169070	1.579	100000.000	100000.000	0.000	0.000	0.000	0.000	0.000	16.610	537	619	537	619	208	1660	100	1246	"Y641"
0	0	0	20	5	6	"STAT6 "	"P42226"	17750	28050	150	5804	5906	501	8	5023	5023	5094	491	9	82	32	0	921360	1.654	100000.000	100000.000	0.000	0.000	0.000	0.000	0.000	16.610	781	883	781	883	156	1272	100	1247	"Y641"
0	0	0	20	6	6	"STAT6 "	"P42226"	18240	28050	140	5989	6711	2575	38	5143	5143	5368	1653	30	23	11	0	1046934	0.812	100000.000	100000.000	0.000	0.000	0.000	0.000	0.000	16.610	846	1568	846	1568	156	1140	100	1248	"Y641"
0	0	0	20	7	6	"Catalase"	"Q14790"	18750	28050	160	16080	17625	7335	41	5187	5187	5543	2274	41	94	92	0	3666059	5.313	100000.000	100000.000	0.000	0.000	0.000	0.000	0.000	16.610	10893	12438	10893	12438	208	1512	100	1249	"Y448"
0	0	0	20	8	6	"Catalase"	"Q14790"	19250	28040	160	17011	18151	5386	29	5140	5140	5337	1254	23	95	95	0	3775444	10.219	100000.000	100000.000	0.000	0.000	0.000	0.000	0.000	16.610	11871	13011	11871	13011	208	1512	100	1250	"Y448"
0	0	0	20	9	6	"Catalase"	"Q14790"	19750	28050	160	16643	16529	4178	25	5196	5196	5461	1975	36	94	92	0	3437947	5.604	100000.000	100000.000	0.000	0.000	0.000	0.000	0.000	16.610	11447	11333	11447	11333	208	1512	100	1251	"Y448"
-75	0	0	20	1	7	"empty"	"empty"	15730	28670	200	4820	4855	303	6	4842	4842	4911	708	14	1	0	0	1534072	-0.079	100000.000	100000.000	0.000	0.000	0.000	0.000	0.000	16.610	-22	13	-22	13	316	2384	100	1252	"empty"
-75	0	0	20	2	7	"empty"	"empty"	16230	28670	200	4971	5080	1345	26	4905	4905	4992	905	18	2	1	0	1605183	0.097	100000.000	100000.000	0.000	0.000	0.000	0.000	0.000	16.610	66	175	66	175	316	2384	100	1253	"empty"
-75	0	0	20	3	7	"empty"	"empty"	16730	28670	200	5020	5067	390	7	4994	4994	5134	1633	31	0	0	0	1601219	-0.041	100000.000	100000.000	0.000	0.000	0.000	0.000	0.000	16.610	26	73	26	73	316	2384	100	1254	"empty"
-75	0	0	20	4	7	"empty"	"empty"	17230	28670	200	5086	5189	559	10	5089	5089	5182	1148	22	2	0	0	1639761	0.006	100000.000	100000.000	0.000	0.000	0.000	0.000	0.000	16.610	-3	100	-3	100	316	2384	100	1255	"empty"
-75	0	0	20	5	7	"empty"	"empty"	17730	28670	200	5144	5225	611	11	5101	5101	5191	687	13	5	0	0	1650982	0.049	100000.000	100000.000	0.000	0.000	0.000	0.000	0.000	16.610	43	124	43	124	316	2384	100	1256	"empty"
-75	0	0	20	6	7	"empty"	"empty"	18230	28670	200	5288	5518	1379	24	5187	5187	5453	1798	32	3	1	0	1743806	0.036	100000.000	100000.000	0.000	0.000	0.000	0.000	0.000	16.610	101	331	101	331	316	2384	100	1257	"empty"
0	0	0	20	7	7	"Control-Spot"	"Human_IgG"	18740	28680	170	11675	12148	4369	35	5495	5495	6332	3372	53	89	34	0	2526795	1.725	100000.000	100000.000	0.000	0.000	0.000	0.000	0.000	16.610	6180	6653	6180	6653	208	1660	100	1258	"Control-Spot"
0	0	0	20	8	7	"Control-Spot"	"Human_IgG"	19240	28690	180	11984	12584	4978	39	5708	5708	6422	2601	40	86	74	0	3221544	2.369	100000.000	100000.000	0.000	0.000	0.000	0.000	0.000	16.610	6276	6876	6276	6876	256	1924	100	1259	"Control-Spot"
0	0	0	20	9	7	"Control-Spot"	"Human_IgG"	19750	28690	180	11756	11663	3321	28	5763	5763	6321	1855	29	87	82	0	2985834	2.880	100000.000	100000.000	0.000	0.000	0.000	0.000	0.000	16.610	5993	5900	5993	5900	256	1924	100	1260	"Control-Spot"
0	0	0	21	1	1	"Akt1"	"P31749"	2260	29380	100	8937	9076	2097	23	4839	4839	4871	383	7	98	95	0	726104	10.979	100000.000	100000.000	0.000	0.000	0.000	0.000	0.000	16.610	4098	4237	4098	4237	80	560	100	1261	"T308"
0	0	0	21	2	1	"Akt1"	"P31749"	2760	29380	120	7834	7484	2026	27	4823	4823	4981	1477	29	68	51	0	898106	1.695	100000.000	100000.000	0.000	0.000	0.000	0.000	0.000	16.610	3011	2661	3011	2661	120	820	100	1262	"T308"
0	0	0	21	3	1	"Akt1"	"P31749"	3260	29380	90	8554	8555	656	7	4925	4925	4950	357	7	100	100	0	444844	10.098	100000.000	100000.000	0.000	0.000	0.000	0.000	0.000	16.610	3629	3630	3629	3630	52	420	100	1263	"T308"
0	0	0	21	4	1	"A-Raf"	"P10398"	3770	29370	90	9683	9254	1529	16	4958	4958	4995	343	6	98	94	0	481228	12.417	100000.000	100000.000	0.000	0.000	0.000	0.000	0.000	16.610	4725	4296	4725	4296	52	420	100	1264	"Y302"
0	0	0	21	5	1	"A-Raf"	"P10398"	4270	29360	90	9738	9729	1725	17	5127	5127	5141	347	6	98	98	0	505925	13.222	100000.000	100000.000	0.000	0.000	0.000	0.000	0.000	16.610	4611	4602	4611	4602	52	420	100	1265	"Y302"
0	0	0	21	6	1	"A-Raf"	"P10398"	4770	29380	90	9234	8956	1529	17	5049	5049	5052	287	5	100	96	0	465720	13.603	100000.000	100000.000	0.000	0.000	0.000	0.000	0.000	16.610	4185	3907	4185	3907	52	420	100	1266	"Y302"
0	0	0	21	7	1	"Cdk4"	"P11802"	5240	29380	200	5175	5260	685	13	5140	5140	5169	600	11	5	2	0	1662022	0.152	100000.000	100000.000	0.000	0.000	0.000	0.000	0.000	16.610	35	120	35	120	316	2384	100	1267	"S150"
0	0	0	21	8	1	"Cdk4"	"P11802"	5740	29380	200	5220	5228	260	4	5183	5183	5205	354	6	9	1	0	1652025	0.065	100000.000	100000.000	0.000	0.000	0.000	0.000	0.000	16.610	37	45	37	45	316	2384	100	1268	"S150"
0	0	0	21	9	1	"Cdk4"	"P11802"	6230	29380	80	5309	5412	525	9	5129	5129	5166	332	6	23	9	0	281427	0.741	100000.000	100000.000	0.000	0.000	0.000	0.000	0.000	16.610	180	283	180	283	52	340	100	1269	"S150"
0	0	0	21	1	2	"CREB "	"P16220"	2260	30020	110	5111	5256	427	8	4860	4860	4950	978	19	7	1	0	420514	0.313	100000.000	100000.000	0.000	0.000	0.000	0.000	0.000	16.610	251	396	251	396	80	656	100	1270	"S111"
0	0	0	21	2	2	"CREB "	"P16220"	2750	30010	120	5177	5169	445	8	4812	4812	4835	346	7	50	25	0	620297	0.965	100000.000	100000.000	0.000	0.000	0.000	0.000	0.000	16.610	365	357	365	357	120	820	100	1271	"S111"
0	0	0	21	3	2	"CREB "	"P16220"	3260	30020	90	5352	5379	391	7	4895	4895	5026	1087	21	7	0	0	279685	0.325	100000.000	100000.000	0.000	0.000	0.000	0.000	0.000	16.610	457	484	457	484	52	420	100	1272	"S111"
0	0	0	21	4	2	"DVL1"	"O14640"	3750	30010	90	5796	5979	1677	28	4973	4973	4959	270	5	84	69	0	310897	3.778	100000.000	100000.000	0.000	0.000	0.000	0.000	0.000	16.610	823	1006	823	1006	52	420	100	1273	"S679"
0	0	0	21	5	2	"DVL1"	"O14640"	4260	30020	90	5867	5879	478	8	5114	5114	5153	573	11	67	19	0	305703	1.267	100000.000	100000.000	0.000	0.000	0.000	0.000	0.000	16.610	753	765	753	765	52	420	100	1274	"S679"
0	0	0	21	6	2	"DVL1"	"O14640"	4740	30010	120	5425	5490	480	8	5050	5050	5081	405	7	46	19	0	658794	1.010	100000.000	100000.000	0.000	0.000	0.000	0.000	0.000	16.610	375	440	375	440	120	820	100	1275	"S679"
0	0	0	21	7	2	"IFNAR1 "	"P17181"	5260	30030	90	5490	5496	538	9	5100	5100	5094	398	7	48	11	0	285789	1.010	100000.000	100000.000	0.000	0.000	0.000	0.000	0.000	16.610	390	396	390	396	52	420	100	1276	"Y466"
0	0	0	21	8	2	"IFNAR1 "	"P17181"	5760	30030	150	5487	5509	330	5	5129	5129	5194	588	11	21	3	0	859439	0.536	100000.000	100000.000	0.000	0.000	0.000	0.000	0.000	16.610	358	380	358	380	156	1272	100	1277	"Y466"
0	0	0	21	9	2	"IFNAR1 "	"P17181"	6230	30050	140	5246	5702	3427	60	5057	5057	5094	392	7	28	5	0	889523	1.551	100000.000	100000.000	0.000	0.000	0.000	0.000	0.000	16.610	189	645	189	645	156	1140	100	1278	"Y466"
0	0	0	21	1	3	"Jak1 "	"P23458"	2270	30660	100	7797	7898	2712	34	4814	4814	5179	3168	61	42	2	0	631830	0.858	100000.000	100000.000	0.000	0.000	0.000	0.000	0.000	16.610	2983	3084	2983	3084	80	560	100	1279	"Y1034"
0	0	0	21	2	3	"Jak1 "	"P23458"	2770	30670	100	7829	7701	1396	18	4678	4678	4714	284	6	92	90	0	616053	10.518	100000.000	100000.000	0.000	0.000	0.000	0.000	0.000	16.610	3151	3023	3151	3023	80	560	100	1280	"Y1034"
0	0	0	21	3	3	"Jak1 "	"P23458"	3260	30670	90	7422	7206	1058	14	4772	4772	4809	371	7	86	86	0	374735	6.461	100000.000	100000.000	0.000	0.000	0.000	0.000	0.000	16.610	2650	2434	2650	2434	52	420	100	1281	"Y1034"
0	0	0	21	4	3	"Jun "	"P05412"	3760	30660	200	4861	4907	554	11	4873	4873	4900	408	8	7	2	0	1550736	0.017	100000.000	100000.000	0.000	0.000	0.000	0.000	0.000	16.610	-12	34	-12	34	316	2384	100	1282	"S63"
0	0	0	21	5	3	"Jun "	"P05412"	4260	30660	200	4979	5107	1095	21	4989	4989	4998	350	7	13	5	0	1613903	0.311	100000.000	100000.000	0.000	0.000	0.000	0.000	0.000	16.610	-10	118	-10	118	316	2384	100	1283	"S63"
0	0	0	21	6	3	"Jun "	"P05412"	4760	30650	200	5065	5094	450	8	5051	5051	5077	583	11	4	1	0	1609667	0.029	100000.000	100000.000	0.000	0.000	0.000	0.000	0.000	16.610	14	43	14	43	316	2384	100	1284	"S63"
0	0	0	21	7	3	"Lck"	"P06239"	5260	30650	110	6355	6215	654	10	5129	5129	5158	384	7	87	73	0	497176	2.753	100000.000	100000.000	0.000	0.000	0.000	0.000	0.000	16.610	1226	1086	1226	1086	80	656	100	1285	"Y192"
0	0	0	21	8	3	"Lck"	"P06239"	5760	30650	120	6390	6345	885	13	5169	5169	5194	281	5	81	75	0	761414	4.096	100000.000	100000.000	0.000	0.000	0.000	0.000	0.000	16.610	1221	1176	1221	1176	120	820	100	1286	"Y192"
0	0	0	21	9	3	"Lck"	"P06239"	6260	30660	130	6230	6146	543	8	5110	5110	5146	346	6	85	80	0	737495	2.890	100000.000	100000.000	0.000	0.000	0.000	0.000	0.000	16.610	1120	1036	1120	1036	120	940	100	1287	"Y192"
0	0	0	21	1	4	"Mlk3"	"Q16584"	2260	31320	160	4883	4916	326	6	4797	4797	4853	804	16	1	0	0	1022521	0.078	100000.000	100000.000	0.000	0.000	0.000	0.000	0.000	16.610	86	119	86	119	208	1512	100	1288	"T277"
0	0	0	21	2	4	"Mlk3"	"Q16584"	2750	31310	200	4744	4770	298	6	4770	4770	4822	547	11	4	0	0	1507344	-0.095	100000.000	0.000	0.000	0.000	0.000	0.000	0.000	16.610	-26	0	-26	0	316	2384	100	1289	"T277"
0	0	0	21	3	4	"Mlk3"	"Q16584"	3250	31300	200	4774	4832	385	7	4810	4810	4864	488	10	7	2	0	1526963	-0.066	100000.000	100000.000	0.000	0.000	0.000	0.000	0.000	16.610	-36	22	-36	22	316	2384	100	1290	"T277"
0	0	0	21	4	4	"NFAT2 "	"O95644"	3750	31290	90	6809	6765	616	9	4979	4979	5047	408	8	92	92	0	351782	4.211	100000.000	100000.000	0.000	0.000	0.000	0.000	0.000	16.610	1830	1786	1830	1786	52	420	100	1291	"S245"
0	0	0	21	5	4	"NFAT2 "	"O95644"	4250	31300	110	6655	6402	854	13	4977	4977	4987	333	6	85	82	0	512175	4.249	100000.000	100000.000	0.000	0.000	0.000	0.000	0.000	16.610	1678	1425	1678	1425	80	656	100	1292	"S245"
0	0	0	21	6	4	"NFAT2 "	"O95644"	4750	31300	110	6835	6753	734	10	5013	5013	5024	417	8	92	91	0	540219	4.146	100000.000	100000.000	0.000	0.000	0.000	0.000	0.000	16.610	1822	1740	1822	1740	80	656	100	1293	"S245"
0	0	0	21	7	4	"PI3-kinase p85 subunit beta"	"O00459"	5260	31300	100	6765	6691	878	13	5043	5043	5052	325	6	90	83	0	535314	5.043	100000.000	100000.000	0.000	0.000	0.000	0.000	0.000	16.610	1722	1648	1722	1648	80	560	100	1294	"Y605"
0	0	0	21	8	4	"PI3-kinase p85 subunit beta"	"O00459"	5750	31310	90	7819	7897	869	11	5181	5181	5202	302	5	98	98	0	410651	8.924	100000.000	100000.000	0.000	0.000	0.000	0.000	0.000	16.610	2638	2716	2638	2716	52	420	100	1295	"Y605"
0	0	0	21	9	4	"PI3-kinase p85 subunit beta"	"O00459"	6250	31310	90	7667	7427	960	12	5119	5119	5153	319	6	90	90	0	386224	7.129	100000.000	100000.000	0.000	0.000	0.000	0.000	0.000	16.610	2548	2308	2548	2308	52	420	100	1296	"Y605"
0	0	0	21	1	5	"PDGFRb"	"P09619"	2270	31940	70	6157	6100	477	7	4759	4759	4816	486	10	96	81	0	195205	2.642	100000.000	100000.000	0.000	0.000	0.000	0.000	0.000	16.610	1398	1341	1398	1341	32	236	100	1297	"Y740"
0	0	0	21	2	5	"PDGFRb"	"P09619"	2760	31940	120	4963	5109	577	11	4754	4754	4800	555	11	30	10	0	613111	0.557	100000.000	100000.000	0.000	0.000	0.000	0.000	0.000	16.610	209	355	209	355	120	820	100	1298	"Y740"
0	0	0	21	3	5	"PDGFRb"	"P09619"	3260	31950	130	5184	5430	755	13	4824	4824	4872	474	9	42	25	0	651569	1.177	100000.000	100000.000	0.000	0.000	0.000	0.000	0.000	16.610	360	606	360	606	120	940	100	1299	"Y740"
0	0	0	21	4	5	"Rack1"	"P63244"	3760	31950	160	6746	6840	1469	21	4873	4873	4908	628	12	89	82	0	1422706	3.076	100000.000	100000.000	0.000	0.000	0.000	0.000	0.000	16.610	1873	1967	1873	1967	208	1512	100	1300	"Y194"
0	0	0	21	5	5	"Rack1"	"P63244"	4260	31950	160	6773	6788	977	14	4935	4935	5005	946	18	87	46	0	1411912	1.885	100000.000	100000.000	0.000	0.000	0.000	0.000	0.000	16.610	1838	1853	1838	1853	208	1512	100	1301	"Y194"
0	0	0	21	6	5	"Rack1"	"P63244"	4730	31930	180	6573	6331	1524	24	5038	5038	5076	497	9	65	62	0	1620843	2.525	100000.000	100000.000	0.000	0.000	0.000	0.000	0.000	16.610	1535	1293	1535	1293	256	1924	100	1302	"Y194"
0	0	0	21	7	5	"SEK1 "	"P45985"	5260	31920	160	5207	5361	1012	18	5081	5081	5151	1631	31	3	1	0	1115022	0.129	100000.000	100000.000	0.000	0.000	0.000	0.000	0.000	16.610	126	280	126	280	208	1512	100	1303	"T261"
0	0	0	21	8	5	"SEK1 "	"P45985"	5750	31930	100	5370	5367	319	5	5108	5108	5247	1798	34	1	0	0	429343	0.067	100000.000	100000.000	0.000	0.000	0.000	0.000	0.000	16.610	262	259	262	259	80	560	100	1304	"T261"
0	0	0	21	9	5	"SEK1 "	"P45985"	6250	31900	70	5208	5276	278	5	5140	5140	5164	327	6	25	6	0	168832	0.343	100000.000	100000.000	0.000	0.000	0.000	0.000	0.000	16.610	68	136	68	136	32	236	100	1305	"T261"
0	0	0	21	1	6	"Smad3 "	"P84022"	2260	32590	100	5990	6110	1650	27	4768	4768	4844	1095	22	60	6	0	488839	1.156	100000.000	100000.000	0.000	0.000	0.000	0.000	0.000	16.610	1222	1342	1222	1342	80	560	100	1306	"S423"
0	0	0	21	2	6	"Smad3 "	"P84022"	2770	32600	100	6121	6257	1783	28	4732	4732	4773	349	7	97	93	0	500577	4.252	100000.000	100000.000	0.000	0.000	0.000	0.000	0.000	16.610	1389	1525	1389	1525	80	560	100	1307	"S423"
0	0	0	21	3	6	"Smad3 "	"P84022"	3260	32610	100	6060	5989	626	10	4832	4832	4872	423	8	88	77	0	479089	2.641	100000.000	100000.000	0.000	0.000	0.000	0.000	0.000	16.610	1228	1157	1228	1157	80	560	100	1308	"S423"
0	0	0	21	4	6	"TBK1 "	"Q9UHD2"	3760	32590	100	11223	10953	1276	11	4889	4889	4923	450	9	100	98	0	876274	13.400	100000.000	100000.000	0.000	0.000	0.000	0.000	0.000	16.610	6334	6064	6334	6064	80	560	100	1309	"S172"
0	0	0	21	5	6	"TBK1 "	"Q9UHD2"	4260	32590	120	10534	9298	2555	27	4918	4918	4928	308	6	84	80	0	1115764	14.188	100000.000	100000.000	0.000	0.000	0.000	0.000	0.000	16.610	5616	4380	5616	4380	120	820	100	1310	"S172"
0	0	0	21	6	6	"TBK1 "	"Q9UHD2"	4760	32600	100	11220	10763	1894	17	4988	4988	5023	359	7	95	92	0	861022	15.989	100000.000	100000.000	0.000	0.000	0.000	0.000	0.000	16.610	6232	5775	6232	5775	80	560	100	1311	"S172"
0	0	0	21	7	6	"TrKA"	"P04629"	5230	32580	140	11118	8988	3428	38	5028	5028	5039	321	6	64	62	0	1402205	12.302	100000.000	100000.000	0.000	0.000	0.000	0.000	0.000	16.610	6090	3960	6090	3960	156	1140	100	1312	"Y496"
0	0	0	21	8	6	"TrKA"	"P04629"	5740	32590	150	11364	9336	3357	35	5106	5106	5139	489	9	66	64	0	1456399	8.583	100000.000	100000.000	0.000	0.000	0.000	0.000	0.000	16.610	6258	4230	6258	4230	156	1272	100	1313	"Y496"
0	0	0	21	9	6	"TrKA"	"P04629"	6240	32590	150	11664	9733	3502	35	5111	5111	5141	394	7	73	67	0	1518423	11.655	100000.000	100000.000	0.000	0.000	0.000	0.000	0.000	16.610	6553	4622	6553	4622	156	1272	100	1314	"Y496"
-75	0	0	21	1	7	"empty"	"empty"	2240	33210	200	4807	4869	366	7	4772	4772	4812	371	7	13	3	0	1538462	0.154	100000.000	100000.000	0.000	0.000	0.000	0.000	0.000	16.610	35	97	35	97	316	2384	100	1315	"empty"
-75	0	0	21	2	7	"empty"	"empty"	2740	33210	200	4774	4801	269	5	4791	4791	4867	1115	22	0	0	0	1517192	-0.059	100000.000	100000.000	0.000	0.000	0.000	0.000	0.000	16.610	-17	10	-17	10	316	2384	100	1316	"empty"
-75	0	0	21	3	7	"empty"	"empty"	3240	33210	200	4890	4964	717	14	4818	4818	4883	483	9	7	3	0	1568501	0.168	100000.000	100000.000	0.000	0.000	0.000	0.000	0.000	16.610	72	146	72	146	316	2384	100	1317	"empty"
-75	0	0	21	4	7	"empty"	"empty"	3740	33210	200	4890	4923	289	5	4891	4891	4988	967	19	0	0	0	1555691	-0.067	100000.000	100000.000	0.000	0.000	0.000	0.000	0.000	16.610	-1	32	-1	32	316	2384	100	1318	"empty"
-75	0	0	21	5	7	"empty"	"empty"	4240	33210	200	4995	5007	327	6	4947	4947	5001	804	16	1	0	0	1582247	0.007	100000.000	100000.000	0.000	0.000	0.000	0.000	0.000	16.610	48	60	48	60	316	2384	100	1319	"empty"
-75	0	0	21	6	7	"empty"	"empty"	4740	33210	200	5014	5060	358	7	5006	5006	5043	441	8	7	1	0	1598809	0.039	100000.000	100000.000	0.000	0.000	0.000	0.000	0.000	16.610	8	54	8	54	316	2384	100	1320	"empty"
-75	0	0	21	7	7	"empty"	"empty"	5240	33210	200	5082	5196	1452	27	5080	5080	5112	401	7	6	2	0	1641990	0.209	100000.000	100000.000	0.000	0.000	0.000	0.000	0.000	16.610	2	116	2	116	316	2384	100	1321	"empty"
-75	0	0	21	8	7	"empty"	"empty"	5740	33210	200	5202	5225	258	4	5192	5192	5219	347	6	9	2	0	1651080	0.017	100000.000	100000.000	0.000	0.000	0.000	0.000	0.000	16.610	10	33	10	33	316	2384	100	1322	"empty"
-75	0	0	21	9	7	"empty"	"empty"	6240	33210	200	5066	5082	265	5	5128	5128	5163	419	8	2	0	0	1606034	-0.193	100000.000	100000.000	0.000	0.000	0.000	0.000	0.000	16.610	-62	-46	-62	-46	316	2384	100	1323	"empty"
0	0	0	22	1	1	"PLCG2"	"P16885"	6770	29380	110	7270	7354	880	11	5108	5108	5117	338	6	98	97	0	588304	6.618	100000.000	100000.000	0.000	0.000	0.000	0.000	0.000	16.610	2162	2246	2162	2246	80	656	100	1324	"Y753"
0	0	0	22	2	1	"PLCG2"	"P16885"	7270	29380	120	7132	7320	2800	38	5021	5021	5164	1901	36	59	5	0	878406	1.134	100000.000	100000.000	0.000	0.000	0.000	0.000	0.000	16.610	2111	2299	2111	2299	120	820	100	1325	"Y753"
0	0	0	22	3	1	"PLCG2"	"P16885"	7770	29380	110	7039	7077	896	12	4946	4946	4967	461	9	100	96	0	566123	4.577	100000.000	100000.000	0.000	0.000	0.000	0.000	0.000	16.610	2093	2131	2093	2131	80	656	100	1326	"Y753"
0	0	0	22	4	1	"pyk2"	"Q14289"	8290	29380	150	12328	12215	999	8	4953	4953	5048	974	19	100	99	0	1905488	7.358	100000.000	100000.000	0.000	0.000	0.000	0.000	0.000	16.610	7375	7262	7375	7262	156	1272	100	1327	"Y402"
0	0	0	22	5	1	"pyk2"	"Q14289"	8790	29390	140	11337	11483	1644	14	4903	4903	4929	322	6	100	100	0	1791389	20.354	100000.000	100000.000	0.000	0.000	0.000	0.000	0.000	16.610	6434	6580	6434	6580	156	1140	100	1328	"Y402"
0	0	0	22	6	1	"pyk2"	"Q14289"	9290	29390	150	10917	11251	2875	25	4931	4931	4982	551	11	100	100	0	1755144	11.377	100000.000	100000.000	0.000	0.000	0.000	0.000	0.000	16.610	5986	6320	5986	6320	156	1272	100	1329	"Y402"
0	0	0	22	7	1	"STAM2"	"Q92783"	9780	29390	150	7099	7162	436	6	5086	5086	5229	1659	31	87	1	0	1117213	1.165	100000.000	100000.000	0.000	0.000	0.000	0.000	0.000	16.610	2013	2076	2013	2076	156	1272	100	1330	"Y371"
0	0	0	22	8	1	"STAM2"	"Q92783"	10280	29390	170	7006	7047	484	6	5199	5199	5221	421	8	99	99	0	1465733	4.337	100000.000	100000.000	0.000	0.000	0.000	0.000	0.000	16.610	1807	1848	1807	1848	208	1660	100	1331	"Y371"
0	0	0	22	9	1	"STAM2"	"Q92783"	10780	29390	160	7188	7248	526	7	5293	5293	5299	317	5	99	99	0	1507627	6.148	100000.000	100000.000	0.000	0.000	0.000	0.000	0.000	16.610	1895	1955	1895	1955	208	1512	100	1332	"Y371"
0	0	0	22	1	2	"STAT3 "	"P40763"	6780	30020	140	9068	9141	2730	29	5041	5041	5070	589	11	94	94	0	1426015	6.912	100000.000	100000.000	0.000	0.000	0.000	0.000	0.000	16.610	4027	4100	4027	4100	156	1140	100	1333	"Y705"
0	0	0	22	2	2	"STAT3 "	"P40763"	7280	30020	150	8617	8454	1194	14	4959	4959	4974	408	8	95	94	0	1318879	8.529	100000.000	100000.000	0.000	0.000	0.000	0.000	0.000	16.610	3658	3495	3658	3495	156	1272	100	1334	"Y705"
0	0	0	22	3	2	"STAT3 "	"P40763"	7780	30030	150	8400	8324	1315	15	4941	4941	4959	398	8	98	94	0	1298505	8.455	100000.000	100000.000	0.000	0.000	0.000	0.000	0.000	16.610	3459	3383	3459	3383	156	1272	100	1335	"Y705"
0	0	0	22	4	2	"STMN1"	"P16949"	8280	30020	150	5265	5421	757	13	4897	4897	4915	345	7	52	31	0	845706	1.467	100000.000	100000.000	0.000	0.000	0.000	0.000	0.000	16.610	368	524	368	524	156	1272	100	1336	"S15"
0	0	0	22	5	2	"STMN1"	"P16949"	8770	30030	130	5303	5396	588	10	4892	4892	4917	310	6	67	24	0	647481	1.545	100000.000	100000.000	0.000	0.000	0.000	0.000	0.000	16.610	411	504	411	504	120	940	100	1337	"S15"
0	0	0	22	6	2	"STMN1"	"P16949"	9280	30020	200	5127	5174	500	9	4945	4945	4991	1275	25	1	0	0	1634858	0.144	100000.000	100000.000	0.000	0.000	0.000	0.000	0.000	16.610	182	229	182	229	316	2384	100	1338	"S15"
0	0	0	22	7	2	"4E-BP1 "	"Q13541"	9780	30030	200	5239	5270	409	7	5158	5158	5201	438	8	10	2	0	1665206	0.158	100000.000	100000.000	0.000	0.000	0.000	0.000	0.000	16.610	81	112	81	112	316	2384	100	1339	"S64"
0	0	0	22	8	2	"4E-BP1 "	"Q13541"	10280	30030	200	5234	5245	356	6	5249	5249	5260	355	6	13	3	0	1657370	-0.042	100000.000	100000.000	0.000	0.000	0.000	0.000	0.000	16.610	-15	-4	-15	-4	316	2384	100	1340	"S64"
0	0	0	22	9	2	"4E-BP1 "	"Q13541"	10780	30030	200	5288	5338	496	9	5217	5217	5240	392	7	12	1	0	1686817	0.250	100000.000	100000.000	0.000	0.000	0.000	0.000	0.000	16.610	71	121	71	121	316	2384	100	1341	"S64"
0	0	0	22	1	3	"Tgfbr2"	"P37173"	6740	30650	120	5055	5132	827	16	5092	5092	5109	389	7	9	1	0	615822	0.059	100000.000	100000.000	0.000	0.000	0.000	0.000	0.000	16.610	-37	40	-37	40	120	820	100	1342	"Y336"
0	0	0	22	2	3	"Tgfbr2"	"P37173"	7260	30660	200	4954	4991	448	8	4994	4994	5025	979	19	2	1	0	1577225	-0.035	100000.000	100000.000	0.000	0.000	0.000	0.000	0.000	16.610	-40	-3	-40	-3	316	2384	100	1343	"Y336"
0	0	0	22	3	3	"Tgfbr2"	"P37173"	7760	30660	200	4830	4865	433	8	4938	4938	4949	555	11	6	1	0	1537292	-0.151	100000.000	100000.000	0.000	0.000	0.000	0.000	0.000	16.610	-108	-73	-108	-73	316	2384	100	1344	"Y336"
0	0	0	22	4	3	"Bid "	"P55957"	8280	30670	100	6784	6580	883	13	4958	4958	4953	320	6	87	86	0	526366	5.084	100000.000	100000.000	0.000	0.000	0.000	0.000	0.000	16.610	1826	1622	1826	1622	80	560	100	1345	"T54"
0	0	0	22	5	3	"Bid "	"P55957"	8780	30670	130	6583	6255	1050	16	4910	4910	4971	584	11	67	61	0	750568	2.199	100000.000	100000.000	0.000	0.000	0.000	0.000	0.000	16.610	1673	1345	1673	1345	120	940	100	1346	"T54"
0	0	0	22	6	3	"Bid "	"P55957"	9280	30680	80	6906	6942	560	8	4991	4991	5022	255	5	98	96	0	360987	7.529	100000.000	100000.000	0.000	0.000	0.000	0.000	0.000	16.610	1915	1951	1915	1951	52	340	100	1347	"T54"
0	0	0	22	7	3	"caveolin-1"	"Q03135"	9770	30670	200	4990	5230	2444	46	5117	5117	5169	625	12	2	1	0	1652718	0.098	100000.000	100000.000	0.000	0.000	0.000	0.000	0.000	16.610	-127	113	-127	113	316	2384	100	1348	"Y6"
0	0	0	22	8	3	"caveolin-1"	"Q03135"	10270	30670	200	5191	5217	441	8	5234	5234	5266	713	13	1	0	0	1648681	-0.069	100000.000	100000.000	0.000	0.000	0.000	0.000	0.000	16.610	-43	-17	-43	-17	316	2384	100	1349	"Y6"
0	0	0	22	9	3	"caveolin-1"	"Q03135"	10770	30670	200	5185	5203	347	6	5224	5224	5242	336	6	12	3	0	1644264	-0.116	100000.000	100000.000	0.000	0.000	0.000	0.000	0.000	16.610	-39	-21	-39	-21	316	2384	100	1350	"Y6"
0	0	0	22	1	4	"CDK2"	"P24941"	6770	31310	130	6692	6596	676	10	5072	5072	5126	1082	21	79	5	0	791513	1.359	100000.000	100000.000	0.000	0.000	0.000	0.000	0.000	16.610	1620	1524	1620	1524	120	940	100	1351	"Y14"
0	0	0	22	2	4	"CDK2"	"P24941"	7280	31310	120	6335	6253	640	10	4994	4994	5008	357	7	88	80	0	750387	3.487	100000.000	100000.000	0.000	0.000	0.000	0.000	0.000	16.610	1341	1259	1341	1259	120	820	100	1352	"Y14"
0	0	0	22	3	4	"CDK2"	"P24941"	7790	31310	130	6314	6345	505	7	4992	4992	5032	757	15	88	40	0	761390	1.734	100000.000	100000.000	0.000	0.000	0.000	0.000	0.000	16.610	1322	1353	1322	1353	120	940	100	1353	"Y14"
0	0	0	22	4	4	"Fos "	"P01100"	8290	31310	200	5078	5115	537	10	4939	4939	4958	370	7	24	5	0	1616378	0.424	100000.000	100000.000	0.000	0.000	0.000	0.000	0.000	16.610	139	176	139	176	316	2384	100	1354	"S362"
0	0	0	22	5	4	"Fos "	"P01100"	8790	31310	80	5430	5430	251	4	4992	4992	5014	291	5	71	28	0	282334	1.430	100000.000	100000.000	0.000	0.000	0.000	0.000	0.000	16.610	438	438	438	438	52	340	100	1355	"S362"
0	0	0	22	6	4	"Fos "	"P01100"	9280	31310	100	5418	5525	488	8	5024	5024	5041	253	5	67	37	0	442033	1.913	100000.000	100000.000	0.000	0.000	0.000	0.000	0.000	16.610	394	501	394	501	80	560	100	1356	"S362"
0	0	0	22	7	4	"Grb2"	"P62993"	9780	31310	100	7691	7579	751	9	5081	5081	5103	360	7	96	95	0	606332	6.878	100000.000	100000.000	0.000	0.000	0.000	0.000	0.000	16.610	2610	2498	2610	2498	80	560	100	1357	"Y37"
0	0	0	22	8	4	"Grb2"	"P62993"	10270	31310	120	7874	8104	4765	58	5291	5291	5308	421	7	90	87	0	972521	6.641	100000.000	100000.000	0.000	0.000	0.000	0.000	0.000	16.610	2583	2813	2583	2813	120	820	100	1358	"Y37"
0	0	0	22	9	4	"Grb2"	"P62993"	10770	31300	110	8493	8579	1112	12	5349	5349	5364	365	6	100	100	0	686297	8.808	100000.000	100000.000	0.000	0.000	0.000	0.000	0.000	16.610	3144	3230	3144	3230	80	656	100	1359	"Y37"
0	0	0	22	1	5	"IL4R "	"P24394"	6770	31950	180	7668	7782	2168	27	5081	5081	5099	275	5	95	94	0	1992151	9.756	100000.000	100000.000	0.000	0.000	0.000	0.000	0.000	16.610	2587	2701	2587	2701	256	1924	100	1360	"Y713"
0	0	0	22	2	5	"IL4R "	"P24394"	7270	31950	160	7999	8051	828	10	4981	4981	4983	301	6	100	100	0	1674514	10.193	100000.000	100000.000	0.000	0.000	0.000	0.000	0.000	16.610	3018	3070	3018	3070	208	1512	100	1361	"Y713"
0	0	0	22	3	5	"IL4R "	"P24394"	7770	31950	160	7320	7426	725	9	4924	4924	4976	901	18	100	85	0	1544689	2.719	100000.000	100000.000	0.000	0.000	0.000	0.000	0.000	16.610	2396	2502	2396	2502	208	1512	100	1362	"Y713"
0	0	0	22	4	5	"IRAK4"	"P51617"	8270	31950	150	11166	11293	1410	12	4871	4871	4942	687	13	100	100	0	1761718	9.245	100000.000	100000.000	0.000	0.000	0.000	0.000	0.000	16.610	6295	6422	6295	6422	156	1272	100	1363	"T208"
0	0	0	22	5	5	"IRAK4"	"P51617"	8780	31960	160	10378	10378	2636	25	4929	4929	4945	286	5	94	94	0	2158630	18.997	100000.000	100000.000	0.000	0.000	0.000	0.000	0.000	16.610	5449	5449	5449	5449	208	1512	100	1364	"T208"
0	0	0	22	6	5	"IRAK4"	"P51617"	9280	31960	160	10495	10651	1844	17	5009	5009	5042	462	9	96	96	0	2215439	12.141	100000.000	100000.000	0.000	0.000	0.000	0.000	0.000	16.610	5486	5642	5486	5642	208	1512	100	1365	"T208"
0	0	0	22	7	5	"LDLRAP1"	"Q5SW96"	9770	31950	200	5078	5089	274	5	5093	5093	5116	301	5	11	1	0	1607974	-0.090	100000.000	100000.000	0.000	0.000	0.000	0.000	0.000	16.610	-15	-4	-15	-4	316	2384	100	1366	"S186"
0	0	0	22	8	5	"LDLRAP1"	"Q5SW96"	10270	31950	200	5217	5246	314	5	5259	5259	5288	512	9	3	1	0	1657696	-0.082	100000.000	100000.000	0.000	0.000	0.000	0.000	0.000	16.610	-42	-13	-42	-13	316	2384	100	1367	"S186"
0	0	0	22	9	5	"LDLRAP1"	"Q5SW96"	10770	31950	200	5204	5244	367	6	5316	5316	5350	469	8	2	1	0	1657166	-0.226	100000.000	100000.000	0.000	0.000	0.000	0.000	0.000	16.610	-112	-72	-112	-72	316	2384	100	1368	"S186"
0	0	0	22	1	6	"MAPK14"	"Q16539"	6770	32600	130	6453	6464	499	7	5096	5096	5129	398	7	95	94	0	775652	3.354	100000.000	100000.000	0.000	0.000	0.000	0.000	0.000	16.610	1357	1368	1357	1368	120	940	100	1369	"T179"
0	0	0	22	2	6	"MAPK14"	"Q16539"	7280	32600	130	6337	6416	374	5	5014	5014	5037	407	8	100	96	0	769968	3.388	100000.000	100000.000	0.000	0.000	0.000	0.000	0.000	16.610	1323	1402	1323	1402	120	940	100	1370	"T179"
0	0	0	22	3	6	"MAPK14"	"Q16539"	7780	32610	130	6198	6437	2108	32	4919	4919	4939	310	6	100	95	0	772382	4.832	100000.000	100000.000	0.000	0.000	0.000	0.000	0.000	16.610	1279	1518	1279	1518	120	940	100	1371	"T179"
0	0	0	22	4	6	"Met "	"P08581"	8280	32600	110	6636	6514	691	10	4965	4965	4985	382	7	87	82	0	521111	4.003	100000.000	100000.000	0.000	0.000	0.000	0.000	0.000	16.610	1671	1549	1671	1549	80	656	100	1372	"Y1003"
0	0	0	22	5	6	"Met "	"P08581"	8780	32610	110	6535	6543	379	5	4990	4990	5047	548	10	98	91	0	523465	2.730	100000.000	100000.000	0.000	0.000	0.000	0.000	0.000	16.610	1545	1553	1545	1553	80	656	100	1373	"Y1003"
0	0	0	22	6	6	"Met "	"P08581"	9280	32610	110	6506	6499	586	9	5116	5116	5138	278	5	95	93	0	519912	4.896	100000.000	100000.000	0.000	0.000	0.000	0.000	0.000	16.610	1390	1383	1390	1383	80	656	100	1374	"Y1003"
0	0	0	22	7	6	"p53 "	"P04637"	9780	32620	100	6474	6501	376	5	5211	5211	5213	260	4	98	98	0	520091	4.954	100000.000	100000.000	0.000	0.000	0.000	0.000	0.000	16.610	1263	1290	1263	1290	80	560	100	1375	"S15"
0	0	0	22	8	6	"p53 "	"P04637"	10280	32610	130	6433	6308	648	10	5224	5224	5246	333	6	82	73	0	756951	3.189	100000.000	100000.000	0.000	0.000	0.000	0.000	0.000	16.610	1209	1084	1209	1084	120	940	100	1376	"S15"
0	0	0	22	9	6	"p53 "	"P04637"	10760	32610	120	6590	6596	817	12	5264	5264	5276	284	5	90	85	0	791481	4.648	100000.000	100000.000	0.000	0.000	0.000	0.000	0.000	16.610	1326	1332	1326	1332	120	820	100	1377	"S15"
-75	0	0	22	1	7	"empty"	"empty"	6760	33230	200	5113	5148	354	6	5095	5095	5137	592	11	3	1	0	1626921	0.019	100000.000	100000.000	0.000	0.000	0.000	0.000	0.000	16.610	18	53	18	53	316	2384	100	1378	"empty"
-75	0	0	22	2	7	"empty"	"empty"	7260	33230	200	5068	5088	374	7	5055	5055	5074	555	10	4	1	0	1607681	0.025	100000.000	100000.000	0.000	0.000	0.000	0.000	0.000	16.610	13	33	13	33	316	2384	100	1379	"empty"
-75	0	0	22	3	7	"empty"	"empty"	7760	33230	200	5020	5024	334	6	4997	4997	5018	465	9	6	1	0	1587580	0.013	100000.000	100000.000	0.000	0.000	0.000	0.000	0.000	16.610	23	27	23	27	316	2384	100	1380	"empty"
-75	0	0	22	4	7	"empty"	"empty"	8260	33230	200	5017	5049	437	8	5021	5021	5058	770	15	1	0	0	1595636	-0.012	100000.000	100000.000	0.000	0.000	0.000	0.000	0.000	16.610	-4	28	-4	28	316	2384	100	1381	"empty"
-75	0	0	22	5	7	"empty"	"empty"	8760	33230	200	5108	5156	309	5	5096	5096	5116	362	7	11	1	0	1629168	0.110	100000.000	100000.000	0.000	0.000	0.000	0.000	0.000	16.610	12	60	12	60	316	2384	100	1382	"empty"
-75	0	0	22	6	7	"empty"	"empty"	9260	33230	200	5223	5249	339	6	5180	5180	5202	320	6	12	4	0	1658564	0.147	100000.000	100000.000	0.000	0.000	0.000	0.000	0.000	16.610	43	69	43	69	316	2384	100	1383	"empty"
0	0	0	22	7	7	"GLQAWPGEAIPQFLG_100"	"GLQAWPGEAIPQFLG_100"	9770	33240	80	6131	6014	446	7	5234	5234	5253	278	5	82	73	0	312750	2.737	100000.000	100000.000	0.000	0.000	0.000	0.000	0.000	16.610	897	780	897	780	52	340	100	1384	"GLQAWPGEAIPQFLG_100"
0	0	0	22	8	7	"GLQAWPGEAIPQFLG_100"	"GLQAWPGEAIPQFLG_100"	10270	33230	110	5845	5831	487	8	5246	5246	5280	363	6	66	43	0	466514	1.518	100000.000	100000.000	0.000	0.000	0.000	0.000	0.000	16.610	599	585	599	585	80	656	100	1385	"GLQAWPGEAIPQFLG_100"
0	0	0	22	9	7	"GLQAWPGEAIPQFLG_100"	"GLQAWPGEAIPQFLG_100"	10770	33250	80	6139	6296	627	9	5271	5271	5461	2694	49	1	0	0	327390	0.310	100000.000	100000.000	0.000	0.000	0.000	0.000	0.000	16.610	868	1025	868	1025	52	340	100	1386	"GLQAWPGEAIPQFLG_100"
0	0	0	23	1	1	"JAK2"	"O60674"	11330	29380	80	8030	7630	1130	14	5183	5183	5213	391	7	88	82	0	396744	6.182	100000.000	100000.000	0.000	0.000	0.000	0.000	0.000	16.610	2847	2447	2847	2447	52	340	100	1387	"Y813"
0	0	0	23	2	1	"JAK2"	"O60674"	11820	29390	100	7713	7289	1556	21	5182	5182	5212	504	9	75	73	0	583120	4.121	100000.000	100000.000	0.000	0.000	0.000	0.000	0.000	16.610	2531	2107	2531	2107	80	560	100	1388	"Y813"
0	0	0	23	3	1	"JAK2"	"O60674"	12320	29380	70	8238	8287	907	10	5128	5128	5176	455	8	96	96	0	265191	6.837	100000.000	100000.000	0.000	0.000	0.000	0.000	0.000	16.610	3110	3159	3110	3159	32	236	100	1389	"Y813"
0	0	0	23	4	1	"Jun "	"P05412"	12830	29370	130	4743	4877	526	10	5098	5098	5144	671	13	5	1	0	585191	-0.398	100000.000	100000.000	0.000	0.000	0.000	0.000	0.000	16.610	-355	-221	-355	-221	120	940	100	1390	"S73"
0	0	0	23	5	1	"Jun "	"P05412"	13320	29370	200	4768	4798	379	7	5078	5078	5101	350	6	4	1	0	1516285	-0.866	100000.000	100000.000	0.000	0.000	0.000	0.000	0.000	16.610	-310	-280	-310	-280	316	2384	100	1391	"S73"
0	0	0	23	6	1	"Jun "	"P05412"	13820	29370	200	4531	4555	457	10	4883	4883	4897	320	6	3	0	0	1439307	-1.069	100000.000	100000.000	0.000	0.000	0.000	0.000	0.000	16.610	-352	-328	-352	-328	316	2384	100	1392	"S73"
0	0	0	23	7	1	"Kit "	"P10721"	14330	29370	130	9559	9108	1941	21	4876	4876	4928	819	16	87	86	0	1092962	5.104	100000.000	100000.000	0.000	0.000	0.000	0.000	0.000	16.610	4683	4232	4683	4232	120	940	100	1393	"Y936"
0	0	0	23	8	1	"Kit "	"P10721"	14830	29380	130	9110	8802	1562	17	4822	4822	4879	743	15	90	88	0	1056289	5.280	100000.000	100000.000	0.000	0.000	0.000	0.000	0.000	16.610	4288	3980	4288	3980	120	940	100	1394	"Y936"
0	0	0	23	9	1	"Kit "	"P10721"	15330	29390	150	10401	10161	4368	42	4837	4837	4919	639	12	83	82	0	1585178	8.203	100000.000	100000.000	0.000	0.000	0.000	0.000	0.000	16.610	5564	5324	5564	5324	156	1272	100	1395	"Y936"
0	0	0	23	1	2	"Mnk1"	"Q9BUB5"	11330	30030	100	6661	6825	1778	26	5271	5271	5281	267	5	95	90	0	546015	5.783	100000.000	100000.000	0.000	0.000	0.000	0.000	0.000	16.610	1390	1554	1390	1554	80	560	100	1396	"T250"
0	0	0	23	2	2	"Mnk1"	"Q9BUB5"	11830	30040	100	6825	6835	1027	15	5168	5168	5233	527	10	91	83	0	546800	3.040	100000.000	100000.000	0.000	0.000	0.000	0.000	0.000	16.610	1657	1667	1657	1667	80	560	100	1397	"T250"
0	0	0	23	3	2	"Mnk1"	"Q9BUB5"	12320	30030	90	6837	6887	430	6	5076	5076	5083	227	4	100	100	0	358143	7.947	100000.000	100000.000	0.000	0.000	0.000	0.000	0.000	16.610	1761	1811	1761	1811	52	420	100	1398	"T250"
0	0	0	23	4	2	"NFAT3"	"Q14934"	12840	30020	100	10100	9843	3698	37	5002	5002	5037	328	6	92	90	0	787459	14.652	100000.000	100000.000	0.000	0.000	0.000	0.000	0.000	16.610	5098	4841	5098	4841	80	560	100	1399	"S676"
0	0	0	23	5	2	"NFAT3"	"Q14934"	13330	30030	100	10699	10457	4623	44	5092	5092	5113	312	6	91	88	0	836537	17.128	100000.000	100000.000	0.000	0.000	0.000	0.000	0.000	16.610	5607	5365	5607	5365	80	560	100	1400	"S676"
0	0	0	23	6	2	"NFAT3"	"Q14934"	13830	30020	90	10547	11080	4359	39	4939	4939	4970	359	7	100	100	0	576178	17.019	100000.000	100000.000	0.000	0.000	0.000	0.000	0.000	16.610	5608	6141	5608	6141	52	420	100	1401	"S676"
0	0	0	23	7	2	"PIK3R1 "	"P27986"	14340	30030	160	6529	6548	728	11	4843	4843	4866	301	6	96	92	0	1362084	5.588	100000.000	100000.000	0.000	0.000	0.000	0.000	0.000	16.610	1686	1705	1686	1705	208	1512	100	1402	"Y528"
0	0	0	23	8	2	"PIK3R1 "	"P27986"	14830	30030	160	6499	6520	724	11	4796	4796	4826	365	7	95	93	0	1356081	4.641	100000.000	100000.000	0.000	0.000	0.000	0.000	0.000	16.610	1703	1724	1703	1724	208	1512	100	1403	"Y528"
0	0	0	23	9	2	"PIK3R1 "	"P27986"	15340	30030	160	6843	6848	711	10	4815	4815	4896	1087	22	92	39	0	1424452	1.796	100000.000	100000.000	0.000	0.000	0.000	0.000	0.000	16.610	2028	2033	2028	2033	208	1512	100	1404	"Y528"
0	0	0	23	1	3	"p67phox"	"P19878"	11330	30660	150	5707	5726	387	6	5252	5252	5282	484	9	46	7	0	893182	0.917	100000.000	100000.000	0.000	0.000	0.000	0.000	0.000	16.610	455	474	455	474	156	1272	100	1405	"S208"
0	0	0	23	2	3	"p67phox"	"P19878"	11830	30670	130	5634	5724	473	8	5104	5104	5150	471	9	64	12	0	686857	1.219	100000.000	100000.000	0.000	0.000	0.000	0.000	0.000	16.610	530	620	530	620	120	940	100	1406	"S208"
0	0	0	23	3	3	"p67phox"	"P19878"	12330	30660	130	5754	6380	4319	67	5129	5129	5320	2055	38	5	4	0	765601	0.516	100000.000	100000.000	0.000	0.000	0.000	0.000	0.000	16.610	625	1251	625	1251	120	940	100	1407	"S208"
0	0	0	23	4	3	"PDK1"	"O15530"	12830	30660	80	6294	6231	315	5	5003	5003	5042	499	9	98	76	0	324020	2.383	100000.000	100000.000	0.000	0.000	0.000	0.000	0.000	16.610	1291	1228	1291	1228	52	340	100	1408	"S241"
0	0	0	23	5	3	"PDK1"	"O15530"	13330	30670	100	6276	6236	556	8	5030	5030	5070	450	8	91	72	0	498894	2.591	100000.000	100000.000	0.000	0.000	0.000	0.000	0.000	16.610	1246	1206	1246	1206	80	560	100	1409	"S241"
0	0	0	23	6	3	"PDK1"	"O15530"	13830	30670	110	6181	6163	662	10	4984	4984	5024	363	7	95	86	0	493065	3.138	100000.000	100000.000	0.000	0.000	0.000	0.000	0.000	16.610	1197	1179	1197	1179	80	656	100	1410	"S241"
0	0	0	23	7	3	"Ripk1"	"Q13546"	14330	30650	100	6670	6691	570	8	4875	4875	4914	432	8	97	93	0	535291	4.113	100000.000	100000.000	0.000	0.000	0.000	0.000	0.000	16.610	1795	1816	1795	1816	80	560	100	1411	"Y384"
0	0	0	23	8	3	"Ripk1"	"Q13546"	14840	30660	100	6529	6463	577	8	4806	4806	4814	243	5	93	91	0	517001	6.786	100000.000	100000.000	0.000	0.000	0.000	0.000	0.000	16.610	1723	1657	1723	1657	80	560	100	1412	"Y384"
0	0	0	23	9	3	"Ripk1"	"Q13546"	15330	30670	140	7022	6582	1535	23	4834	4834	4860	330	6	67	62	0	1026732	5.218	100000.000	100000.000	0.000	0.000	0.000	0.000	0.000	16.610	2188	1748	2188	1748	156	1140	100	1413	"Y384"
0	0	0	23	1	4	"Shc1"	"P29353"	11330	31310	80	5755	5737	288	5	5160	5160	5238	1344	25	0	0	0	298325	0.371	100000.000	100000.000	0.000	0.000	0.000	0.000	0.000	16.610	595	577	595	577	52	340	100	1414	"S36"
0	0	0	23	2	4	"Shc1"	"P29353"	11810	31300	90	5704	5750	424	7	5192	5192	5202	240	4	80	55	0	298974	2.283	100000.000	100000.000	0.000	0.000	0.000	0.000	0.000	16.610	512	558	512	558	52	420	100	1415	"S36"
0	0	0	23	3	4	"Shc1"	"P29353"	12330	31300	80	5790	5767	263	4	5078	5078	5119	378	7	88	36	0	299896	1.714	100000.000	100000.000	0.000	0.000	0.000	0.000	0.000	16.610	712	689	712	689	52	340	100	1416	"S36"
0	0	0	23	4	4	"SMAD3"	"Q15796"	12830	31310	70	5605	5568	226	4	4930	4930	4942	236	4	93	78	0	178165	2.653	100000.000	100000.000	0.000	0.000	0.000	0.000	0.000	16.610	675	638	675	638	32	236	100	1417	"S204"
0	0	0	23	5	4	"SMAD3"	"Q15796"	13320	31310	100	5357	5367	342	6	4995	4995	5116	1681	32	0	0	0	429322	0.149	100000.000	100000.000	0.000	0.000	0.000	0.000	0.000	16.610	362	372	362	372	80	560	100	1418	"S204"
0	0	0	23	6	4	"SMAD3"	"Q15796"	13820	31320	90	5338	5477	606	11	4993	4993	5075	749	14	19	3	0	284829	0.537	100000.000	100000.000	0.000	0.000	0.000	0.000	0.000	16.610	345	484	345	484	52	420	100	1419	"S204"
0	0	0	23	7	4	"TAK1 "	"O43318"	14320	31300	200	4932	4991	476	9	4905	4905	4953	516	10	7	1	0	1577306	0.074	100000.000	100000.000	0.000	0.000	0.000	0.000	0.000	16.610	27	86	27	86	316	2384	100	1420	"S192"
0	0	0	23	8	4	"TAK1 "	"O43318"	14820	31300	200	4966	5065	1210	23	4893	4893	4978	1366	27	1	0	0	1600535	0.064	100000.000	100000.000	0.000	0.000	0.000	0.000	0.000	16.610	73	172	73	172	316	2384	100	1421	"S192"
0	0	0	23	9	4	"TAK1 "	"O43318"	15340	31310	130	5184	5234	443	8	4829	4829	4872	340	6	52	18	0	628099	1.065	100000.000	100000.000	0.000	0.000	0.000	0.000	0.000	16.610	355	405	355	405	120	940	100	1422	"S192"
0	0	0	23	1	5	"ACC1"	"Q13085 "	11320	31950	80	5914	5863	468	7	5242	5242	5284	479	9	69	32	0	304896	1.209	100000.000	100000.000	0.000	0.000	0.000	0.000	0.000	16.610	672	621	672	621	52	340	100	1423	"S29"
0	0	0	23	2	5	"ACC1"	"Q13085 "	11830	31950	90	5890	5850	437	7	5160	5160	5175	241	4	82	65	0	304185	2.801	100000.000	100000.000	0.000	0.000	0.000	0.000	0.000	16.610	730	690	730	690	52	420	100	1424	"S29"
0	0	0	23	3	5	"ACC1"	"Q13085 "	12340	31950	90	5961	5834	970	16	5015	5015	5034	289	5	65	59	0	303368	2.768	100000.000	100000.000	0.000	0.000	0.000	0.000	0.000	16.610	946	819	946	819	52	420	100	1425	"S29"
0	0	0	23	4	5	"AR"	"P10275"	12830	31950	100	8012	7945	764	9	4938	4938	4945	329	6	97	96	0	635589	9.119	100000.000	100000.000	0.000	0.000	0.000	0.000	0.000	16.610	3074	3007	3074	3007	80	560	100	1426	"Y363"
0	0	0	23	5	5	"AR"	"P10275"	13330	31940	120	8432	8139	993	12	4966	4966	4996	480	9	95	94	0	976654	6.548	100000.000	100000.000	0.000	0.000	0.000	0.000	0.000	16.610	3466	3173	3466	3173	120	820	100	1427	"Y363"
0	0	0	23	6	5	"AR"	"P10275"	13830	31950	130	9378	9319	2765	29	4964	4964	5029	842	16	93	91	0	1118308	5.095	100000.000	100000.000	0.000	0.000	0.000	0.000	0.000	16.610	4414	4355	4414	4355	120	940	100	1428	"Y363"
0	0	0	23	7	5	"process-control__"	"GGSGGSGDYKDDDDK"	14310	31930	140	5090	5213	463	8	4961	4961	5019	702	13	19	1	0	813243	0.276	100000.000	100000.000	0.000	0.000	0.000	0.000	0.000	16.610	129	252	129	252	156	1140	100	1429	"process-control__"
0	0	0	23	8	5	"process-control__"	"GGSGGSGDYKDDDDK"	14830	31950	90	5727	5589	691	12	4908	4908	4953	335	6	59	53	0	290650	1.899	100000.000	100000.000	0.000	0.000	0.000	0.000	0.000	16.610	819	681	819	681	52	420	100	1430	"process-control__"
0	0	0	23	9	5	"process-control__"	"GGSGGSGDYKDDDDK"	15330	31950	130	5016	5233	560	10	4890	4890	4914	306	6	36	25	0	627958	1.042	100000.000	100000.000	0.000	0.000	0.000	0.000	0.000	16.610	126	343	126	343	120	940	100	1431	"process-control__"
0	0	0	23	1	6	"Ck2-B"	"Q5SRQ6"	11330	32600	90	5923	5910	221	3	5267	5267	5293	348	6	90	40	0	307304	1.773	100000.000	100000.000	0.000	0.000	0.000	0.000	0.000	16.610	656	643	656	643	52	420	100	1432	"S228"
0	0	0	23	2	6	"Ck2-B"	"Q5SRQ6"	11840	32590	120	5541	5597	545	9	5165	5165	5189	324	6	55	23	0	671611	1.259	100000.000	100000.000	0.000	0.000	0.000	0.000	0.000	16.610	376	432	376	432	120	820	100	1433	"S228"
0	0	0	23	3	6	"Ck2-B"	"Q5SRQ6"	12330	32600	110	5466	5496	285	5	4989	4989	5013	365	7	70	22	0	439701	1.323	100000.000	100000.000	0.000	0.000	0.000	0.000	0.000	16.610	477	507	477	507	80	656	100	1434	"S228"
0	0	0	23	4	6	"CTNNB1"	"P35222"	12820	32590	90	5747	5722	261	4	4956	4956	4969	303	6	96	69	0	297538	2.485	100000.000	100000.000	0.000	0.000	0.000	0.000	0.000	16.610	791	766	791	766	52	420	100	1435	"S33"
0	0	0	23	5	6	"CTNNB1"	"P35222"	13330	32600	110	5587	5589	284	5	4983	4983	4995	337	6	85	41	0	447151	1.763	100000.000	100000.000	0.000	0.000	0.000	0.000	0.000	16.610	604	606	604	606	80	656	100	1436	"S33"
0	0	0	23	6	6	"CTNNB1"	"P35222"	13830	32600	110	5605	5612	282	5	4905	4905	4927	317	6	92	56	0	448922	2.161	100000.000	100000.000	0.000	0.000	0.000	0.000	0.000	16.610	700	707	700	707	80	656	100	1437	"S33"
0	0	0	23	7	6	"EGFR"	"P00533"	14330	32600	100	5585	5588	295	5	4961	4961	4976	293	5	86	56	0	447024	2.089	100000.000	100000.000	0.000	0.000	0.000	0.000	0.000	16.610	624	627	624	627	80	560	100	1438	"Y869"
0	0	0	23	8	6	"EGFR"	"P00533"	14840	32590	90	5762	5762	480	8	4822	4822	4859	387	7	88	61	0	299635	2.333	100000.000	100000.000	0.000	0.000	0.000	0.000	0.000	16.610	940	940	940	940	52	420	100	1439	"Y869"
0	0	0	23	9	6	"EGFR"	"P00533"	15340	32590	110	5619	5626	478	8	4889	4889	4915	311	6	78	58	0	450114	2.286	100000.000	100000.000	0.000	0.000	0.000	0.000	0.000	16.610	730	737	730	737	80	656	100	1440	"Y869"
-75	0	0	23	1	7	"empty"	"empty"	11320	33230	200	5150	5188	376	7	5168	5168	5212	508	9	6	2	0	1639317	-0.047	100000.000	100000.000	0.000	0.000	0.000	0.000	0.000	16.610	-18	20	-18	20	316	2384	100	1441	"empty"
-75	0	0	23	2	7	"empty"	"empty"	11820	33230	200	5181	5194	265	5	5154	5154	5188	377	7	8	1	0	1641428	0.016	100000.000	100000.000	0.000	0.000	0.000	0.000	0.000	16.610	27	40	27	40	316	2384	100	1442	"empty"
-75	0	0	23	3	7	"empty"	"empty"	12320	33230	200	5035	5042	259	5	5009	5009	5041	391	7	6	1	0	1593335	0.003	100000.000	100000.000	0.000	0.000	0.000	0.000	0.000	16.610	26	33	26	33	316	2384	100	1443	"empty"
-75	0	0	23	4	7	"empty"	"empty"	12820	33230	200	4937	4943	229	4	4950	4950	4973	356	7	4	0	0	1562115	-0.084	100000.000	100000.000	0.000	0.000	0.000	0.000	0.000	16.610	-13	-7	-13	-7	316	2384	100	1444	"empty"
-75	0	0	23	5	7	"empty"	"empty"	13320	33230	200	4925	4959	340	6	4939	4939	4994	1282	25	0	0	0	1567140	-0.027	100000.000	100000.000	0.000	0.000	0.000	0.000	0.000	16.610	-14	20	-14	20	316	2384	100	1445	"empty"
-75	0	0	23	6	7	"empty"	"empty"	13820	33230	200	4889	5075	2204	43	4914	4914	4962	439	8	8	2	0	1603692	0.257	100000.000	100000.000	0.000	0.000	0.000	0.000	0.000	16.610	-25	161	-25	161	316	2384	100	1446	"empty"
0	0	0	23	7	7	"GLQAWPG-pS-AIPQFLG_GLQAWPGEAIPQFLG_80vs20"	"GLQAWPG-pS-AIPQFLG_GLQAWPGEAIPQFLG_80vs20"	14330	33220	100	18413	13724	6579	47	4987	4987	5037	708	14	85	73	0	1097908	12.270	100000.000	100000.000	0.000	0.000	0.000	0.000	0.000	16.610	13426	8737	13426	8737	80	560	100	1447	"GLQAWPG-pS-AIPQFLG_GLQAWPGEAIPQFLG_80vs20"
0	0	0	23	8	7	"GLQAWPG-pS-AIPQFLG_GLQAWPGEAIPQFLG_80vs20"	"GLQAWPG-pS-AIPQFLG_GLQAWPGEAIPQFLG_80vs20"	14820	33240	90	19031	17045	4529	26	4968	4968	5021	384	7	100	92	0	886351	31.313	100000.000	100000.000	0.000	0.000	0.000	0.000	0.000	16.610	14063	12077	14063	12077	52	420	100	1448	"GLQAWPG-pS-AIPQFLG_GLQAWPGEAIPQFLG_80vs20"
0	0	0	23	9	7	"GLQAWPG-pS-AIPQFLG_GLQAWPGEAIPQFLG_80vs20"	"GLQAWPG-pS-AIPQFLG_GLQAWPGEAIPQFLG_80vs20"	15330	33250	90	18849	16789	4219	25	4859	4859	4903	365	7	100	98	0	873041	32.564	100000.000	100000.000	0.000	0.000	0.000	0.000	0.000	16.610	13990	11930	13990	11930	52	420	100	1449	"GLQAWPG-pS-AIPQFLG_GLQAWPGEAIPQFLG_80vs20"
0	0	0	24	1	1	"Bim"	"O43521"	15760	29360	120	5292	5671	868	15	4898	4898	4920	268	5	55	43	0	680548	2.802	100000.000	100000.000	0.000	0.000	0.000	0.000	0.000	16.610	394	773	394	773	120	820	100	1450	"S69"
0	0	0	24	2	1	"Bim"	"O43521"	16260	29360	90	6504	6375	669	10	4945	4945	4977	318	6	88	84	0	331522	4.396	100000.000	100000.000	0.000	0.000	0.000	0.000	0.000	16.610	1559	1430	1559	1430	52	420	100	1451	"S69"
0	0	0	24	3	1	"Bim"	"O43521"	16760	29360	70	6788	6705	590	8	5077	5077	5116	384	7	93	90	0	214545	4.138	100000.000	100000.000	0.000	0.000	0.000	0.000	0.000	16.610	1711	1628	1711	1628	32	236	100	1452	"S69"
0	0	0	24	4	1	"caspase-8"	"Q14790 "	17260	29350	80	5599	5615	493	8	5039	5039	5132	546	10	55	9	0	292000	0.885	100000.000	100000.000	0.000	0.000	0.000	0.000	0.000	16.610	560	576	560	576	52	340	100	1453	"Y448"
0	0	0	24	5	1	"caspase-8"	"Q14790 "	17740	29340	160	5166	5407	862	15	5135	5135	5308	1195	22	7	2	0	1124677	0.083	100000.000	100000.000	0.000	0.000	0.000	0.000	0.000	16.610	31	272	31	272	208	1512	100	1454	"Y448"
0	0	0	24	6	1	"caspase-8"	"Q14790 "	18250	29360	180	5392	6334	4030	63	5224	5224	5564	1776	31	11	7	0	1621526	0.434	100000.000	100000.000	0.000	0.000	0.000	0.000	0.000	16.610	168	1110	168	1110	256	1924	100	1455	"Y448"
0	0	0	24	7	1	"Cdc2"	"P06493"	18750	29350	190	6387	7012	3138	44	5278	5278	5739	2218	38	26	7	0	1795074	0.574	100000.000	100000.000	0.000	0.000	0.000	0.000	0.000	16.610	1109	1734	1109	1734	256	2088	100	1456	"T161"
0	0	0	24	8	1	"Cdc2"	"P06493"	19270	29370	180	6262	6929	3417	49	5303	5303	5689	2233	39	21	6	0	1773911	0.555	100000.000	100000.000	0.000	0.000	0.000	0.000	0.000	16.610	959	1626	959	1626	256	1924	100	1457	"T161"
0	0	0	24	9	1	"Cdc2"	"P06493"	19760	29370	160	6968	7279	2253	30	5291	5291	5510	1407	25	54	25	0	1513959	1.257	100000.000	100000.000	0.000	0.000	0.000	0.000	0.000	16.610	1677	1988	1677	1988	208	1512	100	1458	"T161"
0	0	0	24	1	2	"FGFR1 "	"P11362"	15740	29980	200	4953	5239	888	16	4849	4849	4928	1106	22	14	5	0	1655614	0.281	100000.000	100000.000	0.000	0.000	0.000	0.000	0.000	16.610	104	390	104	390	316	2384	100	1459	"Y653"
0	0	0	24	2	2	"FGFR1 "	"P11362"	16230	29980	200	4994	5368	1045	19	4888	4888	4953	814	16	19	14	0	1696245	0.510	100000.000	100000.000	0.000	0.000	0.000	0.000	0.000	16.610	106	480	106	480	316	2384	100	1460	"Y653"
0	0	0	24	3	2	"FGFR1 "	"P11362"	16730	29980	200	5037	5337	838	15	4978	4978	5032	776	15	18	11	0	1686421	0.393	100000.000	100000.000	0.000	0.000	0.000	0.000	0.000	16.610	59	359	59	359	316	2384	100	1461	"Y653"
0	0	0	24	4	2	"GIT2"	"Q14161"	17230	29970	200	5109	5228	488	9	5066	5066	5126	396	7	19	11	0	1652205	0.258	100000.000	100000.000	0.000	0.000	0.000	0.000	0.000	16.610	43	162	43	162	316	2384	100	1462	"Y492"
0	0	0	24	5	2	"GIT2"	"Q14161"	17720	29970	200	5251	5481	1117	20	5182	5182	5378	1179	21	6	2	0	1731936	0.087	100000.000	100000.000	0.000	0.000	0.000	0.000	0.000	16.610	69	299	69	299	316	2384	100	1463	"Y492"
0	0	0	24	6	2	"GIT2"	"Q14161"	18220	29980	180	5418	5973	2683	44	5252	5252	5642	2153	38	7	3	0	1528980	0.154	100000.000	100000.000	0.000	0.000	0.000	0.000	0.000	16.610	166	721	166	721	256	1924	100	1464	"Y492"
0	0	0	24	7	2	"Grb2"	"P62993"	18730	29960	190	5335	5890	2907	49	5298	5298	5922	3071	51	4	1	0	1507862	-0.010	100000.000	100000.000	0.000	0.000	0.000	0.000	0.000	16.610	37	592	37	592	256	2088	100	1465	"Y7"
0	0	0	24	8	2	"Grb2"	"P62993"	19220	29940	150	5291	6161	3537	57	5235	5235	5701	2463	43	9	5	0	961127	0.187	100000.000	100000.000	0.000	0.000	0.000	0.000	0.000	16.610	56	926	56	926	156	1272	100	1466	"Y7"
0	0	0	24	9	2	"Grb2"	"P62993"	19730	29940	150	5383	5699	2143	37	5331	5331	5613	1509	26	7	1	0	889078	0.057	100000.000	100000.000	0.000	0.000	0.000	0.000	0.000	16.610	52	368	52	368	156	1272	100	1467	"Y7"
0	0	0	24	1	3	"IKK-gamma "	"Q9Y6K9"	15760	30650	200	4897	4928	279	5	4843	4843	4894	459	9	6	1	0	1557195	0.074	100000.000	100000.000	0.000	0.000	0.000	0.000	0.000	16.610	54	85	54	85	316	2384	100	1468	"S43"
0	0	0	24	2	3	"IKK-gamma "	"Q9Y6K9"	16260	30650	200	4958	5200	2382	45	4898	4898	4958	537	10	6	1	0	1643217	0.451	100000.000	100000.000	0.000	0.000	0.000	0.000	0.000	16.610	60	302	60	302	316	2384	100	1469	"S43"
0	0	0	24	3	3	"IKK-gamma "	"Q9Y6K9"	16730	30640	130	5082	5131	501	9	4968	4968	5027	829	16	2	1	0	615673	0.125	100000.000	100000.000	0.000	0.000	0.000	0.000	0.000	16.610	114	163	114	163	120	940	100	1470	"S43"
0	0	0	24	4	3	"IRAK1"	"P51617"	17240	30640	150	6330	6193	1187	19	5160	5160	5233	512	9	62	52	0	966170	1.875	100000.000	100000.000	0.000	0.000	0.000	0.000	0.000	16.610	1170	1033	1170	1033	156	1272	100	1471	"T387"
0	0	0	24	5	3	"IRAK1"	"P51617"	17760	30650	160	6077	6146	1205	19	5240	5240	5411	954	17	45	8	0	1278443	0.770	100000.000	100000.000	0.000	0.000	0.000	0.000	0.000	16.610	837	906	837	906	208	1512	100	1472	"T387"
0	0	0	24	6	3	"IRAK1"	"P51617"	18260	30640	150	6724	7399	3525	47	5268	5268	5809	2592	44	17	9	0	1154250	0.613	100000.000	100000.000	0.000	0.000	0.000	0.000	0.000	16.610	1456	2131	1456	2131	156	1272	100	1473	"T387"
0	0	0	24	7	3	"Lck"	"P06239"	18740	30640	120	6159	7977	4892	61	5258	5258	5749	2525	43	31	17	0	957280	0.882	100000.000	100000.000	0.000	0.000	0.000	0.000	0.000	16.610	901	2719	901	2719	120	820	100	1474	"Y394"
0	0	0	24	8	3	"Lck"	"P06239"	19260	30640	110	7517	7918	4273	53	5208	5208	5510	1982	35	53	20	0	633430	1.215	100000.000	100000.000	0.000	0.000	0.000	0.000	0.000	16.610	2309	2710	2309	2710	80	656	100	1475	"Y394"
0	0	0	24	9	3	"Lck"	"P06239"	19750	30630	150	6049	6989	1903	27	5312	5312	5623	1315	23	42	29	0	1090231	1.039	100000.000	100000.000	0.000	0.000	0.000	0.000	0.000	16.610	737	1677	737	1677	156	1272	100	1476	"Y394"
0	0	0	24	1	4	"CDK2"	"P24941"	15780	31280	160	5148	6291	1795	28	4913	4913	4962	411	8	44	41	0	1308439	3.234	100000.000	100000.000	0.000	0.000	0.000	0.000	0.000	16.610	235	1378	235	1378	208	1512	100	1477	"T160"
0	0	0	24	2	4	"CDK2"	"P24941"	16250	31280	150	5534	6606	1891	28	4897	4897	4977	433	8	52	46	0	1030458	3.762	100000.000	100000.000	0.000	0.000	0.000	0.000	0.000	16.610	637	1709	637	1709	156	1272	100	1478	"T160"
0	0	0	24	3	4	"CDK2"	"P24941"	16770	31280	150	7323	7043	2073	29	4934	4934	4988	370	7	60	57	0	1098667	5.554	100000.000	100000.000	0.000	0.000	0.000	0.000	0.000	16.610	2389	2109	2389	2109	156	1272	100	1479	"T160"
0	0	0	24	4	4	"MDM2"	"Q00987"	17230	31280	200	5367	5563	1426	25	5102	5102	5183	507	9	37	12	0	1757990	0.750	100000.000	100000.000	0.000	0.000	0.000	0.000	0.000	16.610	265	461	265	461	316	2384	100	1480	"S186/8"
0	0	0	24	5	4	"MDM2"	"Q00987"	17750	31300	210	5595	5773	802	13	5220	5220	5427	1388	25	8	2	0	1824157	0.249	100000.000	100000.000	0.000	0.000	0.000	0.000	0.000	16.610	375	553	375	553	316	2572	100	1481	"S186/8"
0	0	0	24	6	4	"MDM2"	"Q00987"	18220	31260	210	5442	6154	2867	46	5236	5236	5744	2526	43	8	4	0	1944607	0.162	100000.000	100000.000	0.000	0.000	0.000	0.000	0.000	16.610	206	918	206	918	316	2572	100	1482	"S186/8"
0	0	0	24	7	4	"NFkB-p65 "	"Q04206"	18770	31270	130	15442	17428	12394	71	5315	5315	5812	2173	37	62	61	0	2091322	5.346	100000.000	100000.000	0.000	0.000	0.000	0.000	0.000	16.610	10127	12113	10127	12113	120	940	100	1483	"S536"
0	0	0	24	8	4	"NFkB-p65 "	"Q04206"	19260	31280	130	17257	17020	11017	64	5311	5311	5692	1857	32	67	64	0	2042397	6.100	100000.000	100000.000	0.000	0.000	0.000	0.000	0.000	16.610	11946	11709	11946	11709	120	940	100	1484	"S536"
0	0	0	24	9	4	"NFkB-p65 "	"Q04206"	19780	31280	140	7784	11180	6375	57	5296	5296	5576	1481	26	50	49	0	1744037	3.784	100000.000	100000.000	0.000	0.000	0.000	0.000	0.000	16.610	2488	5884	2488	5884	156	1140	100	1485	"S536"
0	0	0	24	1	5	"PLCG2"	"P16885"	15770	31930	110	8372	8057	1265	15	4934	4934	4995	408	8	92	91	0	644521	7.505	100000.000	100000.000	0.000	0.000	0.000	0.000	0.000	16.610	3438	3123	3438	3123	80	656	100	1486	"Y759"
0	0	0	24	2	5	"PLCG2"	"P16885"	16270	31940	120	9280	8138	2426	29	4891	4891	5050	2168	42	62	50	0	976559	1.424	100000.000	100000.000	0.000	0.000	0.000	0.000	0.000	16.610	4389	3247	4389	3247	120	820	100	1487	"Y759"
0	0	0	24	3	5	"PLCG2"	"P16885"	16770	31940	100	10136	9942	1805	18	4901	4901	4962	533	10	92	92	0	795344	9.343	100000.000	100000.000	0.000	0.000	0.000	0.000	0.000	16.610	5235	5041	5235	5041	80	560	100	1488	"Y759"
0	0	0	24	4	5	"pyk2"	"Q14289"	17250	31940	140	5684	5739	751	13	5062	5062	5162	567	10	53	18	0	895238	1.018	100000.000	100000.000	0.000	0.000	0.000	0.000	0.000	16.610	622	677	622	677	156	1140	100	1489	"S213"
0	0	0	24	5	5	"pyk2"	"Q14289"	17760	31950	200	5387	5792	1819	31	5146	5146	5396	1490	27	8	4	0	1830378	0.266	100000.000	100000.000	0.000	0.000	0.000	0.000	0.000	16.610	241	646	241	646	316	2384	100	1490	"S213"
0	0	0	24	6	5	"pyk2"	"Q14289"	18270	31940	120	6013	6611	3022	45	5195	5195	5586	2280	40	8	5	0	793379	0.450	100000.000	100000.000	0.000	0.000	0.000	0.000	0.000	16.610	818	1416	818	1416	120	820	100	1491	"S213"
0	0	0	24	7	5	"SOC3"	"O14543"	18760	31930	210	5722	7461	6316	84	5288	5288	6041	3428	56	11	6	0	2357805	0.414	100000.000	100000.000	0.000	0.000	0.000	0.000	0.000	16.610	434	2173	434	2173	316	2572	100	1492	"Y221"
0	0	0	24	8	5	"SOC3"	"O14543"	19240	31940	180	5511	6341	2682	42	5351	5351	5918	2540	42	11	5	0	1623213	0.167	100000.000	100000.000	0.000	0.000	0.000	0.000	0.000	16.610	160	990	160	990	256	1924	100	1493	"Y221"
0	0	0	24	9	5	"SOC3"	"O14543"	19760	31930	180	6078	6655	1767	26	5401	5401	5826	2071	35	25	5	0	1703698	0.400	100000.000	100000.000	0.000	0.000	0.000	0.000	0.000	16.610	677	1254	677	1254	256	1924	100	1494	"Y221"
0	0	0	24	1	6	"STAT4"	"Q14765"	15750	32580	170	5781	5684	1340	23	4850	4850	4900	413	8	58	55	0	1182246	1.898	100000.000	100000.000	0.000	0.000	0.000	0.000	0.000	16.610	931	834	931	834	208	1660	100	1495	"Y693"
0	0	0	24	2	6	"STAT4"	"Q14765"	16250	32580	170	5808	5711	744	13	4956	4956	5035	461	9	59	48	0	1187850	1.466	100000.000	100000.000	0.000	0.000	0.000	0.000	0.000	16.610	852	755	852	755	208	1660	100	1496	"Y693"
0	0	0	24	3	6	"STAT4"	"Q14765"	16770	32560	160	5932	6060	2383	39	4975	4975	5069	800	15	51	21	0	1260465	1.239	100000.000	100000.000	0.000	0.000	0.000	0.000	0.000	16.610	957	1085	957	1085	208	1512	100	1497	"Y693"
0	0	0	24	4	6	"STMN1"	"P16949"	17250	32580	130	5420	5482	417	7	5021	5021	5122	786	15	12	1	0	657839	0.458	100000.000	100000.000	0.000	0.000	0.000	0.000	0.000	16.610	399	461	399	461	120	940	100	1498	"S24"
0	0	0	24	5	6	"STMN1"	"P16949"	17740	32580	200	5528	5814	1136	19	5235	5235	5618	2112	37	6	1	0	1837355	0.093	100000.000	100000.000	0.000	0.000	0.000	0.000	0.000	16.610	293	579	293	579	316	2384	100	1499	"S24"
0	0	0	24	6	6	"STMN1"	"P16949"	18240	32580	200	5737	6646	4067	61	5238	5238	5811	2832	48	11	4	0	2100227	0.295	100000.000	100000.000	0.000	0.000	0.000	0.000	0.000	16.610	499	1408	499	1408	316	2384	100	1500	"S24"
0	0	0	24	7	6	"GIT2"	"Q14161"	18730	32570	200	5371	6272	4106	65	5337	5337	6003	3421	56	6	3	0	1982099	0.079	100000.000	100000.000	0.000	0.000	0.000	0.000	0.000	16.610	34	935	34	935	316	2384	100	1501	"Y592"
0	0	0	24	8	6	"GIT2"	"Q14161"	19230	32580	130	5356	6599	4416	66	5318	5318	5840	2616	44	10	6	0	791902	0.290	100000.000	100000.000	0.000	0.000	0.000	0.000	0.000	16.610	38	1281	38	1281	120	940	100	1502	"Y592"
0	0	0	24	9	6	"GIT2"	"Q14161"	19720	32570	200	5466	6062	3074	50	5419	5419	5827	1974	33	6	4	0	1915675	0.119	100000.000	100000.000	0.000	0.000	0.000	0.000	0.000	16.610	47	643	47	643	316	2384	100	1503	"Y592"
-75	0	0	24	1	7	"empty"	"empty"	15740	33210	200	4890	4933	336	6	4865	4865	4905	332	6	10	3	0	1558957	0.084	100000.000	100000.000	0.000	0.000	0.000	0.000	0.000	16.610	25	68	25	68	316	2384	100	1504	"empty"
-75	0	0	24	2	7	"empty"	"empty"	16240	33210	200	4931	5016	472	9	4921	4921	4993	551	11	7	1	0	1585120	0.042	100000.000	100000.000	0.000	0.000	0.000	0.000	0.000	16.610	10	95	10	95	316	2384	100	1505	"empty"
-75	0	0	24	3	7	"empty"	"empty"	16740	33210	200	4984	5101	543	10	5022	5022	5104	706	13	6	1	0	1611980	-0.004	100000.000	100000.000	0.000	0.000	0.000	0.000	0.000	16.610	-38	79	-38	79	316	2384	100	1506	"empty"
-75	0	0	24	4	7	"empty"	"empty"	17240	33210	200	5034	5065	379	7	5033	5033	5140	834	16	1	0	0	1600398	-0.090	100000.000	100000.000	0.000	0.000	0.000	0.000	0.000	16.610	1	32	1	32	316	2384	100	1507	"empty"
-75	0	0	24	5	7	"empty"	"empty"	17740	33210	200	5158	5381	989	18	5210	5210	5480	1476	26	5	2	0	1700446	-0.067	100000.000	100000.000	0.000	0.000	0.000	0.000	0.000	16.610	-52	171	-52	171	316	2384	100	1508	"empty"
-75	0	0	24	6	7	"empty"	"empty"	18240	33210	200	5312	5695	1746	30	5258	5258	5721	2173	37	4	1	0	1799735	-0.012	100000.000	100000.000	0.000	0.000	0.000	0.000	0.000	16.610	54	437	54	437	316	2384	100	1509	"empty"
0	0	0	24	7	7	"Control-Spot"	"Mouse_IgG"	18760	33210	170	12781	13805	6484	46	5352	5352	6348	3634	57	85	53	0	2871526	2.052	100000.000	100000.000	0.000	0.000	0.000	0.000	0.000	16.610	7429	8453	7429	8453	208	1660	100	1510	"Control-Spot"
0	0	0	24	8	7	"Control-Spot"	"Mouse_IgG"	19260	33220	140	13675	14718	4458	30	5367	5367	6693	3997	59	94	55	0	2296053	2.008	100000.000	100000.000	0.000	0.000	0.000	0.000	0.000	16.610	8308	9351	8308	9351	156	1140	100	1511	"Control-Spot"
0	0	0	24	9	7	"Control-Spot"	"Mouse_IgG"	19770	33220	180	13327	13331	6281	47	5547	5547	6224	2842	45	76	72	0	3412856	2.501	100000.000	100000.000	0.000	0.000	0.000	0.000	0.000	16.610	7780	7784	7780	7784	256	1924	100	1512	"Control-Spot"
0	0	0	25	1	1	"AMPK1"	"Q13131"	2290	33810	90	11983	11986	738	6	4817	4817	4872	412	8	100	100	0	623278	17.267	100000.000	100000.000	0.000	0.000	0.000	0.000	0.000	16.610	7166	7169	7166	7169	52	420	100	1513	"T174/5"
0	0	0	25	2	1	"AMPK1"	"Q13131"	2780	33800	90	12082	12204	612	5	4794	4794	4861	497	10	100	100	0	634594	14.775	100000.000	100000.000	0.000	0.000	0.000	0.000	0.000	16.610	7288	7410	7288	7410	52	420	100	1514	"T174/5"
0	0	0	25	3	1	"AMPK1"	"Q13131"	3290	33800	110	11915	11971	1634	13	4833	4833	4925	870	17	100	97	0	957685	8.099	100000.000	100000.000	0.000	0.000	0.000	0.000	0.000	16.610	7082	7138	7082	7138	80	656	100	1515	"T174/5"
0	0	0	25	4	1	"aura"	"O14965"	3790	33790	170	6828	6968	1720	24	4906	4906	4926	288	5	100	99	0	1449278	7.090	100000.000	100000.000	0.000	0.000	0.000	0.000	0.000	16.610	1922	2062	1922	2062	208	1660	100	1516	"T287"
0	0	0	25	5	1	"aura"	"O14965"	4290	33790	170	6867	6862	483	7	4936	4936	4954	319	6	99	99	0	1427275	5.981	100000.000	100000.000	0.000	0.000	0.000	0.000	0.000	16.610	1931	1926	1931	1926	208	1660	100	1517	"T287"
0	0	0	25	6	1	"aura"	"O14965"	4790	33790	170	6902	6894	477	6	4981	4981	5001	327	6	99	98	0	1433998	5.789	100000.000	100000.000	0.000	0.000	0.000	0.000	0.000	16.610	1921	1913	1921	1913	208	1660	100	1518	"T287"
0	0	0	25	7	1	"CFTR"	"P13569"	5280	33790	120	6441	6485	625	9	5062	5062	5067	294	5	99	97	0	778220	4.823	100000.000	100000.000	0.000	0.000	0.000	0.000	0.000	16.610	1379	1423	1379	1423	120	820	100	1519	"S737"
0	0	0	25	8	1	"CFTR"	"P13569"	5780	33790	130	6562	6660	541	8	5192	5192	5264	701	13	97	46	0	799192	1.991	100000.000	100000.000	0.000	0.000	0.000	0.000	0.000	16.610	1370	1468	1370	1468	120	940	100	1520	"S737"
0	0	0	25	9	1	"CFTR"	"P13569"	6280	33790	110	6541	6701	1205	17	5144	5144	5177	303	5	98	98	0	536058	5.030	100000.000	100000.000	0.000	0.000	0.000	0.000	0.000	16.610	1397	1557	1397	1557	80	656	100	1521	"S737"
0	0	0	25	1	2	"CREB "	"P16220"	2290	34440	140	9721	9395	1401	14	4892	4892	4961	1039	20	94	92	0	1465557	4.268	100000.000	100000.000	0.000	0.000	0.000	0.000	0.000	16.610	4829	4503	4829	4503	156	1140	100	1522	"S133"
0	0	0	25	2	2	"CREB "	"P16220"	2780	34440	130	9834	10306	5065	49	4851	4851	4930	744	15	99	98	0	1236694	7.226	100000.000	100000.000	0.000	0.000	0.000	0.000	0.000	16.610	4983	5455	4983	5455	120	940	100	1523	"S133"
0	0	0	25	3	2	"CREB "	"P16220"	3290	34450	140	9885	9708	1255	12	4938	4938	4971	340	6	98	95	0	1514505	13.932	100000.000	100000.000	0.000	0.000	0.000	0.000	0.000	16.610	4947	4770	4947	4770	156	1140	100	1524	"S133"
0	0	0	25	4	2	"blank-control__"	"AA"	3780	34460	110	5772	5705	576	10	4974	4974	5034	397	7	72	50	0	456416	1.690	100000.000	100000.000	0.000	0.000	0.000	0.000	0.000	16.610	798	731	798	731	80	656	100	1525	"blank-control__"
0	0	0	25	5	2	"blank-control__"	"AA"	4270	34430	140	5397	5562	741	13	5061	5061	5103	957	18	21	1	0	867689	0.480	100000.000	100000.000	0.000	0.000	0.000	0.000	0.000	16.610	336	501	336	501	156	1140	100	1526	"blank-control__"
0	0	0	25	6	2	"blank-control__"	"AA"	4780	34450	90	6078	6059	436	7	5015	5015	5046	328	6	96	82	0	315061	3.088	100000.000	100000.000	0.000	0.000	0.000	0.000	0.000	16.610	1063	1044	1063	1044	52	420	100	1527	"blank-control__"
0	0	0	25	7	2	"IKK-alpha "	"O15111"	5280	34440	160	8047	7893	1202	15	5117	5117	5139	420	8	93	92	0	1641775	6.557	100000.000	100000.000	0.000	0.000	0.000	0.000	0.000	16.610	2930	2776	2930	2776	208	1512	100	1528	"S180"
0	0	0	25	8	2	"IKK-alpha "	"O15111"	5780	34440	150	7354	7528	1219	16	5124	5124	5151	316	6	100	100	0	1174401	7.522	100000.000	100000.000	0.000	0.000	0.000	0.000	0.000	16.610	2230	2404	2230	2404	156	1272	100	1529	"S180"
0	0	0	25	9	2	"IKK-alpha "	"O15111"	6280	34440	160	7034	7187	1302	18	5110	5110	5124	287	5	91	89	0	1494837	7.188	100000.000	100000.000	0.000	0.000	0.000	0.000	0.000	16.610	1924	2077	1924	2077	208	1512	100	1530	"S180"
0	0	0	25	1	3	"JAK2"	"O60674"	2280	35090	130	9256	9447	2037	21	4918	4918	4979	480	9	98	96	0	1133677	9.308	100000.000	100000.000	0.000	0.000	0.000	0.000	0.000	16.610	4338	4529	4338	4529	120	940	100	1531	"Y119"
0	0	0	25	2	3	"JAK2"	"O60674"	2780	35090	130	8604	8642	762	8	4858	4858	4916	906	18	99	98	0	1037017	4.113	100000.000	100000.000	0.000	0.000	0.000	0.000	0.000	16.610	3746	3784	3746	3784	120	940	100	1532	"Y119"
0	0	0	25	3	3	"JAK2"	"O60674"	3280	35090	140	8800	8687	1063	12	4849	4849	4918	517	10	96	95	0	1355209	7.290	100000.000	100000.000	0.000	0.000	0.000	0.000	0.000	16.610	3951	3838	3951	3838	156	1140	100	1533	"Y119"
0	0	0	25	4	3	"K8"	"P05787"	3790	35080	170	5533	5612	579	10	4938	4938	4980	389	7	73	34	0	1167313	1.625	100000.000	100000.000	0.000	0.000	0.000	0.000	0.000	16.610	595	674	595	674	208	1660	100	1534	"Y267"
0	0	0	25	5	3	"K8"	"P05787"	4280	35080	150	5635	5675	490	8	5048	5048	5105	604	11	47	7	0	885261	0.944	100000.000	100000.000	0.000	0.000	0.000	0.000	0.000	16.610	587	627	587	627	156	1272	100	1535	"Y267"
0	0	0	25	6	3	"K8"	"P05787"	4780	35080	150	5579	5682	598	10	5044	5044	5069	344	6	72	33	0	886365	1.782	100000.000	100000.000	0.000	0.000	0.000	0.000	0.000	16.610	535	638	535	638	156	1272	100	1536	"Y267"
0	0	0	25	7	3	"blank-control__"	"AA"	5280	35080	200	5231	5272	358	6	5113	5113	5163	599	11	8	1	0	1666074	0.182	100000.000	100000.000	0.000	0.000	0.000	0.000	0.000	16.610	118	159	118	159	316	2384	100	1537	"blank-control__"
0	0	0	25	8	3	"blank-control__"	"AA"	5780	35090	110	5598	5747	1219	21	5217	5217	5255	463	8	36	3	0	459790	1.063	100000.000	100000.000	0.000	0.000	0.000	0.000	0.000	16.610	381	530	381	530	80	656	100	1538	"blank-control__"
0	0	0	25	9	3	"blank-control__"	"AA"	6280	35090	130	5668	5740	558	9	5244	5244	5297	457	8	48	12	0	688809	0.969	100000.000	100000.000	0.000	0.000	0.000	0.000	0.000	16.610	424	496	424	496	120	940	100	1539	"blank-control__"
0	0	0	25	1	4	"Mnk1"	"Q9BUB5"	2270	35730	130	8831	8137	3241	39	5007	5007	5080	526	10	61	58	0	976476	5.812	100000.000	100000.000	0.000	0.000	0.000	0.000	0.000	16.610	3824	3130	3824	3130	120	940	100	1540	"T255"
0	0	0	25	2	4	"Mnk1"	"Q9BUB5"	2780	35740	100	9340	9510	3329	35	4813	4813	4852	406	8	97	96	0	760829	11.473	100000.000	100000.000	0.000	0.000	0.000	0.000	0.000	16.610	4527	4697	4527	4697	80	560	100	1541	"T255"
0	0	0	25	3	4	"Mnk1"	"Q9BUB5"	3280	35730	100	9818	10127	4160	41	4924	4924	4996	621	12	92	92	0	810143	8.262	100000.000	100000.000	0.000	0.000	0.000	0.000	0.000	16.610	4894	5203	4894	5203	80	560	100	1542	"T255"
0	0	0	25	4	4	"NFkB-p100 "	"Q00653"	3780	35730	120	7096	7033	1251	17	5015	5015	5059	343	6	88	87	0	843985	5.755	100000.000	100000.000	0.000	0.000	0.000	0.000	0.000	16.610	2081	2018	2081	2018	120	820	100	1543	"S108"
0	0	0	25	5	4	"NFkB-p100 "	"Q00653"	4280	35730	130	7583	7572	879	11	5150	5150	5248	1207	22	91	50	0	908593	1.925	100000.000	100000.000	0.000	0.000	0.000	0.000	0.000	16.610	2433	2422	2433	2422	120	940	100	1544	"S108"
0	0	0	25	6	4	"NFkB-p100 "	"Q00653"	4780	35730	120	6671	6608	600	9	5085	5085	5128	751	14	90	59	0	793008	1.971	100000.000	100000.000	0.000	0.000	0.000	0.000	0.000	16.610	1586	1523	1586	1523	120	820	100	1545	"S108"
0	0	0	25	7	4	"PIK3R1 "	"P27986"	5270	35730	160	5709	5703	429	7	5173	5173	5198	541	10	49	6	0	1186301	0.933	100000.000	100000.000	0.000	0.000	0.000	0.000	0.000	16.610	536	530	536	530	208	1512	100	1546	"Y556"
0	0	0	25	8	4	"PIK3R1 "	"P27986"	5770	35720	130	5716	5744	372	6	5221	5221	5275	585	11	35	5	0	689227	0.802	100000.000	100000.000	0.000	0.000	0.000	0.000	0.000	16.610	495	523	495	523	120	940	100	1547	"Y556"
0	0	0	25	9	4	"PIK3R1 "	"P27986"	6270	35740	130	5808	6299	3025	48	5241	5241	5286	442	8	75	13	0	755885	2.292	100000.000	100000.000	0.000	0.000	0.000	0.000	0.000	16.610	567	1058	567	1058	120	940	100	1548	"Y556"
0	0	0	25	1	5	"blank-control__"	"AA"	2280	36360	200	5100	5171	814	15	4943	4943	5012	598	11	10	3	0	1634156	0.266	100000.000	100000.000	0.000	0.000	0.000	0.000	0.000	16.610	157	228	157	228	316	2384	100	1549	"blank-control__"
0	0	0	25	2	5	"blank-control__"	"AA"	2780	36360	200	4917	5038	1043	20	4868	4868	4971	1725	34	0	0	0	1591991	0.039	100000.000	100000.000	0.000	0.000	0.000	0.000	0.000	16.610	49	170	49	170	316	2384	100	1550	"blank-control__"
0	0	0	25	3	5	"blank-control__"	"AA"	3290	36360	140	5090	5236	663	12	4893	4893	4965	643	12	19	5	0	816817	0.421	100000.000	100000.000	0.000	0.000	0.000	0.000	0.000	16.610	197	343	197	343	156	1140	100	1551	"blank-control__"
0	0	0	25	4	5	"Rack1"	"P63244"	3780	36360	100	6299	6254	817	13	5004	5004	5041	431	8	83	76	0	500355	2.814	100000.000	100000.000	0.000	0.000	0.000	0.000	0.000	16.610	1295	1250	1295	1250	80	560	100	1552	"y52"
0	0	0	25	5	5	"Rack1"	"P63244"	4280	36360	100	6365	6265	650	10	5043	5043	5061	411	8	86	80	0	501208	2.929	100000.000	100000.000	0.000	0.000	0.000	0.000	0.000	16.610	1322	1222	1322	1222	80	560	100	1553	"y52"
0	0	0	25	6	5	"Rack1"	"P63244"	4780	36360	100	6342	6451	1415	21	5060	5060	5053	296	5	92	87	0	516108	4.723	100000.000	100000.000	0.000	0.000	0.000	0.000	0.000	16.610	1282	1391	1282	1391	80	560	100	1554	"y52"
0	0	0	25	7	5	"Shc1"	"P29353"	5280	36350	140	5396	6324	1715	27	5201	5201	5213	296	5	44	37	0	986482	3.753	100000.000	100000.000	0.000	0.000	0.000	0.000	0.000	16.610	195	1123	195	1123	156	1140	100	1555	"Y349"
0	0	0	25	8	5	"Shc1"	"P29353"	5780	36360	80	8771	8256	1647	19	5335	5335	5383	453	8	88	84	0	429327	6.342	100000.000	100000.000	0.000	0.000	0.000	0.000	0.000	16.610	3436	2921	3436	2921	52	340	100	1556	"Y349"
0	0	0	25	9	5	"Shc1"	"P29353"	6260	36350	120	5432	6421	1610	25	5299	5299	5306	305	5	40	36	0	770553	3.656	100000.000	100000.000	0.000	0.000	0.000	0.000	0.000	16.610	133	1122	133	1122	120	820	100	1557	"Y349"
0	0	0	25	1	6	"Smad6"	"O43541"	2260	37020	110	5373	5544	904	16	4982	4982	5041	408	8	48	22	0	443535	1.233	100000.000	100000.000	0.000	0.000	0.000	0.000	0.000	16.610	391	562	391	562	80	656	100	1558	"S435"
0	0	0	25	2	6	"Smad6"	"O43541"	2760	37020	80	5301	5362	369	6	4869	4869	4991	1685	33	1	0	0	278849	0.220	100000.000	100000.000	0.000	0.000	0.000	0.000	0.000	16.610	432	493	432	493	52	340	100	1559	"S435"
0	0	0	25	3	6	"Smad6"	"O43541"	3250	37010	120	5223	5374	954	17	4944	4944	5058	1393	27	5	2	0	644854	0.227	100000.000	100000.000	0.000	0.000	0.000	0.000	0.000	16.610	279	430	279	430	120	820	100	1560	"S435"
0	0	0	25	4	6	"TGFBR1"	"P36897"	3760	37010	200	5101	5144	433	8	5066	5066	5110	519	10	5	1	0	1625646	0.066	100000.000	100000.000	0.000	0.000	0.000	0.000	0.000	16.610	35	78	35	78	316	2384	100	1561	"T200"
0	0	0	25	5	6	"TGFBR1"	"P36897"	4260	37010	200	5161	5217	404	7	5181	5181	5211	401	7	10	2	0	1648576	0.015	100000.000	100000.000	0.000	0.000	0.000	0.000	0.000	16.610	-20	36	-20	36	316	2384	100	1562	"T200"
0	0	0	25	6	6	"TGFBR1"	"P36897"	4750	37020	120	5115	5183	585	11	5108	5108	5148	480	9	12	2	0	621962	0.073	100000.000	100000.000	0.000	0.000	0.000	0.000	0.000	16.610	7	75	7	75	120	820	100	1563	"T200"
0	0	0	25	7	6	"TrKA"	"P04629"	5280	37010	120	12449	12292	1774	14	5122	5122	5132	351	6	99	98	0	1475086	20.399	100000.000	100000.000	0.000	0.000	0.000	0.000	0.000	16.610	7327	7170	7327	7170	120	820	100	1564	"Y757"
0	0	0	25	8	6	"TrKA"	"P04629"	5770	37010	120	12627	12511	1209	9	5195	5195	5228	331	6	100	100	0	1501353	22.003	100000.000	100000.000	0.000	0.000	0.000	0.000	0.000	16.610	7432	7316	7432	7316	120	820	100	1565	"Y757"
0	0	0	25	9	6	"TrKA"	"P04629"	6270	37010	140	12221	11825	2081	17	5272	5272	5322	511	9	95	94	0	1844671	12.726	100000.000	100000.000	0.000	0.000	0.000	0.000	0.000	16.610	6949	6553	6949	6553	156	1140	100	1566	"Y757"
-75	0	0	25	1	7	"empty"	"empty"	2260	37650	200	4908	4999	711	14	4925	4925	4979	493	9	6	2	0	1579657	0.041	100000.000	100000.000	0.000	0.000	0.000	0.000	0.000	16.610	-17	74	-17	74	316	2384	100	1567	"empty"
-75	0	0	25	2	7	"empty"	"empty"	2760	37650	200	4875	4927	452	9	4889	4889	4934	361	7	10	3	0	1557026	-0.019	100000.000	100000.000	0.000	0.000	0.000	0.000	0.000	16.610	-14	38	-14	38	316	2384	100	1568	"empty"
-75	0	0	25	3	7	"empty"	"empty"	3260	37650	200	4889	4933	469	9	4943	4943	5027	924	18	2	0	0	1558752	-0.102	100000.000	100000.000	0.000	0.000	0.000	0.000	0.000	16.610	-54	-10	-54	-10	316	2384	100	1569	"empty"
-75	0	0	25	4	7	"empty"	"empty"	3760	37650	200	5096	5186	1060	20	5105	5105	5196	964	18	2	1	0	1638698	-0.010	100000.000	100000.000	0.000	0.000	0.000	0.000	0.000	16.610	-9	81	-9	81	316	2384	100	1570	"empty"
-75	0	0	25	5	7	"empty"	"empty"	4260	37650	200	5160	5293	1088	20	5155	5155	5211	458	8	10	3	0	1672456	0.179	100000.000	100000.000	0.000	0.000	0.000	0.000	0.000	16.610	5	138	5	138	316	2384	100	1571	"empty"
-75	0	0	25	6	7	"empty"	"empty"	4760	37650	200	5123	5153	452	8	5137	5137	5172	439	8	5	0	0	1628447	-0.043	100000.000	100000.000	0.000	0.000	0.000	0.000	0.000	16.610	-14	16	-14	16	316	2384	100	1572	"empty"
-75	0	0	25	7	7	"empty"	"empty"	5260	37650	200	5216	5306	887	16	5198	5198	5232	382	7	9	2	0	1676781	0.194	100000.000	100000.000	0.000	0.000	0.000	0.000	0.000	16.610	18	108	18	108	316	2384	100	1573	"empty"
-75	0	0	25	8	7	"empty"	"empty"	5760	37650	200	5339	5380	282	5	5298	5298	5354	644	12	4	0	0	1699980	0.040	100000.000	100000.000	0.000	0.000	0.000	0.000	0.000	16.610	41	82	41	82	316	2384	100	1574	"empty"
-75	0	0	25	9	7	"empty"	"empty"	6260	37650	200	5339	5380	305	5	5356	5356	5400	432	8	5	2	0	1700045	-0.046	100000.000	100000.000	0.000	0.000	0.000	0.000	0.000	16.610	-17	24	-17	24	316	2384	100	1575	"empty"
0	0	0	26	1	1	"PPP2CA "	"P67775"	6780	33860	100	6106	6152	519	8	5189	5189	5219	279	5	93	83	0	492123	3.344	100000.000	100000.000	0.000	0.000	0.000	0.000	0.000	16.610	917	963	917	963	80	560	100	1576	"T304"
0	0	0	26	2	1	"PPP2CA "	"P67775"	7290	33880	80	5747	5723	370	6	5129	5129	5137	382	7	65	32	0	297599	1.534	100000.000	100000.000	0.000	0.000	0.000	0.000	0.000	16.610	618	594	618	594	52	340	100	1577	"T304"
0	0	0	26	3	1	"PPP2CA "	"P67775"	7780	33870	100	5492	5696	1063	18	5065	5065	5070	316	6	68	40	0	455663	1.981	100000.000	100000.000	0.000	0.000	0.000	0.000	0.000	16.610	427	631	427	631	80	560	100	1578	"T304"
0	0	0	26	4	1	"Rab4"	"P20338"	8290	33860	100	9087	8782	1546	17	5076	5076	5180	1129	21	88	85	0	702588	3.190	100000.000	100000.000	0.000	0.000	0.000	0.000	0.000	16.610	4011	3706	4011	3706	80	560	100	1579	"S199"
0	0	0	26	5	1	"Rab4"	"P20338"	8790	33860	110	9306	9120	1121	12	5116	5116	5150	354	6	97	96	0	729618	11.215	100000.000	100000.000	0.000	0.000	0.000	0.000	0.000	16.610	4190	4004	4190	4004	80	656	100	1580	"S199"
0	0	0	26	6	1	"Rab4"	"P20338"	9290	33860	120	9222	8596	1823	21	5195	5195	5219	265	5	89	84	0	1031549	12.743	100000.000	100000.000	0.000	0.000	0.000	0.000	0.000	16.610	4027	3401	4027	3401	120	820	100	1581	"S199"
0	0	0	26	7	1	"STAT1 "	"P42224"	9780	33860	200	5325	5321	352	6	5283	5283	5333	664	12	2	1	0	1681526	-0.018	100000.000	100000.000	0.000	0.000	0.000	0.000	0.000	16.610	42	38	42	38	316	2384	100	1582	"S727"
0	0	0	26	8	1	"STAT1 "	"P42224"	10280	33860	200	5325	5389	518	9	5285	5285	5316	402	7	11	2	0	1702923	0.182	100000.000	100000.000	0.000	0.000	0.000	0.000	0.000	16.610	40	104	40	104	316	2384	100	1583	"S727"
0	0	0	26	9	1	"STAT1 "	"P42224"	10780	33860	200	5280	5311	381	7	5287	5287	5335	934	17	2	0	0	1678406	-0.026	100000.000	100000.000	0.000	0.000	0.000	0.000	0.000	16.610	-7	24	-7	24	316	2384	100	1584	"S727"
0	0	0	26	1	2	"STAT4 "	"Q14765"	6780	34500	170	7905	7795	1024	13	5129	5129	5144	324	6	93	93	0	1621432	8.182	100000.000	100000.000	0.000	0.000	0.000	0.000	0.000	16.610	2776	2666	2776	2666	208	1660	100	1585	"S722"
0	0	0	26	2	2	"STAT4 "	"Q14765"	7290	34510	170	7417	7477	614	8	5111	5111	5156	829	16	99	89	0	1555279	2.800	100000.000	100000.000	0.000	0.000	0.000	0.000	0.000	16.610	2306	2366	2306	2366	208	1660	100	1586	"S722"
0	0	0	26	3	2	"STAT4 "	"Q14765"	7780	34510	160	7461	7444	659	8	5174	5174	5230	1270	24	96	32	0	1548382	1.743	100000.000	100000.000	0.000	0.000	0.000	0.000	0.000	16.610	2287	2270	2287	2270	208	1512	100	1587	"S722"
0	0	0	26	4	2	"STMN1"	"P16949"	8300	34500	70	5358	5350	299	5	5137	5137	5147	348	6	34	3	0	171215	0.583	100000.000	100000.000	0.000	0.000	0.000	0.000	0.000	16.610	221	213	221	213	32	236	100	1588	"S37"
0	0	0	26	5	2	"STMN1"	"P16949"	8780	34500	200	5254	5300	344	6	5207	5207	5255	691	13	4	0	0	1674818	0.065	100000.000	100000.000	0.000	0.000	0.000	0.000	0.000	16.610	47	93	47	93	316	2384	100	1589	"S37"
0	0	0	26	6	2	"STMN1"	"P16949"	9280	34500	200	5333	5483	1533	27	5302	5302	5351	638	11	3	1	0	1732543	0.207	100000.000	100000.000	0.000	0.000	0.000	0.000	0.000	16.610	31	181	31	181	316	2384	100	1590	"S37"
0	0	0	26	7	2	"ACC1"	"Q13085 "	9780	34500	110	6026	5916	576	9	5326	5326	5439	938	17	26	1	0	473301	0.509	100000.000	100000.000	0.000	0.000	0.000	0.000	0.000	16.610	700	590	700	590	80	656	100	1591	"S1263"
0	0	0	26	8	2	"ACC1"	"Q13085 "	10290	34510	80	6392	6392	531	8	5307	5307	5316	272	5	92	90	0	332361	3.956	100000.000	100000.000	0.000	0.000	0.000	0.000	0.000	16.610	1085	1085	1085	1085	52	340	100	1592	"S1263"
0	0	0	26	9	2	"ACC1"	"Q13085 "	10780	34510	90	6677	6464	548	8	5239	5239	5258	320	6	88	84	0	336143	3.769	100000.000	100000.000	0.000	0.000	0.000	0.000	0.000	16.610	1438	1225	1438	1225	52	420	100	1593	"S1263"
0	0	0	26	1	3	"TRAF6"	"Q9Y4K3"	6780	35160	80	5801	5814	295	5	5215	5215	5236	281	5	86	55	0	302315	2.057	100000.000	100000.000	0.000	0.000	0.000	0.000	0.000	16.610	586	599	586	599	52	340	100	1594	"Y353"
0	0	0	26	2	3	"TRAF6"	"Q9Y4K3"	7280	35160	200	5370	5431	565	10	5214	5214	5293	1366	25	1	1	0	1716294	0.101	100000.000	100000.000	0.000	0.000	0.000	0.000	0.000	16.610	156	217	156	217	316	2384	100	1595	"Y353"
0	0	0	26	3	3	"TRAF6"	"Q9Y4K3"	7790	35160	80	5463	5528	395	7	5120	5120	5165	468	9	46	9	0	287437	0.776	100000.000	100000.000	0.000	0.000	0.000	0.000	0.000	16.610	343	408	343	408	52	340	100	1596	"Y353"
0	0	0	26	4	3	"BLNK"	"Q8WV28"	8260	35150	110	5567	6476	1558	24	5194	5194	5247	922	17	45	41	0	518099	1.333	100000.000	100000.000	0.000	0.000	0.000	0.000	0.000	16.610	373	1282	373	1282	80	656	100	1597	"Y72"
0	0	0	26	5	3	"BLNK"	"Q8WV28"	8780	35150	120	5513	6303	1582	25	5361	5361	5412	418	7	34	29	0	756308	2.132	100000.000	100000.000	0.000	0.000	0.000	0.000	0.000	16.610	152	942	152	942	120	820	100	1598	"Y72"
0	0	0	26	6	3	"BLNK"	"Q8WV28"	9280	35150	110	5511	6535	1690	25	5293	5293	5369	647	12	38	35	0	522771	1.802	100000.000	100000.000	0.000	0.000	0.000	0.000	0.000	16.610	218	1242	218	1242	80	656	100	1599	"Y72"
0	0	0	26	7	3	"CD19"	"P15391"	9800	35150	70	6452	6371	512	8	5204	5204	5219	226	4	93	87	0	203869	5.097	100000.000	100000.000	0.000	0.000	0.000	0.000	0.000	16.610	1248	1167	1248	1167	32	236	100	1600	"Y531"
0	0	0	26	8	3	"CD19"	"P15391"	10280	35160	80	6489	6216	767	12	5278	5278	5283	341	6	67	63	0	323236	2.736	100000.000	100000.000	0.000	0.000	0.000	0.000	0.000	16.610	1211	938	1211	938	52	340	100	1601	"Y531"
0	0	0	26	9	3	"CD19"	"P15391"	10790	35160	80	6368	6216	653	10	5154	5154	5198	470	9	75	63	0	323251	2.166	100000.000	100000.000	0.000	0.000	0.000	0.000	0.000	16.610	1214	1062	1214	1062	52	340	100	1602	"Y531"
0	0	0	26	1	4	"p300"	"Q09472"	6770	35780	70	5604	5637	306	5	5237	5237	5249	319	6	62	21	0	180377	1.216	100000.000	100000.000	0.000	0.000	0.000	0.000	0.000	16.610	367	400	367	400	32	236	100	1603	"S2279"
0	0	0	26	2	4	"p300"	"Q09472"	7280	35790	110	5457	5430	369	6	5176	5176	5197	346	6	41	11	0	434405	0.673	100000.000	100000.000	0.000	0.000	0.000	0.000	0.000	16.610	281	254	281	254	80	656	100	1604	"S2279"
0	0	0	26	3	4	"p300"	"Q09472"	7770	35780	200	5276	5330	450	8	5223	5223	5236	374	7	19	4	0	1684370	0.251	100000.000	100000.000	0.000	0.000	0.000	0.000	0.000	16.610	53	107	53	107	316	2384	100	1605	"S2279"
0	0	0	26	4	4	"fyn"	"P06241"	8270	35780	110	6120	6153	726	11	5432	5432	5474	776	14	45	11	0	492275	0.875	100000.000	100000.000	0.000	0.000	0.000	0.000	0.000	16.610	688	721	688	721	80	656	100	1606	"Y420"
0	0	0	26	5	4	"fyn"	"P06241"	8780	35780	170	5427	5546	745	13	5275	5275	5303	312	5	37	14	0	1153576	0.779	100000.000	100000.000	0.000	0.000	0.000	0.000	0.000	16.610	152	271	152	271	208	1660	100	1607	"Y420"
0	0	0	26	6	4	"fyn"	"P06241"	9250	35820	160	5467	5542	438	7	5268	5268	5330	830	15	11	0	0	1152640	0.255	100000.000	100000.000	0.000	0.000	0.000	0.000	0.000	16.610	199	274	199	274	208	1512	100	1608	"Y420"
0	0	0	26	7	4	"HSP27"	"P04792"	9790	35800	90	6505	6553	346	5	5286	5286	5320	442	8	100	84	0	340767	2.790	100000.000	100000.000	0.000	0.000	0.000	0.000	0.000	16.610	1219	1267	1219	1267	52	420	100	1609	"S78"
0	0	0	26	8	4	"HSP27"	"P04792"	10280	35800	160	5567	5733	664	11	5273	5273	5277	297	5	50	37	0	1192419	1.535	100000.000	100000.000	0.000	0.000	0.000	0.000	0.000	16.610	294	460	294	460	208	1512	100	1610	"S78"
0	0	0	26	9	4	"HSP27"	"P04792"	10790	35770	100	6398	6379	415	6	5240	5240	5245	272	5	93	91	0	510321	4.169	100000.000	100000.000	0.000	0.000	0.000	0.000	0.000	16.610	1158	1139	1158	1139	80	560	100	1611	"S78"
0	0	0	26	1	5	"IL-8R B "	"P25025"	6770	36430	90	5861	5865	440	7	5313	5313	5356	414	7	69	19	0	304983	1.229	100000.000	100000.000	0.000	0.000	0.000	0.000	0.000	16.610	548	552	548	552	52	420	100	1612	"S352"
0	0	0	26	2	5	"IL-8R B "	"P25025"	7270	36430	90	5847	5776	352	6	5319	5319	5339	422	7	59	9	0	300344	1.036	100000.000	100000.000	0.000	0.000	0.000	0.000	0.000	16.610	528	457	528	457	52	420	100	1613	"S352"
0	0	0	26	3	5	"IL-8R B "	"P25025"	7760	36440	70	6016	5955	345	5	5313	5313	5326	349	6	81	50	0	190575	1.802	100000.000	100000.000	0.000	0.000	0.000	0.000	0.000	16.610	703	642	703	642	32	236	100	1614	"S352"
0	0	0	26	4	5	"IRF-3 "	"Q14653"	8280	36440	140	5603	5619	416	7	5331	5331	5372	498	9	29	5	0	876560	0.496	100000.000	100000.000	0.000	0.000	0.000	0.000	0.000	16.610	272	288	272	288	156	1140	100	1615	"S385"
0	0	0	26	5	5	"IRF-3 "	"Q14653"	8790	36440	100	5923	5899	322	5	5263	5263	5293	443	8	75	21	0	471902	1.368	100000.000	100000.000	0.000	0.000	0.000	0.000	0.000	16.610	660	636	660	636	80	560	100	1616	"S385"
0	0	0	26	6	5	"IRF-3 "	"Q14653"	9290	36440	100	6005	5978	406	6	5272	5272	5299	314	5	86	63	0	478231	2.162	100000.000	100000.000	0.000	0.000	0.000	0.000	0.000	16.610	733	706	733	706	80	560	100	1617	"S385"
0	0	0	26	7	5	"LSD1"	"O60341"	9790	36430	110	6120	6132	304	4	5259	5259	5318	523	9	88	22	0	490541	1.556	100000.000	100000.000	0.000	0.000	0.000	0.000	0.000	16.610	861	873	861	873	80	656	100	1618	"S131"
0	0	0	26	8	5	"LSD1"	"O60341"	10290	36440	120	6103	6061	429	7	5249	5249	5305	1156	21	19	0	0	727313	0.654	100000.000	100000.000	0.000	0.000	0.000	0.000	0.000	16.610	854	812	854	812	120	820	100	1619	"S131"
0	0	0	26	9	5	"LSD1"	"O60341"	10780	36440	120	6093	6067	458	7	5160	5160	5197	587	11	75	30	0	728059	1.482	100000.000	100000.000	0.000	0.000	0.000	0.000	0.000	16.610	933	907	933	907	120	820	100	1620	"S131"
0	0	0	26	1	6	"MAPKAPK5"	"Q8IW41"	6780	37080	100	12007	10532	2958	28	5274	5274	5353	676	12	80	78	0	842578	7.661	100000.000	100000.000	0.000	0.000	0.000	0.000	0.000	16.610	6733	5258	6733	5258	80	560	100	1621	"T182"
0	0	0	26	2	6	"MAPKAPK5"	"Q8IW41"	7280	37080	100	11267	10533	2484	23	5266	5266	5265	327	6	93	91	0	842676	16.110	100000.000	100000.000	0.000	0.000	0.000	0.000	0.000	16.610	6001	5267	6001	5267	80	560	100	1622	"T182"
0	0	0	26	3	6	"MAPKAPK5"	"Q8IW41"	7780	37080	100	10918	10513	1924	18	5418	5418	5417	423	7	96	96	0	841061	12.047	100000.000	100000.000	0.000	0.000	0.000	0.000	0.000	16.610	5500	5095	5500	5095	80	560	100	1623	"T182"
0	0	0	26	4	6	"P27kip1"	"P46527"	8270	37090	80	5831	5785	355	6	5387	5387	5422	686	12	19	0	0	300840	0.529	100000.000	100000.000	0.000	0.000	0.000	0.000	0.000	16.610	444	398	444	398	52	340	100	1624	"T157"
0	0	0	26	5	6	"P27kip1"	"P46527"	8780	37080	200	5428	5445	326	5	5287	5287	5315	403	7	19	2	0	1720684	0.323	100000.000	100000.000	0.000	0.000	0.000	0.000	0.000	16.610	141	158	141	158	316	2384	100	1625	"T157"
0	0	0	26	6	6	"P27kip1"	"P46527"	9280	37080	200	5346	5445	742	13	5272	5272	5306	655	12	6	1	0	1720699	0.212	100000.000	100000.000	0.000	0.000	0.000	0.000	0.000	16.610	74	173	74	173	316	2384	100	1626	"T157"
0	0	0	26	7	6	"p67phox"	"P19878"	9790	37070	120	5598	5634	424	7	5217	5217	5241	389	7	50	12	0	676104	1.010	100000.000	100000.000	0.000	0.000	0.000	0.000	0.000	16.610	381	417	381	417	120	820	100	1627	"T233"
0	0	0	26	8	6	"p67phox"	"P19878"	10280	37090	140	5606	5619	308	5	5227	5227	5258	524	9	35	1	0	876522	0.689	100000.000	100000.000	0.000	0.000	0.000	0.000	0.000	16.610	379	392	379	392	156	1140	100	1628	"T233"
0	0	0	26	9	6	"p67phox"	"P19878"	10790	37080	160	5539	5536	305	5	5138	5138	5173	392	7	51	12	0	1151554	0.926	100000.000	100000.000	0.000	0.000	0.000	0.000	0.000	16.610	401	398	401	398	208	1512	100	1629	"T233"
-75	0	0	26	1	7	"empty"	"empty"	6780	37710	200	5309	5329	311	5	5327	5327	5371	513	9	4	1	0	1684052	-0.082	100000.000	100000.000	0.000	0.000	0.000	0.000	0.000	16.610	-18	2	-18	2	316	2384	100	1630	"empty"
-75	0	0	26	2	7	"empty"	"empty"	7280	37710	200	5319	5377	455	8	5333	5333	5406	1170	21	2	0	0	1699263	-0.025	100000.000	100000.000	0.000	0.000	0.000	0.000	0.000	16.610	-14	44	-14	44	316	2384	100	1631	"empty"
-75	0	0	26	3	7	"empty"	"empty"	7780	37710	200	5398	5412	365	6	5331	5331	5357	460	8	17	0	0	1710162	0.120	100000.000	100000.000	0.000	0.000	0.000	0.000	0.000	16.610	67	81	67	81	316	2384	100	1632	"empty"
-75	0	0	26	4	7	"empty"	"empty"	8280	37710	200	5281	5298	370	6	5271	5271	5316	640	12	3	0	0	1674171	-0.028	100000.000	100000.000	0.000	0.000	0.000	0.000	0.000	16.610	10	27	10	27	316	2384	100	1633	"empty"
-75	0	0	26	5	7	"empty"	"empty"	8780	37710	200	5234	5258	311	5	5221	5221	5248	429	8	8	1	0	1661580	0.023	100000.000	100000.000	0.000	0.000	0.000	0.000	0.000	16.610	13	37	13	37	316	2384	100	1634	"empty"
-75	0	0	26	6	7	"empty"	"empty"	9280	37710	200	5204	5218	239	4	5228	5228	5246	272	5	8	1	0	1649008	-0.103	100000.000	100000.000	0.000	0.000	0.000	0.000	0.000	16.610	-24	-10	-24	-10	316	2384	100	1635	"empty"
-75	0	0	26	7	7	"empty"	"empty"	9780	37710	200	5173	5219	437	8	5175	5175	5205	383	7	8	1	0	1649255	0.037	100000.000	100000.000	0.000	0.000	0.000	0.000	0.000	16.610	-2	44	-2	44	316	2384	100	1636	"empty"
-75	0	0	26	8	7	"empty"	"empty"	10280	37710	200	5169	5150	253	4	5177	5177	5208	585	11	1	0	0	1627270	-0.099	100000.000	100000.000	0.000	0.000	0.000	0.000	0.000	16.610	-8	-27	-8	-27	316	2384	100	1637	"empty"
-75	0	0	26	9	7	"empty"	"empty"	10780	37710	200	5102	5126	326	6	5123	5123	5145	316	6	11	2	0	1619916	-0.060	100000.000	100000.000	0.000	0.000	0.000	0.000	0.000	16.610	-21	3	-21	3	316	2384	100	1638	"empty"
0	0	0	27	1	1	"Jak2 "	"O60674"	11270	33850	150	13023	12417	2551	20	5192	5192	5206	266	5	96	95	0	1936976	27.109	100000.000	100000.000	0.000	0.000	0.000	0.000	0.000	16.610	7831	7225	7831	7225	156	1272	100	1639	"Y221"
0	0	0	27	2	1	"Jak2 "	"O60674"	11760	33850	150	13674	13284	2146	16	5200	5200	5244	404	7	98	96	0	2072250	19.901	100000.000	100000.000	0.000	0.000	0.000	0.000	0.000	16.610	8474	8084	8474	8084	156	1272	100	1640	"Y221"
0	0	0	27	3	1	"Jak2 "	"O60674"	12260	33850	150	12877	13130	1586	12	5061	5061	5093	353	6	100	100	0	2048237	22.768	100000.000	100000.000	0.000	0.000	0.000	0.000	0.000	16.610	7816	8069	7816	8069	156	1272	100	1641	"Y221"
0	0	0	27	4	1	"K8"	"P05787"	12760	33850	200	4879	4889	312	6	4956	4956	4989	737	14	1	0	0	1545034	-0.136	100000.000	100000.000	0.000	0.000	0.000	0.000	0.000	16.610	-77	-67	-77	-67	316	2384	100	1642	"S74"
0	0	0	27	5	1	"K8"	"P05787"	13260	33850	200	4805	4863	530	10	4920	4920	4977	739	14	1	0	0	1536858	-0.154	100000.000	100000.000	0.000	0.000	0.000	0.000	0.000	16.610	-115	-57	-115	-57	316	2384	100	1643	"S74"
0	0	0	27	6	1	"K8"	"P05787"	13760	33850	200	4817	4835	330	6	4969	4969	4997	374	7	3	0	0	1527925	-0.433	100000.000	100000.000	0.000	0.000	0.000	0.000	0.000	16.610	-152	-134	-152	-134	316	2384	100	1644	"S74"
0	0	0	27	7	1	"Met "	"P08581"	14270	33850	120	6791	6694	865	12	5010	5010	5054	614	12	87	74	0	803298	2.671	100000.000	100000.000	0.000	0.000	0.000	0.000	0.000	16.610	1781	1684	1781	1684	120	820	100	1645	"Y1234"
0	0	0	27	8	1	"Met "	"P08581"	14770	33860	110	6928	6960	523	7	4957	4957	4978	335	6	100	98	0	556806	5.916	100000.000	100000.000	0.000	0.000	0.000	0.000	0.000	16.610	1971	2003	1971	2003	80	656	100	1646	"Y1234"
0	0	0	27	9	1	"Met "	"P08581"	15270	33850	120	6820	6710	779	11	4936	4936	5051	1103	21	84	25	0	805206	1.504	100000.000	100000.000	0.000	0.000	0.000	0.000	0.000	16.610	1884	1774	1884	1774	120	820	100	1647	"Y1234"
0	0	0	27	1	2	"MSK2"	"O75676"	11270	34490	110	5435	5417	248	4	5154	5154	5173	294	5	46	8	0	433394	0.830	100000.000	100000.000	0.000	0.000	0.000	0.000	0.000	16.610	281	263	281	263	80	656	100	1648	"S360"
0	0	0	27	2	2	"MSK2"	"O75676"	11760	34490	100	5427	5421	258	4	5099	5099	5111	237	4	65	26	0	433677	1.308	100000.000	100000.000	0.000	0.000	0.000	0.000	0.000	16.610	328	322	328	322	80	560	100	1649	"S360"
0	0	0	27	3	2	"MSK2"	"O75676"	12280	34500	130	5453	5489	303	5	5059	5059	5091	458	8	43	5	0	658688	0.869	100000.000	100000.000	0.000	0.000	0.000	0.000	0.000	16.610	394	430	394	430	120	940	100	1650	"S360"
0	0	0	27	4	2	"NFkB-p100 "	"Q00653"	12760	34480	80	5400	5721	2492	43	5028	5028	5023	228	4	61	32	0	297513	3.061	100000.000	100000.000	0.000	0.000	0.000	0.000	0.000	16.610	372	693	372	693	52	340	100	1651	"S99"
0	0	0	27	5	2	"NFkB-p100 "	"Q00653"	13240	34480	110	5244	5313	385	7	4961	4961	5031	1718	34	1	0	0	425033	0.164	100000.000	100000.000	0.000	0.000	0.000	0.000	0.000	16.610	283	352	283	352	80	656	100	1652	"S99"
0	0	0	27	6	2	"NFkB-p100 "	"Q00653"	13760	34490	200	5090	5224	1953	37	4968	4968	5016	508	10	10	1	0	1650907	0.409	100000.000	100000.000	0.000	0.000	0.000	0.000	0.000	16.610	122	256	122	256	316	2384	100	1653	"S99"
0	0	0	27	7	2	"PKACa "	"P17612"	14260	34490	200	4912	4938	306	6	4941	4941	4980	518	10	2	1	0	1560333	-0.081	100000.000	100000.000	0.000	0.000	0.000	0.000	0.000	16.610	-29	-3	-29	-3	316	2384	100	1654	"S10"
0	0	0	27	8	2	"PKACa "	"P17612"	14760	34490	200	4897	4928	375	7	4921	4921	4986	1018	20	0	0	0	1557178	-0.057	100000.000	100000.000	0.000	0.000	0.000	0.000	0.000	16.610	-24	7	-24	7	316	2384	100	1655	"S10"
0	0	0	27	9	2	"PKACa "	"P17612"	15260	34490	200	4833	4860	358	7	4921	4921	5006	1081	21	1	0	0	1535775	-0.135	100000.000	100000.000	0.000	0.000	0.000	0.000	0.000	16.610	-88	-61	-88	-61	316	2384	100	1656	"S10"
0	0	0	27	1	3	"p70S6K"	"P23443"	11280	35140	80	6002	6006	272	4	5170	5170	5173	314	6	96	84	0	312294	2.653	100000.000	100000.000	0.000	0.000	0.000	0.000	0.000	16.610	832	836	832	836	52	340	100	1657	"S447"
0	0	0	27	2	3	"p70S6K"	"P23443"	11770	35150	90	6053	6037	275	4	5079	5079	5127	373	7	94	88	0	313900	2.440	100000.000	100000.000	0.000	0.000	0.000	0.000	0.000	16.610	974	958	974	958	52	420	100	1658	"S447"
0	0	0	27	3	3	"p70S6K"	"P23443"	12270	35140	80	6058	6007	346	5	5084	5084	5115	261	5	96	88	0	312387	3.418	100000.000	100000.000	0.000	0.000	0.000	0.000	0.000	16.610	974	923	974	923	52	340	100	1659	"S447"
0	0	0	27	4	3	"PDK1"	"O15530"	12750	35130	80	14363	14535	2697	18	4988	4988	5032	338	6	100	100	0	755845	28.115	100000.000	100000.000	0.000	0.000	0.000	0.000	0.000	16.610	9375	9547	9375	9547	52	340	100	1660	"Y376"
0	0	0	27	5	3	"PDK1"	"O15530"	13280	35130	130	13926	11036	4781	43	4916	4916	4950	404	8	73	70	0	1324374	15.064	100000.000	100000.000	0.000	0.000	0.000	0.000	0.000	16.610	9010	6120	9010	6120	120	940	100	1661	"Y376"
0	0	0	27	6	3	"PDK1"	"O15530"	13760	35140	110	15049	14046	3079	21	4950	4950	4994	328	6	95	93	0	1123641	27.598	100000.000	100000.000	0.000	0.000	0.000	0.000	0.000	16.610	10099	9096	10099	9096	80	656	100	1662	"Y376"
0	0	0	27	7	3	"Ripk1"	"Q13546"	14270	35140	150	6130	6138	303	4	4909	4909	4986	1163	23	56	0	0	957579	0.991	100000.000	100000.000	0.000	0.000	0.000	0.000	0.000	16.610	1221	1229	1221	1229	156	1272	100	1663	"Y694"
0	0	0	27	8	3	"Ripk1"	"Q13546"	14780	35150	150	6072	6314	1647	26	4886	4886	4912	310	6	99	99	0	985056	4.523	100000.000	100000.000	0.000	0.000	0.000	0.000	0.000	16.610	1186	1428	1186	1428	156	1272	100	1664	"Y694"
0	0	0	27	9	3	"Ripk1"	"Q13546"	15280	35160	160	6354	6342	511	8	4854	4854	4906	538	10	96	85	0	1319095	2.669	100000.000	100000.000	0.000	0.000	0.000	0.000	0.000	16.610	1500	1488	1500	1488	208	1512	100	1665	"Y694"
0	0	0	27	1	4	"SHC3"	"Q92529"	11270	35790	70	6437	6375	454	7	5118	5118	5140	272	5	93	93	0	203984	4.540	100000.000	100000.000	0.000	0.000	0.000	0.000	0.000	16.610	1319	1257	1319	1257	32	236	100	1666	"Y341"
0	0	0	27	2	4	"SHC3"	"Q92529"	11760	35780	70	6397	6409	446	6	5058	5058	5106	288	5	96	96	0	205084	4.524	100000.000	100000.000	0.000	0.000	0.000	0.000	0.000	16.610	1339	1351	1339	1351	32	236	100	1667	"Y341"
0	0	0	27	3	4	"SHC3"	"Q92529"	12260	35790	70	6269	6140	469	7	4967	4967	4997	256	5	93	90	0	196495	4.465	100000.000	100000.000	0.000	0.000	0.000	0.000	0.000	16.610	1302	1173	1302	1173	32	236	100	1668	"Y341"
0	0	0	27	4	4	"Smad3 "	"P84022"	12770	35780	100	5619	5592	409	7	4992	4992	5035	394	7	72	26	0	447352	1.414	100000.000	100000.000	0.000	0.000	0.000	0.000	0.000	16.610	627	600	627	600	80	560	100	1669	"S208"
0	0	0	27	5	4	"Smad3 "	"P84022"	13250	35790	150	5015	5065	531	10	4939	4939	4966	446	8	25	8	0	790127	0.222	100000.000	100000.000	0.000	0.000	0.000	0.000	0.000	16.610	76	126	76	126	156	1272	100	1670	"S208"
0	0	0	27	6	4	"Smad3 "	"P84022"	13750	35790	100	5705	5844	1676	28	4944	4944	5026	1399	27	7	1	0	467546	0.585	100000.000	100000.000	0.000	0.000	0.000	0.000	0.000	16.610	761	900	761	900	80	560	100	1671	"S208"
0	0	0	27	7	4	"TAK1 "	"O43318"	14270	35780	90	5603	5627	274	4	4957	4957	5014	490	9	75	13	0	292620	1.251	100000.000	100000.000	0.000	0.000	0.000	0.000	0.000	16.610	646	670	646	670	52	420	100	1672	"T187"
0	0	0	27	8	4	"TAK1 "	"O43318"	14770	35790	100	5593	5577	477	8	4949	4949	4992	317	6	77	51	0	446193	1.845	100000.000	100000.000	0.000	0.000	0.000	0.000	0.000	16.610	644	628	644	628	80	560	100	1673	"T187"
0	0	0	27	9	4	"TAK1 "	"O43318"	15270	35790	100	5562	5582	390	6	4942	4942	4984	310	6	81	50	0	446570	1.929	100000.000	100000.000	0.000	0.000	0.000	0.000	0.000	16.610	620	640	620	640	80	560	100	1674	"T187"
0	0	0	27	1	5	"ACC1"	"P68133"	11270	36420	150	6340	6351	539	8	5121	5121	5155	493	9	96	70	0	990826	2.426	100000.000	100000.000	0.000	0.000	0.000	0.000	0.000	16.610	1219	1230	1219	1230	156	1272	100	1675	"Y93"
0	0	0	27	2	5	"ACC1"	"P68133"	11760	36420	140	6584	6738	2115	31	5130	5130	5525	4273	77	1	1	0	1051195	0.284	100000.000	100000.000	0.000	0.000	0.000	0.000	0.000	16.610	1454	1608	1454	1608	156	1140	100	1676	"Y93"
0	0	0	27	3	5	"ACC1"	"P68133"	12270	36420	150	6712	6808	517	7	5047	5047	5088	531	10	100	99	0	1062027	3.239	100000.000	100000.000	0.000	0.000	0.000	0.000	0.000	16.610	1665	1761	1665	1761	156	1272	100	1677	"Y93"
0	0	0	27	4	5	"A-Raf"	"P10398"	12760	36420	170	5815	5871	709	12	5027	5027	5070	463	9	90	29	0	1221233	1.730	100000.000	100000.000	0.000	0.000	0.000	0.000	0.000	16.610	788	844	788	844	208	1660	100	1678	"T20"
0	0	0	27	5	5	"A-Raf"	"P10398"	13260	36430	170	5888	5896	372	6	4978	4978	4995	390	7	96	67	0	1226351	2.310	100000.000	100000.000	0.000	0.000	0.000	0.000	0.000	16.610	910	918	910	918	208	1660	100	1679	"T20"
0	0	0	27	6	5	"A-Raf"	"P10398"	13770	36430	170	5901	5941	418	7	4963	4963	5041	684	13	81	9	0	1235632	1.316	100000.000	100000.000	0.000	0.000	0.000	0.000	0.000	16.610	938	978	938	978	208	1660	100	1680	"T20"
0	0	0	27	7	5	"BCAP"	"Q6ZUJ8"	14280	36410	120	5594	5625	566	10	5031	5031	5050	317	6	63	47	0	674942	1.814	100000.000	100000.000	0.000	0.000	0.000	0.000	0.000	16.610	563	594	563	594	120	820	100	1681	"Y570"
0	0	0	27	8	5	"BCAP"	"Q6ZUJ8"	14770	36410	80	5972	5942	262	4	4890	4890	4919	265	5	100	96	0	308974	3.860	100000.000	100000.000	0.000	0.000	0.000	0.000	0.000	16.610	1082	1052	1082	1052	52	340	100	1682	"Y570"
0	0	0	27	9	5	"BCAP"	"Q6ZUJ8"	15270	36420	90	5963	6074	696	11	4880	4880	4937	406	8	92	84	0	315837	2.800	100000.000	100000.000	0.000	0.000	0.000	0.000	0.000	16.610	1083	1194	1083	1194	52	420	100	1683	"Y570"
0	0	0	27	1	6	"Cofilin 1"	"P23528"	11270	37070	80	9368	8552	1984	23	5079	5079	5109	265	5	84	82	0	444727	12.992	100000.000	100000.000	0.000	0.000	0.000	0.000	0.000	16.610	4289	3473	4289	3473	52	340	100	1684	"Y139"
0	0	0	27	2	6	"Cofilin 1"	"P23528"	11770	37070	80	9687	9249	1630	17	5054	5054	5075	286	5	96	94	0	480959	14.594	100000.000	100000.000	0.000	0.000	0.000	0.000	0.000	16.610	4633	4195	4633	4195	52	340	100	1685	"Y139"
0	0	0	27	3	6	"Cofilin 1"	"P23528"	12260	37060	70	10282	10131	834	8	4976	4976	5049	688	13	100	100	0	324185	7.387	100000.000	100000.000	0.000	0.000	0.000	0.000	0.000	16.610	5306	5155	5306	5155	32	236	100	1686	"Y139"
0	0	0	27	4	6	"CTNNB1"	"P35222"	12750	37060	150	5519	5623	839	14	5084	5084	5147	412	8	52	13	0	877196	1.155	100000.000	100000.000	0.000	0.000	0.000	0.000	0.000	16.610	435	539	435	539	156	1272	100	1687	"Y654"
0	0	0	27	5	6	"CTNNB1"	"P35222"	13260	37060	200	5213	5240	324	6	4953	4953	4990	435	8	31	4	0	1655849	0.575	100000.000	100000.000	0.000	0.000	0.000	0.000	0.000	16.610	260	287	260	287	316	2384	100	1688	"Y654"
0	0	0	27	6	6	"CTNNB1"	"P35222"	13780	37060	160	5330	5338	297	5	5040	5040	5091	520	10	19	0	0	1110288	0.475	100000.000	100000.000	0.000	0.000	0.000	0.000	0.000	16.610	290	298	290	298	208	1512	100	1689	"Y654"
0	0	0	27	7	6	"IFNGR1 "	"P15260"	14270	37060	100	6297	6300	742	11	4913	4913	4970	361	7	88	86	0	503986	3.684	100000.000	100000.000	0.000	0.000	0.000	0.000	0.000	16.610	1384	1387	1384	1387	80	560	100	1690	"S495"
0	0	0	27	8	6	"IFNGR1 "	"P15260"	14770	37070	100	7100	7066	1010	14	4835	4835	4856	274	5	96	96	0	565308	8.066	100000.000	100000.000	0.000	0.000	0.000	0.000	0.000	16.610	2265	2231	2265	2231	80	560	100	1691	"S495"
0	0	0	27	9	6	"IFNGR1 "	"P15260"	15270	37080	100	6417	6250	599	9	4891	4891	4924	345	7	91	83	0	499996	3.843	100000.000	100000.000	0.000	0.000	0.000	0.000	0.000	16.610	1526	1359	1526	1359	80	560	100	1692	"S495"
-75	0	0	27	1	7	"empty"	"empty"	11250	37710	200	5088	5170	771	14	5075	5075	5132	782	15	2	0	0	1633842	0.049	100000.000	100000.000	0.000	0.000	0.000	0.000	0.000	16.610	13	95	13	95	316	2384	100	1693	"empty"
-75	0	0	27	2	7	"empty"	"empty"	11750	37710	200	5043	5064	235	4	5019	5019	5055	314	6	11	1	0	1600318	0.029	100000.000	100000.000	0.000	0.000	0.000	0.000	0.000	16.610	24	45	24	45	316	2384	100	1694	"empty"
-75	0	0	27	3	7	"empty"	"empty"	12250	37710	200	4986	5022	284	5	4990	4990	5032	327	6	9	1	0	1586803	-0.031	100000.000	100000.000	0.000	0.000	0.000	0.000	0.000	16.610	-4	32	-4	32	316	2384	100	1695	"empty"
-75	0	0	27	4	7	"empty"	"empty"	12750	37710	200	5158	5194	311	5	5038	5038	5078	365	7	20	4	0	1641160	0.318	100000.000	100000.000	0.000	0.000	0.000	0.000	0.000	16.610	120	156	120	156	316	2384	100	1696	"empty"
-75	0	0	27	5	7	"empty"	"empty"	13250	37710	200	4934	4983	458	9	4947	4947	5001	660	13	2	0	0	1574590	-0.027	100000.000	100000.000	0.000	0.000	0.000	0.000	0.000	16.610	-13	36	-13	36	316	2384	100	1697	"empty"
-75	0	0	27	6	7	"empty"	"empty"	13750	37710	200	4854	4900	318	6	4913	4913	4958	374	7	8	1	0	1548295	-0.155	100000.000	100000.000	0.000	0.000	0.000	0.000	0.000	16.610	-59	-13	-59	-13	316	2384	100	1698	"empty"
0	0	0	27	7	7	"GLQAWPG-pS-AIPQFLG_GLQAWPGEAIPQFLG_60vs40"	"GLQAWPG-pS-AIPQFLG_GLQAWPGEAIPQFLG_60vs40"	14260	37700	80	16977	15728	3401	21	4886	4886	5036	1747	34	96	92	0	817878	6.120	100000.000	100000.000	0.000	0.000	0.000	0.000	0.000	16.610	12091	10842	12091	10842	52	340	100	1699	"GLQAWPG-pS-AIPQFLG_GLQAWPGEAIPQFLG_60vs40"
0	0	0	27	8	7	"GLQAWPG-pS-AIPQFLG_GLQAWPGEAIPQFLG_60vs40"	"GLQAWPG-pS-AIPQFLG_GLQAWPGEAIPQFLG_60vs40"	14770	37710	90	17151	15083	3977	26	4861	4861	4891	415	8	98	94	0	784316	24.559	100000.000	100000.000	0.000	0.000	0.000	0.000	0.000	16.610	12290	10222	12290	10222	52	420	100	1700	"GLQAWPG-pS-AIPQFLG_GLQAWPGEAIPQFLG_60vs40"
0	0	0	27	9	7	"GLQAWPG-pS-AIPQFLG_GLQAWPGEAIPQFLG_60vs40"	"GLQAWPG-pS-AIPQFLG_GLQAWPGEAIPQFLG_60vs40"	15270	37710	90	16646	15741	3010	19	4909	4909	4975	463	9	100	96	0	818528	23.253	100000.000	100000.000	0.000	0.000	0.000	0.000	0.000	16.610	11737	10832	11737	10832	52	420	100	1701	"GLQAWPG-pS-AIPQFLG_GLQAWPGEAIPQFLG_60vs40"
0	0	0	28	1	1	"BLNK "	"Q8WV28"	15780	33850	120	10228	8842	2560	28	4946	4946	5024	490	9	80	73	0	1061013	7.792	100000.000	100000.000	0.000	0.000	0.000	0.000	0.000	16.610	5282	3896	5282	3896	120	820	100	1702	"Y178"
0	0	0	28	2	1	"BLNK "	"Q8WV28"	16260	33860	100	10874	10292	2347	22	4939	4939	5017	452	9	95	93	0	823384	11.670	100000.000	100000.000	0.000	0.000	0.000	0.000	0.000	16.610	5935	5353	5935	5353	80	560	100	1703	"Y178"
0	0	0	28	3	1	"BLNK "	"Q8WV28"	16740	33840	120	11059	9261	3516	37	5122	5122	5248	842	16	65	60	0	1111359	4.766	100000.000	100000.000	0.000	0.000	0.000	0.000	0.000	16.610	5937	4139	5937	4139	120	820	100	1704	"Y178"
0	0	0	28	4	1	"Catalase"	"P04040"	17280	33850	110	10171	9274	2791	30	5022	5022	5129	1271	24	75	72	0	741912	3.261	100000.000	100000.000	0.000	0.000	0.000	0.000	0.000	16.610	5149	4252	5149	4252	80	656	100	1705	"Y385"
0	0	0	28	5	1	"Catalase"	"P04040"	17770	33850	130	7321	9413	4830	51	5222	5222	5497	1460	26	51	47	0	1129575	2.682	100000.000	100000.000	0.000	0.000	0.000	0.000	0.000	16.610	2099	4191	2099	4191	120	940	100	1706	"Y385"
0	0	0	28	6	1	"Catalase"	"P04040"	18250	33840	130	9583	11999	8340	69	5362	5362	6024	2634	43	54	47	0	1439888	2.268	100000.000	100000.000	0.000	0.000	0.000	0.000	0.000	16.610	4221	6637	4221	6637	120	940	100	1707	"Y385"
0	0	0	28	7	1	"Cdc42"	"P60953"	18760	33860	140	10368	11821	7893	66	5460	5460	6115	3304	54	59	35	0	1844123	1.727	100000.000	100000.000	0.000	0.000	0.000	0.000	0.000	16.610	4908	6361	4908	6361	156	1140	100	1708	"Y64"
0	0	0	28	8	1	"Cdc42"	"P60953"	19240	33850	130	9905	9841	5396	54	5263	5263	5562	1472	26	61	59	0	1180907	2.907	100000.000	100000.000	0.000	0.000	0.000	0.000	0.000	16.610	4642	4578	4642	4578	120	940	100	1709	"Y64"
0	0	0	28	9	1	"Cdc42"	"P60953"	19770	33860	100	12008	13400	6461	48	5416	5416	5850	2517	43	85	72	0	1072026	3.000	100000.000	100000.000	0.000	0.000	0.000	0.000	0.000	16.610	6592	7984	6592	7984	80	560	100	1710	"Y64"
0	0	0	28	1	2	"Flt3"	"P36888"	15770	34510	70	6441	6502	405	6	5054	5054	5083	295	5	100	96	0	208069	4.810	100000.000	100000.000	0.000	0.000	0.000	0.000	0.000	16.610	1387	1448	1387	1448	32	236	100	1711	"Y842"
0	0	0	28	2	2	"Flt3"	"P36888"	16260	34500	130	5348	5807	999	17	5021	5021	5076	345	6	49	43	0	696791	2.119	100000.000	100000.000	0.000	0.000	0.000	0.000	0.000	16.610	327	786	327	786	120	940	100	1712	"Y842"
0	0	0	28	3	2	"Flt3"	"P36888"	16770	34500	90	6763	6551	922	14	5155	5155	5216	422	8	84	71	0	340649	3.164	100000.000	100000.000	0.000	0.000	0.000	0.000	0.000	16.610	1608	1396	1608	1396	52	420	100	1713	"Y842"
0	0	0	28	4	2	"gp130 "	"P40189"	17270	34480	160	5969	6441	4087	63	5131	5131	5221	529	10	53	47	0	1339697	2.306	100000.000	100000.000	0.000	0.000	0.000	0.000	0.000	16.610	838	1310	838	1310	208	1512	100	1714	"S782"
0	0	0	28	5	2	"gp130 "	"P40189"	17750	34510	160	6116	6364	1559	24	5144	5144	5331	1017	19	48	23	0	1323745	1.016	100000.000	100000.000	0.000	0.000	0.000	0.000	0.000	16.610	972	1220	972	1220	208	1512	100	1715	"S782"
0	0	0	28	6	2	"gp130 "	"P40189"	18240	34500	200	5557	6456	2499	38	5320	5320	5630	1581	28	27	8	0	2040130	0.522	100000.000	100000.000	0.000	0.000	0.000	0.000	0.000	16.610	237	1136	237	1136	316	2384	100	1716	"S782"
0	0	0	28	7	2	"HSP60"	"P10809"	18730	34490	180	5563	5998	1639	27	5362	5362	5764	2060	35	7	2	0	1535602	0.114	100000.000	100000.000	0.000	0.000	0.000	0.000	0.000	16.610	201	636	201	636	256	1924	100	1717	"S70"
0	0	0	28	8	2	"HSP60"	"P10809"	19240	34490	200	5384	5845	1854	31	5281	5281	5724	2416	42	6	2	0	1847007	0.050	100000.000	100000.000	0.000	0.000	0.000	0.000	0.000	16.610	103	564	103	564	316	2384	100	1718	"S70"
0	0	0	28	9	2	"HSP60"	"P10809"	19750	34500	200	5385	5839	1961	33	5285	5285	5691	2428	42	5	2	0	1845049	0.061	100000.000	100000.000	0.000	0.000	0.000	0.000	0.000	16.610	100	554	100	554	316	2384	100	1719	"S70"
0	0	0	28	1	3	"IL7R "	"P16871"	15770	35140	80	8841	8975	756	8	4917	4917	4995	513	10	100	100	0	466693	7.758	100000.000	100000.000	0.000	0.000	0.000	0.000	0.000	16.610	3924	4058	3924	4058	52	340	100	1720	"Y449"
0	0	0	28	2	3	"IL7R "	"P16871"	16260	35160	120	9285	8850	1753	19	5055	5055	5111	381	7	89	87	0	1062036	9.814	100000.000	100000.000	0.000	0.000	0.000	0.000	0.000	16.610	4230	3795	4230	3795	120	820	100	1721	"Y449"
0	0	0	28	3	3	"IL7R "	"P16871"	16780	35130	120	10629	10027	2053	20	5095	5095	5176	447	8	91	88	0	1203186	10.852	100000.000	100000.000	0.000	0.000	0.000	0.000	0.000	16.610	5534	4932	5534	4932	120	820	100	1722	"Y449"
0	0	0	28	4	3	"IRAK4"	"P51617"	17270	35140	140	5601	5881	2441	41	5209	5209	5351	993	18	8	2	0	917485	0.534	100000.000	100000.000	0.000	0.000	0.000	0.000	0.000	16.610	392	672	392	672	156	1140	100	1723	"T345"
0	0	0	28	5	3	"IRAK4"	"P51617"	17770	35140	150	5663	5885	866	14	5134	5134	5311	926	17	18	6	0	918028	0.620	100000.000	100000.000	0.000	0.000	0.000	0.000	0.000	16.610	529	751	529	751	156	1272	100	1724	"T345"
0	0	0	28	6	3	"IRAK4"	"P51617"	18260	35150	190	5745	6416	3054	47	5302	5302	5595	1291	23	18	9	0	1642512	0.636	100000.000	100000.000	0.000	0.000	0.000	0.000	0.000	16.610	443	1114	443	1114	256	2088	100	1725	"T345"
0	0	0	28	7	3	"LIMK1"	"P53667"	18760	35140	150	10637	10419	5963	57	5311	5311	5530	1297	23	59	57	0	1625312	3.769	100000.000	100000.000	0.000	0.000	0.000	0.000	0.000	16.610	5326	5108	5326	5108	156	1272	100	1726	"T508"
0	0	0	28	8	3	"LIMK1"	"P53667"	19290	35140	130	10396	10769	6128	56	5320	5320	5755	2134	37	65	59	0	1292278	2.350	100000.000	100000.000	0.000	0.000	0.000	0.000	0.000	16.610	5076	5449	5076	5449	120	940	100	1727	"T508"
0	0	0	28	9	3	"LIMK1"	"P53667"	19760	35130	140	9613	11785	8451	71	5588	5588	6508	3697	56	50	33	0	1838457	1.427	100000.000	100000.000	0.000	0.000	0.000	0.000	0.000	16.610	4025	6197	4025	6197	156	1140	100	1728	"T508"
0	0	0	28	1	4	"p38-alpha "	"Q16539"	15780	35800	170	9364	9563	1273	13	4958	4958	5016	470	9	100	100	0	1989025	9.674	100000.000	100000.000	0.000	0.000	0.000	0.000	0.000	16.610	4406	4605	4406	4605	208	1660	100	1729	"T122"
0	0	0	28	2	4	"p38-alpha "	"Q16539"	16260	35800	200	9996	9181	2776	30	5090	5090	5150	400	7	77	74	0	2901170	10.078	100000.000	100000.000	0.000	0.000	0.000	0.000	0.000	16.610	4906	4091	4906	4091	316	2384	100	1730	"T122"
0	0	0	28	3	4	"p38-alpha "	"Q16539"	16770	35790	170	11401	11565	2349	20	5140	5140	5224	758	14	97	97	0	2405448	8.365	100000.000	100000.000	0.000	0.000	0.000	0.000	0.000	16.610	6261	6425	6261	6425	208	1660	100	1731	"T122"
0	0	0	28	4	4	"MEK1 "	"Q02750"	17240	35800	190	5679	5936	927	15	5269	5269	5381	578	10	38	25	0	1519661	0.960	100000.000	100000.000	0.000	0.000	0.000	0.000	0.000	16.610	410	667	410	667	256	2088	100	1732	"S297"
0	0	0	28	5	4	"MEK1 "	"Q02750"	17750	35790	170	5575	5918	1083	18	5171	5171	5368	1253	23	25	5	0	1230859	0.439	100000.000	100000.000	0.000	0.000	0.000	0.000	0.000	16.610	404	747	404	747	208	1660	100	1733	"S297"
0	0	0	28	6	4	"MEK1 "	"Q02750"	18260	35790	180	5397	5758	985	17	5199	5199	5422	1479	27	16	2	0	1474067	0.227	100000.000	100000.000	0.000	0.000	0.000	0.000	0.000	16.610	198	559	198	559	256	1924	100	1734	"S297"
0	0	0	28	7	4	"P27kip1"	"P46527"	18760	35780	130	12273	10510	4467	42	5351	5351	5653	1854	32	60	59	0	1261201	2.620	100000.000	100000.000	0.000	0.000	0.000	0.000	0.000	16.610	6922	5159	6922	5159	120	940	100	1735	"Y74"
0	0	0	28	8	4	"P27kip1"	"P46527"	19260	35800	140	8837	10816	6474	59	5335	5335	5686	2033	35	53	49	0	1687275	2.523	100000.000	100000.000	0.000	0.000	0.000	0.000	0.000	16.610	3502	5481	3502	5481	156	1140	100	1736	"Y74"
0	0	0	28	9	4	"P27kip1"	"P46527"	19760	35800	130	12824	11649	5987	51	5266	5266	5739	2750	47	60	57	0	1397901	2.149	100000.000	100000.000	0.000	0.000	0.000	0.000	0.000	16.610	7558	6383	7558	6383	120	940	100	1737	"Y74"
0	0	0	28	1	5	"PPARG "	"P37231"	15790	36440	130	6914	7040	554	7	5013	5013	5073	799	15	100	83	0	844837	2.462	100000.000	100000.000	0.000	0.000	0.000	0.000	0.000	16.610	1901	2027	1901	2027	120	940	100	1738	"S112"
0	0	0	28	2	5	"PPARG "	"P37231"	16270	36440	120	7955	8102	871	10	5051	5051	5111	422	8	100	100	0	972279	7.088	100000.000	100000.000	0.000	0.000	0.000	0.000	0.000	16.610	2904	3051	2904	3051	120	820	100	1739	"S112"
0	0	0	28	3	5	"PPARG "	"P37231"	16770	36430	160	7250	7270	1242	17	5191	5191	5267	457	8	88	85	0	1512212	4.383	100000.000	100000.000	0.000	0.000	0.000	0.000	0.000	16.610	2059	2079	2059	2079	208	1512	100	1740	"S112"
0	0	0	28	4	5	"Pyk2 "	"Q14289"	17270	36420	170	18614	18342	3188	17	5281	5281	5416	884	16	98	97	0	3815230	14.622	100000.000	100000.000	0.000	0.000	0.000	0.000	0.000	16.610	13333	13061	13333	13061	208	1660	100	1741	"S399"
0	0	0	28	5	5	"Pyk2 "	"Q14289"	17770	36430	160	19245	19192	3834	19	5216	5216	5329	625	11	100	98	0	3991990	22.181	100000.000	100000.000	0.000	0.000	0.000	0.000	0.000	16.610	14029	13976	14029	13976	208	1512	100	1742	"S399"
0	0	0	28	6	5	"Pyk2 "	"Q14289"	18270	36430	160	19900	18881	5567	29	5155	5155	5315	910	17	94	92	0	3927182	14.908	100000.000	100000.000	0.000	0.000	0.000	0.000	0.000	16.610	14745	13726	14745	13726	208	1512	100	1743	"S399"
0	0	0	28	7	5	"STAT1 "	"P42224"	18780	36420	180	6942	7284	2365	32	5308	5308	5538	1230	22	66	19	0	1864665	1.420	100000.000	100000.000	0.000	0.000	0.000	0.000	0.000	16.610	1634	1976	1634	1976	256	1924	100	1744	"S708"
0	0	0	28	8	5	"STAT1 "	"P42224"	19270	36440	210	7255	8082	4209	52	5296	5296	5665	1855	32	54	13	0	2553955	1.303	100000.000	100000.000	0.000	0.000	0.000	0.000	0.000	16.610	1959	2786	1959	2786	316	2572	100	1745	"S708"
0	0	0	28	9	5	"STAT1 "	"P42224"	19770	36430	190	6741	8172	4711	57	5335	5335	5745	1935	33	33	14	0	2092014	1.254	100000.000	100000.000	0.000	0.000	0.000	0.000	0.000	16.610	1406	2837	1406	2837	256	2088	100	1746	"S708"
0	0	0	28	1	6	"STAT5B "	"P51692"	15770	37050	200	5016	5267	715	13	5003	5003	5069	510	10	17	13	0	1664519	0.388	100000.000	100000.000	0.000	0.000	0.000	0.000	0.000	16.610	13	264	13	264	316	2384	100	1747	"S731"
0	0	0	28	2	6	"STAT5B "	"P51692"	16270	37060	130	5292	5932	1150	19	5060	5060	5141	565	10	40	36	0	711832	1.400	100000.000	100000.000	0.000	0.000	0.000	0.000	0.000	16.610	232	872	232	872	120	940	100	1748	"S731"
0	0	0	28	3	6	"STAT5B "	"P51692"	16770	37070	110	6719	6461	1020	15	5233	5233	5310	530	9	65	56	0	516857	2.172	100000.000	100000.000	0.000	0.000	0.000	0.000	0.000	16.610	1486	1228	1486	1228	80	656	100	1749	"S731"
0	0	0	28	4	6	"Syk "	"P43405"	17280	37060	120	6515	9238	4124	44	5378	5378	5550	715	12	55	48	0	1108540	5.158	100000.000	100000.000	0.000	0.000	0.000	0.000	0.000	16.610	1137	3860	1137	3860	120	820	100	1750	"Y348"
0	0	0	28	5	6	"Syk "	"P43405"	17760	37060	110	10209	11800	7732	65	5389	5389	5597	982	17	58	57	0	944038	6.317	100000.000	100000.000	0.000	0.000	0.000	0.000	0.000	16.610	4820	6411	4820	6411	80	656	100	1751	"Y348"
0	0	0	28	6	6	"Syk "	"P43405"	18270	37070	120	6974	12613	9230	73	5399	5399	5918	2528	42	47	45	0	1513604	2.648	100000.000	100000.000	0.000	0.000	0.000	0.000	0.000	16.610	1575	7214	1575	7214	120	820	100	1752	"Y348"
0	0	0	28	7	6	"Calmodulin "	"P62158"	18760	37050	130	12061	12649	8210	64	5393	5393	5947	2811	47	65	60	0	1517907	2.384	100000.000	100000.000	0.000	0.000	0.000	0.000	0.000	16.610	6668	7256	6668	7256	120	940	100	1753	"Y99"
0	0	0	28	8	6	"Calmodulin "	"P62158"	19240	37070	130	13176	12569	7519	59	5462	5462	6078	2732	44	58	56	0	1508252	2.376	100000.000	100000.000	0.000	0.000	0.000	0.000	0.000	16.610	7714	7107	7714	7107	120	940	100	1754	"Y99"
0	0	0	28	9	6	"Calmodulin "	"P62158"	19760	37060	120	11713	12411	7175	57	5380	5380	6085	3243	53	70	49	0	1489314	1.951	100000.000	100000.000	0.000	0.000	0.000	0.000	0.000	16.610	6333	7031	6333	7031	120	820	100	1755	"Y99"
-75	0	0	28	1	7	"empty"	"empty"	15750	37710	200	5045	5098	570	11	5008	5008	5062	456	9	7	2	0	1611060	0.079	100000.000	100000.000	0.000	0.000	0.000	0.000	0.000	16.610	37	90	37	90	316	2384	100	1756	"empty"
-75	0	0	28	2	7	"empty"	"empty"	16250	37710	200	5053	5161	866	16	5075	5075	5158	653	12	5	2	0	1631027	0.005	100000.000	100000.000	0.000	0.000	0.000	0.000	0.000	16.610	-22	86	-22	86	316	2384	100	1757	"empty"
-75	0	0	28	3	7	"empty"	"empty"	16750	37710	200	5114	5204	386	7	5138	5138	5264	1195	22	1	0	0	1644511	-0.050	100000.000	100000.000	0.000	0.000	0.000	0.000	0.000	16.610	-24	66	-24	66	316	2384	100	1758	"empty"
-75	0	0	28	4	7	"empty"	"empty"	17250	37710	200	5166	5270	594	11	5257	5257	5428	1050	19	3	0	0	1665176	-0.150	100000.000	100000.000	0.000	0.000	0.000	0.000	0.000	16.610	-91	13	-91	13	316	2384	100	1759	"empty"
-75	0	0	28	5	7	"empty"	"empty"	17750	37710	200	5422	5995	2788	46	5424	5424	5843	1983	33	5	3	0	1894287	0.077	100000.000	100000.000	0.000	0.000	0.000	0.000	0.000	16.610	-2	571	-2	571	316	2384	100	1760	"empty"
-75	0	0	28	6	7	"empty"	"empty"	18250	37710	200	5458	6337	3368	53	5413	5413	6038	2826	46	7	4	0	2002474	0.106	100000.000	100000.000	0.000	0.000	0.000	0.000	0.000	16.610	45	924	45	924	316	2384	100	1761	"empty"
0	0	0	28	7	7	"Control-Spot"	"Tau"	18760	37690	160	10074	11687	7974	68	5451	5451	6004	2682	44	61	41	0	2430863	2.119	100000.000	100000.000	0.000	0.000	0.000	0.000	0.000	16.610	4623	6236	4623	6236	208	1512	100	1762	"Control-Spot"
0	0	0	28	8	7	"Control-Spot"	"Tau"	19250	37700	170	9898	12186	8306	68	5469	5469	6081	2929	48	67	41	0	2534718	2.084	100000.000	100000.000	0.000	0.000	0.000	0.000	0.000	16.610	4429	6717	4429	6717	208	1660	100	1763	"Control-Spot"
0	0	0	28	9	7	"Control-Spot"	"Tau"	19760	37700	140	11624	13704	7912	57	5563	5563	6393	3175	49	76	49	0	2137818	2.303	100000.000	100000.000	0.000	0.000	0.000	0.000	0.000	16.610	6061	8141	6061	8141	156	1140	100	1764	"Control-Spot"
0	0	0	29	1	1	"Anxa1"	"P04083"	2250	38340	90	7855	8642	4535	52	5032	5032	5079	383	7	98	94	0	449381	9.303	100000.000	100000.000	0.000	0.000	0.000	0.000	0.000	16.610	2823	3610	2823	3610	52	420	100	1765	"Y20"
0	0	0	29	2	1	"Anxa1"	"P04083"	2750	38350	90	8092	8164	626	7	5111	5111	5178	378	7	100	100	0	424526	7.899	100000.000	100000.000	0.000	0.000	0.000	0.000	0.000	16.610	2981	3053	2981	3053	52	420	100	1766	"Y20"
0	0	0	29	3	1	"Anxa1"	"P04083"	3250	38350	100	7193	7129	1255	17	4996	4996	5050	421	8	85	85	0	570340	4.938	100000.000	100000.000	0.000	0.000	0.000	0.000	0.000	16.610	2197	2133	2197	2133	80	560	100	1767	"Y20"
0	0	0	29	4	1	"Bax"	"Q07812"	3750	38340	160	5896	5907	466	7	5171	5171	5223	452	8	76	33	0	1228614	1.513	100000.000	100000.000	0.000	0.000	0.000	0.000	0.000	16.610	725	736	725	736	208	1512	100	1768	"S184"
0	0	0	29	5	1	"Bax"	"Q07812"	4250	38340	170	6082	6095	520	8	5277	5277	5342	707	13	56	10	0	1267721	1.065	100000.000	100000.000	0.000	0.000	0.000	0.000	0.000	16.610	805	818	805	818	208	1660	100	1769	"S184"
0	0	0	29	6	1	"Bax"	"Q07812"	4740	38340	160	5859	5892	507	8	5253	5253	5289	453	8	66	23	0	1225565	1.331	100000.000	100000.000	0.000	0.000	0.000	0.000	0.000	16.610	606	639	606	639	208	1512	100	1770	"S184"
0	0	0	29	7	1	"CHOP"	"P35638"	5250	38340	80	6123	6201	744	11	5245	5245	5254	273	5	92	80	0	322470	3.469	100000.000	100000.000	0.000	0.000	0.000	0.000	0.000	16.610	878	956	878	956	52	340	100	1771	"S79"
0	0	0	29	8	1	"CHOP"	"P35638"	5750	38340	110	5997	5969	500	8	5265	5265	5306	439	8	68	41	0	477533	1.510	100000.000	100000.000	0.000	0.000	0.000	0.000	0.000	16.610	732	704	732	704	80	656	100	1772	"S79"
0	0	0	29	9	1	"CHOP"	"P35638"	6240	38350	130	5637	5771	571	9	5313	5313	5339	349	6	45	27	0	692524	1.238	100000.000	100000.000	0.000	0.000	0.000	0.000	0.000	16.610	324	458	324	458	120	940	100	1773	"S79"
0	0	0	29	1	2	"Crk "	"P46108"	2240	38970	200	5225	5322	467	8	5154	5154	5255	1072	20	5	0	0	1681799	0.063	100000.000	100000.000	0.000	0.000	0.000	0.000	0.000	16.610	71	168	71	168	316	2384	100	1774	"Y221"
0	0	0	29	2	2	"Crk "	"P46108"	2740	38980	130	5422	5507	434	7	5133	5133	5212	642	12	27	2	0	660893	0.460	100000.000	100000.000	0.000	0.000	0.000	0.000	0.000	16.610	289	374	289	374	120	940	100	1775	"Y221"
0	0	0	29	3	2	"Crk "	"P46108"	3240	38980	140	5357	5437	426	7	5166	5166	5610	4041	72	0	0	0	848206	-0.043	100000.000	100000.000	0.000	0.000	0.000	0.000	0.000	16.610	191	271	191	271	156	1140	100	1776	"Y221"
0	0	0	29	4	2	"EEA1"	"Q15075"	3750	38980	80	5647	5756	613	10	5264	5264	5326	477	8	32	13	0	299304	0.901	100000.000	100000.000	0.000	0.000	0.000	0.000	0.000	16.610	383	492	383	492	52	340	100	1777	"T431"
0	0	0	29	5	2	"EEA1"	"Q15075"	4240	38970	120	5591	5789	1364	23	5359	5359	5430	639	11	15	4	0	694631	0.562	100000.000	100000.000	0.000	0.000	0.000	0.000	0.000	16.610	232	430	232	430	120	820	100	1778	"T431"
0	0	0	29	6	2	"EEA1"	"Q15075"	4740	38980	200	5289	5357	537	10	5256	5256	5344	937	17	2	0	0	1692704	0.014	100000.000	100000.000	0.000	0.000	0.000	0.000	0.000	16.610	33	101	33	101	316	2384	100	1779	"T431"
0	0	0	29	7	2	"IKK-alpha "	"O15111"	5240	38990	90	8931	8787	876	9	5328	5328	5360	391	7	98	98	0	456924	8.765	100000.000	100000.000	0.000	0.000	0.000	0.000	0.000	16.610	3603	3459	3603	3459	52	420	100	1780	"T23"
0	0	0	29	8	2	"IKK-alpha "	"O15111"	5740	38990	90	8359	8334	810	9	5246	5246	5295	563	10	98	96	0	433342	5.398	100000.000	100000.000	0.000	0.000	0.000	0.000	0.000	16.610	3113	3088	3113	3088	52	420	100	1781	"T23"
0	0	0	29	9	2	"IKK-alpha "	"O15111"	6250	38990	100	8491	8166	1589	19	5284	5284	5365	945	17	85	76	0	653262	2.964	100000.000	100000.000	0.000	0.000	0.000	0.000	0.000	16.610	3207	2882	3207	2882	80	560	100	1782	"T23"
0	0	0	29	1	3	"Jak2 "	"O60674"	2240	39640	120	5854	6134	1739	28	5219	5219	5303	523	9	52	36	0	736086	1.589	100000.000	100000.000	0.000	0.000	0.000	0.000	0.000	16.610	635	915	635	915	120	820	100	1783	"Y1007"
0	0	0	29	2	3	"Jak2 "	"O60674"	2760	39640	90	6163	6261	543	8	5212	5212	5329	724	13	73	23	0	325565	1.287	100000.000	100000.000	0.000	0.000	0.000	0.000	0.000	16.610	951	1049	951	1049	52	420	100	1784	"Y1007"
0	0	0	29	3	3	"Jak2 "	"O60674"	3250	39620	100	6017	6077	766	12	5170	5170	5217	396	7	72	53	0	486153	2.172	100000.000	100000.000	0.000	0.000	0.000	0.000	0.000	16.610	847	907	847	907	80	560	100	1785	"Y1007"
0	0	0	29	4	3	"Keap1"	"Q14145"	3740	39620	200	5336	5365	403	7	5267	5267	5327	482	9	11	3	0	1695389	0.079	100000.000	100000.000	0.000	0.000	0.000	0.000	0.000	16.610	69	98	69	98	316	2384	100	1786	"Y141"
0	0	0	29	5	3	"Keap1"	"Q14145"	4230	39630	80	5457	5646	1154	20	5269	5269	5314	382	7	40	3	0	293613	0.869	100000.000	100000.000	0.000	0.000	0.000	0.000	0.000	16.610	188	377	188	377	52	340	100	1787	"Y141"
0	0	0	29	6	3	"Keap1"	"Q14145"	4730	39630	200	5343	5323	302	5	5342	5342	5379	400	7	6	0	0	1682030	-0.140	100000.000	100000.000	0.000	0.000	0.000	0.000	0.000	16.610	1	-19	1	-19	316	2384	100	1788	"Y141"
0	0	0	29	7	3	"MK2"	"P16389"	5240	39640	120	5523	6641	2221	33	5349	5349	5377	359	6	42	38	0	796979	3.521	100000.000	100000.000	0.000	0.000	0.000	0.000	0.000	16.610	174	1292	174	1292	120	820	100	1789	"Y132"
0	0	0	29	8	3	"MK2"	"P16389"	5740	39640	80	8051	7528	1487	19	5375	5375	5417	395	7	78	78	0	391468	5.344	100000.000	100000.000	0.000	0.000	0.000	0.000	0.000	16.610	2676	2153	2676	2153	52	340	100	1790	"Y132"
0	0	0	29	9	3	"MK2"	"P16389"	6240	39640	70	8491	8203	1432	17	5319	5319	5401	415	7	84	84	0	262503	6.752	100000.000	100000.000	0.000	0.000	0.000	0.000	0.000	16.610	3172	2884	3172	2884	32	236	100	1791	"Y132"
0	0	0	29	1	4	"MyD88"	"Q99836"	2250	40270	160	9230	9206	1348	14	5229	5229	5289	437	8	97	96	0	1914943	8.963	100000.000	100000.000	0.000	0.000	0.000	0.000	0.000	16.610	4001	3977	4001	3977	208	1512	100	1792	"Y257"
0	0	0	29	2	4	"MyD88"	"Q99836"	2750	40280	160	8972	9003	981	10	5158	5158	5227	693	13	98	97	0	1872698	5.449	100000.000	100000.000	0.000	0.000	0.000	0.000	0.000	16.610	3814	3845	3814	3845	208	1512	100	1793	"Y257"
0	0	0	29	3	4	"MyD88"	"Q99836"	3250	40280	170	8372	8312	1056	12	5135	5135	5202	898	17	95	92	0	1728986	3.463	100000.000	100000.000	0.000	0.000	0.000	0.000	0.000	16.610	3237	3177	3237	3177	208	1660	100	1794	"Y257"
0	0	0	29	4	4	"NFkB-p105 "	"P19838"	3710	40250	180	5684	5896	751	12	5342	5342	5420	843	15	32	8	0	1509439	0.565	100000.000	100000.000	0.000	0.000	0.000	0.000	0.000	16.610	342	554	342	554	256	1924	100	1795	"S337"
0	0	0	29	5	4	"NFkB-p105 "	"P19838"	4230	40260	200	5577	5748	629	10	5369	5369	5427	496	9	35	13	0	1816238	0.647	100000.000	100000.000	0.000	0.000	0.000	0.000	0.000	16.610	208	379	208	379	316	2384	100	1796	"S337"
0	0	0	29	6	4	"NFkB-p105 "	"P19838"	4750	40280	100	5832	5949	1237	20	5298	5298	5322	344	6	62	35	0	475928	1.823	100000.000	100000.000	0.000	0.000	0.000	0.000	0.000	16.610	534	651	534	651	80	560	100	1797	"S337"
0	0	0	29	7	4	"PKACa "	"P17612"	5240	40270	140	6309	6297	533	8	5321	5321	5344	327	6	89	78	0	982368	2.914	100000.000	100000.000	0.000	0.000	0.000	0.000	0.000	16.610	988	976	988	976	156	1140	100	1798	"S338"
0	0	0	29	8	4	"PKACa "	"P17612"	5740	40270	140	6564	6569	465	7	5427	5427	5462	412	7	96	80	0	1024807	2.687	100000.000	100000.000	0.000	0.000	0.000	0.000	0.000	16.610	1137	1142	1137	1142	156	1140	100	1799	"S338"
0	0	0	29	9	4	"PKACa "	"P17612"	6250	40270	150	6607	6658	719	10	5478	5478	5562	1199	21	41	5	0	1038710	0.914	100000.000	100000.000	0.000	0.000	0.000	0.000	0.000	16.610	1129	1180	1129	1180	156	1272	100	1800	"S338"
0	0	0	29	1	5	"PDK1"	"O15530"	2250	40920	110	19772	20574	3968	19	5108	5108	5176	524	10	100	98	0	1645945	29.385	100000.000	100000.000	0.000	0.000	0.000	0.000	0.000	16.610	14664	15466	14664	15466	80	656	100	1801	"Y373"
0	0	0	29	2	5	"PDK1"	"O15530"	2750	40920	110	18766	19109	3695	19	5128	5128	5184	394	7	100	100	0	1528723	35.343	100000.000	100000.000	0.000	0.000	0.000	0.000	0.000	16.610	13638	13981	13638	13981	80	656	100	1802	"Y373"
0	0	0	29	3	5	"PDK1"	"O15530"	3250	40920	120	18552	16301	5338	32	5312	5312	5503	2075	37	84	82	0	1956105	5.204	100000.000	100000.000	0.000	0.000	0.000	0.000	0.000	16.610	13240	10989	13240	10989	120	820	100	1803	"Y373"
0	0	0	29	4	5	"Ripk1"	"Q13546"	3730	40930	150	5618	5813	563	9	5433	5433	5484	421	7	38	24	0	906798	0.781	100000.000	100000.000	0.000	0.000	0.000	0.000	0.000	16.610	185	380	185	380	156	1272	100	1804	"Y424"
0	0	0	29	5	5	"Ripk1"	"Q13546"	4240	40920	200	5567	5857	1699	29	5431	5431	5513	823	14	17	3	0	1850694	0.418	100000.000	100000.000	0.000	0.000	0.000	0.000	0.000	16.610	136	426	136	426	316	2384	100	1805	"Y424"
0	0	0	29	6	5	"Ripk1"	"Q13546"	4750	40920	80	6400	6385	475	7	5331	5331	5362	290	5	92	80	0	332028	3.528	100000.000	100000.000	0.000	0.000	0.000	0.000	0.000	16.610	1069	1054	1069	1054	52	340	100	1806	"Y424"
0	0	0	29	7	5	"Smad1 "	"Q15797"	5240	40920	200	5425	5436	402	7	5427	5427	5454	385	7	8	3	0	1717900	-0.047	100000.000	100000.000	0.000	0.000	0.000	0.000	0.000	16.610	-2	9	-2	9	316	2384	100	1807	"S463"
0	0	0	29	8	5	"Smad1 "	"Q15797"	5740	40910	200	5425	5511	635	11	5431	5431	5467	399	7	10	2	0	1741532	0.110	100000.000	100000.000	0.000	0.000	0.000	0.000	0.000	16.610	-6	80	-6	80	316	2384	100	1808	"S463"
0	0	0	29	9	5	"Smad1 "	"Q15797"	6240	40910	200	5387	5480	794	14	5399	5399	5439	496	9	5	2	0	1731593	0.083	100000.000	100000.000	0.000	0.000	0.000	0.000	0.000	16.610	-12	81	-12	81	316	2384	100	1809	"S463"
0	0	0	29	1	6	"TAB1"	"Q15750"	2240	41560	140	12417	11580	3386	29	5279	5279	5355	613	11	89	88	0	1806471	10.155	100000.000	100000.000	0.000	0.000	0.000	0.000	0.000	16.610	7138	6301	7138	6301	156	1140	100	1810	"S438"
0	0	0	29	2	6	"TAB1"	"Q15750"	2730	41550	160	11087	10036	4012	39	5231	5231	5286	425	8	79	75	0	2087493	11.176	100000.000	100000.000	0.000	0.000	0.000	0.000	0.000	16.610	5856	4805	5856	4805	208	1512	100	1811	"S438"
0	0	0	29	3	6	"TAB1"	"Q15750"	3230	41560	150	11505	10466	3300	31	5217	5217	5316	634	11	78	76	0	1632647	8.123	100000.000	100000.000	0.000	0.000	0.000	0.000	0.000	16.610	6288	5249	6288	5249	156	1272	100	1812	"S438"
0	0	0	29	4	6	"Tgfbr2"	"P37173"	3750	41550	170	6099	6099	636	10	5296	5296	5345	383	7	83	57	0	1268565	1.969	100000.000	100000.000	0.000	0.000	0.000	0.000	0.000	16.610	803	803	803	803	208	1660	100	1813	"Y259"
0	0	0	29	5	6	"Tgfbr2"	"P37173"	4250	41560	160	6200	6151	497	8	5361	5361	5422	582	10	74	18	0	1279499	1.253	100000.000	100000.000	0.000	0.000	0.000	0.000	0.000	16.610	839	790	839	790	208	1512	100	1814	"Y259"
0	0	0	29	6	6	"Tgfbr2"	"P37173"	4750	41560	180	5894	5898	467	7	5385	5385	5455	651	11	37	3	0	1509880	0.680	100000.000	100000.000	0.000	0.000	0.000	0.000	0.000	16.610	509	513	509	513	256	1924	100	1815	"Y259"
0	0	0	29	7	6	"XIAP "	"P98170"	5240	41560	140	32187	23843	14758	61	5455	5455	5518	441	7	74	67	0	3719514	41.553	100000.000	100000.000	0.000	0.000	0.000	0.000	0.000	16.610	26732	18388	26732	18388	156	1140	100	1816	"S87"
0	0	0	29	8	6	"XIAP "	"P98170"	5740	41550	150	30314	22423	11913	53	5443	5443	5477	301	5	85	77	0	3497939	56.299	100000.000	100000.000	0.000	0.000	0.000	0.000	0.000	16.610	24871	16980	24871	16980	156	1272	100	1817	"S87"
0	0	0	29	9	6	"XIAP "	"P98170"	6250	41550	140	30715	23121	11969	51	5553	5553	5621	481	8	85	80	0	3606890	36.383	100000.000	100000.000	0.000	0.000	0.000	0.000	0.000	16.610	25162	17568	25162	17568	156	1140	100	1818	"S87"
-75	0	0	29	1	7	"empty"	"empty"	2230	42200	200	5269	5614	2242	39	5290	5290	5365	501	9	11	4	0	1774005	0.497	100000.000	100000.000	0.000	0.000	0.000	0.000	0.000	16.610	-21	324	-21	324	316	2384	100	1819	"empty"
-75	0	0	29	2	7	"empty"	"empty"	2730	42200	200	5086	5171	948	18	5111	5111	5226	1027	19	1	0	0	1634009	-0.054	100000.000	100000.000	0.000	0.000	0.000	0.000	0.000	16.610	-25	60	-25	60	316	2384	100	1820	"empty"
-75	0	0	29	3	7	"empty"	"empty"	3230	42200	200	5066	5113	357	6	5102	5102	5193	860	16	1	0	0	1615572	-0.093	100000.000	100000.000	0.000	0.000	0.000	0.000	0.000	16.610	-36	11	-36	11	316	2384	100	1821	"empty"
-75	0	0	29	4	7	"empty"	"empty"	3730	42200	200	5314	5402	604	11	5297	5297	5367	624	11	7	2	0	1707144	0.056	100000.000	100000.000	0.000	0.000	0.000	0.000	0.000	16.610	17	105	17	105	316	2384	100	1822	"empty"
-75	0	0	29	5	7	"empty"	"empty"	4230	42200	200	5368	5384	349	6	5349	5349	5391	390	7	7	1	0	1701466	-0.018	100000.000	100000.000	0.000	0.000	0.000	0.000	0.000	16.610	19	35	19	35	316	2384	100	1823	"empty"
-75	0	0	29	6	7	"empty"	"empty"	4730	42200	200	5491	5802	3047	52	5456	5456	5525	595	10	8	3	0	1833275	0.466	100000.000	100000.000	0.000	0.000	0.000	0.000	0.000	16.610	35	346	35	346	316	2384	100	1824	"empty"
-75	0	0	29	7	7	"empty"	"empty"	5230	42200	200	5477	5555	385	6	5505	5505	5561	530	9	9	2	0	1755410	-0.011	100000.000	100000.000	0.000	0.000	0.000	0.000	0.000	16.610	-28	50	-28	50	316	2384	100	1825	"empty"
-75	0	0	29	8	7	"empty"	"empty"	5730	42200	200	5522	5571	502	9	5515	5515	5570	638	11	3	0	0	1760442	0.002	100000.000	100000.000	0.000	0.000	0.000	0.000	0.000	16.610	7	56	7	56	316	2384	100	1826	"empty"
-75	0	0	29	9	7	"empty"	"empty"	6230	42200	200	5474	5518	288	5	5510	5510	5597	797	14	1	0	0	1743785	-0.099	100000.000	100000.000	0.000	0.000	0.000	0.000	0.000	16.610	-36	8	-36	8	316	2384	100	1827	"empty"
0	0	0	30	1	1	"PTEN"	"P60484"	6770	38330	70	8199	8054	779	9	5352	5352	5368	247	4	96	96	0	257739	10.874	100000.000	100000.000	0.000	0.000	0.000	0.000	0.000	16.610	2847	2702	2847	2702	32	236	100	1828	"T382/3/5"
0	0	0	30	2	1	"PTEN"	"P60484"	7270	38330	70	8481	8395	634	7	5374	5374	5348	301	5	100	100	0	268626	10.123	100000.000	100000.000	0.000	0.000	0.000	0.000	0.000	16.610	3107	3021	3107	3021	32	236	100	1829	"T382/3/5"
0	0	0	30	3	1	"PTEN"	"P60484"	7770	38330	80	8277	7852	1396	17	5288	5288	5304	364	6	86	82	0	408286	7.000	100000.000	100000.000	0.000	0.000	0.000	0.000	0.000	16.610	2989	2564	2989	2564	52	340	100	1830	"T382/3/5"
0	0	0	30	4	1	"Rab5A"	"P20339"	8260	38320	200	5080	5118	419	8	5252	5252	5284	454	8	6	0	0	1617319	-0.366	100000.000	100000.000	0.000	0.000	0.000	0.000	0.000	16.610	-172	-134	-172	-134	316	2384	100	1831	"S123"
0	0	0	30	5	1	"Rab5A"	"P20339"	8760	38320	200	5103	5149	414	8	5234	5234	5276	478	9	3	1	0	1627012	-0.266	100000.000	100000.000	0.000	0.000	0.000	0.000	0.000	16.610	-131	-85	-131	-85	316	2384	100	1832	"S123"
0	0	0	30	6	1	"Rab5A"	"P20339"	9250	38330	140	5101	5115	335	6	5242	5242	5283	396	7	6	1	0	797981	-0.424	100000.000	100000.000	0.000	0.000	0.000	0.000	0.000	16.610	-141	-127	-141	-127	156	1140	100	1833	"S123"
0	0	0	30	7	1	"STAT1 "	"P42224"	9750	38320	200	5181	5212	308	5	5159	5159	5202	546	10	5	0	0	1646880	0.018	100000.000	100000.000	0.000	0.000	0.000	0.000	0.000	16.610	22	53	22	53	316	2384	100	1834	"Y701"
0	0	0	30	8	1	"STAT1 "	"P42224"	10250	38320	200	5157	5245	742	14	5165	5165	5174	314	6	14	5	0	1657396	0.226	100000.000	100000.000	0.000	0.000	0.000	0.000	0.000	16.610	-8	80	-8	80	316	2384	100	1835	"Y701"
0	0	0	30	9	1	"STAT1 "	"P42224"	10740	38310	120	5186	5242	354	6	5126	5126	5164	406	7	18	5	0	629025	0.192	100000.000	100000.000	0.000	0.000	0.000	0.000	0.000	16.610	60	116	60	116	120	820	100	1836	"Y701"
0	0	0	30	1	2	"STAT5B "	"P51692"	6780	38970	200	5380	5451	585	10	5317	5317	5354	417	7	14	2	0	1722432	0.233	100000.000	100000.000	0.000	0.000	0.000	0.000	0.000	16.610	63	134	63	134	316	2384	100	1837	"Y699"
0	0	0	30	2	2	"STAT5B "	"P51692"	7290	38950	110	5555	5581	487	8	5407	5407	5504	939	17	2	1	0	446467	0.082	100000.000	100000.000	0.000	0.000	0.000	0.000	0.000	16.610	148	174	148	174	80	656	100	1838	"Y699"
0	0	0	30	3	2	"STAT5B "	"P51692"	7770	38970	200	5401	5527	1222	22	5294	5294	5325	702	13	6	1	0	1746620	0.288	100000.000	100000.000	0.000	0.000	0.000	0.000	0.000	16.610	107	233	107	233	316	2384	100	1839	"Y699"
0	0	0	30	4	2	"Syk "	"P43405"	8280	38950	120	5687	7084	2187	30	5246	5246	5264	334	6	57	45	0	850040	5.449	100000.000	100000.000	0.000	0.000	0.000	0.000	0.000	16.610	441	1838	441	1838	120	820	100	1840	"Y352"
0	0	0	30	5	2	"Syk "	"P43405"	8780	38980	80	9709	9158	1456	15	5262	5262	5283	273	5	96	94	0	476222	14.194	100000.000	100000.000	0.000	0.000	0.000	0.000	0.000	16.610	4447	3896	4447	3896	52	340	100	1841	"Y352"
0	0	0	30	6	2	"Syk "	"P43405"	9280	38990	80	9502	9193	1237	13	5248	5248	5316	565	10	96	92	0	478049	6.862	100000.000	100000.000	0.000	0.000	0.000	0.000	0.000	16.610	4254	3945	4254	3945	52	340	100	1842	"Y352"
0	0	0	30	7	2	"ACC1"	"Q13085"	9780	38980	170	5751	5818	787	13	5186	5186	5232	588	11	47	6	0	1210141	0.997	100000.000	100000.000	0.000	0.000	0.000	0.000	0.000	16.610	565	632	565	632	208	1660	100	1843	"S80"
0	0	0	30	8	2	"ACC1"	"Q13085"	10260	38970	150	5637	5680	411	7	5169	5169	5182	327	6	67	30	0	886043	1.523	100000.000	100000.000	0.000	0.000	0.000	0.000	0.000	16.610	468	511	468	511	156	1272	100	1844	"S80"
0	0	0	30	9	2	"ACC1"	"Q13085"	10750	38960	200	5288	6482	5152	79	5117	5117	5417	2688	49	8	5	0	2048364	0.396	100000.000	100000.000	0.000	0.000	0.000	0.000	0.000	16.610	171	1365	171	1365	316	2384	100	1845	"S80"
0	0	0	30	1	3	"TrKA"	"P04629"	6780	39620	100	7951	7735	1211	15	5286	5286	5311	347	6	88	85	0	618796	6.986	100000.000	100000.000	0.000	0.000	0.000	0.000	0.000	16.610	2665	2449	2665	2449	80	560	100	1846	"Y680"
0	0	0	30	2	3	"TrKA"	"P04629"	7270	39620	90	8557	8459	638	7	5417	5417	5438	468	8	100	100	0	439859	6.455	100000.000	100000.000	0.000	0.000	0.000	0.000	0.000	16.610	3140	3042	3140	3042	52	420	100	1847	"Y680"
0	0	0	30	3	3	"TrKA"	"P04629"	7770	39620	80	8209	8221	571	6	5283	5283	5315	502	9	100	100	0	427476	5.789	100000.000	100000.000	0.000	0.000	0.000	0.000	0.000	16.610	2926	2938	2926	2938	52	340	100	1848	"Y680"
0	0	0	30	4	3	"BRAF1"	"P15056"	8280	39610	120	5757	5819	552	9	5166	5166	5180	410	7	65	35	0	698334	1.559	100000.000	100000.000	0.000	0.000	0.000	0.000	0.000	16.610	591	653	591	653	120	820	100	1849	"S579"
0	0	0	30	5	3	"BRAF1"	"P15056"	8780	39620	110	5838	5904	512	8	5195	5195	5218	386	7	75	40	0	472334	1.777	100000.000	100000.000	0.000	0.000	0.000	0.000	0.000	16.610	643	709	643	709	80	656	100	1850	"S579"
0	0	0	30	6	3	"BRAF1"	"P15056"	9280	39630	100	6625	6869	1056	15	5166	5166	5172	304	5	96	91	0	549527	5.582	100000.000	100000.000	0.000	0.000	0.000	0.000	0.000	16.610	1459	1703	1459	1703	80	560	100	1851	"S579"
0	0	0	30	7	3	"Cdc2"	"P06493"	9780	39610	110	6931	6953	421	6	5143	5143	5154	317	6	100	100	0	556214	5.675	100000.000	100000.000	0.000	0.000	0.000	0.000	0.000	16.610	1788	1810	1788	1810	80	656	100	1852	"Y15"
0	0	0	30	8	3	"Cdc2"	"P06493"	10280	39620	100	6908	6985	976	13	5123	5123	5155	372	7	98	97	0	558766	4.919	100000.000	100000.000	0.000	0.000	0.000	0.000	0.000	16.610	1785	1862	1785	1862	80	560	100	1853	"Y15"
0	0	0	30	9	3	"Cdc2"	"P06493"	10770	39620	110	6793	6777	534	7	5107	5107	5145	529	10	96	90	0	542166	3.085	100000.000	100000.000	0.000	0.000	0.000	0.000	0.000	16.610	1686	1670	1686	1670	80	656	100	1854	"Y15"
0	0	0	30	1	4	"ERK3"	"Q16659"	6780	40260	170	8459	8591	922	10	5438	5438	5487	543	9	99	99	0	1786946	5.716	100000.000	100000.000	0.000	0.000	0.000	0.000	0.000	16.610	3021	3153	3021	3153	208	1660	100	1855	"S189"
0	0	0	30	2	4	"ERK3"	"Q16659"	7270	40260	160	8446	8617	2298	26	5438	5438	5480	723	13	97	95	0	1792331	4.339	100000.000	100000.000	0.000	0.000	0.000	0.000	0.000	16.610	3008	3179	3008	3179	208	1512	100	1856	"S189"
0	0	0	30	3	4	"ERK3"	"Q16659"	7750	40240	200	7342	6827	1413	20	5297	5297	5312	445	8	67	64	0	2157444	3.404	100000.000	100000.000	0.000	0.000	0.000	0.000	0.000	16.610	2045	1530	2045	1530	316	2384	100	1857	"S189"
0	0	0	30	4	4	"GIT2"	"Q14161"	8230	40230	90	5253	6006	4399	73	5229	5229	5240	377	7	23	5	0	312307	2.032	100000.000	100000.000	0.000	0.000	0.000	0.000	0.000	16.610	24	777	24	777	52	420	100	1858	"Y484"
0	0	0	30	5	4	"GIT2"	"Q14161"	8760	40250	200	5159	5191	270	5	5119	5119	5158	424	8	9	0	0	1640404	0.078	100000.000	100000.000	0.000	0.000	0.000	0.000	0.000	16.610	40	72	40	72	316	2384	100	1859	"Y484"
0	0	0	30	6	4	"GIT2"	"Q14161"	9260	40250	200	5112	5159	416	8	5103	5103	5154	494	9	3	0	0	1630374	0.010	100000.000	100000.000	0.000	0.000	0.000	0.000	0.000	16.610	9	56	9	56	316	2384	100	1860	"Y484"
0	0	0	30	7	4	"HSP70 "	"P08107"	9760	40250	200	5135	5173	398	7	5071	5071	5098	383	7	12	4	0	1634815	0.196	100000.000	100000.000	0.000	0.000	0.000	0.000	0.000	16.610	64	102	64	102	316	2384	100	1861	"Y525"
0	0	0	30	8	4	"HSP70 "	"P08107"	10270	40270	70	5472	5481	271	4	5085	5085	5083	278	5	62	25	0	175384	1.432	100000.000	100000.000	0.000	0.000	0.000	0.000	0.000	16.610	387	396	387	396	32	236	100	1862	"Y525"
0	0	0	30	9	4	"HSP70 "	"P08107"	10770	40240	110	5222	5215	357	6	5022	5022	5042	326	6	37	10	0	417163	0.531	100000.000	100000.000	0.000	0.000	0.000	0.000	0.000	16.610	200	193	200	193	80	656	100	1863	"Y525"
0	0	0	30	1	5	"iNOS "	"P35228"	6780	40900	80	6661	6921	1198	17	5334	5334	5382	354	6	100	94	0	359869	4.347	100000.000	100000.000	0.000	0.000	0.000	0.000	0.000	16.610	1327	1587	1327	1587	52	340	100	1864	"Y151"
0	0	0	30	2	5	"iNOS "	"P35228"	7270	40900	90	6399	7079	4467	63	5351	5351	5342	312	5	92	82	0	368112	5.567	100000.000	100000.000	0.000	0.000	0.000	0.000	0.000	16.610	1048	1728	1048	1728	52	420	100	1865	"Y151"
0	0	0	30	3	5	"iNOS "	"P35228"	7770	40900	80	6240	6210	512	8	5250	5250	5298	990	18	50	0	0	322920	0.921	100000.000	100000.000	0.000	0.000	0.000	0.000	0.000	16.610	990	960	990	960	52	340	100	1866	"Y151"
0	0	0	30	4	5	"IRF-3 "	"Q14653"	8290	40910	120	6042	6064	443	7	5206	5206	5245	409	7	90	52	0	727666	2.002	100000.000	100000.000	0.000	0.000	0.000	0.000	0.000	16.610	836	858	836	858	120	820	100	1867	"S402"
0	0	0	30	5	5	"IRF-3 "	"Q14653"	8790	40920	110	6033	6121	621	10	5149	5149	5161	271	5	98	91	0	489663	3.542	100000.000	100000.000	0.000	0.000	0.000	0.000	0.000	16.610	884	972	884	972	80	656	100	1868	"S402"
0	0	0	30	6	5	"IRF-3 "	"Q14653"	9270	40920	160	5646	5654	549	9	5117	5117	5156	326	6	58	43	0	1175948	1.528	100000.000	100000.000	0.000	0.000	0.000	0.000	0.000	16.610	529	537	529	537	208	1512	100	1869	"S402"
0	0	0	30	7	5	"M6PR"	"P20645"	9770	40910	120	5441	5584	652	11	5087	5087	5126	385	7	48	34	0	670035	1.190	100000.000	100000.000	0.000	0.000	0.000	0.000	0.000	16.610	354	497	354	497	120	820	100	1870	"S267"
0	0	0	30	8	5	"M6PR"	"P20645"	10280	40910	90	6033	6033	384	6	5039	5039	5072	630	12	82	19	0	313716	1.525	100000.000	100000.000	0.000	0.000	0.000	0.000	0.000	16.610	994	994	994	994	52	420	100	1871	"S267"
0	0	0	30	9	5	"M6PR"	"P20645"	10780	40900	120	5587	5661	643	11	5044	5044	5059	345	6	58	47	0	679280	1.745	100000.000	100000.000	0.000	0.000	0.000	0.000	0.000	16.610	543	617	543	617	120	820	100	1872	"S267"
0	0	0	30	1	6	"MDM2"	"Q00987"	6770	41530	100	5661	5943	1140	19	5454	5454	5488	356	6	33	18	0	475417	1.278	100000.000	100000.000	0.000	0.000	0.000	0.000	0.000	16.610	207	489	207	489	80	560	100	1873	"S166"
0	0	0	30	2	6	"MDM2"	"Q00987"	7270	41530	200	5498	5545	426	7	5438	5438	5503	676	12	7	1	0	1752069	0.062	100000.000	100000.000	0.000	0.000	0.000	0.000	0.000	16.610	60	107	60	107	316	2384	100	1874	"S166"
0	0	0	30	3	6	"MDM2"	"Q00987"	7780	41530	120	5418	5441	498	9	5297	5297	5318	430	8	20	6	0	652964	0.286	100000.000	100000.000	0.000	0.000	0.000	0.000	0.000	16.610	121	144	121	144	120	820	100	1875	"S166"
0	0	0	30	4	6	"p38 delta"	"O15264"	8270	41540	110	7088	7177	703	9	5179	5179	5220	422	8	100	98	0	574160	4.637	100000.000	100000.000	0.000	0.000	0.000	0.000	0.000	16.610	1909	1998	1909	1998	80	656	100	1876	"Y182"
0	0	0	30	5	6	"p38 delta"	"O15264"	8780	41550	120	7032	7097	1265	17	5079	5079	5128	478	9	93	91	0	851699	4.119	100000.000	100000.000	0.000	0.000	0.000	0.000	0.000	16.610	1953	2018	1953	2018	120	820	100	1877	"Y182"
0	0	0	30	6	6	"p38 delta"	"O15264"	9280	41550	120	7051	6985	767	10	5059	5059	5107	350	6	95	91	0	838156	5.366	100000.000	100000.000	0.000	0.000	0.000	0.000	0.000	16.610	1992	1926	1992	1926	120	820	100	1878	"Y182"
0	0	0	30	7	6	"p70S6K"	"P23443"	9770	41540	200	5076	5218	1038	19	5050	5050	5093	396	7	17	5	0	1648957	0.316	100000.000	100000.000	0.000	0.000	0.000	0.000	0.000	16.610	26	168	26	168	316	2384	100	1879	"T412"
0	0	0	30	8	6	"p70S6K"	"P23443"	10270	41540	200	5194	5369	762	14	5057	5057	5086	407	8	28	17	0	1696739	0.695	100000.000	100000.000	0.000	0.000	0.000	0.000	0.000	16.610	137	312	137	312	316	2384	100	1880	"T412"
0	0	0	30	9	6	"p70S6K"	"P23443"	10760	41530	110	5404	5911	1282	21	5064	5064	5098	392	7	46	31	0	472895	2.074	100000.000	100000.000	0.000	0.000	0.000	0.000	0.000	16.610	340	847	340	847	80	656	100	1881	"T412"
-75	0	0	30	1	7	"empty"	"empty"	6750	42180	200	5488	5524	331	5	5463	5463	5526	566	10	3	0	0	1745472	-0.004	100000.000	100000.000	0.000	0.000	0.000	0.000	0.000	16.610	25	61	25	61	316	2384	100	1882	"empty"
-75	0	0	30	2	7	"empty"	"empty"	7250	42180	200	5442	5524	679	12	5469	5469	5515	571	10	6	1	0	1745592	0.016	100000.000	100000.000	0.000	0.000	0.000	0.000	0.000	16.610	-27	55	-27	55	316	2384	100	1883	"empty"
-75	0	0	30	3	7	"empty"	"empty"	7750	42180	200	5338	5382	509	9	5346	5346	5376	468	8	11	2	0	1700658	0.013	100000.000	100000.000	0.000	0.000	0.000	0.000	0.000	16.610	-8	36	-8	36	316	2384	100	1884	"empty"
-75	0	0	30	4	7	"empty"	"empty"	8250	42180	200	5279	5292	357	6	5255	5255	5287	461	8	9	1	0	1672335	0.011	100000.000	100000.000	0.000	0.000	0.000	0.000	0.000	16.610	24	37	24	37	316	2384	100	1885	"empty"
-75	0	0	30	5	7	"empty"	"empty"	8750	42180	200	5083	5108	412	8	5108	5108	5156	414	8	2	0	0	1614259	-0.116	100000.000	0.000	0.000	0.000	0.000	0.000	0.000	16.610	-25	0	-25	0	316	2384	100	1886	"empty"
-75	0	0	30	6	7	"empty"	"empty"	9250	42180	200	5074	5134	360	7	5064	5064	5113	397	7	9	2	0	1622474	0.053	100000.000	100000.000	0.000	0.000	0.000	0.000	0.000	16.610	10	70	10	70	316	2384	100	1887	"empty"
-75	0	0	30	7	7	"empty"	"empty"	9750	42180	200	4980	4991	253	5	5006	5006	5039	357	7	6	0	0	1577204	-0.134	100000.000	100000.000	0.000	0.000	0.000	0.000	0.000	16.610	-26	-15	-26	-15	316	2384	100	1888	"empty"
-75	0	0	30	8	7	"empty"	"empty"	10250	42180	200	5042	5061	329	6	5012	5012	5063	686	13	2	0	0	1599276	-0.003	100000.000	100000.000	0.000	0.000	0.000	0.000	0.000	16.610	30	49	30	49	316	2384	100	1889	"empty"
-75	0	0	30	9	7	"empty"	"empty"	10750	42180	200	5075	5089	286	5	5055	5055	5117	948	18	0	0	0	1608001	-0.030	100000.000	100000.000	0.000	0.000	0.000	0.000	0.000	16.610	20	34	20	34	316	2384	100	1890	"empty"
0	0	0	31	1	1	"JNK1"	"P45983"	11350	38310	110	7441	7272	733	10	5050	5050	5109	1214	23	87	48	0	581737	1.782	100000.000	100000.000	0.000	0.000	0.000	0.000	0.000	16.610	2391	2222	2391	2222	80	656	100	1891	"T183"
0	0	0	31	2	1	"JNK1"	"P45983"	11840	38310	130	7555	7279	1063	14	5037	5037	5122	1121	21	83	68	0	873420	1.924	100000.000	100000.000	0.000	0.000	0.000	0.000	0.000	16.610	2518	2242	2518	2242	120	940	100	1892	"T183"
0	0	0	31	3	1	"JNK1"	"P45983"	12350	38310	120	7343	7038	787	11	4932	4932	4972	469	9	93	85	0	844613	4.405	100000.000	100000.000	0.000	0.000	0.000	0.000	0.000	16.610	2411	2106	2411	2106	120	820	100	1893	"T183"
0	0	0	31	4	1	"Keap1"	"Q14145"	12830	38310	110	8721	8643	1010	11	4903	4903	4917	270	5	100	98	0	691434	13.800	100000.000	100000.000	0.000	0.000	0.000	0.000	0.000	16.610	3818	3740	3818	3740	80	656	100	1894	"S293/5"
0	0	0	31	5	1	"Keap1"	"Q14145"	13330	38320	100	8398	8325	985	11	4779	4779	4821	423	8	97	97	0	665974	8.284	100000.000	100000.000	0.000	0.000	0.000	0.000	0.000	16.610	3619	3546	3619	3546	80	560	100	1895	"S293/5"
0	0	0	31	6	1	"Keap1"	"Q14145"	13840	38320	100	9661	10015	2978	29	4844	4844	4889	335	6	100	98	0	801173	15.301	100000.000	100000.000	0.000	0.000	0.000	0.000	0.000	16.610	4817	5171	4817	5171	80	560	100	1896	"S293/5"
0	0	0	31	7	1	"MK2"	"P16389"	14360	38340	100	5262	5388	503	9	4915	4915	4938	289	5	57	42	0	431018	1.557	100000.000	100000.000	0.000	0.000	0.000	0.000	0.000	16.610	347	473	347	473	80	560	100	1897	"Y415"
0	0	0	31	8	1	"MK2"	"P16389"	14840	38330	80	5811	5942	998	16	4874	4874	4911	320	6	80	71	0	309008	3.222	100000.000	100000.000	0.000	0.000	0.000	0.000	0.000	16.610	937	1068	937	1068	52	340	100	1898	"Y415"
0	0	0	31	9	1	"MK2"	"P16389"	15340	38330	110	5462	5466	510	9	4926	4926	4982	459	9	56	28	0	437242	1.054	100000.000	100000.000	0.000	0.000	0.000	0.000	0.000	16.610	536	540	536	540	80	656	100	1899	"Y415"
0	0	0	31	1	2	"NFAT1 "	"Q13469"	11350	38970	160	5557	5552	302	5	5012	5012	5048	651	12	33	0	0	1154744	0.774	100000.000	100000.000	0.000	0.000	0.000	0.000	0.000	16.610	545	540	545	540	208	1512	100	1900	"S110"
0	0	0	31	2	2	"NFAT1 "	"Q13469"	11840	38970	160	5551	5559	376	6	5003	5003	5050	416	8	68	13	0	1156247	1.224	100000.000	100000.000	0.000	0.000	0.000	0.000	0.000	16.610	548	556	548	556	208	1512	100	1901	"S110"
0	0	0	31	3	2	"NFAT1 "	"Q13469"	12350	38960	130	5347	5375	288	5	4854	4854	4882	303	6	80	34	0	644972	1.627	100000.000	100000.000	0.000	0.000	0.000	0.000	0.000	16.610	493	521	493	521	120	940	100	1902	"S110"
0	0	0	31	4	2	"NFkB-p105 "	"P19838"	12850	38970	110	5563	5529	374	6	4873	4873	4934	414	8	73	23	0	442293	1.437	100000.000	100000.000	0.000	0.000	0.000	0.000	0.000	16.610	690	656	690	656	80	656	100	1903	"S907"
0	0	0	31	5	2	"NFkB-p105 "	"P19838"	13350	38960	110	5565	5490	449	8	4777	4777	4802	304	6	81	71	0	439175	2.263	100000.000	100000.000	0.000	0.000	0.000	0.000	0.000	16.610	788	713	788	713	80	656	100	1904	"S907"
0	0	0	31	6	2	"NFkB-p105 "	"P19838"	13850	38950	100	5630	5779	1123	19	4844	4844	4942	1432	28	11	3	0	462305	0.584	100000.000	100000.000	0.000	0.000	0.000	0.000	0.000	16.610	786	935	786	935	80	560	100	1905	"S907"
0	0	0	31	7	2	"process-control__"	"GGSGGSGDYKDDDDK"	14360	38940	80	6052	5887	709	12	4991	4991	5016	306	6	73	63	0	306140	2.846	100000.000	100000.000	0.000	0.000	0.000	0.000	0.000	16.610	1061	896	1061	896	52	340	100	1906	"process-control__"
0	0	0	31	8	2	"process-control__"	"GGSGGSGDYKDDDDK"	14860	38960	90	6198	6042	581	9	5048	5048	5117	663	12	71	25	0	314201	1.395	100000.000	100000.000	0.000	0.000	0.000	0.000	0.000	16.610	1150	994	1150	994	52	420	100	1907	"process-control__"
0	0	0	31	9	2	"process-control__"	"GGSGGSGDYKDDDDK"	15360	38960	90	6269	6318	1164	18	4957	4957	5020	503	10	71	59	0	328537	2.581	100000.000	100000.000	0.000	0.000	0.000	0.000	0.000	16.610	1312	1361	1312	1361	52	420	100	1908	"process-control__"
0	0	0	31	1	3	"PAK4"	"O96013"	11350	39610	110	8115	8074	727	9	5009	5009	5035	292	5	97	97	0	645917	10.408	100000.000	100000.000	0.000	0.000	0.000	0.000	0.000	16.610	3106	3065	3106	3065	80	656	100	1909	"S474"
0	0	0	31	2	3	"PAK4"	"O96013"	11850	39610	120	8454	8300	1238	14	5025	5025	5078	638	12	91	90	0	996057	5.050	100000.000	100000.000	0.000	0.000	0.000	0.000	0.000	16.610	3429	3275	3429	3275	120	820	100	1910	"S474"
0	0	0	31	3	3	"PAK4"	"O96013"	12350	39610	110	7978	7905	686	8	4823	4823	4863	298	6	98	98	0	632376	10.208	100000.000	100000.000	0.000	0.000	0.000	0.000	0.000	16.610	3155	3082	3155	3082	80	656	100	1911	"S474"
0	0	0	31	4	3	"Rab5A"	"P20339"	12870	39600	90	6540	6511	432	6	4881	4881	4951	654	13	98	80	0	338576	2.385	100000.000	100000.000	0.000	0.000	0.000	0.000	0.000	16.610	1659	1630	1659	1630	52	420	100	1912	"Y205"
0	0	0	31	5	3	"Rab5A"	"P20339"	13360	39600	90	6525	7298	4066	55	4845	4845	4882	300	6	98	98	0	379490	8.053	100000.000	100000.000	0.000	0.000	0.000	0.000	0.000	16.610	1680	2453	1680	2453	52	420	100	1913	"Y205"
0	0	0	31	6	3	"Rab5A"	"P20339"	13860	39600	90	6706	7330	4600	62	4838	4838	4940	747	15	98	69	0	381158	3.199	100000.000	100000.000	0.000	0.000	0.000	0.000	0.000	16.610	1868	2492	1868	2492	52	420	100	1914	"Y205"
0	0	0	31	7	3	"Sek1"	"P45985"	14350	39610	200	4869	4907	299	6	4986	4986	5042	540	10	2	0	0	1550563	-0.250	100000.000	100000.000	0.000	0.000	0.000	0.000	0.000	16.610	-117	-79	-117	-79	316	2384	100	1915	"S257"
0	0	0	31	8	3	"Sek1"	"P45985"	14850	39610	200	4868	4909	428	8	4988	4988	5057	651	12	3	0	0	1551163	-0.227	100000.000	100000.000	0.000	0.000	0.000	0.000	0.000	16.610	-120	-79	-120	-79	316	2384	100	1916	"S257"
0	0	0	31	9	3	"Sek1"	"P45985"	15340	39630	130	4915	5013	632	12	5053	5053	5111	398	7	8	3	0	601571	-0.246	100000.000	100000.000	0.000	0.000	0.000	0.000	0.000	16.610	-138	-40	-138	-40	120	940	100	1917	"S257"
0	0	0	31	1	4	"Smad1 "	"Q15797"	11350	40260	70	6273	6176	499	8	5076	5076	5141	792	15	78	15	0	197641	1.307	100000.000	100000.000	0.000	0.000	0.000	0.000	0.000	16.610	1197	1100	1197	1100	32	236	100	1918	"S214"
0	0	0	31	2	4	"Smad1 "	"Q15797"	11850	40250	70	6230	6274	383	6	5075	5075	5154	730	14	100	9	0	200779	1.534	100000.000	100000.000	0.000	0.000	0.000	0.000	0.000	16.610	1155	1199	1155	1199	32	236	100	1919	"S214"
[truncated: 233,566 more chars]
