# Supplementary material for: PIIKA 2.5: Enhanced quality control of peptide microarrays for kinome analysis
Source: PLoS One. 2021 Sep 10;16(9):e0257232. doi: 10.1371/journal.pone.0257232 (PMC8432839; doi:10.1371/journal.pone.0257232)
Supplement: S1 File — All arrays used in this experiment are available as txt files in the GPR format contained within a single zip folder. Individual files are named as in Table 1, where the first number, which follows S, represents the identifier for the samples. Samples 1 2, and 3 are control, 4,5 and 6 are treated with LPS, and 7,8, and 9 are treated with both LPS and cortisol. The number following this represents the day of experiment. For example, S1_2.txt contains the data for sample number 1 from the experiment performed on day 2. (ZIP) [file pone.0257232.s001.zip › arrays/S5_3.txt]

ATF	1.0
31	42    
"Type=GenePix Export 3"
"DateTime=2018/08/24 13:00:43"
"Settings="
"GalFile=T:\Arrays\Human Pig Gal File\Human Pig Gal File with Calibration spots  - Lot 3200 - Copy.txt"
"PixelSize=10"
"Wavelengths=532"
"ImageFiles=T:\Arrays\Method Development Day 3 - August 24, 2018\S5_3_532.tif 0"
"NormalizationMethod=None"
"NormalizationFactors=1"
"JpegImage="
"StdDev=Type 1"
"RatioFormulations=W1/W2 (532/)"
"FeatureType=Circular"
"Barcode="
"BackgroundSubtraction=LocalFeature"
"ImageOrigin=0, 0"
"JpegOrigin=1640, 4390"
"Creator=GenePix Pro 6.0.1.25"
"Scanner=GenePix 4200A 01  [116282]"
"FocusPosition=0"
"Temperature=23.19"
"LinesAveraged=1"
"Comment="
"PMTGain=340"
"ScanPower=100"
"LaserPower=2.61"
"Filters=Standard Green"
"ScanRegion=0,0,2200,7150"
"Supplier=Genetix Ltd."
"ArrayerSoftwareName=MicroArraying"
"ArrayerSoftwareVersion=QSoft XP Build 6700 (Revision 4)"
"Flags"	"Normalize"	"Autoflag"	"Block"	"Column"	"Row"	"Name"	"ID"	"X"	"Y"	"Dia."	"F532 Median"	"F532 Mean"	"F532 SD"	"F532 CV"	"B532"	"B532 Median"	"B532 Mean"	"B532 SD"	"B532 CV"	"% > B532+1SD"	"% > B532+2SD"	"F532 % Sat."	"F532 Total Intensity"	"SNR 532"	"Ratio of Medians (532/2)"	"Ratio of Means (532/2)"	"Median of Ratios (532/2)"	"Mean of Ratios (532/2)"	"Ratios SD (532/2)"	"Rgn Ratio (532/2)"	"Rgn R2 (532/2)"	"Log Ratio (532/2)"	"F532 Median - B532"	"F532 Mean - B532"	"Sum of Medians (532/2)"	"Sum of Means (532/2)"	"F Pixels"	"B Pixels"	"Circularity"	"Index"	"Target"
0	0	0	1	1	1	"ACTA1"	"P68133"	2090	4820	200	5398	5393	619	11	5556	5556	5497	475	8	9	3	0	1704197	-0.219	100000.000	100000.000	0.000	0.000	0.000	0.000	0.000	16.610	-158	-163	-158	-163	316	2384	100	1	"Y55"
0	0	0	1	2	1	"ACTA1"	"P68133"	2590	4820	200	5408	5388	704	13	5666	5666	5607	495	8	3	1	0	1702468	-0.442	100000.000	100000.000	0.000	0.000	0.000	0.000	0.000	16.610	-258	-278	-258	-278	316	2384	100	2	"Y55"
0	0	0	1	3	1	"ACTA1"	"P68133"	3090	4820	200	5385	5404	533	9	5590	5590	5555	694	12	2	0	0	1707644	-0.218	100000.000	100000.000	0.000	0.000	0.000	0.000	0.000	16.610	-205	-186	-205	-186	316	2384	100	3	"Y55"
0	0	0	1	4	1	"A-Raf"	"P10398"	3590	4820	200	5438	5552	1722	31	5441	5441	5454	863	15	10	0	0	1754586	0.114	100000.000	100000.000	0.000	0.000	0.000	0.000	0.000	16.610	-3	111	-3	111	316	2384	100	4	"S214"
0	0	0	1	5	1	"A-Raf"	"P10398"	4090	4820	200	5521	5477	1063	19	5305	5305	5315	661	12	15	4	0	1730788	0.245	100000.000	100000.000	0.000	0.000	0.000	0.000	0.000	16.610	216	172	216	172	316	2384	100	5	"S214"
0	0	0	1	6	1	"A-Raf"	"P10398"	4590	4820	200	5451	5381	748	13	5077	5077	5145	865	16	18	3	0	1700383	0.273	100000.000	100000.000	0.000	0.000	0.000	0.000	0.000	16.610	374	304	374	304	316	2384	100	6	"S214"
0	0	0	1	7	1	"Cdk2"	"P24941"	5090	4820	200	5454	5617	896	15	4954	4954	5067	1170	23	24	3	0	1774858	0.470	100000.000	100000.000	0.000	0.000	0.000	0.000	0.000	16.610	500	663	500	663	316	2384	100	7	"Y179"
0	0	0	1	8	1	"Cdk2"	"P24941"	5590	4820	200	5542	5588	1343	24	4867	4867	4941	501	10	63	29	0	1765677	1.291	100000.000	100000.000	0.000	0.000	0.000	0.000	0.000	16.610	675	721	675	721	316	2384	100	8	"Y179"
0	0	0	1	9	1	"Cdk2"	"P24941"	6090	4820	200	5450	5494	725	13	4916	4916	5236	1163	22	23	0	0	1736116	0.222	100000.000	100000.000	0.000	0.000	0.000	0.000	0.000	16.610	534	578	534	578	316	2384	100	9	"Y179"
0	0	0	1	1	2	"Cofilin 1"	"P23528"	2090	5460	200	5723	5785	668	11	5513	5513	5397	738	13	18	8	0	1828047	0.526	100000.000	100000.000	0.000	0.000	0.000	0.000	0.000	16.610	210	272	210	272	316	2384	100	10	"S2"
0	0	0	1	2	2	"Cofilin 1"	"P23528"	2590	5460	200	5616	5720	727	12	5531	5531	5481	733	13	17	8	0	1807575	0.326	100000.000	100000.000	0.000	0.000	0.000	0.000	0.000	16.610	85	189	85	189	316	2384	100	11	"S2"
0	0	0	1	3	2	"Cofilin 1"	"P23528"	3090	5460	200	5641	5759	1019	17	5461	5461	5442	633	11	20	12	0	1819718	0.501	100000.000	100000.000	0.000	0.000	0.000	0.000	0.000	16.610	180	298	180	298	316	2384	100	12	"S2"
0	0	0	1	4	2	"CTNNB1"	"P35222"	3590	5460	200	5038	5005	580	11	5373	5373	5362	879	16	0	0	0	1581511	-0.406	100000.000	100000.000	0.000	0.000	0.000	0.000	0.000	16.610	-335	-368	-335	-368	316	2384	100	13	"S675"
0	0	0	1	5	2	"CTNNB1"	"P35222"	4090	5460	200	4888	4864	477	9	5230	5230	5223	564	10	1	0	0	1537036	-0.637	100000.000	100000.000	0.000	0.000	0.000	0.000	0.000	16.610	-342	-366	-342	-366	316	2384	100	14	"S675"
0	0	0	1	6	2	"CTNNB1"	"P35222"	4590	5460	200	4767	4815	1266	26	4993	4993	5134	1003	19	2	0	0	1521410	-0.318	100000.000	100000.000	0.000	0.000	0.000	0.000	0.000	16.610	-226	-178	-226	-178	316	2384	100	15	"S675"
0	0	0	1	7	2	"EGFR"	"P00533"	5090	5460	200	5032	5094	510	10	4940	4940	5018	557	11	23	2	0	1609808	0.136	100000.000	100000.000	0.000	0.000	0.000	0.000	0.000	16.610	92	154	92	154	316	2384	100	16	"T693"
0	0	0	1	8	2	"EGFR"	"P00533"	5590	5460	200	4923	4983	477	9	5036	5036	5276	2567	48	0	0	0	1574519	-0.114	100000.000	100000.000	0.000	0.000	0.000	0.000	0.000	16.610	-113	-53	-113	-53	316	2384	100	17	"T693"
0	0	0	1	9	2	"EGFR"	"P00533"	6090	5460	200	5129	5152	528	10	5038	5038	5185	1980	38	0	0	0	1627993	-0.017	100000.000	100000.000	0.000	0.000	0.000	0.000	0.000	16.610	91	114	91	114	316	2384	100	18	"T693"
0	0	0	1	1	3	"JAK1"	"P23458"	2090	6100	200	5701	6180	1278	20	5450	5450	5366	535	9	24	16	0	1952966	1.521	100000.000	100000.000	0.000	0.000	0.000	0.000	0.000	16.610	251	730	251	730	316	2384	100	19	"Y1035"
0	0	0	1	2	3	"JAK1"	"P23458"	2590	6100	200	5820	6297	1216	19	5435	5435	5400	542	10	30	16	0	1989820	1.655	100000.000	100000.000	0.000	0.000	0.000	0.000	0.000	16.610	385	862	385	862	316	2384	100	20	"Y1035"
0	0	0	1	3	3	"JAK1"	"P23458"	3090	6100	200	5791	6218	1178	18	5407	5407	5380	429	7	43	19	0	1964780	1.953	100000.000	100000.000	0.000	0.000	0.000	0.000	0.000	16.610	384	811	384	811	316	2384	100	21	"Y1035"
0	0	0	1	4	3	"JNK2"	"P45984"	3590	6100	200	5733	6179	1106	17	5387	5387	5349	926	17	30	24	0	1952582	0.896	100000.000	100000.000	0.000	0.000	0.000	0.000	0.000	16.610	346	792	346	792	316	2384	100	22	"T183"
0	0	0	1	5	3	"JNK2"	"P45984"	4090	6100	200	5627	6059	1324	21	5262	5262	5206	572	10	39	30	0	1914679	1.491	100000.000	100000.000	0.000	0.000	0.000	0.000	0.000	16.610	365	797	365	797	316	2384	100	23	"T183"
0	0	0	1	6	3	"JNK2"	"P45984"	4590	6100	200	5434	5788	1021	17	5060	5060	5107	781	15	32	25	0	1828850	0.872	100000.000	100000.000	0.000	0.000	0.000	0.000	0.000	16.610	374	728	374	728	316	2384	100	24	"T183"
0	0	0	1	7	3	"Kit "	"P10721"	5090	6100	200	4898	4922	398	8	5008	5008	5032	478	9	4	0	0	1555367	-0.230	100000.000	100000.000	0.000	0.000	0.000	0.000	0.000	16.610	-110	-86	-110	-86	316	2384	100	25	"Y721"
0	0	0	1	8	3	"Kit "	"P10721"	5590	6100	200	4727	4847	884	18	5009	5009	5163	874	16	1	0	0	1531546	-0.362	100000.000	100000.000	0.000	0.000	0.000	0.000	0.000	16.610	-282	-162	-282	-162	316	2384	100	26	"Y721"
0	0	0	1	9	3	"Kit "	"P10721"	6090	6100	200	4660	4708	595	12	5057	5057	5029	455	9	1	1	0	1487776	-0.705	100000.000	100000.000	0.000	0.000	0.000	0.000	0.000	16.610	-397	-349	-397	-349	316	2384	100	27	"Y721"
0	0	0	1	1	4	"MK3"	"P22001"	2100	6740	150	5772	6921	2032	29	5641	5641	5651	266	4	40	32	0	1079687	4.774	100000.000	100000.000	0.000	0.000	0.000	0.000	0.000	16.610	131	1280	131	1280	156	1272	100	28	"Y187"
0	0	0	1	2	4	"MK3"	"P22001"	2600	6740	140	5772	6649	1842	27	5686	5686	5714	552	9	25	24	0	1037200	1.694	100000.000	100000.000	0.000	0.000	0.000	0.000	0.000	16.610	86	963	86	963	156	1140	100	29	"Y187"
0	0	0	1	3	4	"MK3"	"P22001"	3120	6730	130	5850	7353	2197	29	5616	5616	5593	309	5	45	44	0	882406	5.696	100000.000	100000.000	0.000	0.000	0.000	0.000	0.000	16.610	234	1737	234	1737	120	940	100	30	"Y187"
0	0	0	1	4	4	"NFAT1 "	"Q13469"	3590	6740	200	5444	5388	332	6	5420	5420	5403	354	6	10	0	0	1702685	-0.042	100000.000	100000.000	0.000	0.000	0.000	0.000	0.000	16.610	24	-32	24	-32	316	2384	100	31	"S326"
0	0	0	1	5	4	"NFAT1 "	"Q13469"	4090	6740	200	5070	5068	336	6	5130	5130	5146	353	6	11	1	0	1601548	-0.221	100000.000	100000.000	0.000	0.000	0.000	0.000	0.000	16.610	-60	-62	-60	-62	316	2384	100	32	"S326"
0	0	0	1	6	4	"NFAT1 "	"Q13469"	4590	6740	200	4914	4970	417	8	4912	4912	4947	437	8	12	2	0	1570577	0.053	100000.000	100000.000	0.000	0.000	0.000	0.000	0.000	16.610	2	58	2	58	316	2384	100	33	"S326"
0	0	0	1	7	4	"NFkB-p65 "	"Q04206"	5090	6740	200	4815	4918	471	9	4764	4764	4796	836	17	8	1	0	1554079	0.146	100000.000	100000.000	0.000	0.000	0.000	0.000	0.000	16.610	51	154	51	154	316	2384	100	34	"S276"
0	0	0	1	8	4	"NFkB-p65 "	"Q04206"	5590	6740	200	4678	4798	519	10	4653	4653	4666	358	7	23	11	0	1516129	0.369	100000.000	100000.000	0.000	0.000	0.000	0.000	0.000	16.610	25	145	25	145	316	2384	100	35	"S276"
0	0	0	1	9	4	"NFkB-p65 "	"Q04206"	6090	6740	200	4742	4832	451	9	4628	4628	4656	452	9	17	10	0	1526933	0.389	100000.000	100000.000	0.000	0.000	0.000	0.000	0.000	16.610	114	204	114	204	316	2384	100	36	"S276"
0	0	0	1	1	5	"PDGFRb"	"P09619"	2100	7390	160	9189	11026	5376	48	5591	5591	5568	840	15	53	52	0	2293431	6.498	100000.000	100000.000	0.000	0.000	0.000	0.000	0.000	16.610	3598	5435	3598	5435	208	1512	100	37	"Y686"
0	0	0	1	2	5	"PDGFRb"	"P09619"	2620	7380	160	7951	10878	5333	49	5681	5681	5618	452	8	56	51	0	2262608	11.637	100000.000	100000.000	0.000	0.000	0.000	0.000	0.000	16.610	2270	5197	2270	5197	208	1512	100	38	"Y686"
0	0	0	1	3	5	"PDGFRb"	"P09619"	3100	7380	140	15297	11624	5614	48	5597	5597	5575	290	5	66	59	0	1813365	20.859	100000.000	100000.000	0.000	0.000	0.000	0.000	0.000	16.610	9700	6027	9700	6027	156	1140	100	39	"Y686"
0	0	0	1	4	5	"PELI2"	"Q96FA3"	3590	7380	200	5665	6230	1047	16	5375	5375	5324	382	7	43	35	0	1968577	2.372	100000.000	100000.000	0.000	0.000	0.000	0.000	0.000	16.610	290	855	290	855	316	2384	100	40	"T290"
0	0	0	1	5	5	"PELI2"	"Q96FA3"	4090	7380	200	5484	5897	1038	17	5109	5109	5142	792	15	37	31	0	1863489	0.953	100000.000	100000.000	0.000	0.000	0.000	0.000	0.000	16.610	375	788	375	788	316	2384	100	41	"T290"
0	0	0	1	6	5	"PELI2"	"Q96FA3"	4590	7380	200	5158	5590	989	17	4913	4913	4967	442	8	39	34	0	1766505	1.410	100000.000	100000.000	0.000	0.000	0.000	0.000	0.000	16.610	245	677	245	677	316	2384	100	42	"T290"
0	0	0	1	7	5	"sek1"	"P45985"	5090	7380	200	4827	4825	315	6	4798	4798	4857	474	9	9	0	0	1524685	-0.068	100000.000	100000.000	0.000	0.000	0.000	0.000	0.000	16.610	29	27	29	27	316	2384	100	43	"S2315"
0	0	0	1	8	5	"sek1"	"P45985"	5590	7380	200	4574	4604	340	7	4681	4681	4781	1403	29	0	0	0	1454912	-0.126	100000.000	100000.000	0.000	0.000	0.000	0.000	0.000	16.610	-107	-77	-107	-77	316	2384	100	44	"S2315"
0	0	0	1	9	5	"sek1"	"P45985"	6090	7380	200	4631	4642	292	6	4702	4702	4761	529	11	4	0	0	1466788	-0.225	100000.000	100000.000	0.000	0.000	0.000	0.000	0.000	16.610	-71	-60	-71	-60	316	2384	100	45	"S2315"
0	0	0	1	1	6	"SMAD3"	"Q15796"	2120	8030	200	5639	5630	359	6	5632	5632	5622	296	5	7	0	0	1779009	0.027	100000.000	100000.000	0.000	0.000	0.000	0.000	0.000	16.610	7	-2	7	-2	316	2384	100	46	"S416"
0	0	0	1	2	6	"SMAD3"	"Q15796"	2620	8030	200	5623	5626	383	6	5657	5657	5676	1309	23	0	0	0	1777782	-0.038	100000.000	100000.000	0.000	0.000	0.000	0.000	0.000	16.610	-34	-31	-34	-31	316	2384	100	47	"S416"
0	0	0	1	3	6	"SMAD3"	"Q15796"	3120	8030	200	5507	5458	313	5	5530	5530	5514	384	6	5	0	0	1724808	-0.146	100000.000	100000.000	0.000	0.000	0.000	0.000	0.000	16.610	-23	-72	-23	-72	316	2384	100	48	"S416"
0	0	0	1	4	6	"TAK1 "	"O43318"	3620	8040	160	8175	8118	607	7	5322	5322	5330	391	7	98	98	0	1688505	7.130	100000.000	100000.000	0.000	0.000	0.000	0.000	0.000	16.610	2853	2796	2853	2796	208	1512	100	49	"T178"
0	0	0	1	5	6	"TAK1 "	"O43318"	4130	8040	160	7734	7721	681	8	5065	5065	5090	429	8	99	99	0	1605919	6.133	100000.000	100000.000	0.000	0.000	0.000	0.000	0.000	16.610	2669	2656	2669	2656	208	1512	100	50	"T178"
0	0	0	1	6	6	"TAK1 "	"O43318"	4630	8030	170	7623	7615	491	6	4865	4865	4888	474	9	99	99	0	1583924	5.753	100000.000	100000.000	0.000	0.000	0.000	0.000	0.000	16.610	2758	2750	2758	2750	208	1660	100	51	"T178"
0	0	0	1	7	6	"TNIK"	"Q9UKE5"	5120	8040	100	8578	8454	819	9	4827	4827	4823	300	6	100	97	0	676312	12.103	100000.000	100000.000	0.000	0.000	0.000	0.000	0.000	16.610	3751	3627	3751	3627	80	560	100	52	"T181"
0	0	0	1	8	6	"TNIK"	"Q9UKE5"	5630	8040	110	8462	8291	788	9	4649	4649	4656	269	5	100	100	0	663271	13.513	100000.000	100000.000	0.000	0.000	0.000	0.000	0.000	16.610	3813	3642	3813	3642	80	656	100	53	"T181"
0	0	0	1	9	6	"TNIK"	"Q9UKE5"	6110	8040	110	8086	7840	957	12	4589	4589	4611	354	7	97	95	0	627214	9.121	100000.000	100000.000	0.000	0.000	0.000	0.000	0.000	16.610	3497	3251	3497	3251	80	656	100	54	"T181"
-75	0	0	1	1	7	"empty"	"empty"	2090	8670	200	5203	5219	1332	25	5420	5420	5265	738	14	0	0	0	1649274	-0.062	100000.000	100000.000	0.000	0.000	0.000	0.000	0.000	16.610	-217	-201	-217	-201	316	2384	100	55	"empty"
-75	0	0	1	2	7	"empty"	"empty"	2590	8670	200	5063	5473	3033	55	5229	5229	5290	966	18	5	2	0	1729409	0.189	100000.000	100000.000	0.000	0.000	0.000	0.000	0.000	16.610	-166	244	-166	244	316	2384	100	56	"empty"
-75	0	0	1	3	7	"empty"	"empty"	3090	8670	200	5083	5127	372	7	5242	5242	5258	533	10	5	0	0	1620055	-0.246	100000.000	100000.000	0.000	0.000	0.000	0.000	0.000	16.610	-159	-115	-159	-115	316	2384	100	57	"empty"
-75	0	0	1	4	7	"empty"	"empty"	3590	8670	200	5108	5174	591	11	5251	5251	5255	1164	22	0	0	0	1635108	-0.070	100000.000	100000.000	0.000	0.000	0.000	0.000	0.000	16.610	-143	-77	-143	-77	316	2384	100	58	"empty"
-75	0	0	1	5	7	"empty"	"empty"	4090	8670	200	5015	5103	643	12	5129	5129	5114	600	11	21	0	0	1612451	-0.018	100000.000	100000.000	0.000	0.000	0.000	0.000	0.000	16.610	-114	-26	-114	-26	316	2384	100	59	"empty"
-75	0	0	1	6	7	"empty"	"empty"	4590	8670	200	5029	5020	641	12	4938	4938	5048	667	13	18	1	0	1586228	-0.042	100000.000	100000.000	0.000	0.000	0.000	0.000	0.000	16.610	91	82	91	82	316	2384	100	60	"empty"
-75	0	0	1	7	7	"empty"	"empty"	5090	8670	200	5062	5077	837	16	4924	4924	5036	966	19	2	0	0	1604227	0.042	100000.000	100000.000	0.000	0.000	0.000	0.000	0.000	16.610	138	153	138	153	316	2384	100	61	"empty"
-75	0	0	1	8	7	"empty"	"empty"	5590	8670	200	5171	5138	738	14	5022	5022	5022	928	18	3	1	0	1623515	0.125	100000.000	100000.000	0.000	0.000	0.000	0.000	0.000	16.610	149	116	149	116	316	2384	100	62	"empty"
-75	0	0	1	9	7	"empty"	"empty"	6090	8670	200	5084	5046	416	8	4986	4986	4971	885	17	1	0	0	1594504	0.085	100000.000	100000.000	0.000	0.000	0.000	0.000	0.000	16.610	98	60	98	60	316	2384	100	63	"empty"
0	0	0	2	1	1	"PKACa "	"P17612"	6580	4810	200	6722	7217	2009	27	5682	5682	5978	1376	23	42	18	0	2280431	0.900	100000.000	100000.000	0.000	0.000	0.000	0.000	0.000	16.610	1040	1535	1040	1535	316	2384	100	64	"T197"
0	0	0	2	2	1	"PKACa "	"P17612"	7090	4820	90	8494	8085	1595	19	5321	5321	5458	962	17	86	78	0	420427	2.731	100000.000	100000.000	0.000	0.000	0.000	0.000	0.000	16.610	3173	2764	3173	2764	52	420	100	65	"T197"
0	0	0	2	3	1	"PKACa "	"P17612"	7610	4830	100	8823	8783	1354	15	5238	5238	5266	760	14	91	90	0	702660	4.628	100000.000	100000.000	0.000	0.000	0.000	0.000	0.000	16.610	3585	3545	3585	3545	80	560	100	66	"T197"
0	0	0	2	4	1	"PTEN"	"P60484"	8100	4830	200	5522	5607	1370	24	5236	5236	5195	476	9	39	18	0	1771882	0.866	100000.000	100000.000	0.000	0.000	0.000	0.000	0.000	16.610	286	371	286	371	316	2384	100	67	"Y315"
0	0	0	2	5	1	"PTEN"	"P60484"	8610	4860	160	5856	5826	503	8	5218	5218	5188	679	13	46	2	0	1211739	0.940	100000.000	100000.000	0.000	0.000	0.000	0.000	0.000	16.610	638	608	638	608	208	1512	100	68	"Y315"
0	0	0	2	6	1	"PTEN"	"P60484"	9110	4860	140	5922	5912	592	10	5198	5198	5134	405	7	73	41	0	922297	1.921	100000.000	100000.000	0.000	0.000	0.000	0.000	0.000	16.610	724	714	724	714	156	1140	100	69	"Y315"
0	0	0	2	7	1	"SOC3"	"O14543"	9600	4850	200	4984	5021	1152	22	5121	5121	5158	1386	26	0	0	0	1586490	-0.099	100000.000	100000.000	0.000	0.000	0.000	0.000	0.000	16.610	-137	-100	-137	-100	316	2384	100	70	"Y204"
0	0	0	2	8	1	"SOC3"	"O14543"	10100	4860	200	4914	4877	389	7	5002	5002	4985	708	14	1	0	0	1541096	-0.153	100000.000	100000.000	0.000	0.000	0.000	0.000	0.000	16.610	-88	-125	-88	-125	316	2384	100	71	"Y204"
0	0	0	2	9	1	"SOC3"	"O14543"	10600	4870	200	4905	4879	452	9	4931	4931	4913	427	8	13	1	0	1541789	-0.080	100000.000	100000.000	0.000	0.000	0.000	0.000	0.000	16.610	-26	-52	-26	-52	316	2384	100	72	"Y204"
0	0	0	2	1	2	"STAT3 "	"P40763"	6600	5470	200	5435	6592	4391	66	5218	5218	5800	2231	38	11	7	0	2083175	0.355	100000.000	100000.000	0.000	0.000	0.000	0.000	0.000	16.610	217	1374	217	1374	316	2384	100	73	"S691"
0	0	0	2	2	2	"STAT3 "	"P40763"	7100	5470	200	5340	6798	7832	115	5183	5183	5409	1106	20	13	7	0	2148166	1.256	100000.000	100000.000	0.000	0.000	0.000	0.000	0.000	16.610	157	1615	157	1615	316	2384	100	74	"S691"
0	0	0	2	3	2	"STAT3 "	"P40763"	7590	5490	120	5478	5646	843	14	5163	5163	5158	545	10	41	26	0	677502	0.895	100000.000	100000.000	0.000	0.000	0.000	0.000	0.000	16.610	315	483	315	483	120	820	100	75	"S691"
0	0	0	2	4	2	"STAT6 "	"P42226"	8110	5480	150	5688	5661	481	8	5175	5175	5111	471	9	52	15	0	883138	1.168	100000.000	100000.000	0.000	0.000	0.000	0.000	0.000	16.610	513	486	513	486	156	1272	100	76	"T645"
0	0	0	2	5	2	"STAT6 "	"P42226"	8600	5500	150	5799	5812	302	5	5195	5195	5161	503	9	68	7	0	906712	1.294	100000.000	100000.000	0.000	0.000	0.000	0.000	0.000	16.610	604	617	604	617	156	1272	100	77	"T645"
0	0	0	2	6	2	"STAT6 "	"P42226"	9100	5510	140	5836	5795	526	9	5207	5207	5194	1081	20	4	0	0	904038	0.556	100000.000	100000.000	0.000	0.000	0.000	0.000	0.000	16.610	629	588	629	588	156	1140	100	78	"T645"
0	0	0	2	7	2	"14-3-3 beta"	"P31946"	9610	5500	110	11750	10940	2316	21	5044	5044	5042	591	11	91	88	0	875176	9.980	100000.000	100000.000	0.000	0.000	0.000	0.000	0.000	16.610	6706	5896	6706	5896	80	656	100	79	"S185"
0	0	0	2	8	2	"14-3-3 beta"	"P31946"	10100	5490	120	11282	12013	9085	75	4920	4920	4894	416	8	84	81	0	1441610	17.113	100000.000	100000.000	0.000	0.000	0.000	0.000	0.000	16.610	6362	7093	6362	7093	120	820	100	80	"S185"
0	0	0	2	9	2	"14-3-3 beta"	"P31946"	10610	5500	110	10885	10401	2288	21	4860	4860	4837	435	8	90	88	0	832085	12.791	100000.000	100000.000	0.000	0.000	0.000	0.000	0.000	16.610	6025	5541	6025	5541	80	656	100	81	"S185"
0	0	0	2	1	3	"Tgfbr2"	"P37173"	6590	6100	200	4921	4957	515	10	5023	5023	4995	424	8	4	0	0	1566257	-0.090	100000.000	100000.000	0.000	0.000	0.000	0.000	0.000	16.610	-102	-66	-102	-66	316	2384	100	82	"S409"
0	0	0	2	2	3	"Tgfbr2"	"P37173"	7100	6110	120	5168	5209	382	7	4964	4964	4968	556	11	19	1	0	625086	0.433	100000.000	100000.000	0.000	0.000	0.000	0.000	0.000	16.610	204	245	204	245	120	820	100	83	"S409"
0	0	0	2	3	3	"Tgfbr2"	"P37173"	7600	6120	200	5313	5323	431	8	5077	5077	5005	521	10	21	4	0	1682113	0.610	100000.000	100000.000	0.000	0.000	0.000	0.000	0.000	16.610	236	246	236	246	316	2384	100	84	"S409"
0	0	0	2	4	3	"Tyk2"	"P29597"	8100	6140	80	6664	6494	1031	15	5203	5203	5178	309	5	71	65	0	337689	4.259	100000.000	100000.000	0.000	0.000	0.000	0.000	0.000	16.610	1461	1291	1461	1291	52	340	100	85	"Y1054/5"
0	0	0	2	5	3	"Tyk2"	"P29597"	8600	6150	70	7662	7438	776	10	5256	5256	5280	502	9	90	90	0	238025	4.299	100000.000	100000.000	0.000	0.000	0.000	0.000	0.000	16.610	2406	2182	2406	2182	32	236	100	86	"Y1054/5"
0	0	0	2	6	3	"Tyk2"	"P29597"	9080	6160	70	7359	7138	773	10	5235	5235	5228	329	6	93	84	0	228408	5.805	100000.000	100000.000	0.000	0.000	0.000	0.000	0.000	16.610	2124	1903	2124	1903	32	236	100	87	"Y1054/5"
0	0	0	2	7	3	"caveolin-1"	"Q03135"	9600	6140	110	6757	6648	446	6	5096	5096	5100	356	6	96	96	0	531824	4.348	100000.000	100000.000	0.000	0.000	0.000	0.000	0.000	16.610	1661	1552	1661	1552	80	656	100	88	"Y14"
0	0	0	2	8	3	"caveolin-1"	"Q03135"	10100	6140	110	6549	6389	600	9	5030	5030	5038	949	18	80	7	0	511151	1.424	100000.000	100000.000	0.000	0.000	0.000	0.000	0.000	16.610	1519	1359	1519	1359	80	656	100	89	"Y14"
0	0	0	2	9	3	"caveolin-1"	"Q03135"	10590	6150	80	6594	6540	284	4	4949	4949	4913	349	7	100	100	0	340068	4.662	100000.000	100000.000	0.000	0.000	0.000	0.000	0.000	16.610	1645	1591	1645	1591	52	340	100	90	"Y14"
0	0	0	2	1	4	"Cdc42 "	"P60953"	6610	6770	90	6273	6245	557	8	4843	4843	4853	448	9	90	86	0	324752	3.107	100000.000	100000.000	0.000	0.000	0.000	0.000	0.000	16.610	1430	1402	1430	1402	52	420	100	91	"Y32"
0	0	0	2	2	4	"Cdc42 "	"P60953"	7110	6770	70	6493	6386	379	5	5038	5038	4993	315	6	96	96	0	204360	4.422	100000.000	100000.000	0.000	0.000	0.000	0.000	0.000	16.610	1455	1348	1455	1348	32	236	100	92	"Y32"
0	0	0	2	3	4	"Cdc42 "	"P60953"	7600	6770	80	6545	6378	695	10	5122	5122	5106	272	5	88	84	0	331630	4.676	100000.000	100000.000	0.000	0.000	0.000	0.000	0.000	16.610	1423	1256	1423	1256	52	340	100	93	"Y32"
0	0	0	2	4	4	"Flt3"	"P36888"	8110	6770	70	9160	8655	1303	15	5187	5187	5204	220	4	90	90	0	276971	15.686	100000.000	100000.000	0.000	0.000	0.000	0.000	0.000	16.610	3973	3468	3973	3468	32	236	100	94	"Y591"
0	0	0	2	5	4	"Flt3"	"P36888"	8580	6750	130	5399	6697	2229	33	5256	5256	5307	628	11	35	31	0	803611	2.213	100000.000	100000.000	0.000	0.000	0.000	0.000	0.000	16.610	143	1441	143	1441	120	940	100	95	"Y591"
0	0	0	2	6	4	"Flt3"	"P36888"	9100	6770	140	5776	7543	3564	47	5289	5289	5398	1148	21	42	37	0	1176729	1.868	100000.000	100000.000	0.000	0.000	0.000	0.000	0.000	16.610	487	2254	487	2254	156	1140	100	96	"Y591"
0	0	0	2	7	4	"gp130 "	"P40189"	9600	6780	80	5774	5744	331	5	5176	5176	5174	227	4	82	69	0	298701	2.511	100000.000	100000.000	0.000	0.000	0.000	0.000	0.000	16.610	598	568	598	568	52	340	100	97	"Y767"
0	0	0	2	8	4	"gp130 "	"P40189"	10100	6780	90	5517	5540	343	6	4984	4984	4984	252	5	86	61	0	288072	2.206	100000.000	100000.000	0.000	0.000	0.000	0.000	0.000	16.610	533	556	533	556	52	420	100	98	"Y767"
0	0	0	2	9	4	"gp130 "	"P40189"	10600	6780	100	5280	5279	451	8	4811	4811	4884	1426	29	1	0	0	422357	0.277	100000.000	100000.000	0.000	0.000	0.000	0.000	0.000	16.610	469	468	469	468	80	560	100	99	"Y767"
0	0	0	2	1	5	"IKK-beta "	"O14920"	6600	7420	130	9710	9604	599	6	4793	4793	4834	542	11	100	100	0	1152451	8.801	100000.000	100000.000	0.000	0.000	0.000	0.000	0.000	16.610	4917	4811	4917	4811	120	940	100	100	"Y199"
0	0	0	2	2	5	"IKK-beta "	"O14920"	7100	7430	140	9744	9429	1699	18	4923	4923	5002	1261	25	92	87	0	1470881	3.511	100000.000	100000.000	0.000	0.000	0.000	0.000	0.000	16.610	4821	4506	4821	4506	156	1140	100	101	"Y199"
0	0	0	2	3	5	"IKK-beta "	"O14920"	7600	7430	140	10144	9719	1420	14	5095	5095	5123	1332	26	93	89	0	1516176	3.450	100000.000	100000.000	0.000	0.000	0.000	0.000	0.000	16.610	5049	4624	5049	4624	156	1140	100	102	"Y199"
0	0	0	2	4	5	"IRAK1"	"P51617"	8090	7430	100	9208	8877	1219	13	5154	5154	5199	665	12	93	93	0	710190	5.531	100000.000	100000.000	0.000	0.000	0.000	0.000	0.000	16.610	4054	3723	4054	3723	80	560	100	103	"T209"
0	0	0	2	5	5	"IRAK1"	"P51617"	8590	7420	110	9244	8730	1394	15	5268	5268	5270	327	6	90	90	0	698420	10.581	100000.000	100000.000	0.000	0.000	0.000	0.000	0.000	16.610	3976	3462	3976	3462	80	656	100	104	"T209"
0	0	0	2	6	5	"IRAK1"	"P51617"	9090	7430	90	9267	9688	2612	26	5261	5261	5280	243	4	100	100	0	503794	18.140	100000.000	100000.000	0.000	0.000	0.000	0.000	0.000	16.610	4006	4427	4006	4427	52	420	100	105	"T209"
0	0	0	2	7	5	"IRS-1"	"P35568"	9590	7420	200	5172	5421	1791	33	5046	5046	4993	395	7	19	13	0	1713007	1.084	100000.000	100000.000	0.000	0.000	0.000	0.000	0.000	16.610	126	375	126	375	316	2384	100	106	"S312"
0	0	0	2	8	5	"IRS-1"	"P35568"	10090	7420	200	5005	5039	388	7	4913	4913	4884	698	14	9	0	0	1592259	0.222	100000.000	100000.000	0.000	0.000	0.000	0.000	0.000	16.610	92	126	92	126	316	2384	100	107	"S312"
0	0	0	2	9	5	"IRS-1"	"P35568"	10590	7420	200	4893	4963	451	9	4777	4777	4776	463	9	16	9	0	1568231	0.404	100000.000	100000.000	0.000	0.000	0.000	0.000	0.000	16.610	116	186	116	186	316	2384	100	108	"S312"
0	0	0	2	1	6	"Malt1"	"Q9UDY8"	6590	8070	200	4775	4892	783	16	4814	4814	4874	940	19	4	2	0	1545828	0.019	100000.000	100000.000	0.000	0.000	0.000	0.000	0.000	16.610	-39	78	-39	78	316	2384	100	109	"S135"
0	0	0	2	2	6	"Malt1"	"Q9UDY8"	7090	8070	200	4905	4952	1099	22	4940	4940	4975	673	13	1	1	0	1564881	-0.034	100000.000	100000.000	0.000	0.000	0.000	0.000	0.000	16.610	-35	12	-35	12	316	2384	100	110	"S135"
0	0	0	2	3	6	"Malt1"	"Q9UDY8"	7590	8070	200	4931	4959	374	7	5059	5059	5051	314	6	8	1	0	1566918	-0.293	100000.000	100000.000	0.000	0.000	0.000	0.000	0.000	16.610	-128	-100	-128	-100	316	2384	100	111	"S135"
0	0	0	2	4	6	"MEK1 "	"Q02750"	8100	8070	70	6411	6360	240	3	5170	5170	5152	246	4	100	100	0	203525	4.911	100000.000	100000.000	0.000	0.000	0.000	0.000	0.000	16.610	1241	1190	1241	1190	32	236	100	112	"T385"
0	0	0	2	5	6	"MEK1 "	"Q02750"	8580	8070	70	6420	6399	210	3	5198	5198	5198	205	3	100	100	0	204763	5.859	100000.000	100000.000	0.000	0.000	0.000	0.000	0.000	16.610	1222	1201	1222	1201	32	236	100	113	"T385"
0	0	0	2	6	6	"MEK1 "	"Q02750"	9080	8060	200	5257	5326	382	7	5214	5214	5263	1768	33	0	0	0	1683119	0.036	100000.000	100000.000	0.000	0.000	0.000	0.000	0.000	16.610	43	112	43	112	316	2384	100	114	"T385"
0	0	0	2	7	6	"p47phox "	"P14598"	9580	8060	200	5199	5200	230	4	5083	5083	5099	677	13	0	0	0	1643118	0.149	100000.000	100000.000	0.000	0.000	0.000	0.000	0.000	16.610	116	117	116	117	316	2384	100	115	"S359"
0	0	0	2	8	6	"p47phox "	"P14598"	10080	8060	200	5045	5060	245	4	4980	4980	4977	339	6	14	1	0	1598900	0.245	100000.000	100000.000	0.000	0.000	0.000	0.000	0.000	16.610	65	80	65	80	316	2384	100	116	"S359"
0	0	0	2	9	6	"p47phox "	"P14598"	10580	8050	200	4998	5047	494	9	4874	4874	4882	530	10	5	0	0	1594786	0.311	100000.000	100000.000	0.000	0.000	0.000	0.000	0.000	16.610	124	173	124	173	316	2384	100	117	"S359"
-75	0	0	2	1	7	"empty"	"empty"	6580	8690	200	5028	5002	668	13	4940	4940	4975	629	12	6	1	0	1580712	0.043	100000.000	100000.000	0.000	0.000	0.000	0.000	0.000	16.610	88	62	88	62	316	2384	100	118	"empty"
-75	0	0	2	2	7	"empty"	"empty"	7080	8690	200	4883	4893	525	10	4890	4890	4907	625	12	12	0	0	1546171	-0.022	100000.000	100000.000	0.000	0.000	0.000	0.000	0.000	16.610	-7	3	-7	3	316	2384	100	119	"empty"
-75	0	0	2	3	7	"empty"	"empty"	7580	8690	200	5038	4906	572	11	4998	4998	4911	498	10	11	0	0	1550158	-0.010	100000.000	100000.000	0.000	0.000	0.000	0.000	0.000	16.610	40	-92	40	-92	316	2384	100	120	"empty"
-75	0	0	2	4	7	"empty"	"empty"	8080	8690	200	4962	4903	489	9	5042	5042	4972	477	9	7	0	0	1549194	-0.145	100000.000	100000.000	0.000	0.000	0.000	0.000	0.000	16.610	-80	-139	-80	-139	316	2384	100	121	"empty"
-75	0	0	2	5	7	"empty"	"empty"	8580	8690	200	4827	4876	421	8	4972	4972	5028	2095	41	0	0	0	1540933	-0.073	100000.000	100000.000	0.000	0.000	0.000	0.000	0.000	16.610	-145	-96	-145	-96	316	2384	100	122	"empty"
-75	0	0	2	6	7	"empty"	"empty"	9080	8690	200	4781	4829	336	6	4891	4891	4872	422	8	10	0	0	1525911	-0.102	100000.000	100000.000	0.000	0.000	0.000	0.000	0.000	16.610	-110	-62	-110	-62	316	2384	100	123	"empty"
0	0	0	2	7	7	"GLQAWPG-pS-AIPQFLG_GLQAWPGEAIPQFLG_20vs80"	"GLQAWPG-pS-AIPQFLG_GLQAWPGEAIPQFLG_20vs80"	9600	8700	90	15977	14527	5163	35	4851	4851	4891	878	17	82	82	0	755408	10.975	100000.000	100000.000	0.000	0.000	0.000	0.000	0.000	16.610	11126	9676	11126	9676	52	420	100	124	"GLQAWPG-pS-AIPQFLG_GLQAWPGEAIPQFLG_20vs80"
0	0	0	2	8	7	"GLQAWPG-pS-AIPQFLG_GLQAWPGEAIPQFLG_20vs80"	"GLQAWPG-pS-AIPQFLG_GLQAWPGEAIPQFLG_20vs80"	10100	8700	90	15591	15283	3462	22	4950	4950	4815	445	9	94	94	0	794736	23.524	100000.000	100000.000	0.000	0.000	0.000	0.000	0.000	16.610	10641	10333	10641	10333	52	420	100	125	"GLQAWPG-pS-AIPQFLG_GLQAWPGEAIPQFLG_20vs80"
0	0	0	2	9	7	"GLQAWPG-pS-AIPQFLG_GLQAWPGEAIPQFLG_20vs80"	"GLQAWPG-pS-AIPQFLG_GLQAWPGEAIPQFLG_20vs80"	10590	8690	80	15650	15619	3391	21	4940	4940	4802	473	9	98	98	0	812207	22.869	100000.000	100000.000	0.000	0.000	0.000	0.000	0.000	16.610	10710	10679	10710	10679	52	340	100	126	"GLQAWPG-pS-AIPQFLG_GLQAWPGEAIPQFLG_20vs80"
0	0	0	3	1	1	"JAK1"	"P23458"	11080	4830	90	5638	5588	712	12	4923	4923	4975	1549	31	3	1	0	290573	0.396	100000.000	100000.000	0.000	0.000	0.000	0.000	0.000	16.610	715	665	715	665	52	420	100	127	"Y220"
0	0	0	3	2	1	"JAK1"	"P23458"	11590	4820	80	5817	5749	395	6	4919	4919	4928	597	12	71	15	0	298947	1.375	100000.000	100000.000	0.000	0.000	0.000	0.000	0.000	16.610	898	830	898	830	52	340	100	128	"Y220"
0	0	0	3	3	1	"JAK1"	"P23458"	12080	4820	80	5946	6029	572	9	4994	4994	4933	346	7	96	82	0	313483	3.168	100000.000	100000.000	0.000	0.000	0.000	0.000	0.000	16.610	952	1035	952	1035	52	340	100	129	"Y220"
0	0	0	3	4	1	"Jun "	"P05412"	12570	4800	120	5361	5431	348	6	4859	4859	4921	1184	24	4	0	0	651700	0.431	100000.000	100000.000	0.000	0.000	0.000	0.000	0.000	16.610	502	572	502	572	120	820	100	130	"S243"
0	0	0	3	5	1	"Jun "	"P05412"	13080	4810	200	5612	5694	590	10	5094	5094	5193	683	13	37	10	0	1799424	0.734	100000.000	100000.000	0.000	0.000	0.000	0.000	0.000	16.610	518	600	518	600	316	2384	100	131	"S243"
0	0	0	3	6	1	"Jun "	"P05412"	13580	4810	200	5146	5209	919	17	4994	4994	5048	741	14	10	1	0	1646020	0.217	100000.000	100000.000	0.000	0.000	0.000	0.000	0.000	16.610	152	215	152	215	316	2384	100	132	"S243"
0	0	0	3	7	1	"Kit "	"P10721"	14090	4820	70	6999	7073	1008	14	4880	4880	4904	519	10	96	93	0	226320	4.179	100000.000	100000.000	0.000	0.000	0.000	0.000	0.000	16.610	2119	2193	2119	2193	32	236	100	133	"Y568/70"
0	0	0	3	8	1	"Kit "	"P10721"	14590	4820	140	4883	5243	1005	19	4831	4831	4876	530	10	26	20	0	817964	0.692	100000.000	100000.000	0.000	0.000	0.000	0.000	0.000	16.610	52	412	52	412	156	1140	100	134	"Y568/70"
0	0	0	3	9	1	"Kit "	"P10721"	15090	4820	200	4764	5103	1241	24	4876	4876	4971	1013	20	11	7	0	1612670	0.130	100000.000	100000.000	0.000	0.000	0.000	0.000	0.000	16.610	-112	227	-112	227	316	2384	100	135	"Y568/70"
0	0	0	3	1	2	"Mlk3"	"Q16584"	11070	5460	110	7198	7090	948	13	4714	4714	4787	512	10	95	91	0	567176	4.498	100000.000	100000.000	0.000	0.000	0.000	0.000	0.000	16.610	2484	2376	2484	2376	80	656	100	136	"S281"
0	0	0	3	2	2	"Mlk3"	"Q16584"	11580	5470	100	7127	7049	828	11	4765	4765	4778	344	7	96	90	0	563888	6.602	100000.000	100000.000	0.000	0.000	0.000	0.000	0.000	16.610	2362	2284	2362	2284	80	560	100	137	"S281"
0	0	0	3	3	2	"Mlk3"	"Q16584"	12080	5480	100	7005	6877	887	12	4791	4791	4804	290	6	95	92	0	550174	7.148	100000.000	100000.000	0.000	0.000	0.000	0.000	0.000	16.610	2214	2086	2214	2086	80	560	100	138	"S281"
0	0	0	3	4	2	"NFAT2 "	"O95644"	12590	5480	90	6028	5816	687	11	4777	4777	4767	275	5	84	71	0	302444	3.815	100000.000	100000.000	0.000	0.000	0.000	0.000	0.000	16.610	1251	1039	1251	1039	52	420	100	139	"S172"
0	0	0	3	5	2	"NFAT2 "	"O95644"	13090	5460	200	5449	5466	588	10	4977	4977	5063	1132	22	12	0	0	1727349	0.356	100000.000	100000.000	0.000	0.000	0.000	0.000	0.000	16.610	472	489	472	489	316	2384	100	140	"S172"
0	0	0	3	6	2	"NFAT2 "	"O95644"	13590	5470	170	5189	5278	637	12	4882	4882	4958	515	10	36	18	0	1097807	0.621	100000.000	100000.000	0.000	0.000	0.000	0.000	0.000	16.610	307	396	307	396	208	1660	100	141	"S172"
0	0	0	3	7	2	"PI3-kinase p85 subunit beta"	"O00459"	14070	5460	70	12638	11844	2187	18	4851	4851	4842	339	7	96	96	0	379004	20.655	100000.000	100000.000	0.000	0.000	0.000	0.000	0.000	16.610	7787	6993	7787	6993	32	236	100	142	"Y464"
0	0	0	3	8	2	"PI3-kinase p85 subunit beta"	"O00459"	14560	5480	80	11376	9667	3727	38	4855	4855	4845	462	9	71	69	0	502672	10.437	100000.000	100000.000	0.000	0.000	0.000	0.000	0.000	16.610	6521	4812	6521	4812	52	340	100	143	"Y464"
0	0	0	3	9	2	"PI3-kinase p85 subunit beta"	"O00459"	15100	5480	120	5014	6809	4012	58	4812	4812	4814	631	13	27	25	0	817046	3.162	100000.000	100000.000	0.000	0.000	0.000	0.000	0.000	16.610	202	1997	202	1997	120	820	100	144	"Y464"
0	0	0	3	1	3	"p47phox "	"P14598"	11050	6100	200	4814	4867	666	13	4803	4803	4805	425	8	12	1	0	1538103	0.146	100000.000	100000.000	0.000	0.000	0.000	0.000	0.000	16.610	11	64	11	64	316	2384	100	145	"S370"
0	0	0	3	2	3	"p47phox "	"P14598"	11550	6100	200	4749	4758	433	9	4785	4785	4800	542	11	5	0	0	1503487	-0.077	100000.000	100000.000	0.000	0.000	0.000	0.000	0.000	16.610	-36	-27	-36	-27	316	2384	100	146	"S370"
0	0	0	3	3	3	"p47phox "	"P14598"	12050	6100	200	4603	4602	300	6	4856	4856	4858	847	17	0	0	0	1454245	-0.302	100000.000	100000.000	0.000	0.000	0.000	0.000	0.000	16.610	-253	-254	-253	-254	316	2384	100	147	"S370"
0	0	0	3	4	3	"PDGFRb"	"P09619"	12550	6100	200	4684	4765	517	10	4864	4864	4859	384	7	11	0	0	1505598	-0.245	100000.000	100000.000	0.000	0.000	0.000	0.000	0.000	16.610	-180	-99	-180	-99	316	2384	100	148	"Y716"
0	0	0	3	5	3	"PDGFRb"	"P09619"	13050	6100	200	4777	4805	357	7	4872	4872	4889	659	13	2	0	0	1518328	-0.127	100000.000	100000.000	0.000	0.000	0.000	0.000	0.000	16.610	-95	-67	-95	-67	316	2384	100	149	"Y716"
0	0	0	3	6	3	"PDGFRb"	"P09619"	13550	6100	200	4744	4839	792	16	4829	4829	4863	759	15	2	0	0	1528976	-0.032	100000.000	100000.000	0.000	0.000	0.000	0.000	0.000	16.610	-85	10	-85	10	316	2384	100	150	"Y716"
0	0	0	3	7	3	"Rack1"	"P63244"	14050	6100	200	5196	5221	614	11	4824	4824	4848	834	17	17	0	0	1649921	0.447	100000.000	100000.000	0.000	0.000	0.000	0.000	0.000	16.610	372	397	372	397	316	2384	100	151	"y246"
0	0	0	3	8	3	"Rack1"	"P63244"	14550	6100	200	5160	5233	583	11	4787	4787	4825	750	15	24	3	0	1653666	0.544	100000.000	100000.000	0.000	0.000	0.000	0.000	0.000	16.610	373	446	373	446	316	2384	100	152	"y246"
0	0	0	3	9	3	"Rack1"	"P63244"	15050	6100	200	5233	5321	775	14	4702	4702	4722	644	13	43	7	0	1681592	0.930	100000.000	100000.000	0.000	0.000	0.000	0.000	0.000	16.610	531	619	531	619	316	2384	100	153	"y246"
0	0	0	3	1	4	"Sek1"	"P45985"	11050	6740	200	4673	4644	299	6	4748	4748	4748	631	13	0	0	0	1467659	-0.165	100000.000	100000.000	0.000	0.000	0.000	0.000	0.000	16.610	-75	-104	-75	-104	316	2384	100	154	"S80"
0	0	0	3	2	4	"Sek1"	"P45985"	11550	6740	200	4490	4484	304	6	4631	4631	4645	643	13	0	0	0	1417060	-0.250	100000.000	100000.000	0.000	0.000	0.000	0.000	0.000	16.610	-141	-147	-141	-147	316	2384	100	155	"S80"
0	0	0	3	3	4	"Sek1"	"P45985"	12050	6740	200	4498	4490	312	6	4598	4598	4610	598	12	0	0	0	1418836	-0.201	100000.000	100000.000	0.000	0.000	0.000	0.000	0.000	16.610	-100	-108	-100	-108	316	2384	100	156	"S80"
0	0	0	3	4	4	"process-control__"	"GGSGGSGDYKDDDDK"	12550	6740	200	4652	4702	449	9	4595	4595	4615	553	11	10	6	0	1485957	0.157	100000.000	100000.000	0.000	0.000	0.000	0.000	0.000	16.610	57	107	57	107	316	2384	100	157	"process-control__"
0	0	0	3	5	4	"process-control__"	"GGSGGSGDYKDDDDK"	13050	6740	200	4769	4871	491	10	4657	4657	4691	950	20	10	0	0	1539217	0.189	100000.000	100000.000	0.000	0.000	0.000	0.000	0.000	16.610	112	214	112	214	316	2384	100	158	"process-control__"
0	0	0	3	6	4	"process-control__"	"GGSGGSGDYKDDDDK"	13550	6740	200	4778	4874	456	9	4734	4734	4755	433	9	14	11	0	1540329	0.275	100000.000	100000.000	0.000	0.000	0.000	0.000	0.000	16.610	44	140	44	140	316	2384	100	159	"process-control__"
0	0	0	3	7	4	"TAB1"	"Q15750"	14050	6740	200	4773	4804	343	7	4735	4735	4736	335	7	16	6	0	1517976	0.203	100000.000	100000.000	0.000	0.000	0.000	0.000	0.000	16.610	38	69	38	69	316	2384	100	160	"S423"
0	0	0	3	8	4	"TAB1"	"Q15750"	14550	6740	200	4914	4926	341	6	4870	4870	4864	278	5	17	7	0	1556735	0.223	100000.000	100000.000	0.000	0.000	0.000	0.000	0.000	16.610	44	56	44	56	316	2384	100	161	"S423"
0	0	0	3	9	4	"TAB1"	"Q15750"	15050	6740	200	4916	4971	432	8	4895	4895	4920	787	15	6	0	0	1570925	0.065	100000.000	100000.000	0.000	0.000	0.000	0.000	0.000	16.610	21	76	21	76	316	2384	100	162	"S423"
0	0	0	3	1	5	"4E-BP1 "	"Q13541"	11050	7380	200	4854	4939	437	8	4690	4690	4699	323	6	32	19	0	1560614	0.743	100000.000	100000.000	0.000	0.000	0.000	0.000	0.000	16.610	164	249	164	249	316	2384	100	163	"T46"
0	0	0	3	2	5	"4E-BP1 "	"Q13541"	11550	7380	200	4706	4821	465	9	4645	4645	4676	363	7	27	16	0	1523364	0.399	100000.000	100000.000	0.000	0.000	0.000	0.000	0.000	16.610	61	176	61	176	316	2384	100	164	"T46"
0	0	0	3	3	5	"4E-BP1 "	"Q13541"	12050	7380	200	4618	4706	433	9	4584	4584	4612	507	10	18	4	0	1487070	0.185	100000.000	100000.000	0.000	0.000	0.000	0.000	0.000	16.610	34	122	34	122	316	2384	100	165	"T46"
0	0	0	3	4	5	"Akt1"	"P31749"	12550	7380	200	4586	4628	317	6	4647	4647	4670	326	6	13	4	0	1462481	-0.129	100000.000	100000.000	0.000	0.000	0.000	0.000	0.000	16.610	-61	-19	-61	-19	316	2384	100	166	"T450"
0	0	0	3	5	5	"Akt1"	"P31749"	13050	7380	200	4775	4878	599	12	4734	4734	4760	385	8	18	7	0	1541294	0.306	100000.000	100000.000	0.000	0.000	0.000	0.000	0.000	16.610	41	144	41	144	316	2384	100	167	"T450"
0	0	0	3	6	5	"Akt1"	"P31749"	13550	7380	200	4738	4784	330	6	4700	4700	4756	723	15	4	0	0	1511615	0.039	100000.000	100000.000	0.000	0.000	0.000	0.000	0.000	16.610	38	84	38	84	316	2384	100	168	"T450"
0	0	0	3	7	5	"Bax"	"Q07812"	14060	7400	140	5045	6988	2766	39	4755	4755	4758	426	8	48	45	0	1090079	5.235	100000.000	100000.000	0.000	0.000	0.000	0.000	0.000	16.610	290	2233	290	2233	156	1140	100	169	"S163"
0	0	0	3	8	5	"Bax"	"Q07812"	14560	7400	150	7741	7628	2869	37	4812	4812	4820	321	6	55	53	0	1189927	8.748	100000.000	100000.000	0.000	0.000	0.000	0.000	0.000	16.610	2929	2816	2929	2816	156	1272	100	170	"S163"
0	0	0	3	9	5	"Bax"	"Q07812"	15060	7390	160	4975	7033	3181	45	4828	4828	4817	651	13	38	37	0	1462861	3.404	100000.000	100000.000	0.000	0.000	0.000	0.000	0.000	16.610	147	2205	147	2205	208	1512	100	171	"S163"
0	0	0	3	1	6	"CFTR"	"P13569"	11050	8030	200	5564	5515	1052	19	4782	4782	4784	366	7	64	52	0	1742797	1.997	100000.000	100000.000	0.000	0.000	0.000	0.000	0.000	16.610	782	733	782	733	316	2384	100	172	"S813"
0	0	0	3	2	6	"CFTR"	"P13569"	11550	8030	200	5511	5335	544	10	4664	4664	4677	338	7	65	59	0	1685938	1.947	100000.000	100000.000	0.000	0.000	0.000	0.000	0.000	16.610	847	671	847	671	316	2384	100	173	"S813"
0	0	0	3	3	6	"CFTR"	"P13569"	12050	8030	200	5411	5394	1881	34	4582	4582	4592	263	5	71	60	0	1704417	3.049	100000.000	100000.000	0.000	0.000	0.000	0.000	0.000	16.610	829	812	829	812	316	2384	100	174	"S813"
0	0	0	3	4	6	"Crk "	"P46108"	12550	8030	200	4784	4863	970	19	4580	4580	4605	885	19	3	1	0	1536694	0.292	100000.000	100000.000	0.000	0.000	0.000	0.000	0.000	16.610	204	283	204	283	316	2384	100	175	"Y108"
0	0	0	3	5	6	"Crk "	"P46108"	13050	8030	200	4920	4905	358	7	4668	4668	4671	368	7	37	7	0	1550103	0.636	100000.000	100000.000	0.000	0.000	0.000	0.000	0.000	16.610	252	237	252	237	316	2384	100	176	"Y108"
0	0	0	3	6	6	"Crk "	"P46108"	13550	8030	200	5006	5012	593	11	4677	4677	4713	894	18	5	0	0	1583640	0.334	100000.000	100000.000	0.000	0.000	0.000	0.000	0.000	16.610	329	335	329	335	316	2384	100	177	"Y108"
0	0	0	3	7	6	"EGFR"	"P00533"	14050	8030	200	4823	4904	476	9	4719	4719	4740	649	13	15	4	0	1549587	0.253	100000.000	100000.000	0.000	0.000	0.000	0.000	0.000	16.610	104	185	104	185	316	2384	100	178	"S1070"
0	0	0	3	8	6	"EGFR"	"P00533"	14550	8030	200	4874	5002	496	9	4834	4834	4850	519	10	15	10	0	1580474	0.293	100000.000	100000.000	0.000	0.000	0.000	0.000	0.000	16.610	40	168	40	168	316	2384	100	179	"S1070"
0	0	0	3	9	6	"EGFR"	"P00533"	15050	8030	200	4938	5055	514	10	4847	4847	4856	722	14	13	5	0	1597503	0.276	100000.000	100000.000	0.000	0.000	0.000	0.000	0.000	16.610	91	208	91	208	316	2384	100	180	"S1070"
-75	0	0	3	1	7	"empty"	"empty"	11050	8670	200	4804	5057	2895	57	4781	4781	4756	666	14	3	2	0	1597992	0.452	100000.000	100000.000	0.000	0.000	0.000	0.000	0.000	16.610	23	276	23	276	316	2384	100	181	"empty"
-75	0	0	3	2	7	"empty"	"empty"	11550	8670	200	4766	4741	333	7	4790	4790	4780	421	8	6	0	0	1498086	-0.093	100000.000	100000.000	0.000	0.000	0.000	0.000	0.000	16.610	-24	-49	-24	-49	316	2384	100	182	"empty"
-75	0	0	3	3	7	"empty"	"empty"	12050	8670	200	4892	4859	285	5	4835	4835	4810	339	7	12	0	0	1535573	0.145	100000.000	100000.000	0.000	0.000	0.000	0.000	0.000	16.610	57	24	57	24	316	2384	100	183	"empty"
-75	0	0	3	4	7	"empty"	"empty"	12550	8670	200	4898	4870	309	6	4793	4793	4852	1014	20	0	0	0	1538770	0.018	100000.000	100000.000	0.000	0.000	0.000	0.000	0.000	16.610	105	77	105	77	316	2384	100	184	"empty"
-75	0	0	3	5	7	"empty"	"empty"	13050	8670	200	4927	4913	376	7	4816	4816	4846	552	11	3	0	0	1552648	0.121	100000.000	100000.000	0.000	0.000	0.000	0.000	0.000	16.610	111	97	111	97	316	2384	100	185	"empty"
-75	0	0	3	6	7	"empty"	"empty"	13550	8670	200	4706	4728	389	8	4751	4751	4793	511	10	6	0	0	1494142	-0.127	100000.000	100000.000	0.000	0.000	0.000	0.000	0.000	16.610	-45	-23	-45	-23	316	2384	100	186	"empty"
0	0	0	3	7	7	"GLQAWPG-pS-AIPQFLG_100"	"GLQAWPG-pS-AIPQFLG_100"	14070	8690	90	37465	32975	13405	40	4807	4807	4793	366	7	96	92	0	1714678	77.000	100000.000	100000.000	0.000	0.000	0.000	0.000	0.000	16.610	32658	28168	32658	28168	52	420	100	187	"GLQAWPG-pS-AIPQFLG_100"
0	0	0	3	8	7	"GLQAWPG-pS-AIPQFLG_100"	"GLQAWPG-pS-AIPQFLG_100"	14570	8680	80	39256	35228	10206	28	4784	4784	4786	370	7	98	96	0	1831839	82.276	100000.000	100000.000	0.000	0.000	0.000	0.000	0.000	16.610	34472	30444	34472	30444	52	340	100	188	"GLQAWPG-pS-AIPQFLG_100"
0	0	0	3	9	7	"GLQAWPG-pS-AIPQFLG_100"	"GLQAWPG-pS-AIPQFLG_100"	15080	8690	90	38336	29229	14687	50	4587	4587	4598	391	8	98	92	0	1519896	62.995	100000.000	100000.000	0.000	0.000	0.000	0.000	0.000	16.610	33749	24642	33749	24642	52	420	100	189	"GLQAWPG-pS-AIPQFLG_100"
0	0	0	4	1	1	"Bcl-2"	"P10415"	15550	4790	200	4566	4669	589	12	4925	4925	5014	892	17	3	1	0	1475503	-0.387	100000.000	100000.000	0.000	0.000	0.000	0.000	0.000	16.610	-359	-256	-359	-256	316	2384	100	190	"S87"
0	0	0	4	2	1	"Bcl-2"	"P10415"	16060	4800	80	4721	4993	828	16	4731	4731	4802	668	13	21	9	0	259649	0.286	100000.000	100000.000	0.000	0.000	0.000	0.000	0.000	16.610	-10	262	-10	262	52	340	100	191	"S87"
0	0	0	4	3	1	"Bcl-2"	"P10415"	16550	4780	200	4739	4936	1023	20	4880	4880	5105	1363	26	5	2	0	1559785	-0.124	100000.000	100000.000	0.000	0.000	0.000	0.000	0.000	16.610	-141	56	-141	56	316	2384	100	192	"S87"
0	0	0	4	4	1	"Casp3 "	"P42574"	17050	4780	150	8750	9412	4511	47	4943	4943	5215	1466	28	54	51	0	1468309	2.863	100000.000	100000.000	0.000	0.000	0.000	0.000	0.000	16.610	3807	4469	3807	4469	156	1272	100	193	"S150"
0	0	0	4	5	1	"Casp3 "	"P42574"	17570	4780	140	12477	11679	5548	47	4951	4951	5172	1313	25	67	66	0	1821999	4.956	100000.000	100000.000	0.000	0.000	0.000	0.000	0.000	16.610	7526	6728	7526	6728	156	1140	100	194	"S150"
0	0	0	4	6	1	"Casp3 "	"P42574"	18060	4790	150	11959	11902	6193	52	5001	5001	5299	1344	25	73	69	0	1856726	4.913	100000.000	100000.000	0.000	0.000	0.000	0.000	0.000	16.610	6958	6901	6958	6901	156	1272	100	195	"S150"
0	0	0	4	7	1	"CD19"	"P15391"	18560	4790	140	5720	6597	2845	43	4974	4974	5255	1500	28	31	16	0	1029084	0.895	100000.000	100000.000	0.000	0.000	0.000	0.000	0.000	16.610	746	1623	746	1623	156	1140	100	196	"Y500"
0	0	0	4	8	1	"CD19"	"P15391"	19040	4790	180	6073	6855	2385	34	5326	5326	5827	2164	37	24	10	0	1754861	0.475	100000.000	100000.000	0.000	0.000	0.000	0.000	0.000	16.610	747	1529	747	1529	256	1924	100	197	"Y500"
0	0	0	4	9	1	"CD19"	"P15391"	19540	4790	200	6296	7217	2245	31	5770	5770	6498	2478	38	18	8	0	2280693	0.290	100000.000	100000.000	0.000	0.000	0.000	0.000	0.000	16.610	526	1447	526	1447	316	2384	100	198	"Y500"
0	0	0	4	1	2	"EP300"	"Q09472"	15570	5430	200	4542	4631	509	10	4736	4736	4796	1201	25	2	0	0	1463256	-0.137	100000.000	100000.000	0.000	0.000	0.000	0.000	0.000	16.610	-194	-105	-194	-105	316	2384	100	199	"S2366"
0	0	0	4	2	2	"EP300"	"Q09472"	16070	5430	200	4672	4710	740	15	4710	4710	4759	743	15	3	0	0	1488501	-0.066	100000.000	0.000	0.000	0.000	0.000	0.000	0.000	16.610	-38	0	-38	0	316	2384	100	200	"S2366"
0	0	0	4	3	2	"EP300"	"Q09472"	16570	5430	200	4710	4738	502	10	4813	4813	4881	981	20	2	1	0	1497248	-0.146	100000.000	100000.000	0.000	0.000	0.000	0.000	0.000	16.610	-103	-75	-103	-75	316	2384	100	201	"S2366"
0	0	0	4	4	2	"fyn"	"P06241"	17070	5430	90	5146	5652	2842	50	4844	4844	4878	849	17	17	3	0	293911	0.912	100000.000	100000.000	0.000	0.000	0.000	0.000	0.000	16.610	302	808	302	808	52	420	100	202	"Y531"
0	0	0	4	5	2	"fyn"	"P06241"	17560	5430	80	5058	5996	3787	63	4882	4882	4934	520	10	32	13	0	311767	2.042	100000.000	100000.000	0.000	0.000	0.000	0.000	0.000	16.610	176	1114	176	1114	52	340	100	203	"Y531"
0	0	0	4	6	2	"fyn"	"P06241"	18070	5430	200	4976	5144	1273	24	4934	4934	5137	1323	25	5	2	0	1625549	0.005	100000.000	100000.000	0.000	0.000	0.000	0.000	0.000	16.610	42	210	42	210	316	2384	100	204	"Y531"
0	0	0	4	7	2	"Grb2"	"P62993"	18580	5440	80	5993	5996	894	14	4899	4899	5128	1446	28	28	5	0	311788	0.600	100000.000	100000.000	0.000	0.000	0.000	0.000	0.000	16.610	1094	1097	1094	1097	52	340	100	205	"Y209"
0	0	0	4	8	2	"Grb2"	"P62993"	19080	5440	80	6077	6381	1301	20	4866	4866	5069	1797	35	23	7	0	331810	0.730	100000.000	100000.000	0.000	0.000	0.000	0.000	0.000	16.610	1211	1515	1211	1515	52	340	100	206	"Y209"
0	0	0	4	9	2	"Grb2"	"P62993"	19580	5420	90	6475	6702	1175	17	5140	5140	5605	2572	45	11	5	0	348512	0.427	100000.000	100000.000	0.000	0.000	0.000	0.000	0.000	16.610	1335	1562	1335	1562	52	420	100	207	"Y209"
0	0	0	4	1	3	"IKK-beta "	"O14920"	15560	6080	90	6030	5872	554	9	4882	4882	4934	1049	21	53	0	0	305324	0.894	100000.000	100000.000	0.000	0.000	0.000	0.000	0.000	16.610	1148	990	1148	990	52	420	100	208	"Y188"
0	0	0	4	2	3	"IKK-beta "	"O14920"	16060	6070	90	6243	6335	891	14	4755	4755	4772	538	11	94	90	0	329411	2.905	100000.000	100000.000	0.000	0.000	0.000	0.000	0.000	16.610	1488	1580	1488	1580	52	420	100	209	"Y188"
0	0	0	4	3	3	"IKK-beta "	"O14920"	16560	6060	160	4941	5366	2507	46	4762	4762	4766	563	11	31	23	0	1116115	1.066	100000.000	100000.000	0.000	0.000	0.000	0.000	0.000	16.610	179	604	179	604	208	1512	100	210	"Y188"
0	0	0	4	4	3	"IRAK1"	"P51617"	17060	6060	200	4635	4660	1515	32	4763	4763	4832	896	18	4	1	0	1472535	-0.192	100000.000	100000.000	0.000	0.000	0.000	0.000	0.000	16.610	-128	-103	-128	-103	316	2384	100	211	"T100"
0	0	0	4	5	3	"IRAK1"	"P51617"	17560	6050	90	3957	4141	598	14	4791	4791	4879	1282	26	0	0	0	215352	-0.576	100000.000	100000.000	0.000	0.000	0.000	0.000	0.000	16.610	-834	-650	-834	-650	52	420	100	212	"T100"
0	0	0	4	6	3	"IRAK1"	"P51617"	18060	6070	200	4673	4556	697	15	4865	4865	4979	1044	20	1	0	0	1439613	-0.405	100000.000	100000.000	0.000	0.000	0.000	0.000	0.000	16.610	-192	-309	-192	-309	316	2384	100	213	"T100"
0	0	0	4	7	3	"IRF-7 "	"Q92985"	18560	6070	200	4820	4915	763	15	4865	4865	5010	1048	20	2	1	0	1552991	-0.091	100000.000	100000.000	0.000	0.000	0.000	0.000	0.000	16.610	-45	50	-45	50	316	2384	100	214	"S471"
0	0	0	4	8	3	"IRF-7 "	"Q92985"	19060	6070	200	4843	4966	771	15	4836	4836	4970	1191	23	3	0	0	1569405	-0.003	100000.000	100000.000	0.000	0.000	0.000	0.000	0.000	16.610	7	130	7	130	316	2384	100	215	"S471"
0	0	0	4	9	3	"IRF-7 "	"Q92985"	19570	6080	110	4998	5059	599	11	4768	4768	4888	720	14	16	3	0	404740	0.238	100000.000	100000.000	0.000	0.000	0.000	0.000	0.000	16.610	230	291	230	291	80	656	100	216	"S471"
0	0	0	4	1	4	"Lyn "	"P07948"	15570	6720	100	5009	4974	201	4	4882	4882	4985	1622	32	0	0	0	397931	-0.007	100000.000	100000.000	0.000	0.000	0.000	0.000	0.000	16.610	127	92	127	92	80	560	100	217	"Y507"
0	0	0	4	2	4	"Lyn "	"P07948"	16060	6710	200	4799	4788	243	5	4804	4804	4837	715	14	0	0	0	1513109	-0.069	100000.000	100000.000	0.000	0.000	0.000	0.000	0.000	16.610	-5	-16	-5	-16	316	2384	100	218	"Y507"
0	0	0	4	3	4	"Lyn "	"P07948"	16560	6710	200	4786	4817	445	9	4800	4800	4845	727	15	1	0	0	1522223	-0.039	100000.000	100000.000	0.000	0.000	0.000	0.000	0.000	16.610	-14	17	-14	17	316	2384	100	219	"Y507"
0	0	0	4	4	4	"MAVS"	"Q7Z434"	17040	6730	100	11563	10329	3790	36	4852	4852	4900	577	11	76	76	0	826313	9.409	100000.000	100000.000	0.000	0.000	0.000	0.000	0.000	16.610	6711	5477	6711	5477	80	560	100	220	"S233/4"
0	0	0	4	5	4	"MAVS"	"Q7Z434"	17560	6720	80	12799	12280	3737	30	4875	4875	4904	451	9	86	86	0	638543	16.355	100000.000	100000.000	0.000	0.000	0.000	0.000	0.000	16.610	7924	7405	7924	7405	52	340	100	221	"S233/4"
0	0	0	4	6	4	"MAVS"	"Q7Z434"	18070	6720	80	13018	12708	1483	11	4782	4782	4799	311	6	100	100	0	660818	25.431	100000.000	100000.000	0.000	0.000	0.000	0.000	0.000	16.610	8236	7926	8236	7926	52	340	100	222	"S233/4"
0	0	0	4	7	4	"Mek2"	"P36507"	18580	6730	130	6412	6461	1151	17	4734	4734	4787	711	14	94	70	0	775343	2.354	100000.000	100000.000	0.000	0.000	0.000	0.000	0.000	16.610	1678	1727	1678	1727	120	940	100	223	"s226"
0	0	0	4	8	4	"Mek2"	"P36507"	19070	6730	150	6236	6219	631	10	4643	4643	4704	725	15	94	60	0	970194	2.090	100000.000	100000.000	0.000	0.000	0.000	0.000	0.000	16.610	1593	1576	1593	1576	156	1272	100	224	"s226"
0	0	0	4	9	4	"Mek2"	"P36507"	19570	6730	140	6246	6455	1504	23	4643	4643	4757	1271	26	80	7	0	1007026	1.336	100000.000	100000.000	0.000	0.000	0.000	0.000	0.000	16.610	1603	1812	1603	1812	156	1140	100	225	"s226"
0	0	0	4	1	5	"PKCE"	"Q02156"	15560	7360	120	10650	10259	3025	29	4894	4894	4922	463	9	93	91	0	1231134	11.527	100000.000	100000.000	0.000	0.000	0.000	0.000	0.000	16.610	5756	5365	5756	5365	120	820	100	226	"T566"
0	0	0	4	2	5	"PKCE"	"Q02156"	16070	7360	120	10486	10119	1606	15	4802	4802	4815	328	6	97	95	0	1214303	16.171	100000.000	100000.000	0.000	0.000	0.000	0.000	0.000	16.610	5684	5317	5684	5317	120	820	100	227	"T566"
0	0	0	4	3	5	"PKCE"	"Q02156"	16560	7360	120	10607	10489	1617	15	4804	4804	4928	1735	35	95	93	0	1258667	3.205	100000.000	100000.000	0.000	0.000	0.000	0.000	0.000	16.610	5803	5685	5803	5685	120	820	100	228	"T566"
0	0	0	4	4	5	"PTEN"	"P60484"	17060	7350	100	6231	6125	758	12	4815	4815	4815	290	6	90	83	0	490009	4.517	100000.000	100000.000	0.000	0.000	0.000	0.000	0.000	16.610	1416	1310	1416	1310	80	560	100	229	"Y240"
0	0	0	4	5	5	"PTEN"	"P60484"	17560	7370	100	6187	6274	676	10	4761	4761	4814	460	9	91	85	0	501905	3.174	100000.000	100000.000	0.000	0.000	0.000	0.000	0.000	16.610	1426	1513	1426	1513	80	560	100	230	"Y240"
0	0	0	4	6	5	"PTEN"	"P60484"	18060	7370	110	6244	6335	651	10	4778	4778	4887	1179	24	77	12	0	506811	1.228	100000.000	100000.000	0.000	0.000	0.000	0.000	0.000	16.610	1466	1557	1466	1557	80	656	100	231	"Y240"
0	0	0	4	7	5	"Rab5A"	"P20339"	18560	7360	200	4758	4782	345	7	4803	4803	4867	747	15	0	0	0	1511006	-0.114	100000.000	100000.000	0.000	0.000	0.000	0.000	0.000	16.610	-45	-21	-45	-21	316	2384	100	232	"T202"
0	0	0	4	8	5	"Rab5A"	"P20339"	19060	7360	200	4630	4660	449	9	4713	4713	4793	1024	21	0	0	0	1472408	-0.130	100000.000	100000.000	0.000	0.000	0.000	0.000	0.000	16.610	-83	-53	-83	-53	316	2384	100	233	"T202"
0	0	0	4	9	5	"Rab5A"	"P20339"	19560	7380	90	4983	5109	838	16	4607	4607	4763	1438	30	3	1	0	265656	0.241	100000.000	100000.000	0.000	0.000	0.000	0.000	0.000	16.610	376	502	376	502	52	420	100	234	"T202"
0	0	0	4	1	6	"STAT3 "	"P40763"	15570	8000	70	5592	5536	315	5	4975	4975	5001	425	8	71	15	0	177139	1.259	100000.000	100000.000	0.000	0.000	0.000	0.000	0.000	16.610	617	561	617	561	32	236	100	235	"S727"
0	0	0	4	2	6	"STAT3 "	"P40763"	16060	8000	200	4926	5001	446	8	4892	4892	4917	753	15	5	0	0	1580423	0.112	100000.000	100000.000	0.000	0.000	0.000	0.000	0.000	16.610	34	109	34	109	316	2384	100	236	"S727"
0	0	0	4	3	6	"STAT3 "	"P40763"	16560	8010	80	5483	5487	392	7	4852	4852	4886	344	7	78	44	0	285319	1.747	100000.000	100000.000	0.000	0.000	0.000	0.000	0.000	16.610	631	635	631	635	52	340	100	237	"S727"
0	0	0	4	4	6	"STAT6 "	"P42226"	17060	8010	120	5351	5601	1867	33	4922	4922	5067	1696	33	1	0	0	672077	0.315	100000.000	100000.000	0.000	0.000	0.000	0.000	0.000	16.610	429	679	429	679	120	820	100	238	"Y641"
0	0	0	4	5	6	"STAT6 "	"P42226"	17550	8010	120	5210	5237	335	6	4813	4813	4843	755	15	15	0	0	628405	0.522	100000.000	100000.000	0.000	0.000	0.000	0.000	0.000	16.610	397	424	397	424	120	820	100	239	"Y641"
0	0	0	4	6	6	"STAT6 "	"P42226"	18050	8000	110	5277	5321	405	7	4778	4778	4843	867	17	7	2	0	425640	0.551	100000.000	100000.000	0.000	0.000	0.000	0.000	0.000	16.610	499	543	499	543	80	656	100	240	"Y641"
0	0	0	4	7	6	"Catalase"	"Q14790"	18560	8010	150	12219	12246	902	7	4613	4613	4727	1240	26	100	100	0	1910340	6.064	100000.000	100000.000	0.000	0.000	0.000	0.000	0.000	16.610	7606	7633	7606	7633	156	1272	100	241	"Y448"
0	0	0	4	8	6	"Catalase"	"Q14790"	19070	8020	160	11757	11344	2116	18	4604	4604	4679	965	20	94	92	0	2359515	6.907	100000.000	100000.000	0.000	0.000	0.000	0.000	0.000	16.610	7153	6740	7153	6740	208	1512	100	242	"Y448"
0	0	0	4	9	6	"Catalase"	"Q14790"	19560	8020	150	11876	12157	1498	12	4649	4649	4705	505	10	100	100	0	1896448	14.756	100000.000	100000.000	0.000	0.000	0.000	0.000	0.000	16.610	7227	7508	7227	7508	156	1272	100	243	"Y448"
-75	0	0	4	1	7	"empty"	"empty"	15550	8620	200	4418	4482	950	21	4596	4596	4624	645	13	0	0	0	1416275	-0.220	100000.000	100000.000	0.000	0.000	0.000	0.000	0.000	16.610	-178	-114	-178	-114	316	2384	100	244	"empty"
-75	0	0	4	2	7	"empty"	"empty"	16050	8620	200	4529	4521	289	6	4641	4641	4664	848	18	0	0	0	1428593	-0.169	100000.000	100000.000	0.000	0.000	0.000	0.000	0.000	16.610	-112	-120	-112	-120	316	2384	100	245	"empty"
-75	0	0	4	3	7	"empty"	"empty"	16550	8620	200	4592	4582	426	9	4663	4663	4681	773	16	0	0	0	1447838	-0.128	100000.000	100000.000	0.000	0.000	0.000	0.000	0.000	16.610	-71	-81	-71	-81	316	2384	100	246	"empty"
-75	0	0	4	4	7	"empty"	"empty"	17050	8620	200	4704	4715	506	10	4748	4748	4792	1027	21	0	0	0	1489891	-0.075	100000.000	100000.000	0.000	0.000	0.000	0.000	0.000	16.610	-44	-33	-44	-33	316	2384	100	247	"empty"
-75	0	0	4	5	7	"empty"	"empty"	17550	8620	200	4778	4859	610	12	4816	4816	4866	957	19	2	1	0	1535525	-0.007	100000.000	100000.000	0.000	0.000	0.000	0.000	0.000	16.610	-38	43	-38	43	316	2384	100	248	"empty"
-75	0	0	4	6	7	"empty"	"empty"	18050	8620	200	4900	4947	410	8	4851	4851	4891	672	13	3	0	0	1563177	0.083	100000.000	100000.000	0.000	0.000	0.000	0.000	0.000	16.610	49	96	49	96	316	2384	100	249	"empty"
0	0	0	4	7	7	"Control-Spot"	"Human_IgG"	18560	8640	160	8676	8663	1554	17	4863	4863	5112	1271	24	93	89	0	1801824	2.794	100000.000	100000.000	0.000	0.000	0.000	0.000	0.000	16.610	3813	3800	3813	3800	208	1512	100	250	"Control-Spot"
0	0	0	4	8	7	"Control-Spot"	"Human_IgG"	19060	8650	160	9411	9479	1176	12	4849	4849	5092	1272	24	96	95	0	1971646	3.449	100000.000	100000.000	0.000	0.000	0.000	0.000	0.000	16.610	4562	4630	4562	4630	208	1512	100	251	"Control-Spot"
0	0	0	4	9	7	"Control-Spot"	"Human_IgG"	19560	8650	160	8535	8483	1419	16	4806	4806	5144	1752	34	90	62	0	1764552	1.906	100000.000	100000.000	0.000	0.000	0.000	0.000	0.000	16.610	3729	3677	3729	3677	208	1512	100	252	"Control-Spot"
0	0	0	5	1	1	"Akt1"	"P31749"	2070	9330	100	7912	7925	1419	17	5120	5120	5122	696	13	90	86	0	633968	4.027	100000.000	100000.000	0.000	0.000	0.000	0.000	0.000	16.610	2792	2805	2792	2805	80	560	100	253	"T308"
0	0	0	5	2	1	"Akt1"	"P31749"	2570	9340	100	7412	7238	1349	18	4965	4965	5052	583	11	80	73	0	579056	3.750	100000.000	100000.000	0.000	0.000	0.000	0.000	0.000	16.610	2447	2273	2447	2273	80	560	100	254	"T308"
0	0	0	5	3	1	"Akt1"	"P31749"	3060	9330	70	7492	7680	634	8	5129	5129	5167	429	8	100	100	0	245754	5.858	100000.000	100000.000	0.000	0.000	0.000	0.000	0.000	16.610	2363	2551	2363	2551	32	236	100	255	"T308"
0	0	0	5	4	1	"A-Raf"	"P10398"	3560	9330	130	5608	6877	2716	39	5006	5006	5084	488	9	54	32	0	825219	3.674	100000.000	100000.000	0.000	0.000	0.000	0.000	0.000	16.610	602	1871	602	1871	120	940	100	256	"Y302"
0	0	0	5	5	1	"A-Raf"	"P10398"	4070	9330	70	10692	10172	2455	24	5397	5397	5141	721	14	87	87	0	325498	6.978	100000.000	100000.000	0.000	0.000	0.000	0.000	0.000	16.610	5295	4775	5295	4775	32	236	100	257	"Y302"
0	0	0	5	6	1	"A-Raf"	"P10398"	4570	9330	120	5957	7427	3168	42	5285	5285	5150	729	14	46	39	0	891255	3.123	100000.000	100000.000	0.000	0.000	0.000	0.000	0.000	16.610	672	2142	672	2142	120	820	100	258	"Y302"
0	0	0	5	7	1	"Cdk4"	"P11802"	5050	9320	200	5124	5110	957	18	5114	5114	5122	698	13	4	1	0	1614676	-0.017	100000.000	100000.000	0.000	0.000	0.000	0.000	0.000	16.610	10	-4	10	-4	316	2384	100	259	"S150"
0	0	0	5	8	1	"Cdk4"	"P11802"	5550	9320	200	5073	5331	2326	43	5125	5125	5139	761	14	5	3	0	1684597	0.252	100000.000	100000.000	0.000	0.000	0.000	0.000	0.000	16.610	-52	206	-52	206	316	2384	100	260	"S150"
0	0	0	5	9	1	"Cdk4"	"P11802"	6050	9310	200	5003	4980	471	9	5089	5089	5114	867	16	0	0	0	1573611	-0.155	100000.000	100000.000	0.000	0.000	0.000	0.000	0.000	16.610	-86	-109	-86	-109	316	2384	100	261	"S150"
0	0	0	5	1	2	"CREB "	"P16220"	2080	9960	70	5848	5895	536	9	5037	5037	5003	674	13	59	15	0	188639	1.323	100000.000	100000.000	0.000	0.000	0.000	0.000	0.000	16.610	811	858	811	858	32	236	100	262	"S111"
0	0	0	5	2	2	"CREB "	"P16220"	2580	9980	70	5551	5593	307	5	4793	4793	4837	359	7	93	59	0	178987	2.106	100000.000	100000.000	0.000	0.000	0.000	0.000	0.000	16.610	758	800	758	800	32	236	100	263	"S111"
0	0	0	5	3	2	"CREB "	"P16220"	3060	9950	120	5053	5150	464	9	4946	4946	5007	438	8	23	6	0	618026	0.326	100000.000	100000.000	0.000	0.000	0.000	0.000	0.000	16.610	107	204	107	204	120	820	100	264	"S111"
0	0	0	5	4	2	"DVL1"	"O14640"	3570	9980	70	5560	5481	398	7	4860	4860	4977	467	9	62	25	0	175394	1.079	100000.000	100000.000	0.000	0.000	0.000	0.000	0.000	16.610	700	621	700	621	32	236	100	265	"S679"
0	0	0	5	5	2	"DVL1"	"O14640"	4060	9960	200	5339	5161	676	13	5175	5175	5114	586	11	22	1	0	1630831	0.080	100000.000	100000.000	0.000	0.000	0.000	0.000	0.000	16.610	164	-14	164	-14	316	2384	100	266	"S679"
0	0	0	5	6	2	"DVL1"	"O14640"	4550	9960	200	5445	5270	735	13	4992	4992	5068	712	14	36	4	0	1665234	0.284	100000.000	100000.000	0.000	0.000	0.000	0.000	0.000	16.610	453	278	453	278	316	2384	100	267	"S679"
0	0	0	5	7	2	"IFNAR1 "	"P17181"	5050	9960	200	5285	5277	814	15	4862	4862	4969	590	11	43	8	0	1667524	0.522	100000.000	100000.000	0.000	0.000	0.000	0.000	0.000	16.610	423	415	423	415	316	2384	100	268	"Y466"
0	0	0	5	8	2	"IFNAR1 "	"P17181"	5560	9980	150	5542	5631	613	10	5180	5180	5152	534	10	26	5	0	878473	0.897	100000.000	100000.000	0.000	0.000	0.000	0.000	0.000	16.610	362	451	362	451	156	1272	100	269	"Y466"
0	0	0	5	9	2	"IFNAR1 "	"P17181"	6030	9940	80	5589	6274	3239	51	5315	5315	5320	366	6	36	7	0	326252	2.607	100000.000	100000.000	0.000	0.000	0.000	0.000	0.000	16.610	274	959	274	959	52	340	100	270	"Y466"
0	0	0	5	1	3	"Jak1 "	"P23458"	2080	10620	80	7623	7236	1681	23	5003	5003	5128	598	11	73	71	0	376293	3.525	100000.000	100000.000	0.000	0.000	0.000	0.000	0.000	16.610	2620	2233	2620	2233	52	340	100	271	"Y1034"
0	0	0	5	2	3	"Jak1 "	"P23458"	2570	10630	100	6922	6701	1447	21	5121	5121	5105	469	9	67	62	0	536052	3.403	100000.000	100000.000	0.000	0.000	0.000	0.000	0.000	16.610	1801	1580	1801	1580	80	560	100	272	"Y1034"
0	0	0	5	3	3	"Jak1 "	"P23458"	3070	10630	90	7694	7694	667	8	5082	5082	5172	664	12	96	96	0	400068	3.798	100000.000	100000.000	0.000	0.000	0.000	0.000	0.000	16.610	2612	2612	2612	2612	52	420	100	273	"Y1034"
0	0	0	5	4	3	"Jun "	"P05412"	3570	10620	200	4175	4255	598	14	5034	5034	5090	502	9	3	0	0	1344571	-1.663	100000.000	100000.000	0.000	0.000	0.000	0.000	0.000	16.610	-859	-779	-859	-779	316	2384	100	274	"S63"
0	0	0	5	5	3	"Jun "	"P05412"	4070	10620	200	4270	4198	683	16	5127	5127	5072	649	12	2	0	0	1326532	-1.347	100000.000	100000.000	0.000	0.000	0.000	0.000	0.000	16.610	-857	-929	-857	-929	316	2384	100	275	"S63"
0	0	0	5	6	3	"Jun "	"P05412"	4570	10620	200	4250	4158	688	16	5164	5164	5049	791	15	0	0	0	1313833	-1.126	100000.000	100000.000	0.000	0.000	0.000	0.000	0.000	16.610	-914	-1006	-914	-1006	316	2384	100	276	"S63"
0	0	0	5	7	3	"Lck"	"P06239"	5080	10620	100	5897	5908	725	12	5089	5089	4996	588	11	58	38	0	472653	1.551	100000.000	100000.000	0.000	0.000	0.000	0.000	0.000	16.610	808	819	808	819	80	560	100	277	"Y192"
0	0	0	5	8	3	"Lck"	"P06239"	5570	10620	100	6123	7495	6099	81	5129	5129	5093	391	7	85	60	0	599587	6.143	100000.000	100000.000	0.000	0.000	0.000	0.000	0.000	16.610	994	2366	994	2366	80	560	100	278	"Y192"
0	0	0	5	9	3	"Lck"	"P06239"	6070	10620	110	6135	6757	3214	47	5123	5123	5114	397	7	80	72	0	540533	4.139	100000.000	100000.000	0.000	0.000	0.000	0.000	0.000	16.610	1012	1634	1012	1634	80	656	100	279	"Y192"
0	0	0	5	1	4	"Mlk3"	"Q16584"	2070	11260	200	4802	4873	723	14	5006	5006	5027	653	12	16	0	0	1539974	-0.236	100000.000	100000.000	0.000	0.000	0.000	0.000	0.000	16.610	-204	-133	-204	-133	316	2384	100	280	"T277"
0	0	0	5	2	4	"Mlk3"	"Q16584"	2570	11260	200	4812	4935	1825	36	5019	5019	5032	577	11	14	1	0	1559580	-0.168	100000.000	100000.000	0.000	0.000	0.000	0.000	0.000	16.610	-207	-84	-207	-84	316	2384	100	281	"T277"
0	0	0	5	3	4	"Mlk3"	"Q16584"	3070	11260	200	4939	4886	571	11	5065	5065	5082	387	7	14	0	0	1544037	-0.506	100000.000	100000.000	0.000	0.000	0.000	0.000	0.000	16.610	-126	-179	-126	-179	316	2384	100	282	"T277"
0	0	0	5	4	4	"NFAT2 "	"O95644"	3580	11260	110	6908	6958	700	10	5023	5023	5044	500	9	100	90	0	556634	3.828	100000.000	100000.000	0.000	0.000	0.000	0.000	0.000	16.610	1885	1935	1885	1935	80	656	100	283	"S245"
0	0	0	5	5	4	"NFAT2 "	"O95644"	4070	11270	120	6873	7119	2833	39	5049	5049	5041	605	12	88	72	0	854305	3.435	100000.000	100000.000	0.000	0.000	0.000	0.000	0.000	16.610	1824	2070	1824	2070	120	820	100	284	"S245"
0	0	0	5	6	4	"NFAT2 "	"O95644"	4570	11270	120	6451	6819	1132	16	5161	5161	5073	1283	25	50	36	0	818285	1.361	100000.000	100000.000	0.000	0.000	0.000	0.000	0.000	16.610	1290	1658	1290	1658	120	820	100	285	"S245"
0	0	0	5	7	4	"PI3-kinase p85 subunit beta"	"O00459"	5080	11260	70	7035	7004	661	9	5103	5103	5095	538	10	100	87	0	224139	3.548	100000.000	100000.000	0.000	0.000	0.000	0.000	0.000	16.610	1932	1901	1932	1901	32	236	100	286	"Y605"
0	0	0	5	8	4	"PI3-kinase p85 subunit beta"	"O00459"	5570	11270	70	7233	7191	491	6	5192	5192	5133	489	9	100	100	0	230099	4.209	100000.000	100000.000	0.000	0.000	0.000	0.000	0.000	16.610	2041	1999	2041	1999	32	236	100	287	"Y605"
0	0	0	5	9	4	"PI3-kinase p85 subunit beta"	"O00459"	6060	11270	80	6919	7046	2574	36	5042	5042	5014	303	6	90	86	0	366410	6.706	100000.000	100000.000	0.000	0.000	0.000	0.000	0.000	16.610	1877	2004	1877	2004	52	340	100	288	"Y605"
0	0	0	5	1	5	"PDGFRb"	"P09619"	2060	11890	200	4853	4964	661	13	4899	4899	4967	1197	24	5	0	0	1568650	-0.003	100000.000	100000.000	0.000	0.000	0.000	0.000	0.000	16.610	-46	65	-46	65	316	2384	100	289	"Y740"
0	0	0	5	2	5	"PDGFRb"	"P09619"	2560	11890	200	4723	4827	498	10	4819	4819	4902	1144	23	3	0	0	1525447	-0.066	100000.000	100000.000	0.000	0.000	0.000	0.000	0.000	16.610	-96	8	-96	8	316	2384	100	290	"Y740"
0	0	0	5	3	5	"PDGFRb"	"P09619"	3060	11890	200	4919	4962	384	7	4889	4889	4940	644	13	6	0	0	1567917	0.034	100000.000	100000.000	0.000	0.000	0.000	0.000	0.000	16.610	30	73	30	73	316	2384	100	291	"Y740"
0	0	0	5	4	5	"Rack1"	"P63244"	3560	11890	200	5119	5219	561	10	4958	4958	5232	3029	57	0	0	0	1649354	-0.004	100000.000	100000.000	0.000	0.000	0.000	0.000	0.000	16.610	161	261	161	261	316	2384	100	292	"Y194"
0	0	0	5	5	5	"Rack1"	"P63244"	4070	11900	140	5728	5711	982	17	5230	5230	5060	639	12	41	6	0	890893	1.019	100000.000	100000.000	0.000	0.000	0.000	0.000	0.000	16.610	498	481	498	481	156	1140	100	293	"Y194"
0	0	0	5	6	5	"Rack1"	"P63244"	4570	11900	160	5534	5615	818	14	5234	5234	5098	797	15	32	2	0	1167981	0.649	100000.000	100000.000	0.000	0.000	0.000	0.000	0.000	16.610	300	381	300	381	208	1512	100	294	"Y194"
0	0	0	5	7	5	"SEK1 "	"P45985"	5070	11900	200	5049	5145	1316	25	5249	5249	5202	946	18	2	0	0	1625729	-0.060	100000.000	100000.000	0.000	0.000	0.000	0.000	0.000	16.610	-200	-104	-200	-104	316	2384	100	295	"T261"
0	0	0	5	8	5	"SEK1 "	"P45985"	5570	11900	200	5098	5077	397	7	5271	5271	5304	1314	24	0	0	0	1604264	-0.173	100000.000	100000.000	0.000	0.000	0.000	0.000	0.000	16.610	-173	-194	-173	-194	316	2384	100	296	"T261"
0	0	0	5	9	5	"SEK1 "	"P45985"	6070	11900	200	5147	5101	336	6	5234	5234	5217	340	6	5	0	0	1611779	-0.341	100000.000	100000.000	0.000	0.000	0.000	0.000	0.000	16.610	-87	-133	-87	-133	316	2384	100	297	"T261"
0	0	0	5	1	6	"Smad3 "	"P84022"	2060	12550	100	6244	6610	3107	47	5539	5539	5591	2599	46	3	1	0	528831	0.392	100000.000	100000.000	0.000	0.000	0.000	0.000	0.000	16.610	705	1071	705	1071	80	560	100	298	"S423"
0	0	0	5	2	6	"Smad3 "	"P84022"	2560	12550	90	6576	6583	528	8	5576	5576	5475	789	14	67	5	0	342326	1.404	100000.000	100000.000	0.000	0.000	0.000	0.000	0.000	16.610	1000	1007	1000	1007	52	420	100	299	"S423"
0	0	0	5	3	6	"Smad3 "	"P84022"	3060	12570	90	6555	6451	488	7	5542	5542	5485	422	7	80	71	0	335472	2.289	100000.000	100000.000	0.000	0.000	0.000	0.000	0.000	16.610	1013	909	1013	909	52	420	100	300	"S423"
0	0	0	5	4	6	"TBK1 "	"Q9UHD2"	3570	12560	100	14175	13908	5055	36	5283	5283	5218	468	8	92	92	0	1112650	18.568	100000.000	100000.000	0.000	0.000	0.000	0.000	0.000	16.610	8892	8625	8892	8625	80	560	100	301	"S172"
0	0	0	5	5	6	"TBK1 "	"Q9UHD2"	4070	12550	100	13951	13680	3470	25	5032	5032	5064	588	11	97	97	0	1094432	14.653	100000.000	100000.000	0.000	0.000	0.000	0.000	0.000	16.610	8919	8648	8919	8648	80	560	100	302	"S172"
0	0	0	5	6	6	"TBK1 "	"Q9UHD2"	4570	12550	100	13167	12261	2764	22	4966	4966	5001	530	10	92	92	0	980887	13.698	100000.000	100000.000	0.000	0.000	0.000	0.000	0.000	16.610	8201	7295	8201	7295	80	560	100	303	"S172"
0	0	0	5	7	6	"TrKA"	"P04629"	5070	12560	110	11921	11801	2576	21	4823	4823	4890	517	10	97	97	0	944097	13.368	100000.000	100000.000	0.000	0.000	0.000	0.000	0.000	16.610	7098	6978	7098	6978	80	656	100	304	"Y496"
0	0	0	5	8	6	"TrKA"	"P04629"	5570	12560	110	11446	11089	1878	16	4837	4837	4906	531	10	93	93	0	887082	11.644	100000.000	100000.000	0.000	0.000	0.000	0.000	0.000	16.610	6609	6252	6609	6252	80	656	100	305	"Y496"
0	0	0	5	9	6	"TrKA"	"P04629"	6070	12560	110	11926	11604	1952	16	4850	4850	5126	2757	53	95	88	0	928312	2.350	100000.000	100000.000	0.000	0.000	0.000	0.000	0.000	16.610	7076	6754	7076	6754	80	656	100	306	"Y496"
-75	0	0	5	1	7	"empty"	"empty"	2050	13170	200	4912	4992	886	17	4900	4900	5021	1368	27	2	1	0	1577626	-0.021	100000.000	100000.000	0.000	0.000	0.000	0.000	0.000	16.610	12	92	12	92	316	2384	100	307	"empty"
-75	0	0	5	2	7	"empty"	"empty"	2550	13170	200	4774	4808	458	9	4771	4771	4848	893	18	1	0	0	1519443	-0.045	100000.000	100000.000	0.000	0.000	0.000	0.000	0.000	16.610	3	37	3	37	316	2384	100	308	"empty"
-75	0	0	5	3	7	"empty"	"empty"	3050	13170	200	4880	5167	2538	49	4820	4820	4881	425	8	22	2	0	1632862	0.673	100000.000	100000.000	0.000	0.000	0.000	0.000	0.000	16.610	60	347	60	347	316	2384	100	309	"empty"
-75	0	0	5	4	7	"empty"	"empty"	3550	13170	200	4888	4982	519	10	4840	4840	4950	621	12	24	0	0	1574429	0.052	100000.000	100000.000	0.000	0.000	0.000	0.000	0.000	16.610	48	142	48	142	316	2384	100	310	"empty"
-75	0	0	5	5	7	"empty"	"empty"	4050	13170	200	5100	5053	909	17	5252	5252	5178	1165	22	0	0	0	1596774	-0.107	100000.000	100000.000	0.000	0.000	0.000	0.000	0.000	16.610	-152	-199	-152	-199	316	2384	100	311	"empty"
-75	0	0	5	6	7	"empty"	"empty"	4550	13170	200	5090	5009	591	11	5130	5130	5107	2637	51	0	0	0	1582695	-0.037	100000.000	100000.000	0.000	0.000	0.000	0.000	0.000	16.610	-40	-121	-40	-121	316	2384	100	312	"empty"
-75	0	0	5	7	7	"empty"	"empty"	5050	13170	200	5119	5070	567	11	5183	5183	5105	895	17	0	0	0	1602228	-0.039	100000.000	100000.000	0.000	0.000	0.000	0.000	0.000	16.610	-64	-113	-64	-113	316	2384	100	313	"empty"
-75	0	0	5	8	7	"empty"	"empty"	5550	13170	200	5241	5205	308	5	5250	5250	5202	401	7	3	0	0	1644637	0.007	100000.000	100000.000	0.000	0.000	0.000	0.000	0.000	16.610	-9	-45	-9	-45	316	2384	100	314	"empty"
-75	0	0	5	9	7	"empty"	"empty"	6050	13170	200	5214	5218	269	5	5211	5211	5237	971	18	1	0	0	1648775	-0.020	100000.000	100000.000	0.000	0.000	0.000	0.000	0.000	16.610	3	7	3	7	316	2384	100	315	"empty"
0	0	0	6	1	1	"PLCG2"	"P16885"	6600	9330	130	6790	6682	950	14	5051	5051	4996	1120	22	77	36	0	801831	1.505	100000.000	100000.000	0.000	0.000	0.000	0.000	0.000	16.610	1739	1631	1739	1631	120	940	100	316	"Y753"
0	0	0	6	2	1	"PLCG2"	"P16885"	7100	9340	120	6463	6563	942	14	5009	5009	4853	604	12	90	53	0	787592	2.831	100000.000	100000.000	0.000	0.000	0.000	0.000	0.000	16.610	1454	1554	1454	1554	120	820	100	317	"Y753"
0	0	0	6	3	1	"PLCG2"	"P16885"	7610	9330	100	6286	6599	825	12	4847	4847	4815	579	12	97	62	0	527883	3.081	100000.000	100000.000	0.000	0.000	0.000	0.000	0.000	16.610	1439	1752	1439	1752	80	560	100	318	"Y753"
0	0	0	6	4	1	"pyk2"	"Q14289"	8100	9340	180	19830	16512	7505	45	4881	4881	4835	478	9	80	76	0	4227061	24.429	100000.000	100000.000	0.000	0.000	0.000	0.000	0.000	16.610	14949	11631	14949	11631	256	1924	100	319	"Y402"
0	0	0	6	5	1	"pyk2"	"Q14289"	8610	9340	170	19824	17853	5833	32	4804	4804	4825	398	8	90	87	0	3713352	32.734	100000.000	100000.000	0.000	0.000	0.000	0.000	0.000	16.610	15020	13049	15020	13049	208	1660	100	320	"Y402"
0	0	0	6	6	1	"pyk2"	"Q14289"	9110	9350	180	19017	15277	7451	48	4725	4725	4779	781	16	70	69	0	3911034	13.442	100000.000	100000.000	0.000	0.000	0.000	0.000	0.000	16.610	14292	10552	14292	10552	256	1924	100	321	"Y402"
0	0	0	6	7	1	"STAM2"	"Q92783"	9600	9340	170	8993	9087	983	10	4649	4649	4706	763	16	98	97	0	1890145	5.742	100000.000	100000.000	0.000	0.000	0.000	0.000	0.000	16.610	4344	4438	4344	4438	208	1660	100	322	"Y371"
0	0	0	6	8	1	"STAM2"	"Q92783"	10100	9330	160	9181	9319	1091	11	4665	4665	4655	504	10	100	100	0	1938442	9.254	100000.000	100000.000	0.000	0.000	0.000	0.000	0.000	16.610	4516	4654	4516	4654	208	1512	100	323	"Y371"
0	0	0	6	9	1	"STAM2"	"Q92783"	10600	9340	180	9132	9185	1473	16	4761	4761	4707	547	11	96	93	0	2351457	8.186	100000.000	100000.000	0.000	0.000	0.000	0.000	0.000	16.610	4371	4424	4371	4424	256	1924	100	324	"Y371"
0	0	0	6	1	2	"STAT3 "	"P40763"	6600	9980	130	9148	9148	1014	11	5168	5168	5122	560	10	99	97	0	1097769	7.189	100000.000	100000.000	0.000	0.000	0.000	0.000	0.000	16.610	3980	3980	3980	3980	120	940	100	325	"Y705"
0	0	0	6	2	2	"STAT3 "	"P40763"	7100	9980	120	8014	8140	1008	12	5053	5053	4970	1222	24	95	75	0	976795	2.594	100000.000	100000.000	0.000	0.000	0.000	0.000	0.000	16.610	2961	3087	2961	3087	120	820	100	326	"Y705"
0	0	0	6	3	2	"STAT3 "	"P40763"	7600	9970	120	8063	7985	3033	37	4847	4847	4884	1060	21	90	70	0	958188	2.925	100000.000	100000.000	0.000	0.000	0.000	0.000	0.000	16.610	3216	3138	3216	3138	120	820	100	327	"Y705"
0	0	0	6	4	2	"STMN1"	"P16949"	8090	9970	200	4630	4680	469	10	4917	4917	4854	514	10	3	0	0	1478977	-0.339	100000.000	100000.000	0.000	0.000	0.000	0.000	0.000	16.610	-287	-237	-287	-237	316	2384	100	328	"S15"
0	0	0	6	5	2	"STMN1"	"P16949"	8590	9970	200	4493	4545	398	8	4824	4824	4832	752	15	1	0	0	1436310	-0.382	100000.000	100000.000	0.000	0.000	0.000	0.000	0.000	16.610	-331	-279	-331	-279	316	2384	100	329	"S15"
0	0	0	6	6	2	"STMN1"	"P16949"	9090	9980	200	4468	4487	768	17	4776	4776	4785	383	8	0	0	0	1417841	-0.778	100000.000	100000.000	0.000	0.000	0.000	0.000	0.000	16.610	-308	-289	-308	-289	316	2384	100	330	"S15"
0	0	0	6	7	2	"4E-BP1 "	"Q13541"	9590	9980	200	4386	4452	508	11	4828	4828	4782	417	8	5	1	0	1406763	-0.791	100000.000	100000.000	0.000	0.000	0.000	0.000	0.000	16.610	-442	-376	-442	-376	316	2384	100	331	"S64"
0	0	0	6	8	2	"4E-BP1 "	"Q13541"	10090	9980	200	4477	4533	484	10	4831	4831	4763	427	8	9	1	0	1432348	-0.539	100000.000	100000.000	0.000	0.000	0.000	0.000	0.000	16.610	-354	-298	-354	-298	316	2384	100	332	"S64"
0	0	0	6	9	2	"4E-BP1 "	"Q13541"	10590	9980	200	4652	4679	500	10	4849	4849	4784	504	10	6	0	0	1478455	-0.208	100000.000	100000.000	0.000	0.000	0.000	0.000	0.000	16.610	-197	-170	-197	-170	316	2384	100	333	"S64"
0	0	0	6	1	3	"Tgfbr2"	"P37173"	6600	10610	200	4376	4455	546	12	5101	5101	5033	512	10	1	0	0	1407791	-1.129	100000.000	100000.000	0.000	0.000	0.000	0.000	0.000	16.610	-725	-646	-725	-646	316	2384	100	334	"Y336"
0	0	0	6	2	3	"Tgfbr2"	"P37173"	7100	10610	200	4345	4306	784	18	4996	4996	4876	592	12	4	0	0	1360676	-0.963	100000.000	100000.000	0.000	0.000	0.000	0.000	0.000	16.610	-651	-690	-651	-690	316	2384	100	335	"Y336"
0	0	0	6	3	3	"Tgfbr2"	"P37173"	7600	10610	200	4178	4132	665	16	4820	4820	4836	876	18	1	0	0	1305593	-0.804	100000.000	100000.000	0.000	0.000	0.000	0.000	0.000	16.610	-642	-688	-642	-688	316	2384	100	336	"Y336"
0	0	0	6	4	3	"Bid "	"P55957"	8110	10610	80	7193	7038	1123	15	4724	4724	4741	488	10	92	84	0	365961	4.707	100000.000	100000.000	0.000	0.000	0.000	0.000	0.000	16.610	2469	2314	2469	2314	52	340	100	337	"T54"
0	0	0	6	5	3	"Bid "	"P55957"	8610	10630	80	7864	8365	4170	49	4773	4773	4779	340	7	98	98	0	434983	10.547	100000.000	100000.000	0.000	0.000	0.000	0.000	0.000	16.610	3091	3592	3091	3592	52	340	100	338	"T54"
0	0	0	6	6	3	"Bid "	"P55957"	9090	10660	160	4961	5456	1299	23	4662	4662	4698	340	7	46	33	0	1134890	2.229	100000.000	100000.000	0.000	0.000	0.000	0.000	0.000	16.610	299	794	299	794	208	1512	100	339	"T54"
0	0	0	6	7	3	"caveolin-1"	"Q03135"	9610	10620	200	4621	4581	449	9	4635	4635	4674	398	8	18	0	0	1447707	-0.234	100000.000	100000.000	0.000	0.000	0.000	0.000	0.000	16.610	-14	-54	-14	-54	316	2384	100	340	"Y6"
0	0	0	6	8	3	"caveolin-1"	"Q03135"	10110	10620	200	4610	4758	1887	39	4698	4698	4708	607	12	9	0	0	1503577	0.082	100000.000	100000.000	0.000	0.000	0.000	0.000	0.000	16.610	-88	60	-88	60	316	2384	100	341	"Y6"
0	0	0	6	9	3	"caveolin-1"	"Q03135"	10610	10620	200	4668	4692	503	10	4766	4766	4752	517	10	11	0	0	1482769	-0.116	100000.000	100000.000	0.000	0.000	0.000	0.000	0.000	16.610	-98	-74	-98	-74	316	2384	100	342	"Y6"
0	0	0	6	1	4	"CDK2"	"P24941"	6600	11270	130	7563	7377	698	9	5085	5085	4979	432	8	96	93	0	885246	5.551	100000.000	100000.000	0.000	0.000	0.000	0.000	0.000	16.610	2478	2292	2478	2292	120	940	100	343	"Y14"
0	0	0	6	2	4	"CDK2"	"P24941"	7100	11280	130	7065	7107	822	11	4905	4905	4836	566	11	95	90	0	852810	4.012	100000.000	100000.000	0.000	0.000	0.000	0.000	0.000	16.610	2160	2202	2160	2202	120	940	100	344	"Y14"
0	0	0	6	3	4	"CDK2"	"P24941"	7600	11270	130	6921	6948	1034	14	4751	4751	4766	594	12	97	87	0	833755	3.673	100000.000	100000.000	0.000	0.000	0.000	0.000	0.000	16.610	2170	2197	2170	2197	120	940	100	345	"Y14"
0	0	0	6	4	4	"Fos "	"P01100"	8070	11250	130	4814	4823	678	14	4758	4758	4810	672	13	8	3	0	578787	0.019	100000.000	100000.000	0.000	0.000	0.000	0.000	0.000	16.610	56	65	56	65	120	940	100	346	"S362"
0	0	0	6	5	4	"Fos "	"P01100"	8590	11270	200	4590	4624	386	8	4674	4674	4706	370	7	12	0	0	1461250	-0.222	100000.000	100000.000	0.000	0.000	0.000	0.000	0.000	16.610	-84	-50	-84	-50	316	2384	100	347	"S362"
0	0	0	6	6	4	"Fos "	"P01100"	9090	11270	200	4641	4702	705	14	4680	4680	4707	358	7	12	1	0	1485891	-0.014	100000.000	100000.000	0.000	0.000	0.000	0.000	0.000	16.610	-39	22	-39	22	316	2384	100	348	"S362"
0	0	0	6	7	4	"Grb2"	"P62993"	9610	11280	100	7080	6595	1263	19	4683	4683	4719	431	9	77	72	0	527590	4.353	100000.000	100000.000	0.000	0.000	0.000	0.000	0.000	16.610	2397	1912	2397	1912	80	560	100	349	"Y37"
0	0	0	6	8	4	"Grb2"	"P62993"	10100	11270	100	7386	7113	1327	18	4758	4758	4743	1377	29	80	45	0	569025	1.721	100000.000	100000.000	0.000	0.000	0.000	0.000	0.000	16.610	2628	2355	2628	2355	80	560	100	350	"Y37"
0	0	0	6	9	4	"Grb2"	"P62993"	10590	11270	90	7460	7412	1168	15	4749	4749	4684	509	10	94	92	0	385419	5.360	100000.000	100000.000	0.000	0.000	0.000	0.000	0.000	16.610	2711	2663	2711	2663	52	420	100	351	"Y37"
0	0	0	6	1	5	"IL4R "	"P24394"	6600	11910	170	8235	8257	1261	15	5128	5128	5068	411	8	100	100	0	1717527	7.759	100000.000	100000.000	0.000	0.000	0.000	0.000	0.000	16.610	3107	3129	3107	3129	208	1660	100	352	"Y713"
0	0	0	6	2	5	"IL4R "	"P24394"	7100	11910	180	7842	7780	1224	15	4998	4998	4920	610	12	99	96	0	1991770	4.689	100000.000	100000.000	0.000	0.000	0.000	0.000	0.000	16.610	2844	2782	2844	2782	256	1924	100	353	"Y713"
0	0	0	6	3	5	"IL4R "	"P24394"	7590	11910	170	7611	7486	1407	18	4889	4889	4801	656	13	99	89	0	1557189	4.093	100000.000	100000.000	0.000	0.000	0.000	0.000	0.000	16.610	2722	2597	2722	2597	208	1660	100	354	"Y713"
0	0	0	6	4	5	"IRAK4"	"P51617"	8100	11920	180	9149	8971	1837	20	4705	4705	4814	973	20	90	89	0	2296626	4.272	100000.000	100000.000	0.000	0.000	0.000	0.000	0.000	16.610	4444	4266	4444	4266	256	1924	100	355	"T208"
0	0	0	6	5	5	"IRAK4"	"P51617"	8600	11920	180	9041	8532	1737	20	4563	4563	4627	816	17	87	85	0	2184213	4.786	100000.000	100000.000	0.000	0.000	0.000	0.000	0.000	16.610	4478	3969	4478	3969	256	1924	100	356	"T208"
0	0	0	6	6	5	"IRAK4"	"P51617"	9100	11920	170	8930	8689	989	11	4551	4551	4604	959	20	98	98	0	1807387	4.260	100000.000	100000.000	0.000	0.000	0.000	0.000	0.000	16.610	4379	4138	4379	4138	208	1660	100	357	"T208"
0	0	0	6	7	5	"LDLRAP1"	"Q5SW96"	9590	11910	200	4481	4525	386	8	4590	4590	4630	635	13	6	0	0	1429858	-0.165	100000.000	100000.000	0.000	0.000	0.000	0.000	0.000	16.610	-109	-65	-109	-65	316	2384	100	358	"S186"
0	0	0	6	8	5	"LDLRAP1"	"Q5SW96"	10100	11910	200	4468	4547	487	10	4643	4643	4685	648	13	6	0	0	1436701	-0.213	100000.000	100000.000	0.000	0.000	0.000	0.000	0.000	16.610	-175	-96	-175	-96	316	2384	100	359	"S186"
0	0	0	6	9	5	"LDLRAP1"	"Q5SW96"	10600	11910	200	4629	4687	440	9	4735	4735	4709	479	10	14	0	0	1480949	-0.046	100000.000	100000.000	0.000	0.000	0.000	0.000	0.000	16.610	-106	-48	-106	-48	316	2384	100	360	"S186"
0	0	0	6	1	6	"MAPK14"	"Q16539"	6600	12560	130	6059	6016	658	10	4883	4883	4982	811	16	72	26	0	721868	1.275	100000.000	100000.000	0.000	0.000	0.000	0.000	0.000	16.610	1176	1133	1176	1133	120	940	100	361	"T179"
0	0	0	6	2	6	"MAPK14"	"Q16539"	7090	12550	130	6227	6223	933	14	4920	4920	4966	619	12	84	55	0	746770	2.031	100000.000	100000.000	0.000	0.000	0.000	0.000	0.000	16.610	1307	1303	1307	1303	120	940	100	362	"T179"
0	0	0	6	3	6	"MAPK14"	"Q16539"	7600	12550	120	6333	6102	787	12	4964	4964	4929	730	14	72	43	0	732287	1.607	100000.000	100000.000	0.000	0.000	0.000	0.000	0.000	16.610	1369	1138	1369	1138	120	820	100	363	"T179"
0	0	0	6	4	6	"Met "	"P08581"	8090	12550	200	5121	5378	1139	21	4941	4941	4936	1114	22	17	10	0	1699416	0.397	100000.000	100000.000	0.000	0.000	0.000	0.000	0.000	16.610	180	437	180	437	316	2384	100	364	"Y1003"
0	0	0	6	5	6	"Met "	"P08581"	8590	12560	80	7184	6998	886	12	5054	5054	5004	400	7	88	88	0	363898	4.985	100000.000	100000.000	0.000	0.000	0.000	0.000	0.000	16.610	2130	1944	2130	1944	52	340	100	365	"Y1003"
0	0	0	6	6	6	"Met "	"P08581"	9100	12560	80	7059	6787	1067	15	5092	5092	5207	1210	23	73	17	0	352934	1.306	100000.000	100000.000	0.000	0.000	0.000	0.000	0.000	16.610	1967	1695	1967	1695	52	340	100	366	"Y1003"
0	0	0	6	7	6	"p53 "	"P04637"	9590	12590	160	5171	5781	1205	20	4982	4982	5355	2394	44	16	0	0	1202385	0.178	100000.000	100000.000	0.000	0.000	0.000	0.000	0.000	16.610	189	799	189	799	208	1512	100	367	"S15"
0	0	0	6	8	6	"p53 "	"P04637"	10100	12560	100	7486	6879	1269	18	4904	4904	4858	359	7	77	75	0	550302	5.630	100000.000	100000.000	0.000	0.000	0.000	0.000	0.000	16.610	2582	1975	2582	1975	80	560	100	368	"S15"
0	0	0	6	9	6	"p53 "	"P04637"	10600	12570	70	7553	7388	596	8	4827	4827	4814	320	6	100	100	0	236429	8.044	100000.000	100000.000	0.000	0.000	0.000	0.000	0.000	16.610	2726	2561	2726	2561	32	236	100	369	"S15"
-75	0	0	6	1	7	"empty"	"empty"	6590	13180	200	5167	5084	390	7	5150	5150	5100	559	10	1	0	0	1606594	-0.029	100000.000	100000.000	0.000	0.000	0.000	0.000	0.000	16.610	17	-66	17	-66	316	2384	100	370	"empty"
-75	0	0	6	2	7	"empty"	"empty"	7090	13180	200	4790	4856	666	13	5017	5017	4890	618	12	3	1	0	1534572	-0.055	100000.000	100000.000	0.000	0.000	0.000	0.000	0.000	16.610	-227	-161	-227	-161	316	2384	100	371	"empty"
-75	0	0	6	3	7	"empty"	"empty"	7590	13180	200	4891	4775	588	12	4861	4861	4781	705	14	6	0	0	1508822	-0.009	100000.000	100000.000	0.000	0.000	0.000	0.000	0.000	16.610	30	-86	30	-86	316	2384	100	372	"empty"
-75	0	0	6	4	7	"empty"	"empty"	8090	13180	200	4754	4688	497	10	4613	4613	4673	582	12	17	0	0	1481561	0.026	100000.000	100000.000	0.000	0.000	0.000	0.000	0.000	16.610	141	75	141	75	316	2384	100	373	"empty"
-75	0	0	6	5	7	"empty"	"empty"	8590	13180	200	4560	4567	295	6	4561	4561	4599	619	13	1	0	0	1443218	-0.052	100000.000	100000.000	0.000	0.000	0.000	0.000	0.000	16.610	-1	6	-1	6	316	2384	100	374	"empty"
-75	0	0	6	6	7	"empty"	"empty"	9090	13180	200	4572	4571	278	6	4549	4549	4594	612	13	0	0	0	1444354	-0.038	100000.000	100000.000	0.000	0.000	0.000	0.000	0.000	16.610	23	22	23	22	316	2384	100	375	"empty"
0	0	0	6	7	7	"GLQAWPGEAIPQFLG_100"	"GLQAWPGEAIPQFLG_100"	9600	13200	80	5841	5684	742	13	4543	4543	4597	464	10	80	65	0	295571	2.343	100000.000	100000.000	0.000	0.000	0.000	0.000	0.000	16.610	1298	1141	1298	1141	52	340	100	376	"GLQAWPGEAIPQFLG_100"
0	0	0	6	8	7	"GLQAWPGEAIPQFLG_100"	"GLQAWPGEAIPQFLG_100"	10100	13200	80	5925	5921	959	16	4525	4525	4605	518	11	84	57	0	307878	2.541	100000.000	100000.000	0.000	0.000	0.000	0.000	0.000	16.610	1400	1396	1400	1396	52	340	100	377	"GLQAWPGEAIPQFLG_100"
0	0	0	6	9	7	"GLQAWPGEAIPQFLG_100"	"GLQAWPGEAIPQFLG_100"	10600	13190	90	5896	6025	704	11	4800	4800	4750	671	14	75	32	0	313279	1.900	100000.000	100000.000	0.000	0.000	0.000	0.000	0.000	16.610	1096	1225	1096	1225	52	420	100	378	"GLQAWPGEAIPQFLG_100"
0	0	0	7	1	1	"JAK2"	"O60674"	11150	9340	70	9963	9845	1630	16	4670	4670	4685	405	8	100	96	0	315053	12.741	100000.000	100000.000	0.000	0.000	0.000	0.000	0.000	16.610	5293	5175	5293	5175	32	236	100	379	"Y813"
0	0	0	7	2	1	"JAK2"	"O60674"	11640	9340	80	10006	9006	2464	27	4825	4825	4857	957	19	80	73	0	468306	4.335	100000.000	100000.000	0.000	0.000	0.000	0.000	0.000	16.610	5181	4181	5181	4181	52	340	100	380	"Y813"
0	0	0	7	3	1	"JAK2"	"O60674"	12140	9350	80	10645	9007	2552	28	4921	4921	4920	268	5	86	80	0	468338	15.250	100000.000	100000.000	0.000	0.000	0.000	0.000	0.000	16.610	5724	4086	5724	4086	52	340	100	381	"Y813"
0	0	0	7	4	1	"Jun "	"P05412"	12640	9330	200	4241	4340	493	11	4907	4907	4900	637	13	0	0	0	1371522	-0.879	100000.000	100000.000	0.000	0.000	0.000	0.000	0.000	16.610	-666	-567	-666	-567	316	2384	100	382	"S73"
0	0	0	7	5	1	"Jun "	"P05412"	13150	9330	200	4224	4348	757	17	4862	4862	4855	381	7	6	0	0	1374059	-1.331	100000.000	100000.000	0.000	0.000	0.000	0.000	0.000	16.610	-638	-514	-638	-514	316	2384	100	383	"S73"
0	0	0	7	6	1	"Jun "	"P05412"	13650	9330	200	4257	4291	613	14	4781	4781	4818	846	17	1	0	0	1355957	-0.623	100000.000	100000.000	0.000	0.000	0.000	0.000	0.000	16.610	-524	-490	-524	-490	316	2384	100	384	"S73"
0	0	0	7	7	1	"Kit "	"P10721"	14140	9330	80	8898	8858	2679	30	4790	4790	4796	357	7	88	88	0	460600	11.378	100000.000	100000.000	0.000	0.000	0.000	0.000	0.000	16.610	4108	4068	4108	4068	52	340	100	385	"Y936"
0	0	0	7	8	1	"Kit "	"P10721"	14650	9340	80	8565	8439	770	9	4640	4640	4693	424	9	100	100	0	438828	8.835	100000.000	100000.000	0.000	0.000	0.000	0.000	0.000	16.610	3925	3799	3925	3799	52	340	100	386	"Y936"
0	0	0	7	9	1	"Kit "	"P10721"	15150	9340	80	8156	7842	1259	16	4522	4522	4519	518	11	94	88	0	407764	6.415	100000.000	100000.000	0.000	0.000	0.000	0.000	0.000	16.610	3634	3320	3634	3320	52	340	100	387	"Y936"
0	0	0	7	1	2	"Mnk1"	"Q9BUB5"	11150	10000	100	5392	5491	820	14	4868	4868	4848	1338	27	21	0	0	439243	0.481	100000.000	100000.000	0.000	0.000	0.000	0.000	0.000	16.610	524	623	524	623	80	560	100	388	"T250"
0	0	0	7	2	2	"Mnk1"	"Q9BUB5"	11630	9980	70	6382	6315	388	6	4947	4947	4954	242	4	96	96	0	202074	5.624	100000.000	100000.000	0.000	0.000	0.000	0.000	0.000	16.610	1435	1368	1435	1368	32	236	100	389	"T250"
0	0	0	7	3	2	"Mnk1"	"Q9BUB5"	12140	9980	70	6505	6489	335	5	4978	4978	4961	249	5	100	100	0	207661	6.137	100000.000	100000.000	0.000	0.000	0.000	0.000	0.000	16.610	1527	1511	1527	1511	32	236	100	390	"T250"
0	0	0	7	4	2	"NFAT3"	"Q14934"	12650	9970	80	15700	13544	4643	34	4952	4952	5073	1550	30	84	80	0	704280	5.465	100000.000	100000.000	0.000	0.000	0.000	0.000	0.000	16.610	10748	8592	10748	8592	52	340	100	391	"S676"
0	0	0	7	5	2	"NFAT3"	"Q14934"	13130	9980	70	15837	15200	3123	20	4934	4934	4903	388	7	100	100	0	486401	26.539	100000.000	100000.000	0.000	0.000	0.000	0.000	0.000	16.610	10903	10266	10903	10266	32	236	100	392	"S676"
0	0	0	7	6	2	"NFAT3"	"Q14934"	13650	9980	80	14379	12531	4310	34	4808	4808	4869	782	16	84	84	0	651626	9.798	100000.000	100000.000	0.000	0.000	0.000	0.000	0.000	16.610	9571	7723	9571	7723	52	340	100	393	"S676"
0	0	0	7	7	2	"PIK3R1 "	"P27986"	14150	9970	130	8153	8269	974	11	4762	4762	4766	510	10	99	99	0	992303	6.869	100000.000	100000.000	0.000	0.000	0.000	0.000	0.000	16.610	3391	3507	3391	3507	120	940	100	394	"Y528"
0	0	0	7	8	2	"PIK3R1 "	"P27986"	14650	9970	130	7933	8261	3407	41	4612	4612	4650	699	15	98	97	0	991377	5.166	100000.000	100000.000	0.000	0.000	0.000	0.000	0.000	16.610	3321	3649	3321	3649	120	940	100	395	"Y528"
0	0	0	7	9	2	"PIK3R1 "	"P27986"	15150	9990	130	7751	8672	4455	51	4484	4484	4617	1514	32	97	67	0	1040613	2.678	100000.000	100000.000	0.000	0.000	0.000	0.000	0.000	16.610	3267	4188	3267	4188	120	940	100	396	"Y528"
0	0	0	7	1	3	"p67phox"	"P19878"	11130	10620	200	4946	4970	1127	22	4788	4788	4769	507	10	16	1	0	1570410	0.396	100000.000	100000.000	0.000	0.000	0.000	0.000	0.000	16.610	158	182	158	182	316	2384	100	397	"S208"
0	0	0	7	2	3	"p67phox"	"P19878"	11630	10620	200	4971	4964	334	6	4863	4863	4841	607	12	5	0	0	1568500	0.203	100000.000	100000.000	0.000	0.000	0.000	0.000	0.000	16.610	108	101	108	101	316	2384	100	398	"S208"
0	0	0	7	3	3	"p67phox"	"P19878"	12130	10600	130	5123	5272	1039	19	4946	4946	4912	321	6	33	7	0	632668	1.121	100000.000	100000.000	0.000	0.000	0.000	0.000	0.000	16.610	177	326	177	326	120	940	100	399	"S208"
0	0	0	7	4	3	"PDK1"	"O15530"	12640	10620	90	6201	6024	524	8	4901	4901	4909	676	13	76	40	0	313272	1.649	100000.000	100000.000	0.000	0.000	0.000	0.000	0.000	16.610	1300	1123	1300	1123	52	420	100	400	"S241"
0	0	0	7	5	3	"PDK1"	"O15530"	13140	10620	80	5939	5843	847	14	4930	4930	4857	386	7	76	55	0	303832	2.554	100000.000	100000.000	0.000	0.000	0.000	0.000	0.000	16.610	1009	913	1009	913	52	340	100	401	"S241"
0	0	0	7	6	3	"PDK1"	"O15530"	13640	10630	90	5764	5897	718	12	4802	4802	4857	1237	25	44	0	0	306638	0.841	100000.000	100000.000	0.000	0.000	0.000	0.000	0.000	16.610	962	1095	962	1095	52	420	100	402	"S241"
0	0	0	7	7	3	"Ripk1"	"Q13546"	14140	10620	100	5224	5259	395	7	4745	4745	4767	496	10	48	12	0	420694	0.992	100000.000	100000.000	0.000	0.000	0.000	0.000	0.000	16.610	479	514	479	514	80	560	100	403	"Y384"
0	0	0	7	8	3	"Ripk1"	"Q13546"	14630	10600	200	4812	4910	728	14	4689	4689	4711	503	10	19	3	0	1551680	0.396	100000.000	100000.000	0.000	0.000	0.000	0.000	0.000	16.610	123	221	123	221	316	2384	100	404	"Y384"
0	0	0	7	9	3	"Ripk1"	"Q13546"	15130	10600	200	4705	4820	1088	22	4575	4575	4649	1336	28	1	0	0	1523184	0.128	100000.000	100000.000	0.000	0.000	0.000	0.000	0.000	16.610	130	245	130	245	316	2384	100	405	"Y384"
0	0	0	7	1	4	"Shc1"	"P29353"	11140	11280	70	5396	5507	737	13	4825	4825	4791	372	7	62	46	0	176212	1.925	100000.000	100000.000	0.000	0.000	0.000	0.000	0.000	16.610	571	682	571	682	32	236	100	406	"S36"
0	0	0	7	2	4	"Shc1"	"P29353"	11640	11270	200	4886	4933	515	10	4833	4833	4814	373	7	14	10	0	1558951	0.319	100000.000	100000.000	0.000	0.000	0.000	0.000	0.000	16.610	53	100	53	100	316	2384	100	407	"S36"
0	0	0	7	3	4	"Shc1"	"P29353"	12140	11270	70	5968	6027	439	7	4841	4841	4969	2065	41	0	0	0	192850	0.512	100000.000	100000.000	0.000	0.000	0.000	0.000	0.000	16.610	1127	1186	1127	1186	32	236	100	408	"S36"
0	0	0	7	4	4	"SMAD3"	"Q15796"	12630	11270	70	5730	5705	315	5	4872	4872	4909	494	10	84	34	0	182550	1.611	100000.000	100000.000	0.000	0.000	0.000	0.000	0.000	16.610	858	833	858	833	32	236	100	409	"S204"
0	0	0	7	5	4	"SMAD3"	"Q15796"	13130	11260	200	4943	4949	531	10	4852	4852	4841	541	11	10	1	0	1564001	0.200	100000.000	100000.000	0.000	0.000	0.000	0.000	0.000	16.610	91	97	91	97	316	2384	100	410	"S204"
0	0	0	7	6	4	"SMAD3"	"Q15796"	13630	11260	200	4857	4840	426	8	4789	4789	4792	533	11	11	1	0	1529506	0.090	100000.000	100000.000	0.000	0.000	0.000	0.000	0.000	16.610	68	51	68	51	316	2384	100	411	"S204"
0	0	0	7	7	4	"TAK1 "	"O43318"	14120	11250	200	4719	4748	506	10	4724	4724	4768	805	16	0	0	0	1500481	-0.025	100000.000	100000.000	0.000	0.000	0.000	0.000	0.000	16.610	-5	24	-5	24	316	2384	100	412	"S192"
0	0	0	7	8	4	"TAK1 "	"O43318"	14620	11250	200	4719	4708	384	8	4710	4710	4723	348	7	10	1	0	1487610	-0.043	100000.000	100000.000	0.000	0.000	0.000	0.000	0.000	16.610	9	-2	9	-2	316	2384	100	413	"S192"
0	0	0	7	9	4	"TAK1 "	"O43318"	15120	11250	200	4509	4538	383	8	4608	4608	4612	490	10	0	0	0	1434111	-0.151	100000.000	100000.000	0.000	0.000	0.000	0.000	0.000	16.610	-99	-70	-99	-70	316	2384	100	414	"S192"
0	0	0	7	1	5	"ACC1"	"Q13085 "	11140	11910	70	6210	6016	970	16	4818	4818	4785	368	7	75	71	0	192508	3.345	100000.000	100000.000	0.000	0.000	0.000	0.000	0.000	16.610	1392	1198	1392	1198	32	236	100	415	"S29"
0	0	0	7	2	5	"ACC1"	"Q13085 "	11630	11910	200	4962	5126	651	12	4897	4897	4874	316	6	20	11	0	1619680	0.797	100000.000	100000.000	0.000	0.000	0.000	0.000	0.000	16.610	65	229	65	229	316	2384	100	416	"S29"
0	0	0	7	3	5	"ACC1"	"Q13085 "	12130	11910	200	5016	5181	732	14	4957	4957	4949	279	5	24	11	0	1637232	0.832	100000.000	100000.000	0.000	0.000	0.000	0.000	0.000	16.610	59	224	59	224	316	2384	100	417	"S29"
0	0	0	7	4	5	"AR"	"P10275"	12640	11910	100	8394	8102	1066	13	5006	5006	4977	431	8	95	93	0	648163	7.251	100000.000	100000.000	0.000	0.000	0.000	0.000	0.000	16.610	3388	3096	3388	3096	80	560	100	418	"Y363"
0	0	0	7	5	5	"AR"	"P10275"	13140	11910	90	8884	8867	1064	11	4976	4976	4921	405	8	100	100	0	461102	9.743	100000.000	100000.000	0.000	0.000	0.000	0.000	0.000	16.610	3908	3891	3908	3891	52	420	100	419	"Y363"
0	0	0	7	6	5	"AR"	"P10275"	13650	11890	160	5130	6189	1833	29	4797	4797	4769	523	10	43	39	0	1287239	2.715	100000.000	100000.000	0.000	0.000	0.000	0.000	0.000	16.610	333	1392	333	1392	208	1512	100	420	"Y363"
0	0	0	7	7	5	"process-control__"	"GGSGGSGDYKDDDDK"	14110	11890	200	4800	4830	449	9	4734	4734	4745	739	15	6	1	0	1526286	0.115	100000.000	100000.000	0.000	0.000	0.000	0.000	0.000	16.610	66	96	66	96	316	2384	100	421	"process-control__"
0	0	0	7	8	5	"process-control__"	"GGSGGSGDYKDDDDK"	14610	11890	200	4733	4843	685	14	4662	4662	4674	344	7	17	9	0	1530271	0.491	100000.000	100000.000	0.000	0.000	0.000	0.000	0.000	16.610	71	181	71	181	316	2384	100	422	"process-control__"
0	0	0	7	9	5	"process-control__"	"GGSGGSGDYKDDDDK"	15110	11880	200	4567	4599	385	8	4539	4539	4551	330	7	17	7	0	1453207	0.145	100000.000	100000.000	0.000	0.000	0.000	0.000	0.000	16.610	28	60	28	60	316	2384	100	423	"process-control__"
0	0	0	7	1	6	"Ck2-B"	"Q5SRQ6"	11130	12580	80	5203	5290	326	6	4756	4756	4800	804	16	23	0	0	275104	0.609	100000.000	100000.000	0.000	0.000	0.000	0.000	0.000	16.610	447	534	447	534	52	340	100	424	"S228"
0	0	0	7	2	6	"Ck2-B"	"Q5SRQ6"	11650	12580	80	4921	4982	403	8	4742	4742	4778	1250	26	0	0	0	259066	0.163	100000.000	100000.000	0.000	0.000	0.000	0.000	0.000	16.610	179	240	179	240	52	340	100	425	"S228"
0	0	0	7	3	6	"Ck2-B"	"Q5SRQ6"	12120	12550	200	4757	4784	411	8	4779	4779	4775	408	8	9	1	0	1511779	0.022	100000.000	100000.000	0.000	0.000	0.000	0.000	0.000	16.610	-22	5	-22	5	316	2384	100	426	"S228"
0	0	0	7	4	6	"CTNNB1"	"P35222"	12640	12530	140	5272	5290	525	9	4713	4713	5211	4585	87	0	0	0	825315	0.017	100000.000	100000.000	0.000	0.000	0.000	0.000	0.000	16.610	559	577	559	577	156	1140	100	427	"S33"
0	0	0	7	5	6	"CTNNB1"	"P35222"	13140	12540	130	5398	5423	333	6	4650	4650	4679	371	7	93	50	0	650817	2.005	100000.000	100000.000	0.000	0.000	0.000	0.000	0.000	16.610	748	773	748	773	120	940	100	428	"S33"
0	0	0	7	6	6	"CTNNB1"	"P35222"	13610	12530	200	4936	4987	504	10	4680	4680	4745	989	20	13	0	0	1575866	0.245	100000.000	100000.000	0.000	0.000	0.000	0.000	0.000	16.610	256	307	256	307	316	2384	100	429	"S33"
0	0	0	7	7	6	"EGFR"	"P00533"	14110	12530	200	4782	4757	331	6	4689	4689	4702	507	10	8	0	0	1503111	0.108	100000.000	100000.000	0.000	0.000	0.000	0.000	0.000	16.610	93	68	93	68	316	2384	100	430	"Y869"
0	0	0	7	8	6	"EGFR"	"P00533"	14600	12520	200	4858	4896	500	10	4728	4728	4728	353	7	23	4	0	1547203	0.476	100000.000	100000.000	0.000	0.000	0.000	0.000	0.000	16.610	130	168	130	168	316	2384	100	431	"Y869"
0	0	0	7	9	6	"EGFR"	"P00533"	15100	12520	200	4858	4852	447	9	4714	4714	4747	717	15	2	0	0	1533163	0.146	100000.000	100000.000	0.000	0.000	0.000	0.000	0.000	16.610	144	138	144	138	316	2384	100	432	"Y869"
-75	0	0	7	1	7	"empty"	"empty"	11110	13190	200	4716	4683	418	8	4773	4773	4753	553	11	2	0	0	1479805	-0.127	100000.000	100000.000	0.000	0.000	0.000	0.000	0.000	16.610	-57	-90	-57	-90	316	2384	100	433	"empty"
-75	0	0	7	2	7	"empty"	"empty"	11610	13190	200	4839	4813	258	5	4866	4866	4836	305	6	7	0	0	1521010	-0.075	100000.000	100000.000	0.000	0.000	0.000	0.000	0.000	16.610	-27	-53	-27	-53	316	2384	100	434	"empty"
-75	0	0	7	3	7	"empty"	"empty"	12110	13190	200	4973	4974	218	4	4971	4971	4970	687	13	0	0	0	1571857	0.006	100000.000	100000.000	0.000	0.000	0.000	0.000	0.000	16.610	2	3	2	3	316	2384	100	435	"empty"
-75	0	0	7	4	7	"empty"	"empty"	12610	13190	200	4916	4932	355	7	4970	4970	4948	335	6	6	1	0	1558655	-0.048	100000.000	100000.000	0.000	0.000	0.000	0.000	0.000	16.610	-54	-38	-54	-38	316	2384	100	436	"empty"
-75	0	0	7	5	7	"empty"	"empty"	13110	13190	200	4981	4925	345	7	4968	4968	4927	406	8	8	0	0	1556169	-0.005	100000.000	100000.000	0.000	0.000	0.000	0.000	0.000	16.610	13	-43	13	-43	316	2384	100	437	"empty"
-75	0	0	7	6	7	"empty"	"empty"	13610	13190	200	4888	4893	343	7	4851	4851	4831	440	9	12	0	0	1546219	0.141	100000.000	100000.000	0.000	0.000	0.000	0.000	0.000	16.610	37	42	37	42	316	2384	100	438	"empty"
0	0	0	7	7	7	"GLQAWPG-pS-AIPQFLG_GLQAWPGEAIPQFLG_80vs20"	"GLQAWPG-pS-AIPQFLG_GLQAWPGEAIPQFLG_80vs20"	14130	13180	140	5331	13317	13915	104	4793	4793	4783	336	7	64	44	0	2077434	25.399	100000.000	100000.000	0.000	0.000	0.000	0.000	0.000	16.610	538	8524	538	8524	156	1140	100	439	"GLQAWPG-pS-AIPQFLG_GLQAWPGEAIPQFLG_80vs20"
0	0	0	7	8	7	"GLQAWPG-pS-AIPQFLG_GLQAWPGEAIPQFLG_80vs20"	"GLQAWPG-pS-AIPQFLG_GLQAWPGEAIPQFLG_80vs20"	14630	13180	120	5334	15464	14999	96	4685	4685	4679	240	5	69	57	0	1855648	44.938	100000.000	100000.000	0.000	0.000	0.000	0.000	0.000	16.610	649	10779	649	10779	120	820	100	440	"GLQAWPG-pS-AIPQFLG_GLQAWPGEAIPQFLG_80vs20"
0	0	0	7	9	7	"GLQAWPG-pS-AIPQFLG_GLQAWPGEAIPQFLG_80vs20"	"GLQAWPG-pS-AIPQFLG_GLQAWPGEAIPQFLG_80vs20"	15130	13180	140	4817	11229	11743	104	4466	4466	4494	999	22	36	25	0	1751730	6.742	100000.000	100000.000	0.000	0.000	0.000	0.000	0.000	16.610	351	6763	351	6763	156	1140	100	441	"GLQAWPG-pS-AIPQFLG_GLQAWPGEAIPQFLG_80vs20"
0	0	0	8	1	1	"Bim"	"O43521"	15590	9320	200	4432	4547	586	12	4453	4453	4477	403	9	18	10	0	1436722	0.174	100000.000	100000.000	0.000	0.000	0.000	0.000	0.000	16.610	-21	94	-21	94	316	2384	100	442	"S69"
0	0	0	8	2	1	"Bim"	"O43521"	16090	9320	70	5759	5666	762	13	4563	4563	4519	349	7	81	71	0	181325	3.287	100000.000	100000.000	0.000	0.000	0.000	0.000	0.000	16.610	1196	1103	1196	1103	32	236	100	443	"S69"
0	0	0	8	3	1	"Bim"	"O43521"	16580	9320	200	4693	4803	543	11	4563	4563	4608	896	19	9	4	0	1517605	0.218	100000.000	100000.000	0.000	0.000	0.000	0.000	0.000	16.610	130	240	130	240	316	2384	100	444	"S69"
0	0	0	8	4	1	"caspase-8"	"Q14790 "	17080	9320	70	5074	5062	365	7	4656	4656	4824	1758	36	0	0	0	161976	0.135	100000.000	100000.000	0.000	0.000	0.000	0.000	0.000	16.610	418	406	418	406	32	236	100	445	"Y448"
0	0	0	8	5	1	"caspase-8"	"Q14790 "	17590	9330	80	4926	5051	410	8	4721	4721	4726	302	6	38	23	0	262671	1.076	100000.000	100000.000	0.000	0.000	0.000	0.000	0.000	16.610	205	330	205	330	52	340	100	446	"Y448"
0	0	0	8	6	1	"caspase-8"	"Q14790 "	18090	9330	200	4855	4985	1074	21	4736	4736	4812	1369	28	2	1	0	1575112	0.126	100000.000	100000.000	0.000	0.000	0.000	0.000	0.000	16.610	119	249	119	249	316	2384	100	447	"Y448"
0	0	0	8	7	1	"Cdc2"	"P06493"	18590	9330	160	5678	5626	532	9	4550	4550	4629	1103	23	53	0	0	1170189	0.904	100000.000	100000.000	0.000	0.000	0.000	0.000	0.000	16.610	1128	1076	1128	1076	208	1512	100	448	"T161"
0	0	0	8	8	1	"Cdc2"	"P06493"	19080	9320	150	6237	6477	1595	24	4794	4794	4879	889	18	89	26	0	1010467	1.798	100000.000	100000.000	0.000	0.000	0.000	0.000	0.000	16.610	1443	1683	1443	1683	156	1272	100	449	"T161"
0	0	0	8	9	1	"Cdc2"	"P06493"	19590	9320	160	6396	6716	1863	27	4860	4860	4944	803	16	91	44	0	1396837	2.207	100000.000	100000.000	0.000	0.000	0.000	0.000	0.000	16.610	1536	1856	1536	1856	208	1512	100	450	"T161"
0	0	0	8	1	2	"FGFR1 "	"P11362"	15560	9940	200	4513	4498	273	6	4640	4640	4668	692	14	0	0	0	1421288	-0.246	100000.000	100000.000	0.000	0.000	0.000	0.000	0.000	16.610	-127	-142	-127	-142	316	2384	100	451	"Y653"
0	0	0	8	2	2	"FGFR1 "	"P11362"	16060	9940	200	4520	4565	277	6	4661	4661	4677	680	14	1	0	0	1442545	-0.165	100000.000	100000.000	0.000	0.000	0.000	0.000	0.000	16.610	-141	-96	-141	-96	316	2384	100	452	"Y653"
0	0	0	8	3	2	"FGFR1 "	"P11362"	16560	9940	200	4561	4644	579	12	4644	4644	4691	1118	23	1	0	0	1467618	-0.042	100000.000	0.000	0.000	0.000	0.000	0.000	0.000	16.610	-83	0	-83	0	316	2384	100	453	"Y653"
0	0	0	8	4	2	"GIT2"	"Q14161"	17060	9940	200	4545	4547	298	6	4641	4641	4654	905	19	0	0	0	1436704	-0.118	100000.000	100000.000	0.000	0.000	0.000	0.000	0.000	16.610	-96	-94	-96	-94	316	2384	100	454	"Y492"
0	0	0	8	5	2	"GIT2"	"Q14161"	17560	9940	200	4325	4386	670	15	4367	4367	4401	1005	22	1	1	0	1386123	-0.015	100000.000	100000.000	0.000	0.000	0.000	0.000	0.000	16.610	-42	19	-42	19	316	2384	100	455	"Y492"
0	0	0	8	6	2	"GIT2"	"Q14161"	18060	9940	200	4336	4431	903	20	4268	4268	4377	1249	28	1	0	0	1400348	0.043	100000.000	100000.000	0.000	0.000	0.000	0.000	0.000	16.610	68	163	68	163	316	2384	100	456	"Y492"
0	0	0	8	7	2	"Grb2"	"P62993"	18560	9940	200	4771	4749	539	11	4672	4672	4729	1262	26	2	0	0	1500801	0.016	100000.000	100000.000	0.000	0.000	0.000	0.000	0.000	16.610	99	77	99	77	316	2384	100	457	"Y7"
0	0	0	8	8	2	"Grb2"	"P62993"	19060	9940	200	4814	4917	732	14	4738	4738	4798	1183	24	3	1	0	1553862	0.101	100000.000	100000.000	0.000	0.000	0.000	0.000	0.000	16.610	76	179	76	179	316	2384	100	458	"Y7"
0	0	0	8	9	2	"Grb2"	"P62993"	19560	9940	200	4913	5032	766	15	4860	4860	5085	1683	33	2	1	0	1589994	-0.031	100000.000	100000.000	0.000	0.000	0.000	0.000	0.000	16.610	53	172	53	172	316	2384	100	459	"Y7"
0	0	0	8	1	3	"IKK-gamma "	"Q9Y6K9"	15560	10580	200	4316	4315	753	17	4512	4512	4562	1107	24	0	0	0	1363598	-0.223	100000.000	100000.000	0.000	0.000	0.000	0.000	0.000	16.610	-196	-197	-196	-197	316	2384	100	460	"S43"
0	0	0	8	2	3	"IKK-gamma "	"Q9Y6K9"	16060	10580	200	4384	4308	531	12	4560	4560	4576	398	8	6	1	0	1361417	-0.673	100000.000	100000.000	0.000	0.000	0.000	0.000	0.000	16.610	-176	-252	-176	-252	316	2384	100	461	"S43"
0	0	0	8	3	3	"IKK-gamma "	"Q9Y6K9"	16560	10580	200	4533	4476	621	13	4614	4614	4647	862	18	1	0	0	1414285	-0.198	100000.000	100000.000	0.000	0.000	0.000	0.000	0.000	16.610	-81	-138	-81	-138	316	2384	100	462	"S43"
0	0	0	8	4	3	"IRAK1"	"P51617"	17060	10580	200	4774	4859	513	10	4674	4674	4695	564	12	17	3	0	1535355	0.291	100000.000	100000.000	0.000	0.000	0.000	0.000	0.000	16.610	100	185	100	185	316	2384	100	463	"T387"
0	0	0	8	5	3	"IRAK1"	"P51617"	17560	10580	200	4770	4922	730	14	4712	4712	4703	898	19	8	1	0	1555365	0.244	100000.000	100000.000	0.000	0.000	0.000	0.000	0.000	16.610	58	210	58	210	316	2384	100	464	"T387"
0	0	0	8	6	3	"IRAK1"	"P51617"	18060	10580	200	4475	4461	489	10	4454	4454	4466	827	18	1	0	0	1409635	-0.006	100000.000	100000.000	0.000	0.000	0.000	0.000	0.000	16.610	21	7	21	7	316	2384	100	465	"T387"
0	0	0	8	7	3	"Lck"	"P06239"	18560	10580	200	4656	4692	368	7	4551	4551	4603	810	17	2	0	0	1482528	0.110	100000.000	100000.000	0.000	0.000	0.000	0.000	0.000	16.610	105	141	105	141	316	2384	100	466	"Y394"
0	0	0	8	8	3	"Lck"	"P06239"	19060	10580	200	4792	4964	1318	26	4764	4764	4839	797	16	6	1	0	1568508	0.157	100000.000	100000.000	0.000	0.000	0.000	0.000	0.000	16.610	28	200	28	200	316	2384	100	467	"Y394"
0	0	0	8	9	3	"Lck"	"P06239"	19560	10580	200	4805	5355	2616	48	4801	4801	5197	2086	40	6	2	0	1692312	0.076	100000.000	100000.000	0.000	0.000	0.000	0.000	0.000	16.610	4	554	4	554	316	2384	100	468	"Y394"
0	0	0	8	1	4	"CDK2"	"P24941"	15560	11220	200	4942	5588	1144	20	4502	4502	4549	1036	22	45	31	0	1765834	1.003	100000.000	100000.000	0.000	0.000	0.000	0.000	0.000	16.610	440	1086	440	1086	316	2384	100	469	"T160"
0	0	0	8	2	4	"CDK2"	"P24941"	16060	11220	200	5926	5754	1216	21	4541	4541	4543	359	7	57	51	0	1818240	3.373	100000.000	100000.000	0.000	0.000	0.000	0.000	0.000	16.610	1385	1213	1385	1213	316	2384	100	470	"T160"
0	0	0	8	3	4	"CDK2"	"P24941"	16560	11220	200	5562	5822	1348	23	4643	4643	4644	367	7	56	50	0	1839846	3.210	100000.000	100000.000	0.000	0.000	0.000	0.000	0.000	16.610	919	1179	919	1179	316	2384	100	471	"T160"
0	0	0	8	4	4	"MDM2"	"Q00987"	17060	11220	200	4650	4636	317	6	4733	4733	4758	812	17	0	0	0	1464928	-0.150	100000.000	100000.000	0.000	0.000	0.000	0.000	0.000	16.610	-83	-97	-83	-97	316	2384	100	472	"S186/8"
0	0	0	8	5	4	"MDM2"	"Q00987"	17560	11220	200	4461	4492	431	9	4705	4705	4734	901	19	0	0	0	1419494	-0.269	100000.000	100000.000	0.000	0.000	0.000	0.000	0.000	16.610	-244	-213	-244	-213	316	2384	100	473	"S186/8"
0	0	0	8	6	4	"MDM2"	"Q00987"	18060	11220	200	4345	4313	550	12	4597	4597	4599	512	11	1	0	0	1362783	-0.559	100000.000	100000.000	0.000	0.000	0.000	0.000	0.000	16.610	-252	-284	-252	-284	316	2384	100	474	"S186/8"
0	0	0	8	7	4	"NFkB-p65 "	"Q04206"	18580	11240	140	5131	7007	2786	39	4723	4723	4871	1543	31	42	40	0	1093023	1.384	100000.000	100000.000	0.000	0.000	0.000	0.000	0.000	16.610	408	2284	408	2284	156	1140	100	475	"S536"
0	0	0	8	8	4	"NFkB-p65 "	"Q04206"	19070	11250	150	6161	7956	3376	42	4845	4845	4985	1240	24	50	48	0	1241063	2.396	100000.000	100000.000	0.000	0.000	0.000	0.000	0.000	16.610	1316	3111	1316	3111	156	1272	100	476	"S536"
0	0	0	8	9	4	"NFkB-p65 "	"Q04206"	19580	11260	150	5378	8134	4743	58	5055	5055	5654	2400	42	37	33	0	1268833	1.033	100000.000	100000.000	0.000	0.000	0.000	0.000	0.000	16.610	323	3079	323	3079	156	1272	100	477	"S536"
0	0	0	8	1	5	"PLCG2"	"P16885"	15560	11860	200	4616	4918	854	17	4538	4538	4554	513	11	23	18	0	1554091	0.710	100000.000	100000.000	0.000	0.000	0.000	0.000	0.000	16.610	78	380	78	380	316	2384	100	478	"Y759"
0	0	0	8	2	5	"PLCG2"	"P16885"	16060	11860	200	4634	5093	1096	21	4584	4584	4625	820	17	25	21	0	1609507	0.571	100000.000	100000.000	0.000	0.000	0.000	0.000	0.000	16.610	50	509	50	509	316	2384	100	479	"Y759"
0	0	0	8	3	5	"PLCG2"	"P16885"	16560	11860	200	4652	5052	1058	20	4649	4649	4701	710	15	20	18	0	1596331	0.494	100000.000	100000.000	0.000	0.000	0.000	0.000	0.000	16.610	3	403	3	403	316	2384	100	480	"Y759"
0	0	0	8	4	5	"pyk2"	"Q14289"	17060	11860	200	4751	4794	333	6	4730	4730	4749	406	8	14	4	0	1514759	0.111	100000.000	100000.000	0.000	0.000	0.000	0.000	0.000	16.610	21	64	21	64	316	2384	100	481	"S213"
0	0	0	8	5	5	"pyk2"	"Q14289"	17560	11860	200	4820	4860	362	7	4795	4795	4838	898	18	2	0	0	1535607	0.024	100000.000	100000.000	0.000	0.000	0.000	0.000	0.000	16.610	25	65	25	65	316	2384	100	482	"S213"
0	0	0	8	6	5	"pyk2"	"Q14289"	18060	11860	200	4890	4958	444	8	4876	4876	4906	645	13	6	1	0	1566810	0.081	100000.000	100000.000	0.000	0.000	0.000	0.000	0.000	16.610	14	82	14	82	316	2384	100	483	"S213"
0	0	0	8	7	5	"SOC3"	"O14543"	18560	11860	200	4918	5215	2249	43	4857	4857	5180	2224	42	3	1	0	1648005	0.016	100000.000	100000.000	0.000	0.000	0.000	0.000	0.000	16.610	61	358	61	358	316	2384	100	484	"Y221"
0	0	0	8	8	5	"SOC3"	"O14543"	19060	11860	200	5433	6111	2549	41	4993	4993	5353	2021	37	12	5	0	1931045	0.375	100000.000	100000.000	0.000	0.000	0.000	0.000	0.000	16.610	440	1118	440	1118	316	2384	100	485	"Y221"
0	0	0	8	9	5	"SOC3"	"O14543"	19560	11860	200	5252	6003	2050	34	5122	5122	5680	2277	40	12	6	0	1896891	0.142	100000.000	100000.000	0.000	0.000	0.000	0.000	0.000	16.610	130	881	130	881	316	2384	100	486	"Y221"
0	0	0	8	1	6	"STAT4"	"Q14765"	15580	12540	100	5358	5370	336	6	4842	4842	4833	711	14	23	1	0	429622	0.755	100000.000	100000.000	0.000	0.000	0.000	0.000	0.000	16.610	516	528	516	528	80	560	100	487	"Y693"
0	0	0	8	2	6	"STAT4"	"Q14765"	16080	12530	200	4660	4821	2230	46	4718	4718	4753	720	15	4	0	0	1523481	0.094	100000.000	100000.000	0.000	0.000	0.000	0.000	0.000	16.610	-58	103	-58	103	316	2384	100	488	"Y693"
0	0	0	8	3	6	"STAT4"	"Q14765"	16580	12530	200	4578	5260	3044	57	4755	4755	4948	1685	34	10	4	0	1662073	0.185	100000.000	100000.000	0.000	0.000	0.000	0.000	0.000	16.610	-177	505	-177	505	316	2384	100	489	"Y693"
0	0	0	8	4	6	"STMN1"	"P16949"	17080	12530	200	3625	3805	541	14	4657	4657	4990	2396	48	0	0	0	1202512	-0.495	100000.000	100000.000	0.000	0.000	0.000	0.000	0.000	16.610	-1032	-852	-1032	-852	316	2384	100	490	"S24"
0	0	0	8	5	6	"STMN1"	"P16949"	17580	12530	200	3752	3900	667	17	4649	4649	4852	1977	40	0	0	0	1232408	-0.482	100000.000	100000.000	0.000	0.000	0.000	0.000	0.000	16.610	-897	-749	-897	-749	316	2384	100	491	"S24"
0	0	0	8	6	6	"STMN1"	"P16949"	18080	12530	200	4705	5847	4939	84	4794	4794	5262	2748	52	13	4	0	1847780	0.213	100000.000	100000.000	0.000	0.000	0.000	0.000	0.000	16.610	-89	1053	-89	1053	316	2384	100	492	"S24"
0	0	0	8	7	6	"GIT2"	"Q14161"	18580	12530	200	4444	4484	594	13	4721	4721	4925	1359	27	1	0	0	1416946	-0.325	100000.000	100000.000	0.000	0.000	0.000	0.000	0.000	16.610	-277	-237	-277	-237	316	2384	100	493	"Y592"
0	0	0	8	8	6	"GIT2"	"Q14161"	19080	12520	140	4436	4733	1236	26	4609	4609	4820	1425	29	7	3	0	738334	-0.061	100000.000	100000.000	0.000	0.000	0.000	0.000	0.000	16.610	-173	124	-173	124	156	1140	100	494	"Y592"
0	0	0	8	9	6	"GIT2"	"Q14161"	19580	12520	200	4830	5650	2815	49	4956	4956	5597	2724	48	7	4	0	1785242	0.019	100000.000	100000.000	0.000	0.000	0.000	0.000	0.000	16.610	-126	694	-126	694	316	2384	100	495	"Y592"
-75	0	0	8	1	7	"empty"	"empty"	15560	13150	200	4345	4424	848	19	4497	4497	4540	506	11	1	0	0	1398104	-0.229	100000.000	100000.000	0.000	0.000	0.000	0.000	0.000	16.610	-152	-73	-152	-73	316	2384	100	496	"empty"
-75	0	0	8	2	7	"empty"	"empty"	16060	13150	200	4457	4504	363	8	4469	4469	4535	673	14	2	0	0	1423371	-0.046	100000.000	100000.000	0.000	0.000	0.000	0.000	0.000	16.610	-12	35	-12	35	316	2384	100	497	"empty"
-75	0	0	8	3	7	"empty"	"empty"	16560	13150	200	4608	4739	1791	37	4614	4614	4646	549	11	2	1	0	1497483	0.169	100000.000	100000.000	0.000	0.000	0.000	0.000	0.000	16.610	-6	125	-6	125	316	2384	100	498	"empty"
-75	0	0	8	4	7	"empty"	"empty"	17060	13150	200	4754	4751	280	5	4734	4734	4767	767	16	0	0	0	1501340	-0.021	100000.000	100000.000	0.000	0.000	0.000	0.000	0.000	16.610	20	17	20	17	316	2384	100	499	"empty"
-75	0	0	8	5	7	"empty"	"empty"	17560	13150	200	4774	4831	581	12	4733	4733	4752	455	9	6	1	0	1526572	0.174	100000.000	100000.000	0.000	0.000	0.000	0.000	0.000	16.610	41	98	41	98	316	2384	100	500	"empty"
-75	0	0	8	6	7	"empty"	"empty"	18060	13150	200	4851	4857	635	13	4866	4866	4907	651	13	2	0	0	1534856	-0.077	100000.000	100000.000	0.000	0.000	0.000	0.000	0.000	16.610	-15	-9	-15	-9	316	2384	100	501	"empty"
0	0	0	8	7	7	"Control-Spot"	"Mouse_IgG"	18580	13170	200	7520	7316	2333	31	4896	4896	5324	1616	30	58	40	0	2311994	1.233	100000.000	100000.000	0.000	0.000	0.000	0.000	0.000	16.610	2624	2420	2624	2420	316	2384	100	502	"Control-Spot"
0	0	0	8	8	7	"Control-Spot"	"Mouse_IgG"	19080	13170	180	9019	8939	3570	39	4973	4973	5664	1942	34	71	55	0	2288374	1.686	100000.000	100000.000	0.000	0.000	0.000	0.000	0.000	16.610	4046	3966	4046	3966	256	1924	100	503	"Control-Spot"
0	0	0	8	9	7	"Control-Spot"	"Mouse_IgG"	19580	13170	200	10882	11205	5694	50	5070	5070	6013	2849	47	68	51	0	3540633	1.822	100000.000	100000.000	0.000	0.000	0.000	0.000	0.000	16.610	5812	6135	5812	6135	316	2384	100	504	"Control-Spot"
0	0	0	9	1	1	"AMPK1"	"Q13131"	2090	13760	110	12824	11289	3066	27	5572	5572	5650	1160	20	80	77	0	903142	4.861	100000.000	100000.000	0.000	0.000	0.000	0.000	0.000	16.610	7252	5717	7252	5717	80	656	100	505	"T174/5"
0	0	0	9	2	1	"AMPK1"	"Q13131"	2580	13760	100	12680	11031	3063	27	5627	5627	5665	292	5	83	81	0	882454	18.377	100000.000	100000.000	0.000	0.000	0.000	0.000	0.000	16.610	7053	5404	7053	5404	80	560	100	506	"T174/5"
0	0	0	9	3	1	"AMPK1"	"Q13131"	3090	13750	100	12047	10611	2764	26	5529	5529	5531	304	5	82	82	0	848847	16.711	100000.000	100000.000	0.000	0.000	0.000	0.000	0.000	16.610	6518	5082	6518	5082	80	560	100	507	"T174/5"
0	0	0	9	4	1	"aura"	"O14965"	3590	13760	150	6376	6315	404	6	5399	5399	5326	403	7	88	67	0	985094	2.454	100000.000	100000.000	0.000	0.000	0.000	0.000	0.000	16.610	977	916	977	916	156	1272	100	508	"T287"
0	0	0	9	5	1	"aura"	"O14965"	4090	13760	170	6162	6109	401	6	5099	5099	5071	497	9	89	55	0	1270679	2.089	100000.000	100000.000	0.000	0.000	0.000	0.000	0.000	16.610	1063	1010	1063	1010	208	1660	100	509	"T287"
0	0	0	9	6	1	"aura"	"O14965"	4600	13750	160	5669	5723	548	9	4867	4867	4888	521	10	79	30	0	1190437	1.603	100000.000	100000.000	0.000	0.000	0.000	0.000	0.000	16.610	802	856	802	856	208	1512	100	510	"T287"
0	0	0	9	7	1	"CFTR"	"P13569"	5100	13760	110	5711	5654	572	10	4707	4707	4742	471	9	85	53	0	452346	1.936	100000.000	100000.000	0.000	0.000	0.000	0.000	0.000	16.610	1004	947	1004	947	80	656	100	511	"S737"
0	0	0	9	8	1	"CFTR"	"P13569"	5600	13760	110	5773	5708	376	6	4574	4574	4567	315	6	98	87	0	456669	3.622	100000.000	100000.000	0.000	0.000	0.000	0.000	0.000	16.610	1199	1134	1199	1134	80	656	100	512	"S737"
0	0	0	9	9	1	"CFTR"	"P13569"	6090	13760	110	5616	5592	313	5	4617	4617	4619	284	6	97	90	0	447395	3.426	100000.000	100000.000	0.000	0.000	0.000	0.000	0.000	16.610	999	975	999	975	80	656	100	513	"S737"
0	0	0	9	1	2	"CREB "	"P16220"	2090	14400	130	20003	18796	3801	20	5391	5391	5243	545	10	98	97	0	2255463	24.868	100000.000	100000.000	0.000	0.000	0.000	0.000	0.000	16.610	14612	13405	14612	13405	120	940	100	514	"S133"
0	0	0	9	2	2	"CREB "	"P16220"	2580	14400	130	20490	18341	5301	28	5467	5467	5391	667	12	92	89	0	2200862	19.415	100000.000	100000.000	0.000	0.000	0.000	0.000	0.000	16.610	15023	12874	15023	12874	120	940	100	515	"S133"
0	0	0	9	3	2	"CREB "	"P16220"	3090	14390	120	19692	17809	4601	25	5398	5398	5341	1154	21	89	89	0	2137068	10.804	100000.000	100000.000	0.000	0.000	0.000	0.000	0.000	16.610	14294	12411	14294	12411	120	820	100	516	"S133"
0	0	0	9	4	2	"blank-control__"	"AA"	3590	14410	80	6670	6766	1092	16	5219	5219	5149	442	8	75	73	0	351833	3.658	100000.000	100000.000	0.000	0.000	0.000	0.000	0.000	16.610	1451	1547	1451	1547	52	340	100	517	"blank-control__"
0	0	0	9	5	2	"blank-control__"	"AA"	4090	14390	120	5439	5721	1003	17	5080	5080	5026	531	10	40	22	0	686460	1.309	100000.000	100000.000	0.000	0.000	0.000	0.000	0.000	16.610	359	641	359	641	120	820	100	518	"blank-control__"
0	0	0	9	6	2	"blank-control__"	"AA"	4590	14390	80	6095	6268	1063	16	4972	4972	4928	552	11	71	50	0	325947	2.428	100000.000	100000.000	0.000	0.000	0.000	0.000	0.000	16.610	1123	1296	1123	1296	52	340	100	519	"blank-control__"
0	0	0	9	7	2	"IKK-alpha "	"O15111"	5100	14410	140	6556	6522	757	11	4795	4795	4871	546	11	93	81	0	1017423	3.024	100000.000	100000.000	0.000	0.000	0.000	0.000	0.000	16.610	1761	1727	1761	1727	156	1140	100	520	"S180"
0	0	0	9	8	2	"IKK-alpha "	"O15111"	5600	14400	140	6408	6345	698	11	4808	4808	4863	1232	25	73	1	0	989873	1.203	100000.000	100000.000	0.000	0.000	0.000	0.000	0.000	16.610	1600	1537	1600	1537	156	1140	100	521	"S180"
0	0	0	9	9	2	"IKK-alpha "	"O15111"	6100	14400	130	6309	6284	268	4	4805	4805	4861	536	11	100	93	0	754096	2.655	100000.000	100000.000	0.000	0.000	0.000	0.000	0.000	16.610	1504	1479	1504	1479	120	940	100	522	"S180"
0	0	0	9	1	3	"JAK2"	"O60674"	2110	15050	110	10677	10669	1193	11	4822	4822	4862	1019	20	100	100	0	853545	5.699	100000.000	100000.000	0.000	0.000	0.000	0.000	0.000	16.610	5855	5847	5855	5847	80	656	100	523	"Y119"
0	0	0	9	2	3	"JAK2"	"O60674"	2600	15050	130	10447	10341	1610	15	4752	4752	4798	471	9	97	96	0	1240876	11.769	100000.000	100000.000	0.000	0.000	0.000	0.000	0.000	16.610	5695	5589	5695	5589	120	940	100	524	"Y119"
0	0	0	9	3	3	"JAK2"	"O60674"	3100	15050	120	10743	11398	6862	60	4786	4786	4987	2051	41	93	88	0	1367715	3.126	100000.000	100000.000	0.000	0.000	0.000	0.000	0.000	16.610	5957	6612	5957	6612	120	820	100	525	"Y119"
0	0	0	9	4	3	"K8"	"P05787"	3600	15050	200	5017	5006	438	8	4870	4870	4938	817	16	3	0	0	1581830	0.083	100000.000	100000.000	0.000	0.000	0.000	0.000	0.000	16.610	147	136	147	136	316	2384	100	526	"Y267"
0	0	0	9	5	3	"K8"	"P05787"	4100	15050	200	5018	5024	626	12	4987	4987	4978	648	13	16	0	0	1587698	0.071	100000.000	100000.000	0.000	0.000	0.000	0.000	0.000	16.610	31	37	31	37	316	2384	100	527	"Y267"
0	0	0	9	6	3	"K8"	"P05787"	4600	15050	200	5146	5014	655	13	5080	5080	5003	608	12	15	1	0	1584496	0.018	100000.000	100000.000	0.000	0.000	0.000	0.000	0.000	16.610	66	-66	66	-66	316	2384	100	528	"Y267"
0	0	0	9	7	3	"blank-control__"	"AA"	5100	15050	80	5235	5218	673	12	5147	5147	5042	503	9	26	3	0	271336	0.350	100000.000	100000.000	0.000	0.000	0.000	0.000	0.000	16.610	88	71	88	71	52	340	100	529	"blank-control__"
0	0	0	9	8	3	"blank-control__"	"AA"	5600	15050	200	5148	5213	1561	29	5203	5203	5183	442	8	4	0	0	1647461	0.068	100000.000	100000.000	0.000	0.000	0.000	0.000	0.000	16.610	-55	10	-55	10	316	2384	100	530	"blank-control__"
0	0	0	9	9	3	"blank-control__"	"AA"	6100	15050	200	5115	5104	267	5	5171	5171	5153	284	5	6	0	0	1612790	-0.173	100000.000	100000.000	0.000	0.000	0.000	0.000	0.000	16.610	-56	-67	-56	-67	316	2384	100	531	"blank-control__"
0	0	0	9	1	4	"Mnk1"	"Q9BUB5"	2060	15690	80	10354	9439	2184	23	5470	5470	5508	650	11	80	76	0	490827	6.048	100000.000	100000.000	0.000	0.000	0.000	0.000	0.000	16.610	4884	3969	4884	3969	52	340	100	532	"T255"
0	0	0	9	2	4	"Mnk1"	"Q9BUB5"	2550	15700	120	5793	7263	2372	32	5516	5516	5802	4069	70	28	0	0	871583	0.359	100000.000	100000.000	0.000	0.000	0.000	0.000	0.000	16.610	277	1747	277	1747	120	820	100	533	"T255"
0	0	0	9	3	4	"Mnk1"	"Q9BUB5"	3070	15690	90	9754	9060	1967	21	5510	5510	5512	439	7	82	80	0	471118	8.082	100000.000	100000.000	0.000	0.000	0.000	0.000	0.000	16.610	4244	3550	4244	3550	52	420	100	534	"T255"
0	0	0	9	4	4	"NFkB-p100 "	"Q00653"	3580	15690	80	5932	5857	447	7	5256	5256	5236	334	6	63	50	0	304569	1.859	100000.000	100000.000	0.000	0.000	0.000	0.000	0.000	16.610	676	601	676	601	52	340	100	535	"S108"
0	0	0	9	5	4	"NFkB-p100 "	"Q00653"	4060	15680	100	5657	5631	631	11	5015	5015	5018	482	9	60	32	0	450500	1.272	100000.000	100000.000	0.000	0.000	0.000	0.000	0.000	16.610	642	616	642	616	80	560	100	536	"S108"
0	0	0	9	6	4	"NFkB-p100 "	"Q00653"	4590	15700	80	5735	5645	370	6	4768	4768	4818	462	9	84	53	0	293544	1.790	100000.000	100000.000	0.000	0.000	0.000	0.000	0.000	16.610	967	877	967	877	52	340	100	537	"S108"
0	0	0	9	7	4	"PIK3R1 "	"P27986"	5070	15700	100	5530	5556	468	8	4697	4697	4723	422	8	80	47	0	444510	1.974	100000.000	100000.000	0.000	0.000	0.000	0.000	0.000	16.610	833	859	833	859	80	560	100	538	"Y556"
0	0	0	9	8	4	"PIK3R1 "	"P27986"	5570	15690	200	4716	4849	647	13	4811	4811	4841	819	16	12	0	0	1532378	0.010	100000.000	100000.000	0.000	0.000	0.000	0.000	0.000	16.610	-95	38	-95	38	316	2384	100	539	"Y556"
0	0	0	9	9	4	"PIK3R1 "	"P27986"	6070	15690	200	4629	4738	461	9	4757	4757	4786	418	8	19	6	0	1497241	-0.115	100000.000	100000.000	0.000	0.000	0.000	0.000	0.000	16.610	-128	-19	-128	-19	316	2384	100	540	"Y556"
0	0	0	9	1	5	"blank-control__"	"AA"	2070	16330	200	4727	4778	717	15	4706	4706	4793	742	15	13	0	0	1509719	-0.020	100000.000	100000.000	0.000	0.000	0.000	0.000	0.000	16.610	21	72	21	72	316	2384	100	541	"blank-control__"
0	0	0	9	2	5	"blank-control__"	"AA"	2570	16330	200	4721	4917	799	16	4635	4635	4751	605	12	18	8	0	1553801	0.274	100000.000	100000.000	0.000	0.000	0.000	0.000	0.000	16.610	86	282	86	282	316	2384	100	542	"blank-control__"
0	0	0	9	3	5	"blank-control__"	"AA"	3070	16330	200	4772	4809	324	6	4660	4660	4734	777	16	3	0	0	1519673	0.097	100000.000	100000.000	0.000	0.000	0.000	0.000	0.000	16.610	112	149	112	149	316	2384	100	543	"blank-control__"
0	0	0	9	4	5	"Rack1"	"P63244"	3570	16330	200	4913	4929	573	11	4771	4771	4870	687	14	16	4	0	1557507	0.086	100000.000	100000.000	0.000	0.000	0.000	0.000	0.000	16.610	142	158	142	158	316	2384	100	544	"y52"
0	0	0	9	5	5	"Rack1"	"P63244"	4070	16330	200	5186	5062	707	13	4880	4880	4899	608	12	31	6	0	1599521	0.268	100000.000	100000.000	0.000	0.000	0.000	0.000	0.000	16.610	306	182	306	182	316	2384	100	545	"y52"
0	0	0	9	6	5	"Rack1"	"P63244"	4580	16330	80	5587	5676	806	14	5076	5076	4936	586	11	44	34	0	295128	1.263	100000.000	100000.000	0.000	0.000	0.000	0.000	0.000	16.610	511	600	511	600	52	340	100	546	"y52"
0	0	0	9	7	5	"Shc1"	"P29353"	5070	16330	140	5336	5562	1363	24	5110	5110	5016	600	11	25	20	0	867638	0.910	100000.000	100000.000	0.000	0.000	0.000	0.000	0.000	16.610	226	452	226	452	156	1140	100	547	"Y349"
0	0	0	9	8	5	"Shc1"	"P29353"	5570	16320	130	5220	5804	1371	23	5243	5243	5227	1130	21	25	22	0	696463	0.511	100000.000	100000.000	0.000	0.000	0.000	0.000	0.000	16.610	-23	561	-23	561	120	940	100	548	"Y349"
0	0	0	9	9	5	"Shc1"	"P29353"	6070	16330	70	7725	7678	517	6	5151	5151	5149	309	6	100	96	0	245694	8.184	100000.000	100000.000	0.000	0.000	0.000	0.000	0.000	16.610	2574	2527	2574	2527	32	236	100	549	"Y349"
0	0	0	9	1	6	"Smad6"	"O43541"	2080	16970	90	6354	6125	782	12	5144	5144	4978	576	11	78	59	0	318499	1.991	100000.000	100000.000	0.000	0.000	0.000	0.000	0.000	16.610	1210	981	1210	981	52	420	100	550	"S435"
0	0	0	9	2	6	"Smad6"	"O43541"	2590	16980	80	6097	6136	428	6	5037	5037	4982	487	9	96	55	0	319062	2.370	100000.000	100000.000	0.000	0.000	0.000	0.000	0.000	16.610	1060	1099	1060	1099	52	340	100	551	"S435"
0	0	0	9	3	6	"Smad6"	"O43541"	3080	16980	80	6179	6083	444	7	5088	5088	5073	406	8	84	71	0	316331	2.488	100000.000	100000.000	0.000	0.000	0.000	0.000	0.000	16.610	1091	995	1091	995	52	340	100	552	"S435"
0	0	0	9	4	6	"TGFBR1"	"P36897"	3580	16970	200	5083	4964	500	10	4855	4855	4886	480	9	29	1	0	1568531	0.163	100000.000	100000.000	0.000	0.000	0.000	0.000	0.000	16.610	228	109	228	109	316	2384	100	553	"T200"
0	0	0	9	5	6	"TGFBR1"	"P36897"	4080	16970	200	4905	4849	568	11	4966	4966	4914	585	11	8	0	0	1532208	-0.111	100000.000	100000.000	0.000	0.000	0.000	0.000	0.000	16.610	-61	-117	-61	-117	316	2384	100	554	"T200"
0	0	0	9	6	6	"TGFBR1"	"P36897"	4580	16970	200	4931	4829	586	12	5047	5047	4945	596	12	4	0	0	1526013	-0.195	100000.000	100000.000	0.000	0.000	0.000	0.000	0.000	16.610	-116	-218	-116	-218	316	2384	100	555	"T200"
0	0	0	9	7	6	"TrKA"	"P04629"	5090	16980	150	11612	11635	1780	15	4992	4992	4985	535	10	97	96	0	1815082	12.430	100000.000	100000.000	0.000	0.000	0.000	0.000	0.000	16.610	6620	6643	6620	6643	156	1272	100	556	"Y757"
0	0	0	9	8	6	"TrKA"	"P04629"	5590	16980	160	11210	10063	2691	26	5093	5093	5026	409	8	83	81	0	2093011	12.315	100000.000	100000.000	0.000	0.000	0.000	0.000	0.000	16.610	6117	4970	6117	4970	208	1512	100	557	"Y757"
0	0	0	9	9	6	"TrKA"	"P04629"	6090	16970	150	10631	10261	1776	17	5024	5024	4981	348	6	93	92	0	1600760	15.172	100000.000	100000.000	0.000	0.000	0.000	0.000	0.000	16.610	5607	5237	5607	5237	156	1272	100	558	"Y757"
-75	0	0	9	1	7	"empty"	"empty"	2080	17600	200	4981	4939	786	15	4835	4835	4870	1130	23	2	0	0	1560677	0.061	100000.000	100000.000	0.000	0.000	0.000	0.000	0.000	16.610	146	104	146	104	316	2384	100	559	"empty"
-75	0	0	9	2	7	"empty"	"empty"	2580	17600	200	4847	4873	474	9	4706	4706	4771	450	9	28	4	0	1539767	0.227	100000.000	100000.000	0.000	0.000	0.000	0.000	0.000	16.610	141	167	141	167	316	2384	100	560	"empty"
-75	0	0	9	3	7	"empty"	"empty"	3080	17600	200	4876	5114	832	16	4772	4772	4967	715	14	20	9	0	1615931	0.206	100000.000	100000.000	0.000	0.000	0.000	0.000	0.000	16.610	104	342	104	342	316	2384	100	561	"empty"
-75	0	0	9	4	7	"empty"	"empty"	3580	17600	200	4776	4961	1064	21	4770	4770	4896	528	10	29	5	0	1567699	0.123	100000.000	100000.000	0.000	0.000	0.000	0.000	0.000	16.610	6	191	6	191	316	2384	100	562	"empty"
-75	0	0	9	5	7	"empty"	"empty"	4080	17600	200	4989	4938	615	12	4975	4975	4953	706	14	12	0	0	1560293	-0.021	100000.000	100000.000	0.000	0.000	0.000	0.000	0.000	16.610	14	-37	14	-37	316	2384	100	563	"empty"
-75	0	0	9	6	7	"empty"	"empty"	4580	17600	200	4903	4899	634	12	5046	5046	4955	608	12	10	0	0	1548111	-0.092	100000.000	100000.000	0.000	0.000	0.000	0.000	0.000	16.610	-143	-147	-143	-147	316	2384	100	564	"empty"
-75	0	0	9	7	7	"empty"	"empty"	5080	17600	200	5039	5007	529	10	5107	5107	5032	534	10	9	0	0	1582243	-0.047	100000.000	100000.000	0.000	0.000	0.000	0.000	0.000	16.610	-68	-100	-68	-100	316	2384	100	565	"empty"
-75	0	0	9	8	7	"empty"	"empty"	5580	17600	200	5102	5056	373	7	5159	5159	5128	651	12	0	0	0	1597649	-0.111	100000.000	100000.000	0.000	0.000	0.000	0.000	0.000	16.610	-57	-103	-57	-103	316	2384	100	566	"empty"
-75	0	0	9	9	7	"empty"	"empty"	6080	17600	200	5061	5019	290	5	5157	5157	5114	305	5	3	0	0	1586148	-0.311	100000.000	100000.000	0.000	0.000	0.000	0.000	0.000	16.610	-96	-138	-96	-138	316	2384	100	567	"empty"
0	0	0	10	1	1	"PPP2CA "	"P67775"	6610	13820	70	5415	5428	326	6	4747	4747	4792	465	9	84	12	0	173694	1.368	100000.000	100000.000	0.000	0.000	0.000	0.000	0.000	16.610	668	681	668	681	32	236	100	568	"T304"
0	0	0	10	2	1	"PPP2CA "	"P67775"	7100	13820	200	4880	4955	475	9	4853	4853	4968	791	15	6	1	0	1565915	-0.016	100000.000	100000.000	0.000	0.000	0.000	0.000	0.000	16.610	27	102	27	102	316	2384	100	569	"T304"
0	0	0	10	3	1	"PPP2CA "	"P67775"	7600	13820	200	5014	5362	993	18	4915	4915	4974	813	16	20	14	0	1694323	0.477	100000.000	100000.000	0.000	0.000	0.000	0.000	0.000	16.610	99	447	99	447	316	2384	100	570	"T304"
0	0	0	10	4	1	"Rab4"	"P20338"	8110	13830	90	9289	8718	1498	17	4931	4931	4914	347	7	90	90	0	453319	10.963	100000.000	100000.000	0.000	0.000	0.000	0.000	0.000	16.610	4358	3787	4358	3787	52	420	100	571	"S199"
0	0	0	10	5	1	"Rab4"	"P20338"	8600	13830	140	5249	6401	1918	29	4889	4889	4836	342	7	51	33	0	998535	4.576	100000.000	100000.000	0.000	0.000	0.000	0.000	0.000	16.610	360	1512	360	1512	156	1140	100	572	"S199"
0	0	0	10	6	1	"Rab4"	"P20338"	9100	13830	70	9521	9346	489	5	4997	4997	4980	219	4	100	100	0	299074	19.936	100000.000	100000.000	0.000	0.000	0.000	0.000	0.000	16.610	4524	4349	4524	4349	32	236	100	573	"S199"
0	0	0	10	7	1	"STAT1 "	"P42224"	9600	13840	90	6424	6259	551	8	4965	4965	4929	275	5	88	86	0	325458	4.836	100000.000	100000.000	0.000	0.000	0.000	0.000	0.000	16.610	1459	1294	1459	1294	52	420	100	574	"S727"
0	0	0	10	8	1	"STAT1 "	"P42224"	10100	13830	200	4996	5144	892	17	4846	4846	4824	691	14	14	10	0	1625385	0.463	100000.000	100000.000	0.000	0.000	0.000	0.000	0.000	16.610	150	298	150	298	316	2384	100	575	"S727"
0	0	0	10	9	1	"STAT1 "	"P42224"	10600	13830	70	6513	6463	346	5	4886	4886	4861	327	6	100	96	0	206823	4.899	100000.000	100000.000	0.000	0.000	0.000	0.000	0.000	16.610	1627	1577	1627	1577	32	236	100	576	"S727"
0	0	0	10	1	2	"STAT4 "	"Q14765"	6610	14460	150	7945	7857	738	9	4897	4897	4926	421	8	100	99	0	1225640	6.962	100000.000	100000.000	0.000	0.000	0.000	0.000	0.000	16.610	3048	2960	3048	2960	156	1272	100	577	"S722"
0	0	0	10	2	2	"STAT4 "	"Q14765"	7120	14470	170	7214	7398	906	12	4838	4838	4841	471	9	98	96	0	1538815	5.429	100000.000	100000.000	0.000	0.000	0.000	0.000	0.000	16.610	2376	2560	2376	2560	208	1660	100	578	"S722"
0	0	0	10	3	2	"STAT4 "	"Q14765"	7620	14470	180	6688	6784	1000	14	4897	4897	4791	529	11	91	79	0	1736692	3.767	100000.000	100000.000	0.000	0.000	0.000	0.000	0.000	16.610	1791	1887	1791	1887	256	1924	100	579	"S722"
0	0	0	10	4	2	"STMN1"	"P16949"	8110	14460	200	4564	4573	471	10	4880	4880	4799	1038	21	0	0	0	1444979	-0.218	100000.000	100000.000	0.000	0.000	0.000	0.000	0.000	16.610	-316	-307	-316	-307	316	2384	100	580	"S37"
0	0	0	10	5	2	"STMN1"	"P16949"	8610	14460	200	4546	4541	463	10	4794	4794	4756	378	7	5	0	0	1434883	-0.569	100000.000	100000.000	0.000	0.000	0.000	0.000	0.000	16.610	-248	-253	-248	-253	316	2384	100	581	"S37"
0	0	0	10	6	2	"STMN1"	"P16949"	9110	14460	200	4660	4596	459	9	4823	4823	4800	364	7	7	0	0	1452318	-0.560	100000.000	100000.000	0.000	0.000	0.000	0.000	0.000	16.610	-163	-227	-163	-227	316	2384	100	582	"S37"
0	0	0	10	7	2	"ACC1"	"Q13085 "	9620	14480	70	6065	6089	873	14	4776	4776	4752	950	19	78	28	0	194853	1.407	100000.000	100000.000	0.000	0.000	0.000	0.000	0.000	16.610	1289	1313	1289	1313	32	236	100	583	"S1263"
0	0	0	10	8	2	"ACC1"	"Q13085 "	10110	14460	70	6699	6494	1125	17	4839	4839	4766	411	8	84	84	0	207797	4.204	100000.000	100000.000	0.000	0.000	0.000	0.000	0.000	16.610	1860	1655	1860	1655	32	236	100	584	"S1263"
0	0	0	10	9	2	"ACC1"	"Q13085 "	10620	14460	70	6646	6562	853	12	5001	5001	4869	498	10	90	75	0	209981	3.400	100000.000	100000.000	0.000	0.000	0.000	0.000	0.000	16.610	1645	1561	1645	1561	32	236	100	585	"S1263"
0	0	0	10	1	3	"TRAF6"	"Q9Y4K3"	6600	15100	70	5544	5507	424	7	5078	5078	4986	426	8	53	15	0	176228	1.223	100000.000	100000.000	0.000	0.000	0.000	0.000	0.000	16.610	466	429	466	429	32	236	100	586	"Y353"
0	0	0	10	2	3	"TRAF6"	"Q9Y4K3"	7120	15100	110	5176	5234	620	11	4852	4852	4808	682	14	40	0	0	418719	0.625	100000.000	100000.000	0.000	0.000	0.000	0.000	0.000	16.610	324	382	324	382	80	656	100	587	"Y353"
0	0	0	10	3	3	"TRAF6"	"Q9Y4K3"	7600	15100	80	5249	5237	697	13	4787	4787	4695	617	13	50	21	0	272339	0.878	100000.000	100000.000	0.000	0.000	0.000	0.000	0.000	16.610	462	450	462	450	52	340	100	588	"Y353"
0	0	0	10	4	3	"BLNK"	"Q8WV28"	8100	15100	140	4940	5192	1519	29	4616	4616	4611	598	12	31	19	0	809998	0.972	100000.000	100000.000	0.000	0.000	0.000	0.000	0.000	16.610	324	576	324	576	156	1140	100	589	"Y72"
0	0	0	10	5	3	"BLNK"	"Q8WV28"	8620	15170	130	4781	5677	1701	29	4475	4475	4538	359	7	48	35	0	681189	3.173	100000.000	100000.000	0.000	0.000	0.000	0.000	0.000	16.610	306	1202	306	1202	120	940	100	590	"Y72"
0	0	0	10	6	3	"BLNK"	"Q8WV28"	9120	15120	70	7825	7616	1047	13	4517	4517	4533	273	6	96	96	0	243704	11.293	100000.000	100000.000	0.000	0.000	0.000	0.000	0.000	16.610	3308	3099	3308	3099	32	236	100	591	"Y72"
0	0	0	10	7	3	"CD19"	"P15391"	9610	15110	70	6322	6184	498	8	4624	4624	4721	1357	28	62	0	0	197876	1.078	100000.000	100000.000	0.000	0.000	0.000	0.000	0.000	16.610	1698	1560	1698	1560	32	236	100	592	"Y531"
0	0	0	10	8	3	"CD19"	"P15391"	10100	15100	100	5352	5436	1002	18	4699	4699	4681	650	13	50	26	0	434856	1.162	100000.000	100000.000	0.000	0.000	0.000	0.000	0.000	16.610	653	737	653	737	80	560	100	593	"Y531"
0	0	0	10	9	3	"CD19"	"P15391"	10610	15100	80	5791	5925	894	15	4770	4770	4780	898	18	59	34	0	308077	1.275	100000.000	100000.000	0.000	0.000	0.000	0.000	0.000	16.610	1021	1155	1021	1155	52	340	100	594	"Y531"
0	0	0	10	1	4	"p300"	"Q09472"	6590	15720	200	4730	4736	296	6	4771	4771	4785	381	7	7	0	0	1496596	-0.129	100000.000	100000.000	0.000	0.000	0.000	0.000	0.000	16.610	-41	-35	-41	-35	316	2384	100	595	"S2279"
0	0	0	10	2	4	"p300"	"Q09472"	7090	15720	200	4745	4766	443	9	4820	4820	4863	1002	20	2	0	0	1505976	-0.097	100000.000	100000.000	0.000	0.000	0.000	0.000	0.000	16.610	-75	-54	-75	-54	316	2384	100	596	"S2279"
0	0	0	10	3	4	"p300"	"Q09472"	7590	15720	90	5043	5359	1712	31	4893	4893	4882	377	7	23	15	0	278654	1.265	100000.000	100000.000	0.000	0.000	0.000	0.000	0.000	16.610	150	466	150	466	52	420	100	597	"S2279"
0	0	0	10	4	4	"fyn"	"P06241"	8090	15720	200	4970	4956	351	7	4880	4880	4812	383	7	18	2	0	1566066	0.376	100000.000	100000.000	0.000	0.000	0.000	0.000	0.000	16.610	90	76	90	76	316	2384	100	598	"Y420"
0	0	0	10	5	4	"fyn"	"P06241"	8600	15730	70	5388	5373	324	6	5025	5025	5077	909	17	0	0	0	171925	0.326	100000.000	100000.000	0.000	0.000	0.000	0.000	0.000	16.610	363	348	363	348	32	236	100	599	"Y420"
0	0	0	10	6	4	"fyn"	"P06241"	9090	15720	200	5073	5132	602	11	4944	4944	4885	417	8	14	0	0	1621606	0.592	100000.000	100000.000	0.000	0.000	0.000	0.000	0.000	16.610	129	188	129	188	316	2384	100	600	"Y420"
0	0	0	10	7	4	"HSP27"	"P04792"	9610	15760	170	5312	6331	1524	24	4990	4990	4950	309	6	50	46	0	1316870	4.469	100000.000	100000.000	0.000	0.000	0.000	0.000	0.000	16.610	322	1341	322	1341	208	1660	100	601	"S78"
0	0	0	10	8	4	"HSP27"	"P04792"	10090	15750	170	5340	6329	1556	24	4924	4924	4889	563	11	48	45	0	1316514	2.558	100000.000	100000.000	0.000	0.000	0.000	0.000	0.000	16.610	416	1405	416	1405	208	1660	100	602	"S78"
0	0	0	10	9	4	"HSP27"	"P04792"	10590	15790	160	5207	6093	1425	23	4828	4828	4822	388	8	49	40	0	1267252	3.276	100000.000	100000.000	0.000	0.000	0.000	0.000	0.000	16.610	379	1265	379	1265	208	1512	100	603	"S78"
0	0	0	10	1	5	"IL-8R B "	"P25025"	6600	16380	200	5105	5086	435	8	5118	5118	5061	791	15	5	0	0	1607236	0.032	100000.000	100000.000	0.000	0.000	0.000	0.000	0.000	16.610	-13	-32	-13	-32	316	2384	100	604	"S352"
0	0	0	10	2	5	"IL-8R B "	"P25025"	7080	16400	90	5259	5147	694	13	5027	5027	4911	531	10	30	1	0	267626	0.444	100000.000	100000.000	0.000	0.000	0.000	0.000	0.000	16.610	232	120	232	120	52	420	100	605	"S352"
0	0	0	10	3	5	"IL-8R B "	"P25025"	7600	16380	200	4864	4716	674	14	4795	4795	4731	785	16	8	0	0	1490317	-0.019	100000.000	100000.000	0.000	0.000	0.000	0.000	0.000	16.610	69	-79	69	-79	316	2384	100	606	"S352"
0	0	0	10	4	5	"IRF-3 "	"Q14653"	8110	16400	110	5441	5826	675	11	4606	4606	4615	525	11	92	45	0	466078	2.307	100000.000	100000.000	0.000	0.000	0.000	0.000	0.000	16.610	835	1220	835	1220	80	656	100	607	"S385"
0	0	0	10	5	5	"IRF-3 "	"Q14653"	8600	16380	200	4666	4863	666	13	4379	4379	4422	354	8	46	34	0	1536707	1.246	100000.000	100000.000	0.000	0.000	0.000	0.000	0.000	16.610	287	484	287	484	316	2384	100	608	"S385"
0	0	0	10	6	5	"IRF-3 "	"Q14653"	9100	16380	200	4688	4961	800	16	4383	4383	4400	306	6	49	39	0	1567531	1.833	100000.000	100000.000	0.000	0.000	0.000	0.000	0.000	16.610	305	578	305	578	316	2384	100	609	"S385"
0	0	0	10	7	5	"LSD1"	"O60341"	9600	16400	130	5093	6915	2643	38	4448	4448	4487	357	7	64	48	0	829830	6.801	100000.000	100000.000	0.000	0.000	0.000	0.000	0.000	16.610	645	2467	645	2467	120	940	100	610	"S131"
0	0	0	10	8	5	"LSD1"	"O60341"	10130	16390	130	5248	6764	2765	40	4572	4572	4613	465	10	60	40	0	811640	4.626	100000.000	100000.000	0.000	0.000	0.000	0.000	0.000	16.610	676	2192	676	2192	120	940	100	611	"S131"
0	0	0	10	9	5	"LSD1"	"O60341"	10600	16400	90	10106	9834	2594	26	4728	4728	4725	459	9	92	88	0	511366	11.131	100000.000	100000.000	0.000	0.000	0.000	0.000	0.000	16.610	5378	5106	5378	5106	52	420	100	612	"S131"
0	0	0	10	1	6	"MAPKAPK5"	"Q8IW41"	6610	17040	80	11220	10828	1827	16	4825	4825	4839	442	9	96	96	0	563054	13.550	100000.000	100000.000	0.000	0.000	0.000	0.000	0.000	16.610	6395	6003	6395	6003	52	340	100	613	"T182"
0	0	0	10	2	6	"MAPKAPK5"	"Q8IW41"	7110	17040	90	9369	9234	1898	20	4871	4871	5274	3933	74	71	0	0	480176	1.007	100000.000	100000.000	0.000	0.000	0.000	0.000	0.000	16.610	4498	4363	4498	4363	52	420	100	614	"T182"
0	0	0	10	3	6	"MAPKAPK5"	"Q8IW41"	7610	17030	100	7923	7623	2153	28	4754	4754	4698	557	11	80	70	0	609837	5.251	100000.000	100000.000	0.000	0.000	0.000	0.000	0.000	16.610	3169	2869	3169	2869	80	560	100	615	"T182"
0	0	0	10	4	6	"P27kip1"	"P46527"	8080	17040	80	5243	5369	729	13	4770	4770	4737	535	11	48	32	0	279180	1.181	100000.000	100000.000	0.000	0.000	0.000	0.000	0.000	16.610	473	599	473	599	52	340	100	616	"T157"
0	0	0	10	5	6	"P27kip1"	"P46527"	8600	17030	200	5022	4971	489	9	4516	4516	4556	386	8	61	21	0	1570715	1.075	100000.000	100000.000	0.000	0.000	0.000	0.000	0.000	16.610	506	455	506	455	316	2384	100	617	"T157"
0	0	0	10	6	6	"P27kip1"	"P46527"	9100	17030	200	4880	4864	428	8	4541	4541	4597	710	15	12	2	0	1536937	0.376	100000.000	100000.000	0.000	0.000	0.000	0.000	0.000	16.610	339	323	339	323	316	2384	100	618	"T157"
0	0	0	10	7	6	"p67phox"	"P19878"	9600	17030	200	4620	4600	443	9	4517	4517	4586	536	11	17	0	0	1453626	0.026	100000.000	100000.000	0.000	0.000	0.000	0.000	0.000	16.610	103	83	103	83	316	2384	100	619	"T233"
0	0	0	10	8	6	"p67phox"	"P19878"	10090	17020	80	4741	4781	437	9	4632	4632	4696	793	16	1	0	0	248628	0.107	100000.000	100000.000	0.000	0.000	0.000	0.000	0.000	16.610	109	149	109	149	52	340	100	620	"T233"
0	0	0	10	9	6	"p67phox"	"P19878"	10620	17050	90	4935	4771	498	10	4556	4556	4626	512	11	40	1	0	248108	0.283	100000.000	100000.000	0.000	0.000	0.000	0.000	0.000	16.610	379	215	379	215	52	420	100	621	"T233"
-75	0	0	10	1	7	"empty"	"empty"	6590	17650	200	5070	4982	411	8	5109	5109	5031	405	8	6	0	0	1574278	-0.121	100000.000	100000.000	0.000	0.000	0.000	0.000	0.000	16.610	-39	-127	-39	-127	316	2384	100	622	"empty"
-75	0	0	10	2	7	"empty"	"empty"	7090	17650	200	4936	4888	512	10	4975	4975	4857	530	10	10	0	0	1544593	0.058	100000.000	100000.000	0.000	0.000	0.000	0.000	0.000	16.610	-39	-87	-39	-87	316	2384	100	623	"empty"
-75	0	0	10	3	7	"empty"	"empty"	7590	17650	200	4724	4721	577	12	4837	4837	4778	839	17	0	0	0	1491815	-0.068	100000.000	100000.000	0.000	0.000	0.000	0.000	0.000	16.610	-113	-116	-113	-116	316	2384	100	624	"empty"
-75	0	0	10	4	7	"empty"	"empty"	8090	17650	200	4724	4753	549	11	4721	4721	4709	497	10	27	0	0	1502045	0.089	100000.000	100000.000	0.000	0.000	0.000	0.000	0.000	16.610	3	32	3	32	316	2384	100	625	"empty"
-75	0	0	10	5	7	"empty"	"empty"	8590	17650	200	4657	4692	373	7	4551	4551	4591	387	8	27	6	0	1482800	0.261	100000.000	100000.000	0.000	0.000	0.000	0.000	0.000	16.610	106	141	106	141	316	2384	100	626	"empty"
-75	0	0	10	6	7	"empty"	"empty"	9090	17650	200	4653	4683	326	6	4548	4548	4587	338	7	28	5	0	1479927	0.284	100000.000	100000.000	0.000	0.000	0.000	0.000	0.000	16.610	105	135	105	135	316	2384	100	627	"empty"
-75	0	0	10	7	7	"empty"	"empty"	9590	17650	200	4619	4686	419	8	4532	4532	4617	836	18	7	0	0	1480915	0.083	100000.000	100000.000	0.000	0.000	0.000	0.000	0.000	16.610	87	154	87	154	316	2384	100	628	"empty"
-75	0	0	10	8	7	"empty"	"empty"	10090	17650	200	4676	4732	484	10	4715	4715	4722	586	12	14	0	0	1495435	0.017	100000.000	100000.000	0.000	0.000	0.000	0.000	0.000	16.610	-39	17	-39	17	316	2384	100	629	"empty"
-75	0	0	10	9	7	"empty"	"empty"	10590	17650	200	4868	4818	475	9	4821	4821	4819	1082	22	0	0	0	1522632	-0.001	100000.000	100000.000	0.000	0.000	0.000	0.000	0.000	16.610	47	-3	47	-3	316	2384	100	630	"empty"
0	0	0	11	1	1	"Jak2 "	"O60674"	11070	13780	200	5322	7967	3568	44	4784	4784	4794	362	7	56	47	0	2517653	8.765	100000.000	100000.000	0.000	0.000	0.000	0.000	0.000	16.610	538	3183	538	3183	316	2384	100	631	"Y221"
0	0	0	11	2	1	"Jak2 "	"O60674"	11570	13780	200	5140	7790	3445	44	4688	4688	4710	306	6	56	47	0	2461595	10.065	100000.000	100000.000	0.000	0.000	0.000	0.000	0.000	16.610	452	3102	452	3102	316	2384	100	632	"Y221"
0	0	0	11	3	1	"Jak2 "	"O60674"	12070	13780	200	5268	7860	3497	44	4626	4626	4665	335	7	52	49	0	2483828	9.537	100000.000	100000.000	0.000	0.000	0.000	0.000	0.000	16.610	642	3234	642	3234	316	2384	100	633	"Y221"
0	0	0	11	4	1	"K8"	"P05787"	12570	13780	200	4262	4261	357	8	4615	4615	4643	368	7	1	0	0	1346545	-1.038	100000.000	100000.000	0.000	0.000	0.000	0.000	0.000	16.610	-353	-354	-353	-354	316	2384	100	634	"S74"
0	0	0	11	5	1	"K8"	"P05787"	13070	13780	200	4311	4328	368	8	4614	4614	4659	398	8	3	0	0	1367764	-0.832	100000.000	100000.000	0.000	0.000	0.000	0.000	0.000	16.610	-303	-286	-303	-286	316	2384	100	635	"S74"
0	0	0	11	6	1	"K8"	"P05787"	13570	13780	200	4529	4537	450	9	4684	4684	4729	382	8	14	3	0	1433773	-0.503	100000.000	100000.000	0.000	0.000	0.000	0.000	0.000	16.610	-155	-147	-155	-147	316	2384	100	636	"S74"
0	0	0	11	7	1	"Met "	"P08581"	14070	13780	200	4840	4987	548	10	4712	4712	4729	310	6	37	26	0	1575833	0.832	100000.000	100000.000	0.000	0.000	0.000	0.000	0.000	16.610	128	275	128	275	316	2384	100	637	"Y1234"
0	0	0	11	8	1	"Met "	"P08581"	14570	13780	200	5004	5248	766	14	4784	4784	4830	828	17	31	3	0	1658379	0.505	100000.000	100000.000	0.000	0.000	0.000	0.000	0.000	16.610	220	464	220	464	316	2384	100	638	"Y1234"
0	0	0	11	9	1	"Met "	"P08581"	15070	13780	200	5060	5294	1201	22	4845	4845	4868	854	17	23	1	0	1672766	0.499	100000.000	100000.000	0.000	0.000	0.000	0.000	0.000	16.610	215	449	215	449	316	2384	100	639	"Y1234"
0	0	0	11	1	2	"MSK2"	"O75676"	11070	14420	200	4868	4812	389	8	4772	4772	4786	400	8	18	1	0	1520683	0.065	100000.000	100000.000	0.000	0.000	0.000	0.000	0.000	16.610	96	40	96	40	316	2384	100	640	"S360"
0	0	0	11	2	2	"MSK2"	"O75676"	11570	14420	200	4776	4769	344	7	4746	4746	4806	1600	33	0	0	0	1507072	-0.023	100000.000	100000.000	0.000	0.000	0.000	0.000	0.000	16.610	30	23	30	23	316	2384	100	641	"S360"
0	0	0	11	3	2	"MSK2"	"O75676"	12070	14420	200	4642	4662	293	6	4687	4687	4737	946	19	0	0	0	1473324	-0.079	100000.000	100000.000	0.000	0.000	0.000	0.000	0.000	16.610	-45	-25	-45	-25	316	2384	100	642	"S360"
0	0	0	11	4	2	"NFkB-p100 "	"Q00653"	12570	14420	200	4615	4544	366	8	4708	4708	4776	1202	25	0	0	0	1435940	-0.193	100000.000	100000.000	0.000	0.000	0.000	0.000	0.000	16.610	-93	-164	-93	-164	316	2384	100	643	"S99"
0	0	0	11	5	2	"NFkB-p100 "	"Q00653"	13070	14420	200	4467	4421	341	7	4663	4663	4701	350	7	2	0	0	1396956	-0.800	100000.000	100000.000	0.000	0.000	0.000	0.000	0.000	16.610	-196	-242	-196	-242	316	2384	100	644	"S99"
0	0	0	11	6	2	"NFkB-p100 "	"Q00653"	13570	14420	200	4523	4473	362	8	4678	4678	4705	462	9	2	0	0	1413429	-0.502	100000.000	100000.000	0.000	0.000	0.000	0.000	0.000	16.610	-155	-205	-155	-205	316	2384	100	645	"S99"
0	0	0	11	7	2	"PKACa "	"P17612"	14070	14420	200	4517	4548	351	7	4703	4703	4729	456	9	3	0	0	1437164	-0.397	100000.000	100000.000	0.000	0.000	0.000	0.000	0.000	16.610	-186	-155	-186	-155	316	2384	100	646	"S10"
0	0	0	11	8	2	"PKACa "	"P17612"	14570	14420	200	4698	4706	430	9	4763	4763	4775	319	6	12	1	0	1487153	-0.216	100000.000	100000.000	0.000	0.000	0.000	0.000	0.000	16.610	-65	-57	-65	-57	316	2384	100	647	"S10"
0	0	0	11	9	2	"PKACa "	"P17612"	15070	14420	200	4785	4722	748	15	4779	4779	4788	717	14	0	0	0	1492037	-0.092	100000.000	100000.000	0.000	0.000	0.000	0.000	0.000	16.610	6	-57	6	-57	316	2384	100	648	"S10"
0	0	0	11	1	3	"p70S6K"	"P23443"	11070	15060	200	4877	4830	444	9	4763	4763	4777	1039	21	0	0	0	1526401	0.051	100000.000	100000.000	0.000	0.000	0.000	0.000	0.000	16.610	114	67	114	67	316	2384	100	649	"S447"
0	0	0	11	2	3	"p70S6K"	"P23443"	11570	15060	200	4919	4926	477	9	4819	4819	4804	411	8	19	7	0	1556505	0.297	100000.000	100000.000	0.000	0.000	0.000	0.000	0.000	16.610	100	107	100	107	316	2384	100	650	"S447"
0	0	0	11	3	3	"p70S6K"	"P23443"	12070	15060	200	4898	4972	339	6	4907	4907	4909	811	16	4	0	0	1571201	0.078	100000.000	100000.000	0.000	0.000	0.000	0.000	0.000	16.610	-9	65	-9	65	316	2384	100	651	"S447"
0	0	0	11	4	3	"PDK1"	"O15530"	12570	15070	130	5185	9813	6040	61	4902	4902	4949	1220	24	41	41	0	1177576	3.987	100000.000	100000.000	0.000	0.000	0.000	0.000	0.000	16.610	283	4911	283	4911	120	940	100	652	"Y376"
0	0	0	11	5	3	"PDK1"	"O15530"	13070	15060	140	5112	8804	5811	66	4910	4910	4883	493	10	39	33	0	1373385	7.953	100000.000	100000.000	0.000	0.000	0.000	0.000	0.000	16.610	202	3894	202	3894	156	1140	100	653	"Y376"
0	0	0	11	6	3	"PDK1"	"O15530"	13580	15060	130	5455	10248	6115	59	4728	4728	4753	628	13	51	48	0	1229726	8.750	100000.000	100000.000	0.000	0.000	0.000	0.000	0.000	16.610	727	5520	727	5520	120	940	100	654	"Y376"
0	0	0	11	7	3	"Ripk1"	"Q13546"	14070	15060	200	4895	4916	459	9	4665	4665	4666	346	7	38	21	0	1553342	0.723	100000.000	100000.000	0.000	0.000	0.000	0.000	0.000	16.610	230	251	230	251	316	2384	100	655	"Y694"
0	0	0	11	8	3	"Ripk1"	"Q13546"	14570	15060	200	4918	4911	378	7	4602	4602	4610	311	6	50	22	0	1551924	0.968	100000.000	100000.000	0.000	0.000	0.000	0.000	0.000	16.610	316	309	316	309	316	2384	100	656	"Y694"
0	0	0	11	9	3	"Ripk1"	"Q13546"	15070	15060	200	4894	4915	389	7	4498	4498	4501	326	7	55	31	0	1553138	1.270	100000.000	100000.000	0.000	0.000	0.000	0.000	0.000	16.610	396	417	396	417	316	2384	100	657	"Y694"
0	0	0	11	1	4	"SHC3"	"Q92529"	11070	15700	200	4899	4944	500	10	4758	4758	4772	642	13	11	3	0	1562248	0.268	100000.000	100000.000	0.000	0.000	0.000	0.000	0.000	16.610	141	186	141	186	316	2384	100	658	"Y341"
0	0	0	11	2	4	"SHC3"	"Q92529"	11570	15700	200	4652	4776	500	10	4681	4681	4691	323	6	19	14	0	1509069	0.263	100000.000	100000.000	0.000	0.000	0.000	0.000	0.000	16.610	-29	95	-29	95	316	2384	100	659	"Y341"
0	0	0	11	3	4	"SHC3"	"Q92529"	12070	15700	200	4547	4668	534	11	4604	4604	4636	390	8	16	11	0	1474940	0.082	100000.000	100000.000	0.000	0.000	0.000	0.000	0.000	16.610	-57	64	-57	64	316	2384	100	660	"Y341"
0	0	0	11	4	4	"Smad3 "	"P84022"	12570	15700	200	4502	4610	458	9	4551	4551	4572	362	7	16	10	0	1456703	0.105	100000.000	100000.000	0.000	0.000	0.000	0.000	0.000	16.610	-49	59	-49	59	316	2384	100	661	"S208"
0	0	0	11	5	4	"Smad3 "	"P84022"	13070	15700	200	4523	4639	522	11	4515	4515	4551	319	7	24	13	0	1466056	0.276	100000.000	100000.000	0.000	0.000	0.000	0.000	0.000	16.610	8	124	8	124	316	2384	100	662	"S208"
0	0	0	11	6	4	"Smad3 "	"P84022"	13570	15700	200	4577	4692	500	10	4551	4551	4586	319	6	25	14	0	1482792	0.332	100000.000	100000.000	0.000	0.000	0.000	0.000	0.000	16.610	26	141	26	141	316	2384	100	663	"S208"
0	0	0	11	7	4	"TAK1 "	"O43318"	14070	15700	200	4582	4664	665	14	4624	4624	4624	298	6	21	5	0	1473852	0.134	100000.000	100000.000	0.000	0.000	0.000	0.000	0.000	16.610	-42	40	-42	40	316	2384	100	664	"T187"
0	0	0	11	8	4	"TAK1 "	"O43318"	14570	15700	200	4830	4760	293	6	4705	4705	4701	292	6	17	0	0	1504036	0.202	100000.000	100000.000	0.000	0.000	0.000	0.000	0.000	16.610	125	55	125	55	316	2384	100	665	"T187"
0	0	0	11	9	4	"TAK1 "	"O43318"	15070	15700	200	4855	4837	291	6	4763	4763	4748	446	9	7	0	0	1528496	0.200	100000.000	100000.000	0.000	0.000	0.000	0.000	0.000	16.610	92	74	92	74	316	2384	100	666	"T187"
0	0	0	11	1	5	"ACC1"	"P68133"	11070	16360	200	5406	5409	688	12	4826	4826	4813	773	16	37	7	0	1709268	0.771	100000.000	100000.000	0.000	0.000	0.000	0.000	0.000	16.610	580	583	580	583	316	2384	100	667	"Y93"
0	0	0	11	2	5	"ACC1"	"P68133"	11570	16360	200	5281	5332	673	12	4902	4902	4875	283	5	54	41	0	1684906	1.615	100000.000	100000.000	0.000	0.000	0.000	0.000	0.000	16.610	379	430	379	430	316	2384	100	668	"Y93"
0	0	0	11	3	5	"ACC1"	"P68133"	12070	16360	200	5703	5602	707	12	4923	4923	4915	247	5	62	57	0	1770319	2.781	100000.000	100000.000	0.000	0.000	0.000	0.000	0.000	16.610	780	679	780	679	316	2384	100	669	"Y93"
0	0	0	11	4	5	"A-Raf"	"P10398"	12570	16370	130	5286	5237	382	7	4869	4869	4850	324	6	60	22	0	628471	1.194	100000.000	100000.000	0.000	0.000	0.000	0.000	0.000	16.610	417	368	417	368	120	940	100	670	"T20"
0	0	0	11	5	5	"A-Raf"	"P10398"	13090	16380	160	5308	5313	388	7	4828	4828	4795	780	16	22	0	0	1105048	0.664	100000.000	100000.000	0.000	0.000	0.000	0.000	0.000	16.610	480	485	480	485	208	1512	100	671	"T20"
0	0	0	11	6	5	"A-Raf"	"P10398"	13590	16380	150	5277	5244	455	8	4694	4694	4714	1750	37	0	0	0	818049	0.303	100000.000	100000.000	0.000	0.000	0.000	0.000	0.000	16.610	583	550	583	550	156	1272	100	672	"T20"
0	0	0	11	7	5	"BCAP"	"Q6ZUJ8"	14090	16380	100	5167	5198	595	11	4653	4653	4650	389	8	63	31	0	415842	1.409	100000.000	100000.000	0.000	0.000	0.000	0.000	0.000	16.610	514	545	514	545	80	560	100	673	"Y570"
0	0	0	11	8	5	"BCAP"	"Q6ZUJ8"	14580	16380	90	5427	5384	327	6	4670	4670	4682	345	7	86	51	0	279979	2.035	100000.000	100000.000	0.000	0.000	0.000	0.000	0.000	16.610	757	714	757	714	52	420	100	674	"Y570"
0	0	0	11	9	5	"BCAP"	"Q6ZUJ8"	15080	16350	150	4701	4797	474	9	4562	4562	4564	315	6	34	16	0	748302	0.740	100000.000	100000.000	0.000	0.000	0.000	0.000	0.000	16.610	139	235	139	235	156	1272	100	675	"Y570"
0	0	0	11	1	6	"Cofilin 1"	"P23528"	11070	16990	200	4939	5423	1975	36	4769	4769	4797	1250	26	15	12	0	1713759	0.501	100000.000	100000.000	0.000	0.000	0.000	0.000	0.000	16.610	170	654	170	654	316	2384	100	676	"Y139"
0	0	0	11	2	6	"Cofilin 1"	"P23528"	11570	16990	200	4766	5395	1831	33	4877	4877	4850	349	7	18	15	0	1704967	1.562	100000.000	100000.000	0.000	0.000	0.000	0.000	0.000	16.610	-111	518	-111	518	316	2384	100	677	"Y139"
0	0	0	11	3	6	"Cofilin 1"	"P23528"	12070	16990	200	4666	5337	1787	33	4891	4891	4857	282	5	19	16	0	1686611	1.702	100000.000	100000.000	0.000	0.000	0.000	0.000	0.000	16.610	-225	446	-225	446	316	2384	100	678	"Y139"
0	0	0	11	4	6	"CTNNB1"	"P35222"	12570	16990	200	4731	4720	342	7	4865	4865	4832	340	7	8	0	0	1491473	-0.329	100000.000	100000.000	0.000	0.000	0.000	0.000	0.000	16.610	-134	-145	-134	-145	316	2384	100	679	"Y654"
0	0	0	11	5	6	"CTNNB1"	"P35222"	13070	16990	200	4680	4758	988	20	4850	4850	4827	356	7	9	0	0	1503527	-0.194	100000.000	100000.000	0.000	0.000	0.000	0.000	0.000	16.610	-170	-92	-170	-92	316	2384	100	680	"Y654"
0	0	0	11	6	6	"CTNNB1"	"P35222"	13570	16990	200	4769	4766	395	8	4819	4819	4782	372	7	15	0	0	1505983	-0.043	100000.000	100000.000	0.000	0.000	0.000	0.000	0.000	16.610	-50	-53	-50	-53	316	2384	100	681	"Y654"
0	0	0	11	7	6	"IFNGR1 "	"P15260"	14070	16990	200	4769	4782	386	8	4738	4738	4732	342	7	23	5	0	1511010	0.146	100000.000	100000.000	0.000	0.000	0.000	0.000	0.000	16.610	31	44	31	44	316	2384	100	682	"S495"
0	0	0	11	8	6	"IFNGR1 "	"P15260"	14570	16990	200	4849	4860	333	6	4677	4677	4707	711	15	6	0	0	1535622	0.215	100000.000	100000.000	0.000	0.000	0.000	0.000	0.000	16.610	172	183	172	183	316	2384	100	683	"S495"
0	0	0	11	9	6	"IFNGR1 "	"P15260"	15070	16990	200	4892	4891	331	6	4606	4606	4626	619	13	13	0	0	1545688	0.428	100000.000	100000.000	0.000	0.000	0.000	0.000	0.000	16.610	286	285	286	285	316	2384	100	684	"S495"
-75	0	0	11	1	7	"empty"	"empty"	11070	17630	200	4814	4771	397	8	4839	4839	4815	395	8	12	0	0	1507691	-0.111	100000.000	100000.000	0.000	0.000	0.000	0.000	0.000	16.610	-25	-68	-25	-68	316	2384	100	685	"empty"
-75	0	0	11	2	7	"empty"	"empty"	11570	17630	200	4882	4836	346	7	4914	4914	4912	765	15	0	0	0	1528331	-0.099	100000.000	100000.000	0.000	0.000	0.000	0.000	0.000	16.610	-32	-78	-32	-78	316	2384	100	686	"empty"
-75	0	0	11	3	7	"empty"	"empty"	12070	17630	200	4893	4869	284	5	4942	4942	4938	803	16	0	0	0	1538505	-0.086	100000.000	100000.000	0.000	0.000	0.000	0.000	0.000	16.610	-49	-73	-49	-73	316	2384	100	687	"empty"
-75	0	0	11	4	7	"empty"	"empty"	12570	17630	200	4852	4795	340	7	4915	4915	4890	640	13	0	0	0	1515367	-0.148	100000.000	100000.000	0.000	0.000	0.000	0.000	0.000	16.610	-63	-120	-63	-120	316	2384	100	688	"empty"
-75	0	0	11	5	7	"empty"	"empty"	13070	17630	200	4870	4815	377	7	4862	4862	4825	418	8	8	0	0	1521407	-0.024	100000.000	100000.000	0.000	0.000	0.000	0.000	0.000	16.610	8	-47	8	-47	316	2384	100	689	"empty"
-75	0	0	11	6	7	"empty"	"empty"	13570	17630	200	4754	4767	385	8	4801	4801	4795	410	8	12	0	0	1506382	-0.068	100000.000	100000.000	0.000	0.000	0.000	0.000	0.000	16.610	-47	-34	-47	-34	316	2384	100	690	"empty"
0	0	0	11	7	7	"GLQAWPG-pS-AIPQFLG_GLQAWPGEAIPQFLG_60vs40"	"GLQAWPG-pS-AIPQFLG_GLQAWPGEAIPQFLG_60vs40"	14080	17660	130	6512	16545	12940	78	4789	4789	4765	339	7	80	61	0	1985432	34.749	100000.000	100000.000	0.000	0.000	0.000	0.000	0.000	16.610	1723	11756	1723	11756	120	940	100	691	"GLQAWPG-pS-AIPQFLG_GLQAWPGEAIPQFLG_60vs40"
0	0	0	11	8	7	"GLQAWPG-pS-AIPQFLG_GLQAWPGEAIPQFLG_60vs40"	"GLQAWPG-pS-AIPQFLG_GLQAWPGEAIPQFLG_60vs40"	14580	17640	130	5696	14773	12594	85	4742	4742	4764	482	10	60	49	0	1772818	20.766	100000.000	100000.000	0.000	0.000	0.000	0.000	0.000	16.610	954	10031	954	10031	120	940	100	692	"GLQAWPG-pS-AIPQFLG_GLQAWPGEAIPQFLG_60vs40"
0	0	0	11	9	7	"GLQAWPG-pS-AIPQFLG_GLQAWPGEAIPQFLG_60vs40"	"GLQAWPG-pS-AIPQFLG_GLQAWPGEAIPQFLG_60vs40"	15090	17650	130	5538	14387	12653	87	4609	4609	4637	307	6	72	60	0	1726449	31.759	100000.000	100000.000	0.000	0.000	0.000	0.000	0.000	16.610	929	9778	929	9778	120	940	100	693	"GLQAWPG-pS-AIPQFLG_GLQAWPGEAIPQFLG_60vs40"
0	0	0	12	1	1	"BLNK "	"Q8WV28"	15590	13830	70	8181	8052	427	5	4901	4901	4983	559	11	100	100	0	257679	5.490	100000.000	100000.000	0.000	0.000	0.000	0.000	0.000	16.610	3280	3151	3280	3151	32	236	100	694	"Y178"
0	0	0	12	2	1	"BLNK "	"Q8WV28"	16100	13820	80	8174	7837	1598	20	4866	4866	4875	276	5	88	88	0	407538	10.732	100000.000	100000.000	0.000	0.000	0.000	0.000	0.000	16.610	3308	2971	3308	2971	52	340	100	695	"Y178"
0	0	0	12	3	1	"BLNK "	"Q8WV28"	16590	13820	70	8145	7778	1129	14	4799	4799	4788	238	4	96	87	0	248882	12.563	100000.000	100000.000	0.000	0.000	0.000	0.000	0.000	16.610	3346	2979	3346	2979	32	236	100	696	"Y178"
0	0	0	12	4	1	"Catalase"	"P04040"	17080	13800	70	7299	7251	782	10	4840	4840	4878	388	7	96	96	0	232030	6.116	100000.000	100000.000	0.000	0.000	0.000	0.000	0.000	16.610	2459	2411	2459	2411	32	236	100	697	"Y385"
0	0	0	12	5	1	"Catalase"	"P04040"	17580	13810	70	6008	6006	695	11	4708	4708	4710	529	11	81	65	0	192181	2.450	100000.000	100000.000	0.000	0.000	0.000	0.000	0.000	16.610	1300	1298	1300	1298	32	236	100	698	"Y385"
0	0	0	12	6	1	"Catalase"	"P04040"	18080	13810	80	7545	7249	1424	19	4749	4749	4786	508	10	86	84	0	376967	4.848	100000.000	100000.000	0.000	0.000	0.000	0.000	0.000	16.610	2796	2500	2796	2500	52	340	100	699	"Y385"
0	0	0	12	7	1	"Cdc42"	"P60953"	18580	13820	80	6219	7336	4445	60	4750	4750	4907	867	17	65	48	0	381461	2.802	100000.000	100000.000	0.000	0.000	0.000	0.000	0.000	16.610	1469	2586	1469	2586	52	340	100	700	"Y64"
0	0	0	12	8	1	"Cdc42"	"P60953"	19070	13800	200	5293	6582	4386	66	4792	4792	5319	2127	39	24	9	0	2079757	0.594	100000.000	100000.000	0.000	0.000	0.000	0.000	0.000	16.610	501	1790	501	1790	316	2384	100	701	"Y64"
0	0	0	12	9	1	"Cdc42"	"P60953"	19570	13800	150	5443	7646	4581	59	4813	4813	5873	3410	58	35	14	0	1192833	0.520	100000.000	100000.000	0.000	0.000	0.000	0.000	0.000	16.610	630	2833	630	2833	156	1272	100	702	"Y64"
0	0	0	12	1	2	"Flt3"	"P36888"	15580	14450	70	6302	6154	570	9	4664	4664	4656	336	7	93	90	0	196925	4.458	100000.000	100000.000	0.000	0.000	0.000	0.000	0.000	16.610	1638	1490	1638	1490	32	236	100	703	"Y842"
0	0	0	12	2	2	"Flt3"	"P36888"	16090	14460	70	6217	6061	692	11	4695	4695	4744	414	8	84	78	0	193939	3.181	100000.000	100000.000	0.000	0.000	0.000	0.000	0.000	16.610	1522	1366	1522	1366	32	236	100	704	"Y842"
0	0	0	12	3	2	"Flt3"	"P36888"	16580	14470	70	6195	5977	673	11	4769	4769	4779	309	6	90	78	0	191251	3.877	100000.000	100000.000	0.000	0.000	0.000	0.000	0.000	16.610	1426	1208	1426	1208	32	236	100	705	"Y842"
0	0	0	12	4	2	"gp130 "	"P40189"	17080	14450	90	5542	5614	358	6	4850	4850	4862	282	5	92	71	0	291920	2.667	100000.000	100000.000	0.000	0.000	0.000	0.000	0.000	16.610	692	764	692	764	52	420	100	706	"S782"
0	0	0	12	5	2	"gp130 "	"P40189"	17580	14440	80	5765	5796	495	8	4922	4922	4983	785	15	55	1	0	301385	1.036	100000.000	100000.000	0.000	0.000	0.000	0.000	0.000	16.610	843	874	843	874	52	340	100	707	"S782"
0	0	0	12	6	2	"gp130 "	"P40189"	18070	14450	80	5451	5629	1139	20	4795	4795	4870	618	12	55	13	0	292697	1.228	100000.000	100000.000	0.000	0.000	0.000	0.000	0.000	16.610	656	834	656	834	52	340	100	708	"S782"
0	0	0	12	7	2	"HSP60"	"P10809"	18570	14440	200	4694	4856	1548	31	4709	4709	4864	1260	25	3	1	0	1534516	-0.006	100000.000	100000.000	0.000	0.000	0.000	0.000	0.000	16.610	-15	147	-15	147	316	2384	100	709	"S70"
0	0	0	12	8	2	"HSP60"	"P10809"	19070	14440	200	4872	5420	2121	39	4857	4857	5334	2048	38	8	5	0	1712794	0.042	100000.000	100000.000	0.000	0.000	0.000	0.000	0.000	16.610	15	563	15	563	316	2384	100	710	"S70"
0	0	0	12	9	2	"HSP60"	"P10809"	19570	14440	200	4898	5587	2334	41	4938	4938	5817	3209	55	6	3	0	1765391	-0.072	100000.000	100000.000	0.000	0.000	0.000	0.000	0.000	16.610	-40	649	-40	649	316	2384	100	711	"S70"
0	0	0	12	1	3	"IL7R "	"P16871"	15590	15110	100	6978	7138	2274	31	4471	4471	4483	283	6	93	93	0	571045	9.382	100000.000	100000.000	0.000	0.000	0.000	0.000	0.000	16.610	2507	2667	2507	2667	80	560	100	712	"Y449"
0	0	0	12	2	3	"IL7R "	"P16871"	16090	15110	120	7418	7098	1128	15	4554	4554	4594	411	8	88	85	0	851713	6.092	100000.000	100000.000	0.000	0.000	0.000	0.000	0.000	16.610	2864	2544	2864	2544	120	820	100	713	"Y449"
0	0	0	12	3	3	"IL7R "	"P16871"	16590	15100	120	7271	6921	1380	19	4678	4678	4677	336	7	85	79	0	830515	6.679	100000.000	100000.000	0.000	0.000	0.000	0.000	0.000	16.610	2593	2243	2593	2243	120	820	100	714	"Y449"
0	0	0	12	4	3	"IRAK4"	"P51617"	17080	15100	200	4608	4622	265	5	4754	4754	4784	707	14	0	0	0	1460426	-0.229	100000.000	100000.000	0.000	0.000	0.000	0.000	0.000	16.610	-146	-132	-146	-132	316	2384	100	715	"T345"
0	0	0	12	5	3	"IRAK4"	"P51617"	17580	15100	200	4683	4702	337	7	4792	4792	4822	471	9	2	1	0	1485983	-0.255	100000.000	100000.000	0.000	0.000	0.000	0.000	0.000	16.610	-109	-90	-109	-90	316	2384	100	716	"T345"
0	0	0	12	6	3	"IRAK4"	"P51617"	18080	15100	200	4698	4859	995	20	4882	4882	4957	865	17	5	2	0	1535499	-0.113	100000.000	100000.000	0.000	0.000	0.000	0.000	0.000	16.610	-184	-23	-184	-23	316	2384	100	717	"T345"
0	0	0	12	7	3	"LIMK1"	"P53667"	18590	15100	110	12786	11970	3715	31	4913	4913	5164	1068	20	85	83	0	957601	6.373	100000.000	100000.000	0.000	0.000	0.000	0.000	0.000	16.610	7873	7057	7873	7057	80	656	100	718	"T508"
0	0	0	12	8	3	"LIMK1"	"P53667"	19080	15110	120	12911	11225	4954	44	5021	5021	5326	1328	24	72	63	0	1346982	4.442	100000.000	100000.000	0.000	0.000	0.000	0.000	0.000	16.610	7890	6204	7890	6204	120	820	100	719	"T508"
0	0	0	12	9	3	"LIMK1"	"P53667"	19590	15100	160	5251	9137	6621	72	5031	5031	5710	2345	41	39	35	0	1900426	1.461	100000.000	100000.000	0.000	0.000	0.000	0.000	0.000	16.610	220	4106	220	4106	208	1512	100	720	"T508"
0	0	0	12	1	4	"p38-alpha "	"Q16539"	15580	15740	120	5887	5782	461	7	4941	4941	4925	230	4	88	78	0	693804	3.726	100000.000	100000.000	0.000	0.000	0.000	0.000	0.000	16.610	946	841	946	841	120	820	100	721	"T122"
0	0	0	12	2	4	"p38-alpha "	"Q16539"	16080	15740	120	5647	5626	327	5	4891	4891	4910	988	20	23	0	0	675173	0.725	100000.000	100000.000	0.000	0.000	0.000	0.000	0.000	16.610	756	735	756	735	120	820	100	722	"T122"
0	0	0	12	3	4	"p38-alpha "	"Q16539"	16580	15740	130	5629	5640	486	8	4786	4786	4797	418	8	86	50	0	676857	2.017	100000.000	100000.000	0.000	0.000	0.000	0.000	0.000	16.610	843	854	843	854	120	940	100	723	"T122"
0	0	0	12	4	4	"MEK1 "	"Q02750"	17080	15740	80	5852	5856	888	15	4718	4718	4737	331	6	86	78	0	304497	3.381	100000.000	100000.000	0.000	0.000	0.000	0.000	0.000	16.610	1134	1138	1134	1138	52	340	100	724	"S297"
0	0	0	12	5	4	"MEK1 "	"Q02750"	17580	15740	90	5950	5770	547	9	4763	4763	4819	466	9	82	65	0	300044	2.041	100000.000	100000.000	0.000	0.000	0.000	0.000	0.000	16.610	1187	1007	1187	1007	52	420	100	725	"S297"
0	0	0	12	6	4	"MEK1 "	"Q02750"	18080	15740	70	6227	7049	2055	29	4751	4751	4916	938	19	84	25	0	225569	2.274	100000.000	100000.000	0.000	0.000	0.000	0.000	0.000	16.610	1476	2298	1476	2298	32	236	100	726	"S297"
0	0	0	12	7	4	"P27kip1"	"P46527"	18590	15740	140	6118	6381	1724	27	4818	4818	5047	1306	25	50	32	0	995386	1.021	100000.000	100000.000	0.000	0.000	0.000	0.000	0.000	16.610	1300	1563	1300	1563	156	1140	100	727	"Y74"
0	0	0	12	8	4	"P27kip1"	"P46527"	19090	15750	100	8209	9046	3821	42	4818	4818	5193	1540	29	83	63	0	723685	2.502	100000.000	100000.000	0.000	0.000	0.000	0.000	0.000	16.610	3391	4228	3391	4228	80	560	100	728	"Y74"
0	0	0	12	9	4	"P27kip1"	"P46527"	19590	15730	140	7041	8353	4309	51	4926	4926	5655	3065	54	46	23	0	1303035	0.880	100000.000	100000.000	0.000	0.000	0.000	0.000	0.000	16.610	2115	3427	2115	3427	156	1140	100	729	"Y74"
0	0	0	12	1	5	"PPARG "	"P37231"	15590	16400	120	5045	5041	312	6	4543	4543	4568	354	7	65	23	0	604870	1.336	100000.000	100000.000	0.000	0.000	0.000	0.000	0.000	16.610	502	498	502	498	120	820	100	730	"S112"
0	0	0	12	2	5	"PPARG "	"P37231"	16080	16370	130	5107	5071	392	7	4650	4650	4667	399	8	55	14	0	608531	1.013	100000.000	100000.000	0.000	0.000	0.000	0.000	0.000	16.610	457	421	457	421	120	940	100	731	"S112"
0	0	0	12	3	5	"PPARG "	"P37231"	16580	16390	150	5104	5163	491	9	4648	4648	4673	306	6	66	37	0	805485	1.601	100000.000	100000.000	0.000	0.000	0.000	0.000	0.000	16.610	456	515	456	515	156	1272	100	732	"S112"
0	0	0	12	4	5	"Pyk2 "	"Q14289"	17090	16390	180	27063	23091	8954	38	4745	4745	4776	373	7	87	85	0	5911342	49.102	100000.000	100000.000	0.000	0.000	0.000	0.000	0.000	16.610	22318	18346	22318	18346	256	1924	100	733	"S399"
0	0	0	12	5	5	"Pyk2 "	"Q14289"	17580	16390	190	27828	23763	9558	40	4775	4775	4841	864	17	84	83	0	6083221	21.900	100000.000	100000.000	0.000	0.000	0.000	0.000	0.000	16.610	23053	18988	23053	18988	256	2088	100	734	"S399"
0	0	0	12	6	5	"Pyk2 "	"Q14289"	18080	16390	180	27809	24864	9159	36	4842	4842	4934	674	13	88	87	0	6365272	29.570	100000.000	100000.000	0.000	0.000	0.000	0.000	0.000	16.610	22967	20022	22967	20022	256	1924	100	735	"S399"
0	0	0	12	7	5	"STAT1 "	"P42224"	18590	16390	180	5976	6416	2277	35	4966	4966	5156	1192	23	38	11	0	1642575	1.057	100000.000	100000.000	0.000	0.000	0.000	0.000	0.000	16.610	1010	1450	1010	1450	256	1924	100	736	"S708"
0	0	0	12	8	5	"STAT1 "	"P42224"	19090	16400	180	6933	8232	4858	59	4980	4980	5589	2809	50	30	9	0	2107455	0.941	100000.000	100000.000	0.000	0.000	0.000	0.000	0.000	16.610	1953	3252	1953	3252	256	1924	100	737	"S708"
0	0	0	12	9	5	"STAT1 "	"P42224"	19600	16400	180	8493	11967	8073	67	5060	5060	6131	3503	57	49	29	0	3063618	1.666	100000.000	100000.000	0.000	0.000	0.000	0.000	0.000	16.610	3433	6907	3433	6907	256	1924	100	738	"S708"
0	0	0	12	1	6	"STAT5B "	"P51692"	15590	17030	90	6087	6085	534	8	4755	4755	4729	331	6	98	88	0	316426	4.097	100000.000	100000.000	0.000	0.000	0.000	0.000	0.000	16.610	1332	1330	1332	1330	52	420	100	739	"S731"
0	0	0	12	2	6	"STAT5B "	"P51692"	16100	17050	90	5736	5601	485	8	4648	4648	4740	1308	27	21	0	0	291241	0.658	100000.000	100000.000	0.000	0.000	0.000	0.000	0.000	16.610	1088	953	1088	953	52	420	100	740	"S731"
0	0	0	12	3	6	"STAT5B "	"P51692"	16590	17030	120	5038	6690	8831	132	4701	4701	4713	333	7	50	27	1	802811	5.937	100000.000	100000.000	0.000	0.000	0.000	0.000	0.000	16.610	337	1989	337	1989	120	820	100	741	"S731"
0	0	0	12	4	6	"Syk "	"P43405"	17090	17030	80	12077	10233	3374	32	4845	4845	4887	487	9	80	76	0	532099	10.977	100000.000	100000.000	0.000	0.000	0.000	0.000	0.000	16.610	7232	5388	7232	5388	52	340	100	742	"Y348"
0	0	0	12	5	6	"Syk "	"P43405"	17590	17040	70	12530	12300	1929	15	4876	4876	4986	803	16	96	96	0	393612	9.108	100000.000	100000.000	0.000	0.000	0.000	0.000	0.000	16.610	7654	7424	7654	7424	32	236	100	743	"Y348"
0	0	0	12	6	6	"Syk "	"P43405"	18090	17040	70	12594	12149	4123	33	4900	4900	4953	486	9	87	87	0	388763	14.807	100000.000	100000.000	0.000	0.000	0.000	0.000	0.000	16.610	7694	7249	7694	7249	32	236	100	744	"Y348"
0	0	0	12	7	6	"Calmodulin "	"P62158"	18590	17030	150	7107	7222	2664	36	4988	4988	5287	1561	29	57	28	0	1126688	1.240	100000.000	100000.000	0.000	0.000	0.000	0.000	0.000	16.610	2119	2234	2119	2234	156	1272	100	745	"Y99"
0	0	0	12	8	6	"Calmodulin "	"P62158"	19080	17010	140	8817	9997	5990	59	5154	5154	6040	2972	49	51	41	0	1559460	1.331	100000.000	100000.000	0.000	0.000	0.000	0.000	0.000	16.610	3663	4843	3663	4843	156	1140	100	746	"Y99"
0	0	0	12	9	6	"Calmodulin "	"P62158"	19580	17030	130	14062	15713	9127	58	5044	5044	6021	3175	52	75	70	0	1885596	3.053	100000.000	100000.000	0.000	0.000	0.000	0.000	0.000	16.610	9018	10669	9018	10669	120	940	100	747	"Y99"
-75	0	0	12	1	7	"empty"	"empty"	15570	17680	200	4624	4614	314	6	4631	4631	4644	308	6	16	1	0	1458124	-0.097	100000.000	100000.000	0.000	0.000	0.000	0.000	0.000	16.610	-7	-17	-7	-17	316	2384	100	748	"empty"
-75	0	0	12	2	7	"empty"	"empty"	16070	17680	200	4760	4849	1520	31	4652	4652	4683	368	7	23	3	0	1532256	0.451	100000.000	100000.000	0.000	0.000	0.000	0.000	0.000	16.610	108	197	108	197	316	2384	100	749	"empty"
-75	0	0	12	3	7	"empty"	"empty"	16570	17680	200	4787	4791	382	7	4760	4760	4784	381	7	11	1	0	1514072	0.018	100000.000	100000.000	0.000	0.000	0.000	0.000	0.000	16.610	27	31	27	31	316	2384	100	750	"empty"
-75	0	0	12	4	7	"empty"	"empty"	17070	17680	200	4828	4877	454	9	4806	4806	4849	499	10	5	1	0	1541001	0.056	100000.000	100000.000	0.000	0.000	0.000	0.000	0.000	16.610	22	71	22	71	316	2384	100	751	"empty"
-75	0	0	12	5	7	"empty"	"empty"	17570	17680	200	4878	4979	1047	21	4854	4854	4951	975	19	3	1	0	1573336	0.029	100000.000	100000.000	0.000	0.000	0.000	0.000	0.000	16.610	24	125	24	125	316	2384	100	752	"empty"
-75	0	0	12	6	7	"empty"	"empty"	18070	17680	200	4998	5067	486	9	4973	4973	5124	857	16	6	2	0	1601031	-0.067	100000.000	100000.000	0.000	0.000	0.000	0.000	0.000	16.610	25	94	25	94	316	2384	100	753	"empty"
0	0	0	12	7	7	"Control-Spot"	"Tau"	18590	17680	200	5767	7463	4049	54	5079	5079	5752	3195	55	29	10	0	2358243	0.536	100000.000	100000.000	0.000	0.000	0.000	0.000	0.000	16.610	688	2384	688	2384	316	2384	100	754	"Control-Spot"
0	0	0	12	8	7	"Control-Spot"	"Tau"	19090	17680	170	8825	10827	6844	63	5190	5190	6303	3964	62	46	27	0	2251922	1.141	100000.000	100000.000	0.000	0.000	0.000	0.000	0.000	16.610	3635	5637	3635	5637	208	1660	100	755	"Control-Spot"
0	0	0	12	9	7	"Control-Spot"	"Tau"	19590	17670	190	8198	11197	9139	81	5195	5195	6257	3619	57	44	23	0	2866456	1.365	100000.000	100000.000	0.000	0.000	0.000	0.000	0.000	16.610	3003	6002	3003	6002	256	2088	100	756	"Control-Spot"
0	0	0	13	1	1	"Anxa1"	"P04083"	2060	18310	90	6008	5969	553	9	5046	5046	5006	789	15	57	11	0	310382	1.221	100000.000	100000.000	0.000	0.000	0.000	0.000	0.000	16.610	962	923	962	923	52	420	100	757	"Y20"
0	0	0	13	2	1	"Anxa1"	"P04083"	2560	18300	70	6058	6025	314	5	5071	5071	5085	474	9	93	59	0	192799	1.983	100000.000	100000.000	0.000	0.000	0.000	0.000	0.000	16.610	987	954	987	954	32	236	100	758	"Y20"
0	0	0	13	3	1	"Anxa1"	"P04083"	3070	18290	200	5507	5632	875	15	4880	4880	5030	785	15	42	14	0	1779638	0.767	100000.000	100000.000	0.000	0.000	0.000	0.000	0.000	16.610	627	752	627	752	316	2384	100	759	"Y20"
0	0	0	13	4	1	"Bax"	"Q07812"	3580	18280	130	5460	5449	629	11	4936	4936	4975	529	10	50	25	0	653832	0.896	100000.000	100000.000	0.000	0.000	0.000	0.000	0.000	16.610	524	513	524	513	120	940	100	760	"S184"
0	0	0	13	5	1	"Bax"	"Q07812"	4080	18320	130	5584	5559	518	9	4996	4996	5014	568	11	50	15	0	667020	0.960	100000.000	100000.000	0.000	0.000	0.000	0.000	0.000	16.610	588	563	588	563	120	940	100	761	"S184"
0	0	0	13	6	1	"Bax"	"Q07812"	4560	18280	150	5459	5451	616	11	5051	5051	4997	580	11	46	8	0	850396	0.783	100000.000	100000.000	0.000	0.000	0.000	0.000	0.000	16.610	408	400	408	400	156	1272	100	762	"S184"
0	0	0	13	7	1	"CHOP"	"P35638"	5060	18290	200	4915	5032	931	18	5044	5044	5080	1064	20	1	0	0	1590175	-0.045	100000.000	100000.000	0.000	0.000	0.000	0.000	0.000	16.610	-129	-12	-129	-12	316	2384	100	763	"S79"
0	0	0	13	8	1	"CHOP"	"P35638"	5560	18290	200	5089	5055	458	9	5194	5194	5132	411	8	8	3	0	1597265	-0.187	100000.000	100000.000	0.000	0.000	0.000	0.000	0.000	16.610	-105	-139	-105	-139	316	2384	100	764	"S79"
0	0	0	13	9	1	"CHOP"	"P35638"	6060	18290	200	5033	5090	478	9	5237	5237	5169	383	7	12	4	0	1608592	-0.206	100000.000	100000.000	0.000	0.000	0.000	0.000	0.000	16.610	-204	-147	-204	-147	316	2384	100	765	"S79"
0	0	0	13	1	2	"Crk "	"P46108"	2060	18950	70	6442	6252	1033	16	4613	4613	4630	457	9	81	81	0	200078	3.549	100000.000	100000.000	0.000	0.000	0.000	0.000	0.000	16.610	1829	1639	1829	1639	32	236	100	766	"Y221"
0	0	0	13	2	2	"Crk "	"P46108"	2580	18960	70	6595	6479	610	9	4605	4605	4697	722	15	93	75	0	207329	2.468	100000.000	100000.000	0.000	0.000	0.000	0.000	0.000	16.610	1990	1874	1990	1874	32	236	100	767	"Y221"
0	0	0	13	3	2	"Crk "	"P46108"	3060	18950	140	4798	5086	839	16	5210	5210	5382	925	17	14	3	0	793372	-0.320	100000.000	100000.000	0.000	0.000	0.000	0.000	0.000	16.610	-412	-124	-412	-124	156	1140	100	768	"Y221"
0	0	0	13	4	2	"EEA1"	"Q15075"	3560	18950	200	4923	5103	2058	40	5132	5132	5114	486	9	10	4	0	1612510	-0.023	100000.000	100000.000	0.000	0.000	0.000	0.000	0.000	16.610	-209	-29	-209	-29	316	2384	100	769	"T431"
0	0	0	13	5	2	"EEA1"	"Q15075"	4060	18950	200	5110	5131	654	12	5130	5130	5116	1366	26	4	0	0	1621383	0.011	100000.000	100000.000	0.000	0.000	0.000	0.000	0.000	16.610	-20	1	-20	1	316	2384	100	770	"T431"
0	0	0	13	6	2	"EEA1"	"Q15075"	4560	18940	200	5243	5257	564	10	5047	5047	5052	667	13	21	3	0	1661173	0.307	100000.000	100000.000	0.000	0.000	0.000	0.000	0.000	16.610	196	210	196	210	316	2384	100	771	"T431"
0	0	0	13	7	2	"IKK-alpha "	"O15111"	5060	18950	90	7099	7033	946	13	5275	5275	5217	636	12	82	75	0	365728	2.855	100000.000	100000.000	0.000	0.000	0.000	0.000	0.000	16.610	1824	1758	1824	1758	52	420	100	772	"T23"
0	0	0	13	8	2	"IKK-alpha "	"O15111"	5570	18950	80	7367	7187	659	9	5408	5408	5408	715	13	88	78	0	373706	2.488	100000.000	100000.000	0.000	0.000	0.000	0.000	0.000	16.610	1959	1779	1959	1779	52	340	100	773	"T23"
0	0	0	13	9	2	"IKK-alpha "	"O15111"	6060	18940	80	7387	7551	1140	15	5291	5291	5287	342	6	98	96	0	392636	6.620	100000.000	100000.000	0.000	0.000	0.000	0.000	0.000	16.610	2096	2260	2096	2260	52	340	100	774	"T23"
0	0	0	13	1	3	"Jak2 "	"O60674"	2060	19590	200	5220	5162	476	9	5219	5219	5108	603	11	4	0	0	1631066	0.090	100000.000	100000.000	0.000	0.000	0.000	0.000	0.000	16.610	1	-57	1	-57	316	2384	100	775	"Y1007"
0	0	0	13	2	3	"Jak2 "	"O60674"	2560	19590	200	5168	5142	440	8	5084	5084	5091	579	11	10	0	0	1624894	0.088	100000.000	100000.000	0.000	0.000	0.000	0.000	0.000	16.610	84	58	84	58	316	2384	100	776	"Y1007"
0	0	0	13	3	3	"Jak2 "	"O60674"	3060	19590	200	5108	5103	597	11	5081	5081	5105	475	9	26	2	0	1612704	-0.004	100000.000	100000.000	0.000	0.000	0.000	0.000	0.000	16.610	27	22	27	22	316	2384	100	777	"Y1007"
0	0	0	13	4	3	"Keap1"	"Q14145"	3560	19590	200	5206	5194	626	12	5079	5079	5068	537	10	14	0	0	1641251	0.235	100000.000	100000.000	0.000	0.000	0.000	0.000	0.000	16.610	127	115	127	115	316	2384	100	778	"Y141"
0	0	0	13	5	3	"Keap1"	"Q14145"	4060	19590	200	5146	5175	1160	22	5145	5145	5091	549	10	18	1	0	1635160	0.153	100000.000	100000.000	0.000	0.000	0.000	0.000	0.000	16.610	1	30	1	30	316	2384	100	779	"Y141"
0	0	0	13	6	3	"Keap1"	"Q14145"	4560	19580	200	5052	5074	605	11	5041	5041	5067	718	14	17	0	0	1603415	0.010	100000.000	100000.000	0.000	0.000	0.000	0.000	0.000	16.610	11	33	11	33	316	2384	100	780	"Y141"
0	0	0	13	7	3	"MK2"	"P16389"	5060	19580	200	5107	5171	582	11	5102	5102	5109	533	10	18	4	0	1634150	0.116	100000.000	100000.000	0.000	0.000	0.000	0.000	0.000	16.610	5	69	5	69	316	2384	100	781	"Y132"
0	0	0	13	8	3	"MK2"	"P16389"	5560	19580	200	5185	5265	634	12	5180	5180	5221	723	13	12	4	0	1663681	0.061	100000.000	100000.000	0.000	0.000	0.000	0.000	0.000	16.610	5	85	5	85	316	2384	100	782	"Y132"
0	0	0	13	9	3	"MK2"	"P16389"	6060	19580	200	5220	5225	421	8	5268	5268	5241	513	9	8	1	0	1651096	-0.031	100000.000	100000.000	0.000	0.000	0.000	0.000	0.000	16.610	-48	-43	-48	-43	316	2384	100	783	"Y132"
0	0	0	13	1	4	"MyD88"	"Q99836"	2060	20250	160	10138	9744	1487	15	5519	5519	5474	417	7	93	92	0	2026689	10.240	100000.000	100000.000	0.000	0.000	0.000	0.000	0.000	16.610	4619	4225	4619	4225	208	1512	100	784	"Y257"
0	0	0	13	2	4	"MyD88"	"Q99836"	2560	20240	170	9941	9716	1608	16	5560	5560	5473	499	9	92	91	0	2020986	8.503	100000.000	100000.000	0.000	0.000	0.000	0.000	0.000	16.610	4381	4156	4381	4156	208	1660	100	785	"Y257"
0	0	0	13	3	4	"MyD88"	"Q99836"	3060	20250	170	10017	9723	1816	18	5528	5528	5469	794	14	92	91	0	2022283	5.358	100000.000	100000.000	0.000	0.000	0.000	0.000	0.000	16.610	4489	4195	4489	4195	208	1660	100	786	"Y257"
0	0	0	13	4	4	"NFkB-p105 "	"P19838"	3550	20240	200	5282	5253	333	6	5349	5349	5296	420	7	4	0	0	1659844	-0.102	100000.000	100000.000	0.000	0.000	0.000	0.000	0.000	16.610	-67	-96	-67	-96	316	2384	100	787	"S337"
0	0	0	13	5	4	"NFkB-p105 "	"P19838"	4050	20240	200	5033	5064	404	7	5141	5141	5140	454	8	8	0	0	1600379	-0.167	100000.000	100000.000	0.000	0.000	0.000	0.000	0.000	16.610	-108	-77	-108	-77	316	2384	100	788	"S337"
0	0	0	13	6	4	"NFkB-p105 "	"P19838"	4550	20230	200	4912	4896	357	7	5164	5164	5189	500	9	1	0	0	1547096	-0.586	100000.000	100000.000	0.000	0.000	0.000	0.000	0.000	16.610	-252	-268	-252	-268	316	2384	100	789	"S337"
0	0	0	13	7	4	"PKACa "	"P17612"	5050	20230	160	6385	6730	1719	25	5364	5364	5601	1721	30	22	8	0	1399755	0.656	100000.000	100000.000	0.000	0.000	0.000	0.000	0.000	16.610	1021	1366	1021	1366	208	1512	100	790	"S338"
0	0	0	13	8	4	"PKACa "	"P17612"	5550	20230	200	5094	5108	667	13	4966	4966	5052	1037	20	1	0	0	1614196	0.054	100000.000	100000.000	0.000	0.000	0.000	0.000	0.000	16.610	128	142	128	142	316	2384	100	791	"S338"
0	0	0	13	9	4	"PKACa "	"P17612"	6050	20230	200	5026	5050	385	7	4973	4973	5011	372	7	20	2	0	1595853	0.105	100000.000	100000.000	0.000	0.000	0.000	0.000	0.000	16.610	53	77	53	77	316	2384	100	792	"S338"
0	0	0	13	1	5	"PDK1"	"O15530"	2070	20890	100	15018	13790	4696	34	4857	4857	4944	494	9	88	86	0	1103236	17.907	100000.000	100000.000	0.000	0.000	0.000	0.000	0.000	16.610	10161	8933	10161	8933	80	560	100	793	"Y373"
0	0	0	13	2	5	"PDK1"	"O15530"	2570	20880	100	14187	12707	4010	31	4890	4890	4918	438	8	83	82	0	1016594	17.783	100000.000	100000.000	0.000	0.000	0.000	0.000	0.000	16.610	9297	7817	9297	7817	80	560	100	794	"Y373"
0	0	0	13	3	5	"PDK1"	"O15530"	3060	20880	90	14948	14706	1751	11	4892	4892	4960	434	8	98	98	0	764715	22.456	100000.000	100000.000	0.000	0.000	0.000	0.000	0.000	16.610	10056	9814	10056	9814	52	420	100	795	"Y373"
0	0	0	13	4	5	"Ripk1"	"Q13546"	3560	20880	70	6298	6329	812	12	4882	4882	4983	465	9	87	78	0	202521	2.895	100000.000	100000.000	0.000	0.000	0.000	0.000	0.000	16.610	1416	1447	1416	1447	32	236	100	796	"Y424"
0	0	0	13	5	5	"Ripk1"	"Q13546"	4070	20880	70	6368	6626	1490	22	5039	5039	5085	566	11	81	71	0	212017	2.723	100000.000	100000.000	0.000	0.000	0.000	0.000	0.000	16.610	1329	1587	1329	1587	32	236	100	797	"Y424"
0	0	0	13	6	5	"Ripk1"	"Q13546"	4560	20880	70	7069	6977	774	11	5368	5368	5276	502	9	93	78	0	223277	3.388	100000.000	100000.000	0.000	0.000	0.000	0.000	0.000	16.610	1701	1609	1701	1609	32	236	100	798	"Y424"
0	0	0	13	7	5	"Smad1 "	"Q15797"	5060	20870	200	5417	5379	1013	18	5280	5280	5290	822	15	1	0	0	1699682	0.108	100000.000	100000.000	0.000	0.000	0.000	0.000	0.000	16.610	137	99	137	99	316	2384	100	799	"S463"
0	0	0	13	8	5	"Smad1 "	"Q15797"	5560	20870	200	5533	5537	319	5	5424	5424	5376	400	7	13	2	0	1749782	0.403	100000.000	100000.000	0.000	0.000	0.000	0.000	0.000	16.610	109	113	109	113	316	2384	100	800	"S463"
0	0	0	13	9	5	"Smad1 "	"Q15797"	6060	20870	200	5527	5487	273	4	5420	5420	5367	398	7	9	0	0	1733913	0.302	100000.000	100000.000	0.000	0.000	0.000	0.000	0.000	16.610	107	67	107	67	316	2384	100	801	"S463"
0	0	0	13	1	6	"TAB1"	"Q15750"	2060	21530	110	6057	6069	690	11	4902	4902	5043	1660	32	27	0	0	485559	0.618	100000.000	100000.000	0.000	0.000	0.000	0.000	0.000	16.610	1155	1167	1155	1167	80	656	100	802	"S438"
0	0	0	13	2	6	"TAB1"	"Q15750"	2570	21530	110	5879	5933	435	7	4829	4829	4864	361	7	100	85	0	474609	2.961	100000.000	100000.000	0.000	0.000	0.000	0.000	0.000	16.610	1050	1104	1050	1104	80	656	100	803	"S438"
0	0	0	13	3	6	"TAB1"	"Q15750"	3070	21530	100	5955	6016	619	10	4943	4943	4993	374	7	91	71	0	481263	2.735	100000.000	100000.000	0.000	0.000	0.000	0.000	0.000	16.610	1012	1073	1012	1073	80	560	100	804	"S438"
0	0	0	13	4	6	"Tgfbr2"	"P37173"	3560	21520	120	5999	6105	645	10	5058	5058	5131	456	8	85	51	0	732548	2.136	100000.000	100000.000	0.000	0.000	0.000	0.000	0.000	16.610	941	1047	941	1047	120	820	100	805	"Y259"
0	0	0	13	5	6	"Tgfbr2"	"P37173"	4050	21510	140	6226	6276	702	11	5196	5196	5225	549	10	73	46	0	978989	1.914	100000.000	100000.000	0.000	0.000	0.000	0.000	0.000	16.610	1030	1080	1030	1080	156	1140	100	806	"Y259"
0	0	0	13	6	6	"Tgfbr2"	"P37173"	4570	21520	140	6348	6438	761	11	5318	5318	5284	1055	19	48	7	0	1004398	1.094	100000.000	100000.000	0.000	0.000	0.000	0.000	0.000	16.610	1030	1120	1030	1120	156	1140	100	807	"Y259"
0	0	0	13	7	6	"XIAP "	"P98170"	5070	21530	80	17041	14837	4642	31	5428	5428	5425	500	9	90	82	0	771549	18.824	100000.000	100000.000	0.000	0.000	0.000	0.000	0.000	16.610	11613	9409	11613	9409	52	340	100	808	"S87"
0	0	0	13	8	6	"XIAP "	"P98170"	5560	21520	90	17582	16402	3858	23	5476	5476	5449	434	7	98	94	0	852914	25.237	100000.000	100000.000	0.000	0.000	0.000	0.000	0.000	16.610	12106	10926	12106	10926	52	420	100	809	"S87"
0	0	0	13	9	6	"XIAP "	"P98170"	6050	21510	90	17770	16600	3959	23	5513	5513	5627	1115	19	96	94	0	863206	9.841	100000.000	100000.000	0.000	0.000	0.000	0.000	0.000	16.610	12257	11087	12257	11087	52	420	100	810	"S87"
-75	0	0	13	1	7	"empty"	"empty"	2060	22160	200	5219	5176	533	10	5468	5468	5374	731	13	1	0	0	1635563	-0.271	100000.000	100000.000	0.000	0.000	0.000	0.000	0.000	16.610	-249	-292	-249	-292	316	2384	100	811	"empty"
-75	0	0	13	2	7	"empty"	"empty"	2560	22160	200	5036	5089	658	12	5387	5387	5329	1007	18	0	0	0	1608037	-0.238	100000.000	100000.000	0.000	0.000	0.000	0.000	0.000	16.610	-351	-298	-351	-298	316	2384	100	812	"empty"
-75	0	0	13	3	7	"empty"	"empty"	3060	22160	200	5143	5175	511	9	5425	5425	5357	479	8	3	1	0	1635371	-0.380	100000.000	100000.000	0.000	0.000	0.000	0.000	0.000	16.610	-282	-250	-282	-250	316	2384	100	813	"empty"
-75	0	0	13	4	7	"empty"	"empty"	3560	22160	200	5174	5229	477	9	5394	5394	5346	441	8	12	0	0	1652479	-0.265	100000.000	100000.000	0.000	0.000	0.000	0.000	0.000	16.610	-220	-165	-220	-165	316	2384	100	814	"empty"
-75	0	0	13	5	7	"empty"	"empty"	4060	22160	200	5236	5225	554	10	5340	5340	5329	492	9	16	0	0	1650971	-0.211	100000.000	100000.000	0.000	0.000	0.000	0.000	0.000	16.610	-104	-115	-104	-115	316	2384	100	815	"empty"
-75	0	0	13	6	7	"empty"	"empty"	4560	22160	200	5293	5273	581	11	5198	5198	5254	568	10	25	1	0	1666164	0.033	100000.000	100000.000	0.000	0.000	0.000	0.000	0.000	16.610	95	75	95	75	316	2384	100	816	"empty"
-75	0	0	13	7	7	"empty"	"empty"	5060	22160	200	5413	5406	488	9	5207	5207	5257	652	12	19	1	0	1708401	0.229	100000.000	100000.000	0.000	0.000	0.000	0.000	0.000	16.610	206	199	206	199	316	2384	100	817	"empty"
-75	0	0	13	8	7	"empty"	"empty"	5560	22160	200	5439	5347	469	8	5239	5239	5262	618	11	11	0	0	1689635	0.138	100000.000	100000.000	0.000	0.000	0.000	0.000	0.000	16.610	200	108	200	108	316	2384	100	818	"empty"
-75	0	0	13	9	7	"empty"	"empty"	6060	22160	200	5506	5479	365	6	5310	5310	5304	384	7	31	2	0	1731265	0.456	100000.000	100000.000	0.000	0.000	0.000	0.000	0.000	16.610	196	169	196	169	316	2384	100	819	"empty"
0	0	0	14	1	1	"PTEN"	"P60484"	6580	18290	200	5147	5209	769	14	5178	5178	5135	429	8	21	7	0	1646163	0.172	100000.000	100000.000	0.000	0.000	0.000	0.000	0.000	16.610	-31	31	-31	31	316	2384	100	820	"T382/3/5"
0	0	0	14	2	1	"PTEN"	"P60484"	7080	18290	90	5471	5605	627	11	5075	5075	5026	571	11	30	19	0	291476	1.014	100000.000	100000.000	0.000	0.000	0.000	0.000	0.000	16.610	396	530	396	530	52	420	100	821	"T382/3/5"
0	0	0	14	3	1	"PTEN"	"P60484"	7600	18280	70	5555	5841	701	12	4933	4933	4879	589	12	59	28	0	186923	1.633	100000.000	100000.000	0.000	0.000	0.000	0.000	0.000	16.610	622	908	622	908	32	236	100	822	"T382/3/5"
0	0	0	14	4	1	"Rab5A"	"P20339"	8090	18280	200	4793	4729	472	9	4820	4820	4807	666	13	2	0	0	1494322	-0.117	100000.000	100000.000	0.000	0.000	0.000	0.000	0.000	16.610	-27	-91	-27	-91	316	2384	100	823	"S123"
0	0	0	14	5	1	"Rab5A"	"P20339"	8590	18280	200	4652	4646	404	8	4680	4680	4702	375	7	17	0	0	1468071	-0.149	100000.000	100000.000	0.000	0.000	0.000	0.000	0.000	16.610	-28	-34	-28	-34	316	2384	100	824	"S123"
0	0	0	14	6	1	"Rab5A"	"P20339"	9090	18280	200	4724	4761	370	7	4637	4637	4690	648	13	8	0	0	1504478	0.110	100000.000	100000.000	0.000	0.000	0.000	0.000	0.000	16.610	87	124	87	124	316	2384	100	825	"S123"
0	0	0	14	7	1	"STAT1 "	"P42224"	9590	18280	200	4797	4771	391	8	4653	4653	4699	605	12	8	0	0	1507653	0.119	100000.000	100000.000	0.000	0.000	0.000	0.000	0.000	16.610	144	118	144	118	316	2384	100	826	"Y701"
0	0	0	14	8	1	"STAT1 "	"P42224"	10090	18280	200	4879	4855	446	9	4802	4802	4800	465	9	19	2	0	1534130	0.118	100000.000	100000.000	0.000	0.000	0.000	0.000	0.000	16.610	77	53	77	53	316	2384	100	827	"Y701"
0	0	0	14	9	1	"STAT1 "	"P42224"	10590	18280	200	4789	4822	476	9	4846	4846	4848	427	8	20	1	0	1523596	-0.061	100000.000	100000.000	0.000	0.000	0.000	0.000	0.000	16.610	-57	-24	-57	-24	316	2384	100	828	"Y701"
0	0	0	14	1	2	"STAT5B "	"P51692"	6560	18910	200	5241	5212	332	6	5109	5109	5076	421	8	14	0	0	1646988	0.323	100000.000	100000.000	0.000	0.000	0.000	0.000	0.000	16.610	132	103	132	103	316	2384	100	829	"Y699"
0	0	0	14	2	2	"STAT5B "	"P51692"	7060	18910	200	5030	4949	500	10	5005	5005	5013	512	10	14	0	0	1563793	-0.125	100000.000	100000.000	0.000	0.000	0.000	0.000	0.000	16.610	25	-56	25	-56	316	2384	100	830	"Y699"
0	0	0	14	3	2	"STAT5B "	"P51692"	7560	18910	200	4929	4995	2228	44	4997	4997	4958	505	10	15	0	0	1578397	0.073	100000.000	100000.000	0.000	0.000	0.000	0.000	0.000	16.610	-68	-2	-68	-2	316	2384	100	831	"Y699"
0	0	0	14	4	2	"Syk "	"P43405"	8090	18930	140	5122	5604	1489	26	4858	4858	4838	441	9	40	26	0	874286	1.737	100000.000	100000.000	0.000	0.000	0.000	0.000	0.000	16.610	264	746	264	746	156	1140	100	832	"Y352"
0	0	0	14	5	2	"Syk "	"P43405"	8590	18920	150	4832	5572	1533	27	4756	4756	4781	451	9	32	25	0	869197	1.754	100000.000	100000.000	0.000	0.000	0.000	0.000	0.000	16.610	76	816	76	816	156	1272	100	833	"Y352"
0	0	0	14	6	2	"Syk "	"P43405"	9090	18910	140	4990	5964	2156	36	4772	4772	4795	393	8	35	27	0	930376	2.975	100000.000	100000.000	0.000	0.000	0.000	0.000	0.000	16.610	218	1192	218	1192	156	1140	100	834	"Y352"
0	0	0	14	7	2	"ACC1"	"Q13085"	9560	18910	200	4748	4769	437	9	4898	4898	4870	417	8	10	1	0	1506966	-0.242	100000.000	100000.000	0.000	0.000	0.000	0.000	0.000	16.610	-150	-129	-150	-129	316	2384	100	835	"S80"
0	0	0	14	8	2	"ACC1"	"Q13085"	10060	18910	200	4822	4774	480	10	4913	4913	4880	432	8	10	2	0	1508653	-0.245	100000.000	100000.000	0.000	0.000	0.000	0.000	0.000	16.610	-91	-139	-91	-139	316	2384	100	836	"S80"
0	0	0	14	9	2	"ACC1"	"Q13085"	10560	18910	200	4933	4907	827	16	4929	4929	4911	436	8	17	2	0	1550460	-0.009	100000.000	100000.000	0.000	0.000	0.000	0.000	0.000	16.610	4	-22	4	-22	316	2384	100	837	"S80"
0	0	0	14	1	3	"TrKA"	"P04629"	6560	19550	200	5486	6099	1464	24	5242	5242	5213	653	12	31	26	0	1927354	1.357	100000.000	100000.000	0.000	0.000	0.000	0.000	0.000	16.610	244	857	244	857	316	2384	100	838	"Y680"
0	0	0	14	2	3	"TrKA"	"P04629"	7060	19550	200	5515	5936	1403	23	5161	5161	5093	454	8	43	30	0	1875774	1.857	100000.000	100000.000	0.000	0.000	0.000	0.000	0.000	16.610	354	775	354	775	316	2384	100	839	"Y680"
0	0	0	14	3	3	"TrKA"	"P04629"	7560	19550	200	5521	5903	1385	23	5091	5091	4989	521	10	43	31	0	1865398	1.754	100000.000	100000.000	0.000	0.000	0.000	0.000	0.000	16.610	430	812	430	812	316	2384	100	840	"Y680"
0	0	0	14	4	3	"BRAF1"	"P15056"	8060	19550	200	4739	4723	543	11	5058	5058	5005	646	12	0	0	0	1492362	-0.437	100000.000	100000.000	0.000	0.000	0.000	0.000	0.000	16.610	-319	-335	-319	-335	316	2384	100	841	"S579"
0	0	0	14	5	3	"BRAF1"	"P15056"	8560	19550	200	4587	4611	392	8	4937	4937	4965	1497	30	0	0	0	1457042	-0.236	100000.000	100000.000	0.000	0.000	0.000	0.000	0.000	16.610	-350	-326	-350	-326	316	2384	100	842	"S579"
0	0	0	14	6	3	"BRAF1"	"P15056"	9060	19550	200	4730	4747	327	6	4858	4858	4862	410	8	6	0	0	1500099	-0.280	100000.000	100000.000	0.000	0.000	0.000	0.000	0.000	16.610	-128	-111	-128	-111	316	2384	100	843	"S579"
0	0	0	14	7	3	"Cdc2"	"P06493"	9580	19550	180	5189	5713	1200	21	4863	4863	4854	412	8	47	39	0	1462422	2.085	100000.000	100000.000	0.000	0.000	0.000	0.000	0.000	16.610	326	850	326	850	256	1924	100	844	"Y15"
0	0	0	14	8	3	"Cdc2"	"P06493"	10090	19550	180	5422	5931	1374	23	4915	4915	4862	447	9	53	42	0	1518253	2.391	100000.000	100000.000	0.000	0.000	0.000	0.000	0.000	16.610	507	1016	507	1016	256	1924	100	845	"Y15"
0	0	0	14	9	3	"Cdc2"	"P06493"	10590	19550	170	5522	6150	1430	23	4976	4976	4946	411	8	56	44	0	1279256	2.929	100000.000	100000.000	0.000	0.000	0.000	0.000	0.000	16.610	546	1174	546	1174	208	1660	100	846	"Y15"
0	0	0	14	1	4	"ERK3"	"Q16659"	6560	20190	200	5545	5481	554	10	5106	5106	5132	346	6	52	34	0	1732062	1.009	100000.000	100000.000	0.000	0.000	0.000	0.000	0.000	16.610	439	375	439	375	316	2384	100	847	"S189"
0	0	0	14	2	4	"ERK3"	"Q16659"	7060	20190	200	5658	5608	518	9	5155	5155	5166	705	13	37	0	0	1772129	0.627	100000.000	100000.000	0.000	0.000	0.000	0.000	0.000	16.610	503	453	503	453	316	2384	100	848	"S189"
0	0	0	14	3	4	"ERK3"	"Q16659"	7560	20190	200	5744	5661	548	9	5150	5150	5144	984	19	22	0	0	1788767	0.525	100000.000	100000.000	0.000	0.000	0.000	0.000	0.000	16.610	594	511	594	511	316	2384	100	849	"S189"
0	0	0	14	4	4	"GIT2"	"Q14161"	8060	20190	200	5183	5206	253	4	5153	5153	5109	512	10	3	0	0	1645022	0.189	100000.000	100000.000	0.000	0.000	0.000	0.000	0.000	16.610	30	53	30	53	316	2384	100	850	"Y484"
0	0	0	14	5	4	"GIT2"	"Q14161"	8560	20190	200	5206	5184	261	5	5145	5145	5077	366	7	8	0	0	1637998	0.292	100000.000	100000.000	0.000	0.000	0.000	0.000	0.000	16.610	61	39	61	39	316	2384	100	851	"Y484"
0	0	0	14	6	4	"GIT2"	"Q14161"	9060	20190	200	5308	5299	246	4	5143	5143	5072	411	8	13	0	0	1674547	0.552	100000.000	100000.000	0.000	0.000	0.000	0.000	0.000	16.610	165	156	165	156	316	2384	100	852	"Y484"
0	0	0	14	7	4	"HSP70 "	"P08107"	9560	20190	200	5155	5170	244	4	5097	5097	5041	348	6	9	0	0	1633813	0.371	100000.000	100000.000	0.000	0.000	0.000	0.000	0.000	16.610	58	73	58	73	316	2384	100	853	"Y525"
0	0	0	14	8	4	"HSP70 "	"P08107"	10060	20190	200	5075	5069	220	4	5043	5043	4998	367	7	6	0	0	1601755	0.193	100000.000	100000.000	0.000	0.000	0.000	0.000	0.000	16.610	32	26	32	26	316	2384	100	854	"Y525"
0	0	0	14	9	4	"HSP70 "	"P08107"	10560	20190	200	5073	5056	267	5	5054	5054	5031	391	7	6	0	0	1597694	0.064	100000.000	100000.000	0.000	0.000	0.000	0.000	0.000	16.610	19	2	19	2	316	2384	100	855	"Y525"
0	0	0	14	1	5	"iNOS "	"P35228"	6590	20860	80	6231	6198	779	12	5394	5394	5348	352	6	73	59	0	322316	2.415	100000.000	100000.000	0.000	0.000	0.000	0.000	0.000	16.610	837	804	837	804	52	340	100	856	"Y151"
0	0	0	14	2	5	"iNOS "	"P35228"	7080	20840	100	5962	5847	798	13	5265	5265	5261	537	10	56	27	0	467741	1.091	100000.000	100000.000	0.000	0.000	0.000	0.000	0.000	16.610	697	582	697	582	80	560	100	857	"Y151"
0	0	0	14	3	5	"iNOS "	"P35228"	7600	20850	80	5601	5619	600	10	5115	5115	5038	518	10	48	23	0	292180	1.122	100000.000	100000.000	0.000	0.000	0.000	0.000	0.000	16.610	486	504	486	504	52	340	100	858	"Y151"
0	0	0	14	4	5	"IRF-3 "	"Q14653"	8090	20850	200	4933	4973	467	9	5040	5040	4986	450	9	18	0	0	1571355	-0.029	100000.000	100000.000	0.000	0.000	0.000	0.000	0.000	16.610	-107	-67	-107	-67	316	2384	100	859	"S402"
0	0	0	14	5	5	"IRF-3 "	"Q14653"	8590	20850	200	4830	4821	383	7	4920	4920	4932	389	7	9	0	0	1523593	-0.285	100000.000	100000.000	0.000	0.000	0.000	0.000	0.000	16.610	-90	-99	-90	-99	316	2384	100	860	"S402"
0	0	0	14	6	5	"IRF-3 "	"Q14653"	9090	20850	200	4859	4852	307	6	4847	4847	4881	427	8	8	0	0	1533387	-0.068	100000.000	100000.000	0.000	0.000	0.000	0.000	0.000	16.610	12	5	12	5	316	2384	100	861	"S402"
0	0	0	14	7	5	"M6PR"	"P20645"	9590	20850	200	4688	4889	613	12	4874	4874	5119	3059	59	0	0	0	1544782	-0.075	100000.000	100000.000	0.000	0.000	0.000	0.000	0.000	16.610	-186	15	-186	15	316	2384	100	862	"S267"
0	0	0	14	8	5	"M6PR"	"P20645"	10090	20850	200	4954	5020	641	12	4898	4898	4908	408	8	27	9	0	1586438	0.275	100000.000	100000.000	0.000	0.000	0.000	0.000	0.000	16.610	56	122	56	122	316	2384	100	863	"S267"
0	0	0	14	9	5	"M6PR"	"P20645"	10590	20850	200	5153	5180	641	12	4977	4977	4996	715	14	11	6	0	1636813	0.257	100000.000	100000.000	0.000	0.000	0.000	0.000	0.000	16.610	176	203	176	203	316	2384	100	864	"S267"
0	0	0	14	1	6	"MDM2"	"Q00987"	6560	21480	200	5405	5477	934	17	5344	5344	5327	422	7	18	7	0	1730740	0.355	100000.000	100000.000	0.000	0.000	0.000	0.000	0.000	16.610	61	133	61	133	316	2384	100	865	"S166"
0	0	0	14	2	6	"MDM2"	"Q00987"	7060	21480	200	5359	5322	529	9	5223	5223	5191	432	8	22	6	0	1681619	0.303	100000.000	100000.000	0.000	0.000	0.000	0.000	0.000	16.610	136	99	136	99	316	2384	100	866	"S166"
0	0	0	14	3	6	"MDM2"	"Q00987"	7560	21480	200	5226	5096	648	12	5174	5174	5090	485	9	15	5	0	1610179	0.012	100000.000	100000.000	0.000	0.000	0.000	0.000	0.000	16.610	52	-78	52	-78	316	2384	100	867	"S166"
0	0	0	14	4	6	"p38 delta"	"O15264"	8080	21490	180	5851	6302	1507	23	5068	5068	4989	454	9	60	48	0	1613189	2.892	100000.000	100000.000	0.000	0.000	0.000	0.000	0.000	16.610	783	1234	783	1234	256	1924	100	868	"Y182"
0	0	0	14	5	6	"p38 delta"	"O15264"	8570	21500	170	6644	6213	1429	23	4913	4913	4887	387	7	58	52	0	1292234	3.426	100000.000	100000.000	0.000	0.000	0.000	0.000	0.000	16.610	1731	1300	1731	1300	208	1660	100	869	"Y182"
0	0	0	14	6	6	"p38 delta"	"O15264"	9080	21510	190	5236	5964	1416	23	4867	4867	4886	360	7	50	46	0	1526749	2.994	100000.000	100000.000	0.000	0.000	0.000	0.000	0.000	16.610	369	1097	369	1097	256	2088	100	870	"Y182"
0	0	0	14	7	6	"p70S6K"	"P23443"	9560	21480	200	4766	4769	353	7	4863	4863	4869	377	7	7	0	0	1507142	-0.265	100000.000	100000.000	0.000	0.000	0.000	0.000	0.000	16.610	-97	-94	-97	-94	316	2384	100	871	"T412"
0	0	0	14	8	6	"p70S6K"	"P23443"	10060	21480	200	4860	4905	448	9	5002	5002	4953	475	9	9	0	0	1550008	-0.101	100000.000	100000.000	0.000	0.000	0.000	0.000	0.000	16.610	-142	-97	-142	-97	316	2384	100	872	"T412"
0	0	0	14	9	6	"p70S6K"	"P23443"	10560	21480	200	4959	4975	496	9	5063	5063	5003	434	8	12	0	0	1572016	-0.065	100000.000	100000.000	0.000	0.000	0.000	0.000	0.000	16.610	-104	-88	-104	-88	316	2384	100	873	"T412"
-75	0	0	14	1	7	"empty"	"empty"	6560	22120	200	5285	5339	1072	20	5233	5233	5264	622	11	4	0	0	1687246	0.121	100000.000	100000.000	0.000	0.000	0.000	0.000	0.000	16.610	52	106	52	106	316	2384	100	874	"empty"
-75	0	0	14	2	7	"empty"	"empty"	7060	22120	200	5226	5218	395	7	5175	5175	5232	1498	28	0	0	0	1648732	-0.009	100000.000	100000.000	0.000	0.000	0.000	0.000	0.000	16.610	51	43	51	43	316	2384	100	875	"empty"
-75	0	0	14	3	7	"empty"	"empty"	7560	22120	200	5268	5176	708	13	5163	5163	5111	497	9	14	0	0	1635567	0.131	100000.000	100000.000	0.000	0.000	0.000	0.000	0.000	16.610	105	13	105	13	316	2384	100	876	"empty"
-75	0	0	14	4	7	"empty"	"empty"	8060	22120	200	5217	5098	442	8	5125	5125	5052	416	8	12	0	0	1610919	0.111	100000.000	100000.000	0.000	0.000	0.000	0.000	0.000	16.610	92	-27	92	-27	316	2384	100	877	"empty"
-75	0	0	14	5	7	"empty"	"empty"	8560	22120	200	5075	5037	379	7	5059	5059	5008	446	8	7	0	0	1591693	0.065	100000.000	100000.000	0.000	0.000	0.000	0.000	0.000	16.610	16	-22	16	-22	316	2384	100	878	"empty"
-75	0	0	14	6	7	"empty"	"empty"	9060	22120	200	5058	5027	417	8	5044	5044	5001	399	7	13	0	0	1588551	0.065	100000.000	100000.000	0.000	0.000	0.000	0.000	0.000	16.610	14	-17	14	-17	316	2384	100	879	"empty"
-75	0	0	14	7	7	"empty"	"empty"	9560	22120	200	5038	5042	770	15	5012	5012	4992	731	14	1	0	0	1593157	0.068	100000.000	100000.000	0.000	0.000	0.000	0.000	0.000	16.610	26	30	26	30	316	2384	100	880	"empty"
-75	0	0	14	8	7	"empty"	"empty"	10060	22120	200	5015	4971	437	8	5032	5032	4991	734	14	1	0	0	1570878	-0.027	100000.000	100000.000	0.000	0.000	0.000	0.000	0.000	16.610	-17	-61	-17	-61	316	2384	100	881	"empty"
-75	0	0	14	9	7	"empty"	"empty"	10560	22120	200	5037	5012	432	8	5019	5019	5003	380	7	24	1	0	1583639	0.024	100000.000	100000.000	0.000	0.000	0.000	0.000	0.000	16.610	18	-7	18	-7	316	2384	100	882	"empty"
0	0	0	15	1	1	"JNK1"	"P45983"	11170	18260	120	7996	7588	1573	20	4901	4901	4895	412	8	85	77	0	910548	6.536	100000.000	100000.000	0.000	0.000	0.000	0.000	0.000	16.610	3095	2687	3095	2687	120	820	100	883	"T183"
0	0	0	15	2	1	"JNK1"	"P45983"	11660	18280	120	8401	8027	1182	14	4926	4926	4906	307	6	92	90	0	963219	10.166	100000.000	100000.000	0.000	0.000	0.000	0.000	0.000	16.610	3475	3101	3475	3101	120	820	100	884	"T183"
0	0	0	15	3	1	"JNK1"	"P45983"	12160	18270	110	8141	8030	661	8	4680	4680	4668	335	7	98	98	0	642431	10.036	100000.000	100000.000	0.000	0.000	0.000	0.000	0.000	16.610	3461	3350	3461	3350	80	656	100	885	"T183"
0	0	0	15	4	1	"Keap1"	"Q14145"	12670	18270	100	7858	7613	1103	14	4840	4840	4813	351	7	91	90	0	609069	7.977	100000.000	100000.000	0.000	0.000	0.000	0.000	0.000	16.610	3018	2773	3018	2773	80	560	100	886	"S293/5"
0	0	0	15	5	1	"Keap1"	"Q14145"	13170	18280	100	7714	7503	1456	19	4783	4783	4771	394	8	87	83	0	600255	6.934	100000.000	100000.000	0.000	0.000	0.000	0.000	0.000	16.610	2931	2720	2931	2720	80	560	100	887	"S293/5"
0	0	0	15	6	1	"Keap1"	"Q14145"	13680	18260	90	8387	8183	1057	12	4710	4710	4703	421	8	96	96	0	425492	8.266	100000.000	100000.000	0.000	0.000	0.000	0.000	0.000	16.610	3677	3473	3677	3473	52	420	100	888	"S293/5"
0	0	0	15	7	1	"MK2"	"P16389"	14170	18260	200	4771	4825	491	10	4746	4746	4754	361	7	15	7	0	1524664	0.197	100000.000	100000.000	0.000	0.000	0.000	0.000	0.000	16.610	25	79	25	79	316	2384	100	889	"Y415"
0	0	0	15	8	1	"MK2"	"P16389"	14670	18270	80	5161	5268	783	14	4741	4741	4761	285	5	57	46	0	273932	1.779	100000.000	100000.000	0.000	0.000	0.000	0.000	0.000	16.610	420	527	420	527	52	340	100	890	"Y415"
0	0	0	15	9	1	"MK2"	"P16389"	15170	18260	200	4817	4914	512	10	4660	4660	4675	355	7	30	10	0	1552959	0.673	100000.000	100000.000	0.000	0.000	0.000	0.000	0.000	16.610	157	254	157	254	316	2384	100	891	"Y415"
0	0	0	15	1	2	"NFAT1 "	"Q13469"	11160	18920	130	5405	5405	509	9	4952	4952	4942	360	7	55	32	0	648599	1.286	100000.000	100000.000	0.000	0.000	0.000	0.000	0.000	16.610	453	453	453	453	120	940	100	892	"S110"
0	0	0	15	2	2	"NFAT1 "	"Q13469"	11660	18920	180	5432	5375	413	7	4924	4924	4928	628	12	37	1	0	1376124	0.712	100000.000	100000.000	0.000	0.000	0.000	0.000	0.000	16.610	508	451	508	451	256	1924	100	893	"S110"
0	0	0	15	3	2	"NFAT1 "	"Q13469"	12150	18940	140	5496	5508	253	4	4980	4980	4960	295	5	81	41	0	859318	1.858	100000.000	100000.000	0.000	0.000	0.000	0.000	0.000	16.610	516	528	516	528	156	1140	100	894	"S110"
0	0	0	15	4	2	"NFkB-p105 "	"P19838"	12660	18920	200	5018	4972	339	6	4816	4816	4830	712	14	3	0	0	1571194	0.199	100000.000	100000.000	0.000	0.000	0.000	0.000	0.000	16.610	202	156	202	156	316	2384	100	895	"S907"
0	0	0	15	5	2	"NFkB-p105 "	"P19838"	13160	18920	200	4957	4901	401	8	4799	4799	4794	385	8	27	3	0	1548790	0.278	100000.000	100000.000	0.000	0.000	0.000	0.000	0.000	16.610	158	102	158	102	316	2384	100	896	"S907"
0	0	0	15	6	2	"NFkB-p105 "	"P19838"	13660	18920	200	4783	4876	416	8	4786	4786	4801	440	9	22	1	0	1540795	0.170	100000.000	100000.000	0.000	0.000	0.000	0.000	0.000	16.610	-3	90	-3	90	316	2384	100	897	"S907"
0	0	0	15	7	2	"process-control__"	"GGSGGSGDYKDDDDK"	14170	18920	80	5835	5732	598	10	4769	4769	4789	300	6	86	73	0	298038	3.143	100000.000	100000.000	0.000	0.000	0.000	0.000	0.000	16.610	1066	963	1066	963	52	340	100	898	"process-control__"
0	0	0	15	8	2	"process-control__"	"GGSGGSGDYKDDDDK"	14670	18910	70	5839	5842	485	8	4755	4755	4757	268	5	93	81	0	186956	4.049	100000.000	100000.000	0.000	0.000	0.000	0.000	0.000	16.610	1084	1087	1084	1087	32	236	100	899	"process-control__"
0	0	0	15	9	2	"process-control__"	"GGSGGSGDYKDDDDK"	15170	18930	70	5590	5617	513	9	4587	4587	4667	525	11	84	46	0	179735	1.810	100000.000	100000.000	0.000	0.000	0.000	0.000	0.000	16.610	1003	1030	1003	1030	32	236	100	900	"process-control__"
0	0	0	15	1	3	"PAK4"	"O96013"	11170	19560	90	11090	10707	2080	19	4951	4951	4946	392	7	90	90	0	556782	14.696	100000.000	100000.000	0.000	0.000	0.000	0.000	0.000	16.610	6139	5756	6139	5756	52	420	100	901	"S474"
0	0	0	15	2	3	"PAK4"	"O96013"	11670	19560	120	10576	8929	2875	32	4914	4914	4916	475	9	70	68	0	1071525	8.448	100000.000	100000.000	0.000	0.000	0.000	0.000	0.000	16.610	5662	4015	5662	4015	120	820	100	902	"S474"
0	0	0	15	3	3	"PAK4"	"O96013"	12170	19560	100	11321	11036	1064	9	4870	4870	4862	332	6	100	98	0	882862	18.596	100000.000	100000.000	0.000	0.000	0.000	0.000	0.000	16.610	6451	6166	6451	6166	80	560	100	903	"S474"
0	0	0	15	4	3	"Rab5A"	"P20339"	12670	19550	70	5866	5837	342	5	4859	4859	4856	309	6	96	78	0	186780	3.175	100000.000	100000.000	0.000	0.000	0.000	0.000	0.000	16.610	1007	978	1007	978	32	236	100	904	"Y205"
0	0	0	15	5	3	"Rab5A"	"P20339"	13160	19560	70	5688	5702	722	12	4803	4803	4819	360	7	75	53	0	182477	2.453	100000.000	100000.000	0.000	0.000	0.000	0.000	0.000	16.610	885	899	885	899	32	236	100	905	"Y205"
0	0	0	15	6	3	"Rab5A"	"P20339"	13660	19560	100	5372	5437	557	10	4798	4798	4809	376	7	68	38	0	434932	1.670	100000.000	100000.000	0.000	0.000	0.000	0.000	0.000	16.610	574	639	574	639	80	560	100	906	"Y205"
0	0	0	15	7	3	"Sek1"	"P45985"	14160	19550	200	4570	4538	542	11	4789	4789	4816	550	11	4	1	0	1433877	-0.505	100000.000	100000.000	0.000	0.000	0.000	0.000	0.000	16.610	-219	-251	-219	-251	316	2384	100	907	"S257"
0	0	0	15	8	3	"Sek1"	"P45985"	14660	19550	200	4489	4488	515	11	4768	4768	4784	398	8	7	0	0	1418310	-0.744	100000.000	100000.000	0.000	0.000	0.000	0.000	0.000	16.610	-279	-280	-279	-280	316	2384	100	908	"S257"
0	0	0	15	9	3	"Sek1"	"P45985"	15160	19550	200	4427	4441	632	14	4768	4768	4797	396	8	4	1	0	1403300	-0.899	100000.000	100000.000	0.000	0.000	0.000	0.000	0.000	16.610	-341	-327	-341	-327	316	2384	100	909	"S257"
0	0	0	15	1	4	"Smad1 "	"Q15797"	11160	20220	70	6377	6360	342	5	5029	5029	5037	239	4	100	96	0	203528	5.536	100000.000	100000.000	0.000	0.000	0.000	0.000	0.000	16.610	1348	1331	1348	1331	32	236	100	910	"S214"
0	0	0	15	2	4	"Smad1 "	"Q15797"	11670	20220	70	6039	6070	342	5	4826	4826	4821	274	5	100	96	0	194237	4.558	100000.000	100000.000	0.000	0.000	0.000	0.000	0.000	16.610	1213	1244	1213	1244	32	236	100	911	"S214"
0	0	0	15	3	4	"Smad1 "	"Q15797"	12170	20220	70	5832	5759	272	4	4672	4672	4838	1996	41	0	0	0	184272	0.461	100000.000	100000.000	0.000	0.000	0.000	0.000	0.000	16.610	1160	1087	1160	1087	32	236	100	912	"S214"
0	0	0	15	4	4	"Smad3 "	"P84022"	12670	20210	80	6285	6036	698	11	4637	4637	4633	223	4	86	82	0	313873	6.291	100000.000	100000.000	0.000	0.000	0.000	0.000	0.000	16.610	1648	1399	1648	1399	52	340	100	913	"T179"
0	0	0	15	5	4	"Smad3 "	"P84022"	13160	20200	150	4746	5064	799	15	4699	4699	4711	289	6	28	23	0	790015	1.221	100000.000	100000.000	0.000	0.000	0.000	0.000	0.000	16.610	47	365	47	365	156	1272	100	914	"T179"
0	0	0	15	6	4	"Smad3 "	"P84022"	13660	20200	200	4758	4890	564	11	4739	4739	4765	312	6	17	10	0	1545342	0.401	100000.000	100000.000	0.000	0.000	0.000	0.000	0.000	16.610	19	151	19	151	316	2384	100	915	"T179"
0	0	0	15	7	4	"TGFBR1"	"P36897"	14160	20200	200	4882	4875	319	6	4823	4823	4828	314	6	18	2	0	1540415	0.150	100000.000	100000.000	0.000	0.000	0.000	0.000	0.000	16.610	59	52	59	52	316	2384	100	916	"t204"
0	0	0	15	8	4	"TGFBR1"	"P36897"	14660	20200	200	4947	4935	334	6	4858	4858	4867	331	6	22	3	0	1559508	0.205	100000.000	100000.000	0.000	0.000	0.000	0.000	0.000	16.610	89	77	89	77	316	2384	100	917	"t204"
0	0	0	15	9	4	"TGFBR1"	"P36897"	15130	20180	70	5519	6243	2207	35	4909	4909	4920	260	5	75	59	0	199765	5.088	100000.000	100000.000	0.000	0.000	0.000	0.000	0.000	16.610	610	1334	610	1334	32	236	100	918	"t204"
0	0	0	15	1	5	"Akt1"	"P31749"	11160	20840	80	5529	5406	453	8	5063	5063	5023	379	7	53	19	0	281115	1.011	100000.000	100000.000	0.000	0.000	0.000	0.000	0.000	16.610	466	343	466	343	52	340	100	919	"S473"
0	0	0	15	2	5	"Akt1"	"P31749"	11650	20850	80	5534	5482	351	6	5038	5038	5031	275	5	75	38	0	285069	1.640	100000.000	100000.000	0.000	0.000	0.000	0.000	0.000	16.610	496	444	496	444	52	340	100	920	"S473"
0	0	0	15	3	5	"Akt1"	"P31749"	12160	20850	200	5171	5179	315	6	4971	4971	4934	312	6	33	10	0	1636430	0.785	100000.000	100000.000	0.000	0.000	0.000	0.000	0.000	16.610	200	208	200	208	316	2384	100	921	"S473"
0	0	0	15	4	5	"aura"	"O14965"	12660	20850	200	4893	4971	526	10	4967	4967	4918	347	7	12	7	0	1570964	0.153	100000.000	100000.000	0.000	0.000	0.000	0.000	0.000	16.610	-74	4	-74	4	316	2384	100	922	"S342"
0	0	0	15	5	5	"aura"	"O14965"	13160	20850	80	5514	5545	894	16	4915	4915	4880	340	6	59	46	0	288350	1.956	100000.000	100000.000	0.000	0.000	0.000	0.000	0.000	16.610	599	630	599	630	52	340	100	923	"S342"
0	0	0	15	6	5	"aura"	"O14965"	13660	20850	150	4844	4878	598	12	4890	4890	4872	357	7	15	10	0	761011	0.017	100000.000	100000.000	0.000	0.000	0.000	0.000	0.000	16.610	-46	-12	-46	-12	156	1272	100	924	"S342"
0	0	0	15	7	5	"Cdk4"	"P11802"	14170	20850	120	6152	6173	461	7	4839	4839	4855	502	10	95	80	0	740746	2.625	100000.000	100000.000	0.000	0.000	0.000	0.000	0.000	16.610	1313	1334	1313	1334	120	820	100	925	"T172"
0	0	0	15	8	5	"Cdk4"	"P11802"	14670	20850	130	6160	6153	456	7	4765	4765	4784	441	9	97	89	0	738405	3.104	100000.000	100000.000	0.000	0.000	0.000	0.000	0.000	16.610	1395	1388	1395	1388	120	940	100	926	"T172"
0	0	0	15	9	5	"Cdk4"	"P11802"	15170	20860	130	6243	6112	647	10	4659	4659	4685	358	7	94	82	0	733474	3.986	100000.000	100000.000	0.000	0.000	0.000	0.000	0.000	16.610	1584	1453	1584	1453	120	940	100	927	"T172"
0	0	0	15	1	6	"CREB "	"P16220"	11150	21500	200	5051	5025	536	10	4948	4948	5005	1770	35	0	0	0	1587823	0.011	100000.000	100000.000	0.000	0.000	0.000	0.000	0.000	16.610	103	77	103	77	316	2384	100	928	"S117"
0	0	0	15	2	6	"CREB "	"P16220"	11650	21500	200	5136	5133	363	7	4958	4958	4940	282	5	31	8	0	1621897	0.684	100000.000	100000.000	0.000	0.000	0.000	0.000	0.000	16.610	178	175	178	175	316	2384	100	929	"S117"
0	0	0	15	3	6	"CREB "	"P16220"	12150	21490	200	5082	5142	422	8	4969	4969	4962	589	11	9	5	0	1624978	0.306	100000.000	100000.000	0.000	0.000	0.000	0.000	0.000	16.610	113	173	113	173	316	2384	100	930	"S117"
0	0	0	15	4	6	"EEA1"	"Q15075"	12650	21490	70	5844	5772	509	8	5130	5130	5046	365	7	68	46	0	184711	1.989	100000.000	100000.000	0.000	0.000	0.000	0.000	0.000	16.610	714	642	714	642	32	236	100	931	"T1392"
0	0	0	15	5	6	"EEA1"	"Q15075"	13160	21500	80	5849	5906	348	5	5013	5013	4990	297	5	100	80	0	307115	3.084	100000.000	100000.000	0.000	0.000	0.000	0.000	0.000	16.610	836	893	836	893	52	340	100	932	"T1392"
0	0	0	15	6	6	"EEA1"	"Q15075"	13670	21500	90	5654	5670	461	8	4860	4860	4864	363	7	78	53	0	294818	2.220	100000.000	100000.000	0.000	0.000	0.000	0.000	0.000	16.610	794	810	794	810	52	420	100	933	"T1392"
0	0	0	15	7	6	"IKK-alpha "	"O15111"	14160	21490	200	4584	4609	328	7	4829	4829	4833	305	6	4	0	0	1456596	-0.734	100000.000	100000.000	0.000	0.000	0.000	0.000	0.000	16.610	-245	-220	-245	-220	316	2384	100	934	"S473"
0	0	0	15	8	6	"IKK-alpha "	"O15111"	14660	21490	200	4532	4560	307	6	4838	4838	4841	324	6	5	0	0	1441005	-0.867	100000.000	100000.000	0.000	0.000	0.000	0.000	0.000	16.610	-306	-278	-306	-278	316	2384	100	935	"S473"
0	0	0	15	9	6	"IKK-alpha "	"O15111"	15160	21490	200	4407	4415	365	8	4763	4763	4769	540	11	0	0	0	1395271	-0.656	100000.000	100000.000	0.000	0.000	0.000	0.000	0.000	16.610	-356	-348	-356	-348	316	2384	100	936	"S473"
-75	0	0	15	1	7	"empty"	"empty"	11150	22130	200	4998	5030	1032	20	4972	4972	4971	319	6	18	1	0	1589397	0.185	100000.000	100000.000	0.000	0.000	0.000	0.000	0.000	16.610	26	58	26	58	316	2384	100	937	"empty"
-75	0	0	15	2	7	"empty"	"empty"	11650	22130	200	4917	4907	275	5	4905	4905	4906	337	6	12	0	0	1550549	0.003	100000.000	100000.000	0.000	0.000	0.000	0.000	0.000	16.610	12	2	12	2	316	2384	100	938	"empty"
-75	0	0	15	3	7	"empty"	"empty"	12150	22130	200	4824	4820	376	7	4850	4850	4866	665	13	0	0	0	1523134	-0.069	100000.000	100000.000	0.000	0.000	0.000	0.000	0.000	16.610	-26	-30	-26	-30	316	2384	100	939	"empty"
-75	0	0	15	4	7	"empty"	"empty"	12650	22130	200	4828	4894	834	17	4835	4835	4850	686	14	2	0	0	1546609	0.064	100000.000	100000.000	0.000	0.000	0.000	0.000	0.000	16.610	-7	59	-7	59	316	2384	100	940	"empty"
-75	0	0	15	5	7	"empty"	"empty"	13150	22130	200	4884	4804	376	7	4765	4765	4816	348	7	24	1	0	1518089	-0.034	100000.000	100000.000	0.000	0.000	0.000	0.000	0.000	16.610	119	39	119	39	316	2384	100	941	"empty"
-75	0	0	15	6	7	"empty"	"empty"	13650	22130	200	4909	4919	366	7	4794	4794	4863	1081	22	0	0	0	1554364	0.052	100000.000	100000.000	0.000	0.000	0.000	0.000	0.000	16.610	115	125	115	125	316	2384	100	942	"empty"
0	0	0	15	7	7	"GLQAWPG-pS-AIPQFLG_GLQAWPGEAIPQFLG_40vs60"	"GLQAWPG-pS-AIPQFLG_GLQAWPGEAIPQFLG_40vs60"	14160	22120	90	26585	25166	6654	26	4930	4930	4918	321	6	100	100	0	1308613	63.078	100000.000	100000.000	0.000	0.000	0.000	0.000	0.000	16.610	21655	20236	21655	20236	52	420	100	943	"GLQAWPG-pS-AIPQFLG_GLQAWPGEAIPQFLG_40vs60"
0	0	0	15	8	7	"GLQAWPG-pS-AIPQFLG_GLQAWPGEAIPQFLG_40vs60"	"GLQAWPG-pS-AIPQFLG_GLQAWPGEAIPQFLG_40vs60"	14660	22130	90	25521	21628	8952	41	4936	4936	4942	306	6	96	90	0	1124673	54.529	100000.000	100000.000	0.000	0.000	0.000	0.000	0.000	16.610	20585	16692	20585	16692	52	420	100	944	"GLQAWPG-pS-AIPQFLG_GLQAWPGEAIPQFLG_40vs60"
0	0	0	15	9	7	"GLQAWPG-pS-AIPQFLG_GLQAWPGEAIPQFLG_40vs60"	"GLQAWPG-pS-AIPQFLG_GLQAWPGEAIPQFLG_40vs60"	15170	22140	90	24545	22021	6815	30	4589	4589	4640	842	18	98	92	0	1145112	20.643	100000.000	100000.000	0.000	0.000	0.000	0.000	0.000	16.610	19956	17432	19956	17432	52	420	100	945	"GLQAWPG-pS-AIPQFLG_GLQAWPGEAIPQFLG_40vs60"
0	0	0	16	1	1	"Calmodulin"	"P62158"	15630	18260	200	4793	4807	395	8	4696	4696	4733	750	15	5	0	0	1519087	0.099	100000.000	100000.000	0.000	0.000	0.000	0.000	0.000	16.610	97	111	97	111	316	2384	100	946	"T79"
0	0	0	16	2	1	"Calmodulin"	"P62158"	16130	18260	140	4918	5020	706	14	4685	4685	4732	496	10	27	10	0	783176	0.581	100000.000	100000.000	0.000	0.000	0.000	0.000	0.000	16.610	233	335	233	335	156	1140	100	947	"T79"
0	0	0	16	3	1	"Calmodulin"	"P62158"	16670	18270	70	5227	5292	671	12	4748	4748	4728	314	6	59	46	0	169353	1.796	100000.000	100000.000	0.000	0.000	0.000	0.000	0.000	16.610	479	544	479	544	32	236	100	948	"T79"
0	0	0	16	4	1	"Caveolin-1"	"Q03135"	17170	18280	80	6024	6090	844	13	4875	4875	4902	388	7	86	67	0	316672	3.062	100000.000	100000.000	0.000	0.000	0.000	0.000	0.000	16.610	1149	1215	1149	1215	52	340	100	949	"Y25"
0	0	0	16	5	1	"Caveolin-1"	"Q03135"	17670	18280	90	6005	6257	1187	18	4911	4911	5042	947	18	57	23	0	325374	1.283	100000.000	100000.000	0.000	0.000	0.000	0.000	0.000	16.610	1094	1346	1094	1346	52	420	100	950	"Y25"
0	0	0	16	6	1	"Caveolin-1"	"Q03135"	18170	18260	110	5420	5976	1278	21	5011	5011	5231	1326	25	28	15	0	478116	0.562	100000.000	100000.000	0.000	0.000	0.000	0.000	0.000	16.610	409	965	409	965	80	656	100	951	"Y25"
0	0	0	16	7	1	"eNOS "	"P29474"	18660	18250	150	8220	10949	7854	71	5117	5117	5908	3292	55	48	30	0	1707986	1.531	100000.000	100000.000	0.000	0.000	0.000	0.000	0.000	16.610	3103	5832	3103	5832	156	1272	100	952	"S1176"
0	0	0	16	8	1	"eNOS "	"P29474"	19160	18270	170	6453	12453	10137	81	5241	5241	6548	4288	65	44	39	0	2590196	1.377	100000.000	100000.000	0.000	0.000	0.000	0.000	0.000	16.610	1212	7212	1212	7212	208	1660	100	953	"S1176"
0	0	0	16	9	1	"eNOS "	"P29474"	19670	18260	140	9868	15198	12788	84	5123	5123	6102	3957	64	55	38	1	2370929	2.299	100000.000	100000.000	0.000	0.000	0.000	0.000	0.000	16.610	4745	10075	4745	10075	156	1140	100	954	"S1176"
0	0	0	16	1	2	"Fos "	"P01100"	15680	18920	80	6052	5969	720	12	4593	4593	4616	309	6	86	84	0	310392	4.379	100000.000	100000.000	0.000	0.000	0.000	0.000	0.000	16.610	1459	1376	1459	1376	52	340	100	955	"T232"
0	0	0	16	2	2	"Fos "	"P01100"	16170	18930	70	6357	6257	686	10	4679	4679	4715	348	7	90	90	0	200217	4.431	100000.000	100000.000	0.000	0.000	0.000	0.000	0.000	16.610	1678	1578	1678	1578	32	236	100	956	"T232"
0	0	0	16	3	2	"Fos "	"P01100"	16650	18890	140	4938	5322	976	18	4766	4766	4869	738	15	26	18	0	830192	0.614	100000.000	100000.000	0.000	0.000	0.000	0.000	0.000	16.610	172	556	172	556	156	1140	100	957	"T232"
0	0	0	16	4	2	"Grb10 "	"Q13322"	17170	18920	100	5336	5372	581	10	4887	4887	4958	764	15	26	5	0	429778	0.542	100000.000	100000.000	0.000	0.000	0.000	0.000	0.000	16.610	449	485	449	485	80	560	100	958	"S150"
0	0	0	16	5	2	"Grb10 "	"Q13322"	17670	18920	80	5467	5567	733	13	4987	4987	5066	620	12	32	9	0	289494	0.808	100000.000	100000.000	0.000	0.000	0.000	0.000	0.000	16.610	480	580	480	580	52	340	100	959	"S150"
0	0	0	16	6	2	"Grb10 "	"Q13322"	18160	18920	200	5101	5443	1394	25	4986	4986	5309	1746	32	7	3	0	1719869	0.077	100000.000	100000.000	0.000	0.000	0.000	0.000	0.000	16.610	115	457	115	457	316	2384	100	960	"S150"
0	0	0	16	7	2	"IRS-1"	"P35568"	18660	18920	110	5920	6539	2933	44	5230	5230	5795	2075	35	15	3	0	523136	0.359	100000.000	100000.000	0.000	0.000	0.000	0.000	0.000	16.610	690	1309	690	1309	80	656	100	961	"S616"
0	0	0	16	8	2	"IRS-1"	"P35568"	19170	18900	200	5055	5784	3046	52	5132	5132	6174	3710	60	6	4	0	1827814	-0.105	100000.000	100000.000	0.000	0.000	0.000	0.000	0.000	16.610	-77	652	-77	652	316	2384	100	962	"S616"
0	0	0	16	9	2	"IRS-1"	"P35568"	19680	18880	130	4968	6059	3547	58	5017	5017	5826	3088	53	10	3	0	727070	0.075	100000.000	100000.000	0.000	0.000	0.000	0.000	0.000	16.610	-49	1042	-49	1042	120	940	100	963	"S616"
0	0	0	16	1	3	"inos"	"P35228"	15670	19570	110	5169	5197	568	10	4762	4762	4792	443	9	46	18	0	415793	0.914	100000.000	100000.000	0.000	0.000	0.000	0.000	0.000	16.610	407	435	407	435	80	656	100	964	"S745"
0	0	0	16	2	3	"inos"	"P35228"	16150	19560	200	4950	5059	542	10	4796	4796	4813	413	8	25	11	0	1598495	0.596	100000.000	100000.000	0.000	0.000	0.000	0.000	0.000	16.610	154	263	154	263	316	2384	100	965	"S745"
0	0	0	16	3	3	"inos"	"P35228"	16650	19560	200	4862	4999	1066	21	4815	4815	4971	866	17	8	1	0	1579826	0.032	100000.000	100000.000	0.000	0.000	0.000	0.000	0.000	16.610	47	184	47	184	316	2384	100	966	"S745"
0	0	0	16	4	3	"IRF-3 "	"Q14653"	17150	19560	200	4805	4987	1233	24	4853	4853	4971	736	14	6	3	0	1575830	0.022	100000.000	100000.000	0.000	0.000	0.000	0.000	0.000	16.610	-48	134	-48	134	316	2384	100	967	"S396"
0	0	0	16	5	3	"IRF-3 "	"Q14653"	17650	19550	200	4788	4867	697	14	4904	4904	4991	762	15	5	1	0	1537914	-0.163	100000.000	100000.000	0.000	0.000	0.000	0.000	0.000	16.610	-116	-37	-116	-37	316	2384	100	968	"S396"
0	0	0	16	6	3	"IRF-3 "	"Q14653"	18160	19550	200	4987	5814	2069	35	5021	5021	5417	1807	33	17	8	0	1837248	0.220	100000.000	100000.000	0.000	0.000	0.000	0.000	0.000	16.610	-34	793	-34	793	316	2384	100	969	"S396"
0	0	0	16	7	3	"Lyn"	"P07948"	18640	19570	160	5016	6534	4203	64	5040	5040	5818	2795	48	15	8	0	1359165	0.256	100000.000	100000.000	0.000	0.000	0.000	0.000	0.000	16.610	-24	1494	-24	1494	208	1512	100	970	"Y396"
0	0	0	16	8	3	"Lyn"	"P07948"	19130	19540	160	5281	6885	4440	64	5042	5042	5988	3255	54	14	8	0	1431996	0.276	100000.000	100000.000	0.000	0.000	0.000	0.000	0.000	16.610	239	1843	239	1843	208	1512	100	971	"Y396"
0	0	0	16	9	3	"Lyn"	"P07948"	19660	19540	150	4893	6368	3967	62	4755	4755	5343	2685	50	16	8	0	993349	0.382	100000.000	100000.000	0.000	0.000	0.000	0.000	0.000	16.610	138	1613	138	1613	156	1272	100	972	"Y396"
0	0	0	16	1	4	"MAPK14"	"Q16539"	15660	20210	70	8151	8058	650	8	5064	5064	5092	420	8	100	96	0	257852	7.062	100000.000	100000.000	0.000	0.000	0.000	0.000	0.000	16.610	3087	2994	3087	2994	32	236	100	973	"Y322"
0	0	0	16	2	4	"MAPK14"	"Q16539"	16170	20190	70	8021	7671	1865	24	4852	4852	4927	486	9	81	81	0	245482	5.646	100000.000	100000.000	0.000	0.000	0.000	0.000	0.000	16.610	3169	2819	3169	2819	32	236	100	974	"Y322"
0	0	0	16	3	4	"MAPK14"	"Q16539"	16660	20210	70	8286	8322	1474	17	4996	4996	5098	527	10	96	93	0	266295	6.118	100000.000	100000.000	0.000	0.000	0.000	0.000	0.000	16.610	3290	3326	3290	3326	32	236	100	975	"Y322"
0	0	0	16	4	4	"Mek1"	"Q02750"	17150	20190	200	5051	5130	436	8	4879	4879	4947	550	11	18	3	0	1621072	0.333	100000.000	100000.000	0.000	0.000	0.000	0.000	0.000	16.610	172	251	172	251	316	2384	100	976	"S217"
0	0	0	16	5	4	"Mek1"	"Q02750"	17650	20170	170	5049	5229	700	13	4899	4899	5075	1096	21	7	3	0	1087573	0.141	100000.000	100000.000	0.000	0.000	0.000	0.000	0.000	16.610	150	330	150	330	208	1660	100	977	"S217"
0	0	0	16	6	4	"Mek1"	"Q02750"	18170	20190	110	5139	5511	1424	25	4922	4922	5321	1831	34	12	1	0	440852	0.104	100000.000	100000.000	0.000	0.000	0.000	0.000	0.000	16.610	217	589	217	589	80	656	100	978	"S217"
0	0	0	16	7	4	"P300"	"Q09472"	18670	20180	200	4821	5443	2360	43	5068	5068	5810	2664	45	7	3	0	1720087	-0.138	100000.000	100000.000	0.000	0.000	0.000	0.000	0.000	16.610	-247	375	-247	375	316	2384	100	979	"S89"
0	0	0	16	8	4	"P300"	"Q09472"	19170	20180	170	4981	6245	4094	65	4972	4972	5828	3143	53	11	5	0	1298891	0.133	100000.000	100000.000	0.000	0.000	0.000	0.000	0.000	16.610	9	1273	9	1273	208	1660	100	980	"S89"
0	0	0	16	9	4	"P300"	"Q09472"	19650	20180	200	4882	5763	2753	47	4885	4885	5517	2538	46	10	6	0	1821251	0.097	100000.000	100000.000	0.000	0.000	0.000	0.000	0.000	16.610	-3	878	-3	878	316	2384	100	981	"S89"
0	0	0	16	1	5	"PPP2CA "	"P67775"	15680	20880	200	4731	4898	724	14	4709	4709	4762	481	10	19	11	0	1547924	0.283	100000.000	100000.000	0.000	0.000	0.000	0.000	0.000	16.610	22	189	22	189	316	2384	100	982	"T307"
0	0	0	16	2	5	"PPP2CA "	"P67775"	16180	20880	120	4904	5049	605	11	4693	4693	4751	523	11	32	13	0	605871	0.570	100000.000	100000.000	0.000	0.000	0.000	0.000	0.000	16.610	211	356	211	356	120	820	100	983	"T307"
0	0	0	16	3	5	"PPP2CA "	"P67775"	16670	20850	120	5138	5280	781	14	4806	4806	4905	568	11	38	21	0	633579	0.660	100000.000	100000.000	0.000	0.000	0.000	0.000	0.000	16.610	332	474	332	474	120	820	100	984	"T307"
0	0	0	16	4	5	"rab4"	"P20338"	17150	20850	80	4976	4960	541	10	4901	4901	5048	838	16	7	0	0	257902	-0.105	100000.000	100000.000	0.000	0.000	0.000	0.000	0.000	16.610	75	59	75	59	52	340	100	985	"Y189"
0	0	0	16	5	5	"rab4"	"P20338"	17660	20850	200	4988	5108	801	15	4946	4946	5091	988	19	5	2	0	1613972	0.017	100000.000	100000.000	0.000	0.000	0.000	0.000	0.000	16.610	42	162	42	162	316	2384	100	986	"Y189"
0	0	0	16	6	5	"rab4"	"P20338"	18160	20840	200	5175	5743	2386	41	5027	5027	5471	2095	38	8	4	0	1814885	0.130	100000.000	100000.000	0.000	0.000	0.000	0.000	0.000	16.610	148	716	148	716	316	2384	100	987	"Y189"
0	0	0	16	7	5	"STAT2 "	"P52630"	18660	20850	200	17663	17748	9035	50	5163	5163	5776	2302	39	81	78	0	5608486	5.201	100000.000	100000.000	0.000	0.000	0.000	0.000	0.000	16.610	12500	12585	12500	12585	316	2384	100	988	"Y690"
0	0	0	16	8	5	"STAT2 "	"P52630"	19150	20830	200	17093	17734	10680	60	5141	5141	5999	2869	47	77	72	0	5603801	4.090	100000.000	100000.000	0.000	0.000	0.000	0.000	0.000	16.610	11952	12593	11952	12593	316	2384	100	989	"Y690"
0	0	0	16	9	5	"STAT2 "	"P52630"	19650	20830	200	21698	21168	11482	54	5042	5042	5902	3065	51	80	74	0	6689236	4.981	100000.000	100000.000	0.000	0.000	0.000	0.000	0.000	16.610	16656	16126	16656	16126	316	2384	100	990	"Y690"
0	0	0	16	1	6	"STAT5B "	"P51692"	15680	21480	100	5218	5207	548	10	4718	4718	4808	853	17	25	1	0	416580	0.468	100000.000	100000.000	0.000	0.000	0.000	0.000	0.000	16.610	500	489	500	489	80	560	100	991	"Y740"
0	0	0	16	2	6	"STAT5B "	"P51692"	16170	21500	90	5149	5495	1334	24	4724	4724	4773	395	8	53	26	0	285720	1.828	100000.000	100000.000	0.000	0.000	0.000	0.000	0.000	16.610	425	771	425	771	52	420	100	992	"Y740"
0	0	0	16	3	6	"STAT5B "	"P51692"	16660	21490	200	4953	5007	613	12	4899	4899	4954	808	16	7	2	0	1582296	0.066	100000.000	100000.000	0.000	0.000	0.000	0.000	0.000	16.610	54	108	54	108	316	2384	100	993	"Y740"
0	0	0	16	4	6	"Syk "	"P43405"	17160	21480	200	4957	5117	803	15	4900	4900	4962	767	15	9	4	0	1617001	0.202	100000.000	100000.000	0.000	0.000	0.000	0.000	0.000	16.610	57	217	57	217	316	2384	100	994	"Y525/6"
0	0	0	16	5	6	"Syk "	"P43405"	17650	21490	110	5609	6019	2378	39	4874	4874	5101	1009	19	26	11	0	481489	0.910	100000.000	100000.000	0.000	0.000	0.000	0.000	0.000	16.610	735	1145	735	1145	80	656	100	995	"Y525/6"
0	0	0	16	6	6	"Syk "	"P43405"	18150	21480	200	4827	5250	1758	33	4915	4915	5339	2115	39	8	3	0	1658924	-0.042	100000.000	100000.000	0.000	0.000	0.000	0.000	0.000	16.610	-88	335	-88	335	316	2384	100	996	"Y525/6"
0	0	0	16	7	6	"14-3-3 beta"	"P31946"	18660	21480	190	8646	9777	5172	52	5130	5130	5835	2681	45	61	28	0	2503030	1.470	100000.000	100000.000	0.000	0.000	0.000	0.000	0.000	16.610	3516	4647	3516	4647	256	2088	100	997	"S59"
0	0	0	16	8	6	"14-3-3 beta"	"P31946"	19150	21480	180	9734	10824	6533	60	5187	5187	6067	3333	54	63	27	0	2770977	1.427	100000.000	100000.000	0.000	0.000	0.000	0.000	0.000	16.610	4547	5637	4547	5637	256	1924	100	998	"S59"
0	0	0	16	9	6	"14-3-3 beta"	"P31946"	19650	21500	170	10452	12039	7013	58	5084	5084	5933	3051	51	71	41	0	2504073	2.001	100000.000	100000.000	0.000	0.000	0.000	0.000	0.000	16.610	5368	6955	5368	6955	208	1660	100	999	"S59"
-75	0	0	16	1	7	"empty"	"empty"	15650	22120	200	4459	4401	431	9	4570	4570	4513	694	15	1	0	0	1390713	-0.161	100000.000	100000.000	0.000	0.000	0.000	0.000	0.000	16.610	-111	-169	-111	-169	316	2384	100	1000	"empty"
-75	0	0	16	2	7	"empty"	"empty"	16150	22120	200	4565	4547	406	8	4753	4753	4794	796	16	1	0	0	1436749	-0.310	100000.000	100000.000	0.000	0.000	0.000	0.000	0.000	16.610	-188	-206	-188	-206	316	2384	100	1001	"empty"
-75	0	0	16	3	7	"empty"	"empty"	16650	22120	200	4771	4871	567	11	4806	4806	4837	575	11	8	3	0	1539193	0.059	100000.000	100000.000	0.000	0.000	0.000	0.000	0.000	16.610	-35	65	-35	65	316	2384	100	1002	"empty"
-75	0	0	16	4	7	"empty"	"empty"	17150	22120	200	4903	5083	1226	24	4942	4942	5058	829	16	7	3	0	1606375	0.030	100000.000	100000.000	0.000	0.000	0.000	0.000	0.000	16.610	-39	141	-39	141	316	2384	100	1003	"empty"
-75	0	0	16	5	7	"empty"	"empty"	17650	22120	200	4928	5091	1130	22	4906	4906	5031	915	18	6	3	0	1608726	0.066	100000.000	100000.000	0.000	0.000	0.000	0.000	0.000	16.610	22	185	22	185	316	2384	100	1004	"empty"
-75	0	0	16	6	7	"empty"	"empty"	18150	22120	200	5056	5908	2984	50	4932	4932	5335	1792	33	13	7	0	1866988	0.320	100000.000	100000.000	0.000	0.000	0.000	0.000	0.000	16.610	124	976	124	976	316	2384	100	1005	"empty"
0	0	0	16	7	7	"Control-Spot"	"p-Tyr"	18670	22120	110	6666	20844	20251	97	5110	5110	5715	2322	40	45	40	0	1667500	6.516	100000.000	100000.000	0.000	0.000	0.000	0.000	0.000	16.610	1556	15734	1556	15734	80	656	100	1006	"Control-Spot"
0	0	0	16	8	7	"Control-Spot"	"p-Tyr"	19160	22130	130	5432	12141	14924	122	5249	5249	6032	2589	42	23	20	0	1456948	2.360	100000.000	100000.000	0.000	0.000	0.000	0.000	0.000	16.610	183	6892	183	6892	120	940	100	1007	"Control-Spot"
0	0	0	16	9	7	"Control-Spot"	"p-Tyr"	19660	22140	120	5847	16166	17902	110	5062	5062	6025	3356	55	33	28	0	1939924	3.022	100000.000	100000.000	0.000	0.000	0.000	0.000	0.000	16.610	785	11104	785	11104	120	820	100	1008	"Control-Spot"
0	0	0	17	1	1	"ACTA1"	"P68133"	2110	24640	200	5342	5433	700	12	5101	5101	5226	1327	25	9	0	0	1716866	0.156	100000.000	100000.000	0.000	0.000	0.000	0.000	0.000	16.610	241	332	241	332	316	2384	100	1009	"Y55"
0	0	0	17	2	1	"ACTA1"	"P68133"	2610	24630	200	5343	5538	1273	22	5026	5026	5115	927	18	18	4	0	1750136	0.456	100000.000	100000.000	0.000	0.000	0.000	0.000	0.000	16.610	317	512	317	512	316	2384	100	1010	"Y55"
0	0	0	17	3	1	"ACTA1"	"P68133"	3110	24630	200	5320	5464	622	11	5085	5085	5156	489	9	35	16	0	1726495	0.630	100000.000	100000.000	0.000	0.000	0.000	0.000	0.000	16.610	235	379	235	379	316	2384	100	1011	"Y55"
0	0	0	17	4	1	"A-Raf"	"P10398"	3610	24620	200	5650	5780	891	15	5226	5226	5274	451	8	48	32	0	1826393	1.122	100000.000	100000.000	0.000	0.000	0.000	0.000	0.000	16.610	424	554	424	554	316	2384	100	1012	"S214"
0	0	0	17	5	1	"A-Raf"	"P10398"	4120	24620	200	5944	6099	1259	20	5369	5369	5371	518	9	53	30	0	1927373	1.405	100000.000	100000.000	0.000	0.000	0.000	0.000	0.000	16.610	575	730	575	730	316	2384	100	1013	"S214"
0	0	0	17	6	1	"A-Raf"	"P10398"	4620	24610	200	6016	6246	2229	35	5442	5442	5421	917	16	32	19	0	1973818	0.900	100000.000	100000.000	0.000	0.000	0.000	0.000	0.000	16.610	574	804	574	804	316	2384	100	1014	"S214"
0	0	0	17	7	1	"Cdk2"	"P24941"	5120	24600	200	5737	5709	678	11	5488	5488	5460	840	15	15	0	0	1804015	0.296	100000.000	100000.000	0.000	0.000	0.000	0.000	0.000	16.610	249	221	249	221	316	2384	100	1015	"Y179"
0	0	0	17	8	1	"Cdk2"	"P24941"	5620	24600	200	5783	5760	361	6	5551	5551	5573	778	13	4	0	0	1820053	0.240	100000.000	100000.000	0.000	0.000	0.000	0.000	0.000	16.610	232	209	232	209	316	2384	100	1016	"Y179"
0	0	0	17	9	1	"Cdk2"	"P24941"	6120	24590	200	6330	6383	622	9	5758	5758	5874	941	16	12	3	0	2017030	0.541	100000.000	100000.000	0.000	0.000	0.000	0.000	0.000	16.610	572	625	572	625	316	2384	100	1017	"Y179"
0	0	0	17	1	2	"Cofilin 1"	"P23528"	2110	25270	200	5124	5286	710	13	5128	5128	5233	1063	20	9	1	0	1670523	0.050	100000.000	100000.000	0.000	0.000	0.000	0.000	0.000	16.610	-4	158	-4	158	316	2384	100	1018	"S2"
0	0	0	17	2	2	"Cofilin 1"	"P23528"	2610	25270	200	5100	5361	798	14	5106	5106	5163	527	10	29	18	0	1693963	0.376	100000.000	100000.000	0.000	0.000	0.000	0.000	0.000	16.610	-6	255	-6	255	316	2384	100	1019	"S2"
0	0	0	17	3	2	"Cofilin 1"	"P23528"	3110	25260	200	4968	5265	783	14	5087	5087	5168	468	9	25	20	0	1663711	0.207	100000.000	100000.000	0.000	0.000	0.000	0.000	0.000	16.610	-119	178	-119	178	316	2384	100	1020	"S2"
0	0	0	17	4	2	"CTNNB1"	"P35222"	3610	25260	200	4596	4641	410	8	5246	5246	5305	630	11	0	0	0	1466566	-1.054	100000.000	100000.000	0.000	0.000	0.000	0.000	0.000	16.610	-650	-605	-650	-605	316	2384	100	1021	"S675"
0	0	0	17	5	2	"CTNNB1"	"P35222"	4120	25250	200	4838	4847	527	10	5432	5432	5388	520	9	2	0	0	1531514	-1.040	100000.000	100000.000	0.000	0.000	0.000	0.000	0.000	16.610	-594	-585	-594	-585	316	2384	100	1022	"S675"
0	0	0	17	6	2	"CTNNB1"	"P35222"	4620	25250	200	4905	4888	666	13	5484	5484	5416	527	9	1	0	0	1544561	-1.002	100000.000	100000.000	0.000	0.000	0.000	0.000	0.000	16.610	-579	-596	-579	-596	316	2384	100	1023	"S675"
0	0	0	17	7	2	"EGFR"	"P00533"	5120	25250	120	5832	5823	584	10	5645	5645	5661	1099	19	1	0	0	698744	0.147	100000.000	100000.000	0.000	0.000	0.000	0.000	0.000	16.610	187	178	187	178	120	820	100	1024	"T693"
0	0	0	17	8	2	"EGFR"	"P00533"	5620	25240	200	5704	5711	440	7	5603	5603	6410	5848	91	0	0	0	1804636	-0.120	100000.000	100000.000	0.000	0.000	0.000	0.000	0.000	16.610	101	108	101	108	316	2384	100	1025	"T693"
0	0	0	17	9	2	"EGFR"	"P00533"	6130	25240	140	6230	6291	633	10	5950	5950	5963	557	9	25	3	0	981428	0.589	100000.000	100000.000	0.000	0.000	0.000	0.000	0.000	16.610	280	341	280	341	156	1140	100	1026	"T693"
0	0	0	17	1	3	"JAK1"	"P23458"	2110	25920	200	5439	5720	1190	20	5382	5382	5444	1360	24	11	9	0	1807525	0.203	100000.000	100000.000	0.000	0.000	0.000	0.000	0.000	16.610	57	338	57	338	316	2384	100	1027	"Y1035"
0	0	0	17	2	3	"JAK1"	"P23458"	2620	25920	80	7307	7023	1312	18	5189	5189	5334	1304	24	65	30	0	365171	1.295	100000.000	100000.000	0.000	0.000	0.000	0.000	0.000	16.610	2118	1834	2118	1834	52	340	100	1028	"Y1035"
0	0	0	17	3	3	"JAK1"	"P23458"	3120	25920	80	7082	6897	1131	16	5224	5224	5236	436	8	84	78	0	358643	3.810	100000.000	100000.000	0.000	0.000	0.000	0.000	0.000	16.610	1858	1673	1858	1673	52	340	100	1029	"Y1035"
0	0	0	17	4	3	"JNK2"	"P45984"	3620	25910	100	6929	7039	968	13	5347	5347	5332	500	9	88	81	0	563158	3.414	100000.000	100000.000	0.000	0.000	0.000	0.000	0.000	16.610	1582	1692	1582	1692	80	560	100	1030	"T183"
0	0	0	17	5	3	"JNK2"	"P45984"	4120	25910	100	7232	7276	761	10	5438	5438	5343	566	10	96	83	0	582048	3.415	100000.000	100000.000	0.000	0.000	0.000	0.000	0.000	16.610	1794	1838	1794	1838	80	560	100	1031	"T183"
0	0	0	17	6	3	"JNK2"	"P45984"	4620	25910	110	7111	7213	1195	16	5443	5443	5367	737	13	83	55	0	577076	2.505	100000.000	100000.000	0.000	0.000	0.000	0.000	0.000	16.610	1668	1770	1668	1770	80	656	100	1032	"T183"
0	0	0	17	7	3	"Kit "	"P10721"	5120	25900	200	5385	5350	515	9	5438	5438	5403	603	11	4	0	0	1690519	-0.088	100000.000	100000.000	0.000	0.000	0.000	0.000	0.000	16.610	-53	-88	-53	-88	316	2384	100	1033	"Y721"
0	0	0	17	8	3	"Kit "	"P10721"	5620	25900	200	5518	5493	321	5	5480	5480	5457	370	6	13	0	0	1735758	0.097	100000.000	100000.000	0.000	0.000	0.000	0.000	0.000	16.610	38	13	38	13	316	2384	100	1034	"Y721"
0	0	0	17	9	3	"Kit "	"P10721"	6120	25890	200	5505	5473	424	7	5487	5487	5467	428	7	6	0	0	1729413	0.014	100000.000	100000.000	0.000	0.000	0.000	0.000	0.000	16.610	18	-14	18	-14	316	2384	100	1035	"Y721"
0	0	0	17	1	4	"MK3"	"P22001"	2110	26540	70	10485	12071	7956	65	5716	5716	5807	536	9	81	81	0	386260	11.687	100000.000	100000.000	0.000	0.000	0.000	0.000	0.000	16.610	4769	6355	4769	6355	32	236	100	1036	"Y187"
0	0	0	17	2	4	"MK3"	"P22001"	2620	26540	70	10067	9422	1729	18	5720	5720	5718	250	4	87	84	0	301517	14.816	100000.000	100000.000	0.000	0.000	0.000	0.000	0.000	16.610	4347	3702	4347	3702	32	236	100	1037	"Y187"
0	0	0	17	3	4	"MK3"	"P22001"	3120	26550	80	9426	8850	1443	16	5659	5659	5677	340	5	92	84	0	460195	9.332	100000.000	100000.000	0.000	0.000	0.000	0.000	0.000	16.610	3767	3191	3767	3191	52	340	100	1038	"Y187"
0	0	0	17	4	4	"NFAT1 "	"Q13469"	3610	26540	200	5628	5658	337	5	5631	5631	5623	343	6	14	1	0	1787804	0.102	100000.000	100000.000	0.000	0.000	0.000	0.000	0.000	16.610	-3	27	-3	27	316	2384	100	1039	"S326"
0	0	0	17	5	4	"NFAT1 "	"Q13469"	4110	26540	200	5489	5492	271	4	5513	5513	5537	903	16	0	0	0	1735520	-0.050	100000.000	100000.000	0.000	0.000	0.000	0.000	0.000	16.610	-24	-21	-24	-21	316	2384	100	1040	"S326"
0	0	0	17	6	4	"NFAT1 "	"Q13469"	4610	26540	200	5294	5333	325	6	5358	5358	5381	655	12	2	0	0	1685131	-0.073	100000.000	100000.000	0.000	0.000	0.000	0.000	0.000	16.610	-64	-25	-64	-25	316	2384	100	1041	"S326"
0	0	0	17	7	4	"NFkB-p65 "	"Q04206"	5120	26550	70	6337	6277	335	5	5149	5149	5184	294	5	100	93	0	200868	3.718	100000.000	100000.000	0.000	0.000	0.000	0.000	0.000	16.610	1188	1128	1188	1128	32	236	100	1042	"S276"
0	0	0	17	8	4	"NFkB-p65 "	"Q04206"	5620	26530	200	5215	5268	386	7	5164	5164	5172	305	5	21	9	0	1664551	0.315	100000.000	100000.000	0.000	0.000	0.000	0.000	0.000	16.610	51	104	51	104	316	2384	100	1043	"S276"
0	0	0	17	9	4	"NFkB-p65 "	"Q04206"	6120	26530	200	5178	5227	364	6	5140	5140	5151	292	5	21	9	0	1651594	0.260	100000.000	100000.000	0.000	0.000	0.000	0.000	0.000	16.610	38	87	38	87	316	2384	100	1044	"S276"
0	0	0	17	1	5	"PDGFRb"	"P09619"	2120	27190	140	18179	16164	7139	44	5523	5523	5587	2015	36	79	76	0	2521584	5.249	100000.000	100000.000	0.000	0.000	0.000	0.000	0.000	16.610	12656	10641	12656	10641	156	1140	100	1045	"Y686"
0	0	0	17	2	5	"PDGFRb"	"P09619"	2620	27200	120	16863	15692	5241	33	5234	5234	5293	501	9	87	85	0	1883091	20.756	100000.000	100000.000	0.000	0.000	0.000	0.000	0.000	16.610	11629	10458	11629	10458	120	820	100	1046	"Y686"
0	0	0	17	3	5	"PDGFRb"	"P09619"	3120	27200	100	17518	17827	2238	12	5250	5250	5329	739	13	100	100	0	1426190	16.912	100000.000	100000.000	0.000	0.000	0.000	0.000	0.000	16.610	12268	12577	12268	12577	80	560	100	1047	"Y686"
0	0	0	17	4	5	"PELI2"	"Q96FA3"	3620	27200	100	6962	7068	659	9	5317	5317	5392	505	9	100	90	0	565466	3.319	100000.000	100000.000	0.000	0.000	0.000	0.000	0.000	16.610	1645	1751	1645	1751	80	560	100	1048	"T290"
0	0	0	17	5	5	"PELI2"	"Q96FA3"	4120	27190	110	7424	6958	1002	14	5530	5530	5468	524	9	77	55	0	556665	2.844	100000.000	100000.000	0.000	0.000	0.000	0.000	0.000	16.610	1894	1428	1894	1428	80	656	100	1049	"T290"
0	0	0	17	6	5	"PELI2"	"Q96FA3"	4630	27190	110	6780	6948	612	8	5480	5480	5463	473	8	96	80	0	555834	3.140	100000.000	100000.000	0.000	0.000	0.000	0.000	0.000	16.610	1300	1468	1300	1468	80	656	100	1050	"T290"
0	0	0	17	7	5	"sek1"	"P45985"	5120	27190	200	5593	5610	545	9	5493	5493	5522	1386	25	1	0	0	1772615	0.063	100000.000	100000.000	0.000	0.000	0.000	0.000	0.000	16.610	100	117	100	117	316	2384	100	1051	"S2315"
0	0	0	17	8	5	"sek1"	"P45985"	5620	27190	200	5688	5723	415	7	5516	5516	5514	1287	23	3	0	0	1808485	0.162	100000.000	100000.000	0.000	0.000	0.000	0.000	0.000	16.610	172	207	172	207	316	2384	100	1052	"S2315"
0	0	0	17	9	5	"sek1"	"P45985"	6120	27190	200	5619	5635	413	7	5473	5473	5431	346	6	23	8	0	1780534	0.590	100000.000	100000.000	0.000	0.000	0.000	0.000	0.000	16.610	146	162	146	162	316	2384	100	1053	"S2315"
0	0	0	17	1	6	"SMAD3"	"Q15796"	2120	27840	160	6174	6624	1706	25	5656	5656	5755	1930	33	18	5	0	1377875	0.450	100000.000	100000.000	0.000	0.000	0.000	0.000	0.000	16.610	518	968	518	968	208	1512	100	1054	"S416"
0	0	0	17	2	6	"SMAD3"	"Q15796"	2620	27830	140	6078	6497	2529	38	5493	5493	5498	751	13	41	15	0	1013551	1.330	100000.000	100000.000	0.000	0.000	0.000	0.000	0.000	16.610	585	1004	585	1004	156	1140	100	1055	"S416"
0	0	0	17	3	6	"SMAD3"	"Q15796"	3120	27810	110	6155	6258	744	11	5609	5609	5610	1197	21	15	3	0	500638	0.541	100000.000	100000.000	0.000	0.000	0.000	0.000	0.000	16.610	546	649	546	649	80	656	100	1056	"S416"
0	0	0	17	4	6	"TAK1 "	"O43318"	3620	27830	170	6657	6701	1144	17	5590	5590	5507	451	8	78	59	0	1393784	2.647	100000.000	100000.000	0.000	0.000	0.000	0.000	0.000	16.610	1067	1111	1067	1111	208	1660	100	1057	"T178"
0	0	0	17	5	6	"TAK1 "	"O43318"	4120	27840	160	6185	6278	698	11	5518	5518	5503	490	8	59	39	0	1305925	1.582	100000.000	100000.000	0.000	0.000	0.000	0.000	0.000	16.610	667	760	667	760	208	1512	100	1058	"T178"
0	0	0	17	6	6	"TAK1 "	"O43318"	4610	27840	150	6108	6129	528	8	5320	5320	5403	450	8	70	44	0	956164	1.613	100000.000	100000.000	0.000	0.000	0.000	0.000	0.000	16.610	788	809	788	809	156	1272	100	1059	"T178"
0	0	0	17	7	6	"TNIK"	"Q9UKE5"	5120	27840	110	9488	9276	1986	21	5281	5281	5382	451	8	92	88	0	742118	8.634	100000.000	100000.000	0.000	0.000	0.000	0.000	0.000	16.610	4207	3995	4207	3995	80	656	100	1060	"T181"
0	0	0	17	8	6	"TNIK"	"Q9UKE5"	5620	27840	90	10720	10328	1458	14	5546	5546	5509	399	7	96	94	0	537068	12.078	100000.000	100000.000	0.000	0.000	0.000	0.000	0.000	16.610	5174	4782	5174	4782	52	420	100	1061	"T181"
0	0	0	17	9	6	"TNIK"	"Q9UKE5"	6120	27840	100	9841	9506	1404	14	5451	5451	5401	400	7	95	92	0	760514	10.263	100000.000	100000.000	0.000	0.000	0.000	0.000	0.000	16.610	4390	4055	4390	4055	80	560	100	1062	"T181"
-75	0	0	17	1	7	"empty"	"empty"	2110	28470	200	5868	6242	2342	37	5879	5879	6146	1740	28	5	2	0	1972360	0.055	100000.000	100000.000	0.000	0.000	0.000	0.000	0.000	16.610	-11	363	-11	363	316	2384	100	1063	"empty"
-75	0	0	17	2	7	"empty"	"empty"	2610	28470	200	5845	5908	560	9	5866	5866	6041	1234	20	2	0	0	1867041	-0.108	100000.000	100000.000	0.000	0.000	0.000	0.000	0.000	16.610	-21	42	-21	42	316	2384	100	1064	"empty"
-75	0	0	17	3	7	"empty"	"empty"	3110	28470	200	5781	5992	3206	53	5768	5768	5979	1895	31	1	0	0	1893523	0.007	100000.000	100000.000	0.000	0.000	0.000	0.000	0.000	16.610	13	224	13	224	316	2384	100	1065	"empty"
-75	0	0	17	4	7	"empty"	"empty"	3610	28470	200	5725	5679	403	7	5631	5631	5626	546	9	6	1	0	1794492	0.097	100000.000	100000.000	0.000	0.000	0.000	0.000	0.000	16.610	94	48	94	48	316	2384	100	1066	"empty"
-75	0	0	17	5	7	"empty"	"empty"	4110	28470	200	5491	5499	455	8	5548	5548	5550	425	7	12	1	0	1737738	-0.120	100000.000	100000.000	0.000	0.000	0.000	0.000	0.000	16.610	-57	-49	-57	-49	316	2384	100	1067	"empty"
-75	0	0	17	6	7	"empty"	"empty"	4610	28470	200	5288	5379	458	8	5387	5387	5462	955	17	0	0	0	1699894	-0.087	100000.000	100000.000	0.000	0.000	0.000	0.000	0.000	16.610	-99	-8	-99	-8	316	2384	100	1068	"empty"
-75	0	0	17	7	7	"empty"	"empty"	5110	28470	200	5320	5344	480	8	5258	5258	5344	931	17	1	0	0	1688547	0.000	100000.000	100000.000	0.000	0.000	0.000	0.000	0.000	16.610	62	86	62	86	316	2384	100	1069	"empty"
-75	0	0	17	8	7	"empty"	"empty"	5610	28470	200	5281	5386	855	15	5214	5214	5332	1889	35	2	1	0	1701931	0.029	100000.000	100000.000	0.000	0.000	0.000	0.000	0.000	16.610	67	172	67	172	316	2384	100	1070	"empty"
-75	0	0	17	9	7	"empty"	"empty"	6110	28470	200	5156	5159	271	5	5177	5177	5526	3429	62	0	0	0	1630361	-0.107	100000.000	100000.000	0.000	0.000	0.000	0.000	0.000	16.610	-21	-18	-21	-18	316	2384	100	1071	"empty"
0	0	0	18	1	1	"PKACa "	"P17612"	6590	24630	100	8082	7723	1219	15	5467	5467	5407	361	6	85	83	0	617849	6.416	100000.000	100000.000	0.000	0.000	0.000	0.000	0.000	16.610	2615	2256	2615	2256	80	560	100	1072	"T197"
0	0	0	18	2	1	"PKACa "	"P17612"	7090	24640	100	7660	7713	2034	26	5312	5312	5249	436	8	92	90	0	617022	5.651	100000.000	100000.000	0.000	0.000	0.000	0.000	0.000	16.610	2348	2401	2348	2401	80	560	100	1073	"T197"
0	0	0	18	3	1	"PKACa "	"P17612"	7590	24640	90	7928	7950	672	8	5147	5147	5090	511	10	100	100	0	413410	5.597	100000.000	100000.000	0.000	0.000	0.000	0.000	0.000	16.610	2781	2803	2781	2803	52	420	100	1074	"T197"
0	0	0	18	4	1	"PTEN"	"P60484"	8090	24640	110	5715	5718	566	9	5081	5081	5092	1315	25	16	0	0	457466	0.476	100000.000	100000.000	0.000	0.000	0.000	0.000	0.000	16.610	634	637	634	637	80	656	100	1075	"Y315"
0	0	0	18	5	1	"PTEN"	"P60484"	8600	24620	110	5961	6030	972	16	4974	4974	4976	406	8	81	55	0	482437	2.596	100000.000	100000.000	0.000	0.000	0.000	0.000	0.000	16.610	987	1056	987	1056	80	656	100	1076	"Y315"
0	0	0	18	6	1	"PTEN"	"P60484"	9100	24640	200	5284	5373	677	12	4870	4870	5167	3621	70	0	0	0	1697977	0.057	100000.000	100000.000	0.000	0.000	0.000	0.000	0.000	16.610	414	503	414	503	316	2384	100	1077	"Y315"
0	0	0	18	7	1	"SOC3"	"O14543"	9600	24640	200	4873	4930	392	7	4843	4843	4887	366	7	20	3	0	1557848	0.117	100000.000	100000.000	0.000	0.000	0.000	0.000	0.000	16.610	30	87	30	87	316	2384	100	1078	"Y204"
0	0	0	18	8	1	"SOC3"	"O14543"	10110	24640	200	4964	4992	509	10	4927	4927	4937	431	8	17	0	0	1577574	0.128	100000.000	100000.000	0.000	0.000	0.000	0.000	0.000	16.610	37	65	37	65	316	2384	100	1079	"Y204"
0	0	0	18	9	1	"SOC3"	"O14543"	10610	24640	200	5025	5039	414	8	4997	4997	4984	414	8	24	0	0	1592468	0.133	100000.000	100000.000	0.000	0.000	0.000	0.000	0.000	16.610	28	42	28	42	316	2384	100	1080	"Y204"
0	0	0	18	1	2	"STAT3 "	"P40763"	6570	25300	100	5866	5976	981	16	5592	5592	5728	2252	39	1	1	0	478093	0.110	100000.000	100000.000	0.000	0.000	0.000	0.000	0.000	16.610	274	384	274	384	80	560	100	1081	"S691"
0	0	0	18	2	2	"STAT3 "	"P40763"	7090	25290	70	5826	5839	474	8	5317	5317	5233	448	8	59	21	0	186843	1.353	100000.000	100000.000	0.000	0.000	0.000	0.000	0.000	16.610	509	522	509	522	32	236	100	1082	"S691"
0	0	0	18	3	2	"STAT3 "	"P40763"	7600	25290	70	5861	5771	676	11	5011	5011	5075	542	10	65	34	0	184669	1.284	100000.000	100000.000	0.000	0.000	0.000	0.000	0.000	16.610	850	760	850	760	32	236	100	1083	"S691"
0	0	0	18	4	2	"STAT6 "	"P42226"	8100	25290	150	5566	5526	493	8	4983	4983	4988	455	9	55	32	0	862125	1.182	100000.000	100000.000	0.000	0.000	0.000	0.000	0.000	16.610	583	543	583	543	156	1272	100	1084	"T645"
0	0	0	18	5	2	"STAT6 "	"P42226"	8600	25300	140	5365	5410	352	6	4877	4877	4904	354	7	71	26	0	844006	1.429	100000.000	100000.000	0.000	0.000	0.000	0.000	0.000	16.610	488	533	488	533	156	1140	100	1085	"T645"
0	0	0	18	6	2	"STAT6 "	"P42226"	9100	25290	150	5366	5359	277	5	4914	4914	4938	322	6	66	27	0	835974	1.307	100000.000	100000.000	0.000	0.000	0.000	0.000	0.000	16.610	452	445	452	445	156	1272	100	1086	"T645"
0	0	0	18	7	2	"14-3-3 beta"	"P31946"	9610	25290	100	9782	9197	2067	22	4787	4787	4812	344	7	87	85	0	735739	12.747	100000.000	100000.000	0.000	0.000	0.000	0.000	0.000	16.610	4995	4410	4995	4410	80	560	100	1087	"S185"
0	0	0	18	8	2	"14-3-3 beta"	"P31946"	10100	25300	110	10232	9675	2141	22	4868	4868	4882	402	8	88	87	0	773998	11.923	100000.000	100000.000	0.000	0.000	0.000	0.000	0.000	16.610	5364	4807	5364	4807	80	656	100	1088	"S185"
0	0	0	18	9	2	"14-3-3 beta"	"P31946"	10610	25300	100	10844	10113	2347	23	4984	4984	4960	407	8	87	87	0	809020	12.661	100000.000	100000.000	0.000	0.000	0.000	0.000	0.000	16.610	5860	5129	5860	5129	80	560	100	1089	"S185"
0	0	0	18	1	3	"Tgfbr2"	"P37173"	6580	25940	200	5202	5196	417	8	5378	5378	5343	747	13	0	0	0	1641815	-0.197	100000.000	100000.000	0.000	0.000	0.000	0.000	0.000	16.610	-176	-182	-176	-182	316	2384	100	1090	"S409"
0	0	0	18	2	3	"Tgfbr2"	"P37173"	7080	25940	200	5093	5117	466	9	5307	5307	5310	1739	32	0	0	0	1616937	-0.111	100000.000	100000.000	0.000	0.000	0.000	0.000	0.000	16.610	-214	-190	-214	-190	316	2384	100	1091	"S409"
0	0	0	18	3	3	"Tgfbr2"	"P37173"	7580	25940	200	5347	8333	12602	151	5271	5271	5390	3002	55	8	7	4	2633305	0.980	100000.000	100000.000	0.000	0.000	0.000	0.000	0.000	16.610	76	3062	76	3062	316	2384	100	1092	"S409"
0	0	0	18	4	3	"Tyk2"	"P29597"	8090	25940	200	5345	5270	683	12	5171	5171	5116	579	11	12	6	0	1665222	0.266	100000.000	100000.000	0.000	0.000	0.000	0.000	0.000	16.610	174	99	174	99	316	2384	100	1093	"Y1054/5"
0	0	0	18	5	3	"Tyk2"	"P29597"	8590	25950	70	6524	6466	688	10	4949	4949	4977	369	7	93	90	0	206921	4.035	100000.000	100000.000	0.000	0.000	0.000	0.000	0.000	16.610	1575	1517	1575	1517	32	236	100	1094	"Y1054/5"
0	0	0	18	6	3	"Tyk2"	"P29597"	9100	25950	70	6362	6187	760	12	4871	4871	4867	297	6	84	78	0	197992	4.444	100000.000	100000.000	0.000	0.000	0.000	0.000	0.000	16.610	1491	1316	1491	1316	32	236	100	1095	"Y1054/5"
0	0	0	18	7	3	"caveolin-1"	"Q03135"	9600	25950	100	6207	6158	608	9	4914	4914	4951	393	7	91	85	0	492625	3.071	100000.000	100000.000	0.000	0.000	0.000	0.000	0.000	16.610	1293	1244	1293	1244	80	560	100	1096	"Y14"
0	0	0	18	8	3	"caveolin-1"	"Q03135"	10100	25940	110	5985	6090	589	9	4962	4962	4991	461	9	85	53	0	487214	2.384	100000.000	100000.000	0.000	0.000	0.000	0.000	0.000	16.610	1023	1128	1023	1128	80	656	100	1097	"Y14"
0	0	0	18	9	3	"caveolin-1"	"Q03135"	10600	25940	110	6423	6326	647	10	4954	4954	4996	423	8	92	85	0	506103	3.144	100000.000	100000.000	0.000	0.000	0.000	0.000	0.000	16.610	1469	1372	1469	1372	80	656	100	1098	"Y14"
0	0	0	18	1	4	"Cdc42 "	"P60953"	6560	26580	200	5215	5212	239	4	5174	5174	5184	346	6	9	0	0	1647009	0.081	100000.000	100000.000	0.000	0.000	0.000	0.000	0.000	16.610	41	38	41	38	316	2384	100	1099	"Y32"
0	0	0	18	2	4	"Cdc42 "	"P60953"	7070	26590	70	5483	5469	290	5	5204	5204	5213	224	4	65	28	0	175013	1.143	100000.000	100000.000	0.000	0.000	0.000	0.000	0.000	16.610	279	265	279	265	32	236	100	1100	"Y32"
0	0	0	18	3	4	"Cdc42 "	"P60953"	7580	26590	200	5328	5331	264	4	5245	5245	5250	389	7	12	0	0	1684475	0.208	100000.000	100000.000	0.000	0.000	0.000	0.000	0.000	16.610	83	86	83	86	316	2384	100	1101	"Y32"
0	0	0	18	4	4	"Flt3"	"P36888"	8090	26590	70	8401	8467	763	9	5276	5276	5283	221	4	100	100	0	270937	14.407	100000.000	100000.000	0.000	0.000	0.000	0.000	0.000	16.610	3125	3191	3125	3191	32	236	100	1102	"Y591"
0	0	0	18	5	4	"Flt3"	"P36888"	8580	26590	70	8767	8800	1196	13	5290	5290	5332	456	8	96	96	0	281612	7.605	100000.000	100000.000	0.000	0.000	0.000	0.000	0.000	16.610	3477	3510	3477	3510	32	236	100	1103	"Y591"
0	0	0	18	6	4	"Flt3"	"P36888"	9090	26580	70	9137	9116	361	3	5333	5333	5327	194	3	100	100	0	291717	19.531	100000.000	100000.000	0.000	0.000	0.000	0.000	0.000	16.610	3804	3783	3804	3783	32	236	100	1104	"Y591"
0	0	0	18	7	4	"gp130 "	"P40189"	9590	26580	80	6197	6196	193	3	5324	5324	5321	258	4	100	98	0	322176	3.391	100000.000	100000.000	0.000	0.000	0.000	0.000	0.000	16.610	873	872	873	872	52	340	100	1105	"Y767"
0	0	0	18	8	4	"gp130 "	"P40189"	10090	26580	80	6138	6121	220	3	5225	5225	5236	222	4	100	100	0	318296	3.986	100000.000	100000.000	0.000	0.000	0.000	0.000	0.000	16.610	913	896	913	896	52	340	100	1106	"Y767"
0	0	0	18	9	4	"gp130 "	"P40189"	10590	26590	90	5964	5985	267	4	5182	5182	5168	233	4	98	92	0	311194	3.506	100000.000	100000.000	0.000	0.000	0.000	0.000	0.000	16.610	782	803	782	803	52	420	100	1107	"Y767"
0	0	0	18	1	5	"IKK-beta "	"O14920"	6590	27220	140	9217	8716	1439	16	5405	5405	5383	357	6	92	88	0	1359682	9.336	100000.000	100000.000	0.000	0.000	0.000	0.000	0.000	16.610	3812	3311	3812	3311	156	1140	100	1108	"Y199"
0	0	0	18	2	5	"IKK-beta "	"O14920"	7080	27220	130	9586	9290	1158	12	5267	5267	5232	439	8	96	96	0	1114805	9.244	100000.000	100000.000	0.000	0.000	0.000	0.000	0.000	16.610	4319	4023	4319	4023	120	940	100	1109	"Y199"
0	0	0	18	3	5	"IKK-beta "	"O14920"	7590	27220	130	9447	9567	904	9	5229	5229	5160	522	10	100	100	0	1147982	8.443	100000.000	100000.000	0.000	0.000	0.000	0.000	0.000	16.610	4218	4338	4218	4338	120	940	100	1110	"Y199"
0	0	0	18	4	5	"IRAK1"	"P51617"	8100	27220	90	6442	6501	567	8	5116	5116	5123	446	8	98	82	0	338075	3.090	100000.000	100000.000	0.000	0.000	0.000	0.000	0.000	16.610	1326	1385	1326	1385	52	420	100	1111	"T209"
0	0	0	18	5	5	"IRAK1"	"P51617"	8590	27210	200	5113	5430	831	15	5137	5137	5208	1509	28	12	0	0	1715913	0.147	100000.000	100000.000	0.000	0.000	0.000	0.000	0.000	16.610	-24	293	-24	293	316	2384	100	1112	"T209"
0	0	0	18	6	5	"IRAK1"	"P51617"	9090	27210	200	5012	5420	876	16	5076	5076	5103	418	8	29	25	0	1712676	0.758	100000.000	100000.000	0.000	0.000	0.000	0.000	0.000	16.610	-64	344	-64	344	316	2384	100	1113	"T209"
0	0	0	18	7	5	"IRS-1"	"P35568"	9590	27210	200	5026	5104	771	15	5079	5079	5209	1993	38	0	0	0	1612819	-0.053	100000.000	100000.000	0.000	0.000	0.000	0.000	0.000	16.610	-53	25	-53	25	316	2384	100	1114	"S312"
0	0	0	18	8	5	"IRS-1"	"P35568"	10090	27210	200	5175	5200	621	11	5109	5109	5178	2345	45	0	0	0	1643164	0.009	100000.000	100000.000	0.000	0.000	0.000	0.000	0.000	16.610	66	91	66	91	316	2384	100	1115	"S312"
0	0	0	18	9	5	"IRS-1"	"P35568"	10600	27210	80	6028	6139	663	10	5111	5111	5097	412	8	86	55	0	319228	2.529	100000.000	100000.000	0.000	0.000	0.000	0.000	0.000	16.610	917	1028	917	1028	52	340	100	1116	"S312"
0	0	0	18	1	6	"Malt1"	"Q9UDY8"	6580	27870	200	5258	5243	524	9	5317	5317	5352	602	11	2	0	0	1656657	-0.181	100000.000	100000.000	0.000	0.000	0.000	0.000	0.000	16.610	-59	-74	-59	-74	316	2384	100	1117	"S135"
0	0	0	18	2	6	"Malt1"	"Q9UDY8"	7080	27870	200	5090	5102	586	11	5241	5241	5252	367	6	18	3	0	1612382	-0.409	100000.000	100000.000	0.000	0.000	0.000	0.000	0.000	16.610	-151	-139	-151	-139	316	2384	100	1118	"S135"
0	0	0	18	3	6	"Malt1"	"Q9UDY8"	7580	27870	200	4934	5028	1509	30	5266	5266	5235	694	13	2	0	0	1588900	-0.298	100000.000	100000.000	0.000	0.000	0.000	0.000	0.000	16.610	-332	-238	-332	-238	316	2384	100	1119	"S135"
0	0	0	18	4	6	"MEK1 "	"Q02750"	8090	27870	70	5588	5566	685	12	5108	5108	5120	561	10	50	25	0	178127	0.795	100000.000	100000.000	0.000	0.000	0.000	0.000	0.000	16.610	480	458	480	458	32	236	100	1120	"T385"
0	0	0	18	5	6	"MEK1 "	"Q02750"	8590	27860	200	5073	5134	423	8	5173	5173	5239	1527	29	0	0	0	1622375	-0.069	100000.000	100000.000	0.000	0.000	0.000	0.000	0.000	16.610	-100	-39	-100	-39	316	2384	100	1121	"T385"
0	0	0	18	6	6	"MEK1 "	"Q02750"	9090	27860	200	5061	5084	461	9	5115	5115	5244	2136	40	0	0	0	1606401	-0.075	100000.000	100000.000	0.000	0.000	0.000	0.000	0.000	16.610	-54	-31	-54	-31	316	2384	100	1122	"T385"
0	0	0	18	7	6	"p47phox "	"P14598"	9590	27860	200	4985	5078	393	7	5159	5159	5134	486	9	7	1	0	1604555	-0.115	100000.000	100000.000	0.000	0.000	0.000	0.000	0.000	16.610	-174	-81	-174	-81	316	2384	100	1123	"S359"
0	0	0	18	8	6	"p47phox "	"P14598"	10090	27860	200	5169	5131	413	8	5190	5190	5134	376	7	16	1	0	1621333	-0.008	100000.000	100000.000	0.000	0.000	0.000	0.000	0.000	16.610	-21	-59	-21	-59	316	2384	100	1124	"S359"
0	0	0	18	9	6	"p47phox "	"P14598"	10590	27860	200	5240	5220	387	7	5161	5161	5134	326	6	28	5	0	1649389	0.264	100000.000	100000.000	0.000	0.000	0.000	0.000	0.000	16.610	79	59	79	59	316	2384	100	1125	"S359"
-75	0	0	18	1	7	"empty"	"empty"	6580	28490	200	5103	5173	447	8	5179	5179	5301	2051	38	0	0	0	1634791	-0.062	100000.000	100000.000	0.000	0.000	0.000	0.000	0.000	16.610	-76	-6	-76	-6	316	2384	100	1126	"empty"
-75	0	0	18	2	7	"empty"	"empty"	7080	28490	200	5181	5197	313	6	5228	5228	5229	731	13	1	0	0	1642254	-0.044	100000.000	100000.000	0.000	0.000	0.000	0.000	0.000	16.610	-47	-31	-47	-31	316	2384	100	1127	"empty"
-75	0	0	18	3	7	"empty"	"empty"	7580	28490	200	5256	6534	7404	113	5260	5260	5271	1343	25	6	5	0	2064832	0.940	100000.000	100000.000	0.000	0.000	0.000	0.000	0.000	16.610	-4	1274	-4	1274	316	2384	100	1128	"empty"
-75	0	0	18	4	7	"empty"	"empty"	8080	28490	200	5339	5322	297	5	5307	5307	5389	1943	36	0	0	0	1681687	-0.034	100000.000	100000.000	0.000	0.000	0.000	0.000	0.000	16.610	32	15	32	15	316	2384	100	1129	"empty"
-75	0	0	18	5	7	"empty"	"empty"	8580	28490	200	5327	5314	259	4	5293	5293	5294	678	12	0	0	0	1679246	0.029	100000.000	100000.000	0.000	0.000	0.000	0.000	0.000	16.610	34	21	34	21	316	2384	100	1130	"empty"
-75	0	0	18	6	7	"empty"	"empty"	9080	28490	200	5329	5292	285	5	5294	5294	5360	1859	34	0	0	0	1672332	-0.037	100000.000	100000.000	0.000	0.000	0.000	0.000	0.000	16.610	35	-2	35	-2	316	2384	100	1131	"empty"
0	0	0	18	7	7	"GLQAWPG-pS-AIPQFLG_GLQAWPGEAIPQFLG_20vs80"	"GLQAWPG-pS-AIPQFLG_GLQAWPGEAIPQFLG_20vs80"	9580	28510	80	18162	16171	4394	27	5333	5333	5319	258	4	92	88	0	840913	42.062	100000.000	100000.000	0.000	0.000	0.000	0.000	0.000	16.610	12829	10838	12829	10838	52	340	100	1132	"GLQAWPG-pS-AIPQFLG_GLQAWPGEAIPQFLG_20vs80"
0	0	0	18	8	7	"GLQAWPG-pS-AIPQFLG_GLQAWPGEAIPQFLG_20vs80"	"GLQAWPG-pS-AIPQFLG_GLQAWPGEAIPQFLG_20vs80"	10080	28510	80	18244	16336	3994	24	5267	5267	5293	974	18	94	94	0	849470	11.338	100000.000	100000.000	0.000	0.000	0.000	0.000	0.000	16.610	12977	11069	12977	11069	52	340	100	1133	"GLQAWPG-pS-AIPQFLG_GLQAWPGEAIPQFLG_20vs80"
0	0	0	18	9	7	"GLQAWPG-pS-AIPQFLG_GLQAWPGEAIPQFLG_20vs80"	"GLQAWPG-pS-AIPQFLG_GLQAWPGEAIPQFLG_20vs80"	10580	28510	80	17226	15826	3802	24	5230	5230	5195	301	5	98	96	0	822927	35.319	100000.000	100000.000	0.000	0.000	0.000	0.000	0.000	16.610	11996	10596	11996	10596	52	340	100	1134	"GLQAWPG-pS-AIPQFLG_GLQAWPGEAIPQFLG_20vs80"
0	0	0	19	1	1	"JAK1"	"P23458"	11050	24650	200	5181	5234	485	9	5019	5019	5020	428	8	30	9	0	1653889	0.500	100000.000	100000.000	0.000	0.000	0.000	0.000	0.000	16.610	162	215	162	215	316	2384	100	1135	"Y220"
0	0	0	19	2	1	"JAK1"	"P23458"	11560	24650	80	5922	5903	273	4	5082	5082	5079	257	5	96	86	0	306964	3.206	100000.000	100000.000	0.000	0.000	0.000	0.000	0.000	16.610	840	821	840	821	52	340	100	1136	"Y220"
0	0	0	19	3	1	"JAK1"	"P23458"	12070	24630	100	5890	5811	332	5	5139	5139	5127	226	4	90	73	0	464889	3.027	100000.000	100000.000	0.000	0.000	0.000	0.000	0.000	16.610	751	672	751	672	80	560	100	1137	"Y220"
0	0	0	19	4	1	"Jun "	"P05412"	12560	24630	200	5116	5151	506	9	5085	5085	5060	268	5	23	12	0	1627782	0.340	100000.000	100000.000	0.000	0.000	0.000	0.000	0.000	16.610	31	66	31	66	316	2384	100	1138	"S243"
0	0	0	19	5	1	"Jun "	"P05412"	13060	24630	200	5132	5146	448	8	5036	5036	5024	975	19	5	0	0	1626282	0.125	100000.000	100000.000	0.000	0.000	0.000	0.000	0.000	16.610	96	110	96	110	316	2384	100	1139	"S243"
0	0	0	19	6	1	"Jun "	"P05412"	13560	24630	200	5056	5002	435	8	4936	4936	4925	359	7	25	5	0	1580703	0.214	100000.000	100000.000	0.000	0.000	0.000	0.000	0.000	16.610	120	66	120	66	316	2384	100	1140	"S243"
0	0	0	19	7	1	"Kit "	"P10721"	14070	24630	200	4978	5110	731	14	4889	4889	4895	876	17	11	7	0	1614746	0.245	100000.000	100000.000	0.000	0.000	0.000	0.000	0.000	16.610	89	221	89	221	316	2384	100	1141	"Y568/70"
0	0	0	19	8	1	"Kit "	"P10721"	14570	24630	200	4866	5024	670	13	4731	4731	4779	1181	24	10	0	0	1587634	0.207	100000.000	100000.000	0.000	0.000	0.000	0.000	0.000	16.610	135	293	135	293	316	2384	100	1142	"Y568/70"
0	0	0	19	9	1	"Kit "	"P10721"	15070	24630	90	5146	5342	835	15	4576	4576	4619	461	9	55	32	0	277787	1.568	100000.000	100000.000	0.000	0.000	0.000	0.000	0.000	16.610	570	766	570	766	52	420	100	1143	"Y568/70"
0	0	0	19	1	2	"Mlk3"	"Q16584"	11050	25280	100	7040	6778	990	14	5003	5003	4993	352	7	87	81	0	542221	5.071	100000.000	100000.000	0.000	0.000	0.000	0.000	0.000	16.610	2037	1775	2037	1775	80	560	100	1144	"S281"
0	0	0	19	2	2	"Mlk3"	"Q16584"	11560	25280	100	7118	6841	828	12	5103	5103	5083	257	5	88	86	0	547275	6.840	100000.000	100000.000	0.000	0.000	0.000	0.000	0.000	16.610	2015	1738	2015	1738	80	560	100	1145	"S281"
0	0	0	19	3	2	"Mlk3"	"Q16584"	12060	25270	100	7358	7154	618	8	5129	5129	5119	279	5	93	93	0	572291	7.294	100000.000	100000.000	0.000	0.000	0.000	0.000	0.000	16.610	2229	2025	2229	2025	80	560	100	1146	"S281"
0	0	0	19	4	2	"NFAT2 "	"O95644"	12560	25270	70	6681	6668	189	2	5119	5119	5106	292	5	100	100	0	213378	5.349	100000.000	100000.000	0.000	0.000	0.000	0.000	0.000	16.610	1562	1549	1562	1549	32	236	100	1147	"S172"
0	0	0	19	5	2	"NFAT2 "	"O95644"	13070	25280	80	6309	7092	5200	73	5063	5063	5037	312	6	90	75	0	368800	6.587	100000.000	100000.000	0.000	0.000	0.000	0.000	0.000	16.610	1246	2029	1246	2029	52	340	100	1148	"S172"
0	0	0	19	6	2	"NFAT2 "	"O95644"	13560	25270	200	5098	5145	570	11	4934	4934	4918	325	6	31	12	0	1625753	0.698	100000.000	100000.000	0.000	0.000	0.000	0.000	0.000	16.610	164	211	164	211	316	2384	100	1149	"S172"
0	0	0	19	7	2	"PI3-kinase p85 subunit beta"	"O00459"	14060	25270	130	5037	6925	3576	51	4855	4855	4849	306	6	37	29	0	831036	6.784	100000.000	100000.000	0.000	0.000	0.000	0.000	0.000	16.610	182	2070	182	2070	120	940	100	1150	"Y464"
0	0	0	19	8	2	"PI3-kinase p85 subunit beta"	"O00459"	14580	25280	70	11450	11050	2124	19	4755	4755	4755	325	6	96	93	0	353596	19.369	100000.000	100000.000	0.000	0.000	0.000	0.000	0.000	16.610	6695	6295	6695	6295	32	236	100	1151	"Y464"
0	0	0	19	9	2	"PI3-kinase p85 subunit beta"	"O00459"	15060	25270	130	4763	6022	2200	36	4690	4690	4734	372	7	43	37	0	722666	3.462	100000.000	100000.000	0.000	0.000	0.000	0.000	0.000	16.610	73	1332	73	1332	120	940	100	1152	"Y464"
0	0	0	19	1	3	"p47phox "	"P14598"	11060	25930	200	5026	5045	618	12	5015	5015	5019	517	10	9	0	0	1594230	0.050	100000.000	100000.000	0.000	0.000	0.000	0.000	0.000	16.610	11	30	11	30	316	2384	100	1153	"S370"
0	0	0	19	2	3	"p47phox "	"P14598"	11570	25930	90	5253	5210	520	9	5112	5112	5064	278	5	40	21	0	270909	0.525	100000.000	100000.000	0.000	0.000	0.000	0.000	0.000	16.610	141	98	141	98	52	420	100	1154	"S370"
0	0	0	19	3	3	"p47phox "	"P14598"	12070	25930	90	5339	5291	377	7	5053	5053	5033	262	5	53	25	0	275122	0.985	100000.000	100000.000	0.000	0.000	0.000	0.000	0.000	16.610	286	238	286	238	52	420	100	1155	"S370"
0	0	0	19	4	3	"PDGFRb"	"P09619"	12560	25930	80	5864	5805	352	6	5031	5031	5055	276	5	90	78	0	301873	2.717	100000.000	100000.000	0.000	0.000	0.000	0.000	0.000	16.610	833	774	833	774	52	340	100	1156	"Y716"
0	0	0	19	5	3	"PDGFRb"	"P09619"	13070	25920	70	5751	5780	398	6	4946	4946	4970	325	6	90	62	0	184962	2.492	100000.000	100000.000	0.000	0.000	0.000	0.000	0.000	16.610	805	834	805	834	32	236	100	1157	"Y716"
0	0	0	19	6	3	"PDGFRb"	"P09619"	13570	25920	80	5647	5654	420	7	4959	4959	4941	356	7	75	48	0	294027	2.003	100000.000	100000.000	0.000	0.000	0.000	0.000	0.000	16.610	688	695	688	695	52	340	100	1158	"Y716"
0	0	0	19	7	3	"Rack1"	"P63244"	14070	25910	140	5660	5683	489	8	4907	4907	4915	329	6	83	61	0	886557	2.334	100000.000	100000.000	0.000	0.000	0.000	0.000	0.000	16.610	753	776	753	776	156	1140	100	1159	"y246"
0	0	0	19	8	3	"Rack1"	"P63244"	14570	25920	200	5066	5191	924	17	4883	4883	4900	397	8	33	12	0	1640222	0.733	100000.000	100000.000	0.000	0.000	0.000	0.000	0.000	16.610	183	308	183	308	316	2384	100	1160	"y246"
0	0	0	19	9	3	"Rack1"	"P63244"	15070	25930	110	5586	5757	1391	24	4826	4826	4830	436	9	83	35	0	460562	2.126	100000.000	100000.000	0.000	0.000	0.000	0.000	0.000	16.610	760	931	760	931	80	656	100	1161	"y246"
0	0	0	19	1	4	"Sek1"	"P45985"	11060	26560	200	4980	4985	237	4	5092	5092	5116	783	15	0	0	0	1575163	-0.167	100000.000	100000.000	0.000	0.000	0.000	0.000	0.000	16.610	-112	-107	-112	-107	316	2384	100	1162	"S80"
0	0	0	19	2	4	"Sek1"	"P45985"	11560	26560	200	4948	4931	291	5	5008	5008	5005	239	4	9	1	0	1558171	-0.310	100000.000	100000.000	0.000	0.000	0.000	0.000	0.000	16.610	-60	-77	-60	-77	316	2384	100	1163	"S80"
0	0	0	19	3	4	"Sek1"	"P45985"	12060	26560	200	4792	4777	279	5	4888	4888	4908	381	7	3	0	0	1509430	-0.344	100000.000	100000.000	0.000	0.000	0.000	0.000	0.000	16.610	-96	-111	-96	-111	316	2384	100	1164	"S80"
0	0	0	19	4	4	"process-control__"	"GGSGGSGDYKDDDDK"	12560	26560	200	4884	4982	463	9	4840	4840	4855	276	5	18	9	0	1574327	0.460	100000.000	100000.000	0.000	0.000	0.000	0.000	0.000	16.610	44	142	44	142	316	2384	100	1165	"process-control__"
0	0	0	19	5	4	"process-control__"	"GGSGGSGDYKDDDDK"	13060	26560	200	4925	5036	462	9	4848	4848	4860	259	5	20	11	0	1591338	0.680	100000.000	100000.000	0.000	0.000	0.000	0.000	0.000	16.610	77	188	77	188	316	2384	100	1166	"process-control__"
0	0	0	19	6	4	"process-control__"	"GGSGGSGDYKDDDDK"	13560	26560	200	4901	5021	505	10	4809	4809	4831	428	8	15	10	0	1586750	0.444	100000.000	100000.000	0.000	0.000	0.000	0.000	0.000	16.610	92	212	92	212	316	2384	100	1167	"process-control__"
0	0	0	19	7	4	"TAB1"	"Q15750"	14060	26560	200	4878	4944	325	6	4847	4847	4857	513	10	11	1	0	1562411	0.170	100000.000	100000.000	0.000	0.000	0.000	0.000	0.000	16.610	31	97	31	97	316	2384	100	1168	"S423"
0	0	0	19	8	4	"TAB1"	"Q15750"	14570	26560	200	5009	5036	329	6	4929	4929	4945	673	13	7	0	0	1591499	0.135	100000.000	100000.000	0.000	0.000	0.000	0.000	0.000	16.610	80	107	80	107	316	2384	100	1169	"S423"
0	0	0	19	9	4	"TAB1"	"Q15750"	15070	26560	200	5017	5063	1085	21	4998	4998	5014	309	6	18	7	0	1599989	0.159	100000.000	100000.000	0.000	0.000	0.000	0.000	0.000	16.610	19	65	19	65	316	2384	100	1170	"S423"
0	0	0	19	1	5	"4E-BP1 "	"Q13541"	11060	27220	100	6053	5984	493	8	5115	5115	5094	346	6	85	61	0	478751	2.572	100000.000	100000.000	0.000	0.000	0.000	0.000	0.000	16.610	938	869	938	869	80	560	100	1171	"T46"
0	0	0	19	2	5	"4E-BP1 "	"Q13541"	11560	27210	100	5974	5977	506	8	5123	5123	5108	296	5	86	77	0	478161	2.936	100000.000	100000.000	0.000	0.000	0.000	0.000	0.000	16.610	851	854	851	854	80	560	100	1172	"T46"
0	0	0	19	3	5	"4E-BP1 "	"Q13541"	12060	27210	100	6278	6225	382	6	5183	5183	5170	234	4	96	90	0	497972	4.509	100000.000	100000.000	0.000	0.000	0.000	0.000	0.000	16.610	1095	1042	1095	1042	80	560	100	1173	"T46"
0	0	0	19	4	5	"Akt1"	"P31749"	12560	27200	70	6144	6124	269	4	5208	5208	5185	276	5	100	87	0	195979	3.402	100000.000	100000.000	0.000	0.000	0.000	0.000	0.000	16.610	936	916	936	916	32	236	100	1174	"T450"
0	0	0	19	5	5	"Akt1"	"P31749"	13070	27210	80	6016	5936	419	7	5123	5123	5090	315	6	88	63	0	308648	2.686	100000.000	100000.000	0.000	0.000	0.000	0.000	0.000	16.610	893	813	893	813	52	340	100	1175	"T450"
0	0	0	19	6	5	"Akt1"	"P31749"	13570	27210	100	5684	5680	439	7	4999	4999	4996	304	6	78	57	0	454402	2.250	100000.000	100000.000	0.000	0.000	0.000	0.000	0.000	16.610	685	681	685	681	80	560	100	1176	"T450"
0	0	0	19	7	5	"Bax"	"Q07812"	14070	27210	100	10868	10545	1711	16	4935	4935	4931	292	5	97	97	0	843567	19.226	100000.000	100000.000	0.000	0.000	0.000	0.000	0.000	16.610	5933	5610	5933	5610	80	560	100	1177	"S163"
0	0	0	19	8	5	"Bax"	"Q07812"	14570	27200	90	10545	10452	949	9	4835	4835	4892	605	12	98	98	0	543527	9.190	100000.000	100000.000	0.000	0.000	0.000	0.000	0.000	16.610	5710	5617	5710	5617	52	420	100	1178	"S163"
0	0	0	19	9	5	"Bax"	"Q07812"	15070	27200	140	5099	6987	2640	37	4819	4819	4832	270	5	50	45	0	1090019	7.981	100000.000	100000.000	0.000	0.000	0.000	0.000	0.000	16.610	280	2168	280	2168	156	1140	100	1179	"S163"
0	0	0	19	1	6	"CFTR"	"P13569"	11060	27850	130	6112	6080	406	6	5190	5190	5184	298	5	92	70	0	729547	3.007	100000.000	100000.000	0.000	0.000	0.000	0.000	0.000	16.610	922	890	922	890	120	940	100	1180	"S813"
0	0	0	19	2	6	"CFTR"	"P13569"	11560	27850	160	5967	5937	475	8	5115	5115	5111	291	5	87	69	0	1234912	2.838	100000.000	100000.000	0.000	0.000	0.000	0.000	0.000	16.610	852	822	852	822	208	1512	100	1181	"S813"
0	0	0	19	3	6	"CFTR"	"P13569"	12070	27860	120	6157	6167	270	4	5135	5135	5095	318	6	100	93	0	739985	3.371	100000.000	100000.000	0.000	0.000	0.000	0.000	0.000	16.610	1022	1032	1022	1032	120	820	100	1182	"S813"
0	0	0	19	4	6	"Crk "	"P46108"	12560	27850	200	5141	5162	358	6	5005	5005	4995	330	6	26	7	0	1631090	0.506	100000.000	100000.000	0.000	0.000	0.000	0.000	0.000	16.610	136	157	136	157	316	2384	100	1183	"Y108"
0	0	0	19	5	6	"Crk "	"P46108"	13060	27850	200	5132	5095	406	7	4932	4932	4939	291	5	41	16	0	1609976	0.536	100000.000	100000.000	0.000	0.000	0.000	0.000	0.000	16.610	200	163	200	163	316	2384	100	1184	"Y108"
0	0	0	19	6	6	"Crk "	"P46108"	13570	27850	120	5270	5233	428	8	4891	4891	4901	329	6	55	20	0	627984	1.009	100000.000	100000.000	0.000	0.000	0.000	0.000	0.000	16.610	379	342	379	342	120	820	100	1185	"Y108"
0	0	0	19	7	6	"EGFR"	"P00533"	14070	27840	90	6124	6031	456	7	4885	4885	4895	293	5	96	84	0	313588	3.877	100000.000	100000.000	0.000	0.000	0.000	0.000	0.000	16.610	1239	1146	1239	1146	52	420	100	1186	"S1070"
0	0	0	19	8	6	"EGFR"	"P00533"	14570	27850	90	6039	5999	375	6	4881	4881	4902	470	9	92	76	0	311932	2.334	100000.000	100000.000	0.000	0.000	0.000	0.000	0.000	16.610	1158	1118	1158	1118	52	420	100	1187	"S1070"
0	0	0	19	9	6	"EGFR"	"P00533"	15070	27860	80	5967	5928	286	4	4802	4802	4849	465	9	96	76	0	308259	2.320	100000.000	100000.000	0.000	0.000	0.000	0.000	0.000	16.610	1165	1126	1165	1126	52	340	100	1188	"S1070"
-75	0	0	19	1	7	"empty"	"empty"	11050	28470	200	5129	5119	362	7	5104	5104	5101	289	5	16	2	0	1617730	0.062	100000.000	100000.000	0.000	0.000	0.000	0.000	0.000	16.610	25	15	25	15	316	2384	100	1189	"empty"
-75	0	0	19	2	7	"empty"	"empty"	11550	28470	200	5023	5018	242	4	5009	5009	5015	277	5	13	0	0	1585621	0.011	100000.000	100000.000	0.000	0.000	0.000	0.000	0.000	16.610	14	9	14	9	316	2384	100	1190	"empty"
-75	0	0	19	3	7	"empty"	"empty"	12050	28470	200	4899	4919	236	4	4914	4914	4918	260	5	14	2	0	1554398	0.004	100000.000	100000.000	0.000	0.000	0.000	0.000	0.000	16.610	-15	5	-15	5	316	2384	100	1191	"empty"
-75	0	0	19	4	7	"empty"	"empty"	12550	28470	200	4833	4860	271	5	4851	4851	4866	268	5	17	3	0	1535895	-0.022	100000.000	100000.000	0.000	0.000	0.000	0.000	0.000	16.610	-18	9	-18	9	316	2384	100	1192	"empty"
-75	0	0	19	5	7	"empty"	"empty"	13050	28470	200	4840	4861	245	5	4851	4851	4862	274	5	14	0	0	1536108	-0.004	100000.000	100000.000	0.000	0.000	0.000	0.000	0.000	16.610	-11	10	-11	10	316	2384	100	1193	"empty"
-75	0	0	19	6	7	"empty"	"empty"	13550	28470	200	4853	4861	270	5	4858	4858	4874	339	6	11	0	0	1536023	-0.038	100000.000	100000.000	0.000	0.000	0.000	0.000	0.000	16.610	-5	3	-5	3	316	2384	100	1194	"empty"
0	0	0	19	7	7	"GLQAWPG-pS-AIPQFLG_100"	"GLQAWPG-pS-AIPQFLG_100"	14070	28490	90	41334	31277	14723	47	4930	4930	4944	340	6	100	98	0	1626407	77.450	100000.000	100000.000	0.000	0.000	0.000	0.000	0.000	16.610	36404	26347	36404	26347	52	420	100	1195	"GLQAWPG-pS-AIPQFLG_100"
0	0	0	19	8	7	"GLQAWPG-pS-AIPQFLG_100"	"GLQAWPG-pS-AIPQFLG_100"	14570	28480	90	40736	30889	15528	50	4992	4992	4991	273	5	100	96	0	1606235	94.864	100000.000	100000.000	0.000	0.000	0.000	0.000	0.000	16.610	35744	25897	35744	25897	52	420	100	1196	"GLQAWPG-pS-AIPQFLG_100"
0	0	0	19	9	7	"GLQAWPG-pS-AIPQFLG_100"	"GLQAWPG-pS-AIPQFLG_100"	15060	28490	100	13748	22385	17587	78	5018	5018	5004	248	4	96	87	0	1790786	70.085	100000.000	100000.000	0.000	0.000	0.000	0.000	0.000	16.610	8730	17367	8730	17367	80	560	100	1197	"GLQAWPG-pS-AIPQFLG_100"
0	0	0	20	1	1	"Bcl-2"	"P10415"	15550	24580	200	4387	4440	506	11	4557	4557	4667	998	21	2	0	0	1403116	-0.227	100000.000	100000.000	0.000	0.000	0.000	0.000	0.000	16.610	-170	-117	-170	-117	316	2384	100	1198	"S87"
0	0	0	20	2	1	"Bcl-2"	"P10415"	16050	24580	200	4525	4620	528	11	4533	4533	4644	630	13	8	4	0	1460002	-0.038	100000.000	100000.000	0.000	0.000	0.000	0.000	0.000	16.610	-8	87	-8	87	316	2384	100	1199	"S87"
0	0	0	20	3	1	"Bcl-2"	"P10415"	16550	24580	200	4289	4426	970	21	4591	4591	4749	949	19	5	2	0	1398561	-0.340	100000.000	100000.000	0.000	0.000	0.000	0.000	0.000	16.610	-302	-165	-302	-165	316	2384	100	1200	"S87"
0	0	0	20	4	1	"Casp3 "	"P42574"	17060	24590	130	15458	13273	5882	44	4751	4751	4960	1170	23	75	70	0	1592716	7.105	100000.000	100000.000	0.000	0.000	0.000	0.000	0.000	16.610	10707	8522	10707	8522	120	940	100	1201	"S150"
0	0	0	20	5	1	"Casp3 "	"P42574"	17550	24590	140	11246	11488	5789	50	4845	4845	5090	925	18	66	61	0	1792197	6.917	100000.000	100000.000	0.000	0.000	0.000	0.000	0.000	16.610	6401	6643	6401	6643	156	1140	100	1202	"S150"
0	0	0	20	6	1	"Casp3 "	"P42574"	18060	24590	150	16266	13064	6717	51	4842	4842	5202	1346	25	69	65	0	2037908	5.841	100000.000	100000.000	0.000	0.000	0.000	0.000	0.000	16.610	11424	8222	11424	8222	156	1272	100	1203	"S150"
0	0	0	20	7	1	"CD19"	"P15391"	18560	24560	160	5362	6052	1900	31	4907	4907	5440	2122	39	16	7	0	1258718	0.288	100000.000	100000.000	0.000	0.000	0.000	0.000	0.000	16.610	455	1145	455	1145	208	1512	100	1204	"Y500"
0	0	0	20	8	1	"CD19"	"P15391"	19070	24560	170	5482	6377	2709	42	4986	4986	5527	2020	36	21	9	0	1326451	0.421	100000.000	100000.000	0.000	0.000	0.000	0.000	0.000	16.610	496	1391	496	1391	208	1660	100	1205	"Y500"
0	0	0	20	9	1	"CD19"	"P15391"	19550	24590	180	5308	6294	2580	40	4944	4944	5529	2205	39	20	8	0	1611349	0.347	100000.000	100000.000	0.000	0.000	0.000	0.000	0.000	16.610	364	1350	364	1350	256	1924	100	1206	"Y500"
0	0	0	20	1	2	"EP300"	"Q09472"	15540	25210	200	4761	4853	488	10	4736	4736	4794	527	10	10	4	0	1533580	0.112	100000.000	100000.000	0.000	0.000	0.000	0.000	0.000	16.610	25	117	25	117	316	2384	100	1207	"S2366"
0	0	0	20	2	2	"EP300"	"Q09472"	16040	25210	200	4686	4768	850	17	4755	4755	4876	667	13	5	2	0	1506643	-0.162	100000.000	100000.000	0.000	0.000	0.000	0.000	0.000	16.610	-69	13	-69	13	316	2384	100	1208	"S2366"
0	0	0	20	3	2	"EP300"	"Q09472"	16540	25210	200	4568	4660	798	17	4782	4782	5018	1071	21	4	2	0	1472594	-0.334	100000.000	100000.000	0.000	0.000	0.000	0.000	0.000	16.610	-214	-122	-214	-122	316	2384	100	1209	"S2366"
0	0	0	20	4	2	"fyn"	"P06241"	17040	25210	200	5078	5281	856	16	4934	4934	5219	2364	45	3	0	0	1668898	0.026	100000.000	100000.000	0.000	0.000	0.000	0.000	0.000	16.610	144	347	144	347	316	2384	100	1210	"Y531"
0	0	0	20	5	2	"fyn"	"P06241"	17540	25210	200	5108	5337	891	16	4976	4976	5209	1011	19	10	3	0	1686419	0.127	100000.000	100000.000	0.000	0.000	0.000	0.000	0.000	16.610	132	361	132	361	316	2384	100	1211	"Y531"
0	0	0	20	6	2	"fyn"	"P06241"	18040	25210	200	4993	5426	1397	25	4933	4933	5291	1519	28	10	5	0	1714607	0.089	100000.000	100000.000	0.000	0.000	0.000	0.000	0.000	16.610	60	493	60	493	316	2384	100	1212	"Y531"
0	0	0	20	7	2	"Grb2"	"P62993"	18550	25210	160	5008	5660	1639	28	4907	4907	5435	2628	48	8	4	0	1177312	0.086	100000.000	100000.000	0.000	0.000	0.000	0.000	0.000	16.610	101	753	101	753	208	1512	100	1213	"Y209"
0	0	0	20	8	2	"Grb2"	"P62993"	19050	25200	230	5148	6097	3111	51	4937	4937	5539	2202	39	15	5	0	2389910	0.253	100000.000	100000.000	0.000	0.000	0.000	0.000	0.000	16.610	211	1160	211	1160	392	3108	100	1214	"Y209"
0	0	0	20	9	2	"Grb2"	"P62993"	19540	25220	150	5546	6558	3657	55	4896	4896	5303	1501	28	28	15	0	1023070	0.836	100000.000	100000.000	0.000	0.000	0.000	0.000	0.000	16.610	650	1662	650	1662	156	1272	100	1215	"Y209"
0	0	0	20	1	3	"IKK-beta "	"O14920"	15560	25840	200	4964	5155	643	12	4782	4782	4843	520	10	25	15	0	1629012	0.600	100000.000	100000.000	0.000	0.000	0.000	0.000	0.000	16.610	182	373	182	373	316	2384	100	1216	"Y188"
0	0	0	20	2	3	"IKK-beta "	"O14920"	16060	25840	200	5064	5367	984	18	4786	4786	4903	690	14	29	16	0	1695983	0.672	100000.000	100000.000	0.000	0.000	0.000	0.000	0.000	16.610	278	581	278	581	316	2384	100	1217	"Y188"
0	0	0	20	3	3	"IKK-beta "	"O14920"	16560	25840	200	4899	5346	1208	22	4787	4787	4967	1324	26	18	6	0	1689487	0.286	100000.000	100000.000	0.000	0.000	0.000	0.000	0.000	16.610	112	559	112	559	316	2384	100	1218	"Y188"
0	0	0	20	4	3	"IRAK1"	"P51617"	17080	25840	170	4644	4834	1618	33	4789	4789	5041	1124	22	10	5	0	1005534	-0.184	100000.000	100000.000	0.000	0.000	0.000	0.000	0.000	16.610	-145	45	-145	45	208	1660	100	1219	"T100"
0	0	0	20	5	3	"IRAK1"	"P51617"	17550	25850	140	4382	4477	1345	30	4844	4844	5068	1032	20	6	3	0	698388	-0.573	100000.000	100000.000	0.000	0.000	0.000	0.000	0.000	16.610	-462	-367	-462	-367	156	1140	100	1220	"T100"
0	0	0	20	6	3	"IRAK1"	"P51617"	18060	25840	200	4662	4761	1463	30	4903	4903	5170	1090	21	8	2	0	1504594	-0.375	100000.000	100000.000	0.000	0.000	0.000	0.000	0.000	16.610	-241	-142	-241	-142	316	2384	100	1221	"T100"
0	0	0	20	7	3	"IRF-7 "	"Q92985"	18560	25840	200	4856	5041	876	17	4905	4905	5244	1395	26	6	1	0	1592868	-0.146	100000.000	100000.000	0.000	0.000	0.000	0.000	0.000	16.610	-49	136	-49	136	316	2384	100	1222	"S471"
0	0	0	20	8	3	"IRF-7 "	"Q92985"	19070	25840	130	4936	5503	1873	34	4929	4929	5498	2149	39	6	3	0	660357	0.002	100000.000	100000.000	0.000	0.000	0.000	0.000	0.000	16.610	7	574	7	574	120	940	100	1223	"S471"
0	0	0	20	9	3	"IRF-7 "	"Q92985"	19570	25840	200	4852	5495	2465	44	4894	4894	5455	2056	37	9	4	0	1736287	0.019	100000.000	100000.000	0.000	0.000	0.000	0.000	0.000	16.610	-42	601	-42	601	316	2384	100	1224	"S471"
0	0	0	20	1	4	"Lyn "	"P07948"	15550	26490	200	5015	5019	496	9	5029	5029	5078	547	10	5	2	0	1585866	-0.108	100000.000	100000.000	0.000	0.000	0.000	0.000	0.000	16.610	-14	-10	-14	-10	316	2384	100	1225	"Y507"
0	0	0	20	2	4	"Lyn "	"P07948"	16050	26490	200	4967	5136	882	17	4902	4902	4898	783	15	7	4	0	1623090	0.304	100000.000	100000.000	0.000	0.000	0.000	0.000	0.000	16.610	65	234	65	234	316	2384	100	1226	"Y507"
0	0	0	20	3	4	"Lyn "	"P07948"	16550	26490	200	5041	5252	957	18	5024	5024	5192	1260	24	7	2	0	1659772	0.048	100000.000	100000.000	0.000	0.000	0.000	0.000	0.000	16.610	17	228	17	228	316	2384	100	1227	"Y507"
0	0	0	20	4	4	"MAVS"	"Q7Z434"	17050	26510	140	5431	8786	4802	54	4989	4989	5180	995	19	42	39	0	1370587	3.624	100000.000	100000.000	0.000	0.000	0.000	0.000	0.000	16.610	442	3797	442	3797	156	1140	100	1228	"S233/4"
0	0	0	20	5	4	"MAVS"	"Q7Z434"	17550	26520	140	5451	8281	4533	54	5008	5008	5276	1171	22	39	33	0	1291849	2.566	100000.000	100000.000	0.000	0.000	0.000	0.000	0.000	16.610	443	3273	443	3273	156	1140	100	1229	"S233/4"
0	0	0	20	6	4	"MAVS"	"Q7Z434"	18050	26530	140	5468	9100	5530	60	5064	5064	5328	1137	21	40	37	0	1419524	3.318	100000.000	100000.000	0.000	0.000	0.000	0.000	0.000	16.610	404	4036	404	4036	156	1140	100	1230	"S233/4"
0	0	0	20	7	4	"Mek2"	"P36507"	18550	26490	200	5133	5593	1468	26	4910	4910	5230	1419	27	23	6	0	1767468	0.256	100000.000	100000.000	0.000	0.000	0.000	0.000	0.000	16.610	223	683	223	683	316	2384	100	1231	"s226"
0	0	0	20	8	4	"Mek2"	"P36507"	19050	26490	200	6073	6592	2179	33	4968	4968	5422	1702	31	37	14	0	2083080	0.687	100000.000	100000.000	0.000	0.000	0.000	0.000	0.000	16.610	1105	1624	1105	1624	316	2384	100	1232	"s226"
0	0	0	20	9	4	"Mek2"	"P36507"	19550	26490	200	5887	6660	2476	37	4850	4850	5506	2326	42	28	12	0	2104437	0.496	100000.000	100000.000	0.000	0.000	0.000	0.000	0.000	16.610	1037	1810	1037	1810	316	2384	100	1233	"s226"
0	0	0	20	1	5	"PKCE"	"Q02156"	15550	27160	160	4984	6773	2579	38	4774	4774	4811	375	7	45	43	0	1408747	5.232	100000.000	100000.000	0.000	0.000	0.000	0.000	0.000	16.610	210	1999	210	1999	208	1512	100	1234	"T566"
0	0	0	20	2	5	"PKCE"	"Q02156"	16050	27170	170	6728	8310	4794	57	4826	4826	4915	537	10	52	50	0	1728400	6.322	100000.000	100000.000	0.000	0.000	0.000	0.000	0.000	16.610	1902	3484	1902	3484	208	1660	100	1235	"T566"
0	0	0	20	3	5	"PKCE"	"Q02156"	16540	27160	170	9802	8447	3125	36	4837	4837	5008	860	17	62	60	0	1757031	3.999	100000.000	100000.000	0.000	0.000	0.000	0.000	0.000	16.610	4965	3610	4965	3610	208	1660	100	1236	"T566"
0	0	0	20	4	5	"PTEN"	"P60484"	17050	27130	200	4883	5435	1282	23	4757	4757	4933	1243	25	23	7	0	1717474	0.404	100000.000	100000.000	0.000	0.000	0.000	0.000	0.000	16.610	126	678	126	678	316	2384	100	1237	"Y240"
0	0	0	20	5	5	"PTEN"	"P60484"	17550	27130	200	5294	5898	1519	25	4889	4889	5108	1316	25	33	11	0	1863898	0.600	100000.000	100000.000	0.000	0.000	0.000	0.000	0.000	16.610	405	1009	405	1009	316	2384	100	1238	"Y240"
0	0	0	20	6	5	"PTEN"	"P60484"	18050	27130	200	5094	5702	1507	26	4980	4980	5299	1474	27	21	5	0	1801783	0.273	100000.000	100000.000	0.000	0.000	0.000	0.000	0.000	16.610	114	722	114	722	316	2384	100	1239	"Y240"
0	0	0	20	7	5	"Rab5A"	"P20339"	18550	27130	200	4976	5203	962	18	4898	4898	5141	1171	22	8	4	0	1644089	0.053	100000.000	100000.000	0.000	0.000	0.000	0.000	0.000	16.610	78	305	78	305	316	2384	100	1240	"T202"
0	0	0	20	8	5	"Rab5A"	"P20339"	19050	27130	200	5187	5983	2804	46	5044	5044	5502	1787	32	12	6	0	1890668	0.269	100000.000	100000.000	0.000	0.000	0.000	0.000	0.000	16.610	143	939	143	939	316	2384	100	1241	"T202"
0	0	0	20	9	5	"Rab5A"	"P20339"	19550	27130	200	5086	5831	2863	49	5016	5016	5564	1999	35	8	5	0	1842643	0.134	100000.000	100000.000	0.000	0.000	0.000	0.000	0.000	16.610	70	815	70	815	316	2384	100	1242	"T202"
0	0	0	20	1	6	"STAT3 "	"P40763"	15550	27760	200	5085	5133	344	6	4940	4940	4944	366	7	18	7	0	1622150	0.516	100000.000	100000.000	0.000	0.000	0.000	0.000	0.000	16.610	145	193	145	193	316	2384	100	1243	"S727"
0	0	0	20	2	6	"STAT3 "	"P40763"	16050	27760	150	5206	5409	688	12	4927	4927	4946	558	11	30	13	0	843726	0.830	100000.000	100000.000	0.000	0.000	0.000	0.000	0.000	16.610	279	482	279	482	156	1272	100	1244	"S727"
0	0	0	20	3	6	"STAT3 "	"P40763"	16540	27780	200	4913	5000	721	14	4887	4887	5112	2477	48	1	0	0	1580114	-0.045	100000.000	100000.000	0.000	0.000	0.000	0.000	0.000	16.610	26	113	26	113	316	2384	100	1245	"S727"
0	0	0	20	4	6	"STAT6 "	"P42226"	17040	27780	200	5795	6178	1528	24	4855	4855	5061	1218	24	47	19	0	1952326	0.917	100000.000	100000.000	0.000	0.000	0.000	0.000	0.000	16.610	940	1323	940	1323	316	2384	100	1246	"Y641"
0	0	0	20	5	6	"STAT6 "	"P42226"	17540	27800	170	6965	7129	2302	32	4914	4914	5185	1266	24	64	36	0	1482866	1.536	100000.000	100000.000	0.000	0.000	0.000	0.000	0.000	16.610	2051	2215	2051	2215	208	1660	100	1247	"Y641"
0	0	0	20	6	6	"STAT6 "	"P42226"	18040	27780	200	5315	6313	2112	33	4903	4903	5167	1128	21	41	33	0	1994937	1.016	100000.000	100000.000	0.000	0.000	0.000	0.000	0.000	16.610	412	1410	412	1410	316	2384	100	1248	"Y641"
0	0	0	20	7	6	"Catalase"	"Q14790"	18540	27820	200	12970	11091	4939	44	4897	4897	5136	1225	23	68	66	0	3504620	4.861	100000.000	100000.000	0.000	0.000	0.000	0.000	0.000	16.610	8073	6194	8073	6194	316	2384	100	1249	"Y448"
0	0	0	20	8	6	"Catalase"	"Q14790"	19030	27790	180	13428	11221	5097	45	4972	4972	5404	1780	32	65	62	0	2872534	3.268	100000.000	100000.000	0.000	0.000	0.000	0.000	0.000	16.610	8456	6249	8456	6249	256	1924	100	1250	"Y448"
0	0	0	20	9	6	"Catalase"	"Q14790"	19540	27800	200	14112	12215	5832	47	5036	5036	5638	2235	39	65	63	0	3859986	2.943	100000.000	100000.000	0.000	0.000	0.000	0.000	0.000	16.610	9076	7179	9076	7179	316	2384	100	1251	"Y448"
-75	0	0	20	1	7	"empty"	"empty"	15550	28420	200	5004	4996	238	4	4979	4979	4975	298	5	9	0	0	1578815	0.070	100000.000	100000.000	0.000	0.000	0.000	0.000	0.000	16.610	25	17	25	17	316	2384	100	1252	"empty"
-75	0	0	20	2	7	"empty"	"empty"	16050	28420	200	4944	4992	491	9	4989	4989	5022	437	8	9	3	0	1577566	-0.069	100000.000	100000.000	0.000	0.000	0.000	0.000	0.000	16.610	-45	3	-45	3	316	2384	100	1253	"empty"
-75	0	0	20	3	7	"empty"	"empty"	16550	28420	200	5030	5125	507	9	4987	4987	5097	1073	21	4	1	0	1619356	0.026	100000.000	100000.000	0.000	0.000	0.000	0.000	0.000	16.610	43	138	43	138	316	2384	100	1254	"empty"
-75	0	0	20	4	7	"empty"	"empty"	17050	28420	200	4888	5109	912	17	4954	4954	5154	1268	24	7	3	0	1614475	-0.035	100000.000	100000.000	0.000	0.000	0.000	0.000	0.000	16.610	-66	155	-66	155	316	2384	100	1255	"empty"
-75	0	0	20	5	7	"empty"	"empty"	17550	28420	200	4778	5066	1073	21	4869	4869	5140	1470	28	6	3	0	1600761	-0.050	100000.000	100000.000	0.000	0.000	0.000	0.000	0.000	16.610	-91	197	-91	197	316	2384	100	1256	"empty"
-75	0	0	20	6	7	"empty"	"empty"	18050	28420	200	4991	5330	1611	30	4857	4857	5093	1038	20	14	5	0	1684197	0.228	100000.000	100000.000	0.000	0.000	0.000	0.000	0.000	16.610	134	473	134	473	316	2384	100	1257	"empty"
0	0	0	20	7	7	"Control-Spot"	"Human_IgG"	18550	28420	200	9290	8571	3378	39	4899	4899	5261	1282	24	67	62	0	2708501	2.582	100000.000	100000.000	0.000	0.000	0.000	0.000	0.000	16.610	4391	3672	4391	3672	316	2384	100	1258	"Control-Spot"
0	0	0	20	8	7	"Control-Spot"	"Human_IgG"	19050	28420	200	9922	8962	3638	40	4986	4986	5475	1601	29	65	59	0	2832111	2.178	100000.000	100000.000	0.000	0.000	0.000	0.000	0.000	16.610	4936	3976	4936	3976	316	2384	100	1259	"Control-Spot"
0	0	0	20	9	7	"Control-Spot"	"Human_IgG"	19550	28420	200	9965	9508	3568	37	5121	5121	5717	1842	32	68	62	0	3004487	2.058	100000.000	100000.000	0.000	0.000	0.000	0.000	0.000	16.610	4844	4387	4844	4387	316	2384	100	1260	"Control-Spot"
0	0	0	21	1	1	"Akt1"	"P31749"	2070	29130	120	6996	7671	2736	35	5535	5535	5953	2494	41	35	10	0	920550	0.689	100000.000	100000.000	0.000	0.000	0.000	0.000	0.000	16.610	1461	2136	1461	2136	120	820	100	1261	"T308"
0	0	0	21	2	1	"Akt1"	"P31749"	2560	29120	140	5749	6311	1727	27	5264	5264	5593	1682	30	24	8	0	984564	0.427	100000.000	100000.000	0.000	0.000	0.000	0.000	0.000	16.610	485	1047	485	1047	156	1140	100	1262	"T308"
0	0	0	21	3	1	"Akt1"	"P31749"	3070	29130	140	5867	6287	1498	23	5255	5255	5455	1298	23	28	10	0	980784	0.641	100000.000	100000.000	0.000	0.000	0.000	0.000	0.000	16.610	612	1032	612	1032	156	1140	100	1263	"T308"
0	0	0	21	4	1	"A-Raf"	"P10398"	3570	29140	90	9232	8633	1910	22	5387	5387	5599	2546	45	71	11	0	448919	1.192	100000.000	100000.000	0.000	0.000	0.000	0.000	0.000	16.610	3845	3246	3845	3246	52	420	100	1264	"Y302"
0	0	0	21	5	1	"A-Raf"	"P10398"	4070	29170	80	9165	8536	1655	19	5555	5555	5510	515	9	88	78	0	443874	5.876	100000.000	100000.000	0.000	0.000	0.000	0.000	0.000	16.610	3610	2981	3610	2981	52	340	100	1265	"Y302"
0	0	0	21	6	1	"A-Raf"	"P10398"	4560	29130	80	8190	7806	1834	23	5558	5558	5537	593	10	71	63	0	405927	3.826	100000.000	100000.000	0.000	0.000	0.000	0.000	0.000	16.610	2632	2248	2632	2248	52	340	100	1266	"Y302"
0	0	0	21	7	1	"Cdk4"	"P11802"	5070	29140	200	5492	5490	553	10	5656	5656	5642	1093	19	1	0	0	1734918	-0.139	100000.000	100000.000	0.000	0.000	0.000	0.000	0.000	16.610	-164	-166	-164	-166	316	2384	100	1267	"S150"
0	0	0	21	8	1	"Cdk4"	"P11802"	5570	29140	200	5560	5607	597	10	5645	5645	5640	488	8	2	1	0	1771950	-0.068	100000.000	100000.000	0.000	0.000	0.000	0.000	0.000	16.610	-85	-38	-85	-38	316	2384	100	1268	"S150"
0	0	0	21	9	1	"Cdk4"	"P11802"	6070	29140	200	5499	5724	3406	59	5570	5570	5606	1112	19	1	0	0	1808683	0.106	100000.000	100000.000	0.000	0.000	0.000	0.000	0.000	16.610	-71	154	-71	154	316	2384	100	1269	"S150"
0	0	0	21	1	2	"CREB "	"P16220"	2040	29770	160	6061	6569	1559	23	6007	6007	6746	3934	58	5	0	0	1366426	-0.045	100000.000	100000.000	0.000	0.000	0.000	0.000	0.000	16.610	54	562	54	562	208	1512	100	1270	"S111"
0	0	0	21	2	2	"CREB "	"P16220"	2550	29770	140	5800	6113	1160	18	5777	5777	6173	2427	39	6	0	0	953582	-0.025	100000.000	100000.000	0.000	0.000	0.000	0.000	0.000	16.610	23	336	23	336	156	1140	100	1271	"S111"
0	0	0	21	3	2	"CREB "	"P16220"	3040	29790	140	5678	5747	677	11	5684	5684	5836	2044	35	1	0	0	896563	-0.044	100000.000	100000.000	0.000	0.000	0.000	0.000	0.000	16.610	-6	63	-6	63	156	1140	100	1272	"S111"
0	0	0	21	4	2	"DVL1"	"O14640"	3540	29780	200	5722	5688	483	8	5668	5668	5671	1428	25	0	0	0	1797461	0.012	100000.000	100000.000	0.000	0.000	0.000	0.000	0.000	16.610	54	20	54	20	316	2384	100	1273	"S679"
0	0	0	21	5	2	"DVL1"	"O14640"	4040	29780	200	5597	5604	496	8	5534	5534	5556	925	16	3	0	0	1770989	0.052	100000.000	100000.000	0.000	0.000	0.000	0.000	0.000	16.610	63	70	63	70	316	2384	100	1274	"S679"
0	0	0	21	6	2	"DVL1"	"O14640"	4540	29780	200	5689	5597	522	9	5474	5474	5531	1783	32	0	0	0	1768784	0.037	100000.000	100000.000	0.000	0.000	0.000	0.000	0.000	16.610	215	123	215	123	316	2384	100	1275	"S679"
0	0	0	21	7	2	"IFNAR1 "	"P17181"	5060	29760	80	5977	5976	570	9	5447	5447	5446	465	8	51	32	0	310739	1.140	100000.000	100000.000	0.000	0.000	0.000	0.000	0.000	16.610	530	529	530	529	52	340	100	1276	"Y466"
0	0	0	21	8	2	"IFNAR1 "	"P17181"	5550	29780	200	5577	5595	378	6	5384	5384	5394	407	7	30	3	0	1768145	0.494	100000.000	100000.000	0.000	0.000	0.000	0.000	0.000	16.610	193	211	193	211	316	2384	100	1277	"Y466"
0	0	0	21	9	2	"IFNAR1 "	"P17181"	6050	29790	200	5602	5691	923	16	5330	5330	5375	1071	19	2	1	0	1798351	0.295	100000.000	100000.000	0.000	0.000	0.000	0.000	0.000	16.610	272	361	272	361	316	2384	100	1278	"Y466"
0	0	0	21	1	3	"Jak1 "	"P23458"	2050	30420	180	6152	7426	3392	45	5884	5884	6308	2316	36	24	9	0	1900941	0.483	100000.000	100000.000	0.000	0.000	0.000	0.000	0.000	16.610	268	1542	268	1542	256	1924	100	1279	"Y1034"
0	0	0	21	2	3	"Jak1 "	"P23458"	2560	30430	80	7882	7793	1159	14	5716	5716	5670	525	9	86	80	0	405217	4.044	100000.000	100000.000	0.000	0.000	0.000	0.000	0.000	16.610	2166	2077	2166	2077	52	340	100	1280	"Y1034"
0	0	0	21	3	3	"Jak1 "	"P23458"	3040	30400	100	7334	7011	835	11	5726	5726	5726	925	16	68	25	0	560853	1.389	100000.000	100000.000	0.000	0.000	0.000	0.000	0.000	16.610	1608	1285	1608	1285	80	560	100	1281	"Y1034"
0	0	0	21	4	3	"Jun "	"P05412"	3550	30420	200	4530	4728	647	13	5709	5709	5668	848	14	0	0	0	1494085	-1.108	100000.000	100000.000	0.000	0.000	0.000	0.000	0.000	16.610	-1179	-981	-1179	-981	316	2384	100	1282	"S63"
0	0	0	21	5	3	"Jun "	"P05412"	4050	30420	200	4372	4571	620	13	5630	5630	5953	4216	70	0	0	0	1444468	-0.328	100000.000	100000.000	0.000	0.000	0.000	0.000	0.000	16.610	-1258	-1059	-1258	-1059	316	2384	100	1283	"S63"
0	0	0	21	6	3	"Jun "	"P05412"	4550	30420	200	4344	4501	609	13	5441	5441	5486	636	11	0	0	0	1422348	-1.549	100000.000	100000.000	0.000	0.000	0.000	0.000	0.000	16.610	-1097	-940	-1097	-940	316	2384	100	1284	"S63"
0	0	0	21	7	3	"Lck"	"P06239"	5070	30420	100	5731	5755	397	6	5256	5256	5358	1272	23	1	0	0	460423	0.312	100000.000	100000.000	0.000	0.000	0.000	0.000	0.000	16.610	475	499	475	499	80	560	100	1285	"Y192"
0	0	0	21	8	3	"Lck"	"P06239"	5570	30430	100	5736	5737	381	6	5211	5211	5296	435	8	57	13	0	458942	1.014	100000.000	100000.000	0.000	0.000	0.000	0.000	0.000	16.610	525	526	525	526	80	560	100	1286	"Y192"
0	0	0	21	9	3	"Lck"	"P06239"	6060	30440	90	5824	5844	271	4	5284	5284	5284	341	6	78	28	0	303889	1.642	100000.000	100000.000	0.000	0.000	0.000	0.000	0.000	16.610	540	560	540	560	52	420	100	1287	"Y192"
0	0	0	21	1	4	"Mlk3"	"Q16584"	2050	31050	200	5361	5324	600	11	5605	5605	5649	954	16	3	0	0	1682448	-0.341	100000.000	100000.000	0.000	0.000	0.000	0.000	0.000	16.610	-244	-281	-244	-281	316	2384	100	1288	"T277"
0	0	0	21	2	4	"Mlk3"	"Q16584"	2550	31060	200	5249	5685	2921	51	5404	5404	5462	1073	19	4	3	0	1796465	0.208	100000.000	100000.000	0.000	0.000	0.000	0.000	0.000	16.610	-155	281	-155	281	316	2384	100	1289	"T277"
0	0	0	21	3	4	"Mlk3"	"Q16584"	3050	31060	200	5305	5513	2204	39	5405	5405	5660	3002	53	2	1	0	1741970	-0.049	100000.000	100000.000	0.000	0.000	0.000	0.000	0.000	16.610	-100	108	-100	108	316	2384	100	1290	"T277"
0	0	0	21	4	4	"NFAT2 "	"O95644"	3560	31080	110	6984	6968	595	8	5604	5604	6275	6014	95	0	0	0	557424	0.115	100000.000	100000.000	0.000	0.000	0.000	0.000	0.000	16.610	1380	1364	1380	1364	80	656	100	1291	"S245"
0	0	0	21	5	4	"NFAT2 "	"O95644"	4070	31070	110	6912	7061	692	9	5436	5436	5441	456	8	96	86	0	564911	3.553	100000.000	100000.000	0.000	0.000	0.000	0.000	0.000	16.610	1476	1625	1476	1625	80	656	100	1292	"S245"
0	0	0	21	6	4	"NFAT2 "	"O95644"	4560	31070	100	7249	7139	615	8	5399	5399	5395	448	8	100	93	0	571146	3.893	100000.000	100000.000	0.000	0.000	0.000	0.000	0.000	16.610	1850	1740	1850	1740	80	560	100	1293	"S245"
0	0	0	21	7	4	"PI3-kinase p85 subunit beta"	"O00459"	5060	31070	80	6227	6268	661	10	5413	5413	5439	384	7	71	50	0	325959	2.159	100000.000	100000.000	0.000	0.000	0.000	0.000	0.000	16.610	814	855	814	855	52	340	100	1294	"Y605"
0	0	0	21	8	4	"PI3-kinase p85 subunit beta"	"O00459"	5560	31070	80	6513	6421	582	9	5417	5417	5409	380	7	88	69	0	333892	2.663	100000.000	100000.000	0.000	0.000	0.000	0.000	0.000	16.610	1096	1004	1096	1004	52	340	100	1295	"Y605"
0	0	0	21	9	4	"PI3-kinase p85 subunit beta"	"O00459"	6060	31060	70	6576	6461	478	7	5498	5498	5440	340	6	93	68	0	206760	3.003	100000.000	100000.000	0.000	0.000	0.000	0.000	0.000	16.610	1078	963	1078	963	32	236	100	1296	"Y605"
0	0	0	21	1	5	"PDGFRb"	"P09619"	2070	31700	70	5795	5931	495	8	5174	5174	5284	585	11	53	21	0	189791	1.106	100000.000	100000.000	0.000	0.000	0.000	0.000	0.000	16.610	621	757	621	757	32	236	100	1297	"Y740"
0	0	0	21	2	5	"PDGFRb"	"P09619"	2570	31690	130	5140	5225	697	13	5094	5094	5169	568	10	16	2	0	627052	0.099	100000.000	100000.000	0.000	0.000	0.000	0.000	0.000	16.610	46	131	46	131	120	940	100	1298	"Y740"
0	0	0	21	3	5	"PDGFRb"	"P09619"	3070	31690	200	5119	5343	2346	43	5154	5154	5215	470	9	7	2	0	1688385	0.272	100000.000	100000.000	0.000	0.000	0.000	0.000	0.000	16.610	-35	189	-35	189	316	2384	100	1299	"Y740"
0	0	0	21	4	5	"Rack1"	"P63244"	3570	31690	200	5273	5317	465	8	5286	5286	5345	881	16	2	0	0	1680251	-0.032	100000.000	100000.000	0.000	0.000	0.000	0.000	0.000	16.610	-13	31	-13	31	316	2384	100	1300	"Y194"
0	0	0	21	5	5	"Rack1"	"P63244"	4070	31700	200	5545	5519	499	9	5412	5412	5436	663	12	15	0	0	1744060	0.125	100000.000	100000.000	0.000	0.000	0.000	0.000	0.000	16.610	133	107	133	107	316	2384	100	1301	"Y194"
0	0	0	21	6	5	"Rack1"	"P63244"	4570	31700	200	5475	5468	477	8	5449	5449	5408	605	11	11	0	0	1727941	0.099	100000.000	100000.000	0.000	0.000	0.000	0.000	0.000	16.610	26	19	26	19	316	2384	100	1302	"Y194"
0	0	0	21	7	5	"SEK1 "	"P45985"	5070	31700	200	5295	5295	503	9	5472	5472	5445	444	8	8	1	0	1673077	-0.338	100000.000	100000.000	0.000	0.000	0.000	0.000	0.000	16.610	-177	-177	-177	-177	316	2384	100	1303	"T261"
0	0	0	21	8	5	"SEK1 "	"P45985"	5570	31700	200	5486	5449	327	6	5534	5534	5661	2578	45	0	0	0	1721832	-0.082	100000.000	100000.000	0.000	0.000	0.000	0.000	0.000	16.610	-48	-85	-48	-85	316	2384	100	1304	"T261"
0	0	0	21	9	5	"SEK1 "	"P45985"	6070	31700	200	5331	5347	438	8	5454	5454	5455	598	10	2	0	0	1689664	-0.181	100000.000	100000.000	0.000	0.000	0.000	0.000	0.000	16.610	-123	-107	-123	-107	316	2384	100	1305	"T261"
0	0	0	21	1	6	"Smad3 "	"P84022"	2060	32350	100	6795	6755	401	5	5754	5754	5805	547	9	87	45	0	540436	1.737	100000.000	100000.000	0.000	0.000	0.000	0.000	0.000	16.610	1041	1001	1041	1001	80	560	100	1306	"S423"
0	0	0	21	2	6	"Smad3 "	"P84022"	2560	32360	100	6700	6651	371	5	5770	5770	5809	599	10	80	15	0	532061	1.406	100000.000	100000.000	0.000	0.000	0.000	0.000	0.000	16.610	930	881	930	881	80	560	100	1307	"S423"
0	0	0	21	3	6	"Smad3 "	"P84022"	3060	32360	100	6623	6546	496	7	5731	5731	5736	311	5	81	67	0	523663	2.605	100000.000	100000.000	0.000	0.000	0.000	0.000	0.000	16.610	892	815	892	815	80	560	100	1308	"S423"
0	0	0	21	4	6	"TBK1 "	"Q9UHD2"	3560	32350	100	13301	11986	2873	23	5635	5635	5648	265	4	91	87	0	958870	23.917	100000.000	100000.000	0.000	0.000	0.000	0.000	0.000	16.610	7666	6351	7666	6351	80	560	100	1309	"S172"
0	0	0	21	5	6	"TBK1 "	"Q9UHD2"	4060	32370	100	12277	11129	2593	23	5461	5461	5459	305	5	91	88	0	890296	18.590	100000.000	100000.000	0.000	0.000	0.000	0.000	0.000	16.610	6816	5668	6816	5668	80	560	100	1310	"S172"
0	0	0	21	6	6	"TBK1 "	"Q9UHD2"	4560	32360	100	11683	11360	1429	12	5337	5337	5356	317	5	98	98	0	908771	18.940	100000.000	100000.000	0.000	0.000	0.000	0.000	0.000	16.610	6346	6023	6346	6023	80	560	100	1311	"S172"
0	0	0	21	7	6	"TrKA"	"P04629"	5070	32370	110	8919	8837	581	6	5151	5151	5172	314	6	100	100	0	706928	11.672	100000.000	100000.000	0.000	0.000	0.000	0.000	0.000	16.610	3768	3686	3768	3686	80	656	100	1312	"Y496"
0	0	0	21	8	6	"TrKA"	"P04629"	5570	32370	100	8013	8038	951	11	5089	5089	5108	316	6	97	97	0	643064	9.272	100000.000	100000.000	0.000	0.000	0.000	0.000	0.000	16.610	2924	2949	2924	2949	80	560	100	1313	"Y496"
0	0	0	21	9	6	"TrKA"	"P04629"	6060	32360	100	7380	7279	492	6	5120	5120	5122	432	8	97	97	0	582334	4.993	100000.000	100000.000	0.000	0.000	0.000	0.000	0.000	16.610	2260	2159	2260	2159	80	560	100	1314	"Y496"
-75	0	0	21	1	7	"empty"	"empty"	2050	33000	200	5736	5750	250	4	5633	5633	5582	834	14	0	0	0	1817080	0.201	100000.000	100000.000	0.000	0.000	0.000	0.000	0.000	16.610	103	117	103	117	316	2384	100	1315	"empty"
-75	0	0	21	2	7	"empty"	"empty"	2550	33000	200	5818	5830	369	6	5643	5643	5605	884	15	4	0	0	1842379	0.255	100000.000	100000.000	0.000	0.000	0.000	0.000	0.000	16.610	175	187	175	187	316	2384	100	1316	"empty"
-75	0	0	21	3	7	"empty"	"empty"	3050	33000	200	5793	5781	366	6	5615	5615	5592	554	9	4	0	0	1826664	0.341	100000.000	100000.000	0.000	0.000	0.000	0.000	0.000	16.610	178	166	178	166	316	2384	100	1317	"empty"
-75	0	0	21	4	7	"empty"	"empty"	3550	33000	200	5621	5616	326	5	5597	5597	5607	859	15	0	0	0	1774583	0.010	100000.000	100000.000	0.000	0.000	0.000	0.000	0.000	16.610	24	19	24	19	316	2384	100	1318	"empty"
-75	0	0	21	5	7	"empty"	"empty"	4050	33000	200	5615	5760	1894	32	5539	5539	5593	1205	21	1	0	0	1820226	0.139	100000.000	100000.000	0.000	0.000	0.000	0.000	0.000	16.610	76	221	76	221	316	2384	100	1319	"empty"
-75	0	0	21	6	7	"empty"	"empty"	4550	33000	200	5397	5437	401	7	5394	5394	5448	718	13	2	1	0	1718012	-0.015	100000.000	100000.000	0.000	0.000	0.000	0.000	0.000	16.610	3	43	3	43	316	2384	100	1320	"empty"
-75	0	0	21	7	7	"empty"	"empty"	5050	33000	200	5213	5314	1724	32	5278	5278	5350	772	14	1	0	0	1679346	-0.047	100000.000	100000.000	0.000	0.000	0.000	0.000	0.000	16.610	-65	36	-65	36	316	2384	100	1321	"empty"
-75	0	0	21	8	7	"empty"	"empty"	5550	33000	200	5104	5148	558	10	5218	5218	5265	833	15	0	0	0	1626839	-0.140	100000.000	100000.000	0.000	0.000	0.000	0.000	0.000	16.610	-114	-70	-114	-70	316	2384	100	1322	"empty"
-75	0	0	21	9	7	"empty"	"empty"	6050	33000	200	5073	5067	232	4	5198	5198	5214	346	6	0	0	0	1601228	-0.425	100000.000	100000.000	0.000	0.000	0.000	0.000	0.000	16.610	-125	-131	-125	-131	316	2384	100	1323	"empty"
0	0	0	22	1	1	"PLCG2"	"P16885"	6600	29130	110	6034	6049	382	6	5387	5387	5431	1180	21	8	0	0	483927	0.524	100000.000	100000.000	0.000	0.000	0.000	0.000	0.000	16.610	647	662	647	662	80	656	100	1324	"Y753"
0	0	0	22	2	1	"PLCG2"	"P16885"	7090	29140	100	6226	6074	564	9	5193	5193	5181	485	9	70	51	0	485881	1.841	100000.000	100000.000	0.000	0.000	0.000	0.000	0.000	16.610	1033	881	1033	881	80	560	100	1325	"Y753"
0	0	0	22	3	1	"PLCG2"	"P16885"	7600	29130	90	6077	6095	590	9	5076	5076	5060	507	10	67	48	0	316952	2.041	100000.000	100000.000	0.000	0.000	0.000	0.000	0.000	16.610	1001	1019	1001	1019	52	420	100	1326	"Y753"
0	0	0	22	4	1	"pyk2"	"Q14289"	8100	29150	150	13686	13098	2610	19	5002	5002	4988	442	8	96	93	0	2043317	18.348	100000.000	100000.000	0.000	0.000	0.000	0.000	0.000	16.610	8684	8096	8684	8096	156	1272	100	1327	"Y402"
0	0	0	22	5	1	"pyk2"	"Q14289"	8600	29150	140	15460	15108	1764	11	4857	4857	4889	307	6	100	100	0	2356904	33.287	100000.000	100000.000	0.000	0.000	0.000	0.000	0.000	16.610	10603	10251	10603	10251	156	1140	100	1328	"Y402"
0	0	0	22	6	1	"pyk2"	"Q14289"	9100	29160	140	16393	16163	1857	11	4845	4845	4850	244	5	100	100	0	2521400	46.365	100000.000	100000.000	0.000	0.000	0.000	0.000	0.000	16.610	11548	11318	11548	11318	156	1140	100	1329	"Y402"
0	0	0	22	7	1	"STAM2"	"Q92783"	9600	29160	160	8503	8487	642	7	4872	4872	4911	517	10	99	99	0	1765361	6.917	100000.000	100000.000	0.000	0.000	0.000	0.000	0.000	16.610	3631	3615	3631	3615	208	1512	100	1330	"Y371"
0	0	0	22	8	1	"STAM2"	"Q92783"	10100	29140	170	8805	8762	870	9	4987	4987	5030	884	17	98	96	0	1822489	4.222	100000.000	100000.000	0.000	0.000	0.000	0.000	0.000	16.610	3818	3775	3818	3775	208	1660	100	1331	"Y371"
0	0	0	22	9	1	"STAM2"	"Q92783"	10600	29150	180	8557	8368	1241	14	5044	5044	5034	395	7	94	89	0	2142104	8.441	100000.000	100000.000	0.000	0.000	0.000	0.000	0.000	16.610	3513	3324	3513	3324	256	1924	100	1332	"Y371"
0	0	0	22	1	2	"STAT3 "	"P40763"	6590	29780	120	6479	6623	1136	17	5255	5255	5252	354	6	91	84	0	794743	3.873	100000.000	100000.000	0.000	0.000	0.000	0.000	0.000	16.610	1224	1368	1224	1368	120	820	100	1333	"Y705"
0	0	0	22	2	2	"STAT3 "	"P40763"	7090	29780	120	6349	6521	1120	17	5213	5213	5208	751	14	71	36	0	782578	1.748	100000.000	100000.000	0.000	0.000	0.000	0.000	0.000	16.610	1136	1308	1136	1308	120	820	100	1334	"Y705"
0	0	0	22	3	2	"STAT3 "	"P40763"	7590	29780	130	6426	6481	816	12	5313	5313	5247	542	10	80	50	0	777686	2.277	100000.000	100000.000	0.000	0.000	0.000	0.000	0.000	16.610	1113	1168	1113	1168	120	940	100	1335	"Y705"
0	0	0	22	4	2	"STMN1"	"P16949"	8090	29780	200	4799	4825	476	9	5215	5215	5146	465	9	1	0	0	1524806	-0.690	100000.000	100000.000	0.000	0.000	0.000	0.000	0.000	16.610	-416	-390	-416	-390	316	2384	100	1336	"S15"
0	0	0	22	5	2	"STMN1"	"P16949"	8590	29780	200	4829	4860	352	7	5145	5145	5113	746	14	0	0	0	1535849	-0.339	100000.000	100000.000	0.000	0.000	0.000	0.000	0.000	16.610	-316	-285	-316	-285	316	2384	100	1337	"S15"
0	0	0	22	6	2	"STMN1"	"P16949"	9090	29780	200	4861	4855	351	7	5107	5107	5097	768	15	0	0	0	1534100	-0.315	100000.000	100000.000	0.000	0.000	0.000	0.000	0.000	16.610	-246	-252	-246	-252	316	2384	100	1338	"S15"
0	0	0	22	7	2	"4E-BP1 "	"Q13541"	9590	29790	200	4896	4880	416	8	5155	5155	5118	365	7	4	0	0	1541962	-0.652	100000.000	100000.000	0.000	0.000	0.000	0.000	0.000	16.610	-259	-275	-259	-275	316	2384	100	1339	"S64"
0	0	0	22	8	2	"4E-BP1 "	"Q13541"	10090	29790	200	4980	4983	431	8	5151	5151	5110	346	6	13	0	0	1574721	-0.367	100000.000	100000.000	0.000	0.000	0.000	0.000	0.000	16.610	-171	-168	-171	-168	316	2384	100	1340	"S64"
0	0	0	22	9	2	"4E-BP1 "	"Q13541"	10590	29790	200	4982	4966	420	8	5129	5129	5098	351	6	9	0	0	1569364	-0.376	100000.000	100000.000	0.000	0.000	0.000	0.000	0.000	16.610	-147	-163	-147	-163	316	2384	100	1341	"S64"
0	0	0	22	1	3	"Tgfbr2"	"P37173"	6580	30420	200	4503	4662	585	12	5136	5136	5170	401	7	7	1	0	1473245	-1.267	100000.000	100000.000	0.000	0.000	0.000	0.000	0.000	16.610	-633	-474	-633	-474	316	2384	100	1342	"Y336"
0	0	0	22	2	3	"Tgfbr2"	"P37173"	7080	30420	200	4606	4882	3468	71	5100	5100	5180	1084	20	0	0	0	1542695	-0.275	100000.000	100000.000	0.000	0.000	0.000	0.000	0.000	16.610	-494	-218	-494	-218	316	2384	100	1343	"Y336"
0	0	0	22	3	3	"Tgfbr2"	"P37173"	7580	30430	200	4467	4616	733	15	5201	5201	5190	1164	22	1	0	0	1458663	-0.493	100000.000	100000.000	0.000	0.000	0.000	0.000	0.000	16.610	-734	-585	-734	-585	316	2384	100	1344	"Y336"
0	0	0	22	4	3	"Bid "	"P55957"	8090	30430	90	7437	7114	890	12	5200	5200	5165	621	12	82	80	0	369930	3.138	100000.000	100000.000	0.000	0.000	0.000	0.000	0.000	16.610	2237	1914	2237	1914	52	420	100	1345	"T54"
0	0	0	22	5	3	"Bid "	"P55957"	8580	30430	80	7558	7147	926	12	5144	5144	5101	330	6	90	80	0	371621	6.200	100000.000	100000.000	0.000	0.000	0.000	0.000	0.000	16.610	2414	2003	2414	2003	52	340	100	1346	"T54"
0	0	0	22	6	3	"Bid "	"P55957"	9100	30440	80	7648	7438	647	8	5154	5154	5128	317	6	96	96	0	386761	7.287	100000.000	100000.000	0.000	0.000	0.000	0.000	0.000	16.610	2494	2284	2494	2284	52	340	100	1347	"T54"
0	0	0	22	7	3	"caveolin-1"	"Q03135"	9590	30430	200	5179	5151	269	5	5173	5173	5129	318	6	6	0	0	1627586	0.069	100000.000	100000.000	0.000	0.000	0.000	0.000	0.000	16.610	6	-22	6	-22	316	2384	100	1348	"Y6"
0	0	0	22	8	3	"caveolin-1"	"Q03135"	10090	30430	200	5160	5121	296	5	5173	5173	5165	1397	27	0	0	0	1618293	-0.031	100000.000	100000.000	0.000	0.000	0.000	0.000	0.000	16.610	-13	-52	-13	-52	316	2384	100	1349	"Y6"
0	0	0	22	9	3	"caveolin-1"	"Q03135"	10590	30430	200	5124	5141	326	6	5123	5123	5096	395	7	9	0	0	1624469	0.114	100000.000	100000.000	0.000	0.000	0.000	0.000	0.000	16.610	1	18	1	18	316	2384	100	1350	"Y6"
0	0	0	22	1	4	"CDK2"	"P24941"	6590	31080	120	7020	6858	587	8	5242	5242	5355	1824	34	45	0	0	822967	0.824	100000.000	100000.000	0.000	0.000	0.000	0.000	0.000	16.610	1778	1616	1778	1616	120	820	100	1351	"Y14"
0	0	0	22	2	4	"CDK2"	"P24941"	7090	31070	130	6716	6945	1915	27	5140	5140	5175	1501	29	52	1	0	833374	1.179	100000.000	100000.000	0.000	0.000	0.000	0.000	0.000	16.610	1576	1805	1576	1805	120	940	100	1352	"Y14"
0	0	0	22	3	4	"CDK2"	"P24941"	7590	31070	130	6724	6793	635	9	5158	5158	5077	404	7	95	90	0	815101	4.248	100000.000	100000.000	0.000	0.000	0.000	0.000	0.000	16.610	1566	1635	1566	1635	120	940	100	1353	"Y14"
0	0	0	22	4	4	"Fos "	"P01100"	8080	31070	200	5104	5058	441	8	5129	5129	5082	859	16	0	0	0	1598383	-0.028	100000.000	100000.000	0.000	0.000	0.000	0.000	0.000	16.610	-25	-71	-25	-71	316	2384	100	1354	"S362"
0	0	0	22	5	4	"Fos "	"P01100"	8590	31070	200	5106	5050	378	7	5070	5070	5139	2382	46	0	0	0	1595685	-0.037	100000.000	100000.000	0.000	0.000	0.000	0.000	0.000	16.610	36	-20	36	-20	316	2384	100	1355	"S362"
0	0	0	22	6	4	"Fos "	"P01100"	9090	31070	200	4988	5061	437	8	5010	5010	5018	357	7	25	2	0	1599203	0.120	100000.000	100000.000	0.000	0.000	0.000	0.000	0.000	16.610	-22	51	-22	51	316	2384	100	1356	"S362"
0	0	0	22	7	4	"Grb2"	"P62993"	9590	31070	200	5006	5248	798	15	5028	5028	5027	326	6	26	17	0	1658509	0.678	100000.000	100000.000	0.000	0.000	0.000	0.000	0.000	16.610	-22	220	-22	220	316	2384	100	1357	"Y37"
0	0	0	22	8	4	"Grb2"	"P62993"	10090	31080	100	6696	6546	992	15	5071	5071	5015	354	7	82	72	0	523718	4.325	100000.000	100000.000	0.000	0.000	0.000	0.000	0.000	16.610	1625	1475	1625	1475	80	560	100	1358	"Y37"
0	0	0	22	9	4	"Grb2"	"P62993"	10590	31070	80	7114	7048	876	12	5057	5057	5010	379	7	94	90	0	366488	5.377	100000.000	100000.000	0.000	0.000	0.000	0.000	0.000	16.610	2057	1991	2057	1991	52	340	100	1359	"Y37"
0	0	0	22	1	5	"IL4R "	"P24394"	6590	31700	160	6219	6280	1056	16	5329	5329	5298	387	7	89	58	0	1306319	2.537	100000.000	100000.000	0.000	0.000	0.000	0.000	0.000	16.610	890	951	890	951	208	1512	100	1360	"Y713"
0	0	0	22	2	5	"IL4R "	"P24394"	7080	31710	160	6104	6250	1122	17	5159	5159	5146	442	8	85	51	0	1299900	2.498	100000.000	100000.000	0.000	0.000	0.000	0.000	0.000	16.610	945	1091	945	1091	208	1512	100	1361	"Y713"
0	0	0	22	3	5	"IL4R "	"P24394"	7580	31710	170	6396	7087	4542	64	5089	5089	5114	783	15	74	38	0	1474183	2.520	100000.000	100000.000	0.000	0.000	0.000	0.000	0.000	16.610	1307	1998	1307	1998	208	1660	100	1362	"Y713"
0	0	0	22	4	5	"IRAK4"	"P51617"	8090	31720	170	11091	11041	1759	15	4975	4975	5045	1208	23	97	95	0	2296530	4.964	100000.000	100000.000	0.000	0.000	0.000	0.000	0.000	16.610	6116	6066	6116	6066	208	1660	100	1363	"T208"
0	0	0	22	5	5	"IRAK4"	"P51617"	8590	31730	160	11696	11839	1814	15	4836	4836	4832	326	6	99	98	0	2462588	21.494	100000.000	100000.000	0.000	0.000	0.000	0.000	0.000	16.610	6860	7003	6860	7003	208	1512	100	1364	"T208"
0	0	0	22	6	5	"IRAK4"	"P51617"	9080	31710	200	10396	9401	3556	37	4799	4799	4848	918	18	68	66	0	2970566	4.960	100000.000	100000.000	0.000	0.000	0.000	0.000	0.000	16.610	5597	4602	5597	4602	316	2384	100	1365	"T208"
0	0	0	22	7	5	"LDLRAP1"	"Q5SW96"	9580	31710	200	4706	4709	277	5	4824	4824	4844	322	6	4	0	0	1488069	-0.419	100000.000	100000.000	0.000	0.000	0.000	0.000	0.000	16.610	-118	-115	-118	-115	316	2384	100	1366	"S186"
0	0	0	22	8	5	"LDLRAP1"	"Q5SW96"	10080	31710	200	4851	4905	611	12	4938	4938	4938	381	7	13	1	0	1549927	-0.087	100000.000	100000.000	0.000	0.000	0.000	0.000	0.000	16.610	-87	-33	-87	-33	316	2384	100	1367	"S186"
0	0	0	22	9	5	"LDLRAP1"	"Q5SW96"	10580	31710	200	4842	4877	386	7	5001	5001	4981	378	7	11	0	0	1541167	-0.275	100000.000	100000.000	0.000	0.000	0.000	0.000	0.000	16.610	-159	-124	-159	-124	316	2384	100	1368	"S186"
0	0	0	22	1	6	"MAPK14"	"Q16539"	6590	32360	110	6291	6247	318	5	5065	5065	5050	237	4	97	96	0	499747	5.051	100000.000	100000.000	0.000	0.000	0.000	0.000	0.000	16.610	1226	1182	1226	1182	80	656	100	1369	"T179"
0	0	0	22	2	6	"MAPK14"	"Q16539"	7090	32370	120	6462	6332	559	8	5197	5197	5196	660	12	80	45	0	759815	1.721	100000.000	100000.000	0.000	0.000	0.000	0.000	0.000	16.610	1265	1135	1265	1135	120	820	100	1370	"T179"
0	0	0	22	3	6	"MAPK14"	"Q16539"	7590	32370	120	6417	6316	537	8	5204	5204	5169	293	5	88	85	0	757886	3.915	100000.000	100000.000	0.000	0.000	0.000	0.000	0.000	16.610	1213	1112	1213	1112	120	820	100	1371	"T179"
0	0	0	22	4	6	"Met "	"P08581"	8090	32350	70	6950	7200	1491	20	5206	5206	5209	220	4	100	100	0	230414	9.050	100000.000	100000.000	0.000	0.000	0.000	0.000	0.000	16.610	1744	1994	1744	1994	32	236	100	1372	"Y1003"
0	0	0	22	5	6	"Met "	"P08581"	8580	32360	80	7000	6640	832	12	5203	5203	5202	205	3	82	80	0	345277	7.015	100000.000	100000.000	0.000	0.000	0.000	0.000	0.000	16.610	1797	1437	1797	1437	52	340	100	1373	"Y1003"
0	0	0	22	6	6	"Met "	"P08581"	9080	32370	80	7102	6938	535	7	5178	5178	5182	192	3	98	94	0	360752	9.146	100000.000	100000.000	0.000	0.000	0.000	0.000	0.000	16.610	1924	1760	1924	1760	52	340	100	1374	"Y1003"
0	0	0	22	7	6	"p53 "	"P04637"	9580	32360	80	7001	6769	798	11	5170	5170	5172	218	4	86	86	0	351985	7.326	100000.000	100000.000	0.000	0.000	0.000	0.000	0.000	16.610	1831	1599	1831	1599	52	340	100	1375	"S15"
0	0	0	22	8	6	"p53 "	"P04637"	10090	32370	80	6751	6741	493	7	5115	5115	5106	248	4	96	94	0	350553	6.593	100000.000	100000.000	0.000	0.000	0.000	0.000	0.000	16.610	1636	1626	1636	1626	52	340	100	1376	"S15"
0	0	0	22	9	6	"p53 "	"P04637"	10580	32370	90	6964	6758	714	10	5094	5094	5066	251	4	88	88	0	351402	6.741	100000.000	100000.000	0.000	0.000	0.000	0.000	0.000	16.610	1870	1664	1870	1664	52	420	100	1377	"S15"
-75	0	0	22	1	7	"empty"	"empty"	6600	32990	200	5063	5066	221	4	5166	5166	5178	329	6	2	0	0	1600987	-0.340	100000.000	100000.000	0.000	0.000	0.000	0.000	0.000	16.610	-103	-100	-103	-100	316	2384	100	1378	"empty"
-75	0	0	22	2	7	"empty"	"empty"	7100	32990	200	5187	5155	284	5	5170	5170	5161	430	8	2	0	0	1628831	-0.014	100000.000	100000.000	0.000	0.000	0.000	0.000	0.000	16.610	17	-15	17	-15	316	2384	100	1379	"empty"
-75	0	0	22	3	7	"empty"	"empty"	7600	32990	200	5219	5223	242	4	5172	5172	5121	444	8	4	0	0	1650345	0.230	100000.000	100000.000	0.000	0.000	0.000	0.000	0.000	16.610	47	51	47	51	316	2384	100	1380	"empty"
-75	0	0	22	4	7	"empty"	"empty"	8100	32990	200	5268	5265	186	3	5160	5160	5123	734	14	0	0	0	1663812	0.193	100000.000	100000.000	0.000	0.000	0.000	0.000	0.000	16.610	108	105	108	105	316	2384	100	1381	"empty"
-75	0	0	22	5	7	"empty"	"empty"	8600	32990	200	5229	5228	219	4	5140	5140	5083	340	6	12	0	0	1652132	0.426	100000.000	100000.000	0.000	0.000	0.000	0.000	0.000	16.610	89	88	89	88	316	2384	100	1382	"empty"
-75	0	0	22	6	7	"empty"	"empty"	9100	32990	200	5209	5209	185	3	5121	5121	5076	318	6	9	0	0	1645995	0.418	100000.000	100000.000	0.000	0.000	0.000	0.000	0.000	16.610	88	88	88	88	316	2384	100	1383	"empty"
0	0	0	22	7	7	"GLQAWPGEAIPQFLG_100"	"GLQAWPGEAIPQFLG_100"	9590	32990	70	6325	6271	288	4	5190	5190	5199	208	4	100	100	0	200685	5.154	100000.000	100000.000	0.000	0.000	0.000	0.000	0.000	16.610	1135	1081	1135	1081	32	236	100	1384	"GLQAWPGEAIPQFLG_100"
0	0	0	22	8	7	"GLQAWPGEAIPQFLG_100"	"GLQAWPGEAIPQFLG_100"	10080	32990	80	6090	5972	565	9	5110	5110	5108	288	5	80	71	0	310533	3.000	100000.000	100000.000	0.000	0.000	0.000	0.000	0.000	16.610	980	862	980	862	52	340	100	1385	"GLQAWPGEAIPQFLG_100"
0	0	0	22	9	7	"GLQAWPGEAIPQFLG_100"	"GLQAWPGEAIPQFLG_100"	10590	32990	70	6096	5954	574	9	5038	5038	5109	954	18	71	0	0	190542	0.886	100000.000	100000.000	0.000	0.000	0.000	0.000	0.000	16.610	1058	916	1058	916	32	236	100	1386	"GLQAWPGEAIPQFLG_100"
0	0	0	23	1	1	"JAK2"	"O60674"	11130	29150	80	9512	8707	1936	22	5115	5115	5107	316	6	88	80	0	452778	11.392	100000.000	100000.000	0.000	0.000	0.000	0.000	0.000	16.610	4397	3592	4397	3592	52	340	100	1387	"Y813"
0	0	0	23	2	1	"JAK2"	"O60674"	11620	29140	130	5269	6495	2158	33	5169	5169	5145	283	5	40	31	0	779385	4.770	100000.000	100000.000	0.000	0.000	0.000	0.000	0.000	16.610	100	1326	100	1326	120	940	100	1388	"Y813"
0	0	0	23	3	1	"JAK2"	"O60674"	12130	29150	70	10418	10081	955	9	5221	5221	5218	204	3	100	100	0	322583	23.838	100000.000	100000.000	0.000	0.000	0.000	0.000	0.000	16.610	5197	4860	5197	4860	32	236	100	1389	"Y813"
0	0	0	23	4	1	"Jun "	"P05412"	12630	29140	200	4108	4275	568	13	5133	5133	5115	260	5	1	0	0	1350794	-3.231	100000.000	100000.000	0.000	0.000	0.000	0.000	0.000	16.610	-1025	-858	-1025	-858	316	2384	100	1390	"S73"
0	0	0	23	5	1	"Jun "	"P05412"	13130	29140	200	4060	4214	629	14	5078	5078	5038	309	6	2	0	0	1331687	-2.667	100000.000	100000.000	0.000	0.000	0.000	0.000	0.000	16.610	-1018	-864	-1018	-864	316	2384	100	1391	"S73"
0	0	0	23	6	1	"Jun "	"P05412"	13630	29140	200	4076	4180	541	12	4959	4959	4977	597	11	0	0	0	1320738	-1.335	100000.000	100000.000	0.000	0.000	0.000	0.000	0.000	16.610	-883	-779	-883	-779	316	2384	100	1392	"S73"
0	0	0	23	7	1	"Kit "	"P10721"	14140	29140	80	8692	8552	856	10	4905	4905	4925	268	5	100	100	0	444707	13.534	100000.000	100000.000	0.000	0.000	0.000	0.000	0.000	16.610	3787	3647	3787	3647	52	340	100	1393	"Y936"
0	0	0	23	8	1	"Kit "	"P10721"	14640	29150	100	8598	7971	1585	19	4855	4855	4848	259	5	88	87	0	637665	12.058	100000.000	100000.000	0.000	0.000	0.000	0.000	0.000	16.610	3743	3116	3743	3116	80	560	100	1394	"Y936"
0	0	0	23	9	1	"Kit "	"P10721"	15150	29160	90	8586	8379	1005	11	4678	4678	4680	232	4	98	98	0	435696	15.944	100000.000	100000.000	0.000	0.000	0.000	0.000	0.000	16.610	3908	3701	3908	3701	52	420	100	1395	"Y936"
0	0	0	23	1	2	"Mnk1"	"Q9BUB5"	11130	29800	70	6503	6335	554	8	5169	5169	5136	325	6	81	78	0	202711	3.689	100000.000	100000.000	0.000	0.000	0.000	0.000	0.000	16.610	1334	1166	1334	1166	32	236	100	1396	"T250"
0	0	0	23	2	2	"Mnk1"	"Q9BUB5"	11620	29780	140	5339	5434	516	9	5069	5069	5082	430	8	30	15	0	847634	0.819	100000.000	100000.000	0.000	0.000	0.000	0.000	0.000	16.610	270	365	270	365	156	1140	100	1397	"T250"
0	0	0	23	3	2	"Mnk1"	"Q9BUB5"	12130	29780	70	6605	6426	558	8	5129	5129	5137	239	4	90	87	0	205631	5.393	100000.000	100000.000	0.000	0.000	0.000	0.000	0.000	16.610	1476	1297	1476	1297	32	236	100	1398	"T250"
0	0	0	23	4	2	"NFAT3"	"Q14934"	12630	29790	80	16695	13698	5425	39	5081	5081	5048	289	5	86	80	0	712306	29.931	100000.000	100000.000	0.000	0.000	0.000	0.000	0.000	16.610	11614	8617	11614	8617	52	340	100	1399	"S676"
0	0	0	23	5	2	"NFAT3"	"Q14934"	13140	29780	80	15220	13047	5309	40	4975	4975	4964	308	6	86	80	0	678427	26.244	100000.000	100000.000	0.000	0.000	0.000	0.000	0.000	16.610	10245	8072	10245	8072	52	340	100	1400	"S676"
0	0	0	23	6	2	"NFAT3"	"Q14934"	13640	29780	80	16146	14837	4319	29	4947	4947	4956	291	5	96	96	0	771540	33.955	100000.000	100000.000	0.000	0.000	0.000	0.000	0.000	16.610	11199	9890	11199	9890	52	340	100	1401	"S676"
0	0	0	23	7	2	"PIK3R1 "	"P27986"	14140	29780	120	8609	8376	1025	12	4934	4934	4922	278	5	95	93	0	1005079	12.424	100000.000	100000.000	0.000	0.000	0.000	0.000	0.000	16.610	3675	3442	3675	3442	120	820	100	1402	"Y528"
0	0	0	23	8	2	"PIK3R1 "	"P27986"	14640	29790	130	8210	8062	840	10	4931	4931	4918	275	5	98	97	0	967436	11.433	100000.000	100000.000	0.000	0.000	0.000	0.000	0.000	16.610	3279	3131	3279	3131	120	940	100	1403	"Y528"
0	0	0	23	9	2	"PIK3R1 "	"P27986"	15140	29800	120	8324	8251	472	5	4903	4903	4912	541	11	99	99	0	990101	6.172	100000.000	100000.000	0.000	0.000	0.000	0.000	0.000	16.610	3421	3348	3421	3348	120	820	100	1404	"Y528"
0	0	0	23	1	3	"p67phox"	"P19878"	11120	30420	200	5108	5111	278	5	5093	5093	5088	317	6	13	1	0	1615172	0.073	100000.000	100000.000	0.000	0.000	0.000	0.000	0.000	16.610	15	18	15	18	316	2384	100	1405	"S208"
0	0	0	23	2	3	"p67phox"	"P19878"	11620	30420	200	5023	5001	297	5	5038	5038	5053	454	8	3	0	0	1580277	-0.115	100000.000	100000.000	0.000	0.000	0.000	0.000	0.000	16.610	-15	-37	-15	-37	316	2384	100	1406	"S208"
0	0	0	23	3	3	"p67phox"	"P19878"	12120	30420	200	4964	4983	296	5	5022	5022	5030	327	6	11	0	0	1574549	-0.144	100000.000	100000.000	0.000	0.000	0.000	0.000	0.000	16.610	-58	-39	-58	-39	316	2384	100	1407	"S208"
0	0	0	23	4	3	"PDK1"	"O15530"	12640	30440	70	6089	6173	385	6	4966	4966	4978	333	6	100	96	0	197534	3.589	100000.000	100000.000	0.000	0.000	0.000	0.000	0.000	16.610	1123	1207	1123	1207	32	236	100	1408	"S241"
0	0	0	23	5	3	"PDK1"	"O15530"	13140	30440	80	5925	5937	482	8	4842	4842	4891	308	6	94	84	0	308700	3.396	100000.000	100000.000	0.000	0.000	0.000	0.000	0.000	16.610	1083	1095	1083	1095	52	340	100	1409	"S241"
0	0	0	23	6	3	"PDK1"	"O15530"	13640	30440	70	6247	6099	473	7	4859	4859	4887	276	5	96	87	0	195179	4.391	100000.000	100000.000	0.000	0.000	0.000	0.000	0.000	16.610	1388	1240	1388	1240	32	236	100	1410	"S241"
0	0	0	23	7	3	"Ripk1"	"Q13546"	14140	30420	90	5398	5411	520	9	4906	4906	4904	246	5	75	50	0	281392	2.061	100000.000	100000.000	0.000	0.000	0.000	0.000	0.000	16.610	492	505	492	505	52	420	100	1411	"Y384"
0	0	0	23	8	3	"Ripk1"	"Q13546"	14630	30420	200	5006	5042	320	6	4878	4878	4892	316	6	26	9	0	1593179	0.475	100000.000	100000.000	0.000	0.000	0.000	0.000	0.000	16.610	128	164	128	164	316	2384	100	1412	"Y384"
0	0	0	23	9	3	"Ripk1"	"Q13546"	15130	30440	90	5595	5566	447	8	4930	4930	4923	257	5	84	73	0	289414	2.502	100000.000	100000.000	0.000	0.000	0.000	0.000	0.000	16.610	665	636	665	636	52	420	100	1413	"Y384"
0	0	0	23	1	4	"Shc1"	"P29353"	11130	31080	70	6566	6360	648	10	5043	5043	5045	327	6	90	87	0	203510	4.021	100000.000	100000.000	0.000	0.000	0.000	0.000	0.000	16.610	1523	1317	1523	1317	32	236	100	1414	"S36"
0	0	0	23	2	4	"Shc1"	"P29353"	11620	31070	200	5137	5166	495	9	5056	5056	5051	310	6	20	9	0	1632385	0.371	100000.000	100000.000	0.000	0.000	0.000	0.000	0.000	16.610	81	110	81	110	316	2384	100	1415	"S36"
0	0	0	23	3	4	"Shc1"	"P29353"	12120	31070	200	5166	5262	565	10	5065	5065	5053	256	5	31	15	0	1662900	0.816	100000.000	100000.000	0.000	0.000	0.000	0.000	0.000	16.610	101	197	101	197	316	2384	100	1416	"S36"
0	0	0	23	4	4	"SMAD3"	"Q15796"	12620	31080	110	5185	5298	626	11	4947	4947	4959	338	6	45	27	0	423812	1.003	100000.000	100000.000	0.000	0.000	0.000	0.000	0.000	16.610	238	351	238	351	80	656	100	1417	"S204"
0	0	0	23	5	4	"SMAD3"	"Q15796"	13130	31070	70	5596	5502	621	11	5036	5036	4997	310	6	71	40	0	176048	1.629	100000.000	100000.000	0.000	0.000	0.000	0.000	0.000	16.610	560	466	560	466	32	236	100	1418	"S204"
0	0	0	23	6	4	"SMAD3"	"Q15796"	13630	31070	200	5052	5074	391	7	4926	4926	4949	298	6	31	7	0	1603299	0.419	100000.000	100000.000	0.000	0.000	0.000	0.000	0.000	16.610	126	148	126	148	316	2384	100	1419	"S204"
0	0	0	23	7	4	"TAK1 "	"O43318"	14130	31070	200	4950	4956	285	5	4944	4944	4936	283	5	18	1	0	1566231	0.071	100000.000	100000.000	0.000	0.000	0.000	0.000	0.000	16.610	6	12	6	12	316	2384	100	1420	"S192"
0	0	0	23	8	4	"TAK1 "	"O43318"	14630	31070	200	4879	4882	332	6	4897	4897	4886	279	5	13	2	0	1542720	-0.014	100000.000	100000.000	0.000	0.000	0.000	0.000	0.000	16.610	-18	-15	-18	-15	316	2384	100	1421	"S192"
0	0	0	23	9	4	"TAK1 "	"O43318"	15130	31070	200	4819	4848	293	6	4823	4823	4831	275	5	22	2	0	1531843	0.062	100000.000	100000.000	0.000	0.000	0.000	0.000	0.000	16.610	-4	25	-4	25	316	2384	100	1422	"S192"
0	0	0	23	1	5	"ACC1"	"Q13085 "	11120	31730	70	6397	6293	858	13	4998	4998	4997	344	6	78	78	0	201379	3.767	100000.000	100000.000	0.000	0.000	0.000	0.000	0.000	16.610	1399	1295	1399	1295	32	236	100	1423	"S29"
0	0	0	23	2	5	"ACC1"	"Q13085 "	11640	31720	70	6778	6643	653	9	5104	5104	5096	272	5	93	90	0	212590	5.688	100000.000	100000.000	0.000	0.000	0.000	0.000	0.000	16.610	1674	1539	1674	1539	32	236	100	1424	"S29"
0	0	0	23	3	5	"ACC1"	"Q13085 "	12140	31710	70	6934	6808	520	7	5206	5206	5191	204	3	93	93	0	217870	7.926	100000.000	100000.000	0.000	0.000	0.000	0.000	0.000	16.610	1728	1602	1728	1602	32	236	100	1425	"S29"
0	0	0	23	4	5	"AR"	"P10275"	12630	31710	100	8692	8135	1286	15	5144	5144	5137	259	5	93	91	0	650799	11.575	100000.000	100000.000	0.000	0.000	0.000	0.000	0.000	16.610	3548	2991	3548	2991	80	560	100	1426	"Y363"
0	0	0	23	5	5	"AR"	"P10275"	13130	31710	100	8152	7912	1355	17	5027	5027	5012	375	7	90	88	0	632928	7.733	100000.000	100000.000	0.000	0.000	0.000	0.000	0.000	16.610	3125	2885	3125	2885	80	560	100	1427	"Y363"
0	0	0	23	6	5	"AR"	"P10275"	13640	31710	90	8551	8342	709	8	4974	4974	4973	297	5	98	98	0	433790	11.343	100000.000	100000.000	0.000	0.000	0.000	0.000	0.000	16.610	3577	3368	3577	3368	52	420	100	1428	"Y363"
0	0	0	23	7	5	"process-control__"	"GGSGGSGDYKDDDDK"	14130	31710	200	4909	5037	509	10	4912	4912	4912	272	5	25	11	0	1591565	0.460	100000.000	100000.000	0.000	0.000	0.000	0.000	0.000	16.610	-3	125	-3	125	316	2384	100	1429	"process-control__"
0	0	0	23	8	5	"process-control__"	"GGSGGSGDYKDDDDK"	14630	31710	160	4862	5017	554	11	4808	4808	4821	263	5	28	16	0	1043497	0.745	100000.000	100000.000	0.000	0.000	0.000	0.000	0.000	16.610	54	209	54	209	208	1512	100	1430	"process-control__"
0	0	0	23	9	5	"process-control__"	"GGSGGSGDYKDDDDK"	15130	31710	200	4723	4806	429	8	4712	4712	4727	337	7	16	8	0	1518669	0.234	100000.000	100000.000	0.000	0.000	0.000	0.000	0.000	16.610	11	94	11	94	316	2384	100	1431	"process-control__"
0	0	0	23	1	6	"Ck2-B"	"Q5SRQ6"	11130	32360	90	5609	5545	330	5	5073	5073	5045	230	4	76	59	0	288336	2.174	100000.000	100000.000	0.000	0.000	0.000	0.000	0.000	16.610	536	472	536	472	52	420	100	1432	"S228"
0	0	0	23	2	6	"Ck2-B"	"Q5SRQ6"	11550	32380	140	14587	13376	7567	56	4952	4952	4968	346	6	79	76	0	2086672	24.301	100000.000	100000.000	0.000	0.000	0.000	0.000	0.000	16.610	9635	8424	9635	8424	156	1140	100	1433	"S228"
0	0	0	23	3	6	"Ck2-B"	"Q5SRQ6"	12120	32360	70	5431	5424	198	3	4890	4890	4892	276	5	93	46	0	173581	1.928	100000.000	100000.000	0.000	0.000	0.000	0.000	0.000	16.610	541	534	541	534	32	236	100	1434	"S228"
0	0	0	23	4	6	"CTNNB1"	"P35222"	12640	32350	130	5602	5600	339	6	4798	4798	4803	293	6	93	75	0	672050	2.720	100000.000	100000.000	0.000	0.000	0.000	0.000	0.000	16.610	804	802	804	802	120	940	100	1435	"S33"
0	0	0	23	5	6	"CTNNB1"	"P35222"	13130	32350	110	5594	5598	237	4	4776	4776	4785	232	4	100	95	0	447810	3.504	100000.000	100000.000	0.000	0.000	0.000	0.000	0.000	16.610	818	822	818	822	80	656	100	1436	"S33"
0	0	0	23	6	6	"CTNNB1"	"P35222"	13630	32350	140	5621	5577	340	6	4866	4866	4876	292	5	85	72	0	869955	2.401	100000.000	100000.000	0.000	0.000	0.000	0.000	0.000	16.610	755	711	755	711	156	1140	100	1437	"S33"
0	0	0	23	7	6	"EGFR"	"P00533"	14130	32350	200	4942	4932	281	5	4894	4894	4966	1337	26	0	0	0	1558355	-0.025	100000.000	100000.000	0.000	0.000	0.000	0.000	0.000	16.610	48	38	48	38	316	2384	100	1438	"Y869"
0	0	0	23	8	6	"EGFR"	"P00533"	14630	32350	200	4972	4981	241	4	4908	4908	4916	297	6	15	1	0	1573947	0.219	100000.000	100000.000	0.000	0.000	0.000	0.000	0.000	16.610	64	73	64	73	316	2384	100	1439	"Y869"
0	0	0	23	9	6	"EGFR"	"P00533"	15130	32350	200	5009	5000	285	5	4927	4927	4905	309	6	21	2	0	1580042	0.307	100000.000	100000.000	0.000	0.000	0.000	0.000	0.000	16.610	82	73	82	73	316	2384	100	1440	"Y869"
-75	0	0	23	1	7	"empty"	"empty"	11110	32970	200	4975	4959	235	4	4933	4933	4925	294	5	8	0	0	1567156	0.116	100000.000	100000.000	0.000	0.000	0.000	0.000	0.000	16.610	42	26	42	26	316	2384	100	1441	"empty"
-75	0	0	23	2	7	"empty"	"empty"	11610	32970	200	4832	4832	213	4	4895	4895	4901	270	5	5	0	0	1527013	-0.256	100000.000	100000.000	0.000	0.000	0.000	0.000	0.000	16.610	-63	-63	-63	-63	316	2384	100	1442	"empty"
-75	0	0	23	3	7	"empty"	"empty"	12110	32970	200	4786	4799	320	6	4887	4887	4901	490	9	1	0	0	1516610	-0.208	100000.000	100000.000	0.000	0.000	0.000	0.000	0.000	16.610	-101	-88	-101	-88	316	2384	100	1443	"empty"
-75	0	0	23	4	7	"empty"	"empty"	12610	32970	200	4792	4910	1918	39	4869	4869	4877	298	6	6	1	0	1551458	0.111	100000.000	100000.000	0.000	0.000	0.000	0.000	0.000	16.610	-77	41	-77	41	316	2384	100	1444	"empty"
-75	0	0	23	5	7	"empty"	"empty"	13110	32970	200	4807	4899	743	15	4864	4864	4892	407	8	6	2	0	1547969	0.017	100000.000	100000.000	0.000	0.000	0.000	0.000	0.000	16.610	-57	35	-57	35	316	2384	100	1445	"empty"
-75	0	0	23	6	7	"empty"	"empty"	13610	32970	200	4923	4884	255	5	4890	4890	4897	263	5	13	1	0	1543216	-0.049	100000.000	100000.000	0.000	0.000	0.000	0.000	0.000	16.610	33	-6	33	-6	316	2384	100	1446	"empty"
0	0	0	23	7	7	"GLQAWPG-pS-AIPQFLG_GLQAWPGEAIPQFLG_80vs20"	"GLQAWPG-pS-AIPQFLG_GLQAWPGEAIPQFLG_80vs20"	14130	32990	80	39610	33145	11767	35	5010	5010	4979	277	5	100	100	0	1723524	101.682	100000.000	100000.000	0.000	0.000	0.000	0.000	0.000	16.610	34600	28135	34600	28135	52	340	100	1447	"GLQAWPG-pS-AIPQFLG_GLQAWPGEAIPQFLG_80vs20"
0	0	0	23	8	7	"GLQAWPG-pS-AIPQFLG_GLQAWPGEAIPQFLG_80vs20"	"GLQAWPG-pS-AIPQFLG_GLQAWPGEAIPQFLG_80vs20"	14630	33000	80	39758	36090	8948	24	4963	4963	4974	292	5	100	100	0	1876690	106.562	100000.000	100000.000	0.000	0.000	0.000	0.000	0.000	16.610	34795	31127	34795	31127	52	340	100	1448	"GLQAWPG-pS-AIPQFLG_GLQAWPGEAIPQFLG_80vs20"
0	0	0	23	9	7	"GLQAWPG-pS-AIPQFLG_GLQAWPGEAIPQFLG_80vs20"	"GLQAWPG-pS-AIPQFLG_GLQAWPGEAIPQFLG_80vs20"	15130	33000	80	40116	37218	8238	22	5045	5045	5056	255	5	100	100	0	1935339	126.125	100000.000	100000.000	0.000	0.000	0.000	0.000	0.000	16.610	35071	32173	35071	32173	52	340	100	1449	"GLQAWPG-pS-AIPQFLG_GLQAWPGEAIPQFLG_80vs20"
0	0	0	24	1	1	"Bim"	"O43521"	15590	29130	70	6109	5928	615	10	4582	4582	4599	317	6	84	84	0	189706	4.192	100000.000	100000.000	0.000	0.000	0.000	0.000	0.000	16.610	1527	1346	1527	1346	32	236	100	1450	"S69"
0	0	0	24	2	1	"Bim"	"O43521"	16080	29120	200	4833	4994	601	12	4708	4708	4718	808	17	13	7	0	1578028	0.342	100000.000	100000.000	0.000	0.000	0.000	0.000	0.000	16.610	125	286	125	286	316	2384	100	1451	"S69"
0	0	0	24	3	1	"Bim"	"O43521"	16570	29120	90	6159	5964	981	16	4801	4801	4856	578	11	73	51	0	310143	1.917	100000.000	100000.000	0.000	0.000	0.000	0.000	0.000	16.610	1358	1163	1358	1163	52	420	100	1452	"S69"
0	0	0	24	4	1	"caspase-8"	"Q14790 "	17080	29110	200	4966	5243	1191	22	4908	4908	5044	813	16	10	6	0	1656715	0.245	100000.000	100000.000	0.000	0.000	0.000	0.000	0.000	16.610	58	335	58	335	316	2384	100	1453	"Y448"
0	0	0	24	5	1	"caspase-8"	"Q14790 "	17590	29110	160	4912	5179	963	18	4918	4918	5085	976	19	12	4	0	1077144	0.096	100000.000	100000.000	0.000	0.000	0.000	0.000	0.000	16.610	-6	261	-6	261	208	1512	100	1454	"Y448"
0	0	0	24	6	1	"caspase-8"	"Q14790 "	18070	29110	130	5143	5644	2689	47	5051	5051	5309	1726	32	6	2	0	677226	0.194	100000.000	100000.000	0.000	0.000	0.000	0.000	0.000	16.610	92	593	92	593	120	940	100	1455	"Y448"
0	0	0	24	7	1	"Cdc2"	"P06493"	18570	29120	170	6922	7284	1425	19	5059	5059	5277	1080	20	92	37	0	1515126	1.858	100000.000	100000.000	0.000	0.000	0.000	0.000	0.000	16.610	1863	2225	1863	2225	208	1660	100	1456	"T161"
0	0	0	24	8	1	"Cdc2"	"P06493"	19070	29120	190	7010	7099	1710	24	5084	5084	5397	1377	25	75	15	0	1817392	1.236	100000.000	100000.000	0.000	0.000	0.000	0.000	0.000	16.610	1926	2015	1926	2015	256	2088	100	1457	"T161"
0	0	0	24	9	1	"Cdc2"	"P06493"	19580	29130	180	7691	7956	2463	30	5127	5127	5671	2281	40	63	13	0	2036849	1.002	100000.000	100000.000	0.000	0.000	0.000	0.000	0.000	16.610	2564	2829	2564	2829	256	1924	100	1458	"T161"
0	0	0	24	1	2	"FGFR1 "	"P11362"	15560	29770	200	4929	4906	286	5	4913	4913	4895	370	7	6	0	0	1550388	0.030	100000.000	100000.000	0.000	0.000	0.000	0.000	0.000	16.610	16	-7	16	-7	316	2384	100	1459	"Y653"
0	0	0	24	2	2	"FGFR1 "	"P11362"	16060	29770	200	4868	4885	325	6	4919	4919	4916	365	7	5	1	0	1543580	-0.085	100000.000	100000.000	0.000	0.000	0.000	0.000	0.000	16.610	-51	-34	-51	-34	316	2384	100	1460	"Y653"
0	0	0	24	3	2	"FGFR1 "	"P11362"	16560	29770	200	4889	4951	1034	20	4917	4917	4960	466	9	4	1	0	1564494	-0.019	100000.000	100000.000	0.000	0.000	0.000	0.000	0.000	16.610	-28	34	-28	34	316	2384	100	1461	"Y653"
0	0	0	24	4	2	"GIT2"	"Q14161"	17050	29770	200	4840	4893	492	10	4919	4919	5005	617	12	5	3	0	1546238	-0.182	100000.000	100000.000	0.000	0.000	0.000	0.000	0.000	16.610	-79	-26	-79	-26	316	2384	100	1462	"Y492"
0	0	0	24	5	2	"GIT2"	"Q14161"	17540	29790	120	5043	5351	1090	20	4903	4903	5052	833	16	19	10	0	642128	0.359	100000.000	100000.000	0.000	0.000	0.000	0.000	0.000	16.610	140	448	140	448	120	820	100	1463	"Y492"
0	0	0	24	6	2	"GIT2"	"Q14161"	18070	29770	70	5705	5860	740	12	4951	4951	5010	518	10	68	31	0	187508	1.641	100000.000	100000.000	0.000	0.000	0.000	0.000	0.000	16.610	754	909	754	909	32	236	100	1464	"Y492"
0	0	0	24	7	2	"Grb2"	"P62993"	18550	29780	200	4932	5173	1193	23	4934	4934	5121	944	18	11	3	0	1634743	0.055	100000.000	100000.000	0.000	0.000	0.000	0.000	0.000	16.610	-2	239	-2	239	316	2384	100	1465	"Y7"
0	0	0	24	8	2	"Grb2"	"P62993"	19040	29780	200	4890	5172	1138	22	4954	4954	5222	1263	24	9	4	0	1634419	-0.040	100000.000	100000.000	0.000	0.000	0.000	0.000	0.000	16.610	-64	218	-64	218	316	2384	100	1466	"Y7"
0	0	0	24	9	2	"Grb2"	"P62993"	19540	29780	200	4890	5718	5274	92	5104	5104	5580	1900	34	6	3	0	1807008	0.073	100000.000	100000.000	0.000	0.000	0.000	0.000	0.000	16.610	-214	614	-214	614	316	2384	100	1467	"Y7"
0	0	0	24	1	3	"IKK-gamma "	"Q9Y6K9"	15580	30410	200	4888	4858	574	11	4920	4920	4907	316	6	12	1	0	1535204	-0.155	100000.000	100000.000	0.000	0.000	0.000	0.000	0.000	16.610	-32	-62	-32	-62	316	2384	100	1468	"S43"
0	0	0	24	2	3	"IKK-gamma "	"Q9Y6K9"	16070	30410	200	4810	4727	429	9	4920	4920	4916	289	5	8	0	0	1493596	-0.654	100000.000	100000.000	0.000	0.000	0.000	0.000	0.000	16.610	-110	-193	-110	-193	316	2384	100	1469	"S43"
0	0	0	24	3	3	"IKK-gamma "	"Q9Y6K9"	16570	30410	200	4832	4778	459	9	4905	4905	4918	332	6	6	2	0	1509844	-0.422	100000.000	100000.000	0.000	0.000	0.000	0.000	0.000	16.610	-73	-127	-73	-127	316	2384	100	1470	"S43"
0	0	0	24	4	3	"IRAK1"	"P51617"	17080	30410	80	6142	6205	596	9	4967	4967	5019	407	8	98	86	0	322681	2.914	100000.000	100000.000	0.000	0.000	0.000	0.000	0.000	16.610	1175	1238	1175	1238	52	340	100	1471	"T387"
0	0	0	24	5	3	"IRAK1"	"P51617"	17580	30400	200	4946	5087	865	17	4976	4976	5212	2045	39	1	0	0	1607496	-0.061	100000.000	100000.000	0.000	0.000	0.000	0.000	0.000	16.610	-30	111	-30	111	316	2384	100	1472	"T387"
0	0	0	24	6	3	"IRAK1"	"P51617"	18080	30400	80	5754	5840	710	12	4877	4877	5138	2926	56	1	0	0	303704	0.240	100000.000	100000.000	0.000	0.000	0.000	0.000	0.000	16.610	877	963	877	963	52	340	100	1473	"T387"
0	0	0	24	7	3	"Lck"	"P06239"	18560	30410	200	4802	4970	896	18	4860	4860	5164	1846	35	3	0	0	1570369	-0.105	100000.000	100000.000	0.000	0.000	0.000	0.000	0.000	16.610	-58	110	-58	110	316	2384	100	1474	"Y394"
0	0	0	24	8	3	"Lck"	"P06239"	19060	30410	200	4894	5298	1151	21	4950	4950	5213	1306	25	14	4	0	1674309	0.065	100000.000	100000.000	0.000	0.000	0.000	0.000	0.000	16.610	-56	348	-56	348	316	2384	100	1475	"Y394"
0	0	0	24	9	3	"Lck"	"P06239"	19550	30440	170	5203	5824	1998	34	5069	5069	5506	1908	34	12	4	0	1211298	0.167	100000.000	100000.000	0.000	0.000	0.000	0.000	0.000	16.610	134	755	134	755	208	1660	100	1476	"Y394"
0	0	0	24	1	4	"CDK2"	"P24941"	15580	31060	140	6811	6574	816	12	4808	4808	4805	413	8	87	83	0	1025511	4.283	100000.000	100000.000	0.000	0.000	0.000	0.000	0.000	16.610	2003	1766	2003	1766	156	1140	100	1477	"T160"
0	0	0	24	2	4	"CDK2"	"P24941"	16080	31060	140	6871	6656	884	13	4872	4872	4858	294	6	87	85	0	1038268	6.116	100000.000	100000.000	0.000	0.000	0.000	0.000	0.000	16.610	1999	1784	1999	1784	156	1140	100	1478	"T160"
0	0	0	24	3	4	"CDK2"	"P24941"	16570	31060	130	7195	7184	537	7	4876	4876	4883	322	6	99	99	0	862095	7.146	100000.000	100000.000	0.000	0.000	0.000	0.000	0.000	16.610	2319	2308	2319	2308	120	940	100	1479	"T160"
0	0	0	24	4	4	"MDM2"	"Q00987"	17060	31050	200	4748	4751	614	12	4894	4894	4906	350	7	6	1	0	1501341	-0.443	100000.000	100000.000	0.000	0.000	0.000	0.000	0.000	16.610	-146	-143	-146	-143	316	2384	100	1480	"S186/8"
0	0	0	24	5	4	"MDM2"	"Q00987"	17560	31050	200	4803	4996	1164	23	4853	4853	4959	1398	28	4	1	0	1578583	0.026	100000.000	100000.000	0.000	0.000	0.000	0.000	0.000	16.610	-50	143	-50	143	316	2384	100	1481	"S186/8"
0	0	0	24	6	4	"MDM2"	"Q00987"	18060	31050	200	4751	5124	1941	37	4832	4832	5129	1833	35	6	2	0	1619259	-0.003	100000.000	100000.000	0.000	0.000	0.000	0.000	0.000	16.610	-81	292	-81	292	316	2384	100	1482	"S186/8"
0	0	0	24	7	4	"NFkB-p65 "	"Q04206"	18540	31050	140	6592	6727	1545	22	4865	4865	5042	919	18	65	47	0	1049467	1.834	100000.000	100000.000	0.000	0.000	0.000	0.000	0.000	16.610	1727	1862	1727	1862	156	1140	100	1483	"S536"
0	0	0	24	8	4	"NFkB-p65 "	"Q04206"	19050	31060	140	5526	7734	3168	40	4971	4971	5151	845	16	48	46	0	1206504	3.057	100000.000	100000.000	0.000	0.000	0.000	0.000	0.000	16.610	555	2763	555	2763	156	1140	100	1484	"S536"
0	0	0	24	9	4	"NFkB-p65 "	"Q04206"	19580	31040	140	8417	9249	4380	47	5054	5054	5530	1953	35	54	48	0	1442848	1.904	100000.000	100000.000	0.000	0.000	0.000	0.000	0.000	16.610	3363	4195	3363	4195	156	1140	100	1485	"S536"
0	0	0	24	1	5	"PLCG2"	"P16885"	15580	31700	200	4758	4917	606	12	4716	4716	4719	264	5	23	16	0	1553764	0.750	100000.000	100000.000	0.000	0.000	0.000	0.000	0.000	16.610	42	201	42	201	316	2384	100	1486	"Y759"
0	0	0	24	2	5	"PLCG2"	"P16885"	16080	31700	90	6282	6003	815	13	4627	4627	4633	257	5	82	82	0	312146	5.331	100000.000	100000.000	0.000	0.000	0.000	0.000	0.000	16.610	1655	1376	1655	1376	52	420	100	1487	"Y759"
0	0	0	24	3	5	"PLCG2"	"P16885"	16560	31700	90	6558	6416	684	10	4759	4759	4819	717	14	88	73	0	333643	2.227	100000.000	100000.000	0.000	0.000	0.000	0.000	0.000	16.610	1799	1657	1799	1657	52	420	100	1488	"Y759"
0	0	0	24	4	5	"pyk2"	"Q14289"	17060	31710	110	5134	5163	426	8	4721	4721	4736	530	11	37	10	0	413077	0.806	100000.000	100000.000	0.000	0.000	0.000	0.000	0.000	16.610	413	442	413	442	80	656	100	1489	"S213"
0	0	0	24	5	5	"pyk2"	"Q14289"	17570	31690	200	4827	5074	1247	24	4749	4749	4861	1113	22	7	3	0	1603232	0.191	100000.000	100000.000	0.000	0.000	0.000	0.000	0.000	16.610	78	325	78	325	316	2384	100	1490	"S213"
0	0	0	24	6	5	"pyk2"	"Q14289"	18080	31680	100	5384	5505	1063	19	4880	4880	4923	504	10	50	15	0	440378	1.155	100000.000	100000.000	0.000	0.000	0.000	0.000	0.000	16.610	504	625	504	625	80	560	100	1491	"S213"
0	0	0	24	7	5	"SOC3"	"O14543"	18570	31690	200	5096	5266	697	13	5063	5063	5213	864	16	9	4	0	1664167	0.061	100000.000	100000.000	0.000	0.000	0.000	0.000	0.000	16.610	33	203	33	203	316	2384	100	1492	"Y221"
0	0	0	24	8	5	"SOC3"	"O14543"	19070	31710	150	5342	5527	860	15	5099	5099	5301	888	16	16	3	0	862270	0.255	100000.000	100000.000	0.000	0.000	0.000	0.000	0.000	16.610	243	428	243	428	156	1272	100	1493	"Y221"
0	0	0	24	9	5	"SOC3"	"O14543"	19560	31700	200	5193	5516	1240	22	5079	5079	5383	1270	23	11	3	0	1743180	0.105	100000.000	100000.000	0.000	0.000	0.000	0.000	0.000	16.610	114	437	114	437	316	2384	100	1494	"Y221"
0	0	0	24	1	6	"STAT4"	"Q14765"	15570	32330	200	5070	5105	299	5	4966	4966	4945	279	5	27	9	0	1613184	0.573	100000.000	100000.000	0.000	0.000	0.000	0.000	0.000	16.610	104	139	104	139	316	2384	100	1495	"Y693"
0	0	0	24	2	6	"STAT4"	"Q14765"	16070	32330	200	5141	5145	274	5	4855	4855	4804	480	9	25	0	0	1625858	0.710	100000.000	100000.000	0.000	0.000	0.000	0.000	0.000	16.610	286	290	286	290	316	2384	100	1496	"Y693"
0	0	0	24	3	6	"STAT4"	"Q14765"	16570	32330	200	4874	4880	543	11	4763	4763	4703	473	10	15	2	0	1542033	0.374	100000.000	100000.000	0.000	0.000	0.000	0.000	0.000	16.610	111	117	111	117	316	2384	100	1497	"Y693"
0	0	0	24	4	6	"STMN1"	"P16949"	17070	32330	200	4056	4080	413	10	4750	4750	4737	414	8	0	0	0	1289166	-1.587	100000.000	100000.000	0.000	0.000	0.000	0.000	0.000	16.610	-694	-670	-694	-670	316	2384	100	1498	"S24"
0	0	0	24	5	6	"STMN1"	"P16949"	17570	32330	200	4396	4468	442	9	4882	4882	4869	631	12	2	0	0	1411937	-0.635	100000.000	100000.000	0.000	0.000	0.000	0.000	0.000	16.610	-486	-414	-486	-414	316	2384	100	1499	"S24"
0	0	0	24	6	6	"STMN1"	"P16949"	18070	32330	200	4413	4555	747	16	4978	4978	5041	653	12	3	1	0	1439415	-0.744	100000.000	100000.000	0.000	0.000	0.000	0.000	0.000	16.610	-565	-423	-565	-423	316	2384	100	1500	"S24"
0	0	0	24	7	6	"GIT2"	"Q14161"	18570	32330	80	5360	5404	576	10	4908	4908	5121	1313	25	5	0	0	280992	0.216	100000.000	100000.000	0.000	0.000	0.000	0.000	0.000	16.610	452	496	452	496	52	340	100	1501	"Y592"
0	0	0	24	8	6	"GIT2"	"Q14161"	19070	32340	200	4940	5122	635	12	4962	4962	5174	1151	22	6	2	0	1618524	-0.045	100000.000	100000.000	0.000	0.000	0.000	0.000	0.000	16.610	-22	160	-22	160	316	2384	100	1502	"Y592"
0	0	0	24	9	6	"GIT2"	"Q14161"	19560	32330	200	5013	5370	2045	38	4994	4994	5295	1452	27	6	3	0	1696825	0.052	100000.000	100000.000	0.000	0.000	0.000	0.000	0.000	16.610	19	376	19	376	316	2384	100	1503	"Y592"
-75	0	0	24	1	7	"empty"	"empty"	15560	32990	200	5040	5028	256	5	4953	4953	4937	334	6	10	1	0	1588788	0.272	100000.000	100000.000	0.000	0.000	0.000	0.000	0.000	16.610	87	75	87	75	316	2384	100	1504	"empty"
-75	0	0	24	2	7	"empty"	"empty"	16060	32990	200	4883	5034	2057	40	4849	4849	4801	837	17	3	2	0	1590720	0.278	100000.000	100000.000	0.000	0.000	0.000	0.000	0.000	16.610	34	185	34	185	316	2384	100	1505	"empty"
-75	0	0	24	3	7	"empty"	"empty"	16560	32990	200	4980	4986	575	11	4867	4867	4860	501	10	5	0	0	1575536	0.251	100000.000	100000.000	0.000	0.000	0.000	0.000	0.000	16.610	113	119	113	119	316	2384	100	1506	"empty"
-75	0	0	24	4	7	"empty"	"empty"	17060	32990	200	4987	5992	6207	103	4802	4802	4795	484	10	11	3	0	1893520	2.473	100000.000	100000.000	0.000	0.000	0.000	0.000	0.000	16.610	185	1190	185	1190	316	2384	100	1507	"empty"
-75	0	0	24	5	7	"empty"	"empty"	17560	32990	200	4971	4987	286	5	4896	4896	4868	411	8	7	0	0	1575764	0.290	100000.000	100000.000	0.000	0.000	0.000	0.000	0.000	16.610	75	91	75	91	316	2384	100	1508	"empty"
-75	0	0	24	6	7	"empty"	"empty"	18060	32990	200	4970	5018	496	9	4971	4971	5001	470	9	6	1	0	1585764	0.036	100000.000	100000.000	0.000	0.000	0.000	0.000	0.000	16.610	-1	47	-1	47	316	2384	100	1509	"empty"
0	0	0	24	7	7	"Control-Spot"	"Mouse_IgG"	18570	32980	160	8902	8600	1654	19	4980	4980	5292	1116	21	87	84	0	1788735	2.964	100000.000	100000.000	0.000	0.000	0.000	0.000	0.000	16.610	3922	3620	3922	3620	208	1512	100	1510	"Control-Spot"
0	0	0	24	8	7	"Control-Spot"	"Mouse_IgG"	19070	32980	160	9221	9280	1778	19	4938	4938	5342	1573	29	92	87	0	1930255	2.503	100000.000	100000.000	0.000	0.000	0.000	0.000	0.000	16.610	4283	4342	4283	4342	208	1512	100	1511	"Control-Spot"
0	0	0	24	9	7	"Control-Spot"	"Mouse_IgG"	19570	32990	170	9469	9461	1808	19	4997	4997	5429	1506	27	91	87	0	1967989	2.677	100000.000	100000.000	0.000	0.000	0.000	0.000	0.000	16.610	4472	4464	4472	4464	208	1660	100	1512	"Control-Spot"
0	0	0	25	1	1	"AMPK1"	"Q13131"	2090	33560	100	9869	9519	1677	17	5245	5245	5387	1391	25	90	85	0	761543	2.971	100000.000	100000.000	0.000	0.000	0.000	0.000	0.000	16.610	4624	4274	4624	4274	80	560	100	1513	"T174/5"
0	0	0	25	2	1	"AMPK1"	"Q13131"	2590	33560	100	9813	9525	1498	15	5165	5165	5205	428	8	96	93	0	762039	10.093	100000.000	100000.000	0.000	0.000	0.000	0.000	0.000	16.610	4648	4360	4648	4360	80	560	100	1514	"T174/5"
0	0	0	25	3	1	"AMPK1"	"Q13131"	3090	33560	100	9821	8948	2530	28	5287	5287	5390	916	16	76	75	0	715871	3.884	100000.000	100000.000	0.000	0.000	0.000	0.000	0.000	16.610	4534	3661	4534	3661	80	560	100	1515	"T174/5"
0	0	0	25	4	1	"aura"	"O14965"	3590	33550	170	6055	6084	507	8	5361	5361	5415	491	9	60	37	0	1265433	1.363	100000.000	100000.000	0.000	0.000	0.000	0.000	0.000	16.610	694	723	694	723	208	1660	100	1516	"T287"
0	0	0	25	5	1	"aura"	"O14965"	4090	33550	150	6125	6321	1539	24	5510	5510	5551	1672	30	3	1	0	986089	0.461	100000.000	100000.000	0.000	0.000	0.000	0.000	0.000	16.610	615	811	615	811	156	1272	100	1517	"T287"
0	0	0	25	6	1	"aura"	"O14965"	4580	33560	150	6219	6046	632	10	5545	5545	5517	557	10	51	15	0	943140	0.950	100000.000	100000.000	0.000	0.000	0.000	0.000	0.000	16.610	674	501	674	501	156	1272	100	1518	"T287"
0	0	0	25	7	1	"CFTR"	"P13569"	5080	33550	110	6078	6141	517	8	5541	5541	5595	2363	42	0	0	0	491305	0.231	100000.000	100000.000	0.000	0.000	0.000	0.000	0.000	16.610	537	600	537	600	80	656	100	1519	"S737"
0	0	0	25	8	1	"CFTR"	"P13569"	5580	33570	100	6278	6344	1000	15	5479	5479	5432	383	7	81	55	0	507515	2.381	100000.000	100000.000	0.000	0.000	0.000	0.000	0.000	16.610	799	865	799	865	80	560	100	1520	"S737"
0	0	0	25	9	1	"CFTR"	"P13569"	6080	33570	100	6236	6195	433	6	5418	5418	5411	251	4	88	75	0	495615	3.124	100000.000	100000.000	0.000	0.000	0.000	0.000	0.000	16.610	818	777	818	777	80	560	100	1521	"S737"
0	0	0	25	1	2	"CREB "	"P16220"	2090	34210	120	17088	15761	5444	34	5552	5552	5568	1469	26	85	84	0	1891315	6.939	100000.000	100000.000	0.000	0.000	0.000	0.000	0.000	16.610	11536	10209	11536	10209	120	820	100	1522	"S133"
0	0	0	25	2	2	"CREB "	"P16220"	2590	34220	130	18006	16936	3607	21	5577	5577	5568	609	10	94	93	0	2032316	18.667	100000.000	100000.000	0.000	0.000	0.000	0.000	0.000	16.610	12429	11359	12429	11359	120	940	100	1523	"S133"
0	0	0	25	3	2	"CREB "	"P16220"	3090	34210	120	17275	15781	4613	29	5446	5446	5556	1351	24	89	89	0	1893734	7.568	100000.000	100000.000	0.000	0.000	0.000	0.000	0.000	16.610	11829	10335	11829	10335	120	820	100	1524	"S133"
0	0	0	25	4	2	"blank-control__"	"AA"	3590	34200	70	6857	6966	854	12	5574	5574	5594	443	7	90	62	0	222917	3.097	100000.000	100000.000	0.000	0.000	0.000	0.000	0.000	16.610	1283	1392	1283	1392	32	236	100	1525	"blank-control__"
0	0	0	25	5	2	"blank-control__"	"AA"	4080	34200	70	7319	7207	728	10	5605	5605	5575	435	7	90	87	0	230635	3.752	100000.000	100000.000	0.000	0.000	0.000	0.000	0.000	16.610	1714	1602	1714	1602	32	236	100	1526	"blank-control__"
0	0	0	25	6	2	"blank-control__"	"AA"	4580	34200	200	5677	5715	738	12	5433	5433	5495	760	13	12	6	0	1806025	0.289	100000.000	100000.000	0.000	0.000	0.000	0.000	0.000	16.610	244	282	244	282	316	2384	100	1527	"blank-control__"
0	0	0	25	7	2	"IKK-alpha "	"O15111"	5090	34200	140	6367	6362	584	9	5250	5250	5354	465	8	86	62	0	992452	2.168	100000.000	100000.000	0.000	0.000	0.000	0.000	0.000	16.610	1117	1112	1117	1112	156	1140	100	1528	"S180"
0	0	0	25	8	2	"IKK-alpha "	"O15111"	5580	34200	130	6634	6665	600	9	5388	5388	5466	1458	26	33	1	0	799759	0.822	100000.000	100000.000	0.000	0.000	0.000	0.000	0.000	16.610	1246	1277	1246	1277	120	940	100	1529	"S180"
0	0	0	25	9	2	"IKK-alpha "	"O15111"	6080	34190	140	6396	6303	433	6	5370	5370	5374	935	17	62	0	0	983302	0.994	100000.000	100000.000	0.000	0.000	0.000	0.000	0.000	16.610	1026	933	1026	933	156	1140	100	1530	"S180"
0	0	0	25	1	3	"JAK2"	"O60674"	2080	34850	120	11236	10749	3518	32	5840	5840	5785	357	6	91	89	0	1289877	13.905	100000.000	100000.000	0.000	0.000	0.000	0.000	0.000	16.610	5396	4909	5396	4909	120	820	100	1531	"Y119"
0	0	0	25	2	3	"JAK2"	"O60674"	2580	34850	130	11533	10888	1834	16	5858	5858	5828	513	8	92	90	0	1306585	9.864	100000.000	100000.000	0.000	0.000	0.000	0.000	0.000	16.610	5675	5030	5675	5030	120	940	100	1532	"Y119"
0	0	0	25	3	3	"JAK2"	"O60674"	3090	34850	120	11622	10757	2024	18	5798	5798	6052	3484	57	81	0	0	1290788	1.350	100000.000	100000.000	0.000	0.000	0.000	0.000	0.000	16.610	5824	4959	5824	4959	120	820	100	1533	"Y119"
0	0	0	25	4	3	"K8"	"P05787"	3580	34840	200	5704	5703	316	5	5721	5721	5726	852	14	0	0	0	1802066	-0.027	100000.000	100000.000	0.000	0.000	0.000	0.000	0.000	16.610	-17	-18	-17	-18	316	2384	100	1534	"Y267"
0	0	0	25	5	3	"K8"	"P05787"	4080	34840	200	5512	5617	1735	30	5653	5653	5733	2231	38	0	0	0	1775007	-0.052	100000.000	100000.000	0.000	0.000	0.000	0.000	0.000	16.610	-141	-36	-141	-36	316	2384	100	1535	"Y267"
0	0	0	25	6	3	"K8"	"P05787"	4580	34840	200	5303	5332	336	6	5520	5520	5708	2683	47	0	0	0	1685056	-0.140	100000.000	100000.000	0.000	0.000	0.000	0.000	0.000	16.610	-217	-188	-217	-188	316	2384	100	1536	"Y267"
0	0	0	25	7	3	"blank-control__"	"AA"	5080	34840	200	5358	5375	568	10	5350	5350	5456	1449	26	1	0	0	1698612	-0.056	100000.000	100000.000	0.000	0.000	0.000	0.000	0.000	16.610	8	25	8	25	316	2384	100	1537	"blank-control__"
0	0	0	25	8	3	"blank-control__"	"AA"	5580	34840	200	5083	5116	297	5	5212	5212	5244	412	7	6	0	0	1616743	-0.311	100000.000	100000.000	0.000	0.000	0.000	0.000	0.000	16.610	-129	-96	-129	-96	316	2384	100	1538	"blank-control__"
0	0	0	25	9	3	"blank-control__"	"AA"	6080	34840	200	5037	5051	242	4	5127	5127	5145	307	5	5	0	0	1596181	-0.306	100000.000	100000.000	0.000	0.000	0.000	0.000	0.000	16.610	-90	-76	-90	-76	316	2384	100	1539	"blank-control__"
0	0	0	25	1	4	"Mnk1"	"Q9BUB5"	2060	35490	70	9361	9340	665	7	5646	5646	5554	483	8	100	100	0	298886	7.839	100000.000	100000.000	0.000	0.000	0.000	0.000	0.000	16.610	3715	3694	3715	3694	32	236	100	1540	"T255"
0	0	0	25	2	4	"Mnk1"	"Q9BUB5"	2560	35510	80	8788	8477	1280	15	5420	5420	5450	408	7	90	88	0	440824	7.419	100000.000	100000.000	0.000	0.000	0.000	0.000	0.000	16.610	3368	3057	3368	3057	52	340	100	1541	"T255"
0	0	0	25	3	4	"Mnk1"	"Q9BUB5"	3070	35520	80	8884	8304	1460	17	5450	5450	5503	539	9	84	80	0	431791	5.197	100000.000	100000.000	0.000	0.000	0.000	0.000	0.000	16.610	3434	2854	3434	2854	52	340	100	1542	"T255"
0	0	0	25	4	4	"NFkB-p100 "	"Q00653"	3570	35500	110	5906	5998	648	10	5633	5633	5651	504	8	40	12	0	479813	0.688	100000.000	100000.000	0.000	0.000	0.000	0.000	0.000	16.610	273	365	273	365	80	656	100	1543	"S108"
0	0	0	25	5	4	"NFkB-p100 "	"Q00653"	4070	35480	200	5585	5546	432	7	5537	5537	5554	770	13	2	0	0	1752608	-0.010	100000.000	100000.000	0.000	0.000	0.000	0.000	0.000	16.610	48	9	48	9	316	2384	100	1544	"S108"
0	0	0	25	6	4	"NFkB-p100 "	"Q00653"	4570	35470	100	5666	5661	546	9	5514	5514	5455	668	12	11	1	0	452869	0.308	100000.000	100000.000	0.000	0.000	0.000	0.000	0.000	16.610	152	147	152	147	80	560	100	1545	"S108"
0	0	0	25	7	4	"PIK3R1 "	"P27986"	5070	35480	200	5657	5653	503	8	5466	5466	5427	505	9	23	7	0	1786465	0.448	100000.000	100000.000	0.000	0.000	0.000	0.000	0.000	16.610	191	187	191	187	316	2384	100	1546	"Y556"
0	0	0	25	8	4	"PIK3R1 "	"P27986"	5580	35500	120	5823	5852	408	6	5344	5344	5350	338	6	65	32	0	702293	1.485	100000.000	100000.000	0.000	0.000	0.000	0.000	0.000	16.610	479	508	479	508	120	820	100	1547	"Y556"
0	0	0	25	9	4	"PIK3R1 "	"P27986"	6070	35480	110	6081	6069	425	7	5277	5277	5275	443	8	77	42	0	485506	1.792	100000.000	100000.000	0.000	0.000	0.000	0.000	0.000	16.610	804	792	804	792	80	656	100	1548	"Y556"
0	0	0	25	1	5	"blank-control__"	"AA"	2060	36130	200	5441	5454	521	9	5382	5382	5500	1777	32	0	0	0	1723442	-0.026	100000.000	100000.000	0.000	0.000	0.000	0.000	0.000	16.610	59	72	59	72	316	2384	100	1549	"blank-control__"
0	0	0	25	2	5	"blank-control__"	"AA"	2560	36130	200	5339	5639	2553	45	5325	5325	5352	359	6	21	5	0	1781988	0.799	100000.000	100000.000	0.000	0.000	0.000	0.000	0.000	16.610	14	314	14	314	316	2384	100	1550	"blank-control__"
0	0	0	25	3	5	"blank-control__"	"AA"	3060	36130	200	5333	5339	349	6	5330	5330	5419	1046	19	0	0	0	1687265	-0.076	100000.000	100000.000	0.000	0.000	0.000	0.000	0.000	16.610	3	9	3	9	316	2384	100	1551	"blank-control__"
0	0	0	25	4	5	"Rack1"	"P63244"	3580	36130	80	6142	6175	498	8	5484	5484	5508	395	7	76	44	0	321123	1.689	100000.000	100000.000	0.000	0.000	0.000	0.000	0.000	16.610	658	691	658	691	52	340	100	1552	"y52"
0	0	0	25	5	5	"Rack1"	"P63244"	4060	36120	90	6355	6364	523	8	5526	5526	5525	414	7	80	50	0	330953	2.027	100000.000	100000.000	0.000	0.000	0.000	0.000	0.000	16.610	829	838	829	838	52	420	100	1553	"y52"
0	0	0	25	6	5	"Rack1"	"P63244"	4560	36140	70	6310	6312	701	11	5488	5488	5440	399	7	75	53	0	201982	2.185	100000.000	100000.000	0.000	0.000	0.000	0.000	0.000	16.610	822	824	822	824	32	236	100	1554	"y52"
0	0	0	25	7	5	"Shc1"	"P29353"	5080	36130	70	7257	7334	859	11	5509	5509	5452	411	7	93	87	0	234699	4.579	100000.000	100000.000	0.000	0.000	0.000	0.000	0.000	16.610	1748	1825	1748	1825	32	236	100	1555	"Y349"
0	0	0	25	8	5	"Shc1"	"P29353"	5570	36120	130	5781	6115	925	15	5605	5605	5624	672	11	24	21	0	733746	0.731	100000.000	100000.000	0.000	0.000	0.000	0.000	0.000	16.610	176	510	176	510	120	940	100	1556	"Y349"
0	0	0	25	9	5	"Shc1"	"P29353"	6070	36120	130	5486	5885	862	14	5456	5456	5454	240	4	32	27	0	706200	1.796	100000.000	100000.000	0.000	0.000	0.000	0.000	0.000	16.610	30	429	30	429	120	940	100	1557	"Y349"
0	0	0	25	1	6	"Smad6"	"O43541"	2090	36810	70	6091	5938	560	9	5735	5735	5654	478	8	40	3	0	190007	0.594	100000.000	100000.000	0.000	0.000	0.000	0.000	0.000	16.610	356	203	356	203	32	236	100	1558	"S435"
0	0	0	25	2	6	"Smad6"	"O43541"	2580	36800	90	5836	5909	413	6	5617	5617	5645	625	11	11	3	0	307263	0.422	100000.000	100000.000	0.000	0.000	0.000	0.000	0.000	16.610	219	292	219	292	52	420	100	1559	"S435"
0	0	0	25	3	6	"Smad6"	"O43541"	3070	36780	80	5971	5947	491	8	5541	5541	5566	417	7	51	11	0	309227	0.914	100000.000	100000.000	0.000	0.000	0.000	0.000	0.000	16.610	430	406	430	406	52	340	100	1560	"S435"
0	0	0	25	4	6	"TGFBR1"	"P36897"	3570	36780	200	5559	5559	417	7	5645	5645	5672	1671	29	0	0	0	1756645	-0.068	100000.000	100000.000	0.000	0.000	0.000	0.000	0.000	16.610	-86	-86	-86	-86	316	2384	100	1561	"T200"
0	0	0	25	5	6	"TGFBR1"	"P36897"	4070	36780	200	5589	5575	566	10	5526	5526	5557	1337	24	1	0	0	1761732	0.013	100000.000	100000.000	0.000	0.000	0.000	0.000	0.000	16.610	63	49	63	49	316	2384	100	1562	"T200"
0	0	0	25	6	6	"TGFBR1"	"P36897"	4570	36780	200	5515	5511	484	8	5427	5427	5482	561	10	13	0	0	1741526	0.052	100000.000	100000.000	0.000	0.000	0.000	0.000	0.000	16.610	88	84	88	84	316	2384	100	1563	"T200"
0	0	0	25	7	6	"TrKA"	"P04629"	5080	36780	140	11312	11408	3747	32	5245	5245	5402	1767	32	96	92	0	1779571	3.399	100000.000	100000.000	0.000	0.000	0.000	0.000	0.000	16.610	6067	6163	6067	6163	156	1140	100	1564	"Y757"
0	0	0	25	8	6	"TrKA"	"P04629"	5570	36780	150	11337	10960	1329	12	5310	5310	5339	461	8	98	96	0	1709830	12.193	100000.000	100000.000	0.000	0.000	0.000	0.000	0.000	16.610	6027	5650	6027	5650	156	1272	100	1565	"Y757"
0	0	0	25	9	6	"TrKA"	"P04629"	6080	36780	150	10833	10408	1393	13	5334	5334	5454	798	14	96	95	0	1623680	6.208	100000.000	100000.000	0.000	0.000	0.000	0.000	0.000	16.610	5499	5074	5499	5074	156	1272	100	1566	"Y757"
-75	0	0	25	1	7	"empty"	"empty"	2080	37410	200	5296	5333	435	8	5539	5539	5559	957	17	0	0	0	1685104	-0.236	100000.000	100000.000	0.000	0.000	0.000	0.000	0.000	16.610	-243	-206	-243	-206	316	2384	100	1567	"empty"
-75	0	0	25	2	7	"empty"	"empty"	2580	37410	200	5190	5196	268	5	5415	5415	5463	418	7	1	0	0	1641953	-0.639	100000.000	100000.000	0.000	0.000	0.000	0.000	0.000	16.610	-225	-219	-225	-219	316	2384	100	1568	"empty"
-75	0	0	25	3	7	"empty"	"empty"	3080	37410	200	5290	5292	313	5	5401	5401	5467	753	13	1	0	0	1672407	-0.232	100000.000	100000.000	0.000	0.000	0.000	0.000	0.000	16.610	-111	-109	-111	-109	316	2384	100	1569	"empty"
-75	0	0	25	4	7	"empty"	"empty"	3580	37410	200	5348	5381	343	6	5481	5481	5512	431	7	7	0	0	1700534	-0.304	100000.000	100000.000	0.000	0.000	0.000	0.000	0.000	16.610	-133	-100	-133	-100	316	2384	100	1570	"empty"
-75	0	0	25	5	7	"empty"	"empty"	4080	37410	200	5605	5562	736	13	5545	5545	5549	568	10	5	1	0	1757496	0.023	100000.000	100000.000	0.000	0.000	0.000	0.000	0.000	16.610	60	17	60	17	316	2384	100	1571	"empty"
-75	0	0	25	6	7	"empty"	"empty"	4580	37410	200	5550	5535	414	7	5425	5425	5453	453	8	17	0	0	1748997	0.181	100000.000	100000.000	0.000	0.000	0.000	0.000	0.000	16.610	125	110	125	110	316	2384	100	1572	"empty"
-75	0	0	25	7	7	"empty"	"empty"	5080	37410	200	5682	5690	800	14	5532	5532	5541	855	15	1	0	0	1797943	0.174	100000.000	100000.000	0.000	0.000	0.000	0.000	0.000	16.610	150	158	150	158	316	2384	100	1573	"empty"
-75	0	0	25	8	7	"empty"	"empty"	5580	37410	200	5632	5631	374	6	5551	5551	5553	909	16	1	0	0	1779311	0.086	100000.000	100000.000	0.000	0.000	0.000	0.000	0.000	16.610	81	80	81	80	316	2384	100	1574	"empty"
-75	0	0	25	9	7	"empty"	"empty"	6080	37410	200	5555	5555	213	3	5488	5488	5493	668	12	0	0	0	1755343	0.093	100000.000	100000.000	0.000	0.000	0.000	0.000	0.000	16.610	67	67	67	67	316	2384	100	1575	"empty"
0	0	0	26	1	1	"PPP2CA "	"P67775"	6600	33620	200	5428	5388	322	5	5351	5351	5893	5128	87	0	0	0	1702461	-0.098	100000.000	100000.000	0.000	0.000	0.000	0.000	0.000	16.610	77	37	77	37	316	2384	100	1576	"T304"
0	0	0	26	2	1	"PPP2CA "	"P67775"	7100	33620	200	5234	5183	415	8	5166	5166	5141	494	9	11	0	0	1637741	0.085	100000.000	100000.000	0.000	0.000	0.000	0.000	0.000	16.610	68	17	68	17	316	2384	100	1577	"T304"
0	0	0	26	3	1	"PPP2CA "	"P67775"	7600	33620	200	5172	5091	484	9	5056	5056	5012	448	8	25	0	0	1608850	0.176	100000.000	100000.000	0.000	0.000	0.000	0.000	0.000	16.610	116	35	116	35	316	2384	100	1578	"T304"
0	0	0	26	4	1	"Rab4"	"P20338"	8110	33620	90	8540	8610	994	11	4872	4872	4890	418	8	100	100	0	447734	8.900	100000.000	100000.000	0.000	0.000	0.000	0.000	0.000	16.610	3668	3738	3668	3738	52	420	100	1579	"S199"
0	0	0	26	5	1	"Rab4"	"P20338"	8600	33640	80	9036	8874	1159	13	4758	4758	4809	357	7	96	96	0	461458	11.387	100000.000	100000.000	0.000	0.000	0.000	0.000	0.000	16.610	4278	4116	4278	4116	52	340	100	1580	"S199"
0	0	0	26	6	1	"Rab4"	"P20338"	9100	33640	80	8864	8693	1137	13	4862	4862	4883	267	5	98	98	0	452046	14.270	100000.000	100000.000	0.000	0.000	0.000	0.000	0.000	16.610	4002	3831	4002	3831	52	340	100	1581	"S199"
0	0	0	26	7	1	"STAT1 "	"P42224"	9600	33640	80	6078	5971	597	9	4799	4799	4842	348	7	86	76	0	310481	3.244	100000.000	100000.000	0.000	0.000	0.000	0.000	0.000	16.610	1279	1172	1279	1172	52	340	100	1582	"S727"
0	0	0	26	8	1	"STAT1 "	"P42224"	10100	33640	80	6160	6078	740	12	4903	4903	4928	406	8	84	75	0	316054	2.833	100000.000	100000.000	0.000	0.000	0.000	0.000	0.000	16.610	1257	1175	1257	1175	52	340	100	1583	"S727"
0	0	0	26	9	1	"STAT1 "	"P42224"	10600	33630	90	6082	5977	764	12	4960	4960	4938	387	7	80	69	0	310820	2.685	100000.000	100000.000	0.000	0.000	0.000	0.000	0.000	16.610	1122	1017	1122	1017	52	420	100	1584	"S727"
0	0	0	26	1	2	"STAT4 "	"Q14765"	6600	34260	170	6749	6735	486	7	5132	5132	5141	421	8	100	95	0	1400953	3.786	100000.000	100000.000	0.000	0.000	0.000	0.000	0.000	16.610	1617	1603	1617	1603	208	1660	100	1585	"S722"
0	0	0	26	2	2	"STAT4 "	"Q14765"	7100	34270	170	6386	6413	425	6	5053	5053	5062	373	7	100	91	0	1333895	3.622	100000.000	100000.000	0.000	0.000	0.000	0.000	0.000	16.610	1333	1360	1333	1360	208	1660	100	1586	"S722"
0	0	0	26	3	2	"STAT4 "	"Q14765"	7600	34270	180	6264	6206	596	9	5073	5073	5005	409	8	88	69	0	1588657	2.936	100000.000	100000.000	0.000	0.000	0.000	0.000	0.000	16.610	1191	1133	1191	1133	256	1924	100	1587	"S722"
0	0	0	26	4	2	"STMN1"	"P16949"	8100	34260	200	4983	4915	440	8	5100	5100	5009	427	8	6	0	0	1553159	-0.220	100000.000	100000.000	0.000	0.000	0.000	0.000	0.000	16.610	-117	-185	-117	-185	316	2384	100	1588	"S37"
0	0	0	26	5	2	"STMN1"	"P16949"	8590	34260	200	4900	4865	412	8	5026	5026	4989	769	15	0	0	0	1537433	-0.161	100000.000	100000.000	0.000	0.000	0.000	0.000	0.000	16.610	-126	-161	-126	-161	316	2384	100	1589	"S37"
0	0	0	26	6	2	"STMN1"	"P16949"	9090	34260	200	4712	4860	1588	32	4963	4963	4952	343	6	9	1	0	1535764	-0.268	100000.000	100000.000	0.000	0.000	0.000	0.000	0.000	16.610	-251	-103	-251	-103	316	2384	100	1590	"S37"
0	0	0	26	7	2	"ACC1"	"Q13085 "	9600	34270	70	7087	6969	568	8	4975	4975	4982	340	6	96	96	0	223011	5.844	100000.000	100000.000	0.000	0.000	0.000	0.000	0.000	16.610	2112	1994	2112	1994	32	236	100	1591	"S1263"
0	0	0	26	8	2	"ACC1"	"Q13085 "	10100	34260	70	7037	6998	756	10	5040	5040	5007	407	8	93	90	0	223945	4.892	100000.000	100000.000	0.000	0.000	0.000	0.000	0.000	16.610	1997	1958	1997	1958	32	236	100	1592	"S1263"
0	0	0	26	9	2	"ACC1"	"Q13085 "	10590	34260	200	4974	5138	728	14	5021	5021	4996	424	8	14	8	0	1623725	0.335	100000.000	100000.000	0.000	0.000	0.000	0.000	0.000	16.610	-47	117	-47	117	316	2384	100	1593	"S1263"
0	0	0	26	1	3	"TRAF6"	"Q9Y4K3"	6590	34910	200	5092	5127	349	6	5051	5051	5085	366	7	20	2	0	1620078	0.115	100000.000	100000.000	0.000	0.000	0.000	0.000	0.000	16.610	41	76	41	76	316	2384	100	1594	"Y353"
0	0	0	26	2	3	"TRAF6"	"Q9Y4K3"	7090	34910	200	5123	5113	333	6	5049	5049	5047	410	8	15	1	0	1615728	0.161	100000.000	100000.000	0.000	0.000	0.000	0.000	0.000	16.610	74	64	74	64	316	2384	100	1595	"Y353"
0	0	0	26	3	3	"TRAF6"	"Q9Y4K3"	7590	34910	200	5091	5217	1904	36	5092	5092	5085	1000	19	1	0	0	1648585	0.132	100000.000	100000.000	0.000	0.000	0.000	0.000	0.000	16.610	-1	125	-1	125	316	2384	100	1596	"Y353"
0	0	0	26	4	3	"BLNK"	"Q8WV28"	8090	34910	130	5296	5867	1346	22	5119	5119	5065	384	7	35	22	0	704009	2.089	100000.000	100000.000	0.000	0.000	0.000	0.000	0.000	16.610	177	748	177	748	120	940	100	1597	"Y72"
0	0	0	26	5	3	"BLNK"	"Q8WV28"	8590	34910	130	5301	5901	1347	22	5108	5108	5070	311	6	35	22	0	708063	2.672	100000.000	100000.000	0.000	0.000	0.000	0.000	0.000	16.610	193	793	193	793	120	940	100	1598	"Y72"
0	0	0	26	6	3	"BLNK"	"Q8WV28"	9090	34910	140	5298	5847	1327	22	5107	5107	5107	1035	20	21	17	0	912131	0.715	100000.000	100000.000	0.000	0.000	0.000	0.000	0.000	16.610	191	740	191	740	156	1140	100	1599	"Y72"
0	0	0	26	7	3	"CD19"	"P15391"	9590	34920	130	5374	5700	779	13	5071	5071	5044	294	5	50	34	0	683971	2.231	100000.000	100000.000	0.000	0.000	0.000	0.000	0.000	16.610	303	629	303	629	120	940	100	1600	"Y531"
0	0	0	26	8	3	"CD19"	"P15391"	10090	34920	200	5050	5157	640	12	5043	5043	5006	331	6	18	10	0	1629669	0.456	100000.000	100000.000	0.000	0.000	0.000	0.000	0.000	16.610	7	114	7	114	316	2384	100	1601	"Y531"
0	0	0	26	9	3	"CD19"	"P15391"	10590	34920	200	5031	5134	658	12	4964	4964	4962	351	7	24	10	0	1622330	0.490	100000.000	100000.000	0.000	0.000	0.000	0.000	0.000	16.610	67	170	67	170	316	2384	100	1602	"Y531"
0	0	0	26	1	4	"p300"	"Q09472"	6590	35540	130	5089	5349	2693	50	5263	5263	5334	1428	26	2	1	0	641855	0.011	100000.000	100000.000	0.000	0.000	0.000	0.000	0.000	16.610	-174	86	-174	86	120	940	100	1603	"S2279"
0	0	0	26	2	4	"p300"	"Q09472"	7090	35550	200	5150	5093	442	8	5131	5131	5114	376	7	22	0	0	1609314	-0.056	100000.000	100000.000	0.000	0.000	0.000	0.000	0.000	16.610	19	-38	19	-38	316	2384	100	1604	"S2279"
0	0	0	26	3	4	"p300"	"Q09472"	7590	35550	200	5075	5023	436	8	5068	5068	5036	416	8	17	0	0	1587240	-0.031	100000.000	100000.000	0.000	0.000	0.000	0.000	0.000	16.610	7	-45	7	-45	316	2384	100	1605	"S2279"
0	0	0	26	4	4	"fyn"	"P06241"	8100	35560	70	5677	5601	590	10	5173	5173	5067	431	8	53	28	0	179223	1.239	100000.000	100000.000	0.000	0.000	0.000	0.000	0.000	16.610	504	428	504	428	32	236	100	1606	"Y420"
0	0	0	26	5	4	"fyn"	"P06241"	8590	35560	80	5725	5560	492	8	4977	4977	4954	331	6	67	51	0	289130	1.831	100000.000	100000.000	0.000	0.000	0.000	0.000	0.000	16.610	748	583	748	583	52	340	100	1607	"Y420"
0	0	0	26	6	4	"fyn"	"P06241"	9090	35580	90	5631	5574	397	7	4904	4904	4910	311	6	80	55	0	289856	2.135	100000.000	100000.000	0.000	0.000	0.000	0.000	0.000	16.610	727	670	727	670	52	420	100	1608	"Y420"
0	0	0	26	7	4	"HSP27"	"P04792"	9610	35560	90	7240	7105	988	13	4886	4886	4934	368	7	86	86	0	369467	5.899	100000.000	100000.000	0.000	0.000	0.000	0.000	0.000	16.610	2354	2219	2354	2219	52	420	100	1609	"S78"
0	0	0	26	8	4	"HSP27"	"P04792"	10100	35570	90	7388	7468	576	7	5051	5051	4993	376	7	100	100	0	388342	6.582	100000.000	100000.000	0.000	0.000	0.000	0.000	0.000	16.610	2337	2417	2337	2417	52	420	100	1610	"S78"
0	0	0	26	9	4	"HSP27"	"P04792"	10600	35570	100	7406	7058	1147	16	4971	4971	4965	412	8	85	81	0	564658	5.080	100000.000	100000.000	0.000	0.000	0.000	0.000	0.000	16.610	2435	2087	2435	2087	80	560	100	1611	"S78"
0	0	0	26	1	5	"IL-8R B "	"P25025"	6590	36200	200	5387	5400	395	7	5336	5336	5312	340	6	14	1	0	1706521	0.259	100000.000	100000.000	0.000	0.000	0.000	0.000	0.000	16.610	51	64	51	64	316	2384	100	1612	"S352"
0	0	0	26	2	5	"IL-8R B "	"P25025"	7090	36200	200	5271	5243	415	7	5191	5191	5154	389	7	25	2	0	1656943	0.229	100000.000	100000.000	0.000	0.000	0.000	0.000	0.000	16.610	80	52	80	52	316	2384	100	1613	"S352"
0	0	0	26	3	5	"IL-8R B "	"P25025"	7590	36200	70	5714	5479	617	11	5055	5055	5077	450	8	53	34	0	175340	0.893	100000.000	100000.000	0.000	0.000	0.000	0.000	0.000	16.610	659	424	659	424	32	236	100	1614	"S352"
0	0	0	26	4	5	"IRF-3 "	"Q14653"	8100	36210	100	6325	6842	4825	70	4943	4943	4940	489	9	92	67	0	547332	3.890	100000.000	100000.000	0.000	0.000	0.000	0.000	0.000	16.610	1382	1899	1382	1899	80	560	100	1615	"S385"
0	0	0	26	5	5	"IRF-3 "	"Q14653"	8610	36220	100	6232	6229	494	7	4815	4815	4851	311	6	97	95	0	498351	4.431	100000.000	100000.000	0.000	0.000	0.000	0.000	0.000	16.610	1417	1414	1417	1414	80	560	100	1616	"S385"
0	0	0	26	6	5	"IRF-3 "	"Q14653"	9090	36210	100	6159	6071	501	8	4868	4868	4874	258	5	90	88	0	485704	4.640	100000.000	100000.000	0.000	0.000	0.000	0.000	0.000	16.610	1291	1203	1291	1203	80	560	100	1617	"S385"
0	0	0	26	7	5	"LSD1"	"O60341"	9600	36220	80	9453	8479	2277	26	4869	4869	4919	575	11	78	75	0	440920	6.191	100000.000	100000.000	0.000	0.000	0.000	0.000	0.000	16.610	4584	3610	4584	3610	52	340	100	1618	"S131"
0	0	0	26	8	5	"LSD1"	"O60341"	10090	36190	70	9908	9347	1716	18	4893	4893	4926	376	7	90	90	0	299108	11.758	100000.000	100000.000	0.000	0.000	0.000	0.000	0.000	16.610	5015	4454	5015	4454	32	236	100	1619	"S131"
0	0	0	26	9	5	"LSD1"	"O60341"	10590	36210	80	9595	9162	1724	18	5061	5061	5115	1644	32	82	80	0	476416	2.462	100000.000	100000.000	0.000	0.000	0.000	0.000	0.000	16.610	4534	4101	4534	4101	52	340	100	1620	"S131"
0	0	0	26	1	6	"MAPKAPK5"	"Q8IW41"	6600	36840	90	10370	10066	1508	14	5155	5155	5153	332	6	98	96	0	523449	14.798	100000.000	100000.000	0.000	0.000	0.000	0.000	0.000	16.610	5215	4911	5215	4911	52	420	100	1621	"T182"
0	0	0	26	2	6	"MAPKAPK5"	"Q8IW41"	7100	36850	90	9961	9583	1539	16	5154	5154	5143	398	7	96	94	0	498294	11.156	100000.000	100000.000	0.000	0.000	0.000	0.000	0.000	16.610	4807	4429	4807	4429	52	420	100	1622	"T182"
0	0	0	26	3	6	"MAPKAPK5"	"Q8IW41"	7580	36870	80	10203	9138	2397	26	5231	5231	5181	341	6	80	80	0	475152	11.604	100000.000	100000.000	0.000	0.000	0.000	0.000	0.000	16.610	4972	3907	4972	3907	52	340	100	1623	"T182"
0	0	0	26	4	6	"P27kip1"	"P46527"	8080	36850	200	5350	5303	488	9	5252	5252	5158	382	7	18	7	0	1675808	0.380	100000.000	100000.000	0.000	0.000	0.000	0.000	0.000	16.610	98	51	98	51	316	2384	100	1624	"T157"
0	0	0	26	5	6	"P27kip1"	"P46527"	8580	36850	200	5228	5232	444	8	5176	5176	5117	344	6	18	7	0	1653360	0.334	100000.000	100000.000	0.000	0.000	0.000	0.000	0.000	16.610	52	56	52	56	316	2384	100	1625	"T157"
0	0	0	26	6	6	"P27kip1"	"P46527"	9070	36850	70	6373	6301	278	4	5118	5118	5092	334	6	100	96	0	201632	3.620	100000.000	100000.000	0.000	0.000	0.000	0.000	0.000	16.610	1255	1183	1255	1183	32	236	100	1626	"T157"
0	0	0	26	7	6	"p67phox"	"P19878"	9580	36850	200	5063	5011	382	7	5125	5125	5087	314	6	12	0	0	1583362	-0.242	100000.000	100000.000	0.000	0.000	0.000	0.000	0.000	16.610	-62	-114	-62	-114	316	2384	100	1627	"T233"
0	0	0	26	8	6	"p67phox"	"P19878"	10080	36850	200	4973	4973	364	7	5132	5132	5108	716	14	0	0	0	1571384	-0.189	100000.000	100000.000	0.000	0.000	0.000	0.000	0.000	16.610	-159	-159	-159	-159	316	2384	100	1628	"T233"
0	0	0	26	9	6	"p67phox"	"P19878"	10580	36850	200	4937	4944	361	7	5061	5061	5038	343	6	9	0	0	1562385	-0.274	100000.000	100000.000	0.000	0.000	0.000	0.000	0.000	16.610	-124	-117	-124	-117	316	2384	100	1629	"T233"
-75	0	0	26	1	7	"empty"	"empty"	6590	37490	200	5480	5504	843	15	5385	5385	5384	397	7	9	1	0	1739234	0.302	100000.000	100000.000	0.000	0.000	0.000	0.000	0.000	16.610	95	119	95	119	316	2384	100	1630	"empty"
-75	0	0	26	2	7	"empty"	"empty"	7090	37490	200	5373	5289	376	7	5300	5300	5264	390	7	13	1	0	1671409	0.064	100000.000	100000.000	0.000	0.000	0.000	0.000	0.000	16.610	73	-11	73	-11	316	2384	100	1631	"empty"
-75	0	0	26	3	7	"empty"	"empty"	7590	37490	200	5200	5175	1231	23	5237	5237	5178	400	7	11	1	0	1635250	-0.007	100000.000	100000.000	0.000	0.000	0.000	0.000	0.000	16.610	-37	-62	-37	-62	316	2384	100	1632	"empty"
-75	0	0	26	4	7	"empty"	"empty"	8090	37490	200	4948	4983	358	7	5120	5120	5088	434	8	3	0	0	1574490	-0.242	100000.000	100000.000	0.000	0.000	0.000	0.000	0.000	16.610	-172	-137	-172	-137	316	2384	100	1633	"empty"
-75	0	0	26	5	7	"empty"	"empty"	8590	37490	200	4879	4917	341	6	4983	4983	5001	358	7	12	0	0	1553779	-0.235	100000.000	100000.000	0.000	0.000	0.000	0.000	0.000	16.610	-104	-66	-104	-66	316	2384	100	1634	"empty"
-75	0	0	26	6	7	"empty"	"empty"	9090	37490	200	4838	4859	266	5	4926	4926	4963	318	6	8	0	0	1535497	-0.327	100000.000	100000.000	0.000	0.000	0.000	0.000	0.000	16.610	-88	-67	-88	-67	316	2384	100	1635	"empty"
-75	0	0	26	7	7	"empty"	"empty"	9590	37490	200	4890	4920	363	7	4973	4973	4985	367	7	13	1	0	1554762	-0.177	100000.000	100000.000	0.000	0.000	0.000	0.000	0.000	16.610	-83	-53	-83	-53	316	2384	100	1636	"empty"
-75	0	0	26	8	7	"empty"	"empty"	10090	37490	200	5017	4997	463	9	5039	5039	5030	466	9	6	0	0	1578935	-0.071	100000.000	100000.000	0.000	0.000	0.000	0.000	0.000	16.610	-22	-42	-22	-42	316	2384	100	1637	"empty"
-75	0	0	26	9	7	"empty"	"empty"	10590	37490	200	5017	5068	701	13	5051	5051	5034	349	6	16	1	0	1601635	0.097	100000.000	100000.000	0.000	0.000	0.000	0.000	0.000	16.610	-34	17	-34	17	316	2384	100	1638	"empty"
0	0	0	27	1	1	"Jak2 "	"O60674"	11080	33620	150	11315	10916	2005	18	4907	4907	4891	329	6	97	95	0	1702848	18.313	100000.000	100000.000	0.000	0.000	0.000	0.000	0.000	16.610	6408	6009	6408	6009	156	1272	100	1639	"Y221"
0	0	0	27	2	1	"Jak2 "	"O60674"	11580	33620	140	11634	11050	2293	20	4959	4959	4951	272	5	94	92	0	1723762	22.423	100000.000	100000.000	0.000	0.000	0.000	0.000	0.000	16.610	6675	6091	6675	6091	156	1140	100	1640	"Y221"
0	0	0	27	3	1	"Jak2 "	"O60674"	12080	33610	140	12458	11328	2871	25	5069	5069	5063	239	4	92	90	0	1767213	26.213	100000.000	100000.000	0.000	0.000	0.000	0.000	0.000	16.610	7389	6259	7389	6259	156	1140	100	1641	"Y221"
0	0	0	27	4	1	"K8"	"P05787"	12580	33610	200	4669	4679	573	12	5033	5033	5021	306	6	3	0	0	1478450	-1.118	100000.000	100000.000	0.000	0.000	0.000	0.000	0.000	16.610	-364	-354	-364	-354	316	2384	100	1642	"S74"
0	0	0	27	5	1	"K8"	"P05787"	13080	33610	200	4600	4623	628	13	5005	5005	4972	329	6	3	0	0	1460942	-1.061	100000.000	100000.000	0.000	0.000	0.000	0.000	0.000	16.610	-405	-382	-405	-382	316	2384	100	1643	"S74"
0	0	0	27	6	1	"K8"	"P05787"	13580	33610	200	4579	4561	402	8	4937	4937	4921	387	7	1	0	0	1441317	-0.930	100000.000	100000.000	0.000	0.000	0.000	0.000	0.000	16.610	-358	-376	-358	-376	316	2384	100	1644	"S74"
0	0	0	27	7	1	"Met "	"P08581"	14100	33600	110	5922	5864	563	9	4894	4894	4927	737	14	67	20	0	469150	1.271	100000.000	100000.000	0.000	0.000	0.000	0.000	0.000	16.610	1028	970	1028	970	80	656	100	1645	"Y1234"
0	0	0	27	8	1	"Met "	"P08581"	14590	33610	100	6041	5971	546	9	4848	4848	4867	265	5	91	85	0	477651	4.166	100000.000	100000.000	0.000	0.000	0.000	0.000	0.000	16.610	1193	1123	1193	1123	80	560	100	1646	"Y1234"
0	0	0	27	9	1	"Met "	"P08581"	15090	33620	100	5917	5871	633	10	4809	4809	4818	252	5	85	80	0	469706	4.179	100000.000	100000.000	0.000	0.000	0.000	0.000	0.000	16.610	1108	1062	1108	1062	80	560	100	1647	"Y1234"
0	0	0	27	1	2	"MSK2"	"O75676"	11070	34250	200	4884	4895	317	6	4944	4944	4996	1514	30	0	0	0	1546919	-0.067	100000.000	100000.000	0.000	0.000	0.000	0.000	0.000	16.610	-60	-49	-60	-49	316	2384	100	1648	"S360"
0	0	0	27	2	2	"MSK2"	"O75676"	11580	34250	200	5186	5226	388	7	4970	4970	5134	2818	54	0	0	0	1651504	0.033	100000.000	100000.000	0.000	0.000	0.000	0.000	0.000	16.610	216	256	216	256	316	2384	100	1649	"S360"
0	0	0	27	3	2	"MSK2"	"O75676"	12080	34250	200	4993	4989	254	5	4939	4939	4933	307	6	14	1	0	1576607	0.182	100000.000	100000.000	0.000	0.000	0.000	0.000	0.000	16.610	54	50	54	50	316	2384	100	1650	"S360"
0	0	0	27	4	2	"NFkB-p100 "	"Q00653"	12580	34250	200	4817	4801	329	6	4919	4919	4921	333	6	7	0	0	1517023	-0.360	100000.000	100000.000	0.000	0.000	0.000	0.000	0.000	16.610	-102	-118	-102	-118	316	2384	100	1651	"S99"
0	0	0	27	5	2	"NFkB-p100 "	"Q00653"	13080	34250	200	4720	4708	378	8	4827	4827	4871	832	17	0	0	0	1487823	-0.196	100000.000	100000.000	0.000	0.000	0.000	0.000	0.000	16.610	-107	-119	-107	-119	316	2384	100	1652	"S99"
0	0	0	27	6	2	"NFkB-p100 "	"Q00653"	13580	34250	200	4761	5011	3121	62	4848	4848	4860	310	6	11	2	0	1583528	0.487	100000.000	100000.000	0.000	0.000	0.000	0.000	0.000	16.610	-87	163	-87	163	316	2384	100	1653	"S99"
0	0	0	27	7	2	"PKACa "	"P17612"	14080	34250	200	4851	4820	361	7	4877	4877	4897	410	8	8	0	0	1523248	-0.188	100000.000	100000.000	0.000	0.000	0.000	0.000	0.000	16.610	-26	-57	-26	-57	316	2384	100	1654	"S10"
0	0	0	27	8	2	"PKACa "	"P17612"	14590	34250	200	4866	4812	319	6	4884	4884	4890	285	5	11	1	0	1520628	-0.274	100000.000	100000.000	0.000	0.000	0.000	0.000	0.000	16.610	-18	-72	-18	-72	316	2384	100	1655	"S10"
0	0	0	27	9	2	"PKACa "	"P17612"	15090	34250	200	4806	4755	343	7	4847	4847	4856	341	7	7	0	0	1502593	-0.296	100000.000	100000.000	0.000	0.000	0.000	0.000	0.000	16.610	-41	-92	-41	-92	316	2384	100	1656	"S10"
0	0	0	27	1	3	"p70S6K"	"P23443"	11070	34890	200	4961	5009	352	7	4922	4922	4944	712	14	5	0	0	1582977	0.091	100000.000	100000.000	0.000	0.000	0.000	0.000	0.000	16.610	39	87	39	87	316	2384	100	1657	"S447"
0	0	0	27	2	3	"p70S6K"	"P23443"	11570	34890	200	4896	4923	359	7	4872	4872	4909	953	19	2	0	0	1555825	0.015	100000.000	100000.000	0.000	0.000	0.000	0.000	0.000	16.610	24	51	24	51	316	2384	100	1658	"S447"
0	0	0	27	3	3	"p70S6K"	"P23443"	12080	34910	70	5530	5520	300	5	4839	4839	4857	253	5	90	75	0	176624	2.621	100000.000	100000.000	0.000	0.000	0.000	0.000	0.000	16.610	691	681	691	681	32	236	100	1659	"S447"
0	0	0	27	4	3	"PDK1"	"O15530"	12580	34910	90	16096	15787	1480	9	4836	4836	4822	275	5	100	100	0	820911	39.873	100000.000	100000.000	0.000	0.000	0.000	0.000	0.000	16.610	11260	10951	11260	10951	52	420	100	1660	"Y376"
0	0	0	27	5	3	"PDK1"	"O15530"	13080	34890	140	5056	8497	5153	60	4829	4829	4904	1828	37	35	33	0	1325464	1.966	100000.000	100000.000	0.000	0.000	0.000	0.000	0.000	16.610	227	3668	227	3668	156	1140	100	1661	"Y376"
0	0	0	27	6	3	"PDK1"	"O15530"	13590	34900	90	16300	15204	2915	19	4840	4840	4831	283	5	98	96	0	790617	36.654	100000.000	100000.000	0.000	0.000	0.000	0.000	0.000	16.610	11460	10364	11460	10364	52	420	100	1662	"Y376"
0	0	0	27	7	3	"Ripk1"	"Q13546"	14090	34910	170	5376	5362	355	6	4871	4871	4887	552	11	44	2	0	1115194	0.861	100000.000	100000.000	0.000	0.000	0.000	0.000	0.000	16.610	505	491	505	491	208	1660	100	1663	"Y694"
0	0	0	27	8	3	"Ripk1"	"Q13546"	14590	34900	170	5399	5397	294	5	4886	4886	4886	349	7	75	28	0	1122548	1.464	100000.000	100000.000	0.000	0.000	0.000	0.000	0.000	16.610	513	511	513	511	208	1660	100	1664	"Y694"
0	0	0	27	9	3	"Ripk1"	"Q13546"	15090	34900	170	5515	5517	421	7	4909	4909	4896	284	5	81	52	0	1147594	2.187	100000.000	100000.000	0.000	0.000	0.000	0.000	0.000	16.610	606	608	606	608	208	1660	100	1665	"Y694"
0	0	0	27	1	4	"SHC3"	"Q92529"	11070	35540	200	5046	5067	411	8	5031	5031	5004	356	7	13	6	0	1601145	0.177	100000.000	100000.000	0.000	0.000	0.000	0.000	0.000	16.610	15	36	15	36	316	2384	100	1666	"Y341"
0	0	0	27	2	4	"SHC3"	"Q92529"	11570	35540	200	5027	5122	492	9	5017	5017	5016	450	8	14	8	0	1618499	0.236	100000.000	100000.000	0.000	0.000	0.000	0.000	0.000	16.610	10	105	10	105	316	2384	100	1667	"Y341"
0	0	0	27	3	4	"SHC3"	"Q92529"	12080	35540	200	5021	5111	410	8	5008	5008	5018	469	9	11	6	0	1615081	0.198	100000.000	100000.000	0.000	0.000	0.000	0.000	0.000	16.610	13	103	13	103	316	2384	100	1668	"Y341"
0	0	0	27	4	4	"Smad3 "	"P84022"	12580	35540	200	5015	5072	504	9	4955	4955	4950	292	5	21	8	0	1602897	0.418	100000.000	100000.000	0.000	0.000	0.000	0.000	0.000	16.610	60	117	60	117	316	2384	100	1669	"S208"
0	0	0	27	5	4	"Smad3 "	"P84022"	13070	35550	80	6347	6074	837	13	4943	4943	4920	316	6	80	76	0	315867	3.652	100000.000	100000.000	0.000	0.000	0.000	0.000	0.000	16.610	1404	1131	1404	1131	52	340	100	1670	"S208"
0	0	0	27	6	4	"Smad3 "	"P84022"	13580	35550	80	6202	5957	778	13	4874	4874	4875	332	6	73	69	0	309759	3.259	100000.000	100000.000	0.000	0.000	0.000	0.000	0.000	16.610	1328	1083	1328	1083	52	340	100	1671	"S208"
0	0	0	27	7	4	"TAK1 "	"O43318"	14080	35530	200	4904	4912	301	6	4857	4857	4897	875	17	0	0	0	1552089	0.017	100000.000	100000.000	0.000	0.000	0.000	0.000	0.000	16.610	47	55	47	55	316	2384	100	1672	"T187"
0	0	0	27	8	4	"TAK1 "	"O43318"	14580	35530	200	4900	4901	268	5	4866	4866	4912	1076	21	0	0	0	1548611	-0.010	100000.000	100000.000	0.000	0.000	0.000	0.000	0.000	16.610	34	35	34	35	316	2384	100	1673	"T187"
0	0	0	27	9	4	"TAK1 "	"O43318"	15080	35530	200	4850	4854	290	5	4828	4828	4832	305	6	18	1	0	1533706	0.072	100000.000	100000.000	0.000	0.000	0.000	0.000	0.000	16.610	22	26	22	26	316	2384	100	1674	"T187"
0	0	0	27	1	5	"ACC1"	"P68133"	11080	36190	160	5745	5825	1429	24	5013	5013	5008	367	7	79	49	0	1211499	2.226	100000.000	100000.000	0.000	0.000	0.000	0.000	0.000	16.610	732	812	732	812	208	1512	100	1675	"Y93"
0	0	0	27	2	5	"ACC1"	"P68133"	11580	36190	150	5826	5819	375	6	5082	5082	5077	661	13	59	5	0	907787	1.123	100000.000	100000.000	0.000	0.000	0.000	0.000	0.000	16.610	744	737	744	737	156	1272	100	1676	"Y93"
0	0	0	27	3	5	"ACC1"	"P68133"	12080	36200	140	5892	5863	278	4	5082	5082	5064	227	4	93	86	0	914608	3.520	100000.000	100000.000	0.000	0.000	0.000	0.000	0.000	16.610	810	781	810	781	156	1140	100	1677	"Y93"
0	0	0	27	4	5	"A-Raf"	"P10398"	12580	36170	150	5453	5447	469	8	5061	5061	5054	421	8	43	2	0	849689	0.933	100000.000	100000.000	0.000	0.000	0.000	0.000	0.000	16.610	392	386	392	386	156	1272	100	1678	"T20"
0	0	0	27	5	5	"A-Raf"	"P10398"	13080	36180	130	5395	5387	300	5	5009	5009	5006	505	10	39	0	0	646391	0.754	100000.000	100000.000	0.000	0.000	0.000	0.000	0.000	16.610	386	378	386	378	120	940	100	1679	"T20"
0	0	0	27	6	5	"A-Raf"	"P10398"	13570	36190	150	5296	5296	367	6	4905	4905	4949	674	13	23	0	0	826118	0.515	100000.000	100000.000	0.000	0.000	0.000	0.000	0.000	16.610	391	391	391	391	156	1272	100	1680	"T20"
0	0	0	27	7	5	"BCAP"	"Q6ZUJ8"	14090	36190	90	5569	5512	495	8	4872	4872	4928	1019	20	26	0	0	286602	0.573	100000.000	100000.000	0.000	0.000	0.000	0.000	0.000	16.610	697	640	697	640	52	420	100	1681	"Y570"
0	0	0	27	8	5	"BCAP"	"Q6ZUJ8"	14580	36180	200	4881	4992	772	15	4786	4786	4849	1239	25	1	0	0	1577587	0.115	100000.000	100000.000	0.000	0.000	0.000	0.000	0.000	16.610	95	206	95	206	316	2384	100	1682	"Y570"
0	0	0	27	9	5	"BCAP"	"Q6ZUJ8"	15080	36200	80	5631	5585	342	6	4697	4697	4696	240	5	94	86	0	290404	3.704	100000.000	100000.000	0.000	0.000	0.000	0.000	0.000	16.610	934	888	934	888	52	340	100	1683	"Y570"
0	0	0	27	1	6	"Cofilin 1"	"P23528"	11090	36810	80	8418	7879	1674	21	4947	4947	5028	856	17	80	73	0	409697	3.331	100000.000	100000.000	0.000	0.000	0.000	0.000	0.000	16.610	3471	2932	3471	2932	52	340	100	1684	"Y139"
0	0	0	27	2	6	"Cofilin 1"	"P23528"	11570	36830	80	8961	8002	1969	24	4864	4864	4906	308	6	76	76	0	416079	10.052	100000.000	100000.000	0.000	0.000	0.000	0.000	0.000	16.610	4097	3138	4097	3138	52	340	100	1685	"Y139"
0	0	0	27	3	6	"Cofilin 1"	"P23528"	12070	36820	70	9627	8960	1464	16	4984	4984	5107	1895	37	87	81	0	286704	2.033	100000.000	100000.000	0.000	0.000	0.000	0.000	0.000	16.610	4643	3976	4643	3976	32	236	100	1686	"Y139"
0	0	0	27	4	6	"CTNNB1"	"P35222"	12570	36820	200	4999	4998	256	5	4933	4933	4955	705	14	0	0	0	1579469	0.061	100000.000	100000.000	0.000	0.000	0.000	0.000	0.000	16.610	66	65	66	65	316	2384	100	1687	"Y654"
0	0	0	27	5	6	"CTNNB1"	"P35222"	13070	36820	200	4999	5110	1095	21	4906	4906	4966	953	19	2	1	0	1614671	0.151	100000.000	100000.000	0.000	0.000	0.000	0.000	0.000	16.610	93	204	93	204	316	2384	100	1688	"Y654"
0	0	0	27	6	6	"CTNNB1"	"P35222"	13580	36820	200	5002	5005	377	7	4892	4892	4927	631	12	3	0	0	1581547	0.124	100000.000	100000.000	0.000	0.000	0.000	0.000	0.000	16.610	110	113	110	113	316	2384	100	1689	"Y654"
0	0	0	27	7	6	"IFNGR1 "	"P15260"	14080	36820	200	4915	4965	807	16	4881	4881	4940	1000	20	0	0	0	1569051	0.025	100000.000	100000.000	0.000	0.000	0.000	0.000	0.000	16.610	34	84	34	84	316	2384	100	1690	"S495"
0	0	0	27	8	6	"IFNGR1 "	"P15260"	14580	36820	200	4905	4913	312	6	4877	4877	4899	715	14	1	0	0	1552547	0.020	100000.000	100000.000	0.000	0.000	0.000	0.000	0.000	16.610	28	36	28	36	316	2384	100	1691	"S495"
0	0	0	27	9	6	"IFNGR1 "	"P15260"	15080	36820	200	4884	5038	1865	37	4861	4861	4950	1584	32	1	0	0	1592114	0.056	100000.000	100000.000	0.000	0.000	0.000	0.000	0.000	16.610	23	177	23	177	316	2384	100	1692	"S495"
-75	0	0	27	1	7	"empty"	"empty"	11060	37450	200	5136	5098	413	8	5081	5081	5067	362	7	11	0	0	1610877	0.086	100000.000	100000.000	0.000	0.000	0.000	0.000	0.000	16.610	55	17	55	17	316	2384	100	1693	"empty"
-75	0	0	27	2	7	"empty"	"empty"	11560	37450	200	5152	5183	955	18	5095	5095	5093	352	6	7	0	0	1637784	0.256	100000.000	100000.000	0.000	0.000	0.000	0.000	0.000	16.610	57	88	57	88	316	2384	100	1694	"empty"
-75	0	0	27	3	7	"empty"	"empty"	12060	37450	200	5143	5161	253	4	5076	5076	5067	311	6	12	0	0	1630751	0.302	100000.000	100000.000	0.000	0.000	0.000	0.000	0.000	16.610	67	85	67	85	316	2384	100	1695	"empty"
-75	0	0	27	4	7	"empty"	"empty"	12560	37450	200	5091	5100	342	6	5061	5061	5046	335	6	7	0	0	1611693	0.161	100000.000	100000.000	0.000	0.000	0.000	0.000	0.000	16.610	30	39	30	39	316	2384	100	1696	"empty"
-75	0	0	27	5	7	"empty"	"empty"	13060	37450	200	5027	5034	321	6	4994	4994	5019	875	17	1	0	0	1590758	0.017	100000.000	100000.000	0.000	0.000	0.000	0.000	0.000	16.610	33	40	33	40	316	2384	100	1697	"empty"
-75	0	0	27	6	7	"empty"	"empty"	13560	37450	200	4994	5050	1127	22	4947	4947	4939	283	5	20	3	0	1595765	0.392	100000.000	100000.000	0.000	0.000	0.000	0.000	0.000	16.610	47	103	47	103	316	2384	100	1698	"empty"
0	0	0	27	7	7	"GLQAWPG-pS-AIPQFLG_GLQAWPGEAIPQFLG_60vs40"	"GLQAWPG-pS-AIPQFLG_GLQAWPGEAIPQFLG_60vs40"	14080	37460	130	5728	14469	12736	88	4933	4933	4952	337	6	67	50	0	1736287	28.240	100000.000	100000.000	0.000	0.000	0.000	0.000	0.000	16.610	795	9536	795	9536	120	940	100	1699	"GLQAWPG-pS-AIPQFLG_GLQAWPGEAIPQFLG_60vs40"
0	0	0	27	8	7	"GLQAWPG-pS-AIPQFLG_GLQAWPGEAIPQFLG_60vs40"	"GLQAWPG-pS-AIPQFLG_GLQAWPGEAIPQFLG_60vs40"	14580	37460	70	33112	33036	1149	3	4841	4841	4979	1536	30	100	100	0	1057161	18.266	100000.000	100000.000	0.000	0.000	0.000	0.000	0.000	16.610	28271	28195	28271	28195	32	236	100	1700	"GLQAWPG-pS-AIPQFLG_GLQAWPGEAIPQFLG_60vs40"
0	0	0	27	9	7	"GLQAWPG-pS-AIPQFLG_GLQAWPGEAIPQFLG_60vs40"	"GLQAWPG-pS-AIPQFLG_GLQAWPGEAIPQFLG_60vs40"	15090	37470	90	32194	27383	9585	35	4809	4809	4849	422	8	100	96	0	1423893	53.398	100000.000	100000.000	0.000	0.000	0.000	0.000	0.000	16.610	27385	22574	27385	22574	52	420	100	1701	"GLQAWPG-pS-AIPQFLG_GLQAWPGEAIPQFLG_60vs40"
0	0	0	28	1	1	"BLNK "	"Q8WV28"	15570	33640	150	4961	5502	1188	21	4763	4763	4767	277	5	42	27	0	858239	2.653	100000.000	100000.000	0.000	0.000	0.000	0.000	0.000	16.610	198	739	198	739	156	1272	100	1702	"Y178"
0	0	0	28	2	1	"BLNK "	"Q8WV28"	16070	33630	160	4841	5313	1003	18	4769	4769	4796	373	7	28	23	0	1105105	1.386	100000.000	100000.000	0.000	0.000	0.000	0.000	0.000	16.610	72	544	72	544	208	1512	100	1703	"Y178"
0	0	0	28	3	1	"BLNK "	"Q8WV28"	16570	33620	150	4979	5503	1125	20	4811	4811	4833	408	8	33	28	0	858426	1.642	100000.000	100000.000	0.000	0.000	0.000	0.000	0.000	16.610	168	692	168	692	156	1272	100	1704	"Y178"
0	0	0	28	4	1	"Catalase"	"P04040"	17070	33610	80	7349	6940	922	13	4819	4819	4810	282	5	92	88	0	360859	7.553	100000.000	100000.000	0.000	0.000	0.000	0.000	0.000	16.610	2530	2121	2530	2121	52	340	100	1705	"Y385"
0	0	0	28	5	1	"Catalase"	"P04040"	17570	33620	80	7060	6683	1020	15	4897	4897	4905	266	5	84	76	0	347530	6.684	100000.000	100000.000	0.000	0.000	0.000	0.000	0.000	16.610	2163	1786	2163	1786	52	340	100	1706	"Y385"
0	0	0	28	6	1	"Catalase"	"P04040"	18070	33610	80	7782	7506	1414	18	5107	5107	5118	384	7	86	84	0	390313	6.219	100000.000	100000.000	0.000	0.000	0.000	0.000	0.000	16.610	2675	2399	2675	2399	52	340	100	1707	"Y385"
0	0	0	28	7	1	"Cdc42"	"P60953"	18570	33610	80	6592	6381	941	14	5009	5009	5033	330	6	76	73	0	331792	4.085	100000.000	100000.000	0.000	0.000	0.000	0.000	0.000	16.610	1583	1372	1583	1372	52	340	100	1708	"Y64"
0	0	0	28	8	1	"Cdc42"	"P60953"	19070	33620	80	6951	6827	1087	15	5009	5009	5159	1038	20	75	40	0	355024	1.607	100000.000	100000.000	0.000	0.000	0.000	0.000	0.000	16.610	1942	1818	1942	1818	52	340	100	1709	"Y64"
0	0	0	28	9	1	"Cdc42"	"P60953"	19570	33650	150	5246	5757	1077	18	5025	5025	5190	875	16	32	23	0	898097	0.648	100000.000	100000.000	0.000	0.000	0.000	0.000	0.000	16.610	221	732	221	732	156	1272	100	1710	"Y64"
0	0	0	28	1	2	"Flt3"	"P36888"	15560	34240	200	4836	4963	550	11	4828	4828	4833	306	6	20	12	0	1568190	0.425	100000.000	100000.000	0.000	0.000	0.000	0.000	0.000	16.610	8	135	8	135	316	2384	100	1711	"Y842"
0	0	0	28	2	2	"Flt3"	"P36888"	16070	34250	70	6362	6248	462	7	4882	4882	4887	283	5	93	93	0	199933	4.809	100000.000	100000.000	0.000	0.000	0.000	0.000	0.000	16.610	1480	1366	1480	1366	32	236	100	1712	"Y842"
0	0	0	28	3	2	"Flt3"	"P36888"	16570	34250	70	6581	6342	604	9	4901	4901	4916	272	5	90	87	0	202946	5.243	100000.000	100000.000	0.000	0.000	0.000	0.000	0.000	16.610	1680	1441	1680	1441	32	236	100	1713	"Y842"
0	0	0	28	4	2	"gp130 "	"P40189"	17070	34260	90	5693	5656	377	6	4804	4804	4804	561	11	76	26	0	294132	1.519	100000.000	100000.000	0.000	0.000	0.000	0.000	0.000	16.610	889	852	889	852	52	420	100	1714	"S782"
0	0	0	28	5	2	"gp130 "	"P40189"	17560	34260	80	6126	6045	494	8	4915	4915	4902	238	4	92	90	0	314326	4.803	100000.000	100000.000	0.000	0.000	0.000	0.000	0.000	16.610	1211	1130	1211	1130	52	340	100	1715	"S782"
0	0	0	28	6	2	"gp130 "	"P40189"	18060	34250	80	6275	7003	2770	39	4922	4922	4932	411	8	96	94	0	364132	5.039	100000.000	100000.000	0.000	0.000	0.000	0.000	0.000	16.610	1353	2081	1353	2081	52	340	100	1716	"S782"
0	0	0	28	7	2	"HSP60"	"P10809"	18560	34260	200	4979	5053	639	12	4978	4978	5025	443	8	9	2	0	1596612	0.063	100000.000	100000.000	0.000	0.000	0.000	0.000	0.000	16.610	1	75	1	75	316	2384	100	1717	"S70"
0	0	0	28	8	2	"HSP60"	"P10809"	19060	34260	200	5006	5051	361	7	4964	4964	5074	1053	20	2	0	0	1596130	-0.022	100000.000	100000.000	0.000	0.000	0.000	0.000	0.000	16.610	42	87	42	87	316	2384	100	1718	"S70"
0	0	0	28	9	2	"HSP60"	"P10809"	19560	34270	200	5010	5158	1006	19	4957	4957	5089	758	14	7	3	0	1629835	0.091	100000.000	100000.000	0.000	0.000	0.000	0.000	0.000	16.610	53	201	53	201	316	2384	100	1719	"S70"
0	0	0	28	1	3	"IL7R "	"P16871"	15570	34890	100	7877	7657	774	10	4943	4943	4927	287	5	97	96	0	612524	9.512	100000.000	100000.000	0.000	0.000	0.000	0.000	0.000	16.610	2934	2714	2934	2714	80	560	100	1720	"Y449"
0	0	0	28	2	3	"IL7R "	"P16871"	16070	34910	120	7694	7048	1301	18	4851	4851	4829	262	5	81	76	0	845758	8.469	100000.000	100000.000	0.000	0.000	0.000	0.000	0.000	16.610	2843	2197	2843	2197	120	820	100	1721	"Y449"
0	0	0	28	3	3	"IL7R "	"P16871"	16570	34900	120	7652	7754	4228	54	4889	4889	4872	244	5	85	82	0	930424	11.811	100000.000	100000.000	0.000	0.000	0.000	0.000	0.000	16.610	2763	2865	2763	2865	120	820	100	1722	"Y449"
0	0	0	28	4	3	"IRAK4"	"P51617"	17070	34900	200	4706	4668	329	7	4855	4855	4858	443	9	2	0	0	1474946	-0.429	100000.000	100000.000	0.000	0.000	0.000	0.000	0.000	16.610	-149	-187	-149	-187	316	2384	100	1723	"T345"
0	0	0	28	5	3	"IRAK4"	"P51617"	17570	34900	200	4864	4941	974	19	4926	4926	4976	1007	20	1	0	0	1561325	-0.035	100000.000	100000.000	0.000	0.000	0.000	0.000	0.000	16.610	-62	15	-62	15	316	2384	100	1724	"T345"
0	0	0	28	6	3	"IRAK4"	"P51617"	18070	34900	200	4712	4707	423	8	4930	4930	4949	605	12	3	0	0	1487286	-0.400	100000.000	100000.000	0.000	0.000	0.000	0.000	0.000	16.610	-218	-223	-218	-223	316	2384	100	1725	"T345"
0	0	0	28	7	3	"LIMK1"	"P53667"	18590	34910	70	11924	11995	639	5	4906	4906	4966	548	11	100	100	0	383824	12.827	100000.000	100000.000	0.000	0.000	0.000	0.000	0.000	16.610	7018	7089	7018	7089	32	236	100	1726	"T508"
0	0	0	28	8	3	"LIMK1"	"P53667"	19070	34910	90	11666	11658	1283	11	4836	4836	4874	382	7	100	100	0	606203	17.759	100000.000	100000.000	0.000	0.000	0.000	0.000	0.000	16.610	6830	6822	6830	6822	52	420	100	1727	"T508"
0	0	0	28	9	3	"LIMK1"	"P53667"	19580	34920	100	11407	10750	2531	23	4913	4913	5037	1215	24	88	86	0	859986	4.702	100000.000	100000.000	0.000	0.000	0.000	0.000	0.000	16.610	6494	5837	6494	5837	80	560	100	1728	"T508"
0	0	0	28	1	4	"p38-alpha "	"Q16539"	15570	35540	130	5017	5010	331	6	4807	4807	4798	272	5	45	16	0	601244	0.779	100000.000	100000.000	0.000	0.000	0.000	0.000	0.000	16.610	210	203	210	203	120	940	100	1729	"T122"
0	0	0	28	2	4	"p38-alpha "	"Q16539"	16070	35540	200	4836	4864	310	6	4791	4791	4807	702	14	0	0	0	1536902	0.081	100000.000	100000.000	0.000	0.000	0.000	0.000	0.000	16.610	45	73	45	73	316	2384	100	1730	"T122"
0	0	0	28	3	4	"p38-alpha "	"Q16539"	16570	35540	200	4928	4919	314	6	4842	4842	4877	821	16	0	0	0	1554435	0.051	100000.000	100000.000	0.000	0.000	0.000	0.000	0.000	16.610	86	77	86	77	316	2384	100	1731	"T122"
0	0	0	28	4	4	"MEK1 "	"Q02750"	17070	35550	70	5918	5742	654	11	4785	4785	4757	492	10	75	59	0	183750	2.002	100000.000	100000.000	0.000	0.000	0.000	0.000	0.000	16.610	1133	957	1133	957	32	236	100	1732	"S297"
0	0	0	28	5	4	"MEK1 "	"Q02750"	17570	35560	70	6282	6164	579	9	4908	4908	4916	270	5	93	84	0	197243	4.622	100000.000	100000.000	0.000	0.000	0.000	0.000	0.000	16.610	1374	1256	1374	1256	32	236	100	1733	"S297"
0	0	0	28	6	4	"MEK1 "	"Q02750"	18080	35550	90	6141	6131	1464	23	4823	4823	4890	1613	32	15	3	0	318837	0.769	100000.000	100000.000	0.000	0.000	0.000	0.000	0.000	16.610	1318	1308	1318	1308	52	420	100	1734	"S297"
0	0	0	28	7	4	"P27kip1"	"P46527"	18580	35550	90	6082	6072	334	5	4943	4943	5012	875	17	76	1	0	315753	1.211	100000.000	100000.000	0.000	0.000	0.000	0.000	0.000	16.610	1139	1129	1139	1129	52	420	100	1735	"Y74"
0	0	0	28	8	4	"P27kip1"	"P46527"	19070	35550	80	6215	6267	568	9	4883	4883	4947	533	10	94	78	0	325904	2.477	100000.000	100000.000	0.000	0.000	0.000	0.000	0.000	16.610	1332	1384	1332	1384	52	340	100	1736	"Y74"
0	0	0	28	9	4	"P27kip1"	"P46527"	19580	35560	130	5558	5585	715	12	4955	4955	5154	2176	42	1	0	0	670169	0.198	100000.000	100000.000	0.000	0.000	0.000	0.000	0.000	16.610	603	630	603	630	120	940	100	1737	"Y74"
0	0	0	28	1	5	"PPARG "	"P37231"	15580	36200	120	5148	5150	227	4	4687	4687	4724	496	10	43	0	0	617951	0.859	100000.000	100000.000	0.000	0.000	0.000	0.000	0.000	16.610	461	463	461	463	120	820	100	1738	"S112"
0	0	0	28	2	5	"PPARG "	"P37231"	16080	36200	130	5202	5226	413	7	4770	4770	4845	1298	26	0	0	0	627090	0.294	100000.000	100000.000	0.000	0.000	0.000	0.000	0.000	16.610	432	456	432	456	120	940	100	1739	"S112"
0	0	0	28	3	5	"PPARG "	"P37231"	16560	36180	110	5334	5753	3595	62	4845	4845	4903	674	13	22	7	0	460237	1.261	100000.000	100000.000	0.000	0.000	0.000	0.000	0.000	16.610	489	908	489	908	80	656	100	1740	"S112"
0	0	0	28	4	5	"Pyk2 "	"Q14289"	17080	36200	170	23030	21490	7113	33	4771	4771	4790	487	10	91	90	0	4469842	34.292	100000.000	100000.000	0.000	0.000	0.000	0.000	0.000	16.610	18259	16719	18259	16719	208	1660	100	1741	"S399"
0	0	0	28	5	5	"Pyk2 "	"Q14289"	17580	36210	170	26565	24168	7240	29	4885	4885	5037	1572	31	90	90	0	5026958	12.170	100000.000	100000.000	0.000	0.000	0.000	0.000	0.000	16.610	21680	19283	21680	19283	208	1660	100	1742	"S399"
0	0	0	28	6	5	"Pyk2 "	"Q14289"	18070	36200	190	25630	21966	8129	37	4910	4910	5116	2253	44	84	83	0	5623257	7.479	100000.000	100000.000	0.000	0.000	0.000	0.000	0.000	16.610	20720	17056	20720	17056	256	2088	100	1743	"S399"
0	0	0	28	7	5	"STAT1 "	"P42224"	18570	36190	170	5751	5787	1032	17	4951	4951	5031	1107	22	13	1	0	1203750	0.683	100000.000	100000.000	0.000	0.000	0.000	0.000	0.000	16.610	800	836	800	836	208	1660	100	1744	"S708"
0	0	0	28	8	5	"STAT1 "	"P42224"	19070	36210	170	5737	6214	3649	58	4943	4943	5020	1101	21	12	3	0	1292478	1.084	100000.000	100000.000	0.000	0.000	0.000	0.000	0.000	16.610	794	1271	794	1271	208	1660	100	1745	"S708"
0	0	0	28	9	5	"STAT1 "	"P42224"	19570	36200	160	5725	5846	1159	19	4946	4946	5070	1181	23	9	2	0	1216020	0.657	100000.000	100000.000	0.000	0.000	0.000	0.000	0.000	16.610	779	900	779	900	208	1512	100	1746	"S708"
0	0	0	28	1	6	"STAT5B "	"P51692"	15580	36840	70	6393	6209	736	11	4895	4895	4917	671	13	81	71	0	198693	1.925	100000.000	100000.000	0.000	0.000	0.000	0.000	0.000	16.610	1498	1314	1498	1314	32	236	100	1747	"S731"
0	0	0	28	2	6	"STAT5B "	"P51692"	16070	36840	200	4951	5128	752	14	4884	4884	4909	899	18	11	3	0	1620435	0.244	100000.000	100000.000	0.000	0.000	0.000	0.000	0.000	16.610	67	244	67	244	316	2384	100	1748	"S731"
0	0	0	28	3	6	"STAT5B "	"P51692"	16570	36840	200	4978	5117	565	11	4912	4912	4984	1443	28	7	0	0	1616854	0.092	100000.000	100000.000	0.000	0.000	0.000	0.000	0.000	16.610	66	205	66	205	316	2384	100	1749	"S731"
0	0	0	28	4	6	"Syk "	"P43405"	17070	36840	140	4908	6041	2427	40	4852	4852	4877	974	19	23	19	0	942433	1.195	100000.000	100000.000	0.000	0.000	0.000	0.000	0.000	16.610	56	1189	56	1189	156	1140	100	1750	"Y348"
0	0	0	28	5	6	"Syk "	"P43405"	17570	36840	110	5471	7592	3065	40	4888	4888	4986	1367	27	46	42	0	607392	1.906	100000.000	100000.000	0.000	0.000	0.000	0.000	0.000	16.610	583	2704	583	2704	80	656	100	1751	"Y348"
0	0	0	28	6	6	"Syk "	"P43405"	18080	36840	80	10986	9389	2716	28	4845	4845	4841	257	5	84	82	0	488218	17.696	100000.000	100000.000	0.000	0.000	0.000	0.000	0.000	16.610	6141	4544	6141	4544	52	340	100	1752	"Y348"
0	0	0	28	7	6	"Calmodulin "	"P62158"	18580	36840	110	6810	6685	734	10	4854	4854	4956	1491	30	80	0	0	534838	1.160	100000.000	100000.000	0.000	0.000	0.000	0.000	0.000	16.610	1956	1831	1956	1831	80	656	100	1753	"Y99"
0	0	0	28	8	6	"Calmodulin "	"P62158"	19080	36850	110	6888	6812	502	7	4825	4825	4875	423	8	98	97	0	544943	4.579	100000.000	100000.000	0.000	0.000	0.000	0.000	0.000	16.610	2063	1987	2063	1987	80	656	100	1754	"Y99"
0	0	0	28	9	6	"Calmodulin "	"P62158"	19580	36840	110	6812	6892	984	14	4858	4858	5021	1582	31	81	6	0	551325	1.183	100000.000	100000.000	0.000	0.000	0.000	0.000	0.000	16.610	1954	2034	1954	2034	80	656	100	1755	"Y99"
-75	0	0	28	1	7	"empty"	"empty"	15560	37490	200	4783	4797	307	6	4805	4805	4902	1354	27	0	0	0	1515945	-0.078	100000.000	100000.000	0.000	0.000	0.000	0.000	0.000	16.610	-22	-8	-22	-8	316	2384	100	1756	"empty"
-75	0	0	28	2	7	"empty"	"empty"	16060	37490	200	4829	4833	273	5	4834	4834	4881	754	15	1	0	0	1527247	-0.064	100000.000	100000.000	0.000	0.000	0.000	0.000	0.000	16.610	-5	-1	-5	-1	316	2384	100	1757	"empty"
-75	0	0	28	3	7	"empty"	"empty"	16560	37490	200	4803	4841	468	9	4835	4835	4914	1108	22	0	0	0	1529622	-0.066	100000.000	100000.000	0.000	0.000	0.000	0.000	0.000	16.610	-32	6	-32	6	316	2384	100	1758	"empty"
-75	0	0	28	4	7	"empty"	"empty"	17060	37490	200	4805	4949	1853	37	4846	4846	4866	580	11	1	0	0	1563932	0.143	100000.000	100000.000	0.000	0.000	0.000	0.000	0.000	16.610	-41	103	-41	103	316	2384	100	1759	"empty"
-75	0	0	28	5	7	"empty"	"empty"	17560	37490	200	4930	4932	224	4	4898	4898	4965	1564	31	0	0	0	1558557	-0.021	100000.000	100000.000	0.000	0.000	0.000	0.000	0.000	16.610	32	34	32	34	316	2384	100	1760	"empty"
-75	0	0	28	6	7	"empty"	"empty"	18060	37490	200	4997	5146	1967	38	4955	4955	5088	1994	39	0	0	0	1626183	0.029	100000.000	100000.000	0.000	0.000	0.000	0.000	0.000	16.610	42	191	42	191	316	2384	100	1761	"empty"
0	0	0	28	7	7	"Control-Spot"	"Tau"	18580	37480	120	7883	7788	1330	17	5000	5000	5129	1629	31	83	25	0	934557	1.632	100000.000	100000.000	0.000	0.000	0.000	0.000	0.000	16.610	2883	2788	2883	2788	120	820	100	1762	"Control-Spot"
0	0	0	28	8	7	"Control-Spot"	"Tau"	19080	37480	120	8116	8116	1166	14	5007	5007	5233	2731	52	75	1	0	973896	1.056	100000.000	100000.000	0.000	0.000	0.000	0.000	0.000	16.610	3109	3109	3109	3109	120	820	100	1763	"Control-Spot"
0	0	0	28	9	7	"Control-Spot"	"Tau"	19580	37490	140	7895	8255	4036	48	5092	5092	5415	1649	30	76	31	0	1287856	1.722	100000.000	100000.000	0.000	0.000	0.000	0.000	0.000	16.610	2803	3163	2803	3163	156	1140	100	1764	"Control-Spot"
0	0	0	29	1	1	"Anxa1"	"P04083"	2050	38110	90	7055	7151	568	7	5899	5899	5994	2948	49	3	0	0	371836	0.392	100000.000	100000.000	0.000	0.000	0.000	0.000	0.000	16.610	1156	1252	1156	1252	52	420	100	1765	"Y20"
0	0	0	29	2	1	"Anxa1"	"P04083"	2550	38110	90	6962	6928	413	5	5909	5909	5855	545	9	86	46	0	360263	1.969	100000.000	100000.000	0.000	0.000	0.000	0.000	0.000	16.610	1053	1019	1053	1019	52	420	100	1766	"Y20"
0	0	0	29	3	1	"Anxa1"	"P04083"	3050	38120	90	6779	6747	330	4	5785	5785	5687	382	6	92	80	0	350845	2.775	100000.000	100000.000	0.000	0.000	0.000	0.000	0.000	16.610	994	962	994	962	52	420	100	1767	"Y20"
0	0	0	29	4	1	"Bax"	"Q07812"	3550	38110	160	6265	6273	378	6	5666	5666	5638	482	8	65	6	0	1304770	1.317	100000.000	100000.000	0.000	0.000	0.000	0.000	0.000	16.610	599	607	599	607	208	1512	100	1768	"S184"
0	0	0	29	5	1	"Bax"	"Q07812"	4060	38120	150	6017	6028	349	5	5519	5519	5548	899	16	10	0	0	940400	0.534	100000.000	100000.000	0.000	0.000	0.000	0.000	0.000	16.610	498	509	498	509	156	1272	100	1769	"S184"
0	0	0	29	6	1	"Bax"	"Q07812"	4560	38110	140	5861	5923	393	6	5325	5325	5366	329	6	84	37	0	924052	1.693	100000.000	100000.000	0.000	0.000	0.000	0.000	0.000	16.610	536	598	536	598	156	1140	100	1770	"S184"
0	0	0	29	7	1	"CHOP"	"P35638"	5060	38110	200	5224	5221	334	6	5332	5332	5382	463	8	4	0	0	1649847	-0.348	100000.000	100000.000	0.000	0.000	0.000	0.000	0.000	16.610	-108	-111	-108	-111	316	2384	100	1771	"S79"
0	0	0	29	8	1	"CHOP"	"P35638"	5560	38120	70	5755	5708	466	8	5089	5089	5149	314	6	84	53	0	182654	1.780	100000.000	100000.000	0.000	0.000	0.000	0.000	0.000	16.610	666	619	666	619	32	236	100	1772	"S79"
0	0	0	29	9	1	"CHOP"	"P35638"	6060	38120	200	5181	5260	375	7	5300	5300	5319	376	7	13	2	0	1662074	-0.157	100000.000	100000.000	0.000	0.000	0.000	0.000	0.000	16.610	-119	-40	-119	-40	316	2384	100	1773	"S79"
0	0	0	29	1	2	"Crk "	"P46108"	2040	38750	130	6087	6365	778	12	6016	6016	6158	1603	26	11	0	0	763805	0.129	100000.000	100000.000	0.000	0.000	0.000	0.000	0.000	16.610	71	349	71	349	120	940	100	1774	"Y221"
0	0	0	29	2	2	"Crk "	"P46108"	2550	38750	120	6039	6405	803	12	5928	5928	5973	697	11	23	19	0	768565	0.620	100000.000	100000.000	0.000	0.000	0.000	0.000	0.000	16.610	111	477	111	477	120	820	100	1775	"Y221"
0	0	0	29	3	2	"Crk "	"P46108"	3050	38750	70	7094	6945	982	14	5870	5870	5896	307	5	62	56	0	222248	3.417	100000.000	100000.000	0.000	0.000	0.000	0.000	0.000	16.610	1224	1075	1224	1075	32	236	100	1776	"Y221"
0	0	0	29	4	2	"EEA1"	"Q15075"	3550	38750	200	5742	5770	400	6	5752	5752	5742	394	6	11	5	0	1823303	0.071	100000.000	100000.000	0.000	0.000	0.000	0.000	0.000	16.610	-10	18	-10	18	316	2384	100	1777	"T431"
0	0	0	29	5	2	"EEA1"	"Q15075"	4050	38750	200	5666	5674	377	6	5568	5568	5573	355	6	18	6	0	1793136	0.285	100000.000	100000.000	0.000	0.000	0.000	0.000	0.000	16.610	98	106	98	106	316	2384	100	1778	"T431"
0	0	0	29	6	2	"EEA1"	"Q15075"	4550	38750	200	5420	5479	404	7	5455	5455	5465	310	5	16	5	0	1731412	0.045	100000.000	100000.000	0.000	0.000	0.000	0.000	0.000	16.610	-35	24	-35	24	316	2384	100	1779	"T431"
0	0	0	29	7	2	"IKK-alpha "	"O15111"	5060	38750	90	7252	7178	521	7	5287	5287	5285	289	5	100	98	0	373256	6.550	100000.000	100000.000	0.000	0.000	0.000	0.000	0.000	16.610	1965	1891	1965	1891	52	420	100	1780	"T23"
0	0	0	29	8	2	"IKK-alpha "	"O15111"	5560	38760	80	7121	6958	630	9	5185	5185	5208	291	5	94	90	0	361801	6.014	100000.000	100000.000	0.000	0.000	0.000	0.000	0.000	16.610	1936	1773	1936	1773	52	340	100	1781	"T23"
0	0	0	29	9	2	"IKK-alpha "	"O15111"	6060	38760	200	5257	5445	662	12	5160	5160	5194	832	16	12	9	0	1720547	0.302	100000.000	100000.000	0.000	0.000	0.000	0.000	0.000	16.610	97	285	97	285	316	2384	100	1782	"T23"
0	0	0	29	1	3	"Jak2 "	"O60674"	2040	39400	200	6024	6229	1762	28	5957	5957	5950	690	11	4	2	0	1968225	0.404	100000.000	100000.000	0.000	0.000	0.000	0.000	0.000	16.610	67	272	67	272	316	2384	100	1783	"Y1007"
0	0	0	29	2	3	"Jak2 "	"O60674"	2540	39400	200	5937	6014	443	7	5880	5880	5847	1167	19	3	1	0	1900442	0.143	100000.000	100000.000	0.000	0.000	0.000	0.000	0.000	16.610	57	134	57	134	316	2384	100	1784	"Y1007"
0	0	0	29	3	3	"Jak2 "	"O60674"	3040	39400	200	5942	5911	366	6	5819	5819	5805	657	11	1	0	0	1867838	0.161	100000.000	100000.000	0.000	0.000	0.000	0.000	0.000	16.610	123	92	123	92	316	2384	100	1785	"Y1007"
0	0	0	29	4	3	"Keap1"	"Q14145"	3550	39400	200	5740	5729	367	6	5736	5736	5755	1383	24	0	0	0	1810364	-0.019	100000.000	100000.000	0.000	0.000	0.000	0.000	0.000	16.610	4	-7	4	-7	316	2384	100	1786	"Y141"
0	0	0	29	5	3	"Keap1"	"Q14145"	4050	39400	200	5528	5668	1681	29	5570	5570	5566	685	12	1	0	0	1791136	0.149	100000.000	100000.000	0.000	0.000	0.000	0.000	0.000	16.610	-42	98	-42	98	316	2384	100	1787	"Y141"
0	0	0	29	6	3	"Keap1"	"Q14145"	4550	39400	200	5389	5381	264	4	5423	5423	5488	1087	19	0	0	0	1700408	-0.098	100000.000	100000.000	0.000	0.000	0.000	0.000	0.000	16.610	-34	-42	-34	-42	316	2384	100	1788	"Y141"
0	0	0	29	7	3	"MK2"	"P16389"	5050	39400	200	5429	5537	502	9	5355	5355	5417	444	8	16	11	0	1749814	0.270	100000.000	100000.000	0.000	0.000	0.000	0.000	0.000	16.610	74	182	74	182	316	2384	100	1789	"Y132"
0	0	0	29	8	3	"MK2"	"P16389"	5560	39400	70	6647	6696	837	12	5256	5256	5273	273	5	100	96	0	214286	5.212	100000.000	100000.000	0.000	0.000	0.000	0.000	0.000	16.610	1391	1440	1391	1440	32	236	100	1790	"Y132"
0	0	0	29	9	3	"MK2"	"P16389"	6050	39410	70	6419	6770	1182	17	5230	5230	5225	235	4	96	96	0	216637	6.574	100000.000	100000.000	0.000	0.000	0.000	0.000	0.000	16.610	1189	1540	1189	1540	32	236	100	1791	"Y132"
0	0	0	29	1	4	"MyD88"	"Q99836"	2050	40050	170	10148	9734	1735	17	5520	5520	5546	524	9	88	87	0	2024773	7.992	100000.000	100000.000	0.000	0.000	0.000	0.000	0.000	16.610	4628	4214	4628	4214	208	1660	100	1792	"Y257"
0	0	0	29	2	4	"MyD88"	"Q99836"	2560	40050	170	9251	9056	1069	11	5302	5302	5365	622	11	94	94	0	1883625	5.934	100000.000	100000.000	0.000	0.000	0.000	0.000	0.000	16.610	3949	3754	3949	3754	208	1660	100	1793	"Y257"
0	0	0	29	3	4	"MyD88"	"Q99836"	3060	40060	160	9185	8909	1115	12	5339	5339	5355	319	5	94	94	0	1853096	11.141	100000.000	100000.000	0.000	0.000	0.000	0.000	0.000	16.610	3846	3570	3846	3570	208	1512	100	1794	"Y257"
0	0	0	29	4	4	"NFkB-p105 "	"P19838"	3550	40050	200	5387	5402	378	6	5448	5448	5521	850	15	0	0	0	1706891	-0.140	100000.000	100000.000	0.000	0.000	0.000	0.000	0.000	16.610	-61	-46	-61	-46	316	2384	100	1795	"S337"
0	0	0	29	5	4	"NFkB-p105 "	"P19838"	4050	40050	200	5409	5440	458	8	5510	5510	5500	447	8	8	0	0	1719140	-0.134	100000.000	100000.000	0.000	0.000	0.000	0.000	0.000	16.610	-101	-70	-101	-70	316	2384	100	1796	"S337"
0	0	0	29	6	4	"NFkB-p105 "	"P19838"	4550	40050	200	5435	5426	593	10	5503	5503	5494	770	14	1	0	0	1714600	-0.088	100000.000	100000.000	0.000	0.000	0.000	0.000	0.000	16.610	-68	-77	-68	-77	316	2384	100	1797	"S337"
0	0	0	29	7	4	"PKACa "	"P17612"	5060	40050	120	6066	5959	469	7	5578	5578	5555	498	8	47	6	0	715039	0.811	100000.000	100000.000	0.000	0.000	0.000	0.000	0.000	16.610	488	381	488	381	120	820	100	1798	"S338"
0	0	0	29	8	4	"PKACa "	"P17612"	5550	40050	200	5784	5813	560	9	5697	5697	5703	1094	19	1	0	0	1836977	0.101	100000.000	100000.000	0.000	0.000	0.000	0.000	0.000	16.610	87	116	87	116	316	2384	100	1799	"S338"
0	0	0	29	9	4	"PKACa "	"P17612"	6060	40050	200	5765	5786	420	7	5668	5668	5665	342	6	15	2	0	1828511	0.354	100000.000	100000.000	0.000	0.000	0.000	0.000	0.000	16.610	97	118	97	118	316	2384	100	1800	"S338"
0	0	0	29	1	5	"PDK1"	"O15530"	2040	40690	90	21089	20602	3199	15	6090	6090	6111	310	5	98	98	0	1071310	46.745	100000.000	100000.000	0.000	0.000	0.000	0.000	0.000	16.610	14999	14512	14999	14512	52	420	100	1801	"Y373"
0	0	0	29	2	5	"PDK1"	"O15530"	2540	40680	90	19906	18774	4117	21	6028	6028	6053	630	10	92	92	0	976251	20.192	100000.000	100000.000	0.000	0.000	0.000	0.000	0.000	16.610	13878	12746	13878	12746	52	420	100	1802	"Y373"
0	0	0	29	3	5	"PDK1"	"O15530"	3050	40690	100	19652	17795	4380	24	5912	5912	6007	1428	23	91	91	0	1423606	8.255	100000.000	100000.000	0.000	0.000	0.000	0.000	0.000	16.610	13740	11883	13740	11883	80	560	100	1803	"Y373"
0	0	0	29	4	5	"Ripk1"	"Q13546"	3550	40690	80	7134	6918	738	10	5793	5793	5828	832	14	69	28	0	359722	1.310	100000.000	100000.000	0.000	0.000	0.000	0.000	0.000	16.610	1341	1125	1341	1125	52	340	100	1804	"Y424"
0	0	0	29	5	5	"Ripk1"	"Q13546"	4040	40690	200	5618	5718	509	8	5548	5548	5562	657	11	8	7	0	1807004	0.237	100000.000	100000.000	0.000	0.000	0.000	0.000	0.000	16.610	70	170	70	170	316	2384	100	1805	"Y424"
0	0	0	29	6	5	"Ripk1"	"Q13546"	4540	40690	70	6852	6683	593	8	5415	5415	5433	215	3	84	84	0	213848	5.814	100000.000	100000.000	0.000	0.000	0.000	0.000	0.000	16.610	1437	1268	1437	1268	32	236	100	1806	"Y424"
0	0	0	29	7	5	"Smad1 "	"Q15797"	5040	40680	200	5258	5248	271	5	5349	5349	5397	500	9	0	0	0	1658211	-0.298	100000.000	100000.000	0.000	0.000	0.000	0.000	0.000	16.610	-91	-101	-91	-101	316	2384	100	1807	"S463"
0	0	0	29	8	5	"Smad1 "	"Q15797"	5540	40680	200	5198	5194	296	5	5397	5397	5435	407	7	1	0	0	1641445	-0.592	100000.000	100000.000	0.000	0.000	0.000	0.000	0.000	16.610	-199	-203	-199	-203	316	2384	100	1808	"S463"
0	0	0	29	9	5	"Smad1 "	"Q15797"	6040	40680	200	5207	5217	259	4	5447	5447	5449	387	7	1	0	0	1648435	-0.599	100000.000	100000.000	0.000	0.000	0.000	0.000	0.000	16.610	-240	-230	-240	-230	316	2384	100	1809	"S463"
0	0	0	29	1	6	"TAB1"	"Q15750"	2050	41340	100	6619	6660	491	7	5663	5663	5827	2081	35	3	0	0	532839	0.400	100000.000	100000.000	0.000	0.000	0.000	0.000	0.000	16.610	956	997	956	997	80	560	100	1810	"S438"
0	0	0	29	2	6	"TAB1"	"Q15750"	2550	41340	90	6554	6609	418	6	5424	5424	5439	381	7	98	82	0	343679	3.071	100000.000	100000.000	0.000	0.000	0.000	0.000	0.000	16.610	1130	1185	1130	1185	52	420	100	1811	"S438"
0	0	0	29	3	6	"TAB1"	"Q15750"	3050	41330	100	6485	6429	534	8	5372	5372	5412	336	6	88	80	0	514353	3.027	100000.000	100000.000	0.000	0.000	0.000	0.000	0.000	16.610	1113	1057	1113	1057	80	560	100	1812	"S438"
0	0	0	29	4	6	"Tgfbr2"	"P37173"	3550	41330	200	5958	6038	732	12	5450	5450	5512	933	16	28	1	0	1908063	0.564	100000.000	100000.000	0.000	0.000	0.000	0.000	0.000	16.610	508	588	508	588	316	2384	100	1813	"Y259"
0	0	0	29	5	6	"Tgfbr2"	"P37173"	4060	41330	140	6371	6379	450	7	5557	5557	5555	342	6	86	58	0	995049	2.409	100000.000	100000.000	0.000	0.000	0.000	0.000	0.000	16.610	814	822	814	822	156	1140	100	1814	"Y259"
0	0	0	29	6	6	"Tgfbr2"	"P37173"	4560	41320	140	6299	6325	470	7	5564	5564	5583	923	16	39	0	0	986762	0.804	100000.000	100000.000	0.000	0.000	0.000	0.000	0.000	16.610	735	761	735	761	156	1140	100	1815	"Y259"
0	0	0	29	7	6	"XIAP "	"P98170"	5040	41330	80	17190	16050	3587	22	5588	5588	5549	437	7	94	94	0	834609	24.030	100000.000	100000.000	0.000	0.000	0.000	0.000	0.000	16.610	11602	10462	11602	10462	52	340	100	1816	"S87"
0	0	0	29	8	6	"XIAP "	"P98170"	5550	41330	90	15728	15424	1854	12	5698	5698	5688	483	8	98	98	0	802061	20.157	100000.000	100000.000	0.000	0.000	0.000	0.000	0.000	16.610	10030	9726	10030	9726	52	420	100	1817	"S87"
0	0	0	29	9	6	"XIAP "	"P98170"	6040	41330	100	14864	12449	4055	32	5667	5667	5800	1561	26	76	75	0	995948	4.259	100000.000	100000.000	0.000	0.000	0.000	0.000	0.000	16.610	9197	6782	9197	6782	80	560	100	1818	"S87"
-75	0	0	29	1	7	"empty"	"empty"	2050	41960	200	5619	5684	433	7	5709	5709	5782	862	14	3	0	0	1796225	-0.114	100000.000	100000.000	0.000	0.000	0.000	0.000	0.000	16.610	-90	-25	-90	-25	316	2384	100	1819	"empty"
-75	0	0	29	2	7	"empty"	"empty"	2550	41960	200	5556	5565	284	5	5521	5521	5572	833	14	0	0	0	1758545	-0.008	100000.000	100000.000	0.000	0.000	0.000	0.000	0.000	16.610	35	44	35	44	316	2384	100	1820	"empty"
-75	0	0	29	3	7	"empty"	"empty"	3050	41960	200	5485	5490	260	4	5534	5534	5571	391	7	4	0	0	1734895	-0.207	100000.000	100000.000	0.000	0.000	0.000	0.000	0.000	16.610	-49	-44	-49	-44	316	2384	100	1821	"empty"
-75	0	0	29	4	7	"empty"	"empty"	3550	41960	200	5556	5599	491	8	5603	5603	5633	553	9	4	1	0	1769136	-0.061	100000.000	100000.000	0.000	0.000	0.000	0.000	0.000	16.610	-47	-4	-47	-4	316	2384	100	1822	"empty"
-75	0	0	29	5	7	"empty"	"empty"	4050	41960	200	5642	5643	353	6	5608	5608	5634	496	8	5	0	0	1783048	0.018	100000.000	100000.000	0.000	0.000	0.000	0.000	0.000	16.610	34	35	34	35	316	2384	100	1823	"empty"
-75	0	0	29	6	7	"empty"	"empty"	4550	41960	200	5589	5579	349	6	5580	5580	5579	717	12	0	0	0	1762971	0.000	100000.000	100000.000	0.000	0.000	0.000	0.000	0.000	16.610	9	-1	9	-1	316	2384	100	1824	"empty"
-75	0	0	29	7	7	"empty"	"empty"	5050	41960	200	5563	5568	476	8	5556	5556	5529	415	7	14	1	0	1759639	0.094	100000.000	100000.000	0.000	0.000	0.000	0.000	0.000	16.610	7	12	7	12	316	2384	100	1825	"empty"
-75	0	0	29	8	7	"empty"	"empty"	5550	41960	200	5723	5712	251	4	5646	5646	5653	818	14	0	0	0	1804956	0.072	100000.000	100000.000	0.000	0.000	0.000	0.000	0.000	16.610	77	66	77	66	316	2384	100	1826	"empty"
-75	0	0	29	9	7	"empty"	"empty"	6050	41960	200	5770	5788	301	5	5693	5693	5704	286	5	14	1	0	1829092	0.294	100000.000	100000.000	0.000	0.000	0.000	0.000	0.000	16.610	77	95	77	95	316	2384	100	1827	"empty"
0	0	0	30	1	1	"PTEN"	"P60484"	6600	38090	70	6788	6713	449	6	5245	5245	5271	264	5	96	93	0	214821	5.462	100000.000	100000.000	0.000	0.000	0.000	0.000	0.000	16.610	1543	1468	1543	1468	32	236	100	1828	"T382/3/5"
0	0	0	30	2	1	"PTEN"	"P60484"	7090	38090	70	6743	6649	425	6	5286	5286	5258	302	5	96	93	0	212756	4.606	100000.000	100000.000	0.000	0.000	0.000	0.000	0.000	16.610	1457	1363	1457	1363	32	236	100	1829	"T382/3/5"
0	0	0	30	3	1	"PTEN"	"P60484"	7580	38090	200	5363	5471	576	10	5273	5273	5253	668	12	12	9	0	1728756	0.326	100000.000	100000.000	0.000	0.000	0.000	0.000	0.000	16.610	90	198	90	198	316	2384	100	1830	"T382/3/5"
0	0	0	30	4	1	"Rab5A"	"P20339"	8080	38090	200	5204	5209	257	4	5263	5263	5222	382	7	3	0	0	1646012	-0.034	100000.000	100000.000	0.000	0.000	0.000	0.000	0.000	16.610	-59	-54	-59	-54	316	2384	100	1831	"S123"
0	0	0	30	5	1	"Rab5A"	"P20339"	8580	38090	200	5228	5209	291	5	5226	5226	5183	339	6	5	1	0	1645940	0.077	100000.000	100000.000	0.000	0.000	0.000	0.000	0.000	16.610	2	-17	2	-17	316	2384	100	1832	"S123"
0	0	0	30	6	1	"Rab5A"	"P20339"	9080	38090	200	5180	5160	281	5	5192	5192	5155	340	6	6	0	0	1630480	0.015	100000.000	100000.000	0.000	0.000	0.000	0.000	0.000	16.610	-12	-32	-12	-32	316	2384	100	1833	"S123"
0	0	0	30	7	1	"STAT1 "	"P42224"	9580	38090	200	5140	5158	226	4	5173	5173	5145	358	6	5	0	0	1629990	0.036	100000.000	100000.000	0.000	0.000	0.000	0.000	0.000	16.610	-33	-15	-33	-15	316	2384	100	1834	"Y701"
0	0	0	30	8	1	"STAT1 "	"P42224"	10080	38090	200	5060	5075	274	5	5139	5139	5127	474	9	2	0	0	1603602	-0.110	100000.000	100000.000	0.000	0.000	0.000	0.000	0.000	16.610	-79	-64	-79	-64	316	2384	100	1835	"Y701"
0	0	0	30	9	1	"STAT1 "	"P42224"	10580	38090	200	4986	5006	401	8	5076	5076	5064	302	5	8	1	0	1581757	-0.192	100000.000	100000.000	0.000	0.000	0.000	0.000	0.000	16.610	-90	-70	-90	-70	316	2384	100	1836	"Y701"
0	0	0	30	1	2	"STAT5B "	"P51692"	6580	38730	200	5164	5155	264	5	5169	5169	5257	1797	34	0	0	0	1628839	-0.057	100000.000	100000.000	0.000	0.000	0.000	0.000	0.000	16.610	-5	-14	-5	-14	316	2384	100	1837	"Y699"
0	0	0	30	2	2	"STAT5B "	"P51692"	7080	38730	200	5206	5200	251	4	5222	5222	5212	270	5	12	0	0	1643227	-0.044	100000.000	100000.000	0.000	0.000	0.000	0.000	0.000	16.610	-16	-22	-16	-22	316	2384	100	1838	"Y699"
0	0	0	30	3	2	"STAT5B "	"P51692"	7580	38730	200	5271	5244	273	5	5282	5282	5270	328	6	6	0	0	1656947	-0.079	100000.000	100000.000	0.000	0.000	0.000	0.000	0.000	16.610	-11	-38	-11	-38	316	2384	100	1839	"Y699"
0	0	0	30	4	2	"Syk "	"P43405"	8080	38730	110	5626	10020	5851	58	5346	5346	5318	312	5	48	42	0	801572	15.071	100000.000	100000.000	0.000	0.000	0.000	0.000	0.000	16.610	280	4674	280	4674	80	656	100	1840	"Y352"
0	0	0	30	5	2	"Syk "	"P43405"	8580	38740	70	19338	17094	5035	29	5332	5332	5352	216	4	87	87	0	547002	54.361	100000.000	100000.000	0.000	0.000	0.000	0.000	0.000	16.610	14006	11762	14006	11762	32	236	100	1841	"Y352"
0	0	0	30	6	2	"Syk "	"P43405"	9080	38730	70	21006	18862	5123	27	5277	5277	5285	190	3	96	93	0	603591	71.458	100000.000	100000.000	0.000	0.000	0.000	0.000	0.000	16.610	15729	13585	15729	13585	32	236	100	1842	"Y352"
0	0	0	30	7	2	"ACC1"	"Q13085"	9580	38730	200	5276	5305	362	6	5247	5247	5251	358	6	13	2	0	1676373	0.151	100000.000	100000.000	0.000	0.000	0.000	0.000	0.000	16.610	29	58	29	58	316	2384	100	1843	"S80"
0	0	0	30	8	2	"ACC1"	"Q13085"	10080	38730	200	5222	5219	285	5	5192	5192	5186	263	5	17	5	0	1649343	0.125	100000.000	100000.000	0.000	0.000	0.000	0.000	0.000	16.610	30	27	30	27	316	2384	100	1844	"S80"
0	0	0	30	9	2	"ACC1"	"Q13085"	10590	38730	120	5188	5220	359	6	5063	5063	5067	464	9	20	1	0	626435	0.330	100000.000	100000.000	0.000	0.000	0.000	0.000	0.000	16.610	125	157	125	157	120	820	100	1845	"S80"
0	0	0	30	1	3	"TrKA"	"P04629"	6580	39370	100	8311	8095	934	11	5286	5286	5288	300	5	92	90	0	647595	9.357	100000.000	100000.000	0.000	0.000	0.000	0.000	0.000	16.610	3025	2809	3025	2809	80	560	100	1846	"Y680"
0	0	0	30	2	3	"TrKA"	"P04629"	7080	39390	110	8186	8046	729	9	5308	5308	5281	288	5	96	95	0	643686	9.601	100000.000	100000.000	0.000	0.000	0.000	0.000	0.000	16.610	2878	2738	2878	2738	80	656	100	1847	"Y680"
0	0	0	30	3	3	"TrKA"	"P04629"	7590	39380	110	8245	8083	744	9	5308	5308	5284	308	5	95	95	0	646637	9.088	100000.000	100000.000	0.000	0.000	0.000	0.000	0.000	16.610	2937	2775	2937	2775	80	656	100	1848	"Y680"
0	0	0	30	4	3	"BRAF1"	"P15056"	8080	39380	200	5273	5281	376	7	5343	5343	5288	361	6	2	0	0	1668861	-0.019	100000.000	100000.000	0.000	0.000	0.000	0.000	0.000	16.610	-70	-62	-70	-62	316	2384	100	1849	"S579"
0	0	0	30	5	3	"BRAF1"	"P15056"	8580	39380	200	5296	5293	325	6	5287	5287	5239	314	5	7	1	0	1672684	0.172	100000.000	100000.000	0.000	0.000	0.000	0.000	0.000	16.610	9	6	9	6	316	2384	100	1850	"S579"
0	0	0	30	6	3	"BRAF1"	"P15056"	9070	39380	200	5301	5386	1179	21	5254	5254	5247	1063	20	0	0	0	1702111	0.131	100000.000	100000.000	0.000	0.000	0.000	0.000	0.000	16.610	47	132	47	132	316	2384	100	1851	"S579"
0	0	0	30	7	3	"Cdc2"	"P06493"	9580	39390	80	7970	7956	305	3	5351	5351	5352	229	4	100	100	0	413735	11.371	100000.000	100000.000	0.000	0.000	0.000	0.000	0.000	16.610	2619	2605	2619	2605	52	340	100	1852	"Y15"
0	0	0	30	8	3	"Cdc2"	"P06493"	10070	39380	90	8026	8009	311	3	5280	5280	5252	337	6	100	100	0	416477	8.181	100000.000	100000.000	0.000	0.000	0.000	0.000	0.000	16.610	2746	2729	2746	2729	52	420	100	1853	"Y15"
0	0	0	30	9	3	"Cdc2"	"P06493"	10580	39390	80	7913	7765	625	8	5219	5219	5209	233	4	100	96	0	403756	10.970	100000.000	100000.000	0.000	0.000	0.000	0.000	0.000	16.610	2694	2546	2694	2546	52	340	100	1854	"Y15"
0	0	0	30	1	4	"ERK3"	"Q16659"	6580	40020	170	7238	7230	434	6	5518	5518	5500	261	4	99	98	0	1503761	6.628	100000.000	100000.000	0.000	0.000	0.000	0.000	0.000	16.610	1720	1712	1720	1712	208	1660	100	1855	"S189"
0	0	0	30	2	4	"ERK3"	"Q16659"	7090	40020	160	6474	6620	1214	18	5339	5339	5308	374	7	96	80	0	1377010	3.508	100000.000	100000.000	0.000	0.000	0.000	0.000	0.000	16.610	1135	1281	1135	1281	208	1512	100	1856	"S189"
0	0	0	30	3	4	"ERK3"	"Q16659"	7590	40010	180	6243	6365	619	9	5219	5219	5239	1456	27	37	0	0	1629420	0.773	100000.000	100000.000	0.000	0.000	0.000	0.000	0.000	16.610	1024	1146	1024	1146	256	1924	100	1857	"S189"
0	0	0	30	4	4	"GIT2"	"Q14161"	8080	40010	200	5160	5123	410	8	5087	5087	5106	577	11	6	0	0	1618898	0.029	100000.000	100000.000	0.000	0.000	0.000	0.000	0.000	16.610	73	36	73	36	316	2384	100	1858	"Y484"
0	0	0	30	5	4	"GIT2"	"Q14161"	8580	40010	200	4995	5031	364	7	4980	4980	5000	332	6	16	2	0	1589794	0.093	100000.000	100000.000	0.000	0.000	0.000	0.000	0.000	16.610	15	51	15	51	316	2384	100	1859	"Y484"
0	0	0	30	6	4	"GIT2"	"Q14161"	9090	40040	70	5228	5201	206	3	4923	4923	4944	359	7	28	0	0	166427	0.716	100000.000	100000.000	0.000	0.000	0.000	0.000	0.000	16.610	305	278	305	278	32	236	100	1860	"Y484"
0	0	0	30	7	4	"HSP70 "	"P08107"	9580	40020	200	4942	4973	254	5	5025	5025	5394	4167	77	0	0	0	1571457	-0.101	100000.000	100000.000	0.000	0.000	0.000	0.000	0.000	16.610	-83	-52	-83	-52	316	2384	100	1861	"Y525"
0	0	0	30	8	4	"HSP70 "	"P08107"	10070	40020	200	5078	5065	338	6	5059	5059	5078	364	7	18	0	0	1600676	-0.036	100000.000	100000.000	0.000	0.000	0.000	0.000	0.000	16.610	19	6	19	6	316	2384	100	1862	"Y525"
0	0	0	30	9	4	"HSP70 "	"P08107"	10570	40020	200	5120	5122	367	7	5128	5128	5155	969	18	0	0	0	1618486	-0.034	100000.000	100000.000	0.000	0.000	0.000	0.000	0.000	16.610	-8	-6	-8	-6	316	2384	100	1863	"Y525"
0	0	0	30	1	5	"iNOS "	"P35228"	6590	40660	80	6490	6457	423	6	5279	5279	5303	445	8	98	84	0	335763	2.593	100000.000	100000.000	0.000	0.000	0.000	0.000	0.000	16.610	1211	1178	1211	1178	52	340	100	1864	"Y151"
0	0	0	30	2	5	"iNOS "	"P35228"	7090	40670	90	6324	6383	340	5	5278	5278	5290	630	11	96	26	0	331896	1.735	100000.000	100000.000	0.000	0.000	0.000	0.000	0.000	16.610	1046	1105	1046	1105	52	420	100	1865	"Y151"
0	0	0	30	3	5	"iNOS "	"P35228"	7570	40650	80	6474	6391	506	7	5375	5375	5384	296	5	90	84	0	332321	3.402	100000.000	100000.000	0.000	0.000	0.000	0.000	0.000	16.610	1099	1016	1099	1016	52	340	100	1866	"Y151"
0	0	0	30	4	5	"IRF-3 "	"Q14653"	8080	40660	80	5964	5993	372	6	5481	5481	5462	234	4	82	51	0	311626	2.269	100000.000	100000.000	0.000	0.000	0.000	0.000	0.000	16.610	483	512	483	512	52	340	100	1867	"S402"
0	0	0	30	5	5	"IRF-3 "	"Q14653"	8560	40670	70	5855	5851	214	3	5545	5545	5557	306	5	50	3	0	187239	0.961	100000.000	100000.000	0.000	0.000	0.000	0.000	0.000	16.610	310	306	310	306	32	236	100	1868	"S402"
0	0	0	30	6	5	"IRF-3 "	"Q14653"	9070	40670	200	5522	5533	274	4	5268	5268	5252	334	6	35	4	0	1748462	0.841	100000.000	100000.000	0.000	0.000	0.000	0.000	0.000	16.610	254	265	254	265	316	2384	100	1869	"S402"
0	0	0	30	7	5	"M6PR"	"P20645"	9580	40670	70	7232	6999	635	9	5345	5345	5367	203	3	93	93	0	223959	8.039	100000.000	100000.000	0.000	0.000	0.000	0.000	0.000	16.610	1887	1654	1887	1654	32	236	100	1870	"S267"
0	0	0	30	8	5	"M6PR"	"P20645"	10080	40660	70	7228	7148	480	6	5341	5341	5316	225	4	96	96	0	228744	8.142	100000.000	100000.000	0.000	0.000	0.000	0.000	0.000	16.610	1887	1807	1887	1807	32	236	100	1871	"S267"
0	0	0	30	9	5	"M6PR"	"P20645"	10570	40670	70	7116	7047	380	5	5236	5236	5268	559	10	100	93	0	225504	3.182	100000.000	100000.000	0.000	0.000	0.000	0.000	0.000	16.610	1880	1811	1880	1811	32	236	100	1872	"S267"
0	0	0	30	1	6	"MDM2"	"Q00987"	6580	41290	200	5582	5611	313	5	5607	5607	5592	509	9	5	1	0	1773077	0.037	100000.000	100000.000	0.000	0.000	0.000	0.000	0.000	16.610	-25	4	-25	4	316	2384	100	1873	"S166"
0	0	0	30	2	6	"MDM2"	"Q00987"	7080	41310	110	5581	5624	441	7	5400	5400	5394	381	7	33	11	0	449924	0.604	100000.000	100000.000	0.000	0.000	0.000	0.000	0.000	16.610	181	224	181	224	80	656	100	1874	"S166"
0	0	0	30	3	6	"MDM2"	"Q00987"	7580	41300	200	5389	5356	467	8	5298	5298	5270	451	8	19	4	0	1692562	0.191	100000.000	100000.000	0.000	0.000	0.000	0.000	0.000	16.610	91	58	91	58	316	2384	100	1875	"S166"
0	0	0	30	4	6	"p38 delta"	"O15264"	8090	41310	140	7563	7301	1278	17	5173	5173	5191	658	12	79	75	0	1138991	3.207	100000.000	100000.000	0.000	0.000	0.000	0.000	0.000	16.610	2390	2128	2390	2128	156	1140	100	1876	"Y182"
0	0	0	30	5	6	"p38 delta"	"O15264"	8590	41310	120	7650	7434	1084	14	5012	5012	5037	343	6	91	87	0	892032	6.988	100000.000	100000.000	0.000	0.000	0.000	0.000	0.000	16.610	2638	2422	2638	2422	120	820	100	1877	"Y182"
0	0	0	30	6	6	"p38 delta"	"O15264"	9070	41300	160	6549	6458	1459	22	5031	5031	5045	284	5	60	54	0	1343325	4.975	100000.000	100000.000	0.000	0.000	0.000	0.000	0.000	16.610	1518	1427	1518	1427	208	1512	100	1878	"Y182"
0	0	0	30	7	6	"p70S6K"	"P23443"	9570	41300	200	5170	5320	2322	43	5069	5069	5114	431	8	11	1	0	1680975	0.478	100000.000	100000.000	0.000	0.000	0.000	0.000	0.000	16.610	101	251	101	251	316	2384	100	1879	"T412"
0	0	0	30	8	6	"p70S6K"	"P23443"	10060	41310	200	5172	5213	403	7	5152	5152	5183	386	7	19	1	0	1647405	0.078	100000.000	100000.000	0.000	0.000	0.000	0.000	0.000	16.610	20	61	20	61	316	2384	100	1880	"T412"
0	0	0	30	9	6	"p70S6K"	"P23443"	10570	41290	110	5297	5309	325	6	5195	5195	5277	1401	26	0	0	0	424704	0.023	100000.000	100000.000	0.000	0.000	0.000	0.000	0.000	16.610	102	114	102	114	80	656	100	1881	"T412"
-75	0	0	30	1	7	"empty"	"empty"	6570	41920	200	5578	5556	282	5	5598	5598	5591	369	6	6	0	0	1755817	-0.095	100000.000	100000.000	0.000	0.000	0.000	0.000	0.000	16.610	-20	-42	-20	-42	316	2384	100	1882	"empty"
-75	0	0	30	2	7	"empty"	"empty"	7070	41920	200	5499	5470	365	6	5474	5474	5463	983	17	0	0	0	1728433	0.007	100000.000	100000.000	0.000	0.000	0.000	0.000	0.000	16.610	25	-4	25	-4	316	2384	100	1883	"empty"
-75	0	0	30	3	7	"empty"	"empty"	7570	41920	200	5352	5316	399	7	5375	5375	5377	838	15	0	0	0	1679724	-0.073	100000.000	100000.000	0.000	0.000	0.000	0.000	0.000	16.610	-23	-59	-23	-59	316	2384	100	1884	"empty"
-75	0	0	30	4	7	"empty"	"empty"	8070	41920	200	5277	5261	422	8	5219	5219	5241	458	8	19	0	0	1662468	0.044	100000.000	100000.000	0.000	0.000	0.000	0.000	0.000	16.610	58	42	58	42	316	2384	100	1885	"empty"
-75	0	0	30	5	7	"empty"	"empty"	8570	41920	200	5048	5072	323	6	5138	5138	5142	398	7	9	0	0	1602703	-0.176	100000.000	100000.000	0.000	0.000	0.000	0.000	0.000	16.610	-90	-66	-90	-66	316	2384	100	1886	"empty"
-75	0	0	30	6	7	"empty"	"empty"	9070	41920	200	5018	5038	236	4	5078	5078	5090	390	7	4	0	0	1592022	-0.133	100000.000	100000.000	0.000	0.000	0.000	0.000	0.000	16.610	-60	-40	-60	-40	316	2384	100	1887	"empty"
-75	0	0	30	7	7	"empty"	"empty"	9570	41920	200	5110	5149	308	5	5137	5137	5169	432	8	8	0	0	1627218	-0.046	100000.000	100000.000	0.000	0.000	0.000	0.000	0.000	16.610	-27	12	-27	12	316	2384	100	1888	"empty"
-75	0	0	30	8	7	"empty"	"empty"	10070	41920	200	5178	5207	413	7	5213	5213	5241	410	7	12	0	0	1645555	-0.083	100000.000	100000.000	0.000	0.000	0.000	0.000	0.000	16.610	-35	-6	-35	-6	316	2384	100	1889	"empty"
-75	0	0	30	9	7	"empty"	"empty"	10570	41920	200	5198	5222	365	6	5246	5246	5247	392	7	14	0	0	1650004	-0.064	100000.000	100000.000	0.000	0.000	0.000	0.000	0.000	16.610	-48	-24	-48	-24	316	2384	100	1890	"empty"
0	0	0	31	1	1	"JNK1"	"P45983"	11140	38100	110	8621	8317	983	11	5016	5016	5015	234	4	95	95	0	665333	14.111	100000.000	100000.000	0.000	0.000	0.000	0.000	0.000	16.610	3605	3301	3605	3301	80	656	100	1891	"T183"
0	0	0	31	2	1	"JNK1"	"P45983"	11660	38090	110	8661	8544	415	4	4889	4889	4898	205	4	100	100	0	683512	17.785	100000.000	100000.000	0.000	0.000	0.000	0.000	0.000	16.610	3772	3655	3772	3655	80	656	100	1892	"T183"
0	0	0	31	3	1	"JNK1"	"P45983"	12160	38090	110	8450	8263	832	10	4836	4836	4873	454	9	96	96	0	661040	7.467	100000.000	100000.000	0.000	0.000	0.000	0.000	0.000	16.610	3614	3427	3614	3427	80	656	100	1893	"T183"
0	0	0	31	4	1	"Keap1"	"Q14145"	12660	38090	80	7594	7616	342	4	4739	4739	4736	226	4	100	100	0	396023	12.743	100000.000	100000.000	0.000	0.000	0.000	0.000	0.000	16.610	2855	2877	2855	2877	52	340	100	1894	"S293/5"
0	0	0	31	5	1	"Keap1"	"Q14145"	13160	38090	80	8105	8151	529	6	4758	4758	4769	254	5	100	100	0	423827	13.315	100000.000	100000.000	0.000	0.000	0.000	0.000	0.000	16.610	3347	3393	3347	3393	52	340	100	1895	"S293/5"
0	0	0	31	6	1	"Keap1"	"Q14145"	13660	38080	80	8145	8019	504	6	4787	4787	4803	225	4	100	100	0	417009	14.293	100000.000	100000.000	0.000	0.000	0.000	0.000	0.000	16.610	3358	3232	3358	3232	52	340	100	1896	"S293/5"
0	0	0	31	7	1	"MK2"	"P16389"	14150	38090	200	4902	5033	551	10	4875	4875	4898	427	8	14	11	0	1590481	0.316	100000.000	100000.000	0.000	0.000	0.000	0.000	0.000	16.610	27	158	27	158	316	2384	100	1897	"Y415"
0	0	0	31	8	1	"MK2"	"P16389"	14650	38090	200	5019	5186	580	11	4901	4901	4939	920	18	12	5	0	1638622	0.268	100000.000	100000.000	0.000	0.000	0.000	0.000	0.000	16.610	118	285	118	285	316	2384	100	1898	"Y415"
0	0	0	31	9	1	"MK2"	"P16389"	15160	38090	80	6448	6292	652	10	5041	5041	5230	1850	35	13	0	0	327171	0.574	100000.000	100000.000	0.000	0.000	0.000	0.000	0.000	16.610	1407	1251	1407	1251	52	340	100	1899	"Y415"
0	0	0	31	1	2	"NFAT1 "	"Q13469"	11150	38710	200	5136	5149	298	5	4974	4974	4983	262	5	39	12	0	1627140	0.634	100000.000	100000.000	0.000	0.000	0.000	0.000	0.000	16.610	162	175	162	175	316	2384	100	1900	"S110"
0	0	0	31	2	2	"NFAT1 "	"Q13469"	11660	38720	160	5291	5288	255	4	4881	4881	4887	248	5	72	37	0	1099935	1.617	100000.000	100000.000	0.000	0.000	0.000	0.000	0.000	16.610	410	407	410	407	208	1512	100	1901	"S110"
0	0	0	31	3	2	"NFAT1 "	"Q13469"	12160	38720	140	5304	5306	232	4	4813	4813	4821	235	4	83	55	0	827748	2.064	100000.000	100000.000	0.000	0.000	0.000	0.000	0.000	16.610	491	493	491	493	156	1140	100	1902	"S110"
0	0	0	31	4	2	"NFkB-p105 "	"P19838"	12650	38720	200	4781	4818	243	5	4800	4800	4823	558	11	1	0	0	1522506	-0.009	100000.000	100000.000	0.000	0.000	0.000	0.000	0.000	16.610	-19	18	-19	18	316	2384	100	1903	"S907"
0	0	0	31	5	2	"NFkB-p105 "	"P19838"	13160	38720	200	4875	4908	289	5	4822	4822	4840	369	7	12	0	0	1550802	0.184	100000.000	100000.000	0.000	0.000	0.000	0.000	0.000	16.610	53	86	53	86	316	2384	100	1904	"S907"
0	0	0	31	6	2	"NFkB-p105 "	"P19838"	13660	38720	200	4879	4881	248	5	4829	4829	4890	831	16	0	0	0	1542505	-0.011	100000.000	100000.000	0.000	0.000	0.000	0.000	0.000	16.610	50	52	50	52	316	2384	100	1905	"S907"
0	0	0	31	7	2	"process-control__"	"GGSGGSGDYKDDDDK"	14170	38730	70	6639	6588	456	6	4966	4966	4975	225	4	100	96	0	210810	7.169	100000.000	100000.000	0.000	0.000	0.000	0.000	0.000	16.610	1673	1622	1673	1622	32	236	100	1906	"process-control__"
0	0	0	31	8	2	"process-control__"	"GGSGGSGDYKDDDDK"	14650	38730	70	6634	6607	463	7	4989	4989	5018	424	8	96	96	0	211415	3.748	100000.000	100000.000	0.000	0.000	0.000	0.000	0.000	16.610	1645	1618	1645	1618	32	236	100	1907	"process-control__"
0	0	0	31	9	2	"process-control__"	"GGSGGSGDYKDDDDK"	15150	38730	200	5023	5306	1660	31	4994	4994	5027	711	14	13	8	0	1676834	0.392	100000.000	100000.000	0.000	0.000	0.000	0.000	0.000	16.610	29	312	29	312	316	2384	100	1908	"process-control__"
0	0	0	31	1	3	"PAK4"	"O96013"	11170	39360	100	10444	9451	2242	23	5041	5041	5064	267	5	83	83	0	756089	16.431	100000.000	100000.000	0.000	0.000	0.000	0.000	0.000	16.610	5403	4410	5403	4410	80	560	100	1909	"S474"
0	0	0	31	2	3	"PAK4"	"O96013"	11660	39370	100	10729	10633	5803	54	5033	5033	5032	258	5	88	85	0	850667	21.709	100000.000	100000.000	0.000	0.000	0.000	0.000	0.000	16.610	5696	5600	5696	5600	80	560	100	1910	"S474"
0	0	0	31	3	3	"PAK4"	"O96013"	12170	39380	100	10699	10170	1619	15	4917	4917	4931	380	7	98	96	0	813617	13.787	100000.000	100000.000	0.000	0.000	0.000	0.000	0.000	16.610	5782	5253	5782	5253	80	560	100	1911	"S474"
0	0	0	31	4	3	"Rab5A"	"P20339"	12650	39360	70	5940	6020	283	4	4861	4861	4868	248	5	100	100	0	192647	4.645	100000.000	100000.000	0.000	0.000	0.000	0.000	0.000	16.610	1079	1159	1079	1159	32	236	100	1912	"Y205"
0	0	0	31	5	3	"Rab5A"	"P20339"	13160	39370	80	5881	5859	403	6	4896	4896	4889	273	5	96	84	0	304652	3.553	100000.000	100000.000	0.000	0.000	0.000	0.000	0.000	16.610	985	963	985	963	52	340	100	1913	"Y205"
0	0	0	31	6	3	"Rab5A"	"P20339"	13660	39370	80	6031	5925	411	6	4924	4924	4927	269	5	92	86	0	308119	3.710	100000.000	100000.000	0.000	0.000	0.000	0.000	0.000	16.610	1107	1001	1107	1001	52	340	100	1914	"Y205"
0	0	0	31	7	3	"Sek1"	"P45985"	14160	39360	200	4722	4705	502	10	4908	4908	4936	795	16	1	0	0	1486784	-0.291	100000.000	100000.000	0.000	0.000	0.000	0.000	0.000	16.610	-186	-203	-186	-203	316	2384	100	1915	"S257"
0	0	0	31	8	3	"Sek1"	"P45985"	14660	39360	200	4651	4645	426	9	4908	4908	4910	349	7	4	0	0	1467790	-0.759	100000.000	100000.000	0.000	0.000	0.000	0.000	0.000	16.610	-257	-263	-257	-263	316	2384	100	1916	"S257"
0	0	0	31	9	3	"Sek1"	"P45985"	15160	39360	200	4775	4706	473	10	4926	4926	4936	482	9	2	0	0	1487145	-0.477	100000.000	100000.000	0.000	0.000	0.000	0.000	0.000	16.610	-151	-220	-151	-220	316	2384	100	1917	"S257"
0	0	0	31	1	4	"Smad1 "	"Q15797"	11160	40020	70	6508	6346	576	9	5167	5167	5179	512	9	87	65	0	203057	2.279	100000.000	100000.000	0.000	0.000	0.000	0.000	0.000	16.610	1341	1179	1341	1179	32	236	100	1918	"S214"
0	0	0	31	2	4	"Smad1 "	"Q15797"	11650	40010	70	6720	6383	781	12	5244	5244	5240	208	3	75	75	0	204260	5.495	100000.000	100000.000	0.000	0.000	0.000	0.000	0.000	16.610	1476	1139	1476	1139	32	236	100	1919	"S214"
0	0	0	31	3	4	"Smad1 "	"Q15797"	12150	40000	70	6651	6619	290	4	5236	5236	5230	215	4	100	100	0	211792	6.460	100000.000	100000.000	0.000	0.000	0.000	0.000	0.000	16.610	1415	1383	1415	1383	32	236	100	1920	"S214"
0	0	0	31	4	4	"Smad3 "	"P84022"	12650	40000	80	7012	6584	828	12	5136	5136	5189	500	9	76	71	0	342348	2.790	100000.000	100000.000	0.000	0.000	0.000	0.000	0.000	16.610	1876	1448	1876	1448	52	340	100	1921	"T179"
[truncated: 229,839 more chars]
