# Supplementary material for: PIIKA 2.5: Enhanced quality control of peptide microarrays for kinome analysis
Source: PLoS One. 2021 Sep 10;16(9):e0257232. doi: 10.1371/journal.pone.0257232 (PMC8432839; doi:10.1371/journal.pone.0257232)
Supplement: S1 File — All arrays used in this experiment are available as txt files in the GPR format contained within a single zip folder. Individual files are named as in Table 1, where the first number, which follows S, represents the identifier for the samples. Samples 1 2, and 3 are control, 4,5 and 6 are treated with LPS, and 7,8, and 9 are treated with both LPS and cortisol. The number following this represents the day of experiment. For example, S1_2.txt contains the data for sample number 1 from the experiment performed on day 2. (ZIP) [file pone.0257232.s001.zip › arrays/S6_1.txt]

ATF	1.0
31	42    
"Type=GenePix Export 3"
"DateTime=2018/08/20 13:44:41"
"Settings="
"GalFile=T:\Arrays\Human Pig Gal File\Human Pig Gal File with Calibration spots  - Lot 3200.txt"
"PixelSize=10"
"Wavelengths=532"
"ImageFiles=T:\Arrays\Method Development Day 1 August 20, 2018\S6_532.tif 0"
"NormalizationMethod=None"
"NormalizationFactors=1"
"JpegImage="
"StdDev=Type 1"
"RatioFormulations=W1/W2 (532/)"
"FeatureType=Circular"
"Barcode="
"BackgroundSubtraction=LocalFeature"
"ImageOrigin=0, 0"
"JpegOrigin=1650, 4200"
"Creator=GenePix Pro 6.0.1.25"
"Scanner=GenePix 4200A 01  [116282]"
"FocusPosition=0"
"Temperature=23.19"
"LinesAveraged=1"
"Comment="
"PMTGain=340"
"ScanPower=100"
"LaserPower=2.65"
"Filters=Standard Green"
"ScanRegion=0,0,2200,7150"
"Supplier=Genetix Ltd."
"ArrayerSoftwareName=MicroArraying"
"ArrayerSoftwareVersion=QSoft XP Build 6700 (Revision 4)"
"Flags"	"Normalize"	"Autoflag"	"Block"	"Column"	"Row"	"Name"	"ID"	"X"	"Y"	"Dia."	"F532 Median"	"F532 Mean"	"F532 SD"	"F532 CV"	"B532"	"B532 Median"	"B532 Mean"	"B532 SD"	"B532 CV"	"% > B532+1SD"	"% > B532+2SD"	"F532 % Sat."	"F532 Total Intensity"	"SNR 532"	"Ratio of Medians (532/2)"	"Ratio of Means (532/2)"	"Median of Ratios (532/2)"	"Mean of Ratios (532/2)"	"Ratios SD (532/2)"	"Rgn Ratio (532/2)"	"Rgn R2 (532/2)"	"Log Ratio (532/2)"	"F532 Median - B532"	"F532 Mean - B532"	"Sum of Medians (532/2)"	"Sum of Means (532/2)"	"F Pixels"	"B Pixels"	"Circularity"	"Index"	"Target"
0	0	0	1	1	1	"ACTA1"	"P68133"	2300	4650	200	2751	2813	338	12	2770	2770	2834	402	14	12	1	0	888800	-0.052	100000.000	100000.000	0.000	0.000	0.000	0.000	0.000	16.610	-19	43	-19	43	316	2384	100	1	"Y55"
0	0	0	1	2	1	"ACTA1"	"P68133"	2800	4650	200	2758	2836	628	22	2740	2740	2797	437	15	7	2	0	896318	0.089	100000.000	100000.000	0.000	0.000	0.000	0.000	0.000	16.610	18	96	18	96	316	2384	100	2	"Y55"
0	0	0	1	3	1	"ACTA1"	"P68133"	3300	4650	200	2821	3026	917	30	2837	2837	2952	960	32	4	3	0	956088	0.077	100000.000	100000.000	0.000	0.000	0.000	0.000	0.000	16.610	-16	189	-16	189	316	2384	100	3	"Y55"
0	0	0	1	4	1	"A-Raf"	"P10398"	3800	4650	110	3122	3112	444	14	3124	3124	3235	1039	32	5	0	0	248971	-0.118	100000.000	100000.000	0.000	0.000	0.000	0.000	0.000	16.610	-2	-12	-2	-12	80	656	100	4	"S214"
0	0	0	1	5	1	"A-Raf"	"P10398"	4300	4650	200	3287	3284	800	24	3159	3159	3226	961	29	6	2	0	1037628	0.060	100000.000	100000.000	0.000	0.000	0.000	0.000	0.000	16.610	128	125	128	125	316	2384	100	5	"S214"
0	0	0	1	6	1	"A-Raf"	"P10398"	4800	4650	200	3258	3390	940	27	3242	3242	3316	894	26	6	2	0	1071323	0.083	100000.000	100000.000	0.000	0.000	0.000	0.000	0.000	16.610	16	148	16	148	316	2384	100	6	"S214"
0	0	0	1	7	1	"Cdk2"	"P24941"	5300	4650	200	3370	3512	799	22	3313	3313	3434	833	24	7	3	0	1109871	0.094	100000.000	100000.000	0.000	0.000	0.000	0.000	0.000	16.610	57	199	57	199	316	2384	100	7	"Y179"
0	0	0	1	8	1	"Cdk2"	"P24941"	5800	4650	200	3485	3841	1394	36	3316	3316	3541	1208	34	14	4	0	1213744	0.248	100000.000	100000.000	0.000	0.000	0.000	0.000	0.000	16.610	169	525	169	525	316	2384	100	8	"Y179"
0	0	0	1	9	1	"Cdk2"	"P24941"	6300	4650	200	3451	3783	1152	30	3262	3262	3531	1274	36	9	4	0	1195368	0.198	100000.000	100000.000	0.000	0.000	0.000	0.000	0.000	16.610	189	521	189	521	316	2384	100	9	"Y179"
0	0	0	1	1	2	"Cofilin 1"	"P23528"	2280	5270	200	2854	3003	574	19	2780	2780	2857	760	26	14	2	0	948992	0.192	100000.000	100000.000	0.000	0.000	0.000	0.000	0.000	16.610	74	223	74	223	316	2384	100	10	"S2"
0	0	0	1	2	2	"Cofilin 1"	"P23528"	2780	5270	200	2832	3012	651	21	2817	2817	2894	551	19	16	7	0	951794	0.214	100000.000	100000.000	0.000	0.000	0.000	0.000	0.000	16.610	15	195	15	195	316	2384	100	11	"S2"
0	0	0	1	3	2	"Cofilin 1"	"P23528"	3280	5270	200	2949	3196	2221	69	2897	2897	3003	767	25	10	1	0	1009985	0.252	100000.000	100000.000	0.000	0.000	0.000	0.000	0.000	16.610	52	299	52	299	316	2384	100	12	"S2"
0	0	0	1	4	2	"CTNNB1"	"P35222"	3780	5270	200	2922	3006	601	19	3054	3054	3147	969	30	3	1	0	950033	-0.146	100000.000	100000.000	0.000	0.000	0.000	0.000	0.000	16.610	-132	-48	-132	-48	316	2384	100	13	"S675"
0	0	0	1	5	2	"CTNNB1"	"P35222"	4280	5270	200	3049	3121	662	21	3145	3145	3210	777	24	6	2	0	986353	-0.115	100000.000	100000.000	0.000	0.000	0.000	0.000	0.000	16.610	-96	-24	-96	-24	316	2384	100	14	"S675"
0	0	0	1	6	2	"CTNNB1"	"P35222"	4780	5270	200	3018	3087	689	22	3151	3151	3250	955	29	6	1	0	975539	-0.171	100000.000	100000.000	0.000	0.000	0.000	0.000	0.000	16.610	-133	-64	-133	-64	316	2384	100	15	"S675"
0	0	0	1	7	2	"EGFR"	"P00533"	5280	5270	200	3177	3496	2154	61	3149	3149	3294	1073	32	6	3	0	1104711	0.188	100000.000	100000.000	0.000	0.000	0.000	0.000	0.000	16.610	28	347	28	347	316	2384	100	16	"T693"
0	0	0	1	8	2	"EGFR"	"P00533"	5780	5270	200	3251	3418	703	20	3189	3189	3379	1046	30	8	2	0	1080069	0.037	100000.000	100000.000	0.000	0.000	0.000	0.000	0.000	16.610	62	229	62	229	316	2384	100	17	"T693"
0	0	0	1	9	2	"EGFR"	"P00533"	6280	5270	200	3181	3511	1351	38	3174	3174	3387	1118	33	8	6	0	1109328	0.111	100000.000	100000.000	0.000	0.000	0.000	0.000	0.000	16.610	7	337	7	337	316	2384	100	18	"T693"
0	0	0	1	1	3	"JAK1"	"P23458"	2280	5910	200	2878	2941	548	18	2739	2739	2853	787	27	8	0	0	929338	0.112	100000.000	100000.000	0.000	0.000	0.000	0.000	0.000	16.610	139	202	139	202	316	2384	100	19	"Y1035"
0	0	0	1	2	3	"JAK1"	"P23458"	2780	5910	200	2738	2870	711	24	2728	2728	2807	581	20	12	3	0	907001	0.108	100000.000	100000.000	0.000	0.000	0.000	0.000	0.000	16.610	10	142	10	142	316	2384	100	20	"Y1035"
0	0	0	1	3	3	"JAK1"	"P23458"	3280	5910	200	2853	3068	1236	40	2813	2813	2889	449	15	14	5	0	969571	0.399	100000.000	100000.000	0.000	0.000	0.000	0.000	0.000	16.610	40	255	40	255	316	2384	100	21	"Y1035"
0	0	0	1	4	3	"JNK2"	"P45984"	3780	5910	200	3266	3400	705	20	2949	2949	3048	772	25	23	6	0	1074265	0.456	100000.000	100000.000	0.000	0.000	0.000	0.000	0.000	16.610	317	451	317	451	316	2384	100	22	"T183"
0	0	0	1	5	3	"JNK2"	"P45984"	4280	5910	200	3451	3633	1249	34	3123	3123	3213	1528	47	12	3	0	1148083	0.275	100000.000	100000.000	0.000	0.000	0.000	0.000	0.000	16.610	328	510	328	510	316	2384	100	23	"T183"
0	0	0	1	6	3	"JNK2"	"P45984"	4780	5910	200	3537	3954	2171	54	3193	3193	3230	755	23	32	18	0	1249381	0.959	100000.000	100000.000	0.000	0.000	0.000	0.000	0.000	16.610	344	761	344	761	316	2384	100	24	"T183"
0	0	0	1	7	3	"Kit "	"P10721"	5280	5910	200	3337	3493	703	20	3223	3223	3364	1133	33	6	2	0	1103633	0.114	100000.000	100000.000	0.000	0.000	0.000	0.000	0.000	16.610	114	270	114	270	316	2384	100	25	"Y721"
0	0	0	1	8	3	"Kit "	"P10721"	5780	5910	200	3390	3601	731	20	3252	3252	3368	715	21	14	6	0	1137947	0.326	100000.000	100000.000	0.000	0.000	0.000	0.000	0.000	16.610	138	349	138	349	316	2384	100	26	"Y721"
0	0	0	1	9	3	"Kit "	"P10721"	6280	5910	200	3322	3577	798	22	3238	3238	3430	1327	38	8	3	0	1130472	0.111	100000.000	100000.000	0.000	0.000	0.000	0.000	0.000	16.610	84	339	84	339	316	2384	100	27	"Y721"
0	0	0	1	1	4	"MK3"	"P22001"	2260	6540	200	2906	3002	613	20	2723	2723	2794	449	16	26	13	0	948622	0.463	100000.000	100000.000	0.000	0.000	0.000	0.000	0.000	16.610	183	279	183	279	316	2384	100	28	"Y187"
0	0	0	1	2	4	"MK3"	"P22001"	2760	6540	200	2736	2955	762	25	2667	2667	2744	455	16	22	11	0	933678	0.464	100000.000	100000.000	0.000	0.000	0.000	0.000	0.000	16.610	69	288	69	288	316	2384	100	29	"Y187"
0	0	0	1	3	4	"MK3"	"P22001"	3260	6540	200	2774	3039	793	26	2769	2769	2852	588	20	18	11	0	960420	0.318	100000.000	100000.000	0.000	0.000	0.000	0.000	0.000	16.610	5	270	5	270	316	2384	100	30	"Y187"
0	0	0	1	4	4	"NFAT1 "	"Q13469"	3760	6540	200	2913	3086	917	29	2945	2945	3052	677	22	8	4	0	975072	0.050	100000.000	100000.000	0.000	0.000	0.000	0.000	0.000	16.610	-32	141	-32	141	316	2384	100	31	"S326"
0	0	0	1	5	4	"NFAT1 "	"Q13469"	4260	6540	90	3264	3563	2284	64	3026	3026	3071	753	24	15	7	0	185259	0.653	100000.000	100000.000	0.000	0.000	0.000	0.000	0.000	16.610	238	537	238	537	52	420	100	32	"S326"
0	0	0	1	6	4	"NFAT1 "	"Q13469"	4760	6540	200	3191	3192	648	20	3128	3128	3186	849	26	5	1	0	1008749	0.007	100000.000	100000.000	0.000	0.000	0.000	0.000	0.000	16.610	63	64	63	64	316	2384	100	33	"S326"
0	0	0	1	7	4	"NFkB-p65 "	"Q04206"	5260	6540	200	3278	3408	1563	45	3215	3215	3338	1021	30	3	0	0	1076950	0.069	100000.000	100000.000	0.000	0.000	0.000	0.000	0.000	16.610	63	193	63	193	316	2384	100	34	"S276"
0	0	0	1	8	4	"NFkB-p65 "	"Q04206"	5760	6540	200	3306	3397	504	14	3263	3263	3369	700	20	6	1	0	1073532	0.040	100000.000	100000.000	0.000	0.000	0.000	0.000	0.000	16.610	43	134	43	134	316	2384	100	35	"S276"
0	0	0	1	9	4	"NFkB-p65 "	"Q04206"	6260	6540	200	3263	3471	907	26	3247	3247	3370	808	23	8	4	0	1096827	0.125	100000.000	100000.000	0.000	0.000	0.000	0.000	0.000	16.610	16	224	16	224	316	2384	100	36	"S276"
0	0	0	1	1	5	"PDGFRb"	"P09619"	2320	7160	110	4707	4985	2303	46	2652	2652	2789	1138	40	91	31	0	398801	1.930	100000.000	100000.000	0.000	0.000	0.000	0.000	0.000	16.610	2055	2333	2055	2333	80	656	100	37	"Y686"
0	0	0	1	2	5	"PDGFRb"	"P09619"	2820	7170	110	4482	4595	909	19	2618	2618	2704	932	34	93	50	0	367569	2.029	100000.000	100000.000	0.000	0.000	0.000	0.000	0.000	16.610	1864	1977	1864	1977	80	656	100	38	"Y686"
0	0	0	1	3	5	"PDGFRb"	"P09619"	3320	7160	120	5139	4831	1515	31	2779	2779	2845	477	16	75	70	0	579736	4.164	100000.000	100000.000	0.000	0.000	0.000	0.000	0.000	16.610	2360	2052	2360	2052	120	820	100	39	"Y686"
0	0	0	1	4	5	"PELI2"	"Q96FA3"	3820	7160	130	4081	4267	990	23	2985	2985	3111	799	25	65	23	0	512019	1.447	100000.000	100000.000	0.000	0.000	0.000	0.000	0.000	16.610	1096	1282	1096	1282	120	940	100	40	"T290"
0	0	0	1	5	5	"PELI2"	"Q96FA3"	4320	7170	140	3926	4443	2248	50	3142	3142	3165	790	24	49	21	0	693072	1.618	100000.000	100000.000	0.000	0.000	0.000	0.000	0.000	16.610	784	1301	784	1301	156	1140	100	41	"T290"
0	0	0	1	6	5	"PELI2"	"Q96FA3"	4820	7170	140	4111	4265	1156	27	3204	3204	3271	947	28	48	12	0	665299	1.050	100000.000	100000.000	0.000	0.000	0.000	0.000	0.000	16.610	907	1061	907	1061	156	1140	100	42	"T290"
0	0	0	1	7	5	"sek1"	"P45985"	5290	7160	120	3359	3437	557	16	3274	3274	3390	1249	36	3	1	0	412405	0.038	100000.000	100000.000	0.000	0.000	0.000	0.000	0.000	16.610	85	163	85	163	120	820	100	43	"S2315"
0	0	0	1	8	5	"sek1"	"P45985"	5800	7170	100	3501	3650	624	17	3274	3274	3369	694	20	16	8	0	291999	0.405	100000.000	100000.000	0.000	0.000	0.000	0.000	0.000	16.610	227	376	227	376	80	560	100	44	"S2315"
0	0	0	1	9	5	"sek1"	"P45985"	6300	7170	200	3390	3469	560	16	3305	3305	3424	959	28	3	0	0	1096056	0.047	100000.000	100000.000	0.000	0.000	0.000	0.000	0.000	16.610	85	164	85	164	316	2384	100	45	"S2315"
0	0	0	1	1	6	"SMAD3"	"Q15796"	2280	7840	200	2676	2750	417	15	2728	2728	2821	690	24	3	1	0	869110	-0.103	100000.000	100000.000	0.000	0.000	0.000	0.000	0.000	16.610	-52	22	-52	22	316	2384	100	46	"S416"
0	0	0	1	2	6	"SMAD3"	"Q15796"	2780	7840	200	2588	2725	771	28	2689	2689	2757	477	17	7	3	0	861128	-0.067	100000.000	100000.000	0.000	0.000	0.000	0.000	0.000	16.610	-101	36	-101	36	316	2384	100	47	"S416"
0	0	0	1	3	6	"SMAD3"	"Q15796"	3280	7840	200	2714	2935	948	32	2754	2754	2863	785	27	8	5	0	927466	0.092	100000.000	100000.000	0.000	0.000	0.000	0.000	0.000	16.610	-40	181	-40	181	316	2384	100	48	"S416"
0	0	0	1	4	6	"TAK1 "	"O43318"	3780	7840	200	3484	3865	1664	43	2916	2916	3031	754	24	45	21	0	1221323	1.106	100000.000	100000.000	0.000	0.000	0.000	0.000	0.000	16.610	568	949	568	949	316	2384	100	49	"T178"
0	0	0	1	5	6	"TAK1 "	"O43318"	4280	7840	200	3601	4141	1840	44	3044	3044	3123	1055	33	38	18	0	1308552	0.965	100000.000	100000.000	0.000	0.000	0.000	0.000	0.000	16.610	557	1097	557	1097	316	2384	100	50	"T178"
0	0	0	1	6	6	"TAK1 "	"O43318"	4780	7840	200	3639	3921	2323	59	3086	3086	3143	924	29	33	9	0	1238998	0.842	100000.000	100000.000	0.000	0.000	0.000	0.000	0.000	16.610	553	835	553	835	316	2384	100	51	"T178"
0	0	0	1	7	6	"TNIK"	"Q9UKE5"	5280	7840	200	3389	3588	952	26	3140	3140	3264	1193	36	10	2	0	1133860	0.272	100000.000	100000.000	0.000	0.000	0.000	0.000	0.000	16.610	249	448	249	448	316	2384	100	52	"T181"
0	0	0	1	8	6	"TNIK"	"Q9UKE5"	5780	7840	200	3411	3680	854	23	3238	3238	3312	542	16	32	11	0	1162846	0.679	100000.000	100000.000	0.000	0.000	0.000	0.000	0.000	16.610	173	442	173	442	316	2384	100	53	"T181"
0	0	0	1	9	6	"TNIK"	"Q9UKE5"	6280	7840	200	3355	3528	622	17	3235	3235	3346	1026	30	6	1	0	1114855	0.177	100000.000	100000.000	0.000	0.000	0.000	0.000	0.000	16.610	120	293	120	293	316	2384	100	54	"T181"
-75	0	0	1	1	7	"empty"	"empty"	2280	8480	200	2698	2853	903	31	2707	2707	2800	604	21	4	2	0	901398	0.088	100000.000	100000.000	0.000	0.000	0.000	0.000	0.000	16.610	-9	146	-9	146	316	2384	100	55	"empty"
-75	0	0	1	2	7	"empty"	"empty"	2780	8480	200	2630	2673	348	13	2639	2639	2738	779	28	2	0	0	844734	-0.083	100000.000	100000.000	0.000	0.000	0.000	0.000	0.000	16.610	-9	34	-9	34	316	2384	100	56	"empty"
-75	0	0	1	3	7	"empty"	"empty"	3280	8480	200	2755	2850	554	19	2718	2718	2820	532	18	6	2	0	900483	0.056	100000.000	100000.000	0.000	0.000	0.000	0.000	0.000	16.610	37	132	37	132	316	2384	100	57	"empty"
-75	0	0	1	4	7	"empty"	"empty"	3780	8480	200	2959	3055	1034	33	2840	2840	2999	950	31	4	1	0	965299	0.059	100000.000	100000.000	0.000	0.000	0.000	0.000	0.000	16.610	119	215	119	215	316	2384	100	58	"empty"
-75	0	0	1	5	7	"empty"	"empty"	4280	8480	200	3108	3150	1100	34	3035	3035	3084	1005	32	6	2	0	995328	0.066	100000.000	100000.000	0.000	0.000	0.000	0.000	0.000	16.610	73	115	73	115	316	2384	100	59	"empty"
-75	0	0	1	6	7	"empty"	"empty"	4780	8480	200	3164	3093	557	18	3080	3080	3151	1210	38	2	0	0	977232	-0.048	100000.000	100000.000	0.000	0.000	0.000	0.000	0.000	16.610	84	13	84	13	316	2384	100	60	"empty"
-75	0	0	1	7	7	"empty"	"empty"	5280	8480	200	3271	3337	777	23	3181	3181	3268	891	27	4	2	0	1054565	0.077	100000.000	100000.000	0.000	0.000	0.000	0.000	0.000	16.610	90	156	90	156	316	2384	100	61	"empty"
-75	0	0	1	8	7	"empty"	"empty"	5780	8480	200	3292	3386	583	17	3265	3265	3415	961	28	1	0	0	1069968	-0.030	100000.000	100000.000	0.000	0.000	0.000	0.000	0.000	16.610	27	121	27	121	316	2384	100	62	"empty"
-75	0	0	1	9	7	"empty"	"empty"	6280	8480	200	3259	3391	981	28	3202	3202	3296	638	19	3	2	0	1071674	0.149	100000.000	100000.000	0.000	0.000	0.000	0.000	0.000	16.610	57	189	57	189	316	2384	100	63	"empty"
0	0	0	2	1	1	"PKACa "	"P17612"	6770	4620	160	3413	4481	2858	63	3147	3147	3426	1584	46	19	12	0	932086	0.666	100000.000	100000.000	0.000	0.000	0.000	0.000	0.000	16.610	266	1334	266	1334	208	1512	100	64	"T197"
0	0	0	2	2	1	"PKACa "	"P17612"	7290	4620	150	3633	4420	2252	50	3165	3165	3377	1816	53	18	8	0	689576	0.574	100000.000	100000.000	0.000	0.000	0.000	0.000	0.000	16.610	468	1255	468	1255	156	1272	100	65	"T197"
0	0	0	2	3	1	"PKACa "	"P17612"	7800	4630	130	3906	4783	3446	72	3091	3091	3378	1900	56	24	11	0	573960	0.739	100000.000	100000.000	0.000	0.000	0.000	0.000	0.000	16.610	815	1692	815	1692	120	940	100	66	"T197"
0	0	0	2	4	1	"PTEN"	"P60484"	8290	4620	200	2962	3284	1431	43	2920	2920	3085	813	26	11	6	0	1037848	0.245	100000.000	100000.000	0.000	0.000	0.000	0.000	0.000	16.610	42	364	42	364	316	2384	100	67	"Y315"
0	0	0	2	5	1	"PTEN"	"P60484"	8780	4610	200	2809	3084	1087	35	2849	2849	3028	900	29	9	4	0	974547	0.062	100000.000	100000.000	0.000	0.000	0.000	0.000	0.000	16.610	-40	235	-40	235	316	2384	100	68	"Y315"
0	0	0	2	6	1	"PTEN"	"P60484"	9290	4640	160	2875	3170	1477	46	2827	2827	3073	1682	54	5	2	0	659434	0.058	100000.000	100000.000	0.000	0.000	0.000	0.000	0.000	16.610	48	343	48	343	208	1512	100	69	"Y315"
0	0	0	2	7	1	"SOC3"	"O14543"	9780	4610	150	2916	3170	976	30	2880	2880	3039	841	27	8	5	0	494575	0.156	100000.000	100000.000	0.000	0.000	0.000	0.000	0.000	16.610	36	290	36	290	156	1272	100	70	"Y204"
0	0	0	2	8	1	"SOC3"	"O14543"	10280	4650	110	3160	3683	1976	53	3024	3024	3110	891	28	16	8	0	294633	0.643	100000.000	100000.000	0.000	0.000	0.000	0.000	0.000	16.610	136	659	136	659	80	656	100	71	"Y204"
0	0	0	2	9	1	"SOC3"	"O14543"	10780	4650	200	3090	3486	1520	43	3103	3103	3410	1646	48	8	5	0	1101524	0.046	100000.000	100000.000	0.000	0.000	0.000	0.000	0.000	16.610	-13	383	-13	383	316	2384	100	72	"Y204"
0	0	0	2	1	2	"STAT3 "	"P40763"	6760	5250	190	3259	3862	2348	60	3154	3154	3331	1147	34	14	7	0	988603	0.463	100000.000	100000.000	0.000	0.000	0.000	0.000	0.000	16.610	105	708	105	708	256	2088	100	73	"S691"
0	0	0	2	2	2	"STAT3 "	"P40763"	7300	5260	110	3591	3960	1620	40	3239	3239	3496	2362	67	8	1	0	316785	0.196	100000.000	100000.000	0.000	0.000	0.000	0.000	0.000	16.610	352	721	352	721	80	656	100	74	"S691"
0	0	0	2	3	2	"STAT3 "	"P40763"	7780	5260	200	3382	3599	1315	36	3226	3226	3392	1587	46	10	3	0	1137217	0.130	100000.000	100000.000	0.000	0.000	0.000	0.000	0.000	16.610	156	373	156	373	316	2384	100	75	"S691"
0	0	0	2	4	2	"STAT6 "	"P42226"	8280	5260	200	3066	3461	2243	64	3076	3076	3284	1173	35	8	4	0	1093769	0.151	100000.000	100000.000	0.000	0.000	0.000	0.000	0.000	16.610	-10	385	-10	385	316	2384	100	76	"T645"
0	0	0	2	5	2	"STAT6 "	"P42226"	8780	5260	200	3051	3311	1122	33	2963	2963	3186	1095	34	8	3	0	1046348	0.114	100000.000	100000.000	0.000	0.000	0.000	0.000	0.000	16.610	88	348	88	348	316	2384	100	77	"T645"
0	0	0	2	6	2	"STAT6 "	"P42226"	9280	5260	200	2969	3270	1183	36	2953	2953	3143	899	28	10	5	0	1033193	0.141	100000.000	100000.000	0.000	0.000	0.000	0.000	0.000	16.610	16	317	16	317	316	2384	100	78	"T645"
0	0	0	2	7	2	"14-3-3 beta"	"P31946"	9800	5280	140	7144	8696	7624	87	2995	2995	3159	866	27	87	85	0	1356630	6.394	100000.000	100000.000	0.000	0.000	0.000	0.000	0.000	16.610	4149	5701	4149	5701	156	1140	100	79	"S185"
0	0	0	2	8	2	"14-3-3 beta"	"P31946"	10290	5280	130	6949	7058	1559	22	3049	3049	3134	792	25	100	97	0	846981	4.955	100000.000	100000.000	0.000	0.000	0.000	0.000	0.000	16.610	3900	4009	3900	4009	120	940	100	80	"S185"
0	0	0	2	9	2	"14-3-3 beta"	"P31946"	10790	5270	140	6301	6668	2802	42	2976	2976	3114	868	27	86	83	0	1040199	4.094	100000.000	100000.000	0.000	0.000	0.000	0.000	0.000	16.610	3325	3692	3325	3692	156	1140	100	81	"S185"
0	0	0	2	1	3	"Tgfbr2"	"P37173"	6800	5900	150	3466	3927	1392	35	3231	3231	3385	1196	35	23	6	0	612600	0.453	100000.000	100000.000	0.000	0.000	0.000	0.000	0.000	16.610	235	696	235	696	156	1272	100	82	"S409"
0	0	0	2	2	3	"Tgfbr2"	"P37173"	7300	5910	160	3351	3849	2276	59	3242	3242	3399	1450	42	15	6	0	800619	0.310	100000.000	100000.000	0.000	0.000	0.000	0.000	0.000	16.610	109	607	109	607	208	1512	100	83	"S409"
0	0	0	2	3	3	"Tgfbr2"	"P37173"	7790	5930	150	3443	3956	1728	43	3116	3116	3303	1186	35	26	9	0	617085	0.551	100000.000	100000.000	0.000	0.000	0.000	0.000	0.000	16.610	327	840	327	840	156	1272	100	84	"S409"
0	0	0	2	4	3	"Tyk2"	"P29597"	8300	5920	90	3640	3931	1078	27	3021	3021	3204	1156	36	28	9	0	204406	0.629	100000.000	100000.000	0.000	0.000	0.000	0.000	0.000	16.610	619	910	619	910	52	420	100	85	"Y1054/5"
0	0	0	2	5	3	"Tyk2"	"P29597"	8790	5910	130	3086	3720	1595	42	2871	2871	3129	1394	44	17	10	0	446408	0.424	100000.000	100000.000	0.000	0.000	0.000	0.000	0.000	16.610	215	849	215	849	120	940	100	86	"Y1054/5"
0	0	0	2	6	3	"Tyk2"	"P29597"	9270	5910	170	2925	3481	1642	47	2887	2887	3105	1003	32	16	8	0	724081	0.375	100000.000	100000.000	0.000	0.000	0.000	0.000	0.000	16.610	38	594	38	594	208	1660	100	87	"Y1054/5"
0	0	0	2	7	3	"caveolin-1"	"Q03135"	9810	5920	140	3452	3741	1233	32	2956	2956	3175	1093	34	22	8	0	583566	0.518	100000.000	100000.000	0.000	0.000	0.000	0.000	0.000	16.610	496	785	496	785	156	1140	100	88	"Y14"
0	0	0	2	8	3	"caveolin-1"	"Q03135"	10290	5930	130	3692	3968	968	24	3049	3049	3218	879	27	41	15	0	476173	0.853	100000.000	100000.000	0.000	0.000	0.000	0.000	0.000	16.610	643	919	643	919	120	940	100	89	"Y14"
0	0	0	2	9	3	"caveolin-1"	"Q03135"	10790	5930	130	3762	4087	1441	35	3021	3021	3205	951	29	36	11	0	490419	0.927	100000.000	100000.000	0.000	0.000	0.000	0.000	0.000	16.610	741	1066	741	1066	120	940	100	90	"Y14"
0	0	0	2	1	4	"Cdc42 "	"P60953"	6770	6550	120	3346	3585	914	25	3263	3263	3424	1254	36	11	3	0	430177	0.128	100000.000	100000.000	0.000	0.000	0.000	0.000	0.000	16.610	83	322	83	322	120	820	100	91	"Y32"
0	0	0	2	2	4	"Cdc42 "	"P60953"	7290	6570	100	3642	4284	3238	75	3212	3212	3283	1196	36	16	8	0	342749	0.837	100000.000	100000.000	0.000	0.000	0.000	0.000	0.000	16.610	430	1072	430	1072	80	560	100	92	"Y32"
0	0	0	2	3	4	"Cdc42 "	"P60953"	7800	6570	100	3524	3859	1181	30	3094	3094	3258	1076	33	25	8	0	308758	0.559	100000.000	100000.000	0.000	0.000	0.000	0.000	0.000	16.610	430	765	430	765	80	560	100	93	"Y32"
0	0	0	2	4	4	"Flt3"	"P36888"	8300	6540	130	3099	3386	941	27	2958	2958	3185	1221	38	11	5	0	406313	0.165	100000.000	100000.000	0.000	0.000	0.000	0.000	0.000	16.610	141	428	141	428	120	940	100	94	"Y591"
0	0	0	2	5	4	"Flt3"	"P36888"	8780	6570	180	2889	3315	1320	39	2903	2903	3149	1179	37	9	6	0	848567	0.141	100000.000	100000.000	0.000	0.000	0.000	0.000	0.000	16.610	-14	412	-14	412	256	1924	100	95	"Y591"
0	0	0	2	6	4	"Flt3"	"P36888"	9260	6550	170	2941	3220	843	26	2905	2905	3170	1247	39	8	3	0	669789	0.040	100000.000	100000.000	0.000	0.000	0.000	0.000	0.000	16.610	36	315	36	315	208	1660	100	96	"Y591"
0	0	0	2	7	4	"gp130 "	"P40189"	9780	6560	200	3125	3342	997	29	2988	2988	3240	1175	36	9	3	0	1056038	0.087	100000.000	100000.000	0.000	0.000	0.000	0.000	0.000	16.610	137	354	137	354	316	2384	100	97	"Y767"
0	0	0	2	8	4	"gp130 "	"P40189"	10280	6560	200	3229	3709	1757	47	3116	3116	3306	1062	32	16	8	0	1172142	0.379	100000.000	100000.000	0.000	0.000	0.000	0.000	0.000	16.610	113	593	113	593	316	2384	100	98	"Y767"
0	0	0	2	9	4	"gp130 "	"P40189"	10780	6560	200	3189	3508	1801	51	3124	3124	3331	1262	37	10	4	0	1108511	0.140	100000.000	100000.000	0.000	0.000	0.000	0.000	0.000	16.610	65	384	65	384	316	2384	100	99	"Y767"
0	0	0	2	1	5	"IKK-beta "	"O14920"	6790	7200	130	4016	4317	1138	26	3115	3115	3221	944	29	47	10	0	518087	1.161	100000.000	100000.000	0.000	0.000	0.000	0.000	0.000	16.610	901	1202	901	1202	120	940	100	100	"Y199"
0	0	0	2	2	5	"IKK-beta "	"O14920"	7290	7210	150	3826	4118	1177	28	3178	3178	3305	1685	50	16	3	0	642477	0.482	100000.000	100000.000	0.000	0.000	0.000	0.000	0.000	16.610	648	940	648	940	156	1272	100	101	"Y199"
0	0	0	2	3	5	"IKK-beta "	"O14920"	7780	7200	140	3909	4160	1190	28	3060	3060	3190	914	28	46	17	0	648946	1.061	100000.000	100000.000	0.000	0.000	0.000	0.000	0.000	16.610	849	1100	849	1100	156	1140	100	102	"Y199"
0	0	0	2	4	5	"IRAK1"	"P51617"	8280	7170	180	3054	4029	4368	108	2950	2950	3163	1072	33	26	12	0	1031352	0.808	100000.000	100000.000	0.000	0.000	0.000	0.000	0.000	16.610	104	1079	104	1079	256	1924	100	103	"T209"
0	0	0	2	5	5	"IRAK1"	"P51617"	8800	7200	150	3977	4461	2476	55	2921	2921	3147	1119	35	48	23	0	695908	1.174	100000.000	100000.000	0.000	0.000	0.000	0.000	0.000	16.610	1056	1540	1056	1540	156	1272	100	104	"T209"
0	0	0	2	6	5	"IRAK1"	"P51617"	9280	7190	200	3194	3862	1716	44	2933	2933	3162	1122	35	28	13	0	1220275	0.624	100000.000	100000.000	0.000	0.000	0.000	0.000	0.000	16.610	261	929	261	929	316	2384	100	105	"T209"
0	0	0	2	7	5	"IRS-1"	"P35568"	9780	7190	200	3196	3432	1541	44	3045	3045	3238	877	27	12	3	0	1084621	0.221	100000.000	100000.000	0.000	0.000	0.000	0.000	0.000	16.610	151	387	151	387	316	2384	100	106	"S312"
0	0	0	2	8	5	"IRS-1"	"P35568"	10280	7200	200	3196	3453	1172	33	3145	3145	3374	1515	44	5	2	0	1091171	0.052	100000.000	100000.000	0.000	0.000	0.000	0.000	0.000	16.610	51	308	51	308	316	2384	100	107	"S312"
0	0	0	2	9	5	"IRS-1"	"P35568"	10780	7200	200	3233	3431	1026	29	3123	3123	3323	1220	36	9	3	0	1084332	0.089	100000.000	100000.000	0.000	0.000	0.000	0.000	0.000	16.610	110	308	110	308	316	2384	100	108	"S312"
0	0	0	2	1	6	"Malt1"	"Q9UDY8"	6780	7820	200	3077	3215	1040	32	3163	3163	3255	1005	30	3	2	0	1016029	-0.040	100000.000	100000.000	0.000	0.000	0.000	0.000	0.000	16.610	-86	52	-86	52	316	2384	100	109	"S135"
0	0	0	2	2	6	"Malt1"	"Q9UDY8"	7280	7820	200	3019	3128	1027	32	3172	3172	3196	992	31	3	1	0	988326	-0.069	100000.000	100000.000	0.000	0.000	0.000	0.000	0.000	16.610	-153	-44	-153	-44	316	2384	100	110	"S135"
0	0	0	2	3	6	"Malt1"	"Q9UDY8"	7770	7820	200	2970	2991	593	19	3121	3121	3181	1003	31	2	0	0	945208	-0.189	100000.000	100000.000	0.000	0.000	0.000	0.000	0.000	16.610	-151	-130	-151	-130	316	2384	100	111	"S135"
0	0	0	2	4	6	"MEK1 "	"Q02750"	8270	7820	200	3036	3134	605	19	2986	2986	3145	1506	47	2	0	0	990282	-0.007	100000.000	100000.000	0.000	0.000	0.000	0.000	0.000	16.610	50	148	50	148	316	2384	100	112	"T385"
0	0	0	2	5	6	"MEK1 "	"Q02750"	8770	7820	200	2966	3285	1566	47	2890	2890	3054	936	30	9	3	0	1038177	0.247	100000.000	100000.000	0.000	0.000	0.000	0.000	0.000	16.610	76	395	76	395	316	2384	100	113	"T385"
0	0	0	2	6	6	"MEK1 "	"Q02750"	9270	7820	200	2872	3182	1577	49	2880	2880	3093	1225	39	6	3	0	1005498	0.073	100000.000	100000.000	0.000	0.000	0.000	0.000	0.000	16.610	-8	302	-8	302	316	2384	100	114	"T385"
0	0	0	2	7	6	"p47phox "	"P14598"	9770	7820	200	2937	3061	579	18	2977	2977	3205	1285	40	5	1	0	967125	-0.112	100000.000	100000.000	0.000	0.000	0.000	0.000	0.000	16.610	-40	84	-40	84	316	2384	100	115	"S359"
0	0	0	2	8	6	"p47phox "	"P14598"	10270	7830	220	3119	3383	1429	42	3096	3096	3296	1252	37	6	3	0	1326070	0.069	100000.000	100000.000	0.000	0.000	0.000	0.000	0.000	16.610	23	287	23	287	392	2896	100	116	"S359"
0	0	0	2	9	6	"p47phox "	"P14598"	10760	7830	200	3191	3455	970	28	3132	3132	3353	1292	38	11	4	0	1091657	0.079	100000.000	100000.000	0.000	0.000	0.000	0.000	0.000	16.610	59	323	59	323	316	2384	100	117	"S359"
-75	0	0	2	1	7	"empty"	"empty"	6780	8480	200	3193	3259	766	23	3184	3184	3396	2838	83	0	0	0	1029985	-0.048	100000.000	100000.000	0.000	0.000	0.000	0.000	0.000	16.610	9	75	9	75	316	2384	100	118	"empty"
-75	0	0	2	2	7	"empty"	"empty"	7280	8480	200	3128	3100	655	21	3141	3141	3182	892	28	4	2	0	979658	-0.092	100000.000	100000.000	0.000	0.000	0.000	0.000	0.000	16.610	-13	-41	-13	-41	316	2384	100	119	"empty"
-75	0	0	2	3	7	"empty"	"empty"	7780	8480	200	3074	3303	1699	51	3103	3103	3202	1706	53	5	2	0	1043605	0.059	100000.000	100000.000	0.000	0.000	0.000	0.000	0.000	16.610	-29	200	-29	200	316	2384	100	120	"empty"
-75	0	0	2	4	7	"empty"	"empty"	8280	8480	200	2955	3072	925	30	2996	2996	3250	1343	41	2	1	0	970652	-0.133	100000.000	100000.000	0.000	0.000	0.000	0.000	0.000	16.610	-41	76	-41	76	316	2384	100	121	"empty"
-75	0	0	2	5	7	"empty"	"empty"	8780	8480	200	2881	3018	883	29	2912	2912	3272	2088	63	1	0	0	953669	-0.122	100000.000	100000.000	0.000	0.000	0.000	0.000	0.000	16.610	-31	106	-31	106	316	2384	100	122	"empty"
-75	0	0	2	6	7	"empty"	"empty"	9280	8480	200	2836	2931	570	19	2853	2853	3013	924	30	4	2	0	926225	-0.089	100000.000	100000.000	0.000	0.000	0.000	0.000	0.000	16.610	-17	78	-17	78	316	2384	100	123	"empty"
0	0	0	2	7	7	"GLQAWPG-pS-AIPQFLG_GLQAWPGEAIPQFLG_20vs80"	"GLQAWPG-pS-AIPQFLG_GLQAWPGEAIPQFLG_20vs80"	9790	8480	80	4939	4979	867	17	2918	2918	3054	792	25	94	67	0	258919	2.431	100000.000	100000.000	0.000	0.000	0.000	0.000	0.000	16.610	2021	2061	2021	2061	52	340	100	124	"GLQAWPG-pS-AIPQFLG_GLQAWPGEAIPQFLG_20vs80"
0	0	0	2	8	7	"GLQAWPG-pS-AIPQFLG_GLQAWPGEAIPQFLG_20vs80"	"GLQAWPG-pS-AIPQFLG_GLQAWPGEAIPQFLG_20vs80"	10270	8500	80	4913	5061	1218	24	3120	3120	3155	476	15	92	90	0	263163	4.004	100000.000	100000.000	0.000	0.000	0.000	0.000	0.000	16.610	1793	1941	1793	1941	52	340	100	125	"GLQAWPG-pS-AIPQFLG_GLQAWPGEAIPQFLG_20vs80"
0	0	0	2	9	7	"GLQAWPG-pS-AIPQFLG_GLQAWPGEAIPQFLG_20vs80"	"GLQAWPG-pS-AIPQFLG_GLQAWPGEAIPQFLG_20vs80"	10780	8500	100	4684	5078	1612	31	3087	3087	3254	1461	44	55	15	0	406257	1.248	100000.000	100000.000	0.000	0.000	0.000	0.000	0.000	16.610	1597	1991	1597	1991	80	560	100	126	"GLQAWPG-pS-AIPQFLG_GLQAWPGEAIPQFLG_20vs80"
0	0	0	3	1	1	"JAK1"	"P23458"	11260	4620	200	3046	3256	1956	60	3092	3092	3279	1414	43	2	1	0	1028819	-0.016	100000.000	100000.000	0.000	0.000	0.000	0.000	0.000	16.610	-46	164	-46	164	316	2384	100	127	"Y220"
0	0	0	3	2	1	"JAK1"	"P23458"	11760	4630	150	3273	3607	1488	41	3199	3199	3376	1073	31	8	5	0	562708	0.215	100000.000	100000.000	0.000	0.000	0.000	0.000	0.000	16.610	74	408	74	408	156	1272	100	128	"Y220"
0	0	0	3	3	1	"JAK1"	"P23458"	12260	4620	200	3258	3359	678	20	3162	3162	3311	1144	34	4	1	0	1061461	0.042	100000.000	100000.000	0.000	0.000	0.000	0.000	0.000	16.610	96	197	96	197	316	2384	100	129	"Y220"
0	0	0	3	4	1	"Jun "	"P05412"	12760	4620	80	3385	3565	721	20	3140	3140	3268	884	27	13	5	0	185384	0.336	100000.000	100000.000	0.000	0.000	0.000	0.000	0.000	16.610	245	425	245	425	52	340	100	130	"S243"
0	0	0	3	5	1	"Jun "	"P05412"	13270	4620	180	3206	3590	1665	46	3130	3130	3297	1526	46	9	4	0	918946	0.192	100000.000	100000.000	0.000	0.000	0.000	0.000	0.000	16.610	76	460	76	460	256	1924	100	131	"S243"
0	0	0	3	6	1	"Jun "	"P05412"	13760	4630	150	3231	3426	810	23	3119	3119	3347	1613	48	5	1	0	534433	0.049	100000.000	100000.000	0.000	0.000	0.000	0.000	0.000	16.610	112	307	112	307	156	1272	100	132	"S243"
0	0	0	3	7	1	"Kit "	"P10721"	14240	4610	80	3719	4366	1675	38	2996	2996	3097	677	21	51	30	0	227057	1.874	100000.000	100000.000	0.000	0.000	0.000	0.000	0.000	16.610	723	1370	723	1370	52	340	100	133	"Y568/70"
0	0	0	3	8	1	"Kit "	"P10721"	14750	4610	80	3745	4310	1552	36	2850	2850	3074	1199	39	30	17	0	224124	1.031	100000.000	100000.000	0.000	0.000	0.000	0.000	0.000	16.610	895	1460	895	1460	52	340	100	134	"Y568/70"
0	0	0	3	9	1	"Kit "	"P10721"	15240	4610	200	2814	3229	1765	54	2754	2754	2922	911	31	10	6	0	1020389	0.337	100000.000	100000.000	0.000	0.000	0.000	0.000	0.000	16.610	60	475	60	475	316	2384	100	135	"Y568/70"
0	0	0	3	1	2	"Mlk3"	"Q16584"	11300	5260	110	4539	5504	3376	61	3042	3042	3231	1150	35	63	31	0	440300	1.977	100000.000	100000.000	0.000	0.000	0.000	0.000	0.000	16.610	1497	2462	1497	2462	80	656	100	136	"S281"
0	0	0	3	2	2	"Mlk3"	"Q16584"	11780	5280	110	4392	4852	1696	34	3083	3083	3193	741	23	83	38	0	388170	2.239	100000.000	100000.000	0.000	0.000	0.000	0.000	0.000	16.610	1309	1769	1309	1769	80	656	100	137	"S281"
0	0	0	3	3	2	"Mlk3"	"Q16584"	12270	5270	110	4237	4572	1091	23	3079	3079	3257	1223	37	42	15	0	365758	1.075	100000.000	100000.000	0.000	0.000	0.000	0.000	0.000	16.610	1158	1493	1158	1493	80	656	100	138	"S281"
0	0	0	3	4	2	"NFAT2 "	"O95644"	12780	5260	200	3273	3827	2697	70	3127	3127	3302	1077	32	12	6	0	1209451	0.487	100000.000	100000.000	0.000	0.000	0.000	0.000	0.000	16.610	146	700	146	700	316	2384	100	139	"S172"
0	0	0	3	5	2	"NFAT2 "	"O95644"	13270	5260	200	3408	3729	1453	38	3156	3156	3306	1001	30	15	6	0	1178486	0.423	100000.000	100000.000	0.000	0.000	0.000	0.000	0.000	16.610	252	573	252	573	316	2384	100	140	"S172"
0	0	0	3	6	2	"NFAT2 "	"O95644"	13770	5260	200	3393	3763	1389	36	3123	3123	3321	1349	40	12	5	0	1189131	0.328	100000.000	100000.000	0.000	0.000	0.000	0.000	0.000	16.610	270	640	270	640	316	2384	100	141	"S172"
0	0	0	3	7	2	"PI3-kinase p85 subunit beta"	"O00459"	14280	5260	100	3709	4406	1868	42	3071	3071	3259	1054	32	45	18	0	352485	1.088	100000.000	100000.000	0.000	0.000	0.000	0.000	0.000	16.610	638	1335	638	1335	80	560	100	142	"Y464"
0	0	0	3	8	2	"PI3-kinase p85 subunit beta"	"O00459"	14760	5260	200	3027	3430	1321	38	2934	2934	3149	1247	39	13	5	0	1083756	0.225	100000.000	100000.000	0.000	0.000	0.000	0.000	0.000	16.610	93	496	93	496	316	2384	100	143	"Y464"
0	0	0	3	9	2	"PI3-kinase p85 subunit beta"	"O00459"	15260	5260	200	2831	3342	2244	67	2804	2804	3003	989	32	15	7	0	1055981	0.343	100000.000	100000.000	0.000	0.000	0.000	0.000	0.000	16.610	27	538	27	538	316	2384	100	144	"Y464"
0	0	0	3	1	3	"p47phox "	"P14598"	11270	5900	200	3147	3440	1097	31	3145	3145	3380	1056	31	12	5	0	1087107	0.057	100000.000	100000.000	0.000	0.000	0.000	0.000	0.000	16.610	2	295	2	295	316	2384	100	145	"S370"
0	0	0	3	2	3	"p47phox "	"P14598"	11770	5930	220	3162	3414	1012	29	3213	3213	3421	993	29	9	4	0	1338214	-0.007	100000.000	100000.000	0.000	0.000	0.000	0.000	0.000	16.610	-51	201	-51	201	392	2896	100	146	"S370"
0	0	0	3	3	3	"p47phox "	"P14598"	12270	5920	200	3093	3295	1218	36	3182	3182	3352	850	25	7	3	0	1041085	-0.067	100000.000	100000.000	0.000	0.000	0.000	0.000	0.000	16.610	-89	113	-89	113	316	2384	100	147	"S370"
0	0	0	3	4	3	"PDGFRb"	"P09619"	12760	5910	110	3461	3817	2055	53	3158	3158	3303	697	21	18	10	0	305327	0.737	100000.000	100000.000	0.000	0.000	0.000	0.000	0.000	16.610	303	659	303	659	80	656	100	148	"Y716"
0	0	0	3	5	3	"PDGFRb"	"P09619"	13260	5930	180	3303	3588	1039	28	3153	3153	3377	1465	43	8	3	0	918599	0.144	100000.000	100000.000	0.000	0.000	0.000	0.000	0.000	16.610	150	435	150	435	256	1924	100	149	"Y716"
0	0	0	3	6	3	"PDGFRb"	"P09619"	13750	5910	130	3274	3453	782	22	3114	3114	3273	908	27	9	4	0	414373	0.198	100000.000	100000.000	0.000	0.000	0.000	0.000	0.000	16.610	160	339	160	339	120	940	100	150	"Y716"
0	0	0	3	7	3	"Rack1"	"P63244"	14270	5920	160	3709	4370	2244	51	3059	3059	3282	1243	37	25	11	0	908921	0.875	100000.000	100000.000	0.000	0.000	0.000	0.000	0.000	16.610	650	1311	650	1311	208	1512	100	151	"y246"
0	0	0	3	8	3	"Rack1"	"P63244"	14770	5940	160	3752	4531	2401	52	2948	2948	3156	1105	35	35	16	0	942353	1.244	100000.000	100000.000	0.000	0.000	0.000	0.000	0.000	16.610	804	1583	804	1583	208	1512	100	152	"y246"
0	0	0	3	9	3	"Rack1"	"P63244"	15270	5930	170	3502	4194	1893	45	2872	2872	3466	4744	136	5	0	0	872361	0.153	100000.000	100000.000	0.000	0.000	0.000	0.000	0.000	16.610	630	1322	630	1322	208	1660	100	153	"y246"
0	0	0	3	1	4	"Sek1"	"P45985"	11260	6530	200	2897	3250	1307	40	3155	3155	3367	1135	33	8	5	0	1027072	-0.103	100000.000	100000.000	0.000	0.000	0.000	0.000	0.000	16.610	-258	95	-258	95	316	2384	100	154	"S80"
0	0	0	3	2	4	"Sek1"	"P45985"	11760	6540	200	3113	3287	797	24	3209	3209	3407	951	27	8	4	0	1038846	-0.126	100000.000	100000.000	0.000	0.000	0.000	0.000	0.000	16.610	-96	78	-96	78	316	2384	100	155	"S80"
0	0	0	3	3	4	"Sek1"	"P45985"	12270	6530	180	3019	3245	817	25	3162	3162	3346	1012	30	9	3	0	830739	-0.100	100000.000	100000.000	0.000	0.000	0.000	0.000	0.000	16.610	-143	83	-143	83	256	1924	100	156	"S80"
0	0	0	3	4	4	"process-control__"	"GGSGGSGDYKDDDDK"	12770	6530	140	3269	3629	1162	32	3152	3152	3314	772	23	18	7	0	566119	0.408	100000.000	100000.000	0.000	0.000	0.000	0.000	0.000	16.610	117	477	117	477	156	1140	100	157	"process-control__"
0	0	0	3	5	4	"process-control__"	"GGSGGSGDYKDDDDK"	13280	6550	80	3639	4160	2491	59	3075	3075	3193	823	25	46	13	0	216337	1.175	100000.000	100000.000	0.000	0.000	0.000	0.000	0.000	16.610	564	1085	564	1085	52	340	100	158	"process-control__"
0	0	0	3	6	4	"process-control__"	"GGSGGSGDYKDDDDK"	13770	6540	200	3047	3252	898	27	3088	3088	3232	953	29	8	3	0	1027529	0.021	100000.000	100000.000	0.000	0.000	0.000	0.000	0.000	16.610	-41	164	-41	164	316	2384	100	159	"process-control__"
0	0	0	3	7	4	"TAB1"	"Q15750"	14270	6540	110	3229	3455	915	26	3031	3031	3132	644	20	18	5	0	276363	0.502	100000.000	100000.000	0.000	0.000	0.000	0.000	0.000	16.610	198	424	198	424	80	656	100	160	"S423"
0	0	0	3	8	4	"TAB1"	"Q15750"	14760	6570	190	3035	3311	1112	33	2952	2952	3170	1193	37	7	3	0	847660	0.118	100000.000	100000.000	0.000	0.000	0.000	0.000	0.000	16.610	83	359	83	359	256	2088	100	161	"S423"
0	0	0	3	9	4	"TAB1"	"Q15750"	15240	6530	180	2965	3501	2434	69	2878	2878	3095	1429	46	9	6	0	896138	0.284	100000.000	100000.000	0.000	0.000	0.000	0.000	0.000	16.610	87	623	87	623	256	1924	100	162	"S423"
0	0	0	3	1	5	"4E-BP1 "	"Q13541"	11260	7190	200	3311	3523	839	23	3190	3190	3381	1020	30	9	5	0	1113286	0.139	100000.000	100000.000	0.000	0.000	0.000	0.000	0.000	16.610	121	333	121	333	316	2384	100	163	"T46"
0	0	0	3	2	5	"4E-BP1 "	"Q13541"	11760	7190	200	3272	3508	1624	46	3207	3207	3403	989	29	7	2	0	1108543	0.106	100000.000	100000.000	0.000	0.000	0.000	0.000	0.000	16.610	65	301	65	301	316	2384	100	164	"T46"
0	0	0	3	3	5	"4E-BP1 "	"Q13541"	12250	7190	150	3568	4009	1312	32	3230	3230	3433	909	26	21	11	0	625338	0.634	100000.000	100000.000	0.000	0.000	0.000	0.000	0.000	16.610	338	779	338	779	156	1272	100	165	"T46"
0	0	0	3	4	5	"Akt1"	"P31749"	12770	7200	170	3449	3595	725	20	3245	3245	3460	1182	34	6	2	0	747702	0.114	100000.000	100000.000	0.000	0.000	0.000	0.000	0.000	16.610	204	350	204	350	208	1660	100	166	"T450"
0	0	0	3	5	5	"Akt1"	"P31749"	13250	7220	140	3367	3627	1178	32	3223	3223	3428	1132	33	8	4	0	565791	0.176	100000.000	100000.000	0.000	0.000	0.000	0.000	0.000	16.610	144	404	144	404	156	1140	100	167	"T450"
0	0	0	3	6	5	"Akt1"	"P31749"	13760	7200	100	3349	3582	857	23	3121	3121	3202	578	18	23	12	0	286547	0.657	100000.000	100000.000	0.000	0.000	0.000	0.000	0.000	16.610	228	461	228	461	80	560	100	168	"T450"
0	0	0	3	7	5	"Bax"	"Q07812"	14280	7190	160	3641	4114	1610	39	3071	3071	3293	1446	43	27	9	0	855792	0.568	100000.000	100000.000	0.000	0.000	0.000	0.000	0.000	16.610	570	1043	570	1043	208	1512	100	169	"S163"
0	0	0	3	8	5	"Bax"	"Q07812"	14780	7220	100	4317	5274	3293	62	2909	2909	3138	1051	33	75	27	0	421890	2.032	100000.000	100000.000	0.000	0.000	0.000	0.000	0.000	16.610	1408	2365	1408	2365	80	560	100	170	"S163"
0	0	0	3	9	5	"Bax"	"Q07812"	15270	7230	150	3741	4266	2319	54	2844	2844	3145	1200	38	43	17	0	665455	0.934	100000.000	100000.000	0.000	0.000	0.000	0.000	0.000	16.610	897	1422	897	1422	156	1272	100	171	"S163"
0	0	0	3	1	6	"CFTR"	"P13569"	11250	7870	160	3563	3944	1426	36	3142	3142	3311	888	26	24	11	0	820416	0.713	100000.000	100000.000	0.000	0.000	0.000	0.000	0.000	16.610	421	802	421	802	208	1512	100	172	"S813"
0	0	0	3	2	6	"CFTR"	"P13569"	11740	7860	190	3539	3918	1136	28	3178	3178	3390	970	28	24	7	0	1003058	0.544	100000.000	100000.000	0.000	0.000	0.000	0.000	0.000	16.610	361	740	361	740	256	2088	100	173	"S813"
0	0	0	3	3	6	"CFTR"	"P13569"	12250	7850	170	3537	3985	1414	35	3168	3168	3372	973	28	21	9	0	828932	0.630	100000.000	100000.000	0.000	0.000	0.000	0.000	0.000	16.610	369	817	369	817	208	1660	100	174	"S813"
0	0	0	3	4	6	"Crk "	"P46108"	12770	7830	170	3275	3709	1417	38	3081	3081	3341	1303	39	17	7	0	771530	0.282	100000.000	100000.000	0.000	0.000	0.000	0.000	0.000	16.610	194	628	194	628	208	1660	100	175	"Y108"
0	0	0	3	5	6	"Crk "	"P46108"	13240	7850	150	3400	3877	1504	38	3090	3090	3265	972	29	22	13	0	604836	0.630	100000.000	100000.000	0.000	0.000	0.000	0.000	0.000	16.610	310	787	310	787	156	1272	100	176	"Y108"
0	0	0	3	6	6	"Crk "	"P46108"	13760	7840	170	3124	3655	1981	54	3020	3020	3165	735	23	24	14	0	760167	0.667	100000.000	100000.000	0.000	0.000	0.000	0.000	0.000	16.610	104	635	104	635	208	1660	100	177	"Y108"
0	0	0	3	7	6	"EGFR"	"P00533"	14260	7860	110	3503	3840	1236	32	2937	2937	3064	620	20	43	22	0	307228	1.252	100000.000	100000.000	0.000	0.000	0.000	0.000	0.000	16.610	566	903	566	903	80	656	100	178	"S1070"
0	0	0	3	8	6	"EGFR"	"P00533"	14780	7870	110	3497	3814	1239	32	2888	2888	3074	976	31	23	11	0	305124	0.758	100000.000	100000.000	0.000	0.000	0.000	0.000	0.000	16.610	609	926	609	926	80	656	100	179	"S1070"
0	0	0	3	9	6	"EGFR"	"P00533"	15260	7850	120	3011	3524	2103	59	2848	2848	3013	1027	34	15	5	0	422822	0.498	100000.000	100000.000	0.000	0.000	0.000	0.000	0.000	16.610	163	676	163	676	120	820	100	180	"S1070"
-75	0	0	3	1	7	"empty"	"empty"	11260	8480	200	3172	3369	1058	31	3139	3139	3279	945	28	6	3	0	1064666	0.095	100000.000	100000.000	0.000	0.000	0.000	0.000	0.000	16.610	33	230	33	230	316	2384	100	181	"empty"
-75	0	0	3	2	7	"empty"	"empty"	11760	8480	200	3312	3478	821	23	3194	3194	3378	943	27	7	2	0	1099162	0.106	100000.000	100000.000	0.000	0.000	0.000	0.000	0.000	16.610	118	284	118	284	316	2384	100	182	"empty"
-75	0	0	3	3	7	"empty"	"empty"	12260	8480	200	3215	3447	1083	31	3194	3194	3365	969	28	5	3	0	1089387	0.085	100000.000	100000.000	0.000	0.000	0.000	0.000	0.000	16.610	21	253	21	253	316	2384	100	183	"empty"
-75	0	0	3	4	7	"empty"	"empty"	12760	8480	200	3142	3271	744	22	3153	3153	3265	809	24	6	3	0	1033726	0.007	100000.000	100000.000	0.000	0.000	0.000	0.000	0.000	16.610	-11	118	-11	118	316	2384	100	184	"empty"
-75	0	0	3	5	7	"empty"	"empty"	13260	8480	200	3101	3195	743	23	3106	3106	3447	3436	99	0	0	0	1009690	-0.073	100000.000	100000.000	0.000	0.000	0.000	0.000	0.000	16.610	-5	89	-5	89	316	2384	100	185	"empty"
-75	0	0	3	6	7	"empty"	"empty"	13760	8480	200	3013	3131	865	27	2990	2990	3062	551	17	6	4	0	989290	0.125	100000.000	100000.000	0.000	0.000	0.000	0.000	0.000	16.610	23	141	23	141	316	2384	100	186	"empty"
0	0	0	3	7	7	"GLQAWPG-pS-AIPQFLG_100"	"GLQAWPG-pS-AIPQFLG_100"	14250	8490	130	4045	5434	2590	47	2947	2947	3026	506	16	60	51	0	652077	4.759	100000.000	100000.000	0.000	0.000	0.000	0.000	0.000	16.610	1098	2487	1098	2487	120	940	100	187	"GLQAWPG-pS-AIPQFLG_100"
0	0	0	3	8	7	"GLQAWPG-pS-AIPQFLG_100"	"GLQAWPG-pS-AIPQFLG_100"	14750	8500	110	7008	5876	2401	40	2856	2856	2991	722	24	63	58	0	470060	3.996	100000.000	100000.000	0.000	0.000	0.000	0.000	0.000	16.610	4152	3020	4152	3020	80	656	100	188	"GLQAWPG-pS-AIPQFLG_100"
0	0	0	3	9	7	"GLQAWPG-pS-AIPQFLG_100"	"GLQAWPG-pS-AIPQFLG_100"	15250	8500	110	7124	6564	3793	57	2828	2828	2987	843	28	71	62	0	525156	4.243	100000.000	100000.000	0.000	0.000	0.000	0.000	0.000	16.610	4296	3736	4296	3736	80	656	100	189	"GLQAWPG-pS-AIPQFLG_100"
0	0	0	4	1	1	"Bcl-2"	"P10415"	15730	4590	160	2859	3222	1356	42	2773	2773	3003	1409	46	8	4	0	670093	0.155	100000.000	100000.000	0.000	0.000	0.000	0.000	0.000	16.610	86	449	86	449	208	1512	100	190	"S87"
0	0	0	4	2	1	"Bcl-2"	"P10415"	16270	4600	100	3135	3789	2819	74	2829	2829	2980	928	31	15	7	0	303088	0.872	100000.000	100000.000	0.000	0.000	0.000	0.000	0.000	16.610	306	960	306	960	80	560	100	191	"S87"
0	0	0	4	3	1	"Bcl-2"	"P10415"	16740	4610	120	3005	3559	1546	43	2818	2818	2953	982	33	15	11	0	427099	0.617	100000.000	100000.000	0.000	0.000	0.000	0.000	0.000	16.610	187	741	187	741	120	820	100	192	"S87"
0	0	0	4	4	1	"Casp3 "	"P42574"	17270	4610	120	8517	14415	14818	102	2903	2903	3078	862	28	83	83	0	1729831	13.152	100000.000	100000.000	0.000	0.000	0.000	0.000	0.000	16.610	5614	11512	5614	11512	120	820	100	193	"S150"
0	0	0	4	5	1	"Casp3 "	"P42574"	17760	4610	120	8498	9041	4209	46	2915	2915	2992	564	18	95	94	0	1084889	10.725	100000.000	100000.000	0.000	0.000	0.000	0.000	0.000	16.610	5583	6126	5583	6126	120	820	100	194	"S150"
0	0	0	4	6	1	"Casp3 "	"P42574"	18250	4600	130	9253	9811	3961	40	3045	3045	3200	1160	36	93	90	0	1177342	5.699	100000.000	100000.000	0.000	0.000	0.000	0.000	0.000	16.610	6208	6766	6208	6766	120	940	100	195	"S150"
0	0	0	4	7	1	"CD19"	"P15391"	18770	4600	110	3612	4175	1571	37	3094	3094	3214	763	23	42	25	0	334007	1.260	100000.000	100000.000	0.000	0.000	0.000	0.000	0.000	16.610	518	1081	518	1081	80	656	100	196	"Y500"
0	0	0	4	8	1	"CD19"	"P15391"	19260	4600	110	3380	3903	2094	53	3020	3020	3200	967	30	17	8	0	312246	0.727	100000.000	100000.000	0.000	0.000	0.000	0.000	0.000	16.610	360	883	360	883	80	656	100	197	"Y500"
0	0	0	4	9	1	"CD19"	"P15391"	19770	4610	130	3219	4008	2611	65	2927	2927	3434	3395	98	6	4	0	480949	0.169	100000.000	100000.000	0.000	0.000	0.000	0.000	0.000	16.610	292	1081	292	1081	120	940	100	198	"Y500"
0	0	0	4	1	2	"EP300"	"Q09472"	15720	5240	200	2760	2927	734	25	2795	2795	3011	1042	34	5	2	0	924990	-0.081	100000.000	100000.000	0.000	0.000	0.000	0.000	0.000	16.610	-35	132	-35	132	316	2384	100	199	"S2366"
0	0	0	4	2	2	"EP300"	"Q09472"	16230	5250	150	2827	3068	965	31	2825	2825	3076	1462	47	5	1	0	478613	-0.005	100000.000	100000.000	0.000	0.000	0.000	0.000	0.000	16.610	2	243	2	243	156	1272	100	200	"S2366"
0	0	0	4	3	2	"EP300"	"Q09472"	16750	5240	200	2906	3339	2491	74	2894	2894	3155	1300	41	8	4	0	1055091	0.142	100000.000	100000.000	0.000	0.000	0.000	0.000	0.000	16.610	12	445	12	445	316	2384	100	201	"S2366"
0	0	0	4	4	2	"fyn"	"P06241"	17270	5240	180	3043	3444	1654	48	2966	2966	3230	1275	39	8	5	0	881621	0.168	100000.000	100000.000	0.000	0.000	0.000	0.000	0.000	16.610	77	478	77	478	256	1924	100	202	"Y531"
0	0	0	4	5	2	"fyn"	"P06241"	17750	5250	130	3160	3408	853	25	3036	3036	3278	1272	38	5	4	0	408957	0.102	100000.000	100000.000	0.000	0.000	0.000	0.000	0.000	16.610	124	372	124	372	120	940	100	203	"Y531"
0	0	0	4	6	2	"fyn"	"P06241"	18250	5240	200	3184	3440	1084	31	3089	3089	3343	1181	35	8	3	0	1087137	0.082	100000.000	100000.000	0.000	0.000	0.000	0.000	0.000	16.610	95	351	95	351	316	2384	100	204	"Y531"
0	0	0	4	7	2	"Grb2"	"P62993"	18760	5230	180	3177	3660	1741	47	3041	3041	3352	1381	41	10	6	0	936861	0.223	100000.000	100000.000	0.000	0.000	0.000	0.000	0.000	16.610	136	619	136	619	256	1924	100	205	"Y209"
0	0	0	4	8	2	"Grb2"	"P62993"	19250	5220	200	3015	3262	1125	34	2948	2948	3154	1068	33	6	3	0	1030743	0.101	100000.000	100000.000	0.000	0.000	0.000	0.000	0.000	16.610	67	314	67	314	316	2384	100	206	"Y209"
0	0	0	4	9	2	"Grb2"	"P62993"	19750	5220	110	3344	4319	3808	88	2883	2883	3154	1469	46	16	8	0	345496	0.793	100000.000	100000.000	0.000	0.000	0.000	0.000	0.000	16.610	461	1436	461	1436	80	656	100	207	"Y209"
0	0	0	4	1	3	"IKK-beta "	"O14920"	15770	5860	130	3049	3664	2569	70	2851	2851	3094	1614	52	11	5	0	439692	0.353	100000.000	100000.000	0.000	0.000	0.000	0.000	0.000	16.610	198	813	198	813	120	940	100	208	"Y188"
0	0	0	4	2	3	"IKK-beta "	"O14920"	16260	5890	110	3452	4132	2015	48	2931	2931	3128	920	29	28	17	0	330577	1.091	100000.000	100000.000	0.000	0.000	0.000	0.000	0.000	16.610	521	1201	521	1201	80	656	100	209	"Y188"
0	0	0	4	3	3	"IKK-beta "	"O14920"	16760	5890	150	3177	3655	1803	49	2924	2924	3202	1700	53	10	4	0	570141	0.266	100000.000	100000.000	0.000	0.000	0.000	0.000	0.000	16.610	253	731	253	731	156	1272	100	210	"Y188"
0	0	0	4	4	3	"IRAK1"	"P51617"	17240	5880	150	2832	3358	2162	64	2969	2969	3130	841	26	14	10	0	523857	0.271	100000.000	100000.000	0.000	0.000	0.000	0.000	0.000	16.610	-137	389	-137	389	156	1272	100	211	"T100"
0	0	0	4	5	3	"IRAK1"	"P51617"	17750	5890	170	2913	3300	1363	41	3015	3015	3267	1038	31	10	7	0	686416	0.032	100000.000	100000.000	0.000	0.000	0.000	0.000	0.000	16.610	-102	285	-102	285	208	1660	100	212	"T100"
0	0	0	4	6	3	"IRAK1"	"P51617"	18250	5880	200	2941	3330	1803	54	2991	2991	3322	1900	57	6	2	0	1052342	0.004	100000.000	100000.000	0.000	0.000	0.000	0.000	0.000	16.610	-50	339	-50	339	316	2384	100	213	"T100"
0	0	0	4	7	3	"IRF-7 "	"Q92985"	18760	5870	220	3040	3473	1607	46	3010	3010	3357	1702	50	7	3	0	1361273	0.068	100000.000	100000.000	0.000	0.000	0.000	0.000	0.000	16.610	30	463	30	463	392	2896	100	214	"S471"
0	0	0	4	8	3	"IRF-7 "	"Q92985"	19240	5890	120	3104	3391	1325	39	2937	2937	3236	1405	43	5	0	0	406902	0.110	100000.000	100000.000	0.000	0.000	0.000	0.000	0.000	16.610	167	454	167	454	120	820	100	215	"S471"
0	0	0	4	9	3	"IRF-7 "	"Q92985"	19740	5890	90	3250	3463	762	22	2943	2943	3168	1843	58	5	0	0	180078	0.160	100000.000	100000.000	0.000	0.000	0.000	0.000	0.000	16.610	307	520	307	520	52	420	100	216	"S471"
0	0	0	4	1	4	"Lyn "	"P07948"	15750	6530	200	2901	3235	2027	62	2896	2896	3100	1027	33	5	3	0	1022364	0.131	100000.000	100000.000	0.000	0.000	0.000	0.000	0.000	16.610	5	339	5	339	316	2384	100	217	"Y507"
0	0	0	4	2	4	"Lyn "	"P07948"	16260	6540	140	2969	3148	890	28	2921	2921	3089	817	26	6	3	0	491092	0.072	100000.000	100000.000	0.000	0.000	0.000	0.000	0.000	16.610	48	227	48	227	156	1140	100	218	"Y507"
0	0	0	4	3	4	"Lyn "	"P07948"	16730	6530	150	3015	3237	896	27	2933	2933	3176	1154	36	7	3	0	505019	0.053	100000.000	100000.000	0.000	0.000	0.000	0.000	0.000	16.610	82	304	82	304	156	1272	100	219	"Y507"
0	0	0	4	4	4	"MAVS"	"Q7Z434"	17250	6510	140	3295	4150	1869	45	2993	2993	3202	1052	32	39	19	0	647475	0.901	100000.000	100000.000	0.000	0.000	0.000	0.000	0.000	16.610	302	1157	302	1157	156	1140	100	220	"S233/4"
0	0	0	4	5	4	"MAVS"	"Q7Z434"	17770	6540	130	4434	5770	5048	87	3025	3025	3342	1719	51	44	21	0	692440	1.412	100000.000	100000.000	0.000	0.000	0.000	0.000	0.000	16.610	1409	2745	1409	2745	120	940	100	221	"S233/4"
0	0	0	4	6	4	"MAVS"	"Q7Z434"	18240	6540	110	4589	4831	1942	40	3047	3047	3239	1229	37	60	21	0	386514	1.295	100000.000	100000.000	0.000	0.000	0.000	0.000	0.000	16.610	1542	1784	1542	1784	80	656	100	222	"S233/4"
0	0	0	4	7	4	"Mek2"	"P36507"	18760	6550	140	3837	4515	2259	50	3029	3029	3178	1451	45	23	10	0	704328	0.921	100000.000	100000.000	0.000	0.000	0.000	0.000	0.000	16.610	808	1486	808	1486	156	1140	100	223	"s226"
0	0	0	4	8	4	"Mek2"	"P36507"	19250	6550	150	3636	4384	1976	45	2922	2922	2993	463	15	78	38	0	683920	3.004	100000.000	100000.000	0.000	0.000	0.000	0.000	0.000	16.610	714	1462	714	1462	156	1272	100	224	"s226"
0	0	0	4	9	4	"Mek2"	"P36507"	19750	6540	160	3666	4014	1617	40	2945	2945	3049	839	27	34	11	0	834984	1.150	100000.000	100000.000	0.000	0.000	0.000	0.000	0.000	16.610	721	1069	721	1069	208	1512	100	225	"s226"
0	0	0	4	1	5	"PKCE"	"Q02156"	15760	7180	120	4392	5119	2217	43	2852	2852	3258	3311	101	17	5	0	614222	0.562	100000.000	100000.000	0.000	0.000	0.000	0.000	0.000	16.610	1540	2267	1540	2267	120	820	100	226	"T566"
0	0	0	4	2	5	"PKCE"	"Q02156"	16260	7180	130	5082	5825	2351	40	2902	2902	3115	1066	34	92	51	0	699042	2.542	100000.000	100000.000	0.000	0.000	0.000	0.000	0.000	16.610	2180	2923	2180	2923	120	940	100	227	"T566"
0	0	0	4	3	5	"PKCE"	"Q02156"	16760	7170	150	4751	5604	3458	61	2917	2917	3086	852	27	87	58	0	874179	2.955	100000.000	100000.000	0.000	0.000	0.000	0.000	0.000	16.610	1834	2687	1834	2687	156	1272	100	228	"T566"
0	0	0	4	4	5	"PTEN"	"P60484"	17240	7190	160	2975	3190	998	31	2947	2947	3100	873	28	6	3	0	663599	0.103	100000.000	100000.000	0.000	0.000	0.000	0.000	0.000	16.610	28	243	28	243	208	1512	100	229	"Y240"
0	0	0	4	5	5	"PTEN"	"P60484"	17740	7180	160	3032	3333	1456	43	2965	2965	3058	697	22	9	5	0	693170	0.395	100000.000	100000.000	0.000	0.000	0.000	0.000	0.000	16.610	67	368	67	368	208	1512	100	230	"Y240"
0	0	0	4	6	5	"PTEN"	"P60484"	18250	7170	200	3056	3215	733	22	3050	3050	3145	730	23	5	3	0	1015818	0.096	100000.000	100000.000	0.000	0.000	0.000	0.000	0.000	16.610	6	165	6	165	316	2384	100	231	"Y240"
0	0	0	4	7	5	"Rab5A"	"P20339"	18750	7170	200	3086	3215	745	23	3066	3066	3164	816	25	4	3	0	1015976	0.063	100000.000	100000.000	0.000	0.000	0.000	0.000	0.000	16.610	20	149	20	149	316	2384	100	232	"T202"
0	0	0	4	8	5	"Rab5A"	"P20339"	19250	7170	200	3051	3170	742	23	2979	2979	3072	702	22	4	3	0	1001684	0.140	100000.000	100000.000	0.000	0.000	0.000	0.000	0.000	16.610	72	191	72	191	316	2384	100	233	"T202"
0	0	0	4	9	5	"Rab5A"	"P20339"	19760	7150	130	3020	3149	524	16	2936	2936	3048	800	26	6	5	0	377897	0.126	100000.000	100000.000	0.000	0.000	0.000	0.000	0.000	16.610	84	213	84	213	120	940	100	234	"T202"
0	0	0	4	1	6	"STAT3 "	"P40763"	15740	7800	160	3020	3354	1281	38	2849	2849	3056	1202	39	10	4	0	697633	0.248	100000.000	100000.000	0.000	0.000	0.000	0.000	0.000	16.610	171	505	171	505	208	1512	100	235	"S727"
0	0	0	4	2	6	"STAT3 "	"P40763"	16260	7810	160	3098	3463	1095	31	2924	2924	3109	984	31	15	7	0	720274	0.360	100000.000	100000.000	0.000	0.000	0.000	0.000	0.000	16.610	174	539	174	539	208	1512	100	236	"S727"
0	0	0	4	3	6	"STAT3 "	"P40763"	16750	7830	120	3280	3735	1716	45	2937	2937	3084	910	29	17	8	0	448180	0.715	100000.000	100000.000	0.000	0.000	0.000	0.000	0.000	16.610	343	798	343	798	120	820	100	237	"S727"
0	0	0	4	4	6	"STAT6 "	"P42226"	17230	7810	140	2994	3513	2061	58	2895	2895	3094	1215	39	9	6	0	547964	0.345	100000.000	100000.000	0.000	0.000	0.000	0.000	0.000	16.610	99	618	99	618	156	1140	100	238	"Y641"
0	0	0	4	5	6	"STAT6 "	"P42226"	17730	7830	170	3037	3470	1584	45	2921	2921	3073	1298	42	10	3	0	721685	0.306	100000.000	100000.000	0.000	0.000	0.000	0.000	0.000	16.610	116	549	116	549	208	1660	100	239	"Y641"
0	0	0	4	6	6	"STAT6 "	"P42226"	18240	7810	120	3151	3507	1101	31	2941	2941	3026	696	23	19	13	0	420825	0.691	100000.000	100000.000	0.000	0.000	0.000	0.000	0.000	16.610	210	566	210	566	120	820	100	240	"Y641"
0	0	0	4	7	6	"Catalase"	"Q14790"	18750	7820	170	5446	7138	4027	56	2964	2964	3317	3882	117	35	14	0	1484714	0.984	100000.000	100000.000	0.000	0.000	0.000	0.000	0.000	16.610	2482	4174	2482	4174	208	1660	100	241	"Y448"
0	0	0	4	8	6	"Catalase"	"Q14790"	19250	7830	160	5511	6907	3662	53	2898	2898	2970	570	19	99	94	0	1436634	6.907	100000.000	100000.000	0.000	0.000	0.000	0.000	0.000	16.610	2613	4009	2613	4009	208	1512	100	242	"Y448"
0	0	0	4	9	6	"Catalase"	"Q14790"	19760	7830	170	5956	8127	6767	83	2864	2864	2944	559	18	95	93	0	1690349	9.272	100000.000	100000.000	0.000	0.000	0.000	0.000	0.000	16.610	3092	5263	3092	5263	208	1660	100	243	"Y448"
-75	0	0	4	1	7	"empty"	"empty"	15750	8450	200	2890	3046	885	29	2880	2880	3014	764	25	5	2	0	962554	0.042	100000.000	100000.000	0.000	0.000	0.000	0.000	0.000	16.610	10	166	10	166	316	2384	100	244	"empty"
-75	0	0	4	2	7	"empty"	"empty"	16250	8450	200	2889	3049	808	26	2909	2909	3025	669	22	6	3	0	963419	0.036	100000.000	100000.000	0.000	0.000	0.000	0.000	0.000	16.610	-20	140	-20	140	316	2384	100	245	"empty"
-75	0	0	4	3	7	"empty"	"empty"	16750	8450	200	2906	3215	2265	70	2928	2928	3082	1110	36	4	2	0	1015903	0.120	100000.000	100000.000	0.000	0.000	0.000	0.000	0.000	16.610	-22	287	-22	287	316	2384	100	246	"empty"
-75	0	0	4	4	7	"empty"	"empty"	17250	8450	200	2837	2929	700	23	2883	2883	3010	903	30	2	1	0	925640	-0.090	100000.000	100000.000	0.000	0.000	0.000	0.000	0.000	16.610	-46	46	-46	46	316	2384	100	247	"empty"
-75	0	0	4	5	7	"empty"	"empty"	17750	8450	200	2925	3053	885	28	2893	2893	3059	1482	48	2	1	0	964739	-0.004	100000.000	100000.000	0.000	0.000	0.000	0.000	0.000	16.610	32	160	32	160	316	2384	100	248	"empty"
-75	0	0	4	6	7	"empty"	"empty"	18250	8450	200	2949	3089	775	25	2908	2908	3053	1334	43	3	1	0	975975	0.027	100000.000	100000.000	0.000	0.000	0.000	0.000	0.000	16.610	41	181	41	181	316	2384	100	249	"empty"
0	0	0	4	7	7	"Control-Spot"	"Human_IgG"	18740	8460	200	3976	4817	3262	67	2958	2958	3359	3019	89	14	6	0	1522198	0.483	100000.000	100000.000	0.000	0.000	0.000	0.000	0.000	16.610	1018	1859	1018	1859	316	2384	100	250	"Control-Spot"
0	0	0	4	8	7	"Control-Spot"	"Human_IgG"	19240	8460	200	4058	4880	3090	63	2919	2919	3151	1291	40	44	21	0	1542228	1.339	100000.000	100000.000	0.000	0.000	0.000	0.000	0.000	16.610	1139	1961	1139	1961	316	2384	100	251	"Control-Spot"
0	0	0	4	9	7	"Control-Spot"	"Human_IgG"	19740	8460	200	4632	5911	4526	76	2895	2895	3165	1261	39	60	36	0	1867863	2.178	100000.000	100000.000	0.000	0.000	0.000	0.000	0.000	16.610	1737	3016	1737	3016	316	2384	100	252	"Control-Spot"
0	0	0	5	1	1	"Akt1"	"P31749"	2260	9110	100	3571	3606	742	20	2665	2665	2789	873	31	51	8	0	288483	0.936	100000.000	100000.000	0.000	0.000	0.000	0.000	0.000	16.610	906	941	906	941	80	560	100	253	"T308"
0	0	0	5	2	1	"Akt1"	"P31749"	2760	9100	90	3383	3752	1986	52	2625	2625	2763	967	34	38	3	0	195098	1.023	100000.000	100000.000	0.000	0.000	0.000	0.000	0.000	16.610	758	1127	758	1127	52	420	100	254	"T308"
0	0	0	5	3	1	"Akt1"	"P31749"	3250	9120	130	3397	3636	1424	39	2681	2681	2818	875	31	46	15	0	436284	0.935	100000.000	100000.000	0.000	0.000	0.000	0.000	0.000	16.610	716	955	716	955	120	940	100	255	"T308"
0	0	0	5	4	1	"A-Raf"	"P10398"	3750	9100	200	3084	3416	1733	50	2844	2844	2972	700	23	18	10	0	1079569	0.634	100000.000	100000.000	0.000	0.000	0.000	0.000	0.000	16.610	240	572	240	572	316	2384	100	256	"Y302"
0	0	0	5	5	1	"A-Raf"	"P10398"	4260	9090	100	3367	4044	1790	44	3061	3061	3123	819	26	40	25	0	323489	1.125	100000.000	100000.000	0.000	0.000	0.000	0.000	0.000	16.610	306	983	306	983	80	560	100	257	"Y302"
0	0	0	5	6	1	"A-Raf"	"P10398"	4720	9110	160	3273	3470	1135	32	3113	3113	3164	790	24	21	12	0	721667	0.387	100000.000	100000.000	0.000	0.000	0.000	0.000	0.000	16.610	160	357	160	357	208	1512	100	258	"Y302"
0	0	0	5	7	1	"Cdk4"	"P11802"	5240	9100	200	3169	3277	925	28	3230	3230	3390	1327	39	3	1	0	1035414	-0.085	100000.000	100000.000	0.000	0.000	0.000	0.000	0.000	16.610	-61	47	-61	47	316	2384	100	259	"S150"
0	0	0	5	8	1	"Cdk4"	"P11802"	5740	9100	200	3228	3350	583	17	3294	3294	3516	1661	47	2	0	0	1058671	-0.100	100000.000	100000.000	0.000	0.000	0.000	0.000	0.000	16.610	-66	56	-66	56	316	2384	100	260	"S150"
0	0	0	5	9	1	"Cdk4"	"P11802"	6230	9100	200	3123	3256	755	23	3227	3227	3475	2195	63	2	0	0	1028905	-0.100	100000.000	100000.000	0.000	0.000	0.000	0.000	0.000	16.610	-104	29	-104	29	316	2384	100	261	"S150"
0	0	0	5	1	2	"CREB "	"P16220"	2270	9750	70	3131	3155	245	7	2759	2759	2769	251	9	71	25	0	100964	1.538	100000.000	100000.000	0.000	0.000	0.000	0.000	0.000	16.610	372	396	372	396	32	236	100	262	"S111"
0	0	0	5	2	2	"CREB "	"P16220"	2760	9750	70	3091	3188	479	15	2641	2641	2702	376	13	75	9	0	102027	1.293	100000.000	100000.000	0.000	0.000	0.000	0.000	0.000	16.610	450	547	450	547	32	236	100	263	"S111"
0	0	0	5	3	2	"CREB "	"P16220"	3250	9760	80	3098	3121	471	15	2702	2702	2745	411	14	48	5	0	162291	0.915	100000.000	100000.000	0.000	0.000	0.000	0.000	0.000	16.610	396	419	396	419	52	340	100	264	"S111"
0	0	0	5	4	2	"DVL1"	"O14640"	3750	9750	200	2931	3130	1184	37	2848	2848	2956	787	26	7	4	0	989110	0.221	100000.000	100000.000	0.000	0.000	0.000	0.000	0.000	16.610	83	282	83	282	316	2384	100	265	"S679"
0	0	0	5	5	2	"DVL1"	"O14640"	4240	9750	200	3050	3382	1829	54	3028	3028	3129	1350	43	7	4	0	1068729	0.187	100000.000	100000.000	0.000	0.000	0.000	0.000	0.000	16.610	22	354	22	354	316	2384	100	266	"S679"
0	0	0	5	6	2	"DVL1"	"O14640"	4740	9780	120	3206	3461	1569	45	2990	2990	3125	1655	52	4	4	0	415340	0.203	100000.000	100000.000	0.000	0.000	0.000	0.000	0.000	16.610	216	471	216	471	120	820	100	267	"S679"
0	0	0	5	7	2	"IFNAR1 "	"P17181"	5240	9750	200	3140	3160	519	16	3096	3096	3305	2805	84	0	0	0	998454	-0.052	100000.000	100000.000	0.000	0.000	0.000	0.000	0.000	16.610	44	64	44	64	316	2384	100	268	"Y466"
0	0	0	5	8	2	"IFNAR1 "	"P17181"	5740	9750	200	3174	3343	1017	30	3186	3186	3331	1105	33	4	2	0	1056504	0.011	100000.000	100000.000	0.000	0.000	0.000	0.000	0.000	16.610	-12	157	-12	157	316	2384	100	269	"Y466"
0	0	0	5	9	2	"IFNAR1 "	"P17181"	6230	9750	200	3226	3389	1672	49	3215	3215	3363	1008	29	3	1	0	1070820	0.026	100000.000	100000.000	0.000	0.000	0.000	0.000	0.000	16.610	11	174	11	174	316	2384	100	270	"Y466"
0	0	0	5	1	3	"Jak1 "	"P23458"	2260	10410	80	3569	3502	612	17	2768	2768	2882	946	32	34	5	0	182092	0.655	100000.000	100000.000	0.000	0.000	0.000	0.000	0.000	16.610	801	734	801	734	52	340	100	271	"Y1034"
0	0	0	5	2	3	"Jak1 "	"P23458"	2760	10400	160	2669	2862	1026	35	2581	2581	2663	555	20	14	3	0	595376	0.359	100000.000	100000.000	0.000	0.000	0.000	0.000	0.000	16.610	88	281	88	281	208	1512	100	272	"Y1034"
0	0	0	5	3	3	"Jak1 "	"P23458"	3280	10420	80	3370	3645	847	23	2626	2626	2728	631	23	67	21	0	189514	1.453	100000.000	100000.000	0.000	0.000	0.000	0.000	0.000	16.610	744	1019	744	1019	52	340	100	273	"Y1034"
0	0	0	5	4	3	"Jun "	"P05412"	3740	10420	340	2853	3238	1522	47	2799	2799	3006	1005	33	11	7	0	2953487	0.231	100000.000	100000.000	0.000	0.000	0.000	0.000	0.000	16.610	54	439	54	439	912	5648	100	274	"S63"
0	0	0	5	5	3	"Jun "	"P05412"	4230	10410	140	2675	3992	7397	185	2863	2863	2970	750	25	14	10	1	622829	1.363	100000.000	100000.000	0.000	0.000	0.000	0.000	0.000	16.610	-188	1129	-188	1129	156	1140	100	275	"S63"
0	0	0	5	6	3	"Jun "	"P05412"	4730	10400	200	2647	3099	2240	72	2977	2977	3023	826	27	7	5	0	979418	0.092	100000.000	100000.000	0.000	0.000	0.000	0.000	0.000	16.610	-330	122	-330	122	316	2384	100	276	"S63"
0	0	0	5	7	3	"Lck"	"P06239"	5240	10400	100	3522	3597	544	15	3173	3173	3203	442	13	33	11	0	287780	0.891	100000.000	100000.000	0.000	0.000	0.000	0.000	0.000	16.610	349	424	349	424	80	560	100	277	"Y192"
0	0	0	5	8	3	"Lck"	"P06239"	5750	10390	100	3665	3798	737	19	3260	3260	3405	906	26	6	2	0	303828	0.434	100000.000	100000.000	0.000	0.000	0.000	0.000	0.000	16.610	405	538	405	538	80	560	100	278	"Y192"
0	0	0	5	9	3	"Lck"	"P06239"	6250	10400	130	3514	3649	691	18	3198	3198	3302	849	25	7	3	0	437863	0.409	100000.000	100000.000	0.000	0.000	0.000	0.000	0.000	16.610	316	451	316	451	120	940	100	279	"Y192"
0	0	0	5	1	4	"Mlk3"	"Q16584"	2260	11040	200	2752	2971	1181	39	2780	2780	2938	1446	49	2	2	0	938895	0.023	100000.000	100000.000	0.000	0.000	0.000	0.000	0.000	16.610	-28	191	-28	191	316	2384	100	280	"T277"
0	0	0	5	2	4	"Mlk3"	"Q16584"	2760	11040	200	2633	2750	1046	38	2694	2694	2895	1346	46	3	0	0	868967	-0.108	100000.000	100000.000	0.000	0.000	0.000	0.000	0.000	16.610	-61	56	-61	56	316	2384	100	281	"T277"
0	0	0	5	3	4	"Mlk3"	"Q16584"	3260	11040	200	2703	3028	1408	46	2730	2730	2959	1289	43	9	4	0	956819	0.054	100000.000	100000.000	0.000	0.000	0.000	0.000	0.000	16.610	-27	298	-27	298	316	2384	100	282	"T277"
0	0	0	5	4	4	"NFAT2 "	"O95644"	3760	11030	110	3608	3750	802	21	2869	2869	2944	551	18	68	22	0	300017	1.463	100000.000	100000.000	0.000	0.000	0.000	0.000	0.000	16.610	739	881	739	881	80	656	100	283	"S245"
0	0	0	5	5	4	"NFAT2 "	"O95644"	4270	11080	190	3083	3352	1654	49	2918	2918	2964	816	27	19	5	0	858185	0.475	100000.000	100000.000	0.000	0.000	0.000	0.000	0.000	16.610	165	434	165	434	256	2088	100	284	"S245"
0	0	0	5	6	4	"NFAT2 "	"O95644"	4750	11050	120	3565	3682	983	26	2939	2939	3060	890	29	37	5	0	441841	0.699	100000.000	100000.000	0.000	0.000	0.000	0.000	0.000	16.610	626	743	626	743	120	820	100	285	"S245"
0	0	0	5	7	4	"PI3-kinase p85 subunit beta"	"O00459"	5270	11050	130	3314	3487	914	26	3109	3109	3216	1242	38	5	1	0	418481	0.218	100000.000	100000.000	0.000	0.000	0.000	0.000	0.000	16.610	205	378	205	378	120	940	100	286	"Y605"
0	0	0	5	8	4	"PI3-kinase p85 subunit beta"	"O00459"	5750	11060	130	3505	3600	777	21	3158	3158	3248	692	21	25	9	0	431979	0.509	100000.000	100000.000	0.000	0.000	0.000	0.000	0.000	16.610	347	442	347	442	120	940	100	287	"Y605"
0	0	0	5	9	4	"PI3-kinase p85 subunit beta"	"O00459"	6240	11040	80	3667	3956	1717	43	3156	3156	3293	1227	37	5	1	0	205690	0.540	100000.000	100000.000	0.000	0.000	0.000	0.000	0.000	16.610	511	800	511	800	52	340	100	288	"Y605"
0	0	0	5	1	5	"PDGFRb"	"P09619"	2250	11680	200	2952	2972	441	14	2882	2882	2984	803	26	3	0	0	938996	-0.015	100000.000	100000.000	0.000	0.000	0.000	0.000	0.000	16.610	70	90	70	90	316	2384	100	289	"Y740"
0	0	0	5	2	5	"PDGFRb"	"P09619"	2750	11680	200	2734	2823	582	20	2697	2697	2771	494	17	7	2	0	892032	0.105	100000.000	100000.000	0.000	0.000	0.000	0.000	0.000	16.610	37	126	37	126	316	2384	100	290	"Y740"
0	0	0	5	3	5	"PDGFRb"	"P09619"	3260	11680	100	2836	2854	365	12	2741	2741	2882	1127	39	2	0	0	228346	-0.025	100000.000	100000.000	0.000	0.000	0.000	0.000	0.000	16.610	95	113	95	113	80	560	100	291	"Y740"
0	0	0	5	4	5	"Rack1"	"P63244"	3760	11700	170	3147	3339	1291	38	2857	2857	2998	1252	41	4	0	0	694535	0.272	100000.000	100000.000	0.000	0.000	0.000	0.000	0.000	16.610	290	482	290	482	208	1660	100	292	"Y194"
0	0	0	5	5	5	"Rack1"	"P63244"	4250	11680	170	3394	3425	850	24	2962	2962	2976	659	22	33	5	0	712427	0.681	100000.000	100000.000	0.000	0.000	0.000	0.000	0.000	16.610	432	463	432	463	208	1660	100	293	"Y194"
0	0	0	5	6	5	"Rack1"	"P63244"	4750	11680	180	3391	3398	835	24	2984	2984	3053	1167	38	7	2	0	869772	0.296	100000.000	100000.000	0.000	0.000	0.000	0.000	0.000	16.610	407	414	407	414	256	1924	100	294	"Y194"
0	0	0	5	7	5	"SEK1 "	"P45985"	5250	11680	200	2981	3014	509	16	3100	3100	3176	981	30	2	1	0	952514	-0.165	100000.000	100000.000	0.000	0.000	0.000	0.000	0.000	16.610	-119	-86	-119	-86	316	2384	100	295	"T261"
0	0	0	5	8	5	"SEK1 "	"P45985"	5750	11680	200	3084	3322	1352	40	3178	3178	3320	1033	31	5	3	0	1049814	0.002	100000.000	100000.000	0.000	0.000	0.000	0.000	0.000	16.610	-94	144	-94	144	316	2384	100	296	"T261"
0	0	0	5	9	5	"SEK1 "	"P45985"	6250	11680	200	3029	3175	705	22	3166	3166	3353	1685	50	4	0	0	1003388	-0.106	100000.000	100000.000	0.000	0.000	0.000	0.000	0.000	16.610	-137	9	-137	9	316	2384	100	297	"T261"
0	0	0	5	1	6	"Smad3 "	"P84022"	2250	12330	90	3393	4021	3674	91	2779	2779	2835	409	14	73	21	0	209090	2.900	100000.000	100000.000	0.000	0.000	0.000	0.000	0.000	16.610	614	1242	614	1242	52	420	100	298	"S423"
0	0	0	5	2	6	"Smad3 "	"P84022"	2760	12350	110	2956	3006	340	11	2733	2733	2814	829	29	3	0	0	240471	0.232	100000.000	100000.000	0.000	0.000	0.000	0.000	0.000	16.610	223	273	223	273	80	656	100	299	"S423"
0	0	0	5	3	6	"Smad3 "	"P84022"	3250	12320	90	3173	3260	534	16	2702	2702	2745	386	14	65	11	0	169494	1.334	100000.000	100000.000	0.000	0.000	0.000	0.000	0.000	16.610	471	558	471	558	52	420	100	300	"S423"
0	0	0	5	4	6	"TBK1 "	"Q9UHD2"	3750	12320	100	4116	4396	2247	51	2804	2804	2901	792	27	80	35	0	351648	1.888	100000.000	100000.000	0.000	0.000	0.000	0.000	0.000	16.610	1312	1592	1312	1592	80	560	100	301	"S172"
0	0	0	5	5	6	"TBK1 "	"Q9UHD2"	4240	12350	100	4762	4947	1727	34	2951	2951	3031	1382	45	67	20	0	395733	1.386	100000.000	100000.000	0.000	0.000	0.000	0.000	0.000	16.610	1811	1996	1811	1996	80	560	100	302	"S172"
0	0	0	5	6	6	"TBK1 "	"Q9UHD2"	4760	12340	110	4656	4731	1438	30	3012	3012	3101	1208	38	67	17	0	378461	1.349	100000.000	100000.000	0.000	0.000	0.000	0.000	0.000	16.610	1644	1719	1644	1719	80	656	100	303	"S172"
0	0	0	5	7	6	"TrKA"	"P04629"	5270	12360	110	5354	5716	1716	30	3083	3083	3191	1140	35	92	48	0	457263	2.215	100000.000	100000.000	0.000	0.000	0.000	0.000	0.000	16.610	2271	2633	2271	2633	80	656	100	304	"Y496"
0	0	0	5	8	6	"TrKA"	"P04629"	5750	12350	200	3328	3931	1318	33	3162	3162	3307	1054	31	25	21	0	1242173	0.592	100000.000	100000.000	0.000	0.000	0.000	0.000	0.000	16.610	166	769	166	769	316	2384	100	305	"Y496"
0	0	0	5	9	6	"TrKA"	"P04629"	6240	12340	100	5455	5625	1978	35	3175	3175	3283	696	21	91	87	0	449968	3.365	100000.000	100000.000	0.000	0.000	0.000	0.000	0.000	16.610	2280	2450	2280	2450	80	560	100	306	"Y496"
-75	0	0	5	1	7	"empty"	"empty"	2260	12990	200	2838	2861	310	10	2781	2781	2870	669	23	1	0	0	904225	-0.013	100000.000	100000.000	0.000	0.000	0.000	0.000	0.000	16.610	57	80	57	80	316	2384	100	307	"empty"
-75	0	0	5	2	7	"empty"	"empty"	2760	12990	200	2719	2796	654	23	2697	2697	2776	718	25	2	1	0	883629	0.028	100000.000	100000.000	0.000	0.000	0.000	0.000	0.000	16.610	22	99	22	99	316	2384	100	308	"empty"
-75	0	0	5	3	7	"empty"	"empty"	3260	12990	200	2749	2801	371	13	2737	2737	2881	1784	61	0	0	0	885182	-0.045	100000.000	100000.000	0.000	0.000	0.000	0.000	0.000	16.610	12	64	12	64	316	2384	100	309	"empty"
-75	0	0	5	4	7	"empty"	"empty"	3760	12990	200	2921	3403	4106	120	2850	2850	3002	1670	55	2	2	0	1075273	0.240	100000.000	100000.000	0.000	0.000	0.000	0.000	0.000	16.610	71	553	71	553	316	2384	100	310	"empty"
-75	0	0	5	5	7	"empty"	"empty"	4260	12990	200	3019	3255	2174	66	2965	2965	3016	707	23	5	3	0	1028626	0.338	100000.000	100000.000	0.000	0.000	0.000	0.000	0.000	16.610	54	290	54	290	316	2384	100	311	"empty"
-75	0	0	5	6	7	"empty"	"empty"	4760	12990	200	3032	3070	589	19	3051	3051	3120	1126	36	2	1	0	969982	-0.044	100000.000	100000.000	0.000	0.000	0.000	0.000	0.000	16.610	-19	19	-19	19	316	2384	100	312	"empty"
-75	0	0	5	7	7	"empty"	"empty"	5260	12990	200	3078	3229	1410	43	3139	3139	3213	944	29	2	1	0	1020216	0.017	100000.000	100000.000	0.000	0.000	0.000	0.000	0.000	16.610	-61	90	-61	90	316	2384	100	313	"empty"
-75	0	0	5	8	7	"empty"	"empty"	5760	12990	200	3150	3306	1202	36	3165	3165	3358	2056	61	2	1	0	1044570	-0.025	100000.000	100000.000	0.000	0.000	0.000	0.000	0.000	16.610	-15	141	-15	141	316	2384	100	314	"empty"
-75	0	0	5	9	7	"empty"	"empty"	6260	12990	200	3154	3435	1692	49	3148	3148	3313	1298	39	4	3	0	1085516	0.094	100000.000	100000.000	0.000	0.000	0.000	0.000	0.000	16.610	6	287	6	287	316	2384	100	315	"empty"
0	0	0	6	1	1	"PLCG2"	"P16885"	6800	9140	150	3579	4903	5652	115	3136	3136	3362	2031	60	13	7	0	764822	0.759	100000.000	100000.000	0.000	0.000	0.000	0.000	0.000	16.610	443	1767	443	1767	156	1272	100	316	"Y753"
0	0	0	6	2	1	"PLCG2"	"P16885"	7280	9120	200	3385	3697	1651	44	3193	3193	3274	1799	54	5	2	0	1168382	0.235	100000.000	100000.000	0.000	0.000	0.000	0.000	0.000	16.610	192	504	192	504	316	2384	100	317	"Y753"
0	0	0	6	3	1	"PLCG2"	"P16885"	7770	9110	170	3245	3388	776	22	3059	3059	3154	1218	38	5	2	0	704777	0.192	100000.000	100000.000	0.000	0.000	0.000	0.000	0.000	16.610	186	329	186	329	208	1660	100	318	"Y753"
0	0	0	6	4	1	"pyk2"	"Q14289"	8290	9140	150	7345	8261	5414	65	2902	2902	3066	1301	42	96	94	0	1288689	3.993	100000.000	100000.000	0.000	0.000	0.000	0.000	0.000	16.610	4443	5359	4443	5359	156	1272	100	319	"Y402"
0	0	0	6	5	1	"pyk2"	"Q14289"	8790	9130	160	7058	7074	1758	24	2884	2884	2956	758	25	95	93	0	1471392	5.433	100000.000	100000.000	0.000	0.000	0.000	0.000	0.000	16.610	4174	4190	4174	4190	208	1512	100	320	"Y402"
0	0	0	6	6	1	"pyk2"	"Q14289"	9290	9130	150	7303	7580	1068	14	2869	2869	3011	974	32	100	100	0	1182534	4.691	100000.000	100000.000	0.000	0.000	0.000	0.000	0.000	16.610	4434	4711	4434	4711	156	1272	100	321	"Y402"
0	0	0	6	7	1	"STAM2"	"Q92783"	9790	9140	180	4152	4456	2288	51	2896	2896	3013	793	26	82	27	0	1140801	1.820	100000.000	100000.000	0.000	0.000	0.000	0.000	0.000	16.610	1256	1560	1256	1560	256	1924	100	322	"Y371"
0	0	0	6	8	1	"STAM2"	"Q92783"	10280	9140	190	4258	4669	1864	39	3009	3009	3094	800	25	77	27	0	1195319	1.969	100000.000	100000.000	0.000	0.000	0.000	0.000	0.000	16.610	1249	1660	1249	1660	256	2088	100	323	"Y371"
0	0	0	6	9	1	"STAM2"	"Q92783"	10790	9140	180	4185	4537	2324	51	3025	3025	3064	625	20	80	42	0	1161363	2.357	100000.000	100000.000	0.000	0.000	0.000	0.000	0.000	16.610	1160	1512	1160	1512	256	1924	100	324	"Y371"
0	0	0	6	1	2	"STAT3 "	"P40763"	6780	9760	200	3887	4773	2949	61	3270	3270	3678	1831	49	25	12	0	1508294	0.598	100000.000	100000.000	0.000	0.000	0.000	0.000	0.000	16.610	617	1503	617	1503	316	2384	100	325	"Y705"
0	0	0	6	2	2	"STAT3 "	"P40763"	7280	9770	150	4404	5523	4745	85	3186	3186	3269	1302	39	44	12	0	861602	1.731	100000.000	100000.000	0.000	0.000	0.000	0.000	0.000	16.610	1218	2337	1218	2337	156	1272	100	326	"Y705"
0	0	0	6	3	2	"STAT3 "	"P40763"	7790	9760	160	4024	4140	1202	29	3071	3071	3150	1165	36	37	8	0	861161	0.850	100000.000	100000.000	0.000	0.000	0.000	0.000	0.000	16.610	953	1069	953	1069	208	1512	100	327	"Y705"
0	0	0	6	4	2	"STMN1"	"P16949"	8280	9760	200	2724	2987	1276	42	2892	2892	2998	770	25	6	3	0	943797	-0.014	100000.000	100000.000	0.000	0.000	0.000	0.000	0.000	16.610	-168	95	-168	95	316	2384	100	328	"S15"
0	0	0	6	5	2	"STMN1"	"P16949"	8780	9760	200	2637	2893	1329	45	2821	2821	2920	899	30	5	3	0	914211	-0.030	100000.000	100000.000	0.000	0.000	0.000	0.000	0.000	16.610	-184	72	-184	72	316	2384	100	329	"S15"
0	0	0	6	6	2	"STMN1"	"P16949"	9280	9760	200	2668	2886	1311	45	2806	2806	2957	1090	36	4	2	0	911839	-0.065	100000.000	100000.000	0.000	0.000	0.000	0.000	0.000	16.610	-138	80	-138	80	316	2384	100	330	"S15"
0	0	0	6	7	2	"4E-BP1 "	"Q13541"	9780	9760	200	2792	2875	603	20	2856	2856	2961	892	30	2	1	0	908430	-0.096	100000.000	100000.000	0.000	0.000	0.000	0.000	0.000	16.610	-64	19	-64	19	316	2384	100	331	"S64"
0	0	0	6	8	2	"4E-BP1 "	"Q13541"	10280	9760	200	2932	3169	1485	46	2976	2976	3044	907	29	4	2	0	1001472	0.138	100000.000	100000.000	0.000	0.000	0.000	0.000	0.000	16.610	-44	193	-44	193	316	2384	100	332	"S64"
0	0	0	6	9	2	"4E-BP1 "	"Q13541"	10780	9770	200	2967	3113	1854	59	2984	2984	3042	691	22	4	1	0	983615	0.103	100000.000	100000.000	0.000	0.000	0.000	0.000	0.000	16.610	-17	129	-17	129	316	2384	100	333	"S64"
0	0	0	6	1	3	"Tgfbr2"	"P37173"	6770	10400	200	3136	3257	1078	33	3157	3157	3281	984	29	2	1	0	1029254	-0.024	100000.000	100000.000	0.000	0.000	0.000	0.000	0.000	16.610	-21	100	-21	100	316	2384	100	334	"Y336"
0	0	0	6	2	3	"Tgfbr2"	"P37173"	7270	10400	200	3186	3328	1222	36	3191	3191	3261	1027	31	7	4	0	1051589	0.065	100000.000	100000.000	0.000	0.000	0.000	0.000	0.000	16.610	-5	137	-5	137	316	2384	100	335	"Y336"
0	0	0	6	3	3	"Tgfbr2"	"P37173"	7760	10400	100	3114	3038	565	18	2997	2997	3037	811	26	3	2	0	243024	0.001	100000.000	100000.000	0.000	0.000	0.000	0.000	0.000	16.610	117	41	117	41	80	560	100	336	"Y336"
0	0	0	6	4	3	"Bid "	"P55957"	8280	10420	80	3531	3624	806	22	2786	2786	2937	1013	34	32	3	0	188456	0.678	100000.000	100000.000	0.000	0.000	0.000	0.000	0.000	16.610	745	838	745	838	52	340	100	337	"T54"
0	0	0	6	5	3	"Bid "	"P55957"	8770	10420	80	3652	4240	1988	46	2747	2747	2921	1173	40	30	9	0	220468	1.124	100000.000	100000.000	0.000	0.000	0.000	0.000	0.000	16.610	905	1493	905	1493	52	340	100	338	"T54"
0	0	0	6	6	3	"Bid "	"P55957"	9280	10420	80	3540	3925	2027	51	2758	2758	2834	463	16	96	28	0	204119	2.356	100000.000	100000.000	0.000	0.000	0.000	0.000	0.000	16.610	782	1167	782	1167	52	340	100	339	"T54"
0	0	0	6	7	3	"caveolin-1"	"Q03135"	9770	10410	200	2739	2808	505	17	2811	2811	2943	826	28	2	0	0	887386	-0.163	100000.000	100000.000	0.000	0.000	0.000	0.000	0.000	16.610	-72	-3	-72	-3	316	2384	100	340	"Y6"
0	0	0	6	8	3	"caveolin-1"	"Q03135"	10270	10410	200	2969	3160	1737	54	2953	2953	3251	3255	100	1	0	0	998521	-0.028	100000.000	100000.000	0.000	0.000	0.000	0.000	0.000	16.610	16	207	16	207	316	2384	100	341	"Y6"
0	0	0	6	9	3	"caveolin-1"	"Q03135"	10780	10390	100	2951	3101	607	19	3018	3018	3099	580	18	8	5	0	248080	0.003	100000.000	100000.000	0.000	0.000	0.000	0.000	0.000	16.610	-67	83	-67	83	80	560	100	342	"Y6"
0	0	0	6	1	4	"CDK2"	"P24941"	6780	11070	150	3642	3885	1629	41	3063	3063	3145	844	26	20	7	0	606063	0.877	100000.000	100000.000	0.000	0.000	0.000	0.000	0.000	16.610	579	822	579	822	156	1272	100	343	"Y14"
0	0	0	6	2	4	"CDK2"	"P24941"	7280	11050	150	3414	3644	1291	35	3052	3052	3102	1090	35	10	4	0	568530	0.497	100000.000	100000.000	0.000	0.000	0.000	0.000	0.000	16.610	362	592	362	592	156	1272	100	344	"Y14"
0	0	0	6	3	4	"CDK2"	"P24941"	7770	11050	170	3241	3416	787	23	3013	3013	3111	1316	42	5	1	0	710591	0.232	100000.000	100000.000	0.000	0.000	0.000	0.000	0.000	16.610	228	403	228	403	208	1660	100	345	"Y14"
0	0	0	6	4	4	"Fos "	"P01100"	8270	11050	200	2781	2892	681	23	2825	2825	2982	1078	36	1	1	0	913971	-0.083	100000.000	100000.000	0.000	0.000	0.000	0.000	0.000	16.610	-44	67	-44	67	316	2384	100	346	"S362"
0	0	0	6	5	4	"Fos "	"P01100"	8770	11050	200	2776	2980	1302	43	2810	2810	2895	613	21	4	3	0	941568	0.139	100000.000	100000.000	0.000	0.000	0.000	0.000	0.000	16.610	-34	170	-34	170	316	2384	100	347	"S362"
0	0	0	6	6	4	"Fos "	"P01100"	9270	11060	110	2765	3085	1433	46	2754	2754	2847	557	19	7	6	0	246807	0.427	100000.000	100000.000	0.000	0.000	0.000	0.000	0.000	16.610	11	331	11	331	80	656	100	348	"S362"
0	0	0	6	7	4	"Grb2"	"P62993"	9760	11040	130	3711	3707	971	26	2776	2776	2857	619	21	64	31	0	444814	1.373	100000.000	100000.000	0.000	0.000	0.000	0.000	0.000	16.610	935	931	935	931	120	940	100	349	"Y37"
0	0	0	6	8	4	"Grb2"	"P62993"	10290	11070	90	4081	4022	520	12	2941	2941	2995	622	20	80	40	0	209147	1.651	100000.000	100000.000	0.000	0.000	0.000	0.000	0.000	16.610	1140	1081	1140	1081	52	420	100	350	"Y37"
0	0	0	6	9	4	"Grb2"	"P62993"	10810	11090	80	4289	4632	2023	43	2915	2915	2962	423	14	94	92	0	240859	3.948	100000.000	100000.000	0.000	0.000	0.000	0.000	0.000	16.610	1374	1717	1374	1717	52	340	100	351	"Y37"
0	0	0	6	1	5	"IL4R "	"P24394"	6770	11690	190	4081	4272	1503	35	3079	3079	3168	942	29	54	10	0	1093596	1.172	100000.000	100000.000	0.000	0.000	0.000	0.000	0.000	16.610	1002	1193	1002	1193	256	2088	100	352	"Y713"
0	0	0	6	2	5	"IL4R "	"P24394"	7280	11690	190	3868	4027	1149	28	3037	3037	3121	1147	36	26	4	0	1030832	0.790	100000.000	100000.000	0.000	0.000	0.000	0.000	0.000	16.610	831	990	831	990	256	2088	100	353	"Y713"
0	0	0	6	3	5	"IL4R "	"P24394"	7780	11700	190	3707	3857	863	22	2913	2913	3163	2584	81	4	1	0	987463	0.269	100000.000	100000.000	0.000	0.000	0.000	0.000	0.000	16.610	794	944	794	944	256	2088	100	354	"Y713"
0	0	0	6	4	5	"IRAK4"	"P51617"	8280	11700	180	4639	12243	18985	155	2839	2839	3063	1555	50	59	24	9	3134260	5.904	100000.000	100000.000	0.000	0.000	0.000	0.000	0.000	16.610	1800	9404	1800	9404	256	1924	100	355	"T208"
0	0	0	6	5	5	"IRAK4"	"P51617"	8770	11710	170	4439	5053	2579	51	2776	2776	2874	851	29	98	45	0	1050936	2.561	100000.000	100000.000	0.000	0.000	0.000	0.000	0.000	16.610	1663	2277	1663	2277	208	1660	100	356	"T208"
0	0	0	6	6	5	"IRAK4"	"P51617"	9280	11710	180	4457	4570	998	21	2741	2741	2896	908	31	89	40	0	1169974	1.844	100000.000	100000.000	0.000	0.000	0.000	0.000	0.000	16.610	1716	1829	1716	1829	256	1924	100	357	"T208"
0	0	0	6	7	5	"LDLRAP1"	"Q5SW96"	9770	11700	200	2775	2947	999	33	2810	2810	3033	2323	76	3	1	0	931392	-0.037	100000.000	100000.000	0.000	0.000	0.000	0.000	0.000	16.610	-35	137	-35	137	316	2384	100	358	"S186"
0	0	0	6	8	5	"LDLRAP1"	"Q5SW96"	10270	11700	200	2811	2901	670	23	2903	2903	3048	1378	45	2	0	0	916624	-0.107	100000.000	100000.000	0.000	0.000	0.000	0.000	0.000	16.610	-92	-2	-92	-2	316	2384	100	359	"S186"
0	0	0	6	9	5	"LDLRAP1"	"Q5SW96"	10770	11710	200	2838	2918	653	22	2911	2911	2988	843	28	3	0	0	922017	-0.083	100000.000	100000.000	0.000	0.000	0.000	0.000	0.000	16.610	-73	7	-73	7	316	2384	100	360	"S186"
0	0	0	6	1	6	"MAPK14"	"Q16539"	6750	12340	170	3522	3655	803	21	3111	3111	3248	1337	41	8	4	0	760168	0.304	100000.000	100000.000	0.000	0.000	0.000	0.000	0.000	16.610	411	544	411	544	208	1660	100	361	"T179"
0	0	0	6	2	6	"MAPK14"	"Q16539"	7260	12360	150	3154	3324	794	23	3058	3058	3469	4032	116	0	0	0	518593	-0.036	100000.000	100000.000	0.000	0.000	0.000	0.000	0.000	16.610	96	266	96	266	156	1272	100	362	"T179"
0	0	0	6	3	6	"MAPK14"	"Q16539"	7770	12360	120	3101	3309	989	29	2877	2877	3039	1392	45	6	2	0	397050	0.194	100000.000	100000.000	0.000	0.000	0.000	0.000	0.000	16.610	224	432	224	432	120	820	100	363	"T179"
0	0	0	6	4	6	"Met "	"P08581"	8280	12350	130	3048	3185	814	25	2781	2781	2913	1036	35	6	0	0	382246	0.263	100000.000	100000.000	0.000	0.000	0.000	0.000	0.000	16.610	267	404	267	404	120	940	100	364	"Y1003"
0	0	0	6	5	6	"Met "	"P08581"	8760	12330	140	2794	3196	1481	46	2727	2727	2861	822	28	10	7	0	498616	0.408	100000.000	100000.000	0.000	0.000	0.000	0.000	0.000	16.610	67	469	67	469	156	1140	100	365	"Y1003"
0	0	0	6	6	6	"Met "	"P08581"	9260	12340	200	2768	3059	1695	55	2770	2770	2925	1270	43	4	1	0	966524	0.106	100000.000	100000.000	0.000	0.000	0.000	0.000	0.000	16.610	-2	289	-2	289	316	2384	100	366	"Y1003"
0	0	0	6	7	6	"p53 "	"P04637"	9770	12360	80	3461	4013	2393	59	2789	2789	2954	1459	49	7	5	0	208679	0.726	100000.000	100000.000	0.000	0.000	0.000	0.000	0.000	16.610	672	1224	672	1224	52	340	100	367	"S15"
0	0	0	6	8	6	"p53 "	"P04637"	10270	12360	80	3597	3828	1231	32	2922	2922	3011	827	27	40	5	0	199035	0.988	100000.000	100000.000	0.000	0.000	0.000	0.000	0.000	16.610	675	906	675	906	52	340	100	368	"S15"
0	0	0	6	9	6	"p53 "	"P04637"	10780	12370	100	3464	3736	1371	36	2940	2940	2999	675	22	37	8	0	298849	1.092	100000.000	100000.000	0.000	0.000	0.000	0.000	0.000	16.610	524	796	524	796	80	560	100	369	"S15"
-75	0	0	6	1	7	"empty"	"empty"	6780	12980	200	3089	3136	771	24	3076	3076	3144	797	25	4	1	0	990906	-0.010	100000.000	100000.000	0.000	0.000	0.000	0.000	0.000	16.610	13	60	13	60	316	2384	100	370	"empty"
-75	0	0	6	2	7	"empty"	"empty"	7280	12980	200	3088	3139	1114	35	3065	3065	3120	1019	32	3	3	0	991831	0.019	100000.000	100000.000	0.000	0.000	0.000	0.000	0.000	16.610	23	74	23	74	316	2384	100	371	"empty"
-75	0	0	6	3	7	"empty"	"empty"	7780	12980	200	3068	3155	1453	46	2961	2961	3074	1208	39	5	2	0	996990	0.067	100000.000	100000.000	0.000	0.000	0.000	0.000	0.000	16.610	107	194	107	194	316	2384	100	372	"empty"
-75	0	0	6	4	7	"empty"	"empty"	8280	12980	200	2769	2885	569	19	2839	2839	3000	1069	35	1	0	0	911655	-0.108	100000.000	100000.000	0.000	0.000	0.000	0.000	0.000	16.610	-70	46	-70	46	316	2384	100	373	"empty"
-75	0	0	6	5	7	"empty"	"empty"	8780	12980	200	2817	2868	462	16	2776	2776	2912	1171	40	1	0	0	906329	-0.038	100000.000	100000.000	0.000	0.000	0.000	0.000	0.000	16.610	41	92	41	92	316	2384	100	374	"empty"
-75	0	0	6	6	7	"empty"	"empty"	9280	12980	200	2825	3010	1342	44	2795	2795	2973	1356	45	2	1	0	951076	0.027	100000.000	100000.000	0.000	0.000	0.000	0.000	0.000	16.610	30	215	30	215	316	2384	100	375	"empty"
0	0	0	6	7	7	"GLQAWPGEAIPQFLG_100"	"GLQAWPGEAIPQFLG_100"	9750	12990	110	3097	3443	1879	54	2822	2822	2928	639	21	20	7	0	275458	0.806	100000.000	100000.000	0.000	0.000	0.000	0.000	0.000	16.610	275	621	275	621	80	656	100	376	"GLQAWPGEAIPQFLG_100"
0	0	0	6	8	7	"GLQAWPGEAIPQFLG_100"	"GLQAWPGEAIPQFLG_100"	10260	13000	90	3355	3540	1087	30	2948	2948	3068	1106	36	9	3	0	184078	0.427	100000.000	100000.000	0.000	0.000	0.000	0.000	0.000	16.610	407	592	407	592	52	420	100	377	"GLQAWPGEAIPQFLG_100"
0	0	0	6	9	7	"GLQAWPGEAIPQFLG_100"	"GLQAWPGEAIPQFLG_100"	10760	13020	150	3109	3500	2159	61	2942	2942	3011	637	21	14	5	0	545977	0.768	100000.000	100000.000	0.000	0.000	0.000	0.000	0.000	16.610	167	558	167	558	156	1272	100	378	"GLQAWPGEAIPQFLG_100"
0	0	0	7	1	1	"JAK2"	"O60674"	11320	9130	100	3414	3834	901	23	3076	3076	3126	888	28	41	16	0	306680	0.797	100000.000	100000.000	0.000	0.000	0.000	0.000	0.000	16.610	338	758	338	758	80	560	100	379	"Y813"
0	0	0	7	2	1	"JAK2"	"O60674"	11810	9130	100	4285	4328	1409	32	3146	3146	3213	479	14	60	53	0	346272	2.328	100000.000	100000.000	0.000	0.000	0.000	0.000	0.000	16.610	1139	1182	1139	1182	80	560	100	380	"Y813"
0	0	0	7	3	1	"JAK2"	"O60674"	12320	9130	80	4457	4512	1161	25	3221	3221	3313	657	19	67	42	0	234601	1.825	100000.000	100000.000	0.000	0.000	0.000	0.000	0.000	16.610	1236	1291	1236	1291	52	340	100	381	"Y813"
0	0	0	7	4	1	"Jun "	"P05412"	12820	9130	180	2557	2796	1167	41	3165	3165	3245	885	27	5	3	0	715743	-0.507	100000.000	100000.000	0.000	0.000	0.000	0.000	0.000	16.610	-608	-369	-608	-369	256	1924	100	382	"S73"
0	0	0	7	5	1	"Jun "	"P05412"	13320	9130	200	2463	2583	570	22	3059	3059	3149	1442	45	2	0	0	816107	-0.393	100000.000	100000.000	0.000	0.000	0.000	0.000	0.000	16.610	-596	-476	-596	-476	316	2384	100	383	"S73"
0	0	0	7	6	1	"Jun "	"P05412"	13820	9130	200	2483	2645	820	31	2953	2953	3028	663	21	5	1	0	835921	-0.578	100000.000	100000.000	0.000	0.000	0.000	0.000	0.000	16.610	-470	-308	-470	-308	316	2384	100	384	"S73"
0	0	0	7	7	1	"Kit "	"P10721"	14330	9140	120	4653	4816	1800	37	2895	2895	2971	484	16	80	75	0	577863	3.812	100000.000	100000.000	0.000	0.000	0.000	0.000	0.000	16.610	1758	1921	1758	1921	120	820	100	385	"Y936"
0	0	0	7	8	1	"Kit "	"P10721"	14830	9150	120	4297	4764	2384	50	2801	2801	2853	418	14	78	75	0	571628	4.572	100000.000	100000.000	0.000	0.000	0.000	0.000	0.000	16.610	1496	1963	1496	1963	120	820	100	386	"Y936"
0	0	0	7	9	1	"Kit "	"P10721"	15330	9140	110	5115	5652	2077	36	2793	2793	2870	580	20	88	83	0	452180	4.797	100000.000	100000.000	0.000	0.000	0.000	0.000	0.000	16.610	2322	2859	2322	2859	80	656	100	387	"Y936"
0	0	0	7	1	2	"Mnk1"	"Q9BUB5"	11320	9770	70	3763	3683	338	9	3008	3008	3060	522	17	75	6	0	117863	1.193	100000.000	100000.000	0.000	0.000	0.000	0.000	0.000	16.610	755	675	755	675	32	236	100	388	"T250"
0	0	0	7	2	2	"Mnk1"	"Q9BUB5"	11810	9790	80	3694	3707	351	9	3094	3094	3205	1224	38	5	0	0	192779	0.410	100000.000	100000.000	0.000	0.000	0.000	0.000	0.000	16.610	600	613	600	613	52	340	100	389	"T250"
0	0	0	7	3	2	"Mnk1"	"Q9BUB5"	12320	9790	110	3590	3605	620	17	3024	3024	3157	1094	34	6	1	0	288361	0.410	100000.000	100000.000	0.000	0.000	0.000	0.000	0.000	16.610	566	581	566	581	80	656	100	390	"T250"
0	0	0	7	4	2	"NFAT3"	"Q14934"	12840	9770	80	5905	6129	1874	30	2953	2953	2998	523	17	92	92	0	318698	5.987	100000.000	100000.000	0.000	0.000	0.000	0.000	0.000	16.610	2952	3176	2952	3176	52	340	100	391	"S676"
0	0	0	7	5	2	"NFAT3"	"Q14934"	13330	9790	90	5658	5930	2127	35	2922	2922	2933	294	10	94	94	0	308366	10.194	100000.000	100000.000	0.000	0.000	0.000	0.000	0.000	16.610	2736	3008	2736	3008	52	420	100	392	"S676"
0	0	0	7	6	2	"NFAT3"	"Q14934"	13820	9790	80	5133	5162	1397	27	2892	2892	2931	421	14	82	82	0	268419	5.299	100000.000	100000.000	0.000	0.000	0.000	0.000	0.000	16.610	2241	2270	2241	2270	52	340	100	393	"S676"
0	0	0	7	7	2	"PIK3R1 "	"P27986"	14330	9780	120	3226	3386	601	17	2794	2794	2895	941	32	13	5	0	406298	0.522	100000.000	100000.000	0.000	0.000	0.000	0.000	0.000	16.610	432	592	432	592	120	820	100	394	"Y528"
0	0	0	7	8	2	"PIK3R1 "	"P27986"	14830	9790	130	3282	3714	2608	70	2745	2745	2888	1978	68	6	2	0	445634	0.418	100000.000	100000.000	0.000	0.000	0.000	0.000	0.000	16.610	537	969	537	969	120	940	100	395	"Y528"
0	0	0	7	9	2	"PIK3R1 "	"P27986"	15330	9790	140	3159	3431	1038	30	2779	2779	2849	706	24	25	10	0	535184	0.824	100000.000	100000.000	0.000	0.000	0.000	0.000	0.000	16.610	380	652	380	652	156	1140	100	396	"Y528"
0	0	0	7	1	3	"p67phox"	"P19878"	11310	10400	200	2997	3048	497	16	3063	3063	3118	574	18	3	0	0	963055	-0.122	100000.000	100000.000	0.000	0.000	0.000	0.000	0.000	16.610	-66	-15	-66	-15	316	2384	100	397	"S208"
0	0	0	7	2	3	"p67phox"	"P19878"	11810	10400	200	3004	3090	689	22	3105	3105	3174	736	23	2	2	0	976557	-0.114	100000.000	100000.000	0.000	0.000	0.000	0.000	0.000	16.610	-101	-15	-101	-15	316	2384	100	398	"S208"
0	0	0	7	3	3	"p67phox"	"P19878"	12310	10400	200	3030	3110	752	24	3082	3082	3153	649	20	2	1	0	982895	-0.066	100000.000	100000.000	0.000	0.000	0.000	0.000	0.000	16.610	-52	28	-52	28	316	2384	100	399	"S208"
0	0	0	7	4	3	"PDK1"	"O15530"	12830	10400	140	3328	3420	661	19	3041	3041	3091	543	17	27	7	0	533448	0.606	100000.000	100000.000	0.000	0.000	0.000	0.000	0.000	16.610	287	379	287	379	156	1140	100	400	"S241"
0	0	0	7	5	3	"PDK1"	"O15530"	13320	10410	70	3336	3409	624	18	2968	2968	3008	587	19	31	6	0	109080	0.683	100000.000	100000.000	0.000	0.000	0.000	0.000	0.000	16.610	368	441	368	441	32	236	100	401	"S241"
0	0	0	7	6	3	"PDK1"	"O15530"	13810	10430	140	3060	3143	585	18	2863	2863	2997	2339	78	0	0	0	490268	0.062	100000.000	100000.000	0.000	0.000	0.000	0.000	0.000	16.610	197	280	197	280	156	1140	100	402	"S241"
0	0	0	7	7	3	"Ripk1"	"Q13546"	14320	10410	200	2839	2914	394	13	2795	2795	2852	553	19	4	1	0	920853	0.112	100000.000	100000.000	0.000	0.000	0.000	0.000	0.000	16.610	44	119	44	119	316	2384	100	403	"Y384"
0	0	0	7	8	3	"Ripk1"	"Q13546"	14820	10420	200	2799	2865	462	16	2726	2726	2951	3174	107	0	0	0	905321	-0.027	100000.000	100000.000	0.000	0.000	0.000	0.000	0.000	16.610	73	139	73	139	316	2384	100	404	"Y384"
0	0	0	7	9	3	"Ripk1"	"Q13546"	15320	10420	200	2673	2710	319	11	2689	2689	2724	508	18	2	0	0	856350	-0.028	100000.000	100000.000	0.000	0.000	0.000	0.000	0.000	16.610	-16	21	-16	21	316	2384	100	405	"Y384"
0	0	0	7	1	4	"Shc1"	"P29353"	11310	11020	200	3012	3145	1176	37	2966	2966	3033	695	22	7	1	0	993818	0.161	100000.000	100000.000	0.000	0.000	0.000	0.000	0.000	16.610	46	179	46	179	316	2384	100	406	"S36"
0	0	0	7	2	4	"Shc1"	"P29353"	11820	11030	140	3179	3269	375	11	3066	3066	3143	630	20	12	1	0	510000	0.200	100000.000	100000.000	0.000	0.000	0.000	0.000	0.000	16.610	113	203	113	203	156	1140	100	407	"S36"
0	0	0	7	3	4	"Shc1"	"P29353"	12320	11030	200	3075	3176	572	18	3043	3043	3099	519	16	12	5	0	1003570	0.148	100000.000	100000.000	0.000	0.000	0.000	0.000	0.000	16.610	32	133	32	133	316	2384	100	408	"S36"
0	0	0	7	4	4	"SMAD3"	"Q15796"	12820	11030	200	3048	3105	559	18	3029	3029	3094	977	31	2	1	0	981057	0.011	100000.000	100000.000	0.000	0.000	0.000	0.000	0.000	16.610	19	76	19	76	316	2384	100	409	"S204"
0	0	0	7	5	4	"SMAD3"	"Q15796"	13320	11030	200	2957	2961	238	8	2930	2930	3001	1076	35	0	0	0	935715	-0.037	100000.000	100000.000	0.000	0.000	0.000	0.000	0.000	16.610	27	31	27	31	316	2384	100	410	"S204"
0	0	0	7	6	4	"SMAD3"	"Q15796"	13820	11030	200	2947	2983	390	13	2883	2883	2946	762	25	1	0	0	942707	0.049	100000.000	100000.000	0.000	0.000	0.000	0.000	0.000	16.610	64	100	64	100	316	2384	100	411	"S204"
0	0	0	7	7	4	"TAK1 "	"O43318"	14320	11040	200	2812	2856	373	13	2794	2794	2871	724	25	2	1	0	902512	-0.021	100000.000	100000.000	0.000	0.000	0.000	0.000	0.000	16.610	18	62	18	62	316	2384	100	412	"S192"
0	0	0	7	8	4	"TAK1 "	"O43318"	14820	11040	200	2705	2752	386	14	2752	2752	2795	421	15	2	1	0	869636	-0.102	100000.000	0.000	0.000	0.000	0.000	0.000	0.000	16.610	-47	0	-47	0	316	2384	100	413	"S192"
0	0	0	7	9	4	"TAK1 "	"O43318"	15320	11040	200	2714	2729	244	8	2666	2666	2730	793	29	0	0	0	862515	-0.001	100000.000	100000.000	0.000	0.000	0.000	0.000	0.000	16.610	48	63	48	63	316	2384	100	414	"S192"
0	0	0	7	1	5	"ACC1"	"Q13085 "	11320	11710	80	3576	3785	994	26	2987	2987	3020	491	16	55	19	0	196832	1.558	100000.000	100000.000	0.000	0.000	0.000	0.000	0.000	16.610	589	798	589	798	52	340	100	415	"S29"
0	0	0	7	2	5	"ACC1"	"Q13085 "	11810	11700	110	3229	3463	943	27	3064	3064	3135	635	20	21	3	0	277002	0.517	100000.000	100000.000	0.000	0.000	0.000	0.000	0.000	16.610	165	399	165	399	80	656	100	416	"S29"
0	0	0	7	3	5	"ACC1"	"Q13085 "	12300	11700	80	3324	3386	464	13	3075	3075	3146	475	15	38	5	0	176059	0.505	100000.000	100000.000	0.000	0.000	0.000	0.000	0.000	16.610	249	311	249	311	52	340	100	417	"S29"
0	0	0	7	4	5	"AR"	"P10275"	12810	11710	90	3762	3988	894	22	2944	2944	3038	828	27	46	9	0	207389	1.147	100000.000	100000.000	0.000	0.000	0.000	0.000	0.000	16.610	818	1044	818	1044	52	420	100	418	"Y363"
0	0	0	7	5	5	"AR"	"P10275"	13310	11710	140	3269	3434	1033	30	2952	2952	3007	507	16	37	12	0	535664	0.842	100000.000	100000.000	0.000	0.000	0.000	0.000	0.000	16.610	317	482	317	482	156	1140	100	419	"Y363"
0	0	0	7	6	5	"AR"	"P10275"	13820	11710	120	3419	3489	675	19	2847	2847	2977	969	32	19	2	0	418679	0.528	100000.000	100000.000	0.000	0.000	0.000	0.000	0.000	16.610	572	642	572	642	120	820	100	420	"Y363"
0	0	0	7	7	5	"process-control__"	"GGSGGSGDYKDDDDK"	14310	11730	70	3307	3509	905	25	2839	2839	2854	327	11	81	25	0	112291	2.003	100000.000	100000.000	0.000	0.000	0.000	0.000	0.000	16.610	468	670	468	670	32	236	100	421	"process-control__"
0	0	0	7	8	5	"process-control__"	"GGSGGSGDYKDDDDK"	14810	11710	200	2748	2864	903	31	2733	2733	2810	812	28	1	1	0	905159	0.067	100000.000	100000.000	0.000	0.000	0.000	0.000	0.000	16.610	15	131	15	131	316	2384	100	422	"process-control__"
0	0	0	7	9	5	"process-control__"	"GGSGGSGDYKDDDDK"	15310	11720	200	2712	2797	408	14	2679	2679	2730	631	23	6	1	0	883728	0.106	100000.000	100000.000	0.000	0.000	0.000	0.000	0.000	16.610	33	118	33	118	316	2384	100	423	"process-control__"
0	0	0	7	1	6	"Ck2-B"	"Q5SRQ6"	11330	12340	200	2914	2975	547	18	2937	2937	3080	1416	45	1	0	0	940142	-0.074	100000.000	100000.000	0.000	0.000	0.000	0.000	0.000	16.610	-23	38	-23	38	316	2384	100	424	"S228"
0	0	0	7	2	6	"Ck2-B"	"Q5SRQ6"	11830	12350	70	2867	3073	866	28	2985	2985	3143	952	30	6	3	0	98343	-0.074	100000.000	100000.000	0.000	0.000	0.000	0.000	0.000	16.610	-118	88	-118	88	32	236	100	425	"S228"
0	0	0	7	3	6	"Ck2-B"	"Q5SRQ6"	12310	12340	200	2962	3025	372	12	2973	2973	3058	874	28	3	0	0	956050	-0.038	100000.000	100000.000	0.000	0.000	0.000	0.000	0.000	16.610	-11	52	-11	52	316	2384	100	426	"S228"
0	0	0	7	4	6	"CTNNB1"	"P35222"	12800	12340	130	3361	3488	743	21	2915	2915	2975	680	22	16	5	0	418613	0.754	100000.000	100000.000	0.000	0.000	0.000	0.000	0.000	16.610	446	573	446	573	120	940	100	427	"S33"
0	0	0	7	5	6	"CTNNB1"	"P35222"	13310	12370	110	3314	3459	1151	33	2890	2890	2935	558	19	31	5	0	276751	0.939	100000.000	100000.000	0.000	0.000	0.000	0.000	0.000	16.610	424	569	424	569	80	656	100	428	"S33"
0	0	0	7	6	6	"CTNNB1"	"P35222"	13820	12360	110	3259	3395	896	26	2872	2872	2908	511	17	32	7	0	271639	0.953	100000.000	100000.000	0.000	0.000	0.000	0.000	0.000	16.610	387	523	387	523	80	656	100	429	"S33"
0	0	0	7	7	6	"EGFR"	"P00533"	14310	12360	200	2822	2957	1080	36	2808	2808	2883	879	30	3	1	0	934417	0.084	100000.000	100000.000	0.000	0.000	0.000	0.000	0.000	16.610	14	149	14	149	316	2384	100	430	"Y869"
0	0	0	7	8	6	"EGFR"	"P00533"	14810	12360	200	2692	2776	515	18	2727	2727	2787	596	21	3	2	0	877289	-0.018	100000.000	100000.000	0.000	0.000	0.000	0.000	0.000	16.610	-35	49	-35	49	316	2384	100	431	"Y869"
0	0	0	7	9	6	"EGFR"	"P00533"	15310	12360	200	2654	2676	238	8	2675	2675	2727	464	17	1	0	0	845697	-0.110	100000.000	100000.000	0.000	0.000	0.000	0.000	0.000	16.610	-21	1	-21	1	316	2376	100	432	"Y869"
-75	0	0	7	1	7	"empty"	"empty"	11320	12980	200	2971	3084	848	27	3000	3000	3091	822	26	3	2	0	974545	-0.009	100000.000	100000.000	0.000	0.000	0.000	0.000	0.000	16.610	-29	84	-29	84	316	2384	100	433	"empty"
-75	0	0	7	2	7	"empty"	"empty"	11820	12980	200	3023	3103	847	27	3018	3018	3147	965	30	2	0	0	980591	-0.046	100000.000	100000.000	0.000	0.000	0.000	0.000	0.000	16.610	5	85	5	85	316	2384	100	434	"empty"
-75	0	0	7	3	7	"empty"	"empty"	12320	12980	200	2970	3071	606	19	3027	3027	3111	935	30	2	1	0	970304	-0.043	100000.000	100000.000	0.000	0.000	0.000	0.000	0.000	16.610	-57	44	-57	44	316	2384	100	435	"empty"
-75	0	0	7	4	7	"empty"	"empty"	12820	12980	200	2989	3041	435	14	3005	3005	3092	776	25	1	0	0	960945	-0.066	100000.000	100000.000	0.000	0.000	0.000	0.000	0.000	16.610	-16	36	-16	36	316	2384	100	436	"empty"
-75	0	0	7	5	7	"empty"	"empty"	13320	12980	200	2888	2936	357	12	2945	2945	2999	775	25	1	0	0	927799	-0.081	100000.000	100000.000	0.000	0.000	0.000	0.000	0.000	16.610	-57	-9	-57	-9	316	2384	100	437	"empty"
-75	0	0	7	6	7	"empty"	"empty"	13820	12980	200	2921	2957	736	24	2892	2892	2981	1161	38	0	0	0	934558	-0.021	100000.000	100000.000	0.000	0.000	0.000	0.000	0.000	16.610	29	65	29	65	316	2384	100	438	"empty"
0	0	0	7	7	7	"GLQAWPG-pS-AIPQFLG_GLQAWPGEAIPQFLG_80vs20"	"GLQAWPG-pS-AIPQFLG_GLQAWPGEAIPQFLG_80vs20"	14310	12990	100	5783	5519	2406	43	2850	2850	2959	803	27	61	55	0	441507	3.188	100000.000	100000.000	0.000	0.000	0.000	0.000	0.000	16.610	2933	2669	2933	2669	80	560	100	439	"GLQAWPG-pS-AIPQFLG_GLQAWPGEAIPQFLG_80vs20"
0	0	0	7	8	7	"GLQAWPG-pS-AIPQFLG_GLQAWPGEAIPQFLG_80vs20"	"GLQAWPG-pS-AIPQFLG_GLQAWPGEAIPQFLG_80vs20"	14810	13000	90	6960	6584	1632	24	2760	2760	2862	1061	37	88	82	0	342369	3.508	100000.000	100000.000	0.000	0.000	0.000	0.000	0.000	16.610	4200	3824	4200	3824	52	420	100	440	"GLQAWPG-pS-AIPQFLG_GLQAWPGEAIPQFLG_80vs20"
0	0	0	7	9	7	"GLQAWPG-pS-AIPQFLG_GLQAWPGEAIPQFLG_80vs20"	"GLQAWPG-pS-AIPQFLG_GLQAWPGEAIPQFLG_80vs20"	15310	13000	80	6864	6278	1602	25	2721	2721	2832	862	30	86	84	0	326478	3.998	100000.000	100000.000	0.000	0.000	0.000	0.000	0.000	16.610	4143	3557	4143	3557	52	340	100	441	"GLQAWPG-pS-AIPQFLG_GLQAWPGEAIPQFLG_80vs20"
0	0	0	8	1	1	"Bim"	"O43521"	15760	9120	90	3025	3262	714	21	2791	2791	2892	530	18	42	7	0	169628	0.698	100000.000	100000.000	0.000	0.000	0.000	0.000	0.000	16.610	234	471	234	471	52	420	100	442	"S69"
0	0	0	8	2	1	"Bim"	"O43521"	16250	9120	80	3374	3372	665	19	2749	2749	2848	465	16	57	19	0	175358	1.127	100000.000	100000.000	0.000	0.000	0.000	0.000	0.000	16.610	625	623	625	623	52	340	100	443	"S69"
0	0	0	8	3	1	"Bim"	"O43521"	16760	9140	80	3486	3512	650	18	2791	2791	2970	924	31	26	3	0	182616	0.587	100000.000	100000.000	0.000	0.000	0.000	0.000	0.000	16.610	695	721	695	721	52	340	100	444	"S69"
0	0	0	8	4	1	"caspase-8"	"Q14790 "	17250	9130	200	2882	3040	898	29	2807	2807	2920	894	30	4	1	0	960660	0.134	100000.000	100000.000	0.000	0.000	0.000	0.000	0.000	16.610	75	233	75	233	316	2384	100	445	"Y448"
0	0	0	8	5	1	"caspase-8"	"Q14790 "	17750	9130	90	3121	3208	822	25	2880	2880	2973	736	24	3	3	0	166793	0.319	100000.000	100000.000	0.000	0.000	0.000	0.000	0.000	16.610	241	328	241	328	52	420	100	446	"Y448"
0	0	0	8	6	1	"caspase-8"	"Q14790 "	18250	9130	80	3249	3450	1067	30	2952	2952	3019	529	17	21	7	0	179385	0.815	100000.000	100000.000	0.000	0.000	0.000	0.000	0.000	16.610	297	498	297	498	52	340	100	447	"Y448"
0	0	0	8	7	1	"Cdc2"	"P06493"	18780	9130	150	3321	3676	1397	38	2950	2950	3056	888	29	16	7	0	573403	0.698	100000.000	100000.000	0.000	0.000	0.000	0.000	0.000	16.610	371	726	371	726	156	1272	100	448	"T161"
0	0	0	8	8	1	"Cdc2"	"P06493"	19270	9130	160	3284	3713	1536	41	2894	2894	3014	794	26	25	11	0	772294	0.880	100000.000	100000.000	0.000	0.000	0.000	0.000	0.000	16.610	390	819	390	819	208	1512	100	449	"T161"
0	0	0	8	9	1	"Cdc2"	"P06493"	19770	9130	200	3056	3324	951	28	2856	2856	2971	767	25	14	9	0	1050466	0.460	100000.000	100000.000	0.000	0.000	0.000	0.000	0.000	16.610	200	468	200	468	316	2384	100	450	"T161"
0	0	0	8	1	2	"FGFR1 "	"P11362"	15750	9760	200	2672	2737	397	14	2719	2719	2776	505	18	3	1	0	864866	-0.077	100000.000	100000.000	0.000	0.000	0.000	0.000	0.000	16.610	-47	18	-47	18	316	2384	100	451	"Y653"
0	0	0	8	2	2	"FGFR1 "	"P11362"	16250	9760	200	2718	2896	1383	47	2731	2731	2840	659	23	4	3	0	915083	0.085	100000.000	100000.000	0.000	0.000	0.000	0.000	0.000	16.610	-13	165	-13	165	316	2384	100	452	"Y653"
0	0	0	8	3	2	"FGFR1 "	"P11362"	16750	9760	200	2761	2993	1110	37	2755	2755	2910	1483	50	5	2	0	945659	0.056	100000.000	100000.000	0.000	0.000	0.000	0.000	0.000	16.610	6	238	6	238	316	2384	100	453	"Y653"
0	0	0	8	4	2	"GIT2"	"Q14161"	17250	9770	200	2744	2873	632	21	2753	2753	2865	680	23	6	2	0	907921	0.012	100000.000	100000.000	0.000	0.000	0.000	0.000	0.000	16.610	-9	120	-9	120	316	2384	100	454	"Y492"
0	0	0	8	5	2	"GIT2"	"Q14161"	17770	9790	80	3098	3250	638	19	2766	2766	2981	1913	64	3	0	0	168998	0.141	100000.000	100000.000	0.000	0.000	0.000	0.000	0.000	16.610	332	484	332	484	52	340	100	455	"Y492"
0	0	0	8	6	2	"GIT2"	"Q14161"	18250	9770	200	2799	2863	360	12	2821	2821	2890	480	16	7	1	0	904703	-0.056	100000.000	100000.000	0.000	0.000	0.000	0.000	0.000	16.610	-22	42	-22	42	316	2384	100	456	"Y492"
0	0	0	8	7	2	"Grb2"	"P62993"	18750	9770	200	2734	2839	562	19	2781	2781	2870	763	26	4	2	0	897165	-0.041	100000.000	100000.000	0.000	0.000	0.000	0.000	0.000	16.610	-47	58	-47	58	316	2384	100	457	"Y7"
0	0	0	8	8	2	"Grb2"	"P62993"	19250	9770	200	2723	2778	485	17	2746	2746	2853	797	27	1	0	0	877874	-0.094	100000.000	100000.000	0.000	0.000	0.000	0.000	0.000	16.610	-23	32	-23	32	316	2384	100	458	"Y7"
0	0	0	8	9	2	"Grb2"	"P62993"	19750	9770	200	2730	2874	942	32	2728	2728	2959	2728	92	1	0	0	908269	-0.031	100000.000	100000.000	0.000	0.000	0.000	0.000	0.000	16.610	2	146	2	146	316	2384	100	459	"Y7"
0	0	0	8	1	3	"IKK-gamma "	"Q9Y6K9"	15740	10400	200	2614	2627	260	9	2687	2687	2726	361	13	4	0	0	830112	-0.274	100000.000	100000.000	0.000	0.000	0.000	0.000	0.000	16.610	-73	-60	-73	-60	316	2384	100	460	"S43"
0	0	0	8	2	3	"IKK-gamma "	"Q9Y6K9"	16240	10400	200	2623	2803	1290	46	2677	2677	2791	799	28	4	2	0	885629	0.015	100000.000	100000.000	0.000	0.000	0.000	0.000	0.000	16.610	-54	126	-54	126	316	2384	100	461	"S43"
0	0	0	8	3	3	"IKK-gamma "	"Q9Y6K9"	16740	10400	200	2707	2797	592	21	2704	2704	2851	1019	35	3	2	0	883738	-0.053	100000.000	100000.000	0.000	0.000	0.000	0.000	0.000	16.610	3	93	3	93	316	2384	100	462	"S43"
0	0	0	8	4	3	"IRAK1"	"P51617"	17250	10410	130	2929	3291	1332	40	2701	2701	2807	774	27	15	7	0	394890	0.625	100000.000	100000.000	0.000	0.000	0.000	0.000	0.000	16.610	228	590	228	590	120	940	100	463	"T387"
0	0	0	8	5	3	"IRAK1"	"P51617"	17750	10410	200	2761	2919	726	24	2696	2696	2817	1082	38	5	3	0	922417	0.094	100000.000	100000.000	0.000	0.000	0.000	0.000	0.000	16.610	65	223	65	223	316	2384	100	464	"T387"
0	0	0	8	6	3	"IRAK1"	"P51617"	18250	10420	140	2928	3267	1118	34	2760	2760	2855	641	22	17	10	0	509655	0.643	100000.000	100000.000	0.000	0.000	0.000	0.000	0.000	16.610	168	507	168	507	156	1140	100	465	"T387"
0	0	0	8	7	3	"Lck"	"P06239"	18740	10410	200	2782	2866	552	19	2747	2747	2858	771	26	3	1	0	905692	0.010	100000.000	100000.000	0.000	0.000	0.000	0.000	0.000	16.610	35	119	35	119	316	2384	100	466	"Y394"
0	0	0	8	8	3	"Lck"	"P06239"	19230	10410	90	2927	3476	1830	52	2741	2741	2885	934	32	11	9	0	180758	0.633	100000.000	100000.000	0.000	0.000	0.000	0.000	0.000	16.610	186	735	186	735	52	420	100	467	"Y394"
0	0	0	8	9	3	"Lck"	"P06239"	19730	10410	200	2721	2841	786	27	2703	2703	2817	860	30	3	1	0	897664	0.028	100000.000	100000.000	0.000	0.000	0.000	0.000	0.000	16.610	18	138	18	138	316	2384	100	468	"Y394"
0	0	0	8	1	4	"CDK2"	"P24941"	15740	11050	200	2802	2924	584	19	2673	2673	2727	505	18	15	5	0	924097	0.390	100000.000	100000.000	0.000	0.000	0.000	0.000	0.000	16.610	129	251	129	251	316	2384	100	469	"T160"
0	0	0	8	2	4	"CDK2"	"P24941"	16240	11050	200	2853	3371	2461	73	2687	2687	2816	972	34	12	7	0	1065353	0.571	100000.000	100000.000	0.000	0.000	0.000	0.000	0.000	16.610	166	684	166	684	316	2384	100	470	"T160"
0	0	0	8	3	4	"CDK2"	"P24941"	16760	11060	140	3255	3842	1650	42	2707	2707	2902	1256	43	24	14	0	599372	0.748	100000.000	100000.000	0.000	0.000	0.000	0.000	0.000	16.610	548	1135	548	1135	156	1140	100	471	"T160"
0	0	0	8	4	4	"MDM2"	"Q00987"	17240	11050	200	2610	2766	940	33	2680	2680	2777	712	25	5	2	0	874019	-0.015	100000.000	100000.000	0.000	0.000	0.000	0.000	0.000	16.610	-70	86	-70	86	316	2384	100	472	"S186/8"
0	0	0	8	5	4	"MDM2"	"Q00987"	17740	11050	200	2625	2723	708	26	2693	2693	2780	605	21	2	2	0	860544	-0.094	100000.000	100000.000	0.000	0.000	0.000	0.000	0.000	16.610	-68	30	-68	30	316	2384	100	473	"S186/8"
0	0	0	8	6	4	"MDM2"	"Q00987"	18240	11060	200	2681	2868	1073	37	2744	2744	2858	750	26	5	3	0	906372	0.013	100000.000	100000.000	0.000	0.000	0.000	0.000	0.000	16.610	-63	124	-63	124	316	2384	100	474	"S186/8"
0	0	0	8	7	4	"NFkB-p65 "	"Q04206"	18760	11070	130	4448	6194	5123	82	2754	2754	2865	752	26	79	59	0	743315	4.427	100000.000	100000.000	0.000	0.000	0.000	0.000	0.000	16.610	1694	3440	1694	3440	120	940	100	475	"S536"
0	0	0	8	8	4	"NFkB-p65 "	"Q04206"	19260	11070	120	5243	6719	4827	71	2729	2729	2797	441	15	82	79	0	806223	8.893	100000.000	100000.000	0.000	0.000	0.000	0.000	0.000	16.610	2514	3990	2514	3990	120	820	100	476	"S536"
0	0	0	8	9	4	"NFkB-p65 "	"Q04206"	19760	11070	100	6187	7571	4006	52	2667	2667	2786	775	27	96	90	0	605688	6.174	100000.000	100000.000	0.000	0.000	0.000	0.000	0.000	16.610	3520	4904	3520	4904	80	560	100	477	"S536"
0	0	0	8	1	5	"PLCG2"	"P16885"	15730	11690	200	2721	2813	522	18	2670	2670	2729	570	20	6	1	0	888892	0.147	100000.000	100000.000	0.000	0.000	0.000	0.000	0.000	16.610	51	143	51	143	316	2384	100	478	"Y759"
0	0	0	8	2	5	"PLCG2"	"P16885"	16230	11690	200	2843	3346	1800	53	2703	2703	2848	1046	36	14	8	0	1057198	0.476	100000.000	100000.000	0.000	0.000	0.000	0.000	0.000	16.610	140	643	140	643	316	2384	100	479	"Y759"
0	0	0	8	3	5	"PLCG2"	"P16885"	16730	11690	200	2737	3068	1382	45	2685	2685	2832	1208	42	7	3	0	969406	0.195	100000.000	100000.000	0.000	0.000	0.000	0.000	0.000	16.610	52	383	52	383	316	2384	100	480	"Y759"
0	0	0	8	4	5	"pyk2"	"Q14289"	17230	11700	200	2657	2775	631	22	2655	2655	2816	1234	43	3	1	0	876775	-0.033	100000.000	100000.000	0.000	0.000	0.000	0.000	0.000	16.610	2	120	2	120	316	2384	100	481	"S213"
0	0	0	8	5	5	"pyk2"	"Q14289"	17730	11700	200	2666	2722	353	12	2669	2669	2820	1341	47	1	0	0	860160	-0.073	100000.000	100000.000	0.000	0.000	0.000	0.000	0.000	16.610	-3	53	-3	53	316	2384	100	482	"S213"
0	0	0	8	6	5	"pyk2"	"Q14289"	18230	11700	200	2817	3026	1293	42	2756	2756	2862	894	31	6	4	0	956341	0.183	100000.000	100000.000	0.000	0.000	0.000	0.000	0.000	16.610	61	270	61	270	316	2384	100	483	"S213"
0	0	0	8	7	5	"SOC3"	"O14543"	18730	11700	200	2783	2898	912	31	2747	2747	2845	946	33	3	1	0	915776	0.056	100000.000	100000.000	0.000	0.000	0.000	0.000	0.000	16.610	36	151	36	151	316	2384	100	484	"Y221"
0	0	0	8	8	5	"SOC3"	"O14543"	19230	11700	200	2754	2868	605	21	2704	2704	2807	705	25	6	2	0	906220	0.087	100000.000	100000.000	0.000	0.000	0.000	0.000	0.000	16.610	50	164	50	164	316	2384	100	485	"Y221"
0	0	0	8	9	5	"SOC3"	"O14543"	19730	11710	200	2682	3056	2238	73	2665	2665	2805	1300	46	5	2	0	965660	0.193	100000.000	100000.000	0.000	0.000	0.000	0.000	0.000	16.610	17	391	17	391	316	2384	100	486	"Y221"
0	0	0	8	1	6	"STAT4"	"Q14765"	15720	12340	200	2719	2756	255	9	2695	2695	2748	481	17	3	1	0	870888	0.017	100000.000	100000.000	0.000	0.000	0.000	0.000	0.000	16.610	24	61	24	61	316	2376	100	487	"Y693"
0	0	0	8	2	6	"STAT4"	"Q14765"	16230	12350	130	2823	3338	3011	90	2710	2710	2831	744	26	8	5	0	400534	0.681	100000.000	100000.000	0.000	0.000	0.000	0.000	0.000	16.610	113	628	113	628	120	940	100	488	"Y693"
0	0	0	8	3	6	"STAT4"	"Q14765"	16730	12330	120	2775	3060	1198	39	2719	2719	2877	1285	44	6	3	0	367241	0.142	100000.000	100000.000	0.000	0.000	0.000	0.000	0.000	16.610	56	341	56	341	120	820	100	489	"Y693"
0	0	0	8	4	6	"STMN1"	"P16949"	17240	12350	100	2565	3182	1721	54	2665	2665	2779	852	30	20	11	0	254589	0.473	100000.000	100000.000	0.000	0.000	0.000	0.000	0.000	16.610	-100	517	-100	517	80	560	100	490	"S24"
0	0	0	8	5	6	"STMN1"	"P16949"	17730	12350	200	2577	2826	1456	51	2695	2695	2800	751	26	6	4	0	892975	0.035	100000.000	100000.000	0.000	0.000	0.000	0.000	0.000	16.610	-118	131	-118	131	316	2384	100	491	"S24"
0	0	0	8	6	6	"STMN1"	"P16949"	18230	12350	200	2580	2877	1363	47	2718	2718	2824	751	26	7	5	0	909140	0.071	100000.000	100000.000	0.000	0.000	0.000	0.000	0.000	16.610	-138	159	-138	159	316	2384	100	492	"S24"
0	0	0	8	7	6	"GIT2"	"Q14161"	18730	12350	200	2748	3034	1448	47	2738	2738	2814	540	19	6	4	0	958696	0.407	100000.000	100000.000	0.000	0.000	0.000	0.000	0.000	16.610	10	296	10	296	316	2384	100	493	"Y592"
0	0	0	8	8	6	"GIT2"	"Q14161"	19220	12370	200	2676	2835	924	32	2686	2686	2780	881	31	3	2	0	895801	0.062	100000.000	100000.000	0.000	0.000	0.000	0.000	0.000	16.610	-10	149	-10	149	316	2384	100	494	"Y592"
0	0	0	8	9	6	"GIT2"	"Q14161"	19750	12360	90	2952	3290	1296	39	2664	2664	2792	640	22	25	9	0	171088	0.778	100000.000	100000.000	0.000	0.000	0.000	0.000	0.000	16.610	288	626	288	626	52	420	100	495	"Y592"
-75	0	0	8	1	7	"empty"	"empty"	15730	12990	200	2721	2888	1140	39	2711	2711	2761	557	20	3	3	0	912628	0.228	100000.000	100000.000	0.000	0.000	0.000	0.000	0.000	16.610	10	177	10	177	316	2384	100	496	"empty"
-75	0	0	8	2	7	"empty"	"empty"	16230	12990	200	2738	2856	834	29	2715	2715	2838	962	33	3	2	0	902346	0.019	100000.000	100000.000	0.000	0.000	0.000	0.000	0.000	16.610	23	141	23	141	316	2384	100	497	"empty"
-75	0	0	8	3	7	"empty"	"empty"	16730	12990	200	2724	2993	1786	59	2735	2735	2897	1166	40	3	2	0	945849	0.082	100000.000	100000.000	0.000	0.000	0.000	0.000	0.000	16.610	-11	258	-11	258	316	2384	100	498	"empty"
-75	0	0	8	4	7	"empty"	"empty"	17230	12990	200	2765	2888	717	24	2721	2721	2880	1396	48	2	2	0	912569	0.006	100000.000	100000.000	0.000	0.000	0.000	0.000	0.000	16.610	44	167	44	167	316	2384	100	499	"empty"
-75	0	0	8	5	7	"empty"	"empty"	17730	12990	200	2694	2848	838	29	2734	2734	2927	1421	48	3	1	0	899911	-0.056	100000.000	100000.000	0.000	0.000	0.000	0.000	0.000	16.610	-40	114	-40	114	316	2384	100	500	"empty"
-75	0	0	8	6	7	"empty"	"empty"	18230	12990	200	2728	2864	724	25	2739	2739	2849	907	31	4	2	0	905151	0.017	100000.000	100000.000	0.000	0.000	0.000	0.000	0.000	16.610	-11	125	-11	125	316	2384	100	501	"empty"
0	0	0	8	7	7	"Control-Spot"	"Mouse_IgG"	18710	12980	200	3626	4480	3483	77	2786	2786	2982	1278	42	36	17	0	1415669	1.172	100000.000	100000.000	0.000	0.000	0.000	0.000	0.000	16.610	840	1694	840	1694	316	2384	100	502	"Control-Spot"
0	0	0	8	8	7	"Control-Spot"	"Mouse_IgG"	19230	13000	190	4051	4880	2969	60	2772	2772	3036	1853	61	35	13	0	1249234	0.995	100000.000	100000.000	0.000	0.000	0.000	0.000	0.000	16.610	1279	2108	1279	2108	256	2088	100	503	"Control-Spot"
0	0	0	8	9	7	"Control-Spot"	"Mouse_IgG"	19730	13000	190	4024	4649	2871	61	2717	2717	2981	1260	42	51	21	0	1190067	1.324	100000.000	100000.000	0.000	0.000	0.000	0.000	0.000	16.610	1307	1932	1307	1932	256	2088	100	504	"Control-Spot"
0	0	0	9	1	1	"AMPK1"	"Q13131"	2280	13510	200	2927	3309	1465	44	2820	2820	2917	732	25	20	14	0	1045553	0.536	100000.000	100000.000	0.000	0.000	0.000	0.000	0.000	16.610	107	489	107	489	316	2384	100	505	"T174/5"
0	0	0	9	2	1	"AMPK1"	"Q13131"	2780	13520	80	4353	4733	2473	52	2713	2713	2848	1198	42	92	5	0	246128	1.573	100000.000	100000.000	0.000	0.000	0.000	0.000	0.000	16.610	1640	2020	1640	2020	52	340	100	506	"T174/5"
0	0	0	9	3	1	"AMPK1"	"Q13131"	3260	13520	90	4559	4538	598	13	2788	2788	2941	1144	38	90	13	0	235997	1.396	100000.000	100000.000	0.000	0.000	0.000	0.000	0.000	16.610	1771	1750	1771	1750	52	420	100	507	"T174/5"
0	0	0	9	4	1	"aura"	"O14965"	3770	13520	150	3462	3711	1323	35	2917	2917	3022	870	28	21	6	0	578838	0.792	100000.000	100000.000	0.000	0.000	0.000	0.000	0.000	16.610	545	794	545	794	156	1272	100	508	"T287"
0	0	0	9	5	1	"aura"	"O14965"	4270	13530	160	3438	3568	744	20	2992	2992	3044	841	27	26	4	0	742171	0.623	100000.000	100000.000	0.000	0.000	0.000	0.000	0.000	16.610	446	576	446	576	208	1512	100	509	"T287"
0	0	0	9	6	1	"aura"	"O14965"	4770	13530	150	3721	4076	3142	77	3103	3103	3166	1270	40	8	3	0	635905	0.717	100000.000	100000.000	0.000	0.000	0.000	0.000	0.000	16.610	618	973	618	973	156	1272	100	510	"T287"
0	0	0	9	7	1	"CFTR"	"P13569"	5260	13520	200	3217	3428	1012	29	3165	3165	3253	1064	32	6	4	0	1083309	0.164	100000.000	100000.000	0.000	0.000	0.000	0.000	0.000	16.610	52	263	52	263	316	2384	100	511	"S737"
0	0	0	9	8	1	"CFTR"	"P13569"	5760	13530	200	3291	3431	906	26	3219	3219	3352	950	28	4	2	0	1084095	0.083	100000.000	100000.000	0.000	0.000	0.000	0.000	0.000	16.610	72	212	72	212	316	2384	100	512	"S737"
0	0	0	9	9	1	"CFTR"	"P13569"	6260	13540	130	3474	4070	3556	87	3190	3190	3346	924	27	7	4	0	488445	0.784	100000.000	100000.000	0.000	0.000	0.000	0.000	0.000	16.610	284	880	284	880	120	940	100	513	"S737"
0	0	0	9	1	2	"CREB "	"P16220"	2270	14180	110	6314	6362	564	8	2925	2925	2978	581	19	100	100	0	508925	5.824	100000.000	100000.000	0.000	0.000	0.000	0.000	0.000	16.610	3389	3437	3389	3437	80	656	100	514	"S133"
0	0	0	9	2	2	"CREB "	"P16220"	2770	14180	120	6068	6312	3709	58	2767	2767	2855	786	27	95	95	0	757463	4.398	100000.000	100000.000	0.000	0.000	0.000	0.000	0.000	16.610	3301	3545	3301	3545	120	820	100	515	"S133"
0	0	0	9	3	2	"CREB "	"P16220"	3270	14180	130	6137	6119	1818	29	2823	2823	2868	673	23	91	89	0	734325	4.831	100000.000	100000.000	0.000	0.000	0.000	0.000	0.000	16.610	3314	3296	3314	3296	120	940	100	516	"S133"
0	0	0	9	4	2	"blank-control__"	"AA"	3750	14180	90	3093	3105	374	12	2950	2950	3038	1582	52	0	0	0	161471	0.042	100000.000	100000.000	0.000	0.000	0.000	0.000	0.000	16.610	143	155	143	155	52	420	100	517	"blank-control__"
0	0	0	9	5	2	"blank-control__"	"AA"	4260	14180	70	3320	4124	4028	97	2977	2977	3014	516	17	37	12	0	131980	2.151	100000.000	100000.000	0.000	0.000	0.000	0.000	0.000	16.610	343	1147	343	1147	32	236	100	518	"blank-control__"
0	0	0	9	6	2	"blank-control__"	"AA"	4760	14180	200	3030	3066	1010	32	3004	3004	3074	1112	36	1	0	0	968989	-0.007	100000.000	100000.000	0.000	0.000	0.000	0.000	0.000	16.610	26	62	26	62	316	2384	100	519	"blank-control__"
0	0	0	9	7	2	"IKK-alpha "	"O15111"	5270	14190	160	4085	4192	834	19	3147	3147	3314	1590	47	9	3	0	871894	0.552	100000.000	100000.000	0.000	0.000	0.000	0.000	0.000	16.610	938	1045	938	1045	208	1512	100	520	"S180"
0	0	0	9	8	2	"IKK-alpha "	"O15111"	5760	14170	160	3963	4438	2684	60	3221	3221	3302	937	28	31	7	0	923026	1.212	100000.000	100000.000	0.000	0.000	0.000	0.000	0.000	16.610	742	1217	742	1217	208	1512	100	521	"S180"
0	0	0	9	9	2	"IKK-alpha "	"O15111"	6260	14170	160	3946	4252	1578	37	3180	3180	3283	874	26	39	8	0	884515	1.109	100000.000	100000.000	0.000	0.000	0.000	0.000	0.000	16.610	766	1072	766	1072	208	1512	100	522	"S180"
0	0	0	9	1	3	"JAK2"	"O60674"	2240	14790	180	3272	3345	501	14	2919	2919	2963	524	17	35	13	0	856203	0.729	100000.000	100000.000	0.000	0.000	0.000	0.000	0.000	16.610	353	426	353	426	256	1924	100	523	"Y119"
0	0	0	9	2	3	"JAK2"	"O60674"	2760	14810	100	3671	3725	465	12	2798	2798	3537	5126	144	0	0	0	298036	0.037	100000.000	100000.000	0.000	0.000	0.000	0.000	0.000	16.610	873	927	873	927	80	560	100	524	"Y119"
0	0	0	9	3	3	"JAK2"	"O60674"	3270	14820	120	3674	3795	1351	35	2811	2811	2902	815	28	57	3	0	455348	1.096	100000.000	100000.000	0.000	0.000	0.000	0.000	0.000	16.610	863	984	863	984	120	820	100	525	"Y119"
0	0	0	9	4	3	"K8"	"P05787"	3760	14810	140	2894	2975	600	20	2945	2945	3061	1436	46	2	1	0	464163	-0.060	100000.000	100000.000	0.000	0.000	0.000	0.000	0.000	16.610	-51	30	-51	30	156	1140	100	526	"Y267"
0	0	0	9	5	3	"K8"	"P05787"	4260	14800	120	3000	2983	630	21	3005	3005	3018	806	26	5	2	0	357987	-0.043	100000.000	100000.000	0.000	0.000	0.000	0.000	0.000	16.610	-5	-22	-5	-22	120	820	100	527	"Y267"
0	0	0	9	6	3	"K8"	"P05787"	4750	14800	200	2941	3015	680	22	3029	3029	3055	672	21	5	1	0	952752	-0.060	100000.000	100000.000	0.000	0.000	0.000	0.000	0.000	16.610	-88	-14	-88	-14	316	2384	100	528	"Y267"
0	0	0	9	7	3	"blank-control__"	"AA"	5250	14800	200	3161	3496	2606	74	3154	3154	3188	942	29	4	3	0	1104623	0.327	100000.000	100000.000	0.000	0.000	0.000	0.000	0.000	16.610	7	342	7	342	316	2384	100	529	"blank-control__"
0	0	0	9	8	3	"blank-control__"	"AA"	5750	14800	200	3182	3357	1135	33	3198	3198	3311	828	25	3	2	0	1060822	0.056	100000.000	100000.000	0.000	0.000	0.000	0.000	0.000	16.610	-16	159	-16	159	316	2384	100	530	"blank-control__"
0	0	0	9	9	3	"blank-control__"	"AA"	6250	14800	200	3209	3463	1693	48	3172	3172	3323	1137	34	3	3	0	1094161	0.123	100000.000	100000.000	0.000	0.000	0.000	0.000	0.000	16.610	37	291	37	291	316	2384	100	531	"blank-control__"
0	0	0	9	1	4	"Mnk1"	"Q9BUB5"	2250	15470	200	3021	3190	668	20	2891	2891	2967	1097	36	12	1	0	1007971	0.203	100000.000	100000.000	0.000	0.000	0.000	0.000	0.000	16.610	130	299	130	299	316	2384	100	532	"T255"
0	0	0	9	2	4	"Mnk1"	"Q9BUB5"	2760	15470	80	4141	4040	494	12	2778	2778	2857	1025	35	75	0	0	210083	1.154	100000.000	100000.000	0.000	0.000	0.000	0.000	0.000	16.610	1363	1262	1363	1262	52	340	100	533	"T255"
0	0	0	9	3	4	"Mnk1"	"Q9BUB5"	3250	15460	80	4315	4489	931	20	2883	2883	2935	491	16	98	90	0	233422	3.165	100000.000	100000.000	0.000	0.000	0.000	0.000	0.000	16.610	1432	1606	1432	1606	52	340	100	534	"T255"
0	0	0	9	4	4	"NFkB-p100 "	"Q00653"	3760	15460	100	3459	3549	465	13	2999	2999	3033	402	13	58	26	0	283881	1.284	100000.000	100000.000	0.000	0.000	0.000	0.000	0.000	16.610	460	550	460	550	80	560	100	535	"S108"
0	0	0	9	5	4	"NFkB-p100 "	"Q00653"	4260	15460	90	3789	3708	481	12	3044	3044	3086	729	23	51	5	0	192841	0.853	100000.000	100000.000	0.000	0.000	0.000	0.000	0.000	16.610	745	664	745	664	52	420	100	536	"S108"
0	0	0	9	6	4	"NFkB-p100 "	"Q00653"	4760	15470	110	3614	3795	1410	37	3141	3141	3195	1132	35	7	2	0	303594	0.530	100000.000	100000.000	0.000	0.000	0.000	0.000	0.000	16.610	473	654	473	654	80	656	100	537	"S108"
0	0	0	9	7	4	"PIK3R1 "	"P27986"	5270	15430	110	3344	3517	772	21	3196	3196	3243	660	20	12	5	0	281345	0.415	100000.000	100000.000	0.000	0.000	0.000	0.000	0.000	16.610	148	321	148	321	80	656	100	538	"Y556"
0	0	0	9	8	4	"PIK3R1 "	"P27986"	5760	15440	200	3254	3295	318	9	3243	3243	3368	1539	45	0	0	0	1041152	-0.047	100000.000	100000.000	0.000	0.000	0.000	0.000	0.000	16.610	11	52	11	52	316	2384	100	539	"Y556"
0	0	0	9	9	4	"PIK3R1 "	"P27986"	6260	15450	70	3365	4174	4627	110	3141	3141	3248	922	28	3	3	0	133567	1.004	100000.000	100000.000	0.000	0.000	0.000	0.000	0.000	16.610	224	1033	224	1033	32	236	100	540	"Y556"
0	0	0	9	1	5	"blank-control__"	"AA"	2250	16100	200	2891	2941	445	15	2912	2912	2975	784	26	0	0	0	929232	-0.043	100000.000	100000.000	0.000	0.000	0.000	0.000	0.000	16.610	-21	29	-21	29	316	2384	100	541	"blank-control__"
0	0	0	9	2	5	"blank-control__"	"AA"	2750	16090	200	2815	2932	1242	42	2813	2813	2870	521	18	3	2	0	926434	0.119	100000.000	100000.000	0.000	0.000	0.000	0.000	0.000	16.610	2	119	2	119	316	2384	100	542	"blank-control__"
0	0	0	9	3	5	"blank-control__"	"AA"	3250	16090	200	2847	3175	2811	88	2827	2827	2895	890	30	3	1	0	1003293	0.315	100000.000	100000.000	0.000	0.000	0.000	0.000	0.000	16.610	20	348	20	348	316	2384	100	543	"blank-control__"
0	0	0	9	4	5	"Rack1"	"P63244"	3750	16090	200	2993	3089	618	20	2943	2943	3013	618	20	6	2	0	976134	0.123	100000.000	100000.000	0.000	0.000	0.000	0.000	0.000	16.610	50	146	50	146	316	2384	100	544	"y52"
0	0	0	9	5	5	"Rack1"	"P63244"	4250	16090	200	3097	3077	452	14	3069	3069	3112	1230	39	1	0	0	972240	-0.028	100000.000	100000.000	0.000	0.000	0.000	0.000	0.000	16.610	28	8	28	8	316	2384	100	545	"y52"
0	0	0	9	6	5	"Rack1"	"P63244"	4750	16090	200	3188	3147	347	11	3100	3100	3122	763	24	1	0	0	994597	0.033	100000.000	100000.000	0.000	0.000	0.000	0.000	0.000	16.610	88	47	88	47	316	2384	100	546	"y52"
0	0	0	9	7	5	"Shc1"	"P29353"	5270	16100	70	4136	4018	552	13	3176	3176	3161	267	8	78	75	0	128580	3.210	100000.000	100000.000	0.000	0.000	0.000	0.000	0.000	16.610	960	842	960	842	32	236	100	547	"Y349"
0	0	0	9	8	5	"Shc1"	"P29353"	5760	16090	200	3292	3584	1403	39	3270	3270	3401	1641	48	4	1	0	1132565	0.112	100000.000	100000.000	0.000	0.000	0.000	0.000	0.000	16.610	22	314	22	314	316	2384	100	548	"Y349"
0	0	0	9	9	5	"Shc1"	"P29353"	6250	16090	70	4152	4203	355	8	3219	3219	3346	794	23	71	6	0	134507	1.079	100000.000	100000.000	0.000	0.000	0.000	0.000	0.000	16.610	933	984	933	984	32	236	100	549	"Y349"
0	0	0	9	1	6	"Smad6"	"O43541"	2240	16750	200	2947	2966	220	7	2928	2928	2974	501	16	2	0	0	937395	-0.016	100000.000	100000.000	0.000	0.000	0.000	0.000	0.000	16.610	19	38	19	38	316	2384	100	550	"S435"
0	0	0	9	2	6	"Smad6"	"O43541"	2740	16750	200	2836	2918	827	28	2816	2816	2865	740	25	1	0	0	922133	0.072	100000.000	100000.000	0.000	0.000	0.000	0.000	0.000	16.610	20	102	20	102	316	2384	100	551	"S435"
0	0	0	9	3	6	"Smad6"	"O43541"	3240	16750	200	2852	2870	290	10	2858	2858	2914	530	18	2	0	0	906784	-0.083	100000.000	100000.000	0.000	0.000	0.000	0.000	0.000	16.610	-6	12	-6	12	316	2384	100	552	"S435"
0	0	0	9	4	6	"TGFBR1"	"P36897"	3740	16750	200	2950	2978	374	12	2998	2998	3075	772	25	1	1	0	941096	-0.126	100000.000	100000.000	0.000	0.000	0.000	0.000	0.000	16.610	-48	-20	-48	-20	316	2384	100	553	"T200"
0	0	0	9	5	6	"TGFBR1"	"P36897"	4240	16750	200	2953	2984	412	13	3101	3101	3127	729	23	2	0	0	942991	-0.196	100000.000	100000.000	0.000	0.000	0.000	0.000	0.000	16.610	-148	-117	-148	-117	316	2384	100	554	"T200"
0	0	0	9	6	6	"TGFBR1"	"P36897"	4740	16750	200	3093	3098	668	21	3170	3170	3161	698	22	1	1	0	978936	-0.090	100000.000	100000.000	0.000	0.000	0.000	0.000	0.000	16.610	-77	-72	-77	-72	316	2384	100	555	"T200"
0	0	0	9	7	6	"TrKA"	"P04629"	5250	16750	140	6114	6059	2177	35	3259	3259	3298	926	28	84	81	0	945126	2.982	100000.000	100000.000	0.000	0.000	0.000	0.000	0.000	16.610	2855	2800	2855	2800	156	1140	100	556	"Y757"
0	0	0	9	8	6	"TrKA"	"P04629"	5750	16750	130	6170	6094	1231	20	3292	3292	3388	1003	29	92	86	0	731262	2.698	100000.000	100000.000	0.000	0.000	0.000	0.000	0.000	16.610	2878	2802	2878	2802	120	940	100	557	"Y757"
0	0	0	9	9	6	"TrKA"	"P04629"	6250	16750	130	6091	6109	1365	22	3221	3221	3344	1092	32	92	89	0	733101	2.532	100000.000	100000.000	0.000	0.000	0.000	0.000	0.000	16.610	2870	2888	2870	2888	120	940	100	558	"Y757"
-75	0	0	9	1	7	"empty"	"empty"	2250	17380	200	3055	3101	660	21	3010	3010	3045	343	11	7	2	0	979870	0.163	100000.000	100000.000	0.000	0.000	0.000	0.000	0.000	16.610	45	91	45	91	316	2384	100	559	"empty"
-75	0	0	9	2	7	"empty"	"empty"	2750	17380	200	2894	2902	211	7	2909	2909	2930	393	13	4	0	0	916929	-0.071	100000.000	100000.000	0.000	0.000	0.000	0.000	0.000	16.610	-15	-7	-15	-7	316	2384	100	560	"empty"
-75	0	0	9	3	7	"empty"	"empty"	3250	17380	200	2974	2985	310	10	2895	2895	2963	1069	36	0	0	0	943286	0.021	100000.000	100000.000	0.000	0.000	0.000	0.000	0.000	16.610	79	90	79	90	316	2384	100	561	"empty"
-75	0	0	9	4	7	"empty"	"empty"	3750	17380	200	2993	2996	281	9	2972	2972	3029	470	15	3	0	0	946781	-0.070	100000.000	100000.000	0.000	0.000	0.000	0.000	0.000	16.610	21	24	21	24	316	2384	100	562	"empty"
-75	0	0	9	5	7	"empty"	"empty"	4250	17380	200	3158	3166	870	27	3127	3127	3160	794	25	1	0	0	1000527	0.008	100000.000	100000.000	0.000	0.000	0.000	0.000	0.000	16.610	31	39	31	39	316	2384	100	563	"empty"
-75	0	0	9	6	7	"empty"	"empty"	4750	17380	200	3109	3125	512	16	3129	3129	3177	1158	36	1	0	0	987596	-0.045	100000.000	100000.000	0.000	0.000	0.000	0.000	0.000	16.610	-20	-4	-20	-4	316	2384	100	564	"empty"
-75	0	0	9	7	7	"empty"	"empty"	5250	17380	200	3074	3074	340	11	3186	3186	3190	649	20	0	0	0	971522	-0.179	100000.000	100000.000	0.000	0.000	0.000	0.000	0.000	16.610	-112	-112	-112	-112	316	2384	100	565	"empty"
-75	0	0	9	8	7	"empty"	"empty"	5750	17380	200	3264	3364	1427	42	3295	3295	3367	827	24	1	0	0	1062922	-0.004	100000.000	100000.000	0.000	0.000	0.000	0.000	0.000	16.610	-31	69	-31	69	316	2384	100	566	"empty"
-75	0	0	9	9	7	"empty"	"empty"	6250	17380	200	3204	3219	205	6	3244	3244	3306	1118	33	0	0	0	1017084	-0.078	100000.000	100000.000	0.000	0.000	0.000	0.000	0.000	16.610	-40	-25	-40	-25	316	2384	100	567	"empty"
0	0	0	10	1	1	"PPP2CA "	"P67775"	6750	13590	200	3130	3294	1341	40	3119	3119	3188	813	25	4	3	0	1040950	0.130	100000.000	100000.000	0.000	0.000	0.000	0.000	0.000	16.610	11	175	11	175	316	2384	100	568	"T304"
0	0	0	10	2	1	"PPP2CA "	"P67775"	7250	13590	200	3138	3196	1039	32	3075	3075	3169	1573	49	3	2	0	1010028	0.017	100000.000	100000.000	0.000	0.000	0.000	0.000	0.000	16.610	63	121	63	121	316	2384	100	569	"T304"
0	0	0	10	3	1	"PPP2CA "	"P67775"	7750	13590	130	3013	3276	2233	68	2942	2942	3021	1026	33	5	3	0	393147	0.249	100000.000	100000.000	0.000	0.000	0.000	0.000	0.000	16.610	71	334	71	334	120	940	100	570	"T304"
0	0	0	10	4	1	"Rab4"	"P20338"	8260	13600	200	2985	3409	1526	44	2829	2829	2970	1126	37	16	6	0	1077131	0.390	100000.000	100000.000	0.000	0.000	0.000	0.000	0.000	16.610	156	580	156	580	316	2384	100	571	"S199"
0	0	0	10	5	1	"Rab4"	"P20338"	8760	13600	200	2832	3166	1145	36	2773	2773	2859	915	32	16	5	0	1000554	0.336	100000.000	100000.000	0.000	0.000	0.000	0.000	0.000	16.610	59	393	59	393	316	2384	100	572	"S199"
0	0	0	10	6	1	"Rab4"	"P20338"	9280	13620	90	4250	5489	4864	88	2825	2825	2934	899	30	84	34	0	285417	2.842	100000.000	100000.000	0.000	0.000	0.000	0.000	0.000	16.610	1425	2664	1425	2664	52	420	100	573	"S199"
0	0	0	10	7	1	"STAT1 "	"P42224"	9770	13610	200	2882	3332	3162	94	2845	2845	2974	906	30	7	5	0	1052785	0.395	100000.000	100000.000	0.000	0.000	0.000	0.000	0.000	16.610	37	487	37	487	316	2384	100	574	"S727"
0	0	0	10	8	1	"STAT1 "	"P42224"	10270	13610	200	3008	3051	491	16	2978	2978	3071	851	27	2	0	0	963983	-0.024	100000.000	100000.000	0.000	0.000	0.000	0.000	0.000	16.610	30	73	30	73	316	2384	100	575	"S727"
0	0	0	10	9	1	"STAT1 "	"P42224"	10770	13620	200	3101	3212	877	27	3007	3007	3090	914	29	3	2	0	1014850	0.133	100000.000	100000.000	0.000	0.000	0.000	0.000	0.000	16.610	94	205	94	205	316	2384	100	576	"S727"
0	0	0	10	1	2	"STAT4 "	"Q14765"	6780	14240	180	4173	4471	3737	83	3128	3128	3259	1363	41	24	4	0	1144566	0.889	100000.000	100000.000	0.000	0.000	0.000	0.000	0.000	16.610	1045	1343	1045	1343	256	1924	100	577	"S722"
0	0	0	10	2	2	"STAT4 "	"Q14765"	7260	14240	200	3619	4081	2688	65	3068	3068	3221	2042	63	5	2	0	1289473	0.421	100000.000	100000.000	0.000	0.000	0.000	0.000	0.000	16.610	551	1013	551	1013	316	2384	100	578	"S722"
0	0	0	10	3	2	"STAT4 "	"Q14765"	7790	14240	180	3779	4210	1822	43	2967	2967	3156	2082	65	9	4	0	1077683	0.506	100000.000	100000.000	0.000	0.000	0.000	0.000	0.000	16.610	812	1243	812	1243	256	1924	100	579	"S722"
0	0	0	10	4	2	"STMN1"	"P16949"	8270	14260	140	2720	2845	804	28	2836	2836	3004	1145	38	3	1	0	443768	-0.139	100000.000	100000.000	0.000	0.000	0.000	0.000	0.000	16.610	-116	9	-116	9	156	1140	100	580	"S37"
0	0	0	10	5	2	"STMN1"	"P16949"	8770	14250	200	2718	2795	550	19	2787	2787	2978	1682	56	1	0	0	883182	-0.109	100000.000	100000.000	0.000	0.000	0.000	0.000	0.000	16.610	-69	8	-69	8	316	2384	100	581	"S37"
0	0	0	10	6	2	"STMN1"	"P16949"	9270	14250	200	2776	3015	1974	65	2786	2786	2971	1676	56	2	1	0	952870	0.026	100000.000	100000.000	0.000	0.000	0.000	0.000	0.000	16.610	-10	229	-10	229	316	2384	100	582	"S37"
0	0	0	10	7	2	"ACC1"	"Q13085 "	9790	14260	70	3886	3993	871	21	2881	2881	3021	836	27	62	6	0	127770	1.163	100000.000	100000.000	0.000	0.000	0.000	0.000	0.000	16.610	1005	1112	1005	1112	32	236	100	583	"S1263"
0	0	0	10	8	2	"ACC1"	"Q13085 "	10260	14250	130	3280	3483	988	28	3037	3037	3132	751	23	23	4	0	418015	0.467	100000.000	100000.000	0.000	0.000	0.000	0.000	0.000	16.610	243	446	243	446	120	940	100	584	"S1263"
0	0	0	10	9	2	"ACC1"	"Q13085 "	10760	14250	200	3128	3453	1702	49	3068	3068	3205	1269	39	7	2	0	1091165	0.195	100000.000	100000.000	0.000	0.000	0.000	0.000	0.000	16.610	60	385	60	385	316	2384	100	585	"S1263"
0	0	0	10	1	3	"TRAF6"	"Q9Y4K3"	6770	14880	200	3160	3217	703	21	3108	3108	3226	1332	41	1	1	0	1016707	-0.007	100000.000	100000.000	0.000	0.000	0.000	0.000	0.000	16.610	52	109	52	109	316	2384	100	586	"Y353"
0	0	0	10	2	3	"TRAF6"	"Q9Y4K3"	7270	14880	200	3093	3204	1706	53	3063	3063	3134	1204	38	3	2	0	1012438	0.058	100000.000	100000.000	0.000	0.000	0.000	0.000	0.000	16.610	30	141	30	141	316	2384	100	587	"Y353"
0	0	0	10	3	3	"TRAF6"	"Q9Y4K3"	7770	14890	70	3176	3367	1113	33	2974	2974	3123	2105	67	3	3	0	107752	0.116	100000.000	100000.000	0.000	0.000	0.000	0.000	0.000	16.610	202	393	202	393	32	236	100	588	"Y353"
0	0	0	10	4	3	"BLNK"	"Q8WV28"	8280	14880	170	2971	3356	1976	58	2830	2830	2995	1268	42	10	2	0	698119	0.285	100000.000	100000.000	0.000	0.000	0.000	0.000	0.000	16.610	141	526	141	526	208	1660	100	589	"Y72"
0	0	0	10	5	3	"BLNK"	"Q8WV28"	8770	14890	200	2802	3013	974	32	2810	2810	2936	944	32	10	2	0	951952	0.082	100000.000	100000.000	0.000	0.000	0.000	0.000	0.000	16.610	-8	203	-8	203	316	2384	100	590	"Y72"
0	0	0	10	6	3	"BLNK"	"Q8WV28"	9270	14890	200	2808	3055	948	31	2807	2807	2983	1416	47	5	2	0	965244	0.051	100000.000	100000.000	0.000	0.000	0.000	0.000	0.000	16.610	1	248	1	248	316	2384	100	591	"Y72"
0	0	0	10	7	3	"CD19"	"P15391"	9790	14910	70	3298	3828	1429	37	2879	2879	3197	2544	79	6	3	0	122491	0.248	100000.000	100000.000	0.000	0.000	0.000	0.000	0.000	16.610	419	949	419	949	32	236	100	592	"Y531"
0	0	0	10	8	3	"CD19"	"P15391"	10280	14910	70	3594	3638	1046	28	2985	2985	3019	510	16	56	12	0	116404	1.214	100000.000	100000.000	0.000	0.000	0.000	0.000	0.000	16.610	609	653	609	653	32	236	100	593	"Y531"
0	0	0	10	9	3	"CD19"	"P15391"	10780	14910	90	3298	3507	657	18	3007	3007	3239	1694	52	5	0	0	182387	0.158	100000.000	100000.000	0.000	0.000	0.000	0.000	0.000	16.610	291	500	291	500	52	420	100	594	"Y531"
0	0	0	10	1	4	"p300"	"Q09472"	6760	15510	200	3129	3236	1020	31	3132	3132	3228	1006	31	3	2	0	1022693	0.008	100000.000	100000.000	0.000	0.000	0.000	0.000	0.000	16.610	-3	104	-3	104	316	2384	100	595	"S2279"
0	0	0	10	2	4	"p300"	"Q09472"	7260	15510	200	3063	3114	1006	32	3064	3064	3194	1556	48	2	1	0	984079	-0.051	100000.000	100000.000	0.000	0.000	0.000	0.000	0.000	16.610	-1	50	-1	50	316	2384	100	596	"S2279"
0	0	0	10	3	4	"p300"	"Q09472"	7760	15510	200	2915	3164	2016	63	2935	2935	3076	1405	45	4	2	0	999694	0.063	100000.000	100000.000	0.000	0.000	0.000	0.000	0.000	16.610	-20	229	-20	229	316	2384	100	597	"S2279"
0	0	0	10	4	4	"fyn"	"P06241"	8260	15520	200	2756	2989	1670	55	2828	2828	2987	1071	35	3	2	0	944654	0.002	100000.000	100000.000	0.000	0.000	0.000	0.000	0.000	16.610	-72	161	-72	161	316	2384	100	598	"Y420"
0	0	0	10	5	4	"fyn"	"P06241"	8760	15520	200	2764	3084	2112	68	2797	2797	2980	1482	49	4	2	0	974478	0.070	100000.000	100000.000	0.000	0.000	0.000	0.000	0.000	16.610	-33	287	-33	287	316	2384	100	599	"Y420"
0	0	0	10	6	4	"fyn"	"P06241"	9260	15520	200	2821	3032	1351	44	2804	2804	2975	1560	52	4	1	0	958247	0.037	100000.000	100000.000	0.000	0.000	0.000	0.000	0.000	16.610	17	228	17	228	316	2384	100	600	"Y420"
0	0	0	10	7	4	"HSP27"	"P04792"	9760	15520	200	3008	3868	6451	166	2876	2876	3003	1068	35	7	4	0	1222298	0.810	100000.000	100000.000	0.000	0.000	0.000	0.000	0.000	16.610	132	992	132	992	316	2384	100	601	"S78"
0	0	0	10	8	4	"HSP27"	"P04792"	10260	15510	150	3163	3279	1072	32	2983	2983	3163	1620	51	2	1	0	511478	0.072	100000.000	100000.000	0.000	0.000	0.000	0.000	0.000	16.610	180	296	180	296	156	1272	100	602	"S78"
0	0	0	10	9	4	"HSP27"	"P04792"	10770	15550	90	3471	3432	489	14	3079	3079	3166	892	28	5	1	0	178468	0.298	100000.000	100000.000	0.000	0.000	0.000	0.000	0.000	16.610	392	353	392	353	52	420	100	603	"S78"
0	0	0	10	1	5	"IL-8R B "	"P25025"	6770	16180	70	3379	3572	1404	39	3107	3107	3126	344	11	37	18	0	114317	1.297	100000.000	100000.000	0.000	0.000	0.000	0.000	0.000	16.610	272	465	272	465	32	236	100	604	"S352"
0	0	0	10	2	5	"IL-8R B "	"P25025"	7280	16190	70	3340	3312	470	14	3076	3076	3185	1261	39	3	0	0	105986	0.101	100000.000	100000.000	0.000	0.000	0.000	0.000	0.000	16.610	264	236	264	236	32	236	100	605	"S352"
0	0	0	10	3	5	"IL-8R B "	"P25025"	7770	16180	200	2957	3123	1393	44	2901	2901	3102	1566	50	2	1	0	986783	0.013	100000.000	100000.000	0.000	0.000	0.000	0.000	0.000	16.610	56	222	56	222	316	2384	100	606	"S352"
0	0	0	10	4	5	"IRF-3 "	"Q14653"	8270	16180	120	3473	3831	1800	46	2803	2803	2950	1162	39	7	5	0	459753	0.758	100000.000	100000.000	0.000	0.000	0.000	0.000	0.000	16.610	670	1028	670	1028	120	820	100	607	"S385"
0	0	0	10	5	5	"IRF-3 "	"Q14653"	8770	16180	130	3411	3496	553	15	2794	2794	2923	1352	46	5	1	0	419493	0.424	100000.000	100000.000	0.000	0.000	0.000	0.000	0.000	16.610	617	702	617	702	120	940	100	608	"S385"
0	0	0	10	6	5	"IRF-3 "	"Q14653"	9270	16190	130	3465	3542	438	12	2765	2765	2971	1825	61	2	0	0	425006	0.313	100000.000	100000.000	0.000	0.000	0.000	0.000	0.000	16.610	700	777	700	777	120	940	100	609	"S385"
0	0	0	10	7	5	"LSD1"	"O60341"	9760	16180	150	3613	3670	925	25	2890	2890	3087	1960	63	3	1	0	572494	0.297	100000.000	100000.000	0.000	0.000	0.000	0.000	0.000	16.610	723	780	723	780	156	1272	100	610	"S131"
0	0	0	10	8	5	"LSD1"	"O60341"	10270	16200	130	4036	4446	2148	48	2981	2981	3202	1513	47	20	7	0	533562	0.822	100000.000	100000.000	0.000	0.000	0.000	0.000	0.000	16.610	1055	1465	1055	1465	120	940	100	611	"S131"
0	0	0	10	9	5	"LSD1"	"O60341"	10760	16200	110	4350	4740	2107	44	3082	3082	3217	1334	41	48	11	0	379225	1.142	100000.000	100000.000	0.000	0.000	0.000	0.000	0.000	16.610	1268	1658	1268	1658	80	656	100	612	"S131"
0	0	0	10	1	6	"MAPKAPK5"	"Q8IW41"	6770	16820	90	5424	5289	2107	39	3106	3106	3245	1631	50	73	1	0	275020	1.253	100000.000	100000.000	0.000	0.000	0.000	0.000	0.000	16.610	2318	2183	2318	2183	52	420	100	613	"T182"
0	0	0	10	2	6	"MAPKAPK5"	"Q8IW41"	7270	16820	90	4994	5638	3104	55	3012	3012	3296	2193	66	46	3	0	293158	1.068	100000.000	100000.000	0.000	0.000	0.000	0.000	0.000	16.610	1982	2626	1982	2626	52	420	100	614	"T182"
0	0	0	10	3	6	"MAPKAPK5"	"Q8IW41"	7770	16820	80	4963	4986	1382	27	2942	2942	2954	390	13	86	82	0	259285	5.210	100000.000	100000.000	0.000	0.000	0.000	0.000	0.000	16.610	2021	2044	2021	2044	52	340	100	615	"T182"
0	0	0	10	4	6	"P27kip1"	"P46527"	8260	16810	200	2851	3054	1747	57	2825	2825	3049	1834	60	1	1	0	964997	0.003	100000.000	100000.000	0.000	0.000	0.000	0.000	0.000	16.610	26	229	26	229	316	2384	100	616	"T157"
0	0	0	10	5	6	"P27kip1"	"P46527"	8760	16800	150	2874	3171	2272	71	2808	2808	3003	1626	54	2	1	0	494719	0.103	100000.000	100000.000	0.000	0.000	0.000	0.000	0.000	16.610	66	363	66	363	156	1272	100	617	"T157"
0	0	0	10	6	6	"P27kip1"	"P46527"	9260	16810	200	2823	3009	1311	43	2826	2826	3022	1621	53	2	1	0	950887	-0.008	100000.000	100000.000	0.000	0.000	0.000	0.000	0.000	16.610	-3	183	-3	183	316	2384	100	618	"T157"
0	0	0	10	7	6	"p67phox"	"P19878"	9750	16810	200	2644	2859	2083	72	2865	2865	3039	1326	43	1	1	0	903475	-0.136	100000.000	100000.000	0.000	0.000	0.000	0.000	0.000	16.610	-221	-6	-221	-6	316	2384	100	619	"T233"
0	0	0	10	8	6	"p67phox"	"P19878"	10250	16810	200	2794	2929	944	32	2987	2987	3200	1690	52	1	0	0	925412	-0.160	100000.000	100000.000	0.000	0.000	0.000	0.000	0.000	16.610	-193	-58	-193	-58	316	2384	100	620	"T233"
0	0	0	10	9	6	"p67phox"	"P19878"	10750	16820	200	2869	3211	2286	71	3063	3063	3180	1248	39	3	2	0	1014623	0.025	100000.000	100000.000	0.000	0.000	0.000	0.000	0.000	16.610	-194	148	-194	148	316	2384	100	621	"T233"
-75	0	0	10	1	7	"empty"	"empty"	6760	17460	200	3107	3123	324	10	3161	3161	3199	962	30	0	0	0	986938	-0.079	100000.000	100000.000	0.000	0.000	0.000	0.000	0.000	16.610	-54	-38	-54	-38	316	2384	100	622	"empty"
-75	0	0	10	2	7	"empty"	"empty"	7260	17460	200	3071	3110	685	22	3038	3038	3101	944	30	1	1	0	982855	0.010	100000.000	100000.000	0.000	0.000	0.000	0.000	0.000	16.610	33	72	33	72	316	2384	100	623	"empty"
-75	0	0	10	3	7	"empty"	"empty"	7760	17460	200	3013	3009	390	12	2979	2979	3064	915	29	0	0	0	950831	-0.060	100000.000	100000.000	0.000	0.000	0.000	0.000	0.000	16.610	34	30	34	30	316	2384	100	624	"empty"
-75	0	0	10	4	7	"empty"	"empty"	8260	17460	200	2793	3002	1555	51	2873	2873	3020	1343	44	2	1	0	948718	-0.013	100000.000	100000.000	0.000	0.000	0.000	0.000	0.000	16.610	-80	129	-80	129	316	2384	100	625	"empty"
-75	0	0	10	5	7	"empty"	"empty"	8760	17460	200	2846	3087	1904	61	2826	2826	2971	1238	41	2	1	0	975558	0.094	100000.000	100000.000	0.000	0.000	0.000	0.000	0.000	16.610	20	261	20	261	316	2384	100	626	"empty"
-75	0	0	10	6	7	"empty"	"empty"	9260	17460	200	2871	3167	2795	88	2872	2872	3007	1355	45	1	1	0	1000723	0.118	100000.000	100000.000	0.000	0.000	0.000	0.000	0.000	16.610	-1	295	-1	295	316	2384	100	627	"empty"
-75	0	0	10	7	7	"empty"	"empty"	9760	17460	200	2915	3197	2100	65	2886	2886	3063	1607	52	2	1	0	1010102	0.083	100000.000	100000.000	0.000	0.000	0.000	0.000	0.000	16.610	29	311	29	311	316	2384	100	628	"empty"
-75	0	0	10	8	7	"empty"	"empty"	10260	17460	200	3027	3176	1198	37	2972	2972	3122	1350	43	2	1	0	1003570	0.040	100000.000	100000.000	0.000	0.000	0.000	0.000	0.000	16.610	55	204	55	204	316	2384	100	629	"empty"
-75	0	0	10	9	7	"empty"	"empty"	10760	17460	200	3081	3224	1157	35	3053	3053	3180	973	30	4	2	0	1018762	0.045	100000.000	100000.000	0.000	0.000	0.000	0.000	0.000	16.610	28	171	28	171	316	2384	100	630	"empty"
0	0	0	11	1	1	"Jak2 "	"O60674"	11260	13610	120	6349	6528	1602	24	2963	2963	3041	559	18	98	96	0	783369	6.238	100000.000	100000.000	0.000	0.000	0.000	0.000	0.000	16.610	3386	3565	3386	3565	120	820	100	631	"Y221"
0	0	0	11	2	1	"Jak2 "	"O60674"	11750	13610	150	6152	6263	2940	46	3062	3062	3195	995	31	86	82	0	977017	3.083	100000.000	100000.000	0.000	0.000	0.000	0.000	0.000	16.610	3090	3201	3090	3201	156	1272	100	632	"Y221"
0	0	0	11	3	1	"Jak2 "	"O60674"	12250	13600	110	6191	6353	927	14	3064	3064	3210	1555	48	100	50	0	508205	2.021	100000.000	100000.000	0.000	0.000	0.000	0.000	0.000	16.610	3127	3289	3127	3289	80	656	100	633	"Y221"
0	0	0	11	4	1	"K8"	"P05787"	12740	13600	200	2802	2975	1168	39	3012	3012	3071	582	18	5	3	0	940253	-0.165	100000.000	100000.000	0.000	0.000	0.000	0.000	0.000	16.610	-210	-37	-210	-37	316	2384	100	634	"S74"
0	0	0	11	5	1	"K8"	"P05787"	13240	13600	200	2737	2833	789	27	2962	2962	3040	810	26	2	1	0	895287	-0.256	100000.000	100000.000	0.000	0.000	0.000	0.000	0.000	16.610	-225	-129	-225	-129	316	2384	100	635	"S74"
0	0	0	11	6	1	"K8"	"P05787"	13740	13600	200	2701	2837	1325	46	2910	2910	2965	837	28	2	1	0	896572	-0.153	100000.000	100000.000	0.000	0.000	0.000	0.000	0.000	16.610	-209	-73	-209	-73	316	2384	100	636	"S74"
0	0	0	11	7	1	"Met "	"P08581"	14230	13620	120	3017	3041	266	8	2874	2874	3006	1443	48	0	0	0	364920	0.024	100000.000	100000.000	0.000	0.000	0.000	0.000	0.000	16.610	143	167	143	167	120	820	100	637	"Y1234"
0	0	0	11	8	1	"Met "	"P08581"	14750	13590	90	2921	2972	280	9	2783	2783	2836	819	28	1	0	0	154537	0.166	100000.000	100000.000	0.000	0.000	0.000	0.000	0.000	16.610	138	189	138	189	52	420	100	638	"Y1234"
0	0	0	11	9	1	"Met "	"P08581"	15240	13580	200	2774	2816	379	13	2716	2716	2821	1949	69	0	0	0	889829	-0.003	100000.000	100000.000	0.000	0.000	0.000	0.000	0.000	16.610	58	100	58	100	316	2384	100	639	"Y1234"
0	0	0	11	1	2	"MSK2"	"O75676"	11210	14250	200	3047	3097	627	20	3075	3075	3184	1631	51	1	0	0	978809	-0.053	100000.000	100000.000	0.000	0.000	0.000	0.000	0.000	16.610	-28	22	-28	22	316	2384	100	640	"S360"
0	0	0	11	2	2	"MSK2"	"O75676"	11710	14250	120	3087	3353	2118	63	3033	3033	3169	1439	45	3	1	0	402393	0.128	100000.000	100000.000	0.000	0.000	0.000	0.000	0.000	16.610	54	320	54	320	120	820	100	641	"S360"
0	0	0	11	3	2	"MSK2"	"O75676"	12210	14240	200	3034	3130	841	26	3108	3108	3217	1269	39	2	0	0	989103	-0.069	100000.000	100000.000	0.000	0.000	0.000	0.000	0.000	16.610	-74	22	-74	22	316	2384	100	642	"S360"
0	0	0	11	4	2	"NFkB-p100 "	"Q00653"	12710	14240	200	2894	2976	749	25	3064	3064	3126	905	28	3	1	0	940537	-0.166	100000.000	100000.000	0.000	0.000	0.000	0.000	0.000	16.610	-170	-88	-170	-88	316	2384	100	643	"S99"
0	0	0	11	5	2	"NFkB-p100 "	"Q00653"	13200	14240	200	2789	2901	869	29	2989	2989	3039	659	21	2	1	0	916649	-0.209	100000.000	100000.000	0.000	0.000	0.000	0.000	0.000	16.610	-200	-88	-200	-88	316	2384	100	644	"S99"
0	0	0	11	6	2	"NFkB-p100 "	"Q00653"	13700	14240	200	2836	2898	534	18	2898	2898	2967	803	27	3	0	0	915693	-0.086	100000.000	0.000	0.000	0.000	0.000	0.000	0.000	16.610	-62	0	-62	0	316	2384	100	645	"S99"
0	0	0	11	7	2	"PKACa "	"P17612"	14210	14240	80	2968	3839	3964	103	2912	2912	3066	1165	37	7	5	0	199622	0.664	100000.000	100000.000	0.000	0.000	0.000	0.000	0.000	16.610	56	927	56	927	52	340	100	646	"S10"
0	0	0	11	8	2	"PKACa "	"P17612"	14700	14240	200	2859	2912	463	15	2830	2830	2919	845	28	2	0	0	920345	-0.008	100000.000	100000.000	0.000	0.000	0.000	0.000	0.000	16.610	29	82	29	82	316	2384	100	647	"S10"
0	0	0	11	9	2	"PKACa "	"P17612"	15200	14230	200	2745	2811	623	22	2791	2791	2866	775	27	1	0	0	888261	-0.071	100000.000	100000.000	0.000	0.000	0.000	0.000	0.000	16.610	-46	20	-46	20	316	2384	100	648	"S10"
0	0	0	11	1	3	"p70S6K"	"P23443"	11240	14900	200	3056	3175	929	29	3037	3037	3139	987	31	2	1	0	1003218	0.036	100000.000	100000.000	0.000	0.000	0.000	0.000	0.000	16.610	19	138	19	138	316	2384	100	649	"S447"
0	0	0	11	2	3	"p70S6K"	"P23443"	11740	14900	100	3274	3458	1114	32	3110	3110	3247	853	26	2	1	0	276609	0.247	100000.000	100000.000	0.000	0.000	0.000	0.000	0.000	16.610	164	348	164	348	80	560	100	650	"S447"
0	0	0	11	3	3	"p70S6K"	"P23443"	12240	14900	200	3190	3276	524	15	3110	3110	3192	689	21	3	2	0	1035222	0.122	100000.000	100000.000	0.000	0.000	0.000	0.000	0.000	16.610	80	166	80	166	316	2384	100	651	"S447"
0	0	0	11	4	3	"PDK1"	"O15530"	12750	14900	90	6082	6210	1940	31	3053	3053	3160	1022	32	92	88	0	322925	2.984	100000.000	100000.000	0.000	0.000	0.000	0.000	0.000	16.610	3029	3157	3029	3157	52	420	100	652	"Y376"
0	0	0	11	5	3	"PDK1"	"O15530"	13230	14900	90	5671	5598	525	9	2982	2982	3059	688	22	98	98	0	291113	3.690	100000.000	100000.000	0.000	0.000	0.000	0.000	0.000	16.610	2689	2616	2689	2616	52	420	100	653	"Y376"
0	0	0	11	6	3	"PDK1"	"O15530"	13730	14890	140	3211	4113	1683	40	2960	2960	3013	603	20	36	35	0	641624	1.824	100000.000	100000.000	0.000	0.000	0.000	0.000	0.000	16.610	251	1153	251	1153	156	1140	100	654	"Y376"
0	0	0	11	7	3	"Ripk1"	"Q13546"	14240	14910	170	2967	3115	1290	41	2899	2899	2974	625	21	5	3	0	647885	0.226	100000.000	100000.000	0.000	0.000	0.000	0.000	0.000	16.610	68	216	68	216	208	1660	100	655	"Y694"
0	0	0	11	8	3	"Ripk1"	"Q13546"	14740	14890	200	2834	2880	431	14	2842	2842	2897	544	18	3	1	0	910128	-0.031	100000.000	100000.000	0.000	0.000	0.000	0.000	0.000	16.610	-8	38	-8	38	316	2384	100	656	"Y694"
0	0	0	11	9	3	"Ripk1"	"Q13546"	15240	14880	120	2891	2929	419	14	2793	2793	2865	740	25	3	1	0	351532	0.086	100000.000	100000.000	0.000	0.000	0.000	0.000	0.000	16.610	98	136	98	136	120	820	100	657	"Y694"
0	0	0	11	1	4	"SHC3"	"Q92529"	11270	15540	100	3369	3495	664	18	3129	3129	3185	624	19	18	5	0	279593	0.497	100000.000	100000.000	0.000	0.000	0.000	0.000	0.000	16.610	240	366	240	366	80	560	100	658	"Y341"
0	0	0	11	2	4	"SHC3"	"Q92529"	11750	15540	90	3620	3722	1050	28	3179	3179	3313	1636	49	7	1	0	193554	0.250	100000.000	100000.000	0.000	0.000	0.000	0.000	0.000	16.610	441	543	441	543	52	420	100	659	"Y341"
0	0	0	11	3	4	"SHC3"	"Q92529"	12260	15540	110	3447	3731	1444	38	3120	3120	3211	843	26	15	7	0	298455	0.617	100000.000	100000.000	0.000	0.000	0.000	0.000	0.000	16.610	327	611	327	611	80	656	100	660	"Y341"
0	0	0	11	4	4	"Smad3 "	"P84022"	12740	15520	160	3183	3344	581	17	3040	3040	3133	773	24	14	1	0	695490	0.273	100000.000	100000.000	0.000	0.000	0.000	0.000	0.000	16.610	143	304	143	304	208	1512	100	661	"S208"
0	0	0	11	5	4	"Smad3 "	"P84022"	13260	15520	180	3167	3277	501	15	3043	3043	3129	864	27	11	1	0	839011	0.171	100000.000	100000.000	0.000	0.000	0.000	0.000	0.000	16.610	124	234	124	234	256	1924	100	662	"S208"
0	0	0	11	6	4	"Smad3 "	"P84022"	13750	15540	70	3727	3576	468	13	2957	2957	3014	438	14	71	43	0	114435	1.283	100000.000	100000.000	0.000	0.000	0.000	0.000	0.000	16.610	770	619	770	619	32	236	100	663	"S208"
0	0	0	11	7	4	"TAK1 "	"O43318"	14230	15520	150	3109	4124	7097	172	2926	2926	2978	480	16	21	8	1	643339	2.388	100000.000	100000.000	0.000	0.000	0.000	0.000	0.000	16.610	183	1198	183	1198	156	1272	100	664	"T187"
0	0	0	11	8	4	"TAK1 "	"O43318"	14740	15530	70	3092	3070	215	7	2882	2882	2890	315	10	25	3	0	98224	0.571	100000.000	100000.000	0.000	0.000	0.000	0.000	0.000	16.610	210	188	210	188	32	236	100	665	"T187"
0	0	0	11	9	4	"TAK1 "	"O43318"	15230	15520	200	2817	2856	244	8	2821	2821	2911	863	29	0	0	0	902576	-0.064	100000.000	100000.000	0.000	0.000	0.000	0.000	0.000	16.610	-4	35	-4	35	316	2384	100	666	"T187"
0	0	0	11	1	5	"ACC1"	"P68133"	11230	16160	100	3296	3406	627	18	3075	3075	3225	1411	43	5	2	0	272474	0.128	100000.000	100000.000	0.000	0.000	0.000	0.000	0.000	16.610	221	331	221	331	80	560	100	667	"Y93"
0	0	0	11	2	5	"ACC1"	"P68133"	11720	16170	200	3258	3376	639	18	3096	3096	3188	833	26	8	2	0	1066935	0.226	100000.000	100000.000	0.000	0.000	0.000	0.000	0.000	16.610	162	280	162	280	316	2384	100	668	"Y93"
0	0	0	11	3	5	"ACC1"	"P68133"	12220	16160	200	3150	3466	2128	61	3058	3058	3132	643	20	9	5	0	1095398	0.519	100000.000	100000.000	0.000	0.000	0.000	0.000	0.000	16.610	92	408	92	408	316	2384	100	669	"Y93"
0	0	0	11	4	5	"A-Raf"	"P10398"	12720	16180	80	3083	3178	691	21	3008	3008	3119	766	24	5	1	0	165257	0.077	100000.000	100000.000	0.000	0.000	0.000	0.000	0.000	16.610	75	170	75	170	52	340	100	670	"T20"
0	0	0	11	5	5	"A-Raf"	"P10398"	13220	16160	200	2931	3030	725	23	2975	2975	3215	2755	85	1	0	0	957368	-0.067	100000.000	100000.000	0.000	0.000	0.000	0.000	0.000	16.610	-44	55	-44	55	316	2384	100	671	"T20"
0	0	0	11	6	5	"A-Raf"	"P10398"	13720	16160	200	2817	2839	376	13	2919	2919	3121	2714	86	0	0	0	896972	-0.104	100000.000	100000.000	0.000	0.000	0.000	0.000	0.000	16.610	-102	-80	-102	-80	316	2384	100	672	"T20"
0	0	0	11	7	5	"BCAP"	"Q6ZUJ8"	14210	16160	200	2883	2954	758	25	2873	2873	2953	655	22	1	1	0	933363	0.002	100000.000	100000.000	0.000	0.000	0.000	0.000	0.000	16.610	10	81	10	81	316	2384	100	673	"Y570"
0	0	0	11	8	5	"BCAP"	"Q6ZUJ8"	14710	16160	200	2858	2925	541	18	2830	2830	2922	832	28	2	1	0	924183	0.004	100000.000	100000.000	0.000	0.000	0.000	0.000	0.000	16.610	28	95	28	95	316	2384	100	674	"Y570"
0	0	0	11	9	5	"BCAP"	"Q6ZUJ8"	15210	16160	200	2770	2821	386	13	2756	2756	2883	1360	47	1	0	0	891536	-0.046	100000.000	100000.000	0.000	0.000	0.000	0.000	0.000	16.610	14	65	14	65	316	2384	100	675	"Y570"
0	0	0	11	1	6	"Cofilin 1"	"P23528"	11240	16840	110	4570	5232	4247	81	3092	3092	3232	1162	35	60	11	0	418522	1.721	100000.000	100000.000	0.000	0.000	0.000	0.000	0.000	16.610	1478	2140	1478	2140	80	656	100	676	"Y139"
0	0	0	11	2	6	"Cofilin 1"	"P23528"	11740	16830	90	5676	5847	1087	18	3134	3134	3204	547	17	96	94	0	304044	4.832	100000.000	100000.000	0.000	0.000	0.000	0.000	0.000	16.610	2542	2713	2542	2713	52	420	100	677	"Y139"
0	0	0	11	3	6	"Cofilin 1"	"P23528"	12250	16830	80	5190	5276	832	15	3101	3101	3228	937	29	98	73	0	274328	2.186	100000.000	100000.000	0.000	0.000	0.000	0.000	0.000	16.610	2089	2175	2089	2175	52	340	100	678	"Y139"
0	0	0	11	4	6	"CTNNB1"	"P35222"	12740	16830	200	2811	2852	348	12	3033	3033	3145	1083	34	1	0	0	901152	-0.271	100000.000	100000.000	0.000	0.000	0.000	0.000	0.000	16.610	-222	-181	-222	-181	316	2384	100	679	"Y654"
0	0	0	11	5	6	"CTNNB1"	"P35222"	13240	16830	200	2833	2909	891	30	2977	2977	3019	551	18	2	1	0	919262	-0.200	100000.000	100000.000	0.000	0.000	0.000	0.000	0.000	16.610	-144	-68	-144	-68	316	2384	100	680	"Y654"
0	0	0	11	6	6	"CTNNB1"	"P35222"	13730	16830	200	2702	2764	506	18	2917	2917	3000	690	23	2	1	0	873545	-0.342	100000.000	100000.000	0.000	0.000	0.000	0.000	0.000	16.610	-215	-153	-215	-153	316	2384	100	681	"Y654"
0	0	0	11	7	6	"IFNGR1 "	"P15260"	14230	16830	200	2838	3014	892	29	2836	2836	2908	575	19	6	3	0	952471	0.184	100000.000	100000.000	0.000	0.000	0.000	0.000	0.000	16.610	2	178	2	178	316	2384	100	682	"S495"
0	0	0	11	8	6	"IFNGR1 "	"P15260"	14740	16850	80	2837	2962	645	21	2752	2752	2836	644	22	3	3	0	154006	0.196	100000.000	100000.000	0.000	0.000	0.000	0.000	0.000	16.610	85	210	85	210	52	340	100	683	"S495"
0	0	0	11	9	6	"IFNGR1 "	"P15260"	15230	16830	200	2755	2823	604	21	2739	2739	2803	649	23	2	1	0	892011	0.031	100000.000	100000.000	0.000	0.000	0.000	0.000	0.000	16.610	16	84	16	84	316	2384	100	684	"S495"
-75	0	0	11	1	7	"empty"	"empty"	11230	17460	200	3080	3130	738	23	3064	3064	3272	1756	53	0	0	0	989138	-0.081	100000.000	100000.000	0.000	0.000	0.000	0.000	0.000	16.610	16	66	16	66	316	2384	100	685	"empty"
-75	0	0	11	2	7	"empty"	"empty"	11730	17460	200	3089	3105	377	12	3076	3076	3228	1283	39	1	0	0	981222	-0.096	100000.000	100000.000	0.000	0.000	0.000	0.000	0.000	16.610	13	29	13	29	316	2384	100	686	"empty"
-75	0	0	11	3	7	"empty"	"empty"	12230	17460	200	3109	3212	659	20	3064	3064	3160	666	21	5	2	0	1014904	0.078	100000.000	100000.000	0.000	0.000	0.000	0.000	0.000	16.610	45	148	45	148	316	2384	100	687	"empty"
-75	0	0	11	4	7	"empty"	"empty"	12730	17460	200	3060	3092	332	10	3002	3002	3096	1009	32	1	1	0	977152	-0.004	100000.000	100000.000	0.000	0.000	0.000	0.000	0.000	16.610	58	90	58	90	316	2384	100	688	"empty"
-75	0	0	11	5	7	"empty"	"empty"	13230	17460	200	3016	3072	505	16	3004	3004	3083	796	25	3	1	0	970789	-0.014	100000.000	100000.000	0.000	0.000	0.000	0.000	0.000	16.610	12	68	12	68	316	2384	100	689	"empty"
-75	0	0	11	6	7	"empty"	"empty"	13730	17460	200	3071	3164	763	24	2917	2917	3020	869	28	3	2	0	999765	0.166	100000.000	100000.000	0.000	0.000	0.000	0.000	0.000	16.610	154	247	154	247	316	2384	100	690	"empty"
0	0	0	11	7	7	"GLQAWPG-pS-AIPQFLG_GLQAWPGEAIPQFLG_60vs40"	"GLQAWPG-pS-AIPQFLG_GLQAWPGEAIPQFLG_60vs40"	14240	17460	80	6340	5865	1657	28	2809	2809	2819	213	7	94	90	0	304960	14.300	100000.000	100000.000	0.000	0.000	0.000	0.000	0.000	16.610	3531	3056	3531	3056	52	340	100	691	"GLQAWPG-pS-AIPQFLG_GLQAWPGEAIPQFLG_60vs40"
0	0	0	11	8	7	"GLQAWPG-pS-AIPQFLG_GLQAWPGEAIPQFLG_60vs40"	"GLQAWPG-pS-AIPQFLG_GLQAWPGEAIPQFLG_60vs40"	14730	17480	90	6157	5740	2236	38	2748	2748	2789	436	15	84	82	0	298492	6.768	100000.000	100000.000	0.000	0.000	0.000	0.000	0.000	16.610	3409	2992	3409	2992	52	420	100	692	"GLQAWPG-pS-AIPQFLG_GLQAWPGEAIPQFLG_60vs40"
0	0	0	11	9	7	"GLQAWPG-pS-AIPQFLG_GLQAWPGEAIPQFLG_60vs40"	"GLQAWPG-pS-AIPQFLG_GLQAWPGEAIPQFLG_60vs40"	15240	17480	80	6270	5873	1369	23	2762	2762	2786	338	12	92	92	0	305386	9.133	100000.000	100000.000	0.000	0.000	0.000	0.000	0.000	16.610	3508	3111	3508	3111	52	340	100	693	"GLQAWPG-pS-AIPQFLG_GLQAWPGEAIPQFLG_60vs40"
0	0	0	12	1	1	"BLNK "	"Q8WV28"	15760	13620	80	3483	3611	797	22	2707	2707	2779	610	21	78	11	0	187793	1.364	100000.000	100000.000	0.000	0.000	0.000	0.000	0.000	16.610	776	904	776	904	52	340	100	694	"Y178"
0	0	0	12	2	1	"BLNK "	"Q8WV28"	16260	13630	80	3681	3998	1605	40	2714	2714	2792	743	26	65	28	0	207909	1.623	100000.000	100000.000	0.000	0.000	0.000	0.000	0.000	16.610	967	1284	967	1284	52	340	100	695	"Y178"
0	0	0	12	3	1	"BLNK "	"Q8WV28"	16750	13620	80	3960	4948	3988	80	2723	2723	2917	1242	42	50	23	0	257289	1.635	100000.000	100000.000	0.000	0.000	0.000	0.000	0.000	16.610	1237	2225	1237	2225	52	340	100	696	"Y178"
0	0	0	12	4	1	"Catalase"	"P04040"	17220	13630	160	2778	3622	2821	77	2744	2744	2953	1506	50	12	7	0	753462	0.444	100000.000	100000.000	0.000	0.000	0.000	0.000	0.000	16.610	34	878	34	878	208	1512	100	697	"Y385"
0	0	0	12	5	1	"Catalase"	"P04040"	17750	13630	90	3668	4740	4427	93	2708	2708	3034	2680	88	9	5	0	246476	0.637	100000.000	100000.000	0.000	0.000	0.000	0.000	0.000	16.610	960	2032	960	2032	52	420	100	698	"Y385"
0	0	0	12	6	1	"Catalase"	"P04040"	18240	13630	100	3632	4137	2030	49	2754	2754	2911	1009	34	43	15	0	330974	1.215	100000.000	100000.000	0.000	0.000	0.000	0.000	0.000	16.610	878	1383	878	1383	80	560	100	699	"Y385"
0	0	0	12	7	1	"Cdc42"	"P60953"	18750	13610	110	3373	3888	1521	39	2806	2806	2873	492	17	55	30	0	311052	2.063	100000.000	100000.000	0.000	0.000	0.000	0.000	0.000	16.610	567	1082	567	1082	80	656	100	700	"Y64"
0	0	0	12	8	1	"Cdc42"	"P60953"	19240	13640	120	3156	4199	3243	77	2774	2774	2896	700	24	40	20	0	503926	1.861	100000.000	100000.000	0.000	0.000	0.000	0.000	0.000	16.610	382	1425	382	1425	120	820	100	701	"Y64"
0	0	0	12	9	1	"Cdc42"	"P60953"	19760	13640	80	3564	3884	1548	39	2751	2751	2823	430	15	73	44	0	201973	2.467	100000.000	100000.000	0.000	0.000	0.000	0.000	0.000	16.610	813	1133	813	1133	52	340	100	702	"Y64"
0	0	0	12	1	2	"Flt3"	"P36888"	15750	14260	200	2795	2869	368	12	2786	2786	2888	1345	46	0	0	0	906761	-0.014	100000.000	100000.000	0.000	0.000	0.000	0.000	0.000	16.610	9	83	9	83	316	2384	100	703	"Y842"
0	0	0	12	2	2	"Flt3"	"P36888"	16250	14270	70	3404	3425	469	13	2724	2724	2843	796	27	37	3	0	109587	0.731	100000.000	100000.000	0.000	0.000	0.000	0.000	0.000	16.610	680	701	680	701	32	236	100	704	"Y842"
0	0	0	12	3	2	"Flt3"	"P36888"	16750	14270	170	2899	3163	929	29	2786	2786	2983	1433	48	4	1	0	657989	0.126	100000.000	100000.000	0.000	0.000	0.000	0.000	0.000	16.610	113	377	113	377	208	1660	100	705	"Y842"
0	0	0	12	4	2	"gp130 "	"P40189"	17260	14260	110	3225	3736	1714	45	2803	2803	2927	821	28	27	13	0	298905	0.985	100000.000	100000.000	0.000	0.000	0.000	0.000	0.000	16.610	422	933	422	933	80	656	100	706	"S782"
0	0	0	12	5	2	"gp130 "	"P40189"	17760	14280	130	2973	3046	540	17	2764	2764	2896	1100	37	5	1	0	365474	0.136	100000.000	100000.000	0.000	0.000	0.000	0.000	0.000	16.610	209	282	209	282	120	940	100	707	"S782"
0	0	0	12	6	2	"gp130 "	"P40189"	18230	14260	150	2958	3288	1762	53	2818	2818	2957	1074	36	7	4	0	512990	0.308	100000.000	100000.000	0.000	0.000	0.000	0.000	0.000	16.610	140	470	140	470	156	1272	100	708	"S782"
0	0	0	12	7	2	"HSP60"	"P10809"	18740	14270	200	2838	3021	1070	35	2819	2819	2888	580	20	6	4	0	954768	0.229	100000.000	100000.000	0.000	0.000	0.000	0.000	0.000	16.610	19	202	19	202	316	2384	100	709	"S70"
0	0	0	12	8	2	"HSP60"	"P10809"	19240	14270	200	2778	2924	607	20	2803	2803	3183	3635	114	0	0	0	924028	-0.071	100000.000	100000.000	0.000	0.000	0.000	0.000	0.000	16.610	-25	121	-25	121	316	2384	100	710	"S70"
0	0	0	12	9	2	"HSP60"	"P10809"	19750	14300	110	2784	3063	809	26	2692	2692	2834	912	32	13	7	0	245051	0.251	100000.000	100000.000	0.000	0.000	0.000	0.000	0.000	16.610	92	371	92	371	80	656	100	711	"S70"
0	0	0	12	1	3	"IL7R "	"P16871"	15770	14920	130	3615	3782	1104	29	2761	2761	2852	765	26	60	10	0	453874	1.216	100000.000	100000.000	0.000	0.000	0.000	0.000	0.000	16.610	854	1021	854	1021	120	940	100	712	"Y449"
0	0	0	12	2	3	"IL7R "	"P16871"	16250	14930	120	3613	3572	718	20	2725	2725	2803	694	24	68	7	0	428647	1.108	100000.000	100000.000	0.000	0.000	0.000	0.000	0.000	16.610	888	847	888	847	120	820	100	713	"Y449"
0	0	0	12	3	3	"IL7R "	"P16871"	16750	14910	130	3712	4081	1731	42	2846	2846	2943	1136	38	30	10	0	489754	1.002	100000.000	100000.000	0.000	0.000	0.000	0.000	0.000	16.610	866	1235	866	1235	120	940	100	714	"Y449"
0	0	0	12	4	3	"IRAK4"	"P51617"	17250	14920	200	2817	3124	1305	41	2847	2847	3012	1110	36	7	4	0	987144	0.101	100000.000	100000.000	0.000	0.000	0.000	0.000	0.000	16.610	-30	277	-30	277	316	2384	100	715	"T345"
0	0	0	12	5	3	"IRAK4"	"P51617"	17750	14920	200	2812	3258	2482	76	2843	2843	2970	830	27	9	6	0	1029373	0.347	100000.000	100000.000	0.000	0.000	0.000	0.000	0.000	16.610	-31	415	-31	415	316	2384	100	716	"T345"
0	0	0	12	6	3	"IRAK4"	"P51617"	18240	14920	200	2809	2954	614	20	2845	2845	2967	941	31	5	2	0	933465	-0.014	100000.000	100000.000	0.000	0.000	0.000	0.000	0.000	16.610	-36	109	-36	109	316	2384	100	717	"T345"
0	0	0	12	7	3	"LIMK1"	"P53667"	18760	14920	100	3765	4208	2190	52	2844	2844	2915	614	21	72	25	0	336634	2.106	100000.000	100000.000	0.000	0.000	0.000	0.000	0.000	16.610	921	1364	921	1364	80	560	100	718	"T508"
0	0	0	12	8	3	"LIMK1"	"P53667"	19240	14920	120	3713	4150	1823	43	2779	2779	2885	667	23	66	29	0	498027	1.897	100000.000	100000.000	0.000	0.000	0.000	0.000	0.000	16.610	934	1371	934	1371	120	820	100	719	"T508"
0	0	0	12	9	3	"LIMK1"	"P53667"	19730	14930	120	3562	4054	1938	47	2693	2693	2812	639	22	58	30	0	486469	1.944	100000.000	100000.000	0.000	0.000	0.000	0.000	0.000	16.610	869	1361	869	1361	120	820	100	720	"T508"
0	0	0	12	1	4	"p38-alpha "	"Q16539"	15760	15560	180	3248	3499	1337	38	2788	2788	2851	570	19	34	8	0	895803	1.137	100000.000	100000.000	0.000	0.000	0.000	0.000	0.000	16.610	460	711	460	711	256	1924	100	721	"T122"
0	0	0	12	2	4	"p38-alpha "	"Q16539"	16250	15570	170	3398	3696	1043	28	2813	2813	2884	739	25	32	11	0	768675	1.099	100000.000	100000.000	0.000	0.000	0.000	0.000	0.000	16.610	585	883	585	883	208	1660	100	722	"T122"
0	0	0	12	3	4	"p38-alpha "	"Q16539"	16750	15560	180	3578	4335	2479	57	2859	2859	2963	983	33	32	17	0	1109699	1.396	100000.000	100000.000	0.000	0.000	0.000	0.000	0.000	16.610	719	1476	719	1476	256	1924	100	723	"T122"
0	0	0	12	4	4	"MEK1 "	"Q02750"	17260	15550	200	2821	3165	1992	62	2819	2819	3125	2852	91	3	1	0	1000015	0.014	100000.000	100000.000	0.000	0.000	0.000	0.000	0.000	16.610	2	346	2	346	316	2384	100	724	"S297"
0	0	0	12	5	4	"MEK1 "	"Q02750"	17770	15550	130	2923	3272	1613	49	2838	2838	2941	626	21	10	7	0	392660	0.529	100000.000	100000.000	0.000	0.000	0.000	0.000	0.000	16.610	85	434	85	434	120	940	100	725	"S297"
0	0	0	12	6	4	"MEK1 "	"Q02750"	18260	15560	140	2972	3147	750	23	2835	2835	2935	635	21	12	6	0	490855	0.334	100000.000	100000.000	0.000	0.000	0.000	0.000	0.000	16.610	137	312	137	312	156	1140	100	726	"S297"
0	0	0	12	7	4	"P27kip1"	"P46527"	18750	15540	110	3933	5083	3116	61	2887	2887	2990	667	22	66	41	0	406614	3.138	100000.000	100000.000	0.000	0.000	0.000	0.000	0.000	16.610	1046	2196	1046	2196	80	656	100	727	"Y74"
0	0	0	12	8	4	"P27kip1"	"P46527"	19250	15550	140	3451	4396	2644	60	2832	2832	2936	730	24	45	29	0	685729	2.000	100000.000	100000.000	0.000	0.000	0.000	0.000	0.000	16.610	619	1564	619	1564	156	1140	100	728	"Y74"
0	0	0	12	9	4	"P27kip1"	"P46527"	19720	15530	160	3216	4591	5288	115	2788	2788	2865	531	18	46	37	0	954869	3.250	100000.000	100000.000	0.000	0.000	0.000	0.000	0.000	16.610	428	1803	428	1803	208	1512	100	729	"Y74"
0	0	0	12	1	5	"PPARG "	"P37231"	15750	16180	200	2853	2916	483	16	2798	2798	3048	2690	88	0	0	0	921594	-0.049	100000.000	100000.000	0.000	0.000	0.000	0.000	0.000	16.610	55	118	55	118	316	2384	100	730	"S112"
0	0	0	12	2	5	"PPARG "	"P37231"	16250	16190	100	2987	3132	706	22	2842	2842	2917	524	17	10	3	0	250535	0.410	100000.000	100000.000	0.000	0.000	0.000	0.000	0.000	16.610	145	290	145	290	80	560	100	731	"S112"
0	0	0	12	3	5	"PPARG "	"P37231"	16750	16200	200	2932	3025	572	18	2832	2832	2943	1151	39	3	0	0	956002	0.071	100000.000	100000.000	0.000	0.000	0.000	0.000	0.000	16.610	100	193	100	193	316	2384	100	732	"S112"
0	0	0	12	4	5	"Pyk2 "	"Q14289"	17250	16210	170	9441	9708	2872	29	2849	2849	2987	695	23	94	92	0	2019161	9.671	100000.000	100000.000	0.000	0.000	0.000	0.000	0.000	16.610	6592	6859	6592	6859	208	1660	100	733	"S399"
0	0	0	12	5	5	"Pyk2 "	"Q14289"	17750	16210	170	9674	10197	3477	34	2863	2863	3071	1383	45	96	94	0	2120997	5.153	100000.000	100000.000	0.000	0.000	0.000	0.000	0.000	16.610	6811	7334	6811	7334	208	1660	100	734	"S399"
0	0	0	12	6	5	"Pyk2 "	"Q14289"	18250	16210	170	10015	10690	3031	28	2873	2873	2989	787	26	99	98	0	2223430	9.785	100000.000	100000.000	0.000	0.000	0.000	0.000	0.000	16.610	7142	7817	7142	7817	208	1660	100	735	"S399"
0	0	0	12	7	5	"STAT1 "	"P42224"	18740	16220	170	3137	3575	1335	37	2857	2857	2963	700	23	24	14	0	743649	0.874	100000.000	100000.000	0.000	0.000	0.000	0.000	0.000	16.610	280	718	280	718	208	1660	100	736	"S708"
0	0	0	12	8	5	"STAT1 "	"P42224"	19250	16220	180	3176	3627	1464	40	2834	2834	2942	675	22	26	15	0	928512	1.015	100000.000	100000.000	0.000	0.000	0.000	0.000	0.000	16.610	342	793	342	793	256	1924	100	737	"S708"
0	0	0	12	9	5	"STAT1 "	"P42224"	19760	16220	150	3228	3785	1824	48	2815	2815	3002	1717	57	12	4	0	590453	0.456	100000.000	100000.000	0.000	0.000	0.000	0.000	0.000	16.610	413	970	413	970	156	1272	100	738	"S708"
0	0	0	12	1	6	"STAT5B "	"P51692"	15750	16840	110	3346	3403	745	21	2794	2794	2886	823	28	28	3	0	272265	0.628	100000.000	100000.000	0.000	0.000	0.000	0.000	0.000	16.610	552	609	552	609	80	656	100	739	"S731"
0	0	0	12	2	6	"STAT5B "	"P51692"	16240	16850	200	2821	2953	633	21	2770	2770	2866	1098	38	2	1	0	933283	0.079	100000.000	100000.000	0.000	0.000	0.000	0.000	0.000	16.610	51	183	51	183	316	2384	100	740	"S731"
0	0	0	12	3	6	"STAT5B "	"P51692"	16740	16860	140	2925	3186	932	29	2825	2825	2893	612	21	21	4	0	496999	0.479	100000.000	100000.000	0.000	0.000	0.000	0.000	0.000	16.610	100	361	100	361	156	1140	100	741	"S731"
0	0	0	12	4	6	"Syk "	"P43405"	17220	16850	80	4633	4816	2441	50	2855	2855	3015	1299	43	61	25	0	250417	1.386	100000.000	100000.000	0.000	0.000	0.000	0.000	0.000	16.610	1778	1961	1778	1961	52	340	100	742	"Y348"
0	0	0	12	5	6	"Syk "	"P43405"	17760	16850	80	4583	5072	2587	51	2849	2849	3020	1825	60	38	19	0	263733	1.124	100000.000	100000.000	0.000	0.000	0.000	0.000	0.000	16.610	1734	2223	1734	2223	52	340	100	743	"Y348"
0	0	0	12	6	6	"Syk "	"P43405"	18250	16880	130	3000	4131	2235	54	2904	2904	3041	925	30	36	30	0	495703	1.178	100000.000	100000.000	0.000	0.000	0.000	0.000	0.000	16.610	96	1227	96	1227	120	940	100	744	"Y348"
0	0	0	12	7	6	"Calmodulin "	"P62158"	18750	16860	130	3969	4610	1789	38	2885	2885	2998	702	23	75	35	0	553249	2.296	100000.000	100000.000	0.000	0.000	0.000	0.000	0.000	16.610	1084	1725	1084	1725	120	940	100	745	"Y99"
0	0	0	12	8	6	"Calmodulin "	"P62158"	19250	16860	130	4146	5151	2807	54	2881	2881	3064	1066	34	58	30	0	618103	1.958	100000.000	100000.000	0.000	0.000	0.000	0.000	0.000	16.610	1265	2270	1265	2270	120	940	100	746	"Y99"
0	0	0	12	9	6	"Calmodulin "	"P62158"	19750	16860	130	3954	5256	3781	71	2839	2839	2924	477	16	82	59	0	630725	4.889	100000.000	100000.000	0.000	0.000	0.000	0.000	0.000	16.610	1115	2417	1115	2417	120	940	100	747	"Y99"
-75	0	0	12	1	7	"empty"	"empty"	15740	17500	200	2737	2793	411	14	2763	2763	2847	832	29	1	1	0	882706	-0.065	100000.000	100000.000	0.000	0.000	0.000	0.000	0.000	16.610	-26	30	-26	30	316	2384	100	748	"empty"
-75	0	0	12	2	7	"empty"	"empty"	16240	17500	200	2800	2870	661	23	2805	2805	2891	761	26	1	1	0	907030	-0.028	100000.000	100000.000	0.000	0.000	0.000	0.000	0.000	16.610	-5	65	-5	65	316	2384	100	749	"empty"
-75	0	0	12	3	7	"empty"	"empty"	16740	17500	200	2859	2921	464	15	2891	2891	3077	2472	80	0	0	0	922969	-0.063	100000.000	100000.000	0.000	0.000	0.000	0.000	0.000	16.610	-32	30	-32	30	316	2384	100	750	"empty"
-75	0	0	12	4	7	"empty"	"empty"	17240	17500	200	2848	2945	584	19	2862	2862	3035	1416	46	3	1	0	930629	-0.064	100000.000	100000.000	0.000	0.000	0.000	0.000	0.000	16.610	-14	83	-14	83	316	2384	100	751	"empty"
-75	0	0	12	5	7	"empty"	"empty"	17740	17500	200	2867	3024	1042	34	2879	2879	3019	951	31	3	2	0	955649	0.005	100000.000	100000.000	0.000	0.000	0.000	0.000	0.000	16.610	-12	145	-12	145	316	2384	100	752	"empty"
-75	0	0	12	6	7	"empty"	"empty"	18240	17500	200	2914	3140	1985	63	2942	2942	3072	1150	37	3	2	0	992157	0.059	100000.000	100000.000	0.000	0.000	0.000	0.000	0.000	16.610	-28	198	-28	198	316	2384	100	753	"empty"
0	0	0	12	7	7	"Control-Spot"	"Tau"	18730	17480	140	3563	4104	1527	37	2920	2920	3003	686	22	46	21	0	640167	1.605	100000.000	100000.000	0.000	0.000	0.000	0.000	0.000	16.610	643	1184	643	1184	156	1140	100	754	"Control-Spot"
0	0	0	12	8	7	"Control-Spot"	"Tau"	19230	17490	140	3620	4442	2538	57	2864	2864	3049	1270	41	24	14	0	693016	1.097	100000.000	100000.000	0.000	0.000	0.000	0.000	0.000	16.610	756	1578	756	1578	156	1140	100	755	"Control-Spot"
0	0	0	12	9	7	"Control-Spot"	"Tau"	19730	17480	160	3327	3764	1380	36	2850	2850	2959	666	22	40	18	0	782937	1.209	100000.000	100000.000	0.000	0.000	0.000	0.000	0.000	16.610	477	914	477	914	208	1512	100	756	"Control-Spot"
0	0	0	13	1	1	"Anxa1"	"P04083"	2220	18070	90	3627	3620	283	7	3030	3030	3073	360	11	78	30	0	188216	1.519	100000.000	100000.000	0.000	0.000	0.000	0.000	0.000	16.610	597	590	597	590	52	420	100	757	"Y20"
0	0	0	13	2	1	"Anxa1"	"P04083"	2700	18080	90	3409	3527	706	20	2926	2926	2955	223	7	92	59	0	183421	2.565	100000.000	100000.000	0.000	0.000	0.000	0.000	0.000	16.610	483	601	483	601	52	420	100	758	"Y20"
0	0	0	13	3	1	"Anxa1"	"P04083"	3210	18070	90	3579	3658	520	14	2969	2969	3001	289	9	88	53	0	190233	2.273	100000.000	100000.000	0.000	0.000	0.000	0.000	0.000	16.610	610	689	610	689	52	420	100	759	"Y20"
0	0	0	13	4	1	"Bax"	"Q07812"	3710	18070	200	3033	3123	870	27	3037	3037	3082	521	16	3	1	0	986798	0.079	100000.000	100000.000	0.000	0.000	0.000	0.000	0.000	16.610	-4	86	-4	86	316	2384	100	760	"S184"
0	0	0	13	5	1	"Bax"	"Q07812"	4210	18070	200	3137	3352	2595	77	3147	3147	3222	1550	48	1	1	0	1059296	0.084	100000.000	100000.000	0.000	0.000	0.000	0.000	0.000	16.610	-10	205	-10	205	316	2384	100	761	"S184"
0	0	0	13	6	1	"Bax"	"Q07812"	4710	18070	200	3192	3227	667	20	3220	3220	3225	679	21	3	0	0	1019814	0.003	100000.000	100000.000	0.000	0.000	0.000	0.000	0.000	16.610	-28	7	-28	7	316	2384	100	762	"S184"
0	0	0	13	7	1	"CHOP"	"P35638"	5210	18070	200	3299	3328	416	12	3309	3309	3317	785	23	4	0	0	1051510	0.014	100000.000	100000.000	0.000	0.000	0.000	0.000	0.000	16.610	-10	19	-10	19	316	2384	100	763	"S79"
0	0	0	13	8	1	"CHOP"	"P35638"	5720	18070	70	4076	3955	328	8	3398	3398	3539	1379	38	0	0	0	126552	0.302	100000.000	100000.000	0.000	0.000	0.000	0.000	0.000	16.610	678	557	678	557	32	236	100	764	"S79"
0	0	0	13	9	1	"CHOP"	"P35638"	6220	18080	70	4048	3952	417	10	3303	3303	3347	369	11	81	53	0	126467	1.640	100000.000	100000.000	0.000	0.000	0.000	0.000	0.000	16.610	745	649	745	649	32	236	100	765	"S79"
0	0	0	13	1	2	"Crk "	"P46108"	2210	18720	200	3336	3402	508	14	3183	3183	3215	289	8	35	11	0	1074927	0.647	100000.000	100000.000	0.000	0.000	0.000	0.000	0.000	16.610	153	219	153	219	316	2384	100	766	"Y221"
0	0	0	13	2	2	"Crk "	"P46108"	2710	18720	200	3060	3189	460	14	3025	3025	3042	230	7	25	15	0	1007842	0.639	100000.000	100000.000	0.000	0.000	0.000	0.000	0.000	16.610	35	164	35	164	316	2384	100	767	"Y221"
0	0	0	13	3	2	"Crk "	"P46108"	3210	18720	200	3163	3243	447	13	3060	3060	3095	346	11	18	9	0	1024798	0.428	100000.000	100000.000	0.000	0.000	0.000	0.000	0.000	16.610	103	183	103	183	316	2384	100	768	"Y221"
0	0	0	13	4	2	"EEA1"	"Q15075"	3710	18720	200	3273	3350	1030	30	3167	3167	3287	1537	46	1	0	0	1058455	0.041	100000.000	100000.000	0.000	0.000	0.000	0.000	0.000	16.610	106	183	106	183	316	2384	100	769	"T431"
0	0	0	13	5	2	"EEA1"	"Q15075"	4230	18720	90	3703	3714	401	10	3240	3240	3250	514	15	42	9	0	193124	0.903	100000.000	100000.000	0.000	0.000	0.000	0.000	0.000	16.610	463	474	463	474	52	420	100	770	"T431"
0	0	0	13	6	2	"EEA1"	"Q15075"	4720	18720	200	3304	3353	521	15	3275	3275	3605	4083	113	0	0	0	1059511	-0.062	100000.000	100000.000	0.000	0.000	0.000	0.000	0.000	16.610	29	78	29	78	316	2384	100	771	"T431"
0	0	0	13	7	2	"IKK-alpha "	"O15111"	5220	18730	70	4190	4344	680	15	3343	3343	3344	717	21	71	15	0	138999	1.395	100000.000	100000.000	0.000	0.000	0.000	0.000	0.000	16.610	847	1001	847	1001	32	236	100	772	"T23"
0	0	0	13	8	2	"IKK-alpha "	"O15111"	5720	18720	80	4262	4163	769	18	3387	3387	3392	306	9	75	67	0	216481	2.520	100000.000	100000.000	0.000	0.000	0.000	0.000	0.000	16.610	875	776	875	776	52	340	100	773	"T23"
0	0	0	13	9	2	"IKK-alpha "	"O15111"	6210	18720	80	4176	4053	465	11	3305	3305	3316	222	6	82	78	0	210747	3.320	100000.000	100000.000	0.000	0.000	0.000	0.000	0.000	16.610	871	748	871	748	52	340	100	774	"T23"
0	0	0	13	1	3	"Jak2 "	"O60674"	2210	19360	200	3254	3316	346	10	3288	3288	3321	389	11	15	0	0	1047748	-0.013	100000.000	100000.000	0.000	0.000	0.000	0.000	0.000	16.610	-34	28	-34	28	316	2384	100	775	"Y1007"
0	0	0	13	2	3	"Jak2 "	"O60674"	2710	19360	200	3219	3260	286	8	3215	3215	3222	262	8	15	3	0	1030050	0.145	100000.000	100000.000	0.000	0.000	0.000	0.000	0.000	16.610	4	45	4	45	316	2384	100	776	"Y1007"
0	0	0	13	3	3	"Jak2 "	"O60674"	3210	19360	200	3196	3220	228	7	3204	3204	3253	700	21	1	0	0	1017435	-0.047	100000.000	100000.000	0.000	0.000	0.000	0.000	0.000	16.610	-8	16	-8	16	316	2384	100	777	"Y1007"
0	0	0	13	4	3	"Keap1"	"Q14145"	3710	19360	200	3330	3334	323	9	3267	3267	3341	649	19	2	0	0	1053603	-0.011	100000.000	100000.000	0.000	0.000	0.000	0.000	0.000	16.610	63	67	63	67	316	2384	100	778	"Y141"
0	0	0	13	5	3	"Keap1"	"Q14145"	4210	19360	200	3332	3324	342	10	3367	3367	3366	503	14	2	1	0	1050488	-0.083	100000.000	100000.000	0.000	0.000	0.000	0.000	0.000	16.610	-35	-43	-35	-43	316	2384	100	779	"Y141"
0	0	0	13	6	3	"Keap1"	"Q14145"	4710	19360	200	3256	3286	421	12	3338	3338	3338	355	10	10	1	0	1038224	-0.146	100000.000	100000.000	0.000	0.000	0.000	0.000	0.000	16.610	-82	-52	-82	-52	316	2384	100	780	"Y141"
0	0	0	13	7	3	"MK2"	"P16389"	5210	19360	200	3376	3380	488	14	3403	3403	3405	444	13	6	1	0	1067996	-0.056	100000.000	100000.000	0.000	0.000	0.000	0.000	0.000	16.610	-27	-23	-27	-23	316	2384	100	781	"Y132"
0	0	0	13	8	3	"MK2"	"P16389"	5710	19370	90	3596	3650	273	7	3462	3462	3519	668	18	0	0	0	189778	0.196	100000.000	100000.000	0.000	0.000	0.000	0.000	0.000	16.610	134	188	134	188	52	420	100	782	"Y132"
0	0	0	13	9	3	"MK2"	"P16389"	6210	19360	200	3440	3467	234	6	3418	3418	3455	542	15	2	0	0	1095673	0.022	100000.000	100000.000	0.000	0.000	0.000	0.000	0.000	16.610	22	49	22	49	316	2384	100	783	"Y132"
0	0	0	13	1	4	"MyD88"	"Q99836"	2220	19960	200	3950	4006	1125	28	3328	3328	3365	292	8	63	51	0	1265804	2.195	100000.000	100000.000	0.000	0.000	0.000	0.000	0.000	16.610	622	678	622	678	316	2384	100	784	"Y257"
0	0	0	13	2	4	"MyD88"	"Q99836"	2720	19960	200	3785	3746	551	14	3251	3251	3276	285	8	58	48	0	1183680	1.649	100000.000	100000.000	0.000	0.000	0.000	0.000	0.000	16.610	534	495	534	495	316	2384	100	785	"Y257"
0	0	0	13	3	4	"MyD88"	"Q99836"	3220	19960	200	3720	3733	540	14	3254	3254	3310	847	25	30	0	0	1179764	0.499	100000.000	100000.000	0.000	0.000	0.000	0.000	0.000	16.610	466	479	466	479	316	2384	100	786	"Y257"
0	0	0	13	4	4	"NFkB-p105 "	"P19838"	3720	19960	200	3294	3362	789	23	3358	3358	3399	373	10	8	1	0	1062313	-0.099	100000.000	100000.000	0.000	0.000	0.000	0.000	0.000	16.610	-64	4	-64	4	316	2384	100	787	"S337"
0	0	0	13	5	4	"NFkB-p105 "	"P19838"	4220	19960	200	3435	3409	423	12	3446	3446	3468	437	12	6	1	0	1077140	-0.135	100000.000	100000.000	0.000	0.000	0.000	0.000	0.000	16.610	-11	-37	-11	-37	316	2384	100	788	"S337"
0	0	0	13	6	4	"NFkB-p105 "	"P19838"	4720	19960	200	3423	3393	439	12	3428	3428	3442	461	13	4	1	0	1072329	-0.106	100000.000	100000.000	0.000	0.000	0.000	0.000	0.000	16.610	-5	-35	-5	-35	316	2384	100	789	"S337"
0	0	0	13	7	4	"PKACa "	"P17612"	5230	19970	110	3893	3963	783	19	3562	3562	3544	283	7	58	22	0	317041	1.481	100000.000	100000.000	0.000	0.000	0.000	0.000	0.000	16.610	331	401	331	401	80	656	100	790	"S338"
0	0	0	13	8	4	"PKACa "	"P17612"	5730	19970	200	3617	3638	247	6	3542	3542	3585	474	13	6	0	0	1149692	0.112	100000.000	100000.000	0.000	0.000	0.000	0.000	0.000	16.610	75	96	75	96	316	2384	100	791	"S338"
0	0	0	13	9	4	"PKACa "	"P17612"	6230	19970	200	3605	3671	756	20	3483	3483	3538	812	22	1	0	0	1159987	0.164	100000.000	100000.000	0.000	0.000	0.000	0.000	0.000	16.610	122	188	122	188	316	2384	100	792	"S338"
0	0	0	13	1	5	"PDK1"	"O15530"	2200	20650	80	8381	8126	1248	15	3365	3365	3384	251	7	100	96	0	422573	18.892	100000.000	100000.000	0.000	0.000	0.000	0.000	0.000	16.610	5016	4761	5016	4761	52	340	100	793	"Y373"
0	0	0	13	2	5	"PDK1"	"O15530"	2710	20640	100	8067	9001	6350	70	3340	3340	3356	452	13	91	90	0	720064	12.489	100000.000	100000.000	0.000	0.000	0.000	0.000	0.000	16.610	4727	5661	4727	5661	80	560	100	794	"Y373"
0	0	0	13	3	5	"PDK1"	"O15530"	3220	20650	100	8002	8014	2091	26	3391	3391	3411	279	8	97	97	0	641107	16.498	100000.000	100000.000	0.000	0.000	0.000	0.000	0.000	16.610	4611	4623	4611	4623	80	560	100	795	"Y373"
0	0	0	13	4	5	"Ripk1"	"Q13546"	3710	20660	70	4369	4239	527	12	3350	3350	3411	448	13	71	59	0	135646	1.848	100000.000	100000.000	0.000	0.000	0.000	0.000	0.000	16.610	1019	889	1019	889	32	236	100	796	"Y424"
0	0	0	13	5	5	"Ripk1"	"Q13546"	4210	20660	70	4610	4461	681	15	3512	3512	3573	876	24	56	6	0	142759	1.014	100000.000	100000.000	0.000	0.000	0.000	0.000	0.000	16.610	1098	949	1098	949	32	236	100	797	"Y424"
0	0	0	13	6	5	"Ripk1"	"Q13546"	4710	20650	200	3525	3624	481	13	3478	3478	3556	1682	47	0	0	0	1145263	0.040	100000.000	100000.000	0.000	0.000	0.000	0.000	0.000	16.610	47	146	47	146	316	2384	100	798	"Y424"
0	0	0	13	7	5	"Smad1 "	"Q15797"	5210	20650	200	3542	3574	406	11	3513	3513	3527	360	10	7	1	0	1129521	0.131	100000.000	100000.000	0.000	0.000	0.000	0.000	0.000	16.610	29	61	29	61	316	2384	100	799	"S463"
0	0	0	13	8	5	"Smad1 "	"Q15797"	5710	20650	200	3518	3534	386	10	3597	3597	3606	282	7	3	1	0	1116686	-0.255	100000.000	100000.000	0.000	0.000	0.000	0.000	0.000	16.610	-79	-63	-79	-63	316	2384	100	800	"S463"
0	0	0	13	9	5	"Smad1 "	"Q15797"	6210	20650	200	3504	3531	402	11	3563	3563	3618	1057	29	0	0	0	1115724	-0.082	100000.000	100000.000	0.000	0.000	0.000	0.000	0.000	16.610	-59	-32	-59	-32	316	2384	100	801	"S463"
0	0	0	13	1	6	"TAB1"	"Q15750"	2210	21300	100	5358	6041	4159	68	3434	3434	3511	403	11	92	88	0	483272	6.278	100000.000	100000.000	0.000	0.000	0.000	0.000	0.000	16.610	1924	2607	1924	2607	80	560	100	802	"S438"
0	0	0	13	2	6	"TAB1"	"Q15750"	2710	21290	110	5091	5111	512	10	3324	3324	3395	439	12	97	97	0	408853	3.909	100000.000	100000.000	0.000	0.000	0.000	0.000	0.000	16.610	1767	1787	1767	1787	80	656	100	803	"S438"
0	0	0	13	3	6	"TAB1"	"Q15750"	3210	21300	120	4993	4864	1195	24	3345	3345	3398	355	10	83	75	0	583691	4.130	100000.000	100000.000	0.000	0.000	0.000	0.000	0.000	16.610	1648	1519	1648	1519	120	820	100	804	"S438"
0	0	0	13	4	6	"Tgfbr2"	"P37173"	3700	21290	200	3384	3410	269	7	3475	3475	3499	287	8	6	2	0	1077451	-0.310	100000.000	100000.000	0.000	0.000	0.000	0.000	0.000	16.610	-91	-65	-91	-65	316	2384	100	805	"Y259"
0	0	0	13	5	6	"Tgfbr2"	"P37173"	4210	21300	200	3428	3421	287	8	3578	3578	3613	1409	38	0	0	0	1081010	-0.136	100000.000	100000.000	0.000	0.000	0.000	0.000	0.000	16.610	-150	-157	-150	-157	316	2384	100	806	"Y259"
0	0	0	13	6	6	"Tgfbr2"	"P37173"	4710	21300	200	3481	3490	368	10	3603	3603	3641	1049	28	1	0	0	1102741	-0.144	100000.000	100000.000	0.000	0.000	0.000	0.000	0.000	16.610	-122	-113	-122	-113	316	2384	100	807	"Y259"
0	0	0	13	7	6	"XIAP "	"P98170"	5210	21310	80	15308	13801	4158	30	3638	3638	3661	411	11	98	96	0	717674	24.672	100000.000	100000.000	0.000	0.000	0.000	0.000	0.000	16.610	11670	10163	11670	10163	52	340	100	808	"S87"
0	0	0	13	8	6	"XIAP "	"P98170"	5710	21310	90	16247	15777	2305	14	3713	3713	3726	245	6	100	100	0	820396	49.188	100000.000	100000.000	0.000	0.000	0.000	0.000	0.000	16.610	12534	12064	12534	12064	52	420	100	809	"S87"
0	0	0	13	9	6	"XIAP "	"P98170"	6210	21290	90	15738	15422	1808	11	3661	3661	3677	229	6	100	100	0	801963	51.288	100000.000	100000.000	0.000	0.000	0.000	0.000	0.000	16.610	12077	11761	12077	11761	52	420	100	810	"S87"
-75	0	0	13	1	7	"empty"	"empty"	2210	21910	200	3559	3562	276	7	3458	3458	3474	305	8	26	3	0	1125748	0.289	100000.000	100000.000	0.000	0.000	0.000	0.000	0.000	16.610	101	104	101	104	316	2384	100	811	"empty"
-75	0	0	13	2	7	"empty"	"empty"	2710	21910	200	3382	3400	265	7	3339	3339	3351	257	7	14	2	0	1074345	0.191	100000.000	100000.000	0.000	0.000	0.000	0.000	0.000	16.610	43	61	43	61	316	2384	100	812	"empty"
-75	0	0	13	3	7	"empty"	"empty"	3210	21910	200	3311	3408	796	23	3386	3386	3403	443	13	2	1	0	1076857	0.011	100000.000	100000.000	0.000	0.000	0.000	0.000	0.000	16.610	-75	22	-75	22	316	2384	100	813	"empty"
-75	0	0	13	4	7	"empty"	"empty"	3710	21910	200	3525	3532	256	7	3519	3519	3542	277	7	15	2	0	1116195	-0.036	100000.000	100000.000	0.000	0.000	0.000	0.000	0.000	16.610	6	13	6	13	316	2384	100	814	"empty"
-75	0	0	13	5	7	"empty"	"empty"	4210	21910	200	3681	3670	599	16	3609	3609	3619	504	13	5	0	0	1159607	0.101	100000.000	100000.000	0.000	0.000	0.000	0.000	0.000	16.610	72	61	72	61	316	2384	100	815	"empty"
-75	0	0	13	6	7	"empty"	"empty"	4710	21910	200	3683	3682	390	10	3630	3630	3640	571	15	1	0	0	1163633	0.074	100000.000	100000.000	0.000	0.000	0.000	0.000	0.000	16.610	53	52	53	52	316	2384	100	816	"empty"
-75	0	0	13	7	7	"empty"	"empty"	5210	21910	200	3735	3735	242	6	3734	3734	3764	934	24	0	0	0	1180155	-0.031	100000.000	100000.000	0.000	0.000	0.000	0.000	0.000	16.610	1	1	1	1	316	2384	100	817	"empty"
-75	0	0	13	8	7	"empty"	"empty"	5710	21910	200	3716	3725	179	4	3777	3777	3776	253	6	3	0	0	1177173	-0.202	100000.000	100000.000	0.000	0.000	0.000	0.000	0.000	16.610	-61	-52	-61	-52	316	2384	100	818	"empty"
-75	0	0	13	9	7	"empty"	"empty"	6210	21910	200	3774	4004	2788	69	3726	3726	3749	353	9	6	1	0	1265321	0.722	100000.000	100000.000	0.000	0.000	0.000	0.000	0.000	16.610	48	278	48	278	316	2384	100	819	"empty"
0	0	0	14	1	1	"PTEN"	"P60484"	6720	18050	200	3276	3324	902	27	3201	3201	3256	791	24	2	0	0	1050463	0.086	100000.000	100000.000	0.000	0.000	0.000	0.000	0.000	16.610	75	123	75	123	316	2384	100	820	"T382/3/5"
0	0	0	14	2	1	"PTEN"	"P60484"	7220	18050	200	3152	3329	1787	53	3125	3125	3197	1207	37	2	1	0	1052004	0.109	100000.000	100000.000	0.000	0.000	0.000	0.000	0.000	16.610	27	204	27	204	316	2384	100	821	"T382/3/5"
0	0	0	14	3	1	"PTEN"	"P60484"	7730	18060	100	3192	3226	398	12	3019	3019	3066	849	27	5	0	0	258067	0.188	100000.000	100000.000	0.000	0.000	0.000	0.000	0.000	16.610	173	207	173	207	80	560	100	822	"T382/3/5"
0	0	0	14	4	1	"Rab5A"	"P20339"	8230	18060	200	2752	2838	662	23	2876	2876	2975	1011	33	1	0	0	896666	-0.136	100000.000	100000.000	0.000	0.000	0.000	0.000	0.000	16.610	-124	-38	-124	-38	316	2384	100	823	"S123"
0	0	0	14	5	1	"Rab5A"	"P20339"	8730	18060	200	2737	2950	1614	54	2811	2811	2894	961	33	3	2	0	932100	0.058	100000.000	100000.000	0.000	0.000	0.000	0.000	0.000	16.610	-74	139	-74	139	316	2384	100	824	"S123"
0	0	0	14	6	1	"Rab5A"	"P20339"	9230	18070	200	2740	2826	560	19	2861	2861	2926	599	20	2	2	0	892971	-0.167	100000.000	100000.000	0.000	0.000	0.000	0.000	0.000	16.610	-121	-35	-121	-35	316	2384	100	825	"S123"
0	0	0	14	7	1	"STAT1 "	"P42224"	9730	18070	200	2918	3048	876	28	2913	2913	3077	1416	46	2	1	0	963022	-0.020	100000.000	100000.000	0.000	0.000	0.000	0.000	0.000	16.610	5	135	5	135	316	2384	100	826	"Y701"
0	0	0	14	8	1	"STAT1 "	"P42224"	10240	18070	200	3105	3401	2528	74	3070	3070	3221	1502	46	4	2	0	1074812	0.120	100000.000	100000.000	0.000	0.000	0.000	0.000	0.000	16.610	35	331	35	331	316	2384	100	827	"Y701"
0	0	0	14	9	1	"STAT1 "	"P42224"	10740	18080	200	3151	3361	1993	59	3145	3145	3373	2092	62	2	1	0	1062061	-0.006	100000.000	100000.000	0.000	0.000	0.000	0.000	0.000	16.610	6	216	6	216	316	2384	100	828	"Y701"
0	0	0	14	1	2	"STAT5B "	"P51692"	6740	18700	200	3141	3180	464	14	3270	3270	3324	1054	31	0	0	0	1004983	-0.137	100000.000	100000.000	0.000	0.000	0.000	0.000	0.000	16.610	-129	-90	-129	-90	316	2384	100	829	"Y699"
0	0	0	14	2	2	"STAT5B "	"P51692"	7250	18700	200	3017	3054	393	12	3190	3190	3285	1671	50	0	0	0	964983	-0.138	100000.000	100000.000	0.000	0.000	0.000	0.000	0.000	16.610	-173	-136	-173	-136	316	2384	100	830	"Y699"
0	0	0	14	3	2	"STAT5B "	"P51692"	7750	18710	200	3035	3080	500	16	3092	3092	3169	980	30	1	1	0	973331	-0.091	100000.000	100000.000	0.000	0.000	0.000	0.000	0.000	16.610	-57	-12	-57	-12	316	2384	100	831	"Y699"
0	0	0	14	4	2	"Syk "	"P43405"	8260	18710	70	11709	11256	2323	20	2976	2976	3074	789	25	96	96	0	360180	10.370	100000.000	100000.000	0.000	0.000	0.000	0.000	0.000	16.610	8733	8280	8733	8280	32	236	100	832	"Y352"
0	0	0	14	5	2	"Syk "	"P43405"	8750	18720	70	11699	10862	2793	25	2959	2959	3160	1672	52	90	90	0	347590	4.606	100000.000	100000.000	0.000	0.000	0.000	0.000	0.000	16.610	8740	7903	8740	7903	32	236	100	833	"Y352"
0	0	0	14	6	2	"Syk "	"P43405"	9240	18720	120	3066	5601	4126	73	2892	2892	2987	1102	36	33	31	0	672075	2.372	100000.000	100000.000	0.000	0.000	0.000	0.000	0.000	16.610	174	2709	174	2709	120	820	100	834	"Y352"
0	0	0	14	7	2	"ACC1"	"Q13085"	9750	18720	200	2911	3217	2208	68	2967	2967	3045	714	23	3	3	0	1016484	0.241	100000.000	100000.000	0.000	0.000	0.000	0.000	0.000	16.610	-56	250	-56	250	316	2384	100	835	"S80"
0	0	0	14	8	2	"ACC1"	"Q13085"	10260	18720	200	3014	3097	600	19	3107	3107	3240	1614	49	1	0	0	978560	-0.089	100000.000	100000.000	0.000	0.000	0.000	0.000	0.000	16.610	-93	-10	-93	-10	316	2384	100	836	"S80"
0	0	0	14	9	2	"ACC1"	"Q13085"	10760	18720	200	3038	3230	1219	37	3141	3141	3252	1184	36	3	2	0	1020709	-0.019	100000.000	100000.000	0.000	0.000	0.000	0.000	0.000	16.610	-103	89	-103	89	316	2384	100	837	"S80"
0	0	0	14	1	3	"TrKA"	"P04629"	6750	19360	120	4091	4112	668	16	3338	3338	3511	2092	59	1	0	0	493497	0.287	100000.000	100000.000	0.000	0.000	0.000	0.000	0.000	16.610	753	774	753	774	120	820	100	838	"Y680"
0	0	0	14	2	3	"TrKA"	"P04629"	7240	19350	100	4466	4516	1123	24	3264	3264	3258	640	19	71	41	0	361306	1.966	100000.000	100000.000	0.000	0.000	0.000	0.000	0.000	16.610	1202	1252	1202	1252	80	560	100	839	"Y680"
0	0	0	14	3	3	"TrKA"	"P04629"	7730	19370	170	3772	4122	2219	53	3164	3164	3258	1248	38	28	4	0	857407	0.692	100000.000	100000.000	0.000	0.000	0.000	0.000	0.000	16.610	608	958	608	958	208	1660	100	840	"Y680"
0	0	0	14	4	3	"BRAF1"	"P15056"	8240	19360	200	3097	3151	483	15	3040	3040	3163	1140	36	2	0	0	995680	-0.011	100000.000	100000.000	0.000	0.000	0.000	0.000	0.000	16.610	57	111	57	111	316	2384	100	841	"S579"
0	0	0	14	5	3	"BRAF1"	"P15056"	8740	19360	200	2994	3108	1439	46	2985	2985	3080	898	29	1	0	0	982250	0.031	100000.000	100000.000	0.000	0.000	0.000	0.000	0.000	16.610	9	123	9	123	316	2384	100	842	"S579"
0	0	0	14	6	3	"BRAF1"	"P15056"	9240	19360	200	2969	3183	1402	44	2964	2964	3040	670	22	5	3	0	1005808	0.213	100000.000	100000.000	0.000	0.000	0.000	0.000	0.000	16.610	5	219	5	219	316	2384	100	843	"S579"
0	0	0	14	7	3	"Cdc2"	"P06493"	9750	19370	110	3691	3746	681	18	3006	3006	3072	731	23	42	3	0	299640	0.922	100000.000	100000.000	0.000	0.000	0.000	0.000	0.000	16.610	685	740	685	740	80	656	100	844	"Y15"
0	0	0	14	8	3	"Cdc2"	"P06493"	10250	19380	120	3712	3971	1327	33	3129	3129	3255	1432	43	6	2	0	476561	0.500	100000.000	100000.000	0.000	0.000	0.000	0.000	0.000	16.610	583	842	583	842	120	820	100	845	"Y15"
0	0	0	14	9	3	"Cdc2"	"P06493"	10740	19370	120	3632	3688	550	14	3094	3094	3339	2137	64	2	0	0	442578	0.163	100000.000	100000.000	0.000	0.000	0.000	0.000	0.000	16.610	538	594	538	594	120	820	100	846	"Y15"
0	0	0	14	1	4	"ERK3"	"Q16659"	6740	20010	180	3980	4003	773	19	3341	3341	3358	696	20	42	2	0	1024862	0.927	100000.000	100000.000	0.000	0.000	0.000	0.000	0.000	16.610	639	662	639	662	256	1924	100	847	"S189"
0	0	0	14	2	4	"ERK3"	"Q16659"	7240	20010	170	3780	3832	461	12	3233	3233	3301	839	25	28	2	0	797056	0.633	100000.000	100000.000	0.000	0.000	0.000	0.000	0.000	16.610	547	599	547	599	208	1660	100	848	"S189"
0	0	0	14	3	4	"ERK3"	"Q16659"	7740	20010	150	3757	3800	1129	29	3216	3216	3261	644	19	37	2	0	592744	0.837	100000.000	100000.000	0.000	0.000	0.000	0.000	0.000	16.610	541	584	541	584	156	1272	100	849	"S189"
0	0	0	14	4	4	"GIT2"	"Q14161"	8240	20000	200	3100	3243	872	26	3096	3096	3217	1248	38	2	2	0	1024823	0.021	100000.000	100000.000	0.000	0.000	0.000	0.000	0.000	16.610	4	147	4	147	316	2384	100	850	"Y484"
0	0	0	14	5	4	"GIT2"	"Q14161"	8740	20010	200	3036	3176	1189	37	3012	3012	3407	4104	120	1	0	0	1003673	-0.056	100000.000	100000.000	0.000	0.000	0.000	0.000	0.000	16.610	24	164	24	164	316	2384	100	851	"Y484"
0	0	0	14	6	4	"GIT2"	"Q14161"	9240	20000	80	3042	3121	598	19	2977	2977	3113	1102	35	3	1	0	162292	0.007	100000.000	100000.000	0.000	0.000	0.000	0.000	0.000	16.610	65	144	65	144	52	340	100	852	"Y484"
0	0	0	14	7	4	"HSP70 "	"P08107"	9740	20010	200	3055	3234	2074	64	3056	3056	3137	859	27	1	0	0	1022075	0.113	100000.000	100000.000	0.000	0.000	0.000	0.000	0.000	16.610	-1	178	-1	178	316	2384	100	853	"Y525"
0	0	0	14	8	4	"HSP70 "	"P08107"	10240	20010	200	3185	3230	851	26	3143	3143	3331	1684	50	1	0	0	1020597	-0.060	100000.000	100000.000	0.000	0.000	0.000	0.000	0.000	16.610	42	87	42	87	316	2384	100	854	"Y525"
0	0	0	14	9	4	"HSP70 "	"P08107"	10740	20010	200	3200	3252	433	13	3234	3234	3311	909	27	2	1	0	1027543	-0.065	100000.000	100000.000	0.000	0.000	0.000	0.000	0.000	16.610	-34	18	-34	18	316	2384	100	855	"Y525"
0	0	0	14	1	5	"iNOS "	"P35228"	6740	20640	70	4018	3987	323	8	3502	3502	3486	219	6	78	68	0	127571	2.288	100000.000	100000.000	0.000	0.000	0.000	0.000	0.000	16.610	516	485	516	485	32	236	100	856	"Y151"
0	0	0	14	2	5	"iNOS "	"P35228"	7230	20640	200	3458	3414	365	10	3414	3414	3436	844	24	1	0	0	1078734	-0.026	100000.000	0.000	0.000	0.000	0.000	0.000	0.000	16.610	44	0	44	0	316	2384	100	857	"Y151"
0	0	0	14	3	5	"iNOS "	"P35228"	7730	20640	80	3774	4097	2192	53	3330	3330	3344	534	15	38	5	0	213051	1.410	100000.000	100000.000	0.000	0.000	0.000	0.000	0.000	16.610	444	767	444	767	52	340	100	858	"Y151"
0	0	0	14	4	5	"IRF-3 "	"Q14653"	8230	20640	200	3229	3278	593	18	3189	3189	3299	1008	30	2	1	0	1035889	-0.021	100000.000	100000.000	0.000	0.000	0.000	0.000	0.000	16.610	40	89	40	89	316	2384	100	859	"S402"
0	0	0	14	5	5	"IRF-3 "	"Q14653"	8730	20640	200	3111	3212	961	29	3116	3116	3215	931	28	1	1	0	1015071	-0.003	100000.000	100000.000	0.000	0.000	0.000	0.000	0.000	16.610	-5	96	-5	96	316	2384	100	860	"S402"
0	0	0	14	6	5	"IRF-3 "	"Q14653"	9230	20650	200	3069	3107	645	20	3060	3060	3197	1497	46	0	0	0	981883	-0.060	100000.000	100000.000	0.000	0.000	0.000	0.000	0.000	16.610	9	47	9	47	316	2384	100	861	"S402"
0	0	0	14	7	5	"M6PR"	"P20645"	9750	20660	90	3579	3836	1349	35	3103	3103	3218	1172	36	7	5	0	199466	0.527	100000.000	100000.000	0.000	0.000	0.000	0.000	0.000	16.610	476	733	476	733	52	420	100	862	"S267"
0	0	0	14	8	5	"M6PR"	"P20645"	10240	20660	70	3745	3929	1179	30	3183	3183	3255	745	22	28	3	0	125722	0.905	100000.000	100000.000	0.000	0.000	0.000	0.000	0.000	16.610	562	746	562	746	32	236	100	863	"S267"
0	0	0	14	9	5	"M6PR"	"P20645"	10730	20650	100	3549	3757	1343	35	3244	3244	3277	357	10	45	12	0	300528	1.345	100000.000	100000.000	0.000	0.000	0.000	0.000	0.000	16.610	305	513	305	513	80	560	100	864	"S267"
0	0	0	14	1	6	"MDM2"	"Q00987"	6740	21300	200	3536	3582	492	13	3556	3556	3567	610	17	3	0	0	1131977	0.025	100000.000	100000.000	0.000	0.000	0.000	0.000	0.000	16.610	-20	26	-20	26	316	2384	100	865	"S166"
0	0	0	14	2	6	"MDM2"	"Q00987"	7240	21300	200	3478	3477	485	13	3430	3430	3462	1038	29	0	0	0	1098847	0.014	100000.000	100000.000	0.000	0.000	0.000	0.000	0.000	16.610	48	47	48	47	316	2384	100	866	"S166"
0	0	0	14	3	6	"MDM2"	"Q00987"	7740	21300	200	3449	3530	1456	41	3305	3305	3388	1184	34	2	1	0	1115440	0.120	100000.000	100000.000	0.000	0.000	0.000	0.000	0.000	16.610	144	225	144	225	316	2384	100	867	"S166"
0	0	0	14	4	6	"p38 delta"	"O15264"	8240	21310	120	3879	4106	1821	44	3180	3180	3297	1327	40	3	2	0	492702	0.610	100000.000	100000.000	0.000	0.000	0.000	0.000	0.000	16.610	699	926	699	926	120	820	100	868	"Y182"
0	0	0	14	5	6	"p38 delta"	"O15264"	8740	21300	140	3619	3602	369	10	3114	3114	3254	1306	40	0	0	0	561954	0.266	100000.000	100000.000	0.000	0.000	0.000	0.000	0.000	16.610	505	488	505	488	156	1140	100	869	"Y182"
0	0	0	14	6	6	"p38 delta"	"O15264"	9240	21300	120	3734	3944	1413	35	3103	3103	3176	923	29	12	3	0	473282	0.832	100000.000	100000.000	0.000	0.000	0.000	0.000	0.000	16.610	631	841	631	841	120	820	100	870	"Y182"
0	0	0	14	7	6	"p70S6K"	"P23443"	9730	21300	200	3119	3205	1029	32	3149	3149	3227	832	25	1	1	0	1012715	-0.026	100000.000	100000.000	0.000	0.000	0.000	0.000	0.000	16.610	-30	56	-30	56	316	2384	100	871	"T412"
0	0	0	14	8	6	"p70S6K"	"P23443"	10230	21300	200	3282	3395	1652	48	3230	3230	3343	1456	43	1	0	0	1072667	0.036	100000.000	100000.000	0.000	0.000	0.000	0.000	0.000	16.610	52	165	52	165	316	2384	100	872	"T412"
0	0	0	14	9	6	"p70S6K"	"P23443"	10730	21300	200	3263	3471	1639	47	3252	3252	3440	1924	55	2	1	0	1096855	0.016	100000.000	100000.000	0.000	0.000	0.000	0.000	0.000	16.610	11	219	11	219	316	2384	100	873	"T412"
-75	0	0	14	1	7	"empty"	"empty"	6740	21920	200	3637	3632	400	11	3603	3603	3602	327	9	6	0	0	1147799	0.092	100000.000	100000.000	0.000	0.000	0.000	0.000	0.000	16.610	34	29	34	29	316	2384	100	874	"empty"
-75	0	0	14	2	7	"empty"	"empty"	7240	21920	200	3480	3458	295	8	3529	3529	3505	407	11	4	0	0	1092874	-0.115	100000.000	100000.000	0.000	0.000	0.000	0.000	0.000	16.610	-49	-71	-49	-71	316	2384	100	875	"empty"
-75	0	0	14	3	7	"empty"	"empty"	7740	21920	200	3336	3350	359	10	3372	3372	3395	646	19	2	0	0	1058687	-0.070	100000.000	100000.000	0.000	0.000	0.000	0.000	0.000	16.610	-36	-22	-36	-22	316	2384	100	876	"empty"
-75	0	0	14	4	7	"empty"	"empty"	8240	21920	200	3272	3290	382	11	3215	3215	3316	1326	39	0	0	0	1039552	-0.020	100000.000	100000.000	0.000	0.000	0.000	0.000	0.000	16.610	57	75	57	75	316	2384	100	877	"empty"
-75	0	0	14	5	7	"empty"	"empty"	8740	21920	200	3132	3264	1107	33	3159	3159	3257	1286	39	2	1	0	1031417	0.005	100000.000	100000.000	0.000	0.000	0.000	0.000	0.000	16.610	-27	105	-27	105	316	2384	100	878	"empty"
-75	0	0	14	6	7	"empty"	"empty"	9240	21920	200	3156	3258	1123	34	3145	3145	3422	3428	100	0	0	0	1029654	-0.048	100000.000	100000.000	0.000	0.000	0.000	0.000	0.000	16.610	11	113	11	113	316	2384	100	879	"empty"
-75	0	0	14	7	7	"empty"	"empty"	9740	21920	200	3147	3204	586	18	3170	3170	3269	1032	31	0	0	0	1012538	-0.063	100000.000	100000.000	0.000	0.000	0.000	0.000	0.000	16.610	-23	34	-23	34	316	2384	100	880	"empty"
-75	0	0	14	8	7	"empty"	"empty"	10240	21920	200	3268	3380	1827	54	3292	3292	3350	586	17	2	1	0	1068078	0.051	100000.000	100000.000	0.000	0.000	0.000	0.000	0.000	16.610	-24	88	-24	88	316	2384	100	881	"empty"
-75	0	0	14	9	7	"empty"	"empty"	10740	21920	200	3344	3489	1107	31	3333	3333	3428	1097	32	2	1	0	1102420	0.056	100000.000	100000.000	0.000	0.000	0.000	0.000	0.000	16.610	11	156	11	156	316	2384	100	882	"empty"
0	0	0	15	1	1	"JNK1"	"P45983"	11300	18080	170	3439	3986	3576	89	3129	3129	3362	1686	50	6	3	0	829157	0.370	100000.000	100000.000	0.000	0.000	0.000	0.000	0.000	16.610	310	857	310	857	208	1660	100	883	"T183"
0	0	0	15	2	1	"JNK1"	"P45983"	11820	18070	100	3840	4123	1231	29	3156	3156	3210	499	15	90	17	0	329806	1.830	100000.000	100000.000	0.000	0.000	0.000	0.000	0.000	16.610	684	967	684	967	80	560	100	884	"T183"
0	0	0	15	3	1	"JNK1"	"P45983"	12310	18070	110	3968	4088	801	19	3127	3127	3209	899	28	40	2	0	327033	0.978	100000.000	100000.000	0.000	0.000	0.000	0.000	0.000	16.610	841	961	841	961	80	656	100	885	"T183"
0	0	0	15	4	1	"Keap1"	"Q14145"	12820	18070	90	3877	3892	999	25	3101	3101	3177	751	23	51	7	0	202373	0.952	100000.000	100000.000	0.000	0.000	0.000	0.000	0.000	16.610	776	791	776	791	52	420	100	886	"S293/5"
0	0	0	15	5	1	"Keap1"	"Q14145"	13320	18070	80	3923	3960	729	18	2929	2929	2961	407	13	90	57	0	205945	2.455	100000.000	100000.000	0.000	0.000	0.000	0.000	0.000	16.610	994	1031	994	1031	52	340	100	887	"S293/5"
0	0	0	15	6	1	"Keap1"	"Q14145"	13810	18070	200	3014	3177	657	20	2901	2901	3007	1048	34	11	1	0	1003811	0.162	100000.000	100000.000	0.000	0.000	0.000	0.000	0.000	16.610	113	276	113	276	316	2384	100	888	"S293/5"
0	0	0	15	7	1	"MK2"	"P16389"	14310	18070	200	2829	2880	366	12	2845	2845	2922	693	23	3	1	0	910183	-0.061	100000.000	100000.000	0.000	0.000	0.000	0.000	0.000	16.610	-16	35	-16	35	316	2384	100	889	"Y415"
0	0	0	15	8	1	"MK2"	"P16389"	14810	18070	200	2799	2864	573	20	2800	2800	2862	638	22	2	1	0	905025	0.003	100000.000	100000.000	0.000	0.000	0.000	0.000	0.000	16.610	-1	64	-1	64	316	2384	100	890	"Y415"
0	0	0	15	9	1	"MK2"	"P16389"	15310	18070	200	2841	2885	366	12	2817	2817	2885	706	24	1	1	0	911671	0.000	100000.000	100000.000	0.000	0.000	0.000	0.000	0.000	16.610	24	68	24	68	316	2384	100	891	"Y415"
0	0	0	15	1	2	"NFAT1 "	"Q13469"	11330	18730	150	3335	3451	865	25	3223	3223	3372	1394	41	1	1	0	538371	0.057	100000.000	100000.000	0.000	0.000	0.000	0.000	0.000	16.610	112	228	112	228	156	1272	100	892	"S110"
0	0	0	15	2	2	"NFAT1 "	"Q13469"	11820	18720	200	3373	3508	1210	34	3212	3212	3380	1309	38	2	0	0	1108493	0.098	100000.000	100000.000	0.000	0.000	0.000	0.000	0.000	16.610	161	296	161	296	316	2384	100	893	"S110"
0	0	0	15	3	2	"NFAT1 "	"Q13469"	12320	18720	200	3321	3419	641	18	3181	3181	3331	1030	30	4	2	0	1080537	0.085	100000.000	100000.000	0.000	0.000	0.000	0.000	0.000	16.610	140	238	140	238	316	2384	100	894	"S110"
0	0	0	15	4	2	"NFkB-p105 "	"P19838"	12820	18720	200	3048	3138	937	29	3099	3099	3224	1115	34	1	1	0	991764	-0.077	100000.000	100000.000	0.000	0.000	0.000	0.000	0.000	16.610	-51	39	-51	39	316	2384	100	895	"S907"
0	0	0	15	5	2	"NFkB-p105 "	"P19838"	13320	18720	200	2985	3015	507	16	2984	2984	3083	1200	38	1	0	0	952678	-0.057	100000.000	100000.000	0.000	0.000	0.000	0.000	0.000	16.610	1	31	1	31	316	2384	100	896	"S907"
0	0	0	15	6	2	"NFkB-p105 "	"P19838"	13820	18730	200	2963	2988	297	9	2965	2965	3049	1002	32	0	0	0	944073	-0.061	100000.000	100000.000	0.000	0.000	0.000	0.000	0.000	16.610	-2	23	-2	23	316	2384	100	897	"S907"
0	0	0	15	7	2	"process-control__"	"GGSGGSGDYKDDDDK"	14320	18730	200	2956	3018	514	17	2939	2939	3042	768	25	2	0	0	953842	-0.031	100000.000	100000.000	0.000	0.000	0.000	0.000	0.000	16.610	17	79	17	79	316	2384	100	898	"process-control__"
0	0	0	15	8	2	"process-control__"	"GGSGGSGDYKDDDDK"	14830	18720	70	3500	3511	394	11	2933	2933	2979	590	19	46	3	0	112341	0.902	100000.000	100000.000	0.000	0.000	0.000	0.000	0.000	16.610	567	578	567	578	32	236	100	899	"process-control__"
0	0	0	15	9	2	"process-control__"	"GGSGGSGDYKDDDDK"	15310	18740	90	3345	3377	629	18	2903	2903	2978	497	16	44	3	0	175596	0.803	100000.000	100000.000	0.000	0.000	0.000	0.000	0.000	16.610	442	474	442	474	52	420	100	900	"process-control__"
0	0	0	15	1	3	"PAK4"	"O96013"	11320	19370	110	4160	4169	636	15	3130	3130	3184	700	21	80	11	0	333522	1.407	100000.000	100000.000	0.000	0.000	0.000	0.000	0.000	16.610	1030	1039	1030	1039	80	656	100	901	"S474"
0	0	0	15	2	3	"PAK4"	"O96013"	11820	19370	80	4533	5886	8454	143	3152	3152	3173	339	10	100	100	1	306052	8.003	100000.000	100000.000	0.000	0.000	0.000	0.000	0.000	16.610	1381	2734	1381	2734	52	340	100	902	"S474"
0	0	0	15	3	3	"PAK4"	"O96013"	12320	19370	80	4171	4288	668	15	3091	3091	3177	479	15	98	67	0	222960	2.319	100000.000	100000.000	0.000	0.000	0.000	0.000	0.000	16.610	1080	1197	1080	1197	52	340	100	903	"S474"
0	0	0	15	4	3	"Rab5A"	"P20339"	12800	19380	140	3217	3420	994	29	3141	3141	3254	841	25	5	3	0	533576	0.197	100000.000	100000.000	0.000	0.000	0.000	0.000	0.000	16.610	76	279	76	279	156	1140	100	904	"Y205"
0	0	0	15	5	3	"Rab5A"	"P20339"	13310	19380	70	3505	3504	249	7	2999	2999	3033	361	11	71	18	0	112120	1.305	100000.000	100000.000	0.000	0.000	0.000	0.000	0.000	16.610	506	505	506	505	32	236	100	905	"Y205"
0	0	0	15	6	3	"Rab5A"	"P20339"	13820	19360	90	3343	3392	433	12	2992	2992	3084	557	18	26	1	0	176369	0.553	100000.000	100000.000	0.000	0.000	0.000	0.000	0.000	16.610	351	400	351	400	52	420	100	906	"Y205"
0	0	0	15	7	3	"Sek1"	"P45985"	14310	19370	200	2799	2941	1138	38	3006	3006	3146	1193	37	2	1	0	929336	-0.172	100000.000	100000.000	0.000	0.000	0.000	0.000	0.000	16.610	-207	-65	-207	-65	316	2384	100	907	"S257"
0	0	0	15	8	3	"Sek1"	"P45985"	14810	19370	200	2770	2807	536	19	2977	2977	3085	808	26	1	1	0	886897	-0.344	100000.000	100000.000	0.000	0.000	0.000	0.000	0.000	16.610	-207	-170	-207	-170	316	2384	100	908	"S257"
0	0	0	15	9	3	"Sek1"	"P45985"	15310	19370	200	2772	2857	857	29	2915	2915	2994	574	19	2	0	0	902764	-0.239	100000.000	100000.000	0.000	0.000	0.000	0.000	0.000	16.610	-143	-58	-143	-58	316	2384	100	909	"S257"
0	0	0	15	1	4	"Smad1 "	"Q15797"	11260	20010	200	3330	3489	1154	33	3263	3263	3346	1065	31	2	2	0	1102437	0.134	100000.000	100000.000	0.000	0.000	0.000	0.000	0.000	16.610	67	226	67	226	316	2384	100	910	"S214"
0	0	0	15	2	4	"Smad1 "	"Q15797"	11760	20010	200	3338	3484	933	26	3263	3263	3393	1415	41	2	0	0	1100881	0.064	100000.000	100000.000	0.000	0.000	0.000	0.000	0.000	16.610	75	221	75	221	316	2384	100	911	"S214"
0	0	0	15	3	4	"Smad1 "	"Q15797"	12260	20010	200	3298	3383	357	10	3220	3220	3312	1103	33	1	0	0	1069117	0.064	100000.000	100000.000	0.000	0.000	0.000	0.000	0.000	16.610	78	163	78	163	316	2384	100	912	"S214"
0	0	0	15	4	4	"Smad3 "	"P84022"	12760	20010	200	3199	3371	1134	33	3157	3157	3254	901	27	7	1	0	1065189	0.130	100000.000	100000.000	0.000	0.000	0.000	0.000	0.000	16.610	42	214	42	214	316	2384	100	913	"T179"
0	0	0	15	5	4	"Smad3 "	"P84022"	13260	20010	200	3105	3405	1442	42	3085	3085	3152	701	22	13	4	0	1075936	0.361	100000.000	100000.000	0.000	0.000	0.000	0.000	0.000	16.610	20	320	20	320	316	2384	100	914	"T179"
0	0	0	15	6	4	"Smad3 "	"P84022"	13760	20010	200	3162	3328	744	22	3081	3081	3183	944	29	11	1	0	1051689	0.154	100000.000	100000.000	0.000	0.000	0.000	0.000	0.000	16.610	81	247	81	247	316	2384	100	915	"T179"
0	0	0	15	7	4	"TGFBR1"	"P36897"	14270	20020	120	3077	3247	1365	42	3014	3014	3091	628	20	5	3	0	389672	0.248	100000.000	100000.000	0.000	0.000	0.000	0.000	0.000	16.610	63	233	63	233	120	820	100	916	"t204"
0	0	0	15	8	4	"TGFBR1"	"P36897"	14770	20020	200	3003	3100	882	28	3000	3000	3056	450	14	3	2	0	979708	0.098	100000.000	100000.000	0.000	0.000	0.000	0.000	0.000	16.610	3	100	3	100	316	2384	100	917	"t204"
0	0	0	15	9	4	"TGFBR1"	"P36897"	15270	20020	200	3034	3163	656	20	3011	3011	3125	966	30	4	2	0	999622	0.039	100000.000	100000.000	0.000	0.000	0.000	0.000	0.000	16.610	23	152	23	152	316	2384	100	918	"t204"
0	0	0	15	1	5	"Akt1"	"P31749"	11280	20650	200	3281	3398	1101	32	3284	3284	3671	4184	113	0	0	0	1073875	-0.065	100000.000	100000.000	0.000	0.000	0.000	0.000	0.000	16.610	-3	114	-3	114	316	2384	100	919	"S473"
0	0	0	15	2	5	"Akt1"	"P31749"	11790	20660	80	3408	3542	612	17	3329	3329	3475	1775	51	5	0	0	184172	0.038	100000.000	100000.000	0.000	0.000	0.000	0.000	0.000	16.610	79	213	79	213	52	340	100	920	"S473"
0	0	0	15	3	5	"Akt1"	"P31749"	12300	20650	200	3289	3431	1789	52	3253	3253	3358	1103	32	2	1	0	1084100	0.066	100000.000	100000.000	0.000	0.000	0.000	0.000	0.000	16.610	36	178	36	178	316	2384	100	921	"S473"
0	0	0	15	4	5	"aura"	"O14965"	12800	20650	200	3092	3100	325	10	3223	3223	3295	874	26	1	0	0	979608	-0.223	100000.000	100000.000	0.000	0.000	0.000	0.000	0.000	16.610	-131	-123	-131	-123	316	2384	100	922	"S342"
0	0	0	15	5	5	"aura"	"O14965"	13300	20650	200	3008	3033	312	10	3151	3151	3222	762	23	0	0	0	958550	-0.248	100000.000	100000.000	0.000	0.000	0.000	0.000	0.000	16.610	-143	-118	-143	-118	316	2384	100	923	"S342"
0	0	0	15	6	5	"aura"	"O14965"	13800	20650	200	2982	3007	405	13	3136	3136	3289	1418	43	0	0	0	950301	-0.199	100000.000	100000.000	0.000	0.000	0.000	0.000	0.000	16.610	-154	-129	-154	-129	316	2384	100	924	"S342"
0	0	0	15	7	5	"Cdk4"	"P11802"	14320	20660	130	3509	3631	646	17	3121	3121	3182	519	16	28	5	0	435752	0.865	100000.000	100000.000	0.000	0.000	0.000	0.000	0.000	16.610	388	510	388	510	120	940	100	925	"T172"
0	0	0	15	8	5	"Cdk4"	"P11802"	14810	20650	120	3454	3563	670	18	3085	3085	3125	413	13	40	7	0	427501	1.061	100000.000	100000.000	0.000	0.000	0.000	0.000	0.000	16.610	369	478	369	478	120	820	100	926	"T172"
0	0	0	15	9	5	"Cdk4"	"P11802"	15310	20650	200	3145	3354	1806	53	3042	3042	3113	775	24	4	1	0	1059816	0.311	100000.000	100000.000	0.000	0.000	0.000	0.000	0.000	16.610	103	312	103	312	316	2384	100	927	"T172"
0	0	0	15	1	6	"CREB "	"P16220"	11310	21300	100	3400	3552	788	22	3294	3294	3453	1548	44	1	1	0	284154	0.064	100000.000	100000.000	0.000	0.000	0.000	0.000	0.000	16.610	106	258	106	258	80	560	100	928	"S117"
0	0	0	15	2	6	"CREB "	"P16220"	11790	21290	200	3343	3400	333	9	3334	3334	3484	1303	37	1	0	0	1074434	-0.064	100000.000	100000.000	0.000	0.000	0.000	0.000	0.000	16.610	9	66	9	66	316	2384	100	929	"S117"
0	0	0	15	3	6	"CREB "	"P16220"	12290	21290	200	3328	3445	825	23	3333	3333	3545	1833	51	2	1	0	1088643	-0.055	100000.000	100000.000	0.000	0.000	0.000	0.000	0.000	16.610	-5	112	-5	112	316	2384	100	930	"S117"
0	0	0	15	4	6	"EEA1"	"Q15075"	12790	21280	160	3340	3535	1594	45	3294	3294	3450	1133	32	3	1	0	735372	0.075	100000.000	100000.000	0.000	0.000	0.000	0.000	0.000	16.610	46	241	46	241	208	1512	100	931	"T1392"
0	0	0	15	5	6	"EEA1"	"Q15075"	13280	21290	90	3459	3489	366	10	3236	3236	3336	1060	31	1	0	0	181442	0.144	100000.000	100000.000	0.000	0.000	0.000	0.000	0.000	16.610	223	253	223	253	52	420	100	932	"T1392"
0	0	0	15	6	6	"EEA1"	"Q15075"	13790	21270	70	3386	3374	270	8	3188	3188	3215	367	11	15	3	0	107956	0.433	100000.000	100000.000	0.000	0.000	0.000	0.000	0.000	16.610	198	186	198	186	32	236	100	933	"T1392"
0	0	0	15	7	6	"IKK-alpha "	"O15111"	14290	21280	200	2906	3067	963	31	3121	3121	3185	716	22	3	2	0	969260	-0.165	100000.000	100000.000	0.000	0.000	0.000	0.000	0.000	16.610	-215	-54	-215	-54	316	2384	100	934	"S473"
0	0	0	15	8	6	"IKK-alpha "	"O15111"	14790	21280	200	2860	3017	1256	41	3052	3052	3116	643	20	1	1	0	953451	-0.154	100000.000	100000.000	0.000	0.000	0.000	0.000	0.000	16.610	-192	-35	-192	-35	316	2384	100	935	"S473"
0	0	0	15	9	6	"IKK-alpha "	"O15111"	15290	21280	200	2835	2975	918	30	3067	3067	3143	836	26	3	2	0	940252	-0.201	100000.000	100000.000	0.000	0.000	0.000	0.000	0.000	16.610	-232	-92	-232	-92	316	2384	100	936	"S473"
-75	0	0	15	1	7	"empty"	"empty"	11290	21940	200	3332	3451	872	25	3376	3376	3453	1150	33	3	1	0	1090510	-0.002	100000.000	100000.000	0.000	0.000	0.000	0.000	0.000	16.610	-44	75	-44	75	316	2384	100	937	"empty"
-75	0	0	15	2	7	"empty"	"empty"	11790	21940	200	3344	3426	643	18	3357	3357	3507	1467	41	1	0	0	1082640	-0.055	100000.000	100000.000	0.000	0.000	0.000	0.000	0.000	16.610	-13	69	-13	69	316	2384	100	938	"empty"
-75	0	0	15	3	7	"empty"	"empty"	12290	21940	200	3375	3595	2232	62	3337	3337	3485	1372	39	1	1	0	1135979	0.080	100000.000	100000.000	0.000	0.000	0.000	0.000	0.000	16.610	38	258	38	258	316	2384	100	939	"empty"
-75	0	0	15	4	7	"empty"	"empty"	12790	21940	200	3279	3573	2733	76	3318	3318	3446	1352	39	2	1	0	1129151	0.094	100000.000	100000.000	0.000	0.000	0.000	0.000	0.000	16.610	-39	255	-39	255	316	2384	100	940	"empty"
-75	0	0	15	5	7	"empty"	"empty"	13290	21940	200	3251	3346	840	25	3232	3232	3305	824	24	2	1	0	1057290	0.050	100000.000	100000.000	0.000	0.000	0.000	0.000	0.000	16.610	19	114	19	114	316	2384	100	941	"empty"
-75	0	0	15	6	7	"empty"	"empty"	13790	21940	200	3180	3223	646	20	3185	3185	3261	753	23	1	0	0	1018531	-0.050	100000.000	100000.000	0.000	0.000	0.000	0.000	0.000	16.610	-5	38	-5	38	316	2384	100	942	"empty"
0	0	0	15	7	7	"GLQAWPG-pS-AIPQFLG_GLQAWPGEAIPQFLG_40vs60"	"GLQAWPG-pS-AIPQFLG_GLQAWPGEAIPQFLG_40vs60"	14310	21930	70	5853	5735	587	10	3196	3196	3314	823	24	96	93	0	183531	2.942	100000.000	100000.000	0.000	0.000	0.000	0.000	0.000	16.610	2657	2539	2657	2539	32	236	100	943	"GLQAWPG-pS-AIPQFLG_GLQAWPGEAIPQFLG_40vs60"
0	0	0	15	8	7	"GLQAWPG-pS-AIPQFLG_GLQAWPGEAIPQFLG_40vs60"	"GLQAWPG-pS-AIPQFLG_GLQAWPGEAIPQFLG_40vs60"	14800	21940	80	5604	5401	762	14	3121	3121	3265	1320	40	90	32	0	280857	1.618	100000.000	100000.000	0.000	0.000	0.000	0.000	0.000	16.610	2483	2280	2483	2280	52	340	100	944	"GLQAWPG-pS-AIPQFLG_GLQAWPGEAIPQFLG_40vs60"
0	0	0	15	9	7	"GLQAWPG-pS-AIPQFLG_GLQAWPGEAIPQFLG_40vs60"	"GLQAWPG-pS-AIPQFLG_GLQAWPGEAIPQFLG_40vs60"	15310	21950	80	5899	6349	2090	32	3118	3118	3177	1052	33	100	98	0	330165	3.015	100000.000	100000.000	0.000	0.000	0.000	0.000	0.000	16.610	2781	3231	2781	3231	52	340	100	945	"GLQAWPG-pS-AIPQFLG_GLQAWPGEAIPQFLG_40vs60"
0	0	0	16	1	1	"Calmodulin"	"P62158"	15810	18080	200	2827	2975	1796	60	2832	2832	2977	1257	42	0	0	0	940223	-0.002	100000.000	100000.000	0.000	0.000	0.000	0.000	0.000	16.610	-5	143	-5	143	316	2384	100	946	"T79"
0	0	0	16	2	1	"Calmodulin"	"P62158"	16330	18090	70	3267	3431	882	25	2840	2840	2889	314	10	62	25	0	109785	1.726	100000.000	100000.000	0.000	0.000	0.000	0.000	0.000	16.610	427	591	427	591	32	236	100	947	"T79"
0	0	0	16	3	1	"Calmodulin"	"P62158"	16810	18090	200	2965	3121	902	28	2889	2889	2980	683	22	6	3	0	986383	0.206	100000.000	100000.000	0.000	0.000	0.000	0.000	0.000	16.610	76	232	76	232	316	2384	100	948	"T79"
0	0	0	16	4	1	"Caveolin-1"	"Q03135"	17300	18100	80	2919	3582	3023	84	2908	2908	2990	620	20	11	5	0	186245	0.955	100000.000	100000.000	0.000	0.000	0.000	0.000	0.000	16.610	11	674	11	674	52	340	100	949	"Y25"
0	0	0	16	5	1	"Caveolin-1"	"Q03135"	17810	18100	200	2907	3032	897	29	2877	2877	3010	836	27	3	1	0	958137	0.026	100000.000	100000.000	0.000	0.000	0.000	0.000	0.000	16.610	30	155	30	155	316	2384	100	950	"Y25"
0	0	0	16	6	1	"Caveolin-1"	"Q03135"	18320	18100	100	2982	3117	497	15	2907	2907	3069	1052	34	6	2	0	249399	0.046	100000.000	100000.000	0.000	0.000	0.000	0.000	0.000	16.610	75	210	75	210	80	560	100	951	"Y25"
0	0	0	16	7	1	"eNOS "	"P29474"	18820	18100	100	3607	4068	1617	39	2917	2917	3051	761	24	42	18	0	325441	1.336	100000.000	100000.000	0.000	0.000	0.000	0.000	0.000	16.610	690	1151	690	1151	80	560	100	952	"S1176"
0	0	0	16	8	1	"eNOS "	"P29474"	19320	18100	130	3274	3530	1346	38	2901	2901	3066	1518	49	9	1	0	423657	0.306	100000.000	100000.000	0.000	0.000	0.000	0.000	0.000	16.610	373	629	373	629	120	940	100	953	"S1176"
0	0	0	16	9	1	"eNOS "	"P29474"	19820	18120	120	3240	3799	1812	47	2874	2874	2933	391	13	44	25	0	455867	2.215	100000.000	100000.000	0.000	0.000	0.000	0.000	0.000	16.610	366	925	366	925	120	820	100	954	"S1176"
0	0	0	16	1	2	"Fos "	"P01100"	15820	18740	70	3555	3660	621	16	2870	2870	3004	1182	39	6	3	0	117116	0.555	100000.000	100000.000	0.000	0.000	0.000	0.000	0.000	16.610	685	790	685	790	32	236	100	955	"T232"
0	0	0	16	2	2	"Fos "	"P01100"	16300	18730	200	2951	3080	602	19	2884	2884	2977	888	29	6	0	0	973133	0.116	100000.000	100000.000	0.000	0.000	0.000	0.000	0.000	16.610	67	196	67	196	316	2384	100	956	"T232"
0	0	0	16	3	2	"Fos "	"P01100"	16800	18730	200	3031	3419	2625	76	2948	2948	3047	1131	37	4	2	0	1080391	0.329	100000.000	100000.000	0.000	0.000	0.000	0.000	0.000	16.610	83	471	83	471	316	2384	100	957	"T232"
0	0	0	16	4	2	"Grb10 "	"Q13322"	17300	18730	80	3575	3546	244	6	2972	2972	3010	315	10	84	44	0	184410	1.702	100000.000	100000.000	0.000	0.000	0.000	0.000	0.000	16.610	603	574	603	574	52	340	100	958	"S150"
0	0	0	16	5	2	"Grb10 "	"Q13322"	17810	18730	90	3488	3627	531	14	2986	2986	3160	1073	33	9	1	0	188604	0.435	100000.000	100000.000	0.000	0.000	0.000	0.000	0.000	16.610	502	641	502	641	52	420	100	959	"S150"
0	0	0	16	6	2	"Grb10 "	"Q13322"	18300	18750	80	3695	4096	1531	37	2916	2916	3035	799	26	44	17	0	213005	1.328	100000.000	100000.000	0.000	0.000	0.000	0.000	0.000	16.610	779	1180	779	1180	52	340	100	960	"S150"
0	0	0	16	7	2	"IRS-1"	"P35568"	18810	18740	200	3018	3224	1532	47	2973	2973	3146	1341	42	2	1	0	1018651	0.058	100000.000	100000.000	0.000	0.000	0.000	0.000	0.000	16.610	45	251	45	251	316	2384	100	961	"S616"
0	0	0	16	8	2	"IRS-1"	"P35568"	19310	18740	200	2943	3114	727	23	2918	2918	3036	848	27	6	1	0	984005	0.092	100000.000	100000.000	0.000	0.000	0.000	0.000	0.000	16.610	25	196	25	196	316	2384	100	962	"S616"
0	0	0	16	9	2	"IRS-1"	"P35568"	19810	18750	200	2882	3049	801	26	2889	2889	3025	940	31	6	1	0	963496	0.026	100000.000	100000.000	0.000	0.000	0.000	0.000	0.000	16.610	-7	160	-7	160	316	2384	100	963	"S616"
0	0	0	16	1	3	"inos"	"P35228"	15790	19370	200	2920	2972	367	12	2914	2914	3046	1055	34	0	0	0	939278	-0.070	100000.000	100000.000	0.000	0.000	0.000	0.000	0.000	16.610	6	58	6	58	316	2384	100	964	"S745"
0	0	0	16	2	3	"inos"	"P35228"	16290	19370	200	2918	3089	1866	60	2928	2928	3098	1424	45	1	1	0	976163	-0.006	100000.000	100000.000	0.000	0.000	0.000	0.000	0.000	16.610	-10	161	-10	161	316	2384	100	965	"S745"
0	0	0	16	3	3	"inos"	"P35228"	16790	19380	200	3023	3117	658	21	2976	2976	3069	883	28	3	2	0	984890	0.054	100000.000	100000.000	0.000	0.000	0.000	0.000	0.000	16.610	47	141	47	141	316	2384	100	966	"S745"
0	0	0	16	4	3	"IRF-3 "	"Q14653"	17300	19380	200	3022	3289	1118	33	3001	3001	3121	1033	33	6	5	0	1039282	0.163	100000.000	100000.000	0.000	0.000	0.000	0.000	0.000	16.610	21	288	21	288	316	2384	100	967	"S396"
0	0	0	16	5	3	"IRF-3 "	"Q14653"	17800	19380	200	3049	3367	1661	49	3010	3010	3117	875	28	7	4	0	1063942	0.286	100000.000	100000.000	0.000	0.000	0.000	0.000	0.000	16.610	39	357	39	357	316	2384	100	968	"S396"
0	0	0	16	6	3	"IRF-3 "	"Q14653"	18300	19380	200	3049	3540	2121	59	3039	3039	3192	947	29	12	6	0	1118796	0.367	100000.000	100000.000	0.000	0.000	0.000	0.000	0.000	16.610	10	501	10	501	316	2384	100	969	"S396"
0	0	0	16	7	3	"Lyn"	"P07948"	18800	19390	200	2995	3071	467	15	3030	3030	3147	928	29	3	1	0	970300	-0.082	100000.000	100000.000	0.000	0.000	0.000	0.000	0.000	16.610	-35	41	-35	41	316	2384	100	970	"Y396"
0	0	0	16	8	3	"Lyn"	"P07948"	19300	19390	200	2992	3192	818	25	2963	2963	3168	1403	44	6	2	0	1008527	0.017	100000.000	100000.000	0.000	0.000	0.000	0.000	0.000	16.610	29	229	29	229	316	2384	100	971	"Y396"
0	0	0	16	9	3	"Lyn"	"P07948"	19810	19390	200	2956	3054	683	22	2952	2952	3126	1194	38	2	1	0	964972	-0.060	100000.000	100000.000	0.000	0.000	0.000	0.000	0.000	16.610	4	102	4	102	316	2384	100	972	"Y396"
0	0	0	16	1	4	"MAPK14"	"Q16539"	15770	20030	200	3047	3172	517	16	3015	3015	3103	688	22	10	2	0	1002270	0.100	100000.000	100000.000	0.000	0.000	0.000	0.000	0.000	16.610	32	157	32	157	316	2384	100	973	"Y322"
0	0	0	16	2	4	"MAPK14"	"Q16539"	16280	20040	80	3786	3988	904	22	3015	3015	3128	998	31	30	9	0	207377	0.862	100000.000	100000.000	0.000	0.000	0.000	0.000	0.000	16.610	771	973	771	973	52	340	100	974	"Y322"
0	0	0	16	3	4	"MAPK14"	"Q16539"	16780	20030	200	3059	3274	1310	40	3048	3048	3121	647	20	11	3	0	1034571	0.236	100000.000	100000.000	0.000	0.000	0.000	0.000	0.000	16.610	11	226	11	226	316	2384	100	975	"Y322"
0	0	0	16	4	4	"Mek1"	"Q02750"	17290	20020	80	3488	3733	1037	27	2976	2976	3079	953	30	21	3	0	194128	0.686	100000.000	100000.000	0.000	0.000	0.000	0.000	0.000	16.610	512	757	512	757	52	340	100	976	"S217"
0	0	0	16	5	4	"Mek1"	"Q02750"	17800	20020	200	3062	3252	1016	31	3037	3037	3156	813	25	5	2	0	1027745	0.118	100000.000	100000.000	0.000	0.000	0.000	0.000	0.000	16.610	25	215	25	215	316	2384	100	977	"S217"
0	0	0	16	6	4	"Mek1"	"Q02750"	18310	20030	160	3142	3242	524	16	3027	3027	3217	1467	45	1	0	0	674340	0.017	100000.000	100000.000	0.000	0.000	0.000	0.000	0.000	16.610	115	215	115	215	208	1512	100	978	"S217"
0	0	0	16	7	4	"P300"	"Q09472"	18800	20030	200	2897	2972	610	20	2942	2942	3049	697	22	4	2	0	939267	-0.110	100000.000	100000.000	0.000	0.000	0.000	0.000	0.000	16.610	-45	30	-45	30	316	2384	100	979	"S89"
0	0	0	16	8	4	"P300"	"Q09472"	19290	20040	110	3322	3611	1189	32	3002	3002	3170	992	31	8	7	0	288841	0.445	100000.000	100000.000	0.000	0.000	0.000	0.000	0.000	16.610	320	609	320	609	80	656	100	980	"S89"
0	0	0	16	9	4	"P300"	"Q09472"	19790	20040	200	3053	3330	1189	35	3004	3004	3126	766	24	10	6	0	1052143	0.266	100000.000	100000.000	0.000	0.000	0.000	0.000	0.000	16.610	49	326	49	326	316	2384	100	981	"S89"
0	0	0	16	1	5	"PPP2CA "	"P67775"	15770	20670	200	3095	3378	1617	47	3045	3045	3153	815	25	5	3	0	1067560	0.276	100000.000	100000.000	0.000	0.000	0.000	0.000	0.000	16.610	50	333	50	333	316	2384	100	982	"T307"
0	0	0	16	2	5	"PPP2CA "	"P67775"	16270	20670	200	3044	3198	1065	33	3058	3058	3179	894	28	3	1	0	1010600	0.021	100000.000	100000.000	0.000	0.000	0.000	0.000	0.000	16.610	-14	140	-14	140	316	2384	100	983	"T307"
0	0	0	16	3	5	"PPP2CA "	"P67775"	16780	20670	200	3101	3205	986	30	3081	3081	3194	922	28	1	1	0	1012633	0.012	100000.000	100000.000	0.000	0.000	0.000	0.000	0.000	16.610	20	124	20	124	316	2384	100	984	"T307"
0	0	0	16	4	5	"rab4"	"P20338"	17280	20680	200	3116	3263	1133	34	3097	3097	3214	916	28	2	1	0	1031008	0.053	100000.000	100000.000	0.000	0.000	0.000	0.000	0.000	16.610	19	166	19	166	316	2384	100	985	"Y189"
0	0	0	16	5	5	"rab4"	"P20338"	17790	20680	200	3122	3284	1282	39	3120	3120	3245	919	28	2	2	0	1037736	0.042	100000.000	100000.000	0.000	0.000	0.000	0.000	0.000	16.610	2	164	2	164	316	2384	100	986	"Y189"
0	0	0	16	6	5	"rab4"	"P20338"	18290	20680	200	3134	3213	663	20	3127	3127	3251	1009	31	2	1	0	1015154	-0.038	100000.000	100000.000	0.000	0.000	0.000	0.000	0.000	16.610	7	86	7	86	316	2384	100	987	"Y189"
0	0	0	16	7	5	"STAT2 "	"P52630"	18810	20690	170	7081	7495	2305	30	3093	3093	3201	979	30	95	91	0	1558905	4.386	100000.000	100000.000	0.000	0.000	0.000	0.000	0.000	16.610	3988	4402	3988	4402	208	1660	100	988	"Y690"
0	0	0	16	8	5	"STAT2 "	"P52630"	19300	20690	160	8114	10847	8984	82	3013	3013	3155	956	30	97	93	0	2256162	8.046	100000.000	100000.000	0.000	0.000	0.000	0.000	0.000	16.610	5101	7834	5101	7834	208	1512	100	989	"Y690"
0	0	0	16	9	5	"STAT2 "	"P52630"	19810	20690	170	7452	8630	4338	50	3028	3028	3203	1268	39	92	89	0	1795046	4.280	100000.000	100000.000	0.000	0.000	0.000	0.000	0.000	16.610	4424	5602	4424	5602	208	1660	100	990	"Y690"
0	0	0	16	1	6	"STAT5B "	"P51692"	15770	21310	190	3204	3374	926	27	3070	3070	3217	981	30	5	2	0	863774	0.160	100000.000	100000.000	0.000	0.000	0.000	0.000	0.000	16.610	134	304	134	304	256	2088	100	991	"Y740"
0	0	0	16	2	6	"STAT5B "	"P51692"	16260	21300	200	3154	3600	4077	113	3053	3053	3208	1287	40	5	1	0	1137484	0.305	100000.000	100000.000	0.000	0.000	0.000	0.000	0.000	16.610	101	547	101	547	316	2384	100	992	"Y740"
0	0	0	16	3	6	"STAT5B "	"P51692"	16770	21310	200	3212	3412	977	28	3083	3083	3207	893	27	7	3	0	1078213	0.230	100000.000	100000.000	0.000	0.000	0.000	0.000	0.000	16.610	129	329	129	329	316	2384	100	993	"Y740"
0	0	0	16	4	6	"Syk "	"P43405"	17280	21310	200	3110	3274	1039	31	3125	3125	3338	1646	49	2	1	0	1034549	-0.039	100000.000	100000.000	0.000	0.000	0.000	0.000	0.000	16.610	-15	149	-15	149	316	2384	100	994	"Y525/6"
0	0	0	16	5	6	"Syk "	"P43405"	17770	21300	120	3127	3616	3262	90	3114	3114	3271	1011	30	5	3	0	433890	0.341	100000.000	100000.000	0.000	0.000	0.000	0.000	0.000	16.610	13	502	13	502	120	820	100	995	"Y525/6"
0	0	0	16	6	6	"Syk "	"P43405"	18290	21310	200	3132	3350	1713	51	3091	3091	3282	1472	44	4	1	0	1058608	0.046	100000.000	100000.000	0.000	0.000	0.000	0.000	0.000	16.610	41	259	41	259	316	2384	100	996	"Y525/6"
0	0	0	16	7	6	"14-3-3 beta"	"P31946"	18810	21320	130	3591	3722	718	19	3083	3083	3149	629	19	27	5	0	446627	0.911	100000.000	100000.000	0.000	0.000	0.000	0.000	0.000	16.610	508	639	508	639	120	940	100	997	"S59"
0	0	0	16	8	6	"14-3-3 beta"	"P31946"	19300	21330	160	3535	3742	950	25	3064	3064	3193	808	25	18	8	0	778236	0.679	100000.000	100000.000	0.000	0.000	0.000	0.000	0.000	16.610	471	678	471	678	208	1512	100	998	"S59"
0	0	0	16	9	6	"14-3-3 beta"	"P31946"	19810	21320	190	3548	4011	1984	49	3043	3043	3208	1198	37	17	8	0	1026813	0.670	100000.000	100000.000	0.000	0.000	0.000	0.000	0.000	16.610	505	968	505	968	256	2088	100	999	"S59"
-75	0	0	16	1	7	"empty"	"empty"	15790	21970	200	3069	3151	602	19	3128	3128	3254	1014	31	2	1	0	995780	-0.102	100000.000	100000.000	0.000	0.000	0.000	0.000	0.000	16.610	-59	23	-59	23	316	2384	100	1000	"empty"
-75	0	0	16	2	7	"empty"	"empty"	16290	21970	200	3085	3140	408	12	3125	3125	3229	776	24	1	0	0	992365	-0.115	100000.000	100000.000	0.000	0.000	0.000	0.000	0.000	16.610	-40	15	-40	15	316	2384	100	1001	"empty"
-75	0	0	16	3	7	"empty"	"empty"	16790	21970	200	3107	3323	2371	71	3138	3138	3268	944	28	0	0	0	1050124	0.058	100000.000	100000.000	0.000	0.000	0.000	0.000	0.000	16.610	-31	185	-31	185	316	2384	100	1002	"empty"
-75	0	0	16	4	7	"empty"	"empty"	17290	21970	200	3108	3203	998	31	3128	3128	3293	981	29	2	0	0	1012194	-0.092	100000.000	100000.000	0.000	0.000	0.000	0.000	0.000	16.610	-20	75	-20	75	316	2384	100	1003	"empty"
-75	0	0	16	5	7	"empty"	"empty"	17790	21970	200	3119	3245	878	27	3103	3103	3334	1671	50	2	0	0	1025470	-0.053	100000.000	100000.000	0.000	0.000	0.000	0.000	0.000	16.610	16	142	16	142	316	2384	100	1004	"empty"
-75	0	0	16	6	7	"empty"	"empty"	18290	21970	200	3135	3562	2666	74	3086	3086	3290	1605	48	4	3	0	1125686	0.169	100000.000	100000.000	0.000	0.000	0.000	0.000	0.000	16.610	49	476	49	476	316	2384	100	1005	"empty"
0	0	0	16	7	7	"Control-Spot"	"p-Tyr"	18790	21940	110	3437	7081	4844	68	3098	3098	3171	774	24	41	41	0	566460	5.052	100000.000	100000.000	0.000	0.000	0.000	0.000	0.000	16.610	339	3983	339	3983	80	656	100	1006	"Control-Spot"
0	0	0	16	8	7	"Control-Spot"	"p-Tyr"	19330	21940	130	3182	5781	4508	77	3079	3079	3211	1224	38	29	27	0	693677	2.100	100000.000	100000.000	0.000	0.000	0.000	0.000	0.000	16.610	103	2702	103	2702	120	940	100	1007	"Control-Spot"
0	0	0	16	9	7	"Control-Spot"	"p-Tyr"	19810	21960	70	13437	11017	4161	37	3052	3052	3103	320	10	84	84	0	352554	24.731	100000.000	100000.000	0.000	0.000	0.000	0.000	0.000	16.610	10385	7965	10385	7965	32	236	100	1008	"Control-Spot"
0	0	0	17	1	1	"ACTA1"	"P68133"	2270	24390	200	3704	3782	371	9	3629	3629	3636	270	7	23	10	0	1195024	0.541	100000.000	100000.000	0.000	0.000	0.000	0.000	0.000	16.610	75	153	75	153	316	2384	100	1009	"Y55"
0	0	0	17	2	1	"ACTA1"	"P68133"	2760	24390	200	3638	3686	290	7	3560	3560	3563	247	6	23	9	0	1164762	0.498	100000.000	100000.000	0.000	0.000	0.000	0.000	0.000	16.610	78	126	78	126	316	2384	100	1010	"Y55"
0	0	0	17	3	1	"ACTA1"	"P68133"	3260	24390	200	3609	3646	274	7	3567	3567	3577	254	7	16	6	0	1152009	0.272	100000.000	100000.000	0.000	0.000	0.000	0.000	0.000	16.610	42	79	42	79	316	2384	100	1011	"Y55"
0	0	0	17	4	1	"A-Raf"	"P10398"	3760	24400	80	4079	4081	254	6	3692	3692	3704	231	6	69	38	0	212187	1.632	100000.000	100000.000	0.000	0.000	0.000	0.000	0.000	16.610	387	389	387	389	52	340	100	1012	"S214"
0	0	0	17	5	1	"A-Raf"	"P10398"	4250	24410	80	4174	4118	380	9	3758	3758	3733	300	8	53	30	0	214111	1.283	100000.000	100000.000	0.000	0.000	0.000	0.000	0.000	16.610	416	360	416	360	52	340	100	1013	"S214"
0	0	0	17	6	1	"A-Raf"	"P10398"	4750	24400	100	4164	4136	325	7	3762	3762	3744	333	8	53	20	0	330896	1.177	100000.000	100000.000	0.000	0.000	0.000	0.000	0.000	16.610	402	374	402	374	80	560	100	1014	"S214"
0	0	0	17	7	1	"Cdk2"	"P24941"	5240	24400	100	4217	4125	339	8	3824	3824	4016	3069	76	0	0	0	330002	0.036	100000.000	100000.000	0.000	0.000	0.000	0.000	0.000	16.610	393	301	393	301	80	560	100	1015	"Y179"
0	0	0	17	8	1	"Cdk2"	"P24941"	5750	24400	120	4225	4226	213	5	3844	3844	3856	273	7	70	25	0	507135	1.355	100000.000	100000.000	0.000	0.000	0.000	0.000	0.000	16.610	381	382	381	382	120	820	100	1016	"Y179"
0	0	0	17	9	1	"Cdk2"	"P24941"	6240	24400	130	4209	4187	206	4	3812	3812	3810	186	4	82	53	0	502469	2.027	100000.000	100000.000	0.000	0.000	0.000	0.000	0.000	16.610	397	375	397	375	120	940	100	1017	"Y179"
0	0	0	17	1	2	"Cofilin 1"	"P23528"	2260	25000	70	4546	4558	436	9	3636	3636	3655	223	6	93	90	0	145855	4.049	100000.000	100000.000	0.000	0.000	0.000	0.000	0.000	16.610	910	922	910	922	32	236	100	1018	"S2"
0	0	0	17	2	2	"Cofilin 1"	"P23528"	2760	25020	200	3531	3666	472	12	3549	3549	3555	202	5	26	17	0	1158432	0.550	100000.000	100000.000	0.000	0.000	0.000	0.000	0.000	16.610	-18	117	-18	117	316	2384	100	1019	"S2"
0	0	0	17	3	2	"Cofilin 1"	"P23528"	3260	25020	70	4852	4818	355	7	3645	3645	3643	219	6	96	96	0	154166	5.365	100000.000	100000.000	0.000	0.000	0.000	0.000	0.000	16.610	1207	1173	1207	1173	32	236	100	1020	"S2"
0	0	0	17	4	2	"CTNNB1"	"P35222"	3750	25020	200	3461	3819	3311	86	3681	3681	3702	406	10	4	2	0	1206810	0.288	100000.000	100000.000	0.000	0.000	0.000	0.000	0.000	16.610	-220	138	-220	138	316	2384	100	1021	"S675"
0	0	0	17	5	2	"CTNNB1"	"P35222"	4250	25020	200	3534	3538	299	8	3797	3797	3787	327	8	1	0	0	1117930	-0.761	100000.000	100000.000	0.000	0.000	0.000	0.000	0.000	16.610	-263	-259	-263	-259	316	2384	100	1022	"S675"
0	0	0	17	6	2	"CTNNB1"	"P35222"	4740	25020	200	3598	3573	338	9	3851	3851	3835	344	8	1	0	0	1129007	-0.762	100000.000	100000.000	0.000	0.000	0.000	0.000	0.000	16.610	-253	-278	-253	-278	316	2384	100	1023	"S675"
0	0	0	17	7	2	"EGFR"	"P00533"	5240	25030	200	3907	3940	707	17	3902	3902	3897	467	11	4	0	0	1244957	0.092	100000.000	100000.000	0.000	0.000	0.000	0.000	0.000	16.610	5	38	5	38	316	2384	100	1024	"T693"
0	0	0	17	8	2	"EGFR"	"P00533"	5750	25030	70	4295	4265	253	5	3888	3888	3899	180	4	75	53	0	136490	2.033	100000.000	100000.000	0.000	0.000	0.000	0.000	0.000	16.610	407	377	407	377	32	236	100	1025	"T693"
0	0	0	17	9	2	"EGFR"	"P00533"	6230	25040	120	4072	4048	318	7	3830	3830	3846	224	5	51	27	0	485742	0.902	100000.000	100000.000	0.000	0.000	0.000	0.000	0.000	16.610	242	218	242	218	120	820	100	1026	"T693"
0	0	0	17	1	3	"JAK1"	"P23458"	2260	25680	200	3784	4129	2251	54	3729	3729	3740	285	7	25	14	0	1304718	1.365	100000.000	100000.000	0.000	0.000	0.000	0.000	0.000	16.610	55	400	55	400	316	2384	100	1027	"Y1035"
0	0	0	17	2	3	"JAK1"	"P23458"	2750	25680	200	3590	3631	273	7	3616	3616	3621	257	7	13	7	0	1147537	0.039	100000.000	100000.000	0.000	0.000	0.000	0.000	0.000	16.610	-26	15	-26	15	316	2384	100	1028	"Y1035"
0	0	0	17	3	3	"JAK1"	"P23458"	3250	25680	200	3682	3743	326	8	3665	3665	3675	237	6	21	11	0	1182902	0.287	100000.000	100000.000	0.000	0.000	0.000	0.000	0.000	16.610	17	78	17	78	316	2384	100	1029	"Y1035"
0	0	0	17	4	3	"JNK2"	"P45984"	3740	25680	130	5048	5046	864	17	3734	3734	3743	289	7	95	93	0	605503	4.509	100000.000	100000.000	0.000	0.000	0.000	0.000	0.000	16.610	1314	1312	1314	1312	120	940	100	1030	"T183"
0	0	0	17	5	3	"JNK2"	"P45984"	4260	25680	130	5222	5204	478	9	3807	3807	3785	345	9	98	92	0	624470	4.113	100000.000	100000.000	0.000	0.000	0.000	0.000	0.000	16.610	1415	1397	1415	1397	120	940	100	1031	"T183"
0	0	0	17	6	3	"JNK2"	"P45984"	4750	25690	130	5393	5398	702	13	3814	3814	3813	395	10	95	95	0	647797	4.013	100000.000	100000.000	0.000	0.000	0.000	0.000	0.000	16.610	1579	1584	1579	1584	120	940	100	1032	"T183"
0	0	0	17	7	3	"Kit "	"P10721"	5260	25690	90	4743	4707	300	6	3940	3940	3938	275	6	94	78	0	244763	2.796	100000.000	100000.000	0.000	0.000	0.000	0.000	0.000	16.610	803	767	803	767	52	420	100	1033	"Y721"
0	0	0	17	8	3	"Kit "	"P10721"	5730	25690	90	4658	4693	257	5	3964	3964	3969	184	4	96	94	0	244060	3.935	100000.000	100000.000	0.000	0.000	0.000	0.000	0.000	16.610	694	729	694	729	52	420	100	1034	"Y721"
0	0	0	17	9	3	"Kit "	"P10721"	6220	25690	200	3972	4030	328	8	3897	3897	3904	230	5	25	14	0	1273327	0.548	100000.000	100000.000	0.000	0.000	0.000	0.000	0.000	16.610	75	133	75	133	316	2384	100	1035	"Y721"
0	0	0	17	1	4	"MK3"	"P22001"	2270	26310	80	5247	5157	692	13	3694	3694	3711	211	5	92	90	0	268161	6.853	100000.000	100000.000	0.000	0.000	0.000	0.000	0.000	16.610	1553	1463	1553	1463	52	340	100	1036	"Y187"
0	0	0	17	2	4	"MK3"	"P22001"	2750	26330	80	5364	5341	456	8	3592	3592	3602	204	5	100	98	0	277709	8.525	100000.000	100000.000	0.000	0.000	0.000	0.000	0.000	16.610	1772	1749	1772	1749	52	340	100	1037	"Y187"
0	0	0	17	3	4	"MK3"	"P22001"	3260	26320	80	5322	5309	283	5	3668	3668	3671	213	5	100	100	0	276058	7.690	100000.000	100000.000	0.000	0.000	0.000	0.000	0.000	16.610	1654	1641	1654	1641	52	340	100	1038	"Y187"
0	0	0	17	4	4	"NFAT1 "	"Q13469"	3750	26320	200	3706	3705	236	6	3716	3716	3740	613	16	0	0	0	1170740	-0.057	100000.000	100000.000	0.000	0.000	0.000	0.000	0.000	16.610	-10	-11	-10	-11	316	2384	100	1039	"S326"
0	0	0	17	5	4	"NFAT1 "	"Q13469"	4250	26320	200	3798	3817	304	7	3808	3808	3819	665	17	0	0	0	1206239	-0.003	100000.000	100000.000	0.000	0.000	0.000	0.000	0.000	16.610	-10	9	-10	9	316	2384	100	1040	"S326"
0	0	0	17	6	4	"NFAT1 "	"Q13469"	4750	26320	200	3835	3844	259	6	3826	3826	3849	993	25	0	0	0	1214755	-0.005	100000.000	100000.000	0.000	0.000	0.000	0.000	0.000	16.610	9	18	9	18	316	2384	100	1041	"S326"
0	0	0	17	7	4	"NFkB-p65 "	"Q04206"	5250	26320	200	4043	4060	293	7	3926	3926	3934	269	6	25	7	0	1283043	0.468	100000.000	100000.000	0.000	0.000	0.000	0.000	0.000	16.610	117	134	117	134	316	2384	100	1042	"S276"
0	0	0	17	8	4	"NFkB-p65 "	"Q04206"	5750	26330	80	4366	4368	275	6	3999	3999	4050	863	21	3	0	0	227120	0.368	100000.000	100000.000	0.000	0.000	0.000	0.000	0.000	16.610	367	369	367	369	52	340	100	1043	"S276"
0	0	0	17	9	4	"NFkB-p65 "	"Q04206"	6240	26330	200	3946	3970	184	4	3930	3930	3944	275	6	11	0	0	1254642	0.095	100000.000	100000.000	0.000	0.000	0.000	0.000	0.000	16.610	16	40	16	40	316	2384	100	1044	"S276"
0	0	0	17	1	5	"PDGFRb"	"P09619"	2240	26980	100	7051	6850	1112	16	3772	3772	3776	256	6	95	91	0	548018	12.008	100000.000	100000.000	0.000	0.000	0.000	0.000	0.000	16.610	3279	3078	3279	3078	80	560	100	1045	"Y686"
0	0	0	17	2	5	"PDGFRb"	"P09619"	2750	26970	100	7151	7016	777	11	3680	3680	3769	1258	33	96	91	0	561284	2.581	100000.000	100000.000	0.000	0.000	0.000	0.000	0.000	16.610	3471	3336	3471	3336	80	560	100	1046	"Y686"
0	0	0	17	3	5	"PDGFRb"	"P09619"	3250	26970	100	7424	7263	807	11	3702	3702	3708	345	9	98	98	0	581067	10.304	100000.000	100000.000	0.000	0.000	0.000	0.000	0.000	16.610	3722	3561	3722	3561	80	560	100	1047	"Y686"
0	0	0	17	4	5	"PELI2"	"Q96FA3"	3760	26960	130	5049	5057	362	7	3756	3756	3799	645	16	95	52	0	606808	1.950	100000.000	100000.000	0.000	0.000	0.000	0.000	0.000	16.610	1293	1301	1293	1301	120	940	100	1048	"T290"
0	0	0	17	5	5	"PELI2"	"Q96FA3"	4250	26950	110	5175	5144	302	5	3860	3860	3863	285	7	100	98	0	411521	4.495	100000.000	100000.000	0.000	0.000	0.000	0.000	0.000	16.610	1315	1284	1315	1284	80	656	100	1049	"T290"
0	0	0	17	6	5	"PELI2"	"Q96FA3"	4750	26980	130	5166	5116	463	9	3884	3884	3883	278	7	97	95	0	613882	4.435	100000.000	100000.000	0.000	0.000	0.000	0.000	0.000	16.610	1282	1232	1282	1232	120	940	100	1050	"T290"
0	0	0	17	7	5	"sek1"	"P45985"	5240	26960	200	4039	4021	241	5	3943	3943	3936	236	5	23	3	0	1270781	0.360	100000.000	100000.000	0.000	0.000	0.000	0.000	0.000	16.610	96	78	96	78	316	2384	100	1051	"S2315"
0	0	0	17	8	5	"sek1"	"P45985"	5740	26960	200	4032	4045	175	4	3993	3993	4257	3313	77	0	0	0	1278292	-0.064	100000.000	100000.000	0.000	0.000	0.000	0.000	0.000	16.610	39	52	39	52	316	2384	100	1052	"S2315"
0	0	0	17	9	5	"sek1"	"P45985"	6240	26960	200	3941	3974	196	4	3950	3950	3978	764	19	0	0	0	1255745	-0.005	100000.000	100000.000	0.000	0.000	0.000	0.000	0.000	16.610	-9	24	-9	24	316	2384	100	1053	"S2315"
0	0	0	17	1	6	"SMAD3"	"Q15796"	2240	27600	200	3746	3785	488	12	3844	3844	3863	442	11	2	0	0	1196151	-0.176	100000.000	100000.000	0.000	0.000	0.000	0.000	0.000	16.610	-98	-59	-98	-59	316	2384	100	1054	"S416"
0	0	0	17	2	6	"SMAD3"	"Q15796"	2740	27600	200	3610	3656	656	17	3738	3738	3742	243	6	3	0	0	1155387	-0.354	100000.000	100000.000	0.000	0.000	0.000	0.000	0.000	16.610	-128	-82	-128	-82	316	2384	100	1055	"S416"
0	0	0	17	3	6	"SMAD3"	"Q15796"	3240	27600	200	3692	3722	563	15	3784	3784	3793	213	5	6	1	0	1176082	-0.333	100000.000	100000.000	0.000	0.000	0.000	0.000	0.000	16.610	-92	-62	-92	-62	316	2384	100	1056	"S416"
0	0	0	17	4	6	"TAK1 "	"O43318"	3750	27600	170	4732	4745	279	5	3814	3814	3834	575	14	92	23	0	986959	1.584	100000.000	100000.000	0.000	0.000	0.000	0.000	0.000	16.610	918	931	918	931	208	1660	100	1057	"T178"
0	0	0	17	5	6	"TAK1 "	"O43318"	4250	27610	160	4768	4741	359	7	3862	3862	3871	306	7	96	72	0	986029	2.843	100000.000	100000.000	0.000	0.000	0.000	0.000	0.000	16.610	906	879	906	879	208	1512	100	1058	"T178"
0	0	0	17	6	6	"TAK1 "	"O43318"	4740	27610	170	4786	4757	478	10	3874	3874	3863	264	6	93	81	0	989552	3.386	100000.000	100000.000	0.000	0.000	0.000	0.000	0.000	16.610	912	883	912	883	208	1660	100	1059	"T178"
0	0	0	17	7	6	"TNIK"	"Q9UKE5"	5240	27600	100	5082	5060	389	7	3968	3968	3958	251	6	96	92	0	404769	4.390	100000.000	100000.000	0.000	0.000	0.000	0.000	0.000	16.610	1114	1092	1114	1092	80	560	100	1060	"T181"
0	0	0	17	8	6	"TNIK"	"Q9UKE5"	5740	27610	100	5297	5211	371	7	4023	4023	4027	215	5	96	93	0	416843	5.507	100000.000	100000.000	0.000	0.000	0.000	0.000	0.000	16.610	1274	1188	1274	1188	80	560	100	1061	"T181"
0	0	0	17	9	6	"TNIK"	"Q9UKE5"	6250	27610	110	5197	5157	318	6	3993	3993	4000	162	4	96	96	0	412557	7.142	100000.000	100000.000	0.000	0.000	0.000	0.000	0.000	16.610	1204	1164	1204	1164	80	656	100	1062	"T181"
-75	0	0	17	1	7	"empty"	"empty"	2230	28240	200	3838	3859	210	5	3848	3848	3862	253	6	14	1	0	1219556	-0.012	100000.000	100000.000	0.000	0.000	0.000	0.000	0.000	16.610	-10	11	-10	11	316	2384	100	1063	"empty"
-75	0	0	17	2	7	"empty"	"empty"	2730	28240	200	3681	3683	200	5	3736	3736	3778	1063	28	0	0	0	1163743	-0.089	100000.000	100000.000	0.000	0.000	0.000	0.000	0.000	16.610	-55	-53	-55	-53	316	2384	100	1064	"empty"
-75	0	0	17	3	7	"empty"	"empty"	3230	28240	200	3772	3796	366	9	3732	3732	3737	206	5	19	3	0	1199456	0.286	100000.000	100000.000	0.000	0.000	0.000	0.000	0.000	16.610	40	64	40	64	316	2384	100	1065	"empty"
-75	0	0	17	4	7	"empty"	"empty"	3730	28240	200	3820	3830	249	6	3806	3806	3827	295	7	13	1	0	1210346	0.010	100000.000	100000.000	0.000	0.000	0.000	0.000	0.000	16.610	14	24	14	24	316	2384	100	1066	"empty"
-75	0	0	17	5	7	"empty"	"empty"	4230	28240	200	3865	3872	345	8	3895	3895	3891	279	7	12	2	0	1223622	-0.068	100000.000	100000.000	0.000	0.000	0.000	0.000	0.000	16.610	-30	-23	-30	-23	316	2384	100	1067	"empty"
-75	0	0	17	6	7	"empty"	"empty"	4730	28240	200	3910	3881	263	6	3896	3896	3884	280	7	10	1	0	1226482	-0.011	100000.000	100000.000	0.000	0.000	0.000	0.000	0.000	16.610	14	-15	14	-15	316	2384	100	1068	"empty"
-75	0	0	17	7	7	"empty"	"empty"	5230	28240	200	3933	3916	206	5	3985	3985	3974	226	5	5	0	0	1237596	-0.257	100000.000	100000.000	0.000	0.000	0.000	0.000	0.000	16.610	-52	-69	-52	-69	316	2384	100	1069	"empty"
-75	0	0	17	8	7	"empty"	"empty"	5730	28240	200	4020	3993	213	5	4017	4017	4029	315	7	5	0	0	1261944	-0.114	100000.000	100000.000	0.000	0.000	0.000	0.000	0.000	16.610	3	-24	3	-24	316	2384	100	1070	"empty"
-75	0	0	17	9	7	"empty"	"empty"	6230	28240	200	3974	3979	176	4	3981	3981	3990	180	4	10	3	0	1257316	-0.061	100000.000	100000.000	0.000	0.000	0.000	0.000	0.000	16.610	-7	-2	-7	-2	316	2384	100	1071	"empty"
0	0	0	18	1	1	"PKACa "	"P17612"	6720	24430	100	5052	4991	695	13	3774	3774	3771	229	6	90	87	0	399282	5.328	100000.000	100000.000	0.000	0.000	0.000	0.000	0.000	16.610	1278	1217	1278	1217	80	560	100	1072	"T197"
0	0	0	18	2	1	"PKACa "	"P17612"	7220	24420	90	4815	4867	427	8	3644	3644	3640	450	12	100	71	0	253073	2.727	100000.000	100000.000	0.000	0.000	0.000	0.000	0.000	16.610	1171	1223	1171	1223	52	420	100	1073	"T197"
0	0	0	18	3	1	"PKACa "	"P17612"	7730	24430	100	4461	4517	597	13	3616	3616	3628	1408	38	25	0	0	361367	0.631	100000.000	100000.000	0.000	0.000	0.000	0.000	0.000	16.610	845	901	845	901	80	560	100	1074	"T197"
0	0	0	18	4	1	"PTEN"	"P60484"	8220	24430	200	3415	3452	257	7	3414	3414	3441	293	8	20	1	0	1090867	0.038	100000.000	100000.000	0.000	0.000	0.000	0.000	0.000	16.610	1	38	1	38	316	2384	100	1075	"Y315"
0	0	0	18	5	1	"PTEN"	"P60484"	8720	24430	200	3301	3336	247	7	3343	3343	3379	396	11	5	0	0	1054151	-0.109	100000.000	100000.000	0.000	0.000	0.000	0.000	0.000	16.610	-42	-7	-42	-7	316	2384	100	1076	"Y315"
0	0	0	18	6	1	"PTEN"	"P60484"	9220	24440	200	3311	3332	275	8	3344	3344	3365	351	10	2	0	0	1052773	-0.094	100000.000	100000.000	0.000	0.000	0.000	0.000	0.000	16.610	-33	-12	-33	-12	316	2384	100	1077	"Y315"
0	0	0	18	7	1	"SOC3"	"O14543"	9720	24440	200	3369	3380	209	6	3367	3367	3391	426	12	2	0	0	1068002	-0.026	100000.000	100000.000	0.000	0.000	0.000	0.000	0.000	16.610	2	13	2	13	316	2384	100	1078	"Y204"
0	0	0	18	8	1	"SOC3"	"O14543"	10220	24440	200	3405	3441	369	10	3440	3440	3464	417	12	2	0	0	1087248	-0.055	100000.000	100000.000	0.000	0.000	0.000	0.000	0.000	16.610	-35	1	-35	1	316	2384	100	1079	"Y204"
0	0	0	18	9	1	"SOC3"	"O14543"	10720	24450	200	3463	3474	230	6	3520	3520	3535	466	13	1	0	0	1097643	-0.131	100000.000	100000.000	0.000	0.000	0.000	0.000	0.000	16.610	-57	-46	-57	-46	316	2384	100	1080	"Y204"
0	0	0	18	1	2	"STAT3 "	"P40763"	6740	25070	70	4594	4586	300	6	3784	3784	3771	244	6	96	84	0	146745	3.340	100000.000	100000.000	0.000	0.000	0.000	0.000	0.000	16.610	810	802	810	802	32	236	100	1081	"S691"
0	0	0	18	2	2	"STAT3 "	"P40763"	7220	25060	200	3670	3726	404	10	3626	3626	3618	293	8	24	8	0	1177287	0.369	100000.000	100000.000	0.000	0.000	0.000	0.000	0.000	16.610	44	100	44	100	316	2384	100	1082	"S691"
0	0	0	18	3	2	"STAT3 "	"P40763"	7720	25070	200	3632	3628	396	10	3537	3537	3548	327	9	26	6	0	1146293	0.245	100000.000	100000.000	0.000	0.000	0.000	0.000	0.000	16.610	95	91	95	91	316	2384	100	1083	"S691"
0	0	0	18	4	2	"STAT6 "	"P42226"	8220	25070	200	3478	3484	286	8	3457	3457	3472	286	8	14	1	0	1100908	0.042	100000.000	100000.000	0.000	0.000	0.000	0.000	0.000	16.610	21	27	21	27	316	2384	100	1084	"T645"
0	0	0	18	5	2	"STAT6 "	"P42226"	8720	25070	200	3391	3412	221	6	3402	3402	3412	231	6	12	1	0	1078183	0.000	100000.000	100000.000	0.000	0.000	0.000	0.000	0.000	16.610	-11	10	-11	10	316	2384	100	1085	"T645"
0	0	0	18	6	2	"STAT6 "	"P42226"	9220	25080	200	3357	3367	260	7	3363	3363	3377	282	8	5	0	0	1063927	-0.035	100000.000	100000.000	0.000	0.000	0.000	0.000	0.000	16.610	-6	4	-6	4	316	2384	100	1086	"T645"
0	0	0	18	7	2	"14-3-3 beta"	"P31946"	9730	25080	120	6978	6700	1061	15	3372	3372	3392	231	6	95	95	0	803983	14.320	100000.000	100000.000	0.000	0.000	0.000	0.000	0.000	16.610	3606	3328	3606	3328	120	820	100	1087	"S185"
0	0	0	18	8	2	"14-3-3 beta"	"P31946"	10220	25090	130	7191	7027	902	12	3448	3448	3462	518	14	96	95	0	843284	6.882	100000.000	100000.000	0.000	0.000	0.000	0.000	0.000	16.610	3743	3579	3743	3579	120	940	100	1088	"S185"
0	0	0	18	9	2	"14-3-3 beta"	"P31946"	10720	25090	130	6933	6916	704	10	3483	3483	3500	365	10	99	99	0	829942	9.359	100000.000	100000.000	0.000	0.000	0.000	0.000	0.000	16.610	3450	3433	3450	3433	120	940	100	1089	"S185"
0	0	0	18	1	3	"Tgfbr2"	"P37173"	6710	25720	110	4055	4063	217	5	3811	3811	3807	210	5	58	22	0	325015	1.219	100000.000	100000.000	0.000	0.000	0.000	0.000	0.000	16.610	244	252	244	252	80	656	100	1090	"S409"
0	0	0	18	2	3	"Tgfbr2"	"P37173"	7220	25730	100	3978	3961	307	7	3694	3694	3695	285	7	50	18	0	316859	0.933	100000.000	100000.000	0.000	0.000	0.000	0.000	0.000	16.610	284	267	284	267	80	560	100	1091	"S409"
0	0	0	18	3	3	"Tgfbr2"	"P37173"	7730	25690	80	3836	3897	412	10	3572	3572	3596	298	8	46	19	0	202660	1.010	100000.000	100000.000	0.000	0.000	0.000	0.000	0.000	16.610	264	325	264	325	52	340	100	1092	"S409"
0	0	0	18	4	3	"Tyk2"	"P29597"	8200	25720	80	4320	4279	499	11	3496	3496	3492	270	7	82	73	0	222513	2.915	100000.000	100000.000	0.000	0.000	0.000	0.000	0.000	16.610	824	783	824	783	52	340	100	1093	"Y1054/5"
0	0	0	18	5	3	"Tyk2"	"P29597"	8700	25700	70	4161	4099	355	8	3375	3375	3389	252	7	90	81	0	131183	2.817	100000.000	100000.000	0.000	0.000	0.000	0.000	0.000	16.610	786	724	786	724	32	236	100	1094	"Y1054/5"
0	0	0	18	6	3	"Tyk2"	"P29597"	9220	25730	70	4355	4468	823	18	3417	3417	3397	167	4	93	93	0	142991	6.413	100000.000	100000.000	0.000	0.000	0.000	0.000	0.000	16.610	938	1051	938	1051	32	236	100	1095	"Y1054/5"
0	0	0	18	7	3	"caveolin-1"	"Q03135"	9730	25720	110	4185	5124	6998	136	3427	3427	3429	208	6	93	81	1	409882	8.149	100000.000	100000.000	0.000	0.000	0.000	0.000	0.000	16.610	758	1697	758	1697	80	656	100	1096	"Y14"
0	0	0	18	8	3	"caveolin-1"	"Q03135"	10230	25740	100	4252	4276	388	9	3492	3492	3499	312	8	92	68	0	342079	2.490	100000.000	100000.000	0.000	0.000	0.000	0.000	0.000	16.610	760	784	760	784	80	560	100	1097	"Y14"
0	0	0	18	9	3	"caveolin-1"	"Q03135"	10720	25740	110	4262	4275	398	9	3561	3561	3559	259	7	93	73	0	342034	2.764	100000.000	100000.000	0.000	0.000	0.000	0.000	0.000	16.610	701	714	701	714	80	656	100	1098	"Y14"
0	0	0	18	1	4	"Cdc42 "	"P60953"	6720	26350	100	4284	4247	290	6	3856	3856	3862	210	5	70	52	0	339748	1.833	100000.000	100000.000	0.000	0.000	0.000	0.000	0.000	16.610	428	391	428	391	80	560	100	1099	"Y32"
0	0	0	18	2	4	"Cdc42 "	"P60953"	7220	26360	200	3805	3803	298	7	3738	3738	3729	299	8	18	4	0	1201700	0.247	100000.000	100000.000	0.000	0.000	0.000	0.000	0.000	16.610	67	65	67	65	316	2384	100	1100	"Y32"
0	0	0	18	3	4	"Cdc42 "	"P60953"	7740	26350	80	4105	4112	262	6	3605	3605	3587	256	7	86	46	0	213833	2.051	100000.000	100000.000	0.000	0.000	0.000	0.000	0.000	16.610	500	507	500	507	52	340	100	1101	"Y32"
0	0	0	18	4	4	"Flt3"	"P36888"	8220	26380	70	4176	4157	451	10	3492	3492	3511	210	5	84	78	0	133016	3.076	100000.000	100000.000	0.000	0.000	0.000	0.000	0.000	16.610	684	665	684	665	32	236	100	1102	"Y591"
0	0	0	18	5	4	"Flt3"	"P36888"	8720	26380	200	3480	3521	300	8	3428	3428	3440	213	6	20	10	0	1112605	0.380	100000.000	100000.000	0.000	0.000	0.000	0.000	0.000	16.610	52	93	52	93	316	2384	100	1103	"Y591"
0	0	0	18	6	4	"Flt3"	"P36888"	9230	26380	70	4197	4147	185	4	3357	3357	3365	170	5	100	100	0	132715	4.600	100000.000	100000.000	0.000	0.000	0.000	0.000	0.000	16.610	840	790	840	790	32	236	100	1104	"Y591"
0	0	0	18	7	4	"gp130 "	"P40189"	9710	26370	140	3516	3618	334	9	3372	3372	3385	238	7	39	30	0	564432	0.979	100000.000	100000.000	0.000	0.000	0.000	0.000	0.000	16.610	144	246	144	246	156	1140	100	1105	"Y767"
0	0	0	18	8	4	"gp130 "	"P40189"	10220	26390	100	4005	3952	321	8	3485	3485	3542	634	17	28	0	0	316179	0.647	100000.000	100000.000	0.000	0.000	0.000	0.000	0.000	16.610	520	467	520	467	80	560	100	1106	"Y767"
0	0	0	18	9	4	"gp130 "	"P40189"	10730	26380	90	4091	4126	360	8	3590	3590	3610	257	7	76	48	0	214564	2.008	100000.000	100000.000	0.000	0.000	0.000	0.000	0.000	16.610	501	536	501	536	52	420	100	1107	"Y767"
0	0	0	18	1	5	"IKK-beta "	"O14920"	6720	27000	120	5070	5037	381	7	3856	3856	3902	1194	30	54	0	0	604429	0.951	100000.000	100000.000	0.000	0.000	0.000	0.000	0.000	16.610	1214	1181	1214	1181	120	820	100	1108	"Y199"
0	0	0	18	2	5	"IKK-beta "	"O14920"	7220	27010	120	4874	4933	928	18	3775	3775	3780	279	7	95	91	0	592004	4.133	100000.000	100000.000	0.000	0.000	0.000	0.000	0.000	16.610	1099	1158	1099	1158	120	820	100	1109	"Y199"
0	0	0	18	3	5	"IKK-beta "	"O14920"	7720	27010	120	4682	4633	463	9	3681	3681	3680	299	8	92	82	0	555981	3.187	100000.000	100000.000	0.000	0.000	0.000	0.000	0.000	16.610	1001	952	1001	952	120	820	100	1110	"Y199"
0	0	0	18	4	5	"IRAK1"	"P51617"	8210	27010	100	4825	4693	633	13	3583	3583	3589	344	9	81	77	0	375469	3.209	100000.000	100000.000	0.000	0.000	0.000	0.000	0.000	16.610	1242	1110	1242	1110	80	560	100	1111	"T209"
0	0	0	18	5	5	"IRAK1"	"P51617"	8720	27020	90	4965	4918	321	6	3504	3504	3526	220	6	98	98	0	255716	6.327	100000.000	100000.000	0.000	0.000	0.000	0.000	0.000	16.610	1461	1414	1461	1414	52	420	100	1112	"T209"
0	0	0	18	6	5	"IRAK1"	"P51617"	9220	27010	90	4921	4890	288	5	3498	3498	3504	231	6	100	98	0	254255	6.000	100000.000	100000.000	0.000	0.000	0.000	0.000	0.000	16.610	1423	1392	1423	1392	52	420	100	1113	"T209"
0	0	0	18	7	5	"IRS-1"	"P35568"	9730	27020	80	4314	4176	407	9	3517	3517	3516	215	6	82	76	0	217152	3.070	100000.000	100000.000	0.000	0.000	0.000	0.000	0.000	16.610	797	659	797	659	52	340	100	1114	"S312"
0	0	0	18	8	5	"IRS-1"	"P35568"	10220	27030	70	4523	4490	222	4	3667	3667	3643	223	6	100	90	0	143675	3.798	100000.000	100000.000	0.000	0.000	0.000	0.000	0.000	16.610	856	823	856	823	32	236	100	1115	"S312"
0	0	0	18	9	5	"IRS-1"	"P35568"	10720	27020	70	4371	4413	300	6	3677	3677	3673	222	6	96	81	0	141212	3.333	100000.000	100000.000	0.000	0.000	0.000	0.000	0.000	16.610	694	736	694	736	32	236	100	1116	"S312"
0	0	0	18	1	6	"Malt1"	"Q9UDY8"	6710	27650	200	3780	3726	283	7	3914	3914	3941	906	22	0	0	0	1177365	-0.237	100000.000	100000.000	0.000	0.000	0.000	0.000	0.000	16.610	-134	-188	-134	-188	316	2384	100	1117	"S135"
0	0	0	18	2	6	"Malt1"	"Q9UDY8"	7210	27650	200	3684	3655	277	7	3826	3826	3804	319	8	2	0	0	1154873	-0.467	100000.000	100000.000	0.000	0.000	0.000	0.000	0.000	16.610	-142	-171	-142	-171	316	2384	100	1118	"S135"
0	0	0	18	3	6	"Malt1"	"Q9UDY8"	7710	27650	200	3588	3540	345	9	3673	3673	3738	1785	47	0	0	0	1118539	-0.111	100000.000	100000.000	0.000	0.000	0.000	0.000	0.000	16.610	-85	-133	-85	-133	316	2384	100	1119	"S135"
0	0	0	18	4	6	"MEK1 "	"Q02750"	8210	27660	70	4341	4343	219	5	3591	3591	3594	198	5	100	90	0	138981	3.783	100000.000	100000.000	0.000	0.000	0.000	0.000	0.000	16.610	750	752	750	752	32	236	100	1120	"T385"
0	0	0	18	5	6	"MEK1 "	"Q02750"	8720	27650	80	4170	4140	281	6	3519	3519	3527	188	5	90	88	0	215289	3.261	100000.000	100000.000	0.000	0.000	0.000	0.000	0.000	16.610	651	621	651	621	52	340	100	1121	"T385"
0	0	0	18	6	6	"MEK1 "	"Q02750"	9220	27660	70	4103	4115	241	5	3450	3450	3509	846	24	18	0	0	131688	0.716	100000.000	100000.000	0.000	0.000	0.000	0.000	0.000	16.610	653	665	653	665	32	236	100	1122	"T385"
0	0	0	18	7	6	"p47phox "	"P14598"	9710	27650	200	3435	3453	201	5	3513	3513	3528	257	7	6	0	0	1091154	-0.292	100000.000	100000.000	0.000	0.000	0.000	0.000	0.000	16.610	-78	-60	-78	-60	316	2384	100	1123	"S359"
0	0	0	18	8	6	"p47phox "	"P14598"	10210	27660	200	3537	3556	406	11	3583	3583	3598	279	7	7	0	0	1123789	-0.151	100000.000	100000.000	0.000	0.000	0.000	0.000	0.000	16.610	-46	-27	-46	-27	316	2384	100	1124	"S359"
0	0	0	18	9	6	"p47phox "	"P14598"	10710	27660	200	3625	3625	288	7	3657	3657	3665	224	6	11	1	0	1145630	-0.179	100000.000	100000.000	0.000	0.000	0.000	0.000	0.000	16.610	-32	-32	-32	-32	316	2384	100	1125	"S359"
-75	0	0	18	1	7	"empty"	"empty"	6710	28280	200	3937	3929	216	5	3916	3916	3923	333	8	5	0	0	1241408	0.018	100000.000	100000.000	0.000	0.000	0.000	0.000	0.000	16.610	21	13	21	13	316	2384	100	1126	"empty"
-75	0	0	18	2	7	"empty"	"empty"	7210	28280	200	3816	3818	288	7	3837	3837	3836	350	9	4	0	0	1206587	-0.051	100000.000	100000.000	0.000	0.000	0.000	0.000	0.000	16.610	-21	-19	-21	-19	316	2384	100	1127	"empty"
-75	0	0	18	3	7	"empty"	"empty"	7710	28280	200	3676	3688	291	7	3721	3721	3720	286	7	11	0	0	1165342	-0.112	100000.000	100000.000	0.000	0.000	0.000	0.000	0.000	16.610	-45	-33	-45	-33	316	2384	100	1128	"empty"
-75	0	0	18	4	7	"empty"	"empty"	8210	28280	200	3590	3593	239	6	3614	3614	3625	354	9	4	0	0	1135375	-0.090	100000.000	100000.000	0.000	0.000	0.000	0.000	0.000	16.610	-24	-21	-24	-21	316	2384	100	1129	"empty"
-75	0	0	18	5	7	"empty"	"empty"	8710	28280	200	3544	3537	195	5	3576	3576	3599	425	11	0	0	0	1117560	-0.146	100000.000	100000.000	0.000	0.000	0.000	0.000	0.000	16.610	-32	-39	-32	-39	316	2384	100	1130	"empty"
-75	0	0	18	6	7	"empty"	"empty"	9210	28280	200	3548	3541	190	5	3563	3563	3565	184	5	15	0	0	1119049	-0.130	100000.000	100000.000	0.000	0.000	0.000	0.000	0.000	16.610	-15	-22	-15	-22	316	2384	100	1131	"empty"
0	0	0	18	7	7	"GLQAWPG-pS-AIPQFLG_GLQAWPGEAIPQFLG_20vs80"	"GLQAWPG-pS-AIPQFLG_GLQAWPGEAIPQFLG_20vs80"	9710	28300	80	5775	5790	191	3	3564	3564	3571	173	4	100	100	0	301098	12.827	100000.000	100000.000	0.000	0.000	0.000	0.000	0.000	16.610	2211	2226	2211	2226	52	340	100	1132	"GLQAWPG-pS-AIPQFLG_GLQAWPGEAIPQFLG_20vs80"
0	0	0	18	8	7	"GLQAWPG-pS-AIPQFLG_GLQAWPGEAIPQFLG_20vs80"	"GLQAWPG-pS-AIPQFLG_GLQAWPGEAIPQFLG_20vs80"	10220	28300	90	5912	5700	705	12	3691	3691	3692	239	6	96	92	0	296420	8.402	100000.000	100000.000	0.000	0.000	0.000	0.000	0.000	16.610	2221	2009	2221	2009	52	420	100	1133	"GLQAWPG-pS-AIPQFLG_GLQAWPGEAIPQFLG_20vs80"
0	0	0	18	9	7	"GLQAWPG-pS-AIPQFLG_GLQAWPGEAIPQFLG_20vs80"	"GLQAWPG-pS-AIPQFLG_GLQAWPGEAIPQFLG_20vs80"	10710	28300	90	5919	5740	725	12	3736	3736	3737	210	5	92	90	0	298494	9.538	100000.000	100000.000	0.000	0.000	0.000	0.000	0.000	16.610	2183	2004	2183	2004	52	420	100	1134	"GLQAWPG-pS-AIPQFLG_GLQAWPGEAIPQFLG_20vs80"
0	0	0	19	1	1	"JAK1"	"P23458"	11200	24410	200	3497	3545	454	12	3484	3484	3522	689	19	2	1	0	1120132	0.033	100000.000	100000.000	0.000	0.000	0.000	0.000	0.000	16.610	13	61	13	61	316	2384	100	1135	"Y220"
0	0	0	19	2	1	"JAK1"	"P23458"	11700	24420	200	3511	3517	239	6	3513	3513	3547	495	13	1	0	0	1111250	-0.061	100000.000	100000.000	0.000	0.000	0.000	0.000	0.000	16.610	-2	4	-2	4	316	2384	100	1136	"Y220"
0	0	0	19	3	1	"JAK1"	"P23458"	12200	24420	200	3475	3496	278	7	3495	3495	3523	499	14	1	0	0	1104653	-0.054	100000.000	100000.000	0.000	0.000	0.000	0.000	0.000	16.610	-20	1	-20	1	316	2384	100	1137	"Y220"
0	0	0	19	4	1	"Jun "	"P05412"	12700	24420	200	3506	3554	303	8	3456	3456	3468	359	10	14	6	0	1122953	0.240	100000.000	100000.000	0.000	0.000	0.000	0.000	0.000	16.610	50	98	50	98	316	2384	100	1138	"S243"
0	0	0	19	5	1	"Jun "	"P05412"	13200	24420	200	3411	3446	303	8	3412	3412	3464	650	18	5	0	0	1088932	-0.028	100000.000	100000.000	0.000	0.000	0.000	0.000	0.000	16.610	-1	34	-1	34	316	2384	100	1139	"S243"
0	0	0	19	6	1	"Jun "	"P05412"	13700	24430	70	4091	4172	746	17	3384	3384	3392	199	5	93	81	0	133507	3.920	100000.000	100000.000	0.000	0.000	0.000	0.000	0.000	16.610	707	788	707	788	32	236	100	1140	"S243"
0	0	0	19	7	1	"Kit "	"P10721"	14210	24430	70	4323	4395	952	21	3377	3377	3379	204	6	93	90	0	140646	4.980	100000.000	100000.000	0.000	0.000	0.000	0.000	0.000	16.610	946	1018	946	1018	32	236	100	1141	"Y568/70"
0	0	0	19	8	1	"Kit "	"P10721"	14720	24430	80	3997	3982	487	12	3304	3304	3331	321	9	76	57	0	207052	2.028	100000.000	100000.000	0.000	0.000	0.000	0.000	0.000	16.610	693	678	693	678	52	340	100	1142	"Y568/70"
0	0	0	19	9	1	"Kit "	"P10721"	15230	24420	80	3959	3876	350	9	3264	3264	3329	605	18	59	0	0	201541	0.904	100000.000	100000.000	0.000	0.000	0.000	0.000	0.000	16.610	695	612	695	612	52	340	100	1143	"Y568/70"
0	0	0	19	1	2	"Mlk3"	"Q16584"	11210	25070	90	4687	4595	371	8	3533	3533	3544	424	11	92	88	0	238932	2.479	100000.000	100000.000	0.000	0.000	0.000	0.000	0.000	16.610	1154	1062	1154	1062	52	420	100	1144	"S281"
0	0	0	19	2	2	"Mlk3"	"Q16584"	11700	25070	90	4782	4813	467	9	3578	3578	3637	744	20	94	5	0	250274	1.581	100000.000	100000.000	0.000	0.000	0.000	0.000	0.000	16.610	1204	1235	1204	1235	52	420	100	1145	"S281"
0	0	0	19	3	2	"Mlk3"	"Q16584"	12190	25070	90	4753	4736	170	3	3566	3566	3591	312	8	100	100	0	246248	3.670	100000.000	100000.000	0.000	0.000	0.000	0.000	0.000	16.610	1187	1170	1187	1170	52	420	100	1146	"S281"
0	0	0	19	4	2	"NFAT2 "	"O95644"	12700	25070	200	3598	3740	441	11	3551	3551	3570	408	11	26	13	0	1181894	0.417	100000.000	100000.000	0.000	0.000	0.000	0.000	0.000	16.610	47	189	47	189	316	2384	100	1147	"S172"
0	0	0	19	5	2	"NFAT2 "	"O95644"	13200	25070	200	3607	3742	551	14	3478	3478	3502	380	10	30	16	0	1182596	0.632	100000.000	100000.000	0.000	0.000	0.000	0.000	0.000	16.610	129	264	129	264	316	2384	100	1148	"S172"
0	0	0	19	6	2	"NFAT2 "	"O95644"	13700	25070	200	3544	3636	380	10	3427	3427	3468	509	14	20	3	0	1148998	0.330	100000.000	100000.000	0.000	0.000	0.000	0.000	0.000	16.610	117	209	117	209	316	2384	100	1149	"S172"
0	0	0	19	7	2	"PI3-kinase p85 subunit beta"	"O00459"	14200	25070	200	3453	3777	1412	37	3403	3403	3447	519	15	12	11	0	1193517	0.636	100000.000	100000.000	0.000	0.000	0.000	0.000	0.000	16.610	50	374	50	374	316	2384	100	1150	"Y464"
0	0	0	19	8	2	"PI3-kinase p85 subunit beta"	"O00459"	14710	25100	80	5545	5076	1451	28	3337	3337	3391	371	10	73	67	0	263970	4.542	100000.000	100000.000	0.000	0.000	0.000	0.000	0.000	16.610	2208	1739	2208	1739	52	340	100	1151	"Y464"
0	0	0	19	9	2	"PI3-kinase p85 subunit beta"	"O00459"	15200	25080	200	3337	3598	812	22	3306	3306	3405	773	22	12	10	0	1137077	0.250	100000.000	100000.000	0.000	0.000	0.000	0.000	0.000	16.610	31	292	31	292	316	2384	100	1152	"Y464"
0	0	0	19	1	3	"p47phox "	"P14598"	11190	25710	200	3423	3431	311	9	3576	3576	3591	311	8	5	0	0	1084041	-0.514	100000.000	100000.000	0.000	0.000	0.000	0.000	0.000	16.610	-153	-145	-153	-145	316	2384	100	1153	"S370"
0	0	0	19	2	3	"p47phox "	"P14598"	11690	25710	200	3533	3492	274	7	3617	3617	3615	245	6	5	0	0	1103533	-0.502	100000.000	100000.000	0.000	0.000	0.000	0.000	0.000	16.610	-84	-125	-84	-125	316	2384	100	1154	"S370"
0	0	0	19	3	3	"p47phox "	"P14598"	12190	25720	200	3487	3474	469	13	3610	3610	3617	215	5	6	0	0	1097772	-0.665	100000.000	100000.000	0.000	0.000	0.000	0.000	0.000	16.610	-123	-136	-123	-136	316	2384	100	1155	"S370"
0	0	0	19	4	3	"PDGFRb"	"P09619"	12700	25720	100	3910	4163	1723	41	3603	3603	3633	587	16	27	2	0	333021	0.903	100000.000	100000.000	0.000	0.000	0.000	0.000	0.000	16.610	307	560	307	560	80	560	100	1156	"Y716"
0	0	0	19	5	3	"PDGFRb"	"P09619"	13190	25730	70	4027	4000	225	5	3496	3496	3499	276	7	81	43	0	128003	1.815	100000.000	100000.000	0.000	0.000	0.000	0.000	0.000	16.610	531	504	531	504	32	236	100	1157	"Y716"
0	0	0	19	6	3	"PDGFRb"	"P09619"	13700	25720	90	3992	4001	350	8	3458	3458	3469	224	6	80	61	0	208050	2.375	100000.000	100000.000	0.000	0.000	0.000	0.000	0.000	16.610	534	543	534	543	52	420	100	1158	"Y716"
0	0	0	19	7	3	"Rack1"	"P63244"	14190	25720	150	4190	4201	387	9	3461	3461	3485	361	10	91	50	0	655317	1.983	100000.000	100000.000	0.000	0.000	0.000	0.000	0.000	16.610	729	740	729	740	156	1272	100	1159	"y246"
0	0	0	19	8	3	"Rack1"	"P63244"	14700	25730	140	4139	4158	351	8	3379	3379	3405	311	9	94	69	0	648588	2.421	100000.000	100000.000	0.000	0.000	0.000	0.000	0.000	16.610	760	779	760	779	156	1140	100	1160	"y246"
0	0	0	19	9	3	"Rack1"	"P63244"	15200	25740	140	4102	4119	329	7	3345	3345	3376	437	12	87	32	0	642606	1.700	100000.000	100000.000	0.000	0.000	0.000	0.000	0.000	16.610	757	774	757	774	156	1140	100	1161	"y246"
0	0	0	19	1	4	"Sek1"	"P45985"	11190	26350	200	3332	3370	274	8	3615	3615	3621	250	6	3	0	0	1064815	-1.004	100000.000	100000.000	0.000	0.000	0.000	0.000	0.000	16.610	-283	-245	-283	-245	316	2384	100	1162	"S80"
0	0	0	19	2	4	"Sek1"	"P45985"	11690	26350	200	3336	3392	316	9	3646	3646	3656	274	7	4	1	0	1071887	-0.964	100000.000	100000.000	0.000	0.000	0.000	0.000	0.000	16.610	-310	-254	-310	-254	316	2384	100	1163	"S80"
0	0	0	19	3	4	"Sek1"	"P45985"	12190	26360	200	3367	3413	250	7	3644	3644	3653	249	6	2	0	0	1078478	-0.964	100000.000	100000.000	0.000	0.000	0.000	0.000	0.000	16.610	-277	-231	-277	-231	316	2384	100	1164	"S80"
0	0	0	19	4	4	"process-control__"	"GGSGGSGDYKDDDDK"	12690	26360	200	3652	3707	289	7	3626	3626	3632	232	6	15	8	0	1171462	0.323	100000.000	100000.000	0.000	0.000	0.000	0.000	0.000	16.610	26	81	26	81	316	2384	100	1165	"process-control__"
0	0	0	19	5	4	"process-control__"	"GGSGGSGDYKDDDDK"	13190	26360	200	3624	3677	268	7	3566	3566	3571	352	9	12	6	0	1161902	0.301	100000.000	100000.000	0.000	0.000	0.000	0.000	0.000	16.610	58	111	58	111	316	2384	100	1166	"process-control__"
0	0	0	19	6	4	"process-control__"	"GGSGGSGDYKDDDDK"	13690	26360	200	3565	3578	308	8	3501	3501	3502	232	6	20	7	0	1130573	0.328	100000.000	100000.000	0.000	0.000	0.000	0.000	0.000	16.610	64	77	64	77	316	2384	100	1167	"process-control__"
0	0	0	19	7	4	"TAB1"	"Q15750"	14190	26360	200	3504	3541	254	7	3469	3469	3479	269	7	13	5	0	1119031	0.230	100000.000	100000.000	0.000	0.000	0.000	0.000	0.000	16.610	35	72	35	72	316	2384	100	1168	"S423"
0	0	0	19	8	4	"TAB1"	"Q15750"	14690	26360	200	3457	3496	270	7	3426	3426	3539	1543	43	0	0	0	1104815	-0.028	100000.000	100000.000	0.000	0.000	0.000	0.000	0.000	16.610	31	70	31	70	316	2384	100	1169	"S423"
0	0	0	19	9	4	"TAB1"	"Q15750"	15190	26370	200	3465	3499	262	7	3405	3405	3684	2309	62	0	0	0	1105692	-0.080	100000.000	100000.000	0.000	0.000	0.000	0.000	0.000	16.610	60	94	60	94	316	2384	100	1170	"S423"
0	0	0	19	1	5	"4E-BP1 "	"Q13541"	11190	27010	100	4041	4046	323	7	3697	3697	3688	201	5	66	38	0	323672	1.781	100000.000	100000.000	0.000	0.000	0.000	0.000	0.000	16.610	344	349	344	349	80	560	100	1171	"T46"
0	0	0	19	2	5	"4E-BP1 "	"Q13541"	11690	27010	90	4251	4216	207	4	3741	3741	3741	207	5	92	57	0	219245	2.295	100000.000	100000.000	0.000	0.000	0.000	0.000	0.000	16.610	510	475	510	475	52	420	100	1172	"T46"
0	0	0	19	3	5	"4E-BP1 "	"Q13541"	12180	27010	100	4131	4130	323	7	3706	3706	3715	179	4	86	61	0	330382	2.318	100000.000	100000.000	0.000	0.000	0.000	0.000	0.000	16.610	425	424	425	424	80	560	100	1173	"T46"
0	0	0	19	4	5	"Akt1"	"P31749"	12690	27010	70	4687	4653	233	5	3726	3726	3727	202	5	100	100	0	148910	4.584	100000.000	100000.000	0.000	0.000	0.000	0.000	0.000	16.610	961	927	961	927	32	236	100	1174	"T450"
0	0	0	19	5	5	"Akt1"	"P31749"	13190	27000	80	4242	4236	469	11	3698	3698	3697	201	5	82	71	0	220260	2.682	100000.000	100000.000	0.000	0.000	0.000	0.000	0.000	16.610	544	538	544	538	52	340	100	1175	"T450"
0	0	0	19	6	5	"Akt1"	"P31749"	13690	27000	200	3655	3854	1883	48	3584	3584	3590	225	6	29	17	0	1217971	1.173	100000.000	100000.000	0.000	0.000	0.000	0.000	0.000	16.610	71	270	71	270	316	2384	100	1176	"T450"
0	0	0	19	7	5	"Bax"	"Q07812"	14190	27010	100	4923	4897	1167	23	3589	3589	3604	282	7	86	83	0	391769	4.585	100000.000	100000.000	0.000	0.000	0.000	0.000	0.000	16.610	1334	1308	1334	1308	80	560	100	1177	"S163"
0	0	0	19	8	5	"Bax"	"Q07812"	14700	27020	110	4816	4738	488	10	3422	3422	3441	375	10	91	90	0	379010	3.459	100000.000	100000.000	0.000	0.000	0.000	0.000	0.000	16.610	1394	1316	1394	1316	80	656	100	1178	"S163"
0	0	0	19	9	5	"Bax"	"Q07812"	15200	27020	100	4831	4656	853	18	3413	3413	3466	465	13	85	80	0	372478	2.559	100000.000	100000.000	0.000	0.000	0.000	0.000	0.000	16.610	1418	1243	1418	1243	80	560	100	1179	"S163"
0	0	0	19	1	6	"CFTR"	"P13569"	11190	27640	120	4004	4019	214	5	3731	3731	4273	5262	123	0	0	0	482225	-0.048	100000.000	100000.000	0.000	0.000	0.000	0.000	0.000	16.610	273	288	273	288	120	820	100	1180	"S813"
0	0	0	19	2	6	"CFTR"	"P13569"	11690	27650	130	4140	4139	224	5	3766	3766	3762	191	5	81	47	0	496674	1.974	100000.000	100000.000	0.000	0.000	0.000	0.000	0.000	16.610	374	373	374	373	120	940	100	1181	"S813"
0	0	0	19	3	6	"CFTR"	"P13569"	12190	27640	130	4171	4174	264	6	3764	3764	3788	483	12	36	2	0	500833	0.799	100000.000	100000.000	0.000	0.000	0.000	0.000	0.000	16.610	407	410	407	410	120	940	100	1182	"S813"
0	0	0	19	4	6	"Crk "	"P46108"	12690	27640	200	3678	3675	174	4	3717	3717	3723	229	6	7	0	0	1161363	-0.210	100000.000	100000.000	0.000	0.000	0.000	0.000	0.000	16.610	-39	-42	-39	-42	316	2384	100	1183	"Y108"
0	0	0	19	5	6	"Crk "	"P46108"	13190	27650	200	3556	3560	216	6	3621	3621	3620	302	8	3	0	0	1124915	-0.199	100000.000	100000.000	0.000	0.000	0.000	0.000	0.000	16.610	-65	-61	-65	-61	316	2384	100	1184	"Y108"
0	0	0	19	6	6	"Crk "	"P46108"	13690	27650	200	3473	3474	219	6	3580	3580	3583	210	5	5	0	0	1097904	-0.519	100000.000	100000.000	0.000	0.000	0.000	0.000	0.000	16.610	-107	-106	-107	-106	316	2384	100	1185	"Y108"
0	0	0	19	7	6	"EGFR"	"P00533"	14190	27660	90	3961	3959	228	5	3516	3516	3518	186	5	88	63	0	205855	2.371	100000.000	100000.000	0.000	0.000	0.000	0.000	0.000	16.610	445	443	445	443	52	420	100	1186	"S1070"
0	0	0	19	8	6	"EGFR"	"P00533"	14690	27670	80	3999	3949	269	6	3484	3484	3478	191	5	82	71	0	205351	2.466	100000.000	100000.000	0.000	0.000	0.000	0.000	0.000	16.610	515	465	515	465	52	340	100	1187	"S1070"
0	0	0	19	9	6	"EGFR"	"P00533"	15190	27650	200	3598	3657	288	7	3484	3484	3503	346	9	23	6	0	1155484	0.445	100000.000	100000.000	0.000	0.000	0.000	0.000	0.000	16.610	114	173	114	173	316	2384	100	1188	"S1070"
-75	0	0	19	1	7	"empty"	"empty"	11180	28270	200	3828	3819	213	5	3805	3805	3801	227	5	13	1	0	1206903	0.079	100000.000	100000.000	0.000	0.000	0.000	0.000	0.000	16.610	23	14	23	14	316	2384	100	1189	"empty"
-75	0	0	19	2	7	"empty"	"empty"	11680	28270	200	3782	3814	559	14	3811	3811	3825	676	17	0	0	0	1205175	-0.016	100000.000	100000.000	0.000	0.000	0.000	0.000	0.000	16.610	-29	3	-29	3	316	2384	100	1190	"empty"
-75	0	0	19	3	7	"empty"	"empty"	12180	28270	200	3833	3826	155	4	3811	3811	4009	3160	78	0	0	0	1209051	-0.058	100000.000	100000.000	0.000	0.000	0.000	0.000	0.000	16.610	22	15	22	15	316	2384	100	1191	"empty"
-75	0	0	19	4	7	"empty"	"empty"	12680	28270	200	3771	3765	200	5	3777	3777	3772	177	4	14	2	0	1189606	-0.040	100000.000	100000.000	0.000	0.000	0.000	0.000	0.000	16.610	-6	-12	-6	-12	316	2384	100	1192	"empty"
-75	0	0	19	5	7	"empty"	"empty"	13180	28270	200	3747	3725	209	5	3719	3719	3720	268	7	9	0	0	1177253	0.019	100000.000	100000.000	0.000	0.000	0.000	0.000	0.000	16.610	28	6	28	6	316	2384	100	1193	"empty"
-75	0	0	19	6	7	"empty"	"empty"	13680	28270	200	3607	3707	1296	34	3622	3622	3634	228	6	10	1	0	1171324	0.320	100000.000	100000.000	0.000	0.000	0.000	0.000	0.000	16.610	-15	85	-15	85	316	2384	100	1194	"empty"
0	0	0	19	7	7	"GLQAWPG-pS-AIPQFLG_100"	"GLQAWPG-pS-AIPQFLG_100"	14190	28290	70	9788	9420	1326	14	3568	3568	3613	280	7	100	100	0	301428	20.739	100000.000	100000.000	0.000	0.000	0.000	0.000	0.000	16.610	6220	5852	6220	5852	32	236	100	1195	"GLQAWPG-pS-AIPQFLG_100"
0	0	0	19	8	7	"GLQAWPG-pS-AIPQFLG_100"	"GLQAWPG-pS-AIPQFLG_100"	14680	28290	130	3911	5739	2722	47	3554	3554	3548	168	4	68	52	0	688691	13.042	100000.000	100000.000	0.000	0.000	0.000	0.000	0.000	16.610	357	2185	357	2185	120	940	100	1196	"GLQAWPG-pS-AIPQFLG_100"
0	0	0	19	9	7	"GLQAWPG-pS-AIPQFLG_100"	"GLQAWPG-pS-AIPQFLG_100"	15180	28300	90	9370	8832	1436	16	3583	3583	3588	274	7	100	100	0	459279	19.139	100000.000	100000.000	0.000	0.000	0.000	0.000	0.000	16.610	5787	5249	5787	5249	52	420	100	1197	"GLQAWPG-pS-AIPQFLG_100"
0	0	0	20	1	1	"Bcl-2"	"P10415"	15680	24400	90	3408	3536	597	16	3236	3236	3413	1575	46	3	1	0	183879	0.078	100000.000	100000.000	0.000	0.000	0.000	0.000	0.000	16.610	172	300	172	300	52	420	100	1198	"S87"
0	0	0	20	2	1	"Bcl-2"	"P10415"	16190	24410	120	3443	3515	625	17	3241	3241	3343	922	27	3	1	0	421821	0.187	100000.000	100000.000	0.000	0.000	0.000	0.000	0.000	16.610	202	274	202	274	120	820	100	1199	"S87"
0	0	0	20	3	1	"Bcl-2"	"P10415"	16700	24380	120	3388	3483	488	14	3269	3269	3372	964	28	5	3	0	417905	0.115	100000.000	100000.000	0.000	0.000	0.000	0.000	0.000	16.610	119	214	119	214	120	820	100	1200	"S87"
0	0	0	20	4	1	"Casp3 "	"P42574"	17200	24390	130	8884	8030	3229	40	3291	3291	3454	1119	32	76	73	0	963578	4.089	100000.000	100000.000	0.000	0.000	0.000	0.000	0.000	16.610	5593	4739	5593	4739	120	940	100	1201	"S150"
0	0	0	20	5	1	"Casp3 "	"P42574"	17680	24390	130	8842	8794	2033	23	3256	3256	3393	1061	31	94	92	0	1055272	5.090	100000.000	100000.000	0.000	0.000	0.000	0.000	0.000	16.610	5586	5538	5586	5538	120	940	100	1202	"S150"
0	0	0	20	6	1	"Casp3 "	"P42574"	18180	24400	130	8091	8024	3288	40	3249	3249	3677	2498	67	84	41	0	962938	1.740	100000.000	100000.000	0.000	0.000	0.000	0.000	0.000	16.610	4842	4775	4842	4775	120	940	100	1203	"S150"
0	0	0	20	7	1	"CD19"	"P15391"	18680	24390	200	3216	3605	1829	50	3148	3148	3362	1436	42	5	4	0	1139228	0.169	100000.000	100000.000	0.000	0.000	0.000	0.000	0.000	16.610	68	457	68	457	316	2384	100	1204	"Y500"
0	0	0	20	8	1	"CD19"	"P15391"	19180	24390	200	3088	3150	298	9	3075	3075	3159	869	27	0	0	0	995321	-0.010	100000.000	100000.000	0.000	0.000	0.000	0.000	0.000	16.610	13	75	13	75	316	2384	100	1205	"Y500"
0	0	0	20	9	1	"CD19"	"P15391"	19680	24390	200	3169	3265	850	26	3102	3102	3157	862	27	2	0	0	1031594	0.125	100000.000	100000.000	0.000	0.000	0.000	0.000	0.000	16.610	67	163	67	163	316	2384	100	1206	"Y500"
0	0	0	20	1	2	"EP300"	"Q09472"	15690	25010	200	3227	3279	371	11	3298	3298	3382	927	27	1	0	0	1036112	-0.111	100000.000	100000.000	0.000	0.000	0.000	0.000	0.000	16.610	-71	-19	-71	-19	316	2384	100	1207	"S2366"
0	0	0	20	2	2	"EP300"	"Q09472"	16190	25010	200	3272	3338	608	18	3244	3244	3308	576	17	2	1	0	1054963	0.052	100000.000	100000.000	0.000	0.000	0.000	0.000	0.000	16.610	28	94	28	94	316	2384	100	1208	"S2366"
0	0	0	20	3	2	"EP300"	"Q09472"	16690	25010	200	3251	3330	553	16	3230	3230	3325	895	26	3	2	0	1052352	0.006	100000.000	100000.000	0.000	0.000	0.000	0.000	0.000	16.610	21	100	21	100	316	2384	100	1209	"S2366"
0	0	0	20	4	2	"fyn"	"P06241"	17190	25010	200	3330	3545	1380	38	3280	3280	3467	1822	52	2	1	0	1120173	0.043	100000.000	100000.000	0.000	0.000	0.000	0.000	0.000	16.610	50	265	50	265	316	2384	100	1210	"Y531"
0	0	0	20	5	2	"fyn"	"P06241"	17690	25010	200	3312	3638	1556	42	3296	3296	3491	1501	42	4	3	0	1149677	0.098	100000.000	100000.000	0.000	0.000	0.000	0.000	0.000	16.610	16	342	16	342	316	2384	100	1211	"Y531"
0	0	0	20	6	2	"fyn"	"P06241"	18190	25010	200	3310	3741	2104	56	3276	3276	3685	2112	57	3	2	0	1182148	0.027	100000.000	100000.000	0.000	0.000	0.000	0.000	0.000	16.610	34	465	34	465	316	2384	100	1212	"Y531"
0	0	0	20	7	2	"Grb2"	"P62993"	18690	25010	200	3227	3604	2073	57	3205	3205	3441	1645	47	4	3	0	1138805	0.099	100000.000	100000.000	0.000	0.000	0.000	0.000	0.000	16.610	22	399	22	399	316	2384	100	1213	"Y209"
0	0	0	20	8	2	"Grb2"	"P62993"	19190	25010	200	3221	3345	682	20	3204	3204	3295	1064	32	1	1	0	1057067	0.047	100000.000	100000.000	0.000	0.000	0.000	0.000	0.000	16.610	17	141	17	141	316	2384	100	1214	"Y209"
0	0	0	20	9	2	"Grb2"	"P62993"	19690	25010	200	3196	3412	1816	53	3202	3202	3263	733	22	7	1	0	1078294	0.203	100000.000	100000.000	0.000	0.000	0.000	0.000	0.000	16.610	-6	210	-6	210	316	2384	100	1215	"Y209"
0	0	0	20	1	3	"IKK-beta "	"O14920"	15710	25670	70	3703	3705	140	3	3342	3342	3427	659	19	0	0	0	118548	0.422	100000.000	100000.000	0.000	0.000	0.000	0.000	0.000	16.610	361	363	361	363	32	236	100	1216	"Y188"
0	0	0	20	2	3	"IKK-beta "	"O14920"	16190	25660	200	3394	3467	501	14	3324	3324	3390	854	25	1	0	0	1095651	0.090	100000.000	100000.000	0.000	0.000	0.000	0.000	0.000	16.610	70	143	70	143	316	2384	100	1217	"Y188"
0	0	0	20	3	3	"IKK-beta "	"O14920"	16690	25660	200	3389	3518	1003	28	3317	3317	3394	700	20	3	2	0	1111568	0.177	100000.000	100000.000	0.000	0.000	0.000	0.000	0.000	16.610	72	201	72	201	316	2384	100	1218	"Y188"
0	0	0	20	4	3	"IRAK1"	"P51617"	17190	25660	200	3230	3343	1533	45	3311	3311	3415	855	25	2	1	0	1056250	-0.084	100000.000	100000.000	0.000	0.000	0.000	0.000	0.000	16.610	-81	32	-81	32	316	2384	100	1219	"T100"
0	0	0	20	5	3	"IRAK1"	"P51617"	17690	25660	200	3216	3366	1746	51	3290	3290	3395	905	26	3	2	0	1063681	-0.032	100000.000	100000.000	0.000	0.000	0.000	0.000	0.000	16.610	-74	76	-74	76	316	2384	100	1220	"T100"
0	0	0	20	6	3	"IRAK1"	"P51617"	18170	25650	150	3237	3609	2728	75	3308	3308	3610	2034	56	3	3	0	562960	0.000	100000.000	100000.000	0.000	0.000	0.000	0.000	0.000	16.610	-71	301	-71	301	156	1272	100	1221	"T100"
0	0	0	20	7	3	"IRF-7 "	"Q92985"	18690	25660	200	3313	3515	1352	38	3282	3282	3550	1672	47	2	1	0	1110601	-0.021	100000.000	100000.000	0.000	0.000	0.000	0.000	0.000	16.610	31	233	31	233	316	2384	100	1222	"S471"
0	0	0	20	8	3	"IRF-7 "	"Q92985"	19190	25660	200	3314	3333	264	7	3262	3262	3367	1087	32	0	0	0	1053358	-0.031	100000.000	100000.000	0.000	0.000	0.000	0.000	0.000	16.610	52	71	52	71	316	2384	100	1223	"S471"
0	0	0	20	9	3	"IRF-7 "	"Q92985"	19690	25660	200	3273	3358	409	12	3233	3233	3329	1109	33	1	0	0	1060989	0.026	100000.000	100000.000	0.000	0.000	0.000	0.000	0.000	16.610	40	125	40	125	316	2384	100	1224	"S471"
0	0	0	20	1	4	"Lyn "	"P07948"	15690	26290	200	3386	3417	328	9	3394	3394	3443	876	25	0	0	0	1079723	-0.030	100000.000	100000.000	0.000	0.000	0.000	0.000	0.000	16.610	-8	23	-8	23	316	2384	100	1225	"Y507"
0	0	0	20	2	4	"Lyn "	"P07948"	16190	26290	200	3414	3411	197	5	3368	3368	3384	250	7	9	0	0	1077720	0.108	100000.000	100000.000	0.000	0.000	0.000	0.000	0.000	16.610	46	43	46	43	316	2384	100	1226	"Y507"
0	0	0	20	3	4	"Lyn "	"P07948"	16690	26290	200	3385	3405	257	7	3368	3368	3393	353	10	1	1	0	1075927	0.034	100000.000	100000.000	0.000	0.000	0.000	0.000	0.000	16.610	17	37	17	37	316	2384	100	1227	"Y507"
0	0	0	20	4	4	"MAVS"	"Q7Z434"	17190	26290	200	3384	3617	643	17	3350	3350	3411	602	17	17	12	0	1142896	0.342	100000.000	100000.000	0.000	0.000	0.000	0.000	0.000	16.610	34	267	34	267	316	2384	100	1228	"S233/4"
0	0	0	20	5	4	"MAVS"	"Q7Z434"	17690	26290	200	3350	3637	807	22	3337	3337	3403	664	19	15	13	0	1149202	0.352	100000.000	100000.000	0.000	0.000	0.000	0.000	0.000	16.610	13	300	13	300	316	2384	100	1229	"S233/4"
0	0	0	20	6	4	"MAVS"	"Q7Z434"	18190	26290	200	3398	3705	940	25	3376	3376	3529	1182	33	17	0	0	1170934	0.149	100000.000	100000.000	0.000	0.000	0.000	0.000	0.000	16.610	22	329	22	329	316	2384	100	1230	"S233/4"
0	0	0	20	7	4	"Mek2"	"P36507"	18690	26290	200	3449	3686	799	21	3391	3391	3589	1644	45	2	0	0	1164637	0.059	100000.000	100000.000	0.000	0.000	0.000	0.000	0.000	16.610	58	295	58	295	316	2384	100	1231	"s226"
0	0	0	20	8	4	"Mek2"	"P36507"	19190	26290	200	3579	3924	1525	38	3342	3342	3520	1341	38	4	2	0	1240107	0.301	100000.000	100000.000	0.000	0.000	0.000	0.000	0.000	16.610	237	582	237	582	316	2384	100	1232	"s226"
0	0	0	20	9	4	"Mek2"	"P36507"	19690	26290	200	3462	3793	1171	30	3306	3306	3399	977	28	10	3	0	1198677	0.403	100000.000	100000.000	0.000	0.000	0.000	0.000	0.000	16.610	156	487	156	487	316	2384	100	1233	"s226"
0	0	0	20	1	5	"PKCE"	"Q02156"	15690	26930	200	3482	3839	818	21	3419	3419	3509	1616	46	12	0	0	1212966	0.204	100000.000	100000.000	0.000	0.000	0.000	0.000	0.000	16.610	63	420	63	420	316	2384	100	1234	"T566"
0	0	0	20	2	5	"PKCE"	"Q02156"	16190	26930	200	3523	3925	793	20	3404	3404	3426	584	17	32	30	0	1240380	0.854	100000.000	100000.000	0.000	0.000	0.000	0.000	0.000	16.610	119	521	119	521	316	2384	100	1235	"T566"
0	0	0	20	3	5	"PKCE"	"Q02156"	16690	26930	200	3550	3989	818	20	3429	3429	3465	426	12	32	31	0	1260378	1.230	100000.000	100000.000	0.000	0.000	0.000	0.000	0.000	16.610	121	560	121	560	316	2384	100	1236	"T566"
0	0	0	20	4	5	"PTEN"	"P60484"	17190	26930	200	3408	3470	594	17	3428	3428	3459	395	11	2	1	0	1096405	0.028	100000.000	100000.000	0.000	0.000	0.000	0.000	0.000	16.610	-20	42	-20	42	316	2384	100	1237	"Y240"
0	0	0	20	5	5	"PTEN"	"P60484"	17690	26930	200	3425	3609	1442	39	3423	3423	3474	520	14	3	3	0	1140557	0.260	100000.000	100000.000	0.000	0.000	0.000	0.000	0.000	16.610	2	186	2	186	316	2384	100	1238	"Y240"
0	0	0	20	6	5	"PTEN"	"P60484"	18190	26930	200	3465	3598	997	27	3441	3441	3539	972	27	3	2	0	1137117	0.061	100000.000	100000.000	0.000	0.000	0.000	0.000	0.000	16.610	24	157	24	157	316	2384	100	1239	"Y240"
0	0	0	20	7	5	"Rab5A"	"P20339"	18690	26930	200	3470	3631	898	24	3444	3444	3578	1147	32	3	3	0	1147541	0.046	100000.000	100000.000	0.000	0.000	0.000	0.000	0.000	16.610	26	187	26	187	316	2384	100	1240	"T202"
0	0	0	20	8	5	"Rab5A"	"P20339"	19190	26930	200	3458	3711	1793	48	3437	3437	3612	1478	40	3	2	0	1172754	0.067	100000.000	100000.000	0.000	0.000	0.000	0.000	0.000	16.610	21	274	21	274	316	2384	100	1241	"T202"
0	0	0	20	9	5	"Rab5A"	"P20339"	19690	26930	200	3415	3484	825	23	3384	3384	3559	1604	45	1	0	0	1100904	-0.047	100000.000	100000.000	0.000	0.000	0.000	0.000	0.000	16.610	31	100	31	100	316	2384	100	1242	"T202"
0	0	0	20	1	6	"STAT3 "	"P40763"	15690	27580	200	3569	3636	401	11	3482	3482	3497	338	9	19	5	0	1148859	0.411	100000.000	100000.000	0.000	0.000	0.000	0.000	0.000	16.610	87	154	87	154	316	2384	100	1243	"S727"
0	0	0	20	2	6	"STAT3 "	"P40763"	16190	27580	200	3533	3604	337	9	3490	3490	3500	244	6	22	12	0	1138783	0.426	100000.000	100000.000	0.000	0.000	0.000	0.000	0.000	16.610	43	114	43	114	316	2384	100	1244	"S727"
0	0	0	20	3	6	"STAT3 "	"P40763"	16690	27580	200	3557	3605	245	6	3482	3482	3488	188	5	32	17	0	1139334	0.622	100000.000	100000.000	0.000	0.000	0.000	0.000	0.000	16.610	75	123	75	123	316	2384	100	1245	"S727"
0	0	0	20	4	6	"STAT6 "	"P42226"	17190	27580	200	3478	3509	292	8	3481	3481	3497	271	7	7	1	0	1108746	0.044	100000.000	100000.000	0.000	0.000	0.000	0.000	0.000	16.610	-3	28	-3	28	316	2384	100	1246	"Y641"
0	0	0	20	5	6	"STAT6 "	"P42226"	17690	27580	200	3522	3595	554	15	3457	3457	3510	875	24	2	1	0	1135966	0.097	100000.000	100000.000	0.000	0.000	0.000	0.000	0.000	16.610	65	138	65	138	316	2384	100	1247	"Y641"
0	0	0	20	6	6	"STAT6 "	"P42226"	18190	27580	200	3505	3550	385	10	3473	3473	3511	521	14	3	1	0	1121856	0.075	100000.000	100000.000	0.000	0.000	0.000	0.000	0.000	16.610	32	77	32	77	316	2384	100	1248	"Y641"
0	0	0	20	7	6	"Catalase"	"Q14790"	18690	27580	200	4657	4571	1977	43	3483	3483	3592	1029	28	50	6	0	1444460	0.951	100000.000	100000.000	0.000	0.000	0.000	0.000	0.000	16.610	1174	1088	1174	1088	316	2384	100	1249	"Y448"
0	0	0	20	8	6	"Catalase"	"Q14790"	19190	27580	200	4916	4690	1490	31	3442	3442	3587	1025	28	56	12	0	1481993	1.076	100000.000	100000.000	0.000	0.000	0.000	0.000	0.000	16.610	1474	1248	1474	1248	316	2384	100	1250	"Y448"
0	0	0	20	9	6	"Catalase"	"Q14790"	19690	27580	200	4264	4792	4170	87	3413	3413	3527	917	25	50	23	0	1514210	1.379	100000.000	100000.000	0.000	0.000	0.000	0.000	0.000	16.610	851	1379	851	1379	316	2384	100	1251	"Y448"
-75	0	0	20	1	7	"empty"	"empty"	15690	28220	200	3531	3539	175	4	3549	3549	3573	709	19	0	0	0	1118334	-0.048	100000.000	100000.000	0.000	0.000	0.000	0.000	0.000	16.610	-18	-10	-18	-10	316	2384	100	1252	"empty"
-75	0	0	20	2	7	"empty"	"empty"	16190	28220	200	3540	3543	199	5	3530	3530	3540	237	6	6	1	0	1119668	0.013	100000.000	100000.000	0.000	0.000	0.000	0.000	0.000	16.610	10	13	10	13	316	2384	100	1253	"empty"
-75	0	0	20	3	7	"empty"	"empty"	16690	28220	200	3510	3518	162	4	3528	3528	3543	542	15	0	0	0	1111680	-0.046	100000.000	100000.000	0.000	0.000	0.000	0.000	0.000	16.610	-18	-10	-18	-10	316	2384	100	1254	"empty"
-75	0	0	20	4	7	"empty"	"empty"	17190	28220	200	3489	3492	188	5	3489	3489	3503	231	6	7	1	0	1103429	-0.048	0.000	100000.000	0.000	0.000	0.000	0.000	0.000	Error	0	3	0	3	316	2384	100	1255	"empty"
-75	0	0	20	5	7	"empty"	"empty"	17690	28220	200	3468	3475	179	5	3492	3492	3513	273	7	4	0	0	1098148	-0.139	100000.000	100000.000	0.000	0.000	0.000	0.000	0.000	16.610	-24	-17	-24	-17	316	2384	100	1256	"empty"
-75	0	0	20	6	7	"empty"	"empty"	18190	28220	200	3486	3546	628	17	3506	3506	3532	369	10	2	1	0	1120480	0.038	100000.000	100000.000	0.000	0.000	0.000	0.000	0.000	16.610	-20	40	-20	40	316	2384	100	1257	"empty"
0	0	0	20	7	7	"Control-Spot"	"Human_IgG"	18690	28220	200	4339	4289	962	22	3525	3525	3628	804	22	50	10	0	1355226	0.822	100000.000	100000.000	0.000	0.000	0.000	0.000	0.000	16.610	814	764	814	764	316	2384	100	1258	"Control-Spot"
0	0	0	20	8	7	"Control-Spot"	"Human_IgG"	19190	28220	200	3978	4359	1170	26	3524	3524	3749	1420	37	23	4	0	1377555	0.430	100000.000	100000.000	0.000	0.000	0.000	0.000	0.000	16.610	454	835	454	835	316	2384	100	1259	"Control-Spot"
0	0	0	20	9	7	"Control-Spot"	"Human_IgG"	19690	28220	200	4158	4413	1834	41	3492	3492	3693	1505	40	15	3	0	1394606	0.478	100000.000	100000.000	0.000	0.000	0.000	0.000	0.000	16.610	666	921	666	921	316	2384	100	1260	"Control-Spot"
0	0	0	21	1	1	"Akt1"	"P31749"	2180	28890	90	4837	4816	262	5	3944	3944	3938	236	5	100	94	0	250432	3.720	100000.000	100000.000	0.000	0.000	0.000	0.000	0.000	16.610	893	872	893	872	52	420	100	1261	"T308"
0	0	0	21	2	1	"Akt1"	"P31749"	2690	28900	100	4552	4494	311	6	3742	3742	3738	188	5	95	87	0	359502	4.021	100000.000	100000.000	0.000	0.000	0.000	0.000	0.000	16.610	810	752	810	752	80	560	100	1262	"T308"
0	0	0	21	3	1	"Akt1"	"P31749"	3190	28910	90	4633	4623	215	4	3741	3741	3815	943	24	36	0	0	240421	0.857	100000.000	100000.000	0.000	0.000	0.000	0.000	0.000	16.610	892	882	892	882	52	420	100	1263	"T308"
0	0	0	21	4	1	"A-Raf"	"P10398"	3680	28900	130	3888	4426	2407	54	3791	3791	3826	623	16	23	20	0	531174	0.963	100000.000	100000.000	0.000	0.000	0.000	0.000	0.000	16.610	97	635	97	635	120	940	100	1264	"Y302"
0	0	0	21	5	1	"A-Raf"	"P10398"	4190	28900	140	3953	4288	864	20	3855	3855	3882	549	14	24	21	0	668855	0.740	100000.000	100000.000	0.000	0.000	0.000	0.000	0.000	16.610	98	433	98	433	156	1140	100	1265	"Y302"
0	0	0	21	6	1	"A-Raf"	"P10398"	4690	28910	80	5604	5444	803	14	3905	3905	3891	274	7	88	82	0	283099	5.668	100000.000	100000.000	0.000	0.000	0.000	0.000	0.000	16.610	1699	1539	1699	1539	52	340	100	1266	"Y302"
0	0	0	21	7	1	"Cdk4"	"P11802"	5180	28910	200	3708	3709	265	7	3934	3934	3931	265	6	2	0	0	1171980	-0.838	100000.000	100000.000	0.000	0.000	0.000	0.000	0.000	16.610	-226	-225	-226	-225	316	2384	100	1267	"S150"
0	0	0	21	8	1	"Cdk4"	"P11802"	5680	28910	200	3794	3808	220	5	3992	3992	3998	281	7	1	0	0	1203265	-0.676	100000.000	100000.000	0.000	0.000	0.000	0.000	0.000	16.610	-198	-184	-198	-184	316	2384	100	1268	"S150"
0	0	0	21	9	1	"Cdk4"	"P11802"	6180	28920	200	3770	3796	203	5	3980	3980	3981	182	4	4	1	0	1199559	-1.016	100000.000	100000.000	0.000	0.000	0.000	0.000	0.000	16.610	-210	-184	-210	-184	316	2384	100	1269	"S150"
0	0	0	21	1	2	"CREB "	"P16220"	2190	29530	70	4424	4375	368	8	3856	3856	3881	264	6	71	53	0	140015	1.871	100000.000	100000.000	0.000	0.000	0.000	0.000	0.000	16.610	568	519	568	519	32	236	100	1270	"S111"
0	0	0	21	2	2	"CREB "	"P16220"	2680	29540	200	3773	3843	327	8	3797	3797	3818	329	8	13	6	0	1214396	0.076	100000.000	100000.000	0.000	0.000	0.000	0.000	0.000	16.610	-24	46	-24	46	316	2384	100	1271	"S111"
0	0	0	21	3	2	"CREB "	"P16220"	3180	29540	200	3810	3872	348	8	3762	3762	3771	273	7	19	11	0	1223486	0.370	100000.000	100000.000	0.000	0.000	0.000	0.000	0.000	16.610	48	110	48	110	316	2384	100	1272	"S111"
0	0	0	21	4	2	"DVL1"	"O14640"	3680	29550	200	3875	3892	238	6	3789	3789	3811	332	8	10	1	0	1230020	0.244	100000.000	100000.000	0.000	0.000	0.000	0.000	0.000	16.610	86	103	86	103	316	2384	100	1273	"S679"
0	0	0	21	5	2	"DVL1"	"O14640"	4180	29550	200	3925	4134	2507	60	3888	3888	3889	440	11	7	0	0	1306320	0.557	100000.000	100000.000	0.000	0.000	0.000	0.000	0.000	16.610	37	246	37	246	316	2384	100	1274	"S679"
0	0	0	21	6	2	"DVL1"	"O14640"	4680	29550	200	3940	4006	658	16	3900	3900	3920	980	25	2	1	0	1265765	0.088	100000.000	100000.000	0.000	0.000	0.000	0.000	0.000	16.610	40	106	40	106	316	2384	100	1275	"S679"
0	0	0	21	7	2	"IFNAR1 "	"P17181"	5180	29550	200	3885	3913	449	11	3927	3927	3924	375	9	4	0	0	1236379	-0.029	100000.000	100000.000	0.000	0.000	0.000	0.000	0.000	16.610	-42	-14	-42	-14	316	2384	100	1276	"Y466"
0	0	0	21	8	2	"IFNAR1 "	"P17181"	5680	29560	200	3963	3973	217	5	3979	3979	3973	209	5	16	1	0	1255416	0.000	100000.000	100000.000	0.000	0.000	0.000	0.000	0.000	16.610	-16	-6	-16	-6	316	2384	100	1277	"Y466"
0	0	0	21	9	2	"IFNAR1 "	"P17181"	6180	29560	200	3955	3960	187	4	3990	3990	3995	237	5	5	0	0	1251375	-0.148	100000.000	100000.000	0.000	0.000	0.000	0.000	0.000	16.610	-35	-30	-35	-30	316	2384	100	1278	"Y466"
0	0	0	21	1	3	"Jak1 "	"P23458"	2200	30190	80	4629	4607	263	5	3914	3914	3929	306	7	94	71	0	239542	2.216	100000.000	100000.000	0.000	0.000	0.000	0.000	0.000	16.610	715	693	715	693	52	340	100	1279	"Y1034"
0	0	0	21	2	3	"Jak1 "	"P23458"	2690	30180	70	4606	4631	286	6	3837	3837	3879	234	6	100	96	0	148205	3.214	100000.000	100000.000	0.000	0.000	0.000	0.000	0.000	16.610	769	794	769	794	32	236	100	1280	"Y1034"
0	0	0	21	3	3	"Jak1 "	"P23458"	3190	30200	80	4504	4492	272	6	3842	3842	3859	242	6	90	78	0	233595	2.616	100000.000	100000.000	0.000	0.000	0.000	0.000	0.000	16.610	662	650	662	650	52	340	100	1281	"Y1034"
0	0	0	21	4	3	"Jun "	"P05412"	3680	30190	200	3280	3340	343	10	3849	3849	3856	239	6	1	0	0	1055336	-2.159	100000.000	100000.000	0.000	0.000	0.000	0.000	0.000	16.610	-569	-509	-569	-509	316	2384	100	1282	"S63"
0	0	0	21	5	3	"Jun "	"P05412"	4180	30190	200	3353	3390	453	13	3877	3877	3878	272	7	1	0	0	1071349	-1.794	100000.000	100000.000	0.000	0.000	0.000	0.000	0.000	16.610	-524	-487	-524	-487	316	2384	100	1283	"S63"
0	0	0	21	6	3	"Jun "	"P05412"	4680	30190	200	3310	3313	347	10	3889	3889	3897	708	18	0	0	0	1046892	-0.825	100000.000	100000.000	0.000	0.000	0.000	0.000	0.000	16.610	-579	-576	-579	-576	316	2384	100	1284	"S63"
0	0	0	21	7	3	"Lck"	"P06239"	5190	30210	110	4316	4309	286	6	3925	3925	3922	248	6	72	40	0	344754	1.560	100000.000	100000.000	0.000	0.000	0.000	0.000	0.000	16.610	391	384	391	384	80	656	100	1285	"Y192"
0	0	0	21	8	3	"Lck"	"P06239"	5690	30210	90	4476	4458	204	4	3981	3981	3982	184	4	94	65	0	231808	2.587	100000.000	100000.000	0.000	0.000	0.000	0.000	0.000	16.610	495	477	495	477	52	420	100	1286	"Y192"
0	0	0	21	9	3	"Lck"	"P06239"	6180	30210	100	4389	4367	181	4	3957	3957	3956	226	5	81	42	0	349390	1.819	100000.000	100000.000	0.000	0.000	0.000	0.000	0.000	16.610	432	410	432	410	80	560	100	1287	"Y192"
0	0	0	21	1	4	"Mlk3"	"Q16584"	2180	30830	200	3799	3791	306	8	3858	3858	3867	267	6	9	1	0	1198054	-0.285	100000.000	100000.000	0.000	0.000	0.000	0.000	0.000	16.610	-59	-67	-59	-67	316	2384	100	1288	"T277"
0	0	0	21	2	4	"Mlk3"	"Q16584"	2680	30830	200	3697	3658	259	7	3743	3743	3759	245	6	5	0	0	1155924	-0.412	100000.000	100000.000	0.000	0.000	0.000	0.000	0.000	16.610	-46	-85	-46	-85	316	2384	100	1289	"T277"
0	0	0	21	3	4	"Mlk3"	"Q16584"	3180	30830	200	3759	3699	303	8	3765	3765	3780	206	5	14	2	0	1168848	-0.393	100000.000	100000.000	0.000	0.000	0.000	0.000	0.000	16.610	-6	-66	-6	-66	316	2384	100	1290	"T277"
0	0	0	21	4	4	"NFAT2 "	"O95644"	3690	30840	110	4660	4659	224	4	3818	3818	3830	242	6	100	96	0	372734	3.426	100000.000	100000.000	0.000	0.000	0.000	0.000	0.000	16.610	842	841	842	841	80	656	100	1291	"S245"
0	0	0	21	5	4	"NFAT2 "	"O95644"	4180	30850	120	4739	4686	359	7	3895	3895	3880	252	6	92	85	0	562349	3.198	100000.000	100000.000	0.000	0.000	0.000	0.000	0.000	16.610	844	791	844	791	120	820	100	1292	"S245"
0	0	0	21	6	4	"NFAT2 "	"O95644"	4680	30850	120	4784	4705	435	9	3890	3890	3886	224	5	86	84	0	564592	3.656	100000.000	100000.000	0.000	0.000	0.000	0.000	0.000	16.610	894	815	894	815	120	820	100	1293	"S245"
0	0	0	21	7	4	"PI3-kinase p85 subunit beta"	"O00459"	5190	30850	80	4793	4690	373	7	3936	3936	3956	391	9	82	55	0	243860	1.877	100000.000	100000.000	0.000	0.000	0.000	0.000	0.000	16.610	857	754	857	754	52	340	100	1294	"Y605"
0	0	0	21	8	4	"PI3-kinase p85 subunit beta"	"O00459"	5680	30840	80	4875	4862	259	5	4005	4005	4002	223	5	98	94	0	252815	3.857	100000.000	100000.000	0.000	0.000	0.000	0.000	0.000	16.610	870	857	870	857	52	340	100	1295	"Y605"
0	0	0	21	9	4	"PI3-kinase p85 subunit beta"	"O00459"	6170	30840	70	4988	4941	159	3	4028	4028	4030	152	3	100	100	0	158118	5.993	100000.000	100000.000	0.000	0.000	0.000	0.000	0.000	16.610	960	913	960	913	32	236	100	1296	"Y605"
0	0	0	21	1	5	"PDGFRb"	"P09619"	2190	31470	200	3820	3847	248	6	3818	3818	4221	4527	107	0	0	0	1215775	-0.083	100000.000	100000.000	0.000	0.000	0.000	0.000	0.000	16.610	2	29	2	29	316	2384	100	1297	"Y740"
0	0	0	21	2	5	"PDGFRb"	"P09619"	2690	31480	90	4128	4168	453	10	3715	3715	3723	200	5	82	50	0	216756	2.225	100000.000	100000.000	0.000	0.000	0.000	0.000	0.000	16.610	413	453	413	453	52	420	100	1298	"Y740"
0	0	0	21	3	5	"PDGFRb"	"P09619"	3180	31480	200	3736	3768	250	6	3730	3730	3741	231	6	18	6	0	1190817	0.117	100000.000	100000.000	0.000	0.000	0.000	0.000	0.000	16.610	6	38	6	38	316	2384	100	1299	"Y740"
0	0	0	21	4	5	"Rack1"	"P63244"	3680	31480	160	4202	4203	235	5	3795	3795	3845	1158	30	1	0	0	874154	0.309	100000.000	100000.000	0.000	0.000	0.000	0.000	0.000	16.610	407	408	407	408	208	1512	100	1300	"Y194"
0	0	0	21	5	5	"Rack1"	"P63244"	4190	31480	170	4253	4393	2035	46	3885	3885	3896	281	7	58	25	0	913733	1.769	100000.000	100000.000	0.000	0.000	0.000	0.000	0.000	16.610	368	508	368	508	208	1660	100	1301	"Y194"
0	0	0	21	6	5	"Rack1"	"P63244"	4670	31490	160	4268	4254	372	8	3900	3900	3898	270	6	58	26	0	884889	1.319	100000.000	100000.000	0.000	0.000	0.000	0.000	0.000	16.610	368	354	368	354	208	1512	100	1302	"Y194"
0	0	0	21	7	5	"SEK1 "	"P45985"	5170	31480	200	3775	3783	286	7	3944	3944	3930	239	6	5	0	0	1195400	-0.615	100000.000	100000.000	0.000	0.000	0.000	0.000	0.000	16.610	-169	-161	-169	-161	316	2384	100	1303	"T261"
0	0	0	21	8	5	"SEK1 "	"P45985"	5670	31480	200	3844	3843	228	5	3964	3964	3971	280	7	2	0	0	1214259	-0.457	100000.000	100000.000	0.000	0.000	0.000	0.000	0.000	16.610	-120	-121	-120	-121	316	2384	100	1304	"T261"
0	0	0	21	9	5	"SEK1 "	"P45985"	6170	31480	200	3764	3756	239	6	3946	3946	3944	169	4	3	0	0	1186780	-1.112	100000.000	100000.000	0.000	0.000	0.000	0.000	0.000	16.610	-182	-190	-182	-190	316	2384	100	1305	"T261"
0	0	0	21	1	6	"Smad3 "	"P84022"	2180	32120	110	4258	4274	303	7	3764	3764	3791	269	7	77	46	0	341930	1.796	100000.000	100000.000	0.000	0.000	0.000	0.000	0.000	16.610	494	510	494	510	80	656	100	1306	"S423"
0	0	0	21	2	6	"Smad3 "	"P84022"	2680	32140	90	4319	4272	182	4	3667	3667	3686	205	5	98	80	0	222140	2.859	100000.000	100000.000	0.000	0.000	0.000	0.000	0.000	16.610	652	605	652	605	52	420	100	1307	"S423"
0	0	0	21	3	6	"Smad3 "	"P84022"	3190	32140	80	4256	4266	190	4	3677	3677	3694	191	5	100	88	0	221854	2.995	100000.000	100000.000	0.000	0.000	0.000	0.000	0.000	16.610	579	589	579	589	52	340	100	1308	"S423"
0	0	0	21	4	6	"TBK1 "	"Q9UHD2"	3690	32110	90	5598	5553	468	8	3703	3703	3707	202	5	100	98	0	288753	9.139	100000.000	100000.000	0.000	0.000	0.000	0.000	0.000	16.610	1895	1850	1895	1850	52	420	100	1309	"S172"
0	0	0	21	5	6	"TBK1 "	"Q9UHD2"	4200	32110	90	5880	5900	394	6	3847	3847	3853	312	8	100	100	0	306825	6.561	100000.000	100000.000	0.000	0.000	0.000	0.000	0.000	16.610	2033	2053	2033	2053	52	420	100	1310	"S172"
0	0	0	21	6	6	"TBK1 "	"Q9UHD2"	4680	32130	100	5897	5597	790	14	3868	3868	3866	257	6	88	85	0	447772	6.735	100000.000	100000.000	0.000	0.000	0.000	0.000	0.000	16.610	2029	1729	2029	1729	80	560	100	1311	"S172"
0	0	0	21	7	6	"TrKA"	"P04629"	5170	32130	90	6193	6147	294	4	3959	3959	3956	466	11	100	100	0	319669	4.702	100000.000	100000.000	0.000	0.000	0.000	0.000	0.000	16.610	2234	2188	2234	2188	52	420	100	1312	"Y496"
0	0	0	21	8	6	"TrKA"	"P04629"	5670	32130	90	6055	6032	306	5	3976	3976	3994	208	5	100	100	0	313672	9.798	100000.000	100000.000	0.000	0.000	0.000	0.000	0.000	16.610	2079	2056	2079	2056	52	420	100	1313	"Y496"
0	0	0	21	9	6	"TrKA"	"P04629"	6180	32140	90	5908	5788	522	9	3979	3979	4023	657	16	92	90	0	300959	2.686	100000.000	100000.000	0.000	0.000	0.000	0.000	0.000	16.610	1929	1809	1929	1809	52	420	100	1314	"Y496"
-75	0	0	21	1	7	"empty"	"empty"	2160	32750	200	3747	3771	510	13	3737	3737	3768	445	11	2	0	0	1191689	0.007	100000.000	100000.000	0.000	0.000	0.000	0.000	0.000	16.610	10	34	10	34	316	2384	100	1315	"empty"
-75	0	0	21	2	7	"empty"	"empty"	2660	32750	200	3675	3689	284	7	3655	3655	3673	247	6	10	2	0	1165739	0.065	100000.000	100000.000	0.000	0.000	0.000	0.000	0.000	16.610	20	34	20	34	316	2384	100	1316	"empty"
-75	0	0	21	3	7	"empty"	"empty"	3160	32750	200	3694	3713	300	8	3678	3678	3696	279	7	6	0	0	1173304	0.061	100000.000	100000.000	0.000	0.000	0.000	0.000	0.000	16.610	16	35	16	35	316	2384	100	1317	"empty"
-75	0	0	21	4	7	"empty"	"empty"	3660	32750	200	3767	3764	191	5	3732	3732	3813	1978	51	0	0	0	1189542	-0.025	100000.000	100000.000	0.000	0.000	0.000	0.000	0.000	16.610	35	32	35	32	316	2384	100	1318	"empty"
-75	0	0	21	5	7	"empty"	"empty"	4160	32750	200	3841	3844	230	5	3797	3797	3809	302	7	12	1	0	1214662	0.116	100000.000	100000.000	0.000	0.000	0.000	0.000	0.000	16.610	44	47	44	47	316	2384	100	1319	"empty"
-75	0	0	21	6	7	"empty"	"empty"	4660	32750	200	3888	3888	251	6	3893	3893	3893	410	10	4	0	0	1228546	-0.012	100000.000	100000.000	0.000	0.000	0.000	0.000	0.000	16.610	-5	-5	-5	-5	316	2384	100	1320	"empty"
-75	0	0	21	7	7	"empty"	"empty"	5160	32750	200	3957	3963	256	6	3973	3973	3967	357	8	5	1	0	1252194	-0.011	100000.000	100000.000	0.000	0.000	0.000	0.000	0.000	16.610	-16	-10	-16	-10	316	2384	100	1321	"empty"
-75	0	0	21	8	7	"empty"	"empty"	5660	32750	200	3971	3960	189	4	3985	3985	4002	297	7	2	0	0	1251454	-0.141	100000.000	100000.000	0.000	0.000	0.000	0.000	0.000	16.610	-14	-25	-14	-25	316	2384	100	1322	"empty"
-75	0	0	21	9	7	"empty"	"empty"	6160	32750	200	3989	4047	800	19	3994	3994	4018	578	14	1	0	0	1278803	0.050	100000.000	100000.000	0.000	0.000	0.000	0.000	0.000	16.610	-5	53	-5	53	316	2384	100	1323	"empty"
0	0	0	22	1	1	"PLCG2"	"P16885"	6700	28910	120	4444	4436	283	6	3924	3924	3916	188	4	90	72	0	532376	2.766	100000.000	100000.000	0.000	0.000	0.000	0.000	0.000	16.610	520	512	520	512	120	820	100	1324	"Y753"
0	0	0	22	2	1	"PLCG2"	"P16885"	7210	28920	110	4513	4502	252	5	3836	3836	3831	256	6	95	72	0	360191	2.621	100000.000	100000.000	0.000	0.000	0.000	0.000	0.000	16.610	677	666	677	666	80	656	100	1325	"Y753"
0	0	0	22	3	1	"PLCG2"	"P16885"	7710	28920	120	4246	4255	331	7	3730	3730	3755	391	10	67	25	0	510540	1.279	100000.000	100000.000	0.000	0.000	0.000	0.000	0.000	16.610	516	525	516	525	120	820	100	1326	"Y753"
0	0	0	22	4	1	"pyk2"	"Q14289"	8220	28930	160	9893	9030	2337	25	3668	3668	3686	306	8	88	87	0	1878300	17.464	100000.000	100000.000	0.000	0.000	0.000	0.000	0.000	16.610	6225	5362	6225	5362	208	1512	100	1327	"Y402"
0	0	0	22	5	1	"pyk2"	"Q14289"	8720	28940	160	9868	9220	2979	32	3610	3610	3625	432	11	89	89	0	1917735	12.951	100000.000	100000.000	0.000	0.000	0.000	0.000	0.000	16.610	6258	5610	6258	5610	208	1512	100	1328	"Y402"
0	0	0	22	6	1	"pyk2"	"Q14289"	9230	28940	130	9727	9803	629	6	3605	3605	3626	259	7	100	100	0	1176402	23.849	100000.000	100000.000	0.000	0.000	0.000	0.000	0.000	16.610	6122	6198	6122	6198	120	940	100	1329	"Y402"
0	0	0	22	7	1	"STAM2"	"Q92783"	9720	28940	160	4738	4737	423	8	3651	3651	3658	204	5	98	97	0	985252	5.289	100000.000	100000.000	0.000	0.000	0.000	0.000	0.000	16.610	1087	1086	1087	1086	208	1512	100	1330	"Y371"
0	0	0	22	8	1	"STAM2"	"Q92783"	10220	28950	180	4935	4876	625	12	3723	3723	3741	332	8	89	86	0	1248273	3.419	100000.000	100000.000	0.000	0.000	0.000	0.000	0.000	16.610	1212	1153	1212	1153	256	1924	100	1331	"Y371"
0	0	0	22	9	1	"STAM2"	"Q92783"	10720	28950	190	5090	4978	499	10	3756	3756	3794	615	16	88	59	0	1274264	1.925	100000.000	100000.000	0.000	0.000	0.000	0.000	0.000	16.610	1334	1222	1334	1222	256	2088	100	1332	"Y371"
0	0	0	22	1	2	"STAT3 "	"P40763"	6710	29570	140	5110	5039	396	7	3970	3970	3980	401	10	91	82	0	786144	2.641	100000.000	100000.000	0.000	0.000	0.000	0.000	0.000	16.610	1140	1069	1140	1069	156	1140	100	1333	"Y705"
0	0	0	22	2	2	"STAT3 "	"P40763"	7210	29580	140	4989	5012	1084	21	3877	3877	3870	252	6	94	92	0	781920	4.532	100000.000	100000.000	0.000	0.000	0.000	0.000	0.000	16.610	1112	1135	1112	1135	156	1140	100	1334	"Y705"
0	0	0	22	3	2	"STAT3 "	"P40763"	7710	29580	140	4833	4840	326	6	3792	3792	3800	401	10	97	75	0	755115	2.594	100000.000	100000.000	0.000	0.000	0.000	0.000	0.000	16.610	1041	1048	1041	1048	156	1140	100	1335	"Y705"
0	0	0	22	4	2	"STMN1"	"P16949"	8210	29580	200	3532	3537	272	7	3673	3673	3689	244	6	9	1	0	1117565	-0.623	100000.000	100000.000	0.000	0.000	0.000	0.000	0.000	16.610	-141	-136	-141	-136	316	2384	100	1336	"S15"
0	0	0	22	5	2	"STMN1"	"P16949"	8710	29580	200	3418	3455	309	8	3609	3609	3626	262	7	4	1	0	1091647	-0.653	100000.000	100000.000	0.000	0.000	0.000	0.000	0.000	16.610	-191	-154	-191	-154	316	2384	100	1337	"S15"
0	0	0	22	6	2	"STMN1"	"P16949"	9210	29590	200	3425	3431	229	6	3592	3592	3598	212	5	3	0	0	1084106	-0.788	100000.000	100000.000	0.000	0.000	0.000	0.000	0.000	16.610	-167	-161	-167	-161	316	2384	100	1338	"S15"
0	0	0	22	7	2	"4E-BP1 "	"Q13541"	9710	29590	200	3597	3609	337	9	3650	3650	3773	2281	60	0	0	0	1140491	-0.072	100000.000	100000.000	0.000	0.000	0.000	0.000	0.000	16.610	-53	-41	-53	-41	316	2384	100	1339	"S64"
0	0	0	22	8	2	"4E-BP1 "	"Q13541"	10220	29600	200	3697	3710	393	10	3756	3756	3774	474	12	2	1	0	1172292	-0.135	100000.000	100000.000	0.000	0.000	0.000	0.000	0.000	16.610	-59	-46	-59	-46	316	2384	100	1340	"S64"
0	0	0	22	9	2	"4E-BP1 "	"Q13541"	10720	29600	200	3803	3796	244	6	3847	3847	3878	1294	33	0	0	0	1199506	-0.063	100000.000	100000.000	0.000	0.000	0.000	0.000	0.000	16.610	-44	-51	-44	-51	316	2384	100	1341	"S64"
0	0	0	22	1	3	"Tgfbr2"	"P37173"	6700	30210	200	3959	3953	231	5	3923	3923	3925	264	6	12	0	0	1249222	0.106	100000.000	100000.000	0.000	0.000	0.000	0.000	0.000	16.610	36	30	36	30	316	2384	100	1342	"Y336"
0	0	0	22	2	3	"Tgfbr2"	"P37173"	7210	30210	200	3874	3873	274	7	3877	3877	3870	461	11	3	0	0	1223940	0.007	100000.000	100000.000	0.000	0.000	0.000	0.000	0.000	16.610	-3	-4	-3	-4	316	2384	100	1343	"Y336"
0	0	0	22	3	3	"Tgfbr2"	"P37173"	7710	30220	200	3809	3796	286	7	3766	3766	3784	752	19	0	0	0	1199523	0.016	100000.000	100000.000	0.000	0.000	0.000	0.000	0.000	16.610	43	30	43	30	316	2384	100	1344	"Y336"
0	0	0	22	4	3	"Bid "	"P55957"	8210	30220	80	4900	4790	585	12	3699	3699	3686	236	6	90	80	0	249097	4.678	100000.000	100000.000	0.000	0.000	0.000	0.000	0.000	16.610	1201	1091	1201	1091	52	340	100	1345	"T54"
0	0	0	22	5	3	"Bid "	"P55957"	8710	30230	200	3681	3798	440	11	3626	3626	3686	1459	39	1	0	0	1200180	0.077	100000.000	100000.000	0.000	0.000	0.000	0.000	0.000	16.610	55	172	55	172	316	2384	100	1346	"T54"
0	0	0	22	6	3	"Bid "	"P55957"	9220	30240	80	4795	4733	590	12	3657	3657	3651	169	4	92	90	0	246123	6.402	100000.000	100000.000	0.000	0.000	0.000	0.000	0.000	16.610	1138	1076	1138	1076	52	340	100	1347	"T54"
0	0	0	22	7	3	"caveolin-1"	"Q03135"	9710	30230	200	3671	3658	236	6	3683	3683	3704	327	8	6	0	0	1155848	-0.141	100000.000	100000.000	0.000	0.000	0.000	0.000	0.000	16.610	-12	-25	-12	-25	316	2384	100	1348	"Y6"
0	0	0	22	8	3	"caveolin-1"	"Q03135"	10210	30240	200	3709	3729	291	7	3778	3778	3802	453	11	2	0	0	1178511	-0.161	100000.000	100000.000	0.000	0.000	0.000	0.000	0.000	16.610	-69	-49	-69	-49	316	2384	100	1349	"Y6"
0	0	0	22	9	3	"caveolin-1"	"Q03135"	10720	30240	200	3880	3860	245	6	3861	3861	3864	248	6	14	1	0	1219811	-0.016	100000.000	100000.000	0.000	0.000	0.000	0.000	0.000	16.610	19	-1	19	-1	316	2384	100	1350	"Y6"
0	0	0	22	1	4	"CDK2"	"P24941"	6700	30850	140	4596	4618	680	14	3939	3939	3948	317	8	82	52	0	720334	2.114	100000.000	100000.000	0.000	0.000	0.000	0.000	0.000	16.610	657	679	657	679	156	1140	100	1351	"Y14"
0	0	0	22	2	4	"CDK2"	"P24941"	7200	30860	120	4557	4532	323	7	3897	3897	3896	256	6	87	60	0	543851	2.484	100000.000	100000.000	0.000	0.000	0.000	0.000	0.000	16.610	660	635	660	635	120	820	100	1352	"Y14"
0	0	0	22	3	4	"CDK2"	"P24941"	7700	30850	160	4239	4276	523	12	3777	3777	3786	294	7	69	38	0	889418	1.667	100000.000	100000.000	0.000	0.000	0.000	0.000	0.000	16.610	462	499	462	499	208	1512	100	1353	"Y14"
0	0	0	22	4	4	"Fos "	"P01100"	8200	30860	200	3708	3708	248	6	3679	3679	3714	536	14	2	0	0	1171632	-0.011	100000.000	100000.000	0.000	0.000	0.000	0.000	0.000	16.610	29	29	29	29	316	2384	100	1354	"S362"
0	0	0	22	5	4	"Fos "	"P01100"	8700	30860	200	3643	3654	219	5	3648	3648	3667	416	11	1	0	0	1154710	-0.031	100000.000	100000.000	0.000	0.000	0.000	0.000	0.000	16.610	-5	6	-5	6	316	2384	100	1355	"S362"
0	0	0	22	6	4	"Fos "	"P01100"	9200	30860	200	3608	3617	186	5	3642	3642	3650	205	5	8	2	0	1142933	-0.161	100000.000	100000.000	0.000	0.000	0.000	0.000	0.000	16.610	-34	-25	-34	-25	316	2384	100	1356	"S362"
0	0	0	22	7	4	"Grb2"	"P62993"	9710	30870	70	4835	4908	358	7	3643	3643	3677	254	6	100	96	0	157042	4.846	100000.000	100000.000	0.000	0.000	0.000	0.000	0.000	16.610	1192	1265	1192	1265	32	236	100	1357	"Y37"
0	0	0	22	8	4	"Grb2"	"P62993"	10200	30890	90	4910	4917	351	7	3802	3802	3799	217	5	96	96	0	255671	5.152	100000.000	100000.000	0.000	0.000	0.000	0.000	0.000	16.610	1108	1115	1108	1115	52	420	100	1358	"Y37"
0	0	0	22	9	4	"Grb2"	"P62993"	10700	30880	90	4973	4968	190	3	3812	3812	3812	205	5	100	100	0	258314	5.639	100000.000	100000.000	0.000	0.000	0.000	0.000	0.000	16.610	1161	1156	1161	1156	52	420	100	1359	"Y37"
0	0	0	22	1	5	"IL4R "	"P24394"	6700	31490	180	5007	4972	346	6	3906	3906	3922	566	14	92	44	0	1272903	1.855	100000.000	100000.000	0.000	0.000	0.000	0.000	0.000	16.610	1101	1066	1101	1066	256	1924	100	1360	"Y713"
0	0	0	22	2	5	"IL4R "	"P24394"	7200	31500	190	4903	4886	360	7	3879	3879	3879	345	8	97	80	0	1250762	2.919	100000.000	100000.000	0.000	0.000	0.000	0.000	0.000	16.610	1024	1007	1024	1007	256	2088	100	1361	"Y713"
0	0	0	22	3	5	"IL4R "	"P24394"	7700	31490	180	4784	4866	1346	27	3813	3813	3822	309	8	97	78	0	1245624	3.379	100000.000	100000.000	0.000	0.000	0.000	0.000	0.000	16.610	971	1053	971	1053	256	1924	100	1362	"Y713"
0	0	0	22	4	5	"IRAK4"	"P51617"	8210	31500	170	5822	5805	457	7	3723	3723	3742	400	10	99	98	0	1207431	5.158	100000.000	100000.000	0.000	0.000	0.000	0.000	0.000	16.610	2099	2082	2099	2082	208	1660	100	1363	"T208"
0	0	0	22	5	5	"IRAK4"	"P51617"	8700	31520	160	5701	5711	553	9	3645	3645	3653	244	6	98	96	0	1187933	8.434	100000.000	100000.000	0.000	0.000	0.000	0.000	0.000	16.610	2056	2066	2056	2066	208	1512	100	1364	"T208"
0	0	0	22	6	5	"IRAK4"	"P51617"	9210	31520	150	5727	5728	375	6	3652	3652	3661	378	10	100	99	0	893519	5.468	100000.000	100000.000	0.000	0.000	0.000	0.000	0.000	16.610	2075	2076	2075	2076	156	1272	100	1365	"T208"
0	0	0	22	7	5	"LDLRAP1"	"Q5SW96"	9710	31500	200	3649	3635	220	6	3715	3715	3748	1050	28	0	0	0	1148553	-0.108	100000.000	100000.000	0.000	0.000	0.000	0.000	0.000	16.610	-66	-80	-66	-80	316	2384	100	1366	"S186"
0	0	0	22	8	5	"LDLRAP1"	"Q5SW96"	10230	31510	100	3677	3706	297	8	3801	3801	3802	239	6	13	1	0	296487	-0.402	100000.000	100000.000	0.000	0.000	0.000	0.000	0.000	16.610	-124	-95	-124	-95	80	560	100	1367	"S186"
0	0	0	22	9	5	"LDLRAP1"	"Q5SW96"	10730	31510	200	3826	3834	291	7	3872	3872	3897	725	18	0	0	0	1211682	-0.087	100000.000	100000.000	0.000	0.000	0.000	0.000	0.000	16.610	-46	-38	-46	-38	316	2384	100	1368	"S186"
0	0	0	22	1	6	"MAPK14"	"Q16539"	6700	32160	120	4477	4448	230	5	3946	3946	3940	203	5	90	65	0	533818	2.502	100000.000	100000.000	0.000	0.000	0.000	0.000	0.000	16.610	531	502	531	502	120	820	100	1369	"T179"
0	0	0	22	2	6	"MAPK14"	"Q16539"	7190	32150	120	4378	4375	401	9	3866	3866	3860	258	6	76	49	0	524954	1.996	100000.000	100000.000	0.000	0.000	0.000	0.000	0.000	16.610	512	509	512	509	120	820	100	1370	"T179"
0	0	0	22	3	6	"MAPK14"	"Q16539"	7700	32160	120	4205	4236	320	7	3761	3761	3775	306	8	67	36	0	508293	1.507	100000.000	100000.000	0.000	0.000	0.000	0.000	0.000	16.610	444	475	444	475	120	820	100	1371	"T179"
0	0	0	22	4	6	"Met "	"P08581"	8200	32160	80	4535	4428	505	11	3747	3747	3736	223	5	75	67	0	230234	3.103	100000.000	100000.000	0.000	0.000	0.000	0.000	0.000	16.610	788	681	788	681	52	340	100	1372	"Y1003"
0	0	0	22	5	6	"Met "	"P08581"	8690	32160	80	4533	4387	486	11	3663	3663	3692	363	9	73	59	0	228127	1.915	100000.000	100000.000	0.000	0.000	0.000	0.000	0.000	16.610	870	724	870	724	52	340	100	1373	"Y1003"
0	0	0	22	6	6	"Met "	"P08581"	9200	32160	70	4778	4756	201	4	3666	3666	3685	182	4	100	100	0	152190	5.885	100000.000	100000.000	0.000	0.000	0.000	0.000	0.000	16.610	1112	1090	1112	1090	32	236	100	1374	"Y1003"
0	0	0	22	7	6	"p53 "	"P04637"	9710	32160	90	4814	4758	373	7	3704	3704	3711	230	6	94	90	0	247429	4.552	100000.000	100000.000	0.000	0.000	0.000	0.000	0.000	16.610	1110	1054	1110	1054	52	420	100	1375	"S15"
0	0	0	22	8	6	"p53 "	"P04637"	10200	32160	80	5006	4910	591	12	3792	3792	3804	224	5	92	84	0	255309	4.938	100000.000	100000.000	0.000	0.000	0.000	0.000	0.000	16.610	1214	1118	1214	1118	52	340	100	1376	"S15"
0	0	0	22	9	6	"p53 "	"P04637"	10700	32160	80	5236	5155	396	7	3929	3929	3919	204	5	96	96	0	268067	6.059	100000.000	100000.000	0.000	0.000	0.000	0.000	0.000	16.610	1307	1226	1307	1226	52	340	100	1377	"S15"
-75	0	0	22	1	7	"empty"	"empty"	6700	32770	200	3924	3929	190	4	3940	3940	3939	209	5	8	0	0	1241520	-0.048	100000.000	100000.000	0.000	0.000	0.000	0.000	0.000	16.610	-16	-11	-16	-11	316	2384	100	1378	"empty"
-75	0	0	22	2	7	"empty"	"empty"	7200	32770	200	3858	3859	265	6	3865	3865	3865	286	7	13	1	0	1219404	-0.021	100000.000	100000.000	0.000	0.000	0.000	0.000	0.000	16.610	-7	-6	-7	-6	316	2384	100	1379	"empty"
-75	0	0	22	3	7	"empty"	"empty"	7700	32770	200	3809	3791	278	7	3794	3794	3827	687	17	0	0	0	1198037	-0.052	100000.000	100000.000	0.000	0.000	0.000	0.000	0.000	16.610	15	-3	15	-3	316	2384	100	1380	"empty"
-75	0	0	22	4	7	"empty"	"empty"	8200	32770	200	3709	3854	1085	28	3704	3704	3736	467	12	7	3	0	1217740	0.253	100000.000	100000.000	0.000	0.000	0.000	0.000	0.000	16.610	5	150	5	150	316	2384	100	1381	"empty"
-75	0	0	22	5	7	"empty"	"empty"	8700	32770	200	3671	3674	203	5	3671	3671	3679	229	6	12	1	0	1161042	-0.022	0.000	100000.000	0.000	0.000	0.000	0.000	0.000	Error	0	3	0	3	316	2384	100	1382	"empty"
-75	0	0	22	6	7	"empty"	"empty"	9200	32770	200	3715	3724	196	5	3688	3688	3715	478	12	1	0	0	1176865	0.019	100000.000	100000.000	0.000	0.000	0.000	0.000	0.000	16.610	27	36	27	36	316	2384	100	1383	"empty"
0	0	0	22	7	7	"GLQAWPGEAIPQFLG_100"	"GLQAWPGEAIPQFLG_100"	9700	32800	80	4169	4140	222	5	3722	3722	3728	260	6	73	30	0	215283	1.585	100000.000	100000.000	0.000	0.000	0.000	0.000	0.000	16.610	447	418	447	418	52	340	100	1384	"GLQAWPGEAIPQFLG_100"
0	0	0	22	8	7	"GLQAWPGEAIPQFLG_100"	"GLQAWPGEAIPQFLG_100"	10190	32800	90	4274	4272	245	5	3828	3828	3827	242	6	82	46	0	222128	1.839	100000.000	100000.000	0.000	0.000	0.000	0.000	0.000	16.610	446	444	446	444	52	420	100	1385	"GLQAWPGEAIPQFLG_100"
0	0	0	22	9	7	"GLQAWPGEAIPQFLG_100"	"GLQAWPGEAIPQFLG_100"	10690	32800	80	4351	4354	319	7	3860	3860	3891	394	10	69	11	0	226383	1.175	100000.000	100000.000	0.000	0.000	0.000	0.000	0.000	16.610	491	494	491	494	52	340	100	1386	"GLQAWPGEAIPQFLG_100"
0	0	0	23	1	1	"JAK2"	"O60674"	11250	28940	70	5480	5312	524	9	3788	3788	3825	566	14	90	84	0	169988	2.627	100000.000	100000.000	0.000	0.000	0.000	0.000	0.000	16.610	1692	1524	1692	1524	32	236	100	1387	"Y813"
0	0	0	23	2	1	"JAK2"	"O60674"	11740	28930	200	3823	4018	620	15	3765	3765	3789	426	11	13	12	0	1269783	0.538	100000.000	100000.000	0.000	0.000	0.000	0.000	0.000	16.610	58	253	58	253	316	2384	100	1388	"Y813"
0	0	0	23	3	1	"JAK2"	"O60674"	12240	28930	70	5519	5318	639	12	3857	3857	3855	184	4	90	87	0	170177	7.951	100000.000	100000.000	0.000	0.000	0.000	0.000	0.000	16.610	1662	1461	1662	1461	32	236	100	1389	"Y813"
0	0	0	23	4	1	"Jun "	"P05412"	12750	28940	200	2999	3124	479	15	3776	3776	3785	258	6	1	0	0	987202	-2.562	100000.000	100000.000	0.000	0.000	0.000	0.000	0.000	16.610	-777	-652	-777	-652	316	2384	100	1390	"S73"
0	0	0	23	5	1	"Jun "	"P05412"	13250	28940	200	2930	3022	490	16	3746	3746	3746	227	6	1	0	0	954924	-3.189	100000.000	100000.000	0.000	0.000	0.000	0.000	0.000	16.610	-816	-724	-816	-724	316	2384	100	1391	"S73"
0	0	0	23	6	1	"Jun "	"P05412"	13750	28940	200	2836	3134	2587	82	3681	3681	3686	218	5	2	0	0	990451	-2.532	100000.000	100000.000	0.000	0.000	0.000	0.000	0.000	16.610	-845	-547	-845	-547	316	2384	100	1392	"S73"
0	0	0	23	7	1	"Kit "	"P10721"	14270	28940	90	5299	5174	620	11	3625	3625	3629	186	5	90	88	0	269028	8.306	100000.000	100000.000	0.000	0.000	0.000	0.000	0.000	16.610	1674	1549	1674	1549	52	420	100	1393	"Y936"
0	0	0	23	8	1	"Kit "	"P10721"	14760	28960	100	5324	5098	669	13	3570	3570	3577	165	4	91	88	0	407852	9.218	100000.000	100000.000	0.000	0.000	0.000	0.000	0.000	16.610	1754	1528	1754	1528	80	560	100	1394	"Y936"
0	0	0	23	9	1	"Kit "	"P10721"	15260	28950	100	5309	5323	1038	19	3507	3507	3528	212	6	96	95	0	425865	8.467	100000.000	100000.000	0.000	0.000	0.000	0.000	0.000	16.610	1802	1816	1802	1816	80	560	100	1395	"Y936"
0	0	0	23	1	2	"Mnk1"	"Q9BUB5"	11260	29580	80	4868	4702	449	9	3845	3845	3883	420	10	82	69	0	244522	1.950	100000.000	100000.000	0.000	0.000	0.000	0.000	0.000	16.610	1023	857	1023	857	52	340	100	1396	"T250"
0	0	0	23	2	2	"Mnk1"	"Q9BUB5"	11760	29590	80	4875	4735	465	9	3797	3797	3867	625	16	80	28	0	246199	1.389	100000.000	100000.000	0.000	0.000	0.000	0.000	0.000	16.610	1078	938	1078	938	52	340	100	1397	"T250"
0	0	0	23	3	2	"Mnk1"	"Q9BUB5"	12250	29580	100	4271	4403	554	12	3848	3848	3935	947	24	36	1	0	352269	0.494	100000.000	100000.000	0.000	0.000	0.000	0.000	0.000	16.610	423	555	423	555	80	560	100	1398	"T250"
0	0	0	23	4	2	"NFAT3"	"Q14934"	12760	29580	90	7877	7045	1671	23	3844	3844	3856	309	8	92	82	0	366329	10.320	100000.000	100000.000	0.000	0.000	0.000	0.000	0.000	16.610	4033	3201	4033	3201	52	420	100	1399	"S676"
0	0	0	23	5	2	"NFAT3"	"Q14934"	13260	29600	70	8134	7874	1351	17	3770	3770	3769	200	5	96	96	0	251981	20.525	100000.000	100000.000	0.000	0.000	0.000	0.000	0.000	16.610	4364	4104	4364	4104	32	236	100	1400	"S676"
0	0	0	23	6	2	"NFAT3"	"Q14934"	13760	29600	80	7668	7003	1547	22	3716	3716	3724	192	5	92	88	0	364134	17.078	100000.000	100000.000	0.000	0.000	0.000	0.000	0.000	16.610	3952	3287	3952	3287	52	340	100	1401	"S676"
0	0	0	23	7	2	"PIK3R1 "	"P27986"	14260	29600	100	4413	4406	182	4	3653	3653	3665	175	4	100	100	0	352504	4.234	100000.000	100000.000	0.000	0.000	0.000	0.000	0.000	16.610	760	753	760	753	80	560	100	1402	"Y528"
0	0	0	23	8	2	"PIK3R1 "	"P27986"	14760	29610	110	4271	4320	303	7	3593	3593	3595	190	5	100	97	0	345583	3.816	100000.000	100000.000	0.000	0.000	0.000	0.000	0.000	16.610	678	727	678	727	80	656	100	1403	"Y528"
0	0	0	23	9	2	"PIK3R1 "	"P27986"	15260	29610	200	3862	3975	495	12	3610	3610	3668	406	11	42	12	0	1256100	0.756	100000.000	100000.000	0.000	0.000	0.000	0.000	0.000	16.610	252	365	252	365	316	2240	100	1404	"Y528"
0	0	0	23	1	3	"p67phox"	"P19878"	11240	30220	200	3762	3774	242	6	3857	3857	3867	362	9	1	0	0	1192726	-0.257	100000.000	100000.000	0.000	0.000	0.000	0.000	0.000	16.610	-95	-83	-95	-83	316	2384	100	1405	"S208"
0	0	0	23	2	3	"p67phox"	"P19878"	11740	30220	200	3753	3780	228	6	3840	3840	3853	405	10	2	0	0	1194487	-0.180	100000.000	100000.000	0.000	0.000	0.000	0.000	0.000	16.610	-87	-60	-87	-60	316	2384	100	1406	"S208"
0	0	0	23	3	3	"p67phox"	"P19878"	12240	30220	200	3700	3724	289	7	3827	3827	3835	285	7	4	1	0	1176766	-0.389	100000.000	100000.000	0.000	0.000	0.000	0.000	0.000	16.610	-127	-103	-127	-103	316	2384	100	1407	"S208"
0	0	0	23	4	3	"PDK1"	"O15530"	12750	30240	90	4308	4401	485	11	3792	3792	3803	201	5	96	71	0	228848	2.975	100000.000	100000.000	0.000	0.000	0.000	0.000	0.000	16.610	516	609	516	609	52	420	100	1408	"S241"
0	0	0	23	5	3	"PDK1"	"O15530"	13250	30230	110	4125	4131	292	7	3762	3762	3773	276	7	61	28	0	330472	1.297	100000.000	100000.000	0.000	0.000	0.000	0.000	0.000	16.610	363	369	363	369	80	656	100	1409	"S241"
0	0	0	23	6	3	"PDK1"	"O15530"	13750	30230	120	4012	3987	311	7	3739	3739	3749	222	5	54	31	0	478477	1.072	100000.000	100000.000	0.000	0.000	0.000	0.000	0.000	16.610	273	248	273	248	120	820	100	1410	"S241"
0	0	0	23	7	3	"Ripk1"	"Q13546"	14250	30230	200	3706	3696	182	4	3727	3727	3745	383	10	1	0	0	1167895	-0.128	100000.000	100000.000	0.000	0.000	0.000	0.000	0.000	16.610	-21	-31	-21	-31	316	2384	100	1411	"Y384"
0	0	0	23	8	3	"Ripk1"	"Q13546"	14750	30240	200	3696	3693	182	4	3660	3660	3667	234	6	12	1	0	1166909	0.111	100000.000	100000.000	0.000	0.000	0.000	0.000	0.000	16.610	36	33	36	33	316	2384	100	1412	"Y384"
0	0	0	23	9	3	"Ripk1"	"Q13546"	15250	30240	200	3618	3641	185	5	3620	3620	3625	232	6	11	0	0	1150412	0.069	100000.000	100000.000	0.000	0.000	0.000	0.000	0.000	16.610	-2	21	-2	21	316	2302	100	1413	"Y384"
0	0	0	23	1	4	"Shc1"	"P29353"	11250	30870	70	4695	4847	1271	26	3878	3878	3890	242	6	84	81	0	155109	3.955	100000.000	100000.000	0.000	0.000	0.000	0.000	0.000	16.610	817	969	817	969	32	236	100	1414	"S36"
0	0	0	23	2	4	"Shc1"	"P29353"	11740	30870	200	3885	3980	349	8	3873	3873	3878	198	5	21	12	0	1257825	0.515	100000.000	100000.000	0.000	0.000	0.000	0.000	0.000	16.610	12	107	12	107	316	2384	100	1415	"S36"
0	0	0	23	3	4	"Shc1"	"P29353"	12250	30870	200	3926	3981	331	8	3916	3916	3957	417	10	9	6	0	1257849	0.058	100000.000	100000.000	0.000	0.000	0.000	0.000	0.000	16.610	10	65	10	65	316	2384	100	1416	"S36"
0	0	0	23	4	4	"SMAD3"	"Q15796"	12750	30870	200	3912	3938	248	6	3888	3888	3889	244	6	16	5	0	1244534	0.201	100000.000	100000.000	0.000	0.000	0.000	0.000	0.000	16.610	24	50	24	50	316	2384	100	1417	"S204"
0	0	0	23	5	4	"SMAD3"	"Q15796"	13250	30880	70	4268	4198	312	7	3838	3838	3827	212	5	75	50	0	134323	1.750	100000.000	100000.000	0.000	0.000	0.000	0.000	0.000	16.610	430	360	430	360	32	236	100	1418	"S204"
0	0	0	23	6	4	"SMAD3"	"Q15796"	13750	30880	200	3838	3856	216	5	3771	3771	3774	211	5	21	5	0	1218467	0.389	100000.000	100000.000	0.000	0.000	0.000	0.000	0.000	16.610	67	85	67	85	316	2384	100	1419	"S204"
0	0	0	23	7	4	"TAK1 "	"O43318"	14250	30880	200	3743	3743	188	5	3733	3733	3740	239	6	11	0	0	1182752	0.013	100000.000	100000.000	0.000	0.000	0.000	0.000	0.000	16.610	10	10	10	10	316	2384	100	1420	"S192"
0	0	0	23	8	4	"TAK1 "	"O43318"	14750	30890	200	3713	3715	170	4	3675	3675	3678	192	5	18	2	0	1174085	0.193	100000.000	100000.000	0.000	0.000	0.000	0.000	0.000	16.610	38	40	38	40	316	2384	100	1421	"S192"
0	0	0	23	9	4	"TAK1 "	"O43318"	15250	30890	200	3603	3611	181	5	3629	3629	3633	178	4	13	2	0	1140975	-0.124	100000.000	100000.000	0.000	0.000	0.000	0.000	0.000	16.610	-26	-18	-26	-18	316	2303	100	1422	"S192"
0	0	0	23	1	5	"ACC1"	"Q13085 "	11240	31500	200	3874	3974	467	11	3859	3859	3861	213	5	24	12	0	1255674	0.531	100000.000	100000.000	0.000	0.000	0.000	0.000	0.000	16.610	15	115	15	115	316	2384	100	1423	"S29"
0	0	0	23	2	5	"ACC1"	"Q13085 "	11750	31510	90	4238	4474	546	12	3929	3929	3920	176	4	59	48	0	232624	3.148	100000.000	100000.000	0.000	0.000	0.000	0.000	0.000	16.610	309	545	309	545	52	420	100	1424	"S29"
0	0	0	23	3	5	"ACC1"	"Q13085 "	12240	31510	200	3946	4028	370	9	3922	3922	3941	235	5	18	8	0	1272770	0.370	100000.000	100000.000	0.000	0.000	0.000	0.000	0.000	16.610	24	106	24	106	316	2384	100	1425	"S29"
0	0	0	23	4	5	"AR"	"P10275"	12740	31510	100	5200	5091	495	9	3919	3919	3922	254	6	91	88	0	407287	4.602	100000.000	100000.000	0.000	0.000	0.000	0.000	0.000	16.610	1281	1172	1281	1172	80	560	100	1426	"Y363"
0	0	0	23	5	5	"AR"	"P10275"	13250	31530	100	5059	4903	513	10	3831	3831	3822	204	5	87	83	0	392234	5.299	100000.000	100000.000	0.000	0.000	0.000	0.000	0.000	16.610	1228	1072	1228	1072	80	560	100	1427	"Y363"
0	0	0	23	6	5	"AR"	"P10275"	13750	31520	100	5023	4944	514	10	3793	3793	3794	244	6	88	87	0	395494	4.713	100000.000	100000.000	0.000	0.000	0.000	0.000	0.000	16.610	1230	1151	1230	1151	80	560	100	1428	"Y363"
0	0	0	23	7	5	"process-control__"	"GGSGGSGDYKDDDDK"	14250	31520	200	3771	3845	280	7	3747	3747	3756	242	6	20	10	0	1214972	0.368	100000.000	100000.000	0.000	0.000	0.000	0.000	0.000	16.610	24	98	24	98	316	2384	100	1429	"process-control__"
0	0	0	23	8	5	"process-control__"	"GGSGGSGDYKDDDDK"	14760	31530	70	4269	4248	411	9	3617	3617	3662	438	11	78	34	0	135927	1.338	100000.000	100000.000	0.000	0.000	0.000	0.000	0.000	16.610	652	631	652	631	32	236	100	1430	"process-control__"
0	0	0	23	9	5	"process-control__"	"GGSGGSGDYKDDDDK"	15240	31530	70	4363	4389	421	9	3603	3603	3632	191	5	93	93	0	140436	3.963	100000.000	100000.000	0.000	0.000	0.000	0.000	0.000	16.610	760	786	760	786	32	236	100	1431	"process-control__"
0	0	0	23	1	6	"Ck2-B"	"Q5SRQ6"	11230	32140	200	3883	3870	177	4	3866	3866	3873	245	6	7	0	0	1222951	-0.012	100000.000	100000.000	0.000	0.000	0.000	0.000	0.000	16.610	17	4	17	4	316	2384	100	1432	"S228"
0	0	0	23	2	6	"Ck2-B"	"Q5SRQ6"	11730	32140	200	3925	3955	390	9	3893	3893	3904	241	6	12	2	0	1249702	0.212	100000.000	100000.000	0.000	0.000	0.000	0.000	0.000	16.610	32	62	32	62	316	2384	100	1433	"S228"
0	0	0	23	3	6	"Ck2-B"	"Q5SRQ6"	12230	32140	200	3931	3919	168	4	3917	3917	3919	179	4	13	2	0	1238518	0.000	100000.000	100000.000	0.000	0.000	0.000	0.000	0.000	16.610	14	2	14	2	316	2384	100	1434	"S228"
0	0	0	23	4	6	"CTNNB1"	"P35222"	12730	32150	90	4361	4677	1600	34	3930	3930	3929	178	4	94	69	0	243188	4.202	100000.000	100000.000	0.000	0.000	0.000	0.000	0.000	16.610	431	747	431	747	52	420	100	1435	"S33"
0	0	0	23	5	6	"CTNNB1"	"P35222"	13240	32160	100	4283	4280	239	5	3873	3873	3959	1433	36	0	0	0	342369	0.224	100000.000	100000.000	0.000	0.000	0.000	0.000	0.000	16.610	410	407	410	407	80	560	100	1436	"S33"
0	0	0	23	6	6	"CTNNB1"	"P35222"	13750	32160	110	4110	4130	256	6	3770	3770	3780	208	5	68	41	0	330418	1.683	100000.000	100000.000	0.000	0.000	0.000	0.000	0.000	16.610	340	360	340	360	80	656	100	1437	"S33"
0	0	0	23	7	6	"EGFR"	"P00533"	14240	32160	200	3724	3708	201	5	3703	3703	3746	1175	31	0	0	0	1171670	-0.032	100000.000	100000.000	0.000	0.000	0.000	0.000	0.000	16.610	21	5	21	5	316	2384	100	1438	"Y869"
0	0	0	23	8	6	"EGFR"	"P00533"	14740	32160	200	3629	3618	174	4	3638	3638	3675	1114	30	0	0	0	1143427	-0.051	100000.000	100000.000	0.000	0.000	0.000	0.000	0.000	16.610	-9	-20	-9	-20	316	2384	100	1439	"Y869"
0	0	0	23	9	6	"EGFR"	"P00533"	15240	32170	200	3593	3598	192	5	3595	3595	3643	630	17	0	0	0	1136851	-0.071	100000.000	100000.000	0.000	0.000	0.000	0.000	0.000	16.610	-2	3	-2	3	316	2320	100	1440	"Y869"
-75	0	0	23	1	7	"empty"	"empty"	11240	32790	200	3882	3898	251	6	3908	3908	3904	203	5	10	3	0	1231870	-0.030	100000.000	100000.000	0.000	0.000	0.000	0.000	0.000	16.610	-26	-10	-26	-10	316	2384	100	1441	"empty"
-75	0	0	23	2	7	"empty"	"empty"	11740	32790	200	3868	3874	187	4	3915	3915	3914	185	4	11	1	0	1224107	-0.216	100000.000	100000.000	0.000	0.000	0.000	0.000	0.000	16.610	-47	-41	-47	-41	316	2384	100	1442	"empty"
-75	0	0	23	3	7	"empty"	"empty"	12240	32790	200	3926	3917	159	4	3931	3931	3937	212	5	6	0	0	1237800	-0.094	100000.000	100000.000	0.000	0.000	0.000	0.000	0.000	16.610	-5	-14	-5	-14	316	2384	100	1443	"empty"
-75	0	0	23	4	7	"empty"	"empty"	12740	32790	200	3916	3921	214	5	3912	3912	3919	234	5	11	0	0	1238996	0.009	100000.000	100000.000	0.000	0.000	0.000	0.000	0.000	16.610	4	9	4	9	316	2384	100	1444	"empty"
-75	0	0	23	5	7	"empty"	"empty"	13240	32790	200	3877	3875	266	6	3880	3880	3880	281	7	9	0	0	1224618	-0.018	100000.000	100000.000	0.000	0.000	0.000	0.000	0.000	16.610	-3	-5	-3	-5	316	2384	100	1445	"empty"
-75	0	0	23	6	7	"empty"	"empty"	13740	32790	200	3823	3824	207	5	3831	3831	3839	323	8	4	0	0	1208257	-0.046	100000.000	100000.000	0.000	0.000	0.000	0.000	0.000	16.610	-8	-7	-8	-7	316	2384	100	1446	"empty"
0	0	0	23	7	7	"GLQAWPG-pS-AIPQFLG_GLQAWPGEAIPQFLG_80vs20"	"GLQAWPG-pS-AIPQFLG_GLQAWPGEAIPQFLG_80vs20"	14240	32810	80	9627	8253	2250	27	3842	3842	3846	224	5	92	92	0	429147	19.674	100000.000	100000.000	0.000	0.000	0.000	0.000	0.000	16.610	5785	4411	5785	4411	52	340	100	1447	"GLQAWPG-pS-AIPQFLG_GLQAWPGEAIPQFLG_80vs20"
0	0	0	23	8	7	"GLQAWPG-pS-AIPQFLG_GLQAWPGEAIPQFLG_80vs20"	"GLQAWPG-pS-AIPQFLG_GLQAWPGEAIPQFLG_80vs20"	14740	32820	80	9476	8664	1871	21	3718	3718	3720	164	4	98	96	0	450520	30.146	100000.000	100000.000	0.000	0.000	0.000	0.000	0.000	16.610	5758	4946	5758	4946	52	340	100	1448	"GLQAWPG-pS-AIPQFLG_GLQAWPGEAIPQFLG_80vs20"
0	0	0	23	9	7	"GLQAWPG-pS-AIPQFLG_GLQAWPGEAIPQFLG_80vs20"	"GLQAWPG-pS-AIPQFLG_GLQAWPGEAIPQFLG_80vs20"	15240	32820	80	9336	8605	1632	18	3639	3639	3617	166	4	100	100	0	447467	30.048	100000.000	100000.000	0.000	0.000	0.000	0.000	0.000	16.610	5697	4966	5697	4966	52	340	100	1449	"GLQAWPG-pS-AIPQFLG_GLQAWPGEAIPQFLG_80vs20"
0	0	0	24	1	1	"Bim"	"O43521"	15610	28950	200	3556	3593	307	8	3530	3530	3540	290	8	8	5	0	1135529	0.183	100000.000	100000.000	0.000	0.000	0.000	0.000	0.000	16.610	26	63	26	63	316	2370	100	1450	"S69"
0	0	0	24	2	1	"Bim"	"O43521"	16110	28950	200	3532	3585	265	7	3523	3523	3531	249	7	12	7	0	1132719	0.217	100000.000	100000.000	0.000	0.000	0.000	0.000	0.000	16.610	9	62	9	62	316	2384	100	1451	"S69"
0	0	0	24	3	1	"Bim"	"O43521"	16610	28950	200	3555	3628	369	10	3519	3519	3532	304	8	10	7	0	1146307	0.316	100000.000	100000.000	0.000	0.000	0.000	0.000	0.000	16.610	36	109	36	109	316	2384	100	1452	"S69"
0	0	0	24	4	1	"caspase-8"	"Q14790 "	17110	28950	200	3524	3551	209	5	3510	3510	3521	266	7	11	4	0	1121961	0.113	100000.000	100000.000	0.000	0.000	0.000	0.000	0.000	16.610	14	41	14	41	316	2384	100	1453	"Y448"
0	0	0	24	5	1	"caspase-8"	"Q14790 "	17610	28950	200	3512	3540	207	5	3540	3540	3886	4037	103	0	0	0	1118734	-0.086	100000.000	0.000	0.000	0.000	0.000	0.000	0.000	16.610	-28	0	-28	0	316	2384	100	1454	"Y448"
0	0	0	24	6	1	"caspase-8"	"Q14790 "	18110	28950	200	3592	3636	332	9	3550	3550	3560	379	10	8	2	0	1149050	0.201	100000.000	100000.000	0.000	0.000	0.000	0.000	0.000	16.610	42	86	42	86	316	2384	100	1455	"Y448"
0	0	0	24	7	1	"Cdc2"	"P06493"	18610	28950	200	3610	3641	266	7	3530	3530	3549	359	10	11	0	0	1150704	0.256	100000.000	100000.000	0.000	0.000	0.000	0.000	0.000	16.610	80	111	80	111	316	2384	100	1456	"T161"
0	0	0	24	8	1	"Cdc2"	"P06493"	19110	28950	200	3574	3627	505	13	3494	3494	3553	627	17	2	0	0	1146082	0.118	100000.000	100000.000	0.000	0.000	0.000	0.000	0.000	16.610	80	133	80	133	316	2384	100	1457	"T161"
0	0	0	24	9	1	"Cdc2"	"P06493"	19610	28950	200	3555	3625	770	21	3458	3458	3549	708	19	2	0	0	1145369	0.107	100000.000	100000.000	0.000	0.000	0.000	0.000	0.000	16.610	97	167	97	167	316	2384	100	1458	"T161"
0	0	0	24	1	2	"FGFR1 "	"P11362"	15590	29610	200	3588	3592	161	4	3598	3598	3682	468	12	0	0	0	1134952	-0.192	100000.000	100000.000	0.000	0.000	0.000	0.000	0.000	16.610	-10	-6	-10	-6	316	2240	100	1459	"Y653"
0	0	0	24	2	2	"FGFR1 "	"P11362"	16090	29610	200	3539	3557	184	5	3533	3533	3546	289	8	6	1	0	1123873	0.038	100000.000	100000.000	0.000	0.000	0.000	0.000	0.000	16.610	6	24	6	24	316	2384	100	1460	"Y653"
0	0	0	24	3	2	"FGFR1 "	"P11362"	16590	29610	200	3487	3508	196	5	3532	3532	3545	296	8	5	1	0	1108435	-0.125	100000.000	100000.000	0.000	0.000	0.000	0.000	0.000	16.610	-45	-24	-45	-24	316	2384	100	1461	"Y653"
0	0	0	24	4	2	"GIT2"	"Q14161"	17090	29610	200	3548	3563	218	6	3521	3521	3531	181	5	20	5	0	1125938	0.177	100000.000	100000.000	0.000	0.000	0.000	0.000	0.000	16.610	27	42	27	42	316	2384	100	1462	"Y492"
0	0	0	24	5	2	"GIT2"	"Q14161"	17590	29610	200	3515	3534	204	5	3519	3519	3532	219	6	12	3	0	1116729	0.009	100000.000	100000.000	0.000	0.000	0.000	0.000	0.000	16.610	-4	15	-4	15	316	2384	100	1463	"Y492"
0	0	0	24	6	2	"GIT2"	"Q14161"	18090	29610	200	3614	3642	236	6	3561	3561	3572	247	6	12	4	0	1150977	0.283	100000.000	100000.000	0.000	0.000	0.000	0.000	0.000	16.610	53	81	53	81	316	2384	100	1464	"Y492"
0	0	0	24	7	2	"Grb2"	"P62993"	18590	29610	200	3558	3566	220	6	3550	3550	3552	182	5	12	1	0	1126997	0.077	100000.000	100000.000	0.000	0.000	0.000	0.000	0.000	16.610	8	16	8	16	316	2384	100	1465	"Y7"
0	0	0	24	8	2	"Grb2"	"P62993"	19090	29610	150	3527	3588	425	11	3525	3525	3585	579	16	1	1	0	559686	0.005	100000.000	100000.000	0.000	0.000	0.000	0.000	0.000	16.610	2	63	2	63	156	1272	100	1466	"Y7"
0	0	0	24	9	2	"Grb2"	"P62993"	19590	29610	200	3467	3485	305	8	3481	3481	3516	380	10	3	0	0	1101404	-0.082	100000.000	100000.000	0.000	0.000	0.000	0.000	0.000	16.610	-14	4	-14	4	316	2384	100	1467	"Y7"
0	0	0	24	1	3	"IKK-gamma "	"Q9Y6K9"	15610	30230	200	3635	3647	200	5	3639	3639	3705	350	9	3	0	0	1152495	-0.166	100000.000	100000.000	0.000	0.000	0.000	0.000	0.000	16.610	-4	8	-4	8	316	2302	100	1468	"S43"
0	0	0	24	2	3	"IKK-gamma "	"Q9Y6K9"	16110	30230	200	3565	3555	225	6	3594	3594	3700	779	21	0	0	0	1123348	-0.186	100000.000	100000.000	0.000	0.000	0.000	0.000	0.000	16.610	-29	-39	-29	-39	316	2384	100	1469	"S43"
0	0	0	24	3	3	"IKK-gamma "	"Q9Y6K9"	16610	30230	200	3511	3516	183	5	3556	3556	3567	368	10	1	0	0	1111174	-0.139	100000.000	100000.000	0.000	0.000	0.000	0.000	0.000	16.610	-45	-40	-45	-40	316	2384	100	1470	"S43"
0	0	0	24	4	3	"IRAK1"	"P51617"	17110	30230	200	3593	3627	390	10	3561	3561	3565	186	5	20	8	0	1146204	0.333	100000.000	100000.000	0.000	0.000	0.000	0.000	0.000	16.610	32	66	32	66	316	2384	100	1471	"T387"
0	0	0	24	5	3	"IRAK1"	"P51617"	17610	30230	200	3571	3589	214	5	3540	3540	3546	159	4	21	11	0	1134243	0.270	100000.000	100000.000	0.000	0.000	0.000	0.000	0.000	16.610	31	49	31	49	316	2384	100	1472	"T387"
0	0	0	24	6	3	"IRAK1"	"P51617"	18110	30230	200	3624	3705	952	25	3558	3558	3559	181	5	29	12	0	1170879	0.807	100000.000	100000.000	0.000	0.000	0.000	0.000	0.000	16.610	66	147	66	147	316	2384	100	1473	"T387"
0	0	0	24	7	3	"Lck"	"P06239"	18610	30230	200	3544	3543	182	5	3534	3534	3544	270	7	7	0	0	1119456	-0.004	100000.000	100000.000	0.000	0.000	0.000	0.000	0.000	16.610	10	9	10	9	316	2384	100	1474	"Y394"
0	0	0	24	8	3	"Lck"	"P06239"	19110	30230	200	3488	3493	211	6	3503	3503	3545	464	13	1	0	0	1103753	-0.112	100000.000	100000.000	0.000	0.000	0.000	0.000	0.000	16.610	-15	-10	-15	-10	316	2384	100	1475	"Y394"
0	0	0	24	9	3	"Lck"	"P06239"	19610	30230	200	3508	3544	432	12	3477	3477	3518	563	16	1	0	0	1120040	0.046	100000.000	100000.000	0.000	0.000	0.000	0.000	0.000	16.610	31	67	31	67	316	2384	100	1476	"Y394"
0	0	0	24	1	4	"CDK2"	"P24941"	15610	30870	200	3639	3837	1665	43	3608	3608	3614	180	4	30	22	0	1212343	1.239	100000.000	100000.000	0.000	0.000	0.000	0.000	0.000	16.610	31	229	31	229	316	2303	100	1477	"T160"
0	0	0	24	2	4	"CDK2"	"P24941"	16110	30870	200	3678	3745	317	8	3648	3648	3714	422	11	16	1	0	1183439	0.073	100000.000	100000.000	0.000	0.000	0.000	0.000	0.000	16.610	30	97	30	97	316	2384	100	1478	"T160"
0	0	0	24	3	4	"CDK2"	"P24941"	16610	30870	200	3964	4410	1169	26	3654	3654	3832	706	18	30	19	0	1393413	0.819	100000.000	100000.000	0.000	0.000	0.000	0.000	0.000	16.610	310	756	310	756	316	2384	100	1479	"T160"
0	0	0	24	4	4	"MDM2"	"Q00987"	17110	30870	200	3530	3514	210	5	3612	3612	3824	770	20	0	0	0	1110539	-0.403	100000.000	100000.000	0.000	0.000	0.000	0.000	0.000	16.610	-82	-98	-82	-98	316	2384	100	1480	"S186/8"
0	0	0	24	5	4	"MDM2"	"Q00987"	17610	30870	200	3488	3514	398	11	3559	3559	3565	182	5	8	1	0	1110427	-0.280	100000.000	100000.000	0.000	0.000	0.000	0.000	0.000	16.610	-71	-45	-71	-45	316	2384	100	1481	"S186/8"
0	0	0	24	6	4	"MDM2"	"Q00987"	18110	30870	200	3480	3468	193	5	3562	3562	3570	335	9	0	0	0	1095862	-0.304	100000.000	100000.000	0.000	0.000	0.000	0.000	0.000	16.610	-82	-94	-82	-94	316	2384	100	1482	"S186/8"
0	0	0	24	7	4	"NFkB-p65 "	"Q04206"	18610	30870	200	3609	3770	510	13	3544	3544	3548	240	6	25	17	0	1191322	0.925	100000.000	100000.000	0.000	0.000	0.000	0.000	0.000	16.610	65	226	65	226	316	2384	100	1483	"S536"
0	0	0	24	8	4	"NFkB-p65 "	"Q04206"	19110	30870	200	3518	3675	550	14	3540	3540	3587	365	10	13	12	0	1161174	0.241	100000.000	100000.000	0.000	0.000	0.000	0.000	0.000	16.610	-22	135	-22	135	316	2384	100	1484	"S536"
0	0	0	24	9	4	"NFkB-p65 "	"Q04206"	19610	30870	200	3439	3752	1002	26	3519	3519	3820	3658	95	1	0	0	1185727	-0.019	100000.000	100000.000	0.000	0.000	0.000	0.000	0.000	16.610	-80	233	-80	233	316	2384	100	1485	"S536"
0	0	0	24	1	5	"PLCG2"	"P16885"	15610	31510	200	3715	3744	243	6	3614	3614	3617	171	4	31	12	0	1183007	0.743	100000.000	100000.000	0.000	0.000	0.000	0.000	0.000	16.610	101	130	101	130	316	2384	100	1486	"Y759"
0	0	0	24	2	5	"PLCG2"	"P16885"	16110	31510	200	3633	3689	284	7	3605	3605	3608	183	5	24	12	0	1165734	0.443	100000.000	100000.000	0.000	0.000	0.000	0.000	0.000	16.610	28	84	28	84	316	2384	100	1487	"Y759"
0	0	0	24	3	5	"PLCG2"	"P16885"	16610	31510	200	3646	3750	639	17	3601	3601	3619	499	13	14	1	0	1185082	0.263	100000.000	100000.000	0.000	0.000	0.000	0.000	0.000	16.610	45	149	45	149	316	2384	100	1488	"Y759"
0	0	0	24	4	5	"pyk2"	"Q14289"	17110	31510	200	3622	3659	290	7	3625	3625	3659	528	14	1	0	0	1156258	0.000	100000.000	100000.000	0.000	0.000	0.000	0.000	0.000	16.610	-3	34	-3	34	316	2384	100	1489	"S213"
0	0	0	24	5	5	"pyk2"	"Q14289"	17610	31510	200	3686	3685	196	5	3695	3695	3861	859	22	0	0	0	1164368	-0.205	100000.000	100000.000	0.000	0.000	0.000	0.000	0.000	16.610	-9	-10	-9	-10	316	2384	100	1490	"S213"
0	0	0	24	6	5	"pyk2"	"Q14289"	18110	31510	200	3954	4091	718	17	3637	3637	3747	585	15	33	8	0	1292807	0.588	100000.000	100000.000	0.000	0.000	0.000	0.000	0.000	16.610	317	454	317	454	316	2384	100	1491	"S213"
0	0	0	24	7	5	"SOC3"	"O14543"	18610	31510	200	3568	3634	700	19	3620	3620	3720	662	17	1	0	0	1148232	-0.130	100000.000	100000.000	0.000	0.000	0.000	0.000	0.000	16.610	-52	14	-52	14	316	2384	100	1492	"Y221"
0	0	0	24	8	5	"SOC3"	"O14543"	19110	31510	200	3551	3577	286	7	3585	3585	3687	667	18	0	0	0	1130297	-0.165	100000.000	100000.000	0.000	0.000	0.000	0.000	0.000	16.610	-34	-8	-34	-8	316	2384	100	1493	"Y221"
0	0	0	24	9	5	"SOC3"	"O14543"	19610	31510	200	3557	3606	492	13	3539	3539	3612	722	19	2	1	0	1139422	-0.008	100000.000	100000.000	0.000	0.000	0.000	0.000	0.000	16.610	18	67	18	67	316	2384	100	1494	"Y221"
0	0	0	24	1	6	"STAT4"	"Q14765"	15610	32160	200	3629	3628	170	4	3582	3582	3588	177	4	22	2	0	1146315	0.226	100000.000	100000.000	0.000	0.000	0.000	0.000	0.000	16.610	47	46	47	46	316	2320	100	1495	"Y693"
0	0	0	24	2	6	"STAT4"	"Q14765"	16110	32160	200	3593	3610	161	4	3564	3564	3588	360	10	2	0	0	1140675	0.061	100000.000	100000.000	0.000	0.000	0.000	0.000	0.000	16.610	29	46	29	46	316	2384	100	1496	"Y693"
0	0	0	24	3	6	"STAT4"	"Q14765"	16610	32160	200	3588	3600	190	5	3571	3571	3577	175	4	20	4	0	1137713	0.131	100000.000	100000.000	0.000	0.000	0.000	0.000	0.000	16.610	17	29	17	29	316	2384	100	1497	"Y693"
0	0	0	24	4	6	"STMN1"	"P16949"	17110	32160	200	3499	3482	197	5	3555	3555	3555	168	4	8	1	0	1100441	-0.435	100000.000	100000.000	0.000	0.000	0.000	0.000	0.000	16.610	-56	-73	-56	-73	316	2384	100	1498	"S24"
0	0	0	24	5	6	"STMN1"	"P16949"	17610	32160	200	3476	3475	251	7	3565	3565	3565	168	4	9	2	0	1098061	-0.536	100000.000	100000.000	0.000	0.000	0.000	0.000	0.000	16.610	-89	-90	-89	-90	316	2384	100	1499	"S24"
0	0	0	24	6	6	"STMN1"	"P16949"	18110	32160	200	3481	3463	216	6	3608	3608	3642	972	26	0	0	0	1094239	-0.184	100000.000	100000.000	0.000	0.000	0.000	0.000	0.000	16.610	-127	-145	-127	-145	316	2384	100	1500	"S24"
0	0	0	24	7	6	"GIT2"	"Q14161"	18610	32160	200	3589	3621	297	8	3580	3580	3586	175	4	18	7	0	1144329	0.200	100000.000	100000.000	0.000	0.000	0.000	0.000	0.000	16.610	9	41	9	41	316	2384	100	1501	"Y592"
0	0	0	24	8	6	"GIT2"	"Q14161"	19110	32160	200	3593	3643	330	9	3552	3552	3564	270	7	15	4	0	1151326	0.293	100000.000	100000.000	0.000	0.000	0.000	0.000	0.000	16.610	41	91	41	91	316	2384	100	1502	"Y592"
0	0	0	24	9	6	"GIT2"	"Q14161"	19610	32160	200	3550	3595	314	8	3512	3512	3552	507	14	4	0	0	1136046	0.085	100000.000	100000.000	0.000	0.000	0.000	0.000	0.000	16.610	38	83	38	83	316	2384	100	1503	"Y592"
-75	0	0	24	1	7	"empty"	"empty"	15610	32800	200	3634	3758	1560	41	3612	3612	3671	1113	30	1	0	0	1187375	0.078	100000.000	100000.000	0.000	0.000	0.000	0.000	0.000	16.610	22	146	22	146	316	2384	100	1504	"empty"
-75	0	0	24	2	7	"empty"	"empty"	16110	32800	200	3590	3593	223	6	3582	3582	3618	901	24	0	0	0	1135398	-0.028	100000.000	100000.000	0.000	0.000	0.000	0.000	0.000	16.610	8	11	8	11	316	2384	100	1505	"empty"
-75	0	0	24	3	7	"empty"	"empty"	16610	32800	200	3562	3568	156	4	3588	3588	3595	175	4	9	1	0	1127486	-0.154	100000.000	100000.000	0.000	0.000	0.000	0.000	0.000	16.610	-26	-20	-26	-20	316	2384	100	1506	"empty"
-75	0	0	24	4	7	"empty"	"empty"	17110	32800	200	3600	3652	1027	28	3576	3576	3592	338	9	1	0	0	1154183	0.178	100000.000	100000.000	0.000	0.000	0.000	0.000	0.000	16.610	24	76	24	76	316	2384	100	1507	"empty"
-75	0	0	24	5	7	"empty"	"empty"	17610	32800	200	3601	3602	159	4	3581	3581	3591	273	7	5	0	0	1138267	0.040	100000.000	100000.000	0.000	0.000	0.000	0.000	0.000	16.610	20	21	20	21	316	2384	100	1508	"empty"
-75	0	0	24	6	7	"empty"	"empty"	18110	32800	200	3677	3670	177	4	3619	3619	3631	182	5	23	3	0	1159679	0.214	100000.000	100000.000	0.000	0.000	0.000	0.000	0.000	16.610	58	51	58	51	316	2384	100	1509	"empty"
0	0	0	24	7	7	"Control-Spot"	"Mouse_IgG"	18610	32800	150	4667	4735	1204	25	3627	3627	3698	368	9	78	67	0	738683	2.818	100000.000	100000.000	0.000	0.000	0.000	0.000	0.000	16.610	1040	1108	1040	1108	156	1272	100	1510	"Control-Spot"
0	0	0	24	8	7	"Control-Spot"	"Mouse_IgG"	19130	32790	150	4870	5268	2074	39	3599	3599	3650	394	10	73	71	0	821797	4.107	100000.000	100000.000	0.000	0.000	0.000	0.000	0.000	16.610	1271	1669	1271	1669	156	1272	100	1511	"Control-Spot"
0	0	0	24	9	7	"Control-Spot"	"Mouse_IgG"	19640	32800	160	4746	5014	1896	37	3545	3545	3578	461	12	73	69	0	1042980	3.115	100000.000	100000.000	0.000	0.000	0.000	0.000	0.000	16.610	1201	1469	1201	1469	208	1512	100	1512	"Control-Spot"
0	0	0	25	1	1	"AMPK1"	"Q13131"	2200	33330	80	5819	5765	558	9	3765	3765	3778	222	5	98	96	0	299765	8.950	100000.000	100000.000	0.000	0.000	0.000	0.000	0.000	16.610	2054	2000	2054	2000	52	340	100	1513	"T174/5"
0	0	0	25	2	1	"AMPK1"	"Q13131"	2700	33330	90	5803	5763	369	6	3709	3709	3709	177	4	100	100	0	299659	11.605	100000.000	100000.000	0.000	0.000	0.000	0.000	0.000	16.610	2094	2054	2094	2054	52	420	100	1514	"T174/5"
0	0	0	25	3	1	"AMPK1"	"Q13131"	3200	33340	90	5766	5645	497	8	3711	3711	3737	315	8	96	96	0	293541	6.057	100000.000	100000.000	0.000	0.000	0.000	0.000	0.000	16.610	2055	1934	2055	1934	52	420	100	1515	"T174/5"
0	0	0	25	4	1	"aura"	"O14965"	3700	33340	160	4529	4499	310	6	3762	3762	3787	264	6	95	78	0	935863	2.697	100000.000	100000.000	0.000	0.000	0.000	0.000	0.000	16.610	767	737	767	737	208	1512	100	1516	"T287"
0	0	0	25	5	1	"aura"	"O14965"	4200	33340	170	4524	4532	262	5	3806	3806	3809	265	6	97	76	0	942676	2.728	100000.000	100000.000	0.000	0.000	0.000	0.000	0.000	16.610	718	726	718	726	208	1660	100	1517	"T287"
0	0	0	25	6	1	"aura"	"O14965"	4700	33340	150	4576	4594	339	7	3804	3804	3807	240	6	99	85	0	716633	3.279	100000.000	100000.000	0.000	0.000	0.000	0.000	0.000	16.610	772	790	772	790	156	1272	100	1518	"T287"
0	0	0	25	7	1	"CFTR"	"P13569"	5210	33350	140	4305	4273	332	7	3950	3950	3956	265	6	56	28	0	666597	1.196	100000.000	100000.000	0.000	0.000	0.000	0.000	0.000	16.610	355	323	355	323	156	1140	100	1519	"S737"
0	0	0	25	8	1	"CFTR"	"P13569"	5700	33350	110	4317	4299	266	6	3970	3970	3970	181	4	73	48	0	343935	1.818	100000.000	100000.000	0.000	0.000	0.000	0.000	0.000	16.610	347	329	347	329	80	656	100	1520	"S737"
0	0	0	25	9	1	"CFTR"	"P13569"	6200	33350	120	4354	4346	250	5	3986	3986	3987	184	4	83	49	0	521475	1.951	100000.000	100000.000	0.000	0.000	0.000	0.000	0.000	16.610	368	360	368	360	120	820	100	1521	"S737"
0	0	0	25	1	2	"CREB "	"P16220"	2200	33980	100	7838	7554	1120	14	3756	3756	3766	246	6	95	93	0	604331	15.398	100000.000	100000.000	0.000	0.000	0.000	0.000	0.000	16.610	4082	3798	4082	3798	80	560	100	1522	"S133"
0	0	0	25	2	2	"CREB "	"P16220"	2700	33980	120	7949	7630	1095	14	3692	3692	3715	267	7	95	95	0	915546	14.663	100000.000	100000.000	0.000	0.000	0.000	0.000	0.000	16.610	4257	3938	4257	3938	120	820	100	1523	"S133"
0	0	0	25	3	2	"CREB "	"P16220"	3200	33980	110	8029	8105	392	4	3741	3741	3753	265	7	100	100	0	648383	16.423	100000.000	100000.000	0.000	0.000	0.000	0.000	0.000	16.610	4288	4364	4288	4364	80	656	100	1524	"S133"
0	0	0	25	4	2	"blank-control__"	"AA"	3700	33980	200	3788	3818	262	6	3752	3752	3772	409	10	9	0	0	1206467	0.112	100000.000	100000.000	0.000	0.000	0.000	0.000	0.000	16.610	36	66	36	66	316	2384	100	1525	"blank-control__"
0	0	0	25	5	2	"blank-control__"	"AA"	4200	33980	80	4128	4167	380	9	3847	3847	3849	201	5	57	36	0	216702	1.582	100000.000	100000.000	0.000	0.000	0.000	0.000	0.000	16.610	281	320	281	320	52	340	100	1526	"blank-control__"
0	0	0	25	6	2	"blank-control__"	"AA"	4700	33980	200	3895	3938	296	7	3833	3833	3844	535	13	7	0	0	1244359	0.176	100000.000	100000.000	0.000	0.000	0.000	0.000	0.000	16.610	62	105	62	105	316	2384	100	1527	"blank-control__"
0	0	0	25	7	2	"IKK-alpha "	"O15111"	5200	33990	160	4752	4746	363	7	3972	3972	3971	247	6	93	78	0	987159	3.138	100000.000	100000.000	0.000	0.000	0.000	0.000	0.000	16.610	780	774	780	774	208	1512	100	1528	"S180"
0	0	0	25	8	2	"IKK-alpha "	"O15111"	5700	33990	160	4828	4802	327	6	4069	4069	4071	252	6	93	78	0	998726	2.901	100000.000	100000.000	0.000	0.000	0.000	0.000	0.000	16.610	759	733	759	733	208	1512	100	1529	"S180"
0	0	0	25	9	2	"IKK-alpha "	"O15111"	6180	33980	140	4455	4745	1939	40	4071	4071	4071	178	4	80	55	0	740207	3.787	100000.000	100000.000	0.000	0.000	0.000	0.000	0.000	16.610	384	674	384	674	156	1140	100	1530	"S180"
0	0	0	25	1	3	"JAK2"	"O60674"	2200	34630	120	4654	4589	422	9	3737	3737	3734	220	5	88	85	0	550679	3.886	100000.000	100000.000	0.000	0.000	0.000	0.000	0.000	16.610	917	852	917	852	120	820	100	1531	"Y119"
0	0	0	25	2	3	"JAK2"	"O60674"	2700	34620	120	4597	4505	455	10	3688	3688	3699	198	5	84	79	0	540648	4.071	100000.000	100000.000	0.000	0.000	0.000	0.000	0.000	16.610	909	817	909	817	120	820	100	1532	"Y119"
0	0	0	25	3	3	"JAK2"	"O60674"	3200	34620	120	4754	4696	522	11	3724	3724	3727	210	5	94	89	0	563494	4.614	100000.000	100000.000	0.000	0.000	0.000	0.000	0.000	16.610	1030	972	1030	972	120	820	100	1533	"Y119"
0	0	0	25	4	3	"K8"	"P05787"	3690	34620	200	3733	3747	231	6	3779	3779	3800	599	15	0	0	0	1183936	-0.088	100000.000	100000.000	0.000	0.000	0.000	0.000	0.000	16.610	-46	-32	-46	-32	316	2384	100	1534	"Y267"
0	0	0	25	5	3	"K8"	"P05787"	4190	34620	200	3834	3883	677	17	3845	3845	3852	257	6	12	2	0	1227059	0.121	100000.000	100000.000	0.000	0.000	0.000	0.000	0.000	16.610	-11	38	-11	38	316	2384	100	1535	"Y267"
0	0	0	25	6	3	"K8"	"P05787"	4690	34620	200	3827	3834	242	6	3907	3907	3903	309	7	4	0	0	1211476	-0.223	100000.000	100000.000	0.000	0.000	0.000	0.000	0.000	16.610	-80	-73	-80	-73	316	2384	100	1536	"Y267"
0	0	0	25	7	3	"blank-control__"	"AA"	5190	34620	200	3966	4023	945	23	3990	3990	4026	944	23	0	0	0	1271139	-0.003	100000.000	100000.000	0.000	0.000	0.000	0.000	0.000	16.610	-24	33	-24	33	316	2384	100	1537	"blank-control__"
0	0	0	25	8	3	"blank-control__"	"AA"	5690	34620	200	4183	4213	328	7	4152	4152	4157	243	5	15	2	0	1331450	0.230	100000.000	100000.000	0.000	0.000	0.000	0.000	0.000	16.610	31	61	31	61	316	2384	100	1538	"blank-control__"
0	0	0	25	9	3	"blank-control__"	"AA"	6190	34620	200	4139	4159	246	5	4087	4087	4109	440	10	4	0	0	1314286	0.114	100000.000	100000.000	0.000	0.000	0.000	0.000	0.000	16.610	52	72	52	72	316	2384	100	1539	"blank-control__"
0	0	0	25	1	4	"Mnk1"	"Q9BUB5"	2200	35270	70	5609	5579	428	7	3794	3794	3790	209	5	100	100	0	178543	8.560	100000.000	100000.000	0.000	0.000	0.000	0.000	0.000	16.610	1815	1785	1815	1785	32	236	100	1540	"T255"
0	0	0	25	2	4	"Mnk1"	"Q9BUB5"	2690	35270	80	5565	5237	682	13	3717	3717	3778	1138	30	75	0	0	272306	1.282	100000.000	100000.000	0.000	0.000	0.000	0.000	0.000	16.610	1848	1520	1848	1520	52	340	100	1541	"T255"
0	0	0	25	3	4	"Mnk1"	"Q9BUB5"	3190	35260	200	3750	3953	638	16	3752	3752	3767	234	6	19	14	0	1249293	0.795	100000.000	100000.000	0.000	0.000	0.000	0.000	0.000	16.610	-2	201	-2	201	316	2384	100	1542	"T255"
0	0	0	25	4	4	"NFkB-p100 "	"Q00653"	3690	35260	90	4450	4420	338	7	3817	3817	3837	294	7	88	51	0	229823	1.983	100000.000	100000.000	0.000	0.000	0.000	0.000	0.000	16.610	633	603	633	603	52	420	100	1543	"S108"
0	0	0	25	5	4	"NFkB-p100 "	"Q00653"	4190	35250	90	4461	4401	286	6	3864	3864	3853	247	6	80	61	0	228832	2.219	100000.000	100000.000	0.000	0.000	0.000	0.000	0.000	16.610	597	537	597	537	52	420	100	1544	"S108"
0	0	0	25	6	4	"NFkB-p100 "	"Q00653"	4700	35260	90	4310	4273	366	8	3877	3877	3975	1674	42	0	0	0	222210	0.178	100000.000	100000.000	0.000	0.000	0.000	0.000	0.000	16.610	433	396	433	396	52	420	100	1545	"S108"
0	0	0	25	7	4	"PIK3R1 "	"P27986"	5190	35250	200	4042	4055	322	7	3920	3920	4024	2226	55	0	0	0	1281269	0.014	100000.000	100000.000	0.000	0.000	0.000	0.000	0.000	16.610	122	135	122	135	316	2384	100	1546	"Y556"
0	0	0	25	8	4	"PIK3R1 "	"P27986"	5690	35250	100	4247	4288	255	5	4067	4067	4185	1460	34	0	0	0	343067	0.071	100000.000	100000.000	0.000	0.000	0.000	0.000	0.000	16.610	180	221	180	221	80	560	100	1547	"Y556"
0	0	0	25	9	4	"PIK3R1 "	"P27986"	6180	35240	200	4080	4087	202	4	4084	4084	4094	246	6	8	1	0	1291598	-0.028	100000.000	100000.000	0.000	0.000	0.000	0.000	0.000	16.610	-4	3	-4	3	316	2384	100	1548	"Y556"
0	0	0	25	1	5	"blank-control__"	"AA"	2190	35920	200	3788	3809	252	6	3824	3824	3853	741	19	1	0	0	1203597	-0.059	100000.000	100000.000	0.000	0.000	0.000	0.000	0.000	16.610	-36	-15	-36	-15	316	2384	100	1549	"blank-control__"
0	0	0	25	2	5	"blank-control__"	"AA"	2690	35910	200	3771	3776	200	5	3750	3750	3769	280	7	7	1	0	1193241	0.025	100000.000	100000.000	0.000	0.000	0.000	0.000	0.000	16.610	21	26	21	26	316	2384	100	1550	"blank-control__"
0	0	0	25	3	5	"blank-control__"	"AA"	3190	35910	200	3805	3797	196	5	3769	3769	3791	363	9	3	0	0	1199726	0.017	100000.000	100000.000	0.000	0.000	0.000	0.000	0.000	16.610	36	28	36	28	316	2384	100	1551	"blank-control__"
0	0	0	25	4	5	"Rack1"	"P63244"	3690	35910	70	4474	4411	305	6	3811	3811	3834	313	8	84	53	0	141167	1.843	100000.000	100000.000	0.000	0.000	0.000	0.000	0.000	16.610	663	600	663	600	32	236	100	1552	"y52"
0	0	0	25	5	5	"Rack1"	"P63244"	4180	35920	70	4421	4443	291	6	3859	3859	3865	246	6	87	56	0	142175	2.350	100000.000	100000.000	0.000	0.000	0.000	0.000	0.000	16.610	562	584	562	584	32	236	100	1553	"y52"
0	0	0	25	6	5	"Rack1"	"P63244"	4690	35920	80	4295	4231	354	8	3855	3855	3900	393	10	51	3	0	220013	0.842	100000.000	100000.000	0.000	0.000	0.000	0.000	0.000	16.610	440	376	440	376	52	340	100	1554	"y52"
0	0	0	25	7	5	"Shc1"	"P29353"	5180	35910	200	4002	4049	387	9	3951	3951	3946	297	7	19	10	0	1279577	0.347	100000.000	100000.000	0.000	0.000	0.000	0.000	0.000	16.610	51	98	51	98	316	2384	100	1555	"Y349"
0	0	0	25	8	5	"Shc1"	"P29353"	5680	35900	200	4039	4115	335	8	4007	4007	4019	317	7	15	9	0	1300399	0.303	100000.000	100000.000	0.000	0.000	0.000	0.000	0.000	16.610	32	108	32	108	316	2384	100	1556	"Y349"
0	0	0	25	9	5	"Shc1"	"P29353"	6200	35900	70	4894	4875	303	6	4076	4076	4093	180	4	96	90	0	155993	4.344	100000.000	100000.000	0.000	0.000	0.000	0.000	0.000	16.610	818	799	818	799	32	236	100	1557	"Y349"
0	0	0	25	1	6	"Smad6"	"O43541"	2180	36560	200	3748	3752	201	5	3771	3771	3812	847	22	0	0	0	1185568	-0.071	100000.000	100000.000	0.000	0.000	0.000	0.000	0.000	16.610	-23	-19	-23	-19	316	2384	100	1558	"S435"
0	0	0	25	2	6	"Smad6"	"O43541"	2680	36560	90	3824	3862	329	8	3695	3695	3712	285	7	25	3	0	200838	0.526	100000.000	100000.000	0.000	0.000	0.000	0.000	0.000	16.610	129	167	129	167	52	420	100	1559	"S435"
0	0	0	25	3	6	"Smad6"	"O43541"	3180	36550	200	3692	3721	276	7	3729	3729	3740	196	5	12	2	0	1175952	-0.097	100000.000	100000.000	0.000	0.000	0.000	0.000	0.000	16.610	-37	-8	-37	-8	316	2384	100	1560	"S435"
0	0	0	25	4	6	"TGFBR1"	"P36897"	3680	36550	200	3597	3693	1085	29	3810	3810	3822	256	6	2	1	0	1167006	-0.504	100000.000	100000.000	0.000	0.000	0.000	0.000	0.000	16.610	-213	-117	-213	-117	316	2384	100	1561	"T200"
0	0	0	25	5	6	"TGFBR1"	"P36897"	4180	36550	200	3749	3781	343	9	3867	3867	3877	251	6	3	1	0	1194883	-0.382	100000.000	100000.000	0.000	0.000	0.000	0.000	0.000	16.610	-118	-86	-118	-86	316	2384	100	1562	"T200"
0	0	0	25	6	6	"TGFBR1"	"P36897"	4680	36550	200	3783	3856	1246	32	3910	3910	3936	538	13	0	0	0	1218521	-0.149	100000.000	100000.000	0.000	0.000	0.000	0.000	0.000	16.610	-127	-54	-127	-54	316	2384	100	1563	"T200"
0	0	0	25	7	6	"TrKA"	"P04629"	5180	36540	130	6128	6122	1871	30	3987	3987	3992	497	12	90	85	0	734605	4.286	100000.000	100000.000	0.000	0.000	0.000	0.000	0.000	16.610	2141	2135	2141	2135	120	940	100	1564	"Y757"
0	0	0	25	8	6	"TrKA"	"P04629"	5680	36550	120	6180	6024	723	12	3988	3988	3999	205	5	94	94	0	722875	9.878	100000.000	100000.000	0.000	0.000	0.000	0.000	0.000	16.610	2192	2036	2192	2036	120	820	100	1565	"Y757"
0	0	0	25	9	6	"TrKA"	"P04629"	6180	36550	120	6112	6069	542	8	4027	4027	4048	456	11	98	95	0	728279	4.432	100000.000	100000.000	0.000	0.000	0.000	0.000	0.000	16.610	2085	2042	2085	2042	120	820	100	1566	"Y757"
-75	0	0	25	1	7	"empty"	"empty"	2180	37180	200	3753	3782	299	7	3808	3808	3823	289	7	6	0	0	1195083	-0.142	100000.000	100000.000	0.000	0.000	0.000	0.000	0.000	16.610	-55	-26	-55	-26	316	2384	100	1567	"empty"
-75	0	0	25	2	7	"empty"	"empty"	2680	37180	200	3769	3772	177	4	3724	3724	3725	200	5	17	3	0	1191989	0.235	100000.000	100000.000	0.000	0.000	0.000	0.000	0.000	16.610	45	48	45	48	316	2384	100	1568	"empty"
-75	0	0	25	3	7	"empty"	"empty"	3180	37180	200	3750	3756	176	4	3753	3753	3769	316	8	4	0	0	1186977	-0.041	100000.000	100000.000	0.000	0.000	0.000	0.000	0.000	16.610	-3	3	-3	3	316	2384	100	1569	"empty"
-75	0	0	25	4	7	"empty"	"empty"	3680	37180	200	3796	3794	207	5	3805	3805	3831	313	8	3	0	0	1198798	-0.118	100000.000	100000.000	0.000	0.000	0.000	0.000	0.000	16.610	-9	-11	-9	-11	316	2384	100	1570	"empty"
-75	0	0	25	5	7	"empty"	"empty"	4180	37180	200	3891	3885	269	6	3874	3874	3900	449	11	3	0	0	1227785	-0.033	100000.000	100000.000	0.000	0.000	0.000	0.000	0.000	16.610	17	11	17	11	316	2384	100	1571	"empty"
-75	0	0	25	6	7	"empty"	"empty"	4680	37180	200	3885	3914	382	9	3906	3906	3930	625	15	1	0	0	1236941	-0.026	100000.000	100000.000	0.000	0.000	0.000	0.000	0.000	16.610	-21	8	-21	8	316	2384	100	1572	"empty"
-75	0	0	25	7	7	"empty"	"empty"	5180	37180	200	3969	3971	219	5	3960	3960	3966	326	8	6	0	0	1254829	0.015	100000.000	100000.000	0.000	0.000	0.000	0.000	0.000	16.610	9	11	9	11	316	2384	100	1573	"empty"
-75	0	0	25	8	7	"empty"	"empty"	5680	37180	200	4019	4035	187	4	4023	4023	4053	1017	25	0	0	0	1275211	-0.018	100000.000	100000.000	0.000	0.000	0.000	0.000	0.000	16.610	-4	12	-4	12	316	2384	100	1574	"empty"
-75	0	0	25	9	7	"empty"	"empty"	6180	37180	200	4069	4077	156	3	4035	4035	4045	198	4	16	1	0	1288185	0.162	100000.000	100000.000	0.000	0.000	0.000	0.000	0.000	16.610	34	42	34	42	316	2384	100	1575	"empty"
0	0	0	26	1	1	"PPP2CA "	"P67775"	6700	33410	200	3968	3988	242	6	3956	3956	3982	897	22	0	0	0	1260055	0.007	100000.000	100000.000	0.000	0.000	0.000	0.000	0.000	16.610	12	32	12	32	316	2384	100	1576	"T304"
0	0	0	26	2	1	"PPP2CA "	"P67775"	7200	33410	200	3900	3901	337	8	3900	3900	3918	772	19	0	0	0	1232819	-0.022	0.000	100000.000	0.000	0.000	0.000	0.000	0.000	Error	0	1	0	1	316	2384	100	1577	"T304"
0	0	0	26	3	1	"PPP2CA "	"P67775"	7700	33410	200	3835	3854	270	7	3834	3834	3842	541	14	2	0	0	1217855	0.022	100000.000	100000.000	0.000	0.000	0.000	0.000	0.000	16.610	1	20	1	20	316	2384	100	1578	"T304"
0	0	0	26	4	1	"Rab4"	"P20338"	8200	33410	90	5506	5422	500	9	3758	3758	3771	245	6	94	94	0	281934	6.739	100000.000	100000.000	0.000	0.000	0.000	0.000	0.000	16.610	1748	1664	1748	1664	52	420	100	1579	"S199"
0	0	0	26	5	1	"Rab4"	"P20338"	8710	33420	80	5424	5301	590	11	3737	3737	3750	323	8	96	92	0	275642	4.802	100000.000	100000.000	0.000	0.000	0.000	0.000	0.000	16.610	1687	1564	1687	1564	52	340	100	1580	"S199"
0	0	0	26	6	1	"Rab4"	"P20338"	9200	33410	70	5544	5573	681	12	3753	3753	3756	183	4	96	96	0	178330	9.929	100000.000	100000.000	0.000	0.000	0.000	0.000	0.000	16.610	1791	1820	1791	1820	32	236	100	1581	"S199"
0	0	0	26	7	1	"STAT1 "	"P42224"	9690	33400	100	3795	3848	379	9	3763	3763	3761	214	5	15	7	0	307811	0.407	100000.000	100000.000	0.000	0.000	0.000	0.000	0.000	16.610	32	85	32	85	80	560	100	1582	"S727"
0	0	0	26	8	1	"STAT1 "	"P42224"	10200	33410	200	3806	3837	225	5	3827	3827	3838	238	6	12	0	0	1212594	-0.004	100000.000	100000.000	0.000	0.000	0.000	0.000	0.000	16.610	-21	10	-21	10	316	2384	100	1583	"S727"
0	0	0	26	9	1	"STAT1 "	"P42224"	10700	33410	200	3886	3904	197	5	3896	3896	3914	293	7	7	0	0	1233732	-0.034	100000.000	100000.000	0.000	0.000	0.000	0.000	0.000	16.610	-10	8	-10	8	316	2384	100	1584	"S727"
0	0	0	26	1	2	"STAT4 "	"Q14765"	6710	34050	180	5088	5020	391	7	3982	3982	4003	520	12	89	56	0	1285122	1.956	100000.000	100000.000	0.000	0.000	0.000	0.000	0.000	16.610	1106	1038	1106	1038	256	1924	100	1585	"S722"
0	0	0	26	2	2	"STAT4 "	"Q14765"	7200	34050	180	5044	4999	450	9	3888	3888	3888	467	12	94	64	0	1279695	2.379	100000.000	100000.000	0.000	0.000	0.000	0.000	0.000	16.610	1156	1111	1156	1111	256	1924	100	1586	"S722"
0	0	0	26	3	2	"STAT4 "	"Q14765"	7710	34050	180	4911	4921	435	8	3836	3836	3827	280	7	96	89	0	1259866	3.907	100000.000	100000.000	0.000	0.000	0.000	0.000	0.000	16.610	1075	1085	1075	1085	256	1924	100	1587	"S722"
0	0	0	26	4	2	"STMN1"	"P16949"	8200	34050	200	3635	3642	325	8	3758	3758	3769	248	6	12	0	0	1150998	-0.512	100000.000	100000.000	0.000	0.000	0.000	0.000	0.000	16.610	-123	-116	-123	-116	316	2384	100	1588	"S37"
0	0	0	26	5	2	"STMN1"	"P16949"	8700	34050	200	3636	3645	396	10	3691	3691	3710	278	7	5	0	0	1151911	-0.234	100000.000	100000.000	0.000	0.000	0.000	0.000	0.000	16.610	-55	-46	-55	-46	316	2384	100	1589	"S37"
0	0	0	26	6	2	"STMN1"	"P16949"	9200	34050	200	3667	3674	221	6	3718	3718	3729	227	6	12	1	0	1161072	-0.242	100000.000	100000.000	0.000	0.000	0.000	0.000	0.000	16.610	-51	-44	-51	-44	316	2384	100	1590	"S37"
0	0	0	26	7	2	"ACC1"	"Q13085 "	9700	34050	200	3798	3925	511	13	3753	3753	3779	465	12	12	10	0	1240278	0.314	100000.000	100000.000	0.000	0.000	0.000	0.000	0.000	16.610	45	172	45	172	316	2384	100	1591	"S1263"
0	0	0	26	8	2	"ACC1"	"Q13085 "	10200	34070	70	5327	5325	477	8	3860	3860	3856	225	5	96	93	0	170410	6.529	100000.000	100000.000	0.000	0.000	0.000	0.000	0.000	16.610	1467	1465	1467	1465	32	236	100	1592	"S1263"
0	0	0	26	9	2	"ACC1"	"Q13085 "	10710	34070	70	5359	5320	470	8	3927	3927	3922	232	5	96	93	0	170254	6.026	100000.000	100000.000	0.000	0.000	0.000	0.000	0.000	16.610	1432	1393	1432	1393	32	236	100	1593	"S1263"
0	0	0	26	1	3	"TRAF6"	"Q9Y4K3"	6690	34680	200	3994	4005	217	5	3980	3980	4070	2022	49	0	0	0	1265627	-0.032	100000.000	100000.000	0.000	0.000	0.000	0.000	0.000	16.610	14	25	14	25	316	2384	100	1594	"Y353"
0	0	0	26	2	3	"TRAF6"	"Q9Y4K3"	7190	34680	110	4071	4433	3511	79	3880	3880	3871	239	6	45	8	0	354650	2.351	100000.000	100000.000	0.000	0.000	0.000	0.000	0.000	16.610	191	553	191	553	80	656	100	1595	"Y353"
0	0	0	26	3	3	"TRAF6"	"Q9Y4K3"	7690	34680	200	3861	3861	262	6	3808	3808	3806	312	8	15	0	0	1220196	0.176	100000.000	100000.000	0.000	0.000	0.000	0.000	0.000	16.610	53	53	53	53	316	2384	100	1596	"Y353"
0	0	0	26	4	3	"BLNK"	"Q8WV28"	8190	34680	200	3783	3900	553	14	3741	3741	3750	284	7	21	11	0	1232457	0.528	100000.000	100000.000	0.000	0.000	0.000	0.000	0.000	16.610	42	159	42	159	316	2384	100	1597	"Y72"
0	0	0	26	5	3	"BLNK"	"Q8WV28"	8690	34680	200	3748	3876	511	13	3703	3703	3722	273	7	17	9	0	1224894	0.564	100000.000	100000.000	0.000	0.000	0.000	0.000	0.000	16.610	45	173	45	173	316	2384	100	1598	"Y72"
0	0	0	26	6	3	"BLNK"	"Q8WV28"	9190	34680	200	3773	3917	626	15	3716	3716	3728	239	6	22	9	0	1237652	0.791	100000.000	100000.000	0.000	0.000	0.000	0.000	0.000	16.610	57	201	57	201	316	2384	100	1599	"Y72"
0	0	0	26	7	3	"CD19"	"P15391"	9690	34680	200	3796	3849	338	8	3747	3747	3760	280	7	18	10	0	1216419	0.318	100000.000	100000.000	0.000	0.000	0.000	0.000	0.000	16.610	49	102	49	102	316	2384	100	1600	"Y531"
0	0	0	26	8	3	"CD19"	"P15391"	10190	34680	200	3902	3985	393	9	3829	3829	3825	246	6	25	12	0	1259182	0.650	100000.000	100000.000	0.000	0.000	0.000	0.000	0.000	16.610	73	156	73	156	316	2384	100	1601	"Y531"
0	0	0	26	9	3	"CD19"	"P15391"	10690	34680	200	4045	4245	2187	51	3895	3895	3898	234	6	38	18	0	1341318	1.483	100000.000	100000.000	0.000	0.000	0.000	0.000	0.000	16.610	150	350	150	350	316	2384	100	1602	"Y531"
0	0	0	26	1	4	"p300"	"Q09472"	6670	35330	200	3982	3988	213	5	4044	4044	4065	802	19	0	0	0	1260312	-0.096	100000.000	100000.000	0.000	0.000	0.000	0.000	0.000	16.610	-62	-56	-62	-56	316	2384	100	1603	"S2279"
0	0	0	26	2	4	"p300"	"Q09472"	7170	35330	100	3831	3840	219	5	3929	3929	3926	276	7	3	1	0	307163	-0.312	100000.000	100000.000	0.000	0.000	0.000	0.000	0.000	16.610	-98	-89	-98	-89	80	560	100	1604	"S2279"
0	0	0	26	3	4	"p300"	"Q09472"	7670	35330	200	3805	3807	277	7	3840	3840	3862	889	23	0	0	0	1203150	-0.062	100000.000	100000.000	0.000	0.000	0.000	0.000	0.000	16.610	-35	-33	-35	-33	316	2384	100	1605	"S2279"
0	0	0	26	4	4	"fyn"	"P06241"	8170	35330	200	3779	3752	267	7	3740	3740	3751	303	8	13	0	0	1185759	0.003	100000.000	100000.000	0.000	0.000	0.000	0.000	0.000	16.610	39	12	39	12	316	2384	100	1606	"Y420"
0	0	0	26	5	4	"fyn"	"P06241"	8670	35330	200	3688	3693	209	5	3666	3666	3723	1355	36	0	0	0	1167143	-0.022	100000.000	100000.000	0.000	0.000	0.000	0.000	0.000	16.610	22	27	22	27	316	2384	100	1607	"Y420"
0	0	0	26	6	4	"fyn"	"P06241"	9170	35330	200	3697	3712	192	5	3705	3705	3730	327	8	3	0	0	1173018	-0.055	100000.000	100000.000	0.000	0.000	0.000	0.000	0.000	16.610	-8	7	-8	7	316	2384	100	1608	"Y420"
0	0	0	26	7	4	"HSP27"	"P04792"	9670	35330	200	3890	4022	1788	44	3771	3771	3788	284	7	30	7	0	1270871	0.824	100000.000	100000.000	0.000	0.000	0.000	0.000	0.000	16.610	119	251	119	251	316	2384	100	1609	"S78"
0	0	0	26	8	4	"HSP27"	"P04792"	10170	35330	200	3947	3979	285	7	3860	3860	4013	2528	62	0	0	0	1257349	-0.013	100000.000	100000.000	0.000	0.000	0.000	0.000	0.000	16.610	87	119	87	119	316	2384	100	1610	"S78"
0	0	0	26	9	4	"HSP27"	"P04792"	10670	35330	200	4009	4050	295	7	3928	3928	3941	291	7	21	8	0	1279761	0.375	100000.000	100000.000	0.000	0.000	0.000	0.000	0.000	16.610	81	122	81	122	316	2384	100	1611	"S78"
0	0	0	26	1	5	"IL-8R B "	"P25025"	6690	35950	200	4063	4055	236	5	4022	4022	4034	342	8	7	0	0	1281319	0.061	100000.000	100000.000	0.000	0.000	0.000	0.000	0.000	16.610	41	33	41	33	316	2384	100	1612	"S352"
0	0	0	26	2	5	"IL-8R B "	"P25025"	7190	35950	200	3969	3958	241	6	3936	3936	3934	281	7	15	0	0	1250871	0.085	100000.000	100000.000	0.000	0.000	0.000	0.000	0.000	16.610	33	22	33	22	316	2384	100	1613	"S352"
0	0	0	26	3	5	"IL-8R B "	"P25025"	7690	35950	200	3873	3894	597	15	3865	3865	3872	420	10	7	0	0	1230357	0.052	100000.000	100000.000	0.000	0.000	0.000	0.000	0.000	16.610	8	29	8	29	316	2384	100	1614	"S352"
0	0	0	26	4	5	"IRF-3 "	"Q14653"	8190	35950	200	4038	4138	512	12	3758	3758	3771	261	6	51	33	0	1307675	1.406	100000.000	100000.000	0.000	0.000	0.000	0.000	0.000	16.610	280	380	280	380	316	2384	100	1615	"S385"
0	0	0	26	5	5	"IRF-3 "	"Q14653"	8690	35950	200	3831	4002	482	12	3714	3714	3832	1864	48	0	0	0	1264787	0.091	100000.000	100000.000	0.000	0.000	0.000	0.000	0.000	16.610	117	288	117	288	316	2384	100	1616	"S385"
0	0	0	26	6	5	"IRF-3 "	"Q14653"	9190	35950	200	3861	4015	447	11	3727	3727	3818	1784	46	0	0	0	1268625	0.110	100000.000	100000.000	0.000	0.000	0.000	0.000	0.000	16.610	134	288	134	288	316	2384	100	1617	"S385"
0	0	0	26	7	5	"LSD1"	"O60341"	9690	35950	200	3872	4156	671	16	3765	3765	3766	200	5	37	28	0	1313200	1.950	100000.000	100000.000	0.000	0.000	0.000	0.000	0.000	16.610	107	391	107	391	316	2384	100	1618	"S131"
0	0	0	26	8	5	"LSD1"	"O60341"	10190	35950	200	3981	4291	679	15	3878	3878	3879	221	5	39	25	0	1355900	1.864	100000.000	100000.000	0.000	0.000	0.000	0.000	0.000	16.610	103	413	103	413	316	2384	100	1619	"S131"
0	0	0	26	9	5	"LSD1"	"O60341"	10690	35950	200	4033	4334	697	16	3971	3971	3983	275	6	30	24	0	1369398	1.276	100000.000	100000.000	0.000	0.000	0.000	0.000	0.000	16.610	62	363	62	363	316	2384	100	1620	"S131"
0	0	0	26	1	6	"MAPKAPK5"	"Q8IW41"	6690	36600	200	4096	4480	1015	22	4040	4040	4058	725	17	18	15	0	1415522	0.582	100000.000	100000.000	0.000	0.000	0.000	0.000	0.000	16.610	56	440	56	440	316	2384	100	1621	"T182"
0	0	0	26	2	6	"MAPKAPK5"	"Q8IW41"	7190	36600	200	3999	4320	807	18	3964	3964	3967	335	8	22	18	0	1365095	1.054	100000.000	100000.000	0.000	0.000	0.000	0.000	0.000	16.610	35	356	35	356	316	2384	100	1622	"T182"
0	0	0	26	3	6	"MAPKAPK5"	"Q8IW41"	7690	36600	200	3904	4198	1010	24	3853	3853	3852	263	6	25	16	0	1326613	1.316	100000.000	100000.000	0.000	0.000	0.000	0.000	0.000	16.610	51	345	51	345	316	2384	100	1623	"T182"
0	0	0	26	4	6	"P27kip1"	"P46527"	8190	36600	200	3739	3821	451	11	3751	3751	3793	667	17	4	0	0	1207396	0.042	100000.000	100000.000	0.000	0.000	0.000	0.000	0.000	16.610	-12	70	-12	70	316	2384	100	1624	"T157"
0	0	0	26	5	6	"P27kip1"	"P46527"	8690	36600	200	3740	3792	322	8	3740	3740	3758	277	7	21	3	0	1198208	0.123	0.000	100000.000	0.000	0.000	0.000	0.000	0.000	Error	0	52	0	52	316	2384	100	1625	"T157"
0	0	0	26	6	6	"P27kip1"	"P46527"	9190	36600	200	3760	3788	232	6	3729	3729	3750	367	9	8	1	0	1197067	0.104	100000.000	100000.000	0.000	0.000	0.000	0.000	0.000	16.610	31	59	31	59	316	2384	100	1626	"T157"
0	0	0	26	7	6	"p67phox"	"P19878"	9690	36600	200	3535	3557	280	7	3756	3756	3785	812	21	0	0	0	1123913	-0.281	100000.000	100000.000	0.000	0.000	0.000	0.000	0.000	16.610	-221	-199	-221	-199	316	2384	100	1627	"T233"
0	0	0	26	8	6	"p67phox"	"P19878"	10190	36600	200	3591	3581	276	7	3831	3831	3834	229	5	3	0	0	1131577	-1.105	100000.000	100000.000	0.000	0.000	0.000	0.000	0.000	16.610	-240	-250	-240	-250	316	2384	100	1628	"T233"
0	0	0	26	9	6	"p67phox"	"P19878"	10690	36600	200	3702	3752	769	20	3934	3934	3941	368	9	1	0	0	1185746	-0.514	100000.000	100000.000	0.000	0.000	0.000	0.000	0.000	16.610	-232	-182	-232	-182	316	2384	100	1629	"T233"
-75	0	0	26	1	7	"empty"	"empty"	6690	37240	200	4111	4119	162	3	4051	4051	4079	837	20	0	0	0	1301611	0.048	100000.000	100000.000	0.000	0.000	0.000	0.000	0.000	16.610	60	68	60	68	316	2384	100	1630	"empty"
-75	0	0	26	2	7	"empty"	"empty"	7190	37240	200	3958	3974	259	6	3987	3987	4019	1287	32	0	0	0	1255633	-0.035	100000.000	100000.000	0.000	0.000	0.000	0.000	0.000	16.610	-29	-13	-29	-13	316	2384	100	1631	"empty"
-75	0	0	26	3	7	"empty"	"empty"	7690	37240	200	3861	3868	263	6	3882	3882	3897	460	11	2	0	0	1222386	-0.063	100000.000	100000.000	0.000	0.000	0.000	0.000	0.000	16.610	-21	-14	-21	-14	316	2384	100	1632	"empty"
-75	0	0	26	4	7	"empty"	"empty"	8190	37240	200	3825	3829	354	9	3784	3784	3795	281	7	18	0	0	1210065	0.121	100000.000	100000.000	0.000	0.000	0.000	0.000	0.000	16.610	41	45	41	45	316	2384	100	1633	"empty"
-75	0	0	26	5	7	"empty"	"empty"	8690	37240	200	3761	3777	221	5	3757	3757	3786	607	16	0	0	0	1193429	-0.015	100000.000	100000.000	0.000	0.000	0.000	0.000	0.000	16.610	4	20	4	20	316	2384	100	1634	"empty"
-75	0	0	26	6	7	"empty"	"empty"	9190	37240	200	3755	3760	192	5	3750	3750	3790	757	19	0	0	0	1188065	-0.040	100000.000	100000.000	0.000	0.000	0.000	0.000	0.000	16.610	5	10	5	10	316	2384	100	1635	"empty"
-75	0	0	26	7	7	"empty"	"empty"	9690	37240	200	3755	3771	166	4	3781	3781	3796	334	8	2	0	0	1191732	-0.075	100000.000	100000.000	0.000	0.000	0.000	0.000	0.000	16.610	-26	-10	-26	-10	316	2384	100	1636	"empty"
-75	0	0	26	8	7	"empty"	"empty"	10190	37240	200	3870	3895	545	13	3849	3849	3877	447	11	1	0	0	1230868	0.040	100000.000	100000.000	0.000	0.000	0.000	0.000	0.000	16.610	21	46	21	46	316	2384	100	1637	"empty"
-75	0	0	26	9	7	"empty"	"empty"	10690	37240	200	3970	4017	667	16	3941	3941	3948	292	7	8	1	0	1269243	0.236	100000.000	100000.000	0.000	0.000	0.000	0.000	0.000	16.610	29	76	29	76	316	2384	100	1638	"empty"
0	0	0	27	1	1	"Jak2 "	"O60674"	11180	33410	110	8102	8332	1687	20	3924	3924	3952	589	14	100	100	0	666597	7.436	100000.000	100000.000	0.000	0.000	0.000	0.000	0.000	16.610	4178	4408	4178	4408	80	656	100	1639	"Y221"
0	0	0	27	2	1	"Jak2 "	"O60674"	11680	33410	130	8329	8172	893	10	3916	3916	3915	189	4	98	98	0	980626	22.524	100000.000	100000.000	0.000	0.000	0.000	0.000	0.000	16.610	4413	4256	4413	4256	120	940	100	1640	"Y221"
0	0	0	27	3	1	"Jak2 "	"O60674"	12180	33410	130	8397	8280	934	11	3893	3893	3900	182	4	99	99	0	993640	24.066	100000.000	100000.000	0.000	0.000	0.000	0.000	0.000	16.610	4504	4387	4504	4387	120	940	100	1641	"Y221"
0	0	0	27	4	1	"K8"	"P05787"	12680	33410	200	3533	3570	256	7	3911	3911	3910	190	4	2	0	0	1128186	-1.789	100000.000	100000.000	0.000	0.000	0.000	0.000	0.000	16.610	-378	-341	-378	-341	316	2384	100	1642	"S74"
0	0	0	27	5	1	"K8"	"P05787"	13180	33410	200	3501	3523	251	7	3849	3849	3849	276	7	0	0	0	1113142	-1.181	100000.000	100000.000	0.000	0.000	0.000	0.000	0.000	16.610	-348	-326	-348	-326	316	2384	100	1643	"S74"
0	0	0	27	6	1	"K8"	"P05787"	13680	33410	200	3476	3498	271	7	3817	3817	3830	496	12	0	0	0	1105492	-0.669	100000.000	100000.000	0.000	0.000	0.000	0.000	0.000	16.610	-341	-319	-341	-319	316	2384	100	1644	"S74"
0	0	0	27	7	1	"Met "	"P08581"	14190	33410	90	4189	4235	237	5	3823	3823	3821	174	4	86	55	0	220195	2.379	100000.000	100000.000	0.000	0.000	0.000	0.000	0.000	16.610	366	412	366	412	52	420	100	1645	"Y1234"
0	0	0	27	8	1	"Met "	"P08581"	14690	33420	100	4128	4139	200	4	3749	3749	3781	471	12	31	0	0	331117	0.760	100000.000	100000.000	0.000	0.000	0.000	0.000	0.000	16.610	379	390	379	390	80	560	100	1646	"Y1234"
0	0	0	27	9	1	"Met "	"P08581"	15200	33420	90	4144	4130	290	7	3668	3668	3679	197	5	88	59	0	214739	2.289	100000.000	100000.000	0.000	0.000	0.000	0.000	0.000	16.610	476	462	476	462	52	420	100	1647	"Y1234"
0	0	0	27	1	2	"MSK2"	"O75676"	11180	34050	200	3871	3893	220	5	3910	3910	3924	277	7	7	0	0	1230046	-0.112	100000.000	100000.000	0.000	0.000	0.000	0.000	0.000	16.610	-39	-17	-39	-17	316	2384	100	1648	"S360"
0	0	0	27	2	2	"MSK2"	"O75676"	11680	34050	200	3857	3854	186	4	3913	3913	3947	809	20	0	0	0	1217958	-0.115	100000.000	100000.000	0.000	0.000	0.000	0.000	0.000	16.610	-56	-59	-56	-59	316	2384	100	1649	"S360"
0	0	0	27	3	2	"MSK2"	"O75676"	12180	34050	200	3869	3887	274	7	3901	3901	3907	190	4	7	1	0	1228139	-0.105	100000.000	100000.000	0.000	0.000	0.000	0.000	0.000	16.610	-32	-14	-32	-14	316	2384	100	1650	"S360"
0	0	0	27	4	2	"NFkB-p100 "	"Q00653"	12680	34050	200	3702	3742	437	11	3888	3888	3892	222	5	6	0	0	1182569	-0.676	100000.000	100000.000	0.000	0.000	0.000	0.000	0.000	16.610	-186	-146	-186	-146	316	2384	100	1651	"S99"
0	0	0	27	5	2	"NFkB-p100 "	"Q00653"	13180	34050	200	3642	3671	493	13	3827	3827	3826	231	6	7	0	0	1160000	-0.671	100000.000	100000.000	0.000	0.000	0.000	0.000	0.000	16.610	-185	-156	-185	-156	316	2384	100	1652	"S99"
0	0	0	27	6	2	"NFkB-p100 "	"Q00653"	13680	34050	200	3607	3622	282	7	3823	3823	4273	4725	110	0	0	0	1144645	-0.138	100000.000	100000.000	0.000	0.000	0.000	0.000	0.000	16.610	-216	-201	-216	-201	316	2384	100	1653	"S99"
0	0	0	27	7	2	"PKACa "	"P17612"	14180	34050	200	3779	3789	219	5	3804	3804	3809	205	5	14	2	0	1197168	-0.098	100000.000	100000.000	0.000	0.000	0.000	0.000	0.000	16.610	-25	-15	-25	-15	316	2384	100	1654	"S10"
0	0	0	27	8	2	"PKACa "	"P17612"	14680	34060	200	3765	3755	180	4	3752	3752	3754	175	4	14	2	0	1186706	0.006	100000.000	100000.000	0.000	0.000	0.000	0.000	0.000	16.610	13	3	13	3	316	2384	100	1655	"S10"
0	0	0	27	9	2	"PKACa "	"P17612"	15180	34060	200	3739	3744	193	5	3729	3729	3747	470	12	1	0	0	1183066	-0.006	100000.000	100000.000	0.000	0.000	0.000	0.000	0.000	16.610	10	15	10	15	316	2384	100	1656	"S10"
0	0	0	27	1	3	"p70S6K"	"P23443"	11180	34680	70	4177	4169	325	7	3947	3947	3957	277	7	43	18	0	133409	0.765	100000.000	100000.000	0.000	0.000	0.000	0.000	0.000	16.610	230	222	230	222	32	236	100	1657	"S447"
0	0	0	27	2	3	"p70S6K"	"P23443"	11680	34680	200	4001	3995	206	5	3958	3958	3964	196	4	21	3	0	1262521	0.158	100000.000	100000.000	0.000	0.000	0.000	0.000	0.000	16.610	43	37	43	37	316	2384	100	1658	"S447"
0	0	0	27	3	3	"p70S6K"	"P23443"	12180	34690	70	4275	4236	171	4	3989	3989	3998	283	7	50	0	0	135547	0.841	100000.000	100000.000	0.000	0.000	0.000	0.000	0.000	16.610	286	247	286	247	32	236	100	1659	"S447"
0	0	0	27	4	3	"PDK1"	"O15530"	12680	34700	80	7980	7757	739	9	3981	3981	4040	838	20	98	96	0	403347	4.436	100000.000	100000.000	0.000	0.000	0.000	0.000	0.000	16.610	3999	3776	3999	3776	52	340	100	1660	"Y376"
0	0	0	27	5	3	"PDK1"	"O15530"	13180	34710	90	7932	7263	1580	21	3889	3889	3890	194	4	90	82	0	377691	17.387	100000.000	100000.000	0.000	0.000	0.000	0.000	0.000	16.610	4043	3374	4043	3374	52	420	100	1661	"Y376"
0	0	0	27	6	3	"PDK1"	"O15530"	13690	34700	80	7989	7548	1538	20	3840	3840	3837	203	5	94	92	0	392493	18.281	100000.000	100000.000	0.000	0.000	0.000	0.000	0.000	16.610	4149	3708	4149	3708	52	340	100	1662	"Y376"
0	0	0	27	7	3	"Ripk1"	"Q13546"	14150	34710	130	3998	4011	182	4	3837	3837	3857	320	8	22	0	0	481284	0.481	100000.000	100000.000	0.000	0.000	0.000	0.000	0.000	16.610	161	174	161	174	120	940	100	1663	"Y694"
0	0	0	27	8	3	"Ripk1"	"Q13546"	14660	34690	120	3910	3934	208	5	3801	3801	3796	171	4	37	17	0	472137	0.807	100000.000	100000.000	0.000	0.000	0.000	0.000	0.000	16.610	109	133	109	133	120	820	100	1664	"Y694"
0	0	0	27	9	3	"Ripk1"	"Q13546"	15150	34690	200	3824	3829	213	5	3740	3740	3741	191	5	30	6	0	1209911	0.461	100000.000	100000.000	0.000	0.000	0.000	0.000	0.000	16.610	84	89	84	89	316	2384	100	1665	"Y694"
0	0	0	27	1	4	"SHC3"	"Q92529"	11190	35340	70	4739	4688	276	5	3976	3976	4075	1435	35	0	0	0	150023	0.427	100000.000	100000.000	0.000	0.000	0.000	0.000	0.000	16.610	763	712	763	712	32	236	100	1666	"Y341"
0	0	0	27	2	4	"SHC3"	"Q92529"	11690	35350	80	4603	4642	380	8	4021	4021	4009	175	4	90	78	0	241358	3.617	100000.000	100000.000	0.000	0.000	0.000	0.000	0.000	16.610	582	621	582	621	52	340	100	1667	"Y341"
0	0	0	27	3	4	"SHC3"	"Q92529"	12180	35350	80	4647	4590	294	6	3987	3987	4025	491	12	71	7	0	238670	1.151	100000.000	100000.000	0.000	0.000	0.000	0.000	0.000	16.610	660	603	660	603	52	340	100	1668	"Y341"
0	0	0	27	4	4	"Smad3 "	"P84022"	12690	35340	70	5036	5075	419	8	3963	3963	3950	184	4	100	100	0	162395	6.114	100000.000	100000.000	0.000	0.000	0.000	0.000	0.000	16.610	1073	1112	1073	1112	32	236	100	1669	"S208"
0	0	0	27	5	4	"Smad3 "	"P84022"	13180	35340	200	3894	3955	368	9	3870	3870	3907	778	19	7	0	0	1249863	0.062	100000.000	100000.000	0.000	0.000	0.000	0.000	0.000	16.610	24	85	24	85	316	2384	100	1670	"S208"
0	0	0	27	6	4	"Smad3 "	"P84022"	13680	35340	200	3884	3999	511	12	3839	3839	3846	232	6	22	13	0	1263598	0.659	100000.000	100000.000	0.000	0.000	0.000	0.000	0.000	16.610	45	160	45	160	316	2384	100	1671	"S208"
0	0	0	27	7	4	"TAK1 "	"O43318"	14180	35340	200	3905	3942	291	7	3835	3835	3842	179	4	31	12	0	1245818	0.559	100000.000	100000.000	0.000	0.000	0.000	0.000	0.000	16.610	70	107	70	107	316	2384	100	1672	"T187"
0	0	0	27	8	4	"TAK1 "	"O43318"	14680	35360	80	4239	4222	179	4	3845	3845	3838	167	4	88	65	0	219552	2.299	100000.000	100000.000	0.000	0.000	0.000	0.000	0.000	16.610	394	377	394	377	52	340	100	1673	"T187"
0	0	0	27	9	4	"TAK1 "	"O43318"	15190	35340	130	4110	4098	259	6	3813	3813	3916	1730	44	0	0	0	491763	0.105	100000.000	100000.000	0.000	0.000	0.000	0.000	0.000	16.610	297	285	297	285	120	940	100	1674	"T187"
0	0	0	27	1	5	"ACC1"	"P68133"	11180	35980	200	4054	4048	239	5	4009	4009	4019	371	9	6	0	0	1279307	0.078	100000.000	100000.000	0.000	0.000	0.000	0.000	0.000	16.610	45	39	45	39	316	2384	100	1675	"Y93"
0	0	0	27	2	5	"ACC1"	"P68133"	11670	35980	200	4054	4220	2030	48	4030	4030	4038	252	6	13	3	0	1333528	0.722	100000.000	100000.000	0.000	0.000	0.000	0.000	0.000	16.610	24	190	24	190	316	2384	100	1676	"Y93"
0	0	0	27	3	5	"ACC1"	"P68133"	12170	35980	200	3991	4013	196	4	3993	3993	3997	213	5	13	2	0	1268002	0.075	100000.000	100000.000	0.000	0.000	0.000	0.000	0.000	16.610	-2	20	-2	20	316	2384	100	1677	"Y93"
0	0	0	27	4	5	"A-Raf"	"P10398"	12670	35980	200	3809	3823	220	5	3956	3956	3960	436	11	1	0	0	1208180	-0.314	100000.000	100000.000	0.000	0.000	0.000	0.000	0.000	16.610	-147	-133	-147	-133	316	2384	100	1678	"T20"
0	0	0	27	5	5	"A-Raf"	"P10398"	13170	35980	200	3843	3836	221	5	3898	3898	3903	374	9	2	0	0	1212042	-0.179	100000.000	100000.000	0.000	0.000	0.000	0.000	0.000	16.610	-55	-62	-55	-62	316	2384	100	1679	"T20"
0	0	0	27	6	5	"A-Raf"	"P10398"	13670	35990	200	3800	3816	220	5	3875	3875	3877	281	7	7	0	0	1205897	-0.217	100000.000	100000.000	0.000	0.000	0.000	0.000	0.000	16.610	-75	-59	-75	-59	316	2384	100	1680	"T20"
0	0	0	27	7	5	"BCAP"	"Q6ZUJ8"	14170	35990	200	3870	3891	204	5	3874	3874	3874	188	4	18	5	0	1229658	0.090	100000.000	100000.000	0.000	0.000	0.000	0.000	0.000	16.610	-4	17	-4	17	316	2384	100	1681	"Y570"
0	0	0	27	8	5	"BCAP"	"Q6ZUJ8"	14670	35990	200	3897	3907	255	6	3855	3855	3863	174	4	25	6	0	1234473	0.253	100000.000	100000.000	0.000	0.000	0.000	0.000	0.000	16.610	42	52	42	52	316	2384	100	1682	"Y570"
0	0	0	27	9	5	"BCAP"	"Q6ZUJ8"	15170	35990	200	3894	3913	244	6	3836	3836	3843	192	4	26	7	0	1236600	0.365	100000.000	100000.000	0.000	0.000	0.000	0.000	0.000	16.610	58	77	58	77	316	2384	100	1683	"Y570"
0	0	0	27	1	6	"Cofilin 1"	"P23528"	11180	36640	80	5248	5089	632	12	3988	3988	3986	188	4	82	80	0	264635	5.867	100000.000	100000.000	0.000	0.000	0.000	0.000	0.000	16.610	1260	1101	1260	1101	52	340	100	1684	"Y139"
0	0	0	27	2	6	"Cofilin 1"	"P23528"	11670	36630	80	5513	5535	910	16	4030	4030	4024	155	3	96	92	0	287815	9.748	100000.000	100000.000	0.000	0.000	0.000	0.000	0.000	16.610	1483	1505	1483	1505	52	340	100	1685	"Y139"
0	0	0	27	3	6	"Cofilin 1"	"P23528"	12170	36630	80	5642	5614	449	7	4035	4035	4046	176	4	98	98	0	291934	8.909	100000.000	100000.000	0.000	0.000	0.000	0.000	0.000	16.610	1607	1579	1607	1579	52	340	100	1686	"Y139"
0	0	0	27	4	6	"CTNNB1"	"P35222"	12670	36630	200	3735	3784	247	6	3995	3995	4023	574	14	0	0	0	1195796	-0.416	100000.000	100000.000	0.000	0.000	0.000	0.000	0.000	16.610	-260	-211	-260	-211	316	2384	100	1687	"Y654"
0	0	0	27	5	6	"CTNNB1"	"P35222"	13160	36630	200	3693	3756	605	16	3954	3954	3961	263	6	3	1	0	1186940	-0.779	100000.000	100000.000	0.000	0.000	0.000	0.000	0.000	16.610	-261	-198	-261	-198	316	2384	100	1688	"Y654"
0	0	0	27	6	6	"CTNNB1"	"P35222"	13660	36630	200	3633	3653	231	6	3901	3901	3907	277	7	1	0	0	1154336	-0.917	100000.000	100000.000	0.000	0.000	0.000	0.000	0.000	16.610	-268	-248	-268	-248	316	2384	100	1689	"Y654"
0	0	0	27	7	6	"IFNGR1 "	"P15260"	14160	36630	200	3883	3906	202	5	3854	3854	3864	243	6	14	1	0	1234447	0.173	100000.000	100000.000	0.000	0.000	0.000	0.000	0.000	16.610	29	52	29	52	316	2384	100	1690	"S495"
0	0	0	27	8	6	"IFNGR1 "	"P15260"	14660	36630	200	3820	3831	230	6	3784	3784	3814	697	18	0	0	0	1210485	0.024	100000.000	100000.000	0.000	0.000	0.000	0.000	0.000	16.610	36	47	36	47	316	2384	100	1691	"S495"
0	0	0	27	9	6	"IFNGR1 "	"P15260"	15160	36630	200	3744	3751	182	4	3791	3791	3797	215	5	7	0	0	1185450	-0.214	100000.000	100000.000	0.000	0.000	0.000	0.000	0.000	16.610	-47	-40	-47	-40	316	2384	100	1692	"S495"
-75	0	0	27	1	7	"empty"	"empty"	11170	37250	200	3985	4022	444	11	3982	3982	3997	606	15	1	0	0	1270811	0.041	100000.000	100000.000	0.000	0.000	0.000	0.000	0.000	16.610	3	40	3	40	316	2384	100	1693	"empty"
-75	0	0	27	2	7	"empty"	"empty"	11670	37250	200	4025	4039	299	7	4000	4000	4023	303	7	6	0	0	1276207	0.053	100000.000	100000.000	0.000	0.000	0.000	0.000	0.000	16.610	25	39	25	39	316	2384	100	1694	"empty"
-75	0	0	27	3	7	"empty"	"empty"	12170	37250	200	4023	4036	192	4	4005	4005	4031	713	17	1	0	0	1275450	0.007	100000.000	100000.000	0.000	0.000	0.000	0.000	0.000	16.610	18	31	18	31	316	2384	100	1695	"empty"
-75	0	0	27	4	7	"empty"	"empty"	12670	37250	200	3977	3977	187	4	3968	3968	3975	262	6	6	0	0	1256689	0.008	100000.000	100000.000	0.000	0.000	0.000	0.000	0.000	16.610	9	9	9	9	316	2384	100	1696	"empty"
-75	0	0	27	5	7	"empty"	"empty"	13170	37250	200	3902	3892	189	4	3887	3887	3912	473	12	0	0	0	1229990	-0.042	100000.000	100000.000	0.000	0.000	0.000	0.000	0.000	16.610	15	5	15	5	316	2384	100	1697	"empty"
-75	0	0	27	6	7	"empty"	"empty"	13670	37250	200	3873	3871	220	5	3878	3878	3889	273	7	7	1	0	1223093	-0.066	100000.000	100000.000	0.000	0.000	0.000	0.000	0.000	16.610	-5	-7	-5	-7	316	2384	100	1698	"empty"
0	0	0	27	7	7	"GLQAWPG-pS-AIPQFLG_GLQAWPGEAIPQFLG_60vs40"	"GLQAWPG-pS-AIPQFLG_GLQAWPGEAIPQFLG_60vs40"	14170	37270	200	3866	4434	1552	35	3856	3856	3884	721	18	13	12	0	1401159	0.763	100000.000	100000.000	0.000	0.000	0.000	0.000	0.000	16.610	10	578	10	578	316	2384	100	1699	"GLQAWPG-pS-AIPQFLG_GLQAWPGEAIPQFLG_60vs40"
0	0	0	27	8	7	"GLQAWPG-pS-AIPQFLG_GLQAWPGEAIPQFLG_60vs40"	"GLQAWPG-pS-AIPQFLG_GLQAWPGEAIPQFLG_60vs40"	14670	37280	80	8327	7458	1712	22	3797	3797	3809	179	4	96	90	0	387799	20.385	100000.000	100000.000	0.000	0.000	0.000	0.000	0.000	16.610	4530	3661	4530	3661	52	340	100	1700	"GLQAWPG-pS-AIPQFLG_GLQAWPGEAIPQFLG_60vs40"
0	0	0	27	9	7	"GLQAWPG-pS-AIPQFLG_GLQAWPGEAIPQFLG_60vs40"	"GLQAWPG-pS-AIPQFLG_GLQAWPGEAIPQFLG_60vs40"	15170	37290	80	8441	7746	1641	21	3771	3771	3770	266	7	96	94	0	402768	14.947	100000.000	100000.000	0.000	0.000	0.000	0.000	0.000	16.610	4670	3975	4670	3975	52	340	100	1701	"GLQAWPG-pS-AIPQFLG_GLQAWPGEAIPQFLG_60vs40"
0	0	0	28	1	1	"BLNK "	"Q8WV28"	15680	33420	200	3670	3783	400	10	3673	3673	3708	879	23	9	0	0	1195544	0.085	100000.000	100000.000	0.000	0.000	0.000	0.000	0.000	16.610	-3	110	-3	110	316	2384	100	1702	"Y178"
0	0	0	28	2	1	"BLNK "	"Q8WV28"	16180	33430	80	4676	4539	381	8	3660	3660	3661	165	4	90	86	0	236020	5.321	100000.000	100000.000	0.000	0.000	0.000	0.000	0.000	16.610	1016	879	1016	879	52	340	100	1703	"Y178"
0	0	0	28	3	1	"BLNK "	"Q8WV28"	16680	33430	80	4703	4623	352	7	3633	3633	3631	176	4	94	94	0	240415	5.636	100000.000	100000.000	0.000	0.000	0.000	0.000	0.000	16.610	1070	990	1070	990	52	340	100	1704	"Y178"
0	0	0	28	4	1	"Catalase"	"P04040"	17180	33420	200	3647	3778	448	11	3610	3610	3619	353	9	13	12	0	1193767	0.450	100000.000	100000.000	0.000	0.000	0.000	0.000	0.000	16.610	37	168	37	168	316	2384	100	1705	"Y385"
0	0	0	28	5	1	"Catalase"	"P04040"	17680	33420	70	4873	4918	200	4	3633	3633	3633	144	3	100	100	0	157373	8.924	100000.000	100000.000	0.000	0.000	0.000	0.000	0.000	16.610	1240	1285	1240	1285	32	236	100	1706	"Y385"
0	0	0	28	6	1	"Catalase"	"P04040"	18180	33420	70	4685	4719	302	6	3619	3619	3613	180	4	96	96	0	151012	6.144	100000.000	100000.000	0.000	0.000	0.000	0.000	0.000	16.610	1066	1100	1066	1100	32	236	100	1707	"Y385"
0	0	0	28	7	1	"Cdc42"	"P60953"	18690	33420	70	4384	4232	467	11	3576	3576	3570	174	4	81	81	0	135434	3.805	100000.000	100000.000	0.000	0.000	0.000	0.000	0.000	16.610	808	656	808	656	32	236	100	1708	"Y64"
0	0	0	28	8	1	"Cdc42"	"P60953"	19180	33440	70	4379	4521	682	15	3519	3519	3527	169	4	96	96	0	144679	5.882	100000.000	100000.000	0.000	0.000	0.000	0.000	0.000	16.610	860	1002	860	1002	32	236	100	1709	"Y64"
0	0	0	28	9	1	"Cdc42"	"P60953"	19670	33440	200	3503	3574	310	8	3522	3522	3555	441	12	11	1	0	1129286	0.043	100000.000	100000.000	0.000	0.000	0.000	0.000	0.000	16.610	-19	52	-19	52	316	2384	100	1710	"Y64"
0	0	0	28	1	2	"Flt3"	"P36888"	15700	34080	70	4712	4743	314	6	3743	3743	4092	4098	100	0	0	0	151786	0.159	100000.000	100000.000	0.000	0.000	0.000	0.000	0.000	16.610	969	1000	969	1000	32	236	100	1711	"Y842"
0	0	0	28	2	2	"Flt3"	"P36888"	16190	34070	70	4567	4510	312	6	3673	3673	3712	274	7	90	90	0	144308	2.912	100000.000	100000.000	0.000	0.000	0.000	0.000	0.000	16.610	894	837	894	837	32	236	100	1712	"Y842"
0	0	0	28	3	2	"Flt3"	"P36888"	16690	34070	70	4653	4591	261	5	3692	3692	3694	167	4	96	93	0	146897	5.371	100000.000	100000.000	0.000	0.000	0.000	0.000	0.000	16.610	961	899	961	899	32	236	100	1713	"Y842"
0	0	0	28	4	2	"gp130 "	"P40189"	17190	34060	80	4215	4104	306	7	3683	3683	3687	152	4	78	69	0	213413	2.743	100000.000	100000.000	0.000	0.000	0.000	0.000	0.000	16.610	532	421	532	421	52	340	100	1714	"S782"
0	0	0	28	5	2	"gp130 "	"P40189"	17680	34060	70	4185	4213	225	5	3633	3633	3638	156	4	96	90	0	134800	3.686	100000.000	100000.000	0.000	0.000	0.000	0.000	0.000	16.610	552	580	552	580	32	236	100	1715	"S782"
0	0	0	28	6	2	"gp130 "	"P40189"	18180	34070	80	4282	4265	261	6	3606	3606	3611	173	4	94	86	0	221792	3.780	100000.000	100000.000	0.000	0.000	0.000	0.000	0.000	16.610	676	659	676	659	52	340	100	1716	"S782"
0	0	0	28	7	2	"HSP60"	"P10809"	18680	34070	200	3552	3563	208	5	3534	3534	3681	2312	62	0	0	0	1125891	-0.051	100000.000	100000.000	0.000	0.000	0.000	0.000	0.000	16.610	18	29	18	29	316	2384	100	1717	"S70"
0	0	0	28	8	2	"HSP60"	"P10809"	19180	34070	200	3461	3478	194	5	3493	3493	3505	237	6	9	1	0	1098927	-0.114	100000.000	100000.000	0.000	0.000	0.000	0.000	0.000	16.610	-32	-15	-32	-15	316	2384	100	1718	"S70"
0	0	0	28	9	2	"HSP60"	"P10809"	19690	34080	70	3830	3821	160	4	3510	3510	3576	681	19	0	0	0	122282	0.360	100000.000	100000.000	0.000	0.000	0.000	0.000	0.000	16.610	320	311	320	311	32	236	100	1719	"S70"
0	0	0	28	1	3	"IL7R "	"P16871"	15690	34710	120	5009	4834	533	11	3712	3712	3721	168	4	90	85	0	580136	6.625	100000.000	100000.000	0.000	0.000	0.000	0.000	0.000	16.610	1297	1122	1297	1122	120	820	100	1720	"Y449"
0	0	0	28	2	3	"IL7R "	"P16871"	16190	34720	110	4991	4951	293	5	3698	3698	3702	185	4	97	97	0	396070	6.751	100000.000	100000.000	0.000	0.000	0.000	0.000	0.000	16.610	1293	1253	1293	1253	80	656	100	1721	"Y449"
0	0	0	28	3	3	"IL7R "	"P16871"	16680	34720	120	4958	4816	599	12	3650	3650	3653	182	4	89	83	0	577973	6.390	100000.000	100000.000	0.000	0.000	0.000	0.000	0.000	16.610	1308	1166	1308	1166	120	820	100	1722	"Y449"
0	0	0	28	4	3	"IRAK4"	"P51617"	17180	34720	200	3508	3506	187	5	3653	3653	3658	160	4	3	0	0	1108002	-0.950	100000.000	100000.000	0.000	0.000	0.000	0.000	0.000	16.610	-145	-147	-145	-147	316	2384	100	1723	"T345"
0	0	0	28	5	3	"IRAK4"	"P51617"	17680	34720	200	3533	3539	183	5	3606	3606	3691	1950	52	0	0	0	1118443	-0.078	100000.000	100000.000	0.000	0.000	0.000	0.000	0.000	16.610	-73	-67	-73	-67	316	2384	100	1724	"T345"
0	0	0	28	6	3	"IRAK4"	"P51617"	18180	34720	200	3581	3589	184	5	3620	3620	3625	331	9	2	0	0	1134163	-0.109	100000.000	100000.000	0.000	0.000	0.000	0.000	0.000	16.610	-39	-31	-39	-31	316	2384	100	1725	"T345"
0	0	0	28	7	3	"LIMK1"	"P53667"	18680	34730	90	4704	4657	194	4	3558	3558	3557	177	4	100	100	0	242189	6.215	100000.000	100000.000	0.000	0.000	0.000	0.000	0.000	16.610	1146	1099	1146	1099	52	420	100	1726	"T508"
0	0	0	28	8	3	"LIMK1"	"P53667"	19180	34730	100	4598	4474	408	9	3492	3492	3502	185	5	95	87	0	357922	5.254	100000.000	100000.000	0.000	0.000	0.000	0.000	0.000	16.610	1106	982	1106	982	80	560	100	1727	"T508"
0	0	0	28	9	3	"LIMK1"	"P53667"	19680	34730	100	4485	4384	554	12	3440	3440	3460	259	7	85	81	0	350726	3.568	100000.000	100000.000	0.000	0.000	0.000	0.000	0.000	16.610	1045	944	1045	944	80	560	100	1728	"T508"
0	0	0	28	1	4	"p38-alpha "	"Q16539"	15690	35360	180	4272	4297	342	7	3798	3798	3814	441	11	55	7	0	1100019	1.095	100000.000	100000.000	0.000	0.000	0.000	0.000	0.000	16.610	474	499	474	499	256	1924	100	1729	"T122"
0	0	0	28	2	4	"p38-alpha "	"Q16539"	16190	35370	180	4242	4255	276	6	3756	3756	3771	332	8	76	23	0	1089331	1.458	100000.000	100000.000	0.000	0.000	0.000	0.000	0.000	16.610	486	499	486	499	256	1924	100	1730	"T122"
0	0	0	28	3	4	"p38-alpha "	"Q16539"	16690	35360	170	4323	4314	270	6	3746	3746	3813	1258	32	1	0	0	897220	0.398	100000.000	100000.000	0.000	0.000	0.000	0.000	0.000	16.610	577	568	577	568	208	1660	100	1731	"T122"
0	0	0	28	4	4	"MEK1 "	"Q02750"	17180	35360	200	3777	3798	214	5	3719	3719	3738	407	10	7	0	0	1200213	0.147	100000.000	100000.000	0.000	0.000	0.000	0.000	0.000	16.610	58	79	58	79	316	2384	100	1732	"S297"
0	0	0	28	5	4	"MEK1 "	"Q02750"	17680	35360	70	4016	3974	279	7	3614	3614	3635	184	5	78	59	0	127164	1.842	100000.000	100000.000	0.000	0.000	0.000	0.000	0.000	16.610	402	360	402	360	32	236	100	1733	"S297"
0	0	0	28	6	4	"MEK1 "	"Q02750"	18170	35350	200	3703	3730	223	5	3641	3641	3643	216	5	19	6	0	1178638	0.403	100000.000	100000.000	0.000	0.000	0.000	0.000	0.000	16.610	62	89	62	89	316	2384	100	1734	"S297"
0	0	0	28	7	4	"P27kip1"	"P46527"	18670	35350	200	3678	3686	212	5	3615	3615	3620	225	6	18	3	0	1164870	0.293	100000.000	100000.000	0.000	0.000	0.000	0.000	0.000	16.610	63	71	63	71	316	2384	100	1735	"Y74"
0	0	0	28	8	4	"P27kip1"	"P46527"	19170	35350	200	3656	3673	192	5	3591	3591	3596	202	5	27	5	0	1160711	0.381	100000.000	100000.000	0.000	0.000	0.000	0.000	0.000	16.610	65	82	65	82	316	2384	100	1736	"Y74"
0	0	0	28	9	4	"P27kip1"	"P46527"	19670	35340	100	3730	4151	3098	74	3536	3536	3559	303	8	31	8	0	332041	1.954	100000.000	100000.000	0.000	0.000	0.000	0.000	0.000	16.610	194	615	194	615	80	560	100	1737	"Y74"
0	0	0	28	1	5	"PPARG "	"P37231"	15680	36010	200	3866	3891	207	5	3814	3814	3837	440	11	5	0	0	1229693	0.123	100000.000	100000.000	0.000	0.000	0.000	0.000	0.000	16.610	52	77	52	77	316	2384	100	1738	"S112"
0	0	0	28	2	5	"PPARG "	"P37231"	16180	36010	200	3890	3893	191	4	3776	3776	3780	237	6	25	3	0	1230119	0.477	100000.000	100000.000	0.000	0.000	0.000	0.000	0.000	16.610	114	117	114	117	316	2384	100	1739	"S112"
0	0	0	28	3	5	"PPARG "	"P37231"	16680	36010	130	4023	4063	265	6	3749	3749	3765	271	7	50	9	0	487556	1.100	100000.000	100000.000	0.000	0.000	0.000	0.000	0.000	16.610	274	314	274	314	120	940	100	1740	"S112"
0	0	0	28	4	5	"Pyk2 "	"Q14289"	17180	36000	180	11351	10454	2550	24	3736	3736	3761	600	15	92	89	0	2676312	11.155	100000.000	100000.000	0.000	0.000	0.000	0.000	0.000	16.610	7615	6718	7615	6718	256	1924	100	1741	"S399"
0	0	0	28	5	5	"Pyk2 "	"Q14289"	17680	36010	160	11456	11243	1443	12	3697	3697	3704	168	4	99	98	0	2338641	44.875	100000.000	100000.000	0.000	0.000	0.000	0.000	0.000	16.610	7759	7546	7759	7546	208	1512	100	1742	"S399"
0	0	0	28	6	5	"Pyk2 "	"Q14289"	18180	36010	160	11604	11514	1793	15	3703	3703	3714	323	8	99	99	0	2394883	24.149	100000.000	100000.000	0.000	0.000	0.000	0.000	0.000	16.610	7901	7811	7901	7811	208	1512	100	1743	"S399"
0	0	0	28	7	5	"STAT1 "	"P42224"	18690	36020	150	3975	3960	217	5	3640	3640	3694	1249	33	0	0	0	617755	0.213	100000.000	100000.000	0.000	0.000	0.000	0.000	0.000	16.610	335	320	335	320	156	1272	100	1744	"S708"
0	0	0	28	8	5	"STAT1 "	"P42224"	19160	36030	150	3842	3851	292	7	3556	3556	3565	171	4	75	35	0	600712	1.673	100000.000	100000.000	0.000	0.000	0.000	0.000	0.000	16.610	286	295	286	295	156	1272	100	1745	"S708"
0	0	0	28	9	5	"STAT1 "	"P42224"	19650	36010	150	3808	3884	725	18	3582	3582	3810	3179	83	0	0	0	605874	0.023	100000.000	100000.000	0.000	0.000	0.000	0.000	0.000	16.610	226	302	226	302	156	1272	100	1746	"S708"
0	0	0	28	1	6	"STAT5B "	"P51692"	15690	36650	70	4866	4733	442	9	3773	3773	3808	253	6	84	81	0	151458	3.656	100000.000	100000.000	0.000	0.000	0.000	0.000	0.000	16.610	1093	960	1093	960	32	236	100	1747	"S731"
0	0	0	28	2	6	"STAT5B "	"P51692"	16180	36660	80	4591	4470	446	9	3751	3751	3755	168	4	82	73	0	232417	4.256	100000.000	100000.000	0.000	0.000	0.000	0.000	0.000	16.610	840	719	840	719	52	340	100	1748	"S731"
0	0	0	28	3	6	"STAT5B "	"P51692"	16680	36660	70	4772	4680	324	6	3720	3720	3727	232	6	96	90	0	149745	4.108	100000.000	100000.000	0.000	0.000	0.000	0.000	0.000	16.610	1052	960	1052	960	32	236	100	1749	"S731"
0	0	0	28	4	6	"Syk "	"P43405"	17180	36650	80	6190	6142	1291	21	3725	3725	3743	307	8	94	94	0	319386	7.814	100000.000	100000.000	0.000	0.000	0.000	0.000	0.000	16.610	2465	2417	2465	2417	52	340	100	1750	"Y348"
0	0	0	28	5	6	"Syk "	"P43405"	17670	36650	90	6210	5874	874	14	3669	3669	3696	381	10	90	90	0	305446	5.717	100000.000	100000.000	0.000	0.000	0.000	0.000	0.000	16.610	2541	2205	2541	2205	52	420	100	1751	"Y348"
0	0	0	28	6	6	"Syk "	"P43405"	18170	36670	80	6226	5924	783	13	3698	3698	3695	169	4	92	92	0	308052	13.189	100000.000	100000.000	0.000	0.000	0.000	0.000	0.000	16.610	2528	2226	2528	2226	52	340	100	1752	"Y348"
0	0	0	28	7	6	"Calmodulin "	"P62158"	18680	36650	110	4382	4376	221	5	3637	3637	3646	230	6	98	91	0	350116	3.174	100000.000	100000.000	0.000	0.000	0.000	0.000	0.000	16.610	745	739	745	739	80	656	100	1753	"Y99"
0	0	0	28	8	6	"Calmodulin "	"P62158"	19170	36660	120	4321	4298	267	6	3641	3641	3647	180	4	94	90	0	515738	3.617	100000.000	100000.000	0.000	0.000	0.000	0.000	0.000	16.610	680	657	680	657	120	820	100	1754	"Y99"
0	0	0	28	9	6	"Calmodulin "	"P62158"	19680	36670	130	4184	4125	241	5	3506	3506	3518	194	5	92	84	0	494940	3.129	100000.000	100000.000	0.000	0.000	0.000	0.000	0.000	16.610	678	619	678	619	120	940	100	1755	"Y99"
-75	0	0	28	1	7	"empty"	"empty"	15680	37290	200	3762	3754	192	5	3751	3751	3759	192	5	13	2	0	1186292	-0.026	100000.000	100000.000	0.000	0.000	0.000	0.000	0.000	16.610	11	3	11	3	316	2384	100	1756	"empty"
-75	0	0	28	2	7	"empty"	"empty"	16180	37290	200	3720	3737	172	4	3739	3739	3748	265	7	5	0	0	1180912	-0.042	100000.000	100000.000	0.000	0.000	0.000	0.000	0.000	16.610	-19	-2	-19	-2	316	2384	100	1757	"empty"
-75	0	0	28	3	7	"empty"	"empty"	16680	37290	200	3763	3802	535	14	3746	3746	3751	201	5	13	0	0	1201280	0.254	100000.000	100000.000	0.000	0.000	0.000	0.000	0.000	16.610	17	56	17	56	316	2384	100	1758	"empty"
-75	0	0	28	4	7	"empty"	"empty"	17180	37290	200	3736	3757	365	9	3720	3720	3774	859	22	0	0	0	1187211	-0.020	100000.000	100000.000	0.000	0.000	0.000	0.000	0.000	16.610	16	37	16	37	316	2384	100	1759	"empty"
-75	0	0	28	5	7	"empty"	"empty"	17680	37290	200	3697	3840	1762	45	3685	3685	3711	363	9	3	1	0	1213448	0.355	100000.000	100000.000	0.000	0.000	0.000	0.000	0.000	16.610	12	155	12	155	316	2384	100	1760	"empty"
-75	0	0	28	6	7	"empty"	"empty"	18180	37290	200	3692	3679	195	5	3662	3662	3662	178	4	19	3	0	1162551	0.096	100000.000	100000.000	0.000	0.000	0.000	0.000	0.000	16.610	30	17	30	17	316	2384	100	1761	"empty"
0	0	0	28	7	7	"Control-Spot"	"Tau"	18660	37290	120	4492	4499	456	10	3624	3624	3945	3895	98	0	0	0	539873	0.142	100000.000	100000.000	0.000	0.000	0.000	0.000	0.000	16.610	868	875	868	875	120	820	100	1762	"Control-Spot"
0	0	0	28	8	7	"Control-Spot"	"Tau"	19160	37290	120	4341	4405	310	7	3563	3563	3573	183	5	99	98	0	528620	4.546	100000.000	100000.000	0.000	0.000	0.000	0.000	0.000	16.610	778	842	778	842	120	820	100	1763	"Control-Spot"
0	0	0	28	9	7	"Control-Spot"	"Tau"	19660	37290	130	4226	4257	277	6	3521	3521	3539	286	8	95	72	0	510888	2.510	100000.000	100000.000	0.000	0.000	0.000	0.000	0.000	16.610	705	736	705	736	120	940	100	1764	"Control-Spot"
0	0	0	29	1	1	"Anxa1"	"P04083"	2150	37870	80	4390	4398	285	6	3844	3844	3860	211	5	92	67	0	228671	2.550	100000.000	100000.000	0.000	0.000	0.000	0.000	0.000	16.610	546	554	546	554	52	340	100	1765	"Y20"
0	0	0	29	2	1	"Anxa1"	"P04083"	2640	37870	80	4537	4531	225	4	3797	3797	3823	228	5	100	88	0	235626	3.105	100000.000	100000.000	0.000	0.000	0.000	0.000	0.000	16.610	740	734	740	734	52	340	100	1766	"Y20"
0	0	0	29	3	1	"Anxa1"	"P04083"	3150	37870	90	4574	4551	213	4	3770	3770	3799	248	6	98	92	0	236631	3.032	100000.000	100000.000	0.000	0.000	0.000	0.000	0.000	16.610	804	781	804	781	52	420	100	1767	"Y20"
0	0	0	29	4	1	"Bax"	"Q07812"	3640	37870	200	3817	3837	269	7	3818	3818	3849	383	9	4	0	0	1212626	-0.031	100000.000	100000.000	0.000	0.000	0.000	0.000	0.000	16.610	-1	19	-1	19	316	2384	100	1768	"S184"
0	0	0	29	5	1	"Bax"	"Q07812"	4140	37870	200	3812	3848	343	8	3840	3840	3853	314	8	7	2	0	1215863	-0.016	100000.000	100000.000	0.000	0.000	0.000	0.000	0.000	16.610	-28	8	-28	8	316	2384	100	1769	"S184"
0	0	0	29	6	1	"Bax"	"Q07812"	4640	37870	200	3799	3814	314	8	3882	3882	3906	560	14	0	0	0	1205104	-0.164	100000.000	100000.000	0.000	0.000	0.000	0.000	0.000	16.610	-83	-68	-83	-68	316	2384	100	1770	"S184"
0	0	0	29	7	1	"CHOP"	"P35638"	5140	37870	200	3924	4240	3419	80	3970	3970	3967	319	8	15	8	0	1339876	0.856	100000.000	100000.000	0.000	0.000	0.000	0.000	0.000	16.610	-46	270	-46	270	316	2384	100	1771	"S79"
0	0	0	29	8	1	"CHOP"	"P35638"	5640	37880	200	4007	4070	345	8	4023	4023	4054	1151	28	0	0	0	1286233	0.014	100000.000	100000.000	0.000	0.000	0.000	0.000	0.000	16.610	-16	47	-16	47	316	2384	100	1772	"S79"
0	0	0	29	9	1	"CHOP"	"P35638"	6150	37880	80	4820	4630	576	12	4034	4034	4056	239	5	63	53	0	240749	2.402	100000.000	100000.000	0.000	0.000	0.000	0.000	0.000	16.610	786	596	786	596	52	340	100	1773	"S79"
0	0	0	29	1	2	"Crk "	"P46108"	2140	38510	200	3856	3944	450	11	3850	3850	3860	266	6	18	10	0	1246193	0.316	100000.000	100000.000	0.000	0.000	0.000	0.000	0.000	16.610	6	94	6	94	316	2384	100	1774	"Y221"
0	0	0	29	2	2	"Crk "	"P46108"	2640	38520	200	3822	4053	1409	34	3799	3799	3815	208	5	24	12	0	1280707	1.144	100000.000	100000.000	0.000	0.000	0.000	0.000	0.000	16.610	23	254	23	254	316	2384	100	1775	"Y221"
0	0	0	29	3	2	"Crk "	"P46108"	3140	38520	200	3798	4075	2186	53	3782	3782	3822	637	16	10	7	0	1287573	0.397	100000.000	100000.000	0.000	0.000	0.000	0.000	0.000	16.610	16	293	16	293	316	2384	100	1776	"Y221"
0	0	0	29	4	2	"EEA1"	"Q15075"	3640	38520	200	3842	3936	346	8	3827	3827	3861	596	15	9	1	0	1243661	0.126	100000.000	100000.000	0.000	0.000	0.000	0.000	0.000	16.610	15	109	15	109	316	2384	100	1777	"T431"
0	0	0	29	5	2	"EEA1"	"Q15075"	4140	38520	200	3943	4007	352	8	3871	3871	4040	2794	69	0	0	0	1266128	-0.012	100000.000	100000.000	0.000	0.000	0.000	0.000	0.000	16.610	72	136	72	136	316	2384	100	1778	"T431"
0	0	0	29	6	2	"EEA1"	"Q15075"	4640	38520	200	3875	3941	358	9	3874	3874	3899	372	9	11	6	0	1245262	0.113	100000.000	100000.000	0.000	0.000	0.000	0.000	0.000	16.610	1	67	1	67	316	2384	100	1779	"T431"
0	0	0	29	7	2	"IKK-alpha "	"O15111"	5150	38530	80	4723	4732	628	13	3905	3905	3921	262	6	76	71	0	246088	3.095	100000.000	100000.000	0.000	0.000	0.000	0.000	0.000	16.610	818	827	818	827	52	340	100	1780	"T23"
0	0	0	29	8	2	"IKK-alpha "	"O15111"	5650	38530	200	4028	4153	475	11	3954	3954	3975	715	17	11	4	0	1312214	0.249	100000.000	100000.000	0.000	0.000	0.000	0.000	0.000	16.610	74	199	74	199	316	2384	100	1781	"T23"
0	0	0	29	9	2	"IKK-alpha "	"O15111"	6150	38530	80	5118	5012	1019	20	3970	3970	3999	303	7	76	75	0	260611	3.343	100000.000	100000.000	0.000	0.000	0.000	0.000	0.000	16.610	1148	1042	1148	1042	52	340	100	1782	"T23"
0	0	0	29	1	3	"Jak2 "	"O60674"	2130	39150	200	3882	3909	265	6	3853	3853	3869	309	7	10	1	0	1235323	0.129	100000.000	100000.000	0.000	0.000	0.000	0.000	0.000	16.610	29	56	29	56	316	2384	100	1783	"Y1007"
0	0	0	29	2	3	"Jak2 "	"O60674"	2630	39150	200	3815	3843	253	6	3812	3812	3829	271	7	12	3	0	1214233	0.052	100000.000	100000.000	0.000	0.000	0.000	0.000	0.000	16.610	3	31	3	31	316	2384	100	1784	"Y1007"
0	0	0	29	3	3	"Jak2 "	"O60674"	3130	39150	200	3767	3788	258	6	3785	3785	3794	234	6	9	2	0	1197083	-0.026	100000.000	100000.000	0.000	0.000	0.000	0.000	0.000	16.610	-18	3	-18	3	316	2384	100	1785	"Y1007"
0	0	0	29	4	3	"Keap1"	"Q14145"	3620	39130	90	3954	3991	292	7	3834	3834	3849	258	6	36	11	0	207552	0.550	100000.000	100000.000	0.000	0.000	0.000	0.000	0.000	16.610	120	157	120	157	52	420	100	1786	"Y141"
0	0	0	29	5	3	"Keap1"	"Q14145"	4130	39160	140	4021	4015	248	6	3877	3877	3893	334	8	20	1	0	626299	0.365	100000.000	100000.000	0.000	0.000	0.000	0.000	0.000	16.610	144	138	144	138	156	1140	100	1787	"Y141"
0	0	0	29	6	3	"Keap1"	"Q14145"	4630	39180	120	4036	4075	284	6	3886	3886	3953	1182	29	2	0	0	489043	0.103	100000.000	100000.000	0.000	0.000	0.000	0.000	0.000	16.610	150	189	150	189	120	820	100	1788	"Y141"
0	0	0	29	7	3	"MK2"	"P16389"	5150	39170	70	4567	4532	255	5	3859	3859	3864	188	4	93	84	0	145026	3.553	100000.000	100000.000	0.000	0.000	0.000	0.000	0.000	16.610	708	673	708	673	32	236	100	1789	"Y132"
0	0	0	29	8	3	"MK2"	"P16389"	5630	39160	200	3726	3605	596	16	3879	3879	3926	1134	28	0	0	0	1139309	-0.283	100000.000	100000.000	0.000	0.000	0.000	0.000	0.000	16.610	-153	-274	-153	-274	316	2384	100	1790	"Y132"
0	0	0	29	9	3	"MK2"	"P16389"	6130	39160	200	4108	4191	452	10	3975	3975	4000	595	14	11	0	0	1324205	0.321	100000.000	100000.000	0.000	0.000	0.000	0.000	0.000	16.610	133	216	133	216	316	2384	100	1791	"Y132"
0	0	0	29	1	4	"MyD88"	"Q99836"	2150	39810	170	4463	4499	368	8	3819	3819	3842	325	8	85	49	0	935838	2.022	100000.000	100000.000	0.000	0.000	0.000	0.000	0.000	16.610	644	680	644	680	208	1660	100	1792	"Y257"
0	0	0	29	2	4	"MyD88"	"Q99836"	2650	39800	150	4447	4486	536	11	3783	3783	3799	227	5	94	80	0	699882	3.026	100000.000	100000.000	0.000	0.000	0.000	0.000	0.000	16.610	664	703	664	703	156	1272	100	1793	"Y257"
0	0	0	29	3	4	"MyD88"	"Q99836"	3150	39820	160	4488	4639	2239	48	3789	3789	3797	197	5	96	87	0	965001	4.274	100000.000	100000.000	0.000	0.000	0.000	0.000	0.000	16.610	699	850	699	850	208	1512	100	1794	"Y257"
0	0	0	29	4	4	"NFkB-p105 "	"P19838"	3640	39800	200	3755	3789	243	6	3826	3826	3849	367	9	5	0	0	1197245	-0.163	100000.000	100000.000	0.000	0.000	0.000	0.000	0.000	16.610	-71	-37	-71	-37	316	2384	100	1795	"S337"
0	0	0	29	5	4	"NFkB-p105 "	"P19838"	4140	39800	200	3898	3882	244	6	3867	3867	3882	276	7	14	1	0	1226715	0.000	100000.000	100000.000	0.000	0.000	0.000	0.000	0.000	16.610	31	15	31	15	316	2384	100	1796	"S337"
0	0	0	29	6	4	"NFkB-p105 "	"P19838"	4640	39800	200	3938	3948	416	10	3926	3926	3922	260	6	12	2	0	1247717	0.100	100000.000	100000.000	0.000	0.000	0.000	0.000	0.000	16.610	12	22	12	22	316	2384	100	1797	"S337"
0	0	0	29	7	4	"PKACa "	"P17612"	5140	39800	200	4160	4176	339	8	4025	4025	4024	279	6	30	8	0	1319722	0.545	100000.000	100000.000	0.000	0.000	0.000	0.000	0.000	16.610	135	151	135	151	316	2384	100	1798	"S338"
0	0	0	29	8	4	"PKACa "	"P17612"	5630	39810	120	4454	4722	2522	53	4080	4080	4097	224	5	75	36	0	566607	2.790	100000.000	100000.000	0.000	0.000	0.000	0.000	0.000	16.610	374	642	374	642	120	820	100	1799	"S338"
0	0	0	29	9	4	"PKACa "	"P17612"	6150	39790	100	4356	4339	222	5	4075	4075	4088	223	5	58	18	0	347106	1.126	100000.000	100000.000	0.000	0.000	0.000	0.000	0.000	16.610	281	264	281	264	80	560	100	1800	"S338"
0	0	0	29	1	5	"PDK1"	"O15530"	2140	40450	110	8499	8294	1393	16	3889	3889	3929	355	9	98	96	0	663539	12.296	100000.000	100000.000	0.000	0.000	0.000	0.000	0.000	16.610	4610	4405	4610	4405	80	656	100	1801	"Y373"
0	0	0	29	2	5	"PDK1"	"O15530"	2640	40450	100	8154	7977	949	11	3811	3811	3817	211	5	100	98	0	638190	19.716	100000.000	100000.000	0.000	0.000	0.000	0.000	0.000	16.610	4343	4166	4343	4166	80	560	100	1802	"Y373"
0	0	0	29	3	5	"PDK1"	"O15530"	3140	40450	100	7986	7643	1221	15	3777	3777	3792	206	5	96	92	0	611435	18.694	100000.000	100000.000	0.000	0.000	0.000	0.000	0.000	16.610	4209	3866	4209	3866	80	560	100	1803	"Y373"
0	0	0	29	4	5	"Ripk1"	"Q13546"	3640	40440	200	3854	3980	478	12	3848	3848	3875	467	12	10	7	0	1257810	0.225	100000.000	100000.000	0.000	0.000	0.000	0.000	0.000	16.610	6	132	6	132	316	2384	100	1804	"Y424"
0	0	0	29	5	5	"Ripk1"	"Q13546"	4140	40440	200	3978	4077	455	11	3892	3892	3921	662	16	9	5	0	1288191	0.236	100000.000	100000.000	0.000	0.000	0.000	0.000	0.000	16.610	86	185	86	185	316	2384	100	1805	"Y424"
0	0	0	29	6	5	"Ripk1"	"Q13546"	4640	40440	200	3982	4066	459	11	3945	3945	3969	658	16	9	4	0	1284914	0.147	100000.000	100000.000	0.000	0.000	0.000	0.000	0.000	16.610	37	121	37	121	316	2384	100	1806	"Y424"
0	0	0	29	7	5	"Smad1 "	"Q15797"	5140	40440	200	4033	4060	389	9	4011	4011	4017	406	10	3	0	0	1282817	0.106	100000.000	100000.000	0.000	0.000	0.000	0.000	0.000	16.610	22	49	22	49	316	2384	100	1807	"S463"
0	0	0	29	8	5	"Smad1 "	"Q15797"	5640	40440	200	4099	4129	484	11	4056	4056	4093	613	14	1	0	0	1304606	0.059	100000.000	100000.000	0.000	0.000	0.000	0.000	0.000	16.610	43	73	43	73	316	2384	100	1808	"S463"
0	0	0	29	9	5	"Smad1 "	"Q15797"	6140	40440	200	4107	4121	236	5	4076	4076	4244	2735	64	0	0	0	1302176	-0.045	100000.000	100000.000	0.000	0.000	0.000	0.000	0.000	16.610	31	45	31	45	316	2384	100	1809	"S463"
0	0	0	29	1	6	"TAB1"	"Q15750"	2130	41120	140	5190	5100	944	18	3941	3941	3973	400	10	66	60	0	795665	2.818	100000.000	100000.000	0.000	0.000	0.000	0.000	0.000	16.610	1249	1159	1249	1159	156	1140	100	1810	"S438"
0	0	0	29	2	6	"TAB1"	"Q15750"	2620	41110	150	5162	4952	831	16	3830	3830	3859	320	8	72	66	0	772462	3.416	100000.000	100000.000	0.000	0.000	0.000	0.000	0.000	16.610	1332	1122	1332	1122	156	1272	100	1811	"S438"
0	0	0	29	3	6	"TAB1"	"Q15750"	3130	41120	140	5191	4884	816	16	3830	3830	3860	268	6	71	66	0	761939	3.821	100000.000	100000.000	0.000	0.000	0.000	0.000	0.000	16.610	1361	1054	1361	1054	156	1140	100	1812	"S438"
0	0	0	29	4	6	"Tgfbr2"	"P37173"	3630	41100	200	3784	3842	367	9	3873	3873	3896	371	9	6	2	0	1213917	-0.146	100000.000	100000.000	0.000	0.000	0.000	0.000	0.000	16.610	-89	-31	-89	-31	316	2384	100	1813	"Y259"
0	0	0	29	5	6	"Tgfbr2"	"P37173"	4130	41100	200	3885	3892	255	6	3934	3934	3951	269	6	8	0	0	1229918	-0.219	100000.000	100000.000	0.000	0.000	0.000	0.000	0.000	16.610	-49	-42	-49	-42	316	2384	100	1814	"Y259"
0	0	0	29	6	6	"Tgfbr2"	"P37173"	4630	41100	200	3946	4033	1657	41	3992	3992	3999	407	10	2	0	0	1274547	0.084	100000.000	100000.000	0.000	0.000	0.000	0.000	0.000	16.610	-46	41	-46	41	316	2384	100	1815	"Y259"
0	0	0	29	7	6	"XIAP "	"P98170"	5140	41100	90	12384	11605	2681	23	4065	4065	4077	277	6	98	96	0	603458	27.177	100000.000	100000.000	0.000	0.000	0.000	0.000	0.000	16.610	8319	7540	8319	7540	52	420	100	1816	"S87"
0	0	0	29	8	6	"XIAP "	"P98170"	5640	41090	80	11908	11066	2907	26	4116	4116	4128	302	7	96	94	0	575416	22.974	100000.000	100000.000	0.000	0.000	0.000	0.000	0.000	16.610	7792	6950	7792	6950	52	340	100	1817	"S87"
0	0	0	29	9	6	"XIAP "	"P98170"	6140	41100	80	11968	11340	2328	20	4136	4136	4152	193	4	100	100	0	589689	37.244	100000.000	100000.000	0.000	0.000	0.000	0.000	0.000	16.610	7832	7204	7832	7204	52	340	100	1818	"S87"
-75	0	0	29	1	7	"empty"	"empty"	2130	41720	200	3932	3954	250	6	3957	3957	3983	381	9	4	1	0	1249453	-0.076	100000.000	100000.000	0.000	0.000	0.000	0.000	0.000	16.610	-25	-3	-25	-3	316	2384	100	1819	"empty"
-75	0	0	29	2	7	"empty"	"empty"	2630	41720	200	3883	3901	209	5	3876	3876	3894	238	6	12	1	0	1232844	0.029	100000.000	100000.000	0.000	0.000	0.000	0.000	0.000	16.610	7	25	7	25	316	2384	100	1820	"empty"
-75	0	0	29	3	7	"empty"	"empty"	3130	41720	200	3820	3832	197	5	3874	3874	3910	404	10	1	0	0	1211024	-0.193	100000.000	100000.000	0.000	0.000	0.000	0.000	0.000	16.610	-54	-42	-54	-42	316	2384	100	1821	"empty"
-75	0	0	29	4	7	"empty"	"empty"	3630	41720	200	3879	3986	1658	41	3864	3864	3900	480	12	3	0	0	1259511	0.179	100000.000	100000.000	0.000	0.000	0.000	0.000	0.000	16.610	15	122	15	122	316	2384	100	1822	"empty"
-75	0	0	29	5	7	"empty"	"empty"	4130	41720	200	3903	3977	1224	30	3912	3912	3940	366	9	5	1	0	1256826	0.101	100000.000	100000.000	0.000	0.000	0.000	0.000	0.000	16.610	-9	65	-9	65	316	2384	100	1823	"empty"
-75	0	0	29	6	7	"empty"	"empty"	4630	41720	200	3998	3992	262	6	3950	3950	3965	274	6	16	1	0	1261345	0.099	100000.000	100000.000	0.000	0.000	0.000	0.000	0.000	16.610	48	42	48	42	316	2384	100	1824	"empty"
-75	0	0	29	7	7	"empty"	"empty"	5130	41720	200	4090	4084	255	6	4001	4001	3998	297	7	11	1	0	1290421	0.290	100000.000	100000.000	0.000	0.000	0.000	0.000	0.000	16.610	89	83	89	83	316	2384	100	1825	"empty"
-75	0	0	29	8	7	"empty"	"empty"	5630	41720	200	4154	4163	236	5	4079	4079	4098	551	13	2	0	0	1315616	0.118	100000.000	100000.000	0.000	0.000	0.000	0.000	0.000	16.610	75	84	75	84	316	2384	100	1826	"empty"
-75	0	0	29	9	7	"empty"	"empty"	6130	41720	200	4122	4125	167	4	4101	4101	4116	265	6	6	0	0	1303487	0.034	100000.000	100000.000	0.000	0.000	0.000	0.000	0.000	16.610	21	24	21	24	316	2384	100	1827	"empty"
0	0	0	30	1	1	"PTEN"	"P60484"	6690	37880	200	4102	4159	342	8	4034	4034	4079	871	21	6	0	0	1314344	0.092	100000.000	100000.000	0.000	0.000	0.000	0.000	0.000	16.610	68	125	68	125	316	2384	100	1828	"T382/3/5"
0	0	0	30	2	1	"PTEN"	"P60484"	7190	37880	200	4026	4095	454	11	4004	4004	4019	329	8	13	7	0	1294043	0.231	100000.000	100000.000	0.000	0.000	0.000	0.000	0.000	16.610	22	91	22	91	316	2384	100	1829	"T382/3/5"
0	0	0	30	3	1	"PTEN"	"P60484"	7690	37870	200	4008	4034	334	8	3920	3920	3977	1149	28	0	0	0	1274665	0.050	100000.000	100000.000	0.000	0.000	0.000	0.000	0.000	16.610	88	114	88	114	316	2384	100	1830	"T382/3/5"
0	0	0	30	4	1	"Rab5A"	"P20339"	8180	37870	200	3746	3742	380	10	3830	3830	3847	517	13	1	0	0	1182322	-0.203	100000.000	100000.000	0.000	0.000	0.000	0.000	0.000	16.610	-84	-88	-84	-88	316	2384	100	1831	"S123"
0	0	0	30	5	1	"Rab5A"	"P20339"	8680	37870	200	3668	3810	1543	40	3756	3756	3822	1052	27	0	0	0	1203973	-0.011	100000.000	100000.000	0.000	0.000	0.000	0.000	0.000	16.610	-88	54	-88	54	316	2384	100	1832	"S123"
0	0	0	30	6	1	"Rab5A"	"P20339"	9180	37870	200	3646	3649	219	6	3773	3773	3825	1001	26	0	0	0	1153228	-0.176	100000.000	100000.000	0.000	0.000	0.000	0.000	0.000	16.610	-127	-124	-127	-124	316	2384	100	1833	"S123"
0	0	0	30	7	1	"STAT1 "	"P42224"	9670	37860	200	3749	3747	236	6	3802	3802	3849	961	24	0	0	0	1183935	-0.106	100000.000	100000.000	0.000	0.000	0.000	0.000	0.000	16.610	-53	-55	-53	-55	316	2384	100	1834	"Y701"
0	0	0	30	8	1	"STAT1 "	"P42224"	10170	37860	200	3845	3845	227	5	3880	3880	3902	334	8	3	0	0	1215107	-0.171	100000.000	100000.000	0.000	0.000	0.000	0.000	0.000	16.610	-35	-35	-35	-35	316	2384	100	1835	"Y701"
0	0	0	30	9	1	"STAT1 "	"P42224"	10670	37860	200	3914	3958	519	13	3964	3964	3974	286	7	4	1	0	1250654	-0.056	100000.000	100000.000	0.000	0.000	0.000	0.000	0.000	16.610	-50	-6	-50	-6	316	2384	100	1836	"Y701"
0	0	0	30	1	2	"STAT5B "	"P51692"	6680	38500	200	3939	4005	929	23	3941	3941	3954	272	6	8	1	0	1265693	0.188	100000.000	100000.000	0.000	0.000	0.000	0.000	0.000	16.610	-2	64	-2	64	316	2384	100	1837	"Y699"
0	0	0	30	2	2	"STAT5B "	"P51692"	7180	38490	200	3886	3878	285	7	3975	3975	4000	748	18	0	0	0	1225359	-0.163	100000.000	100000.000	0.000	0.000	0.000	0.000	0.000	16.610	-89	-97	-89	-97	316	2384	100	1838	"Y699"
0	0	0	30	3	2	"STAT5B "	"P51692"	7670	38490	200	3868	3876	340	8	3941	3941	3965	784	19	1	0	0	1224660	-0.114	100000.000	100000.000	0.000	0.000	0.000	0.000	0.000	16.610	-73	-65	-73	-65	316	2384	100	1839	"Y699"
0	0	0	30	4	2	"Syk "	"P43405"	8170	38490	140	3993	4393	1097	24	3860	3860	3857	388	10	32	25	0	685272	1.381	100000.000	100000.000	0.000	0.000	0.000	0.000	0.000	16.610	133	533	133	533	156	1140	100	1840	"Y352"
0	0	0	30	5	2	"Syk "	"P43405"	8670	38490	130	3869	4343	1019	23	3820	3820	3901	1491	38	20	0	0	521137	0.296	100000.000	100000.000	0.000	0.000	0.000	0.000	0.000	16.610	49	523	49	523	120	940	100	1841	"Y352"
0	0	0	30	6	2	"Syk "	"P43405"	9170	38490	130	3899	4356	900	20	3816	3816	3838	237	6	40	26	0	522757	2.186	100000.000	100000.000	0.000	0.000	0.000	0.000	0.000	16.610	83	540	83	540	120	940	100	1842	"Y352"
0	0	0	30	7	2	"ACC1"	"Q13085"	9670	38490	80	3628	3991	2372	59	3726	3726	3721	332	8	9	3	0	207531	0.813	100000.000	100000.000	0.000	0.000	0.000	0.000	0.000	16.610	-98	265	-98	265	52	340	100	1843	"S80"
0	0	0	30	8	2	"ACC1"	"Q13085"	10160	38480	200	3831	3851	425	11	3908	3908	3957	697	17	0	0	0	1217073	-0.152	100000.000	100000.000	0.000	0.000	0.000	0.000	0.000	16.610	-77	-57	-77	-57	316	2384	100	1844	"S80"
0	0	0	30	9	2	"ACC1"	"Q13085"	10660	38480	200	3826	3837	358	9	3963	3963	3978	345	8	1	0	0	1212527	-0.409	100000.000	100000.000	0.000	0.000	0.000	0.000	0.000	16.610	-137	-126	-137	-126	316	2384	100	1845	"S80"
0	0	0	30	1	3	"TrKA"	"P04629"	6690	39170	100	5097	5020	472	9	4029	4029	4044	306	7	91	81	0	401614	3.190	100000.000	100000.000	0.000	0.000	0.000	0.000	0.000	16.610	1068	991	1068	991	80	560	100	1846	"Y680"
0	0	0	30	2	3	"TrKA"	"P04629"	7180	39160	120	5096	5058	421	8	4028	4028	4027	232	5	95	91	0	606942	4.444	100000.000	100000.000	0.000	0.000	0.000	0.000	0.000	16.610	1068	1030	1068	1030	120	820	100	1847	"Y680"
0	0	0	30	3	3	"TrKA"	"P04629"	7680	39170	120	4837	4805	370	7	3947	3947	3945	298	7	90	82	0	576610	2.886	100000.000	100000.000	0.000	0.000	0.000	0.000	0.000	16.610	890	858	890	858	120	820	100	1848	"Y680"
0	0	0	30	4	3	"BRAF1"	"P15056"	8180	39160	200	3747	3846	1009	26	3842	3842	3877	702	18	1	1	0	1215243	-0.044	100000.000	100000.000	0.000	0.000	0.000	0.000	0.000	16.610	-95	4	-95	4	316	2384	100	1849	"S579"
0	0	0	30	5	3	"BRAF1"	"P15056"	8680	39160	200	3744	3748	362	9	3779	3779	3811	520	13	2	0	0	1184279	-0.121	100000.000	100000.000	0.000	0.000	0.000	0.000	0.000	16.610	-35	-31	-35	-31	316	2384	100	1850	"S579"
0	0	0	30	6	3	"BRAF1"	"P15056"	9170	39160	200	3738	3774	437	11	3808	3808	3844	565	14	2	0	0	1192590	-0.124	100000.000	100000.000	0.000	0.000	0.000	0.000	0.000	16.610	-70	-34	-70	-34	316	2384	100	1851	"S579"
0	0	0	30	7	3	"Cdc2"	"P06493"	9680	39170	110	4457	4522	392	8	3841	3841	3858	319	8	90	47	0	361769	2.082	100000.000	100000.000	0.000	0.000	0.000	0.000	0.000	16.610	616	681	616	681	80	656	100	1852	"Y15"
0	0	0	30	8	3	"Cdc2"	"P06493"	10180	39170	110	4677	4703	357	7	3957	3957	4031	1346	33	3	1	0	376268	0.499	100000.000	100000.000	0.000	0.000	0.000	0.000	0.000	16.610	720	746	720	746	80	656	100	1853	"Y15"
0	0	0	30	9	3	"Cdc2"	"P06493"	10670	39170	130	4643	4621	404	8	3990	3990	4073	1432	35	1	0	0	554508	0.383	100000.000	100000.000	0.000	0.000	0.000	0.000	0.000	16.610	653	631	653	631	120	940	100	1854	"Y15"
0	0	0	30	1	4	"ERK3"	"Q16659"	6670	39810	170	4677	4749	966	20	4048	4048	4069	277	6	90	63	0	987703	2.455	100000.000	100000.000	0.000	0.000	0.000	0.000	0.000	16.610	629	701	629	701	208	1660	100	1855	"S189"
0	0	0	30	2	4	"ERK3"	"Q16659"	7170	39810	170	4667	4702	331	7	4039	4039	4122	1137	27	4	0	0	977938	0.510	100000.000	100000.000	0.000	0.000	0.000	0.000	0.000	16.610	628	663	628	663	208	1660	100	1856	"S189"
0	0	0	30	3	4	"ERK3"	"Q16659"	7680	39820	180	4507	4498	329	7	3941	3941	4006	1282	32	1	0	0	1151607	0.384	100000.000	100000.000	0.000	0.000	0.000	0.000	0.000	16.610	566	557	566	557	256	1924	100	1857	"S189"
0	0	0	30	4	4	"GIT2"	"Q14161"	8170	39810	200	3867	3978	1615	40	3828	3828	3846	472	12	6	1	0	1257017	0.280	100000.000	100000.000	0.000	0.000	0.000	0.000	0.000	16.610	39	150	39	150	316	2384	100	1858	"Y484"
0	0	0	30	5	4	"GIT2"	"Q14161"	8670	39810	200	3788	3789	211	5	3785	3785	3797	282	7	8	0	0	1197293	-0.028	100000.000	100000.000	0.000	0.000	0.000	0.000	0.000	16.610	3	4	3	4	316	2384	100	1859	"Y484"
0	0	0	30	6	4	"GIT2"	"Q14161"	9170	39810	200	3813	3936	1405	35	3791	3791	3832	829	21	1	1	0	1243835	0.125	100000.000	100000.000	0.000	0.000	0.000	0.000	0.000	16.610	22	145	22	145	316	2384	100	1860	"Y484"
0	0	0	30	7	4	"HSP70 "	"P08107"	9670	39810	200	3863	3892	263	6	3827	3827	3864	696	18	1	0	0	1230000	0.040	100000.000	100000.000	0.000	0.000	0.000	0.000	0.000	16.610	36	65	36	65	316	2384	100	1861	"Y525"
0	0	0	30	8	4	"HSP70 "	"P08107"	10170	39810	200	4020	4159	1833	44	3943	3943	4009	991	24	2	0	0	1314342	0.151	100000.000	100000.000	0.000	0.000	0.000	0.000	0.000	16.610	77	216	77	216	316	2384	100	1862	"Y525"
0	0	0	30	9	4	"HSP70 "	"P08107"	10660	39810	200	4039	4065	299	7	4007	4007	4038	817	20	0	0	0	1284461	0.033	100000.000	100000.000	0.000	0.000	0.000	0.000	0.000	16.610	32	58	32	58	316	2384	100	1863	"Y525"
0	0	0	30	1	5	"iNOS "	"P35228"	6680	40440	200	4143	4150	213	5	4070	4070	4071	205	5	26	8	0	1311453	0.385	100000.000	100000.000	0.000	0.000	0.000	0.000	0.000	16.610	73	80	73	80	316	2384	100	1864	"Y151"
0	0	0	30	2	5	"iNOS "	"P35228"	7190	40450	90	4276	4263	268	6	3963	3963	3965	233	5	65	26	0	221673	1.279	100000.000	100000.000	0.000	0.000	0.000	0.000	0.000	16.610	313	300	313	300	52	420	100	1865	"Y151"
0	0	0	30	3	5	"iNOS "	"P35228"	7660	40450	70	4298	4308	312	7	3968	3968	3940	251	6	65	25	0	137846	1.466	100000.000	100000.000	0.000	0.000	0.000	0.000	0.000	16.610	330	340	330	340	32	236	100	1866	"Y151"
0	0	0	30	4	5	"IRF-3 "	"Q14653"	8170	40450	200	3787	3803	273	7	3864	3864	3871	286	7	10	1	0	1201660	-0.238	100000.000	100000.000	0.000	0.000	0.000	0.000	0.000	16.610	-77	-61	-77	-61	316	2384	100	1867	"S402"
0	0	0	30	5	5	"IRF-3 "	"Q14653"	8670	40450	200	3828	3851	246	6	3822	3822	3856	576	14	2	0	0	1216845	-0.009	100000.000	100000.000	0.000	0.000	0.000	0.000	0.000	16.610	6	29	6	29	316	2384	100	1868	"S402"
0	0	0	30	6	5	"IRF-3 "	"Q14653"	9170	40450	200	3833	3858	266	6	3838	3838	3874	805	20	0	0	0	1219264	-0.020	100000.000	100000.000	0.000	0.000	0.000	0.000	0.000	16.610	-5	20	-5	20	316	2384	100	1869	"S402"
0	0	0	30	7	5	"M6PR"	"P20645"	9680	40460	70	4590	4462	360	8	3832	3832	3966	1411	35	0	0	0	142790	0.352	100000.000	100000.000	0.000	0.000	0.000	0.000	0.000	16.610	758	630	758	630	32	236	100	1870	"S267"
0	0	0	30	8	5	"M6PR"	"P20645"	10170	40460	200	4057	4115	327	7	3958	3958	4006	840	20	5	0	0	1300442	0.130	100000.000	100000.000	0.000	0.000	0.000	0.000	0.000	16.610	99	157	99	157	316	2384	100	1871	"S267"
0	0	0	30	9	5	"M6PR"	"P20645"	10670	40470	70	4863	4806	533	11	3991	3991	4036	498	12	68	37	0	153789	1.546	100000.000	100000.000	0.000	0.000	0.000	0.000	0.000	16.610	872	815	872	815	32	236	100	1872	"S267"
0	0	0	30	1	6	"MDM2"	"Q00987"	6650	41070	200	4070	4101	226	5	4080	4080	4090	309	7	8	2	0	1295843	0.036	100000.000	100000.000	0.000	0.000	0.000	0.000	0.000	16.610	-10	21	-10	21	316	2384	100	1873	"S166"
0	0	0	30	2	6	"MDM2"	"Q00987"	7160	41080	70	4227	4270	316	7	4040	4040	4056	251	6	43	21	0	136633	0.853	100000.000	100000.000	0.000	0.000	0.000	0.000	0.000	16.610	187	230	187	230	32	236	100	1874	"S166"
0	0	0	30	3	6	"MDM2"	"Q00987"	7660	41100	70	4239	4223	243	5	4001	4001	4003	230	5	53	15	0	135132	0.957	100000.000	100000.000	0.000	0.000	0.000	0.000	0.000	16.610	238	222	238	222	32	236	100	1875	"S166"
0	0	0	30	4	6	"p38 delta"	"O15264"	8170	41100	130	4511	4524	424	9	3864	3864	3864	312	8	83	53	0	542934	2.115	100000.000	100000.000	0.000	0.000	0.000	0.000	0.000	16.610	647	660	647	660	120	940	100	1876	"Y182"
0	0	0	30	5	6	"p38 delta"	"O15264"	8670	41100	120	4611	4697	859	18	3829	3829	3840	221	5	99	91	0	563681	3.878	100000.000	100000.000	0.000	0.000	0.000	0.000	0.000	16.610	782	868	782	868	120	820	100	1877	"Y182"
0	0	0	30	6	6	"p38 delta"	"O15264"	9170	41110	120	4550	4579	522	11	3832	3832	3856	399	10	87	43	0	549424	1.812	100000.000	100000.000	0.000	0.000	0.000	0.000	0.000	16.610	718	747	718	747	120	820	100	1878	"Y182"
0	0	0	30	7	6	"p70S6K"	"P23443"	9660	41100	200	3831	4755	6553	137	3849	3849	3881	524	13	4	4	0	1502646	1.668	100000.000	100000.000	0.000	0.000	0.000	0.000	0.000	16.610	-18	906	-18	906	316	2384	100	1879	"T412"
0	0	0	30	8	6	"p70S6K"	"P23443"	10170	41100	200	3936	3985	496	12	3962	3962	4006	645	16	2	1	0	1259361	-0.033	100000.000	100000.000	0.000	0.000	0.000	0.000	0.000	16.610	-26	23	-26	23	316	2384	100	1880	"T412"
0	0	0	30	9	6	"p70S6K"	"P23443"	10670	41090	110	4015	4104	485	11	4026	4026	4045	394	9	10	3	0	328357	0.150	100000.000	100000.000	0.000	0.000	0.000	0.000	0.000	16.610	-11	78	-11	78	80	656	100	1881	"T412"
-75	0	0	30	1	7	"empty"	"empty"	6670	41720	200	4057	4055	220	5	4098	4098	4106	273	6	5	0	0	1281267	-0.187	100000.000	100000.000	0.000	0.000	0.000	0.000	0.000	16.610	-41	-43	-41	-43	316	2384	100	1882	"empty"
-75	0	0	30	2	7	"empty"	"empty"	7170	41720	200	4049	4047	232	5	4028	4028	4040	333	8	7	0	0	1278902	0.021	100000.000	100000.000	0.000	0.000	0.000	0.000	0.000	16.610	21	19	21	19	316	2384	100	1883	"empty"
-75	0	0	30	3	7	"empty"	"empty"	7670	41720	200	4032	4087	676	16	4005	4005	4009	365	9	8	2	0	1291399	0.214	100000.000	100000.000	0.000	0.000	0.000	0.000	0.000	16.610	27	82	27	82	316	2384	100	1884	"empty"
-75	0	0	30	4	7	"empty"	"empty"	8170	41720	200	3836	3820	239	6	3867	3867	3873	293	7	4	0	0	1207001	-0.181	100000.000	100000.000	0.000	0.000	0.000	0.000	0.000	16.610	-31	-47	-31	-47	316	2384	100	1885	"empty"
-75	0	0	30	5	7	"empty"	"empty"	8670	41720	200	3830	3833	251	6	3817	3817	3901	1602	41	0	0	0	1211323	-0.042	100000.000	100000.000	0.000	0.000	0.000	0.000	0.000	16.610	13	16	13	16	316	2384	100	1886	"empty"
-75	0	0	30	6	7	"empty"	"empty"	9170	41720	200	3820	3816	181	4	3804	3804	3830	356	9	3	0	0	1205917	-0.039	100000.000	100000.000	0.000	0.000	0.000	0.000	0.000	16.610	16	12	16	12	316	2384	100	1887	"empty"
-75	0	0	30	7	7	"empty"	"empty"	9670	41720	200	3824	3856	239	6	3852	3852	3932	1524	38	0	0	0	1218612	-0.050	100000.000	100000.000	0.000	0.000	0.000	0.000	0.000	16.610	-28	4	-28	4	316	2384	100	1888	"empty"
-75	0	0	30	8	7	"empty"	"empty"	10170	41720	200	3979	4007	247	6	3959	3959	4033	1481	36	0	0	0	1266129	-0.018	100000.000	100000.000	0.000	0.000	0.000	0.000	0.000	16.610	20	48	20	48	316	2384	100	1889	"empty"
-75	0	0	30	9	7	"empty"	"empty"	10670	41720	200	4035	4054	263	6	4023	4023	4048	304	7	10	1	0	1281165	0.020	100000.000	100000.000	0.000	0.000	0.000	0.000	0.000	16.610	12	31	12	31	316	2384	100	1890	"empty"
0	0	0	31	1	1	"JNK1"	"P45983"	11250	37870	110	4917	4901	279	5	3977	3977	4258	3653	85	0	0	0	392044	0.176	100000.000	100000.000	0.000	0.000	0.000	0.000	0.000	16.610	940	924	940	924	80	656	100	1891	"T183"
0	0	0	31	2	1	"JNK1"	"P45983"	11750	37880	100	5033	5041	398	7	3981	3981	3988	171	4	98	98	0	403307	6.158	100000.000	100000.000	0.000	0.000	0.000	0.000	0.000	16.610	1052	1060	1052	1060	80	560	100	1892	"T183"
0	0	0	31	3	1	"JNK1"	"P45983"	12240	37880	110	5016	4992	243	4	3996	3996	4016	321	7	97	97	0	399363	3.040	100000.000	100000.000	0.000	0.000	0.000	0.000	0.000	16.610	1020	996	1020	996	80	656	100	1893	"T183"
0	0	0	31	4	1	"Keap1"	"Q14145"	12740	37880	80	5080	5153	973	18	3948	3948	3934	191	4	96	96	0	267931	6.382	100000.000	100000.000	0.000	0.000	0.000	0.000	0.000	16.610	1132	1205	1132	1205	52	340	100	1894	"S293/5"
0	0	0	31	5	1	"Keap1"	"Q14145"	13250	37890	90	5011	5003	290	5	3867	3867	3875	200	5	98	98	0	260157	5.640	100000.000	100000.000	0.000	0.000	0.000	0.000	0.000	16.610	1144	1136	1144	1136	52	420	100	1895	"S293/5"
0	0	0	31	6	1	"Keap1"	"Q14145"	13740	37880	70	4973	4995	260	5	3849	3849	3867	276	7	100	100	0	159840	4.087	100000.000	100000.000	0.000	0.000	0.000	0.000	0.000	16.610	1124	1146	1124	1146	32	236	100	1896	"S293/5"
0	0	0	31	7	1	"MK2"	"P16389"	14250	37880	200	3855	3908	561	14	3844	3844	3857	287	7	8	1	0	1234884	0.178	100000.000	100000.000	0.000	0.000	0.000	0.000	0.000	16.610	11	64	11	64	316	2384	100	1897	"Y415"
0	0	0	31	8	1	"MK2"	"P16389"	14750	37890	200	3881	3889	193	4	3794	3794	3807	330	8	9	0	0	1228917	0.248	100000.000	100000.000	0.000	0.000	0.000	0.000	0.000	16.610	87	95	87	95	316	2384	100	1898	"Y415"
0	0	0	31	9	1	"MK2"	"P16389"	15250	37890	200	3775	3785	200	5	3792	3792	3828	1430	37	0	0	0	1196036	-0.030	100000.000	100000.000	0.000	0.000	0.000	0.000	0.000	16.610	-17	-7	-17	-7	316	2384	100	1899	"Y415"
0	0	0	31	1	2	"NFAT1 "	"Q13469"	11210	38510	130	4173	4232	854	20	4007	4007	4026	379	9	14	0	0	507856	0.544	100000.000	100000.000	0.000	0.000	0.000	0.000	0.000	16.610	166	225	166	225	120	940	100	1900	"S110"
0	0	0	31	2	2	"NFAT1 "	"Q13469"	11720	38510	200	4234	4221	255	6	4005	4005	4036	864	21	0	0	0	1333863	0.214	100000.000	100000.000	0.000	0.000	0.000	0.000	0.000	16.610	229	216	229	216	316	2384	100	1901	"S110"
0	0	0	31	3	2	"NFAT1 "	"Q13469"	12240	38520	140	4357	4430	435	9	3996	3996	4002	212	5	87	33	0	691127	2.019	100000.000	100000.000	0.000	0.000	0.000	0.000	0.000	16.610	361	434	361	434	156	1140	100	1902	"S110"
0	0	0	31	4	2	"NFkB-p105 "	"P19838"	12730	38520	200	3982	3985	240	6	3969	3969	3999	886	22	0	0	0	1259212	-0.016	100000.000	100000.000	0.000	0.000	0.000	0.000	0.000	16.610	13	16	13	16	316	2384	100	1903	"S907"
0	0	0	31	5	2	"NFkB-p105 "	"P19838"	13240	38520	200	3921	3989	898	22	3897	3897	3911	393	10	8	1	0	1260502	0.198	100000.000	100000.000	0.000	0.000	0.000	0.000	0.000	16.610	24	92	24	92	316	2384	100	1904	"S907"
0	0	0	31	6	2	"NFkB-p105 "	"P19838"	13740	38520	200	3870	3870	198	5	3846	3846	3861	387	10	3	0	0	1222765	0.023	100000.000	100000.000	0.000	0.000	0.000	0.000	0.000	16.610	24	24	24	24	316	2384	100	1905	"S907"
0	0	0	31	7	2	"process-control__"	"GGSGGSGDYKDDDDK"	14250	38520	70	4723	4643	368	7	3888	3888	3915	404	10	81	56	0	148568	1.802	100000.000	100000.000	0.000	0.000	0.000	0.000	0.000	16.610	835	755	835	755	32	236	100	1906	"process-control__"
0	0	0	31	8	2	"process-control__"	"GGSGGSGDYKDDDDK"	14750	38530	200	3816	3877	327	8	3796	3796	3813	255	6	15	8	0	1225061	0.251	100000.000	100000.000	0.000	0.000	0.000	0.000	0.000	16.610	20	81	20	81	316	2384	100	1907	"process-control__"
0	0	0	31	9	2	"process-control__"	"GGSGGSGDYKDDDDK"	15260	38540	70	4731	4593	403	8	3771	3771	3786	293	7	78	71	0	146969	2.754	100000.000	100000.000	0.000	0.000	0.000	0.000	0.000	16.610	960	822	960	822	32	236	100	1908	"process-control__"
0	0	0	31	1	3	"PAK4"	"O96013"	11250	39160	100	5379	5543	2910	52	4090	4090	4104	373	9	87	82	0	443468	3.858	100000.000	100000.000	0.000	0.000	0.000	0.000	0.000	16.610	1289	1453	1289	1453	80	560	100	1909	"S474"
0	0	0	31	2	3	"PAK4"	"O96013"	11750	39160	110	5559	5535	307	5	4074	4074	4219	2475	58	0	0	0	442786	0.532	100000.000	100000.000	0.000	0.000	0.000	0.000	0.000	16.610	1485	1461	1485	1461	80	656	100	1910	"S474"
0	0	0	31	3	3	"PAK4"	"O96013"	12250	39160	110	5550	5559	311	5	4039	4039	4057	243	5	100	98	0	444727	6.181	100000.000	100000.000	0.000	0.000	0.000	0.000	0.000	16.610	1511	1520	1511	1520	80	656	100	1911	"S474"
0	0	0	31	4	3	"Rab5A"	"P20339"	12740	39160	70	4741	4748	223	4	4018	4018	4027	330	8	96	68	0	151931	2.185	100000.000	100000.000	0.000	0.000	0.000	0.000	0.000	16.610	723	730	723	730	32	236	100	1912	"Y205"
0	0	0	31	5	3	"Rab5A"	"P20339"	13250	39170	70	4634	4630	255	5	3958	3958	3963	317	7	90	62	0	148155	2.104	100000.000	100000.000	0.000	0.000	0.000	0.000	0.000	16.610	676	672	676	672	32	236	100	1913	"Y205"
0	0	0	31	6	3	"Rab5A"	"P20339"	13750	39170	70	4535	4434	460	10	3800	3800	3809	198	5	81	71	0	141873	3.157	100000.000	100000.000	0.000	0.000	0.000	0.000	0.000	16.610	735	634	735	634	32	236	100	1914	"Y205"
0	0	0	31	7	3	"Sek1"	"P45985"	14250	39160	200	3673	3679	751	20	3828	3828	3869	843	21	0	0	0	1162515	-0.225	100000.000	100000.000	0.000	0.000	0.000	0.000	0.000	16.610	-155	-149	-155	-149	316	2384	100	1915	"S257"
0	0	0	31	8	3	"Sek1"	"P45985"	14750	39170	200	3648	3603	324	8	3800	3800	3841	657	17	0	0	0	1138660	-0.362	100000.000	100000.000	0.000	0.000	0.000	0.000	0.000	16.610	-152	-197	-152	-197	316	2384	100	1916	"S257"
0	0	0	31	9	3	"Sek1"	"P45985"	15250	39170	200	3596	3578	291	8	3806	3806	3823	306	8	1	0	0	1130698	-0.801	100000.000	100000.000	0.000	0.000	0.000	0.000	0.000	16.610	-210	-228	-210	-228	316	2384	100	1917	"S257"
0	0	0	31	1	4	"Smad1 "	"Q15797"	11250	39810	80	5097	5092	903	17	4097	4097	4143	619	14	76	25	0	264770	1.533	100000.000	100000.000	0.000	0.000	0.000	0.000	0.000	16.610	1000	995	1000	995	52	340	100	1918	"S214"
0	0	0	31	2	4	"Smad1 "	"Q15797"	11740	39810	70	5216	5218	204	3	4057	4057	4071	207	5	100	100	0	166990	5.541	100000.000	100000.000	0.000	0.000	0.000	0.000	0.000	16.610	1159	1161	1159	1161	32	236	100	1919	"S214"
0	0	0	31	3	4	"Smad1 "	"Q15797"	12230	39820	100	4806	5526	6888	124	4070	4070	4072	174	4	65	58	1	442051	8.356	100000.000	100000.000	0.000	0.000	0.000	0.000	0.000	16.610	736	1456	736	1456	80	560	100	1920	"S214"
0	0	0	31	4	4	"Smad3 "	"P84022"	12740	39810	200	4016	4128	460	11	3970	3970	4001	806	20	10	2	0	1304534	0.158	100000.000	100000.000	0.000	0.000	0.000	0.000	0.000	16.610	46	158	46	158	316	2384	100	1921	"T179"
0	0	0	31	5	4	"Smad3 "	"P84022"	13240	39810	70	5230	5182	381	7	3952	3952	3957	217	5	96	96	0	165816	5.645	100000.000	100000.000	0.000	0.000	0.000	0.000	0.000	16.610	1278	1230	1278	1230	32	236	100	1922	"T179"
0	0	0	31	6	4	"Smad3 "	"P84022"	13750	39810	70	5114	5005	499	9	3887	3887	3910	289	7	87	87	0	160147	3.789	100000.000	100000.000	0.000	0.000	0.000	0.000	0.000	16.610	1227	1118	1227	1118	32	236	100	1923	"T179"
0	0	0	31	7	4	"TGFBR1"	"P36897"	14240	39810	200	3836	3902	883	22	3848	3848	3881	718	18	0	0	0	1232915	0.029	100000.000	100000.000	0.000	0.000	0.000	0.000	0.000	16.610	-12	54	-12	54	316	2384	100	1924	"t204"
0	0	0	31	8	4	"TGFBR1"	"P36897"	14750	39810	200	3824	3969	1825	45	3811	3811	3868	1005	25	1	1	0	1254106	0.100	100000.000	100000.000	0.000	0.000	0.000	0.000	0.000	16.610	13	158	13	158	316	2384	100	1925	"t204"
0	0	0	31	9	4	"TGFBR1"	"P36897"	15250	39810	200	3851	3893	439	11	3836	3836	3873	635	16	1	1	0	1230082	0.031	100000.000	100000.000	0.000	0.000	0.000	0.000	0.000	16.610	15	57	15	57	316	2384	100	1926	"t204"
0	0	0	31	1	5	"Akt1"	"P31749"	11200	40430	200	4098	4117	252	6	4029	4029	4063	703	17	1	0	0	1300875	0.077	100000.000	100000.000	0.000	0.000	0.000	0.000	0.000	16.610	69	88	69	88	316	2384	100	1927	"S473"
0	0	0	31	2	5	"Akt1"	"P31749"	11700	40430	200	4107	4097	208	5	4042	4042	4089	854	20	0	0	0	1294677	0.009	100000.000	100000.000	0.000	0.000	0.000	0.000	0.000	16.610	65	55	65	55	316	2384	100	1928	"S473"
0	0	0	31	3	5	"Akt1"	"P31749"	12200	40430	200	4085	4075	185	4	4025	4025	4041	299	7	9	0	0	1287714	0.114	100000.000	100000.000	0.000	0.000	0.000	0.000	0.000	16.610	60	50	60	50	316	2384	100	1929	"S473"
0	0	0	31	4	5	"aura"	"O14965"	12700	40430	200	3916	3917	241	6	3986	3986	4059	1506	37	0	0	0	1237798	-0.094	100000.000	100000.000	0.000	0.000	0.000	0.000	0.000	16.610	-70	-69	-70	-69	316	2384	100	1930	"S342"
0	0	0	31	5	5	"aura"	"O14965"	13210	40440	100	3807	3883	751	19	3912	3912	3903	248	6	7	3	0	310650	-0.081	100000.000	100000.000	0.000	0.000	0.000	0.000	0.000	16.610	-105	-29	-105	-29	80	560	100	1931	"S342"
0	0	0	31	6	5	"aura"	"O14965"	13710	40440	200	3810	3823	302	7	3898	3898	3961	931	23	0	0	0	1208144	-0.148	100000.000	100000.000	0.000	0.000	0.000	0.000	0.000	16.610	-88	-75	-88	-75	316	2384	100	1932	"S342"
0	0	0	31	7	5	"Cdk4"	"P11802"	14210	40440	200	3976	4120	756	18	3852	3852	3895	733	18	7	1	0	1301834	0.307	100000.000	100000.000	0.000	0.000	0.000	0.000	0.000	16.610	124	268	124	268	316	2384	100	1933	"T172"
0	0	0	31	8	5	"Cdk4"	"P11802"	14710	40440	200	3942	4096	1114	27	3823	3823	3901	1278	32	0	0	0	1294287	0.153	100000.000	100000.000	0.000	0.000	0.000	0.000	0.000	16.610	119	273	119	273	316	2384	100	1934	"T172"
0	0	0	31	9	5	"Cdk4"	"P11802"	15210	40440	200	3878	3988	511	12	3806	3806	3844	753	19	3	1	0	1260154	0.191	100000.000	100000.000	0.000	0.000	0.000	0.000	0.000	16.610	72	182	72	182	316	2384	100	1935	"T172"
0	0	0	31	1	6	"CREB "	"P16220"	11220	41090	200	4139	4329	1416	32	4060	4060	4115	678	16	8	1	0	1368052	0.316	100000.000	100000.000	0.000	0.000	0.000	0.000	0.000	16.610	79	269	79	269	316	2384	100	1936	"S117"
0	0	0	31	2	6	"CREB "	"P16220"	11730	41100	80	4529	4861	2537	52	4139	4139	4163	344	8	53	19	0	252757	2.029	100000.000	100000.000	0.000	0.000	0.000	0.000	0.000	16.610	390	722	390	722	52	340	100	1937	"S117"
0	0	0	31	3	6	"CREB "	"P16220"	12230	41100	70	4651	4805	707	14	4114	4114	4150	279	6	96	43	0	153767	2.348	100000.000	100000.000	0.000	0.000	0.000	0.000	0.000	16.610	537	691	537	691	32	236	100	1938	"S117"
[truncated: 225,374 more chars]
