# Supplementary material for: PIIKA 2.5: Enhanced quality control of peptide microarrays for kinome analysis
Source: PLoS One. 2021 Sep 10;16(9):e0257232. doi: 10.1371/journal.pone.0257232 (PMC8432839; doi:10.1371/journal.pone.0257232)
Supplement: S1 File — All arrays used in this experiment are available as txt files in the GPR format contained within a single zip folder. Individual files are named as in Table 1, where the first number, which follows S, represents the identifier for the samples. Samples 1 2, and 3 are control, 4,5 and 6 are treated with LPS, and 7,8, and 9 are treated with both LPS and cortisol. The number following this represents the day of experiment. For example, S1_2.txt contains the data for sample number 1 from the experiment performed on day 2. (ZIP) [file pone.0257232.s001.zip › arrays/S6_2.txt]

ATF	1.0
31	42    
"Type=GenePix Export 3"
"DateTime=2018/08/22 13:36:21"
"Settings="
"GalFile=T:\Arrays\Human Pig Gal File\Human Pig Gal File with Calibration spots  - Lot 3200 - Copy.txt"
"PixelSize=10"
"Wavelengths=532"
"ImageFiles=T:\Arrays\Method Development Day 2 - August 22, 2018\S6_2_532.tif 0"
"NormalizationMethod=None"
"NormalizationFactors=1"
"JpegImage="
"StdDev=Type 1"
"RatioFormulations=W1/W2 (532/)"
"FeatureType=Circular"
"Barcode="
"BackgroundSubtraction=LocalFeature"
"ImageOrigin=0, 0"
"JpegOrigin=1820, 4170"
"Creator=GenePix Pro 6.0.1.25"
"Scanner=GenePix 4200A 01  [116282]"
"FocusPosition=0"
"Temperature=24.75"
"LinesAveraged=1"
"Comment="
"PMTGain=350"
"ScanPower=100"
"LaserPower=2.59"
"Filters=Standard Green"
"ScanRegion=0,0,2200,7150"
"Supplier=Genetix Ltd."
"ArrayerSoftwareName=MicroArraying"
"ArrayerSoftwareVersion=QSoft XP Build 6700 (Revision 4)"
"Flags"	"Normalize"	"Autoflag"	"Block"	"Column"	"Row"	"Name"	"ID"	"X"	"Y"	"Dia."	"F532 Median"	"F532 Mean"	"F532 SD"	"F532 CV"	"B532"	"B532 Median"	"B532 Mean"	"B532 SD"	"B532 CV"	"% > B532+1SD"	"% > B532+2SD"	"F532 % Sat."	"F532 Total Intensity"	"SNR 532"	"Ratio of Medians (532/2)"	"Ratio of Means (532/2)"	"Median of Ratios (532/2)"	"Mean of Ratios (532/2)"	"Ratios SD (532/2)"	"Rgn Ratio (532/2)"	"Rgn R2 (532/2)"	"Log Ratio (532/2)"	"F532 Median - B532"	"F532 Mean - B532"	"Sum of Medians (532/2)"	"Sum of Means (532/2)"	"F Pixels"	"B Pixels"	"Circularity"	"Index"	"Target"
0	0	0	1	1	1	"ACTA1"	"P68133"	2240	4690	120	5929	6768	2388	35	5834	5834	6713	3239	48	8	5	0	812202	0.017	100000.000	100000.000	0.000	0.000	0.000	0.000	0.000	16.610	95	934	95	934	120	820	100	1	"Y55"
0	0	0	1	2	1	"ACTA1"	"P68133"	2730	4690	150	5666	6636	3337	50	5320	5320	6192	2618	42	17	5	0	1035282	0.170	100000.000	100000.000	0.000	0.000	0.000	0.000	0.000	16.610	346	1316	346	1316	156	1272	100	2	"Y55"
0	0	0	1	3	1	"ACTA1"	"P68133"	3220	4680	200	5702	6475	2778	42	5749	5749	6919	3544	51	7	1	0	2046165	-0.125	100000.000	100000.000	0.000	0.000	0.000	0.000	0.000	16.610	-47	726	-47	726	316	2384	100	3	"Y55"
0	0	0	1	4	1	"A-Raf"	"P10398"	3720	4680	160	6731	7917	4132	52	5744	5744	6733	3451	51	20	8	0	1646727	0.343	100000.000	100000.000	0.000	0.000	0.000	0.000	0.000	16.610	987	2173	987	2173	208	1512	100	4	"S214"
0	0	0	1	5	1	"A-Raf"	"P10398"	4250	4680	140	6311	7396	2688	36	5687	5687	6543	3102	47	21	7	0	1153755	0.275	100000.000	100000.000	0.000	0.000	0.000	0.000	0.000	16.610	624	1709	624	1709	156	1140	100	5	"S214"
0	0	0	1	6	1	"A-Raf"	"P10398"	4730	4690	150	6504	7676	3946	51	5627	5627	6643	3668	55	17	3	0	1197406	0.282	100000.000	100000.000	0.000	0.000	0.000	0.000	0.000	16.610	877	2049	877	2049	156	1272	100	6	"S214"
0	0	0	1	7	1	"Cdk2"	"P24941"	5260	4700	200	6233	7203	3440	47	5603	5603	6398	2798	43	16	7	0	2276216	0.288	100000.000	100000.000	0.000	0.000	0.000	0.000	0.000	16.610	630	1600	630	1600	316	2384	100	7	"Y179"
0	0	0	1	8	1	"Cdk2"	"P24941"	5740	4710	220	6166	7111	3547	49	5640	5640	6520	3044	46	13	5	0	2787324	0.194	100000.000	100000.000	0.000	0.000	0.000	0.000	0.000	16.610	526	1471	526	1471	392	2896	100	8	"Y179"
0	0	0	1	9	1	"Cdk2"	"P24941"	6240	4710	200	5972	6731	2109	31	5568	5568	6268	2374	37	15	6	0	2127089	0.195	100000.000	100000.000	0.000	0.000	0.000	0.000	0.000	16.610	404	1163	404	1163	316	2384	100	9	"Y179"
0	0	0	1	1	2	"Cofilin 1"	"P23528"	2230	5320	150	5495	6251	3230	51	5334	5334	5850	2581	44	8	1	0	975206	0.155	100000.000	100000.000	0.000	0.000	0.000	0.000	0.000	16.610	161	917	161	917	156	1272	100	10	"S2"
0	0	0	1	2	2	"Cofilin 1"	"P23528"	2730	5320	150	4937	5441	1231	22	4807	4807	5419	2249	41	8	2	0	848830	0.010	100000.000	100000.000	0.000	0.000	0.000	0.000	0.000	16.610	130	634	130	634	156	1272	100	11	"S2"
0	0	0	1	3	2	"Cofilin 1"	"P23528"	3230	5320	200	4940	5483	1872	34	4936	4936	5465	2278	41	6	2	0	1732693	0.008	100000.000	100000.000	0.000	0.000	0.000	0.000	0.000	16.610	4	547	4	547	316	2384	100	12	"S2"
0	0	0	1	4	2	"CTNNB1"	"P35222"	3730	5320	200	4963	5351	1368	25	5087	5087	5520	2154	39	6	2	0	1690992	-0.078	100000.000	100000.000	0.000	0.000	0.000	0.000	0.000	16.610	-124	264	-124	264	316	2384	100	13	"S675"
0	0	0	1	5	2	"CTNNB1"	"P35222"	4230	5320	200	5011	5127	642	12	5103	5103	5529	1974	35	1	0	0	1620233	-0.204	100000.000	100000.000	0.000	0.000	0.000	0.000	0.000	16.610	-92	24	-92	24	316	2384	100	14	"S675"
0	0	0	1	6	2	"CTNNB1"	"P35222"	4720	5320	200	4899	4984	668	13	5039	5039	5431	2251	41	1	0	0	1574992	-0.199	100000.000	100000.000	0.000	0.000	0.000	0.000	0.000	16.610	-140	-55	-140	-55	316	2384	100	15	"S675"
0	0	0	1	7	2	"EGFR"	"P00533"	5230	5330	80	6188	6135	508	8	5076	5076	5183	733	14	76	13	0	319029	1.299	100000.000	100000.000	0.000	0.000	0.000	0.000	0.000	16.610	1112	1059	1112	1059	52	340	100	16	"T693"
0	0	0	1	8	2	"EGFR"	"P00533"	5730	5340	80	6274	6204	435	7	5170	5170	5243	547	10	86	51	0	322601	1.757	100000.000	100000.000	0.000	0.000	0.000	0.000	0.000	16.610	1104	1034	1104	1034	52	340	100	17	"T693"
0	0	0	1	9	2	"EGFR"	"P00533"	6230	5330	90	6230	6029	528	8	5152	5152	5231	654	12	73	17	0	313528	1.220	100000.000	100000.000	0.000	0.000	0.000	0.000	0.000	16.610	1078	877	1078	877	52	420	100	18	"T693"
0	0	0	1	1	3	"JAK1"	"P23458"	2230	5990	100	5056	5733	1303	22	4867	4867	4920	462	9	43	38	0	458617	1.760	100000.000	100000.000	0.000	0.000	0.000	0.000	0.000	16.610	189	866	189	866	80	560	100	19	"Y1035"
0	0	0	1	2	3	"JAK1"	"P23458"	2730	5980	200	4702	4960	1121	22	4618	4618	4674	568	12	14	10	0	1567420	0.504	100000.000	100000.000	0.000	0.000	0.000	0.000	0.000	16.610	84	342	84	342	316	2384	100	20	"Y1035"
0	0	0	1	3	3	"JAK1"	"P23458"	3230	5980	70	6720	6666	1061	15	4712	4712	4716	251	5	90	90	0	213303	7.769	100000.000	100000.000	0.000	0.000	0.000	0.000	0.000	16.610	2008	1954	2008	1954	32	236	100	21	"Y1035"
0	0	0	1	4	3	"JNK2"	"P45984"	3730	5980	90	6952	7119	1115	15	4891	4891	4951	782	15	100	90	0	370187	2.772	100000.000	100000.000	0.000	0.000	0.000	0.000	0.000	16.610	2061	2228	2061	2228	52	420	100	22	"T183"
0	0	0	1	5	3	"JNK2"	"P45984"	4230	6000	100	6695	6786	1434	21	4851	4851	4854	433	8	93	86	0	542885	4.462	100000.000	100000.000	0.000	0.000	0.000	0.000	0.000	16.610	1844	1935	1844	1935	80	560	100	23	"T183"
0	0	0	1	6	3	"JNK2"	"P45984"	4730	5990	110	6604	6572	912	13	4941	4941	4947	371	7	87	86	0	525724	4.380	100000.000	100000.000	0.000	0.000	0.000	0.000	0.000	16.610	1663	1631	1663	1631	80	656	100	24	"T183"
0	0	0	1	7	3	"Kit "	"P10721"	5230	5970	80	6652	6550	621	9	5007	5007	5000	371	7	94	86	0	340578	4.178	100000.000	100000.000	0.000	0.000	0.000	0.000	0.000	16.610	1645	1543	1645	1543	52	340	100	25	"Y721"
0	0	0	1	8	3	"Kit "	"P10721"	5730	5980	80	6869	6604	1049	15	5095	5095	5163	700	13	75	63	0	343429	2.059	100000.000	100000.000	0.000	0.000	0.000	0.000	0.000	16.610	1774	1509	1774	1509	52	340	100	26	"Y721"
0	0	0	1	9	3	"Kit "	"P10721"	6220	5960	80	7044	6826	753	11	5075	5075	5126	730	14	84	78	0	354937	2.329	100000.000	100000.000	0.000	0.000	0.000	0.000	0.000	16.610	1969	1751	1969	1751	52	340	100	27	"Y721"
0	0	0	1	1	4	"MK3"	"P22001"	2270	6640	160	4690	5436	2110	38	4673	4673	4799	660	13	28	22	0	1130638	0.965	100000.000	100000.000	0.000	0.000	0.000	0.000	0.000	16.610	17	763	17	763	208	1512	100	28	"Y187"
0	0	0	1	2	4	"MK3"	"P22001"	2750	6630	140	4822	5480	1214	22	4601	4601	4732	1168	24	33	16	0	854917	0.640	100000.000	100000.000	0.000	0.000	0.000	0.000	0.000	16.610	221	879	221	879	156	1140	100	29	"Y187"
0	0	0	1	3	4	"MK3"	"P22001"	3260	6620	130	4979	5692	1512	26	4723	4723	4859	1184	24	35	13	0	683085	0.704	100000.000	100000.000	0.000	0.000	0.000	0.000	0.000	16.610	256	969	256	969	120	940	100	30	"Y187"
0	0	0	1	4	4	"NFAT1 "	"Q13469"	3770	6620	140	5050	5340	1425	26	4831	4831	4913	635	12	24	9	0	832977	0.672	100000.000	100000.000	0.000	0.000	0.000	0.000	0.000	16.610	219	509	219	509	156	1140	100	31	"S326"
0	0	0	1	5	4	"NFAT1 "	"Q13469"	4250	6610	130	5267	5346	665	12	5022	5022	5082	730	14	20	3	0	641492	0.362	100000.000	100000.000	0.000	0.000	0.000	0.000	0.000	16.610	245	324	245	324	120	940	100	32	"S326"
0	0	0	1	6	4	"NFAT1 "	"Q13469"	4740	6610	80	5411	5438	435	7	5071	5071	5046	435	8	46	11	0	282751	0.901	100000.000	100000.000	0.000	0.000	0.000	0.000	0.000	16.610	340	367	340	367	52	340	100	33	"S326"
0	0	0	1	7	4	"NFkB-p65 "	"Q04206"	5240	6610	140	5271	5528	857	15	5132	5132	5201	861	16	19	6	0	862425	0.380	100000.000	100000.000	0.000	0.000	0.000	0.000	0.000	16.610	139	396	139	396	156	1140	100	34	"S276"
0	0	0	1	8	4	"NFkB-p65 "	"Q04206"	5740	6620	70	6492	6470	525	8	5176	5176	5209	282	5	96	93	0	207049	4.472	100000.000	100000.000	0.000	0.000	0.000	0.000	0.000	16.610	1316	1294	1316	1294	32	236	100	35	"S276"
0	0	0	1	9	4	"NFkB-p65 "	"Q04206"	6230	6610	200	5166	5334	565	10	5195	5195	5222	506	9	14	10	0	1685416	0.221	100000.000	100000.000	0.000	0.000	0.000	0.000	0.000	16.610	-29	139	-29	139	316	2384	100	36	"S276"
0	0	0	1	1	5	"PDGFRb"	"P09619"	2240	7270	120	9934	8965	4011	44	4743	4743	4993	1492	29	62	59	0	1075805	2.662	100000.000	100000.000	0.000	0.000	0.000	0.000	0.000	16.610	5191	4222	5191	4222	120	820	100	37	"Y686"
0	0	0	1	2	5	"PDGFRb"	"P09619"	2750	7290	130	9834	8784	3825	43	4608	4608	4799	1182	24	64	61	0	1054114	3.371	100000.000	100000.000	0.000	0.000	0.000	0.000	0.000	16.610	5226	4176	5226	4176	120	940	100	38	"Y686"
0	0	0	1	3	5	"PDGFRb"	"P09619"	3250	7290	100	10556	10982	4019	36	4778	4778	4966	1238	24	97	92	0	878587	4.859	100000.000	100000.000	0.000	0.000	0.000	0.000	0.000	16.610	5778	6204	5778	6204	80	560	100	39	"Y686"
0	0	0	1	4	5	"PELI2"	"Q96FA3"	3740	7280	130	6446	6554	1855	28	4927	4927	5055	1156	22	70	13	0	786432	1.297	100000.000	100000.000	0.000	0.000	0.000	0.000	0.000	16.610	1519	1627	1519	1627	120	940	100	40	"T290"
0	0	0	1	5	5	"PELI2"	"Q96FA3"	4250	7290	120	6433	6538	1341	20	5036	5036	5127	851	16	75	35	0	784538	1.658	100000.000	100000.000	0.000	0.000	0.000	0.000	0.000	16.610	1397	1502	1397	1502	120	820	100	41	"T290"
0	0	0	1	6	5	"PELI2"	"Q96FA3"	4750	7280	120	6183	6253	955	15	5063	5063	5118	782	15	69	32	0	750301	1.451	100000.000	100000.000	0.000	0.000	0.000	0.000	0.000	16.610	1120	1190	1120	1190	120	820	100	42	"T290"
0	0	0	1	7	5	"sek1"	"P45985"	5220	7250	140	5227	5305	639	12	5184	5184	5241	842	16	7	1	0	827568	0.076	100000.000	100000.000	0.000	0.000	0.000	0.000	0.000	16.610	43	121	43	121	156	1140	100	43	"S2315"
0	0	0	1	8	5	"sek1"	"P45985"	5740	7270	100	5398	5555	519	9	5290	5290	5348	991	18	10	1	0	444418	0.209	100000.000	100000.000	0.000	0.000	0.000	0.000	0.000	16.610	108	265	108	265	80	560	100	44	"S2315"
0	0	0	1	9	5	"sek1"	"P45985"	6230	7260	200	5267	5327	449	8	5234	5234	5300	968	18	1	0	0	1683332	0.028	100000.000	100000.000	0.000	0.000	0.000	0.000	0.000	16.610	33	93	33	93	316	2384	100	45	"S2315"
0	0	0	1	1	6	"SMAD3"	"Q15796"	2250	7930	130	5678	6272	2035	32	4880	4880	5063	1043	20	37	15	0	752585	1.159	100000.000	100000.000	0.000	0.000	0.000	0.000	0.000	16.610	798	1392	798	1392	120	940	100	46	"S416"
0	0	0	1	2	6	"SMAD3"	"Q15796"	2750	7940	120	5457	5714	1176	20	4734	4734	4863	659	13	56	16	0	685652	1.291	100000.000	100000.000	0.000	0.000	0.000	0.000	0.000	16.610	723	980	723	980	120	820	100	47	"S416"
0	0	0	1	3	6	"SMAD3"	"Q15796"	3260	7930	80	5252	5529	1117	20	4892	4892	5047	979	19	19	5	0	287512	0.492	100000.000	100000.000	0.000	0.000	0.000	0.000	0.000	16.610	360	637	360	637	52	340	100	48	"S416"
0	0	0	1	4	6	"TAK1 "	"O43318"	3740	7910	160	6348	6434	1774	27	4975	4975	5036	663	13	82	54	0	1338191	2.109	100000.000	100000.000	0.000	0.000	0.000	0.000	0.000	16.610	1373	1459	1373	1459	208	1512	100	49	"T178"
0	0	0	1	5	6	"TAK1 "	"O43318"	4250	7910	160	6263	6291	879	13	5020	5020	5106	1118	21	57	6	0	1308607	1.060	100000.000	100000.000	0.000	0.000	0.000	0.000	0.000	16.610	1243	1271	1243	1271	208	1512	100	50	"T178"
0	0	0	1	6	6	"TAK1 "	"O43318"	4750	7910	160	6220	6209	600	9	5125	5125	5163	1000	19	58	5	0	1291432	1.046	100000.000	100000.000	0.000	0.000	0.000	0.000	0.000	16.610	1095	1084	1095	1084	208	1512	100	51	"T178"
0	0	0	1	7	6	"TNIK"	"Q9UKE5"	5240	7900	110	6972	7191	1404	19	5180	5180	5212	591	11	93	83	0	575254	3.349	100000.000	100000.000	0.000	0.000	0.000	0.000	0.000	16.610	1792	2011	1792	2011	80	656	100	52	"T181"
0	0	0	1	8	6	"TNIK"	"Q9UKE5"	5740	7910	90	7088	7074	372	5	5310	5310	5368	569	10	98	98	0	367863	2.998	100000.000	100000.000	0.000	0.000	0.000	0.000	0.000	16.610	1778	1764	1778	1764	52	420	100	53	"T181"
0	0	0	1	9	6	"TNIK"	"Q9UKE5"	6240	7900	100	6963	7051	1604	22	5230	5230	5307	664	12	87	78	0	564040	2.627	100000.000	100000.000	0.000	0.000	0.000	0.000	0.000	16.610	1733	1821	1733	1821	80	560	100	54	"T181"
-75	0	0	1	1	7	"empty"	"empty"	2250	8550	200	4991	5142	758	14	5019	5019	5255	1373	26	5	1	0	1624852	-0.082	100000.000	100000.000	0.000	0.000	0.000	0.000	0.000	16.610	-28	123	-28	123	316	2384	100	55	"empty"
-75	0	0	1	2	7	"empty"	"empty"	2750	8550	200	4917	4984	545	10	4863	4863	4932	563	11	6	1	0	1574959	0.092	100000.000	100000.000	0.000	0.000	0.000	0.000	0.000	16.610	54	121	54	121	316	2384	100	56	"empty"
-75	0	0	1	3	7	"empty"	"empty"	3250	8550	200	4990	5180	985	19	4893	4893	5010	1211	24	4	2	0	1637032	0.140	100000.000	100000.000	0.000	0.000	0.000	0.000	0.000	16.610	97	287	97	287	316	2384	100	57	"empty"
-75	0	0	1	4	7	"empty"	"empty"	3750	8550	200	5062	5139	798	15	5045	5045	5124	758	14	2	0	0	1623937	0.020	100000.000	100000.000	0.000	0.000	0.000	0.000	0.000	16.610	17	94	17	94	316	2384	100	58	"empty"
-75	0	0	1	5	7	"empty"	"empty"	4250	8550	200	5158	5185	464	8	5093	5093	5117	597	11	5	0	0	1638460	0.114	100000.000	100000.000	0.000	0.000	0.000	0.000	0.000	16.610	65	92	65	92	316	2384	100	59	"empty"
-75	0	0	1	6	7	"empty"	"empty"	4750	8550	200	5047	5059	524	10	5122	5122	5150	844	16	1	1	0	1598558	-0.108	100000.000	100000.000	0.000	0.000	0.000	0.000	0.000	16.610	-75	-63	-75	-63	316	2384	100	60	"empty"
-75	0	0	1	7	7	"empty"	"empty"	5250	8550	200	5102	5090	299	5	5169	5169	5192	497	9	2	0	0	1608293	-0.205	100000.000	100000.000	0.000	0.000	0.000	0.000	0.000	16.610	-67	-79	-67	-79	316	2384	100	61	"empty"
-75	0	0	1	8	7	"empty"	"empty"	5750	8550	200	5172	5213	356	6	5219	5219	5252	419	7	6	2	0	1647181	-0.093	100000.000	100000.000	0.000	0.000	0.000	0.000	0.000	16.610	-47	-6	-47	-6	316	2384	100	62	"empty"
-75	0	0	1	9	7	"empty"	"empty"	6250	8550	200	5042	5075	475	9	5105	5105	5171	658	12	2	0	0	1603803	-0.146	100000.000	100000.000	0.000	0.000	0.000	0.000	0.000	16.610	-63	-30	-63	-30	316	2384	100	63	"empty"
0	0	0	2	1	1	"PKACa "	"P17612"	6720	4700	200	5797	8810	7213	81	5697	5697	7016	4548	64	22	10	0	2783842	0.394	100000.000	100000.000	0.000	0.000	0.000	0.000	0.000	16.610	100	3113	100	3113	316	2384	100	64	"T197"
0	0	0	2	2	1	"PKACa "	"P17612"	7220	4710	180	7663	9776	6180	63	6967	6967	8923	6148	68	16	7	0	2502776	0.139	100000.000	100000.000	0.000	0.000	0.000	0.000	0.000	16.610	696	2809	696	2809	256	1924	100	65	"T197"
0	0	0	2	3	1	"PKACa "	"P17612"	7710	4690	200	7445	9976	6907	69	6270	6270	7865	5262	66	23	10	0	3152482	0.401	100000.000	100000.000	0.000	0.000	0.000	0.000	0.000	16.610	1175	3706	1175	3706	316	2384	100	66	"T197"
0	0	0	2	4	1	"PTEN"	"P60484"	8210	4690	200	5934	7601	5216	68	5686	5686	7126	5025	70	11	4	0	2401934	0.095	100000.000	100000.000	0.000	0.000	0.000	0.000	0.000	16.610	248	1915	248	1915	316	2384	100	67	"Y315"
0	0	0	2	5	1	"PTEN"	"P60484"	8710	4690	200	6012	7846	5778	73	5418	5418	6366	3339	52	18	8	0	2479481	0.443	100000.000	100000.000	0.000	0.000	0.000	0.000	0.000	16.610	594	2428	594	2428	316	2384	100	68	"Y315"
0	0	0	2	6	1	"PTEN"	"P60484"	9210	4680	190	5683	6969	4335	62	5204	5204	5922	2590	43	18	9	0	1783949	0.404	100000.000	100000.000	0.000	0.000	0.000	0.000	0.000	16.610	479	1765	479	1765	256	2088	100	69	"Y315"
0	0	0	2	7	1	"SOC3"	"O14543"	9700	4700	200	5583	6739	3612	53	5272	5272	6142	3174	51	13	5	0	2129568	0.188	100000.000	100000.000	0.000	0.000	0.000	0.000	0.000	16.610	311	1467	311	1467	316	2384	100	70	"Y204"
0	0	0	2	8	1	"SOC3"	"O14543"	10200	4690	250	5557	6977	4603	65	5242	5242	5992	2898	48	15	6	0	3209230	0.340	100000.000	100000.000	0.000	0.000	0.000	0.000	0.000	16.610	315	1735	315	1735	460	3704	100	71	"Y204"
0	0	0	2	9	1	"SOC3"	"O14543"	10720	4710	190	6043	7384	4940	66	5295	5295	6163	3100	50	15	7	0	1890240	0.394	100000.000	100000.000	0.000	0.000	0.000	0.000	0.000	16.610	748	2089	748	2089	256	2088	100	72	"Y204"
0	0	0	2	1	2	"STAT3 "	"P40763"	6700	5330	200	5106	5344	718	13	5078	5078	5307	1302	24	12	0	0	1688781	0.028	100000.000	100000.000	0.000	0.000	0.000	0.000	0.000	16.610	28	266	28	266	316	2384	100	73	"S691"
0	0	0	2	2	2	"STAT3 "	"P40763"	7200	5330	200	5242	5425	747	13	5282	5282	6256	3344	53	0	0	0	1714322	-0.249	100000.000	100000.000	0.000	0.000	0.000	0.000	0.000	16.610	-40	143	-40	143	316	2384	100	74	"S691"
0	0	0	2	3	2	"STAT3 "	"P40763"	7720	5320	80	6795	6558	1056	16	5135	5135	5184	639	12	67	63	0	341013	2.150	100000.000	100000.000	0.000	0.000	0.000	0.000	0.000	16.610	1660	1423	1660	1423	52	340	100	75	"S691"
0	0	0	2	4	2	"STAT6 "	"P42226"	8200	5330	200	5315	5532	2111	38	5092	5092	5289	1266	23	4	1	0	1748051	0.192	100000.000	100000.000	0.000	0.000	0.000	0.000	0.000	16.610	223	440	223	440	316	2384	100	76	"T645"
0	0	0	2	5	2	"STAT6 "	"P42226"	8690	5340	120	5453	5469	293	5	4964	4964	5049	625	12	25	1	0	656270	0.672	100000.000	100000.000	0.000	0.000	0.000	0.000	0.000	16.610	489	505	489	505	120	820	100	77	"T645"
0	0	0	2	6	2	"STAT6 "	"P42226"	9180	5330	100	5309	5350	294	5	4946	4946	5028	589	11	28	1	0	428013	0.547	100000.000	100000.000	0.000	0.000	0.000	0.000	0.000	16.610	363	404	363	404	80	560	100	78	"T645"
0	0	0	2	7	2	"14-3-3 beta"	"P31946"	9710	5340	110	10046	10229	1453	14	4872	4872	4942	648	13	100	100	0	818344	8.159	100000.000	100000.000	0.000	0.000	0.000	0.000	0.000	16.610	5174	5357	5174	5357	80	656	100	79	"S185"
0	0	0	2	8	2	"14-3-3 beta"	"P31946"	10200	5340	120	10203	9467	2086	22	4908	4908	4970	512	10	87	85	0	1136096	8.783	100000.000	100000.000	0.000	0.000	0.000	0.000	0.000	16.610	5295	4559	5295	4559	120	820	100	80	"S185"
0	0	0	2	9	2	"14-3-3 beta"	"P31946"	10710	5330	130	9920	9255	2187	23	4863	4863	4963	792	15	85	80	0	1110591	5.419	100000.000	100000.000	0.000	0.000	0.000	0.000	0.000	16.610	5057	4392	5057	4392	120	940	100	81	"S185"
0	0	0	2	1	3	"Tgfbr2"	"P37173"	6710	6000	150	5596	5925	3064	51	5028	5028	5031	374	7	70	25	0	924372	2.390	100000.000	100000.000	0.000	0.000	0.000	0.000	0.000	16.610	568	897	568	897	156	1272	100	82	"S409"
0	0	0	2	2	3	"Tgfbr2"	"P37173"	7210	6000	160	5591	5620	440	7	5088	5088	5124	611	11	45	2	0	1168968	0.812	100000.000	100000.000	0.000	0.000	0.000	0.000	0.000	16.610	503	532	503	532	208	1512	100	83	"S409"
0	0	0	2	3	3	"Tgfbr2"	"P37173"	7700	5960	200	5699	5825	1243	21	5403	5403	5491	1175	21	3	1	0	1840635	0.284	100000.000	100000.000	0.000	0.000	0.000	0.000	0.000	16.610	296	422	296	422	316	2384	100	84	"S409"
0	0	0	2	4	3	"Tyk2"	"P29597"	8200	5980	70	7396	7253	894	12	5061	5061	5071	327	6	96	90	0	232107	6.673	100000.000	100000.000	0.000	0.000	0.000	0.000	0.000	16.610	2335	2192	2335	2192	32	236	100	85	"Y1054/5"
0	0	0	2	5	3	"Tyk2"	"P29597"	8700	5980	140	5154	5514	910	16	4985	4985	5013	345	6	29	22	0	860120	1.452	100000.000	100000.000	0.000	0.000	0.000	0.000	0.000	16.610	169	529	169	529	156	1140	100	86	"Y1054/5"
0	0	0	2	6	3	"Tyk2"	"P29597"	9200	5990	70	7143	7087	972	13	5002	5002	5030	306	6	96	93	0	226795	6.722	100000.000	100000.000	0.000	0.000	0.000	0.000	0.000	16.610	2141	2085	2141	2085	32	236	100	87	"Y1054/5"
0	0	0	2	7	3	"caveolin-1"	"Q03135"	9700	5990	110	6477	6385	934	14	4839	4839	4893	832	17	86	46	0	510786	1.793	100000.000	100000.000	0.000	0.000	0.000	0.000	0.000	16.610	1638	1546	1638	1546	80	656	100	88	"Y14"
0	0	0	2	8	3	"caveolin-1"	"Q03135"	10210	5980	100	6510	6448	761	11	4872	4872	4961	1357	27	70	3	0	515872	1.096	100000.000	100000.000	0.000	0.000	0.000	0.000	0.000	16.610	1638	1576	1638	1576	80	560	100	89	"Y14"
0	0	0	2	9	3	"caveolin-1"	"Q03135"	10710	5970	90	6614	6569	490	7	4867	4867	4912	508	10	96	90	0	341591	3.262	100000.000	100000.000	0.000	0.000	0.000	0.000	0.000	16.610	1747	1702	1747	1702	52	420	100	90	"Y14"
0	0	0	2	1	4	"Cdc42 "	"P60953"	6680	6620	110	5539	5500	479	8	5146	5146	5196	588	11	28	3	0	439973	0.517	100000.000	100000.000	0.000	0.000	0.000	0.000	0.000	16.610	393	354	393	354	80	656	100	91	"Y32"
0	0	0	2	2	4	"Cdc42 "	"P60953"	7200	6630	150	5237	5956	4531	76	5061	5061	5148	1716	33	7	3	0	929178	0.471	100000.000	100000.000	0.000	0.000	0.000	0.000	0.000	16.610	176	895	176	895	156	1272	100	92	"Y32"
0	0	0	2	3	4	"Cdc42 "	"P60953"	7700	6630	200	5293	5443	1645	30	5250	5250	5310	1165	21	3	0	0	1720107	0.114	100000.000	100000.000	0.000	0.000	0.000	0.000	0.000	16.610	43	193	43	193	316	2384	100	93	"Y32"
0	0	0	2	4	4	"Flt3"	"P36888"	8210	6630	100	5545	5701	707	12	5079	5079	5277	1929	36	2	0	0	456043	0.220	100000.000	100000.000	0.000	0.000	0.000	0.000	0.000	16.610	466	622	466	622	80	560	100	94	"Y591"
0	0	0	2	5	4	"Flt3"	"P36888"	8690	6640	140	5053	5267	709	13	4976	4976	5107	1584	31	1	0	0	821684	0.101	100000.000	100000.000	0.000	0.000	0.000	0.000	0.000	16.610	77	291	77	291	156	1140	100	95	"Y591"
0	0	0	2	6	4	"Flt3"	"P36888"	9200	6620	140	4899	5046	692	13	4826	4826	4863	349	7	28	17	0	787153	0.524	100000.000	100000.000	0.000	0.000	0.000	0.000	0.000	16.610	73	220	73	220	156	1140	100	96	"Y591"
0	0	0	2	7	4	"gp130 "	"P40189"	9720	6620	90	5785	5805	546	9	4793	4793	4885	825	16	63	3	0	301857	1.115	100000.000	100000.000	0.000	0.000	0.000	0.000	0.000	16.610	992	1012	992	1012	52	420	100	97	"Y767"
0	0	0	2	8	4	"gp130 "	"P40189"	10220	6640	80	5776	5808	408	7	4954	4954	5021	903	17	48	0	0	302004	0.872	100000.000	100000.000	0.000	0.000	0.000	0.000	0.000	16.610	822	854	822	854	52	340	100	98	"Y767"
0	0	0	2	9	4	"gp130 "	"P40189"	10700	6620	90	5911	6061	1135	18	4994	4994	5014	552	11	73	44	0	315155	1.897	100000.000	100000.000	0.000	0.000	0.000	0.000	0.000	16.610	917	1067	917	1067	52	420	100	99	"Y767"
0	0	0	2	1	5	"IKK-beta "	"O14920"	6700	7260	150	5620	5926	948	15	5191	5191	5209	419	8	50	41	0	924479	1.711	100000.000	100000.000	0.000	0.000	0.000	0.000	0.000	16.610	429	735	429	735	156	1272	100	100	"Y199"
0	0	0	2	2	5	"IKK-beta "	"O14920"	7200	7260	140	5570	5635	742	13	5119	5119	5086	415	8	51	30	0	879029	1.323	100000.000	100000.000	0.000	0.000	0.000	0.000	0.000	16.610	451	516	451	516	156	1140	100	101	"Y199"
0	0	0	2	3	5	"IKK-beta "	"O14920"	7700	7260	160	5666	5724	616	10	5364	5364	5497	1460	26	2	0	0	1190615	0.155	100000.000	100000.000	0.000	0.000	0.000	0.000	0.000	16.610	302	360	302	360	208	1512	100	102	"Y199"
0	0	0	2	4	5	"IRAK1"	"P51617"	8210	7270	100	6454	6455	905	14	5076	5076	5104	464	9	87	78	0	516398	2.912	100000.000	100000.000	0.000	0.000	0.000	0.000	0.000	16.610	1378	1379	1378	1379	80	560	100	103	"T209"
0	0	0	2	5	5	"IRAK1"	"P51617"	8710	7250	130	5544	5795	905	15	4980	4980	4990	386	7	55	45	0	695340	2.085	100000.000	100000.000	0.000	0.000	0.000	0.000	0.000	16.610	564	815	564	815	120	940	100	104	"T209"
0	0	0	2	6	5	"IRAK1"	"P51617"	9220	7240	90	5806	6001	1141	19	4878	4878	4872	235	4	100	100	0	312046	4.804	100000.000	100000.000	0.000	0.000	0.000	0.000	0.000	16.610	928	1123	928	1123	52	420	100	105	"T209"
0	0	0	2	7	5	"IRS-1"	"P35568"	9720	7260	80	6432	6277	617	9	4971	4971	5059	964	19	75	13	0	326378	1.263	100000.000	100000.000	0.000	0.000	0.000	0.000	0.000	16.610	1461	1306	1461	1306	52	340	100	106	"S312"
0	0	0	2	8	5	"IRS-1"	"P35568"	10210	7250	70	6342	6250	424	6	4920	4920	4995	528	10	96	81	0	199984	2.377	100000.000	100000.000	0.000	0.000	0.000	0.000	0.000	16.610	1422	1330	1422	1330	32	236	100	107	"S312"
0	0	0	2	9	5	"IRS-1"	"P35568"	10710	7240	130	5087	5269	645	12	4967	4967	5000	495	9	29	21	0	632307	0.543	100000.000	100000.000	0.000	0.000	0.000	0.000	0.000	16.610	120	302	120	302	120	940	100	108	"S312"
0	0	0	2	1	6	"Malt1"	"Q9UDY8"	6700	7910	200	5043	5025	331	6	5097	5097	5168	1556	30	0	0	0	1587831	-0.092	100000.000	100000.000	0.000	0.000	0.000	0.000	0.000	16.610	-54	-72	-54	-72	316	2384	100	109	"S135"
0	0	0	2	2	6	"Malt1"	"Q9UDY8"	7200	7910	200	5025	5061	986	19	5001	5001	5009	813	16	2	0	0	1599422	0.064	100000.000	100000.000	0.000	0.000	0.000	0.000	0.000	16.610	24	60	24	60	316	2384	100	110	"S135"
0	0	0	2	3	6	"Malt1"	"Q9UDY8"	7700	7910	200	5060	5139	1069	20	4996	4996	5002	461	9	13	2	0	1623982	0.297	100000.000	100000.000	0.000	0.000	0.000	0.000	0.000	16.610	64	143	64	143	316	2384	100	111	"S135"
0	0	0	2	4	6	"MEK1 "	"Q02750"	8220	7910	80	6444	6358	757	11	4968	4968	4995	290	5	88	84	0	330624	4.700	100000.000	100000.000	0.000	0.000	0.000	0.000	0.000	16.610	1476	1390	1476	1390	52	340	100	112	"T385"
0	0	0	2	5	6	"MEK1 "	"Q02750"	8720	7920	70	6495	6480	383	5	4996	4996	4999	349	6	96	96	0	207355	4.244	100000.000	100000.000	0.000	0.000	0.000	0.000	0.000	16.610	1499	1484	1499	1484	32	236	100	113	"T385"
0	0	0	2	6	6	"MEK1 "	"Q02750"	9220	7910	80	6309	6233	705	11	4896	4896	4931	604	12	84	65	0	324108	2.156	100000.000	100000.000	0.000	0.000	0.000	0.000	0.000	16.610	1413	1337	1413	1337	52	340	100	114	"T385"
0	0	0	2	7	6	"p47phox "	"P14598"	9710	7890	110	5270	5386	733	13	4936	4936	4954	268	5	53	27	0	430884	1.612	100000.000	100000.000	0.000	0.000	0.000	0.000	0.000	16.610	334	450	334	450	80	656	100	115	"S359"
0	0	0	2	8	6	"p47phox "	"P14598"	10200	7880	110	5363	5382	428	7	5017	5017	5043	601	11	13	1	0	430574	0.564	100000.000	100000.000	0.000	0.000	0.000	0.000	0.000	16.610	346	365	346	365	80	656	100	116	"S359"
0	0	0	2	9	6	"p47phox "	"P14598"	10710	7890	100	5383	5426	312	5	5076	5076	5057	420	8	33	5	0	434099	0.879	100000.000	100000.000	0.000	0.000	0.000	0.000	0.000	16.610	307	350	307	350	80	560	100	117	"S359"
-75	0	0	2	1	7	"empty"	"empty"	6720	8540	200	4968	4999	665	13	5009	5009	5039	499	9	3	1	0	1579538	-0.080	100000.000	100000.000	0.000	0.000	0.000	0.000	0.000	16.610	-41	-10	-41	-10	316	2384	100	118	"empty"
-75	0	0	2	2	7	"empty"	"empty"	7220	8540	200	4974	4928	402	8	4960	4960	4962	491	9	10	0	0	1557246	-0.069	100000.000	100000.000	0.000	0.000	0.000	0.000	0.000	16.610	14	-32	14	-32	316	2384	100	119	"empty"
-75	0	0	2	3	7	"empty"	"empty"	7720	8540	200	4976	4994	457	9	4946	4946	4979	511	10	9	0	0	1578092	0.029	100000.000	100000.000	0.000	0.000	0.000	0.000	0.000	16.610	30	48	30	48	316	2384	100	120	"empty"
-75	0	0	2	4	7	"empty"	"empty"	8220	8540	200	4929	4945	434	8	4878	4878	4919	613	12	2	1	0	1562712	0.042	100000.000	100000.000	0.000	0.000	0.000	0.000	0.000	16.610	51	67	51	67	316	2384	100	121	"empty"
-75	0	0	2	5	7	"empty"	"empty"	8720	8540	200	4888	4946	443	8	4851	4851	4895	593	12	3	1	0	1563077	0.086	100000.000	100000.000	0.000	0.000	0.000	0.000	0.000	16.610	37	95	37	95	316	2384	100	122	"empty"
-75	0	0	2	6	7	"empty"	"empty"	9220	8540	200	4864	4924	861	17	4871	4871	4925	666	13	1	0	0	1555964	-0.002	100000.000	100000.000	0.000	0.000	0.000	0.000	0.000	16.610	-7	53	-7	53	316	2384	100	123	"empty"
0	0	0	2	7	7	"GLQAWPG-pS-AIPQFLG_GLQAWPGEAIPQFLG_20vs80"	"GLQAWPG-pS-AIPQFLG_GLQAWPGEAIPQFLG_20vs80"	9670	8570	140	4967	6059	1868	30	4833	4833	4864	380	7	37	35	0	945168	3.145	100000.000	100000.000	0.000	0.000	0.000	0.000	0.000	16.610	134	1226	134	1226	156	1140	100	124	"GLQAWPG-pS-AIPQFLG_GLQAWPGEAIPQFLG_20vs80"
0	0	0	2	8	7	"GLQAWPG-pS-AIPQFLG_GLQAWPGEAIPQFLG_20vs80"	"GLQAWPG-pS-AIPQFLG_GLQAWPGEAIPQFLG_20vs80"	10230	8570	130	5290	6454	1869	28	4928	4928	5001	824	16	42	39	0	774453	1.763	100000.000	100000.000	0.000	0.000	0.000	0.000	0.000	16.610	362	1526	362	1526	120	940	100	125	"GLQAWPG-pS-AIPQFLG_GLQAWPGEAIPQFLG_20vs80"
0	0	0	2	9	7	"GLQAWPG-pS-AIPQFLG_GLQAWPGEAIPQFLG_20vs80"	"GLQAWPG-pS-AIPQFLG_GLQAWPGEAIPQFLG_20vs80"	10740	8540	80	8643	8416	1251	14	4876	4876	4917	667	13	92	90	0	437639	5.246	100000.000	100000.000	0.000	0.000	0.000	0.000	0.000	16.610	3767	3540	3767	3540	52	340	100	126	"GLQAWPG-pS-AIPQFLG_GLQAWPGEAIPQFLG_20vs80"
0	0	0	3	1	1	"JAK1"	"P23458"	11190	4620	200	5377	6530	3557	54	5197	5197	6033	3069	50	13	7	0	2063477	0.162	100000.000	100000.000	0.000	0.000	0.000	0.000	0.000	16.610	180	1333	180	1333	316	2384	100	127	"Y220"
0	0	0	3	2	1	"JAK1"	"P23458"	11690	4620	230	5578	6873	3459	50	5310	5310	6579	4724	71	9	3	0	2694157	0.062	100000.000	100000.000	0.000	0.000	0.000	0.000	0.000	16.610	268	1563	268	1563	392	3108	100	128	"Y220"
0	0	0	3	3	1	"JAK1"	"P23458"	12190	4620	260	5597	6736	3187	47	5309	5309	6567	4610	70	9	2	0	3637670	0.037	100000.000	100000.000	0.000	0.000	0.000	0.000	0.000	16.610	288	1427	288	1427	540	4056	100	129	"Y220"
0	0	0	3	4	1	"Jun "	"P05412"	12710	4620	240	5729	6766	3116	46	5461	5461	6799	4235	62	10	3	0	3112418	-0.008	100000.000	100000.000	0.000	0.000	0.000	0.000	0.000	16.610	268	1305	268	1305	460	3460	100	130	"S243"
0	0	0	3	5	1	"Jun "	"P05412"	13200	4630	200	6363	9446	7980	84	5756	5756	7836	5699	72	19	10	0	2984892	0.283	100000.000	100000.000	0.000	0.000	0.000	0.000	0.000	16.610	607	3690	607	3690	316	2384	100	131	"S243"
0	0	0	3	6	1	"Jun "	"P05412"	13700	4640	250	5800	7767	5212	67	5489	5489	7225	5108	70	15	6	0	3573017	0.106	100000.000	100000.000	0.000	0.000	0.000	0.000	0.000	16.610	311	2278	311	2278	460	3704	100	132	"S243"
0	0	0	3	7	1	"Kit "	"P10721"	14200	4600	160	5838	7274	3855	52	5259	5259	6437	3496	54	20	6	0	1512996	0.239	100000.000	100000.000	0.000	0.000	0.000	0.000	0.000	16.610	579	2015	579	2015	208	1512	100	133	"Y568/70"
0	0	0	3	8	1	"Kit "	"P10721"	14700	4610	200	5322	6692	3836	57	5141	5141	6258	3583	57	13	5	0	2114670	0.121	100000.000	100000.000	0.000	0.000	0.000	0.000	0.000	16.610	181	1551	181	1551	316	2384	100	134	"Y568/70"
0	0	0	3	9	1	"Kit "	"P10721"	15210	4630	200	4882	5824	2557	43	4966	4966	5999	3249	54	11	2	0	1840342	-0.054	100000.000	100000.000	0.000	0.000	0.000	0.000	0.000	16.610	-84	858	-84	858	316	2384	100	135	"Y568/70"
0	0	0	3	1	2	"Mlk3"	"Q16584"	11180	5270	200	5011	5349	927	17	4902	4902	5246	1794	34	12	0	0	1690386	0.057	100000.000	100000.000	0.000	0.000	0.000	0.000	0.000	16.610	109	447	109	447	316	2384	100	136	"S281"
0	0	0	3	2	2	"Mlk3"	"Q16584"	11680	5270	150	5289	5750	1105	19	4934	4934	5188	1292	24	33	5	0	897033	0.435	100000.000	100000.000	0.000	0.000	0.000	0.000	0.000	16.610	355	816	355	816	156	1272	100	137	"S281"
0	0	0	3	3	2	"Mlk3"	"Q16584"	12190	5260	160	5190	5727	1233	21	5039	5039	5367	1647	30	23	2	0	1191127	0.219	100000.000	100000.000	0.000	0.000	0.000	0.000	0.000	16.610	151	688	151	688	208	1512	100	138	"S281"
0	0	0	3	4	2	"NFAT2 "	"O95644"	12700	5250	170	5235	5652	1094	19	5073	5073	5635	2407	42	7	0	0	1175519	0.007	100000.000	100000.000	0.000	0.000	0.000	0.000	0.000	16.610	162	579	162	579	208	1660	100	139	"S172"
0	0	0	3	5	2	"NFAT2 "	"O95644"	13190	5260	200	5302	6103	2408	39	5128	5128	6333	4228	66	6	1	0	1928554	-0.054	100000.000	100000.000	0.000	0.000	0.000	0.000	0.000	16.610	174	975	174	975	316	2384	100	140	"S172"
0	0	0	3	6	2	"NFAT2 "	"O95644"	13690	5260	200	5348	6084	2117	34	5128	5128	6198	3997	64	7	2	0	1922617	-0.029	100000.000	100000.000	0.000	0.000	0.000	0.000	0.000	16.610	220	956	220	956	316	2384	100	141	"S172"
0	0	0	3	7	2	"PI3-kinase p85 subunit beta"	"O00459"	14150	5270	130	5448	6435	1843	28	5166	5166	5912	2641	44	26	2	0	772169	0.198	100000.000	100000.000	0.000	0.000	0.000	0.000	0.000	16.610	282	1269	282	1269	120	940	100	142	"Y464"
0	0	0	3	8	2	"PI3-kinase p85 subunit beta"	"O00459"	14690	5290	120	5680	7000	2891	41	5031	5031	6003	3316	55	25	7	0	839994	0.301	100000.000	100000.000	0.000	0.000	0.000	0.000	0.000	16.610	649	1969	649	1969	120	820	100	143	"Y464"
0	0	0	3	9	2	"PI3-kinase p85 subunit beta"	"O00459"	15180	5270	130	5344	7567	4289	56	5048	5048	6357	3970	62	26	9	0	908013	0.305	100000.000	100000.000	0.000	0.000	0.000	0.000	0.000	16.610	296	2519	296	2519	120	940	100	144	"Y464"
0	0	0	3	1	3	"p47phox "	"P14598"	11200	5900	200	4833	4870	283	5	4868	4868	4921	535	10	4	0	0	1539044	-0.095	100000.000	100000.000	0.000	0.000	0.000	0.000	0.000	16.610	-35	2	-35	2	316	2384	100	145	"S370"
0	0	0	3	2	3	"p47phox "	"P14598"	11700	5900	200	4946	5024	757	15	4935	4935	4980	566	11	4	2	0	1587475	0.078	100000.000	100000.000	0.000	0.000	0.000	0.000	0.000	16.610	11	89	11	89	316	2384	100	146	"S370"
0	0	0	3	3	3	"p47phox "	"P14598"	12200	5900	200	5049	5079	334	6	4988	4988	5057	1391	27	0	0	0	1604838	0.016	100000.000	100000.000	0.000	0.000	0.000	0.000	0.000	16.610	61	91	61	91	316	2384	100	147	"S370"
0	0	0	3	4	3	"PDGFRb"	"P09619"	12680	5930	160	5074	5263	543	10	4991	4991	5030	464	9	27	18	0	1094755	0.502	100000.000	100000.000	0.000	0.000	0.000	0.000	0.000	16.610	83	272	83	272	208	1512	100	148	"Y716"
0	0	0	3	5	3	"PDGFRb"	"P09619"	13200	5900	200	5031	5156	632	12	4890	4890	5016	2004	39	1	0	0	1629250	0.070	100000.000	100000.000	0.000	0.000	0.000	0.000	0.000	16.610	141	266	141	266	316	2384	100	149	"Y716"
0	0	0	3	6	3	"PDGFRb"	"P09619"	13700	5900	200	4987	5229	938	17	4867	4867	4960	879	17	15	4	0	1652338	0.306	100000.000	100000.000	0.000	0.000	0.000	0.000	0.000	16.610	120	362	120	362	316	2384	100	150	"Y716"
0	0	0	3	7	3	"Rack1"	"P63244"	14170	5920	180	6268	6204	1507	24	4881	4881	5149	3010	58	6	1	0	1588287	0.350	100000.000	100000.000	0.000	0.000	0.000	0.000	0.000	16.610	1387	1323	1387	1323	256	1924	100	151	"y246"
0	0	0	3	8	3	"Rack1"	"P63244"	14690	5920	200	6101	6146	2154	35	4755	4755	4888	892	18	56	35	0	1942175	1.410	100000.000	100000.000	0.000	0.000	0.000	0.000	0.000	16.610	1346	1391	1346	1391	316	2384	100	152	"y246"
0	0	0	3	9	3	"Rack1"	"P63244"	15200	5920	200	5946	5935	1307	22	4678	4678	4916	1423	28	46	6	0	1875459	0.716	100000.000	100000.000	0.000	0.000	0.000	0.000	0.000	16.610	1268	1257	1268	1257	316	2384	100	153	"y246"
0	0	0	3	1	4	"Sek1"	"P45985"	11200	6540	200	4894	4909	296	6	4910	4910	4950	654	13	0	0	0	1551088	-0.063	100000.000	100000.000	0.000	0.000	0.000	0.000	0.000	16.610	-16	-1	-16	-1	316	2384	100	154	"S80"
0	0	0	3	2	4	"Sek1"	"P45985"	11700	6540	200	5015	5043	350	6	4988	4988	5013	382	7	6	2	0	1593719	0.079	100000.000	100000.000	0.000	0.000	0.000	0.000	0.000	16.610	27	55	27	55	316	2384	100	155	"S80"
0	0	0	3	3	4	"Sek1"	"P45985"	12200	6540	200	5042	5070	261	5	5012	5012	5042	337	6	9	2	0	1602198	0.083	100000.000	100000.000	0.000	0.000	0.000	0.000	0.000	16.610	30	58	30	58	316	2384	100	156	"S80"
0	0	0	3	4	4	"process-control__"	"GGSGGSGDYKDDDDK"	12700	6540	200	5056	5219	683	13	5018	5018	5064	422	8	12	8	0	1649288	0.367	100000.000	100000.000	0.000	0.000	0.000	0.000	0.000	16.610	38	201	38	201	316	2384	100	157	"process-control__"
0	0	0	3	5	4	"process-control__"	"GGSGGSGDYKDDDDK"	13200	6540	200	4976	5170	696	13	4924	4924	4944	362	7	17	12	0	1633764	0.624	100000.000	100000.000	0.000	0.000	0.000	0.000	0.000	16.610	52	246	52	246	316	2384	100	158	"process-control__"
0	0	0	3	6	4	"process-control__"	"GGSGGSGDYKDDDDK"	13700	6540	200	4929	5121	689	13	4862	4862	4928	569	11	15	11	0	1618145	0.339	100000.000	100000.000	0.000	0.000	0.000	0.000	0.000	16.610	67	259	67	259	316	2384	100	159	"process-control__"
0	0	0	3	7	4	"TAB1"	"Q15750"	14200	6540	200	4843	4993	562	11	4823	4823	4958	1118	22	8	0	0	1577865	0.031	100000.000	100000.000	0.000	0.000	0.000	0.000	0.000	16.610	20	170	20	170	316	2384	100	160	"S423"
0	0	0	3	8	4	"TAB1"	"Q15750"	14700	6540	200	4722	4928	742	15	4694	4694	4838	808	16	14	3	0	1557350	0.111	100000.000	100000.000	0.000	0.000	0.000	0.000	0.000	16.610	28	234	28	234	316	2384	100	161	"S423"
0	0	0	3	9	4	"TAB1"	"Q15750"	15200	6540	200	4734	4981	941	18	4643	4643	4853	1160	23	9	2	0	1574032	0.110	100000.000	100000.000	0.000	0.000	0.000	0.000	0.000	16.610	91	338	91	338	316	2384	100	162	"S423"
0	0	0	3	1	5	"4E-BP1 "	"Q13541"	11200	7180	200	5009	5106	435	8	4925	4925	4964	483	9	19	7	0	1613554	0.294	100000.000	100000.000	0.000	0.000	0.000	0.000	0.000	16.610	84	181	84	181	316	2384	100	163	"T46"
0	0	0	3	2	5	"4E-BP1 "	"Q13541"	11700	7180	200	5203	5374	585	10	5005	5005	5046	518	10	29	11	0	1698035	0.633	100000.000	100000.000	0.000	0.000	0.000	0.000	0.000	16.610	198	369	198	369	316	2384	100	164	"T46"
0	0	0	3	3	5	"4E-BP1 "	"Q13541"	12210	7190	150	5215	5374	702	13	5072	5072	5114	528	10	25	4	0	838283	0.492	100000.000	100000.000	0.000	0.000	0.000	0.000	0.000	16.610	143	302	143	302	156	1272	100	165	"T46"
0	0	0	3	4	5	"Akt1"	"P31749"	12690	7200	150	5182	5482	680	12	5070	5070	5097	422	8	32	26	0	855125	0.912	100000.000	100000.000	0.000	0.000	0.000	0.000	0.000	16.610	112	412	112	412	156	1272	100	166	"T450"
0	0	0	3	5	5	"Akt1"	"P31749"	13160	7240	140	5204	5425	755	13	5017	5017	5037	310	6	39	29	0	846233	1.252	100000.000	100000.000	0.000	0.000	0.000	0.000	0.000	16.610	187	408	187	408	156	1140	100	167	"T450"
0	0	0	3	6	5	"Akt1"	"P31749"	13650	7190	160	5047	5234	729	13	4920	4920	4963	428	8	29	23	0	1088748	0.633	100000.000	100000.000	0.000	0.000	0.000	0.000	0.000	16.610	127	314	127	314	208	1512	100	168	"T450"
0	0	0	3	7	5	"Bax"	"Q07812"	14180	7210	160	5102	5740	1238	21	4877	4877	4950	538	10	37	34	0	1193960	1.468	100000.000	100000.000	0.000	0.000	0.000	0.000	0.000	16.610	225	863	225	863	208	1512	100	169	"S163"
0	0	0	3	8	5	"Bax"	"Q07812"	14690	7210	150	5614	6277	2009	32	4734	4734	4900	746	15	51	46	0	979238	1.846	100000.000	100000.000	0.000	0.000	0.000	0.000	0.000	16.610	880	1543	880	1543	156	1272	100	170	"S163"
0	0	0	3	9	5	"Bax"	"Q07812"	15190	7230	150	5268	5844	1355	23	4618	4618	4772	705	14	48	41	0	911623	1.521	100000.000	100000.000	0.000	0.000	0.000	0.000	0.000	16.610	650	1226	650	1226	156	1272	100	171	"S163"
0	0	0	3	1	6	"CFTR"	"P13569"	11190	7860	200	5567	5661	1620	28	4896	4896	4952	672	13	49	8	0	1788801	1.055	100000.000	100000.000	0.000	0.000	0.000	0.000	0.000	16.610	671	765	671	765	316	2384	100	172	"S813"
0	0	0	3	2	6	"CFTR"	"P13569"	11680	7880	160	5887	5846	432	7	4967	4967	5028	836	16	59	1	0	1216022	0.978	100000.000	100000.000	0.000	0.000	0.000	0.000	0.000	16.610	920	879	920	879	208	1512	100	173	"S813"
0	0	0	3	3	6	"CFTR"	"P13569"	12180	7870	160	5913	6285	2537	40	5018	5018	5059	365	7	95	75	0	1307335	3.359	100000.000	100000.000	0.000	0.000	0.000	0.000	0.000	16.610	895	1267	895	1267	208	1512	100	174	"S813"
0	0	0	3	4	6	"Crk "	"P46108"	12690	7860	200	5078	5139	713	13	4930	4930	4984	797	15	2	0	0	1623923	0.194	100000.000	100000.000	0.000	0.000	0.000	0.000	0.000	16.610	148	209	148	209	316	2384	100	175	"Y108"
0	0	0	3	5	6	"Crk "	"P46108"	13190	7860	200	4955	5096	1477	28	4870	4870	4938	1003	20	2	1	0	1610238	0.158	100000.000	100000.000	0.000	0.000	0.000	0.000	0.000	16.610	85	226	85	226	316	2384	100	176	"Y108"
0	0	0	3	6	6	"Crk "	"P46108"	13690	7860	200	4873	4934	373	7	4847	4847	4905	794	16	4	1	0	1559039	0.037	100000.000	100000.000	0.000	0.000	0.000	0.000	0.000	16.610	26	87	26	87	316	2384	100	177	"Y108"
0	0	0	3	7	6	"EGFR"	"P00533"	14190	7860	90	6244	6362	802	12	4880	4880	4965	614	12	94	67	0	330808	2.275	100000.000	100000.000	0.000	0.000	0.000	0.000	0.000	16.610	1364	1482	1364	1482	52	420	100	178	"S1070"
0	0	0	3	8	6	"EGFR"	"P00533"	14700	7860	90	6215	6333	813	12	4811	4811	4872	395	8	98	90	0	329329	3.699	100000.000	100000.000	0.000	0.000	0.000	0.000	0.000	16.610	1404	1522	1404	1522	52	420	100	179	"S1070"
0	0	0	3	9	6	"EGFR"	"P00533"	15200	7850	100	5964	6012	1398	23	4660	4660	4791	675	14	68	50	0	480986	1.809	100000.000	100000.000	0.000	0.000	0.000	0.000	0.000	16.610	1304	1352	1304	1352	80	560	100	180	"S1070"
-75	0	0	3	1	7	"empty"	"empty"	11200	8470	200	4826	4840	322	6	4841	4841	4895	889	18	0	0	0	1529415	-0.062	100000.000	100000.000	0.000	0.000	0.000	0.000	0.000	16.610	-15	-1	-15	-1	316	2384	100	181	"empty"
-75	0	0	3	2	7	"empty"	"empty"	11700	8470	200	4877	4907	310	6	4915	4915	4947	433	8	1	0	0	1550496	-0.092	100000.000	100000.000	0.000	0.000	0.000	0.000	0.000	16.610	-38	-8	-38	-8	316	2384	100	182	"empty"
-75	0	0	3	3	7	"empty"	"empty"	12200	8470	200	4942	5002	621	12	4928	4928	4960	469	9	3	0	0	1580620	0.090	100000.000	100000.000	0.000	0.000	0.000	0.000	0.000	16.610	14	74	14	74	316	2384	100	183	"empty"
-75	0	0	3	4	7	"empty"	"empty"	12700	8470	200	4838	4878	381	7	4885	4885	4925	615	12	2	0	0	1541543	-0.076	100000.000	100000.000	0.000	0.000	0.000	0.000	0.000	16.610	-47	-7	-47	-7	316	2384	100	184	"empty"
-75	0	0	3	5	7	"empty"	"empty"	13200	8470	200	4852	4898	454	9	4851	4851	4878	469	9	8	2	0	1547846	0.043	100000.000	100000.000	0.000	0.000	0.000	0.000	0.000	16.610	1	47	1	47	316	2384	100	185	"empty"
-75	0	0	3	6	7	"empty"	"empty"	13700	8470	200	4902	4902	330	6	4814	4814	4853	455	9	10	1	0	1549189	0.108	100000.000	100000.000	0.000	0.000	0.000	0.000	0.000	16.610	88	88	88	88	316	2384	100	186	"empty"
0	0	0	3	7	7	"GLQAWPG-pS-AIPQFLG_100"	"GLQAWPG-pS-AIPQFLG_100"	14170	8500	120	8332	10943	5873	53	4831	4831	4864	422	8	72	57	0	1313144	14.405	100000.000	100000.000	0.000	0.000	0.000	0.000	0.000	16.610	3501	6112	3501	6112	120	820	100	187	"GLQAWPG-pS-AIPQFLG_100"
0	0	0	3	8	7	"GLQAWPG-pS-AIPQFLG_100"	"GLQAWPG-pS-AIPQFLG_100"	14700	8500	110	15611	13050	4557	34	4808	4808	4872	620	12	90	83	0	1044029	13.190	100000.000	100000.000	0.000	0.000	0.000	0.000	0.000	16.610	10803	8242	10803	8242	80	656	100	188	"GLQAWPG-pS-AIPQFLG_100"
0	0	0	3	9	7	"GLQAWPG-pS-AIPQFLG_100"	"GLQAWPG-pS-AIPQFLG_100"	15200	8500	130	9778	10825	5959	55	4792	4792	4886	887	18	59	56	0	1299035	6.696	100000.000	100000.000	0.000	0.000	0.000	0.000	0.000	16.610	4986	6033	4986	6033	120	940	100	189	"GLQAWPG-pS-AIPQFLG_100"
0	0	0	4	1	1	"Bcl-2"	"P10415"	15670	4590	100	5811	6001	1276	21	4774	4774	5375	2278	42	17	0	0	480082	0.275	100000.000	100000.000	0.000	0.000	0.000	0.000	0.000	16.610	1037	1227	1037	1227	80	560	100	190	"S87"
0	0	0	4	2	1	"Bcl-2"	"P10415"	16160	4580	200	4812	5346	2003	37	4745	4745	5477	3081	56	5	1	0	1689195	-0.043	100000.000	100000.000	0.000	0.000	0.000	0.000	0.000	16.610	67	601	67	601	316	2384	100	191	"S87"
0	0	0	4	3	1	"Bcl-2"	"P10415"	16660	4580	140	6608	9628	7149	74	5220	5220	6921	4855	70	27	15	0	1501976	0.558	100000.000	100000.000	0.000	0.000	0.000	0.000	0.000	16.610	1388	4408	1388	4408	156	1140	100	192	"S87"
0	0	0	4	4	1	"Casp3 "	"P42574"	17160	4580	170	7474	15007	12398	82	5207	5207	6076	3036	49	46	41	0	3121551	2.942	100000.000	100000.000	0.000	0.000	0.000	0.000	0.000	16.610	2267	9800	2267	9800	208	1660	100	193	"S150"
0	0	0	4	5	1	"Casp3 "	"P42574"	17650	4590	150	25494	25511	16154	63	5382	5382	6438	3612	56	71	64	0	3979708	5.280	100000.000	100000.000	0.000	0.000	0.000	0.000	0.000	16.610	20112	20129	20112	20129	156	1272	100	194	"S150"
0	0	0	4	6	1	"Casp3 "	"P42574"	18140	4580	160	8827	17608	14050	79	5468	5468	6294	2732	43	50	46	0	3662394	4.141	100000.000	100000.000	0.000	0.000	0.000	0.000	0.000	16.610	3359	12140	3359	12140	208	1512	100	195	"S150"
0	0	0	4	7	1	"CD19"	"P15391"	18640	4570	150	6981	8044	3553	44	5437	5437	6453	3374	52	25	8	0	1254788	0.472	100000.000	100000.000	0.000	0.000	0.000	0.000	0.000	16.610	1544	2607	1544	2607	156	1272	100	196	"Y500"
0	0	0	4	8	1	"CD19"	"P15391"	19160	4570	110	6763	7097	1524	21	5091	5091	5551	1994	35	27	6	0	567757	0.775	100000.000	100000.000	0.000	0.000	0.000	0.000	0.000	16.610	1672	2006	1672	2006	80	656	100	197	"Y500"
0	0	0	4	9	1	"CD19"	"P15391"	19680	4580	120	6628	7471	3661	49	5086	5086	5400	1110	20	60	32	0	896472	1.866	100000.000	100000.000	0.000	0.000	0.000	0.000	0.000	16.610	1542	2385	1542	2385	120	820	100	198	"Y500"
0	0	0	4	1	2	"EP300"	"Q09472"	15690	5220	140	5712	7386	4603	62	5050	5050	6558	4437	67	16	7	0	1152183	0.187	100000.000	100000.000	0.000	0.000	0.000	0.000	0.000	16.610	662	2336	662	2336	156	1140	100	199	"S2366"
0	0	0	4	2	2	"EP300"	"Q09472"	16170	5200	180	5384	7711	6557	85	5199	5199	6639	4393	66	16	7	0	1974020	0.244	100000.000	100000.000	0.000	0.000	0.000	0.000	0.000	16.610	185	2512	185	2512	256	1924	100	200	"S2366"
0	0	0	4	3	2	"EP300"	"Q09472"	16660	5200	150	5707	8016	5816	72	5167	5167	6416	3907	60	20	10	0	1250478	0.410	100000.000	100000.000	0.000	0.000	0.000	0.000	0.000	16.610	540	2849	540	2849	156	1272	100	201	"S2366"
0	0	0	4	4	2	"fyn"	"P06241"	17160	5200	200	5533	6222	2543	40	5293	5293	6274	3442	54	6	3	0	1966199	-0.015	100000.000	100000.000	0.000	0.000	0.000	0.000	0.000	16.610	240	929	240	929	316	2384	100	202	"Y531"
0	0	0	4	5	2	"fyn"	"P06241"	17660	5200	200	5703	6688	3117	46	5494	5494	6332	2774	43	13	6	0	2113505	0.128	100000.000	100000.000	0.000	0.000	0.000	0.000	0.000	16.610	209	1194	209	1194	316	2384	100	203	"Y531"
0	0	0	4	6	2	"fyn"	"P06241"	18150	5190	200	5801	6649	2448	36	5759	5759	6722	2960	44	11	4	0	2101030	-0.025	100000.000	100000.000	0.000	0.000	0.000	0.000	0.000	16.610	42	890	42	890	316	2384	100	204	"Y531"
0	0	0	4	7	2	"Grb2"	"P62993"	18670	5190	160	6672	8553	5918	69	5767	5767	6949	3726	53	21	10	0	1778966	0.430	100000.000	100000.000	0.000	0.000	0.000	0.000	0.000	16.610	905	2786	905	2786	208	1512	100	205	"Y209"
0	0	0	4	8	2	"Grb2"	"P62993"	19140	5210	150	6464	7985	4163	52	5678	5678	6793	3270	48	26	7	0	1245703	0.365	100000.000	100000.000	0.000	0.000	0.000	0.000	0.000	16.610	786	2307	786	2307	156	1272	100	206	"Y209"
0	0	0	4	9	2	"Grb2"	"P62993"	19630	5190	140	5992	7983	4624	57	5421	5421	6512	3177	48	23	16	0	1245354	0.463	100000.000	100000.000	0.000	0.000	0.000	0.000	0.000	16.610	571	2562	571	2562	156	1140	100	207	"Y209"
0	0	0	4	1	3	"IKK-beta "	"O14920"	15660	5880	130	5359	5566	1314	23	4717	4717	4952	1172	23	24	8	0	667936	0.524	100000.000	100000.000	0.000	0.000	0.000	0.000	0.000	16.610	642	849	642	849	120	940	100	208	"Y188"
0	0	0	4	2	3	"IKK-beta "	"O14920"	16170	5880	110	5591	6127	1626	26	4803	4803	5065	1563	30	25	11	0	490180	0.679	100000.000	100000.000	0.000	0.000	0.000	0.000	0.000	16.610	788	1324	788	1324	80	656	100	209	"Y188"
0	0	0	4	3	3	"IKK-beta "	"O14920"	16670	5860	130	5586	6133	2289	37	4940	4940	5288	1447	27	25	12	0	735937	0.584	100000.000	100000.000	0.000	0.000	0.000	0.000	0.000	16.610	646	1193	646	1193	120	940	100	210	"Y188"
0	0	0	4	4	3	"IRAK1"	"P51617"	17160	5860	200	5241	5944	2048	34	5089	5089	5644	1941	34	16	6	0	1878379	0.155	100000.000	100000.000	0.000	0.000	0.000	0.000	0.000	16.610	152	855	152	855	316	2384	100	211	"T100"
0	0	0	4	5	3	"IRAK1"	"P51617"	17660	5860	200	5460	6289	2398	38	5213	5213	5810	2018	34	17	6	0	1987179	0.237	100000.000	100000.000	0.000	0.000	0.000	0.000	0.000	16.610	247	1076	247	1076	316	2384	100	212	"T100"
0	0	0	4	6	3	"IRAK1"	"P51617"	18150	5860	190	5520	6448	2405	37	5419	5419	6214	2736	44	14	6	0	1650628	0.086	100000.000	100000.000	0.000	0.000	0.000	0.000	0.000	16.610	101	1029	101	1029	256	2088	100	213	"T100"
0	0	0	4	7	3	"IRF-7 "	"Q92985"	18660	5830	180	5662	6889	4227	61	5441	5441	6307	2951	46	14	6	0	1763612	0.197	100000.000	100000.000	0.000	0.000	0.000	0.000	0.000	16.610	221	1448	221	1448	256	1924	100	214	"S471"
0	0	0	4	8	3	"IRF-7 "	"Q92985"	19180	5860	180	5682	6625	3143	47	5453	5453	6399	3046	47	11	5	0	1696069	0.074	100000.000	100000.000	0.000	0.000	0.000	0.000	0.000	16.610	229	1172	229	1172	256	1924	100	215	"S471"
0	0	0	4	9	3	"IRF-7 "	"Q92985"	19680	5860	180	5514	7297	5398	73	5277	5277	6296	3361	53	14	8	0	1868069	0.298	100000.000	100000.000	0.000	0.000	0.000	0.000	0.000	16.610	237	2020	237	2020	256	1924	100	216	"S471"
0	0	0	4	1	4	"Lyn "	"P07948"	15680	6490	150	4691	4904	851	17	4660	4660	4909	1476	30	5	3	0	765049	-0.003	100000.000	100000.000	0.000	0.000	0.000	0.000	0.000	16.610	31	244	31	244	156	1272	100	217	"Y507"
0	0	0	4	2	4	"Lyn "	"P07948"	16170	6500	200	4794	5135	1364	26	4793	4793	5130	1345	26	8	2	0	1622560	0.004	100000.000	100000.000	0.000	0.000	0.000	0.000	0.000	16.610	1	342	1	342	316	2384	100	218	"Y507"
0	0	0	4	3	4	"Lyn "	"P07948"	16670	6500	200	4842	5242	1434	27	4835	4835	5238	1832	34	6	3	0	1656375	0.002	100000.000	100000.000	0.000	0.000	0.000	0.000	0.000	16.610	7	407	7	407	316	2384	100	219	"Y507"
0	0	0	4	4	4	"MAVS"	"Q7Z434"	17180	6500	120	5585	7259	3266	44	4927	4927	5500	2261	41	36	19	0	871117	0.778	100000.000	100000.000	0.000	0.000	0.000	0.000	0.000	16.610	658	2332	658	2332	120	820	100	220	"S233/4"
0	0	0	4	5	4	"MAVS"	"Q7Z434"	17680	6500	140	5915	7735	3744	48	5091	5091	5716	2212	38	40	30	0	1206641	0.913	100000.000	100000.000	0.000	0.000	0.000	0.000	0.000	16.610	824	2644	824	2644	156	1140	100	221	"S233/4"
0	0	0	4	6	4	"MAVS"	"Q7Z434"	18160	6460	130	8638	10026	6372	63	5242	5242	5986	2316	38	55	39	0	1203124	1.744	100000.000	100000.000	0.000	0.000	0.000	0.000	0.000	16.610	3396	4784	3396	4784	120	940	100	222	"S233/4"
0	0	0	4	7	4	"Mek2"	"P36507"	18660	6470	160	6338	7758	3868	49	5483	5483	6365	2866	45	27	12	0	1613761	0.486	100000.000	100000.000	0.000	0.000	0.000	0.000	0.000	16.610	855	2275	855	2275	208	1512	100	223	"s226"
0	0	0	4	8	4	"Mek2"	"P36507"	19180	6500	150	7872	8591	3282	38	5266	5266	6315	4029	63	25	7	0	1340124	0.565	100000.000	100000.000	0.000	0.000	0.000	0.000	0.000	16.610	2606	3325	2606	3325	156	1272	100	224	"s226"
0	0	0	4	9	4	"Mek2"	"P36507"	19680	6480	160	7497	9182	5418	59	5200	5200	6316	3767	59	31	15	0	1909911	0.761	100000.000	100000.000	0.000	0.000	0.000	0.000	0.000	16.610	2297	3982	2297	3982	208	1512	100	225	"s226"
0	0	0	4	1	5	"PKCE"	"Q02156"	15670	7190	140	6925	6618	1934	29	4660	4660	4825	692	14	56	55	0	1032480	2.591	100000.000	100000.000	0.000	0.000	0.000	0.000	0.000	16.610	2265	1958	2265	1958	156	1140	100	226	"T566"
0	0	0	4	2	5	"PKCE"	"Q02156"	16190	7170	150	8114	8000	3366	42	4748	4748	5058	1411	27	67	60	0	1247984	2.085	100000.000	100000.000	0.000	0.000	0.000	0.000	0.000	16.610	3366	3252	3366	3252	156	1272	100	227	"T566"
0	0	0	4	3	5	"PKCE"	"Q02156"	16680	7150	160	7688	7499	2818	37	4807	4807	5151	1268	24	54	50	0	1559826	1.852	100000.000	100000.000	0.000	0.000	0.000	0.000	0.000	16.610	2881	2692	2881	2692	208	1512	100	228	"T566"
0	0	0	4	4	5	"PTEN"	"P60484"	17140	7150	180	4990	5758	2121	36	4925	4925	5310	1365	25	17	11	0	1474110	0.328	100000.000	100000.000	0.000	0.000	0.000	0.000	0.000	16.610	65	833	65	833	256	1924	100	229	"Y240"
0	0	0	4	5	5	"PTEN"	"P60484"	17630	7140	190	5228	6059	2616	43	5031	5031	5548	1750	31	16	9	0	1551159	0.292	100000.000	100000.000	0.000	0.000	0.000	0.000	0.000	16.610	197	1028	197	1028	256	2088	100	230	"Y240"
0	0	0	4	6	5	"PTEN"	"P60484"	18160	7110	190	5489	6650	3768	56	5149	5149	5832	2228	38	18	7	0	1702359	0.367	100000.000	100000.000	0.000	0.000	0.000	0.000	0.000	16.610	340	1501	340	1501	256	2088	100	231	"Y240"
0	0	0	4	7	5	"Rab5A"	"P20339"	18660	7120	170	5704	7039	3827	54	5284	5284	6174	3268	52	13	8	0	1464132	0.265	100000.000	100000.000	0.000	0.000	0.000	0.000	0.000	16.610	420	1755	420	1755	208	1660	100	232	"T202"
0	0	0	4	8	5	"Rab5A"	"P20339"	19170	7110	160	5794	7480	4720	63	5178	5178	6139	3312	53	18	9	0	1555883	0.405	100000.000	100000.000	0.000	0.000	0.000	0.000	0.000	16.610	616	2302	616	2302	208	1512	100	233	"T202"
0	0	0	4	9	5	"Rab5A"	"P20339"	19670	7110	210	5336	6866	4025	58	5089	5089	6181	3621	58	14	7	0	2169681	0.189	100000.000	100000.000	0.000	0.000	0.000	0.000	0.000	16.610	247	1777	247	1777	316	2572	100	234	"T202"
0	0	0	4	1	6	"STAT3 "	"P40763"	15670	7790	200	4862	5127	771	15	4678	4678	4841	810	16	24	7	0	1620089	0.353	100000.000	100000.000	0.000	0.000	0.000	0.000	0.000	16.610	184	449	184	449	316	2384	100	235	"S727"
0	0	0	4	2	6	"STAT3 "	"P40763"	16180	7790	130	5841	5872	1019	17	4748	4748	5028	1222	24	45	6	0	704634	0.691	100000.000	100000.000	0.000	0.000	0.000	0.000	0.000	16.610	1093	1124	1093	1124	120	940	100	236	"S727"
0	0	0	4	3	6	"STAT3 "	"P40763"	16670	7770	160	5133	5634	1299	23	4791	4791	5080	1154	22	31	9	0	1171890	0.480	100000.000	100000.000	0.000	0.000	0.000	0.000	0.000	16.610	342	843	342	843	208	1512	100	237	"S727"
0	0	0	4	4	6	"STAT6 "	"P42226"	17180	7780	150	6494	6693	1613	24	4878	4878	5256	1245	23	59	24	0	1044139	1.154	100000.000	100000.000	0.000	0.000	0.000	0.000	0.000	16.610	1616	1815	1616	1815	156	1272	100	238	"Y641"
0	0	0	4	5	6	"STAT6 "	"P42226"	17680	7790	150	7008	7796	2828	36	4938	4938	5416	1557	28	66	30	0	1216252	1.529	100000.000	100000.000	0.000	0.000	0.000	0.000	0.000	16.610	2070	2858	2070	2858	156	1272	100	239	"Y641"
0	0	0	4	6	6	"STAT6 "	"P42226"	18170	7790	170	6709	7705	3723	48	5026	5026	5565	1802	32	48	23	0	1602573	1.188	100000.000	100000.000	0.000	0.000	0.000	0.000	0.000	16.610	1683	2679	1683	2679	208	1660	100	240	"Y641"
0	0	0	4	7	6	"Catalase"	"Q14790"	18690	7770	170	11128	11986	4832	40	5200	5200	6059	2976	49	84	49	0	2493114	1.992	100000.000	100000.000	0.000	0.000	0.000	0.000	0.000	16.610	5928	6786	5928	6786	208	1660	100	241	"Y448"
0	0	0	4	8	6	"Catalase"	"Q14790"	19180	7770	170	12825	14834	7714	52	5026	5026	6001	3227	53	89	61	0	3085444	2.737	100000.000	100000.000	0.000	0.000	0.000	0.000	0.000	16.610	7799	9808	7799	9808	208	1660	100	242	"Y448"
0	0	0	4	9	6	"Catalase"	"Q14790"	19680	7770	180	12755	14342	8381	58	4939	4939	5952	3609	60	78	56	0	3671431	2.325	100000.000	100000.000	0.000	0.000	0.000	0.000	0.000	16.610	7816	9403	7816	9403	256	1924	100	243	"Y448"
-75	0	0	4	1	7	"empty"	"empty"	15660	8420	200	4672	4791	689	14	4687	4687	4809	704	14	5	2	0	1514069	-0.026	100000.000	100000.000	0.000	0.000	0.000	0.000	0.000	16.610	-15	104	-15	104	316	2384	100	244	"empty"
-75	0	0	4	2	7	"empty"	"empty"	16160	8420	200	4701	4907	997	20	4768	4768	4960	858	17	7	3	0	1550686	-0.062	100000.000	100000.000	0.000	0.000	0.000	0.000	0.000	16.610	-67	139	-67	139	316	2384	100	245	"empty"
-75	0	0	4	3	7	"empty"	"empty"	16660	8420	200	4764	5059	1128	22	4789	4789	5054	978	19	11	5	0	1598668	0.005	100000.000	100000.000	0.000	0.000	0.000	0.000	0.000	16.610	-25	270	-25	270	316	2384	100	246	"empty"
-75	0	0	4	4	7	"empty"	"empty"	17160	8420	200	4811	5100	958	18	4823	4823	5249	1448	27	6	3	0	1611535	-0.103	100000.000	100000.000	0.000	0.000	0.000	0.000	0.000	16.610	-12	277	-12	277	316	2384	100	247	"empty"
-75	0	0	4	5	7	"empty"	"empty"	17660	8420	200	4886	5319	1282	24	4887	4887	5381	1650	30	10	3	0	1680862	-0.038	100000.000	100000.000	0.000	0.000	0.000	0.000	0.000	16.610	-1	432	-1	432	316	2384	100	248	"empty"
-75	0	0	4	6	7	"empty"	"empty"	18160	8420	200	5011	5739	2116	36	5056	5056	5792	2338	40	12	4	0	1813540	-0.023	100000.000	100000.000	0.000	0.000	0.000	0.000	0.000	16.610	-45	683	-45	683	316	2384	100	249	"empty"
0	0	0	4	7	7	"Control-Spot"	"Human_IgG"	18690	8410	200	9099	9672	4697	48	5170	5170	6142	2922	47	60	25	0	3056233	1.208	100000.000	100000.000	0.000	0.000	0.000	0.000	0.000	16.610	3929	4502	3929	4502	316	2384	100	250	"Control-Spot"
0	0	0	4	8	7	"Control-Spot"	"Human_IgG"	19170	8400	200	9564	10708	5944	55	4999	4999	6289	4302	68	52	22	0	3383696	1.027	100000.000	100000.000	0.000	0.000	0.000	0.000	0.000	16.610	4565	5709	4565	5709	316	2384	100	251	"Control-Spot"
0	0	0	4	9	7	"Control-Spot"	"Human_IgG"	19680	8410	190	10341	12157	7572	62	4874	4874	6221	4279	68	61	28	0	3112206	1.387	100000.000	100000.000	0.000	0.000	0.000	0.000	0.000	16.610	5467	7283	5467	7283	256	2088	100	252	"Control-Spot"
0	0	0	5	1	1	"Akt1"	"P31749"	2220	9220	140	5504	6301	2406	38	5065	5065	5190	828	15	42	35	0	982980	1.342	100000.000	100000.000	0.000	0.000	0.000	0.000	0.000	16.610	439	1236	439	1236	156	1140	100	253	"T308"
0	0	0	5	2	1	"Akt1"	"P31749"	2710	9210	200	5097	5479	922	16	4955	4955	5065	1043	20	21	11	0	1731250	0.397	100000.000	100000.000	0.000	0.000	0.000	0.000	0.000	16.610	142	524	142	524	316	2384	100	254	"T308"
0	0	0	5	3	1	"Akt1"	"P31749"	3210	9240	100	7028	7177	2019	28	5074	5074	5133	466	9	86	81	0	574141	4.386	100000.000	100000.000	0.000	0.000	0.000	0.000	0.000	16.610	1954	2103	1954	2103	80	560	100	255	"T308"
0	0	0	5	4	1	"A-Raf"	"P10398"	3710	9220	70	8412	8296	681	8	5249	5249	5385	1023	18	96	96	0	265461	2.846	100000.000	100000.000	0.000	0.000	0.000	0.000	0.000	16.610	3163	3047	3163	3047	32	236	100	256	"Y302"
0	0	0	5	5	1	"A-Raf"	"P10398"	4210	9210	130	5361	6168	1562	25	5177	5177	5234	829	15	35	30	0	740176	1.127	100000.000	100000.000	0.000	0.000	0.000	0.000	0.000	16.610	184	991	184	991	120	940	100	257	"Y302"
0	0	0	5	6	1	"A-Raf"	"P10398"	4770	9220	140	5451	6581	4059	61	5090	5090	5099	357	7	50	33	0	1026563	4.151	100000.000	100000.000	0.000	0.000	0.000	0.000	0.000	16.610	361	1491	361	1491	156	1140	100	258	"Y302"
0	0	0	5	7	1	"Cdk4"	"P11802"	5210	9220	200	5008	5134	847	16	5124	5124	5202	1121	21	2	2	0	1622235	-0.061	100000.000	100000.000	0.000	0.000	0.000	0.000	0.000	16.610	-116	10	-116	10	316	2384	100	259	"S150"
0	0	0	5	8	1	"Cdk4"	"P11802"	5710	9220	200	4970	5028	604	12	5129	5129	5168	549	10	2	0	0	1588969	-0.255	100000.000	100000.000	0.000	0.000	0.000	0.000	0.000	16.610	-159	-101	-159	-101	316	2384	100	260	"S150"
0	0	0	5	9	1	"Cdk4"	"P11802"	6210	9220	200	4893	5023	1106	22	5070	5070	5134	528	10	4	2	0	1587406	-0.210	100000.000	100000.000	0.000	0.000	0.000	0.000	0.000	16.610	-177	-47	-177	-47	316	2384	100	261	"S150"
0	0	0	5	1	2	"CREB "	"P16220"	2180	9850	160	5083	5252	597	11	5005	5005	5108	714	13	16	7	0	1092449	0.202	100000.000	100000.000	0.000	0.000	0.000	0.000	0.000	16.610	78	247	78	247	208	1512	100	262	"S111"
0	0	0	5	2	2	"CREB "	"P16220"	2670	9840	140	4905	5237	1114	21	4886	4886	4939	431	8	24	22	0	817007	0.691	100000.000	100000.000	0.000	0.000	0.000	0.000	0.000	16.610	19	351	19	351	156	1140	100	263	"S111"
0	0	0	5	3	2	"CREB "	"P16220"	3210	9850	140	5143	5364	597	11	4958	4958	4978	288	5	41	26	0	836715	1.340	100000.000	100000.000	0.000	0.000	0.000	0.000	0.000	16.610	185	406	185	406	156	1140	100	264	"S111"
0	0	0	5	4	2	"DVL1"	"O14640"	3710	9850	200	5229	5332	551	10	5107	5107	5183	868	16	10	1	0	1684814	0.172	100000.000	100000.000	0.000	0.000	0.000	0.000	0.000	16.610	122	225	122	225	316	2384	100	265	"S679"
0	0	0	5	5	2	"DVL1"	"O14640"	4210	9860	80	5863	5868	535	9	5173	5173	5242	1040	19	30	0	0	305159	0.602	100000.000	100000.000	0.000	0.000	0.000	0.000	0.000	16.610	690	695	690	695	52	340	100	266	"S679"
0	0	0	5	6	2	"DVL1"	"O14640"	4720	9850	70	6125	6012	659	10	5120	5120	5151	417	8	75	56	0	192395	2.065	100000.000	100000.000	0.000	0.000	0.000	0.000	0.000	16.610	1005	892	1005	892	32	236	100	267	"S679"
0	0	0	5	7	2	"IFNAR1 "	"P17181"	5210	9850	200	5216	5242	675	12	5203	5203	5245	559	10	2	0	0	1656523	-0.005	100000.000	100000.000	0.000	0.000	0.000	0.000	0.000	16.610	13	39	13	39	316	2384	100	268	"Y466"
0	0	0	5	8	2	"IFNAR1 "	"P17181"	5710	9850	200	5343	5366	353	6	5234	5234	5269	614	11	2	0	0	1695625	0.158	100000.000	100000.000	0.000	0.000	0.000	0.000	0.000	16.610	109	132	109	132	316	2384	100	269	"Y466"
0	0	0	5	9	2	"IFNAR1 "	"P17181"	6210	9850	200	5110	5166	418	8	5165	5165	5195	425	8	6	2	0	1632414	-0.068	100000.000	100000.000	0.000	0.000	0.000	0.000	0.000	16.610	-55	1	-55	1	316	2384	100	270	"Y466"
0	0	0	5	1	3	"Jak1 "	"P23458"	2240	10510	80	6631	7556	4514	59	4956	4956	5031	660	13	86	75	0	392912	3.826	100000.000	100000.000	0.000	0.000	0.000	0.000	0.000	16.610	1675	2600	1675	2600	52	340	100	271	"Y1034"
0	0	0	5	2	3	"Jak1 "	"P23458"	2700	10510	140	5117	5777	2012	34	4868	4868	4912	426	8	42	37	0	901139	2.031	100000.000	100000.000	0.000	0.000	0.000	0.000	0.000	16.610	249	909	249	909	156	1140	100	272	"Y1034"
0	0	0	5	3	3	"Jak1 "	"P23458"	3220	10530	80	6516	6572	810	12	4930	4930	4954	295	5	98	92	0	341720	5.485	100000.000	100000.000	0.000	0.000	0.000	0.000	0.000	16.610	1586	1642	1586	1642	52	340	100	273	"Y1034"
0	0	0	5	4	3	"Jun "	"P05412"	3720	10510	200	4964	4977	336	6	5090	5090	5153	684	13	1	0	0	1572772	-0.257	100000.000	100000.000	0.000	0.000	0.000	0.000	0.000	16.610	-126	-113	-126	-113	316	2384	100	274	"S63"
0	0	0	5	5	3	"Jun "	"P05412"	4220	10510	200	5036	5087	608	11	5154	5154	5194	861	16	1	0	0	1607500	-0.124	100000.000	100000.000	0.000	0.000	0.000	0.000	0.000	16.610	-118	-67	-118	-67	316	2384	100	275	"S63"
0	0	0	5	6	3	"Jun "	"P05412"	4720	10510	200	4968	4978	409	8	5198	5198	5193	389	7	4	0	0	1573197	-0.553	100000.000	100000.000	0.000	0.000	0.000	0.000	0.000	16.610	-230	-220	-230	-220	316	2384	100	276	"S63"
0	0	0	5	7	3	"Lck"	"P06239"	5230	10500	110	5840	5901	611	10	5294	5294	5418	1578	29	1	1	0	472106	0.306	100000.000	100000.000	0.000	0.000	0.000	0.000	0.000	16.610	546	607	546	607	80	656	100	277	"Y192"
0	0	0	5	8	3	"Lck"	"P06239"	5720	10510	110	6144	6186	461	7	5384	5384	5398	360	6	88	55	0	494900	2.189	100000.000	100000.000	0.000	0.000	0.000	0.000	0.000	16.610	760	802	760	802	80	656	100	278	"Y192"
0	0	0	5	9	3	"Lck"	"P06239"	6200	10510	120	5850	5874	521	8	5335	5335	5386	1147	21	5	0	0	704888	0.425	100000.000	100000.000	0.000	0.000	0.000	0.000	0.000	16.610	515	539	515	539	120	820	100	279	"Y192"
0	0	0	5	1	4	"Mlk3"	"Q16584"	2230	11150	200	4909	5225	3063	58	4920	4920	4965	572	11	5	2	0	1651145	0.455	100000.000	100000.000	0.000	0.000	0.000	0.000	0.000	16.610	-11	305	-11	305	316	2384	100	280	"T277"
0	0	0	5	2	4	"Mlk3"	"Q16584"	2730	11150	200	4849	4899	453	9	4897	4897	5011	1331	26	1	0	0	1547962	-0.084	100000.000	100000.000	0.000	0.000	0.000	0.000	0.000	16.610	-48	2	-48	2	316	2384	100	281	"T277"
0	0	0	5	3	4	"Mlk3"	"Q16584"	3230	11150	200	4984	5141	1847	35	4987	4987	5103	1376	26	1	0	0	1624573	0.028	100000.000	100000.000	0.000	0.000	0.000	0.000	0.000	16.610	-3	154	-3	154	316	2384	100	282	"T277"
0	0	0	5	4	4	"NFAT2 "	"O95644"	3730	11140	140	5478	5802	938	16	5131	5131	5195	526	10	43	38	0	905114	1.154	100000.000	100000.000	0.000	0.000	0.000	0.000	0.000	16.610	347	671	347	671	156	1140	100	283	"S245"
0	0	0	5	5	4	"NFAT2 "	"O95644"	4220	11150	90	6895	6934	525	7	5239	5239	5268	533	10	100	88	0	360544	3.126	100000.000	100000.000	0.000	0.000	0.000	0.000	0.000	16.610	1656	1695	1656	1695	52	420	100	284	"S245"
0	0	0	5	6	4	"NFAT2 "	"O95644"	4720	11150	80	6904	6920	1126	16	5193	5193	5199	295	5	92	92	0	359859	5.834	100000.000	100000.000	0.000	0.000	0.000	0.000	0.000	16.610	1711	1727	1711	1727	52	340	100	285	"S245"
0	0	0	5	7	4	"PI3-kinase p85 subunit beta"	"O00459"	5230	11120	130	5441	5829	837	14	5319	5319	5374	915	17	25	10	0	699491	0.497	100000.000	100000.000	0.000	0.000	0.000	0.000	0.000	16.610	122	510	122	510	120	940	100	286	"Y605"
0	0	0	5	8	4	"PI3-kinase p85 subunit beta"	"O00459"	5750	11120	70	7139	7119	269	3	5399	5399	5409	255	4	100	100	0	227822	6.706	100000.000	100000.000	0.000	0.000	0.000	0.000	0.000	16.610	1740	1720	1740	1720	32	236	100	287	"Y605"
0	0	0	5	9	4	"PI3-kinase p85 subunit beta"	"O00459"	6240	11140	80	6826	6652	850	12	5450	5450	5485	443	8	76	69	0	345892	2.634	100000.000	100000.000	0.000	0.000	0.000	0.000	0.000	16.610	1376	1202	1376	1202	52	340	100	288	"Y605"
0	0	0	5	1	5	"PDGFRb"	"P09619"	2230	11790	130	5309	5596	899	16	4865	4865	4961	728	14	33	23	0	671527	0.872	100000.000	100000.000	0.000	0.000	0.000	0.000	0.000	16.610	444	731	444	731	120	940	100	289	"Y740"
0	0	0	5	2	5	"PDGFRb"	"P09619"	2720	11780	140	4955	5369	1347	25	4786	4786	4824	510	10	28	22	0	837636	1.069	100000.000	100000.000	0.000	0.000	0.000	0.000	0.000	16.610	169	583	169	583	156	1140	100	290	"Y740"
0	0	0	5	3	5	"PDGFRb"	"P09619"	3220	11790	200	4994	5273	1610	30	4968	4968	4996	482	9	13	11	0	1666337	0.575	100000.000	100000.000	0.000	0.000	0.000	0.000	0.000	16.610	26	305	26	305	316	2384	100	291	"Y740"
0	0	0	5	4	5	"Rack1"	"P63244"	3730	11790	140	5891	6124	2252	36	5129	5129	5208	695	13	55	10	0	955382	1.318	100000.000	100000.000	0.000	0.000	0.000	0.000	0.000	16.610	762	995	762	995	156	1140	100	292	"Y194"
0	0	0	5	5	5	"Rack1"	"P63244"	4220	11800	130	6213	6322	1382	21	5265	5265	5282	441	8	83	52	0	758615	2.358	100000.000	100000.000	0.000	0.000	0.000	0.000	0.000	16.610	948	1057	948	1057	120	940	100	293	"Y194"
0	0	0	5	6	5	"Rack1"	"P63244"	4710	11790	140	6014	6204	1601	25	5287	5287	5322	853	16	36	5	0	967893	1.034	100000.000	100000.000	0.000	0.000	0.000	0.000	0.000	16.610	727	917	727	917	156	1140	100	294	"Y194"
0	0	0	5	7	5	"SEK1 "	"P45985"	5210	11780	200	5423	5476	532	9	5416	5416	5429	536	9	5	2	0	1730287	0.088	100000.000	100000.000	0.000	0.000	0.000	0.000	0.000	16.610	7	60	7	60	316	2384	100	295	"T261"
0	0	0	5	8	5	"SEK1 "	"P45985"	5710	11770	200	5567	5624	490	8	5528	5528	5542	371	6	9	1	0	1777329	0.221	100000.000	100000.000	0.000	0.000	0.000	0.000	0.000	16.610	39	96	39	96	316	2384	100	296	"T261"
0	0	0	5	9	5	"SEK1 "	"P45985"	6210	11770	200	5559	5604	469	8	5543	5543	5575	467	8	3	1	0	1770804	0.062	100000.000	100000.000	0.000	0.000	0.000	0.000	0.000	16.610	16	61	16	61	316	2384	100	297	"T261"
0	0	0	5	1	6	"Smad3 "	"P84022"	2230	12440	120	5515	5646	684	12	5040	5040	5143	732	14	41	9	0	677551	0.687	100000.000	100000.000	0.000	0.000	0.000	0.000	0.000	16.610	475	606	475	606	120	820	100	298	"S423"
0	0	0	5	2	6	"Smad3 "	"P84022"	2730	12460	80	5891	6256	1875	29	4975	4975	5067	1086	21	38	3	0	325334	1.095	100000.000	100000.000	0.000	0.000	0.000	0.000	0.000	16.610	916	1281	916	1281	52	340	100	299	"S423"
0	0	0	5	3	6	"Smad3 "	"P84022"	3230	12460	80	6000	5975	543	9	5034	5034	5098	660	12	78	11	0	310713	1.329	100000.000	100000.000	0.000	0.000	0.000	0.000	0.000	16.610	966	941	966	941	52	340	100	300	"S423"
0	0	0	5	4	6	"TBK1 "	"Q9UHD2"	3740	12450	90	7962	8043	724	9	5161	5161	5184	287	5	100	98	0	418237	9.962	100000.000	100000.000	0.000	0.000	0.000	0.000	0.000	16.610	2801	2882	2801	2882	52	420	100	301	"S172"
0	0	0	5	5	6	"TBK1 "	"Q9UHD2"	4240	12440	100	8128	8018	1692	21	5285	5285	5309	557	10	91	88	0	641466	4.864	100000.000	100000.000	0.000	0.000	0.000	0.000	0.000	16.610	2843	2733	2843	2733	80	560	100	302	"S172"
0	0	0	5	6	6	"TBK1 "	"Q9UHD2"	4710	12430	80	7874	7971	858	10	5271	5271	5271	419	7	100	100	0	414476	6.444	100000.000	100000.000	0.000	0.000	0.000	0.000	0.000	16.610	2603	2700	2603	2700	52	340	100	303	"S172"
0	0	0	5	7	6	"TrKA"	"P04629"	5230	12430	90	7676	7728	658	8	5426	5426	5455	389	7	98	98	0	401836	5.843	100000.000	100000.000	0.000	0.000	0.000	0.000	0.000	16.610	2250	2302	2250	2302	52	420	100	304	"Y496"
0	0	0	5	8	6	"TrKA"	"P04629"	5720	12410	80	7310	7404	982	13	5526	5526	5543	379	6	94	92	0	384998	4.910	100000.000	100000.000	0.000	0.000	0.000	0.000	0.000	16.610	1784	1878	1784	1878	52	340	100	305	"Y496"
0	0	0	5	9	6	"TrKA"	"P04629"	6220	12410	90	7002	7359	1945	26	5547	5547	5550	246	4	98	96	0	382683	7.354	100000.000	100000.000	0.000	0.000	0.000	0.000	0.000	16.610	1455	1812	1455	1812	52	420	100	306	"Y496"
-75	0	0	5	1	7	"empty"	"empty"	2230	13060	200	5085	5165	925	17	5048	5048	5119	754	14	4	2	0	1632249	0.061	100000.000	100000.000	0.000	0.000	0.000	0.000	0.000	16.610	37	117	37	117	316	2384	100	307	"empty"
-75	0	0	5	2	7	"empty"	"empty"	2730	13060	200	4973	5032	698	13	4967	4967	5036	845	16	2	0	0	1590064	-0.005	100000.000	100000.000	0.000	0.000	0.000	0.000	0.000	16.610	6	65	6	65	316	2384	100	308	"empty"
-75	0	0	5	3	7	"empty"	"empty"	3230	13060	200	5015	5045	413	8	5058	5058	5167	1015	19	1	0	0	1594179	-0.120	100000.000	100000.000	0.000	0.000	0.000	0.000	0.000	16.610	-43	-13	-43	-13	316	2384	100	309	"empty"
-75	0	0	5	4	7	"empty"	"empty"	3730	13060	200	5157	5207	390	7	5209	5209	5286	906	17	1	0	0	1645342	-0.087	100000.000	100000.000	0.000	0.000	0.000	0.000	0.000	16.610	-52	-2	-52	-2	316	2384	100	310	"empty"
-75	0	0	5	5	7	"empty"	"empty"	4230	13060	200	5374	5411	1067	19	5301	5301	5323	565	10	4	1	0	1710007	0.156	100000.000	100000.000	0.000	0.000	0.000	0.000	0.000	16.610	73	110	73	110	316	2384	100	311	"empty"
-75	0	0	5	6	7	"empty"	"empty"	4730	13060	200	5322	5398	1010	18	5340	5340	5351	496	9	3	1	0	1705802	0.095	100000.000	100000.000	0.000	0.000	0.000	0.000	0.000	16.610	-18	58	-18	58	316	2384	100	312	"empty"
-75	0	0	5	7	7	"empty"	"empty"	5230	13060	200	5492	5539	578	10	5456	5456	5493	751	13	2	2	0	1750229	0.061	100000.000	100000.000	0.000	0.000	0.000	0.000	0.000	16.610	36	83	36	83	316	2384	100	313	"empty"
-75	0	0	5	8	7	"empty"	"empty"	5730	13060	200	5539	5592	708	12	5555	5555	5627	1089	19	1	1	0	1767068	-0.032	100000.000	100000.000	0.000	0.000	0.000	0.000	0.000	16.610	-16	37	-16	37	316	2384	100	314	"empty"
-75	0	0	5	9	7	"empty"	"empty"	6230	13060	200	5490	5624	1735	30	5512	5512	5598	1255	22	1	0	0	1777271	0.021	100000.000	100000.000	0.000	0.000	0.000	0.000	0.000	16.610	-22	112	-22	112	316	2384	100	315	"empty"
0	0	0	6	1	1	"PLCG2"	"P16885"	6730	9230	90	5458	5573	463	8	4979	4979	5035	647	12	23	7	0	289813	0.832	100000.000	100000.000	0.000	0.000	0.000	0.000	0.000	16.610	479	594	479	594	52	420	100	316	"Y753"
0	0	0	6	2	1	"PLCG2"	"P16885"	7230	9220	110	5384	5356	458	8	4912	4912	4963	622	12	43	2	0	428519	0.632	100000.000	100000.000	0.000	0.000	0.000	0.000	0.000	16.610	472	444	472	444	80	656	100	317	"Y753"
0	0	0	6	3	1	"PLCG2"	"P16885"	7730	9210	100	5442	5720	2632	46	4932	4932	4961	622	12	40	5	0	457578	1.220	100000.000	100000.000	0.000	0.000	0.000	0.000	0.000	16.610	510	788	510	788	80	560	100	318	"Y753"
0	0	0	6	4	1	"pyk2"	"Q14289"	8240	9200	130	8634	8819	1666	18	4910	4910	4970	500	10	99	99	0	1058268	7.698	100000.000	100000.000	0.000	0.000	0.000	0.000	0.000	16.610	3724	3909	3724	3909	120	940	100	319	"Y402"
0	0	0	6	5	1	"pyk2"	"Q14289"	8740	9210	140	8023	7706	1347	17	4951	4951	5010	793	15	87	83	0	1202098	3.400	100000.000	100000.000	0.000	0.000	0.000	0.000	0.000	16.610	3072	2755	3072	2755	156	1140	100	320	"Y402"
0	0	0	6	6	1	"pyk2"	"Q14289"	9230	9210	140	7760	7594	1590	20	4914	4914	4954	585	11	92	89	0	1184590	4.513	100000.000	100000.000	0.000	0.000	0.000	0.000	0.000	16.610	2846	2680	2846	2680	156	1140	100	321	"Y402"
0	0	0	6	7	1	"STAM2"	"Q92783"	9730	9210	200	4911	4951	340	6	4857	4857	4912	759	15	1	0	0	1564520	0.051	100000.000	100000.000	0.000	0.000	0.000	0.000	0.000	16.610	54	94	54	94	316	2384	100	322	"Y371"
0	0	0	6	8	1	"STAM2"	"Q92783"	10240	9210	110	5134	5072	368	7	4823	4823	4836	342	7	50	10	0	405749	0.690	100000.000	100000.000	0.000	0.000	0.000	0.000	0.000	16.610	311	249	311	249	80	656	100	323	"Y371"
0	0	0	6	9	1	"STAM2"	"Q92783"	10730	9200	200	4943	4945	358	7	4773	4773	4814	517	10	11	1	0	1562571	0.253	100000.000	100000.000	0.000	0.000	0.000	0.000	0.000	16.610	170	172	170	172	316	2384	100	324	"Y371"
0	0	0	6	1	2	"STAT3 "	"P40763"	6740	9850	140	5519	5533	449	8	5045	5045	5091	595	11	35	3	0	863223	0.743	100000.000	100000.000	0.000	0.000	0.000	0.000	0.000	16.610	474	488	474	488	156	1140	100	325	"Y705"
0	0	0	6	2	2	"STAT3 "	"P40763"	7220	9830	180	5200	5271	723	13	4934	4934	4942	512	10	29	5	0	1349310	0.643	100000.000	100000.000	0.000	0.000	0.000	0.000	0.000	16.610	266	337	266	337	256	1924	100	326	"Y705"
0	0	0	6	3	2	"STAT3 "	"P40763"	7740	9850	130	5410	5716	1592	27	4960	4960	4990	557	11	44	12	0	685916	1.303	100000.000	100000.000	0.000	0.000	0.000	0.000	0.000	16.610	450	756	450	756	120	940	100	327	"Y705"
0	0	0	6	4	2	"STMN1"	"P16949"	8220	9830	200	4807	4886	561	11	4880	4880	4936	719	14	4	1	0	1544047	-0.070	100000.000	100000.000	0.000	0.000	0.000	0.000	0.000	16.610	-73	6	-73	6	316	2384	100	328	"S15"
0	0	0	6	5	2	"STMN1"	"P16949"	8720	9830	200	4688	4806	906	18	4844	4844	4902	725	14	2	1	0	1518705	-0.132	100000.000	100000.000	0.000	0.000	0.000	0.000	0.000	16.610	-156	-38	-156	-38	316	2384	100	329	"S15"
0	0	0	6	6	2	"STMN1"	"P16949"	9220	9830	200	4677	4716	442	9	4824	4824	4881	686	14	2	1	0	1490279	-0.241	100000.000	100000.000	0.000	0.000	0.000	0.000	0.000	16.610	-147	-108	-147	-108	316	2384	100	330	"S15"
0	0	0	6	7	2	"4E-BP1 "	"Q13541"	9720	9830	200	4882	4934	448	9	4811	4811	4888	1129	23	1	0	0	1559157	0.041	100000.000	100000.000	0.000	0.000	0.000	0.000	0.000	16.610	71	123	71	123	316	2384	100	331	"S64"
0	0	0	6	8	2	"4E-BP1 "	"Q13541"	10220	9830	200	4988	5070	646	12	4848	4848	4891	588	12	10	2	0	1602073	0.304	100000.000	100000.000	0.000	0.000	0.000	0.000	0.000	16.610	140	222	140	222	316	2384	100	332	"S64"
0	0	0	6	9	2	"4E-BP1 "	"Q13541"	10720	9830	90	5181	5193	307	5	4903	4903	4942	942	19	1	0	0	270047	0.266	100000.000	100000.000	0.000	0.000	0.000	0.000	0.000	16.610	278	290	278	290	52	420	100	333	"S64"
0	0	0	6	1	3	"Tgfbr2"	"P37173"	6730	10480	200	4458	4669	788	16	5174	5174	5226	1029	19	1	0	0	1475430	-0.541	100000.000	100000.000	0.000	0.000	0.000	0.000	0.000	16.610	-716	-505	-716	-505	316	2384	100	334	"Y336"
0	0	0	6	2	3	"Tgfbr2"	"P37173"	7230	10480	200	4351	4484	1261	28	5056	5056	5117	1287	25	0	0	0	1416950	-0.492	100000.000	100000.000	0.000	0.000	0.000	0.000	0.000	16.610	-705	-572	-705	-572	316	2384	100	335	"Y336"
0	0	0	6	3	3	"Tgfbr2"	"P37173"	7730	10480	200	4474	4630	1192	25	5052	5052	5098	852	16	3	2	0	1463000	-0.549	100000.000	100000.000	0.000	0.000	0.000	0.000	0.000	16.610	-578	-422	-578	-422	316	2384	100	336	"Y336"
0	0	0	6	4	3	"Bid "	"P55957"	8230	10480	140	5163	5577	1173	21	4923	4923	4975	511	10	30	25	0	869995	1.178	100000.000	100000.000	0.000	0.000	0.000	0.000	0.000	16.610	240	654	240	654	156	1140	100	337	"T54"
0	0	0	6	5	3	"Bid "	"P55957"	8790	10450	140	4994	5719	2625	45	4903	4903	4928	809	16	32	27	0	892115	0.978	100000.000	100000.000	0.000	0.000	0.000	0.000	0.000	16.610	91	816	91	816	156	1140	100	338	"T54"
0	0	0	6	6	3	"Bid "	"P55957"	9200	10480	130	5076	5726	1246	21	4889	4889	4995	946	18	34	25	0	687150	0.773	100000.000	100000.000	0.000	0.000	0.000	0.000	0.000	16.610	187	837	187	837	120	940	100	339	"T54"
0	0	0	6	7	3	"caveolin-1"	"Q03135"	9730	10470	200	4854	4915	621	12	4863	4863	4919	895	18	1	0	0	1553201	-0.004	100000.000	100000.000	0.000	0.000	0.000	0.000	0.000	16.610	-9	52	-9	52	316	2384	100	340	"Y6"
0	0	0	6	8	3	"caveolin-1"	"Q03135"	10230	10470	200	4892	5022	1769	35	4908	4908	4938	527	10	3	1	0	1587015	0.159	100000.000	100000.000	0.000	0.000	0.000	0.000	0.000	16.610	-16	114	-16	114	316	2384	100	341	"Y6"
0	0	0	6	9	3	"caveolin-1"	"Q03135"	10730	10470	200	4934	4967	439	8	4887	4887	4965	994	20	2	0	0	1569547	0.002	100000.000	100000.000	0.000	0.000	0.000	0.000	0.000	16.610	47	80	47	80	316	2384	100	342	"Y6"
0	0	0	6	1	4	"CDK2"	"P24941"	6730	11110	200	5408	5701	1324	23	5325	5325	5356	874	16	19	1	0	1801456	0.395	100000.000	100000.000	0.000	0.000	0.000	0.000	0.000	16.610	83	376	83	376	316	2384	100	343	"Y14"
0	0	0	6	2	4	"CDK2"	"P24941"	7230	11110	200	5376	5415	597	11	5208	5208	5234	857	16	16	0	0	1711028	0.211	100000.000	100000.000	0.000	0.000	0.000	0.000	0.000	16.610	168	207	168	207	316	2384	100	344	"Y14"
0	0	0	6	3	4	"CDK2"	"P24941"	7750	11130	120	5938	5987	503	8	5192	5192	5209	420	8	75	43	0	718460	1.852	100000.000	100000.000	0.000	0.000	0.000	0.000	0.000	16.610	746	795	746	795	120	820	100	345	"Y14"
0	0	0	6	4	4	"Fos "	"P01100"	8240	11120	200	5404	5447	480	8	5182	5182	5295	1232	23	4	0	0	1721113	0.123	100000.000	100000.000	0.000	0.000	0.000	0.000	0.000	16.610	222	265	222	265	316	2384	100	346	"S362"
0	0	0	6	5	4	"Fos "	"P01100"	8740	11120	70	5767	5781	284	4	5031	5031	5054	297	5	96	68	0	185007	2.448	100000.000	100000.000	0.000	0.000	0.000	0.000	0.000	16.610	736	750	736	750	32	236	100	347	"S362"
0	0	0	6	6	4	"Fos "	"P01100"	9230	11130	80	5632	5591	328	5	5010	5010	5089	681	13	42	0	0	290708	0.737	100000.000	100000.000	0.000	0.000	0.000	0.000	0.000	16.610	622	581	622	581	52	340	100	348	"S362"
0	0	0	6	7	4	"Grb2"	"P62993"	9740	11120	70	6617	6769	708	10	5045	5045	5036	282	5	100	100	0	216600	6.145	100000.000	100000.000	0.000	0.000	0.000	0.000	0.000	16.610	1572	1724	1572	1724	32	236	100	349	"Y37"
0	0	0	6	8	4	"Grb2"	"P62993"	10240	11110	90	6592	6616	583	8	5005	5005	5044	821	16	92	48	0	344043	1.915	100000.000	100000.000	0.000	0.000	0.000	0.000	0.000	16.610	1587	1611	1587	1611	52	420	100	350	"Y37"
0	0	0	6	9	4	"Grb2"	"P62993"	10720	11090	80	6876	6847	982	14	4975	4975	4948	319	6	98	96	0	356033	5.953	100000.000	100000.000	0.000	0.000	0.000	0.000	0.000	16.610	1901	1872	1901	1872	52	340	100	351	"Y37"
0	0	0	6	1	5	"IL4R "	"P24394"	6740	11760	140	5862	5982	1610	26	5474	5474	5484	467	8	39	3	0	933142	1.066	100000.000	100000.000	0.000	0.000	0.000	0.000	0.000	16.610	388	508	388	508	156	1140	100	352	"Y713"
0	0	0	6	2	5	"IL4R "	"P24394"	7230	11750	140	5604	5632	645	11	5360	5360	5373	770	14	10	2	0	878567	0.336	100000.000	100000.000	0.000	0.000	0.000	0.000	0.000	16.610	244	272	244	272	156	1140	100	353	"Y713"
0	0	0	6	3	5	"IL4R "	"P24394"	7730	11730	100	5529	5767	1352	23	5357	5357	5358	520	9	23	8	0	461388	0.787	100000.000	100000.000	0.000	0.000	0.000	0.000	0.000	16.610	172	410	172	410	80	560	100	354	"Y713"
0	0	0	6	4	5	"IRAK4"	"P51617"	8230	11740	170	7428	7433	2184	29	5175	5175	5231	474	9	69	64	0	1546085	4.646	100000.000	100000.000	0.000	0.000	0.000	0.000	0.000	16.610	2253	2258	2253	2258	208	1660	100	355	"T208"
0	0	0	6	5	5	"IRAK4"	"P51617"	8730	11740	200	6536	6825	2529	37	5076	5076	5115	411	8	59	55	0	2156784	4.161	100000.000	100000.000	0.000	0.000	0.000	0.000	0.000	16.610	1460	1749	1460	1749	316	2384	100	356	"T208"
0	0	0	6	6	5	"IRAK4"	"P51617"	9230	11740	160	7098	6951	1711	24	5011	5011	5065	875	17	64	55	0	1445814	2.155	100000.000	100000.000	0.000	0.000	0.000	0.000	0.000	16.610	2087	1940	2087	1940	208	1512	100	357	"T208"
0	0	0	6	7	5	"LDLRAP1"	"Q5SW96"	9730	11740	200	5010	5019	329	6	5003	5003	5058	677	13	2	0	0	1585953	-0.058	100000.000	100000.000	0.000	0.000	0.000	0.000	0.000	16.610	7	16	7	16	316	2384	100	358	"S186"
0	0	0	6	8	5	"LDLRAP1"	"Q5SW96"	10230	11750	200	5039	5083	386	7	5053	5053	5114	963	18	1	0	0	1606289	-0.032	100000.000	100000.000	0.000	0.000	0.000	0.000	0.000	16.610	-14	30	-14	30	316	2384	100	359	"S186"
0	0	0	6	9	5	"LDLRAP1"	"Q5SW96"	10740	11770	80	5258	5385	762	14	5066	5066	5093	359	7	23	5	0	280036	0.813	100000.000	100000.000	0.000	0.000	0.000	0.000	0.000	16.610	192	319	192	319	52	340	100	360	"S186"
0	0	0	6	1	6	"MAPK14"	"Q16539"	6720	12380	200	5545	5761	701	12	5469	5469	5483	641	11	22	12	0	1820381	0.434	100000.000	100000.000	0.000	0.000	0.000	0.000	0.000	16.610	76	292	76	292	316	2384	100	361	"T179"
0	0	0	6	2	6	"MAPK14"	"Q16539"	7220	12380	200	5570	5803	1437	24	5388	5388	5615	3303	58	1	0	0	1833845	0.057	100000.000	100000.000	0.000	0.000	0.000	0.000	0.000	16.610	182	415	182	415	316	2384	100	362	"T179"
0	0	0	6	3	6	"MAPK14"	"Q16539"	7720	12380	200	5445	5614	684	12	5335	5335	5347	561	10	25	15	0	1774092	0.476	100000.000	100000.000	0.000	0.000	0.000	0.000	0.000	16.610	110	279	110	279	316	2384	100	363	"T179"
0	0	0	6	4	6	"Met "	"P08581"	8220	12380	200	5319	5498	715	13	5219	5219	5279	686	12	15	12	0	1737297	0.319	100000.000	100000.000	0.000	0.000	0.000	0.000	0.000	16.610	100	279	100	279	316	2384	100	364	"Y1003"
0	0	0	6	5	6	"Met "	"P08581"	8730	12390	80	6638	6401	928	14	5067	5067	5102	403	7	80	75	0	332871	3.223	100000.000	100000.000	0.000	0.000	0.000	0.000	0.000	16.610	1571	1334	1571	1334	52	340	100	365	"Y1003"
0	0	0	6	6	6	"Met "	"P08581"	9230	12390	200	5148	5348	705	13	5118	5118	5159	803	15	15	6	0	1689993	0.235	100000.000	100000.000	0.000	0.000	0.000	0.000	0.000	16.610	30	230	30	230	316	2384	100	366	"Y1003"
0	0	0	6	7	6	"p53 "	"P04637"	9730	12390	200	5079	5237	602	11	5062	5062	5126	1015	19	11	1	0	1654864	0.109	100000.000	100000.000	0.000	0.000	0.000	0.000	0.000	16.610	17	175	17	175	316	2384	100	367	"S15"
0	0	0	6	8	6	"p53 "	"P04637"	10230	12390	200	5159	5377	1024	19	5097	5097	5184	1111	21	12	1	0	1699154	0.174	100000.000	100000.000	0.000	0.000	0.000	0.000	0.000	16.610	62	280	62	280	316	2384	100	368	"S15"
0	0	0	6	9	6	"p53 "	"P04637"	10730	12390	200	5166	5353	1118	20	5067	5067	5108	845	16	16	4	0	1691659	0.290	100000.000	100000.000	0.000	0.000	0.000	0.000	0.000	16.610	99	286	99	286	316	2384	100	369	"S15"
-75	0	0	6	1	7	"empty"	"empty"	6720	13030	200	5470	5531	1094	19	5454	5454	5462	436	7	4	1	0	1747908	0.158	100000.000	100000.000	0.000	0.000	0.000	0.000	0.000	16.610	16	77	16	77	316	2384	100	370	"empty"
-75	0	0	6	2	7	"empty"	"empty"	7220	13030	200	5242	5258	322	6	5362	5362	5378	526	9	1	0	0	1661439	-0.228	100000.000	100000.000	0.000	0.000	0.000	0.000	0.000	16.610	-120	-104	-120	-104	316	2384	100	371	"empty"
-75	0	0	6	3	7	"empty"	"empty"	7720	13030	200	5375	5437	878	16	5346	5346	5377	864	16	1	1	0	1718207	0.069	100000.000	100000.000	0.000	0.000	0.000	0.000	0.000	16.610	29	91	29	91	316	2384	100	372	"empty"
-75	0	0	6	4	7	"empty"	"empty"	8220	13030	200	5229	5266	566	10	5242	5242	5293	896	16	0	0	0	1664017	-0.030	100000.000	100000.000	0.000	0.000	0.000	0.000	0.000	16.610	-13	24	-13	24	316	2384	100	373	"empty"
-75	0	0	6	5	7	"empty"	"empty"	8720	13030	200	5229	5304	516	9	5140	5140	5183	829	15	3	1	0	1675991	0.146	100000.000	100000.000	0.000	0.000	0.000	0.000	0.000	16.610	89	164	89	164	316	2384	100	374	"empty"
-75	0	0	6	6	7	"empty"	"empty"	9220	13030	200	5140	5131	278	5	5135	5135	5180	683	13	0	0	0	1621519	-0.072	100000.000	100000.000	0.000	0.000	0.000	0.000	0.000	16.610	5	-4	5	-4	316	2384	100	375	"empty"
0	0	0	6	7	7	"GLQAWPGEAIPQFLG_100"	"GLQAWPGEAIPQFLG_100"	9740	13030	120	5362	5548	1191	21	5080	5080	5191	1812	34	2	2	0	665800	0.197	100000.000	100000.000	0.000	0.000	0.000	0.000	0.000	16.610	282	468	282	468	120	820	100	376	"GLQAWPGEAIPQFLG_100"
0	0	0	6	8	7	"GLQAWPGEAIPQFLG_100"	"GLQAWPGEAIPQFLG_100"	10260	13060	70	5821	5884	902	15	5058	5058	5097	472	9	71	28	0	188287	1.667	100000.000	100000.000	0.000	0.000	0.000	0.000	0.000	16.610	763	826	763	826	32	236	100	377	"GLQAWPGEAIPQFLG_100"
0	0	0	6	9	7	"GLQAWPGEAIPQFLG_100"	"GLQAWPGEAIPQFLG_100"	10760	13050	80	5760	5868	666	11	5079	5079	5109	446	8	75	36	0	305110	1.702	100000.000	100000.000	0.000	0.000	0.000	0.000	0.000	16.610	681	789	681	789	52	340	100	378	"GLQAWPGEAIPQFLG_100"
0	0	0	7	1	1	"JAK2"	"O60674"	11280	9170	80	6195	6027	784	13	4711	4711	4755	309	6	82	75	0	313390	4.117	100000.000	100000.000	0.000	0.000	0.000	0.000	0.000	16.610	1484	1316	1484	1316	52	340	100	379	"Y813"
0	0	0	7	2	1	"JAK2"	"O60674"	11780	9190	110	5386	5738	950	16	4837	4837	4941	1343	27	41	1	0	459056	0.593	100000.000	100000.000	0.000	0.000	0.000	0.000	0.000	16.610	549	901	549	901	80	656	100	380	"Y813"
0	0	0	7	3	1	"JAK2"	"O60674"	12270	9170	70	6968	7336	1799	24	4922	4922	4902	246	5	100	100	0	234764	9.894	100000.000	100000.000	0.000	0.000	0.000	0.000	0.000	16.610	2046	2414	2046	2414	32	236	100	381	"Y813"
0	0	0	7	4	1	"Jun "	"P05412"	12770	9160	200	3692	3968	698	17	4882	4882	4926	554	11	1	0	0	1254004	-1.729	100000.000	100000.000	0.000	0.000	0.000	0.000	0.000	16.610	-1190	-914	-1190	-914	316	2384	100	382	"S73"
0	0	0	7	5	1	"Jun "	"P05412"	13270	9150	200	3767	4028	660	16	4891	4891	4975	1035	20	0	0	0	1272812	-0.915	100000.000	100000.000	0.000	0.000	0.000	0.000	0.000	16.610	-1124	-863	-1124	-863	316	2384	100	383	"S73"
0	0	0	7	6	1	"Jun "	"P05412"	13770	9150	200	3737	4003	857	21	4884	4884	4931	484	9	1	0	0	1265083	-1.917	100000.000	100000.000	0.000	0.000	0.000	0.000	0.000	16.610	-1147	-881	-1147	-881	316	2384	100	384	"S73"
0	0	0	7	7	1	"Kit "	"P10721"	14280	9140	100	8214	7951	1431	17	4921	4921	4976	581	11	93	83	0	636060	5.120	100000.000	100000.000	0.000	0.000	0.000	0.000	0.000	16.610	3293	3030	3293	3030	80	560	100	385	"Y936"
0	0	0	7	8	1	"Kit "	"P10721"	14770	9150	90	8822	10467	4770	45	4884	4884	4974	810	16	100	100	0	544306	6.781	100000.000	100000.000	0.000	0.000	0.000	0.000	0.000	16.610	3938	5583	3938	5583	52	420	100	386	"Y936"
0	0	0	7	9	1	"Kit "	"P10721"	15270	9150	100	8728	8814	1931	21	4797	4797	4858	509	10	97	95	0	705118	7.772	100000.000	100000.000	0.000	0.000	0.000	0.000	0.000	16.610	3931	4017	3931	4017	80	560	100	387	"Y936"
0	0	0	7	1	2	"Mnk1"	"Q9BUB5"	11270	9820	80	6782	6392	1101	17	4787	4787	4902	1217	24	71	11	0	332386	1.224	100000.000	100000.000	0.000	0.000	0.000	0.000	0.000	16.610	1995	1605	1995	1605	52	340	100	388	"T250"
0	0	0	7	2	2	"Mnk1"	"Q9BUB5"	11770	9800	70	7049	6936	680	9	4881	4881	4892	275	5	100	96	0	221954	7.433	100000.000	100000.000	0.000	0.000	0.000	0.000	0.000	16.610	2168	2055	2168	2055	32	236	100	389	"T250"
0	0	0	7	3	2	"Mnk1"	"Q9BUB5"	12280	9810	70	6979	6837	529	7	5005	5005	5242	2406	45	6	0	0	218769	0.663	100000.000	100000.000	0.000	0.000	0.000	0.000	0.000	16.610	1974	1832	1974	1832	32	236	100	390	"T250"
0	0	0	7	4	2	"NFAT3"	"Q14934"	12800	9800	80	9371	8416	2419	28	4919	4919	4987	654	13	71	69	0	437618	5.243	100000.000	100000.000	0.000	0.000	0.000	0.000	0.000	16.610	4452	3497	4452	3497	52	340	100	391	"S676"
0	0	0	7	5	2	"NFAT3"	"Q14934"	13290	9780	90	10052	9365	3273	34	5045	5045	5043	321	6	86	82	0	486968	13.464	100000.000	100000.000	0.000	0.000	0.000	0.000	0.000	16.610	5007	4320	5007	4320	52	420	100	392	"S676"
0	0	0	7	6	2	"NFAT3"	"Q14934"	13790	9800	80	10457	9987	1676	16	4995	4995	5000	296	5	98	98	0	519322	16.848	100000.000	100000.000	0.000	0.000	0.000	0.000	0.000	16.610	5462	4992	5462	4992	52	340	100	393	"S676"
0	0	0	7	7	2	"PIK3R1 "	"P27986"	14280	9790	130	5687	5736	561	9	4943	4943	5025	967	19	15	2	0	688351	0.735	100000.000	100000.000	0.000	0.000	0.000	0.000	0.000	16.610	744	793	744	793	120	940	100	394	"Y528"
0	0	0	7	8	2	"PIK3R1 "	"P27986"	14790	9790	140	5588	5643	759	13	4805	4805	4868	667	13	62	9	0	880319	1.162	100000.000	100000.000	0.000	0.000	0.000	0.000	0.000	16.610	783	838	783	838	156	1140	100	395	"Y528"
0	0	0	7	9	2	"PIK3R1 "	"P27986"	15290	9790	120	5704	5780	468	8	4732	4732	4802	611	12	88	29	0	693566	1.601	100000.000	100000.000	0.000	0.000	0.000	0.000	0.000	16.610	972	1048	972	1048	120	820	100	396	"Y528"
0	0	0	7	1	3	"p67phox"	"P19878"	11280	10430	200	4857	4883	271	5	4829	4829	4862	413	8	6	1	0	1542967	0.051	100000.000	100000.000	0.000	0.000	0.000	0.000	0.000	16.610	28	54	28	54	316	2384	100	397	"S208"
0	0	0	7	2	3	"p67phox"	"P19878"	11780	10420	200	5017	5036	488	9	4931	4931	4999	926	18	0	0	0	1591378	0.040	100000.000	100000.000	0.000	0.000	0.000	0.000	0.000	16.610	86	105	86	105	316	2384	100	398	"S208"
0	0	0	7	3	3	"p67phox"	"P19878"	12280	10420	200	5091	5170	1139	22	5034	5034	5067	440	8	6	1	0	1633582	0.234	100000.000	100000.000	0.000	0.000	0.000	0.000	0.000	16.610	57	136	57	136	316	2384	100	399	"S208"
0	0	0	7	4	3	"PDK1"	"O15530"	12780	10410	200	5078	5211	475	9	5016	5016	5070	867	17	11	0	0	1646733	0.163	100000.000	100000.000	0.000	0.000	0.000	0.000	0.000	16.610	62	195	62	195	316	2384	100	400	"S241"
0	0	0	7	5	3	"PDK1"	"O15530"	13280	10410	200	5096	5140	442	8	4955	4955	5000	596	11	16	2	0	1624264	0.235	100000.000	100000.000	0.000	0.000	0.000	0.000	0.000	16.610	141	185	141	185	316	2384	100	401	"S241"
0	0	0	7	6	3	"PDK1"	"O15530"	13780	10400	200	5050	5158	708	13	4926	4926	4961	556	11	15	4	0	1629913	0.354	100000.000	100000.000	0.000	0.000	0.000	0.000	0.000	16.610	124	232	124	232	316	2384	100	402	"S241"
0	0	0	7	7	3	"Ripk1"	"Q13546"	14290	10410	90	5462	5526	557	10	4984	4984	5013	361	7	65	17	0	287370	1.421	100000.000	100000.000	0.000	0.000	0.000	0.000	0.000	16.610	478	542	478	542	52	420	100	403	"Y384"
0	0	0	7	8	3	"Ripk1"	"Q13546"	14790	10400	200	4993	5042	335	6	4882	4882	4972	1034	20	2	0	0	1593194	0.068	100000.000	100000.000	0.000	0.000	0.000	0.000	0.000	16.610	111	160	111	160	316	2384	100	404	"Y384"
0	0	0	7	9	3	"Ripk1"	"Q13546"	15290	10390	90	5427	5459	381	6	4772	4772	4815	479	9	69	19	0	283868	1.344	100000.000	100000.000	0.000	0.000	0.000	0.000	0.000	16.610	655	687	655	687	52	420	100	405	"Y384"
0	0	0	7	1	4	"Shc1"	"P29353"	11300	11120	80	5360	5754	938	16	4986	4986	5038	849	16	46	11	0	299200	0.843	100000.000	100000.000	0.000	0.000	0.000	0.000	0.000	16.610	374	768	374	768	52	340	100	406	"S36"
0	0	0	7	2	4	"Shc1"	"P29353"	11790	11090	200	5110	5267	547	10	5060	5060	5128	587	11	13	9	0	1664233	0.237	100000.000	100000.000	0.000	0.000	0.000	0.000	0.000	16.610	50	207	50	207	316	2384	100	407	"S36"
0	0	0	7	3	4	"Shc1"	"P29353"	12290	11090	130	5171	5369	524	9	5127	5127	5198	856	16	16	1	0	644257	0.200	100000.000	100000.000	0.000	0.000	0.000	0.000	0.000	16.610	44	242	44	242	120	940	100	408	"S36"
0	0	0	7	4	4	"SMAD3"	"Q15796"	12790	11080	140	5172	5386	980	18	5100	5100	5131	494	9	20	17	0	840239	0.516	100000.000	100000.000	0.000	0.000	0.000	0.000	0.000	16.610	72	286	72	286	156	1140	100	409	"S204"
0	0	0	7	5	4	"SMAD3"	"Q15796"	13300	11080	200	5027	5273	1326	25	5039	5039	5085	661	12	12	8	0	1666382	0.284	100000.000	100000.000	0.000	0.000	0.000	0.000	0.000	16.610	-12	234	-12	234	316	2384	100	410	"S204"
0	0	0	7	6	4	"SMAD3"	"Q15796"	13800	11070	200	5050	5161	860	16	4987	4987	5025	501	9	11	6	0	1630823	0.271	100000.000	100000.000	0.000	0.000	0.000	0.000	0.000	16.610	63	174	63	174	316	2384	100	411	"S204"
0	0	0	7	7	4	"TAK1 "	"O43318"	14310	11070	110	5179	5316	703	13	5071	5071	5167	994	19	5	2	0	425296	0.150	100000.000	100000.000	0.000	0.000	0.000	0.000	0.000	16.610	108	245	108	245	80	656	100	412	"S192"
0	0	0	7	8	4	"TAK1 "	"O43318"	14800	11070	110	5157	5228	419	8	4970	4970	5068	856	16	8	1	0	418277	0.187	100000.000	100000.000	0.000	0.000	0.000	0.000	0.000	16.610	187	258	187	258	80	656	100	413	"S192"
0	0	0	7	9	4	"TAK1 "	"O43318"	15300	11060	200	4889	4979	389	7	4832	4832	4878	481	9	13	1	0	1573369	0.210	100000.000	100000.000	0.000	0.000	0.000	0.000	0.000	16.610	57	147	57	147	316	2384	100	414	"S192"
0	0	0	7	1	5	"ACC1"	"Q13085 "	11270	11730	130	5135	5398	769	14	5045	5045	5086	464	9	23	20	0	647727	0.672	100000.000	100000.000	0.000	0.000	0.000	0.000	0.000	16.610	90	353	90	353	120	940	100	415	"S29"
0	0	0	7	2	5	"ACC1"	"Q13085 "	11780	11760	140	5296	5470	645	11	5164	5164	5215	693	13	16	11	0	853253	0.368	100000.000	100000.000	0.000	0.000	0.000	0.000	0.000	16.610	132	306	132	306	156	1140	100	416	"S29"
0	0	0	7	3	5	"ACC1"	"Q13085 "	12280	11750	130	5239	5556	716	12	5196	5196	5235	403	7	27	22	0	666765	0.797	100000.000	100000.000	0.000	0.000	0.000	0.000	0.000	16.610	43	360	43	360	120	940	100	417	"S29"
0	0	0	7	4	5	"AR"	"P10275"	12790	11740	90	7289	8558	8175	95	5146	5146	5169	383	7	100	100	1	445017	8.849	100000.000	100000.000	0.000	0.000	0.000	0.000	0.000	16.610	2143	3412	2143	3412	52	420	100	418	"Y363"
0	0	0	7	5	5	"AR"	"P10275"	13290	11720	80	7144	7127	425	5	5166	5166	5194	353	6	98	98	0	370585	5.476	100000.000	100000.000	0.000	0.000	0.000	0.000	0.000	16.610	1978	1961	1978	1961	52	340	100	419	"Y363"
0	0	0	7	6	5	"AR"	"P10275"	13780	11710	140	5309	5863	1105	18	5031	5031	5193	2612	50	6	0	0	914554	0.257	100000.000	100000.000	0.000	0.000	0.000	0.000	0.000	16.610	278	832	278	832	156	1140	100	420	"Y363"
0	0	0	7	7	5	"process-control__"	"GGSGGSGDYKDDDDK"	14280	11700	130	5116	5488	889	16	5044	5044	5075	473	9	25	21	0	658582	0.873	100000.000	100000.000	0.000	0.000	0.000	0.000	0.000	16.610	72	444	72	444	120	940	100	421	"process-control__"
0	0	0	7	8	5	"process-control__"	"GGSGGSGDYKDDDDK"	14790	11700	100	5298	5697	873	15	5091	5091	5142	586	11	33	30	0	455740	0.947	100000.000	100000.000	0.000	0.000	0.000	0.000	0.000	16.610	207	606	207	606	80	560	100	422	"process-control__"
0	0	0	7	9	5	"process-control__"	"GGSGGSGDYKDDDDK"	15290	11700	130	4938	5199	691	13	4878	4878	4949	856	17	20	5	0	623914	0.292	100000.000	100000.000	0.000	0.000	0.000	0.000	0.000	16.610	60	321	60	321	120	940	100	423	"process-control__"
0	0	0	7	1	6	"Ck2-B"	"Q5SRQ6"	11280	12390	200	5091	5120	279	5	5095	5095	5141	712	13	1	0	0	1617827	-0.029	100000.000	100000.000	0.000	0.000	0.000	0.000	0.000	16.610	-4	25	-4	25	316	2384	100	424	"S228"
0	0	0	7	2	6	"Ck2-B"	"Q5SRQ6"	11790	12390	90	5286	5333	293	5	5250	5250	5384	1341	24	0	0	0	277328	-0.038	100000.000	100000.000	0.000	0.000	0.000	0.000	0.000	16.610	36	83	36	83	52	420	100	425	"S228"
0	0	0	7	3	6	"Ck2-B"	"Q5SRQ6"	12290	12390	200	5222	5259	332	6	5202	5202	5248	597	11	3	1	0	1661749	0.018	100000.000	100000.000	0.000	0.000	0.000	0.000	0.000	16.610	20	57	20	57	316	2384	100	426	"S228"
0	0	0	7	4	6	"CTNNB1"	"P35222"	12790	12390	90	6052	6026	350	5	5077	5077	5096	288	5	98	90	0	313357	3.229	100000.000	100000.000	0.000	0.000	0.000	0.000	0.000	16.610	975	949	975	949	52	420	100	427	"S33"
0	0	0	7	5	6	"CTNNB1"	"P35222"	13290	12380	100	5783	5771	471	8	5017	5017	5053	587	11	70	11	0	461643	1.223	100000.000	100000.000	0.000	0.000	0.000	0.000	0.000	16.610	766	754	766	754	80	560	100	428	"S33"
0	0	0	7	6	6	"CTNNB1"	"P35222"	13790	12370	100	5950	5947	414	6	5035	5035	5122	863	16	56	1	0	475727	0.956	100000.000	100000.000	0.000	0.000	0.000	0.000	0.000	16.610	915	912	915	912	80	560	100	429	"S33"
0	0	0	7	7	6	"EGFR"	"P00533"	14300	12370	90	5828	5838	311	5	5040	5040	5057	279	5	94	78	0	303563	2.799	100000.000	100000.000	0.000	0.000	0.000	0.000	0.000	16.610	788	798	788	798	52	420	100	430	"Y869"
0	0	0	7	8	6	"EGFR"	"P00533"	14820	12340	170	5389	5486	687	12	5066	5066	5111	736	14	14	1	0	1141029	0.510	100000.000	100000.000	0.000	0.000	0.000	0.000	0.000	16.610	323	420	323	420	208	1660	100	431	"Y869"
0	0	0	7	9	6	"EGFR"	"P00533"	15290	12380	90	5838	5986	1639	27	4912	4912	5068	1563	30	1	1	0	311285	0.587	100000.000	100000.000	0.000	0.000	0.000	0.000	0.000	16.610	926	1074	926	1074	52	420	100	432	"Y869"
-75	0	0	7	1	7	"empty"	"empty"	11290	12990	200	5035	5061	245	4	5031	5031	5087	783	15	0	0	0	1599346	-0.033	100000.000	100000.000	0.000	0.000	0.000	0.000	0.000	16.610	4	30	4	30	316	2384	100	433	"empty"
-75	0	0	7	2	7	"empty"	"empty"	11790	12990	200	5104	5249	1412	26	5137	5137	5180	621	11	3	2	0	1658658	0.111	100000.000	100000.000	0.000	0.000	0.000	0.000	0.000	16.610	-33	112	-33	112	316	2384	100	434	"empty"
-75	0	0	7	3	7	"empty"	"empty"	12290	12990	200	5213	5241	443	8	5189	5189	5239	499	9	4	1	0	1656242	0.004	100000.000	100000.000	0.000	0.000	0.000	0.000	0.000	16.610	24	52	24	52	316	2384	100	435	"empty"
-75	0	0	7	4	7	"empty"	"empty"	12790	12990	200	5230	5267	675	12	5150	5150	5174	506	9	5	1	0	1664504	0.184	100000.000	100000.000	0.000	0.000	0.000	0.000	0.000	16.610	80	117	80	117	316	2384	100	436	"empty"
-75	0	0	7	5	7	"empty"	"empty"	13290	12990	200	5152	5221	764	14	5127	5127	5164	588	11	2	1	0	1649712	0.097	100000.000	100000.000	0.000	0.000	0.000	0.000	0.000	16.610	25	94	25	94	316	2384	100	437	"empty"
-75	0	0	7	6	7	"empty"	"empty"	13790	12990	200	5059	5091	324	6	5046	5046	5070	484	9	5	1	0	1608645	0.043	100000.000	100000.000	0.000	0.000	0.000	0.000	0.000	16.610	13	45	13	45	316	2384	100	438	"empty"
0	0	0	7	7	7	"GLQAWPG-pS-AIPQFLG_GLQAWPGEAIPQFLG_80vs20"	"GLQAWPG-pS-AIPQFLG_GLQAWPGEAIPQFLG_80vs20"	14300	13010	80	17386	16047	4187	26	5070	5070	5114	440	8	96	96	0	834422	24.848	100000.000	100000.000	0.000	0.000	0.000	0.000	0.000	16.610	12316	10977	12316	10977	52	340	100	439	"GLQAWPG-pS-AIPQFLG_GLQAWPGEAIPQFLG_80vs20"
0	0	0	7	8	7	"GLQAWPG-pS-AIPQFLG_GLQAWPGEAIPQFLG_80vs20"	"GLQAWPG-pS-AIPQFLG_GLQAWPGEAIPQFLG_80vs20"	14800	13010	80	17385	15823	3844	24	4983	4983	4998	218	4	100	96	0	822770	49.656	100000.000	100000.000	0.000	0.000	0.000	0.000	0.000	16.610	12402	10840	12402	10840	52	340	100	440	"GLQAWPG-pS-AIPQFLG_GLQAWPGEAIPQFLG_80vs20"
0	0	0	7	9	7	"GLQAWPG-pS-AIPQFLG_GLQAWPGEAIPQFLG_80vs20"	"GLQAWPG-pS-AIPQFLG_GLQAWPGEAIPQFLG_80vs20"	15320	12960	120	5234	9638	6236	64	4895	4895	4904	249	5	52	47	0	1156503	19.012	100000.000	100000.000	0.000	0.000	0.000	0.000	0.000	16.610	339	4743	339	4743	120	820	100	441	"GLQAWPG-pS-AIPQFLG_GLQAWPGEAIPQFLG_80vs20"
0	0	0	8	1	1	"Bim"	"O43521"	15710	9120	130	5000	5273	754	14	4715	4715	4805	645	13	34	19	0	632788	0.726	100000.000	100000.000	0.000	0.000	0.000	0.000	0.000	16.610	285	558	285	558	120	940	100	442	"S69"
0	0	0	8	2	1	"Bim"	"O43521"	16200	9120	100	5163	5487	1149	20	4680	4680	4790	673	14	46	27	0	438959	1.036	100000.000	100000.000	0.000	0.000	0.000	0.000	0.000	16.610	483	807	483	807	80	560	100	443	"S69"
0	0	0	8	3	1	"Bim"	"O43521"	16730	9100	130	4936	5271	807	15	4786	4786	5094	2008	39	5	0	0	632469	0.088	100000.000	100000.000	0.000	0.000	0.000	0.000	0.000	16.610	150	485	150	485	120	940	100	444	"S69"
0	0	0	8	4	1	"caspase-8"	"Q14790 "	17210	9070	140	4938	5526	1721	31	4814	4814	5105	1097	21	19	10	0	862092	0.384	100000.000	100000.000	0.000	0.000	0.000	0.000	0.000	16.610	124	712	124	712	156	1140	100	445	"Y448"
0	0	0	8	5	1	"caspase-8"	"Q14790 "	17690	9090	230	5047	5604	1749	31	4971	4971	5501	1850	33	11	4	0	2196731	0.056	100000.000	100000.000	0.000	0.000	0.000	0.000	0.000	16.610	76	633	76	633	392	3108	100	446	"Y448"
0	0	0	8	6	1	"caspase-8"	"Q14790 "	18230	9110	150	5517	6652	3242	48	5067	5067	5792	2092	36	23	11	0	1037647	0.411	100000.000	100000.000	0.000	0.000	0.000	0.000	0.000	16.610	450	1585	450	1585	156	1272	100	447	"Y448"
0	0	0	8	7	1	"Cdc2"	"P06493"	18710	9100	200	6337	7487	4706	62	5274	5274	6142	2869	46	19	7	0	2365814	0.469	100000.000	100000.000	0.000	0.000	0.000	0.000	0.000	16.610	1063	2213	1063	2213	316	2384	100	448	"T161"
0	0	0	8	8	1	"Cdc2"	"P06493"	19200	9100	190	5354	7062	4784	67	4914	4914	5949	3162	53	18	8	0	1807947	0.352	100000.000	100000.000	0.000	0.000	0.000	0.000	0.000	16.610	440	2148	440	2148	256	2088	100	449	"T161"
0	0	0	8	9	1	"Cdc2"	"P06493"	19690	9090	200	5266	6176	2652	42	4802	4802	5720	3217	56	13	5	0	1951611	0.142	100000.000	100000.000	0.000	0.000	0.000	0.000	0.000	16.610	464	1374	464	1374	316	2384	100	450	"T161"
0	0	0	8	1	2	"FGFR1 "	"P11362"	15740	9750	170	4847	4948	535	10	4695	4695	4822	1300	26	3	0	0	1029268	0.097	100000.000	100000.000	0.000	0.000	0.000	0.000	0.000	16.610	152	253	152	253	208	1660	100	451	"Y653"
0	0	0	8	2	2	"FGFR1 "	"P11362"	16210	9770	110	5047	5265	1003	19	4736	4736	4805	499	10	41	13	0	421213	0.922	100000.000	100000.000	0.000	0.000	0.000	0.000	0.000	16.610	311	529	311	529	80	656	100	452	"Y653"
0	0	0	8	3	2	"FGFR1 "	"P11362"	16710	9760	70	5925	7127	5362	75	4807	4807	4935	837	16	62	21	0	228050	2.619	100000.000	100000.000	0.000	0.000	0.000	0.000	0.000	16.610	1118	2320	1118	2320	32	236	100	453	"Y653"
0	0	0	8	4	2	"GIT2"	"Q14161"	17190	9760	180	4871	5350	1264	23	4831	4831	5123	1211	23	20	6	0	1369594	0.187	100000.000	100000.000	0.000	0.000	0.000	0.000	0.000	16.610	40	519	40	519	256	1924	100	454	"Y492"
0	0	0	8	5	2	"GIT2"	"Q14161"	17700	9730	80	6435	6507	1513	23	5001	5001	5276	960	18	63	32	0	338366	1.282	100000.000	100000.000	0.000	0.000	0.000	0.000	0.000	16.610	1434	1506	1434	1506	52	340	100	455	"Y492"
0	0	0	8	6	2	"GIT2"	"Q14161"	18210	9720	210	5248	5807	1665	28	5086	5086	5689	2038	35	14	3	0	1835073	0.058	100000.000	100000.000	0.000	0.000	0.000	0.000	0.000	16.610	162	721	162	721	316	2572	100	456	"Y492"
0	0	0	8	7	2	"Grb2"	"P62993"	18700	9730	230	5481	6511	3025	46	5181	5181	5987	2587	43	15	7	0	2552433	0.203	100000.000	100000.000	0.000	0.000	0.000	0.000	0.000	16.610	300	1330	300	1330	392	3108	100	457	"Y7"
0	0	0	8	8	2	"Grb2"	"P62993"	19200	9730	200	5138	6149	2952	48	4933	4933	5888	2987	50	12	5	0	1943056	0.087	100000.000	100000.000	0.000	0.000	0.000	0.000	0.000	16.610	205	1216	205	1216	316	2384	100	458	"Y7"
0	0	0	8	9	2	"Grb2"	"P62993"	19710	9740	230	5043	6321	3887	61	4843	4843	5834	3395	58	11	6	0	2477695	0.143	100000.000	100000.000	0.000	0.000	0.000	0.000	0.000	16.610	200	1478	200	1478	392	3108	100	459	"Y7"
0	0	0	8	1	3	"IKK-gamma "	"Q9Y6K9"	15750	10390	140	5076	5362	1719	32	4884	4884	4959	647	13	16	5	0	836476	0.623	100000.000	100000.000	0.000	0.000	0.000	0.000	0.000	16.610	192	478	192	478	156	1140	100	460	"S43"
0	0	0	8	2	3	"IKK-gamma "	"Q9Y6K9"	16240	10380	200	4974	5134	951	18	4880	4880	4975	708	14	7	2	0	1622317	0.225	100000.000	100000.000	0.000	0.000	0.000	0.000	0.000	16.610	94	254	94	254	316	2384	100	461	"S43"
0	0	0	8	3	3	"IKK-gamma "	"Q9Y6K9"	16740	10380	110	5371	5453	620	11	4866	4866	4980	609	12	35	10	0	436241	0.777	100000.000	100000.000	0.000	0.000	0.000	0.000	0.000	16.610	505	587	505	587	80	656	100	462	"S43"
0	0	0	8	4	3	"IRAK1"	"P51617"	17240	10370	200	5081	5391	961	17	4878	4878	5109	1038	20	18	5	0	1703637	0.272	100000.000	100000.000	0.000	0.000	0.000	0.000	0.000	16.610	203	513	203	513	316	2384	100	463	"T387"
0	0	0	8	5	3	"IRAK1"	"P51617"	17740	10370	220	5068	5710	2004	35	4940	4940	5282	1310	24	17	7	0	2238225	0.327	100000.000	100000.000	0.000	0.000	0.000	0.000	0.000	16.610	128	770	128	770	392	2896	100	464	"T387"
0	0	0	8	6	3	"IRAK1"	"P51617"	18220	10380	210	5778	6463	2456	38	5234	5234	5856	2122	36	15	6	0	2042401	0.286	100000.000	100000.000	0.000	0.000	0.000	0.000	0.000	16.610	544	1229	544	1229	316	2572	100	465	"T387"
0	0	0	8	7	3	"Lck"	"P06239"	18720	10370	200	5269	6152	2609	42	5086	5086	5876	2658	45	11	7	0	1944109	0.104	100000.000	100000.000	0.000	0.000	0.000	0.000	0.000	16.610	183	1066	183	1066	316	2384	100	466	"Y394"
0	0	0	8	8	3	"Lck"	"P06239"	19220	10360	200	5457	6892	4195	60	5136	5136	6118	3175	51	15	7	0	2177976	0.244	100000.000	100000.000	0.000	0.000	0.000	0.000	0.000	16.610	321	1756	321	1756	316	2384	100	467	"Y394"
0	0	0	8	9	3	"Lck"	"P06239"	19700	10370	200	5396	6732	3388	50	5022	5022	5934	3265	55	17	6	0	2127287	0.244	100000.000	100000.000	0.000	0.000	0.000	0.000	0.000	16.610	374	1710	374	1710	316	2384	100	468	"Y394"
0	0	0	8	1	4	"CDK2"	"P24941"	15740	11040	120	6111	5943	730	12	4940	4940	5063	1441	28	24	1	0	713200	0.611	100000.000	100000.000	0.000	0.000	0.000	0.000	0.000	16.610	1171	1003	1171	1003	120	820	100	469	"T160"
0	0	0	8	2	4	"CDK2"	"P24941"	16230	11060	170	5376	5701	878	15	4928	4928	5012	893	17	40	14	0	1185743	0.772	100000.000	100000.000	0.000	0.000	0.000	0.000	0.000	16.610	448	773	448	773	208	1660	100	470	"T160"
0	0	0	8	3	4	"CDK2"	"P24941"	16730	11040	160	5303	5687	1045	18	4897	4897	5000	745	14	41	23	0	1182910	0.922	100000.000	100000.000	0.000	0.000	0.000	0.000	0.000	16.610	406	790	406	790	208	1512	100	471	"T160"
0	0	0	8	4	4	"MDM2"	"Q00987"	17200	11020	160	5022	5248	888	16	4964	4964	5142	890	17	9	4	0	1091650	0.119	100000.000	100000.000	0.000	0.000	0.000	0.000	0.000	16.610	58	284	58	284	208	1512	100	472	"S186/8"
0	0	0	8	5	4	"MDM2"	"Q00987"	17720	11020	200	5021	5261	965	18	5026	5026	5493	3366	61	1	0	0	1662611	-0.069	100000.000	100000.000	0.000	0.000	0.000	0.000	0.000	16.610	-5	235	-5	235	316	2384	100	473	"S186/8"
0	0	0	8	6	4	"MDM2"	"Q00987"	18240	11020	190	5237	5661	1547	27	5223	5223	5756	1973	34	9	3	0	1449280	-0.048	100000.000	100000.000	0.000	0.000	0.000	0.000	0.000	16.610	14	438	14	438	256	2088	100	474	"S186/8"
0	0	0	8	7	4	"NFkB-p65 "	"Q04206"	18740	11030	120	8764	9235	4192	45	5248	5248	5931	3268	55	52	27	0	1108210	1.011	100000.000	100000.000	0.000	0.000	0.000	0.000	0.000	16.610	3516	3987	3516	3987	120	820	100	475	"S536"
0	0	0	8	8	4	"NFkB-p65 "	"Q04206"	19220	11000	140	7201	8971	4657	51	5269	5269	6238	3351	53	44	21	0	1399521	0.816	100000.000	100000.000	0.000	0.000	0.000	0.000	0.000	16.610	1932	3702	1932	3702	156	1140	100	476	"S536"
0	0	0	8	9	4	"NFkB-p65 "	"Q04206"	19700	11010	120	9322	10581	6888	65	5039	5039	6050	3062	50	55	33	0	1269710	1.480	100000.000	100000.000	0.000	0.000	0.000	0.000	0.000	16.610	4283	5542	4283	5542	120	820	100	477	"S536"
0	0	0	8	1	5	"PLCG2"	"P16885"	15740	11680	160	5123	5376	806	14	4928	4928	4961	342	6	36	25	0	1118121	1.213	100000.000	100000.000	0.000	0.000	0.000	0.000	0.000	16.610	195	448	195	448	208	1512	100	478	"Y759"
0	0	0	8	2	5	"PLCG2"	"P16885"	16210	11710	140	5307	5939	2849	47	4981	4981	5055	779	15	37	19	0	926418	1.135	100000.000	100000.000	0.000	0.000	0.000	0.000	0.000	16.610	326	958	326	958	156	1140	100	479	"Y759"
0	0	0	8	3	5	"PLCG2"	"P16885"	16740	11680	110	6463	6455	1250	19	4978	4978	5130	1701	33	38	6	0	516370	0.779	100000.000	100000.000	0.000	0.000	0.000	0.000	0.000	16.610	1485	1477	1485	1477	80	656	100	480	"Y759"
0	0	0	8	4	5	"pyk2"	"Q14289"	17220	11640	140	5182	5526	1882	34	4945	4945	5056	575	11	25	10	0	862055	0.817	100000.000	100000.000	0.000	0.000	0.000	0.000	0.000	16.610	237	581	237	581	156	1140	100	481	"S213"
0	0	0	8	5	5	"pyk2"	"Q14289"	17710	11640	200	5045	5289	1555	29	5026	5026	5234	881	16	10	2	0	1671236	0.062	100000.000	100000.000	0.000	0.000	0.000	0.000	0.000	16.610	19	263	19	263	316	2384	100	482	"S213"
0	0	0	8	6	5	"pyk2"	"Q14289"	18200	11650	200	5248	5737	1538	26	5115	5115	5517	1513	27	12	6	0	1812936	0.145	100000.000	100000.000	0.000	0.000	0.000	0.000	0.000	16.610	133	622	133	622	316	2384	100	483	"S213"
0	0	0	8	7	5	"SOC3"	"O14543"	18710	11650	200	5329	6061	2595	42	5347	5347	6103	2256	36	10	3	0	1915156	-0.019	100000.000	100000.000	0.000	0.000	0.000	0.000	0.000	16.610	-18	714	-18	714	316	2384	100	484	"Y221"
0	0	0	8	8	5	"SOC3"	"O14543"	19190	11650	140	7010	8265	4062	49	5306	5306	6099	2561	41	39	19	0	1289270	0.846	100000.000	100000.000	0.000	0.000	0.000	0.000	0.000	16.610	1704	2959	1704	2959	156	1140	100	485	"Y221"
0	0	0	8	9	5	"SOC3"	"O14543"	19700	11660	180	5039	5571	1342	24	4938	4938	5569	2052	36	12	3	0	1426104	0.001	100000.000	100000.000	0.000	0.000	0.000	0.000	0.000	16.610	101	633	101	633	256	1924	100	486	"Y221"
0	0	0	8	1	6	"STAT4"	"Q14765"	15740	12330	110	5681	5708	319	5	5039	5039	5101	496	9	72	11	0	456642	1.224	100000.000	100000.000	0.000	0.000	0.000	0.000	0.000	16.610	642	669	642	669	80	656	100	487	"Y693"
0	0	0	8	2	6	"STAT4"	"Q14765"	16230	12320	140	5516	5597	636	11	5069	5069	5125	552	10	39	8	0	873118	0.855	100000.000	100000.000	0.000	0.000	0.000	0.000	0.000	16.610	447	528	447	528	156	1140	100	488	"Y693"
0	0	0	8	3	6	"STAT4"	"Q14765"	16740	12320	90	5811	5906	468	7	5089	5089	5130	413	8	94	34	0	307127	1.879	100000.000	100000.000	0.000	0.000	0.000	0.000	0.000	16.610	722	817	722	817	52	420	100	489	"Y693"
0	0	0	8	4	6	"STMN1"	"P16949"	17230	12310	200	4910	5881	3459	58	5038	5038	5266	1136	21	17	11	0	1858296	0.541	100000.000	100000.000	0.000	0.000	0.000	0.000	0.000	16.610	-128	843	-128	843	316	2384	100	490	"S24"
0	0	0	8	5	6	"STMN1"	"P16949"	17730	12310	200	5064	5778	2917	50	5047	5047	5492	1799	32	12	7	0	1825988	0.159	100000.000	100000.000	0.000	0.000	0.000	0.000	0.000	16.610	17	731	17	731	316	2384	100	491	"S24"
0	0	0	8	6	6	"STMN1"	"P16949"	18220	12310	200	5595	6015	1365	22	5284	5284	5772	1799	31	12	5	0	1900780	0.135	100000.000	100000.000	0.000	0.000	0.000	0.000	0.000	16.610	311	731	311	731	316	2384	100	492	"S24"
0	0	0	8	7	6	"GIT2"	"Q14161"	18720	12310	200	5622	6063	1614	26	5442	5442	5885	2367	40	8	2	0	1915800	0.075	100000.000	100000.000	0.000	0.000	0.000	0.000	0.000	16.610	180	621	180	621	316	2384	100	493	"Y592"
0	0	0	8	8	6	"GIT2"	"Q14161"	19240	12320	200	5321	5889	1605	27	5185	5185	5799	2195	37	13	4	0	1860949	0.041	100000.000	100000.000	0.000	0.000	0.000	0.000	0.000	16.610	136	704	136	704	316	2384	100	494	"Y592"
0	0	0	8	9	6	"GIT2"	"Q14161"	19720	12290	170	5157	5883	2335	39	4960	4960	5529	2123	38	13	6	0	1223748	0.167	100000.000	100000.000	0.000	0.000	0.000	0.000	0.000	16.610	197	923	197	923	208	1660	100	495	"Y592"
-75	0	0	8	1	7	"empty"	"empty"	15720	12950	200	4938	4964	489	9	4931	4931	4974	549	11	1	0	0	1568656	-0.018	100000.000	100000.000	0.000	0.000	0.000	0.000	0.000	16.610	7	33	7	33	316	2384	100	496	"empty"
-75	0	0	8	2	7	"empty"	"empty"	16220	12950	200	5061	5091	337	6	5036	5036	5092	1057	20	1	0	0	1608780	-0.001	100000.000	100000.000	0.000	0.000	0.000	0.000	0.000	16.610	25	55	25	55	316	2384	100	497	"empty"
-75	0	0	8	3	7	"empty"	"empty"	16720	12950	200	5035	5090	572	11	4998	4998	5192	1502	28	0	0	0	1608355	-0.068	100000.000	100000.000	0.000	0.000	0.000	0.000	0.000	16.610	37	92	37	92	316	2384	100	498	"empty"
-75	0	0	8	4	7	"empty"	"empty"	17220	12950	200	4988	5038	288	5	5003	5003	5215	1672	32	0	0	0	1591885	-0.106	100000.000	100000.000	0.000	0.000	0.000	0.000	0.000	16.610	-15	35	-15	35	316	2384	100	499	"empty"
-75	0	0	8	5	7	"empty"	"empty"	17720	12950	200	5096	5227	579	11	5089	5089	5238	1135	21	4	2	0	1651786	-0.010	100000.000	100000.000	0.000	0.000	0.000	0.000	0.000	16.610	7	138	7	138	316	2384	100	500	"empty"
-75	0	0	8	6	7	"empty"	"empty"	18220	12950	200	5107	5289	1054	19	5196	5196	5373	906	16	5	2	0	1671203	-0.093	100000.000	100000.000	0.000	0.000	0.000	0.000	0.000	16.610	-89	93	-89	93	316	2384	100	501	"empty"
0	0	0	8	7	7	"Control-Spot"	"Mouse_IgG"	18730	12960	140	10349	10538	2235	21	5254	5254	5815	1714	29	94	89	0	1643895	2.756	100000.000	100000.000	0.000	0.000	0.000	0.000	0.000	16.610	5095	5284	5095	5284	156	1140	100	502	"Control-Spot"
0	0	0	8	8	7	"Control-Spot"	"Mouse_IgG"	19220	12960	190	9745	9683	3309	34	5025	5025	5485	1862	33	76	67	0	2478750	2.255	100000.000	100000.000	0.000	0.000	0.000	0.000	0.000	16.610	4720	4658	4720	4658	256	2088	100	503	"Control-Spot"
0	0	0	8	9	7	"Control-Spot"	"Mouse_IgG"	19730	12950	180	9691	10024	4932	49	4979	4979	5584	2028	36	70	60	0	2566117	2.189	100000.000	100000.000	0.000	0.000	0.000	0.000	0.000	16.610	4712	5045	4712	5045	256	1924	100	504	"Control-Spot"
0	0	0	9	1	1	"AMPK1"	"Q13131"	2280	13670	80	8637	8668	813	9	5059	5059	5174	811	15	98	98	0	450730	4.308	100000.000	100000.000	0.000	0.000	0.000	0.000	0.000	16.610	3578	3609	3578	3609	52	340	100	505	"T174/5"
0	0	0	9	2	1	"AMPK1"	"Q13131"	2770	13670	80	8772	9081	3095	34	4987	4987	5041	777	15	98	98	0	472209	5.199	100000.000	100000.000	0.000	0.000	0.000	0.000	0.000	16.610	3785	4094	3785	4094	52	340	100	506	"T174/5"
0	0	0	9	3	1	"AMPK1"	"Q13131"	3260	13660	90	8667	8748	1102	12	5062	5062	5097	367	7	100	100	0	454889	9.948	100000.000	100000.000	0.000	0.000	0.000	0.000	0.000	16.610	3605	3686	3605	3686	52	420	100	507	"T174/5"
0	0	0	9	4	1	"aura"	"O14965"	3770	13650	160	6819	6829	559	8	5203	5203	5269	847	16	96	38	0	1420382	1.842	100000.000	100000.000	0.000	0.000	0.000	0.000	0.000	16.610	1616	1626	1616	1626	208	1512	100	508	"T287"
0	0	0	9	5	1	"aura"	"O14965"	4270	13640	160	6799	6817	910	13	5366	5366	5413	783	14	87	40	0	1418025	1.793	100000.000	100000.000	0.000	0.000	0.000	0.000	0.000	16.610	1433	1451	1433	1451	208	1512	100	509	"T287"
0	0	0	9	6	1	"aura"	"O14965"	4760	13630	200	6793	6612	911	13	5501	5501	5601	1580	28	35	1	0	2089456	0.640	100000.000	100000.000	0.000	0.000	0.000	0.000	0.000	16.610	1292	1111	1292	1111	316	2384	100	510	"T287"
0	0	0	9	7	1	"CFTR"	"P13569"	5260	13630	90	7239	7546	1382	18	5489	5489	5479	316	5	100	100	0	392411	6.541	100000.000	100000.000	0.000	0.000	0.000	0.000	0.000	16.610	1750	2057	1750	2057	52	420	100	511	"S737"
0	0	0	9	8	1	"CFTR"	"P13569"	5760	13630	90	7373	8364	4465	53	5591	5591	5581	255	4	100	100	0	434908	10.914	100000.000	100000.000	0.000	0.000	0.000	0.000	0.000	16.610	1782	2773	1782	2773	52	420	100	512	"S737"
0	0	0	9	9	1	"CFTR"	"P13569"	6280	13620	110	7064	7004	831	11	5561	5561	5600	584	10	87	72	0	560282	2.404	100000.000	100000.000	0.000	0.000	0.000	0.000	0.000	16.610	1503	1443	1503	1443	80	656	100	513	"S737"
0	0	0	9	1	2	"CREB "	"P16220"	2270	14310	110	12395	12178	1743	14	5112	5112	5191	627	12	96	95	0	974230	11.144	100000.000	100000.000	0.000	0.000	0.000	0.000	0.000	16.610	7283	7066	7283	7066	80	656	100	514	"S133"
0	0	0	9	2	2	"CREB "	"P16220"	2780	14300	110	12423	12206	1150	9	5093	5093	5167	854	16	100	100	0	976457	8.242	100000.000	100000.000	0.000	0.000	0.000	0.000	0.000	16.610	7330	7113	7330	7113	80	656	100	515	"S133"
0	0	0	9	3	2	"CREB "	"P16220"	3270	14310	110	12448	12359	1096	8	5158	5158	5196	405	7	100	100	0	988691	17.686	100000.000	100000.000	0.000	0.000	0.000	0.000	0.000	16.610	7290	7201	7290	7201	80	656	100	516	"S133"
0	0	0	9	4	2	"blank-control__"	"AA"	3760	14300	70	6094	6241	877	14	5283	5283	5327	961	18	46	3	0	199715	0.951	100000.000	100000.000	0.000	0.000	0.000	0.000	0.000	16.610	811	958	811	958	32	236	100	517	"blank-control__"
0	0	0	9	5	2	"blank-control__"	"AA"	4260	14300	80	6155	6160	701	11	5365	5365	5378	354	6	67	55	0	320322	2.209	100000.000	100000.000	0.000	0.000	0.000	0.000	0.000	16.610	790	795	790	795	52	340	100	518	"blank-control__"
0	0	0	9	6	2	"blank-control__"	"AA"	4760	14280	200	5277	5380	845	15	5275	5275	5409	2709	50	0	0	0	1700030	-0.011	100000.000	100000.000	0.000	0.000	0.000	0.000	0.000	16.610	2	105	2	105	316	2384	100	519	"blank-control__"
0	0	0	9	7	2	"IKK-alpha "	"O15111"	5270	14270	150	6231	6414	1559	24	5366	5366	5386	390	7	83	57	0	1000611	2.636	100000.000	100000.000	0.000	0.000	0.000	0.000	0.000	16.610	865	1048	865	1048	156	1272	100	520	"S180"
0	0	0	9	8	2	"IKK-alpha "	"O15111"	5770	14280	150	6388	6546	1119	17	5466	5466	5491	438	7	96	56	0	1021127	2.409	100000.000	100000.000	0.000	0.000	0.000	0.000	0.000	16.610	922	1080	922	1080	156	1272	100	521	"S180"
0	0	0	9	9	2	"IKK-alpha "	"O15111"	6270	14280	150	6335	6563	1589	24	5500	5500	5527	517	9	85	26	0	1023776	2.004	100000.000	100000.000	0.000	0.000	0.000	0.000	0.000	16.610	835	1063	835	1063	156	1272	100	522	"S180"
0	0	0	9	1	3	"JAK2"	"O60674"	2280	14950	100	7442	7557	990	13	5078	5078	5291	2115	39	70	1	0	604540	1.071	100000.000	100000.000	0.000	0.000	0.000	0.000	0.000	16.610	2364	2479	2364	2479	80	560	100	523	"Y119"
0	0	0	9	2	3	"JAK2"	"O60674"	2780	14950	120	7325	7498	3218	42	4998	4998	5027	373	7	95	92	0	899799	6.625	100000.000	100000.000	0.000	0.000	0.000	0.000	0.000	16.610	2327	2500	2327	2500	120	820	100	524	"Y119"
0	0	0	9	3	3	"JAK2"	"O60674"	3280	14940	110	7384	7517	815	10	5158	5158	5267	1039	19	100	66	0	601390	2.166	100000.000	100000.000	0.000	0.000	0.000	0.000	0.000	16.610	2226	2359	2226	2359	80	656	100	525	"Y119"
0	0	0	9	4	3	"K8"	"P05787"	3770	14930	200	5144	5236	895	17	5284	5284	5320	479	9	6	2	0	1654617	-0.175	100000.000	100000.000	0.000	0.000	0.000	0.000	0.000	16.610	-140	-48	-140	-48	316	2384	100	526	"Y267"
0	0	0	9	5	3	"K8"	"P05787"	4270	14930	200	5186	5283	950	17	5352	5352	5370	647	12	3	1	0	1669391	-0.134	100000.000	100000.000	0.000	0.000	0.000	0.000	0.000	16.610	-166	-69	-166	-69	316	2384	100	527	"Y267"
0	0	0	9	6	3	"K8"	"P05787"	4770	14930	200	5148	5183	540	10	5383	5383	5398	846	15	2	1	0	1637856	-0.254	100000.000	100000.000	0.000	0.000	0.000	0.000	0.000	16.610	-235	-200	-235	-200	316	2384	100	528	"Y267"
0	0	0	9	7	3	"blank-control__"	"AA"	5270	14920	200	5465	5461	324	5	5515	5515	5565	915	16	0	0	0	1725597	-0.114	100000.000	100000.000	0.000	0.000	0.000	0.000	0.000	16.610	-50	-54	-50	-54	316	2384	100	529	"blank-control__"
0	0	0	9	8	3	"blank-control__"	"AA"	5770	14920	200	5625	5671	359	6	5594	5594	5629	604	10	5	0	0	1791971	0.070	100000.000	100000.000	0.000	0.000	0.000	0.000	0.000	16.610	31	77	31	77	316	2384	100	530	"blank-control__"
0	0	0	9	9	3	"blank-control__"	"AA"	6270	14910	200	5648	5769	916	15	5594	5594	5643	863	15	2	1	0	1822894	0.146	100000.000	100000.000	0.000	0.000	0.000	0.000	0.000	16.610	54	175	54	175	316	2384	100	531	"blank-control__"
0	0	0	9	1	4	"Mnk1"	"Q9BUB5"	2290	15590	80	8306	8286	2343	28	5134	5134	5213	605	11	92	88	0	430882	5.079	100000.000	100000.000	0.000	0.000	0.000	0.000	0.000	16.610	3172	3152	3172	3152	52	340	100	532	"T255"
0	0	0	9	2	4	"Mnk1"	"Q9BUB5"	2770	15580	70	7963	8104	832	10	5066	5066	5064	298	5	100	100	0	259340	10.201	100000.000	100000.000	0.000	0.000	0.000	0.000	0.000	16.610	2897	3038	2897	3038	32	236	100	533	"T255"
0	0	0	9	3	4	"Mnk1"	"Q9BUB5"	3280	15580	80	8067	8296	3349	40	5186	5186	5228	383	7	94	84	0	431403	8.010	100000.000	100000.000	0.000	0.000	0.000	0.000	0.000	16.610	2881	3110	2881	3110	52	340	100	534	"T255"
0	0	0	9	4	4	"NFkB-p100 "	"Q00653"	3780	15580	80	6257	6217	490	7	5296	5296	5298	446	8	78	53	0	323263	2.061	100000.000	100000.000	0.000	0.000	0.000	0.000	0.000	16.610	961	921	961	921	52	340	100	535	"S108"
0	0	0	9	5	4	"NFkB-p100 "	"Q00653"	4270	15570	80	5697	5739	467	8	5268	5268	5294	356	6	55	28	0	298450	1.250	100000.000	100000.000	0.000	0.000	0.000	0.000	0.000	16.610	429	471	429	471	52	340	100	536	"S108"
0	0	0	9	6	4	"NFkB-p100 "	"Q00653"	4770	15580	80	6077	6122	346	5	5389	5389	5390	364	6	90	46	0	318326	2.011	100000.000	100000.000	0.000	0.000	0.000	0.000	0.000	16.610	688	733	688	733	52	340	100	537	"S108"
0	0	0	9	7	4	"PIK3R1 "	"P27986"	5270	15580	110	6684	6745	644	9	5520	5520	5542	376	6	100	93	0	539586	3.199	100000.000	100000.000	0.000	0.000	0.000	0.000	0.000	16.610	1164	1225	1164	1225	80	656	100	538	"Y556"
0	0	0	9	8	4	"PIK3R1 "	"P27986"	5780	15570	110	6953	6953	265	3	5683	5683	5687	303	5	100	98	0	556266	4.178	100000.000	100000.000	0.000	0.000	0.000	0.000	0.000	16.610	1270	1270	1270	1270	80	656	100	539	"Y556"
0	0	0	9	9	4	"PIK3R1 "	"P27986"	6280	15580	130	6869	7061	1647	23	5664	5664	5690	498	8	88	72	0	847346	2.753	100000.000	100000.000	0.000	0.000	0.000	0.000	0.000	16.610	1205	1397	1205	1397	120	940	100	540	"Y556"
0	0	0	9	1	5	"blank-control__"	"AA"	2280	16220	100	5388	5430	536	9	5191	5191	5326	1531	28	1	1	0	434361	0.068	100000.000	100000.000	0.000	0.000	0.000	0.000	0.000	16.610	197	239	197	239	80	560	100	541	"blank-control__"
0	0	0	9	2	5	"blank-control__"	"AA"	2770	16200	110	5169	5481	2837	51	5013	5013	5043	417	8	18	1	0	438487	1.050	100000.000	100000.000	0.000	0.000	0.000	0.000	0.000	16.610	156	468	156	468	80	656	100	542	"blank-control__"
0	0	0	9	3	5	"blank-control__"	"AA"	3280	16210	200	5199	5342	1781	33	5152	5152	5180	377	7	11	1	0	1687953	0.430	100000.000	100000.000	0.000	0.000	0.000	0.000	0.000	16.610	47	190	47	190	316	2384	100	543	"blank-control__"
0	0	0	9	4	5	"Rack1"	"P63244"	3790	16220	70	6623	6601	412	6	5268	5268	5239	273	5	96	96	0	211236	4.989	100000.000	100000.000	0.000	0.000	0.000	0.000	0.000	16.610	1355	1333	1355	1333	32	236	100	544	"y52"
0	0	0	9	5	5	"Rack1"	"P63244"	4280	16220	70	6558	6617	495	7	5401	5401	5395	305	5	100	87	0	211743	4.007	100000.000	100000.000	0.000	0.000	0.000	0.000	0.000	16.610	1157	1216	1157	1216	32	236	100	545	"y52"
0	0	0	9	6	5	"Rack1"	"P63244"	4780	16200	70	6992	6833	676	9	5533	5533	5538	324	5	90	84	0	218643	3.997	100000.000	100000.000	0.000	0.000	0.000	0.000	0.000	16.610	1459	1300	1459	1300	32	236	100	546	"y52"
0	0	0	9	7	5	"Shc1"	"P29353"	5280	16190	130	5844	6330	1048	16	5589	5589	5611	531	9	34	30	0	759586	1.354	100000.000	100000.000	0.000	0.000	0.000	0.000	0.000	16.610	255	741	255	741	120	940	100	547	"Y349"
0	0	0	9	8	5	"Shc1"	"P29353"	5780	16190	70	7289	7422	899	12	5792	5792	5807	298	5	96	93	0	237516	5.419	100000.000	100000.000	0.000	0.000	0.000	0.000	0.000	16.610	1497	1630	1497	1630	32	236	100	548	"Y349"
0	0	0	9	9	5	"Shc1"	"P29353"	6280	16200	70	7240	7020	650	9	5752	5752	5842	989	16	78	9	0	224650	1.191	100000.000	100000.000	0.000	0.000	0.000	0.000	0.000	16.610	1488	1268	1488	1268	32	236	100	549	"Y349"
0	0	0	9	1	6	"Smad6"	"O43541"	2280	16850	200	5302	5353	404	7	5169	5169	5249	1214	23	1	0	0	1691530	0.086	100000.000	100000.000	0.000	0.000	0.000	0.000	0.000	16.610	133	184	133	184	316	2384	100	550	"S435"
0	0	0	9	2	6	"Smad6"	"O43541"	2780	16850	200	5081	5390	2621	48	5014	5014	5072	802	15	5	2	0	1703237	0.397	100000.000	100000.000	0.000	0.000	0.000	0.000	0.000	16.610	67	376	67	376	316	2384	100	551	"S435"
0	0	0	9	3	6	"Smad6"	"O43541"	3280	16850	200	5116	5174	464	8	5135	5135	5166	474	9	8	2	0	1634949	0.017	100000.000	100000.000	0.000	0.000	0.000	0.000	0.000	16.610	-19	39	-19	39	316	2384	100	552	"S435"
0	0	0	9	4	6	"TGFBR1"	"P36897"	3780	16850	200	5088	5263	1893	35	5249	5249	5290	477	9	3	1	0	1662990	-0.057	100000.000	100000.000	0.000	0.000	0.000	0.000	0.000	16.610	-161	14	-161	14	316	2384	100	553	"T200"
0	0	0	9	5	6	"TGFBR1"	"P36897"	4280	16850	200	5270	5301	708	13	5398	5398	5417	626	11	2	0	0	1675006	-0.185	100000.000	100000.000	0.000	0.000	0.000	0.000	0.000	16.610	-128	-97	-128	-97	316	2384	100	554	"T200"
0	0	0	9	6	6	"TGFBR1"	"P36897"	4780	16840	200	5307	5301	332	6	5478	5478	5506	705	12	0	0	0	1675056	-0.291	100000.000	100000.000	0.000	0.000	0.000	0.000	0.000	16.610	-171	-177	-171	-177	316	2384	100	555	"T200"
0	0	0	9	7	6	"TrKA"	"P04629"	5280	16850	120	8699	8602	2289	26	5598	5598	5615	546	9	91	87	0	1032266	5.471	100000.000	100000.000	0.000	0.000	0.000	0.000	0.000	16.610	3101	3004	3101	3004	120	820	100	556	"Y757"
0	0	0	9	8	6	"TrKA"	"P04629"	5780	16850	120	8463	8410	2547	30	5724	5724	5745	267	4	94	90	0	1009250	9.981	100000.000	100000.000	0.000	0.000	0.000	0.000	0.000	16.610	2739	2686	2739	2686	120	820	100	557	"Y757"
0	0	0	9	9	6	"TrKA"	"P04629"	6280	16840	110	8348	9103	4048	44	5640	5640	5647	270	4	100	98	0	728217	12.800	100000.000	100000.000	0.000	0.000	0.000	0.000	0.000	16.610	2708	3463	2708	3463	80	656	100	558	"Y757"
-75	0	0	9	1	7	"empty"	"empty"	2260	17510	200	5204	5255	475	9	5165	5165	5212	560	10	4	1	0	1660580	0.077	100000.000	100000.000	0.000	0.000	0.000	0.000	0.000	16.610	39	90	39	90	316	2384	100	559	"empty"
-75	0	0	9	2	7	"empty"	"empty"	2760	17510	200	5023	5050	264	5	5064	5064	5136	747	14	0	0	0	1595802	-0.115	100000.000	100000.000	0.000	0.000	0.000	0.000	0.000	16.610	-41	-14	-41	-14	316	2384	100	560	"empty"
-75	0	0	9	3	7	"empty"	"empty"	3260	17510	200	5173	5154	260	5	5139	5139	5206	975	18	0	0	0	1628596	-0.053	100000.000	100000.000	0.000	0.000	0.000	0.000	0.000	16.610	34	15	34	15	316	2384	100	561	"empty"
-75	0	0	9	4	7	"empty"	"empty"	3760	17510	200	5304	5303	316	5	5258	5258	5301	730	13	1	0	0	1675781	0.003	100000.000	100000.000	0.000	0.000	0.000	0.000	0.000	16.610	46	45	46	45	316	2384	100	562	"empty"
-75	0	0	9	5	7	"empty"	"empty"	4260	17510	200	5420	5427	324	5	5401	5401	5434	819	15	1	0	0	1714774	-0.009	100000.000	100000.000	0.000	0.000	0.000	0.000	0.000	16.610	19	26	19	26	316	2384	100	563	"empty"
-75	0	0	9	6	7	"empty"	"empty"	4760	17510	200	5549	5648	1202	21	5475	5475	5465	344	6	15	4	0	1784899	0.532	100000.000	100000.000	0.000	0.000	0.000	0.000	0.000	16.610	74	173	74	173	316	2384	100	564	"empty"
-75	0	0	9	7	7	"empty"	"empty"	5260	17510	200	5586	5585	249	4	5548	5548	5604	1014	18	0	0	0	1764721	-0.019	100000.000	100000.000	0.000	0.000	0.000	0.000	0.000	16.610	38	37	38	37	316	2384	100	565	"empty"
-75	0	0	9	8	7	"empty"	"empty"	5760	17510	200	5657	5688	345	6	5663	5663	5691	581	10	2	1	0	1797295	-0.005	100000.000	100000.000	0.000	0.000	0.000	0.000	0.000	16.610	-6	25	-6	25	316	2384	100	566	"empty"
-75	0	0	9	9	7	"empty"	"empty"	6260	17510	200	5623	5652	437	7	5645	5645	5659	292	5	7	1	0	1786084	-0.024	100000.000	100000.000	0.000	0.000	0.000	0.000	0.000	16.610	-22	7	-22	7	316	2384	100	567	"empty"
0	0	0	10	1	1	"PPP2CA "	"P67775"	6760	13650	200	5524	5543	458	8	5516	5516	5558	881	15	0	0	0	1751431	-0.017	100000.000	100000.000	0.000	0.000	0.000	0.000	0.000	16.610	8	27	8	27	316	2384	100	568	"T304"
0	0	0	10	2	1	"PPP2CA "	"P67775"	7260	13650	200	5402	5379	455	8	5356	5356	5399	1162	21	1	0	0	1699706	-0.017	100000.000	100000.000	0.000	0.000	0.000	0.000	0.000	16.610	46	23	46	23	316	2384	100	569	"T304"
0	0	0	10	3	1	"PPP2CA "	"P67775"	7760	13650	200	5405	5473	850	15	5326	5326	5331	419	7	29	3	0	1729349	0.339	100000.000	100000.000	0.000	0.000	0.000	0.000	0.000	16.610	79	147	79	147	316	2384	100	570	"T304"
0	0	0	10	4	1	"Rab4"	"P20338"	8280	13660	140	5486	6371	1713	26	5191	5191	5291	913	17	35	32	0	993915	1.183	100000.000	100000.000	0.000	0.000	0.000	0.000	0.000	16.610	295	1180	295	1180	156	1140	100	571	"S199"
0	0	0	10	5	1	"Rab4"	"P20338"	8780	13660	130	5377	6275	1414	22	5136	5136	5167	882	17	39	35	0	753042	1.256	100000.000	100000.000	0.000	0.000	0.000	0.000	0.000	16.610	241	1139	241	1139	120	940	100	572	"S199"
0	0	0	10	6	1	"Rab4"	"P20338"	9280	13660	140	5429	6094	1305	21	5109	5109	5145	463	8	41	32	0	950706	2.050	100000.000	100000.000	0.000	0.000	0.000	0.000	0.000	16.610	320	985	320	985	156	1140	100	573	"S199"
0	0	0	10	7	1	"STAT1 "	"P42224"	9760	13650	200	5100	5112	288	5	5065	5065	5094	448	8	7	0	0	1615252	0.040	100000.000	100000.000	0.000	0.000	0.000	0.000	0.000	16.610	35	47	35	47	316	2384	100	574	"S727"
0	0	0	10	8	1	"STAT1 "	"P42224"	10260	13650	200	5153	5167	556	10	5096	5096	5142	602	11	4	0	0	1632795	0.042	100000.000	100000.000	0.000	0.000	0.000	0.000	0.000	16.610	57	71	57	71	316	2384	100	575	"S727"
0	0	0	10	9	1	"STAT1 "	"P42224"	10760	13650	200	5095	5139	460	8	5051	5051	5103	696	13	2	1	0	1623977	0.052	100000.000	100000.000	0.000	0.000	0.000	0.000	0.000	16.610	44	88	44	88	316	2384	100	576	"S727"
0	0	0	10	1	2	"STAT4 "	"Q14765"	6780	14300	200	6340	6455	1525	23	5513	5513	5528	631	11	55	34	0	2039660	1.469	100000.000	100000.000	0.000	0.000	0.000	0.000	0.000	16.610	827	942	827	942	316	2384	100	577	"S722"
0	0	0	10	2	2	"STAT4 "	"Q14765"	7280	14300	200	6200	6232	828	13	5438	5438	5476	791	14	48	19	0	1969269	0.956	100000.000	100000.000	0.000	0.000	0.000	0.000	0.000	16.610	762	794	762	794	316	2384	100	578	"S722"
0	0	0	10	3	2	"STAT4 "	"Q14765"	7780	14300	200	6484	6421	948	14	5376	5376	5410	730	13	63	29	0	2029041	1.385	100000.000	100000.000	0.000	0.000	0.000	0.000	0.000	16.610	1108	1045	1108	1045	316	2384	100	579	"S722"
0	0	0	10	4	2	"STMN1"	"P16949"	8280	14300	200	5331	5357	605	11	5266	5266	5328	881	16	1	0	0	1692923	0.033	100000.000	100000.000	0.000	0.000	0.000	0.000	0.000	16.610	65	91	65	91	316	2384	100	580	"S37"
0	0	0	10	5	2	"STMN1"	"P16949"	8780	14300	200	5235	5279	743	14	5168	5168	5216	627	12	2	1	0	1668184	0.100	100000.000	100000.000	0.000	0.000	0.000	0.000	0.000	16.610	67	111	67	111	316	2384	100	581	"S37"
0	0	0	10	6	2	"STMN1"	"P16949"	9280	14300	200	5162	5192	430	8	5142	5142	5187	700	13	1	0	0	1640797	0.007	100000.000	100000.000	0.000	0.000	0.000	0.000	0.000	16.610	20	50	20	50	316	2384	100	582	"S37"
0	0	0	10	7	2	"ACC1"	"Q13085 "	9780	14300	130	5219	5617	1000	17	5113	5113	5154	781	15	25	24	0	674097	0.593	100000.000	100000.000	0.000	0.000	0.000	0.000	0.000	16.610	106	504	106	504	120	940	100	583	"S1263"
0	0	0	10	8	2	"ACC1"	"Q13085 "	10280	14300	70	6924	8070	5617	69	5067	5067	5061	332	6	93	87	0	258227	9.063	100000.000	100000.000	0.000	0.000	0.000	0.000	0.000	16.610	1857	3003	1857	3003	32	236	100	584	"S1263"
0	0	0	10	9	2	"ACC1"	"Q13085 "	10780	14300	130	5271	5740	1011	17	5024	5024	5048	346	6	41	30	0	688756	2.000	100000.000	100000.000	0.000	0.000	0.000	0.000	0.000	16.610	247	716	247	716	120	940	100	585	"S1263"
0	0	0	10	1	3	"TRAF6"	"Q9Y4K3"	6770	14960	90	5873	5750	445	7	5539	5539	5527	384	6	42	3	0	299025	0.581	100000.000	100000.000	0.000	0.000	0.000	0.000	0.000	16.610	334	211	334	211	52	420	100	586	"Y353"
0	0	0	10	2	3	"TRAF6"	"Q9Y4K3"	7270	14950	200	5442	5450	554	10	5434	5434	5498	1562	28	0	0	0	1722242	-0.031	100000.000	100000.000	0.000	0.000	0.000	0.000	0.000	16.610	8	16	8	16	316	2384	100	587	"Y353"
0	0	0	10	3	3	"TRAF6"	"Q9Y4K3"	7770	14950	200	5447	5454	398	7	5365	5365	5364	435	8	16	1	0	1723353	0.207	100000.000	100000.000	0.000	0.000	0.000	0.000	0.000	16.610	82	89	82	89	316	2384	100	588	"Y353"
0	0	0	10	4	3	"BLNK"	"Q8WV28"	8270	14950	130	5347	5889	1255	21	5203	5203	5250	498	9	25	20	0	706735	1.283	100000.000	100000.000	0.000	0.000	0.000	0.000	0.000	16.610	144	686	144	686	120	940	100	589	"Y72"
0	0	0	10	5	3	"BLNK"	"Q8WV28"	8770	14950	130	5272	5923	1264	21	5124	5124	5184	927	17	26	23	0	710792	0.797	100000.000	100000.000	0.000	0.000	0.000	0.000	0.000	16.610	148	799	148	799	120	940	100	590	"Y72"
0	0	0	10	6	3	"BLNK"	"Q8WV28"	9280	14970	130	5230	5997	1852	30	5102	5102	5174	1064	20	25	21	0	719680	0.773	100000.000	100000.000	0.000	0.000	0.000	0.000	0.000	16.610	128	895	128	895	120	940	100	591	"Y72"
0	0	0	10	7	3	"CD19"	"P15391"	9790	14950	70	7419	7151	847	11	5039	5039	5054	307	6	96	93	0	228846	6.831	100000.000	100000.000	0.000	0.000	0.000	0.000	0.000	16.610	2380	2112	2380	2112	32	236	100	592	"Y531"
0	0	0	10	8	3	"CD19"	"P15391"	10270	14940	130	5354	6270	3119	49	5041	5041	5072	672	13	38	33	0	752453	1.783	100000.000	100000.000	0.000	0.000	0.000	0.000	0.000	16.610	313	1229	313	1229	120	940	100	593	"Y531"
0	0	0	10	9	3	"CD19"	"P15391"	10770	14940	130	5225	5713	1178	20	5003	5003	5024	434	8	39	28	0	685553	1.588	100000.000	100000.000	0.000	0.000	0.000	0.000	0.000	16.610	222	710	222	710	120	940	100	594	"Y531"
0	0	0	10	1	4	"p300"	"Q09472"	6760	15570	200	5561	5659	1300	22	5532	5532	5541	518	9	7	1	0	1788093	0.228	100000.000	100000.000	0.000	0.000	0.000	0.000	0.000	16.610	29	127	29	127	316	2384	100	595	"S2279"
0	0	0	10	2	4	"p300"	"Q09472"	7260	15570	200	5477	5473	495	9	5427	5427	5444	660	12	7	0	0	1729583	0.044	100000.000	100000.000	0.000	0.000	0.000	0.000	0.000	16.610	50	46	50	46	316	2384	100	596	"S2279"
0	0	0	10	3	4	"p300"	"Q09472"	7760	15570	200	5454	5497	1073	19	5366	5366	5373	413	7	24	4	0	1736963	0.300	100000.000	100000.000	0.000	0.000	0.000	0.000	0.000	16.610	88	131	88	131	316	2384	100	597	"S2279"
0	0	0	10	4	4	"fyn"	"P06241"	8260	15570	200	5267	5304	407	7	5230	5230	5282	937	17	3	0	0	1676007	0.023	100000.000	100000.000	0.000	0.000	0.000	0.000	0.000	16.610	37	74	37	74	316	2384	100	598	"Y420"
0	0	0	10	5	4	"fyn"	"P06241"	8760	15570	200	5145	5184	439	8	5124	5124	5155	450	8	7	0	0	1638210	0.064	100000.000	100000.000	0.000	0.000	0.000	0.000	0.000	16.610	21	60	21	60	316	2384	100	599	"Y420"
0	0	0	10	6	4	"fyn"	"P06241"	9260	15570	200	5158	5206	495	9	5062	5062	5095	563	11	7	1	0	1645047	0.197	100000.000	100000.000	0.000	0.000	0.000	0.000	0.000	16.610	96	144	96	144	316	2384	100	600	"Y420"
0	0	0	10	7	4	"HSP27"	"P04792"	9760	15570	200	5187	5232	428	8	5029	5029	5094	955	18	7	0	0	1653348	0.145	100000.000	100000.000	0.000	0.000	0.000	0.000	0.000	16.610	158	203	158	203	316	2384	100	601	"S78"
0	0	0	10	8	4	"HSP27"	"P04792"	10260	15570	200	5201	5265	617	11	5014	5014	5044	876	17	11	0	0	1663631	0.252	100000.000	100000.000	0.000	0.000	0.000	0.000	0.000	16.610	187	251	187	251	316	2384	100	602	"S78"
0	0	0	10	9	4	"HSP27"	"P04792"	10760	15570	200	5115	5228	673	12	4979	4979	5018	583	11	20	7	0	1652071	0.360	100000.000	100000.000	0.000	0.000	0.000	0.000	0.000	16.610	136	249	136	249	316	2384	100	603	"S78"
0	0	0	10	1	5	"IL-8R B "	"P25025"	6760	16210	200	5656	5775	1039	17	5599	5599	5654	1187	20	2	1	0	1824845	0.102	100000.000	100000.000	0.000	0.000	0.000	0.000	0.000	16.610	57	176	57	176	316	2384	100	604	"S352"
0	0	0	10	2	5	"IL-8R B "	"P25025"	7260	16210	200	5554	5590	554	9	5470	5470	5493	1226	22	1	0	0	1766321	0.079	100000.000	100000.000	0.000	0.000	0.000	0.000	0.000	16.610	84	120	84	120	316	2384	100	605	"S352"
0	0	0	10	3	5	"IL-8R B "	"P25025"	7760	16210	200	5360	5379	460	8	5297	5297	5320	724	13	9	0	0	1699842	0.081	100000.000	100000.000	0.000	0.000	0.000	0.000	0.000	16.610	63	82	63	82	316	2384	100	606	"S352"
0	0	0	10	4	5	"IRF-3 "	"Q14653"	8260	16210	200	5348	5516	666	12	5161	5161	5212	711	13	23	9	0	1743117	0.428	100000.000	100000.000	0.000	0.000	0.000	0.000	0.000	16.610	187	355	187	355	316	2384	100	607	"S385"
0	0	0	10	5	5	"IRF-3 "	"Q14653"	8760	16210	200	5157	5402	624	11	4991	4991	5047	563	11	26	21	0	1707118	0.631	100000.000	100000.000	0.000	0.000	0.000	0.000	0.000	16.610	166	411	166	411	316	2384	100	608	"S385"
0	0	0	10	6	5	"IRF-3 "	"Q14653"	9260	16210	200	5056	5307	685	12	4952	4952	4987	679	13	24	12	0	1676887	0.471	100000.000	100000.000	0.000	0.000	0.000	0.000	0.000	16.610	104	355	104	355	316	2384	100	609	"S385"
0	0	0	10	7	5	"LSD1"	"O60341"	9760	16210	200	5003	5184	640	12	4951	4951	4988	578	11	24	2	0	1638093	0.339	100000.000	100000.000	0.000	0.000	0.000	0.000	0.000	16.610	52	233	52	233	316	2384	100	610	"S131"
0	0	0	10	8	5	"LSD1"	"O60341"	10260	16210	200	5144	5317	735	13	5003	5003	5086	1107	21	10	0	0	1680122	0.209	100000.000	100000.000	0.000	0.000	0.000	0.000	0.000	16.610	141	314	141	314	316	2384	100	611	"S131"
0	0	0	10	9	5	"LSD1"	"O60341"	10760	16210	200	5135	5412	1205	22	4930	4930	4965	568	11	29	15	0	1710269	0.787	100000.000	100000.000	0.000	0.000	0.000	0.000	0.000	16.610	205	482	205	482	316	2384	100	612	"S131"
0	0	0	10	1	6	"MAPKAPK5"	"Q8IW41"	6750	16890	150	5684	6370	2058	32	5554	5554	5584	798	14	25	23	0	993644	0.985	100000.000	100000.000	0.000	0.000	0.000	0.000	0.000	16.610	130	816	130	816	156	1272	100	613	"T182"
0	0	0	10	2	6	"MAPKAPK5"	"Q8IW41"	7240	16850	200	5520	5726	1072	18	5421	5421	5438	735	13	13	10	0	1809454	0.392	100000.000	100000.000	0.000	0.000	0.000	0.000	0.000	16.610	99	305	99	305	316	2384	100	614	"T182"
0	0	0	10	3	6	"MAPKAPK5"	"Q8IW41"	7740	16850	200	5406	5763	3014	52	5290	5290	5318	887	16	12	5	0	1821253	0.502	100000.000	100000.000	0.000	0.000	0.000	0.000	0.000	16.610	116	473	116	473	316	2384	100	615	"T182"
0	0	0	10	4	6	"P27kip1"	"P46527"	8240	16850	200	5148	5238	489	9	5092	5092	5134	676	13	10	1	0	1655190	0.154	100000.000	100000.000	0.000	0.000	0.000	0.000	0.000	16.610	56	146	56	146	316	2384	100	616	"T157"
0	0	0	10	5	6	"P27kip1"	"P46527"	8750	16860	70	5903	12428	16219	130	4944	4944	4955	225	4	96	87	3	397686	33.213	100000.000	100000.000	0.000	0.000	0.000	0.000	0.000	16.610	959	7484	959	7484	32	236	100	617	"T157"
0	0	0	10	6	6	"P27kip1"	"P46527"	9240	16850	200	4911	5058	801	15	4930	4930	4964	452	9	12	6	0	1598225	0.208	100000.000	100000.000	0.000	0.000	0.000	0.000	0.000	16.610	-19	128	-19	128	316	2384	100	618	"T157"
0	0	0	10	7	6	"p67phox"	"P19878"	9730	16850	120	4859	5006	1008	20	4870	4870	4911	447	9	8	5	0	600693	0.213	100000.000	100000.000	0.000	0.000	0.000	0.000	0.000	16.610	-11	136	-11	136	120	820	100	619	"T233"
0	0	0	10	8	6	"p67phox"	"P19878"	10240	16850	200	4826	4842	546	11	4880	4880	4942	1091	22	0	0	0	1530142	-0.092	100000.000	100000.000	0.000	0.000	0.000	0.000	0.000	16.610	-54	-38	-54	-38	316	2384	100	620	"T233"
0	0	0	10	9	6	"p67phox"	"P19878"	10740	16850	200	4865	4929	881	17	4905	4905	4945	760	15	1	0	0	1557610	-0.021	100000.000	100000.000	0.000	0.000	0.000	0.000	0.000	16.610	-40	24	-40	24	316	2384	100	621	"T233"
-75	0	0	10	1	7	"empty"	"empty"	6760	17500	200	5521	5600	953	17	5493	5493	5523	988	17	2	1	0	1769580	0.078	100000.000	100000.000	0.000	0.000	0.000	0.000	0.000	16.610	28	107	28	107	316	2384	100	622	"empty"
-75	0	0	10	2	7	"empty"	"empty"	7260	17500	200	5304	5249	330	6	5327	5327	5309	461	8	3	0	0	1658538	-0.130	100000.000	100000.000	0.000	0.000	0.000	0.000	0.000	16.610	-23	-78	-23	-78	316	2384	100	623	"empty"
-75	0	0	10	3	7	"empty"	"empty"	7760	17500	200	5110	5129	397	7	5158	5158	5379	3182	59	0	0	0	1620847	-0.079	100000.000	100000.000	0.000	0.000	0.000	0.000	0.000	16.610	-48	-29	-48	-29	316	2384	100	624	"empty"
-75	0	0	10	4	7	"empty"	"empty"	8260	17500	200	5000	4994	333	6	5002	5002	5074	1007	19	0	0	0	1578006	-0.079	100000.000	100000.000	0.000	0.000	0.000	0.000	0.000	16.610	-2	-8	-2	-8	316	2384	100	625	"empty"
-75	0	0	10	5	7	"empty"	"empty"	8760	17500	200	4881	4896	290	5	4873	4873	4902	448	9	2	0	0	1547149	-0.013	100000.000	100000.000	0.000	0.000	0.000	0.000	0.000	16.610	8	23	8	23	316	2384	100	626	"empty"
-75	0	0	10	6	7	"empty"	"empty"	9260	17500	200	4865	4900	309	6	4842	4842	4872	467	9	2	0	0	1548280	0.060	100000.000	100000.000	0.000	0.000	0.000	0.000	0.000	16.610	23	58	23	58	316	2384	100	627	"empty"
-75	0	0	10	7	7	"empty"	"empty"	9760	17500	200	4771	4790	238	4	4799	4799	4844	815	16	0	0	0	1513635	-0.066	100000.000	100000.000	0.000	0.000	0.000	0.000	0.000	16.610	-28	-9	-28	-9	316	2384	100	628	"empty"
-75	0	0	10	8	7	"empty"	"empty"	10260	17500	200	4819	4893	725	14	4833	4833	4846	341	7	10	1	0	1546149	0.138	100000.000	100000.000	0.000	0.000	0.000	0.000	0.000	16.610	-14	60	-14	60	316	2384	100	629	"empty"
-75	0	0	10	9	7	"empty"	"empty"	10760	17500	200	4896	4898	378	7	4818	4818	4852	473	9	5	0	0	1547638	0.097	100000.000	100000.000	0.000	0.000	0.000	0.000	0.000	16.610	78	80	78	80	316	2384	100	630	"empty"
0	0	0	11	1	1	"Jak2 "	"O60674"	11250	13640	130	10372	9488	2171	22	5017	5017	5068	793	15	83	82	0	1138573	5.574	100000.000	100000.000	0.000	0.000	0.000	0.000	0.000	16.610	5355	4471	5355	4471	120	940	100	631	"Y221"
0	0	0	11	2	1	"Jak2 "	"O60674"	11750	13650	120	11301	12802	8140	63	5118	5118	5239	1263	24	95	95	0	1536205	5.988	100000.000	100000.000	0.000	0.000	0.000	0.000	0.000	16.610	6183	7684	6183	7684	120	820	100	632	"Y221"
0	0	0	11	3	1	"Jak2 "	"O60674"	12250	13640	130	11792	11535	1780	15	5170	5170	5193	260	5	99	97	0	1384208	24.392	100000.000	100000.000	0.000	0.000	0.000	0.000	0.000	16.610	6622	6365	6622	6365	120	940	100	633	"Y221"
0	0	0	11	4	1	"K8"	"P05787"	12750	13630	200	4933	5021	920	18	5182	5182	5217	702	13	2	0	0	1586716	-0.279	100000.000	100000.000	0.000	0.000	0.000	0.000	0.000	16.610	-249	-161	-249	-161	316	2384	100	634	"S74"
0	0	0	11	5	1	"K8"	"P05787"	13250	13630	200	5013	5155	1597	30	5092	5092	5118	338	6	11	3	0	1628919	0.109	100000.000	100000.000	0.000	0.000	0.000	0.000	0.000	16.610	-79	63	-79	63	316	2384	100	635	"S74"
0	0	0	11	6	1	"K8"	"P05787"	13750	13630	200	4882	4965	1105	22	5045	5045	5086	547	10	2	0	0	1568915	-0.221	100000.000	100000.000	0.000	0.000	0.000	0.000	0.000	16.610	-163	-80	-163	-80	316	2384	100	636	"S74"
0	0	0	11	7	1	"Met "	"P08581"	14250	13610	80	6417	6527	711	10	5040	5040	5038	230	4	100	98	0	339378	6.474	100000.000	100000.000	0.000	0.000	0.000	0.000	0.000	16.610	1377	1487	1377	1487	52	340	100	637	"Y1234"
0	0	0	11	8	1	"Met "	"P08581"	14750	13620	90	6447	6441	440	6	5148	5148	5168	404	7	98	88	0	334924	3.151	100000.000	100000.000	0.000	0.000	0.000	0.000	0.000	16.610	1299	1293	1299	1293	52	420	100	638	"Y1234"
0	0	0	11	9	1	"Met "	"P08581"	15260	13630	90	6349	6366	504	7	4890	4890	4898	304	6	98	92	0	331017	4.829	100000.000	100000.000	0.000	0.000	0.000	0.000	0.000	16.610	1459	1476	1459	1476	52	420	100	639	"Y1234"
0	0	0	11	1	2	"MSK2"	"O75676"	11240	14290	80	5069	5130	479	9	4963	4963	5004	371	7	19	5	0	266780	0.340	100000.000	100000.000	0.000	0.000	0.000	0.000	0.000	16.610	106	167	106	167	52	340	100	640	"S360"
0	0	0	11	2	2	"MSK2"	"O75676"	11740	14280	200	5107	5177	658	12	5037	5037	5069	524	10	5	1	0	1635939	0.206	100000.000	100000.000	0.000	0.000	0.000	0.000	0.000	16.610	70	140	70	140	316	2384	100	641	"S360"
0	0	0	11	3	2	"MSK2"	"O75676"	12240	14280	200	5106	5165	670	12	5051	5051	5087	455	8	8	1	0	1632183	0.171	100000.000	100000.000	0.000	0.000	0.000	0.000	0.000	16.610	55	114	55	114	316	2384	100	642	"S360"
0	0	0	11	4	2	"NFkB-p100 "	"Q00653"	12740	14280	200	5051	5106	681	13	4991	4991	5046	841	16	4	0	0	1613480	0.071	100000.000	100000.000	0.000	0.000	0.000	0.000	0.000	16.610	60	115	60	115	316	2384	100	643	"S99"
0	0	0	11	5	2	"NFkB-p100 "	"Q00653"	13260	14280	130	5387	5510	961	17	4989	4989	5050	1106	21	6	1	0	661219	0.416	100000.000	100000.000	0.000	0.000	0.000	0.000	0.000	16.610	398	521	398	521	120	940	100	644	"S99"
0	0	0	11	6	2	"NFkB-p100 "	"Q00653"	13740	14280	200	5064	5100	337	6	4962	4962	5153	2720	52	0	0	0	1611707	-0.019	100000.000	100000.000	0.000	0.000	0.000	0.000	0.000	16.610	102	138	102	138	316	2384	100	645	"S99"
0	0	0	11	7	2	"PKACa "	"P17612"	14240	14280	200	4920	4948	315	6	4950	4950	4986	478	9	6	0	0	1563490	-0.079	100000.000	100000.000	0.000	0.000	0.000	0.000	0.000	16.610	-30	-2	-30	-2	316	2384	100	646	"S10"
0	0	0	11	8	2	"PKACa "	"P17612"	14740	14280	200	5024	5098	830	16	5041	5041	5090	595	11	3	1	0	1610967	0.013	100000.000	100000.000	0.000	0.000	0.000	0.000	0.000	16.610	-17	57	-17	57	316	2384	100	647	"S10"
0	0	0	11	9	2	"PKACa "	"P17612"	15240	14290	90	5212	5343	495	9	5061	5061	5068	377	7	25	11	0	277831	0.729	100000.000	100000.000	0.000	0.000	0.000	0.000	0.000	16.610	151	282	151	282	52	420	100	648	"S10"
0	0	0	11	1	3	"p70S6K"	"P23443"	11230	14910	200	5003	5113	648	12	5011	5011	5062	781	15	6	1	0	1615635	0.065	100000.000	100000.000	0.000	0.000	0.000	0.000	0.000	16.610	-8	102	-8	102	316	2384	100	649	"S447"
0	0	0	11	2	3	"p70S6K"	"P23443"	11730	14910	200	5101	5154	458	8	5093	5093	5148	874	16	1	0	0	1628617	0.007	100000.000	100000.000	0.000	0.000	0.000	0.000	0.000	16.610	8	61	8	61	316	2384	100	650	"S447"
0	0	0	11	3	3	"p70S6K"	"P23443"	12230	14910	200	5131	5202	350	6	5103	5103	5139	487	9	13	1	0	1643801	0.129	100000.000	100000.000	0.000	0.000	0.000	0.000	0.000	16.610	28	99	28	99	316	2384	100	651	"S447"
0	0	0	11	4	3	"PDK1"	"O15530"	12770	14920	140	5445	7538	3120	41	5034	5034	5047	290	5	52	47	0	1175924	8.590	100000.000	100000.000	0.000	0.000	0.000	0.000	0.000	16.610	411	2504	411	2504	156	1140	100	652	"Y376"
0	0	0	11	5	3	"PDK1"	"O15530"	13250	14910	120	6004	8392	3665	43	5002	5002	5019	313	6	63	53	0	1006981	10.776	100000.000	100000.000	0.000	0.000	0.000	0.000	0.000	16.610	1002	3390	1002	3390	120	820	100	653	"Y376"
0	0	0	11	6	3	"PDK1"	"O15530"	13750	14890	130	5761	8613	4138	48	4914	4914	4973	769	15	50	46	0	1033568	4.733	100000.000	100000.000	0.000	0.000	0.000	0.000	0.000	16.610	847	3699	847	3699	120	940	100	654	"Y376"
0	0	0	11	7	3	"Ripk1"	"Q13546"	14230	14910	200	5232	5291	681	12	4900	4900	4939	480	9	36	7	0	1671876	0.733	100000.000	100000.000	0.000	0.000	0.000	0.000	0.000	16.610	332	391	332	391	316	2384	100	655	"Y694"
0	0	0	11	8	3	"Ripk1"	"Q13546"	14730	14910	200	5229	5380	1851	34	4834	4834	4858	365	7	51	19	0	1700064	1.430	100000.000	100000.000	0.000	0.000	0.000	0.000	0.000	16.610	395	546	395	546	316	2384	100	656	"Y694"
0	0	0	11	9	3	"Ripk1"	"Q13546"	15230	14910	200	5022	5087	626	12	4800	4800	4835	593	12	22	1	0	1607524	0.425	100000.000	100000.000	0.000	0.000	0.000	0.000	0.000	16.610	222	287	222	287	316	2384	100	657	"Y694"
0	0	0	11	1	4	"SHC3"	"Q92529"	11230	15550	200	4956	5198	1483	28	4936	4936	4980	684	13	12	5	0	1642506	0.319	100000.000	100000.000	0.000	0.000	0.000	0.000	0.000	16.610	20	262	20	262	316	2384	100	658	"Y341"
0	0	0	11	2	4	"SHC3"	"Q92529"	11750	15580	140	5089	5352	652	12	5015	5015	5029	278	5	33	27	0	834979	1.162	100000.000	100000.000	0.000	0.000	0.000	0.000	0.000	16.610	74	337	74	337	156	1140	100	659	"Y341"
0	0	0	11	3	4	"SHC3"	"Q92529"	12260	15550	150	5113	5582	1836	32	4981	4981	5007	369	7	33	26	0	870818	1.558	100000.000	100000.000	0.000	0.000	0.000	0.000	0.000	16.610	132	601	132	601	156	1272	100	660	"Y341"
0	0	0	11	4	4	"Smad3 "	"P84022"	12740	15550	160	4981	5167	631	12	4931	4931	4978	651	13	19	12	0	1074659	0.290	100000.000	100000.000	0.000	0.000	0.000	0.000	0.000	16.610	50	236	50	236	208	1512	100	661	"S208"
0	0	0	11	5	4	"Smad3 "	"P84022"	13250	15560	140	4980	5199	648	12	4806	4806	4854	970	19	21	2	0	811121	0.356	100000.000	100000.000	0.000	0.000	0.000	0.000	0.000	16.610	174	393	174	393	156	1140	100	662	"S208"
0	0	0	11	6	4	"Smad3 "	"P84022"	13750	15550	160	4929	5170	640	12	4836	4836	4865	639	13	22	14	0	1075297	0.477	100000.000	100000.000	0.000	0.000	0.000	0.000	0.000	16.610	93	334	93	334	208	1512	100	663	"S208"
0	0	0	11	7	4	"TAK1 "	"O43318"	14260	15550	150	5033	5485	978	17	4810	4810	4829	284	5	46	36	0	855693	2.310	100000.000	100000.000	0.000	0.000	0.000	0.000	0.000	16.610	223	675	223	675	156	1272	100	664	"T187"
0	0	0	11	8	4	"TAK1 "	"O43318"	14760	15550	150	4990	5357	805	15	4728	4728	4768	489	10	38	32	0	835705	1.204	100000.000	100000.000	0.000	0.000	0.000	0.000	0.000	16.610	262	629	262	629	156	1272	100	665	"T187"
0	0	0	11	9	4	"TAK1 "	"O43318"	15230	15550	200	4767	4914	568	11	4644	4644	4685	588	12	19	13	0	1552771	0.389	100000.000	100000.000	0.000	0.000	0.000	0.000	0.000	16.610	123	270	123	270	316	2384	100	666	"T187"
0	0	0	11	1	5	"ACC1"	"P68133"	11240	16190	200	5048	5080	410	8	4923	4923	4970	734	14	3	0	0	1605422	0.150	100000.000	100000.000	0.000	0.000	0.000	0.000	0.000	16.610	125	157	125	157	316	2384	100	667	"Y93"
0	0	0	11	2	5	"ACC1"	"P68133"	11740	16190	200	5154	5258	864	16	4942	4942	4981	784	15	4	1	0	1661521	0.353	100000.000	100000.000	0.000	0.000	0.000	0.000	0.000	16.610	212	316	212	316	316	2384	100	668	"Y93"
0	0	0	11	3	5	"ACC1"	"P68133"	12240	16190	200	5157	5211	480	9	4920	4920	4960	782	15	5	0	0	1646831	0.321	100000.000	100000.000	0.000	0.000	0.000	0.000	0.000	16.610	237	291	237	291	316	2384	100	669	"Y93"
0	0	0	11	4	5	"A-Raf"	"P10398"	12740	16190	200	5022	5102	802	15	4833	4833	4876	757	15	3	1	0	1612369	0.299	100000.000	100000.000	0.000	0.000	0.000	0.000	0.000	16.610	189	269	189	269	316	2384	100	670	"T20"
0	0	0	11	5	5	"A-Raf"	"P10398"	13240	16190	110	5157	5316	1948	36	4800	4800	4845	785	16	7	1	0	425249	0.600	100000.000	100000.000	0.000	0.000	0.000	0.000	0.000	16.610	357	516	357	516	80	656	100	671	"T20"
0	0	0	11	6	5	"A-Raf"	"P10398"	13740	16190	200	4985	5015	363	7	4758	4758	4793	522	10	15	1	0	1584725	0.425	100000.000	100000.000	0.000	0.000	0.000	0.000	0.000	16.610	227	257	227	257	316	2384	100	672	"T20"
0	0	0	11	7	5	"BCAP"	"Q6ZUJ8"	14240	16190	200	4835	4989	1048	21	4776	4776	4809	384	7	22	8	0	1576653	0.469	100000.000	100000.000	0.000	0.000	0.000	0.000	0.000	16.610	59	213	59	213	316	2384	100	673	"Y570"
0	0	0	11	8	5	"BCAP"	"Q6ZUJ8"	14740	16190	200	4809	4869	491	10	4709	4709	5027	3851	76	0	0	0	1538505	-0.041	100000.000	100000.000	0.000	0.000	0.000	0.000	0.000	16.610	100	160	100	160	316	2384	100	674	"Y570"
0	0	0	11	9	5	"BCAP"	"Q6ZUJ8"	15240	16190	200	4778	4828	332	6	4705	4705	4738	631	13	8	0	0	1525491	0.143	100000.000	100000.000	0.000	0.000	0.000	0.000	0.000	16.610	73	123	73	123	316	2384	100	675	"Y570"
0	0	0	11	1	6	"Cofilin 1"	"P23528"	11250	16850	130	5165	5642	1118	19	4822	4822	4848	613	12	40	33	0	677070	1.295	100000.000	100000.000	0.000	0.000	0.000	0.000	0.000	16.610	343	820	343	820	120	940	100	676	"Y139"
0	0	0	11	2	6	"Cofilin 1"	"P23528"	11760	16860	140	5036	5663	1112	19	4854	4854	4888	540	11	36	33	0	883428	1.435	100000.000	100000.000	0.000	0.000	0.000	0.000	0.000	16.610	182	809	182	809	156	1140	100	677	"Y139"
0	0	0	11	3	6	"Cofilin 1"	"P23528"	12260	16840	150	5057	5804	1461	25	4855	4855	4890	544	11	35	32	0	905437	1.680	100000.000	100000.000	0.000	0.000	0.000	0.000	0.000	16.610	202	949	202	949	156	1272	100	678	"Y139"
0	0	0	11	4	6	"CTNNB1"	"P35222"	12730	16840	200	4690	4754	665	13	4793	4793	4900	1408	28	0	0	0	1502174	-0.104	100000.000	100000.000	0.000	0.000	0.000	0.000	0.000	16.610	-103	-39	-103	-39	316	2384	100	679	"Y654"
0	0	0	11	5	6	"CTNNB1"	"P35222"	13230	16840	200	4705	4715	327	6	4771	4771	4805	719	14	1	0	0	1490023	-0.125	100000.000	100000.000	0.000	0.000	0.000	0.000	0.000	16.610	-66	-56	-66	-56	316	2384	100	680	"Y654"
0	0	0	11	6	6	"CTNNB1"	"P35222"	13730	16840	200	4619	4629	286	6	4732	4732	4774	491	10	1	0	0	1462666	-0.295	100000.000	100000.000	0.000	0.000	0.000	0.000	0.000	16.610	-113	-103	-113	-103	316	2384	100	681	"Y654"
0	0	0	11	7	6	"IFNGR1 "	"P15260"	14230	16840	200	4893	4924	353	7	4768	4768	4779	254	5	32	13	0	1555939	0.571	100000.000	100000.000	0.000	0.000	0.000	0.000	0.000	16.610	125	156	125	156	316	2384	100	682	"S495"
0	0	0	11	8	6	"IFNGR1 "	"P15260"	14730	16840	200	4814	4864	346	7	4721	4721	4789	1011	21	2	0	0	1536950	0.074	100000.000	100000.000	0.000	0.000	0.000	0.000	0.000	16.610	93	143	93	143	316	2384	100	683	"S495"
0	0	0	11	9	6	"IFNGR1 "	"P15260"	15230	16840	200	4762	4903	541	11	4719	4719	4761	499	10	21	6	0	1549195	0.285	100000.000	100000.000	0.000	0.000	0.000	0.000	0.000	16.610	43	184	43	184	316	2384	100	684	"S495"
-75	0	0	11	1	7	"empty"	"empty"	11230	17480	200	4809	4790	262	5	4762	4762	4793	503	10	3	0	0	1513547	-0.006	100000.000	100000.000	0.000	0.000	0.000	0.000	0.000	16.610	47	28	47	28	316	2384	100	685	"empty"
-75	0	0	11	2	7	"empty"	"empty"	11730	17480	200	4784	4802	278	5	4775	4775	4811	930	19	1	0	0	1517437	-0.010	100000.000	100000.000	0.000	0.000	0.000	0.000	0.000	16.610	9	27	9	27	316	2384	100	686	"empty"
-75	0	0	11	3	7	"empty"	"empty"	12230	17480	200	4769	4760	208	4	4773	4773	4826	1002	20	0	0	0	1504255	-0.066	100000.000	100000.000	0.000	0.000	0.000	0.000	0.000	16.610	-4	-13	-4	-13	316	2384	100	687	"empty"
-75	0	0	11	4	7	"empty"	"empty"	12730	17480	200	4772	4779	224	4	4760	4760	4797	786	16	0	0	0	1510215	-0.023	100000.000	100000.000	0.000	0.000	0.000	0.000	0.000	16.610	12	19	12	19	316	2384	100	688	"empty"
-75	0	0	11	5	7	"empty"	"empty"	13230	17480	200	4836	4814	229	4	4723	4723	4772	902	18	0	0	0	1521339	0.047	100000.000	100000.000	0.000	0.000	0.000	0.000	0.000	16.610	113	91	113	91	316	2384	100	689	"empty"
-75	0	0	11	6	7	"empty"	"empty"	13730	17480	200	4729	4741	264	5	4726	4726	4763	585	12	2	0	0	1498059	-0.038	100000.000	100000.000	0.000	0.000	0.000	0.000	0.000	16.610	3	15	3	15	316	2384	100	690	"empty"
0	0	0	11	7	7	"GLQAWPG-pS-AIPQFLG_GLQAWPGEAIPQFLG_60vs40"	"GLQAWPG-pS-AIPQFLG_GLQAWPGEAIPQFLG_60vs40"	14270	17460	130	5487	9146	4788	52	4733	4733	4784	855	17	48	47	0	1097498	5.102	100000.000	100000.000	0.000	0.000	0.000	0.000	0.000	16.610	754	4413	754	4413	120	940	100	691	"GLQAWPG-pS-AIPQFLG_GLQAWPGEAIPQFLG_60vs40"
0	0	0	11	8	7	"GLQAWPG-pS-AIPQFLG_GLQAWPGEAIPQFLG_60vs40"	"GLQAWPG-pS-AIPQFLG_GLQAWPGEAIPQFLG_60vs40"	14770	17480	130	6104	9081	4638	51	4700	4700	4720	276	5	64	55	0	1089729	15.801	100000.000	100000.000	0.000	0.000	0.000	0.000	0.000	16.610	1404	4381	1404	4381	120	940	100	692	"GLQAWPG-pS-AIPQFLG_GLQAWPGEAIPQFLG_60vs40"
0	0	0	11	9	7	"GLQAWPG-pS-AIPQFLG_GLQAWPGEAIPQFLG_60vs40"	"GLQAWPG-pS-AIPQFLG_GLQAWPGEAIPQFLG_60vs40"	15270	17460	130	5164	8630	4695	54	4647	4647	4886	1810	37	42	40	0	1035574	2.069	100000.000	100000.000	0.000	0.000	0.000	0.000	0.000	16.610	517	3983	517	3983	120	940	100	693	"GLQAWPG-pS-AIPQFLG_GLQAWPGEAIPQFLG_60vs40"
0	0	0	12	1	1	"BLNK "	"Q8WV28"	15750	13620	70	8212	8707	2548	29	4988	4988	5000	266	5	100	100	0	278638	13.936	100000.000	100000.000	0.000	0.000	0.000	0.000	0.000	16.610	3224	3719	3224	3719	32	236	100	694	"Y178"
0	0	0	12	2	1	"BLNK "	"Q8WV28"	16250	13610	80	8420	8401	1548	18	5045	5045	5095	436	8	96	90	0	436842	7.583	100000.000	100000.000	0.000	0.000	0.000	0.000	0.000	16.610	3375	3356	3375	3356	52	340	100	695	"Y178"
0	0	0	12	3	1	"BLNK "	"Q8WV28"	16760	13610	130	5389	6431	1659	25	4913	4913	5084	1034	20	45	40	0	771764	1.303	100000.000	100000.000	0.000	0.000	0.000	0.000	0.000	16.610	476	1518	476	1518	120	940	100	696	"Y178"
0	0	0	12	4	1	"Catalase"	"P04040"	17250	13610	80	8286	7685	1408	18	5016	5016	5055	377	7	86	80	0	399615	6.976	100000.000	100000.000	0.000	0.000	0.000	0.000	0.000	16.610	3270	2669	3270	2669	52	340	100	697	"Y385"
0	0	0	12	5	1	"Catalase"	"P04040"	17750	13620	130	5734	7017	2715	38	5232	5232	5514	1883	34	40	19	0	842050	0.798	100000.000	100000.000	0.000	0.000	0.000	0.000	0.000	16.610	502	1785	502	1785	120	940	100	698	"Y385"
0	0	0	12	6	1	"Catalase"	"P04040"	18260	13610	120	5470	6578	1964	29	5029	5029	5202	1299	24	40	31	0	789367	1.059	100000.000	100000.000	0.000	0.000	0.000	0.000	0.000	16.610	441	1549	441	1549	120	820	100	699	"Y385"
0	0	0	12	7	1	"Cdc42"	"P60953"	18750	13610	170	5088	5745	1485	25	4941	4941	5142	1098	21	27	14	0	1194950	0.549	100000.000	100000.000	0.000	0.000	0.000	0.000	0.000	16.610	147	804	147	804	208	1660	100	700	"Y64"
0	0	0	12	8	1	"Cdc42"	"P60953"	19240	13590	130	5839	6489	1987	30	4850	4850	5154	1257	24	45	27	0	778702	1.062	100000.000	100000.000	0.000	0.000	0.000	0.000	0.000	16.610	989	1639	989	1639	120	940	100	701	"Y64"
0	0	0	12	9	1	"Cdc42"	"P60953"	19740	13580	140	5433	6566	2838	43	4964	4964	5373	1727	32	35	17	0	1024356	0.691	100000.000	100000.000	0.000	0.000	0.000	0.000	0.000	16.610	469	1602	469	1602	156	1140	100	702	"Y64"
0	0	0	12	1	2	"Flt3"	"P36888"	15750	14250	120	5123	5464	969	17	4965	4965	5080	1239	24	19	0	0	655688	0.310	100000.000	100000.000	0.000	0.000	0.000	0.000	0.000	16.610	158	499	158	499	120	820	100	703	"Y842"
0	0	0	12	2	2	"Flt3"	"P36888"	16250	14250	130	5044	5362	726	13	4958	4958	5026	781	15	27	13	0	643408	0.430	100000.000	100000.000	0.000	0.000	0.000	0.000	0.000	16.610	86	404	86	404	120	940	100	704	"Y842"
0	0	0	12	3	2	"Flt3"	"P36888"	16740	14260	100	5516	5868	1295	22	4852	4852	5035	1408	27	33	6	0	469402	0.592	100000.000	100000.000	0.000	0.000	0.000	0.000	0.000	16.610	664	1016	664	1016	80	560	100	705	"Y842"
0	0	0	12	4	2	"gp130 "	"P40189"	17260	14240	70	6303	6396	403	6	5053	5053	5091	388	7	100	93	0	204669	3.363	100000.000	100000.000	0.000	0.000	0.000	0.000	0.000	16.610	1250	1343	1250	1343	32	236	100	706	"S782"
0	0	0	12	5	2	"gp130 "	"P40189"	17770	14230	130	5668	5814	844	14	5013	5013	5093	420	8	58	45	0	697688	1.717	100000.000	100000.000	0.000	0.000	0.000	0.000	0.000	16.610	655	801	655	801	120	940	100	707	"S782"
0	0	0	12	6	2	"gp130 "	"P40189"	18240	14240	160	5156	5369	686	12	4881	4881	5005	634	12	34	12	0	1116794	0.574	100000.000	100000.000	0.000	0.000	0.000	0.000	0.000	16.610	275	488	275	488	208	1512	100	708	"S782"
0	0	0	12	7	2	"HSP60"	"P10809"	18750	14250	120	5101	5330	760	14	4862	4862	5121	2227	43	2	0	0	639655	0.094	100000.000	100000.000	0.000	0.000	0.000	0.000	0.000	16.610	239	468	239	468	120	820	100	709	"S70"
0	0	0	12	8	2	"HSP60"	"P10809"	19260	14250	150	5103	5461	1313	24	4912	4912	5176	1134	21	19	5	0	851913	0.251	100000.000	100000.000	0.000	0.000	0.000	0.000	0.000	16.610	191	549	191	549	156	1272	100	710	"S70"
0	0	0	12	9	2	"HSP60"	"P10809"	19770	14240	140	5192	5777	1461	25	5052	5052	5668	2237	39	10	3	0	901267	0.049	100000.000	100000.000	0.000	0.000	0.000	0.000	0.000	16.610	140	725	140	725	156	1140	100	711	"S70"
0	0	0	12	1	3	"IL7R "	"P16871"	15780	14910	100	6889	6904	459	6	4862	4862	4866	273	5	98	98	0	552330	7.465	100000.000	100000.000	0.000	0.000	0.000	0.000	0.000	16.610	2027	2042	2027	2042	80	560	100	712	"Y449"
0	0	0	12	2	3	"IL7R "	"P16871"	16270	14900	120	7016	6700	954	14	4871	4871	4969	1082	21	78	49	0	804043	1.600	100000.000	100000.000	0.000	0.000	0.000	0.000	0.000	16.610	2145	1829	2145	1829	120	820	100	713	"Y449"
0	0	0	12	3	3	"IL7R "	"P16871"	16770	14900	110	7342	7371	549	7	4757	4757	4775	315	6	98	98	0	589685	8.241	100000.000	100000.000	0.000	0.000	0.000	0.000	0.000	16.610	2585	2614	2585	2614	80	656	100	714	"Y449"
0	0	0	12	4	3	"IRAK4"	"P51617"	17270	14890	100	5202	5273	366	6	4902	4902	4993	796	15	5	2	0	421803	0.352	100000.000	100000.000	0.000	0.000	0.000	0.000	0.000	16.610	300	371	300	371	80	560	100	715	"T345"
0	0	0	12	5	3	"IRAK4"	"P51617"	17760	14900	80	5111	5250	523	9	4900	4900	4943	360	7	30	15	0	272983	0.853	100000.000	100000.000	0.000	0.000	0.000	0.000	0.000	16.610	211	350	211	350	52	340	100	716	"T345"
0	0	0	12	6	3	"IRAK4"	"P51617"	18270	14890	200	5046	5134	524	10	4927	4927	5045	700	13	9	1	0	1622261	0.127	100000.000	100000.000	0.000	0.000	0.000	0.000	0.000	16.610	119	207	119	207	316	2384	100	717	"T345"
0	0	0	12	7	3	"LIMK1"	"P53667"	18780	14880	120	8071	7518	2129	28	4989	4989	5171	897	17	62	57	0	902143	2.616	100000.000	100000.000	0.000	0.000	0.000	0.000	0.000	16.610	3082	2529	3082	2529	120	820	100	718	"T508"
0	0	0	12	8	3	"LIMK1"	"P53667"	19260	14890	130	7670	7574	2719	35	4905	4905	5214	1251	23	58	53	0	908934	1.886	100000.000	100000.000	0.000	0.000	0.000	0.000	0.000	16.610	2765	2669	2765	2669	120	940	100	719	"T508"
0	0	0	12	9	3	"LIMK1"	"P53667"	19770	14870	160	5398	7094	3342	47	4915	4915	5762	3948	68	23	6	0	1475492	0.337	100000.000	100000.000	0.000	0.000	0.000	0.000	0.000	16.610	483	2179	483	2179	208	1512	100	720	"T508"
0	0	0	12	1	4	"p38-alpha "	"Q16539"	15780	15560	160	6643	6793	1380	20	4724	4724	4777	764	15	96	79	0	1412896	2.639	100000.000	100000.000	0.000	0.000	0.000	0.000	0.000	16.610	1919	2069	1919	2069	208	1512	100	721	"T122"
0	0	0	12	2	4	"p38-alpha "	"Q16539"	16280	15550	170	7138	7144	1461	20	4783	4783	4994	1942	38	73	5	0	1485910	1.107	100000.000	100000.000	0.000	0.000	0.000	0.000	0.000	16.610	2355	2361	2355	2361	208	1660	100	722	"T122"
0	0	0	12	3	4	"p38-alpha "	"Q16539"	16770	15540	170	7415	7408	837	11	4817	4817	4876	577	11	96	94	0	1540904	4.388	100000.000	100000.000	0.000	0.000	0.000	0.000	0.000	16.610	2598	2591	2598	2591	208	1660	100	723	"T122"
0	0	0	12	4	4	"MEK1 "	"Q02750"	17280	15540	80	5803	6051	2053	33	4906	4906	4971	872	17	51	9	0	314676	1.239	100000.000	100000.000	0.000	0.000	0.000	0.000	0.000	16.610	897	1145	897	1145	52	340	100	724	"S297"
0	0	0	12	5	4	"MEK1 "	"Q02750"	17770	15540	80	6063	5928	615	10	4908	4908	4962	502	10	78	59	0	308234	1.924	100000.000	100000.000	0.000	0.000	0.000	0.000	0.000	16.610	1155	1020	1155	1020	52	340	100	725	"S297"
0	0	0	12	6	4	"MEK1 "	"Q02750"	18260	15530	100	5395	5511	778	14	4922	4922	4988	456	9	51	36	0	440919	1.147	100000.000	100000.000	0.000	0.000	0.000	0.000	0.000	16.610	473	589	473	589	80	560	100	726	"S297"
0	0	0	12	7	4	"P27kip1"	"P46527"	18770	15530	110	8007	8067	2581	31	4853	4853	4955	526	10	88	81	0	645323	5.916	100000.000	100000.000	0.000	0.000	0.000	0.000	0.000	16.610	3154	3214	3154	3214	80	656	100	727	"Y74"
0	0	0	12	8	4	"P27kip1"	"P46527"	19250	15520	160	5446	6697	2566	38	4834	4834	5128	1415	27	41	33	0	1392935	1.109	100000.000	100000.000	0.000	0.000	0.000	0.000	0.000	16.610	612	1863	612	1863	208	1512	100	728	"Y74"
0	0	0	12	9	4	"P27kip1"	"P46527"	19780	15530	140	7928	8832	4894	55	4890	4890	5721	2691	47	53	25	0	1377820	1.156	100000.000	100000.000	0.000	0.000	0.000	0.000	0.000	16.610	3038	3942	3038	3942	156	1140	100	729	"Y74"
0	0	0	12	1	5	"PPARG "	"P37231"	15790	16200	110	5995	6059	438	7	4884	4884	4936	733	14	92	12	0	484732	1.532	100000.000	100000.000	0.000	0.000	0.000	0.000	0.000	16.610	1111	1175	1111	1175	80	656	100	730	"S112"
0	0	0	12	2	5	"PPARG "	"P37231"	16290	16190	140	5622	5631	875	15	4704	4704	4862	1304	26	19	3	0	878444	0.590	100000.000	100000.000	0.000	0.000	0.000	0.000	0.000	16.610	918	927	918	927	156	1140	100	731	"S112"
0	0	0	12	3	5	"PPARG "	"P37231"	16780	16190	140	5899	5862	617	10	4780	4780	4809	303	6	91	84	0	914434	3.475	100000.000	100000.000	0.000	0.000	0.000	0.000	0.000	16.610	1119	1082	1119	1082	156	1140	100	732	"S112"
0	0	0	12	4	5	"Pyk2 "	"Q14289"	17280	16180	180	19651	16278	6742	41	4783	4783	4816	374	7	83	79	0	4167215	30.647	100000.000	100000.000	0.000	0.000	0.000	0.000	0.000	16.610	14868	11495	14868	11495	256	1924	100	733	"S399"
0	0	0	12	5	5	"Pyk2 "	"Q14289"	17770	16180	180	20455	16922	7146	42	4827	4827	4926	953	19	78	76	0	4332071	12.588	100000.000	100000.000	0.000	0.000	0.000	0.000	0.000	16.610	15628	12095	15628	12095	256	1924	100	734	"S399"
0	0	0	12	6	5	"Pyk2 "	"Q14289"	18280	16170	180	21332	17924	7354	41	4852	4852	4924	605	12	81	80	0	4588459	21.488	100000.000	100000.000	0.000	0.000	0.000	0.000	0.000	16.610	16480	13072	16480	13072	256	1924	100	735	"S399"
0	0	0	12	7	5	"STAT1 "	"P42224"	18780	16160	170	5796	5987	1027	17	4831	4831	4960	676	13	70	28	0	1245395	1.519	100000.000	100000.000	0.000	0.000	0.000	0.000	0.000	16.610	965	1156	965	1156	208	1660	100	736	"S708"
0	0	0	12	8	5	"STAT1 "	"P42224"	19280	16170	170	6282	6690	1489	22	4924	4924	5299	2015	38	28	8	0	1391477	0.690	100000.000	100000.000	0.000	0.000	0.000	0.000	0.000	16.610	1358	1766	1358	1766	208	1660	100	737	"S708"
0	0	0	12	9	5	"STAT1 "	"P42224"	19770	16150	180	6949	8607	5178	60	5015	5015	5979	2977	49	37	15	0	2203269	0.883	100000.000	100000.000	0.000	0.000	0.000	0.000	0.000	16.610	1934	3592	1934	3592	256	1924	100	738	"S708"
0	0	0	12	1	6	"STAT5B "	"P51692"	15790	16830	70	6904	6821	517	7	4607	4607	4623	241	5	96	96	0	218285	9.120	100000.000	100000.000	0.000	0.000	0.000	0.000	0.000	16.610	2297	2214	2297	2214	32	236	100	739	"S731"
0	0	0	12	2	6	"STAT5B "	"P51692"	16280	16870	140	4847	5348	1511	28	4688	4688	5092	2160	42	10	0	0	834243	0.119	100000.000	100000.000	0.000	0.000	0.000	0.000	0.000	16.610	159	660	159	660	156	1140	100	740	"S731"
0	0	0	12	3	6	"STAT5B "	"P51692"	16780	16830	70	6729	7241	1974	27	4696	4696	4710	234	4	100	100	0	231710	10.816	100000.000	100000.000	0.000	0.000	0.000	0.000	0.000	16.610	2033	2545	2033	2545	32	236	100	741	"S731"
0	0	0	12	4	6	"Syk "	"P43405"	17270	16820	130	4983	6325	2345	37	4789	4789	4833	326	6	36	32	0	759034	4.577	100000.000	100000.000	0.000	0.000	0.000	0.000	0.000	16.610	194	1536	194	1536	120	940	100	742	"Y348"
0	0	0	12	5	6	"Syk "	"P43405"	17770	16810	120	5042	6346	2305	36	4836	4836	4910	523	10	33	31	0	761484	2.746	100000.000	100000.000	0.000	0.000	0.000	0.000	0.000	16.610	206	1510	206	1510	120	820	100	743	"Y348"
0	0	0	12	6	6	"Syk "	"P43405"	18280	16810	80	9986	9504	2344	24	4851	4851	4889	307	6	96	94	0	494190	15.033	100000.000	100000.000	0.000	0.000	0.000	0.000	0.000	16.610	5135	4653	5135	4653	52	340	100	744	"Y348"
0	0	0	12	7	6	"Calmodulin "	"P62158"	18810	16800	150	6378	6615	2307	34	4963	4963	5112	736	14	55	50	0	1032006	2.042	100000.000	100000.000	0.000	0.000	0.000	0.000	0.000	16.610	1415	1652	1415	1652	156	1272	100	745	"Y99"
0	0	0	12	8	6	"Calmodulin "	"P62158"	19270	16810	130	7699	8141	2974	36	4927	4927	5361	1657	30	67	45	0	976947	1.678	100000.000	100000.000	0.000	0.000	0.000	0.000	0.000	16.610	2772	3214	2772	3214	120	940	100	746	"Y99"
0	0	0	12	9	6	"Calmodulin "	"P62158"	19770	16810	150	8623	10219	6651	65	4942	4942	6120	3558	58	50	28	0	1594233	1.152	100000.000	100000.000	0.000	0.000	0.000	0.000	0.000	16.610	3681	5277	3681	5277	156	1272	100	747	"Y99"
-75	0	0	12	1	7	"empty"	"empty"	15760	17460	200	4679	4736	442	9	4629	4629	4705	745	15	2	1	0	1496511	0.042	100000.000	100000.000	0.000	0.000	0.000	0.000	0.000	16.610	50	107	50	107	316	2384	100	748	"empty"
-75	0	0	12	2	7	"empty"	"empty"	16260	17460	200	4646	4671	254	5	4636	4636	4675	437	9	5	0	0	1475906	-0.009	100000.000	100000.000	0.000	0.000	0.000	0.000	0.000	16.610	10	35	10	35	316	2384	100	749	"empty"
-75	0	0	12	3	7	"empty"	"empty"	16760	17460	200	4672	4734	357	7	4663	4663	4704	382	8	11	2	0	1495980	0.079	100000.000	100000.000	0.000	0.000	0.000	0.000	0.000	16.610	9	71	9	71	316	2384	100	750	"empty"
-75	0	0	12	4	7	"empty"	"empty"	17260	17460	200	4644	4670	280	5	4667	4667	4731	582	12	2	0	0	1475625	-0.105	100000.000	100000.000	0.000	0.000	0.000	0.000	0.000	16.610	-23	3	-23	3	316	2384	100	751	"empty"
-75	0	0	12	5	7	"empty"	"empty"	17760	17460	200	4831	4869	330	6	4832	4832	4905	567	11	2	1	0	1538468	-0.063	100000.000	100000.000	0.000	0.000	0.000	0.000	0.000	16.610	-1	37	-1	37	316	2384	100	752	"empty"
-75	0	0	12	6	7	"empty"	"empty"	18260	17460	200	4927	4986	380	7	4980	4980	5065	731	14	2	0	0	1575453	-0.108	100000.000	100000.000	0.000	0.000	0.000	0.000	0.000	16.610	-53	6	-53	6	316	2384	100	753	"empty"
0	0	0	12	7	7	"Control-Spot"	"Tau"	18780	17450	110	8112	8341	1511	18	4899	4899	5035	615	12	97	90	0	667279	5.376	100000.000	100000.000	0.000	0.000	0.000	0.000	0.000	16.610	3213	3442	3213	3442	80	656	100	754	"Control-Spot"
0	0	0	12	8	7	"Control-Spot"	"Tau"	19270	17440	150	8426	8662	3620	41	4955	4955	5595	2302	41	59	33	0	1351239	1.332	100000.000	100000.000	0.000	0.000	0.000	0.000	0.000	16.610	3471	3707	3471	3707	156	1272	100	755	"Control-Spot"
0	0	0	12	9	7	"Control-Spot"	"Tau"	19770	17440	140	8440	10738	6789	63	4881	4881	6074	3837	63	46	25	0	1675085	1.216	100000.000	100000.000	0.000	0.000	0.000	0.000	0.000	16.610	3559	5857	3559	5857	156	1140	100	756	"Control-Spot"
0	0	0	13	1	1	"Anxa1"	"P04083"	2260	18200	70	7152	7386	1126	15	5216	5216	5243	341	6	96	93	0	236359	6.284	100000.000	100000.000	0.000	0.000	0.000	0.000	0.000	16.610	1936	2170	1936	2170	32	236	100	757	"Y20"
0	0	0	13	2	1	"Anxa1"	"P04083"	2760	18220	80	6641	7110	2976	41	5192	5192	5189	313	6	98	96	0	369711	6.137	100000.000	100000.000	0.000	0.000	0.000	0.000	0.000	16.610	1449	1918	1449	1918	52	340	100	758	"Y20"
0	0	0	13	3	1	"Anxa1"	"P04083"	3260	18210	80	6555	6549	379	5	5150	5150	5216	503	9	96	90	0	340554	2.650	100000.000	100000.000	0.000	0.000	0.000	0.000	0.000	16.610	1405	1399	1405	1399	52	340	100	759	"Y20"
0	0	0	13	4	1	"Bax"	"Q07812"	3750	18200	200	5391	5443	396	7	5262	5262	5315	1088	20	2	0	0	1719900	0.118	100000.000	100000.000	0.000	0.000	0.000	0.000	0.000	16.610	129	181	129	181	316	2384	100	760	"S184"
0	0	0	13	5	1	"Bax"	"Q07812"	4250	18190	200	5468	5513	892	16	5310	5310	5317	469	8	16	0	0	1741970	0.418	100000.000	100000.000	0.000	0.000	0.000	0.000	0.000	16.610	158	203	158	203	316	2384	100	761	"S184"
0	0	0	13	6	1	"Bax"	"Q07812"	4750	18190	200	5341	5356	389	7	5359	5359	5436	1373	25	0	0	0	1692543	-0.058	100000.000	100000.000	0.000	0.000	0.000	0.000	0.000	16.610	-18	-3	-18	-3	316	2384	100	762	"S184"
0	0	0	13	7	1	"CHOP"	"P35638"	5250	18180	200	5526	5719	1484	25	5506	5506	5549	1149	20	8	0	0	1807259	0.148	100000.000	100000.000	0.000	0.000	0.000	0.000	0.000	16.610	20	213	20	213	316	2384	100	763	"S79"
0	0	0	13	8	1	"CHOP"	"P35638"	5760	18190	70	7102	7315	2729	37	5543	5543	5534	249	4	84	81	0	234094	7.153	100000.000	100000.000	0.000	0.000	0.000	0.000	0.000	16.610	1559	1772	1559	1772	32	236	100	764	"S79"
0	0	0	13	9	1	"CHOP"	"P35638"	6250	18180	200	5503	5681	833	14	5570	5570	5608	710	12	10	6	0	1795105	0.103	100000.000	100000.000	0.000	0.000	0.000	0.000	0.000	16.610	-67	111	-67	111	316	2384	100	765	"S79"
0	0	0	13	1	2	"Crk "	"P46108"	2270	18840	90	6200	6168	1099	17	5072	5072	5339	3089	57	0	0	0	320711	0.268	100000.000	100000.000	0.000	0.000	0.000	0.000	0.000	16.610	1128	1096	1128	1096	52	420	100	766	"Y221"
0	0	0	13	2	2	"Crk "	"P46108"	2770	18840	70	6787	6336	960	15	4924	4924	4965	392	7	81	68	0	202760	3.497	100000.000	100000.000	0.000	0.000	0.000	0.000	0.000	16.610	1863	1412	1863	1412	32	236	100	767	"Y221"
0	0	0	13	3	2	"Crk "	"P46108"	3270	18840	80	6256	6180	1106	17	5003	5003	5024	268	5	65	57	0	321384	4.313	100000.000	100000.000	0.000	0.000	0.000	0.000	0.000	16.610	1253	1177	1253	1177	52	340	100	768	"Y221"
0	0	0	13	4	2	"EEA1"	"Q15075"	3760	18830	200	5203	5288	473	8	5151	5151	5181	464	8	14	7	0	1671088	0.231	100000.000	100000.000	0.000	0.000	0.000	0.000	0.000	16.610	52	137	52	137	316	2384	100	769	"T431"
0	0	0	13	5	2	"EEA1"	"Q15075"	4260	18820	200	5277	5342	477	8	5246	5246	5280	788	14	7	1	0	1688078	0.079	100000.000	100000.000	0.000	0.000	0.000	0.000	0.000	16.610	31	96	31	96	316	2384	100	770	"T431"
0	0	0	13	6	2	"EEA1"	"Q15075"	4760	18820	200	5427	5521	479	8	5323	5323	5328	424	7	15	8	0	1744729	0.455	100000.000	100000.000	0.000	0.000	0.000	0.000	0.000	16.610	104	198	104	198	316	2384	100	771	"T431"
0	0	0	13	7	2	"IKK-alpha "	"O15111"	5260	18820	70	7959	8815	4134	46	5461	5461	5465	245	4	100	100	0	282081	13.673	100000.000	100000.000	0.000	0.000	0.000	0.000	0.000	16.610	2498	3354	2498	3354	32	236	100	772	"T23"
0	0	0	13	8	2	"IKK-alpha "	"O15111"	5760	18820	80	7831	7697	877	11	5590	5590	5826	2249	38	48	1	0	400222	0.832	100000.000	100000.000	0.000	0.000	0.000	0.000	0.000	16.610	2241	2107	2241	2107	52	340	100	773	"T23"
0	0	0	13	9	2	"IKK-alpha "	"O15111"	6260	18810	80	7698	7629	1545	20	5589	5589	5571	237	4	90	90	0	396713	8.684	100000.000	100000.000	0.000	0.000	0.000	0.000	0.000	16.610	2109	2040	2109	2040	52	340	100	774	"T23"
0	0	0	13	1	3	"Jak2 "	"O60674"	2270	19470	200	4983	5060	517	10	4906	4906	4973	916	18	2	0	0	1598977	0.095	100000.000	100000.000	0.000	0.000	0.000	0.000	0.000	16.610	77	154	77	154	316	2384	100	775	"Y1007"
0	0	0	13	2	3	"Jak2 "	"O60674"	2770	19470	200	4849	4882	323	6	4818	4818	4835	379	7	12	3	0	1542653	0.124	100000.000	100000.000	0.000	0.000	0.000	0.000	0.000	16.610	31	64	31	64	316	2384	100	776	"Y1007"
0	0	0	13	3	3	"Jak2 "	"O60674"	3280	19490	90	5393	5359	544	10	4875	4875	4904	414	8	55	11	0	278684	1.099	100000.000	100000.000	0.000	0.000	0.000	0.000	0.000	16.610	518	484	518	484	52	420	100	777	"Y1007"
0	0	0	13	4	3	"Keap1"	"Q14145"	3780	19440	70	5347	6316	3917	62	5153	5153	5208	491	9	15	9	0	202099	2.257	100000.000	100000.000	0.000	0.000	0.000	0.000	0.000	16.610	194	1163	194	1163	32	236	100	778	"Y141"
0	0	0	13	5	3	"Keap1"	"Q14145"	4270	19460	200	5180	5174	347	6	5224	5224	5235	376	7	8	0	0	1634951	-0.162	100000.000	100000.000	0.000	0.000	0.000	0.000	0.000	16.610	-44	-50	-44	-50	316	2384	100	779	"Y141"
0	0	0	13	6	3	"Keap1"	"Q14145"	4770	19460	200	5266	5278	352	6	5283	5283	5319	646	12	2	0	0	1667803	-0.063	100000.000	100000.000	0.000	0.000	0.000	0.000	0.000	16.610	-17	-5	-17	-5	316	2384	100	780	"Y141"
0	0	0	13	7	3	"MK2"	"P16389"	5270	19470	70	6697	6610	1026	15	5300	5300	5300	236	4	84	78	0	211506	5.551	100000.000	100000.000	0.000	0.000	0.000	0.000	0.000	16.610	1397	1310	1397	1310	32	236	100	781	"Y132"
0	0	0	13	8	3	"MK2"	"P16389"	5770	19470	70	6958	6742	783	11	5478	5478	5524	399	7	75	71	0	215749	3.053	100000.000	100000.000	0.000	0.000	0.000	0.000	0.000	16.610	1480	1264	1480	1264	32	236	100	782	"Y132"
0	0	0	13	9	3	"MK2"	"P16389"	6260	19460	200	5459	5597	499	8	5463	5463	5491	549	9	12	8	0	1768597	0.193	100000.000	100000.000	0.000	0.000	0.000	0.000	0.000	16.610	-4	134	-4	134	316	2384	100	783	"Y132"
0	0	0	13	1	4	"MyD88"	"Q99836"	2280	20140	140	6578	6679	832	12	4904	4904	4932	361	7	100	94	0	1041865	4.839	100000.000	100000.000	0.000	0.000	0.000	0.000	0.000	16.610	1674	1775	1674	1775	156	1140	100	784	"Y257"
0	0	0	13	2	4	"MyD88"	"Q99836"	2780	20140	160	6104	6332	3111	49	4772	4772	4827	710	14	88	38	0	1317156	2.120	100000.000	100000.000	0.000	0.000	0.000	0.000	0.000	16.610	1332	1560	1332	1560	208	1512	100	785	"Y257"
0	0	0	13	3	4	"MyD88"	"Q99836"	3280	20130	160	6060	6017	525	8	4817	4817	4866	1027	21	70	2	0	1251621	1.121	100000.000	100000.000	0.000	0.000	0.000	0.000	0.000	16.610	1243	1200	1243	1200	208	1512	100	786	"Y257"
0	0	0	13	4	4	"NFkB-p105 "	"P19838"	3790	20120	90	5472	5978	1900	31	4896	4896	4935	571	11	50	13	0	310863	1.827	100000.000	100000.000	0.000	0.000	0.000	0.000	0.000	16.610	576	1082	576	1082	52	420	100	787	"S337"
0	0	0	13	5	4	"NFkB-p105 "	"P19838"	4280	20100	150	5263	5276	401	7	4992	4992	5017	503	10	26	4	0	823121	0.515	100000.000	100000.000	0.000	0.000	0.000	0.000	0.000	16.610	271	284	271	284	156	1272	100	788	"S337"
0	0	0	13	6	4	"NFkB-p105 "	"P19838"	4770	20110	120	5350	5387	464	8	5050	5050	5037	323	6	49	25	0	646461	1.084	100000.000	100000.000	0.000	0.000	0.000	0.000	0.000	16.610	300	337	300	337	120	820	100	789	"S337"
0	0	0	13	7	4	"PKACa "	"P17612"	5270	20110	120	5715	5692	322	5	5180	5180	5234	742	14	22	0	0	682984	0.617	100000.000	100000.000	0.000	0.000	0.000	0.000	0.000	16.610	535	512	535	512	120	820	100	790	"S338"
0	0	0	13	8	4	"PKACa "	"P17612"	5770	20110	140	5756	6358	3372	53	5244	5244	5278	374	7	73	23	0	991821	2.888	100000.000	100000.000	0.000	0.000	0.000	0.000	0.000	16.610	512	1114	512	1114	156	1140	100	791	"S338"
0	0	0	13	9	4	"PKACa "	"P17612"	6280	20100	120	5762	5750	271	4	5259	5259	5288	753	14	13	0	0	689994	0.614	100000.000	100000.000	0.000	0.000	0.000	0.000	0.000	16.610	503	491	503	491	120	820	100	792	"S338"
0	0	0	13	1	5	"PDK1"	"O15530"	2290	20780	90	12836	12072	2023	16	4715	4715	4831	1555	32	96	92	0	627759	4.657	100000.000	100000.000	0.000	0.000	0.000	0.000	0.000	16.610	8121	7357	8121	7357	52	420	100	793	"Y373"
0	0	0	13	2	5	"PDK1"	"O15530"	2770	20770	100	10988	10517	3692	35	4570	4570	4604	453	9	92	90	0	841327	13.053	100000.000	100000.000	0.000	0.000	0.000	0.000	0.000	16.610	6418	5947	6418	5947	80	560	100	794	"Y373"
0	0	0	13	3	5	"PDK1"	"O15530"	3280	20780	100	10424	9877	1781	18	4671	4671	4682	243	5	98	97	0	790151	21.379	100000.000	100000.000	0.000	0.000	0.000	0.000	0.000	16.610	5753	5206	5753	5206	80	560	100	795	"Y373"
0	0	0	13	4	5	"Ripk1"	"Q13546"	3750	20760	130	4980	5287	801	15	4827	4827	4867	497	10	27	23	0	634390	0.845	100000.000	100000.000	0.000	0.000	0.000	0.000	0.000	16.610	153	460	153	460	120	940	100	796	"Y424"
0	0	0	13	5	5	"Ripk1"	"Q13546"	4280	20760	70	6853	6750	585	8	4888	4888	4941	554	11	96	93	0	215990	3.265	100000.000	100000.000	0.000	0.000	0.000	0.000	0.000	16.610	1965	1862	1965	1862	32	236	100	797	"Y424"
0	0	0	13	6	5	"Ripk1"	"Q13546"	4780	20750	90	6662	6277	838	13	4952	4952	4974	385	7	78	65	0	326411	3.384	100000.000	100000.000	0.000	0.000	0.000	0.000	0.000	16.610	1710	1325	1710	1325	52	420	100	798	"Y424"
0	0	0	13	7	5	"Smad1 "	"Q15797"	5270	20750	200	5059	5116	672	13	5058	5058	5106	1050	20	1	0	0	1616813	0.010	100000.000	100000.000	0.000	0.000	0.000	0.000	0.000	16.610	1	58	1	58	316	2384	100	799	"S463"
0	0	0	13	8	5	"Smad1 "	"Q15797"	5770	20750	200	5116	5146	285	5	5221	5221	5247	634	12	0	0	0	1626274	-0.159	100000.000	100000.000	0.000	0.000	0.000	0.000	0.000	16.610	-105	-75	-105	-75	316	2384	100	800	"S463"
0	0	0	13	9	5	"Smad1 "	"Q15797"	6270	20750	200	5144	5181	531	10	5217	5217	5257	499	9	1	1	0	1637287	-0.152	100000.000	100000.000	0.000	0.000	0.000	0.000	0.000	16.610	-73	-36	-73	-36	316	2384	100	801	"S463"
0	0	0	13	1	6	"TAB1"	"Q15750"	2280	21420	100	8404	8873	3096	34	4883	4883	4931	394	7	96	96	0	709863	10.005	100000.000	100000.000	0.000	0.000	0.000	0.000	0.000	16.610	3521	3990	3521	3990	80	560	100	802	"S438"
0	0	0	13	2	6	"TAB1"	"Q15750"	2780	21420	100	7070	7070	1065	15	4750	4750	4772	289	6	98	98	0	565637	7.952	100000.000	100000.000	0.000	0.000	0.000	0.000	0.000	16.610	2320	2320	2320	2320	80	560	100	803	"S438"
0	0	0	13	3	6	"TAB1"	"Q15750"	3280	21420	120	6514	6335	1705	26	4681	4681	4744	490	10	74	70	0	760255	3.247	100000.000	100000.000	0.000	0.000	0.000	0.000	0.000	16.610	1833	1654	1833	1654	120	820	100	804	"S438"
0	0	0	13	4	6	"Tgfbr2"	"P37173"	3780	21410	120	5295	5462	983	17	4783	4783	4814	337	7	76	34	0	655484	1.923	100000.000	100000.000	0.000	0.000	0.000	0.000	0.000	16.610	512	679	512	679	120	820	100	805	"Y259"
0	0	0	13	5	6	"Tgfbr2"	"P37173"	4280	21420	130	5347	5433	822	15	4812	4812	4821	432	8	63	15	0	651905	1.417	100000.000	100000.000	0.000	0.000	0.000	0.000	0.000	16.610	535	621	535	621	120	940	100	806	"Y259"
0	0	0	13	6	6	"Tgfbr2"	"P37173"	4780	21410	160	5440	5534	1251	22	4944	4944	4940	374	7	64	20	0	1151158	1.588	100000.000	100000.000	0.000	0.000	0.000	0.000	0.000	16.610	496	590	496	590	208	1512	100	807	"Y259"
0	0	0	13	7	6	"XIAP "	"P98170"	5270	21420	90	13002	11400	3316	29	5070	5070	5148	784	15	84	84	0	592785	7.974	100000.000	100000.000	0.000	0.000	0.000	0.000	0.000	16.610	7932	6330	7932	6330	52	420	100	808	"S87"
0	0	0	13	8	6	"XIAP "	"P98170"	5790	21410	90	13010	12722	1876	14	5200	5200	5225	287	5	98	98	0	661554	26.122	100000.000	100000.000	0.000	0.000	0.000	0.000	0.000	16.610	7810	7522	7810	7522	52	420	100	809	"S87"
0	0	0	13	9	6	"XIAP "	"P98170"	6280	21420	90	12876	12285	2339	19	5238	5238	5295	871	16	94	94	0	638840	8.025	100000.000	100000.000	0.000	0.000	0.000	0.000	0.000	16.610	7638	7047	7638	7047	52	420	100	810	"S87"
-75	0	0	13	1	7	"empty"	"empty"	2260	22030	200	4859	4985	743	14	4824	4824	4868	887	18	7	4	0	1575260	0.132	100000.000	100000.000	0.000	0.000	0.000	0.000	0.000	16.610	35	161	35	161	316	2384	100	811	"empty"
-75	0	0	13	2	7	"empty"	"empty"	2760	22030	200	4703	4711	336	7	4667	4667	4686	351	7	6	0	0	1488550	0.071	100000.000	100000.000	0.000	0.000	0.000	0.000	0.000	16.610	36	44	36	44	316	2384	100	812	"empty"
-75	0	0	13	3	7	"empty"	"empty"	3260	22030	200	4780	4975	2153	43	4708	4708	4741	633	13	3	1	0	1572177	0.370	100000.000	100000.000	0.000	0.000	0.000	0.000	0.000	16.610	72	267	72	267	316	2384	100	813	"empty"
-75	0	0	13	4	7	"empty"	"empty"	3760	22030	200	4739	4774	347	7	4743	4743	4830	1057	21	0	0	0	1508605	-0.053	100000.000	100000.000	0.000	0.000	0.000	0.000	0.000	16.610	-4	31	-4	31	316	2384	100	814	"empty"
-75	0	0	13	5	7	"empty"	"empty"	4260	22030	200	4749	4750	266	5	4782	4782	4815	726	15	0	0	0	1500996	-0.090	100000.000	100000.000	0.000	0.000	0.000	0.000	0.000	16.610	-33	-32	-33	-32	316	2384	100	815	"empty"
-75	0	0	13	6	7	"empty"	"empty"	4760	22030	200	4870	4913	655	13	4925	4925	4956	833	16	0	0	0	1552602	-0.052	100000.000	100000.000	0.000	0.000	0.000	0.000	0.000	16.610	-55	-12	-55	-12	316	2384	100	816	"empty"
-75	0	0	13	7	7	"empty"	"empty"	5260	22030	200	5064	5060	304	6	5070	5070	5103	510	9	2	0	0	1598849	-0.084	100000.000	100000.000	0.000	0.000	0.000	0.000	0.000	16.610	-6	-10	-6	-10	316	2384	100	817	"empty"
-75	0	0	13	8	7	"empty"	"empty"	5760	22030	200	5192	5204	286	5	5229	5229	5275	623	11	0	0	0	1644439	-0.114	100000.000	100000.000	0.000	0.000	0.000	0.000	0.000	16.610	-37	-25	-37	-25	316	2384	100	818	"empty"
-75	0	0	13	9	7	"empty"	"empty"	6260	22030	200	5450	5630	2095	37	5339	5339	5428	1222	22	1	0	0	1778982	0.165	100000.000	100000.000	0.000	0.000	0.000	0.000	0.000	16.610	111	291	111	291	316	2384	100	819	"empty"
0	0	0	14	1	1	"PTEN"	"P60484"	6780	18150	130	5640	6059	1226	20	5434	5434	5432	345	6	37	25	0	727074	1.817	100000.000	100000.000	0.000	0.000	0.000	0.000	0.000	16.610	206	625	206	625	120	940	100	820	"T382/3/5"
0	0	0	14	2	1	"PTEN"	"P60484"	7300	18150	120	5346	5765	1040	18	5216	5216	5214	585	11	26	25	0	691849	0.942	100000.000	100000.000	0.000	0.000	0.000	0.000	0.000	16.610	130	549	130	549	120	820	100	821	"T382/3/5"
0	0	0	14	3	1	"PTEN"	"P60484"	7780	18140	80	6478	6431	1292	20	5017	5017	5020	362	7	67	57	0	334420	3.898	100000.000	100000.000	0.000	0.000	0.000	0.000	0.000	16.610	1461	1414	1461	1414	52	340	100	822	"T382/3/5"
0	0	0	14	4	1	"Rab5A"	"P20339"	8280	18140	200	4728	4775	547	11	4914	4914	4955	847	17	1	0	0	1509055	-0.213	100000.000	100000.000	0.000	0.000	0.000	0.000	0.000	16.610	-186	-139	-186	-139	316	2384	100	823	"S123"
0	0	0	14	5	1	"Rab5A"	"P20339"	8780	18140	200	4574	4650	628	13	4827	4827	4923	1675	34	0	0	0	1469317	-0.163	100000.000	100000.000	0.000	0.000	0.000	0.000	0.000	16.610	-253	-177	-253	-177	316	2384	100	824	"S123"
0	0	0	14	6	1	"Rab5A"	"P20339"	9280	18140	200	4740	4784	414	8	4805	4805	4822	346	7	8	2	0	1511812	-0.110	100000.000	100000.000	0.000	0.000	0.000	0.000	0.000	16.610	-65	-21	-65	-21	316	2384	100	825	"S123"
0	0	0	14	7	1	"STAT1 "	"P42224"	9800	18140	130	5013	5059	429	8	4722	4722	4774	554	11	18	2	0	607123	0.514	100000.000	100000.000	0.000	0.000	0.000	0.000	0.000	16.610	291	337	291	337	120	940	100	826	"Y701"
0	0	0	14	8	1	"STAT1 "	"P42224"	10280	18160	110	4962	5108	1277	25	4768	4768	4810	620	12	10	1	0	408614	0.481	100000.000	100000.000	0.000	0.000	0.000	0.000	0.000	16.610	194	340	194	340	80	656	100	827	"Y701"
0	0	0	14	9	1	"STAT1 "	"P42224"	10780	18150	200	4985	5033	557	11	4832	4832	4896	551	11	9	1	0	1590358	0.249	100000.000	100000.000	0.000	0.000	0.000	0.000	0.000	16.610	153	201	153	201	316	2384	100	828	"Y701"
0	0	0	14	1	2	"STAT5B "	"P51692"	6800	18780	200	5425	5446	538	9	5388	5388	5397	677	12	2	0	0	1720831	0.072	100000.000	100000.000	0.000	0.000	0.000	0.000	0.000	16.610	37	58	37	58	316	2384	100	829	"Y699"
0	0	0	14	2	2	"STAT5B "	"P51692"	7300	18780	200	5192	5152	350	6	5209	5209	5213	1018	19	0	0	0	1627943	-0.060	100000.000	100000.000	0.000	0.000	0.000	0.000	0.000	16.610	-17	-57	-17	-57	316	2384	100	830	"Y699"
0	0	0	14	3	2	"STAT5B "	"P51692"	7800	18780	200	5081	5099	391	7	5060	5060	5083	626	12	3	0	0	1611386	0.026	100000.000	100000.000	0.000	0.000	0.000	0.000	0.000	16.610	21	39	21	39	316	2384	100	831	"Y699"
0	0	0	14	4	2	"Syk "	"P43405"	8300	18790	80	6598	6251	1112	17	4834	4834	4923	1010	20	59	38	0	325065	1.315	100000.000	100000.000	0.000	0.000	0.000	0.000	0.000	16.610	1764	1417	1764	1417	52	340	100	832	"Y352"
0	0	0	14	5	2	"Syk "	"P43405"	8780	18780	130	4775	5260	1067	20	4742	4742	4760	272	5	30	26	0	631173	1.838	100000.000	100000.000	0.000	0.000	0.000	0.000	0.000	16.610	33	518	33	518	120	940	100	833	"Y352"
0	0	0	14	6	2	"Syk "	"P43405"	9310	18780	70	7099	10546	8935	84	4628	4628	4692	629	13	100	93	0	337472	9.307	100000.000	100000.000	0.000	0.000	0.000	0.000	0.000	16.610	2471	5918	2471	5918	32	236	100	834	"Y352"
0	0	0	14	7	2	"ACC1"	"Q13085"	9810	18770	140	4867	5001	1668	33	4696	4696	4780	1393	29	1	0	0	780214	0.159	100000.000	100000.000	0.000	0.000	0.000	0.000	0.000	16.610	171	305	171	305	156	1140	100	835	"S80"
0	0	0	14	8	2	"ACC1"	"Q13085"	10320	18770	120	4958	4988	452	9	4723	4723	4761	818	17	4	0	0	598519	0.278	100000.000	100000.000	0.000	0.000	0.000	0.000	0.000	16.610	235	265	235	265	120	820	100	836	"S80"
0	0	0	14	9	2	"ACC1"	"Q13085"	10820	18750	120	4995	5014	500	9	4731	4731	4750	394	8	36	5	0	601700	0.670	100000.000	100000.000	0.000	0.000	0.000	0.000	0.000	16.610	264	283	264	283	120	820	100	837	"S80"
0	0	0	14	1	3	"TrKA"	"P04629"	6810	19440	90	7099	7104	536	7	5353	5353	5403	569	10	94	90	0	369403	2.989	100000.000	100000.000	0.000	0.000	0.000	0.000	0.000	16.610	1746	1751	1746	1751	52	420	100	838	"Y680"
0	0	0	14	2	3	"TrKA"	"P04629"	7310	19450	90	6517	6525	477	7	5019	5019	5023	355	7	100	94	0	339305	4.231	100000.000	100000.000	0.000	0.000	0.000	0.000	0.000	16.610	1498	1506	1498	1506	52	420	100	839	"Y680"
0	0	0	14	3	3	"TrKA"	"P04629"	7810	19440	90	6310	6252	616	9	4848	4848	4857	334	6	94	86	0	325100	4.177	100000.000	100000.000	0.000	0.000	0.000	0.000	0.000	16.610	1462	1404	1462	1404	52	420	100	840	"Y680"
0	0	0	14	4	3	"BRAF1"	"P15056"	8300	19430	200	4810	4855	495	10	4820	4820	4859	380	7	11	2	0	1534074	-0.011	100000.000	100000.000	0.000	0.000	0.000	0.000	0.000	16.610	-10	35	-10	35	316	2384	100	841	"S579"
0	0	0	14	5	3	"BRAF1"	"P15056"	8800	19430	200	4687	4748	593	12	4701	4701	4774	1058	22	0	0	0	1500345	-0.025	100000.000	100000.000	0.000	0.000	0.000	0.000	0.000	16.610	-14	47	-14	47	316	2384	100	842	"S579"
0	0	0	14	6	3	"BRAF1"	"P15056"	9300	19430	200	4657	4726	827	17	4637	4637	4661	319	6	12	2	0	1493291	0.204	100000.000	100000.000	0.000	0.000	0.000	0.000	0.000	16.610	20	89	20	89	316	2384	100	843	"S579"
0	0	0	14	7	3	"Cdc2"	"P06493"	9810	19430	100	5700	5634	486	8	4653	4653	4719	1272	26	20	1	0	450749	0.719	100000.000	100000.000	0.000	0.000	0.000	0.000	0.000	16.610	1047	981	1047	981	80	560	100	844	"Y15"
0	0	0	14	8	3	"Cdc2"	"P06493"	10300	19430	100	5713	5898	1153	19	4693	4693	4717	321	6	91	82	0	471822	3.679	100000.000	100000.000	0.000	0.000	0.000	0.000	0.000	16.610	1020	1205	1020	1205	80	560	100	845	"Y15"
0	0	0	14	9	3	"Cdc2"	"P06493"	10800	19420	100	5885	5838	550	9	4727	4727	4732	327	6	91	83	0	467041	3.382	100000.000	100000.000	0.000	0.000	0.000	0.000	0.000	16.610	1158	1111	1158	1111	80	560	100	846	"Y15"
0	0	0	14	1	4	"ERK3"	"Q16659"	6800	20080	150	6209	6445	1632	25	5146	5146	5152	349	6	96	86	0	1005411	3.705	100000.000	100000.000	0.000	0.000	0.000	0.000	0.000	16.610	1063	1299	1063	1299	156	1272	100	847	"S189"
0	0	0	14	2	4	"ERK3"	"Q16659"	7310	20080	160	5998	6006	583	9	5009	5009	5026	577	11	75	39	0	1249274	1.698	100000.000	100000.000	0.000	0.000	0.000	0.000	0.000	16.610	989	997	989	997	208	1512	100	848	"S189"
0	0	0	14	3	4	"ERK3"	"Q16659"	7810	20080	160	6224	6455	2303	35	5007	5007	5015	520	10	92	65	0	1342540	2.769	100000.000	100000.000	0.000	0.000	0.000	0.000	0.000	16.610	1217	1448	1217	1448	208	1512	100	849	"S189"
0	0	0	14	4	4	"GIT2"	"Q14161"	8300	20070	200	4963	4973	309	6	4931	4931	4972	777	15	0	0	0	1571322	0.001	100000.000	100000.000	0.000	0.000	0.000	0.000	0.000	16.610	32	42	32	42	316	2384	100	850	"Y484"
0	0	0	14	5	4	"GIT2"	"Q14161"	8800	20070	200	4810	4872	577	11	4849	4849	4899	759	15	2	0	0	1539418	-0.036	100000.000	100000.000	0.000	0.000	0.000	0.000	0.000	16.610	-39	23	-39	23	316	2384	100	851	"Y484"
0	0	0	14	6	4	"GIT2"	"Q14161"	9300	20060	110	4961	4955	298	6	4836	4836	4872	449	9	10	0	0	396421	0.185	100000.000	100000.000	0.000	0.000	0.000	0.000	0.000	16.610	125	119	125	119	80	656	100	852	"Y484"
0	0	0	14	7	4	"HSP70 "	"P08107"	9790	20060	200	4866	5548	4917	88	4878	4878	5315	1800	33	4	2	0	1753286	0.129	100000.000	100000.000	0.000	0.000	0.000	0.000	0.000	16.610	-12	670	-12	670	316	2384	100	853	"Y525"
0	0	0	14	8	4	"HSP70 "	"P08107"	10300	20060	80	5292	5338	616	11	4906	4906	4911	350	7	57	21	0	277566	1.220	100000.000	100000.000	0.000	0.000	0.000	0.000	0.000	16.610	386	432	386	432	52	340	100	854	"Y525"
0	0	0	14	9	4	"HSP70 "	"P08107"	10790	20050	200	4924	4957	335	6	4927	4927	4949	310	6	17	5	0	1566526	0.026	100000.000	100000.000	0.000	0.000	0.000	0.000	0.000	16.610	-3	30	-3	30	316	2384	100	855	"Y525"
0	0	0	14	1	5	"iNOS "	"P35228"	6810	20730	200	5197	5298	873	16	5171	5171	5209	854	16	2	1	0	1674051	0.104	100000.000	100000.000	0.000	0.000	0.000	0.000	0.000	16.610	26	127	26	127	316	2384	100	856	"Y151"
0	0	0	14	2	5	"iNOS "	"P35228"	7310	20730	200	5227	5256	480	9	4996	4996	5018	666	13	15	0	0	1660799	0.357	100000.000	100000.000	0.000	0.000	0.000	0.000	0.000	16.610	231	260	231	260	316	2384	100	857	"Y151"
0	0	0	14	3	5	"iNOS "	"P35228"	7810	20720	200	5226	5227	486	9	5049	5049	5162	1520	29	0	0	0	1651872	0.043	100000.000	100000.000	0.000	0.000	0.000	0.000	0.000	16.610	177	178	177	178	316	2384	100	858	"Y151"
0	0	0	14	4	5	"IRF-3 "	"Q14653"	8300	20720	200	5047	5089	512	10	5027	5027	5203	2443	46	0	0	0	1608046	-0.047	100000.000	100000.000	0.000	0.000	0.000	0.000	0.000	16.610	20	62	20	62	316	2384	100	859	"S402"
0	0	0	14	5	5	"IRF-3 "	"Q14653"	8800	20720	200	5708	5931	2442	41	5201	5201	5279	870	16	17	0	0	1874103	0.749	100000.000	100000.000	0.000	0.000	0.000	0.000	0.000	16.610	507	730	507	730	316	2384	100	860	"S402"
0	0	0	14	6	5	"IRF-3 "	"Q14653"	9320	20730	90	5772	6036	2718	45	5279	5279	5296	336	6	67	28	0	313862	2.202	100000.000	100000.000	0.000	0.000	0.000	0.000	0.000	16.610	493	757	493	757	52	420	100	861	"S402"
0	0	0	14	7	5	"M6PR"	"P20645"	9790	20710	200	5196	5316	569	10	5134	5134	5167	378	7	16	9	0	1679707	0.394	100000.000	100000.000	0.000	0.000	0.000	0.000	0.000	16.610	62	182	62	182	316	2384	100	862	"S267"
0	0	0	14	8	5	"M6PR"	"P20645"	10290	20710	200	5125	5224	510	9	5130	5130	5159	534	10	10	6	0	1650690	0.122	100000.000	100000.000	0.000	0.000	0.000	0.000	0.000	16.610	-5	94	-5	94	316	2384	100	863	"S267"
0	0	0	14	9	5	"M6PR"	"P20645"	10790	20700	70	6417	6452	357	5	5322	5322	5324	310	5	96	90	0	206478	3.639	100000.000	100000.000	0.000	0.000	0.000	0.000	0.000	16.610	1095	1130	1095	1130	32	236	100	864	"S267"
0	0	0	14	1	6	"MDM2"	"Q00987"	6810	21390	200	5088	5132	403	7	5107	5107	5232	1463	27	0	0	0	1621777	-0.068	100000.000	100000.000	0.000	0.000	0.000	0.000	0.000	16.610	-19	25	-19	25	316	2384	100	865	"S166"
0	0	0	14	2	6	"MDM2"	"Q00987"	7300	21380	200	4994	5002	384	7	4910	4910	4975	847	17	2	0	0	1580665	0.032	100000.000	100000.000	0.000	0.000	0.000	0.000	0.000	16.610	84	92	84	92	316	2384	100	866	"S166"
0	0	0	14	3	6	"MDM2"	"Q00987"	7800	21380	200	4975	5073	1421	28	4932	4932	4994	945	18	2	0	0	1603167	0.084	100000.000	100000.000	0.000	0.000	0.000	0.000	0.000	16.610	43	141	43	141	316	2384	100	867	"S166"
0	0	0	14	4	6	"p38 delta"	"O15264"	8290	21380	200	5220	6015	4003	66	5007	5007	5217	1853	35	5	2	0	1900663	0.431	100000.000	100000.000	0.000	0.000	0.000	0.000	0.000	16.610	213	1008	213	1008	316	2384	100	868	"Y182"
0	0	0	14	5	6	"p38 delta"	"O15264"	8790	21370	200	5146	5544	1850	33	5038	5038	5134	958	18	22	2	0	1752005	0.428	100000.000	100000.000	0.000	0.000	0.000	0.000	0.000	16.610	108	506	108	506	316	2384	100	869	"Y182"
0	0	0	14	6	6	"p38 delta"	"O15264"	9280	21370	200	5227	5504	712	12	5087	5087	5150	736	14	29	6	0	1739282	0.481	100000.000	100000.000	0.000	0.000	0.000	0.000	0.000	16.610	140	417	140	417	316	2384	100	870	"Y182"
0	0	0	14	7	6	"p70S6K"	"P23443"	9780	21370	90	5521	5519	401	7	5170	5170	5299	1081	20	5	0	0	286999	0.204	100000.000	100000.000	0.000	0.000	0.000	0.000	0.000	16.610	351	349	351	349	52	420	100	871	"T412"
0	0	0	14	8	6	"p70S6K"	"P23443"	10270	21360	200	5430	5577	708	12	5366	5366	5554	1210	21	4	1	0	1762248	0.019	100000.000	100000.000	0.000	0.000	0.000	0.000	0.000	16.610	64	211	64	211	316	2384	100	872	"T412"
0	0	0	14	9	6	"p70S6K"	"P23443"	10760	21360	200	5792	5843	577	9	5653	5653	5918	2665	45	0	0	0	1846460	-0.028	100000.000	100000.000	0.000	0.000	0.000	0.000	0.000	16.610	139	190	139	190	316	2384	100	873	"T412"
-75	0	0	14	1	7	"empty"	"empty"	6790	22020	200	5062	5116	659	12	5070	5070	5107	682	13	2	1	0	1616759	0.013	100000.000	100000.000	0.000	0.000	0.000	0.000	0.000	16.610	-8	46	-8	46	316	2384	100	874	"empty"
-75	0	0	14	2	7	"empty"	"empty"	7290	22020	200	4967	4964	354	7	4967	4967	5003	832	16	0	0	0	1568773	-0.047	0.000	100000.000	0.000	0.000	0.000	0.000	0.000	Error	0	-3	0	-3	316	2384	100	875	"empty"
-75	0	0	14	3	7	"empty"	"empty"	7790	22020	200	4995	5068	1374	27	4964	4964	4990	761	15	2	0	0	1601553	0.102	100000.000	100000.000	0.000	0.000	0.000	0.000	0.000	16.610	31	104	31	104	316	2384	100	876	"empty"
-75	0	0	14	4	7	"empty"	"empty"	8290	22020	200	4938	4994	725	14	4881	4881	4987	1056	21	2	0	0	1578017	0.007	100000.000	100000.000	0.000	0.000	0.000	0.000	0.000	16.610	57	113	57	113	316	2384	100	877	"empty"
-75	0	0	14	5	7	"empty"	"empty"	8790	22020	200	4909	4922	324	6	4894	4894	4932	530	10	4	1	0	1555393	-0.019	100000.000	100000.000	0.000	0.000	0.000	0.000	0.000	16.610	15	28	15	28	316	2384	100	878	"empty"
-75	0	0	14	6	7	"empty"	"empty"	9290	22020	200	4949	4991	500	10	4958	4958	5047	971	19	1	0	0	1577011	-0.058	100000.000	100000.000	0.000	0.000	0.000	0.000	0.000	16.610	-9	33	-9	33	316	2384	100	879	"empty"
-75	0	0	14	7	7	"empty"	"empty"	9790	22020	200	4907	4959	441	8	4918	4918	5087	921	18	4	0	0	1567043	-0.139	100000.000	100000.000	0.000	0.000	0.000	0.000	0.000	16.610	-11	41	-11	41	316	2384	100	880	"empty"
-75	0	0	14	8	7	"empty"	"empty"	10290	22020	200	5099	5152	489	9	5050	5050	5145	753	14	8	1	0	1628130	0.009	100000.000	100000.000	0.000	0.000	0.000	0.000	0.000	16.610	49	102	49	102	316	2384	100	881	"empty"
-75	0	0	14	9	7	"empty"	"empty"	10790	22020	200	5352	5358	552	10	5219	5219	5309	1475	27	1	0	0	1693147	0.033	100000.000	100000.000	0.000	0.000	0.000	0.000	0.000	16.610	133	139	133	139	316	2384	100	882	"empty"
0	0	0	15	1	1	"JNK1"	"P45983"	11370	18110	90	6487	6469	453	7	4739	4739	4753	291	6	96	96	0	336384	5.897	100000.000	100000.000	0.000	0.000	0.000	0.000	0.000	16.610	1748	1730	1748	1730	52	420	100	883	"T183"
0	0	0	15	2	1	"JNK1"	"P45983"	11860	18110	120	6201	6047	1195	19	4730	4730	4782	875	18	71	24	0	725690	1.446	100000.000	100000.000	0.000	0.000	0.000	0.000	0.000	16.610	1471	1317	1471	1317	120	820	100	884	"T183"
0	0	0	15	3	1	"JNK1"	"P45983"	12360	18100	100	6609	6527	440	6	4778	4778	4829	593	12	96	90	0	522141	2.863	100000.000	100000.000	0.000	0.000	0.000	0.000	0.000	16.610	1831	1749	1831	1749	80	560	100	885	"T183"
0	0	0	15	4	1	"Keap1"	"Q14145"	12860	18110	80	7007	7031	768	10	4639	4639	4654	237	5	98	98	0	365614	10.030	100000.000	100000.000	0.000	0.000	0.000	0.000	0.000	16.610	2368	2392	2368	2392	52	340	100	886	"S293/5"
0	0	0	15	5	1	"Keap1"	"Q14145"	13360	18100	100	6747	6646	880	13	4698	4698	4743	569	11	90	82	0	531704	3.344	100000.000	100000.000	0.000	0.000	0.000	0.000	0.000	16.610	2049	1948	2049	1948	80	560	100	887	"S293/5"
0	0	0	15	6	1	"Keap1"	"Q14145"	13870	18100	100	7014	6788	1020	15	4707	4707	4699	269	5	90	88	0	543065	7.766	100000.000	100000.000	0.000	0.000	0.000	0.000	0.000	16.610	2307	2081	2307	2081	80	560	100	888	"S293/5"
0	0	0	15	7	1	"MK2"	"P16389"	14370	18100	70	5358	5359	232	4	4701	4701	4717	197	4	96	90	0	171487	3.259	100000.000	100000.000	0.000	0.000	0.000	0.000	0.000	16.610	657	658	657	658	32	236	100	889	"Y415"
0	0	0	15	8	1	"MK2"	"P16389"	14860	18090	200	4686	4740	308	6	4646	4646	4674	401	8	14	1	0	1497846	0.165	100000.000	100000.000	0.000	0.000	0.000	0.000	0.000	16.610	40	94	40	94	316	2384	100	890	"Y415"
0	0	0	15	9	1	"MK2"	"P16389"	15360	18080	200	4606	4667	381	8	4649	4649	4984	3928	78	0	0	0	1474693	-0.081	100000.000	100000.000	0.000	0.000	0.000	0.000	0.000	16.610	-43	18	-43	18	316	2384	100	891	"Y415"
0	0	0	15	1	2	"NFAT1 "	"Q13469"	11370	18750	160	5235	5245	349	6	4702	4702	4731	558	11	44	4	0	1091033	0.921	100000.000	100000.000	0.000	0.000	0.000	0.000	0.000	16.610	533	543	533	543	208	1512	100	892	"S110"
0	0	0	15	2	2	"NFAT1 "	"Q13469"	11870	18750	160	5482	5485	269	4	4756	4756	4812	901	18	22	0	0	1140946	0.747	100000.000	100000.000	0.000	0.000	0.000	0.000	0.000	16.610	726	729	726	729	208	1512	100	893	"S110"
0	0	0	15	3	2	"NFAT1 "	"Q13469"	12370	18750	160	5607	5603	257	4	4829	4829	4840	282	5	97	80	0	1165409	2.706	100000.000	100000.000	0.000	0.000	0.000	0.000	0.000	16.610	778	774	778	774	208	1512	100	894	"S110"
0	0	0	15	4	2	"NFkB-p105 "	"P19838"	12870	18740	80	5608	5568	367	6	4813	4813	4922	1306	26	1	0	0	289550	0.495	100000.000	100000.000	0.000	0.000	0.000	0.000	0.000	16.610	795	755	795	755	52	340	100	895	"S907"
0	0	0	15	5	2	"NFkB-p105 "	"P19838"	13370	18730	80	5499	5475	656	11	4797	4797	4816	348	7	67	51	0	284680	1.894	100000.000	100000.000	0.000	0.000	0.000	0.000	0.000	16.610	702	678	702	678	52	340	100	896	"S907"
0	0	0	15	6	2	"NFkB-p105 "	"P19838"	13880	18730	70	5391	5431	440	8	4719	4719	4724	263	5	90	62	0	173802	2.688	100000.000	100000.000	0.000	0.000	0.000	0.000	0.000	16.610	672	712	672	712	32	236	100	897	"S907"
0	0	0	15	7	2	"process-control__"	"GGSGGSGDYKDDDDK"	14360	18710	150	4831	5300	1239	23	4728	4728	4753	337	7	31	23	0	826823	1.623	100000.000	100000.000	0.000	0.000	0.000	0.000	0.000	16.610	103	572	103	572	156	1272	100	898	"process-control__"
0	0	0	15	8	2	"process-control__"	"GGSGGSGDYKDDDDK"	14870	18700	130	4720	5205	935	17	4613	4613	4669	735	15	28	23	0	624657	0.729	100000.000	100000.000	0.000	0.000	0.000	0.000	0.000	16.610	107	592	107	592	120	940	100	899	"process-control__"
0	0	0	15	9	2	"process-control__"	"GGSGGSGDYKDDDDK"	15370	18730	70	6556	6318	727	11	4566	4566	4560	248	5	90	90	0	202173	7.089	100000.000	100000.000	0.000	0.000	0.000	0.000	0.000	16.610	1990	1752	1990	1752	32	236	100	900	"process-control__"
0	0	0	15	1	3	"PAK4"	"O96013"	11380	19400	100	7502	7649	3782	49	4792	4792	4852	611	12	81	81	0	611898	4.578	100000.000	100000.000	0.000	0.000	0.000	0.000	0.000	16.610	2710	2857	2710	2857	80	560	100	901	"S474"
0	0	0	15	2	3	"PAK4"	"O96013"	11870	19390	90	7868	8507	3499	41	4986	4986	5006	278	5	100	98	0	442369	12.594	100000.000	100000.000	0.000	0.000	0.000	0.000	0.000	16.610	2882	3521	2882	3521	52	420	100	902	"S474"
0	0	0	15	3	3	"PAK4"	"O96013"	12370	19390	90	7941	8066	982	12	5014	5014	5037	346	6	100	100	0	419454	8.754	100000.000	100000.000	0.000	0.000	0.000	0.000	0.000	16.610	2927	3052	2927	3052	52	420	100	903	"S474"
0	0	0	15	4	3	"Rab5A"	"P20339"	12870	19390	70	6290	6366	585	9	4885	4885	4918	468	9	96	90	0	203700	3.094	100000.000	100000.000	0.000	0.000	0.000	0.000	0.000	16.610	1405	1481	1405	1481	32	236	100	904	"Y205"
0	0	0	15	5	3	"Rab5A"	"P20339"	13390	19380	100	5649	6011	3501	58	4915	4915	4940	343	6	55	51	0	480888	3.122	100000.000	100000.000	0.000	0.000	0.000	0.000	0.000	16.610	734	1096	734	1096	80	560	100	905	"Y205"
0	0	0	15	6	3	"Rab5A"	"P20339"	13880	19380	80	6132	6000	580	9	4875	4875	4865	262	5	90	80	0	311994	4.332	100000.000	100000.000	0.000	0.000	0.000	0.000	0.000	16.610	1257	1125	1257	1125	52	340	100	906	"Y205"
0	0	0	15	7	3	"Sek1"	"P45985"	14370	19370	200	4733	4713	324	6	4826	4826	4858	577	11	2	0	0	1489173	-0.251	100000.000	100000.000	0.000	0.000	0.000	0.000	0.000	16.610	-93	-113	-93	-113	316	2384	100	907	"S257"
0	0	0	15	8	3	"Sek1"	"P45985"	14880	19370	200	4600	4587	352	7	4732	4732	4757	289	6	7	2	0	1449548	-0.588	100000.000	100000.000	0.000	0.000	0.000	0.000	0.000	16.610	-132	-145	-132	-145	316	2384	100	908	"S257"
0	0	0	15	9	3	"Sek1"	"P45985"	15380	19370	200	4499	4532	589	12	4701	4701	4734	435	9	3	0	0	1432253	-0.464	100000.000	100000.000	0.000	0.000	0.000	0.000	0.000	16.610	-202	-169	-202	-169	316	2384	100	909	"S257"
0	0	0	15	1	4	"Smad1 "	"Q15797"	11370	20040	120	5206	5668	2109	37	5008	5008	5062	522	10	29	21	0	680146	1.161	100000.000	100000.000	0.000	0.000	0.000	0.000	0.000	16.610	198	660	198	660	120	820	100	910	"S214"
0	0	0	15	2	4	"Smad1 "	"Q15797"	11880	20040	70	6803	6627	545	8	5077	5077	5094	336	6	96	90	0	212066	4.563	100000.000	100000.000	0.000	0.000	0.000	0.000	0.000	16.610	1726	1550	1726	1550	32	236	100	911	"S214"
0	0	0	15	3	4	"Smad1 "	"Q15797"	12380	20030	70	6448	6394	666	10	5103	5103	5136	343	6	87	81	0	204606	3.668	100000.000	100000.000	0.000	0.000	0.000	0.000	0.000	16.610	1345	1291	1345	1291	32	236	100	912	"S214"
0	0	0	15	4	4	"Smad3 "	"P84022"	12870	20040	130	5129	5398	668	12	5068	5068	5091	356	6	25	20	0	647707	0.862	100000.000	100000.000	0.000	0.000	0.000	0.000	0.000	16.610	61	330	61	330	120	940	100	913	"T179"
0	0	0	15	5	4	"Smad3 "	"P84022"	13380	20020	80	6194	6199	757	12	4946	4946	5005	481	9	78	71	0	322337	2.482	100000.000	100000.000	0.000	0.000	0.000	0.000	0.000	16.610	1248	1253	1248	1253	52	340	100	914	"T179"
0	0	0	15	6	4	"Smad3 "	"P84022"	13880	20010	70	6721	6943	1192	17	4944	4944	4991	404	8	96	96	0	222179	4.832	100000.000	100000.000	0.000	0.000	0.000	0.000	0.000	16.610	1777	1999	1777	1999	32	236	100	915	"T179"
0	0	0	15	7	4	"TGFBR1"	"P36897"	14380	20010	200	4888	4960	367	7	4932	4932	4970	367	7	10	3	0	1567279	-0.027	100000.000	100000.000	0.000	0.000	0.000	0.000	0.000	16.610	-44	28	-44	28	316	2384	100	916	"t204"
0	0	0	15	8	4	"TGFBR1"	"P36897"	14880	20010	200	4821	4857	298	6	4837	4837	4873	499	10	4	0	0	1534933	-0.032	100000.000	100000.000	0.000	0.000	0.000	0.000	0.000	16.610	-16	20	-16	20	316	2384	100	917	"t204"
0	0	0	15	9	4	"TGFBR1"	"P36897"	15400	20030	80	4852	4834	456	9	4797	4797	4830	512	10	5	1	0	251355	0.008	100000.000	100000.000	0.000	0.000	0.000	0.000	0.000	16.610	55	37	55	37	52	340	100	918	"t204"
0	0	0	15	1	5	"Akt1"	"P31749"	11390	20670	100	5297	5582	2372	42	5120	5120	5148	412	8	23	5	0	446592	1.053	100000.000	100000.000	0.000	0.000	0.000	0.000	0.000	16.610	177	462	177	462	80	560	100	919	"S473"
0	0	0	15	2	5	"Akt1"	"P31749"	11880	20660	110	5453	6062	3132	51	5133	5133	5189	760	14	16	8	0	484977	1.149	100000.000	100000.000	0.000	0.000	0.000	0.000	0.000	16.610	320	929	320	929	80	656	100	920	"S473"
0	0	0	15	3	5	"Akt1"	"P31749"	12370	20670	160	5242	5285	305	5	5092	5092	5155	673	13	6	0	0	1099244	0.193	100000.000	100000.000	0.000	0.000	0.000	0.000	0.000	16.610	150	193	150	193	208	1512	100	921	"S473"
0	0	0	15	4	5	"aura"	"O14965"	12880	20660	200	5028	5092	674	13	5040	5040	5062	405	8	7	3	0	1609159	0.074	100000.000	100000.000	0.000	0.000	0.000	0.000	0.000	16.610	-12	52	-12	52	316	2384	100	922	"S342"
0	0	0	15	5	5	"aura"	"O14965"	13380	20660	200	4889	4922	395	8	4975	4975	4998	425	8	3	1	0	1555228	-0.179	100000.000	100000.000	0.000	0.000	0.000	0.000	0.000	16.610	-86	-53	-86	-53	316	2384	100	923	"S342"
0	0	0	15	6	5	"aura"	"O14965"	13880	20650	200	4927	4943	333	6	4924	4924	4976	554	11	3	0	0	1562055	-0.060	100000.000	100000.000	0.000	0.000	0.000	0.000	0.000	16.610	3	19	3	19	316	2384	100	924	"S342"
0	0	0	15	7	5	"Cdk4"	"P11802"	14390	20650	110	5766	5782	448	7	4890	4890	4931	443	8	83	48	0	462521	1.921	100000.000	100000.000	0.000	0.000	0.000	0.000	0.000	16.610	876	892	876	892	80	656	100	925	"T172"
0	0	0	15	8	5	"Cdk4"	"P11802"	14890	20660	100	5654	5651	387	6	4776	4776	4889	1351	27	8	0	0	452049	0.564	100000.000	100000.000	0.000	0.000	0.000	0.000	0.000	16.610	878	875	878	875	80	560	100	926	"T172"
0	0	0	15	9	5	"Cdk4"	"P11802"	15390	20660	100	5648	5693	393	6	4757	4757	4785	384	8	93	77	0	455432	2.365	100000.000	100000.000	0.000	0.000	0.000	0.000	0.000	16.610	891	936	891	936	80	560	100	927	"T172"
0	0	0	15	1	6	"CREB "	"P16220"	11380	21300	130	5831	5902	607	10	5391	5391	5476	1081	19	10	1	0	708247	0.394	100000.000	100000.000	0.000	0.000	0.000	0.000	0.000	16.610	440	511	440	511	120	940	100	928	"S117"
0	0	0	15	2	6	"CREB "	"P16220"	11880	21300	200	5432	5536	485	8	5229	5229	5304	577	10	19	6	0	1749458	0.402	100000.000	100000.000	0.000	0.000	0.000	0.000	0.000	16.610	203	307	203	307	316	2384	100	929	"S117"
0	0	0	15	3	6	"CREB "	"P16220"	12380	21300	200	5220	5416	1761	32	5131	5131	5165	465	9	16	6	0	1711612	0.540	100000.000	100000.000	0.000	0.000	0.000	0.000	0.000	16.610	89	285	89	285	316	2384	100	930	"S117"
0	0	0	15	4	6	"EEA1"	"Q15075"	12890	21310	90	6431	7806	6043	77	5060	5060	5117	387	7	94	78	0	405932	6.948	100000.000	100000.000	0.000	0.000	0.000	0.000	0.000	16.610	1371	2746	1371	2746	52	420	100	931	"T1392"
0	0	0	15	5	6	"EEA1"	"Q15075"	13390	21310	80	6091	6066	450	7	4902	4902	4941	280	5	98	88	0	315426	4.018	100000.000	100000.000	0.000	0.000	0.000	0.000	0.000	16.610	1189	1164	1189	1164	52	340	100	932	"T1392"
0	0	0	15	6	6	"EEA1"	"Q15075"	13880	21300	90	6011	5980	434	7	4873	4873	4906	357	7	92	82	0	310951	3.008	100000.000	100000.000	0.000	0.000	0.000	0.000	0.000	16.610	1138	1107	1138	1107	52	420	100	933	"T1392"
0	0	0	15	7	6	"IKK-alpha "	"O15111"	14380	21290	200	4690	4713	411	8	4879	4879	4927	550	11	1	0	0	1489318	-0.389	100000.000	100000.000	0.000	0.000	0.000	0.000	0.000	16.610	-189	-166	-189	-166	316	2384	100	934	"S473"
0	0	0	15	8	6	"IKK-alpha "	"O15111"	14880	21290	200	4664	4705	418	8	4855	4855	4899	447	9	2	0	0	1486733	-0.434	100000.000	100000.000	0.000	0.000	0.000	0.000	0.000	16.610	-191	-150	-191	-150	316	2384	100	935	"S473"
0	0	0	15	9	6	"IKK-alpha "	"O15111"	15380	21290	200	4592	4668	546	11	4852	4852	4907	674	13	2	0	0	1475196	-0.355	100000.000	100000.000	0.000	0.000	0.000	0.000	0.000	16.610	-260	-184	-260	-184	316	2384	100	936	"S473"
-75	0	0	15	1	7	"empty"	"empty"	11360	21940	200	5045	5159	1779	34	5022	5022	5074	711	14	5	1	0	1630265	0.120	100000.000	100000.000	0.000	0.000	0.000	0.000	0.000	16.610	23	137	23	137	316	2384	100	937	"empty"
-75	0	0	15	2	7	"empty"	"empty"	11860	21940	200	5084	5342	1778	33	5093	5093	5259	1411	26	5	1	0	1687983	0.059	100000.000	100000.000	0.000	0.000	0.000	0.000	0.000	16.610	-9	249	-9	249	316	2384	100	938	"empty"
-75	0	0	15	3	7	"empty"	"empty"	12360	21940	200	5156	5194	291	5	5124	5124	5279	2210	41	0	0	0	1641252	-0.038	100000.000	100000.000	0.000	0.000	0.000	0.000	0.000	16.610	32	70	32	70	316	2384	100	939	"empty"
-75	0	0	15	4	7	"empty"	"empty"	12860	21940	200	4992	5021	269	5	5016	5016	5034	589	11	2	0	0	1586734	-0.022	100000.000	100000.000	0.000	0.000	0.000	0.000	0.000	16.610	-24	5	-24	5	316	2384	100	940	"empty"
-75	0	0	15	5	7	"empty"	"empty"	13360	21940	200	4852	4844	635	13	5042	5042	5083	702	13	0	0	0	1530767	-0.340	100000.000	100000.000	0.000	0.000	0.000	0.000	0.000	16.610	-190	-198	-190	-198	316	2384	100	941	"empty"
-75	0	0	15	6	7	"empty"	"empty"	13860	21940	200	4814	4807	336	6	5026	5026	5095	1058	20	0	0	0	1519021	-0.272	100000.000	100000.000	0.000	0.000	0.000	0.000	0.000	16.610	-212	-219	-212	-219	316	2384	100	942	"empty"
0	0	0	15	7	7	"GLQAWPG-pS-AIPQFLG_GLQAWPGEAIPQFLG_40vs60"	"GLQAWPG-pS-AIPQFLG_GLQAWPGEAIPQFLG_40vs60"	14390	21930	90	12646	12372	4292	34	5135	5135	5265	1510	28	92	88	0	643325	4.707	100000.000	100000.000	0.000	0.000	0.000	0.000	0.000	16.610	7511	7237	7511	7237	52	420	100	943	"GLQAWPG-pS-AIPQFLG_GLQAWPGEAIPQFLG_40vs60"
0	0	0	15	8	7	"GLQAWPG-pS-AIPQFLG_GLQAWPGEAIPQFLG_40vs60"	"GLQAWPG-pS-AIPQFLG_GLQAWPGEAIPQFLG_40vs60"	14890	21930	100	9923	8830	2865	32	5117	5117	5182	706	13	70	67	0	706420	5.167	100000.000	100000.000	0.000	0.000	0.000	0.000	0.000	16.610	4806	3713	4806	3713	80	560	100	944	"GLQAWPG-pS-AIPQFLG_GLQAWPGEAIPQFLG_40vs60"
0	0	0	15	9	7	"GLQAWPG-pS-AIPQFLG_GLQAWPGEAIPQFLG_40vs60"	"GLQAWPG-pS-AIPQFLG_GLQAWPGEAIPQFLG_40vs60"	15400	21940	110	9859	9263	2709	29	5282	5282	5375	1277	23	77	67	0	741043	3.045	100000.000	100000.000	0.000	0.000	0.000	0.000	0.000	16.610	4577	3981	4577	3981	80	656	100	945	"GLQAWPG-pS-AIPQFLG_GLQAWPGEAIPQFLG_40vs60"
0	0	0	16	1	1	"Calmodulin"	"P62158"	15850	18070	200	4574	4688	519	11	4603	4603	4802	1641	34	1	0	0	1481556	-0.069	100000.000	100000.000	0.000	0.000	0.000	0.000	0.000	16.610	-29	85	-29	85	316	2384	100	946	"T79"
0	0	0	16	2	1	"Calmodulin"	"P62158"	16360	18070	70	5398	5363	464	8	4577	4577	4625	574	12	75	28	0	171613	1.286	100000.000	100000.000	0.000	0.000	0.000	0.000	0.000	16.610	821	786	821	786	32	236	100	947	"T79"
0	0	0	16	3	1	"Calmodulin"	"P62158"	16850	18050	120	4734	4928	580	11	4657	4657	4708	438	9	24	17	0	591377	0.502	100000.000	100000.000	0.000	0.000	0.000	0.000	0.000	16.610	77	271	77	271	120	820	100	948	"T79"
0	0	0	16	4	1	"Caveolin-1"	"Q03135"	17370	18060	80	5323	5260	406	7	4635	4635	4758	1114	23	9	0	0	273543	0.451	100000.000	100000.000	0.000	0.000	0.000	0.000	0.000	16.610	688	625	688	625	52	340	100	949	"Y25"
0	0	0	16	5	1	"Caveolin-1"	"Q03135"	17860	18050	110	5263	5215	501	9	4672	4672	4827	1636	33	3	0	0	417218	0.237	100000.000	100000.000	0.000	0.000	0.000	0.000	0.000	16.610	591	543	591	543	80	656	100	950	"Y25"
0	0	0	16	6	1	"Caveolin-1"	"Q03135"	18360	18040	170	5294	5440	576	10	4989	4989	5109	1050	20	12	1	0	1131535	0.315	100000.000	100000.000	0.000	0.000	0.000	0.000	0.000	16.610	305	451	305	451	208	1660	100	951	"Y25"
0	0	0	16	7	1	"eNOS "	"P29474"	18870	18050	110	7055	7109	1571	22	4837	4837	5005	1102	22	80	50	0	568738	1.909	100000.000	100000.000	0.000	0.000	0.000	0.000	0.000	16.610	2218	2272	2218	2272	80	656	100	952	"S1176"
0	0	0	16	8	1	"eNOS "	"P29474"	19390	18060	200	5256	6295	2537	40	4771	4771	5350	2115	39	30	7	0	1989318	0.447	100000.000	100000.000	0.000	0.000	0.000	0.000	0.000	16.610	485	1524	485	1524	316	2384	100	953	"S1176"
0	0	0	16	9	1	"eNOS "	"P29474"	19890	18040	190	5581	7630	4897	64	4926	4926	5960	3353	56	23	10	0	1953217	0.498	100000.000	100000.000	0.000	0.000	0.000	0.000	0.000	16.610	655	2704	655	2704	256	2088	100	954	"S1176"
0	0	0	16	1	2	"Fos "	"P01100"	15870	18720	80	6036	5966	984	16	4553	4553	4572	296	6	82	73	0	310230	4.709	100000.000	100000.000	0.000	0.000	0.000	0.000	0.000	16.610	1483	1413	1483	1413	52	340	100	955	"T232"
0	0	0	16	2	2	"Fos "	"P01100"	16370	18720	80	6316	5949	987	16	4618	4618	4676	476	10	69	59	0	309329	2.674	100000.000	100000.000	0.000	0.000	0.000	0.000	0.000	16.610	1698	1331	1698	1331	52	340	100	956	"T232"
0	0	0	16	3	2	"Fos "	"P01100"	16870	18720	70	7100	7197	1055	14	4842	4842	4870	366	7	96	96	0	230293	6.358	100000.000	100000.000	0.000	0.000	0.000	0.000	0.000	16.610	2258	2355	2258	2355	32	236	100	957	"T232"
0	0	0	16	4	2	"Grb10 "	"Q13322"	17370	18710	80	6695	6633	655	9	4886	4886	4920	333	6	94	92	0	344939	5.144	100000.000	100000.000	0.000	0.000	0.000	0.000	0.000	16.610	1809	1747	1809	1747	52	340	100	958	"S150"
0	0	0	16	5	2	"Grb10 "	"Q13322"	17870	18710	80	6685	6383	821	12	4832	4832	4885	391	8	82	76	0	331913	3.831	100000.000	100000.000	0.000	0.000	0.000	0.000	0.000	16.610	1853	1551	1853	1551	52	340	100	959	"S150"
0	0	0	16	6	2	"Grb10 "	"Q13322"	18380	18710	100	6514	6830	3549	51	5115	5115	5174	505	9	67	57	0	546379	3.279	100000.000	100000.000	0.000	0.000	0.000	0.000	0.000	16.610	1399	1715	1399	1715	80	560	100	960	"S150"
0	0	0	16	7	2	"IRS-1"	"P35568"	18880	18700	70	6815	7275	1968	27	4757	4757	4866	511	10	93	87	0	232789	4.714	100000.000	100000.000	0.000	0.000	0.000	0.000	0.000	16.610	2058	2518	2058	2518	32	236	100	961	"S616"
0	0	0	16	8	2	"IRS-1"	"P35568"	19380	18700	140	5193	5676	1588	27	4748	4748	5219	1910	36	17	5	0	885518	0.239	100000.000	100000.000	0.000	0.000	0.000	0.000	0.000	16.610	445	928	445	928	156	1140	100	962	"S616"
0	0	0	16	9	2	"IRS-1"	"P35568"	19850	18720	190	4858	6208	4062	65	4683	4683	5411	2508	46	15	7	0	1589330	0.318	100000.000	100000.000	0.000	0.000	0.000	0.000	0.000	16.610	175	1525	175	1525	256	2088	100	963	"S616"
0	0	0	16	1	3	"inos"	"P35228"	15850	19360	70	5347	5458	411	7	4744	4744	4807	489	10	65	21	0	174669	1.331	100000.000	100000.000	0.000	0.000	0.000	0.000	0.000	16.610	603	714	603	714	32	236	100	964	"S745"
0	0	0	16	2	3	"inos"	"P35228"	16360	19360	90	5401	5600	1380	24	4760	4760	4790	313	6	69	53	0	291188	2.588	100000.000	100000.000	0.000	0.000	0.000	0.000	0.000	16.610	641	840	641	840	52	420	100	965	"S745"
0	0	0	16	3	3	"inos"	"P35228"	16880	19350	80	5342	5395	590	10	4815	4815	4867	344	7	63	34	0	280555	1.535	100000.000	100000.000	0.000	0.000	0.000	0.000	0.000	16.610	527	580	527	580	52	340	100	966	"S745"
0	0	0	16	4	3	"IRF-3 "	"Q14653"	17370	19350	180	5513	5542	442	7	4899	4899	4946	364	7	78	33	0	1418801	1.637	100000.000	100000.000	0.000	0.000	0.000	0.000	0.000	16.610	614	643	614	643	256	1924	100	967	"S396"
0	0	0	16	5	3	"IRF-3 "	"Q14653"	17870	19350	160	5516	5631	597	10	4889	4889	4952	782	15	35	5	0	1171236	0.868	100000.000	100000.000	0.000	0.000	0.000	0.000	0.000	16.610	627	742	627	742	208	1512	100	968	"S396"
0	0	0	16	6	3	"IRF-3 "	"Q14653"	18370	19350	180	5612	5738	882	15	4892	4892	4978	862	17	38	7	0	1468834	0.882	100000.000	100000.000	0.000	0.000	0.000	0.000	0.000	16.610	720	846	720	846	256	1924	100	969	"S396"
0	0	0	16	7	3	"Lyn"	"P07948"	18860	19320	140	5396	5667	848	14	5206	5206	5302	852	16	20	6	0	884023	0.428	100000.000	100000.000	0.000	0.000	0.000	0.000	0.000	16.610	190	461	190	461	156	1140	100	970	"Y396"
0	0	0	16	8	3	"Lyn"	"P07948"	19370	19340	110	5861	6115	1593	26	4807	4807	5145	1593	30	28	10	0	489222	0.609	100000.000	100000.000	0.000	0.000	0.000	0.000	0.000	16.610	1054	1308	1054	1308	80	656	100	971	"Y396"
0	0	0	16	9	3	"Lyn"	"P07948"	19880	19320	200	4963	5784	2402	41	4720	4720	5417	2679	49	12	5	0	1827714	0.137	100000.000	100000.000	0.000	0.000	0.000	0.000	0.000	16.610	243	1064	243	1064	316	2384	100	972	"Y396"
0	0	0	16	1	4	"MAPK14"	"Q16539"	15880	20010	200	4982	5261	1075	20	4881	4881	4931	595	12	15	12	0	1662572	0.555	100000.000	100000.000	0.000	0.000	0.000	0.000	0.000	16.610	101	380	101	380	316	2384	100	973	"Y322"
0	0	0	16	2	4	"MAPK14"	"Q16539"	16390	20010	70	7206	7088	853	12	4909	4909	4935	259	5	93	90	0	226813	8.313	100000.000	100000.000	0.000	0.000	0.000	0.000	0.000	16.610	2297	2179	2297	2179	32	236	100	974	"Y322"
0	0	0	16	3	4	"MAPK14"	"Q16539"	16870	19990	200	5021	5267	822	15	4953	4953	4994	350	7	20	12	0	1664360	0.780	100000.000	100000.000	0.000	0.000	0.000	0.000	0.000	16.610	68	314	68	314	316	2384	100	975	"Y322"
0	0	0	16	4	4	"Mek1"	"Q02750"	17360	19970	130	5179	5347	523	9	4971	4971	5027	383	7	40	21	0	641663	0.836	100000.000	100000.000	0.000	0.000	0.000	0.000	0.000	16.610	208	376	208	376	120	940	100	976	"S217"
0	0	0	16	5	4	"Mek1"	"Q02750"	17880	20000	70	5689	5782	375	6	4930	4930	4979	299	6	100	78	0	185029	2.686	100000.000	100000.000	0.000	0.000	0.000	0.000	0.000	16.610	759	852	759	852	32	236	100	977	"S217"
0	0	0	16	6	4	"Mek1"	"Q02750"	18390	20000	80	5779	5846	1412	24	4938	4938	5015	517	10	69	28	0	303997	1.607	100000.000	100000.000	0.000	0.000	0.000	0.000	0.000	16.610	841	908	841	908	52	340	100	978	"S217"
0	0	0	16	7	4	"P300"	"Q09472"	18880	19980	200	5500	5769	888	15	5199	5199	5326	890	16	23	6	0	1823078	0.498	100000.000	100000.000	0.000	0.000	0.000	0.000	0.000	16.610	301	570	301	570	316	2384	100	979	"S89"
0	0	0	16	8	4	"P300"	"Q09472"	19380	19970	170	5782	6116	1552	25	5387	5387	5681	1365	24	13	4	0	1272030	0.319	100000.000	100000.000	0.000	0.000	0.000	0.000	0.000	16.610	395	729	395	729	208	1660	100	980	"S89"
0	0	0	16	9	4	"P300"	"Q09472"	19880	19970	170	5438	6396	3121	48	5010	5010	5629	2436	43	16	8	0	1330382	0.315	100000.000	100000.000	0.000	0.000	0.000	0.000	0.000	16.610	428	1386	428	1386	208	1660	100	981	"S89"
0	0	0	16	1	5	"PPP2CA "	"P67775"	15880	20650	120	5412	5466	594	10	4962	4962	5060	1155	22	12	0	0	655928	0.352	100000.000	100000.000	0.000	0.000	0.000	0.000	0.000	16.610	450	504	450	504	120	820	100	982	"T307"
0	0	0	16	2	5	"PPP2CA "	"P67775"	16380	20650	90	5717	5683	412	7	4929	4929	4986	393	7	84	50	0	295494	1.774	100000.000	100000.000	0.000	0.000	0.000	0.000	0.000	16.610	788	754	788	754	52	420	100	983	"T307"
0	0	0	16	3	5	"PPP2CA "	"P67775"	16890	20640	90	5765	5755	352	6	4937	4937	5009	464	9	84	40	0	299246	1.608	100000.000	100000.000	0.000	0.000	0.000	0.000	0.000	16.610	828	818	828	818	52	420	100	984	"T307"
0	0	0	16	4	5	"rab4"	"P20338"	17380	20630	120	5084	5287	573	10	4959	4959	5037	481	9	31	15	0	634380	0.520	100000.000	100000.000	0.000	0.000	0.000	0.000	0.000	16.610	125	328	125	328	120	820	100	985	"Y189"
0	0	0	16	5	5	"rab4"	"P20338"	17870	20630	100	5366	5946	3589	60	5001	5001	5038	354	7	51	35	0	475693	2.565	100000.000	100000.000	0.000	0.000	0.000	0.000	0.000	16.610	365	945	365	945	80	560	100	986	"Y189"
0	0	0	16	6	5	"rab4"	"P20338"	18390	20640	70	5976	6081	536	8	5033	5033	5081	335	6	93	84	0	194594	2.985	100000.000	100000.000	0.000	0.000	0.000	0.000	0.000	16.610	943	1048	943	1048	32	236	100	987	"Y189"
0	0	0	16	7	5	"STAT2 "	"P52630"	18880	20620	160	19248	19136	2795	14	5039	5039	5141	990	19	100	100	0	3980217	14.136	100000.000	100000.000	0.000	0.000	0.000	0.000	0.000	16.610	14209	14097	14209	14097	208	1512	100	988	"Y690"
0	0	0	16	8	5	"STAT2 "	"P52630"	19390	20630	180	19733	18569	5336	28	5110	5110	5360	1216	22	97	94	0	4753692	10.863	100000.000	100000.000	0.000	0.000	0.000	0.000	0.000	16.610	14623	13459	14623	13459	256	1924	100	989	"Y690"
0	0	0	16	9	5	"STAT2 "	"P52630"	19890	20630	200	19987	18480	7614	41	5402	5402	5974	2789	46	84	77	0	5839709	4.484	100000.000	100000.000	0.000	0.000	0.000	0.000	0.000	16.610	14585	13078	14585	13078	316	2384	100	990	"Y690"
0	0	0	16	1	6	"STAT5B "	"P51692"	15870	21300	110	6765	6667	440	6	4899	4899	5026	1285	25	91	0	0	533320	1.277	100000.000	100000.000	0.000	0.000	0.000	0.000	0.000	16.610	1866	1768	1866	1768	80	656	100	991	"Y740"
0	0	0	16	2	6	"STAT5B "	"P51692"	16380	21290	100	6975	6774	915	13	4877	4877	4955	435	8	87	80	0	541900	4.182	100000.000	100000.000	0.000	0.000	0.000	0.000	0.000	16.610	2098	1897	2098	1897	80	560	100	992	"Y740"
0	0	0	16	3	6	"STAT5B "	"P51692"	16880	21280	140	6010	5959	1033	17	4871	4871	4936	654	13	55	48	0	929611	1.564	100000.000	100000.000	0.000	0.000	0.000	0.000	0.000	16.610	1139	1088	1139	1088	156	1140	100	993	"Y740"
0	0	0	16	4	6	"Syk "	"P43405"	17400	21290	100	5793	5784	726	12	4952	4952	5018	427	8	75	48	0	462741	1.794	100000.000	100000.000	0.000	0.000	0.000	0.000	0.000	16.610	841	832	841	832	80	560	100	994	"Y525/6"
0	0	0	16	5	6	"Syk "	"P43405"	17890	21280	100	6131	5974	693	11	4961	4961	5016	356	7	76	70	0	477895	2.691	100000.000	100000.000	0.000	0.000	0.000	0.000	0.000	16.610	1170	1013	1170	1013	80	560	100	995	"Y525/6"
0	0	0	16	6	6	"Syk "	"P43405"	18380	21290	140	5612	5800	979	16	4955	4955	5019	573	11	51	38	0	904773	1.363	100000.000	100000.000	0.000	0.000	0.000	0.000	0.000	16.610	657	845	657	845	156	1140	100	996	"Y525/6"
0	0	0	16	7	6	"14-3-3 beta"	"P31946"	18890	21270	150	7256	7333	1266	17	5016	5016	5075	964	18	91	68	0	1143975	2.342	100000.000	100000.000	0.000	0.000	0.000	0.000	0.000	16.610	2240	2317	2240	2317	156	1272	100	997	"S59"
0	0	0	16	8	6	"14-3-3 beta"	"P31946"	19390	21270	160	7170	7298	1670	22	5032	5032	5197	1186	22	81	35	0	1517994	1.772	100000.000	100000.000	0.000	0.000	0.000	0.000	0.000	16.610	2138	2266	2138	2266	208	1512	100	998	"S59"
0	0	0	16	9	6	"14-3-3 beta"	"P31946"	19890	21270	150	7982	8575	2227	25	5231	5231	5453	1896	34	86	16	0	1337755	1.647	100000.000	100000.000	0.000	0.000	0.000	0.000	0.000	16.610	2751	3344	2751	3344	156	1272	100	999	"S59"
-75	0	0	16	1	7	"empty"	"empty"	15870	21910	200	4575	4832	2672	55	4789	4789	4823	807	16	6	3	0	1526817	0.011	100000.000	100000.000	0.000	0.000	0.000	0.000	0.000	16.610	-214	43	-214	43	316	2384	100	1000	"empty"
-75	0	0	16	2	7	"empty"	"empty"	16370	21910	200	4552	4423	603	13	4574	4574	4612	870	18	1	0	0	1397755	-0.217	100000.000	100000.000	0.000	0.000	0.000	0.000	0.000	16.610	-22	-151	-22	-151	316	2384	100	1001	"empty"
-75	0	0	16	3	7	"empty"	"empty"	16870	21910	200	4458	4488	887	19	4636	4636	4913	2540	51	1	0	0	1418165	-0.167	100000.000	100000.000	0.000	0.000	0.000	0.000	0.000	16.610	-178	-148	-178	-148	316	2384	100	1002	"empty"
-75	0	0	16	4	7	"empty"	"empty"	17370	21910	200	4969	5460	3802	69	4797	4797	5075	2449	48	4	3	0	1725332	0.157	100000.000	100000.000	0.000	0.000	0.000	0.000	0.000	16.610	172	663	172	663	316	2384	100	1003	"empty"
-75	0	0	16	5	7	"empty"	"empty"	17870	21910	200	5100	5396	1452	26	4989	4989	5261	2478	47	3	3	0	1705246	0.054	100000.000	100000.000	0.000	0.000	0.000	0.000	0.000	16.610	111	407	111	407	316	2384	100	1004	"empty"
-75	0	0	16	6	7	"empty"	"empty"	18370	21910	200	4857	4961	1749	35	5057	5057	5477	2953	53	0	0	0	1567625	-0.175	100000.000	100000.000	0.000	0.000	0.000	0.000	0.000	16.610	-200	-96	-200	-96	316	2384	100	1005	"empty"
0	0	0	16	7	7	"Control-Spot"	"p-Tyr"	18910	21920	120	5311	10356	9911	95	4976	4976	5228	1453	27	30	27	0	1242732	3.529	100000.000	100000.000	0.000	0.000	0.000	0.000	0.000	16.610	335	5380	335	5380	120	820	100	1006	"Control-Spot"
0	0	0	16	8	7	"Control-Spot"	"p-Tyr"	19400	21900	90	22853	20026	11155	55	5090	5090	5411	2895	53	71	67	0	1041331	5.048	100000.000	100000.000	0.000	0.000	0.000	0.000	0.000	16.610	17763	14936	17763	14936	52	420	100	1007	"Control-Spot"
0	0	0	16	9	7	"Control-Spot"	"p-Tyr"	19890	21910	80	12623	16295	10724	65	5030	5030	5182	872	16	73	63	0	847333	12.744	100000.000	100000.000	0.000	0.000	0.000	0.000	0.000	16.610	7593	11265	7593	11265	52	340	100	1008	"Control-Spot"
0	0	0	17	1	1	"ACTA1"	"P68133"	2380	24540	200	5067	5310	1861	35	4981	4981	5008	380	7	16	7	0	1678010	0.795	100000.000	100000.000	0.000	0.000	0.000	0.000	0.000	16.610	86	329	86	329	316	2384	100	1009	"Y55"
0	0	0	17	2	1	"ACTA1"	"P68133"	2880	24530	200	4781	4919	462	9	4966	4966	5106	778	15	7	1	0	1554312	-0.240	100000.000	100000.000	0.000	0.000	0.000	0.000	0.000	16.610	-185	-47	-185	-47	316	2384	100	1010	"Y55"
0	0	0	17	3	1	"ACTA1"	"P68133"	3380	24530	200	5582	5629	511	9	5278	5278	5397	1305	24	3	0	0	1778778	0.178	100000.000	100000.000	0.000	0.000	0.000	0.000	0.000	16.610	304	351	304	351	316	2384	100	1011	"Y55"
0	0	0	17	4	1	"A-Raf"	"P10398"	3880	24530	90	5867	5812	302	5	5186	5186	5222	331	6	80	51	0	302205	1.782	100000.000	100000.000	0.000	0.000	0.000	0.000	0.000	16.610	681	626	681	626	52	420	100	1012	"S214"
0	0	0	17	5	1	"A-Raf"	"P10398"	4370	24520	200	5548	5733	1678	29	5607	5607	5708	781	13	6	0	0	1811732	0.032	100000.000	100000.000	0.000	0.000	0.000	0.000	0.000	16.610	-59	126	-59	126	316	2384	100	1013	"S214"
0	0	0	17	6	1	"A-Raf"	"P10398"	4870	24520	200	6089	6088	408	6	5646	5646	5708	879	15	12	0	0	1923920	0.432	100000.000	100000.000	0.000	0.000	0.000	0.000	0.000	16.610	443	442	443	442	316	2384	100	1014	"S214"
0	0	0	17	7	1	"Cdk2"	"P24941"	5370	24510	200	5519	5546	369	6	5466	5466	5470	444	8	10	2	0	1752455	0.171	100000.000	100000.000	0.000	0.000	0.000	0.000	0.000	16.610	53	80	53	80	316	2384	100	1015	"Y179"
0	0	0	17	8	1	"Cdk2"	"P24941"	5870	24510	200	5649	5684	503	8	5670	5670	5817	655	11	2	0	0	1796148	-0.203	100000.000	100000.000	0.000	0.000	0.000	0.000	0.000	16.610	-21	14	-21	14	316	2384	100	1016	"Y179"
0	0	0	17	9	1	"Cdk2"	"P24941"	6370	24510	200	6002	6028	407	6	6042	6042	6084	527	8	6	0	0	1904798	-0.106	100000.000	100000.000	0.000	0.000	0.000	0.000	0.000	16.610	-40	-14	-40	-14	316	2384	100	1017	"Y179"
0	0	0	17	1	2	"Cofilin 1"	"P23528"	2380	25190	200	5771	5906	1265	21	5441	5441	5598	1444	25	2	2	0	1866441	0.213	100000.000	100000.000	0.000	0.000	0.000	0.000	0.000	16.610	330	465	330	465	316	2384	100	1018	"S2"
0	0	0	17	2	2	"Cofilin 1"	"P23528"	2880	25190	80	6270	6039	571	9	5108	5108	5223	1486	28	11	0	0	314028	0.549	100000.000	100000.000	0.000	0.000	0.000	0.000	0.000	16.610	1162	931	1162	931	52	340	100	1019	"S2"
0	0	0	17	3	2	"Cofilin 1"	"P23528"	3380	25180	70	6323	6220	422	6	4974	4974	5002	261	5	93	93	0	199055	4.667	100000.000	100000.000	0.000	0.000	0.000	0.000	0.000	16.610	1349	1246	1349	1246	32	236	100	1020	"S2"
0	0	0	17	4	2	"CTNNB1"	"P35222"	3870	25170	200	4816	4832	359	7	5426	5426	5492	998	18	0	0	0	1526964	-0.661	100000.000	100000.000	0.000	0.000	0.000	0.000	0.000	16.610	-610	-594	-610	-594	316	2384	100	1021	"S675"
0	0	0	17	5	2	"CTNNB1"	"P35222"	4370	25170	200	5268	5369	1738	32	6195	6195	6278	1196	19	0	0	0	1696547	-0.760	100000.000	100000.000	0.000	0.000	0.000	0.000	0.000	16.610	-927	-826	-927	-826	316	2384	100	1022	"S675"
0	0	0	17	6	2	"CTNNB1"	"P35222"	4870	25160	200	5183	5195	318	6	5830	5830	5894	1126	19	0	0	0	1641588	-0.621	100000.000	100000.000	0.000	0.000	0.000	0.000	0.000	16.610	-647	-635	-647	-635	316	2384	100	1023	"S675"
0	0	0	17	7	2	"EGFR"	"P00533"	5370	25160	90	6574	6489	398	6	5690	5690	5698	218	3	90	88	0	337415	3.628	100000.000	100000.000	0.000	0.000	0.000	0.000	0.000	16.610	884	799	884	799	52	420	100	1024	"T693"
0	0	0	17	8	2	"EGFR"	"P00533"	5870	25160	200	6129	6182	302	4	6145	6145	6168	450	7	8	0	0	1953429	0.031	100000.000	100000.000	0.000	0.000	0.000	0.000	0.000	16.610	-16	37	-16	37	316	2384	100	1025	"T693"
0	0	0	17	9	2	"EGFR"	"P00533"	6370	25150	200	5825	5891	461	7	5797	5797	5849	428	7	12	1	0	1861429	0.098	100000.000	100000.000	0.000	0.000	0.000	0.000	0.000	16.610	28	94	28	94	316	2384	100	1026	"T693"
0	0	0	17	1	3	"JAK1"	"P23458"	2390	25840	80	6337	6647	1681	25	5225	5225	5376	1846	34	26	3	0	345655	0.689	100000.000	100000.000	0.000	0.000	0.000	0.000	0.000	16.610	1112	1422	1112	1422	52	340	100	1027	"Y1035"
0	0	0	17	2	3	"JAK1"	"P23458"	2880	25830	70	6224	6367	1044	16	5085	5085	5134	302	5	93	84	0	203738	4.083	100000.000	100000.000	0.000	0.000	0.000	0.000	0.000	16.610	1139	1282	1139	1282	32	236	100	1028	"Y1035"
0	0	0	17	3	3	"JAK1"	"P23458"	3380	25820	200	5237	5404	825	15	5218	5218	5257	696	13	12	4	0	1707525	0.211	100000.000	100000.000	0.000	0.000	0.000	0.000	0.000	16.610	19	186	19	186	316	2384	100	1029	"Y1035"
0	0	0	17	4	3	"JNK2"	"P45984"	3880	25810	110	6616	6697	940	14	5619	5619	5655	350	6	97	85	0	535789	2.977	100000.000	100000.000	0.000	0.000	0.000	0.000	0.000	16.610	997	1078	997	1078	80	656	100	1030	"T183"
0	0	0	17	5	3	"JNK2"	"P45984"	4370	25820	110	6755	6852	1032	15	6065	6065	6072	531	8	63	17	0	548149	1.469	100000.000	100000.000	0.000	0.000	0.000	0.000	0.000	16.610	690	787	690	787	80	656	100	1031	"T183"
0	0	0	17	6	3	"JNK2"	"P45984"	4890	25830	110	6977	6915	543	7	5681	5681	5671	389	6	91	81	0	553191	3.198	100000.000	100000.000	0.000	0.000	0.000	0.000	0.000	16.610	1296	1234	1296	1234	80	656	100	1032	"T183"
0	0	0	17	7	3	"Kit "	"P10721"	5380	25810	200	5910	5953	367	6	5937	5937	6011	1065	17	0	0	0	1881213	-0.054	100000.000	100000.000	0.000	0.000	0.000	0.000	0.000	16.610	-27	16	-27	16	316	2384	100	1033	"Y721"
0	0	0	17	8	3	"Kit "	"P10721"	5880	25800	120	6258	6300	295	4	6151	6151	6214	517	8	6	3	0	755992	0.166	100000.000	100000.000	0.000	0.000	0.000	0.000	0.000	16.610	107	149	107	149	120	820	100	1034	"Y721"
0	0	0	17	9	3	"Kit "	"P10721"	6390	25820	80	6515	6476	516	7	5635	5635	5688	379	6	80	61	0	336752	2.079	100000.000	100000.000	0.000	0.000	0.000	0.000	0.000	16.610	880	841	880	841	52	340	100	1035	"Y721"
0	0	0	17	1	4	"MK3"	"P22001"	2390	26480	70	6715	6660	440	6	5065	5065	5099	298	5	96	93	0	213104	5.238	100000.000	100000.000	0.000	0.000	0.000	0.000	0.000	16.610	1650	1595	1650	1595	32	236	100	1036	"Y187"
0	0	0	17	2	4	"MK3"	"P22001"	2890	26470	90	6507	6467	588	9	5017	5017	5047	376	7	96	92	0	336278	3.777	100000.000	100000.000	0.000	0.000	0.000	0.000	0.000	16.610	1490	1450	1490	1450	52	420	100	1037	"Y187"
0	0	0	17	3	4	"MK3"	"P22001"	3390	26470	90	6805	6936	1041	15	5628	5628	5701	658	11	90	32	0	360647	1.877	100000.000	100000.000	0.000	0.000	0.000	0.000	0.000	16.610	1177	1308	1177	1308	52	420	100	1038	"Y187"
0	0	0	17	4	4	"NFAT1 "	"Q13469"	3900	26450	200	5886	5858	457	7	5940	5940	6026	1361	22	0	0	0	1851015	-0.123	100000.000	100000.000	0.000	0.000	0.000	0.000	0.000	16.610	-54	-82	-54	-82	316	2384	100	1039	"S326"
0	0	0	17	5	4	"NFAT1 "	"Q13469"	4410	26440	160	5852	5932	847	14	5789	5789	5828	894	15	3	2	0	1233885	0.116	100000.000	100000.000	0.000	0.000	0.000	0.000	0.000	16.610	63	143	63	143	208	1512	100	1040	"S326"
0	0	0	17	6	4	"NFAT1 "	"Q13469"	4900	26440	200	5812	5965	1480	24	5825	5825	5870	791	13	5	2	0	1884879	0.120	100000.000	100000.000	0.000	0.000	0.000	0.000	0.000	16.610	-13	140	-13	140	316	2384	100	1041	"S326"
0	0	0	17	7	4	"NFkB-p65 "	"Q04206"	5390	26450	80	6841	6814	339	4	6103	6103	6122	289	4	90	69	0	354320	2.394	100000.000	100000.000	0.000	0.000	0.000	0.000	0.000	16.610	738	711	738	711	52	340	100	1042	"S276"
0	0	0	17	8	4	"NFkB-p65 "	"Q04206"	5890	26450	200	5932	6005	364	6	5939	5939	5982	471	7	13	2	0	1897552	0.049	100000.000	100000.000	0.000	0.000	0.000	0.000	0.000	16.610	-7	66	-7	66	316	2384	100	1043	"S276"
0	0	0	17	9	4	"NFkB-p65 "	"Q04206"	6400	26460	70	6563	6570	759	11	5781	5781	5784	242	4	87	71	0	210247	3.248	100000.000	100000.000	0.000	0.000	0.000	0.000	0.000	16.610	782	789	782	789	32	236	100	1044	"S276"
0	0	0	17	1	5	"PDGFRb"	"P09619"	2380	27130	140	7649	7844	2710	34	5179	5179	5214	560	10	55	53	0	1223697	4.696	100000.000	100000.000	0.000	0.000	0.000	0.000	0.000	16.610	2470	2665	2470	2665	156	1140	100	1045	"Y686"
0	0	0	17	2	5	"PDGFRb"	"P09619"	2900	27120	130	9176	8721	2057	23	5317	5317	5358	541	10	86	84	0	1046549	6.216	100000.000	100000.000	0.000	0.000	0.000	0.000	0.000	16.610	3859	3404	3859	3404	120	940	100	1046	"Y686"
0	0	0	17	3	5	"PDGFRb"	"P09619"	3370	27100	160	8936	8463	3676	43	5775	5775	5861	1129	19	62	58	0	1760211	2.305	100000.000	100000.000	0.000	0.000	0.000	0.000	0.000	16.610	3161	2688	3161	2688	208	1512	100	1047	"Y686"
0	0	0	17	4	5	"PELI2"	"Q96FA3"	3880	27090	120	6537	6572	664	10	5565	5565	5595	461	8	93	54	0	788594	2.119	100000.000	100000.000	0.000	0.000	0.000	0.000	0.000	16.610	972	1007	972	1007	120	820	100	1048	"T290"
0	0	0	17	5	5	"PELI2"	"Q96FA3"	4390	27110	120	6733	6712	433	6	5628	5628	5648	331	5	95	85	0	805438	3.215	100000.000	100000.000	0.000	0.000	0.000	0.000	0.000	16.610	1105	1084	1105	1084	120	820	100	1049	"T290"
0	0	0	17	6	5	"PELI2"	"Q96FA3"	4880	27090	200	6185	6320	1071	16	5874	5874	5903	556	9	37	8	0	1997040	0.750	100000.000	100000.000	0.000	0.000	0.000	0.000	0.000	16.610	311	446	311	446	316	2384	100	1050	"T290"
0	0	0	17	7	5	"sek1"	"P45985"	5380	27070	70	6270	6235	350	5	6171	6171	6192	388	6	9	0	0	199520	0.111	100000.000	100000.000	0.000	0.000	0.000	0.000	0.000	16.610	99	64	99	64	32	236	100	1051	"S2315"
0	0	0	17	8	5	"sek1"	"P45985"	5870	27080	90	6356	6357	277	4	6047	6047	6113	971	15	0	0	0	330573	0.251	100000.000	100000.000	0.000	0.000	0.000	0.000	0.000	16.610	309	310	309	310	52	420	100	1052	"S2315"
0	0	0	17	9	5	"sek1"	"P45985"	6370	27070	200	5824	5858	300	5	5784	5784	5830	608	10	5	0	0	1851213	0.046	100000.000	100000.000	0.000	0.000	0.000	0.000	0.000	16.610	40	74	40	74	316	2384	100	1053	"S2315"
0	0	0	17	1	6	"SMAD3"	"Q15796"	2380	27750	200	5422	5551	1601	28	5411	5411	5466	588	10	5	1	0	1754225	0.145	100000.000	100000.000	0.000	0.000	0.000	0.000	0.000	16.610	11	140	11	140	316	2384	100	1054	"S416"
0	0	0	17	2	6	"SMAD3"	"Q15796"	2880	27750	200	5446	5490	441	8	5478	5478	5581	1387	24	1	0	0	1734704	-0.066	100000.000	100000.000	0.000	0.000	0.000	0.000	0.000	16.610	-32	12	-32	12	316	2384	100	1055	"S416"
0	0	0	17	3	6	"SMAD3"	"Q15796"	3380	27740	200	5605	5621	305	5	5470	5470	5535	1153	20	1	0	0	1776128	0.075	100000.000	100000.000	0.000	0.000	0.000	0.000	0.000	16.610	135	151	135	151	316	2384	100	1056	"S416"
0	0	0	17	4	6	"TAK1 "	"O43318"	3890	27760	140	5925	5910	258	4	5560	5560	5571	397	7	41	4	0	921927	0.854	100000.000	100000.000	0.000	0.000	0.000	0.000	0.000	16.610	365	350	365	350	156	1140	100	1057	"T178"
0	0	0	17	5	6	"TAK1 "	"O43318"	4380	27720	120	6010	6030	231	3	5760	5760	5867	1409	24	0	0	0	723572	0.116	100000.000	100000.000	0.000	0.000	0.000	0.000	0.000	16.610	250	270	250	270	120	820	100	1058	"T178"
0	0	0	17	6	6	"TAK1 "	"O43318"	4890	27720	200	5923	6025	1019	16	5874	5874	5886	312	5	17	3	0	1903928	0.446	100000.000	100000.000	0.000	0.000	0.000	0.000	0.000	16.610	49	151	49	151	316	2384	100	1059	"T178"
0	0	0	17	7	6	"TNIK"	"Q9UKE5"	5400	27730	90	7764	7807	259	3	5860	5860	5873	256	4	100	100	0	405939	7.555	100000.000	100000.000	0.000	0.000	0.000	0.000	0.000	16.610	1904	1947	1904	1947	52	420	100	1060	"T181"
0	0	0	17	8	6	"TNIK"	"Q9UKE5"	5890	27740	110	8022	7907	512	6	5951	5951	5977	297	4	98	96	0	632569	6.498	100000.000	100000.000	0.000	0.000	0.000	0.000	0.000	16.610	2071	1956	2071	1956	80	656	100	1061	"T181"
0	0	0	17	9	6	"TNIK"	"Q9UKE5"	6390	27730	90	7630	7670	450	5	5763	5763	5797	444	7	100	100	0	398836	4.218	100000.000	100000.000	0.000	0.000	0.000	0.000	0.000	16.610	1867	1907	1867	1907	52	420	100	1062	"T181"
-75	0	0	17	1	7	"empty"	"empty"	2390	28380	200	5312	5308	228	4	5246	5246	5278	515	9	2	0	0	1677300	0.058	100000.000	100000.000	0.000	0.000	0.000	0.000	0.000	16.610	66	62	66	62	316	2384	100	1063	"empty"
-75	0	0	17	2	7	"empty"	"empty"	2890	28380	200	5283	5304	254	4	5287	5287	5331	739	13	0	0	0	1676097	-0.037	100000.000	100000.000	0.000	0.000	0.000	0.000	0.000	16.610	-4	17	-4	17	316	2384	100	1064	"empty"
-75	0	0	17	3	7	"empty"	"empty"	3390	28380	200	5580	5696	1735	30	5520	5520	5604	1131	20	0	0	0	1799970	0.081	100000.000	100000.000	0.000	0.000	0.000	0.000	0.000	16.610	60	176	60	176	316	2384	100	1065	"empty"
-75	0	0	17	4	7	"empty"	"empty"	3890	28380	200	5494	5700	2386	41	5573	5573	5613	479	8	3	1	0	1801099	0.182	100000.000	100000.000	0.000	0.000	0.000	0.000	0.000	16.610	-79	127	-79	127	316	2384	100	1066	"empty"
-75	0	0	17	5	7	"empty"	"empty"	4390	28380	200	5870	5871	279	4	5789	5789	5841	836	14	0	0	0	1855163	0.036	100000.000	100000.000	0.000	0.000	0.000	0.000	0.000	16.610	81	82	81	82	316	2384	100	1067	"empty"
-75	0	0	17	6	7	"empty"	"empty"	4890	28380	200	5880	5894	345	5	5852	5852	5884	492	8	3	0	0	1862655	0.020	100000.000	100000.000	0.000	0.000	0.000	0.000	0.000	16.610	28	42	28	42	316	2384	100	1068	"empty"
-75	0	0	17	7	7	"empty"	"empty"	5390	28380	200	5971	6117	1672	27	5934	5934	5959	380	6	10	2	0	1932866	0.416	100000.000	100000.000	0.000	0.000	0.000	0.000	0.000	16.610	37	183	37	183	316	2384	100	1069	"empty"
-75	0	0	17	8	7	"empty"	"empty"	5890	28380	200	6045	6081	312	5	5966	5966	6003	395	6	12	2	0	1921452	0.197	100000.000	100000.000	0.000	0.000	0.000	0.000	0.000	16.610	79	115	79	115	316	2384	100	1070	"empty"
-75	0	0	17	9	7	"empty"	"empty"	6390	28380	200	5727	5800	601	10	5766	5766	5795	399	6	5	3	0	1832957	0.013	100000.000	100000.000	0.000	0.000	0.000	0.000	0.000	16.610	-39	34	-39	34	316	2384	100	1071	"empty"
0	0	0	18	1	1	"PKACa "	"P17612"	6890	24510	200	5689	5881	723	12	5559	5559	5576	763	13	20	10	0	1858381	0.400	100000.000	100000.000	0.000	0.000	0.000	0.000	0.000	16.610	130	322	130	322	316	2384	100	1072	"T197"
0	0	0	18	2	1	"PKACa "	"P17612"	7390	24510	200	5641	5899	1254	21	5439	5439	5433	461	8	30	21	0	1863948	1.011	100000.000	100000.000	0.000	0.000	0.000	0.000	0.000	16.610	202	460	202	460	316	2384	100	1073	"T197"
0	0	0	18	3	1	"PKACa "	"P17612"	7890	24510	200	5604	5762	885	15	5344	5344	5365	516	9	30	18	0	1820726	0.769	100000.000	100000.000	0.000	0.000	0.000	0.000	0.000	16.610	260	418	260	418	316	2384	100	1074	"T197"
0	0	0	18	4	1	"PTEN"	"P60484"	8390	24510	200	5188	5322	1212	22	5426	5426	5468	563	10	5	1	0	1681630	-0.259	100000.000	100000.000	0.000	0.000	0.000	0.000	0.000	16.610	-238	-104	-238	-104	316	2384	100	1075	"Y315"
0	0	0	18	5	1	"PTEN"	"P60484"	8890	24510	200	5409	5608	1465	26	5561	5561	5626	895	15	4	2	0	1772264	-0.020	100000.000	100000.000	0.000	0.000	0.000	0.000	0.000	16.610	-152	47	-152	47	316	2384	100	1076	"Y315"
0	0	0	18	6	1	"PTEN"	"P60484"	9390	24510	200	5103	5221	772	14	5433	5433	5533	1158	20	3	1	0	1649694	-0.269	100000.000	100000.000	0.000	0.000	0.000	0.000	0.000	16.610	-330	-212	-330	-212	316	2384	100	1077	"Y315"
0	0	0	18	7	1	"SOC3"	"O14543"	9890	24510	200	5937	5987	508	8	5757	5757	5856	2030	34	0	0	0	1891905	0.065	100000.000	100000.000	0.000	0.000	0.000	0.000	0.000	16.610	180	230	180	230	316	2384	100	1078	"Y204"
0	0	0	18	8	1	"SOC3"	"O14543"	10390	24510	200	6154	6203	672	10	5863	5863	5888	597	10	25	1	0	1960034	0.528	100000.000	100000.000	0.000	0.000	0.000	0.000	0.000	16.610	291	340	291	340	316	2384	100	1079	"Y204"
0	0	0	18	9	1	"SOC3"	"O14543"	10890	24510	200	5952	6002	764	12	5870	5870	5967	1367	22	1	0	0	1896689	0.026	100000.000	100000.000	0.000	0.000	0.000	0.000	0.000	16.610	82	132	82	132	316	2384	100	1080	"Y204"
0	0	0	18	1	2	"STAT3 "	"P40763"	6850	25170	80	6484	6494	637	9	5493	5493	5506	351	6	90	69	0	337713	2.815	100000.000	100000.000	0.000	0.000	0.000	0.000	0.000	16.610	991	1001	991	1001	52	340	100	1081	"S691"
0	0	0	18	2	2	"STAT3 "	"P40763"	7350	25180	70	6542	6600	559	8	5321	5321	5307	346	6	96	84	0	211199	3.737	100000.000	100000.000	0.000	0.000	0.000	0.000	0.000	16.610	1221	1279	1221	1279	32	236	100	1082	"S691"
0	0	0	18	3	2	"STAT3 "	"P40763"	7870	25170	120	5610	5695	510	8	5351	5351	5369	434	8	36	17	0	683458	0.751	100000.000	100000.000	0.000	0.000	0.000	0.000	0.000	16.610	259	344	259	344	120	820	100	1083	"S691"
0	0	0	18	4	2	"STAT6 "	"P42226"	8370	25170	200	5313	5335	332	6	5221	5221	5243	403	7	16	2	0	1685702	0.228	100000.000	100000.000	0.000	0.000	0.000	0.000	0.000	16.610	92	114	92	114	316	2384	100	1084	"T645"
0	0	0	18	5	2	"STAT6 "	"P42226"	8880	25170	110	5569	5804	1193	20	5444	5444	5551	1137	20	5	2	0	464345	0.223	100000.000	100000.000	0.000	0.000	0.000	0.000	0.000	16.610	125	360	125	360	80	656	100	1085	"T645"
0	0	0	18	6	2	"STAT6 "	"P42226"	9360	25160	200	5316	5377	787	14	5293	5293	5394	1208	22	1	0	0	1699022	-0.014	100000.000	100000.000	0.000	0.000	0.000	0.000	0.000	16.610	23	84	23	84	316	2384	100	1086	"T645"
0	0	0	18	7	2	"14-3-3 beta"	"P31946"	9840	25180	130	6054	6053	360	5	5319	5319	5368	511	9	76	21	0	726414	1.341	100000.000	100000.000	0.000	0.000	0.000	0.000	0.000	16.610	735	734	735	734	120	940	100	1087	"S185"
0	0	0	18	8	2	"14-3-3 beta"	"P31946"	10360	25160	120	6449	6413	687	10	5104	5104	5095	408	8	86	80	0	769572	3.230	100000.000	100000.000	0.000	0.000	0.000	0.000	0.000	16.610	1345	1309	1345	1309	120	820	100	1088	"S185"
0	0	0	18	9	2	"14-3-3 beta"	"P31946"	10860	25160	120	7091	6924	762	11	5055	5055	5038	438	8	90	88	0	830863	4.306	100000.000	100000.000	0.000	0.000	0.000	0.000	0.000	16.610	2036	1869	2036	1869	120	820	100	1089	"S185"
0	0	0	18	1	3	"Tgfbr2"	"P37173"	6880	25820	200	5606	5667	663	11	5574	5574	5589	608	10	4	1	0	1790806	0.128	100000.000	100000.000	0.000	0.000	0.000	0.000	0.000	16.610	32	93	32	93	316	2384	100	1090	"S409"
0	0	0	18	2	3	"Tgfbr2"	"P37173"	7380	25820	200	5426	5453	798	14	5424	5424	5427	446	8	10	1	0	1723080	0.058	100000.000	100000.000	0.000	0.000	0.000	0.000	0.000	16.610	2	29	2	29	316	2384	100	1091	"S409"
0	0	0	18	3	3	"Tgfbr2"	"P37173"	7880	25820	200	5281	5300	409	7	5207	5207	5255	1487	28	0	0	0	1674818	0.030	100000.000	100000.000	0.000	0.000	0.000	0.000	0.000	16.610	74	93	74	93	316	2384	100	1092	"S409"
0	0	0	18	4	3	"Tyk2"	"P29597"	8380	25820	200	5191	5290	475	8	5190	5190	5226	874	16	8	1	0	1671658	0.073	100000.000	100000.000	0.000	0.000	0.000	0.000	0.000	16.610	1	100	1	100	316	2384	100	1093	"Y1054/5"
0	0	0	18	5	3	"Tyk2"	"P29597"	8870	25830	90	6272	6135	468	7	5396	5396	5445	390	7	71	61	0	318998	1.769	100000.000	100000.000	0.000	0.000	0.000	0.000	0.000	16.610	876	739	876	739	52	420	100	1094	"Y1054/5"
0	0	0	18	6	3	"Tyk2"	"P29597"	9390	25810	100	5821	5798	237	4	5629	5629	5663	393	6	16	0	0	463815	0.344	100000.000	100000.000	0.000	0.000	0.000	0.000	0.000	16.610	192	169	192	169	80	560	100	1095	"Y1054/5"
0	0	0	18	7	3	"caveolin-1"	"Q03135"	9840	25790	150	5774	5785	770	13	5031	5031	5059	395	7	56	49	0	902397	1.838	100000.000	100000.000	0.000	0.000	0.000	0.000	0.000	16.610	743	754	743	754	156	1272	100	1096	"Y14"
0	0	0	18	8	3	"caveolin-1"	"Q03135"	10360	25800	110	6435	6394	567	8	5005	5005	5011	292	5	93	90	0	511512	4.736	100000.000	100000.000	0.000	0.000	0.000	0.000	0.000	16.610	1430	1389	1430	1389	80	656	100	1097	"Y14"
0	0	0	18	9	3	"caveolin-1"	"Q03135"	10860	25800	110	6445	6312	613	9	4995	4995	5014	265	5	91	90	0	504979	4.898	100000.000	100000.000	0.000	0.000	0.000	0.000	0.000	16.610	1450	1317	1450	1317	80	656	100	1098	"Y14"
0	0	0	18	1	4	"Cdc42 "	"P60953"	6890	26430	200	5628	5663	560	9	5651	5651	5685	645	11	4	1	0	1789587	-0.034	100000.000	100000.000	0.000	0.000	0.000	0.000	0.000	16.610	-23	12	-23	12	316	2384	100	1099	"Y32"
0	0	0	18	2	4	"Cdc42 "	"P60953"	7390	26430	200	5674	5690	422	7	5617	5617	5647	565	10	7	1	0	1797886	0.076	100000.000	100000.000	0.000	0.000	0.000	0.000	0.000	16.610	57	73	57	73	316	2384	100	1100	"Y32"
0	0	0	18	3	4	"Cdc42 "	"P60953"	7890	26430	200	5298	5331	426	7	5280	5280	5294	538	10	9	1	0	1684562	0.069	100000.000	100000.000	0.000	0.000	0.000	0.000	0.000	16.610	18	51	18	51	316	2384	100	1101	"Y32"
0	0	0	18	4	4	"Flt3"	"P36888"	8390	26430	200	5368	5435	537	9	5259	5259	5304	576	10	10	2	0	1717604	0.227	100000.000	100000.000	0.000	0.000	0.000	0.000	0.000	16.610	109	176	109	176	316	2384	100	1102	"Y591"
0	0	0	18	5	4	"Flt3"	"P36888"	8890	26430	200	5606	5649	405	7	5570	5570	5627	998	17	1	0	0	1784941	0.022	100000.000	100000.000	0.000	0.000	0.000	0.000	0.000	16.610	36	79	36	79	316	2384	100	1103	"Y591"
0	0	0	18	6	4	"Flt3"	"P36888"	9390	26430	200	5133	5301	1772	33	5232	5232	5378	1322	24	1	0	0	1675038	-0.058	100000.000	100000.000	0.000	0.000	0.000	0.000	0.000	16.610	-99	69	-99	69	316	2384	100	1104	"Y591"
0	0	0	18	7	4	"gp130 "	"P40189"	9890	26430	200	4980	5041	371	7	4893	4893	4930	678	13	7	0	0	1592814	0.164	100000.000	100000.000	0.000	0.000	0.000	0.000	0.000	16.610	87	148	87	148	316	2384	100	1105	"Y767"
0	0	0	18	8	4	"gp130 "	"P40189"	10390	26430	200	4988	5117	813	15	4907	4907	4949	760	15	6	2	0	1616935	0.221	100000.000	100000.000	0.000	0.000	0.000	0.000	0.000	16.610	81	210	81	210	316	2384	100	1106	"Y767"
0	0	0	18	9	4	"gp130 "	"P40189"	10890	26430	200	4913	4988	357	7	4880	4880	4888	286	5	25	11	0	1576091	0.350	100000.000	100000.000	0.000	0.000	0.000	0.000	0.000	16.610	33	108	33	108	316	2384	100	1107	"Y767"
0	0	0	18	1	5	"IKK-beta "	"O14920"	6890	27070	200	5728	5912	1136	19	5615	5615	5647	478	8	27	6	0	1868247	0.554	100000.000	100000.000	0.000	0.000	0.000	0.000	0.000	16.610	113	297	113	297	316	2384	100	1108	"Y199"
0	0	0	18	2	5	"IKK-beta "	"O14920"	7390	27070	200	5802	5847	435	7	5623	5623	5764	2419	41	0	0	0	1847510	0.034	100000.000	100000.000	0.000	0.000	0.000	0.000	0.000	16.610	179	224	179	224	316	2384	100	1109	"Y199"
0	0	0	18	3	5	"IKK-beta "	"O14920"	7890	27070	200	5517	5609	894	15	5371	5371	5386	359	6	30	11	0	1772464	0.621	100000.000	100000.000	0.000	0.000	0.000	0.000	0.000	16.610	146	238	146	238	316	2384	100	1110	"Y199"
0	0	0	18	4	5	"IRAK1"	"P51617"	8390	27070	200	5462	5487	305	5	5414	5414	5453	369	6	16	2	0	1733971	0.092	100000.000	100000.000	0.000	0.000	0.000	0.000	0.000	16.610	48	73	48	73	316	2384	100	1111	"T209"
0	0	0	18	5	5	"IRAK1"	"P51617"	8890	27070	200	5334	5373	437	8	5471	5471	5624	1015	18	1	0	0	1697923	-0.247	100000.000	100000.000	0.000	0.000	0.000	0.000	0.000	16.610	-137	-98	-137	-98	316	2384	100	1112	"T209"
0	0	0	18	6	5	"IRAK1"	"P51617"	9390	27070	200	5257	5488	2079	37	5141	5141	5215	888	17	2	1	0	1734055	0.307	100000.000	100000.000	0.000	0.000	0.000	0.000	0.000	16.610	116	347	116	347	316	2384	100	1113	"T209"
0	0	0	18	7	5	"IRS-1"	"P35568"	9890	27070	200	4945	5069	495	9	4894	4894	4947	733	14	14	1	0	1601925	0.166	100000.000	100000.000	0.000	0.000	0.000	0.000	0.000	16.610	51	175	51	175	316	2384	100	1114	"S312"
0	0	0	18	8	5	"IRS-1"	"P35568"	10390	27070	200	5025	5155	553	10	4867	4867	4888	300	6	32	19	0	1628952	0.890	100000.000	100000.000	0.000	0.000	0.000	0.000	0.000	16.610	158	288	158	288	316	2384	100	1115	"S312"
0	0	0	18	9	5	"IRS-1"	"P35568"	10890	27070	200	4942	5195	1765	33	4816	4816	4847	371	7	26	14	0	1641726	0.938	100000.000	100000.000	0.000	0.000	0.000	0.000	0.000	16.610	126	379	126	379	316	2384	100	1116	"S312"
0	0	0	18	1	6	"Malt1"	"Q9UDY8"	6890	27730	200	5453	5449	464	8	5583	5583	5646	739	13	1	0	0	1721731	-0.267	100000.000	100000.000	0.000	0.000	0.000	0.000	0.000	16.610	-130	-134	-130	-134	316	2384	100	1117	"S135"
0	0	0	18	2	6	"Malt1"	"Q9UDY8"	7390	27730	200	5398	5343	481	9	5616	5616	5648	438	7	5	0	0	1688435	-0.696	100000.000	100000.000	0.000	0.000	0.000	0.000	0.000	16.610	-218	-273	-218	-273	316	2384	100	1118	"S135"
0	0	0	18	3	6	"Malt1"	"Q9UDY8"	7890	27730	200	5343	5269	526	9	5548	5548	5601	654	11	3	0	0	1665053	-0.508	100000.000	100000.000	0.000	0.000	0.000	0.000	0.000	16.610	-205	-279	-205	-279	316	2384	100	1119	"S135"
0	0	0	18	4	6	"MEK1 "	"Q02750"	8390	27730	200	5521	5544	338	6	5447	5447	5497	752	13	2	0	0	1751952	0.063	100000.000	100000.000	0.000	0.000	0.000	0.000	0.000	16.610	74	97	74	97	316	2384	100	1120	"T385"
0	0	0	18	5	6	"MEK1 "	"Q02750"	8890	27730	80	5887	5928	512	8	5269	5269	5318	538	10	57	3	0	308243	1.134	100000.000	100000.000	0.000	0.000	0.000	0.000	0.000	16.610	618	659	618	659	52	340	100	1121	"T385"
0	0	0	18	6	6	"MEK1 "	"Q02750"	9390	27730	200	5296	5350	381	7	5266	5266	5333	623	11	5	1	0	1690748	0.027	100000.000	100000.000	0.000	0.000	0.000	0.000	0.000	16.610	30	84	30	84	316	2384	100	1122	"T385"
0	0	0	18	7	6	"p47phox "	"P14598"	9890	27730	200	4913	4934	291	5	4913	4913	4952	742	14	1	0	0	1559056	-0.024	0.000	100000.000	0.000	0.000	0.000	0.000	0.000	Error	0	21	0	21	316	2384	100	1123	"S359"
0	0	0	18	8	6	"p47phox "	"P14598"	10390	27730	200	4881	4894	349	7	4788	4788	4911	1868	38	0	0	0	1546474	-0.009	100000.000	100000.000	0.000	0.000	0.000	0.000	0.000	16.610	93	106	93	106	316	2384	100	1124	"S359"
0	0	0	18	9	6	"p47phox "	"P14598"	10890	27730	200	4807	4837	287	5	4793	4793	4906	1836	37	0	0	0	1528365	-0.038	100000.000	100000.000	0.000	0.000	0.000	0.000	0.000	16.610	14	44	14	44	316	2384	100	1125	"S359"
-75	0	0	18	1	7	"empty"	"empty"	6890	28360	200	5550	5661	1054	18	5588	5588	5626	523	9	2	1	0	1788924	0.067	100000.000	100000.000	0.000	0.000	0.000	0.000	0.000	16.610	-38	73	-38	73	316	2384	100	1126	"empty"
-75	0	0	18	2	7	"empty"	"empty"	7390	28360	200	5672	5746	501	8	5591	5591	5615	576	10	7	2	0	1815733	0.227	100000.000	100000.000	0.000	0.000	0.000	0.000	0.000	16.610	81	155	81	155	316	2384	100	1127	"empty"
-75	0	0	18	3	7	"empty"	"empty"	7890	28360	200	5336	5372	376	6	5361	5361	5399	476	8	5	1	0	1697668	-0.057	100000.000	100000.000	0.000	0.000	0.000	0.000	0.000	16.610	-25	11	-25	11	316	2384	100	1128	"empty"
-75	0	0	18	4	7	"empty"	"empty"	8390	28360	200	5192	5205	301	5	5226	5226	5286	585	11	2	0	0	1644759	-0.138	100000.000	100000.000	0.000	0.000	0.000	0.000	0.000	16.610	-34	-21	-34	-21	316	2384	100	1129	"empty"
-75	0	0	18	5	7	"empty"	"empty"	8890	28360	200	5155	5177	276	5	5228	5228	5279	546	10	1	0	0	1635875	-0.187	100000.000	100000.000	0.000	0.000	0.000	0.000	0.000	16.610	-73	-51	-73	-51	316	2384	100	1130	"empty"
-75	0	0	18	6	7	"empty"	"empty"	9390	28360	200	4954	5025	530	10	5074	5074	5129	525	10	3	1	0	1587832	-0.198	100000.000	100000.000	0.000	0.000	0.000	0.000	0.000	16.610	-120	-49	-120	-49	316	2384	100	1131	"empty"
0	0	0	18	7	7	"GLQAWPG-pS-AIPQFLG_GLQAWPGEAIPQFLG_20vs80"	"GLQAWPG-pS-AIPQFLG_GLQAWPGEAIPQFLG_20vs80"	9890	28390	80	8662	8277	1111	13	4836	4836	4872	379	7	94	94	0	430390	8.984	100000.000	100000.000	0.000	0.000	0.000	0.000	0.000	16.610	3826	3441	3826	3441	52	340	100	1132	"GLQAWPG-pS-AIPQFLG_GLQAWPGEAIPQFLG_20vs80"
0	0	0	18	8	7	"GLQAWPG-pS-AIPQFLG_GLQAWPGEAIPQFLG_20vs80"	"GLQAWPG-pS-AIPQFLG_GLQAWPGEAIPQFLG_20vs80"	10390	28380	80	8679	8451	1189	14	4804	4804	4813	240	4	98	96	0	439456	15.158	100000.000	100000.000	0.000	0.000	0.000	0.000	0.000	16.610	3875	3647	3875	3647	52	340	100	1133	"GLQAWPG-pS-AIPQFLG_GLQAWPGEAIPQFLG_20vs80"
0	0	0	18	9	7	"GLQAWPG-pS-AIPQFLG_GLQAWPGEAIPQFLG_20vs80"	"GLQAWPG-pS-AIPQFLG_GLQAWPGEAIPQFLG_20vs80"	10900	28380	90	8887	8659	1021	11	4970	4970	4996	283	5	98	98	0	450265	12.943	100000.000	100000.000	0.000	0.000	0.000	0.000	0.000	16.610	3917	3689	3917	3689	52	420	100	1134	"GLQAWPG-pS-AIPQFLG_GLQAWPGEAIPQFLG_20vs80"
0	0	0	19	1	1	"JAK1"	"P23458"	11330	24470	200	5891	5899	399	6	5901	5901	5979	1383	23	0	0	0	1864194	-0.058	100000.000	100000.000	0.000	0.000	0.000	0.000	0.000	16.610	-10	-2	-10	-2	316	2384	100	1135	"Y220"
0	0	0	19	2	1	"JAK1"	"P23458"	11830	24470	200	5869	5970	1743	29	5736	5736	5830	1239	21	0	0	0	1886585	0.113	100000.000	100000.000	0.000	0.000	0.000	0.000	0.000	16.610	133	234	133	234	316	2384	100	1136	"Y220"
0	0	0	19	3	1	"JAK1"	"P23458"	12330	24470	200	5627	5655	407	7	5568	5568	5602	1247	22	0	0	0	1786881	0.043	100000.000	100000.000	0.000	0.000	0.000	0.000	0.000	16.610	59	87	59	87	316	2384	100	1137	"Y220"
0	0	0	19	4	1	"Jun "	"P05412"	12830	24480	70	6661	6943	2173	31	5356	5356	5400	1009	18	78	9	0	222175	1.529	100000.000	100000.000	0.000	0.000	0.000	0.000	0.000	16.610	1305	1587	1305	1587	32	236	100	1138	"S243"
0	0	0	19	5	1	"Jun "	"P05412"	13330	24460	100	6513	6263	930	14	5378	5378	5414	750	13	52	33	0	501074	1.132	100000.000	100000.000	0.000	0.000	0.000	0.000	0.000	16.610	1135	885	1135	885	80	560	100	1139	"S243"
0	0	0	19	6	1	"Jun "	"P05412"	13830	24480	80	6501	6464	817	12	5283	5283	5299	554	10	73	55	0	336146	2.103	100000.000	100000.000	0.000	0.000	0.000	0.000	0.000	16.610	1218	1181	1218	1181	52	340	100	1140	"S243"
0	0	0	19	7	1	"Kit "	"P10721"	14330	24470	200	5333	5413	740	13	4987	4987	5106	1375	26	10	0	0	1710416	0.223	100000.000	100000.000	0.000	0.000	0.000	0.000	0.000	16.610	346	426	346	426	316	2384	100	1141	"Y568/70"
0	0	0	19	8	1	"Kit "	"P10721"	14830	24470	200	5367	5450	557	10	4781	4781	4806	769	16	29	10	0	1722120	0.837	100000.000	100000.000	0.000	0.000	0.000	0.000	0.000	16.610	586	669	586	669	316	2384	100	1142	"Y568/70"
0	0	0	19	9	1	"Kit "	"P10721"	15330	24470	200	4487	4611	1042	22	4394	4394	4367	796	18	12	5	0	1456996	0.307	100000.000	100000.000	0.000	0.000	0.000	0.000	0.000	16.610	93	217	93	217	316	2384	100	1143	"Y568/70"
0	0	0	19	1	2	"Mlk3"	"Q16584"	11320	25080	200	5301	5443	827	15	5114	5114	5120	557	10	24	9	0	1720023	0.580	100000.000	100000.000	0.000	0.000	0.000	0.000	0.000	16.610	187	329	187	329	316	2384	100	1144	"S281"
0	0	0	19	2	2	"Mlk3"	"Q16584"	11820	25080	200	5082	5171	618	11	5012	5012	5062	906	17	15	0	0	1634154	0.120	100000.000	100000.000	0.000	0.000	0.000	0.000	0.000	16.610	70	159	70	159	316	2384	100	1145	"S281"
0	0	0	19	3	2	"Mlk3"	"Q16584"	12320	25080	200	5118	5285	693	13	4981	4981	4979	708	14	24	9	0	1669909	0.432	100000.000	100000.000	0.000	0.000	0.000	0.000	0.000	16.610	137	304	137	304	316	2384	100	1146	"S281"
0	0	0	19	4	2	"NFAT2 "	"O95644"	12820	25080	200	5058	5127	639	12	5088	5088	5082	574	11	14	9	0	1620264	0.078	100000.000	100000.000	0.000	0.000	0.000	0.000	0.000	16.610	-30	39	-30	39	316	2384	100	1147	"S172"
0	0	0	19	5	2	"NFAT2 "	"O95644"	13320	25080	200	4931	5110	1012	19	4990	4990	4989	565	11	16	7	0	1614800	0.214	100000.000	100000.000	0.000	0.000	0.000	0.000	0.000	16.610	-59	120	-59	120	316	2384	100	1148	"S172"
0	0	0	19	6	2	"NFAT2 "	"O95644"	13820	25080	200	4797	4944	670	13	4801	4801	4872	1598	32	5	0	0	1562458	0.045	100000.000	100000.000	0.000	0.000	0.000	0.000	0.000	16.610	-4	143	-4	143	316	2384	100	1149	"S172"
0	0	0	19	7	2	"PI3-kinase p85 subunit beta"	"O00459"	14320	25080	200	4789	4922	1160	23	4820	4820	4837	683	14	8	5	0	1555201	0.124	100000.000	100000.000	0.000	0.000	0.000	0.000	0.000	16.610	-31	102	-31	102	316	2384	100	1150	"Y464"
0	0	0	19	8	2	"PI3-kinase p85 subunit beta"	"O00459"	14840	25100	140	5057	5378	1247	23	4937	4937	4984	1250	25	22	9	0	838947	0.315	100000.000	100000.000	0.000	0.000	0.000	0.000	0.000	16.610	120	441	120	441	156	1140	100	1151	"Y464"
0	0	0	19	9	2	"PI3-kinase p85 subunit beta"	"O00459"	15360	25110	130	4760	5332	1692	31	4704	4704	4638	471	10	33	28	0	639800	1.473	100000.000	100000.000	0.000	0.000	0.000	0.000	0.000	16.610	56	628	56	628	120	940	100	1152	"Y464"
0	0	0	19	1	3	"p47phox "	"P14598"	11320	25720	200	4945	4957	390	7	4973	4973	4987	306	6	12	1	0	1566298	-0.098	100000.000	100000.000	0.000	0.000	0.000	0.000	0.000	16.610	-28	-16	-28	-16	316	2384	100	1153	"S370"
0	0	0	19	2	3	"p47phox "	"P14598"	11820	25720	200	4926	4931	294	5	4899	4899	4919	339	6	12	1	0	1558307	0.035	100000.000	100000.000	0.000	0.000	0.000	0.000	0.000	16.610	27	32	27	32	316	2384	100	1154	"S370"
0	0	0	19	3	3	"p47phox "	"P14598"	12320	25720	200	4928	4926	373	7	4905	4905	4910	284	5	12	1	0	1556518	0.056	100000.000	100000.000	0.000	0.000	0.000	0.000	0.000	16.610	23	21	23	21	316	2384	100	1155	"S370"
0	0	0	19	4	3	"PDGFRb"	"P09619"	12820	25720	200	4900	5060	862	17	4954	4954	4984	627	12	12	2	0	1598860	0.121	100000.000	100000.000	0.000	0.000	0.000	0.000	0.000	16.610	-54	106	-54	106	316	2384	100	1156	"Y716"
0	0	0	19	5	3	"PDGFRb"	"P09619"	13320	25720	200	5255	5334	421	7	5055	5055	5059	354	6	32	14	0	1685548	0.777	100000.000	100000.000	0.000	0.000	0.000	0.000	0.000	16.610	200	279	200	279	316	2384	100	1157	"Y716"
0	0	0	19	6	3	"PDGFRb"	"P09619"	13820	25720	200	5018	5089	416	8	4922	4922	4946	481	9	17	5	0	1608196	0.297	100000.000	100000.000	0.000	0.000	0.000	0.000	0.000	16.610	96	167	96	167	316	2384	100	1158	"Y716"
0	0	0	19	7	3	"Rack1"	"P63244"	14320	25720	200	5362	5492	659	11	4851	4851	4899	803	16	39	6	0	1735470	0.738	100000.000	100000.000	0.000	0.000	0.000	0.000	0.000	16.610	511	641	511	641	316	2384	100	1159	"y246"
0	0	0	19	8	3	"Rack1"	"P63244"	14820	25720	200	5526	5668	845	14	5045	5045	5058	530	10	48	24	0	1791155	1.151	100000.000	100000.000	0.000	0.000	0.000	0.000	0.000	16.610	481	623	481	623	316	2384	100	1160	"y246"
0	0	0	19	9	3	"Rack1"	"P63244"	15320	25720	200	5244	5429	941	17	4779	4779	4782	456	9	50	39	0	1715657	1.419	100000.000	100000.000	0.000	0.000	0.000	0.000	0.000	16.610	465	650	465	650	316	2384	100	1161	"y246"
0	0	0	19	1	4	"Sek1"	"P45985"	11320	26370	200	4692	4711	355	7	4816	4816	4837	478	9	3	0	0	1488691	-0.264	100000.000	100000.000	0.000	0.000	0.000	0.000	0.000	16.610	-124	-105	-124	-105	316	2384	100	1162	"S80"
0	0	0	19	2	4	"Sek1"	"P45985"	11820	26370	200	4702	4799	1025	21	4799	4799	4841	745	15	1	1	0	1516360	-0.056	100000.000	0.000	0.000	0.000	0.000	0.000	0.000	16.610	-97	0	-97	0	316	2384	100	1163	"S80"
0	0	0	19	3	4	"Sek1"	"P45985"	12320	26370	200	4712	4721	254	5	4771	4771	4794	351	7	4	0	0	1491810	-0.208	100000.000	100000.000	0.000	0.000	0.000	0.000	0.000	16.610	-59	-50	-59	-50	316	2384	100	1164	"S80"
0	0	0	19	4	4	"process-control__"	"GGSGGSGDYKDDDDK"	12820	26370	200	4921	5092	658	12	4912	4912	4928	301	6	18	13	0	1609106	0.545	100000.000	100000.000	0.000	0.000	0.000	0.000	0.000	16.610	9	180	9	180	316	2384	100	1165	"process-control__"
0	0	0	19	5	4	"process-control__"	"GGSGGSGDYKDDDDK"	13320	26370	200	4816	5009	789	15	4782	4782	4801	314	6	20	12	0	1582692	0.662	100000.000	100000.000	0.000	0.000	0.000	0.000	0.000	16.610	34	227	34	227	316	2384	100	1166	"process-control__"
0	0	0	19	6	4	"process-control__"	"GGSGGSGDYKDDDDK"	13820	26370	200	4797	4944	596	12	4803	4803	4851	854	17	10	6	0	1562378	0.109	100000.000	100000.000	0.000	0.000	0.000	0.000	0.000	16.610	-6	141	-6	141	316	2384	100	1167	"process-control__"
0	0	0	19	7	4	"TAB1"	"Q15750"	14320	26370	120	5083	5268	594	11	4843	4843	4923	1235	25	5	0	0	632160	0.279	100000.000	100000.000	0.000	0.000	0.000	0.000	0.000	16.610	240	425	240	425	120	820	100	1168	"S423"
0	0	0	19	8	4	"TAB1"	"Q15750"	14820	26370	100	5341	5498	521	9	4958	4958	4996	480	9	43	27	0	439831	1.046	100000.000	100000.000	0.000	0.000	0.000	0.000	0.000	16.610	383	540	383	540	80	560	100	1169	"S423"
0	0	0	19	9	4	"TAB1"	"Q15750"	15320	26390	80	5329	5202	542	10	4571	4571	4709	841	17	44	0	0	270529	0.586	100000.000	100000.000	0.000	0.000	0.000	0.000	0.000	16.610	758	631	758	631	52	340	100	1170	"S423"
0	0	0	19	1	5	"4E-BP1 "	"Q13541"	11320	27000	200	4942	5087	841	16	4816	4816	4918	1744	35	1	0	0	1607465	0.097	100000.000	100000.000	0.000	0.000	0.000	0.000	0.000	16.610	126	271	126	271	316	2384	100	1171	"T46"
0	0	0	19	2	5	"4E-BP1 "	"Q13541"	11820	27000	200	4899	5013	385	7	4782	4782	4871	1690	34	0	0	0	1584136	0.084	100000.000	100000.000	0.000	0.000	0.000	0.000	0.000	16.610	117	231	117	231	316	2384	100	1172	"T46"
0	0	0	19	3	5	"4E-BP1 "	"Q13541"	12320	27000	200	4869	5100	1044	20	4742	4742	4762	261	5	35	25	0	1611458	1.295	100000.000	100000.000	0.000	0.000	0.000	0.000	0.000	16.610	127	358	127	358	316	2384	100	1173	"T46"
0	0	0	19	4	5	"Akt1"	"P31749"	12820	27000	200	4953	5188	751	14	4845	4845	4878	531	10	20	14	0	1639361	0.584	100000.000	100000.000	0.000	0.000	0.000	0.000	0.000	16.610	108	343	108	343	316	2384	100	1174	"T450"
0	0	0	19	5	5	"Akt1"	"P31749"	13320	27000	200	4757	4962	626	12	4720	4720	4751	447	9	18	15	0	1568088	0.472	100000.000	100000.000	0.000	0.000	0.000	0.000	0.000	16.610	37	242	37	242	316	2384	100	1175	"T450"
0	0	0	19	6	5	"Akt1"	"P31749"	13820	27000	200	4651	4874	642	13	4595	4595	4613	274	5	28	18	0	1540128	0.953	100000.000	100000.000	0.000	0.000	0.000	0.000	0.000	16.610	56	279	56	279	316	2384	100	1176	"T450"
0	0	0	19	7	5	"Bax"	"Q07812"	14370	27030	140	6574	6082	1245	20	4693	4693	4755	458	9	62	57	0	948738	2.897	100000.000	100000.000	0.000	0.000	0.000	0.000	0.000	16.610	1881	1389	1881	1389	156	1140	100	1177	"S163"
0	0	0	19	8	5	"Bax"	"Q07812"	14830	27030	170	4943	5666	1162	20	4792	4792	5269	3702	70	0	0	0	1178454	0.107	100000.000	100000.000	0.000	0.000	0.000	0.000	0.000	16.610	151	874	151	874	208	1660	100	1178	"S163"
0	0	0	19	9	5	"Bax"	"Q07812"	15350	27020	150	5157	5760	1542	26	4408	4408	4440	429	9	54	49	0	898612	3.077	100000.000	100000.000	0.000	0.000	0.000	0.000	0.000	16.610	749	1352	749	1352	156	1272	100	1179	"S163"
0	0	0	19	1	6	"CFTR"	"P13569"	11320	27650	200	4853	4937	350	7	4816	4816	4845	294	6	33	12	0	1560137	0.313	100000.000	100000.000	0.000	0.000	0.000	0.000	0.000	16.610	37	121	37	121	316	2384	100	1180	"S813"
0	0	0	19	2	6	"CFTR"	"P13569"	11820	27650	200	4876	4978	435	8	4748	4748	4772	276	5	39	25	0	1573090	0.746	100000.000	100000.000	0.000	0.000	0.000	0.000	0.000	16.610	128	230	128	230	316	2384	100	1181	"S813"
0	0	0	19	3	6	"CFTR"	"P13569"	12320	27650	200	4912	4985	419	8	4763	4763	4834	1053	21	2	0	0	1575169	0.143	100000.000	100000.000	0.000	0.000	0.000	0.000	0.000	16.610	149	222	149	222	316	2384	100	1182	"S813"
0	0	0	19	4	6	"Crk "	"P46108"	12820	27650	200	4570	4569	353	7	4770	4770	4813	684	14	0	0	0	1443774	-0.357	100000.000	100000.000	0.000	0.000	0.000	0.000	0.000	16.610	-200	-201	-200	-201	316	2384	100	1183	"Y108"
0	0	0	19	5	6	"Crk "	"P46108"	13320	27650	200	4610	4586	255	5	4756	4756	4803	692	14	0	0	0	1449062	-0.314	100000.000	100000.000	0.000	0.000	0.000	0.000	0.000	16.610	-146	-170	-146	-170	316	2384	100	1184	"Y108"
0	0	0	19	6	6	"Crk "	"P46108"	13820	27650	200	4702	4703	287	6	4711	4711	4742	452	9	3	0	0	1486285	-0.086	100000.000	100000.000	0.000	0.000	0.000	0.000	0.000	16.610	-9	-8	-9	-8	316	2384	100	1185	"Y108"
0	0	0	19	7	6	"EGFR"	"P00533"	14320	27650	200	4720	4840	400	8	4777	4777	4858	723	14	9	0	0	1529511	-0.025	100000.000	100000.000	0.000	0.000	0.000	0.000	0.000	16.610	-57	63	-57	63	316	2384	100	1186	"S1070"
0	0	0	19	8	6	"EGFR"	"P00533"	14820	27650	200	4627	4872	863	17	4583	4583	4624	673	14	20	5	0	1539419	0.368	100000.000	100000.000	0.000	0.000	0.000	0.000	0.000	16.610	44	289	44	289	316	2384	100	1187	"S1070"
0	0	0	19	9	6	"EGFR"	"P00533"	15320	27650	200	4426	4711	1428	30	4473	4473	4503	296	6	20	18	0	1488554	0.703	100000.000	100000.000	0.000	0.000	0.000	0.000	0.000	16.610	-47	238	-47	238	316	2384	100	1188	"S1070"
-75	0	0	19	1	7	"empty"	"empty"	11320	28290	200	4855	4887	338	6	4882	4882	4921	345	7	4	0	0	1544200	-0.099	100000.000	100000.000	0.000	0.000	0.000	0.000	0.000	16.610	-27	5	-27	5	316	2384	100	1189	"empty"
-75	0	0	19	2	7	"empty"	"empty"	11820	28290	200	4732	4765	318	6	4751	4751	4802	567	11	1	0	0	1505616	-0.065	100000.000	100000.000	0.000	0.000	0.000	0.000	0.000	16.610	-19	14	-19	14	316	2384	100	1190	"empty"
-75	0	0	19	3	7	"empty"	"empty"	12320	28290	200	4790	4829	370	7	4742	4742	4778	506	10	3	1	0	1525807	0.101	100000.000	100000.000	0.000	0.000	0.000	0.000	0.000	16.610	48	87	48	87	316	2384	100	1191	"empty"
-75	0	0	19	4	7	"empty"	"empty"	12820	28290	200	4607	4641	330	7	4671	4671	4692	412	8	2	1	0	1466692	-0.124	100000.000	100000.000	0.000	0.000	0.000	0.000	0.000	16.610	-64	-30	-64	-30	316	2384	100	1192	"empty"
-75	0	0	19	5	7	"empty"	"empty"	13320	28290	200	4573	4608	363	7	4627	4627	4640	266	5	7	2	0	1456019	-0.120	100000.000	100000.000	0.000	0.000	0.000	0.000	0.000	16.610	-54	-19	-54	-19	316	2384	100	1193	"empty"
-75	0	0	19	6	7	"empty"	"empty"	13820	28290	200	4487	4487	231	5	4510	4510	4531	402	8	3	0	0	1417818	-0.109	100000.000	100000.000	0.000	0.000	0.000	0.000	0.000	16.610	-23	-23	-23	-23	316	2384	100	1194	"empty"
0	0	0	19	7	7	"GLQAWPG-pS-AIPQFLG_100"	"GLQAWPG-pS-AIPQFLG_100"	14320	28310	130	17316	13153	6266	47	4769	4769	4878	1250	25	69	65	0	1578347	6.620	100000.000	100000.000	0.000	0.000	0.000	0.000	0.000	16.610	12547	8384	12547	8384	120	940	100	1195	"GLQAWPG-pS-AIPQFLG_100"
0	0	0	19	8	7	"GLQAWPG-pS-AIPQFLG_100"	"GLQAWPG-pS-AIPQFLG_100"	14830	28340	130	10297	10861	6043	55	4483	4483	4519	441	9	68	63	0	1303326	14.381	100000.000	100000.000	0.000	0.000	0.000	0.000	0.000	16.610	5814	6378	5814	6378	120	940	100	1196	"GLQAWPG-pS-AIPQFLG_100"
0	0	0	19	9	7	"GLQAWPG-pS-AIPQFLG_100"	"GLQAWPG-pS-AIPQFLG_100"	15330	28320	130	7573	10751	6094	56	4422	4422	4471	579	12	64	55	0	1290071	10.846	100000.000	100000.000	0.000	0.000	0.000	0.000	0.000	16.610	3151	6329	3151	6329	120	940	100	1197	"GLQAWPG-pS-AIPQFLG_100"
0	0	0	20	1	1	"Bcl-2"	"P10415"	15830	24380	200	4486	4572	564	12	4400	4400	4392	855	19	14	1	0	1444827	0.211	100000.000	100000.000	0.000	0.000	0.000	0.000	0.000	16.610	86	172	86	172	316	2384	100	1198	"S87"
0	0	0	20	2	1	"Bcl-2"	"P10415"	16330	24380	200	4421	4519	673	14	4391	4391	4390	1064	24	12	0	0	1428041	0.121	100000.000	100000.000	0.000	0.000	0.000	0.000	0.000	16.610	30	128	30	128	316	2384	100	1199	"S87"
0	0	0	20	3	1	"Bcl-2"	"P10415"	16820	24390	200	4408	4468	723	16	4396	4396	4370	1083	24	10	0	0	1412025	0.090	100000.000	100000.000	0.000	0.000	0.000	0.000	0.000	16.610	12	72	12	72	316	2384	100	1200	"S87"
0	0	0	20	4	1	"Casp3 "	"P42574"	17330	24410	80	10564	10417	4213	40	4449	4449	4417	805	18	86	78	0	541699	7.453	100000.000	100000.000	0.000	0.000	0.000	0.000	0.000	16.610	6115	5968	6115	5968	52	340	100	1201	"S150"
0	0	0	20	5	1	"Casp3 "	"P42574"	17820	24390	110	15496	14050	4476	31	4406	4406	4352	774	17	95	91	0	1124030	12.530	100000.000	100000.000	0.000	0.000	0.000	0.000	0.000	16.610	11090	9644	11090	9644	80	656	100	1202	"S150"
0	0	0	20	6	1	"Casp3 "	"P42574"	18310	24400	100	17620	16812	3736	22	4667	4667	4646	553	11	98	98	0	1344924	22.000	100000.000	100000.000	0.000	0.000	0.000	0.000	0.000	16.610	12953	12145	12953	12145	80	560	100	1203	"S150"
0	0	0	20	7	1	"CD19"	"P15391"	18810	24400	70	6412	6509	417	6	4790	4790	4775	523	10	100	96	0	208277	3.315	100000.000	100000.000	0.000	0.000	0.000	0.000	0.000	16.610	1622	1719	1622	1719	32	236	100	1204	"Y500"
0	0	0	20	8	1	"CD19"	"P15391"	19310	24400	100	6441	6485	843	12	4659	4659	4795	2098	43	26	1	0	518836	0.806	100000.000	100000.000	0.000	0.000	0.000	0.000	0.000	16.610	1782	1826	1782	1826	80	560	100	1205	"Y500"
0	0	0	20	9	1	"CD19"	"P15391"	19810	24390	100	6260	6242	1712	27	4801	4801	5209	3203	61	5	1	0	499363	0.323	100000.000	100000.000	0.000	0.000	0.000	0.000	0.000	16.610	1459	1441	1459	1441	80	560	100	1206	"Y500"
0	0	0	20	1	2	"EP300"	"Q09472"	15820	25030	200	4606	4593	604	13	4569	4569	4520	514	11	10	5	0	1451540	0.142	100000.000	100000.000	0.000	0.000	0.000	0.000	0.000	16.610	37	24	37	24	316	2384	100	1207	"S2366"
0	0	0	20	2	2	"EP300"	"Q09472"	16320	25030	200	4505	4498	640	14	4545	4545	4554	1529	33	1	0	0	1421359	-0.037	100000.000	100000.000	0.000	0.000	0.000	0.000	0.000	16.610	-40	-47	-40	-47	316	2384	100	1208	"S2366"
0	0	0	20	3	2	"EP300"	"Q09472"	16820	25040	200	4725	4816	836	17	4578	4578	4599	1709	37	3	0	0	1521701	0.127	100000.000	100000.000	0.000	0.000	0.000	0.000	0.000	16.610	147	238	147	238	316	2384	100	1209	"S2366"
0	0	0	20	4	2	"fyn"	"P06241"	17310	25040	200	4568	4356	942	21	4663	4663	4619	1051	22	4	0	0	1376574	-0.250	100000.000	100000.000	0.000	0.000	0.000	0.000	0.000	16.610	-95	-307	-95	-307	316	2384	100	1210	"Y531"
0	0	0	20	5	2	"fyn"	"P06241"	17810	25040	200	4374	4368	740	16	4533	4533	4517	1045	23	3	0	0	1380201	-0.143	100000.000	100000.000	0.000	0.000	0.000	0.000	0.000	16.610	-159	-165	-159	-165	316	2384	100	1211	"Y531"
0	0	0	20	6	2	"fyn"	"P06241"	18310	25040	200	4646	4770	929	19	4521	4521	4493	1087	24	6	1	0	1507245	0.255	100000.000	100000.000	0.000	0.000	0.000	0.000	0.000	16.610	125	249	125	249	316	2384	100	1212	"Y531"
0	0	0	20	7	2	"Grb2"	"P62993"	18800	25040	200	4640	4748	1045	22	4572	4572	4624	1884	40	3	0	0	1500277	0.066	100000.000	100000.000	0.000	0.000	0.000	0.000	0.000	16.610	68	176	68	176	316	2384	100	1213	"Y209"
0	0	0	20	8	2	"Grb2"	"P62993"	19310	25040	80	6147	5877	771	13	4633	4633	4607	412	8	80	71	0	305626	3.083	100000.000	100000.000	0.000	0.000	0.000	0.000	0.000	16.610	1514	1244	1514	1244	52	340	100	1214	"Y209"
0	0	0	20	9	2	"Grb2"	"P62993"	19800	25060	80	6085	7387	6422	86	4561	4561	4730	1981	41	23	5	0	384129	1.341	100000.000	100000.000	0.000	0.000	0.000	0.000	0.000	16.610	1524	2826	1524	2826	52	340	100	1215	"Y209"
0	0	0	20	1	3	"IKK-beta "	"O14920"	15830	25660	200	4567	4736	1844	38	4648	4648	4660	532	11	10	2	0	1496655	0.143	100000.000	100000.000	0.000	0.000	0.000	0.000	0.000	16.610	-81	88	-81	88	316	2384	100	1216	"Y188"
0	0	0	20	2	3	"IKK-beta "	"O14920"	16330	25670	130	5015	4991	2047	41	4582	4582	4570	529	11	46	11	0	598860	0.796	100000.000	100000.000	0.000	0.000	0.000	0.000	0.000	16.610	433	409	433	409	120	940	100	1217	"Y188"
0	0	0	20	3	3	"IKK-beta "	"O14920"	16830	25680	110	5382	5307	434	8	4473	4473	4478	873	19	55	0	0	424539	0.950	100000.000	100000.000	0.000	0.000	0.000	0.000	0.000	16.610	909	834	909	834	80	656	100	1218	"Y188"
0	0	0	20	4	3	"IRAK1"	"P51617"	17320	25680	200	4361	4364	580	13	4510	4510	4562	1371	30	0	0	0	1379087	-0.144	100000.000	100000.000	0.000	0.000	0.000	0.000	0.000	16.610	-149	-146	-149	-146	316	2384	100	1219	"T100"
0	0	0	20	5	3	"IRAK1"	"P51617"	17820	25680	200	4485	4597	1876	40	4482	4482	4478	566	12	5	1	0	1452734	0.210	100000.000	100000.000	0.000	0.000	0.000	0.000	0.000	16.610	3	115	3	115	316	2384	100	1220	"T100"
0	0	0	20	6	3	"IRAK1"	"P51617"	18320	25680	200	4442	4460	334	7	4487	4487	4547	1376	30	0	0	0	1409492	-0.063	100000.000	100000.000	0.000	0.000	0.000	0.000	0.000	16.610	-45	-27	-45	-27	316	2384	100	1221	"T100"
0	0	0	20	7	3	"IRF-7 "	"Q92985"	18810	25680	200	4569	4713	815	17	4530	4530	4641	1715	36	1	0	0	1489236	0.042	100000.000	100000.000	0.000	0.000	0.000	0.000	0.000	16.610	39	183	39	183	316	2384	100	1222	"S471"
0	0	0	20	8	3	"IRF-7 "	"Q92985"	19320	25690	70	5265	5234	229	4	4499	4499	4520	214	4	96	93	0	167501	3.336	100000.000	100000.000	0.000	0.000	0.000	0.000	0.000	16.610	766	735	766	735	32	236	100	1223	"S471"
0	0	0	20	9	3	"IRF-7 "	"Q92985"	19810	25690	70	5160	5140	324	6	4462	4462	4498	225	5	90	78	0	164476	2.853	100000.000	100000.000	0.000	0.000	0.000	0.000	0.000	16.610	698	678	698	678	32	236	100	1224	"S471"
0	0	0	20	1	4	"Lyn "	"P07948"	15830	26320	200	4525	4558	281	6	4506	4506	4549	509	11	3	0	0	1440279	0.018	100000.000	100000.000	0.000	0.000	0.000	0.000	0.000	16.610	19	52	19	52	316	2384	100	1225	"Y507"
0	0	0	20	2	4	"Lyn "	"P07948"	16330	26320	200	4432	4512	503	11	4509	4509	4560	501	10	6	1	0	1425920	-0.096	100000.000	100000.000	0.000	0.000	0.000	0.000	0.000	16.610	-77	3	-77	3	316	2384	100	1226	"Y507"
0	0	0	20	3	4	"Lyn "	"P07948"	16830	26300	110	4739	4775	324	6	4556	4556	4606	576	12	6	2	0	381990	0.293	100000.000	100000.000	0.000	0.000	0.000	0.000	0.000	16.610	183	219	183	219	80	656	100	1227	"Y507"
0	0	0	20	4	4	"MAVS"	"Q7Z434"	17330	26330	80	8656	8426	1511	17	4494	4494	4517	295	6	94	92	0	438177	13.251	100000.000	100000.000	0.000	0.000	0.000	0.000	0.000	16.610	4162	3932	4162	3932	52	340	100	1228	"S233/4"
0	0	0	20	5	4	"MAVS"	"Q7Z434"	17830	26340	100	8687	8101	2304	28	4340	4340	4373	262	5	87	81	0	648084	14.229	100000.000	100000.000	0.000	0.000	0.000	0.000	0.000	16.610	4347	3761	4347	3761	80	560	100	1229	"S233/4"
0	0	0	20	6	4	"MAVS"	"Q7Z434"	18320	26330	90	9489	9539	1992	20	4445	4445	4485	422	9	96	96	0	496049	11.976	100000.000	100000.000	0.000	0.000	0.000	0.000	0.000	16.610	5044	5094	5044	5094	52	420	100	1230	"S233/4"
0	0	0	20	7	4	"Mek2"	"P36507"	18820	26330	110	6482	6252	856	13	4527	4527	4582	558	12	85	81	0	500181	2.993	100000.000	100000.000	0.000	0.000	0.000	0.000	0.000	16.610	1955	1725	1955	1725	80	656	100	1231	"s226"
0	0	0	20	8	4	"Mek2"	"P36507"	19330	26330	130	6583	6558	840	12	4424	4424	4489	662	14	91	87	0	786979	3.125	100000.000	100000.000	0.000	0.000	0.000	0.000	0.000	16.610	2159	2134	2159	2134	120	940	100	1232	"s226"
0	0	0	20	9	4	"Mek2"	"P36507"	19830	26320	120	6561	6442	913	14	4497	4497	4557	627	13	87	85	0	773059	3.006	100000.000	100000.000	0.000	0.000	0.000	0.000	0.000	16.610	2064	1945	2064	1945	120	820	100	1233	"s226"
0	0	0	20	1	5	"PKCE"	"Q02156"	15830	26990	150	5619	6104	1942	31	4376	4376	4405	280	6	60	53	0	952239	6.068	100000.000	100000.000	0.000	0.000	0.000	0.000	0.000	16.610	1243	1728	1243	1728	156	1272	100	1234	"T566"
0	0	0	20	2	5	"PKCE"	"Q02156"	16330	26990	120	7575	7732	2282	29	4471	4471	4506	340	7	91	91	0	927879	9.488	100000.000	100000.000	0.000	0.000	0.000	0.000	0.000	16.610	3104	3261	3104	3261	120	820	100	1235	"T566"
0	0	0	20	3	5	"PKCE"	"Q02156"	16830	26980	110	8163	8248	806	9	4508	4508	4545	315	6	100	100	0	659811	11.756	100000.000	100000.000	0.000	0.000	0.000	0.000	0.000	16.610	3655	3740	3655	3740	80	656	100	1236	"T566"
0	0	0	20	4	5	"PTEN"	"P60484"	17330	26970	90	4948	5070	436	8	4436	4436	4491	451	10	59	17	0	263642	1.284	100000.000	100000.000	0.000	0.000	0.000	0.000	0.000	16.610	512	634	512	634	52	420	100	1237	"Y240"
0	0	0	20	5	5	"PTEN"	"P60484"	17830	26960	100	4966	4878	444	9	4356	4356	4589	2854	62	0	0	0	390229	0.101	100000.000	100000.000	0.000	0.000	0.000	0.000	0.000	16.610	610	522	610	522	80	560	100	1238	"Y240"
0	0	0	20	6	5	"PTEN"	"P60484"	18330	26970	90	4971	5000	302	6	4366	4366	4451	723	16	36	1	0	259976	0.759	100000.000	100000.000	0.000	0.000	0.000	0.000	0.000	16.610	605	634	605	634	52	420	100	1239	"Y240"
0	0	0	20	7	5	"Rab5A"	"P20339"	18820	26970	70	4941	4980	291	5	4441	4441	4452	212	4	87	71	0	159370	2.491	100000.000	100000.000	0.000	0.000	0.000	0.000	0.000	16.610	500	539	500	539	32	236	100	1240	"T202"
0	0	0	20	8	5	"Rab5A"	"P20339"	19330	26970	70	5258	5386	475	8	4389	4389	4471	584	13	90	28	0	172345	1.567	100000.000	100000.000	0.000	0.000	0.000	0.000	0.000	16.610	869	997	869	997	32	236	100	1241	"T202"
0	0	0	20	9	5	"Rab5A"	"P20339"	19820	26960	100	4760	4885	581	11	4382	4382	4452	448	10	47	28	0	390809	0.967	100000.000	100000.000	0.000	0.000	0.000	0.000	0.000	16.610	378	503	378	503	80	560	100	1242	"T202"
0	0	0	20	1	6	"STAT3 "	"P40763"	15830	27610	200	4429	4585	494	10	4369	4369	4407	338	7	24	18	0	1448898	0.527	100000.000	100000.000	0.000	0.000	0.000	0.000	0.000	16.610	60	216	60	216	316	2384	100	1243	"S727"
0	0	0	20	2	6	"STAT3 "	"P40763"	16330	27610	200	4591	4758	518	10	4470	4470	4507	406	9	27	19	0	1503451	0.618	100000.000	100000.000	0.000	0.000	0.000	0.000	0.000	16.610	121	288	121	288	316	2384	100	1244	"S727"
0	0	0	20	3	6	"STAT3 "	"P40763"	16830	27620	100	5605	5683	991	17	4496	4496	4543	407	8	86	77	0	454637	2.801	100000.000	100000.000	0.000	0.000	0.000	0.000	0.000	16.610	1109	1187	1109	1187	80	560	100	1245	"S727"
0	0	0	20	4	6	"STAT6 "	"P42226"	17330	27620	150	4697	4828	540	11	4365	4365	4416	366	8	47	20	0	753215	1.126	100000.000	100000.000	0.000	0.000	0.000	0.000	0.000	16.610	332	463	332	463	156	1272	100	1246	"Y641"
0	0	0	20	5	6	"STAT6 "	"P42226"	17850	27610	180	4655	4769	576	12	4346	4346	4604	3115	67	0	0	0	1220810	0.053	100000.000	100000.000	0.000	0.000	0.000	0.000	0.000	16.610	309	423	309	423	256	1924	100	1247	"Y641"
0	0	0	20	6	6	"STAT6 "	"P42226"	18330	27620	130	5138	5341	1050	19	4398	4398	4467	1074	24	24	4	0	640970	0.814	100000.000	100000.000	0.000	0.000	0.000	0.000	0.000	16.610	740	943	740	943	120	940	100	1248	"Y641"
0	0	0	20	7	6	"Catalase"	"Q14790"	18830	27610	150	9605	9732	853	8	4404	4404	4445	324	7	100	100	0	1518165	16.318	100000.000	100000.000	0.000	0.000	0.000	0.000	0.000	16.610	5201	5328	5201	5328	156	1272	100	1249	"Y448"
0	0	0	20	8	6	"Catalase"	"Q14790"	19330	27610	160	9413	9375	1049	11	4327	4327	4375	505	11	99	98	0	1950031	9.901	100000.000	100000.000	0.000	0.000	0.000	0.000	0.000	16.610	5086	5048	5086	5048	208	1512	100	1250	"Y448"
0	0	0	20	9	6	"Catalase"	"Q14790"	19830	27610	170	10892	11171	2835	25	4353	4353	4601	1410	30	95	92	0	2323666	4.660	100000.000	100000.000	0.000	0.000	0.000	0.000	0.000	16.610	6539	6818	6539	6818	208	1660	100	1251	"Y448"
-75	0	0	20	1	7	"empty"	"empty"	15830	28240	200	4382	4401	249	5	4424	4424	4462	405	9	2	1	0	1390744	-0.151	100000.000	100000.000	0.000	0.000	0.000	0.000	0.000	16.610	-42	-23	-42	-23	316	2384	100	1252	"empty"
-75	0	0	20	2	7	"empty"	"empty"	16330	28240	200	4343	4507	1326	29	4405	4405	4429	317	7	8	2	0	1424142	0.246	100000.000	100000.000	0.000	0.000	0.000	0.000	0.000	16.610	-62	102	-62	102	316	2384	100	1253	"empty"
-75	0	0	20	3	7	"empty"	"empty"	16830	28240	200	4536	4615	1121	24	4488	4488	4539	532	11	5	1	0	1458412	0.143	100000.000	100000.000	0.000	0.000	0.000	0.000	0.000	16.610	48	127	48	127	316	2384	100	1254	"empty"
-75	0	0	20	4	7	"empty"	"empty"	17330	28240	200	4404	4445	298	6	4419	4419	4474	474	10	5	1	0	1404525	-0.061	100000.000	100000.000	0.000	0.000	0.000	0.000	0.000	16.610	-15	26	-15	26	316	2384	100	1255	"empty"
-75	0	0	20	5	7	"empty"	"empty"	17830	28240	200	4447	4502	388	8	4445	4445	4498	405	9	8	2	0	1422768	0.010	100000.000	100000.000	0.000	0.000	0.000	0.000	0.000	16.610	2	57	2	57	316	2384	100	1256	"empty"
-75	0	0	20	6	7	"empty"	"empty"	18330	28240	200	4428	4478	294	6	4473	4473	4525	466	10	4	1	0	1414907	-0.101	100000.000	100000.000	0.000	0.000	0.000	0.000	0.000	16.610	-45	5	-45	5	316	2384	100	1257	"empty"
0	0	0	20	7	7	"Control-Spot"	"Human_IgG"	18830	28250	150	7650	7897	1773	22	4527	4527	4584	365	7	100	100	0	1231966	9.077	100000.000	100000.000	0.000	0.000	0.000	0.000	0.000	16.610	3123	3370	3123	3370	156	1272	100	1258	"Control-Spot"
0	0	0	20	8	7	"Control-Spot"	"Human_IgG"	19330	28250	140	7694	7841	1344	17	4507	4507	4581	488	10	99	98	0	1223255	6.680	100000.000	100000.000	0.000	0.000	0.000	0.000	0.000	16.610	3187	3334	3187	3334	156	1140	100	1259	"Control-Spot"
0	0	0	20	9	7	"Control-Spot"	"Human_IgG"	19830	28240	200	8171	8232	3546	43	4545	4545	5126	2571	50	60	24	0	2601298	1.208	100000.000	100000.000	0.000	0.000	0.000	0.000	0.000	16.610	3626	3687	3626	3687	316	2384	100	1260	"Control-Spot"
0	0	0	21	1	1	"Akt1"	"P31749"	2350	29070	130	6192	6165	790	12	5289	5289	5328	406	7	73	55	0	739814	2.062	100000.000	100000.000	0.000	0.000	0.000	0.000	0.000	16.610	903	876	903	876	120	940	100	1261	"T308"
0	0	0	21	2	1	"Akt1"	"P31749"	2860	29070	90	6518	6844	2125	31	5281	5281	5314	387	7	98	94	0	355865	3.953	100000.000	100000.000	0.000	0.000	0.000	0.000	0.000	16.610	1237	1563	1237	1563	52	420	100	1262	"T308"
0	0	0	21	3	1	"Akt1"	"P31749"	3350	29070	110	6459	6356	615	9	5492	5492	5568	969	17	50	1	0	508472	0.813	100000.000	100000.000	0.000	0.000	0.000	0.000	0.000	16.610	967	864	967	864	80	656	100	1263	"T308"
0	0	0	21	4	1	"A-Raf"	"P10398"	3860	29050	80	7964	7760	1588	20	5563	5563	5561	223	4	92	90	0	403510	9.861	100000.000	100000.000	0.000	0.000	0.000	0.000	0.000	16.610	2401	2197	2401	2197	52	340	100	1264	"Y302"
0	0	0	21	5	1	"A-Raf"	"P10398"	4360	29070	80	8197	8283	1741	21	5780	5780	5861	921	15	90	82	0	430728	2.630	100000.000	100000.000	0.000	0.000	0.000	0.000	0.000	16.610	2417	2503	2417	2503	52	340	100	1265	"Y302"
0	0	0	21	6	1	"A-Raf"	"P10398"	4850	29060	80	8132	7873	721	9	5954	5954	5976	352	5	94	88	0	409403	5.389	100000.000	100000.000	0.000	0.000	0.000	0.000	0.000	16.610	2178	1919	2178	1919	52	340	100	1266	"Y302"
0	0	0	21	7	1	"Cdk4"	"P11802"	5340	29040	200	5586	5627	490	8	5940	5940	6000	1039	17	0	0	0	1778199	-0.359	100000.000	100000.000	0.000	0.000	0.000	0.000	0.000	16.610	-354	-313	-354	-313	316	2384	100	1267	"S150"
0	0	0	21	8	1	"Cdk4"	"P11802"	5840	29040	200	5652	5724	567	9	5950	5950	5990	574	9	2	1	0	1808709	-0.463	100000.000	100000.000	0.000	0.000	0.000	0.000	0.000	16.610	-298	-226	-298	-226	316	2384	100	1268	"S150"
0	0	0	21	9	1	"Cdk4"	"P11802"	6340	29030	200	5455	5515	345	6	5777	5777	5837	936	16	0	0	0	1742595	-0.344	100000.000	100000.000	0.000	0.000	0.000	0.000	0.000	16.610	-322	-262	-322	-262	316	2384	100	1269	"S150"
0	0	0	21	1	2	"CREB "	"P16220"	2370	29700	80	5704	5806	754	12	5250	5250	5320	476	8	46	17	0	301925	1.021	100000.000	100000.000	0.000	0.000	0.000	0.000	0.000	16.610	454	556	454	556	52	340	100	1270	"S111"
0	0	0	21	2	2	"CREB "	"P16220"	2860	29700	200	5236	5359	667	12	5260	5260	5294	541	10	11	4	0	1693286	0.120	100000.000	100000.000	0.000	0.000	0.000	0.000	0.000	16.610	-24	99	-24	99	316	2384	100	1271	"S111"
0	0	0	21	3	2	"CREB "	"P16220"	3360	29710	100	6121	5971	510	8	5435	5435	5620	2672	47	0	0	0	477648	0.131	100000.000	100000.000	0.000	0.000	0.000	0.000	0.000	16.610	686	536	686	536	80	560	100	1272	"S111"
0	0	0	21	4	2	"DVL1"	"O14640"	3860	29690	110	6011	6002	307	5	5674	5674	5723	791	13	7	0	0	480166	0.353	100000.000	100000.000	0.000	0.000	0.000	0.000	0.000	16.610	337	328	337	328	80	656	100	1273	"S679"
0	0	0	21	5	2	"DVL1"	"O14640"	4340	29690	70	6041	6105	348	5	5870	5870	5903	329	5	31	15	0	195366	0.614	100000.000	100000.000	0.000	0.000	0.000	0.000	0.000	16.610	171	235	171	235	32	236	100	1274	"S679"
0	0	0	21	6	2	"DVL1"	"O14640"	4850	29700	70	6515	6476	229	3	5956	5956	6021	772	12	15	0	0	207235	0.589	100000.000	100000.000	0.000	0.000	0.000	0.000	0.000	16.610	559	520	559	520	32	236	100	1275	"S679"
0	0	0	21	7	2	"IFNAR1 "	"P17181"	5350	29680	200	6004	6005	254	4	6033	6033	6068	488	8	0	0	0	1897511	-0.129	100000.000	100000.000	0.000	0.000	0.000	0.000	0.000	16.610	-29	-28	-29	-28	316	2384	100	1276	"Y466"
0	0	0	21	8	2	"IFNAR1 "	"P17181"	5840	29670	200	5943	5975	327	5	5991	5991	6040	804	13	1	0	0	1888163	-0.081	100000.000	100000.000	0.000	0.000	0.000	0.000	0.000	16.610	-48	-16	-48	-16	316	2384	100	1277	"Y466"
0	0	0	21	9	2	"IFNAR1 "	"P17181"	6340	29670	200	6039	6082	598	9	5912	5912	5956	600	10	3	1	0	1921968	0.210	100000.000	100000.000	0.000	0.000	0.000	0.000	0.000	16.610	127	170	127	170	316	2384	100	1278	"Y466"
0	0	0	21	1	3	"Jak1 "	"P23458"	2360	30350	80	6812	6822	393	5	5248	5248	5340	1070	20	90	9	0	354749	1.385	100000.000	100000.000	0.000	0.000	0.000	0.000	0.000	16.610	1564	1574	1564	1574	52	340	100	1279	"Y1034"
0	0	0	21	2	3	"Jak1 "	"P23458"	2860	30330	200	5353	5504	510	9	5234	5234	5255	321	6	27	16	0	1739361	0.776	100000.000	100000.000	0.000	0.000	0.000	0.000	0.000	16.610	119	270	119	270	316	2384	100	1280	"Y1034"
0	0	0	21	3	3	"Jak1 "	"P23458"	3370	30350	80	6603	6539	472	7	5362	5362	5378	310	5	92	90	0	340040	3.745	100000.000	100000.000	0.000	0.000	0.000	0.000	0.000	16.610	1241	1177	1241	1177	52	340	100	1281	"Y1034"
0	0	0	21	4	3	"Jun "	"P05412"	3860	30330	200	5016	5093	422	8	5535	5535	5573	641	11	0	0	0	1609536	-0.749	100000.000	100000.000	0.000	0.000	0.000	0.000	0.000	16.610	-519	-442	-519	-442	316	2384	100	1282	"S63"
0	0	0	21	5	3	"Jun "	"P05412"	4360	30320	200	4933	5038	414	8	5617	5617	5636	326	5	1	0	0	1592062	-1.834	100000.000	100000.000	0.000	0.000	0.000	0.000	0.000	16.610	-684	-579	-684	-579	316	2384	100	1283	"S63"
0	0	0	21	6	3	"Jun "	"P05412"	4860	30320	200	4997	5197	1097	21	5769	5769	5796	662	11	0	0	0	1642126	-0.905	100000.000	100000.000	0.000	0.000	0.000	0.000	0.000	16.610	-772	-572	-772	-572	316	2384	100	1284	"S63"
0	0	0	21	7	3	"Lck"	"P06239"	5360	30320	80	6399	6418	212	3	5887	5887	5896	265	4	92	46	0	333716	1.970	100000.000	100000.000	0.000	0.000	0.000	0.000	0.000	16.610	512	531	512	531	52	340	100	1285	"Y192"
0	0	0	21	8	3	"Lck"	"P06239"	5870	30300	130	6415	6664	2401	36	6096	6096	6152	646	10	10	2	0	799680	0.793	100000.000	100000.000	0.000	0.000	0.000	0.000	0.000	16.610	319	568	319	568	120	940	100	1286	"Y192"
0	0	0	21	9	3	"Lck"	"P06239"	6350	30320	70	6324	6496	945	14	5856	5856	5874	315	5	84	18	0	207867	1.975	100000.000	100000.000	0.000	0.000	0.000	0.000	0.000	16.610	468	640	468	640	32	236	100	1287	"Y192"
0	0	0	21	1	4	"Mlk3"	"Q16584"	2370	30990	200	5178	5167	309	5	5171	5171	5200	439	8	5	0	0	1632684	-0.075	100000.000	100000.000	0.000	0.000	0.000	0.000	0.000	16.610	7	-4	7	-4	316	2384	100	1288	"T277"
0	0	0	21	2	4	"Mlk3"	"Q16584"	2870	30980	200	5165	5216	480	9	5174	5174	5213	801	15	2	0	0	1648359	0.004	100000.000	100000.000	0.000	0.000	0.000	0.000	0.000	16.610	-9	42	-9	42	316	2384	100	1289	"T277"
0	0	0	21	3	4	"Mlk3"	"Q16584"	3370	30980	200	5377	5482	1191	21	5340	5340	5362	376	7	6	0	0	1732292	0.319	100000.000	100000.000	0.000	0.000	0.000	0.000	0.000	16.610	37	142	37	142	316	2384	100	1290	"T277"
0	0	0	21	4	4	"NFAT2 "	"O95644"	3880	30980	90	6784	6836	255	3	5559	5559	5633	1516	26	21	0	0	355477	0.794	100000.000	100000.000	0.000	0.000	0.000	0.000	0.000	16.610	1225	1277	1225	1277	52	420	100	1291	"S245"
0	0	0	21	5	4	"NFAT2 "	"O95644"	4370	30980	100	6936	7116	1957	27	5634	5634	5699	1209	21	60	2	0	569245	1.172	100000.000	100000.000	0.000	0.000	0.000	0.000	0.000	16.610	1302	1482	1302	1482	80	560	100	1292	"S245"
0	0	0	21	6	4	"NFAT2 "	"O95644"	4870	30970	100	6933	6912	442	6	5755	5755	5785	320	5	95	91	0	552955	3.522	100000.000	100000.000	0.000	0.000	0.000	0.000	0.000	16.610	1178	1157	1178	1157	80	560	100	1293	"S245"
0	0	0	21	7	4	"PI3-kinase p85 subunit beta"	"O00459"	5370	30970	200	6160	6233	395	6	6039	6039	6080	747	12	10	0	0	1969757	0.205	100000.000	100000.000	0.000	0.000	0.000	0.000	0.000	16.610	121	194	121	194	316	2384	100	1294	"Y605"
0	0	0	21	8	4	"PI3-kinase p85 subunit beta"	"O00459"	5870	30970	70	7147	7211	384	5	6007	6007	6049	350	5	100	96	0	230761	3.320	100000.000	100000.000	0.000	0.000	0.000	0.000	0.000	16.610	1140	1204	1140	1204	32	236	100	1295	"Y605"
0	0	0	21	9	4	"PI3-kinase p85 subunit beta"	"O00459"	6360	30960	70	6919	6937	335	4	5828	5828	5826	252	4	100	96	0	221970	4.409	100000.000	100000.000	0.000	0.000	0.000	0.000	0.000	16.610	1091	1109	1091	1109	32	236	100	1296	"Y605"
0	0	0	21	1	5	"PDGFRb"	"P09619"	2370	31630	200	5131	5168	269	5	5167	5167	5188	293	5	12	5	0	1633220	-0.068	100000.000	100000.000	0.000	0.000	0.000	0.000	0.000	16.610	-36	1	-36	1	316	2384	100	1297	"Y740"
0	0	0	21	2	5	"PDGFRb"	"P09619"	2860	31630	140	5319	5497	512	9	5247	5247	5259	304	5	28	21	0	857528	0.783	100000.000	100000.000	0.000	0.000	0.000	0.000	0.000	16.610	72	250	72	250	156	1140	100	1298	"Y740"
0	0	0	21	3	5	"PDGFRb"	"P09619"	3370	31640	70	6245	6271	407	6	5316	5316	5392	794	14	81	6	0	200677	1.107	100000.000	100000.000	0.000	0.000	0.000	0.000	0.000	16.610	929	955	929	955	32	236	100	1299	"Y740"
0	0	0	21	4	5	"Rack1"	"P63244"	3870	31630	150	5942	5941	325	5	5509	5509	5531	516	9	41	3	0	926848	0.795	100000.000	100000.000	0.000	0.000	0.000	0.000	0.000	16.610	433	432	433	432	156	1272	100	1300	"Y194"
0	0	0	21	5	5	"Rack1"	"P63244"	4370	31630	150	6104	6102	270	4	5673	5673	5745	1020	17	1	0	0	951889	0.350	100000.000	100000.000	0.000	0.000	0.000	0.000	0.000	16.610	431	429	431	429	156	1272	100	1301	"Y194"
0	0	0	21	6	5	"Rack1"	"P63244"	4860	31610	200	5907	6116	2165	35	5733	5733	5802	1103	19	2	1	0	1932593	0.285	100000.000	100000.000	0.000	0.000	0.000	0.000	0.000	16.610	174	383	174	383	316	2384	100	1302	"Y194"
0	0	0	21	7	5	"SEK1 "	"P45985"	5360	31610	200	5694	5701	378	6	5801	5801	5851	568	9	0	0	0	1801514	-0.264	100000.000	100000.000	0.000	0.000	0.000	0.000	0.000	16.610	-107	-100	-107	-100	316	2384	100	1303	"T261"
0	0	0	21	8	5	"SEK1 "	"P45985"	5860	31600	200	5773	5832	860	14	5860	5860	5902	883	14	0	0	0	1842774	-0.079	100000.000	100000.000	0.000	0.000	0.000	0.000	0.000	16.610	-87	-28	-87	-28	316	2384	100	1304	"T261"
0	0	0	21	9	5	"SEK1 "	"P45985"	6360	31600	200	5718	5746	512	8	5776	5776	5819	883	15	1	0	0	1815653	-0.083	100000.000	100000.000	0.000	0.000	0.000	0.000	0.000	16.610	-58	-30	-58	-30	316	2384	100	1305	"T261"
0	0	0	21	1	6	"Smad3 "	"P84022"	2380	32290	80	6214	6153	417	6	5235	5235	5239	265	5	92	80	0	319974	3.449	100000.000	100000.000	0.000	0.000	0.000	0.000	0.000	16.610	979	918	979	918	52	340	100	1306	"S423"
0	0	0	21	2	6	"Smad3 "	"P84022"	2870	32280	80	6223	6192	382	6	5182	5182	5191	219	4	98	88	0	321983	4.571	100000.000	100000.000	0.000	0.000	0.000	0.000	0.000	16.610	1041	1010	1041	1010	52	340	100	1307	"S423"
0	0	0	21	3	6	"Smad3 "	"P84022"	3380	32280	90	6285	6408	1080	16	5302	5302	5318	250	4	98	92	0	333199	4.360	100000.000	100000.000	0.000	0.000	0.000	0.000	0.000	16.610	983	1106	983	1106	52	420	100	1308	"S423"
0	0	0	21	4	6	"TBK1 "	"Q9UHD2"	3880	32270	100	7813	7512	863	11	5441	5441	5448	255	4	93	92	0	600984	8.094	100000.000	100000.000	0.000	0.000	0.000	0.000	0.000	16.610	2372	2071	2372	2071	80	560	100	1309	"S172"
0	0	0	21	5	6	"TBK1 "	"Q9UHD2"	4350	32250	90	8177	8097	381	4	5777	5777	5763	270	4	100	100	0	421049	8.644	100000.000	100000.000	0.000	0.000	0.000	0.000	0.000	16.610	2400	2320	2400	2320	52	420	100	1310	"S172"
0	0	0	21	6	6	"TBK1 "	"Q9UHD2"	4880	32270	90	7825	8237	1765	21	5618	5618	5627	317	5	100	100	0	428339	8.233	100000.000	100000.000	0.000	0.000	0.000	0.000	0.000	16.610	2207	2619	2207	2619	52	420	100	1311	"S172"
0	0	0	21	7	6	"TrKA"	"P04629"	5380	32260	100	6789	6820	717	10	5733	5733	5816	1424	24	13	1	0	545639	0.705	100000.000	100000.000	0.000	0.000	0.000	0.000	0.000	16.610	1056	1087	1056	1087	80	560	100	1312	"Y496"
0	0	0	21	8	6	"TrKA"	"P04629"	5870	32250	100	6696	6667	424	6	5732	5732	5754	435	7	88	60	0	533329	2.099	100000.000	100000.000	0.000	0.000	0.000	0.000	0.000	16.610	964	935	964	935	80	560	100	1313	"Y496"
0	0	0	21	9	6	"TrKA"	"P04629"	6370	32250	90	6492	6551	334	5	5713	5713	5694	249	4	98	92	0	340653	3.442	100000.000	100000.000	0.000	0.000	0.000	0.000	0.000	16.610	779	838	779	838	52	420	100	1314	"Y496"
-75	0	0	21	1	7	"empty"	"empty"	2350	32880	200	5162	5165	249	4	5159	5159	5185	468	9	3	0	0	1632275	-0.043	100000.000	100000.000	0.000	0.000	0.000	0.000	0.000	16.610	3	6	3	6	316	2384	100	1315	"empty"
-75	0	0	21	2	7	"empty"	"empty"	2850	32880	200	5153	5147	199	3	5110	5110	5139	509	9	1	0	0	1626425	0.016	100000.000	100000.000	0.000	0.000	0.000	0.000	0.000	16.610	43	37	43	37	316	2384	100	1316	"empty"
-75	0	0	21	3	7	"empty"	"empty"	3350	32880	200	5187	5211	239	4	5208	5208	5244	708	13	0	0	0	1646752	-0.047	100000.000	100000.000	0.000	0.000	0.000	0.000	0.000	16.610	-21	3	-21	3	316	2384	100	1317	"empty"
-75	0	0	21	4	7	"empty"	"empty"	3850	32880	200	5512	5596	492	8	5447	5447	5484	511	9	9	4	0	1768338	0.219	100000.000	100000.000	0.000	0.000	0.000	0.000	0.000	16.610	65	149	65	149	316	2384	100	1318	"empty"
-75	0	0	21	5	7	"empty"	"empty"	4350	32880	200	5571	5582	226	4	5582	5582	5603	398	7	5	0	0	1763866	-0.053	100000.000	0.000	0.000	0.000	0.000	0.000	0.000	16.610	-11	0	-11	0	316	2384	100	1319	"empty"
-75	0	0	21	6	7	"empty"	"empty"	4850	32880	200	5517	5514	244	4	5585	5585	5604	462	8	1	0	0	1742573	-0.195	100000.000	100000.000	0.000	0.000	0.000	0.000	0.000	16.610	-68	-71	-68	-71	316	2384	100	1320	"empty"
-75	0	0	21	7	7	"empty"	"empty"	5350	32880	200	5650	5643	236	4	5656	5656	5694	689	12	0	0	0	1783167	-0.074	100000.000	100000.000	0.000	0.000	0.000	0.000	0.000	16.610	-6	-13	-6	-13	316	2384	100	1321	"empty"
-75	0	0	21	8	7	"empty"	"empty"	5850	32880	200	5684	5693	292	5	5685	5685	5713	636	11	1	0	0	1799058	-0.031	100000.000	100000.000	0.000	0.000	0.000	0.000	0.000	16.610	-1	8	-1	8	316	2384	100	1322	"empty"
-75	0	0	21	9	7	"empty"	"empty"	6350	32880	200	5627	5720	679	11	5661	5661	5705	1031	18	1	1	0	1807537	0.015	100000.000	100000.000	0.000	0.000	0.000	0.000	0.000	16.610	-34	59	-34	59	316	2384	100	1323	"empty"
0	0	0	22	1	1	"PLCG2"	"P16885"	6890	28980	80	5733	5757	317	5	5666	5666	5690	398	6	13	3	0	299387	0.168	100000.000	100000.000	0.000	0.000	0.000	0.000	0.000	16.610	67	91	67	91	52	340	100	1324	"Y753"
0	0	0	22	2	1	"PLCG2"	"P16885"	7390	28980	200	5488	5557	964	17	5419	5419	5443	510	9	5	0	0	1755997	0.224	100000.000	100000.000	0.000	0.000	0.000	0.000	0.000	16.610	69	138	69	138	316	2384	100	1325	"Y753"
0	0	0	22	3	1	"PLCG2"	"P16885"	7890	28980	200	5422	5476	563	10	5325	5325	5342	344	6	20	5	0	1730364	0.390	100000.000	100000.000	0.000	0.000	0.000	0.000	0.000	16.610	97	151	97	151	316	2384	100	1326	"Y753"
0	0	0	22	4	1	"pyk2"	"Q14289"	8390	28980	200	5658	6166	1069	17	5169	5169	5201	348	6	54	48	0	1948384	2.773	100000.000	100000.000	0.000	0.000	0.000	0.000	0.000	16.610	489	997	489	997	316	2384	100	1327	"Y402"
0	0	0	22	5	1	"pyk2"	"Q14289"	8890	28980	200	5454	5908	864	14	5127	5127	5171	441	8	47	43	0	1866962	1.671	100000.000	100000.000	0.000	0.000	0.000	0.000	0.000	16.610	327	781	327	781	316	2384	100	1328	"Y402"
0	0	0	22	6	1	"pyk2"	"Q14289"	9390	28980	200	5381	5926	1050	17	5029	5029	5079	528	10	48	45	0	1872512	1.604	100000.000	100000.000	0.000	0.000	0.000	0.000	0.000	16.610	352	897	352	897	316	2384	100	1329	"Y402"
0	0	0	22	7	1	"STAM2"	"Q92783"	9890	28980	200	4792	4852	811	16	4856	4856	4898	495	10	1	0	0	1533256	-0.093	100000.000	100000.000	0.000	0.000	0.000	0.000	0.000	16.610	-64	-4	-64	-4	316	2384	100	1330	"Y371"
0	0	0	22	8	1	"STAM2"	"Q92783"	10390	28980	200	4873	4893	339	6	4827	4827	4849	335	6	12	0	0	1546128	0.131	100000.000	100000.000	0.000	0.000	0.000	0.000	0.000	16.610	46	66	46	66	316	2384	100	1331	"Y371"
0	0	0	22	9	1	"STAM2"	"Q92783"	10890	28980	200	5022	5042	291	5	5001	5001	5041	443	8	3	0	0	1593241	0.002	100000.000	100000.000	0.000	0.000	0.000	0.000	0.000	16.610	21	41	21	41	316	2384	100	1332	"Y371"
0	0	0	22	1	2	"STAT3 "	"P40763"	6890	29640	200	5557	5588	358	6	5613	5613	5624	326	5	6	1	0	1765667	-0.110	100000.000	100000.000	0.000	0.000	0.000	0.000	0.000	16.610	-56	-25	-56	-25	316	2384	100	1333	"Y705"
0	0	0	22	2	2	"STAT3 "	"P40763"	7390	29640	200	5492	5570	724	12	5440	5440	5453	406	7	15	4	0	1760021	0.288	100000.000	100000.000	0.000	0.000	0.000	0.000	0.000	16.610	52	130	52	130	316	2384	100	1334	"Y705"
0	0	0	22	3	2	"STAT3 "	"P40763"	7890	29640	200	5217	5211	338	6	5196	5196	5229	425	8	7	1	0	1646706	-0.042	100000.000	100000.000	0.000	0.000	0.000	0.000	0.000	16.610	21	15	21	15	316	2384	100	1335	"Y705"
0	0	0	22	4	2	"STMN1"	"P16949"	8390	29640	200	4746	4843	1079	22	5122	5122	5152	412	7	4	3	0	1530314	-0.750	100000.000	100000.000	0.000	0.000	0.000	0.000	0.000	16.610	-376	-279	-376	-279	316	2384	100	1336	"S15"
0	0	0	22	5	2	"STMN1"	"P16949"	8890	29640	200	4688	4750	502	10	5230	5230	5283	881	16	0	0	0	1500848	-0.605	100000.000	100000.000	0.000	0.000	0.000	0.000	0.000	16.610	-542	-480	-542	-480	316	2384	100	1337	"S15"
0	0	0	22	6	2	"STMN1"	"P16949"	9390	29640	200	4486	4555	446	9	5011	5011	5058	710	14	0	0	0	1439297	-0.708	100000.000	100000.000	0.000	0.000	0.000	0.000	0.000	16.610	-525	-456	-525	-456	316	2384	100	1338	"S15"
0	0	0	22	7	2	"4E-BP1 "	"Q13541"	9890	29640	200	4697	4754	459	9	4764	4764	4790	299	6	6	2	0	1502151	-0.120	100000.000	100000.000	0.000	0.000	0.000	0.000	0.000	16.610	-67	-10	-67	-10	316	2384	100	1339	"S64"
0	0	0	22	8	2	"4E-BP1 "	"Q13541"	10390	29640	200	4845	4849	386	7	4837	4837	4872	422	8	5	1	0	1532399	-0.055	100000.000	100000.000	0.000	0.000	0.000	0.000	0.000	16.610	8	12	8	12	316	2384	100	1340	"S64"
0	0	0	22	9	2	"4E-BP1 "	"Q13541"	10890	29640	200	4906	4906	246	5	5023	5023	5109	562	11	0	0	0	1550314	-0.361	100000.000	100000.000	0.000	0.000	0.000	0.000	0.000	16.610	-117	-117	-117	-117	316	2384	100	1341	"S64"
0	0	0	22	1	3	"Tgfbr2"	"P37173"	6890	30280	200	4638	4867	621	12	5596	5596	5641	713	12	0	0	0	1538108	-1.086	100000.000	100000.000	0.000	0.000	0.000	0.000	0.000	16.610	-958	-729	-958	-729	316	2384	100	1342	"Y336"
0	0	0	22	2	3	"Tgfbr2"	"P37173"	7390	30280	200	4569	4849	1872	38	5366	5366	5368	344	6	7	2	0	1532374	-1.509	100000.000	100000.000	0.000	0.000	0.000	0.000	0.000	16.610	-797	-517	-797	-517	316	2384	100	1343	"Y336"
0	0	0	22	3	3	"Tgfbr2"	"P37173"	7890	30280	200	4342	4577	655	14	5215	5215	5238	468	8	3	0	0	1446245	-1.412	100000.000	100000.000	0.000	0.000	0.000	0.000	0.000	16.610	-873	-638	-873	-638	316	2384	100	1344	"Y336"
0	0	0	22	4	3	"Bid "	"P55957"	8380	30320	160	5262	5555	796	14	5169	5169	5183	390	7	25	19	0	1155527	0.954	100000.000	100000.000	0.000	0.000	0.000	0.000	0.000	16.610	93	386	93	386	208	1512	100	1345	"T54"
0	0	0	22	5	3	"Bid "	"P55957"	8900	30310	150	5418	5682	641	11	5279	5279	5297	473	8	32	25	0	886346	0.814	100000.000	100000.000	0.000	0.000	0.000	0.000	0.000	16.610	139	403	139	403	156	1272	100	1346	"T54"
0	0	0	22	6	3	"Bid "	"P55957"	9390	30330	150	5053	5380	749	13	5001	5001	5026	422	8	30	27	0	839326	0.839	100000.000	100000.000	0.000	0.000	0.000	0.000	0.000	16.610	52	379	52	379	156	1272	100	1347	"T54"
0	0	0	22	7	3	"caveolin-1"	"Q03135"	9890	30280	200	4732	4784	453	9	4781	4781	4808	467	9	3	2	0	1511792	-0.051	100000.000	100000.000	0.000	0.000	0.000	0.000	0.000	16.610	-49	3	-49	3	316	2384	100	1348	"Y6"
0	0	0	22	8	3	"caveolin-1"	"Q03135"	10390	30280	200	4638	4643	260	5	4738	4738	4753	480	10	2	0	0	1467107	-0.229	100000.000	100000.000	0.000	0.000	0.000	0.000	0.000	16.610	-100	-95	-100	-95	316	2384	100	1349	"Y6"
0	0	0	22	9	3	"caveolin-1"	"Q03135"	10890	30280	200	5175	5414	3867	71	5031	5031	5113	954	18	2	1	0	1710753	0.316	100000.000	100000.000	0.000	0.000	0.000	0.000	0.000	16.610	144	383	144	383	316	2384	100	1350	"Y6"
0	0	0	22	1	4	"CDK2"	"P24941"	6890	30970	110	6271	6407	828	12	5581	5581	5638	858	15	22	5	0	512548	0.896	100000.000	100000.000	0.000	0.000	0.000	0.000	0.000	16.610	690	826	690	826	80	656	100	1351	"Y14"
0	0	0	22	2	4	"CDK2"	"P24941"	7410	30970	90	5931	5899	225	3	5364	5364	5376	309	5	82	40	0	306732	1.693	100000.000	100000.000	0.000	0.000	0.000	0.000	0.000	16.610	567	535	567	535	52	420	100	1352	"Y14"
0	0	0	22	3	4	"CDK2"	"P24941"	7900	30960	120	5685	5654	356	6	5189	5189	5189	361	6	66	16	0	678498	1.288	100000.000	100000.000	0.000	0.000	0.000	0.000	0.000	16.610	496	465	496	465	120	820	100	1353	"Y14"
0	0	0	22	4	4	"Fos "	"P01100"	8410	30960	140	5197	5229	455	8	5248	5248	5290	648	12	1	1	0	815667	-0.094	100000.000	100000.000	0.000	0.000	0.000	0.000	0.000	16.610	-51	-19	-51	-19	156	1140	100	1354	"S362"
0	0	0	22	5	4	"Fos "	"P01100"	8900	30950	200	5192	5263	627	11	5176	5176	5241	689	13	3	2	0	1663212	0.032	100000.000	100000.000	0.000	0.000	0.000	0.000	0.000	16.610	16	87	16	87	316	2384	100	1355	"S362"
0	0	0	22	6	4	"Fos "	"P01100"	9400	30950	200	4995	5042	374	7	5068	5068	5108	419	8	5	2	0	1593382	-0.158	100000.000	100000.000	0.000	0.000	0.000	0.000	0.000	16.610	-73	-26	-73	-26	316	2384	100	1356	"S362"
0	0	0	22	7	4	"Grb2"	"P62993"	9900	30940	90	5710	5717	264	4	4798	4798	4826	335	6	98	84	0	297261	2.660	100000.000	100000.000	0.000	0.000	0.000	0.000	0.000	16.610	912	919	912	919	52	420	100	1357	"Y37"
0	0	0	22	8	4	"Grb2"	"P62993"	10410	30950	80	5855	5862	260	4	4883	4883	4872	278	5	100	94	0	304808	3.561	100000.000	100000.000	0.000	0.000	0.000	0.000	0.000	16.610	972	979	972	979	52	340	100	1358	"Y37"
0	0	0	22	9	4	"Grb2"	"P62993"	10910	30950	200	5253	5263	342	6	4936	4936	5035	1185	23	1	0	0	1663207	0.192	100000.000	100000.000	0.000	0.000	0.000	0.000	0.000	16.610	317	327	317	327	316	2384	100	1359	"Y37"
0	0	0	22	1	5	"IL4R "	"P24394"	6890	31550	120	5722	5917	1711	28	5641	5641	5692	654	11	5	2	0	709983	0.344	100000.000	100000.000	0.000	0.000	0.000	0.000	0.000	16.610	81	276	81	276	120	820	100	1360	"Y713"
0	0	0	22	2	5	"IL4R "	"P24394"	7390	31550	200	5464	5487	347	6	5427	5427	5444	452	8	8	0	0	1733914	0.095	100000.000	100000.000	0.000	0.000	0.000	0.000	0.000	16.610	37	60	37	60	316	2384	100	1361	"Y713"
0	0	0	22	3	5	"IL4R "	"P24394"	7890	31550	200	5355	5358	420	7	5236	5236	5249	332	6	20	3	0	1693096	0.328	100000.000	100000.000	0.000	0.000	0.000	0.000	0.000	16.610	119	122	119	122	316	2384	100	1362	"Y713"
0	0	0	22	4	5	"IRAK4"	"P51617"	8370	31590	180	7200	7280	3129	42	5180	5180	5200	417	8	72	67	0	1863628	4.988	100000.000	100000.000	0.000	0.000	0.000	0.000	0.000	16.610	2020	2100	2020	2100	256	1924	100	1363	"T208"
0	0	0	22	5	5	"IRAK4"	"P51617"	8890	31590	170	7852	7746	1594	20	5111	5111	5197	1122	21	84	62	0	1611196	2.272	100000.000	100000.000	0.000	0.000	0.000	0.000	0.000	16.610	2741	2635	2741	2635	208	1660	100	1364	"T208"
0	0	0	22	6	5	"IRAK4"	"P51617"	9380	31580	180	7293	7169	1653	23	5065	5065	5106	385	7	72	69	0	1835331	5.358	100000.000	100000.000	0.000	0.000	0.000	0.000	0.000	16.610	2228	2104	2228	2104	256	1924	100	1365	"T208"
0	0	0	22	7	5	"LDLRAP1"	"Q5SW96"	9890	31550	200	4878	4880	307	6	4923	4923	4943	328	6	10	1	0	1542083	-0.192	100000.000	100000.000	0.000	0.000	0.000	0.000	0.000	16.610	-45	-43	-45	-43	316	2384	100	1366	"S186"
0	0	0	22	8	5	"LDLRAP1"	"Q5SW96"	10390	31550	200	4885	4902	319	6	5082	5082	5133	399	7	2	0	0	1549151	-0.579	100000.000	100000.000	0.000	0.000	0.000	0.000	0.000	16.610	-197	-180	-197	-180	316	2384	100	1367	"S186"
0	0	0	22	9	5	"LDLRAP1"	"Q5SW96"	10890	31550	200	4715	4735	282	5	4924	4924	5037	472	9	1	0	0	1496254	-0.640	100000.000	100000.000	0.000	0.000	0.000	0.000	0.000	16.610	-209	-189	-209	-189	316	2384	100	1368	"S186"
0	0	0	22	1	6	"MAPK14"	"Q16539"	6890	32210	200	5740	5918	553	9	5602	5602	5610	469	8	29	18	0	1870176	0.657	100000.000	100000.000	0.000	0.000	0.000	0.000	0.000	16.610	138	316	138	316	316	2384	100	1369	"T179"
0	0	0	22	2	6	"MAPK14"	"Q16539"	7390	32210	200	5626	5776	780	13	5496	5496	5534	594	10	25	9	0	1825119	0.407	100000.000	100000.000	0.000	0.000	0.000	0.000	0.000	16.610	130	280	130	280	316	2384	100	1370	"T179"
0	0	0	22	3	6	"MAPK14"	"Q16539"	7890	32210	200	5592	5639	502	8	5387	5387	5448	990	18	7	0	0	1782047	0.193	100000.000	100000.000	0.000	0.000	0.000	0.000	0.000	16.610	205	252	205	252	316	2384	100	1371	"T179"
0	0	0	22	4	6	"Met "	"P08581"	8390	32210	200	5323	5473	621	11	5179	5179	5210	573	10	20	11	0	1729602	0.459	100000.000	100000.000	0.000	0.000	0.000	0.000	0.000	16.610	144	294	144	294	316	2384	100	1372	"Y1003"
0	0	0	22	5	6	"Met "	"P08581"	8890	32210	200	5252	5457	604	11	5196	5196	5278	1018	19	14	0	0	1724364	0.176	100000.000	100000.000	0.000	0.000	0.000	0.000	0.000	16.610	56	261	56	261	316	2384	100	1373	"Y1003"
0	0	0	22	6	6	"Met "	"P08581"	9390	32210	200	5157	5330	740	13	5113	5113	5148	423	8	20	16	0	1684371	0.430	100000.000	100000.000	0.000	0.000	0.000	0.000	0.000	16.610	44	217	44	217	316	2384	100	1374	"Y1003"
0	0	0	22	7	6	"p53 "	"P04637"	9900	32250	170	5254	5408	545	10	5201	5201	5252	423	8	29	18	0	1124807	0.369	100000.000	100000.000	0.000	0.000	0.000	0.000	0.000	16.610	53	207	53	207	208	1660	100	1375	"S15"
0	0	0	22	8	6	"p53 "	"P04637"	10390	32210	200	5740	5760	404	7	5404	5404	5433	537	9	29	1	0	1820201	0.609	100000.000	100000.000	0.000	0.000	0.000	0.000	0.000	16.610	336	356	336	356	316	2384	100	1376	"S15"
0	0	0	22	9	6	"p53 "	"P04637"	10890	32210	140	4903	5229	690	13	4754	4754	4798	592	12	35	23	0	815668	0.728	100000.000	100000.000	0.000	0.000	0.000	0.000	0.000	16.610	149	475	149	475	156	1140	100	1377	"S15"
-75	0	0	22	1	7	"empty"	"empty"	6890	32850	200	5564	5551	233	4	5579	5579	5596	400	7	1	0	0	1754241	-0.112	100000.000	100000.000	0.000	0.000	0.000	0.000	0.000	16.610	-15	-28	-15	-28	316	2384	100	1378	"empty"
-75	0	0	22	2	7	"empty"	"empty"	7390	32850	200	5934	5976	348	5	5763	5763	5829	1003	17	1	0	0	1888359	0.147	100000.000	100000.000	0.000	0.000	0.000	0.000	0.000	16.610	171	213	171	213	316	2384	100	1379	"empty"
-75	0	0	22	3	7	"empty"	"empty"	7890	32850	200	5300	5347	334	6	5342	5342	5386	481	8	6	0	0	1689580	-0.081	100000.000	100000.000	0.000	0.000	0.000	0.000	0.000	16.610	-42	5	-42	5	316	2384	100	1380	"empty"
-75	0	0	22	4	7	"empty"	"empty"	8390	32850	200	5176	5188	254	4	5248	5248	5297	536	10	1	0	0	1639472	-0.203	100000.000	100000.000	0.000	0.000	0.000	0.000	0.000	16.610	-72	-60	-72	-60	316	2384	100	1381	"empty"
-75	0	0	22	5	7	"empty"	"empty"	8890	32850	200	5211	5327	613	11	5274	5274	5310	499	9	6	4	0	1683245	0.034	100000.000	100000.000	0.000	0.000	0.000	0.000	0.000	16.610	-63	53	-63	53	316	2384	100	1382	"empty"
-75	0	0	22	6	7	"empty"	"empty"	9390	32850	200	5201	5214	226	4	5247	5247	5319	905	17	0	0	0	1647757	-0.116	100000.000	100000.000	0.000	0.000	0.000	0.000	0.000	16.610	-46	-33	-46	-33	316	2384	100	1383	"empty"
0	0	0	22	7	7	"GLQAWPGEAIPQFLG_100"	"GLQAWPGEAIPQFLG_100"	9890	32850	200	5598	5756	1616	28	5395	5395	5514	1039	18	2	1	0	1818799	0.233	100000.000	100000.000	0.000	0.000	0.000	0.000	0.000	16.610	203	361	203	361	316	2384	100	1384	"GLQAWPGEAIPQFLG_100"
0	0	0	22	8	7	"GLQAWPGEAIPQFLG_100"	"GLQAWPGEAIPQFLG_100"	10390	32850	200	4916	4975	372	7	4954	4954	4984	376	7	13	2	0	1571966	-0.024	100000.000	100000.000	0.000	0.000	0.000	0.000	0.000	16.610	-38	21	-38	21	316	2384	100	1385	"GLQAWPGEAIPQFLG_100"
0	0	0	22	9	7	"GLQAWPGEAIPQFLG_100"	"GLQAWPGEAIPQFLG_100"	10890	32850	200	4887	4959	500	10	4847	4847	4873	374	7	15	4	0	1566973	0.230	100000.000	100000.000	0.000	0.000	0.000	0.000	0.000	16.610	40	112	40	112	316	2384	100	1386	"GLQAWPGEAIPQFLG_100"
0	0	0	23	1	1	"JAK2"	"O60674"	11400	29000	200	4785	4932	573	11	4792	4792	4829	417	8	11	10	0	1558527	0.247	100000.000	100000.000	0.000	0.000	0.000	0.000	0.000	16.610	-7	140	-7	140	316	2384	100	1387	"Y813"
0	0	0	23	2	1	"JAK2"	"O60674"	11900	29000	200	4744	4964	683	13	4735	4735	4752	260	5	18	14	0	1568690	0.815	100000.000	100000.000	0.000	0.000	0.000	0.000	0.000	16.610	9	229	9	229	316	2384	100	1388	"Y813"
0	0	0	23	3	1	"JAK2"	"O60674"	12410	29020	70	6665	6597	410	6	4693	4693	4712	292	6	100	100	0	211109	6.455	100000.000	100000.000	0.000	0.000	0.000	0.000	0.000	16.610	1972	1904	1972	1904	32	236	100	1389	"Y813"
0	0	0	23	4	1	"Jun "	"P05412"	12910	28990	200	3496	3730	596	15	4728	4728	4759	541	11	0	0	0	1178626	-1.902	100000.000	100000.000	0.000	0.000	0.000	0.000	0.000	16.610	-1232	-998	-1232	-998	316	2384	100	1390	"S73"
0	0	0	23	5	1	"Jun "	"P05412"	13410	28990	200	3391	3607	617	17	4638	4638	4666	641	13	0	0	0	1139789	-1.652	100000.000	100000.000	0.000	0.000	0.000	0.000	0.000	16.610	-1247	-1031	-1247	-1031	316	2384	100	1391	"S73"
0	0	0	23	6	1	"Jun "	"P05412"	13910	28990	200	3956	4107	1169	28	4838	4838	4889	811	16	2	1	0	1297712	-0.964	100000.000	100000.000	0.000	0.000	0.000	0.000	0.000	16.610	-882	-731	-882	-731	316	2384	100	1392	"S73"
0	0	0	23	7	1	"Kit "	"P10721"	14420	28980	110	6925	6969	533	7	4893	4893	4949	609	12	98	97	0	557515	3.317	100000.000	100000.000	0.000	0.000	0.000	0.000	0.000	16.610	2032	2076	2032	2076	80	656	100	1393	"Y936"
0	0	0	23	8	1	"Kit "	"P10721"	14920	28990	110	6762	6824	444	6	4675	4675	4702	341	7	100	100	0	545948	6.223	100000.000	100000.000	0.000	0.000	0.000	0.000	0.000	16.610	2087	2149	2087	2149	80	656	100	1394	"Y936"
0	0	0	23	9	1	"Kit "	"P10721"	15420	28990	100	7114	7273	1503	20	4497	4497	4596	1512	32	97	22	0	581861	1.771	100000.000	100000.000	0.000	0.000	0.000	0.000	0.000	16.610	2617	2776	2617	2776	80	560	100	1395	"Y936"
0	0	0	23	1	2	"Mnk1"	"Q9BUB5"	11420	29650	80	6503	6251	679	10	4828	4828	4843	218	4	90	80	0	325052	6.459	100000.000	100000.000	0.000	0.000	0.000	0.000	0.000	16.610	1675	1423	1675	1423	52	340	100	1396	"T250"
0	0	0	23	2	2	"Mnk1"	"Q9BUB5"	11920	29640	80	6503	6266	561	8	4813	4813	4835	230	4	94	90	0	325820	6.222	100000.000	100000.000	0.000	0.000	0.000	0.000	0.000	16.610	1690	1453	1690	1453	52	340	100	1397	"T250"
0	0	0	23	3	2	"Mnk1"	"Q9BUB5"	12410	29640	80	6277	6167	549	8	4735	4735	4739	190	4	94	92	0	320672	7.516	100000.000	100000.000	0.000	0.000	0.000	0.000	0.000	16.610	1542	1432	1542	1432	52	340	100	1398	"T250"
0	0	0	23	4	2	"NFAT3"	"Q14934"	12900	29640	80	9963	9518	1386	14	4830	4830	4834	245	5	96	96	0	494945	19.118	100000.000	100000.000	0.000	0.000	0.000	0.000	0.000	16.610	5133	4688	5133	4688	52	340	100	1399	"S676"
0	0	0	23	5	2	"NFAT3"	"Q14934"	13450	29660	120	5118	7230	3249	44	4798	4798	4873	512	10	43	41	0	867653	4.604	100000.000	100000.000	0.000	0.000	0.000	0.000	0.000	16.610	320	2432	320	2432	120	820	100	1400	"S676"
0	0	0	23	6	2	"NFAT3"	"Q14934"	13900	29620	100	10967	9453	2980	31	4883	4883	4929	419	8	81	77	0	756200	10.797	100000.000	100000.000	0.000	0.000	0.000	0.000	0.000	16.610	6084	4570	6084	4570	80	560	100	1401	"S676"
0	0	0	23	7	2	"PIK3R1 "	"P27986"	14430	29630	130	5823	5877	441	7	4759	4759	4797	728	15	89	10	0	705186	1.484	100000.000	100000.000	0.000	0.000	0.000	0.000	0.000	16.610	1064	1118	1064	1118	120	940	100	1402	"Y528"
0	0	0	23	8	2	"PIK3R1 "	"P27986"	14930	29630	120	5551	5550	302	5	4726	4726	4760	373	7	95	60	0	666018	2.118	100000.000	100000.000	0.000	0.000	0.000	0.000	0.000	16.610	825	824	825	824	120	820	100	1403	"Y528"
0	0	0	23	9	2	"PIK3R1 "	"P27986"	15430	29630	140	5573	5850	2296	39	4548	4548	4582	365	7	96	85	0	912572	3.474	100000.000	100000.000	0.000	0.000	0.000	0.000	0.000	16.610	1025	1302	1025	1302	156	1140	100	1404	"Y528"
0	0	0	23	1	3	"p67phox"	"P19878"	11420	30290	200	4793	4792	185	3	4758	4758	4792	413	8	1	0	0	1514207	0.000	100000.000	100000.000	0.000	0.000	0.000	0.000	0.000	16.610	35	34	35	34	316	2384	100	1405	"S208"
0	0	0	23	2	3	"p67phox"	"P19878"	11920	30290	200	4716	4704	241	5	4742	4742	4767	433	9	2	0	0	1486585	-0.145	100000.000	100000.000	0.000	0.000	0.000	0.000	0.000	16.610	-26	-38	-26	-38	316	2384	100	1406	"S208"
0	0	0	23	3	3	"p67phox"	"P19878"	12420	30290	200	4708	4842	1289	26	4761	4761	4780	371	7	7	3	0	1530148	0.167	100000.000	100000.000	0.000	0.000	0.000	0.000	0.000	16.610	-53	81	-53	81	316	2384	100	1407	"S208"
0	0	0	23	4	3	"PDK1"	"O15530"	12930	30290	100	5465	5455	377	6	4938	4938	4948	276	5	68	46	0	436417	1.837	100000.000	100000.000	0.000	0.000	0.000	0.000	0.000	16.610	527	517	527	517	80	560	100	1408	"S241"
0	0	0	23	5	3	"PDK1"	"O15530"	13430	30280	200	5137	5196	507	9	4980	4980	5013	591	11	9	0	0	1641896	0.310	100000.000	100000.000	0.000	0.000	0.000	0.000	0.000	16.610	157	216	157	216	316	2384	100	1409	"S241"
0	0	0	23	6	3	"PDK1"	"O15530"	13930	30280	70	5387	5383	379	7	4637	4637	4669	291	6	93	71	0	172266	2.454	100000.000	100000.000	0.000	0.000	0.000	0.000	0.000	16.610	750	746	750	746	32	236	100	1410	"S241"
0	0	0	23	7	3	"Ripk1"	"Q13546"	14430	30270	200	4644	4905	2258	46	4599	4599	4620	469	10	5	2	0	1550079	0.608	100000.000	100000.000	0.000	0.000	0.000	0.000	0.000	16.610	45	306	45	306	316	2384	100	1411	"Y384"
0	0	0	23	8	3	"Ripk1"	"Q13546"	14930	30270	200	4741	4789	274	5	4646	4646	4865	3253	66	0	0	0	1513387	-0.023	100000.000	100000.000	0.000	0.000	0.000	0.000	0.000	16.610	95	143	95	143	316	2384	100	1412	"Y384"
0	0	0	23	9	3	"Ripk1"	"Q13546"	15430	30270	100	4875	4942	479	9	4559	4559	4577	218	4	66	30	0	395370	1.674	100000.000	100000.000	0.000	0.000	0.000	0.000	0.000	16.610	316	383	316	383	80	560	100	1413	"Y384"
0	0	0	23	1	4	"Shc1"	"P29353"	11420	30940	130	4789	5054	612	12	4702	4702	4720	326	6	25	20	0	606536	1.025	100000.000	100000.000	0.000	0.000	0.000	0.000	0.000	16.610	87	352	87	352	120	940	100	1414	"S36"
0	0	0	23	2	4	"Shc1"	"P29353"	11930	30940	70	6169	5981	500	8	4694	4694	4707	209	4	96	90	0	191378	6.096	100000.000	100000.000	0.000	0.000	0.000	0.000	0.000	16.610	1475	1287	1475	1287	32	236	100	1415	"S36"
0	0	0	23	3	4	"Shc1"	"P29353"	12430	30920	200	4833	4976	681	13	4812	4812	4868	739	15	10	3	0	1572287	0.146	100000.000	100000.000	0.000	0.000	0.000	0.000	0.000	16.610	21	164	21	164	316	2384	100	1416	"S36"
0	0	0	23	4	4	"SMAD3"	"Q15796"	12930	30920	200	5529	5584	680	12	5248	5248	5301	584	11	14	1	0	1764435	0.485	100000.000	100000.000	0.000	0.000	0.000	0.000	0.000	16.610	281	336	281	336	316	2384	100	1417	"S204"
0	0	0	23	5	4	"SMAD3"	"Q15796"	13430	30920	200	5038	5087	352	6	4944	4944	4989	958	19	5	0	0	1607435	0.102	100000.000	100000.000	0.000	0.000	0.000	0.000	0.000	16.610	94	143	94	143	316	2384	100	1418	"S204"
0	0	0	23	6	4	"SMAD3"	"Q15796"	13940	30930	90	5742	5628	595	10	4838	4838	4850	225	4	78	67	0	292639	3.458	100000.000	100000.000	0.000	0.000	0.000	0.000	0.000	16.610	904	790	904	790	52	420	100	1419	"S204"
0	0	0	23	7	4	"TAK1 "	"O43318"	14430	30890	100	5066	5036	437	8	4966	4966	5004	365	7	26	3	0	402841	0.088	100000.000	100000.000	0.000	0.000	0.000	0.000	0.000	16.610	100	70	100	70	80	560	100	1420	"S192"
0	0	0	23	8	4	"TAK1 "	"O43318"	14930	30900	200	4810	4864	535	10	4801	4801	4835	487	10	6	1	0	1536917	0.060	100000.000	100000.000	0.000	0.000	0.000	0.000	0.000	16.610	9	63	9	63	316	2384	100	1421	"S192"
0	0	0	23	9	4	"TAK1 "	"O43318"	15440	30910	70	5362	5348	288	5	4673	4673	4699	303	6	87	62	0	171141	2.142	100000.000	100000.000	0.000	0.000	0.000	0.000	0.000	16.610	689	675	689	675	32	236	100	1422	"S192"
0	0	0	23	1	5	"ACC1"	"Q13085 "	11440	31580	80	5960	5851	748	12	4736	4736	4760	265	5	78	75	0	304264	4.117	100000.000	100000.000	0.000	0.000	0.000	0.000	0.000	16.610	1224	1115	1224	1115	52	340	100	1423	"S29"
0	0	0	23	2	5	"ACC1"	"Q13085 "	11940	31590	70	6026	5844	596	10	4892	4892	4897	247	5	81	81	0	186999	3.834	100000.000	100000.000	0.000	0.000	0.000	0.000	0.000	16.610	1134	952	1134	952	32	236	100	1424	"S29"
0	0	0	23	3	5	"ACC1"	"Q13085 "	12450	31570	100	5949	5838	627	10	5029	5029	5054	354	7	65	57	0	467005	2.215	100000.000	100000.000	0.000	0.000	0.000	0.000	0.000	16.610	920	809	920	809	80	560	100	1425	"S29"
0	0	0	23	4	5	"AR"	"P10275"	12930	31570	100	6834	6793	420	6	4967	4967	4989	294	5	100	97	0	543464	6.136	100000.000	100000.000	0.000	0.000	0.000	0.000	0.000	16.610	1867	1826	1867	1826	80	560	100	1426	"Y363"
0	0	0	23	5	5	"AR"	"P10275"	13430	31560	100	6781	6670	873	13	4959	4959	4990	569	11	90	90	0	533618	2.953	100000.000	100000.000	0.000	0.000	0.000	0.000	0.000	16.610	1822	1711	1822	1711	80	560	100	1427	"Y363"
0	0	0	23	6	5	"AR"	"P10275"	13940	31560	90	6632	6572	446	6	4749	4749	4765	263	5	100	96	0	341769	6.871	100000.000	100000.000	0.000	0.000	0.000	0.000	0.000	16.610	1883	1823	1883	1823	52	420	100	1428	"Y363"
0	0	0	23	7	5	"process-control__"	"GGSGGSGDYKDDDDK"	14430	31530	130	4750	5085	787	15	4660	4660	4673	336	7	27	24	0	610153	1.226	100000.000	100000.000	0.000	0.000	0.000	0.000	0.000	16.610	90	425	90	425	120	940	100	1429	"process-control__"
0	0	0	23	8	5	"process-control__"	"GGSGGSGDYKDDDDK"	14930	31550	200	4563	4773	972	20	4584	4584	5129	4241	82	0	0	0	1508203	-0.084	100000.000	100000.000	0.000	0.000	0.000	0.000	0.000	16.610	-21	189	-21	189	316	2384	100	1430	"process-control__"
0	0	0	23	9	5	"process-control__"	"GGSGGSGDYKDDDDK"	15410	31540	130	4772	5167	873	16	4628	4628	4653	251	5	36	25	0	620021	2.048	100000.000	100000.000	0.000	0.000	0.000	0.000	0.000	16.610	144	539	144	539	120	940	100	1431	"process-control__"
0	0	0	23	1	6	"Ck2-B"	"Q5SRQ6"	11440	32210	200	4708	4797	424	8	4717	4717	4733	333	7	12	7	0	1515785	0.192	100000.000	100000.000	0.000	0.000	0.000	0.000	0.000	16.610	-9	80	-9	80	316	2384	100	1432	"S228"
0	0	0	23	2	6	"Ck2-B"	"Q5SRQ6"	11940	32200	200	4863	4912	408	8	4873	4873	4912	398	8	7	3	0	1552287	0.000	100000.000	100000.000	0.000	0.000	0.000	0.000	0.000	16.610	-10	39	-10	39	316	2384	100	1433	"S228"
0	0	0	23	3	6	"Ck2-B"	"Q5SRQ6"	12440	32200	200	4806	4797	257	5	4856	4856	4901	639	13	0	0	0	1515744	-0.163	100000.000	100000.000	0.000	0.000	0.000	0.000	0.000	16.610	-50	-59	-50	-59	316	2384	100	1434	"S228"
0	0	0	23	4	6	"CTNNB1"	"P35222"	12940	32200	100	5608	5593	397	7	4787	4787	4813	340	7	91	68	0	447475	2.294	100000.000	100000.000	0.000	0.000	0.000	0.000	0.000	16.610	821	806	821	806	80	560	100	1435	"S33"
0	0	0	23	5	6	"CTNNB1"	"P35222"	13440	32200	110	5858	5790	455	7	4775	4775	4793	338	7	92	82	0	463208	2.950	100000.000	100000.000	0.000	0.000	0.000	0.000	0.000	16.610	1083	1015	1083	1015	80	656	100	1436	"S33"
0	0	0	23	6	6	"CTNNB1"	"P35222"	13940	32190	100	5334	5368	272	5	4531	4531	4588	632	13	81	3	0	429416	1.234	100000.000	100000.000	0.000	0.000	0.000	0.000	0.000	16.610	803	837	803	837	80	560	100	1437	"S33"
0	0	0	23	7	6	"EGFR"	"P00533"	14440	32180	80	4699	4716	278	5	4522	4522	4530	213	4	38	13	0	245210	0.873	100000.000	100000.000	0.000	0.000	0.000	0.000	0.000	16.610	177	194	177	194	52	340	100	1438	"Y869"
0	0	0	23	8	6	"EGFR"	"P00533"	14940	32190	90	4908	4916	196	3	4510	4510	4531	215	4	82	42	0	255611	1.791	100000.000	100000.000	0.000	0.000	0.000	0.000	0.000	16.610	398	406	398	406	52	420	100	1439	"Y869"
0	0	0	23	9	6	"EGFR"	"P00533"	15440	32180	80	4962	4950	272	5	4594	4594	4597	205	4	67	38	0	257401	1.722	100000.000	100000.000	0.000	0.000	0.000	0.000	0.000	16.610	368	356	368	356	52	340	100	1440	"Y869"
-75	0	0	23	1	7	"empty"	"empty"	11430	32840	200	4847	4873	258	5	4925	4925	4950	288	5	8	2	0	1539890	-0.267	100000.000	100000.000	0.000	0.000	0.000	0.000	0.000	16.610	-78	-52	-78	-52	316	2384	100	1441	"empty"
-75	0	0	23	2	7	"empty"	"empty"	11930	32840	200	5306	5408	985	18	5033	5033	5080	379	7	36	5	0	1708988	0.865	100000.000	100000.000	0.000	0.000	0.000	0.000	0.000	16.610	273	375	273	375	316	2384	100	1442	"empty"
-75	0	0	23	3	7	"empty"	"empty"	12430	32840	200	4684	4710	279	5	4729	4729	4875	2397	49	0	0	0	1488440	-0.069	100000.000	100000.000	0.000	0.000	0.000	0.000	0.000	16.610	-45	-19	-45	-19	316	2384	100	1443	"empty"
-75	0	0	23	4	7	"empty"	"empty"	12930	32840	200	4644	4644	221	4	4729	4729	4767	459	9	0	0	0	1467347	-0.268	100000.000	100000.000	0.000	0.000	0.000	0.000	0.000	16.610	-85	-85	-85	-85	316	2384	100	1444	"empty"
-75	0	0	23	5	7	"empty"	"empty"	13430	32840	200	4833	4844	290	5	4856	4856	4867	322	6	8	2	0	1530717	-0.071	100000.000	100000.000	0.000	0.000	0.000	0.000	0.000	16.610	-23	-12	-23	-12	316	2384	100	1445	"empty"
-75	0	0	23	6	7	"empty"	"empty"	13930	32840	200	4557	4551	194	4	4565	4565	4601	395	8	2	0	0	1438027	-0.127	100000.000	100000.000	0.000	0.000	0.000	0.000	0.000	16.610	-8	-14	-8	-14	316	2384	100	1446	"empty"
0	0	0	23	7	7	"GLQAWPG-pS-AIPQFLG_GLQAWPGEAIPQFLG_80vs20"	"GLQAWPG-pS-AIPQFLG_GLQAWPGEAIPQFLG_80vs20"	14440	32840	70	17055	16271	2716	16	4661	4661	4662	225	4	100	96	0	520680	51.596	100000.000	100000.000	0.000	0.000	0.000	0.000	0.000	16.610	12394	11610	12394	11610	32	236	100	1447	"GLQAWPG-pS-AIPQFLG_GLQAWPGEAIPQFLG_80vs20"
0	0	0	23	8	7	"GLQAWPG-pS-AIPQFLG_GLQAWPGEAIPQFLG_80vs20"	"GLQAWPG-pS-AIPQFLG_GLQAWPGEAIPQFLG_80vs20"	14950	32850	80	16856	15648	3160	20	4561	4561	4599	329	7	100	100	0	813692	33.584	100000.000	100000.000	0.000	0.000	0.000	0.000	0.000	16.610	12295	11087	12295	11087	52	340	100	1448	"GLQAWPG-pS-AIPQFLG_GLQAWPGEAIPQFLG_80vs20"
0	0	0	23	9	7	"GLQAWPG-pS-AIPQFLG_GLQAWPGEAIPQFLG_80vs20"	"GLQAWPG-pS-AIPQFLG_GLQAWPGEAIPQFLG_80vs20"	15460	32850	70	16834	16092	2430	15	4532	4532	4641	668	14	100	96	0	514958	17.142	100000.000	100000.000	0.000	0.000	0.000	0.000	0.000	16.610	12302	11560	12302	11560	32	236	100	1449	"GLQAWPG-pS-AIPQFLG_GLQAWPGEAIPQFLG_80vs20"
0	0	0	24	1	1	"Bim"	"O43521"	15860	28930	200	4602	4788	767	16	4504	4504	4542	459	10	18	13	0	1512993	0.536	100000.000	100000.000	0.000	0.000	0.000	0.000	0.000	16.610	98	284	98	284	316	2384	100	1450	"S69"
0	0	0	24	2	1	"Bim"	"O43521"	16360	28930	200	4464	4656	713	15	4415	4415	4474	556	12	12	9	0	1471227	0.327	100000.000	100000.000	0.000	0.000	0.000	0.000	0.000	16.610	49	241	49	241	316	2384	100	1451	"S69"
0	0	0	24	3	1	"Bim"	"O43521"	16860	28930	200	4624	4746	479	10	4503	4503	4580	812	17	10	3	0	1499877	0.204	100000.000	100000.000	0.000	0.000	0.000	0.000	0.000	16.610	121	243	121	243	316	2384	100	1452	"S69"
0	0	0	24	4	1	"caspase-8"	"Q14790 "	17370	28920	100	4708	4911	675	13	4453	4453	4512	468	10	37	21	0	392890	0.853	100000.000	100000.000	0.000	0.000	0.000	0.000	0.000	16.610	255	458	255	458	80	560	100	1453	"Y448"
0	0	0	24	5	1	"caspase-8"	"Q14790 "	17860	28940	70	5389	5293	566	10	4475	4475	4531	425	9	78	59	0	169363	1.793	100000.000	100000.000	0.000	0.000	0.000	0.000	0.000	16.610	914	818	914	818	32	236	100	1454	"Y448"
0	0	0	24	6	1	"caspase-8"	"Q14790 "	18360	28930	200	4826	4935	626	12	4753	4753	4781	438	9	19	8	0	1559312	0.352	100000.000	100000.000	0.000	0.000	0.000	0.000	0.000	16.610	73	182	73	182	316	2384	100	1455	"Y448"
0	0	0	24	7	1	"Cdc2"	"P06493"	18860	28930	120	5217	5482	1148	20	4411	4411	4554	1881	41	9	1	0	657809	0.493	100000.000	100000.000	0.000	0.000	0.000	0.000	0.000	16.610	806	1071	806	1071	120	820	100	1456	"T161"
0	0	0	24	8	1	"Cdc2"	"P06493"	19360	28930	130	5356	5638	2027	35	4375	4375	4430	523	11	89	43	0	676537	2.310	100000.000	100000.000	0.000	0.000	0.000	0.000	0.000	16.610	981	1263	981	1263	120	940	100	1457	"T161"
0	0	0	24	9	1	"Cdc2"	"P06493"	19860	28930	190	5534	6918	4031	58	4500	4500	5185	3276	63	24	10	0	1770898	0.529	100000.000	100000.000	0.000	0.000	0.000	0.000	0.000	16.610	1034	2418	1034	2418	256	2088	100	1458	"T161"
0	0	0	24	1	2	"FGFR1 "	"P11362"	15840	29550	200	4536	4692	1755	37	4578	4578	4615	428	9	6	1	0	1482785	0.180	100000.000	100000.000	0.000	0.000	0.000	0.000	0.000	16.610	-42	114	-42	114	316	2384	100	1459	"Y653"
0	0	0	24	2	2	"FGFR1 "	"P11362"	16340	29550	200	4478	4541	563	12	4520	4520	4630	1353	29	0	0	0	1435063	-0.066	100000.000	100000.000	0.000	0.000	0.000	0.000	0.000	16.610	-42	21	-42	21	316	2384	100	1460	"Y653"
0	0	0	24	3	2	"FGFR1 "	"P11362"	16820	29570	120	4609	4691	407	8	4569	4569	4648	1099	23	2	0	0	562965	0.039	100000.000	100000.000	0.000	0.000	0.000	0.000	0.000	16.610	40	122	40	122	120	820	100	1461	"Y653"
0	0	0	24	4	2	"GIT2"	"Q14161"	17340	29550	200	4723	4911	589	11	4660	4660	5118	4615	90	0	0	0	1551824	-0.045	100000.000	100000.000	0.000	0.000	0.000	0.000	0.000	16.610	63	251	63	251	316	2384	100	1462	"Y492"
0	0	0	24	5	2	"GIT2"	"Q14161"	17820	29570	130	4566	4866	770	15	4614	4614	4702	752	15	19	7	0	583968	0.218	100000.000	100000.000	0.000	0.000	0.000	0.000	0.000	16.610	-48	252	-48	252	120	940	100	1463	"Y492"
0	0	0	24	6	2	"GIT2"	"Q14161"	18350	29540	70	6696	6596	529	8	4868	4868	5036	1679	33	65	0	0	211057	0.929	100000.000	100000.000	0.000	0.000	0.000	0.000	0.000	16.610	1828	1728	1828	1728	32	236	100	1464	"Y492"
0	0	0	24	7	2	"Grb2"	"P62993"	18840	29550	200	4374	4466	549	12	4405	4405	4465	801	17	3	2	0	1411208	0.001	100000.000	100000.000	0.000	0.000	0.000	0.000	0.000	16.610	-31	61	-31	61	316	2384	100	1465	"Y7"
0	0	0	24	8	2	"Grb2"	"P62993"	19340	29550	200	4394	4474	442	9	4398	4398	4490	557	12	7	2	0	1413876	-0.029	100000.000	100000.000	0.000	0.000	0.000	0.000	0.000	16.610	-4	76	-4	76	316	2384	100	1466	"Y7"
0	0	0	24	9	2	"Grb2"	"P62993"	19860	29540	190	4560	5453	3710	68	4460	4460	5182	3568	68	6	2	0	1396005	0.076	100000.000	100000.000	0.000	0.000	0.000	0.000	0.000	16.610	100	993	100	993	256	2088	100	1467	"Y7"
0	0	0	24	1	3	"IKK-gamma "	"Q9Y6K9"	15840	30200	200	4632	4712	496	10	4543	4543	4595	1278	27	0	0	0	1489133	0.092	100000.000	100000.000	0.000	0.000	0.000	0.000	0.000	16.610	89	169	89	169	316	2384	100	1468	"S43"
0	0	0	24	2	3	"IKK-gamma "	"Q9Y6K9"	16340	30200	200	4699	4763	447	9	4629	4629	4719	1733	36	0	0	0	1505238	0.025	100000.000	100000.000	0.000	0.000	0.000	0.000	0.000	16.610	70	134	70	134	316	2384	100	1469	"S43"
0	0	0	24	3	3	"IKK-gamma "	"Q9Y6K9"	16840	30200	200	4832	4880	326	6	4803	4803	4873	1019	20	1	0	0	1542131	0.007	100000.000	100000.000	0.000	0.000	0.000	0.000	0.000	16.610	29	77	29	77	316	2384	100	1470	"S43"
0	0	0	24	4	3	"IRAK1"	"P51617"	17340	30200	200	4794	4964	485	9	4706	4706	4768	644	13	21	3	0	1568761	0.304	100000.000	100000.000	0.000	0.000	0.000	0.000	0.000	16.610	88	258	88	258	316	2384	100	1471	"T387"
0	0	0	24	5	3	"IRAK1"	"P51617"	17840	30200	200	4854	5145	1987	38	4722	4722	4768	562	11	24	8	0	1625884	0.671	100000.000	100000.000	0.000	0.000	0.000	0.000	0.000	16.610	132	423	132	423	316	2384	100	1472	"T387"
0	0	0	24	6	3	"IRAK1"	"P51617"	18340	30200	200	4936	5052	527	10	4686	4686	4773	1020	21	11	0	0	1596471	0.274	100000.000	100000.000	0.000	0.000	0.000	0.000	0.000	16.610	250	366	250	366	316	2384	100	1473	"T387"
0	0	0	24	7	3	"Lck"	"P06239"	18840	30200	200	4368	4537	1192	26	4325	4325	4359	351	8	16	6	0	1433717	0.507	100000.000	100000.000	0.000	0.000	0.000	0.000	0.000	16.610	43	212	43	212	316	2384	100	1474	"Y394"
0	0	0	24	8	3	"Lck"	"P06239"	19340	30200	200	4336	4409	430	9	4325	4325	4439	871	19	4	0	0	1393202	-0.034	100000.000	100000.000	0.000	0.000	0.000	0.000	0.000	16.610	11	84	11	84	316	2384	100	1475	"Y394"
0	0	0	24	9	3	"Lck"	"P06239"	19840	30200	200	4424	5144	1946	37	4386	4386	4899	2534	51	10	4	0	1625633	0.097	100000.000	100000.000	0.000	0.000	0.000	0.000	0.000	16.610	38	758	38	758	316	2384	100	1476	"Y394"
0	0	0	24	1	4	"CDK2"	"P24941"	15840	30870	150	4870	5134	642	12	4679	4679	4718	549	11	39	20	0	800907	0.758	100000.000	100000.000	0.000	0.000	0.000	0.000	0.000	16.610	191	455	191	455	156	1272	100	1477	"T160"
0	0	0	24	2	4	"CDK2"	"P24941"	16370	30900	160	5237	5523	2009	36	4709	4709	4747	394	8	54	42	0	1148871	1.970	100000.000	100000.000	0.000	0.000	0.000	0.000	0.000	16.610	528	814	528	814	208	1512	100	1478	"T160"
0	0	0	24	3	4	"CDK2"	"P24941"	16850	30840	160	4847	5266	960	18	4727	4727	4837	1116	23	25	3	0	1095424	0.384	100000.000	100000.000	0.000	0.000	0.000	0.000	0.000	16.610	120	539	120	539	208	1512	100	1479	"T160"
0	0	0	24	4	4	"MDM2"	"Q00987"	17330	30860	200	4548	4551	326	7	4664	4664	4728	495	10	2	0	0	1438240	-0.358	100000.000	100000.000	0.000	0.000	0.000	0.000	0.000	16.610	-116	-113	-116	-113	316	2384	100	1480	"S186/8"
0	0	0	24	5	4	"MDM2"	"Q00987"	17830	30860	70	4556	4611	326	7	4608	4608	4618	325	7	9	6	0	147561	-0.022	100000.000	100000.000	0.000	0.000	0.000	0.000	0.000	16.610	-52	3	-52	3	32	236	100	1481	"S186/8"
0	0	0	24	6	4	"MDM2"	"Q00987"	18330	30860	200	4490	4609	779	16	4513	4513	4587	601	13	6	2	0	1456377	0.037	100000.000	100000.000	0.000	0.000	0.000	0.000	0.000	16.610	-23	96	-23	96	316	2384	100	1482	"S186/8"
0	0	0	24	7	4	"NFkB-p65 "	"Q04206"	18870	30830	130	9435	7845	3277	41	4333	4333	4372	314	7	62	58	0	941371	11.061	100000.000	100000.000	0.000	0.000	0.000	0.000	0.000	16.610	5102	3512	5102	3512	120	940	100	1483	"S536"
0	0	0	24	8	4	"NFkB-p65 "	"Q04206"	19350	30830	140	5459	7974	4045	50	4271	4271	4356	421	9	54	50	0	1243884	8.594	100000.000	100000.000	0.000	0.000	0.000	0.000	0.000	16.610	1188	3703	1188	3703	156	1140	100	1484	"S536"
0	0	0	24	9	4	"NFkB-p65 "	"Q04206"	19850	30860	130	7963	10174	6874	67	4336	4336	4715	1843	39	52	50	0	1220860	2.962	100000.000	100000.000	0.000	0.000	0.000	0.000	0.000	16.610	3627	5838	3627	5838	120	940	100	1485	"S536"
0	0	0	24	1	5	"PLCG2"	"P16885"	15870	31530	140	4776	5154	811	15	4549	4549	4565	237	5	49	42	0	803991	2.485	100000.000	100000.000	0.000	0.000	0.000	0.000	0.000	16.610	227	605	227	605	156	1140	100	1486	"Y759"
0	0	0	24	2	5	"PLCG2"	"P16885"	16380	31520	160	4740	5112	757	14	4552	4552	4628	971	20	31	3	0	1063337	0.498	100000.000	100000.000	0.000	0.000	0.000	0.000	0.000	16.610	188	560	188	560	208	1512	100	1487	"Y759"
0	0	0	24	3	5	"PLCG2"	"P16885"	16840	31510	160	5019	5396	881	16	4698	4698	4765	1289	27	26	3	0	1122299	0.490	100000.000	100000.000	0.000	0.000	0.000	0.000	0.000	16.610	321	698	321	698	208	1512	100	1488	"Y759"
0	0	0	24	4	5	"pyk2"	"Q14289"	17340	31480	200	4637	4720	331	7	4563	4563	4605	385	8	18	6	0	1491540	0.299	100000.000	100000.000	0.000	0.000	0.000	0.000	0.000	16.610	74	157	74	157	316	2384	100	1489	"S213"
0	0	0	24	5	5	"pyk2"	"Q14289"	17840	31480	200	4483	4549	357	7	4438	4438	4493	814	18	4	0	0	1437623	0.069	100000.000	100000.000	0.000	0.000	0.000	0.000	0.000	16.610	45	111	45	111	316	2384	100	1490	"S213"
0	0	0	24	6	5	"pyk2"	"Q14289"	18340	31480	200	4425	4586	1440	31	4401	4401	4488	1245	27	1	0	0	1449300	0.079	100000.000	100000.000	0.000	0.000	0.000	0.000	0.000	16.610	24	185	24	185	316	2384	100	1491	"S213"
0	0	0	24	7	5	"SOC3"	"O14543"	18840	31480	200	4395	4459	532	11	4356	4356	4402	415	9	9	2	0	1408993	0.137	100000.000	100000.000	0.000	0.000	0.000	0.000	0.000	16.610	39	103	39	103	316	2384	100	1492	"Y221"
0	0	0	24	8	5	"SOC3"	"O14543"	19340	31480	200	4318	4383	420	9	4278	4278	4352	489	11	7	2	0	1385131	0.063	100000.000	100000.000	0.000	0.000	0.000	0.000	0.000	16.610	40	105	40	105	316	2384	100	1493	"Y221"
0	0	0	24	9	5	"SOC3"	"O14543"	19840	31480	200	4279	4522	951	21	4263	4263	4460	940	21	7	3	0	1428863	0.066	100000.000	100000.000	0.000	0.000	0.000	0.000	0.000	16.610	16	259	16	259	316	2384	100	1494	"Y221"
0	0	0	24	1	6	"STAT4"	"Q14765"	15840	32130	200	4622	4691	334	7	4572	4572	4623	665	14	4	0	0	1482308	0.102	100000.000	100000.000	0.000	0.000	0.000	0.000	0.000	16.610	50	119	50	119	316	2384	100	1495	"Y693"
0	0	0	24	2	6	"STAT4"	"Q14765"	16340	32130	200	4901	4999	417	8	4740	4740	4762	296	6	36	21	0	1579789	0.801	100000.000	100000.000	0.000	0.000	0.000	0.000	0.000	16.610	161	259	161	259	316	2384	100	1496	"Y693"
0	0	0	24	3	6	"STAT4"	"Q14765"	16840	32130	200	4971	5067	591	11	4910	4910	4938	314	6	25	8	0	1601087	0.411	100000.000	100000.000	0.000	0.000	0.000	0.000	0.000	16.610	61	157	61	157	316	2384	100	1497	"Y693"
0	0	0	24	4	6	"STMN1"	"P16949"	17340	32130	200	4594	4652	406	8	4660	4660	4717	1283	27	0	0	0	1469977	-0.051	100000.000	100000.000	0.000	0.000	0.000	0.000	0.000	16.610	-66	-8	-66	-8	316	2384	100	1498	"S24"
0	0	0	24	5	6	"STMN1"	"P16949"	17840	32130	200	4504	4562	354	7	4493	4493	4578	1071	23	1	0	0	1441552	-0.015	100000.000	100000.000	0.000	0.000	0.000	0.000	0.000	16.610	11	69	11	69	316	2384	100	1499	"S24"
0	0	0	24	6	6	"STMN1"	"P16949"	18340	32130	200	4513	4781	1784	37	4486	4486	4586	1102	24	4	1	0	1510942	0.177	100000.000	100000.000	0.000	0.000	0.000	0.000	0.000	16.610	27	295	27	295	316	2384	100	1500	"S24"
0	0	0	24	7	6	"GIT2"	"Q14161"	18840	32130	200	4461	4536	384	8	4441	4441	4485	350	7	14	6	0	1433390	0.146	100000.000	100000.000	0.000	0.000	0.000	0.000	0.000	16.610	20	95	20	95	316	2384	100	1501	"Y592"
0	0	0	24	8	6	"GIT2"	"Q14161"	19340	32130	200	4392	4461	363	8	4379	4379	4618	2572	55	0	0	0	1409803	-0.061	100000.000	100000.000	0.000	0.000	0.000	0.000	0.000	16.610	13	82	13	82	316	2384	100	1502	"Y592"
0	0	0	24	9	6	"GIT2"	"Q14161"	19840	32130	200	4393	4503	616	13	4339	4339	4529	1287	28	3	0	0	1422808	-0.020	100000.000	100000.000	0.000	0.000	0.000	0.000	0.000	16.610	54	164	54	164	316	2384	100	1503	"Y592"
-75	0	0	24	1	7	"empty"	"empty"	15840	32770	200	4619	4688	905	19	4546	4546	4567	303	6	12	1	0	1481356	0.399	100000.000	100000.000	0.000	0.000	0.000	0.000	0.000	16.610	73	142	73	142	316	2384	100	1504	"empty"
-75	0	0	24	2	7	"empty"	"empty"	16340	32770	200	4568	4576	204	4	4587	4587	4621	614	13	0	0	0	1446146	-0.073	100000.000	100000.000	0.000	0.000	0.000	0.000	0.000	16.610	-19	-11	-19	-11	316	2384	100	1505	"empty"
-75	0	0	24	3	7	"empty"	"empty"	16840	32770	200	4980	4997	291	5	4849	4849	4865	509	10	6	1	0	1579059	0.259	100000.000	100000.000	0.000	0.000	0.000	0.000	0.000	16.610	131	148	131	148	316	2384	100	1506	"empty"
-75	0	0	24	4	7	"empty"	"empty"	17340	32770	200	4839	4884	473	9	4795	4795	4831	462	9	4	1	0	1543383	0.115	100000.000	100000.000	0.000	0.000	0.000	0.000	0.000	16.610	44	89	44	89	316	2384	100	1507	"empty"
-75	0	0	24	5	7	"empty"	"empty"	17840	32770	200	4536	4579	329	7	4609	4609	4921	3208	65	0	0	0	1446927	-0.107	100000.000	100000.000	0.000	0.000	0.000	0.000	0.000	16.610	-73	-30	-73	-30	316	2384	100	1508	"empty"
-75	0	0	24	6	7	"empty"	"empty"	18340	32770	200	4503	4545	254	5	4548	4548	4594	562	12	3	0	0	1436333	-0.087	100000.000	100000.000	0.000	0.000	0.000	0.000	0.000	16.610	-45	-3	-45	-3	316	2384	100	1509	"empty"
0	0	0	24	7	7	"Control-Spot"	"Mouse_IgG"	18840	32770	200	7473	7472	3758	50	4529	4529	4569	375	8	68	64	0	2361071	7.741	100000.000	100000.000	0.000	0.000	0.000	0.000	0.000	16.610	2944	2943	2944	2943	316	2384	100	1510	"Control-Spot"
0	0	0	24	8	7	"Control-Spot"	"Mouse_IgG"	19340	32770	200	7444	7182	2637	36	4489	4489	4530	329	7	69	66	0	2269651	8.061	100000.000	100000.000	0.000	0.000	0.000	0.000	0.000	16.610	2955	2693	2955	2693	316	2384	100	1511	"Control-Spot"
0	0	0	24	9	7	"Control-Spot"	"Mouse_IgG"	19840	32770	200	7386	7515	5395	71	4447	4447	4583	1154	25	56	55	0	2374861	2.541	100000.000	100000.000	0.000	0.000	0.000	0.000	0.000	16.610	2939	3068	2939	3068	316	2384	100	1512	"Control-Spot"
0	0	0	25	1	1	"AMPK1"	"Q13131"	2420	33490	90	8717	8769	900	10	5198	5198	5249	372	7	100	100	0	455972	9.462	100000.000	100000.000	0.000	0.000	0.000	0.000	0.000	16.610	3519	3571	3519	3571	52	420	100	1513	"T174/5"
0	0	0	25	2	1	"AMPK1"	"Q13131"	2920	33500	100	7996	8007	961	12	5157	5157	5186	267	5	100	98	0	640556	10.566	100000.000	100000.000	0.000	0.000	0.000	0.000	0.000	16.610	2839	2850	2839	2850	80	560	100	1514	"T174/5"
0	0	0	25	3	1	"AMPK1"	"Q13131"	3410	33480	100	7778	7991	1921	24	5304	5304	5355	574	10	100	97	0	639271	4.592	100000.000	100000.000	0.000	0.000	0.000	0.000	0.000	16.610	2474	2687	2474	2687	80	560	100	1515	"T174/5"
0	0	0	25	4	1	"aura"	"O14965"	3910	33470	160	6584	6577	519	7	5382	5382	5412	395	7	95	87	0	1368103	2.949	100000.000	100000.000	0.000	0.000	0.000	0.000	0.000	16.610	1202	1195	1202	1195	208	1512	100	1516	"T287"
0	0	0	25	5	1	"aura"	"O14965"	4410	33470	160	6737	6852	1882	27	5535	5535	5571	617	11	93	49	0	1425186	2.076	100000.000	100000.000	0.000	0.000	0.000	0.000	0.000	16.610	1202	1317	1202	1317	208	1512	100	1517	"T287"
0	0	0	25	6	1	"aura"	"O14965"	4910	33470	160	6758	6776	834	12	5555	5555	5579	298	5	98	93	0	1409464	4.017	100000.000	100000.000	0.000	0.000	0.000	0.000	0.000	16.610	1203	1221	1203	1221	208	1512	100	1518	"T287"
0	0	0	25	7	1	"CFTR"	"P13569"	5410	33470	110	6766	6763	263	3	5560	5560	5630	1170	20	58	0	0	541057	0.968	100000.000	100000.000	0.000	0.000	0.000	0.000	0.000	16.610	1206	1203	1206	1203	80	656	100	1519	"S737"
0	0	0	25	8	1	"CFTR"	"P13569"	5910	33460	120	6736	6704	587	8	5691	5691	5711	418	7	89	74	0	804469	2.376	100000.000	100000.000	0.000	0.000	0.000	0.000	0.000	16.610	1045	1013	1045	1013	120	820	100	1520	"S737"
0	0	0	25	9	1	"CFTR"	"P13569"	6410	33460	110	6740	6717	353	5	5649	5649	5663	334	5	95	92	0	537323	3.156	100000.000	100000.000	0.000	0.000	0.000	0.000	0.000	16.610	1091	1068	1091	1068	80	656	100	1521	"S737"
0	0	0	25	1	2	"CREB "	"P16220"	2420	34140	100	10376	10403	702	6	5323	5323	5327	253	4	100	100	0	832270	20.063	100000.000	100000.000	0.000	0.000	0.000	0.000	0.000	16.610	5053	5080	5053	5080	80	560	100	1522	"S133"
0	0	0	25	2	2	"CREB "	"P16220"	2930	34140	140	10623	10179	2059	20	5289	5289	5324	718	13	90	87	0	1587978	6.762	100000.000	100000.000	0.000	0.000	0.000	0.000	0.000	16.610	5334	4890	5334	4890	156	1140	100	1523	"S133"
0	0	0	25	3	2	"CREB "	"P16220"	3420	34130	130	10366	10145	1074	10	5229	5229	5289	652	12	98	97	0	1217369	7.448	100000.000	100000.000	0.000	0.000	0.000	0.000	0.000	16.610	5137	4916	5137	4916	120	940	100	1524	"S133"
0	0	0	25	4	2	"blank-control__"	"AA"	3910	34120	100	5476	5540	368	6	5344	5344	5366	315	5	28	8	0	443239	0.552	100000.000	100000.000	0.000	0.000	0.000	0.000	0.000	16.610	132	196	132	196	80	560	100	1525	"blank-control__"
0	0	0	25	5	2	"blank-control__"	"AA"	4410	34110	200	5472	5480	301	5	5472	5472	5505	796	14	1	0	0	1731734	-0.031	0.000	100000.000	0.000	0.000	0.000	0.000	0.000	Error	0	8	0	8	316	2384	100	1526	"blank-control__"
0	0	0	25	6	2	"blank-control__"	"AA"	4910	34110	200	5570	5590	432	7	5509	5509	5621	1603	28	0	0	0	1766320	-0.019	100000.000	100000.000	0.000	0.000	0.000	0.000	0.000	16.610	61	81	61	81	316	2384	100	1527	"blank-control__"
0	0	0	25	7	2	"IKK-alpha "	"O15111"	5410	34100	150	6093	6141	402	6	5530	5530	5542	228	4	91	64	0	957949	2.627	100000.000	100000.000	0.000	0.000	0.000	0.000	0.000	16.610	563	611	563	611	156	1272	100	1528	"S180"
0	0	0	25	8	2	"IKK-alpha "	"O15111"	5910	34100	170	6192	6285	1326	21	5641	5641	5687	596	10	44	2	0	1307315	1.003	100000.000	100000.000	0.000	0.000	0.000	0.000	0.000	16.610	551	644	551	644	208	1660	100	1529	"S180"
0	0	0	25	9	2	"IKK-alpha "	"O15111"	6420	34080	130	6224	6544	2046	31	5716	5716	5747	485	8	50	8	0	785335	1.643	100000.000	100000.000	0.000	0.000	0.000	0.000	0.000	16.610	508	828	508	828	120	940	100	1530	"S180"
0	0	0	25	1	3	"JAK2"	"O60674"	2430	34780	130	7279	7160	956	13	5349	5349	5394	587	10	86	81	0	859235	3.009	100000.000	100000.000	0.000	0.000	0.000	0.000	0.000	16.610	1930	1811	1930	1811	120	940	100	1531	"Y119"
0	0	0	25	2	3	"JAK2"	"O60674"	2920	34770	110	7340	7368	328	4	5205	5205	5203	274	5	100	100	0	589444	7.901	100000.000	100000.000	0.000	0.000	0.000	0.000	0.000	16.610	2135	2163	2135	2163	80	656	100	1532	"Y119"
0	0	0	25	3	3	"JAK2"	"O60674"	3420	34770	130	7461	7359	506	6	5215	5215	5250	329	6	97	97	0	883115	6.410	100000.000	100000.000	0.000	0.000	0.000	0.000	0.000	16.610	2246	2144	2246	2144	120	940	100	1533	"Y119"
0	0	0	25	4	3	"K8"	"P05787"	3920	34760	200	5039	5075	356	7	5365	5365	5382	286	5	6	0	0	1603657	-1.073	100000.000	100000.000	0.000	0.000	0.000	0.000	0.000	16.610	-326	-290	-326	-290	316	2384	100	1534	"Y267"
0	0	0	25	5	3	"K8"	"P05787"	4410	34760	200	5121	5208	527	10	5542	5542	5563	504	9	1	0	0	1645850	-0.704	100000.000	100000.000	0.000	0.000	0.000	0.000	0.000	16.610	-421	-334	-421	-334	316	2384	100	1535	"Y267"
0	0	0	25	6	3	"K8"	"P05787"	4910	34750	200	5165	5307	525	9	5705	5705	5722	527	9	3	0	0	1676981	-0.787	100000.000	100000.000	0.000	0.000	0.000	0.000	0.000	16.610	-540	-398	-540	-398	316	2384	100	1536	"Y267"
0	0	0	25	7	3	"blank-control__"	"AA"	5410	34750	200	5704	5752	413	7	5701	5701	5816	1398	24	0	0	0	1817753	-0.046	100000.000	100000.000	0.000	0.000	0.000	0.000	0.000	16.610	3	51	3	51	316	2384	100	1537	"blank-control__"
0	0	0	25	8	3	"blank-control__"	"AA"	5910	34740	200	5749	5764	231	4	5745	5745	5796	1052	18	0	0	0	1821477	-0.030	100000.000	100000.000	0.000	0.000	0.000	0.000	0.000	16.610	4	19	4	19	316	2384	100	1538	"blank-control__"
0	0	0	25	9	3	"blank-control__"	"AA"	6410	34740	200	5864	5902	287	4	5814	5814	5872	1201	20	0	0	0	1865115	0.025	100000.000	100000.000	0.000	0.000	0.000	0.000	0.000	16.610	50	88	50	88	316	2384	100	1539	"blank-control__"
0	0	0	25	1	4	"Mnk1"	"Q9BUB5"	2410	35400	80	7945	7604	1099	14	5478	5478	5518	323	5	92	78	0	395406	6.458	100000.000	100000.000	0.000	0.000	0.000	0.000	0.000	16.610	2467	2126	2467	2126	52	340	100	1540	"T255"
0	0	0	25	2	4	"Mnk1"	"Q9BUB5"	2930	35420	80	8008	7753	862	11	5326	5326	5336	233	4	92	92	0	403164	10.373	100000.000	100000.000	0.000	0.000	0.000	0.000	0.000	16.610	2682	2427	2682	2427	52	340	100	1541	"T255"
0	0	0	25	3	4	"Mnk1"	"Q9BUB5"	3430	35410	90	8254	8217	757	9	5429	5429	5454	266	4	98	98	0	427265	10.387	100000.000	100000.000	0.000	0.000	0.000	0.000	0.000	16.610	2825	2788	2825	2788	52	420	100	1542	"T255"
0	0	0	25	4	4	"NFkB-p100 "	"Q00653"	3930	35410	80	6210	6243	362	5	5602	5602	5617	396	7	76	21	0	324651	1.581	100000.000	100000.000	0.000	0.000	0.000	0.000	0.000	16.610	608	641	608	641	52	340	100	1543	"S108"
0	0	0	25	5	4	"NFkB-p100 "	"Q00653"	4420	35440	90	6057	6078	396	6	5749	5749	5747	279	4	53	17	0	316054	1.186	100000.000	100000.000	0.000	0.000	0.000	0.000	0.000	16.610	308	329	308	329	52	420	100	1544	"S108"
0	0	0	25	6	4	"NFkB-p100 "	"Q00653"	4910	35420	70	6341	6316	316	5	5869	5869	6031	1319	21	0	0	0	202121	0.216	100000.000	100000.000	0.000	0.000	0.000	0.000	0.000	16.610	472	447	472	447	32	236	100	1545	"S108"
0	0	0	25	7	4	"PIK3R1 "	"P27986"	5420	35390	150	6885	6875	438	6	5760	5760	5767	311	5	94	91	0	1072550	3.563	100000.000	100000.000	0.000	0.000	0.000	0.000	0.000	16.610	1125	1115	1125	1115	156	1272	100	1546	"Y556"
0	0	0	25	8	4	"PIK3R1 "	"P27986"	5910	35400	150	6753	6721	370	5	5798	5798	5815	499	8	91	44	0	1048441	1.816	100000.000	100000.000	0.000	0.000	0.000	0.000	0.000	16.610	955	923	955	923	156	1272	100	1547	"Y556"
0	0	0	25	9	4	"PIK3R1 "	"P27986"	6410	35390	140	6589	6597	515	7	5732	5732	6140	4303	70	0	0	0	1029102	0.106	100000.000	100000.000	0.000	0.000	0.000	0.000	0.000	16.610	857	865	857	865	156	1140	100	1548	"Y556"
0	0	0	25	1	5	"blank-control__"	"AA"	2420	36050	200	5388	5420	316	5	5376	5376	5389	395	7	8	2	0	1712643	0.078	100000.000	100000.000	0.000	0.000	0.000	0.000	0.000	16.610	12	44	12	44	316	2384	100	1549	"blank-control__"
0	0	0	25	2	5	"blank-control__"	"AA"	2920	36040	200	5356	5374	204	3	5369	5369	5407	741	13	0	0	0	1698194	-0.045	100000.000	100000.000	0.000	0.000	0.000	0.000	0.000	16.610	-13	5	-13	5	316	2384	100	1550	"blank-control__"
0	0	0	25	3	5	"blank-control__"	"AA"	3420	36040	200	5534	5609	434	7	5544	5544	5586	883	15	3	1	0	1772368	0.026	100000.000	100000.000	0.000	0.000	0.000	0.000	0.000	16.610	-10	65	-10	65	316	2384	100	1551	"blank-control__"
0	0	0	25	4	5	"Rack1"	"P63244"	3930	36050	80	6722	6709	481	7	5722	5722	5712	239	4	90	86	0	348891	4.172	100000.000	100000.000	0.000	0.000	0.000	0.000	0.000	16.610	1000	987	1000	987	52	340	100	1552	"y52"
0	0	0	25	5	5	"Rack1"	"P63244"	4420	36040	80	6907	6819	690	10	5891	5891	5887	272	4	76	71	0	354582	3.426	100000.000	100000.000	0.000	0.000	0.000	0.000	0.000	16.610	1016	928	1016	928	52	340	100	1553	"y52"
0	0	0	25	6	5	"Rack1"	"P63244"	4920	36030	130	6409	6555	574	8	6027	6027	6082	874	14	30	0	0	786602	0.541	100000.000	100000.000	0.000	0.000	0.000	0.000	0.000	16.610	382	528	382	528	120	940	100	1554	"y52"
0	0	0	25	7	5	"Shc1"	"P29353"	5430	36030	70	6980	6994	351	5	5992	5992	6008	295	4	96	96	0	223803	3.342	100000.000	100000.000	0.000	0.000	0.000	0.000	0.000	16.610	988	1002	988	1002	32	236	100	1555	"Y349"
0	0	0	25	8	5	"Shc1"	"P29353"	5930	36020	70	6939	6945	267	3	6055	6055	6066	254	4	100	96	0	222235	3.461	100000.000	100000.000	0.000	0.000	0.000	0.000	0.000	16.610	884	890	884	890	32	236	100	1556	"Y349"
0	0	0	25	9	5	"Shc1"	"P29353"	6420	36010	200	5838	5956	690	11	5845	5845	5871	326	5	19	8	0	1882111	0.261	100000.000	100000.000	0.000	0.000	0.000	0.000	0.000	16.610	-7	111	-7	111	316	2384	100	1557	"Y349"
0	0	0	25	1	6	"Smad6"	"O43541"	2430	36700	200	5606	5627	536	9	5539	5539	5575	449	8	8	0	0	1778114	0.116	100000.000	100000.000	0.000	0.000	0.000	0.000	0.000	16.610	67	88	67	88	316	2384	100	1558	"S435"
0	0	0	25	2	6	"Smad6"	"O43541"	2930	36690	200	5496	5510	243	4	5541	5541	5574	484	8	2	0	0	1741252	-0.132	100000.000	100000.000	0.000	0.000	0.000	0.000	0.000	16.610	-45	-31	-45	-31	316	2384	100	1559	"S435"
0	0	0	25	3	6	"Smad6"	"O43541"	3430	36690	200	5680	5726	541	9	5674	5674	5726	837	14	1	1	0	1809274	0.000	100000.000	100000.000	0.000	0.000	0.000	0.000	0.000	16.610	6	52	6	52	316	2384	100	1560	"S435"
0	0	0	25	4	6	"TGFBR1"	"P36897"	3930	36690	200	5575	5634	457	8	5787	5787	5799	267	4	6	3	0	1780432	-0.618	100000.000	100000.000	0.000	0.000	0.000	0.000	0.000	16.610	-212	-153	-212	-153	316	2384	100	1561	"T200"
0	0	0	25	5	6	"TGFBR1"	"P36897"	4430	36680	200	5657	5681	309	5	5914	5914	5931	294	4	2	0	0	1795049	-0.850	100000.000	100000.000	0.000	0.000	0.000	0.000	0.000	16.610	-257	-233	-257	-233	316	2384	100	1562	"T200"
0	0	0	25	6	6	"TGFBR1"	"P36897"	4930	36680	200	5715	5745	313	5	6060	6060	6074	370	6	2	0	0	1815373	-0.889	100000.000	100000.000	0.000	0.000	0.000	0.000	0.000	16.610	-345	-315	-345	-315	316	2384	100	1563	"T200"
0	0	0	25	7	6	"TrKA"	"P04629"	5430	36680	130	8202	11991	10664	88	6172	6172	6531	3516	53	16	13	0	1438911	1.553	100000.000	100000.000	0.000	0.000	0.000	0.000	0.000	16.610	2030	5819	2030	5819	120	940	100	1564	"Y757"
0	0	0	25	8	6	"TrKA"	"P04629"	5930	36680	130	7717	8000	2107	26	6231	6231	6237	382	6	100	98	0	959953	4.615	100000.000	100000.000	0.000	0.000	0.000	0.000	0.000	16.610	1486	1769	1486	1769	120	940	100	1565	"Y757"
0	0	0	25	9	6	"TrKA"	"P04629"	6430	36670	140	7346	7303	450	6	6173	6173	6204	551	8	89	62	0	1139265	1.995	100000.000	100000.000	0.000	0.000	0.000	0.000	0.000	16.610	1173	1130	1173	1130	156	1140	100	1566	"Y757"
-75	0	0	25	1	7	"empty"	"empty"	2410	37350	200	5834	5842	401	6	5726	5726	5771	515	8	6	1	0	1846148	0.138	100000.000	100000.000	0.000	0.000	0.000	0.000	0.000	16.610	108	116	108	116	316	2384	100	1567	"empty"
-75	0	0	25	2	7	"empty"	"empty"	2910	37350	200	5791	5805	239	4	5732	5732	5775	417	7	6	0	0	1834332	0.072	100000.000	100000.000	0.000	0.000	0.000	0.000	0.000	16.610	59	73	59	73	316	2384	100	1568	"empty"
-75	0	0	25	3	7	"empty"	"empty"	3410	37350	200	5664	5722	524	9	5691	5691	5711	267	4	12	2	0	1808043	0.041	100000.000	100000.000	0.000	0.000	0.000	0.000	0.000	16.610	-27	31	-27	31	316	2384	100	1569	"empty"
-75	0	0	25	4	7	"empty"	"empty"	3910	37350	200	5904	5932	332	5	5880	5880	5892	261	4	16	5	0	1874360	0.153	100000.000	100000.000	0.000	0.000	0.000	0.000	0.000	16.610	24	52	24	52	316	2384	100	1570	"empty"
-75	0	0	25	5	7	"empty"	"empty"	4410	37350	200	5923	5978	850	14	5963	5963	5987	356	5	3	1	0	1889127	-0.025	100000.000	100000.000	0.000	0.000	0.000	0.000	0.000	16.610	-40	15	-40	15	316	2384	100	1571	"empty"
-75	0	0	25	6	7	"empty"	"empty"	4910	37350	200	6027	6054	386	6	6275	6275	6393	916	14	0	0	0	1913094	-0.370	100000.000	100000.000	0.000	0.000	0.000	0.000	0.000	16.610	-248	-221	-248	-221	316	2384	100	1572	"empty"
-75	0	0	25	7	7	"empty"	"empty"	5410	37350	200	6732	6755	349	5	6621	6621	6718	968	14	0	0	0	2134666	0.038	100000.000	100000.000	0.000	0.000	0.000	0.000	0.000	16.610	111	134	111	134	316	2384	100	1573	"empty"
-75	0	0	25	8	7	"empty"	"empty"	5910	37350	200	6225	6202	274	4	6219	6219	6238	327	5	11	0	0	1959890	-0.110	100000.000	100000.000	0.000	0.000	0.000	0.000	0.000	16.610	6	-17	6	-17	316	2384	100	1574	"empty"
-75	0	0	25	9	7	"empty"	"empty"	6410	37350	200	6074	6076	237	3	6157	6157	6171	321	5	2	1	0	1920144	-0.296	100000.000	100000.000	0.000	0.000	0.000	0.000	0.000	16.610	-83	-81	-83	-81	316	2384	100	1575	"empty"
0	0	0	26	1	1	"PPP2CA "	"P67775"	6930	33510	200	5761	5849	898	15	5719	5719	5783	1066	18	2	0	0	1848261	0.062	100000.000	100000.000	0.000	0.000	0.000	0.000	0.000	16.610	42	130	42	130	316	2384	100	1576	"T304"
0	0	0	26	2	1	"PPP2CA "	"P67775"	7430	33510	200	5453	5505	546	9	5551	5551	5560	471	8	3	0	0	1739422	-0.117	100000.000	100000.000	0.000	0.000	0.000	0.000	0.000	16.610	-98	-46	-98	-46	316	2384	100	1577	"T304"
0	0	0	26	3	1	"PPP2CA "	"P67775"	7930	33510	200	5336	5352	318	5	5295	5295	5349	871	16	0	0	0	1691318	0.003	100000.000	100000.000	0.000	0.000	0.000	0.000	0.000	16.610	41	57	41	57	316	2384	100	1578	"T304"
0	0	0	26	4	1	"Rab4"	"P20338"	8440	33500	100	8850	8663	1500	17	5338	5338	5406	1393	25	88	76	0	693056	2.338	100000.000	100000.000	0.000	0.000	0.000	0.000	0.000	16.610	3512	3325	3512	3325	80	560	100	1579	"S199"
0	0	0	26	5	1	"Rab4"	"P20338"	8930	33510	100	9275	9085	2557	28	5379	5379	5411	319	5	95	92	0	726807	11.517	100000.000	100000.000	0.000	0.000	0.000	0.000	0.000	16.610	3896	3706	3896	3706	80	560	100	1580	"S199"
0	0	0	26	6	1	"Rab4"	"P20338"	9440	33510	130	11643	10371	2277	21	5964	5964	6070	1727	28	75	66	0	1244461	2.490	100000.000	100000.000	0.000	0.000	0.000	0.000	0.000	16.610	5679	4407	5679	4407	120	940	100	1581	"S199"
0	0	0	26	7	1	"STAT1 "	"P42224"	9920	33500	130	5549	5580	307	5	5344	5344	5406	1068	19	0	0	0	669609	0.163	100000.000	100000.000	0.000	0.000	0.000	0.000	0.000	16.610	205	236	205	236	120	940	100	1582	"S727"
0	0	0	26	8	1	"STAT1 "	"P42224"	10420	33500	100	4971	5021	466	9	4943	4943	4966	341	6	15	7	0	401695	0.161	100000.000	100000.000	0.000	0.000	0.000	0.000	0.000	16.610	28	78	28	78	80	560	100	1583	"S727"
0	0	0	26	9	1	"STAT1 "	"P42224"	10910	33490	200	5060	5098	478	9	5007	5007	5047	452	8	5	0	0	1610988	0.113	100000.000	100000.000	0.000	0.000	0.000	0.000	0.000	16.610	53	91	53	91	316	2384	100	1584	"S727"
0	0	0	26	1	2	"STAT4 "	"Q14765"	6920	34160	160	6688	6648	328	4	5710	5710	5732	600	10	87	17	0	1382781	1.527	100000.000	100000.000	0.000	0.000	0.000	0.000	0.000	16.610	978	938	978	938	208	1512	100	1585	"S722"
0	0	0	26	2	2	"STAT4 "	"Q14765"	7430	34160	160	6708	7163	3329	46	5439	5439	5447	443	8	97	78	0	1489996	3.874	100000.000	100000.000	0.000	0.000	0.000	0.000	0.000	16.610	1269	1724	1269	1724	208	1512	100	1586	"S722"
0	0	0	26	3	2	"STAT4 "	"Q14765"	7930	34160	170	6523	6860	2582	37	5408	5408	5421	403	7	99	76	0	1426916	3.571	100000.000	100000.000	0.000	0.000	0.000	0.000	0.000	16.610	1115	1452	1115	1452	208	1660	100	1587	"S722"
0	0	0	26	4	2	"STMN1"	"P16949"	8420	34150	200	5189	5250	689	13	5473	5473	5513	506	9	2	1	0	1659015	-0.520	100000.000	100000.000	0.000	0.000	0.000	0.000	0.000	16.610	-284	-223	-284	-223	316	2384	100	1588	"S37"
0	0	0	26	5	2	"STMN1"	"P16949"	8920	34140	200	5973	5806	902	15	5900	5900	6026	714	11	6	1	0	1834621	-0.308	100000.000	100000.000	0.000	0.000	0.000	0.000	0.000	16.610	73	-94	73	-94	316	2384	100	1589	"S37"
0	0	0	26	6	2	"STMN1"	"P16949"	9420	34140	200	5217	5225	1049	20	5587	5587	5685	963	16	1	0	0	1651005	-0.478	100000.000	100000.000	0.000	0.000	0.000	0.000	0.000	16.610	-370	-362	-370	-362	316	2384	100	1590	"S37"
0	0	0	26	7	2	"ACC1"	"Q13085 "	9920	34130	80	6399	6112	781	12	5112	5112	5232	1643	31	17	0	0	317840	0.536	100000.000	100000.000	0.000	0.000	0.000	0.000	0.000	16.610	1287	1000	1287	1000	52	340	100	1591	"S1263"
0	0	0	26	8	2	"ACC1"	"Q13085 "	10440	34140	70	7073	6972	542	7	5075	5075	5092	302	5	96	96	0	223118	6.225	100000.000	100000.000	0.000	0.000	0.000	0.000	0.000	16.610	1998	1897	1998	1897	32	236	100	1592	"S1263"
0	0	0	26	9	2	"ACC1"	"Q13085 "	10930	34130	200	5310	5426	556	10	5144	5144	5172	338	6	29	12	0	1714494	0.751	100000.000	100000.000	0.000	0.000	0.000	0.000	0.000	16.610	166	282	166	282	316	2384	100	1593	"S1263"
0	0	0	26	1	3	"TRAF6"	"Q9Y4K3"	6920	34800	200	5533	5542	225	4	5538	5538	5546	279	5	9	1	0	1751427	-0.014	100000.000	100000.000	0.000	0.000	0.000	0.000	0.000	16.610	-5	4	-5	4	316	2384	100	1594	"Y353"
0	0	0	26	2	3	"TRAF6"	"Q9Y4K3"	7420	34800	200	5426	5430	270	4	5424	5424	5422	322	5	9	0	0	1715805	0.025	100000.000	100000.000	0.000	0.000	0.000	0.000	0.000	16.610	2	6	2	6	316	2384	100	1595	"Y353"
0	0	0	26	3	3	"TRAF6"	"Q9Y4K3"	7920	34800	200	5417	5431	292	5	5594	5594	5714	1069	18	0	0	0	1716295	-0.265	100000.000	100000.000	0.000	0.000	0.000	0.000	0.000	16.610	-177	-163	-177	-163	316	2384	100	1596	"Y353"
0	0	0	26	4	3	"BLNK"	"Q8WV28"	8420	34790	200	6115	6261	1171	18	5703	5703	5768	804	13	21	6	0	1978509	0.613	100000.000	100000.000	0.000	0.000	0.000	0.000	0.000	16.610	412	558	412	558	316	2384	100	1597	"Y72"
0	0	0	26	5	3	"BLNK"	"Q8WV28"	8950	34790	130	5463	5952	992	16	5305	5305	5361	730	13	31	29	0	714208	0.810	100000.000	100000.000	0.000	0.000	0.000	0.000	0.000	16.610	158	647	158	647	120	940	100	1598	"Y72"
0	0	0	26	6	3	"BLNK"	"Q8WV28"	9420	34790	200	5782	5886	536	9	5457	5457	5496	557	10	28	12	0	1860061	0.700	100000.000	100000.000	0.000	0.000	0.000	0.000	0.000	16.610	325	429	325	429	316	2384	100	1599	"Y72"
0	0	0	26	7	3	"CD19"	"P15391"	9920	34800	120	5323	5677	798	14	5105	5105	5154	515	9	38	30	0	681266	1.016	100000.000	100000.000	0.000	0.000	0.000	0.000	0.000	16.610	218	572	218	572	120	820	100	1600	"Y531"
0	0	0	26	8	3	"CD19"	"P15391"	10420	34780	200	5355	5525	640	11	5303	5303	5368	827	15	13	5	0	1745822	0.190	100000.000	100000.000	0.000	0.000	0.000	0.000	0.000	16.610	52	222	52	222	316	2384	100	1601	"Y531"
0	0	0	26	9	3	"CD19"	"P15391"	10920	34770	90	6647	6336	883	13	5156	5156	5164	277	5	76	71	0	329454	4.231	100000.000	100000.000	0.000	0.000	0.000	0.000	0.000	16.610	1491	1180	1491	1180	52	420	100	1602	"Y531"
0	0	0	26	1	4	"p300"	"Q09472"	6930	35450	200	5534	5597	694	12	5533	5533	5579	997	17	2	1	0	1768716	0.018	100000.000	100000.000	0.000	0.000	0.000	0.000	0.000	16.610	1	64	1	64	316	2384	100	1603	"S2279"
0	0	0	26	2	4	"p300"	"Q09472"	7430	35450	200	5564	5595	422	7	5767	5767	5850	590	10	3	0	0	1768005	-0.432	100000.000	100000.000	0.000	0.000	0.000	0.000	0.000	16.610	-203	-172	-203	-172	316	2384	100	1604	"S2279"
0	0	0	26	3	4	"p300"	"Q09472"	7930	35440	200	5605	5581	555	9	5796	5796	5866	859	14	1	0	0	1763475	-0.332	100000.000	100000.000	0.000	0.000	0.000	0.000	0.000	16.610	-191	-215	-191	-215	316	2384	100	1605	"S2279"
0	0	0	26	4	4	"fyn"	"P06241"	8430	35440	200	5328	5391	508	9	5337	5337	5352	331	6	15	3	0	1703551	0.118	100000.000	100000.000	0.000	0.000	0.000	0.000	0.000	16.610	-9	54	-9	54	316	2384	100	1606	"Y420"
0	0	0	26	5	4	"fyn"	"P06241"	8930	35440	200	5330	5366	307	5	5530	5530	5596	463	8	4	1	0	1695511	-0.497	100000.000	100000.000	0.000	0.000	0.000	0.000	0.000	16.610	-200	-164	-200	-164	316	2384	100	1607	"Y420"
0	0	0	26	6	4	"fyn"	"P06241"	9430	35430	200	5229	5243	237	4	5285	5285	5379	734	13	1	0	0	1656654	-0.185	100000.000	100000.000	0.000	0.000	0.000	0.000	0.000	16.610	-56	-42	-56	-42	316	2384	100	1608	"Y420"
0	0	0	26	7	4	"HSP27"	"P04792"	9940	35440	100	6095	6100	329	5	5444	5444	5593	1436	25	3	0	0	488033	0.353	100000.000	100000.000	0.000	0.000	0.000	0.000	0.000	16.610	651	656	651	656	80	560	100	1609	"S78"
0	0	0	26	8	4	"HSP27"	"P04792"	10420	35430	110	6021	6110	577	9	5337	5337	5372	499	9	73	20	0	488817	1.479	100000.000	100000.000	0.000	0.000	0.000	0.000	0.000	16.610	684	773	684	773	80	656	100	1610	"S78"
0	0	0	26	9	4	"HSP27"	"P04792"	10930	35430	130	5864	5784	430	7	5167	5167	5205	615	11	57	4	0	694044	0.941	100000.000	100000.000	0.000	0.000	0.000	0.000	0.000	16.610	697	617	697	617	120	940	100	1611	"S78"
0	0	0	26	1	5	"IL-8R B "	"P25025"	6930	36090	200	6119	6092	255	4	6030	6030	6039	405	6	7	0	0	1925139	0.131	100000.000	100000.000	0.000	0.000	0.000	0.000	0.000	16.610	89	62	89	62	316	2384	100	1612	"S352"
0	0	0	26	2	5	"IL-8R B "	"P25025"	7430	36080	200	5725	5948	2483	41	5818	5818	5896	861	14	2	1	0	1879521	0.060	100000.000	100000.000	0.000	0.000	0.000	0.000	0.000	16.610	-93	130	-93	130	316	2384	100	1613	"S352"
0	0	0	26	3	5	"IL-8R B "	"P25025"	7930	36080	200	5432	5438	311	5	5424	5424	5434	333	6	16	1	0	1718493	0.012	100000.000	100000.000	0.000	0.000	0.000	0.000	0.000	16.610	8	14	8	14	316	2384	100	1614	"S352"
0	0	0	26	4	5	"IRF-3 "	"Q14653"	8440	36090	110	6248	6231	381	6	5392	5392	5430	352	6	87	66	0	498489	2.276	100000.000	100000.000	0.000	0.000	0.000	0.000	0.000	16.610	856	839	856	839	80	656	100	1615	"S385"
0	0	0	26	5	5	"IRF-3 "	"Q14653"	8930	36070	110	6046	6096	373	6	5428	5428	5510	593	10	53	3	0	487671	0.988	100000.000	100000.000	0.000	0.000	0.000	0.000	0.000	16.610	618	668	618	668	80	656	100	1616	"S385"
0	0	0	26	6	5	"IRF-3 "	"Q14653"	9450	36080	90	6122	6142	248	4	5456	5456	5464	278	5	98	67	0	319376	2.439	100000.000	100000.000	0.000	0.000	0.000	0.000	0.000	16.610	666	686	666	686	52	420	100	1617	"S385"
0	0	0	26	7	5	"LSD1"	"O60341"	9920	36060	110	6251	6648	3326	50	5419	5419	5490	510	9	87	30	0	531862	2.271	100000.000	100000.000	0.000	0.000	0.000	0.000	0.000	16.610	832	1229	832	1229	80	656	100	1618	"S131"
0	0	0	26	8	5	"LSD1"	"O60341"	10440	36080	100	6406	6412	474	7	5227	5227	5269	714	13	86	22	0	512949	1.601	100000.000	100000.000	0.000	0.000	0.000	0.000	0.000	16.610	1179	1185	1179	1185	80	560	100	1619	"S131"
0	0	0	26	9	5	"LSD1"	"O60341"	10930	36070	110	6333	6198	479	7	5222	5222	5259	397	7	91	72	0	495846	2.365	100000.000	100000.000	0.000	0.000	0.000	0.000	0.000	16.610	1111	976	1111	976	80	656	100	1620	"S131"
0	0	0	26	1	6	"MAPKAPK5"	"Q8IW41"	6930	36740	90	7484	7292	681	9	5649	5649	5653	280	4	92	84	0	379184	5.854	100000.000	100000.000	0.000	0.000	0.000	0.000	0.000	16.610	1835	1643	1835	1643	52	420	100	1621	"T182"
0	0	0	26	2	6	"MAPKAPK5"	"Q8IW41"	7440	36740	90	7404	7345	526	7	5510	5510	5527	308	5	100	96	0	381915	5.903	100000.000	100000.000	0.000	0.000	0.000	0.000	0.000	16.610	1894	1835	1894	1835	52	420	100	1622	"T182"
0	0	0	26	3	6	"MAPKAPK5"	"Q8IW41"	7950	36730	90	6826	6938	575	8	5415	5415	5405	326	6	98	94	0	360769	4.702	100000.000	100000.000	0.000	0.000	0.000	0.000	0.000	16.610	1411	1523	1411	1523	52	420	100	1623	"T182"
0	0	0	26	4	6	"P27kip1"	"P46527"	8430	36720	200	5804	5842	934	15	5637	5637	5719	1211	21	0	0	0	1846120	0.102	100000.000	100000.000	0.000	0.000	0.000	0.000	0.000	16.610	167	205	167	205	316	2384	100	1624	"T157"
0	0	0	26	5	6	"P27kip1"	"P46527"	8930	36720	200	5444	5465	327	5	5499	5499	5558	636	11	2	1	0	1727093	-0.146	100000.000	100000.000	0.000	0.000	0.000	0.000	0.000	16.610	-55	-34	-55	-34	316	2384	100	1625	"T157"
0	0	0	26	6	6	"P27kip1"	"P46527"	9430	36720	200	5602	5757	1759	30	5554	5554	5598	498	8	12	2	0	1819210	0.319	100000.000	100000.000	0.000	0.000	0.000	0.000	0.000	16.610	48	203	48	203	316	2384	100	1626	"T157"
0	0	0	26	7	6	"p67phox"	"P19878"	9930	36710	200	4983	5011	408	8	5198	5198	5224	545	10	2	1	0	1583345	-0.391	100000.000	100000.000	0.000	0.000	0.000	0.000	0.000	16.610	-215	-187	-215	-187	316	2384	100	1627	"T233"
0	0	0	26	8	6	"p67phox"	"P19878"	10430	36710	200	5013	5055	788	15	5204	5204	5236	512	9	2	1	0	1597269	-0.354	100000.000	100000.000	0.000	0.000	0.000	0.000	0.000	16.610	-191	-149	-191	-149	316	2384	100	1628	"T233"
0	0	0	26	9	6	"p67phox"	"P19878"	10930	36710	200	5009	5078	954	18	5213	5213	5240	404	7	4	2	0	1604693	-0.401	100000.000	100000.000	0.000	0.000	0.000	0.000	0.000	16.610	-204	-135	-204	-135	316	2384	100	1629	"T233"
-75	0	0	26	1	7	"empty"	"empty"	6930	37350	200	5799	5798	352	6	5851	5851	5877	560	9	2	0	0	1832025	-0.141	100000.000	100000.000	0.000	0.000	0.000	0.000	0.000	16.610	-52	-53	-52	-53	316	2384	100	1630	"empty"
-75	0	0	26	2	7	"empty"	"empty"	7430	37350	200	5616	5633	366	6	5613	5613	5645	471	8	6	1	0	1780162	-0.025	100000.000	100000.000	0.000	0.000	0.000	0.000	0.000	16.610	3	20	3	20	316	2384	100	1631	"empty"
-75	0	0	26	3	7	"empty"	"empty"	7930	37350	200	5576	5619	570	10	5653	5653	5694	778	13	1	0	0	1775755	-0.096	100000.000	100000.000	0.000	0.000	0.000	0.000	0.000	16.610	-77	-34	-77	-34	316	2384	100	1632	"empty"
-75	0	0	26	4	7	"empty"	"empty"	8430	37350	200	5446	5460	356	6	5639	5639	5687	443	7	1	1	0	1725505	-0.512	100000.000	100000.000	0.000	0.000	0.000	0.000	0.000	16.610	-193	-179	-193	-179	316	2384	100	1633	"empty"
-75	0	0	26	5	7	"empty"	"empty"	8930	37350	200	5765	5768	346	5	5557	5557	5615	788	14	4	0	0	1822662	0.194	100000.000	100000.000	0.000	0.000	0.000	0.000	0.000	16.610	208	211	208	211	316	2384	100	1634	"empty"
-75	0	0	26	6	7	"empty"	"empty"	9430	37350	200	5284	5335	445	8	5277	5277	5293	287	5	12	4	0	1685881	0.146	100000.000	100000.000	0.000	0.000	0.000	0.000	0.000	16.610	7	58	7	58	316	2384	100	1635	"empty"
-75	0	0	26	7	7	"empty"	"empty"	9930	37350	200	5227	5284	1254	23	5183	5183	5224	759	14	0	0	0	1669801	0.079	100000.000	100000.000	0.000	0.000	0.000	0.000	0.000	16.610	44	101	44	101	316	2384	100	1636	"empty"
-75	0	0	26	8	7	"empty"	"empty"	10430	37350	200	5250	5270	305	5	5225	5225	5267	768	14	1	0	0	1665201	0.004	100000.000	100000.000	0.000	0.000	0.000	0.000	0.000	16.610	25	45	25	45	316	2384	100	1637	"empty"
-75	0	0	26	9	7	"empty"	"empty"	10930	37350	200	5211	5235	291	5	5208	5208	5253	1043	19	0	0	0	1654296	-0.017	100000.000	100000.000	0.000	0.000	0.000	0.000	0.000	16.610	3	27	3	27	316	2384	100	1638	"empty"
0	0	0	27	1	1	"Jak2 "	"O60674"	11400	33480	160	12353	10925	2858	26	5192	5192	5215	396	7	88	85	0	2272339	14.419	100000.000	100000.000	0.000	0.000	0.000	0.000	0.000	16.610	7161	5733	7161	5733	208	1512	100	1639	"Y221"
0	0	0	27	2	1	"Jak2 "	"O60674"	11890	33480	140	11661	10787	2210	20	4897	4897	4940	414	8	93	90	0	1682742	14.123	100000.000	100000.000	0.000	0.000	0.000	0.000	0.000	16.610	6764	5890	6764	5890	156	1140	100	1640	"Y221"
0	0	0	27	3	1	"Jak2 "	"O60674"	12400	33470	130	11525	11544	730	6	4773	4773	4807	378	7	100	100	0	1385282	17.823	100000.000	100000.000	0.000	0.000	0.000	0.000	0.000	16.610	6752	6771	6752	6771	120	940	100	1641	"Y221"
0	0	0	27	4	1	"K8"	"P05787"	12890	33460	200	4399	4413	284	6	4734	4734	4757	335	7	1	0	0	1394350	-1.027	100000.000	100000.000	0.000	0.000	0.000	0.000	0.000	16.610	-335	-321	-335	-321	316	2384	100	1642	"S74"
0	0	0	27	5	1	"K8"	"P05787"	13390	33460	200	4626	4666	462	9	4885	4885	4904	285	5	4	1	0	1474435	-0.835	100000.000	100000.000	0.000	0.000	0.000	0.000	0.000	16.610	-259	-219	-259	-219	316	2384	100	1643	"S74"
0	0	0	27	6	1	"K8"	"P05787"	13890	33460	200	4367	4411	566	12	4663	4663	4694	433	9	1	0	0	1393791	-0.654	100000.000	100000.000	0.000	0.000	0.000	0.000	0.000	16.610	-296	-252	-296	-252	316	2384	100	1644	"S74"
0	0	0	27	7	1	"Met "	"P08581"	14390	33450	120	5189	5107	476	9	4612	4612	4653	477	10	58	13	0	612859	0.952	100000.000	100000.000	0.000	0.000	0.000	0.000	0.000	16.610	577	495	577	495	120	820	100	1645	"Y1234"
0	0	0	27	8	1	"Met "	"P08581"	14900	33460	100	5475	5435	265	4	4682	4682	4757	794	16	50	0	0	434796	0.854	100000.000	100000.000	0.000	0.000	0.000	0.000	0.000	16.610	793	753	793	753	80	560	100	1646	"Y1234"
0	0	0	27	9	1	"Met "	"P08581"	15410	33450	100	5449	5473	419	7	4703	4703	4722	397	8	86	42	0	437863	1.892	100000.000	100000.000	0.000	0.000	0.000	0.000	0.000	16.610	746	770	746	770	80	560	100	1647	"Y1234"
0	0	0	27	1	2	"MSK2"	"O75676"	11400	34120	200	4853	4877	240	4	4949	4949	4996	355	7	5	0	0	1541048	-0.335	100000.000	100000.000	0.000	0.000	0.000	0.000	0.000	16.610	-96	-72	-96	-72	316	2384	100	1648	"S360"
0	0	0	27	2	2	"MSK2"	"O75676"	11900	34110	200	4805	4825	247	5	4795	4795	4817	275	5	11	1	0	1524598	0.029	100000.000	100000.000	0.000	0.000	0.000	0.000	0.000	16.610	10	30	10	30	316	2384	100	1649	"S360"
0	0	0	27	3	2	"MSK2"	"O75676"	12400	34110	200	4806	4806	224	4	4789	4789	4813	293	6	10	0	0	1518752	-0.024	100000.000	100000.000	0.000	0.000	0.000	0.000	0.000	16.610	17	17	17	17	316	2384	100	1650	"S360"
0	0	0	27	4	2	"NFkB-p100 "	"Q00653"	12900	34110	200	4864	4848	261	5	4733	4733	4774	864	18	0	0	0	1531972	0.086	100000.000	100000.000	0.000	0.000	0.000	0.000	0.000	16.610	131	115	131	115	316	2384	100	1651	"S99"
0	0	0	27	5	2	"NFkB-p100 "	"Q00653"	13400	34100	200	4883	4912	307	6	4863	4863	4902	453	9	5	1	0	1552238	0.022	100000.000	100000.000	0.000	0.000	0.000	0.000	0.000	16.610	20	49	20	49	316	2384	100	1652	"S99"
0	0	0	27	6	2	"NFkB-p100 "	"Q00653"	13900	34100	200	4714	4734	278	5	4692	4692	4714	408	8	4	1	0	1495972	0.049	100000.000	100000.000	0.000	0.000	0.000	0.000	0.000	16.610	22	42	22	42	316	2384	100	1653	"S99"
0	0	0	27	7	2	"PKACa "	"P17612"	14400	34100	200	4649	4669	278	5	4629	4629	4648	313	6	8	1	0	1475481	0.067	100000.000	100000.000	0.000	0.000	0.000	0.000	0.000	16.610	20	40	20	40	316	2384	100	1654	"S10"
0	0	0	27	8	2	"PKACa "	"P17612"	14900	34090	200	4739	4767	258	5	4687	4687	4772	1516	31	0	0	0	1506353	-0.003	100000.000	100000.000	0.000	0.000	0.000	0.000	0.000	16.610	52	80	52	80	316	2384	100	1655	"S10"
0	0	0	27	9	2	"PKACa "	"P17612"	15400	34090	200	4897	4915	455	9	4862	4862	4876	412	8	6	0	0	1553127	0.095	100000.000	100000.000	0.000	0.000	0.000	0.000	0.000	16.610	35	53	35	53	316	2384	100	1656	"S10"
0	0	0	27	1	3	"p70S6K"	"P23443"	11410	34760	100	5316	5265	380	7	4978	4978	4997	331	6	51	12	0	421168	0.810	100000.000	100000.000	0.000	0.000	0.000	0.000	0.000	16.610	338	287	338	287	80	560	100	1657	"S447"
0	0	0	27	2	3	"p70S6K"	"P23443"	11910	34760	200	4952	5188	1965	37	4927	4927	4973	783	15	4	1	0	1639544	0.275	100000.000	100000.000	0.000	0.000	0.000	0.000	0.000	16.610	25	261	25	261	316	2384	100	1658	"S447"
0	0	0	27	3	3	"p70S6K"	"P23443"	12410	34760	80	5450	5419	259	4	4956	4956	4970	224	4	84	59	0	281765	2.004	100000.000	100000.000	0.000	0.000	0.000	0.000	0.000	16.610	494	463	494	463	52	340	100	1659	"S447"
0	0	0	27	4	3	"PDK1"	"O15530"	12900	34760	90	10422	10137	1145	11	4900	4900	4961	729	14	98	98	0	527123	7.100	100000.000	100000.000	0.000	0.000	0.000	0.000	0.000	16.610	5522	5237	5522	5237	52	420	100	1660	"Y376"
0	0	0	27	5	3	"PDK1"	"O15530"	13410	34750	100	10812	9155	2738	29	5017	5017	5047	447	8	75	72	0	732368	9.190	100000.000	100000.000	0.000	0.000	0.000	0.000	0.000	16.610	5795	4138	5795	4138	80	560	100	1661	"Y376"
0	0	0	27	6	3	"PDK1"	"O15530"	13920	34730	90	11254	10964	1487	13	4711	4711	4716	233	4	100	98	0	570125	26.815	100000.000	100000.000	0.000	0.000	0.000	0.000	0.000	16.610	6543	6253	6543	6253	52	420	100	1662	"Y376"
0	0	0	27	7	3	"Ripk1"	"Q13546"	14400	34740	200	4840	4906	481	9	4670	4670	4689	283	6	29	7	0	1550217	0.767	100000.000	100000.000	0.000	0.000	0.000	0.000	0.000	16.610	170	236	170	236	316	2384	100	1663	"Y694"
0	0	0	27	8	3	"Ripk1"	"Q13546"	14900	34740	200	4750	4757	257	5	4720	4720	4756	442	9	6	0	0	1503236	0.002	100000.000	100000.000	0.000	0.000	0.000	0.000	0.000	16.610	30	37	30	37	316	2384	100	1664	"Y694"
0	0	0	27	9	3	"Ripk1"	"Q13546"	15410	34740	120	5088	5231	698	13	4855	4855	4954	1441	29	5	1	0	627684	0.192	100000.000	100000.000	0.000	0.000	0.000	0.000	0.000	16.610	233	376	233	376	120	820	100	1665	"Y694"
0	0	0	27	1	4	"SHC3"	"Q92529"	11420	35400	70	6206	6122	302	4	5126	5126	5153	253	4	100	93	0	195915	3.830	100000.000	100000.000	0.000	0.000	0.000	0.000	0.000	16.610	1080	996	1080	996	32	236	100	1666	"Y341"
0	0	0	27	2	4	"SHC3"	"Q92529"	11910	35400	90	6123	5961	489	8	5081	5081	5132	441	8	80	65	0	309974	1.880	100000.000	100000.000	0.000	0.000	0.000	0.000	0.000	16.610	1042	880	1042	880	52	420	100	1667	"Y341"
0	0	0	27	3	4	"SHC3"	"Q92529"	12400	35390	90	6080	5945	423	7	5068	5068	5076	247	4	90	78	0	309143	3.518	100000.000	100000.000	0.000	0.000	0.000	0.000	0.000	16.610	1012	877	1012	877	52	420	100	1668	"Y341"
0	0	0	27	4	4	"Smad3 "	"P84022"	12910	35400	80	6481	6322	594	9	5046	5046	5041	234	4	90	90	0	328743	5.474	100000.000	100000.000	0.000	0.000	0.000	0.000	0.000	16.610	1435	1276	1435	1276	52	340	100	1669	"S208"
0	0	0	27	5	4	"Smad3 "	"P84022"	13410	35400	70	6445	6305	518	8	5112	5112	5182	638	12	87	53	0	201768	1.760	100000.000	100000.000	0.000	0.000	0.000	0.000	0.000	16.610	1333	1193	1333	1193	32	236	100	1670	"S208"
0	0	0	27	6	4	"Smad3 "	"P84022"	13910	35390	70	6352	6257	424	6	4940	4940	4942	216	4	96	90	0	200239	6.088	100000.000	100000.000	0.000	0.000	0.000	0.000	0.000	16.610	1412	1317	1412	1317	32	236	100	1671	"S208"
0	0	0	27	7	4	"TAK1 "	"O43318"	14420	35380	100	5767	5707	584	10	4840	4840	4889	613	12	66	26	0	456526	1.334	100000.000	100000.000	0.000	0.000	0.000	0.000	0.000	16.610	927	867	927	867	80	560	100	1672	"T187"
0	0	0	27	8	4	"TAK1 "	"O43318"	14920	35380	90	5796	5919	1386	23	4794	4794	4974	2266	45	3	1	0	307764	0.417	100000.000	100000.000	0.000	0.000	0.000	0.000	0.000	16.610	1002	1125	1002	1125	52	420	100	1673	"T187"
0	0	0	27	9	4	"TAK1 "	"O43318"	15410	35380	80	5868	5814	360	6	4883	4883	4894	218	4	92	86	0	302337	4.220	100000.000	100000.000	0.000	0.000	0.000	0.000	0.000	16.610	985	931	985	931	52	340	100	1674	"T187"
0	0	0	27	1	5	"ACC1"	"P68133"	11400	36040	130	5397	5400	237	4	5190	5190	5256	760	14	0	0	0	647952	0.189	100000.000	100000.000	0.000	0.000	0.000	0.000	0.000	16.610	207	210	207	210	120	940	100	1675	"Y93"
0	0	0	27	2	5	"ACC1"	"P68133"	11900	36030	180	5422	5454	390	7	5168	5168	5247	1210	23	1	0	0	1396227	0.171	100000.000	100000.000	0.000	0.000	0.000	0.000	0.000	16.610	254	286	254	286	256	1924	100	1676	"Y93"
0	0	0	27	3	5	"ACC1"	"P68133"	12390	36030	200	5281	5326	403	7	5130	5130	5223	1469	28	1	0	0	1683020	0.070	100000.000	100000.000	0.000	0.000	0.000	0.000	0.000	16.610	151	196	151	196	316	2384	100	1677	"Y93"
0	0	0	27	4	5	"A-Raf"	"P10398"	12890	36020	200	5124	5165	399	7	5106	5106	5118	300	5	9	2	0	1632199	0.157	100000.000	100000.000	0.000	0.000	0.000	0.000	0.000	16.610	18	59	18	59	316	2384	100	1678	"T20"
0	0	0	27	5	5	"A-Raf"	"P10398"	13390	36020	200	5124	5127	232	4	5156	5156	5172	303	5	7	0	0	1620077	-0.149	100000.000	100000.000	0.000	0.000	0.000	0.000	0.000	16.610	-32	-29	-32	-29	316	2384	100	1679	"T20"
0	0	0	27	6	5	"A-Raf"	"P10398"	13890	36020	200	5139	5287	1903	35	5065	5065	5098	343	6	19	6	0	1670604	0.551	100000.000	100000.000	0.000	0.000	0.000	0.000	0.000	16.610	74	222	74	222	316	2384	100	1680	"T20"
0	0	0	27	7	5	"BCAP"	"Q6ZUJ8"	14390	36020	100	5302	5414	1434	26	4955	4955	5001	548	10	25	5	0	433126	0.754	100000.000	100000.000	0.000	0.000	0.000	0.000	0.000	16.610	347	459	347	459	80	560	100	1681	"Y570"
0	0	0	27	8	5	"BCAP"	"Q6ZUJ8"	14900	36020	140	5045	5079	360	7	4878	4878	4929	557	11	17	0	0	792340	0.269	100000.000	100000.000	0.000	0.000	0.000	0.000	0.000	16.610	167	201	167	201	156	1140	100	1682	"Y570"
0	0	0	27	9	5	"BCAP"	"Q6ZUJ8"	15400	36010	200	4992	5118	605	11	4915	4915	4973	900	18	6	0	0	1617215	0.161	100000.000	100000.000	0.000	0.000	0.000	0.000	0.000	16.610	77	203	77	203	316	2384	100	1683	"Y570"
0	0	0	27	1	6	"Cofilin 1"	"P23528"	11420	36690	80	6778	7008	2617	37	5201	5201	5224	312	5	94	90	0	364420	5.718	100000.000	100000.000	0.000	0.000	0.000	0.000	0.000	16.610	1577	1807	1577	1807	52	340	100	1684	"Y139"
0	0	0	27	2	6	"Cofilin 1"	"P23528"	11920	36690	70	6964	6934	363	5	5147	5147	5185	330	6	100	100	0	221898	5.300	100000.000	100000.000	0.000	0.000	0.000	0.000	0.000	16.610	1817	1787	1817	1787	32	236	100	1685	"Y139"
0	0	0	27	3	6	"Cofilin 1"	"P23528"	12390	36650	160	5231	5589	864	15	5168	5168	5203	474	9	22	19	0	1162479	0.814	100000.000	100000.000	0.000	0.000	0.000	0.000	0.000	16.610	63	421	63	421	208	1512	100	1686	"Y139"
0	0	0	27	4	6	"CTNNB1"	"P35222"	12910	36670	200	4917	4965	489	9	5135	5135	5177	700	13	0	0	0	1569043	-0.303	100000.000	100000.000	0.000	0.000	0.000	0.000	0.000	16.610	-218	-170	-218	-170	316	2384	100	1687	"Y654"
0	0	0	27	5	6	"CTNNB1"	"P35222"	13410	36670	200	4890	4918	352	7	5163	5163	5195	482	9	2	0	0	1554034	-0.575	100000.000	100000.000	0.000	0.000	0.000	0.000	0.000	16.610	-273	-245	-273	-245	316	2384	100	1688	"Y654"
0	0	0	27	6	6	"CTNNB1"	"P35222"	13910	36660	200	4935	4959	290	5	5129	5129	5177	813	15	0	0	0	1567102	-0.268	100000.000	100000.000	0.000	0.000	0.000	0.000	0.000	16.610	-194	-170	-194	-170	316	2384	100	1689	"Y654"
0	0	0	27	7	6	"IFNGR1 "	"P15260"	14400	36660	200	4994	5047	655	12	5020	5020	5038	322	6	6	0	0	1594924	0.028	100000.000	100000.000	0.000	0.000	0.000	0.000	0.000	16.610	-26	27	-26	27	316	2384	100	1690	"S495"
0	0	0	27	8	6	"IFNGR1 "	"P15260"	14900	36660	200	4945	4986	654	13	4914	4914	4933	380	7	5	0	0	1575591	0.139	100000.000	100000.000	0.000	0.000	0.000	0.000	0.000	16.610	31	72	31	72	316	2384	100	1691	"S495"
0	0	0	27	9	6	"IFNGR1 "	"P15260"	15400	36660	200	5022	5021	246	4	4990	4990	5032	649	12	1	0	0	1586638	-0.017	100000.000	100000.000	0.000	0.000	0.000	0.000	0.000	16.610	32	31	32	31	316	2384	100	1692	"S495"
-75	0	0	27	1	7	"empty"	"empty"	11380	37320	200	5195	5220	357	6	5204	5204	5236	466	8	2	1	0	1649626	-0.034	100000.000	100000.000	0.000	0.000	0.000	0.000	0.000	16.610	-9	16	-9	16	316	2384	100	1693	"empty"
-75	0	0	27	2	7	"empty"	"empty"	11880	37320	200	5184	5188	223	4	5166	5166	5227	1347	25	0	0	0	1639357	-0.029	100000.000	100000.000	0.000	0.000	0.000	0.000	0.000	16.610	18	22	18	22	316	2384	100	1694	"empty"
-75	0	0	27	3	7	"empty"	"empty"	12380	37320	200	5118	5143	219	4	5137	5137	5162	317	6	5	0	0	1625077	-0.060	100000.000	100000.000	0.000	0.000	0.000	0.000	0.000	16.610	-19	6	-19	6	316	2384	100	1695	"empty"
-75	0	0	27	4	7	"empty"	"empty"	12880	37320	200	5045	5071	267	5	5089	5089	5106	289	5	7	0	0	1602530	-0.121	100000.000	100000.000	0.000	0.000	0.000	0.000	0.000	16.610	-44	-18	-44	-18	316	2384	100	1696	"empty"
-75	0	0	27	5	7	"empty"	"empty"	13380	37320	200	5102	5101	270	5	5115	5115	5155	444	8	3	0	0	1612061	-0.122	100000.000	100000.000	0.000	0.000	0.000	0.000	0.000	16.610	-13	-14	-13	-14	316	2384	100	1697	"empty"
-75	0	0	27	6	7	"empty"	"empty"	13880	37320	200	5088	5111	314	6	5134	5134	5167	519	10	2	0	0	1615037	-0.108	100000.000	100000.000	0.000	0.000	0.000	0.000	0.000	16.610	-46	-23	-46	-23	316	2384	100	1698	"empty"
0	0	0	27	7	7	"GLQAWPG-pS-AIPQFLG_GLQAWPGEAIPQFLG_60vs40"	"GLQAWPG-pS-AIPQFLG_GLQAWPGEAIPQFLG_60vs40"	14430	37310	70	15370	14000	3226	23	5066	5066	5625	4896	87	87	71	0	448008	1.711	100000.000	100000.000	0.000	0.000	0.000	0.000	0.000	16.610	10304	8934	10304	8934	32	236	100	1699	"GLQAWPG-pS-AIPQFLG_GLQAWPGEAIPQFLG_60vs40"
0	0	0	27	8	7	"GLQAWPG-pS-AIPQFLG_GLQAWPGEAIPQFLG_60vs40"	"GLQAWPG-pS-AIPQFLG_GLQAWPGEAIPQFLG_60vs40"	14910	37300	120	5243	8200	4547	55	4933	4933	4986	726	14	38	34	0	984052	4.427	100000.000	100000.000	0.000	0.000	0.000	0.000	0.000	16.610	310	3267	310	3267	120	820	100	1700	"GLQAWPG-pS-AIPQFLG_GLQAWPGEAIPQFLG_60vs40"
0	0	0	27	9	7	"GLQAWPG-pS-AIPQFLG_GLQAWPGEAIPQFLG_60vs40"	"GLQAWPG-pS-AIPQFLG_GLQAWPGEAIPQFLG_60vs40"	15410	37300	120	5292	8546	4623	54	4943	4943	4969	389	7	48	40	0	1025574	9.195	100000.000	100000.000	0.000	0.000	0.000	0.000	0.000	16.610	349	3603	349	3603	120	820	100	1701	"GLQAWPG-pS-AIPQFLG_GLQAWPGEAIPQFLG_60vs40"
0	0	0	28	1	1	"BLNK "	"Q8WV28"	15900	33440	90	7729	7439	943	12	4678	4678	4712	348	7	94	90	0	386829	7.836	100000.000	100000.000	0.000	0.000	0.000	0.000	0.000	16.610	3051	2761	3051	2761	52	420	100	1702	"Y178"
0	0	0	28	2	1	"BLNK "	"Q8WV28"	16400	33460	130	5178	6207	1677	27	4610	4610	4653	674	14	49	46	0	744811	2.306	100000.000	100000.000	0.000	0.000	0.000	0.000	0.000	16.610	568	1597	568	1597	120	940	100	1703	"Y178"
0	0	0	28	3	1	"BLNK "	"Q8WV28"	16890	33430	80	8590	8489	1139	13	4886	4886	4894	246	5	94	94	0	441404	14.614	100000.000	100000.000	0.000	0.000	0.000	0.000	0.000	16.610	3704	3603	3704	3603	52	340	100	1704	"Y178"
0	0	0	28	4	1	"Catalase"	"P04040"	17400	33430	70	7613	7476	1114	14	4673	4673	4666	213	4	93	93	0	239232	13.192	100000.000	100000.000	0.000	0.000	0.000	0.000	0.000	16.610	2940	2803	2940	2803	32	236	100	1705	"Y385"
0	0	0	28	5	1	"Catalase"	"P04040"	17900	33430	80	7551	7504	1521	20	4770	4770	4799	346	7	90	88	0	390191	7.818	100000.000	100000.000	0.000	0.000	0.000	0.000	0.000	16.610	2781	2734	2781	2734	52	340	100	1706	"Y385"
0	0	0	28	6	1	"Catalase"	"P04040"	18400	33430	80	7592	7345	1532	20	4608	4608	4670	635	13	84	82	0	381939	4.213	100000.000	100000.000	0.000	0.000	0.000	0.000	0.000	16.610	2984	2737	2984	2737	52	340	100	1707	"Y385"
0	0	0	28	7	1	"Cdc42"	"P60953"	18920	33420	120	5028	5596	2526	45	4586	4586	4628	344	7	52	45	0	671521	2.814	100000.000	100000.000	0.000	0.000	0.000	0.000	0.000	16.610	442	1010	442	1010	120	820	100	1708	"Y64"
0	0	0	28	8	1	"Cdc42"	"P60953"	19400	33420	90	6357	6442	1071	16	4513	4513	4559	279	6	90	90	0	334976	6.749	100000.000	100000.000	0.000	0.000	0.000	0.000	0.000	16.610	1844	1929	1844	1929	52	420	100	1709	"Y64"
0	0	0	28	9	1	"Cdc42"	"P60953"	19910	33420	120	5112	5701	1458	25	4441	4441	4615	857	18	48	35	0	684118	1.267	100000.000	100000.000	0.000	0.000	0.000	0.000	0.000	16.610	671	1260	671	1260	120	820	100	1710	"Y64"
0	0	0	28	1	2	"Flt3"	"P36888"	15930	34080	120	5188	5519	731	13	4897	4897	4955	865	17	30	7	0	662337	0.652	100000.000	100000.000	0.000	0.000	0.000	0.000	0.000	16.610	291	622	291	622	120	820	100	1711	"Y842"
0	0	0	28	2	2	"Flt3"	"P36888"	16400	34070	70	6278	6517	1148	17	4744	4744	4764	361	7	100	100	0	208529	4.856	100000.000	100000.000	0.000	0.000	0.000	0.000	0.000	16.610	1534	1773	1534	1773	32	236	100	1712	"Y842"
0	0	0	28	3	2	"Flt3"	"P36888"	16910	34070	70	6880	6797	417	6	5160	5160	5376	2155	40	3	0	0	217505	0.659	100000.000	100000.000	0.000	0.000	0.000	0.000	0.000	16.610	1720	1637	1720	1637	32	236	100	1713	"Y842"
0	0	0	28	4	2	"gp130 "	"P40189"	17400	34070	80	6027	5988	292	4	4847	4847	4880	266	5	96	96	0	311378	4.165	100000.000	100000.000	0.000	0.000	0.000	0.000	0.000	16.610	1180	1141	1180	1141	52	340	100	1714	"S782"
0	0	0	28	5	2	"gp130 "	"P40189"	17910	34070	80	6024	6000	359	5	4911	4911	4946	303	6	100	92	0	311979	3.479	100000.000	100000.000	0.000	0.000	0.000	0.000	0.000	16.610	1113	1089	1113	1089	52	340	100	1715	"S782"
0	0	0	28	6	2	"gp130 "	"P40189"	18400	34070	90	6047	6089	484	7	4801	4801	4917	839	17	86	15	0	316632	1.397	100000.000	100000.000	0.000	0.000	0.000	0.000	0.000	16.610	1246	1288	1246	1288	52	420	100	1716	"S782"
0	0	0	28	7	2	"HSP60"	"P10809"	18910	34070	70	5234	5212	276	5	4604	4604	4695	598	12	56	3	0	166794	0.865	100000.000	100000.000	0.000	0.000	0.000	0.000	0.000	16.610	630	608	630	608	32	236	100	1717	"S70"
0	0	0	28	8	2	"HSP60"	"P10809"	19420	34050	200	4555	5013	3292	65	4545	4545	4619	779	16	7	2	0	1584142	0.506	100000.000	100000.000	0.000	0.000	0.000	0.000	0.000	16.610	10	468	10	468	316	2384	100	1718	"S70"
0	0	0	28	9	2	"HSP60"	"P10809"	19930	34040	140	4581	4854	893	18	4511	4511	4726	1035	21	9	6	0	757172	0.124	100000.000	100000.000	0.000	0.000	0.000	0.000	0.000	16.610	70	343	70	343	156	1140	100	1719	"S70"
0	0	0	28	1	3	"IL7R "	"P16871"	15910	34730	110	7100	7083	491	6	4839	4839	4881	570	11	97	96	0	566622	3.863	100000.000	100000.000	0.000	0.000	0.000	0.000	0.000	16.610	2261	2244	2261	2244	80	656	100	1720	"Y449"
0	0	0	28	2	3	"IL7R "	"P16871"	16410	34720	200	4858	5383	1001	18	4793	4793	4833	527	10	32	29	0	1700953	1.044	100000.000	100000.000	0.000	0.000	0.000	0.000	0.000	16.610	65	590	65	590	316	2384	100	1721	"Y449"
0	0	0	28	3	3	"IL7R "	"P16871"	16910	34720	110	7265	7270	566	7	4949	4949	4954	236	4	97	97	0	581573	9.814	100000.000	100000.000	0.000	0.000	0.000	0.000	0.000	16.610	2316	2321	2316	2321	80	656	100	1722	"Y449"
0	0	0	28	4	3	"IRAK4"	"P51617"	17400	34710	200	4886	4899	254	5	4841	4841	4895	735	15	1	0	0	1548229	0.005	100000.000	100000.000	0.000	0.000	0.000	0.000	0.000	16.610	45	58	45	58	316	2384	100	1723	"T345"
0	0	0	28	5	3	"IRAK4"	"P51617"	17900	34710	200	4917	5003	517	10	4812	4812	4843	529	10	9	3	0	1580876	0.302	100000.000	100000.000	0.000	0.000	0.000	0.000	0.000	16.610	105	191	105	191	316	2384	100	1724	"T345"
0	0	0	28	6	3	"IRAK4"	"P51617"	18410	34700	200	4822	4874	351	7	4814	4814	4867	548	11	4	1	0	1540233	0.013	100000.000	100000.000	0.000	0.000	0.000	0.000	0.000	16.610	8	60	8	60	316	2384	100	1725	"T345"
0	0	0	28	7	3	"LIMK1"	"P53667"	18900	34710	80	8470	8472	1279	15	4873	4873	4893	282	5	98	96	0	440518	12.691	100000.000	100000.000	0.000	0.000	0.000	0.000	0.000	16.610	3597	3599	3597	3599	52	340	100	1726	"T508"
0	0	0	28	8	3	"LIMK1"	"P53667"	19420	34710	100	8331	8824	4458	50	4614	4614	4678	465	9	92	92	0	705953	8.916	100000.000	100000.000	0.000	0.000	0.000	0.000	0.000	16.610	3717	4210	3717	4210	80	560	100	1727	"T508"
0	0	0	28	9	3	"LIMK1"	"P53667"	19910	34680	140	6552	7150	2960	41	4571	4571	4902	1569	32	53	37	0	1115447	1.433	100000.000	100000.000	0.000	0.000	0.000	0.000	0.000	16.610	1981	2579	1981	2579	156	1140	100	1728	"T508"
0	0	0	28	1	4	"p38-alpha "	"Q16539"	15920	35390	180	5589	5616	496	8	5025	5025	5050	539	10	51	8	0	1437752	1.050	100000.000	100000.000	0.000	0.000	0.000	0.000	0.000	16.610	564	591	564	591	256	1924	100	1729	"T122"
0	0	0	28	2	4	"p38-alpha "	"Q16539"	16420	35380	170	5838	5876	540	9	4970	4970	4998	724	14	70	8	0	1222309	1.213	100000.000	100000.000	0.000	0.000	0.000	0.000	0.000	16.610	868	906	868	906	208	1660	100	1730	"T122"
0	0	0	28	3	4	"p38-alpha "	"Q16539"	16920	35370	170	6172	6254	909	14	4917	4917	4951	627	12	95	50	0	1300910	2.078	100000.000	100000.000	0.000	0.000	0.000	0.000	0.000	16.610	1255	1337	1255	1337	208	1660	100	1731	"T122"
0	0	0	28	4	4	"MEK1 "	"Q02750"	17420	35360	70	5857	5827	330	5	4911	4911	4926	231	4	96	96	0	186465	3.900	100000.000	100000.000	0.000	0.000	0.000	0.000	0.000	16.610	946	916	946	916	32	236	100	1732	"S297"
0	0	0	28	5	4	"MEK1 "	"Q02750"	17920	35360	110	5577	5518	475	8	5032	5032	5090	456	8	53	18	0	441459	0.939	100000.000	100000.000	0.000	0.000	0.000	0.000	0.000	16.610	545	486	545	486	80	656	100	1733	"S297"
0	0	0	28	6	4	"MEK1 "	"Q02750"	18400	35360	170	5170	5811	4038	69	5007	5007	5049	625	12	23	5	0	1208607	1.219	100000.000	100000.000	0.000	0.000	0.000	0.000	0.000	16.610	163	804	163	804	208	1660	100	1734	"S297"
0	0	0	28	7	4	"P27kip1"	"P46527"	18920	35360	100	6347	6500	1105	17	4801	4801	4837	354	7	90	83	0	520020	4.698	100000.000	100000.000	0.000	0.000	0.000	0.000	0.000	16.610	1546	1699	1546	1699	80	560	100	1735	"Y74"
0	0	0	28	8	4	"P27kip1"	"P46527"	19420	35360	130	6315	6250	1273	20	4791	4791	4873	566	11	70	62	0	750018	2.433	100000.000	100000.000	0.000	0.000	0.000	0.000	0.000	16.610	1524	1459	1524	1459	120	940	100	1736	"Y74"
0	0	0	28	9	4	"P27kip1"	"P46527"	19920	35350	130	6947	7625	2785	36	4728	4728	5050	1317	26	72	45	0	915050	1.955	100000.000	100000.000	0.000	0.000	0.000	0.000	0.000	16.610	2219	2897	2219	2897	120	940	100	1737	"Y74"
0	0	0	28	1	5	"PPARG "	"P37231"	15920	36020	120	5607	6030	2063	34	5000	5000	5010	232	4	95	76	0	723559	4.397	100000.000	100000.000	0.000	0.000	0.000	0.000	0.000	16.610	607	1030	607	1030	120	820	100	1738	"S112"
0	0	0	28	2	5	"PPARG "	"P37231"	16420	36030	140	5475	5461	495	9	4888	4888	4924	527	10	57	8	0	851940	1.019	100000.000	100000.000	0.000	0.000	0.000	0.000	0.000	16.610	587	573	587	573	156	1140	100	1739	"S112"
0	0	0	28	3	5	"PPARG "	"P37231"	16920	36020	120	5562	5558	274	4	4931	4931	5000	1210	24	2	0	0	666977	0.461	100000.000	100000.000	0.000	0.000	0.000	0.000	0.000	16.610	631	627	631	627	120	820	100	1740	"S112"
0	0	0	28	4	5	"Pyk2 "	"Q14289"	17420	36010	190	16975	14506	5065	34	4902	4902	4950	783	15	82	81	0	3713626	12.204	100000.000	100000.000	0.000	0.000	0.000	0.000	0.000	16.610	12073	9604	12073	9604	256	2088	100	1741	"S399"
0	0	0	28	5	5	"Pyk2 "	"Q14289"	17920	36010	180	17611	15436	5314	34	4856	4856	4948	1205	24	83	82	0	3951595	8.704	100000.000	100000.000	0.000	0.000	0.000	0.000	0.000	16.610	12755	10580	12755	10580	256	1924	100	1742	"S399"
0	0	0	28	6	5	"Pyk2 "	"Q14289"	18420	36000	190	18983	16629	5399	32	4934	4934	4979	668	13	88	85	0	4256914	17.440	100000.000	100000.000	0.000	0.000	0.000	0.000	0.000	16.610	14049	11695	14049	11695	256	2088	100	1743	"S399"
0	0	0	28	7	5	"STAT1 "	"P42224"	18920	35990	160	5693	6195	2730	44	4921	4921	5000	810	16	46	10	0	1288646	1.475	100000.000	100000.000	0.000	0.000	0.000	0.000	0.000	16.610	772	1274	772	1274	208	1512	100	1744	"S708"
0	0	0	28	8	5	"STAT1 "	"P42224"	19420	36000	160	5326	5791	3082	53	4761	4761	4843	704	14	37	11	0	1204586	1.347	100000.000	100000.000	0.000	0.000	0.000	0.000	0.000	16.610	565	1030	565	1030	208	1512	100	1745	"S708"
0	0	0	28	9	5	"STAT1 "	"P42224"	19930	35990	180	5772	6531	2438	37	4880	4880	5219	1683	32	28	11	0	1671937	0.780	100000.000	100000.000	0.000	0.000	0.000	0.000	0.000	16.610	892	1651	892	1651	256	1924	100	1746	"S708"
0	0	0	28	1	6	"STAT5B "	"P51692"	15940	36660	70	6693	6645	348	5	5071	5071	5064	188	3	100	100	0	212636	8.410	100000.000	100000.000	0.000	0.000	0.000	0.000	0.000	16.610	1622	1574	1622	1574	32	236	100	1747	"S731"
0	0	0	28	2	6	"STAT5B "	"P51692"	16430	36660	70	6290	6193	621	10	5068	5068	5118	712	13	78	28	0	198169	1.510	100000.000	100000.000	0.000	0.000	0.000	0.000	0.000	16.610	1222	1125	1222	1125	32	236	100	1748	"S731"
0	0	0	28	3	6	"STAT5B "	"P51692"	16930	36660	70	6650	6473	659	10	4903	4903	5083	2067	40	15	0	0	207150	0.672	100000.000	100000.000	0.000	0.000	0.000	0.000	0.000	16.610	1747	1570	1747	1570	32	236	100	1749	"S731"
0	0	0	28	4	6	"Syk "	"P43405"	17420	36650	130	4916	5769	1570	27	4840	4840	4868	406	8	33	28	0	692228	2.219	100000.000	100000.000	0.000	0.000	0.000	0.000	0.000	16.610	76	929	76	929	120	940	100	1750	"Y348"
0	0	0	28	5	6	"Syk "	"P43405"	17920	36640	120	5075	6059	1703	28	4843	4843	4858	235	4	48	36	0	727037	5.111	100000.000	100000.000	0.000	0.000	0.000	0.000	0.000	16.610	232	1216	232	1216	120	820	100	1751	"Y348"
0	0	0	28	6	6	"Syk "	"P43405"	18420	36640	120	5067	6329	2052	32	4774	4774	4849	539	11	40	38	0	759452	2.746	100000.000	100000.000	0.000	0.000	0.000	0.000	0.000	16.610	293	1555	293	1555	120	820	100	1752	"Y348"
0	0	0	28	7	6	"Calmodulin "	"P62158"	18930	36630	110	6710	6882	946	13	4803	4803	4829	322	6	97	96	0	550529	6.376	100000.000	100000.000	0.000	0.000	0.000	0.000	0.000	16.610	1907	2079	1907	2079	80	656	100	1753	"Y99"
0	0	0	28	8	6	"Calmodulin "	"P62158"	19420	36640	110	6722	6986	924	13	4731	4731	4785	331	6	100	98	0	558841	6.650	100000.000	100000.000	0.000	0.000	0.000	0.000	0.000	16.610	1991	2255	1991	2255	80	656	100	1754	"Y99"
0	0	0	28	9	6	"Calmodulin "	"P62158"	19920	36640	130	8074	8525	3003	35	4781	4781	5048	1400	27	77	57	0	1022992	2.484	100000.000	100000.000	0.000	0.000	0.000	0.000	0.000	16.610	3293	3744	3293	3744	120	940	100	1755	"Y99"
-75	0	0	28	1	7	"empty"	"empty"	15920	37270	200	5102	5117	216	4	5000	5000	5023	814	16	0	0	0	1616858	0.115	100000.000	100000.000	0.000	0.000	0.000	0.000	0.000	16.610	102	117	102	117	316	2384	100	1756	"empty"
-75	0	0	28	2	7	"empty"	"empty"	16420	37270	200	4965	4981	233	4	4967	4967	5013	680	13	0	0	0	1574142	-0.047	100000.000	100000.000	0.000	0.000	0.000	0.000	0.000	16.610	-2	14	-2	14	316	2384	100	1757	"empty"
-75	0	0	28	3	7	"empty"	"empty"	16920	37270	200	4970	5184	2368	45	4968	4968	5019	681	13	1	1	0	1638178	0.242	100000.000	100000.000	0.000	0.000	0.000	0.000	0.000	16.610	2	216	2	216	316	2384	100	1758	"empty"
-75	0	0	28	4	7	"empty"	"empty"	17420	37270	200	4800	4885	1112	22	4843	4843	4886	453	9	3	1	0	1543751	-0.002	100000.000	100000.000	0.000	0.000	0.000	0.000	0.000	16.610	-43	42	-43	42	316	2384	100	1759	"empty"
-75	0	0	28	5	7	"empty"	"empty"	17920	37270	200	4813	4852	290	5	4834	4834	4877	407	8	5	2	0	1533176	-0.061	100000.000	100000.000	0.000	0.000	0.000	0.000	0.000	16.610	-21	18	-21	18	316	2384	100	1760	"empty"
-75	0	0	28	6	7	"empty"	"empty"	18420	37270	200	4772	4822	415	8	4798	4798	4851	652	13	2	1	0	1523668	-0.044	100000.000	100000.000	0.000	0.000	0.000	0.000	0.000	16.610	-26	24	-26	24	316	2384	100	1761	"empty"
0	0	0	28	7	7	"Control-Spot"	"Tau"	18930	37280	120	7153	6935	1114	16	4773	4773	4840	568	11	85	80	0	832152	3.688	100000.000	100000.000	0.000	0.000	0.000	0.000	0.000	16.610	2380	2162	2380	2162	120	820	100	1762	"Control-Spot"
0	0	0	28	8	7	"Control-Spot"	"Tau"	19420	37270	110	7125	7251	904	12	4747	4747	4802	377	7	100	98	0	580114	6.496	100000.000	100000.000	0.000	0.000	0.000	0.000	0.000	16.610	2378	2504	2378	2504	80	656	100	1763	"Control-Spot"
0	0	0	28	9	7	"Control-Spot"	"Tau"	19930	37280	110	7313	8015	2441	30	4759	4759	5096	1467	28	91	32	0	641221	1.990	100000.000	100000.000	0.000	0.000	0.000	0.000	0.000	16.610	2554	3256	2554	3256	80	656	100	1764	"Control-Spot"
0	0	0	29	1	1	"Anxa1"	"P04083"	2420	38040	70	6844	6982	570	8	5819	5819	5831	279	4	100	90	0	223431	4.125	100000.000	100000.000	0.000	0.000	0.000	0.000	0.000	16.610	1025	1163	1025	1163	32	236	100	1765	"Y20"
0	0	0	29	2	1	"Anxa1"	"P04083"	2900	38040	100	6607	6566	372	5	5856	5856	5861	298	5	85	63	0	525244	2.366	100000.000	100000.000	0.000	0.000	0.000	0.000	0.000	16.610	751	710	751	710	80	560	100	1766	"Y20"
0	0	0	29	3	1	"Anxa1"	"P04083"	3420	38030	90	6970	6985	271	3	5827	5827	5850	294	5	98	98	0	363198	3.861	100000.000	100000.000	0.000	0.000	0.000	0.000	0.000	16.610	1143	1158	1143	1158	52	420	100	1767	"Y20"
0	0	0	29	4	1	"Bax"	"Q07812"	3920	38020	200	6078	6098	365	5	6033	6033	6057	335	5	14	2	0	1926858	0.122	100000.000	100000.000	0.000	0.000	0.000	0.000	0.000	16.610	45	65	45	65	316	2384	100	1768	"S184"
0	0	0	29	5	1	"Bax"	"Q07812"	4420	38010	160	6712	6744	335	4	6409	6409	6401	435	6	29	4	0	1402813	0.789	100000.000	100000.000	0.000	0.000	0.000	0.000	0.000	16.610	303	335	303	335	208	1512	100	1769	"S184"
0	0	0	29	6	1	"Bax"	"Q07812"	4910	38010	200	6154	6179	361	5	6191	6191	6227	398	6	7	2	0	1952449	-0.121	100000.000	100000.000	0.000	0.000	0.000	0.000	0.000	16.610	-37	-12	-37	-12	316	2384	100	1770	"S184"
0	0	0	29	7	1	"CHOP"	"P35638"	5410	38000	200	6132	6192	427	6	6156	6156	6174	455	7	11	6	0	1956560	0.040	100000.000	100000.000	0.000	0.000	0.000	0.000	0.000	16.610	-24	36	-24	36	316	2384	100	1771	"S79"
0	0	0	29	8	1	"CHOP"	"P35638"	5910	38000	100	6673	6769	458	6	6422	6422	6453	364	5	45	27	0	541494	0.868	100000.000	100000.000	0.000	0.000	0.000	0.000	0.000	16.610	251	347	251	347	80	560	100	1772	"S79"
0	0	0	29	9	1	"CHOP"	"P35638"	6400	37990	200	6070	6149	390	6	6115	6115	6144	342	5	11	8	0	1942983	0.015	100000.000	100000.000	0.000	0.000	0.000	0.000	0.000	16.610	-45	34	-45	34	316	2384	100	1773	"S79"
0	0	0	29	1	2	"Crk "	"P46108"	2410	38670	200	6000	6093	469	7	5911	5911	5930	442	7	14	8	0	1925468	0.369	100000.000	100000.000	0.000	0.000	0.000	0.000	0.000	16.610	89	182	89	182	316	2384	100	1774	"Y221"
0	0	0	29	2	2	"Crk "	"P46108"	2910	38670	200	5841	6006	621	10	5842	5842	5854	249	4	20	12	0	1897913	0.610	100000.000	100000.000	0.000	0.000	0.000	0.000	0.000	16.610	-1	164	-1	164	316	2384	100	1775	"Y221"
0	0	0	29	3	2	"Crk "	"P46108"	3410	38660	200	6174	6326	682	10	6028	6028	6065	405	6	23	10	0	1999033	0.644	100000.000	100000.000	0.000	0.000	0.000	0.000	0.000	16.610	146	298	146	298	316	2384	100	1776	"Y221"
0	0	0	29	4	2	"EEA1"	"Q15075"	3910	38660	200	6613	6621	368	5	6404	6404	6429	483	7	19	2	0	2092159	0.398	100000.000	100000.000	0.000	0.000	0.000	0.000	0.000	16.610	209	217	209	217	316	2384	100	1777	"T431"
0	0	0	29	5	2	"EEA1"	"Q15075"	4410	38650	200	6083	6130	410	6	6146	6146	6174	361	5	11	7	0	1937112	-0.122	100000.000	100000.000	0.000	0.000	0.000	0.000	0.000	16.610	-63	-16	-63	-16	316	2384	100	1778	"T431"
0	0	0	29	6	2	"EEA1"	"Q15075"	4910	38650	200	6155	6259	588	9	6144	6144	6182	550	8	10	3	0	1977726	0.140	100000.000	100000.000	0.000	0.000	0.000	0.000	0.000	16.610	11	115	11	115	316	2384	100	1779	"T431"
0	0	0	29	7	2	"IKK-alpha "	"O15111"	5410	38640	90	8104	8098	623	7	6402	6402	6481	1216	18	86	3	0	421087	1.330	100000.000	100000.000	0.000	0.000	0.000	0.000	0.000	16.610	1702	1696	1702	1696	52	420	100	1780	"T23"
0	0	0	29	8	2	"IKK-alpha "	"O15111"	5910	38640	200	6602	6849	808	11	6405	6405	7355	5546	75	0	0	0	2164184	-0.091	100000.000	100000.000	0.000	0.000	0.000	0.000	0.000	16.610	197	444	197	444	316	2384	100	1781	"T23"
0	0	0	29	9	2	"IKK-alpha "	"O15111"	6410	38650	90	8061	9372	7884	84	6175	6175	6213	381	6	84	82	0	487357	8.291	100000.000	100000.000	0.000	0.000	0.000	0.000	0.000	16.610	1886	3197	1886	3197	52	420	100	1782	"T23"
0	0	0	29	1	3	"Jak2 "	"O60674"	2410	39330	200	6038	6067	342	5	6131	6131	6189	931	15	0	0	0	1917034	-0.131	100000.000	100000.000	0.000	0.000	0.000	0.000	0.000	16.610	-93	-64	-93	-64	316	2384	100	1783	"Y1007"
0	0	0	29	2	3	"Jak2 "	"O60674"	2910	39320	200	6065	6086	343	5	6110	6110	6154	729	11	2	0	0	1923242	-0.093	100000.000	100000.000	0.000	0.000	0.000	0.000	0.000	16.610	-45	-24	-45	-24	316	2384	100	1784	"Y1007"
0	0	0	29	3	3	"Jak2 "	"O60674"	3410	39320	200	6330	6325	386	6	6320	6320	6407	1472	22	0	0	0	1998589	-0.056	100000.000	100000.000	0.000	0.000	0.000	0.000	0.000	16.610	10	5	10	5	316	2384	100	1785	"Y1007"
0	0	0	29	4	3	"Keap1"	"Q14145"	3910	39320	200	5909	5937	398	6	6129	6129	6168	951	15	0	0	0	1876048	-0.243	100000.000	100000.000	0.000	0.000	0.000	0.000	0.000	16.610	-220	-192	-220	-192	316	2384	100	1786	"Y141"
0	0	0	29	5	3	"Keap1"	"Q14145"	4390	39300	80	5985	6055	635	10	6016	6016	6051	368	6	15	5	0	314868	0.011	100000.000	100000.000	0.000	0.000	0.000	0.000	0.000	16.610	-31	39	-31	39	52	340	100	1787	"Y141"
0	0	0	29	6	3	"Keap1"	"Q14145"	4910	39310	200	6091	6085	322	5	6177	6177	6194	410	6	5	0	0	1922795	-0.266	100000.000	100000.000	0.000	0.000	0.000	0.000	0.000	16.610	-86	-92	-86	-92	316	2384	100	1788	"Y141"
0	0	0	29	7	3	"MK2"	"P16389"	5400	39300	100	6941	6835	617	9	6145	6145	6151	323	5	58	51	0	546832	2.118	100000.000	100000.000	0.000	0.000	0.000	0.000	0.000	16.610	796	690	796	690	80	560	100	1789	"Y132"
0	0	0	29	8	3	"MK2"	"P16389"	5920	39310	70	7348	7240	584	8	6116	6116	6115	283	4	84	84	0	231688	3.975	100000.000	100000.000	0.000	0.000	0.000	0.000	0.000	16.610	1232	1124	1232	1124	32	236	100	1790	"Y132"
0	0	0	29	9	3	"MK2"	"P16389"	6410	39300	200	6178	6310	790	12	6252	6252	6344	1035	16	5	0	0	1994036	-0.033	100000.000	100000.000	0.000	0.000	0.000	0.000	0.000	16.610	-74	58	-74	58	316	2384	100	1791	"Y132"
0	0	0	29	1	4	"MyD88"	"Q99836"	2430	39970	150	7550	7646	915	11	6037	6037	6073	360	5	98	93	0	1192827	4.369	100000.000	100000.000	0.000	0.000	0.000	0.000	0.000	16.610	1513	1609	1513	1609	156	1272	100	1792	"Y257"
0	0	0	29	2	4	"MyD88"	"Q99836"	2920	39960	160	7345	7320	562	7	5964	5964	5988	336	5	97	92	0	1522477	3.964	100000.000	100000.000	0.000	0.000	0.000	0.000	0.000	16.610	1381	1356	1381	1356	208	1512	100	1793	"Y257"
0	0	0	29	3	4	"MyD88"	"Q99836"	3420	39960	170	7669	7608	572	7	6180	6180	6282	1668	26	29	0	0	1582363	0.795	100000.000	100000.000	0.000	0.000	0.000	0.000	0.000	16.610	1489	1428	1489	1428	208	1660	100	1794	"Y257"
0	0	0	29	4	4	"NFkB-p105 "	"P19838"	3920	39950	200	5949	6008	535	8	6007	6007	6032	431	7	5	1	0	1898596	-0.056	100000.000	100000.000	0.000	0.000	0.000	0.000	0.000	16.610	-58	1	-58	1	316	2384	100	1795	"S337"
0	0	0	29	5	4	"NFkB-p105 "	"P19838"	4420	39950	200	6222	6213	279	4	6183	6183	6202	317	5	12	1	0	1963424	0.035	100000.000	100000.000	0.000	0.000	0.000	0.000	0.000	16.610	39	30	39	30	316	2384	100	1796	"S337"
0	0	0	29	6	4	"NFkB-p105 "	"P19838"	4920	39940	200	6256	6281	437	6	6254	6254	6270	356	5	13	2	0	1984744	0.031	100000.000	100000.000	0.000	0.000	0.000	0.000	0.000	16.610	2	27	2	27	316	2384	100	1797	"S337"
0	0	0	29	7	4	"PKACa "	"P17612"	5420	39940	130	6681	6694	328	4	6385	6385	6398	311	4	49	18	0	803304	0.952	100000.000	100000.000	0.000	0.000	0.000	0.000	0.000	16.610	296	309	296	309	120	940	100	1798	"S338"
0	0	0	29	8	4	"PKACa "	"P17612"	5910	39930	200	6650	6803	1900	27	6647	6647	6706	455	6	9	1	0	2149685	0.213	100000.000	100000.000	0.000	0.000	0.000	0.000	0.000	16.610	3	156	3	156	316	2384	100	1799	"S338"
0	0	0	29	9	4	"PKACa "	"P17612"	6410	39930	200	6500	6528	316	4	6611	6611	6631	370	5	5	1	0	2062773	-0.278	100000.000	100000.000	0.000	0.000	0.000	0.000	0.000	16.610	-111	-83	-111	-83	316	2384	100	1800	"S338"
0	0	0	29	1	5	"PDK1"	"O15530"	2430	40620	100	16215	15916	6432	40	5853	5853	5858	232	3	97	97	1	1273245	43.353	100000.000	100000.000	0.000	0.000	0.000	0.000	0.000	16.610	10362	10063	10362	10063	80	560	100	1801	"Y373"
0	0	0	29	2	5	"PDK1"	"O15530"	2930	40610	110	14784	14426	1542	10	6213	6213	6235	399	6	98	98	0	1154063	20.529	100000.000	100000.000	0.000	0.000	0.000	0.000	0.000	16.610	8571	8213	8571	8213	80	656	100	1802	"Y373"
0	0	0	29	3	5	"PDK1"	"O15530"	3420	40600	90	13638	13414	1023	7	6013	6013	6144	1582	25	100	100	0	697527	4.595	100000.000	100000.000	0.000	0.000	0.000	0.000	0.000	16.610	7625	7401	7625	7401	52	420	100	1803	"Y373"
0	0	0	29	4	5	"Ripk1"	"Q13546"	3930	40590	80	7487	7233	709	9	6190	6190	6229	352	5	73	69	0	376141	2.852	100000.000	100000.000	0.000	0.000	0.000	0.000	0.000	16.610	1297	1043	1297	1043	52	340	100	1804	"Y424"
0	0	0	29	5	5	"Ripk1"	"Q13546"	4420	40590	70	7844	7621	627	8	6309	6309	6323	242	3	96	87	0	243858	5.364	100000.000	100000.000	0.000	0.000	0.000	0.000	0.000	16.610	1535	1312	1535	1312	32	236	100	1805	"Y424"
0	0	0	29	6	5	"Ripk1"	"Q13546"	4940	40570	80	7834	7806	855	10	6506	6506	6521	245	3	90	84	0	405913	5.245	100000.000	100000.000	0.000	0.000	0.000	0.000	0.000	16.610	1328	1300	1328	1300	52	340	100	1806	"Y424"
0	0	0	29	7	5	"Smad1 "	"Q15797"	5420	40580	200	6913	6929	453	6	6742	6742	6842	1103	16	1	0	0	2189449	0.079	100000.000	100000.000	0.000	0.000	0.000	0.000	0.000	16.610	171	187	171	187	316	2384	100	1807	"S463"
0	0	0	29	8	5	"Smad1 "	"Q15797"	5920	40570	200	6579	6568	299	4	6766	6766	6799	569	8	0	0	0	2075496	-0.406	100000.000	100000.000	0.000	0.000	0.000	0.000	0.000	16.610	-187	-198	-187	-198	316	2384	100	1808	"S463"
0	0	0	29	9	5	"Smad1 "	"Q15797"	6420	40570	200	6834	6800	368	5	6770	6770	6798	394	5	9	1	0	2148945	0.005	100000.000	100000.000	0.000	0.000	0.000	0.000	0.000	16.610	64	30	64	30	316	2384	100	1809	"S463"
0	0	0	29	1	6	"TAB1"	"Q15750"	2440	41260	110	9826	9835	919	9	6159	6159	6229	431	6	97	97	0	786766	8.367	100000.000	100000.000	0.000	0.000	0.000	0.000	0.000	16.610	3667	3676	3667	3676	80	656	100	1810	"S438"
0	0	0	29	2	6	"TAB1"	"Q15750"	2920	41260	140	8184	7858	1200	15	6034	6034	6076	396	6	78	74	0	1225857	4.500	100000.000	100000.000	0.000	0.000	0.000	0.000	0.000	16.610	2150	1824	2150	1824	156	1140	100	1811	"S438"
0	0	0	29	3	6	"TAB1"	"Q15750"	3430	41250	120	7940	7804	938	12	6087	6087	6161	480	7	83	80	0	936534	3.423	100000.000	100000.000	0.000	0.000	0.000	0.000	0.000	16.610	1853	1717	1853	1717	120	820	100	1812	"S438"
0	0	0	29	4	6	"Tgfbr2"	"P37173"	3930	41230	140	6856	6847	310	4	6322	6322	6331	266	4	82	50	0	1068173	1.940	100000.000	100000.000	0.000	0.000	0.000	0.000	0.000	16.610	534	525	534	525	156	1140	100	1813	"Y259"
0	0	0	29	5	6	"Tgfbr2"	"P37173"	4430	41230	160	7043	7020	294	4	6451	6451	6466	329	5	78	38	0	1460128	1.684	100000.000	100000.000	0.000	0.000	0.000	0.000	0.000	16.610	592	569	592	569	208	1512	100	1814	"Y259"
0	0	0	29	6	6	"Tgfbr2"	"P37173"	4930	41240	200	7192	7394	2845	38	6780	6780	6888	1075	15	9	1	0	2336550	0.471	100000.000	100000.000	0.000	0.000	0.000	0.000	0.000	16.610	412	614	412	614	316	2384	100	1815	"Y259"
0	0	0	29	7	6	"XIAP "	"P98170"	5440	41250	100	19306	18186	3975	21	6778	6778	6791	461	6	95	95	0	1454919	24.718	100000.000	100000.000	0.000	0.000	0.000	0.000	0.000	16.610	12528	11408	12528	11408	80	560	100	1816	"S87"
0	0	0	29	8	6	"XIAP "	"P98170"	5930	41230	100	19119	16673	4715	28	6803	6803	6817	251	3	93	87	0	1333837	39.267	100000.000	100000.000	0.000	0.000	0.000	0.000	0.000	16.610	12316	9870	12316	9870	80	560	100	1817	"S87"
0	0	0	29	9	6	"XIAP "	"P98170"	6420	41230	100	18282	16822	3865	22	6746	6746	6775	328	4	96	92	0	1345760	30.631	100000.000	100000.000	0.000	0.000	0.000	0.000	0.000	16.610	11536	10076	11536	10076	80	560	100	1818	"S87"
-75	0	0	29	1	7	"empty"	"empty"	2430	41870	200	6253	6274	331	5	6156	6156	6181	450	7	10	2	0	1982697	0.207	100000.000	100000.000	0.000	0.000	0.000	0.000	0.000	16.610	97	118	97	118	316	2384	100	1819	"empty"
-75	0	0	29	2	7	"empty"	"empty"	2930	41870	200	6214	6220	316	5	6091	6091	6110	330	5	18	2	0	1965575	0.333	100000.000	100000.000	0.000	0.000	0.000	0.000	0.000	16.610	123	129	123	129	316	2384	100	1820	"empty"
-75	0	0	29	3	7	"empty"	"empty"	3430	41870	200	6253	6257	241	3	6219	6219	6249	320	5	8	1	0	1977170	0.025	100000.000	100000.000	0.000	0.000	0.000	0.000	0.000	16.610	34	38	34	38	316	2384	100	1821	"empty"
-75	0	0	29	4	7	"empty"	"empty"	3930	41870	200	6326	6382	655	10	6374	6374	6394	281	4	9	2	0	2016753	-0.043	100000.000	100000.000	0.000	0.000	0.000	0.000	0.000	16.610	-48	8	-48	8	316	2384	100	1822	"empty"
-75	0	0	29	5	7	"empty"	"empty"	4430	41870	200	6388	6409	540	8	6531	6531	6568	351	5	4	1	0	2025182	-0.453	100000.000	100000.000	0.000	0.000	0.000	0.000	0.000	16.610	-143	-122	-143	-122	316	2384	100	1823	"empty"
-75	0	0	29	6	7	"empty"	"empty"	4930	41870	200	6481	6481	319	4	6787	6787	6846	569	8	0	0	0	2047906	-0.641	100000.000	100000.000	0.000	0.000	0.000	0.000	0.000	16.610	-306	-306	-306	-306	316	2384	100	1824	"empty"
-75	0	0	29	7	7	"empty"	"empty"	5430	41870	200	6638	6650	594	8	6709	6709	6736	443	6	4	0	0	2101436	-0.194	100000.000	100000.000	0.000	0.000	0.000	0.000	0.000	16.610	-71	-59	-71	-59	316	2384	100	1825	"empty"
-75	0	0	29	8	7	"empty"	"empty"	5930	41870	200	6468	6505	278	4	6562	6562	6578	305	4	8	1	0	2055597	-0.239	100000.000	100000.000	0.000	0.000	0.000	0.000	0.000	16.610	-94	-57	-94	-57	316	2384	100	1826	"empty"
-75	0	0	29	9	7	"empty"	"empty"	6430	41870	200	6284	6277	231	3	6361	6361	6378	632	9	0	0	0	1983549	-0.160	100000.000	100000.000	0.000	0.000	0.000	0.000	0.000	16.610	-77	-84	-77	-84	316	2384	100	1827	"empty"
0	0	0	30	1	1	"PTEN"	"P60484"	6940	37980	80	6601	6815	858	12	5995	5995	5992	284	4	55	51	0	354373	2.898	100000.000	100000.000	0.000	0.000	0.000	0.000	0.000	16.610	606	820	606	820	52	340	100	1828	"T382/3/5"
0	0	0	30	2	1	"PTEN"	"P60484"	7430	37980	80	7071	7073	1697	23	5821	5821	5869	1066	18	51	19	0	367790	1.129	100000.000	100000.000	0.000	0.000	0.000	0.000	0.000	16.610	1250	1252	1250	1252	52	340	100	1829	"T382/3/5"
0	0	0	30	3	1	"PTEN"	"P60484"	7930	37990	80	6965	6915	534	7	5990	5990	5985	346	5	82	71	0	359566	2.688	100000.000	100000.000	0.000	0.000	0.000	0.000	0.000	16.610	975	925	975	925	52	340	100	1830	"T382/3/5"
0	0	0	30	4	1	"Rab5A"	"P20339"	8430	37970	200	5278	5322	435	8	5589	5589	5639	808	14	1	0	0	1681741	-0.392	100000.000	100000.000	0.000	0.000	0.000	0.000	0.000	16.610	-311	-267	-311	-267	316	2384	100	1831	"S123"
0	0	0	30	5	1	"Rab5A"	"P20339"	8930	37970	200	5069	5098	390	7	5365	5365	5388	308	5	4	1	0	1610898	-0.942	100000.000	100000.000	0.000	0.000	0.000	0.000	0.000	16.610	-296	-267	-296	-267	316	2384	100	1832	"S123"
0	0	0	30	6	1	"Rab5A"	"P20339"	9420	37960	200	4948	4955	341	6	5257	5257	5260	236	4	5	1	0	1565866	-1.292	100000.000	100000.000	0.000	0.000	0.000	0.000	0.000	16.610	-309	-302	-309	-302	316	2384	100	1833	"S123"
0	0	0	30	7	1	"STAT1 "	"P42224"	9920	37960	200	5104	5106	342	6	5186	5186	5203	258	4	8	1	0	1613523	-0.376	100000.000	100000.000	0.000	0.000	0.000	0.000	0.000	16.610	-82	-80	-82	-80	316	2384	100	1834	"Y701"
0	0	0	30	8	1	"STAT1 "	"P42224"	10420	37950	200	5145	5156	324	6	5233	5233	5237	269	5	7	1	0	1629278	-0.301	100000.000	100000.000	0.000	0.000	0.000	0.000	0.000	16.610	-88	-77	-88	-77	316	2384	100	1835	"Y701"
0	0	0	30	9	1	"STAT1 "	"P42224"	10920	37950	200	5127	5155	312	6	5222	5222	5255	664	12	1	0	0	1629086	-0.151	100000.000	100000.000	0.000	0.000	0.000	0.000	0.000	16.610	-95	-67	-95	-67	316	2384	100	1836	"Y701"
0	0	0	30	1	2	"STAT5B "	"P51692"	6950	38590	200	5864	5870	274	4	6001	6001	6024	474	7	0	0	0	1854824	-0.325	100000.000	100000.000	0.000	0.000	0.000	0.000	0.000	16.610	-137	-131	-137	-131	316	2384	100	1837	"Y699"
0	0	0	30	2	2	"STAT5B "	"P51692"	7450	38590	190	6099	6070	1048	17	6081	6081	6101	397	6	25	5	0	1553998	-0.078	100000.000	100000.000	0.000	0.000	0.000	0.000	0.000	16.610	18	-11	18	-11	256	2088	100	1838	"Y699"
0	0	0	30	3	2	"STAT5B "	"P51692"	7940	38600	200	5879	5862	508	8	5949	5949	5968	395	6	15	2	0	1852317	-0.268	100000.000	100000.000	0.000	0.000	0.000	0.000	0.000	16.610	-70	-87	-70	-87	316	2384	100	1839	"Y699"
0	0	0	30	4	2	"Syk "	"P43405"	8440	38640	130	5850	6424	1241	19	5490	5490	5498	302	5	53	40	0	770847	3.066	100000.000	100000.000	0.000	0.000	0.000	0.000	0.000	16.610	360	934	360	934	120	940	100	1840	"Y352"
0	0	0	30	5	2	"Syk "	"P43405"	8940	38620	150	5650	6062	903	14	5455	5455	5480	379	6	32	25	0	945724	1.536	100000.000	100000.000	0.000	0.000	0.000	0.000	0.000	16.610	195	607	195	607	156	1272	100	1841	"Y352"
0	0	0	30	6	2	"Syk "	"P43405"	9440	38620	70	7765	7834	1124	14	5359	5359	5355	225	4	100	100	0	250689	11.018	100000.000	100000.000	0.000	0.000	0.000	0.000	0.000	16.610	2406	2475	2406	2475	32	236	100	1842	"Y352"
0	0	0	30	7	2	"ACC1"	"Q13085"	9930	38590	200	5218	5258	429	8	5292	5292	5308	290	5	11	3	0	1661569	-0.172	100000.000	100000.000	0.000	0.000	0.000	0.000	0.000	16.610	-74	-34	-74	-34	316	2384	100	1843	"S80"
0	0	0	30	8	2	"ACC1"	"Q13085"	10430	38580	200	5148	5190	352	6	5258	5258	5276	627	11	2	0	0	1640159	-0.137	100000.000	100000.000	0.000	0.000	0.000	0.000	0.000	16.610	-110	-68	-110	-68	316	2384	100	1844	"S80"
0	0	0	30	9	2	"ACC1"	"Q13085"	10930	38580	110	5192	5194	316	6	5237	5237	5238	326	6	11	2	0	415516	-0.135	100000.000	100000.000	0.000	0.000	0.000	0.000	0.000	16.610	-45	-43	-45	-43	80	656	100	1845	"S80"
0	0	0	30	1	3	"TrKA"	"P04629"	6950	39270	110	8177	8151	1981	24	6303	6303	6367	1203	18	75	15	0	652043	1.483	100000.000	100000.000	0.000	0.000	0.000	0.000	0.000	16.610	1874	1848	1874	1848	80	656	100	1846	"Y680"
0	0	0	30	2	3	"TrKA"	"P04629"	7460	39270	100	7905	7707	727	9	6145	6145	6163	372	6	87	82	0	616530	4.151	100000.000	100000.000	0.000	0.000	0.000	0.000	0.000	16.610	1760	1562	1760	1562	80	560	100	1847	"Y680"
0	0	0	30	3	3	"TrKA"	"P04629"	7940	39260	90	7844	7799	424	5	5764	5764	5808	979	16	96	61	0	405553	2.034	100000.000	100000.000	0.000	0.000	0.000	0.000	0.000	16.610	2080	2035	2080	2035	52	420	100	1848	"Y680"
0	0	0	30	4	3	"BRAF1"	"P15056"	8450	39260	200	5494	5480	365	6	5523	5523	5524	293	5	17	1	0	1731742	-0.150	100000.000	100000.000	0.000	0.000	0.000	0.000	0.000	16.610	-29	-43	-29	-43	316	2384	100	1849	"S579"
0	0	0	30	5	3	"BRAF1"	"P15056"	8950	39260	200	5474	5500	341	6	5559	5559	5570	271	4	8	1	0	1737951	-0.258	100000.000	100000.000	0.000	0.000	0.000	0.000	0.000	16.610	-85	-59	-85	-59	316	2384	100	1850	"S579"
0	0	0	30	6	3	"BRAF1"	"P15056"	9440	39250	200	5358	5355	282	5	5420	5420	5426	275	5	7	0	0	1692311	-0.258	100000.000	100000.000	0.000	0.000	0.000	0.000	0.000	16.610	-62	-65	-62	-65	316	2384	100	1851	"S579"
0	0	0	30	7	3	"Cdc2"	"P06493"	9950	39260	110	6291	6343	666	10	5344	5344	5386	513	9	91	38	0	507410	1.865	100000.000	100000.000	0.000	0.000	0.000	0.000	0.000	16.610	947	999	947	999	80	656	100	1852	"Y15"
0	0	0	30	8	3	"Cdc2"	"P06493"	10450	39260	100	6218	6243	633	10	5354	5354	5378	400	7	91	61	0	499468	2.163	100000.000	100000.000	0.000	0.000	0.000	0.000	0.000	16.610	864	889	864	889	80	560	100	1853	"Y15"
0	0	0	30	9	3	"Cdc2"	"P06493"	10950	39250	110	6165	6103	362	5	5284	5284	5295	239	4	91	88	0	488242	3.381	100000.000	100000.000	0.000	0.000	0.000	0.000	0.000	16.610	881	819	881	819	80	656	100	1854	"Y15"
0	0	0	30	1	4	"ERK3"	"Q16659"	6940	39860	200	6837	6910	1189	17	6435	6435	6469	380	5	52	29	0	2183418	1.161	100000.000	100000.000	0.000	0.000	0.000	0.000	0.000	16.610	402	475	402	475	316	2384	100	1855	"S189"
0	0	0	30	2	4	"ERK3"	"Q16659"	7440	39860	200	6532	6570	528	8	6168	6168	6176	410	6	45	23	0	2076106	0.961	100000.000	100000.000	0.000	0.000	0.000	0.000	0.000	16.610	364	402	364	402	316	2384	100	1856	"S189"
0	0	0	30	3	4	"ERK3"	"Q16659"	7940	39860	200	6292	6280	643	10	5659	5659	5687	456	8	58	34	0	1984366	1.300	100000.000	100000.000	0.000	0.000	0.000	0.000	0.000	16.610	633	621	633	621	316	2384	100	1857	"S189"
0	0	0	30	4	4	"GIT2"	"Q14161"	8440	39860	200	5598	5614	271	4	5547	5547	5555	293	5	20	2	0	1774037	0.201	100000.000	100000.000	0.000	0.000	0.000	0.000	0.000	16.610	51	67	51	67	316	2384	100	1858	"Y484"
0	0	0	30	5	4	"GIT2"	"Q14161"	8940	39860	200	5639	5652	232	4	5566	5566	5574	241	4	22	3	0	1785997	0.324	100000.000	100000.000	0.000	0.000	0.000	0.000	0.000	16.610	73	86	73	86	316	2384	100	1859	"Y484"
0	0	0	30	6	4	"GIT2"	"Q14161"	9440	39860	200	5518	5517	210	3	5479	5479	5484	270	4	12	0	0	1743253	0.122	100000.000	100000.000	0.000	0.000	0.000	0.000	0.000	16.610	39	38	39	38	316	2384	100	1860	"Y484"
0	0	0	30	7	4	"HSP70 "	"P08107"	9940	39860	200	5528	5536	359	6	5470	5470	5483	312	5	19	3	0	1749375	0.170	100000.000	100000.000	0.000	0.000	0.000	0.000	0.000	16.610	58	66	58	66	316	2384	100	1861	"Y525"
0	0	0	30	8	4	"HSP70 "	"P08107"	10440	39860	100	5538	5590	339	6	5438	5438	5437	298	5	28	8	0	447176	0.513	100000.000	100000.000	0.000	0.000	0.000	0.000	0.000	16.610	100	152	100	152	80	560	100	1862	"Y525"
0	0	0	30	9	4	"HSP70 "	"P08107"	10910	39870	100	5416	5445	229	4	5350	5350	5353	233	4	23	6	0	435628	0.395	100000.000	100000.000	0.000	0.000	0.000	0.000	0.000	16.610	66	95	66	95	80	560	100	1863	"Y525"
0	0	0	30	1	5	"iNOS "	"P35228"	6950	40540	200	6599	6616	288	4	6500	6500	6525	488	7	11	0	0	2090630	0.186	100000.000	100000.000	0.000	0.000	0.000	0.000	0.000	16.610	99	116	99	116	316	2384	100	1864	"Y151"
0	0	0	30	2	5	"iNOS "	"P35228"	7450	40540	200	6103	6110	348	5	6013	6013	6021	342	5	21	5	0	1930621	0.260	100000.000	100000.000	0.000	0.000	0.000	0.000	0.000	16.610	90	97	90	97	316	2384	100	1865	"Y151"
0	0	0	30	3	5	"iNOS "	"P35228"	7960	40550	80	6136	6152	265	4	5704	5704	5717	336	5	67	17	0	319882	1.295	100000.000	100000.000	0.000	0.000	0.000	0.000	0.000	16.610	432	448	432	448	52	340	100	1866	"Y151"
0	0	0	30	4	5	"IRF-3 "	"Q14653"	8460	40550	80	6052	6076	313	5	5642	5642	5657	311	5	61	25	0	315967	1.347	100000.000	100000.000	0.000	0.000	0.000	0.000	0.000	16.610	410	434	410	434	52	340	100	1867	"S402"
0	0	0	30	5	5	"IRF-3 "	"Q14653"	8960	40550	200	5839	5878	305	5	5705	5705	5715	241	4	35	13	0	1857414	0.676	100000.000	100000.000	0.000	0.000	0.000	0.000	0.000	16.610	134	173	134	173	316	2384	100	1868	"S402"
0	0	0	30	6	5	"IRF-3 "	"Q14653"	9460	40550	110	6053	6063	357	5	5657	5657	5681	448	7	36	3	0	485051	0.853	100000.000	100000.000	0.000	0.000	0.000	0.000	0.000	16.610	396	406	396	406	80	656	100	1869	"S402"
0	0	0	30	7	5	"M6PR"	"P20645"	9960	40540	200	5685	5789	437	7	5606	5606	5612	262	4	26	12	0	1829397	0.676	100000.000	100000.000	0.000	0.000	0.000	0.000	0.000	16.610	79	183	79	183	316	2384	100	1870	"S267"
0	0	0	30	8	5	"M6PR"	"P20645"	10460	40540	70	6599	6598	569	8	5609	5609	5626	256	4	87	75	0	211150	3.797	100000.000	100000.000	0.000	0.000	0.000	0.000	0.000	16.610	990	989	990	989	32	236	100	1871	"S267"
0	0	0	30	9	5	"M6PR"	"P20645"	10950	40550	90	7166	15882	18705	117	5521	5521	5508	256	4	88	82	7	825853	40.523	100000.000	100000.000	0.000	0.000	0.000	0.000	0.000	16.610	1645	10361	1645	10361	52	420	100	1872	"S267"
0	0	0	30	1	6	"MDM2"	"Q00987"	6940	41170	90	6477	6475	350	5	6337	6337	6347	276	4	32	13	0	336698	0.464	100000.000	100000.000	0.000	0.000	0.000	0.000	0.000	16.610	140	138	140	138	52	420	100	1873	"S166"
0	0	0	30	2	6	"MDM2"	"Q00987"	7440	41170	200	6071	6071	334	5	6058	6058	6051	339	5	13	2	0	1918423	0.059	100000.000	100000.000	0.000	0.000	0.000	0.000	0.000	16.610	13	13	13	13	316	2384	100	1874	"S166"
0	0	0	30	3	6	"MDM2"	"Q00987"	7940	41170	200	5937	5932	318	5	5910	5910	5921	399	6	12	0	0	1874412	0.028	100000.000	100000.000	0.000	0.000	0.000	0.000	0.000	16.610	27	22	27	22	316	2384	100	1875	"S166"
0	0	0	30	4	6	"p38 delta"	"O15264"	8460	41170	170	6674	6767	843	12	5831	5831	5840	311	5	66	55	0	1407464	2.981	100000.000	100000.000	0.000	0.000	0.000	0.000	0.000	16.610	843	936	843	936	208	1660	100	1876	"Y182"
0	0	0	30	5	6	"p38 delta"	"O15264"	8980	41170	170	6159	6515	791	12	5786	5786	5816	701	12	44	33	0	1355070	0.997	100000.000	100000.000	0.000	0.000	0.000	0.000	0.000	16.610	373	729	373	729	208	1660	100	1877	"Y182"
0	0	0	30	6	6	"p38 delta"	"O15264"	9480	41180	160	6355	6559	898	13	5704	5704	5725	352	6	56	49	0	1364349	2.369	100000.000	100000.000	0.000	0.000	0.000	0.000	0.000	16.610	651	855	651	855	208	1512	100	1878	"Y182"
0	0	0	30	7	6	"p70S6K"	"P23443"	9940	41170	200	5759	5796	343	5	5694	5694	5709	330	5	17	5	0	1831430	0.264	100000.000	100000.000	0.000	0.000	0.000	0.000	0.000	16.610	65	102	65	102	316	2384	100	1879	"T412"
0	0	0	30	8	6	"p70S6K"	"P23443"	10450	41180	70	6112	6105	265	4	5724	5724	5741	272	4	62	34	0	195358	1.338	100000.000	100000.000	0.000	0.000	0.000	0.000	0.000	16.610	388	381	388	381	32	236	100	1880	"T412"
0	0	0	30	9	6	"p70S6K"	"P23443"	10950	41180	200	5744	5781	408	7	5654	5654	5680	438	7	13	0	0	1826848	0.231	100000.000	100000.000	0.000	0.000	0.000	0.000	0.000	16.610	90	127	90	127	316	2384	100	1881	"T412"
-75	0	0	30	1	7	"empty"	"empty"	6940	41810	200	6165	6172	254	4	6235	6235	6236	556	8	0	0	0	1950220	-0.115	100000.000	100000.000	0.000	0.000	0.000	0.000	0.000	16.610	-70	-63	-70	-63	316	2384	100	1882	"empty"
-75	0	0	30	2	7	"empty"	"empty"	7440	41810	200	6057	6067	316	5	6084	6084	6074	328	5	12	0	0	1917163	-0.021	100000.000	100000.000	0.000	0.000	0.000	0.000	0.000	16.610	-27	-17	-27	-17	316	2384	100	1883	"empty"
-75	0	0	30	3	7	"empty"	"empty"	7940	41810	200	5945	5933	349	5	5944	5944	5952	359	6	14	0	0	1874718	-0.053	100000.000	100000.000	0.000	0.000	0.000	0.000	0.000	16.610	1	-11	1	-11	316	2384	100	1884	"empty"
-75	0	0	30	4	7	"empty"	"empty"	8440	41810	200	5841	5878	296	5	5824	5824	5850	642	10	3	0	0	1857360	0.044	100000.000	100000.000	0.000	0.000	0.000	0.000	0.000	16.610	17	54	17	54	316	2384	100	1885	"empty"
-75	0	0	30	5	7	"empty"	"empty"	8940	41810	200	5865	5883	367	6	5865	5865	5892	477	8	3	0	0	1859122	-0.019	0.000	100000.000	0.000	0.000	0.000	0.000	0.000	Error	0	18	0	18	316	2384	100	1886	"empty"
-75	0	0	30	6	7	"empty"	"empty"	9440	41810	200	5763	5759	252	4	5766	5766	5786	375	6	5	0	0	1819959	-0.072	100000.000	100000.000	0.000	0.000	0.000	0.000	0.000	16.610	-3	-7	-3	-7	316	2384	100	1887	"empty"
-75	0	0	30	7	7	"empty"	"empty"	9940	41810	200	5758	5765	272	4	5748	5748	5762	445	7	5	0	0	1821815	0.007	100000.000	100000.000	0.000	0.000	0.000	0.000	0.000	16.610	10	17	10	17	316	2384	100	1888	"empty"
-75	0	0	30	8	7	"empty"	"empty"	10440	41810	200	5670	5679	438	7	5729	5729	5742	352	6	5	0	0	1794630	-0.179	100000.000	100000.000	0.000	0.000	0.000	0.000	0.000	16.610	-59	-50	-59	-50	316	2384	100	1889	"empty"
-75	0	0	30	9	7	"empty"	"empty"	10940	41810	200	5681	5696	248	4	5702	5702	5718	312	5	9	0	0	1799789	-0.071	100000.000	100000.000	0.000	0.000	0.000	0.000	0.000	16.610	-21	-6	-21	-6	316	2384	100	1890	"empty"
0	0	0	31	1	1	"JNK1"	"P45983"	11510	37940	100	6682	6534	528	8	5185	5185	5200	243	4	93	88	0	522745	5.490	100000.000	100000.000	0.000	0.000	0.000	0.000	0.000	16.610	1497	1349	1497	1349	80	560	100	1891	"T183"
0	0	0	31	2	1	"JNK1"	"P45983"	12010	37930	100	6640	6666	411	6	5155	5155	5187	258	4	98	98	0	533257	5.733	100000.000	100000.000	0.000	0.000	0.000	0.000	0.000	16.610	1485	1511	1485	1511	80	560	100	1892	"T183"
0	0	0	31	3	1	"JNK1"	"P45983"	12500	37920	120	6516	6315	742	11	5144	5144	5279	2269	42	1	0	0	757766	0.457	100000.000	100000.000	0.000	0.000	0.000	0.000	0.000	16.610	1372	1171	1372	1171	120	820	100	1893	"T183"
0	0	0	31	4	1	"Keap1"	"Q14145"	13010	37930	100	6366	6228	671	10	5137	5137	5174	609	11	77	51	0	498270	1.731	100000.000	100000.000	0.000	0.000	0.000	0.000	0.000	16.610	1229	1091	1229	1091	80	560	100	1894	"S293/5"
0	0	0	31	5	1	"Keap1"	"Q14145"	13510	37920	90	6683	6633	303	4	5094	5094	5107	225	4	100	100	0	344938	6.782	100000.000	100000.000	0.000	0.000	0.000	0.000	0.000	16.610	1589	1539	1589	1539	52	420	100	1895	"S293/5"
0	0	0	31	6	1	"Keap1"	"Q14145"	14000	37920	100	6484	6361	604	9	5085	5085	5110	282	5	93	87	0	508880	4.436	100000.000	100000.000	0.000	0.000	0.000	0.000	0.000	16.610	1399	1276	1399	1276	80	560	100	1896	"S293/5"
0	0	0	31	7	1	"MK2"	"P16389"	14510	37920	200	5547	6281	4685	74	5130	5130	5193	632	12	31	6	0	1984885	1.722	100000.000	100000.000	0.000	0.000	0.000	0.000	0.000	16.610	417	1151	417	1151	316	2384	100	1897	"Y415"
0	0	0	31	8	1	"MK2"	"P16389"	15010	37910	200	4893	4935	470	9	4918	4918	4961	696	14	0	0	0	1559346	-0.037	100000.000	100000.000	0.000	0.000	0.000	0.000	0.000	16.610	-25	17	-25	17	316	2384	100	1898	"Y415"
0	0	0	31	9	1	"MK2"	"P16389"	15510	37930	70	5467	5454	354	6	4936	4936	4954	212	4	90	65	0	174528	2.358	100000.000	100000.000	0.000	0.000	0.000	0.000	0.000	16.610	531	518	531	518	32	236	100	1899	"Y415"
0	0	0	31	1	2	"NFAT1 "	"Q13469"	11510	38580	150	5514	5549	323	5	5191	5191	5212	318	6	50	12	0	865568	1.060	100000.000	100000.000	0.000	0.000	0.000	0.000	0.000	16.610	323	358	323	358	156	1272	100	1900	"S110"
0	0	0	31	2	2	"NFAT1 "	"Q13469"	12010	38580	140	5634	5637	180	3	5189	5189	5214	404	7	60	3	0	879437	1.047	100000.000	100000.000	0.000	0.000	0.000	0.000	0.000	16.610	445	448	445	448	156	1140	100	1901	"S110"
0	0	0	31	3	2	"NFAT1 "	"Q13469"	12510	38570	160	5622	5629	294	5	5165	5165	5177	234	4	82	48	0	1170895	1.932	100000.000	100000.000	0.000	0.000	0.000	0.000	0.000	16.610	457	464	457	464	208	1512	100	1902	"S110"
0	0	0	31	4	2	"NFkB-p105 "	"P19838"	13020	38580	90	5594	5635	597	10	5194	5194	5222	447	8	44	5	0	293002	0.924	100000.000	100000.000	0.000	0.000	0.000	0.000	0.000	16.610	400	441	400	441	52	420	100	1903	"S907"
0	0	0	31	5	2	"NFkB-p105 "	"P19838"	13510	38560	200	5176	5231	678	12	5141	5141	5156	311	6	16	5	0	1652967	0.241	100000.000	100000.000	0.000	0.000	0.000	0.000	0.000	16.610	35	90	35	90	316	2384	100	1904	"S907"
0	0	0	31	6	2	"NFkB-p105 "	"P19838"	14020	38560	200	5153	5166	282	5	5122	5122	5139	294	5	13	2	0	1632595	0.092	100000.000	100000.000	0.000	0.000	0.000	0.000	0.000	16.610	31	44	31	44	316	2384	100	1905	"S907"
0	0	0	31	7	2	"process-control__"	"GGSGGSGDYKDDDDK"	14520	38560	200	5049	5273	1575	29	4973	4973	4992	293	5	22	11	0	1666218	0.959	100000.000	100000.000	0.000	0.000	0.000	0.000	0.000	16.610	76	300	76	300	316	2384	100	1906	"process-control__"
0	0	0	31	8	2	"process-control__"	"GGSGGSGDYKDDDDK"	15040	38550	70	6608	6444	483	7	4831	4831	4844	227	4	96	96	0	206207	7.048	100000.000	100000.000	0.000	0.000	0.000	0.000	0.000	16.610	1777	1613	1777	1613	32	236	100	1907	"process-control__"
0	0	0	31	9	2	"process-control__"	"GGSGGSGDYKDDDDK"	15540	38540	200	5039	5155	498	9	4935	4935	4966	867	17	8	3	0	1628860	0.218	100000.000	100000.000	0.000	0.000	0.000	0.000	0.000	16.610	104	220	104	220	316	2384	100	1908	"process-control__"
0	0	0	31	1	3	"PAK4"	"O96013"	11520	39220	90	7454	7470	282	3	5193	5193	5208	215	4	100	100	0	388427	10.521	100000.000	100000.000	0.000	0.000	0.000	0.000	0.000	16.610	2261	2277	2261	2277	52	420	100	1909	"S474"
0	0	0	31	2	3	"PAK4"	"O96013"	12020	39230	110	7436	7195	836	11	5108	5108	5157	577	11	88	85	0	575629	3.532	100000.000	100000.000	0.000	0.000	0.000	0.000	0.000	16.610	2328	2087	2328	2087	80	656	100	1910	"S474"
0	0	0	31	3	3	"PAK4"	"O96013"	12520	39220	90	7657	7672	569	7	5071	5071	5126	950	18	100	98	0	398950	2.680	100000.000	100000.000	0.000	0.000	0.000	0.000	0.000	16.610	2586	2601	2586	2601	52	420	100	1911	"S474"
0	0	0	31	4	3	"Rab5A"	"P20339"	13020	39220	70	5925	5874	299	5	5064	5064	5107	606	11	75	6	0	187966	1.266	100000.000	100000.000	0.000	0.000	0.000	0.000	0.000	16.610	861	810	861	810	32	236	100	1912	"Y205"
0	0	0	31	5	3	"Rab5A"	"P20339"	13530	39210	200	5141	5747	5202	90	5094	5094	5207	1792	34	2	1	0	1815986	0.301	100000.000	100000.000	0.000	0.000	0.000	0.000	0.000	16.610	47	653	47	653	316	2384	100	1913	"Y205"
0	0	0	31	6	3	"Rab5A"	"P20339"	14040	39200	70	5932	5892	345	5	4973	4973	4991	198	3	93	93	0	188529	4.551	100000.000	100000.000	0.000	0.000	0.000	0.000	0.000	16.610	959	919	959	919	32	236	100	1914	"Y205"
0	0	0	31	7	3	"Sek1"	"P45985"	14520	39200	200	4779	4848	1487	30	4895	4895	4910	269	5	10	2	0	1531942	-0.230	100000.000	100000.000	0.000	0.000	0.000	0.000	0.000	16.610	-116	-47	-116	-47	316	2384	100	1915	"S257"
0	0	0	31	8	3	"Sek1"	"P45985"	15020	39200	200	4642	4662	316	6	4843	4843	4865	348	7	2	1	0	1473116	-0.583	100000.000	100000.000	0.000	0.000	0.000	0.000	0.000	16.610	-201	-181	-201	-181	316	2384	100	1916	"S257"
0	0	0	31	9	3	"Sek1"	"P45985"	15520	39200	200	4695	4714	349	7	4924	4924	4943	313	6	6	1	0	1489777	-0.732	100000.000	100000.000	0.000	0.000	0.000	0.000	0.000	16.610	-229	-210	-229	-210	316	2384	100	1917	"S257"
0	0	0	31	1	4	"Smad1 "	"Q15797"	11530	39870	70	6591	6481	571	8	5278	5278	5250	197	3	96	90	0	207389	6.249	100000.000	100000.000	0.000	0.000	0.000	0.000	0.000	16.610	1313	1203	1313	1203	32	236	100	1918	"S214"
0	0	0	31	2	4	"Smad1 "	"Q15797"	12020	39870	70	6594	6546	382	5	5206	5206	5207	204	3	100	96	0	209477	6.564	100000.000	100000.000	0.000	0.000	0.000	0.000	0.000	16.610	1388	1340	1388	1340	32	236	100	1919	"S214"
0	0	0	31	3	4	"Smad1 "	"Q15797"	12530	39880	70	6463	6457	370	5	5274	5274	5337	423	7	96	84	0	206629	2.648	100000.000	100000.000	0.000	0.000	0.000	0.000	0.000	16.610	1189	1183	1189	1183	32	236	100	1920	"S214"
0	0	0	31	4	4	"Smad3 "	"P84022"	13020	39860	200	5234	5351	599	11	5194	5194	5213	395	7	16	9	0	1690869	0.349	100000.000	100000.000	0.000	0.000	0.000	0.000	0.000	16.610	40	157	40	157	316	2384	100	1921	"T179"
0	0	0	31	5	4	"Smad3 "	"P84022"	13520	39860	200	5013	5146	494	9	4996	4996	5014	346	6	17	12	0	1626131	0.382	100000.000	100000.000	0.000	0.000	0.000	0.000	0.000	16.610	17	150	17	150	316	2384	100	1922	"T179"
0	0	0	31	6	4	"Smad3 "	"P84022"	14020	39860	80	6108	6698	4850	72	4952	4952	4979	335	6	80	75	0	348294	5.131	100000.000	100000.000	0.000	0.000	0.000	0.000	0.000	16.610	1156	1746	1156	1746	52	340	100	1923	"T179"
0	0	0	31	7	4	"TGFBR1"	"P36897"	14520	39850	200	4927	4986	588	11	4864	4864	4893	359	7	10	2	0	1575620	0.259	100000.000	100000.000	0.000	0.000	0.000	0.000	0.000	16.610	63	122	63	122	316	2384	100	1924	"t204"
0	0	0	31	8	4	"TGFBR1"	"P36897"	15020	39850	200	4920	4982	699	14	4900	4900	4922	478	9	3	1	0	1574285	0.126	100000.000	100000.000	0.000	0.000	0.000	0.000	0.000	16.610	20	82	20	82	316	2384	100	1925	"t204"
0	0	0	31	9	4	"TGFBR1"	"P36897"	15520	39850	200	5033	5055	248	4	4970	4970	4987	301	6	13	3	0	1597309	0.226	100000.000	100000.000	0.000	0.000	0.000	0.000	0.000	16.610	63	85	63	85	316	2384	100	1926	"t204"
0	0	0	31	1	5	"Akt1"	"P31749"	11530	40510	70	5715	5721	226	3	5346	5346	5360	207	3	81	46	0	183062	1.744	100000.000	100000.000	0.000	0.000	0.000	0.000	0.000	16.610	369	375	369	375	32	236	100	1927	"S473"
0	0	0	31	2	5	"Akt1"	"P31749"	12040	40500	90	5550	5559	222	3	5268	5268	5268	207	3	61	26	0	289044	1.406	100000.000	100000.000	0.000	0.000	0.000	0.000	0.000	16.610	282	291	282	291	52	420	100	1928	"S473"
[truncated: 227,994 more chars]
