# Supplementary material for: PIIKA 2.5: Enhanced quality control of peptide microarrays for kinome analysis
Source: PLoS One. 2021 Sep 10;16(9):e0257232. doi: 10.1371/journal.pone.0257232 (PMC8432839; doi:10.1371/journal.pone.0257232)
Supplement: S1 File — All arrays used in this experiment are available as txt files in the GPR format contained within a single zip folder. Individual files are named as in Table 1, where the first number, which follows S, represents the identifier for the samples. Samples 1 2, and 3 are control, 4,5 and 6 are treated with LPS, and 7,8, and 9 are treated with both LPS and cortisol. The number following this represents the day of experiment. For example, S1_2.txt contains the data for sample number 1 from the experiment performed on day 2. (ZIP) [file pone.0257232.s001.zip › arrays/S6_3.txt]

ATF	1.0
31	42    
"Type=GenePix Export 3"
"DateTime=2018/08/24 13:19:30"
"Settings="
"GalFile=T:\Arrays\Human Pig Gal File\Human Pig Gal File with Calibration spots  - Lot 3200 - Copy.txt"
"PixelSize=10"
"Wavelengths=532"
"ImageFiles=T:\Arrays\Method Development Day 3 - August 24, 2018\S6_3_532.tif 0"
"NormalizationMethod=None"
"NormalizationFactors=1"
"JpegImage="
"StdDev=Type 1"
"RatioFormulations=W1/W2 (532/)"
"FeatureType=Circular"
"Barcode="
"BackgroundSubtraction=LocalFeature"
"ImageOrigin=0, 0"
"JpegOrigin=1790, 4180"
"Creator=GenePix Pro 6.0.1.25"
"Scanner=GenePix 4200A 01  [116282]"
"FocusPosition=0"
"Temperature=23.44"
"LinesAveraged=1"
"Comment="
"PMTGain=340"
"ScanPower=100"
"LaserPower=2.61"
"Filters=Standard Green"
"ScanRegion=0,0,2200,7150"
"Supplier=Genetix Ltd."
"ArrayerSoftwareName=MicroArraying"
"ArrayerSoftwareVersion=QSoft XP Build 6700 (Revision 4)"
"Flags"	"Normalize"	"Autoflag"	"Block"	"Column"	"Row"	"Name"	"ID"	"X"	"Y"	"Dia."	"F532 Median"	"F532 Mean"	"F532 SD"	"F532 CV"	"B532"	"B532 Median"	"B532 Mean"	"B532 SD"	"B532 CV"	"% > B532+1SD"	"% > B532+2SD"	"F532 % Sat."	"F532 Total Intensity"	"SNR 532"	"Ratio of Medians (532/2)"	"Ratio of Means (532/2)"	"Median of Ratios (532/2)"	"Mean of Ratios (532/2)"	"Ratios SD (532/2)"	"Rgn Ratio (532/2)"	"Rgn R2 (532/2)"	"Log Ratio (532/2)"	"F532 Median - B532"	"F532 Mean - B532"	"Sum of Medians (532/2)"	"Sum of Means (532/2)"	"F Pixels"	"B Pixels"	"Circularity"	"Index"	"Target"
0	0	0	1	1	1	"ACTA1"	"P68133"	2250	4620	120	7146	7863	2288	29	6564	6564	6768	1901	28	20	10	0	943543	0.576	100000.000	100000.000	0.000	0.000	0.000	0.000	0.000	16.610	582	1299	582	1299	120	820	100	1	"Y55"
0	0	0	1	2	1	"ACTA1"	"P68133"	2750	4630	200	6782	7250	1520	20	6596	6596	6778	1048	15	25	11	0	2291027	0.450	100000.000	100000.000	0.000	0.000	0.000	0.000	0.000	16.610	186	654	186	654	316	2384	100	2	"Y55"
0	0	0	1	3	1	"ACTA1"	"P68133"	3260	4640	140	7236	8186	5856	71	6608	6608	6750	795	11	43	21	0	1277071	1.806	100000.000	100000.000	0.000	0.000	0.000	0.000	0.000	16.610	628	1578	628	1578	156	1140	100	3	"Y55"
0	0	0	1	4	1	"A-Raf"	"P10398"	3780	4620	160	8391	8841	2378	26	6514	6514	6682	1959	29	48	21	0	1838902	1.102	100000.000	100000.000	0.000	0.000	0.000	0.000	0.000	16.610	1877	2327	1877	2327	208	1512	100	4	"S214"
0	0	0	1	5	1	"A-Raf"	"P10398"	4250	4620	170	7621	8645	4325	50	6283	6283	6509	1256	19	52	37	0	1798224	1.701	100000.000	100000.000	0.000	0.000	0.000	0.000	0.000	16.610	1338	2362	1338	2362	208	1660	100	5	"S214"
0	0	0	1	6	1	"A-Raf"	"P10398"	4780	4610	160	8056	8359	2335	27	6057	6057	6275	918	14	63	52	0	1738735	2.270	100000.000	100000.000	0.000	0.000	0.000	0.000	0.000	16.610	1999	2302	1999	2302	208	1512	100	6	"S214"
0	0	0	1	7	1	"Cdk2"	"P24941"	5240	4610	200	6458	6841	1579	23	6021	6021	6238	911	14	34	14	0	2161680	0.662	100000.000	100000.000	0.000	0.000	0.000	0.000	0.000	16.610	437	820	437	820	316	2384	100	7	"Y179"
0	0	0	1	8	1	"Cdk2"	"P24941"	5740	4610	200	6334	6573	1222	18	5970	5970	6144	997	16	23	7	0	2076935	0.430	100000.000	100000.000	0.000	0.000	0.000	0.000	0.000	16.610	364	603	364	603	316	2384	100	8	"Y179"
0	0	0	1	9	1	"Cdk2"	"P24941"	6240	4610	200	6284	6688	1520	22	5914	5914	6183	1243	20	22	10	0	2113488	0.406	100000.000	100000.000	0.000	0.000	0.000	0.000	0.000	16.610	370	774	370	774	316	2384	100	9	"Y179"
0	0	0	1	1	2	"Cofilin 1"	"P23528"	2250	5280	160	7131	7420	1561	21	6520	6520	6887	1764	25	14	3	0	1543385	0.302	100000.000	100000.000	0.000	0.000	0.000	0.000	0.000	16.610	611	900	611	900	208	1512	100	10	"S2"
0	0	0	1	2	2	"Cofilin 1"	"P23528"	2770	5280	180	6851	7237	1396	19	6489	6489	6969	2344	33	9	1	0	1852560	0.114	100000.000	100000.000	0.000	0.000	0.000	0.000	0.000	16.610	362	748	362	748	256	1924	100	11	"S2"
0	0	0	1	3	2	"Cofilin 1"	"P23528"	3270	5270	220	6768	7232	2019	27	6485	6485	6870	1751	25	12	5	0	2835034	0.207	100000.000	100000.000	0.000	0.000	0.000	0.000	0.000	16.610	283	747	283	747	392	2896	100	12	"S2"
0	0	0	1	4	2	"CTNNB1"	"P35222"	3750	5260	200	5932	6319	1532	24	6455	6455	6734	1385	20	8	5	0	1996686	-0.300	100000.000	100000.000	0.000	0.000	0.000	0.000	0.000	16.610	-523	-136	-523	-136	316	2384	100	13	"S675"
0	0	0	1	5	2	"CTNNB1"	"P35222"	4250	5260	200	5787	6103	1363	22	6395	6395	6694	1522	22	6	2	0	1928456	-0.388	100000.000	100000.000	0.000	0.000	0.000	0.000	0.000	16.610	-608	-292	-608	-292	316	2384	100	14	"S675"
0	0	0	1	6	2	"CTNNB1"	"P35222"	4750	5260	210	5736	6194	1755	28	6319	6319	6664	1793	26	7	3	0	1957205	-0.262	100000.000	100000.000	0.000	0.000	0.000	0.000	0.000	16.610	-583	-125	-583	-125	316	2572	100	15	"S675"
0	0	0	1	7	2	"EGFR"	"P00533"	5230	5250	180	6119	6458	1443	22	6217	6217	6597	1656	25	8	3	0	1653219	-0.084	100000.000	100000.000	0.000	0.000	0.000	0.000	0.000	16.610	-98	241	-98	241	256	1924	100	16	"T693"
0	0	0	1	8	2	"EGFR"	"P00533"	5750	5250	220	6144	6489	1268	19	6180	6180	6587	2411	36	7	1	0	2543600	-0.041	100000.000	100000.000	0.000	0.000	0.000	0.000	0.000	16.610	-36	309	-36	309	392	2896	100	17	"T693"
0	0	0	1	9	2	"EGFR"	"P00533"	6260	5280	200	5952	6367	1522	23	6101	6101	6413	1410	21	10	6	0	2011920	-0.033	100000.000	100000.000	0.000	0.000	0.000	0.000	0.000	16.610	-149	266	-149	266	316	2384	100	18	"T693"
0	0	0	1	1	3	"JAK1"	"P23458"	2260	5920	150	6739	11196	7703	68	6192	6192	6705	2142	31	37	33	0	1746522	2.097	100000.000	100000.000	0.000	0.000	0.000	0.000	0.000	16.610	547	5004	547	5004	156	1272	100	19	"Y1035"
0	0	0	1	2	3	"JAK1"	"P23458"	2750	5910	140	7409	14018	11846	84	6176	6176	6771	2312	34	46	42	0	2186807	3.135	100000.000	100000.000	0.000	0.000	0.000	0.000	0.000	16.610	1233	7842	1233	7842	156	1140	100	20	"Y1035"
0	0	0	1	3	3	"JAK1"	"P23458"	3240	5910	150	7164	12657	9589	75	6399	6399	6903	1990	28	42	37	0	1974535	2.891	100000.000	100000.000	0.000	0.000	0.000	0.000	0.000	16.610	765	6258	765	6258	156	1272	100	21	"Y1035"
0	0	0	1	4	3	"JNK2"	"P45984"	3750	5910	160	8336	9126	4334	47	6326	6326	6641	1966	29	51	26	0	1898283	1.264	100000.000	100000.000	0.000	0.000	0.000	0.000	0.000	16.610	2010	2800	2010	2800	208	1512	100	22	"T183"
0	0	0	1	5	3	"JNK2"	"P45984"	4250	5890	160	8827	9476	3812	40	6282	6282	6664	1782	26	56	36	0	1971047	1.578	100000.000	100000.000	0.000	0.000	0.000	0.000	0.000	16.610	2545	3194	2545	3194	208	1512	100	23	"T183"
0	0	0	1	6	3	"JNK2"	"P45984"	4740	5890	150	8988	9400	3795	40	6294	6294	6614	1440	21	57	47	0	1466467	1.935	100000.000	100000.000	0.000	0.000	0.000	0.000	0.000	16.610	2694	3106	2694	3106	156	1272	100	24	"T183"
0	0	0	1	7	3	"Kit "	"P10721"	5250	5900	150	7074	7937	3198	40	6346	6346	6729	1531	22	33	16	0	1238206	0.789	100000.000	100000.000	0.000	0.000	0.000	0.000	0.000	16.610	728	1591	728	1591	156	1272	100	25	"Y721"
0	0	0	1	8	3	"Kit "	"P10721"	5740	5930	180	6581	7447	2340	31	6324	6324	6695	1333	19	28	15	0	1906404	0.564	100000.000	100000.000	0.000	0.000	0.000	0.000	0.000	16.610	257	1123	257	1123	256	1924	100	26	"Y721"
0	0	0	1	9	3	"Kit "	"P10721"	6240	5890	150	7373	8131	2673	32	6302	6302	6797	1952	28	33	15	0	1268471	0.683	100000.000	100000.000	0.000	0.000	0.000	0.000	0.000	16.610	1071	1829	1071	1829	156	1272	100	27	"Y721"
0	0	0	1	1	4	"MK3"	"P22001"	2230	6560	140	9724	13579	9261	68	6590	6590	7111	2451	34	53	48	0	2118357	2.639	100000.000	100000.000	0.000	0.000	0.000	0.000	0.000	16.610	3134	6989	3134	6989	156	1140	100	28	"Y187"
0	0	0	1	2	4	"MK3"	"P22001"	2740	6550	140	11237	13999	9070	64	6592	6592	7228	2380	32	55	50	0	2183918	2.845	100000.000	100000.000	0.000	0.000	0.000	0.000	0.000	16.610	4645	7407	4645	7407	156	1140	100	29	"Y187"
0	0	0	1	3	4	"MK3"	"P22001"	3240	6560	140	13097	14055	8346	59	6615	6615	7169	1954	27	58	52	0	2192523	3.524	100000.000	100000.000	0.000	0.000	0.000	0.000	0.000	16.610	6482	7440	6482	7440	156	1140	100	30	"Y187"
0	0	0	1	4	4	"NFAT1 "	"Q13469"	3750	6570	190	6429	7231	2473	34	6412	6412	6911	2054	29	17	8	0	1851063	0.156	100000.000	100000.000	0.000	0.000	0.000	0.000	0.000	16.610	17	819	17	819	256	2088	100	31	"S326"
0	0	0	1	5	4	"NFAT1 "	"Q13469"	4250	6570	230	6250	6830	2320	33	6352	6352	6822	1954	28	11	5	0	2677271	0.004	100000.000	100000.000	0.000	0.000	0.000	0.000	0.000	16.610	-102	478	-102	478	392	3108	100	32	"S326"
0	0	0	1	6	4	"NFAT1 "	"Q13469"	4730	6560	200	6287	6774	2427	35	6347	6347	6819	1958	28	9	4	0	2140471	-0.023	100000.000	100000.000	0.000	0.000	0.000	0.000	0.000	16.610	-60	427	-60	427	316	2384	100	33	"S326"
0	0	0	1	7	4	"NFkB-p65 "	"Q04206"	5230	6560	200	6380	6926	2004	28	6197	6197	6613	1777	26	15	6	0	2188546	0.176	100000.000	100000.000	0.000	0.000	0.000	0.000	0.000	16.610	183	729	183	729	316	2384	100	34	"S276"
0	0	0	1	8	4	"NFkB-p65 "	"Q04206"	5740	6560	150	6418	7174	3159	44	6088	6088	6535	1706	26	17	8	0	1119163	0.375	100000.000	100000.000	0.000	0.000	0.000	0.000	0.000	16.610	330	1086	330	1086	156	1272	100	35	"S276"
0	0	0	1	9	4	"NFkB-p65 "	"Q04206"	6230	6560	160	6453	7191	3741	52	6111	6111	6609	1903	28	14	3	0	1495795	0.306	100000.000	100000.000	0.000	0.000	0.000	0.000	0.000	16.610	342	1080	342	1080	208	1512	100	36	"S276"
0	0	0	1	1	5	"PDGFRb"	"P09619"	2250	7210	130	29752	27818	10792	38	6421	6421	7214	3104	43	87	85	0	3338127	6.638	100000.000	100000.000	0.000	0.000	0.000	0.000	0.000	16.610	23331	21397	23331	21397	120	940	100	37	"Y686"
0	0	0	1	2	5	"PDGFRb"	"P09619"	2750	7220	140	31839	27305	14356	52	6285	6285	6999	2779	39	76	73	0	4259520	7.307	100000.000	100000.000	0.000	0.000	0.000	0.000	0.000	16.610	25554	21020	25554	21020	156	1140	100	38	"Y686"
0	0	0	1	3	5	"PDGFRb"	"P09619"	3250	7190	140	37531	30750	16113	52	6368	6368	7078	2581	36	76	75	0	4797025	9.172	100000.000	100000.000	0.000	0.000	0.000	0.000	0.000	16.610	31163	24382	31163	24382	156	1140	100	39	"Y686"
0	0	0	1	4	5	"PELI2"	"Q96FA3"	3750	7190	160	9716	10120	4319	42	6343	6343	6772	1922	28	64	45	0	2104875	1.742	100000.000	100000.000	0.000	0.000	0.000	0.000	0.000	16.610	3373	3777	3373	3777	208	1512	100	40	"T290"
0	0	0	1	5	5	"PELI2"	"Q96FA3"	4250	7190	170	10104	10673	4488	42	6331	6331	6800	2157	31	66	43	0	2219943	1.796	100000.000	100000.000	0.000	0.000	0.000	0.000	0.000	16.610	3773	4342	3773	4342	208	1660	100	41	"T290"
0	0	0	1	6	5	"PELI2"	"Q96FA3"	4740	7190	150	11105	11499	3865	33	6403	6403	6946	2347	33	80	50	0	1793863	1.940	100000.000	100000.000	0.000	0.000	0.000	0.000	0.000	16.610	4702	5096	4702	5096	156	1272	100	42	"T290"
0	0	0	1	7	5	"sek1"	"P45985"	5250	7200	200	6372	6755	1706	25	6221	6221	6660	1678	25	11	4	0	2134588	0.057	100000.000	100000.000	0.000	0.000	0.000	0.000	0.000	16.610	151	534	151	534	316	2384	100	43	"S2315"
0	0	0	1	8	5	"sek1"	"P45985"	5750	7200	170	6429	7056	2812	39	6129	6129	6541	1521	23	14	5	0	1467626	0.339	100000.000	100000.000	0.000	0.000	0.000	0.000	0.000	16.610	300	927	300	927	208	1660	100	44	"S2315"
0	0	0	1	9	5	"sek1"	"P45985"	6250	7210	200	6195	6709	1813	27	6110	6110	6671	2026	30	10	2	0	2119976	0.019	100000.000	100000.000	0.000	0.000	0.000	0.000	0.000	16.610	85	599	85	599	316	2384	100	45	"S2315"
0	0	0	1	1	6	"SMAD3"	"Q15796"	2270	7860	170	7927	9227	4577	49	6682	6682	7351	2799	38	28	12	0	1919187	0.670	100000.000	100000.000	0.000	0.000	0.000	0.000	0.000	16.610	1245	2545	1245	2545	208	1660	100	46	"S416"
0	0	0	1	2	6	"SMAD3"	"Q15796"	2740	7830	220	6847	9635	7240	75	6503	6503	7243	2761	38	26	17	0	3776892	0.866	100000.000	100000.000	0.000	0.000	0.000	0.000	0.000	16.610	344	3132	344	3132	392	2896	100	47	"S416"
0	0	0	1	3	6	"SMAD3"	"Q15796"	3270	7840	190	8277	9423	4503	47	6450	6450	7129	2499	35	41	20	0	2412278	0.918	100000.000	100000.000	0.000	0.000	0.000	0.000	0.000	16.610	1827	2973	1827	2973	256	2088	100	48	"S416"
0	0	0	1	4	6	"TAK1 "	"O43318"	3750	7840	180	14266	14431	4622	32	6317	6317	6752	1994	29	89	87	0	3694348	3.851	100000.000	100000.000	0.000	0.000	0.000	0.000	0.000	16.610	7949	8114	7949	8114	256	1924	100	49	"T178"
0	0	0	1	5	6	"TAK1 "	"O43318"	4250	7840	180	14323	14771	5692	38	6214	6214	6797	2167	31	89	87	0	3781405	3.680	100000.000	100000.000	0.000	0.000	0.000	0.000	0.000	16.610	8109	8557	8109	8557	256	1924	100	50	"T178"
0	0	0	1	6	6	"TAK1 "	"O43318"	4730	7840	190	14299	13965	5176	37	6138	6138	6618	1781	26	83	81	0	3574979	4.125	100000.000	100000.000	0.000	0.000	0.000	0.000	0.000	16.610	8161	7827	8161	7827	256	2088	100	51	"T178"
0	0	0	1	7	6	"TNIK"	"Q9UKE5"	5240	7850	140	12558	11897	5646	47	6166	6166	6570	2110	32	59	56	0	1855896	2.525	100000.000	100000.000	0.000	0.000	0.000	0.000	0.000	16.610	6392	5731	6392	5731	156	1140	100	52	"T181"
0	0	0	1	8	6	"TNIK"	"Q9UKE5"	5740	7840	160	9224	11466	5985	52	5994	5994	6449	1802	27	53	47	0	2384859	2.784	100000.000	100000.000	0.000	0.000	0.000	0.000	0.000	16.610	3230	5472	3230	5472	208	1512	100	53	"T181"
0	0	0	1	9	6	"TNIK"	"Q9UKE5"	6200	7840	150	12933	12120	5677	46	6051	6051	6675	2785	41	55	53	0	1890734	1.955	100000.000	100000.000	0.000	0.000	0.000	0.000	0.000	16.610	6882	6069	6882	6069	156	1272	100	54	"T181"
-75	0	0	1	1	7	"empty"	"empty"	2250	8480	200	6425	7261	3117	42	6584	6584	7311	3132	42	9	4	0	2294551	-0.016	100000.000	100000.000	0.000	0.000	0.000	0.000	0.000	16.610	-159	677	-159	677	316	2384	100	55	"empty"
-75	0	0	1	2	7	"empty"	"empty"	2750	8480	200	6142	6755	2587	38	6376	6376	7352	3741	50	6	1	0	2134619	-0.160	100000.000	100000.000	0.000	0.000	0.000	0.000	0.000	16.610	-234	379	-234	379	316	2384	100	56	"empty"
-75	0	0	1	3	7	"empty"	"empty"	3250	8480	200	6264	6881	2265	32	6427	6427	7005	2384	34	9	4	0	2174427	-0.052	100000.000	100000.000	0.000	0.000	0.000	0.000	0.000	16.610	-163	454	-163	454	316	2384	100	57	"empty"
-75	0	0	1	4	7	"empty"	"empty"	3750	8480	200	6198	6581	1666	25	6375	6375	6775	1907	28	8	4	0	2079741	-0.102	100000.000	100000.000	0.000	0.000	0.000	0.000	0.000	16.610	-177	206	-177	206	316	2384	100	58	"empty"
-75	0	0	1	5	7	"empty"	"empty"	4250	8480	200	6272	6573	1572	23	6296	6296	6943	2738	39	6	2	0	2077049	-0.135	100000.000	100000.000	0.000	0.000	0.000	0.000	0.000	16.610	-24	277	-24	277	316	2384	100	59	"empty"
-75	0	0	1	6	7	"empty"	"empty"	4750	8480	200	6367	6956	2351	33	6215	6215	6811	2454	36	11	3	0	2198022	0.059	100000.000	100000.000	0.000	0.000	0.000	0.000	0.000	16.610	152	741	152	741	316	2384	100	60	"empty"
-75	0	0	1	7	7	"empty"	"empty"	5250	8480	200	6203	6670	1895	28	6084	6084	6626	2110	31	10	4	0	2107656	0.021	100000.000	100000.000	0.000	0.000	0.000	0.000	0.000	16.610	119	586	119	586	316	2384	100	61	"empty"
-75	0	0	1	8	7	"empty"	"empty"	5750	8480	200	6055	6616	1894	28	5981	5981	6547	2151	32	8	2	0	2090742	0.032	100000.000	100000.000	0.000	0.000	0.000	0.000	0.000	16.610	74	635	74	635	316	2384	100	62	"empty"
-75	0	0	1	9	7	"empty"	"empty"	6250	8480	200	6099	6632	1805	27	6032	6032	6677	2214	33	9	3	0	2095865	-0.020	100000.000	100000.000	0.000	0.000	0.000	0.000	0.000	16.610	67	600	67	600	316	2384	100	63	"empty"
0	0	0	2	1	1	"PKACa "	"P17612"	6700	4640	140	8743	10753	5238	48	5916	5916	6213	1313	21	52	50	0	1677391	3.458	100000.000	100000.000	0.000	0.000	0.000	0.000	0.000	16.610	2827	4837	2827	4837	156	1140	100	64	"T197"
0	0	0	2	2	1	"PKACa "	"P17612"	7220	4640	100	14750	14950	3353	22	5863	5863	6198	1880	30	95	95	0	1195996	4.655	100000.000	100000.000	0.000	0.000	0.000	0.000	0.000	16.610	8887	9087	8887	9087	80	560	100	65	"T197"
0	0	0	2	3	1	"PKACa "	"P17612"	7720	4640	140	12471	11930	5552	46	5895	5895	6133	1324	21	66	62	0	1861131	4.378	100000.000	100000.000	0.000	0.000	0.000	0.000	0.000	16.610	6576	6035	6576	6035	156	1140	100	66	"T197"
0	0	0	2	4	1	"PTEN"	"P60484"	8220	4650	170	8190	8911	2673	29	5928	5928	6168	1416	22	78	37	0	1853544	1.937	100000.000	100000.000	0.000	0.000	0.000	0.000	0.000	16.610	2262	2983	2262	2983	208	1660	100	67	"Y315"
0	0	0	2	5	1	"PTEN"	"P60484"	8720	4670	170	7601	8461	2671	31	5960	5960	6161	1083	17	74	38	0	1759834	2.124	100000.000	100000.000	0.000	0.000	0.000	0.000	0.000	16.610	1641	2501	1641	2501	208	1660	100	68	"Y315"
0	0	0	2	6	1	"PTEN"	"P60484"	9220	4670	170	7461	8106	2518	31	6127	6127	6346	1414	22	45	18	0	1686027	1.245	100000.000	100000.000	0.000	0.000	0.000	0.000	0.000	16.610	1334	1979	1334	1979	208	1660	100	69	"Y315"
0	0	0	2	7	1	"SOC3"	"O14543"	9710	4670	120	6155	6571	1684	25	6165	6165	6346	1033	16	15	9	0	788467	0.218	100000.000	100000.000	0.000	0.000	0.000	0.000	0.000	16.610	-10	406	-10	406	120	820	100	70	"Y204"
0	0	0	2	8	1	"SOC3"	"O14543"	10230	4660	220	6108	6590	1951	29	6045	6045	6334	1467	23	13	7	0	2583469	0.175	100000.000	100000.000	0.000	0.000	0.000	0.000	0.000	16.610	63	545	63	545	392	2896	100	71	"Y204"
0	0	0	2	9	1	"SOC3"	"O14543"	10730	4660	200	5935	6011	831	13	5915	5915	6147	1262	20	6	1	0	1899436	-0.108	100000.000	100000.000	0.000	0.000	0.000	0.000	0.000	16.610	20	96	20	96	316	2384	100	72	"Y204"
0	0	0	2	1	2	"STAT3 "	"P40763"	6710	5290	190	6307	7551	3535	46	6116	6116	6554	1919	29	27	11	0	1933102	0.520	100000.000	100000.000	0.000	0.000	0.000	0.000	0.000	16.610	191	1435	191	1435	256	2088	100	73	"S691"
0	0	0	2	2	2	"STAT3 "	"P40763"	7230	5300	170	6692	8645	4436	51	6167	6167	6615	2036	30	36	22	0	1798225	0.997	100000.000	100000.000	0.000	0.000	0.000	0.000	0.000	16.610	525	2478	525	2478	208	1660	100	74	"S691"
0	0	0	2	3	2	"STAT3 "	"P40763"	7720	5300	200	6404	7627	3399	44	6126	6126	6551	2087	31	23	9	0	2410049	0.516	100000.000	100000.000	0.000	0.000	0.000	0.000	0.000	16.610	278	1501	278	1501	316	2384	100	75	"S691"
0	0	0	2	4	2	"STAT6 "	"P42226"	8210	5310	250	6462	7135	2607	36	6030	6030	6404	2047	31	14	6	0	3281919	0.357	100000.000	100000.000	0.000	0.000	0.000	0.000	0.000	16.610	432	1105	432	1105	460	3704	100	76	"T645"
0	0	0	2	5	2	"STAT6 "	"P42226"	8720	5300	200	6594	7068	2574	36	6052	6052	6455	1970	30	10	4	0	2233363	0.311	100000.000	100000.000	0.000	0.000	0.000	0.000	0.000	16.610	542	1016	542	1016	316	2384	100	77	"T645"
0	0	0	2	6	2	"STAT6 "	"P42226"	9230	5290	190	6658	7175	2429	33	6114	6114	6434	1407	21	14	7	0	1836915	0.527	100000.000	100000.000	0.000	0.000	0.000	0.000	0.000	16.610	544	1061	544	1061	256	2088	100	78	"T645"
0	0	0	2	7	2	"14-3-3 beta"	"P31946"	9720	5290	150	20738	18796	10529	56	6140	6140	6412	1367	21	71	67	0	2932187	9.059	100000.000	100000.000	0.000	0.000	0.000	0.000	0.000	16.610	14598	12656	14598	12656	156	1272	100	79	"S185"
0	0	0	2	8	2	"14-3-3 beta"	"P31946"	10210	5290	130	19256	16549	7562	45	6127	6127	6447	1540	23	75	70	0	1985895	6.560	100000.000	100000.000	0.000	0.000	0.000	0.000	0.000	16.610	13129	10422	13129	10422	120	940	100	80	"S185"
0	0	0	2	9	2	"14-3-3 beta"	"P31946"	10730	5290	150	18974	17567	8409	47	6093	6093	6427	2035	31	74	72	0	2740458	5.474	100000.000	100000.000	0.000	0.000	0.000	0.000	0.000	16.610	12881	11474	12881	11474	156	1272	100	81	"S185"
0	0	0	2	1	3	"Tgfbr2"	"P37173"	6720	5940	180	7159	8234	3438	41	6195	6195	6784	2929	43	22	8	0	2107892	0.495	100000.000	100000.000	0.000	0.000	0.000	0.000	0.000	16.610	964	2039	964	2039	256	1924	100	82	"S409"
0	0	0	2	2	3	"Tgfbr2"	"P37173"	7220	5940	180	6763	7851	3462	44	6173	6173	6589	2073	31	25	12	0	2009834	0.609	100000.000	100000.000	0.000	0.000	0.000	0.000	0.000	16.610	590	1678	590	1678	256	1924	100	83	"S409"
0	0	0	2	3	3	"Tgfbr2"	"P37173"	7730	5950	220	6803	8286	4405	53	6097	6097	6603	2441	36	25	13	0	3248227	0.689	100000.000	100000.000	0.000	0.000	0.000	0.000	0.000	16.610	706	2189	706	2189	392	2896	100	84	"S409"
0	0	0	2	4	3	"Tyk2"	"P29597"	8240	5940	130	7159	9300	5910	63	5946	5946	6399	1841	28	41	33	0	1116036	1.576	100000.000	100000.000	0.000	0.000	0.000	0.000	0.000	16.610	1213	3354	1213	3354	120	940	100	85	"Y1054/5"
0	0	0	2	5	3	"Tyk2"	"P29597"	8750	5920	200	5960	7531	3795	50	5885	5885	6531	2456	37	23	12	0	2379824	0.407	100000.000	100000.000	0.000	0.000	0.000	0.000	0.000	16.610	75	1646	75	1646	316	2384	100	86	"Y1054/5"
0	0	0	2	6	3	"Tyk2"	"P29597"	9230	5930	140	6573	9640	6313	65	5972	5972	6640	2342	35	36	28	0	1503871	1.281	100000.000	100000.000	0.000	0.000	0.000	0.000	0.000	16.610	601	3668	601	3668	156	1140	100	87	"Y1054/5"
0	0	0	2	7	3	"caveolin-1"	"Q03135"	9740	5960	210	6669	8135	5282	64	5937	5937	6490	2545	39	23	10	0	2570634	0.646	100000.000	100000.000	0.000	0.000	0.000	0.000	0.000	16.610	732	2198	732	2198	316	2572	100	88	"Y14"
0	0	0	2	8	3	"caveolin-1"	"Q03135"	10210	5950	170	7266	8072	3264	40	6027	6027	6409	2103	32	34	12	0	1679045	0.791	100000.000	100000.000	0.000	0.000	0.000	0.000	0.000	16.610	1239	2045	1239	2045	208	1660	100	89	"Y14"
0	0	0	2	9	3	"caveolin-1"	"Q03135"	10720	5960	160	6452	8188	5735	70	6006	6006	6402	2134	33	22	11	0	1703142	0.837	100000.000	100000.000	0.000	0.000	0.000	0.000	0.000	16.610	446	2182	446	2182	208	1512	100	90	"Y14"
0	0	0	2	1	4	"Cdc42 "	"P60953"	6710	6570	160	7332	9380	4833	51	6075	6075	6573	2017	30	42	34	0	1951007	1.392	100000.000	100000.000	0.000	0.000	0.000	0.000	0.000	16.610	1257	3305	1257	3305	208	1512	100	91	"Y32"
0	0	0	2	2	4	"Cdc42 "	"P60953"	7230	6590	130	9443	10677	5494	51	6042	6042	6647	2646	39	57	35	0	1281208	1.523	100000.000	100000.000	0.000	0.000	0.000	0.000	0.000	16.610	3401	4635	3401	4635	120	940	100	92	"Y32"
0	0	0	2	3	4	"Cdc42 "	"P60953"	7710	6620	150	7667	10508	6116	58	6073	6073	6537	2001	30	49	41	0	1639302	1.985	100000.000	100000.000	0.000	0.000	0.000	0.000	0.000	16.610	1594	4435	1594	4435	156	1272	100	93	"Y32"
0	0	0	2	4	4	"Flt3"	"P36888"	8230	6600	130	7341	10278	5731	55	6129	6129	6738	2389	35	45	37	0	1233400	1.482	100000.000	100000.000	0.000	0.000	0.000	0.000	0.000	16.610	1212	4149	1212	4149	120	940	100	94	"Y591"
0	0	0	2	5	4	"Flt3"	"P36888"	8720	6570	150	7928	10694	6241	58	6229	6229	6868	2711	39	44	35	0	1668299	1.411	100000.000	100000.000	0.000	0.000	0.000	0.000	0.000	16.610	1699	4465	1699	4465	156	1272	100	95	"Y591"
0	0	0	2	6	4	"Flt3"	"P36888"	9210	6570	140	6616	9549	6599	69	6249	6249	7020	2817	40	29	21	0	1489699	0.898	100000.000	100000.000	0.000	0.000	0.000	0.000	0.000	16.610	367	3300	367	3300	156	1140	100	96	"Y591"
0	0	0	2	7	4	"gp130 "	"P40189"	9710	6570	200	6275	7354	3429	46	6205	6205	6900	2842	41	12	7	0	2323959	0.160	100000.000	100000.000	0.000	0.000	0.000	0.000	0.000	16.610	70	1149	70	1149	316	2384	100	97	"Y767"
0	0	0	2	8	4	"gp130 "	"P40189"	10230	6560	180	6622	7967	3906	49	6235	6235	6965	3244	46	16	7	0	2039474	0.309	100000.000	100000.000	0.000	0.000	0.000	0.000	0.000	16.610	387	1732	387	1732	256	1924	100	98	"Y767"
0	0	0	2	9	4	"gp130 "	"P40189"	10700	6560	180	6666	8089	4045	50	6196	6196	6699	2499	37	25	8	0	2070687	0.556	100000.000	100000.000	0.000	0.000	0.000	0.000	0.000	16.610	470	1893	470	1893	256	1924	100	99	"Y767"
0	0	0	2	1	5	"IKK-beta "	"O14920"	6720	7220	170	16921	16126	6095	37	6094	6094	6772	2636	38	81	78	0	3354134	3.549	100000.000	100000.000	0.000	0.000	0.000	0.000	0.000	16.610	10827	10032	10827	10032	208	1660	100	100	"Y199"
0	0	0	2	2	5	"IKK-beta "	"O14920"	7210	7230	190	15265	14042	7110	50	6056	6056	6699	2597	38	66	59	0	3594651	2.827	100000.000	100000.000	0.000	0.000	0.000	0.000	0.000	16.610	9209	7986	9209	7986	256	2088	100	101	"Y199"
0	0	0	2	3	5	"IKK-beta "	"O14920"	7730	7220	200	11907	12985	7475	57	6166	6166	6922	3008	43	54	49	0	4103258	2.016	100000.000	100000.000	0.000	0.000	0.000	0.000	0.000	16.610	5741	6819	5741	6819	316	2384	100	102	"Y199"
0	0	0	2	4	5	"IRAK1"	"P51617"	8220	7220	170	12236	14625	9122	62	6172	6172	6990	3431	49	55	48	0	3041907	2.225	100000.000	100000.000	0.000	0.000	0.000	0.000	0.000	16.610	6064	8453	6064	8453	208	1660	100	103	"T209"
0	0	0	2	5	5	"IRAK1"	"P51617"	8730	7240	150	16815	16775	9003	53	6131	6131	6846	2480	36	71	66	0	2616968	4.004	100000.000	100000.000	0.000	0.000	0.000	0.000	0.000	16.610	10684	10644	10684	10644	156	1272	100	104	"T209"
0	0	0	2	6	5	"IRAK1"	"P51617"	9220	7220	160	13224	17742	14398	81	6175	6175	7118	3123	43	54	50	2	3690367	3.402	100000.000	100000.000	0.000	0.000	0.000	0.000	0.000	16.610	7049	11567	7049	11567	208	1512	100	105	"T209"
0	0	0	2	7	5	"IRS-1"	"P35568"	9710	7210	210	6292	7085	2636	37	6197	6197	6942	2727	39	10	5	0	2238937	0.052	100000.000	100000.000	0.000	0.000	0.000	0.000	0.000	16.610	95	888	95	888	316	2572	100	106	"S312"
0	0	0	2	8	5	"IRS-1"	"P35568"	10190	7190	160	6372	7047	2278	32	6177	6177	6786	2480	36	14	6	0	1465809	0.105	100000.000	100000.000	0.000	0.000	0.000	0.000	0.000	16.610	195	870	195	870	208	1512	100	107	"S312"
0	0	0	2	9	5	"IRS-1"	"P35568"	10720	7190	210	6316	7201	3703	51	6209	6209	6816	2578	37	10	4	0	2275463	0.149	100000.000	100000.000	0.000	0.000	0.000	0.000	0.000	16.610	107	992	107	992	316	2572	100	108	"S312"
0	0	0	2	1	6	"Malt1"	"Q9UDY8"	6720	7860	200	6068	6656	2437	36	6090	6090	6872	2886	41	9	3	0	2103156	-0.075	100000.000	100000.000	0.000	0.000	0.000	0.000	0.000	16.610	-22	566	-22	566	316	2384	100	109	"S135"
0	0	0	2	2	6	"Malt1"	"Q9UDY8"	7210	7860	200	5916	6709	3177	47	6183	6183	7079	3126	44	8	4	0	2119959	-0.118	100000.000	100000.000	0.000	0.000	0.000	0.000	0.000	16.610	-267	526	-267	526	316	2384	100	110	"S135"
0	0	0	2	3	6	"Malt1"	"Q9UDY8"	7710	7850	200	6030	7130	4202	58	6347	6347	7241	2904	40	12	7	0	2253163	-0.038	100000.000	100000.000	0.000	0.000	0.000	0.000	0.000	16.610	-317	783	-317	783	316	2384	100	111	"S135"
0	0	0	2	4	6	"MEK1 "	"Q02750"	8220	7840	200	6233	7572	4407	58	6303	6303	7131	2721	38	12	7	0	2392685	0.162	100000.000	100000.000	0.000	0.000	0.000	0.000	0.000	16.610	-70	1269	-70	1269	316	2384	100	112	"T385"
0	0	0	2	5	6	"MEK1 "	"Q02750"	8710	7850	200	6089	6803	2337	34	6342	6342	7393	3509	47	7	3	0	2149813	-0.168	100000.000	100000.000	0.000	0.000	0.000	0.000	0.000	16.610	-253	461	-253	461	316	2384	100	113	"T385"
0	0	0	2	6	6	"MEK1 "	"Q02750"	9210	7870	180	6227	7023	2316	32	6489	6489	7361	2782	37	9	4	0	1797955	-0.121	100000.000	100000.000	0.000	0.000	0.000	0.000	0.000	16.610	-262	534	-262	534	256	1924	100	114	"T385"
0	0	0	2	7	6	"p47phox "	"P14598"	9700	7840	200	6005	6629	2720	41	6335	6335	7016	2487	35	6	2	0	2094707	-0.156	100000.000	100000.000	0.000	0.000	0.000	0.000	0.000	16.610	-330	294	-330	294	316	2384	100	115	"S359"
0	0	0	2	8	6	"p47phox "	"P14598"	10200	7840	200	6225	6730	2266	33	6249	6249	6800	2143	31	9	5	0	2126690	-0.033	100000.000	100000.000	0.000	0.000	0.000	0.000	0.000	16.610	-24	481	-24	481	316	2384	100	116	"S359"
0	0	0	2	9	6	"p47phox "	"P14598"	10700	7840	190	6283	7655	5653	73	6251	6251	7060	2968	42	9	7	0	1959700	0.200	100000.000	100000.000	0.000	0.000	0.000	0.000	0.000	16.610	32	1404	32	1404	256	2088	100	117	"S359"
-75	0	0	2	1	7	"empty"	"empty"	6710	8500	200	6326	7316	3781	51	6188	6188	6952	2911	41	12	6	0	2311960	0.125	100000.000	100000.000	0.000	0.000	0.000	0.000	0.000	16.610	138	1128	138	1128	316	2384	100	118	"empty"
-75	0	0	2	2	7	"empty"	"empty"	7210	8500	200	6243	6966	3369	48	6195	6195	6914	2820	40	7	4	0	2201227	0.018	100000.000	100000.000	0.000	0.000	0.000	0.000	0.000	16.610	48	771	48	771	316	2384	100	119	"empty"
-75	0	0	2	3	7	"empty"	"empty"	7710	8500	200	6362	7026	3233	46	6249	6249	7111	3273	46	9	3	0	2220227	-0.026	100000.000	100000.000	0.000	0.000	0.000	0.000	0.000	16.610	113	777	113	777	316	2384	100	120	"empty"
-75	0	0	2	4	7	"empty"	"empty"	8210	8500	200	6261	7210	4149	57	6247	6247	7103	3160	44	9	5	0	2278442	0.034	100000.000	100000.000	0.000	0.000	0.000	0.000	0.000	16.610	14	963	14	963	316	2384	100	121	"empty"
-75	0	0	2	5	7	"empty"	"empty"	8710	8500	200	5944	6771	2932	43	6206	6206	7048	3078	43	7	4	0	2139549	-0.090	100000.000	100000.000	0.000	0.000	0.000	0.000	0.000	16.610	-262	565	-262	565	316	2384	100	122	"empty"
-75	0	0	2	6	7	"empty"	"empty"	9210	8500	200	6128	6822	2215	32	6285	6285	7162	3131	43	7	3	0	2155731	-0.109	100000.000	100000.000	0.000	0.000	0.000	0.000	0.000	16.610	-157	537	-157	537	316	2384	100	123	"empty"
0	0	0	2	7	7	"GLQAWPG-pS-AIPQFLG_GLQAWPGEAIPQFLG_20vs80"	"GLQAWPG-pS-AIPQFLG_GLQAWPGEAIPQFLG_20vs80"	9730	8490	120	13454	15362	9362	60	6167	6167	6739	2421	35	57	53	0	1843463	3.562	100000.000	100000.000	0.000	0.000	0.000	0.000	0.000	16.610	7287	9195	7287	9195	120	820	100	124	"GLQAWPG-pS-AIPQFLG_GLQAWPGEAIPQFLG_20vs80"
0	0	0	2	8	7	"GLQAWPG-pS-AIPQFLG_GLQAWPGEAIPQFLG_20vs80"	"GLQAWPG-pS-AIPQFLG_GLQAWPGEAIPQFLG_20vs80"	10220	8490	150	8958	14532	9955	68	6169	6169	6800	3101	45	48	41	0	2267012	2.493	100000.000	100000.000	0.000	0.000	0.000	0.000	0.000	16.610	2789	8363	2789	8363	156	1272	100	125	"GLQAWPG-pS-AIPQFLG_GLQAWPGEAIPQFLG_20vs80"
0	0	0	2	9	7	"GLQAWPG-pS-AIPQFLG_GLQAWPGEAIPQFLG_20vs80"	"GLQAWPG-pS-AIPQFLG_GLQAWPGEAIPQFLG_20vs80"	10710	8490	140	9120	14391	9409	65	6139	6139	6621	2420	36	53	44	0	2245055	3.211	100000.000	100000.000	0.000	0.000	0.000	0.000	0.000	16.610	2981	8252	2981	8252	156	1140	100	126	"GLQAWPG-pS-AIPQFLG_GLQAWPGEAIPQFLG_20vs80"
0	0	0	3	1	1	"JAK1"	"P23458"	11200	4620	200	6079	6539	3090	47	5860	5860	6086	1498	24	7	2	0	2066340	0.302	100000.000	100000.000	0.000	0.000	0.000	0.000	0.000	16.610	219	679	219	679	316	2384	100	127	"Y220"
0	0	0	3	2	1	"JAK1"	"P23458"	11700	4630	130	6309	6439	768	11	5873	5873	6078	1066	17	17	4	0	772727	0.339	100000.000	100000.000	0.000	0.000	0.000	0.000	0.000	16.610	436	566	436	566	120	940	100	128	"Y220"
0	0	0	3	3	1	"JAK1"	"P23458"	12210	4630	100	7190	7297	1306	17	5891	5891	6291	2730	43	7	2	0	583779	0.368	100000.000	100000.000	0.000	0.000	0.000	0.000	0.000	16.610	1299	1406	1299	1406	80	560	100	129	"Y220"
0	0	0	3	4	1	"Jun "	"P05412"	12700	4620	200	6106	6302	1486	23	6059	6059	6267	1375	21	5	3	0	1991346	0.025	100000.000	100000.000	0.000	0.000	0.000	0.000	0.000	16.610	47	243	47	243	316	2384	100	130	"S243"
0	0	0	3	5	1	"Jun "	"P05412"	13200	4620	200	6192	6540	2185	33	6095	6095	6373	1655	25	4	2	0	2066754	0.101	100000.000	100000.000	0.000	0.000	0.000	0.000	0.000	16.610	97	445	97	445	316	2384	100	131	"S243"
0	0	0	3	6	1	"Jun "	"P05412"	13680	4600	170	6161	6538	1732	26	6152	6152	6366	1142	17	10	4	0	1359930	0.151	100000.000	100000.000	0.000	0.000	0.000	0.000	0.000	16.610	9	386	9	386	208	1660	100	132	"S243"
0	0	0	3	7	1	"Kit "	"P10721"	14210	4640	80	9356	9912	3184	32	6195	6195	6390	907	14	84	73	0	515416	3.883	100000.000	100000.000	0.000	0.000	0.000	0.000	0.000	16.610	3161	3717	3161	3717	52	340	100	133	"Y568/70"
0	0	0	3	8	1	"Kit "	"P10721"	14700	4640	140	6262	8542	5314	62	6274	6274	7213	4173	57	18	9	0	1332545	0.318	100000.000	100000.000	0.000	0.000	0.000	0.000	0.000	16.610	-12	2268	-12	2268	156	1140	100	134	"Y568/70"
0	0	0	3	9	1	"Kit "	"P10721"	15200	4640	90	11280	13049	8627	66	6029	6029	6499	2532	38	75	53	0	678528	2.587	100000.000	100000.000	0.000	0.000	0.000	0.000	0.000	16.610	5251	7020	5251	7020	52	420	100	135	"Y568/70"
0	0	0	3	1	2	"Mlk3"	"Q16584"	11200	5280	140	9910	10023	3471	34	6007	6007	6303	1562	24	69	60	0	1563573	2.382	100000.000	100000.000	0.000	0.000	0.000	0.000	0.000	16.610	3903	4016	3903	4016	156	1140	100	136	"S281"
0	0	0	3	2	2	"Mlk3"	"Q16584"	11690	5260	200	6192	6740	1792	26	5830	5830	5989	1477	24	29	7	0	2129856	0.508	100000.000	100000.000	0.000	0.000	0.000	0.000	0.000	16.610	362	910	362	910	316	2384	100	137	"S281"
0	0	0	3	3	2	"Mlk3"	"Q16584"	12200	5280	140	10533	10443	3372	32	5858	5858	6221	1734	27	78	70	0	1629147	2.435	100000.000	100000.000	0.000	0.000	0.000	0.000	0.000	16.610	4675	4585	4675	4585	156	1140	100	138	"S281"
0	0	0	3	4	2	"NFAT2 "	"O95644"	12690	5280	160	6300	7005	2613	37	6119	6119	6496	1885	29	13	7	0	1457092	0.270	100000.000	100000.000	0.000	0.000	0.000	0.000	0.000	16.610	181	886	181	886	208	1512	100	139	"S172"
0	0	0	3	5	2	"NFAT2 "	"O95644"	13190	5270	200	6392	7111	3113	43	6235	6235	6707	2524	37	7	3	0	2247067	0.160	100000.000	100000.000	0.000	0.000	0.000	0.000	0.000	16.610	157	876	157	876	316	2384	100	140	"S172"
0	0	0	3	6	2	"NFAT2 "	"O95644"	13690	5270	160	6665	6993	1225	17	6299	6299	6818	3035	44	5	0	0	1454629	0.058	100000.000	100000.000	0.000	0.000	0.000	0.000	0.000	16.610	366	694	366	694	208	1512	100	141	"S172"
0	0	0	3	7	2	"PI3-kinase p85 subunit beta"	"O00459"	14210	5270	150	7103	11336	7513	66	6187	6187	6508	2488	38	45	41	0	1768370	1.941	100000.000	100000.000	0.000	0.000	0.000	0.000	0.000	16.610	916	5149	916	5149	156	1272	100	142	"Y464"
0	0	0	3	8	2	"PI3-kinase p85 subunit beta"	"O00459"	14700	5250	160	6993	10151	6344	62	6157	6157	6613	2927	44	37	30	0	2111374	1.209	100000.000	100000.000	0.000	0.000	0.000	0.000	0.000	16.610	836	3994	836	3994	208	1512	100	143	"Y464"
0	0	0	3	9	2	"PI3-kinase p85 subunit beta"	"O00459"	15200	5280	110	15954	16697	8729	52	6071	6071	6851	4213	61	73	60	0	1335724	2.337	100000.000	100000.000	0.000	0.000	0.000	0.000	0.000	16.610	9883	10626	9883	10626	80	656	100	144	"Y464"
0	0	0	3	1	3	"p47phox "	"P14598"	11200	5900	200	5851	6266	3615	57	6068	6068	6516	2524	38	3	1	0	1979984	-0.099	100000.000	100000.000	0.000	0.000	0.000	0.000	0.000	16.610	-217	198	-217	198	316	2384	100	145	"S370"
0	0	0	3	2	3	"p47phox "	"P14598"	11700	5910	160	5776	6127	1753	28	5993	5993	6127	979	15	10	4	0	1274326	0.000	100000.000	100000.000	0.000	0.000	0.000	0.000	0.000	16.610	-217	134	-217	134	208	1512	100	146	"S370"
0	0	0	3	3	3	"p47phox "	"P14598"	12200	5890	200	5922	6240	3363	53	6059	6059	6304	1392	22	5	2	0	1971986	-0.046	100000.000	100000.000	0.000	0.000	0.000	0.000	0.000	16.610	-137	181	-137	181	316	2384	100	147	"S370"
0	0	0	3	4	3	"PDGFRb"	"P09619"	12710	5880	180	6396	6732	1386	20	6372	6372	6952	2505	36	3	1	0	1723293	-0.088	100000.000	100000.000	0.000	0.000	0.000	0.000	0.000	16.610	24	360	24	360	256	1924	100	148	"Y716"
0	0	0	3	5	3	"PDGFRb"	"P09619"	13210	5910	190	6520	7425	3820	51	6364	6364	6944	2991	43	8	5	0	1900894	0.161	100000.000	100000.000	0.000	0.000	0.000	0.000	0.000	16.610	156	1061	156	1061	256	2088	100	149	"Y716"
0	0	0	3	6	3	"PDGFRb"	"P09619"	13720	5900	120	6547	7062	2308	32	6366	6366	6659	2067	31	10	5	0	847444	0.195	100000.000	100000.000	0.000	0.000	0.000	0.000	0.000	16.610	181	696	181	696	120	820	100	150	"Y716"
0	0	0	3	7	3	"Rack1"	"P63244"	14200	5910	150	7223	8474	3411	40	6211	6211	6619	2605	39	19	12	0	1321981	0.712	100000.000	100000.000	0.000	0.000	0.000	0.000	0.000	16.610	1012	2263	1012	2263	156	1272	100	151	"y246"
0	0	0	3	8	3	"Rack1"	"P63244"	14700	5900	200	6638	7959	4853	60	5995	5995	6651	3559	53	11	5	0	2515002	0.368	100000.000	100000.000	0.000	0.000	0.000	0.000	0.000	16.610	643	1964	643	1964	316	2384	100	152	"y246"
0	0	0	3	9	3	"Rack1"	"P63244"	15200	5900	200	6597	7578	4447	58	5838	5838	6561	3834	58	7	4	0	2394744	0.265	100000.000	100000.000	0.000	0.000	0.000	0.000	0.000	16.610	759	1740	759	1740	316	2384	100	153	"y246"
0	0	0	3	1	4	"Sek1"	"P45985"	11190	6530	130	5638	5909	1842	31	6034	6034	6333	1790	28	4	2	0	709078	-0.237	100000.000	100000.000	0.000	0.000	0.000	0.000	0.000	16.610	-396	-125	-396	-125	120	940	100	154	"S80"
0	0	0	3	2	4	"Sek1"	"P45985"	11690	6530	200	5537	5641	760	13	5944	5944	6253	1789	28	1	0	0	1782660	-0.342	100000.000	100000.000	0.000	0.000	0.000	0.000	0.000	16.610	-407	-303	-407	-303	316	2384	100	155	"S80"
0	0	0	3	3	4	"Sek1"	"P45985"	12200	6530	110	5479	5595	778	13	5830	5830	6147	1696	27	2	1	0	447583	-0.325	100000.000	100000.000	0.000	0.000	0.000	0.000	0.000	16.610	-351	-235	-351	-235	80	656	100	156	"S80"
0	0	0	3	4	4	"process-control__"	"GGSGGSGDYKDDDDK"	12670	6570	150	6620	7826	3313	42	6243	6243	6826	2386	34	19	10	0	1220894	0.419	100000.000	100000.000	0.000	0.000	0.000	0.000	0.000	16.610	377	1583	377	1583	156	1272	100	157	"process-control__"
0	0	0	3	5	4	"process-control__"	"GGSGGSGDYKDDDDK"	13210	6540	210	6405	7442	3755	50	6278	6278	6880	2658	38	12	5	0	2351700	0.211	100000.000	100000.000	0.000	0.000	0.000	0.000	0.000	16.610	127	1164	127	1164	316	2572	100	158	"process-control__"
0	0	0	3	6	4	"process-control__"	"GGSGGSGDYKDDDDK"	13690	6550	130	6718	8061	4620	57	6263	6263	6874	3076	44	13	6	0	967261	0.386	100000.000	100000.000	0.000	0.000	0.000	0.000	0.000	16.610	455	1798	455	1798	120	940	100	159	"process-control__"
0	0	0	3	7	4	"TAB1"	"Q15750"	14180	6540	200	6143	6685	3165	47	6134	6134	6775	3308	48	3	2	0	2112468	-0.027	100000.000	100000.000	0.000	0.000	0.000	0.000	0.000	16.610	9	551	9	551	316	2384	100	160	"S423"
0	0	0	3	8	4	"TAB1"	"Q15750"	14670	6540	160	6149	6804	3130	46	6051	6051	6612	2811	42	7	2	0	1415216	0.068	100000.000	100000.000	0.000	0.000	0.000	0.000	0.000	16.610	98	753	98	753	208	1512	100	161	"S423"
0	0	0	3	9	4	"TAB1"	"Q15750"	15180	6550	80	6033	6172	888	14	5904	5904	6330	2763	43	3	0	0	320929	-0.057	100000.000	100000.000	0.000	0.000	0.000	0.000	0.000	16.610	129	268	129	268	52	340	100	162	"S423"
0	0	0	3	1	5	"4E-BP1 "	"Q13541"	11190	7190	140	6908	7576	2986	39	6178	6178	6628	2468	37	16	8	0	1181913	0.384	100000.000	100000.000	0.000	0.000	0.000	0.000	0.000	16.610	730	1398	730	1398	156	1140	100	163	"T46"
0	0	0	3	2	5	"4E-BP1 "	"Q13541"	11690	7190	200	6385	6694	1273	19	6015	6015	6308	1939	30	11	3	0	2115314	0.199	100000.000	100000.000	0.000	0.000	0.000	0.000	0.000	16.610	370	679	370	679	316	2384	100	164	"T46"
0	0	0	3	3	5	"4E-BP1 "	"Q13541"	12190	7190	200	6423	7325	3741	51	6129	6129	6504	1803	27	12	7	0	2314596	0.455	100000.000	100000.000	0.000	0.000	0.000	0.000	0.000	16.610	294	1196	294	1196	316	2384	100	165	"T46"
0	0	0	3	4	5	"Akt1"	"P31749"	12690	7200	200	6389	6934	2515	36	6294	6294	6867	2527	36	7	2	0	2190995	0.027	100000.000	100000.000	0.000	0.000	0.000	0.000	0.000	16.610	95	640	95	640	316	2384	100	166	"T450"
0	0	0	3	5	5	"Akt1"	"P31749"	13180	7200	200	6250	6379	805	12	6265	6265	6873	2804	40	1	0	0	2015747	-0.176	100000.000	100000.000	0.000	0.000	0.000	0.000	0.000	16.610	-15	114	-15	114	316	2384	100	167	"T450"
0	0	0	3	6	5	"Akt1"	"P31749"	13680	7200	200	6337	6950	2894	41	6218	6218	6711	2541	37	7	4	0	2196224	0.094	100000.000	100000.000	0.000	0.000	0.000	0.000	0.000	16.610	119	732	119	732	316	2384	100	168	"T450"
0	0	0	3	7	5	"Bax"	"Q07812"	14190	7210	170	10901	12017	6642	55	6172	6172	6709	2854	42	51	48	0	2499442	1.860	100000.000	100000.000	0.000	0.000	0.000	0.000	0.000	16.610	4729	5845	4729	5845	208	1660	100	169	"S163"
0	0	0	3	8	5	"Bax"	"Q07812"	14680	7200	160	9185	11478	6842	59	6029	6029	6518	2794	42	50	46	0	2387331	1.775	100000.000	100000.000	0.000	0.000	0.000	0.000	0.000	16.610	3156	5449	3156	5449	208	1512	100	170	"S163"
0	0	0	3	9	5	"Bax"	"Q07812"	15200	7220	120	13956	15671	7796	49	5768	5768	6216	2130	34	90	83	0	1880488	4.439	100000.000	100000.000	0.000	0.000	0.000	0.000	0.000	16.610	8188	9903	8188	9903	120	820	100	171	"S163"
0	0	0	3	1	6	"CFTR"	"P13569"	11200	7850	230	7873	9221	4503	48	5996	5996	6726	2851	42	34	17	0	3614553	0.875	100000.000	100000.000	0.000	0.000	0.000	0.000	0.000	16.610	1877	3225	1877	3225	392	3108	100	172	"S813"
0	0	0	3	2	6	"CFTR"	"P13569"	11690	7860	170	7520	7996	2528	31	5999	5999	6299	1628	25	45	8	0	1663238	1.042	100000.000	100000.000	0.000	0.000	0.000	0.000	0.000	16.610	1521	1997	1521	1997	208	1660	100	173	"S813"
0	0	0	3	3	6	"CFTR"	"P13569"	12200	7860	160	7548	7889	1644	20	5976	5976	6342	2179	34	21	6	0	1640834	0.710	100000.000	100000.000	0.000	0.000	0.000	0.000	0.000	16.610	1572	1913	1572	1913	208	1512	100	174	"S813"
0	0	0	3	4	6	"Crk "	"P46108"	12700	7850	180	9063	9788	3650	37	6121	6121	6624	2333	35	67	22	0	2505757	1.356	100000.000	100000.000	0.000	0.000	0.000	0.000	0.000	16.610	2942	3667	2942	3667	256	1924	100	175	"Y108"
0	0	0	3	5	6	"Crk "	"P46108"	13200	7860	190	9161	10089	4231	41	6188	6188	6807	2567	37	62	21	0	2582788	1.279	100000.000	100000.000	0.000	0.000	0.000	0.000	0.000	16.610	2973	3901	2973	3901	256	2088	100	176	"Y108"
0	0	0	3	6	6	"Crk "	"P46108"	13700	7850	180	9274	10629	4809	45	6133	6133	6683	2320	34	69	27	0	2720973	1.701	100000.000	100000.000	0.000	0.000	0.000	0.000	0.000	16.610	3141	4496	3141	4496	256	1924	100	177	"Y108"
0	0	0	3	7	6	"EGFR"	"P00533"	14220	7850	170	6609	7856	3194	40	6169	6169	6678	2447	36	25	9	0	1633969	0.481	100000.000	100000.000	0.000	0.000	0.000	0.000	0.000	16.610	440	1687	440	1687	208	1660	100	178	"S1070"
0	0	0	3	8	6	"EGFR"	"P00533"	14680	7850	160	6708	8444	5040	59	6108	6108	6640	2378	35	25	12	0	1756432	0.759	100000.000	100000.000	0.000	0.000	0.000	0.000	0.000	16.610	600	2336	600	2336	208	1512	100	179	"S1070"
0	0	0	3	9	6	"EGFR"	"P00533"	15200	7860	150	6928	8352	4910	58	5882	5882	6537	3091	47	20	12	0	1302920	0.587	100000.000	100000.000	0.000	0.000	0.000	0.000	0.000	16.610	1046	2470	1046	2470	156	1272	100	180	"S1070"
-75	0	0	3	1	7	"empty"	"empty"	11200	8470	200	6171	6561	2152	32	6112	6112	6824	3102	45	6	1	0	2073329	-0.085	100000.000	100000.000	0.000	0.000	0.000	0.000	0.000	16.610	59	449	59	449	316	2384	100	181	"empty"
-75	0	0	3	2	7	"empty"	"empty"	11700	8470	200	6192	6842	2587	37	6038	6038	6586	2351	35	7	3	0	2162051	0.109	100000.000	100000.000	0.000	0.000	0.000	0.000	0.000	16.610	154	804	154	804	316	2384	100	182	"empty"
-75	0	0	3	3	7	"empty"	"empty"	12200	8470	200	5880	6218	1546	24	5990	5990	6262	1583	25	6	2	0	1964964	-0.028	100000.000	100000.000	0.000	0.000	0.000	0.000	0.000	16.610	-110	228	-110	228	316	2384	100	183	"empty"
-75	0	0	3	4	7	"empty"	"empty"	12700	8470	200	6282	6787	2326	34	6175	6175	7006	3251	46	5	2	0	2144637	-0.067	100000.000	100000.000	0.000	0.000	0.000	0.000	0.000	16.610	107	612	107	612	316	2384	100	184	"empty"
-75	0	0	3	5	7	"empty"	"empty"	13200	8470	200	6492	6859	1598	23	6341	6341	7063	2746	38	6	1	0	2167574	-0.074	100000.000	100000.000	0.000	0.000	0.000	0.000	0.000	16.610	151	518	151	518	316	2384	100	185	"empty"
-75	0	0	3	6	7	"empty"	"empty"	13700	8470	200	6454	6968	2043	29	6260	6260	6817	2313	33	9	4	0	2201786	0.065	100000.000	100000.000	0.000	0.000	0.000	0.000	0.000	16.610	194	708	194	708	316	2384	100	186	"empty"
0	0	0	3	7	7	"GLQAWPG-pS-AIPQFLG_100"	"GLQAWPG-pS-AIPQFLG_100"	14170	8480	140	12324	25243	20463	81	6244	6244	6907	2819	40	57	50	1	3937854	6.504	100000.000	100000.000	0.000	0.000	0.000	0.000	0.000	16.610	6080	18999	6080	18999	156	1140	100	187	"GLQAWPG-pS-AIPQFLG_100"
0	0	0	3	8	7	"GLQAWPG-pS-AIPQFLG_100"	"GLQAWPG-pS-AIPQFLG_100"	14690	8470	130	26253	28676	20732	72	6153	6153	6802	2670	39	66	56	0	3441118	8.193	100000.000	100000.000	0.000	0.000	0.000	0.000	0.000	16.610	20100	22523	20100	22523	120	940	100	188	"GLQAWPG-pS-AIPQFLG_100"
0	0	0	3	9	7	"GLQAWPG-pS-AIPQFLG_100"	"GLQAWPG-pS-AIPQFLG_100"	15200	8490	120	10289	23698	19455	82	5973	5973	6532	2663	40	55	48	0	2843735	6.446	100000.000	100000.000	0.000	0.000	0.000	0.000	0.000	16.610	4316	17725	4316	17725	120	820	100	189	"GLQAWPG-pS-AIPQFLG_100"
0	0	0	4	1	1	"Bcl-2"	"P10415"	15680	4570	100	5951	6155	870	14	6064	6064	6533	2063	31	6	0	0	492408	-0.183	100000.000	100000.000	0.000	0.000	0.000	0.000	0.000	16.610	-113	91	-113	91	80	560	100	190	"S87"
0	0	0	4	2	1	"Bcl-2"	"P10415"	16180	4570	200	6067	6346	1198	18	6084	6084	6555	2293	34	4	1	0	2005314	-0.091	100000.000	100000.000	0.000	0.000	0.000	0.000	0.000	16.610	-17	262	-17	262	316	2384	100	191	"S87"
0	0	0	4	3	1	"Bcl-2"	"P10415"	16690	4570	180	5996	6555	1972	30	6090	6090	6622	2176	32	8	3	0	1677966	-0.031	100000.000	100000.000	0.000	0.000	0.000	0.000	0.000	16.610	-94	465	-94	465	256	1924	100	192	"S87"
0	0	0	4	4	1	"Casp3 "	"P42574"	17180	4580	170	22335	21504	12971	60	6161	6161	6959	3617	51	67	63	0	4472786	4.021	100000.000	100000.000	0.000	0.000	0.000	0.000	0.000	16.610	16174	15343	16174	15343	208	1660	100	193	"S150"
0	0	0	4	5	1	"Casp3 "	"P42574"	17680	4580	140	26688	24295	12428	51	6126	6126	6724	2384	35	80	75	0	3790084	7.370	100000.000	100000.000	0.000	0.000	0.000	0.000	0.000	16.610	20562	18169	20562	18169	156	1140	100	194	"S150"
0	0	0	4	6	1	"Casp3 "	"P42574"	18150	4590	150	26284	23779	13700	57	6229	6229	7022	3467	49	69	65	0	3709555	4.833	100000.000	100000.000	0.000	0.000	0.000	0.000	0.000	16.610	20055	17550	20055	17550	156	1272	100	195	"S150"
0	0	0	4	7	1	"CD19"	"P15391"	18660	4580	200	6461	8197	5246	63	6202	6202	7203	3542	49	14	7	0	2590292	0.281	100000.000	100000.000	0.000	0.000	0.000	0.000	0.000	16.610	259	1995	259	1995	316	2384	100	196	"Y500"
0	0	0	4	8	1	"CD19"	"P15391"	19150	4570	190	6800	9532	6560	68	6148	6148	7561	4447	58	21	10	0	2440200	0.443	100000.000	100000.000	0.000	0.000	0.000	0.000	0.000	16.610	652	3384	652	3384	256	2088	100	197	"Y500"
0	0	0	4	9	1	"CD19"	"P15391"	19640	4560	220	6180	8019	5418	67	5960	5960	7078	3959	55	12	6	0	3143311	0.238	100000.000	100000.000	0.000	0.000	0.000	0.000	0.000	16.610	220	2059	220	2059	392	2896	100	198	"Y500"
0	0	0	4	1	2	"EP300"	"Q09472"	15700	5230	200	6090	8971	11308	126	5974	5974	9687	12991	134	5	5	2	2834699	-0.055	100000.000	100000.000	0.000	0.000	0.000	0.000	0.000	16.610	116	2997	116	2997	316	2384	100	199	"S2366"
0	0	0	4	2	2	"EP300"	"Q09472"	16200	5240	180	6141	8778	10609	120	6002	6002	6667	3402	51	10	6	2	2247066	0.621	100000.000	100000.000	0.000	0.000	0.000	0.000	0.000	16.610	139	2776	139	2776	256	1924	100	200	"S2366"
0	0	0	4	3	2	"EP300"	"Q09472"	16690	5240	200	5942	6598	3398	51	6066	6066	6783	3803	56	4	2	0	2084821	-0.049	100000.000	100000.000	0.000	0.000	0.000	0.000	0.000	16.610	-124	532	-124	532	316	2384	100	201	"S2366"
0	0	0	4	4	2	"fyn"	"P06241"	17180	5240	200	6248	7387	4719	63	6062	6062	6535	2562	39	9	5	0	2334214	0.333	100000.000	100000.000	0.000	0.000	0.000	0.000	0.000	16.610	186	1325	186	1325	316	2384	100	202	"Y531"
0	0	0	4	5	2	"fyn"	"P06241"	17670	5260	160	6272	6764	1913	28	6127	6127	6942	3885	55	4	1	0	1406819	-0.046	100000.000	100000.000	0.000	0.000	0.000	0.000	0.000	16.610	145	637	145	637	208	1512	100	203	"Y531"
0	0	0	4	6	2	"fyn"	"P06241"	18180	5250	200	6293	7249	3962	54	6140	6140	6915	3533	51	5	4	0	2290598	0.095	100000.000	100000.000	0.000	0.000	0.000	0.000	0.000	16.610	153	1109	153	1109	316	2384	100	204	"Y531"
0	0	0	4	7	2	"Grb2"	"P62993"	18700	5250	110	6372	7009	2986	42	5983	5983	6678	3216	48	10	5	0	560759	0.103	100000.000	100000.000	0.000	0.000	0.000	0.000	0.000	16.610	389	1026	389	1026	80	656	100	205	"Y209"
0	0	0	4	8	2	"Grb2"	"P62993"	19170	5240	150	6393	6954	2625	37	5883	5883	6816	4497	65	1	1	0	1084834	0.031	100000.000	100000.000	0.000	0.000	0.000	0.000	0.000	16.610	510	1071	510	1071	156	1272	100	206	"Y209"
0	0	0	4	9	2	"Grb2"	"P62993"	19690	5250	170	6196	7949	6776	85	5721	5721	6175	2625	42	10	7	0	1653329	0.676	100000.000	100000.000	0.000	0.000	0.000	0.000	0.000	16.610	475	2228	475	2228	208	1660	100	207	"Y209"
0	0	0	4	1	3	"IKK-beta "	"O14920"	15680	5880	100	7172	10554	9117	86	5856	5856	6384	2952	46	30	18	0	844294	1.413	100000.000	100000.000	0.000	0.000	0.000	0.000	0.000	16.610	1316	4698	1316	4698	80	560	100	208	"Y188"
0	0	0	4	2	3	"IKK-beta "	"O14920"	16170	5860	160	6650	9017	6576	72	5859	5859	6722	4126	61	20	10	0	1875436	0.556	100000.000	100000.000	0.000	0.000	0.000	0.000	0.000	16.610	791	3158	791	3158	208	1512	100	209	"Y188"
0	0	0	4	3	3	"IKK-beta "	"O14920"	16690	5870	130	7241	10284	9734	94	5946	5946	6592	3345	50	21	12	0	1234066	1.104	100000.000	100000.000	0.000	0.000	0.000	0.000	0.000	16.610	1295	4338	1295	4338	120	940	100	210	"Y188"
0	0	0	4	4	3	"IRAK1"	"P51617"	17160	5890	190	5768	7542	8549	113	5960	5960	6584	3509	53	7	5	0	1930804	0.273	100000.000	100000.000	0.000	0.000	0.000	0.000	0.000	16.610	-192	1582	-192	1582	256	2088	100	211	"T100"
0	0	0	4	5	3	"IRAK1"	"P51617"	17680	5870	230	5864	7150	6431	89	5970	5970	6552	3243	49	8	5	0	2802795	0.184	100000.000	100000.000	0.000	0.000	0.000	0.000	0.000	16.610	-106	1180	-106	1180	392	3108	100	212	"T100"
0	0	0	4	6	3	"IRAK1"	"P51617"	18190	5870	220	5983	7702	7270	94	6029	6029	6624	3100	46	10	8	0	3019358	0.348	100000.000	100000.000	0.000	0.000	0.000	0.000	0.000	16.610	-46	1673	-46	1673	392	2896	100	213	"T100"
0	0	0	4	7	3	"IRF-7 "	"Q92985"	18680	5880	180	6159	7078	4681	66	6017	6017	6816	3969	58	4	2	0	1811954	0.066	100000.000	100000.000	0.000	0.000	0.000	0.000	0.000	16.610	142	1061	142	1061	256	1924	100	214	"S471"
0	0	0	4	8	3	"IRF-7 "	"Q92985"	19190	5870	130	6081	6693	3126	46	5870	5870	6746	3947	58	3	2	0	803103	-0.013	100000.000	100000.000	0.000	0.000	0.000	0.000	0.000	16.610	211	823	211	823	120	940	100	215	"S471"
0	0	0	4	9	3	"IRF-7 "	"Q92985"	19690	5860	140	5842	6261	1683	26	5722	5722	6519	4265	65	4	1	0	976768	-0.060	100000.000	100000.000	0.000	0.000	0.000	0.000	0.000	16.610	120	539	120	539	156	1140	100	216	"S471"
0	0	0	4	1	4	"Lyn "	"P07948"	15670	6500	170	6067	6704	3248	48	5887	5887	6374	3076	48	6	2	0	1394527	0.107	100000.000	100000.000	0.000	0.000	0.000	0.000	0.000	16.610	180	817	180	817	208	1660	100	217	"Y507"
0	0	0	4	2	4	"Lyn "	"P07948"	16160	6510	170	5985	6439	2559	39	5783	5783	6366	3284	51	3	2	0	1339284	0.022	100000.000	100000.000	0.000	0.000	0.000	0.000	0.000	16.610	202	656	202	656	208	1660	100	218	"Y507"
0	0	0	4	3	4	"Lyn "	"P07948"	16670	6510	200	5937	6686	4524	67	5860	5860	6524	3525	54	5	2	0	2112645	0.046	100000.000	100000.000	0.000	0.000	0.000	0.000	0.000	16.610	77	826	77	826	316	2384	100	219	"Y507"
0	0	0	4	4	4	"MAVS"	"Q7Z434"	17180	6520	150	7746	13260	9599	72	5923	5923	6486	3261	50	47	44	0	2068492	2.077	100000.000	100000.000	0.000	0.000	0.000	0.000	0.000	16.610	1823	7337	1823	7337	156	1272	100	220	"S233/4"
0	0	0	4	5	4	"MAVS"	"Q7Z434"	17690	6520	140	11810	13671	8850	64	5908	5908	6743	4210	62	52	44	0	2132624	1.646	100000.000	100000.000	0.000	0.000	0.000	0.000	0.000	16.610	5902	7763	5902	7763	156	1140	100	221	"S233/4"
0	0	0	4	6	4	"MAVS"	"Q7Z434"	18190	6520	130	11844	14304	10172	71	5987	5987	7064	5053	71	59	21	0	1716507	1.433	100000.000	100000.000	0.000	0.000	0.000	0.000	0.000	16.610	5857	8317	5857	8317	120	940	100	222	"S233/4"
0	0	0	4	7	4	"Mek2"	"P36507"	18680	6530	150	8673	11364	7596	66	6062	6062	6921	4052	58	28	16	0	1772774	1.096	100000.000	100000.000	0.000	0.000	0.000	0.000	0.000	16.610	2611	5302	2611	5302	156	1272	100	223	"s226"
0	0	0	4	8	4	"Mek2"	"P36507"	19180	6520	180	8496	9935	5746	57	5888	5888	6539	2991	45	41	16	0	2543317	1.135	100000.000	100000.000	0.000	0.000	0.000	0.000	0.000	16.610	2608	4047	2608	4047	256	1924	100	224	"s226"
0	0	0	4	9	4	"Mek2"	"P36507"	19670	6520	190	8078	9619	6066	63	5641	5641	6151	2393	38	51	20	0	2462438	1.449	100000.000	100000.000	0.000	0.000	0.000	0.000	0.000	16.610	2437	3978	2437	3978	256	2088	100	225	"s226"
0	0	0	4	1	5	"PKCE"	"Q02156"	15690	7180	160	13831	14673	8128	55	5729	5729	6275	2947	46	74	68	0	3052086	2.850	100000.000	100000.000	0.000	0.000	0.000	0.000	0.000	16.610	8102	8944	8102	8944	208	1512	100	226	"T566"
0	0	0	4	2	5	"PKCE"	"Q02156"	16190	7170	170	14976	16933	10674	63	5713	5713	6321	2965	46	75	73	0	3521983	3.579	100000.000	100000.000	0.000	0.000	0.000	0.000	0.000	16.610	9263	11220	9263	11220	208	1660	100	227	"T566"
0	0	0	4	3	5	"PKCE"	"Q02156"	16690	7160	150	15917	17393	7797	44	5879	5879	6269	2458	39	89	87	0	2713336	4.526	100000.000	100000.000	0.000	0.000	0.000	0.000	0.000	16.610	10038	11514	10038	11514	156	1272	100	228	"T566"
0	0	0	4	4	5	"PTEN"	"P60484"	17190	7160	130	8089	9852	5766	58	5894	5894	5984	1386	23	70	40	0	1182276	2.791	100000.000	100000.000	0.000	0.000	0.000	0.000	0.000	16.610	2195	3958	2195	3958	120	940	100	229	"Y240"
0	0	0	4	5	5	"PTEN"	"P60484"	17670	7170	170	8517	11091	8590	77	6035	6035	6618	2884	43	44	20	0	2306850	1.551	100000.000	100000.000	0.000	0.000	0.000	0.000	0.000	16.610	2482	5056	2482	5056	208	1660	100	230	"Y240"
0	0	0	4	6	5	"PTEN"	"P60484"	18190	7170	130	9538	11616	6094	52	6130	6130	7278	4547	62	39	14	0	1393923	0.954	100000.000	100000.000	0.000	0.000	0.000	0.000	0.000	16.610	3408	5486	3408	5486	120	940	100	231	"Y240"
0	0	0	4	7	5	"Rab5A"	"P20339"	18690	7170	200	6197	7237	3762	51	6050	6050	6717	3293	49	8	4	0	2286965	0.158	100000.000	100000.000	0.000	0.000	0.000	0.000	0.000	16.610	147	1187	147	1187	316	2384	100	232	"T202"
0	0	0	4	8	5	"Rab5A"	"P20339"	19180	7170	160	6170	7657	4776	62	5836	5836	6786	4655	68	9	6	0	1592556	0.187	100000.000	100000.000	0.000	0.000	0.000	0.000	0.000	16.610	334	1821	334	1821	208	1512	100	233	"T202"
0	0	0	4	9	5	"Rab5A"	"P20339"	19680	7160	90	6620	7541	3044	40	5518	5518	5944	2171	36	23	9	0	392117	0.736	100000.000	100000.000	0.000	0.000	0.000	0.000	0.000	16.610	1102	2023	1102	2023	52	420	100	234	"T202"
0	0	0	4	1	6	"STAT3 "	"P40763"	15690	7800	110	6343	7944	4666	58	5780	5780	6162	1930	31	23	10	0	635528	0.923	100000.000	100000.000	0.000	0.000	0.000	0.000	0.000	16.610	563	2164	563	2164	80	656	100	235	"S727"
0	0	0	4	2	6	"STAT3 "	"P40763"	16190	7820	130	6142	7248	4311	59	5802	5802	6156	2031	32	13	7	0	869807	0.538	100000.000	100000.000	0.000	0.000	0.000	0.000	0.000	16.610	340	1446	340	1446	120	940	100	236	"S727"
0	0	0	4	3	6	"STAT3 "	"P40763"	16680	7800	200	5966	6286	1505	23	5941	5941	6248	1816	29	6	4	0	1986332	0.021	100000.000	100000.000	0.000	0.000	0.000	0.000	0.000	16.610	25	345	25	345	316	2384	100	237	"S727"
0	0	0	4	4	6	"STAT6 "	"P42226"	17170	7790	210	9353	10630	5807	54	6000	6000	6487	2554	39	56	35	0	3358969	1.622	100000.000	100000.000	0.000	0.000	0.000	0.000	0.000	16.610	3353	4630	3353	4630	316	2572	100	238	"Y641"
0	0	0	4	5	6	"STAT6 "	"P42226"	17690	7800	200	11226	12701	8071	63	6064	6064	6892	3739	54	58	33	0	4013400	1.554	100000.000	100000.000	0.000	0.000	0.000	0.000	0.000	16.610	5162	6637	5162	6637	316	2384	100	239	"Y641"
0	0	0	4	6	6	"STAT6 "	"P42226"	18180	7800	190	14754	15793	7485	47	6112	6112	7214	5185	71	73	37	0	4042956	1.655	100000.000	100000.000	0.000	0.000	0.000	0.000	0.000	16.610	8642	9681	8642	9681	256	2088	100	240	"Y641"
0	0	0	4	7	6	"Catalase"	"Q14790"	18680	7820	190	19950	22032	10281	46	5994	5994	6789	3475	51	92	83	0	5640127	4.386	100000.000	100000.000	0.000	0.000	0.000	0.000	0.000	16.610	13956	16038	13956	16038	256	2088	100	241	"Y448"
0	0	0	4	8	6	"Catalase"	"Q14790"	19190	7820	210	21699	21843	11702	53	5729	5729	6505	3319	51	77	73	0	6902304	4.621	100000.000	100000.000	0.000	0.000	0.000	0.000	0.000	16.610	15970	16114	15970	16114	316	2572	100	242	"Y448"
0	0	0	4	9	6	"Catalase"	"Q14790"	19680	7810	180	22713	23513	9095	38	5495	5495	6237	3440	55	89	89	0	6019360	5.022	100000.000	100000.000	0.000	0.000	0.000	0.000	0.000	16.610	17218	18018	17218	18018	256	1924	100	243	"Y448"
-75	0	0	4	1	7	"empty"	"empty"	15670	8440	200	5817	6244	2144	34	5928	5928	6394	2411	37	6	3	0	1973028	-0.062	100000.000	100000.000	0.000	0.000	0.000	0.000	0.000	16.610	-111	316	-111	316	316	2384	100	244	"empty"
-75	0	0	4	2	7	"empty"	"empty"	16170	8440	200	5847	6323	2550	40	5929	5929	6341	2406	37	4	2	0	1998211	-0.007	100000.000	100000.000	0.000	0.000	0.000	0.000	0.000	16.610	-82	394	-82	394	316	2384	100	245	"empty"
-75	0	0	4	3	7	"empty"	"empty"	16670	8440	200	5957	6162	1594	25	5956	5956	6523	3013	46	2	0	0	1947078	-0.120	100000.000	100000.000	0.000	0.000	0.000	0.000	0.000	16.610	1	206	1	206	316	2384	100	246	"empty"
-75	0	0	4	4	7	"empty"	"empty"	17170	8440	200	6123	6623	2260	34	6106	6106	7122	5197	72	2	1	0	2092991	-0.096	100000.000	100000.000	0.000	0.000	0.000	0.000	0.000	16.610	17	517	17	517	316	2384	100	247	"empty"
-75	0	0	4	5	7	"empty"	"empty"	17670	8440	200	6204	6620	1654	24	6107	6107	6729	2847	42	6	1	0	2091860	-0.038	100000.000	100000.000	0.000	0.000	0.000	0.000	0.000	16.610	97	513	97	513	316	2384	100	248	"empty"
-75	0	0	4	6	7	"empty"	"empty"	18170	8440	200	6043	6713	3082	45	6094	6094	7356	4230	57	3	1	0	2121400	-0.152	100000.000	100000.000	0.000	0.000	0.000	0.000	0.000	16.610	-51	619	-51	619	316	2384	100	249	"empty"
0	0	0	4	7	7	"Control-Spot"	"Human_IgG"	18680	8450	190	12277	14606	9372	64	6060	6060	7445	4612	61	60	29	0	3739112	1.553	100000.000	100000.000	0.000	0.000	0.000	0.000	0.000	16.610	6217	8546	6217	8546	256	2088	100	250	"Control-Spot"
0	0	0	4	8	7	"Control-Spot"	"Human_IgG"	19150	8460	240	8781	10996	7603	69	5681	5681	6777	4233	62	41	16	0	5058027	0.997	100000.000	100000.000	0.000	0.000	0.000	0.000	0.000	16.610	3100	5315	3100	5315	460	3460	100	251	"Control-Spot"
0	0	0	4	9	7	"Control-Spot"	"Human_IgG"	19640	8460	200	10846	12163	7795	64	5497	5497	6823	4726	69	55	22	0	3843613	1.130	100000.000	100000.000	0.000	0.000	0.000	0.000	0.000	16.610	5349	6666	5349	6666	316	2384	100	252	"Control-Spot"
0	0	0	5	1	1	"Akt1"	"P31749"	2200	9160	150	11811	12426	6453	51	6379	6379	7081	3046	43	59	48	0	1938533	1.755	100000.000	100000.000	0.000	0.000	0.000	0.000	0.000	16.610	5432	6047	5432	6047	156	1272	100	253	"T308"
0	0	0	5	2	1	"Akt1"	"P31749"	2710	9160	120	12940	16419	10823	65	6077	6077	7081	3755	53	66	47	0	1970238	2.487	100000.000	100000.000	0.000	0.000	0.000	0.000	0.000	16.610	6863	10342	6863	10342	120	820	100	254	"T308"
0	0	0	5	3	1	"Akt1"	"P31749"	3200	9130	160	9265	12150	6957	57	6299	6299	7034	2754	39	50	47	0	2527131	1.858	100000.000	100000.000	0.000	0.000	0.000	0.000	0.000	16.610	2966	5851	2966	5851	208	1512	100	255	"T308"
0	0	0	5	4	1	"A-Raf"	"P10398"	3700	9130	140	6830	10399	5972	57	6192	6192	6664	2702	40	37	31	0	1622297	1.382	100000.000	100000.000	0.000	0.000	0.000	0.000	0.000	16.610	638	4207	638	4207	156	1140	100	256	"Y302"
0	0	0	5	5	1	"A-Raf"	"P10398"	4180	9120	120	7360	11394	6400	56	6234	6234	6635	2165	32	47	42	0	1367297	2.198	100000.000	100000.000	0.000	0.000	0.000	0.000	0.000	16.610	1126	5160	1126	5160	120	820	100	257	"Y302"
0	0	0	5	6	1	"A-Raf"	"P10398"	4670	9140	130	8994	12427	6965	56	6199	6199	6732	2441	36	50	46	0	1491195	2.333	100000.000	100000.000	0.000	0.000	0.000	0.000	0.000	16.610	2795	6228	2795	6228	120	940	100	258	"Y302"
0	0	0	5	7	1	"Cdk4"	"P11802"	5200	9140	170	5882	6087	1036	17	6074	6074	6476	1738	26	8	1	0	1266080	-0.224	100000.000	100000.000	0.000	0.000	0.000	0.000	0.000	16.610	-192	13	-192	13	208	1660	100	259	"S150"
0	0	0	5	8	1	"Cdk4"	"P11802"	5690	9130	170	6222	6727	1554	23	6081	6081	6677	2249	33	11	3	0	1399206	0.022	100000.000	100000.000	0.000	0.000	0.000	0.000	0.000	16.610	141	646	141	646	208	1660	100	260	"S150"
0	0	0	5	9	1	"Cdk4"	"P11802"	6190	9120	200	5954	6692	2256	33	6061	6061	6621	2090	31	11	5	0	2114656	0.034	100000.000	100000.000	0.000	0.000	0.000	0.000	0.000	16.610	-107	631	-107	631	316	2384	100	261	"S150"
0	0	0	5	1	2	"CREB "	"P16220"	2210	9780	200	6415	7592	3491	45	6389	6389	6970	2568	36	16	9	0	2399005	0.242	100000.000	100000.000	0.000	0.000	0.000	0.000	0.000	16.610	26	1203	26	1203	316	2384	100	262	"S111"
0	0	0	5	2	2	"CREB "	"P16220"	2720	9780	220	6244	7830	4478	57	6213	6213	7039	3301	46	15	8	0	3069397	0.240	100000.000	100000.000	0.000	0.000	0.000	0.000	0.000	16.610	31	1617	31	1617	392	2896	100	263	"S111"
0	0	0	5	3	2	"CREB "	"P16220"	3190	9760	220	6220	6909	2398	34	6154	6154	6662	2276	34	12	3	0	2708381	0.109	100000.000	100000.000	0.000	0.000	0.000	0.000	0.000	16.610	66	755	66	755	392	2896	100	264	"S111"
0	0	0	5	4	2	"DVL1"	"O14640"	3710	9770	220	6252	6531	1662	25	6106	6106	6496	1877	28	8	2	0	2560324	0.019	100000.000	100000.000	0.000	0.000	0.000	0.000	0.000	16.610	146	425	146	425	392	2896	100	265	"S679"
0	0	0	5	5	2	"DVL1"	"O14640"	4200	9760	200	6293	6638	2119	31	6151	6151	6595	2207	33	9	2	0	2097639	0.019	100000.000	100000.000	0.000	0.000	0.000	0.000	0.000	16.610	142	487	142	487	316	2384	100	266	"S679"
0	0	0	5	6	2	"DVL1"	"O14640"	4700	9750	200	6230	6890	2606	37	6126	6126	6644	2525	38	10	4	0	2177276	0.097	100000.000	100000.000	0.000	0.000	0.000	0.000	0.000	16.610	104	764	104	764	316	2384	100	267	"S679"
0	0	0	5	7	2	"IFNAR1 "	"P17181"	5210	9730	180	6378	6847	1880	27	6141	6141	6688	2386	35	10	5	0	1752896	0.067	100000.000	100000.000	0.000	0.000	0.000	0.000	0.000	16.610	237	706	237	706	256	1924	100	268	"Y466"
0	0	0	5	8	2	"IFNAR1 "	"P17181"	5710	9760	170	6659	7533	3125	41	6037	6037	6689	2398	35	18	5	0	1566778	0.352	100000.000	100000.000	0.000	0.000	0.000	0.000	0.000	16.610	622	1496	622	1496	208	1660	100	269	"Y466"
0	0	0	5	9	2	"IFNAR1 "	"P17181"	6200	9760	200	6342	6965	2174	31	6012	6012	6647	2583	38	9	3	0	2200868	0.123	100000.000	100000.000	0.000	0.000	0.000	0.000	0.000	16.610	330	953	330	953	316	2384	100	270	"Y466"
0	0	0	5	1	3	"Jak1 "	"P23458"	2180	10450	130	14221	15293	9395	61	6272	6272	7004	3502	50	58	50	0	1835106	2.367	100000.000	100000.000	0.000	0.000	0.000	0.000	0.000	16.610	7949	9021	7949	9021	120	940	100	271	"Y1034"
0	0	0	5	2	3	"Jak1 "	"P23458"	2680	10450	150	15151	17363	10988	63	6052	6052	6831	2972	43	67	60	0	2708568	3.544	100000.000	100000.000	0.000	0.000	0.000	0.000	0.000	16.610	9099	11311	9099	11311	156	1272	100	272	"Y1034"
0	0	0	5	3	3	"Jak1 "	"P23458"	3180	10440	140	11071	12113	5831	48	6051	6051	6447	1748	27	60	53	0	1889676	3.241	100000.000	100000.000	0.000	0.000	0.000	0.000	0.000	16.610	5020	6062	5020	6062	156	1140	100	273	"Y1034"
0	0	0	5	4	3	"Jun "	"P05412"	3680	10430	200	5420	6220	2855	45	6073	6073	6473	1867	28	11	7	0	1965402	-0.136	100000.000	100000.000	0.000	0.000	0.000	0.000	0.000	16.610	-653	147	-653	147	316	2384	100	274	"S63"
0	0	0	5	5	3	"Jun "	"P05412"	4180	10430	200	5262	5831	2216	38	6113	6113	6661	2652	39	6	2	0	1842743	-0.313	100000.000	100000.000	0.000	0.000	0.000	0.000	0.000	16.610	-851	-282	-851	-282	316	2384	100	275	"S63"
0	0	0	5	6	3	"Jun "	"P05412"	4680	10430	200	5784	8216	6527	79	6113	6113	7011	3490	49	20	11	0	2596192	0.345	100000.000	100000.000	0.000	0.000	0.000	0.000	0.000	16.610	-329	2103	-329	2103	316	2384	100	276	"S63"
0	0	0	5	7	3	"Lck"	"P06239"	5180	10420	200	6842	7544	2546	33	6422	6422	10010	7635	76	2	0	0	2383916	-0.323	100000.000	100000.000	0.000	0.000	0.000	0.000	0.000	16.610	420	1122	420	1122	316	2384	100	277	"Y192"
0	0	0	5	8	3	"Lck"	"P06239"	5680	10420	200	8569	9286	3678	39	6685	6685	9367	5866	62	10	2	0	2934402	-0.014	100000.000	100000.000	0.000	0.000	0.000	0.000	0.000	16.610	1884	2601	1884	2601	316	2384	100	278	"Y192"
0	0	0	5	9	3	"Lck"	"P06239"	6200	10440	170	7600	8122	2540	31	6108	6108	6677	2190	32	29	10	0	1689276	0.660	100000.000	100000.000	0.000	0.000	0.000	0.000	0.000	16.610	1492	2014	1492	2014	208	1660	100	279	"Y192"
0	0	0	5	1	4	"Mlk3"	"Q16584"	2190	11060	200	6013	6274	1425	22	6231	6231	6727	2854	42	4	1	0	1982474	-0.159	100000.000	100000.000	0.000	0.000	0.000	0.000	0.000	16.610	-218	43	-218	43	316	2384	100	280	"T277"
0	0	0	5	2	4	"Mlk3"	"Q16584"	2690	11060	200	5816	5928	864	14	6074	6074	6372	1333	20	6	0	0	1873217	-0.333	100000.000	100000.000	0.000	0.000	0.000	0.000	0.000	16.610	-258	-146	-258	-146	316	2384	100	281	"T277"
0	0	0	5	3	4	"Mlk3"	"Q16584"	3190	11050	200	5695	5744	707	12	5871	5871	6051	897	14	4	1	0	1814966	-0.342	100000.000	100000.000	0.000	0.000	0.000	0.000	0.000	16.610	-176	-127	-176	-127	316	2384	100	282	"T277"
0	0	0	5	4	4	"NFAT2 "	"O95644"	3690	11070	110	9064	9503	4187	44	5925	5925	6045	1900	31	80	33	0	760236	1.820	100000.000	100000.000	0.000	0.000	0.000	0.000	0.000	16.610	3139	3578	3139	3578	80	656	100	283	"S245"
0	0	0	5	5	4	"NFAT2 "	"O95644"	4200	11060	200	6185	6789	1861	27	6003	6003	6103	1602	26	23	12	0	2145342	0.428	100000.000	100000.000	0.000	0.000	0.000	0.000	0.000	16.610	182	786	182	786	316	2384	100	284	"S245"
0	0	0	5	6	4	"NFAT2 "	"O95644"	4710	11050	190	6743	7743	2698	34	6053	6053	6343	2040	32	32	16	0	1982139	0.686	100000.000	100000.000	0.000	0.000	0.000	0.000	0.000	16.610	690	1690	690	1690	256	2088	100	285	"S245"
0	0	0	5	7	4	"PI3-kinase p85 subunit beta"	"O00459"	5200	11080	160	6245	8407	4610	54	5941	5941	6173	1508	24	33	28	0	1748617	1.481	100000.000	100000.000	0.000	0.000	0.000	0.000	0.000	16.610	304	2466	304	2466	208	1512	100	286	"Y605"
0	0	0	5	8	4	"PI3-kinase p85 subunit beta"	"O00459"	5620	11080	130	6154	8765	4457	50	5837	5837	6052	1064	17	40	35	0	1051740	2.550	100000.000	100000.000	0.000	0.000	0.000	0.000	0.000	16.610	317	2928	317	2928	120	940	100	287	"Y605"
0	0	0	5	9	4	"PI3-kinase p85 subunit beta"	"O00459"	6180	11060	120	7413	8733	3471	39	5768	5768	5966	1015	17	55	46	0	1047956	2.726	100000.000	100000.000	0.000	0.000	0.000	0.000	0.000	16.610	1645	2965	1645	2965	120	820	100	288	"Y605"
0	0	0	5	1	5	"PDGFRb"	"P09619"	2180	11700	190	6688	8234	5359	65	6400	6400	6877	2331	33	23	10	0	2107829	0.582	100000.000	100000.000	0.000	0.000	0.000	0.000	0.000	16.610	288	1834	288	1834	256	2088	100	289	"Y740"
0	0	0	5	2	5	"PDGFRb"	"P09619"	2700	11690	190	6342	7202	2555	35	6233	6233	6558	1915	29	19	7	0	1843636	0.336	100000.000	100000.000	0.000	0.000	0.000	0.000	0.000	16.610	109	969	109	969	256	2088	100	290	"Y740"
0	0	0	5	3	5	"PDGFRb"	"P09619"	3190	11700	200	6108	6415	1500	23	6062	6062	6257	1249	19	13	6	0	2027123	0.127	100000.000	100000.000	0.000	0.000	0.000	0.000	0.000	16.610	46	353	46	353	316	2384	100	291	"Y740"
0	0	0	5	4	5	"Rack1"	"P63244"	3690	11700	200	6918	7538	2656	35	5945	5945	6102	1124	18	45	23	0	2382023	1.278	100000.000	100000.000	0.000	0.000	0.000	0.000	0.000	16.610	973	1593	973	1593	316	2384	100	292	"Y194"
0	0	0	5	5	5	"Rack1"	"P63244"	4200	11710	200	7241	8061	3502	43	5926	5926	6221	1787	28	39	16	0	2547396	1.030	100000.000	100000.000	0.000	0.000	0.000	0.000	0.000	16.610	1315	2135	1315	2135	316	2384	100	293	"Y194"
0	0	0	5	6	5	"Rack1"	"P63244"	4690	11710	190	7910	8639	3114	36	5911	5911	6321	1890	29	51	22	0	2211623	1.226	100000.000	100000.000	0.000	0.000	0.000	0.000	0.000	16.610	1999	2728	1999	2728	256	2088	100	294	"Y194"
0	0	0	5	7	5	"SEK1 "	"P45985"	5180	11690	200	5854	6341	1808	28	5756	5756	6157	1821	29	13	6	0	2003640	0.101	100000.000	100000.000	0.000	0.000	0.000	0.000	0.000	16.610	98	585	98	585	316	2384	100	295	"T261"
0	0	0	5	8	5	"SEK1 "	"P45985"	5700	11700	230	5836	6415	2316	36	5749	5749	6047	1609	26	14	6	0	2514673	0.229	100000.000	100000.000	0.000	0.000	0.000	0.000	0.000	16.610	87	666	87	666	392	3108	100	296	"T261"
0	0	0	5	9	5	"SEK1 "	"P45985"	6190	11690	200	5764	6276	1905	30	5788	5788	6250	1771	28	12	4	0	1983327	0.015	100000.000	100000.000	0.000	0.000	0.000	0.000	0.000	16.610	-24	488	-24	488	316	2384	100	297	"T261"
0	0	0	5	1	6	"Smad3 "	"P84022"	2210	12360	200	6780	8312	3716	44	6296	6296	6707	2102	31	32	22	0	2626481	0.764	100000.000	100000.000	0.000	0.000	0.000	0.000	0.000	16.610	484	2016	484	2016	316	2384	100	298	"S423"
0	0	0	5	2	6	"Smad3 "	"P84022"	2710	12370	140	6598	7336	2601	35	6071	6071	6280	1513	24	21	10	0	1144389	0.698	100000.000	100000.000	0.000	0.000	0.000	0.000	0.000	16.610	527	1265	527	1265	156	1140	100	299	"S423"
0	0	0	5	3	6	"Smad3 "	"P84022"	3190	12350	200	6667	8042	3184	39	6081	6081	6367	1384	21	38	32	0	2541340	1.210	100000.000	100000.000	0.000	0.000	0.000	0.000	0.000	16.610	586	1961	586	1961	316	2384	100	300	"S423"
0	0	0	5	4	6	"TBK1 "	"Q9UHD2"	3660	12320	140	18446	16370	8435	51	5947	5947	6249	1745	27	75	65	0	2553744	5.800	100000.000	100000.000	0.000	0.000	0.000	0.000	0.000	16.610	12499	10423	12499	10423	156	1140	100	301	"S172"
0	0	0	5	5	6	"TBK1 "	"Q9UHD2"	4200	12360	150	13405	14238	8161	57	6050	6050	6195	1414	22	60	57	0	2221072	5.688	100000.000	100000.000	0.000	0.000	0.000	0.000	0.000	16.610	7355	8188	7355	8188	156	1272	100	302	"S172"
0	0	0	5	6	6	"TBK1 "	"Q9UHD2"	4680	12340	140	16533	14530	8104	55	5994	5994	6334	1523	24	62	58	0	2266636	5.381	100000.000	100000.000	0.000	0.000	0.000	0.000	0.000	16.610	10539	8536	10539	8536	156	1140	100	303	"S172"
0	0	0	5	7	6	"TrKA"	"P04629"	5200	12370	150	20520	17312	8969	51	5760	5760	6190	2415	39	67	66	0	2700712	4.605	100000.000	100000.000	0.000	0.000	0.000	0.000	0.000	16.610	14760	11552	14760	11552	156	1272	100	304	"Y496"
0	0	0	5	8	6	"TrKA"	"P04629"	5650	12340	150	18387	15407	8571	55	5749	5749	6182	1966	31	63	60	0	2403478	4.692	100000.000	100000.000	0.000	0.000	0.000	0.000	0.000	16.610	12638	9658	12638	9658	156	1272	100	305	"Y496"
0	0	0	5	9	6	"TrKA"	"P04629"	6180	12370	160	18576	14769	7698	52	5749	5749	6087	1776	29	63	58	0	3072015	4.889	100000.000	100000.000	0.000	0.000	0.000	0.000	0.000	16.610	12827	9020	12827	9020	208	1512	100	306	"Y496"
-75	0	0	5	1	7	"empty"	"empty"	2190	12990	200	6086	6399	2155	33	6148	6148	6869	4306	62	2	0	0	2021930	-0.109	100000.000	100000.000	0.000	0.000	0.000	0.000	0.000	16.610	-62	251	-62	251	316	2384	100	307	"empty"
-75	0	0	5	2	7	"empty"	"empty"	2690	12990	200	5982	6234	1656	26	5982	5982	6317	1823	28	4	2	0	1969958	-0.046	0.000	100000.000	0.000	0.000	0.000	0.000	0.000	Error	0	252	0	252	316	2384	100	308	"empty"
-75	0	0	5	3	7	"empty"	"empty"	3190	12990	200	5764	5900	960	16	5911	5911	6233	1571	25	4	1	0	1864349	-0.212	100000.000	100000.000	0.000	0.000	0.000	0.000	0.000	16.610	-147	-11	-147	-11	316	2384	100	309	"empty"
-75	0	0	5	4	7	"empty"	"empty"	3690	12990	200	5854	6137	2191	35	5822	5822	6089	1463	24	8	3	0	1939135	0.033	100000.000	100000.000	0.000	0.000	0.000	0.000	0.000	16.610	32	315	32	315	316	2384	100	310	"empty"
-75	0	0	5	5	7	"empty"	"empty"	4190	12990	200	5930	6223	1711	27	5708	5708	6051	1512	24	10	6	0	1966565	0.114	100000.000	100000.000	0.000	0.000	0.000	0.000	0.000	16.610	222	515	222	515	316	2384	100	311	"empty"
-75	0	0	5	6	7	"empty"	"empty"	4690	12990	200	5927	6150	1777	28	5712	5712	6186	2193	35	7	2	0	1943418	-0.016	100000.000	100000.000	0.000	0.000	0.000	0.000	0.000	16.610	215	438	215	438	316	2384	100	312	"empty"
-75	0	0	5	7	7	"empty"	"empty"	5190	12990	200	5712	5994	1472	24	5695	5695	6089	1685	27	6	3	0	1894128	-0.056	100000.000	100000.000	0.000	0.000	0.000	0.000	0.000	16.610	17	299	17	299	316	2384	100	313	"empty"
-75	0	0	5	8	7	"empty"	"empty"	5690	12990	200	5785	6160	1544	25	5727	5727	6067	1727	28	9	4	0	1946687	0.054	100000.000	100000.000	0.000	0.000	0.000	0.000	0.000	16.610	58	433	58	433	316	2384	100	314	"empty"
-75	0	0	5	9	7	"empty"	"empty"	6190	12990	200	5797	6170	1778	28	5756	5756	6093	1645	26	9	3	0	1949648	0.047	100000.000	100000.000	0.000	0.000	0.000	0.000	0.000	16.610	41	414	41	414	316	2384	100	315	"empty"
0	0	0	6	1	1	"PLCG2"	"P16885"	6720	9140	170	10592	10911	5142	47	6190	6190	6840	2885	42	59	37	0	2269564	1.411	100000.000	100000.000	0.000	0.000	0.000	0.000	0.000	16.610	4402	4721	4402	4721	208	1660	100	316	"Y753"
0	0	0	6	2	1	"PLCG2"	"P16885"	7210	9150	160	10021	11206	7118	63	6132	6132	6843	2795	40	56	36	0	2330745	1.561	100000.000	100000.000	0.000	0.000	0.000	0.000	0.000	16.610	3889	5074	3889	5074	208	1512	100	317	"Y753"
0	0	0	6	3	1	"PLCG2"	"P16885"	7710	9160	190	9147	10333	5208	50	6215	6215	7039	3230	45	49	26	0	2645261	1.020	100000.000	100000.000	0.000	0.000	0.000	0.000	0.000	16.610	2932	4118	2932	4118	256	2088	100	318	"Y753"
0	0	0	6	4	1	"pyk2"	"Q14289"	8220	9140	190	27019	24426	12509	51	6239	6239	7221	3489	48	75	73	0	6253155	4.931	100000.000	100000.000	0.000	0.000	0.000	0.000	0.000	16.610	20780	18187	20780	18187	256	2088	100	319	"Y402"
0	0	0	6	5	1	"pyk2"	"Q14289"	8730	9150	150	29528	30529	8860	29	6085	6085	6839	2554	37	98	96	0	4762598	9.276	100000.000	100000.000	0.000	0.000	0.000	0.000	0.000	16.610	23443	24444	23443	24444	156	1272	100	320	"Y402"
0	0	0	6	6	1	"pyk2"	"Q14289"	9220	9130	150	36725	32082	14938	46	6242	6242	7332	3753	51	80	77	0	5004815	6.595	100000.000	100000.000	0.000	0.000	0.000	0.000	0.000	16.610	30483	25840	30483	25840	156	1272	100	321	"Y402"
0	0	0	6	7	1	"STAM2"	"Q92783"	9720	9140	200	17314	17691	7797	44	6124	6124	6819	2807	41	82	81	0	5590353	3.873	100000.000	100000.000	0.000	0.000	0.000	0.000	0.000	16.610	11190	11567	11190	11567	316	2384	100	322	"Y371"
0	0	0	6	8	1	"STAM2"	"Q92783"	10220	9140	220	16160	15611	7586	48	5974	5974	6506	2649	40	72	69	0	6119501	3.437	100000.000	100000.000	0.000	0.000	0.000	0.000	0.000	16.610	10186	9637	10186	9637	392	2896	100	323	"Y371"
0	0	0	6	9	1	"STAM2"	"Q92783"	10720	9140	180	7555	7750	3221	41	5386	5386	6254	6864	109	0	0	0	1983951	0.218	100000.000	100000.000	0.000	0.000	0.000	0.000	0.000	16.610	2169	2364	2169	2364	256	1924	100	324	"Y371"
0	0	0	6	1	2	"STAT3 "	"P40763"	6730	9770	160	14479	14632	9223	63	6098	6098	6709	2792	41	63	62	0	3043539	2.838	100000.000	100000.000	0.000	0.000	0.000	0.000	0.000	16.610	8381	8534	8381	8534	208	1512	100	325	"Y705"
0	0	0	6	2	2	"STAT3 "	"P40763"	7210	9780	190	14429	14192	9371	66	6103	6103	6820	3130	45	57	53	0	3633030	2.355	100000.000	100000.000	0.000	0.000	0.000	0.000	0.000	16.610	8326	8089	8326	8089	256	2088	100	326	"Y705"
0	0	0	6	3	2	"STAT3 "	"P40763"	7730	9790	150	17078	18387	9083	49	6253	6253	7180	3501	48	84	76	0	2868363	3.201	100000.000	100000.000	0.000	0.000	0.000	0.000	0.000	16.610	10825	12134	10825	12134	156	1272	100	327	"Y705"
0	0	0	6	4	2	"STMN1"	"P16949"	8230	9790	200	7577	9009	4998	55	6262	6262	7218	3628	50	25	10	0	2846993	0.494	100000.000	100000.000	0.000	0.000	0.000	0.000	0.000	16.610	1315	2747	1315	2747	316	2384	100	328	"S15"
0	0	0	6	5	2	"STMN1"	"P16949"	8720	9790	220	6587	8188	4411	53	6205	6205	7355	3608	49	18	7	0	3209677	0.231	100000.000	100000.000	0.000	0.000	0.000	0.000	0.000	16.610	382	1983	382	1983	392	2896	100	329	"S15"
0	0	0	6	6	2	"STMN1"	"P16949"	9210	9780	250	6449	8613	5520	64	6288	6288	7265	3415	47	20	10	0	3961819	0.395	100000.000	100000.000	0.000	0.000	0.000	0.000	0.000	16.610	161	2325	161	2325	460	3696	100	330	"S15"
0	0	0	6	7	2	"4E-BP1 "	"Q13541"	9730	9790	170	5771	6262	2048	32	6121	6121	6989	3187	45	4	1	0	1302417	-0.228	100000.000	100000.000	0.000	0.000	0.000	0.000	0.000	16.610	-350	141	-350	141	208	1660	100	331	"S64"
0	0	0	6	8	2	"4E-BP1 "	"Q13541"	10210	9770	200	5817	6351	2358	37	5971	5971	6364	2028	31	11	4	0	2007065	-0.006	100000.000	100000.000	0.000	0.000	0.000	0.000	0.000	16.610	-154	380	-154	380	316	2384	100	332	"S64"
0	0	0	6	9	2	"4E-BP1 "	"Q13541"	10710	9770	200	4894	4941	467	9	5312	5312	5373	1016	18	0	0	0	1561232	-0.425	100000.000	100000.000	0.000	0.000	0.000	0.000	0.000	16.610	-418	-371	-418	-371	316	2384	100	333	"S64"
0	0	0	6	1	3	"Tgfbr2"	"P37173"	6720	10420	200	6197	7432	3601	48	6052	6052	6656	2637	39	19	8	0	2348577	0.294	100000.000	100000.000	0.000	0.000	0.000	0.000	0.000	16.610	145	1380	145	1380	316	2384	100	334	"Y336"
0	0	0	6	2	3	"Tgfbr2"	"P37173"	7220	10420	200	6488	7683	3797	49	6133	6133	6921	3135	45	16	9	0	2427707	0.243	100000.000	100000.000	0.000	0.000	0.000	0.000	0.000	16.610	355	1550	355	1550	316	2384	100	335	"Y336"
0	0	0	6	3	3	"Tgfbr2"	"P37173"	7740	10430	250	6389	7916	4675	59	6203	6203	7100	3392	47	17	8	0	3641588	0.241	100000.000	100000.000	0.000	0.000	0.000	0.000	0.000	16.610	186	1713	186	1713	460	3704	100	336	"Y336"
0	0	0	6	4	3	"Bid "	"P55957"	8230	10430	140	7233	11161	7376	66	6209	6209	7163	3293	45	41	29	0	1741155	1.214	100000.000	100000.000	0.000	0.000	0.000	0.000	0.000	16.610	1024	4952	1024	4952	156	1140	100	337	"T54"
0	0	0	6	5	3	"Bid "	"P55957"	8720	10440	150	8245	12413	9256	74	6270	6270	7524	3811	50	46	33	0	1936474	1.283	100000.000	100000.000	0.000	0.000	0.000	0.000	0.000	16.610	1975	6143	1975	6143	156	1272	100	338	"T54"
0	0	0	6	6	3	"Bid "	"P55957"	9210	10440	140	7829	13513	9064	67	6197	6197	7430	4107	55	42	36	0	2108056	1.481	100000.000	100000.000	0.000	0.000	0.000	0.000	0.000	16.610	1632	7316	1632	7316	156	1140	100	339	"T54"
0	0	0	6	7	3	"caveolin-1"	"Q03135"	9710	10410	200	6264	7458	4011	53	6181	6181	7066	3204	45	14	6	0	2356589	0.122	100000.000	100000.000	0.000	0.000	0.000	0.000	0.000	16.610	83	1277	83	1277	316	2384	100	340	"Y6"
0	0	0	6	8	3	"caveolin-1"	"Q03135"	10210	10410	200	5960	6373	2471	38	6092	6092	6723	2775	41	6	2	0	2013722	-0.126	100000.000	100000.000	0.000	0.000	0.000	0.000	0.000	16.610	-132	281	-132	281	316	2384	100	341	"Y6"
0	0	0	6	9	3	"caveolin-1"	"Q03135"	10700	10420	170	5854	6245	1917	30	5899	5899	6233	1919	30	9	3	0	1299026	0.006	100000.000	100000.000	0.000	0.000	0.000	0.000	0.000	16.610	-45	346	-45	346	208	1660	100	342	"Y6"
0	0	0	6	1	4	"CDK2"	"P24941"	6730	11070	170	9422	9767	3922	40	5971	5971	6449	2418	37	62	29	0	2031441	1.372	100000.000	100000.000	0.000	0.000	0.000	0.000	0.000	16.610	3451	3796	3451	3796	208	1660	100	343	"Y14"
0	0	0	6	2	4	"CDK2"	"P24941"	7240	11070	180	8896	9868	5152	52	6045	6045	6527	2196	33	57	32	0	2526209	1.521	100000.000	100000.000	0.000	0.000	0.000	0.000	0.000	16.610	2851	3823	2851	3823	256	1924	100	344	"Y14"
0	0	0	6	3	4	"CDK2"	"P24941"	7720	11070	210	8327	9243	4733	51	6127	6127	6783	3384	49	37	13	0	2920774	0.727	100000.000	100000.000	0.000	0.000	0.000	0.000	0.000	16.610	2200	3116	2200	3116	316	2572	100	345	"Y14"
0	0	0	6	4	4	"Fos "	"P01100"	8220	11060	200	6271	7281	3857	52	6277	6277	7110	3561	50	9	5	0	2300732	0.048	100000.000	100000.000	0.000	0.000	0.000	0.000	0.000	16.610	-6	1004	-6	1004	316	2384	100	346	"S362"
0	0	0	6	5	4	"Fos "	"P01100"	8720	11060	230	6200	7567	4564	60	6162	6162	7124	3327	46	12	6	0	2966077	0.133	100000.000	100000.000	0.000	0.000	0.000	0.000	0.000	16.610	38	1405	38	1405	392	3108	100	347	"S362"
0	0	0	6	6	4	"Fos "	"P01100"	9210	11050	210	6199	7809	4891	62	6190	6190	7316	3574	48	12	7	0	2467767	0.138	100000.000	100000.000	0.000	0.000	0.000	0.000	0.000	16.610	9	1619	9	1619	316	2572	100	348	"S362"
0	0	0	6	7	4	"Grb2"	"P62993"	9710	11050	130	15614	15084	7880	52	6142	6142	7164	3659	51	67	58	0	1810078	2.165	100000.000	100000.000	0.000	0.000	0.000	0.000	0.000	16.610	9472	8942	9472	8942	120	940	100	349	"Y37"
0	0	0	6	8	4	"Grb2"	"P62993"	10200	11070	160	8455	11836	7100	59	6108	6108	6718	2994	44	47	39	0	2461905	1.709	100000.000	100000.000	0.000	0.000	0.000	0.000	0.000	16.610	2347	5728	2347	5728	208	1512	100	350	"Y37"
0	0	0	6	9	4	"Grb2"	"P62993"	10720	11070	170	7922	11365	7120	62	6026	6026	6444	2252	34	48	40	0	2363857	2.185	100000.000	100000.000	0.000	0.000	0.000	0.000	0.000	16.610	1896	5339	1896	5339	208	1660	100	351	"Y37"
0	0	0	6	1	5	"IL4R "	"P24394"	6730	11710	230	12763	11813	4707	39	5797	5797	6093	1631	26	71	68	0	4630757	3.507	100000.000	100000.000	0.000	0.000	0.000	0.000	0.000	16.610	6966	6016	6966	6016	392	3108	100	352	"Y713"
0	0	0	6	2	5	"IL4R "	"P24394"	7220	11720	210	14553	14322	4848	33	5857	5857	6201	2252	36	84	82	0	4525625	3.606	100000.000	100000.000	0.000	0.000	0.000	0.000	0.000	16.610	8696	8465	8696	8465	316	2572	100	353	"Y713"
0	0	0	6	3	5	"IL4R "	"P24394"	7720	11720	210	14265	14422	5463	37	6025	6025	6352	1974	31	87	84	0	4557286	4.088	100000.000	100000.000	0.000	0.000	0.000	0.000	0.000	16.610	8240	8397	8240	8397	316	2572	100	354	"Y713"
0	0	0	6	4	5	"IRAK4"	"P51617"	8230	11730	200	34918	32631	14571	44	6206	6206	6653	2072	31	86	84	0	10311336	12.538	100000.000	100000.000	0.000	0.000	0.000	0.000	0.000	16.610	28712	26425	28712	26425	316	2384	100	355	"T208"
0	0	0	6	5	5	"IRAK4"	"P51617"	8720	11730	200	37225	34155	14156	41	6207	6207	6699	2066	30	89	87	0	10792941	13.289	100000.000	100000.000	0.000	0.000	0.000	0.000	0.000	16.610	31018	27948	31018	27948	316	2384	100	356	"T208"
0	0	0	6	6	5	"IRAK4"	"P51617"	9230	11740	210	40508	38818	18859	48	6250	6250	6717	2116	31	85	84	2	12266408	15.171	100000.000	100000.000	0.000	0.000	0.000	0.000	0.000	16.610	34258	32568	34258	32568	316	2572	100	357	"T208"
0	0	0	6	7	5	"LDLRAP1"	"Q5SW96"	9720	11710	200	5902	6146	1553	25	6123	6123	6486	1864	28	6	2	0	1941981	-0.182	100000.000	100000.000	0.000	0.000	0.000	0.000	0.000	16.610	-221	23	-221	23	316	2384	100	358	"S186"
0	0	0	6	8	5	"LDLRAP1"	"Q5SW96"	10210	11690	170	5791	6187	2189	35	6077	6077	6396	2205	34	5	3	0	1286972	-0.095	100000.000	100000.000	0.000	0.000	0.000	0.000	0.000	16.610	-286	110	-286	110	208	1660	100	359	"S186"
0	0	0	6	9	5	"LDLRAP1"	"Q5SW96"	10700	11680	200	5923	5999	1209	20	5964	5964	6122	1168	19	8	2	0	1895530	-0.105	100000.000	100000.000	0.000	0.000	0.000	0.000	0.000	16.610	-41	35	-41	35	316	2384	100	360	"S186"
0	0	0	6	1	6	"MAPK14"	"Q16539"	6710	12360	130	8985	9404	2633	27	5890	5890	6187	1749	28	72	42	0	1128426	1.839	100000.000	100000.000	0.000	0.000	0.000	0.000	0.000	16.610	3095	3514	3095	3514	120	940	100	361	"T179"
0	0	0	6	2	6	"MAPK14"	"Q16539"	7230	12370	190	7122	7867	2982	37	5818	5818	6231	2004	32	42	14	0	2013832	0.816	100000.000	100000.000	0.000	0.000	0.000	0.000	0.000	16.610	1304	2049	1304	2049	256	2088	100	362	"T179"
0	0	0	6	3	6	"MAPK14"	"Q16539"	7720	12380	170	7347	8175	3237	39	5915	5915	6308	2098	33	42	17	0	1700445	0.890	100000.000	100000.000	0.000	0.000	0.000	0.000	0.000	16.610	1432	2260	1432	2260	208	1660	100	363	"T179"
0	0	0	6	4	6	"Met "	"P08581"	8220	12360	140	9021	10020	5128	51	6108	6108	6679	2577	38	52	31	0	1563112	1.296	100000.000	100000.000	0.000	0.000	0.000	0.000	0.000	16.610	2913	3912	2913	3912	156	1140	100	364	"Y1003"
0	0	0	6	5	6	"Met "	"P08581"	8720	12360	150	6924	8398	3943	46	6107	6107	6796	2452	36	36	19	0	1310049	0.653	100000.000	100000.000	0.000	0.000	0.000	0.000	0.000	16.610	817	2291	817	2291	156	1272	100	365	"Y1003"
0	0	0	6	6	6	"Met "	"P08581"	9240	12360	120	7190	9868	5254	53	6176	6176	6786	2069	30	46	34	0	1184173	1.490	100000.000	100000.000	0.000	0.000	0.000	0.000	0.000	16.610	1014	3692	1014	3692	120	820	100	366	"Y1003"
0	0	0	6	7	6	"p53 "	"P04637"	9750	12380	160	6548	8396	5336	63	6178	6178	6752	2623	38	28	12	0	1746443	0.627	100000.000	100000.000	0.000	0.000	0.000	0.000	0.000	16.610	370	2218	370	2218	208	1512	100	367	"S15"
0	0	0	6	8	6	"p53 "	"P04637"	10240	12360	160	6417	7379	2774	37	6079	6079	6407	1964	30	27	14	0	1534833	0.495	100000.000	100000.000	0.000	0.000	0.000	0.000	0.000	16.610	338	1300	338	1300	208	1512	100	368	"S15"
0	0	0	6	9	6	"p53 "	"P04637"	10700	12370	150	7235	8112	3730	45	6020	6020	6304	1780	28	41	20	0	1265400	1.016	100000.000	100000.000	0.000	0.000	0.000	0.000	0.000	16.610	1215	2092	1215	2092	156	1272	100	369	"S15"
-75	0	0	6	1	7	"empty"	"empty"	6720	13000	200	5965	6182	1509	24	5823	5823	6220	1697	27	11	4	0	1953449	-0.022	100000.000	100000.000	0.000	0.000	0.000	0.000	0.000	16.610	142	359	142	359	316	2384	100	370	"empty"
-75	0	0	6	2	7	"empty"	"empty"	7220	13000	200	5967	6384	2931	45	5902	5902	6403	2363	36	6	2	0	2017466	-0.008	100000.000	100000.000	0.000	0.000	0.000	0.000	0.000	16.610	65	482	65	482	316	2384	100	371	"empty"
-75	0	0	6	3	7	"empty"	"empty"	7720	13000	200	5977	6538	3394	51	5976	5976	6527	2606	39	6	3	0	2066129	0.004	100000.000	100000.000	0.000	0.000	0.000	0.000	0.000	16.610	1	562	1	562	316	2384	100	372	"empty"
-75	0	0	6	4	7	"empty"	"empty"	8220	13000	200	6059	6795	2872	42	6063	6063	6686	2531	37	10	4	0	2147243	0.043	100000.000	100000.000	0.000	0.000	0.000	0.000	0.000	16.610	-4	732	-4	732	316	2384	100	373	"empty"
-75	0	0	6	5	7	"empty"	"empty"	8720	13000	200	6200	6931	2355	33	6137	6137	6917	2983	43	11	2	0	2190039	0.005	100000.000	100000.000	0.000	0.000	0.000	0.000	0.000	16.610	63	794	63	794	316	2384	100	374	"empty"
-75	0	0	6	6	7	"empty"	"empty"	9220	13000	200	6080	6742	2763	40	6203	6203	6957	2815	40	6	3	0	2130341	-0.076	100000.000	100000.000	0.000	0.000	0.000	0.000	0.000	16.610	-123	539	-123	539	316	2384	100	375	"empty"
0	0	0	6	7	7	"GLQAWPGEAIPQFLG_100"	"GLQAWPGEAIPQFLG_100"	9730	13010	140	8467	10676	5885	55	6022	6022	6581	2165	32	51	43	0	1665467	1.891	100000.000	100000.000	0.000	0.000	0.000	0.000	0.000	16.610	2445	4654	2445	4654	156	1140	100	376	"GLQAWPGEAIPQFLG_100"
0	0	0	6	8	7	"GLQAWPGEAIPQFLG_100"	"GLQAWPGEAIPQFLG_100"	10220	13010	150	7459	9371	4710	50	5947	5947	6463	2534	39	44	28	0	1461945	1.148	100000.000	100000.000	0.000	0.000	0.000	0.000	0.000	16.610	1512	3424	1512	3424	156	1272	100	377	"GLQAWPGEAIPQFLG_100"
0	0	0	6	9	7	"GLQAWPGEAIPQFLG_100"	"GLQAWPGEAIPQFLG_100"	10720	13000	110	11369	11561	4068	35	5796	5796	6113	2087	34	77	71	0	924866	2.610	100000.000	100000.000	0.000	0.000	0.000	0.000	0.000	16.610	5573	5765	5573	5765	80	656	100	378	"GLQAWPGEAIPQFLG_100"
0	0	0	7	1	1	"JAK2"	"O60674"	11260	9150	80	8331	8239	2318	28	5391	5391	5359	408	7	80	76	0	428439	7.059	100000.000	100000.000	0.000	0.000	0.000	0.000	0.000	16.610	2940	2848	2940	2848	52	340	100	379	"Y813"
0	0	0	7	2	1	"JAK2"	"O60674"	11730	9140	140	6581	13218	11175	84	6116	6116	6883	2799	40	37	32	0	2062083	2.263	100000.000	100000.000	0.000	0.000	0.000	0.000	0.000	16.610	465	7102	465	7102	156	1140	100	380	"Y813"
0	0	0	7	3	1	"JAK2"	"O60674"	12250	9150	130	13406	18394	13067	71	6201	6201	6947	3075	44	56	51	0	2207329	3.723	100000.000	100000.000	0.000	0.000	0.000	0.000	0.000	16.610	7205	12193	7205	12193	120	940	100	381	"Y813"
0	0	0	7	4	1	"Jun "	"P05412"	12770	9150	170	5803	6245	1566	25	6169	6169	6611	1979	29	7	3	0	1298914	-0.185	100000.000	100000.000	0.000	0.000	0.000	0.000	0.000	16.610	-366	76	-366	76	208	1660	100	382	"S73"
0	0	0	7	5	1	"Jun "	"P05412"	13270	9130	180	6817	8364	4454	53	6325	6325	7042	2843	40	23	10	0	2141295	0.465	100000.000	100000.000	0.000	0.000	0.000	0.000	0.000	16.610	492	2039	492	2039	256	1924	100	383	"S73"
0	0	0	7	6	1	"Jun "	"P05412"	13770	9120	220	6361	7370	3811	51	6307	6307	7056	3248	46	10	6	0	2888863	0.097	100000.000	100000.000	0.000	0.000	0.000	0.000	0.000	16.610	54	1063	54	1063	392	2896	100	384	"S73"
0	0	0	7	7	1	"Kit "	"P10721"	14250	9120	150	8197	13385	9376	70	6235	6235	6925	2798	40	47	41	0	2088088	2.309	100000.000	100000.000	0.000	0.000	0.000	0.000	0.000	16.610	1962	7150	1962	7150	156	1272	100	385	"Y936"
0	0	0	7	8	1	"Kit "	"P10721"	14770	9140	150	11974	13982	8794	62	6044	6044	6747	2880	42	58	50	0	2181129	2.512	100000.000	100000.000	0.000	0.000	0.000	0.000	0.000	16.610	5930	7938	5930	7938	156	1272	100	386	"Y936"
0	0	0	7	9	1	"Kit "	"P10721"	15270	9140	160	8189	11838	7918	66	5914	5914	6601	2852	43	49	38	0	2462267	1.836	100000.000	100000.000	0.000	0.000	0.000	0.000	0.000	16.610	2275	5924	2275	5924	208	1512	100	387	"Y936"
0	0	0	7	1	2	"Mnk1"	"Q9BUB5"	11270	9790	80	6271	6231	553	8	5188	5188	5184	416	8	88	65	0	324033	2.517	100000.000	100000.000	0.000	0.000	0.000	0.000	0.000	16.610	1083	1043	1083	1043	52	340	100	388	"T250"
0	0	0	7	2	2	"Mnk1"	"Q9BUB5"	11770	9790	140	6944	9135	4963	54	6150	6150	7132	3586	50	25	12	0	1425101	0.559	100000.000	100000.000	0.000	0.000	0.000	0.000	0.000	16.610	794	2985	794	2985	156	1140	100	389	"T250"
0	0	0	7	3	2	"Mnk1"	"Q9BUB5"	12270	9790	150	7327	9685	6505	67	6218	6218	7119	3060	42	28	14	0	1510915	0.839	100000.000	100000.000	0.000	0.000	0.000	0.000	0.000	16.610	1109	3467	1109	3467	156	1272	100	390	"T250"
0	0	0	7	4	2	"NFAT3"	"Q14934"	12750	9790	140	7724	17794	14309	80	6325	6325	7090	2766	39	46	41	0	2775897	3.870	100000.000	100000.000	0.000	0.000	0.000	0.000	0.000	16.610	1399	11469	1399	11469	156	1140	100	391	"S676"
0	0	0	7	5	2	"NFAT3"	"Q14934"	13250	9800	130	10737	19374	14386	74	6353	6353	7198	3160	43	52	47	0	2324844	3.853	100000.000	100000.000	0.000	0.000	0.000	0.000	0.000	16.610	4384	13021	4384	13021	120	940	100	392	"S676"
0	0	0	7	6	2	"NFAT3"	"Q14934"	13750	9770	140	8524	19057	15422	80	6299	6299	7161	3538	49	45	42	0	2972867	3.362	100000.000	100000.000	0.000	0.000	0.000	0.000	0.000	16.610	2225	12758	2225	12758	156	1140	100	393	"S676"
0	0	0	7	7	2	"PIK3R1 "	"P27986"	14270	9770	170	20527	21273	10759	50	6154	6154	6927	2998	43	80	77	0	4424738	4.785	100000.000	100000.000	0.000	0.000	0.000	0.000	0.000	16.610	14373	15119	14373	15119	208	1660	100	394	"Y528"
0	0	0	7	8	2	"PIK3R1 "	"P27986"	14770	9780	180	20920	20568	11787	57	6085	6085	6966	3478	49	72	68	0	5265286	3.911	100000.000	100000.000	0.000	0.000	0.000	0.000	0.000	16.610	14835	14483	14835	14483	256	1924	100	395	"Y528"
0	0	0	7	9	2	"PIK3R1 "	"P27986"	15270	9790	190	18818	18432	9759	52	5911	5911	6652	3170	47	75	71	0	4718514	3.716	100000.000	100000.000	0.000	0.000	0.000	0.000	0.000	16.610	12907	12521	12907	12521	256	2088	100	396	"Y528"
0	0	0	7	1	3	"p67phox"	"P19878"	11290	10440	190	7041	8241	3803	46	6040	6040	6590	2404	36	30	15	0	2109810	0.687	100000.000	100000.000	0.000	0.000	0.000	0.000	0.000	16.610	1001	2201	1001	2201	256	2088	100	397	"S208"
0	0	0	7	2	3	"p67phox"	"P19878"	11750	10440	200	7576	9170	5191	56	6180	6180	6965	2771	39	34	14	0	2897782	0.796	100000.000	100000.000	0.000	0.000	0.000	0.000	0.000	16.610	1396	2990	1396	2990	316	2384	100	398	"S208"
0	0	0	7	3	3	"p67phox"	"P19878"	12280	10440	220	7015	8839	5031	56	6161	6161	7124	3539	49	22	10	0	3464852	0.485	100000.000	100000.000	0.000	0.000	0.000	0.000	0.000	16.610	854	2678	854	2678	392	2896	100	399	"S208"
0	0	0	7	4	3	"PDK1"	"O15530"	12790	10450	210	6602	8553	5299	61	6243	6243	7193	3328	46	18	9	0	2702851	0.409	100000.000	100000.000	0.000	0.000	0.000	0.000	0.000	16.610	359	2310	359	2310	316	2572	100	400	"S241"
0	0	0	7	5	3	"PDK1"	"O15530"	13250	10450	180	6981	9346	6273	67	6267	6267	6932	2743	39	27	17	0	2392540	0.880	100000.000	100000.000	0.000	0.000	0.000	0.000	0.000	16.610	714	3079	714	3079	256	1924	100	401	"S241"
0	0	0	7	6	3	"PDK1"	"O15530"	13750	10440	200	6354	7641	3599	47	6195	6195	6857	2790	40	16	8	0	2414412	0.281	100000.000	100000.000	0.000	0.000	0.000	0.000	0.000	16.610	159	1446	159	1446	316	2384	100	402	"S241"
0	0	0	7	7	3	"Ripk1"	"Q13546"	14260	10430	160	8191	9989	5913	59	6109	6109	6884	3575	51	38	15	0	2077789	0.869	100000.000	100000.000	0.000	0.000	0.000	0.000	0.000	16.610	2082	3880	2082	3880	208	1512	100	403	"Y384"
0	0	0	7	8	3	"Ripk1"	"Q13546"	14780	10440	130	9309	11567	6646	57	5965	5965	6500	2345	36	67	35	0	1388033	2.161	100000.000	100000.000	0.000	0.000	0.000	0.000	0.000	16.610	3344	5602	3344	5602	120	940	100	404	"Y384"
0	0	0	7	9	3	"Ripk1"	"Q13546"	15270	10440	170	7946	10101	6710	66	5862	5862	6634	3289	49	35	21	0	2100921	1.054	100000.000	100000.000	0.000	0.000	0.000	0.000	0.000	16.610	2084	4239	2084	4239	208	1660	100	405	"Y384"
0	0	0	7	1	4	"Shc1"	"P29353"	11300	11040	170	6351	7279	3706	50	6095	6095	6628	2433	36	12	7	0	1514023	0.268	100000.000	100000.000	0.000	0.000	0.000	0.000	0.000	16.610	256	1184	256	1184	208	1660	100	406	"S36"
0	0	0	7	2	4	"Shc1"	"P29353"	11790	11050	200	6266	7272	3498	48	6148	6148	7053	3291	46	9	4	0	2297991	0.067	100000.000	100000.000	0.000	0.000	0.000	0.000	0.000	16.610	118	1124	118	1124	316	2384	100	407	"S36"
0	0	0	7	3	4	"Shc1"	"P29353"	12280	11060	220	6421	7290	2853	39	6225	6225	7317	3722	50	9	3	0	2857539	-0.007	100000.000	100000.000	0.000	0.000	0.000	0.000	0.000	16.610	196	1065	196	1065	392	2896	100	408	"S36"
0	0	0	7	4	4	"SMAD3"	"Q15796"	12790	11080	160	6455	7262	3371	46	6356	6356	7279	3363	46	8	4	0	1510488	-0.005	100000.000	100000.000	0.000	0.000	0.000	0.000	0.000	16.610	99	906	99	906	208	1512	100	409	"S204"
0	0	0	7	5	4	"SMAD3"	"Q15796"	13280	11050	200	6023	6137	1324	21	6133	6133	6497	1897	29	1	0	0	1939209	-0.190	100000.000	100000.000	0.000	0.000	0.000	0.000	0.000	16.610	-110	4	-110	4	316	2384	100	410	"S204"
0	0	0	7	6	4	"SMAD3"	"Q15796"	13780	11050	200	6263	6949	3519	50	6227	6227	6715	2415	35	7	4	0	2195821	0.097	100000.000	100000.000	0.000	0.000	0.000	0.000	0.000	16.610	36	722	36	722	316	2384	100	411	"S204"
0	0	0	7	7	4	"TAK1 "	"O43318"	14260	11040	210	6245	7164	3157	44	6170	6170	6712	2434	36	13	7	0	2263838	0.186	100000.000	100000.000	0.000	0.000	0.000	0.000	0.000	16.610	75	994	75	994	316	2572	100	412	"S192"
0	0	0	7	8	4	"TAK1 "	"O43318"	14780	11080	140	5970	7102	4037	56	6050	6050	6857	3148	45	10	5	0	1107987	0.078	100000.000	100000.000	0.000	0.000	0.000	0.000	0.000	16.610	-80	1052	-80	1052	156	1140	100	413	"S192"
0	0	0	7	9	4	"TAK1 "	"O43318"	15270	11070	200	5955	6989	4093	58	5839	5839	6563	2932	44	10	5	0	2208642	0.145	100000.000	100000.000	0.000	0.000	0.000	0.000	0.000	16.610	116	1150	116	1150	316	2384	100	414	"S192"
0	0	0	7	1	5	"ACC1"	"Q13085 "	11270	11710	130	6501	7454	3123	41	6022	6022	6297	1420	22	32	11	0	894479	0.815	100000.000	100000.000	0.000	0.000	0.000	0.000	0.000	16.610	479	1432	479	1432	120	940	100	415	"S29"
0	0	0	7	2	5	"ACC1"	"Q13085 "	11780	11690	170	6294	7473	3447	46	6049	6049	6735	2780	41	13	6	0	1554308	0.265	100000.000	100000.000	0.000	0.000	0.000	0.000	0.000	16.610	245	1424	245	1424	208	1660	100	416	"S29"
0	0	0	7	3	5	"ACC1"	"Q13085 "	12280	11690	200	6303	7380	3362	45	6029	6029	6739	2844	42	13	6	0	2331925	0.225	100000.000	100000.000	0.000	0.000	0.000	0.000	0.000	16.610	274	1351	274	1351	316	2384	100	417	"S29"
0	0	0	7	4	5	"AR"	"P10275"	12760	11710	140	14360	14283	9275	64	6078	6078	6656	2566	38	57	54	0	2228104	2.972	100000.000	100000.000	0.000	0.000	0.000	0.000	0.000	16.610	8282	8205	8282	8205	156	1140	100	418	"Y363"
0	0	0	7	5	5	"AR"	"P10275"	13260	11700	170	7302	11460	7100	61	6017	6017	6301	1458	23	49	46	0	2383727	3.538	100000.000	100000.000	0.000	0.000	0.000	0.000	0.000	16.610	1285	5443	1285	5443	208	1660	100	419	"Y363"
0	0	0	7	6	5	"AR"	"P10275"	13770	11710	160	9805	11107	5614	50	6057	6057	6536	2235	34	54	49	0	2310311	2.045	100000.000	100000.000	0.000	0.000	0.000	0.000	0.000	16.610	3748	5050	3748	5050	208	1512	100	420	"Y363"
0	0	0	7	7	5	"process-control__"	"GGSGGSGDYKDDDDK"	14270	11700	200	6246	7413	3833	51	6056	6056	6627	2387	36	17	8	0	2342368	0.329	100000.000	100000.000	0.000	0.000	0.000	0.000	0.000	16.610	190	1357	190	1357	316	2384	100	421	"process-control__"
0	0	0	7	8	5	"process-control__"	"GGSGGSGDYKDDDDK"	14750	11710	120	6365	7470	3357	44	5986	5986	6358	1672	26	24	12	0	896421	0.665	100000.000	100000.000	0.000	0.000	0.000	0.000	0.000	16.610	379	1484	379	1484	120	820	100	422	"process-control__"
0	0	0	7	9	5	"process-control__"	"GGSGGSGDYKDDDDK"	15270	11700	160	5844	6925	3514	50	5942	5942	6673	3390	50	10	4	0	1440445	0.074	100000.000	100000.000	0.000	0.000	0.000	0.000	0.000	16.610	-98	983	-98	983	208	1512	100	423	"process-control__"
0	0	0	7	1	6	"Ck2-B"	"Q5SRQ6"	11290	12370	120	6425	6687	1577	23	6049	6049	6443	1786	27	12	4	0	802496	0.137	100000.000	100000.000	0.000	0.000	0.000	0.000	0.000	16.610	376	638	376	638	120	820	100	424	"S228"
0	0	0	7	2	6	"Ck2-B"	"Q5SRQ6"	11780	12360	200	6236	6983	3255	46	5999	5999	6485	2122	32	11	5	0	2206544	0.235	100000.000	100000.000	0.000	0.000	0.000	0.000	0.000	16.610	237	984	237	984	316	2384	100	425	"S228"
0	0	0	7	3	6	"Ck2-B"	"Q5SRQ6"	12280	12360	120	6519	7119	2802	39	5973	5973	6467	2843	43	9	4	0	854269	0.229	100000.000	100000.000	0.000	0.000	0.000	0.000	0.000	16.610	546	1146	546	1146	120	820	100	426	"S228"
0	0	0	7	4	6	"CTNNB1"	"P35222"	12760	12360	150	7069	8182	3373	41	5975	5975	6232	1532	24	37	19	0	1276446	1.273	100000.000	100000.000	0.000	0.000	0.000	0.000	0.000	16.610	1094	2207	1094	2207	156	1272	100	427	"S33"
0	0	0	7	5	6	"CTNNB1"	"P35222"	13280	12350	190	6760	7626	3352	43	5899	5899	6245	1653	26	26	13	0	1952371	0.835	100000.000	100000.000	0.000	0.000	0.000	0.000	0.000	16.610	861	1727	861	1727	256	2088	100	428	"S33"
0	0	0	7	6	6	"CTNNB1"	"P35222"	13770	12340	170	6705	7436	3128	42	5928	5928	6378	2134	33	17	8	0	1546619	0.496	100000.000	100000.000	0.000	0.000	0.000	0.000	0.000	16.610	777	1508	777	1508	208	1660	100	429	"S33"
0	0	0	7	7	6	"EGFR"	"P00533"	14280	12340	160	6327	7844	3879	49	5902	5902	6247	1682	26	32	17	0	1631462	0.949	100000.000	100000.000	0.000	0.000	0.000	0.000	0.000	16.610	425	1942	425	1942	208	1512	100	430	"Y869"
0	0	0	7	8	6	"EGFR"	"P00533"	14780	12330	200	6058	7272	4143	56	6002	6002	6353	1924	30	14	9	0	2297819	0.478	100000.000	100000.000	0.000	0.000	0.000	0.000	0.000	16.610	56	1270	56	1270	316	2384	100	431	"Y869"
0	0	0	7	9	6	"EGFR"	"P00533"	15290	12330	170	6058	7428	4082	54	5811	5811	6123	1708	27	20	14	0	1544960	0.764	100000.000	100000.000	0.000	0.000	0.000	0.000	0.000	16.610	247	1617	247	1617	208	1660	100	432	"Y869"
-75	0	0	7	1	7	"empty"	"empty"	11280	12990	200	5809	6215	2252	36	5784	5784	6224	2502	40	5	1	0	1963794	-0.004	100000.000	100000.000	0.000	0.000	0.000	0.000	0.000	16.610	25	431	25	431	316	2384	100	433	"empty"
-75	0	0	7	2	7	"empty"	"empty"	11780	12990	200	5900	6385	2239	35	5964	5964	6500	2246	34	6	3	0	2017723	-0.051	100000.000	100000.000	0.000	0.000	0.000	0.000	0.000	16.610	-64	421	-64	421	316	2384	100	434	"empty"
-75	0	0	7	3	7	"empty"	"empty"	12280	12990	200	6059	6327	1349	21	5972	5972	6487	2222	34	6	1	0	1999186	-0.072	100000.000	100000.000	0.000	0.000	0.000	0.000	0.000	16.610	87	355	87	355	316	2384	100	435	"empty"
-75	0	0	7	4	7	"empty"	"empty"	12780	12990	200	5881	6015	957	15	5894	5894	6214	1578	25	6	1	0	1900731	-0.126	100000.000	100000.000	0.000	0.000	0.000	0.000	0.000	16.610	-13	121	-13	121	316	2384	100	436	"empty"
-75	0	0	7	5	7	"empty"	"empty"	13280	12990	200	6076	6670	2743	41	5944	5944	6261	1621	25	12	7	0	2107634	0.252	100000.000	100000.000	0.000	0.000	0.000	0.000	0.000	16.610	132	726	132	726	316	2384	100	437	"empty"
-75	0	0	7	6	7	"empty"	"empty"	13780	12990	200	5994	6597	2684	40	6059	6059	6545	2252	34	7	4	0	2084602	0.023	100000.000	100000.000	0.000	0.000	0.000	0.000	0.000	16.610	-65	538	-65	538	316	2384	100	438	"empty"
0	0	0	7	7	7	"GLQAWPG-pS-AIPQFLG_GLQAWPGEAIPQFLG_80vs20"	"GLQAWPG-pS-AIPQFLG_GLQAWPGEAIPQFLG_80vs20"	14270	13000	130	11433	24539	19574	79	5982	5982	6377	2147	33	65	52	0	2944660	8.459	100000.000	100000.000	0.000	0.000	0.000	0.000	0.000	16.610	5451	18557	5451	18557	120	940	100	439	"GLQAWPG-pS-AIPQFLG_GLQAWPGEAIPQFLG_80vs20"
0	0	0	7	8	7	"GLQAWPG-pS-AIPQFLG_GLQAWPGEAIPQFLG_80vs20"	"GLQAWPG-pS-AIPQFLG_GLQAWPGEAIPQFLG_80vs20"	14770	13000	140	7727	19538	18157	92	5967	5967	6431	2476	38	42	35	0	3047902	5.294	100000.000	100000.000	0.000	0.000	0.000	0.000	0.000	16.610	1760	13571	1760	13571	156	1140	100	440	"GLQAWPG-pS-AIPQFLG_GLQAWPGEAIPQFLG_80vs20"
0	0	0	7	9	7	"GLQAWPG-pS-AIPQFLG_GLQAWPGEAIPQFLG_80vs20"	"GLQAWPG-pS-AIPQFLG_GLQAWPGEAIPQFLG_80vs20"	15240	13000	130	7768	21953	19138	87	5945	5945	6436	2430	37	48	40	0	2634327	6.386	100000.000	100000.000	0.000	0.000	0.000	0.000	0.000	16.610	1823	16008	1823	16008	120	940	100	441	"GLQAWPG-pS-AIPQFLG_GLQAWPGEAIPQFLG_80vs20"
0	0	0	8	1	1	"Bim"	"O43521"	15690	9130	170	5755	6921	4054	58	5785	5785	6348	2737	43	10	5	0	1439524	0.209	100000.000	100000.000	0.000	0.000	0.000	0.000	0.000	16.610	-30	1136	-30	1136	208	1660	100	442	"S69"
0	0	0	8	2	1	"Bim"	"O43521"	16190	9120	200	5778	6275	2377	37	5834	5834	6316	2175	34	5	1	0	1982895	-0.019	100000.000	100000.000	0.000	0.000	0.000	0.000	0.000	16.610	-56	441	-56	441	316	2384	100	443	"S69"
0	0	0	8	3	1	"Bim"	"O43521"	16690	9110	200	5949	6730	3108	46	5839	5839	6509	3045	46	8	4	0	2126528	0.073	100000.000	100000.000	0.000	0.000	0.000	0.000	0.000	16.610	110	891	110	891	316	2384	100	444	"S69"
0	0	0	8	4	1	"caspase-8"	"Q14790 "	17200	9090	140	6208	7266	2832	38	5999	5999	6543	2383	36	16	8	0	1133476	0.303	100000.000	100000.000	0.000	0.000	0.000	0.000	0.000	16.610	209	1267	209	1267	156	1140	100	445	"Y448"
0	0	0	8	5	1	"caspase-8"	"Q14790 "	17690	9100	200	6129	7230	3856	53	6003	6003	6546	2336	35	13	6	0	2284806	0.293	100000.000	100000.000	0.000	0.000	0.000	0.000	0.000	16.610	126	1227	126	1227	316	2384	100	446	"Y448"
0	0	0	8	6	1	"caspase-8"	"Q14790 "	18180	9110	120	6581	8009	3838	47	5936	5936	6635	3325	50	20	7	0	961119	0.413	100000.000	100000.000	0.000	0.000	0.000	0.000	0.000	16.610	645	2073	645	2073	120	820	100	447	"Y448"
0	0	0	8	7	1	"Cdc2"	"P06493"	18710	9130	210	9898	12232	7704	62	5858	5858	6610	3206	48	59	34	0	3865313	1.754	100000.000	100000.000	0.000	0.000	0.000	0.000	0.000	16.610	4040	6374	4040	6374	316	2572	100	448	"T161"
0	0	0	8	8	1	"Cdc2"	"P06493"	19200	9130	200	9999	12008	8084	67	5554	5554	6361	3584	56	57	27	0	3794392	1.576	100000.000	100000.000	0.000	0.000	0.000	0.000	0.000	16.610	4445	6454	4445	6454	316	2384	100	449	"T161"
0	0	0	8	9	1	"Cdc2"	"P06493"	19700	9130	200	9366	12746	9110	71	5350	5350	6352	4383	69	45	26	0	4027684	1.459	100000.000	100000.000	0.000	0.000	0.000	0.000	0.000	16.610	4016	7396	4016	7396	316	2384	100	450	"T161"
0	0	0	8	1	2	"FGFR1 "	"P11362"	15690	9740	200	5771	6922	3662	52	5780	5780	6428	2796	43	12	7	0	2187289	0.177	100000.000	100000.000	0.000	0.000	0.000	0.000	0.000	16.610	-9	1142	-9	1142	316	2384	100	451	"Y653"
0	0	0	8	2	2	"FGFR1 "	"P11362"	16190	9740	200	5992	7743	5591	72	5816	5816	6415	2691	41	15	9	0	2446938	0.493	100000.000	100000.000	0.000	0.000	0.000	0.000	0.000	16.610	176	1927	176	1927	316	2384	100	452	"Y653"
0	0	0	8	3	2	"FGFR1 "	"P11362"	16690	9740	210	6087	7566	4565	60	5872	5872	6637	3035	45	13	8	0	2390710	0.306	100000.000	100000.000	0.000	0.000	0.000	0.000	0.000	16.610	215	1694	215	1694	316	2572	100	453	"Y653"
0	0	0	8	4	2	"GIT2"	"Q14161"	17210	9750	130	6192	7088	2431	34	5850	5850	6486	2644	40	14	7	0	850606	0.228	100000.000	100000.000	0.000	0.000	0.000	0.000	0.000	16.610	342	1238	342	1238	120	940	100	454	"Y492"
0	0	0	8	5	2	"GIT2"	"Q14161"	17680	9750	160	5995	7233	3770	52	5949	5949	6465	2334	36	14	8	0	1504441	0.329	100000.000	100000.000	0.000	0.000	0.000	0.000	0.000	16.610	46	1284	46	1284	208	1512	100	455	"Y492"
0	0	0	8	6	2	"GIT2"	"Q14161"	18210	9740	140	6249	7399	3602	48	5935	5935	6799	3385	49	12	6	0	1154189	0.177	100000.000	100000.000	0.000	0.000	0.000	0.000	0.000	16.610	314	1464	314	1464	156	1140	100	456	"Y492"
0	0	0	8	7	2	"Grb2"	"P62993"	18690	9740	200	5772	7097	4921	69	5858	5858	6576	2945	44	9	6	0	2242747	0.177	100000.000	100000.000	0.000	0.000	0.000	0.000	0.000	16.610	-86	1239	-86	1239	316	2384	100	457	"Y7"
0	0	0	8	8	2	"Grb2"	"P62993"	19170	9740	190	5654	7156	4635	64	5517	5517	6231	2868	46	16	6	0	1831854	0.323	100000.000	100000.000	0.000	0.000	0.000	0.000	0.000	16.610	137	1639	137	1639	256	2088	100	458	"Y7"
0	0	0	8	9	2	"Grb2"	"P62993"	19670	9730	200	5296	6332	3975	62	5367	5367	6312	3946	62	6	3	0	2000783	0.005	100000.000	100000.000	0.000	0.000	0.000	0.000	0.000	16.610	-71	965	-71	965	316	2384	100	459	"Y7"
0	0	0	8	1	3	"IKK-gamma "	"Q9Y6K9"	15690	10380	200	5748	6149	2510	40	5901	5901	6618	3100	46	6	1	0	1943173	-0.151	100000.000	100000.000	0.000	0.000	0.000	0.000	0.000	16.610	-153	248	-153	248	316	2384	100	460	"S43"
0	0	0	8	2	3	"IKK-gamma "	"Q9Y6K9"	16190	10380	200	5742	6083	2679	44	5925	5925	6657	2919	43	5	2	0	1922340	-0.197	100000.000	100000.000	0.000	0.000	0.000	0.000	0.000	16.610	-183	158	-183	158	316	2384	100	461	"S43"
0	0	0	8	3	3	"IKK-gamma "	"Q9Y6K9"	16690	10380	180	5709	6779	4907	72	5880	5880	6584	3080	46	8	6	0	1735501	0.063	100000.000	100000.000	0.000	0.000	0.000	0.000	0.000	16.610	-171	899	-171	899	256	1924	100	462	"S43"
0	0	0	8	4	3	"IRAK1"	"P51617"	17200	10390	180	6211	7847	5146	65	5934	5934	6771	3612	53	13	6	0	2008824	0.298	100000.000	100000.000	0.000	0.000	0.000	0.000	0.000	16.610	277	1913	277	1913	256	1924	100	463	"T387"
0	0	0	8	5	3	"IRAK1"	"P51617"	17680	10400	180	6422	8271	5541	66	5918	5918	6588	2790	42	18	9	0	2117319	0.603	100000.000	100000.000	0.000	0.000	0.000	0.000	0.000	16.610	504	2353	504	2353	256	1924	100	464	"T387"
0	0	0	8	6	3	"IRAK1"	"P51617"	18200	10380	160	6734	9252	6671	72	5940	5940	6774	3331	49	23	13	0	1924486	0.744	100000.000	100000.000	0.000	0.000	0.000	0.000	0.000	16.610	794	3312	794	3312	208	1512	100	465	"T387"
0	0	0	8	7	3	"Lck"	"P06239"	18700	10390	170	6042	7993	5783	72	5768	5768	6900	4661	67	12	6	0	1662514	0.234	100000.000	100000.000	0.000	0.000	0.000	0.000	0.000	16.610	274	2225	274	2225	208	1660	100	466	"Y394"
0	0	0	8	8	3	"Lck"	"P06239"	19200	10370	180	5624	7144	4510	63	5476	5476	6369	3600	56	12	5	0	1828977	0.215	100000.000	100000.000	0.000	0.000	0.000	0.000	0.000	16.610	148	1668	148	1668	256	1924	100	467	"Y394"
0	0	0	8	9	3	"Lck"	"P06239"	19700	10400	100	6179	7805	4159	53	5365	5365	6861	5357	78	13	7	0	624411	0.176	100000.000	100000.000	0.000	0.000	0.000	0.000	0.000	16.610	814	2440	814	2440	80	560	100	468	"Y394"
0	0	0	8	1	4	"CDK2"	"P24941"	15690	11030	170	11483	14043	10593	75	5838	5838	6658	3532	53	57	43	0	2920898	2.091	100000.000	100000.000	0.000	0.000	0.000	0.000	0.000	16.610	5645	8205	5645	8205	208	1660	100	469	"T160"
0	0	0	8	2	4	"CDK2"	"P24941"	16190	11030	200	7094	11662	8618	73	5882	5882	6552	2854	43	44	37	0	3685159	1.790	100000.000	100000.000	0.000	0.000	0.000	0.000	0.000	16.610	1212	5780	1212	5780	316	2384	100	470	"T160"
0	0	0	8	3	4	"CDK2"	"P24941"	16700	11050	200	8275	11528	8128	70	5846	5846	6396	2405	37	50	46	0	3642718	2.134	100000.000	100000.000	0.000	0.000	0.000	0.000	0.000	16.610	2429	5682	2429	5682	316	2384	100	471	"T160"
0	0	0	8	4	4	"MDM2"	"Q00987"	17200	11040	200	5932	7049	4031	57	5932	5932	6632	3057	46	9	5	0	2227473	0.136	0.000	100000.000	0.000	0.000	0.000	0.000	0.000	Error	0	1117	0	1117	316	2384	100	472	"S186/8"
0	0	0	8	5	4	"MDM2"	"Q00987"	17710	11040	160	6084	7616	4408	57	5986	5986	6630	2521	38	16	9	0	1584102	0.391	100000.000	100000.000	0.000	0.000	0.000	0.000	0.000	16.610	98	1630	98	1630	208	1512	100	473	"S186/8"
0	0	0	8	6	4	"MDM2"	"Q00987"	18190	11030	200	5981	7184	4405	61	5942	5942	6718	3166	47	8	5	0	2270054	0.147	100000.000	100000.000	0.000	0.000	0.000	0.000	0.000	16.610	39	1242	39	1242	316	2384	100	474	"S186/8"
0	0	0	8	7	4	"NFkB-p65 "	"Q04206"	18680	11050	150	8147	15588	11582	74	5756	5756	6553	3294	50	49	41	0	2431777	2.743	100000.000	100000.000	0.000	0.000	0.000	0.000	0.000	16.610	2391	9832	2391	9832	156	1272	100	475	"S536"
0	0	0	8	8	4	"NFkB-p65 "	"Q04206"	19180	11060	140	8467	14616	12027	82	5496	5496	6818	5018	73	48	40	0	2280157	1.554	100000.000	100000.000	0.000	0.000	0.000	0.000	0.000	16.610	2971	9120	2971	9120	156	1140	100	476	"S536"
0	0	0	8	9	4	"NFkB-p65 "	"Q04206"	19690	11050	120	14057	16162	11313	69	5390	5390	6346	4022	63	57	51	0	1939486	2.441	100000.000	100000.000	0.000	0.000	0.000	0.000	0.000	16.610	8667	10772	8667	10772	120	820	100	477	"S536"
0	0	0	8	1	5	"PLCG2"	"P16885"	15710	11690	150	9915	12354	7837	63	5908	5908	6425	2564	39	53	45	0	1927175	2.312	100000.000	100000.000	0.000	0.000	0.000	0.000	0.000	16.610	4007	6446	4007	6446	156	1272	100	478	"Y759"
0	0	0	8	2	5	"PLCG2"	"P16885"	16210	11710	120	11408	13172	8889	67	5884	5884	6530	2826	43	64	50	0	1580678	2.350	100000.000	100000.000	0.000	0.000	0.000	0.000	0.000	16.610	5524	7288	5524	7288	120	820	100	479	"Y759"
0	0	0	8	3	5	"PLCG2"	"P16885"	16700	11700	160	7167	11725	8731	74	5932	5932	6573	2890	43	42	34	0	2438887	1.783	100000.000	100000.000	0.000	0.000	0.000	0.000	0.000	16.610	1235	5793	1235	5793	208	1512	100	480	"Y759"
0	0	0	8	4	5	"pyk2"	"Q14289"	17180	11700	170	6047	6849	3099	45	5945	5945	6761	3445	50	6	2	0	1424646	0.026	100000.000	100000.000	0.000	0.000	0.000	0.000	0.000	16.610	102	904	102	904	208	1660	100	481	"S213"
0	0	0	8	5	5	"pyk2"	"Q14289"	17710	11690	220	6068	7028	3597	51	5943	5943	6728	3179	47	8	4	0	2754847	0.094	100000.000	100000.000	0.000	0.000	0.000	0.000	0.000	16.610	125	1085	125	1085	392	2896	100	482	"S213"
0	0	0	8	6	5	"pyk2"	"Q14289"	18210	11670	170	6302	7046	2875	40	5926	5926	6728	3342	49	8	2	0	1465539	0.095	100000.000	100000.000	0.000	0.000	0.000	0.000	0.000	16.610	376	1120	376	1120	208	1660	100	483	"S213"
0	0	0	8	7	5	"SOC3"	"O14543"	18670	11690	200	5973	8057	5830	72	5745	5745	6521	3283	50	18	9	0	2545976	0.468	100000.000	100000.000	0.000	0.000	0.000	0.000	0.000	16.610	228	2312	228	2312	316	2384	100	484	"Y221"
0	0	0	8	8	5	"SOC3"	"O14543"	19180	11680	200	5737	7311	5193	71	5533	5533	6375	3563	55	12	6	0	2310247	0.263	100000.000	100000.000	0.000	0.000	0.000	0.000	0.000	16.610	204	1778	204	1778	316	2384	100	485	"Y221"
0	0	0	8	9	5	"SOC3"	"O14543"	19690	11680	210	5538	7259	5403	74	5313	5313	6027	3281	54	13	7	0	2293802	0.375	100000.000	100000.000	0.000	0.000	0.000	0.000	0.000	16.610	225	1946	225	1946	316	2572	100	486	"Y221"
0	0	0	8	1	6	"STAT4"	"Q14765"	15710	12340	210	6080	6876	2420	35	5886	5886	6249	2131	34	14	9	0	2172964	0.294	100000.000	100000.000	0.000	0.000	0.000	0.000	0.000	16.610	194	990	194	990	316	2572	100	487	"Y693"
0	0	0	8	2	6	"STAT4"	"Q14765"	16200	12330	140	6970	7987	3555	44	5843	5843	6282	2200	35	32	12	0	1245932	0.775	100000.000	100000.000	0.000	0.000	0.000	0.000	0.000	16.610	1127	2144	1127	2144	156	1140	100	488	"Y693"
0	0	0	8	3	6	"STAT4"	"Q14765"	16700	12330	170	6646	8183	4631	56	5872	5872	6316	2126	33	29	17	0	1702142	0.878	100000.000	100000.000	0.000	0.000	0.000	0.000	0.000	16.610	774	2311	774	2311	208	1660	100	489	"Y693"
0	0	0	8	4	6	"STMN1"	"P16949"	17170	12340	120	5567	6867	4834	70	5805	5805	6036	1639	27	10	7	0	824027	0.507	100000.000	100000.000	0.000	0.000	0.000	0.000	0.000	16.610	-238	1062	-238	1062	120	820	100	490	"S24"
0	0	0	8	5	6	"STMN1"	"P16949"	17700	12320	200	5803	7286	4746	65	5856	5856	6330	2195	34	13	9	0	2302377	0.436	100000.000	100000.000	0.000	0.000	0.000	0.000	0.000	16.610	-53	1430	-53	1430	316	2384	100	491	"S24"
0	0	0	8	6	6	"STMN1"	"P16949"	18190	12310	200	5769	6713	3531	52	5820	5820	6391	2531	39	10	6	0	2121433	0.127	100000.000	100000.000	0.000	0.000	0.000	0.000	0.000	16.610	-51	893	-51	893	316	2384	100	492	"S24"
0	0	0	8	7	6	"GIT2"	"Q14161"	18690	12310	160	5767	6552	3807	58	5609	5609	6176	2596	42	9	3	0	1362776	0.145	100000.000	100000.000	0.000	0.000	0.000	0.000	0.000	16.610	158	943	158	943	208	1512	100	493	"Y592"
0	0	0	8	8	6	"GIT2"	"Q14161"	19190	12320	200	5641	6807	5194	76	5469	5469	6142	3147	51	8	4	0	2151107	0.211	100000.000	100000.000	0.000	0.000	0.000	0.000	0.000	16.610	172	1338	172	1338	316	2384	100	494	"Y592"
0	0	0	8	9	6	"GIT2"	"Q14161"	19700	12330	100	5993	7508	5369	71	5419	5419	6260	3958	63	11	6	0	600674	0.315	100000.000	100000.000	0.000	0.000	0.000	0.000	0.000	16.610	574	2089	574	2089	80	560	100	495	"Y592"
-75	0	0	8	1	7	"empty"	"empty"	15690	12960	200	5685	6028	1755	29	5834	5834	6227	2412	38	4	2	0	1904695	-0.083	100000.000	100000.000	0.000	0.000	0.000	0.000	0.000	16.610	-149	194	-149	194	316	2384	100	496	"empty"
-75	0	0	8	2	7	"empty"	"empty"	16190	12960	200	5824	6536	3299	50	5890	5890	6342	2239	35	7	4	0	2065273	0.087	100000.000	100000.000	0.000	0.000	0.000	0.000	0.000	16.610	-66	646	-66	646	316	2384	100	497	"empty"
-75	0	0	8	3	7	"empty"	"empty"	16690	12960	200	5794	6319	2436	38	5855	5855	6435	2827	43	6	3	0	1996670	-0.041	100000.000	100000.000	0.000	0.000	0.000	0.000	0.000	16.610	-61	464	-61	464	316	2384	100	498	"empty"
-75	0	0	8	4	7	"empty"	"empty"	17190	12960	200	5940	6556	2892	44	5904	5904	6414	2368	36	8	4	0	2071601	0.060	100000.000	100000.000	0.000	0.000	0.000	0.000	0.000	16.610	36	652	36	652	316	2384	100	499	"empty"
-75	0	0	8	5	7	"empty"	"empty"	17690	12960	200	5888	6729	4059	60	5858	5858	6394	2765	43	7	4	0	2126384	0.121	100000.000	100000.000	0.000	0.000	0.000	0.000	0.000	16.610	30	871	30	871	316	2384	100	500	"empty"
-75	0	0	8	6	7	"empty"	"empty"	18190	12960	200	5740	6096	1662	27	5720	5720	6295	2430	38	5	1	0	1926475	-0.082	100000.000	100000.000	0.000	0.000	0.000	0.000	0.000	16.610	20	376	20	376	316	2384	100	501	"empty"
0	0	0	8	7	7	"Control-Spot"	"Mouse_IgG"	18700	12990	160	10299	12311	6179	50	5622	5622	6550	3392	51	65	37	0	2560650	1.698	100000.000	100000.000	0.000	0.000	0.000	0.000	0.000	16.610	4677	6689	4677	6689	208	1512	100	502	"Control-Spot"
0	0	0	8	8	7	"Control-Spot"	"Mouse_IgG"	19180	13000	200	13084	14774	9653	65	5483	5483	6401	4132	64	68	45	0	4668659	2.026	100000.000	100000.000	0.000	0.000	0.000	0.000	0.000	16.610	7601	9291	7601	9291	316	2384	100	503	"Control-Spot"
0	0	0	8	9	7	"Control-Spot"	"Mouse_IgG"	19710	12980	150	15060	18789	11200	59	5339	5339	6569	4561	69	90	58	1	2931140	2.679	100000.000	100000.000	0.000	0.000	0.000	0.000	0.000	16.610	9721	13450	9721	13450	156	1272	100	504	"Control-Spot"
0	0	0	9	1	1	"AMPK1"	"Q13131"	2200	13570	130	16314	15224	8871	58	5929	5929	6148	1726	28	58	56	0	1826933	5.258	100000.000	100000.000	0.000	0.000	0.000	0.000	0.000	16.610	10385	9295	10385	9295	120	940	100	505	"T174/5"
0	0	0	9	2	1	"AMPK1"	"Q13131"	2730	13570	130	17218	15560	7887	50	5833	5833	6120	1648	26	69	65	0	1867224	5.728	100000.000	100000.000	0.000	0.000	0.000	0.000	0.000	16.610	11385	9727	11385	9727	120	940	100	506	"T174/5"
0	0	0	9	3	1	"AMPK1"	"Q13131"	3220	13560	140	8048	12130	7092	58	5817	5817	6080	1568	25	50	46	0	1892275	3.858	100000.000	100000.000	0.000	0.000	0.000	0.000	0.000	16.610	2231	6313	2231	6313	156	1140	100	507	"T174/5"
0	0	0	9	4	1	"aura"	"O14965"	3720	13560	170	8141	8672	2228	25	5803	5803	5983	1288	21	77	43	0	1803805	2.088	100000.000	100000.000	0.000	0.000	0.000	0.000	0.000	16.610	2338	2869	2338	2869	208	1660	100	508	"T287"
0	0	0	9	5	1	"aura"	"O14965"	4220	13560	180	7805	8332	2426	29	5789	5789	5970	1325	22	66	31	0	2132940	1.783	100000.000	100000.000	0.000	0.000	0.000	0.000	0.000	16.610	2016	2543	2016	2543	256	1924	100	509	"T287"
0	0	0	9	6	1	"aura"	"O14965"	4720	13570	180	7986	8282	2558	30	5678	5678	5913	1339	22	68	40	0	2120174	1.769	100000.000	100000.000	0.000	0.000	0.000	0.000	0.000	16.610	2308	2604	2308	2604	256	1924	100	510	"T287"
0	0	0	9	7	1	"CFTR"	"P13569"	5230	13570	150	6726	7523	2946	39	5802	5802	6120	1843	30	28	12	0	1173512	0.761	100000.000	100000.000	0.000	0.000	0.000	0.000	0.000	16.610	924	1721	924	1721	156	1272	100	511	"S737"
0	0	0	9	8	1	"CFTR"	"P13569"	5720	13560	170	6771	7212	1736	24	5804	5804	6187	1904	30	25	8	0	1500103	0.538	100000.000	100000.000	0.000	0.000	0.000	0.000	0.000	16.610	967	1408	967	1408	208	1660	100	512	"S737"
0	0	0	9	9	1	"CFTR"	"P13569"	6210	13590	170	6576	6865	1665	24	5801	5801	6071	1198	19	32	11	0	1428019	0.663	100000.000	100000.000	0.000	0.000	0.000	0.000	0.000	16.610	775	1064	775	1064	208	1660	100	513	"S737"
0	0	0	9	1	2	"CREB "	"P16220"	2220	14220	150	18300	16399	8569	52	5731	5731	6011	1992	33	74	69	0	2558281	5.215	100000.000	100000.000	0.000	0.000	0.000	0.000	0.000	16.610	12569	10668	12569	10668	156	1272	100	514	"S133"
0	0	0	9	2	2	"CREB "	"P16220"	2720	14210	160	16114	13870	8191	59	5629	5629	5896	1252	21	62	59	0	2884905	6.369	100000.000	100000.000	0.000	0.000	0.000	0.000	0.000	16.610	10485	8241	10485	8241	208	1512	100	515	"S133"
0	0	0	9	3	2	"CREB "	"P16220"	3220	14200	150	17773	15780	6452	40	5668	5668	5964	1281	21	80	78	0	2461725	7.663	100000.000	100000.000	0.000	0.000	0.000	0.000	0.000	16.610	12105	10112	12105	10112	156	1272	100	516	"S133"
0	0	0	9	4	2	"blank-control__"	"AA"	3730	14230	120	6276	6566	1226	18	5756	5756	5951	1290	21	27	7	0	787890	0.477	100000.000	100000.000	0.000	0.000	0.000	0.000	0.000	16.610	520	810	520	810	120	820	100	517	"blank-control__"
0	0	0	9	5	2	"blank-control__"	"AA"	4230	14230	120	6214	6767	2539	37	5839	5839	5862	1105	18	36	15	0	812039	0.819	100000.000	100000.000	0.000	0.000	0.000	0.000	0.000	16.610	375	928	375	928	120	820	100	518	"blank-control__"
0	0	0	9	6	2	"blank-control__"	"AA"	4720	14220	200	6032	6436	2294	35	5876	5876	5999	1360	22	18	6	0	2033782	0.321	100000.000	100000.000	0.000	0.000	0.000	0.000	0.000	16.610	156	560	156	560	316	2384	100	519	"blank-control__"
0	0	0	9	7	2	"IKK-alpha "	"O15111"	5220	14210	140	11174	11126	3114	27	5983	5983	6116	1369	22	87	78	0	1735600	3.660	100000.000	100000.000	0.000	0.000	0.000	0.000	0.000	16.610	5191	5143	5191	5143	156	1140	100	520	"S180"
0	0	0	9	8	2	"IKK-alpha "	"O15111"	5730	14200	190	9933	9489	3448	36	6014	6014	6270	1515	24	65	58	0	2429099	2.125	100000.000	100000.000	0.000	0.000	0.000	0.000	0.000	16.610	3919	3475	3919	3475	256	2088	100	521	"S180"
0	0	0	9	9	2	"IKK-alpha "	"O15111"	6220	14200	150	10846	10957	2577	23	6026	6026	6273	1216	19	92	87	0	1709321	3.852	100000.000	100000.000	0.000	0.000	0.000	0.000	0.000	16.610	4820	4931	4820	4931	156	1272	100	522	"S180"
0	0	0	9	1	3	"JAK2"	"O60674"	2220	14870	150	13645	13458	5372	39	5684	5684	5857	1257	21	83	80	0	2099375	6.047	100000.000	100000.000	0.000	0.000	0.000	0.000	0.000	16.610	7961	7774	7961	7774	156	1272	100	523	"Y119"
0	0	0	9	2	3	"JAK2"	"O60674"	2730	14860	140	14052	14112	4455	31	5570	5570	5798	1134	19	91	91	0	2201508	7.332	100000.000	100000.000	0.000	0.000	0.000	0.000	0.000	16.610	8482	8542	8482	8542	156	1140	100	524	"Y119"
0	0	0	9	3	3	"JAK2"	"O60674"	3230	14860	150	14867	14337	4779	33	5611	5611	5860	1277	21	84	82	0	2236590	6.638	100000.000	100000.000	0.000	0.000	0.000	0.000	0.000	16.610	9256	8726	9256	8726	156	1272	100	525	"Y119"
0	0	0	9	4	3	"K8"	"P05787"	3720	14860	170	7050	7422	2094	28	5791	5791	5898	1148	19	52	23	0	1543739	1.328	100000.000	100000.000	0.000	0.000	0.000	0.000	0.000	16.610	1259	1631	1259	1631	208	1660	100	526	"Y267"
0	0	0	9	5	3	"K8"	"P05787"	4220	14860	160	7197	7822	2907	37	5865	5865	5980	1684	28	40	15	0	1627038	1.094	100000.000	100000.000	0.000	0.000	0.000	0.000	0.000	16.610	1332	1957	1332	1957	208	1512	100	527	"Y267"
0	0	0	9	6	3	"K8"	"P05787"	4720	14860	170	7511	8080	2375	29	5928	5928	5988	1216	20	62	32	0	1680727	1.720	100000.000	100000.000	0.000	0.000	0.000	0.000	0.000	16.610	1583	2152	1583	2152	208	1660	100	528	"Y267"
0	0	0	9	7	3	"blank-control__"	"AA"	5240	14880	170	6327	6444	912	14	6112	6112	6255	1168	18	10	3	0	1340327	0.162	100000.000	100000.000	0.000	0.000	0.000	0.000	0.000	16.610	215	332	215	332	208	1660	100	529	"blank-control__"
0	0	0	9	8	3	"blank-control__"	"AA"	5730	14840	180	6264	6541	1303	19	6043	6043	6307	1871	29	6	1	0	1674504	0.125	100000.000	100000.000	0.000	0.000	0.000	0.000	0.000	16.610	221	498	221	498	256	1924	100	530	"blank-control__"
0	0	0	9	9	3	"blank-control__"	"AA"	6230	14830	200	6109	6455	2256	34	5979	5979	6212	1260	20	9	4	0	2039759	0.193	100000.000	100000.000	0.000	0.000	0.000	0.000	0.000	16.610	130	476	130	476	316	2384	100	531	"blank-control__"
0	0	0	9	1	4	"Mnk1"	"Q9BUB5"	2210	15500	130	13314	12779	6069	47	5980	5980	5991	923	15	70	65	0	1533445	7.354	100000.000	100000.000	0.000	0.000	0.000	0.000	0.000	16.610	7334	6799	7334	6799	120	940	100	532	"T255"
0	0	0	9	2	4	"Mnk1"	"Q9BUB5"	2720	15510	100	14381	15005	6694	44	5735	5735	5861	1018	17	88	86	0	1200430	8.982	100000.000	100000.000	0.000	0.000	0.000	0.000	0.000	16.610	8646	9270	8646	9270	80	560	100	533	"T255"
0	0	0	9	3	4	"Mnk1"	"Q9BUB5"	3210	15500	100	14188	13782	5102	37	5843	5843	6008	1817	30	83	78	0	1102540	4.278	100000.000	100000.000	0.000	0.000	0.000	0.000	0.000	16.610	8345	7939	8345	7939	80	560	100	534	"T255"
0	0	0	9	4	4	"NFkB-p100 "	"Q00653"	3720	15510	90	10597	11314	3484	30	5837	5837	5843	773	13	92	92	0	588348	7.078	100000.000	100000.000	0.000	0.000	0.000	0.000	0.000	16.610	4760	5477	4760	5477	52	420	100	535	"S108"
0	0	0	9	5	4	"NFkB-p100 "	"Q00653"	4220	15490	100	9306	9947	3807	38	5640	5640	5789	904	15	72	72	0	795769	4.600	100000.000	100000.000	0.000	0.000	0.000	0.000	0.000	16.610	3666	4307	3666	4307	80	560	100	536	"S108"
0	0	0	9	6	4	"NFkB-p100 "	"Q00653"	4710	15500	90	10586	11322	3340	29	5585	5585	5749	795	13	94	92	0	588742	7.010	100000.000	100000.000	0.000	0.000	0.000	0.000	0.000	16.610	5001	5737	5001	5737	52	420	100	537	"S108"
0	0	0	9	7	4	"PIK3R1 "	"P27986"	5210	15500	140	8097	8639	3501	40	5858	5858	6022	1026	17	70	51	0	1347714	2.551	100000.000	100000.000	0.000	0.000	0.000	0.000	0.000	16.610	2239	2781	2239	2781	156	1140	100	538	"Y556"
0	0	0	9	8	4	"PIK3R1 "	"P27986"	5730	15500	140	8052	8744	3245	37	5858	5858	5946	1284	21	66	44	0	1364137	2.179	100000.000	100000.000	0.000	0.000	0.000	0.000	0.000	16.610	2194	2886	2194	2886	156	1140	100	539	"Y556"
0	0	0	9	9	4	"PIK3R1 "	"P27986"	6230	15490	200	6000	6918	2080	30	5834	5834	5953	1149	19	37	26	0	2185981	0.840	100000.000	100000.000	0.000	0.000	0.000	0.000	0.000	16.610	166	1084	166	1084	316	2384	100	540	"Y556"
0	0	0	9	1	5	"blank-control__"	"AA"	2230	16150	200	5918	6105	1345	22	5897	5897	6071	1643	27	10	3	0	1929337	0.021	100000.000	100000.000	0.000	0.000	0.000	0.000	0.000	16.610	21	208	21	208	316	2384	100	541	"blank-control__"
0	0	0	9	2	5	"blank-control__"	"AA"	2710	16140	200	5831	5974	1091	18	5676	5676	5931	1742	29	4	2	0	1887810	0.025	100000.000	100000.000	0.000	0.000	0.000	0.000	0.000	16.610	155	298	155	298	316	2384	100	542	"blank-control__"
0	0	0	9	3	5	"blank-control__"	"AA"	3210	16140	200	5656	5734	609	10	5682	5682	5926	1480	24	3	0	0	1811865	-0.130	100000.000	100000.000	0.000	0.000	0.000	0.000	0.000	16.610	-26	52	-26	52	316	2384	100	543	"blank-control__"
0	0	0	9	4	5	"Rack1"	"P63244"	3690	16160	140	6235	6883	3305	48	5772	5772	5843	1140	19	26	14	0	1073675	0.912	100000.000	100000.000	0.000	0.000	0.000	0.000	0.000	16.610	463	1111	463	1111	156	1140	100	544	"y52"
0	0	0	9	5	5	"Rack1"	"P63244"	4200	16140	120	6280	6378	1042	16	5679	5679	5724	891	15	35	15	0	765406	0.734	100000.000	100000.000	0.000	0.000	0.000	0.000	0.000	16.610	601	699	601	699	120	820	100	545	"y52"
0	0	0	9	6	5	"Rack1"	"P63244"	4720	16150	90	7019	7297	1219	16	5776	5776	5928	1330	22	44	11	0	379447	1.029	100000.000	100000.000	0.000	0.000	0.000	0.000	0.000	16.610	1243	1521	1243	1521	52	420	100	546	"y52"
0	0	0	9	7	5	"Shc1"	"P29353"	5210	16140	120	6580	9733	5300	54	5816	5816	6020	938	15	47	39	0	1167952	3.958	100000.000	100000.000	0.000	0.000	0.000	0.000	0.000	16.610	764	3917	764	3917	120	820	100	547	"Y349"
0	0	0	9	8	5	"Shc1"	"P29353"	5720	16150	90	13885	13827	4498	32	5921	5921	6019	953	15	88	84	0	719017	8.193	100000.000	100000.000	0.000	0.000	0.000	0.000	0.000	16.610	7964	7906	7964	7906	52	420	100	548	"Y349"
0	0	0	9	9	5	"Shc1"	"P29353"	6190	16160	150	6174	9393	5700	60	5855	5855	5906	1176	19	35	33	0	1465247	2.965	100000.000	100000.000	0.000	0.000	0.000	0.000	0.000	16.610	319	3538	319	3538	156	1272	100	549	"Y349"
0	0	0	9	1	6	"Smad6"	"O43541"	2230	16780	210	6395	7471	3318	44	6116	6116	6432	1797	27	22	8	0	2360683	0.578	100000.000	100000.000	0.000	0.000	0.000	0.000	0.000	16.610	279	1355	279	1355	316	2572	100	550	"S435"
0	0	0	9	2	6	"Smad6"	"O43541"	2710	16790	200	6205	6994	2141	30	5996	5996	6325	2002	31	17	7	0	2210143	0.334	100000.000	100000.000	0.000	0.000	0.000	0.000	0.000	16.610	209	998	209	998	316	2384	100	551	"S435"
0	0	0	9	3	6	"Smad6"	"O43541"	3210	16790	110	8456	8889	2406	27	5926	5926	6241	2175	34	60	21	0	711143	1.217	100000.000	100000.000	0.000	0.000	0.000	0.000	0.000	16.610	2530	2963	2530	2963	80	656	100	552	"S435"
0	0	0	9	4	6	"TGFBR1"	"P36897"	3700	16780	200	5614	5817	1054	18	5818	5818	6139	1876	30	3	1	0	1838193	-0.172	100000.000	100000.000	0.000	0.000	0.000	0.000	0.000	16.610	-204	-1	-204	-1	316	2384	100	553	"T200"
0	0	0	9	5	6	"TGFBR1"	"P36897"	4200	16770	200	5451	5766	1498	25	5649	5649	5894	1549	26	6	4	0	1821905	-0.083	100000.000	100000.000	0.000	0.000	0.000	0.000	0.000	16.610	-198	117	-198	117	316	2384	100	554	"T200"
0	0	0	9	6	6	"TGFBR1"	"P36897"	4710	16780	200	5461	5901	2240	37	5609	5609	5901	1367	23	9	4	0	1864841	0.000	100000.000	100000.000	0.000	0.000	0.000	0.000	0.000	16.610	-148	292	-148	292	316	2384	100	555	"T200"
0	0	0	9	7	6	"TrKA"	"P04629"	5220	16800	160	20194	19488	5498	28	5545	5545	5817	1260	21	94	92	0	4053543	10.850	100000.000	100000.000	0.000	0.000	0.000	0.000	0.000	16.610	14649	13943	14649	13943	208	1512	100	556	"Y757"
0	0	0	9	8	6	"TrKA"	"P04629"	5720	16790	150	20489	21078	2541	12	5523	5523	5778	1392	24	100	100	0	3288216	10.991	100000.000	100000.000	0.000	0.000	0.000	0.000	0.000	16.610	14966	15555	14966	15555	156	1272	100	557	"Y757"
0	0	0	9	9	6	"TrKA"	"P04629"	6220	16800	160	20525	22228	9591	43	5512	5512	5769	1130	19	96	95	1	4623487	14.565	100000.000	100000.000	0.000	0.000	0.000	0.000	0.000	16.610	15013	16716	15013	16716	208	1512	100	558	"Y757"
-75	0	0	9	1	7	"empty"	"empty"	2220	17430	200	5449	5904	2271	38	5835	5835	6278	2540	40	5	3	0	1865776	-0.147	100000.000	100000.000	0.000	0.000	0.000	0.000	0.000	16.610	-386	69	-386	69	316	2384	100	559	"empty"
-75	0	0	9	2	7	"empty"	"empty"	2720	17430	200	5523	5800	1234	21	5690	5690	6174	2340	37	4	1	0	1832750	-0.160	100000.000	100000.000	0.000	0.000	0.000	0.000	0.000	16.610	-167	110	-167	110	316	2384	100	560	"empty"
-75	0	0	9	3	7	"empty"	"empty"	3220	17430	200	5343	5866	2343	39	5604	5604	5920	1743	29	6	2	0	1853781	-0.031	100000.000	100000.000	0.000	0.000	0.000	0.000	0.000	16.610	-261	262	-261	262	316	2384	100	561	"empty"
-75	0	0	9	4	7	"empty"	"empty"	3720	17430	200	5661	5884	1786	30	5682	5682	5884	1575	26	8	4	0	1859420	0.000	100000.000	100000.000	0.000	0.000	0.000	0.000	0.000	16.610	-21	202	-21	202	316	2384	100	562	"empty"
-75	0	0	9	5	7	"empty"	"empty"	4220	17430	200	5754	5845	1460	24	5755	5755	5931	1817	30	5	3	0	1847037	-0.047	100000.000	100000.000	0.000	0.000	0.000	0.000	0.000	16.610	-1	90	-1	90	316	2384	100	563	"empty"
-75	0	0	9	6	7	"empty"	"empty"	4720	17430	200	5926	5966	1282	21	5810	5810	6034	1872	31	5	1	0	1885313	-0.036	100000.000	100000.000	0.000	0.000	0.000	0.000	0.000	16.610	116	156	116	156	316	2384	100	564	"empty"
-75	0	0	9	7	7	"empty"	"empty"	5220	17430	200	5951	6142	1572	25	5743	5743	5968	1834	30	6	3	0	1940815	0.095	100000.000	100000.000	0.000	0.000	0.000	0.000	0.000	16.610	208	399	208	399	316	2384	100	565	"empty"
-75	0	0	9	8	7	"empty"	"empty"	5720	17430	200	5869	6034	1034	17	5749	5749	5876	1090	18	7	2	0	1906743	0.145	100000.000	100000.000	0.000	0.000	0.000	0.000	0.000	16.610	120	285	120	285	316	2384	100	566	"empty"
-75	0	0	9	9	7	"empty"	"empty"	6220	17430	200	5853	6121	2158	35	5706	5706	5923	1771	29	4	1	0	1934200	0.112	100000.000	100000.000	0.000	0.000	0.000	0.000	0.000	16.610	147	415	147	415	316	2384	100	567	"empty"
0	0	0	10	1	1	"PPP2CA "	"P67775"	6720	13660	180	6149	6791	2444	35	5829	5829	6163	1743	28	18	8	0	1738380	0.360	100000.000	100000.000	0.000	0.000	0.000	0.000	0.000	16.610	320	962	320	962	256	1924	100	568	"T304"
0	0	0	10	2	1	"PPP2CA "	"P67775"	7250	13640	240	6072	6804	2935	43	5885	5885	6260	2015	32	16	6	0	3129892	0.270	100000.000	100000.000	0.000	0.000	0.000	0.000	0.000	16.610	187	919	187	919	460	3460	100	569	"T304"
0	0	0	10	3	1	"PPP2CA "	"P67775"	7750	13630	200	6215	6755	2085	30	6001	6001	6401	1909	29	17	6	0	2134539	0.185	100000.000	100000.000	0.000	0.000	0.000	0.000	0.000	16.610	214	754	214	754	316	2384	100	570	"T304"
0	0	0	10	4	1	"Rab4"	"P20338"	8240	13620	130	17783	16510	9226	55	6040	6040	6445	1865	28	70	65	0	1981258	5.397	100000.000	100000.000	0.000	0.000	0.000	0.000	0.000	16.610	11743	10470	11743	10470	120	940	100	571	"S199"
0	0	0	10	5	1	"Rab4"	"P20338"	8700	13630	130	12487	15605	10584	67	6068	6068	6778	2552	37	55	51	0	1872618	3.459	100000.000	100000.000	0.000	0.000	0.000	0.000	0.000	16.610	6419	9537	6419	9537	120	940	100	572	"S199"
0	0	0	10	6	1	"Rab4"	"P20338"	9230	13590	140	13051	21446	17214	80	6195	6195	7048	3228	45	53	50	1	3345498	4.460	100000.000	100000.000	0.000	0.000	0.000	0.000	0.000	16.610	6856	15251	6856	15251	156	1140	100	573	"S199"
0	0	0	10	7	1	"STAT1 "	"P42224"	9760	13650	200	6647	8866	4927	55	6025	6025	6689	2758	41	34	20	0	2801773	0.789	100000.000	100000.000	0.000	0.000	0.000	0.000	0.000	16.610	622	2841	622	2841	316	2384	100	574	"S727"
0	0	0	10	8	1	"STAT1 "	"P42224"	10230	13650	150	9337	10741	6639	61	5980	5980	6301	2108	33	56	42	0	1675603	2.106	100000.000	100000.000	0.000	0.000	0.000	0.000	0.000	16.610	3357	4761	3357	4761	156	1272	100	575	"S727"
0	0	0	10	9	1	"STAT1 "	"P42224"	10760	13620	160	6296	8735	5216	59	5901	5901	6240	1796	28	38	29	0	1816894	1.389	100000.000	100000.000	0.000	0.000	0.000	0.000	0.000	16.610	395	2834	395	2834	208	1512	100	576	"S727"
0	0	0	10	1	2	"STAT4 "	"Q14765"	6740	14270	180	14967	14794	3803	25	5978	5978	6216	2064	33	93	91	0	3787377	4.156	100000.000	100000.000	0.000	0.000	0.000	0.000	0.000	16.610	8989	8816	8989	8816	256	1924	100	577	"S722"
0	0	0	10	2	2	"STAT4 "	"Q14765"	7240	14270	190	14523	14933	5271	35	5926	5926	6028	1707	28	95	94	0	3822909	5.217	100000.000	100000.000	0.000	0.000	0.000	0.000	0.000	16.610	8597	9007	8597	9007	256	2088	100	578	"S722"
0	0	0	10	3	2	"STAT4 "	"Q14765"	7750	14270	180	14882	14552	4320	29	5894	5894	5971	1642	27	92	90	0	3725189	5.226	100000.000	100000.000	0.000	0.000	0.000	0.000	0.000	16.610	8988	8658	8988	8658	256	1924	100	579	"S722"
0	0	0	10	4	2	"STMN1"	"P16949"	8220	14260	210	5632	5941	1577	26	5734	5734	6042	3174	52	5	1	0	1877234	-0.032	100000.000	100000.000	0.000	0.000	0.000	0.000	0.000	16.610	-102	207	-102	207	316	2572	100	580	"S37"
0	0	0	10	5	2	"STMN1"	"P16949"	8720	14280	200	5374	5746	1632	28	5600	5600	5959	1654	27	7	3	0	1815724	-0.129	100000.000	100000.000	0.000	0.000	0.000	0.000	0.000	16.610	-226	146	-226	146	316	2384	100	581	"S37"
0	0	0	10	6	2	"STMN1"	"P16949"	9230	14270	200	5458	5896	1862	31	5607	5607	6025	1698	28	8	5	0	1863131	-0.076	100000.000	100000.000	0.000	0.000	0.000	0.000	0.000	16.610	-149	289	-149	289	316	2384	100	582	"S37"
0	0	0	10	7	2	"ACC1"	"Q13085 "	9750	14260	90	6762	7124	1123	15	5662	5662	5888	1120	19	50	23	0	370438	1.104	100000.000	100000.000	0.000	0.000	0.000	0.000	0.000	16.610	1100	1462	1100	1462	52	420	100	583	"S1263"
0	0	0	10	8	2	"ACC1"	"Q13085 "	10220	14240	170	6048	6266	1458	23	5866	5866	6492	4530	69	1	0	0	1303403	-0.050	100000.000	100000.000	0.000	0.000	0.000	0.000	0.000	16.610	182	400	182	400	208	1660	100	584	"S1263"
0	0	0	10	9	2	"ACC1"	"Q13085 "	10730	14260	90	7358	7224	1273	17	5809	5809	5785	667	11	71	53	0	375673	2.157	100000.000	100000.000	0.000	0.000	0.000	0.000	0.000	16.610	1549	1415	1549	1415	52	420	100	585	"S1263"
0	0	0	10	1	3	"TRAF6"	"Q9Y4K3"	6750	14910	180	6270	6610	1500	22	5925	5925	6158	1937	31	9	3	0	1692123	0.233	100000.000	100000.000	0.000	0.000	0.000	0.000	0.000	16.610	345	685	345	685	256	1924	100	586	"Y353"
0	0	0	10	2	3	"TRAF6"	"Q9Y4K3"	7220	14890	140	6514	7038	1879	26	5893	5893	5928	1330	22	37	14	0	1097897	0.835	100000.000	100000.000	0.000	0.000	0.000	0.000	0.000	16.610	621	1145	621	1145	156	1140	100	587	"Y353"
0	0	0	10	3	3	"TRAF6"	"Q9Y4K3"	7720	14900	160	6145	6659	2075	31	5832	5832	5890	1468	24	25	8	0	1385040	0.524	100000.000	100000.000	0.000	0.000	0.000	0.000	0.000	16.610	313	827	313	827	208	1512	100	588	"Y353"
0	0	0	10	4	3	"BLNK"	"Q8WV28"	8220	14940	140	6014	8640	4961	57	5656	5656	5867	1451	24	35	30	0	1347762	1.911	100000.000	100000.000	0.000	0.000	0.000	0.000	0.000	16.610	358	2984	358	2984	156	1140	100	589	"Y72"
0	0	0	10	5	3	"BLNK"	"Q8WV28"	8760	14910	140	6097	9903	6567	66	5509	5509	5927	1793	30	39	37	0	1544863	2.218	100000.000	100000.000	0.000	0.000	0.000	0.000	0.000	16.610	588	4394	588	4394	156	1140	100	590	"Y72"
0	0	0	10	6	3	"BLNK"	"Q8WV28"	9240	14900	110	17216	17186	11494	66	5649	5649	6142	2107	34	61	58	0	1374904	5.242	100000.000	100000.000	0.000	0.000	0.000	0.000	0.000	16.610	11567	11537	11567	11537	80	656	100	591	"Y72"
0	0	0	10	7	3	"CD19"	"P15391"	9740	14920	140	6338	8687	4725	54	5650	5650	5957	1351	22	46	38	0	1355131	2.021	100000.000	100000.000	0.000	0.000	0.000	0.000	0.000	16.610	688	3037	688	3037	156	1140	100	592	"Y531"
0	0	0	10	8	3	"CD19"	"P15391"	10200	14930	150	6306	8510	4628	54	5788	5788	6070	1886	31	37	28	0	1327571	1.294	100000.000	100000.000	0.000	0.000	0.000	0.000	0.000	16.610	518	2722	518	2722	156	1272	100	593	"Y531"
0	0	0	10	9	3	"CD19"	"P15391"	10720	14900	140	6842	9112	5021	55	5877	5877	6050	1390	22	47	39	0	1421544	2.203	100000.000	100000.000	0.000	0.000	0.000	0.000	0.000	16.610	965	3235	965	3235	156	1140	100	594	"Y531"
0	0	0	10	1	4	"p300"	"Q09472"	6730	15550	200	5959	5984	1242	20	5772	5772	5907	1138	19	5	1	0	1890972	0.068	100000.000	100000.000	0.000	0.000	0.000	0.000	0.000	16.610	187	212	187	212	316	2384	100	595	"S2279"
0	0	0	10	2	4	"p300"	"Q09472"	7230	15550	200	5787	5943	1213	20	5791	5791	5903	1337	22	6	3	0	1878083	0.030	100000.000	100000.000	0.000	0.000	0.000	0.000	0.000	16.610	-4	152	-4	152	316	2384	100	596	"S2279"
0	0	0	10	3	4	"p300"	"Q09472"	7730	15550	200	5814	5775	934	16	5821	5821	5906	1673	28	4	0	0	1825008	-0.078	100000.000	100000.000	0.000	0.000	0.000	0.000	0.000	16.610	-7	-46	-7	-46	316	2384	100	597	"S2279"
0	0	0	10	4	4	"fyn"	"P06241"	8230	15550	120	5854	6373	1927	30	5759	5759	5844	1825	31	13	4	0	764818	0.290	100000.000	100000.000	0.000	0.000	0.000	0.000	0.000	16.610	95	614	95	614	120	820	100	598	"Y420"
0	0	0	10	5	4	"fyn"	"P06241"	8750	15560	140	5782	6482	2497	38	5639	5639	5815	1095	18	18	12	0	1011237	0.609	100000.000	100000.000	0.000	0.000	0.000	0.000	0.000	16.610	143	843	143	843	156	1140	100	599	"Y420"
0	0	0	10	6	4	"fyn"	"P06241"	9240	15570	200	5789	6287	1810	28	5716	5716	6000	1498	24	14	6	0	1986625	0.192	100000.000	100000.000	0.000	0.000	0.000	0.000	0.000	16.610	73	571	73	571	316	2384	100	600	"Y420"
0	0	0	10	7	4	"HSP27"	"P04792"	9740	15580	180	6792	7660	3336	43	5762	5762	6028	1668	27	41	17	0	1960879	0.978	100000.000	100000.000	0.000	0.000	0.000	0.000	0.000	16.610	1030	1898	1030	1898	256	1924	100	601	"S78"
0	0	0	10	8	4	"HSP27"	"P04792"	10220	15550	180	6604	7234	2094	28	5790	5790	5978	1584	26	37	17	0	1851822	0.793	100000.000	100000.000	0.000	0.000	0.000	0.000	0.000	16.610	814	1444	814	1444	256	1924	100	602	"S78"
0	0	0	10	9	4	"HSP27"	"P04792"	10760	15560	160	6876	7698	3037	39	5628	5628	5799	1480	25	49	24	0	1601189	1.283	100000.000	100000.000	0.000	0.000	0.000	0.000	0.000	16.610	1248	2070	1248	2070	208	1512	100	603	"S78"
0	0	0	10	1	5	"IL-8R B "	"P25025"	6730	16200	200	6048	6169	1101	17	5801	5801	5959	1373	23	8	2	0	1949367	0.153	100000.000	100000.000	0.000	0.000	0.000	0.000	0.000	16.610	247	368	247	368	316	2384	100	604	"S352"
0	0	0	10	2	5	"IL-8R B "	"P25025"	7240	16210	130	6006	6116	1268	20	5762	5762	5842	1386	23	9	5	0	733932	0.198	100000.000	100000.000	0.000	0.000	0.000	0.000	0.000	16.610	244	354	244	354	120	940	100	605	"S352"
0	0	0	10	3	5	"IL-8R B "	"P25025"	7750	16190	100	6163	6271	1317	21	5742	5742	5721	1153	20	13	7	0	501654	0.477	100000.000	100000.000	0.000	0.000	0.000	0.000	0.000	16.610	421	529	421	529	80	560	100	606	"S352"
0	0	0	10	4	5	"IRF-3 "	"Q14653"	8250	16200	170	5947	6157	1234	20	5678	5678	5693	868	15	30	7	0	1280632	0.535	100000.000	100000.000	0.000	0.000	0.000	0.000	0.000	16.610	269	479	269	479	208	1660	100	607	"S385"
0	0	0	10	5	5	"IRF-3 "	"Q14653"	8730	16200	200	5722	5814	768	13	5625	5625	5782	1247	21	6	2	0	1837317	0.026	100000.000	100000.000	0.000	0.000	0.000	0.000	0.000	16.610	97	189	97	189	316	2384	100	608	"S385"
0	0	0	10	6	5	"IRF-3 "	"Q14653"	9220	16210	160	6105	6225	1393	22	5736	5736	5946	1538	25	4	0	0	1294799	0.181	100000.000	100000.000	0.000	0.000	0.000	0.000	0.000	16.610	369	489	369	489	208	1512	100	609	"S385"
0	0	0	10	7	5	"LSD1"	"O60341"	9750	16210	120	7777	13873	9710	69	5592	5592	5697	989	17	54	50	0	1664750	8.267	100000.000	100000.000	0.000	0.000	0.000	0.000	0.000	16.610	2185	8281	2185	8281	120	820	100	610	"S131"
0	0	0	10	8	5	"LSD1"	"O60341"	10250	16220	110	20157	19587	10666	54	5802	5802	5824	932	16	81	78	0	1566924	14.767	100000.000	100000.000	0.000	0.000	0.000	0.000	0.000	16.610	14355	13785	14355	13785	80	656	100	611	"S131"
0	0	0	10	9	5	"LSD1"	"O60341"	10750	16220	100	18525	16569	8400	50	5618	5618	5715	963	16	75	75	0	1325527	11.271	100000.000	100000.000	0.000	0.000	0.000	0.000	0.000	16.610	12907	10951	12907	10951	80	560	100	612	"S131"
0	0	0	10	1	6	"MAPKAPK5"	"Q8IW41"	6750	16860	100	20261	18606	9744	52	5480	5480	5797	1673	28	77	72	0	1488515	7.656	100000.000	100000.000	0.000	0.000	0.000	0.000	0.000	16.610	14781	13126	14781	13126	80	560	100	613	"T182"
0	0	0	10	2	6	"MAPKAPK5"	"Q8IW41"	7250	16850	100	13991	14455	8764	60	5623	5623	5835	1364	23	82	80	1	1156421	6.320	100000.000	100000.000	0.000	0.000	0.000	0.000	0.000	16.610	8368	8832	8368	8832	80	560	100	614	"T182"
0	0	0	10	3	6	"MAPKAPK5"	"Q8IW41"	7720	16830	130	12245	14443	8916	61	5835	5835	6187	2423	39	51	51	0	1733195	3.407	100000.000	100000.000	0.000	0.000	0.000	0.000	0.000	16.610	6410	8608	6410	8608	120	940	100	615	"T182"
0	0	0	10	4	6	"P27kip1"	"P46527"	8240	16840	200	6050	6409	2092	32	5958	5958	6110	1248	20	7	3	0	2025235	0.240	100000.000	100000.000	0.000	0.000	0.000	0.000	0.000	16.610	92	451	92	451	316	2384	100	616	"T157"
0	0	0	10	5	6	"P27kip1"	"P46527"	8740	16850	200	6285	6644	1533	23	6058	6058	6302	1787	28	6	2	0	2099349	0.191	100000.000	100000.000	0.000	0.000	0.000	0.000	0.000	16.610	227	586	227	586	316	2384	100	617	"T157"
0	0	0	10	6	6	"P27kip1"	"P46527"	9240	16850	160	6482	7065	1869	26	6221	6221	6552	1699	25	13	5	0	1469422	0.302	100000.000	100000.000	0.000	0.000	0.000	0.000	0.000	16.610	261	844	261	844	208	1512	100	618	"T157"
0	0	0	10	7	6	"p67phox"	"P19878"	9730	16860	200	6101	6746	1902	28	6049	6049	6397	1983	30	14	6	0	2131821	0.176	100000.000	100000.000	0.000	0.000	0.000	0.000	0.000	16.610	52	697	52	697	316	2384	100	619	"T233"
0	0	0	10	8	6	"p67phox"	"P19878"	10260	16850	170	6014	6863	3353	48	5917	5917	6182	1391	22	17	11	0	1427589	0.490	100000.000	100000.000	0.000	0.000	0.000	0.000	0.000	16.610	97	946	97	946	208	1660	100	620	"T233"
0	0	0	10	9	6	"p67phox"	"P19878"	10760	16850	200	5656	6067	1984	32	5775	5775	5963	1248	20	8	4	0	1917022	0.083	100000.000	100000.000	0.000	0.000	0.000	0.000	0.000	16.610	-119	292	-119	292	316	2384	100	621	"T233"
-75	0	0	10	1	7	"empty"	"empty"	6740	17490	200	5808	5862	1104	18	5764	5764	5992	1714	28	3	1	0	1852470	-0.076	100000.000	100000.000	0.000	0.000	0.000	0.000	0.000	16.610	44	98	44	98	316	2384	100	622	"empty"
-75	0	0	10	2	7	"empty"	"empty"	7240	17490	200	5846	5926	1205	20	5852	5852	5936	1312	22	6	2	0	1872669	-0.008	100000.000	100000.000	0.000	0.000	0.000	0.000	0.000	16.610	-6	74	-6	74	316	2384	100	623	"empty"
-75	0	0	10	3	7	"empty"	"empty"	7740	17490	200	5854	5886	1613	27	5894	5894	5977	1657	27	3	1	0	1859984	-0.055	100000.000	100000.000	0.000	0.000	0.000	0.000	0.000	16.610	-40	-8	-40	-8	316	2384	100	624	"empty"
-75	0	0	10	4	7	"empty"	"empty"	8240	17490	200	5905	5902	800	13	5890	5890	6002	1678	27	2	0	0	1864917	-0.060	100000.000	100000.000	0.000	0.000	0.000	0.000	0.000	16.610	15	12	15	12	316	2384	100	625	"empty"
-75	0	0	10	5	7	"empty"	"empty"	8740	17490	200	5833	6096	1158	18	5854	5854	6106	1807	29	6	1	0	1926336	-0.006	100000.000	100000.000	0.000	0.000	0.000	0.000	0.000	16.610	-21	242	-21	242	316	2384	100	626	"empty"
-75	0	0	10	6	7	"empty"	"empty"	9240	17490	200	5837	6117	1568	25	5914	5914	6213	1910	30	5	2	0	1932841	-0.050	100000.000	100000.000	0.000	0.000	0.000	0.000	0.000	16.610	-77	203	-77	203	316	2384	100	627	"empty"
-75	0	0	10	7	7	"empty"	"empty"	9740	17490	200	5776	6125	1584	25	5874	5874	6273	2215	35	5	1	0	1935624	-0.067	100000.000	100000.000	0.000	0.000	0.000	0.000	0.000	16.610	-98	251	-98	251	316	2384	100	628	"empty"
-75	0	0	10	8	7	"empty"	"empty"	10240	17490	200	5907	6072	1344	22	5864	5864	6077	1611	26	6	2	0	1918715	-0.003	100000.000	100000.000	0.000	0.000	0.000	0.000	0.000	16.610	43	208	43	208	316	2384	100	629	"empty"
-75	0	0	10	9	7	"empty"	"empty"	10740	17490	200	5971	6208	2020	32	5872	5872	6070	1821	30	5	3	0	1961590	0.076	100000.000	100000.000	0.000	0.000	0.000	0.000	0.000	16.610	99	336	99	336	316	2384	100	630	"empty"
0	0	0	11	1	1	"Jak2 "	"O60674"	11220	13610	170	24112	22756	7922	34	5863	5863	6210	1667	26	89	88	0	4733320	9.926	100000.000	100000.000	0.000	0.000	0.000	0.000	0.000	16.610	18249	16893	18249	16893	208	1660	100	631	"Y221"
0	0	0	11	2	1	"Jak2 "	"O60674"	11710	13610	170	23658	22488	9051	40	5955	5955	6544	2630	40	85	82	0	4677427	6.062	100000.000	100000.000	0.000	0.000	0.000	0.000	0.000	16.610	17703	16533	17703	16533	208	1660	100	632	"Y221"
0	0	0	11	3	1	"Jak2 "	"O60674"	12200	13610	150	25538	23368	9444	40	6003	6003	6619	2412	36	83	81	0	3645461	6.944	100000.000	100000.000	0.000	0.000	0.000	0.000	0.000	16.610	19535	17365	19535	17365	156	1272	100	633	"Y221"
0	0	0	11	4	1	"K8"	"P05787"	12730	13640	200	6055	7173	3376	47	5912	5912	6551	2657	40	17	8	0	2266645	0.234	100000.000	100000.000	0.000	0.000	0.000	0.000	0.000	16.610	143	1261	143	1261	316	2384	100	634	"S74"
0	0	0	11	5	1	"K8"	"P05787"	13230	13630	190	6024	7406	4341	58	6007	6007	6643	2653	39	13	7	0	1895977	0.288	100000.000	100000.000	0.000	0.000	0.000	0.000	0.000	16.610	17	1399	17	1399	256	2088	100	635	"S74"
0	0	0	11	6	1	"K8"	"P05787"	13700	13600	210	5981	7088	4055	57	5987	5987	6657	2467	37	14	5	0	2239660	0.175	100000.000	100000.000	0.000	0.000	0.000	0.000	0.000	16.610	-6	1101	-6	1101	316	2572	100	636	"S74"
0	0	0	11	7	1	"Met "	"P08581"	14220	13630	180	7589	9183	5011	54	5947	5947	6496	2476	38	35	20	0	2350834	1.085	100000.000	100000.000	0.000	0.000	0.000	0.000	0.000	16.610	1642	3236	1642	3236	256	1924	100	637	"Y1234"
0	0	0	11	8	1	"Met "	"P08581"	14720	13630	160	7870	9738	6230	63	5943	5943	6449	2327	36	43	22	0	2025454	1.413	100000.000	100000.000	0.000	0.000	0.000	0.000	0.000	16.610	1927	3795	1927	3795	208	1512	100	638	"Y1234"
0	0	0	11	9	1	"Met "	"P08581"	15220	13610	160	7077	8693	4991	57	5830	5830	6306	2409	38	30	16	0	1808159	0.991	100000.000	100000.000	0.000	0.000	0.000	0.000	0.000	16.610	1247	2863	1247	2863	208	1512	100	639	"Y1234"
0	0	0	11	1	2	"MSK2"	"O75676"	11210	14270	130	6387	6844	1761	25	5889	5889	5958	895	15	35	15	0	821232	0.990	100000.000	100000.000	0.000	0.000	0.000	0.000	0.000	16.610	498	955	498	955	120	940	100	640	"S360"
0	0	0	11	2	2	"MSK2"	"O75676"	11730	14270	160	6435	7028	2437	34	6002	6002	6242	1110	17	24	9	0	1461918	0.708	100000.000	100000.000	0.000	0.000	0.000	0.000	0.000	16.610	433	1026	433	1026	208	1512	100	641	"S360"
0	0	0	11	3	2	"MSK2"	"O75676"	12210	14250	130	6556	6941	1150	16	6076	6076	6311	1120	17	20	10	0	832887	0.563	100000.000	100000.000	0.000	0.000	0.000	0.000	0.000	16.610	480	865	480	865	120	940	100	642	"S360"
0	0	0	11	4	2	"NFkB-p100 "	"Q00653"	12720	14270	110	6027	6816	1999	29	5990	5990	6238	1513	24	23	16	0	545262	0.382	100000.000	100000.000	0.000	0.000	0.000	0.000	0.000	16.610	37	826	37	826	80	656	100	643	"S99"
0	0	0	11	5	2	"NFkB-p100 "	"Q00653"	13190	14250	180	6138	6797	2485	36	6055	6055	6344	1560	24	20	8	0	1739982	0.290	100000.000	100000.000	0.000	0.000	0.000	0.000	0.000	16.610	83	742	83	742	256	1924	100	644	"S99"
0	0	0	11	6	2	"NFkB-p100 "	"Q00653"	13720	14240	170	5746	6460	2307	35	5980	5980	6301	1687	26	15	7	0	1343664	0.094	100000.000	100000.000	0.000	0.000	0.000	0.000	0.000	16.610	-234	480	-234	480	208	1660	100	645	"S99"
0	0	0	11	7	2	"PKACa "	"P17612"	14210	14250	200	5786	6405	3833	59	5860	5860	6160	1570	25	8	5	0	2024046	0.156	100000.000	100000.000	0.000	0.000	0.000	0.000	0.000	16.610	-74	545	-74	545	316	2384	100	646	"S10"
0	0	0	11	8	2	"PKACa "	"P17612"	14710	14250	200	5619	5885	1745	29	5724	5724	6109	2094	34	6	1	0	1859513	-0.107	100000.000	100000.000	0.000	0.000	0.000	0.000	0.000	16.610	-105	161	-105	161	316	2384	100	647	"S10"
0	0	0	11	9	2	"PKACa "	"P17612"	15210	14250	200	5418	5442	1010	18	5651	5651	6355	3366	52	0	0	0	1719760	-0.271	100000.000	100000.000	0.000	0.000	0.000	0.000	0.000	16.610	-233	-209	-233	-209	316	2384	100	648	"S10"
0	0	0	11	1	3	"p70S6K"	"P23443"	11190	14890	190	6033	6250	1659	26	5885	5885	6109	1896	31	5	1	0	1599988	0.074	100000.000	100000.000	0.000	0.000	0.000	0.000	0.000	16.610	148	365	148	365	256	2088	100	649	"S447"
0	0	0	11	2	3	"p70S6K"	"P23443"	11710	14900	200	6082	6351	1207	19	5953	5953	6236	1494	23	8	3	0	2006898	0.077	100000.000	100000.000	0.000	0.000	0.000	0.000	0.000	16.610	129	398	129	398	316	2384	100	650	"S447"
0	0	0	11	3	3	"p70S6K"	"P23443"	12210	14900	200	6212	6655	1359	20	6006	6006	6334	1577	24	12	5	0	2103052	0.204	100000.000	100000.000	0.000	0.000	0.000	0.000	0.000	16.610	206	649	206	649	316	2384	100	651	"S447"
0	0	0	11	4	3	"PDK1"	"O15530"	12710	14920	120	26369	22256	12533	56	6021	6021	6391	1702	26	72	68	0	2670720	9.321	100000.000	100000.000	0.000	0.000	0.000	0.000	0.000	16.610	20348	16235	20348	16235	120	820	100	652	"Y376"
0	0	0	11	5	3	"PDK1"	"O15530"	13210	14900	120	25254	21086	11890	56	6031	6031	6258	1464	23	71	70	0	2530307	10.128	100000.000	100000.000	0.000	0.000	0.000	0.000	0.000	16.610	19223	15055	19223	15055	120	820	100	653	"Y376"
0	0	0	11	6	3	"PDK1"	"O15530"	13720	14890	120	25212	21998	12263	55	5927	5927	6395	3498	54	71	68	0	2639797	4.461	100000.000	100000.000	0.000	0.000	0.000	0.000	0.000	16.610	19285	16071	19285	16071	120	820	100	654	"Y376"
0	0	0	11	7	3	"Ripk1"	"Q13546"	14220	14900	170	8388	10021	4863	48	5819	5819	6174	1900	30	65	32	0	2084374	2.025	100000.000	100000.000	0.000	0.000	0.000	0.000	0.000	16.610	2569	4202	2569	4202	208	1660	100	655	"Y694"
0	0	0	11	8	3	"Ripk1"	"Q13546"	14720	14900	180	7836	9394	4789	50	5683	5683	6011	1663	27	64	31	0	2404811	2.034	100000.000	100000.000	0.000	0.000	0.000	0.000	0.000	16.610	2153	3711	2153	3711	256	1924	100	656	"Y694"
0	0	0	11	9	3	"Ripk1"	"Q13546"	15220	14900	170	7493	9565	6254	65	5500	5500	5905	2192	37	43	23	0	1989472	1.670	100000.000	100000.000	0.000	0.000	0.000	0.000	0.000	16.610	1993	4065	1993	4065	208	1660	100	657	"Y694"
0	0	0	11	1	4	"SHC3"	"Q92529"	11220	15550	110	8154	8827	4243	48	5866	5866	6062	1451	23	63	38	0	706136	1.906	100000.000	100000.000	0.000	0.000	0.000	0.000	0.000	16.610	2288	2961	2288	2961	80	656	100	658	"Y341"
0	0	0	11	2	4	"SHC3"	"Q92529"	11710	15560	100	8421	9796	4245	43	5943	5943	6163	1103	17	70	55	0	783658	3.294	100000.000	100000.000	0.000	0.000	0.000	0.000	0.000	16.610	2478	3853	2478	3853	80	560	100	659	"Y341"
0	0	0	11	3	4	"SHC3"	"Q92529"	12210	15560	110	8797	9146	2816	30	5954	5954	6201	1177	18	68	62	0	731653	2.502	100000.000	100000.000	0.000	0.000	0.000	0.000	0.000	16.610	2843	3192	2843	3192	80	656	100	660	"Y341"
0	0	0	11	4	4	"Smad3 "	"P84022"	12710	15550	200	6049	6273	1180	18	5943	5943	6158	1439	23	8	4	0	1982154	0.080	100000.000	100000.000	0.000	0.000	0.000	0.000	0.000	16.610	106	330	106	330	316	2384	100	661	"S208"
0	0	0	11	5	4	"Smad3 "	"P84022"	13210	15550	200	6173	6356	1148	18	5936	5936	6141	1434	23	7	2	0	2008378	0.150	100000.000	100000.000	0.000	0.000	0.000	0.000	0.000	16.610	237	420	237	420	316	2384	100	662	"S208"
0	0	0	11	6	4	"Smad3 "	"P84022"	13720	15550	80	6586	6860	1510	22	5822	5822	5986	1232	20	13	5	0	356743	0.709	100000.000	100000.000	0.000	0.000	0.000	0.000	0.000	16.610	764	1038	764	1038	52	340	100	663	"S208"
0	0	0	11	7	4	"TAK1 "	"O43318"	14200	15550	200	5669	5979	2120	35	5713	5713	5939	1414	23	6	4	0	1889283	0.028	100000.000	100000.000	0.000	0.000	0.000	0.000	0.000	16.610	-44	266	-44	266	316	2384	100	664	"T187"
0	0	0	11	8	4	"TAK1 "	"O43318"	14690	15550	170	5625	5851	1313	22	5700	5700	6023	1952	32	5	1	0	1217062	-0.088	100000.000	100000.000	0.000	0.000	0.000	0.000	0.000	16.610	-75	151	-75	151	208	1660	100	665	"T187"
0	0	0	11	9	4	"TAK1 "	"O43318"	15220	15560	110	5302	5580	1042	18	5494	5494	6027	2787	46	2	0	0	446399	-0.160	100000.000	100000.000	0.000	0.000	0.000	0.000	0.000	16.610	-192	86	-192	86	80	656	100	666	"T187"
0	0	0	11	1	5	"ACC1"	"P68133"	11220	16180	170	14427	16512	8593	52	5810	5810	6139	2308	37	88	84	0	3434399	4.494	100000.000	100000.000	0.000	0.000	0.000	0.000	0.000	16.610	8617	10702	8617	10702	208	1660	100	667	"Y93"
0	0	0	11	2	5	"ACC1"	"P68133"	11710	16200	170	14182	15171	5819	38	5873	5873	6062	1455	24	95	93	0	3155669	6.260	100000.000	100000.000	0.000	0.000	0.000	0.000	0.000	16.610	8309	9298	8309	9298	208	1660	100	668	"Y93"
0	0	0	11	3	5	"ACC1"	"P68133"	12210	16200	160	12349	13539	5033	37	5919	5919	6095	1476	24	96	93	0	2816051	5.043	100000.000	100000.000	0.000	0.000	0.000	0.000	0.000	16.610	6430	7620	6430	7620	208	1512	100	669	"Y93"
0	0	0	11	4	5	"A-Raf"	"P10398"	12720	16190	180	9498	10062	3200	31	5887	5887	5976	1153	19	92	82	0	2575966	3.544	100000.000	100000.000	0.000	0.000	0.000	0.000	0.000	16.610	3611	4175	3611	4175	256	1924	100	670	"T20"
0	0	0	11	5	5	"A-Raf"	"P10398"	13220	16190	180	9478	10114	3049	30	5868	5868	5979	984	16	95	90	0	2589269	4.202	100000.000	100000.000	0.000	0.000	0.000	0.000	0.000	16.610	3610	4246	3610	4246	256	1924	100	671	"T20"
0	0	0	11	6	5	"A-Raf"	"P10398"	13720	16190	200	9352	10358	4462	43	5837	5837	6241	2826	45	68	24	0	3273228	1.457	100000.000	100000.000	0.000	0.000	0.000	0.000	0.000	16.610	3515	4521	3515	4521	316	2384	100	672	"T20"
0	0	0	11	7	5	"BCAP"	"Q6ZUJ8"	14210	16200	120	6791	7076	1475	20	5817	5817	6034	1452	24	25	9	0	849076	0.718	100000.000	100000.000	0.000	0.000	0.000	0.000	0.000	16.610	974	1259	974	1259	120	820	100	673	"Y570"
0	0	0	11	8	5	"BCAP"	"Q6ZUJ8"	14710	16190	200	5945	6295	1523	24	5785	5785	6130	2469	40	6	2	0	1989207	0.067	100000.000	100000.000	0.000	0.000	0.000	0.000	0.000	16.610	160	510	160	510	316	2384	100	674	"Y570"
0	0	0	11	9	5	"BCAP"	"Q6ZUJ8"	15210	16180	200	5862	6876	3518	51	5803	5803	6523	2803	42	11	6	0	2172970	0.126	100000.000	100000.000	0.000	0.000	0.000	0.000	0.000	16.610	59	1073	59	1073	316	2384	100	675	"Y570"
0	0	0	11	1	6	"Cofilin 1"	"P23528"	11210	16820	150	6148	14452	12286	85	5711	5711	5955	1389	23	41	39	0	2254446	6.117	100000.000	100000.000	0.000	0.000	0.000	0.000	0.000	16.610	437	8741	437	8741	156	1272	100	676	"Y139"
0	0	0	11	2	6	"Cofilin 1"	"P23528"	11710	16850	100	12778	15960	10929	68	5608	5608	5853	1174	20	58	56	0	1276823	8.609	100000.000	100000.000	0.000	0.000	0.000	0.000	0.000	16.610	7170	10352	7170	10352	80	560	100	677	"Y139"
0	0	0	11	3	6	"Cofilin 1"	"P23528"	12220	16850	110	15348	14211	8413	59	5577	5577	5866	1451	24	60	56	0	1136858	5.751	100000.000	100000.000	0.000	0.000	0.000	0.000	0.000	16.610	9771	8634	9771	8634	80	656	100	678	"Y139"
0	0	0	11	4	6	"CTNNB1"	"P35222"	12720	16820	70	6693	7924	3440	43	5798	5798	5973	966	16	46	21	0	253556	2.020	100000.000	100000.000	0.000	0.000	0.000	0.000	0.000	16.610	895	2126	895	2126	32	236	100	679	"Y654"
0	0	0	11	5	6	"CTNNB1"	"P35222"	13200	16830	200	6076	6427	1830	28	5834	5834	6255	1683	26	6	4	0	2031071	0.102	100000.000	100000.000	0.000	0.000	0.000	0.000	0.000	16.610	242	593	242	593	316	2384	100	680	"Y654"
0	0	0	11	6	6	"CTNNB1"	"P35222"	13690	16850	140	6330	7372	3238	43	5747	5747	6059	1422	23	24	12	0	1150033	0.923	100000.000	100000.000	0.000	0.000	0.000	0.000	0.000	16.610	583	1625	583	1625	156	1140	100	681	"Y654"
0	0	0	11	7	6	"IFNGR1 "	"P15260"	14220	16850	100	10090	11501	5726	49	5796	5796	5950	1251	21	90	75	0	920100	4.437	100000.000	100000.000	0.000	0.000	0.000	0.000	0.000	16.610	4294	5705	4294	5705	80	560	100	682	"S495"
0	0	0	11	8	6	"IFNGR1 "	"P15260"	14710	16820	200	7181	9385	5726	61	6025	6025	6698	2449	36	37	22	0	2965696	1.097	100000.000	100000.000	0.000	0.000	0.000	0.000	0.000	16.610	1156	3360	1156	3360	316	2384	100	683	"S495"
0	0	0	11	9	6	"IFNGR1 "	"P15260"	15210	16830	120	8396	9564	4347	45	5984	5984	6178	1316	21	60	45	0	1147695	2.573	100000.000	100000.000	0.000	0.000	0.000	0.000	0.000	16.610	2412	3580	2412	3580	120	820	100	684	"S495"
-75	0	0	11	1	7	"empty"	"empty"	11210	17470	200	6070	6407	1894	29	5961	5961	6247	1994	31	8	3	0	2024661	0.080	100000.000	100000.000	0.000	0.000	0.000	0.000	0.000	16.610	109	446	109	446	316	2384	100	685	"empty"
-75	0	0	11	2	7	"empty"	"empty"	11710	17470	200	6021	6172	846	13	6000	6000	6332	2091	33	3	1	0	1950502	-0.077	100000.000	100000.000	0.000	0.000	0.000	0.000	0.000	16.610	21	172	21	172	316	2384	100	686	"empty"
-75	0	0	11	3	7	"empty"	"empty"	12210	17470	200	6141	6642	2082	31	5975	5975	6263	1948	31	9	4	0	2098931	0.195	100000.000	100000.000	0.000	0.000	0.000	0.000	0.000	16.610	166	667	166	667	316	2384	100	687	"empty"
-75	0	0	11	4	7	"empty"	"empty"	12710	17470	200	6153	6585	2562	38	5998	5998	6241	2046	32	6	3	0	2080927	0.168	100000.000	100000.000	0.000	0.000	0.000	0.000	0.000	16.610	155	587	155	587	316	2384	100	688	"empty"
-75	0	0	11	5	7	"empty"	"empty"	13210	17470	200	6155	6386	1581	24	6115	6115	6407	1702	26	6	2	0	2018126	-0.012	100000.000	100000.000	0.000	0.000	0.000	0.000	0.000	16.610	40	271	40	271	316	2384	100	689	"empty"
-75	0	0	11	6	7	"empty"	"empty"	13710	17470	200	6118	6326	1180	18	6060	6060	6416	1949	30	6	2	0	1999069	-0.046	100000.000	100000.000	0.000	0.000	0.000	0.000	0.000	16.610	58	266	58	266	316	2384	100	690	"empty"
0	0	0	11	7	7	"GLQAWPG-pS-AIPQFLG_GLQAWPGEAIPQFLG_60vs40"	"GLQAWPG-pS-AIPQFLG_GLQAWPGEAIPQFLG_60vs40"	14220	17460	130	23441	24953	16902	67	6023	6023	6399	1943	30	70	60	0	2994384	9.549	100000.000	100000.000	0.000	0.000	0.000	0.000	0.000	16.610	17418	18930	17418	18930	120	940	100	691	"GLQAWPG-pS-AIPQFLG_GLQAWPGEAIPQFLG_60vs40"
0	0	0	11	8	7	"GLQAWPG-pS-AIPQFLG_GLQAWPGEAIPQFLG_60vs40"	"GLQAWPG-pS-AIPQFLG_GLQAWPGEAIPQFLG_60vs40"	14720	17470	120	31986	26209	16070	61	5952	5952	6356	2170	34	68	65	0	3145099	9.149	100000.000	100000.000	0.000	0.000	0.000	0.000	0.000	16.610	26034	20257	26034	20257	120	820	100	692	"GLQAWPG-pS-AIPQFLG_GLQAWPGEAIPQFLG_60vs40"
0	0	0	11	9	7	"GLQAWPG-pS-AIPQFLG_GLQAWPGEAIPQFLG_60vs40"	"GLQAWPG-pS-AIPQFLG_GLQAWPGEAIPQFLG_60vs40"	15220	17470	120	30534	25043	16398	65	5792	5792	6192	2360	38	65	61	0	3005175	7.988	100000.000	100000.000	0.000	0.000	0.000	0.000	0.000	16.610	24742	19251	24742	19251	120	820	100	693	"GLQAWPG-pS-AIPQFLG_GLQAWPGEAIPQFLG_60vs40"
0	0	0	12	1	1	"BLNK "	"Q8WV28"	15720	13640	130	6364	12097	10236	84	5918	5918	6615	2980	45	37	32	0	1451606	1.840	100000.000	100000.000	0.000	0.000	0.000	0.000	0.000	16.610	446	6179	446	6179	120	940	100	694	"Y178"
0	0	0	12	2	1	"BLNK "	"Q8WV28"	16210	13610	160	6016	9334	7010	75	5803	5803	6417	2556	39	26	24	0	1941397	1.141	100000.000	100000.000	0.000	0.000	0.000	0.000	0.000	16.610	213	3531	213	3531	208	1512	100	695	"Y178"
0	0	0	12	3	1	"BLNK "	"Q8WV28"	16700	13610	140	6115	12056	11370	94	5825	5825	6506	2837	43	32	28	0	1880765	1.956	100000.000	100000.000	0.000	0.000	0.000	0.000	0.000	16.610	290	6231	290	6231	156	1140	100	696	"Y178"
0	0	0	12	4	1	"Catalase"	"P04040"	17190	13620	150	7941	11580	8523	73	5837	5837	6384	2810	44	46	37	0	1806508	1.849	100000.000	100000.000	0.000	0.000	0.000	0.000	0.000	16.610	2104	5743	2104	5743	156	1272	100	697	"Y385"
0	0	0	12	5	1	"Catalase"	"P04040"	17680	13620	170	6115	10616	8891	83	5860	5860	6616	3022	45	29	25	0	2208072	1.324	100000.000	100000.000	0.000	0.000	0.000	0.000	0.000	16.610	255	4756	255	4756	208	1660	100	698	"Y385"
0	0	0	12	6	1	"Catalase"	"P04040"	18200	13630	140	6009	11043	9416	85	5650	5650	6427	3442	53	37	24	0	1722641	1.341	100000.000	100000.000	0.000	0.000	0.000	0.000	0.000	16.610	359	5393	359	5393	156	1140	100	699	"Y385"
0	0	0	12	7	1	"Cdc42"	"P60953"	18700	13620	170	5713	8224	6177	75	5501	5501	5988	2305	38	27	17	0	1710640	0.970	100000.000	100000.000	0.000	0.000	0.000	0.000	0.000	16.610	212	2723	212	2723	208	1660	100	700	"Y64"
0	0	0	12	8	1	"Cdc42"	"P60953"	19210	13630	130	6719	9584	6644	69	5341	5341	6014	3093	51	43	21	0	1150101	1.154	100000.000	100000.000	0.000	0.000	0.000	0.000	0.000	16.610	1378	4243	1378	4243	120	940	100	701	"Y64"
0	0	0	12	9	1	"Cdc42"	"P60953"	19710	13610	150	5723	8416	6702	79	5230	5230	6149	4067	66	25	7	0	1312858	0.557	100000.000	100000.000	0.000	0.000	0.000	0.000	0.000	16.610	493	3186	493	3186	156	1272	100	702	"Y64"
0	0	0	12	1	2	"Flt3"	"P36888"	15700	14260	150	5995	7379	5255	71	5577	5577	6279	2761	43	10	6	0	1151182	0.398	100000.000	100000.000	0.000	0.000	0.000	0.000	0.000	16.610	418	1802	418	1802	156	1272	100	703	"Y842"
0	0	0	12	2	2	"Flt3"	"P36888"	16200	14250	160	5779	6684	2734	40	5604	5604	6096	2470	40	12	6	0	1390357	0.238	100000.000	100000.000	0.000	0.000	0.000	0.000	0.000	16.610	175	1080	175	1080	208	1512	100	704	"Y842"
0	0	0	12	3	2	"Flt3"	"P36888"	16690	14250	200	5980	6920	3102	44	5774	5774	6380	2616	41	12	5	0	2186708	0.206	100000.000	100000.000	0.000	0.000	0.000	0.000	0.000	16.610	206	1146	206	1146	316	2384	100	705	"Y842"
0	0	0	12	4	2	"gp130 "	"P40189"	17190	14250	200	6064	6790	2306	33	5855	5855	6655	3508	52	9	2	0	2145515	0.038	100000.000	100000.000	0.000	0.000	0.000	0.000	0.000	16.610	209	935	209	935	316	2384	100	706	"S782"
0	0	0	12	5	2	"gp130 "	"P40189"	17690	14240	170	6210	8313	6021	72	5817	5817	6450	2813	43	19	12	0	1729015	0.662	100000.000	100000.000	0.000	0.000	0.000	0.000	0.000	16.610	393	2496	393	2496	208	1660	100	707	"S782"
0	0	0	12	6	2	"gp130 "	"P40189"	18200	14260	160	6198	7600	4767	62	5712	5712	6501	3504	53	12	7	0	1580699	0.314	100000.000	100000.000	0.000	0.000	0.000	0.000	0.000	16.610	486	1888	486	1888	208	1512	100	708	"S782"
0	0	0	12	7	2	"HSP60"	"P10809"	18710	14250	140	5687	7022	3876	55	5606	5606	6380	3200	50	12	7	0	1095467	0.201	100000.000	100000.000	0.000	0.000	0.000	0.000	0.000	16.610	81	1416	81	1416	156	1140	100	709	"S70"
0	0	0	12	8	2	"HSP60"	"P10809"	19190	14260	200	5659	7020	4422	62	5500	5500	6250	3092	49	11	7	0	2218463	0.249	100000.000	100000.000	0.000	0.000	0.000	0.000	0.000	16.610	159	1520	159	1520	316	2384	100	710	"S70"
0	0	0	12	9	2	"HSP60"	"P10809"	19670	14270	190	5358	7107	5201	73	5227	5227	5978	3445	57	14	8	0	1819344	0.328	100000.000	100000.000	0.000	0.000	0.000	0.000	0.000	16.610	131	1880	131	1880	256	2088	100	711	"S70"
0	0	0	12	1	3	"IL7R "	"P16871"	15720	14920	170	10832	11898	7870	66	5460	5460	5976	2524	42	63	54	0	2474721	2.346	100000.000	100000.000	0.000	0.000	0.000	0.000	0.000	16.610	5372	6438	5372	6438	208	1660	100	712	"Y449"
0	0	0	12	2	3	"IL7R "	"P16871"	16210	14930	170	11345	12645	9012	71	5719	5719	6106	1919	31	64	60	0	2630123	3.408	100000.000	100000.000	0.000	0.000	0.000	0.000	0.000	16.610	5626	6926	5626	6926	208	1660	100	713	"Y449"
0	0	0	12	3	3	"IL7R "	"P16871"	16710	14910	170	10744	12225	8510	69	5758	5758	6309	2762	43	58	44	0	2542696	2.142	100000.000	100000.000	0.000	0.000	0.000	0.000	0.000	16.610	4986	6467	4986	6467	208	1660	100	714	"Y449"
0	0	0	12	4	3	"IRAK4"	"P51617"	17200	14900	200	5717	6715	3296	49	5805	5805	6341	2484	39	12	6	0	2121874	0.151	100000.000	100000.000	0.000	0.000	0.000	0.000	0.000	16.610	-88	910	-88	910	316	2384	100	715	"T345"
0	0	0	12	5	3	"IRAK4"	"P51617"	17700	14900	200	5782	6585	3295	50	5720	5720	6310	2709	42	8	5	0	2080888	0.102	100000.000	100000.000	0.000	0.000	0.000	0.000	0.000	16.610	62	865	62	865	316	2384	100	716	"T345"
0	0	0	12	6	3	"IRAK4"	"P51617"	18180	14920	210	5744	7050	4023	57	5648	5648	6238	2722	43	14	9	0	2227878	0.298	100000.000	100000.000	0.000	0.000	0.000	0.000	0.000	16.610	96	1402	96	1402	316	2572	100	717	"T345"
0	0	0	12	7	3	"LIMK1"	"P53667"	18700	14890	150	18879	19768	14121	71	5548	5548	6092	2840	46	63	60	0	3083851	4.815	100000.000	100000.000	0.000	0.000	0.000	0.000	0.000	16.610	13331	14220	13331	14220	156	1272	100	718	"T508"
0	0	0	12	8	3	"LIMK1"	"P53667"	19180	14890	150	19035	19058	13560	71	5471	5471	6123	3161	51	60	57	1	2973034	4.092	100000.000	100000.000	0.000	0.000	0.000	0.000	0.000	16.610	13564	13587	13564	13587	156	1272	100	719	"T508"
0	0	0	12	9	3	"LIMK1"	"P53667"	19700	14900	120	18906	19609	10802	55	5120	5120	5855	3847	65	80	73	0	2353127	3.575	100000.000	100000.000	0.000	0.000	0.000	0.000	0.000	16.610	13786	14489	13786	14489	120	820	100	720	"T508"
0	0	0	12	1	4	"p38-alpha "	"Q16539"	15720	15560	120	10019	12621	7170	56	5520	5520	5807	1445	24	88	78	0	1514546	4.716	100000.000	100000.000	0.000	0.000	0.000	0.000	0.000	16.610	4499	7101	4499	7101	120	820	100	721	"T122"
0	0	0	12	2	4	"p38-alpha "	"Q16539"	16210	15550	120	11078	13950	8178	58	5635	5635	5906	1739	29	92	78	0	1674004	4.626	100000.000	100000.000	0.000	0.000	0.000	0.000	0.000	16.610	5443	8315	5443	8315	120	820	100	722	"T122"
0	0	0	12	3	4	"p38-alpha "	"Q16539"	16710	15550	160	9531	11090	6008	54	5801	5801	6736	3697	54	50	22	0	2306645	1.178	100000.000	100000.000	0.000	0.000	0.000	0.000	0.000	16.610	3730	5289	3730	5289	208	1512	100	723	"T122"
0	0	0	12	4	4	"MEK1 "	"Q02750"	17220	15540	110	7314	8948	5604	62	5822	5822	6421	3065	47	21	11	0	715815	0.824	100000.000	100000.000	0.000	0.000	0.000	0.000	0.000	16.610	1492	3126	1492	3126	80	656	100	724	"S297"
0	0	0	12	5	4	"MEK1 "	"Q02750"	17700	15550	120	6809	7517	3757	49	5718	5718	6039	1372	22	38	11	0	902034	1.077	100000.000	100000.000	0.000	0.000	0.000	0.000	0.000	16.610	1091	1799	1091	1799	120	820	100	725	"S297"
0	0	0	12	6	4	"MEK1 "	"Q02750"	18190	15550	200	5865	6856	2716	39	5608	5608	6283	2918	46	12	4	0	2166615	0.196	100000.000	100000.000	0.000	0.000	0.000	0.000	0.000	16.610	257	1248	257	1248	316	2384	100	726	"S297"
0	0	0	12	7	4	"P27kip1"	"P46527"	18690	15550	160	9256	12094	8643	71	5512	5512	6347	3764	59	49	37	0	2515595	1.527	100000.000	100000.000	0.000	0.000	0.000	0.000	0.000	16.610	3744	6582	3744	6582	208	1512	100	727	"Y74"
0	0	0	12	8	4	"P27kip1"	"P46527"	19200	15550	150	9882	11950	7373	61	5396	5396	5849	2278	38	69	49	0	1864147	2.678	100000.000	100000.000	0.000	0.000	0.000	0.000	0.000	16.610	4486	6554	4486	6554	156	1272	100	728	"Y74"
0	0	0	12	9	4	"P27kip1"	"P46527"	19710	15550	120	9384	11980	7599	63	5220	5220	5937	3855	64	55	31	0	1437643	1.568	100000.000	100000.000	0.000	0.000	0.000	0.000	0.000	16.610	4164	6760	4164	6760	120	820	100	729	"Y74"
0	0	0	12	1	5	"PPARG "	"P37231"	15720	16200	190	6834	8163	3906	47	5775	5775	6340	2214	34	32	16	0	2089627	0.823	100000.000	100000.000	0.000	0.000	0.000	0.000	0.000	16.610	1059	2388	1059	2388	256	2088	100	730	"S112"
0	0	0	12	2	5	"PPARG "	"P37231"	16220	16180	150	7469	9535	5910	61	5641	5641	5813	1234	21	67	44	0	1487496	3.016	100000.000	100000.000	0.000	0.000	0.000	0.000	0.000	16.610	1828	3894	1828	3894	156	1272	100	731	"S112"
0	0	0	12	3	5	"PPARG "	"P37231"	16710	16170	190	7124	8738	4834	55	5896	5896	6854	3752	54	22	8	0	2236871	0.502	100000.000	100000.000	0.000	0.000	0.000	0.000	0.000	16.610	1228	2842	1228	2842	256	2088	100	732	"S112"
0	0	0	12	4	5	"Pyk2 "	"Q14289"	17220	16190	190	35706	33814	14031	41	5779	5779	6394	2916	45	86	86	0	8656402	9.403	100000.000	100000.000	0.000	0.000	0.000	0.000	0.000	16.610	29927	28035	29927	28035	256	2088	100	733	"S399"
0	0	0	12	5	5	"Pyk2 "	"Q14289"	17720	16200	190	30576	31354	12721	40	5710	5710	6291	3093	49	92	90	0	8026648	8.103	100000.000	100000.000	0.000	0.000	0.000	0.000	0.000	16.610	24866	25644	24866	25644	256	2088	100	734	"S399"
0	0	0	12	6	5	"Pyk2 "	"Q14289"	18210	16200	180	35858	35221	13215	37	5550	5550	6049	2605	43	91	91	1	9016537	11.198	100000.000	100000.000	0.000	0.000	0.000	0.000	0.000	16.610	30308	29671	30308	29671	256	1924	100	735	"S399"
0	0	0	12	7	5	"STAT1 "	"P42224"	18710	16200	200	8461	11418	8234	72	5575	5575	6141	2797	45	51	28	0	3608054	1.887	100000.000	100000.000	0.000	0.000	0.000	0.000	0.000	16.610	2886	5843	2886	5843	316	2384	100	736	"S708"
0	0	0	12	8	5	"STAT1 "	"P42224"	19210	16210	180	7766	9364	5195	55	5457	5457	5901	2254	38	51	21	0	2397199	1.536	100000.000	100000.000	0.000	0.000	0.000	0.000	0.000	16.610	2309	3907	2309	3907	256	1924	100	737	"S708"
0	0	0	12	9	5	"STAT1 "	"P42224"	19710	16200	180	7096	9323	5922	63	5252	5252	5530	1554	28	58	31	0	2386809	2.441	100000.000	100000.000	0.000	0.000	0.000	0.000	0.000	16.610	1844	4071	1844	4071	256	1924	100	738	"S708"
0	0	0	12	1	6	"STAT5B "	"P51692"	15710	16840	200	6318	6916	1844	26	6025	6025	6491	2040	31	11	6	0	2185412	0.208	100000.000	100000.000	0.000	0.000	0.000	0.000	0.000	16.610	293	891	293	891	316	2384	100	739	"S731"
0	0	0	12	2	6	"STAT5B "	"P51692"	16210	16840	200	6216	6800	2102	30	5989	5989	6431	2368	36	8	3	0	2148751	0.156	100000.000	100000.000	0.000	0.000	0.000	0.000	0.000	16.610	227	811	227	811	316	2384	100	740	"S731"
0	0	0	12	3	6	"STAT5B "	"P51692"	16710	16840	200	6144	6778	1972	29	6054	6054	6585	2084	31	9	5	0	2141775	0.093	100000.000	100000.000	0.000	0.000	0.000	0.000	0.000	16.610	90	724	90	724	316	2384	100	741	"S731"
0	0	0	12	4	6	"Syk "	"P43405"	17210	16850	130	14562	17552	12810	72	5942	5942	6393	2206	34	55	54	0	2106235	5.058	100000.000	100000.000	0.000	0.000	0.000	0.000	0.000	16.610	8620	11610	8620	11610	120	940	100	742	"Y348"
0	0	0	12	5	6	"Syk "	"P43405"	17700	16850	130	12358	15405	10357	67	5780	5780	6257	2555	40	58	52	0	1848626	3.580	100000.000	100000.000	0.000	0.000	0.000	0.000	0.000	16.610	6578	9625	6578	9625	120	940	100	743	"Y348"
0	0	0	12	6	6	"Syk "	"P43405"	18210	16850	100	22881	22040	11821	53	5595	5595	5958	2276	38	80	76	0	1763212	7.066	100000.000	100000.000	0.000	0.000	0.000	0.000	0.000	16.610	17286	16445	17286	16445	80	560	100	744	"Y348"
0	0	0	12	7	6	"Calmodulin "	"P62158"	18720	16820	180	8648	12488	9858	78	5502	5502	5948	2338	39	52	47	0	3196961	2.797	100000.000	100000.000	0.000	0.000	0.000	0.000	0.000	16.610	3146	6986	3146	6986	256	1924	100	745	"Y99"
0	0	0	12	8	6	"Calmodulin "	"P62158"	19220	16850	140	11939	14199	9393	66	5326	5326	5748	2212	38	71	64	0	2215041	3.821	100000.000	100000.000	0.000	0.000	0.000	0.000	0.000	16.610	6613	8873	6613	8873	156	1140	100	746	"Y99"
0	0	0	12	9	6	"Calmodulin "	"P62158"	19720	16850	150	9560	11321	6535	57	5104	5104	5541	2429	43	72	46	0	1766098	2.380	100000.000	100000.000	0.000	0.000	0.000	0.000	0.000	16.610	4456	6217	4456	6217	156	1272	100	747	"Y99"
-75	0	0	12	1	7	"empty"	"empty"	15700	17480	200	5716	6204	2462	39	5847	5847	6213	2297	36	5	2	0	1960509	-0.004	100000.000	100000.000	0.000	0.000	0.000	0.000	0.000	16.610	-131	357	-131	357	316	2384	100	748	"empty"
-75	0	0	12	2	7	"empty"	"empty"	16200	17480	200	5876	6450	2724	42	5905	5905	6264	1928	30	6	5	0	2038205	0.096	100000.000	100000.000	0.000	0.000	0.000	0.000	0.000	16.610	-29	545	-29	545	316	2384	100	749	"empty"
-75	0	0	12	3	7	"empty"	"empty"	16700	17480	200	5940	6814	3793	55	5919	5919	6557	2980	45	6	4	0	2153290	0.086	100000.000	100000.000	0.000	0.000	0.000	0.000	0.000	16.610	21	895	21	895	316	2384	100	750	"empty"
-75	0	0	12	4	7	"empty"	"empty"	17200	17480	200	5929	6497	2318	35	5988	5988	6610	2846	43	6	2	0	2053038	-0.040	100000.000	100000.000	0.000	0.000	0.000	0.000	0.000	16.610	-59	509	-59	509	316	2384	100	751	"empty"
-75	0	0	12	5	7	"empty"	"empty"	17700	17480	200	6049	6448	1728	26	6010	6010	6705	3086	46	3	1	0	2037645	-0.083	100000.000	100000.000	0.000	0.000	0.000	0.000	0.000	16.610	39	438	39	438	316	2384	100	752	"empty"
-75	0	0	12	6	7	"empty"	"empty"	18200	17480	200	5837	6315	2847	45	5764	5764	6483	3368	51	2	0	0	1995432	-0.050	100000.000	100000.000	0.000	0.000	0.000	0.000	0.000	16.610	73	551	73	551	316	2384	100	753	"empty"
0	0	0	12	7	7	"Control-Spot"	"Tau"	18730	17490	180	10335	12099	7768	64	5718	5718	6550	3441	52	60	32	0	3097352	1.613	100000.000	100000.000	0.000	0.000	0.000	0.000	0.000	16.610	4617	6381	4617	6381	256	1924	100	754	"Control-Spot"
0	0	0	12	8	7	"Control-Spot"	"Tau"	19220	17480	190	9835	11930	8453	70	5515	5515	6182	2974	48	59	36	0	3054070	1.933	100000.000	100000.000	0.000	0.000	0.000	0.000	0.000	16.610	4320	6415	4320	6415	256	2088	100	755	"Control-Spot"
0	0	0	12	9	7	"Control-Spot"	"Tau"	19730	17470	150	10104	11850	6511	54	5266	5266	5832	2926	50	80	33	0	1848616	2.057	100000.000	100000.000	0.000	0.000	0.000	0.000	0.000	16.610	4838	6584	4838	6584	156	1272	100	756	"Control-Spot"
0	0	0	13	1	1	"Anxa1"	"P04083"	2220	18100	130	7718	7972	3106	38	5564	5564	6104	2645	43	38	10	0	956666	0.706	100000.000	100000.000	0.000	0.000	0.000	0.000	0.000	16.610	2154	2408	2154	2408	120	940	100	757	"Y20"
0	0	0	13	2	1	"Anxa1"	"P04083"	2710	18130	140	6591	7318	2857	39	5294	5294	5803	2002	34	35	16	0	1141643	0.757	100000.000	100000.000	0.000	0.000	0.000	0.000	0.000	16.610	1297	2024	1297	2024	156	1140	100	758	"Y20"
0	0	0	13	3	1	"Anxa1"	"P04083"	3200	18120	120	6557	7350	2941	40	5415	5415	5913	2213	37	33	11	0	881998	0.649	100000.000	100000.000	0.000	0.000	0.000	0.000	0.000	16.610	1142	1935	1142	1935	120	820	100	759	"Y20"
0	0	0	13	4	1	"Bax"	"Q07812"	3690	18120	200	6212	6948	3726	53	5610	5610	5992	2391	39	13	4	0	2195607	0.400	100000.000	100000.000	0.000	0.000	0.000	0.000	0.000	16.610	602	1338	602	1338	316	2384	100	760	"S184"
0	0	0	13	5	1	"Bax"	"Q07812"	4180	18120	200	6159	6633	2354	35	5779	5779	5892	1654	28	13	6	0	2096022	0.448	100000.000	100000.000	0.000	0.000	0.000	0.000	0.000	16.610	380	854	380	854	316	2384	100	761	"S184"
0	0	0	13	6	1	"Bax"	"Q07812"	4680	18120	190	6288	6761	2196	32	5793	5793	5910	1696	28	15	6	0	1730884	0.502	100000.000	100000.000	0.000	0.000	0.000	0.000	0.000	16.610	495	968	495	968	256	2088	100	762	"S184"
0	0	0	13	7	1	"CHOP"	"P35638"	5190	18110	200	5814	6085	3075	50	5847	5847	5987	1456	24	4	1	0	1922830	0.067	100000.000	100000.000	0.000	0.000	0.000	0.000	0.000	16.610	-33	238	-33	238	316	2384	100	763	"S79"
0	0	0	13	8	1	"CHOP"	"P35638"	5710	18100	190	6050	6400	1339	20	5879	5879	6035	1065	17	16	6	0	1638517	0.343	100000.000	100000.000	0.000	0.000	0.000	0.000	0.000	16.610	171	521	171	521	256	2088	100	764	"S79"
0	0	0	13	9	1	"CHOP"	"P35638"	6210	18120	140	6193	6462	1839	28	5937	5937	6117	1197	19	10	1	0	1008118	0.288	100000.000	100000.000	0.000	0.000	0.000	0.000	0.000	16.610	256	525	256	525	156	1140	100	765	"S79"
0	0	0	13	1	2	"Crk "	"P46108"	2190	18770	180	5774	6325	2683	42	5851	5851	6359	2764	43	6	3	0	1619251	-0.012	100000.000	100000.000	0.000	0.000	0.000	0.000	0.000	16.610	-77	474	-77	474	256	1924	100	766	"Y221"
0	0	0	13	2	2	"Crk "	"P46108"	2720	18780	140	5754	6081	1285	21	5613	5613	6095	2413	39	5	2	0	948697	-0.006	100000.000	100000.000	0.000	0.000	0.000	0.000	0.000	16.610	141	468	141	468	156	1140	100	767	"Y221"
0	0	0	13	3	2	"Crk "	"P46108"	3180	18760	130	5958	6547	2106	32	5558	5558	5983	1942	32	19	5	0	785584	0.290	100000.000	100000.000	0.000	0.000	0.000	0.000	0.000	16.610	400	989	400	989	120	940	100	768	"Y221"
0	0	0	13	4	2	"EEA1"	"Q15075"	3690	18760	200	5659	5904	1826	30	5700	5700	6065	2231	36	4	2	0	1865810	-0.072	100000.000	100000.000	0.000	0.000	0.000	0.000	0.000	16.610	-41	204	-41	204	316	2384	100	769	"T431"
0	0	0	13	5	2	"EEA1"	"Q15075"	4190	18760	200	5839	5933	1369	23	5734	5734	6148	2583	42	3	0	0	1874696	-0.083	100000.000	100000.000	0.000	0.000	0.000	0.000	0.000	16.610	105	199	105	199	316	2384	100	770	"T431"
0	0	0	13	6	2	"EEA1"	"Q15075"	4710	18780	140	6032	7253	4943	68	5702	5702	5941	1949	32	14	7	0	1131466	0.673	100000.000	100000.000	0.000	0.000	0.000	0.000	0.000	16.610	330	1551	330	1551	156	1140	100	771	"T431"
0	0	0	13	7	2	"IKK-alpha "	"O15111"	5200	18770	150	7086	8474	4186	49	5781	5781	6036	2205	36	46	23	0	1321894	1.106	100000.000	100000.000	0.000	0.000	0.000	0.000	0.000	16.610	1305	2693	1305	2693	156	1272	100	772	"T23"
0	0	0	13	8	2	"IKK-alpha "	"O15111"	5700	18760	120	9532	9400	3029	32	5869	5869	6107	1517	24	68	63	0	1128017	2.171	100000.000	100000.000	0.000	0.000	0.000	0.000	0.000	16.610	3663	3531	3663	3531	120	820	100	773	"T23"
0	0	0	13	9	2	"IKK-alpha "	"O15111"	6190	18760	130	9199	9014	3032	33	5851	5851	5993	972	16	67	61	0	1081720	3.108	100000.000	100000.000	0.000	0.000	0.000	0.000	0.000	16.610	3348	3163	3348	3163	120	940	100	774	"T23"
0	0	0	13	1	3	"Jak2 "	"O60674"	2190	19410	150	5510	6223	3321	53	5492	5492	6125	2807	45	6	2	0	970721	0.035	100000.000	100000.000	0.000	0.000	0.000	0.000	0.000	16.610	18	731	18	731	156	1272	100	775	"Y1007"
0	0	0	13	2	3	"Jak2 "	"O60674"	2690	19380	140	5468	6121	2426	39	5335	5335	5814	2260	38	7	4	0	954917	0.136	100000.000	100000.000	0.000	0.000	0.000	0.000	0.000	16.610	133	786	133	786	156	1140	100	776	"Y1007"
0	0	0	13	3	3	"Jak2 "	"O60674"	3220	19410	160	5527	6042	1787	29	5430	5430	5949	2557	42	10	2	0	1256768	0.036	100000.000	100000.000	0.000	0.000	0.000	0.000	0.000	16.610	97	612	97	612	208	1512	100	777	"Y1007"
0	0	0	13	4	3	"Keap1"	"Q14145"	3700	19400	110	6023	6200	1190	19	5672	5672	5865	1783	30	7	2	0	495960	0.188	100000.000	100000.000	0.000	0.000	0.000	0.000	0.000	16.610	351	528	351	528	80	656	100	778	"Y141"
0	0	0	13	5	3	"Keap1"	"Q14145"	4190	19400	200	5952	6304	2237	35	5831	5831	6109	2324	38	6	3	0	1992107	0.084	100000.000	100000.000	0.000	0.000	0.000	0.000	0.000	16.610	121	473	121	473	316	2384	100	779	"Y141"
0	0	0	13	6	3	"Keap1"	"Q14145"	4680	19400	120	5957	6147	1229	19	5845	5845	6010	1682	27	8	3	0	737628	0.081	100000.000	100000.000	0.000	0.000	0.000	0.000	0.000	16.610	112	302	112	302	120	820	100	780	"Y141"
0	0	0	13	7	3	"MK2"	"P16389"	5170	19400	130	6541	7967	3814	47	5956	5956	6234	1745	27	39	20	0	956084	0.993	100000.000	100000.000	0.000	0.000	0.000	0.000	0.000	16.610	585	2011	585	2011	120	940	100	781	"Y132"
0	0	0	13	8	3	"MK2"	"P16389"	5700	19400	80	8832	8691	2269	26	5981	5981	6254	1938	30	67	13	0	451951	1.257	100000.000	100000.000	0.000	0.000	0.000	0.000	0.000	16.610	2851	2710	2851	2710	52	340	100	782	"Y132"
0	0	0	13	9	3	"MK2"	"P16389"	6190	19400	110	8584	8838	4038	45	6009	6009	6178	1089	17	70	62	0	707065	2.443	100000.000	100000.000	0.000	0.000	0.000	0.000	0.000	16.610	2575	2829	2575	2829	80	656	100	783	"Y132"
0	0	0	13	1	4	"MyD88"	"Q99836"	2200	20050	170	18378	19406	7150	36	5929	5929	6299	2449	38	92	90	0	4036513	5.352	100000.000	100000.000	0.000	0.000	0.000	0.000	0.000	16.610	12449	13477	12449	13477	208	1660	100	784	"Y257"
0	0	0	13	2	4	"MyD88"	"Q99836"	2700	20050	170	17447	17831	6158	34	5757	5757	6171	2145	34	92	90	0	3708947	5.436	100000.000	100000.000	0.000	0.000	0.000	0.000	0.000	16.610	11690	12074	11690	12074	208	1660	100	785	"Y257"
0	0	0	13	3	4	"MyD88"	"Q99836"	3200	20050	160	19135	19350	6366	32	5642	5642	6105	2300	37	93	92	0	4024796	5.759	100000.000	100000.000	0.000	0.000	0.000	0.000	0.000	16.610	13493	13708	13493	13708	208	1512	100	786	"Y257"
0	0	0	13	4	4	"NFkB-p105 "	"P19838"	3690	20050	170	5678	6766	4178	61	5767	5767	6221	2494	40	11	6	0	1407293	0.219	100000.000	100000.000	0.000	0.000	0.000	0.000	0.000	16.610	-89	999	-89	999	208	1660	100	787	"S337"
0	0	0	13	5	4	"NFkB-p105 "	"P19838"	4220	20040	110	5836	7186	5328	74	5830	5830	6182	2466	39	11	7	0	574872	0.407	100000.000	100000.000	0.000	0.000	0.000	0.000	0.000	16.610	6	1356	6	1356	80	656	100	788	"S337"
0	0	0	13	6	4	"NFkB-p105 "	"P19838"	4700	20040	200	5931	6599	3861	58	5782	5782	6059	1975	32	8	5	0	2085153	0.273	100000.000	100000.000	0.000	0.000	0.000	0.000	0.000	16.610	149	817	149	817	316	2384	100	789	"S337"
0	0	0	13	7	4	"PKACa "	"P17612"	5190	20050	170	6990	7622	2918	38	5824	5824	6108	1777	29	26	10	0	1585413	0.852	100000.000	100000.000	0.000	0.000	0.000	0.000	0.000	16.610	1166	1798	1166	1798	208	1660	100	790	"S338"
0	0	0	13	8	4	"PKACa "	"P17612"	5700	20050	170	7029	7579	2065	27	5891	5891	6088	1358	22	35	14	0	1576465	1.098	100000.000	100000.000	0.000	0.000	0.000	0.000	0.000	16.610	1138	1688	1138	1688	208	1660	100	791	"S338"
0	0	0	13	9	4	"PKACa "	"P17612"	6190	20050	130	7311	8039	3044	37	5929	5929	6205	1763	28	30	10	0	964658	1.040	100000.000	100000.000	0.000	0.000	0.000	0.000	0.000	16.610	1382	2110	1382	2110	120	940	100	792	"S338"
0	0	0	13	1	5	"PDK1"	"O15530"	2180	20700	150	21485	17975	10706	59	6123	6123	6587	2920	44	60	57	0	2804059	3.900	100000.000	100000.000	0.000	0.000	0.000	0.000	0.000	16.610	15362	11852	15362	11852	156	1272	100	793	"Y373"
0	0	0	13	2	5	"PDK1"	"O15530"	2700	20690	130	22254	19341	10288	53	6071	6071	6475	2235	34	70	68	0	2320915	5.757	100000.000	100000.000	0.000	0.000	0.000	0.000	0.000	16.610	16183	13270	16183	13270	120	940	100	794	"Y373"
0	0	0	13	3	5	"PDK1"	"O15530"	3190	20680	120	23593	20117	12251	60	6028	6028	6478	2841	43	64	61	0	2414012	4.801	100000.000	100000.000	0.000	0.000	0.000	0.000	0.000	16.610	17565	14089	17565	14089	120	820	100	795	"Y373"
0	0	0	13	4	5	"Ripk1"	"Q13546"	3730	20710	210	6062	6725	2498	37	5912	5912	6357	2341	36	9	5	0	2125184	0.157	100000.000	100000.000	0.000	0.000	0.000	0.000	0.000	16.610	150	813	150	813	316	2572	100	796	"Y424"
0	0	0	13	5	5	"Ripk1"	"Q13546"	4220	20690	120	6121	6647	1880	28	5752	5752	6350	2695	42	5	4	0	797664	0.110	100000.000	100000.000	0.000	0.000	0.000	0.000	0.000	16.610	369	895	369	895	120	820	100	797	"Y424"
0	0	0	13	6	5	"Ripk1"	"Q13546"	4700	20690	200	5808	6523	3277	50	5625	5625	6117	2117	34	10	4	0	2061301	0.192	100000.000	100000.000	0.000	0.000	0.000	0.000	0.000	16.610	183	898	183	898	316	2384	100	798	"Y424"
0	0	0	13	7	5	"Smad1 "	"Q15797"	5200	20690	200	5428	5716	1488	26	5632	5632	6129	2352	38	3	1	0	1806154	-0.176	100000.000	100000.000	0.000	0.000	0.000	0.000	0.000	16.610	-204	84	-204	84	316	2384	100	799	"S463"
0	0	0	13	8	5	"Smad1 "	"Q15797"	5710	20690	200	5537	6014	3142	52	5631	5631	5851	1278	21	6	3	0	1900355	0.128	100000.000	100000.000	0.000	0.000	0.000	0.000	0.000	16.610	-94	383	-94	383	316	2384	100	800	"S463"
0	0	0	13	9	5	"Smad1 "	"Q15797"	6210	20680	200	5554	5842	2316	39	5685	5685	5938	1509	25	3	2	0	1846226	-0.064	100000.000	100000.000	0.000	0.000	0.000	0.000	0.000	16.610	-131	157	-131	157	316	2384	100	801	"S463"
0	0	0	13	1	6	"TAB1"	"Q15750"	2190	21360	120	7870	8310	2390	28	6228	6228	6468	1463	22	52	26	0	997178	1.259	100000.000	100000.000	0.000	0.000	0.000	0.000	0.000	16.610	1642	2082	1642	2082	120	820	100	802	"S438"
0	0	0	13	2	6	"TAB1"	"Q15750"	2690	21340	120	7718	8745	4123	47	6217	6217	6528	2113	32	36	11	0	1049404	1.049	100000.000	100000.000	0.000	0.000	0.000	0.000	0.000	16.610	1501	2528	1501	2528	120	820	100	803	"S438"
0	0	0	13	3	6	"TAB1"	"Q15750"	3200	21350	140	7600	8509	3922	46	6096	6096	6571	2824	42	26	8	0	1327327	0.686	100000.000	100000.000	0.000	0.000	0.000	0.000	0.000	16.610	1504	2413	1504	2413	156	1140	100	804	"S438"
0	0	0	13	4	6	"Tgfbr2"	"P37173"	3690	21340	160	7392	8546	3659	42	5993	5993	6364	1855	29	36	17	0	1777495	1.176	100000.000	100000.000	0.000	0.000	0.000	0.000	0.000	16.610	1399	2553	1399	2553	208	1512	100	805	"Y259"
0	0	0	13	5	6	"Tgfbr2"	"P37173"	4200	21330	220	6605	7619	4058	53	5818	5818	6330	2484	39	18	8	0	2986643	0.519	100000.000	100000.000	0.000	0.000	0.000	0.000	0.000	16.610	787	1801	787	1801	392	2896	100	806	"Y259"
0	0	0	13	6	6	"Tgfbr2"	"P37173"	4710	21340	200	7122	8861	5410	61	5709	5709	6445	3218	49	22	12	0	2800043	0.751	100000.000	100000.000	0.000	0.000	0.000	0.000	0.000	16.610	1413	3152	1413	3152	316	2384	100	807	"Y259"
0	0	0	13	7	6	"XIAP "	"P98170"	5200	21340	100	27859	23722	11272	47	5509	5509	5754	1316	22	78	78	0	1897727	13.653	100000.000	100000.000	0.000	0.000	0.000	0.000	0.000	16.610	22350	18213	22350	18213	80	560	100	808	"S87"
0	0	0	13	8	6	"XIAP "	"P98170"	5700	21330	130	7809	16529	12063	72	5570	5570	6038	2245	37	50	48	0	1983487	4.673	100000.000	100000.000	0.000	0.000	0.000	0.000	0.000	16.610	2239	10959	2239	10959	120	940	100	809	"S87"
0	0	0	13	9	6	"XIAP "	"P98170"	6200	21340	100	24403	22200	12951	58	5565	5565	5887	2023	34	76	72	1	1776011	8.064	100000.000	100000.000	0.000	0.000	0.000	0.000	0.000	16.610	18838	16635	18838	16635	80	560	100	810	"S87"
-75	0	0	13	1	7	"empty"	"empty"	2200	21970	200	5747	5910	1218	20	5976	5976	6020	1219	20	4	3	0	1867474	-0.090	100000.000	100000.000	0.000	0.000	0.000	0.000	0.000	16.610	-229	-66	-229	-66	316	2384	100	811	"empty"
-75	0	0	13	2	7	"empty"	"empty"	2700	21970	200	5486	5763	1420	24	5801	5801	6096	2595	42	2	1	0	1821159	-0.128	100000.000	100000.000	0.000	0.000	0.000	0.000	0.000	16.610	-315	-38	-315	-38	316	2384	100	812	"empty"
-75	0	0	13	3	7	"empty"	"empty"	3200	21970	200	5640	5812	829	14	5883	5883	6089	1607	26	3	0	0	1836660	-0.172	100000.000	100000.000	0.000	0.000	0.000	0.000	0.000	16.610	-243	-71	-243	-71	316	2384	100	813	"empty"
-75	0	0	13	4	7	"empty"	"empty"	3700	21970	200	5765	5934	1052	17	5904	5904	6224	2120	34	4	1	0	1875141	-0.137	100000.000	100000.000	0.000	0.000	0.000	0.000	0.000	16.610	-139	30	-139	30	316	2384	100	814	"empty"
-75	0	0	13	5	7	"empty"	"empty"	4200	21970	200	5989	6541	3847	58	5923	5923	6604	3107	47	4	3	0	2066953	-0.020	100000.000	100000.000	0.000	0.000	0.000	0.000	0.000	16.610	66	618	66	618	316	2384	100	815	"empty"
-75	0	0	13	6	7	"empty"	"empty"	4700	21970	200	5929	6265	2403	38	5722	5722	6028	1714	28	8	4	0	1979895	0.138	100000.000	100000.000	0.000	0.000	0.000	0.000	0.000	16.610	207	543	207	543	316	2384	100	816	"empty"
-75	0	0	13	7	7	"empty"	"empty"	5200	21970	200	6049	6926	4449	64	5774	5774	6297	2702	42	7	4	0	2188606	0.233	100000.000	100000.000	0.000	0.000	0.000	0.000	0.000	16.610	275	1152	275	1152	316	2384	100	817	"empty"
-75	0	0	13	8	7	"empty"	"empty"	5700	21970	200	6039	6416	2064	32	5881	5881	6243	2360	37	5	2	0	2027400	0.073	100000.000	100000.000	0.000	0.000	0.000	0.000	0.000	16.610	158	535	158	535	316	2384	100	818	"empty"
-75	0	0	13	9	7	"empty"	"empty"	6200	21970	200	6140	6341	1234	19	5923	5923	6116	1729	28	4	1	0	2003750	0.130	100000.000	100000.000	0.000	0.000	0.000	0.000	0.000	16.610	217	418	217	418	316	2384	100	819	"empty"
0	0	0	14	1	1	"PTEN"	"P60484"	6760	18070	200	6072	6995	3347	47	5938	5938	6117	1692	27	18	13	0	2210520	0.519	100000.000	100000.000	0.000	0.000	0.000	0.000	0.000	16.610	134	1057	134	1057	316	2384	100	820	"T382/3/5"
0	0	0	14	2	1	"PTEN"	"P60484"	7260	18080	110	8447	8573	2910	33	5966	5966	6053	1610	26	58	42	0	685862	1.565	100000.000	100000.000	0.000	0.000	0.000	0.000	0.000	16.610	2481	2607	2481	2607	80	656	100	821	"T382/3/5"
0	0	0	14	3	1	"PTEN"	"P60484"	7720	18080	100	7314	8952	5382	60	5995	5995	5977	1295	21	51	35	0	716137	2.297	100000.000	100000.000	0.000	0.000	0.000	0.000	0.000	16.610	1319	2957	1319	2957	80	560	100	822	"T382/3/5"
0	0	0	14	4	1	"Rab5A"	"P20339"	8230	18090	70	5357	5488	686	12	5479	5479	5718	1116	19	6	0	0	175602	-0.206	100000.000	100000.000	0.000	0.000	0.000	0.000	0.000	16.610	-122	9	-122	9	32	236	100	823	"S123"
0	0	0	14	5	1	"Rab5A"	"P20339"	8720	18080	200	5454	5677	1391	24	5624	5624	5856	1392	23	4	1	0	1793944	-0.129	100000.000	100000.000	0.000	0.000	0.000	0.000	0.000	16.610	-170	53	-170	53	316	2384	100	824	"S123"
0	0	0	14	6	1	"Rab5A"	"P20339"	9220	18090	200	5611	6404	3720	58	5713	5713	6138	2639	42	6	3	0	2023708	0.101	100000.000	100000.000	0.000	0.000	0.000	0.000	0.000	16.610	-102	691	-102	691	316	2384	100	825	"S123"
0	0	0	14	7	1	"STAT1 "	"P42224"	9710	18100	150	6200	7323	4181	57	5783	5783	6119	1997	32	17	10	0	1142457	0.603	100000.000	100000.000	0.000	0.000	0.000	0.000	0.000	16.610	417	1540	417	1540	156	1272	100	826	"Y701"
0	0	0	14	8	1	"STAT1 "	"P42224"	10220	18100	200	6425	7465	5319	71	5911	5911	6143	1911	31	18	7	0	2358992	0.692	100000.000	100000.000	0.000	0.000	0.000	0.000	0.000	16.610	514	1554	514	1554	316	2384	100	827	"Y701"
0	0	0	14	9	1	"STAT1 "	"P42224"	10700	18090	160	6397	7250	2982	41	6006	6006	6116	1170	19	27	15	0	1507990	0.969	100000.000	100000.000	0.000	0.000	0.000	0.000	0.000	16.610	391	1244	391	1244	208	1512	100	828	"Y701"
0	0	0	14	1	2	"STAT5B "	"P51692"	6720	18740	140	6306	7154	2923	40	5929	5929	6095	1485	24	22	12	0	1115963	0.713	100000.000	100000.000	0.000	0.000	0.000	0.000	0.000	16.610	377	1225	377	1225	156	1140	100	829	"Y699"
0	0	0	14	2	2	"STAT5B "	"P51692"	7220	18730	110	6711	7520	3248	43	5995	5995	6053	1661	27	22	13	0	601584	0.883	100000.000	100000.000	0.000	0.000	0.000	0.000	0.000	16.610	716	1525	716	1525	80	656	100	830	"Y699"
0	0	0	14	3	2	"STAT5B "	"P51692"	7710	18710	140	6216	6782	2592	38	5936	5936	5922	1346	22	21	10	0	1057918	0.639	100000.000	100000.000	0.000	0.000	0.000	0.000	0.000	16.610	280	846	280	846	156	1140	100	831	"Y699"
0	0	0	14	4	2	"Syk "	"P43405"	8230	18740	120	6315	14384	11612	80	5737	5737	5855	1309	22	45	43	0	1726090	6.516	100000.000	100000.000	0.000	0.000	0.000	0.000	0.000	16.610	578	8647	578	8647	120	820	100	832	"Y352"
0	0	0	14	5	2	"Syk "	"P43405"	8730	18740	80	31441	28271	11067	39	5623	5623	5743	905	15	94	90	0	1470112	24.893	100000.000	100000.000	0.000	0.000	0.000	0.000	0.000	16.610	25818	22648	25818	22648	52	340	100	833	"Y352"
0	0	0	14	6	2	"Syk "	"P43405"	9220	18740	110	33615	25448	15174	59	5772	5772	6055	1771	29	70	67	0	2035857	10.950	100000.000	100000.000	0.000	0.000	0.000	0.000	0.000	16.610	27843	19676	27843	19676	80	656	100	834	"Y352"
0	0	0	14	7	2	"ACC1"	"Q13085"	9730	18730	180	6955	7611	2643	34	5829	5829	6169	1977	32	29	11	0	1948401	0.729	100000.000	100000.000	0.000	0.000	0.000	0.000	0.000	16.610	1126	1782	1126	1782	256	1924	100	835	"S80"
0	0	0	14	8	2	"ACC1"	"Q13085"	10240	18740	190	6846	7826	4269	54	6080	6080	6268	1614	25	28	16	0	2003558	0.965	100000.000	100000.000	0.000	0.000	0.000	0.000	0.000	16.610	766	1746	766	1746	256	2088	100	836	"S80"
0	0	0	14	9	2	"ACC1"	"Q13085"	10740	18730	190	7175	8413	4659	55	6038	6038	6309	2225	35	30	12	0	2153819	0.946	100000.000	100000.000	0.000	0.000	0.000	0.000	0.000	16.610	1137	2375	1137	2375	256	2088	100	837	"S80"
0	0	0	14	1	3	"TrKA"	"P04629"	6730	19380	130	12012	12198	4205	34	6004	6004	6084	1047	17	85	81	0	1463776	5.840	100000.000	100000.000	0.000	0.000	0.000	0.000	0.000	16.610	6008	6194	6008	6194	120	940	100	838	"Y680"
0	0	0	14	2	3	"TrKA"	"P04629"	7220	19380	130	12094	12481	4443	35	6023	6023	6130	1566	25	89	86	0	1497697	4.056	100000.000	100000.000	0.000	0.000	0.000	0.000	0.000	16.610	6071	6458	6071	6458	120	940	100	839	"Y680"
0	0	0	14	3	3	"TrKA"	"P04629"	7720	19390	170	10230	9884	5010	50	5957	5957	6019	1714	28	55	52	0	2055888	2.255	100000.000	100000.000	0.000	0.000	0.000	0.000	0.000	16.610	4273	3927	4273	3927	208	1660	100	840	"Y680"
0	0	0	14	4	3	"BRAF1"	"P15056"	8230	19390	160	11720	11566	4701	40	5693	5693	5987	2304	38	77	70	0	2405775	2.421	100000.000	100000.000	0.000	0.000	0.000	0.000	0.000	16.610	6027	5873	6027	5873	208	1512	100	841	"S579"
0	0	0	14	5	3	"BRAF1"	"P15056"	8720	19390	120	12154	12609	2608	20	5683	5683	5744	682	11	100	100	0	1513031	10.066	100000.000	100000.000	0.000	0.000	0.000	0.000	0.000	16.610	6471	6926	6471	6926	120	820	100	842	"S579"
0	0	0	14	6	3	"BRAF1"	"P15056"	9230	19380	130	13303	16582	10207	61	5725	5725	5957	1476	24	100	99	1	1989811	7.199	100000.000	100000.000	0.000	0.000	0.000	0.000	0.000	16.610	7578	10857	7578	10857	120	940	100	843	"S579"
0	0	0	14	7	3	"Cdc2"	"P06493"	9730	19390	140	11305	11733	4554	38	5778	5778	5990	1308	21	85	81	0	1830315	4.391	100000.000	100000.000	0.000	0.000	0.000	0.000	0.000	16.610	5527	5955	5527	5955	156	1140	100	844	"Y15"
0	0	0	14	8	3	"Cdc2"	"P06493"	10220	19390	140	12141	12883	5333	41	6002	6002	6307	2108	33	88	75	0	2009774	3.120	100000.000	100000.000	0.000	0.000	0.000	0.000	0.000	16.610	6139	6881	6139	6881	156	1140	100	845	"Y15"
0	0	0	14	9	3	"Cdc2"	"P06493"	10720	19390	190	10744	11873	6944	58	6171	6171	6700	2712	40	61	41	0	3039458	1.907	100000.000	100000.000	0.000	0.000	0.000	0.000	0.000	16.610	4573	5702	4573	5702	256	2088	100	846	"Y15"
0	0	0	14	1	4	"ERK3"	"Q16659"	6730	20020	190	13717	14606	5149	35	5939	5939	6158	1568	25	94	92	0	3739245	5.388	100000.000	100000.000	0.000	0.000	0.000	0.000	0.000	16.610	7778	8667	7778	8667	256	2088	100	847	"S189"
0	0	0	14	2	4	"ERK3"	"Q16659"	7220	20020	190	13849	14379	4651	32	6019	6019	6174	1768	28	93	91	0	3680945	4.641	100000.000	100000.000	0.000	0.000	0.000	0.000	0.000	16.610	7830	8360	7830	8360	256	2088	100	848	"S189"
0	0	0	14	3	4	"ERK3"	"Q16659"	7720	20020	170	13685	13820	3198	23	6025	6025	6058	1536	25	98	98	0	2874473	5.053	100000.000	100000.000	0.000	0.000	0.000	0.000	0.000	16.610	7660	7795	7660	7795	208	1660	100	849	"S189"
0	0	0	14	4	4	"GIT2"	"Q14161"	8220	20030	110	7451	8114	3842	47	5830	5830	5916	1304	22	55	22	0	649133	1.686	100000.000	100000.000	0.000	0.000	0.000	0.000	0.000	16.610	1621	2284	1621	2284	80	656	100	850	"Y484"
0	0	0	14	5	4	"GIT2"	"Q14161"	8730	20040	110	8068	8011	1691	21	5762	5762	5904	1325	22	71	40	0	640882	1.590	100000.000	100000.000	0.000	0.000	0.000	0.000	0.000	16.610	2306	2249	2306	2249	80	656	100	851	"Y484"
0	0	0	14	6	4	"GIT2"	"Q14161"	9210	20030	120	7488	7974	2642	33	5788	5788	5990	1733	28	49	25	0	956915	1.145	100000.000	100000.000	0.000	0.000	0.000	0.000	0.000	16.610	1700	2186	1700	2186	120	820	100	852	"Y484"
0	0	0	14	7	4	"HSP70 "	"P08107"	9730	20020	200	6134	6356	1732	27	5947	5947	6181	1860	30	6	3	0	2008557	0.094	100000.000	100000.000	0.000	0.000	0.000	0.000	0.000	16.610	187	409	187	409	316	2384	100	853	"Y525"
0	0	0	14	8	4	"HSP70 "	"P08107"	10250	20020	150	6392	6865	2433	35	6071	6071	6290	1579	25	14	6	0	1070934	0.364	100000.000	100000.000	0.000	0.000	0.000	0.000	0.000	16.610	321	794	321	794	156	1272	100	854	"Y525"
0	0	0	14	9	4	"HSP70 "	"P08107"	10720	20000	160	6469	7378	3526	47	6014	6014	6264	1897	30	16	9	0	1534539	0.587	100000.000	100000.000	0.000	0.000	0.000	0.000	0.000	16.610	455	1364	455	1364	208	1512	100	855	"Y525"
0	0	0	14	1	5	"iNOS "	"P35228"	6730	20670	110	9540	10585	3387	31	5725	5725	6131	1943	31	86	47	0	846801	2.292	100000.000	100000.000	0.000	0.000	0.000	0.000	0.000	16.610	3815	4860	3815	4860	80	656	100	856	"Y151"
0	0	0	14	2	5	"iNOS "	"P35228"	7220	20670	110	10063	10906	4073	37	5909	5909	6392	2565	40	83	32	0	872459	1.760	100000.000	100000.000	0.000	0.000	0.000	0.000	0.000	16.610	4154	4997	4154	4997	80	656	100	857	"Y151"
0	0	0	14	3	5	"iNOS "	"P35228"	7720	20670	100	9985	10479	4279	40	6078	6078	6273	1314	20	82	73	0	838285	3.201	100000.000	100000.000	0.000	0.000	0.000	0.000	0.000	16.610	3907	4401	3907	4401	80	560	100	858	"Y151"
0	0	0	14	4	5	"IRF-3 "	"Q14653"	8220	20670	110	7608	8171	2235	27	6089	6089	6209	1042	16	77	28	0	653673	1.883	100000.000	100000.000	0.000	0.000	0.000	0.000	0.000	16.610	1519	2082	1519	2082	80	656	100	859	"S402"
0	0	0	14	5	5	"IRF-3 "	"Q14653"	8720	20670	150	7338	7649	2053	26	6174	6174	6268	970	15	56	16	0	1193208	1.424	100000.000	100000.000	0.000	0.000	0.000	0.000	0.000	16.610	1164	1475	1164	1475	156	1272	100	860	"S402"
0	0	0	14	6	5	"IRF-3 "	"Q14653"	9220	20680	120	7842	8560	2808	32	6274	6274	6614	2937	44	15	6	0	1027149	0.663	100000.000	100000.000	0.000	0.000	0.000	0.000	0.000	16.610	1568	2286	1568	2286	120	820	100	861	"S402"
0	0	0	14	7	5	"M6PR"	"P20645"	9720	20670	120	6950	8224	2505	30	6153	6153	6291	946	15	50	44	0	986837	2.043	100000.000	100000.000	0.000	0.000	0.000	0.000	0.000	16.610	797	2071	797	2071	120	820	100	862	"S267"
0	0	0	14	8	5	"M6PR"	"P20645"	10210	20680	100	9930	10107	3682	36	6209	6209	6485	1953	30	63	45	0	808593	1.855	100000.000	100000.000	0.000	0.000	0.000	0.000	0.000	16.610	3721	3898	3721	3898	80	560	100	863	"S267"
0	0	0	14	9	5	"M6PR"	"P20645"	10730	20680	120	7375	9528	6189	64	6171	6171	6584	2350	35	41	22	0	1143406	1.253	100000.000	100000.000	0.000	0.000	0.000	0.000	0.000	16.610	1204	3357	1204	3357	120	820	100	864	"S267"
0	0	0	14	1	6	"MDM2"	"Q00987"	6730	21310	90	6160	6125	486	7	5665	5665	5880	990	16	19	0	0	318508	0.247	100000.000	100000.000	0.000	0.000	0.000	0.000	0.000	16.610	495	460	495	460	52	420	100	865	"S166"
0	0	0	14	2	6	"MDM2"	"Q00987"	7230	21300	200	5885	6129	1369	22	5870	5870	6173	1670	27	4	1	0	1936744	-0.026	100000.000	100000.000	0.000	0.000	0.000	0.000	0.000	16.610	15	259	15	259	316	2384	100	866	"S166"
0	0	0	14	3	6	"MDM2"	"Q00987"	7740	21300	130	6147	6819	2845	41	5988	5988	6267	1966	31	10	4	0	818310	0.281	100000.000	100000.000	0.000	0.000	0.000	0.000	0.000	16.610	159	831	159	831	120	940	100	867	"S166"
0	0	0	14	4	6	"p38 delta"	"O15264"	8220	21320	140	13350	13783	6436	46	6079	6079	6496	2765	42	73	69	0	2150125	2.635	100000.000	100000.000	0.000	0.000	0.000	0.000	0.000	16.610	7271	7704	7271	7704	156	1140	100	868	"Y182"
0	0	0	14	5	6	"p38 delta"	"O15264"	8720	21320	130	13123	13568	4449	32	6150	6150	6350	1524	24	95	93	0	1628156	4.736	100000.000	100000.000	0.000	0.000	0.000	0.000	0.000	16.610	6973	7418	6973	7418	120	940	100	869	"Y182"
0	0	0	14	6	6	"p38 delta"	"O15264"	9210	21320	130	14505	15092	4634	30	6204	6204	6374	1635	25	95	91	0	1811041	5.332	100000.000	100000.000	0.000	0.000	0.000	0.000	0.000	16.610	8301	8888	8301	8888	120	940	100	870	"Y182"
0	0	0	14	7	6	"p70S6K"	"P23443"	9730	21330	150	6582	7167	2969	41	6198	6198	6349	1151	18	14	6	0	1118096	0.711	100000.000	100000.000	0.000	0.000	0.000	0.000	0.000	16.610	384	969	384	969	156	1272	100	871	"T412"
0	0	0	14	8	6	"p70S6K"	"P23443"	10220	21320	170	6446	6639	906	13	6092	6092	6216	1271	20	8	1	0	1380863	0.333	100000.000	100000.000	0.000	0.000	0.000	0.000	0.000	16.610	354	547	354	547	208	1660	100	872	"T412"
0	0	0	14	9	6	"p70S6K"	"P23443"	10750	21290	160	6310	7089	3818	53	6025	6025	6213	1257	20	13	5	0	1474576	0.697	100000.000	100000.000	0.000	0.000	0.000	0.000	0.000	16.610	285	1064	285	1064	208	1512	100	873	"T412"
-75	0	0	14	1	7	"empty"	"empty"	6740	21940	200	5959	6061	1062	17	5909	5909	6044	1251	20	4	1	0	1915249	0.014	100000.000	100000.000	0.000	0.000	0.000	0.000	0.000	16.610	50	152	50	152	316	2384	100	874	"empty"
-75	0	0	14	2	7	"empty"	"empty"	7240	21940	200	5956	5967	774	12	5878	5878	6024	1464	24	2	1	0	1885628	-0.039	100000.000	100000.000	0.000	0.000	0.000	0.000	0.000	16.610	78	89	78	89	316	2384	100	875	"empty"
-75	0	0	14	3	7	"empty"	"empty"	7740	21940	200	5985	5931	1222	20	5956	5956	6109	1794	29	2	1	0	1874120	-0.099	100000.000	100000.000	0.000	0.000	0.000	0.000	0.000	16.610	29	-25	29	-25	316	2384	100	876	"empty"
-75	0	0	14	4	7	"empty"	"empty"	8240	21940	200	5833	5914	1243	21	5980	5980	6121	1847	30	2	0	0	1868841	-0.112	100000.000	100000.000	0.000	0.000	0.000	0.000	0.000	16.610	-147	-66	-147	-66	316	2384	100	877	"empty"
-75	0	0	14	5	7	"empty"	"empty"	8740	21940	200	5664	5921	1533	25	5825	5825	6010	1531	25	4	1	0	1870944	-0.058	100000.000	100000.000	0.000	0.000	0.000	0.000	0.000	16.610	-161	96	-161	96	316	2384	100	878	"empty"
-75	0	0	14	6	7	"empty"	"empty"	9240	21940	200	5601	5921	1760	29	5916	5916	6085	1257	20	5	2	0	1870878	-0.130	100000.000	100000.000	0.000	0.000	0.000	0.000	0.000	16.610	-315	5	-315	5	316	2384	100	879	"empty"
-75	0	0	14	7	7	"empty"	"empty"	9740	21940	200	5875	6227	2715	43	6018	6018	6362	2642	41	3	1	0	1967826	-0.051	100000.000	100000.000	0.000	0.000	0.000	0.000	0.000	16.610	-143	209	-143	209	316	2384	100	880	"empty"
-75	0	0	14	8	7	"empty"	"empty"	10240	21940	200	6080	6128	1113	18	6065	6065	6227	2138	34	3	1	0	1936394	-0.046	100000.000	100000.000	0.000	0.000	0.000	0.000	0.000	16.610	15	63	15	63	316	2384	100	881	"empty"
-75	0	0	14	9	7	"empty"	"empty"	10740	21940	200	6112	6187	982	15	6085	6085	6276	1834	29	3	1	0	1954963	-0.049	100000.000	100000.000	0.000	0.000	0.000	0.000	0.000	16.610	27	102	27	102	316	2384	100	882	"empty"
0	0	0	15	1	1	"JNK1"	"P45983"	11290	18080	170	8662	9562	4444	46	6081	6081	6368	2061	32	51	41	0	1988958	1.550	100000.000	100000.000	0.000	0.000	0.000	0.000	0.000	16.610	2581	3481	2581	3481	208	1660	100	883	"T183"
0	0	0	15	2	1	"JNK1"	"P45983"	11800	18080	170	9107	9180	3350	36	6167	6167	6433	1417	22	62	52	0	1909494	1.939	100000.000	100000.000	0.000	0.000	0.000	0.000	0.000	16.610	2940	3013	2940	3013	208	1660	100	884	"T183"
0	0	0	15	3	1	"JNK1"	"P45983"	12290	18080	120	9189	10101	3383	33	6171	6171	6468	1799	27	88	38	0	1212132	2.019	100000.000	100000.000	0.000	0.000	0.000	0.000	0.000	16.610	3018	3930	3018	3930	120	820	100	885	"T183"
0	0	0	15	4	1	"Keap1"	"Q14145"	12800	18070	110	15539	16245	7207	44	6171	6171	6477	2119	32	85	78	0	1299572	4.610	100000.000	100000.000	0.000	0.000	0.000	0.000	0.000	16.610	9368	10074	9368	10074	80	656	100	886	"S293/5"
0	0	0	15	5	1	"Keap1"	"Q14145"	13300	18090	160	7020	10769	6840	63	6168	6168	6537	1930	29	42	37	0	2239965	2.193	100000.000	100000.000	0.000	0.000	0.000	0.000	0.000	16.610	852	4601	852	4601	208	1512	100	887	"S293/5"
0	0	0	15	6	1	"Keap1"	"Q14145"	13790	18080	140	7532	11678	7207	61	6093	6093	6471	2100	32	48	46	0	1821728	2.480	100000.000	100000.000	0.000	0.000	0.000	0.000	0.000	16.610	1439	5585	1439	5585	156	1140	100	888	"S293/5"
0	0	0	15	7	1	"MK2"	"P16389"	14290	18110	200	6107	6753	1970	29	5977	5977	6462	2473	38	12	4	0	2133869	0.118	100000.000	100000.000	0.000	0.000	0.000	0.000	0.000	16.610	130	776	130	776	316	2384	100	889	"Y415"
0	0	0	15	8	1	"MK2"	"P16389"	14780	18090	200	5865	6439	1763	27	5881	5881	6377	2298	36	9	2	0	2034621	0.027	100000.000	100000.000	0.000	0.000	0.000	0.000	0.000	16.610	-16	558	-16	558	316	2384	100	890	"Y415"
0	0	0	15	9	1	"MK2"	"P16389"	15280	18090	200	5839	6591	2562	38	5776	5776	6339	2992	47	7	3	0	2082699	0.084	100000.000	100000.000	0.000	0.000	0.000	0.000	0.000	16.610	63	815	63	815	316	2384	100	891	"Y415"
0	0	0	15	1	2	"NFAT1 "	"Q13469"	11280	18710	150	6085	6315	1577	24	6206	6206	6606	2065	31	4	1	0	985074	-0.141	100000.000	100000.000	0.000	0.000	0.000	0.000	0.000	16.610	-121	109	-121	109	156	1272	100	892	"S110"
0	0	0	15	2	2	"NFAT1 "	"Q13469"	11800	18710	200	6150	6567	2634	40	6193	6193	6668	2161	32	4	2	0	2075208	-0.047	100000.000	100000.000	0.000	0.000	0.000	0.000	0.000	16.610	-43	374	-43	374	316	2384	100	893	"S110"
0	0	0	15	3	2	"NFAT1 "	"Q13469"	12300	18710	120	6269	6540	1139	17	6155	6155	6378	1410	22	7	5	0	784806	0.115	100000.000	100000.000	0.000	0.000	0.000	0.000	0.000	16.610	114	385	114	385	120	820	100	894	"S110"
0	0	0	15	4	2	"NFkB-p105 "	"P19838"	12810	18720	150	6357	6741	1654	24	6175	6175	6407	1507	23	12	5	0	1051547	0.222	100000.000	100000.000	0.000	0.000	0.000	0.000	0.000	16.610	182	566	182	566	156	1272	100	895	"S907"
0	0	0	15	5	2	"NFkB-p105 "	"P19838"	13320	18710	130	6379	7113	3059	43	6195	6195	6453	1609	24	13	10	0	853514	0.410	100000.000	100000.000	0.000	0.000	0.000	0.000	0.000	16.610	184	918	184	918	120	940	100	896	"S907"
0	0	0	15	6	2	"NFkB-p105 "	"P19838"	13790	18720	180	6229	6707	2070	30	6102	6102	6464	1924	29	11	5	0	1717119	0.126	100000.000	100000.000	0.000	0.000	0.000	0.000	0.000	16.610	127	605	127	605	256	1924	100	897	"S907"
0	0	0	15	7	2	"process-control__"	"GGSGGSGDYKDDDDK"	14300	18720	120	6355	7668	2973	38	6042	6042	6605	2792	42	20	14	0	920194	0.381	100000.000	100000.000	0.000	0.000	0.000	0.000	0.000	16.610	313	1626	313	1626	120	820	100	898	"process-control__"
0	0	0	15	8	2	"process-control__"	"GGSGGSGDYKDDDDK"	14790	18730	120	6125	7245	2902	40	5885	5885	6357	2472	38	18	8	0	869426	0.359	100000.000	100000.000	0.000	0.000	0.000	0.000	0.000	16.610	240	1360	240	1360	120	820	100	899	"process-control__"
0	0	0	15	9	2	"process-control__"	"GGSGGSGDYKDDDDK"	15270	18750	170	6077	7334	3875	52	5849	5849	6552	2963	45	14	5	0	1525502	0.264	100000.000	100000.000	0.000	0.000	0.000	0.000	0.000	16.610	228	1485	228	1485	208	1660	100	900	"process-control__"
0	0	0	15	1	3	"PAK4"	"O96013"	11300	19380	150	21824	20954	10916	52	6277	6277	6906	3100	44	75	74	0	3268755	4.532	100000.000	100000.000	0.000	0.000	0.000	0.000	0.000	16.610	15547	14677	15547	14677	156	1272	100	901	"S474"
0	0	0	15	2	3	"PAK4"	"O96013"	11800	19380	150	21402	20416	8358	40	6470	6470	7125	2848	39	82	78	0	3184901	4.667	100000.000	100000.000	0.000	0.000	0.000	0.000	0.000	16.610	14932	13946	14932	13946	156	1272	100	902	"S474"
0	0	0	15	3	3	"PAK4"	"O96013"	12310	19360	140	19559	17771	7135	40	6538	6538	7083	2513	35	77	75	0	2772298	4.253	100000.000	100000.000	0.000	0.000	0.000	0.000	0.000	16.610	13021	11233	13021	11233	156	1140	100	903	"S474"
0	0	0	15	4	3	"Rab5A"	"P20339"	12790	19360	120	7933	8932	5111	57	6298	6298	6630	1575	23	51	18	0	1071863	1.462	100000.000	100000.000	0.000	0.000	0.000	0.000	0.000	16.610	1635	2634	1635	2634	120	820	100	904	"Y205"
0	0	0	15	5	3	"Rab5A"	"P20339"	13300	19360	140	7078	8005	2990	37	6332	6332	6635	1731	26	28	14	0	1248841	0.791	100000.000	100000.000	0.000	0.000	0.000	0.000	0.000	16.610	746	1673	746	1673	156	1140	100	905	"Y205"
0	0	0	15	6	3	"Rab5A"	"P20339"	13790	19370	200	6542	7605	3852	50	6267	6267	6748	2363	35	15	7	0	2403039	0.363	100000.000	100000.000	0.000	0.000	0.000	0.000	0.000	16.610	275	1338	275	1338	316	2384	100	906	"Y205"
0	0	0	15	7	3	"Sek1"	"P45985"	14290	19370	200	5462	6441	4106	63	6143	6143	6922	3524	50	6	3	0	2035488	-0.136	100000.000	100000.000	0.000	0.000	0.000	0.000	0.000	16.610	-681	298	-681	298	316	2384	100	907	"S257"
0	0	0	15	8	3	"Sek1"	"P45985"	14790	19370	200	5364	5971	2670	44	5943	5943	6716	3265	48	6	3	0	1886983	-0.228	100000.000	100000.000	0.000	0.000	0.000	0.000	0.000	16.610	-579	28	-579	28	316	2384	100	908	"S257"
0	0	0	15	9	3	"Sek1"	"P45985"	15290	19370	200	5205	5766	3048	52	5806	5806	6370	2726	42	5	3	0	1821925	-0.222	100000.000	100000.000	0.000	0.000	0.000	0.000	0.000	16.610	-601	-40	-601	-40	316	2384	100	909	"S257"
0	0	0	15	1	4	"Smad1 "	"Q15797"	11290	20020	80	7050	7879	2506	31	6307	6307	6611	1640	24	25	13	0	409704	0.773	100000.000	100000.000	0.000	0.000	0.000	0.000	0.000	16.610	743	1572	743	1572	52	340	100	910	"S214"
0	0	0	15	2	4	"Smad1 "	"Q15797"	11780	20000	90	6862	7361	1877	25	6204	6204	6419	1277	19	25	9	0	382783	0.738	100000.000	100000.000	0.000	0.000	0.000	0.000	0.000	16.610	658	1157	658	1157	52	420	100	911	"S214"
0	0	0	15	3	4	"Smad1 "	"Q15797"	12290	20010	200	6460	6900	1841	26	6263	6263	6605	2377	35	6	3	0	2180504	0.124	100000.000	100000.000	0.000	0.000	0.000	0.000	0.000	16.610	197	637	197	637	316	2384	100	912	"S214"
0	0	0	15	4	4	"Smad3 "	"P84022"	12800	20030	100	8695	9340	3153	33	6360	6360	6605	1714	25	67	33	0	747215	1.596	100000.000	100000.000	0.000	0.000	0.000	0.000	0.000	16.610	2335	2980	2335	2980	80	560	100	913	"T179"
0	0	0	15	5	4	"Smad3 "	"P84022"	13300	20020	100	8727	9330	3512	37	6274	6274	6563	1665	25	63	36	0	746408	1.662	100000.000	100000.000	0.000	0.000	0.000	0.000	0.000	16.610	2453	3056	2453	3056	80	560	100	914	"T179"
0	0	0	15	6	4	"Smad3 "	"P84022"	13790	20010	150	6774	8660	4537	52	6236	6236	6732	2292	34	33	17	0	1350992	0.841	100000.000	100000.000	0.000	0.000	0.000	0.000	0.000	16.610	538	2424	538	2424	156	1272	100	915	"T179"
0	0	0	15	7	4	"TGFBR1"	"P36897"	14290	20010	200	6160	6954	3197	45	6136	6136	6899	3485	50	7	3	0	2197317	0.016	100000.000	100000.000	0.000	0.000	0.000	0.000	0.000	16.610	24	818	24	818	316	2384	100	916	"t204"
0	0	0	15	8	4	"TGFBR1"	"P36897"	14790	20010	200	6028	6781	3045	44	6045	6045	6696	2984	44	7	3	0	2142708	0.028	100000.000	100000.000	0.000	0.000	0.000	0.000	0.000	16.610	-17	736	-17	736	316	2384	100	917	"t204"
0	0	0	15	9	4	"TGFBR1"	"P36897"	15290	20020	200	5851	6328	2888	45	5963	5963	6570	2874	43	3	2	0	1999755	-0.084	100000.000	100000.000	0.000	0.000	0.000	0.000	0.000	16.610	-112	365	-112	365	316	2384	100	918	"t204"
0	0	0	15	1	5	"Akt1"	"P31749"	11280	20680	110	6165	6456	1147	17	5935	5935	6277	1755	27	8	3	0	516513	0.102	100000.000	100000.000	0.000	0.000	0.000	0.000	0.000	16.610	230	521	230	521	80	656	100	919	"S473"
0	0	0	15	2	5	"Akt1"	"P31749"	11800	20680	150	5996	6260	1031	16	6040	6040	6351	1584	24	8	3	0	976552	-0.057	100000.000	100000.000	0.000	0.000	0.000	0.000	0.000	16.610	-44	220	-44	220	156	1272	100	920	"S473"
0	0	0	15	3	5	"Akt1"	"P31749"	12290	20660	120	6035	6179	740	11	5934	5934	6473	2772	42	1	0	0	741504	-0.106	100000.000	100000.000	0.000	0.000	0.000	0.000	0.000	16.610	101	245	101	245	120	820	100	921	"S473"
0	0	0	15	4	5	"aura"	"O14965"	12780	20660	160	6320	7176	3061	42	5931	5931	6418	2641	41	11	4	0	1492574	0.287	100000.000	100000.000	0.000	0.000	0.000	0.000	0.000	16.610	389	1245	389	1245	208	1512	100	922	"S342"
0	0	0	15	5	5	"aura"	"O14965"	13290	20660	200	6553	7186	2568	35	6008	6008	6551	2609	39	13	5	0	2270748	0.243	100000.000	100000.000	0.000	0.000	0.000	0.000	0.000	16.610	545	1178	545	1178	316	2384	100	923	"S342"
0	0	0	15	6	5	"aura"	"O14965"	13790	20660	200	6484	7581	4047	53	6116	6116	6864	3270	47	10	5	0	2395508	0.219	100000.000	100000.000	0.000	0.000	0.000	0.000	0.000	16.610	368	1465	368	1465	316	2384	100	924	"S342"
0	0	0	15	7	5	"Cdk4"	"P11802"	14290	20650	190	9367	10060	5878	58	6138	6138	6940	3309	47	48	16	0	2575438	0.943	100000.000	100000.000	0.000	0.000	0.000	0.000	0.000	16.610	3229	3922	3229	3922	256	2088	100	925	"T172"
0	0	0	15	8	5	"Cdk4"	"P11802"	14800	20670	120	10099	11779	4888	41	6100	6100	6762	2984	44	83	28	0	1413469	1.681	100000.000	100000.000	0.000	0.000	0.000	0.000	0.000	16.610	3999	5679	3999	5679	120	820	100	926	"T172"
0	0	0	15	9	5	"Cdk4"	"P11802"	15300	20670	100	10383	12280	5480	44	6170	6170	6566	2084	31	98	51	0	982402	2.742	100000.000	100000.000	0.000	0.000	0.000	0.000	0.000	16.610	4213	6110	4213	6110	80	560	100	927	"T172"
0	0	0	15	1	6	"CREB "	"P16220"	11260	21320	80	6265	6642	1167	17	5975	5975	6100	1108	18	23	7	0	345364	0.489	100000.000	100000.000	0.000	0.000	0.000	0.000	0.000	16.610	290	667	290	667	52	340	100	928	"S117"
0	0	0	15	2	6	"CREB "	"P16220"	11790	21310	110	6395	6906	2435	35	5953	5953	6185	1501	24	10	5	0	552502	0.480	100000.000	100000.000	0.000	0.000	0.000	0.000	0.000	16.610	442	953	442	953	80	656	100	929	"S117"
0	0	0	15	3	6	"CREB "	"P16220"	12270	21310	140	6103	6492	1571	24	5944	5944	6374	2568	40	6	2	0	1012755	0.046	100000.000	100000.000	0.000	0.000	0.000	0.000	0.000	16.610	159	548	159	548	156	1140	100	930	"S117"
0	0	0	15	4	6	"EEA1"	"Q15075"	12800	21310	110	14770	16445	7981	48	5954	5954	6202	1461	23	90	90	0	1315614	7.011	100000.000	100000.000	0.000	0.000	0.000	0.000	0.000	16.610	8816	10491	8816	10491	80	656	100	931	"T1392"
0	0	0	15	5	6	"EEA1"	"Q15075"	13300	21310	120	13382	13506	6113	45	5979	5979	6603	2727	41	70	64	0	1620674	2.531	100000.000	100000.000	0.000	0.000	0.000	0.000	0.000	16.610	7403	7527	7403	7527	120	820	100	932	"T1392"
0	0	0	15	6	6	"EEA1"	"Q15075"	13800	21300	140	11737	12775	7233	56	6052	6052	6652	3001	45	55	48	0	1992901	2.040	100000.000	100000.000	0.000	0.000	0.000	0.000	0.000	16.610	5685	6723	5685	6723	156	1140	100	933	"T1392"
0	0	0	15	7	6	"IKK-alpha "	"O15111"	14300	21290	150	6239	7951	4136	52	6123	6123	7683	7662	99	9	1	0	1240302	0.035	100000.000	100000.000	0.000	0.000	0.000	0.000	0.000	16.610	116	1828	116	1828	156	1272	100	934	"S473"
0	0	0	15	8	6	"IKK-alpha "	"O15111"	14790	21320	180	6151	7195	3681	51	6145	6145	6639	2507	37	9	6	0	1841927	0.222	100000.000	100000.000	0.000	0.000	0.000	0.000	0.000	16.610	6	1050	6	1050	256	1924	100	935	"S473"
0	0	0	15	9	6	"IKK-alpha "	"O15111"	15290	21330	150	6294	7591	4113	54	6231	6231	6904	3365	48	10	7	0	1184198	0.204	100000.000	100000.000	0.000	0.000	0.000	0.000	0.000	16.610	63	1360	63	1360	156	1272	100	936	"S473"
-75	0	0	15	1	7	"empty"	"empty"	11290	21940	200	6168	6295	1173	18	6137	6137	6301	1290	20	4	2	0	1989077	-0.005	100000.000	100000.000	0.000	0.000	0.000	0.000	0.000	16.610	31	158	31	158	316	2384	100	937	"empty"
-75	0	0	15	2	7	"empty"	"empty"	11790	21940	200	6311	6830	2525	36	6193	6193	6492	1655	25	7	4	0	2158397	0.204	100000.000	100000.000	0.000	0.000	0.000	0.000	0.000	16.610	118	637	118	637	316	2384	100	938	"empty"
-75	0	0	15	3	7	"empty"	"empty"	12290	21940	200	6204	6364	875	13	6108	6108	6407	1785	27	5	1	0	2011018	-0.024	100000.000	100000.000	0.000	0.000	0.000	0.000	0.000	16.610	96	256	96	256	316	2384	100	939	"empty"
-75	0	0	15	4	7	"empty"	"empty"	12790	21940	200	6255	6475	1253	19	6104	6104	6551	2408	36	4	1	0	2046243	-0.032	100000.000	100000.000	0.000	0.000	0.000	0.000	0.000	16.610	151	371	151	371	316	2384	100	940	"empty"
-75	0	0	15	5	7	"empty"	"empty"	13290	21940	200	6188	6736	2453	36	6060	6060	6582	2645	40	6	3	0	2128566	0.058	100000.000	100000.000	0.000	0.000	0.000	0.000	0.000	16.610	128	676	128	676	316	2384	100	941	"empty"
-75	0	0	15	6	7	"empty"	"empty"	13790	21940	200	6083	6539	2418	36	6018	6018	6631	3027	45	3	2	0	2066465	-0.030	100000.000	100000.000	0.000	0.000	0.000	0.000	0.000	16.610	65	521	65	521	316	2384	100	942	"empty"
0	0	0	15	7	7	"GLQAWPG-pS-AIPQFLG_GLQAWPGEAIPQFLG_40vs60"	"GLQAWPG-pS-AIPQFLG_GLQAWPGEAIPQFLG_40vs60"	14290	21940	130	17892	21035	14296	67	6019	6019	6669	3200	47	57	52	0	2524194	4.489	100000.000	100000.000	0.000	0.000	0.000	0.000	0.000	16.610	11873	15016	11873	15016	120	940	100	943	"GLQAWPG-pS-AIPQFLG_GLQAWPGEAIPQFLG_40vs60"
0	0	0	15	8	7	"GLQAWPG-pS-AIPQFLG_GLQAWPGEAIPQFLG_40vs60"	"GLQAWPG-pS-AIPQFLG_GLQAWPGEAIPQFLG_40vs60"	14780	21930	100	29625	22494	13754	61	5957	5957	6628	3073	46	62	58	0	1799491	5.163	100000.000	100000.000	0.000	0.000	0.000	0.000	0.000	16.610	23668	16537	23668	16537	80	560	100	944	"GLQAWPG-pS-AIPQFLG_GLQAWPGEAIPQFLG_40vs60"
0	0	0	15	9	7	"GLQAWPG-pS-AIPQFLG_GLQAWPGEAIPQFLG_40vs60"	"GLQAWPG-pS-AIPQFLG_GLQAWPGEAIPQFLG_40vs60"	15320	21950	100	9606	18189	12835	70	5957	5957	6579	2917	44	55	46	0	1455143	3.980	100000.000	100000.000	0.000	0.000	0.000	0.000	0.000	16.610	3649	12232	3649	12232	80	560	100	945	"GLQAWPG-pS-AIPQFLG_GLQAWPGEAIPQFLG_40vs60"
0	0	0	16	1	1	"Calmodulin"	"P62158"	15790	18090	200	5781	6313	2528	40	5802	5802	6207	2289	36	6	3	0	1994963	0.046	100000.000	100000.000	0.000	0.000	0.000	0.000	0.000	16.610	-21	511	-21	511	316	2384	100	946	"T79"
0	0	0	16	2	1	"Calmodulin"	"P62158"	16290	18090	130	6015	6351	1357	21	5926	5926	6712	4013	59	3	0	0	762166	-0.090	100000.000	100000.000	0.000	0.000	0.000	0.000	0.000	16.610	89	425	89	425	120	940	100	947	"T79"
0	0	0	16	3	1	"Calmodulin"	"P62158"	16790	18090	200	6013	7517	6173	82	5973	5973	6688	3173	47	9	6	0	2375233	0.261	100000.000	100000.000	0.000	0.000	0.000	0.000	0.000	16.610	40	1544	40	1544	316	2384	100	948	"T79"
0	0	0	16	4	1	"Caveolin-1"	"Q03135"	17310	18100	140	7889	11856	8182	69	6067	6067	6905	3377	48	41	33	0	1849582	1.466	100000.000	100000.000	0.000	0.000	0.000	0.000	0.000	16.610	1822	5789	1822	5789	156	1140	100	949	"Y25"
0	0	0	16	5	1	"Caveolin-1"	"Q03135"	17780	18070	140	6657	11198	8638	77	6017	6017	6728	3295	48	34	25	0	1746880	1.357	100000.000	100000.000	0.000	0.000	0.000	0.000	0.000	16.610	640	5181	640	5181	156	1140	100	950	"Y25"
0	0	0	16	6	1	"Caveolin-1"	"Q03135"	18290	18080	140	7483	11970	9952	83	5924	5924	6787	3688	54	37	29	0	1867319	1.405	100000.000	100000.000	0.000	0.000	0.000	0.000	0.000	16.610	1559	6046	1559	6046	156	1140	100	951	"Y25"
0	0	0	16	7	1	"eNOS "	"P29474"	18790	18080	130	23166	23556	10426	44	5845	5845	6742	3747	55	90	85	0	2826729	4.487	100000.000	100000.000	0.000	0.000	0.000	0.000	0.000	16.610	17321	17711	17321	17711	120	940	100	952	"S1176"
0	0	0	16	8	1	"eNOS "	"P29474"	19280	18080	150	17105	17167	9838	57	5573	5573	6198	2993	48	68	66	0	2678044	3.665	100000.000	100000.000	0.000	0.000	0.000	0.000	0.000	16.610	11532	11594	11532	11594	156	1272	100	953	"S1176"
0	0	0	16	9	1	"eNOS "	"P29474"	19780	18080	160	11112	13766	9750	70	5305	5305	5782	2699	46	55	50	0	2863254	2.958	100000.000	100000.000	0.000	0.000	0.000	0.000	0.000	16.610	5807	8461	5807	8461	208	1512	100	954	"S1176"
0	0	0	16	1	2	"Fos "	"P01100"	15800	18740	140	6698	9122	5701	62	5882	5882	6463	2687	41	30	19	0	1423010	0.990	100000.000	100000.000	0.000	0.000	0.000	0.000	0.000	16.610	816	3240	816	3240	156	1140	100	955	"T232"
0	0	0	16	2	2	"Fos "	"P01100"	16290	18720	140	6592	9345	5489	58	5968	5968	6731	3270	48	31	18	0	1457770	0.799	100000.000	100000.000	0.000	0.000	0.000	0.000	0.000	16.610	624	3377	624	3377	156	1140	100	956	"T232"
0	0	0	16	3	2	"Fos "	"P01100"	16780	18740	200	6277	8513	6095	71	6044	6044	6834	3615	52	17	9	0	2690135	0.464	100000.000	100000.000	0.000	0.000	0.000	0.000	0.000	16.610	233	2469	233	2469	316	2384	100	957	"T232"
0	0	0	16	4	2	"Grb10 "	"Q13322"	17300	18750	180	6449	8519	5670	66	6110	6110	7127	3923	55	17	10	0	2180777	0.355	100000.000	100000.000	0.000	0.000	0.000	0.000	0.000	16.610	339	2409	339	2409	256	1924	100	958	"S150"
0	0	0	16	5	2	"Grb10 "	"Q13322"	17770	18730	220	6313	7986	5503	68	6116	6116	7215	4129	57	10	6	0	3130419	0.187	100000.000	100000.000	0.000	0.000	0.000	0.000	0.000	16.610	197	1870	197	1870	392	2896	100	959	"S150"
0	0	0	16	6	2	"Grb10 "	"Q13322"	18280	18730	200	6208	7894	5606	71	5999	5999	7070	4101	58	11	7	0	2494557	0.201	100000.000	100000.000	0.000	0.000	0.000	0.000	0.000	16.610	209	1895	209	1895	316	2384	100	960	"S150"
0	0	0	16	7	2	"IRS-1"	"P35568"	18790	18730	140	6128	7007	3331	47	5732	5732	6485	3066	47	9	5	0	1093043	0.170	100000.000	100000.000	0.000	0.000	0.000	0.000	0.000	16.610	396	1275	396	1275	156	1140	100	961	"S616"
0	0	0	16	8	2	"IRS-1"	"P35568"	19290	18740	200	5742	6671	4142	62	5534	5534	6378	3868	60	5	3	0	2108142	0.076	100000.000	100000.000	0.000	0.000	0.000	0.000	0.000	16.610	208	1137	208	1137	316	2384	100	962	"S616"
0	0	0	16	9	2	"IRS-1"	"P35568"	19790	18750	160	5449	6291	3845	61	5379	5379	6202	3913	63	5	3	0	1308544	0.023	100000.000	100000.000	0.000	0.000	0.000	0.000	0.000	16.610	70	912	70	912	208	1512	100	963	"S616"
0	0	0	16	1	3	"inos"	"P35228"	15790	19370	200	5854	6519	2546	39	5835	5835	6409	2487	38	9	3	0	2060159	0.044	100000.000	100000.000	0.000	0.000	0.000	0.000	0.000	16.610	19	684	19	684	316	2384	100	964	"S745"
0	0	0	16	2	3	"inos"	"P35228"	16290	19370	150	6222	8770	7406	84	5928	5928	6651	3297	49	16	12	0	1368171	0.643	100000.000	100000.000	0.000	0.000	0.000	0.000	0.000	16.610	294	2842	294	2842	156	1272	100	965	"S745"
0	0	0	16	3	3	"inos"	"P35228"	16790	19370	200	6176	7099	3273	46	6030	6030	6722	3121	46	9	5	0	2243194	0.121	100000.000	100000.000	0.000	0.000	0.000	0.000	0.000	16.610	146	1069	146	1069	316	2384	100	966	"S745"
0	0	0	16	4	3	"IRF-3 "	"Q14653"	17310	19370	180	7744	10457	7458	71	6135	6135	6919	3366	48	32	18	0	2677045	1.051	100000.000	100000.000	0.000	0.000	0.000	0.000	0.000	16.610	1609	4322	1609	4322	256	1924	100	967	"S396"
0	0	0	16	5	3	"IRF-3 "	"Q14653"	17790	19380	200	7033	10113	7771	76	6196	6196	7423	4307	58	22	12	0	3195792	0.625	100000.000	100000.000	0.000	0.000	0.000	0.000	0.000	16.610	837	3917	837	3917	316	2384	100	968	"S396"
0	0	0	16	6	3	"IRF-3 "	"Q14653"	18290	19380	200	7252	11253	8913	79	6011	6011	7045	4219	59	30	18	0	3555900	0.997	100000.000	100000.000	0.000	0.000	0.000	0.000	0.000	16.610	1241	5242	1241	5242	316	2384	100	969	"S396"
0	0	0	16	7	3	"Lyn"	"P07948"	18780	19370	200	5834	7191	5188	72	5847	5847	6647	3587	53	7	4	0	2272330	0.152	100000.000	100000.000	0.000	0.000	0.000	0.000	0.000	16.610	-13	1344	-13	1344	316	2384	100	970	"Y396"
0	0	0	16	8	3	"Lyn"	"P07948"	19280	19360	110	6385	7840	4591	58	5692	5692	6559	3757	57	15	7	0	627218	0.341	100000.000	100000.000	0.000	0.000	0.000	0.000	0.000	16.610	693	2148	693	2148	80	656	100	971	"Y396"
0	0	0	16	9	3	"Lyn"	"P07948"	19800	19370	100	5791	6781	3054	45	5424	5424	5938	2820	47	13	6	0	542457	0.299	100000.000	100000.000	0.000	0.000	0.000	0.000	0.000	16.610	367	1357	367	1357	80	560	100	972	"Y396"
0	0	0	16	1	4	"MAPK14"	"Q16539"	15800	20020	130	7994	14238	11519	80	5913	5913	6438	2578	40	49	46	0	1708521	3.026	100000.000	100000.000	0.000	0.000	0.000	0.000	0.000	16.610	2081	8325	2081	8325	120	940	100	973	"Y322"
0	0	0	16	2	4	"MAPK14"	"Q16539"	16330	20000	130	6644	11297	7655	67	6027	6027	6828	3443	50	40	30	0	1355632	1.298	100000.000	100000.000	0.000	0.000	0.000	0.000	0.000	16.610	617	5270	617	5270	120	940	100	974	"Y322"
0	0	0	16	3	4	"MAPK14"	"Q16539"	16800	20010	120	6868	10999	7792	70	6037	6037	6737	3175	47	43	31	0	1319860	1.342	100000.000	100000.000	0.000	0.000	0.000	0.000	0.000	16.610	831	4962	831	4962	120	820	100	975	"Y322"
0	0	0	16	4	4	"Mek1"	"Q02750"	17310	20020	220	6182	7492	4702	62	6116	6116	7209	4359	60	7	4	0	2936988	0.065	100000.000	100000.000	0.000	0.000	0.000	0.000	0.000	16.610	66	1376	66	1376	392	2896	100	976	"S217"
0	0	0	16	5	4	"Mek1"	"Q02750"	17810	20010	200	6223	7387	4481	60	6074	6074	7208	4445	61	7	3	0	2334277	0.040	100000.000	100000.000	0.000	0.000	0.000	0.000	0.000	16.610	149	1313	149	1313	316	2384	100	977	"S217"
0	0	0	16	6	4	"Mek1"	"Q02750"	18310	20010	130	6269	7940	5859	73	5937	5937	6612	3165	47	11	8	0	952851	0.420	100000.000	100000.000	0.000	0.000	0.000	0.000	0.000	16.610	332	2003	332	2003	120	940	100	978	"S217"
0	0	0	16	7	4	"P300"	"Q09472"	18790	20010	200	6007	6639	2709	40	5834	5834	6832	4048	59	5	1	0	2097811	-0.048	100000.000	100000.000	0.000	0.000	0.000	0.000	0.000	16.610	173	805	173	805	316	2384	100	979	"S89"
0	0	0	16	8	4	"P300"	"Q09472"	19290	20010	200	5810	6680	4456	66	5643	5643	6439	3562	55	7	3	0	2110923	0.068	100000.000	100000.000	0.000	0.000	0.000	0.000	0.000	16.610	167	1037	167	1037	316	2384	100	980	"S89"
0	0	0	16	9	4	"P300"	"Q09472"	19790	20010	200	5523	6470	4183	64	5469	5469	6338	3800	59	6	3	0	2044464	0.035	100000.000	100000.000	0.000	0.000	0.000	0.000	0.000	16.610	54	1001	54	1001	316	2384	100	981	"S89"
0	0	0	16	1	5	"PPP2CA "	"P67775"	15790	20660	110	10112	11785	6211	52	6191	6191	6919	3478	50	63	13	0	942814	1.399	100000.000	100000.000	0.000	0.000	0.000	0.000	0.000	16.610	3921	5594	3921	5594	80	656	100	982	"T307"
0	0	0	16	2	5	"PPP2CA "	"P67775"	16280	20670	150	8609	9456	4806	50	6160	6160	6731	2891	42	44	17	0	1475138	0.943	100000.000	100000.000	0.000	0.000	0.000	0.000	0.000	16.610	2449	3296	2449	3296	156	1272	100	983	"T307"
0	0	0	16	3	5	"PPP2CA "	"P67775"	16800	20650	140	7623	9876	6522	66	6163	6163	6878	3141	45	32	14	0	1540654	0.954	100000.000	100000.000	0.000	0.000	0.000	0.000	0.000	16.610	1460	3713	1460	3713	156	1140	100	984	"T307"
0	0	0	16	4	5	"rab4"	"P20338"	17300	20650	200	6164	7987	6244	78	6120	6120	7113	3996	56	11	6	0	2523739	0.219	100000.000	100000.000	0.000	0.000	0.000	0.000	0.000	16.610	44	1867	44	1867	316	2384	100	985	"Y189"
0	0	0	16	5	5	"rab4"	"P20338"	17810	20660	140	6165	7570	4065	53	6030	6030	7359	4675	63	10	5	0	1180980	0.045	100000.000	100000.000	0.000	0.000	0.000	0.000	0.000	16.610	135	1540	135	1540	156	1140	100	986	"Y189"
0	0	0	16	6	5	"rab4"	"P20338"	18300	20660	200	5896	7142	4243	59	5941	5941	6890	3650	52	9	4	0	2256899	0.069	100000.000	100000.000	0.000	0.000	0.000	0.000	0.000	16.610	-45	1201	-45	1201	316	2384	100	987	"Y189"
0	0	0	16	7	5	"STAT2 "	"P52630"	18800	20660	190	29906	30681	10638	34	5753	5753	6638	3516	52	93	93	0	7854213	6.838	100000.000	100000.000	0.000	0.000	0.000	0.000	0.000	16.610	24153	24928	24153	24928	256	2088	100	988	"Y690"
0	0	0	16	8	5	"STAT2 "	"P52630"	19300	20670	200	24015	24884	12155	48	5593	5593	6535	3845	58	87	84	1	7863431	4.772	100000.000	100000.000	0.000	0.000	0.000	0.000	0.000	16.610	18422	19291	18422	19291	316	2384	100	989	"Y690"
0	0	0	16	9	5	"STAT2 "	"P52630"	19800	20660	190	18217	19713	6567	33	5348	5348	6116	3585	58	99	95	0	5046593	3.793	100000.000	100000.000	0.000	0.000	0.000	0.000	0.000	16.610	12869	14365	12869	14365	256	2088	100	990	"Y690"
0	0	0	16	1	6	"STAT5B "	"P51692"	15800	21300	140	7543	10062	6165	61	6187	6187	6831	3023	44	32	19	0	1569740	1.069	100000.000	100000.000	0.000	0.000	0.000	0.000	0.000	16.610	1356	3875	1356	3875	156	1140	100	991	"Y740"
0	0	0	16	2	6	"STAT5B "	"P51692"	16290	21310	180	6793	8543	5309	62	6198	6198	6683	2579	38	20	11	0	2187010	0.721	100000.000	100000.000	0.000	0.000	0.000	0.000	0.000	16.610	595	2345	595	2345	256	1924	100	992	"Y740"
0	0	0	16	3	6	"STAT5B "	"P51692"	16810	21310	160	7207	8964	5324	59	6103	6103	6724	2934	43	22	11	0	1864558	0.763	100000.000	100000.000	0.000	0.000	0.000	0.000	0.000	16.610	1104	2861	1104	2861	208	1512	100	993	"Y740"
0	0	0	16	4	6	"Syk "	"P43405"	17290	21290	160	6973	9306	6556	70	6072	6072	6935	3803	54	24	10	0	1935619	0.623	100000.000	100000.000	0.000	0.000	0.000	0.000	0.000	16.610	901	3234	901	3234	208	1512	100	994	"Y525/6"
0	0	0	16	5	6	"Syk "	"P43405"	17790	21300	160	7202	11356	8985	79	6029	6029	7092	3796	53	31	20	0	2362057	1.123	100000.000	100000.000	0.000	0.000	0.000	0.000	0.000	16.610	1173	5327	1173	5327	208	1512	100	995	"Y525/6"
0	0	0	16	6	6	"Syk "	"P43405"	18290	21300	200	6307	8810	6048	68	5996	5996	7057	4163	58	18	11	0	2783827	0.421	100000.000	100000.000	0.000	0.000	0.000	0.000	0.000	16.610	311	2814	311	2814	316	2384	100	996	"Y525/6"
0	0	0	16	7	6	"14-3-3 beta"	"P31946"	18800	21300	180	11921	14328	8533	59	5814	5814	6877	4297	62	68	31	0	3667912	1.734	100000.000	100000.000	0.000	0.000	0.000	0.000	0.000	16.610	6107	8514	6107	8514	256	1924	100	997	"S59"
0	0	0	16	8	6	"14-3-3 beta"	"P31946"	19300	21310	200	11528	13434	8934	66	5650	5650	6709	4358	64	57	30	0	4245151	1.543	100000.000	100000.000	0.000	0.000	0.000	0.000	0.000	16.610	5878	7784	5878	7784	316	2384	100	998	"S59"
0	0	0	16	9	6	"14-3-3 beta"	"P31946"	19800	21310	190	12940	15114	9177	60	5483	5483	6484	4117	63	75	45	0	3869204	2.096	100000.000	100000.000	0.000	0.000	0.000	0.000	0.000	16.610	7457	9631	7457	9631	256	2088	100	999	"S59"
-75	0	0	16	1	7	"empty"	"empty"	15790	21950	200	5895	6519	2889	44	6064	6064	6641	2989	45	6	2	0	2059967	-0.041	100000.000	100000.000	0.000	0.000	0.000	0.000	0.000	16.610	-169	455	-169	455	316	2384	100	1000	"empty"
-75	0	0	16	2	7	"empty"	"empty"	16290	21950	200	5930	6269	2288	36	6081	6081	6535	2540	38	2	1	0	1980945	-0.105	100000.000	100000.000	0.000	0.000	0.000	0.000	0.000	16.610	-151	188	-151	188	316	2384	100	1001	"empty"
-75	0	0	16	3	7	"empty"	"empty"	16790	21950	200	6009	6496	2797	43	6089	6089	6681	2958	44	4	2	0	2052647	-0.063	100000.000	100000.000	0.000	0.000	0.000	0.000	0.000	16.610	-80	407	-80	407	316	2384	100	1002	"empty"
-75	0	0	16	4	7	"empty"	"empty"	17290	21950	200	5916	6495	3116	47	6020	6020	6723	3378	50	4	1	0	2052304	-0.067	100000.000	100000.000	0.000	0.000	0.000	0.000	0.000	16.610	-104	475	-104	475	316	2384	100	1003	"empty"
-75	0	0	16	5	7	"empty"	"empty"	17790	21950	200	6031	7084	3976	56	5992	5992	6911	3927	56	6	4	0	2238533	0.044	100000.000	100000.000	0.000	0.000	0.000	0.000	0.000	16.610	39	1092	39	1092	316	2384	100	1004	"empty"
-75	0	0	16	6	7	"empty"	"empty"	18290	21950	200	6194	7109	3807	53	6034	6034	7033	4027	57	7	2	0	2246373	0.019	100000.000	100000.000	0.000	0.000	0.000	0.000	0.000	16.610	160	1075	160	1075	316	2384	100	1005	"empty"
0	0	0	16	7	7	"Control-Spot"	"p-Tyr"	18780	21930	110	9134	22673	21339	94	5914	5914	6971	4055	58	50	38	0	1813810	3.872	100000.000	100000.000	0.000	0.000	0.000	0.000	0.000	16.610	3220	16759	3220	16759	80	656	100	1006	"Control-Spot"
0	0	0	16	8	7	"Control-Spot"	"p-Tyr"	19290	21920	90	17296	27800	22904	82	5711	5711	6527	3588	54	59	55	0	1445603	5.929	100000.000	100000.000	0.000	0.000	0.000	0.000	0.000	16.610	11585	22089	11585	22089	52	420	100	1007	"Control-Spot"
0	0	0	16	9	7	"Control-Spot"	"p-Tyr"	19770	21940	130	6159	15741	17556	111	5467	5467	6308	3718	58	30	26	0	1888917	2.537	100000.000	100000.000	0.000	0.000	0.000	0.000	0.000	16.610	692	10274	692	10274	120	940	100	1008	"Control-Spot"
0	0	0	17	1	1	"ACTA1"	"P68133"	2270	24420	150	7037	7096	1212	17	6198	6198	6475	2069	31	8	1	0	1106957	0.300	100000.000	100000.000	0.000	0.000	0.000	0.000	0.000	16.610	839	898	839	898	156	1272	100	1009	"Y55"
0	0	0	17	2	1	"ACTA1"	"P68133"	2770	24440	120	7177	7154	782	10	6119	6119	6153	882	14	56	16	0	858430	1.135	100000.000	100000.000	0.000	0.000	0.000	0.000	0.000	16.610	1058	1035	1058	1035	120	820	100	1010	"Y55"
0	0	0	17	3	1	"ACTA1"	"P68133"	3280	24440	140	6855	7014	1481	21	6050	6050	6121	1106	18	37	5	0	1094225	0.807	100000.000	100000.000	0.000	0.000	0.000	0.000	0.000	16.610	805	964	805	964	156	1140	100	1011	"Y55"
0	0	0	17	4	1	"A-Raf"	"P10398"	3780	24430	160	8565	8666	2803	32	5990	5990	6041	1106	18	65	55	0	1802507	2.373	100000.000	100000.000	0.000	0.000	0.000	0.000	0.000	16.610	2575	2676	2575	2676	208	1512	100	1012	"S214"
0	0	0	17	5	1	"A-Raf"	"P10398"	4250	24440	200	6231	7520	2916	38	5934	5934	6090	1229	20	42	32	0	2376460	1.164	100000.000	100000.000	0.000	0.000	0.000	0.000	0.000	16.610	297	1586	297	1586	316	2384	100	1013	"S214"
0	0	0	17	6	1	"A-Raf"	"P10398"	4750	24440	200	6241	7794	2846	36	5881	5881	6006	1133	18	47	42	0	2462917	1.578	100000.000	100000.000	0.000	0.000	0.000	0.000	0.000	16.610	360	1913	360	1913	316	2384	100	1014	"S214"
0	0	0	17	7	1	"Cdk2"	"P24941"	5240	24450	200	6527	6743	2261	33	5893	5893	6035	1228	20	25	5	0	2130706	0.577	100000.000	100000.000	0.000	0.000	0.000	0.000	0.000	16.610	634	850	634	850	316	2384	100	1015	"Y179"
0	0	0	17	8	1	"Cdk2"	"P24941"	5740	24450	200	6550	6745	1494	22	5951	5951	6107	1204	19	28	6	0	2131514	0.530	100000.000	100000.000	0.000	0.000	0.000	0.000	0.000	16.610	599	794	599	794	316	2384	100	1016	"Y179"
0	0	0	17	9	1	"Cdk2"	"P24941"	6230	24460	200	6527	6770	1438	21	5984	5984	6164	1261	20	32	6	0	2139416	0.481	100000.000	100000.000	0.000	0.000	0.000	0.000	0.000	16.610	543	786	543	786	316	2384	100	1017	"Y179"
0	0	0	17	1	2	"Cofilin 1"	"P23528"	2250	25080	200	5972	6103	1069	17	5792	5792	6017	1939	32	3	0	0	1928592	0.044	100000.000	100000.000	0.000	0.000	0.000	0.000	0.000	16.610	180	311	180	311	316	2384	100	1018	"S2"
0	0	0	17	2	2	"Cofilin 1"	"P23528"	2740	25080	200	5909	6176	1381	22	5752	5752	5991	1493	24	8	0	0	1951724	0.124	100000.000	100000.000	0.000	0.000	0.000	0.000	0.000	16.610	157	424	157	424	316	2384	100	1019	"S2"
0	0	0	17	3	2	"Cofilin 1"	"P23528"	3240	25090	200	6010	6374	2165	33	5722	5722	5981	1491	24	12	2	0	2014102	0.264	100000.000	100000.000	0.000	0.000	0.000	0.000	0.000	16.610	288	652	288	652	316	2384	100	1020	"S2"
0	0	0	17	4	2	"CTNNB1"	"P35222"	3730	25090	200	5549	5649	1115	19	5851	5851	5982	1208	20	2	1	0	1785099	-0.276	100000.000	100000.000	0.000	0.000	0.000	0.000	0.000	16.610	-302	-202	-302	-202	316	2384	100	1021	"S675"
0	0	0	17	5	2	"CTNNB1"	"P35222"	4230	25090	200	5635	5729	1382	24	5968	5968	6027	1240	20	3	1	0	1810414	-0.240	100000.000	100000.000	0.000	0.000	0.000	0.000	0.000	16.610	-333	-239	-333	-239	316	2384	100	1022	"S675"
0	0	0	17	6	2	"CTNNB1"	"P35222"	4730	25090	200	5750	5735	841	14	6043	6043	6090	1182	19	3	1	0	1812345	-0.300	100000.000	100000.000	0.000	0.000	0.000	0.000	0.000	16.610	-293	-308	-293	-308	316	2384	100	1023	"S675"
0	0	0	17	7	2	"EGFR"	"P00533"	5220	25100	200	6130	6315	1170	18	6106	6106	6205	1140	18	8	6	0	1995655	0.096	100000.000	100000.000	0.000	0.000	0.000	0.000	0.000	16.610	24	209	24	209	316	2384	100	1024	"T693"
0	0	0	17	8	2	"EGFR"	"P00533"	5730	25100	70	6156	6397	676	10	6142	6142	6275	947	15	9	3	0	204711	0.129	100000.000	100000.000	0.000	0.000	0.000	0.000	0.000	16.610	14	255	14	255	32	236	100	1025	"T693"
0	0	0	17	9	2	"EGFR"	"P00533"	6210	25110	200	6115	6366	1143	17	6129	6129	6339	1473	23	5	2	0	2011607	0.018	100000.000	100000.000	0.000	0.000	0.000	0.000	0.000	16.610	-14	237	-14	237	316	2384	100	1026	"T693"
0	0	0	17	1	3	"JAK1"	"P23458"	2260	25700	120	6723	9243	4402	47	5697	5697	6036	2513	41	44	37	0	1109148	1.276	100000.000	100000.000	0.000	0.000	0.000	0.000	0.000	16.610	1026	3546	1026	3546	120	820	100	1027	"Y1035"
0	0	0	17	2	3	"JAK1"	"P23458"	2750	25740	110	11421	10386	3386	32	5851	5851	6326	1656	26	65	61	0	830853	2.452	100000.000	100000.000	0.000	0.000	0.000	0.000	0.000	16.610	5570	4535	5570	4535	80	656	100	1028	"Y1035"
0	0	0	17	3	3	"JAK1"	"P23458"	3260	25740	100	12574	11712	3963	33	5800	5800	5950	1405	23	78	72	0	936985	4.101	100000.000	100000.000	0.000	0.000	0.000	0.000	0.000	16.610	6774	5912	6774	5912	80	560	100	1029	"Y1035"
0	0	0	17	4	3	"JNK2"	"P45984"	3760	25720	120	9260	9161	2557	27	5863	5863	5899	683	11	83	80	0	1099332	4.776	100000.000	100000.000	0.000	0.000	0.000	0.000	0.000	16.610	3397	3298	3397	3298	120	820	100	1030	"T183"
0	0	0	17	5	3	"JNK2"	"P45984"	4250	25720	120	9877	9699	1985	20	5957	5957	6079	1460	24	83	76	0	1163835	2.479	100000.000	100000.000	0.000	0.000	0.000	0.000	0.000	16.610	3920	3742	3920	3742	120	820	100	1031	"T183"
0	0	0	17	6	3	"JNK2"	"P45984"	4740	25740	140	9567	9219	2495	27	5992	5992	6035	961	15	72	68	0	1438157	3.313	100000.000	100000.000	0.000	0.000	0.000	0.000	0.000	16.610	3575	3227	3575	3227	156	1140	100	1032	"T183"
0	0	0	17	7	3	"Kit "	"P10721"	5260	25720	100	7529	7593	1390	18	6058	6058	6122	768	12	65	46	0	607411	1.915	100000.000	100000.000	0.000	0.000	0.000	0.000	0.000	16.610	1471	1535	1471	1535	80	560	100	1033	"Y721"
0	0	0	17	8	3	"Kit "	"P10721"	5780	25720	150	7173	7476	1782	23	6094	6094	6427	2609	40	14	4	0	1166327	0.402	100000.000	100000.000	0.000	0.000	0.000	0.000	0.000	16.610	1079	1382	1079	1382	156	1272	100	1034	"Y721"
0	0	0	17	9	3	"Kit "	"P10721"	6260	25720	100	8253	8762	4000	45	6083	6083	6273	1370	21	80	28	0	700983	1.817	100000.000	100000.000	0.000	0.000	0.000	0.000	0.000	16.610	2170	2679	2170	2679	80	560	100	1035	"Y721"
0	0	0	17	1	4	"MK3"	"P22001"	2260	26380	100	15045	14083	4255	30	5770	5770	6040	2157	35	83	82	0	1126638	3.729	100000.000	100000.000	0.000	0.000	0.000	0.000	0.000	16.610	9275	8313	9275	8313	80	560	100	1036	"Y187"
0	0	0	17	2	4	"MK3"	"P22001"	2770	26370	110	14836	13135	4564	34	5770	5770	5955	835	14	81	80	0	1050831	8.599	100000.000	100000.000	0.000	0.000	0.000	0.000	0.000	16.610	9066	7365	9066	7365	80	656	100	1037	"Y187"
0	0	0	17	3	4	"MK3"	"P22001"	3260	26370	110	15105	12896	5016	38	5736	5736	5957	1493	25	72	70	0	1031717	4.648	100000.000	100000.000	0.000	0.000	0.000	0.000	0.000	16.610	9369	7160	9369	7160	80	656	100	1038	"Y187"
0	0	0	17	4	4	"NFAT1 "	"Q13469"	3760	26370	200	5874	6171	1632	26	5926	5926	6085	1303	21	5	3	0	1949932	0.066	100000.000	100000.000	0.000	0.000	0.000	0.000	0.000	16.610	-52	245	-52	245	316	2384	100	1039	"S326"
0	0	0	17	5	4	"NFAT1 "	"Q13469"	4250	26360	200	5972	6169	1423	23	6035	6035	6130	1326	21	4	2	0	1949480	0.029	100000.000	100000.000	0.000	0.000	0.000	0.000	0.000	16.610	-63	134	-63	134	316	2384	100	1040	"S326"
0	0	0	17	6	4	"NFAT1 "	"Q13469"	4750	26360	200	5875	6010	1470	24	6027	6027	6117	1215	19	5	2	0	1899077	-0.088	100000.000	100000.000	0.000	0.000	0.000	0.000	0.000	16.610	-152	-17	-152	-17	316	2384	100	1041	"S326"
0	0	0	17	7	4	"NFkB-p65 "	"Q04206"	5250	26370	110	6890	6987	1161	16	6035	6035	6207	1711	27	18	1	0	558979	0.456	100000.000	100000.000	0.000	0.000	0.000	0.000	0.000	16.610	855	952	855	952	80	656	100	1042	"S276"
0	0	0	17	8	4	"NFkB-p65 "	"Q04206"	5760	26360	120	6582	7011	1767	25	6171	6171	6314	1203	19	21	5	0	841368	0.579	100000.000	100000.000	0.000	0.000	0.000	0.000	0.000	16.610	411	840	411	840	120	820	100	1043	"S276"
0	0	0	17	9	4	"NFkB-p65 "	"Q04206"	6250	26350	200	6252	6487	1070	16	6165	6165	6447	2002	31	3	0	0	2049768	0.020	100000.000	100000.000	0.000	0.000	0.000	0.000	0.000	16.610	87	322	87	322	316	2384	100	1044	"S276"
0	0	0	17	1	5	"PDGFRb"	"P09619"	2260	27010	120	21205	18765	6291	33	5859	5859	5993	972	16	87	85	0	2251802	13.140	100000.000	100000.000	0.000	0.000	0.000	0.000	0.000	16.610	15346	12906	15346	12906	120	820	100	1045	"Y686"
0	0	0	17	2	5	"PDGFRb"	"P09619"	2760	27020	120	21087	19205	6488	33	5904	5904	6117	1896	30	84	82	0	2304630	6.903	100000.000	100000.000	0.000	0.000	0.000	0.000	0.000	16.610	15183	13301	15183	13301	120	820	100	1046	"Y686"
0	0	0	17	3	5	"PDGFRb"	"P09619"	3260	27010	110	21856	21413	3846	17	5885	5885	6197	2007	32	97	96	0	1713079	7.581	100000.000	100000.000	0.000	0.000	0.000	0.000	0.000	16.610	15971	15528	15971	15528	80	656	100	1047	"Y686"
0	0	0	17	4	5	"PELI2"	"Q96FA3"	3750	27000	110	10674	11331	4043	35	6008	6008	6212	1930	31	100	83	0	906498	2.652	100000.000	100000.000	0.000	0.000	0.000	0.000	0.000	16.610	4666	5323	4666	5323	80	656	100	1048	"T290"
0	0	0	17	5	5	"PELI2"	"Q96FA3"	4250	27000	160	9536	8975	2945	32	6108	6108	6267	1718	27	58	49	0	1866769	1.576	100000.000	100000.000	0.000	0.000	0.000	0.000	0.000	16.610	3428	2867	3428	2867	208	1512	100	1049	"T290"
0	0	0	17	6	5	"PELI2"	"Q96FA3"	4760	27010	140	11223	10964	3059	27	6076	6076	6232	1669	26	83	81	0	1710455	2.835	100000.000	100000.000	0.000	0.000	0.000	0.000	0.000	16.610	5147	4888	5147	4888	156	1140	100	1050	"T290"
0	0	0	17	7	5	"sek1"	"P45985"	5240	26990	200	6155	6307	1133	17	6130	6130	6240	1462	23	4	1	0	1993061	0.046	100000.000	100000.000	0.000	0.000	0.000	0.000	0.000	16.610	25	177	25	177	316	2384	100	1051	"S2315"
0	0	0	17	8	5	"sek1"	"P45985"	5730	26980	160	6313	6524	1132	17	6164	6164	6316	1267	20	7	1	0	1356932	0.164	100000.000	100000.000	0.000	0.000	0.000	0.000	0.000	16.610	149	360	149	360	208	1512	100	1052	"S2315"
0	0	0	17	9	5	"sek1"	"P45985"	6220	26960	180	6310	6501	868	13	6115	6115	6273	1364	21	6	2	0	1664240	0.167	100000.000	100000.000	0.000	0.000	0.000	0.000	0.000	16.610	195	386	195	386	256	1924	100	1053	"S2315"
0	0	0	17	1	6	"SMAD3"	"Q15796"	2240	27660	160	6338	7107	4193	58	6008	6008	6306	1905	30	10	4	0	1478170	0.420	100000.000	100000.000	0.000	0.000	0.000	0.000	0.000	16.610	330	1099	330	1099	208	1512	100	1054	"S416"
0	0	0	17	2	6	"SMAD3"	"Q15796"	2760	27660	130	6217	6530	1344	20	5786	5786	6142	1888	30	10	2	0	783590	0.206	100000.000	100000.000	0.000	0.000	0.000	0.000	0.000	16.610	431	744	431	744	120	940	100	1055	"S416"
0	0	0	17	3	6	"SMAD3"	"Q15796"	3240	27650	120	6299	6519	1202	18	5922	5922	6160	1326	21	15	5	0	782335	0.271	100000.000	100000.000	0.000	0.000	0.000	0.000	0.000	16.610	377	597	377	597	120	820	100	1056	"S416"
0	0	0	17	4	6	"TAK1 "	"O43318"	3760	27650	180	12586	12005	3718	30	6018	6018	6199	1331	21	83	82	0	3073267	4.362	100000.000	100000.000	0.000	0.000	0.000	0.000	0.000	16.610	6568	5987	6568	5987	256	1924	100	1057	"T178"
0	0	0	17	5	6	"TAK1 "	"O43318"	4260	27650	180	12736	12429	2700	21	6178	6178	6502	2142	32	91	87	0	3181893	2.767	100000.000	100000.000	0.000	0.000	0.000	0.000	0.000	16.610	6558	6251	6558	6251	256	1924	100	1058	"T178"
0	0	0	17	6	6	"TAK1 "	"O43318"	4760	27650	180	12519	12260	2822	23	6160	6160	6209	1146	18	91	88	0	3138669	5.280	100000.000	100000.000	0.000	0.000	0.000	0.000	0.000	16.610	6359	6100	6359	6100	256	1924	100	1059	"T178"
0	0	0	17	7	6	"TNIK"	"Q9UKE5"	5250	27650	130	14630	13878	3864	27	6165	6165	6296	1494	23	88	85	0	1665411	5.075	100000.000	100000.000	0.000	0.000	0.000	0.000	0.000	16.610	8465	7713	8465	7713	120	940	100	1060	"T181"
0	0	0	17	8	6	"TNIK"	"Q9UKE5"	5750	27640	110	15632	15266	3139	20	6177	6177	6432	1383	21	93	92	0	1221312	6.388	100000.000	100000.000	0.000	0.000	0.000	0.000	0.000	16.610	9455	9089	9455	9089	80	656	100	1061	"T181"
0	0	0	17	9	6	"TNIK"	"Q9UKE5"	6260	27650	120	15128	14054	4390	31	6189	6189	6433	1665	25	80	79	0	1686526	4.577	100000.000	100000.000	0.000	0.000	0.000	0.000	0.000	16.610	8939	7865	8939	7865	120	820	100	1062	"T181"
-75	0	0	17	1	7	"empty"	"empty"	2240	28290	200	5812	6221	2132	34	6072	6072	6481	2300	35	4	2	0	1965786	-0.113	100000.000	100000.000	0.000	0.000	0.000	0.000	0.000	16.610	-260	149	-260	149	316	2384	100	1063	"empty"
-75	0	0	17	2	7	"empty"	"empty"	2740	28290	200	5806	6235	2277	36	5989	5989	6311	1789	28	5	2	0	1970315	-0.042	100000.000	100000.000	0.000	0.000	0.000	0.000	0.000	16.610	-183	246	-183	246	316	2384	100	1064	"empty"
-75	0	0	17	3	7	"empty"	"empty"	3240	28290	200	5902	6271	1962	31	5994	5994	6319	1968	31	4	1	0	1981586	-0.024	100000.000	100000.000	0.000	0.000	0.000	0.000	0.000	16.610	-92	277	-92	277	316	2384	100	1065	"empty"
-75	0	0	17	4	7	"empty"	"empty"	3740	28290	200	5902	5978	632	10	6003	6003	6164	1415	22	2	0	0	1889010	-0.131	100000.000	100000.000	0.000	0.000	0.000	0.000	0.000	16.610	-101	-25	-101	-25	316	2384	100	1066	"empty"
-75	0	0	17	5	7	"empty"	"empty"	4240	28290	200	6206	6238	1535	24	6118	6118	6223	1586	25	3	1	0	1971217	0.009	100000.000	100000.000	0.000	0.000	0.000	0.000	0.000	16.610	88	120	88	120	316	2384	100	1067	"empty"
-75	0	0	17	6	7	"empty"	"empty"	4740	28290	200	6184	6272	1040	16	6165	6165	6253	1277	20	3	1	0	1982065	0.015	100000.000	100000.000	0.000	0.000	0.000	0.000	0.000	16.610	19	107	19	107	316	2384	100	1068	"empty"
-75	0	0	17	7	7	"empty"	"empty"	5240	28290	200	6209	6557	1845	28	6234	6234	6390	1434	22	6	3	0	2071994	0.116	100000.000	100000.000	0.000	0.000	0.000	0.000	0.000	16.610	-25	323	-25	323	316	2384	100	1069	"empty"
-75	0	0	17	8	7	"empty"	"empty"	5740	28290	200	6291	6532	1392	21	6209	6209	6372	1139	17	6	3	0	2064110	0.140	100000.000	100000.000	0.000	0.000	0.000	0.000	0.000	16.610	82	323	82	323	316	2384	100	1070	"empty"
-75	0	0	17	9	7	"empty"	"empty"	6240	28290	200	6228	6564	2181	33	6202	6202	6387	1172	18	7	3	0	2074158	0.151	100000.000	100000.000	0.000	0.000	0.000	0.000	0.000	16.610	26	362	26	362	316	2384	100	1071	"empty"
0	0	0	18	1	1	"PKACa "	"P17612"	6730	24460	130	16127	14387	4821	33	5995	5995	6076	877	14	81	78	0	1726436	9.477	100000.000	100000.000	0.000	0.000	0.000	0.000	0.000	16.610	10132	8392	10132	8392	120	940	100	1072	"T197"
0	0	0	18	2	1	"PKACa "	"P17612"	7220	24460	130	16159	14858	4315	29	6008	6008	6038	703	11	86	85	0	1782926	12.546	100000.000	100000.000	0.000	0.000	0.000	0.000	0.000	16.610	10151	8850	10151	8850	120	940	100	1073	"T197"
0	0	0	18	3	1	"PKACa "	"P17612"	7730	24460	120	16694	15705	4699	29	6003	6003	6195	1799	29	87	85	0	1884609	5.286	100000.000	100000.000	0.000	0.000	0.000	0.000	0.000	16.610	10691	9702	10691	9702	120	820	100	1074	"T197"
0	0	0	18	4	1	"PTEN"	"P60484"	8220	24470	170	8764	9076	1808	19	6014	6014	6081	1051	17	96	75	0	1887739	2.850	100000.000	100000.000	0.000	0.000	0.000	0.000	0.000	16.610	2750	3062	2750	3062	208	1660	100	1075	"Y315"
0	0	0	18	5	1	"PTEN"	"P60484"	8720	24470	170	8642	8790	1464	16	5997	5997	6135	1484	24	90	31	0	1828216	1.789	100000.000	100000.000	0.000	0.000	0.000	0.000	0.000	16.610	2645	2793	2645	2793	208	1660	100	1076	"Y315"
0	0	0	18	6	1	"PTEN"	"P60484"	9220	24460	180	9037	9168	2130	23	6087	6087	6433	2175	33	68	17	0	2346928	1.257	100000.000	100000.000	0.000	0.000	0.000	0.000	0.000	16.610	2950	3081	2950	3081	256	1924	100	1077	"Y315"
0	0	0	18	7	1	"SOC3"	"O14543"	9720	24460	200	6365	6875	2267	32	6059	6059	6273	1655	26	9	3	0	2172419	0.364	100000.000	100000.000	0.000	0.000	0.000	0.000	0.000	16.610	306	816	306	816	316	2384	100	1078	"Y204"
0	0	0	18	8	1	"SOC3"	"O14543"	10220	24460	200	6230	6405	933	14	6008	6008	6178	1496	24	8	2	0	2023862	0.152	100000.000	100000.000	0.000	0.000	0.000	0.000	0.000	16.610	222	397	222	397	316	2384	100	1079	"Y204"
0	0	0	18	9	1	"SOC3"	"O14543"	10710	24460	160	6201	6491	2234	34	5991	5991	6171	1313	21	9	2	0	1350153	0.244	100000.000	100000.000	0.000	0.000	0.000	0.000	0.000	16.610	210	500	210	500	208	1512	100	1080	"Y204"
0	0	0	18	1	2	"STAT3 "	"P40763"	6700	25110	160	6404	7475	2464	32	6088	6088	6272	1379	21	34	22	0	1554813	0.872	100000.000	100000.000	0.000	0.000	0.000	0.000	0.000	16.610	316	1387	316	1387	208	1512	100	1081	"S691"
0	0	0	18	2	2	"STAT3 "	"P40763"	7210	25100	200	6373	6788	1652	24	6093	6093	6190	1563	25	20	9	0	2144990	0.383	100000.000	100000.000	0.000	0.000	0.000	0.000	0.000	16.610	280	695	280	695	316	2384	100	1082	"S691"
0	0	0	18	3	2	"STAT3 "	"P40763"	7730	25100	130	7533	7817	2582	33	6067	6067	6224	1738	27	43	16	0	938041	0.917	100000.000	100000.000	0.000	0.000	0.000	0.000	0.000	16.610	1466	1750	1466	1750	120	940	100	1083	"S691"
0	0	0	18	4	2	"STAT6 "	"P42226"	8230	25090	200	6075	6169	791	12	5903	5903	6119	1456	23	4	1	0	1949344	0.034	100000.000	100000.000	0.000	0.000	0.000	0.000	0.000	16.610	172	266	172	266	316	2384	100	1084	"T645"
0	0	0	18	5	2	"STAT6 "	"P42226"	8730	25090	180	6180	6338	882	13	5786	5786	6055	1602	26	4	1	0	1622462	0.177	100000.000	100000.000	0.000	0.000	0.000	0.000	0.000	16.610	394	552	394	552	256	1924	100	1085	"T645"
0	0	0	18	6	2	"STAT6 "	"P42226"	9230	25110	170	6378	6583	895	13	5846	5846	6006	1063	17	17	4	0	1369244	0.543	100000.000	100000.000	0.000	0.000	0.000	0.000	0.000	16.610	532	737	532	737	208	1660	100	1086	"T645"
0	0	0	18	7	2	"14-3-3 beta"	"P31946"	9740	25110	150	16190	13840	5974	43	5896	5896	6242	1851	29	70	66	0	2158995	4.105	100000.000	100000.000	0.000	0.000	0.000	0.000	0.000	16.610	10294	7944	10294	7944	156	1272	100	1087	"S185"
0	0	0	18	8	2	"14-3-3 beta"	"P31946"	10240	25100	140	17599	15525	7372	47	5980	5980	6133	1447	23	72	71	0	2421962	6.491	100000.000	100000.000	0.000	0.000	0.000	0.000	0.000	16.610	11619	9545	11619	9545	156	1140	100	1088	"S185"
0	0	0	18	9	2	"14-3-3 beta"	"P31946"	10730	25100	150	17231	14462	6507	44	6089	6089	6212	1275	20	68	67	0	2256105	6.471	100000.000	100000.000	0.000	0.000	0.000	0.000	0.000	16.610	11142	8373	11142	8373	156	1272	100	1089	"S185"
0	0	0	18	1	3	"Tgfbr2"	"P37173"	6730	25750	160	7517	8049	2286	28	6071	6071	6172	1054	17	71	28	0	1674232	1.781	100000.000	100000.000	0.000	0.000	0.000	0.000	0.000	16.610	1446	1978	1446	1978	208	1512	100	1090	"S409"
0	0	0	18	2	3	"Tgfbr2"	"P37173"	7230	25750	180	7286	7521	1522	20	6020	6020	6148	1504	24	41	8	0	1925346	0.913	100000.000	100000.000	0.000	0.000	0.000	0.000	0.000	16.610	1266	1501	1266	1501	256	1924	100	1091	"S409"
0	0	0	18	3	3	"Tgfbr2"	"P37173"	7730	25740	170	7220	7985	2711	33	5962	5962	6092	1557	25	41	14	0	1660817	1.216	100000.000	100000.000	0.000	0.000	0.000	0.000	0.000	16.610	1258	2023	1258	2023	208	1660	100	1092	"S409"
0	0	0	18	4	3	"Tyk2"	"P29597"	8250	25750	160	6212	7237	2470	34	5815	5815	6042	1836	30	28	19	0	1505192	0.651	100000.000	100000.000	0.000	0.000	0.000	0.000	0.000	16.610	397	1422	397	1422	208	1512	100	1093	"Y1054/5"
0	0	0	18	5	3	"Tyk2"	"P29597"	8740	25750	130	7092	8453	4241	50	5685	5685	6128	2631	42	45	12	0	1014412	0.884	100000.000	100000.000	0.000	0.000	0.000	0.000	0.000	16.610	1407	2768	1407	2768	120	940	100	1094	"Y1054/5"
0	0	0	18	6	3	"Tyk2"	"P29597"	9230	25740	90	10150	10261	2010	19	5737	5737	5998	1674	27	90	80	0	533557	2.547	100000.000	100000.000	0.000	0.000	0.000	0.000	0.000	16.610	4413	4524	4413	4524	52	420	100	1095	"Y1054/5"
0	0	0	18	7	3	"caveolin-1"	"Q03135"	9740	25750	120	7640	7968	3085	38	5746	5746	6077	1526	25	60	17	0	956178	1.239	100000.000	100000.000	0.000	0.000	0.000	0.000	0.000	16.610	1894	2222	1894	2222	120	820	100	1096	"Y14"
0	0	0	18	8	3	"caveolin-1"	"Q03135"	10230	25750	130	7868	8158	2252	27	6008	6008	6102	1132	18	65	43	0	978974	1.816	100000.000	100000.000	0.000	0.000	0.000	0.000	0.000	16.610	1860	2150	1860	2150	120	940	100	1097	"Y14"
0	0	0	18	9	3	"caveolin-1"	"Q03135"	10730	25740	120	7861	7924	1547	19	5899	5899	6022	879	14	80	57	0	950836	2.164	100000.000	100000.000	0.000	0.000	0.000	0.000	0.000	16.610	1962	2025	1962	2025	120	820	100	1098	"Y14"
0	0	0	18	1	4	"Cdc42 "	"P60953"	6730	26390	130	11365	10054	3541	35	6112	6112	6292	1397	22	61	57	0	1206442	2.693	100000.000	100000.000	0.000	0.000	0.000	0.000	0.000	16.610	5253	3942	5253	3942	120	940	100	1099	"Y32"
0	0	0	18	2	4	"Cdc42 "	"P60953"	7230	26390	120	10531	9948	3403	34	6056	6056	6088	1221	20	65	60	0	1193758	3.161	100000.000	100000.000	0.000	0.000	0.000	0.000	0.000	16.610	4475	3892	4475	3892	120	820	100	1100	"Y32"
0	0	0	18	3	4	"Cdc42 "	"P60953"	7740	26400	120	10756	10768	4461	41	5958	5958	6052	1496	24	72	66	0	1292100	3.152	100000.000	100000.000	0.000	0.000	0.000	0.000	0.000	16.610	4798	4810	4798	4810	120	820	100	1101	"Y32"
0	0	0	18	4	4	"Flt3"	"P36888"	8220	26390	130	6565	9977	4973	49	5849	5849	6011	1450	24	45	43	0	1197238	2.735	100000.000	100000.000	0.000	0.000	0.000	0.000	0.000	16.610	716	4128	716	4128	120	940	100	1102	"Y591"
0	0	0	18	5	4	"Flt3"	"P36888"	8740	26400	110	13840	11412	4520	39	5707	5707	5992	1790	29	65	61	0	912999	3.028	100000.000	100000.000	0.000	0.000	0.000	0.000	0.000	16.610	8133	5705	8133	5705	80	656	100	1103	"Y591"
0	0	0	18	6	4	"Flt3"	"P36888"	9230	26390	130	6634	10073	5902	58	5816	5816	6209	2202	35	40	38	0	1208809	1.755	100000.000	100000.000	0.000	0.000	0.000	0.000	0.000	16.610	818	4257	818	4257	120	940	100	1104	"Y591"
0	0	0	18	7	4	"gp130 "	"P40189"	9730	26400	130	7656	7876	2596	32	5858	5858	6110	1444	23	59	20	0	945168	1.223	100000.000	100000.000	0.000	0.000	0.000	0.000	0.000	16.610	1798	2018	1798	2018	120	940	100	1105	"Y767"
0	0	0	18	8	4	"gp130 "	"P40189"	10230	26400	110	7702	8346	2210	26	6013	6013	6243	1889	30	42	13	0	667670	1.113	100000.000	100000.000	0.000	0.000	0.000	0.000	0.000	16.610	1689	2333	1689	2333	80	656	100	1106	"Y767"
0	0	0	18	9	4	"gp130 "	"P40189"	10720	26390	140	6984	7148	1517	21	6072	6072	6166	1036	16	46	19	0	1115073	0.948	100000.000	100000.000	0.000	0.000	0.000	0.000	0.000	16.610	912	1076	912	1076	156	1140	100	1107	"Y767"
0	0	0	18	1	5	"IKK-beta "	"O14920"	6730	27030	140	17956	18112	4482	24	6133	6133	6337	1675	26	96	95	0	2825471	7.030	100000.000	100000.000	0.000	0.000	0.000	0.000	0.000	16.610	11823	11979	11823	11979	156	1140	100	1108	"Y199"
0	0	0	18	2	5	"IKK-beta "	"O14920"	7230	27030	140	17175	16636	4667	28	6070	6070	6174	1490	24	91	91	0	2595286	7.021	100000.000	100000.000	0.000	0.000	0.000	0.000	0.000	16.610	11105	10566	11105	10566	156	1140	100	1109	"Y199"
0	0	0	18	3	5	"IKK-beta "	"O14920"	7730	27030	140	17016	17321	4931	28	6045	6045	6161	1920	31	97	95	0	2702064	5.813	100000.000	100000.000	0.000	0.000	0.000	0.000	0.000	16.610	10971	11276	10971	11276	156	1140	100	1110	"Y199"
0	0	0	18	4	5	"IRAK1"	"P51617"	8230	27040	140	15108	13511	6904	51	5984	5984	6163	1699	27	64	62	0	2107672	4.325	100000.000	100000.000	0.000	0.000	0.000	0.000	0.000	16.610	9124	7527	9124	7527	156	1140	100	1111	"T209"
0	0	0	18	5	5	"IRAK1"	"P51617"	8730	27040	120	15396	13478	6273	46	5868	5868	6205	1846	29	67	64	0	1617314	3.940	100000.000	100000.000	0.000	0.000	0.000	0.000	0.000	16.610	9528	7610	9528	7610	120	820	100	1112	"T209"
0	0	0	18	6	5	"IRAK1"	"P51617"	9230	27040	130	16763	14750	5104	34	5967	5967	6326	1947	30	77	74	0	1770006	4.327	100000.000	100000.000	0.000	0.000	0.000	0.000	0.000	16.610	10796	8783	10796	8783	120	940	100	1113	"T209"
0	0	0	18	7	5	"IRS-1"	"P35568"	9710	27050	130	6587	6798	1049	15	6072	6072	6428	2006	31	7	1	0	815793	0.184	100000.000	100000.000	0.000	0.000	0.000	0.000	0.000	16.610	515	726	515	726	120	940	100	1114	"S312"
0	0	0	18	8	5	"IRS-1"	"P35568"	10190	27040	130	6403	6565	996	15	6163	6163	6347	1625	25	5	2	0	787803	0.134	100000.000	100000.000	0.000	0.000	0.000	0.000	0.000	16.610	240	402	240	402	120	940	100	1115	"S312"
0	0	0	18	9	5	"IRS-1"	"P35568"	10720	27010	180	6292	6550	2279	34	6096	6096	6322	1918	30	7	2	0	1676864	0.119	100000.000	100000.000	0.000	0.000	0.000	0.000	0.000	16.610	196	454	196	454	256	1924	100	1116	"S312"
0	0	0	18	1	6	"Malt1"	"Q9UDY8"	6740	27680	200	5853	6135	2690	43	6159	6159	6356	1502	23	5	3	0	1938533	-0.147	100000.000	100000.000	0.000	0.000	0.000	0.000	0.000	16.610	-306	-24	-306	-24	316	2384	100	1117	"S135"
0	0	0	18	2	6	"Malt1"	"Q9UDY8"	7240	27680	200	5581	5843	1321	22	6081	6081	6211	1580	25	4	2	0	1846313	-0.233	100000.000	100000.000	0.000	0.000	0.000	0.000	0.000	16.610	-500	-238	-500	-238	316	2384	100	1118	"S135"
0	0	0	18	3	6	"Malt1"	"Q9UDY8"	7740	27670	200	5591	5914	1708	28	6051	6051	6150	1670	27	5	1	0	1868928	-0.141	100000.000	100000.000	0.000	0.000	0.000	0.000	0.000	16.610	-460	-137	-460	-137	316	2384	100	1119	"S135"
0	0	0	18	4	6	"MEK1 "	"Q02750"	8240	27690	130	6137	6460	1676	25	5889	5889	6082	1583	26	10	5	0	775159	0.239	100000.000	100000.000	0.000	0.000	0.000	0.000	0.000	16.610	248	571	248	571	120	940	100	1120	"T385"
0	0	0	18	5	6	"MEK1 "	"Q02750"	8730	27680	110	6361	6936	3526	50	5829	5829	6153	1760	28	6	2	0	554842	0.445	100000.000	100000.000	0.000	0.000	0.000	0.000	0.000	16.610	532	1107	532	1107	80	656	100	1121	"T385"
0	0	0	18	6	6	"MEK1 "	"Q02750"	9250	27670	150	6149	6780	3378	49	5858	5858	6238	2146	34	9	3	0	1057621	0.253	100000.000	100000.000	0.000	0.000	0.000	0.000	0.000	16.610	291	922	291	922	156	1272	100	1122	"T385"
0	0	0	18	7	6	"p47phox "	"P14598"	9730	27660	110	5990	6415	2220	34	6016	6016	6314	1937	30	6	3	0	513238	0.052	100000.000	100000.000	0.000	0.000	0.000	0.000	0.000	16.610	-26	399	-26	399	80	656	100	1123	"S359"
0	0	0	18	8	6	"p47phox "	"P14598"	10230	27670	200	6051	6326	2089	33	6006	6006	6235	1725	27	4	2	0	1998983	0.053	100000.000	100000.000	0.000	0.000	0.000	0.000	0.000	16.610	45	320	45	320	316	2384	100	1124	"S359"
0	0	0	18	9	6	"p47phox "	"P14598"	10730	27660	200	6138	6213	953	15	6133	6133	6420	2773	43	2	1	0	1963241	-0.075	100000.000	100000.000	0.000	0.000	0.000	0.000	0.000	16.610	5	80	5	80	316	2384	100	1125	"S359"
-75	0	0	18	1	7	"empty"	"empty"	6710	28310	200	6189	6300	1014	16	6148	6148	6296	1533	24	3	1	0	1990727	0.003	100000.000	100000.000	0.000	0.000	0.000	0.000	0.000	16.610	41	152	41	152	316	2384	100	1126	"empty"
-75	0	0	18	2	7	"empty"	"empty"	7210	28310	200	6117	6223	1188	19	6139	6139	6394	2075	32	2	1	0	1966608	-0.082	100000.000	100000.000	0.000	0.000	0.000	0.000	0.000	16.610	-22	84	-22	84	316	2384	100	1127	"empty"
-75	0	0	18	3	7	"empty"	"empty"	7710	28310	200	6025	6193	1726	27	6059	6059	6188	1575	25	6	2	0	1957081	0.003	100000.000	100000.000	0.000	0.000	0.000	0.000	0.000	16.610	-34	134	-34	134	316	2384	100	1128	"empty"
-75	0	0	18	4	7	"empty"	"empty"	8210	28310	200	5880	5993	1332	22	5987	5987	6146	1440	23	3	0	0	1893740	-0.106	100000.000	100000.000	0.000	0.000	0.000	0.000	0.000	16.610	-107	6	-107	6	316	2384	100	1129	"empty"
-75	0	0	18	5	7	"empty"	"empty"	8710	28310	200	5680	5895	1013	17	5853	5853	6152	1789	29	3	1	0	1862821	-0.144	100000.000	100000.000	0.000	0.000	0.000	0.000	0.000	16.610	-173	42	-173	42	316	2384	100	1130	"empty"
-75	0	0	18	6	7	"empty"	"empty"	9210	28310	200	5817	6068	998	16	5901	5901	6226	2157	34	4	0	0	1917448	-0.073	100000.000	100000.000	0.000	0.000	0.000	0.000	0.000	16.610	-84	167	-84	167	316	2384	100	1131	"empty"
0	0	0	18	7	7	"GLQAWPG-pS-AIPQFLG_GLQAWPGEAIPQFLG_20vs80"	"GLQAWPG-pS-AIPQFLG_GLQAWPGEAIPQFLG_20vs80"	9730	28300	120	16055	15361	8688	56	5874	5874	6118	1222	19	66	56	0	1843294	7.564	100000.000	100000.000	0.000	0.000	0.000	0.000	0.000	16.610	10181	9487	10181	9487	120	820	100	1132	"GLQAWPG-pS-AIPQFLG_GLQAWPGEAIPQFLG_20vs80"
0	0	0	18	8	7	"GLQAWPG-pS-AIPQFLG_GLQAWPGEAIPQFLG_20vs80"	"GLQAWPG-pS-AIPQFLG_GLQAWPGEAIPQFLG_20vs80"	10220	28310	110	22452	19865	6971	35	6014	6014	6150	1021	16	92	83	0	1589219	13.433	100000.000	100000.000	0.000	0.000	0.000	0.000	0.000	16.610	16438	13851	16438	13851	80	656	100	1133	"GLQAWPG-pS-AIPQFLG_GLQAWPGEAIPQFLG_20vs80"
0	0	0	18	9	7	"GLQAWPG-pS-AIPQFLG_GLQAWPGEAIPQFLG_20vs80"	"GLQAWPG-pS-AIPQFLG_GLQAWPGEAIPQFLG_20vs80"	10730	28310	130	19481	16064	8394	52	6092	6092	6373	2082	32	65	59	0	1927621	4.655	100000.000	100000.000	0.000	0.000	0.000	0.000	0.000	16.610	13389	9972	13389	9972	120	940	100	1134	"GLQAWPG-pS-AIPQFLG_GLQAWPGEAIPQFLG_20vs80"
0	0	0	19	1	1	"JAK1"	"P23458"	11200	24440	120	7156	7611	2121	27	6152	6152	6508	2146	32	18	7	0	913267	0.514	100000.000	100000.000	0.000	0.000	0.000	0.000	0.000	16.610	1004	1459	1004	1459	120	820	100	1135	"Y220"
0	0	0	19	2	1	"JAK1"	"P23458"	11710	24450	150	7367	7892	2508	31	6131	6131	6648	2086	31	25	8	0	1231223	0.596	100000.000	100000.000	0.000	0.000	0.000	0.000	0.000	16.610	1236	1761	1236	1761	156	1272	100	1136	"Y220"
0	0	0	19	3	1	"JAK1"	"P23458"	12200	24450	200	6636	7804	4252	54	6255	6255	6861	2631	38	16	6	0	2466004	0.358	100000.000	100000.000	0.000	0.000	0.000	0.000	0.000	16.610	381	1549	381	1549	316	2384	100	1137	"Y220"
0	0	0	19	4	1	"Jun "	"P05412"	12690	24450	200	6244	7457	4879	65	6306	6306	7031	3142	44	8	4	0	2356306	0.136	100000.000	100000.000	0.000	0.000	0.000	0.000	0.000	16.610	-62	1151	-62	1151	316	2384	100	1138	"S243"
0	0	0	19	5	1	"Jun "	"P05412"	13200	24470	160	6079	6961	3566	51	6287	6287	6971	3122	44	5	4	0	1447979	-0.003	100000.000	100000.000	0.000	0.000	0.000	0.000	0.000	16.610	-208	674	-208	674	208	1512	100	1139	"S243"
0	0	0	19	6	1	"Jun "	"P05412"	13690	24460	110	6174	6599	1750	26	6108	6108	6413	1847	28	6	5	0	527918	0.101	100000.000	100000.000	0.000	0.000	0.000	0.000	0.000	16.610	66	491	66	491	80	656	100	1140	"S243"
0	0	0	19	7	1	"Kit "	"P10721"	14190	24450	200	6167	7258	2786	38	6102	6102	6562	2177	33	18	11	0	2293379	0.320	100000.000	100000.000	0.000	0.000	0.000	0.000	0.000	16.610	65	1156	65	1156	316	2384	100	1141	"Y568/70"
0	0	0	19	8	1	"Kit "	"P10721"	14710	24440	110	9043	9368	3757	40	6084	6084	6596	2495	37	52	21	0	749404	1.111	100000.000	100000.000	0.000	0.000	0.000	0.000	0.000	16.610	2959	3284	2959	3284	80	656	100	1142	"Y568/70"
0	0	0	19	9	1	"Kit "	"P10721"	15180	24430	170	6456	7943	3393	42	6034	6034	6504	2302	35	28	17	0	1652104	0.625	100000.000	100000.000	0.000	0.000	0.000	0.000	0.000	16.610	422	1909	422	1909	208	1660	100	1143	"Y568/70"
0	0	0	19	1	2	"Mlk3"	"Q16584"	11220	25080	120	13620	12128	4343	35	6172	6172	6335	1401	22	71	68	0	1455417	4.135	100000.000	100000.000	0.000	0.000	0.000	0.000	0.000	16.610	7448	5956	7448	5956	120	820	100	1144	"S281"
0	0	0	19	2	2	"Mlk3"	"Q16584"	11710	25090	140	13435	11978	4694	39	6296	6296	6683	1565	23	66	62	0	1868516	3.383	100000.000	100000.000	0.000	0.000	0.000	0.000	0.000	16.610	7139	5682	7139	5682	156	1140	100	1145	"S281"
0	0	0	19	3	2	"Mlk3"	"Q16584"	12200	25070	150	13472	12121	5822	48	6390	6390	6901	2605	37	63	59	0	1890848	2.004	100000.000	100000.000	0.000	0.000	0.000	0.000	0.000	16.610	7082	5731	7082	5731	156	1272	100	1146	"S281"
0	0	0	19	4	2	"NFAT2 "	"O95644"	12710	25080	200	6613	7249	1765	24	6497	6497	7040	2384	33	10	4	0	2290721	0.088	100000.000	100000.000	0.000	0.000	0.000	0.000	0.000	16.610	116	752	116	752	316	2384	100	1147	"S172"
0	0	0	19	5	2	"NFAT2 "	"O95644"	13210	25060	180	6836	7703	2582	33	6465	6465	6919	2155	31	18	6	0	1971948	0.364	100000.000	100000.000	0.000	0.000	0.000	0.000	0.000	16.610	371	1238	371	1238	256	1924	100	1148	"S172"
0	0	0	19	6	2	"NFAT2 "	"O95644"	13690	25080	170	6475	7621	3231	42	6230	6230	6658	2322	34	20	7	0	1585085	0.415	100000.000	100000.000	0.000	0.000	0.000	0.000	0.000	16.610	245	1391	245	1391	208	1660	100	1149	"S172"
0	0	0	19	7	2	"PI3-kinase p85 subunit beta"	"O00459"	14220	25080	110	16909	15401	6751	43	6080	6080	6422	1773	27	77	72	0	1232053	5.064	100000.000	100000.000	0.000	0.000	0.000	0.000	0.000	16.610	10829	9321	10829	9321	80	656	100	1150	"Y464"
0	0	0	19	8	2	"PI3-kinase p85 subunit beta"	"O00459"	14710	25060	130	8612	12570	7449	59	6006	6006	6527	2858	43	49	44	0	1508433	2.114	100000.000	100000.000	0.000	0.000	0.000	0.000	0.000	16.610	2606	6564	2606	6564	120	940	100	1151	"Y464"
0	0	0	19	9	2	"PI3-kinase p85 subunit beta"	"O00459"	15200	25060	130	6252	10362	5816	56	5966	5966	6422	2421	37	38	35	0	1243404	1.627	100000.000	100000.000	0.000	0.000	0.000	0.000	0.000	16.610	286	4396	286	4396	120	940	100	1152	"Y464"
0	0	0	19	1	3	"p47phox "	"P14598"	11200	25720	200	5980	6144	1133	18	6159	6159	6379	1670	26	2	1	0	1941655	-0.141	100000.000	100000.000	0.000	0.000	0.000	0.000	0.000	16.610	-179	-15	-179	-15	316	2384	100	1153	"S370"
0	0	0	19	2	3	"p47phox "	"P14598"	11700	25720	200	6247	6611	2302	34	6332	6332	6640	1869	28	4	3	0	2089006	-0.016	100000.000	100000.000	0.000	0.000	0.000	0.000	0.000	16.610	-85	279	-85	279	316	2384	100	1154	"S370"
0	0	0	19	3	3	"p47phox "	"P14598"	12210	25710	160	6404	6829	2269	33	6360	6360	6604	1178	17	12	5	0	1420459	0.191	100000.000	100000.000	0.000	0.000	0.000	0.000	0.000	16.610	44	469	44	469	208	1512	100	1155	"S370"
0	0	0	19	4	3	"PDGFRb"	"P09619"	12700	25720	200	6657	6886	1093	15	6355	6355	6637	1341	20	13	4	0	2175820	0.186	100000.000	100000.000	0.000	0.000	0.000	0.000	0.000	16.610	302	531	302	531	316	2384	100	1156	"Y716"
0	0	0	19	5	3	"PDGFRb"	"P09619"	13200	25720	200	6709	7019	1423	20	6483	6483	6864	1634	23	9	3	0	2217941	0.095	100000.000	100000.000	0.000	0.000	0.000	0.000	0.000	16.610	226	536	226	536	316	2384	100	1157	"Y716"
0	0	0	19	6	3	"PDGFRb"	"P09619"	13700	25720	200	6470	7086	2830	39	6291	6291	6767	2687	39	6	3	0	2239030	0.119	100000.000	100000.000	0.000	0.000	0.000	0.000	0.000	16.610	179	795	179	795	316	2384	100	1158	"Y716"
0	0	0	19	7	3	"Rack1"	"P63244"	14210	25730	210	7366	7970	2915	36	6025	6025	6376	1851	29	38	11	0	2518533	0.861	100000.000	100000.000	0.000	0.000	0.000	0.000	0.000	16.610	1341	1945	1341	1945	316	2572	100	1159	"y246"
0	0	0	19	8	3	"Rack1"	"P63244"	14700	25730	180	7694	8320	2736	32	5933	5933	6420	2544	39	26	8	0	2130042	0.747	100000.000	100000.000	0.000	0.000	0.000	0.000	0.000	16.610	1761	2387	1761	2387	256	1924	100	1160	"y246"
0	0	0	19	9	3	"Rack1"	"P63244"	15200	25730	170	7940	8927	4350	48	5868	5868	6327	2295	36	42	12	0	1856782	1.133	100000.000	100000.000	0.000	0.000	0.000	0.000	0.000	16.610	2072	3059	2072	3059	208	1660	100	1161	"y246"
0	0	0	19	1	4	"Sek1"	"P45985"	11220	26340	110	6181	6454	1071	16	6184	6184	6310	1023	16	15	3	0	516329	0.141	100000.000	100000.000	0.000	0.000	0.000	0.000	0.000	16.610	-3	270	-3	270	80	656	100	1162	"S80"
0	0	0	19	2	4	"Sek1"	"P45985"	11700	26350	200	6177	6376	956	14	6277	6277	6506	1247	19	7	1	0	2014971	-0.104	100000.000	100000.000	0.000	0.000	0.000	0.000	0.000	16.610	-100	99	-100	99	316	2384	100	1163	"S80"
0	0	0	19	3	4	"Sek1"	"P45985"	12200	26350	200	6175	6463	1277	19	6306	6306	6567	1431	21	6	3	0	2042251	-0.073	100000.000	100000.000	0.000	0.000	0.000	0.000	0.000	16.610	-131	157	-131	157	316	2384	100	1164	"S80"
0	0	0	19	4	4	"process-control__"	"GGSGGSGDYKDDDDK"	12680	26360	170	6637	7097	1292	18	6353	6353	6611	1252	18	22	6	0	1476094	0.388	100000.000	100000.000	0.000	0.000	0.000	0.000	0.000	16.610	284	744	284	744	208	1660	100	1165	"process-control__"
0	0	0	19	5	4	"process-control__"	"GGSGGSGDYKDDDDK"	13190	26350	200	6670	7167	1941	27	6447	6447	6797	1874	27	12	3	0	2264741	0.197	100000.000	100000.000	0.000	0.000	0.000	0.000	0.000	16.610	223	720	223	720	316	2384	100	1166	"process-control__"
0	0	0	19	6	4	"process-control__"	"GGSGGSGDYKDDDDK"	13710	26350	140	6751	7138	1409	19	6320	6320	6616	1461	22	20	6	0	1113578	0.357	100000.000	100000.000	0.000	0.000	0.000	0.000	0.000	16.610	431	818	431	818	156	1140	100	1167	"process-control__"
0	0	0	19	7	4	"TAB1"	"Q15750"	14210	26360	200	6384	7434	3532	47	6226	6226	7130	3039	42	13	4	0	2349142	0.100	100000.000	100000.000	0.000	0.000	0.000	0.000	0.000	16.610	158	1208	158	1208	316	2384	100	1168	"S423"
0	0	0	19	8	4	"TAB1"	"Q15750"	14720	26380	180	6230	7298	3720	50	6072	6072	6823	3150	46	8	5	0	1868343	0.151	100000.000	100000.000	0.000	0.000	0.000	0.000	0.000	16.610	158	1226	158	1226	256	1924	100	1169	"S423"
0	0	0	19	9	4	"TAB1"	"Q15750"	15210	26370	200	5939	7104	4410	62	6024	6024	7182	4638	64	6	3	0	2244858	-0.017	100000.000	100000.000	0.000	0.000	0.000	0.000	0.000	16.610	-85	1080	-85	1080	316	2384	100	1170	"S423"
0	0	0	19	1	5	"4E-BP1 "	"Q13541"	11210	27030	120	7029	7346	2185	29	6243	6243	6524	1895	29	13	4	0	881560	0.434	100000.000	100000.000	0.000	0.000	0.000	0.000	0.000	16.610	786	1103	786	1103	120	820	100	1171	"T46"
0	0	0	19	2	5	"4E-BP1 "	"Q13541"	11690	27020	140	7101	7470	2177	29	6328	6328	6790	2951	43	7	2	0	1165347	0.230	100000.000	100000.000	0.000	0.000	0.000	0.000	0.000	16.610	773	1142	773	1142	156	1140	100	1172	"T46"
0	0	0	19	3	5	"4E-BP1 "	"Q13541"	12210	27020	130	7287	7602	1664	21	6332	6332	6567	1240	18	34	6	0	912262	0.835	100000.000	100000.000	0.000	0.000	0.000	0.000	0.000	16.610	955	1270	955	1270	120	940	100	1173	"T46"
0	0	0	19	4	5	"Akt1"	"P31749"	12710	27020	200	6462	6812	1412	20	6390	6390	6630	1473	22	10	4	0	2152665	0.124	100000.000	100000.000	0.000	0.000	0.000	0.000	0.000	16.610	72	422	72	422	316	2384	100	1174	"T450"
0	0	0	19	5	5	"Akt1"	"P31749"	13210	27020	200	6388	6679	1261	18	6396	6396	6692	1736	25	9	2	0	2110491	-0.007	100000.000	100000.000	0.000	0.000	0.000	0.000	0.000	16.610	-8	283	-8	283	316	2384	100	1175	"T450"
0	0	0	19	6	5	"Akt1"	"P31749"	13700	27010	200	6479	6945	1915	27	6526	6526	7302	2562	35	7	1	0	2194537	-0.139	100000.000	100000.000	0.000	0.000	0.000	0.000	0.000	16.610	-47	419	-47	419	316	2384	100	1176	"T450"
0	0	0	19	7	5	"Bax"	"Q07812"	14220	27020	120	16419	14880	4397	29	6178	6178	6500	1766	27	85	80	0	1785572	4.745	100000.000	100000.000	0.000	0.000	0.000	0.000	0.000	16.610	10241	8702	10241	8702	120	820	100	1177	"S163"
0	0	0	19	8	5	"Bax"	"Q07812"	14720	27010	160	9269	11545	5796	50	6040	6040	6368	1915	30	52	49	0	2401425	2.703	100000.000	100000.000	0.000	0.000	0.000	0.000	0.000	16.610	3229	5505	3229	5505	208	1512	100	1178	"S163"
0	0	0	19	9	5	"Bax"	"Q07812"	15210	27020	150	15505	14027	6638	47	6027	6027	6582	2550	38	66	62	0	2188235	2.920	100000.000	100000.000	0.000	0.000	0.000	0.000	0.000	16.610	9478	8000	9478	8000	156	1272	100	1179	"S163"
0	0	0	19	1	6	"CFTR"	"P13569"	11210	27670	170	8178	8807	3262	37	6217	6217	6473	2097	32	41	8	0	1831818	1.113	100000.000	100000.000	0.000	0.000	0.000	0.000	0.000	16.610	1961	2590	1961	2590	208	1660	100	1180	"S813"
0	0	0	19	2	6	"CFTR"	"P13569"	11710	27670	190	8349	8915	3182	35	6311	6311	6620	1826	27	59	10	0	2282210	1.257	100000.000	100000.000	0.000	0.000	0.000	0.000	0.000	16.610	2038	2604	2038	2604	256	2088	100	1181	"S813"
0	0	0	19	3	6	"CFTR"	"P13569"	12210	27670	170	8536	9183	2399	26	6358	6358	6766	2093	30	54	10	0	1910090	1.155	100000.000	100000.000	0.000	0.000	0.000	0.000	0.000	16.610	2178	2825	2178	2825	208	1660	100	1182	"S813"
0	0	0	19	4	6	"Crk "	"P46108"	12700	27670	180	10507	10680	1771	16	6361	6361	6708	1835	27	94	69	0	2733958	2.165	100000.000	100000.000	0.000	0.000	0.000	0.000	0.000	16.610	4146	4319	4146	4319	256	1924	100	1183	"Y108"
0	0	0	19	5	6	"Crk "	"P46108"	13210	27660	180	10662	10514	1729	16	6424	6424	6844	2536	37	88	23	0	2691559	1.447	100000.000	100000.000	0.000	0.000	0.000	0.000	0.000	16.610	4238	4090	4238	4090	256	1924	100	1184	"Y108"
0	0	0	19	6	6	"Crk "	"P46108"	13710	27660	190	10411	10462	1820	17	6327	6327	6637	1924	28	93	56	0	2678278	1.988	100000.000	100000.000	0.000	0.000	0.000	0.000	0.000	16.610	4084	4135	4084	4135	256	2088	100	1185	"Y108"
0	0	0	19	7	6	"EGFR"	"P00533"	14210	27650	120	7862	8492	3363	39	6272	6272	6537	1308	20	55	34	0	1018999	1.495	100000.000	100000.000	0.000	0.000	0.000	0.000	0.000	16.610	1590	2220	1590	2220	120	820	100	1186	"S1070"
0	0	0	19	8	6	"EGFR"	"P00533"	14720	27670	110	8467	8872	2837	31	6089	6089	6450	2318	35	51	8	0	709740	1.045	100000.000	100000.000	0.000	0.000	0.000	0.000	0.000	16.610	2378	2783	2378	2783	80	656	100	1187	"S1070"
0	0	0	19	9	6	"EGFR"	"P00533"	15210	27660	110	8603	8902	2794	31	6099	6099	6439	1876	29	65	17	0	712174	1.313	100000.000	100000.000	0.000	0.000	0.000	0.000	0.000	16.610	2504	2803	2504	2803	80	656	100	1188	"S1070"
-75	0	0	19	1	7	"empty"	"empty"	11200	28300	200	6121	6501	2357	36	6216	6216	6565	2285	34	4	2	0	2054451	-0.028	100000.000	100000.000	0.000	0.000	0.000	0.000	0.000	16.610	-95	285	-95	285	316	2384	100	1189	"empty"
-75	0	0	19	2	7	"empty"	"empty"	11700	28300	200	6383	6829	2082	30	6294	6294	6666	2144	32	5	3	0	2157964	0.076	100000.000	100000.000	0.000	0.000	0.000	0.000	0.000	16.610	89	535	89	535	316	2384	100	1190	"empty"
-75	0	0	19	3	7	"empty"	"empty"	12200	28300	200	6381	6654	1177	17	6330	6330	6641	1791	26	5	2	0	2102580	0.007	100000.000	100000.000	0.000	0.000	0.000	0.000	0.000	16.610	51	324	51	324	316	2384	100	1191	"empty"
-75	0	0	19	4	7	"empty"	"empty"	12700	28300	200	6379	6805	2316	34	6362	6362	6662	1701	25	6	3	0	2150343	0.084	100000.000	100000.000	0.000	0.000	0.000	0.000	0.000	16.610	17	443	17	443	316	2384	100	1192	"empty"
-75	0	0	19	5	7	"empty"	"empty"	13200	28300	200	6478	7020	2377	33	6439	6439	6839	2299	33	6	4	0	2218271	0.079	100000.000	100000.000	0.000	0.000	0.000	0.000	0.000	16.610	39	581	39	581	316	2384	100	1193	"empty"
-75	0	0	19	6	7	"empty"	"empty"	13700	28300	200	6316	7510	4790	63	6299	6299	6691	2385	35	10	6	0	2373270	0.343	100000.000	100000.000	0.000	0.000	0.000	0.000	0.000	16.610	17	1211	17	1211	316	2384	100	1194	"empty"
0	0	0	19	7	7	"GLQAWPG-pS-AIPQFLG_100"	"GLQAWPG-pS-AIPQFLG_100"	14210	28280	130	22483	28690	20290	70	6247	6247	6479	1151	17	90	78	0	3442755	19.297	100000.000	100000.000	0.000	0.000	0.000	0.000	0.000	16.610	16236	22443	16236	22443	120	940	100	1195	"GLQAWPG-pS-AIPQFLG_100"
0	0	0	19	8	7	"GLQAWPG-pS-AIPQFLG_100"	"GLQAWPG-pS-AIPQFLG_100"	14710	28300	120	28701	29272	20418	69	6209	6209	6437	1194	18	80	70	0	3512693	19.125	100000.000	100000.000	0.000	0.000	0.000	0.000	0.000	16.610	22492	23063	22492	23063	120	820	100	1196	"GLQAWPG-pS-AIPQFLG_100"
0	0	0	19	9	7	"GLQAWPG-pS-AIPQFLG_100"	"GLQAWPG-pS-AIPQFLG_100"	15220	28300	110	43757	31292	18308	58	6164	6164	6612	1959	29	80	75	0	2503391	12.598	100000.000	100000.000	0.000	0.000	0.000	0.000	0.000	16.610	37593	25128	37593	25128	80	656	100	1197	"GLQAWPG-pS-AIPQFLG_100"
0	0	0	20	1	1	"Bcl-2"	"P10415"	15690	24390	70	6255	7540	3421	45	6177	6177	6635	2305	34	15	15	0	241294	0.393	100000.000	100000.000	0.000	0.000	0.000	0.000	0.000	16.610	78	1363	78	1363	32	236	100	1198	"S87"
0	0	0	20	2	1	"Bcl-2"	"P10415"	16180	24390	200	6195	6956	3974	57	6201	6201	6767	2765	40	6	3	0	2198034	0.068	100000.000	100000.000	0.000	0.000	0.000	0.000	0.000	16.610	-6	755	-6	755	316	2384	100	1199	"S87"
0	0	0	20	3	1	"Bcl-2"	"P10415"	16680	24400	180	6147	6937	2968	42	6158	6158	6698	2520	37	9	4	0	1775750	0.095	100000.000	100000.000	0.000	0.000	0.000	0.000	0.000	16.610	-11	779	-11	779	256	1924	100	1200	"S87"
0	0	0	20	4	1	"Casp3 "	"P42574"	17190	24390	160	20921	18105	9129	50	6083	6083	6954	3699	53	66	62	0	3765881	3.015	100000.000	100000.000	0.000	0.000	0.000	0.000	0.000	16.610	14838	12022	14838	12022	208	1512	100	1201	"S150"
0	0	0	20	5	1	"Casp3 "	"P42574"	17690	24390	150	24435	24197	10213	42	6099	6099	7000	4164	59	85	83	0	3774669	4.130	100000.000	100000.000	0.000	0.000	0.000	0.000	0.000	16.610	18336	18098	18336	18098	156	1272	100	1202	"S150"
0	0	0	20	6	1	"Casp3 "	"P42574"	18190	24390	190	20594	18221	11271	61	6062	6062	6925	3610	52	59	58	0	4664453	3.129	100000.000	100000.000	0.000	0.000	0.000	0.000	0.000	16.610	14532	12159	14532	12159	256	2088	100	1203	"S150"
0	0	0	20	7	1	"CD19"	"P15391"	18690	24400	120	7422	9634	7099	73	5843	5843	6426	3277	50	22	13	0	1156030	0.979	100000.000	100000.000	0.000	0.000	0.000	0.000	0.000	16.610	1579	3791	1579	3791	120	820	100	1204	"Y500"
0	0	0	20	8	1	"CD19"	"P15391"	19200	24390	130	7470	9420	6646	70	5719	5719	6209	2602	41	33	18	0	1130455	1.234	100000.000	100000.000	0.000	0.000	0.000	0.000	0.000	16.610	1751	3701	1751	3701	120	940	100	1205	"Y500"
0	0	0	20	9	1	"CD19"	"P15391"	19690	24390	110	8115	9935	5695	57	5471	5471	6142	3285	53	40	15	0	794814	1.155	100000.000	100000.000	0.000	0.000	0.000	0.000	0.000	16.610	2644	4464	2644	4464	80	656	100	1206	"Y500"
0	0	0	20	1	2	"EP300"	"Q09472"	15680	25050	120	5925	6891	3187	46	5949	5949	6381	2232	34	9	5	0	826949	0.228	100000.000	100000.000	0.000	0.000	0.000	0.000	0.000	16.610	-24	942	-24	942	120	820	100	1207	"S2366"
0	0	0	20	2	2	"EP300"	"Q09472"	16180	25040	200	6032	6536	2658	40	6081	6081	6716	3203	47	4	2	0	2065388	-0.056	100000.000	100000.000	0.000	0.000	0.000	0.000	0.000	16.610	-49	455	-49	455	316	2384	100	1208	"S2366"
0	0	0	20	3	2	"EP300"	"Q09472"	16680	25040	200	6059	6721	2961	44	6102	6102	6681	2911	43	6	2	0	2123958	0.014	100000.000	100000.000	0.000	0.000	0.000	0.000	0.000	16.610	-43	619	-43	619	316	2384	100	1209	"S2366"
0	0	0	20	4	2	"fyn"	"P06241"	17180	25040	200	6218	6854	3431	50	6096	6096	6984	3702	53	5	2	0	2165953	-0.035	100000.000	100000.000	0.000	0.000	0.000	0.000	0.000	16.610	122	758	122	758	316	2384	100	1210	"Y531"
0	0	0	20	5	2	"fyn"	"P06241"	17680	25030	200	6135	7283	4259	58	6130	6130	7130	4072	57	6	4	0	2301553	0.038	100000.000	100000.000	0.000	0.000	0.000	0.000	0.000	16.610	5	1153	5	1153	316	2384	100	1211	"Y531"
0	0	0	20	6	2	"fyn"	"P06241"	18180	25030	160	6279	7116	3124	43	6085	6085	6960	4161	59	7	2	0	1480094	0.037	100000.000	100000.000	0.000	0.000	0.000	0.000	0.000	16.610	194	1031	194	1031	208	1512	100	1212	"Y531"
0	0	0	20	7	2	"Grb2"	"P62993"	18690	25040	90	7809	7916	1380	17	6032	6032	6486	2494	38	19	3	0	411639	0.573	100000.000	100000.000	0.000	0.000	0.000	0.000	0.000	16.610	1777	1884	1777	1884	52	420	100	1213	"Y209"
0	0	0	20	8	2	"Grb2"	"P62993"	19190	25030	130	7221	7618	2443	32	5924	5924	6539	3509	53	11	4	0	914199	0.307	100000.000	100000.000	0.000	0.000	0.000	0.000	0.000	16.610	1297	1694	1297	1694	120	940	100	1214	"Y209"
0	0	0	20	9	2	"Grb2"	"P62993"	19680	25040	110	7696	9508	5803	61	5734	5734	6320	3352	53	23	15	0	760665	0.951	100000.000	100000.000	0.000	0.000	0.000	0.000	0.000	16.610	1962	3774	1962	3774	80	656	100	1215	"Y209"
0	0	0	20	1	3	"IKK-beta "	"O14920"	15690	25690	200	6119	7156	3175	44	5919	5919	6429	2667	41	15	5	0	2261230	0.273	100000.000	100000.000	0.000	0.000	0.000	0.000	0.000	16.610	200	1237	200	1237	316	2384	100	1216	"Y188"
0	0	0	20	2	3	"IKK-beta "	"O14920"	16190	25690	150	7834	8964	5128	57	6057	6057	6650	2975	44	28	9	0	1398365	0.778	100000.000	100000.000	0.000	0.000	0.000	0.000	0.000	16.610	1777	2907	1777	2907	156	1272	100	1217	"Y188"
0	0	0	20	3	3	"IKK-beta "	"O14920"	16690	25680	170	6756	8017	3068	38	6073	6073	6561	2584	39	35	7	0	1667449	0.563	100000.000	100000.000	0.000	0.000	0.000	0.000	0.000	16.610	683	1944	683	1944	208	1660	100	1218	"Y188"
0	0	0	20	4	3	"IRAK1"	"P51617"	17180	25670	200	5975	6792	3688	54	6117	6117	6899	3346	48	8	2	0	2146177	-0.032	100000.000	100000.000	0.000	0.000	0.000	0.000	0.000	16.610	-142	675	-142	675	316	2384	100	1219	"T100"
0	0	0	20	5	3	"IRAK1"	"P51617"	17670	25660	200	6088	7252	4280	59	6118	6118	6837	3295	48	10	6	0	2291786	0.126	100000.000	100000.000	0.000	0.000	0.000	0.000	0.000	16.610	-30	1134	-30	1134	316	2384	100	1220	"T100"
0	0	0	20	6	3	"IRAK1"	"P51617"	18170	25670	200	5982	7196	5976	83	6118	6118	6966	3831	54	5	3	0	2273963	0.060	100000.000	100000.000	0.000	0.000	0.000	0.000	0.000	16.610	-136	1078	-136	1078	316	2384	100	1221	"T100"
0	0	0	20	7	3	"IRF-7 "	"Q92985"	18670	25660	200	6219	7195	3994	55	6077	6077	6792	3329	49	7	4	0	2273712	0.121	100000.000	100000.000	0.000	0.000	0.000	0.000	0.000	16.610	142	1118	142	1118	316	2384	100	1222	"S471"
0	0	0	20	8	3	"IRF-7 "	"Q92985"	19170	25660	160	5942	6797	3926	57	5991	5991	6955	4157	59	4	2	0	1413865	-0.038	100000.000	100000.000	0.000	0.000	0.000	0.000	0.000	16.610	-49	806	-49	806	208	1512	100	1223	"S471"
0	0	0	20	9	3	"IRF-7 "	"Q92985"	19660	25650	200	5784	6720	4040	60	5782	5782	6913	4567	66	5	2	0	2123607	-0.042	100000.000	100000.000	0.000	0.000	0.000	0.000	0.000	16.610	2	938	2	938	316	2384	100	1224	"S471"
0	0	0	20	1	4	"Lyn "	"P07948"	15680	26320	70	5953	8380	6950	82	5965	5965	6513	2140	32	18	9	0	268164	0.872	100000.000	100000.000	0.000	0.000	0.000	0.000	0.000	16.610	-12	2415	-12	2415	32	236	100	1225	"Y507"
0	0	0	20	2	4	"Lyn "	"P07948"	16180	26330	200	6059	6449	1890	29	6071	6071	6611	2704	40	4	2	0	2037750	-0.060	100000.000	100000.000	0.000	0.000	0.000	0.000	0.000	16.610	-12	378	-12	378	316	2384	100	1226	"Y507"
0	0	0	20	3	4	"Lyn "	"P07948"	16680	26330	200	6075	6561	2256	34	6055	6055	6695	3152	47	4	1	0	2073379	-0.043	100000.000	100000.000	0.000	0.000	0.000	0.000	0.000	16.610	20	506	20	506	316	2384	100	1227	"Y507"
0	0	0	20	4	4	"MAVS"	"Q7Z434"	17180	26330	130	18948	17006	9649	56	6142	6142	6684	2157	32	68	62	0	2040752	4.785	100000.000	100000.000	0.000	0.000	0.000	0.000	0.000	16.610	12806	10864	12806	10864	120	940	100	1228	"S233/4"
0	0	0	20	5	4	"MAVS"	"Q7Z434"	17700	26340	120	22063	18205	8926	49	6212	6212	7126	3503	49	67	66	0	2184642	3.163	100000.000	100000.000	0.000	0.000	0.000	0.000	0.000	16.610	15851	11993	15851	11993	120	820	100	1229	"S233/4"
0	0	0	20	6	4	"MAVS"	"Q7Z434"	18190	26320	140	19621	17556	10915	62	6180	6180	7009	3561	50	57	55	0	2738716	2.962	100000.000	100000.000	0.000	0.000	0.000	0.000	0.000	16.610	13441	11376	13441	11376	156	1140	100	1230	"S233/4"
0	0	0	20	7	4	"Mek2"	"P36507"	18680	26340	160	9790	11299	6879	60	6186	6186	6954	3351	48	53	22	0	2350220	1.297	100000.000	100000.000	0.000	0.000	0.000	0.000	0.000	16.610	3604	5113	3604	5113	208	1512	100	1231	"s226"
0	0	0	20	8	4	"Mek2"	"P36507"	19190	26330	150	9781	11772	6163	52	5977	5977	6833	3917	57	49	11	0	1836401	1.261	100000.000	100000.000	0.000	0.000	0.000	0.000	0.000	16.610	3804	5795	3804	5795	156	1272	100	1232	"s226"
0	0	0	20	9	4	"Mek2"	"P36507"	19680	26320	180	9763	12302	8063	65	5831	5831	7093	4883	68	39	17	0	3149338	1.067	100000.000	100000.000	0.000	0.000	0.000	0.000	0.000	16.610	3932	6471	3932	6471	256	1924	100	1233	"s226"
0	0	0	20	1	5	"PKCE"	"Q02156"	15690	26980	160	15503	14030	7215	51	6111	6111	6891	3484	50	66	63	0	2918202	2.049	100000.000	100000.000	0.000	0.000	0.000	0.000	0.000	16.610	9392	7919	9392	7919	208	1512	100	1234	"T566"
0	0	0	20	2	5	"PKCE"	"Q02156"	16180	26960	170	13369	12122	5295	43	6132	6132	6588	2310	35	62	59	0	2521391	2.396	100000.000	100000.000	0.000	0.000	0.000	0.000	0.000	16.610	7237	5990	7237	5990	208	1660	100	1235	"T566"
0	0	0	20	3	5	"PKCE"	"Q02156"	16710	26950	160	15750	14304	6662	46	6192	6192	6692	2499	37	67	64	0	2975170	3.046	100000.000	100000.000	0.000	0.000	0.000	0.000	0.000	16.610	9558	8112	9558	8112	208	1512	100	1236	"T566"
0	0	0	20	4	5	"PTEN"	"P60484"	17180	26970	150	9372	9835	4758	48	6234	6234	6768	2688	39	59	19	0	1534295	1.141	100000.000	100000.000	0.000	0.000	0.000	0.000	0.000	16.610	3138	3601	3138	3601	156	1272	100	1237	"Y240"
0	0	0	20	5	5	"PTEN"	"P60484"	17670	26970	160	9259	9769	5423	55	6264	6264	7029	3196	45	48	11	0	2031948	0.857	100000.000	100000.000	0.000	0.000	0.000	0.000	0.000	16.610	2995	3505	2995	3505	208	1512	100	1238	"Y240"
0	0	0	20	6	5	"PTEN"	"P60484"	18180	26960	190	9430	12766	10131	79	6313	6313	7695	4801	62	38	22	0	3268211	1.056	100000.000	100000.000	0.000	0.000	0.000	0.000	0.000	16.610	3117	6453	3117	6453	256	2088	100	1239	"Y240"
0	0	0	20	7	5	"Rab5A"	"P20339"	18650	26950	210	6502	8097	5902	72	6238	6238	7705	5362	69	6	4	0	2558538	0.073	100000.000	100000.000	0.000	0.000	0.000	0.000	0.000	16.610	264	1859	264	1859	316	2572	100	1240	"T202"
0	0	0	20	8	5	"Rab5A"	"P20339"	19170	26950	140	6263	8386	7016	83	5932	5932	6929	4077	58	10	6	0	1308203	0.357	100000.000	100000.000	0.000	0.000	0.000	0.000	0.000	16.610	331	2454	331	2454	156	1140	100	1241	"T202"
0	0	0	20	9	5	"Rab5A"	"P20339"	19660	26950	190	6164	7544	4192	55	5878	5878	7057	4553	64	9	4	0	1931153	0.107	100000.000	100000.000	0.000	0.000	0.000	0.000	0.000	16.610	286	1666	286	1666	256	2088	100	1242	"T202"
0	0	0	20	1	6	"STAT3 "	"P40763"	15680	27610	200	6269	6735	1663	24	6113	6113	6698	2573	38	6	2	0	2128149	0.014	100000.000	100000.000	0.000	0.000	0.000	0.000	0.000	16.610	156	622	156	622	316	2384	100	1243	"S727"
0	0	0	20	2	6	"STAT3 "	"P40763"	16180	27610	200	6497	7743	3865	49	6226	6226	9249	11157	120	2	1	0	2446768	-0.135	100000.000	100000.000	0.000	0.000	0.000	0.000	0.000	16.610	271	1517	271	1517	316	2384	100	1244	"S727"
0	0	0	20	3	6	"STAT3 "	"P40763"	16660	27600	210	6449	7223	2845	39	6216	6216	6899	2949	42	7	5	0	2282550	0.110	100000.000	100000.000	0.000	0.000	0.000	0.000	0.000	16.610	233	1007	233	1007	316	2572	100	1245	"S727"
0	0	0	20	4	6	"STAT6 "	"P42226"	17190	27620	170	9842	10551	3887	36	6199	6199	6947	3567	51	50	13	0	2194598	1.010	100000.000	100000.000	0.000	0.000	0.000	0.000	0.000	16.610	3643	4352	3643	4352	208	1660	100	1246	"Y641"
0	0	0	20	5	6	"STAT6 "	"P42226"	17690	27610	170	11103	11826	4623	39	6242	6242	6980	3352	48	70	25	0	2459887	1.446	100000.000	100000.000	0.000	0.000	0.000	0.000	0.000	16.610	4861	5584	4861	5584	208	1660	100	1247	"Y641"
0	0	0	20	6	6	"STAT6 "	"P42226"	18190	27610	160	10739	12054	5489	45	6235	6235	6992	3424	48	67	26	0	2507182	1.478	100000.000	100000.000	0.000	0.000	0.000	0.000	0.000	16.610	4504	5819	4504	5819	208	1512	100	1248	"Y641"
0	0	0	20	7	6	"Catalase"	"Q14790"	18690	27620	160	18835	20340	6365	31	6204	6204	7235	4116	56	99	93	0	4230705	3.184	100000.000	100000.000	0.000	0.000	0.000	0.000	0.000	16.610	12631	14136	12631	14136	208	1512	100	1249	"Y448"
0	0	0	20	8	6	"Catalase"	"Q14790"	19190	27620	180	20579	21301	7931	37	6034	6034	6830	3650	53	91	88	0	5452942	3.965	100000.000	100000.000	0.000	0.000	0.000	0.000	0.000	16.610	14545	15267	14545	15267	256	1924	100	1250	"Y448"
0	0	0	20	9	6	"Catalase"	"Q14790"	19690	27620	180	22552	23760	9094	38	5883	5883	7130	4949	69	89	87	0	6082650	3.360	100000.000	100000.000	0.000	0.000	0.000	0.000	0.000	16.610	16669	17877	16669	17877	256	1924	100	1251	"Y448"
-75	0	0	20	1	7	"empty"	"empty"	15670	28240	200	6063	6518	1705	26	6121	6121	6609	2264	34	6	2	0	2059733	-0.040	100000.000	100000.000	0.000	0.000	0.000	0.000	0.000	16.610	-58	397	-58	397	316	2384	100	1252	"empty"
-75	0	0	20	2	7	"empty"	"empty"	16170	28240	200	6324	7049	2261	32	6218	6218	6880	3008	43	9	3	0	2227593	0.056	100000.000	100000.000	0.000	0.000	0.000	0.000	0.000	16.610	106	831	106	831	316	2384	100	1253	"empty"
-75	0	0	20	3	7	"empty"	"empty"	16670	28240	200	6331	7046	3401	48	6216	6216	7020	3359	47	6	1	0	2226568	0.008	100000.000	100000.000	0.000	0.000	0.000	0.000	0.000	16.610	115	830	115	830	316	2384	100	1254	"empty"
-75	0	0	20	4	7	"empty"	"empty"	17170	28240	200	6403	7329	3300	45	6224	6224	6879	2841	41	10	6	0	2316116	0.158	100000.000	100000.000	0.000	0.000	0.000	0.000	0.000	16.610	179	1105	179	1105	316	2384	100	1255	"empty"
-75	0	0	20	5	7	"empty"	"empty"	17670	28240	200	6294	7401	4066	54	6303	6303	7246	3871	53	7	5	0	2338712	0.040	100000.000	100000.000	0.000	0.000	0.000	0.000	0.000	16.610	-9	1098	-9	1098	316	2384	100	1256	"empty"
-75	0	0	20	6	7	"empty"	"empty"	18170	28240	200	6302	7363	4499	61	6295	6295	7161	3705	51	6	3	0	2326634	0.055	100000.000	100000.000	0.000	0.000	0.000	0.000	0.000	16.610	7	1068	7	1068	316	2384	100	1257	"empty"
0	0	0	20	7	7	"Control-Spot"	"Human_IgG"	18670	28240	200	12541	14087	8654	61	6233	6233	7375	4195	56	65	31	0	4451640	1.600	100000.000	100000.000	0.000	0.000	0.000	0.000	0.000	16.610	6308	7854	6308	7854	316	2384	100	1258	"Control-Spot"
0	0	0	20	8	7	"Control-Spot"	"Human_IgG"	19170	28240	200	13342	14055	7376	52	6099	6099	7094	3987	56	70	42	0	4441440	1.746	100000.000	100000.000	0.000	0.000	0.000	0.000	0.000	16.610	7243	7956	7243	7956	316	2384	100	1259	"Control-Spot"
0	0	0	20	9	7	"Control-Spot"	"Human_IgG"	19670	28240	210	13613	15448	9855	63	5963	5963	7677	5890	76	60	31	0	4881501	1.319	100000.000	100000.000	0.000	0.000	0.000	0.000	0.000	16.610	7650	9485	7650	9485	316	2572	100	1260	"Control-Spot"
0	0	0	21	1	1	"Akt1"	"P31749"	2210	28960	120	10876	10835	3634	33	6054	6054	6421	1894	29	78	67	0	1300144	2.331	100000.000	100000.000	0.000	0.000	0.000	0.000	0.000	16.610	4822	4781	4822	4781	120	820	100	1261	"T308"
0	0	0	21	2	1	"Akt1"	"P31749"	2710	28960	130	10952	10652	3353	31	5965	5965	6393	2513	39	74	48	0	1278256	1.695	100000.000	100000.000	0.000	0.000	0.000	0.000	0.000	16.610	4987	4687	4987	4687	120	940	100	1262	"T308"
0	0	0	21	3	1	"Akt1"	"P31749"	3210	28940	150	10276	9393	3189	33	6017	6017	6362	2340	36	55	44	0	1465281	1.295	100000.000	100000.000	0.000	0.000	0.000	0.000	0.000	16.610	4259	3376	4259	3376	156	1272	100	1263	"T308"
0	0	0	21	4	1	"A-Raf"	"P10398"	3720	28940	100	12774	11911	5276	44	6097	6097	6266	1324	21	60	57	0	952840	4.264	100000.000	100000.000	0.000	0.000	0.000	0.000	0.000	16.610	6677	5814	6677	5814	80	560	100	1264	"Y302"
0	0	0	21	5	1	"A-Raf"	"P10398"	4190	28950	120	6687	9882	5198	52	6192	6192	6290	1392	22	37	35	0	1185790	2.580	100000.000	100000.000	0.000	0.000	0.000	0.000	0.000	16.610	495	3690	495	3690	120	820	100	1265	"Y302"
0	0	0	21	6	1	"A-Raf"	"P10398"	4710	28950	100	13228	12105	5616	46	6214	6214	6300	1172	18	63	58	0	968405	4.953	100000.000	100000.000	0.000	0.000	0.000	0.000	0.000	16.610	7014	5891	7014	5891	80	560	100	1266	"Y302"
0	0	0	21	7	1	"Cdk4"	"P11802"	5190	28950	200	6069	6154	1066	17	6281	6281	6463	1993	30	2	1	0	1944602	-0.155	100000.000	100000.000	0.000	0.000	0.000	0.000	0.000	16.610	-212	-127	-212	-127	316	2384	100	1267	"S150"
0	0	0	21	8	1	"Cdk4"	"P11802"	5690	28950	200	5990	6166	1175	19	6332	6332	6515	1177	18	3	1	0	1948593	-0.297	100000.000	100000.000	0.000	0.000	0.000	0.000	0.000	16.610	-342	-166	-342	-166	316	2384	100	1268	"S150"
0	0	0	21	9	1	"Cdk4"	"P11802"	6190	28950	150	6045	6177	767	12	6262	6262	6386	741	11	6	3	0	963614	-0.282	100000.000	100000.000	0.000	0.000	0.000	0.000	0.000	16.610	-217	-85	-217	-85	156	1272	100	1269	"S150"
0	0	0	21	1	2	"CREB "	"P16220"	2210	29590	200	6342	7044	3015	42	6071	6071	6585	2741	41	8	5	0	2225813	0.167	100000.000	100000.000	0.000	0.000	0.000	0.000	0.000	16.610	271	973	271	973	316	2384	100	1270	"S111"
0	0	0	21	2	2	"CREB "	"P16220"	2710	29590	200	6307	6864	2618	38	5964	5964	6381	2229	34	9	4	0	2168980	0.217	100000.000	100000.000	0.000	0.000	0.000	0.000	0.000	16.610	343	900	343	900	316	2384	100	1271	"S111"
0	0	0	21	3	2	"CREB "	"P16220"	3210	29570	180	6280	6626	1488	22	5946	5946	6252	1894	30	7	2	0	1696352	0.197	100000.000	100000.000	0.000	0.000	0.000	0.000	0.000	16.610	334	680	334	680	256	1924	100	1272	"S111"
0	0	0	21	4	2	"DVL1"	"O14640"	3720	29610	110	6461	6677	963	14	6260	6260	6366	1188	18	17	3	0	534184	0.262	100000.000	100000.000	0.000	0.000	0.000	0.000	0.000	16.610	201	417	201	417	80	656	100	1273	"S679"
0	0	0	21	5	2	"DVL1"	"O14640"	4210	29590	200	6549	6630	1114	16	6335	6335	6499	1510	23	5	0	0	2095173	0.087	100000.000	100000.000	0.000	0.000	0.000	0.000	0.000	16.610	214	295	214	295	316	2384	100	1274	"S679"
0	0	0	21	6	2	"DVL1"	"O14640"	4700	29590	200	6468	6437	776	12	6358	6358	6459	1398	21	4	0	0	2034023	-0.016	100000.000	100000.000	0.000	0.000	0.000	0.000	0.000	16.610	110	79	110	79	316	2384	100	1275	"S679"
0	0	0	21	7	2	"IFNAR1 "	"P17181"	5210	29590	130	6908	6986	1049	15	6334	6334	6518	1610	24	9	2	0	838288	0.291	100000.000	100000.000	0.000	0.000	0.000	0.000	0.000	16.610	574	652	574	652	120	940	100	1276	"Y466"
0	0	0	21	8	2	"IFNAR1 "	"P17181"	5690	29590	160	6624	7864	5811	73	6376	6376	6600	1773	26	10	7	0	1635625	0.713	100000.000	100000.000	0.000	0.000	0.000	0.000	0.000	16.610	248	1488	248	1488	208	1512	100	1277	"Y466"
0	0	0	21	9	2	"IFNAR1 "	"P17181"	6210	29600	140	7103	7781	4027	51	6351	6351	6488	1182	18	26	8	0	1213891	1.094	100000.000	100000.000	0.000	0.000	0.000	0.000	0.000	16.610	752	1430	752	1430	156	1140	100	1278	"Y466"
0	0	0	21	1	3	"Jak1 "	"P23458"	2200	30240	120	9807	9324	3361	36	5986	5986	6465	2894	44	51	25	0	1118933	0.988	100000.000	100000.000	0.000	0.000	0.000	0.000	0.000	16.610	3821	3338	3821	3338	120	820	100	1279	"Y1034"
0	0	0	21	2	3	"Jak1 "	"P23458"	2710	30240	140	6913	8420	3162	37	5928	5928	6291	1955	31	42	39	0	1313498	1.089	100000.000	100000.000	0.000	0.000	0.000	0.000	0.000	16.610	985	2492	985	2492	156	1140	100	1280	"Y1034"
0	0	0	21	3	3	"Jak1 "	"P23458"	3210	30250	120	10734	10001	3041	30	5973	5973	6288	2063	32	68	59	0	1200169	1.800	100000.000	100000.000	0.000	0.000	0.000	0.000	0.000	16.610	4761	4028	4761	4028	120	820	100	1281	"Y1034"
0	0	0	21	4	3	"Jun "	"P05412"	3700	30240	200	5337	5779	2932	50	6267	6267	6501	1617	24	3	2	0	1826155	-0.447	100000.000	100000.000	0.000	0.000	0.000	0.000	0.000	16.610	-930	-488	-930	-488	316	2384	100	1282	"S63"
0	0	0	21	5	3	"Jun "	"P05412"	4200	30240	200	5364	5891	2431	41	6315	6315	6431	1192	18	7	4	0	1861425	-0.453	100000.000	100000.000	0.000	0.000	0.000	0.000	0.000	16.610	-951	-424	-951	-424	316	2384	100	1283	"S63"
0	0	0	21	6	3	"Jun "	"P05412"	4690	30240	200	5352	5682	2048	36	6342	6342	6450	1415	21	4	1	0	1795416	-0.543	100000.000	100000.000	0.000	0.000	0.000	0.000	0.000	16.610	-990	-660	-990	-660	316	2384	100	1284	"S63"
0	0	0	21	7	3	"Lck"	"P06239"	5190	30250	170	8063	8065	1749	21	6336	6336	6517	1674	25	50	8	0	1677560	0.925	100000.000	100000.000	0.000	0.000	0.000	0.000	0.000	16.610	1727	1729	1727	1729	208	1660	100	1285	"Y192"
0	0	0	21	8	3	"Lck"	"P06239"	5700	30250	120	8979	9071	1098	12	6391	6391	6719	1836	27	83	14	0	1088510	1.281	100000.000	100000.000	0.000	0.000	0.000	0.000	0.000	16.610	2588	2680	2588	2680	120	820	100	1286	"Y192"
0	0	0	21	9	3	"Lck"	"P06239"	6200	30250	150	8746	8669	2178	25	6369	6369	6695	1917	28	65	8	0	1352378	1.030	100000.000	100000.000	0.000	0.000	0.000	0.000	0.000	16.610	2377	2300	2377	2300	156	1272	100	1287	"Y192"
0	0	0	21	1	4	"Mlk3"	"Q16584"	2190	30880	200	5759	5993	1592	26	6080	6080	6633	2842	42	2	0	0	1893907	-0.225	100000.000	100000.000	0.000	0.000	0.000	0.000	0.000	16.610	-321	-87	-321	-87	316	2384	100	1288	"T277"
0	0	0	21	2	4	"Mlk3"	"Q16584"	2690	30880	200	5813	6179	2671	43	5968	5968	6384	2124	33	5	1	0	1952428	-0.097	100000.000	100000.000	0.000	0.000	0.000	0.000	0.000	16.610	-155	211	-155	211	316	2384	100	1289	"T277"
0	0	0	21	3	4	"Mlk3"	"Q16584"	3190	30880	200	5797	6033	1900	31	6001	6001	6331	1893	29	4	0	0	1906584	-0.157	100000.000	100000.000	0.000	0.000	0.000	0.000	0.000	16.610	-204	32	-204	32	316	2384	100	1290	"T277"
0	0	0	21	4	4	"NFAT2 "	"O95644"	3690	30880	200	6309	6821	1325	19	6200	6200	6463	1838	28	21	2	0	2155285	0.195	100000.000	100000.000	0.000	0.000	0.000	0.000	0.000	16.610	109	621	109	621	316	2384	100	1291	"S245"
0	0	0	21	5	4	"NFAT2 "	"O95644"	4200	30890	100	9265	9203	1630	17	6449	6449	6659	1590	23	80	38	0	736269	1.600	100000.000	100000.000	0.000	0.000	0.000	0.000	0.000	16.610	2816	2754	2816	2754	80	560	100	1292	"S245"
0	0	0	21	6	4	"NFAT2 "	"O95644"	4680	30880	160	7425	8153	1926	23	6511	6511	6708	1569	23	42	28	0	1695920	0.921	100000.000	100000.000	0.000	0.000	0.000	0.000	0.000	16.610	914	1642	914	1642	208	1512	100	1293	"S245"
0	0	0	21	7	4	"PI3-kinase p85 subunit beta"	"O00459"	5180	30870	130	7440	9045	2868	31	6580	6580	6920	3258	47	37	13	0	1085417	0.652	100000.000	100000.000	0.000	0.000	0.000	0.000	0.000	16.610	860	2465	860	2465	120	940	100	1294	"Y605"
0	0	0	21	8	4	"PI3-kinase p85 subunit beta"	"O00459"	5670	30890	140	7131	9123	3748	41	6566	6566	6780	1124	16	43	35	0	1423154	2.085	100000.000	100000.000	0.000	0.000	0.000	0.000	0.000	16.610	565	2557	565	2557	156	1140	100	1295	"Y605"
0	0	0	21	9	4	"PI3-kinase p85 subunit beta"	"O00459"	6200	30880	90	12332	12694	1260	9	6449	6449	6634	948	14	100	100	0	660080	6.392	100000.000	100000.000	0.000	0.000	0.000	0.000	0.000	16.610	5883	6245	5883	6245	52	420	100	1296	"Y605"
0	0	0	21	1	5	"PDGFRb"	"P09619"	2190	31520	140	6335	6792	1652	24	6249	6249	6590	2197	33	7	3	0	1059523	0.092	100000.000	100000.000	0.000	0.000	0.000	0.000	0.000	16.610	86	543	86	543	156	1140	100	1297	"Y740"
0	0	0	21	2	5	"PDGFRb"	"P09619"	2690	31520	160	6226	7047	3172	45	6303	6303	6604	2047	30	11	5	0	1465710	0.216	100000.000	100000.000	0.000	0.000	0.000	0.000	0.000	16.610	-77	744	-77	744	208	1512	100	1298	"Y740"
0	0	0	21	3	5	"PDGFRb"	"P09619"	3200	31530	120	6441	7089	2449	34	6388	6388	6805	2216	32	12	2	0	850636	0.128	100000.000	100000.000	0.000	0.000	0.000	0.000	0.000	16.610	53	701	53	701	120	820	100	1299	"Y740"
0	0	0	21	4	5	"Rack1"	"P63244"	3700	31520	200	7494	7677	1689	22	6472	6472	6809	2315	33	11	2	0	2425892	0.375	100000.000	100000.000	0.000	0.000	0.000	0.000	0.000	16.610	1022	1205	1022	1205	316	2384	100	1300	"Y194"
0	0	0	21	5	5	"Rack1"	"P63244"	4210	31520	210	8043	8270	2380	28	6475	6475	6761	2017	29	31	6	0	2613295	0.748	100000.000	100000.000	0.000	0.000	0.000	0.000	0.000	16.610	1568	1795	1568	1795	316	2572	100	1301	"Y194"
0	0	0	21	6	5	"Rack1"	"P63244"	4710	31520	200	7767	7896	1517	19	6408	6408	6695	1755	26	35	4	0	2495218	0.684	100000.000	100000.000	0.000	0.000	0.000	0.000	0.000	16.610	1359	1488	1359	1488	316	2384	100	1302	"Y194"
0	0	0	21	7	5	"SEK1 "	"P45985"	5180	31520	200	6369	6671	1448	21	6450	6450	6712	1546	23	7	3	0	2108109	-0.027	100000.000	100000.000	0.000	0.000	0.000	0.000	0.000	16.610	-81	221	-81	221	316	2384	100	1303	"T261"
0	0	0	21	8	5	"SEK1 "	"P45985"	5670	31530	260	6764	7130	1899	26	6619	6619	6877	1671	24	10	3	0	3850278	0.151	100000.000	100000.000	0.000	0.000	0.000	0.000	0.000	16.610	145	511	145	511	540	4044	100	1304	"T261"
0	0	0	21	9	5	"SEK1 "	"P45985"	6160	31520	200	6639	6879	1455	21	6706	6706	7031	2454	34	4	0	0	2173861	-0.062	100000.000	100000.000	0.000	0.000	0.000	0.000	0.000	16.610	-67	173	-67	173	316	2384	100	1305	"T261"
0	0	0	21	1	6	"Smad3 "	"P84022"	2200	32170	200	6234	6717	2506	37	6144	6144	6549	2422	36	5	2	0	2122494	0.069	100000.000	100000.000	0.000	0.000	0.000	0.000	0.000	16.610	90	573	90	573	316	2384	100	1306	"S423"
0	0	0	21	2	6	"Smad3 "	"P84022"	2700	32170	170	6413	7131	3212	45	6034	6034	6480	2435	37	10	5	0	1483217	0.267	100000.000	100000.000	0.000	0.000	0.000	0.000	0.000	16.610	379	1097	379	1097	208	1660	100	1307	"S423"
0	0	0	21	3	6	"Smad3 "	"P84022"	3200	32170	200	6342	6823	1992	29	6223	6223	6659	2449	36	6	3	0	2155933	0.067	100000.000	100000.000	0.000	0.000	0.000	0.000	0.000	16.610	119	600	119	600	316	2384	100	1308	"S423"
0	0	0	21	4	6	"TBK1 "	"Q9UHD2"	3710	32170	130	18041	15946	5966	37	6351	6351	6645	2269	34	76	74	0	1913476	4.099	100000.000	100000.000	0.000	0.000	0.000	0.000	0.000	16.610	11690	9595	11690	9595	120	940	100	1309	"S172"
0	0	0	21	5	6	"TBK1 "	"Q9UHD2"	4230	32180	100	19401	18978	3488	18	6428	6428	6592	1403	21	96	95	0	1518229	8.828	100000.000	100000.000	0.000	0.000	0.000	0.000	0.000	16.610	12973	12550	12973	12550	80	560	100	1310	"S172"
0	0	0	21	6	6	"TBK1 "	"Q9UHD2"	4710	32160	130	18616	15737	6811	43	6452	6452	6592	1399	21	71	70	0	1888410	6.537	100000.000	100000.000	0.000	0.000	0.000	0.000	0.000	16.610	12164	9285	12164	9285	120	940	100	1311	"S172"
0	0	0	21	7	6	"TrKA"	"P04629"	5190	32150	120	18310	15831	6413	40	6522	6522	6809	2392	35	74	72	0	1899753	3.772	100000.000	100000.000	0.000	0.000	0.000	0.000	0.000	16.610	11788	9309	11788	9309	120	820	100	1312	"Y496"
0	0	0	21	8	6	"TrKA"	"P04629"	5700	32170	140	18893	16284	6352	39	6643	6643	6940	2149	30	75	73	0	2540254	4.348	100000.000	100000.000	0.000	0.000	0.000	0.000	0.000	16.610	12250	9641	12250	9641	156	1140	100	1313	"Y496"
0	0	0	21	9	6	"TrKA"	"P04629"	6200	32160	130	19388	19027	4565	23	6598	6598	6924	1980	28	93	93	0	2283254	6.113	100000.000	100000.000	0.000	0.000	0.000	0.000	0.000	16.610	12790	12429	12790	12429	120	940	100	1314	"Y496"
-75	0	0	21	1	7	"empty"	"empty"	2190	32800	200	6128	7054	4237	60	6239	6239	7193	3726	51	6	4	0	2228984	-0.037	100000.000	100000.000	0.000	0.000	0.000	0.000	0.000	16.610	-111	815	-111	815	316	2384	100	1315	"empty"
-75	0	0	21	2	7	"empty"	"empty"	2690	32800	200	5998	6632	2963	44	6008	6008	6437	2421	37	7	4	0	2095832	0.081	100000.000	100000.000	0.000	0.000	0.000	0.000	0.000	16.610	-10	624	-10	624	316	2384	100	1316	"empty"
-75	0	0	21	3	7	"empty"	"empty"	3190	32800	200	6065	6304	1182	18	6058	6058	6439	1932	30	3	1	0	1991940	-0.070	100000.000	100000.000	0.000	0.000	0.000	0.000	0.000	16.610	7	246	7	246	316	2384	100	1317	"empty"
-75	0	0	21	4	7	"empty"	"empty"	3690	32800	200	6317	6340	829	13	6322	6322	6616	2045	30	2	0	0	2003338	-0.135	100000.000	100000.000	0.000	0.000	0.000	0.000	0.000	16.610	-5	18	-5	18	316	2384	100	1318	"empty"
-75	0	0	21	5	7	"empty"	"empty"	4190	32800	200	6408	6614	2814	42	6413	6413	6624	1861	28	3	2	0	2090055	-0.005	100000.000	100000.000	0.000	0.000	0.000	0.000	0.000	16.610	-5	201	-5	201	316	2384	100	1319	"empty"
-75	0	0	21	6	7	"empty"	"empty"	4690	32800	200	6637	6770	1521	22	6427	6427	6551	1686	25	5	1	0	2139364	0.130	100000.000	100000.000	0.000	0.000	0.000	0.000	0.000	16.610	210	343	210	343	316	2384	100	1320	"empty"
-75	0	0	21	7	7	"empty"	"empty"	5190	32800	200	6584	6715	1076	16	6559	6559	6747	1645	24	3	0	0	2121804	-0.019	100000.000	100000.000	0.000	0.000	0.000	0.000	0.000	16.610	25	156	25	156	316	2384	100	1321	"empty"
-75	0	0	21	8	7	"empty"	"empty"	5690	32800	200	6668	6848	919	13	6587	6587	6764	928	13	11	4	0	2163928	0.091	100000.000	100000.000	0.000	0.000	0.000	0.000	0.000	16.610	81	261	81	261	316	2384	100	1322	"empty"
-75	0	0	21	9	7	"empty"	"empty"	6190	32800	200	6631	7084	2022	28	6611	6611	6945	1873	26	8	3	0	2238589	0.074	100000.000	100000.000	0.000	0.000	0.000	0.000	0.000	16.610	20	473	20	473	316	2384	100	1323	"empty"
0	0	0	22	1	1	"PLCG2"	"P16885"	6730	28940	130	12835	13549	4653	34	6167	6167	6276	1019	16	96	95	0	1625827	7.137	100000.000	100000.000	0.000	0.000	0.000	0.000	0.000	16.610	6668	7382	6668	7382	120	940	100	1324	"Y753"
0	0	0	22	2	1	"PLCG2"	"P16885"	7230	28940	170	11476	11409	6069	53	6184	6184	6785	3534	52	58	29	0	2373153	1.308	100000.000	100000.000	0.000	0.000	0.000	0.000	0.000	16.610	5292	5225	5292	5225	208	1660	100	1325	"Y753"
0	0	0	22	3	1	"PLCG2"	"P16885"	7730	28950	140	11573	11445	3625	31	6112	6112	6335	2534	40	78	59	0	1785344	2.017	100000.000	100000.000	0.000	0.000	0.000	0.000	0.000	16.610	5461	5333	5461	5333	156	1140	100	1326	"Y753"
0	0	0	22	4	1	"pyk2"	"Q14289"	8230	28950	170	22266	20846	6661	31	6005	6005	6161	1910	31	87	87	0	4336018	7.688	100000.000	100000.000	0.000	0.000	0.000	0.000	0.000	16.610	16261	14841	16261	14841	208	1660	100	1327	"Y402"
0	0	0	22	5	1	"pyk2"	"Q14289"	8730	28960	170	21581	21026	4737	22	5908	5908	6233	1820	29	95	95	0	4373373	8.128	100000.000	100000.000	0.000	0.000	0.000	0.000	0.000	16.610	15673	15118	15673	15118	208	1660	100	1328	"Y402"
0	0	0	22	6	1	"pyk2"	"Q14289"	9230	28950	150	21951	21915	3922	17	5926	5926	6213	1669	26	98	98	0	3418790	9.408	100000.000	100000.000	0.000	0.000	0.000	0.000	0.000	16.610	16025	15989	16025	15989	156	1272	100	1329	"Y402"
0	0	0	22	7	1	"STAM2"	"Q92783"	9730	28950	150	17605	18236	2798	15	6038	6038	6335	1748	27	100	100	0	2844807	6.808	100000.000	100000.000	0.000	0.000	0.000	0.000	0.000	16.610	11567	12198	11567	12198	156	1272	100	1330	"Y371"
0	0	0	22	8	1	"STAM2"	"Q92783"	10230	28950	180	17438	17388	3791	21	6088	6088	6529	3878	59	94	93	0	4451385	2.800	100000.000	100000.000	0.000	0.000	0.000	0.000	0.000	16.610	11350	11300	11350	11300	256	1924	100	1331	"Y371"
0	0	0	22	9	1	"STAM2"	"Q92783"	10730	28950	180	17372	16895	3710	21	6135	6135	6298	1488	23	94	93	0	4325026	7.122	100000.000	100000.000	0.000	0.000	0.000	0.000	0.000	16.610	11237	10760	11237	10760	256	1924	100	1332	"Y371"
0	0	0	22	1	2	"STAT3 "	"P40763"	6730	29590	160	15566	14236	6550	46	6288	6288	6515	1405	21	71	69	0	2961023	5.495	100000.000	100000.000	0.000	0.000	0.000	0.000	0.000	16.610	9278	7948	9278	7948	208	1512	100	1333	"Y705"
0	0	0	22	2	2	"STAT3 "	"P40763"	7230	29580	170	15800	15931	9972	62	6389	6389	7384	4290	58	62	55	0	3313611	1.992	100000.000	100000.000	0.000	0.000	0.000	0.000	0.000	16.610	9411	9542	9411	9542	208	1660	100	1334	"Y705"
0	0	0	22	3	2	"STAT3 "	"P40763"	7720	29600	170	15306	14862	7069	47	6164	6164	6748	3606	53	70	63	0	3091290	2.250	100000.000	100000.000	0.000	0.000	0.000	0.000	0.000	16.610	9142	8698	9142	8698	208	1660	100	1335	"Y705"
0	0	0	22	4	2	"STMN1"	"P16949"	8230	29610	160	7814	8079	2355	29	5959	5959	6185	1505	24	54	28	0	1680501	1.258	100000.000	100000.000	0.000	0.000	0.000	0.000	0.000	16.610	1855	2120	1855	2120	208	1512	100	1336	"S15"
0	0	0	22	5	2	"STMN1"	"P16949"	8730	29610	140	8231	8301	1707	20	5848	5848	6286	2499	39	44	7	0	1294910	0.806	100000.000	100000.000	0.000	0.000	0.000	0.000	0.000	16.610	2383	2453	2383	2453	156	1140	100	1337	"S15"
0	0	0	22	6	2	"STMN1"	"P16949"	9230	29610	170	7748	8150	3212	39	5873	5873	6239	2226	35	39	10	0	1695182	0.858	100000.000	100000.000	0.000	0.000	0.000	0.000	0.000	16.610	1875	2277	1875	2277	208	1660	100	1338	"S15"
0	0	0	22	7	2	"4E-BP1 "	"Q13541"	9730	29600	200	5695	6159	1955	31	6008	6008	6413	2300	35	5	3	0	1946176	-0.110	100000.000	100000.000	0.000	0.000	0.000	0.000	0.000	16.610	-313	151	-313	151	316	2384	100	1339	"S64"
0	0	0	22	8	2	"4E-BP1 "	"Q13541"	10230	29600	200	5699	5965	1578	26	6089	6089	6386	2256	35	3	1	0	1884827	-0.187	100000.000	100000.000	0.000	0.000	0.000	0.000	0.000	16.610	-390	-124	-390	-124	316	2384	100	1340	"S64"
0	0	0	22	9	2	"4E-BP1 "	"Q13541"	10730	29600	200	5950	6186	1761	28	6227	6227	6504	2552	39	3	1	0	1954926	-0.125	100000.000	100000.000	0.000	0.000	0.000	0.000	0.000	16.610	-277	-41	-277	-41	316	2384	100	1341	"S64"
0	0	0	22	1	3	"Tgfbr2"	"P37173"	6740	30220	220	6561	7104	3338	46	6299	6299	6560	1905	29	10	3	0	2784949	0.286	100000.000	100000.000	0.000	0.000	0.000	0.000	0.000	16.610	262	805	262	805	392	2896	100	1342	"Y336"
0	0	0	22	2	3	"Tgfbr2"	"P37173"	7240	30240	160	6597	7113	1763	24	6268	6268	6457	1710	26	18	7	0	1479563	0.384	100000.000	100000.000	0.000	0.000	0.000	0.000	0.000	16.610	329	845	329	845	208	1512	100	1343	"Y336"
0	0	0	22	3	3	"Tgfbr2"	"P37173"	7720	30240	170	6482	6779	1985	29	6143	6143	6301	2098	33	8	2	0	1410084	0.228	100000.000	100000.000	0.000	0.000	0.000	0.000	0.000	16.610	339	636	339	636	208	1660	100	1344	"Y336"
0	0	0	22	4	3	"Bid "	"P55957"	8240	30230	120	7257	9518	6629	69	5991	5991	6221	1338	21	49	44	0	1142110	2.464	100000.000	100000.000	0.000	0.000	0.000	0.000	0.000	16.610	1266	3527	1266	3527	120	820	100	1345	"T54"
0	0	0	22	5	3	"Bid "	"P55957"	8720	30260	150	6343	8546	4208	49	5926	5926	6315	2369	37	37	31	0	1333154	0.942	100000.000	100000.000	0.000	0.000	0.000	0.000	0.000	16.610	417	2620	417	2620	156	1272	100	1346	"T54"
0	0	0	22	6	3	"Bid "	"P55957"	9240	30250	100	10867	10519	3192	30	5888	5888	6358	2592	40	76	47	0	841543	1.605	100000.000	100000.000	0.000	0.000	0.000	0.000	0.000	16.610	4979	4631	4979	4631	80	560	100	1347	"T54"
0	0	0	22	7	3	"caveolin-1"	"Q03135"	9730	30230	200	5967	6221	1983	31	5953	5953	6309	2221	35	5	1	0	1965953	-0.040	100000.000	100000.000	0.000	0.000	0.000	0.000	0.000	16.610	14	268	14	268	316	2384	100	1348	"Y6"
0	0	0	22	8	3	"caveolin-1"	"Q03135"	10230	30230	200	5916	6072	1034	17	6061	6061	6259	1536	24	2	1	0	1918876	-0.122	100000.000	100000.000	0.000	0.000	0.000	0.000	0.000	16.610	-145	11	-145	11	316	2384	100	1349	"Y6"
0	0	0	22	9	3	"caveolin-1"	"Q03135"	10730	30230	200	5881	6012	907	15	6108	6108	6295	1422	22	3	1	0	1899639	-0.199	100000.000	100000.000	0.000	0.000	0.000	0.000	0.000	16.610	-227	-96	-227	-96	316	2384	100	1350	"Y6"
0	0	0	22	1	4	"CDK2"	"P24941"	6730	30870	150	11153	10921	1677	15	6375	6375	6631	1854	27	91	80	0	1703716	2.314	100000.000	100000.000	0.000	0.000	0.000	0.000	0.000	16.610	4778	4546	4778	4546	156	1272	100	1351	"Y14"
0	0	0	22	2	4	"CDK2"	"P24941"	7230	30880	170	10306	9921	2605	26	6290	6290	6527	2085	31	71	45	0	2063595	1.628	100000.000	100000.000	0.000	0.000	0.000	0.000	0.000	16.610	4016	3631	4016	3631	208	1660	100	1352	"Y14"
0	0	0	22	3	4	"CDK2"	"P24941"	7730	30890	140	10732	11022	3352	30	6209	6209	6405	1646	25	92	78	0	1719507	2.805	100000.000	100000.000	0.000	0.000	0.000	0.000	0.000	16.610	4523	4813	4523	4813	156	1140	100	1353	"Y14"
0	0	0	22	4	4	"Fos "	"P01100"	8220	30860	130	5788	6302	3361	53	6144	6144	6403	1937	30	5	2	0	756265	-0.052	100000.000	100000.000	0.000	0.000	0.000	0.000	0.000	16.610	-356	158	-356	158	120	940	100	1354	"S362"
0	0	0	22	5	4	"Fos "	"P01100"	8720	30870	200	5920	6276	1675	26	5940	5940	6349	2198	34	7	2	0	1983164	-0.033	100000.000	100000.000	0.000	0.000	0.000	0.000	0.000	16.610	-20	336	-20	336	316	2384	100	1355	"S362"
0	0	0	22	6	4	"Fos "	"P01100"	9220	30870	200	5912	6808	4478	65	5831	5831	6289	2445	38	6	4	0	2151428	0.212	100000.000	100000.000	0.000	0.000	0.000	0.000	0.000	16.610	81	977	81	977	316	2384	100	1356	"S362"
0	0	0	22	7	4	"Grb2"	"P62993"	9730	30880	110	12429	12135	2417	19	5935	5935	6374	2023	31	92	87	0	970834	2.848	100000.000	100000.000	0.000	0.000	0.000	0.000	0.000	16.610	6494	6200	6494	6200	80	656	100	1357	"Y37"
0	0	0	22	8	4	"Grb2"	"P62993"	10230	30880	110	12318	12348	2060	16	6072	6072	6162	1095	17	97	96	0	987820	5.649	100000.000	100000.000	0.000	0.000	0.000	0.000	0.000	16.610	6246	6276	6246	6276	80	656	100	1358	"Y37"
0	0	0	22	9	4	"Grb2"	"P62993"	10730	30880	110	12564	12581	2942	23	6014	6014	6273	1831	29	92	90	0	1006482	3.445	100000.000	100000.000	0.000	0.000	0.000	0.000	0.000	16.610	6550	6567	6550	6567	80	656	100	1359	"Y37"
0	0	0	22	1	5	"IL4R "	"P24394"	6720	31520	190	15214	14912	2177	14	6328	6328	6612	1656	25	96	94	0	3817508	5.012	100000.000	100000.000	0.000	0.000	0.000	0.000	0.000	16.610	8886	8584	8886	8584	256	2088	100	1360	"Y713"
0	0	0	22	2	5	"IL4R "	"P24394"	7230	31520	170	14745	14836	2009	13	6225	6225	6699	1978	29	99	99	0	3085786	4.114	100000.000	100000.000	0.000	0.000	0.000	0.000	0.000	16.610	8520	8611	8520	8611	208	1660	100	1361	"Y713"
0	0	0	22	3	5	"IL4R "	"P24394"	7730	31530	200	13121	12625	3052	24	6083	6083	6401	2328	36	87	81	0	3989395	2.674	100000.000	100000.000	0.000	0.000	0.000	0.000	0.000	16.610	7038	6542	7038	6542	316	2384	100	1362	"Y713"
0	0	0	22	4	5	"IRAK4"	"P51617"	8230	31530	210	16159	15161	5010	33	6009	6009	6531	3242	49	81	78	0	4790755	2.662	100000.000	100000.000	0.000	0.000	0.000	0.000	0.000	16.610	10150	9152	10150	9152	316	2572	100	1363	"T208"
0	0	0	22	5	5	"IRAK4"	"P51617"	8740	31540	190	27289	26276	6115	23	6138	6138	6836	3609	52	96	94	0	6726725	5.387	100000.000	100000.000	0.000	0.000	0.000	0.000	0.000	16.610	21151	20138	21151	20138	256	2088	100	1364	"T208"
0	0	0	22	6	5	"IRAK4"	"P51617"	9240	31530	190	26701	25837	6020	23	6062	6062	6705	3585	53	96	95	0	6614166	5.337	100000.000	100000.000	0.000	0.000	0.000	0.000	0.000	16.610	20639	19775	20639	19775	256	2088	100	1365	"T208"
0	0	0	22	7	5	"LDLRAP1"	"Q5SW96"	9720	31520	190	5919	6771	4155	61	6193	6193	6635	2562	38	7	4	0	1733255	0.053	100000.000	100000.000	0.000	0.000	0.000	0.000	0.000	16.610	-274	578	-274	578	256	2088	100	1366	"S186"
0	0	0	22	8	5	"LDLRAP1"	"Q5SW96"	10260	31500	160	5986	6348	2004	31	6258	6258	6524	1619	24	8	3	0	1320338	-0.109	100000.000	100000.000	0.000	0.000	0.000	0.000	0.000	16.610	-272	90	-272	90	208	1512	100	1367	"S186"
0	0	0	22	9	5	"LDLRAP1"	"Q5SW96"	10750	31490	200	6063	6646	3079	46	6191	6191	6542	2204	33	6	4	0	2100058	0.047	100000.000	100000.000	0.000	0.000	0.000	0.000	0.000	16.610	-128	455	-128	455	316	2384	100	1368	"S186"
0	0	0	22	1	6	"MAPK14"	"Q16539"	6760	32170	190	8095	8802	3381	38	6538	6538	6925	2009	29	44	16	0	2253328	0.934	100000.000	100000.000	0.000	0.000	0.000	0.000	0.000	16.610	1557	2264	1557	2264	256	2088	100	1369	"T179"
0	0	0	22	2	6	"MAPK14"	"Q16539"	7240	32170	170	7982	8522	3061	35	6402	6402	6713	1574	23	50	27	0	1772659	1.149	100000.000	100000.000	0.000	0.000	0.000	0.000	0.000	16.610	1580	2120	1580	2120	208	1660	100	1370	"T179"
0	0	0	22	3	6	"MAPK14"	"Q16539"	7740	32170	130	8479	8452	1411	16	6200	6200	6533	2301	35	49	6	0	1014249	0.834	100000.000	100000.000	0.000	0.000	0.000	0.000	0.000	16.610	2279	2252	2279	2252	120	940	100	1371	"T179"
0	0	0	22	4	6	"Met "	"P08581"	8240	32140	170	6608	7745	2892	37	6180	6180	6734	3099	46	23	2	0	1611042	0.326	100000.000	100000.000	0.000	0.000	0.000	0.000	0.000	16.610	428	1565	428	1565	208	1660	100	1372	"Y1003"
0	0	0	22	5	6	"Met "	"P08581"	8730	32170	140	7013	7821	2401	30	5982	5982	6283	1605	25	45	27	0	1220091	0.958	100000.000	100000.000	0.000	0.000	0.000	0.000	0.000	16.610	1031	1839	1031	1839	156	1140	100	1373	"Y1003"
0	0	0	22	6	6	"Met "	"P08581"	9230	32170	100	9506	9643	3542	36	5991	5991	6450	2994	46	57	5	0	771477	1.066	100000.000	100000.000	0.000	0.000	0.000	0.000	0.000	16.610	3515	3652	3515	3652	80	560	100	1374	"Y1003"
0	0	0	22	7	6	"p53 "	"P04637"	9740	32190	130	8487	8636	2589	29	6206	6206	6711	2583	38	43	7	0	1036265	0.745	100000.000	100000.000	0.000	0.000	0.000	0.000	0.000	16.610	2281	2430	2281	2430	120	940	100	1375	"S15"
0	0	0	22	8	6	"p53 "	"P04637"	10230	32170	150	7091	7851	3498	44	6135	6135	6382	1822	28	38	11	0	1224815	0.806	100000.000	100000.000	0.000	0.000	0.000	0.000	0.000	16.610	956	1716	956	1716	156	1272	100	1376	"S15"
0	0	0	22	9	6	"p53 "	"P04637"	10720	32160	150	7264	8903	5439	61	6251	6251	6812	2946	43	28	10	0	1388853	0.710	100000.000	100000.000	0.000	0.000	0.000	0.000	0.000	16.610	1013	2652	1013	2652	156	1272	100	1377	"S15"
-75	0	0	22	1	7	"empty"	"empty"	6740	32790	200	6457	6686	1202	17	6518	6518	6800	1802	26	5	1	0	2112626	-0.063	100000.000	100000.000	0.000	0.000	0.000	0.000	0.000	16.610	-61	168	-61	168	316	2384	100	1378	"empty"
-75	0	0	22	2	7	"empty"	"empty"	7240	32790	200	6429	6803	2560	37	6509	6509	6788	1693	24	7	3	0	2149686	0.009	100000.000	100000.000	0.000	0.000	0.000	0.000	0.000	16.610	-80	294	-80	294	316	2384	100	1379	"empty"
-75	0	0	22	3	7	"empty"	"empty"	7740	32790	200	6333	6852	2504	36	6513	6513	6809	1757	25	10	6	0	2165226	0.024	100000.000	100000.000	0.000	0.000	0.000	0.000	0.000	16.610	-180	339	-180	339	316	2384	100	1380	"empty"
-75	0	0	22	4	7	"empty"	"empty"	8240	32790	200	6366	6771	1890	27	6183	6183	6520	2154	33	6	4	0	2139710	0.117	100000.000	100000.000	0.000	0.000	0.000	0.000	0.000	16.610	183	588	183	588	316	2384	100	1381	"empty"
-75	0	0	22	5	7	"empty"	"empty"	8740	32790	200	6089	6410	1946	30	6219	6219	6798	2780	40	2	0	0	2025454	-0.140	100000.000	100000.000	0.000	0.000	0.000	0.000	0.000	16.610	-130	191	-130	191	316	2384	100	1382	"empty"
-75	0	0	22	6	7	"empty"	"empty"	9240	32790	200	6136	7035	3015	42	6134	6134	6786	3258	48	8	3	0	2223197	0.076	100000.000	100000.000	0.000	0.000	0.000	0.000	0.000	16.610	2	901	2	901	316	2384	100	1383	"empty"
0	0	0	22	7	7	"GLQAWPGEAIPQFLG_100"	"GLQAWPGEAIPQFLG_100"	9710	32790	150	8117	10063	5213	51	6205	6205	6628	2458	37	46	37	0	1569791	1.397	100000.000	100000.000	0.000	0.000	0.000	0.000	0.000	16.610	1912	3858	1912	3858	156	1272	100	1384	"GLQAWPGEAIPQFLG_100"
0	0	0	22	8	7	"GLQAWPGEAIPQFLG_100"	"GLQAWPGEAIPQFLG_100"	10220	32790	110	12012	12192	5591	45	6162	6162	6213	719	11	88	86	0	975363	8.316	100000.000	100000.000	0.000	0.000	0.000	0.000	0.000	16.610	5850	6030	5850	6030	80	656	100	1385	"GLQAWPGEAIPQFLG_100"
0	0	0	22	9	7	"GLQAWPGEAIPQFLG_100"	"GLQAWPGEAIPQFLG_100"	10710	32790	140	7857	9585	4106	42	6258	6258	6746	2341	34	45	39	0	1495304	1.213	100000.000	100000.000	0.000	0.000	0.000	0.000	0.000	16.610	1599	3327	1599	3327	156	1140	100	1386	"GLQAWPGEAIPQFLG_100"
0	0	0	23	1	1	"JAK2"	"O60674"	11270	28950	130	9606	12650	7385	58	6169	6169	6418	1726	26	55	50	0	1518045	3.611	100000.000	100000.000	0.000	0.000	0.000	0.000	0.000	16.610	3437	6481	3437	6481	120	940	100	1387	"Y813"
0	0	0	23	2	1	"JAK2"	"O60674"	11780	28960	130	7282	10967	5774	52	6359	6359	6628	1233	18	46	39	0	1316089	3.519	100000.000	100000.000	0.000	0.000	0.000	0.000	0.000	16.610	923	4608	923	4608	120	940	100	1388	"Y813"
0	0	0	23	3	1	"JAK2"	"O60674"	12270	28960	140	6700	9409	5030	53	6409	6409	6639	1249	18	31	26	0	1467773	2.218	100000.000	100000.000	0.000	0.000	0.000	0.000	0.000	16.610	291	3000	291	3000	156	1140	100	1389	"Y813"
0	0	0	23	4	1	"Jun "	"P05412"	12770	28950	190	7180	7791	1750	22	6431	6431	6828	2382	34	27	3	0	1994465	0.404	100000.000	100000.000	0.000	0.000	0.000	0.000	0.000	16.610	749	1360	749	1360	256	2088	100	1390	"S73"
0	0	0	23	5	1	"Jun "	"P05412"	13270	28950	180	6816	7532	2228	29	6459	6459	7050	3100	43	13	2	0	1928222	0.155	100000.000	100000.000	0.000	0.000	0.000	0.000	0.000	16.610	357	1073	357	1073	256	1924	100	1391	"S73"
0	0	0	23	6	1	"Jun "	"P05412"	13770	28940	200	6914	7733	2726	35	6380	6380	6700	1962	29	27	9	0	2443563	0.527	100000.000	100000.000	0.000	0.000	0.000	0.000	0.000	16.610	534	1353	534	1353	316	2384	100	1392	"S73"
0	0	0	23	7	1	"Kit "	"P10721"	14290	28950	110	13423	13065	3111	23	6333	6333	6962	2030	29	87	85	0	1045180	3.006	100000.000	100000.000	0.000	0.000	0.000	0.000	0.000	16.610	7090	6732	7090	6732	80	656	100	1393	"Y936"
0	0	0	23	8	1	"Kit "	"P10721"	14770	28950	140	10379	10321	3999	38	6401	6401	7444	3573	47	51	19	0	1610122	0.805	100000.000	100000.000	0.000	0.000	0.000	0.000	0.000	16.610	3978	3920	3978	3920	156	1140	100	1394	"Y936"
0	0	0	23	9	1	"Kit "	"P10721"	15270	28950	140	9336	9847	3955	40	6074	6074	6481	2081	32	51	46	0	1536205	1.617	100000.000	100000.000	0.000	0.000	0.000	0.000	0.000	16.610	3262	3773	3262	3773	156	1140	100	1395	"Y936"
0	0	0	23	1	2	"Mnk1"	"Q9BUB5"	11280	29590	90	8123	9732	6361	65	6343	6343	6819	2918	42	21	9	0	506072	0.998	100000.000	100000.000	0.000	0.000	0.000	0.000	0.000	16.610	1780	3389	1780	3389	52	420	100	1396	"T250"
0	0	0	23	2	2	"Mnk1"	"Q9BUB5"	11780	29590	120	7263	7968	2845	35	6415	6415	6691	1601	23	30	10	0	956206	0.798	100000.000	100000.000	0.000	0.000	0.000	0.000	0.000	16.610	848	1553	848	1553	120	820	100	1397	"T250"
0	0	0	23	3	2	"Mnk1"	"Q9BUB5"	12270	29590	200	6614	7174	2193	30	6426	6426	6704	1588	23	18	3	0	2266871	0.296	100000.000	100000.000	0.000	0.000	0.000	0.000	0.000	16.610	188	748	188	748	316	2384	100	1398	"T250"
0	0	0	23	4	2	"NFAT3"	"Q14934"	12770	29590	160	6683	11012	7859	71	6461	6461	6805	1842	27	30	26	0	2290596	2.284	100000.000	100000.000	0.000	0.000	0.000	0.000	0.000	16.610	222	4551	222	4551	208	1512	100	1399	"S676"
0	0	0	23	5	2	"NFAT3"	"Q14934"	13280	29590	160	6919	11855	8214	69	6541	6541	6984	2464	35	32	31	0	2465741	1.977	100000.000	100000.000	0.000	0.000	0.000	0.000	0.000	16.610	378	5314	378	5314	208	1512	100	1400	"S676"
0	0	0	23	6	2	"NFAT3"	"Q14934"	13760	29590	150	7154	14159	9227	65	6382	6382	7085	4841	68	43	38	0	2208791	1.461	100000.000	100000.000	0.000	0.000	0.000	0.000	0.000	16.610	772	7777	772	7777	156	1272	100	1401	"S676"
0	0	0	23	7	2	"PIK3R1 "	"P27986"	14280	29590	150	16635	16714	2836	16	6332	6332	6639	1556	23	98	96	0	2607309	6.475	100000.000	100000.000	0.000	0.000	0.000	0.000	0.000	16.610	10303	10382	10303	10382	156	1272	100	1402	"Y528"
0	0	0	23	8	2	"PIK3R1 "	"P27986"	14780	29590	150	16415	16447	1949	11	6202	6202	6459	1516	23	99	98	0	2565747	6.588	100000.000	100000.000	0.000	0.000	0.000	0.000	0.000	16.610	10213	10245	10213	10245	156	1272	100	1403	"Y528"
0	0	0	23	9	2	"PIK3R1 "	"P27986"	15280	29600	150	16413	16503	2901	17	6164	6164	6742	2634	39	98	97	0	2574545	3.706	100000.000	100000.000	0.000	0.000	0.000	0.000	0.000	16.610	10249	10339	10249	10339	156	1272	100	1404	"Y528"
0	0	0	23	1	3	"p67phox"	"P19878"	11270	30240	160	7706	8195	3163	38	6303	6303	6714	2527	37	21	5	0	1704471	0.586	100000.000	100000.000	0.000	0.000	0.000	0.000	0.000	16.610	1403	1892	1403	1892	208	1512	100	1405	"S208"
0	0	0	23	2	3	"p67phox"	"P19878"	11770	30230	160	8378	8694	2587	29	6400	6400	6641	1444	21	65	23	0	1808259	1.422	100000.000	100000.000	0.000	0.000	0.000	0.000	0.000	16.610	1978	2294	1978	2294	208	1512	100	1406	"S208"
0	0	0	23	3	3	"p67phox"	"P19878"	12270	30230	170	8137	8337	1807	21	6376	6376	6711	1834	27	47	9	0	1734198	0.887	100000.000	100000.000	0.000	0.000	0.000	0.000	0.000	16.610	1761	1961	1761	1961	208	1660	100	1407	"S208"
0	0	0	23	4	3	"PDK1"	"O15530"	12770	30250	100	8716	8516	1528	17	6434	6434	6780	1896	27	60	6	0	681304	0.916	100000.000	100000.000	0.000	0.000	0.000	0.000	0.000	16.610	2282	2082	2282	2082	80	560	100	1408	"S241"
0	0	0	23	5	3	"PDK1"	"O15530"	13270	30230	140	8269	12246	13300	108	6521	6521	6892	2063	29	45	19	3	1910415	2.595	100000.000	100000.000	0.000	0.000	0.000	0.000	0.000	16.610	1748	5725	1748	5725	156	1140	100	1409	"S241"
0	0	0	23	6	3	"PDK1"	"O15530"	13770	30210	160	7594	8384	3194	38	6441	6441	6785	2324	34	29	10	0	1743852	0.688	100000.000	100000.000	0.000	0.000	0.000	0.000	0.000	16.610	1153	1943	1153	1943	208	1512	100	1410	"S241"
0	0	0	23	7	3	"Ripk1"	"Q13546"	14290	30230	170	7569	8822	4350	49	6342	6342	6723	1963	29	41	20	0	1834917	1.069	100000.000	100000.000	0.000	0.000	0.000	0.000	0.000	16.610	1227	2480	1227	2480	208	1660	100	1411	"Y384"
0	0	0	23	8	3	"Ripk1"	"Q13546"	14780	30240	140	8405	9267	3951	42	6297	6297	6641	1794	27	59	21	0	1445645	1.464	100000.000	100000.000	0.000	0.000	0.000	0.000	0.000	16.610	2108	2970	2108	2970	156	1140	100	1412	"Y384"
0	0	0	23	9	3	"Ripk1"	"Q13546"	15250	30250	180	6842	7563	2022	26	6170	6170	6566	1838	27	34	9	0	1936098	0.542	100000.000	100000.000	0.000	0.000	0.000	0.000	0.000	16.610	672	1393	672	1393	256	1924	100	1413	"Y384"
0	0	0	23	1	4	"Shc1"	"P29353"	11250	30870	200	6356	6666	2123	31	6218	6218	6479	1521	23	8	2	0	2106442	0.123	100000.000	100000.000	0.000	0.000	0.000	0.000	0.000	16.610	138	448	138	448	316	2384	100	1414	"S36"
0	0	0	23	2	4	"Shc1"	"P29353"	11760	30870	150	6561	7599	4185	55	6314	6314	6737	2138	31	8	6	0	1185476	0.403	100000.000	100000.000	0.000	0.000	0.000	0.000	0.000	16.610	247	1285	247	1285	156	1272	100	1415	"S36"
0	0	0	23	3	4	"Shc1"	"P29353"	12230	30880	170	6498	6978	1975	28	6370	6370	6761	2015	29	7	2	0	1451520	0.108	100000.000	100000.000	0.000	0.000	0.000	0.000	0.000	16.610	128	608	128	608	208	1660	100	1416	"S36"
0	0	0	23	4	4	"SMAD3"	"Q15796"	12740	30870	200	6535	6754	1318	19	6446	6446	6936	2439	35	3	0	0	2134338	-0.075	100000.000	100000.000	0.000	0.000	0.000	0.000	0.000	16.610	89	308	89	308	316	2384	100	1417	"S204"
0	0	0	23	5	4	"SMAD3"	"Q15796"	13240	30870	200	6532	6865	1843	26	6507	6507	6993	2391	34	4	2	0	2169270	-0.054	100000.000	100000.000	0.000	0.000	0.000	0.000	0.000	16.610	25	358	25	358	316	2384	100	1418	"S204"
0	0	0	23	6	4	"SMAD3"	"Q15796"	13720	30880	260	6450	6861	2112	30	6481	6481	6933	2508	36	6	1	0	3705010	-0.029	100000.000	100000.000	0.000	0.000	0.000	0.000	0.000	16.610	-31	380	-31	380	540	4051	100	1419	"S204"
0	0	0	23	7	4	"TAK1 "	"O43318"	14240	30870	200	6319	6691	2745	41	6406	6406	6769	2112	31	4	2	0	2114416	-0.037	100000.000	100000.000	0.000	0.000	0.000	0.000	0.000	16.610	-87	285	-87	285	316	2384	100	1420	"S192"
0	0	0	23	8	4	"TAK1 "	"O43318"	14740	30870	200	6152	6492	1807	27	6314	6314	6721	2107	31	5	2	0	2051430	-0.109	100000.000	100000.000	0.000	0.000	0.000	0.000	0.000	16.610	-162	178	-162	178	316	2384	100	1421	"S192"
0	0	0	23	9	4	"TAK1 "	"O43318"	15240	30870	200	6204	6660	2800	42	6220	6220	6681	2315	34	5	2	0	2104573	-0.009	100000.000	100000.000	0.000	0.000	0.000	0.000	0.000	16.610	-16	440	-16	440	316	2384	100	1422	"S192"
0	0	0	23	1	5	"ACC1"	"Q13085 "	11260	31510	160	6561	7398	3907	52	6246	6246	6753	2203	32	14	5	0	1538686	0.293	100000.000	100000.000	0.000	0.000	0.000	0.000	0.000	16.610	315	1152	315	1152	208	1512	100	1423	"S29"
0	0	0	23	2	5	"ACC1"	"Q13085 "	11780	31520	150	6645	7876	4239	53	6231	6231	6655	2339	35	14	5	0	1228612	0.522	100000.000	100000.000	0.000	0.000	0.000	0.000	0.000	16.610	414	1645	414	1645	156	1272	100	1424	"S29"
0	0	0	23	3	5	"ACC1"	"Q13085 "	12280	31530	90	8180	8611	1897	22	6335	6335	6649	1733	26	57	13	0	447788	1.132	100000.000	100000.000	0.000	0.000	0.000	0.000	0.000	16.610	1845	2276	1845	2276	52	420	100	1425	"S29"
0	0	0	23	4	5	"AR"	"P10275"	12770	31530	130	15638	14184	3804	26	6291	6291	6706	2683	40	83	77	0	1702113	2.787	100000.000	100000.000	0.000	0.000	0.000	0.000	0.000	16.610	9347	7893	9347	7893	120	940	100	1426	"Y363"
0	0	0	23	5	5	"AR"	"P10275"	13280	31530	140	14570	12756	5102	39	6350	6350	6893	3103	45	64	57	0	1989901	1.889	100000.000	100000.000	0.000	0.000	0.000	0.000	0.000	16.610	8220	6406	8220	6406	156	1140	100	1427	"Y363"
0	0	0	23	6	5	"AR"	"P10275"	13770	31530	140	15108	13013	5567	42	6327	6327	6644	2047	30	63	57	0	2030082	3.111	100000.000	100000.000	0.000	0.000	0.000	0.000	0.000	16.610	8781	6686	8781	6686	156	1140	100	1428	"Y363"
0	0	0	23	7	5	"process-control__"	"GGSGGSGDYKDDDDK"	14270	31520	200	6378	6868	2142	31	6305	6305	6671	1984	29	7	3	0	2170416	0.099	100000.000	100000.000	0.000	0.000	0.000	0.000	0.000	16.610	73	563	73	563	316	2384	100	1429	"process-control__"
0	0	0	23	8	5	"process-control__"	"GGSGGSGDYKDDDDK"	14770	31520	200	6297	6889	2114	30	6263	6263	6766	2634	38	7	3	0	2177048	0.047	100000.000	100000.000	0.000	0.000	0.000	0.000	0.000	16.610	34	626	34	626	316	2384	100	1430	"process-control__"
0	0	0	23	9	5	"process-control__"	"GGSGGSGDYKDDDDK"	15270	31520	200	6229	7045	3023	42	6305	6305	7146	3625	50	5	2	0	2226114	-0.028	100000.000	100000.000	0.000	0.000	0.000	0.000	0.000	16.610	-76	740	-76	740	316	2384	100	1431	"process-control__"
0	0	0	23	1	6	"Ck2-B"	"Q5SRQ6"	11290	32140	170	6641	7195	2006	27	6361	6361	6878	2360	34	8	5	0	1496640	0.134	100000.000	100000.000	0.000	0.000	0.000	0.000	0.000	16.610	280	834	280	834	208	1660	100	1432	"S228"
0	0	0	23	2	6	"Ck2-B"	"Q5SRQ6"	11750	32160	150	6778	7188	1910	26	6387	6387	6873	2850	41	4	2	0	1121296	0.111	100000.000	100000.000	0.000	0.000	0.000	0.000	0.000	16.610	391	801	391	801	156	1272	100	1433	"S228"
0	0	0	23	3	6	"Ck2-B"	"Q5SRQ6"	12280	32180	150	6814	7508	3089	41	6330	6330	6623	1769	26	10	5	0	1171183	0.500	100000.000	100000.000	0.000	0.000	0.000	0.000	0.000	16.610	484	1178	484	1178	156	1272	100	1434	"S228"
0	0	0	23	4	6	"CTNNB1"	"P35222"	12770	32140	140	7003	7180	1054	14	6333	6333	6546	1610	24	9	3	0	1120140	0.394	100000.000	100000.000	0.000	0.000	0.000	0.000	0.000	16.610	670	847	670	847	156	1140	100	1435	"S33"
0	0	0	23	5	6	"CTNNB1"	"P35222"	13270	32140	140	7070	7322	1680	22	6365	6365	6737	2126	31	8	3	0	1142200	0.275	100000.000	100000.000	0.000	0.000	0.000	0.000	0.000	16.610	705	957	705	957	156	1140	100	1436	"S33"
0	0	0	23	6	6	"CTNNB1"	"P35222"	13780	32150	150	6861	7471	2382	31	6330	6330	6730	2273	33	10	5	0	1165431	0.326	100000.000	100000.000	0.000	0.000	0.000	0.000	0.000	16.610	531	1141	531	1141	156	1272	100	1437	"S33"
0	0	0	23	7	6	"EGFR"	"P00533"	14290	32160	190	6487	7132	3081	43	6278	6278	6634	1910	28	10	3	0	1825912	0.261	100000.000	100000.000	0.000	0.000	0.000	0.000	0.000	16.610	209	854	209	854	256	2088	100	1438	"Y869"
0	0	0	23	8	6	"EGFR"	"P00533"	14770	32140	200	6363	7675	4422	57	6267	6267	7249	4029	55	9	4	0	2425295	0.106	100000.000	100000.000	0.000	0.000	0.000	0.000	0.000	16.610	96	1408	96	1408	316	2384	100	1439	"Y869"
0	0	0	23	9	6	"EGFR"	"P00533"	15270	32130	210	6571	9402	7995	85	6299	6299	8009	5513	68	13	8	0	2971166	0.253	100000.000	100000.000	0.000	0.000	0.000	0.000	0.000	16.610	272	3103	272	3103	316	2552	100	1440	"Y869"
-75	0	0	23	1	7	"empty"	"empty"	11270	32800	200	6549	6822	1672	24	6463	6463	6845	2219	32	6	1	0	2155772	-0.010	100000.000	100000.000	0.000	0.000	0.000	0.000	0.000	16.610	86	359	86	359	316	2384	100	1441	"empty"
-75	0	0	23	2	7	"empty"	"empty"	11770	32800	200	6527	6861	2097	30	6559	6559	6870	1580	22	6	2	0	2168022	-0.006	100000.000	100000.000	0.000	0.000	0.000	0.000	0.000	16.610	-32	302	-32	302	316	2384	100	1442	"empty"
-75	0	0	23	3	7	"empty"	"empty"	12270	32800	200	6593	6774	1129	16	6577	6577	6909	1778	25	3	1	0	2140625	-0.076	100000.000	100000.000	0.000	0.000	0.000	0.000	0.000	16.610	16	197	16	197	316	2384	100	1443	"empty"
-75	0	0	23	4	7	"empty"	"empty"	12770	32800	200	6530	6843	1310	19	6501	6501	6760	1701	25	9	4	0	2162422	0.049	100000.000	100000.000	0.000	0.000	0.000	0.000	0.000	16.610	29	342	29	342	316	2384	100	1444	"empty"
-75	0	0	23	5	7	"empty"	"empty"	13270	32800	200	6483	6680	1279	19	6387	6387	6769	2428	35	4	0	0	2110752	-0.037	100000.000	100000.000	0.000	0.000	0.000	0.000	0.000	16.610	96	293	96	293	316	2384	100	1445	"empty"
-75	0	0	23	6	7	"empty"	"empty"	13770	32800	200	6300	6603	1621	24	6346	6346	6706	2361	35	3	1	0	2086653	-0.044	100000.000	100000.000	0.000	0.000	0.000	0.000	0.000	16.610	-46	257	-46	257	316	2384	100	1446	"empty"
0	0	0	23	7	7	"GLQAWPG-pS-AIPQFLG_GLQAWPGEAIPQFLG_80vs20"	"GLQAWPG-pS-AIPQFLG_GLQAWPGEAIPQFLG_80vs20"	14280	32790	130	18256	27029	19486	72	6350	6350	6757	2212	32	72	58	0	3243500	9.165	100000.000	100000.000	0.000	0.000	0.000	0.000	0.000	16.610	11906	20679	11906	20679	120	940	100	1447	"GLQAWPG-pS-AIPQFLG_GLQAWPGEAIPQFLG_80vs20"
0	0	0	23	8	7	"GLQAWPG-pS-AIPQFLG_GLQAWPGEAIPQFLG_80vs20"	"GLQAWPG-pS-AIPQFLG_GLQAWPGEAIPQFLG_80vs20"	14760	32800	140	9431	22200	18703	84	6321	6321	6809	2124	31	56	42	0	3463174	7.246	100000.000	100000.000	0.000	0.000	0.000	0.000	0.000	16.610	3110	15879	3110	15879	156	1140	100	1448	"GLQAWPG-pS-AIPQFLG_GLQAWPGEAIPQFLG_80vs20"
0	0	0	23	9	7	"GLQAWPG-pS-AIPQFLG_GLQAWPGEAIPQFLG_80vs20"	"GLQAWPG-pS-AIPQFLG_GLQAWPGEAIPQFLG_80vs20"	15270	32790	150	9300	21618	18614	86	6294	6294	7400	4144	56	44	39	0	3372398	3.431	100000.000	100000.000	0.000	0.000	0.000	0.000	0.000	16.610	3006	15324	3006	15324	156	1272	100	1449	"GLQAWPG-pS-AIPQFLG_GLQAWPGEAIPQFLG_80vs20"
0	0	0	24	1	1	"Bim"	"O43521"	15690	28890	200	6430	6857	1633	23	6204	6204	6746	2780	41	5	2	0	2166711	0.040	100000.000	100000.000	0.000	0.000	0.000	0.000	0.000	16.610	226	653	226	653	316	2384	100	1450	"S69"
0	0	0	24	2	1	"Bim"	"O43521"	16200	28900	170	6716	8287	5528	66	6305	6305	7502	4382	58	10	4	0	1723729	0.179	100000.000	100000.000	0.000	0.000	0.000	0.000	0.000	16.610	411	1982	411	1982	208	1660	100	1451	"S69"
0	0	0	24	3	1	"Bim"	"O43521"	16700	28910	130	6788	7740	3608	46	6348	6348	6804	2133	31	12	8	0	928816	0.439	100000.000	100000.000	0.000	0.000	0.000	0.000	0.000	16.610	440	1392	440	1392	120	940	100	1452	"S69"
0	0	0	24	4	1	"caspase-8"	"Q14790 "	17220	28910	190	6381	7094	2557	36	6289	6289	7055	3370	47	6	2	0	1815970	0.012	100000.000	100000.000	0.000	0.000	0.000	0.000	0.000	16.610	92	805	92	805	256	2088	100	1453	"Y448"
0	0	0	24	5	1	"caspase-8"	"Q14790 "	17700	28930	160	6526	7610	3684	48	6291	6291	7018	3111	44	11	4	0	1582907	0.190	100000.000	100000.000	0.000	0.000	0.000	0.000	0.000	16.610	235	1319	235	1319	208	1512	100	1454	"Y448"
0	0	0	24	6	1	"caspase-8"	"Q14790 "	18210	28910	120	6871	8499	4829	56	6275	6275	7021	2935	41	20	9	0	1019866	0.504	100000.000	100000.000	0.000	0.000	0.000	0.000	0.000	16.610	596	2224	596	2224	120	820	100	1455	"Y448"
0	0	0	24	7	1	"Cdc2"	"P06493"	18720	28930	200	10447	12765	7876	61	6185	6185	7299	4398	60	47	21	0	4033684	1.243	100000.000	100000.000	0.000	0.000	0.000	0.000	0.000	16.610	4262	6580	4262	6580	316	2384	100	1456	"T161"
0	0	0	24	8	1	"Cdc2"	"P06493"	19220	28930	190	12642	17084	11450	67	6028	6028	7232	4516	62	67	37	0	4373463	2.182	100000.000	100000.000	0.000	0.000	0.000	0.000	0.000	16.610	6614	11056	6614	11056	256	2088	100	1457	"T161"
0	0	0	24	9	1	"Cdc2"	"P06493"	19710	28930	180	13764	19301	12611	65	5827	5827	7278	5461	75	68	39	0	4940959	2.202	100000.000	100000.000	0.000	0.000	0.000	0.000	0.000	16.610	7937	13474	7937	13474	256	1924	100	1458	"T161"
0	0	0	24	1	2	"FGFR1 "	"P11362"	15730	29550	180	6380	7413	4016	54	6273	6273	7003	2833	40	9	6	0	1897683	0.145	100000.000	100000.000	0.000	0.000	0.000	0.000	0.000	16.610	107	1140	107	1140	256	1924	100	1459	"Y653"
0	0	0	24	2	2	"FGFR1 "	"P11362"	16210	29520	220	6476	7785	4615	59	6337	6337	7069	3213	45	8	6	0	3051674	0.223	100000.000	100000.000	0.000	0.000	0.000	0.000	0.000	16.610	139	1448	139	1448	392	2896	100	1460	"Y653"
0	0	0	24	3	2	"FGFR1 "	"P11362"	16740	29560	170	6403	7774	4144	53	6319	6319	7029	2979	42	12	7	0	1616918	0.250	100000.000	100000.000	0.000	0.000	0.000	0.000	0.000	16.610	84	1455	84	1455	208	1660	100	1461	"Y653"
0	0	0	24	4	2	"GIT2"	"Q14161"	17230	29520	180	6536	8055	5585	69	6364	6364	7376	3749	50	10	6	0	2061989	0.181	100000.000	100000.000	0.000	0.000	0.000	0.000	0.000	16.610	172	1691	172	1691	256	1924	100	1462	"Y492"
0	0	0	24	5	2	"GIT2"	"Q14161"	17720	29540	200	6459	7452	3384	45	6388	6388	7704	4675	60	6	3	0	2354818	-0.054	100000.000	100000.000	0.000	0.000	0.000	0.000	0.000	16.610	71	1064	71	1064	316	2384	100	1463	"Y492"
0	0	0	24	6	2	"GIT2"	"Q14161"	18220	29550	200	6409	8118	6313	77	6398	6398	8290	6077	73	6	4	0	2565412	-0.028	100000.000	100000.000	0.000	0.000	0.000	0.000	0.000	16.610	11	1720	11	1720	316	2384	100	1464	"Y492"
0	0	0	24	7	2	"Grb2"	"P62993"	18720	29560	180	6379	8349	5490	65	6304	6304	8151	5764	70	11	5	0	2137235	0.034	100000.000	100000.000	0.000	0.000	0.000	0.000	0.000	16.610	75	2045	75	2045	256	1924	100	1465	"Y7"
0	0	0	24	8	2	"Grb2"	"P62993"	19220	29540	190	6458	9698	7883	81	6264	6264	8463	6502	76	15	10	0	2482629	0.190	100000.000	100000.000	0.000	0.000	0.000	0.000	0.000	16.610	194	3434	194	3434	256	2088	100	1466	"Y7"
0	0	0	24	9	2	"Grb2"	"P62993"	19710	29540	200	5802	7090	4684	66	5928	5928	7643	5920	77	6	3	0	2240487	-0.093	100000.000	100000.000	0.000	0.000	0.000	0.000	0.000	16.610	-126	1162	-126	1162	316	2384	100	1467	"Y7"
0	0	0	24	1	3	"IKK-gamma "	"Q9Y6K9"	15720	30170	200	6092	6113	1956	31	6239	6239	6819	2680	39	3	1	0	1931855	-0.263	100000.000	100000.000	0.000	0.000	0.000	0.000	0.000	16.610	-147	-126	-147	-126	316	2384	100	1468	"S43"
0	0	0	24	2	3	"IKK-gamma "	"Q9Y6K9"	16220	30180	180	6081	6324	2628	41	6328	6328	7051	2867	40	6	3	0	1618979	-0.254	100000.000	100000.000	0.000	0.000	0.000	0.000	0.000	16.610	-247	-4	-247	-4	256	1924	100	1469	"S43"
0	0	0	24	3	3	"IKK-gamma "	"Q9Y6K9"	16690	30190	180	6214	7158	4320	60	6404	6404	7501	4099	54	7	5	0	1832470	-0.084	100000.000	100000.000	0.000	0.000	0.000	0.000	0.000	16.610	-190	754	-190	754	256	1924	100	1470	"S43"
0	0	0	24	4	3	"IRAK1"	"P51617"	17220	30210	150	7438	9939	6759	68	6345	6345	8082	5425	67	18	9	0	1550529	0.342	100000.000	100000.000	0.000	0.000	0.000	0.000	0.000	16.610	1093	3594	1093	3594	156	1272	100	1471	"T387"
0	0	0	24	5	3	"IRAK1"	"P51617"	17690	30200	190	6824	9429	6710	71	6378	6378	8274	5960	72	14	7	0	2413809	0.194	100000.000	100000.000	0.000	0.000	0.000	0.000	0.000	16.610	446	3051	446	3051	256	2088	100	1472	"T387"
0	0	0	24	6	3	"IRAK1"	"P51617"	18200	30190	150	7698	11087	8676	78	6335	6335	8124	5777	71	23	9	0	1729512	0.513	100000.000	100000.000	0.000	0.000	0.000	0.000	0.000	16.610	1363	4752	1363	4752	156	1272	100	1473	"T387"
0	0	0	24	7	3	"Lck"	"P06239"	18690	30190	200	6529	9104	7236	79	6420	6420	8481	6126	72	12	7	0	2876754	0.102	100000.000	100000.000	0.000	0.000	0.000	0.000	0.000	16.610	109	2684	109	2684	316	2384	100	1474	"Y394"
0	0	0	24	8	3	"Lck"	"P06239"	19190	30200	200	6461	9308	6559	70	6233	6233	8275	5979	72	16	9	0	2941225	0.173	100000.000	100000.000	0.000	0.000	0.000	0.000	0.000	16.610	228	3075	228	3075	316	2384	100	1475	"Y394"
0	0	0	24	9	3	"Lck"	"P06239"	19680	30200	200	6138	7991	6123	76	5940	5940	7637	5633	73	8	4	0	2525275	0.063	100000.000	100000.000	0.000	0.000	0.000	0.000	0.000	16.610	198	2051	198	2051	316	2384	100	1476	"Y394"
0	0	0	24	1	4	"CDK2"	"P24941"	15730	30840	130	13361	13208	3062	23	6241	6241	6887	3606	52	90	49	0	1584942	1.753	100000.000	100000.000	0.000	0.000	0.000	0.000	0.000	16.610	7120	6967	7120	6967	120	940	100	1477	"T160"
0	0	0	24	2	4	"CDK2"	"P24941"	16210	30880	160	13563	12930	5996	46	6293	6293	6986	2866	41	67	62	0	2689418	2.074	100000.000	100000.000	0.000	0.000	0.000	0.000	0.000	16.610	7270	6637	7270	6637	208	1512	100	1478	"T160"
0	0	0	24	3	4	"CDK2"	"P24941"	16710	30840	170	12991	14184	9777	68	6411	6411	8046	5427	67	55	22	0	2950174	1.131	100000.000	100000.000	0.000	0.000	0.000	0.000	0.000	16.610	6580	7773	6580	7773	208	1660	100	1479	"T160"
0	0	0	24	4	4	"MDM2"	"Q00987"	17200	30830	200	6484	8243	5306	64	6412	6412	8252	5574	67	10	4	0	2604705	-0.002	100000.000	100000.000	0.000	0.000	0.000	0.000	0.000	16.610	72	1831	72	1831	316	2384	100	1480	"S186/8"
0	0	0	24	5	4	"MDM2"	"Q00987"	17720	30830	230	6579	8555	6550	76	6388	6388	8002	5054	63	10	6	0	3353602	0.109	100000.000	100000.000	0.000	0.000	0.000	0.000	0.000	16.610	191	2167	191	2167	392	3108	100	1481	"S186/8"
0	0	0	24	6	4	"MDM2"	"Q00987"	18210	30840	190	6460	9091	7604	83	6374	6374	8195	5728	69	12	7	0	2327326	0.156	100000.000	100000.000	0.000	0.000	0.000	0.000	0.000	16.610	86	2717	86	2717	256	2088	100	1482	"S186/8"
0	0	0	24	7	4	"NFkB-p65 "	"Q04206"	18700	30850	150	10056	16316	12270	75	6335	6335	8841	7046	79	48	34	0	2545256	1.061	100000.000	100000.000	0.000	0.000	0.000	0.000	0.000	16.610	3721	9981	3721	9981	156	1272	100	1483	"S536"
0	0	0	24	8	4	"NFkB-p65 "	"Q04206"	19210	30840	130	22050	21891	13542	61	6212	6212	8324	6623	79	64	59	0	2626893	2.048	100000.000	100000.000	0.000	0.000	0.000	0.000	0.000	16.610	15838	15679	15838	15679	120	940	100	1484	"S536"
0	0	0	24	9	4	"NFkB-p65 "	"Q04206"	19690	30820	170	8175	15105	12138	80	6041	6041	7922	6050	76	40	31	0	3141939	1.187	100000.000	100000.000	0.000	0.000	0.000	0.000	0.000	16.610	2134	9064	2134	9064	208	1660	100	1485	"S536"
0	0	0	24	1	5	"PLCG2"	"P16885"	15700	31500	200	6705	9973	6169	61	6503	6503	7935	4277	53	30	21	0	3151330	0.477	100000.000	100000.000	0.000	0.000	0.000	0.000	0.000	16.610	202	3470	202	3470	316	2384	100	1486	"Y759"
0	0	0	24	2	5	"PLCG2"	"P16885"	16200	31500	160	10762	12736	8350	65	6446	6446	7631	4191	54	51	25	0	2649131	1.218	100000.000	100000.000	0.000	0.000	0.000	0.000	0.000	16.610	4316	6290	4316	6290	208	1512	100	1487	"Y759"
0	0	0	24	3	5	"PLCG2"	"P16885"	16700	31470	150	10634	12959	8247	63	6437	6437	7671	4046	52	50	32	0	2021675	1.307	100000.000	100000.000	0.000	0.000	0.000	0.000	0.000	16.610	4197	6522	4197	6522	156	1272	100	1488	"Y759"
0	0	0	24	4	5	"pyk2"	"Q14289"	17210	31470	200	6555	7670	3994	52	6445	6445	8014	5185	64	6	2	0	2423612	-0.066	100000.000	100000.000	0.000	0.000	0.000	0.000	0.000	16.610	110	1225	110	1225	316	2384	100	1489	"S213"
0	0	0	24	5	5	"pyk2"	"Q14289"	17710	31480	220	6594	8193	4926	60	6388	6388	8251	5693	68	9	4	0	3211850	-0.010	100000.000	100000.000	0.000	0.000	0.000	0.000	0.000	16.610	206	1805	206	1805	392	2896	100	1490	"S213"
0	0	0	24	6	5	"pyk2"	"Q14289"	18190	31480	140	6824	8003	4612	57	6275	6275	8011	5522	68	6	3	0	1248401	-0.001	100000.000	100000.000	0.000	0.000	0.000	0.000	0.000	16.610	549	1728	549	1728	156	1140	100	1491	"S213"
0	0	0	24	7	5	"SOC3"	"O14543"	18670	31480	210	6893	10199	8428	82	6257	6257	8046	5764	71	18	10	0	3222919	0.374	100000.000	100000.000	0.000	0.000	0.000	0.000	0.000	16.610	636	3942	636	3942	316	2572	100	1492	"Y221"
0	0	0	24	8	5	"SOC3"	"O14543"	19190	31490	200	7092	10490	8100	77	6228	6228	8458	6603	78	19	10	0	3314980	0.308	100000.000	100000.000	0.000	0.000	0.000	0.000	0.000	16.610	864	4262	864	4262	316	2384	100	1493	"Y221"
0	0	0	24	9	5	"SOC3"	"O14543"	19660	31490	210	6324	8681	6366	73	6002	6002	7971	6052	75	12	7	0	2743283	0.117	100000.000	100000.000	0.000	0.000	0.000	0.000	0.000	16.610	322	2679	322	2679	316	2572	100	1494	"Y221"
0	0	0	24	1	6	"STAT4"	"Q14765"	15700	32140	240	6605	7924	4655	58	6375	6375	7758	4707	60	9	4	0	3645108	0.035	100000.000	100000.000	0.000	0.000	0.000	0.000	0.000	16.610	230	1549	230	1549	460	3396	100	1495	"Y693"
0	0	0	24	2	6	"STAT4"	"Q14765"	16220	32120	190	7140	8526	4413	51	6450	6450	7697	4284	55	13	6	0	2182564	0.194	100000.000	100000.000	0.000	0.000	0.000	0.000	0.000	16.610	690	2076	690	2076	256	2088	100	1496	"Y693"
0	0	0	24	3	6	"STAT4"	"Q14765"	16710	32140	180	6880	9201	5688	61	6380	6380	7553	3926	51	19	11	0	2355569	0.420	100000.000	100000.000	0.000	0.000	0.000	0.000	0.000	16.610	500	2821	500	2821	256	1924	100	1497	"Y693"
0	0	0	24	4	6	"STMN1"	"P16949"	17210	32140	200	6317	8675	6309	72	6406	6406	8185	5311	64	14	8	0	2741355	0.092	100000.000	100000.000	0.000	0.000	0.000	0.000	0.000	16.610	-89	2269	-89	2269	316	2384	100	1498	"S24"
0	0	0	24	5	6	"STMN1"	"P16949"	17710	32150	240	6423	8586	6478	75	6404	6404	8241	5611	68	10	6	0	3949622	0.061	100000.000	100000.000	0.000	0.000	0.000	0.000	0.000	16.610	19	2182	19	2182	460	3460	100	1499	"S24"
0	0	0	24	6	6	"STMN1"	"P16949"	18200	32140	210	6321	8784	6816	77	6403	6403	8270	5777	69	12	7	0	2775825	0.089	100000.000	100000.000	0.000	0.000	0.000	0.000	0.000	16.610	-82	2381	-82	2381	316	2572	100	1500	"S24"
0	0	0	24	7	6	"GIT2"	"Q14161"	18700	32130	200	6503	8752	6128	70	6331	6331	8101	5489	67	12	7	0	2765591	0.119	100000.000	100000.000	0.000	0.000	0.000	0.000	0.000	16.610	172	2421	172	2421	316	2384	100	1501	"Y592"
0	0	0	24	8	6	"GIT2"	"Q14161"	19170	32150	210	6330	8943	6990	78	6122	6122	7843	5480	69	14	9	0	2826140	0.201	100000.000	100000.000	0.000	0.000	0.000	0.000	0.000	16.610	208	2821	208	2821	316	2572	100	1502	"Y592"
0	0	0	24	9	6	"GIT2"	"Q14161"	19720	32120	260	6259	8229	5925	72	5913	5913	7206	4787	66	12	6	0	4443551	0.214	100000.000	100000.000	0.000	0.000	0.000	0.000	0.000	16.610	346	2316	346	2316	540	4084	100	1503	"Y592"
-75	0	0	24	1	7	"empty"	"empty"	15700	32770	200	6299	8201	5987	73	6426	6426	7912	4896	61	9	6	0	2591540	0.059	100000.000	100000.000	0.000	0.000	0.000	0.000	0.000	16.610	-127	1775	-127	1775	316	2384	100	1504	"empty"
-75	0	0	24	2	7	"empty"	"empty"	16200	32770	200	6488	8047	5057	62	6430	6430	7627	4410	57	10	4	0	2542727	0.095	100000.000	100000.000	0.000	0.000	0.000	0.000	0.000	16.610	58	1617	58	1617	316	2384	100	1505	"empty"
-75	0	0	24	3	7	"empty"	"empty"	16700	32770	200	6501	8431	5925	70	6445	6445	8002	4929	61	10	6	0	2664083	0.087	100000.000	100000.000	0.000	0.000	0.000	0.000	0.000	16.610	56	1986	56	1986	316	2384	100	1506	"empty"
-75	0	0	24	4	7	"empty"	"empty"	17200	32770	200	6414	8090	5000	61	6367	6367	8075	5423	67	9	5	0	2556337	0.003	100000.000	100000.000	0.000	0.000	0.000	0.000	0.000	16.610	47	1723	47	1723	316	2384	100	1507	"empty"
-75	0	0	24	5	7	"empty"	"empty"	17700	32770	200	6321	7476	4220	56	6347	6347	7447	3916	52	6	5	0	2362278	0.007	100000.000	100000.000	0.000	0.000	0.000	0.000	0.000	16.610	-26	1129	-26	1129	316	2384	100	1508	"empty"
-75	0	0	24	6	7	"empty"	"empty"	18200	32770	200	6646	12133	12475	102	6344	6344	7763	4502	57	24	17	0	3834066	0.971	100000.000	100000.000	0.000	0.000	0.000	0.000	0.000	16.610	302	5789	302	5789	316	2384	100	1509	"empty"
0	0	0	24	7	7	"Control-Spot"	"Mouse_IgG"	18710	32770	160	26623	25946	12141	46	6339	6339	8005	5497	68	80	76	0	5396692	3.264	100000.000	100000.000	0.000	0.000	0.000	0.000	0.000	16.610	20284	19607	20284	19607	208	1512	100	1510	"Control-Spot"
0	0	0	24	8	7	"Control-Spot"	"Mouse_IgG"	19190	32770	200	13076	13758	8162	59	6142	6142	7790	5329	68	57	26	0	4347427	1.120	100000.000	100000.000	0.000	0.000	0.000	0.000	0.000	16.610	6934	7616	6934	7616	316	2384	100	1511	"Control-Spot"
0	0	0	24	9	7	"Control-Spot"	"Mouse_IgG"	19690	32770	200	13897	15737	10767	68	6016	6016	7793	5747	73	58	32	0	4973016	1.382	100000.000	100000.000	0.000	0.000	0.000	0.000	0.000	16.610	7881	9721	7881	9721	316	2384	100	1512	"Control-Spot"
0	0	0	25	1	1	"AMPK1"	"Q13131"	2230	33390	110	16897	15893	5660	35	6043	6043	6490	2099	32	87	83	0	1271461	4.480	100000.000	100000.000	0.000	0.000	0.000	0.000	0.000	16.610	10854	9850	10854	9850	80	656	100	1513	"T174/5"
0	0	0	25	2	1	"AMPK1"	"Q13131"	2730	33370	130	15139	12901	5675	43	5887	5887	6265	1774	28	65	61	0	1548064	3.741	100000.000	100000.000	0.000	0.000	0.000	0.000	0.000	16.610	9252	7014	9252	7014	120	940	100	1514	"T174/5"
0	0	0	25	3	1	"AMPK1"	"Q13131"	3230	33350	150	14529	12141	5409	44	6006	6006	6400	1927	30	60	56	0	1893945	2.979	100000.000	100000.000	0.000	0.000	0.000	0.000	0.000	16.610	8523	6135	8523	6135	156	1272	100	1515	"T174/5"
0	0	0	25	4	1	"aura"	"O14965"	3730	33370	170	8147	8403	1496	17	6213	6213	6490	1851	28	53	9	0	1747829	1.033	100000.000	100000.000	0.000	0.000	0.000	0.000	0.000	16.610	1934	2190	1934	2190	208	1660	100	1516	"T287"
0	0	0	25	5	1	"aura"	"O14965"	4230	33360	190	8194	8258	1142	13	6328	6328	6471	1275	19	75	23	0	2114035	1.402	100000.000	100000.000	0.000	0.000	0.000	0.000	0.000	16.610	1866	1930	1866	1930	256	2088	100	1517	"T287"
0	0	0	25	6	1	"aura"	"O14965"	4730	33370	170	8202	8532	2261	26	6476	6476	6794	2904	42	18	2	0	1774588	0.598	100000.000	100000.000	0.000	0.000	0.000	0.000	0.000	16.610	1726	2056	1726	2056	208	1660	100	1518	"T287"
0	0	0	25	7	1	"CFTR"	"P13569"	5230	33390	150	7394	11479	14230	123	6436	6436	6651	1289	19	39	14	4	1790657	3.746	100000.000	100000.000	0.000	0.000	0.000	0.000	0.000	16.610	958	5043	958	5043	156	1272	100	1519	"S737"
0	0	0	25	8	1	"CFTR"	"P13569"	5730	33390	140	7673	7853	1455	18	6603	6603	6790	1075	15	49	16	0	1225077	0.989	100000.000	100000.000	0.000	0.000	0.000	0.000	0.000	16.610	1070	1250	1070	1250	156	1140	100	1520	"S737"
0	0	0	25	9	1	"CFTR"	"P13569"	6230	33370	120	7936	8464	2737	32	6616	6616	6819	1379	20	47	11	0	1015656	1.193	100000.000	100000.000	0.000	0.000	0.000	0.000	0.000	16.610	1320	1848	1320	1848	120	820	100	1521	"S737"
0	0	0	25	1	2	"CREB "	"P16220"	2220	34020	160	19284	16940	7525	44	6405	6405	6953	2835	40	72	66	0	3523439	3.523	100000.000	100000.000	0.000	0.000	0.000	0.000	0.000	16.610	12879	10535	12879	10535	208	1512	100	1522	"S133"
0	0	0	25	2	2	"CREB "	"P16220"	2730	34020	140	19357	16855	6531	38	6047	6047	6478	2109	32	76	75	0	2629316	4.920	100000.000	100000.000	0.000	0.000	0.000	0.000	0.000	16.610	13310	10808	13310	10808	156	1140	100	1523	"S133"
0	0	0	25	3	2	"CREB "	"P16220"	3240	34010	130	20267	18195	5780	31	5985	5985	6288	1609	25	87	83	0	2183340	7.400	100000.000	100000.000	0.000	0.000	0.000	0.000	0.000	16.610	14282	12210	14282	12210	120	940	100	1524	"S133"
0	0	0	25	4	2	"blank-control__"	"AA"	3720	34020	100	7502	7668	1271	16	6340	6340	6727	2941	43	8	1	0	613468	0.320	100000.000	100000.000	0.000	0.000	0.000	0.000	0.000	16.610	1162	1328	1162	1328	80	560	100	1525	"blank-control__"
0	0	0	25	5	2	"blank-control__"	"AA"	4210	34020	120	7209	7394	1389	18	6474	6474	6611	1082	16	40	15	0	887270	0.724	100000.000	100000.000	0.000	0.000	0.000	0.000	0.000	16.610	735	920	735	920	120	820	100	1526	"blank-control__"
0	0	0	25	6	2	"blank-control__"	"AA"	4710	34030	150	7372	7748	1475	19	6413	6413	6625	1518	22	42	12	0	1208648	0.740	100000.000	100000.000	0.000	0.000	0.000	0.000	0.000	16.610	959	1335	959	1335	156	1272	100	1527	"blank-control__"
0	0	0	25	7	2	"IKK-alpha "	"O15111"	5230	34020	140	9276	9410	1432	15	6282	6282	6388	1087	17	94	77	0	1467906	2.780	100000.000	100000.000	0.000	0.000	0.000	0.000	0.000	16.610	2994	3128	2994	3128	156	1140	100	1528	"S180"
0	0	0	25	8	2	"IKK-alpha "	"O15111"	5720	34020	160	11352	10858	2267	20	6572	6572	6722	932	13	85	84	0	2258521	4.438	100000.000	100000.000	0.000	0.000	0.000	0.000	0.000	16.610	4780	4286	4780	4286	208	1512	100	1529	"S180"
0	0	0	25	9	2	"IKK-alpha "	"O15111"	6220	34020	150	11394	11113	2043	18	6586	6586	6763	1054	15	92	89	0	1733553	4.127	100000.000	100000.000	0.000	0.000	0.000	0.000	0.000	16.610	4808	4527	4808	4527	156	1272	100	1530	"S180"
0	0	0	25	1	3	"JAK2"	"O60674"	2200	34680	160	13998	12156	5225	42	6507	6507	7189	3210	44	56	53	0	2528397	1.547	100000.000	100000.000	0.000	0.000	0.000	0.000	0.000	16.610	7491	5649	7491	5649	208	1512	100	1531	"Y119"
0	0	0	25	2	3	"JAK2"	"O60674"	2730	34660	160	14592	12404	4766	38	6201	6201	6556	2100	32	67	64	0	2580014	2.785	100000.000	100000.000	0.000	0.000	0.000	0.000	0.000	16.610	8391	6203	8391	6203	208	1512	100	1532	"Y119"
0	0	0	25	3	3	"JAK2"	"O60674"	3230	34660	170	14467	13006	4131	31	6084	6084	6391	1811	28	77	74	0	2705162	3.653	100000.000	100000.000	0.000	0.000	0.000	0.000	0.000	16.610	8383	6922	8383	6922	208	1660	100	1533	"Y119"
0	0	0	25	4	3	"K8"	"P05787"	3730	34660	150	7151	7306	1250	17	6205	6205	6319	898	14	51	16	0	1139703	1.099	100000.000	100000.000	0.000	0.000	0.000	0.000	0.000	16.610	946	1101	946	1101	156	1272	100	1534	"Y267"
0	0	0	25	5	3	"K8"	"P05787"	4220	34650	170	7351	7371	1114	15	6370	6370	6465	899	13	53	17	0	1533221	1.008	100000.000	100000.000	0.000	0.000	0.000	0.000	0.000	16.610	981	1001	981	1001	208	1660	100	1535	"Y267"
0	0	0	25	6	3	"K8"	"P05787"	4740	34660	140	7346	7461	926	12	6333	6333	6418	867	13	61	18	0	1163897	1.203	100000.000	100000.000	0.000	0.000	0.000	0.000	0.000	16.610	1013	1128	1013	1128	156	1140	100	1536	"Y267"
0	0	0	25	7	3	"blank-control__"	"AA"	5220	34640	140	6797	6911	856	12	6455	6455	6802	2643	38	1	0	0	1078070	0.041	100000.000	100000.000	0.000	0.000	0.000	0.000	0.000	16.610	342	456	342	456	156	1140	100	1537	"blank-control__"
0	0	0	25	8	3	"blank-control__"	"AA"	5700	34690	200	6816	7006	869	12	6496	6496	6708	1513	22	5	2	0	2214015	0.197	100000.000	100000.000	0.000	0.000	0.000	0.000	0.000	16.610	320	510	320	510	316	2384	100	1538	"blank-control__"
0	0	0	25	9	3	"blank-control__"	"AA"	6210	34680	190	6777	7130	2807	39	6430	6430	6601	1165	17	12	4	0	1825373	0.454	100000.000	100000.000	0.000	0.000	0.000	0.000	0.000	16.610	347	700	347	700	256	2088	100	1539	"blank-control__"
0	0	0	25	1	4	"Mnk1"	"Q9BUB5"	2230	35310	140	10029	10729	4322	40	6487	6487	7063	2458	34	52	44	0	1673733	1.491	100000.000	100000.000	0.000	0.000	0.000	0.000	0.000	16.610	3542	4242	3542	4242	156	1140	100	1540	"T255"
0	0	0	25	2	4	"Mnk1"	"Q9BUB5"	2710	35310	130	11906	11197	4607	41	6321	6321	6764	2565	37	64	52	0	1343590	1.728	100000.000	100000.000	0.000	0.000	0.000	0.000	0.000	16.610	5585	4876	5585	4876	120	940	100	1541	"T255"
0	0	0	25	3	4	"Mnk1"	"Q9BUB5"	3230	35320	100	11622	10641	3553	33	5941	5941	6189	1079	17	68	65	0	851288	4.126	100000.000	100000.000	0.000	0.000	0.000	0.000	0.000	16.610	5681	4700	5681	4700	80	560	100	1542	"T255"
0	0	0	25	4	4	"NFkB-p100 "	"Q00653"	3730	35300	100	8732	8920	2046	22	6172	6172	6341	1526	24	68	40	0	713587	1.690	100000.000	100000.000	0.000	0.000	0.000	0.000	0.000	16.610	2560	2748	2560	2748	80	560	100	1543	"S108"
0	0	0	25	5	4	"NFkB-p100 "	"Q00653"	4220	35310	110	8464	8876	2246	25	6314	6314	6359	682	10	88	72	0	710054	3.691	100000.000	100000.000	0.000	0.000	0.000	0.000	0.000	16.610	2150	2562	2150	2562	80	656	100	1544	"S108"
0	0	0	25	6	4	"NFkB-p100 "	"Q00653"	4720	35320	120	8604	8457	1619	19	6360	6360	6439	1212	18	67	47	0	1014883	1.665	100000.000	100000.000	0.000	0.000	0.000	0.000	0.000	16.610	2244	2097	2244	2097	120	820	100	1545	"S108"
0	0	0	25	7	4	"PIK3R1 "	"P27986"	5210	35330	130	7558	7884	1712	21	6441	6441	6536	1501	22	33	7	0	946075	0.898	100000.000	100000.000	0.000	0.000	0.000	0.000	0.000	16.610	1117	1443	1117	1443	120	940	100	1546	"Y556"
0	0	0	25	8	4	"PIK3R1 "	"P27986"	5720	35330	160	7266	7309	815	11	6474	6474	6591	955	14	42	10	0	1520306	0.752	100000.000	100000.000	0.000	0.000	0.000	0.000	0.000	16.610	792	835	792	835	208	1512	100	1547	"Y556"
0	0	0	25	9	4	"PIK3R1 "	"P27986"	6220	35320	130	7680	7760	832	10	6463	6463	6585	1238	18	50	7	0	931165	0.949	100000.000	100000.000	0.000	0.000	0.000	0.000	0.000	16.610	1217	1297	1217	1297	120	940	100	1548	"Y556"
0	0	0	25	1	5	"blank-control__"	"AA"	2190	35970	170	6420	6849	1628	23	6311	6311	6824	2467	36	9	4	0	1424517	0.010	100000.000	100000.000	0.000	0.000	0.000	0.000	0.000	16.610	109	538	109	538	208	1660	100	1549	"blank-control__"
0	0	0	25	2	5	"blank-control__"	"AA"	2720	35960	170	6363	6634	1229	18	6240	6240	6711	2812	41	5	0	0	1379893	-0.027	100000.000	100000.000	0.000	0.000	0.000	0.000	0.000	16.610	123	394	123	394	208	1660	100	1550	"blank-control__"
0	0	0	25	3	5	"blank-control__"	"AA"	3210	35950	200	5936	6080	951	15	6099	6099	6359	1688	26	1	0	0	1921319	-0.165	100000.000	100000.000	0.000	0.000	0.000	0.000	0.000	16.610	-163	-19	-163	-19	316	2384	100	1551	"blank-control__"
0	0	0	25	4	5	"Rack1"	"P63244"	3710	35950	170	6451	6678	1134	16	6136	6136	6295	2044	32	6	0	0	1389059	0.187	100000.000	100000.000	0.000	0.000	0.000	0.000	0.000	16.610	315	542	315	542	208	1660	100	1552	"y52"
0	0	0	25	5	5	"Rack1"	"P63244"	4220	35950	100	7350	7391	1067	14	6289	6289	6428	1991	30	20	1	0	591306	0.484	100000.000	100000.000	0.000	0.000	0.000	0.000	0.000	16.610	1061	1102	1061	1102	80	560	100	1553	"y52"
0	0	0	25	6	5	"Rack1"	"P63244"	4710	35950	200	6535	6663	1245	18	6315	6315	6411	1595	24	8	1	0	2105431	0.158	100000.000	100000.000	0.000	0.000	0.000	0.000	0.000	16.610	220	348	220	348	316	2384	100	1554	"y52"
0	0	0	25	7	5	"Shc1"	"P29353"	5210	35950	130	6552	7849	2563	32	6329	6329	6442	1224	19	29	27	0	941885	1.150	100000.000	100000.000	0.000	0.000	0.000	0.000	0.000	16.610	223	1520	223	1520	120	940	100	1555	"Y349"
0	0	0	25	8	5	"Shc1"	"P29353"	5690	35970	160	6531	7666	2563	33	6372	6372	6476	981	15	25	23	0	1594613	1.213	100000.000	100000.000	0.000	0.000	0.000	0.000	0.000	16.610	159	1294	159	1294	208	1512	100	1556	"Y349"
0	0	0	25	9	5	"Shc1"	"P29353"	6220	35950	100	11719	10539	2956	28	6413	6413	6438	469	7	75	72	0	843092	8.744	100000.000	100000.000	0.000	0.000	0.000	0.000	0.000	16.610	5306	4126	5306	4126	80	560	100	1557	"Y349"
0	0	0	25	1	6	"Smad6"	"O43541"	2230	36600	180	7457	8318	2408	28	6916	6916	7318	1980	27	29	7	0	2129380	0.505	100000.000	100000.000	0.000	0.000	0.000	0.000	0.000	16.610	541	1402	541	1402	256	1924	100	1558	"S435"
0	0	0	25	2	6	"Smad6"	"O43541"	2720	36590	160	7668	7884	1414	17	6675	6675	7072	2119	29	23	1	0	1639874	0.383	100000.000	100000.000	0.000	0.000	0.000	0.000	0.000	16.610	993	1209	993	1209	208	1512	100	1559	"S435"
0	0	0	25	3	6	"Smad6"	"O43541"	3210	36610	120	7840	7848	1227	15	6378	6378	6558	1324	20	55	16	0	941711	0.974	100000.000	100000.000	0.000	0.000	0.000	0.000	0.000	16.610	1462	1470	1462	1470	120	820	100	1560	"S435"
0	0	0	25	4	6	"TGFBR1"	"P36897"	3720	36590	200	6240	6396	803	12	6337	6337	6461	1213	18	6	1	0	2021076	-0.054	100000.000	100000.000	0.000	0.000	0.000	0.000	0.000	16.610	-97	59	-97	59	316	2384	100	1561	"T200"
0	0	0	25	5	6	"TGFBR1"	"P36897"	4220	36590	200	6024	6105	498	8	6161	6161	6225	728	11	4	0	0	1929169	-0.165	100000.000	100000.000	0.000	0.000	0.000	0.000	0.000	16.610	-137	-56	-137	-56	316	2384	100	1562	"T200"
0	0	0	25	6	6	"TGFBR1"	"P36897"	4720	36590	200	5760	5877	583	9	6031	6031	6136	814	13	4	2	0	1857201	-0.318	100000.000	100000.000	0.000	0.000	0.000	0.000	0.000	16.610	-271	-154	-271	-154	316	2384	100	1563	"T200"
0	0	0	25	7	6	"TrKA"	"P04629"	5230	36590	170	17317	16983	3860	22	5911	5911	6066	1062	17	95	95	0	3532419	10.280	100000.000	100000.000	0.000	0.000	0.000	0.000	0.000	16.610	11406	11072	11406	11072	208	1660	100	1564	"Y757"
0	0	0	25	8	6	"TrKA"	"P04629"	5730	36600	160	17746	17251	2425	14	5941	5941	6124	1472	24	98	97	0	3588155	7.559	100000.000	100000.000	0.000	0.000	0.000	0.000	0.000	16.610	11805	11310	11805	11310	208	1512	100	1565	"Y757"
0	0	0	25	9	6	"TrKA"	"P04629"	6230	36600	170	18246	17486	2745	15	5971	5971	6066	606	9	97	96	0	3637024	18.845	100000.000	100000.000	0.000	0.000	0.000	0.000	0.000	16.610	12275	11515	12275	11515	208	1660	100	1566	"Y757"
-75	0	0	25	1	7	"empty"	"empty"	2210	37240	200	6915	7804	4369	55	6777	6777	7057	1948	27	8	5	0	2466126	0.383	100000.000	100000.000	0.000	0.000	0.000	0.000	0.000	16.610	138	1027	138	1027	316	2384	100	1567	"empty"
-75	0	0	25	2	7	"empty"	"empty"	2710	37240	200	6640	6695	531	7	6442	6442	6560	1347	20	2	0	0	2115770	0.100	100000.000	100000.000	0.000	0.000	0.000	0.000	0.000	16.610	198	253	198	253	316	2384	100	1568	"empty"
-75	0	0	25	3	7	"empty"	"empty"	3210	37240	200	6584	6999	2608	37	6354	6354	6609	2762	41	3	2	0	2211757	0.141	100000.000	100000.000	0.000	0.000	0.000	0.000	0.000	16.610	230	645	230	645	316	2384	100	1569	"empty"
-75	0	0	25	4	7	"empty"	"empty"	3710	37240	200	6295	6386	604	9	6238	6238	6310	1360	21	2	0	0	2017844	0.056	100000.000	100000.000	0.000	0.000	0.000	0.000	0.000	16.610	57	148	57	148	316	2384	100	1570	"empty"
-75	0	0	25	5	7	"empty"	"empty"	4210	37240	200	6107	6277	1932	30	6132	6132	6186	719	11	4	0	0	1983496	0.127	100000.000	100000.000	0.000	0.000	0.000	0.000	0.000	16.610	-25	145	-25	145	316	2384	100	1571	"empty"
-75	0	0	25	6	7	"empty"	"empty"	4710	37240	200	5926	6016	496	8	6057	6057	6143	671	10	5	0	0	1901211	-0.189	100000.000	100000.000	0.000	0.000	0.000	0.000	0.000	16.610	-131	-41	-131	-41	316	2384	100	1572	"empty"
-75	0	0	25	7	7	"empty"	"empty"	5210	37240	200	5953	5987	409	6	6089	6089	6230	1504	24	0	0	0	1891790	-0.162	100000.000	100000.000	0.000	0.000	0.000	0.000	0.000	16.610	-136	-102	-136	-102	316	2384	100	1573	"empty"
-75	0	0	25	8	7	"empty"	"empty"	5710	37240	200	5867	5944	487	8	6142	6142	6188	677	10	2	1	0	1878365	-0.360	100000.000	100000.000	0.000	0.000	0.000	0.000	0.000	16.610	-275	-198	-275	-198	316	2384	100	1574	"empty"
-75	0	0	25	9	7	"empty"	"empty"	6210	37240	200	5995	6066	643	10	6254	6254	6358	1125	17	2	1	0	1916745	-0.260	100000.000	100000.000	0.000	0.000	0.000	0.000	0.000	16.610	-259	-188	-259	-188	316	2384	100	1575	"empty"
0	0	0	26	1	1	"PPP2CA "	"P67775"	6730	33430	100	9172	8895	1549	17	6493	6493	6858	2419	35	60	3	0	711576	0.842	100000.000	100000.000	0.000	0.000	0.000	0.000	0.000	16.610	2679	2402	2679	2402	80	560	100	1576	"T304"
0	0	0	26	2	1	"PPP2CA "	"P67775"	7240	33430	100	8635	8573	1393	16	6464	6464	6642	1957	29	60	10	0	685854	0.987	100000.000	100000.000	0.000	0.000	0.000	0.000	0.000	16.610	2171	2109	2171	2109	80	560	100	1577	"T304"
0	0	0	26	3	1	"PPP2CA "	"P67775"	7750	33440	200	6818	7319	1860	25	6474	6474	6680	1626	24	25	8	0	2312936	0.393	100000.000	100000.000	0.000	0.000	0.000	0.000	0.000	16.610	344	845	344	845	316	2384	100	1578	"T304"
0	0	0	26	4	1	"Rab4"	"P20338"	8270	33450	160	7439	9532	4445	46	6725	6725	7024	2129	30	38	34	0	1982696	1.178	100000.000	100000.000	0.000	0.000	0.000	0.000	0.000	16.610	714	2807	714	2807	208	1512	100	1579	"S199"
0	0	0	26	5	1	"Rab4"	"P20338"	8750	33450	120	13327	11548	3918	33	6384	6384	6721	1441	21	70	64	0	1385770	3.350	100000.000	100000.000	0.000	0.000	0.000	0.000	0.000	16.610	6943	5164	6943	5164	120	820	100	1580	"S199"
0	0	0	26	6	1	"Rab4"	"P20338"	9250	33440	100	14919	13853	4236	30	6090	6090	6383	1540	24	82	81	0	1108255	4.851	100000.000	100000.000	0.000	0.000	0.000	0.000	0.000	16.610	8829	7763	8829	7763	80	560	100	1581	"S199"
0	0	0	26	7	1	"STAT1 "	"P42224"	9750	33450	100	9958	9782	2529	25	6083	6083	6406	1643	25	78	65	0	782577	2.055	100000.000	100000.000	0.000	0.000	0.000	0.000	0.000	16.610	3875	3699	3875	3699	80	560	100	1582	"S727"
0	0	0	26	8	1	"STAT1 "	"P42224"	10230	33460	140	8698	9031	3816	42	6292	6292	6632	2150	32	51	29	0	1408781	1.116	100000.000	100000.000	0.000	0.000	0.000	0.000	0.000	16.610	2406	2739	2406	2739	156	1140	100	1583	"S727"
0	0	0	26	9	1	"STAT1 "	"P42224"	10740	33450	120	9650	9283	2839	30	6323	6323	6489	1326	20	61	52	0	1113953	2.107	100000.000	100000.000	0.000	0.000	0.000	0.000	0.000	16.610	3327	2960	3327	2960	120	820	100	1584	"S727"
0	0	0	26	1	2	"STAT4 "	"Q14765"	6740	34080	180	14858	14373	2353	16	6476	6476	6630	1073	16	96	95	0	3679606	7.216	100000.000	100000.000	0.000	0.000	0.000	0.000	0.000	16.610	8382	7897	8382	7897	256	1924	100	1585	"S722"
0	0	0	26	2	2	"STAT4 "	"Q14765"	7250	34080	180	14849	14701	2530	17	6379	6379	6561	1958	29	96	94	0	3763545	4.157	100000.000	100000.000	0.000	0.000	0.000	0.000	0.000	16.610	8470	8322	8470	8322	256	1924	100	1586	"S722"
0	0	0	26	3	2	"STAT4 "	"Q14765"	7740	34080	190	14865	14748	3108	21	6481	6481	6601	1380	20	96	95	0	3775432	5.904	100000.000	100000.000	0.000	0.000	0.000	0.000	0.000	16.610	8384	8267	8384	8267	256	2088	100	1587	"S722"
0	0	0	26	4	2	"STMN1"	"P16949"	8240	34070	200	6022	6168	1512	24	6336	6336	6530	1590	24	2	1	0	1949192	-0.228	100000.000	100000.000	0.000	0.000	0.000	0.000	0.000	16.610	-314	-168	-314	-168	316	2384	100	1588	"S37"
0	0	0	26	5	2	"STMN1"	"P16949"	8740	34070	200	6057	6256	1929	30	6550	6550	6916	1776	25	2	1	0	1976774	-0.372	100000.000	100000.000	0.000	0.000	0.000	0.000	0.000	16.610	-493	-294	-493	-294	316	2384	100	1589	"S37"
0	0	0	26	6	2	"STMN1"	"P16949"	9240	34070	200	6594	7009	2584	36	6690	6690	7153	2461	34	6	1	0	2214693	-0.059	100000.000	100000.000	0.000	0.000	0.000	0.000	0.000	16.610	-96	319	-96	319	316	2384	100	1590	"S37"
0	0	0	26	7	2	"ACC1"	"Q13085 "	9750	34050	130	7290	7897	3158	39	6563	6563	6890	1852	26	21	6	0	947628	0.544	100000.000	100000.000	0.000	0.000	0.000	0.000	0.000	16.610	727	1334	727	1334	120	940	100	1591	"S1263"
0	0	0	26	8	2	"ACC1"	"Q13085 "	10270	34090	90	7810	8145	1559	19	6913	6913	7222	2343	32	15	3	0	423551	0.394	100000.000	100000.000	0.000	0.000	0.000	0.000	0.000	16.610	897	1232	897	1232	52	420	100	1592	"S1263"
0	0	0	26	9	2	"ACC1"	"Q13085 "	10740	34060	110	7496	7736	962	12	6976	6976	7304	1979	27	8	1	0	618866	0.218	100000.000	100000.000	0.000	0.000	0.000	0.000	0.000	16.610	520	760	520	760	80	656	100	1593	"S1263"
0	0	0	26	1	3	"TRAF6"	"Q9Y4K3"	6720	34690	120	7056	7161	1010	14	6363	6363	6466	858	13	43	7	0	859315	0.810	100000.000	100000.000	0.000	0.000	0.000	0.000	0.000	16.610	693	798	693	798	120	820	100	1594	"Y353"
0	0	0	26	2	3	"TRAF6"	"Q9Y4K3"	7230	34690	100	7474	8365	4153	49	6288	6288	6297	673	10	70	43	0	669226	3.073	100000.000	100000.000	0.000	0.000	0.000	0.000	0.000	16.610	1186	2077	1186	2077	80	560	100	1595	"Y353"
0	0	0	26	3	3	"TRAF6"	"Q9Y4K3"	7740	34710	120	7559	7962	3056	38	6400	6400	6587	1712	25	33	6	0	955461	0.803	100000.000	100000.000	0.000	0.000	0.000	0.000	0.000	16.610	1159	1562	1159	1562	120	820	100	1596	"Y353"
0	0	0	26	4	3	"BLNK"	"Q8WV28"	8240	34710	110	9965	11101	6381	57	6154	6154	6366	1296	20	61	51	0	888111	3.654	100000.000	100000.000	0.000	0.000	0.000	0.000	0.000	16.610	3811	4947	3811	4947	80	656	100	1597	"Y72"
0	0	0	26	5	3	"BLNK"	"Q8WV28"	8760	34700	150	6528	8712	4586	52	6269	6269	6533	1323	20	35	29	0	1359077	1.647	100000.000	100000.000	0.000	0.000	0.000	0.000	0.000	16.610	259	2443	259	2443	156	1272	100	1598	"Y72"
0	0	0	26	6	3	"BLNK"	"Q8WV28"	9250	34700	120	7386	9907	5190	52	6235	6235	6507	1160	17	50	40	0	1188821	2.931	100000.000	100000.000	0.000	0.000	0.000	0.000	0.000	16.610	1151	3672	1151	3672	120	820	100	1599	"Y72"
0	0	0	26	7	3	"CD19"	"P15391"	9750	34730	80	8941	8921	1836	20	6223	6223	6638	2643	39	53	5	0	463866	0.864	100000.000	100000.000	0.000	0.000	0.000	0.000	0.000	16.610	2718	2698	2718	2698	52	340	100	1600	"Y531"
0	0	0	26	8	3	"CD19"	"P15391"	10260	34710	90	8904	8944	1592	17	6508	6508	6708	1263	18	75	46	0	465086	1.770	100000.000	100000.000	0.000	0.000	0.000	0.000	0.000	16.610	2396	2436	2396	2436	52	420	100	1601	"Y531"
0	0	0	26	9	3	"CD19"	"P15391"	10740	34720	80	9816	10083	1788	17	6990	6990	7375	2096	28	69	25	0	524322	1.292	100000.000	100000.000	0.000	0.000	0.000	0.000	0.000	16.610	2826	3093	2826	3093	52	340	100	1602	"Y531"
0	0	0	26	1	4	"p300"	"Q09472"	6740	35370	200	6334	6374	1024	16	6420	6420	6549	1092	16	2	0	0	2014194	-0.160	100000.000	100000.000	0.000	0.000	0.000	0.000	0.000	16.610	-86	-46	-86	-46	316	2384	100	1603	"S2279"
0	0	0	26	2	4	"p300"	"Q09472"	7240	35370	200	6365	6452	846	13	6436	6436	6637	1718	25	3	0	0	2038885	-0.108	100000.000	100000.000	0.000	0.000	0.000	0.000	0.000	16.610	-71	16	-71	16	316	2384	100	1604	"S2279"
0	0	0	26	3	4	"p300"	"Q09472"	7740	35370	200	6338	6384	955	14	6410	6410	6596	1947	29	2	0	0	2017315	-0.109	100000.000	100000.000	0.000	0.000	0.000	0.000	0.000	16.610	-72	-26	-72	-26	316	2384	100	1605	"S2279"
0	0	0	26	4	4	"fyn"	"P06241"	8240	35360	140	6797	7055	1425	20	6422	6422	6659	1457	21	14	3	0	1100581	0.272	100000.000	100000.000	0.000	0.000	0.000	0.000	0.000	16.610	375	633	375	633	156	1140	100	1606	"Y420"
0	0	0	26	5	4	"fyn"	"P06241"	8770	35340	200	6594	6948	2443	35	6523	6523	6885	1945	28	5	2	0	2195612	0.032	100000.000	100000.000	0.000	0.000	0.000	0.000	0.000	16.610	71	425	71	425	316	2384	100	1607	"Y420"
0	0	0	26	6	4	"fyn"	"P06241"	9250	35380	270	7382	8275	4123	49	6585	6585	6952	1904	27	22	8	0	4468714	0.695	100000.000	100000.000	0.000	0.000	0.000	0.000	0.000	16.610	797	1690	797	1690	540	4286	100	1608	"Y420"
0	0	0	26	7	4	"HSP27"	"P04792"	9750	35390	170	8544	8917	2204	24	6781	6781	7180	2018	28	46	19	0	1854687	0.861	100000.000	100000.000	0.000	0.000	0.000	0.000	0.000	16.610	1763	2136	1763	2136	208	1660	100	1609	"S78"
0	0	0	26	8	4	"HSP27"	"P04792"	10240	35370	120	10483	10318	1875	18	6791	6791	7112	2026	28	84	42	0	1238112	1.582	100000.000	100000.000	0.000	0.000	0.000	0.000	0.000	16.610	3692	3527	3692	3527	120	820	100	1610	"S78"
0	0	0	26	9	4	"HSP27"	"P04792"	10740	35360	150	9404	9250	1713	18	7087	7087	7501	2403	32	46	3	0	1442946	0.728	100000.000	100000.000	0.000	0.000	0.000	0.000	0.000	16.610	2317	2163	2317	2163	156	1272	100	1611	"S78"
0	0	0	26	1	5	"IL-8R B "	"P25025"	6750	36020	200	6402	6495	768	11	6349	6349	6433	1093	16	6	1	0	2052329	0.057	100000.000	100000.000	0.000	0.000	0.000	0.000	0.000	16.610	53	146	53	146	316	2384	100	1612	"S352"
0	0	0	26	2	5	"IL-8R B "	"P25025"	7250	36020	200	6496	6626	1536	23	6351	6351	6480	1767	27	4	1	0	2093959	0.083	100000.000	100000.000	0.000	0.000	0.000	0.000	0.000	16.610	145	275	145	275	316	2384	100	1613	"S352"
0	0	0	26	3	5	"IL-8R B "	"P25025"	7760	36020	130	6582	6737	1496	22	6240	6240	6353	1572	24	8	2	0	808494	0.244	100000.000	100000.000	0.000	0.000	0.000	0.000	0.000	16.610	342	497	342	497	120	940	100	1614	"S352"
0	0	0	26	4	5	"IRF-3 "	"Q14653"	8250	36020	100	6776	6877	879	12	6219	6219	6343	1134	17	16	6	0	550130	0.471	100000.000	100000.000	0.000	0.000	0.000	0.000	0.000	16.610	557	658	557	658	80	560	100	1615	"S385"
0	0	0	26	5	5	"IRF-3 "	"Q14653"	8770	36030	100	6665	6952	1016	14	6158	6158	6439	1782	27	10	2	0	556145	0.288	100000.000	100000.000	0.000	0.000	0.000	0.000	0.000	16.610	507	794	507	794	80	560	100	1616	"S385"
0	0	0	26	6	5	"IRF-3 "	"Q14653"	9260	36010	120	6591	6870	1582	23	6330	6330	6619	1462	22	11	3	0	824438	0.172	100000.000	100000.000	0.000	0.000	0.000	0.000	0.000	16.610	261	540	261	540	120	820	100	1617	"S385"
0	0	0	26	7	5	"LSD1"	"O60341"	9750	36030	100	17372	14755	6878	46	6302	6302	6589	2050	31	71	66	0	1180385	3.983	100000.000	100000.000	0.000	0.000	0.000	0.000	0.000	16.610	11070	8453	11070	8453	80	560	100	1618	"S131"
0	0	0	26	8	5	"LSD1"	"O60341"	10230	36030	140	7209	11201	6426	57	6441	6441	6775	1994	29	43	37	0	1747430	2.220	100000.000	100000.000	0.000	0.000	0.000	0.000	0.000	16.610	768	4760	768	4760	156	1140	100	1619	"S131"
0	0	0	26	9	5	"LSD1"	"O60341"	10740	36020	140	6990	10692	6098	57	6560	6560	6921	1953	28	37	34	0	1668008	1.931	100000.000	100000.000	0.000	0.000	0.000	0.000	0.000	16.610	430	4132	430	4132	156	1140	100	1620	"S131"
0	0	0	26	1	6	"MAPKAPK5"	"Q8IW41"	6750	36660	100	18900	16186	5660	34	6043	6043	6146	681	11	86	85	0	1294914	14.743	100000.000	100000.000	0.000	0.000	0.000	0.000	0.000	16.610	12857	10143	12857	10143	80	560	100	1621	"T182"
0	0	0	26	2	6	"MAPKAPK5"	"Q8IW41"	7230	36670	140	7380	12803	7739	60	6260	6260	6435	1600	24	49	44	0	1997234	3.980	100000.000	100000.000	0.000	0.000	0.000	0.000	0.000	16.610	1120	6543	1120	6543	156	1140	100	1622	"T182"
0	0	0	26	3	6	"MAPKAPK5"	"Q8IW41"	7750	36650	110	20406	17945	6810	37	6454	6454	6599	989	14	86	80	0	1435580	11.472	100000.000	100000.000	0.000	0.000	0.000	0.000	0.000	16.610	13952	11491	13952	11491	80	656	100	1623	"T182"
0	0	0	26	4	6	"P27kip1"	"P46527"	8240	36650	200	6663	6886	1383	20	6539	6539	6721	1693	25	3	1	0	2176053	0.097	100000.000	100000.000	0.000	0.000	0.000	0.000	0.000	16.610	124	347	124	347	316	2384	100	1624	"T157"
0	0	0	26	5	6	"P27kip1"	"P46527"	8740	36640	200	6879	7279	1884	25	6596	6596	6862	1670	24	8	2	0	2300089	0.250	100000.000	100000.000	0.000	0.000	0.000	0.000	0.000	16.610	283	683	283	683	316	2384	100	1625	"T157"
0	0	0	26	6	6	"P27kip1"	"P46527"	9240	36640	200	6979	7486	2565	34	6522	6522	6992	3273	46	4	2	0	2365595	0.151	100000.000	100000.000	0.000	0.000	0.000	0.000	0.000	16.610	457	964	457	964	316	2384	100	1626	"T157"
0	0	0	26	7	6	"p67phox"	"P19878"	9740	36640	200	6718	7077	1945	27	6492	6492	6844	2196	32	6	1	0	2236265	0.106	100000.000	100000.000	0.000	0.000	0.000	0.000	0.000	16.610	226	585	226	585	316	2384	100	1627	"T233"
0	0	0	26	8	6	"p67phox"	"P19878"	10240	36630	200	6857	7475	2920	39	6613	6613	6965	1788	25	12	4	0	2362036	0.285	100000.000	100000.000	0.000	0.000	0.000	0.000	0.000	16.610	244	862	244	862	316	2384	100	1628	"T233"
0	0	0	26	9	6	"p67phox"	"P19878"	10750	36630	180	6780	7317	2093	28	6598	6598	6994	1862	26	9	4	0	1873121	0.173	100000.000	100000.000	0.000	0.000	0.000	0.000	0.000	16.610	182	719	182	719	256	1924	100	1629	"T233"
-75	0	0	26	1	7	"empty"	"empty"	6750	37290	200	6238	6306	529	8	6319	6319	6403	806	12	3	2	0	1992791	-0.120	100000.000	100000.000	0.000	0.000	0.000	0.000	0.000	16.610	-81	-13	-81	-13	316	2384	100	1630	"empty"
-75	0	0	26	2	7	"empty"	"empty"	7250	37290	200	6335	6398	901	14	6315	6315	6402	1397	21	3	0	0	2021711	-0.003	100000.000	100000.000	0.000	0.000	0.000	0.000	0.000	16.610	20	83	20	83	316	2384	100	1631	"empty"
-75	0	0	26	3	7	"empty"	"empty"	7750	37290	200	6361	6407	661	10	6360	6360	6418	1087	16	4	1	0	2024533	-0.010	100000.000	100000.000	0.000	0.000	0.000	0.000	0.000	16.610	1	47	1	47	316	2384	100	1632	"empty"
-75	0	0	26	4	7	"empty"	"empty"	8250	37290	200	6480	6608	839	12	6432	6432	6585	1570	23	4	1	0	2088160	0.015	100000.000	100000.000	0.000	0.000	0.000	0.000	0.000	16.610	48	176	48	176	316	2384	100	1633	"empty"
-75	0	0	26	5	7	"empty"	"empty"	8750	37290	200	6615	6837	1428	20	6585	6585	6815	1598	23	3	1	0	2160474	0.014	100000.000	100000.000	0.000	0.000	0.000	0.000	0.000	16.610	30	252	30	252	316	2384	100	1634	"empty"
-75	0	0	26	6	7	"empty"	"empty"	9250	37290	200	6660	7102	1637	23	6543	6543	6779	1309	19	11	7	0	2244082	0.247	100000.000	100000.000	0.000	0.000	0.000	0.000	0.000	16.610	117	559	117	559	316	2384	100	1635	"empty"
-75	0	0	26	7	7	"empty"	"empty"	9750	37290	200	6451	6530	830	12	6501	6501	6793	1894	27	2	0	0	2063448	-0.139	100000.000	100000.000	0.000	0.000	0.000	0.000	0.000	16.610	-50	29	-50	29	316	2384	100	1636	"empty"
-75	0	0	26	8	7	"empty"	"empty"	10250	37290	200	6254	6373	977	15	6376	6376	6556	1645	25	4	1	0	2013795	-0.111	100000.000	100000.000	0.000	0.000	0.000	0.000	0.000	16.610	-122	-3	-122	-3	316	2384	100	1637	"empty"
-75	0	0	26	9	7	"empty"	"empty"	10750	37290	200	6536	6949	1899	27	6596	6596	6880	1603	23	9	3	0	2195852	0.043	100000.000	100000.000	0.000	0.000	0.000	0.000	0.000	16.610	-60	353	-60	353	316	2384	100	1638	"empty"
0	0	0	27	1	1	"Jak2 "	"O60674"	11220	33420	180	20744	18130	7147	39	6424	6424	6825	2445	35	77	75	0	4641407	4.624	100000.000	100000.000	0.000	0.000	0.000	0.000	0.000	16.610	14320	11706	14320	11706	256	1924	100	1639	"Y221"
0	0	0	27	2	1	"Jak2 "	"O60674"	11720	33420	160	21508	19622	5806	29	6528	6528	6939	2286	32	87	84	0	4081382	5.548	100000.000	100000.000	0.000	0.000	0.000	0.000	0.000	16.610	14980	13094	14980	13094	208	1512	100	1640	"Y221"
0	0	0	27	3	1	"Jak2 "	"O60674"	12220	33420	150	22293	22596	3646	16	6601	6601	6922	1565	22	100	99	0	3525000	10.015	100000.000	100000.000	0.000	0.000	0.000	0.000	0.000	16.610	15692	15995	15692	15995	156	1272	100	1641	"Y221"
0	0	0	27	4	1	"K8"	"P05787"	12700	33420	210	6510	7048	3294	46	6496	6496	6735	1391	20	10	4	0	2227293	0.225	100000.000	100000.000	0.000	0.000	0.000	0.000	0.000	16.610	14	552	14	552	316	2572	100	1642	"S74"
0	0	0	27	5	1	"K8"	"P05787"	13210	33420	200	6301	6601	1797	27	6466	6466	6819	1894	27	4	2	0	2086061	-0.115	100000.000	100000.000	0.000	0.000	0.000	0.000	0.000	16.610	-165	135	-165	135	316	2384	100	1643	"S74"
0	0	0	27	6	1	"K8"	"P05787"	13730	33430	170	6460	7065	2089	29	6366	6366	6723	2238	33	10	4	0	1469525	0.153	100000.000	100000.000	0.000	0.000	0.000	0.000	0.000	16.610	94	699	94	699	208	1660	100	1644	"S74"
0	0	0	27	7	1	"Met "	"P08581"	14240	33420	190	7611	9038	4940	54	6378	6378	7210	3483	48	19	8	0	2313739	0.525	100000.000	100000.000	0.000	0.000	0.000	0.000	0.000	16.610	1233	2660	1233	2660	256	2088	100	1645	"Y1234"
0	0	0	27	8	1	"Met "	"P08581"	14740	33420	210	7358	9334	6692	71	6215	6215	7015	3553	50	20	9	0	2949394	0.653	100000.000	100000.000	0.000	0.000	0.000	0.000	0.000	16.610	1143	3119	1143	3119	316	2572	100	1646	"Y1234"
0	0	0	27	9	1	"Met "	"P08581"	15240	33430	170	7339	8217	3624	44	6204	6204	6887	3100	45	14	6	0	1709234	0.429	100000.000	100000.000	0.000	0.000	0.000	0.000	0.000	16.610	1135	2013	1135	2013	208	1660	100	1647	"Y1234"
0	0	0	27	1	2	"MSK2"	"O75676"	11230	34060	140	7441	8013	2662	33	6509	6509	6842	1779	26	22	5	0	1250071	0.658	100000.000	100000.000	0.000	0.000	0.000	0.000	0.000	16.610	932	1504	932	1504	156	1140	100	1648	"S360"
0	0	0	27	2	2	"MSK2"	"O75676"	11710	34070	170	7285	7824	3105	39	6472	6472	6963	2363	33	12	2	0	1627490	0.364	100000.000	100000.000	0.000	0.000	0.000	0.000	0.000	16.610	813	1352	813	1352	208	1660	100	1649	"S360"
0	0	0	27	3	2	"MSK2"	"O75676"	12220	34080	140	7152	7807	3098	39	6414	6414	6675	1679	25	18	5	0	1217960	0.674	100000.000	100000.000	0.000	0.000	0.000	0.000	0.000	16.610	738	1393	738	1393	156	1140	100	1650	"S360"
0	0	0	27	4	2	"NFkB-p100 "	"Q00653"	12730	34070	190	6042	6574	1964	29	6464	6464	6847	2303	33	7	4	0	1683005	-0.119	100000.000	100000.000	0.000	0.000	0.000	0.000	0.000	16.610	-422	110	-422	110	256	2088	100	1651	"S99"
0	0	0	27	5	2	"NFkB-p100 "	"Q00653"	13220	34060	200	5938	6275	1255	20	6492	6492	6874	2207	32	3	1	0	1982891	-0.271	100000.000	100000.000	0.000	0.000	0.000	0.000	0.000	16.610	-554	-217	-554	-217	316	2384	100	1652	"S99"
0	0	0	27	6	2	"NFkB-p100 "	"Q00653"	13720	34060	200	6067	6450	2035	31	6479	6479	6878	2203	32	5	2	0	2038277	-0.194	100000.000	100000.000	0.000	0.000	0.000	0.000	0.000	16.610	-412	-29	-412	-29	316	2384	100	1653	"S99"
0	0	0	27	7	2	"PKACa "	"P17612"	14200	34040	100	6180	6715	2868	42	6487	6487	7132	3087	43	5	3	0	537231	-0.135	100000.000	100000.000	0.000	0.000	0.000	0.000	0.000	16.610	-307	228	-307	228	80	560	100	1654	"S10"
0	0	0	27	8	2	"PKACa "	"P17612"	14720	34060	200	6356	7274	4499	61	6427	6427	7558	4346	57	4	3	0	2298657	-0.065	100000.000	100000.000	0.000	0.000	0.000	0.000	0.000	16.610	-71	847	-71	847	316	2384	100	1655	"S10"
0	0	0	27	9	2	"PKACa "	"P17612"	15220	34050	200	6319	7123	4225	59	6362	6362	7309	4096	56	6	3	0	2250842	-0.045	100000.000	100000.000	0.000	0.000	0.000	0.000	0.000	16.610	-43	761	-43	761	316	2384	100	1656	"S10"
0	0	0	27	1	3	"p70S6K"	"P23443"	11220	34720	200	7541	7856	1706	21	7368	7368	7808	2790	35	4	1	0	2482556	0.017	100000.000	100000.000	0.000	0.000	0.000	0.000	0.000	16.610	173	488	173	488	316	2384	100	1657	"S447"
0	0	0	27	2	3	"p70S6K"	"P23443"	11720	34710	200	6709	6918	985	14	6798	6798	7171	1681	23	5	1	0	2186119	-0.151	100000.000	100000.000	0.000	0.000	0.000	0.000	0.000	16.610	-89	120	-89	120	316	2384	100	1658	"S447"
0	0	0	27	3	3	"p70S6K"	"P23443"	12220	34710	200	7436	7906	2685	33	6888	6888	7315	2282	31	7	3	0	2498324	0.259	100000.000	100000.000	0.000	0.000	0.000	0.000	0.000	16.610	548	1018	548	1018	316	2384	100	1659	"S447"
0	0	0	27	4	3	"PDK1"	"O15530"	12720	34690	140	8057	13597	8008	58	6651	6651	7052	2125	30	46	44	0	2121141	3.080	100000.000	100000.000	0.000	0.000	0.000	0.000	0.000	16.610	1406	6946	1406	6946	156	1140	100	1660	"Y376"
0	0	0	27	5	3	"PDK1"	"O15530"	13230	34710	130	20676	16425	7542	45	6650	6650	6835	1222	17	70	69	0	1970943	7.848	100000.000	100000.000	0.000	0.000	0.000	0.000	0.000	16.610	14026	9775	14026	9775	120	940	100	1661	"Y376"
0	0	0	27	6	3	"PDK1"	"O15530"	13720	34690	140	13550	15129	8460	55	6568	6568	6994	2648	37	52	51	0	2360073	3.072	100000.000	100000.000	0.000	0.000	0.000	0.000	0.000	16.610	6982	8561	6982	8561	156	1140	100	1662	"Y376"
0	0	0	27	7	3	"Ripk1"	"Q13546"	14240	34710	200	8059	9707	6128	63	6597	6597	7673	3901	50	17	8	0	3067346	0.521	100000.000	100000.000	0.000	0.000	0.000	0.000	0.000	16.610	1462	3110	1462	3110	316	2384	100	1663	"Y694"
0	0	0	27	8	3	"Ripk1"	"Q13546"	14730	34710	190	8047	10132	6384	63	6424	6424	7676	4217	54	22	10	0	2593686	0.582	100000.000	100000.000	0.000	0.000	0.000	0.000	0.000	16.610	1623	3708	1623	3708	256	2088	100	1664	"Y694"
0	0	0	27	9	3	"Ripk1"	"Q13546"	15230	34700	200	8849	13066	9837	75	6492	6492	8737	6856	78	28	15	0	4128812	0.631	100000.000	100000.000	0.000	0.000	0.000	0.000	0.000	16.610	2357	6574	2357	6574	316	2384	100	1665	"Y694"
0	0	0	27	1	4	"SHC3"	"Q92529"	11220	35350	130	8065	8464	1759	20	6942	6942	7397	2472	33	24	6	0	1015645	0.432	100000.000	100000.000	0.000	0.000	0.000	0.000	0.000	16.610	1123	1522	1123	1522	120	940	100	1666	"Y341"
0	0	0	27	2	4	"SHC3"	"Q92529"	11740	35350	180	7336	8086	3302	40	6732	6732	7274	2185	30	19	5	0	2069910	0.372	100000.000	100000.000	0.000	0.000	0.000	0.000	0.000	16.610	604	1354	604	1354	256	1924	100	1667	"Y341"
0	0	0	27	3	4	"SHC3"	"Q92529"	12210	35330	200	6848	7257	1397	19	6744	6744	7263	2430	33	6	1	0	2293097	-0.002	100000.000	100000.000	0.000	0.000	0.000	0.000	0.000	16.610	104	513	104	513	316	2384	100	1668	"Y341"
0	0	0	27	4	4	"Smad3 "	"P84022"	12710	35330	200	6783	7026	1297	18	6797	6797	7234	2311	31	3	1	0	2220326	-0.090	100000.000	100000.000	0.000	0.000	0.000	0.000	0.000	16.610	-14	229	-14	229	316	2384	100	1669	"S208"
0	0	0	27	5	4	"Smad3 "	"P84022"	13210	35330	200	6904	7112	1221	17	6686	6686	7022	1792	25	7	3	0	2247452	0.050	100000.000	100000.000	0.000	0.000	0.000	0.000	0.000	16.610	218	426	218	426	316	2384	100	1670	"S208"
0	0	0	27	6	4	"Smad3 "	"P84022"	13710	35320	110	6896	7338	2653	36	6540	6540	6927	2154	31	6	3	0	587043	0.191	100000.000	100000.000	0.000	0.000	0.000	0.000	0.000	16.610	356	798	356	798	80	656	100	1671	"S208"
0	0	0	27	7	4	"TAK1 "	"O43318"	14210	35320	200	6600	6895	1594	23	6598	6598	7133	2339	32	5	0	0	2178784	-0.102	100000.000	100000.000	0.000	0.000	0.000	0.000	0.000	16.610	2	297	2	297	316	2384	100	1672	"T187"
0	0	0	27	8	4	"TAK1 "	"O43318"	14710	35320	200	6627	8115	4535	55	6539	6539	7651	4069	53	12	6	0	2564402	0.114	100000.000	100000.000	0.000	0.000	0.000	0.000	0.000	16.610	88	1576	88	1576	316	2384	100	1673	"T187"
0	0	0	27	9	4	"TAK1 "	"O43318"	15200	35320	150	6468	7347	3416	46	6447	6447	7841	4803	61	6	2	0	1146065	-0.103	100000.000	100000.000	0.000	0.000	0.000	0.000	0.000	16.610	21	900	21	900	156	1272	100	1674	"T187"
0	0	0	27	1	5	"ACC1"	"P68133"	11230	36000	180	12636	12312	2447	19	6615	6615	6987	1879	26	89	84	0	3151870	2.834	100000.000	100000.000	0.000	0.000	0.000	0.000	0.000	16.610	6021	5697	6021	5697	256	1924	100	1675	"Y93"
0	0	0	27	2	5	"ACC1"	"P68133"	11720	36010	210	11936	11137	3359	30	6671	6671	7148	2168	30	74	64	0	3519136	1.840	100000.000	100000.000	0.000	0.000	0.000	0.000	0.000	16.610	5265	4466	5265	4466	316	2572	100	1676	"Y93"
0	0	0	27	3	5	"ACC1"	"P68133"	12220	36010	190	12630	12187	2534	20	6836	6836	7220	1643	22	87	82	0	3119937	3.023	100000.000	100000.000	0.000	0.000	0.000	0.000	0.000	16.610	5794	5351	5794	5351	256	2088	100	1677	"Y93"
0	0	0	27	4	5	"A-Raf"	"P10398"	12720	36000	190	9532	9506	1390	14	6689	6689	7141	2168	30	77	7	0	2433429	1.091	100000.000	100000.000	0.000	0.000	0.000	0.000	0.000	16.610	2843	2817	2843	2817	256	2088	100	1678	"T20"
0	0	0	27	5	5	"A-Raf"	"P10398"	13230	35990	190	9266	9409	1433	15	6603	6603	7081	2323	32	61	7	0	2408754	1.002	100000.000	100000.000	0.000	0.000	0.000	0.000	0.000	16.610	2663	2806	2663	2806	256	2088	100	1679	"T20"
0	0	0	27	6	5	"A-Raf"	"P10398"	13730	35990	190	9365	9653	2294	23	6497	6497	6866	1771	25	85	27	0	2471216	1.574	100000.000	100000.000	0.000	0.000	0.000	0.000	0.000	16.610	2868	3156	2868	3156	256	2088	100	1680	"T20"
0	0	0	27	7	5	"BCAP"	"Q6ZUJ8"	14220	35980	200	6648	7163	2127	29	6467	6467	7014	2486	35	6	2	0	2263439	0.060	100000.000	100000.000	0.000	0.000	0.000	0.000	0.000	16.610	181	696	181	696	316	2384	100	1681	"Y570"
0	0	0	27	8	5	"BCAP"	"Q6ZUJ8"	14720	35980	190	6916	7833	3161	40	6413	6413	6977	2481	35	13	6	0	2005308	0.345	100000.000	100000.000	0.000	0.000	0.000	0.000	0.000	16.610	503	1420	503	1420	256	2088	100	1682	"Y570"
0	0	0	27	9	5	"BCAP"	"Q6ZUJ8"	15240	35990	190	6916	9376	7234	77	6460	6460	8158	5688	69	13	7	0	2400299	0.214	100000.000	100000.000	0.000	0.000	0.000	0.000	0.000	16.610	456	2916	456	2916	256	2088	100	1683	"Y570"
0	0	0	27	1	6	"Cofilin 1"	"P23528"	11220	36650	120	9798	12401	5991	48	6551	6551	7034	2217	31	55	48	0	1488124	2.421	100000.000	100000.000	0.000	0.000	0.000	0.000	0.000	16.610	3247	5850	3247	5850	120	820	100	1684	"Y139"
0	0	0	27	2	6	"Cofilin 1"	"P23528"	11740	36660	130	8622	11811	5734	48	6477	6477	6964	2149	30	50	45	0	1417336	2.255	100000.000	100000.000	0.000	0.000	0.000	0.000	0.000	16.610	2145	5334	2145	5334	120	940	100	1685	"Y139"
0	0	0	27	3	6	"Cofilin 1"	"P23528"	12210	36640	140	6897	10084	4961	49	6400	6400	6750	1668	24	41	35	0	1573171	1.999	100000.000	100000.000	0.000	0.000	0.000	0.000	0.000	16.610	497	3684	497	3684	156	1140	100	1686	"Y139"
0	0	0	27	4	6	"CTNNB1"	"P35222"	12720	36630	150	7210	7725	2081	26	6362	6362	6972	2491	35	10	3	0	1205099	0.302	100000.000	100000.000	0.000	0.000	0.000	0.000	0.000	16.610	848	1363	848	1363	156	1272	100	1687	"Y654"
0	0	0	27	5	6	"CTNNB1"	"P35222"	13240	36650	200	7053	7771	3183	40	6444	6444	6945	2323	33	11	4	0	2455657	0.356	100000.000	100000.000	0.000	0.000	0.000	0.000	0.000	16.610	609	1327	609	1327	316	2384	100	1688	"Y654"
0	0	0	27	6	6	"CTNNB1"	"P35222"	13750	36640	150	7144	7398	1236	16	6456	6456	7011	2410	34	5	1	0	1154030	0.161	100000.000	100000.000	0.000	0.000	0.000	0.000	0.000	16.610	688	942	688	942	156	1272	100	1689	"Y654"
0	0	0	27	7	6	"IFNGR1 "	"P15260"	14230	36630	140	8266	8895	3177	35	6438	6438	6868	2083	30	39	12	0	1387565	0.973	100000.000	100000.000	0.000	0.000	0.000	0.000	0.000	16.610	1828	2457	1828	2457	156	1140	100	1690	"S495"
0	0	0	27	8	6	"IFNGR1 "	"P15260"	14730	36640	170	7604	8251	3397	41	6438	6438	6984	2554	36	20	6	0	1716274	0.496	100000.000	100000.000	0.000	0.000	0.000	0.000	0.000	16.610	1166	1813	1166	1813	208	1660	100	1691	"S495"
0	0	0	27	9	6	"IFNGR1 "	"P15260"	15230	36610	190	7471	8398	2853	33	6569	6569	7425	3392	45	14	5	0	2149907	0.287	100000.000	100000.000	0.000	0.000	0.000	0.000	0.000	16.610	902	1829	902	1829	256	2088	100	1692	"S495"
-75	0	0	27	1	7	"empty"	"empty"	11220	37270	200	6553	6851	1220	17	6568	6568	7045	2205	31	4	1	0	2164832	-0.088	100000.000	100000.000	0.000	0.000	0.000	0.000	0.000	16.610	-15	283	-15	283	316	2384	100	1693	"empty"
-75	0	0	27	2	7	"empty"	"empty"	11720	37270	200	6533	7024	2158	30	6586	6586	6958	1993	28	6	1	0	2219708	0.033	100000.000	100000.000	0.000	0.000	0.000	0.000	0.000	16.610	-53	438	-53	438	316	2384	100	1694	"empty"
-75	0	0	27	3	7	"empty"	"empty"	12220	37270	200	6680	7149	2243	31	6783	6783	7136	2295	32	4	2	0	2259047	0.006	100000.000	100000.000	0.000	0.000	0.000	0.000	0.000	16.610	-103	366	-103	366	316	2384	100	1695	"empty"
-75	0	0	27	4	7	"empty"	"empty"	12720	37270	200	6200	6456	1205	18	6533	6533	6864	1559	22	4	1	0	2039952	-0.262	100000.000	100000.000	0.000	0.000	0.000	0.000	0.000	16.610	-333	-77	-333	-77	316	2384	100	1696	"empty"
-75	0	0	27	5	7	"empty"	"empty"	13220	37270	200	6348	6701	2008	29	6403	6403	6871	2204	32	5	1	0	2117366	-0.077	100000.000	100000.000	0.000	0.000	0.000	0.000	0.000	16.610	-55	298	-55	298	316	2384	100	1697	"empty"
-75	0	0	27	6	7	"empty"	"empty"	13720	37270	200	6338	6800	2311	33	6411	6411	6831	2172	31	4	2	0	2148843	-0.014	100000.000	100000.000	0.000	0.000	0.000	0.000	0.000	16.610	-73	389	-73	389	316	2384	100	1698	"empty"
0	0	0	27	7	7	"GLQAWPG-pS-AIPQFLG_GLQAWPGEAIPQFLG_60vs40"	"GLQAWPG-pS-AIPQFLG_GLQAWPGEAIPQFLG_60vs40"	14230	37270	120	16309	22567	15426	68	6287	6287	6691	2157	32	68	54	0	2708072	7.360	100000.000	100000.000	0.000	0.000	0.000	0.000	0.000	16.610	10022	16280	10022	16280	120	820	100	1699	"GLQAWPG-pS-AIPQFLG_GLQAWPGEAIPQFLG_60vs40"
0	0	0	27	8	7	"GLQAWPG-pS-AIPQFLG_GLQAWPGEAIPQFLG_60vs40"	"GLQAWPG-pS-AIPQFLG_GLQAWPGEAIPQFLG_60vs40"	14730	37280	150	11016	21379	15558	72	6374	6374	6847	2205	32	56	50	0	3335194	6.590	100000.000	100000.000	0.000	0.000	0.000	0.000	0.000	16.610	4642	15005	4642	15005	156	1272	100	1700	"GLQAWPG-pS-AIPQFLG_GLQAWPGEAIPQFLG_60vs40"
0	0	0	27	9	7	"GLQAWPG-pS-AIPQFLG_GLQAWPGEAIPQFLG_60vs40"	"GLQAWPG-pS-AIPQFLG_GLQAWPGEAIPQFLG_60vs40"	15230	37270	150	9087	21497	16857	78	6513	6513	7101	2837	39	48	43	0	3353473	5.074	100000.000	100000.000	0.000	0.000	0.000	0.000	0.000	16.610	2574	14984	2574	14984	156	1272	100	1701	"GLQAWPG-pS-AIPQFLG_GLQAWPGEAIPQFLG_60vs40"
0	0	0	28	1	1	"BLNK "	"Q8WV28"	15730	33420	150	6754	10304	6663	64	6329	6329	7344	4159	56	35	15	0	1607501	0.712	100000.000	100000.000	0.000	0.000	0.000	0.000	0.000	16.610	425	3975	425	3975	156	1272	100	1702	"Y178"
0	0	0	28	2	1	"BLNK "	"Q8WV28"	16240	33430	180	6742	10364	7324	70	6428	6428	7904	5115	64	23	15	0	2653141	0.481	100000.000	100000.000	0.000	0.000	0.000	0.000	0.000	16.610	314	3936	314	3936	256	1924	100	1703	"Y178"
0	0	0	28	3	1	"BLNK "	"Q8WV28"	16720	33450	220	6666	9928	7328	73	6450	6450	7871	4618	58	20	14	0	3891767	0.445	100000.000	100000.000	0.000	0.000	0.000	0.000	0.000	16.610	216	3478	216	3478	392	2896	100	1704	"Y178"
0	0	0	28	4	1	"Catalase"	"P04040"	17240	33450	200	6902	9624	5905	61	6433	6433	8051	5040	62	23	9	0	3041328	0.312	100000.000	100000.000	0.000	0.000	0.000	0.000	0.000	16.610	469	3191	469	3191	316	2384	100	1705	"Y385"
0	0	0	28	5	1	"Catalase"	"P04040"	17720	33430	200	6503	9428	6429	68	6418	6418	7681	4217	54	23	13	0	2979231	0.414	100000.000	100000.000	0.000	0.000	0.000	0.000	0.000	16.610	85	3010	85	3010	316	2384	100	1706	"Y385"
0	0	0	28	6	1	"Catalase"	"P04040"	18210	33420	200	7007	11748	9770	83	6363	6363	7608	4362	57	29	19	0	3712466	0.949	100000.000	100000.000	0.000	0.000	0.000	0.000	0.000	16.610	644	5385	644	5385	316	2384	100	1707	"Y385"
0	0	0	28	7	1	"Cdc42"	"P60953"	18720	33420	150	7246	11692	9375	80	6333	6333	7988	5462	68	25	16	0	1823895	0.678	100000.000	100000.000	0.000	0.000	0.000	0.000	0.000	16.610	913	5359	913	5359	156	1272	100	1708	"Y64"
0	0	0	28	8	1	"Cdc42"	"P60953"	19210	33420	200	6193	9088	7143	78	6097	6097	7569	5151	68	14	10	0	2871740	0.295	100000.000	100000.000	0.000	0.000	0.000	0.000	0.000	16.610	96	2991	96	2991	316	2384	100	1709	"Y64"
0	0	0	28	9	1	"Cdc42"	"P60953"	19710	33420	220	6130	8219	5401	65	5918	5918	7195	4813	66	15	7	0	3222027	0.213	100000.000	100000.000	0.000	0.000	0.000	0.000	0.000	16.610	212	2301	212	2301	392	2896	100	1710	"Y64"
0	0	0	28	1	2	"Flt3"	"P36888"	15720	34080	160	6617	8239	4814	58	6477	6477	7674	4488	58	10	5	0	1713781	0.126	100000.000	100000.000	0.000	0.000	0.000	0.000	0.000	16.610	140	1762	140	1762	208	1512	100	1711	"Y842"
0	0	0	28	2	2	"Flt3"	"P36888"	16210	34060	210	6635	8667	6118	70	6482	6482	7825	4854	62	10	6	0	2738687	0.173	100000.000	100000.000	0.000	0.000	0.000	0.000	0.000	16.610	153	2185	153	2185	316	2572	100	1712	"Y842"
0	0	0	28	3	2	"Flt3"	"P36888"	16710	34060	200	6692	7852	3732	47	6460	6460	7879	4815	61	8	2	0	2481362	-0.006	100000.000	100000.000	0.000	0.000	0.000	0.000	0.000	16.610	232	1392	232	1392	316	2384	100	1713	"Y842"
0	0	0	28	4	2	"gp130 "	"P40189"	17210	34060	240	6740	9001	6835	75	6447	6447	7765	4569	58	12	7	0	4140349	0.271	100000.000	100000.000	0.000	0.000	0.000	0.000	0.000	16.610	293	2554	293	2554	460	3460	100	1714	"S782"
0	0	0	28	5	2	"gp130 "	"P40189"	17710	34060	200	6761	8198	4293	52	6406	6406	7583	4041	53	13	7	0	2590617	0.152	100000.000	100000.000	0.000	0.000	0.000	0.000	0.000	16.610	355	1792	355	1792	316	2384	100	1715	"S782"
0	0	0	28	6	2	"gp130 "	"P40189"	18210	34060	170	6961	9410	6596	70	6435	6435	8387	6446	76	13	7	0	1957258	0.159	100000.000	100000.000	0.000	0.000	0.000	0.000	0.000	16.610	526	2975	526	2975	208	1660	100	1716	"S782"
0	0	0	28	7	2	"HSP60"	"P10809"	18700	34050	200	6313	8084	5668	70	6293	6293	7996	5709	71	9	5	0	2554486	0.015	100000.000	100000.000	0.000	0.000	0.000	0.000	0.000	16.610	20	1791	20	1791	316	2384	100	1717	"S70"
0	0	0	28	8	2	"HSP60"	"P10809"	19190	34050	200	6148	8613	7152	83	6094	6094	7478	4955	66	12	7	0	2721620	0.229	100000.000	100000.000	0.000	0.000	0.000	0.000	0.000	16.610	54	2519	54	2519	316	2384	100	1718	"S70"
0	0	0	28	9	2	"HSP60"	"P10809"	19690	34050	200	6060	7969	5508	69	5929	5929	7124	5087	71	10	6	0	2518242	0.166	100000.000	100000.000	0.000	0.000	0.000	0.000	0.000	16.610	131	2040	131	2040	316	2384	100	1719	"S70"
0	0	0	28	1	3	"IL7R "	"P16871"	15730	34710	160	10960	11626	6353	54	6407	6407	8153	5692	69	32	10	0	2418221	0.610	100000.000	100000.000	0.000	0.000	0.000	0.000	0.000	16.610	4553	5219	4553	5219	208	1512	100	1720	"Y449"
0	0	0	28	2	3	"IL7R "	"P16871"	16220	34710	170	11256	12658	7679	60	6491	6491	8028	4984	62	48	15	0	2632841	0.929	100000.000	100000.000	0.000	0.000	0.000	0.000	0.000	16.610	4765	6167	4765	6167	208	1660	100	1721	"Y449"
0	0	0	28	3	3	"IL7R "	"P16871"	16730	34720	220	8382	12332	9727	78	6512	6512	8146	5740	70	28	13	0	4833987	0.729	100000.000	100000.000	0.000	0.000	0.000	0.000	0.000	16.610	1870	5820	1870	5820	392	2896	100	1722	"Y449"
0	0	0	28	4	3	"IRAK4"	"P51617"	17210	34700	200	6435	8934	6465	72	6455	6455	8140	5807	71	12	8	0	2823108	0.137	100000.000	100000.000	0.000	0.000	0.000	0.000	0.000	16.610	-20	2479	-20	2479	316	2384	100	1723	"T345"
0	0	0	28	5	3	"IRAK4"	"P51617"	17700	34690	210	6560	9019	7242	80	6412	6412	7654	4381	57	14	9	0	2850003	0.312	100000.000	100000.000	0.000	0.000	0.000	0.000	0.000	16.610	148	2607	148	2607	316	2572	100	1724	"T345"
0	0	0	28	6	3	"IRAK4"	"P51617"	18200	34700	200	6433	8574	6901	80	6370	6370	7514	3943	52	12	7	0	2709398	0.269	100000.000	100000.000	0.000	0.000	0.000	0.000	0.000	16.610	63	2204	63	2204	316	2384	100	1725	"T345"
0	0	0	28	7	3	"LIMK1"	"P53667"	18710	34690	150	20156	19489	11892	61	6325	6325	7960	5359	67	60	60	0	3040236	2.151	100000.000	100000.000	0.000	0.000	0.000	0.000	0.000	16.610	13831	13164	13831	13164	156	1272	100	1726	"T508"
0	0	0	28	8	3	"LIMK1"	"P53667"	19200	34700	130	21525	21397	10782	50	6112	6112	7549	5367	71	79	71	0	2567687	2.580	100000.000	100000.000	0.000	0.000	0.000	0.000	0.000	16.610	15413	15285	15413	15285	120	940	100	1727	"T508"
0	0	0	28	9	3	"LIMK1"	"P53667"	19690	34690	160	11348	16127	11803	73	5960	5960	7521	5613	74	49	45	0	3354312	1.533	100000.000	100000.000	0.000	0.000	0.000	0.000	0.000	16.610	5388	10167	5388	10167	208	1512	100	1728	"T508"
0	0	0	28	1	4	"p38-alpha "	"Q16539"	15700	35360	190	9764	10832	5110	47	6635	6635	8374	5689	67	21	7	0	2773110	0.432	100000.000	100000.000	0.000	0.000	0.000	0.000	0.000	16.610	3129	4197	3129	4197	256	2088	100	1729	"T122"
0	0	0	28	2	4	"p38-alpha "	"Q16539"	16210	35350	200	8855	11973	8742	73	6488	6488	8081	5250	64	30	14	0	3783431	0.741	100000.000	100000.000	0.000	0.000	0.000	0.000	0.000	16.610	2367	5485	2367	5485	316	2384	100	1730	"T122"
0	0	0	28	3	4	"p38-alpha "	"Q16539"	16730	35340	160	10941	16048	12689	79	6433	6433	7864	4907	62	48	31	0	3337937	1.668	100000.000	100000.000	0.000	0.000	0.000	0.000	0.000	16.610	4508	9615	4508	9615	208	1512	100	1731	"T122"
0	0	0	28	4	4	"MEK1 "	"Q02750"	17220	35340	200	6656	8760	6242	71	6487	6487	8104	5168	63	11	5	0	2768116	0.127	100000.000	100000.000	0.000	0.000	0.000	0.000	0.000	16.610	169	2273	169	2273	316	2384	100	1732	"S297"
0	0	0	28	5	4	"MEK1 "	"Q02750"	17710	35350	190	7323	9178	4814	52	6501	6501	8233	5644	68	15	6	0	2349548	0.167	100000.000	100000.000	0.000	0.000	0.000	0.000	0.000	16.610	822	2677	822	2677	256	2088	100	1733	"S297"
0	0	0	28	6	4	"MEK1 "	"Q02750"	18220	35350	180	7080	8301	3928	47	6458	6458	7797	4527	58	10	4	0	2125109	0.111	100000.000	100000.000	0.000	0.000	0.000	0.000	0.000	16.610	622	1843	622	1843	256	1924	100	1734	"S297"
0	0	0	28	7	4	"P27kip1"	"P46527"	18710	35350	200	6609	9716	6802	70	6341	6341	7466	4158	55	25	12	0	3070126	0.541	100000.000	100000.000	0.000	0.000	0.000	0.000	0.000	16.610	268	3375	268	3375	316	2384	100	1735	"Y74"
0	0	0	28	8	4	"P27kip1"	"P46527"	19200	35360	190	6832	11441	9481	82	6176	6176	7407	4621	62	33	17	0	2928798	0.873	100000.000	100000.000	0.000	0.000	0.000	0.000	0.000	16.610	656	5265	656	5265	256	2088	100	1736	"Y74"
0	0	0	28	9	4	"P27kip1"	"P46527"	19710	35350	170	9582	11770	8095	68	6018	6018	7415	5385	72	43	17	0	2448128	0.809	100000.000	100000.000	0.000	0.000	0.000	0.000	0.000	16.610	3564	5752	3564	5752	208	1660	100	1737	"Y74"
0	0	0	28	1	5	"PPARG "	"P37231"	15720	36010	250	7252	10099	7435	73	6505	6505	8257	5711	69	16	10	0	4645630	0.323	100000.000	100000.000	0.000	0.000	0.000	0.000	0.000	16.610	747	3594	747	3594	460	3704	100	1738	"S112"
0	0	0	28	2	5	"PPARG "	"P37231"	16210	36000	180	7759	11074	8055	72	6503	6503	8009	5055	63	24	14	0	2835047	0.606	100000.000	100000.000	0.000	0.000	0.000	0.000	0.000	16.610	1256	4571	1256	4571	256	1924	100	1739	"S112"
0	0	0	28	3	5	"PPARG "	"P37231"	16730	36000	210	8751	11653	8060	69	6577	6577	8344	5616	67	25	13	0	3682336	0.589	100000.000	100000.000	0.000	0.000	0.000	0.000	0.000	16.610	2174	5076	2174	5076	316	2572	100	1740	"S112"
0	0	0	28	4	5	"Pyk2 "	"Q14289"	17220	35990	180	35701	33992	14641	43	6587	6587	8654	5831	67	83	82	0	8701942	4.345	100000.000	100000.000	0.000	0.000	0.000	0.000	0.000	16.610	29114	27405	29114	27405	256	1924	100	1741	"S399"
0	0	0	28	5	5	"Pyk2 "	"Q14289"	17710	36000	220	31369	26711	15681	58	6575	6575	8268	5395	65	66	65	0	10470667	3.419	100000.000	100000.000	0.000	0.000	0.000	0.000	0.000	16.610	24794	20136	24794	20136	392	2896	100	1742	"S399"
0	0	0	28	6	5	"Pyk2 "	"Q14289"	18220	36000	210	31757	28165	13233	46	6547	6547	8312	5730	68	77	74	0	8900222	3.465	100000.000	100000.000	0.000	0.000	0.000	0.000	0.000	16.610	25210	21618	25210	21618	316	2572	100	1743	"S399"
0	0	0	28	7	5	"STAT1 "	"P42224"	18720	36010	190	10683	14991	10080	67	6445	6445	8045	5432	67	44	23	0	3837797	1.279	100000.000	100000.000	0.000	0.000	0.000	0.000	0.000	16.610	4238	8546	4238	8546	256	2088	100	1744	"S708"
0	0	0	28	8	5	"STAT1 "	"P42224"	19220	36010	180	9583	13291	9019	67	6229	6229	7556	4655	61	35	21	0	3402501	1.232	100000.000	100000.000	0.000	0.000	0.000	0.000	0.000	16.610	3354	7062	3354	7062	256	1924	100	1745	"S708"
0	0	0	28	9	5	"STAT1 "	"P42224"	19720	36000	180	9687	12828	8537	66	6051	6051	7001	4087	58	45	21	0	3283957	1.426	100000.000	100000.000	0.000	0.000	0.000	0.000	0.000	16.610	3636	6777	3636	6777	256	1924	100	1746	"S708"
0	0	0	28	1	6	"STAT5B "	"P51692"	15700	36630	230	7256	8650	4043	46	6790	6790	8430	5174	61	9	3	0	3390677	0.043	100000.000	100000.000	0.000	0.000	0.000	0.000	0.000	16.610	466	1860	466	1860	392	3108	100	1747	"S731"
0	0	0	28	2	6	"STAT5B "	"P51692"	16220	36650	190	7066	10890	8771	80	6745	6745	9157	7131	77	17	8	0	2787764	0.243	100000.000	100000.000	0.000	0.000	0.000	0.000	0.000	16.610	321	4145	321	4145	256	2088	100	1748	"S731"
0	0	0	28	3	6	"STAT5B "	"P51692"	16710	36630	200	7120	9880	6948	70	7192	7192	10896	8243	75	11	5	0	3122232	-0.123	100000.000	100000.000	0.000	0.000	0.000	0.000	0.000	16.610	-72	2688	-72	2688	316	2384	100	1749	"S731"
0	0	0	28	4	6	"Syk "	"P43405"	17210	36640	150	7060	14649	12321	84	6694	6694	8274	5190	62	34	29	0	2285215	1.228	100000.000	100000.000	0.000	0.000	0.000	0.000	0.000	16.610	366	7955	366	7955	156	1272	100	1750	"Y348"
0	0	0	28	5	6	"Syk "	"P43405"	17730	36640	140	8364	16614	14109	84	6604	6604	8562	5987	69	42	35	1	2591816	1.345	100000.000	100000.000	0.000	0.000	0.000	0.000	0.000	16.610	1760	10010	1760	10010	156	1140	100	1751	"Y348"
0	0	0	28	6	6	"Syk "	"P43405"	18220	36650	130	11933	17506	13235	75	6446	6446	8386	5776	68	50	42	0	2100663	1.579	100000.000	100000.000	0.000	0.000	0.000	0.000	0.000	16.610	5487	11060	5487	11060	120	940	100	1752	"Y348"
0	0	0	28	7	6	"Calmodulin "	"P62158"	18730	36650	150	15583	18355	11318	61	6269	6269	7786	5111	65	71	46	0	2863334	2.068	100000.000	100000.000	0.000	0.000	0.000	0.000	0.000	16.610	9314	12086	9314	12086	156	1272	100	1753	"Y99"
0	0	0	28	8	6	"Calmodulin "	"P62158"	19220	36630	180	9932	13426	9917	73	6185	6185	7635	4929	64	47	26	0	3436941	1.175	100000.000	100000.000	0.000	0.000	0.000	0.000	0.000	16.610	3747	7241	3747	7241	256	1924	100	1754	"Y99"
0	0	0	28	9	6	"Calmodulin "	"P62158"	19710	36660	170	12357	15265	11322	74	6057	6057	7200	4860	67	57	31	0	3175201	1.659	100000.000	100000.000	0.000	0.000	0.000	0.000	0.000	16.610	6300	9208	6300	9208	208	1660	100	1755	"Y99"
-75	0	0	28	1	7	"empty"	"empty"	15720	37280	200	6635	7321	2540	34	6612	6612	7545	3608	47	6	2	0	2313456	-0.062	100000.000	100000.000	0.000	0.000	0.000	0.000	0.000	16.610	23	709	23	709	316	2384	100	1756	"empty"
-75	0	0	28	2	7	"empty"	"empty"	16220	37280	200	6902	8847	5720	64	6732	6732	8399	5467	65	10	6	0	2795566	0.082	100000.000	100000.000	0.000	0.000	0.000	0.000	0.000	16.610	170	2115	170	2115	316	2384	100	1757	"empty"
-75	0	0	28	3	7	"empty"	"empty"	16720	37280	200	6678	7639	3587	46	6707	6707	9038	7052	78	4	1	0	2413922	-0.198	100000.000	100000.000	0.000	0.000	0.000	0.000	0.000	16.610	-29	932	-29	932	316	2384	100	1758	"empty"
-75	0	0	28	4	7	"empty"	"empty"	17220	37280	200	6703	8234	4980	60	6646	6646	8463	5990	70	7	4	0	2601888	-0.038	100000.000	100000.000	0.000	0.000	0.000	0.000	0.000	16.610	57	1588	57	1588	316	2384	100	1759	"empty"
-75	0	0	28	5	7	"empty"	"empty"	17720	37280	200	6626	7898	3767	47	6712	6712	8756	6049	69	6	2	0	2495659	-0.142	100000.000	100000.000	0.000	0.000	0.000	0.000	0.000	16.610	-86	1186	-86	1186	316	2384	100	1760	"empty"
-75	0	0	28	6	7	"empty"	"empty"	18220	37280	200	6589	8483	6243	73	6631	6631	8563	6002	70	9	4	0	2680769	-0.013	100000.000	100000.000	0.000	0.000	0.000	0.000	0.000	16.610	-42	1852	-42	1852	316	2384	100	1761	"empty"
0	0	0	28	7	7	"Control-Spot"	"Tau"	18730	37300	160	12152	15104	10356	68	6475	6475	8138	5350	65	53	25	0	3141618	1.302	100000.000	100000.000	0.000	0.000	0.000	0.000	0.000	16.610	5677	8629	5677	8629	208	1512	100	1762	"Control-Spot"
0	0	0	28	8	7	"Control-Spot"	"Tau"	19240	37300	180	10856	14177	11745	82	6230	6230	7576	4822	63	48	21	0	3629409	1.369	100000.000	100000.000	0.000	0.000	0.000	0.000	0.000	16.610	4626	7947	4626	7947	256	1924	100	1763	"Control-Spot"
0	0	0	28	9	7	"Control-Spot"	"Tau"	19730	37270	150	13931	17425	9653	55	6070	6070	7148	4583	64	85	39	0	2718275	2.242	100000.000	100000.000	0.000	0.000	0.000	0.000	0.000	16.610	7861	11355	7861	11355	156	1272	100	1764	"Control-Spot"
0	0	0	29	1	1	"Anxa1"	"P04083"	2200	37920	130	7540	7583	960	12	6634	6634	6745	980	14	48	10	0	910015	0.855	100000.000	100000.000	0.000	0.000	0.000	0.000	0.000	16.610	906	949	906	949	120	940	100	1765	"Y20"
0	0	0	29	2	1	"Anxa1"	"P04083"	2700	37920	100	7624	7500	534	7	6430	6430	6473	584	9	80	52	0	600035	1.759	100000.000	100000.000	0.000	0.000	0.000	0.000	0.000	16.610	1194	1070	1194	1070	80	560	100	1766	"Y20"
0	0	0	29	3	1	"Anxa1"	"P04083"	3200	37920	90	7420	7384	424	5	6409	6409	6428	321	4	88	82	0	383951	2.978	100000.000	100000.000	0.000	0.000	0.000	0.000	0.000	16.610	1011	975	1011	975	52	420	100	1767	"Y20"
0	0	0	29	4	1	"Bax"	"Q07812"	3700	37930	160	7450	7434	454	6	6328	6328	6343	795	12	79	11	0	1546352	1.372	100000.000	100000.000	0.000	0.000	0.000	0.000	0.000	16.610	1122	1106	1122	1106	208	1512	100	1768	"S184"
0	0	0	29	5	1	"Bax"	"Q07812"	4200	37910	150	7236	7606	1983	26	6285	6285	6329	496	7	91	46	0	1186533	2.575	100000.000	100000.000	0.000	0.000	0.000	0.000	0.000	16.610	951	1321	951	1321	156	1272	100	1769	"S184"
0	0	0	29	6	1	"Bax"	"Q07812"	4710	37920	160	6872	6903	528	7	6188	6188	6325	1698	26	1	0	0	1435733	0.340	100000.000	100000.000	0.000	0.000	0.000	0.000	0.000	16.610	684	715	684	715	208	1512	100	1770	"S184"
0	0	0	29	7	1	"CHOP"	"P35638"	5200	37920	200	6022	6063	455	7	6261	6261	6283	589	9	1	0	0	1915939	-0.374	100000.000	100000.000	0.000	0.000	0.000	0.000	0.000	16.610	-239	-198	-239	-198	316	2384	100	1771	"S79"
0	0	0	29	8	1	"CHOP"	"P35638"	5700	37920	200	6101	6125	601	9	6342	6342	6352	614	9	1	0	0	1935529	-0.370	100000.000	100000.000	0.000	0.000	0.000	0.000	0.000	16.610	-241	-217	-241	-217	316	2384	100	1772	"S79"
0	0	0	29	9	1	"CHOP"	"P35638"	6200	37920	200	6040	6127	592	9	6390	6390	6404	589	9	3	1	0	1936141	-0.470	100000.000	100000.000	0.000	0.000	0.000	0.000	0.000	16.610	-350	-263	-350	-263	316	2384	100	1773	"S79"
0	0	0	29	1	2	"Crk "	"P46108"	2200	38580	80	7221	7266	799	10	6063	6063	6222	770	12	73	34	0	377828	1.356	100000.000	100000.000	0.000	0.000	0.000	0.000	0.000	16.610	1158	1203	1158	1203	52	340	100	1774	"Y221"
0	0	0	29	2	2	"Crk "	"P46108"	2700	38570	200	6224	6536	1144	17	5898	5898	6045	865	14	26	11	0	2065412	0.568	100000.000	100000.000	0.000	0.000	0.000	0.000	0.000	16.610	326	638	326	638	316	2384	100	1775	"Y221"
0	0	0	29	3	2	"Crk "	"P46108"	3200	38560	80	6941	6912	648	9	5815	5815	5888	486	8	84	53	0	359403	2.107	100000.000	100000.000	0.000	0.000	0.000	0.000	0.000	16.610	1126	1097	1126	1097	52	340	100	1776	"Y221"
0	0	0	29	4	2	"EEA1"	"Q15075"	3690	38570	200	6007	6032	465	7	6001	6001	6229	2617	42	0	0	0	1906072	-0.075	100000.000	100000.000	0.000	0.000	0.000	0.000	0.000	16.610	6	31	6	31	316	2384	100	1777	"T431"
0	0	0	29	5	2	"EEA1"	"Q15075"	4190	38570	200	6270	6307	651	10	6212	6212	6233	1020	16	1	0	0	1993062	0.073	100000.000	100000.000	0.000	0.000	0.000	0.000	0.000	16.610	58	95	58	95	316	2384	100	1778	"T431"
0	0	0	29	6	2	"EEA1"	"Q15075"	4690	38550	110	6585	6608	757	11	6389	6389	6338	566	8	27	5	0	528660	0.477	100000.000	100000.000	0.000	0.000	0.000	0.000	0.000	16.610	196	219	196	219	80	656	100	1779	"T431"
0	0	0	29	7	2	"IKK-alpha "	"O15111"	5200	38570	80	9448	9367	1566	16	6383	6383	6354	615	9	90	82	0	487077	4.899	100000.000	100000.000	0.000	0.000	0.000	0.000	0.000	16.610	3065	2984	3065	2984	52	340	100	1780	"T23"
0	0	0	29	8	2	"IKK-alpha "	"O15111"	5700	38570	90	10043	9861	1063	10	6500	6500	6525	431	6	96	94	0	512752	7.740	100000.000	100000.000	0.000	0.000	0.000	0.000	0.000	16.610	3543	3361	3543	3361	52	420	100	1781	"T23"
0	0	0	29	9	2	"IKK-alpha "	"O15111"	6200	38570	100	9658	9031	1499	16	6579	6579	6726	1656	24	73	36	0	722504	1.392	100000.000	100000.000	0.000	0.000	0.000	0.000	0.000	16.610	3079	2452	3079	2452	80	560	100	1782	"T23"
0	0	0	29	1	3	"Jak2 "	"O60674"	2210	39190	250	6492	6773	1370	20	6287	6287	6516	1711	26	8	4	0	3115583	0.150	100000.000	100000.000	0.000	0.000	0.000	0.000	0.000	16.610	205	486	205	486	460	3696	100	1783	"Y1007"
0	0	0	29	2	3	"Jak2 "	"O60674"	2690	39200	200	5959	6096	676	11	5999	5999	6103	685	11	10	3	0	1926434	-0.010	100000.000	100000.000	0.000	0.000	0.000	0.000	0.000	16.610	-40	97	-40	97	316	2384	100	1784	"Y1007"
0	0	0	29	3	3	"Jak2 "	"O60674"	3190	39200	200	5884	5893	393	6	5998	5998	6076	575	9	3	0	0	1862225	-0.318	100000.000	100000.000	0.000	0.000	0.000	0.000	0.000	16.610	-114	-105	-114	-105	316	2384	100	1785	"Y1007"
0	0	0	29	4	3	"Keap1"	"Q14145"	3690	39200	200	6049	6067	396	6	6081	6081	6284	2467	39	0	0	0	1917106	-0.088	100000.000	100000.000	0.000	0.000	0.000	0.000	0.000	16.610	-32	-14	-32	-14	316	2384	100	1786	"Y141"
0	0	0	29	5	3	"Keap1"	"Q14145"	4190	39200	200	6473	6530	1469	22	6446	6446	6492	1219	18	2	0	0	2063567	0.031	100000.000	100000.000	0.000	0.000	0.000	0.000	0.000	16.610	27	84	27	84	316	2384	100	1787	"Y141"
0	0	0	29	6	3	"Keap1"	"Q14145"	4680	39200	140	6921	6927	538	7	6518	6518	6530	785	12	19	1	0	1080588	0.506	100000.000	100000.000	0.000	0.000	0.000	0.000	0.000	16.610	403	409	403	409	156	1140	100	1788	"Y141"
0	0	0	29	7	3	"MK2"	"P16389"	5200	39210	70	8339	8788	2291	26	6400	6400	6453	573	8	96	81	0	281207	4.075	100000.000	100000.000	0.000	0.000	0.000	0.000	0.000	16.610	1939	2388	1939	2388	32	236	100	1789	"Y132"
0	0	0	29	8	3	"MK2"	"P16389"	5700	39220	70	8828	8588	1039	12	6573	6573	6593	414	6	90	81	0	274825	4.819	100000.000	100000.000	0.000	0.000	0.000	0.000	0.000	16.610	2255	2015	2255	2015	32	236	100	1790	"Y132"
0	0	0	29	9	3	"MK2"	"P16389"	6200	39200	70	8477	9019	2062	22	6445	6445	6533	837	12	100	75	0	288594	2.970	100000.000	100000.000	0.000	0.000	0.000	0.000	0.000	16.610	2032	2574	2032	2574	32	236	100	1791	"Y132"
0	0	0	29	1	4	"MyD88"	"Q99836"	2200	39860	170	10810	11088	3475	31	6294	6294	6463	1527	23	97	89	0	2306369	3.029	100000.000	100000.000	0.000	0.000	0.000	0.000	0.000	16.610	4516	4794	4516	4794	208	1660	100	1792	"Y257"
0	0	0	29	2	4	"MyD88"	"Q99836"	2710	39870	200	10094	9671	3223	33	6044	6044	6196	1002	16	79	76	0	3056007	3.468	100000.000	100000.000	0.000	0.000	0.000	0.000	0.000	16.610	4050	3627	4050	3627	316	2384	100	1793	"Y257"
0	0	0	29	3	4	"MyD88"	"Q99836"	3200	39870	150	10772	10942	2214	20	5982	5982	6123	751	12	98	98	0	1706948	6.417	100000.000	100000.000	0.000	0.000	0.000	0.000	0.000	16.610	4790	4960	4790	4960	156	1272	100	1794	"Y257"
0	0	0	29	4	4	"NFkB-p105 "	"P19838"	3700	39850	200	6218	6220	438	7	6178	6178	6215	528	8	13	0	0	1965529	0.009	100000.000	100000.000	0.000	0.000	0.000	0.000	0.000	16.610	40	42	40	42	316	2384	100	1795	"S337"
0	0	0	29	5	4	"NFkB-p105 "	"P19838"	4200	39850	200	6332	6357	711	11	6346	6346	6416	1847	28	1	0	0	2008686	-0.032	100000.000	100000.000	0.000	0.000	0.000	0.000	0.000	16.610	-14	11	-14	11	316	2384	100	1796	"S337"
0	0	0	29	6	4	"NFkB-p105 "	"P19838"	4700	39850	200	6722	6759	1115	16	6531	6531	6590	1080	16	5	0	0	2135914	0.156	100000.000	100000.000	0.000	0.000	0.000	0.000	0.000	16.610	191	228	191	228	316	2384	100	1797	"S337"
0	0	0	29	7	4	"PKACa "	"P17612"	5200	39850	200	6897	6946	720	10	6645	6645	6692	1240	18	5	1	0	2194781	0.205	100000.000	100000.000	0.000	0.000	0.000	0.000	0.000	16.610	252	301	252	301	316	2384	100	1798	"S338"
0	0	0	29	8	4	"PKACa "	"P17612"	5710	39840	130	7340	7375	521	7	6782	6782	6867	830	12	31	3	0	884958	0.612	100000.000	100000.000	0.000	0.000	0.000	0.000	0.000	16.610	558	593	558	593	120	940	100	1799	"S338"
0	0	0	29	9	4	"PKACa "	"P17612"	6200	39850	160	7265	7389	684	9	6826	6826	6859	595	8	42	19	0	1536963	0.891	100000.000	100000.000	0.000	0.000	0.000	0.000	0.000	16.610	439	563	439	563	208	1512	100	1800	"S338"
0	0	0	29	1	5	"PDK1"	"O15530"	2200	40500	120	20432	17035	7015	41	6946	6946	7020	1780	25	71	70	0	2044209	5.626	100000.000	100000.000	0.000	0.000	0.000	0.000	0.000	16.610	13486	10089	13486	10089	120	820	100	1801	"Y373"
0	0	0	29	2	5	"PDK1"	"O15530"	2690	40500	90	20200	19831	2479	12	6732	6732	6846	1347	19	98	98	0	1031189	9.640	100000.000	100000.000	0.000	0.000	0.000	0.000	0.000	16.610	13468	13099	13468	13099	52	420	100	1802	"Y373"
0	0	0	29	3	5	"PDK1"	"O15530"	3200	40510	100	20019	19589	2057	10	6596	6596	6543	411	6	100	100	0	1567097	31.742	100000.000	100000.000	0.000	0.000	0.000	0.000	0.000	16.610	13423	12993	13423	12993	80	560	100	1803	"Y373"
0	0	0	29	4	5	"Ripk1"	"Q13546"	3700	40500	90	7507	7560	1328	17	6572	6572	6588	575	8	71	28	0	393104	1.690	100000.000	100000.000	0.000	0.000	0.000	0.000	0.000	16.610	935	988	935	988	52	420	100	1804	"Y424"
0	0	0	29	5	5	"Ripk1"	"Q13546"	4200	40500	70	7405	7330	409	5	6402	6402	6452	492	7	78	53	0	234560	1.785	100000.000	100000.000	0.000	0.000	0.000	0.000	0.000	16.610	1003	928	1003	928	32	236	100	1805	"Y424"
0	0	0	29	6	5	"Ripk1"	"Q13546"	4700	40500	110	6776	6682	500	7	6327	6327	6495	988	15	8	0	0	534536	0.189	100000.000	100000.000	0.000	0.000	0.000	0.000	0.000	16.610	449	355	449	355	80	656	100	1806	"Y424"
0	0	0	29	7	5	"Smad1 "	"Q15797"	5190	40490	200	6303	6473	1770	27	6276	6276	6338	850	13	3	0	0	2045392	0.159	100000.000	100000.000	0.000	0.000	0.000	0.000	0.000	16.610	27	197	27	197	316	2384	100	1807	"S463"
0	0	0	29	8	5	"Smad1 "	"Q15797"	5690	40490	200	6453	6485	413	6	6469	6469	6604	1785	27	0	0	0	2049192	-0.067	100000.000	100000.000	0.000	0.000	0.000	0.000	0.000	16.610	-16	16	-16	16	316	2384	100	1808	"S463"
0	0	0	29	9	5	"Smad1 "	"Q15797"	6190	40490	200	6407	6562	1121	17	6473	6473	6530	639	9	9	2	0	2073442	0.050	100000.000	100000.000	0.000	0.000	0.000	0.000	0.000	16.610	-66	89	-66	89	316	2384	100	1809	"S463"
0	0	0	29	1	6	"TAB1"	"Q15750"	2210	41150	100	7538	7639	937	12	6634	6634	6823	2034	29	2	2	0	611097	0.401	100000.000	100000.000	0.000	0.000	0.000	0.000	0.000	16.610	904	1005	904	1005	80	560	100	1810	"S438"
0	0	0	29	2	6	"TAB1"	"Q15750"	2710	41150	100	7623	8427	4764	56	6311	6311	6348	383	6	93	77	0	674143	5.428	100000.000	100000.000	0.000	0.000	0.000	0.000	0.000	16.610	1312	2116	1312	2116	80	560	100	1811	"S438"
0	0	0	29	3	6	"TAB1"	"Q15750"	3210	41140	100	7305	7274	469	6	6272	6272	6338	459	7	91	57	0	581931	2.039	100000.000	100000.000	0.000	0.000	0.000	0.000	0.000	16.610	1033	1002	1033	1002	80	560	100	1812	"S438"
0	0	0	29	4	6	"Tgfbr2"	"P37173"	3700	41140	160	7224	7232	559	7	6429	6429	6452	581	9	64	25	0	1504320	1.343	100000.000	100000.000	0.000	0.000	0.000	0.000	0.000	16.610	795	803	795	803	208	1512	100	1813	"Y259"
0	0	0	29	5	6	"Tgfbr2"	"P37173"	4200	41130	170	7359	7284	615	8	6475	6475	6471	542	8	66	37	0	1515055	1.500	100000.000	100000.000	0.000	0.000	0.000	0.000	0.000	16.610	884	809	884	809	208	1660	100	1814	"Y259"
0	0	0	29	6	6	"Tgfbr2"	"P37173"	4700	41140	160	7689	7808	1375	17	6724	6724	6784	1911	28	9	1	0	1624002	0.536	100000.000	100000.000	0.000	0.000	0.000	0.000	0.000	16.610	965	1084	965	1084	208	1512	100	1815	"Y259"
0	0	0	29	7	6	"XIAP "	"P98170"	5200	41140	90	17475	16531	3075	18	6758	6758	6862	1652	24	94	92	0	859624	5.853	100000.000	100000.000	0.000	0.000	0.000	0.000	0.000	16.610	10717	9773	10717	9773	52	420	100	1816	"S87"
0	0	0	29	8	6	"XIAP "	"P98170"	5700	41130	100	18083	15850	4438	28	6948	6948	6978	341	4	92	88	0	1267995	26.018	100000.000	100000.000	0.000	0.000	0.000	0.000	0.000	16.610	11135	8902	11135	8902	80	560	100	1817	"S87"
0	0	0	29	9	6	"XIAP "	"P98170"	6190	41140	80	18538	17959	2091	11	6749	6749	6800	915	13	100	100	0	933863	12.196	100000.000	100000.000	0.000	0.000	0.000	0.000	0.000	16.610	11789	11210	11789	11210	52	340	100	1818	"S87"
-75	0	0	29	1	7	"empty"	"empty"	2180	41770	200	6796	6782	523	7	6903	6903	6927	1680	24	0	0	0	2143057	-0.086	100000.000	100000.000	0.000	0.000	0.000	0.000	0.000	16.610	-107	-121	-107	-121	316	2384	100	1819	"empty"
-75	0	0	29	2	7	"empty"	"empty"	2680	41770	200	6588	6558	380	5	6681	6681	6691	789	11	1	0	0	2072189	-0.169	100000.000	100000.000	0.000	0.000	0.000	0.000	0.000	16.610	-93	-123	-93	-123	316	2384	100	1820	"empty"
-75	0	0	29	3	7	"empty"	"empty"	3180	41770	200	6612	6697	1182	17	6562	6562	6585	550	8	9	1	0	2116349	0.204	100000.000	100000.000	0.000	0.000	0.000	0.000	0.000	16.610	50	135	50	135	316	2384	100	1821	"empty"
-75	0	0	29	4	7	"empty"	"empty"	3680	41770	200	6547	6547	498	7	6532	6532	6618	1385	20	0	0	0	2068824	-0.051	100000.000	100000.000	0.000	0.000	0.000	0.000	0.000	16.610	15	15	15	15	316	2384	100	1822	"empty"
-75	0	0	29	5	7	"empty"	"empty"	4180	41770	200	6590	6556	691	10	6526	6526	6620	1398	21	1	1	0	2071610	-0.046	100000.000	100000.000	0.000	0.000	0.000	0.000	0.000	16.610	64	30	64	30	316	2384	100	1823	"empty"
-75	0	0	29	6	7	"empty"	"empty"	4680	41770	200	6533	6466	523	8	6368	6368	6422	495	7	25	2	0	2043389	0.089	100000.000	100000.000	0.000	0.000	0.000	0.000	0.000	16.610	165	98	165	98	316	2384	100	1824	"empty"
-75	0	0	29	7	7	"empty"	"empty"	5180	41770	200	6526	6473	547	8	6492	6492	6538	538	8	9	1	0	2045519	-0.121	100000.000	100000.000	0.000	0.000	0.000	0.000	0.000	16.610	34	-19	34	-19	316	2384	100	1825	"empty"
-75	0	0	29	8	7	"empty"	"empty"	5680	41770	200	6546	6532	376	5	6570	6570	6633	1326	19	0	0	0	2064151	-0.076	100000.000	100000.000	0.000	0.000	0.000	0.000	0.000	16.610	-24	-38	-24	-38	316	2384	100	1826	"empty"
-75	0	0	29	9	7	"empty"	"empty"	6180	41770	200	6520	6543	400	6	6625	6625	6730	1191	17	1	0	0	2067478	-0.157	100000.000	100000.000	0.000	0.000	0.000	0.000	0.000	16.610	-105	-82	-105	-82	316	2384	100	1827	"empty"
0	0	0	30	1	1	"PTEN"	"P60484"	6730	37910	80	9006	8887	921	10	6169	6169	6276	825	13	92	92	0	462137	3.165	100000.000	100000.000	0.000	0.000	0.000	0.000	0.000	16.610	2837	2718	2837	2718	52	340	100	1828	"T382/3/5"
0	0	0	30	2	1	"PTEN"	"P60484"	7240	37910	120	6728	7567	1830	24	6250	6250	6315	921	14	42	36	0	907984	1.359	100000.000	100000.000	0.000	0.000	0.000	0.000	0.000	16.610	478	1317	478	1317	120	820	100	1829	"T382/3/5"
0	0	0	30	3	1	"PTEN"	"P60484"	7730	37900	80	9049	8862	2140	24	6339	6339	6431	1447	22	65	46	0	460839	1.680	100000.000	100000.000	0.000	0.000	0.000	0.000	0.000	16.610	2710	2523	2710	2523	52	340	100	1830	"T382/3/5"
0	0	0	30	4	1	"Rab5A"	"P20339"	8230	37900	200	6295	6406	666	10	6257	6257	6327	936	14	7	2	0	2024292	0.084	100000.000	100000.000	0.000	0.000	0.000	0.000	0.000	16.610	38	149	38	149	316	2384	100	1831	"S123"
0	0	0	30	5	1	"Rab5A"	"P20339"	8730	37900	200	6330	6430	604	9	6360	6360	6562	1690	25	2	0	0	2032021	-0.078	100000.000	100000.000	0.000	0.000	0.000	0.000	0.000	16.610	-30	70	-30	70	316	2384	100	1832	"S123"
0	0	0	30	6	1	"Rab5A"	"P20339"	9230	37900	200	6470	6715	2075	30	6512	6512	6734	1800	26	2	0	0	2122070	-0.011	100000.000	100000.000	0.000	0.000	0.000	0.000	0.000	16.610	-42	203	-42	203	316	2384	100	1833	"S123"
0	0	0	30	7	1	"STAT1 "	"P42224"	9730	37890	200	6683	6922	1158	16	6457	6457	6675	1719	25	6	1	0	2187470	0.144	100000.000	100000.000	0.000	0.000	0.000	0.000	0.000	16.610	226	465	226	465	316	2384	100	1834	"Y701"
0	0	0	30	8	1	"STAT1 "	"P42224"	10230	37890	200	6662	6854	953	13	6470	6470	6725	2296	34	3	1	0	2165844	0.056	100000.000	100000.000	0.000	0.000	0.000	0.000	0.000	16.610	192	384	192	384	316	2384	100	1835	"Y701"
0	0	0	30	9	1	"STAT1 "	"P42224"	10730	37890	200	6509	7030	2945	41	6492	6492	6703	1982	29	6	3	0	2221529	0.165	100000.000	100000.000	0.000	0.000	0.000	0.000	0.000	16.610	17	538	17	538	316	2384	100	1836	"Y701"
0	0	0	30	1	2	"STAT5B "	"P51692"	6730	38540	200	6373	6408	635	9	6367	6367	6377	628	9	12	2	0	2024858	0.049	100000.000	100000.000	0.000	0.000	0.000	0.000	0.000	16.610	6	41	6	41	316	2384	100	1837	"Y699"
0	0	0	30	2	2	"STAT5B "	"P51692"	7230	38540	200	6183	6196	743	11	6347	6347	6329	704	11	6	1	0	1957814	-0.189	100000.000	100000.000	0.000	0.000	0.000	0.000	0.000	16.610	-164	-151	-164	-151	316	2384	100	1838	"Y699"
0	0	0	30	3	2	"STAT5B "	"P51692"	7730	38540	200	6252	6272	755	12	6311	6311	6330	1117	17	2	0	0	1981994	-0.052	100000.000	100000.000	0.000	0.000	0.000	0.000	0.000	16.610	-59	-39	-59	-39	316	2384	100	1839	"Y699"
0	0	0	30	4	2	"Syk "	"P43405"	8240	38540	90	31811	25819	11112	43	6293	6293	6340	710	11	86	82	0	1342574	27.435	100000.000	100000.000	0.000	0.000	0.000	0.000	0.000	16.610	25518	19526	25518	19526	52	420	100	1840	"Y352"
0	0	0	30	5	2	"Syk "	"P43405"	8730	38550	90	31365	29580	7837	26	6241	6241	6334	610	9	98	98	0	1538139	38.108	100000.000	100000.000	0.000	0.000	0.000	0.000	0.000	16.610	25124	23339	25124	23339	52	420	100	1841	"Y352"
0	0	0	30	6	2	"Syk "	"P43405"	9220	38530	130	6983	17066	13686	80	6342	6342	6507	982	15	46	41	0	2047938	10.753	100000.000	100000.000	0.000	0.000	0.000	0.000	0.000	16.610	641	10724	641	10724	120	940	100	1842	"Y352"
0	0	0	30	7	2	"ACC1"	"Q13085"	9730	38550	140	7888	7833	1255	16	6401	6401	6537	1147	17	58	23	0	1222014	1.130	100000.000	100000.000	0.000	0.000	0.000	0.000	0.000	16.610	1487	1432	1487	1432	156	1140	100	1843	"S80"
0	0	0	30	8	2	"ACC1"	"Q13085"	10230	38530	160	6918	7146	2090	29	6152	6152	6271	1542	24	24	1	0	1486363	0.567	100000.000	100000.000	0.000	0.000	0.000	0.000	0.000	16.610	766	994	766	994	208	1512	100	1844	"S80"
0	0	0	30	9	2	"ACC1"	"Q13085"	10750	38540	150	6957	7161	1052	14	6248	6248	6316	964	15	41	14	0	1117161	0.877	100000.000	100000.000	0.000	0.000	0.000	0.000	0.000	16.610	709	913	709	913	156	1272	100	1845	"S80"
0	0	0	30	1	3	"TrKA"	"P04629"	6740	39180	130	11558	11473	1323	11	6447	6447	6645	1478	22	97	93	0	1376733	3.267	100000.000	100000.000	0.000	0.000	0.000	0.000	0.000	16.610	5111	5026	5111	5026	120	940	100	1846	"Y680"
0	0	0	30	2	3	"TrKA"	"P04629"	7230	39180	130	11787	11492	1715	14	6426	6426	6491	849	13	94	92	0	1379073	5.890	100000.000	100000.000	0.000	0.000	0.000	0.000	0.000	16.610	5361	5066	5361	5066	120	940	100	1847	"Y680"
0	0	0	30	3	3	"TrKA"	"P04629"	7740	39180	140	12058	11676	2253	19	6325	6325	6333	885	13	91	88	0	1821430	6.037	100000.000	100000.000	0.000	0.000	0.000	0.000	0.000	16.610	5733	5351	5733	5351	156	1140	100	1848	"Y680"
0	0	0	30	4	3	"BRAF1"	"P15056"	8230	39190	140	11233	10677	2071	19	6197	6197	6227	921	14	87	86	0	1665586	4.832	100000.000	100000.000	0.000	0.000	0.000	0.000	0.000	16.610	5036	4480	5036	4480	156	1140	100	1849	"S579"
0	0	0	30	5	3	"BRAF1"	"P15056"	8730	39200	140	10499	10645	1662	15	6166	6166	6258	1096	17	95	95	0	1660578	4.003	100000.000	100000.000	0.000	0.000	0.000	0.000	0.000	16.610	4333	4479	4333	4479	156	1140	100	1850	"S579"
0	0	0	30	6	3	"BRAF1"	"P15056"	9240	39200	140	10778	10531	2131	20	6140	6140	6250	1067	17	91	87	0	1642826	4.012	100000.000	100000.000	0.000	0.000	0.000	0.000	0.000	16.610	4638	4391	4638	4391	156	1140	100	1851	"S579"
0	0	0	30	7	3	"Cdc2"	"P06493"	9740	39190	110	11466	11758	1954	16	6129	6129	6225	771	12	100	100	0	940603	7.176	100000.000	100000.000	0.000	0.000	0.000	0.000	0.000	16.610	5337	5629	5337	5629	80	656	100	1852	"Y15"
0	0	0	30	8	3	"Cdc2"	"P06493"	10210	39200	160	7908	8240	3416	41	6098	6098	6241	1385	22	62	23	0	1713859	1.443	100000.000	100000.000	0.000	0.000	0.000	0.000	0.000	16.610	1810	2142	1810	2142	208	1512	100	1853	"Y15"
0	0	0	30	9	3	"Cdc2"	"P06493"	10730	39190	120	10572	10450	1355	12	6174	6174	6230	886	14	95	93	0	1253951	4.763	100000.000	100000.000	0.000	0.000	0.000	0.000	0.000	16.610	4398	4276	4398	4276	120	820	100	1854	"Y15"
0	0	0	30	1	4	"ERK3"	"Q16659"	6730	39830	190	12797	12526	2293	18	6498	6498	6543	1100	16	92	91	0	3206572	5.439	100000.000	100000.000	0.000	0.000	0.000	0.000	0.000	16.610	6299	6028	6299	6028	256	2088	100	1855	"S189"
0	0	0	30	2	4	"ERK3"	"Q16659"	7230	39830	180	11550	11365	1668	14	6290	6290	6299	939	14	94	94	0	2909517	5.395	100000.000	100000.000	0.000	0.000	0.000	0.000	0.000	16.610	5260	5075	5260	5075	256	1924	100	1856	"S189"
0	0	0	30	3	4	"ERK3"	"Q16659"	7730	39830	180	11668	11428	1836	16	6225	6225	6215	877	14	93	92	0	2925594	5.944	100000.000	100000.000	0.000	0.000	0.000	0.000	0.000	16.610	5443	5203	5443	5203	256	1924	100	1857	"S189"
0	0	0	30	4	4	"GIT2"	"Q14161"	8230	39820	90	7235	7267	589	8	6181	6181	6147	533	8	80	48	0	377902	2.101	100000.000	100000.000	0.000	0.000	0.000	0.000	0.000	16.610	1054	1086	1054	1086	52	420	100	1858	"Y484"
0	0	0	30	5	4	"GIT2"	"Q14161"	8750	39850	100	6988	7006	685	9	6034	6034	6139	1379	22	18	1	0	560456	0.629	100000.000	100000.000	0.000	0.000	0.000	0.000	0.000	16.610	954	972	954	972	80	560	100	1859	"Y484"
0	0	0	30	6	4	"GIT2"	"Q14161"	9230	39850	110	6993	7230	1906	26	5952	5952	6093	995	16	56	8	0	578366	1.143	100000.000	100000.000	0.000	0.000	0.000	0.000	0.000	16.610	1041	1278	1041	1278	80	656	100	1860	"Y484"
0	0	0	30	7	4	"HSP70 "	"P08107"	9730	39850	80	6585	6571	645	9	6254	6254	6343	663	10	28	9	0	341705	0.344	100000.000	100000.000	0.000	0.000	0.000	0.000	0.000	16.610	331	317	331	317	52	340	100	1861	"Y525"
0	0	0	30	8	4	"HSP70 "	"P08107"	10200	39830	130	6352	6435	791	12	6302	6302	6474	1483	22	3	1	0	772258	-0.026	100000.000	100000.000	0.000	0.000	0.000	0.000	0.000	16.610	50	133	50	133	120	940	100	1862	"Y525"
0	0	0	30	9	4	"HSP70 "	"P08107"	10690	39830	200	6476	6721	2772	41	6347	6347	6432	1066	16	5	3	0	2123685	0.271	100000.000	100000.000	0.000	0.000	0.000	0.000	0.000	16.610	129	374	129	374	316	2384	100	1863	"Y525"
0	0	0	30	1	5	"iNOS "	"P35228"	6730	40470	100	10826	10239	1735	16	6582	6582	6655	877	13	86	83	0	819092	4.087	100000.000	100000.000	0.000	0.000	0.000	0.000	0.000	16.610	4244	3657	4244	3657	80	560	100	1864	"Y151"
0	0	0	30	2	5	"iNOS "	"P35228"	7230	40470	110	11157	10631	2000	18	6741	6741	6769	582	8	86	86	0	850508	6.636	100000.000	100000.000	0.000	0.000	0.000	0.000	0.000	16.610	4416	3890	4416	3890	80	656	100	1865	"Y151"
0	0	0	30	3	5	"iNOS "	"P35228"	7720	40480	100	11111	11172	4354	38	6753	6753	6651	593	8	88	85	0	893729	7.624	100000.000	100000.000	0.000	0.000	0.000	0.000	0.000	16.610	4358	4419	4358	4419	80	560	100	1866	"Y151"
0	0	0	30	4	5	"IRF-3 "	"Q14653"	8220	40470	120	7422	7346	792	10	6591	6591	6568	603	9	55	30	0	881549	1.290	100000.000	100000.000	0.000	0.000	0.000	0.000	0.000	16.610	831	755	831	755	120	820	100	1867	"S402"
0	0	0	30	5	5	"IRF-3 "	"Q14653"	8710	40490	150	7269	7307	924	12	6627	6627	6624	623	9	51	23	0	1139893	1.096	100000.000	100000.000	0.000	0.000	0.000	0.000	0.000	16.610	642	680	642	680	156	1272	100	1868	"S402"
0	0	0	30	6	5	"IRF-3 "	"Q14653"	9230	40480	120	7403	7352	731	9	6501	6501	6621	1563	23	10	0	0	882221	0.468	100000.000	100000.000	0.000	0.000	0.000	0.000	0.000	16.610	902	851	902	851	120	820	100	1869	"S402"
0	0	0	30	7	5	"M6PR"	"P20645"	9730	40470	110	8788	8490	1558	18	6433	6433	6464	500	7	72	61	0	679210	4.052	100000.000	100000.000	0.000	0.000	0.000	0.000	0.000	16.610	2355	2057	2355	2057	80	656	100	1870	"S267"
0	0	0	30	8	5	"M6PR"	"P20645"	10220	40480	80	8750	8528	1498	17	6379	6379	6481	1059	16	78	57	0	443466	1.933	100000.000	100000.000	0.000	0.000	0.000	0.000	0.000	16.610	2371	2149	2371	2149	52	340	100	1871	"S267"
0	0	0	30	9	5	"M6PR"	"P20645"	10730	40480	80	8342	8081	1285	15	6251	6251	6255	470	7	78	71	0	420190	3.885	100000.000	100000.000	0.000	0.000	0.000	0.000	0.000	16.610	2091	1830	2091	1830	52	340	100	1872	"S267"
0	0	0	30	1	6	"MDM2"	"Q00987"	6730	41110	200	6437	6506	1066	16	6571	6571	6629	1171	17	0	0	0	2056013	-0.105	100000.000	100000.000	0.000	0.000	0.000	0.000	0.000	16.610	-134	-65	-134	-65	316	2384	100	1873	"S166"
0	0	0	30	2	6	"MDM2"	"Q00987"	7230	41110	200	6639	6684	906	13	6460	6460	6525	1263	19	3	0	0	2112076	0.126	100000.000	100000.000	0.000	0.000	0.000	0.000	0.000	16.610	179	224	179	224	316	2384	100	1874	"S166"
0	0	0	30	3	6	"MDM2"	"Q00987"	7720	41110	200	6514	6469	622	9	6570	6570	6529	740	11	5	0	0	2044152	-0.081	100000.000	100000.000	0.000	0.000	0.000	0.000	0.000	16.610	-56	-101	-56	-101	316	2384	100	1875	"S166"
0	0	0	30	4	6	"p38 delta"	"O15264"	8230	41120	130	12030	11703	1993	17	6215	6215	6269	1109	17	93	92	0	1404391	4.900	100000.000	100000.000	0.000	0.000	0.000	0.000	0.000	16.610	5815	5488	5815	5488	120	940	100	1876	"Y182"
0	0	0	30	5	6	"p38 delta"	"O15264"	8730	41130	120	11662	11525	1269	11	6165	6165	6285	1236	19	97	96	0	1383021	4.239	100000.000	100000.000	0.000	0.000	0.000	0.000	0.000	16.610	5497	5360	5497	5360	120	820	100	1877	"Y182"
0	0	0	30	6	6	"p38 delta"	"O15264"	9230	41120	120	11614	11432	1136	9	6143	6143	6207	522	8	98	96	0	1371807	10.010	100000.000	100000.000	0.000	0.000	0.000	0.000	0.000	16.610	5471	5289	5471	5289	120	820	100	1878	"Y182"
0	0	0	30	7	6	"p70S6K"	"P23443"	9710	41130	160	6390	6505	1229	18	6336	6336	6401	866	13	7	0	0	1353058	0.120	100000.000	100000.000	0.000	0.000	0.000	0.000	0.000	16.610	54	169	54	169	208	1512	100	1879	"T412"
0	0	0	30	8	6	"p70S6K"	"P23443"	10210	41130	200	6419	6452	798	12	6268	6268	6339	987	15	8	2	0	2038938	0.114	100000.000	100000.000	0.000	0.000	0.000	0.000	0.000	16.610	151	184	151	184	316	2384	100	1880	"T412"
0	0	0	30	9	6	"p70S6K"	"P23443"	10710	41140	150	6461	6590	1373	20	6315	6315	6388	967	15	10	0	0	1028030	0.209	100000.000	100000.000	0.000	0.000	0.000	0.000	0.000	16.610	146	275	146	275	156	1272	100	1881	"T412"
-75	0	0	30	1	7	"empty"	"empty"	6730	41750	200	6874	6903	520	7	6694	6694	6746	799	11	5	0	0	2181281	0.196	100000.000	100000.000	0.000	0.000	0.000	0.000	0.000	16.610	180	209	180	209	316	2384	100	1882	"empty"
[truncated: 241,856 more chars]
