# Supplementary material for: PIIKA 2.5: Enhanced quality control of peptide microarrays for kinome analysis
Source: PLoS One. 2021 Sep 10;16(9):e0257232. doi: 10.1371/journal.pone.0257232 (PMC8432839; doi:10.1371/journal.pone.0257232)
Supplement: S1 File — All arrays used in this experiment are available as txt files in the GPR format contained within a single zip folder. Individual files are named as in Table 1, where the first number, which follows S, represents the identifier for the samples. Samples 1 2, and 3 are control, 4,5 and 6 are treated with LPS, and 7,8, and 9 are treated with both LPS and cortisol. The number following this represents the day of experiment. For example, S1_2.txt contains the data for sample number 1 from the experiment performed on day 2. (ZIP) [file pone.0257232.s001.zip › arrays/S7_1.txt]

ATF	1.0
31	42    
"Type=GenePix Export 3"
"DateTime=2018/08/20 14:22:02"
"Settings="
"GalFile=T:\Arrays\Human Pig Gal File\Human Pig Gal File with Calibration spots  - Lot 3200.txt"
"PixelSize=10"
"Wavelengths=532"
"ImageFiles=T:\Arrays\Method Development Day 1 August 20, 2018\S7_532.tif 0"
"NormalizationMethod=None"
"NormalizationFactors=1"
"JpegImage="
"StdDev=Type 1"
"RatioFormulations=W1/W2 (532/)"
"FeatureType=Circular"
"Barcode="
"BackgroundSubtraction=LocalFeature"
"ImageOrigin=0, 0"
"JpegOrigin=1650, 4180"
"Creator=GenePix Pro 6.0.1.25"
"Scanner=GenePix 4200A 01  [116282]"
"FocusPosition=0"
"Temperature=23.19"
"LinesAveraged=1"
"Comment="
"PMTGain=340"
"ScanPower=100"
"LaserPower=2.66"
"Filters=Standard Green"
"ScanRegion=0,0,2200,7150"
"Supplier=Genetix Ltd."
"ArrayerSoftwareName=MicroArraying"
"ArrayerSoftwareVersion=QSoft XP Build 6700 (Revision 4)"
"Flags"	"Normalize"	"Autoflag"	"Block"	"Column"	"Row"	"Name"	"ID"	"X"	"Y"	"Dia."	"F532 Median"	"F532 Mean"	"F532 SD"	"F532 CV"	"B532"	"B532 Median"	"B532 Mean"	"B532 SD"	"B532 CV"	"% > B532+1SD"	"% > B532+2SD"	"F532 % Sat."	"F532 Total Intensity"	"SNR 532"	"Ratio of Medians (532/2)"	"Ratio of Means (532/2)"	"Median of Ratios (532/2)"	"Mean of Ratios (532/2)"	"Ratios SD (532/2)"	"Rgn Ratio (532/2)"	"Rgn R2 (532/2)"	"Log Ratio (532/2)"	"F532 Median - B532"	"F532 Mean - B532"	"Sum of Medians (532/2)"	"Sum of Means (532/2)"	"F Pixels"	"B Pixels"	"Circularity"	"Index"	"Target"
0	0	0	1	1	1	"ACTA1"	"P68133"	2100	4670	120	4576	5270	2876	54	4305	4305	4419	1011	22	19	7	0	632388	0.842	100000.000	100000.000	0.000	0.000	0.000	0.000	0.000	16.610	271	965	271	965	120	820	100	1	"Y55"
0	0	0	1	2	1	"ACTA1"	"P68133"	2570	4650	80	4405	4468	503	11	3978	3978	4007	270	6	63	46	0	232315	1.707	100000.000	100000.000	0.000	0.000	0.000	0.000	0.000	16.610	427	490	427	490	52	340	100	2	"Y55"
0	0	0	1	3	1	"ACTA1"	"P68133"	3090	4660	80	4475	4582	510	11	3935	3935	3975	284	7	67	48	0	238246	2.137	100000.000	100000.000	0.000	0.000	0.000	0.000	0.000	16.610	540	647	540	647	52	340	100	3	"Y55"
0	0	0	1	4	1	"A-Raf"	"P10398"	3590	4660	100	4461	4588	682	14	4091	4091	4145	499	12	32	10	0	367078	0.888	100000.000	100000.000	0.000	0.000	0.000	0.000	0.000	16.610	370	497	370	497	80	560	100	4	"S214"
0	0	0	1	5	1	"A-Raf"	"P10398"	4080	4640	90	4488	4486	553	12	4116	4116	4205	617	14	26	3	0	233296	0.455	100000.000	100000.000	0.000	0.000	0.000	0.000	0.000	16.610	372	370	372	370	52	420	100	5	"S214"
0	0	0	1	6	1	"A-Raf"	"P10398"	4600	4630	110	4613	5929	6834	115	4299	4299	4374	1208	27	12	6	0	474317	1.287	100000.000	100000.000	0.000	0.000	0.000	0.000	0.000	16.610	314	1630	314	1630	80	656	100	6	"S214"
0	0	0	1	7	1	"Cdk2"	"P24941"	5080	4660	120	4608	4851	1095	22	4219	4219	4291	962	22	10	6	0	582155	0.582	100000.000	100000.000	0.000	0.000	0.000	0.000	0.000	16.610	389	632	389	632	120	820	100	7	"Y179"
0	0	0	1	8	1	"Cdk2"	"P24941"	5570	4660	170	4556	4885	1080	22	4260	4260	4498	1893	42	8	3	0	1016091	0.204	100000.000	100000.000	0.000	0.000	0.000	0.000	0.000	16.610	296	625	296	625	208	1660	100	8	"Y179"
0	0	0	1	9	1	"Cdk2"	"P24941"	6070	4650	140	4776	5369	2337	43	4297	4297	4461	1024	22	21	8	0	837637	0.887	100000.000	100000.000	0.000	0.000	0.000	0.000	0.000	16.610	479	1072	479	1072	156	1140	100	9	"Y179"
0	0	0	1	1	2	"Cofilin 1"	"P23528"	2100	5310	80	5211	5076	587	11	4103	4103	4188	769	18	63	17	0	263969	1.155	100000.000	100000.000	0.000	0.000	0.000	0.000	0.000	16.610	1108	973	1108	973	52	340	100	10	"S2"
0	0	0	1	2	2	"Cofilin 1"	"P23528"	2600	5320	110	4777	4858	1240	25	3989	3989	4026	356	8	66	51	0	388602	2.337	100000.000	100000.000	0.000	0.000	0.000	0.000	0.000	16.610	788	869	788	869	80	656	100	11	"S2"
0	0	0	1	3	2	"Cofilin 1"	"P23528"	3100	5300	80	4920	4874	437	8	3961	3961	4005	401	10	86	61	0	253457	2.167	100000.000	100000.000	0.000	0.000	0.000	0.000	0.000	16.610	959	913	959	913	52	340	100	12	"S2"
0	0	0	1	4	2	"CTNNB1"	"P35222"	3600	5300	200	3786	3952	1271	32	4050	4050	4129	890	21	3	2	0	1248901	-0.199	100000.000	100000.000	0.000	0.000	0.000	0.000	0.000	16.610	-264	-98	-264	-98	316	2384	100	13	"S675"
0	0	0	1	5	2	"CTNNB1"	"P35222"	4090	5300	200	3873	3962	780	19	4139	4139	4234	1281	30	3	1	0	1251854	-0.212	100000.000	100000.000	0.000	0.000	0.000	0.000	0.000	16.610	-266	-177	-266	-177	316	2384	100	14	"S675"
0	0	0	1	6	2	"CTNNB1"	"P35222"	4590	5290	200	3873	4149	1565	37	4168	4168	4240	995	23	5	3	0	1311161	-0.091	100000.000	100000.000	0.000	0.000	0.000	0.000	0.000	16.610	-295	-19	-295	-19	316	2384	100	15	"S675"
0	0	0	1	7	2	"EGFR"	"P00533"	5100	5300	90	4693	4746	461	9	4197	4197	4362	1656	37	3	0	0	246792	0.232	100000.000	100000.000	0.000	0.000	0.000	0.000	0.000	16.610	496	549	496	549	52	420	100	16	"T693"
0	0	0	1	8	2	"EGFR"	"P00533"	5600	5290	100	4788	5167	1932	37	4189	4189	4265	590	13	51	12	0	413360	1.529	100000.000	100000.000	0.000	0.000	0.000	0.000	0.000	16.610	599	978	599	978	80	560	100	17	"T693"
0	0	0	1	9	2	"EGFR"	"P00533"	6090	5290	100	4711	4984	947	19	4168	4168	4372	1752	40	13	2	0	398722	0.349	100000.000	100000.000	0.000	0.000	0.000	0.000	0.000	16.610	543	816	543	816	80	560	100	18	"T693"
0	0	0	1	1	3	"JAK1"	"P23458"	2110	5940	130	4408	4748	846	17	4117	4117	4990	6606	132	0	0	0	569766	-0.037	100000.000	100000.000	0.000	0.000	0.000	0.000	0.000	16.610	291	631	291	631	120	940	100	19	"Y1035"
0	0	0	1	2	3	"JAK1"	"P23458"	2610	5970	80	4917	4887	683	13	3855	3855	3891	258	6	78	75	0	254114	3.860	100000.000	100000.000	0.000	0.000	0.000	0.000	0.000	16.610	1062	1032	1062	1032	52	340	100	20	"Y1035"
0	0	0	1	3	3	"JAK1"	"P23458"	3100	5960	140	4085	4328	832	19	3908	3908	4102	2593	63	1	0	0	675154	0.087	100000.000	100000.000	0.000	0.000	0.000	0.000	0.000	16.610	177	420	177	420	156	1140	100	21	"Y1035"
0	0	0	1	4	3	"JNK2"	"P45984"	3600	5960	120	5600	5869	1355	23	4049	4049	4108	485	11	96	89	0	704247	3.631	100000.000	100000.000	0.000	0.000	0.000	0.000	0.000	16.610	1551	1820	1551	1820	120	820	100	22	"T183"
0	0	0	1	5	3	"JNK2"	"P45984"	4100	5950	130	5887	5968	1179	19	4107	4107	4264	1935	45	46	5	0	716197	0.881	100000.000	100000.000	0.000	0.000	0.000	0.000	0.000	16.610	1780	1861	1780	1861	120	940	100	23	"T183"
0	0	0	1	6	3	"JNK2"	"P45984"	4610	5950	140	5700	5940	2687	45	4121	4121	4157	753	18	80	53	0	926611	2.368	100000.000	100000.000	0.000	0.000	0.000	0.000	0.000	16.610	1579	1819	1579	1819	156	1140	100	24	"T183"
0	0	0	1	7	3	"Kit "	"P10721"	5100	5950	200	4226	4537	1442	31	4149	4149	4312	1795	41	5	2	0	1433540	0.125	100000.000	100000.000	0.000	0.000	0.000	0.000	0.000	16.610	77	388	77	388	316	2384	100	25	"Y721"
0	0	0	1	8	3	"Kit "	"P10721"	5590	5940	200	4357	4792	2407	50	4187	4187	4385	1814	41	6	2	0	1514417	0.224	100000.000	100000.000	0.000	0.000	0.000	0.000	0.000	16.610	170	605	170	605	316	2384	100	26	"Y721"
0	0	0	1	9	3	"Kit "	"P10721"	6090	5940	200	4246	4565	1118	24	4165	4165	4439	2256	50	4	1	0	1442555	0.056	100000.000	100000.000	0.000	0.000	0.000	0.000	0.000	16.610	81	400	81	400	316	2384	100	27	"Y721"
0	0	0	1	1	4	"MK3"	"P22001"	2120	6620	100	5665	5366	842	15	3927	3927	3972	404	10	80	76	0	429268	3.450	100000.000	100000.000	0.000	0.000	0.000	0.000	0.000	16.610	1738	1439	1738	1439	80	560	100	28	"Y187"
0	0	0	1	2	4	"MK3"	"P22001"	2620	6610	80	5833	5785	432	7	3725	3725	3750	259	6	100	98	0	300804	7.857	100000.000	100000.000	0.000	0.000	0.000	0.000	0.000	16.610	2108	2060	2108	2060	52	340	100	29	"Y187"
0	0	0	1	3	4	"MK3"	"P22001"	3100	6600	90	5921	5937	490	8	3766	3766	3839	602	15	98	98	0	308728	3.485	100000.000	100000.000	0.000	0.000	0.000	0.000	0.000	16.610	2155	2171	2155	2171	52	420	100	30	"Y187"
0	0	0	1	4	4	"NFAT1 "	"Q13469"	3600	6580	200	3895	3933	366	9	3888	3888	3959	805	20	2	0	0	1242765	-0.032	100000.000	100000.000	0.000	0.000	0.000	0.000	0.000	16.610	7	45	7	45	316	2384	100	31	"S326"
0	0	0	1	5	4	"NFAT1 "	"Q13469"	4100	6570	130	4165	4482	2374	52	3988	3988	4047	832	20	10	5	0	537809	0.523	100000.000	100000.000	0.000	0.000	0.000	0.000	0.000	16.610	177	494	177	494	120	940	100	32	"S326"
0	0	0	1	6	4	"NFAT1 "	"Q13469"	4600	6590	200	4221	4390	1890	43	4119	4119	4165	947	22	3	1	0	1387261	0.238	100000.000	100000.000	0.000	0.000	0.000	0.000	0.000	16.610	102	271	102	271	316	2384	100	33	"S326"
0	0	0	1	7	4	"NFkB-p65 "	"Q04206"	5100	6580	200	4182	4499	1441	32	4088	4088	4196	1027	24	13	3	0	1421769	0.295	100000.000	100000.000	0.000	0.000	0.000	0.000	0.000	16.610	94	411	94	411	316	2384	100	34	"S276"
0	0	0	1	8	4	"NFkB-p65 "	"Q04206"	5600	6580	200	4203	4483	993	22	4141	4141	4279	1141	26	11	3	0	1416508	0.179	100000.000	100000.000	0.000	0.000	0.000	0.000	0.000	16.610	62	342	62	342	316	2384	100	35	"S276"
0	0	0	1	9	4	"NFkB-p65 "	"Q04206"	6090	6580	200	4205	4464	800	17	4144	4144	4340	1450	33	7	1	0	1410735	0.086	100000.000	100000.000	0.000	0.000	0.000	0.000	0.000	16.610	61	320	61	320	316	2384	100	36	"S276"
0	0	0	1	1	5	"PDGFRb"	"P09619"	2100	7250	120	8071	7255	1904	26	3938	3938	3965	307	7	81	80	0	870629	10.717	100000.000	100000.000	0.000	0.000	0.000	0.000	0.000	16.610	4133	3317	4133	3317	120	820	100	37	"Y686"
0	0	0	1	2	5	"PDGFRb"	"P09619"	2600	7240	100	8323	8351	532	6	3806	3806	3833	353	9	100	100	0	668067	12.799	100000.000	100000.000	0.000	0.000	0.000	0.000	0.000	16.610	4517	4545	4517	4545	80	560	100	38	"Y686"
0	0	0	1	3	5	"PDGFRb"	"P09619"	3100	7230	100	8453	8429	706	8	3744	3744	3792	354	9	100	98	0	674343	13.099	100000.000	100000.000	0.000	0.000	0.000	0.000	0.000	16.610	4709	4685	4709	4685	80	560	100	39	"Y686"
0	0	0	1	4	5	"PELI2"	"Q96FA3"	3600	7230	130	5643	5650	492	8	3851	3851	4787	6854	143	0	0	0	677962	0.126	100000.000	100000.000	0.000	0.000	0.000	0.000	0.000	16.610	1792	1799	1792	1799	120	940	100	40	"T290"
0	0	0	1	5	5	"PELI2"	"Q96FA3"	4100	7230	140	5454	5493	764	13	4020	4020	4032	514	12	87	76	0	856983	2.842	100000.000	100000.000	0.000	0.000	0.000	0.000	0.000	16.610	1434	1473	1434	1473	156	1140	100	41	"T290"
0	0	0	1	6	5	"PELI2"	"Q96FA3"	4600	7220	140	5981	6035	1509	25	4092	4092	4110	594	14	89	84	0	941517	3.241	100000.000	100000.000	0.000	0.000	0.000	0.000	0.000	16.610	1889	1943	1889	1943	156	1140	100	42	"T290"
0	0	0	1	7	5	"sek1"	"P45985"	5090	7220	200	4118	4299	1858	43	4102	4102	4152	842	20	4	1	0	1358619	0.175	100000.000	100000.000	0.000	0.000	0.000	0.000	0.000	16.610	16	197	16	197	316	2384	100	43	"S2315"
0	0	0	1	8	5	"sek1"	"P45985"	5590	7220	200	4130	4236	503	11	4082	4082	4140	681	16	8	1	0	1338447	0.141	100000.000	100000.000	0.000	0.000	0.000	0.000	0.000	16.610	48	154	48	154	316	2384	100	44	"S2315"
0	0	0	1	9	5	"sek1"	"P45985"	6090	7210	200	4088	4152	414	9	4015	4015	4159	1378	33	1	0	0	1311943	-0.005	100000.000	100000.000	0.000	0.000	0.000	0.000	0.000	16.610	73	137	73	137	316	2384	100	45	"S2315"
0	0	0	1	1	6	"SMAD3"	"Q15796"	2100	7890	200	4020	4067	503	12	3956	3956	3989	347	8	20	2	0	1285100	0.225	100000.000	100000.000	0.000	0.000	0.000	0.000	0.000	16.610	64	111	64	111	316	2384	100	46	"S416"
0	0	0	1	2	6	"SMAD3"	"Q15796"	2620	7890	80	3943	4049	650	16	3781	3781	3793	244	6	38	11	0	210537	1.049	100000.000	100000.000	0.000	0.000	0.000	0.000	0.000	16.610	162	268	162	268	52	340	100	47	"S416"
0	0	0	1	3	6	"SMAD3"	"Q15796"	3090	7880	120	3981	4524	4430	97	3780	3780	3830	572	14	15	3	0	542820	1.213	100000.000	100000.000	0.000	0.000	0.000	0.000	0.000	16.610	201	744	201	744	120	820	100	48	"S416"
0	0	0	1	4	6	"TAK1 "	"O43318"	3600	7880	160	5557	6107	4338	71	3812	3812	3869	810	20	98	65	0	1270219	2.763	100000.000	100000.000	0.000	0.000	0.000	0.000	0.000	16.610	1745	2295	1745	2295	208	1512	100	49	"T178"
0	0	0	1	5	6	"TAK1 "	"O43318"	4100	7870	170	5606	5643	828	14	3951	3951	4005	1329	33	65	5	0	1173818	1.233	100000.000	100000.000	0.000	0.000	0.000	0.000	0.000	16.610	1655	1692	1655	1692	208	1660	100	50	"T178"
0	0	0	1	6	6	"TAK1 "	"O43318"	4600	7870	160	5732	5794	1210	20	4044	4044	4148	2108	50	11	1	0	1205162	0.781	100000.000	100000.000	0.000	0.000	0.000	0.000	0.000	16.610	1688	1750	1688	1750	208	1512	100	51	"T178"
0	0	0	1	7	6	"TNIK"	"Q9UKE5"	5100	7880	110	5573	5557	602	10	4093	4093	4110	441	10	90	86	0	444577	3.281	100000.000	100000.000	0.000	0.000	0.000	0.000	0.000	16.610	1480	1464	1480	1464	80	656	100	52	"T181"
0	0	0	1	8	6	"TNIK"	"Q9UKE5"	5600	7880	110	5708	5613	447	7	4044	4044	4161	1262	30	83	0	0	449046	1.151	100000.000	100000.000	0.000	0.000	0.000	0.000	0.000	16.610	1664	1569	1664	1569	80	656	100	53	"T181"
0	0	0	1	9	6	"TNIK"	"Q9UKE5"	6090	7880	110	5567	5540	874	15	3953	3953	3999	460	11	88	85	0	443221	3.350	100000.000	100000.000	0.000	0.000	0.000	0.000	0.000	16.610	1614	1587	1614	1587	80	656	100	54	"T181"
-75	0	0	1	1	7	"empty"	"empty"	2090	8530	200	3969	3981	322	8	3870	3870	4253	3985	93	0	0	0	1257928	-0.068	100000.000	100000.000	0.000	0.000	0.000	0.000	0.000	16.610	99	111	99	111	316	2384	100	55	"empty"
-75	0	0	1	2	7	"empty"	"empty"	2590	8530	200	3726	3742	295	7	3684	3684	3729	935	25	0	0	0	1182372	0.014	100000.000	100000.000	0.000	0.000	0.000	0.000	0.000	16.610	42	58	42	58	316	2384	100	56	"empty"
-75	0	0	1	3	7	"empty"	"empty"	3090	8530	200	3653	3715	784	21	3664	3664	3717	803	21	1	0	0	1173927	-0.002	100000.000	100000.000	0.000	0.000	0.000	0.000	0.000	16.610	-11	51	-11	51	316	2384	100	57	"empty"
-75	0	0	1	4	7	"empty"	"empty"	3590	8530	200	3824	3842	329	8	3774	3774	3816	529	13	6	0	0	1214187	0.049	100000.000	100000.000	0.000	0.000	0.000	0.000	0.000	16.610	50	68	50	68	316	2384	100	58	"empty"
-75	0	0	1	5	7	"empty"	"empty"	4090	8530	200	3928	3895	409	10	3888	3888	3924	983	25	0	0	0	1230799	-0.030	100000.000	100000.000	0.000	0.000	0.000	0.000	0.000	16.610	40	7	40	7	316	2384	100	59	"empty"
-75	0	0	1	6	7	"empty"	"empty"	4590	8530	200	3910	3946	685	17	3942	3942	3954	1150	29	2	0	0	1247055	-0.007	100000.000	100000.000	0.000	0.000	0.000	0.000	0.000	16.610	-32	4	-32	4	316	2384	100	60	"empty"
-75	0	0	1	7	7	"empty"	"empty"	5090	8530	200	4042	4099	704	17	4027	4027	4072	1008	24	2	1	0	1295151	0.027	100000.000	100000.000	0.000	0.000	0.000	0.000	0.000	16.610	15	72	15	72	316	2384	100	61	"empty"
-75	0	0	1	8	7	"empty"	"empty"	5590	8530	200	4043	4078	412	10	4048	4048	4429	4065	91	0	0	0	1288753	-0.086	100000.000	100000.000	0.000	0.000	0.000	0.000	0.000	16.610	-5	30	-5	30	316	2384	100	62	"empty"
-75	0	0	1	9	7	"empty"	"empty"	6090	8530	200	3938	4050	1056	26	3940	3940	4020	1331	33	1	0	0	1279933	0.023	100000.000	100000.000	0.000	0.000	0.000	0.000	0.000	16.610	-2	110	-2	110	316	2384	100	63	"empty"
0	0	0	2	1	1	"PKACa "	"P17612"	6550	4660	130	6295	6818	2492	36	4215	4215	4440	1743	39	61	25	0	818184	1.364	100000.000	100000.000	0.000	0.000	0.000	0.000	0.000	16.610	2080	2603	2080	2603	120	940	100	64	"T197"
0	0	0	2	2	1	"PKACa "	"P17612"	7050	4660	200	4247	5121	2785	54	4100	4100	4211	1175	27	27	12	0	1618120	0.774	100000.000	100000.000	0.000	0.000	0.000	0.000	0.000	16.610	147	1021	147	1021	316	2384	100	65	"T197"
0	0	0	2	3	1	"PKACa "	"P17612"	7560	4670	130	5643	6271	2717	43	3885	3885	3985	796	19	76	53	0	752575	2.872	100000.000	100000.000	0.000	0.000	0.000	0.000	0.000	16.610	1758	2386	1758	2386	120	940	100	66	"T197"
0	0	0	2	4	1	"PTEN"	"P60484"	8050	4680	130	4110	4284	1069	24	3691	3691	3762	457	12	45	15	0	514060	1.142	100000.000	100000.000	0.000	0.000	0.000	0.000	0.000	16.610	419	593	419	593	120	940	100	67	"Y315"
0	0	0	2	5	1	"PTEN"	"P60484"	8560	4660	140	3779	4196	2143	51	3584	3584	3683	1197	32	11	5	0	654653	0.429	100000.000	100000.000	0.000	0.000	0.000	0.000	0.000	16.610	195	612	195	612	156	1140	100	68	"Y315"
0	0	0	2	6	1	"PTEN"	"P60484"	9060	4660	200	3547	3861	1999	51	3554	3554	3795	2792	73	2	1	0	1220067	0.024	100000.000	100000.000	0.000	0.000	0.000	0.000	0.000	16.610	-7	307	-7	307	316	2384	100	69	"Y315"
0	0	0	2	7	1	"SOC3"	"O14543"	9560	4660	200	3542	3831	2553	66	3504	3504	3607	957	26	5	2	0	1210543	0.234	100000.000	100000.000	0.000	0.000	0.000	0.000	0.000	16.610	38	327	38	327	316	2384	100	70	"Y204"
0	0	0	2	8	1	"SOC3"	"O14543"	10070	4660	80	3931	4291	1370	31	3567	3567	3765	1163	30	11	5	0	223152	0.452	100000.000	100000.000	0.000	0.000	0.000	0.000	0.000	16.610	364	724	364	724	52	340	100	71	"Y204"
0	0	0	2	9	1	"SOC3"	"O14543"	10570	4650	200	3697	3954	1479	37	3749	3749	3886	1481	38	5	2	0	1249353	0.046	100000.000	100000.000	0.000	0.000	0.000	0.000	0.000	16.610	-52	205	-52	205	316	2384	100	72	"Y204"
0	0	0	2	1	2	"STAT3 "	"P40763"	6560	5310	140	4109	4901	2136	43	4099	4099	4244	1428	33	21	7	0	764559	0.460	100000.000	100000.000	0.000	0.000	0.000	0.000	0.000	16.610	10	802	10	802	156	1140	100	73	"S691"
0	0	0	2	2	2	"STAT3 "	"P40763"	7080	5330	150	4251	4837	2329	48	3974	3974	4183	2517	60	6	2	0	754498	0.260	100000.000	100000.000	0.000	0.000	0.000	0.000	0.000	16.610	277	863	277	863	156	1272	100	74	"S691"
0	0	0	2	3	2	"STAT3 "	"P40763"	7570	5300	100	4842	4999	1215	24	3911	3911	3940	1357	34	33	7	0	399940	0.780	100000.000	100000.000	0.000	0.000	0.000	0.000	0.000	16.610	931	1088	931	1088	80	560	100	75	"S691"
0	0	0	2	4	2	"STAT6 "	"P42226"	8070	5320	170	3956	4071	1056	25	3688	3688	3832	1280	33	2	1	0	846799	0.187	100000.000	100000.000	0.000	0.000	0.000	0.000	0.000	16.610	268	383	268	383	208	1660	100	76	"T645"
0	0	0	2	5	2	"STAT6 "	"P42226"	8570	5320	170	3945	4083	838	20	3562	3562	3694	1383	37	4	2	0	849300	0.281	100000.000	100000.000	0.000	0.000	0.000	0.000	0.000	16.610	383	521	383	521	208	1660	100	77	"T645"
0	0	0	2	6	2	"STAT6 "	"P42226"	9070	5310	150	3930	4309	2236	51	3558	3558	3686	1236	33	7	3	0	672178	0.504	100000.000	100000.000	0.000	0.000	0.000	0.000	0.000	16.610	372	751	372	751	156	1272	100	78	"T645"
0	0	0	2	7	2	"14-3-3 beta"	"P31946"	9570	5310	140	9838	11570	5566	48	3583	3583	3691	909	24	98	97	0	1804869	8.668	100000.000	100000.000	0.000	0.000	0.000	0.000	0.000	16.610	6255	7987	6255	7987	156	1140	100	79	"S185"
0	0	0	2	8	2	"14-3-3 beta"	"P31946"	10070	5310	140	9515	10848	4998	46	3635	3635	3807	1452	38	100	99	0	1692292	4.849	100000.000	100000.000	0.000	0.000	0.000	0.000	0.000	16.610	5880	7213	5880	7213	156	1140	100	80	"S185"
0	0	0	2	9	2	"14-3-3 beta"	"P31946"	10560	5300	150	10524	11747	4950	42	3741	3741	3792	719	18	97	97	0	1832541	11.064	100000.000	100000.000	0.000	0.000	0.000	0.000	0.000	16.610	6783	8006	6783	8006	156	1272	100	81	"S185"
0	0	0	2	1	3	"Tgfbr2"	"P37173"	6570	5960	170	4755	5405	2436	45	4111	4111	4353	2449	56	11	5	0	1124328	0.430	100000.000	100000.000	0.000	0.000	0.000	0.000	0.000	16.610	644	1294	644	1294	208	1660	100	82	"S409"
0	0	0	2	2	3	"Tgfbr2"	"P37173"	7070	5970	160	4575	5495	5134	93	3931	3931	4052	1519	37	15	9	0	1143040	0.950	100000.000	100000.000	0.000	0.000	0.000	0.000	0.000	16.610	644	1564	644	1564	208	1512	100	83	"S409"
0	0	0	2	3	3	"Tgfbr2"	"P37173"	7570	5960	170	4475	5080	2944	57	3835	3835	4035	1901	47	9	4	0	1056665	0.550	100000.000	100000.000	0.000	0.000	0.000	0.000	0.000	16.610	640	1245	640	1245	208	1660	100	84	"S409"
0	0	0	2	4	3	"Tyk2"	"P29597"	8080	5970	90	5361	5421	1272	23	3688	3688	3798	846	22	78	48	0	281873	1.918	100000.000	100000.000	0.000	0.000	0.000	0.000	0.000	16.610	1673	1733	1673	1733	52	420	100	85	"Y1054/5"
0	0	0	2	5	3	"Tyk2"	"P29597"	8570	5960	70	5592	6052	1845	30	3576	3576	3783	2106	55	40	6	0	193656	1.077	100000.000	100000.000	0.000	0.000	0.000	0.000	0.000	16.610	2016	2476	2016	2476	32	236	100	86	"Y1054/5"
0	0	0	2	6	3	"Tyk2"	"P29597"	9070	5960	200	3598	4444	3226	72	3558	3558	3784	1704	45	13	6	0	1404235	0.387	100000.000	100000.000	0.000	0.000	0.000	0.000	0.000	16.610	40	886	40	886	316	2384	100	87	"Y1054/5"
0	0	0	2	7	3	"caveolin-1"	"Q03135"	9580	5960	120	5029	5627	2320	41	3562	3562	3796	1477	38	45	15	0	675241	1.240	100000.000	100000.000	0.000	0.000	0.000	0.000	0.000	16.610	1467	2065	1467	2065	120	820	100	88	"Y14"
0	0	0	2	8	3	"caveolin-1"	"Q03135"	10070	5960	120	5178	5440	1635	30	3582	3582	3718	1057	28	80	23	0	652791	1.629	100000.000	100000.000	0.000	0.000	0.000	0.000	0.000	16.610	1596	1858	1596	1858	120	820	100	89	"Y14"
0	0	0	2	9	3	"caveolin-1"	"Q03135"	10570	5950	120	5049	4902	803	16	3697	3697	3732	465	12	84	70	0	588239	2.516	100000.000	100000.000	0.000	0.000	0.000	0.000	0.000	16.610	1352	1205	1352	1205	120	820	100	90	"Y14"
0	0	0	2	1	4	"Cdc42 "	"P60953"	6570	6590	100	4937	5500	1788	32	4102	4102	4314	1296	30	33	12	0	439987	0.915	100000.000	100000.000	0.000	0.000	0.000	0.000	0.000	16.610	835	1398	835	1398	80	560	100	91	"Y32"
0	0	0	2	2	4	"Cdc42 "	"P60953"	7080	6590	120	4456	5091	2262	44	3977	3977	4108	992	24	28	14	0	610919	0.991	100000.000	100000.000	0.000	0.000	0.000	0.000	0.000	16.610	479	1114	479	1114	120	820	100	92	"Y32"
0	0	0	2	3	4	"Cdc42 "	"P60953"	7570	6580	200	3958	4147	1220	29	3851	3851	4239	3652	86	1	0	0	1310331	-0.025	100000.000	100000.000	0.000	0.000	0.000	0.000	0.000	16.610	107	296	107	296	316	2384	100	93	"Y32"
0	0	0	2	4	4	"Flt3"	"P36888"	8070	6580	140	3795	4439	2181	49	3706	3706	3837	865	22	23	8	0	692517	0.696	100000.000	100000.000	0.000	0.000	0.000	0.000	0.000	16.610	89	733	89	733	156	1140	100	94	"Y591"
0	0	0	2	5	4	"Flt3"	"P36888"	8570	6580	140	3747	4444	2525	56	3638	3638	3966	2642	66	6	4	0	693210	0.181	100000.000	100000.000	0.000	0.000	0.000	0.000	0.000	16.610	109	806	109	806	156	1140	100	95	"Y591"
0	0	0	2	6	4	"Flt3"	"P36888"	9070	6580	140	3666	4201	2409	57	3550	3550	3873	2041	52	3	2	0	655381	0.161	100000.000	100000.000	0.000	0.000	0.000	0.000	0.000	16.610	116	651	116	651	156	1140	100	96	"Y591"
0	0	0	2	7	4	"gp130 "	"P40189"	9570	6580	160	3665	3914	1053	26	3521	3521	3684	1306	35	7	2	0	814015	0.176	100000.000	100000.000	0.000	0.000	0.000	0.000	0.000	16.610	144	393	144	393	208	1512	100	97	"Y767"
0	0	0	2	8	4	"gp130 "	"P40189"	10060	6580	200	3565	3789	1576	41	3557	3557	3636	947	26	4	1	0	1197255	0.162	100000.000	100000.000	0.000	0.000	0.000	0.000	0.000	16.610	8	232	8	232	316	2384	100	98	"Y767"
0	0	0	2	9	4	"gp130 "	"P40189"	10560	6580	200	3732	3776	453	11	3674	3674	3695	509	13	11	1	0	1193083	0.159	100000.000	100000.000	0.000	0.000	0.000	0.000	0.000	16.610	58	102	58	102	316	2384	100	99	"Y767"
0	0	0	2	1	5	"IKK-beta "	"O14920"	6560	7220	200	4289	4934	1531	31	3979	3979	4270	3239	75	4	0	0	1559112	0.205	100000.000	100000.000	0.000	0.000	0.000	0.000	0.000	16.610	310	955	310	955	316	2384	100	100	"Y199"
0	0	0	2	2	5	"IKK-beta "	"O14920"	7080	7240	130	5745	6027	1275	21	3900	3900	4079	1544	37	70	13	0	723248	1.262	100000.000	100000.000	0.000	0.000	0.000	0.000	0.000	16.610	1845	2127	1845	2127	120	940	100	101	"Y199"
0	0	0	2	3	5	"IKK-beta "	"O14920"	7570	7240	120	5354	5802	1894	32	3789	3789	3883	1094	28	75	23	0	696192	1.754	100000.000	100000.000	0.000	0.000	0.000	0.000	0.000	16.610	1565	2013	1565	2013	120	820	100	102	"Y199"
0	0	0	2	4	5	"IRAK1"	"P51617"	8070	7220	150	4099	5301	3043	57	3693	3693	4468	5646	126	4	2	0	826907	0.148	100000.000	100000.000	0.000	0.000	0.000	0.000	0.000	16.610	406	1608	406	1608	156	1272	100	103	"T209"
0	0	0	2	5	5	"IRAK1"	"P51617"	8560	7230	140	5172	5767	4045	70	3568	3568	3755	1485	39	51	23	0	899646	1.355	100000.000	100000.000	0.000	0.000	0.000	0.000	0.000	16.610	1604	2199	1604	2199	156	1140	100	104	"T209"
0	0	0	2	6	5	"IRAK1"	"P51617"	9070	7230	140	5053	4945	1521	30	3510	3510	3713	1776	47	48	3	0	771376	0.694	100000.000	100000.000	0.000	0.000	0.000	0.000	0.000	16.610	1543	1435	1543	1435	156	1140	100	105	"T209"
0	0	0	2	7	5	"IRS-1"	"P35568"	9550	7220	80	4549	4516	370	8	3484	3484	3512	272	7	100	88	0	234820	3.691	100000.000	100000.000	0.000	0.000	0.000	0.000	0.000	16.610	1065	1032	1065	1032	52	340	100	106	"S312"
0	0	0	2	8	5	"IRS-1"	"P35568"	10040	7210	200	3566	3709	676	18	3518	3518	3561	370	10	18	9	0	1172081	0.400	100000.000	100000.000	0.000	0.000	0.000	0.000	0.000	16.610	48	191	48	191	316	2384	100	107	"S312"
0	0	0	2	9	5	"IRS-1"	"P35568"	10540	7210	200	3741	3892	1796	46	3600	3600	3632	403	11	28	11	0	1229754	0.645	100000.000	100000.000	0.000	0.000	0.000	0.000	0.000	16.610	141	292	141	292	316	2384	100	108	"S312"
0	0	0	2	1	6	"Malt1"	"Q9UDY8"	6590	7870	200	3878	3924	406	10	3923	3923	3985	804	20	1	0	0	1239997	-0.076	100000.000	100000.000	0.000	0.000	0.000	0.000	0.000	16.610	-45	1	-45	1	316	2384	100	109	"S135"
0	0	0	2	2	6	"Malt1"	"Q9UDY8"	7080	7870	200	3727	3779	515	13	3832	3832	3870	1026	26	1	0	0	1194188	-0.089	100000.000	100000.000	0.000	0.000	0.000	0.000	0.000	16.610	-105	-53	-105	-53	316	2384	100	110	"S135"
0	0	0	2	3	6	"Malt1"	"Q9UDY8"	7580	7870	200	3685	3725	612	16	3742	3742	3807	1137	29	1	0	0	1177060	-0.072	100000.000	100000.000	0.000	0.000	0.000	0.000	0.000	16.610	-57	-17	-57	-17	316	2384	100	111	"S135"
0	0	0	2	4	6	"MEK1 "	"Q02750"	8080	7890	90	4631	4635	454	9	3620	3620	3700	638	17	80	28	0	241003	1.466	100000.000	100000.000	0.000	0.000	0.000	0.000	0.000	16.610	1011	1015	1011	1015	52	420	100	112	"T385"
0	0	0	2	5	6	"MEK1 "	"Q02750"	8580	7890	80	4457	4430	348	7	3526	3526	3608	541	14	88	25	0	230337	1.519	100000.000	100000.000	0.000	0.000	0.000	0.000	0.000	16.610	931	904	931	904	52	340	100	113	"T385"
0	0	0	2	6	6	"MEK1 "	"Q02750"	9070	7870	200	3459	3633	571	15	3453	3453	3495	473	13	18	7	0	1147891	0.292	100000.000	100000.000	0.000	0.000	0.000	0.000	0.000	16.610	6	180	6	180	316	2384	100	114	"T385"
0	0	0	2	7	6	"p47phox "	"P14598"	9560	7870	200	3500	3535	577	16	3442	3442	3476	407	11	6	1	0	1116912	0.145	100000.000	100000.000	0.000	0.000	0.000	0.000	0.000	16.610	58	93	58	93	316	2384	100	115	"S359"
0	0	0	2	8	6	"p47phox "	"P14598"	10060	7870	200	3498	3532	319	9	3478	3478	3525	730	20	1	0	0	1116100	0.010	100000.000	100000.000	0.000	0.000	0.000	0.000	0.000	16.610	20	54	20	54	316	2384	100	116	"S359"
0	0	0	2	9	6	"p47phox "	"P14598"	10560	7870	80	3781	3777	326	8	3563	3563	3632	1121	30	0	0	0	196415	0.129	100000.000	100000.000	0.000	0.000	0.000	0.000	0.000	16.610	218	214	218	214	52	340	100	117	"S359"
-75	0	0	2	1	7	"empty"	"empty"	6550	8500	200	3859	3912	557	14	3876	3876	3907	435	11	4	2	0	1236226	0.011	100000.000	100000.000	0.000	0.000	0.000	0.000	0.000	16.610	-17	36	-17	36	316	2384	100	118	"empty"
-75	0	0	2	2	7	"empty"	"empty"	7050	8500	200	3694	3712	329	8	3756	3756	3786	663	17	2	0	0	1173114	-0.112	100000.000	100000.000	0.000	0.000	0.000	0.000	0.000	16.610	-62	-44	-62	-44	316	2384	100	119	"empty"
-75	0	0	2	3	7	"empty"	"empty"	7550	8500	200	3677	3699	502	13	3692	3692	3703	538	14	5	1	0	1168770	-0.007	100000.000	100000.000	0.000	0.000	0.000	0.000	0.000	16.610	-15	7	-15	7	316	2384	100	120	"empty"
-75	0	0	2	4	7	"empty"	"empty"	8050	8500	200	3593	3691	823	22	3576	3576	3621	503	13	5	1	0	1166487	0.139	100000.000	100000.000	0.000	0.000	0.000	0.000	0.000	16.610	17	115	17	115	316	2384	100	121	"empty"
-75	0	0	2	5	7	"empty"	"empty"	8550	8500	200	3490	3594	817	22	3459	3459	3551	1065	29	1	1	0	1135588	0.040	100000.000	100000.000	0.000	0.000	0.000	0.000	0.000	16.610	31	135	31	135	316	2384	100	122	"empty"
-75	0	0	2	6	7	"empty"	"empty"	9050	8500	200	3434	3465	231	6	3445	3445	3519	1044	29	0	0	0	1094788	-0.052	100000.000	100000.000	0.000	0.000	0.000	0.000	0.000	16.610	-11	20	-11	20	316	2384	100	123	"empty"
0	0	0	2	7	7	"GLQAWPG-pS-AIPQFLG_GLQAWPGEAIPQFLG_20vs80"	"GLQAWPG-pS-AIPQFLG_GLQAWPGEAIPQFLG_20vs80"	9580	8510	100	7513	6738	1582	23	3489	3489	3526	309	8	92	85	0	539074	10.395	100000.000	100000.000	0.000	0.000	0.000	0.000	0.000	16.610	4024	3249	4024	3249	80	560	100	124	"GLQAWPG-pS-AIPQFLG_GLQAWPGEAIPQFLG_20vs80"
0	0	0	2	8	7	"GLQAWPG-pS-AIPQFLG_GLQAWPGEAIPQFLG_20vs80"	"GLQAWPG-pS-AIPQFLG_GLQAWPGEAIPQFLG_20vs80"	10070	8520	90	7235	6945	1252	18	3511	3511	3555	296	8	96	94	0	361144	11.453	100000.000	100000.000	0.000	0.000	0.000	0.000	0.000	16.610	3724	3434	3724	3434	52	420	100	125	"GLQAWPG-pS-AIPQFLG_GLQAWPGEAIPQFLG_20vs80"
0	0	0	2	9	7	"GLQAWPG-pS-AIPQFLG_GLQAWPGEAIPQFLG_20vs80"	"GLQAWPG-pS-AIPQFLG_GLQAWPGEAIPQFLG_20vs80"	10560	8510	70	7631	7620	500	6	3608	3608	3657	490	13	100	100	0	243828	8.088	100000.000	100000.000	0.000	0.000	0.000	0.000	0.000	16.610	4023	4012	4023	4012	32	236	100	126	"GLQAWPG-pS-AIPQFLG_GLQAWPGEAIPQFLG_20vs80"
0	0	0	3	1	1	"JAK1"	"P23458"	10990	4620	170	4076	5547	7980	143	3826	3826	3983	1169	29	17	8	1	1153823	1.338	100000.000	100000.000	0.000	0.000	0.000	0.000	0.000	16.610	250	1721	250	1721	208	1660	100	127	"Y220"
0	0	0	3	2	1	"JAK1"	"P23458"	11520	4640	90	4241	4578	1586	34	3791	3791	3906	716	18	26	7	0	238052	0.939	100000.000	100000.000	0.000	0.000	0.000	0.000	0.000	16.610	450	787	450	787	52	420	100	128	"Y220"
0	0	0	3	3	1	"JAK1"	"P23458"	12040	4650	140	3897	4096	821	20	3806	3806	3884	703	18	10	4	0	638960	0.302	100000.000	100000.000	0.000	0.000	0.000	0.000	0.000	16.610	91	290	91	290	156	1140	100	129	"Y220"
0	0	0	3	4	1	"Jun "	"P05412"	12530	4640	90	4546	4558	1074	23	3888	3888	4050	1217	30	9	5	0	237003	0.417	100000.000	100000.000	0.000	0.000	0.000	0.000	0.000	16.610	658	670	658	670	52	420	100	130	"S243"
0	0	0	3	5	1	"Jun "	"P05412"	13030	4640	200	3915	4110	1370	33	3887	3887	4053	1737	42	1	0	0	1298819	0.033	100000.000	100000.000	0.000	0.000	0.000	0.000	0.000	16.610	28	223	28	223	316	2384	100	131	"S243"
0	0	0	3	6	1	"Jun "	"P05412"	13530	4650	70	4500	4552	396	8	3817	3817	3821	268	7	87	75	0	145668	2.728	100000.000	100000.000	0.000	0.000	0.000	0.000	0.000	16.610	683	735	683	735	32	236	100	132	"S243"
0	0	0	3	7	1	"Kit "	"P10721"	14050	4640	90	5004	5490	2662	48	3625	3625	3714	1206	32	61	13	0	285504	1.473	100000.000	100000.000	0.000	0.000	0.000	0.000	0.000	16.610	1379	1865	1379	1865	52	420	100	133	"Y568/70"
0	0	0	3	8	1	"Kit "	"P10721"	14540	4650	80	4860	4861	855	17	3388	3388	3507	970	27	78	25	0	252746	1.396	100000.000	100000.000	0.000	0.000	0.000	0.000	0.000	16.610	1472	1473	1472	1473	52	340	100	134	"Y568/70"
0	0	0	3	9	1	"Kit "	"P10721"	15050	4650	90	4974	5485	1641	29	3461	3461	3663	1692	46	38	15	0	285209	1.077	100000.000	100000.000	0.000	0.000	0.000	0.000	0.000	16.610	1513	2024	1513	2024	52	420	100	135	"Y568/70"
0	0	0	3	1	2	"Mlk3"	"Q16584"	11050	5260	200	4191	5197	3000	57	3873	3873	4329	4115	95	7	2	0	1642355	0.211	100000.000	100000.000	0.000	0.000	0.000	0.000	0.000	16.610	318	1324	318	1324	316	2384	100	136	"S281"
0	0	0	3	2	2	"Mlk3"	"Q16584"	11560	5270	150	5361	5789	2735	47	3869	3869	4023	1240	30	58	19	0	903156	1.424	100000.000	100000.000	0.000	0.000	0.000	0.000	0.000	16.610	1492	1920	1492	1920	156	1272	100	137	"S281"
0	0	0	3	3	2	"Mlk3"	"Q16584"	12050	5270	110	5742	6269	1805	28	3832	3832	3882	558	14	100	96	0	501522	4.278	100000.000	100000.000	0.000	0.000	0.000	0.000	0.000	16.610	1910	2437	1910	2437	80	656	100	138	"S281"
0	0	0	3	4	2	"NFAT2 "	"O95644"	12530	5300	80	4989	4979	298	5	3779	3779	3817	750	19	94	9	0	258932	1.549	100000.000	100000.000	0.000	0.000	0.000	0.000	0.000	16.610	1210	1200	1210	1200	52	340	100	139	"S172"
0	0	0	3	5	2	"NFAT2 "	"O95644"	13050	5280	80	4976	5133	1904	37	3733	3733	3891	1696	43	3	1	0	266905	0.732	100000.000	100000.000	0.000	0.000	0.000	0.000	0.000	16.610	1243	1400	1243	1400	52	340	100	140	"S172"
0	0	0	3	6	2	"NFAT2 "	"O95644"	13540	5280	80	4600	4515	631	13	3621	3621	3626	313	8	80	67	0	234797	2.840	100000.000	100000.000	0.000	0.000	0.000	0.000	0.000	16.610	979	894	979	894	52	340	100	141	"S172"
0	0	0	3	7	2	"PI3-kinase p85 subunit beta"	"O00459"	14050	5280	80	9619	8297	3068	36	3518	3518	3673	1862	50	73	67	0	431463	2.483	100000.000	100000.000	0.000	0.000	0.000	0.000	0.000	16.610	6101	4779	6101	4779	52	340	100	142	"Y464"
0	0	0	3	8	2	"PI3-kinase p85 subunit beta"	"O00459"	14540	5280	80	10254	10558	3966	37	3454	3454	3601	1277	35	92	88	0	548996	5.448	100000.000	100000.000	0.000	0.000	0.000	0.000	0.000	16.610	6800	7104	6800	7104	52	340	100	143	"Y464"
0	0	0	3	9	2	"PI3-kinase p85 subunit beta"	"O00459"	15040	5270	100	7041	8016	5089	63	3543	3543	3655	777	21	57	55	0	641241	5.613	100000.000	100000.000	0.000	0.000	0.000	0.000	0.000	16.610	3498	4473	3498	4473	80	560	100	144	"Y464"
0	0	0	3	1	3	"p47phox "	"P14598"	11040	5920	90	4146	4118	379	9	3880	3880	3983	1751	43	0	0	0	214156	0.077	100000.000	100000.000	0.000	0.000	0.000	0.000	0.000	16.610	266	238	266	238	52	420	100	145	"S370"
0	0	0	3	2	3	"p47phox "	"P14598"	11530	5920	200	3893	3970	457	11	3939	3939	4039	844	20	6	0	0	1254439	-0.082	100000.000	100000.000	0.000	0.000	0.000	0.000	0.000	16.610	-46	31	-46	31	316	2384	100	146	"S370"
0	0	0	3	3	3	"p47phox "	"P14598"	12030	5920	200	3787	3829	365	9	3968	3968	4149	1092	26	0	0	0	1209843	-0.293	100000.000	100000.000	0.000	0.000	0.000	0.000	0.000	16.610	-181	-139	-181	-139	316	2384	100	147	"S370"
0	0	0	3	4	3	"PDGFRb"	"P09619"	12540	5920	100	4455	4439	534	12	3804	3804	3953	1257	31	1	1	0	355151	0.387	100000.000	100000.000	0.000	0.000	0.000	0.000	0.000	16.610	651	635	651	635	80	560	100	148	"Y716"
0	0	0	3	5	3	"PDGFRb"	"P09619"	13030	5930	110	4430	4369	383	8	3751	3751	3881	1162	29	6	0	0	349494	0.420	100000.000	100000.000	0.000	0.000	0.000	0.000	0.000	16.610	679	618	679	618	80	656	100	149	"Y716"
0	0	0	3	6	3	"PDGFRb"	"P09619"	13540	5920	100	4299	4457	1067	23	3592	3592	3748	1550	41	7	3	0	356549	0.457	100000.000	100000.000	0.000	0.000	0.000	0.000	0.000	16.610	707	865	707	865	80	560	100	150	"Y716"
0	0	0	3	7	3	"Rack1"	"P63244"	14040	5930	170	4474	4635	917	19	3590	3590	3695	1050	28	36	8	0	963986	0.895	100000.000	100000.000	0.000	0.000	0.000	0.000	0.000	16.610	884	1045	884	1045	208	1660	100	151	"y246"
0	0	0	3	8	3	"Rack1"	"P63244"	14550	5930	170	4387	4706	1711	36	3561	3561	3736	1073	28	31	5	0	978752	0.904	100000.000	100000.000	0.000	0.000	0.000	0.000	0.000	16.610	826	1145	826	1145	208	1660	100	152	"y246"
0	0	0	3	9	3	"Rack1"	"P63244"	15050	5930	170	4453	5035	2158	42	3452	3452	3574	1009	28	48	14	0	1047238	1.448	100000.000	100000.000	0.000	0.000	0.000	0.000	0.000	16.610	1001	1583	1001	1583	208	1660	100	153	"y246"
0	0	0	3	1	4	"Sek1"	"P45985"	11050	6540	200	3697	3769	828	21	3744	3744	3785	675	17	3	1	0	1190919	-0.024	100000.000	100000.000	0.000	0.000	0.000	0.000	0.000	16.610	-47	25	-47	25	316	2384	100	154	"S80"
0	0	0	3	2	4	"Sek1"	"P45985"	11560	6550	130	3828	3986	683	17	3904	3904	3977	703	17	12	1	0	478306	0.013	100000.000	100000.000	0.000	0.000	0.000	0.000	0.000	16.610	-76	82	-76	82	120	940	100	155	"S80"
0	0	0	3	3	4	"Sek1"	"P45985"	12040	6540	200	3894	4155	1244	29	4012	4012	4159	836	20	8	2	0	1312981	-0.005	100000.000	100000.000	0.000	0.000	0.000	0.000	0.000	16.610	-118	143	-118	143	316	2384	100	156	"S80"
0	0	0	3	4	4	"process-control__"	"GGSGGSGDYKDDDDK"	12540	6540	200	3867	4180	2322	55	3816	3816	3915	663	16	11	5	0	1320767	0.400	100000.000	100000.000	0.000	0.000	0.000	0.000	0.000	16.610	51	364	51	364	316	2384	100	157	"process-control__"
0	0	0	3	5	4	"process-control__"	"GGSGGSGDYKDDDDK"	13040	6540	200	3797	4045	1498	37	3741	3741	3824	919	24	12	2	0	1278273	0.240	100000.000	100000.000	0.000	0.000	0.000	0.000	0.000	16.610	56	304	56	304	316	2384	100	158	"process-control__"
0	0	0	3	6	4	"process-control__"	"GGSGGSGDYKDDDDK"	13530	6530	180	3785	4119	1427	34	3707	3707	3795	959	25	12	5	0	1054457	0.338	100000.000	100000.000	0.000	0.000	0.000	0.000	0.000	16.610	78	412	78	412	256	1924	100	159	"process-control__"
0	0	0	3	7	4	"TAB1"	"Q15750"	14050	6560	130	3986	4778	3793	79	3654	3654	3749	1034	27	16	8	0	573313	0.995	100000.000	100000.000	0.000	0.000	0.000	0.000	0.000	16.610	332	1124	332	1124	120	940	100	160	"S423"
0	0	0	3	8	4	"TAB1"	"Q15750"	14550	6550	140	3702	3902	1004	25	3570	3570	3723	1241	33	6	2	0	608654	0.144	100000.000	100000.000	0.000	0.000	0.000	0.000	0.000	16.610	132	332	132	332	156	1140	100	161	"S423"
0	0	0	3	9	4	"TAB1"	"Q15750"	15050	6550	200	3467	3677	1160	31	3462	3462	3624	1200	33	2	1	0	1162047	0.044	100000.000	100000.000	0.000	0.000	0.000	0.000	0.000	16.610	5	215	5	215	316	2384	100	162	"S423"
0	0	0	3	1	5	"4E-BP1 "	"Q13541"	11060	7210	160	4057	4137	547	13	3719	3719	3779	542	14	35	10	0	860427	0.661	100000.000	100000.000	0.000	0.000	0.000	0.000	0.000	16.610	338	418	338	418	208	1512	100	163	"T46"
0	0	0	3	2	5	"4E-BP1 "	"Q13541"	11520	7190	360	4106	4192	629	15	3832	3832	3912	956	24	10	0	0	4309550	0.293	100000.000	100000.000	0.000	0.000	0.000	0.000	0.000	16.610	274	360	274	360	1028	5769	100	164	"T46"
0	0	0	3	3	5	"4E-BP1 "	"Q13541"	12040	7220	110	4378	4338	304	7	3842	3842	3942	852	21	12	0	0	347073	0.465	100000.000	100000.000	0.000	0.000	0.000	0.000	0.000	16.610	536	496	536	496	80	656	100	165	"T46"
0	0	0	3	4	5	"Akt1"	"P31749"	12540	7220	90	4450	4620	792	17	3786	3786	3858	470	12	90	19	0	240254	1.621	100000.000	100000.000	0.000	0.000	0.000	0.000	0.000	16.610	664	834	664	834	52	420	100	166	"T450"
0	0	0	3	5	5	"Akt1"	"P31749"	13040	7200	200	3801	4038	1866	46	3778	3778	3850	760	19	8	2	0	1276078	0.247	100000.000	100000.000	0.000	0.000	0.000	0.000	0.000	16.610	23	260	23	260	316	2384	100	167	"T450"
0	0	0	3	6	5	"Akt1"	"P31749"	13540	7190	170	3917	4027	1026	25	3763	3763	3834	834	21	9	1	0	837535	0.231	100000.000	100000.000	0.000	0.000	0.000	0.000	0.000	16.610	154	264	154	264	208	1660	100	168	"T450"
0	0	0	3	7	5	"Bax"	"Q07812"	14050	7210	100	6423	6463	1016	15	3746	3746	3781	664	17	93	90	0	517049	4.039	100000.000	100000.000	0.000	0.000	0.000	0.000	0.000	16.610	2677	2717	2677	2717	80	560	100	169	"S163"
0	0	0	3	8	5	"Bax"	"Q07812"	14550	7210	90	5367	5268	690	13	3510	3510	3574	375	10	94	88	0	273937	4.517	100000.000	100000.000	0.000	0.000	0.000	0.000	0.000	16.610	1857	1758	1857	1758	52	420	100	170	"S163"
0	0	0	3	9	5	"Bax"	"Q07812"	15050	7220	110	6210	6268	892	14	3562	3562	3638	842	23	97	92	0	501404	3.124	100000.000	100000.000	0.000	0.000	0.000	0.000	0.000	16.610	2648	2706	2648	2706	80	656	100	171	"S163"
0	0	0	3	1	6	"CFTR"	"P13569"	11040	7870	170	4567	4641	593	12	3686	3686	3715	462	12	88	44	0	965426	2.004	100000.000	100000.000	0.000	0.000	0.000	0.000	0.000	16.610	881	955	881	955	208	1660	100	172	"S813"
0	0	0	3	2	6	"CFTR"	"P13569"	11540	7870	160	4566	4612	597	12	3759	3759	3779	564	14	80	16	0	959383	1.477	100000.000	100000.000	0.000	0.000	0.000	0.000	0.000	16.610	807	853	807	853	208	1512	100	173	"S813"
0	0	0	3	3	6	"CFTR"	"P13569"	12030	7860	150	4672	4705	470	9	3776	3776	3833	597	15	84	15	0	733955	1.461	100000.000	100000.000	0.000	0.000	0.000	0.000	0.000	16.610	896	929	896	929	156	1272	100	174	"S813"
0	0	0	3	4	6	"Crk "	"P46108"	12540	7860	160	4224	4247	504	11	3812	3812	3845	438	11	45	4	0	883283	0.918	100000.000	100000.000	0.000	0.000	0.000	0.000	0.000	16.610	412	435	412	435	208	1512	100	175	"Y108"
0	0	0	3	5	6	"Crk "	"P46108"	13050	7870	160	4442	4522	674	14	3898	3898	3976	1690	42	1	1	0	940494	0.323	100000.000	100000.000	0.000	0.000	0.000	0.000	0.000	16.610	544	624	544	624	208	1512	100	176	"Y108"
0	0	0	3	6	6	"Crk "	"P46108"	13540	7870	190	4181	4182	562	13	3855	3855	3894	592	15	17	1	0	1070670	0.486	100000.000	100000.000	0.000	0.000	0.000	0.000	0.000	16.610	326	327	326	327	256	2088	100	177	"Y108"
0	0	0	3	7	6	"EGFR"	"P00533"	14040	7860	90	4804	4751	422	8	3750	3750	3770	485	12	92	53	0	247071	2.023	100000.000	100000.000	0.000	0.000	0.000	0.000	0.000	16.610	1054	1001	1054	1001	52	420	100	178	"S1070"
0	0	0	3	8	6	"EGFR"	"P00533"	14540	7860	90	4681	4653	376	8	3703	3703	3732	466	12	90	55	0	241938	1.976	100000.000	100000.000	0.000	0.000	0.000	0.000	0.000	16.610	978	950	978	950	52	420	100	179	"S1070"
0	0	0	3	9	6	"EGFR"	"P00533"	15050	7860	100	4431	4468	557	12	3563	3563	3623	528	14	82	31	0	357424	1.600	100000.000	100000.000	0.000	0.000	0.000	0.000	0.000	16.610	868	905	868	905	80	560	100	180	"S1070"
-75	0	0	3	1	7	"empty"	"empty"	11040	8490	200	3718	3739	526	14	3734	3734	3742	585	15	2	1	0	1181414	-0.005	100000.000	100000.000	0.000	0.000	0.000	0.000	0.000	16.610	-16	5	-16	5	316	2384	100	181	"empty"
-75	0	0	3	2	7	"empty"	"empty"	11540	8490	200	3833	3859	483	12	3796	3796	3856	934	24	2	0	0	1219557	0.003	100000.000	100000.000	0.000	0.000	0.000	0.000	0.000	16.610	37	63	37	63	316	2384	100	182	"empty"
-75	0	0	3	3	7	"empty"	"empty"	12040	8490	200	3837	3884	336	8	3835	3835	3899	664	17	4	1	0	1227204	-0.023	100000.000	100000.000	0.000	0.000	0.000	0.000	0.000	16.610	2	49	2	49	316	2384	100	183	"empty"
-75	0	0	3	4	7	"empty"	"empty"	12540	8490	200	3882	3930	395	10	3855	3855	3952	1070	27	1	0	0	1242028	-0.021	100000.000	100000.000	0.000	0.000	0.000	0.000	0.000	16.610	27	75	27	75	316	2384	100	184	"empty"
-75	0	0	3	5	7	"empty"	"empty"	13040	8490	200	3888	3945	574	14	3920	3920	4012	952	23	1	0	0	1246701	-0.070	100000.000	100000.000	0.000	0.000	0.000	0.000	0.000	16.610	-32	25	-32	25	316	2384	100	185	"empty"
-75	0	0	3	6	7	"empty"	"empty"	13540	8490	200	3741	3934	1409	35	3845	3845	3978	2070	52	2	1	0	1243017	-0.021	100000.000	100000.000	0.000	0.000	0.000	0.000	0.000	16.610	-104	89	-104	89	316	2384	100	186	"empty"
0	0	0	3	7	7	"GLQAWPG-pS-AIPQFLG_100"	"GLQAWPG-pS-AIPQFLG_100"	14040	8490	90	15708	15321	2547	16	3834	3834	3874	927	23	98	98	0	796699	12.348	100000.000	100000.000	0.000	0.000	0.000	0.000	0.000	16.610	11874	11487	11874	11487	52	420	100	187	"GLQAWPG-pS-AIPQFLG_100"
0	0	0	3	8	7	"GLQAWPG-pS-AIPQFLG_100"	"GLQAWPG-pS-AIPQFLG_100"	14540	8490	90	15943	15534	1947	12	3753	3753	3809	471	12	100	100	0	807772	24.894	100000.000	100000.000	0.000	0.000	0.000	0.000	0.000	16.610	12190	11781	12190	11781	52	420	100	188	"GLQAWPG-pS-AIPQFLG_100"
0	0	0	3	9	7	"GLQAWPG-pS-AIPQFLG_100"	"GLQAWPG-pS-AIPQFLG_100"	15040	8490	90	14813	14483	2772	19	3646	3646	3698	455	12	100	98	0	753126	23.703	100000.000	100000.000	0.000	0.000	0.000	0.000	0.000	16.610	11167	10837	11167	10837	52	420	100	189	"GLQAWPG-pS-AIPQFLG_100"
0	0	0	4	1	1	"Bcl-2"	"P10415"	15520	4570	140	3583	3652	488	13	3445	3445	3759	2683	71	1	0	0	569646	-0.040	100000.000	100000.000	0.000	0.000	0.000	0.000	0.000	16.610	138	207	138	207	156	1140	100	190	"S87"
0	0	0	4	2	1	"Bcl-2"	"P10415"	16020	4580	110	3652	3716	475	12	3415	3415	3536	1263	35	2	1	0	297244	0.143	100000.000	100000.000	0.000	0.000	0.000	0.000	0.000	16.610	237	301	237	301	80	656	100	191	"S87"
0	0	0	4	3	1	"Bcl-2"	"P10415"	16520	4580	100	3881	4112	1260	30	3494	3494	3732	1968	52	8	2	0	328930	0.193	100000.000	100000.000	0.000	0.000	0.000	0.000	0.000	16.610	387	618	387	618	80	560	100	192	"S87"
0	0	0	4	4	1	"Casp3 "	"P42574"	17030	4590	110	8992	9798	3944	40	3530	3530	3683	1108	30	96	95	0	783830	5.519	100000.000	100000.000	0.000	0.000	0.000	0.000	0.000	16.610	5462	6268	5462	6268	80	656	100	193	"S150"
0	0	0	4	5	1	"Casp3 "	"P42574"	17520	4590	130	9016	9745	5072	52	3617	3617	3872	2294	59	86	74	0	1169412	2.560	100000.000	100000.000	0.000	0.000	0.000	0.000	0.000	16.610	5399	6128	5399	6128	120	940	100	194	"S150"
0	0	0	4	6	1	"Casp3 "	"P42574"	18020	4580	130	8988	9706	4344	44	3743	3743	3896	1063	27	91	90	0	1164686	5.466	100000.000	100000.000	0.000	0.000	0.000	0.000	0.000	16.610	5245	5963	5245	5963	120	940	100	195	"S150"
0	0	0	4	7	1	"CD19"	"P15391"	18530	4580	100	4531	4943	1555	31	3720	3720	3870	1732	44	11	5	0	395440	0.620	100000.000	100000.000	0.000	0.000	0.000	0.000	0.000	16.610	811	1223	811	1223	80	560	100	196	"Y500"
0	0	0	4	8	1	"CD19"	"P15391"	19020	4580	120	3436	3761	1089	28	2918	2918	3365	2329	69	9	1	0	451327	0.170	100000.000	100000.000	0.000	0.000	0.000	0.000	0.000	16.610	518	843	518	843	120	820	100	197	"Y500"
0	0	0	4	9	1	"CD19"	"P15391"	19540	4560	160	3295	4030	2728	67	2829	2829	3261	2063	63	13	5	0	838339	0.373	100000.000	100000.000	0.000	0.000	0.000	0.000	0.000	16.610	466	1201	466	1201	208	1512	100	198	"Y500"
0	0	0	4	1	2	"EP300"	"Q09472"	15520	5230	120	3591	4107	4266	103	3439	3439	3584	1330	37	4	2	0	492875	0.393	100000.000	100000.000	0.000	0.000	0.000	0.000	0.000	16.610	152	668	152	668	120	820	100	199	"S2366"
0	0	0	4	2	2	"EP300"	"Q09472"	16020	5220	200	3488	3673	1475	40	3440	3440	3594	1133	31	3	1	0	1160602	0.070	100000.000	100000.000	0.000	0.000	0.000	0.000	0.000	16.610	48	233	48	233	316	2384	100	200	"S2366"
0	0	0	4	3	2	"EP300"	"Q09472"	16520	5220	200	3535	3729	1256	33	3588	3588	3802	1252	32	3	1	0	1178267	-0.058	100000.000	100000.000	0.000	0.000	0.000	0.000	0.000	16.610	-53	141	-53	141	316	2384	100	201	"S2366"
0	0	0	4	4	2	"fyn"	"P06241"	17020	5220	200	2718	2949	1232	41	3304	3304	3540	1721	48	3	1	0	931787	-0.343	100000.000	100000.000	0.000	0.000	0.000	0.000	0.000	16.610	-586	-355	-586	-355	316	2384	100	202	"Y531"
0	0	0	4	5	2	"fyn"	"P06241"	17520	5220	200	2990	3291	2017	61	2991	2991	3387	2167	63	3	1	0	1039847	-0.044	100000.000	100000.000	0.000	0.000	0.000	0.000	0.000	16.610	-1	300	-1	300	316	2384	100	203	"Y531"
0	0	0	4	6	2	"fyn"	"P06241"	18020	5220	200	3002	3414	1937	56	3039	3039	3462	2079	60	6	3	0	1078860	-0.023	100000.000	100000.000	0.000	0.000	0.000	0.000	0.000	16.610	-37	375	-37	375	316	2384	100	204	"Y531"
0	0	0	4	7	2	"Grb2"	"P62993"	18540	5230	90	3509	3837	1729	45	3002	3002	3244	1615	49	9	7	0	199545	0.367	100000.000	100000.000	0.000	0.000	0.000	0.000	0.000	16.610	507	835	507	835	52	420	100	205	"Y209"
0	0	0	4	8	2	"Grb2"	"P62993"	19020	5220	120	3328	3964	3600	90	2976	2976	3648	4398	120	4	1	0	475620	0.072	100000.000	100000.000	0.000	0.000	0.000	0.000	0.000	16.610	352	988	352	988	120	820	100	206	"Y209"
0	0	0	4	9	2	"Grb2"	"P62993"	19540	5240	170	3267	5707	7379	129	2977	2977	3567	2246	62	15	12	0	1187007	0.953	100000.000	100000.000	0.000	0.000	0.000	0.000	0.000	16.610	290	2730	290	2730	208	1660	100	207	"Y209"
0	0	0	4	1	3	"IKK-beta "	"O14920"	15510	5850	200	3576	3951	2255	57	3431	3431	3576	1141	31	7	4	0	1248415	0.329	100000.000	100000.000	0.000	0.000	0.000	0.000	0.000	16.610	145	520	145	520	316	2384	100	208	"Y188"
0	0	0	4	2	3	"IKK-beta "	"O14920"	16010	5850	200	3597	3718	566	15	3480	3480	3666	1379	37	1	1	0	1174763	0.038	100000.000	100000.000	0.000	0.000	0.000	0.000	0.000	16.610	117	238	117	238	316	2384	100	209	"Y188"
0	0	0	4	3	3	"IKK-beta "	"O14920"	16520	5860	80	3985	4637	1826	39	3569	3569	3747	1144	30	21	9	0	241120	0.778	100000.000	100000.000	0.000	0.000	0.000	0.000	0.000	16.610	416	1068	416	1068	52	340	100	210	"Y188"
0	0	0	4	4	3	"IRAK1"	"P51617"	17020	5860	200	2726	2865	816	28	3230	3230	3389	1155	34	4	2	0	905333	-0.454	100000.000	100000.000	0.000	0.000	0.000	0.000	0.000	16.610	-504	-365	-504	-365	316	2384	100	211	"T100"
0	0	0	4	5	3	"IRAK1"	"P51617"	17520	5860	200	2868	3008	897	29	3093	3093	3438	1693	49	3	2	0	950491	-0.254	100000.000	100000.000	0.000	0.000	0.000	0.000	0.000	16.610	-225	-85	-225	-85	316	2384	100	212	"T100"
0	0	0	4	6	3	"IRAK1"	"P51617"	18020	5860	200	3095	3746	2822	75	3543	3543	3666	1655	45	5	4	0	1183676	0.048	100000.000	100000.000	0.000	0.000	0.000	0.000	0.000	16.610	-448	203	-448	203	316	2384	100	213	"T100"
0	0	0	4	7	3	"IRF-7 "	"Q92985"	18520	5860	200	3868	4039	1090	26	3761	3761	3870	1927	49	2	1	0	1276334	0.088	100000.000	100000.000	0.000	0.000	0.000	0.000	0.000	16.610	107	278	107	278	316	2384	100	214	"S471"
0	0	0	4	8	3	"IRF-7 "	"Q92985"	19020	5860	200	3905	4239	2068	48	3792	3792	3951	1394	35	4	3	0	1339545	0.207	100000.000	100000.000	0.000	0.000	0.000	0.000	0.000	16.610	113	447	113	447	316	2384	100	215	"S471"
0	0	0	4	9	3	"IRF-7 "	"Q92985"	19520	5870	200	3805	4067	1885	46	3815	3815	4053	1777	43	2	1	0	1285292	0.008	100000.000	100000.000	0.000	0.000	0.000	0.000	0.000	16.610	-10	252	-10	252	316	2384	100	216	"S471"
0	0	0	4	1	4	"Lyn "	"P07948"	15530	6480	200	3497	3596	930	25	3475	3475	3606	1075	29	1	0	0	1136440	-0.009	100000.000	100000.000	0.000	0.000	0.000	0.000	0.000	16.610	22	121	22	121	316	2384	100	217	"Y507"
0	0	0	4	2	4	"Lyn "	"P07948"	16030	6480	200	3454	3524	391	11	3484	3484	3595	1020	28	1	0	0	1113686	-0.070	100000.000	100000.000	0.000	0.000	0.000	0.000	0.000	16.610	-30	40	-30	40	316	2384	100	218	"Y507"
0	0	0	4	3	4	"Lyn "	"P07948"	16540	6480	100	3567	3672	483	13	3648	3648	3777	838	22	3	1	0	293751	-0.125	100000.000	100000.000	0.000	0.000	0.000	0.000	0.000	16.610	-81	24	-81	24	80	560	100	219	"Y507"
0	0	0	4	4	4	"MAVS"	"Q7Z434"	17020	6510	160	3874	4466	1212	27	3727	3727	3848	1121	29	26	18	0	928846	0.551	100000.000	100000.000	0.000	0.000	0.000	0.000	0.000	16.610	147	739	147	739	208	1512	100	220	"S233/4"
0	0	0	4	5	4	"MAVS"	"Q7Z434"	17530	6520	150	4540	5370	1995	37	3779	3779	3911	1027	26	48	35	0	837758	1.421	100000.000	100000.000	0.000	0.000	0.000	0.000	0.000	16.610	761	1591	761	1591	156	1272	100	221	"S233/4"
0	0	0	4	6	4	"MAVS"	"Q7Z434"	18010	6520	160	4068	4977	1819	36	3818	3818	3957	1193	30	34	22	0	1035198	0.855	100000.000	100000.000	0.000	0.000	0.000	0.000	0.000	16.610	250	1159	250	1159	208	1512	100	222	"S233/4"
0	0	0	4	7	4	"Mek2"	"P36507"	18530	6510	160	4991	5100	1632	32	3773	3773	3925	1198	30	52	8	0	1060704	0.981	100000.000	100000.000	0.000	0.000	0.000	0.000	0.000	16.610	1218	1327	1218	1327	208	1512	100	223	"s226"
0	0	0	4	8	4	"Mek2"	"P36507"	19030	6510	160	4841	5165	1874	36	3715	3715	3890	1499	38	18	6	0	1074292	0.851	100000.000	100000.000	0.000	0.000	0.000	0.000	0.000	16.610	1126	1450	1126	1450	208	1512	100	224	"s226"
0	0	0	4	9	4	"Mek2"	"P36507"	19530	6510	150	4890	5355	2143	40	3699	3699	3899	1265	32	41	7	0	835376	1.151	100000.000	100000.000	0.000	0.000	0.000	0.000	0.000	16.610	1191	1656	1191	1656	156	1272	100	225	"s226"
0	0	0	4	1	5	"PKCE"	"Q02156"	15520	7140	170	5257	5086	1551	30	3575	3575	3628	571	15	53	51	0	1057905	2.553	100000.000	100000.000	0.000	0.000	0.000	0.000	0.000	16.610	1682	1511	1682	1511	208	1660	100	226	"T566"
0	0	0	4	2	5	"PKCE"	"Q02156"	16030	7170	180	6071	5337	1525	28	3575	3575	3657	701	19	60	56	0	1366159	2.397	100000.000	100000.000	0.000	0.000	0.000	0.000	0.000	16.610	2496	1762	2496	1762	256	1924	100	227	"T566"
0	0	0	4	3	5	"PKCE"	"Q02156"	16540	7150	190	5531	5395	1932	35	3683	3683	3775	1120	29	53	48	0	1381019	1.446	100000.000	100000.000	0.000	0.000	0.000	0.000	0.000	16.610	1848	1712	1848	1712	256	2088	100	228	"T566"
0	0	0	4	4	5	"PTEN"	"P60484"	17040	7150	90	4028	4203	673	16	3823	3823	3839	322	8	34	15	0	218568	1.130	100000.000	100000.000	0.000	0.000	0.000	0.000	0.000	16.610	205	380	205	380	52	420	100	229	"Y240"
0	0	0	4	5	5	"PTEN"	"P60484"	17530	7120	170	3989	4059	659	16	3852	3852	3911	665	17	8	2	0	844251	0.223	100000.000	100000.000	0.000	0.000	0.000	0.000	0.000	16.610	137	207	137	207	208	1660	100	230	"Y240"
0	0	0	4	6	5	"PTEN"	"P60484"	18020	7150	140	3981	4047	574	14	3842	3842	3891	492	12	9	4	0	631343	0.317	100000.000	100000.000	0.000	0.000	0.000	0.000	0.000	16.610	139	205	139	205	156	1140	100	231	"Y240"
0	0	0	4	7	5	"Rab5A"	"P20339"	18530	7160	70	4411	4398	289	6	3835	3835	3899	645	16	43	0	0	140744	0.774	100000.000	100000.000	0.000	0.000	0.000	0.000	0.000	16.610	576	563	576	563	32	236	100	232	"T202"
0	0	0	4	8	5	"Rab5A"	"P20339"	19020	7160	90	4374	4376	491	11	3813	3813	3861	503	13	61	5	0	227535	1.024	100000.000	100000.000	0.000	0.000	0.000	0.000	0.000	16.610	561	563	561	563	52	420	100	233	"T202"
0	0	0	4	9	5	"Rab5A"	"P20339"	19540	7140	80	4235	4253	575	13	3630	3630	3714	620	16	48	5	0	221150	0.869	100000.000	100000.000	0.000	0.000	0.000	0.000	0.000	16.610	605	623	605	623	52	340	100	234	"T202"
0	0	0	4	1	6	"STAT3 "	"P40763"	15530	7760	200	3652	3737	576	15	3582	3582	3636	858	23	3	0	0	1180764	0.118	100000.000	100000.000	0.000	0.000	0.000	0.000	0.000	16.610	70	155	70	155	316	2384	100	235	"S727"
0	0	0	4	2	6	"STAT3 "	"P40763"	16030	7760	200	3715	3751	357	9	3624	3624	3676	680	18	7	0	0	1185340	0.110	100000.000	100000.000	0.000	0.000	0.000	0.000	0.000	16.610	91	127	91	127	316	2384	100	236	"S727"
0	0	0	4	3	6	"STAT3 "	"P40763"	16530	7770	200	3771	3883	438	11	3689	3689	3744	555	14	20	3	0	1226883	0.250	100000.000	100000.000	0.000	0.000	0.000	0.000	0.000	16.610	82	194	82	194	316	2384	100	237	"S727"
0	0	0	4	4	6	"STAT6 "	"P42226"	17030	7770	200	3917	3940	287	7	3838	3838	3876	564	14	5	0	0	1245058	0.113	100000.000	100000.000	0.000	0.000	0.000	0.000	0.000	16.610	79	102	79	102	316	2384	100	238	"Y641"
0	0	0	4	5	6	"STAT6 "	"P42226"	17530	7780	200	4047	4048	243	6	3914	3914	3942	399	10	11	1	0	1279103	0.266	100000.000	100000.000	0.000	0.000	0.000	0.000	0.000	16.610	133	134	133	134	316	2384	100	239	"Y641"
0	0	0	4	6	6	"STAT6 "	"P42226"	18030	7780	200	3948	3977	361	9	3926	3926	3943	299	7	13	2	0	1256601	0.114	100000.000	100000.000	0.000	0.000	0.000	0.000	0.000	16.610	22	51	22	51	316	2384	100	240	"Y641"
0	0	0	4	7	6	"Catalase"	"Q14790"	18530	7800	160	7004	6971	947	13	3892	3892	3925	480	12	97	95	0	1450003	6.346	100000.000	100000.000	0.000	0.000	0.000	0.000	0.000	16.610	3112	3079	3112	3079	208	1512	100	241	"Y448"
0	0	0	4	8	6	"Catalase"	"Q14790"	19030	7800	160	7067	7136	664	9	3773	3773	3876	947	24	100	98	0	1484196	3.442	100000.000	100000.000	0.000	0.000	0.000	0.000	0.000	16.610	3294	3363	3294	3363	208	1512	100	242	"Y448"
0	0	0	4	9	6	"Catalase"	"Q14790"	19540	7800	170	6893	6718	810	12	3570	3570	3643	1009	27	95	93	0	1397261	3.048	100000.000	100000.000	0.000	0.000	0.000	0.000	0.000	16.610	3323	3148	3323	3148	208	1660	100	243	"Y448"
-75	0	0	4	1	7	"empty"	"empty"	15520	8420	200	3626	3655	248	6	3640	3640	3703	942	25	0	0	0	1154998	-0.051	100000.000	100000.000	0.000	0.000	0.000	0.000	0.000	16.610	-14	15	-14	15	316	2384	100	244	"empty"
-75	0	0	4	2	7	"empty"	"empty"	16020	8420	200	3670	3707	340	9	3683	3683	3724	645	17	1	0	0	1171363	-0.026	100000.000	100000.000	0.000	0.000	0.000	0.000	0.000	16.610	-13	24	-13	24	316	2384	100	245	"empty"
-75	0	0	4	3	7	"empty"	"empty"	16520	8420	200	3728	3742	221	5	3746	3746	3779	472	12	3	0	0	1182496	-0.078	100000.000	100000.000	0.000	0.000	0.000	0.000	0.000	16.610	-18	-4	-18	-4	316	2384	100	246	"empty"
-75	0	0	4	4	7	"empty"	"empty"	17020	8420	200	3923	3955	315	7	3887	3887	3906	422	10	4	0	0	1249774	0.116	100000.000	100000.000	0.000	0.000	0.000	0.000	0.000	16.610	36	68	36	68	316	2384	100	247	"empty"
-75	0	0	4	5	7	"empty"	"empty"	17520	8420	200	3955	4005	671	16	3947	3947	3976	559	14	2	0	0	1265687	0.052	100000.000	100000.000	0.000	0.000	0.000	0.000	0.000	16.610	8	58	8	58	316	2384	100	248	"empty"
-75	0	0	4	6	7	"empty"	"empty"	18020	8420	200	3924	3973	503	12	3988	3988	4011	343	8	3	2	0	1255429	-0.111	100000.000	100000.000	0.000	0.000	0.000	0.000	0.000	16.610	-64	-15	-64	-15	316	2384	100	249	"empty"
0	0	0	4	7	7	"Control-Spot"	"Human_IgG"	18530	8430	200	5400	5116	936	18	3975	3975	4156	1699	40	32	0	0	1616516	0.565	100000.000	100000.000	0.000	0.000	0.000	0.000	0.000	16.610	1425	1141	1425	1141	316	2384	100	250	"Control-Spot"
0	0	0	4	8	7	"Control-Spot"	"Human_IgG"	19030	8440	200	5541	5186	1077	20	3897	3897	4013	946	23	62	35	0	1638807	1.240	100000.000	100000.000	0.000	0.000	0.000	0.000	0.000	16.610	1644	1289	1644	1289	316	2384	100	251	"Control-Spot"
0	0	0	4	9	7	"Control-Spot"	"Human_IgG"	19530	8440	200	5267	5095	2131	41	3681	3681	3867	1562	40	50	4	0	1609994	0.786	100000.000	100000.000	0.000	0.000	0.000	0.000	0.000	16.610	1586	1414	1586	1414	316	2384	100	252	"Control-Spot"
0	0	0	5	1	1	"Akt1"	"P31749"	2050	9170	100	5274	5177	587	11	3887	3887	3949	323	8	90	85	0	414182	3.802	100000.000	100000.000	0.000	0.000	0.000	0.000	0.000	16.610	1387	1290	1387	1290	80	560	100	253	"T308"
0	0	0	5	2	1	"Akt1"	"P31749"	2550	9200	100	5094	5030	507	10	3751	3751	4057	2102	51	5	0	0	402417	0.463	100000.000	100000.000	0.000	0.000	0.000	0.000	0.000	16.610	1343	1279	1343	1279	80	560	100	254	"T308"
0	0	0	5	3	1	"Akt1"	"P31749"	3050	9190	110	5159	5196	835	16	3663	3663	3733	452	12	92	91	0	415658	3.237	100000.000	100000.000	0.000	0.000	0.000	0.000	0.000	16.610	1496	1533	1496	1533	80	656	100	255	"T308"
0	0	0	5	4	1	"A-Raf"	"P10398"	3550	9180	100	4541	5124	1554	30	3657	3657	3830	1515	39	45	25	0	409943	0.854	100000.000	100000.000	0.000	0.000	0.000	0.000	0.000	16.610	884	1467	884	1467	80	560	100	256	"Y302"
0	0	0	5	5	1	"A-Raf"	"P10398"	4050	9180	70	7131	7025	764	10	3847	3847	3805	329	8	100	100	0	224799	9.787	100000.000	100000.000	0.000	0.000	0.000	0.000	0.000	16.610	3284	3178	3284	3178	32	236	100	257	"Y302"
0	0	0	5	6	1	"A-Raf"	"P10398"	4550	9170	80	6708	6205	1329	21	3840	3840	3866	535	13	82	78	0	322666	4.372	100000.000	100000.000	0.000	0.000	0.000	0.000	0.000	16.610	2868	2365	2868	2365	52	340	100	258	"Y302"
0	0	0	5	7	1	"Cdk4"	"P11802"	5040	9170	200	3863	3896	399	10	3890	3890	3923	964	24	1	0	0	1231284	-0.028	100000.000	100000.000	0.000	0.000	0.000	0.000	0.000	16.610	-27	6	-27	6	316	2384	100	259	"S150"
0	0	0	5	8	1	"Cdk4"	"P11802"	5540	9170	200	3871	3938	473	12	3891	3891	3947	1054	26	2	1	0	1244361	-0.009	100000.000	100000.000	0.000	0.000	0.000	0.000	0.000	16.610	-20	47	-20	47	316	2384	100	260	"S150"
0	0	0	5	9	1	"Cdk4"	"P11802"	6040	9170	200	3785	3823	392	10	3814	3814	3849	769	19	1	0	0	1208087	-0.034	100000.000	100000.000	0.000	0.000	0.000	0.000	0.000	16.610	-29	9	-29	9	316	2384	100	261	"S150"
0	0	0	5	1	2	"CREB "	"P16220"	2050	9820	200	3820	3916	698	17	3775	3775	3816	325	8	25	8	0	1237577	0.308	100000.000	100000.000	0.000	0.000	0.000	0.000	0.000	16.610	45	141	45	141	316	2384	100	262	"S111"
0	0	0	5	2	2	"CREB "	"P16220"	2550	9820	200	3721	3821	562	14	3651	3651	3700	524	14	15	4	0	1207499	0.231	100000.000	100000.000	0.000	0.000	0.000	0.000	0.000	16.610	70	170	70	170	316	2384	100	263	"S111"
0	0	0	5	3	2	"CREB "	"P16220"	3040	9820	100	4042	4182	802	19	3587	3587	3625	272	7	53	48	0	334572	2.048	100000.000	100000.000	0.000	0.000	0.000	0.000	0.000	16.610	455	595	455	595	80	560	100	264	"S111"
0	0	0	5	4	2	"DVL1"	"O14640"	3550	9830	100	3988	4013	524	13	3608	3608	3727	858	23	25	0	0	321023	0.333	100000.000	100000.000	0.000	0.000	0.000	0.000	0.000	16.610	380	405	380	405	80	560	100	265	"S679"
0	0	0	5	5	2	"DVL1"	"O14640"	4050	9820	80	4425	4451	505	11	3735	3735	3748	347	9	82	48	0	231433	2.026	100000.000	100000.000	0.000	0.000	0.000	0.000	0.000	16.610	690	716	690	716	52	340	100	266	"S679"
0	0	0	5	6	2	"DVL1"	"O14640"	4550	9820	100	4332	4332	454	10	3811	3811	3828	545	14	47	5	0	346520	0.925	100000.000	100000.000	0.000	0.000	0.000	0.000	0.000	16.610	521	521	521	521	80	560	100	267	"S679"
0	0	0	5	7	2	"IFNAR1 "	"P17181"	5040	9810	200	3840	3829	302	7	3784	3784	3909	2291	58	0	0	0	1209844	-0.035	100000.000	100000.000	0.000	0.000	0.000	0.000	0.000	16.610	56	45	56	45	316	2384	100	268	"Y466"
0	0	0	5	8	2	"IFNAR1 "	"P17181"	5540	9810	200	3830	3932	1247	31	3808	3808	3847	567	14	2	0	0	1242499	0.150	100000.000	100000.000	0.000	0.000	0.000	0.000	0.000	16.610	22	124	22	124	316	2384	100	269	"Y466"
0	0	0	5	9	2	"IFNAR1 "	"P17181"	6050	9800	70	4041	4129	679	16	3803	3803	3839	322	8	34	15	0	132140	0.901	100000.000	100000.000	0.000	0.000	0.000	0.000	0.000	16.610	238	326	238	326	32	236	100	270	"Y466"
0	0	0	5	1	3	"Jak1 "	"P23458"	2060	10480	90	5750	5705	703	12	4180	4180	4160	300	7	100	90	0	296659	5.150	100000.000	100000.000	0.000	0.000	0.000	0.000	0.000	16.610	1570	1525	1570	1525	52	420	100	271	"Y1034"
0	0	0	5	2	3	"Jak1 "	"P23458"	2550	10480	90	4981	5127	625	12	4069	4069	4077	883	21	55	11	0	266601	1.189	100000.000	100000.000	0.000	0.000	0.000	0.000	0.000	16.610	912	1058	912	1058	52	420	100	272	"Y1034"
0	0	0	5	3	3	"Jak1 "	"P23458"	3040	10490	90	5835	5540	900	16	3988	3988	3964	389	9	86	84	0	288078	4.051	100000.000	100000.000	0.000	0.000	0.000	0.000	0.000	16.610	1847	1552	1847	1552	52	420	100	273	"Y1034"
0	0	0	5	4	3	"Jun "	"P05412"	3540	10470	200	3443	3455	417	12	3779	3779	3795	533	14	2	0	0	1091903	-0.638	100000.000	100000.000	0.000	0.000	0.000	0.000	0.000	16.610	-336	-324	-336	-324	316	2384	100	274	"S63"
0	0	0	5	5	3	"Jun "	"P05412"	4040	10470	200	3454	4818	7873	163	3702	3702	3729	558	14	8	7	0	1522438	1.952	100000.000	100000.000	0.000	0.000	0.000	0.000	0.000	16.610	-248	1116	-248	1116	316	2384	100	275	"S63"
0	0	0	5	6	3	"Jun "	"P05412"	4540	10470	200	3325	3331	444	13	3624	3624	3940	3521	89	0	0	0	1052519	-0.173	100000.000	100000.000	0.000	0.000	0.000	0.000	0.000	16.610	-299	-293	-299	-293	316	2384	100	276	"S63"
0	0	0	5	7	3	"Lck"	"P06239"	5040	10480	110	4233	4188	394	9	3452	3452	3677	1884	51	0	0	0	335026	0.271	100000.000	100000.000	0.000	0.000	0.000	0.000	0.000	16.610	781	736	781	736	80	656	100	277	"Y192"
0	0	0	5	8	3	"Lck"	"P06239"	5540	10480	120	4172	4191	462	11	3473	3473	3566	692	19	50	3	0	502882	0.903	100000.000	100000.000	0.000	0.000	0.000	0.000	0.000	16.610	699	718	699	718	120	820	100	278	"Y192"
0	0	0	5	9	3	"Lck"	"P06239"	6040	10460	140	4014	4077	891	21	3517	3517	3595	1212	33	3	0	0	636071	0.398	100000.000	100000.000	0.000	0.000	0.000	0.000	0.000	16.610	497	560	497	560	156	1140	100	279	"Y192"
0	0	0	5	1	4	"Mlk3"	"Q16584"	2050	11120	200	3623	3644	404	11	3749	3749	3796	620	16	3	0	0	1151427	-0.245	100000.000	100000.000	0.000	0.000	0.000	0.000	0.000	16.610	-126	-105	-126	-105	316	2384	100	280	"T277"
0	0	0	5	2	4	"Mlk3"	"Q16584"	2550	11120	200	3377	3362	308	9	3555	3555	3583	305	8	2	0	0	1062421	-0.725	100000.000	100000.000	0.000	0.000	0.000	0.000	0.000	16.610	-178	-193	-178	-193	316	2384	100	281	"T277"
0	0	0	5	3	4	"Mlk3"	"Q16584"	3050	11120	200	3561	3543	295	8	3596	3596	3645	437	11	3	0	0	1119486	-0.233	100000.000	100000.000	0.000	0.000	0.000	0.000	0.000	16.610	-35	-53	-35	-53	316	2384	100	282	"T277"
0	0	0	5	4	4	"NFAT2 "	"O95644"	3560	11110	100	4950	5024	638	12	3598	3598	3630	396	10	98	91	0	401949	3.520	100000.000	100000.000	0.000	0.000	0.000	0.000	0.000	16.610	1352	1426	1352	1426	80	560	100	283	"S245"
0	0	0	5	5	4	"NFAT2 "	"O95644"	4060	11120	100	5204	5281	720	13	3616	3616	3657	436	11	100	98	0	422486	3.725	100000.000	100000.000	0.000	0.000	0.000	0.000	0.000	16.610	1588	1665	1588	1665	80	560	100	284	"S245"
0	0	0	5	6	4	"NFAT2 "	"O95644"	4560	11120	110	5379	5313	386	7	3638	3638	3653	387	10	98	97	0	425057	4.289	100000.000	100000.000	0.000	0.000	0.000	0.000	0.000	16.610	1741	1675	1741	1675	80	656	100	285	"S245"
0	0	0	5	7	4	"PI3-kinase p85 subunit beta"	"O00459"	5030	11130	140	3862	4307	901	20	3691	3691	3758	1065	28	28	8	0	671959	0.515	100000.000	100000.000	0.000	0.000	0.000	0.000	0.000	16.610	171	616	171	616	156	1140	100	286	"Y605"
0	0	0	5	8	4	"PI3-kinase p85 subunit beta"	"O00459"	5550	11120	70	5602	5593	236	4	3759	3759	3798	329	8	100	100	0	178983	5.456	100000.000	100000.000	0.000	0.000	0.000	0.000	0.000	16.610	1843	1834	1843	1834	32	236	100	287	"Y605"
0	0	0	5	9	4	"PI3-kinase p85 subunit beta"	"O00459"	6050	11110	200	3758	4039	898	22	3716	3716	3774	835	22	16	10	0	1276441	0.317	100000.000	100000.000	0.000	0.000	0.000	0.000	0.000	16.610	42	323	42	323	316	2384	100	288	"Y605"
0	0	0	5	1	5	"PDGFRb"	"P09619"	2010	11740	200	3739	3811	417	10	3675	3675	3692	595	16	9	1	0	1204198	0.200	100000.000	100000.000	0.000	0.000	0.000	0.000	0.000	16.610	64	136	64	136	316	2384	100	289	"Y740"
0	0	0	5	2	5	"PDGFRb"	"P09619"	2520	11740	140	3747	6319	10361	163	3546	3546	3574	478	13	38	17	1	985803	5.743	100000.000	100000.000	0.000	0.000	0.000	0.000	0.000	16.610	201	2773	201	2773	156	1140	100	290	"Y740"
0	0	0	5	3	5	"PDGFRb"	"P09619"	3040	11750	200	3608	3688	340	9	3562	3562	3580	327	9	21	6	0	1165533	0.330	100000.000	100000.000	0.000	0.000	0.000	0.000	0.000	16.610	46	126	46	126	316	2384	100	291	"Y740"
0	0	0	5	4	5	"Rack1"	"P63244"	3560	11760	170	4342	4382	348	7	3557	3557	3616	511	14	87	21	0	911516	1.499	100000.000	100000.000	0.000	0.000	0.000	0.000	0.000	16.610	785	825	785	825	208	1660	100	292	"Y194"
0	0	0	5	5	5	"Rack1"	"P63244"	4060	11750	190	4434	4733	2647	55	3606	3606	3709	2055	55	2	1	0	1211555	0.498	100000.000	100000.000	0.000	0.000	0.000	0.000	0.000	16.610	828	1127	828	1127	256	2088	100	293	"Y194"
0	0	0	5	6	5	"Rack1"	"P63244"	4560	11760	180	4504	4526	510	11	3607	3607	3606	354	9	90	66	0	1158719	2.599	100000.000	100000.000	0.000	0.000	0.000	0.000	0.000	16.610	897	919	897	919	256	1924	100	294	"Y194"
0	0	0	5	7	5	"SEK1 "	"P45985"	5050	11740	200	3696	3710	584	15	3654	3654	3672	565	15	3	0	0	1172256	0.067	100000.000	100000.000	0.000	0.000	0.000	0.000	0.000	16.610	42	56	42	56	316	2384	100	295	"T261"
0	0	0	5	8	5	"SEK1 "	"P45985"	5550	11740	200	3702	3772	418	11	3687	3687	3745	598	15	5	1	0	1191839	0.045	100000.000	100000.000	0.000	0.000	0.000	0.000	0.000	16.610	15	85	15	85	316	2384	100	296	"T261"
0	0	0	5	9	5	"SEK1 "	"P45985"	6050	11740	200	3666	3767	785	20	3657	3657	3707	490	13	4	2	0	1190478	0.122	100000.000	100000.000	0.000	0.000	0.000	0.000	0.000	16.610	9	110	9	110	316	2384	100	297	"T261"
0	0	0	5	1	6	"Smad3 "	"P84022"	2040	12390	200	3562	3661	573	15	3513	3513	3713	2928	78	0	0	0	1156867	-0.018	100000.000	100000.000	0.000	0.000	0.000	0.000	0.000	16.610	49	148	49	148	316	2384	100	298	"S423"
0	0	0	5	2	6	"Smad3 "	"P84022"	2550	12390	200	3547	3633	393	10	3394	3394	3446	958	27	5	0	0	1148166	0.195	100000.000	100000.000	0.000	0.000	0.000	0.000	0.000	16.610	153	239	153	239	316	2384	100	299	"S423"
0	0	0	5	3	6	"Smad3 "	"P84022"	3050	12380	200	3547	3748	1450	38	3423	3423	3490	1005	28	4	1	0	1184525	0.257	100000.000	100000.000	0.000	0.000	0.000	0.000	0.000	16.610	124	325	124	325	316	2384	100	300	"S423"
0	0	0	5	4	6	"TBK1 "	"Q9UHD2"	3560	12390	90	7652	7967	1059	13	3457	3457	3571	1559	43	100	100	0	414267	2.820	100000.000	100000.000	0.000	0.000	0.000	0.000	0.000	16.610	4195	4510	4195	4510	52	420	100	301	"S172"
0	0	0	5	5	6	"TBK1 "	"Q9UHD2"	4060	12390	100	7717	7535	1212	16	3605	3605	3607	653	18	97	92	0	602833	6.015	100000.000	100000.000	0.000	0.000	0.000	0.000	0.000	16.610	4112	3930	4112	3930	80	560	100	302	"S172"
0	0	0	5	6	6	"TBK1 "	"Q9UHD2"	4550	12390	90	8605	13145	14055	106	3642	3642	3634	321	8	100	100	3	683538	29.629	100000.000	100000.000	0.000	0.000	0.000	0.000	0.000	16.610	4963	9503	4963	9503	52	420	100	303	"S172"
0	0	0	5	7	6	"TrKA"	"P04629"	5060	12380	110	8432	7942	1478	18	3665	3665	3698	536	14	93	91	0	635393	7.918	100000.000	100000.000	0.000	0.000	0.000	0.000	0.000	16.610	4767	4277	4767	4277	80	656	100	304	"Y496"
0	0	0	5	8	6	"TrKA"	"P04629"	5560	12380	90	8435	8399	514	6	3655	3655	3758	1410	37	100	98	0	436764	3.291	100000.000	100000.000	0.000	0.000	0.000	0.000	0.000	16.610	4780	4744	4780	4744	52	420	100	305	"Y496"
0	0	0	5	9	6	"TrKA"	"P04629"	6050	12380	110	8384	8395	1243	14	3639	3639	3733	931	24	98	97	0	671594	5.008	100000.000	100000.000	0.000	0.000	0.000	0.000	0.000	16.610	4745	4756	4745	4756	80	656	100	306	"Y496"
-75	0	0	5	1	7	"empty"	"empty"	2040	13020	200	3441	3456	391	11	3410	3410	3471	415	11	7	1	0	1092047	-0.036	100000.000	100000.000	0.000	0.000	0.000	0.000	0.000	16.610	31	46	31	46	316	2384	100	307	"empty"
-75	0	0	5	2	7	"empty"	"empty"	2540	13020	200	3256	3258	253	7	3313	3313	3344	351	10	3	1	0	1029424	-0.245	100000.000	100000.000	0.000	0.000	0.000	0.000	0.000	16.610	-57	-55	-57	-55	316	2384	100	308	"empty"
-75	0	0	5	3	7	"empty"	"empty"	3040	13020	200	3268	3319	827	24	3297	3297	3338	405	12	2	0	0	1048773	-0.047	100000.000	100000.000	0.000	0.000	0.000	0.000	0.000	16.610	-29	22	-29	22	316	2384	100	309	"empty"
-75	0	0	5	4	7	"empty"	"empty"	3540	13020	200	3367	3432	499	14	3385	3385	3419	405	11	6	1	0	1084544	0.032	100000.000	100000.000	0.000	0.000	0.000	0.000	0.000	16.610	-18	47	-18	47	316	2384	100	310	"empty"
-75	0	0	5	5	7	"empty"	"empty"	4040	13020	200	3511	3557	328	9	3500	3500	3529	413	11	11	1	0	1123935	0.068	100000.000	100000.000	0.000	0.000	0.000	0.000	0.000	16.610	11	57	11	57	316	2384	100	311	"empty"
-75	0	0	5	6	7	"empty"	"empty"	4540	13020	200	3651	3686	558	15	3619	3619	3641	710	19	2	0	0	1164921	0.063	100000.000	100000.000	0.000	0.000	0.000	0.000	0.000	16.610	32	67	32	67	316	2384	100	312	"empty"
-75	0	0	5	7	7	"empty"	"empty"	5040	13020	200	3711	3747	481	12	3694	3694	3766	1728	45	0	0	0	1183923	-0.011	100000.000	100000.000	0.000	0.000	0.000	0.000	0.000	16.610	17	53	17	53	316	2384	100	313	"empty"
-75	0	0	5	8	7	"empty"	"empty"	5540	13020	200	3713	3805	724	19	3675	3675	3709	451	12	3	2	0	1202460	0.213	100000.000	100000.000	0.000	0.000	0.000	0.000	0.000	16.610	38	130	38	130	316	2384	100	314	"empty"
-75	0	0	5	9	7	"empty"	"empty"	6040	13020	200	3591	3685	748	20	3626	3626	3668	594	16	2	1	0	1164522	0.029	100000.000	100000.000	0.000	0.000	0.000	0.000	0.000	16.610	-35	59	-35	59	316	2384	100	315	"empty"
0	0	0	6	1	1	"PLCG2"	"P16885"	6570	9160	120	5423	5519	1213	21	3738	3738	3885	2367	60	8	2	0	662317	0.690	100000.000	100000.000	0.000	0.000	0.000	0.000	0.000	16.610	1685	1781	1685	1781	120	820	100	316	"Y753"
0	0	0	6	2	1	"PLCG2"	"P16885"	7070	9170	140	5003	5039	2040	40	3680	3680	3730	1293	34	51	3	0	786157	1.012	100000.000	100000.000	0.000	0.000	0.000	0.000	0.000	16.610	1323	1359	1323	1359	156	1140	100	317	"Y753"
0	0	0	6	3	1	"PLCG2"	"P16885"	7570	9160	160	4594	4625	1129	24	3652	3652	3676	678	18	53	37	0	961952	1.400	100000.000	100000.000	0.000	0.000	0.000	0.000	0.000	16.610	942	973	942	973	208	1512	100	318	"Y753"
0	0	0	6	4	1	"pyk2"	"Q14289"	8080	9170	130	17812	17678	2098	11	3540	3540	3641	747	20	100	100	0	2121322	18.791	100000.000	100000.000	0.000	0.000	0.000	0.000	0.000	16.610	14272	14138	14272	14138	120	940	100	319	"Y402"
0	0	0	6	5	1	"pyk2"	"Q14289"	8580	9170	150	18422	17560	3556	20	3486	3486	3568	1014	28	95	95	0	2739419	13.799	100000.000	100000.000	0.000	0.000	0.000	0.000	0.000	16.610	14936	14074	14936	14074	156	1272	100	320	"Y402"
0	0	0	6	6	1	"pyk2"	"Q14289"	9080	9160	150	19183	18983	2851	15	3486	3486	3587	1279	35	99	98	0	2961279	12.038	100000.000	100000.000	0.000	0.000	0.000	0.000	0.000	16.610	15697	15497	15697	15497	156	1272	100	321	"Y402"
0	0	0	6	7	1	"STAM2"	"Q92783"	9580	9160	170	7137	7579	3564	47	3520	3520	3609	1064	29	100	98	0	1576477	3.731	100000.000	100000.000	0.000	0.000	0.000	0.000	0.000	16.610	3617	4059	3617	4059	208	1660	100	322	"Y371"
0	0	0	6	8	1	"STAM2"	"Q92783"	10090	9160	170	7136	6986	1003	14	3523	3523	3562	400	11	96	93	0	1453150	8.560	100000.000	100000.000	0.000	0.000	0.000	0.000	0.000	16.610	3613	3463	3613	3463	208	1660	100	323	"Y371"
0	0	0	6	9	1	"STAM2"	"Q92783"	10580	9160	170	7347	7325	666	9	3571	3571	3617	623	17	100	100	0	1523518	5.952	100000.000	100000.000	0.000	0.000	0.000	0.000	0.000	16.610	3776	3754	3776	3754	208	1660	100	324	"Y371"
0	0	0	6	1	2	"STAT3 "	"P40763"	6580	9810	150	6318	6332	1177	18	3723	3723	3765	665	17	94	94	0	987845	3.860	100000.000	100000.000	0.000	0.000	0.000	0.000	0.000	16.610	2595	2609	2595	2609	156	1272	100	325	"Y705"
0	0	0	6	2	2	"STAT3 "	"P40763"	7080	9810	150	6327	6127	814	13	3678	3678	3707	711	19	95	91	0	955837	3.404	100000.000	100000.000	0.000	0.000	0.000	0.000	0.000	16.610	2649	2449	2649	2449	156	1272	100	326	"Y705"
0	0	0	6	3	2	"STAT3 "	"P40763"	7590	9810	140	6103	5992	637	10	3612	3612	3601	486	13	98	98	0	934728	4.920	100000.000	100000.000	0.000	0.000	0.000	0.000	0.000	16.610	2491	2380	2491	2380	156	1140	100	327	"Y705"
0	0	0	6	4	2	"STMN1"	"P16949"	8080	9800	200	3614	4265	5598	131	3579	3579	3840	3243	84	1	1	0	1347660	0.131	100000.000	100000.000	0.000	0.000	0.000	0.000	0.000	16.610	35	686	35	686	316	2384	100	328	"S15"
0	0	0	6	5	2	"STMN1"	"P16949"	8580	9800	200	3607	3702	906	24	3451	3451	3530	792	22	3	1	0	1169714	0.217	100000.000	100000.000	0.000	0.000	0.000	0.000	0.000	16.610	156	251	156	251	316	2384	100	329	"S15"
0	0	0	6	6	2	"STMN1"	"P16949"	9080	9800	200	3481	3511	300	8	3430	3430	3488	578	16	3	0	0	1109529	0.040	100000.000	100000.000	0.000	0.000	0.000	0.000	0.000	16.610	51	81	51	81	316	2384	100	330	"S15"
0	0	0	6	7	2	"4E-BP1 "	"Q13541"	9580	9800	200	3466	3510	434	12	3435	3435	3520	1065	30	1	0	0	1109309	-0.009	100000.000	100000.000	0.000	0.000	0.000	0.000	0.000	16.610	31	75	31	75	316	2384	100	331	"S64"
0	0	0	6	8	2	"4E-BP1 "	"Q13541"	10080	9800	200	3463	3552	611	17	3489	3489	3565	1006	28	0	0	0	1122447	-0.013	100000.000	100000.000	0.000	0.000	0.000	0.000	0.000	16.610	-26	63	-26	63	316	2384	100	332	"S64"
0	0	0	6	9	2	"4E-BP1 "	"Q13541"	10580	9800	200	3575	3558	340	9	3556	3556	3603	646	17	1	0	0	1124373	-0.070	100000.000	100000.000	0.000	0.000	0.000	0.000	0.000	16.610	19	2	19	2	316	2384	100	333	"S64"
0	0	0	6	1	3	"Tgfbr2"	"P37173"	6580	10460	200	3602	3582	362	10	3574	3574	3663	1246	34	0	0	0	1131937	-0.065	100000.000	100000.000	0.000	0.000	0.000	0.000	0.000	16.610	28	8	28	8	316	2384	100	334	"Y336"
0	0	0	6	2	3	"Tgfbr2"	"P37173"	7080	10460	200	3637	3658	581	15	3600	3600	3644	654	17	2	0	0	1155962	0.021	100000.000	100000.000	0.000	0.000	0.000	0.000	0.000	16.610	37	58	37	58	316	2384	100	335	"Y336"
0	0	0	6	3	3	"Tgfbr2"	"P37173"	7580	10460	200	3662	3660	335	9	3653	3653	3690	918	24	0	0	0	1156579	-0.033	100000.000	100000.000	0.000	0.000	0.000	0.000	0.000	16.610	9	7	9	7	316	2384	100	336	"Y336"
0	0	0	6	4	3	"Bid "	"P55957"	8090	10460	80	6063	5739	944	16	3758	3758	3863	1379	35	73	21	0	298416	1.360	100000.000	100000.000	0.000	0.000	0.000	0.000	0.000	16.610	2305	1981	2305	1981	52	340	100	337	"T54"
0	0	0	6	5	3	"Bid "	"P55957"	8580	10460	70	6230	6464	1536	23	3767	3767	3829	877	22	100	93	0	206842	3.005	100000.000	100000.000	0.000	0.000	0.000	0.000	0.000	16.610	2463	2697	2463	2697	32	236	100	338	"T54"
0	0	0	6	6	3	"Bid "	"P55957"	9080	10470	90	6205	5812	1065	18	3792	3792	3867	829	21	80	73	0	302226	2.346	100000.000	100000.000	0.000	0.000	0.000	0.000	0.000	16.610	2413	2020	2413	2020	52	420	100	339	"T54"
0	0	0	6	7	3	"caveolin-1"	"Q03135"	9580	10450	200	3622	4022	3611	89	3633	3633	3652	489	13	6	3	0	1270864	0.757	100000.000	100000.000	0.000	0.000	0.000	0.000	0.000	16.610	-11	389	-11	389	316	2384	100	340	"Y6"
0	0	0	6	8	3	"caveolin-1"	"Q03135"	10080	10450	200	3576	3581	352	9	3606	3606	3617	585	16	2	0	0	1131660	-0.062	100000.000	100000.000	0.000	0.000	0.000	0.000	0.000	16.610	-30	-25	-30	-25	316	2384	100	341	"Y6"
0	0	0	6	9	3	"caveolin-1"	"Q03135"	10580	10450	200	3576	3621	841	23	3559	3559	3601	888	24	1	1	0	1144095	0.023	100000.000	100000.000	0.000	0.000	0.000	0.000	0.000	16.610	17	62	17	62	316	2384	100	342	"Y6"
0	0	0	6	1	4	"CDK2"	"P24941"	6590	11090	150	5151	5405	2151	39	3738	3738	3803	927	24	91	8	0	843144	1.728	100000.000	100000.000	0.000	0.000	0.000	0.000	0.000	16.610	1413	1667	1413	1667	156	1272	100	343	"Y14"
0	0	0	6	2	4	"CDK2"	"P24941"	7080	11100	170	5017	4937	609	12	3672	3672	3680	836	22	80	24	0	1026820	1.504	100000.000	100000.000	0.000	0.000	0.000	0.000	0.000	16.610	1345	1265	1345	1265	208	1660	100	344	"Y14"
0	0	0	6	3	4	"CDK2"	"P24941"	7590	11100	150	5064	5176	977	18	3581	3581	3603	507	14	98	83	0	807428	3.103	100000.000	100000.000	0.000	0.000	0.000	0.000	0.000	16.610	1483	1595	1483	1595	156	1272	100	345	"Y14"
0	0	0	6	4	4	"Fos "	"P01100"	8080	11090	200	3542	3577	340	9	3610	3610	3670	847	23	1	0	0	1130446	-0.110	100000.000	100000.000	0.000	0.000	0.000	0.000	0.000	16.610	-68	-33	-68	-33	316	2384	100	346	"S362"
0	0	0	6	5	4	"Fos "	"P01100"	8580	11090	200	3481	3541	577	16	3535	3535	3679	1365	37	1	0	0	1118808	-0.101	100000.000	100000.000	0.000	0.000	0.000	0.000	0.000	16.610	-54	6	-54	6	316	2384	100	347	"S362"
0	0	0	6	6	4	"Fos "	"P01100"	9080	11080	200	3479	3518	433	12	3481	3481	3575	983	27	1	0	0	1111747	-0.058	100000.000	100000.000	0.000	0.000	0.000	0.000	0.000	16.610	-2	37	-2	37	316	2384	100	348	"S362"
0	0	0	6	7	4	"Grb2"	"P62993"	9570	11080	90	6208	6288	560	8	3430	3430	3486	495	14	100	100	0	326986	5.661	100000.000	100000.000	0.000	0.000	0.000	0.000	0.000	16.610	2778	2858	2778	2858	52	420	100	349	"Y37"
0	0	0	6	8	4	"Grb2"	"P62993"	10080	11080	200	3531	4233	2546	60	3437	3437	3507	1229	35	23	13	0	1337630	0.591	100000.000	100000.000	0.000	0.000	0.000	0.000	0.000	16.610	94	796	94	796	316	2384	100	350	"Y37"
0	0	0	6	9	4	"Grb2"	"P62993"	10580	11080	200	3718	4032	1008	25	3505	3505	3516	432	12	29	23	0	1274059	1.194	100000.000	100000.000	0.000	0.000	0.000	0.000	0.000	16.610	213	527	213	527	316	2384	100	351	"Y37"
0	0	0	6	1	5	"IL4R "	"P24394"	6580	11740	200	5977	5707	970	16	3635	3635	3700	890	24	86	77	0	1803453	2.255	100000.000	100000.000	0.000	0.000	0.000	0.000	0.000	16.610	2342	2072	2342	2072	316	2384	100	352	"Y713"
0	0	0	6	2	5	"IL4R "	"P24394"	7080	11740	200	5886	5778	912	15	3604	3604	3643	621	17	91	90	0	1825729	3.438	100000.000	100000.000	0.000	0.000	0.000	0.000	0.000	16.610	2282	2174	2282	2174	316	2384	100	353	"Y713"
0	0	0	6	3	5	"IL4R "	"P24394"	7580	11740	180	5989	5967	810	13	3601	3601	3664	1034	28	96	76	0	1527619	2.227	100000.000	100000.000	0.000	0.000	0.000	0.000	0.000	16.610	2388	2366	2388	2366	256	1924	100	354	"Y713"
0	0	0	6	4	5	"IRAK4"	"P51617"	8080	11760	180	6997	7047	3693	52	3556	3556	3605	850	23	89	87	0	1804042	4.049	100000.000	100000.000	0.000	0.000	0.000	0.000	0.000	16.610	3441	3491	3441	3491	256	1924	100	355	"T208"
0	0	0	6	5	5	"IRAK4"	"P51617"	8580	11760	180	6868	6703	1017	15	3482	3482	3532	490	13	96	94	0	1715866	6.471	100000.000	100000.000	0.000	0.000	0.000	0.000	0.000	16.610	3386	3221	3386	3221	256	1924	100	356	"T208"
0	0	0	6	6	5	"IRAK4"	"P51617"	9090	11750	170	6983	7170	2197	30	3443	3443	3534	939	26	99	99	0	1491391	3.872	100000.000	100000.000	0.000	0.000	0.000	0.000	0.000	16.610	3540	3727	3540	3727	208	1660	100	357	"T208"
0	0	0	6	7	5	"LDLRAP1"	"Q5SW96"	9580	11730	200	3473	3507	567	16	3416	3416	3478	876	25	1	0	0	1108332	0.033	100000.000	100000.000	0.000	0.000	0.000	0.000	0.000	16.610	57	91	57	91	316	2384	100	358	"S186"
0	0	0	6	8	5	"LDLRAP1"	"Q5SW96"	10070	11730	200	3420	3436	355	10	3437	3437	3470	426	12	6	0	0	1085723	-0.080	100000.000	100000.000	0.000	0.000	0.000	0.000	0.000	16.610	-17	-1	-17	-1	316	2384	100	359	"S186"
0	0	0	6	9	5	"LDLRAP1"	"Q5SW96"	10570	11730	200	3471	3474	307	8	3536	3536	3651	2315	63	0	0	0	1097759	-0.076	100000.000	100000.000	0.000	0.000	0.000	0.000	0.000	16.610	-65	-62	-65	-62	316	2384	100	360	"S186"
0	0	0	6	1	6	"MAPK14"	"Q16539"	6580	12390	140	4666	4605	644	13	3601	3601	3684	1417	38	12	1	0	718418	0.650	100000.000	100000.000	0.000	0.000	0.000	0.000	0.000	16.610	1065	1004	1065	1004	156	1140	100	361	"T179"
0	0	0	6	2	6	"MAPK14"	"Q16539"	7080	12400	130	4658	4645	479	10	3527	3527	3534	398	11	97	70	0	557414	2.791	100000.000	100000.000	0.000	0.000	0.000	0.000	0.000	16.610	1131	1118	1131	1118	120	940	100	362	"T179"
0	0	0	6	3	6	"MAPK14"	"Q16539"	7590	12400	140	4474	4437	514	11	3522	3522	3545	590	16	74	34	0	692178	1.512	100000.000	100000.000	0.000	0.000	0.000	0.000	0.000	16.610	952	915	952	915	156	1140	100	363	"T179"
0	0	0	6	4	6	"Met "	"P08581"	8090	12390	80	4826	4940	1408	28	3425	3425	3486	472	13	84	75	0	256904	3.081	100000.000	100000.000	0.000	0.000	0.000	0.000	0.000	16.610	1401	1515	1401	1515	52	340	100	364	"Y1003"
0	0	0	6	5	6	"Met "	"P08581"	8580	12400	80	4856	4656	579	12	3402	3402	3510	934	26	75	7	0	242110	1.227	100000.000	100000.000	0.000	0.000	0.000	0.000	0.000	16.610	1454	1254	1454	1254	52	340	100	365	"Y1003"
0	0	0	6	6	6	"Met "	"P08581"	9050	12360	70	4998	4985	516	10	3363	3363	3391	228	6	96	96	0	159507	6.991	100000.000	100000.000	0.000	0.000	0.000	0.000	0.000	16.610	1635	1622	1635	1622	32	236	100	366	"Y1003"
0	0	0	6	7	6	"p53 "	"P04637"	9590	12380	90	5083	5469	2974	54	3349	3349	3369	237	7	100	100	0	284375	8.861	100000.000	100000.000	0.000	0.000	0.000	0.000	0.000	16.610	1734	2120	1734	2120	52	420	100	367	"S15"
0	0	0	6	8	6	"p53 "	"P04637"	10060	12390	100	5094	5027	941	18	3438	3438	3461	506	14	85	81	0	402152	3.095	100000.000	100000.000	0.000	0.000	0.000	0.000	0.000	16.610	1656	1589	1656	1589	80	560	100	368	"S15"
0	0	0	6	9	6	"p53 "	"P04637"	10580	12380	70	5335	5144	478	9	3555	3555	3517	335	9	100	96	0	164618	4.857	100000.000	100000.000	0.000	0.000	0.000	0.000	0.000	16.610	1780	1589	1780	1589	32	236	100	369	"S15"
-75	0	0	6	1	7	"empty"	"empty"	6590	13000	200	3585	3635	486	13	3570	3570	3633	1036	28	1	1	0	1148708	0.002	100000.000	100000.000	0.000	0.000	0.000	0.000	0.000	16.610	15	65	15	65	316	2384	100	370	"empty"
-75	0	0	6	2	7	"empty"	"empty"	7090	13000	200	3546	3527	337	9	3537	3537	3653	2003	54	0	0	0	1114675	-0.063	100000.000	100000.000	0.000	0.000	0.000	0.000	0.000	16.610	9	-10	9	-10	316	2384	100	371	"empty"
-75	0	0	6	3	7	"empty"	"empty"	7590	13000	200	3487	3539	527	14	3485	3485	3513	556	15	4	2	0	1118346	0.047	100000.000	100000.000	0.000	0.000	0.000	0.000	0.000	16.610	2	54	2	54	316	2384	100	372	"empty"
-75	0	0	6	4	7	"empty"	"empty"	8090	13000	200	3386	3397	321	9	3424	3424	3484	615	17	1	0	0	1073407	-0.141	100000.000	100000.000	0.000	0.000	0.000	0.000	0.000	16.610	-38	-27	-38	-27	316	2384	100	373	"empty"
-75	0	0	6	5	7	"empty"	"empty"	8590	13000	200	3340	3407	436	12	3403	3403	3477	864	24	1	0	0	1076740	-0.081	100000.000	100000.000	0.000	0.000	0.000	0.000	0.000	16.610	-63	4	-63	4	316	2384	100	374	"empty"
-75	0	0	6	6	7	"empty"	"empty"	9090	13000	200	3353	3429	828	24	3379	3379	3480	1205	34	0	0	0	1083602	-0.042	100000.000	100000.000	0.000	0.000	0.000	0.000	0.000	16.610	-26	50	-26	50	316	2384	100	375	"empty"
0	0	0	6	7	7	"GLQAWPGEAIPQFLG_100"	"GLQAWPGEAIPQFLG_100"	9590	13020	80	4454	4520	502	11	3374	3374	3402	277	8	94	94	0	235040	4.036	100000.000	100000.000	0.000	0.000	0.000	0.000	0.000	16.610	1080	1146	1080	1146	52	340	100	376	"GLQAWPGEAIPQFLG_100"
0	0	0	6	8	7	"GLQAWPGEAIPQFLG_100"	"GLQAWPGEAIPQFLG_100"	10080	13010	90	4321	4234	360	8	3343	3343	3364	267	7	98	76	0	220190	3.258	100000.000	100000.000	0.000	0.000	0.000	0.000	0.000	16.610	978	891	978	891	52	420	100	377	"GLQAWPGEAIPQFLG_100"
0	0	0	6	9	7	"GLQAWPGEAIPQFLG_100"	"GLQAWPGEAIPQFLG_100"	10580	13020	100	4191	4213	610	14	3482	3482	3529	643	18	57	13	0	337022	1.064	100000.000	100000.000	0.000	0.000	0.000	0.000	0.000	16.610	709	731	709	731	80	560	100	378	"GLQAWPGEAIPQFLG_100"
0	0	0	7	1	1	"JAK2"	"O60674"	11120	9150	70	6824	6445	1101	17	3663	3663	3666	312	8	93	87	0	206242	8.907	100000.000	100000.000	0.000	0.000	0.000	0.000	0.000	16.610	3161	2782	3161	2782	32	236	100	379	"Y813"
0	0	0	7	2	1	"JAK2"	"O60674"	11620	9140	200	3854	4382	1412	32	3750	3750	3787	838	22	17	15	0	1384847	0.710	100000.000	100000.000	0.000	0.000	0.000	0.000	0.000	16.610	104	632	104	632	316	2384	100	380	"Y813"
0	0	0	7	3	1	"JAK2"	"O60674"	12120	9140	200	3922	4304	1147	26	3778	3778	3897	2065	52	11	0	0	1360063	0.197	100000.000	100000.000	0.000	0.000	0.000	0.000	0.000	16.610	144	526	144	526	316	2384	100	381	"Y813"
0	0	0	7	4	1	"Jun "	"P05412"	12620	9150	130	3682	3738	645	17	3784	3784	3793	775	20	2	2	0	448554	-0.071	100000.000	100000.000	0.000	0.000	0.000	0.000	0.000	16.610	-102	-46	-102	-46	120	940	100	382	"S73"
0	0	0	7	5	1	"Jun "	"P05412"	13130	9130	140	3592	3706	1072	28	3917	3917	4154	3098	74	0	0	0	578172	-0.145	100000.000	100000.000	0.000	0.000	0.000	0.000	0.000	16.610	-325	-211	-325	-211	156	1140	100	383	"S73"
0	0	0	7	6	1	"Jun "	"P05412"	13610	9130	140	3452	3439	328	9	3780	3780	3828	1106	28	0	0	0	536541	-0.352	100000.000	100000.000	0.000	0.000	0.000	0.000	0.000	16.610	-328	-341	-328	-341	156	1140	100	384	"S73"
0	0	0	7	7	1	"Kit "	"P10721"	14120	9140	120	7368	7416	2974	40	3782	3782	3861	897	23	91	89	0	889903	3.963	100000.000	100000.000	0.000	0.000	0.000	0.000	0.000	16.610	3586	3634	3586	3634	120	820	100	385	"Y936"
0	0	0	7	8	1	"Kit "	"P10721"	14620	9140	110	7336	7369	557	7	3710	3710	3786	905	23	100	100	0	589508	3.959	100000.000	100000.000	0.000	0.000	0.000	0.000	0.000	16.610	3626	3659	3626	3659	80	656	100	386	"Y936"
0	0	0	7	9	1	"Kit "	"P10721"	15130	9150	150	6741	5933	1893	31	3637	3637	3699	486	13	64	63	0	925610	4.597	100000.000	100000.000	0.000	0.000	0.000	0.000	0.000	16.610	3104	2296	3104	2296	156	1272	100	387	"Y936"
0	0	0	7	1	2	"Mnk1"	"Q9BUB5"	11090	9770	200	3736	3935	705	17	3639	3639	3676	758	20	18	9	0	1243321	0.342	100000.000	100000.000	0.000	0.000	0.000	0.000	0.000	16.610	97	296	97	296	316	2384	100	388	"T250"
0	0	0	7	2	2	"Mnk1"	"Q9BUB5"	11590	9770	200	3806	4031	643	15	3727	3727	3773	821	21	18	5	0	1273818	0.314	100000.000	100000.000	0.000	0.000	0.000	0.000	0.000	16.610	79	304	79	304	316	2384	100	389	"T250"
0	0	0	7	3	2	"Mnk1"	"Q9BUB5"	12090	9770	200	3857	4091	629	15	3779	3779	3822	516	13	19	16	0	1292697	0.521	100000.000	100000.000	0.000	0.000	0.000	0.000	0.000	16.610	78	312	78	312	316	2384	100	390	"T250"
0	0	0	7	4	2	"NFAT3"	"Q14934"	12600	9790	140	4198	7321	4658	63	3889	3889	3981	1524	38	36	33	0	1142117	2.192	100000.000	100000.000	0.000	0.000	0.000	0.000	0.000	16.610	309	3432	309	3432	156	1140	100	391	"S676"
0	0	0	7	5	2	"NFAT3"	"Q14934"	13110	9780	130	4209	7781	4665	59	3896	3896	4000	1587	39	42	41	0	933680	2.382	100000.000	100000.000	0.000	0.000	0.000	0.000	0.000	16.610	313	3885	313	3885	120	940	100	392	"S676"
0	0	0	7	6	2	"NFAT3"	"Q14934"	13610	9800	130	4325	7816	4596	58	3837	3837	3904	1117	28	46	43	0	937941	3.502	100000.000	100000.000	0.000	0.000	0.000	0.000	0.000	16.610	488	3979	488	3979	120	940	100	393	"S676"
0	0	0	7	7	2	"PIK3R1 "	"P27986"	14090	9770	200	4128	4335	1078	24	3813	3813	3863	863	22	29	3	0	1369971	0.547	100000.000	100000.000	0.000	0.000	0.000	0.000	0.000	16.610	315	522	315	522	316	2384	100	394	"Y528"
0	0	0	7	8	2	"PIK3R1 "	"P27986"	14590	9770	200	3985	4298	1377	32	3711	3711	3828	1304	34	12	1	0	1358299	0.360	100000.000	100000.000	0.000	0.000	0.000	0.000	0.000	16.610	274	587	274	587	316	2384	100	395	"Y528"
0	0	0	7	9	2	"PIK3R1 "	"P27986"	15090	9770	200	3927	4228	1027	24	3652	3652	3772	1119	29	23	1	0	1335952	0.408	100000.000	100000.000	0.000	0.000	0.000	0.000	0.000	16.610	275	576	275	576	316	2384	100	396	"Y528"
0	0	0	7	1	3	"p67phox"	"P19878"	11110	10430	120	3767	3769	339	8	3509	3509	3569	623	17	10	0	0	452222	0.321	100000.000	100000.000	0.000	0.000	0.000	0.000	0.000	16.610	258	260	258	260	120	820	100	397	"S208"
0	0	0	7	2	3	"p67phox"	"P19878"	11620	10420	110	3924	3967	549	13	3590	3590	3604	441	12	45	8	0	317376	0.823	100000.000	100000.000	0.000	0.000	0.000	0.000	0.000	16.610	334	377	334	377	80	656	100	398	"S208"
0	0	0	7	3	3	"p67phox"	"P19878"	12110	10420	200	3784	3822	317	8	3650	3650	3688	457	12	11	2	0	1207847	0.293	100000.000	100000.000	0.000	0.000	0.000	0.000	0.000	16.610	134	172	134	172	316	2384	100	399	"S208"
0	0	0	7	4	3	"PDK1"	"O15530"	12600	10430	170	3882	4034	476	11	3721	3721	3759	827	22	15	0	0	839005	0.333	100000.000	100000.000	0.000	0.000	0.000	0.000	0.000	16.610	161	313	161	313	208	1660	100	400	"S241"
0	0	0	7	5	3	"PDK1"	"O15530"	13130	10440	80	4694	4608	378	8	3781	3781	3774	280	7	90	69	0	239630	2.979	100000.000	100000.000	0.000	0.000	0.000	0.000	0.000	16.610	913	827	913	827	52	340	100	401	"S241"
0	0	0	7	6	3	"PDK1"	"O15530"	13630	10440	80	4623	4594	548	11	3793	3793	3833	507	13	80	30	0	238891	1.501	100000.000	100000.000	0.000	0.000	0.000	0.000	0.000	16.610	830	801	830	801	52	340	100	402	"S241"
0	0	0	7	7	3	"Ripk1"	"Q13546"	14120	10430	100	4543	4499	339	7	3878	3878	3894	390	10	82	33	0	359916	1.551	100000.000	100000.000	0.000	0.000	0.000	0.000	0.000	16.610	665	621	665	621	80	560	100	403	"Y384"
0	0	0	7	8	3	"Ripk1"	"Q13546"	14620	10440	130	4229	4203	358	8	3872	3872	3894	389	9	46	13	0	504383	0.794	100000.000	100000.000	0.000	0.000	0.000	0.000	0.000	16.610	357	331	357	331	120	940	100	404	"Y384"
0	0	0	7	9	3	"Ripk1"	"Q13546"	15120	10430	110	4368	4389	375	8	3896	3896	3928	637	16	26	3	0	351111	0.724	100000.000	100000.000	0.000	0.000	0.000	0.000	0.000	16.610	472	493	472	493	80	656	100	405	"Y384"
0	0	0	7	1	4	"Shc1"	"P29353"	11110	11050	200	3586	3667	430	11	3586	3586	3586	412	11	12	6	0	1158917	0.197	0.000	100000.000	0.000	0.000	0.000	0.000	0.000	Error	0	81	0	81	316	2384	100	406	"S36"
0	0	0	7	2	4	"Shc1"	"P29353"	11610	11050	140	3766	5475	8803	160	3732	3732	3755	490	13	27	14	0	854079	3.510	100000.000	100000.000	0.000	0.000	0.000	0.000	0.000	16.610	34	1743	34	1743	156	1140	100	407	"S36"
0	0	0	7	3	4	"Shc1"	"P29353"	12110	11050	200	3814	3883	414	10	3776	3776	3791	304	8	11	7	0	1227014	0.303	100000.000	100000.000	0.000	0.000	0.000	0.000	0.000	16.610	38	107	38	107	316	2384	100	408	"S36"
0	0	0	7	4	4	"SMAD3"	"Q15796"	12610	11050	200	3881	3996	803	20	3887	3887	3938	746	18	3	1	0	1262637	0.078	100000.000	100000.000	0.000	0.000	0.000	0.000	0.000	16.610	-6	109	-6	109	316	2384	100	409	"S204"
0	0	0	7	5	4	"SMAD3"	"Q15796"	13110	11050	200	3909	3975	329	8	3890	3890	3904	452	11	11	4	0	1256135	0.157	100000.000	100000.000	0.000	0.000	0.000	0.000	0.000	16.610	19	85	19	85	316	2384	100	410	"S204"
0	0	0	7	6	4	"SMAD3"	"Q15796"	13610	11050	200	3914	3933	318	8	3894	3894	3920	692	17	3	0	0	1242895	0.019	100000.000	100000.000	0.000	0.000	0.000	0.000	0.000	16.610	20	39	20	39	316	2384	100	411	"S204"
0	0	0	7	7	4	"TAK1 "	"O43318"	14110	11050	200	3899	3903	567	14	3855	3855	3889	490	12	3	0	0	1233203	0.029	100000.000	100000.000	0.000	0.000	0.000	0.000	0.000	16.610	44	48	44	48	316	2384	100	412	"S192"
0	0	0	7	8	4	"TAK1 "	"O43318"	14610	11050	200	3780	3847	843	21	3765	3765	3839	1050	27	1	0	0	1215725	0.008	100000.000	100000.000	0.000	0.000	0.000	0.000	0.000	16.610	15	82	15	82	316	2384	100	413	"S192"
0	0	0	7	9	4	"TAK1 "	"O43318"	15110	11050	200	3639	3723	621	16	3650	3650	3721	717	19	3	0	0	1176561	0.003	100000.000	100000.000	0.000	0.000	0.000	0.000	0.000	16.610	-11	73	-11	73	316	2384	100	414	"S192"
0	0	0	7	1	5	"ACC1"	"Q13085 "	11090	11690	200	3632	3684	437	11	3603	3603	3604	472	13	8	5	0	1164073	0.169	100000.000	100000.000	0.000	0.000	0.000	0.000	0.000	16.610	29	81	29	81	316	2384	100	415	"S29"
0	0	0	7	2	5	"ACC1"	"Q13085 "	11590	11690	200	3750	3865	510	13	3685	3685	3701	437	11	15	10	0	1221422	0.375	100000.000	100000.000	0.000	0.000	0.000	0.000	0.000	16.610	65	180	65	180	316	2384	100	416	"S29"
0	0	0	7	3	5	"ACC1"	"Q13085 "	12090	11690	200	3850	3968	434	10	3799	3799	3847	574	14	10	7	0	1253755	0.211	100000.000	100000.000	0.000	0.000	0.000	0.000	0.000	16.610	51	169	51	169	316	2384	100	417	"S29"
0	0	0	7	4	5	"AR"	"P10275"	12590	11690	200	3943	4487	1305	29	3880	3880	4073	2836	69	1	0	0	1417855	0.146	100000.000	100000.000	0.000	0.000	0.000	0.000	0.000	16.610	63	607	63	607	316	2384	100	418	"Y363"
0	0	0	7	5	5	"AR"	"P10275"	13090	11690	200	3993	4455	1051	23	3926	3926	3973	414	10	27	25	0	1407823	1.164	100000.000	100000.000	0.000	0.000	0.000	0.000	0.000	16.610	67	529	67	529	316	2384	100	419	"Y363"
0	0	0	7	6	5	"AR"	"P10275"	13590	11690	200	4028	4449	991	22	3878	3878	3911	764	19	24	21	0	1405984	0.704	100000.000	100000.000	0.000	0.000	0.000	0.000	0.000	16.610	150	571	150	571	316	2384	100	420	"Y363"
0	0	0	7	7	5	"process-control__"	"GGSGGSGDYKDDDDK"	14090	11690	200	3918	4052	532	13	3887	3887	3920	742	18	10	2	0	1280474	0.178	100000.000	100000.000	0.000	0.000	0.000	0.000	0.000	16.610	31	165	31	165	316	2384	100	421	"process-control__"
0	0	0	7	8	5	"process-control__"	"GGSGGSGDYKDDDDK"	14590	11690	200	3814	3921	600	15	3793	3793	3805	394	10	12	8	0	1239157	0.294	100000.000	100000.000	0.000	0.000	0.000	0.000	0.000	16.610	21	128	21	128	316	2384	100	422	"process-control__"
0	0	0	7	9	5	"process-control__"	"GGSGGSGDYKDDDDK"	15090	11690	200	3750	3870	690	17	3699	3699	3753	749	19	8	1	0	1223010	0.156	100000.000	100000.000	0.000	0.000	0.000	0.000	0.000	16.610	51	171	51	171	316	2384	100	423	"process-control__"
0	0	0	7	1	6	"Ck2-B"	"Q5SRQ6"	11090	12340	200	3545	3531	282	7	3570	3570	3562	306	8	9	0	0	1115923	-0.101	100000.000	100000.000	0.000	0.000	0.000	0.000	0.000	16.610	-25	-39	-25	-39	316	2384	100	424	"S228"
0	0	0	7	2	6	"Ck2-B"	"Q5SRQ6"	11590	12340	200	3677	3693	447	12	3685	3685	3714	475	12	1	1	0	1167009	-0.044	100000.000	100000.000	0.000	0.000	0.000	0.000	0.000	16.610	-8	8	-8	8	316	2384	100	425	"S228"
0	0	0	7	3	6	"Ck2-B"	"Q5SRQ6"	12090	12340	200	3837	3852	365	9	3809	3809	3837	331	8	6	0	0	1217146	0.045	100000.000	100000.000	0.000	0.000	0.000	0.000	0.000	16.610	28	43	28	43	316	2384	100	426	"S228"
0	0	0	7	4	6	"CTNNB1"	"P35222"	12590	12340	200	3986	4089	378	9	3885	3885	3962	882	22	2	0	0	1292027	0.144	100000.000	100000.000	0.000	0.000	0.000	0.000	0.000	16.610	101	204	101	204	316	2384	100	427	"S33"
0	0	0	7	5	6	"CTNNB1"	"P35222"	13090	12340	200	4075	4168	492	11	3927	3927	3963	629	15	18	0	0	1317086	0.326	100000.000	100000.000	0.000	0.000	0.000	0.000	0.000	16.610	148	241	148	241	316	2384	100	428	"S33"
0	0	0	7	6	6	"CTNNB1"	"P35222"	13590	12340	200	4055	4111	544	13	3861	3861	3903	899	23	6	0	0	1299222	0.231	100000.000	100000.000	0.000	0.000	0.000	0.000	0.000	16.610	194	250	194	250	316	2384	100	429	"S33"
0	0	0	7	7	6	"EGFR"	"P00533"	14090	12340	200	3865	4156	3535	85	3830	3830	3859	440	11	13	3	0	1313268	0.675	100000.000	100000.000	0.000	0.000	0.000	0.000	0.000	16.610	35	326	35	326	316	2384	100	430	"Y869"
0	0	0	7	8	6	"EGFR"	"P00533"	14590	12340	200	3774	3828	465	12	3773	3773	3824	765	20	2	0	0	1209722	0.005	100000.000	100000.000	0.000	0.000	0.000	0.000	0.000	16.610	1	55	1	55	316	2384	100	431	"Y869"
0	0	0	7	9	6	"EGFR"	"P00533"	15090	12340	200	3690	3729	285	7	3678	3678	3723	516	13	6	0	0	1178338	0.012	100000.000	100000.000	0.000	0.000	0.000	0.000	0.000	16.610	12	51	12	51	316	2384	100	432	"Y869"
-75	0	0	7	1	7	"empty"	"empty"	11090	12980	200	3561	3579	403	11	3545	3545	3552	412	11	9	2	0	1131086	0.066	100000.000	100000.000	0.000	0.000	0.000	0.000	0.000	16.610	16	34	16	34	316	2384	100	433	"empty"
-75	0	0	7	2	7	"empty"	"empty"	11590	12980	200	3680	3715	426	11	3709	3709	3747	911	24	0	0	0	1173913	-0.035	100000.000	100000.000	0.000	0.000	0.000	0.000	0.000	16.610	-29	6	-29	6	316	2384	100	434	"empty"
-75	0	0	7	3	7	"empty"	"empty"	12090	12980	200	3808	3847	452	11	3796	3796	3826	461	12	1	1	0	1215659	0.046	100000.000	100000.000	0.000	0.000	0.000	0.000	0.000	16.610	12	51	12	51	316	2384	100	435	"empty"
-75	0	0	7	4	7	"empty"	"empty"	12590	12980	200	3961	3985	277	6	3905	3905	3931	418	10	7	1	0	1259257	0.129	100000.000	100000.000	0.000	0.000	0.000	0.000	0.000	16.610	56	80	56	80	316	2384	100	436	"empty"
-75	0	0	7	5	7	"empty"	"empty"	13090	12980	200	4002	4074	817	20	3947	3947	3989	500	12	4	2	0	1287493	0.170	100000.000	100000.000	0.000	0.000	0.000	0.000	0.000	16.610	55	127	55	127	316	2384	100	437	"empty"
-75	0	0	7	6	7	"empty"	"empty"	13590	12980	200	3896	3906	284	7	3873	3873	3886	476	12	3	1	0	1234219	0.042	100000.000	100000.000	0.000	0.000	0.000	0.000	0.000	16.610	23	33	23	33	316	2384	100	438	"empty"
0	0	0	7	7	7	"GLQAWPG-pS-AIPQFLG_GLQAWPGEAIPQFLG_80vs20"	"GLQAWPG-pS-AIPQFLG_GLQAWPGEAIPQFLG_80vs20"	14120	12990	130	4317	8310	5426	65	3824	3824	3879	723	18	46	45	0	997169	6.129	100000.000	100000.000	0.000	0.000	0.000	0.000	0.000	16.610	493	4486	493	4486	120	940	100	439	"GLQAWPG-pS-AIPQFLG_GLQAWPGEAIPQFLG_80vs20"
0	0	0	7	8	7	"GLQAWPG-pS-AIPQFLG_GLQAWPGEAIPQFLG_80vs20"	"GLQAWPG-pS-AIPQFLG_GLQAWPGEAIPQFLG_80vs20"	14620	12990	130	4543	8463	5277	62	3709	3709	3754	372	9	60	50	0	1015517	12.659	100000.000	100000.000	0.000	0.000	0.000	0.000	0.000	16.610	834	4754	834	4754	120	940	100	440	"GLQAWPG-pS-AIPQFLG_GLQAWPGEAIPQFLG_80vs20"
0	0	0	7	9	7	"GLQAWPG-pS-AIPQFLG_GLQAWPGEAIPQFLG_80vs20"	"GLQAWPG-pS-AIPQFLG_GLQAWPGEAIPQFLG_80vs20"	15130	13000	130	4391	8185	5162	63	3607	3607	3646	423	11	61	48	0	982233	10.730	100000.000	100000.000	0.000	0.000	0.000	0.000	0.000	16.610	784	4578	784	4578	120	940	100	441	"GLQAWPG-pS-AIPQFLG_GLQAWPGEAIPQFLG_80vs20"
0	0	0	8	1	1	"Bim"	"O43521"	15550	9120	200	3686	3784	432	11	3652	3652	3731	1053	28	6	0	0	1195861	0.050	100000.000	100000.000	0.000	0.000	0.000	0.000	0.000	16.610	34	132	34	132	316	2384	100	442	"S69"
0	0	0	8	2	1	"Bim"	"O43521"	16050	9120	200	3624	3770	649	17	3699	3699	3783	1019	26	6	0	0	1191477	-0.013	100000.000	100000.000	0.000	0.000	0.000	0.000	0.000	16.610	-75	71	-75	71	316	2384	100	443	"S69"
0	0	0	8	3	1	"Bim"	"O43521"	16560	9120	80	4687	4539	654	14	3730	3730	3748	247	6	78	61	0	236007	3.202	100000.000	100000.000	0.000	0.000	0.000	0.000	0.000	16.610	957	809	957	809	52	340	100	444	"S69"
0	0	0	8	4	1	"caspase-8"	"Q14790 "	17050	9110	200	3987	4013	355	8	3935	3935	3970	774	19	4	0	0	1268203	0.056	100000.000	100000.000	0.000	0.000	0.000	0.000	0.000	16.610	52	78	52	78	316	2384	100	445	"Y448"
0	0	0	8	5	1	"caspase-8"	"Q14790 "	17550	9110	200	3999	4133	1137	27	4029	4029	4097	937	22	2	1	0	1306038	0.038	100000.000	100000.000	0.000	0.000	0.000	0.000	0.000	16.610	-30	104	-30	104	316	2384	100	446	"Y448"
0	0	0	8	6	1	"caspase-8"	"Q14790 "	18050	9100	200	4052	4125	346	8	4002	4002	4042	669	16	7	1	0	1303639	0.124	100000.000	100000.000	0.000	0.000	0.000	0.000	0.000	16.610	50	123	50	123	316	2384	100	447	"Y448"
0	0	0	8	7	1	"Cdc2"	"P06493"	18560	9100	150	4694	4816	1030	21	3950	3950	3963	322	8	96	71	0	751335	2.649	100000.000	100000.000	0.000	0.000	0.000	0.000	0.000	16.610	744	866	744	866	156	1272	100	448	"T161"
0	0	0	8	8	1	"Cdc2"	"P06493"	19060	9110	150	4650	4747	599	12	3821	3821	3884	847	21	45	4	0	740478	1.019	100000.000	100000.000	0.000	0.000	0.000	0.000	0.000	16.610	829	926	829	926	156	1272	100	449	"T161"
0	0	0	8	9	1	"Cdc2"	"P06493"	19560	9100	160	4426	4934	2686	54	3671	3671	3782	1109	29	21	9	0	1026262	1.039	100000.000	100000.000	0.000	0.000	0.000	0.000	0.000	16.610	755	1263	755	1263	208	1512	100	450	"T161"
0	0	0	8	1	2	"FGFR1 "	"P11362"	15550	9770	200	3659	3943	2556	64	3648	3648	3730	969	25	2	1	0	1245932	0.220	100000.000	100000.000	0.000	0.000	0.000	0.000	0.000	16.610	11	295	11	295	316	2384	100	451	"Y653"
0	0	0	8	2	2	"FGFR1 "	"P11362"	16050	9760	200	3661	3678	252	6	3631	3631	3708	826	22	0	0	0	1162160	-0.036	100000.000	100000.000	0.000	0.000	0.000	0.000	0.000	16.610	30	47	30	47	316	2384	100	452	"Y653"
0	0	0	8	3	2	"FGFR1 "	"P11362"	16550	9760	200	3776	3813	346	9	3769	3769	3843	1023	26	0	0	0	1205049	-0.029	100000.000	100000.000	0.000	0.000	0.000	0.000	0.000	16.610	7	44	7	44	316	2384	100	453	"Y653"
0	0	0	8	4	2	"GIT2"	"Q14161"	17060	9760	90	4805	4982	2135	42	3923	3923	3932	293	7	73	61	0	259079	3.584	100000.000	100000.000	0.000	0.000	0.000	0.000	0.000	16.610	882	1059	882	1059	52	420	100	454	"Y492"
0	0	0	8	5	2	"GIT2"	"Q14161"	17550	9760	70	5089	5040	483	9	4025	4025	4120	629	15	81	28	0	161280	1.463	100000.000	100000.000	0.000	0.000	0.000	0.000	0.000	16.610	1064	1015	1064	1015	32	236	100	455	"Y492"
0	0	0	8	6	2	"GIT2"	"Q14161"	18050	9750	200	4148	4264	460	10	4049	4049	4271	2907	68	0	0	0	1347462	-0.002	100000.000	100000.000	0.000	0.000	0.000	0.000	0.000	16.610	99	215	99	215	316	2384	100	456	"Y492"
0	0	0	8	7	2	"Grb2"	"P62993"	18550	9750	200	4028	4221	1671	39	3946	3946	4331	3781	87	1	1	0	1333883	-0.029	100000.000	100000.000	0.000	0.000	0.000	0.000	0.000	16.610	82	275	82	275	316	2384	100	457	"Y7"
0	0	0	8	8	2	"Grb2"	"P62993"	19050	9740	200	3909	4107	1915	46	3888	3888	4085	1817	44	1	1	0	1297664	0.012	100000.000	100000.000	0.000	0.000	0.000	0.000	0.000	16.610	21	219	21	219	316	2384	100	458	"Y7"
0	0	0	8	9	2	"Grb2"	"P62993"	19550	9740	200	3834	4379	3173	72	3753	3753	4055	2205	54	5	2	0	1383881	0.147	100000.000	100000.000	0.000	0.000	0.000	0.000	0.000	16.610	81	626	81	626	316	2384	100	459	"Y7"
0	0	0	8	1	3	"IKK-gamma "	"Q9Y6K9"	15560	10410	200	3719	3816	985	25	3819	3819	3886	747	19	2	1	0	1205924	-0.094	100000.000	100000.000	0.000	0.000	0.000	0.000	0.000	16.610	-100	-3	-100	-3	316	2384	100	460	"S43"
0	0	0	8	2	3	"IKK-gamma "	"Q9Y6K9"	16060	10400	200	3679	3708	393	10	3806	3806	3865	913	23	1	0	0	1171648	-0.172	100000.000	100000.000	0.000	0.000	0.000	0.000	0.000	16.610	-127	-98	-127	-98	316	2384	100	461	"S43"
0	0	0	8	3	3	"IKK-gamma "	"Q9Y6K9"	16560	10400	200	3817	3916	960	24	3889	3889	3928	510	12	2	1	0	1237430	-0.024	100000.000	100000.000	0.000	0.000	0.000	0.000	0.000	16.610	-72	27	-72	27	316	2384	100	462	"S43"
0	0	0	8	4	3	"IRAK1"	"P51617"	17060	10390	100	4674	4819	1042	21	3932	3932	4102	1859	45	3	1	0	385549	0.386	100000.000	100000.000	0.000	0.000	0.000	0.000	0.000	16.610	742	887	742	887	80	560	100	463	"T387"
0	0	0	8	5	3	"IRAK1"	"P51617"	17560	10400	100	4691	4695	356	7	3977	3977	3992	303	7	88	65	0	375563	2.320	100000.000	100000.000	0.000	0.000	0.000	0.000	0.000	16.610	714	718	714	718	80	560	100	464	"T387"
0	0	0	8	6	3	"IRAK1"	"P51617"	18060	10400	100	4757	4731	393	8	3921	3921	4017	1152	28	20	0	0	378484	0.620	100000.000	100000.000	0.000	0.000	0.000	0.000	0.000	16.610	836	810	836	810	80	560	100	465	"T387"
0	0	0	8	7	3	"Lck"	"P06239"	18560	10390	90	4522	4470	423	9	3911	3911	3978	867	21	11	0	0	232446	0.567	100000.000	100000.000	0.000	0.000	0.000	0.000	0.000	16.610	611	559	611	559	52	420	100	466	"Y394"
0	0	0	8	8	3	"Lck"	"P06239"	19060	10380	120	4104	4814	2518	52	3831	3831	3985	1435	36	13	4	0	577715	0.578	100000.000	100000.000	0.000	0.000	0.000	0.000	0.000	16.610	273	983	273	983	120	820	100	467	"Y394"
0	0	0	8	9	3	"Lck"	"P06239"	19570	10390	110	4371	5274	3679	69	3787	3787	4253	2647	62	8	7	0	421954	0.386	100000.000	100000.000	0.000	0.000	0.000	0.000	0.000	16.610	584	1487	584	1487	80	656	100	468	"Y394"
0	0	0	8	1	4	"CDK2"	"P24941"	15570	11050	140	4815	4864	344	7	3599	3599	3623	277	7	100	98	0	758774	4.480	100000.000	100000.000	0.000	0.000	0.000	0.000	0.000	16.610	1216	1265	1216	1265	156	1140	100	469	"T160"
0	0	0	8	2	4	"CDK2"	"P24941"	16070	11050	140	4789	5012	1907	38	3669	3669	3736	606	16	96	37	0	781857	2.106	100000.000	100000.000	0.000	0.000	0.000	0.000	0.000	16.610	1120	1343	1120	1343	156	1140	100	470	"T160"
0	0	0	8	3	4	"CDK2"	"P24941"	16570	11050	140	4948	4966	328	6	3792	3792	3874	812	20	91	6	0	774694	1.345	100000.000	100000.000	0.000	0.000	0.000	0.000	0.000	16.610	1156	1174	1156	1174	156	1140	100	471	"T160"
0	0	0	8	4	4	"MDM2"	"Q00987"	17060	11040	200	3791	3842	641	16	3908	3908	3949	669	16	1	0	0	1214181	-0.160	100000.000	100000.000	0.000	0.000	0.000	0.000	0.000	16.610	-117	-66	-117	-66	316	2384	100	472	"S186/8"
0	0	0	8	5	4	"MDM2"	"Q00987"	17560	11040	200	3837	3872	483	12	3955	3955	4005	838	20	1	0	0	1223501	-0.159	100000.000	100000.000	0.000	0.000	0.000	0.000	0.000	16.610	-118	-83	-118	-83	316	2384	100	473	"S186/8"
0	0	0	8	6	4	"MDM2"	"Q00987"	18060	11040	70	3918	4149	1360	32	3859	3859	3906	470	12	12	6	0	132756	0.517	100000.000	100000.000	0.000	0.000	0.000	0.000	0.000	16.610	59	290	59	290	32	236	100	474	"S186/8"
0	0	0	8	7	4	"NFkB-p65 "	"Q04206"	18560	11030	100	9013	9437	2512	26	3928	3928	4062	1086	26	97	97	0	754946	4.949	100000.000	100000.000	0.000	0.000	0.000	0.000	0.000	16.610	5085	5509	5085	5509	80	560	100	475	"S536"
0	0	0	8	8	4	"NFkB-p65 "	"Q04206"	19060	11030	130	10961	13263	9707	73	3957	3957	4311	2219	51	72	65	0	1591557	4.034	100000.000	100000.000	0.000	0.000	0.000	0.000	0.000	16.610	7004	9306	7004	9306	120	940	100	476	"S536"
0	0	0	8	9	4	"NFkB-p65 "	"Q04206"	19570	11030	130	10266	13678	10257	74	3838	3838	4300	2726	63	75	63	0	1641376	3.440	100000.000	100000.000	0.000	0.000	0.000	0.000	0.000	16.610	6428	9840	6428	9840	120	940	100	477	"S536"
0	0	0	8	1	5	"PLCG2"	"P16885"	15570	11690	90	5150	5206	279	5	3692	3692	3683	205	5	100	100	0	270695	7.429	100000.000	100000.000	0.000	0.000	0.000	0.000	0.000	16.610	1458	1514	1458	1514	52	420	100	478	"Y759"
0	0	0	8	2	5	"PLCG2"	"P16885"	16070	11700	90	5201	5188	380	7	3709	3709	3725	269	7	100	96	0	269780	5.439	100000.000	100000.000	0.000	0.000	0.000	0.000	0.000	16.610	1492	1479	1492	1479	52	420	100	479	"Y759"
0	0	0	8	3	5	"PLCG2"	"P16885"	16570	11700	90	5327	5359	321	5	3809	3809	3829	248	6	100	100	0	278691	6.169	100000.000	100000.000	0.000	0.000	0.000	0.000	0.000	16.610	1518	1550	1518	1550	52	420	100	480	"Y759"
0	0	0	8	4	5	"pyk2"	"Q14289"	17060	11700	120	4149	4181	370	8	3884	3884	3926	466	11	35	5	0	501672	0.547	100000.000	100000.000	0.000	0.000	0.000	0.000	0.000	16.610	265	297	265	297	120	820	100	481	"S213"
0	0	0	8	5	5	"pyk2"	"Q14289"	17560	11680	70	4672	4632	319	6	3965	3965	4028	485	12	68	9	0	148227	1.245	100000.000	100000.000	0.000	0.000	0.000	0.000	0.000	16.610	707	667	707	667	32	236	100	482	"S213"
0	0	0	8	6	5	"pyk2"	"Q14289"	18050	11670	110	4136	4230	391	9	3949	3949	3990	422	10	31	10	0	338387	0.569	100000.000	100000.000	0.000	0.000	0.000	0.000	0.000	16.610	187	281	187	281	80	656	100	483	"S213"
0	0	0	8	7	5	"SOC3"	"O14543"	18580	11640	120	3982	4213	1375	32	3892	3892	4043	1153	28	6	2	0	505597	0.147	100000.000	100000.000	0.000	0.000	0.000	0.000	0.000	16.610	90	321	90	321	120	820	100	484	"Y221"
0	0	0	8	8	5	"SOC3"	"O14543"	19080	11640	160	3983	4867	3846	79	3875	3875	4085	1284	31	10	9	0	1012354	0.609	100000.000	100000.000	0.000	0.000	0.000	0.000	0.000	16.610	108	992	108	992	208	1512	100	485	"Y221"
0	0	0	8	9	5	"SOC3"	"O14543"	19580	11660	120	3923	5319	4905	92	3748	3748	4258	2826	66	10	8	0	638279	0.375	100000.000	100000.000	0.000	0.000	0.000	0.000	0.000	16.610	175	1571	175	1571	120	820	100	486	"Y221"
0	0	0	8	1	6	"STAT4"	"Q14765"	15570	12330	90	3911	3926	248	6	3619	3619	3652	341	9	40	5	0	204173	0.804	100000.000	100000.000	0.000	0.000	0.000	0.000	0.000	16.610	292	307	292	307	52	420	100	487	"Y693"
0	0	0	8	2	6	"STAT4"	"Q14765"	16070	12340	110	4011	3999	415	10	3675	3675	3753	1303	34	1	1	0	319941	0.189	100000.000	100000.000	0.000	0.000	0.000	0.000	0.000	16.610	336	324	336	324	80	656	100	488	"Y693"
0	0	0	8	3	6	"STAT4"	"Q14765"	16550	12320	80	4086	4077	340	8	3741	3741	3776	345	9	50	11	0	212004	0.872	100000.000	100000.000	0.000	0.000	0.000	0.000	0.000	16.610	345	336	345	336	52	340	100	489	"Y693"
0	0	0	8	4	6	"STMN1"	"P16949"	17060	12320	200	3756	3772	221	5	3849	3849	3891	674	17	0	0	0	1192071	-0.177	100000.000	100000.000	0.000	0.000	0.000	0.000	0.000	16.610	-93	-77	-93	-77	316	2384	100	490	"S24"
0	0	0	8	5	6	"STMN1"	"P16949"	17560	12320	200	3864	3876	282	7	3957	3957	3993	577	14	1	0	0	1224728	-0.203	100000.000	100000.000	0.000	0.000	0.000	0.000	0.000	16.610	-93	-81	-93	-81	316	2384	100	491	"S24"
0	0	0	8	6	6	"STMN1"	"P16949"	18060	12310	200	3849	3899	566	14	3915	3915	3971	899	22	2	1	0	1232198	-0.080	100000.000	100000.000	0.000	0.000	0.000	0.000	0.000	16.610	-66	-16	-66	-16	316	2384	100	492	"S24"
0	0	0	8	7	6	"GIT2"	"Q14161"	18560	12310	200	3856	3904	313	8	3872	3872	3936	817	20	2	0	0	1233765	-0.039	100000.000	100000.000	0.000	0.000	0.000	0.000	0.000	16.610	-16	32	-16	32	316	2384	100	493	"Y592"
0	0	0	8	8	6	"GIT2"	"Q14161"	19080	12320	100	4012	4184	769	18	3821	3821	3878	488	12	28	10	0	334697	0.627	100000.000	100000.000	0.000	0.000	0.000	0.000	0.000	16.610	191	363	191	363	80	560	100	494	"Y592"
0	0	0	8	9	6	"GIT2"	"Q14161"	19570	12310	200	3746	4201	2493	59	3733	3733	4033	1872	46	5	2	0	1327657	0.090	100000.000	100000.000	0.000	0.000	0.000	0.000	0.000	16.610	13	468	13	468	316	2384	100	495	"Y592"
-75	0	0	8	1	7	"empty"	"empty"	15560	12960	200	3611	3634	225	6	3623	3623	3717	1118	30	0	0	0	1148412	-0.074	100000.000	100000.000	0.000	0.000	0.000	0.000	0.000	16.610	-12	11	-12	11	316	2384	100	496	"empty"
-75	0	0	8	2	7	"empty"	"empty"	16060	12960	200	3671	3726	459	12	3644	3644	3706	812	21	1	0	0	1177499	0.025	100000.000	100000.000	0.000	0.000	0.000	0.000	0.000	16.610	27	82	27	82	316	2384	100	497	"empty"
-75	0	0	8	3	7	"empty"	"empty"	16560	12960	200	3755	3837	1317	34	3739	3739	3782	606	16	1	0	0	1212557	0.091	100000.000	100000.000	0.000	0.000	0.000	0.000	0.000	16.610	16	98	16	98	316	2384	100	498	"empty"
-75	0	0	8	4	7	"empty"	"empty"	17060	12960	200	3827	3967	1983	49	3862	3862	3899	756	19	1	0	0	1253664	0.090	100000.000	100000.000	0.000	0.000	0.000	0.000	0.000	16.610	-35	105	-35	105	316	2384	100	499	"empty"
-75	0	0	8	5	7	"empty"	"empty"	17560	12960	200	3919	3969	736	18	3920	3920	3962	488	12	1	0	0	1254101	0.014	100000.000	100000.000	0.000	0.000	0.000	0.000	0.000	16.610	-1	49	-1	49	316	2384	100	500	"empty"
-75	0	0	8	6	7	"empty"	"empty"	18060	12960	200	3852	3874	244	6	3916	3916	4001	1232	30	0	0	0	1224135	-0.103	100000.000	100000.000	0.000	0.000	0.000	0.000	0.000	16.610	-64	-42	-64	-42	316	2384	100	501	"empty"
0	0	0	8	7	7	"Control-Spot"	"Mouse_IgG"	18550	12950	180	6322	5929	1220	20	3880	3880	4058	1324	32	76	30	0	1517877	1.413	100000.000	100000.000	0.000	0.000	0.000	0.000	0.000	16.610	2442	2049	2442	2049	256	1924	100	502	"Control-Spot"
0	0	0	8	8	7	"Control-Spot"	"Mouse_IgG"	19040	12940	200	5974	5508	1414	25	3871	3871	4033	1121	27	59	46	0	1740372	1.316	100000.000	100000.000	0.000	0.000	0.000	0.000	0.000	16.610	2103	1637	2103	1637	316	2384	100	503	"Control-Spot"
0	0	0	8	9	7	"Control-Spot"	"Mouse_IgG"	19550	12950	210	6228	5946	2199	36	3764	3764	4005	1845	46	59	12	0	1878819	1.052	100000.000	100000.000	0.000	0.000	0.000	0.000	0.000	16.610	2464	2182	2464	2182	316	2572	100	504	"Control-Spot"
0	0	0	9	1	1	"AMPK1"	"Q13131"	2080	13600	90	6766	6776	512	7	3424	3424	3429	257	7	100	100	0	352342	13.023	100000.000	100000.000	0.000	0.000	0.000	0.000	0.000	16.610	3342	3352	3342	3352	52	420	100	505	"T174/5"
0	0	0	9	2	1	"AMPK1"	"Q13131"	2570	13610	100	6375	5970	1178	19	3266	3266	3281	288	8	90	87	0	477616	9.337	100000.000	100000.000	0.000	0.000	0.000	0.000	0.000	16.610	3109	2704	3109	2704	80	560	100	506	"T174/5"
0	0	0	9	3	1	"AMPK1"	"Q13131"	3070	13610	80	6666	6733	1547	22	3332	3332	3361	321	9	100	100	0	350113	10.505	100000.000	100000.000	0.000	0.000	0.000	0.000	0.000	16.610	3334	3401	3334	3401	52	340	100	507	"T174/5"
0	0	0	9	4	1	"aura"	"O14965"	3590	13600	160	4274	4296	417	9	3385	3385	3428	451	13	87	49	0	893525	1.925	100000.000	100000.000	0.000	0.000	0.000	0.000	0.000	16.610	889	911	889	911	208	1512	100	508	"T287"
0	0	0	9	5	1	"aura"	"O14965"	4080	13590	170	4573	4607	720	15	3522	3522	3579	1186	33	43	3	0	958292	0.867	100000.000	100000.000	0.000	0.000	0.000	0.000	0.000	16.610	1051	1085	1051	1085	208	1660	100	509	"T287"
0	0	0	9	6	1	"aura"	"O14965"	4580	13590	160	4863	4888	864	17	3635	3635	3705	1394	37	42	1	0	1016779	0.849	100000.000	100000.000	0.000	0.000	0.000	0.000	0.000	16.610	1228	1253	1228	1253	208	1512	100	510	"T287"
0	0	0	9	7	1	"CFTR"	"P13569"	5090	13590	140	4703	4772	899	18	3669	3669	3689	719	19	70	28	0	744424	1.506	100000.000	100000.000	0.000	0.000	0.000	0.000	0.000	16.610	1034	1103	1034	1103	156	1140	100	511	"S737"
0	0	0	9	8	1	"CFTR"	"P13569"	5580	13580	140	4995	4927	574	11	3708	3708	3763	644	17	87	50	0	768619	1.807	100000.000	100000.000	0.000	0.000	0.000	0.000	0.000	16.610	1287	1219	1287	1219	156	1140	100	512	"S737"
0	0	0	9	9	1	"CFTR"	"P13569"	6080	13590	140	4975	4975	624	12	3708	3708	3935	3010	76	1	0	0	776136	0.346	100000.000	100000.000	0.000	0.000	0.000	0.000	0.000	16.610	1267	1267	1267	1267	156	1140	100	513	"S737"
0	0	0	9	1	2	"CREB "	"P16220"	2090	14260	130	12001	11600	2246	19	3409	3409	3455	406	11	97	95	0	1392038	20.062	100000.000	100000.000	0.000	0.000	0.000	0.000	0.000	16.610	8592	8191	8592	8191	120	940	100	514	"S133"
0	0	0	9	2	2	"CREB "	"P16220"	2590	14260	140	12079	11227	2593	23	3293	3293	3556	2968	83	91	86	0	1751367	2.585	100000.000	100000.000	0.000	0.000	0.000	0.000	0.000	16.610	8786	7934	8786	7934	156	1140	100	515	"S133"
0	0	0	9	3	2	"CREB "	"P16220"	3090	14250	140	12123	10656	3364	31	3295	3295	3317	318	9	87	87	0	1662372	23.079	100000.000	100000.000	0.000	0.000	0.000	0.000	0.000	16.610	8828	7361	8828	7361	156	1140	100	516	"S133"
0	0	0	9	4	2	"blank-control__"	"AA"	3590	14230	200	3427	3495	344	9	3348	3348	3377	318	9	22	8	0	1104564	0.371	100000.000	100000.000	0.000	0.000	0.000	0.000	0.000	16.610	79	147	79	147	316	2384	100	517	"blank-control__"
0	0	0	9	5	2	"blank-control__"	"AA"	4090	14220	70	4280	4408	465	10	3527	3527	3579	652	18	65	15	0	141068	1.271	100000.000	100000.000	0.000	0.000	0.000	0.000	0.000	16.610	753	881	753	881	32	236	100	518	"blank-control__"
0	0	0	9	6	2	"blank-control__"	"AA"	4580	14220	200	3635	3777	1540	40	3548	3548	3568	768	21	7	2	0	1193515	0.272	100000.000	100000.000	0.000	0.000	0.000	0.000	0.000	16.610	87	229	87	229	316	2384	100	519	"blank-control__"
0	0	0	9	7	2	"IKK-alpha "	"O15111"	5080	14220	150	5475	5489	415	7	3642	3642	3638	397	10	99	98	0	856319	4.662	100000.000	100000.000	0.000	0.000	0.000	0.000	0.000	16.610	1833	1847	1833	1847	156	1272	100	520	"S180"
0	0	0	9	8	2	"IKK-alpha "	"O15111"	5580	14230	160	5513	5508	697	12	3699	3699	4082	4242	103	1	0	0	1145763	0.336	100000.000	100000.000	0.000	0.000	0.000	0.000	0.000	16.610	1814	1809	1814	1809	208	1512	100	521	"S180"
0	0	0	9	9	2	"IKK-alpha "	"O15111"	6080	14230	160	5484	5502	873	15	3653	3653	3692	427	11	97	95	0	1144481	4.239	100000.000	100000.000	0.000	0.000	0.000	0.000	0.000	16.610	1831	1849	1831	1849	208	1512	100	522	"S180"
0	0	0	9	1	3	"JAK2"	"O60674"	2090	14900	100	4993	4998	344	6	3413	3413	3443	323	9	100	100	0	399845	4.814	100000.000	100000.000	0.000	0.000	0.000	0.000	0.000	16.610	1580	1585	1580	1585	80	560	100	523	"Y119"
0	0	0	9	2	3	"JAK2"	"O60674"	2600	14900	110	4760	4711	332	7	3337	3337	3355	301	8	98	98	0	376906	4.505	100000.000	100000.000	0.000	0.000	0.000	0.000	0.000	16.610	1423	1374	1423	1374	80	656	100	524	"Y119"
0	0	0	9	3	3	"JAK2"	"O60674"	3090	14880	120	4761	4680	494	10	3287	3287	3313	281	8	94	91	0	561570	4.865	100000.000	100000.000	0.000	0.000	0.000	0.000	0.000	16.610	1474	1393	1474	1393	120	820	100	525	"Y119"
0	0	0	9	4	3	"K8"	"P05787"	3590	14860	130	3604	3707	1011	27	3351	3351	3431	840	24	6	1	0	444798	0.329	100000.000	100000.000	0.000	0.000	0.000	0.000	0.000	16.610	253	356	253	356	120	940	100	526	"Y267"
0	0	0	9	5	3	"K8"	"P05787"	4090	14890	160	3576	3639	460	12	3497	3497	3607	1658	45	1	0	0	756859	0.019	100000.000	100000.000	0.000	0.000	0.000	0.000	0.000	16.610	79	142	79	142	208	1512	100	527	"Y267"
0	0	0	9	6	3	"K8"	"P05787"	4590	14890	120	3851	3977	796	20	3582	3582	3572	346	9	40	10	0	477208	1.171	100000.000	100000.000	0.000	0.000	0.000	0.000	0.000	16.610	269	395	269	395	120	820	100	528	"Y267"
0	0	0	9	7	3	"blank-control__"	"AA"	5080	14870	200	3678	3816	1044	27	3631	3631	3661	793	21	4	1	0	1205923	0.195	100000.000	100000.000	0.000	0.000	0.000	0.000	0.000	16.610	47	185	47	185	316	2384	100	529	"blank-control__"
0	0	0	9	8	3	"blank-control__"	"AA"	5580	14860	200	3711	3889	1611	41	3639	3639	3680	522	14	4	3	0	1228818	0.400	100000.000	100000.000	0.000	0.000	0.000	0.000	0.000	16.610	72	250	72	250	316	2384	100	530	"blank-control__"
0	0	0	9	9	3	"blank-control__"	"AA"	6080	14860	200	3654	3663	248	6	3600	3600	3633	508	13	3	0	0	1157461	0.059	100000.000	100000.000	0.000	0.000	0.000	0.000	0.000	16.610	54	63	54	63	316	2384	100	531	"blank-control__"
0	0	0	9	1	4	"Mnk1"	"Q9BUB5"	2090	15550	80	6343	6248	745	11	3441	3441	3455	325	9	98	98	0	324897	8.594	100000.000	100000.000	0.000	0.000	0.000	0.000	0.000	16.610	2902	2807	2902	2807	52	340	100	532	"T255"
0	0	0	9	2	4	"Mnk1"	"Q9BUB5"	2600	15530	80	6072	5919	727	12	3300	3300	3316	236	7	100	96	0	307810	11.030	100000.000	100000.000	0.000	0.000	0.000	0.000	0.000	16.610	2772	2619	2772	2619	52	340	100	533	"T255"
0	0	0	9	3	4	"Mnk1"	"Q9BUB5"	3090	15540	90	5933	6014	925	15	3322	3322	3362	313	9	100	98	0	312712	8.473	100000.000	100000.000	0.000	0.000	0.000	0.000	0.000	16.610	2611	2692	2611	2692	52	420	100	534	"T255"
0	0	0	9	4	4	"NFkB-p100 "	"Q00653"	3580	15530	200	3445	3488	977	28	3391	3391	3437	567	16	6	0	0	1102188	0.090	100000.000	100000.000	0.000	0.000	0.000	0.000	0.000	16.610	54	97	54	97	316	2384	100	535	"S108"
0	0	0	9	5	4	"NFkB-p100 "	"Q00653"	4080	15520	100	4451	4470	691	15	3505	3505	3530	509	14	82	46	0	357563	1.847	100000.000	100000.000	0.000	0.000	0.000	0.000	0.000	16.610	946	965	946	965	80	560	100	536	"S108"
0	0	0	9	6	4	"NFkB-p100 "	"Q00653"	4590	15530	100	4362	4375	558	12	3483	3483	3495	320	9	87	66	0	350011	2.750	100000.000	100000.000	0.000	0.000	0.000	0.000	0.000	16.610	879	892	879	892	80	560	100	537	"S108"
0	0	0	9	7	4	"PIK3R1 "	"P27986"	5070	15500	100	4154	4138	239	5	3576	3576	3568	350	9	86	25	0	331018	1.629	100000.000	100000.000	0.000	0.000	0.000	0.000	0.000	16.610	578	562	578	562	80	560	100	538	"Y556"
0	0	0	9	8	4	"PIK3R1 "	"P27986"	5580	15520	150	4047	4014	280	6	3599	3599	3633	414	11	55	3	0	626173	0.920	100000.000	100000.000	0.000	0.000	0.000	0.000	0.000	16.610	448	415	448	415	156	1272	100	539	"Y556"
0	0	0	9	9	4	"PIK3R1 "	"P27986"	6080	15510	150	4053	4055	274	6	3582	3582	3656	932	25	1	1	0	632583	0.428	100000.000	100000.000	0.000	0.000	0.000	0.000	0.000	16.610	471	473	471	473	156	1272	100	540	"Y556"
0	0	0	9	1	5	"blank-control__"	"AA"	2090	16160	200	3533	3542	324	9	3455	3455	3497	748	21	1	0	0	1119270	0.060	100000.000	100000.000	0.000	0.000	0.000	0.000	0.000	16.610	78	87	78	87	316	2384	100	541	"blank-control__"
0	0	0	9	2	5	"blank-control__"	"AA"	2590	16160	200	3330	3316	199	6	3306	3306	3322	238	7	12	0	0	1047769	-0.025	100000.000	100000.000	0.000	0.000	0.000	0.000	0.000	16.610	24	10	24	10	316	2384	100	542	"blank-control__"
0	0	0	9	3	5	"blank-control__"	"AA"	3090	16150	200	3366	3365	191	5	3314	3314	3352	549	16	0	0	0	1063486	0.024	100000.000	100000.000	0.000	0.000	0.000	0.000	0.000	16.610	52	51	52	51	316	2384	100	543	"blank-control__"
0	0	0	9	4	5	"Rack1"	"P63244"	3590	16150	200	3464	3600	511	14	3404	3404	3459	381	11	26	11	0	1137490	0.370	100000.000	100000.000	0.000	0.000	0.000	0.000	0.000	16.610	60	196	60	196	316	2384	100	544	"y52"
0	0	0	9	5	5	"Rack1"	"P63244"	4080	16140	200	3648	3634	423	11	3570	3570	3587	716	19	6	0	0	1148455	0.066	100000.000	100000.000	0.000	0.000	0.000	0.000	0.000	16.610	78	64	78	64	316	2384	100	545	"y52"
0	0	0	9	6	5	"Rack1"	"P63244"	4580	16150	90	4344	4322	545	12	3673	3673	3601	342	9	71	50	0	224763	2.108	100000.000	100000.000	0.000	0.000	0.000	0.000	0.000	16.610	671	649	671	649	52	420	100	546	"y52"
0	0	0	9	7	5	"Shc1"	"P29353"	5080	16140	200	3686	3879	838	21	3620	3620	3620	534	14	12	10	0	1225685	0.485	100000.000	100000.000	0.000	0.000	0.000	0.000	0.000	16.610	66	259	66	259	316	2384	100	547	"Y349"
0	0	0	9	8	5	"Shc1"	"P29353"	5590	16130	70	5930	5985	656	10	3592	3592	3598	196	5	100	100	0	191506	12.179	100000.000	100000.000	0.000	0.000	0.000	0.000	0.000	16.610	2338	2393	2338	2393	32	236	100	548	"Y349"
0	0	0	9	9	5	"Shc1"	"P29353"	6080	16120	200	3650	3901	754	19	3587	3587	3648	762	20	13	11	0	1232784	0.332	100000.000	100000.000	0.000	0.000	0.000	0.000	0.000	16.610	63	314	63	314	316	2384	100	549	"Y349"
0	0	0	9	1	6	"Smad6"	"O43541"	2110	16840	200	3568	3550	306	8	3471	3471	3524	442	12	9	1	0	1121819	0.059	100000.000	100000.000	0.000	0.000	0.000	0.000	0.000	16.610	97	79	97	79	316	2384	100	550	"S435"
0	0	0	9	2	6	"Smad6"	"O43541"	2600	16830	200	3367	3404	266	7	3334	3334	3347	266	7	18	2	0	1075565	0.214	100000.000	100000.000	0.000	0.000	0.000	0.000	0.000	16.610	33	70	33	70	316	2384	100	551	"S435"
0	0	0	9	3	6	"Smad6"	"O43541"	3100	16830	200	3461	3475	318	9	3341	3341	3364	352	10	17	2	0	1098257	0.315	100000.000	100000.000	0.000	0.000	0.000	0.000	0.000	16.610	120	134	120	134	316	2384	100	552	"S435"
0	0	0	9	4	6	"TGFBR1"	"P36897"	3600	16830	200	3517	3543	743	20	3407	3407	3423	294	8	27	4	0	1119690	0.408	100000.000	100000.000	0.000	0.000	0.000	0.000	0.000	16.610	110	136	110	136	316	2384	100	553	"T200"
0	0	0	9	5	6	"TGFBR1"	"P36897"	4090	16820	200	3527	3543	309	8	3476	3476	3497	631	18	2	0	0	1119496	0.073	100000.000	100000.000	0.000	0.000	0.000	0.000	0.000	16.610	51	67	51	67	316	2384	100	554	"T200"
0	0	0	9	6	6	"TGFBR1"	"P36897"	4590	16820	200	3574	3586	1001	27	3551	3551	3548	529	14	2	0	0	1133072	0.072	100000.000	100000.000	0.000	0.000	0.000	0.000	0.000	16.610	23	35	23	35	316	2384	100	555	"T200"
0	0	0	9	7	6	"TrKA"	"P04629"	5090	16820	150	7693	7433	1382	18	3529	3529	3539	690	19	92	89	0	1159539	5.643	100000.000	100000.000	0.000	0.000	0.000	0.000	0.000	16.610	4164	3904	4164	3904	156	1272	100	556	"Y757"
0	0	0	9	8	6	"TrKA"	"P04629"	5550	16790	140	8719	7531	3295	43	3610	3610	4212	1894	44	59	55	0	1174857	1.752	100000.000	100000.000	0.000	0.000	0.000	0.000	0.000	16.610	5109	3921	5109	3921	156	1140	100	557	"Y757"
0	0	0	9	9	6	"TrKA"	"P04629"	6090	16810	140	7930	7556	1219	16	3535	3535	3568	499	13	94	93	0	1178682	7.992	100000.000	100000.000	0.000	0.000	0.000	0.000	0.000	16.610	4395	4021	4395	4021	156	1140	100	558	"Y757"
-75	0	0	9	1	7	"empty"	"empty"	2080	17440	200	3445	3450	295	8	3474	3474	3501	378	10	8	0	0	1090223	-0.135	100000.000	100000.000	0.000	0.000	0.000	0.000	0.000	16.610	-29	-24	-29	-24	316	2384	100	559	"empty"
-75	0	0	9	2	7	"empty"	"empty"	2580	17440	200	3356	3354	227	6	3306	3306	3522	2867	81	0	0	0	1059771	-0.059	100000.000	100000.000	0.000	0.000	0.000	0.000	0.000	16.610	50	48	50	48	316	2384	100	560	"empty"
-75	0	0	9	3	7	"empty"	"empty"	3080	17440	200	3312	3393	1293	38	3307	3307	3339	421	12	2	1	0	1072230	0.128	100000.000	100000.000	0.000	0.000	0.000	0.000	0.000	16.610	5	86	5	86	316	2384	100	561	"empty"
-75	0	0	9	4	7	"empty"	"empty"	3580	17440	200	3414	3444	351	10	3415	3415	3435	387	11	12	0	0	1088261	0.023	100000.000	100000.000	0.000	0.000	0.000	0.000	0.000	16.610	-1	29	-1	29	316	2384	100	562	"empty"
-75	0	0	9	5	7	"empty"	"empty"	4080	17440	200	3437	3464	328	9	3511	3511	3740	3400	90	0	0	0	1094749	-0.081	100000.000	100000.000	0.000	0.000	0.000	0.000	0.000	16.610	-74	-47	-74	-47	316	2384	100	563	"empty"
-75	0	0	9	6	7	"empty"	"empty"	4580	17440	200	3483	3603	1798	49	3528	3528	3627	2425	66	0	0	0	1138593	-0.010	100000.000	100000.000	0.000	0.000	0.000	0.000	0.000	16.610	-45	75	-45	75	316	2384	100	564	"empty"
-75	0	0	9	7	7	"empty"	"empty"	5080	17440	200	3587	3550	342	9	3534	3534	3533	494	13	4	0	0	1121828	0.034	100000.000	100000.000	0.000	0.000	0.000	0.000	0.000	16.610	53	16	53	16	316	2384	100	565	"empty"
-75	0	0	9	8	7	"empty"	"empty"	5580	17440	200	3545	3644	1457	39	3546	3546	3581	767	21	1	1	0	1151470	0.082	100000.000	100000.000	0.000	0.000	0.000	0.000	0.000	16.610	-1	98	-1	98	316	2384	100	566	"empty"
-75	0	0	9	9	7	"empty"	"empty"	6080	17440	200	3531	3550	283	7	3497	3497	3567	863	24	1	0	0	1121714	-0.020	100000.000	100000.000	0.000	0.000	0.000	0.000	0.000	16.610	34	53	34	53	316	2384	100	567	"empty"
0	0	0	10	1	1	"PPP2CA "	"P67775"	6600	13650	80	4102	4309	1523	35	3566	3566	3623	596	16	30	7	0	224046	1.151	100000.000	100000.000	0.000	0.000	0.000	0.000	0.000	16.610	536	743	536	743	52	340	100	568	"T304"
0	0	0	10	2	1	"PPP2CA "	"P67775"	7120	13660	130	3777	3862	694	17	3518	3518	3532	418	11	37	7	0	463490	0.789	100000.000	100000.000	0.000	0.000	0.000	0.000	0.000	16.610	259	344	259	344	120	940	100	569	"T304"
0	0	0	10	3	1	"PPP2CA "	"P67775"	7590	13670	120	3676	3741	850	22	3450	3450	3502	768	21	8	1	0	448966	0.311	100000.000	100000.000	0.000	0.000	0.000	0.000	0.000	16.610	226	291	226	291	120	820	100	570	"T304"
0	0	0	10	4	1	"Rab4"	"P20338"	8110	13660	100	6315	5982	1431	23	3428	3428	3471	589	16	85	77	0	478530	4.263	100000.000	100000.000	0.000	0.000	0.000	0.000	0.000	16.610	2887	2554	2887	2554	80	560	100	571	"S199"
0	0	0	10	5	1	"Rab4"	"P20338"	8610	13670	80	6542	7174	4175	58	3373	3373	3384	271	8	98	98	0	373043	13.985	100000.000	100000.000	0.000	0.000	0.000	0.000	0.000	16.610	3169	3801	3169	3801	52	340	100	572	"S199"
0	0	0	10	6	1	"Rab4"	"P20338"	9120	13650	100	6441	6041	1839	30	3333	3333	3379	772	22	81	76	0	483271	3.448	100000.000	100000.000	0.000	0.000	0.000	0.000	0.000	16.610	3108	2708	3108	2708	80	560	100	573	"S199"
0	0	0	10	7	1	"STAT1 "	"P42224"	9610	13660	200	3330	3383	449	13	3331	3331	3419	1189	34	1	0	0	1069171	-0.030	100000.000	100000.000	0.000	0.000	0.000	0.000	0.000	16.610	-1	52	-1	52	316	2384	100	574	"S727"
0	0	0	10	8	1	"STAT1 "	"P42224"	10120	13660	200	3341	3383	448	13	3351	3351	3399	541	15	4	0	0	1068982	-0.030	100000.000	100000.000	0.000	0.000	0.000	0.000	0.000	16.610	-10	32	-10	32	316	2384	100	575	"S727"
0	0	0	10	9	1	"STAT1 "	"P42224"	10620	13660	200	3495	3517	420	11	3506	3506	3547	657	18	2	0	0	1111424	-0.046	100000.000	100000.000	0.000	0.000	0.000	0.000	0.000	16.610	-11	11	-11	11	316	2384	100	576	"S727"
0	0	0	10	1	2	"STAT4 "	"Q14765"	6600	14300	180	6167	6083	786	12	3611	3611	3638	513	14	96	95	0	1557177	4.766	100000.000	100000.000	0.000	0.000	0.000	0.000	0.000	16.610	2556	2472	2556	2472	256	1924	100	577	"S722"
0	0	0	10	2	2	"STAT4 "	"Q14765"	7100	14300	160	6169	6184	996	16	3489	3489	3514	711	20	100	98	0	1286343	3.755	100000.000	100000.000	0.000	0.000	0.000	0.000	0.000	16.610	2680	2695	2680	2695	208	1512	100	578	"S722"
0	0	0	10	3	2	"STAT4 "	"Q14765"	7600	14300	190	5843	5964	1109	18	3414	3414	3458	899	25	96	91	0	1526797	2.788	100000.000	100000.000	0.000	0.000	0.000	0.000	0.000	16.610	2429	2550	2429	2550	256	2088	100	579	"S722"
0	0	0	10	4	2	"STMN1"	"P16949"	8100	14290	200	3365	3469	682	19	3347	3347	3414	782	22	4	3	0	1096172	0.070	100000.000	100000.000	0.000	0.000	0.000	0.000	0.000	16.610	18	122	18	122	316	2384	100	580	"S37"
0	0	0	10	5	2	"STMN1"	"P16949"	8600	14290	200	3233	3319	593	17	3278	3278	3410	1346	39	2	1	0	1048848	-0.068	100000.000	100000.000	0.000	0.000	0.000	0.000	0.000	16.610	-45	41	-45	41	316	2384	100	581	"S37"
0	0	0	10	6	2	"STMN1"	"P16949"	9100	14290	200	3259	3392	1151	33	3251	3251	3292	635	19	5	2	0	1072009	0.157	100000.000	100000.000	0.000	0.000	0.000	0.000	0.000	16.610	8	141	8	141	316	2384	100	582	"S37"
0	0	0	10	7	2	"ACC1"	"Q13085 "	9600	14290	200	3334	3448	511	14	3316	3316	3357	564	16	12	7	0	1089701	0.161	100000.000	100000.000	0.000	0.000	0.000	0.000	0.000	16.610	18	132	18	132	316	2384	100	583	"S1263"
0	0	0	10	8	2	"ACC1"	"Q13085 "	10110	14290	200	3469	3568	835	23	3342	3342	3387	559	16	11	8	0	1127511	0.324	100000.000	100000.000	0.000	0.000	0.000	0.000	0.000	16.610	127	226	127	226	316	2384	100	584	"S1263"
0	0	0	10	9	2	"ACC1"	"Q13085 "	10610	14290	200	3513	3665	1250	34	3476	3476	3487	548	15	15	9	0	1158215	0.325	100000.000	100000.000	0.000	0.000	0.000	0.000	0.000	16.610	37	189	37	189	316	2384	100	585	"S1263"
0	0	0	10	1	3	"TRAF6"	"Q9Y4K3"	6620	14960	80	4180	4357	879	20	3597	3597	3643	564	15	53	5	0	226571	1.266	100000.000	100000.000	0.000	0.000	0.000	0.000	0.000	16.610	583	760	583	760	52	340	100	586	"Y353"
0	0	0	10	2	3	"TRAF6"	"Q9Y4K3"	7140	14970	90	3769	3749	332	8	3379	3379	3405	349	10	50	17	0	194968	0.986	100000.000	100000.000	0.000	0.000	0.000	0.000	0.000	16.610	390	370	390	370	52	420	100	587	"Y353"
0	0	0	10	3	3	"TRAF6"	"Q9Y4K3"	7630	14950	200	3496	3538	496	14	3371	3371	3408	587	17	12	4	0	1117856	0.221	100000.000	100000.000	0.000	0.000	0.000	0.000	0.000	16.610	125	167	125	167	316	2384	100	588	"Y353"
0	0	0	10	4	3	"BLNK"	"Q8WV28"	8130	14950	200	3304	3632	1265	34	3288	3288	3355	605	18	10	8	0	1147754	0.458	100000.000	100000.000	0.000	0.000	0.000	0.000	0.000	16.610	16	344	16	344	316	2384	100	589	"Y72"
0	0	0	10	5	3	"BLNK"	"Q8WV28"	8630	14950	80	4749	5383	1933	35	3228	3228	3318	880	26	61	48	0	279934	2.347	100000.000	100000.000	0.000	0.000	0.000	0.000	0.000	16.610	1521	2155	1521	2155	52	340	100	590	"Y72"
0	0	0	10	6	3	"BLNK"	"Q8WV28"	9130	14950	200	3273	3705	1230	33	3240	3240	3289	507	15	15	12	0	1170743	0.821	100000.000	100000.000	0.000	0.000	0.000	0.000	0.000	16.610	33	465	33	465	316	2384	100	591	"Y72"
0	0	0	10	7	3	"CD19"	"P15391"	9630	14950	200	3253	3381	410	12	3260	3260	3308	468	14	15	7	0	1068497	0.156	100000.000	100000.000	0.000	0.000	0.000	0.000	0.000	16.610	-7	121	-7	121	316	2384	100	592	"Y531"
0	0	0	10	8	3	"CD19"	"P15391"	10130	14950	200	3353	3510	648	18	3312	3312	3854	5063	131	0	0	0	1109267	-0.068	100000.000	100000.000	0.000	0.000	0.000	0.000	0.000	16.610	41	198	41	198	316	2384	100	593	"Y531"
0	0	0	10	9	3	"CD19"	"P15391"	10630	14950	200	3540	3624	524	14	3410	3410	3396	364	10	22	12	0	1145187	0.626	100000.000	100000.000	0.000	0.000	0.000	0.000	0.000	16.610	130	214	130	214	316	2384	100	594	"Y531"
0	0	0	10	1	4	"p300"	"Q09472"	6600	15590	200	3598	3620	291	8	3535	3535	3552	484	13	5	1	0	1143909	0.140	100000.000	100000.000	0.000	0.000	0.000	0.000	0.000	16.610	63	85	63	85	316	2384	100	595	"S2279"
0	0	0	10	2	4	"p300"	"Q09472"	7100	15590	200	3525	3605	1032	28	3439	3439	3449	544	15	4	1	0	1139190	0.287	100000.000	100000.000	0.000	0.000	0.000	0.000	0.000	16.610	86	166	86	166	316	2384	100	596	"S2279"
0	0	0	10	3	4	"p300"	"Q09472"	7600	15590	200	3382	3408	482	14	3354	3354	3394	1016	29	2	0	0	1076864	0.014	100000.000	100000.000	0.000	0.000	0.000	0.000	0.000	16.610	28	54	28	54	316	2384	100	597	"S2279"
0	0	0	10	4	4	"fyn"	"P06241"	8100	15580	200	3339	3369	418	12	3224	3224	3278	813	24	2	0	0	1064563	0.112	100000.000	100000.000	0.000	0.000	0.000	0.000	0.000	16.610	115	145	115	145	316	2384	100	598	"Y420"
0	0	0	10	5	4	"fyn"	"P06241"	8600	15580	200	3267	3360	535	15	3176	3176	3239	944	29	2	0	0	1061766	0.128	100000.000	100000.000	0.000	0.000	0.000	0.000	0.000	16.610	91	184	91	184	316	2384	100	599	"Y420"
0	0	0	10	6	4	"fyn"	"P06241"	9100	15580	200	3176	3239	332	10	3156	3156	3208	591	18	4	1	0	1023438	0.052	100000.000	100000.000	0.000	0.000	0.000	0.000	0.000	16.610	20	83	20	83	316	2384	100	600	"Y420"
0	0	0	10	7	4	"HSP27"	"P04792"	9610	15590	100	4043	4038	573	14	3162	3162	3213	544	16	71	36	0	323063	1.517	100000.000	100000.000	0.000	0.000	0.000	0.000	0.000	16.610	881	876	881	876	80	560	100	601	"S78"
0	0	0	10	8	4	"HSP27"	"P04792"	10120	15580	120	4065	4046	603	14	3238	3238	3323	1255	37	23	0	0	485560	0.576	100000.000	100000.000	0.000	0.000	0.000	0.000	0.000	16.610	827	808	827	808	120	820	100	602	"S78"
0	0	0	10	9	4	"HSP27"	"P04792"	10600	15570	110	4346	4340	440	10	3338	3338	3387	534	15	88	48	0	347179	1.785	100000.000	100000.000	0.000	0.000	0.000	0.000	0.000	16.610	1008	1002	1008	1002	80	656	100	603	"S78"
0	0	0	10	1	5	"IL-8R B "	"P25025"	6600	16240	200	3611	3665	753	20	3512	3512	3535	611	17	9	1	0	1158056	0.213	100000.000	100000.000	0.000	0.000	0.000	0.000	0.000	16.610	99	153	99	153	316	2384	100	604	"S352"
0	0	0	10	2	5	"IL-8R B "	"P25025"	7100	16240	100	3785	3788	375	9	3418	3418	3423	589	17	35	0	0	303078	0.620	100000.000	100000.000	0.000	0.000	0.000	0.000	0.000	16.610	367	370	367	370	80	560	100	605	"S352"
0	0	0	10	3	5	"IL-8R B "	"P25025"	7590	16240	90	3724	3759	390	10	3299	3299	3298	478	14	50	11	0	195478	0.964	100000.000	100000.000	0.000	0.000	0.000	0.000	0.000	16.610	425	460	425	460	52	420	100	606	"S352"
0	0	0	10	4	5	"IRF-3 "	"Q14653"	8110	16240	140	4368	4327	567	13	3157	3157	3200	371	11	87	81	0	674968	3.038	100000.000	100000.000	0.000	0.000	0.000	0.000	0.000	16.610	1211	1170	1211	1170	156	1140	100	607	"S385"
0	0	0	10	5	5	"IRF-3 "	"Q14653"	8610	16240	140	4129	4119	476	11	3097	3097	3181	922	28	67	2	0	642565	1.017	100000.000	100000.000	0.000	0.000	0.000	0.000	0.000	16.610	1032	1022	1032	1022	156	1140	100	608	"S385"
0	0	0	10	6	5	"IRF-3 "	"Q14653"	9110	16220	130	4305	4333	497	11	3051	3051	3085	354	11	99	97	0	519967	3.525	100000.000	100000.000	0.000	0.000	0.000	0.000	0.000	16.610	1254	1282	1254	1282	120	940	100	609	"S385"
0	0	0	10	7	5	"LSD1"	"O60341"	9610	16240	80	6095	6034	470	7	3097	3097	3103	329	10	100	100	0	313743	8.909	100000.000	100000.000	0.000	0.000	0.000	0.000	0.000	16.610	2998	2937	2998	2937	52	340	100	610	"S131"
0	0	0	10	8	5	"LSD1"	"O60341"	10120	16230	100	6363	6147	1352	21	3197	3197	3223	440	13	86	85	0	491742	6.645	100000.000	100000.000	0.000	0.000	0.000	0.000	0.000	16.610	3166	2950	3166	2950	80	560	100	611	"S131"
0	0	0	10	9	5	"LSD1"	"O60341"	10600	16220	100	6925	6770	1157	17	3335	3335	3324	345	10	96	96	0	541592	9.988	100000.000	100000.000	0.000	0.000	0.000	0.000	0.000	16.610	3590	3435	3590	3435	80	560	100	612	"S131"
0	0	0	10	1	6	"MAPKAPK5"	"Q8IW41"	6600	16890	90	8025	7377	1668	22	3507	3507	3505	534	15	92	88	0	383597	7.251	100000.000	100000.000	0.000	0.000	0.000	0.000	0.000	16.610	4518	3870	4518	3870	52	420	100	613	"T182"
0	0	0	10	2	6	"MAPKAPK5"	"Q8IW41"	7110	16880	90	7910	7746	1140	14	3314	3314	3309	302	9	98	98	0	402802	14.692	100000.000	100000.000	0.000	0.000	0.000	0.000	0.000	16.610	4596	4432	4596	4432	52	420	100	614	"T182"
0	0	0	10	3	6	"MAPKAPK5"	"Q8IW41"	7610	16860	90	7760	7710	2461	31	3311	3311	3425	1652	48	94	86	0	400928	2.594	100000.000	100000.000	0.000	0.000	0.000	0.000	0.000	16.610	4449	4399	4449	4399	52	420	100	615	"T182"
0	0	0	10	4	6	"P27kip1"	"P46527"	8090	16860	200	3256	3294	504	15	3175	3175	3224	701	21	9	0	0	1040931	0.100	100000.000	100000.000	0.000	0.000	0.000	0.000	0.000	16.610	81	119	81	119	316	2384	100	616	"T157"
0	0	0	10	5	6	"P27kip1"	"P46527"	8590	16850	200	3159	3223	397	12	3055	3055	3111	402	12	16	6	0	1018448	0.279	100000.000	100000.000	0.000	0.000	0.000	0.000	0.000	16.610	104	168	104	168	316	2384	100	617	"T157"
0	0	0	10	6	6	"P27kip1"	"P46527"	9080	16840	80	3679	3897	1168	29	2992	2992	3003	216	7	88	86	0	202660	4.139	100000.000	100000.000	0.000	0.000	0.000	0.000	0.000	16.610	687	905	687	905	52	340	100	618	"T157"
0	0	0	10	7	6	"p67phox"	"P19878"	9590	16850	200	3085	3135	412	13	3061	3061	3118	662	21	4	0	0	990531	0.026	100000.000	100000.000	0.000	0.000	0.000	0.000	0.000	16.610	24	74	24	74	316	2384	100	619	"T233"
0	0	0	10	8	6	"p67phox"	"P19878"	10090	16840	200	3113	3170	441	13	3111	3111	3180	960	30	0	0	0	1001784	-0.010	100000.000	100000.000	0.000	0.000	0.000	0.000	0.000	16.610	2	59	2	59	316	2384	100	620	"T233"
0	0	0	10	9	6	"p67phox"	"P19878"	10590	16840	200	3227	3265	350	10	3228	3228	3254	797	24	1	0	0	1031809	0.014	100000.000	100000.000	0.000	0.000	0.000	0.000	0.000	16.610	-1	37	-1	37	316	2384	100	621	"T233"
-75	0	0	10	1	7	"empty"	"empty"	6600	17510	200	3459	3479	441	12	3431	3431	3475	805	23	1	0	0	1099360	0.005	100000.000	100000.000	0.000	0.000	0.000	0.000	0.000	16.610	28	48	28	48	316	2384	100	622	"empty"
-75	0	0	10	2	7	"empty"	"empty"	7100	17510	200	3349	3457	1134	32	3341	3341	3326	582	17	4	3	0	1092451	0.225	100000.000	100000.000	0.000	0.000	0.000	0.000	0.000	16.610	8	116	8	116	316	2384	100	623	"empty"
-75	0	0	10	3	7	"empty"	"empty"	7600	17510	200	3213	3265	1357	41	3231	3231	3233	575	17	2	1	0	1031634	0.056	100000.000	100000.000	0.000	0.000	0.000	0.000	0.000	16.610	-18	34	-18	34	316	2384	100	624	"empty"
-75	0	0	10	4	7	"empty"	"empty"	8100	17510	200	3050	3091	415	13	3089	3089	3124	455	14	4	0	0	976746	-0.073	100000.000	100000.000	0.000	0.000	0.000	0.000	0.000	16.610	-39	2	-39	2	316	2384	100	625	"empty"
-75	0	0	10	5	7	"empty"	"empty"	8600	17510	200	3006	3108	863	27	2981	2981	3045	973	31	1	1	0	981973	0.065	100000.000	100000.000	0.000	0.000	0.000	0.000	0.000	16.610	25	127	25	127	316	2384	100	626	"empty"
-75	0	0	10	6	7	"empty"	"empty"	9100	17510	200	2970	3008	316	10	2956	2956	3024	1078	35	0	0	0	950448	-0.015	100000.000	100000.000	0.000	0.000	0.000	0.000	0.000	16.610	14	52	14	52	316	2384	100	627	"empty"
-75	0	0	10	7	7	"empty"	"empty"	9600	17510	200	2986	3022	326	10	2992	2992	3058	858	28	1	0	0	955046	-0.042	100000.000	100000.000	0.000	0.000	0.000	0.000	0.000	16.610	-6	30	-6	30	316	2384	100	628	"empty"
-75	0	0	10	8	7	"empty"	"empty"	10100	17510	200	3106	3109	307	9	3077	3077	3112	463	14	3	0	0	982429	-0.006	100000.000	100000.000	0.000	0.000	0.000	0.000	0.000	16.610	29	32	29	32	316	2384	100	629	"empty"
-75	0	0	10	9	7	"empty"	"empty"	10600	17510	200	3151	3169	442	13	3169	3169	3180	456	14	5	0	0	1001280	-0.024	100000.000	0.000	0.000	0.000	0.000	0.000	0.000	16.610	-18	0	-18	0	316	2384	100	630	"empty"
0	0	0	11	1	1	"Jak2 "	"O60674"	11070	13620	140	11315	10892	1611	14	3588	3588	3677	1776	48	97	96	0	1699210	4.063	100000.000	100000.000	0.000	0.000	0.000	0.000	0.000	16.610	7727	7304	7727	7304	156	1140	100	631	"Y221"
0	0	0	11	2	1	"Jak2 "	"O60674"	11570	13620	150	11520	11194	1619	14	3695	3695	3731	660	17	98	97	0	1746309	11.308	100000.000	100000.000	0.000	0.000	0.000	0.000	0.000	16.610	7825	7499	7825	7499	156	1272	100	632	"Y221"
0	0	0	11	3	1	"Jak2 "	"O60674"	12070	13610	140	11704	11292	2268	20	3822	3822	3857	332	8	94	94	0	1761547	22.395	100000.000	100000.000	0.000	0.000	0.000	0.000	0.000	16.610	7882	7470	7882	7470	156	1140	100	633	"Y221"
0	0	0	11	4	1	"K8"	"P05787"	12570	13610	200	3679	3766	427	11	3940	3940	4077	741	18	3	2	0	1189998	-0.420	100000.000	100000.000	0.000	0.000	0.000	0.000	0.000	16.610	-261	-174	-261	-174	316	2384	100	634	"S74"
0	0	0	11	5	1	"K8"	"P05787"	13070	13610	200	3774	3985	1466	36	3974	3974	4102	1239	30	4	1	0	1259129	-0.094	100000.000	100000.000	0.000	0.000	0.000	0.000	0.000	16.610	-200	11	-200	11	316	2384	100	635	"S74"
0	0	0	11	6	1	"K8"	"P05787"	13570	13610	200	3656	3855	1598	41	3915	3915	4108	1757	42	2	1	0	1218058	-0.144	100000.000	100000.000	0.000	0.000	0.000	0.000	0.000	16.610	-259	-60	-259	-60	316	2384	100	636	"S74"
0	0	0	11	7	1	"Met "	"P08581"	14070	13620	90	4643	4868	1115	22	3877	3877	3917	829	21	44	5	0	253110	1.147	100000.000	100000.000	0.000	0.000	0.000	0.000	0.000	16.610	766	991	766	991	52	420	100	637	"Y1234"
0	0	0	11	8	1	"Met "	"P08581"	14590	13620	80	4469	4451	290	6	3707	3707	3727	271	7	96	73	0	231458	2.672	100000.000	100000.000	0.000	0.000	0.000	0.000	0.000	16.610	762	744	762	744	52	340	100	638	"Y1234"
0	0	0	11	9	1	"Met "	"P08581"	15110	13610	100	4258	4256	426	10	3617	3617	3747	1448	38	3	0	0	340470	0.352	100000.000	100000.000	0.000	0.000	0.000	0.000	0.000	16.610	641	639	641	639	80	560	100	639	"Y1234"
0	0	0	11	1	2	"MSK2"	"O75676"	11070	14260	200	3608	3627	314	8	3601	3601	3632	543	14	2	0	0	1146039	-0.009	100000.000	100000.000	0.000	0.000	0.000	0.000	0.000	16.610	7	26	7	26	316	2384	100	640	"S360"
0	0	0	11	2	2	"MSK2"	"O75676"	11570	14260	200	3739	3748	271	7	3758	3758	3914	1276	32	0	0	0	1184440	-0.130	100000.000	100000.000	0.000	0.000	0.000	0.000	0.000	16.610	-19	-10	-19	-10	316	2384	100	641	"S360"
0	0	0	11	3	2	"MSK2"	"O75676"	12070	14260	200	3864	3918	489	12	3807	3807	3895	1409	36	1	0	0	1238152	0.016	100000.000	100000.000	0.000	0.000	0.000	0.000	0.000	16.610	57	111	57	111	316	2384	100	642	"S360"
0	0	0	11	4	2	"NFkB-p100 "	"Q00653"	12570	14260	200	3758	3796	337	8	3827	3827	3882	786	20	1	0	0	1199593	-0.109	100000.000	100000.000	0.000	0.000	0.000	0.000	0.000	16.610	-69	-31	-69	-31	316	2384	100	643	"S99"
0	0	0	11	5	2	"NFkB-p100 "	"Q00653"	13070	14260	200	3813	3849	440	11	3849	3849	3891	579	14	1	0	0	1216199	-0.073	100000.000	0.000	0.000	0.000	0.000	0.000	0.000	16.610	-36	0	-36	0	316	2384	100	644	"S99"
0	0	0	11	6	2	"NFkB-p100 "	"Q00653"	13570	14260	200	3816	3937	1156	29	3783	3783	3857	1149	29	3	2	0	1244148	0.070	100000.000	100000.000	0.000	0.000	0.000	0.000	0.000	16.610	33	154	33	154	316	2384	100	645	"S99"
0	0	0	11	7	2	"PKACa "	"P17612"	14080	14250	200	3722	3758	450	11	3730	3730	3874	1693	43	0	0	0	1187556	-0.069	100000.000	100000.000	0.000	0.000	0.000	0.000	0.000	16.610	-8	28	-8	28	316	2384	100	646	"S10"
0	0	0	11	8	2	"PKACa "	"P17612"	14580	14250	200	3658	3775	1052	27	3687	3687	3862	1140	29	1	1	0	1192769	-0.076	100000.000	100000.000	0.000	0.000	0.000	0.000	0.000	16.610	-29	88	-29	88	316	2384	100	647	"S10"
0	0	0	11	9	2	"PKACa "	"P17612"	15080	14250	200	3493	3517	375	10	3605	3605	3850	2982	77	0	0	0	1111477	-0.112	100000.000	100000.000	0.000	0.000	0.000	0.000	0.000	16.610	-112	-88	-112	-88	316	2384	100	648	"S10"
0	0	0	11	1	3	"p70S6K"	"P23443"	11070	14900	200	3535	3528	322	9	3503	3503	3508	1331	37	0	0	0	1114731	0.015	100000.000	100000.000	0.000	0.000	0.000	0.000	0.000	16.610	32	25	32	25	316	2384	100	649	"S447"
0	0	0	11	2	3	"p70S6K"	"P23443"	11570	14900	200	3640	3644	251	6	3605	3605	3634	504	13	3	0	0	1151620	0.020	100000.000	100000.000	0.000	0.000	0.000	0.000	0.000	16.610	35	39	35	39	316	2384	100	650	"S447"
0	0	0	11	3	3	"p70S6K"	"P23443"	12070	14900	200	3785	3828	371	9	3729	3729	3878	1849	47	0	0	0	1209537	-0.027	100000.000	100000.000	0.000	0.000	0.000	0.000	0.000	16.610	56	99	56	99	316	2384	100	651	"S447"
0	0	0	11	4	3	"PDK1"	"O15530"	12580	14890	100	11441	9816	3003	30	3832	3832	3872	463	11	88	87	0	785308	12.838	100000.000	100000.000	0.000	0.000	0.000	0.000	0.000	16.610	7609	5984	7609	5984	80	560	100	652	"Y376"
0	0	0	11	5	3	"PDK1"	"O15530"	13080	14900	100	10454	9724	2744	28	3887	3887	3908	491	12	90	88	0	777917	11.845	100000.000	100000.000	0.000	0.000	0.000	0.000	0.000	16.610	6567	5837	6567	5837	80	560	100	653	"Y376"
0	0	0	11	6	3	"PDK1"	"O15530"	13580	14900	90	11811	11389	2541	22	3768	3768	3751	309	8	94	94	0	592240	24.718	100000.000	100000.000	0.000	0.000	0.000	0.000	0.000	16.610	8043	7621	8043	7621	52	420	100	654	"Y376"
0	0	0	11	7	3	"Ripk1"	"Q13546"	14080	14910	170	4144	4332	1724	39	3701	3701	3758	797	21	12	1	0	901084	0.720	100000.000	100000.000	0.000	0.000	0.000	0.000	0.000	16.610	443	631	443	631	208	1660	100	655	"Y694"
0	0	0	11	8	3	"Ripk1"	"Q13546"	14580	14890	200	3839	4043	1450	35	3638	3638	3917	2366	60	2	1	0	1277474	0.053	100000.000	100000.000	0.000	0.000	0.000	0.000	0.000	16.610	201	405	201	405	316	2384	100	656	"Y694"
0	0	0	11	9	3	"Ripk1"	"Q13546"	15080	14890	200	3834	3853	477	12	3527	3527	3929	3561	90	0	0	0	1217682	-0.021	100000.000	100000.000	0.000	0.000	0.000	0.000	0.000	16.610	307	326	307	326	316	2384	100	657	"Y694"
0	0	0	11	1	4	"SHC3"	"Q92529"	11080	15550	120	3646	3855	663	17	3418	3418	3612	3236	89	0	0	0	462588	0.075	100000.000	100000.000	0.000	0.000	0.000	0.000	0.000	16.610	228	437	228	437	120	820	100	658	"Y341"
0	0	0	11	2	4	"SHC3"	"Q92529"	11590	15550	80	4726	4602	443	9	3565	3565	3602	306	8	88	84	0	239307	3.268	100000.000	100000.000	0.000	0.000	0.000	0.000	0.000	16.610	1161	1037	1161	1037	52	340	100	659	"Y341"
0	0	0	11	3	4	"SHC3"	"Q92529"	12070	15540	200	3771	4008	668	16	3597	3597	3663	913	24	21	2	0	1266401	0.378	100000.000	100000.000	0.000	0.000	0.000	0.000	0.000	16.610	174	411	174	411	316	2384	100	660	"Y341"
0	0	0	11	4	4	"Smad3 "	"P84022"	12560	15540	130	3962	4239	668	15	3706	3706	3826	1533	40	4	0	0	508739	0.269	100000.000	100000.000	0.000	0.000	0.000	0.000	0.000	16.610	256	533	256	533	120	940	100	661	"S208"
0	0	0	11	5	4	"Smad3 "	"P84022"	13080	15550	80	4697	4638	529	11	3708	3708	3730	490	13	78	50	0	241199	1.853	100000.000	100000.000	0.000	0.000	0.000	0.000	0.000	16.610	989	930	989	930	52	340	100	662	"S208"
0	0	0	11	6	4	"Smad3 "	"P84022"	13580	15550	80	4561	4509	563	12	3675	3675	3706	386	10	71	65	0	234467	2.080	100000.000	100000.000	0.000	0.000	0.000	0.000	0.000	16.610	886	834	886	834	52	340	100	663	"S208"
0	0	0	11	7	4	"TAK1 "	"O43318"	14080	15540	200	3680	3693	305	8	3655	3655	3766	1342	35	0	0	0	1166884	-0.054	100000.000	100000.000	0.000	0.000	0.000	0.000	0.000	16.610	25	38	25	38	316	2384	100	664	"T187"
0	0	0	11	8	4	"TAK1 "	"O43318"	14580	15530	200	3578	3612	369	10	3533	3533	3639	1344	36	0	0	0	1141255	-0.020	100000.000	100000.000	0.000	0.000	0.000	0.000	0.000	16.610	45	79	45	79	316	2384	100	665	"T187"
0	0	0	11	9	4	"TAK1 "	"O43318"	15080	15530	200	3529	3611	721	19	3469	3469	3704	2032	54	0	0	0	1141170	-0.046	100000.000	100000.000	0.000	0.000	0.000	0.000	0.000	16.610	60	142	60	142	316	2384	100	666	"T187"
0	0	0	11	1	5	"ACC1"	"P68133"	11080	16200	140	4451	4450	425	9	3442	3442	3431	312	9	96	87	0	694257	3.266	100000.000	100000.000	0.000	0.000	0.000	0.000	0.000	16.610	1009	1008	1009	1008	156	1140	100	667	"Y93"
0	0	0	11	2	5	"ACC1"	"P68133"	11580	16210	160	4598	4527	512	11	3527	3527	3647	1747	47	0	0	0	941606	0.504	100000.000	100000.000	0.000	0.000	0.000	0.000	0.000	16.610	1071	1000	1071	1000	208	1512	100	668	"Y93"
0	0	0	11	3	5	"ACC1"	"P68133"	12080	16200	150	4682	4711	307	6	3574	3574	3592	309	8	100	100	0	734879	3.621	100000.000	100000.000	0.000	0.000	0.000	0.000	0.000	16.610	1108	1137	1108	1137	156	1272	100	669	"Y93"
0	0	0	11	4	5	"A-Raf"	"P10398"	12580	16190	170	4012	4046	556	13	3591	3591	3627	531	14	30	1	0	841465	0.789	100000.000	100000.000	0.000	0.000	0.000	0.000	0.000	16.610	421	455	421	455	208	1660	100	670	"T20"
0	0	0	11	5	5	"A-Raf"	"P10398"	13080	16190	170	4035	4152	856	20	3688	3688	3711	400	10	42	7	0	863551	1.103	100000.000	100000.000	0.000	0.000	0.000	0.000	0.000	16.610	347	464	347	464	208	1660	100	671	"T20"
0	0	0	11	6	5	"A-Raf"	"P10398"	13580	16200	170	4042	4165	704	16	3687	3687	3729	716	19	12	2	0	866296	0.609	100000.000	100000.000	0.000	0.000	0.000	0.000	0.000	16.610	355	478	355	478	208	1660	100	672	"T20"
0	0	0	11	7	5	"BCAP"	"Q6ZUJ8"	14100	16170	120	3932	3935	366	9	3610	3610	3643	445	12	35	5	0	472197	0.656	100000.000	100000.000	0.000	0.000	0.000	0.000	0.000	16.610	322	325	322	325	120	820	100	673	"Y570"
0	0	0	11	8	5	"BCAP"	"Q6ZUJ8"	14580	16180	200	3637	3706	513	13	3545	3545	3596	688	19	3	0	0	1171149	0.160	100000.000	100000.000	0.000	0.000	0.000	0.000	0.000	16.610	92	161	92	161	316	2384	100	674	"Y570"
0	0	0	11	9	5	"BCAP"	"Q6ZUJ8"	15080	16170	200	3520	3595	337	9	3496	3496	3552	832	23	1	0	0	1136101	0.052	100000.000	100000.000	0.000	0.000	0.000	0.000	0.000	16.610	24	99	24	99	316	2384	100	675	"Y570"
0	0	0	11	1	6	"Cofilin 1"	"P23528"	11100	16860	130	3540	5111	2332	45	3316	3316	3352	1017	30	37	37	0	613318	1.730	100000.000	100000.000	0.000	0.000	0.000	0.000	0.000	16.610	224	1795	224	1795	120	940	100	676	"Y139"
0	0	0	11	2	6	"Cofilin 1"	"P23528"	11590	16880	140	3559	4888	2155	44	3439	3439	3509	1445	41	32	29	0	762549	0.954	100000.000	100000.000	0.000	0.000	0.000	0.000	0.000	16.610	120	1449	120	1449	156	1140	100	677	"Y139"
0	0	0	11	3	6	"Cofilin 1"	"P23528"	12100	16850	130	3765	5213	2183	41	3517	3517	3769	3298	87	31	0	0	625500	0.438	100000.000	100000.000	0.000	0.000	0.000	0.000	0.000	16.610	248	1696	248	1696	120	940	100	678	"Y139"
0	0	0	11	4	6	"CTNNB1"	"P35222"	12580	16830	200	3567	3616	500	13	3627	3627	3653	510	13	2	1	0	1142518	-0.073	100000.000	100000.000	0.000	0.000	0.000	0.000	0.000	16.610	-60	-11	-60	-11	316	2384	100	679	"Y654"
0	0	0	11	5	6	"CTNNB1"	"P35222"	13080	16830	200	3607	3644	684	18	3661	3661	3694	675	18	0	0	0	1151631	-0.074	100000.000	100000.000	0.000	0.000	0.000	0.000	0.000	16.610	-54	-17	-54	-17	316	2384	100	680	"Y654"
0	0	0	11	6	6	"CTNNB1"	"P35222"	13580	16820	200	3719	3751	555	14	3732	3732	3739	396	10	5	1	0	1185379	0.030	100000.000	100000.000	0.000	0.000	0.000	0.000	0.000	16.610	-13	19	-13	19	316	2384	100	681	"Y654"
0	0	0	11	7	6	"IFNGR1 "	"P15260"	14090	16840	110	4561	4483	441	9	3752	3752	3763	316	8	86	66	0	358677	2.278	100000.000	100000.000	0.000	0.000	0.000	0.000	0.000	16.610	809	731	809	731	80	656	100	682	"S495"
0	0	0	11	8	6	"IFNGR1 "	"P15260"	14580	16820	200	3680	3861	816	21	3609	3609	3636	691	19	19	1	0	1220026	0.326	100000.000	100000.000	0.000	0.000	0.000	0.000	0.000	16.610	71	252	71	252	316	2384	100	683	"S495"
0	0	0	11	9	6	"IFNGR1 "	"P15260"	15080	16810	200	3622	3772	464	12	3473	3473	3523	971	27	12	0	0	1192103	0.256	100000.000	100000.000	0.000	0.000	0.000	0.000	0.000	16.610	149	299	149	299	316	2384	100	684	"S495"
-75	0	0	11	1	7	"empty"	"empty"	11060	17460	200	3515	3678	691	18	3316	3316	3322	563	16	22	8	0	1162379	0.632	100000.000	100000.000	0.000	0.000	0.000	0.000	0.000	16.610	199	362	199	362	316	2384	100	685	"empty"
-75	0	0	11	2	7	"empty"	"empty"	11560	17460	200	3412	3403	276	8	3413	3413	3427	549	16	1	0	0	1075235	-0.044	100000.000	100000.000	0.000	0.000	0.000	0.000	0.000	16.610	-1	-10	-1	-10	316	2384	100	686	"empty"
-75	0	0	11	3	7	"empty"	"empty"	12060	17460	200	3503	3553	334	9	3503	3503	3529	436	12	3	1	0	1122699	0.055	0.000	100000.000	0.000	0.000	0.000	0.000	0.000	Error	0	50	0	50	316	2384	100	687	"empty"
-75	0	0	11	4	7	"empty"	"empty"	12560	17460	200	3657	3657	234	6	3614	3614	3648	409	11	3	0	0	1155548	0.022	100000.000	100000.000	0.000	0.000	0.000	0.000	0.000	16.610	43	43	43	43	316	2384	100	688	"empty"
-75	0	0	11	5	7	"empty"	"empty"	13060	17460	200	3642	3617	267	7	3686	3686	3715	627	16	0	0	0	1142989	-0.156	100000.000	100000.000	0.000	0.000	0.000	0.000	0.000	16.610	-44	-69	-44	-69	316	2384	100	689	"empty"
-75	0	0	11	6	7	"empty"	"empty"	13560	17460	200	3637	3644	304	8	3631	3631	3644	475	13	2	0	0	1151559	0.000	100000.000	100000.000	0.000	0.000	0.000	0.000	0.000	16.610	6	13	6	13	316	2384	100	690	"empty"
0	0	0	11	7	7	"GLQAWPG-pS-AIPQFLG_GLQAWPGEAIPQFLG_60vs40"	"GLQAWPG-pS-AIPQFLG_GLQAWPGEAIPQFLG_60vs40"	14090	17460	80	13038	12251	1979	16	3649	3649	3681	372	10	100	100	0	637058	23.038	100000.000	100000.000	0.000	0.000	0.000	0.000	0.000	16.610	9389	8602	9389	8602	52	340	100	691	"GLQAWPG-pS-AIPQFLG_GLQAWPGEAIPQFLG_60vs40"
0	0	0	11	8	7	"GLQAWPG-pS-AIPQFLG_GLQAWPGEAIPQFLG_60vs40"	"GLQAWPG-pS-AIPQFLG_GLQAWPGEAIPQFLG_60vs40"	14590	17470	90	12545	11660	2375	20	3534	3534	3547	224	6	98	98	0	606305	36.219	100000.000	100000.000	0.000	0.000	0.000	0.000	0.000	16.610	9011	8126	9011	8126	52	420	100	692	"GLQAWPG-pS-AIPQFLG_GLQAWPGEAIPQFLG_60vs40"
0	0	0	11	9	7	"GLQAWPG-pS-AIPQFLG_GLQAWPGEAIPQFLG_60vs40"	"GLQAWPG-pS-AIPQFLG_GLQAWPGEAIPQFLG_60vs40"	15090	17470	90	12178	12522	5256	41	3530	3530	3783	2707	71	96	94	0	651121	3.228	100000.000	100000.000	0.000	0.000	0.000	0.000	0.000	16.610	8648	8992	8648	8992	52	420	100	693	"GLQAWPG-pS-AIPQFLG_GLQAWPGEAIPQFLG_60vs40"
0	0	0	12	1	1	"BLNK "	"Q8WV28"	15580	13600	90	6472	6268	751	11	3585	3585	3608	287	7	100	98	0	325911	9.268	100000.000	100000.000	0.000	0.000	0.000	0.000	0.000	16.610	2887	2683	2887	2683	52	420	100	694	"Y178"
0	0	0	12	2	1	"BLNK "	"Q8WV28"	16070	13600	90	6509	6375	1152	18	3560	3560	3583	216	6	100	98	0	331482	12.926	100000.000	100000.000	0.000	0.000	0.000	0.000	0.000	16.610	2949	2815	2949	2815	52	420	100	695	"Y178"
0	0	0	12	3	1	"BLNK "	"Q8WV28"	16590	13620	90	6806	6172	1190	19	3693	3693	3719	444	11	86	86	0	320938	5.525	100000.000	100000.000	0.000	0.000	0.000	0.000	0.000	16.610	3113	2479	3113	2479	52	420	100	696	"Y178"
0	0	0	12	4	1	"Catalase"	"P04040"	17080	13590	80	6237	5511	1223	22	3766	3766	3800	324	8	71	65	0	286570	5.281	100000.000	100000.000	0.000	0.000	0.000	0.000	0.000	16.610	2471	1745	2471	1745	52	340	100	697	"Y385"
0	0	0	12	5	1	"Catalase"	"P04040"	17560	13610	70	6581	6479	782	12	3796	3796	3906	996	25	93	90	0	207330	2.583	100000.000	100000.000	0.000	0.000	0.000	0.000	0.000	16.610	2785	2683	2785	2683	32	236	100	698	"Y385"
0	0	0	12	6	1	"Catalase"	"P04040"	18070	13610	80	6270	5834	1259	21	3861	3861	3881	224	5	78	76	0	303391	8.719	100000.000	100000.000	0.000	0.000	0.000	0.000	0.000	16.610	2409	1973	2409	1973	52	340	100	699	"Y385"
0	0	0	12	7	1	"Cdc42"	"P60953"	18570	13600	70	5659	5547	474	8	3906	3906	3971	662	16	93	87	0	177512	2.381	100000.000	100000.000	0.000	0.000	0.000	0.000	0.000	16.610	1753	1641	1753	1641	32	236	100	700	"Y64"
0	0	0	12	8	1	"Cdc42"	"P60953"	19070	13590	200	3826	4112	1020	24	3852	3852	3930	874	22	13	5	0	1299250	0.208	100000.000	100000.000	0.000	0.000	0.000	0.000	0.000	16.610	-26	260	-26	260	316	2384	100	701	"Y64"
0	0	0	12	9	1	"Cdc42"	"P60953"	19580	13590	70	5524	5425	476	8	3742	3742	3788	762	20	93	84	0	173599	2.148	100000.000	100000.000	0.000	0.000	0.000	0.000	0.000	16.610	1782	1683	1782	1683	32	236	100	702	"Y64"
0	0	0	12	1	2	"Flt3"	"P36888"	15610	14280	70	4626	4492	398	8	3519	3519	3656	1794	49	0	0	0	143742	0.466	100000.000	100000.000	0.000	0.000	0.000	0.000	0.000	16.610	1107	973	1107	973	32	236	100	703	"Y842"
0	0	0	12	2	2	"Flt3"	"P36888"	16100	14280	140	3849	3971	537	13	3605	3605	3642	303	8	41	28	0	619499	1.086	100000.000	100000.000	0.000	0.000	0.000	0.000	0.000	16.610	244	366	244	366	156	1140	100	704	"Y842"
0	0	0	12	3	2	"Flt3"	"P36888"	16600	14260	80	4629	4492	529	11	3621	3621	3741	1759	47	0	0	0	233591	0.427	100000.000	100000.000	0.000	0.000	0.000	0.000	0.000	16.610	1008	871	1008	871	52	340	100	705	"Y842"
0	0	0	12	4	2	"gp130 "	"P40189"	17080	14260	120	3960	4004	381	9	3706	3706	3757	632	16	25	0	0	480478	0.391	100000.000	100000.000	0.000	0.000	0.000	0.000	0.000	16.610	254	298	254	298	120	820	100	706	"S782"
0	0	0	12	5	2	"gp130 "	"P40189"	17580	14260	80	4562	4550	338	7	3800	3800	3924	1716	43	0	0	0	236600	0.365	100000.000	100000.000	0.000	0.000	0.000	0.000	0.000	16.610	762	750	762	750	52	340	100	707	"S782"
0	0	0	12	6	2	"gp130 "	"P40189"	18080	14250	90	4736	4707	300	6	3892	3892	3914	506	12	88	19	0	244781	1.567	100000.000	100000.000	0.000	0.000	0.000	0.000	0.000	16.610	844	815	844	815	52	420	100	708	"S782"
0	0	0	12	7	2	"HSP60"	"P10809"	18580	14250	200	4003	4954	4385	88	3907	3907	4163	1960	47	9	5	0	1565552	0.404	100000.000	100000.000	0.000	0.000	0.000	0.000	0.000	16.610	96	1047	96	1047	316	2384	100	709	"S70"
0	0	0	12	8	2	"HSP60"	"P10809"	19080	14250	200	3855	4015	1778	44	3863	3863	4014	1573	39	1	1	0	1268784	0.001	100000.000	100000.000	0.000	0.000	0.000	0.000	0.000	16.610	-8	152	-8	152	316	2384	100	710	"S70"
0	0	0	12	9	2	"HSP60"	"P10809"	19570	14250	200	3713	3812	985	25	3768	3768	3832	974	25	1	0	0	1204511	-0.021	100000.000	100000.000	0.000	0.000	0.000	0.000	0.000	16.610	-55	44	-55	44	316	2384	100	711	"S70"
0	0	0	12	1	3	"IL7R "	"P16871"	15600	14900	120	5751	5798	1032	17	3593	3593	3714	1273	34	90	18	0	695786	1.637	100000.000	100000.000	0.000	0.000	0.000	0.000	0.000	16.610	2158	2205	2158	2205	120	820	100	712	"Y449"
0	0	0	12	2	3	"IL7R "	"P16871"	16090	14900	120	5985	5758	672	11	3563	3563	3648	1178	32	89	55	0	690988	1.791	100000.000	100000.000	0.000	0.000	0.000	0.000	0.000	16.610	2422	2195	2422	2195	120	820	100	713	"Y449"
0	0	0	12	3	3	"IL7R "	"P16871"	16580	14900	120	6056	5809	871	14	3654	3654	3699	817	22	90	85	0	697079	2.583	100000.000	100000.000	0.000	0.000	0.000	0.000	0.000	16.610	2402	2155	2402	2155	120	820	100	714	"Y449"
0	0	0	12	4	3	"IRAK4"	"P51617"	17080	14900	200	3704	3717	249	6	3737	3737	3804	959	25	0	0	0	1174431	-0.091	100000.000	100000.000	0.000	0.000	0.000	0.000	0.000	16.610	-33	-20	-33	-20	316	2384	100	715	"T345"
0	0	0	12	5	3	"IRAK4"	"P51617"	17580	14900	200	3801	3850	475	12	3818	3818	3884	1089	28	0	0	0	1216534	-0.031	100000.000	100000.000	0.000	0.000	0.000	0.000	0.000	16.610	-17	32	-17	32	316	2384	100	716	"T345"
0	0	0	12	6	3	"IRAK4"	"P51617"	18090	14910	200	3892	4456	3340	74	3911	3911	4138	1900	45	6	4	0	1408071	0.167	100000.000	100000.000	0.000	0.000	0.000	0.000	0.000	16.610	-19	545	-19	545	316	2384	100	717	"T345"
0	0	0	12	7	3	"LIMK1"	"P53667"	18570	14900	90	7468	7456	614	8	3921	3921	3983	799	20	98	98	0	387732	4.347	100000.000	100000.000	0.000	0.000	0.000	0.000	0.000	16.610	3547	3535	3547	3535	52	420	100	718	"T508"
0	0	0	12	8	3	"LIMK1"	"P53667"	19090	14900	100	7294	6883	1207	17	3884	3884	4054	1691	41	83	52	0	550665	1.673	100000.000	100000.000	0.000	0.000	0.000	0.000	0.000	16.610	3410	2999	3410	2999	80	560	100	719	"T508"
0	0	0	12	9	3	"LIMK1"	"P53667"	19580	14900	100	7002	6569	1152	17	3840	3840	3893	1111	28	85	81	0	525559	2.409	100000.000	100000.000	0.000	0.000	0.000	0.000	0.000	16.610	3162	2729	3162	2729	80	560	100	720	"T508"
0	0	0	12	1	4	"p38-alpha "	"Q16539"	15600	15550	170	5329	5473	2157	39	3491	3491	3589	1070	29	96	18	0	1138349	1.761	100000.000	100000.000	0.000	0.000	0.000	0.000	0.000	16.610	1838	1982	1838	1982	208	1660	100	721	"T122"
0	0	0	12	2	4	"p38-alpha "	"Q16539"	16090	15530	200	5285	4884	1002	20	3540	3540	3685	2168	58	18	0	0	1543404	0.553	100000.000	100000.000	0.000	0.000	0.000	0.000	0.000	16.610	1745	1344	1745	1344	316	2384	100	722	"T122"
0	0	0	12	3	4	"p38-alpha "	"Q16539"	16580	15530	200	5630	5142	1060	20	3676	3676	3730	686	18	69	66	0	1625027	2.058	100000.000	100000.000	0.000	0.000	0.000	0.000	0.000	16.610	1954	1466	1954	1466	316	2384	100	723	"T122"
0	0	0	12	4	4	"MEK1 "	"Q02750"	17100	15540	80	4557	4469	440	9	3794	3794	3954	865	21	40	0	0	232403	0.595	100000.000	100000.000	0.000	0.000	0.000	0.000	0.000	16.610	763	675	763	675	52	340	100	724	"S297"
0	0	0	12	5	4	"MEK1 "	"Q02750"	17570	15550	100	4314	4415	915	20	3815	3815	4080	2363	57	1	1	0	353174	0.142	100000.000	100000.000	0.000	0.000	0.000	0.000	0.000	16.610	499	600	499	600	80	560	100	725	"S297"
0	0	0	12	6	4	"MEK1 "	"Q02750"	18070	15530	200	3948	4174	1209	28	3869	3869	3990	1642	41	2	1	0	1319126	0.112	100000.000	100000.000	0.000	0.000	0.000	0.000	0.000	16.610	79	305	79	305	316	2384	100	726	"S297"
0	0	0	12	7	4	"P27kip1"	"P46527"	18580	15510	110	5280	5251	357	6	3961	3961	4141	1930	46	1	0	0	420118	0.575	100000.000	100000.000	0.000	0.000	0.000	0.000	0.000	16.610	1319	1290	1319	1290	80	656	100	727	"Y74"
0	0	0	12	8	4	"P27kip1"	"P46527"	19060	15520	110	5483	5397	499	9	3944	3944	3992	534	13	93	88	0	431767	2.631	100000.000	100000.000	0.000	0.000	0.000	0.000	0.000	16.610	1539	1453	1539	1453	80	656	100	728	"Y74"
0	0	0	12	9	4	"P27kip1"	"P46527"	19570	15510	170	4285	5004	1915	38	3807	3807	4015	2038	50	20	3	0	1040871	0.485	100000.000	100000.000	0.000	0.000	0.000	0.000	0.000	16.610	478	1197	478	1197	208	1660	100	729	"Y74"
0	0	0	12	1	5	"PPARG "	"P37231"	15610	16200	120	4052	4131	863	20	3488	3488	3505	326	9	84	30	0	495765	1.920	100000.000	100000.000	0.000	0.000	0.000	0.000	0.000	16.610	564	643	564	643	120	820	100	730	"S112"
0	0	0	12	2	5	"PPARG "	"P37231"	16100	16200	130	4136	4493	2951	65	3590	3590	3777	2239	59	2	1	0	539158	0.320	100000.000	100000.000	0.000	0.000	0.000	0.000	0.000	16.610	546	903	546	903	120	940	100	731	"S112"
0	0	0	12	3	5	"PPARG "	"P37231"	16590	16200	150	4192	4397	2515	57	3682	3682	3712	391	10	68	18	0	685915	1.752	100000.000	100000.000	0.000	0.000	0.000	0.000	0.000	16.610	510	715	510	715	156	1272	100	732	"S112"
0	0	0	12	4	5	"Pyk2 "	"Q14289"	17080	16190	190	24565	20392	8675	42	3743	3743	3882	1419	36	80	80	0	5220271	11.635	100000.000	100000.000	0.000	0.000	0.000	0.000	0.000	16.610	20822	16649	20822	16649	256	2088	100	733	"S399"
0	0	0	12	5	5	"Pyk2 "	"Q14289"	17580	16170	190	25494	20975	9467	45	3816	3816	3933	1177	29	79	78	0	5369717	14.479	100000.000	100000.000	0.000	0.000	0.000	0.000	0.000	16.610	21678	17159	21678	17159	256	2088	100	734	"S399"
0	0	0	12	6	5	"Pyk2 "	"Q14289"	18070	16180	190	27442	23813	8877	37	3881	3881	3981	1129	28	86	85	0	6096197	17.566	100000.000	100000.000	0.000	0.000	0.000	0.000	0.000	16.610	23561	19932	23561	19932	256	2088	100	735	"S399"
0	0	0	12	7	5	"STAT1 "	"P42224"	18590	16180	170	4858	5138	2560	49	3872	3872	3964	1174	29	18	2	0	1068785	1.000	100000.000	100000.000	0.000	0.000	0.000	0.000	0.000	16.610	986	1266	986	1266	208	1660	100	736	"S708"
0	0	0	12	8	5	"STAT1 "	"P42224"	19090	16180	180	4919	4872	492	10	3860	3860	3958	1218	30	24	0	0	1247150	0.750	100000.000	100000.000	0.000	0.000	0.000	0.000	0.000	16.610	1059	1012	1059	1012	256	1924	100	737	"S708"
0	0	0	12	9	5	"STAT1 "	"P42224"	19580	16180	180	5421	7059	5399	76	3798	3798	4127	2399	58	28	13	0	1806980	1.222	100000.000	100000.000	0.000	0.000	0.000	0.000	0.000	16.610	1623	3261	1623	3261	256	1924	100	738	"S708"
0	0	0	12	1	6	"STAT5B "	"P51692"	15590	16820	140	3551	4010	2328	58	3443	3443	3601	2135	59	0	0	0	625509	0.192	100000.000	100000.000	0.000	0.000	0.000	0.000	0.000	16.610	108	567	108	567	156	1140	100	739	"S731"
0	0	0	12	2	6	"STAT5B "	"P51692"	16100	16830	80	4715	5938	6781	114	3529	3529	3589	581	16	73	51	0	308758	4.043	100000.000	100000.000	0.000	0.000	0.000	0.000	0.000	16.610	1186	2409	1186	2409	52	340	100	740	"S731"
0	0	0	12	3	6	"STAT5B "	"P51692"	16600	16820	100	4364	4823	2722	56	3668	3668	3977	2600	65	3	2	0	385853	0.325	100000.000	100000.000	0.000	0.000	0.000	0.000	0.000	16.610	696	1155	696	1155	80	560	100	741	"S731"
0	0	0	12	4	6	"Syk "	"P43405"	17110	16820	90	10600	10681	7186	67	3719	3719	5035	6294	125	51	9	0	555420	0.897	100000.000	100000.000	0.000	0.000	0.000	0.000	0.000	16.610	6881	6962	6881	6962	52	420	100	742	"Y348"
0	0	0	12	5	6	"Syk "	"P43405"	17580	16820	80	11907	11103	6428	57	3809	3809	3913	1427	36	71	63	0	577338	5.039	100000.000	100000.000	0.000	0.000	0.000	0.000	0.000	16.610	8098	7294	8098	7294	52	340	100	743	"Y348"
0	0	0	12	6	6	"Syk "	"P43405"	18080	16830	120	4350	8304	6371	76	3895	3895	4051	1476	36	40	38	0	996527	2.881	100000.000	100000.000	0.000	0.000	0.000	0.000	0.000	16.610	455	4409	455	4409	120	820	100	744	"Y348"
0	0	0	12	7	6	"Calmodulin "	"P62158"	18590	16830	120	5651	5580	622	11	3895	3895	4005	1516	37	68	0	0	669640	1.039	100000.000	100000.000	0.000	0.000	0.000	0.000	0.000	16.610	1756	1685	1756	1685	120	820	100	745	"Y99"
0	0	0	12	8	6	"Calmodulin "	"P62158"	19090	16830	130	6880	8531	4906	57	3794	3794	3886	678	17	96	94	0	1023717	6.851	100000.000	100000.000	0.000	0.000	0.000	0.000	0.000	16.610	3086	4737	3086	4737	120	940	100	746	"Y99"
0	0	0	12	9	6	"Calmodulin "	"P62158"	19580	16820	150	8094	12712	10705	84	3817	3817	4372	3029	69	66	40	0	1983140	2.753	100000.000	100000.000	0.000	0.000	0.000	0.000	0.000	16.610	4277	8895	4277	8895	156	1272	100	747	"Y99"
-75	0	0	12	1	7	"empty"	"empty"	15580	17460	200	3484	3546	801	22	3489	3489	3673	1971	53	0	0	0	1120386	-0.064	100000.000	100000.000	0.000	0.000	0.000	0.000	0.000	16.610	-5	57	-5	57	316	2384	100	748	"empty"
-75	0	0	12	2	7	"empty"	"empty"	16080	17460	200	3557	3601	321	8	3528	3528	3712	1906	51	0	0	0	1137918	-0.058	100000.000	100000.000	0.000	0.000	0.000	0.000	0.000	16.610	29	73	29	73	316	2384	100	749	"empty"
-75	0	0	12	3	7	"empty"	"empty"	16580	17460	200	3603	3931	2438	62	3639	3639	3772	1358	36	4	2	0	1242133	0.117	100000.000	100000.000	0.000	0.000	0.000	0.000	0.000	16.610	-36	292	-36	292	316	2384	100	750	"empty"
-75	0	0	12	4	7	"empty"	"empty"	17080	17460	200	3757	4020	2567	63	3734	3734	4027	2737	67	1	0	0	1270163	-0.003	100000.000	100000.000	0.000	0.000	0.000	0.000	0.000	16.610	23	286	23	286	316	2384	100	751	"empty"
-75	0	0	12	5	7	"empty"	"empty"	17580	17460	200	3852	4102	1753	42	3829	3829	4012	1785	44	2	1	0	1296267	0.050	100000.000	100000.000	0.000	0.000	0.000	0.000	0.000	16.610	23	273	23	273	316	2384	100	752	"empty"
-75	0	0	12	6	7	"empty"	"empty"	18080	17460	200	3803	3879	577	14	3851	3851	4099	2160	52	1	0	0	1225711	-0.102	100000.000	100000.000	0.000	0.000	0.000	0.000	0.000	16.610	-48	28	-48	28	316	2384	100	753	"empty"
0	0	0	12	7	7	"Control-Spot"	"Tau"	18580	17450	120	6184	6527	1101	16	3848	3848	3937	842	21	99	93	0	783221	3.076	100000.000	100000.000	0.000	0.000	0.000	0.000	0.000	16.610	2336	2679	2336	2679	120	820	100	754	"Control-Spot"
0	0	0	12	8	7	"Control-Spot"	"Tau"	19080	17450	160	7262	9764	7890	80	3869	3869	4243	1976	46	72	42	0	2030920	2.794	100000.000	100000.000	0.000	0.000	0.000	0.000	0.000	16.610	3393	5895	3393	5895	208	1512	100	755	"Control-Spot"
0	0	0	12	9	7	"Control-Spot"	"Tau"	19590	17450	140	8028	10916	8316	76	3745	3745	4327	3067	70	66	30	0	1702902	2.148	100000.000	100000.000	0.000	0.000	0.000	0.000	0.000	16.610	4283	7171	4283	7171	156	1140	100	756	"Control-Spot"
0	0	0	13	1	1	"Anxa1"	"P04083"	2070	18160	100	4415	4401	663	15	3441	3441	3461	320	9	85	72	0	352068	2.938	100000.000	100000.000	0.000	0.000	0.000	0.000	0.000	16.610	974	960	974	960	80	560	100	757	"Y20"
0	0	0	13	2	1	"Anxa1"	"P04083"	2570	18150	100	4440	4300	601	13	3365	3365	3412	764	22	67	12	0	343999	1.162	100000.000	100000.000	0.000	0.000	0.000	0.000	0.000	16.610	1075	935	1075	935	80	560	100	758	"Y20"
0	0	0	13	3	1	"Anxa1"	"P04083"	3070	18150	90	4391	4363	310	7	3357	3357	3374	270	8	98	94	0	226897	3.663	100000.000	100000.000	0.000	0.000	0.000	0.000	0.000	16.610	1034	1006	1034	1006	52	420	100	759	"Y20"
0	0	0	13	4	1	"Bax"	"Q07812"	3560	18130	100	3577	3658	429	11	3394	3394	3417	288	8	43	15	0	292647	0.837	100000.000	100000.000	0.000	0.000	0.000	0.000	0.000	16.610	183	264	183	264	80	560	100	760	"S184"
0	0	0	13	5	1	"Bax"	"Q07812"	4060	18130	200	3513	3538	468	13	3465	3465	3469	354	10	25	3	0	1118058	0.195	100000.000	100000.000	0.000	0.000	0.000	0.000	0.000	16.610	48	73	48	73	316	2384	100	761	"S184"
0	0	0	13	6	1	"Bax"	"Q07812"	4570	18140	180	3837	3851	583	15	3549	3549	3534	389	11	39	6	0	985798	0.815	100000.000	100000.000	0.000	0.000	0.000	0.000	0.000	16.610	288	302	288	302	256	1924	100	762	"S184"
0	0	0	13	7	1	"CHOP"	"P35638"	5070	18130	70	4397	4527	599	13	3550	3550	3522	357	10	84	68	0	144849	2.815	100000.000	100000.000	0.000	0.000	0.000	0.000	0.000	16.610	847	977	847	977	32	236	100	763	"S79"
0	0	0	13	8	1	"CHOP"	"P35638"	5570	18120	200	3671	3801	506	13	3579	3579	3611	566	15	12	9	0	1201096	0.336	100000.000	100000.000	0.000	0.000	0.000	0.000	0.000	16.610	92	222	92	222	316	2384	100	764	"S79"
0	0	0	13	9	1	"CHOP"	"P35638"	6070	18120	200	3541	3638	371	10	3517	3517	3575	886	24	8	0	0	1149516	0.071	100000.000	100000.000	0.000	0.000	0.000	0.000	0.000	16.610	24	121	24	121	316	2384	100	765	"S79"
0	0	0	13	1	2	"Crk "	"P46108"	2070	18800	200	3487	3576	500	13	3461	3461	3497	456	13	13	5	0	1129955	0.173	100000.000	100000.000	0.000	0.000	0.000	0.000	0.000	16.610	26	115	26	115	316	2384	100	766	"Y221"
0	0	0	13	2	2	"Crk "	"P46108"	2570	18790	200	3391	3520	502	14	3315	3315	3347	503	15	12	7	0	1112245	0.344	100000.000	100000.000	0.000	0.000	0.000	0.000	0.000	16.610	76	205	76	205	316	2384	100	767	"Y221"
0	0	0	13	3	2	"Crk "	"P46108"	3070	18790	200	3310	3439	512	14	3279	3279	3312	352	10	13	10	0	1086664	0.361	100000.000	100000.000	0.000	0.000	0.000	0.000	0.000	16.610	31	160	31	160	316	2384	100	768	"Y221"
0	0	0	13	4	2	"EEA1"	"Q15075"	3570	18790	200	3396	3513	439	12	3333	3333	3399	726	21	9	4	0	1109971	0.157	100000.000	100000.000	0.000	0.000	0.000	0.000	0.000	16.610	63	180	63	180	316	2384	100	769	"T431"
0	0	0	13	5	2	"EEA1"	"Q15075"	4080	18790	70	4601	4591	377	8	3465	3465	3504	549	15	90	56	0	146898	1.980	100000.000	100000.000	0.000	0.000	0.000	0.000	0.000	16.610	1136	1126	1136	1126	32	236	100	770	"T431"
0	0	0	13	6	2	"EEA1"	"Q15075"	4580	18790	200	3579	3601	481	13	3515	3515	3503	374	10	18	7	0	1137884	0.262	100000.000	100000.000	0.000	0.000	0.000	0.000	0.000	16.610	64	86	64	86	316	2384	100	771	"T431"
0	0	0	13	7	2	"IKK-alpha "	"O15111"	5080	18790	80	5251	5195	567	10	3593	3593	3571	233	6	98	94	0	270141	6.970	100000.000	100000.000	0.000	0.000	0.000	0.000	0.000	16.610	1658	1602	1658	1602	52	340	100	772	"T23"
0	0	0	13	8	2	"IKK-alpha "	"O15111"	5580	18780	90	5228	5092	479	9	3576	3576	3571	233	6	98	94	0	264778	6.528	100000.000	100000.000	0.000	0.000	0.000	0.000	0.000	16.610	1652	1516	1652	1516	52	420	100	773	"T23"
0	0	0	13	9	2	"IKK-alpha "	"O15111"	6070	18770	70	5143	5253	390	7	3507	3507	3547	298	8	100	100	0	168089	5.725	100000.000	100000.000	0.000	0.000	0.000	0.000	0.000	16.610	1636	1746	1636	1746	32	236	100	774	"T23"
0	0	0	13	1	3	"Jak2 "	"O60674"	2070	19450	200	3471	3470	307	8	3455	3455	3495	803	22	0	0	0	1096369	-0.031	100000.000	100000.000	0.000	0.000	0.000	0.000	0.000	16.610	16	15	16	15	316	2384	100	775	"Y1007"
0	0	0	13	2	3	"Jak2 "	"O60674"	2570	19450	200	3363	3354	250	7	3369	3369	3424	822	24	0	0	0	1059823	-0.085	100000.000	100000.000	0.000	0.000	0.000	0.000	0.000	16.610	-6	-15	-6	-15	316	2384	100	776	"Y1007"
0	0	0	13	3	3	"Jak2 "	"O60674"	3070	19440	200	3323	3342	261	7	3293	3293	3324	338	10	8	1	0	1056084	0.053	100000.000	100000.000	0.000	0.000	0.000	0.000	0.000	16.610	30	49	30	49	316	2384	100	777	"Y1007"
0	0	0	13	4	3	"Keap1"	"Q14145"	3580	19460	80	3586	3627	301	8	3339	3339	3383	298	8	46	11	0	188585	0.819	100000.000	100000.000	0.000	0.000	0.000	0.000	0.000	16.610	247	288	247	288	52	340	100	778	"Y141"
0	0	0	13	5	3	"Keap1"	"Q14145"	4070	19440	200	3500	3482	292	8	3471	3471	3459	536	15	2	0	0	1100356	0.043	100000.000	100000.000	0.000	0.000	0.000	0.000	0.000	16.610	29	11	29	11	316	2384	100	779	"Y141"
0	0	0	13	6	3	"Keap1"	"Q14145"	4570	19430	200	3550	3608	1655	45	3469	3469	3483	622	17	1	0	0	1140221	0.201	100000.000	100000.000	0.000	0.000	0.000	0.000	0.000	16.610	81	139	81	139	316	2384	100	780	"Y141"
0	0	0	13	7	3	"MK2"	"P16389"	5080	19430	80	4541	4358	680	15	3546	3546	3553	414	11	73	53	0	226616	1.944	100000.000	100000.000	0.000	0.000	0.000	0.000	0.000	16.610	995	812	995	812	52	340	100	781	"Y132"
0	0	0	13	8	3	"MK2"	"P16389"	5580	19430	90	4594	4438	490	11	3554	3554	3773	2254	59	0	0	0	230792	0.295	100000.000	100000.000	0.000	0.000	0.000	0.000	0.000	16.610	1040	884	1040	884	52	420	100	782	"Y132"
0	0	0	13	9	3	"MK2"	"P16389"	6080	19420	70	4692	4649	170	3	3467	3467	3542	881	24	96	0	0	148773	1.257	100000.000	100000.000	0.000	0.000	0.000	0.000	0.000	16.610	1225	1182	1225	1182	32	236	100	783	"Y132"
0	0	0	13	1	4	"MyD88"	"Q99836"	2080	20090	160	4687	4688	615	13	3473	3473	3491	402	11	90	82	0	975087	2.978	100000.000	100000.000	0.000	0.000	0.000	0.000	0.000	16.610	1214	1215	1214	1215	208	1512	100	784	"Y257"
0	0	0	13	2	4	"MyD88"	"Q99836"	2580	20080	150	4582	4614	364	7	3340	3340	3358	264	7	98	97	0	719770	4.758	100000.000	100000.000	0.000	0.000	0.000	0.000	0.000	16.610	1242	1274	1242	1274	156	1272	100	785	"Y257"
0	0	0	13	3	4	"MyD88"	"Q99836"	3090	20080	160	4653	4650	406	8	3308	3308	3346	653	19	96	52	0	967295	1.997	100000.000	100000.000	0.000	0.000	0.000	0.000	0.000	16.610	1345	1342	1345	1342	208	1512	100	786	"Y257"
0	0	0	13	4	4	"NFkB-p105 "	"P19838"	3580	20080	80	3627	3652	492	13	3338	3338	3349	233	6	59	32	0	189910	1.300	100000.000	100000.000	0.000	0.000	0.000	0.000	0.000	16.610	289	314	289	314	52	340	100	787	"S337"
0	0	0	13	5	4	"NFkB-p105 "	"P19838"	4090	20090	90	3724	3771	480	12	3500	3500	3473	317	9	42	7	0	196071	0.940	100000.000	100000.000	0.000	0.000	0.000	0.000	0.000	16.610	224	271	224	271	52	420	100	788	"S337"
0	0	0	13	6	4	"NFkB-p105 "	"P19838"	4580	20080	200	3401	3470	908	26	3488	3488	3479	444	12	6	1	0	1096600	-0.020	100000.000	100000.000	0.000	0.000	0.000	0.000	0.000	16.610	-87	-18	-87	-18	316	2384	100	789	"S337"
0	0	0	13	7	4	"PKACa "	"P17612"	5080	20070	150	4262	4209	511	12	3553	3553	3524	370	10	74	45	0	656589	1.851	100000.000	100000.000	0.000	0.000	0.000	0.000	0.000	16.610	709	656	709	656	156	1272	100	790	"S338"
0	0	0	13	8	4	"PKACa "	"P17612"	5580	20060	150	4331	4316	239	5	3564	3564	3568	227	6	97	89	0	673287	3.295	100000.000	100000.000	0.000	0.000	0.000	0.000	0.000	16.610	767	752	767	752	156	1272	100	791	"S338"
0	0	0	13	9	4	"PKACa "	"P17612"	6070	20070	160	4255	4184	420	10	3493	3493	3542	788	22	44	1	0	870273	0.815	100000.000	100000.000	0.000	0.000	0.000	0.000	0.000	16.610	762	691	762	691	208	1512	100	792	"S338"
0	0	0	13	1	5	"PDK1"	"O15530"	2080	20730	110	11217	11133	1130	10	3556	3556	4638	7249	156	61	0	0	890644	0.896	100000.000	100000.000	0.000	0.000	0.000	0.000	0.000	16.610	7661	7577	7661	7577	80	656	100	793	"Y373"
0	0	0	13	2	5	"PDK1"	"O15530"	2580	20740	100	10899	11571	7108	61	3312	3312	3348	354	10	100	97	1	925688	23.229	100000.000	100000.000	0.000	0.000	0.000	0.000	0.000	16.610	7587	8259	7587	8259	80	560	100	794	"Y373"
0	0	0	13	3	5	"PDK1"	"O15530"	3090	20720	110	10457	10303	859	8	3296	3296	3310	238	7	100	100	0	824264	29.382	100000.000	100000.000	0.000	0.000	0.000	0.000	0.000	16.610	7161	7007	7161	7007	80	656	100	795	"Y373"
0	0	0	13	4	5	"Ripk1"	"Q13546"	3580	20730	80	4420	4286	707	16	3330	3330	3326	216	6	78	69	0	222897	4.444	100000.000	100000.000	0.000	0.000	0.000	0.000	0.000	16.610	1090	956	1090	956	52	340	100	796	"Y424"
0	0	0	13	5	5	"Ripk1"	"Q13546"	4080	20720	200	3400	3509	522	14	3362	3362	3386	519	15	11	8	0	1108791	0.237	100000.000	100000.000	0.000	0.000	0.000	0.000	0.000	16.610	38	147	38	147	316	2384	100	797	"Y424"
0	0	0	13	6	5	"Ripk1"	"Q13546"	4580	20720	200	3544	3590	596	16	3443	3443	3446	396	11	16	11	0	1134400	0.364	100000.000	100000.000	0.000	0.000	0.000	0.000	0.000	16.610	101	147	101	147	316	2384	100	798	"Y424"
0	0	0	13	7	5	"Smad1 "	"Q15797"	5080	20710	200	3459	3458	208	6	3484	3484	3504	455	12	0	0	0	1092659	-0.101	100000.000	100000.000	0.000	0.000	0.000	0.000	0.000	16.610	-25	-26	-25	-26	316	2384	100	799	"S463"
0	0	0	13	8	5	"Smad1 "	"Q15797"	5580	20710	200	3415	3492	1429	40	3490	3490	3510	444	12	0	0	0	1103575	-0.041	100000.000	100000.000	0.000	0.000	0.000	0.000	0.000	16.610	-75	2	-75	2	316	2384	100	800	"S463"
0	0	0	13	9	5	"Smad1 "	"Q15797"	6080	20710	200	3490	3564	796	22	3493	3493	3522	441	12	1	0	0	1126348	0.095	100000.000	100000.000	0.000	0.000	0.000	0.000	0.000	16.610	-3	71	-3	71	316	2384	100	801	"S463"
0	0	0	13	1	6	"TAB1"	"Q15750"	2080	21390	120	5909	5741	1061	18	3475	3475	3508	536	15	90	88	0	688979	4.166	100000.000	100000.000	0.000	0.000	0.000	0.000	0.000	16.610	2434	2266	2434	2266	120	820	100	802	"S438"
0	0	0	13	2	6	"TAB1"	"Q15750"	2580	21380	120	5247	5117	705	13	3317	3317	3400	527	15	92	85	0	613991	3.258	100000.000	100000.000	0.000	0.000	0.000	0.000	0.000	16.610	1930	1800	1930	1800	120	820	100	803	"S438"
0	0	0	13	3	6	"TAB1"	"Q15750"	3080	21370	120	5334	5196	813	15	3242	3242	3317	501	15	89	87	0	623464	3.750	100000.000	100000.000	0.000	0.000	0.000	0.000	0.000	16.610	2092	1954	2092	1954	120	820	100	804	"S438"
0	0	0	13	4	6	"Tgfbr2"	"P37173"	3580	21360	130	3582	3578	212	5	3295	3295	3306	270	8	52	11	0	429363	1.007	100000.000	100000.000	0.000	0.000	0.000	0.000	0.000	16.610	287	283	287	283	120	940	100	805	"Y259"
0	0	0	13	5	6	"Tgfbr2"	"P37173"	4080	21360	150	3642	3654	396	10	3375	3375	3383	324	9	46	11	0	570018	0.836	100000.000	100000.000	0.000	0.000	0.000	0.000	0.000	16.610	267	279	267	279	156	1272	100	806	"Y259"
0	0	0	13	6	6	"Tgfbr2"	"P37173"	4590	21380	140	3697	3677	351	9	3382	3382	3367	315	9	50	10	0	573650	0.984	100000.000	100000.000	0.000	0.000	0.000	0.000	0.000	16.610	315	295	315	295	156	1140	100	807	"Y259"
0	0	0	13	7	6	"XIAP "	"P98170"	5080	21360	90	19391	18691	2675	14	3505	3505	3536	512	14	100	100	0	971910	29.600	100000.000	100000.000	0.000	0.000	0.000	0.000	0.000	16.610	15886	15186	15886	15186	52	420	100	808	"S87"
0	0	0	13	8	6	"XIAP "	"P98170"	5580	21360	90	20769	20038	2668	13	3524	3524	3527	245	6	100	100	0	1042001	67.392	100000.000	100000.000	0.000	0.000	0.000	0.000	0.000	16.610	17245	16514	17245	16514	52	420	100	809	"S87"
0	0	0	13	9	6	"XIAP "	"P98170"	6080	21360	100	19815	15272	7062	46	3445	3445	3491	557	15	83	80	0	1221755	21.151	100000.000	100000.000	0.000	0.000	0.000	0.000	0.000	16.610	16370	11827	16370	11827	80	560	100	810	"S87"
-75	0	0	13	1	7	"empty"	"empty"	2080	22010	200	3483	3521	434	12	3472	3472	3514	1228	34	1	0	0	1112768	0.006	100000.000	100000.000	0.000	0.000	0.000	0.000	0.000	16.610	11	49	11	49	316	2384	100	811	"empty"
-75	0	0	13	2	7	"empty"	"empty"	2580	22010	200	3312	3323	183	5	3312	3312	3326	248	7	7	0	0	1050219	-0.012	0.000	100000.000	0.000	0.000	0.000	0.000	0.000	Error	0	11	0	11	316	2384	100	812	"empty"
-75	0	0	13	3	7	"empty"	"empty"	3080	22010	200	3277	3294	180	5	3271	3271	3288	321	9	6	0	0	1040970	0.019	100000.000	100000.000	0.000	0.000	0.000	0.000	0.000	16.610	6	23	6	23	316	2384	100	813	"empty"
-75	0	0	13	4	7	"empty"	"empty"	3580	22010	200	3327	3330	258	7	3272	3272	3306	436	13	6	0	0	1052252	0.055	100000.000	100000.000	0.000	0.000	0.000	0.000	0.000	16.610	55	58	55	58	316	2384	100	814	"empty"
-75	0	0	13	5	7	"empty"	"empty"	4080	22010	200	3380	3370	257	7	3342	3342	3355	427	12	4	0	0	1064796	0.035	100000.000	100000.000	0.000	0.000	0.000	0.000	0.000	16.610	38	28	38	28	316	2384	100	815	"empty"
-75	0	0	13	6	7	"empty"	"empty"	4580	22010	200	3320	3327	407	12	3391	3391	3398	458	13	2	0	0	1051348	-0.155	100000.000	100000.000	0.000	0.000	0.000	0.000	0.000	16.610	-71	-64	-71	-64	316	2384	100	816	"empty"
-75	0	0	13	7	7	"empty"	"empty"	5080	22010	200	3430	3418	243	7	3424	3424	3472	1182	34	0	0	0	1080033	-0.046	100000.000	100000.000	0.000	0.000	0.000	0.000	0.000	16.610	6	-6	6	-6	316	2384	100	817	"empty"
-75	0	0	13	8	7	"empty"	"empty"	5580	22010	200	3427	3467	389	11	3464	3464	3754	3726	99	0	0	0	1095512	-0.077	100000.000	100000.000	0.000	0.000	0.000	0.000	0.000	16.610	-37	3	-37	3	316	2384	100	818	"empty"
-75	0	0	13	9	7	"empty"	"empty"	6080	22010	200	3397	3424	178	5	3443	3443	3605	2924	81	0	0	0	1081879	-0.062	100000.000	100000.000	0.000	0.000	0.000	0.000	0.000	16.610	-46	-19	-46	-19	316	2384	100	819	"empty"
0	0	0	14	1	1	"PTEN"	"P60484"	6580	18110	70	5127	4984	656	13	3453	3453	3463	288	8	90	87	0	159487	5.281	100000.000	100000.000	0.000	0.000	0.000	0.000	0.000	16.610	1674	1531	1674	1531	32	236	100	820	"T382/3/5"
0	0	0	14	2	1	"PTEN"	"P60484"	7090	18110	100	3843	4137	890	21	3304	3304	3306	428	12	53	46	0	330945	1.942	100000.000	100000.000	0.000	0.000	0.000	0.000	0.000	16.610	539	833	539	833	80	560	100	821	"T382/3/5"
0	0	0	14	3	1	"PTEN"	"P60484"	7590	18110	80	4407	4276	836	19	3228	3228	3193	419	13	75	65	0	222373	2.585	100000.000	100000.000	0.000	0.000	0.000	0.000	0.000	16.610	1179	1048	1179	1048	52	340	100	822	"T382/3/5"
0	0	0	14	4	1	"Rab5A"	"P20339"	8080	18100	200	2943	3021	676	22	3063	3063	3133	965	30	1	0	0	954784	-0.116	100000.000	100000.000	0.000	0.000	0.000	0.000	0.000	16.610	-120	-42	-120	-42	316	2384	100	823	"S123"
0	0	0	14	5	1	"Rab5A"	"P20339"	8590	18100	200	2884	2951	468	15	2946	2946	3027	887	29	1	0	0	932642	-0.086	100000.000	100000.000	0.000	0.000	0.000	0.000	0.000	16.610	-62	5	-62	5	316	2384	100	824	"S123"
0	0	0	14	6	1	"Rab5A"	"P20339"	9090	18100	200	2860	2921	649	22	2942	2942	3004	908	30	0	0	0	923163	-0.091	100000.000	100000.000	0.000	0.000	0.000	0.000	0.000	16.610	-82	-21	-82	-21	316	2384	100	825	"S123"
0	0	0	14	7	1	"STAT1 "	"P42224"	9590	18100	200	3100	3228	1925	59	2978	2978	3060	939	30	1	0	0	1019966	0.179	100000.000	100000.000	0.000	0.000	0.000	0.000	0.000	16.610	122	250	122	250	316	2384	100	826	"Y701"
0	0	0	14	8	1	"STAT1 "	"P42224"	10090	18090	200	3118	3283	1906	58	3051	3051	3098	585	18	6	1	0	1037339	0.316	100000.000	100000.000	0.000	0.000	0.000	0.000	0.000	16.610	67	232	67	232	316	2384	100	827	"Y701"
0	0	0	14	9	1	"STAT1 "	"P42224"	10590	18090	200	3276	3267	321	9	3184	3184	3208	583	18	4	0	0	1032246	0.101	100000.000	100000.000	0.000	0.000	0.000	0.000	0.000	16.610	92	83	92	83	316	2384	100	828	"Y701"
0	0	0	14	1	2	"STAT5B "	"P51692"	6580	18750	200	3471	3604	1280	35	3486	3486	3667	2465	67	1	1	0	1138965	-0.026	100000.000	100000.000	0.000	0.000	0.000	0.000	0.000	16.610	-15	118	-15	118	316	2384	100	829	"Y699"
0	0	0	14	2	2	"STAT5B "	"P51692"	7080	18750	200	3399	3368	466	13	3343	3343	3374	1047	31	1	0	0	1064310	-0.006	100000.000	100000.000	0.000	0.000	0.000	0.000	0.000	16.610	56	25	56	25	316	2384	100	830	"Y699"
0	0	0	14	3	2	"STAT5B "	"P51692"	7590	18750	160	3236	3338	1798	53	3209	3209	3200	455	14	4	0	0	694227	0.303	100000.000	100000.000	0.000	0.000	0.000	0.000	0.000	16.610	27	129	27	129	208	1512	100	831	"Y699"
0	0	0	14	4	2	"Syk "	"P43405"	8090	18750	70	31196	28859	8432	29	3075	3075	3101	352	11	93	93	0	923484	73.176	100000.000	100000.000	0.000	0.000	0.000	0.000	0.000	16.610	28121	25784	28121	25784	32	236	100	832	"Y352"
0	0	0	14	5	2	"Syk "	"P43405"	8600	18750	110	3565	15571	13921	89	2961	2961	3016	623	20	50	48	0	1245688	20.152	100000.000	100000.000	0.000	0.000	0.000	0.000	0.000	16.610	604	12610	604	12610	80	656	100	833	"Y352"
0	0	0	14	6	2	"Syk "	"P43405"	9110	18760	70	29070	23499	12087	51	2984	2984	3094	945	30	78	75	0	751972	21.593	100000.000	100000.000	0.000	0.000	0.000	0.000	0.000	16.610	26086	20515	26086	20515	32	236	100	834	"Y352"
0	0	0	14	7	2	"ACC1"	"Q13085"	9590	18760	150	3484	3557	886	24	2979	2979	3012	311	10	80	30	0	554819	1.752	100000.000	100000.000	0.000	0.000	0.000	0.000	0.000	16.610	505	578	505	578	156	1272	100	835	"S80"
0	0	0	14	8	2	"ACC1"	"Q13085"	10100	18760	160	3448	3492	497	14	3000	3000	3043	445	14	50	13	0	726320	1.009	100000.000	100000.000	0.000	0.000	0.000	0.000	0.000	16.610	448	492	448	492	208	1512	100	836	"S80"
0	0	0	14	9	2	"ACC1"	"Q13085"	10590	18730	150	3535	3576	615	17	3130	3130	3144	399	12	50	16	0	557861	1.083	100000.000	100000.000	0.000	0.000	0.000	0.000	0.000	16.610	405	446	405	446	156	1272	100	837	"S80"
0	0	0	14	1	3	"TrKA"	"P04629"	6600	19420	120	5431	5496	1661	30	3433	3433	3483	906	26	88	67	0	659465	2.222	100000.000	100000.000	0.000	0.000	0.000	0.000	0.000	16.610	1998	2063	1998	2063	120	820	100	838	"Y680"
0	0	0	14	2	3	"TrKA"	"P04629"	7090	19410	100	5196	5263	568	10	3337	3337	3400	1532	45	78	1	0	421023	1.216	100000.000	100000.000	0.000	0.000	0.000	0.000	0.000	16.610	1859	1926	1859	1926	80	560	100	839	"Y680"
0	0	0	14	3	3	"TrKA"	"P04629"	7600	19410	130	5059	5133	1296	25	3171	3171	3256	1610	49	68	3	0	615992	1.166	100000.000	100000.000	0.000	0.000	0.000	0.000	0.000	16.610	1888	1962	1888	1962	120	940	100	840	"Y680"
0	0	0	14	4	3	"BRAF1"	"P15056"	8100	19410	140	3862	3809	548	14	3047	3047	3135	1259	40	12	0	0	594156	0.535	100000.000	100000.000	0.000	0.000	0.000	0.000	0.000	16.610	815	762	815	762	156	1140	100	841	"S579"
0	0	0	14	5	3	"BRAF1"	"P15056"	8600	19410	130	3663	3737	646	17	2964	2964	2996	353	11	95	49	0	448423	2.099	100000.000	100000.000	0.000	0.000	0.000	0.000	0.000	16.610	699	773	699	773	120	940	100	842	"S579"
0	0	0	14	6	3	"BRAF1"	"P15056"	9110	19410	140	3565	3605	376	10	2925	2925	3035	1467	48	1	0	0	562346	0.389	100000.000	100000.000	0.000	0.000	0.000	0.000	0.000	16.610	640	680	640	680	156	1140	100	843	"S579"
0	0	0	14	7	3	"Cdc2"	"P06493"	9600	19400	140	4567	4297	732	17	2997	2997	3030	309	10	82	79	0	670382	4.100	100000.000	100000.000	0.000	0.000	0.000	0.000	0.000	16.610	1570	1300	1570	1300	156	1140	100	844	"Y15"
0	0	0	14	8	3	"Cdc2"	"P06493"	10100	19410	130	4803	4737	549	11	3070	3070	3090	518	16	93	88	0	568447	3.180	100000.000	100000.000	0.000	0.000	0.000	0.000	0.000	16.610	1733	1667	1733	1667	120	940	100	845	"Y15"
0	0	0	14	9	3	"Cdc2"	"P06493"	10600	19410	130	4873	4865	649	13	3116	3116	3136	383	12	95	93	0	583800	4.514	100000.000	100000.000	0.000	0.000	0.000	0.000	0.000	16.610	1757	1749	1757	1749	120	940	100	846	"Y15"
0	0	0	14	1	4	"ERK3"	"Q16659"	6600	20040	160	4814	4871	667	13	3387	3387	3407	560	16	98	87	0	1013100	2.614	100000.000	100000.000	0.000	0.000	0.000	0.000	0.000	16.610	1427	1484	1427	1484	208	1512	100	847	"S189"
0	0	0	14	2	4	"ERK3"	"Q16659"	7100	20050	180	4535	4475	506	11	3287	3287	3333	842	25	81	13	0	1145715	1.356	100000.000	100000.000	0.000	0.000	0.000	0.000	0.000	16.610	1248	1188	1248	1188	256	1924	100	848	"S189"
0	0	0	14	3	4	"ERK3"	"Q16659"	7600	20050	170	4394	4459	948	21	3174	3174	3183	560	17	98	53	0	927523	2.279	100000.000	100000.000	0.000	0.000	0.000	0.000	0.000	16.610	1220	1285	1220	1285	208	1660	100	849	"S189"
0	0	0	14	4	4	"GIT2"	"Q14161"	8120	20040	100	3561	3554	328	9	3029	3029	3051	377	12	71	23	0	284324	1.334	100000.000	100000.000	0.000	0.000	0.000	0.000	0.000	16.610	532	525	532	525	80	560	100	850	"Y484"
0	0	0	14	5	4	"GIT2"	"Q14161"	8620	20040	90	3342	3355	299	8	2907	2907	2967	568	19	23	1	0	174466	0.683	100000.000	100000.000	0.000	0.000	0.000	0.000	0.000	16.610	435	448	435	448	52	420	100	851	"Y484"
0	0	0	14	6	4	"GIT2"	"Q14161"	9120	20020	100	3276	3333	846	25	2901	2901	2926	228	7	63	41	0	266610	1.785	100000.000	100000.000	0.000	0.000	0.000	0.000	0.000	16.610	375	432	375	432	80	560	100	852	"Y484"
0	0	0	14	7	4	"HSP70 "	"P08107"	9610	20040	200	3022	3070	518	16	2932	2932	2971	605	20	6	0	0	970032	0.164	100000.000	100000.000	0.000	0.000	0.000	0.000	0.000	16.610	90	138	90	138	316	2384	100	853	"Y525"
0	0	0	14	8	4	"HSP70 "	"P08107"	10110	20040	200	3089	3157	846	26	3048	3048	3081	681	22	4	0	0	997559	0.112	100000.000	100000.000	0.000	0.000	0.000	0.000	0.000	16.610	41	109	41	109	316	2384	100	854	"Y525"
0	0	0	14	9	4	"HSP70 "	"P08107"	10610	20040	200	3206	3171	337	10	3118	3118	3133	649	20	5	0	0	1001882	0.059	100000.000	100000.000	0.000	0.000	0.000	0.000	0.000	16.610	88	53	88	53	316	2384	100	855	"Y525"
0	0	0	14	1	5	"iNOS "	"P35228"	6580	20670	110	4407	4186	537	12	3419	3419	3460	599	17	66	25	0	334869	1.212	100000.000	100000.000	0.000	0.000	0.000	0.000	0.000	16.610	988	767	988	767	80	656	100	856	"Y151"
0	0	0	14	2	5	"iNOS "	"P35228"	7080	20670	200	3357	3526	670	19	3309	3309	3320	717	21	16	3	0	1114317	0.287	100000.000	100000.000	0.000	0.000	0.000	0.000	0.000	16.610	48	217	48	217	316	2384	100	857	"Y151"
0	0	0	14	3	5	"iNOS "	"P35228"	7580	20680	90	4273	4212	471	11	3199	3199	3182	296	9	94	80	0	219008	3.480	100000.000	100000.000	0.000	0.000	0.000	0.000	0.000	16.610	1074	1013	1074	1013	52	420	100	858	"Y151"
0	0	0	14	4	5	"IRF-3 "	"Q14653"	8100	20690	110	3648	3690	494	13	3007	3007	3046	370	12	82	41	0	295193	1.741	100000.000	100000.000	0.000	0.000	0.000	0.000	0.000	16.610	641	683	641	683	80	656	100	859	"S402"
0	0	0	14	5	5	"IRF-3 "	"Q14653"	8580	20670	200	3044	3128	391	12	2941	2941	2974	332	11	28	9	0	988488	0.464	100000.000	100000.000	0.000	0.000	0.000	0.000	0.000	16.610	103	187	103	187	316	2384	100	860	"S402"
0	0	0	14	6	5	"IRF-3 "	"Q14653"	9080	20670	200	3044	3145	1375	43	2893	2893	2956	968	32	1	0	0	993802	0.195	100000.000	100000.000	0.000	0.000	0.000	0.000	0.000	16.610	151	252	151	252	316	2384	100	861	"S402"
0	0	0	14	7	5	"M6PR"	"P20645"	9570	20650	70	3561	3502	434	12	2868	2868	2985	1114	37	15	0	0	112049	0.464	100000.000	100000.000	0.000	0.000	0.000	0.000	0.000	16.610	693	634	693	634	32	236	100	862	"S267"
0	0	0	14	8	5	"M6PR"	"P20645"	10080	20670	200	3162	3331	794	23	3065	3065	3219	874	27	10	1	0	1052651	0.128	100000.000	100000.000	0.000	0.000	0.000	0.000	0.000	16.610	97	266	97	266	316	2384	100	863	"S267"
0	0	0	14	9	5	"M6PR"	"P20645"	10580	20670	200	4014	4337	997	22	3529	3529	3892	1615	41	16	4	0	1370432	0.276	100000.000	100000.000	0.000	0.000	0.000	0.000	0.000	16.610	485	808	485	808	316	2384	100	864	"S267"
0	0	0	14	1	6	"MDM2"	"Q00987"	6590	21330	200	3351	3400	465	13	3340	3340	3353	543	16	5	0	0	1074346	0.087	100000.000	100000.000	0.000	0.000	0.000	0.000	0.000	16.610	11	60	11	60	316	2384	100	865	"S166"
0	0	0	14	2	6	"MDM2"	"Q00987"	7090	21330	200	3268	3279	317	9	3264	3264	3300	1199	36	0	0	0	1036102	-0.018	100000.000	100000.000	0.000	0.000	0.000	0.000	0.000	16.610	4	15	4	15	316	2384	100	866	"S166"
0	0	0	14	3	6	"MDM2"	"Q00987"	7590	21330	200	3164	3155	348	11	3138	3138	3176	1235	38	0	0	0	997014	-0.017	100000.000	100000.000	0.000	0.000	0.000	0.000	0.000	16.610	26	17	26	17	316	2384	100	867	"S166"
0	0	0	14	4	6	"p38 delta"	"O15264"	8090	21330	140	4196	4079	590	14	3008	3008	3078	1205	39	48	0	0	636373	0.831	100000.000	100000.000	0.000	0.000	0.000	0.000	0.000	16.610	1188	1071	1188	1071	156	1140	100	868	"Y182"
0	0	0	14	5	6	"p38 delta"	"O15264"	8590	21330	200	3171	3582	984	27	2909	2909	2975	1083	36	36	2	0	1131951	0.560	100000.000	100000.000	0.000	0.000	0.000	0.000	0.000	16.610	262	673	262	673	316	2384	100	869	"Y182"
0	0	0	14	6	6	"p38 delta"	"O15264"	9100	21340	130	4228	4206	288	6	2864	2864	2928	1016	34	94	0	0	504681	1.258	100000.000	100000.000	0.000	0.000	0.000	0.000	0.000	16.610	1364	1342	1364	1342	120	940	100	870	"Y182"
0	0	0	14	7	6	"p70S6K"	"P23443"	9590	21350	140	2953	3080	1441	46	2925	2925	2960	406	13	6	1	0	480409	0.296	100000.000	100000.000	0.000	0.000	0.000	0.000	0.000	16.610	28	155	28	155	156	1140	100	871	"T412"
0	0	0	14	8	6	"p70S6K"	"P23443"	10100	21350	200	3076	3119	480	15	3021	3021	3052	624	20	3	1	0	985747	0.107	100000.000	100000.000	0.000	0.000	0.000	0.000	0.000	16.610	55	98	55	98	316	2384	100	872	"T412"
0	0	0	14	9	6	"p70S6K"	"P23443"	10610	21350	170	3096	3105	415	13	3112	3112	3127	520	16	2	0	0	645786	-0.042	100000.000	100000.000	0.000	0.000	0.000	0.000	0.000	16.610	-16	-7	-16	-7	208	1660	100	873	"T412"
-75	0	0	14	1	7	"empty"	"empty"	6580	21960	200	3382	3361	193	5	3388	3388	3444	1331	38	0	0	0	1062196	-0.062	100000.000	100000.000	0.000	0.000	0.000	0.000	0.000	16.610	-6	-27	-6	-27	316	2384	100	874	"empty"
-75	0	0	14	2	7	"empty"	"empty"	7080	21960	200	3211	3236	620	19	3269	3269	3370	1899	56	0	0	0	1022531	-0.071	100000.000	100000.000	0.000	0.000	0.000	0.000	0.000	16.610	-58	-33	-58	-33	316	2384	100	875	"empty"
-75	0	0	14	3	7	"empty"	"empty"	7580	21960	200	3100	3102	373	12	3148	3148	3174	781	24	0	0	0	980086	-0.092	100000.000	100000.000	0.000	0.000	0.000	0.000	0.000	16.610	-48	-46	-48	-46	316	2384	100	876	"empty"
-75	0	0	14	4	7	"empty"	"empty"	8080	21960	200	3006	3047	454	14	3005	3005	3036	475	15	3	0	0	962827	0.023	100000.000	100000.000	0.000	0.000	0.000	0.000	0.000	16.610	1	42	1	42	316	2384	100	877	"empty"
-75	0	0	14	5	7	"empty"	"empty"	8580	21960	200	2860	2904	455	15	2891	2891	2926	360	12	2	0	0	917561	-0.061	100000.000	100000.000	0.000	0.000	0.000	0.000	0.000	16.610	-31	13	-31	13	316	2384	100	878	"empty"
-75	0	0	14	6	7	"empty"	"empty"	9080	21960	200	2817	2884	709	24	2851	2851	2900	435	15	2	1	0	911193	-0.037	100000.000	100000.000	0.000	0.000	0.000	0.000	0.000	16.610	-34	33	-34	33	316	2384	100	879	"empty"
-75	0	0	14	7	7	"empty"	"empty"	9580	21960	200	2913	2939	324	11	2880	2880	2945	859	29	1	0	0	928785	-0.007	100000.000	100000.000	0.000	0.000	0.000	0.000	0.000	16.610	33	59	33	59	316	2384	100	880	"empty"
-75	0	0	14	8	7	"empty"	"empty"	10080	21960	200	2975	3060	1459	47	2925	2925	2989	1044	34	1	0	0	966841	0.068	100000.000	100000.000	0.000	0.000	0.000	0.000	0.000	16.610	50	135	50	135	316	2384	100	881	"empty"
-75	0	0	14	9	7	"empty"	"empty"	10580	21960	200	3034	3036	320	10	3032	3032	3078	808	26	0	0	0	959365	-0.052	100000.000	100000.000	0.000	0.000	0.000	0.000	0.000	16.610	2	4	2	4	316	2384	100	882	"empty"
0	0	0	15	1	1	"JNK1"	"P45983"	11180	18090	120	4637	4547	1205	26	3316	3316	3330	456	13	71	64	0	545587	2.669	100000.000	100000.000	0.000	0.000	0.000	0.000	0.000	16.610	1321	1231	1321	1231	120	820	100	883	"T183"
0	0	0	15	2	1	"JNK1"	"P45983"	11680	18060	130	5065	4851	742	15	3460	3460	3477	393	11	84	80	0	582171	3.496	100000.000	100000.000	0.000	0.000	0.000	0.000	0.000	16.610	1605	1391	1605	1391	120	940	100	884	"T183"
0	0	0	15	3	1	"JNK1"	"P45983"	12170	18070	120	5100	4897	658	13	3536	3536	3592	447	12	85	79	0	587692	2.919	100000.000	100000.000	0.000	0.000	0.000	0.000	0.000	16.610	1564	1361	1564	1361	120	820	100	885	"T183"
0	0	0	15	4	1	"Keap1"	"Q14145"	12670	18080	80	6184	6140	363	5	3610	3610	3612	221	6	100	100	0	319275	11.439	100000.000	100000.000	0.000	0.000	0.000	0.000	0.000	16.610	2574	2530	2574	2530	52	340	100	886	"S293/5"
0	0	0	15	5	1	"Keap1"	"Q14145"	13160	18080	120	5660	5156	1260	24	3646	3646	3662	344	9	69	62	0	618777	4.343	100000.000	100000.000	0.000	0.000	0.000	0.000	0.000	16.610	2014	1510	2014	1510	120	820	100	887	"S293/5"
0	0	0	15	6	1	"Keap1"	"Q14145"	13680	18090	100	5840	5558	924	16	3627	3627	3696	772	20	83	76	0	444652	2.412	100000.000	100000.000	0.000	0.000	0.000	0.000	0.000	16.610	2213	1931	2213	1931	80	560	100	888	"S293/5"
0	0	0	15	7	1	"MK2"	"P16389"	14180	18090	200	3716	3805	1647	43	3616	3616	3765	1747	46	0	0	0	1202234	0.023	100000.000	100000.000	0.000	0.000	0.000	0.000	0.000	16.610	100	189	100	189	316	2384	100	889	"Y415"
0	0	0	15	8	1	"MK2"	"P16389"	14690	18100	90	4133	4636	4417	95	3607	3607	3855	2288	59	1	1	0	241087	0.341	100000.000	100000.000	0.000	0.000	0.000	0.000	0.000	16.610	526	1029	526	1029	52	420	100	890	"Y415"
0	0	0	15	9	1	"MK2"	"P16389"	15190	18080	90	3898	3874	264	6	3552	3552	3568	331	9	51	9	0	201439	0.924	100000.000	100000.000	0.000	0.000	0.000	0.000	0.000	16.610	346	322	346	322	52	420	100	891	"Y415"
0	0	0	15	1	2	"NFAT1 "	"Q13469"	11180	18730	160	3567	3581	361	10	3269	3269	3291	612	18	15	0	0	744929	0.474	100000.000	100000.000	0.000	0.000	0.000	0.000	0.000	16.610	298	312	298	312	208	1512	100	892	"S110"
0	0	0	15	2	2	"NFAT1 "	"Q13469"	11670	18720	180	3942	3927	392	9	3401	3401	3420	338	9	75	26	0	1005332	1.500	100000.000	100000.000	0.000	0.000	0.000	0.000	0.000	16.610	541	526	541	526	256	1924	100	893	"S110"
0	0	0	15	3	2	"NFAT1 "	"Q13469"	12180	18730	160	4027	4036	191	4	3550	3550	3580	344	9	77	12	0	839554	1.326	100000.000	100000.000	0.000	0.000	0.000	0.000	0.000	16.610	477	486	477	486	208	1512	100	894	"S110"
0	0	0	15	4	2	"NFkB-p105 "	"P19838"	12670	18720	200	3701	3785	898	23	3630	3630	3638	313	8	12	3	0	1195914	0.470	100000.000	100000.000	0.000	0.000	0.000	0.000	0.000	16.610	71	155	71	155	316	2384	100	895	"S907"
0	0	0	15	5	2	"NFkB-p105 "	"P19838"	13170	18730	200	3729	3746	346	9	3676	3676	3690	495	13	5	1	0	1183811	0.113	100000.000	100000.000	0.000	0.000	0.000	0.000	0.000	16.610	53	70	53	70	316	2384	100	896	"S907"
0	0	0	15	6	2	"NFkB-p105 "	"P19838"	13670	18730	200	3687	3693	338	9	3630	3630	3714	1236	33	0	0	0	1167025	-0.017	100000.000	100000.000	0.000	0.000	0.000	0.000	0.000	16.610	57	63	57	63	316	2384	100	897	"S907"
0	0	0	15	7	2	"process-control__"	"GGSGGSGDYKDDDDK"	14190	18730	80	4685	4626	912	19	3629	3629	3718	818	22	63	13	0	240568	1.110	100000.000	100000.000	0.000	0.000	0.000	0.000	0.000	16.610	1056	997	1056	997	52	340	100	898	"process-control__"
0	0	0	15	8	2	"process-control__"	"GGSGGSGDYKDDDDK"	14690	18740	70	4763	4710	325	6	3568	3568	3700	1311	35	28	0	0	150730	0.770	100000.000	100000.000	0.000	0.000	0.000	0.000	0.000	16.610	1195	1142	1195	1142	32	236	100	899	"process-control__"
0	0	0	15	9	2	"process-control__"	"GGSGGSGDYKDDDDK"	15160	18730	130	3609	3814	528	13	3498	3498	3522	306	8	37	29	0	457690	0.954	100000.000	100000.000	0.000	0.000	0.000	0.000	0.000	16.610	111	316	111	316	120	940	100	900	"process-control__"
0	0	0	15	1	3	"PAK4"	"O96013"	11180	19390	120	6422	5828	1377	23	3212	3212	3259	816	25	80	76	0	699403	3.148	100000.000	100000.000	0.000	0.000	0.000	0.000	0.000	16.610	3210	2616	3210	2616	120	820	100	901	"S474"
0	0	0	15	2	3	"PAK4"	"O96013"	11680	19380	100	7134	7017	870	12	3348	3348	3398	810	23	97	96	0	561360	4.468	100000.000	100000.000	0.000	0.000	0.000	0.000	0.000	16.610	3786	3669	3786	3669	80	560	100	902	"S474"
0	0	0	15	3	3	"PAK4"	"O96013"	12180	19380	110	7070	7031	329	4	3443	3443	3491	539	15	100	100	0	562494	6.568	100000.000	100000.000	0.000	0.000	0.000	0.000	0.000	16.610	3627	3588	3627	3588	80	656	100	903	"S474"
0	0	0	15	4	3	"Rab5A"	"P20339"	12680	19370	70	4756	4771	244	5	3587	3587	3594	238	6	100	100	0	152672	4.945	100000.000	100000.000	0.000	0.000	0.000	0.000	0.000	16.610	1169	1184	1169	1184	32	236	100	904	"Y205"
0	0	0	15	5	3	"Rab5A"	"P20339"	13180	19370	80	4649	4628	317	6	3636	3636	3670	449	12	96	67	0	240673	2.134	100000.000	100000.000	0.000	0.000	0.000	0.000	0.000	16.610	1013	992	1013	992	52	340	100	905	"Y205"
0	0	0	15	6	3	"Rab5A"	"P20339"	13680	19370	80	4458	4430	424	9	3651	3651	3697	581	15	76	17	0	230363	1.262	100000.000	100000.000	0.000	0.000	0.000	0.000	0.000	16.610	807	779	807	779	52	340	100	906	"Y205"
0	0	0	15	7	3	"Sek1"	"P45985"	14180	19370	200	3358	3389	408	12	3629	3629	3655	456	12	1	0	0	1070837	-0.583	100000.000	100000.000	0.000	0.000	0.000	0.000	0.000	16.610	-271	-240	-271	-240	316	2384	100	907	"S257"
0	0	0	15	8	3	"Sek1"	"P45985"	14680	19370	200	3349	3368	303	8	3544	3544	3562	363	10	3	0	0	1064171	-0.534	100000.000	100000.000	0.000	0.000	0.000	0.000	0.000	16.610	-195	-176	-195	-176	316	2384	100	908	"S257"
0	0	0	15	9	3	"Sek1"	"P45985"	15180	19370	200	3150	3208	309	9	3489	3489	3539	934	26	0	0	0	1013650	-0.354	100000.000	100000.000	0.000	0.000	0.000	0.000	0.000	16.610	-339	-281	-339	-281	316	2384	100	909	"S257"
0	0	0	15	1	4	"Smad1 "	"Q15797"	11170	20030	200	3284	3373	446	13	3213	3213	3227	522	16	13	7	0	1065973	0.280	100000.000	100000.000	0.000	0.000	0.000	0.000	0.000	16.610	71	160	71	160	316	2384	100	910	"S214"
0	0	0	15	2	4	"Smad1 "	"Q15797"	11670	20030	200	3376	3540	506	14	3328	3328	3365	772	22	14	2	0	1118523	0.227	100000.000	100000.000	0.000	0.000	0.000	0.000	0.000	16.610	48	212	48	212	316	2384	100	911	"S214"
0	0	0	15	3	4	"Smad1 "	"Q15797"	12170	20030	70	4607	5040	2720	53	3491	3491	3501	279	7	100	96	0	161293	5.516	100000.000	100000.000	0.000	0.000	0.000	0.000	0.000	16.610	1116	1549	1116	1549	32	236	100	912	"S214"
0	0	0	15	4	4	"Smad3 "	"P84022"	12670	20030	200	3626	3888	1318	33	3576	3576	3618	926	25	11	1	0	1228704	0.292	100000.000	100000.000	0.000	0.000	0.000	0.000	0.000	16.610	50	312	50	312	316	2384	100	913	"T179"
0	0	0	15	5	4	"Smad3 "	"P84022"	13180	20040	80	4963	4648	718	15	3614	3614	3606	215	5	82	71	0	241702	4.847	100000.000	100000.000	0.000	0.000	0.000	0.000	0.000	16.610	1349	1034	1349	1034	52	340	100	914	"T179"
0	0	0	15	6	4	"Smad3 "	"P84022"	13690	20030	110	4220	4350	754	17	3597	3597	3599	262	7	60	50	0	348018	2.866	100000.000	100000.000	0.000	0.000	0.000	0.000	0.000	16.610	623	753	623	753	80	656	100	915	"T179"
0	0	0	15	7	4	"TGFBR1"	"P36897"	14180	20030	200	3507	3524	367	10	3554	3554	3595	587	16	0	0	0	1113741	-0.121	100000.000	100000.000	0.000	0.000	0.000	0.000	0.000	16.610	-47	-30	-47	-30	316	2384	100	916	"t204"
0	0	0	15	8	4	"TGFBR1"	"P36897"	14680	20030	200	3496	3500	170	4	3539	3539	3633	1484	40	0	0	0	1105885	-0.090	100000.000	100000.000	0.000	0.000	0.000	0.000	0.000	16.610	-43	-39	-43	-39	316	2384	100	917	"t204"
0	0	0	15	9	4	"TGFBR1"	"P36897"	15180	20030	200	3473	3581	1811	50	3523	3523	3615	1394	38	0	0	0	1131501	-0.024	100000.000	100000.000	0.000	0.000	0.000	0.000	0.000	16.610	-50	58	-50	58	316	2384	100	918	"t204"
0	0	0	15	1	5	"Akt1"	"P31749"	11160	20680	200	3240	3279	458	13	3182	3182	3190	402	12	8	1	0	1036045	0.221	100000.000	100000.000	0.000	0.000	0.000	0.000	0.000	16.610	58	97	58	97	316	2384	100	919	"S473"
0	0	0	15	2	5	"Akt1"	"P31749"	11670	20680	120	3599	3563	245	6	3348	3348	3359	281	8	43	2	0	427565	0.726	100000.000	100000.000	0.000	0.000	0.000	0.000	0.000	16.610	251	215	251	215	120	820	100	920	"S473"
0	0	0	15	3	5	"Akt1"	"P31749"	12170	20670	200	3551	3579	333	9	3466	3466	3493	434	12	7	0	0	1130859	0.198	100000.000	100000.000	0.000	0.000	0.000	0.000	0.000	16.610	85	113	85	113	316	2384	100	921	"S473"
0	0	0	15	4	5	"aura"	"O14965"	12670	20670	200	3608	3618	311	8	3580	3580	3594	246	6	10	2	0	1143131	0.098	100000.000	100000.000	0.000	0.000	0.000	0.000	0.000	16.610	28	38	28	38	316	2384	100	922	"S342"
0	0	0	15	5	5	"aura"	"O14965"	13170	20670	200	3673	3712	415	11	3642	3642	3690	1087	29	1	0	0	1172851	0.020	100000.000	100000.000	0.000	0.000	0.000	0.000	0.000	16.610	31	70	31	70	316	2384	100	923	"S342"
0	0	0	15	6	5	"aura"	"O14965"	13680	20670	200	3540	3546	289	8	3602	3602	3634	870	23	1	0	0	1120636	-0.101	100000.000	100000.000	0.000	0.000	0.000	0.000	0.000	16.610	-62	-56	-62	-56	316	2384	100	924	"S342"
0	0	0	15	7	5	"Cdk4"	"P11802"	14180	20660	110	4517	4519	244	5	3567	3567	3603	511	14	97	40	0	361535	1.793	100000.000	100000.000	0.000	0.000	0.000	0.000	0.000	16.610	950	952	950	952	80	656	100	925	"T172"
0	0	0	15	8	5	"Cdk4"	"P11802"	14690	20670	120	4368	4328	430	9	3511	3511	3592	1204	33	12	0	0	519326	0.611	100000.000	100000.000	0.000	0.000	0.000	0.000	0.000	16.610	857	817	857	817	120	820	100	926	"T172"
0	0	0	15	9	5	"Cdk4"	"P11802"	15190	20670	120	4365	4336	396	9	3465	3465	3481	276	7	94	82	0	520344	3.098	100000.000	100000.000	0.000	0.000	0.000	0.000	0.000	16.610	900	871	900	871	120	820	100	927	"T172"
0	0	0	15	1	6	"CREB "	"P16220"	11150	21290	80	3538	3541	364	10	3206	3206	3194	202	6	63	44	0	184139	1.718	100000.000	100000.000	0.000	0.000	0.000	0.000	0.000	16.610	332	335	332	335	52	340	100	928	"S117"
0	0	0	15	2	6	"CREB "	"P16220"	11670	21300	130	3511	3575	349	9	3340	3340	3358	365	10	27	12	0	429015	0.595	100000.000	100000.000	0.000	0.000	0.000	0.000	0.000	16.610	171	235	171	235	120	940	100	929	"S117"
0	0	0	15	3	6	"CREB "	"P16220"	12170	21310	90	4017	3949	320	8	3465	3465	3471	191	5	73	61	0	205332	2.503	100000.000	100000.000	0.000	0.000	0.000	0.000	0.000	16.610	552	484	552	484	52	420	100	930	"S117"
0	0	0	15	4	6	"EEA1"	"Q15075"	12670	21310	100	4194	4274	439	10	3577	3577	3590	372	10	86	32	0	341896	1.839	100000.000	100000.000	0.000	0.000	0.000	0.000	0.000	16.610	617	697	617	697	80	560	100	931	"T1392"
0	0	0	15	5	6	"EEA1"	"Q15075"	13190	21310	130	4006	3981	382	9	3619	3619	3678	1315	35	0	0	0	477724	0.230	100000.000	100000.000	0.000	0.000	0.000	0.000	0.000	16.610	387	362	387	362	120	940	100	932	"T1392"
0	0	0	15	6	6	"EEA1"	"Q15075"	13680	21310	100	4091	4070	394	9	3609	3609	3786	2933	77	0	0	0	325565	0.097	100000.000	100000.000	0.000	0.000	0.000	0.000	0.000	16.610	482	461	482	461	80	560	100	933	"T1392"
0	0	0	15	7	6	"IKK-alpha "	"O15111"	14180	21310	200	3429	3699	2266	61	3588	3588	3688	1515	41	2	1	0	1168961	0.007	100000.000	100000.000	0.000	0.000	0.000	0.000	0.000	16.610	-159	111	-159	111	316	2384	100	934	"S473"
0	0	0	15	8	6	"IKK-alpha "	"O15111"	14680	21320	140	3361	3898	1653	42	3527	3527	3750	2152	57	7	4	0	608088	0.069	100000.000	100000.000	0.000	0.000	0.000	0.000	0.000	16.610	-166	371	-166	371	156	1140	100	935	"S473"
0	0	0	15	9	6	"IKK-alpha "	"O15111"	15180	21310	200	3331	3464	1319	38	3497	3497	3605	1485	41	1	1	0	1094778	-0.095	100000.000	100000.000	0.000	0.000	0.000	0.000	0.000	16.610	-166	-33	-166	-33	316	2384	100	936	"S473"
-75	0	0	15	1	7	"empty"	"empty"	11180	21940	200	3178	3200	440	13	3187	3187	3201	630	19	1	0	0	1011113	-0.002	100000.000	100000.000	0.000	0.000	0.000	0.000	0.000	16.610	-9	13	-9	13	316	2384	100	937	"empty"
-75	0	0	15	2	7	"empty"	"empty"	11680	21940	200	3344	3390	717	21	3333	3333	3377	574	16	1	0	0	1071229	0.023	100000.000	100000.000	0.000	0.000	0.000	0.000	0.000	16.610	11	57	11	57	316	2384	100	938	"empty"
-75	0	0	15	3	7	"empty"	"empty"	12180	21940	200	3417	3602	2057	57	3445	3445	3575	2354	65	0	0	0	1138195	0.011	100000.000	100000.000	0.000	0.000	0.000	0.000	0.000	16.610	-28	157	-28	157	316	2384	100	939	"empty"
-75	0	0	15	4	7	"empty"	"empty"	12680	21940	200	3381	3405	403	11	3440	3440	3467	752	21	0	0	0	1075834	-0.082	100000.000	100000.000	0.000	0.000	0.000	0.000	0.000	16.610	-59	-35	-59	-35	316	2384	100	940	"empty"
-75	0	0	15	5	7	"empty"	"empty"	13180	21940	200	3298	3335	290	8	3434	3434	3484	861	24	0	0	0	1053837	-0.173	100000.000	100000.000	0.000	0.000	0.000	0.000	0.000	16.610	-136	-99	-136	-99	316	2384	100	941	"empty"
-75	0	0	15	6	7	"empty"	"empty"	13680	21940	200	3492	3516	239	6	3512	3512	3558	1052	29	0	0	0	1110954	-0.040	100000.000	100000.000	0.000	0.000	0.000	0.000	0.000	16.610	-20	4	-20	4	316	2384	100	942	"empty"
0	0	0	15	7	7	"GLQAWPG-pS-AIPQFLG_GLQAWPGEAIPQFLG_40vs60"	"GLQAWPG-pS-AIPQFLG_GLQAWPGEAIPQFLG_40vs60"	14180	21930	100	9322	8371	2712	32	3535	3535	3578	800	22	85	80	0	669706	5.991	100000.000	100000.000	0.000	0.000	0.000	0.000	0.000	16.610	5787	4836	5787	4836	80	560	100	943	"GLQAWPG-pS-AIPQFLG_GLQAWPGEAIPQFLG_40vs60"
0	0	0	15	8	7	"GLQAWPG-pS-AIPQFLG_GLQAWPGEAIPQFLG_40vs60"	"GLQAWPG-pS-AIPQFLG_GLQAWPGEAIPQFLG_40vs60"	14680	21930	130	7353	6944	2671	38	3490	3490	3656	1964	53	60	50	0	833277	1.674	100000.000	100000.000	0.000	0.000	0.000	0.000	0.000	16.610	3863	3454	3863	3454	120	940	100	944	"GLQAWPG-pS-AIPQFLG_GLQAWPGEAIPQFLG_40vs60"
0	0	0	15	9	7	"GLQAWPG-pS-AIPQFLG_GLQAWPGEAIPQFLG_40vs60"	"GLQAWPG-pS-AIPQFLG_GLQAWPGEAIPQFLG_40vs60"	15180	21940	90	9138	8645	1530	17	3486	3486	3774	2650	70	90	76	0	449535	1.838	100000.000	100000.000	0.000	0.000	0.000	0.000	0.000	16.610	5652	5159	5652	5159	52	420	100	945	"GLQAWPG-pS-AIPQFLG_GLQAWPGEAIPQFLG_40vs60"
0	0	0	16	1	1	"Calmodulin"	"P62158"	15660	18080	200	3553	3577	309	8	3528	3528	3608	1063	29	0	0	0	1130317	-0.029	100000.000	100000.000	0.000	0.000	0.000	0.000	0.000	16.610	25	49	25	49	316	2384	100	946	"T79"
0	0	0	16	2	1	"Calmodulin"	"P62158"	16160	18080	80	3980	4631	3794	81	3626	3626	3656	369	10	46	11	0	240821	2.642	100000.000	100000.000	0.000	0.000	0.000	0.000	0.000	16.610	354	1005	354	1005	52	340	100	947	"T79"
0	0	0	16	3	1	"Calmodulin"	"P62158"	16670	18070	200	3703	3752	313	8	3671	3671	3730	871	23	1	0	0	1185704	0.025	100000.000	100000.000	0.000	0.000	0.000	0.000	0.000	16.610	32	81	32	81	316	2384	100	948	"T79"
0	0	0	16	4	1	"Caveolin-1"	"Q03135"	17180	18060	80	4210	4200	293	6	3790	3790	4100	2957	72	0	0	0	218405	0.034	100000.000	100000.000	0.000	0.000	0.000	0.000	0.000	16.610	420	410	420	410	52	340	100	949	"Y25"
0	0	0	16	5	1	"Caveolin-1"	"Q03135"	17670	18060	200	3797	4038	2492	61	3750	3750	3975	2310	58	0	0	0	1276091	0.027	100000.000	100000.000	0.000	0.000	0.000	0.000	0.000	16.610	47	288	47	288	316	2384	100	950	"Y25"
0	0	0	16	6	1	"Caveolin-1"	"Q03135"	18160	18060	70	4227	4247	210	4	3776	3776	3781	206	5	90	68	0	135895	2.262	100000.000	100000.000	0.000	0.000	0.000	0.000	0.000	16.610	451	471	451	471	32	236	100	951	"Y25"
0	0	0	16	7	1	"eNOS "	"P29474"	18660	18070	100	6675	7152	2681	37	3816	3816	4099	3200	78	36	6	0	572136	0.954	100000.000	100000.000	0.000	0.000	0.000	0.000	0.000	16.610	2859	3336	2859	3336	80	560	100	952	"S1176"
0	0	0	16	8	1	"eNOS "	"P29474"	19160	18070	90	7402	10684	7393	69	3790	3790	4186	2712	64	96	23	0	555585	2.396	100000.000	100000.000	0.000	0.000	0.000	0.000	0.000	16.610	3612	6894	3612	6894	52	420	100	953	"S1176"
0	0	0	16	9	1	"eNOS "	"P29474"	19670	18070	110	6563	7568	3414	45	3672	3672	4058	2382	58	75	21	0	605479	1.474	100000.000	100000.000	0.000	0.000	0.000	0.000	0.000	16.610	2891	3896	2891	3896	80	656	100	954	"S1176"
0	0	0	16	1	2	"Fos "	"P01100"	15690	18730	70	4937	4913	178	3	3502	3502	3504	209	5	100	100	0	157212	6.742	100000.000	100000.000	0.000	0.000	0.000	0.000	0.000	16.610	1435	1411	1435	1411	32	236	100	955	"T232"
0	0	0	16	2	2	"Fos "	"P01100"	16180	18730	70	5142	5105	220	4	3589	3589	3617	291	8	100	100	0	163352	5.113	100000.000	100000.000	0.000	0.000	0.000	0.000	0.000	16.610	1553	1516	1553	1516	32	236	100	956	"T232"
0	0	0	16	3	2	"Fos "	"P01100"	16680	18720	80	5046	4994	845	16	3673	3673	3701	501	13	80	76	0	259689	2.581	100000.000	100000.000	0.000	0.000	0.000	0.000	0.000	16.610	1373	1321	1373	1321	52	340	100	957	"T232"
0	0	0	16	4	2	"Grb10 "	"Q13322"	17180	18710	80	4480	4427	298	6	3730	3730	3738	189	5	94	82	0	230228	3.646	100000.000	100000.000	0.000	0.000	0.000	0.000	0.000	16.610	750	697	750	697	52	340	100	958	"S150"
0	0	0	16	5	2	"Grb10 "	"Q13322"	17680	18710	80	4434	4483	541	12	3753	3753	3828	874	22	23	3	0	233113	0.749	100000.000	100000.000	0.000	0.000	0.000	0.000	0.000	16.610	681	730	681	730	52	340	100	959	"S150"
0	0	0	16	6	2	"Grb10 "	"Q13322"	18180	18710	80	4583	4517	356	7	3751	3751	3926	1962	49	0	0	0	234892	0.301	100000.000	100000.000	0.000	0.000	0.000	0.000	0.000	16.610	832	766	832	766	52	340	100	960	"S150"
0	0	0	16	7	2	"IRS-1"	"P35568"	18670	18710	70	5163	5415	2011	37	3689	3689	3816	1199	31	81	3	0	173270	1.334	100000.000	100000.000	0.000	0.000	0.000	0.000	0.000	16.610	1474	1726	1474	1726	32	236	100	961	"S616"
0	0	0	16	8	2	"IRS-1"	"P35568"	19160	18700	200	3783	4057	1146	28	3684	3684	3827	1200	31	10	1	0	1282096	0.192	100000.000	100000.000	0.000	0.000	0.000	0.000	0.000	16.610	99	373	99	373	316	2384	100	962	"S616"
0	0	0	16	9	2	"IRS-1"	"P35568"	19660	18700	130	4360	4772	1931	40	3613	3613	3815	1761	46	17	6	0	572635	0.543	100000.000	100000.000	0.000	0.000	0.000	0.000	0.000	16.610	747	1159	747	1159	120	940	100	963	"S616"
0	0	0	16	1	3	"inos"	"P35228"	15690	19340	140	3570	3572	223	6	3459	3459	3487	236	6	28	4	0	557219	0.360	100000.000	100000.000	0.000	0.000	0.000	0.000	0.000	16.610	111	113	111	113	156	1140	100	964	"S745"
0	0	0	16	2	3	"inos"	"P35228"	16190	19350	200	3566	3675	1057	28	3584	3584	3656	661	18	1	0	0	1161335	0.029	100000.000	100000.000	0.000	0.000	0.000	0.000	0.000	16.610	-18	91	-18	91	316	2384	100	965	"S745"
0	0	0	16	3	3	"inos"	"P35228"	16700	19360	70	3770	3851	511	13	3627	3627	3665	404	11	15	3	0	123225	0.460	100000.000	100000.000	0.000	0.000	0.000	0.000	0.000	16.610	143	224	143	224	32	236	100	966	"S745"
0	0	0	16	4	3	"IRF-3 "	"Q14653"	17170	19350	180	4009	4106	1304	31	3686	3686	3872	1766	45	0	0	0	1051128	0.133	100000.000	100000.000	0.000	0.000	0.000	0.000	0.000	16.610	323	420	323	420	256	1924	100	967	"S396"
0	0	0	16	5	3	"IRF-3 "	"Q14653"	17670	19350	170	4064	4355	2417	55	3694	3694	3814	1429	37	1	1	0	905908	0.379	100000.000	100000.000	0.000	0.000	0.000	0.000	0.000	16.610	370	661	370	661	208	1660	100	968	"S396"
0	0	0	16	6	3	"IRF-3 "	"Q14653"	18170	19350	160	4183	4330	1714	39	3677	3677	3815	1419	37	1	0	0	900573	0.363	100000.000	100000.000	0.000	0.000	0.000	0.000	0.000	16.610	506	653	506	653	208	1512	100	969	"S396"
0	0	0	16	7	3	"Lyn"	"P07948"	18670	19360	80	4243	4400	1071	24	3660	3660	3689	422	11	76	19	0	228816	1.685	100000.000	100000.000	0.000	0.000	0.000	0.000	0.000	16.610	583	740	583	740	52	340	100	970	"Y396"
0	0	0	16	8	3	"Lyn"	"P07948"	19160	19360	70	4400	4400	211	4	3701	3701	3769	479	12	84	9	0	140815	1.317	100000.000	100000.000	0.000	0.000	0.000	0.000	0.000	16.610	699	699	699	699	32	236	100	971	"Y396"
0	0	0	16	9	3	"Lyn"	"P07948"	19670	19360	110	4079	4873	2459	50	3675	3675	3996	2096	52	15	10	0	389861	0.418	100000.000	100000.000	0.000	0.000	0.000	0.000	0.000	16.610	404	1198	404	1198	80	656	100	972	"Y396"
0	0	0	16	1	4	"MAPK14"	"Q16539"	15710	20000	70	5135	5015	538	10	3569	3569	3594	377	10	93	87	0	160477	3.769	100000.000	100000.000	0.000	0.000	0.000	0.000	0.000	16.610	1566	1446	1566	1446	32	236	100	973	"Y322"
0	0	0	16	2	4	"MAPK14"	"Q16539"	16200	19990	200	3601	3798	668	17	3599	3599	3699	1601	43	8	0	0	1200052	0.062	100000.000	100000.000	0.000	0.000	0.000	0.000	0.000	16.610	2	199	2	199	316	2384	100	974	"Y322"
0	0	0	16	3	4	"MAPK14"	"Q16539"	16700	19990	200	3660	3984	1549	38	3641	3641	3860	2287	59	2	0	0	1259005	0.054	100000.000	100000.000	0.000	0.000	0.000	0.000	0.000	16.610	19	343	19	343	316	2384	100	975	"Y322"
0	0	0	16	4	4	"Mek1"	"Q02750"	17200	19990	200	3720	3810	486	12	3693	3693	3998	2823	70	0	0	0	1203989	-0.067	100000.000	100000.000	0.000	0.000	0.000	0.000	0.000	16.610	27	117	27	117	316	2384	100	976	"S217"
0	0	0	16	5	4	"Mek1"	"Q02750"	17690	19990	200	3763	4017	2083	51	3706	3706	4041	2761	68	0	0	0	1269239	-0.009	100000.000	100000.000	0.000	0.000	0.000	0.000	0.000	16.610	57	311	57	311	316	2384	100	977	"S217"
0	0	0	16	6	4	"Mek1"	"Q02750"	18190	19990	200	3768	4019	1449	36	3689	3689	3933	2049	52	1	1	0	1270086	0.042	100000.000	100000.000	0.000	0.000	0.000	0.000	0.000	16.610	79	330	79	330	316	2384	100	978	"S217"
0	0	0	16	7	4	"P300"	"Q09472"	18690	19990	200	3689	3750	442	11	3696	3696	3803	1140	29	1	0	0	1185042	-0.046	100000.000	100000.000	0.000	0.000	0.000	0.000	0.000	16.610	-7	54	-7	54	316	2384	100	979	"S89"
0	0	0	16	8	4	"P300"	"Q09472"	19180	19990	200	3733	3873	1584	40	3729	3729	3886	1438	37	1	1	0	1223778	-0.009	100000.000	100000.000	0.000	0.000	0.000	0.000	0.000	16.610	4	144	4	144	316	2384	100	980	"S89"
0	0	0	16	9	4	"P300"	"Q09472"	19680	19990	200	3673	3924	1710	43	3688	3688	3909	1710	43	2	1	0	1240066	0.009	100000.000	100000.000	0.000	0.000	0.000	0.000	0.000	16.610	-15	236	-15	236	316	2384	100	981	"S89"
0	0	0	16	1	5	"PPP2CA "	"P67775"	15690	20660	80	4330	4508	748	16	3472	3472	3572	1378	38	7	3	0	234411	0.679	100000.000	100000.000	0.000	0.000	0.000	0.000	0.000	16.610	858	1036	858	1036	52	340	100	982	"T307"
0	0	0	16	2	5	"PPP2CA "	"P67775"	16200	20660	90	4525	8377	12956	154	3608	3608	3689	799	21	61	21	3	435621	5.867	100000.000	100000.000	0.000	0.000	0.000	0.000	0.000	16.610	917	4769	917	4769	52	420	100	983	"T307"
0	0	0	16	3	5	"PPP2CA "	"P67775"	16680	20660	100	4355	4250	364	8	3626	3626	3653	747	20	46	0	0	340030	0.799	100000.000	100000.000	0.000	0.000	0.000	0.000	0.000	16.610	729	624	729	624	80	560	100	984	"T307"
0	0	0	16	4	5	"rab4"	"P20338"	17180	20640	200	3724	3827	1183	30	3693	3693	3895	2000	51	0	0	0	1209240	-0.034	100000.000	100000.000	0.000	0.000	0.000	0.000	0.000	16.610	31	134	31	134	316	2384	100	985	"Y189"
0	0	0	16	5	5	"rab4"	"P20338"	17680	20640	200	3781	3997	1947	48	3718	3718	3942	2155	54	1	0	0	1262962	0.026	100000.000	100000.000	0.000	0.000	0.000	0.000	0.000	16.610	63	279	63	279	316	2384	100	986	"Y189"
0	0	0	16	6	5	"rab4"	"P20338"	18180	20640	200	3763	3865	698	18	3758	3758	3881	1261	32	2	0	0	1221218	-0.013	100000.000	100000.000	0.000	0.000	0.000	0.000	0.000	16.610	5	107	5	107	316	2384	100	987	"Y189"
0	0	0	16	7	5	"STAT2 "	"P52630"	18670	20650	200	22011	22727	12800	56	3823	3823	4168	2906	69	87	78	0	7181616	6.386	100000.000	100000.000	0.000	0.000	0.000	0.000	0.000	16.610	18188	18904	18188	18904	316	2384	100	988	"Y690"
0	0	0	16	8	5	"STAT2 "	"P52630"	19170	20650	200	22871	24032	13893	57	3834	3834	4347	2827	65	87	79	0	7594055	6.963	100000.000	100000.000	0.000	0.000	0.000	0.000	0.000	16.610	19037	20198	19037	20198	316	2384	100	989	"Y690"
0	0	0	16	9	5	"STAT2 "	"P52630"	19680	20640	190	19877	22504	11036	49	3783	3783	4270	2664	62	94	89	0	5761012	6.845	100000.000	100000.000	0.000	0.000	0.000	0.000	0.000	16.610	16094	18721	16094	18721	256	2088	100	990	"Y690"
0	0	0	16	1	6	"STAT5B "	"P51692"	15690	21300	130	4288	4284	355	8	3510	3510	3643	1631	44	1	0	0	514139	0.393	100000.000	100000.000	0.000	0.000	0.000	0.000	0.000	16.610	778	774	778	774	120	940	100	991	"Y740"
0	0	0	16	2	6	"STAT5B "	"P51692"	16200	21280	200	3844	3939	418	10	3567	3567	3744	1714	45	0	0	0	1244774	0.114	100000.000	100000.000	0.000	0.000	0.000	0.000	0.000	16.610	277	372	277	372	316	2384	100	992	"Y740"
0	0	0	16	3	6	"STAT5B "	"P51692"	16680	21300	130	4491	4610	905	19	3675	3675	4596	6479	140	0	0	0	553184	0.002	100000.000	100000.000	0.000	0.000	0.000	0.000	0.000	16.610	816	935	816	935	120	940	100	993	"Y740"
0	0	0	16	4	6	"Syk "	"P43405"	17210	21300	170	3934	4279	2502	58	3720	3720	4084	2779	68	2	1	0	890027	0.070	100000.000	100000.000	0.000	0.000	0.000	0.000	0.000	16.610	214	559	214	559	208	1660	100	994	"Y525/6"
0	0	0	16	5	6	"Syk "	"P43405"	17690	21300	110	4499	4476	350	7	3765	3765	4031	1940	48	0	0	0	358096	0.229	100000.000	100000.000	0.000	0.000	0.000	0.000	0.000	16.610	734	711	734	711	80	656	100	995	"Y525/6"
0	0	0	16	6	6	"Syk "	"P43405"	18180	21300	100	4715	5990	4289	71	3765	3765	4189	3428	81	13	6	0	479214	0.525	100000.000	100000.000	0.000	0.000	0.000	0.000	0.000	16.610	950	2225	950	2225	80	560	100	996	"Y525/6"
0	0	0	16	7	6	"14-3-3 beta"	"P31946"	18680	21290	160	6097	7451	4182	56	3775	3775	4279	3590	83	22	13	0	1549891	0.884	100000.000	100000.000	0.000	0.000	0.000	0.000	0.000	16.610	2322	3676	2322	3676	208	1512	100	997	"S59"
0	0	0	16	8	6	"14-3-3 beta"	"P31946"	19190	21290	170	6407	7876	4721	59	3731	3731	4194	3220	76	37	13	0	1638112	1.143	100000.000	100000.000	0.000	0.000	0.000	0.000	0.000	16.610	2676	4145	2676	4145	208	1660	100	998	"S59"
0	0	0	16	9	6	"14-3-3 beta"	"P31946"	19690	21280	160	5611	6611	3861	58	3620	3620	3996	2486	62	27	10	0	1374989	1.052	100000.000	100000.000	0.000	0.000	0.000	0.000	0.000	16.610	1991	2991	1991	2991	208	1512	100	999	"S59"
-75	0	0	16	1	7	"empty"	"empty"	15680	21910	200	3458	3497	404	11	3515	3515	3650	1650	45	0	0	0	1104953	-0.093	100000.000	100000.000	0.000	0.000	0.000	0.000	0.000	16.610	-57	-18	-57	-18	316	2384	100	1000	"empty"
-75	0	0	16	2	7	"empty"	"empty"	16180	21910	200	3536	3861	2605	67	3557	3557	3761	2230	59	1	1	0	1220179	0.045	100000.000	100000.000	0.000	0.000	0.000	0.000	0.000	16.610	-21	304	-21	304	316	2384	100	1001	"empty"
-75	0	0	16	3	7	"empty"	"empty"	16680	21910	200	3624	3903	2578	66	3565	3565	3689	1418	38	2	1	0	1233409	0.151	100000.000	100000.000	0.000	0.000	0.000	0.000	0.000	16.610	59	338	59	338	316	2384	100	1002	"empty"
-75	0	0	16	4	7	"empty"	"empty"	17180	21910	200	3654	3981	2241	56	3623	3623	3791	1676	44	2	2	0	1257967	0.113	100000.000	100000.000	0.000	0.000	0.000	0.000	0.000	16.610	31	358	31	358	316	2384	100	1003	"empty"
-75	0	0	16	5	7	"empty"	"empty"	17680	21910	200	3643	3921	2383	60	3626	3626	3824	1638	42	1	1	0	1238995	0.059	100000.000	100000.000	0.000	0.000	0.000	0.000	0.000	16.610	17	295	17	295	316	2384	100	1004	"empty"
-75	0	0	16	6	7	"empty"	"empty"	18180	21910	200	3660	3754	697	18	3673	3673	4087	2653	64	1	0	0	1186245	-0.126	100000.000	100000.000	0.000	0.000	0.000	0.000	0.000	16.610	-13	81	-13	81	316	2384	100	1005	"empty"
0	0	0	16	7	7	"Control-Spot"	"p-Tyr"	18670	21910	90	26344	17773	12261	68	3705	3705	4185	2393	57	59	57	0	924182	5.678	100000.000	100000.000	0.000	0.000	0.000	0.000	0.000	16.610	22639	14068	22639	14068	52	420	100	1006	"Control-Spot"
0	0	0	16	8	7	"Control-Spot"	"p-Tyr"	19200	21920	120	3868	10555	10792	102	3651	3651	3965	2281	57	37	30	0	1266637	2.889	100000.000	100000.000	0.000	0.000	0.000	0.000	0.000	16.610	217	6904	217	6904	120	820	100	1007	"Control-Spot"
0	0	0	16	9	7	"Control-Spot"	"p-Tyr"	19670	21920	110	4002	13052	12748	97	3577	3577	4020	2591	64	38	36	0	1044168	3.486	100000.000	100000.000	0.000	0.000	0.000	0.000	0.000	16.610	425	9475	425	9475	80	656	100	1008	"Control-Spot"
0	0	0	17	1	1	"ACTA1"	"P68133"	2140	24460	120	3492	3725	642	17	3416	3416	3515	1587	45	3	0	0	447008	0.132	100000.000	100000.000	0.000	0.000	0.000	0.000	0.000	16.610	76	309	76	309	120	820	100	1009	"Y55"
0	0	0	17	2	1	"ACTA1"	"P68133"	2640	24450	200	3347	3420	301	8	3317	3317	3353	725	21	6	0	0	1080632	0.092	100000.000	100000.000	0.000	0.000	0.000	0.000	0.000	16.610	30	103	30	103	316	2384	100	1010	"Y55"
0	0	0	17	3	1	"ACTA1"	"P68133"	3140	24450	80	3523	3639	468	12	3303	3303	3316	193	5	51	42	0	189213	1.674	100000.000	100000.000	0.000	0.000	0.000	0.000	0.000	16.610	220	336	220	336	52	340	100	1011	"Y55"
0	0	0	17	4	1	"A-Raf"	"P10398"	3650	24460	100	3787	3778	289	7	3289	3289	3331	709	21	18	0	0	302200	0.630	100000.000	100000.000	0.000	0.000	0.000	0.000	0.000	16.610	498	489	498	489	80	560	100	1012	"S214"
0	0	0	17	5	1	"A-Raf"	"P10398"	4160	24460	90	3961	3945	285	7	3380	3380	3369	263	7	88	51	0	205123	2.190	100000.000	100000.000	0.000	0.000	0.000	0.000	0.000	16.610	581	565	581	565	52	420	100	1013	"S214"
0	0	0	17	6	1	"A-Raf"	"P10398"	4650	24450	90	3968	3965	285	7	3396	3396	3359	307	9	76	42	0	206176	1.974	100000.000	100000.000	0.000	0.000	0.000	0.000	0.000	16.610	572	569	572	569	52	420	100	1014	"S214"
0	0	0	17	7	1	"Cdk2"	"P24941"	5150	24450	140	3790	3833	494	12	3377	3377	3397	1040	30	2	0	0	597941	0.419	100000.000	100000.000	0.000	0.000	0.000	0.000	0.000	16.610	413	456	413	456	156	1140	100	1015	"Y179"
0	0	0	17	8	1	"Cdk2"	"P24941"	5650	24450	120	3926	3961	364	9	3398	3398	3404	235	6	93	63	0	475319	2.370	100000.000	100000.000	0.000	0.000	0.000	0.000	0.000	16.610	528	563	528	563	120	820	100	1016	"Y179"
0	0	0	17	9	1	"Cdk2"	"P24941"	6150	24450	130	3981	4112	1207	29	3368	3368	3425	657	19	42	2	0	493446	1.046	100000.000	100000.000	0.000	0.000	0.000	0.000	0.000	16.610	613	744	613	744	120	940	100	1017	"Y179"
0	0	0	17	1	2	"Cofilin 1"	"P23528"	2150	25110	70	4523	4527	333	7	3339	3339	3395	249	7	100	96	0	144875	4.546	100000.000	100000.000	0.000	0.000	0.000	0.000	0.000	16.610	1184	1188	1184	1188	32	236	100	1018	"S2"
0	0	0	17	2	2	"Cofilin 1"	"P23528"	2650	25080	110	3531	3668	451	12	3250	3250	3278	354	10	46	31	0	293415	1.102	100000.000	100000.000	0.000	0.000	0.000	0.000	0.000	16.610	281	418	281	418	80	656	100	1019	"S2"
0	0	0	17	3	2	"Cofilin 1"	"P23528"	3150	25110	70	4549	4479	331	7	3263	3263	3271	185	5	96	96	0	143335	6.530	100000.000	100000.000	0.000	0.000	0.000	0.000	0.000	16.610	1286	1216	1286	1216	32	236	100	1020	"S2"
0	0	0	17	4	2	"CTNNB1"	"P35222"	3640	25090	200	3012	3055	267	8	3274	3274	3300	392	11	1	0	0	965453	-0.625	100000.000	100000.000	0.000	0.000	0.000	0.000	0.000	16.610	-262	-219	-262	-219	316	2384	100	1021	"S675"
0	0	0	17	5	2	"CTNNB1"	"P35222"	4140	25090	200	3126	3147	244	7	3303	3303	3337	807	24	0	0	0	994415	-0.235	100000.000	100000.000	0.000	0.000	0.000	0.000	0.000	16.610	-177	-156	-177	-156	316	2384	100	1022	"S675"
0	0	0	17	6	2	"CTNNB1"	"P35222"	4640	25090	200	3176	3239	888	27	3340	3340	3334	265	7	3	0	0	1023386	-0.358	100000.000	100000.000	0.000	0.000	0.000	0.000	0.000	16.610	-164	-101	-164	-101	316	2384	100	1023	"S675"
0	0	0	17	7	2	"EGFR"	"P00533"	5150	25100	100	3925	3848	336	8	3401	3401	3393	232	6	72	55	0	307836	1.961	100000.000	100000.000	0.000	0.000	0.000	0.000	0.000	16.610	524	447	524	447	80	560	100	1024	"T693"
0	0	0	17	8	2	"EGFR"	"P00533"	5650	25100	80	4015	3941	290	7	3362	3362	3361	214	6	90	73	0	204946	2.710	100000.000	100000.000	0.000	0.000	0.000	0.000	0.000	16.610	653	579	653	579	52	340	100	1025	"T693"
0	0	0	17	9	2	"EGFR"	"P00533"	6140	25090	90	4208	4155	252	6	3346	3346	3382	562	16	84	5	0	216042	1.375	100000.000	100000.000	0.000	0.000	0.000	0.000	0.000	16.610	862	809	862	809	52	420	100	1026	"T693"
0	0	0	17	1	3	"JAK1"	"P23458"	2150	25750	200	3350	3566	935	26	3293	3293	3327	693	20	10	9	0	1126773	0.345	100000.000	100000.000	0.000	0.000	0.000	0.000	0.000	16.610	57	273	57	273	316	2384	100	1027	"Y1035"
0	0	0	17	2	3	"JAK1"	"P23458"	2650	25750	200	3242	3431	682	19	3223	3223	3237	212	6	18	12	0	1084332	0.915	100000.000	100000.000	0.000	0.000	0.000	0.000	0.000	16.610	19	208	19	208	316	2384	100	1028	"Y1035"
0	0	0	17	3	3	"JAK1"	"P23458"	3160	25750	70	5196	5126	530	10	3232	3232	3248	188	5	100	100	0	164039	9.989	100000.000	100000.000	0.000	0.000	0.000	0.000	0.000	16.610	1964	1894	1964	1894	32	236	100	1029	"Y1035"
0	0	0	17	4	3	"JNK2"	"P45984"	3660	25740	130	5472	5356	653	12	3257	3257	3266	251	7	96	95	0	642744	8.327	100000.000	100000.000	0.000	0.000	0.000	0.000	0.000	16.610	2215	2099	2215	2099	120	940	100	1030	"T183"
0	0	0	17	5	3	"JNK2"	"P45984"	4150	25750	130	5616	5893	3160	53	3340	3340	3425	2315	67	45	3	0	707126	1.066	100000.000	100000.000	0.000	0.000	0.000	0.000	0.000	16.610	2276	2553	2276	2553	120	940	100	1031	"T183"
0	0	0	17	6	3	"JNK2"	"P45984"	4640	25760	160	5287	4925	1066	21	3542	3542	3572	879	24	59	49	0	1024447	1.539	100000.000	100000.000	0.000	0.000	0.000	0.000	0.000	16.610	1745	1383	1745	1383	208	1512	100	1032	"T183"
0	0	0	17	7	3	"Kit "	"P10721"	5150	25750	70	4382	4529	615	13	3369	3369	3369	191	5	100	100	0	144929	6.073	100000.000	100000.000	0.000	0.000	0.000	0.000	0.000	16.610	1013	1160	1013	1160	32	236	100	1033	"Y721"
0	0	0	17	8	3	"Kit "	"P10721"	5660	25740	80	4422	4276	422	9	3353	3353	3373	316	9	88	82	0	222346	2.858	100000.000	100000.000	0.000	0.000	0.000	0.000	0.000	16.610	1069	923	1069	923	52	340	100	1034	"Y721"
0	0	0	17	9	3	"Kit "	"P10721"	6160	25740	80	4326	4233	399	9	3291	3291	3308	196	5	92	90	0	220127	4.719	100000.000	100000.000	0.000	0.000	0.000	0.000	0.000	16.610	1035	942	1035	942	52	340	100	1035	"Y721"
0	0	0	17	1	4	"MK3"	"P22001"	2160	26410	80	6447	6308	779	12	3339	3339	3351	298	8	98	96	0	327992	9.923	100000.000	100000.000	0.000	0.000	0.000	0.000	0.000	16.610	3108	2969	3108	2969	52	340	100	1036	"Y187"
0	0	0	17	2	4	"MK3"	"P22001"	2660	26400	90	6498	6455	539	8	3207	3207	3224	259	8	100	100	0	335682	12.475	100000.000	100000.000	0.000	0.000	0.000	0.000	0.000	16.610	3291	3248	3291	3248	52	420	100	1037	"Y187"
0	0	0	17	3	4	"MK3"	"P22001"	3160	26400	80	5826	5779	504	8	3186	3186	3201	213	6	100	100	0	300523	12.103	100000.000	100000.000	0.000	0.000	0.000	0.000	0.000	16.610	2640	2593	2640	2593	52	340	100	1038	"Y187"
0	0	0	17	4	4	"NFAT1 "	"Q13469"	3670	26410	70	3475	3504	297	8	3263	3263	3289	254	7	43	15	0	112136	0.846	100000.000	100000.000	0.000	0.000	0.000	0.000	0.000	16.610	212	241	212	241	32	236	100	1039	"S326"
0	0	0	17	5	4	"NFAT1 "	"Q13469"	4150	26390	200	3333	3321	280	8	3303	3303	3441	2410	70	0	0	0	1049362	-0.050	100000.000	100000.000	0.000	0.000	0.000	0.000	0.000	16.610	30	18	30	18	316	2384	100	1040	"S326"
0	0	0	17	6	4	"NFAT1 "	"Q13469"	4650	26390	200	3380	3384	254	7	3361	3361	3436	1725	50	0	0	0	1069404	-0.030	100000.000	100000.000	0.000	0.000	0.000	0.000	0.000	16.610	19	23	19	23	316	2384	100	1041	"S326"
0	0	0	17	7	4	"NFkB-p65 "	"Q04206"	5150	26380	70	4475	4478	203	4	3428	3428	3438	196	5	100	100	0	143295	5.306	100000.000	100000.000	0.000	0.000	0.000	0.000	0.000	16.610	1047	1050	1047	1050	32	236	100	1042	"S276"
0	0	0	17	8	4	"NFkB-p65 "	"Q04206"	5650	26380	200	3434	3523	339	9	3395	3395	3430	770	22	8	0	0	1113341	0.121	100000.000	100000.000	0.000	0.000	0.000	0.000	0.000	16.610	39	128	39	128	316	2384	100	1043	"S276"
0	0	0	17	9	4	"NFkB-p65 "	"Q04206"	6160	26380	70	4343	4327	307	7	3366	3366	3372	173	5	96	93	0	138455	5.520	100000.000	100000.000	0.000	0.000	0.000	0.000	0.000	16.610	977	961	977	961	32	236	100	1044	"S276"
0	0	0	17	1	5	"PDGFRb"	"P09619"	2160	27050	110	9309	8790	1776	20	3338	3338	3363	293	8	93	92	0	703236	18.522	100000.000	100000.000	0.000	0.000	0.000	0.000	0.000	16.610	5971	5452	5971	5452	80	656	100	1045	"Y686"
0	0	0	17	2	5	"PDGFRb"	"P09619"	2660	27040	200	3365	4251	2040	47	3259	3259	3457	1380	39	19	15	0	1343329	0.575	100000.000	100000.000	0.000	0.000	0.000	0.000	0.000	16.610	106	992	106	992	316	2384	100	1046	"Y686"
0	0	0	17	3	5	"PDGFRb"	"P09619"	3170	27040	110	9050	8512	1670	19	3186	3186	3210	282	8	95	95	0	680971	18.801	100000.000	100000.000	0.000	0.000	0.000	0.000	0.000	16.610	5864	5326	5864	5326	80	656	100	1047	"Y686"
0	0	0	17	4	5	"PELI2"	"Q96FA3"	3660	27040	130	5036	5006	458	9	3219	3219	3216	211	6	98	98	0	600669	8.483	100000.000	100000.000	0.000	0.000	0.000	0.000	0.000	16.610	1817	1787	1817	1787	120	940	100	1048	"T290"
0	0	0	17	5	5	"PELI2"	"Q96FA3"	4170	27040	130	5202	5139	539	10	3279	3279	3323	989	29	92	47	0	616659	1.836	100000.000	100000.000	0.000	0.000	0.000	0.000	0.000	16.610	1923	1860	1923	1860	120	940	100	1049	"T290"
0	0	0	17	6	5	"PELI2"	"Q96FA3"	4660	27040	140	5114	4886	757	15	3325	3325	3313	227	6	87	84	0	762145	6.930	100000.000	100000.000	0.000	0.000	0.000	0.000	0.000	16.610	1789	1561	1789	1561	156	1140	100	1050	"T290"
0	0	0	17	7	5	"sek1"	"P45985"	5160	27030	200	3389	3431	299	8	3357	3357	3361	249	7	15	8	0	1084085	0.281	100000.000	100000.000	0.000	0.000	0.000	0.000	0.000	16.610	32	74	32	74	316	2384	100	1051	"S2315"
0	0	0	17	8	5	"sek1"	"P45985"	5660	27030	200	3410	3441	238	6	3392	3392	3408	368	10	8	2	0	1087386	0.090	100000.000	100000.000	0.000	0.000	0.000	0.000	0.000	16.610	18	49	18	49	316	2384	100	1052	"S2315"
0	0	0	17	9	5	"sek1"	"P45985"	6160	27030	200	3369	3441	312	9	3348	3348	3366	362	10	10	3	0	1087276	0.207	100000.000	100000.000	0.000	0.000	0.000	0.000	0.000	16.610	21	93	21	93	316	2384	100	1053	"S2315"
0	0	0	17	1	6	"SMAD3"	"Q15796"	2160	27680	140	3713	3739	270	7	3288	3288	3340	1077	32	1	0	0	583218	0.370	100000.000	100000.000	0.000	0.000	0.000	0.000	0.000	16.610	425	451	425	451	156	1140	100	1054	"S416"
0	0	0	17	2	6	"SMAD3"	"Q15796"	2660	27680	140	3674	3670	236	6	3177	3177	3229	633	19	28	0	0	572465	0.697	100000.000	100000.000	0.000	0.000	0.000	0.000	0.000	16.610	497	493	497	493	156	1140	100	1055	"S416"
0	0	0	17	3	6	"SMAD3"	"Q15796"	3160	27680	140	3567	3648	596	16	3144	3144	3277	2584	78	1	0	0	569124	0.144	100000.000	100000.000	0.000	0.000	0.000	0.000	0.000	16.610	423	504	423	504	156	1140	100	1056	"S416"
0	0	0	17	4	6	"TAK1 "	"O43318"	3660	27680	160	4914	4864	540	11	3200	3200	3208	352	10	98	94	0	1011803	4.705	100000.000	100000.000	0.000	0.000	0.000	0.000	0.000	16.610	1714	1664	1714	1664	208	1512	100	1057	"T178"
0	0	0	17	5	6	"TAK1 "	"O43318"	4160	27680	160	4998	4919	510	10	3243	3243	3241	237	7	98	97	0	1023103	7.080	100000.000	100000.000	0.000	0.000	0.000	0.000	0.000	16.610	1755	1676	1755	1676	208	1512	100	1058	"T178"
0	0	0	17	6	6	"TAK1 "	"O43318"	4660	27680	160	4912	4824	495	10	3269	3269	3260	227	6	96	94	0	1003389	6.890	100000.000	100000.000	0.000	0.000	0.000	0.000	0.000	16.610	1643	1555	1643	1555	208	1512	100	1059	"T178"
0	0	0	17	7	6	"TNIK"	"Q9UKE5"	5160	27670	100	5042	4857	586	12	3286	3286	3281	209	6	97	90	0	388584	7.541	100000.000	100000.000	0.000	0.000	0.000	0.000	0.000	16.610	1756	1571	1756	1571	80	560	100	1060	"T181"
0	0	0	17	8	6	"TNIK"	"Q9UKE5"	5660	27670	100	4855	4795	333	6	3246	3246	3306	1336	40	77	0	0	383626	1.115	100000.000	100000.000	0.000	0.000	0.000	0.000	0.000	16.610	1609	1549	1609	1549	80	560	100	1061	"T181"
0	0	0	17	9	6	"TNIK"	"Q9UKE5"	6160	27670	110	5043	4970	470	9	3324	3324	3319	140	4	97	95	0	397589	11.793	100000.000	100000.000	0.000	0.000	0.000	0.000	0.000	16.610	1719	1646	1719	1646	80	656	100	1062	"T181"
-75	0	0	17	1	7	"empty"	"empty"	2140	28320	200	3323	3333	213	6	3318	3318	3331	244	7	12	2	0	1053286	0.008	100000.000	100000.000	0.000	0.000	0.000	0.000	0.000	16.610	5	15	5	15	316	2384	100	1063	"empty"
-75	0	0	17	2	7	"empty"	"empty"	2640	28320	200	3184	3226	446	13	3189	3189	3230	863	26	0	0	0	1019343	-0.005	100000.000	100000.000	0.000	0.000	0.000	0.000	0.000	16.610	-5	37	-5	37	316	2384	100	1064	"empty"
-75	0	0	17	3	7	"empty"	"empty"	3140	28320	200	3134	3154	217	6	3160	3160	3180	402	12	1	0	0	996675	-0.065	100000.000	100000.000	0.000	0.000	0.000	0.000	0.000	16.610	-26	-6	-26	-6	316	2384	100	1065	"empty"
-75	0	0	17	4	7	"empty"	"empty"	3640	28320	200	3248	3241	216	6	3208	3208	3212	238	7	20	0	0	1024106	0.122	100000.000	100000.000	0.000	0.000	0.000	0.000	0.000	16.610	40	33	40	33	316	2384	100	1066	"empty"
-75	0	0	17	5	7	"empty"	"empty"	4140	28320	200	3299	3281	223	6	3279	3279	3313	796	24	0	0	0	1036673	-0.040	100000.000	100000.000	0.000	0.000	0.000	0.000	0.000	16.610	20	2	20	2	316	2384	100	1067	"empty"
-75	0	0	17	6	7	"empty"	"empty"	4640	28320	200	3366	3420	951	27	3361	3361	3352	285	8	8	0	0	1080596	0.239	100000.000	100000.000	0.000	0.000	0.000	0.000	0.000	16.610	5	59	5	59	316	2384	100	1068	"empty"
-75	0	0	17	7	7	"empty"	"empty"	5140	28320	200	3427	3478	587	16	3371	3371	3370	214	6	18	3	0	1099018	0.505	100000.000	100000.000	0.000	0.000	0.000	0.000	0.000	16.610	56	107	56	107	316	2384	100	1069	"empty"
-75	0	0	17	8	7	"empty"	"empty"	5640	28320	200	3422	3489	613	17	3340	3340	3380	726	21	3	1	0	1102584	0.150	100000.000	100000.000	0.000	0.000	0.000	0.000	0.000	16.610	82	149	82	149	316	2384	100	1070	"empty"
-75	0	0	17	9	7	"empty"	"empty"	6140	28320	200	3334	3354	354	10	3329	3329	3371	530	15	0	0	0	1059818	-0.032	100000.000	100000.000	0.000	0.000	0.000	0.000	0.000	16.610	5	25	5	25	316	2384	100	1071	"empty"
0	0	0	18	1	1	"PKACa "	"P17612"	6620	24480	100	5312	5026	777	15	3303	3303	3381	1297	38	80	1	0	402083	1.268	100000.000	100000.000	0.000	0.000	0.000	0.000	0.000	16.610	2009	1723	2009	1723	80	560	100	1072	"T197"
0	0	0	18	2	1	"PKACa "	"P17612"	7120	24490	100	4958	4872	979	20	3202	3202	3976	6573	165	1	0	0	389759	0.136	100000.000	100000.000	0.000	0.000	0.000	0.000	0.000	16.610	1756	1670	1756	1670	80	560	100	1073	"T197"
0	0	0	18	3	1	"PKACa "	"P17612"	7620	24480	90	5212	5179	528	10	3108	3108	3182	1224	38	100	9	0	269326	1.632	100000.000	100000.000	0.000	0.000	0.000	0.000	0.000	16.610	2104	2071	2104	2071	52	420	100	1074	"T197"
0	0	0	18	4	1	"PTEN"	"P60484"	8130	24460	140	3355	3403	405	11	3019	3019	3064	1021	33	1	0	0	530885	0.332	100000.000	100000.000	0.000	0.000	0.000	0.000	0.000	16.610	336	384	336	384	156	1140	100	1075	"Y315"
0	0	0	18	5	1	"PTEN"	"P60484"	8630	24470	140	3317	3362	380	11	2922	2922	2933	198	6	80	50	0	524464	2.167	100000.000	100000.000	0.000	0.000	0.000	0.000	0.000	16.610	395	440	395	440	156	1140	100	1076	"Y315"
0	0	0	18	6	1	"PTEN"	"P60484"	9130	24470	150	3294	3321	373	11	2901	2901	2959	988	33	1	0	0	518001	0.366	100000.000	100000.000	0.000	0.000	0.000	0.000	0.000	16.610	393	420	393	420	156	1272	100	1077	"Y315"
0	0	0	18	7	1	"SOC3"	"O14543"	9620	24460	80	3182	3731	3918	105	2935	2935	2939	191	6	59	32	0	194012	4.147	100000.000	100000.000	0.000	0.000	0.000	0.000	0.000	16.610	247	796	247	796	52	340	100	1078	"Y204"
0	0	0	18	8	1	"SOC3"	"O14543"	10120	24470	200	3064	3067	337	10	3013	3013	3075	1494	48	0	0	0	969096	-0.005	100000.000	100000.000	0.000	0.000	0.000	0.000	0.000	16.610	51	54	51	54	316	2384	100	1079	"Y204"
0	0	0	18	9	1	"SOC3"	"O14543"	10620	24470	200	3116	3140	343	10	3100	3100	3200	2087	65	0	0	0	992308	-0.029	100000.000	100000.000	0.000	0.000	0.000	0.000	0.000	16.610	16	40	16	40	316	2384	100	1080	"Y204"
0	0	0	18	1	2	"STAT3 "	"P40763"	6640	25120	80	4921	4786	625	13	3300	3300	3348	501	14	92	80	0	248853	2.870	100000.000	100000.000	0.000	0.000	0.000	0.000	0.000	16.610	1621	1486	1621	1486	52	340	100	1081	"S691"
0	0	0	18	2	2	"STAT3 "	"P40763"	7130	25120	90	4683	4598	562	12	3195	3195	3179	238	7	96	94	0	239115	5.962	100000.000	100000.000	0.000	0.000	0.000	0.000	0.000	16.610	1488	1403	1488	1403	52	420	100	1082	"S691"
0	0	0	18	3	2	"STAT3 "	"P40763"	7640	25120	80	4524	4603	716	15	3094	3094	3107	389	12	96	92	0	239375	3.846	100000.000	100000.000	0.000	0.000	0.000	0.000	0.000	16.610	1430	1509	1430	1509	52	340	100	1083	"S691"
0	0	0	18	4	2	"STAT6 "	"P42226"	8130	25110	160	3322	3356	337	10	3015	3015	3057	568	18	26	1	0	698127	0.526	100000.000	100000.000	0.000	0.000	0.000	0.000	0.000	16.610	307	341	307	341	208	1512	100	1084	"T645"
0	0	0	18	5	2	"STAT6 "	"P42226"	8630	25120	160	3226	3272	570	17	2907	2907	2957	718	24	2	0	0	680564	0.439	100000.000	100000.000	0.000	0.000	0.000	0.000	0.000	16.610	319	365	319	365	208	1512	100	1085	"T645"
0	0	0	18	6	2	"STAT6 "	"P42226"	9140	25110	160	3173	3228	396	12	2904	2904	2931	304	10	45	7	0	671430	0.977	100000.000	100000.000	0.000	0.000	0.000	0.000	0.000	16.610	269	324	269	324	208	1512	100	1086	"T645"
0	0	0	18	7	2	"14-3-3 beta"	"P31946"	9640	25110	140	9342	12038	11241	93	2909	2909	2939	285	9	98	96	2	1877932	31.926	100000.000	100000.000	0.000	0.000	0.000	0.000	0.000	16.610	6433	9129	6433	9129	156	1140	100	1087	"S185"
0	0	0	18	8	2	"14-3-3 beta"	"P31946"	10140	25120	150	8831	8186	2007	24	2948	2948	2960	268	9	97	89	0	1277079	19.500	100000.000	100000.000	0.000	0.000	0.000	0.000	0.000	16.610	5883	5238	5883	5238	156	1272	100	1088	"S185"
0	0	0	18	9	2	"14-3-3 beta"	"P31946"	10630	25120	150	8756	8444	1636	19	3054	3054	3129	1194	38	94	92	0	1317224	4.451	100000.000	100000.000	0.000	0.000	0.000	0.000	0.000	16.610	5702	5390	5702	5390	156	1272	100	1089	"S185"
0	0	0	18	1	3	"Tgfbr2"	"P37173"	6630	25760	150	3935	4084	1654	40	3289	3289	3298	302	9	91	55	0	637170	2.603	100000.000	100000.000	0.000	0.000	0.000	0.000	0.000	16.610	646	795	646	795	156	1272	100	1090	"S409"
0	0	0	18	2	3	"Tgfbr2"	"P37173"	7130	25760	160	3770	3754	461	12	3180	3180	3180	628	19	45	0	0	780874	0.914	100000.000	100000.000	0.000	0.000	0.000	0.000	0.000	16.610	590	574	590	574	208	1512	100	1091	"S409"
0	0	0	18	3	3	"Tgfbr2"	"P37173"	7630	25760	150	3650	3667	403	10	3055	3055	3075	649	21	45	3	0	572028	0.912	100000.000	100000.000	0.000	0.000	0.000	0.000	0.000	16.610	595	612	595	612	156	1272	100	1092	"S409"
0	0	0	18	4	3	"Tyk2"	"P29597"	8130	25760	140	2969	3206	817	25	2851	2851	2872	362	12	29	21	0	500126	0.923	100000.000	100000.000	0.000	0.000	0.000	0.000	0.000	16.610	118	355	118	355	156	1140	100	1093	"Y1054/5"
0	0	0	18	5	3	"Tyk2"	"P29597"	8630	25760	140	2921	3221	703	21	2858	2858	2903	728	25	21	14	0	502503	0.437	100000.000	100000.000	0.000	0.000	0.000	0.000	0.000	16.610	63	363	63	363	156	1140	100	1094	"Y1054/5"
0	0	0	18	6	3	"Tyk2"	"P29597"	9140	25770	70	4793	5006	1215	24	2883	2883	2900	189	6	100	100	0	160201	11.143	100000.000	100000.000	0.000	0.000	0.000	0.000	0.000	16.610	1910	2123	1910	2123	32	236	100	1095	"Y1054/5"
0	0	0	18	7	3	"caveolin-1"	"Q03135"	9640	25770	110	4275	5015	4081	81	2913	2913	2935	312	10	95	93	0	401236	6.667	100000.000	100000.000	0.000	0.000	0.000	0.000	0.000	16.610	1362	2102	1362	2102	80	656	100	1096	"Y14"
0	0	0	18	8	3	"caveolin-1"	"Q03135"	10130	25760	100	4379	4487	1271	28	2959	2959	2989	355	11	95	92	0	358926	4.220	100000.000	100000.000	0.000	0.000	0.000	0.000	0.000	16.610	1420	1528	1420	1528	80	560	100	1097	"Y14"
0	0	0	18	9	3	"caveolin-1"	"Q03135"	10630	25750	120	4165	4029	566	14	3049	3049	3106	1164	37	45	0	0	483428	0.793	100000.000	100000.000	0.000	0.000	0.000	0.000	0.000	16.610	1116	980	1116	980	120	820	100	1098	"Y14"
0	0	0	18	1	4	"Cdc42 "	"P60953"	6630	26410	90	4293	4366	1643	37	3281	3281	3308	562	16	78	34	0	227042	1.883	100000.000	100000.000	0.000	0.000	0.000	0.000	0.000	16.610	1012	1085	1012	1085	52	420	100	1099	"Y32"
0	0	0	18	2	4	"Cdc42 "	"P60953"	7130	26410	140	3309	3569	621	17	3172	3172	3215	626	19	34	7	0	556751	0.565	100000.000	100000.000	0.000	0.000	0.000	0.000	0.000	16.610	137	397	137	397	156	1140	100	1100	"Y32"
0	0	0	18	3	4	"Cdc42 "	"P60953"	7640	26410	80	3797	3915	436	11	3051	3051	3246	2520	77	0	0	0	203593	0.265	100000.000	100000.000	0.000	0.000	0.000	0.000	0.000	16.610	746	864	746	864	52	340	100	1101	"Y32"
0	0	0	18	4	4	"Flt3"	"P36888"	8120	26400	200	3037	3132	472	15	2963	2963	3011	899	29	9	0	0	989847	0.135	100000.000	100000.000	0.000	0.000	0.000	0.000	0.000	16.610	74	169	74	169	316	2384	100	1102	"Y591"
0	0	0	18	5	4	"Flt3"	"P36888"	8620	26400	200	2964	3120	737	23	2926	2926	2970	795	26	10	1	0	986047	0.189	100000.000	100000.000	0.000	0.000	0.000	0.000	0.000	16.610	38	194	38	194	316	2384	100	1103	"Y591"
0	0	0	18	6	4	"Flt3"	"P36888"	9120	26390	200	2960	3098	458	14	2921	2921	2957	463	15	11	9	0	978943	0.305	100000.000	100000.000	0.000	0.000	0.000	0.000	0.000	16.610	39	177	39	177	316	2384	100	1104	"Y591"
0	0	0	18	7	4	"gp130 "	"P40189"	9620	26390	110	3987	8476	13238	156	2931	2931	2953	315	10	88	82	3	678111	17.533	100000.000	100000.000	0.000	0.000	0.000	0.000	0.000	16.610	1056	5545	1056	5545	80	656	100	1105	"Y767"
0	0	0	18	8	4	"gp130 "	"P40189"	10120	26390	200	3060	3341	1420	42	2972	2972	3082	1717	55	0	0	0	1055611	0.151	100000.000	100000.000	0.000	0.000	0.000	0.000	0.000	16.610	88	369	88	369	316	2384	100	1106	"Y767"
0	0	0	18	9	4	"gp130 "	"P40189"	10620	26380	200	3196	3421	1320	38	3049	3049	3086	482	15	25	12	0	1081146	0.695	100000.000	100000.000	0.000	0.000	0.000	0.000	0.000	16.610	147	372	147	372	316	2384	100	1107	"Y767"
0	0	0	18	1	5	"IKK-beta "	"O14920"	6640	27050	120	5280	5170	869	16	3258	3258	3267	187	5	96	95	0	620355	10.176	100000.000	100000.000	0.000	0.000	0.000	0.000	0.000	16.610	2022	1912	2022	1912	120	820	100	1108	"Y199"
0	0	0	18	2	5	"IKK-beta "	"O14920"	7130	27070	120	5037	4851	711	14	3168	3168	3194	502	15	86	85	0	582131	3.301	100000.000	100000.000	0.000	0.000	0.000	0.000	0.000	16.610	1869	1683	1869	1683	120	820	100	1109	"Y199"
0	0	0	18	3	5	"IKK-beta "	"O14920"	7630	27060	120	4698	4666	805	17	3066	3066	3064	234	7	92	88	0	559950	6.846	100000.000	100000.000	0.000	0.000	0.000	0.000	0.000	16.610	1632	1600	1632	1600	120	820	100	1110	"Y199"
0	0	0	18	4	5	"IRAK1"	"P51617"	8140	27060	110	5654	5930	4667	78	3020	3020	3034	272	8	86	85	0	474431	10.647	100000.000	100000.000	0.000	0.000	0.000	0.000	0.000	16.610	2634	2910	2634	2910	80	656	100	1111	"T209"
0	0	0	18	5	5	"IRAK1"	"P51617"	8640	27060	100	5766	5470	1007	18	2955	2955	3041	768	25	88	86	0	437598	3.163	100000.000	100000.000	0.000	0.000	0.000	0.000	0.000	16.610	2811	2515	2811	2515	80	560	100	1112	"T209"
0	0	0	18	6	5	"IRAK1"	"P51617"	9140	27050	90	5878	5907	271	4	2913	2913	2940	259	8	100	100	0	307176	11.456	100000.000	100000.000	0.000	0.000	0.000	0.000	0.000	16.610	2965	2994	2965	2994	52	420	100	1113	"T209"
0	0	0	18	7	5	"IRS-1"	"P35568"	9630	27040	200	2969	3086	400	12	2929	2929	3068	2438	79	0	0	0	975192	0.007	100000.000	100000.000	0.000	0.000	0.000	0.000	0.000	16.610	40	157	40	157	316	2384	100	1114	"S312"
0	0	0	18	8	5	"IRS-1"	"P35568"	10140	27010	150	3154	3301	494	14	2988	2988	3019	569	18	28	8	0	514916	0.496	100000.000	100000.000	0.000	0.000	0.000	0.000	0.000	16.610	166	313	166	313	156	1272	100	1115	"S312"
0	0	0	18	9	5	"IRS-1"	"P35568"	10610	27030	80	3970	3825	465	12	3098	3098	3085	237	7	82	75	0	198920	3.122	100000.000	100000.000	0.000	0.000	0.000	0.000	0.000	16.610	872	727	872	727	52	340	100	1116	"S312"
0	0	0	18	1	6	"Malt1"	"Q9UDY8"	6650	27700	200	3248	3282	408	12	3273	3273	3278	266	8	7	2	0	1037050	0.015	100000.000	100000.000	0.000	0.000	0.000	0.000	0.000	16.610	-25	9	-25	9	316	2384	100	1117	"S135"
0	0	0	18	2	6	"Malt1"	"Q9UDY8"	7140	27690	200	3088	3088	223	7	3173	3173	3166	261	8	6	0	0	975774	-0.299	100000.000	100000.000	0.000	0.000	0.000	0.000	0.000	16.610	-85	-85	-85	-85	316	2384	100	1118	"S135"
0	0	0	18	3	6	"Malt1"	"Q9UDY8"	7640	27690	200	3053	3056	314	10	3089	3089	3087	333	10	6	1	0	965544	-0.093	100000.000	100000.000	0.000	0.000	0.000	0.000	0.000	16.610	-36	-33	-36	-33	316	2384	100	1119	"S135"
0	0	0	18	4	6	"MEK1 "	"Q02750"	8140	27690	80	3991	3993	388	9	3010	3010	3026	232	7	100	90	0	207653	4.168	100000.000	100000.000	0.000	0.000	0.000	0.000	0.000	16.610	981	983	981	983	52	340	100	1120	"T385"
0	0	0	18	5	6	"MEK1 "	"Q02750"	8650	27710	80	3807	4150	2279	54	2922	2922	2939	228	7	96	86	0	215783	5.311	100000.000	100000.000	0.000	0.000	0.000	0.000	0.000	16.610	885	1228	885	1228	52	340	100	1121	"T385"
0	0	0	18	6	6	"MEK1 "	"Q02750"	9150	27690	80	3696	3627	325	8	2899	2899	2906	169	5	92	84	0	188599	4.266	100000.000	100000.000	0.000	0.000	0.000	0.000	0.000	16.610	797	728	797	728	52	340	100	1122	"T385"
0	0	0	18	7	6	"p47phox "	"P14598"	9640	27670	200	2894	2915	250	8	2903	2903	2920	326	11	4	1	0	921053	-0.015	100000.000	100000.000	0.000	0.000	0.000	0.000	0.000	16.610	-9	12	-9	12	316	2384	100	1123	"S359"
0	0	0	18	8	6	"p47phox "	"P14598"	10140	27670	200	2986	2960	225	7	2963	2963	3027	956	31	0	0	0	935479	-0.070	100000.000	100000.000	0.000	0.000	0.000	0.000	0.000	16.610	23	-3	23	-3	316	2384	100	1124	"S359"
0	0	0	18	9	6	"p47phox "	"P14598"	10640	27660	70	3211	3255	273	8	3105	3105	3154	705	22	3	0	0	104175	0.143	100000.000	100000.000	0.000	0.000	0.000	0.000	0.000	16.610	106	150	106	150	32	236	100	1125	"S359"
-75	0	0	18	1	7	"empty"	"empty"	6620	28330	200	3235	3369	1797	53	3254	3254	3282	593	18	2	1	0	1064655	0.147	100000.000	100000.000	0.000	0.000	0.000	0.000	0.000	16.610	-19	115	-19	115	316	2384	100	1126	"empty"
-75	0	0	18	2	7	"empty"	"empty"	7120	28330	200	3143	3155	233	7	3166	3166	3178	464	14	1	0	0	996861	-0.050	100000.000	100000.000	0.000	0.000	0.000	0.000	0.000	16.610	-23	-11	-23	-11	316	2384	100	1127	"empty"
-75	0	0	18	3	7	"empty"	"empty"	7620	28330	200	3053	3058	270	8	3069	3069	3146	1596	50	0	0	0	966186	-0.055	100000.000	100000.000	0.000	0.000	0.000	0.000	0.000	16.610	-16	-11	-16	-11	316	2384	100	1128	"empty"
-75	0	0	18	4	7	"empty"	"empty"	8120	28330	200	3033	3052	235	7	3053	3053	3121	1301	41	0	0	0	964293	-0.053	100000.000	100000.000	0.000	0.000	0.000	0.000	0.000	16.610	-20	-1	-20	-1	316	2384	100	1129	"empty"
-75	0	0	18	5	7	"empty"	"empty"	8620	28330	200	2960	2958	160	5	2940	2940	2971	402	13	1	0	0	934589	-0.032	100000.000	100000.000	0.000	0.000	0.000	0.000	0.000	16.610	20	18	20	18	316	2384	100	1130	"empty"
-75	0	0	18	6	7	"empty"	"empty"	9120	28330	200	2937	3545	4076	114	2913	2913	2934	325	11	9	6	0	1120225	1.880	100000.000	100000.000	0.000	0.000	0.000	0.000	0.000	16.610	24	632	24	632	316	2384	100	1131	"empty"
0	0	0	18	7	7	"GLQAWPG-pS-AIPQFLG_GLQAWPGEAIPQFLG_20vs80"	"GLQAWPG-pS-AIPQFLG_GLQAWPGEAIPQFLG_20vs80"	9640	28320	100	6458	6110	1065	17	2946	2946	2961	172	5	98	97	0	488831	18.308	100000.000	100000.000	0.000	0.000	0.000	0.000	0.000	16.610	3512	3164	3512	3164	80	560	100	1132	"GLQAWPG-pS-AIPQFLG_GLQAWPGEAIPQFLG_20vs80"
0	0	0	18	8	7	"GLQAWPG-pS-AIPQFLG_GLQAWPGEAIPQFLG_20vs80"	"GLQAWPG-pS-AIPQFLG_GLQAWPGEAIPQFLG_20vs80"	10130	28320	90	6629	6532	737	11	3082	3082	3142	674	21	98	96	0	339675	5.030	100000.000	100000.000	0.000	0.000	0.000	0.000	0.000	16.610	3547	3450	3547	3450	52	420	100	1133	"GLQAWPG-pS-AIPQFLG_GLQAWPGEAIPQFLG_20vs80"
0	0	0	18	9	7	"GLQAWPG-pS-AIPQFLG_GLQAWPGEAIPQFLG_20vs80"	"GLQAWPG-pS-AIPQFLG_GLQAWPGEAIPQFLG_20vs80"	10620	28310	200	3379	3879	1224	31	3135	3135	3213	1036	32	26	11	0	1225675	0.643	100000.000	100000.000	0.000	0.000	0.000	0.000	0.000	16.610	244	744	244	744	316	2384	100	1134	"GLQAWPG-pS-AIPQFLG_GLQAWPGEAIPQFLG_20vs80"
0	0	0	19	1	1	"JAK1"	"P23458"	11100	24440	100	3721	3680	266	7	3207	3207	3223	358	11	71	16	0	294404	1.277	100000.000	100000.000	0.000	0.000	0.000	0.000	0.000	16.610	514	473	514	473	80	560	100	1135	"Y220"
0	0	0	19	2	1	"JAK1"	"P23458"	11600	24450	100	3719	3726	216	5	3291	3291	3294	209	6	87	52	0	298104	2.067	100000.000	100000.000	0.000	0.000	0.000	0.000	0.000	16.610	428	435	428	435	80	560	100	1136	"Y220"
0	0	0	19	3	1	"JAK1"	"P23458"	12100	24440	100	3801	3799	251	6	3374	3374	3393	218	6	82	47	0	303952	1.862	100000.000	100000.000	0.000	0.000	0.000	0.000	0.000	16.610	427	425	427	425	80	560	100	1137	"Y220"
0	0	0	19	4	1	"Jun "	"P05412"	12600	24430	70	4300	4286	258	6	3357	3357	3359	155	4	100	100	0	137139	5.981	100000.000	100000.000	0.000	0.000	0.000	0.000	0.000	16.610	943	929	943	929	32	236	100	1138	"S243"
0	0	0	19	5	1	"Jun "	"P05412"	13100	24440	70	4128	4096	404	9	3379	3379	3375	188	5	90	81	0	131087	3.835	100000.000	100000.000	0.000	0.000	0.000	0.000	0.000	16.610	749	717	749	717	32	236	100	1139	"S243"
0	0	0	19	6	1	"Jun "	"P05412"	13610	24440	70	4229	4180	324	7	3352	3352	3374	226	6	93	90	0	133767	3.566	100000.000	100000.000	0.000	0.000	0.000	0.000	0.000	16.610	877	828	877	828	32	236	100	1140	"S243"
0	0	0	19	7	1	"Kit "	"P10721"	14110	24430	70	4960	4862	377	7	3367	3367	3369	237	7	96	96	0	155592	6.300	100000.000	100000.000	0.000	0.000	0.000	0.000	0.000	16.610	1593	1495	1593	1495	32	236	100	1141	"Y568/70"
0	0	0	19	8	1	"Kit "	"P10721"	14600	24430	200	3376	3554	539	15	3338	3338	3367	479	14	14	12	0	1123178	0.390	100000.000	100000.000	0.000	0.000	0.000	0.000	0.000	16.610	38	216	38	216	316	2384	100	1142	"Y568/70"
0	0	0	19	9	1	"Kit "	"P10721"	15100	24430	200	3440	3736	2055	55	3366	3366	3440	1033	30	12	0	0	1180621	0.287	100000.000	100000.000	0.000	0.000	0.000	0.000	0.000	16.610	74	370	74	370	316	2384	100	1143	"Y568/70"
0	0	0	19	1	2	"Mlk3"	"Q16584"	11120	25110	110	5204	5122	580	11	3189	3189	3187	204	6	96	96	0	409722	9.485	100000.000	100000.000	0.000	0.000	0.000	0.000	0.000	16.610	2015	1933	2015	1933	80	656	100	1144	"S281"
0	0	0	19	2	2	"Mlk3"	"Q16584"	11620	25100	100	5342	5080	740	14	3254	3254	3259	182	5	88	88	0	406414	10.005	100000.000	100000.000	0.000	0.000	0.000	0.000	0.000	16.610	2088	1826	2088	1826	80	560	100	1145	"S281"
0	0	0	19	3	2	"Mlk3"	"Q16584"	12100	25090	110	5338	5269	413	7	3286	3286	3307	256	7	98	97	0	421498	7.664	100000.000	100000.000	0.000	0.000	0.000	0.000	0.000	16.610	2052	1983	2052	1983	80	656	100	1146	"S281"
0	0	0	19	4	2	"NFAT2 "	"O95644"	12600	25080	200	3320	3484	475	13	3345	3345	3380	701	20	15	1	0	1100907	0.148	100000.000	100000.000	0.000	0.000	0.000	0.000	0.000	16.610	-25	139	-25	139	316	2384	100	1147	"S172"
0	0	0	19	5	2	"NFAT2 "	"O95644"	13100	25080	70	4552	4566	299	6	3351	3351	3387	521	15	100	68	0	146119	2.263	100000.000	100000.000	0.000	0.000	0.000	0.000	0.000	16.610	1201	1215	1201	1215	32	236	100	1148	"S172"
0	0	0	19	6	2	"NFAT2 "	"O95644"	13610	25090	80	4477	4596	1637	35	3323	3323	3334	216	6	94	88	0	239014	5.843	100000.000	100000.000	0.000	0.000	0.000	0.000	0.000	16.610	1154	1273	1154	1273	52	340	100	1149	"S172"
0	0	0	19	7	2	"PI3-kinase p85 subunit beta"	"O00459"	14100	25080	140	3412	4619	2476	53	3372	3372	4353	6780	155	1	0	0	720597	0.039	100000.000	100000.000	0.000	0.000	0.000	0.000	0.000	16.610	40	1247	40	1247	156	1140	100	1150	"Y464"
0	0	0	19	8	2	"PI3-kinase p85 subunit beta"	"O00459"	14590	25080	120	3497	5173	2768	53	3390	3390	3406	421	12	33	32	0	620778	4.197	100000.000	100000.000	0.000	0.000	0.000	0.000	0.000	16.610	107	1783	107	1783	120	820	100	1151	"Y464"
0	0	0	19	9	2	"PI3-kinase p85 subunit beta"	"O00459"	15110	25080	110	4639	6312	3028	47	3373	3373	3420	557	16	55	51	0	504933	5.192	100000.000	100000.000	0.000	0.000	0.000	0.000	0.000	16.610	1266	2939	1266	2939	80	656	100	1152	"Y464"
0	0	0	19	1	3	"p47phox "	"P14598"	11130	25740	160	3071	3270	2199	67	3163	3163	3158	201	6	14	6	0	680059	0.557	100000.000	100000.000	0.000	0.000	0.000	0.000	0.000	16.610	-92	107	-92	107	208	1512	100	1153	"S370"
0	0	0	19	2	3	"p47phox "	"P14598"	11620	25720	200	3167	3193	258	8	3254	3254	3263	263	8	9	2	0	1008943	-0.266	100000.000	100000.000	0.000	0.000	0.000	0.000	0.000	16.610	-87	-61	-87	-61	316	2384	100	1154	"S370"
0	0	0	19	3	3	"p47phox "	"P14598"	12120	25710	80	3498	3443	266	7	3271	3271	3265	240	7	46	9	0	179051	0.742	100000.000	100000.000	0.000	0.000	0.000	0.000	0.000	16.610	227	172	227	172	52	340	100	1155	"S370"
0	0	0	19	4	3	"PDGFRb"	"P09619"	12620	25730	90	3880	3878	197	5	3263	3263	3262	180	5	98	92	0	201677	3.422	100000.000	100000.000	0.000	0.000	0.000	0.000	0.000	16.610	617	615	617	615	52	420	100	1156	"Y716"
0	0	0	19	5	3	"PDGFRb"	"P09619"	13120	25740	80	3847	3825	275	7	3288	3288	3283	236	7	90	59	0	198875	2.297	100000.000	100000.000	0.000	0.000	0.000	0.000	0.000	16.610	559	537	559	537	52	340	100	1157	"Y716"
0	0	0	19	6	3	"PDGFRb"	"P09619"	13620	25730	110	3829	3707	406	10	3312	3312	3331	389	11	60	13	0	296584	0.967	100000.000	100000.000	0.000	0.000	0.000	0.000	0.000	16.610	517	395	517	395	80	656	100	1158	"Y716"
0	0	0	19	7	3	"Rack1"	"P63244"	14120	25730	150	4559	4594	421	9	3363	3363	3455	1537	44	13	0	0	716720	0.741	100000.000	100000.000	0.000	0.000	0.000	0.000	0.000	16.610	1196	1231	1196	1231	156	1272	100	1159	"y246"
0	0	0	19	8	3	"Rack1"	"P63244"	14610	25730	160	4443	4622	1595	34	3397	3397	3463	1217	35	34	3	0	961297	0.952	100000.000	100000.000	0.000	0.000	0.000	0.000	0.000	16.610	1046	1225	1046	1225	208	1512	100	1160	"y246"
0	0	0	19	9	3	"Rack1"	"P63244"	15120	25730	160	4487	4658	2171	46	3401	3401	3459	1634	47	11	0	0	968846	0.734	100000.000	100000.000	0.000	0.000	0.000	0.000	0.000	16.610	1086	1257	1086	1257	208	1512	100	1161	"y246"
0	0	0	19	1	4	"Sek1"	"P45985"	11110	26370	200	3068	3097	274	8	3131	3131	3148	410	13	3	1	0	978561	-0.124	100000.000	100000.000	0.000	0.000	0.000	0.000	0.000	16.610	-63	-34	-63	-34	316	2384	100	1162	"S80"
0	0	0	19	2	4	"Sek1"	"P45985"	11610	26370	200	3178	3232	588	18	3252	3252	3277	670	20	0	0	0	1021304	-0.067	100000.000	100000.000	0.000	0.000	0.000	0.000	0.000	16.610	-74	-20	-74	-20	316	2384	100	1163	"S80"
0	0	0	19	3	4	"Sek1"	"P45985"	12110	26370	200	3281	5582	10340	185	3253	3253	3288	382	11	14	10	1	1763947	6.005	100000.000	100000.000	0.000	0.000	0.000	0.000	0.000	16.610	28	2329	28	2329	316	2384	100	1164	"S80"
0	0	0	19	4	4	"process-control__"	"GGSGGSGDYKDDDDK"	12630	26370	70	4274	4298	363	8	3241	3241	3289	637	19	87	31	0	137526	1.584	100000.000	100000.000	0.000	0.000	0.000	0.000	0.000	16.610	1033	1057	1033	1057	32	236	100	1165	"process-control__"
0	0	0	19	5	4	"process-control__"	"GGSGGSGDYKDDDDK"	13120	26360	200	3325	3461	487	14	3280	3280	3279	212	6	25	16	0	1093769	0.858	100000.000	100000.000	0.000	0.000	0.000	0.000	0.000	16.610	45	181	45	181	316	2384	100	1166	"process-control__"
0	0	0	19	6	4	"process-control__"	"GGSGGSGDYKDDDDK"	13620	26360	70	4324	4265	464	10	3258	3258	3263	177	5	93	93	0	136469	5.661	100000.000	100000.000	0.000	0.000	0.000	0.000	0.000	16.610	1066	1007	1066	1007	32	236	100	1167	"process-control__"
0	0	0	19	7	4	"TAB1"	"Q15750"	14130	26380	70	3938	3940	243	6	3310	3310	3321	262	7	93	65	0	126081	2.363	100000.000	100000.000	0.000	0.000	0.000	0.000	0.000	16.610	628	630	628	630	32	236	100	1168	"S423"
0	0	0	19	8	4	"TAB1"	"Q15750"	14610	26370	200	3329	3389	266	7	3310	3310	3475	2487	71	0	0	0	1070795	-0.035	100000.000	100000.000	0.000	0.000	0.000	0.000	0.000	16.610	19	79	19	79	316	2384	100	1169	"S423"
0	0	0	19	9	4	"TAB1"	"Q15750"	15100	26370	100	3567	3605	322	8	3314	3314	3336	259	7	47	30	0	288407	1.039	100000.000	100000.000	0.000	0.000	0.000	0.000	0.000	16.610	253	291	253	291	80	560	100	1170	"S423"
0	0	0	19	1	5	"4E-BP1 "	"Q13541"	11110	27030	100	3654	3624	335	9	3124	3124	3125	253	8	81	53	0	289937	1.972	100000.000	100000.000	0.000	0.000	0.000	0.000	0.000	16.610	530	500	530	500	80	560	100	1171	"T46"
0	0	0	19	2	5	"4E-BP1 "	"Q13541"	11600	27020	110	3816	3796	256	6	3244	3244	3271	433	13	75	7	0	303705	1.212	100000.000	100000.000	0.000	0.000	0.000	0.000	0.000	16.610	572	552	572	552	80	656	100	1172	"T46"
0	0	0	19	3	5	"4E-BP1 "	"Q13541"	12110	27020	100	3877	4001	1025	25	3258	3258	3314	685	20	36	3	0	320056	1.003	100000.000	100000.000	0.000	0.000	0.000	0.000	0.000	16.610	619	743	619	743	80	560	100	1173	"T46"
0	0	0	19	4	5	"Akt1"	"P31749"	12630	27020	80	4202	4451	1539	34	3293	3293	3309	165	4	98	96	0	231438	6.921	100000.000	100000.000	0.000	0.000	0.000	0.000	0.000	16.610	909	1158	909	1158	52	340	100	1174	"T450"
0	0	0	19	5	5	"Akt1"	"P31749"	13130	27030	80	4193	4080	401	9	3331	3331	3368	727	21	63	0	0	212144	0.979	100000.000	100000.000	0.000	0.000	0.000	0.000	0.000	16.610	862	749	862	749	52	340	100	1175	"T450"
0	0	0	19	6	5	"Akt1"	"P31749"	13620	27020	200	3354	3433	369	10	3313	3313	3322	310	9	19	12	0	1084937	0.358	100000.000	100000.000	0.000	0.000	0.000	0.000	0.000	16.610	41	120	41	120	316	2384	100	1176	"T450"
0	0	0	19	7	5	"Bax"	"Q07812"	14110	27020	90	6215	6186	522	8	3250	3250	3267	449	13	98	98	0	321659	6.501	100000.000	100000.000	0.000	0.000	0.000	0.000	0.000	16.610	2965	2936	2965	2936	52	420	100	1177	"S163"
0	0	0	19	8	5	"Bax"	"Q07812"	14620	27020	100	6152	6056	549	9	3254	3254	3292	570	17	98	97	0	484507	4.849	100000.000	100000.000	0.000	0.000	0.000	0.000	0.000	16.610	2898	2802	2898	2802	80	560	100	1178	"S163"
0	0	0	19	9	5	"Bax"	"Q07812"	15120	27020	110	6126	7558	8167	108	3283	3283	3352	1206	35	92	85	0	604644	3.488	100000.000	100000.000	0.000	0.000	0.000	0.000	0.000	16.610	2843	4275	2843	4275	80	656	100	1179	"S163"
0	0	0	19	1	6	"CFTR"	"P13569"	11110	27670	150	4007	3991	252	6	3138	3138	3150	254	8	99	94	0	622525	3.311	100000.000	100000.000	0.000	0.000	0.000	0.000	0.000	16.610	869	853	869	853	156	1272	100	1180	"S813"
0	0	0	19	2	6	"CFTR"	"P13569"	11610	27680	160	4025	4154	1564	37	3218	3218	3237	218	6	98	92	0	864023	4.206	100000.000	100000.000	0.000	0.000	0.000	0.000	0.000	16.610	807	936	807	936	208	1512	100	1181	"S813"
0	0	0	19	3	6	"CFTR"	"P13569"	12110	27670	160	4098	4139	585	14	3238	3238	3262	299	9	97	83	0	860821	2.933	100000.000	100000.000	0.000	0.000	0.000	0.000	0.000	16.610	860	901	860	901	208	1512	100	1182	"S813"
0	0	0	19	4	6	"Crk "	"P46108"	12610	27660	170	3845	3887	459	11	3246	3246	3307	1046	31	4	0	0	808496	0.554	100000.000	100000.000	0.000	0.000	0.000	0.000	0.000	16.610	599	641	599	641	208	1660	100	1183	"Y108"
0	0	0	19	5	6	"Crk "	"P46108"	13110	27670	150	3937	4159	1939	46	3310	3310	3395	1375	40	2	1	0	648823	0.556	100000.000	100000.000	0.000	0.000	0.000	0.000	0.000	16.610	627	849	627	849	156	1272	100	1184	"Y108"
0	0	0	19	6	6	"Crk "	"P46108"	13610	27660	170	3898	3932	422	10	3279	3279	3326	727	21	35	0	0	817754	0.834	100000.000	100000.000	0.000	0.000	0.000	0.000	0.000	16.610	619	653	619	653	208	1660	100	1185	"Y108"
0	0	0	19	7	6	"EGFR"	"P00533"	14120	27660	100	4370	4358	507	11	3263	3263	3304	523	15	90	61	0	348661	2.015	100000.000	100000.000	0.000	0.000	0.000	0.000	0.000	16.610	1107	1095	1107	1095	80	560	100	1186	"S1070"
0	0	0	19	8	6	"EGFR"	"P00533"	14620	27670	90	4300	4302	201	4	3250	3250	3571	3166	88	0	0	0	223695	0.231	100000.000	100000.000	0.000	0.000	0.000	0.000	0.000	16.610	1050	1052	1050	1052	52	420	100	1187	"S1070"
0	0	0	19	9	6	"EGFR"	"P00533"	15130	27660	90	4212	4368	1028	23	3253	3253	3295	364	11	94	88	0	227135	2.948	100000.000	100000.000	0.000	0.000	0.000	0.000	0.000	16.610	959	1115	959	1115	52	420	100	1188	"S1070"
-75	0	0	19	1	7	"empty"	"empty"	11110	28280	200	3196	3213	261	8	3196	3196	3213	435	13	1	1	0	1015161	0.000	0.000	100000.000	0.000	0.000	0.000	0.000	0.000	Error	0	17	0	17	316	2384	100	1189	"empty"
-75	0	0	19	2	7	"empty"	"empty"	11610	28280	200	3272	3286	313	9	3254	3254	3264	248	7	6	1	0	1038474	0.089	100000.000	100000.000	0.000	0.000	0.000	0.000	0.000	16.610	18	32	18	32	316	2384	100	1190	"empty"
-75	0	0	19	3	7	"empty"	"empty"	12110	28280	200	3238	3262	339	10	3253	3253	3273	298	9	4	0	0	1030948	-0.037	100000.000	100000.000	0.000	0.000	0.000	0.000	0.000	16.610	-15	9	-15	9	316	2384	100	1191	"empty"
-75	0	0	19	4	7	"empty"	"empty"	12610	28280	200	3285	3288	194	5	3257	3257	3429	2818	82	0	0	0	1039159	-0.050	100000.000	100000.000	0.000	0.000	0.000	0.000	0.000	16.610	28	31	28	31	316	2384	100	1192	"empty"
-75	0	0	19	5	7	"empty"	"empty"	13110	28280	200	3321	3479	1174	33	3306	3306	3568	3074	86	1	0	0	1099254	-0.029	100000.000	100000.000	0.000	0.000	0.000	0.000	0.000	16.610	15	173	15	173	316	2384	100	1193	"empty"
-75	0	0	19	6	7	"empty"	"empty"	13610	28280	200	3325	3428	1041	30	3302	3302	3361	962	28	1	1	0	1083370	0.070	100000.000	100000.000	0.000	0.000	0.000	0.000	0.000	16.610	23	126	23	126	316	2384	100	1194	"empty"
0	0	0	19	7	7	"GLQAWPG-pS-AIPQFLG_100"	"GLQAWPG-pS-AIPQFLG_100"	14110	28280	100	13516	10551	5172	49	3291	3291	3388	1461	43	70	66	0	844045	4.903	100000.000	100000.000	0.000	0.000	0.000	0.000	0.000	16.610	10225	7260	10225	7260	80	560	100	1195	"GLQAWPG-pS-AIPQFLG_100"
0	0	0	19	8	7	"GLQAWPG-pS-AIPQFLG_100"	"GLQAWPG-pS-AIPQFLG_100"	14620	28290	90	14648	12711	4016	31	3268	3268	3413	1620	47	86	82	0	660960	5.740	100000.000	100000.000	0.000	0.000	0.000	0.000	0.000	16.610	11380	9443	11380	9443	52	420	100	1196	"GLQAWPG-pS-AIPQFLG_100"
0	0	0	19	9	7	"GLQAWPG-pS-AIPQFLG_100"	"GLQAWPG-pS-AIPQFLG_100"	15110	28290	80	14697	14416	1187	8	3266	3266	3298	497	15	100	100	0	749623	22.370	100000.000	100000.000	0.000	0.000	0.000	0.000	0.000	16.610	11431	11150	11431	11150	52	340	100	1197	"GLQAWPG-pS-AIPQFLG_100"
0	0	0	20	1	1	"Bcl-2"	"P10415"	15580	24370	150	3439	3622	1149	31	3388	3388	3501	1467	41	2	1	0	565102	0.082	100000.000	100000.000	0.000	0.000	0.000	0.000	0.000	16.610	51	234	51	234	156	1272	100	1198	"S87"
0	0	0	20	2	1	"Bcl-2"	"P10415"	16090	24380	70	3780	3799	182	4	3446	3446	3480	229	6	71	28	0	121562	1.393	100000.000	100000.000	0.000	0.000	0.000	0.000	0.000	16.610	334	353	334	353	32	236	100	1199	"S87"
0	0	0	20	3	1	"Bcl-2"	"P10415"	16590	24390	90	3898	3965	955	24	3426	3426	3462	252	7	75	46	0	206181	1.996	100000.000	100000.000	0.000	0.000	0.000	0.000	0.000	16.610	472	539	472	539	52	420	100	1200	"S87"
0	0	0	20	4	1	"Casp3 "	"P42574"	17090	24390	110	13676	12897	2614	20	3483	3483	3525	416	11	97	96	0	1031742	22.529	100000.000	100000.000	0.000	0.000	0.000	0.000	0.000	16.610	10193	9414	10193	9414	80	656	100	1201	"S150"
0	0	0	20	5	1	"Casp3 "	"P42574"	17590	24390	140	14379	13291	5732	43	3508	3508	3623	1563	43	83	80	0	2073471	6.186	100000.000	100000.000	0.000	0.000	0.000	0.000	0.000	16.610	10871	9783	10871	9783	156	1140	100	1202	"S150"
0	0	0	20	6	1	"Casp3 "	"P42574"	18080	24390	130	16890	18564	8665	46	3571	3571	4017	2699	67	92	89	0	2227691	5.390	100000.000	100000.000	0.000	0.000	0.000	0.000	0.000	16.610	13319	14993	13319	14993	120	940	100	1203	"S150"
0	0	0	20	7	1	"CD19"	"P15391"	18600	24390	160	4188	5886	4363	74	3556	3556	4009	2808	70	21	12	0	1224358	0.668	100000.000	100000.000	0.000	0.000	0.000	0.000	0.000	16.610	632	2330	632	2330	208	1512	100	1204	"Y500"
0	0	0	20	8	1	"CD19"	"P15391"	19090	24370	140	4579	5886	4385	74	3555	3555	4262	3619	84	15	8	0	918226	0.449	100000.000	100000.000	0.000	0.000	0.000	0.000	0.000	16.610	1024	2331	1024	2331	156	1140	100	1205	"Y500"
0	0	0	20	9	1	"CD19"	"P15391"	19560	24370	180	4036	4992	3792	75	3553	3553	4344	4442	102	5	3	0	1278055	0.146	100000.000	100000.000	0.000	0.000	0.000	0.000	0.000	16.610	483	1439	483	1439	256	1924	100	1206	"Y500"
0	0	0	20	1	2	"EP300"	"Q09472"	15600	25030	200	3413	3433	304	8	3398	3398	3469	955	27	0	0	0	1084873	-0.038	100000.000	100000.000	0.000	0.000	0.000	0.000	0.000	16.610	15	35	15	35	316	2384	100	1207	"S2366"
0	0	0	20	2	2	"EP300"	"Q09472"	16100	25030	200	3478	3505	283	8	3461	3461	3551	1143	32	0	0	0	1107689	-0.040	100000.000	100000.000	0.000	0.000	0.000	0.000	0.000	16.610	17	44	17	44	316	2384	100	1208	"S2366"
0	0	0	20	3	2	"EP300"	"Q09472"	16610	25040	90	3788	3798	158	4	3505	3505	3551	638	17	0	0	0	197515	0.387	100000.000	100000.000	0.000	0.000	0.000	0.000	0.000	16.610	283	293	283	293	52	420	100	1209	"S2366"
0	0	0	20	4	2	"fyn"	"P06241"	17100	25040	200	3488	3652	1383	37	3550	3550	3853	3190	82	0	0	0	1153877	-0.063	100000.000	100000.000	0.000	0.000	0.000	0.000	0.000	16.610	-62	102	-62	102	316	2384	100	1210	"Y531"
0	0	0	20	5	2	"fyn"	"P06241"	17590	25040	70	3969	4535	3090	68	3552	3552	3914	3434	87	3	3	0	145120	0.181	100000.000	100000.000	0.000	0.000	0.000	0.000	0.000	16.610	417	983	417	983	32	236	100	1211	"Y531"
0	0	0	20	6	2	"fyn"	"P06241"	18090	25020	200	3588	3999	2801	70	3581	3581	3897	2513	64	2	1	0	1263553	0.041	100000.000	100000.000	0.000	0.000	0.000	0.000	0.000	16.610	7	418	7	418	316	2384	100	1212	"Y531"
0	0	0	20	7	2	"Grb2"	"P62993"	18600	25010	130	3868	5238	4354	83	3627	3627	4276	3529	82	9	6	0	628618	0.273	100000.000	100000.000	0.000	0.000	0.000	0.000	0.000	16.610	241	1611	241	1611	120	940	100	1213	"Y209"
0	0	0	20	8	2	"Grb2"	"P62993"	19090	25040	130	4338	5765	4504	78	3610	3610	4191	3033	72	15	11	0	691819	0.519	100000.000	100000.000	0.000	0.000	0.000	0.000	0.000	16.610	728	2155	728	2155	120	940	100	1214	"Y209"
0	0	0	20	9	2	"Grb2"	"P62993"	19580	25030	200	3635	4803	4438	92	3593	3593	4386	3838	87	5	4	0	1517592	0.109	100000.000	100000.000	0.000	0.000	0.000	0.000	0.000	16.610	42	1210	42	1210	316	2384	100	1215	"Y209"
0	0	0	20	1	3	"IKK-beta "	"O14920"	15600	25680	100	3974	4005	326	8	3371	3371	3389	241	7	92	75	0	320404	2.556	100000.000	100000.000	0.000	0.000	0.000	0.000	0.000	16.610	603	634	603	634	80	560	100	1216	"Y188"
0	0	0	20	2	3	"IKK-beta "	"O14920"	16100	25680	120	4059	4671	4366	93	3504	3504	3782	2854	75	4	2	0	560470	0.311	100000.000	100000.000	0.000	0.000	0.000	0.000	0.000	16.610	555	1167	555	1167	120	820	100	1217	"Y188"
0	0	0	20	3	3	"IKK-beta "	"O14920"	16580	25670	200	3675	4559	6017	131	3541	3541	3676	1755	47	3	2	0	1440662	0.503	100000.000	100000.000	0.000	0.000	0.000	0.000	0.000	16.610	134	1018	134	1018	316	2384	100	1218	"Y188"
0	0	0	20	4	3	"IRAK1"	"P51617"	17080	25660	200	3519	4041	3714	91	3597	3597	3980	4019	100	2	2	0	1276892	0.015	100000.000	100000.000	0.000	0.000	0.000	0.000	0.000	16.610	-78	444	-78	444	316	2384	100	1219	"T100"
0	0	0	20	5	3	"IRAK1"	"P51617"	17580	25660	200	3548	3645	1745	47	3625	3625	4028	3681	91	0	0	0	1151892	-0.104	100000.000	100000.000	0.000	0.000	0.000	0.000	0.000	16.610	-77	20	-77	20	316	2384	100	1220	"T100"
0	0	0	20	6	3	"IRAK1"	"P51617"	18080	25660	200	3558	3636	920	25	3627	3627	3982	2648	66	0	0	0	1148879	-0.131	100000.000	100000.000	0.000	0.000	0.000	0.000	0.000	16.610	-69	9	-69	9	316	2384	100	1221	"T100"
0	0	0	20	7	3	"IRF-7 "	"Q92985"	18580	25660	200	3707	4408	3628	82	3633	3633	4003	2556	63	4	3	0	1392780	0.158	100000.000	100000.000	0.000	0.000	0.000	0.000	0.000	16.610	74	775	74	775	316	2384	100	1222	"S471"
0	0	0	20	8	3	"IRF-7 "	"Q92985"	19060	25650	180	3689	4733	3798	80	3635	3635	4441	3728	83	7	4	0	1211677	0.078	100000.000	100000.000	0.000	0.000	0.000	0.000	0.000	16.610	54	1098	54	1098	256	1924	100	1223	"S471"
0	0	0	20	9	3	"IRF-7 "	"Q92985"	19550	25640	200	3642	4960	6037	121	3589	3589	4437	3932	88	6	4	0	1567496	0.133	100000.000	100000.000	0.000	0.000	0.000	0.000	0.000	16.610	53	1371	53	1371	316	2384	100	1224	"S471"
0	0	0	20	1	4	"Lyn "	"P07948"	15600	26330	200	3372	3381	188	5	3373	3373	3442	1178	34	0	0	0	1068251	-0.052	100000.000	100000.000	0.000	0.000	0.000	0.000	0.000	16.610	-1	8	-1	8	316	2384	100	1225	"Y507"
0	0	0	20	2	4	"Lyn "	"P07948"	16090	26330	200	3454	4054	4697	115	3421	3421	3529	1612	45	2	2	0	1280935	0.326	100000.000	100000.000	0.000	0.000	0.000	0.000	0.000	16.610	33	633	33	633	316	2384	100	1226	"Y507"
0	0	0	20	3	4	"Lyn "	"P07948"	16590	26320	200	3514	3700	1748	47	3523	3523	3609	1000	27	1	1	0	1169149	0.091	100000.000	100000.000	0.000	0.000	0.000	0.000	0.000	16.610	-9	177	-9	177	316	2384	100	1227	"Y507"
0	0	0	20	4	4	"MAVS"	"Q7Z434"	17100	26320	80	6654	6194	1239	20	3592	3592	3864	2543	65	76	0	0	322097	0.916	100000.000	100000.000	0.000	0.000	0.000	0.000	0.000	16.610	3062	2602	3062	2602	52	340	100	1228	"S233/4"
0	0	0	20	5	4	"MAVS"	"Q7Z434"	17590	26320	90	7036	6803	982	14	3638	3638	3709	673	18	94	94	0	353735	4.597	100000.000	100000.000	0.000	0.000	0.000	0.000	0.000	16.610	3398	3165	3398	3165	52	420	100	1229	"S233/4"
0	0	0	20	6	4	"MAVS"	"Q7Z434"	18090	26340	130	5576	5967	3555	59	3623	3623	3811	1661	43	50	38	0	716090	1.298	100000.000	100000.000	0.000	0.000	0.000	0.000	0.000	16.610	1953	2344	1953	2344	120	940	100	1230	"S233/4"
0	0	0	20	7	4	"Mek2"	"P36507"	18600	26320	140	4997	5856	4274	72	3623	3623	3857	2103	54	12	7	0	913472	0.951	100000.000	100000.000	0.000	0.000	0.000	0.000	0.000	16.610	1374	2233	1374	2233	156	1140	100	1231	"s226"
0	0	0	20	8	4	"Mek2"	"P36507"	19090	26310	150	5209	6228	2836	45	3663	3663	4099	2786	67	23	7	0	971507	0.764	100000.000	100000.000	0.000	0.000	0.000	0.000	0.000	16.610	1546	2565	1546	2565	156	1272	100	1232	"s226"
0	0	0	20	9	4	"Mek2"	"P36507"	19580	26320	200	5180	7195	6819	94	3570	3570	4125	2950	71	24	14	0	2273555	1.041	100000.000	100000.000	0.000	0.000	0.000	0.000	0.000	16.610	1610	3625	1610	3625	316	2384	100	1233	"s226"
0	0	0	20	1	5	"PKCE"	"Q02156"	15600	26960	120	6126	6019	521	8	3334	3334	3404	1193	35	96	83	0	722299	2.192	100000.000	100000.000	0.000	0.000	0.000	0.000	0.000	16.610	2792	2685	2792	2685	120	820	100	1234	"T566"
0	0	0	20	2	5	"PKCE"	"Q02156"	16100	26960	130	6445	6540	1128	17	3431	3431	3552	1288	36	98	91	0	784804	2.320	100000.000	100000.000	0.000	0.000	0.000	0.000	0.000	16.610	3014	3109	3014	3109	120	940	100	1235	"T566"
0	0	0	20	3	5	"PKCE"	"Q02156"	16600	26970	140	6452	6064	1157	19	3538	3538	3681	1575	42	82	30	0	946028	1.513	100000.000	100000.000	0.000	0.000	0.000	0.000	0.000	16.610	2914	2526	2914	2526	156	1140	100	1236	"T566"
0	0	0	20	4	5	"PTEN"	"P60484"	17100	26950	150	3687	4335	3704	85	3627	3627	3968	2712	68	4	3	0	676289	0.135	100000.000	100000.000	0.000	0.000	0.000	0.000	0.000	16.610	60	708	60	708	156	1272	100	1237	"Y240"
0	0	0	20	5	5	"PTEN"	"P60484"	17610	26950	150	3844	3918	328	8	3625	3625	3844	2474	64	0	0	0	611170	0.030	100000.000	100000.000	0.000	0.000	0.000	0.000	0.000	16.610	219	293	219	293	156	1272	100	1238	"Y240"
0	0	0	20	6	5	"PTEN"	"P60484"	18120	26940	110	4117	4452	2205	49	3651	3651	3965	2392	60	2	2	0	356172	0.204	100000.000	100000.000	0.000	0.000	0.000	0.000	0.000	16.610	466	801	466	801	80	656	100	1239	"Y240"
0	0	0	20	7	5	"Rab5A"	"P20339"	18600	26950	100	3879	4421	2511	56	3621	3621	4031	3009	74	5	2	0	353678	0.130	100000.000	100000.000	0.000	0.000	0.000	0.000	0.000	16.610	258	800	258	800	80	560	100	1240	"T202"
0	0	0	20	8	5	"Rab5A"	"P20339"	19100	26940	80	4194	4148	321	7	3667	3667	3870	1558	40	0	0	0	215674	0.178	100000.000	100000.000	0.000	0.000	0.000	0.000	0.000	16.610	527	481	527	481	52	340	100	1241	"T202"
0	0	0	20	9	5	"Rab5A"	"P20339"	19590	26970	90	4522	9139	12840	140	3512	3512	3820	2143	56	28	21	1	475204	2.482	100000.000	100000.000	0.000	0.000	0.000	0.000	0.000	16.610	1010	5627	1010	5627	52	420	100	1242	"T202"
0	0	0	20	1	6	"STAT3 "	"P40763"	15610	27630	90	3988	3984	318	7	3298	3298	3346	694	20	48	1	0	207188	0.919	100000.000	100000.000	0.000	0.000	0.000	0.000	0.000	16.610	690	686	690	686	52	420	100	1243	"S727"
0	0	0	20	2	6	"STAT3 "	"P40763"	16100	27620	100	3951	4068	1118	27	3370	3370	3505	1662	47	2	2	0	325423	0.339	100000.000	100000.000	0.000	0.000	0.000	0.000	0.000	16.610	581	698	581	698	80	560	100	1244	"S727"
0	0	0	20	3	6	"STAT3 "	"P40763"	16600	27610	100	4144	4092	303	7	3537	3537	3737	2061	55	0	0	0	327372	0.172	100000.000	100000.000	0.000	0.000	0.000	0.000	0.000	16.610	607	555	607	555	80	560	100	1245	"S727"
0	0	0	20	4	6	"STAT6 "	"P42226"	17100	27610	200	3707	3972	2585	65	3572	3572	3710	1563	42	2	1	0	1255219	0.168	100000.000	100000.000	0.000	0.000	0.000	0.000	0.000	16.610	135	400	135	400	316	2384	100	1246	"Y641"
0	0	0	20	5	6	"STAT6 "	"P42226"	17600	27610	200	3715	3815	937	24	3594	3594	3812	2099	55	1	0	0	1205550	0.001	100000.000	100000.000	0.000	0.000	0.000	0.000	0.000	16.610	121	221	121	221	316	2384	100	1247	"Y641"
0	0	0	20	6	6	"STAT6 "	"P42226"	18090	27600	200	3714	3797	823	21	3597	3597	3812	2160	56	1	0	0	1199756	-0.007	100000.000	100000.000	0.000	0.000	0.000	0.000	0.000	16.610	117	200	117	200	316	2384	100	1248	"Y641"
0	0	0	20	7	6	"Catalase"	"Q14790"	18600	27600	180	7569	7443	3084	41	3577	3577	3804	2087	54	81	34	0	1905359	1.744	100000.000	100000.000	0.000	0.000	0.000	0.000	0.000	16.610	3992	3866	3992	3866	256	1924	100	1249	"Y448"
0	0	0	20	8	6	"Catalase"	"Q14790"	19100	27600	160	7746	7908	2091	26	3483	3483	3649	1743	47	98	94	0	1644913	2.443	100000.000	100000.000	0.000	0.000	0.000	0.000	0.000	16.610	4263	4425	4263	4425	208	1512	100	1250	"Y448"
0	0	0	20	9	6	"Catalase"	"Q14790"	19600	27600	160	7900	9319	7021	75	3439	3439	3592	1544	42	99	97	0	1938305	3.709	100000.000	100000.000	0.000	0.000	0.000	0.000	0.000	16.610	4461	5880	4461	5880	208	1512	100	1251	"Y448"
-75	0	0	20	1	7	"empty"	"empty"	15580	28240	200	3374	3389	436	12	3335	3335	3538	2521	71	0	0	0	1071073	-0.059	100000.000	100000.000	0.000	0.000	0.000	0.000	0.000	16.610	39	54	39	54	316	2384	100	1252	"empty"
-75	0	0	20	2	7	"empty"	"empty"	16080	28240	200	3412	3515	919	26	3411	3411	3630	2377	65	1	1	0	1110847	-0.048	100000.000	100000.000	0.000	0.000	0.000	0.000	0.000	16.610	1	104	1	104	316	2384	100	1253	"empty"
-75	0	0	20	3	7	"empty"	"empty"	16580	28240	200	3466	3578	1331	37	3507	3507	3645	2043	56	1	0	0	1130494	-0.033	100000.000	100000.000	0.000	0.000	0.000	0.000	0.000	16.610	-41	71	-41	71	316	2384	100	1254	"empty"
-75	0	0	20	4	7	"empty"	"empty"	17080	28240	200	3572	4041	3481	86	3584	3584	3714	1874	50	2	1	0	1277012	0.174	100000.000	100000.000	0.000	0.000	0.000	0.000	0.000	16.610	-12	457	-12	457	316	2384	100	1255	"empty"
-75	0	0	20	5	7	"empty"	"empty"	17580	28240	200	3635	3813	1371	35	3620	3620	3715	1262	33	2	1	0	1204836	0.078	100000.000	100000.000	0.000	0.000	0.000	0.000	0.000	16.610	15	193	15	193	316	2384	100	1256	"empty"
-75	0	0	20	6	7	"empty"	"empty"	18080	28240	200	3709	3763	597	15	3635	3635	3762	1587	42	0	0	0	1189069	0.001	100000.000	100000.000	0.000	0.000	0.000	0.000	0.000	16.610	74	128	74	128	316	2384	100	1257	"empty"
0	0	0	20	7	7	"Control-Spot"	"Human_IgG"	18590	28230	140	5824	5901	501	8	3676	3676	4047	2113	52	54	2	0	920628	0.877	100000.000	100000.000	0.000	0.000	0.000	0.000	0.000	16.610	2148	2225	2148	2225	156	1140	100	1258	"Control-Spot"
0	0	0	20	8	7	"Control-Spot"	"Human_IgG"	19080	28220	150	6144	6230	615	9	3695	3695	3927	1216	30	99	53	0	971949	1.894	100000.000	100000.000	0.000	0.000	0.000	0.000	0.000	16.610	2449	2535	2449	2535	156	1272	100	1259	"Control-Spot"
0	0	0	20	9	7	"Control-Spot"	"Human_IgG"	19590	28230	170	6193	6042	978	16	3628	3628	3892	1810	46	87	5	0	1256839	1.188	100000.000	100000.000	0.000	0.000	0.000	0.000	0.000	16.610	2565	2414	2565	2414	208	1660	100	1260	"Control-Spot"
0	0	0	21	1	1	"Akt1"	"P31749"	2110	28980	100	5140	4944	734	14	3351	3351	3475	1660	47	62	0	0	395491	0.885	100000.000	100000.000	0.000	0.000	0.000	0.000	0.000	16.610	1789	1593	1789	1593	80	560	100	1261	"T308"
0	0	0	21	2	1	"Akt1"	"P31749"	2610	28990	80	5098	5102	203	3	3132	3132	3209	1060	33	100	26	0	265289	1.786	100000.000	100000.000	0.000	0.000	0.000	0.000	0.000	16.610	1966	1970	1966	1970	52	340	100	1262	"T308"
0	0	0	21	3	1	"Akt1"	"P31749"	3110	28990	80	4925	4926	319	6	3094	3094	3103	163	5	100	100	0	256153	11.184	100000.000	100000.000	0.000	0.000	0.000	0.000	0.000	16.610	1831	1832	1831	1832	52	340	100	1263	"T308"
0	0	0	21	4	1	"A-Raf"	"P10398"	3610	28970	80	5771	5169	1444	27	3222	3222	3227	196	6	80	75	0	268777	9.908	100000.000	100000.000	0.000	0.000	0.000	0.000	0.000	16.610	2549	1947	2549	1947	52	340	100	1264	"Y302"
0	0	0	21	5	1	"A-Raf"	"P10398"	4120	28980	70	5801	5819	596	10	3270	3270	3269	235	7	100	96	0	186211	10.851	100000.000	100000.000	0.000	0.000	0.000	0.000	0.000	16.610	2531	2549	2531	2549	32	236	100	1265	"Y302"
0	0	0	21	6	1	"A-Raf"	"P10398"	4610	28970	80	6184	5599	1274	22	3502	3502	3493	275	7	84	82	0	291133	7.658	100000.000	100000.000	0.000	0.000	0.000	0.000	0.000	16.610	2682	2097	2682	2097	52	340	100	1266	"Y302"
0	0	0	21	7	1	"Cdk4"	"P11802"	5110	28970	200	3511	3512	220	6	3587	3587	3618	861	23	0	0	0	1109647	-0.123	100000.000	100000.000	0.000	0.000	0.000	0.000	0.000	16.610	-76	-75	-76	-75	316	2384	100	1267	"S150"
0	0	0	21	8	1	"Cdk4"	"P11802"	5600	28960	200	3459	3487	302	8	3610	3610	3633	1053	28	0	0	0	1101903	-0.139	100000.000	100000.000	0.000	0.000	0.000	0.000	0.000	16.610	-151	-123	-151	-123	316	2384	100	1268	"S150"
0	0	0	21	9	1	"Cdk4"	"P11802"	6100	28960	200	3329	3346	188	5	3440	3440	3455	403	11	0	0	0	1057279	-0.270	100000.000	100000.000	0.000	0.000	0.000	0.000	0.000	16.610	-111	-94	-111	-94	316	2384	100	1269	"S150"
0	0	0	21	1	2	"CREB "	"P16220"	2130	29630	200	3381	3510	427	12	3404	3404	3435	317	9	18	12	0	1109042	0.237	100000.000	100000.000	0.000	0.000	0.000	0.000	0.000	16.610	-23	106	-23	106	316	2384	100	1270	"S111"
0	0	0	21	2	2	"CREB "	"P16220"	2630	29630	70	4214	4178	414	9	3164	3164	3183	185	5	93	90	0	133685	5.378	100000.000	100000.000	0.000	0.000	0.000	0.000	0.000	16.610	1050	1014	1050	1014	32	236	100	1271	"S111"
0	0	0	21	3	2	"CREB "	"P16220"	3120	29630	70	4213	4216	304	7	3214	3214	3225	175	5	96	96	0	134915	5.663	100000.000	100000.000	0.000	0.000	0.000	0.000	0.000	16.610	999	1002	999	1002	32	236	100	1272	"S111"
0	0	0	21	4	2	"DVL1"	"O14640"	3620	29620	70	3923	3871	286	7	3264	3264	3277	202	6	93	84	0	123857	2.941	100000.000	100000.000	0.000	0.000	0.000	0.000	0.000	16.610	659	607	659	607	32	236	100	1273	"S679"
0	0	0	21	5	2	"DVL1"	"O14640"	4120	29620	70	4047	4060	199	4	3295	3295	3319	420	12	96	28	0	129921	1.764	100000.000	100000.000	0.000	0.000	0.000	0.000	0.000	16.610	752	765	752	765	32	236	100	1274	"S679"
0	0	0	21	6	2	"DVL1"	"O14640"	4620	29620	80	4014	4131	900	21	3352	3352	3365	465	13	75	19	0	214792	1.647	100000.000	100000.000	0.000	0.000	0.000	0.000	0.000	16.610	662	779	662	779	52	340	100	1275	"S679"
0	0	0	21	7	2	"IFNAR1 "	"P17181"	5120	29610	200	3358	3410	928	27	3372	3372	3392	533	15	1	0	0	1077487	0.034	100000.000	100000.000	0.000	0.000	0.000	0.000	0.000	16.610	-14	38	-14	38	316	2384	100	1276	"Y466"
0	0	0	21	8	2	"IFNAR1 "	"P17181"	5610	29610	200	3364	3396	388	11	3410	3410	3422	244	7	6	2	0	1073073	-0.107	100000.000	100000.000	0.000	0.000	0.000	0.000	0.000	16.610	-46	-14	-46	-14	316	2384	100	1277	"Y466"
0	0	0	21	9	2	"IFNAR1 "	"P17181"	6110	29600	200	3340	3340	175	5	3355	3355	3379	388	11	0	0	0	1055527	-0.101	100000.000	100000.000	0.000	0.000	0.000	0.000	0.000	16.610	-15	-15	-15	-15	316	2384	100	1278	"Y466"
0	0	0	21	1	3	"Jak1 "	"P23458"	2120	30290	90	5752	5620	648	11	3414	3414	3469	487	14	94	94	0	292233	4.417	100000.000	100000.000	0.000	0.000	0.000	0.000	0.000	16.610	2338	2206	2338	2206	52	420	100	1279	"Y1034"
0	0	0	21	2	3	"Jak1 "	"P23458"	2620	30280	90	5272	5277	363	6	3183	3183	3194	169	5	100	100	0	274393	12.325	100000.000	100000.000	0.000	0.000	0.000	0.000	0.000	16.610	2089	2094	2089	2094	52	420	100	1280	"Y1034"
0	0	0	21	3	3	"Jak1 "	"P23458"	3120	30270	70	5448	5616	933	16	3152	3152	3499	4106	117	3	0	0	179697	0.516	100000.000	100000.000	0.000	0.000	0.000	0.000	0.000	16.610	2296	2464	2296	2464	32	236	100	1281	"Y1034"
0	0	0	21	4	3	"Jun "	"P05412"	3610	30270	200	3145	3173	684	21	3241	3241	3261	607	18	1	0	0	1002517	-0.145	100000.000	100000.000	0.000	0.000	0.000	0.000	0.000	16.610	-96	-68	-96	-68	316	2384	100	1282	"S63"
0	0	0	21	5	3	"Jun "	"P05412"	4110	30260	200	3126	3138	197	6	3293	3293	3300	387	11	0	0	0	991590	-0.419	100000.000	100000.000	0.000	0.000	0.000	0.000	0.000	16.610	-167	-155	-167	-155	316	2384	100	1283	"S63"
0	0	0	21	6	3	"Jun "	"P05412"	4610	30260	200	3112	3119	283	9	3335	3335	3373	1253	37	0	0	0	985534	-0.203	100000.000	100000.000	0.000	0.000	0.000	0.000	0.000	16.610	-223	-216	-223	-216	316	2384	100	1284	"S63"
0	0	0	21	7	3	"Lck"	"P06239"	5110	30250	120	3940	4086	1483	36	3344	3344	3443	1327	38	4	2	0	490324	0.485	100000.000	100000.000	0.000	0.000	0.000	0.000	0.000	16.610	596	742	596	742	120	820	100	1285	"Y192"
0	0	0	21	8	3	"Lck"	"P06239"	5620	30260	110	3997	3991	199	4	3371	3371	3423	970	28	1	0	0	319244	0.586	100000.000	100000.000	0.000	0.000	0.000	0.000	0.000	16.610	626	620	626	620	80	656	100	1286	"Y192"
0	0	0	21	9	3	"Lck"	"P06239"	6110	30260	110	3922	3924	177	4	3338	3338	3363	364	10	92	25	0	313893	1.541	100000.000	100000.000	0.000	0.000	0.000	0.000	0.000	16.610	584	586	584	586	80	656	100	1287	"Y192"
0	0	0	21	1	4	"Mlk3"	"Q16584"	2120	30920	200	3553	3646	792	21	3516	3516	3687	2695	73	0	0	0	1152079	-0.015	100000.000	100000.000	0.000	0.000	0.000	0.000	0.000	16.610	37	130	37	130	316	2384	100	1288	"T277"
0	0	0	21	2	4	"Mlk3"	"Q16584"	2620	30920	200	3248	3266	349	10	3266	3266	3296	712	21	0	0	0	1032180	-0.042	100000.000	0.000	0.000	0.000	0.000	0.000	0.000	16.610	-18	0	-18	0	316	2384	100	1289	"T277"
0	0	0	21	3	4	"Mlk3"	"Q16584"	3120	30910	200	3182	3199	163	5	3210	3210	3264	1108	33	0	0	0	1010932	-0.059	100000.000	100000.000	0.000	0.000	0.000	0.000	0.000	16.610	-28	-11	-28	-11	316	2384	100	1290	"T277"
0	0	0	21	4	4	"NFAT2 "	"O95644"	3620	30910	110	4674	4625	591	12	3249	3249	3262	205	6	95	91	0	369979	6.649	100000.000	100000.000	0.000	0.000	0.000	0.000	0.000	16.610	1425	1376	1425	1376	80	656	100	1291	"S245"
0	0	0	21	5	4	"NFAT2 "	"O95644"	4120	30910	120	4603	4432	726	16	3338	3338	3382	765	22	70	28	0	531817	1.373	100000.000	100000.000	0.000	0.000	0.000	0.000	0.000	16.610	1265	1094	1265	1094	120	820	100	1292	"S245"
0	0	0	21	6	4	"NFAT2 "	"O95644"	4620	30900	100	4860	4781	452	9	3328	3328	3322	251	7	96	96	0	382516	5.813	100000.000	100000.000	0.000	0.000	0.000	0.000	0.000	16.610	1532	1453	1532	1453	80	560	100	1293	"S245"
0	0	0	21	7	4	"PI3-kinase p85 subunit beta"	"O00459"	5120	30900	80	5047	4779	717	15	3334	3334	3328	194	5	88	86	0	248508	7.479	100000.000	100000.000	0.000	0.000	0.000	0.000	0.000	16.610	1713	1445	1713	1445	52	340	100	1294	"Y605"
0	0	0	21	8	4	"PI3-kinase p85 subunit beta"	"O00459"	5610	30900	70	5324	5247	334	6	3362	3362	3380	175	5	100	100	0	167917	10.669	100000.000	100000.000	0.000	0.000	0.000	0.000	0.000	16.610	1962	1885	1962	1885	32	236	100	1295	"Y605"
0	0	0	21	9	4	"PI3-kinase p85 subunit beta"	"O00459"	6110	30900	70	5274	5231	246	4	3287	3287	3300	184	5	100	100	0	167383	10.495	100000.000	100000.000	0.000	0.000	0.000	0.000	0.000	16.610	1987	1944	1987	1944	32	236	100	1296	"Y605"
0	0	0	21	1	5	"PDGFRb"	"P09619"	2130	31570	70	4743	4786	214	4	3534	3534	3541	225	6	100	100	0	153141	5.533	100000.000	100000.000	0.000	0.000	0.000	0.000	0.000	16.610	1209	1252	1209	1252	32	236	100	1297	"Y740"
0	0	0	21	2	5	"PDGFRb"	"P09619"	2630	31570	80	4174	4121	472	11	3333	3333	3337	179	5	86	84	0	214303	4.380	100000.000	100000.000	0.000	0.000	0.000	0.000	0.000	16.610	841	788	841	788	52	340	100	1298	"Y740"
0	0	0	21	3	5	"PDGFRb"	"P09619"	3120	31560	70	4219	4287	279	6	3271	3271	3296	282	8	100	96	0	137175	3.514	100000.000	100000.000	0.000	0.000	0.000	0.000	0.000	16.610	948	1016	948	1016	32	236	100	1299	"Y740"
0	0	0	21	4	5	"Rack1"	"P63244"	3630	31550	170	4349	4298	572	13	3302	3302	3329	743	22	77	6	0	894084	1.304	100000.000	100000.000	0.000	0.000	0.000	0.000	0.000	16.610	1047	996	1047	996	208	1660	100	1300	"Y194"
0	0	0	21	5	5	"Rack1"	"P63244"	4120	31550	150	4490	4488	327	7	3346	3346	3334	224	6	100	98	0	700120	5.152	100000.000	100000.000	0.000	0.000	0.000	0.000	0.000	16.610	1144	1142	1144	1142	156	1272	100	1301	"Y194"
0	0	0	21	6	5	"Rack1"	"P63244"	4620	31550	150	4490	4462	311	6	3352	3352	3377	1016	30	64	0	0	696133	1.068	100000.000	100000.000	0.000	0.000	0.000	0.000	0.000	16.610	1138	1110	1138	1110	156	1272	100	1302	"Y194"
0	0	0	21	7	5	"SEK1 "	"P45985"	5120	31530	200	3349	3352	198	5	3335	3335	3357	850	25	0	0	0	1059095	-0.006	100000.000	100000.000	0.000	0.000	0.000	0.000	0.000	16.610	14	17	14	17	316	2384	100	1303	"T261"
0	0	0	21	8	5	"SEK1 "	"P45985"	5630	31510	80	3489	3520	201	5	3371	3371	3380	178	5	44	17	0	183025	0.787	100000.000	100000.000	0.000	0.000	0.000	0.000	0.000	16.610	118	149	118	149	52	340	100	1304	"T261"
0	0	0	21	9	5	"SEK1 "	"P45985"	6120	31500	200	3334	3356	191	5	3296	3296	3342	946	28	0	0	0	1060441	0.015	100000.000	100000.000	0.000	0.000	0.000	0.000	0.000	16.610	38	60	38	60	316	2384	100	1305	"T261"
0	0	0	21	1	6	"Smad3 "	"P84022"	2130	32210	100	4328	4262	463	10	3617	3617	3629	264	7	76	63	0	340926	2.398	100000.000	100000.000	0.000	0.000	0.000	0.000	0.000	16.610	711	645	711	645	80	560	100	1306	"S423"
0	0	0	21	2	6	"Smad3 "	"P84022"	2620	32210	100	4222	4129	374	9	3464	3464	3585	2640	73	0	0	0	330304	0.206	100000.000	100000.000	0.000	0.000	0.000	0.000	0.000	16.610	758	665	758	665	80	560	100	1307	"S423"
0	0	0	21	3	6	"Smad3 "	"P84022"	3130	32210	90	4189	4239	520	12	3386	3386	3408	323	9	96	78	0	220417	2.573	100000.000	100000.000	0.000	0.000	0.000	0.000	0.000	16.610	803	853	803	853	52	420	100	1308	"S423"
0	0	0	21	4	6	"TBK1 "	"Q9UHD2"	3620	32190	100	7075	6081	1765	29	3339	3339	3351	201	5	83	78	0	486457	13.582	100000.000	100000.000	0.000	0.000	0.000	0.000	0.000	16.610	3736	2742	3736	2742	80	560	100	1309	"S172"
0	0	0	21	5	6	"TBK1 "	"Q9UHD2"	4130	32190	100	6936	6289	1533	24	3353	3353	3469	1901	54	75	40	0	503094	1.483	100000.000	100000.000	0.000	0.000	0.000	0.000	0.000	16.610	3583	2936	3583	2936	80	560	100	1310	"S172"
0	0	0	21	6	6	"TBK1 "	"Q9UHD2"	4620	32190	90	7276	6988	1006	14	3345	3345	3343	231	6	98	96	0	363364	15.779	100000.000	100000.000	0.000	0.000	0.000	0.000	0.000	16.610	3931	3643	3931	3643	52	420	100	1311	"S172"
0	0	0	21	7	6	"TrKA"	"P04629"	5110	32190	80	8020	7982	1256	15	3346	3346	3343	231	6	100	100	0	415069	20.082	100000.000	100000.000	0.000	0.000	0.000	0.000	0.000	16.610	4674	4636	4674	4636	52	340	100	1312	"Y496"
0	0	0	21	8	6	"TrKA"	"P04629"	5620	32190	100	7569	7240	1045	14	3344	3344	3356	197	5	98	98	0	579206	19.716	100000.000	100000.000	0.000	0.000	0.000	0.000	0.000	16.610	4225	3896	4225	3896	80	560	100	1313	"Y496"
0	0	0	21	9	6	"TrKA"	"P04629"	6120	32180	90	8016	8052	249	3	3282	3282	3280	144	4	100	100	0	418714	33.139	100000.000	100000.000	0.000	0.000	0.000	0.000	0.000	16.610	4734	4770	4734	4770	52	420	100	1314	"Y496"
-75	0	0	21	1	7	"empty"	"empty"	2120	32820	200	3552	3582	244	6	3569	3569	3606	571	15	0	0	0	1131844	-0.042	100000.000	100000.000	0.000	0.000	0.000	0.000	0.000	16.610	-17	13	-17	13	316	2384	100	1315	"empty"
-75	0	0	21	2	7	"empty"	"empty"	2620	32820	200	3383	3395	187	5	3380	3380	3402	308	9	5	1	0	1072914	-0.023	100000.000	100000.000	0.000	0.000	0.000	0.000	0.000	16.610	3	15	3	15	316	2384	100	1316	"empty"
-75	0	0	21	3	7	"empty"	"empty"	3120	32820	200	3333	3352	322	9	3320	3320	3337	383	11	2	0	0	1059321	0.039	100000.000	100000.000	0.000	0.000	0.000	0.000	0.000	16.610	13	32	13	32	316	2384	100	1317	"empty"
-75	0	0	21	4	7	"empty"	"empty"	3620	32820	200	3437	3502	817	23	3385	3385	3405	231	6	18	2	0	1106770	0.420	100000.000	100000.000	0.000	0.000	0.000	0.000	0.000	16.610	52	117	52	117	316	2384	100	1318	"empty"
-75	0	0	21	5	7	"empty"	"empty"	4120	32820	200	3397	3390	198	5	3374	3374	3379	313	9	6	0	0	1071164	0.035	100000.000	100000.000	0.000	0.000	0.000	0.000	0.000	16.610	23	16	23	16	316	2384	100	1319	"empty"
-75	0	0	21	6	7	"empty"	"empty"	4620	32820	200	3377	3357	220	6	3378	3378	3465	2092	60	0	0	0	1060658	-0.052	100000.000	100000.000	0.000	0.000	0.000	0.000	0.000	16.610	-1	-21	-1	-21	316	2384	100	1320	"empty"
-75	0	0	21	7	7	"empty"	"empty"	5120	32820	200	3444	3488	664	19	3396	3396	3426	875	25	0	0	0	1102215	0.071	100000.000	100000.000	0.000	0.000	0.000	0.000	0.000	16.610	48	92	48	92	316	2384	100	1321	"empty"
-75	0	0	21	8	7	"empty"	"empty"	5620	32820	200	3394	3399	173	5	3399	3399	3469	1505	43	0	0	0	1074105	-0.047	100000.000	0.000	0.000	0.000	0.000	0.000	0.000	16.610	-5	0	-5	0	316	2384	100	1322	"empty"
-75	0	0	21	9	7	"empty"	"empty"	6120	32820	200	3370	3837	4096	106	3343	3343	3345	166	4	18	8	0	1212414	2.964	100000.000	100000.000	0.000	0.000	0.000	0.000	0.000	16.610	27	494	27	494	316	2384	100	1323	"empty"
0	0	0	22	1	1	"PLCG2"	"P16885"	6630	28970	120	4671	4548	524	11	3232	3232	3258	367	11	90	84	0	545804	3.515	100000.000	100000.000	0.000	0.000	0.000	0.000	0.000	16.610	1439	1316	1439	1316	120	820	100	1324	"Y753"
0	0	0	22	2	1	"PLCG2"	"P16885"	7130	28980	120	4518	4696	2747	58	3115	3115	3141	751	23	80	42	0	563486	2.071	100000.000	100000.000	0.000	0.000	0.000	0.000	0.000	16.610	1403	1581	1403	1581	120	820	100	1325	"Y753"
0	0	0	22	3	1	"PLCG2"	"P16885"	7630	28980	120	4305	4194	636	15	3037	3037	3080	620	20	78	53	0	503235	1.797	100000.000	100000.000	0.000	0.000	0.000	0.000	0.000	16.610	1268	1157	1268	1157	120	820	100	1326	"Y753"
0	0	0	22	4	1	"pyk2"	"Q14289"	8140	28970	140	15562	15727	6764	43	2968	2968	3018	890	29	94	94	0	2453407	14.280	100000.000	100000.000	0.000	0.000	0.000	0.000	0.000	16.610	12594	12759	12594	12759	156	1140	100	1327	"Y402"
0	0	0	22	5	1	"pyk2"	"Q14289"	8640	28980	150	15502	15220	2462	16	2936	2936	3042	1563	51	98	98	0	2374310	7.791	100000.000	100000.000	0.000	0.000	0.000	0.000	0.000	16.610	12566	12284	12566	12284	156	1272	100	1328	"Y402"
0	0	0	22	6	1	"pyk2"	"Q14289"	9150	28970	160	14825	12997	4423	34	2922	2922	2936	287	9	90	87	0	2703307	35.056	100000.000	100000.000	0.000	0.000	0.000	0.000	0.000	16.610	11903	10075	11903	10075	208	1512	100	1329	"Y402"
0	0	0	22	7	1	"STAM2"	"Q92783"	9650	28980	160	6082	6037	630	10	2956	2956	2971	214	7	100	100	0	1255649	14.327	100000.000	100000.000	0.000	0.000	0.000	0.000	0.000	16.610	3126	3081	3126	3081	208	1512	100	1330	"Y371"
0	0	0	22	8	1	"STAM2"	"Q92783"	10140	28980	160	6133	6090	519	8	3000	3000	3033	631	20	99	98	0	1266745	4.845	100000.000	100000.000	0.000	0.000	0.000	0.000	0.000	16.610	3133	3090	3133	3090	208	1512	100	1331	"Y371"
0	0	0	22	9	1	"STAM2"	"Q92783"	10630	28970	140	6271	6290	611	9	3088	3088	3150	629	19	100	99	0	981289	4.992	100000.000	100000.000	0.000	0.000	0.000	0.000	0.000	16.610	3183	3202	3183	3202	156	1140	100	1332	"Y371"
0	0	0	22	1	2	"STAT3 "	"P40763"	6640	29620	140	5835	5835	1140	19	3245	3245	3442	2946	85	12	1	0	910222	0.812	100000.000	100000.000	0.000	0.000	0.000	0.000	0.000	16.610	2590	2590	2590	2590	156	1140	100	1333	"Y705"
0	0	0	22	2	2	"STAT3 "	"P40763"	7140	29620	140	5603	5308	934	17	3110	3110	3126	376	12	88	86	0	828119	5.803	100000.000	100000.000	0.000	0.000	0.000	0.000	0.000	16.610	2493	2198	2493	2198	156	1140	100	1334	"Y705"
0	0	0	22	3	2	"STAT3 "	"P40763"	7640	29620	120	5534	5674	1086	19	3010	3010	3011	290	9	100	99	0	680847	9.183	100000.000	100000.000	0.000	0.000	0.000	0.000	0.000	16.610	2524	2664	2524	2664	120	820	100	1335	"Y705"
0	0	0	22	4	2	"STMN1"	"P16949"	8150	29620	130	3066	3084	208	6	2941	2941	3008	1179	39	0	0	0	370107	0.064	100000.000	100000.000	0.000	0.000	0.000	0.000	0.000	16.610	125	143	125	143	120	940	100	1336	"S15"
0	0	0	22	5	2	"STMN1"	"P16949"	8650	29620	150	3092	3174	567	17	2933	2933	2980	505	16	4	3	0	495160	0.384	100000.000	100000.000	0.000	0.000	0.000	0.000	0.000	16.610	159	241	159	241	156	1272	100	1337	"S15"
0	0	0	22	6	2	"STMN1"	"P16949"	9140	29610	200	3068	3341	2715	81	2938	2938	3010	1247	41	1	0	0	1055603	0.265	100000.000	100000.000	0.000	0.000	0.000	0.000	0.000	16.610	130	403	130	403	316	2384	100	1338	"S15"
0	0	0	22	7	2	"4E-BP1 "	"Q13541"	9640	29610	110	3149	3166	248	7	2975	2975	3063	1154	37	1	0	0	253276	0.089	100000.000	100000.000	0.000	0.000	0.000	0.000	0.000	16.610	174	191	174	191	80	656	100	1339	"S64"
0	0	0	22	8	2	"4E-BP1 "	"Q13541"	10140	29610	200	3072	3085	258	8	3037	3037	3084	1363	44	0	0	0	974968	0.001	100000.000	100000.000	0.000	0.000	0.000	0.000	0.000	16.610	35	48	35	48	316	2384	100	1340	"S64"
0	0	0	22	9	2	"4E-BP1 "	"Q13541"	10640	29610	200	3163	3482	4121	118	3102	3102	3132	845	26	2	0	0	1100433	0.414	100000.000	100000.000	0.000	0.000	0.000	0.000	0.000	16.610	61	380	61	380	316	2384	100	1341	"S64"
0	0	0	22	1	3	"Tgfbr2"	"P37173"	6640	30270	200	3198	3226	396	12	3226	3226	3270	588	17	1	0	0	1019451	-0.075	100000.000	0.000	0.000	0.000	0.000	0.000	0.000	16.610	-28	0	-28	0	316	2384	100	1342	"Y336"
0	0	0	22	2	3	"Tgfbr2"	"P37173"	7140	30270	200	3105	3116	267	8	3127	3127	3143	439	13	1	0	0	984729	-0.062	100000.000	100000.000	0.000	0.000	0.000	0.000	0.000	16.610	-22	-11	-22	-11	316	2384	100	1343	"Y336"
0	0	0	22	3	3	"Tgfbr2"	"P37173"	7640	30270	200	3031	3045	210	6	3027	3027	3049	520	17	0	0	0	962096	-0.008	100000.000	100000.000	0.000	0.000	0.000	0.000	0.000	16.610	4	18	4	18	316	2384	100	1344	"Y336"
0	0	0	22	4	3	"Bid "	"P55957"	8150	30270	80	5011	4782	733	15	2973	2973	2976	235	7	92	90	0	248643	7.685	100000.000	100000.000	0.000	0.000	0.000	0.000	0.000	16.610	2038	1809	2038	1809	52	340	100	1345	"T54"
0	0	0	22	5	3	"Bid "	"P55957"	8650	30270	80	5112	4940	672	13	2959	2959	2978	221	7	96	90	0	256898	8.878	100000.000	100000.000	0.000	0.000	0.000	0.000	0.000	16.610	2153	1981	2153	1981	52	340	100	1346	"T54"
0	0	0	22	6	3	"Bid "	"P55957"	9150	30260	200	2935	3215	791	24	2918	2918	2972	803	27	14	12	0	1016055	0.303	100000.000	100000.000	0.000	0.000	0.000	0.000	0.000	16.610	17	297	17	297	316	2384	100	1347	"T54"
0	0	0	22	7	3	"caveolin-1"	"Q03135"	9650	30260	200	2885	2901	284	9	2935	2935	2953	308	10	2	0	0	916742	-0.169	100000.000	100000.000	0.000	0.000	0.000	0.000	0.000	16.610	-50	-34	-50	-34	316	2384	100	1348	"Y6"
0	0	0	22	8	3	"caveolin-1"	"Q03135"	10150	30260	200	2997	3039	334	10	2990	2990	3015	469	15	3	2	0	960401	0.051	100000.000	100000.000	0.000	0.000	0.000	0.000	0.000	16.610	7	49	7	49	316	2384	100	1349	"Y6"
0	0	0	22	9	3	"caveolin-1"	"Q03135"	10650	30260	200	3081	3165	1424	44	3076	3076	3171	1551	48	0	0	0	1000128	-0.004	100000.000	100000.000	0.000	0.000	0.000	0.000	0.000	16.610	5	89	5	89	316	2384	100	1350	"Y6"
0	0	0	22	1	4	"CDK2"	"P24941"	6640	30910	140	4508	4447	360	8	3213	3213	3260	937	28	85	1	0	693789	1.267	100000.000	100000.000	0.000	0.000	0.000	0.000	0.000	16.610	1295	1234	1295	1234	156	1140	100	1351	"Y14"
0	0	0	22	2	4	"CDK2"	"P24941"	7140	30900	120	4315	4406	1433	32	3102	3102	3163	1321	41	35	1	0	528741	0.941	100000.000	100000.000	0.000	0.000	0.000	0.000	0.000	16.610	1213	1304	1213	1304	120	820	100	1352	"Y14"
0	0	0	22	3	4	"CDK2"	"P24941"	7650	30910	140	4052	4160	1190	28	3048	3048	3050	324	10	89	82	0	648947	3.426	100000.000	100000.000	0.000	0.000	0.000	0.000	0.000	16.610	1004	1112	1004	1112	156	1140	100	1353	"Y14"
0	0	0	22	4	4	"Fos "	"P01100"	8140	30900	200	3021	3038	417	13	2983	2983	3036	792	26	0	0	0	959889	0.003	100000.000	100000.000	0.000	0.000	0.000	0.000	0.000	16.610	38	55	38	55	316	2384	100	1354	"S362"
0	0	0	22	5	4	"Fos "	"P01100"	8640	30900	200	3002	3044	308	10	2959	2959	3046	1581	51	0	0	0	962000	-0.001	100000.000	100000.000	0.000	0.000	0.000	0.000	0.000	16.610	43	85	43	85	316	2384	100	1355	"S362"
0	0	0	22	6	4	"Fos "	"P01100"	9140	30900	200	3018	3112	932	29	2966	2966	3040	1112	36	1	0	0	983549	0.065	100000.000	100000.000	0.000	0.000	0.000	0.000	0.000	16.610	52	146	52	146	316	2384	100	1356	"S362"
0	0	0	22	7	4	"Grb2"	"P62993"	9660	30910	150	3234	4326	1558	36	2976	2976	3028	951	31	42	39	0	674867	1.365	100000.000	100000.000	0.000	0.000	0.000	0.000	0.000	16.610	258	1350	258	1350	156	1272	100	1357	"Y37"
0	0	0	22	8	4	"Grb2"	"P62993"	10160	30910	110	5979	5343	1406	26	3010	3010	3055	568	18	76	73	0	427400	4.028	100000.000	100000.000	0.000	0.000	0.000	0.000	0.000	16.610	2969	2333	2969	2333	80	656	100	1358	"Y37"
0	0	0	22	9	4	"Grb2"	"P62993"	10620	30880	90	6240	6162	1031	16	3058	3058	3073	242	7	98	94	0	320400	12.764	100000.000	100000.000	0.000	0.000	0.000	0.000	0.000	16.610	3182	3104	3182	3104	52	420	100	1359	"Y37"
0	0	0	22	1	5	"IL4R "	"P24394"	6640	31540	200	4974	4783	625	13	3218	3218	3242	619	19	88	80	0	1511539	2.489	100000.000	100000.000	0.000	0.000	0.000	0.000	0.000	16.610	1756	1565	1756	1565	316	2384	100	1360	"Y713"
0	0	0	22	2	5	"IL4R "	"P24394"	7140	31550	180	5193	5236	896	17	3118	3118	3104	206	6	99	98	0	1340344	10.350	100000.000	100000.000	0.000	0.000	0.000	0.000	0.000	16.610	2075	2118	2075	2118	256	1924	100	1361	"Y713"
0	0	0	22	3	5	"IL4R "	"P24394"	7650	31540	180	5178	6781	7803	115	3052	3052	3053	338	11	99	99	0	1735871	11.030	100000.000	100000.000	0.000	0.000	0.000	0.000	0.000	16.610	2126	3729	2126	3729	256	1924	100	1362	"Y713"
0	0	0	22	4	5	"IRAK4"	"P51617"	8140	31560	170	6932	7131	2004	28	2964	2964	3045	1035	33	98	96	0	1483148	3.948	100000.000	100000.000	0.000	0.000	0.000	0.000	0.000	16.610	3968	4167	3968	4167	208	1660	100	1363	"T208"
0	0	0	22	5	5	"IRAK4"	"P51617"	8650	31560	170	7058	7071	1355	19	2977	2977	3031	777	25	98	97	0	1470730	5.199	100000.000	100000.000	0.000	0.000	0.000	0.000	0.000	16.610	4081	4094	4081	4094	208	1660	100	1364	"T208"
0	0	0	22	6	5	"IRAK4"	"P51617"	9140	31560	140	7172	7639	3889	50	2964	2964	3021	556	18	99	99	0	1191757	8.306	100000.000	100000.000	0.000	0.000	0.000	0.000	0.000	16.610	4208	4675	4208	4675	156	1140	100	1365	"T208"
0	0	0	22	7	5	"LDLRAP1"	"Q5SW96"	9640	31540	200	2995	3011	304	10	3002	3002	3037	436	14	1	0	0	951543	-0.060	100000.000	100000.000	0.000	0.000	0.000	0.000	0.000	16.610	-7	9	-7	9	316	2384	100	1366	"S186"
0	0	0	22	8	5	"LDLRAP1"	"Q5SW96"	10140	31540	200	2995	3004	241	8	3038	3038	3088	912	29	0	0	0	949198	-0.092	100000.000	100000.000	0.000	0.000	0.000	0.000	0.000	16.610	-43	-34	-43	-34	316	2384	100	1367	"S186"
0	0	0	22	9	5	"LDLRAP1"	"Q5SW96"	10640	31540	200	3021	3039	219	7	3060	3060	3087	627	20	0	0	0	960469	-0.077	100000.000	100000.000	0.000	0.000	0.000	0.000	0.000	16.610	-39	-21	-39	-21	316	2384	100	1368	"S186"
0	0	0	22	1	6	"MAPK14"	"Q16539"	6640	32190	110	4157	4174	434	10	3247	3247	3271	377	11	96	76	0	333945	2.395	100000.000	100000.000	0.000	0.000	0.000	0.000	0.000	16.610	910	927	910	927	80	656	100	1369	"T179"
0	0	0	22	2	6	"MAPK14"	"Q16539"	7140	32210	130	4112	4096	388	9	3149	3149	3256	1618	49	1	0	0	491486	0.519	100000.000	100000.000	0.000	0.000	0.000	0.000	0.000	16.610	963	947	963	947	120	940	100	1370	"T179"
0	0	0	22	3	6	"MAPK14"	"Q16539"	7640	32200	120	4008	4075	994	24	3064	3064	3072	281	9	93	82	0	488941	3.569	100000.000	100000.000	0.000	0.000	0.000	0.000	0.000	16.610	944	1011	944	1011	120	820	100	1371	"T179"
0	0	0	22	4	6	"Met "	"P08581"	8150	32190	80	4438	4392	601	13	3024	3024	3049	337	11	90	86	0	228396	3.985	100000.000	100000.000	0.000	0.000	0.000	0.000	0.000	16.610	1414	1368	1414	1368	52	340	100	1372	"Y1003"
0	0	0	22	5	6	"Met "	"P08581"	8650	32200	80	4487	4268	1086	25	2958	2958	2992	213	7	78	73	0	221936	5.991	100000.000	100000.000	0.000	0.000	0.000	0.000	0.000	16.610	1529	1310	1529	1310	52	340	100	1373	"Y1003"
0	0	0	22	6	6	"Met "	"P08581"	9150	32190	70	4730	4700	214	4	3025	3025	3038	272	8	100	100	0	150396	6.110	100000.000	100000.000	0.000	0.000	0.000	0.000	0.000	16.610	1705	1675	1705	1675	32	236	100	1374	"Y1003"
0	0	0	22	7	6	"p53 "	"P04637"	9650	32200	90	4533	4418	466	10	3035	3035	3060	331	10	94	92	0	229732	4.103	100000.000	100000.000	0.000	0.000	0.000	0.000	0.000	16.610	1498	1383	1498	1383	52	420	100	1375	"S15"
0	0	0	22	8	6	"p53 "	"P04637"	10150	32210	100	4404	4177	814	19	3044	3044	3049	225	7	75	70	0	334176	5.013	100000.000	100000.000	0.000	0.000	0.000	0.000	0.000	16.610	1360	1133	1360	1133	80	560	100	1376	"S15"
0	0	0	22	9	6	"p53 "	"P04637"	10640	32200	80	4663	4606	554	12	3060	3060	3078	296	9	96	90	0	239489	5.162	100000.000	100000.000	0.000	0.000	0.000	0.000	0.000	16.610	1603	1546	1603	1546	52	340	100	1377	"S15"
-75	0	0	22	1	7	"empty"	"empty"	6640	32820	200	3291	3418	1645	48	3261	3261	3276	357	10	3	1	0	1080200	0.398	100000.000	100000.000	0.000	0.000	0.000	0.000	0.000	16.610	30	157	30	157	316	2384	100	1378	"empty"
-75	0	0	22	2	7	"empty"	"empty"	7140	32820	200	3093	3198	1537	48	3162	3162	3189	544	17	0	0	0	1010684	0.017	100000.000	100000.000	0.000	0.000	0.000	0.000	0.000	16.610	-69	36	-69	36	316	2384	100	1379	"empty"
-75	0	0	22	3	7	"empty"	"empty"	7640	32820	200	3078	3051	242	7	3068	3068	3097	801	25	0	0	0	964009	-0.057	100000.000	100000.000	0.000	0.000	0.000	0.000	0.000	16.610	10	-17	10	-17	316	2384	100	1380	"empty"
-75	0	0	22	4	7	"empty"	"empty"	8140	32820	200	2971	3114	1476	47	3003	3003	3029	503	16	1	0	0	983969	0.169	100000.000	100000.000	0.000	0.000	0.000	0.000	0.000	16.610	-32	111	-32	111	316	2384	100	1381	"empty"
-75	0	0	22	5	7	"empty"	"empty"	8640	32820	200	2995	3012	273	9	2975	2975	3011	514	17	2	0	0	951635	0.002	100000.000	100000.000	0.000	0.000	0.000	0.000	0.000	16.610	20	37	20	37	316	2384	100	1382	"empty"
-75	0	0	22	6	7	"empty"	"empty"	9140	32820	200	3003	3029	232	7	2999	2999	3017	346	11	4	1	0	957296	0.035	100000.000	100000.000	0.000	0.000	0.000	0.000	0.000	16.610	4	30	4	30	316	2384	100	1383	"empty"
0	0	0	22	7	7	"GLQAWPGEAIPQFLG_100"	"GLQAWPGEAIPQFLG_100"	9650	32820	80	3998	4066	370	9	3054	3054	3066	347	11	98	90	0	211423	2.882	100000.000	100000.000	0.000	0.000	0.000	0.000	0.000	16.610	944	1012	944	1012	52	340	100	1384	"GLQAWPGEAIPQFLG_100"
0	0	0	22	8	7	"GLQAWPGEAIPQFLG_100"	"GLQAWPGEAIPQFLG_100"	10140	32820	80	3960	3957	330	8	3052	3052	3053	197	6	96	94	0	205780	4.589	100000.000	100000.000	0.000	0.000	0.000	0.000	0.000	16.610	908	905	908	905	52	340	100	1385	"GLQAWPGEAIPQFLG_100"
0	0	0	22	9	7	"GLQAWPGEAIPQFLG_100"	"GLQAWPGEAIPQFLG_100"	10640	32820	90	4163	4107	322	7	3076	3076	3106	356	11	94	90	0	213561	2.812	100000.000	100000.000	0.000	0.000	0.000	0.000	0.000	16.610	1087	1031	1087	1031	52	420	100	1386	"GLQAWPGEAIPQFLG_100"
0	0	0	23	1	1	"JAK2"	"O60674"	11180	28950	80	6357	5895	1519	25	3136	3136	3186	735	23	82	80	0	306546	3.686	100000.000	100000.000	0.000	0.000	0.000	0.000	0.000	16.610	3221	2759	3221	2759	52	340	100	1387	"Y813"
0	0	0	23	2	1	"JAK2"	"O60674"	11670	28950	80	7120	15559	19214	123	3263	3263	3285	207	6	98	96	7	809085	59.295	100000.000	100000.000	0.000	0.000	0.000	0.000	0.000	16.610	3857	12296	3857	12296	52	340	100	1388	"Y813"
0	0	0	23	3	1	"JAK2"	"O60674"	12170	28940	70	6748	6792	1040	15	3302	3302	3306	182	5	100	100	0	217344	19.154	100000.000	100000.000	0.000	0.000	0.000	0.000	0.000	16.610	3446	3490	3446	3490	32	236	100	1389	"Y813"
0	0	0	23	4	1	"Jun "	"P05412"	12670	28960	140	3424	3428	220	6	3286	3286	3354	1206	35	0	0	0	534705	0.061	100000.000	100000.000	0.000	0.000	0.000	0.000	0.000	16.610	138	142	138	142	156	1140	100	1390	"S73"
0	0	0	23	5	1	"Jun "	"P05412"	13160	28960	100	3417	3417	164	4	3267	3267	3243	224	6	30	2	0	273372	0.777	100000.000	100000.000	0.000	0.000	0.000	0.000	0.000	16.610	150	150	150	150	80	560	100	1391	"S73"
0	0	0	23	6	1	"Jun "	"P05412"	13680	28940	140	3295	3350	539	16	3317	3317	3425	1659	48	1	0	0	522652	-0.045	100000.000	100000.000	0.000	0.000	0.000	0.000	0.000	16.610	-22	33	-22	33	156	1140	100	1392	"S73"
0	0	0	23	7	1	"Kit "	"P10721"	14190	28940	110	6658	6441	741	11	3296	3296	3354	997	29	96	90	0	515319	3.096	100000.000	100000.000	0.000	0.000	0.000	0.000	0.000	16.610	3362	3145	3362	3145	80	656	100	1393	"Y936"
0	0	0	23	8	1	"Kit "	"P10721"	14680	28950	100	6499	6992	2096	29	3256	3256	3289	256	7	100	98	0	559324	14.465	100000.000	100000.000	0.000	0.000	0.000	0.000	0.000	16.610	3243	3736	3243	3736	80	560	100	1394	"Y936"
0	0	0	23	9	1	"Kit "	"P10721"	15190	28950	120	6347	5869	1706	29	3270	3270	3310	501	15	80	78	0	704254	5.108	100000.000	100000.000	0.000	0.000	0.000	0.000	0.000	16.610	3077	2599	3077	2599	120	820	100	1395	"Y936"
0	0	0	23	1	2	"Mnk1"	"Q9BUB5"	11190	29610	80	4613	4868	2105	43	3155	3155	3149	189	6	98	90	0	253111	9.095	100000.000	100000.000	0.000	0.000	0.000	0.000	0.000	16.610	1458	1713	1458	1713	52	340	100	1396	"T250"
0	0	0	23	2	2	"Mnk1"	"Q9BUB5"	11680	29590	80	4796	4361	796	18	3256	3256	3266	145	4	78	71	0	226759	7.552	100000.000	100000.000	0.000	0.000	0.000	0.000	0.000	16.610	1540	1105	1540	1105	52	340	100	1397	"T250"
0	0	0	23	3	2	"Mnk1"	"Q9BUB5"	12180	29600	70	4991	4989	155	3	3308	3308	3324	210	6	100	100	0	159641	7.929	100000.000	100000.000	0.000	0.000	0.000	0.000	0.000	16.610	1683	1681	1683	1681	32	236	100	1398	"T250"
0	0	0	23	4	2	"NFAT3"	"Q14934"	12680	29590	80	13168	12458	2960	23	3329	3329	3339	214	6	100	100	0	647833	42.612	100000.000	100000.000	0.000	0.000	0.000	0.000	0.000	16.610	9839	9129	9839	9129	52	340	100	1399	"S676"
0	0	0	23	5	2	"NFAT3"	"Q14934"	13180	29620	90	13110	11461	4185	36	3379	3379	3383	207	6	88	86	0	595974	39.024	100000.000	100000.000	0.000	0.000	0.000	0.000	0.000	16.610	9731	8082	9731	8082	52	420	100	1400	"S676"
0	0	0	23	6	2	"NFAT3"	"Q14934"	13690	29600	80	12025	10947	3627	33	3368	3368	3525	2250	63	86	78	0	569220	3.299	100000.000	100000.000	0.000	0.000	0.000	0.000	0.000	16.610	8657	7579	8657	7579	52	340	100	1401	"S676"
0	0	0	23	7	2	"PIK3R1 "	"P27986"	14190	29590	130	4795	4869	499	10	3327	3327	3355	270	8	99	99	0	584280	5.607	100000.000	100000.000	0.000	0.000	0.000	0.000	0.000	16.610	1468	1542	1468	1542	120	940	100	1402	"Y528"
0	0	0	23	8	2	"PIK3R1 "	"P27986"	14690	29600	140	4821	4773	801	16	3335	3335	3361	487	14	89	83	0	744580	2.899	100000.000	100000.000	0.000	0.000	0.000	0.000	0.000	16.610	1486	1438	1486	1438	156	1140	100	1403	"Y528"
0	0	0	23	9	2	"PIK3R1 "	"P27986"	15190	29590	150	4842	4762	656	13	3318	3318	3340	280	8	92	90	0	742849	5.079	100000.000	100000.000	0.000	0.000	0.000	0.000	0.000	16.610	1524	1444	1524	1444	156	1272	100	1404	"Y528"
0	0	0	23	1	3	"p67phox"	"P19878"	11180	30250	120	3487	3744	1534	40	3148	3148	3156	290	9	59	15	0	449249	2.028	100000.000	100000.000	0.000	0.000	0.000	0.000	0.000	16.610	339	596	339	596	120	820	100	1405	"S208"
0	0	0	23	2	3	"p67phox"	"P19878"	11690	30240	130	3564	3614	366	10	3209	3209	3218	200	6	80	35	0	433625	1.980	100000.000	100000.000	0.000	0.000	0.000	0.000	0.000	16.610	355	405	355	405	120	940	100	1406	"S208"
0	0	0	23	3	3	"p67phox"	"P19878"	12190	30230	130	3618	3616	182	5	3277	3277	3302	455	13	25	1	0	433965	0.690	100000.000	100000.000	0.000	0.000	0.000	0.000	0.000	16.610	341	339	341	339	120	940	100	1407	"S208"
0	0	0	23	4	3	"PDK1"	"O15530"	12680	30230	110	4056	3979	338	8	3316	3316	4446	7483	168	0	0	0	318343	-0.062	100000.000	100000.000	0.000	0.000	0.000	0.000	0.000	16.610	740	663	740	663	80	656	100	1408	"S241"
0	0	0	23	5	3	"PDK1"	"O15530"	13190	30230	90	4140	4239	374	8	3369	3369	3414	555	16	92	11	0	220413	1.486	100000.000	100000.000	0.000	0.000	0.000	0.000	0.000	16.610	771	870	771	870	52	420	100	1409	"S241"
0	0	0	23	6	3	"PDK1"	"O15530"	13690	30230	200	3432	3531	350	9	3342	3342	3377	677	20	11	0	0	1115862	0.227	100000.000	100000.000	0.000	0.000	0.000	0.000	0.000	16.610	90	189	90	189	316	2384	100	1410	"S241"
0	0	0	23	7	3	"Ripk1"	"Q13546"	14190	30230	110	4263	5826	7642	131	3332	3332	3376	315	9	92	87	1	466104	7.778	100000.000	100000.000	0.000	0.000	0.000	0.000	0.000	16.610	931	2494	931	2494	80	656	100	1411	"Y384"
0	0	0	23	8	3	"Ripk1"	"Q13546"	14690	30250	100	3941	3907	408	10	3313	3313	4085	5597	137	0	0	0	312567	-0.032	100000.000	100000.000	0.000	0.000	0.000	0.000	0.000	16.610	628	594	628	594	80	560	100	1412	"Y384"
0	0	0	23	9	3	"Ripk1"	"Q13546"	15200	30250	90	4206	4322	925	21	3355	3355	3364	163	4	100	98	0	224741	5.877	100000.000	100000.000	0.000	0.000	0.000	0.000	0.000	16.610	851	967	851	967	52	420	100	1413	"Y384"
0	0	0	23	1	4	"Shc1"	"P29353"	11170	30880	150	3159	3306	431	13	3113	3113	3141	570	18	16	6	0	515716	0.289	100000.000	100000.000	0.000	0.000	0.000	0.000	0.000	16.610	46	193	46	193	156	1272	100	1414	"S36"
0	0	0	23	2	4	"Shc1"	"P29353"	11680	30880	140	3301	3439	452	13	3187	3187	3353	2357	70	0	0	0	536517	0.036	100000.000	100000.000	0.000	0.000	0.000	0.000	0.000	16.610	114	252	114	252	156	1140	100	1415	"S36"
0	0	0	23	3	4	"Shc1"	"P29353"	12180	30880	150	3281	3426	398	11	3224	3224	3259	480	14	18	10	0	534426	0.348	100000.000	100000.000	0.000	0.000	0.000	0.000	0.000	16.610	57	202	57	202	156	1272	100	1416	"S36"
0	0	0	23	4	4	"SMAD3"	"Q15796"	12680	30880	70	3822	3811	219	5	3275	3275	3307	264	7	84	53	0	121944	1.909	100000.000	100000.000	0.000	0.000	0.000	0.000	0.000	16.610	547	536	547	536	32	236	100	1417	"S204"
0	0	0	23	5	4	"SMAD3"	"Q15796"	13190	30880	100	3450	3526	327	9	3362	3362	3356	227	6	35	22	0	282070	0.749	100000.000	100000.000	0.000	0.000	0.000	0.000	0.000	16.610	88	164	88	164	80	560	100	1418	"S204"
0	0	0	23	6	4	"SMAD3"	"Q15796"	13680	30870	200	3365	3442	920	26	3292	3292	3350	1050	31	0	0	0	1087766	0.088	100000.000	100000.000	0.000	0.000	0.000	0.000	0.000	16.610	73	150	73	150	316	2384	100	1419	"S204"
0	0	0	23	7	4	"TAK1 "	"O43318"	14180	30870	200	3338	3423	808	23	3301	3301	3340	785	23	1	1	0	1081607	0.106	100000.000	100000.000	0.000	0.000	0.000	0.000	0.000	16.610	37	122	37	122	316	2384	100	1420	"S192"
0	0	0	23	8	4	"TAK1 "	"O43318"	14690	30870	200	3214	3255	435	13	3232	3232	3322	1254	37	0	0	0	1028477	-0.053	100000.000	100000.000	0.000	0.000	0.000	0.000	0.000	16.610	-18	23	-18	23	316	2384	100	1421	"S192"
0	0	0	23	9	4	"TAK1 "	"O43318"	15190	30870	200	3217	3346	1804	53	3197	3197	3263	840	25	1	0	0	1057265	0.099	100000.000	100000.000	0.000	0.000	0.000	0.000	0.000	16.610	20	149	20	149	316	2384	100	1422	"S192"
0	0	0	23	1	5	"ACC1"	"Q13085 "	11170	31530	200	3199	3279	395	12	3145	3145	3183	988	31	6	0	0	1036208	0.097	100000.000	100000.000	0.000	0.000	0.000	0.000	0.000	16.610	54	134	54	134	316	2384	100	1423	"S29"
0	0	0	23	2	5	"ACC1"	"Q13085 "	11670	31530	200	3249	3325	370	11	3220	3220	3233	255	7	12	7	0	1050759	0.361	100000.000	100000.000	0.000	0.000	0.000	0.000	0.000	16.610	29	105	29	105	316	2384	100	1424	"S29"
0	0	0	23	3	5	"ACC1"	"Q13085 "	12180	31530	90	3870	4030	661	16	3269	3269	3300	394	11	57	46	0	209536	1.853	100000.000	100000.000	0.000	0.000	0.000	0.000	0.000	16.610	601	761	601	761	52	420	100	1425	"S29"
0	0	0	23	4	5	"AR"	"P10275"	12680	31530	90	5896	5836	419	7	3320	3320	3724	4542	121	0	0	0	303495	0.465	100000.000	100000.000	0.000	0.000	0.000	0.000	0.000	16.610	2576	2516	2576	2516	52	420	100	1426	"Y363"
0	0	0	23	5	5	"AR"	"P10275"	13180	31530	110	5667	5448	1126	20	3312	3312	3432	1482	43	81	7	0	435823	1.360	100000.000	100000.000	0.000	0.000	0.000	0.000	0.000	16.610	2355	2136	2355	2136	80	656	100	1427	"Y363"
0	0	0	23	6	5	"AR"	"P10275"	13690	31530	90	5885	5695	715	12	3298	3298	3306	289	8	94	94	0	296153	8.266	100000.000	100000.000	0.000	0.000	0.000	0.000	0.000	16.610	2587	2397	2587	2397	52	420	100	1428	"Y363"
0	0	0	23	7	5	"process-control__"	"GGSGGSGDYKDDDDK"	14180	31520	200	3270	3408	502	14	3270	3270	3328	1207	36	8	0	0	1077051	0.066	0.000	100000.000	0.000	0.000	0.000	0.000	0.000	Error	0	138	0	138	316	2384	100	1429	"process-control__"
0	0	0	23	8	5	"process-control__"	"GGSGGSGDYKDDDDK"	14680	31520	200	3244	3339	428	12	3211	3211	3227	258	7	14	8	0	1055228	0.434	100000.000	100000.000	0.000	0.000	0.000	0.000	0.000	16.610	33	128	33	128	316	2384	100	1430	"process-control__"
0	0	0	23	9	5	"process-control__"	"GGSGGSGDYKDDDDK"	15180	31520	200	3162	3257	380	11	3176	3176	3214	870	27	7	0	0	1029164	0.049	100000.000	100000.000	0.000	0.000	0.000	0.000	0.000	16.610	-14	81	-14	81	316	2384	100	1431	"process-control__"
0	0	0	23	1	6	"Ck2-B"	"Q5SRQ6"	11180	32170	200	3157	3159	180	5	3146	3146	3169	419	13	0	0	0	998338	-0.024	100000.000	100000.000	0.000	0.000	0.000	0.000	0.000	16.610	11	13	11	13	316	2384	100	1432	"S228"
0	0	0	23	2	6	"Ck2-B"	"Q5SRQ6"	11680	32170	200	3213	3226	337	10	3217	3217	3236	399	12	1	0	0	1019321	-0.025	100000.000	100000.000	0.000	0.000	0.000	0.000	0.000	16.610	-4	9	-4	9	316	2384	100	1433	"S228"
0	0	0	23	3	6	"Ck2-B"	"Q5SRQ6"	12180	32170	200	3259	3291	512	15	3259	3259	3419	2729	79	0	0	0	1039926	-0.047	0.000	100000.000	0.000	0.000	0.000	0.000	0.000	Error	0	32	0	32	316	2384	100	1434	"S228"
0	0	0	23	4	6	"CTNNB1"	"P35222"	12690	32170	100	4079	4049	300	7	3265	3265	3266	205	6	96	91	0	323934	3.820	100000.000	100000.000	0.000	0.000	0.000	0.000	0.000	16.610	814	784	814	784	80	560	100	1435	"S33"
0	0	0	23	5	6	"CTNNB1"	"P35222"	13190	32170	110	3951	3969	268	6	3279	3279	3292	351	10	96	43	0	317520	1.929	100000.000	100000.000	0.000	0.000	0.000	0.000	0.000	16.610	672	690	672	690	80	656	100	1436	"S33"
0	0	0	23	6	6	"CTNNB1"	"P35222"	13690	32170	110	3913	3911	259	6	3257	3257	3274	501	15	73	7	0	312859	1.271	100000.000	100000.000	0.000	0.000	0.000	0.000	0.000	16.610	656	654	656	654	80	656	100	1437	"S33"
0	0	0	23	7	6	"EGFR"	"P00533"	14190	32160	90	3928	3952	279	7	3257	3257	3288	347	10	90	46	0	205488	1.914	100000.000	100000.000	0.000	0.000	0.000	0.000	0.000	16.610	671	695	671	695	52	420	100	1438	"Y869"
0	0	0	23	8	6	"EGFR"	"P00533"	14690	32170	100	3881	3862	276	7	3234	3234	3247	190	5	93	87	0	308995	3.237	100000.000	100000.000	0.000	0.000	0.000	0.000	0.000	16.610	647	628	647	628	80	560	100	1439	"Y869"
0	0	0	23	9	6	"EGFR"	"P00533"	15210	32170	100	3838	3844	395	10	3256	3256	3276	320	9	82	37	0	307523	1.775	100000.000	100000.000	0.000	0.000	0.000	0.000	0.000	16.610	582	588	582	588	80	560	100	1440	"Y869"
-75	0	0	23	1	7	"empty"	"empty"	11170	32810	200	3198	3195	187	5	3153	3153	3165	255	8	12	0	0	1009511	0.118	100000.000	100000.000	0.000	0.000	0.000	0.000	0.000	16.610	45	42	45	42	316	2384	100	1441	"empty"
-75	0	0	23	2	7	"empty"	"empty"	11670	32810	200	3218	3244	307	9	3220	3220	3262	921	28	0	0	0	1025006	-0.020	100000.000	100000.000	0.000	0.000	0.000	0.000	0.000	16.610	-2	24	-2	24	316	2384	100	1442	"empty"
-75	0	0	23	3	7	"empty"	"empty"	12170	32810	200	3252	3359	1412	42	3263	3263	3290	539	16	2	0	0	1061503	0.128	100000.000	100000.000	0.000	0.000	0.000	0.000	0.000	16.610	-11	96	-11	96	316	2384	100	1443	"empty"
-75	0	0	23	4	7	"empty"	"empty"	12670	32810	200	3323	3325	171	5	3299	3299	3308	209	6	8	1	0	1050846	0.081	100000.000	100000.000	0.000	0.000	0.000	0.000	0.000	16.610	24	26	24	26	316	2384	100	1444	"empty"
-75	0	0	23	5	7	"empty"	"empty"	13170	32810	200	3280	3298	255	7	3294	3294	3315	431	13	0	0	0	1042217	-0.039	100000.000	100000.000	0.000	0.000	0.000	0.000	0.000	16.610	-14	4	-14	4	316	2384	100	1445	"empty"
-75	0	0	23	6	7	"empty"	"empty"	13670	32810	200	3253	3276	314	9	3281	3281	3326	1358	40	0	0	0	1035159	-0.037	100000.000	100000.000	0.000	0.000	0.000	0.000	0.000	16.610	-28	-5	-28	-5	316	2384	100	1446	"empty"
0	0	0	23	7	7	"GLQAWPG-pS-AIPQFLG_GLQAWPGEAIPQFLG_80vs20"	"GLQAWPG-pS-AIPQFLG_GLQAWPGEAIPQFLG_80vs20"	14190	32800	70	13822	13783	942	6	3254	3254	3261	181	5	100	100	0	441070	58.133	100000.000	100000.000	0.000	0.000	0.000	0.000	0.000	16.610	10568	10529	10568	10529	32	236	100	1447	"GLQAWPG-pS-AIPQFLG_GLQAWPGEAIPQFLG_80vs20"
0	0	0	23	8	7	"GLQAWPG-pS-AIPQFLG_GLQAWPGEAIPQFLG_80vs20"	"GLQAWPG-pS-AIPQFLG_GLQAWPGEAIPQFLG_80vs20"	14690	32810	80	13326	11450	3760	32	3185	3185	3206	187	5	96	94	0	595402	44.086	100000.000	100000.000	0.000	0.000	0.000	0.000	0.000	16.610	10141	8265	10141	8265	52	340	100	1448	"GLQAWPG-pS-AIPQFLG_GLQAWPGEAIPQFLG_80vs20"
0	0	0	23	9	7	"GLQAWPG-pS-AIPQFLG_GLQAWPGEAIPQFLG_80vs20"	"GLQAWPG-pS-AIPQFLG_GLQAWPGEAIPQFLG_80vs20"	15190	32800	70	13882	13746	799	5	3304	3304	3331	482	14	100	100	0	439868	21.608	100000.000	100000.000	0.000	0.000	0.000	0.000	0.000	16.610	10578	10442	10578	10442	32	236	100	1449	"GLQAWPG-pS-AIPQFLG_GLQAWPGEAIPQFLG_80vs20"
0	0	0	24	1	1	"Bim"	"O43521"	15620	28880	200	3365	3447	592	17	3308	3308	3423	1416	41	0	0	0	1089166	0.017	100000.000	100000.000	0.000	0.000	0.000	0.000	0.000	16.610	57	139	57	139	316	2384	100	1450	"S69"
0	0	0	24	2	1	"Bim"	"O43521"	16120	28890	140	3529	3721	655	17	3426	3426	3578	1200	33	4	1	0	580477	0.119	100000.000	100000.000	0.000	0.000	0.000	0.000	0.000	16.610	103	295	103	295	156	1140	100	1451	"S69"
0	0	0	24	3	1	"Bim"	"O43521"	16610	28920	80	4196	4153	683	16	3517	3517	3538	277	7	63	55	0	215950	2.220	100000.000	100000.000	0.000	0.000	0.000	0.000	0.000	16.610	679	636	679	636	52	340	100	1452	"S69"
0	0	0	24	4	1	"caspase-8"	"Q14790 "	17110	28900	200	3508	3586	341	9	3539	3539	3683	1617	43	0	0	0	1133263	-0.060	100000.000	100000.000	0.000	0.000	0.000	0.000	0.000	16.610	-31	47	-31	47	316	2384	100	1453	"Y448"
0	0	0	24	5	1	"caspase-8"	"Q14790 "	17610	28900	200	3686	3821	1138	29	3624	3624	3754	1292	34	1	1	0	1207535	0.052	100000.000	100000.000	0.000	0.000	0.000	0.000	0.000	16.610	62	197	62	197	316	2384	100	1454	"Y448"
0	0	0	24	6	1	"caspase-8"	"Q14790 "	18120	28910	80	4186	4120	317	7	3631	3631	3759	1233	32	0	0	0	214217	0.293	100000.000	100000.000	0.000	0.000	0.000	0.000	0.000	16.610	555	489	555	489	52	340	100	1455	"Y448"
0	0	0	24	7	1	"Cdc2"	"P06493"	18620	28900	160	4374	4344	307	7	3636	3636	3736	1476	39	1	0	0	903518	0.412	100000.000	100000.000	0.000	0.000	0.000	0.000	0.000	16.610	738	708	738	708	208	1512	100	1456	"T161"
0	0	0	24	8	1	"Cdc2"	"P06493"	19120	28910	140	4476	5024	3473	69	3565	3565	3713	1609	43	3	3	0	783803	0.815	100000.000	100000.000	0.000	0.000	0.000	0.000	0.000	16.610	911	1459	911	1459	156	1140	100	1457	"T161"
0	0	0	24	9	1	"Cdc2"	"P06493"	19620	28910	150	4453	4469	296	6	3454	3454	3560	1503	42	2	0	0	697163	0.605	100000.000	100000.000	0.000	0.000	0.000	0.000	0.000	16.610	999	1015	999	1015	156	1272	100	1458	"T161"
0	0	0	24	1	2	"FGFR1 "	"P11362"	15600	29560	200	3437	3590	985	27	3356	3356	3422	881	25	4	0	0	1134334	0.191	100000.000	100000.000	0.000	0.000	0.000	0.000	0.000	16.610	81	234	81	234	316	2384	100	1459	"Y653"
0	0	0	24	2	2	"FGFR1 "	"P11362"	16100	29560	200	3420	3649	1852	50	3410	3410	3646	2599	71	1	0	0	1153139	0.001	100000.000	100000.000	0.000	0.000	0.000	0.000	0.000	16.610	10	239	10	239	316	2384	100	1460	"Y653"
0	0	0	24	3	2	"FGFR1 "	"P11362"	16600	29560	200	3579	5332	9152	171	3511	3511	3607	1312	36	6	4	1	1684886	1.315	100000.000	100000.000	0.000	0.000	0.000	0.000	0.000	16.610	68	1821	68	1821	316	2384	100	1461	"Y653"
0	0	0	24	4	2	"GIT2"	"Q14161"	17100	29560	200	3531	3601	447	12	3557	3557	3722	2004	53	0	0	0	1137892	-0.060	100000.000	100000.000	0.000	0.000	0.000	0.000	0.000	16.610	-26	44	-26	44	316	2384	100	1462	"Y492"
0	0	0	24	5	2	"GIT2"	"Q14161"	17600	29560	200	3642	3842	1384	36	3584	3584	3664	1064	29	1	0	0	1214064	0.167	100000.000	100000.000	0.000	0.000	0.000	0.000	0.000	16.610	58	258	58	258	316	2384	100	1463	"Y492"
0	0	0	24	6	2	"GIT2"	"Q14161"	18090	29570	130	3787	4076	1151	28	3635	3635	3869	2267	58	0	0	0	489170	0.091	100000.000	100000.000	0.000	0.000	0.000	0.000	0.000	16.610	152	441	152	441	120	940	100	1464	"Y492"
0	0	0	24	7	2	"Grb2"	"P62993"	18600	29560	200	3674	3762	771	20	3671	3671	3812	1517	39	1	0	0	1188635	-0.033	100000.000	100000.000	0.000	0.000	0.000	0.000	0.000	16.610	3	91	3	91	316	2384	100	1465	"Y7"
0	0	0	24	8	2	"Grb2"	"P62993"	19110	29560	110	3601	3950	2417	61	3623	3623	3692	1261	34	3	2	0	316038	0.205	100000.000	100000.000	0.000	0.000	0.000	0.000	0.000	16.610	-22	327	-22	327	80	656	100	1466	"Y7"
0	0	0	24	9	2	"Grb2"	"P62993"	19600	29550	200	3523	3679	1811	49	3525	3525	3625	1252	34	1	0	0	1162700	0.043	100000.000	100000.000	0.000	0.000	0.000	0.000	0.000	16.610	-2	154	-2	154	316	2384	100	1467	"Y7"
0	0	0	24	1	3	"IKK-gamma "	"Q9Y6K9"	15620	30200	200	3363	3460	1079	31	3375	3375	3497	1359	38	1	0	0	1093218	-0.027	100000.000	100000.000	0.000	0.000	0.000	0.000	0.000	16.610	-12	85	-12	85	316	2384	100	1468	"S43"
0	0	0	24	2	3	"IKK-gamma "	"Q9Y6K9"	16120	30200	200	3377	3420	446	13	3439	3439	3544	1169	32	0	0	0	1080762	-0.106	100000.000	100000.000	0.000	0.000	0.000	0.000	0.000	16.610	-62	-19	-62	-19	316	2384	100	1469	"S43"
0	0	0	24	3	3	"IKK-gamma "	"Q9Y6K9"	16620	30200	200	3434	3535	1133	32	3488	3488	3676	2100	57	0	0	0	1117090	-0.067	100000.000	100000.000	0.000	0.000	0.000	0.000	0.000	16.610	-54	47	-54	47	316	2384	100	1470	"S43"
0	0	0	24	4	3	"IRAK1"	"P51617"	17130	30200	100	4216	4438	1310	29	3483	3483	3716	2424	65	5	2	0	355025	0.298	100000.000	100000.000	0.000	0.000	0.000	0.000	0.000	16.610	733	955	733	955	80	560	100	1471	"T387"
0	0	0	24	5	3	"IRAK1"	"P51617"	17630	30210	110	4193	4316	1266	29	3498	3498	3542	468	13	77	17	0	345291	1.654	100000.000	100000.000	0.000	0.000	0.000	0.000	0.000	16.610	695	818	695	818	80	656	100	1472	"T387"
0	0	0	24	6	3	"IRAK1"	"P51617"	18120	30200	120	4228	4135	374	9	3574	3574	3667	1418	38	0	0	0	496257	0.330	100000.000	100000.000	0.000	0.000	0.000	0.000	0.000	16.610	654	561	654	561	120	820	100	1473	"T387"
0	0	0	24	7	3	"Lck"	"P06239"	18620	30200	70	4331	4371	430	9	3612	3612	3757	1039	27	9	3	0	139886	0.591	100000.000	100000.000	0.000	0.000	0.000	0.000	0.000	16.610	719	759	719	759	32	236	100	1474	"Y394"
0	0	0	24	8	3	"Lck"	"P06239"	19120	30200	70	4392	4390	237	5	3639	3639	3649	185	5	96	93	0	140472	4.005	100000.000	100000.000	0.000	0.000	0.000	0.000	0.000	16.610	753	751	753	751	32	236	100	1475	"Y394"
0	0	0	24	9	3	"Lck"	"P06239"	19620	30200	70	4324	4357	432	9	3541	3541	3560	286	8	93	84	0	139410	2.787	100000.000	100000.000	0.000	0.000	0.000	0.000	0.000	16.610	783	816	783	816	32	236	100	1476	"Y394"
0	0	0	24	1	4	"CDK2"	"P24941"	15640	30850	150	4803	5187	2706	52	3251	3251	3353	1399	41	75	3	0	809231	1.311	100000.000	100000.000	0.000	0.000	0.000	0.000	0.000	16.610	1552	1936	1552	1936	156	1272	100	1477	"T160"
0	0	0	24	2	4	"CDK2"	"P24941"	16130	30860	160	4856	4746	958	20	3328	3328	3383	727	21	82	59	0	987147	1.875	100000.000	100000.000	0.000	0.000	0.000	0.000	0.000	16.610	1528	1418	1528	1418	208	1512	100	1478	"T160"
0	0	0	24	3	4	"CDK2"	"P24941"	16630	30850	160	5006	4985	1453	29	3381	3381	3449	959	27	85	12	0	1036879	1.602	100000.000	100000.000	0.000	0.000	0.000	0.000	0.000	16.610	1625	1604	1625	1604	208	1512	100	1479	"T160"
0	0	0	24	4	4	"MDM2"	"Q00987"	17120	30850	200	3432	3586	1865	52	3415	3415	3603	1742	48	1	0	0	1133122	-0.010	100000.000	100000.000	0.000	0.000	0.000	0.000	0.000	16.610	17	171	17	171	316	2384	100	1480	"S186/8"
0	0	0	24	5	4	"MDM2"	"Q00987"	17620	30840	200	3385	3467	697	20	3464	3464	3547	1143	32	0	0	0	1095437	-0.070	100000.000	100000.000	0.000	0.000	0.000	0.000	0.000	16.610	-79	3	-79	3	316	2384	100	1481	"S186/8"
0	0	0	24	6	4	"MDM2"	"Q00987"	18120	30840	200	3501	3583	779	21	3516	3516	3562	744	20	1	1	0	1132353	0.028	100000.000	100000.000	0.000	0.000	0.000	0.000	0.000	16.610	-15	67	-15	67	316	2384	100	1482	"S186/8"
0	0	0	24	7	4	"NFkB-p65 "	"Q04206"	18630	30840	90	7704	7615	882	11	3506	3506	3532	224	6	98	98	0	395969	18.228	100000.000	100000.000	0.000	0.000	0.000	0.000	0.000	16.610	4198	4109	4198	4109	52	420	100	1483	"S536"
0	0	0	24	8	4	"NFkB-p65 "	"Q04206"	19120	30850	100	7972	7732	968	12	3527	3527	3727	1962	52	93	86	0	618587	2.041	100000.000	100000.000	0.000	0.000	0.000	0.000	0.000	16.610	4445	4205	4445	4205	80	560	100	1484	"S536"
0	0	0	24	9	4	"NFkB-p65 "	"Q04206"	19620	30830	90	8233	8267	515	6	3480	3480	3622	1345	37	100	100	0	429864	3.454	100000.000	100000.000	0.000	0.000	0.000	0.000	0.000	16.610	4753	4787	4753	4787	52	420	100	1485	"S536"
0	0	0	24	1	5	"PLCG2"	"P16885"	15640	31500	80	5230	5161	510	9	3260	3260	3323	568	17	96	92	0	268395	3.236	100000.000	100000.000	0.000	0.000	0.000	0.000	0.000	16.610	1970	1901	1970	1901	52	340	100	1486	"Y759"
0	0	0	24	2	5	"PLCG2"	"P16885"	16140	31510	100	5187	4901	1170	23	3316	3316	3363	558	16	77	71	0	392111	2.756	100000.000	100000.000	0.000	0.000	0.000	0.000	0.000	16.610	1871	1585	1871	1585	80	560	100	1487	"Y759"
0	0	0	24	3	5	"PLCG2"	"P16885"	16630	31500	80	5396	5394	817	15	3363	3363	3409	691	20	94	92	0	280463	2.873	100000.000	100000.000	0.000	0.000	0.000	0.000	0.000	16.610	2033	2031	2033	2031	52	340	100	1488	"Y759"
0	0	0	24	4	5	"pyk2"	"Q14289"	17120	31490	120	3551	3905	2011	51	3383	3383	3578	2148	60	2	2	0	468625	0.152	100000.000	100000.000	0.000	0.000	0.000	0.000	0.000	16.610	168	522	168	522	120	820	100	1489	"S213"
0	0	0	24	5	5	"pyk2"	"Q14289"	17620	31500	90	3835	3825	257	6	3453	3453	3657	2118	57	0	0	0	198916	0.079	100000.000	100000.000	0.000	0.000	0.000	0.000	0.000	16.610	382	372	382	372	52	420	100	1490	"S213"
0	0	0	24	6	5	"pyk2"	"Q14289"	18120	31480	200	3483	10088	18135	179	3445	3445	3897	3771	96	14	12	8	3187846	1.642	100000.000	100000.000	0.000	0.000	0.000	0.000	0.000	16.610	38	6643	38	6643	316	2384	100	1491	"S213"
0	0	0	24	7	5	"SOC3"	"O14543"	18620	31480	200	3485	3522	437	12	3448	3448	3734	2304	61	0	0	0	1113083	-0.092	100000.000	100000.000	0.000	0.000	0.000	0.000	0.000	16.610	37	74	37	74	316	2384	100	1492	"Y221"
0	0	0	24	8	5	"SOC3"	"O14543"	19110	31480	200	3441	3670	2531	68	3444	3444	3688	2222	60	1	0	0	1159755	-0.008	100000.000	100000.000	0.000	0.000	0.000	0.000	0.000	16.610	-3	226	-3	226	316	2384	100	1493	"Y221"
0	0	0	24	9	5	"SOC3"	"O14543"	19610	31470	200	3472	3520	319	9	3439	3439	3685	2287	62	0	0	0	1112412	-0.072	100000.000	100000.000	0.000	0.000	0.000	0.000	0.000	16.610	33	81	33	81	316	2384	100	1494	"Y221"
0	0	0	24	1	6	"STAT4"	"Q14765"	15630	32140	110	3855	3878	373	9	3255	3255	3350	1365	40	3	1	0	310262	0.387	100000.000	100000.000	0.000	0.000	0.000	0.000	0.000	16.610	600	623	600	623	80	656	100	1495	"Y693"
0	0	0	24	2	6	"STAT4"	"Q14765"	16130	32140	130	3868	4687	4132	88	3313	3313	3397	908	26	15	6	0	562440	1.421	100000.000	100000.000	0.000	0.000	0.000	0.000	0.000	16.610	555	1374	555	1374	120	940	100	1496	"Y693"
0	0	0	24	3	6	"STAT4"	"Q14765"	16630	32140	110	3885	3937	554	14	3358	3358	3445	1282	37	3	1	0	314997	0.384	100000.000	100000.000	0.000	0.000	0.000	0.000	0.000	16.610	527	579	527	579	80	656	100	1497	"Y693"
0	0	0	24	4	6	"STMN1"	"P16949"	17130	32140	160	3539	3943	2576	65	3391	3391	3536	1398	39	4	2	0	820222	0.291	100000.000	100000.000	0.000	0.000	0.000	0.000	0.000	16.610	148	552	148	552	208	1512	100	1498	"S24"
0	0	0	24	5	6	"STMN1"	"P16949"	17610	32130	90	3531	3889	2043	52	3419	3419	3683	2325	63	3	3	0	202220	0.089	100000.000	100000.000	0.000	0.000	0.000	0.000	0.000	16.610	112	470	112	470	52	420	100	1499	"S24"
0	0	0	24	6	6	"STMN1"	"P16949"	18110	32120	200	3542	3689	1056	28	3459	3459	3638	1791	49	2	1	0	1165628	0.028	100000.000	100000.000	0.000	0.000	0.000	0.000	0.000	16.610	83	230	83	230	316	2384	100	1500	"S24"
0	0	0	24	7	6	"GIT2"	"Q14161"	18610	32120	180	3455	3890	2762	71	3433	3433	3741	2355	62	3	2	0	995936	0.063	100000.000	100000.000	0.000	0.000	0.000	0.000	0.000	16.610	22	457	22	457	256	1924	100	1501	"Y592"
0	0	0	24	8	6	"GIT2"	"Q14161"	19120	32120	200	3384	3711	3155	85	3389	3389	3740	2768	74	1	0	0	1172786	-0.010	100000.000	100000.000	0.000	0.000	0.000	0.000	0.000	16.610	-5	322	-5	322	316	2384	100	1502	"Y592"
0	0	0	24	9	6	"GIT2"	"Q14161"	19630	32120	70	3676	4335	3018	69	3349	3349	3676	2936	79	6	6	0	138710	0.224	100000.000	100000.000	0.000	0.000	0.000	0.000	0.000	16.610	327	986	327	986	32	236	100	1503	"Y592"
-75	0	0	24	1	7	"empty"	"empty"	15600	32760	200	3281	3412	1393	40	3283	3283	3419	1990	58	0	0	0	1078183	-0.004	100000.000	100000.000	0.000	0.000	0.000	0.000	0.000	16.610	-2	129	-2	129	316	2384	100	1504	"empty"
-75	0	0	24	2	7	"empty"	"empty"	16100	32760	200	3315	3365	605	17	3334	3334	3397	1366	40	0	0	0	1063331	-0.023	100000.000	100000.000	0.000	0.000	0.000	0.000	0.000	16.610	-19	31	-19	31	316	2384	100	1505	"empty"
-75	0	0	24	3	7	"empty"	"empty"	16600	32760	200	3362	3395	372	10	3381	3381	3424	507	14	2	0	0	1072710	-0.057	100000.000	100000.000	0.000	0.000	0.000	0.000	0.000	16.610	-19	14	-19	14	316	2384	100	1506	"empty"
-75	0	0	24	4	7	"empty"	"empty"	17100	32760	200	3406	3446	400	11	3418	3418	3554	1753	49	0	0	0	1088797	-0.062	100000.000	100000.000	0.000	0.000	0.000	0.000	0.000	16.610	-12	28	-12	28	316	2384	100	1507	"empty"
-75	0	0	24	5	7	"empty"	"empty"	17600	32760	200	3439	3584	1412	39	3456	3456	3696	2450	66	1	1	0	1132571	-0.046	100000.000	100000.000	0.000	0.000	0.000	0.000	0.000	16.610	-17	128	-17	128	316	2384	100	1508	"empty"
-75	0	0	24	6	7	"empty"	"empty"	18100	32760	200	3393	3648	1972	54	3424	3424	3697	2791	75	1	1	0	1152707	-0.018	100000.000	100000.000	0.000	0.000	0.000	0.000	0.000	16.610	-31	224	-31	224	316	2384	100	1509	"empty"
0	0	0	24	7	7	"Control-Spot"	"Mouse_IgG"	18630	32760	150	6257	6704	3620	53	3485	3485	4081	3248	79	12	2	0	1045824	0.808	100000.000	100000.000	0.000	0.000	0.000	0.000	0.000	16.610	2772	3219	2772	3219	156	1272	100	1510	"Control-Spot"
0	0	0	24	8	7	"Control-Spot"	"Mouse_IgG"	19120	32770	150	5958	6022	800	13	3398	3398	3913	2933	74	12	0	0	939471	0.719	100000.000	100000.000	0.000	0.000	0.000	0.000	0.000	16.610	2560	2624	2560	2624	156	1272	100	1511	"Control-Spot"
0	0	0	24	9	7	"Control-Spot"	"Mouse_IgG"	19620	32760	160	6094	6089	2240	36	3360	3360	3731	2391	64	71	3	0	1266432	0.986	100000.000	100000.000	0.000	0.000	0.000	0.000	0.000	16.610	2734	2729	2734	2729	208	1512	100	1512	"Control-Spot"
0	0	0	25	1	1	"AMPK1"	"Q13131"	2140	33410	80	8240	8065	1545	19	3615	3615	3752	2402	64	92	30	0	419391	1.796	100000.000	100000.000	0.000	0.000	0.000	0.000	0.000	16.610	4625	4450	4625	4450	52	340	100	1513	"T174/5"
0	0	0	25	2	1	"AMPK1"	"Q13131"	2640	33400	70	7765	7892	700	8	3415	3415	3484	517	14	100	100	0	252533	8.526	100000.000	100000.000	0.000	0.000	0.000	0.000	0.000	16.610	4350	4477	4350	4477	32	236	100	1514	"T174/5"
0	0	0	25	3	1	"AMPK1"	"Q13131"	3140	33400	70	7638	7559	443	5	3333	3333	3348	298	8	100	100	0	241882	14.131	100000.000	100000.000	0.000	0.000	0.000	0.000	0.000	16.610	4305	4226	4305	4226	32	236	100	1515	"T174/5"
0	0	0	25	4	1	"aura"	"O14965"	3650	33400	160	4875	4886	611	12	3445	3445	3448	220	6	97	97	0	1016201	6.536	100000.000	100000.000	0.000	0.000	0.000	0.000	0.000	16.610	1430	1441	1430	1441	208	1512	100	1516	"T287"
0	0	0	25	5	1	"aura"	"O14965"	4150	33400	160	4774	4811	764	15	3446	3446	3561	1909	53	3	1	0	1000664	0.655	100000.000	100000.000	0.000	0.000	0.000	0.000	0.000	16.610	1328	1365	1328	1365	208	1512	100	1517	"T287"
0	0	0	25	6	1	"aura"	"O14965"	4640	33390	160	4757	4704	404	8	3401	3401	3467	1463	42	36	0	0	978353	0.846	100000.000	100000.000	0.000	0.000	0.000	0.000	0.000	16.610	1356	1303	1356	1303	208	1512	100	1518	"T287"
0	0	0	25	7	1	"CFTR"	"P13569"	5150	33390	130	4899	4830	452	9	3411	3411	3423	268	7	95	94	0	579595	5.250	100000.000	100000.000	0.000	0.000	0.000	0.000	0.000	16.610	1488	1419	1488	1419	120	940	100	1519	"S737"
0	0	0	25	8	1	"CFTR"	"P13569"	5640	33390	120	4948	5071	1842	36	3421	3421	3447	396	11	98	95	0	608505	4.101	100000.000	100000.000	0.000	0.000	0.000	0.000	0.000	16.610	1527	1650	1527	1650	120	820	100	1520	"S737"
0	0	0	25	9	1	"CFTR"	"P13569"	6150	33390	130	4837	4834	359	7	3338	3338	3381	483	14	97	94	0	580139	3.008	100000.000	100000.000	0.000	0.000	0.000	0.000	0.000	16.610	1499	1496	1499	1496	120	940	100	1521	"S737"
0	0	0	25	1	2	"CREB "	"P16220"	2160	34070	130	13093	12441	2378	19	3723	3723	3812	912	23	95	94	0	1492873	9.462	100000.000	100000.000	0.000	0.000	0.000	0.000	0.000	16.610	9370	8718	9370	8718	120	940	100	1522	"S133"
0	0	0	25	2	2	"CREB "	"P16220"	2660	34050	130	12727	11547	3114	26	3513	3513	3598	1516	42	89	89	0	1385618	5.243	100000.000	100000.000	0.000	0.000	0.000	0.000	0.000	16.610	9214	8034	9214	8034	120	940	100	1523	"S133"
0	0	0	25	3	2	"CREB "	"P16220"	3160	34050	110	12673	12222	1964	16	3474	3474	3495	393	11	97	96	0	977785	22.206	100000.000	100000.000	0.000	0.000	0.000	0.000	0.000	16.610	9199	8748	9199	8748	80	656	100	1524	"S133"
0	0	0	25	4	2	"blank-control__"	"AA"	3650	34050	70	4495	4514	405	8	3477	3477	3497	285	8	93	90	0	144463	3.568	100000.000	100000.000	0.000	0.000	0.000	0.000	0.000	16.610	1018	1037	1018	1037	32	236	100	1525	"blank-control__"
0	0	0	25	5	2	"blank-control__"	"AA"	4150	34050	80	4226	4302	578	13	3459	3459	3464	226	6	84	67	0	223682	3.708	100000.000	100000.000	0.000	0.000	0.000	0.000	0.000	16.610	767	843	767	843	52	340	100	1526	"blank-control__"
0	0	0	25	6	2	"blank-control__"	"AA"	4650	34040	200	3574	4670	7395	158	3460	3460	3488	1024	29	9	3	1	1475585	1.154	100000.000	100000.000	0.000	0.000	0.000	0.000	0.000	16.610	114	1210	114	1210	316	2384	100	1527	"blank-control__"
0	0	0	25	7	2	"IKK-alpha "	"O15111"	5150	34040	160	5178	5067	558	11	3424	3424	3439	289	8	94	93	0	1054031	5.633	100000.000	100000.000	0.000	0.000	0.000	0.000	0.000	16.610	1754	1643	1754	1643	208	1512	100	1528	"S180"
0	0	0	25	8	2	"IKK-alpha "	"O15111"	5650	34030	160	4866	4760	648	13	3390	3390	3398	194	5	91	89	0	989981	7.021	100000.000	100000.000	0.000	0.000	0.000	0.000	0.000	16.610	1476	1370	1476	1370	208	1512	100	1529	"S180"
0	0	0	25	9	2	"IKK-alpha "	"O15111"	6140	34030	150	4697	4835	856	17	3347	3347	3379	540	15	98	69	0	754207	2.696	100000.000	100000.000	0.000	0.000	0.000	0.000	0.000	16.610	1350	1488	1350	1488	156	1272	100	1530	"S180"
0	0	0	25	1	3	"JAK2"	"O60674"	2150	34700	100	5660	5644	535	9	3789	3789	3880	1370	35	87	1	0	451517	1.288	100000.000	100000.000	0.000	0.000	0.000	0.000	0.000	16.610	1871	1855	1871	1855	80	560	100	1531	"Y119"
0	0	0	25	2	3	"JAK2"	"O60674"	2650	34700	110	5594	5649	1059	18	3558	3558	3579	272	7	97	97	0	451957	7.610	100000.000	100000.000	0.000	0.000	0.000	0.000	0.000	16.610	2036	2091	2036	2091	80	656	100	1532	"Y119"
0	0	0	25	3	3	"JAK2"	"O60674"	3150	34690	120	5158	4954	729	14	3507	3507	3519	229	6	89	83	0	594443	6.266	100000.000	100000.000	0.000	0.000	0.000	0.000	0.000	16.610	1651	1447	1651	1447	120	820	100	1533	"Y119"
0	0	0	25	4	3	"K8"	"P05787"	3650	34700	120	4342	4385	387	8	3511	3511	3517	215	6	99	93	0	526187	4.037	100000.000	100000.000	0.000	0.000	0.000	0.000	0.000	16.610	831	874	831	874	120	820	100	1534	"Y267"
0	0	0	25	5	3	"K8"	"P05787"	4150	34690	140	4187	4143	382	9	3505	3505	3507	244	6	84	69	0	646269	2.607	100000.000	100000.000	0.000	0.000	0.000	0.000	0.000	16.610	682	638	682	638	156	1140	100	1535	"Y267"
0	0	0	25	6	3	"K8"	"P05787"	4650	34690	140	4121	4082	377	9	3489	3489	3490	272	7	81	59	0	636811	2.176	100000.000	100000.000	0.000	0.000	0.000	0.000	0.000	16.610	632	593	632	593	156	1140	100	1536	"Y267"
0	0	0	25	7	3	"blank-control__"	"AA"	5150	34670	70	3601	3796	1046	27	3506	3506	3525	238	6	40	12	0	121456	1.139	100000.000	100000.000	0.000	0.000	0.000	0.000	0.000	16.610	95	290	95	290	32	236	100	1537	"blank-control__"
0	0	0	25	8	3	"blank-control__"	"AA"	5640	34670	200	3488	3488	210	6	3483	3483	3520	806	22	0	0	0	1102067	-0.040	100000.000	100000.000	0.000	0.000	0.000	0.000	0.000	16.610	5	5	5	5	316	2384	100	1538	"blank-control__"
0	0	0	25	9	3	"blank-control__"	"AA"	6140	34670	200	3469	3709	2616	70	3417	3417	3514	1780	50	1	1	0	1172002	0.110	100000.000	100000.000	0.000	0.000	0.000	0.000	0.000	16.610	52	292	52	292	316	2384	100	1539	"blank-control__"
0	0	0	25	1	4	"Mnk1"	"Q9BUB5"	2160	35350	80	8243	7965	2844	35	3881	3881	3913	287	7	94	92	0	414181	14.118	100000.000	100000.000	0.000	0.000	0.000	0.000	0.000	16.610	4362	4084	4362	4084	52	340	100	1540	"T255"
0	0	0	25	2	4	"Mnk1"	"Q9BUB5"	2660	35340	140	3748	4862	1852	38	3660	3660	4047	4190	103	10	0	0	758431	0.195	100000.000	100000.000	0.000	0.000	0.000	0.000	0.000	16.610	88	1202	88	1202	156	1140	100	1541	"T255"
0	0	0	25	3	4	"Mnk1"	"Q9BUB5"	3160	35340	90	7697	7232	1292	17	3556	3556	3672	1928	52	88	65	0	376064	1.846	100000.000	100000.000	0.000	0.000	0.000	0.000	0.000	16.610	4141	3676	4141	3676	52	420	100	1542	"T255"
0	0	0	25	4	4	"NFkB-p100 "	"Q00653"	3650	35340	90	5454	5332	544	10	3618	3618	3645	542	14	96	86	0	277238	3.113	100000.000	100000.000	0.000	0.000	0.000	0.000	0.000	16.610	1836	1714	1836	1714	52	420	100	1543	"S108"
0	0	0	25	5	4	"NFkB-p100 "	"Q00653"	4150	35330	80	4910	4929	371	7	3606	3606	3635	655	18	98	50	0	256329	1.976	100000.000	100000.000	0.000	0.000	0.000	0.000	0.000	16.610	1304	1323	1304	1323	52	340	100	1544	"S108"
0	0	0	25	6	4	"NFkB-p100 "	"Q00653"	4650	35330	90	5252	5145	588	11	3531	3531	3541	236	6	94	92	0	267537	6.797	100000.000	100000.000	0.000	0.000	0.000	0.000	0.000	16.610	1721	1614	1721	1614	52	420	100	1545	"S108"
0	0	0	25	7	4	"PIK3R1 "	"P27986"	5140	35340	100	4654	4615	379	8	3579	3579	3579	256	7	96	90	0	369194	4.047	100000.000	100000.000	0.000	0.000	0.000	0.000	0.000	16.610	1075	1036	1075	1036	80	560	100	1546	"Y556"
0	0	0	25	8	4	"PIK3R1 "	"P27986"	5630	35330	110	4557	4667	680	14	3568	3568	3572	164	4	98	97	0	373368	6.677	100000.000	100000.000	0.000	0.000	0.000	0.000	0.000	16.610	989	1099	989	1099	80	656	100	1547	"Y556"
0	0	0	25	9	4	"PIK3R1 "	"P27986"	6160	35320	110	4503	4466	319	7	3400	3400	3413	172	5	97	95	0	357241	6.122	100000.000	100000.000	0.000	0.000	0.000	0.000	0.000	16.610	1103	1066	1103	1066	80	656	100	1548	"Y556"
0	0	0	25	1	5	"blank-control__"	"AA"	2140	35980	200	4004	4051	315	7	3953	3953	3996	786	19	2	0	0	1280208	0.070	100000.000	100000.000	0.000	0.000	0.000	0.000	0.000	16.610	51	98	51	98	316	2384	100	1549	"blank-control__"
0	0	0	25	2	5	"blank-control__"	"AA"	2640	35980	80	4172	5435	5697	104	3803	3803	3813	257	6	67	28	0	282598	6.311	100000.000	100000.000	0.000	0.000	0.000	0.000	0.000	16.610	369	1632	369	1632	52	340	100	1550	"blank-control__"
0	0	0	25	3	5	"blank-control__"	"AA"	3150	35980	100	3831	3873	314	8	3700	3700	3914	2376	60	0	0	0	309808	-0.017	100000.000	100000.000	0.000	0.000	0.000	0.000	0.000	16.610	131	173	131	173	80	560	100	1551	"blank-control__"
0	0	0	25	4	5	"Rack1"	"P63244"	3650	35990	80	4919	4614	667	14	3745	3745	3749	234	6	76	71	0	239951	3.697	100000.000	100000.000	0.000	0.000	0.000	0.000	0.000	16.610	1174	869	1174	869	52	340	100	1552	"y52"
0	0	0	25	5	5	"Rack1"	"P63244"	4150	35980	70	4893	4822	329	6	3700	3700	3702	250	6	96	96	0	154291	4.480	100000.000	100000.000	0.000	0.000	0.000	0.000	0.000	16.610	1193	1122	1193	1122	32	236	100	1553	"y52"
0	0	0	25	6	5	"Rack1"	"P63244"	4650	35970	80	4727	4583	535	11	3486	3486	3482	251	7	92	86	0	238316	4.386	100000.000	100000.000	0.000	0.000	0.000	0.000	0.000	16.610	1241	1097	1241	1097	52	340	100	1554	"y52"
0	0	0	25	7	5	"Shc1"	"P29353"	5150	35970	70	6560	6323	970	15	3560	3560	3566	188	5	100	93	0	202345	14.665	100000.000	100000.000	0.000	0.000	0.000	0.000	0.000	16.610	3000	2763	3000	2763	32	236	100	1555	"Y349"
0	0	0	25	8	5	"Shc1"	"P29353"	5650	35970	200	3600	3942	1236	31	3609	3609	3631	436	12	13	11	0	1245568	0.713	100000.000	100000.000	0.000	0.000	0.000	0.000	0.000	16.610	-9	333	-9	333	316	2384	100	1556	"Y349"
0	0	0	25	9	5	"Shc1"	"P29353"	6150	35970	70	6401	5938	1194	20	3520	3520	3514	166	4	87	87	0	190029	14.602	100000.000	100000.000	0.000	0.000	0.000	0.000	0.000	16.610	2881	2418	2881	2418	32	236	100	1557	"Y349"
0	0	0	25	1	6	"Smad6"	"O43541"	2160	36610	100	4275	4342	490	11	4040	4040	4066	262	6	48	21	0	347321	1.053	100000.000	100000.000	0.000	0.000	0.000	0.000	0.000	16.610	235	302	235	302	80	560	100	1558	"S435"
0	0	0	25	2	6	"Smad6"	"O43541"	2640	36630	80	4234	4210	314	7	3844	3844	3870	255	6	61	34	0	218938	1.333	100000.000	100000.000	0.000	0.000	0.000	0.000	0.000	16.610	390	366	390	366	52	340	100	1559	"S435"
0	0	0	25	3	6	"Smad6"	"O43541"	3150	36610	200	3728	3773	308	8	3749	3749	3816	938	24	1	0	0	1192238	-0.046	100000.000	100000.000	0.000	0.000	0.000	0.000	0.000	16.610	-21	24	-21	24	316	2384	100	1560	"S435"
0	0	0	25	4	6	"TGFBR1"	"P36897"	3650	36610	200	3782	3806	241	6	3752	3752	3826	1167	30	0	0	0	1202709	-0.017	100000.000	100000.000	0.000	0.000	0.000	0.000	0.000	16.610	30	54	30	54	316	2384	100	1561	"T200"
0	0	0	25	5	6	"TGFBR1"	"P36897"	4150	36610	200	3767	3779	260	6	3693	3693	3694	359	9	12	1	0	1194246	0.237	100000.000	100000.000	0.000	0.000	0.000	0.000	0.000	16.610	74	86	74	86	316	2384	100	1562	"T200"
0	0	0	25	6	6	"TGFBR1"	"P36897"	4640	36610	200	3566	3570	276	7	3578	3578	3688	1790	48	0	0	0	1128136	-0.066	100000.000	100000.000	0.000	0.000	0.000	0.000	0.000	16.610	-12	-8	-12	-8	316	2384	100	1563	"T200"
0	0	0	25	7	6	"TrKA"	"P04629"	5150	36610	120	9105	8860	1160	13	3719	3719	3716	282	7	98	97	0	1063173	18.241	100000.000	100000.000	0.000	0.000	0.000	0.000	0.000	16.610	5386	5141	5386	5141	120	820	100	1564	"Y757"
0	0	0	25	8	6	"TrKA"	"P04629"	5650	36610	120	8659	8604	789	9	3701	3701	3713	383	10	99	99	0	1032449	12.770	100000.000	100000.000	0.000	0.000	0.000	0.000	0.000	16.610	4958	4903	4958	4903	120	820	100	1565	"Y757"
0	0	0	25	9	6	"TrKA"	"P04629"	6150	36610	130	8855	8847	964	10	3581	3581	3591	212	5	100	100	0	1061665	24.792	100000.000	100000.000	0.000	0.000	0.000	0.000	0.000	16.610	5274	5266	5274	5266	120	940	100	1566	"Y757"
-75	0	0	25	1	7	"empty"	"empty"	2150	37250	200	4161	4178	238	5	4182	4182	4228	894	21	0	0	0	1320208	-0.056	100000.000	100000.000	0.000	0.000	0.000	0.000	0.000	16.610	-21	-4	-21	-4	316	2384	100	1567	"empty"
-75	0	0	25	2	7	"empty"	"empty"	2650	37250	200	3873	3897	223	5	3920	3920	3957	500	12	2	0	0	1231602	-0.120	100000.000	100000.000	0.000	0.000	0.000	0.000	0.000	16.610	-47	-23	-47	-23	316	2384	100	1568	"empty"
-75	0	0	25	3	7	"empty"	"empty"	3150	37250	200	3778	3820	540	14	3816	3816	3866	608	15	1	0	0	1207187	-0.076	100000.000	100000.000	0.000	0.000	0.000	0.000	0.000	16.610	-38	4	-38	4	316	2384	100	1569	"empty"
-75	0	0	25	4	7	"empty"	"empty"	3650	37250	200	3843	3861	219	5	3841	3841	3853	259	6	14	0	0	1220058	0.031	100000.000	100000.000	0.000	0.000	0.000	0.000	0.000	16.610	2	20	2	20	316	2384	100	1570	"empty"
-75	0	0	25	5	7	"empty"	"empty"	4150	37250	200	3816	3836	253	6	3829	3829	3885	1141	29	0	0	0	1212114	-0.043	100000.000	100000.000	0.000	0.000	0.000	0.000	0.000	16.610	-13	7	-13	7	316	2384	100	1571	"empty"
-75	0	0	25	6	7	"empty"	"empty"	4650	37250	200	3829	3798	269	7	3790	3790	3787	233	6	18	2	0	1200079	0.047	100000.000	100000.000	0.000	0.000	0.000	0.000	0.000	16.610	39	8	39	8	316	2384	100	1572	"empty"
-75	0	0	25	7	7	"empty"	"empty"	5150	37250	200	3837	4278	4961	115	3777	3777	3804	565	14	2	1	0	1351873	0.839	100000.000	100000.000	0.000	0.000	0.000	0.000	0.000	16.610	60	501	60	501	316	2384	100	1573	"empty"
-75	0	0	25	8	7	"empty"	"empty"	5650	37250	200	3765	3785	192	5	3745	3745	3779	705	18	0	0	0	1196193	0.009	100000.000	100000.000	0.000	0.000	0.000	0.000	0.000	16.610	20	40	20	40	316	2384	100	1574	"empty"
-75	0	0	25	9	7	"empty"	"empty"	6150	37250	200	3676	3957	3536	89	3635	3635	3648	229	6	13	5	0	1250528	1.349	100000.000	100000.000	0.000	0.000	0.000	0.000	0.000	16.610	41	322	41	322	316	2384	100	1575	"empty"
0	0	0	26	1	1	"PPP2CA "	"P67775"	6660	33450	80	3568	4168	4340	104	3254	3254	3252	172	5	82	44	0	216734	5.326	100000.000	100000.000	0.000	0.000	0.000	0.000	0.000	16.610	314	914	314	914	52	340	100	1576	"T304"
0	0	0	26	2	1	"PPP2CA "	"P67775"	7160	33440	80	3427	3513	617	17	3201	3201	3215	261	8	42	21	0	182697	1.142	100000.000	100000.000	0.000	0.000	0.000	0.000	0.000	16.610	226	312	226	312	52	340	100	1577	"T304"
0	0	0	26	3	1	"PPP2CA "	"P67775"	7660	33460	80	3502	3548	778	21	3077	3077	3074	223	7	63	44	0	184488	2.126	100000.000	100000.000	0.000	0.000	0.000	0.000	0.000	16.610	425	471	425	471	52	340	100	1578	"T304"
0	0	0	26	4	1	"Rab4"	"P20338"	8170	33470	80	6098	5729	990	17	3045	3045	3079	309	10	94	94	0	297931	8.576	100000.000	100000.000	0.000	0.000	0.000	0.000	0.000	16.610	3053	2684	3053	2684	52	340	100	1579	"S199"
0	0	0	26	5	1	"Rab4"	"P20338"	8670	33460	100	5754	5447	2167	39	3002	3002	3037	464	15	83	77	0	435742	5.194	100000.000	100000.000	0.000	0.000	0.000	0.000	0.000	16.610	2752	2445	2752	2445	80	560	100	1580	"S199"
0	0	0	26	6	1	"Rab4"	"P20338"	9180	33450	90	6167	6045	563	9	2990	2990	3017	432	14	100	98	0	314325	7.009	100000.000	100000.000	0.000	0.000	0.000	0.000	0.000	16.610	3177	3055	3177	3055	52	420	100	1581	"S199"
0	0	0	26	7	1	"STAT1 "	"P42224"	9670	33450	200	3033	3113	1130	36	3020	3020	3032	189	6	18	3	0	983569	0.429	100000.000	100000.000	0.000	0.000	0.000	0.000	0.000	16.610	13	93	13	93	316	2384	100	1582	"S727"
0	0	0	26	8	1	"STAT1 "	"P42224"	10170	33450	200	3090	3083	208	6	3066	3066	3103	535	17	0	0	0	974259	-0.037	100000.000	100000.000	0.000	0.000	0.000	0.000	0.000	16.610	24	17	24	17	316	2384	100	1583	"S727"
0	0	0	26	9	1	"STAT1 "	"P42224"	10670	33450	200	3168	3224	646	20	3169	3169	3328	2434	73	1	0	0	1018651	-0.043	100000.000	100000.000	0.000	0.000	0.000	0.000	0.000	16.610	-1	55	-1	55	316	2384	100	1584	"S727"
0	0	0	26	1	2	"STAT4 "	"Q14765"	6670	34110	170	5679	5695	448	7	3258	3258	3280	498	15	99	99	0	1184613	4.849	100000.000	100000.000	0.000	0.000	0.000	0.000	0.000	16.610	2421	2437	2421	2437	208	1660	100	1585	"S722"
0	0	0	26	2	2	"STAT4 "	"Q14765"	7180	34120	160	5257	5250	506	9	3195	3195	3249	1022	31	96	50	0	1092077	1.958	100000.000	100000.000	0.000	0.000	0.000	0.000	0.000	16.610	2062	2055	2062	2055	208	1512	100	1586	"S722"
0	0	0	26	3	2	"STAT4 "	"Q14765"	7680	34110	170	5458	5400	403	7	3109	3109	3109	385	12	100	100	0	1123135	5.951	100000.000	100000.000	0.000	0.000	0.000	0.000	0.000	16.610	2349	2291	2349	2291	208	1660	100	1587	"S722"
0	0	0	26	4	2	"STMN1"	"P16949"	8170	34100	200	3040	3124	722	23	3056	3056	3200	2066	64	0	0	0	987027	-0.037	100000.000	100000.000	0.000	0.000	0.000	0.000	0.000	16.610	-16	68	-16	68	316	2384	100	1588	"S37"
0	0	0	26	5	2	"STMN1"	"P16949"	8660	34100	90	3096	3130	186	5	2987	2987	3013	203	6	30	11	0	162742	0.576	100000.000	100000.000	0.000	0.000	0.000	0.000	0.000	16.610	109	143	109	143	52	420	100	1589	"S37"
0	0	0	26	6	2	"STMN1"	"P16949"	9170	34100	200	3050	3062	219	7	3013	3013	3035	313	10	5	1	0	967638	0.086	100000.000	100000.000	0.000	0.000	0.000	0.000	0.000	16.610	37	49	37	49	316	2384	100	1590	"S37"
0	0	0	26	7	2	"ACC1"	"Q13085 "	9670	34100	200	3070	3198	510	15	3024	3024	3064	663	21	10	7	0	1010627	0.202	100000.000	100000.000	0.000	0.000	0.000	0.000	0.000	16.610	46	174	46	174	316	2384	100	1591	"S1263"
0	0	0	26	8	2	"ACC1"	"Q13085 "	10180	34100	80	4314	4110	794	19	3078	3078	3135	596	19	63	51	0	213728	1.636	100000.000	100000.000	0.000	0.000	0.000	0.000	0.000	16.610	1236	1032	1236	1032	52	340	100	1592	"S1263"
0	0	0	26	9	2	"ACC1"	"Q13085 "	10680	34100	70	4806	4745	470	9	3179	3179	3223	391	12	100	90	0	151836	3.893	100000.000	100000.000	0.000	0.000	0.000	0.000	0.000	16.610	1627	1566	1627	1566	32	236	100	1593	"S1263"
0	0	0	26	1	3	"TRAF6"	"Q9Y4K3"	6670	34750	90	3825	3792	187	4	3333	3333	3348	323	9	78	11	0	197167	1.375	100000.000	100000.000	0.000	0.000	0.000	0.000	0.000	16.610	492	459	492	459	52	420	100	1594	"Y353"
0	0	0	26	2	3	"TRAF6"	"Q9Y4K3"	7180	34760	80	3606	3643	202	5	3252	3252	3388	1817	53	0	0	0	189456	0.140	100000.000	100000.000	0.000	0.000	0.000	0.000	0.000	16.610	354	391	354	391	52	340	100	1595	"Y353"
0	0	0	26	3	3	"TRAF6"	"Q9Y4K3"	7660	34740	90	3593	3776	1691	44	3203	3203	3257	1437	44	1	1	0	196367	0.361	100000.000	100000.000	0.000	0.000	0.000	0.000	0.000	16.610	390	573	390	573	52	420	100	1596	"Y353"
0	0	0	26	4	3	"BLNK"	"Q8WV28"	8170	34730	130	3297	4189	1801	42	3105	3105	3155	558	17	30	26	0	502684	1.853	100000.000	100000.000	0.000	0.000	0.000	0.000	0.000	16.610	192	1084	192	1084	120	940	100	1597	"Y72"
0	0	0	26	5	3	"BLNK"	"Q8WV28"	8670	34750	70	7047	6270	1693	27	3068	3068	3074	175	5	87	84	0	200632	18.263	100000.000	100000.000	0.000	0.000	0.000	0.000	0.000	16.610	3979	3202	3979	3202	32	236	100	1598	"Y72"
0	0	0	26	6	3	"BLNK"	"Q8WV28"	9180	34740	70	7042	6688	1136	16	3042	3042	3048	171	5	96	93	0	214021	21.287	100000.000	100000.000	0.000	0.000	0.000	0.000	0.000	16.610	4000	3646	4000	3646	32	236	100	1599	"Y72"
0	0	0	26	7	3	"CD19"	"P15391"	9670	34740	140	3149	3647	1614	44	3045	3045	3102	614	19	25	21	0	568880	0.888	100000.000	100000.000	0.000	0.000	0.000	0.000	0.000	16.610	104	602	104	602	156	1140	100	1600	"Y531"
0	0	0	26	8	3	"CD19"	"P15391"	10170	34740	140	3214	3549	820	23	3083	3083	3103	264	8	34	25	0	553615	1.689	100000.000	100000.000	0.000	0.000	0.000	0.000	0.000	16.610	131	466	131	466	156	1140	100	1601	"Y531"
0	0	0	26	9	3	"CD19"	"P15391"	10680	34750	70	5033	4994	345	6	3130	3130	3153	307	9	96	96	0	159800	5.997	100000.000	100000.000	0.000	0.000	0.000	0.000	0.000	16.610	1903	1864	1903	1864	32	236	100	1602	"Y531"
0	0	0	26	1	4	"p300"	"Q09472"	6670	35400	80	3734	3721	192	5	3384	3384	3475	1568	45	0	0	0	193482	0.157	100000.000	100000.000	0.000	0.000	0.000	0.000	0.000	16.610	350	337	350	337	52	340	100	1603	"S2279"
0	0	0	26	2	4	"p300"	"Q09472"	7160	35410	70	3585	3589	243	6	3301	3301	3302	239	7	59	28	0	114849	1.201	100000.000	100000.000	0.000	0.000	0.000	0.000	0.000	16.610	284	288	284	288	32	236	100	1604	"S2279"
0	0	0	26	3	4	"p300"	"Q09472"	7660	35400	70	3448	3476	279	8	3223	3223	3278	621	18	15	0	0	111228	0.319	100000.000	100000.000	0.000	0.000	0.000	0.000	0.000	16.610	225	253	225	253	32	236	100	1605	"S2279"
0	0	0	26	4	4	"fyn"	"P06241"	8170	35390	80	3794	3820	357	9	3187	3187	3172	198	6	86	84	0	198638	3.273	100000.000	100000.000	0.000	0.000	0.000	0.000	0.000	16.610	607	633	607	633	52	340	100	1606	"Y420"
0	0	0	26	5	4	"fyn"	"P06241"	8670	35390	200	3152	3292	730	22	3125	3125	3141	312	9	16	12	0	1040135	0.484	100000.000	100000.000	0.000	0.000	0.000	0.000	0.000	16.610	27	167	27	167	316	2384	100	1607	"Y420"
0	0	0	26	6	4	"fyn"	"P06241"	9180	35390	80	3672	3712	307	8	3042	3042	3089	621	20	51	5	0	193018	1.003	100000.000	100000.000	0.000	0.000	0.000	0.000	0.000	16.610	630	670	630	670	52	340	100	1608	"Y420"
0	0	0	26	7	4	"HSP27"	"P04792"	9670	35390	110	3978	3876	381	9	3107	3107	3140	311	9	85	73	0	310086	2.367	100000.000	100000.000	0.000	0.000	0.000	0.000	0.000	16.610	871	769	871	769	80	656	100	1609	"S78"
0	0	0	26	8	4	"HSP27"	"P04792"	10180	35390	100	4049	3994	596	14	3167	3167	3170	227	7	82	77	0	319534	3.630	100000.000	100000.000	0.000	0.000	0.000	0.000	0.000	16.610	882	827	882	827	80	560	100	1610	"S78"
0	0	0	26	9	4	"HSP27"	"P04792"	10680	35380	90	4172	4207	325	7	3234	3234	3244	487	15	96	46	0	218742	1.977	100000.000	100000.000	0.000	0.000	0.000	0.000	0.000	16.610	938	973	938	973	52	420	100	1611	"S78"
0	0	0	26	1	5	"IL-8R B "	"P25025"	6670	36030	90	3928	3948	250	6	3458	3458	3468	223	6	88	55	0	205274	2.152	100000.000	100000.000	0.000	0.000	0.000	0.000	0.000	16.610	470	490	470	490	52	420	100	1612	"S352"
0	0	0	26	2	5	"IL-8R B "	"P25025"	7180	36040	90	3917	3889	258	6	3392	3392	3390	247	7	84	55	0	202244	2.020	100000.000	100000.000	0.000	0.000	0.000	0.000	0.000	16.610	525	497	525	497	52	420	100	1613	"S352"
0	0	0	26	3	5	"IL-8R B "	"P25025"	7670	36030	80	3791	3777	373	9	3346	3346	3366	330	9	61	32	0	196398	1.245	100000.000	100000.000	0.000	0.000	0.000	0.000	0.000	16.610	445	431	445	431	52	340	100	1614	"S352"
0	0	0	26	4	5	"IRF-3 "	"Q14653"	8170	36030	130	4332	4272	576	13	3311	3311	3322	294	8	83	77	0	512622	3.231	100000.000	100000.000	0.000	0.000	0.000	0.000	0.000	16.610	1021	961	1021	961	120	940	100	1615	"S385"
0	0	0	26	5	5	"IRF-3 "	"Q14653"	8680	36030	120	4227	4191	379	9	3242	3242	3265	335	10	91	81	0	502954	2.764	100000.000	100000.000	0.000	0.000	0.000	0.000	0.000	16.610	985	949	985	949	120	820	100	1616	"S385"
0	0	0	26	6	5	"IRF-3 "	"Q14653"	9180	36030	120	4268	4224	307	7	3216	3216	3276	1157	35	28	0	0	506890	0.819	100000.000	100000.000	0.000	0.000	0.000	0.000	0.000	16.610	1052	1008	1052	1008	120	820	100	1617	"S385"
0	0	0	26	7	5	"LSD1"	"O60341"	9680	36040	110	6413	6320	509	8	3186	3186	3214	397	12	100	100	0	505598	7.824	100000.000	100000.000	0.000	0.000	0.000	0.000	0.000	16.610	3227	3134	3227	3134	80	656	100	1618	"S131"
0	0	0	26	8	5	"LSD1"	"O60341"	10180	36030	110	6269	6018	1013	16	3276	3276	3282	293	8	91	90	0	481476	9.338	100000.000	100000.000	0.000	0.000	0.000	0.000	0.000	16.610	2993	2742	2993	2742	80	656	100	1619	"S131"
0	0	0	26	9	5	"LSD1"	"O60341"	10680	36030	110	6744	6802	1768	25	3267	3267	3279	265	8	96	96	0	544182	13.294	100000.000	100000.000	0.000	0.000	0.000	0.000	0.000	16.610	3477	3535	3477	3535	80	656	100	1620	"S131"
0	0	0	26	1	6	"MAPKAPK5"	"Q8IW41"	6670	36680	80	9498	9169	1255	13	3500	3500	3527	401	11	98	98	0	476813	14.070	100000.000	100000.000	0.000	0.000	0.000	0.000	0.000	16.610	5998	5669	5998	5669	52	340	100	1621	"T182"
0	0	0	26	2	6	"MAPKAPK5"	"Q8IW41"	7170	36680	80	8861	8076	2118	26	3395	3395	3412	277	8	84	84	0	419956	16.838	100000.000	100000.000	0.000	0.000	0.000	0.000	0.000	16.610	5466	4681	5466	4681	52	340	100	1622	"T182"
0	0	0	26	3	6	"MAPKAPK5"	"Q8IW41"	7670	36670	70	8600	8466	1190	14	3388	3388	3388	330	9	96	96	0	270923	15.388	100000.000	100000.000	0.000	0.000	0.000	0.000	0.000	16.610	5212	5078	5212	5078	32	236	100	1623	"T182"
0	0	0	26	4	6	"P27kip1"	"P46527"	8180	36690	70	4039	3916	411	10	3338	3338	3404	829	24	31	0	0	125298	0.618	100000.000	100000.000	0.000	0.000	0.000	0.000	0.000	16.610	701	578	701	578	32	236	100	1624	"T157"
0	0	0	26	5	6	"P27kip1"	"P46527"	8670	36690	70	3845	3837	310	8	3277	3277	3300	206	6	84	71	0	122778	2.607	100000.000	100000.000	0.000	0.000	0.000	0.000	0.000	16.610	568	560	568	560	32	236	100	1625	"T157"
0	0	0	26	6	6	"P27kip1"	"P46527"	9180	36670	90	3813	3734	329	8	3237	3237	3348	1625	48	0	0	0	194184	0.238	100000.000	100000.000	0.000	0.000	0.000	0.000	0.000	16.610	576	497	576	497	52	420	100	1626	"T157"
0	0	0	26	7	6	"p67phox"	"P19878"	9660	36670	100	3446	3456	149	4	3229	3229	3250	316	9	30	0	0	276481	0.652	100000.000	100000.000	0.000	0.000	0.000	0.000	0.000	16.610	217	227	217	227	80	560	100	1627	"T233"
0	0	0	26	8	6	"p67phox"	"P19878"	10160	36670	200	3297	3360	705	20	3284	3284	3325	694	20	2	1	0	1061840	0.050	100000.000	100000.000	0.000	0.000	0.000	0.000	0.000	16.610	13	76	13	76	316	2384	100	1628	"T233"
0	0	0	26	9	6	"p67phox"	"P19878"	10670	36670	70	3459	3478	211	6	3328	3328	3552	2250	63	0	0	0	111288	-0.033	100000.000	100000.000	0.000	0.000	0.000	0.000	0.000	16.610	131	150	131	150	32	236	100	1629	"T233"
-75	0	0	26	1	7	"empty"	"empty"	6650	37290	200	3588	3594	172	4	3576	3576	3585	248	6	7	0	0	1135807	0.036	100000.000	100000.000	0.000	0.000	0.000	0.000	0.000	16.610	12	18	12	18	316	2384	100	1630	"empty"
-75	0	0	26	2	7	"empty"	"empty"	7150	37290	200	3481	3499	262	7	3490	3490	3514	607	17	0	0	0	1105587	-0.025	100000.000	100000.000	0.000	0.000	0.000	0.000	0.000	16.610	-9	9	-9	9	316	2384	100	1631	"empty"
-75	0	0	26	3	7	"empty"	"empty"	7650	37290	200	3465	3453	244	7	3428	3428	3459	795	22	0	0	0	1091168	-0.008	100000.000	100000.000	0.000	0.000	0.000	0.000	0.000	16.610	37	25	37	25	316	2384	100	1632	"empty"
-75	0	0	26	4	7	"empty"	"empty"	8150	37290	200	3325	3362	506	15	3344	3344	3367	409	12	3	0	0	1062321	-0.012	100000.000	100000.000	0.000	0.000	0.000	0.000	0.000	16.610	-19	18	-19	18	316	2384	100	1633	"empty"
-75	0	0	26	5	7	"empty"	"empty"	8650	37290	200	3308	3316	154	4	3310	3310	3356	848	25	0	0	0	1047913	-0.047	100000.000	100000.000	0.000	0.000	0.000	0.000	0.000	16.610	-2	6	-2	6	316	2384	100	1634	"empty"
-75	0	0	26	6	7	"empty"	"empty"	9150	37290	200	3259	3314	654	19	3279	3279	3296	242	7	5	1	0	1047228	0.074	100000.000	100000.000	0.000	0.000	0.000	0.000	0.000	16.610	-20	35	-20	35	316	2384	100	1635	"empty"
-75	0	0	26	7	7	"empty"	"empty"	9650	37290	200	3291	3336	508	15	3293	3293	3311	310	9	7	1	0	1054018	0.081	100000.000	100000.000	0.000	0.000	0.000	0.000	0.000	16.610	-2	43	-2	43	316	2384	100	1636	"empty"
-75	0	0	26	8	7	"empty"	"empty"	10150	37290	200	3320	3335	224	6	3321	3321	3365	764	22	0	0	0	1053974	-0.039	100000.000	100000.000	0.000	0.000	0.000	0.000	0.000	16.610	-1	14	-1	14	316	2384	100	1637	"empty"
-75	0	0	26	9	7	"empty"	"empty"	10650	37290	200	3411	3406	233	6	3383	3383	3552	2384	67	0	0	0	1076292	-0.061	100000.000	100000.000	0.000	0.000	0.000	0.000	0.000	16.610	28	23	28	23	316	2384	100	1638	"empty"
0	0	0	27	1	1	"Jak2 "	"O60674"	11130	33420	140	12608	11576	3800	32	3208	3208	3211	229	7	93	90	0	1805855	36.528	100000.000	100000.000	0.000	0.000	0.000	0.000	0.000	16.610	9400	8368	9400	8368	156	1140	100	1639	"Y221"
0	0	0	27	2	1	"Jak2 "	"O60674"	11630	33410	130	12018	14379	9871	68	3251	3251	3288	338	10	100	98	2	1725482	32.814	100000.000	100000.000	0.000	0.000	0.000	0.000	0.000	16.610	8767	11128	8767	11128	120	940	100	1640	"Y221"
0	0	0	27	3	1	"Jak2 "	"O60674"	12130	33420	130	13607	13519	896	6	3280	3280	3308	415	12	100	100	0	1622291	24.605	100000.000	100000.000	0.000	0.000	0.000	0.000	0.000	16.610	10327	10239	10327	10239	120	940	100	1641	"Y221"
0	0	0	27	4	1	"K8"	"P05787"	12630	33410	200	3263	3301	326	9	3289	3289	3295	196	5	12	3	0	1043112	0.031	100000.000	100000.000	0.000	0.000	0.000	0.000	0.000	16.610	-26	12	-26	12	316	2384	100	1642	"S74"
0	0	0	27	5	1	"K8"	"P05787"	13130	33410	200	3258	3295	299	9	3305	3305	3335	590	17	1	1	0	1041303	-0.068	100000.000	100000.000	0.000	0.000	0.000	0.000	0.000	16.610	-47	-10	-47	-10	316	2384	100	1643	"S74"
0	0	0	27	6	1	"K8"	"P05787"	13630	33410	200	3230	3287	683	20	3282	3282	3313	588	17	2	0	0	1038581	-0.044	100000.000	100000.000	0.000	0.000	0.000	0.000	0.000	16.610	-52	5	-52	5	316	2384	100	1644	"S74"
0	0	0	27	7	1	"Met "	"P08581"	14130	33410	90	4631	4597	276	6	3283	3283	3323	384	11	98	96	0	239052	3.318	100000.000	100000.000	0.000	0.000	0.000	0.000	0.000	16.610	1348	1314	1348	1314	52	420	100	1645	"Y1234"
0	0	0	27	8	1	"Met "	"P08581"	14640	33420	120	4306	4206	721	17	3243	3243	3268	243	7	85	71	0	504733	3.860	100000.000	100000.000	0.000	0.000	0.000	0.000	0.000	16.610	1063	963	1063	963	120	820	100	1646	"Y1234"
0	0	0	27	9	1	"Met "	"P08581"	15160	33420	110	4423	4333	444	10	3271	3271	3320	385	11	90	81	0	346650	2.631	100000.000	100000.000	0.000	0.000	0.000	0.000	0.000	16.610	1152	1062	1152	1062	80	656	100	1647	"Y1234"
0	0	0	27	1	2	"MSK2"	"O75676"	11130	34080	110	3494	3617	1005	27	3225	3225	3270	747	22	2	2	0	289361	0.465	100000.000	100000.000	0.000	0.000	0.000	0.000	0.000	16.610	269	392	269	392	80	656	100	1648	"S360"
0	0	0	27	2	2	"MSK2"	"O75676"	11650	34080	130	3609	3618	225	6	3279	3279	3287	189	5	79	36	0	434132	1.751	100000.000	100000.000	0.000	0.000	0.000	0.000	0.000	16.610	330	339	330	339	120	940	100	1649	"S360"
0	0	0	27	3	2	"MSK2"	"O75676"	12130	34060	100	3570	3585	154	4	3294	3294	3315	226	6	68	13	0	286800	1.195	100000.000	100000.000	0.000	0.000	0.000	0.000	0.000	16.610	276	291	276	291	80	560	100	1650	"S360"
0	0	0	27	4	2	"NFkB-p100 "	"Q00653"	12640	34070	150	3688	3693	209	5	3314	3314	3360	962	28	1	0	0	576173	0.346	100000.000	100000.000	0.000	0.000	0.000	0.000	0.000	16.610	374	379	374	379	156	1272	100	1651	"S99"
0	0	0	27	5	2	"NFkB-p100 "	"Q00653"	13150	34070	140	3647	3653	204	5	3318	3318	3335	402	12	35	0	0	569790	0.791	100000.000	100000.000	0.000	0.000	0.000	0.000	0.000	16.610	329	335	329	335	156	1140	100	1652	"S99"
0	0	0	27	6	2	"NFkB-p100 "	"Q00653"	13640	34070	150	3584	3611	210	5	3301	3301	3307	234	7	61	23	0	563367	1.299	100000.000	100000.000	0.000	0.000	0.000	0.000	0.000	16.610	283	310	283	310	156	1272	100	1653	"S99"
0	0	0	27	7	2	"PKACa "	"P17612"	14140	34070	200	3279	3328	789	23	3283	3283	3296	338	10	6	0	0	1051669	0.095	100000.000	100000.000	0.000	0.000	0.000	0.000	0.000	16.610	-4	45	-4	45	316	2384	100	1654	"S10"
0	0	0	27	8	2	"PKACa "	"P17612"	14640	34070	200	3212	3239	253	7	3247	3247	3269	528	16	2	0	0	1023504	-0.057	100000.000	100000.000	0.000	0.000	0.000	0.000	0.000	16.610	-35	-8	-35	-8	316	2384	100	1655	"S10"
0	0	0	27	9	2	"PKACa "	"P17612"	15150	34070	200	3232	3233	178	5	3248	3248	3293	609	18	0	0	0	1021519	-0.099	100000.000	100000.000	0.000	0.000	0.000	0.000	0.000	16.610	-16	-15	-16	-15	316	2384	100	1656	"S10"
0	0	0	27	1	3	"p70S6K"	"P23443"	11140	34730	70	3741	3702	250	6	3268	3268	4798	8275	172	0	0	0	118455	-0.132	100000.000	100000.000	0.000	0.000	0.000	0.000	0.000	16.610	473	434	473	434	32	236	100	1657	"S447"
0	0	0	27	2	3	"p70S6K"	"P23443"	11650	34720	80	3647	3632	210	5	3258	3258	3274	171	5	80	63	0	188865	2.094	100000.000	100000.000	0.000	0.000	0.000	0.000	0.000	16.610	389	374	389	374	52	340	100	1658	"S447"
0	0	0	27	3	3	"p70S6K"	"P23443"	12150	34710	90	3711	3825	763	19	3340	3340	3343	154	4	88	65	0	198924	3.130	100000.000	100000.000	0.000	0.000	0.000	0.000	0.000	16.610	371	485	371	485	52	420	100	1659	"S447"
0	0	0	27	4	3	"PDK1"	"O15530"	12640	34710	90	12151	12092	2511	20	3329	3329	3380	498	14	100	100	0	628798	17.494	100000.000	100000.000	0.000	0.000	0.000	0.000	0.000	16.610	8822	8763	8822	8763	52	420	100	1660	"Y376"
0	0	0	27	5	3	"PDK1"	"O15530"	13140	34720	90	12131	11716	1760	15	3315	3315	3364	411	12	100	100	0	609254	20.321	100000.000	100000.000	0.000	0.000	0.000	0.000	0.000	16.610	8816	8401	8816	8401	52	420	100	1661	"Y376"
0	0	0	27	6	3	"PDK1"	"O15530"	13640	34720	90	12185	10946	3208	29	3297	3297	3311	219	6	88	88	0	569184	34.863	100000.000	100000.000	0.000	0.000	0.000	0.000	0.000	16.610	8888	7649	8888	7649	52	420	100	1662	"Y376"
0	0	0	27	7	3	"Ripk1"	"Q13546"	14150	34710	170	4388	4380	270	6	3280	3280	3319	837	25	87	1	0	911037	1.268	100000.000	100000.000	0.000	0.000	0.000	0.000	0.000	16.610	1108	1100	1108	1100	208	1660	100	1663	"Y694"
0	0	0	27	8	3	"Ripk1"	"Q13546"	14650	34720	180	4323	4201	432	10	3241	3241	3261	352	10	87	78	0	1075367	2.670	100000.000	100000.000	0.000	0.000	0.000	0.000	0.000	16.610	1082	960	1082	960	256	1924	100	1664	"Y694"
0	0	0	27	9	3	"Ripk1"	"Q13546"	15150	34720	180	4332	4302	397	9	3229	3229	3261	784	24	85	3	0	1101344	1.328	100000.000	100000.000	0.000	0.000	0.000	0.000	0.000	16.610	1103	1073	1103	1073	256	1924	100	1665	"Y694"
0	0	0	27	1	4	"SHC3"	"Q92529"	11140	35370	70	4787	4712	496	10	3300	3300	3468	2792	80	0	0	0	150773	0.446	100000.000	100000.000	0.000	0.000	0.000	0.000	0.000	16.610	1487	1412	1487	1412	32	236	100	1666	"Y341"
0	0	0	27	2	4	"SHC3"	"Q92529"	11650	35360	70	4833	4878	580	11	3305	3305	3320	186	5	100	96	0	156094	8.376	100000.000	100000.000	0.000	0.000	0.000	0.000	0.000	16.610	1528	1573	1528	1573	32	236	100	1667	"Y341"
0	0	0	27	3	4	"SHC3"	"Q92529"	12150	35360	70	5016	5032	196	3	3338	3338	3348	156	4	100	100	0	161026	10.795	100000.000	100000.000	0.000	0.000	0.000	0.000	0.000	16.610	1678	1694	1678	1694	32	236	100	1668	"Y341"
0	0	0	27	4	4	"Smad3 "	"P84022"	12640	35360	70	4453	4418	262	5	3426	3426	3458	598	17	93	25	0	141360	1.605	100000.000	100000.000	0.000	0.000	0.000	0.000	0.000	16.610	1027	992	1027	992	32	236	100	1669	"S208"
0	0	0	27	5	4	"Smad3 "	"P84022"	13150	35360	80	4222	4097	399	9	3385	3385	3391	203	5	80	76	0	213027	3.478	100000.000	100000.000	0.000	0.000	0.000	0.000	0.000	16.610	837	712	837	712	52	340	100	1670	"S208"
0	0	0	27	6	4	"Smad3 "	"P84022"	13650	35360	80	4139	4064	363	8	3386	3386	3388	210	6	86	78	0	211346	3.219	100000.000	100000.000	0.000	0.000	0.000	0.000	0.000	16.610	753	678	753	678	52	340	100	1671	"S208"
0	0	0	27	7	4	"TAK1 "	"O43318"	14160	35370	80	3713	3703	210	5	3343	3343	3340	177	5	78	55	0	192552	2.051	100000.000	100000.000	0.000	0.000	0.000	0.000	0.000	16.610	370	360	370	360	52	340	100	1672	"T187"
0	0	0	27	8	4	"TAK1 "	"O43318"	14650	35350	200	3346	3401	385	11	3315	3315	3328	250	7	17	5	0	1074620	0.292	100000.000	100000.000	0.000	0.000	0.000	0.000	0.000	16.610	31	86	31	86	316	2384	100	1673	"T187"
0	0	0	27	9	4	"TAK1 "	"O43318"	15150	35350	200	3347	3361	235	6	3312	3312	3340	436	13	6	0	0	1062095	0.048	100000.000	100000.000	0.000	0.000	0.000	0.000	0.000	16.610	35	49	35	49	316	2384	100	1674	"T187"
0	0	0	27	1	5	"ACC1"	"P68133"	11150	36010	160	4929	4887	1012	20	3315	3315	3371	964	28	87	15	0	1016594	1.573	100000.000	100000.000	0.000	0.000	0.000	0.000	0.000	16.610	1614	1572	1614	1572	208	1512	100	1675	"Y93"
0	0	0	27	2	5	"ACC1"	"P68133"	11640	36010	150	5366	10846	15218	140	3389	3389	3411	472	13	98	98	5	1691981	15.752	100000.000	100000.000	0.000	0.000	0.000	0.000	0.000	16.610	1977	7457	1977	7457	156	1272	100	1676	"Y93"
0	0	0	27	3	5	"ACC1"	"P68133"	12140	36010	150	5013	5051	278	5	3399	3399	3428	376	10	100	100	0	787920	4.316	100000.000	100000.000	0.000	0.000	0.000	0.000	0.000	16.610	1614	1652	1614	1652	156	1272	100	1677	"Y93"
0	0	0	27	4	5	"A-Raf"	"P10398"	12640	36010	170	4090	4250	1564	36	3424	3424	3433	181	5	100	97	0	883901	4.514	100000.000	100000.000	0.000	0.000	0.000	0.000	0.000	16.610	666	826	666	826	208	1660	100	1678	"T20"
0	0	0	27	5	5	"A-Raf"	"P10398"	13150	36010	180	4059	4043	238	5	3437	3437	3456	380	10	85	23	0	1034957	1.545	100000.000	100000.000	0.000	0.000	0.000	0.000	0.000	16.610	622	606	622	606	256	1924	100	1679	"T20"
0	0	0	27	6	5	"A-Raf"	"P10398"	13640	36010	160	4072	4092	440	10	3403	3403	3416	310	9	94	58	0	851042	2.181	100000.000	100000.000	0.000	0.000	0.000	0.000	0.000	16.610	669	689	669	689	208	1512	100	1680	"T20"
0	0	0	27	7	5	"BCAP"	"Q6ZUJ8"	14170	36010	90	4163	4116	350	8	3384	3384	3400	274	8	88	84	0	214016	2.613	100000.000	100000.000	0.000	0.000	0.000	0.000	0.000	16.610	779	732	779	732	52	420	100	1681	"Y570"
0	0	0	27	8	5	"BCAP"	"Q6ZUJ8"	14660	36020	90	4052	4052	326	8	3365	3365	3381	198	5	90	84	0	210729	3.389	100000.000	100000.000	0.000	0.000	0.000	0.000	0.000	16.610	687	687	687	687	52	420	100	1682	"Y570"
0	0	0	27	9	5	"BCAP"	"Q6ZUJ8"	15130	36020	90	4167	4143	252	6	3342	3342	3413	795	23	55	0	0	215461	0.918	100000.000	100000.000	0.000	0.000	0.000	0.000	0.000	16.610	825	801	825	801	52	420	100	1683	"Y570"
0	0	0	27	1	6	"Cofilin 1"	"P23528"	11150	36650	80	9031	8630	1576	18	3360	3360	3403	621	18	94	94	0	448737	8.417	100000.000	100000.000	0.000	0.000	0.000	0.000	0.000	16.610	5671	5270	5671	5270	52	340	100	1684	"Y139"
0	0	0	27	2	6	"Cofilin 1"	"P23528"	11640	36650	80	9194	8817	1485	16	3429	3429	3437	191	5	100	98	0	458482	28.168	100000.000	100000.000	0.000	0.000	0.000	0.000	0.000	16.610	5765	5388	5765	5388	52	340	100	1685	"Y139"
0	0	0	27	3	6	"Cofilin 1"	"P23528"	12150	36650	80	9061	8999	820	9	3438	3438	3440	159	4	100	100	0	467973	34.962	100000.000	100000.000	0.000	0.000	0.000	0.000	0.000	16.610	5623	5561	5623	5561	52	340	100	1686	"Y139"
0	0	0	27	4	6	"CTNNB1"	"P35222"	12640	36650	200	3398	3451	1015	29	3454	3454	3465	291	8	1	0	0	1090444	-0.048	100000.000	100000.000	0.000	0.000	0.000	0.000	0.000	16.610	-56	-3	-56	-3	316	2384	100	1687	"Y654"
0	0	0	27	5	6	"CTNNB1"	"P35222"	13150	36640	200	3416	3498	839	23	3477	3477	3494	514	14	1	1	0	1105500	0.008	100000.000	100000.000	0.000	0.000	0.000	0.000	0.000	16.610	-61	21	-61	21	316	2384	100	1688	"Y654"
0	0	0	27	6	6	"CTNNB1"	"P35222"	13650	36640	200	3420	3430	193	5	3456	3456	3606	2546	70	0	0	0	1083799	-0.069	100000.000	100000.000	0.000	0.000	0.000	0.000	0.000	16.610	-36	-26	-36	-26	316	2384	100	1689	"Y654"
0	0	0	27	7	6	"IFNGR1 "	"P15260"	14150	36640	100	5255	5125	595	11	3394	3394	3418	257	7	95	93	0	409961	6.642	100000.000	100000.000	0.000	0.000	0.000	0.000	0.000	16.610	1861	1731	1861	1731	80	560	100	1690	"S495"
0	0	0	27	8	6	"IFNGR1 "	"P15260"	14660	36650	100	5055	4843	704	14	3337	3337	3362	231	6	86	85	0	387449	6.411	100000.000	100000.000	0.000	0.000	0.000	0.000	0.000	16.610	1718	1506	1718	1506	80	560	100	1691	"S495"
0	0	0	27	9	6	"IFNGR1 "	"P15260"	15150	36650	80	5029	4988	553	11	3309	3309	3310	178	5	100	98	0	259388	9.427	100000.000	100000.000	0.000	0.000	0.000	0.000	0.000	16.610	1720	1679	1720	1679	52	340	100	1692	"S495"
-75	0	0	27	1	7	"empty"	"empty"	11140	37270	200	3459	3469	312	8	3437	3437	3469	840	24	1	0	0	1096069	0.000	100000.000	100000.000	0.000	0.000	0.000	0.000	0.000	16.610	22	32	22	32	316	2384	100	1693	"empty"
-75	0	0	27	2	7	"empty"	"empty"	11640	37270	200	3483	3489	153	4	3460	3460	3494	541	15	0	0	0	1102514	-0.009	100000.000	100000.000	0.000	0.000	0.000	0.000	0.000	16.610	23	29	23	29	316	2384	100	1694	"empty"
-75	0	0	27	3	7	"empty"	"empty"	12140	37270	200	3479	3487	192	5	3468	3468	3497	320	9	1	0	0	1102005	-0.031	100000.000	100000.000	0.000	0.000	0.000	0.000	0.000	16.610	11	19	11	19	316	2384	100	1695	"empty"
-75	0	0	27	4	7	"empty"	"empty"	12640	37270	200	3552	4360	5613	128	3481	3481	3508	296	8	13	6	0	1377719	2.878	100000.000	100000.000	0.000	0.000	0.000	0.000	0.000	16.610	71	879	71	879	316	2384	100	1696	"empty"
-75	0	0	27	5	7	"empty"	"empty"	13140	37270	200	3488	3548	697	19	3471	3471	3775	3749	99	0	0	0	1121243	-0.061	100000.000	100000.000	0.000	0.000	0.000	0.000	0.000	16.610	17	77	17	77	316	2384	100	1697	"empty"
-75	0	0	27	6	7	"empty"	"empty"	13640	37270	200	3464	3467	200	5	3480	3480	3500	276	7	6	0	0	1095651	-0.120	100000.000	100000.000	0.000	0.000	0.000	0.000	0.000	16.610	-16	-13	-16	-13	316	2384	100	1698	"empty"
0	0	0	27	7	7	"GLQAWPG-pS-AIPQFLG_GLQAWPGEAIPQFLG_60vs40"	"GLQAWPG-pS-AIPQFLG_GLQAWPGEAIPQFLG_60vs40"	14160	37270	80	12566	11713	2534	21	3464	3464	3465	191	5	98	96	0	609101	43.183	100000.000	100000.000	0.000	0.000	0.000	0.000	0.000	16.610	9102	8249	9102	8249	52	340	100	1699	"GLQAWPG-pS-AIPQFLG_GLQAWPGEAIPQFLG_60vs40"
0	0	0	27	8	7	"GLQAWPG-pS-AIPQFLG_GLQAWPGEAIPQFLG_60vs40"	"GLQAWPG-pS-AIPQFLG_GLQAWPGEAIPQFLG_60vs40"	14650	37270	80	11906	10110	3342	33	3430	3430	3417	196	5	86	86	0	525732	34.148	100000.000	100000.000	0.000	0.000	0.000	0.000	0.000	16.610	8476	6680	8476	6680	52	340	100	1700	"GLQAWPG-pS-AIPQFLG_GLQAWPGEAIPQFLG_60vs40"
0	0	0	27	9	7	"GLQAWPG-pS-AIPQFLG_GLQAWPGEAIPQFLG_60vs40"	"GLQAWPG-pS-AIPQFLG_GLQAWPGEAIPQFLG_60vs40"	15150	37270	80	12377	10982	3456	31	3432	3432	3437	177	5	98	96	0	571047	42.627	100000.000	100000.000	0.000	0.000	0.000	0.000	0.000	16.610	8945	7550	8945	7550	52	340	100	1701	"GLQAWPG-pS-AIPQFLG_GLQAWPGEAIPQFLG_60vs40"
0	0	0	28	1	1	"BLNK "	"Q8WV28"	15640	33400	80	7057	6559	1306	19	3318	3318	3324	223	6	90	88	0	341069	14.507	100000.000	100000.000	0.000	0.000	0.000	0.000	0.000	16.610	3739	3241	3739	3241	52	340	100	1702	"Y178"
0	0	0	28	2	1	"BLNK "	"Q8WV28"	16140	33410	90	7251	6661	1369	20	3370	3370	3384	207	6	90	88	0	346369	15.831	100000.000	100000.000	0.000	0.000	0.000	0.000	0.000	16.610	3881	3291	3881	3291	52	420	100	1703	"Y178"
0	0	0	28	3	1	"BLNK "	"Q8WV28"	16640	33410	100	7136	6234	2381	38	3436	3436	3449	253	7	75	71	0	498737	11.008	100000.000	100000.000	0.000	0.000	0.000	0.000	0.000	16.610	3700	2798	3700	2798	80	560	100	1704	"Y178"
0	0	0	28	4	1	"Catalase"	"P04040"	17140	33400	80	6517	5828	1345	23	3438	3438	3470	260	7	82	82	0	303057	9.069	100000.000	100000.000	0.000	0.000	0.000	0.000	0.000	16.610	3079	2390	3079	2390	52	340	100	1705	"Y385"
0	0	0	28	5	1	"Catalase"	"P04040"	17630	33410	70	6724	6537	666	10	3514	3514	3629	1064	29	93	90	0	209199	2.733	100000.000	100000.000	0.000	0.000	0.000	0.000	0.000	16.610	3210	3023	3210	3023	32	236	100	1706	"Y385"
0	0	0	28	6	1	"Catalase"	"P04040"	18140	33410	80	6376	6096	2552	41	3511	3511	3817	2351	61	65	3	0	316975	0.969	100000.000	100000.000	0.000	0.000	0.000	0.000	0.000	16.610	2865	2585	2865	2585	52	340	100	1707	"Y385"
0	0	0	28	7	1	"Cdc42"	"P60953"	18630	33400	70	5028	5122	1042	20	3498	3498	3656	1473	40	56	3	0	163907	0.995	100000.000	100000.000	0.000	0.000	0.000	0.000	0.000	16.610	1530	1624	1530	1624	32	236	100	1708	"Y64"
0	0	0	28	8	1	"Cdc42"	"P60953"	19140	33400	70	5000	4972	300	6	3450	3450	3787	3313	87	0	0	0	159094	0.358	100000.000	100000.000	0.000	0.000	0.000	0.000	0.000	16.610	1550	1522	1550	1522	32	236	100	1709	"Y64"
0	0	0	28	9	1	"Cdc42"	"P60953"	19640	33400	80	4888	4693	578	12	3395	3395	3746	2498	66	0	0	0	244043	0.379	100000.000	100000.000	0.000	0.000	0.000	0.000	0.000	16.610	1493	1298	1493	1298	52	340	100	1710	"Y64"
0	0	0	28	1	2	"Flt3"	"P36888"	15660	34060	70	4441	4472	246	5	3289	3289	3289	186	5	100	100	0	143098	6.360	100000.000	100000.000	0.000	0.000	0.000	0.000	0.000	16.610	1152	1183	1152	1183	32	236	100	1711	"Y842"
0	0	0	28	2	2	"Flt3"	"P36888"	16150	34060	70	4481	4438	364	8	3354	3354	3370	240	7	93	93	0	142002	4.450	100000.000	100000.000	0.000	0.000	0.000	0.000	0.000	16.610	1127	1084	1127	1084	32	236	100	1712	"Y842"
0	0	0	28	3	2	"Flt3"	"P36888"	16650	34050	200	3453	3562	506	14	3398	3398	3500	1276	36	4	0	0	1125466	0.049	100000.000	100000.000	0.000	0.000	0.000	0.000	0.000	16.610	55	164	55	164	316	2384	100	1713	"Y842"
0	0	0	28	4	2	"gp130 "	"P40189"	17160	34050	90	4496	4426	372	8	3446	3446	3636	1962	53	0	0	0	230142	0.403	100000.000	100000.000	0.000	0.000	0.000	0.000	0.000	16.610	1050	980	1050	980	52	420	100	1714	"S782"
0	0	0	28	5	2	"gp130 "	"P40189"	17640	34060	90	4503	4609	1965	42	3469	3469	3496	262	7	84	80	0	239673	4.248	100000.000	100000.000	0.000	0.000	0.000	0.000	0.000	16.610	1034	1140	1034	1140	52	420	100	1715	"S782"
0	0	0	28	6	2	"gp130 "	"P40189"	18140	34060	80	4488	4517	763	16	3464	3464	3585	1702	47	5	5	0	234875	0.548	100000.000	100000.000	0.000	0.000	0.000	0.000	0.000	16.610	1024	1053	1024	1053	52	340	100	1716	"S782"
0	0	0	28	7	2	"HSP60"	"P10809"	18650	34060	90	3788	5209	5694	109	3493	3493	3764	2542	67	7	5	0	270868	0.568	100000.000	100000.000	0.000	0.000	0.000	0.000	0.000	16.610	295	1716	295	1716	52	420	100	1717	"S70"
0	0	0	28	8	2	"HSP60"	"P10809"	19140	34040	70	3830	3849	223	5	3424	3424	3563	1781	49	0	0	0	123156	0.161	100000.000	100000.000	0.000	0.000	0.000	0.000	0.000	16.610	406	425	406	425	32	236	100	1718	"S70"
0	0	0	28	9	2	"HSP60"	"P10809"	19630	34030	200	3351	3621	2536	70	3381	3381	3667	2612	71	0	0	0	1144137	-0.018	100000.000	100000.000	0.000	0.000	0.000	0.000	0.000	16.610	-30	240	-30	240	316	2384	100	1719	"S70"
0	0	0	28	1	3	"IL7R "	"P16871"	15660	34720	120	6249	6126	1141	18	3279	3279	3314	311	9	95	94	0	735164	9.042	100000.000	100000.000	0.000	0.000	0.000	0.000	0.000	16.610	2970	2847	2970	2847	120	820	100	1720	"Y449"
0	0	0	28	2	3	"IL7R "	"P16871"	16160	34720	120	6220	5972	904	15	3331	3331	3337	195	5	92	92	0	716667	13.513	100000.000	100000.000	0.000	0.000	0.000	0.000	0.000	16.610	2889	2641	2889	2641	120	820	100	1721	"Y449"
0	0	0	28	3	3	"IL7R "	"P16871"	16650	34710	110	6401	6385	398	6	3385	3385	3420	345	10	100	100	0	510785	8.594	100000.000	100000.000	0.000	0.000	0.000	0.000	0.000	16.610	3016	3000	3016	3000	80	656	100	1722	"Y449"
0	0	0	28	4	3	"IRAK4"	"P51617"	17150	34710	200	3443	3484	363	10	3475	3475	3545	1238	34	1	0	0	1101031	-0.049	100000.000	100000.000	0.000	0.000	0.000	0.000	0.000	16.610	-32	9	-32	9	316	2384	100	1723	"T345"
0	0	0	28	5	3	"IRAK4"	"P51617"	17650	34710	200	3496	3536	522	14	3520	3520	3855	4015	104	0	0	0	1117230	-0.079	100000.000	100000.000	0.000	0.000	0.000	0.000	0.000	16.610	-24	16	-24	16	316	2384	100	1724	"T345"
0	0	0	28	6	3	"IRAK4"	"P51617"	18150	34710	200	3519	3551	292	8	3534	3534	3635	1201	33	0	0	0	1122048	-0.070	100000.000	100000.000	0.000	0.000	0.000	0.000	0.000	16.610	-15	17	-15	17	316	2384	100	1725	"T345"
0	0	0	28	7	3	"LIMK1"	"P53667"	18650	34710	100	6578	6279	1446	23	3437	3437	3472	355	10	90	87	0	502322	7.907	100000.000	100000.000	0.000	0.000	0.000	0.000	0.000	16.610	3141	2842	3141	2842	80	560	100	1726	"T508"
0	0	0	28	8	3	"LIMK1"	"P53667"	19150	34710	100	6382	6015	1050	17	3341	3341	3509	1674	47	83	18	0	481167	1.497	100000.000	100000.000	0.000	0.000	0.000	0.000	0.000	16.610	3041	2674	3041	2674	80	560	100	1727	"T508"
0	0	0	28	9	3	"LIMK1"	"P53667"	19640	34700	90	6249	6564	3156	48	3295	3295	3485	2006	57	90	3	0	341339	1.535	100000.000	100000.000	0.000	0.000	0.000	0.000	0.000	16.610	2954	3269	2954	3269	52	420	100	1728	"T508"
0	0	0	28	1	4	"p38-alpha "	"Q16539"	15660	35350	170	6125	6199	460	7	3341	3341	3421	1266	37	99	80	0	1289444	2.194	100000.000	100000.000	0.000	0.000	0.000	0.000	0.000	16.610	2784	2858	2784	2858	208	1660	100	1729	"T122"
0	0	0	28	2	4	"p38-alpha "	"Q16539"	16160	35360	170	6193	6560	3572	54	3394	3394	3407	238	6	99	99	0	1364518	13.248	100000.000	100000.000	0.000	0.000	0.000	0.000	0.000	16.610	2799	3166	2799	3166	208	1660	100	1730	"T122"
0	0	0	28	3	4	"p38-alpha "	"Q16539"	16660	35360	180	6195	6093	1204	19	3467	3467	3535	974	27	89	86	0	1559778	2.626	100000.000	100000.000	0.000	0.000	0.000	0.000	0.000	16.610	2728	2626	2728	2626	256	1924	100	1731	"T122"
0	0	0	28	4	4	"MEK1 "	"Q02750"	17160	35360	80	4357	4240	415	9	3512	3512	3578	699	19	67	3	0	220503	0.947	100000.000	100000.000	0.000	0.000	0.000	0.000	0.000	16.610	845	728	845	728	52	340	100	1732	"S297"
0	0	0	28	5	4	"MEK1 "	"Q02750"	17650	35370	70	4462	4413	287	6	3539	3539	3585	392	10	90	81	0	141219	2.112	100000.000	100000.000	0.000	0.000	0.000	0.000	0.000	16.610	923	874	923	874	32	236	100	1733	"S297"
0	0	0	28	6	4	"MEK1 "	"Q02750"	18150	35350	70	4479	4394	362	8	3529	3529	3527	169	4	93	90	0	140616	5.130	100000.000	100000.000	0.000	0.000	0.000	0.000	0.000	16.610	950	865	950	865	32	236	100	1734	"S297"
0	0	0	28	7	4	"P27kip1"	"P46527"	18650	35340	110	5134	5519	3341	60	3400	3400	3458	846	24	96	57	0	441508	2.436	100000.000	100000.000	0.000	0.000	0.000	0.000	0.000	16.610	1734	2119	1734	2119	80	656	100	1735	"Y74"
0	0	0	28	8	4	"P27kip1"	"P46527"	19150	35350	100	5284	5649	3548	62	3338	3338	3423	821	23	98	86	0	451909	2.711	100000.000	100000.000	0.000	0.000	0.000	0.000	0.000	16.610	1946	2311	1946	2311	80	560	100	1736	"Y74"
0	0	0	28	9	4	"P27kip1"	"P46527"	19650	35340	110	5350	5504	2053	37	3304	3304	3407	1255	36	93	8	0	440301	1.671	100000.000	100000.000	0.000	0.000	0.000	0.000	0.000	16.610	2046	2200	2046	2200	80	656	100	1737	"Y74"
0	0	0	28	1	5	"PPARG "	"P37231"	15670	36000	140	4438	4439	945	21	3342	3342	3368	421	12	92	79	0	692457	2.544	100000.000	100000.000	0.000	0.000	0.000	0.000	0.000	16.610	1096	1097	1096	1097	156	1140	100	1738	"S112"
0	0	0	28	2	5	"PPARG "	"P37231"	16170	36010	140	4526	4509	368	8	3394	3394	3418	316	9	94	92	0	703454	3.453	100000.000	100000.000	0.000	0.000	0.000	0.000	0.000	16.610	1132	1115	1132	1115	156	1140	100	1739	"S112"
0	0	0	28	3	5	"PPARG "	"P37231"	16660	36000	130	4662	4659	296	6	3432	3432	3439	168	4	98	98	0	559094	7.262	100000.000	100000.000	0.000	0.000	0.000	0.000	0.000	16.610	1230	1227	1230	1227	120	940	100	1740	"S112"
0	0	0	28	4	5	"Pyk2 "	"Q14289"	17160	35990	170	18235	16895	4473	26	3423	3423	3453	502	14	92	92	0	3514159	26.777	100000.000	100000.000	0.000	0.000	0.000	0.000	0.000	16.610	14812	13472	14812	13472	208	1660	100	1741	"S399"
0	0	0	28	5	5	"Pyk2 "	"Q14289"	17660	35990	170	18369	17862	6878	38	3506	3506	3623	1940	53	92	90	0	3715209	7.340	100000.000	100000.000	0.000	0.000	0.000	0.000	0.000	16.610	14863	14356	14863	14356	208	1660	100	1742	"S399"
0	0	0	28	6	5	"Pyk2 "	"Q14289"	18160	36000	180	18067	15373	6126	39	3477	3477	3571	1252	35	82	81	0	3935415	9.427	100000.000	100000.000	0.000	0.000	0.000	0.000	0.000	16.610	14590	11896	14590	11896	256	1924	100	1743	"S399"
0	0	0	28	7	5	"STAT1 "	"P42224"	18660	35990	170	4314	4308	329	7	3429	3429	3548	1323	37	1	0	0	896117	0.574	100000.000	100000.000	0.000	0.000	0.000	0.000	0.000	16.610	885	879	885	879	208	1660	100	1744	"S708"
0	0	0	28	8	5	"STAT1 "	"P42224"	19160	35990	190	4241	4352	1209	27	3363	3363	3543	1787	50	3	1	0	1113995	0.453	100000.000	100000.000	0.000	0.000	0.000	0.000	0.000	16.610	878	989	878	989	256	2088	100	1745	"S708"
0	0	0	28	9	5	"STAT1 "	"P42224"	19660	35990	180	4246	4378	1763	40	3285	3285	3475	2156	62	1	1	0	1120696	0.419	100000.000	100000.000	0.000	0.000	0.000	0.000	0.000	16.610	961	1093	961	1093	256	1924	100	1746	"S708"
0	0	0	28	1	6	"STAT5B "	"P51692"	15670	36640	70	5130	5160	207	4	3365	3365	3366	166	4	100	100	0	165126	10.807	100000.000	100000.000	0.000	0.000	0.000	0.000	0.000	16.610	1765	1795	1765	1795	32	236	100	1747	"S731"
0	0	0	28	2	6	"STAT5B "	"P51692"	16170	36650	80	5039	4747	1071	22	3430	3430	3431	166	4	78	75	0	246824	7.928	100000.000	100000.000	0.000	0.000	0.000	0.000	0.000	16.610	1609	1317	1609	1317	52	340	100	1748	"S731"
0	0	0	28	3	6	"STAT5B "	"P51692"	16660	36660	90	5372	6340	8021	126	3479	3479	3499	212	6	86	82	0	329692	13.401	100000.000	100000.000	0.000	0.000	0.000	0.000	0.000	16.610	1893	2861	1893	2861	52	420	100	1749	"S731"
0	0	0	28	4	6	"Syk "	"P43405"	17170	36650	80	11231	8976	3804	42	3500	3500	3507	167	4	73	73	0	466748	32.749	100000.000	100000.000	0.000	0.000	0.000	0.000	0.000	16.610	7731	5476	7731	5476	52	340	100	1750	"Y348"
0	0	0	28	5	6	"Syk "	"P43405"	17650	36630	120	3592	5862	3676	62	3499	3499	3612	1766	48	29	29	0	703448	1.274	100000.000	100000.000	0.000	0.000	0.000	0.000	0.000	16.610	93	2363	93	2363	120	820	100	1751	"Y348"
0	0	0	28	6	6	"Syk "	"P43405"	18150	36640	120	3635	5961	3624	60	3467	3467	3530	927	26	36	33	0	715323	2.622	100000.000	100000.000	0.000	0.000	0.000	0.000	0.000	16.610	168	2494	168	2494	120	820	100	1752	"Y348"
0	0	0	28	7	6	"Calmodulin "	"P62158"	18660	36640	120	5641	5642	1908	33	3440	3440	3554	1447	40	77	10	0	677038	1.443	100000.000	100000.000	0.000	0.000	0.000	0.000	0.000	16.610	2201	2202	2201	2202	120	820	100	1753	"Y99"
0	0	0	28	8	6	"Calmodulin "	"P62158"	19160	36640	110	5650	5965	1629	27	3365	3365	3524	1341	38	100	16	0	477219	1.820	100000.000	100000.000	0.000	0.000	0.000	0.000	0.000	16.610	2285	2600	2285	2600	80	656	100	1754	"Y99"
0	0	0	28	9	6	"Calmodulin "	"P62158"	19660	36640	110	5476	5811	2200	37	3254	3254	3412	1604	47	93	7	0	464915	1.496	100000.000	100000.000	0.000	0.000	0.000	0.000	0.000	16.610	2222	2557	2222	2557	80	656	100	1755	"Y99"
-75	0	0	28	1	7	"empty"	"empty"	15640	37260	200	3536	5229	9290	177	3456	3456	3471	220	6	19	7	1	1652283	7.991	100000.000	100000.000	0.000	0.000	0.000	0.000	0.000	16.610	80	1773	80	1773	316	2384	100	1756	"empty"
-75	0	0	28	2	7	"empty"	"empty"	16140	37260	200	3516	3527	171	4	3492	3492	3541	906	25	0	0	0	1114654	-0.015	100000.000	100000.000	0.000	0.000	0.000	0.000	0.000	16.610	24	35	24	35	316	2384	100	1757	"empty"
-75	0	0	28	3	7	"empty"	"empty"	16640	37260	200	3534	3554	197	5	3516	3516	3534	229	6	8	2	0	1123133	0.087	100000.000	100000.000	0.000	0.000	0.000	0.000	0.000	16.610	18	38	18	38	316	2384	100	1758	"empty"
-75	0	0	28	4	7	"empty"	"empty"	17140	37260	200	3578	4312	5180	120	3563	3563	3607	822	22	5	3	0	1362602	0.858	100000.000	100000.000	0.000	0.000	0.000	0.000	0.000	16.610	15	749	15	749	316	2384	100	1759	"empty"
-75	0	0	28	5	7	"empty"	"empty"	17640	37260	200	3600	3637	299	8	3591	3591	3688	1863	50	0	0	0	1149148	-0.027	100000.000	100000.000	0.000	0.000	0.000	0.000	0.000	16.610	9	46	9	46	316	2384	100	1760	"empty"
-75	0	0	28	6	7	"empty"	"empty"	18140	37260	200	3571	3584	175	4	3548	3548	3620	1341	37	0	0	0	1132553	-0.027	100000.000	100000.000	0.000	0.000	0.000	0.000	0.000	16.610	23	36	23	36	316	2384	100	1761	"empty"
0	0	0	28	7	7	"Control-Spot"	"Tau"	18650	37250	110	5728	6094	1209	19	3446	3446	3539	1275	36	98	38	0	487490	2.004	100000.000	100000.000	0.000	0.000	0.000	0.000	0.000	16.610	2282	2648	2282	2648	80	656	100	1762	"Control-Spot"
0	0	0	28	8	7	"Control-Spot"	"Tau"	19150	37250	120	5630	5875	1009	17	3391	3391	3511	1588	45	90	25	0	705044	1.489	100000.000	100000.000	0.000	0.000	0.000	0.000	0.000	16.610	2239	2484	2239	2484	120	820	100	1763	"Control-Spot"
0	0	0	28	9	7	"Control-Spot"	"Tau"	19650	37250	140	5662	6322	4788	75	3333	3333	3612	2952	81	28	3	0	986179	0.918	100000.000	100000.000	0.000	0.000	0.000	0.000	0.000	16.610	2329	2989	2329	2989	156	1140	100	1764	"Control-Spot"
0	0	0	29	1	1	"Anxa1"	"P04083"	2130	37950	90	6512	6468	387	5	4482	4482	4479	240	5	100	100	0	336355	8.288	100000.000	100000.000	0.000	0.000	0.000	0.000	0.000	16.610	2030	1986	2030	1986	52	420	100	1765	"Y20"
0	0	0	29	2	1	"Anxa1"	"P04083"	2630	37950	80	6322	6324	386	6	4012	4012	4044	308	7	100	100	0	328829	7.403	100000.000	100000.000	0.000	0.000	0.000	0.000	0.000	16.610	2310	2312	2310	2312	52	340	100	1766	"Y20"
0	0	0	29	3	1	"Anxa1"	"P04083"	3130	37950	90	6326	6237	744	11	4009	4009	4046	309	7	94	92	0	324336	7.091	100000.000	100000.000	0.000	0.000	0.000	0.000	0.000	16.610	2317	2228	2317	2228	52	420	100	1767	"Y20"
0	0	0	29	4	1	"Bax"	"Q07812"	3640	37950	140	4319	4350	386	8	3965	3965	3982	377	9	44	7	0	678669	0.976	100000.000	100000.000	0.000	0.000	0.000	0.000	0.000	16.610	354	385	354	385	156	1140	100	1768	"S184"
0	0	0	29	5	1	"Bax"	"Q07812"	4130	37960	200	4067	4097	383	9	3909	3909	3932	486	12	11	2	0	1294540	0.340	100000.000	100000.000	0.000	0.000	0.000	0.000	0.000	16.610	158	188	158	188	316	2384	100	1769	"S184"
0	0	0	29	6	1	"Bax"	"Q07812"	4620	37970	120	4207	4368	1201	27	3892	3892	3886	239	6	60	30	0	524192	2.017	100000.000	100000.000	0.000	0.000	0.000	0.000	0.000	16.610	315	476	315	476	120	820	100	1770	"S184"
0	0	0	29	7	1	"CHOP"	"P35638"	5120	37960	200	3817	3882	390	10	3830	3830	3830	266	6	17	9	0	1226725	0.195	100000.000	100000.000	0.000	0.000	0.000	0.000	0.000	16.610	-13	52	-13	52	316	2384	100	1771	"S79"
0	0	0	29	8	1	"CHOP"	"P35638"	5630	37950	70	4766	4689	340	7	3853	3853	3878	460	11	81	50	0	150063	1.763	100000.000	100000.000	0.000	0.000	0.000	0.000	0.000	16.610	913	836	913	836	32	236	100	1772	"S79"
0	0	0	29	9	1	"CHOP"	"P35638"	6130	37940	70	4699	4808	980	20	3731	3731	3747	175	4	93	87	0	153844	6.063	100000.000	100000.000	0.000	0.000	0.000	0.000	0.000	16.610	968	1077	968	1077	32	236	100	1773	"S79"
0	0	0	29	1	2	"Crk "	"P46108"	2150	38610	200	4506	4627	526	11	4441	4441	4480	763	17	8	4	0	1462141	0.193	100000.000	100000.000	0.000	0.000	0.000	0.000	0.000	16.610	65	186	65	186	316	2384	100	1774	"Y221"
0	0	0	29	2	2	"Crk "	"P46108"	2650	38610	70	5564	6425	5458	84	4112	4112	4142	291	7	71	71	0	205584	7.845	100000.000	100000.000	0.000	0.000	0.000	0.000	0.000	16.610	1452	2313	1452	2313	32	236	100	1775	"Y221"
0	0	0	29	3	2	"Crk "	"P46108"	3140	38600	100	4109	4786	3146	65	3980	3980	3996	235	5	42	30	0	382903	3.362	100000.000	100000.000	0.000	0.000	0.000	0.000	0.000	16.610	129	806	129	806	80	560	100	1776	"Y221"
0	0	0	29	4	2	"EEA1"	"Q15075"	3630	38580	100	4265	4429	555	12	4037	4037	4130	1171	28	12	0	0	354349	0.255	100000.000	100000.000	0.000	0.000	0.000	0.000	0.000	16.610	228	392	228	392	80	560	100	1777	"T431"
0	0	0	29	5	2	"EEA1"	"Q15075"	4140	38580	200	4044	4101	399	9	4018	4018	4062	1005	24	5	0	0	1296004	0.039	100000.000	100000.000	0.000	0.000	0.000	0.000	0.000	16.610	26	83	26	83	316	2384	100	1778	"T431"
0	0	0	29	6	2	"EEA1"	"Q15075"	4630	38580	200	3994	4056	371	9	4009	4009	4007	284	7	14	8	0	1281808	0.173	100000.000	100000.000	0.000	0.000	0.000	0.000	0.000	16.610	-15	47	-15	47	316	2384	100	1779	"T431"
0	0	0	29	7	2	"IKK-alpha "	"O15111"	5140	38580	80	6478	5975	1087	18	4008	4008	4055	620	15	82	78	0	310682	3.097	100000.000	100000.000	0.000	0.000	0.000	0.000	0.000	16.610	2470	1967	2470	1967	52	340	100	1780	"T23"
0	0	0	29	8	2	"IKK-alpha "	"O15111"	5640	38570	80	6554	6055	1139	18	3980	3980	4012	312	7	82	82	0	314871	6.548	100000.000	100000.000	0.000	0.000	0.000	0.000	0.000	16.610	2574	2075	2574	2075	52	340	100	1781	"T23"
0	0	0	29	9	2	"IKK-alpha "	"O15111"	6140	38580	80	6495	6175	787	12	3862	3862	3865	174	4	98	98	0	321121	13.276	100000.000	100000.000	0.000	0.000	0.000	0.000	0.000	16.610	2633	2313	2633	2313	52	340	100	1782	"T23"
0	0	0	29	1	3	"Jak2 "	"O60674"	2130	39250	200	4565	4644	369	7	4499	4499	4562	1415	31	0	0	0	1467449	0.058	100000.000	100000.000	0.000	0.000	0.000	0.000	0.000	16.610	66	145	66	145	316	2384	100	1783	"Y1007"
0	0	0	29	2	3	"Jak2 "	"O60674"	2640	39250	80	4926	4849	429	8	4204	4204	4213	219	5	76	75	0	252150	2.904	100000.000	100000.000	0.000	0.000	0.000	0.000	0.000	16.610	722	645	722	645	52	340	100	1784	"Y1007"
0	0	0	29	3	3	"Jak2 "	"O60674"	3140	39230	100	4435	4525	450	9	4079	4079	4083	204	4	60	48	0	362021	2.167	100000.000	100000.000	0.000	0.000	0.000	0.000	0.000	16.610	356	446	356	446	80	560	100	1785	"Y1007"
0	0	0	29	4	3	"Keap1"	"Q14145"	3640	39240	200	4181	4205	273	6	4066	4066	4099	831	20	2	0	0	1328873	0.128	100000.000	100000.000	0.000	0.000	0.000	0.000	0.000	16.610	115	139	115	139	316	2384	100	1786	"Y141"
0	0	0	29	5	3	"Keap1"	"Q14145"	4140	39260	90	4493	4478	235	5	4033	4033	4046	237	5	76	50	0	232844	1.823	100000.000	100000.000	0.000	0.000	0.000	0.000	0.000	16.610	460	445	460	445	52	420	100	1787	"Y141"
0	0	0	29	6	3	"Keap1"	"Q14145"	4640	39240	200	4076	4089	294	7	4070	4070	4364	3962	90	0	0	0	1292021	-0.069	100000.000	100000.000	0.000	0.000	0.000	0.000	0.000	16.610	6	19	6	19	316	2384	100	1788	"Y141"
0	0	0	29	7	3	"MK2"	"P16389"	5140	39230	90	6564	6159	1042	16	4020	4020	4014	212	5	86	84	0	320256	10.118	100000.000	100000.000	0.000	0.000	0.000	0.000	0.000	16.610	2544	2139	2544	2139	52	420	100	1789	"Y132"
0	0	0	29	8	3	"MK2"	"P16389"	5640	39250	80	6461	6318	769	12	4014	4014	4025	231	5	96	94	0	328513	9.926	100000.000	100000.000	0.000	0.000	0.000	0.000	0.000	16.610	2447	2304	2447	2304	52	340	100	1790	"Y132"
0	0	0	29	9	3	"MK2"	"P16389"	6140	39230	80	6703	6207	1143	18	3999	3999	4024	266	6	86	84	0	322756	8.207	100000.000	100000.000	0.000	0.000	0.000	0.000	0.000	16.610	2704	2208	2704	2208	52	340	100	1791	"Y132"
0	0	0	29	1	4	"MyD88"	"Q99836"	2140	39900	160	6086	6084	475	7	4530	4530	4546	392	8	96	95	0	1265515	3.923	100000.000	100000.000	0.000	0.000	0.000	0.000	0.000	16.610	1556	1554	1556	1554	208	1512	100	1792	"Y257"
0	0	0	29	2	4	"MyD88"	"Q99836"	2640	39890	150	5679	5667	322	5	4182	4182	4192	203	4	99	98	0	884024	7.266	100000.000	100000.000	0.000	0.000	0.000	0.000	0.000	16.610	1497	1485	1497	1485	156	1272	100	1793	"Y257"
0	0	0	29	3	4	"MyD88"	"Q99836"	3150	39890	160	5558	5524	538	9	4071	4071	4081	199	4	93	91	0	1149073	7.251	100000.000	100000.000	0.000	0.000	0.000	0.000	0.000	16.610	1487	1453	1487	1453	208	1512	100	1794	"Y257"
0	0	0	29	4	4	"NFkB-p105 "	"P19838"	3640	39880	90	5041	4991	382	7	4115	4115	4115	242	5	90	86	0	259540	3.620	100000.000	100000.000	0.000	0.000	0.000	0.000	0.000	16.610	926	876	926	876	52	420	100	1795	"S337"
0	0	0	29	5	4	"NFkB-p105 "	"P19838"	4140	39890	80	5068	5043	369	7	4137	4137	4131	226	5	96	92	0	262241	4.035	100000.000	100000.000	0.000	0.000	0.000	0.000	0.000	16.610	931	906	931	906	52	340	100	1796	"S337"
0	0	0	29	6	4	"NFkB-p105 "	"P19838"	4640	39880	100	4801	4733	501	10	4168	4168	4426	3278	74	0	0	0	378655	0.094	100000.000	100000.000	0.000	0.000	0.000	0.000	0.000	16.610	633	565	633	565	80	560	100	1797	"S337"
0	0	0	29	7	4	"PKACa "	"P17612"	5140	39880	130	5273	5242	432	8	4160	4160	4170	476	11	93	67	0	629054	2.252	100000.000	100000.000	0.000	0.000	0.000	0.000	0.000	16.610	1113	1082	1113	1082	120	940	100	1798	"S338"
0	0	0	29	8	4	"PKACa "	"P17612"	5640	39870	140	5341	5502	1082	19	4210	4210	4211	191	4	96	95	0	858362	6.759	100000.000	100000.000	0.000	0.000	0.000	0.000	0.000	16.610	1131	1292	1131	1292	156	1140	100	1799	"S338"
0	0	0	29	9	4	"PKACa "	"P17612"	6140	39870	150	5290	5299	385	7	4089	4089	4122	882	21	89	1	0	826629	1.334	100000.000	100000.000	0.000	0.000	0.000	0.000	0.000	16.610	1201	1210	1201	1210	156	1272	100	1800	"S338"
0	0	0	29	1	5	"PDK1"	"O15530"	2150	40540	100	15012	13802	3413	24	4506	4506	4541	461	10	93	91	0	1104148	20.089	100000.000	100000.000	0.000	0.000	0.000	0.000	0.000	16.610	10506	9296	10506	9296	80	560	100	1801	"Y373"
0	0	0	29	2	5	"PDK1"	"O15530"	2650	40540	100	14204	13626	2240	16	4212	4212	4227	218	5	97	96	0	1090118	43.115	100000.000	100000.000	0.000	0.000	0.000	0.000	0.000	16.610	9992	9414	9992	9414	80	560	100	1802	"Y373"
0	0	0	29	3	5	"PDK1"	"O15530"	3140	40520	110	14513	13824	2337	16	4159	4159	4224	921	21	98	97	0	1105897	10.423	100000.000	100000.000	0.000	0.000	0.000	0.000	0.000	16.610	10354	9665	10354	9665	80	656	100	1803	"Y373"
0	0	0	29	4	5	"Ripk1"	"Q13546"	3650	40540	70	5965	5853	460	7	4203	4203	4211	198	4	93	93	0	187291	8.293	100000.000	100000.000	0.000	0.000	0.000	0.000	0.000	16.610	1762	1650	1762	1650	32	236	100	1804	"Y424"
0	0	0	29	5	5	"Ripk1"	"Q13546"	4140	40530	70	5821	5600	657	11	4225	4225	4231	187	4	93	81	0	179184	7.321	100000.000	100000.000	0.000	0.000	0.000	0.000	0.000	16.610	1596	1375	1596	1375	32	236	100	1805	"Y424"
0	0	0	29	6	5	"Ripk1"	"Q13546"	4640	40520	130	4391	4808	976	20	4238	4238	4236	262	6	38	30	0	577002	2.183	100000.000	100000.000	0.000	0.000	0.000	0.000	0.000	16.610	153	570	153	570	120	940	100	1806	"Y424"
0	0	0	29	7	5	"Smad1 "	"Q15797"	5140	40510	200	4261	4276	222	5	4281	4281	4282	282	6	10	1	0	1351226	-0.021	100000.000	100000.000	0.000	0.000	0.000	0.000	0.000	16.610	-20	-5	-20	-5	316	2384	100	1807	"S463"
0	0	0	29	8	5	"Smad1 "	"Q15797"	5640	40510	200	4266	4296	230	5	4273	4273	4304	600	13	1	0	0	1357553	-0.013	100000.000	100000.000	0.000	0.000	0.000	0.000	0.000	16.610	-7	23	-7	23	316	2384	100	1808	"S463"
0	0	0	29	9	5	"Smad1 "	"Q15797"	6150	40500	200	4233	4251	305	7	4185	4185	4206	393	9	3	0	0	1343437	0.115	100000.000	100000.000	0.000	0.000	0.000	0.000	0.000	16.610	48	66	48	66	316	2384	100	1809	"S463"
0	0	0	29	1	6	"TAB1"	"Q15750"	2150	41180	140	8274	7369	2083	28	4588	4588	4728	1075	22	68	62	0	1149576	2.457	100000.000	100000.000	0.000	0.000	0.000	0.000	0.000	16.610	3686	2781	3686	2781	156	1140	100	1810	"S438"
0	0	0	29	2	6	"TAB1"	"Q15750"	2640	41180	140	7638	7112	1802	25	4406	4406	4528	595	13	78	73	0	1109487	4.343	100000.000	100000.000	0.000	0.000	0.000	0.000	0.000	16.610	3232	2706	3232	2706	156	1140	100	1811	"S438"
0	0	0	29	3	6	"TAB1"	"Q15750"	3140	41180	150	7559	6875	1888	27	4251	4251	4368	605	13	71	68	0	1072547	4.144	100000.000	100000.000	0.000	0.000	0.000	0.000	0.000	16.610	3308	2624	3308	2624	156	1272	100	1812	"S438"
0	0	0	29	4	6	"Tgfbr2"	"P37173"	3640	41170	150	4759	4791	272	5	4290	4290	4327	968	22	5	0	0	747461	0.479	100000.000	100000.000	0.000	0.000	0.000	0.000	0.000	16.610	469	501	469	501	156	1272	100	1813	"Y259"
0	0	0	29	5	6	"Tgfbr2"	"P37173"	4140	41160	140	4819	4854	326	6	4322	4322	4400	1353	30	1	0	0	757193	0.336	100000.000	100000.000	0.000	0.000	0.000	0.000	0.000	16.610	497	532	497	532	156	1140	100	1814	"Y259"
0	0	0	29	6	6	"Tgfbr2"	"P37173"	4640	41160	160	4671	4667	325	6	4320	4320	4334	349	8	50	10	0	970788	0.954	100000.000	100000.000	0.000	0.000	0.000	0.000	0.000	16.610	351	347	351	347	208	1512	100	1815	"Y259"
0	0	0	29	7	6	"XIAP "	"P98170"	5140	41160	90	20317	19166	3206	16	4427	4427	4407	205	4	98	98	0	996611	71.995	100000.000	100000.000	0.000	0.000	0.000	0.000	0.000	16.610	15890	14739	15890	14739	52	420	100	1816	"S87"
0	0	0	29	8	6	"XIAP "	"P98170"	5640	41160	70	19974	20396	1378	6	4393	4393	4423	406	9	100	100	0	652675	39.342	100000.000	100000.000	0.000	0.000	0.000	0.000	0.000	16.610	15581	16003	15581	16003	32	236	100	1817	"S87"
0	0	0	29	9	6	"XIAP "	"P98170"	6140	41160	70	22802	22522	1634	7	4345	4345	4393	428	9	100	100	0	720692	42.357	100000.000	100000.000	0.000	0.000	0.000	0.000	0.000	16.610	18457	18177	18457	18177	32	236	100	1818	"S87"
-75	0	0	29	1	7	"empty"	"empty"	2130	41820	200	4791	4803	230	4	4799	4799	4832	469	9	2	0	0	1517864	-0.062	100000.000	100000.000	0.000	0.000	0.000	0.000	0.000	16.610	-8	4	-8	4	316	2384	100	1819	"empty"
-75	0	0	29	2	7	"empty"	"empty"	2630	41820	200	4527	4533	305	6	4521	4521	4579	1244	27	0	0	0	1432552	-0.037	100000.000	100000.000	0.000	0.000	0.000	0.000	0.000	16.610	6	12	6	12	316	2384	100	1820	"empty"
-75	0	0	29	3	7	"empty"	"empty"	3130	41820	200	4320	4450	1761	39	4413	4413	4439	467	10	3	0	0	1406292	0.024	100000.000	100000.000	0.000	0.000	0.000	0.000	0.000	16.610	-93	37	-93	37	316	2384	100	1821	"empty"
-75	0	0	29	4	7	"empty"	"empty"	3630	41820	200	4422	4427	203	4	4442	4442	4495	1027	22	0	0	0	1398962	-0.066	100000.000	100000.000	0.000	0.000	0.000	0.000	0.000	16.610	-20	-15	-20	-15	316	2384	100	1822	"empty"
-75	0	0	29	5	7	"empty"	"empty"	4130	41820	200	4479	4486	237	5	4450	4450	4549	1627	35	0	0	0	1417609	-0.039	100000.000	100000.000	0.000	0.000	0.000	0.000	0.000	16.610	29	36	29	36	316	2384	100	1823	"empty"
-75	0	0	29	6	7	"empty"	"empty"	4630	41820	200	4468	4459	264	5	4463	4463	4491	772	17	0	0	0	1409131	-0.041	100000.000	100000.000	0.000	0.000	0.000	0.000	0.000	16.610	5	-4	5	-4	316	2384	100	1824	"empty"
-75	0	0	29	7	7	"empty"	"empty"	5130	41820	200	4515	4537	255	5	4492	4492	4557	1326	29	0	0	0	1433574	-0.015	100000.000	100000.000	0.000	0.000	0.000	0.000	0.000	16.610	23	45	23	45	316	2384	100	1825	"empty"
-75	0	0	29	8	7	"empty"	"empty"	5630	41820	200	4524	4537	242	5	4491	4491	4503	239	5	14	4	0	1433668	0.142	100000.000	100000.000	0.000	0.000	0.000	0.000	0.000	16.610	33	46	33	46	316	2384	100	1826	"empty"
-75	0	0	29	9	7	"empty"	"empty"	6130	41820	200	4475	4501	241	5	4460	4460	4500	838	18	1	0	0	1422408	0.001	100000.000	100000.000	0.000	0.000	0.000	0.000	0.000	16.610	15	41	15	41	316	2384	100	1827	"empty"
0	0	0	30	1	1	"PTEN"	"P60484"	6640	37910	70	6723	6301	1180	18	3659	3659	3676	223	6	96	90	0	201647	11.771	100000.000	100000.000	0.000	0.000	0.000	0.000	0.000	16.610	3064	2642	3064	2642	32	236	100	1828	"T382/3/5"
0	0	0	30	2	1	"PTEN"	"P60484"	7150	37920	80	6276	5747	1269	22	3587	3587	3583	263	7	84	78	0	298842	8.228	100000.000	100000.000	0.000	0.000	0.000	0.000	0.000	16.610	2689	2160	2689	2160	52	340	100	1829	"T382/3/5"
0	0	0	30	3	1	"PTEN"	"P60484"	7640	37920	150	3700	4114	1124	27	3490	3490	3495	298	8	42	24	0	641728	2.077	100000.000	100000.000	0.000	0.000	0.000	0.000	0.000	16.610	210	624	210	624	156	1272	100	1830	"T382/3/5"
0	0	0	30	4	1	"Rab5A"	"P20339"	8140	37920	200	3339	3368	275	8	3433	3433	3442	323	9	8	0	0	1064186	-0.229	100000.000	100000.000	0.000	0.000	0.000	0.000	0.000	16.610	-94	-65	-94	-65	316	2384	100	1831	"S123"
0	0	0	30	5	1	"Rab5A"	"P20339"	8640	37920	200	3276	3274	243	7	3364	3364	3462	1358	39	0	0	0	1034724	-0.138	100000.000	100000.000	0.000	0.000	0.000	0.000	0.000	16.610	-88	-90	-88	-90	316	2384	100	1832	"S123"
0	0	0	30	6	1	"Rab5A"	"P20339"	9140	37920	200	3251	3240	196	6	3354	3354	3435	1533	44	0	0	0	1023978	-0.127	100000.000	100000.000	0.000	0.000	0.000	0.000	0.000	16.610	-103	-114	-103	-114	316	2384	100	1833	"S123"
0	0	0	30	7	1	"STAT1 "	"P42224"	9650	37940	130	3670	3703	275	7	3407	3407	3433	287	8	44	9	0	444358	0.941	100000.000	100000.000	0.000	0.000	0.000	0.000	0.000	16.610	263	296	263	296	120	940	100	1834	"Y701"
0	0	0	30	8	1	"STAT1 "	"P42224"	10150	37920	160	3720	3747	395	10	3426	3426	3441	280	8	51	16	0	779406	1.093	100000.000	100000.000	0.000	0.000	0.000	0.000	0.000	16.610	294	321	294	321	208	1512	100	1835	"Y701"
0	0	0	30	9	1	"STAT1 "	"P42224"	10650	37930	160	3807	3827	291	7	3460	3460	3494	722	20	10	0	0	796031	0.461	100000.000	100000.000	0.000	0.000	0.000	0.000	0.000	16.610	347	367	347	367	208	1512	100	1836	"Y701"
0	0	0	30	1	2	"STAT5B "	"P51692"	6630	38570	200	3725	3997	2235	55	3755	3755	3784	723	19	2	2	0	1263068	0.295	100000.000	100000.000	0.000	0.000	0.000	0.000	0.000	16.610	-30	242	-30	242	316	2384	100	1837	"Y699"
0	0	0	30	2	2	"STAT5B "	"P51692"	7130	38570	200	3671	3699	552	14	3645	3645	3644	259	7	10	1	0	1168746	0.212	100000.000	100000.000	0.000	0.000	0.000	0.000	0.000	16.610	26	54	26	54	316	2384	100	1838	"Y699"
0	0	0	30	3	2	"STAT5B "	"P51692"	7630	38570	200	3530	3616	867	23	3517	3517	3517	264	7	14	1	0	1142622	0.375	100000.000	100000.000	0.000	0.000	0.000	0.000	0.000	16.610	13	99	13	99	316	2384	100	1839	"Y699"
0	0	0	30	4	2	"Syk "	"P43405"	8150	38560	120	3661	10650	10994	103	3430	3430	3492	943	27	34	32	0	1278042	7.591	100000.000	100000.000	0.000	0.000	0.000	0.000	0.000	16.610	231	7220	231	7220	120	820	100	1840	"Y352"
0	0	0	30	5	2	"Syk "	"P43405"	8650	38550	100	3754	14005	12294	87	3377	3377	3395	214	6	56	47	0	1120410	49.579	100000.000	100000.000	0.000	0.000	0.000	0.000	0.000	16.610	377	10628	377	10628	80	560	100	1841	"Y352"
0	0	0	30	6	2	"Syk "	"P43405"	9160	38550	120	3614	9997	10805	108	3430	3430	3501	1218	34	29	28	0	1199667	5.333	100000.000	100000.000	0.000	0.000	0.000	0.000	0.000	16.610	184	6567	184	6567	120	820	100	1842	"Y352"
0	0	0	30	7	2	"ACC1"	"Q13085"	9630	38570	200	3688	3739	373	9	3459	3459	3478	287	8	43	19	0	1181626	0.909	100000.000	100000.000	0.000	0.000	0.000	0.000	0.000	16.610	229	280	229	280	316	2384	100	1843	"S80"
0	0	0	30	8	2	"ACC1"	"Q13085"	10130	38570	200	3840	3857	425	11	3500	3500	3520	457	12	39	5	0	1218936	0.737	100000.000	100000.000	0.000	0.000	0.000	0.000	0.000	16.610	340	357	340	357	316	2384	100	1844	"S80"
0	0	0	30	9	2	"ACC1"	"Q13085"	10630	38570	200	3836	3902	490	12	3545	3545	3599	1244	34	1	0	0	1233074	0.244	100000.000	100000.000	0.000	0.000	0.000	0.000	0.000	16.610	291	357	291	357	316	2384	100	1845	"S80"
0	0	0	30	1	3	"TrKA"	"P04629"	6630	39210	150	5076	5169	1432	27	3892	3892	3894	195	5	61	54	0	806318	6.538	100000.000	100000.000	0.000	0.000	0.000	0.000	0.000	16.610	1184	1277	1184	1277	156	1272	100	1846	"Y680"
0	0	0	30	2	3	"TrKA"	"P04629"	7130	39210	160	4061	4763	1168	24	3749	3749	3772	797	21	45	43	0	990756	1.243	100000.000	100000.000	0.000	0.000	0.000	0.000	0.000	16.610	312	1014	312	1014	208	1512	100	1847	"Y680"
0	0	0	30	3	3	"TrKA"	"P04629"	7630	39210	150	5190	4789	1188	24	3603	3603	3603	261	7	63	54	0	747135	4.544	100000.000	100000.000	0.000	0.000	0.000	0.000	0.000	16.610	1587	1186	1587	1186	156	1272	100	1848	"Y680"
0	0	0	30	4	3	"BRAF1"	"P15056"	8130	39210	150	4910	4691	1217	25	3488	3488	3603	1630	45	37	1	0	731813	0.667	100000.000	100000.000	0.000	0.000	0.000	0.000	0.000	16.610	1422	1203	1422	1203	156	1272	100	1849	"S579"
0	0	0	30	5	3	"BRAF1"	"P15056"	8630	39210	170	5003	4592	1108	24	3453	3453	3561	1512	42	50	0	0	955072	0.682	100000.000	100000.000	0.000	0.000	0.000	0.000	0.000	16.610	1550	1139	1550	1139	208	1660	100	1850	"S579"
0	0	0	30	6	3	"BRAF1"	"P15056"	9130	39210	170	4865	4523	1020	22	3478	3478	3536	1051	29	53	16	0	940831	0.939	100000.000	100000.000	0.000	0.000	0.000	0.000	0.000	16.610	1387	1045	1387	1045	208	1660	100	1851	"S579"
0	0	0	30	7	3	"Cdc2"	"P06493"	9630	39210	170	3706	4333	997	23	3496	3496	3533	441	12	44	42	0	901292	1.814	100000.000	100000.000	0.000	0.000	0.000	0.000	0.000	16.610	210	837	210	837	208	1660	100	1852	"Y15"
0	0	0	30	8	3	"Cdc2"	"P06493"	10130	39210	170	4292	4669	1875	40	3533	3533	3539	264	7	58	52	0	971225	4.280	100000.000	100000.000	0.000	0.000	0.000	0.000	0.000	16.610	759	1136	759	1136	208	1660	100	1853	"Y15"
0	0	0	30	9	3	"Cdc2"	"P06493"	10630	39210	200	3715	4162	948	22	3572	3572	3607	739	20	32	26	0	1315310	0.751	100000.000	100000.000	0.000	0.000	0.000	0.000	0.000	16.610	143	590	143	590	316	2384	100	1854	"Y15"
0	0	0	30	1	4	"ERK3"	"Q16659"	6630	39850	200	5757	5299	1028	19	3994	3994	3999	212	5	70	67	0	1674563	6.132	100000.000	100000.000	0.000	0.000	0.000	0.000	0.000	16.610	1763	1305	1763	1305	316	2384	100	1855	"S189"
0	0	0	30	2	4	"ERK3"	"Q16659"	7130	39850	200	5756	5325	1125	21	3864	3864	3880	958	24	67	47	0	1682667	1.508	100000.000	100000.000	0.000	0.000	0.000	0.000	0.000	16.610	1892	1461	1892	1461	316	2384	100	1856	"S189"
0	0	0	30	3	4	"ERK3"	"Q16659"	7630	39850	200	5653	5370	1530	28	3727	3727	3727	356	9	72	69	0	1697014	4.615	100000.000	100000.000	0.000	0.000	0.000	0.000	0.000	16.610	1926	1643	1926	1643	316	2384	100	1857	"S189"
0	0	0	30	4	4	"GIT2"	"Q14161"	8130	39850	200	3698	3747	428	11	3592	3592	3651	1057	28	4	0	0	1183920	0.091	100000.000	100000.000	0.000	0.000	0.000	0.000	0.000	16.610	106	155	106	155	316	2384	100	1858	"Y484"
0	0	0	30	5	4	"GIT2"	"Q14161"	8630	39850	200	3581	3803	637	16	3545	3545	3601	939	26	18	0	0	1201669	0.215	100000.000	100000.000	0.000	0.000	0.000	0.000	0.000	16.610	36	258	36	258	316	2384	100	1859	"Y484"
0	0	0	30	6	4	"GIT2"	"Q14161"	9130	39850	200	3608	3779	521	13	3559	3559	3615	940	26	14	0	0	1194289	0.174	100000.000	100000.000	0.000	0.000	0.000	0.000	0.000	16.610	49	220	49	220	316	2384	100	1860	"Y484"
0	0	0	30	7	4	"HSP70 "	"P08107"	9630	39850	200	3625	3747	438	11	3580	3580	3611	424	11	17	14	0	1184068	0.321	100000.000	100000.000	0.000	0.000	0.000	0.000	0.000	16.610	45	167	45	167	316	2384	100	1861	"Y525"
0	0	0	30	8	4	"HSP70 "	"P08107"	10130	39850	200	3673	3789	442	11	3648	3648	3685	869	23	10	0	0	1197230	0.120	100000.000	100000.000	0.000	0.000	0.000	0.000	0.000	16.610	25	141	25	141	316	2384	100	1862	"Y525"
0	0	0	30	9	4	"HSP70 "	"P08107"	10630	39850	200	3720	3863	693	17	3655	3655	3662	271	7	24	16	0	1220808	0.742	100000.000	100000.000	0.000	0.000	0.000	0.000	0.000	16.610	65	208	65	208	316	2384	100	1863	"Y525"
0	0	0	30	1	5	"iNOS "	"P35228"	6630	40490	200	4105	4306	766	17	4073	4073	4103	856	20	12	2	0	1360637	0.237	100000.000	100000.000	0.000	0.000	0.000	0.000	0.000	16.610	32	233	32	233	316	2384	100	1864	"Y151"
0	0	0	30	2	5	"iNOS "	"P35228"	7130	40490	200	3930	4122	608	14	3934	3934	3971	921	23	14	2	0	1302395	0.164	100000.000	100000.000	0.000	0.000	0.000	0.000	0.000	16.610	-4	188	-4	188	316	2384	100	1865	"Y151"
0	0	0	30	3	5	"iNOS "	"P35228"	7630	40490	200	3933	4171	1673	40	3811	3811	3818	610	15	16	11	0	1318002	0.579	100000.000	100000.000	0.000	0.000	0.000	0.000	0.000	16.610	122	360	122	360	316	2384	100	1866	"Y151"
0	0	0	30	4	5	"IRF-3 "	"Q14653"	8130	40490	200	3658	3849	510	13	3682	3682	3851	2745	71	0	0	0	1216262	-0.001	100000.000	100000.000	0.000	0.000	0.000	0.000	0.000	16.610	-24	167	-24	167	316	2384	100	1867	"S402"
0	0	0	30	5	5	"IRF-3 "	"Q14653"	8630	40490	200	3730	3976	628	15	3659	3659	3674	331	9	25	23	0	1256573	0.912	100000.000	100000.000	0.000	0.000	0.000	0.000	0.000	16.610	71	317	71	317	316	2384	100	1868	"S402"
0	0	0	30	6	5	"IRF-3 "	"Q14653"	9130	40490	200	3685	3925	629	16	3665	3665	3708	616	16	22	10	0	1240437	0.352	100000.000	100000.000	0.000	0.000	0.000	0.000	0.000	16.610	20	260	20	260	316	2384	100	1869	"S402"
0	0	0	30	7	5	"M6PR"	"P20645"	9630	40490	170	3728	3974	714	17	3686	3686	3758	1191	31	12	1	0	826560	0.181	100000.000	100000.000	0.000	0.000	0.000	0.000	0.000	16.610	42	288	42	288	208	1660	100	1870	"S267"
0	0	0	30	8	5	"M6PR"	"P20645"	10130	40490	150	3796	4198	970	23	3723	3723	3774	803	21	21	19	0	654875	0.528	100000.000	100000.000	0.000	0.000	0.000	0.000	0.000	16.610	73	475	73	475	156	1272	100	1871	"S267"
0	0	0	30	9	5	"M6PR"	"P20645"	10630	40490	160	3793	4040	712	17	3771	3771	3802	719	18	16	11	0	840385	0.331	100000.000	100000.000	0.000	0.000	0.000	0.000	0.000	16.610	22	269	22	269	208	1512	100	1872	"S267"
0	0	0	30	1	6	"MDM2"	"Q00987"	6650	41140	200	4259	4308	354	8	4232	4232	4380	2277	51	0	0	0	1361179	-0.032	100000.000	100000.000	0.000	0.000	0.000	0.000	0.000	16.610	27	76	27	76	316	2384	100	1873	"S166"
0	0	0	30	2	6	"MDM2"	"Q00987"	7150	41140	120	4148	4184	295	7	4099	4099	4103	229	5	23	11	0	502053	0.354	100000.000	100000.000	0.000	0.000	0.000	0.000	0.000	16.610	49	85	49	85	120	820	100	1874	"S166"
0	0	0	30	3	6	"MDM2"	"Q00987"	7660	41140	70	4038	4177	480	11	3918	3918	4053	2020	49	0	0	0	133663	0.061	100000.000	100000.000	0.000	0.000	0.000	0.000	0.000	16.610	120	259	120	259	32	236	100	1875	"S166"
0	0	0	30	4	6	"p38 delta"	"O15264"	8150	41140	160	5252	4828	956	19	3873	3873	4050	2710	66	0	0	0	1004263	0.287	100000.000	100000.000	0.000	0.000	0.000	0.000	0.000	16.610	1379	955	1379	955	208	1512	100	1876	"Y182"
0	0	0	30	5	6	"p38 delta"	"O15264"	8670	41150	130	5538	5391	580	10	3790	3790	3878	1129	29	87	5	0	646911	1.340	100000.000	100000.000	0.000	0.000	0.000	0.000	0.000	16.610	1748	1601	1748	1601	120	940	100	1877	"Y182"
0	0	0	30	6	6	"p38 delta"	"O15264"	9170	41140	120	5537	5401	799	14	3726	3726	3768	651	17	89	83	0	648154	2.508	100000.000	100000.000	0.000	0.000	0.000	0.000	0.000	16.610	1811	1675	1811	1675	120	820	100	1878	"Y182"
0	0	0	30	7	6	"p70S6K"	"P23443"	9660	41150	200	3865	3882	228	5	3758	3758	3798	607	15	2	0	0	1226800	0.138	100000.000	100000.000	0.000	0.000	0.000	0.000	0.000	16.610	107	124	107	124	316	2384	100	1879	"T412"
0	0	0	30	8	6	"p70S6K"	"P23443"	10150	41160	140	4051	4115	887	21	3819	3819	3843	404	10	18	1	0	641929	0.673	100000.000	100000.000	0.000	0.000	0.000	0.000	0.000	16.610	232	296	232	296	156	1140	100	1880	"T412"
0	0	0	30	9	6	"p70S6K"	"P23443"	10650	41160	200	3959	3978	300	7	3867	3867	3897	591	15	3	1	0	1256945	0.137	100000.000	100000.000	0.000	0.000	0.000	0.000	0.000	16.610	92	111	92	111	316	2384	100	1881	"T412"
-75	0	0	30	1	7	"empty"	"empty"	6630	41780	200	4366	4392	255	5	4371	4371	4399	520	11	2	0	0	1387900	-0.013	100000.000	100000.000	0.000	0.000	0.000	0.000	0.000	16.610	-5	21	-5	21	316	2384	100	1882	"empty"
-75	0	0	30	2	7	"empty"	"empty"	7130	41780	200	4193	4220	245	5	4232	4232	4266	655	15	1	0	0	1333387	-0.070	100000.000	100000.000	0.000	0.000	0.000	0.000	0.000	16.610	-39	-12	-39	-12	316	2384	100	1883	"empty"
-75	0	0	30	3	7	"empty"	"empty"	7630	41780	200	4082	4072	280	6	4116	4116	4121	413	10	4	0	0	1286629	-0.119	100000.000	100000.000	0.000	0.000	0.000	0.000	0.000	16.610	-34	-44	-34	-44	316	2384	100	1884	"empty"
-75	0	0	30	4	7	"empty"	"empty"	8130	41780	200	4035	4045	280	6	4036	4036	4048	331	8	9	1	0	1278282	-0.009	100000.000	100000.000	0.000	0.000	0.000	0.000	0.000	16.610	-1	9	-1	9	316	2384	100	1885	"empty"
-75	0	0	30	5	7	"empty"	"empty"	8630	41780	200	3995	3998	180	4	3987	3987	4060	1296	31	0	0	0	1263219	-0.048	100000.000	100000.000	0.000	0.000	0.000	0.000	0.000	16.610	8	11	8	11	316	2384	100	1886	"empty"
-75	0	0	30	6	7	"empty"	"empty"	9130	41780	200	3929	4012	1169	29	3940	3940	3981	860	21	0	0	0	1267834	0.036	100000.000	100000.000	0.000	0.000	0.000	0.000	0.000	16.610	-11	72	-11	72	316	2384	100	1887	"empty"
-75	0	0	30	7	7	"empty"	"empty"	9630	41780	200	3978	4144	1963	47	3948	3948	3971	457	11	3	1	0	1309533	0.379	100000.000	100000.000	0.000	0.000	0.000	0.000	0.000	16.610	30	196	30	196	316	2384	100	1888	"empty"
-75	0	0	30	8	7	"empty"	"empty"	10130	41780	200	3970	3985	291	7	3959	3959	3967	282	7	12	2	0	1259375	0.064	100000.000	100000.000	0.000	0.000	0.000	0.000	0.000	16.610	11	26	11	26	316	2384	100	1889	"empty"
-75	0	0	30	9	7	"empty"	"empty"	10630	41780	200	4001	4031	478	11	3987	3987	4032	1106	27	1	0	0	1273844	-0.001	100000.000	100000.000	0.000	0.000	0.000	0.000	0.000	16.610	14	44	14	44	316	2384	100	1890	"empty"
0	0	0	31	1	1	"JNK1"	"P45983"	11230	37900	140	5287	4791	1379	28	3495	3495	3646	2690	73	5	1	0	747467	0.426	100000.000	100000.000	0.000	0.000	0.000	0.000	0.000	16.610	1792	1296	1792	1296	156	1140	100	1891	"T183"
0	0	0	31	2	1	"JNK1"	"P45983"	11720	37900	100	5364	5330	450	8	3492	3492	3542	628	17	95	92	0	426430	2.847	100000.000	100000.000	0.000	0.000	0.000	0.000	0.000	16.610	1872	1838	1872	1838	80	560	100	1892	"T183"
0	0	0	31	3	1	"JNK1"	"P45983"	12230	37900	120	5272	4970	706	14	3501	3501	3520	369	10	85	81	0	596400	3.930	100000.000	100000.000	0.000	0.000	0.000	0.000	0.000	16.610	1771	1469	1771	1469	120	820	100	1893	"T183"
0	0	0	31	4	1	"Keap1"	"Q14145"	12730	37890	80	6969	7165	681	9	3483	3483	3505	495	14	100	100	0	372565	7.394	100000.000	100000.000	0.000	0.000	0.000	0.000	0.000	16.610	3486	3682	3486	3682	52	340	100	1894	"S293/5"
0	0	0	31	5	1	"Keap1"	"Q14145"	13240	37890	100	6820	6301	1248	19	3493	3493	3494	197	5	91	88	0	504116	14.249	100000.000	100000.000	0.000	0.000	0.000	0.000	0.000	16.610	3327	2808	3327	2808	80	560	100	1895	"S293/5"
0	0	0	31	6	1	"Keap1"	"Q14145"	13740	37890	90	7202	7160	525	7	3485	3485	3484	201	5	100	100	0	372307	18.289	100000.000	100000.000	0.000	0.000	0.000	0.000	0.000	16.610	3717	3675	3717	3675	52	420	100	1896	"S293/5"
0	0	0	31	7	1	"MK2"	"P16389"	14240	37890	80	4086	4098	616	15	3492	3492	3529	336	9	61	48	0	213121	1.693	100000.000	100000.000	0.000	0.000	0.000	0.000	0.000	16.610	594	606	594	606	52	340	100	1897	"Y415"
0	0	0	31	8	1	"MK2"	"P16389"	14740	37890	70	4624	4489	457	10	3502	3502	3512	212	6	87	87	0	143649	4.608	100000.000	100000.000	0.000	0.000	0.000	0.000	0.000	16.610	1122	987	1122	987	32	236	100	1898	"Y415"
0	0	0	31	9	1	"MK2"	"P16389"	15240	37880	200	3463	3574	398	11	3452	3452	3507	1110	31	6	0	0	1129260	0.060	100000.000	100000.000	0.000	0.000	0.000	0.000	0.000	16.610	11	122	11	122	316	2384	100	1899	"Y415"
0	0	0	31	1	2	"NFAT1 "	"Q13469"	11240	38530	160	4047	4051	348	8	3581	3581	3592	289	8	74	32	0	842603	1.588	100000.000	100000.000	0.000	0.000	0.000	0.000	0.000	16.610	466	470	466	470	208	1512	100	1900	"S110"
0	0	0	31	2	2	"NFAT1 "	"Q13469"	11740	38530	160	4154	4146	209	5	3619	3619	3634	274	7	89	48	0	862274	1.869	100000.000	100000.000	0.000	0.000	0.000	0.000	0.000	16.610	535	527	535	527	208	1512	100	1901	"S110"
0	0	0	31	3	2	"NFAT1 "	"Q13469"	12240	38530	170	4183	4194	167	3	3644	3644	3659	290	7	94	40	0	872292	1.845	100000.000	100000.000	0.000	0.000	0.000	0.000	0.000	16.610	539	550	539	550	208	1660	100	1902	"S110"
0	0	0	31	4	2	"NFkB-p105 "	"P19838"	12740	38520	200	3752	3840	712	18	3668	3668	3725	589	15	7	0	0	1213288	0.195	100000.000	100000.000	0.000	0.000	0.000	0.000	0.000	16.610	84	172	84	172	316	2384	100	1903	"S907"
0	0	0	31	5	2	"NFkB-p105 "	"P19838"	13240	38520	90	4115	4044	334	8	3583	3583	3602	360	9	65	21	0	210270	1.228	100000.000	100000.000	0.000	0.000	0.000	0.000	0.000	16.610	532	461	532	461	52	420	100	1904	"S907"
0	0	0	31	6	2	"NFkB-p105 "	"P19838"	13750	38530	100	4203	5226	6516	124	3565	3565	3570	254	7	72	58	0	418108	6.520	100000.000	100000.000	0.000	0.000	0.000	0.000	0.000	16.610	638	1661	638	1661	80	560	100	1905	"S907"
0	0	0	31	7	2	"process-control__"	"GGSGGSGDYKDDDDK"	14250	38530	200	3517	3676	538	14	3498	3498	3504	220	6	19	12	0	1161532	0.782	100000.000	100000.000	0.000	0.000	0.000	0.000	0.000	16.610	19	178	19	178	316	2384	100	1906	"process-control__"
0	0	0	31	8	2	"process-control__"	"GGSGGSGDYKDDDDK"	14750	38530	70	4977	4858	407	8	3436	3436	3430	169	4	100	96	0	155465	8.450	100000.000	100000.000	0.000	0.000	0.000	0.000	0.000	16.610	1541	1422	1541	1422	32	236	100	1907	"process-control__"
0	0	0	31	9	2	"process-control__"	"GGSGGSGDYKDDDDK"	15250	38530	80	4707	4581	966	21	3530	3530	3959	4589	115	1	0	0	238226	0.136	100000.000	100000.000	0.000	0.000	0.000	0.000	0.000	16.610	1177	1051	1177	1051	52	340	100	1908	"process-control__"
0	0	0	31	1	3	"PAK4"	"O96013"	11240	39200	100	6608	6493	616	9	3577	3577	3675	1594	43	95	27	0	519469	1.768	100000.000	100000.000	0.000	0.000	0.000	0.000	0.000	16.610	3031	2916	3031	2916	80	560	100	1909	"S474"
0	0	0	31	2	3	"PAK4"	"O96013"	11740	39190	110	6798	6635	1333	20	3594	3594	3648	842	23	93	87	0	530839	3.548	100000.000	100000.000	0.000	0.000	0.000	0.000	0.000	16.610	3204	3041	3204	3041	80	656	100	1910	"S474"
0	0	0	31	3	3	"PAK4"	"O96013"	12240	39190	100	6907	8043	8050	100	3629	3629	3700	745	20	91	87	1	643434	5.830	100000.000	100000.000	0.000	0.000	0.000	0.000	0.000	16.610	3278	4414	3278	4414	80	560	100	1911	"S474"
0	0	0	31	4	3	"Rab5A"	"P20339"	12730	39180	100	3794	4420	994	22	3635	3635	4980	8037	161	0	0	0	353599	-0.070	100000.000	100000.000	0.000	0.000	0.000	0.000	0.000	16.610	159	785	159	785	80	560	100	1912	"Y205"
0	0	0	31	5	3	"Rab5A"	"P20339"	13240	39180	70	5951	5874	334	5	3637	3637	3633	174	4	100	100	0	187954	12.879	100000.000	100000.000	0.000	0.000	0.000	0.000	0.000	16.610	2314	2237	2314	2237	32	236	100	1913	"Y205"
0	0	0	31	6	3	"Rab5A"	"P20339"	13740	39180	80	5687	5576	1513	27	3607	3607	3611	199	5	86	84	0	289929	9.874	100000.000	100000.000	0.000	0.000	0.000	0.000	0.000	16.610	2080	1969	2080	1969	52	340	100	1914	"Y205"
0	0	0	31	7	3	"Sek1"	"P45985"	14240	39180	200	3447	3453	202	5	3545	3545	3556	227	6	3	0	0	1090990	-0.454	100000.000	100000.000	0.000	0.000	0.000	0.000	0.000	16.610	-98	-92	-98	-92	316	2384	100	1915	"S257"
0	0	0	31	8	3	"Sek1"	"P45985"	14740	39170	200	3414	3424	236	6	3513	3513	3527	257	7	4	1	0	1081954	-0.401	100000.000	100000.000	0.000	0.000	0.000	0.000	0.000	16.610	-99	-89	-99	-89	316	2384	100	1916	"S257"
0	0	0	31	9	3	"Sek1"	"P45985"	15240	39170	200	3424	3441	289	8	3531	3531	3553	351	9	2	0	0	1087509	-0.319	100000.000	100000.000	0.000	0.000	0.000	0.000	0.000	16.610	-107	-90	-107	-90	316	2384	100	1917	"S257"
0	0	0	31	1	4	"Smad1 "	"Q15797"	11240	39840	70	5140	4992	413	8	3674	3674	3685	199	5	96	96	0	159744	6.568	100000.000	100000.000	0.000	0.000	0.000	0.000	0.000	16.610	1466	1318	1466	1318	32	236	100	1918	"S214"
0	0	0	31	2	4	"Smad1 "	"Q15797"	11740	39830	70	5039	5039	260	5	3715	3715	3702	177	4	100	100	0	161257	7.554	100000.000	100000.000	0.000	0.000	0.000	0.000	0.000	16.610	1324	1324	1324	1324	32	236	100	1919	"S214"
0	0	0	31	3	4	"Smad1 "	"Q15797"	12240	39830	70	4964	4923	219	4	3661	3661	3672	196	5	100	100	0	157532	6.383	100000.000	100000.000	0.000	0.000	0.000	0.000	0.000	16.610	1303	1262	1303	1262	32	236	100	1920	"S214"
0	0	0	31	4	4	"Smad3 "	"P84022"	12740	39830	70	5634	5556	376	6	3763	3763	3746	186	4	100	100	0	177806	9.731	100000.000	100000.000	0.000	0.000	0.000	0.000	0.000	16.610	1871	1793	1871	1793	32	236	100	1921	"T179"
0	0	0	31	5	4	"Smad3 "	"P84022"	13240	39820	80	5425	5043	818	16	3698	3698	3698	203	5	80	76	0	262231	6.626	100000.000	100000.000	0.000	0.000	0.000	0.000	0.000	16.610	1727	1345	1727	1345	52	340	100	1922	"T179"
0	0	0	31	6	4	"Smad3 "	"P84022"	13730	39820	130	3812	4313	942	21	3677	3677	3836	2263	58	6	0	0	517588	0.211	100000.000	100000.000	0.000	0.000	0.000	0.000	0.000	16.610	135	636	135	636	120	940	100	1923	"T179"
0	0	0	31	7	4	"TGFBR1"	"P36897"	14240	39820	200	3655	3657	166	4	3644	3644	3664	332	9	2	0	0	1155677	-0.021	100000.000	100000.000	0.000	0.000	0.000	0.000	0.000	16.610	11	13	11	13	316	2384	100	1924	"t204"
0	0	0	31	8	4	"TGFBR1"	"P36897"	14740	39810	200	3526	3568	709	19	3590	3590	3616	428	11	1	0	0	1127391	-0.112	100000.000	100000.000	0.000	0.000	0.000	0.000	0.000	16.610	-64	-22	-64	-22	316	2384	100	1925	"t204"
0	0	0	31	9	4	"TGFBR1"	"P36897"	15240	39810	200	3574	3592	201	5	3597	3597	3611	279	7	8	0	0	1135218	-0.068	100000.000	100000.000	0.000	0.000	0.000	0.000	0.000	16.610	-23	-5	-23	-5	316	2384	100	1926	"t204"
[truncated: 228,711 more chars]
