# Supplementary material for: PIIKA 2.5: Enhanced quality control of peptide microarrays for kinome analysis
Source: PLoS One. 2021 Sep 10;16(9):e0257232. doi: 10.1371/journal.pone.0257232 (PMC8432839; doi:10.1371/journal.pone.0257232)
Supplement: S1 File — All arrays used in this experiment are available as txt files in the GPR format contained within a single zip folder. Individual files are named as in Table 1, where the first number, which follows S, represents the identifier for the samples. Samples 1 2, and 3 are control, 4,5 and 6 are treated with LPS, and 7,8, and 9 are treated with both LPS and cortisol. The number following this represents the day of experiment. For example, S1_2.txt contains the data for sample number 1 from the experiment performed on day 2. (ZIP) [file pone.0257232.s001.zip › arrays/S7_2.txt]

ATF	1.0
31	42    
"Type=GenePix Export 3"
"DateTime=2018/08/22 13:12:39"
"Settings="
"GalFile=T:\Arrays\Human Pig Gal File\Human Pig Gal File with Calibration spots  - Lot 3200 - Copy.txt"
"PixelSize=10"
"Wavelengths=532"
"ImageFiles=T:\Arrays\Method Development Day 2 - August 22, 2018\S7_2_532.tif 0"
"NormalizationMethod=None"
"NormalizationFactors=1"
"JpegImage="
"StdDev=Type 1"
"RatioFormulations=W1/W2 (532/)"
"FeatureType=Circular"
"Barcode="
"BackgroundSubtraction=LocalFeature"
"ImageOrigin=0, 0"
"JpegOrigin=1770, 4180"
"Creator=GenePix Pro 6.0.1.25"
"Scanner=GenePix 4200A 01  [116282]"
"FocusPosition=0"
"Temperature=24.25"
"LinesAveraged=1"
"Comment="
"PMTGain=350"
"ScanPower=100"
"LaserPower=2.58"
"Filters=Standard Green"
"ScanRegion=0,0,2200,7150"
"Supplier=Genetix Ltd."
"ArrayerSoftwareName=MicroArraying"
"ArrayerSoftwareVersion=QSoft XP Build 6700 (Revision 4)"
"Flags"	"Normalize"	"Autoflag"	"Block"	"Column"	"Row"	"Name"	"ID"	"X"	"Y"	"Dia."	"F532 Median"	"F532 Mean"	"F532 SD"	"F532 CV"	"B532"	"B532 Median"	"B532 Mean"	"B532 SD"	"B532 CV"	"% > B532+1SD"	"% > B532+2SD"	"F532 % Sat."	"F532 Total Intensity"	"SNR 532"	"Ratio of Medians (532/2)"	"Ratio of Means (532/2)"	"Median of Ratios (532/2)"	"Mean of Ratios (532/2)"	"Ratios SD (532/2)"	"Rgn Ratio (532/2)"	"Rgn R2 (532/2)"	"Log Ratio (532/2)"	"F532 Median - B532"	"F532 Mean - B532"	"Sum of Medians (532/2)"	"Sum of Means (532/2)"	"F Pixels"	"B Pixels"	"Circularity"	"Index"	"Target"
0	0	0	1	1	1	"ACTA1"	"P68133"	2220	4690	70	6240	6255	714	11	5162	5162	5180	345	6	87	68	0	200164	3.116	100000.000	100000.000	0.000	0.000	0.000	0.000	0.000	16.610	1078	1093	1078	1093	32	236	100	1	"Y55"
0	0	0	1	2	1	"ACTA1"	"P68133"	2710	4680	200	5160	5283	539	10	5174	5174	5234	749	14	10	1	0	1669393	0.065	100000.000	100000.000	0.000	0.000	0.000	0.000	0.000	16.610	-14	109	-14	109	316	2384	100	2	"Y55"
0	0	0	1	3	1	"ACTA1"	"P68133"	3210	4680	70	6499	6441	549	8	5188	5188	5189	323	6	87	87	0	206100	3.876	100000.000	100000.000	0.000	0.000	0.000	0.000	0.000	16.610	1311	1253	1311	1253	32	236	100	3	"Y55"
0	0	0	1	4	1	"A-Raf"	"P10398"	3710	4670	100	6041	6263	1531	24	5353	5353	5389	440	8	66	43	0	501023	1.986	100000.000	100000.000	0.000	0.000	0.000	0.000	0.000	16.610	688	910	688	910	80	560	100	4	"S214"
0	0	0	1	5	1	"A-Raf"	"P10398"	4210	4670	110	6290	6400	1370	21	5325	5325	5308	536	10	60	45	0	512014	2.037	100000.000	100000.000	0.000	0.000	0.000	0.000	0.000	16.610	965	1075	965	1075	80	656	100	5	"S214"
0	0	0	1	6	1	"A-Raf"	"P10398"	4710	4670	130	5912	5893	536	9	5351	5351	5299	677	12	43	5	0	707106	0.877	100000.000	100000.000	0.000	0.000	0.000	0.000	0.000	16.610	561	542	561	542	120	940	100	6	"S214"
0	0	0	1	7	1	"Cdk2"	"P24941"	5200	4670	140	5925	6030	2250	37	5328	5328	5308	533	10	52	16	0	940613	1.355	100000.000	100000.000	0.000	0.000	0.000	0.000	0.000	16.610	597	702	597	702	156	1140	100	7	"Y179"
0	0	0	1	8	1	"Cdk2"	"P24941"	5700	4670	160	6011	5976	379	6	5404	5404	5427	891	16	13	0	0	1242930	0.616	100000.000	100000.000	0.000	0.000	0.000	0.000	0.000	16.610	607	572	607	572	208	1512	100	8	"Y179"
0	0	0	1	9	1	"Cdk2"	"P24941"	6200	4660	120	6040	6060	400	6	5469	5469	5460	402	7	71	16	0	727152	1.493	100000.000	100000.000	0.000	0.000	0.000	0.000	0.000	16.610	571	591	571	591	120	820	100	9	"Y179"
0	0	0	1	1	2	"Cofilin 1"	"P23528"	2240	5340	70	6624	6618	248	3	5148	5148	5190	356	6	100	100	0	211778	4.011	100000.000	100000.000	0.000	0.000	0.000	0.000	0.000	16.610	1476	1470	1476	1470	32	236	100	10	"S2"
0	0	0	1	2	2	"Cofilin 1"	"P23528"	2740	5340	80	6448	6332	625	9	5070	5070	5077	348	6	88	86	0	329253	3.606	100000.000	100000.000	0.000	0.000	0.000	0.000	0.000	16.610	1378	1262	1378	1262	52	340	100	11	"S2"
0	0	0	1	3	2	"Cofilin 1"	"P23528"	3220	5320	70	6599	6533	690	10	5287	5287	5362	646	12	81	50	0	209068	1.813	100000.000	100000.000	0.000	0.000	0.000	0.000	0.000	16.610	1312	1246	1312	1246	32	236	100	12	"S2"
0	0	0	1	4	2	"CTNNB1"	"P35222"	3710	5310	200	5015	5152	1756	34	5394	5394	5458	1131	20	0	0	0	1628040	-0.271	100000.000	100000.000	0.000	0.000	0.000	0.000	0.000	16.610	-379	-242	-379	-242	316	2384	100	13	"S675"
0	0	0	1	5	2	"CTNNB1"	"P35222"	4210	5310	200	4904	5000	1829	36	5376	5376	5334	838	15	0	0	0	1579948	-0.399	100000.000	100000.000	0.000	0.000	0.000	0.000	0.000	16.610	-472	-376	-472	-376	316	2384	100	14	"S675"
0	0	0	1	6	2	"CTNNB1"	"P35222"	4710	5300	200	4987	5019	1652	32	5296	5296	5261	823	15	1	0	0	1585946	-0.294	100000.000	100000.000	0.000	0.000	0.000	0.000	0.000	16.610	-309	-277	-309	-277	316	2384	100	15	"S675"
0	0	0	1	7	2	"EGFR"	"P00533"	5210	5310	90	6139	6000	408	6	5401	5401	5414	1508	27	0	0	0	312000	0.389	100000.000	100000.000	0.000	0.000	0.000	0.000	0.000	16.610	738	599	738	599	52	420	100	16	"T693"
0	0	0	1	8	2	"EGFR"	"P00533"	5730	5290	120	5733	5781	487	8	5387	5387	5404	772	14	23	0	0	693748	0.488	100000.000	100000.000	0.000	0.000	0.000	0.000	0.000	16.610	346	394	346	394	120	820	100	17	"T693"
0	0	0	1	9	2	"EGFR"	"P00533"	6210	5290	90	6010	6002	368	6	5364	5364	5330	345	6	92	40	0	312093	1.948	100000.000	100000.000	0.000	0.000	0.000	0.000	0.000	16.610	646	638	646	638	52	420	100	18	"T693"
0	0	0	1	1	3	"JAK1"	"P23458"	2230	5980	130	5559	6078	1243	20	5265	5265	5236	495	9	42	34	0	729325	1.701	100000.000	100000.000	0.000	0.000	0.000	0.000	0.000	16.610	294	813	294	813	120	940	100	19	"Y1035"
0	0	0	1	2	3	"JAK1"	"P23458"	2710	5960	130	5275	5696	1052	18	5116	5116	5109	401	7	34	29	0	683461	1.464	100000.000	100000.000	0.000	0.000	0.000	0.000	0.000	16.610	159	580	159	580	120	940	100	20	"Y1035"
0	0	0	1	3	3	"JAK1"	"P23458"	3220	5960	80	7147	6777	991	14	5238	5238	5457	2488	45	11	0	0	352418	0.531	100000.000	100000.000	0.000	0.000	0.000	0.000	0.000	16.610	1909	1539	1909	1539	52	340	100	21	"Y1035"
0	0	0	1	4	3	"JNK2"	"P45984"	3720	5950	110	7302	7288	556	7	5415	5415	5400	512	9	100	97	0	583016	3.688	100000.000	100000.000	0.000	0.000	0.000	0.000	0.000	16.610	1887	1873	1887	1873	80	656	100	22	"T183"
0	0	0	1	5	3	"JNK2"	"P45984"	4210	5950	110	7344	7291	597	8	5420	5420	5395	550	10	100	88	0	583318	3.447	100000.000	100000.000	0.000	0.000	0.000	0.000	0.000	16.610	1924	1871	1924	1871	80	656	100	23	"T183"
0	0	0	1	6	3	"JNK2"	"P45984"	4710	5960	100	6892	7068	657	9	5402	5402	5371	535	9	98	81	0	565453	3.172	100000.000	100000.000	0.000	0.000	0.000	0.000	0.000	16.610	1490	1666	1490	1666	80	560	100	24	"T183"
0	0	0	1	7	3	"Kit "	"P10721"	5210	5950	80	5977	6007	725	12	5460	5460	5408	557	10	48	13	0	312379	1.075	100000.000	100000.000	0.000	0.000	0.000	0.000	0.000	16.610	517	547	517	547	52	340	100	25	"Y721"
0	0	0	1	8	3	"Kit "	"P10721"	5700	5940	200	5256	5311	792	14	5427	5427	5434	473	8	3	1	0	1678121	-0.260	100000.000	100000.000	0.000	0.000	0.000	0.000	0.000	16.610	-171	-116	-171	-116	316	2384	100	26	"Y721"
0	0	0	1	9	3	"Kit "	"P10721"	6190	5940	80	6337	6212	472	7	5425	5425	5467	473	8	73	42	0	323041	1.575	100000.000	100000.000	0.000	0.000	0.000	0.000	0.000	16.610	912	787	912	787	52	340	100	27	"Y721"
0	0	0	1	1	4	"MK3"	"P22001"	2190	6600	130	5907	7881	6745	85	5194	5194	5224	536	10	55	45	0	945747	4.957	100000.000	100000.000	0.000	0.000	0.000	0.000	0.000	16.610	713	2687	713	2687	120	940	100	28	"Y187"
0	0	0	1	2	4	"MK3"	"P22001"	2690	6600	150	5520	6566	1946	29	5071	5071	5103	412	8	52	42	0	1024278	3.551	100000.000	100000.000	0.000	0.000	0.000	0.000	0.000	16.610	449	1495	449	1495	156	1272	100	29	"Y187"
0	0	0	1	3	4	"MK3"	"P22001"	3210	6580	140	5544	6561	1727	26	5192	5192	5348	2099	39	37	1	0	1023493	0.578	100000.000	100000.000	0.000	0.000	0.000	0.000	0.000	16.610	352	1369	352	1369	156	1140	100	30	"Y187"
0	0	0	1	4	4	"NFAT1 "	"Q13469"	3690	6590	200	5222	5318	510	9	5310	5310	5349	499	9	15	1	0	1680387	-0.062	100000.000	100000.000	0.000	0.000	0.000	0.000	0.000	16.610	-88	8	-88	8	316	2384	100	31	"S326"
0	0	0	1	5	4	"NFAT1 "	"Q13469"	4190	6590	200	5410	5353	565	10	5407	5407	5392	577	10	13	0	0	1691601	-0.068	100000.000	100000.000	0.000	0.000	0.000	0.000	0.000	16.610	3	-54	3	-54	316	2384	100	32	"S326"
0	0	0	1	6	4	"NFAT1 "	"Q13469"	4690	6580	200	5362	5335	558	10	5376	5376	5374	1280	23	0	0	0	1685964	-0.030	100000.000	100000.000	0.000	0.000	0.000	0.000	0.000	16.610	-14	-41	-14	-41	316	2384	100	33	"S326"
0	0	0	1	7	4	"NFkB-p65 "	"Q04206"	5190	6580	200	5502	5596	2014	35	5395	5395	5374	669	12	11	2	0	1768363	0.332	100000.000	100000.000	0.000	0.000	0.000	0.000	0.000	16.610	107	201	107	201	316	2384	100	34	"S276"
0	0	0	1	8	4	"NFkB-p65 "	"Q04206"	5700	6580	70	6362	6401	827	12	5507	5507	5541	411	7	81	59	0	204844	2.092	100000.000	100000.000	0.000	0.000	0.000	0.000	0.000	16.610	855	894	855	894	32	236	100	35	"S276"
0	0	0	1	9	4	"NFkB-p65 "	"Q04206"	6200	6570	200	5638	5726	541	9	5478	5478	5466	350	6	31	12	0	1809261	0.743	100000.000	100000.000	0.000	0.000	0.000	0.000	0.000	16.610	160	248	160	248	316	2384	100	36	"S276"
0	0	0	1	1	5	"PDGFRb"	"P09619"	2220	7240	160	10088	9267	3787	40	5165	5165	5337	859	16	62	57	0	1927468	4.575	100000.000	100000.000	0.000	0.000	0.000	0.000	0.000	16.610	4923	4102	4923	4102	208	1512	100	37	"Y686"
0	0	0	1	2	5	"PDGFRb"	"P09619"	2710	7250	150	12560	11115	5981	53	5063	5063	5152	548	10	76	74	0	1733950	10.881	100000.000	100000.000	0.000	0.000	0.000	0.000	0.000	16.610	7497	6052	7497	6052	156	1272	100	38	"Y686"
0	0	0	1	3	5	"PDGFRb"	"P09619"	3220	7250	130	12893	11896	2952	24	5210	5210	5266	559	10	90	89	0	1427493	11.860	100000.000	100000.000	0.000	0.000	0.000	0.000	0.000	16.610	7683	6686	7683	6686	120	940	100	39	"Y686"
0	0	0	1	4	5	"PELI2"	"Q96FA3"	3720	7240	130	7252	7332	687	9	5421	5421	5443	483	8	100	97	0	879877	3.911	100000.000	100000.000	0.000	0.000	0.000	0.000	0.000	16.610	1831	1911	1831	1911	120	940	100	40	"T290"
0	0	0	1	5	5	"PELI2"	"Q96FA3"	4210	7240	140	7189	7155	667	9	5641	5641	5626	652	11	93	55	0	1116167	2.345	100000.000	100000.000	0.000	0.000	0.000	0.000	0.000	16.610	1548	1514	1548	1514	156	1140	100	41	"T290"
0	0	0	1	6	5	"PELI2"	"Q96FA3"	4720	7240	140	6931	7020	744	10	5611	5611	5539	657	11	87	50	0	1095097	2.254	100000.000	100000.000	0.000	0.000	0.000	0.000	0.000	16.610	1320	1409	1320	1409	156	1140	100	42	"T290"
0	0	0	1	7	5	"sek1"	"P45985"	5220	7230	200	5598	5557	489	8	5518	5518	5471	457	8	14	4	0	1755862	0.188	100000.000	100000.000	0.000	0.000	0.000	0.000	0.000	16.610	80	39	80	39	316	2384	100	43	"S2315"
0	0	0	1	8	5	"sek1"	"P45985"	5720	7220	200	5697	5715	432	7	5588	5588	5594	403	7	19	6	0	1806057	0.300	100000.000	100000.000	0.000	0.000	0.000	0.000	0.000	16.610	109	127	109	127	316	2384	100	44	"S2315"
0	0	0	1	9	5	"sek1"	"P45985"	6220	7220	200	5623	5591	440	7	5510	5510	5529	579	10	9	1	0	1766911	0.107	100000.000	100000.000	0.000	0.000	0.000	0.000	0.000	16.610	113	81	113	81	316	2384	100	45	"S2315"
0	0	0	1	1	6	"SMAD3"	"Q15796"	2180	7890	200	5106	5555	3180	57	5223	5223	5459	977	17	10	6	0	1755503	0.098	100000.000	100000.000	0.000	0.000	0.000	0.000	0.000	16.610	-117	332	-117	332	316	2384	100	46	"S416"
0	0	0	1	2	6	"SMAD3"	"Q15796"	2680	7890	200	4997	5164	730	14	4936	4936	5226	949	18	11	5	0	1631713	-0.065	100000.000	100000.000	0.000	0.000	0.000	0.000	0.000	16.610	61	228	61	228	316	2384	100	47	"S416"
0	0	0	1	3	6	"SMAD3"	"Q15796"	3170	7890	220	5180	5357	760	14	5107	5107	5361	853	15	13	6	0	2099797	-0.005	100000.000	100000.000	0.000	0.000	0.000	0.000	0.000	16.610	73	250	73	250	392	2896	100	48	"S416"
0	0	0	1	4	6	"TAK1 "	"O43318"	3690	7880	200	7028	6874	1318	19	5362	5362	5494	713	12	68	59	0	2172149	1.935	100000.000	100000.000	0.000	0.000	0.000	0.000	0.000	16.610	1666	1512	1666	1512	316	2384	100	49	"T178"
0	0	0	1	5	6	"TAK1 "	"O43318"	4190	7880	200	6774	7641	6069	79	5586	5586	5589	680	12	64	43	0	2414562	3.018	100000.000	100000.000	0.000	0.000	0.000	0.000	0.000	16.610	1188	2055	1188	2055	316	2384	100	50	"T178"
0	0	0	1	6	6	"TAK1 "	"O43318"	4690	7870	200	6628	6538	1016	15	5490	5490	5465	571	10	65	49	0	2065934	1.879	100000.000	100000.000	0.000	0.000	0.000	0.000	0.000	16.610	1138	1048	1138	1048	316	2384	100	51	"T178"
0	0	0	1	7	6	"TNIK"	"Q9UKE5"	5220	7880	120	7370	7290	2018	27	5534	5534	5498	541	9	85	79	0	874832	3.312	100000.000	100000.000	0.000	0.000	0.000	0.000	0.000	16.610	1836	1756	1836	1756	120	820	100	52	"T181"
0	0	0	1	8	6	"TNIK"	"Q9UKE5"	5710	7870	110	7810	7659	1050	13	5659	5659	5653	327	5	90	90	0	612687	6.135	100000.000	100000.000	0.000	0.000	0.000	0.000	0.000	16.610	2151	2000	2151	2000	80	656	100	53	"T181"
0	0	0	1	9	6	"TNIK"	"Q9UKE5"	6220	7870	130	7746	7553	685	9	5647	5647	5696	694	12	90	85	0	906304	2.676	100000.000	100000.000	0.000	0.000	0.000	0.000	0.000	16.610	2099	1906	2099	1906	120	940	100	54	"T181"
-75	0	0	1	1	7	"empty"	"empty"	2190	8530	200	5286	5419	784	14	5214	5214	5489	1817	33	6	0	0	1712528	-0.039	100000.000	100000.000	0.000	0.000	0.000	0.000	0.000	16.610	72	205	72	205	316	2384	100	55	"empty"
-75	0	0	1	2	7	"empty"	"empty"	2690	8530	200	5183	5582	1089	19	5036	5036	5343	1455	27	19	5	0	1763920	0.164	100000.000	100000.000	0.000	0.000	0.000	0.000	0.000	16.610	147	546	147	546	316	2384	100	56	"empty"
-75	0	0	1	3	7	"empty"	"empty"	3190	8530	200	5206	5823	1639	28	5174	5174	5582	1418	25	20	12	0	1839995	0.170	100000.000	100000.000	0.000	0.000	0.000	0.000	0.000	16.610	32	649	32	649	316	2384	100	57	"empty"
-75	0	0	1	4	7	"empty"	"empty"	3690	8530	200	5478	5786	1208	20	5572	5572	5864	1087	18	17	10	0	1828394	-0.072	100000.000	100000.000	0.000	0.000	0.000	0.000	0.000	16.610	-94	214	-94	214	316	2384	100	58	"empty"
-75	0	0	1	5	7	"empty"	"empty"	4190	8530	200	5795	6097	1256	20	5739	5739	5902	1129	19	18	10	0	1926685	0.173	100000.000	100000.000	0.000	0.000	0.000	0.000	0.000	16.610	56	358	56	358	316	2384	100	59	"empty"
-75	0	0	1	6	7	"empty"	"empty"	4690	8530	200	5619	5648	849	15	5677	5677	5860	2113	36	0	0	0	1784866	-0.100	100000.000	100000.000	0.000	0.000	0.000	0.000	0.000	16.610	-58	-29	-58	-29	316	2384	100	60	"empty"
-75	0	0	1	7	7	"empty"	"empty"	5190	8530	200	5601	5611	677	12	5663	5663	5711	667	11	7	2	0	1773109	-0.150	100000.000	100000.000	0.000	0.000	0.000	0.000	0.000	16.610	-62	-52	-62	-52	316	2384	100	61	"empty"
-75	0	0	1	8	7	"empty"	"empty"	5690	8530	200	5429	5419	353	6	5542	5542	5549	423	7	4	0	0	1712353	-0.307	100000.000	100000.000	0.000	0.000	0.000	0.000	0.000	16.610	-113	-123	-113	-123	316	2384	100	62	"empty"
-75	0	0	1	9	7	"empty"	"empty"	6190	8530	200	5504	5459	380	6	5570	5570	5561	380	6	5	1	0	1725139	-0.268	100000.000	100000.000	0.000	0.000	0.000	0.000	0.000	16.610	-66	-111	-66	-111	316	2384	100	63	"empty"
0	0	0	2	1	1	"PKACa "	"P17612"	6680	4670	110	7460	7533	1150	15	5313	5313	5291	452	8	97	95	0	602604	4.960	100000.000	100000.000	0.000	0.000	0.000	0.000	0.000	16.610	2147	2220	2147	2220	80	656	100	64	"T197"
0	0	0	2	2	1	"PKACa "	"P17612"	7180	4680	110	7711	7783	2510	32	5205	5205	5187	962	18	86	61	0	622661	2.699	100000.000	100000.000	0.000	0.000	0.000	0.000	0.000	16.610	2506	2578	2506	2578	80	656	100	65	"T197"
0	0	0	2	3	1	"PKACa "	"P17612"	7690	4680	110	8145	8650	2093	24	5438	5438	5455	866	15	95	85	0	692011	3.689	100000.000	100000.000	0.000	0.000	0.000	0.000	0.000	16.610	2707	3212	2707	3212	80	656	100	66	"T197"
0	0	0	2	4	1	"PTEN"	"P60484"	8180	4670	200	5270	5379	902	16	5336	5336	5318	626	11	8	4	0	1699702	0.097	100000.000	100000.000	0.000	0.000	0.000	0.000	0.000	16.610	-66	43	-66	43	316	2384	100	67	"Y315"
0	0	0	2	5	1	"PTEN"	"P60484"	8680	4670	200	5061	5246	1554	29	5115	5115	5179	619	11	9	2	0	1657843	0.108	100000.000	100000.000	0.000	0.000	0.000	0.000	0.000	16.610	-54	131	-54	131	316	2384	100	68	"Y315"
0	0	0	2	6	1	"PTEN"	"P60484"	9180	4680	200	5055	5267	1166	22	5028	5028	5093	593	11	12	6	0	1664343	0.293	100000.000	100000.000	0.000	0.000	0.000	0.000	0.000	16.610	27	239	27	239	316	2384	100	69	"Y315"
0	0	0	2	7	1	"SOC3"	"O14543"	9680	4680	200	4978	5101	741	14	5074	5074	5180	932	17	3	1	0	1612032	-0.085	100000.000	100000.000	0.000	0.000	0.000	0.000	0.000	16.610	-96	27	-96	27	316	2384	100	70	"Y204"
0	0	0	2	8	1	"SOC3"	"O14543"	10190	4680	120	5184	5505	1653	30	5155	5155	5237	1223	23	6	4	0	660582	0.219	100000.000	100000.000	0.000	0.000	0.000	0.000	0.000	16.610	29	350	29	350	120	820	100	71	"Y204"
0	0	0	2	9	1	"SOC3"	"O14543"	10690	4680	200	4934	4985	471	9	5073	5073	5109	605	11	5	1	0	1575132	-0.205	100000.000	100000.000	0.000	0.000	0.000	0.000	0.000	16.610	-139	-88	-139	-88	316	2384	100	72	"Y204"
0	0	0	2	1	2	"STAT3 "	"P40763"	6670	5310	200	5365	5511	1169	21	5235	5235	5172	661	12	19	9	0	1741608	0.513	100000.000	100000.000	0.000	0.000	0.000	0.000	0.000	16.610	130	276	130	276	316	2384	100	73	"S691"
0	0	0	2	2	2	"STAT3 "	"P40763"	7180	5320	90	6305	6321	605	9	5225	5225	5156	483	9	82	59	0	328684	2.412	100000.000	100000.000	0.000	0.000	0.000	0.000	0.000	16.610	1080	1096	1080	1096	52	420	100	74	"S691"
0	0	0	2	3	2	"STAT3 "	"P40763"	7690	5330	80	6020	6270	622	9	5364	5364	5321	547	10	61	40	0	326035	1.735	100000.000	100000.000	0.000	0.000	0.000	0.000	0.000	16.610	656	906	656	906	52	340	100	75	"S691"
0	0	0	2	4	2	"STAT6 "	"P42226"	8180	5320	200	5490	5471	457	8	5338	5338	5351	629	11	13	0	0	1728733	0.191	100000.000	100000.000	0.000	0.000	0.000	0.000	0.000	16.610	152	133	152	133	316	2384	100	76	"T645"
0	0	0	2	5	2	"STAT6 "	"P42226"	8680	5310	130	5437	5568	988	17	5124	5124	5164	417	8	41	7	0	668141	0.969	100000.000	100000.000	0.000	0.000	0.000	0.000	0.000	16.610	313	444	313	444	120	940	100	77	"T645"
0	0	0	2	6	2	"STAT6 "	"P42226"	9200	5340	160	5377	5405	362	6	5076	5076	5088	380	7	39	5	0	1124179	0.834	100000.000	100000.000	0.000	0.000	0.000	0.000	0.000	16.610	301	329	301	329	208	1512	100	78	"T645"
0	0	0	2	7	2	"14-3-3 beta"	"P31946"	9690	5330	140	11699	10644	2688	25	5077	5077	5138	531	10	87	85	0	1660411	10.369	100000.000	100000.000	0.000	0.000	0.000	0.000	0.000	16.610	6622	5567	6622	5567	156	1140	100	79	"S185"
0	0	0	2	8	2	"14-3-3 beta"	"P31946"	10190	5330	140	11831	11033	2534	22	5178	5178	5213	479	9	93	89	0	1721198	12.150	100000.000	100000.000	0.000	0.000	0.000	0.000	0.000	16.610	6653	5855	6653	5855	156	1140	100	80	"S185"
0	0	0	2	9	2	"14-3-3 beta"	"P31946"	10690	5340	130	12270	12078	1451	12	5148	5148	5146	429	8	100	98	0	1449362	16.159	100000.000	100000.000	0.000	0.000	0.000	0.000	0.000	16.610	7122	6930	7122	6930	120	940	100	81	"S185"
0	0	0	2	1	3	"Tgfbr2"	"P37173"	6670	5970	130	5775	5695	545	9	5353	5353	5312	414	7	51	15	0	683423	0.925	100000.000	100000.000	0.000	0.000	0.000	0.000	0.000	16.610	422	342	422	342	120	940	100	82	"S409"
0	0	0	2	2	3	"Tgfbr2"	"P37173"	7200	5970	140	5449	5429	471	8	5272	5272	5261	509	9	26	0	0	846873	0.330	100000.000	100000.000	0.000	0.000	0.000	0.000	0.000	16.610	177	157	177	157	156	1140	100	83	"S409"
0	0	0	2	3	3	"Tgfbr2"	"P37173"	7690	5970	200	5487	5497	658	11	5479	5479	5466	517	9	20	0	0	1737171	0.060	100000.000	100000.000	0.000	0.000	0.000	0.000	0.000	16.610	8	18	8	18	316	2384	100	84	"S409"
0	0	0	2	4	3	"Tyk2"	"P29597"	8190	5970	80	6587	6505	783	12	5331	5331	5361	407	7	80	69	0	338283	2.811	100000.000	100000.000	0.000	0.000	0.000	0.000	0.000	16.610	1256	1174	1256	1174	52	340	100	85	"Y1054/5"
0	0	0	2	5	3	"Tyk2"	"P29597"	8680	5970	70	6740	6787	1530	22	5065	5065	5131	427	8	93	84	0	217174	3.878	100000.000	100000.000	0.000	0.000	0.000	0.000	0.000	16.610	1675	1722	1675	1722	32	236	100	86	"Y1054/5"
0	0	0	2	6	3	"Tyk2"	"P29597"	9180	5960	130	5372	5678	956	16	5138	5138	5150	293	5	42	30	0	681336	1.802	100000.000	100000.000	0.000	0.000	0.000	0.000	0.000	16.610	234	540	234	540	120	940	100	87	"Y1054/5"
0	0	0	2	7	3	"caveolin-1"	"Q03135"	9690	5960	130	5837	6176	3067	49	5156	5156	5165	342	6	75	48	0	741130	2.956	100000.000	100000.000	0.000	0.000	0.000	0.000	0.000	16.610	681	1020	681	1020	120	940	100	88	"Y14"
0	0	0	2	8	3	"caveolin-1"	"Q03135"	10180	5970	90	6276	6306	473	7	5309	5309	5277	439	8	88	55	0	327896	2.344	100000.000	100000.000	0.000	0.000	0.000	0.000	0.000	16.610	967	997	967	997	52	420	100	89	"Y14"
0	0	0	2	9	3	"caveolin-1"	"Q03135"	10680	5960	90	6241	6306	554	8	5230	5230	5244	506	9	80	50	0	327928	2.099	100000.000	100000.000	0.000	0.000	0.000	0.000	0.000	16.610	1011	1076	1011	1076	52	420	100	90	"Y14"
0	0	0	2	1	4	"Cdc42 "	"P60953"	6680	6620	100	6157	6081	936	15	5520	5520	5419	528	9	55	26	0	486491	1.254	100000.000	100000.000	0.000	0.000	0.000	0.000	0.000	16.610	637	561	637	561	80	560	100	91	"Y32"
0	0	0	2	2	4	"Cdc42 "	"P60953"	7180	6620	80	6044	5936	674	11	5298	5298	5265	577	10	51	28	0	308655	1.163	100000.000	100000.000	0.000	0.000	0.000	0.000	0.000	16.610	746	638	746	638	52	340	100	92	"Y32"
0	0	0	2	3	4	"Cdc42 "	"P60953"	7680	6610	200	5662	5529	677	12	5505	5505	5460	822	15	12	0	0	1747316	0.084	100000.000	100000.000	0.000	0.000	0.000	0.000	0.000	16.610	157	24	157	24	316	2384	100	93	"Y32"
0	0	0	2	4	4	"Flt3"	"P36888"	8180	6610	200	5697	5606	612	10	5455	5455	5461	506	9	29	5	0	1771403	0.287	100000.000	100000.000	0.000	0.000	0.000	0.000	0.000	16.610	242	151	242	151	316	2384	100	94	"Y591"
0	0	0	2	5	4	"Flt3"	"P36888"	8680	6610	140	5319	5436	534	9	5163	5163	5185	480	9	22	10	0	848077	0.523	100000.000	100000.000	0.000	0.000	0.000	0.000	0.000	16.610	156	273	156	273	156	1140	100	95	"Y591"
0	0	0	2	6	4	"Flt3"	"P36888"	9140	6600	130	5212	5476	769	14	5128	5128	5152	389	7	38	30	0	657142	0.833	100000.000	100000.000	0.000	0.000	0.000	0.000	0.000	16.610	84	348	84	348	120	940	100	96	"Y591"
0	0	0	2	7	4	"gp130 "	"P40189"	9680	6610	200	5227	5241	370	7	5129	5129	5172	411	7	20	4	0	1656208	0.168	100000.000	100000.000	0.000	0.000	0.000	0.000	0.000	16.610	98	112	98	112	316	2384	100	97	"Y767"
0	0	0	2	8	4	"gp130 "	"P40189"	10180	6610	200	5224	5271	437	8	5211	5211	5230	502	9	16	2	0	1665511	0.082	100000.000	100000.000	0.000	0.000	0.000	0.000	0.000	16.610	13	60	13	60	316	2384	100	98	"Y767"
0	0	0	2	9	4	"gp130 "	"P40189"	10680	6610	200	5222	5239	522	9	5242	5242	5226	490	9	19	1	0	1655496	0.027	100000.000	100000.000	0.000	0.000	0.000	0.000	0.000	16.610	-20	-3	-20	-3	316	2384	100	99	"Y767"
0	0	0	2	1	5	"IKK-beta "	"O14920"	6690	7260	130	7428	7291	768	10	5454	5454	5417	575	10	88	85	0	874869	3.259	100000.000	100000.000	0.000	0.000	0.000	0.000	0.000	16.610	1974	1837	1974	1837	120	940	100	100	"Y199"
0	0	0	2	2	5	"IKK-beta "	"O14920"	7190	7260	120	7341	7202	798	11	5330	5330	5290	618	11	93	76	0	864288	3.094	100000.000	100000.000	0.000	0.000	0.000	0.000	0.000	16.610	2011	1872	2011	1872	120	820	100	101	"Y199"
0	0	0	2	3	5	"IKK-beta "	"O14920"	7710	7240	120	7209	7303	804	11	5443	5443	5445	479	8	96	90	0	876312	3.879	100000.000	100000.000	0.000	0.000	0.000	0.000	0.000	16.610	1766	1860	1766	1860	120	820	100	102	"Y199"
0	0	0	2	4	5	"IRAK1"	"P51617"	8200	7250	120	7179	6892	839	12	5317	5317	5371	431	8	85	75	0	827012	3.529	100000.000	100000.000	0.000	0.000	0.000	0.000	0.000	16.610	1862	1575	1862	1575	120	820	100	103	"T209"
0	0	0	2	5	5	"IRAK1"	"P51617"	8690	7260	110	7338	7295	502	6	5219	5219	5215	300	5	97	97	0	583637	6.933	100000.000	100000.000	0.000	0.000	0.000	0.000	0.000	16.610	2119	2076	2119	2076	80	656	100	104	"T209"
0	0	0	2	6	5	"IRAK1"	"P51617"	9200	7270	110	7326	7206	519	7	5146	5146	5165	329	6	98	98	0	576483	6.204	100000.000	100000.000	0.000	0.000	0.000	0.000	0.000	16.610	2180	2060	2180	2060	80	656	100	105	"T209"
0	0	0	2	7	5	"IRS-1"	"P35568"	9690	7250	200	5315	5393	503	9	5136	5136	5163	359	6	32	13	0	1704087	0.641	100000.000	100000.000	0.000	0.000	0.000	0.000	0.000	16.610	179	257	179	257	316	2384	100	106	"S312"
0	0	0	2	8	5	"IRS-1"	"P35568"	10200	7250	160	5466	5552	590	10	5186	5186	5258	1077	20	15	0	0	1154744	0.273	100000.000	100000.000	0.000	0.000	0.000	0.000	0.000	16.610	280	366	280	366	208	1512	100	107	"S312"
0	0	0	2	9	5	"IRS-1"	"P35568"	10700	7250	200	5418	5478	1185	21	5217	5217	5222	527	10	23	8	0	1730912	0.486	100000.000	100000.000	0.000	0.000	0.000	0.000	0.000	16.610	201	261	201	261	316	2384	100	108	"S312"
0	0	0	2	1	6	"Malt1"	"Q9UDY8"	6680	7880	200	5284	5282	481	9	5507	5507	5461	469	8	5	0	0	1669102	-0.382	100000.000	100000.000	0.000	0.000	0.000	0.000	0.000	16.610	-223	-225	-223	-225	316	2384	100	109	"S135"
0	0	0	2	2	6	"Malt1"	"Q9UDY8"	7180	7880	200	5184	5132	708	13	5365	5365	5336	767	14	6	0	0	1621786	-0.266	100000.000	100000.000	0.000	0.000	0.000	0.000	0.000	16.610	-181	-233	-181	-233	316	2384	100	110	"S135"
0	0	0	2	3	6	"Malt1"	"Q9UDY8"	7680	7880	200	5112	5153	756	14	5437	5437	5371	588	10	6	1	0	1628259	-0.371	100000.000	100000.000	0.000	0.000	0.000	0.000	0.000	16.610	-325	-284	-325	-284	316	2384	100	111	"S135"
0	0	0	2	4	6	"MEK1 "	"Q02750"	8180	7880	200	5517	5513	587	10	5323	5323	5344	492	9	24	10	0	1741991	0.343	100000.000	100000.000	0.000	0.000	0.000	0.000	0.000	16.610	194	190	194	190	316	2384	100	112	"T385"
0	0	0	2	5	6	"MEK1 "	"Q02750"	8690	7880	100	5909	5777	544	9	5120	5120	5168	645	12	55	10	0	462132	0.944	100000.000	100000.000	0.000	0.000	0.000	0.000	0.000	16.610	789	657	789	657	80	560	100	113	"T385"
0	0	0	2	6	6	"MEK1 "	"Q02750"	9190	7870	130	5263	5441	583	10	5050	5050	5114	890	17	21	0	0	652971	0.367	100000.000	100000.000	0.000	0.000	0.000	0.000	0.000	16.610	213	391	213	391	120	940	100	114	"T385"
0	0	0	2	7	6	"p47phox "	"P14598"	9690	7870	200	5009	5016	418	8	5093	5093	5137	603	11	1	0	0	1585172	-0.201	100000.000	100000.000	0.000	0.000	0.000	0.000	0.000	16.610	-84	-77	-84	-77	316	2384	100	115	"S359"
0	0	0	2	8	6	"p47phox "	"P14598"	10190	7870	200	5192	5209	597	11	5272	5272	5297	640	12	4	0	0	1645948	-0.137	100000.000	100000.000	0.000	0.000	0.000	0.000	0.000	16.610	-80	-63	-80	-63	316	2384	100	116	"S359"
0	0	0	2	9	6	"p47phox "	"P14598"	10690	7870	200	5161	5139	508	9	5289	5289	5297	551	10	6	0	0	1623922	-0.287	100000.000	100000.000	0.000	0.000	0.000	0.000	0.000	16.610	-128	-150	-128	-150	316	2384	100	117	"S359"
-75	0	0	2	1	7	"empty"	"empty"	6680	8540	200	5374	5310	416	7	5443	5443	5388	459	8	4	0	0	1678032	-0.170	100000.000	100000.000	0.000	0.000	0.000	0.000	0.000	16.610	-69	-133	-69	-133	316	2384	100	118	"empty"
-75	0	0	2	2	7	"empty"	"empty"	7180	8540	200	5338	5280	536	10	5265	5265	5269	616	11	13	0	0	1668422	0.018	100000.000	100000.000	0.000	0.000	0.000	0.000	0.000	16.610	73	15	73	15	316	2384	100	119	"empty"
-75	0	0	2	3	7	"empty"	"empty"	7680	8540	200	5366	5334	643	12	5405	5405	5357	595	11	12	1	0	1685568	-0.039	100000.000	100000.000	0.000	0.000	0.000	0.000	0.000	16.610	-39	-71	-39	-71	316	2384	100	120	"empty"
-75	0	0	2	4	7	"empty"	"empty"	8180	8540	200	5247	5304	503	9	5345	5345	5415	1231	22	0	0	0	1676131	-0.090	100000.000	100000.000	0.000	0.000	0.000	0.000	0.000	16.610	-98	-41	-98	-41	316	2384	100	121	"empty"
-75	0	0	2	5	7	"empty"	"empty"	8680	8540	200	5201	5213	341	6	5200	5200	5263	1097	20	0	0	0	1647416	-0.046	100000.000	100000.000	0.000	0.000	0.000	0.000	0.000	16.610	1	13	1	13	316	2384	100	122	"empty"
-75	0	0	2	6	7	"empty"	"empty"	9180	8540	200	5162	5215	627	12	5146	5146	5185	778	15	2	1	0	1647881	0.039	100000.000	100000.000	0.000	0.000	0.000	0.000	0.000	16.610	16	69	16	69	316	2384	100	123	"empty"
0	0	0	2	7	7	"GLQAWPG-pS-AIPQFLG_GLQAWPGEAIPQFLG_20vs80"	"GLQAWPG-pS-AIPQFLG_GLQAWPGEAIPQFLG_20vs80"	9710	8530	100	9984	9539	1504	15	5159	5159	5175	417	8	96	92	0	763139	10.465	100000.000	100000.000	0.000	0.000	0.000	0.000	0.000	16.610	4825	4380	4825	4380	80	560	100	124	"GLQAWPG-pS-AIPQFLG_GLQAWPGEAIPQFLG_20vs80"
0	0	0	2	8	7	"GLQAWPG-pS-AIPQFLG_GLQAWPGEAIPQFLG_20vs80"	"GLQAWPG-pS-AIPQFLG_GLQAWPGEAIPQFLG_20vs80"	10200	8540	90	9812	10070	936	9	5310	5310	5313	510	9	100	100	0	523642	9.327	100000.000	100000.000	0.000	0.000	0.000	0.000	0.000	16.610	4502	4760	4502	4760	52	420	100	125	"GLQAWPG-pS-AIPQFLG_GLQAWPGEAIPQFLG_20vs80"
0	0	0	2	9	7	"GLQAWPG-pS-AIPQFLG_GLQAWPGEAIPQFLG_20vs80"	"GLQAWPG-pS-AIPQFLG_GLQAWPGEAIPQFLG_20vs80"	10700	8530	90	9973	10019	1560	15	5350	5350	5345	495	9	94	94	0	521001	9.442	100000.000	100000.000	0.000	0.000	0.000	0.000	0.000	16.610	4623	4669	4623	4669	52	420	100	126	"GLQAWPG-pS-AIPQFLG_GLQAWPGEAIPQFLG_20vs80"
0	0	0	3	1	1	"JAK1"	"P23458"	11160	4660	200	5153	5216	491	9	5076	5076	5107	595	11	15	0	0	1648190	0.183	100000.000	100000.000	0.000	0.000	0.000	0.000	0.000	16.610	77	140	77	140	316	2384	100	127	"Y220"
0	0	0	3	2	1	"JAK1"	"P23458"	11660	4650	200	5257	5255	335	6	5211	5211	5237	757	14	0	0	0	1660600	0.024	100000.000	100000.000	0.000	0.000	0.000	0.000	0.000	16.610	46	44	46	44	316	2384	100	128	"Y220"
0	0	0	3	3	1	"JAK1"	"P23458"	12160	4650	200	5486	5521	396	7	5357	5357	5385	626	11	6	1	0	1744674	0.217	100000.000	100000.000	0.000	0.000	0.000	0.000	0.000	16.610	129	164	129	164	316	2384	100	129	"Y220"
0	0	0	3	4	1	"Jun "	"P05412"	12660	4650	90	6236	6251	440	7	5378	5378	5392	281	5	90	78	0	325057	3.057	100000.000	100000.000	0.000	0.000	0.000	0.000	0.000	16.610	858	873	858	873	52	420	100	130	"S243"
0	0	0	3	5	1	"Jun "	"P05412"	13170	4650	80	6119	6216	455	7	5382	5382	5378	396	7	84	46	0	323233	2.116	100000.000	100000.000	0.000	0.000	0.000	0.000	0.000	16.610	737	834	737	834	52	340	100	131	"S243"
0	0	0	3	6	1	"Jun "	"P05412"	13670	4650	100	5913	5846	644	11	5390	5390	5359	457	8	52	28	0	467696	1.066	100000.000	100000.000	0.000	0.000	0.000	0.000	0.000	16.610	523	456	523	456	80	560	100	132	"S243"
0	0	0	3	7	1	"Kit "	"P10721"	14160	4640	200	5348	5492	776	14	5282	5282	5299	653	12	17	11	0	1735448	0.296	100000.000	100000.000	0.000	0.000	0.000	0.000	0.000	16.610	66	210	66	210	316	2384	100	133	"Y568/70"
0	0	0	3	8	1	"Kit "	"P10721"	14660	4640	200	5367	5516	691	12	5196	5196	5232	648	12	18	13	0	1742976	0.438	100000.000	100000.000	0.000	0.000	0.000	0.000	0.000	16.610	171	320	171	320	316	2384	100	134	"Y568/70"
0	0	0	3	9	1	"Kit "	"P10721"	15160	4630	200	5857	5983	632	10	5731	5731	5729	772	13	16	5	0	1890512	0.329	100000.000	100000.000	0.000	0.000	0.000	0.000	0.000	16.610	126	252	126	252	316	2384	100	135	"Y568/70"
0	0	0	3	1	2	"Mlk3"	"Q16584"	11180	5310	120	6417	6385	739	11	5171	5171	5146	466	9	81	70	0	766214	2.659	100000.000	100000.000	0.000	0.000	0.000	0.000	0.000	16.610	1246	1214	1246	1214	120	820	100	136	"S281"
0	0	0	3	2	2	"Mlk3"	"Q16584"	11690	5320	110	7126	7146	685	9	5367	5367	5383	403	7	97	97	0	571697	4.375	100000.000	100000.000	0.000	0.000	0.000	0.000	0.000	16.610	1759	1779	1759	1779	80	656	100	137	"S281"
0	0	0	3	3	2	"Mlk3"	"Q16584"	12160	5320	120	7301	7141	678	9	5434	5434	5429	355	6	92	88	0	856944	4.823	100000.000	100000.000	0.000	0.000	0.000	0.000	0.000	16.610	1867	1707	1867	1707	120	820	100	138	"S281"
0	0	0	3	4	2	"NFAT2 "	"O95644"	12660	5300	90	6124	6143	417	6	5497	5497	5508	408	7	65	38	0	319452	1.556	100000.000	100000.000	0.000	0.000	0.000	0.000	0.000	16.610	627	646	627	646	52	420	100	139	"S172"
0	0	0	3	5	2	"NFAT2 "	"O95644"	13170	5300	80	6271	6310	399	6	5395	5395	5412	406	7	92	55	0	328108	2.212	100000.000	100000.000	0.000	0.000	0.000	0.000	0.000	16.610	876	915	876	915	52	340	100	140	"S172"
0	0	0	3	6	2	"NFAT2 "	"O95644"	13670	5300	200	5554	5585	780	13	5370	5370	5372	449	8	30	8	0	1764879	0.474	100000.000	100000.000	0.000	0.000	0.000	0.000	0.000	16.610	184	215	184	215	316	2384	100	141	"S172"
0	0	0	3	7	2	"PI3-kinase p85 subunit beta"	"O00459"	14180	5290	130	5713	6753	2095	31	5332	5332	5356	393	7	49	35	0	810300	3.555	100000.000	100000.000	0.000	0.000	0.000	0.000	0.000	16.610	381	1421	381	1421	120	940	100	142	"Y464"
0	0	0	3	8	2	"PI3-kinase p85 subunit beta"	"O00459"	14650	5290	130	5591	6470	1774	27	5357	5357	5379	424	7	36	32	0	776378	2.573	100000.000	100000.000	0.000	0.000	0.000	0.000	0.000	16.610	234	1113	234	1113	120	940	100	143	"Y464"
0	0	0	3	9	2	"PI3-kinase p85 subunit beta"	"O00459"	15180	5290	80	9273	8538	1766	20	6118	6118	6143	403	6	75	73	0	443973	5.943	100000.000	100000.000	0.000	0.000	0.000	0.000	0.000	16.610	3155	2420	3155	2420	52	340	100	144	"Y464"
0	0	0	3	1	3	"p47phox "	"P14598"	11150	5950	200	4969	5006	474	9	5221	5221	5211	452	8	7	0	0	1581797	-0.454	100000.000	100000.000	0.000	0.000	0.000	0.000	0.000	16.610	-252	-215	-252	-215	316	2384	100	145	"S370"
0	0	0	3	2	3	"p47phox "	"P14598"	11650	5950	200	5095	5116	429	8	5412	5412	5418	667	12	0	0	0	1616557	-0.453	100000.000	100000.000	0.000	0.000	0.000	0.000	0.000	16.610	-317	-296	-317	-296	316	2384	100	146	"S370"
0	0	0	3	3	3	"p47phox "	"P14598"	12150	5950	200	5329	5317	484	9	5564	5564	5583	813	14	0	0	0	1680099	-0.327	100000.000	100000.000	0.000	0.000	0.000	0.000	0.000	16.610	-235	-247	-235	-247	316	2384	100	147	"S370"
0	0	0	3	4	3	"PDGFRb"	"P09619"	12650	5950	80	6122	6099	423	6	5589	5589	5585	390	6	67	25	0	317167	1.318	100000.000	100000.000	0.000	0.000	0.000	0.000	0.000	16.610	533	510	533	510	52	340	100	148	"Y716"
0	0	0	3	5	3	"PDGFRb"	"P09619"	13160	5950	90	6005	5864	436	7	5483	5483	5503	469	8	55	3	0	304941	0.770	100000.000	100000.000	0.000	0.000	0.000	0.000	0.000	16.610	522	381	522	381	52	420	100	149	"Y716"
0	0	0	3	6	3	"PDGFRb"	"P09619"	13640	5940	120	5714	5862	1736	29	5402	5402	5409	471	8	36	9	0	703499	0.962	100000.000	100000.000	0.000	0.000	0.000	0.000	0.000	16.610	312	460	312	460	120	820	100	150	"Y716"
0	0	0	3	7	3	"Rack1"	"P63244"	14170	5940	160	6305	6442	766	11	5426	5426	5489	1442	26	21	1	0	1339990	0.661	100000.000	100000.000	0.000	0.000	0.000	0.000	0.000	16.610	879	1016	879	1016	208	1512	100	151	"y246"
0	0	0	3	8	3	"Rack1"	"P63244"	14670	5940	120	6860	6959	1418	20	5594	5594	5619	591	10	95	58	0	835037	2.267	100000.000	100000.000	0.000	0.000	0.000	0.000	0.000	16.610	1266	1365	1266	1365	120	820	100	152	"y246"
0	0	0	3	9	3	"Rack1"	"P63244"	15170	5950	120	7164	7563	4528	59	6189	6189	6212	397	6	76	62	0	907573	3.403	100000.000	100000.000	0.000	0.000	0.000	0.000	0.000	16.610	975	1374	975	1374	120	820	100	153	"y246"
0	0	0	3	1	4	"Sek1"	"P45985"	11170	6580	200	4819	4911	923	18	5203	5203	5181	422	8	7	2	0	1552001	-0.640	100000.000	100000.000	0.000	0.000	0.000	0.000	0.000	16.610	-384	-292	-384	-292	316	2384	100	154	"S80"
0	0	0	3	2	4	"Sek1"	"P45985"	11670	6580	200	4974	5050	732	14	5417	5417	5400	344	6	3	0	0	1595899	-1.017	100000.000	100000.000	0.000	0.000	0.000	0.000	0.000	16.610	-443	-367	-443	-367	316	2384	100	155	"S80"
0	0	0	3	3	4	"Sek1"	"P45985"	12170	6570	200	5100	5149	440	8	5450	5450	5466	388	7	5	1	0	1627071	-0.817	100000.000	100000.000	0.000	0.000	0.000	0.000	0.000	16.610	-350	-301	-350	-301	316	2384	100	156	"S80"
0	0	0	3	4	4	"process-control__"	"GGSGGSGDYKDDDDK"	12670	6580	110	5936	6043	710	11	5493	5493	5495	356	6	56	38	0	483456	1.539	100000.000	100000.000	0.000	0.000	0.000	0.000	0.000	16.610	443	550	443	550	80	656	100	157	"process-control__"
0	0	0	3	5	4	"process-control__"	"GGSGGSGDYKDDDDK"	13200	6590	80	6020	6085	658	10	5346	5346	5375	418	7	55	44	0	316425	1.699	100000.000	100000.000	0.000	0.000	0.000	0.000	0.000	16.610	674	739	674	739	52	340	100	158	"process-control__"
0	0	0	3	6	4	"process-control__"	"GGSGGSGDYKDDDDK"	13690	6570	170	5726	5896	1196	20	5504	5504	5495	464	8	30	13	0	1226458	0.864	100000.000	100000.000	0.000	0.000	0.000	0.000	0.000	16.610	222	392	222	392	208	1660	100	159	"process-control__"
0	0	0	3	7	4	"TAB1"	"Q15750"	14180	6570	200	5529	5522	410	7	5495	5495	5494	390	7	15	3	0	1744988	0.072	100000.000	100000.000	0.000	0.000	0.000	0.000	0.000	16.610	34	27	34	27	316	2384	100	160	"S423"
0	0	0	3	8	4	"TAB1"	"Q15750"	14680	6560	200	5456	5491	386	7	5561	5561	5671	707	12	2	0	0	1735021	-0.255	100000.000	100000.000	0.000	0.000	0.000	0.000	0.000	16.610	-105	-70	-105	-70	316	2384	100	161	"S423"
0	0	0	3	9	4	"TAB1"	"Q15750"	15180	6560	200	6218	6306	490	7	6335	6335	6384	600	9	9	1	0	1992576	-0.130	100000.000	100000.000	0.000	0.000	0.000	0.000	0.000	16.610	-117	-29	-117	-29	316	2384	100	162	"S423"
0	0	0	3	1	5	"4E-BP1 "	"Q13541"	11160	7230	120	5634	5668	500	8	5252	5252	5212	449	8	44	21	0	680159	1.016	100000.000	100000.000	0.000	0.000	0.000	0.000	0.000	16.610	382	416	382	416	120	820	100	163	"T46"
0	0	0	3	2	5	"4E-BP1 "	"Q13541"	11650	7220	200	5591	5565	465	8	5405	5405	5409	667	12	14	0	0	1758434	0.234	100000.000	100000.000	0.000	0.000	0.000	0.000	0.000	16.610	186	160	186	160	316	2384	100	164	"T46"
0	0	0	3	3	5	"4E-BP1 "	"Q13541"	12150	7220	100	6291	6232	452	7	5682	5682	5715	344	6	73	41	0	498573	1.503	100000.000	100000.000	0.000	0.000	0.000	0.000	0.000	16.610	609	550	609	550	80	560	100	165	"T46"
0	0	0	3	4	5	"Akt1"	"P31749"	12660	7220	140	6043	6078	574	9	5629	5629	5610	367	6	55	32	0	948237	1.275	100000.000	100000.000	0.000	0.000	0.000	0.000	0.000	16.610	414	449	414	449	156	1140	100	166	"T450"
0	0	0	3	5	5	"Akt1"	"P31749"	13180	7230	90	6486	6419	470	7	5622	5622	5596	329	5	82	65	0	333766	2.502	100000.000	100000.000	0.000	0.000	0.000	0.000	0.000	16.610	864	797	864	797	52	420	100	167	"T450"
0	0	0	3	6	5	"Akt1"	"P31749"	13680	7230	100	6268	6220	857	13	5597	5597	5568	522	9	57	35	0	497639	1.249	100000.000	100000.000	0.000	0.000	0.000	0.000	0.000	16.610	671	623	671	623	80	560	100	168	"T450"
0	0	0	3	7	5	"Bax"	"Q07812"	14170	7220	110	9235	9104	707	7	5516	5516	5555	659	11	100	98	0	728359	5.385	100000.000	100000.000	0.000	0.000	0.000	0.000	0.000	16.610	3719	3588	3719	3588	80	656	100	169	"S163"
0	0	0	3	8	5	"Bax"	"Q07812"	14670	7220	100	9069	9464	4191	44	5515	5515	5545	397	7	98	98	0	757104	9.872	100000.000	100000.000	0.000	0.000	0.000	0.000	0.000	16.610	3554	3949	3554	3949	80	560	100	170	"S163"
0	0	0	3	9	5	"Bax"	"Q07812"	15180	7230	110	9274	9277	798	8	6247	6247	6336	667	10	98	96	0	742146	4.409	100000.000	100000.000	0.000	0.000	0.000	0.000	0.000	16.610	3027	3030	3027	3030	80	656	100	171	"S163"
0	0	0	3	1	6	"CFTR"	"P13569"	11150	7880	110	5858	5926	480	8	5345	5345	5349	434	8	61	18	0	474088	1.329	100000.000	100000.000	0.000	0.000	0.000	0.000	0.000	16.610	513	581	513	581	80	656	100	172	"S813"
0	0	0	3	2	6	"CFTR"	"P13569"	11660	7890	130	6072	6071	430	7	5512	5512	5508	332	6	71	35	0	728533	1.696	100000.000	100000.000	0.000	0.000	0.000	0.000	0.000	16.610	560	559	560	559	120	940	100	173	"S813"
0	0	0	3	3	6	"CFTR"	"P13569"	12170	7880	130	6163	6178	305	4	5629	5629	5639	351	6	74	28	0	741409	1.536	100000.000	100000.000	0.000	0.000	0.000	0.000	0.000	16.610	534	549	534	549	120	940	100	174	"S813"
0	0	0	3	4	6	"Crk "	"P46108"	12660	7870	200	5557	5550	378	6	5611	5611	5640	598	10	2	0	0	1753853	-0.151	100000.000	100000.000	0.000	0.000	0.000	0.000	0.000	16.610	-54	-61	-54	-61	316	2384	100	175	"Y108"
0	0	0	3	5	6	"Crk "	"P46108"	13160	7870	200	5587	5590	421	7	5621	5621	5640	629	11	6	0	0	1766552	-0.079	100000.000	100000.000	0.000	0.000	0.000	0.000	0.000	16.610	-34	-31	-34	-31	316	2384	100	176	"Y108"
0	0	0	3	6	6	"Crk "	"P46108"	13660	7870	200	5662	5580	471	8	5562	5562	5575	532	9	13	0	0	1763406	0.009	100000.000	100000.000	0.000	0.000	0.000	0.000	0.000	16.610	100	18	100	18	316	2384	100	177	"Y108"
0	0	0	3	7	6	"EGFR"	"P00533"	14170	7870	70	6294	6310	506	8	5474	5474	5464	410	7	84	50	0	201927	2.063	100000.000	100000.000	0.000	0.000	0.000	0.000	0.000	16.610	820	836	820	836	32	236	100	178	"S1070"
0	0	0	3	8	6	"EGFR"	"P00533"	14670	7870	200	5580	5655	442	7	5606	5606	5742	1418	24	0	0	0	1786904	-0.061	100000.000	100000.000	0.000	0.000	0.000	0.000	0.000	16.610	-26	49	-26	49	316	2384	100	179	"S1070"
0	0	0	3	9	6	"EGFR"	"P00533"	15170	7870	200	6378	6469	474	7	6262	6262	6318	622	9	12	4	0	2044271	0.243	100000.000	100000.000	0.000	0.000	0.000	0.000	0.000	16.610	116	207	116	207	316	2384	100	180	"S1070"
-75	0	0	3	1	7	"empty"	"empty"	11160	8500	200	5403	5400	399	7	5373	5373	5388	589	10	3	0	0	1706261	0.020	100000.000	100000.000	0.000	0.000	0.000	0.000	0.000	16.610	30	27	30	27	316	2384	100	181	"empty"
-75	0	0	3	2	7	"empty"	"empty"	11660	8500	200	5517	5523	348	6	5534	5534	5601	1309	23	0	0	0	1745196	-0.060	100000.000	100000.000	0.000	0.000	0.000	0.000	0.000	16.610	-17	-11	-17	-11	316	2384	100	182	"empty"
-75	0	0	3	3	7	"empty"	"empty"	12160	8500	200	5591	5597	280	5	5673	5673	5725	781	13	0	0	0	1768753	-0.164	100000.000	100000.000	0.000	0.000	0.000	0.000	0.000	16.610	-82	-76	-82	-76	316	2384	100	183	"empty"
-75	0	0	3	4	7	"empty"	"empty"	12660	8500	200	5582	5583	338	6	5658	5658	5672	503	8	3	0	0	1764341	-0.177	100000.000	100000.000	0.000	0.000	0.000	0.000	0.000	16.610	-76	-75	-76	-75	316	2384	100	184	"empty"
-75	0	0	3	5	7	"empty"	"empty"	13160	8500	200	5626	5623	419	7	5624	5624	5630	754	13	3	0	0	1777012	-0.009	100000.000	100000.000	0.000	0.000	0.000	0.000	0.000	16.610	2	-1	2	-1	316	2384	100	185	"empty"
-75	0	0	3	6	7	"empty"	"empty"	13660	8500	200	5513	5561	912	16	5613	5613	5649	795	14	1	0	0	1757256	-0.111	100000.000	100000.000	0.000	0.000	0.000	0.000	0.000	16.610	-100	-52	-100	-52	316	2384	100	186	"empty"
0	0	0	3	7	7	"GLQAWPG-pS-AIPQFLG_100"	"GLQAWPG-pS-AIPQFLG_100"	14170	8510	140	11106	14450	8021	55	5551	5551	5582	577	10	80	64	0	2254267	15.369	100000.000	100000.000	0.000	0.000	0.000	0.000	0.000	16.610	5555	8899	5555	8899	156	1140	100	187	"GLQAWPG-pS-AIPQFLG_100"
0	0	0	3	8	7	"GLQAWPG-pS-AIPQFLG_100"	"GLQAWPG-pS-AIPQFLG_100"	14670	8520	140	15856	14941	7670	51	5490	5490	5557	706	12	78	66	0	2330766	13.292	100000.000	100000.000	0.000	0.000	0.000	0.000	0.000	16.610	10366	9451	10366	9451	156	1140	100	188	"GLQAWPG-pS-AIPQFLG_100"
0	0	0	3	9	7	"GLQAWPG-pS-AIPQFLG_100"	"GLQAWPG-pS-AIPQFLG_100"	15170	8520	130	21185	17306	6708	38	6195	6195	6260	712	11	85	81	0	2076762	15.514	100000.000	100000.000	0.000	0.000	0.000	0.000	0.000	16.610	14990	11111	14990	11111	120	940	100	189	"GLQAWPG-pS-AIPQFLG_100"
0	0	0	4	1	1	"Bcl-2"	"P10415"	15640	4580	200	5773	5763	427	7	5870	5870	5913	646	10	3	0	0	1821047	-0.232	100000.000	100000.000	0.000	0.000	0.000	0.000	0.000	16.610	-97	-107	-97	-107	316	2384	100	190	"S87"
0	0	0	4	2	1	"Bcl-2"	"P10415"	16140	4580	200	5904	5919	394	6	5964	5964	6000	496	8	6	0	0	1870413	-0.163	100000.000	100000.000	0.000	0.000	0.000	0.000	0.000	16.610	-60	-45	-60	-45	316	2384	100	191	"S87"
0	0	0	4	3	1	"Bcl-2"	"P10415"	16630	4570	80	6037	6015	615	10	5854	5854	6021	1123	18	5	1	0	312800	-0.005	100000.000	100000.000	0.000	0.000	0.000	0.000	0.000	16.610	183	161	183	161	52	340	100	192	"S87"
0	0	0	4	4	1	"Casp3 "	"P42574"	17150	4600	130	13746	12646	4173	32	6037	6037	6219	1029	16	78	77	0	1517539	6.246	100000.000	100000.000	0.000	0.000	0.000	0.000	0.000	16.610	7709	6609	7709	6609	120	940	100	193	"S150"
0	0	0	4	5	1	"Casp3 "	"P42574"	17650	4600	140	16278	15588	6636	42	6093	6093	6538	2486	38	78	75	0	2431669	3.640	100000.000	100000.000	0.000	0.000	0.000	0.000	0.000	16.610	10185	9495	10185	9495	156	1140	100	194	"S150"
0	0	0	4	6	1	"Casp3 "	"P42574"	18150	4600	140	17365	17491	8348	47	6264	6264	7001	3605	51	79	74	0	2728567	2.910	100000.000	100000.000	0.000	0.000	0.000	0.000	0.000	16.610	11101	11227	11101	11227	156	1140	100	195	"S150"
0	0	0	4	7	1	"CD19"	"P15391"	18630	4590	160	6725	8411	4565	54	6222	6222	6680	2648	39	22	12	0	1749562	0.654	100000.000	100000.000	0.000	0.000	0.000	0.000	0.000	16.610	503	2189	503	2189	208	1512	100	196	"Y500"
0	0	0	4	8	1	"CD19"	"P15391"	19130	4590	140	6565	8196	4848	59	5964	5964	6513	2762	42	20	11	0	1278593	0.609	100000.000	100000.000	0.000	0.000	0.000	0.000	0.000	16.610	601	2232	601	2232	156	1140	100	197	"Y500"
0	0	0	4	9	1	"CD19"	"P15391"	19650	4600	130	7427	11048	10138	91	5731	5731	6304	3601	57	30	16	0	1325719	1.317	100000.000	100000.000	0.000	0.000	0.000	0.000	0.000	16.610	1696	5317	1696	5317	120	940	100	198	"Y500"
0	0	0	4	1	2	"EP300"	"Q09472"	15640	5220	200	5936	5929	473	7	6059	6059	6155	1494	24	0	0	0	1873443	-0.151	100000.000	100000.000	0.000	0.000	0.000	0.000	0.000	16.610	-123	-130	-123	-130	316	2384	100	199	"S2366"
0	0	0	4	2	2	"EP300"	"Q09472"	16140	5220	200	5977	6046	538	8	6003	6003	6094	751	12	9	0	0	1910457	-0.064	100000.000	100000.000	0.000	0.000	0.000	0.000	0.000	16.610	-26	43	-26	43	316	2384	100	200	"S2366"
0	0	0	4	3	2	"EP300"	"Q09472"	16640	5220	200	5934	6071	732	12	5979	5979	6204	1854	29	3	0	0	1918543	-0.072	100000.000	100000.000	0.000	0.000	0.000	0.000	0.000	16.610	-45	92	-45	92	316	2384	100	201	"S2366"
0	0	0	4	4	2	"fyn"	"P06241"	17140	5220	200	6311	6603	1803	27	6217	6217	6540	2003	30	4	1	0	2086497	0.031	100000.000	100000.000	0.000	0.000	0.000	0.000	0.000	16.610	94	386	94	386	316	2384	100	202	"Y531"
0	0	0	4	5	2	"fyn"	"P06241"	17660	5220	110	6639	6934	1538	22	6347	6347	6904	2825	40	2	2	0	554722	0.011	100000.000	100000.000	0.000	0.000	0.000	0.000	0.000	16.610	292	587	292	587	80	656	100	203	"Y531"
0	0	0	4	6	2	"fyn"	"P06241"	18130	5230	120	6639	7281	3082	42	6412	6412	6903	2433	35	7	3	0	873775	0.155	100000.000	100000.000	0.000	0.000	0.000	0.000	0.000	16.610	227	869	227	869	120	820	100	204	"Y531"
0	0	0	4	7	2	"Grb2"	"P62993"	18650	5240	110	7355	8111	4107	50	6206	6206	6763	2904	42	15	3	0	648841	0.464	100000.000	100000.000	0.000	0.000	0.000	0.000	0.000	16.610	1149	1905	1149	1905	80	656	100	205	"Y209"
0	0	0	4	8	2	"Grb2"	"P62993"	19150	5240	90	7668	9000	5574	61	5929	5929	6331	2719	42	13	9	0	467978	0.982	100000.000	100000.000	0.000	0.000	0.000	0.000	0.000	16.610	1739	3071	1739	3071	52	420	100	206	"Y209"
0	0	0	4	9	2	"Grb2"	"P62993"	19630	5220	140	6324	9481	9137	96	5602	5602	6528	4380	67	15	10	0	1478975	0.674	100000.000	100000.000	0.000	0.000	0.000	0.000	0.000	16.610	722	3879	722	3879	156	1140	100	207	"Y209"
0	0	0	4	1	3	"IKK-beta "	"O14920"	15640	5860	200	6283	6334	564	8	6264	6264	6297	518	8	7	2	0	2001679	0.071	100000.000	100000.000	0.000	0.000	0.000	0.000	0.000	16.610	19	70	19	70	316	2384	100	208	"Y188"
0	0	0	4	2	3	"IKK-beta "	"O14920"	16140	5870	100	6416	6750	1659	24	6177	6177	6319	876	13	17	7	0	539994	0.492	100000.000	100000.000	0.000	0.000	0.000	0.000	0.000	16.610	239	573	239	573	80	560	100	209	"Y188"
0	0	0	4	3	3	"IKK-beta "	"O14920"	16650	5870	200	6375	6753	1694	25	6191	6191	6381	1213	19	12	6	0	2133980	0.307	100000.000	100000.000	0.000	0.000	0.000	0.000	0.000	16.610	184	562	184	562	316	2384	100	210	"Y188"
0	0	0	4	4	3	"IRAK1"	"P51617"	17150	5870	200	5904	6461	3065	47	6225	6225	6668	2260	33	6	4	0	2041708	-0.092	100000.000	100000.000	0.000	0.000	0.000	0.000	0.000	16.610	-321	236	-321	236	316	2384	100	211	"T100"
0	0	0	4	5	3	"IRAK1"	"P51617"	17640	5890	180	6222	7613	4938	64	6210	6210	6945	3478	50	13	7	0	1948911	0.192	100000.000	100000.000	0.000	0.000	0.000	0.000	0.000	16.610	12	1403	12	1403	256	1924	100	212	"T100"
0	0	0	4	6	3	"IRAK1"	"P51617"	18150	5870	180	6260	7353	4580	62	6272	6272	6960	3576	51	7	5	0	1882463	0.110	100000.000	100000.000	0.000	0.000	0.000	0.000	0.000	16.610	-12	1081	-12	1081	256	1924	100	213	"T100"
0	0	0	4	7	3	"IRF-7 "	"Q92985"	18670	5890	80	6815	7764	3963	51	6028	6028	6497	2405	37	11	9	0	403707	0.527	100000.000	100000.000	0.000	0.000	0.000	0.000	0.000	16.610	787	1736	787	1736	52	340	100	214	"S471"
0	0	0	4	8	3	"IRF-7 "	"Q92985"	19150	5850	150	6259	7441	4539	60	5994	5994	6655	3333	50	9	5	0	1160735	0.236	100000.000	100000.000	0.000	0.000	0.000	0.000	0.000	16.610	265	1447	265	1447	156	1272	100	215	"S471"
0	0	0	4	9	3	"IRF-7 "	"Q92985"	19640	5850	200	5903	7997	7003	87	5765	5765	7255	6010	82	8	6	0	2526906	0.123	100000.000	100000.000	0.000	0.000	0.000	0.000	0.000	16.610	138	2232	138	2232	316	2384	100	216	"S471"
0	0	0	4	1	4	"Lyn "	"P07948"	15650	6520	200	6172	6283	1107	17	6310	6310	6376	611	9	5	1	0	1985504	-0.152	100000.000	100000.000	0.000	0.000	0.000	0.000	0.000	16.610	-138	-27	-138	-27	316	2384	100	217	"Y507"
0	0	0	4	2	4	"Lyn "	"P07948"	16150	6520	200	6245	6441	1071	16	6175	6175	6328	864	13	8	4	0	2035238	0.131	100000.000	100000.000	0.000	0.000	0.000	0.000	0.000	16.610	70	266	70	266	316	2384	100	218	"Y507"
0	0	0	4	3	4	"Lyn "	"P07948"	16650	6520	200	6121	6538	2313	35	6127	6127	6387	1353	21	8	3	0	2066014	0.112	100000.000	100000.000	0.000	0.000	0.000	0.000	0.000	16.610	-6	411	-6	411	316	2384	100	219	"Y507"
0	0	0	4	4	4	"MAVS"	"Q7Z434"	17160	6530	100	12148	12625	6162	48	6057	6057	6435	1822	28	81	71	0	1009962	3.397	100000.000	100000.000	0.000	0.000	0.000	0.000	0.000	16.610	6091	6568	6091	6568	80	560	100	220	"S233/4"
0	0	0	4	5	4	"MAVS"	"Q7Z434"	17670	6510	140	11794	13847	9861	71	6224	6224	6919	3116	45	52	46	0	2160156	2.223	100000.000	100000.000	0.000	0.000	0.000	0.000	0.000	16.610	5570	7623	5570	7623	156	1140	100	221	"S233/4"
0	0	0	4	6	4	"MAVS"	"Q7Z434"	18150	6510	140	7455	14386	11622	80	6265	6265	7030	3668	52	44	40	0	2244281	2.005	100000.000	100000.000	0.000	0.000	0.000	0.000	0.000	16.610	1190	8121	1190	8121	156	1140	100	222	"S233/4"
0	0	0	4	7	4	"Mek2"	"P36507"	18650	6520	120	8050	11306	8387	74	6076	6076	6744	3218	47	34	20	0	1356738	1.418	100000.000	100000.000	0.000	0.000	0.000	0.000	0.000	16.610	1974	5230	1974	5230	120	820	100	223	"s226"
0	0	0	4	8	4	"Mek2"	"P36507"	19130	6530	180	7426	9566	6611	69	5977	5977	6596	3102	47	25	14	0	2448989	0.957	100000.000	100000.000	0.000	0.000	0.000	0.000	0.000	16.610	1449	3589	1449	3589	256	1924	100	224	"s226"
0	0	0	4	9	4	"Mek2"	"P36507"	19660	6530	140	10411	16289	12078	74	5828	5828	6996	4718	67	48	32	0	2541075	1.970	100000.000	100000.000	0.000	0.000	0.000	0.000	0.000	16.610	4583	10461	4583	10461	156	1140	100	225	"s226"
0	0	0	4	1	5	"PKCE"	"Q02156"	15660	7180	140	9508	9073	1727	19	6311	6311	6404	837	13	83	76	0	1415349	3.189	100000.000	100000.000	0.000	0.000	0.000	0.000	0.000	16.610	3197	2762	3197	2762	156	1140	100	226	"T566"
0	0	0	4	2	5	"PKCE"	"Q02156"	16160	7180	150	10129	10250	2237	21	6136	6136	6383	1395	21	91	82	0	1598926	2.772	100000.000	100000.000	0.000	0.000	0.000	0.000	0.000	16.610	3993	4114	3993	4114	156	1272	100	227	"T566"
0	0	0	4	3	5	"PKCE"	"Q02156"	16650	7170	150	11452	12006	3417	28	6196	6196	6667	2250	33	89	73	0	1872956	2.373	100000.000	100000.000	0.000	0.000	0.000	0.000	0.000	16.610	5256	5810	5256	5810	156	1272	100	228	"T566"
0	0	0	4	4	5	"PTEN"	"P60484"	17140	7150	200	6204	7180	3779	52	6307	6307	6898	2819	40	8	5	0	2268834	0.100	100000.000	100000.000	0.000	0.000	0.000	0.000	0.000	16.610	-103	873	-103	873	316	2384	100	229	"Y240"
0	0	0	4	5	5	"PTEN"	"P60484"	17640	7150	200	6313	7084	2985	42	6264	6264	7055	3563	50	7	3	0	2238646	0.008	100000.000	100000.000	0.000	0.000	0.000	0.000	0.000	16.610	49	820	49	820	316	2384	100	230	"Y240"
0	0	0	4	6	5	"PTEN"	"P60484"	18150	7160	90	6818	8321	4526	54	6197	6197	6521	1601	24	32	11	0	432708	1.124	100000.000	100000.000	0.000	0.000	0.000	0.000	0.000	16.610	621	2124	621	2124	52	420	100	231	"Y240"
0	0	0	4	7	5	"Rab5A"	"P20339"	18640	7140	200	6299	7436	4698	63	6245	6245	6980	3601	51	6	5	0	2349757	0.127	100000.000	100000.000	0.000	0.000	0.000	0.000	0.000	16.610	54	1191	54	1191	316	2384	100	232	"T202"
0	0	0	4	8	5	"Rab5A"	"P20339"	19130	7130	150	6339	7665	4350	56	6102	6102	6935	3766	54	10	5	0	1195740	0.194	100000.000	100000.000	0.000	0.000	0.000	0.000	0.000	16.610	237	1563	237	1563	156	1272	100	233	"T202"
0	0	0	4	9	5	"Rab5A"	"P20339"	19620	7120	200	5930	8180	6722	82	5885	5885	7540	6029	79	11	6	0	2584996	0.106	100000.000	100000.000	0.000	0.000	0.000	0.000	0.000	16.610	45	2295	45	2295	316	2384	100	234	"T202"
0	0	0	4	1	6	"STAT3 "	"P40763"	15660	7790	200	6347	6509	915	14	6342	6342	6490	1032	15	7	3	0	2056958	0.018	100000.000	100000.000	0.000	0.000	0.000	0.000	0.000	16.610	5	167	5	167	316	2384	100	235	"S727"
0	0	0	4	2	6	"STAT3 "	"P40763"	16160	7790	180	6239	6765	2000	29	6232	6232	6501	1274	19	14	5	0	1731910	0.207	100000.000	100000.000	0.000	0.000	0.000	0.000	0.000	16.610	7	533	7	533	256	1924	100	236	"S727"
0	0	0	4	3	6	"STAT3 "	"P40763"	16630	7820	190	6415	7258	3479	47	6254	6254	6690	2038	30	12	6	0	1858143	0.279	100000.000	100000.000	0.000	0.000	0.000	0.000	0.000	16.610	161	1004	161	1004	256	2088	100	237	"S727"
0	0	0	4	4	6	"STAT6 "	"P42226"	17170	7810	140	7169	8887	5403	60	6305	6305	6896	2840	41	21	14	0	1386336	0.701	100000.000	100000.000	0.000	0.000	0.000	0.000	0.000	16.610	864	2582	864	2582	156	1140	100	238	"Y641"
0	0	0	4	5	6	"STAT6 "	"P42226"	17660	7800	160	7517	10066	6566	65	6215	6215	6857	3241	47	30	18	0	2093732	0.990	100000.000	100000.000	0.000	0.000	0.000	0.000	0.000	16.610	1302	3851	1302	3851	208	1512	100	239	"Y641"
0	0	0	4	6	6	"STAT6 "	"P42226"	18160	7800	150	8153	10597	6050	57	6299	6299	6950	3326	47	36	18	0	1653149	1.097	100000.000	100000.000	0.000	0.000	0.000	0.000	0.000	16.610	1854	4298	1854	4298	156	1272	100	240	"Y641"
0	0	0	4	7	6	"Catalase"	"Q14790"	18660	7800	160	16983	19716	9951	50	6124	6124	6815	3456	50	90	74	0	4100926	3.733	100000.000	100000.000	0.000	0.000	0.000	0.000	0.000	16.610	10859	13592	10859	13592	208	1512	100	241	"Y448"
0	0	0	4	8	6	"Catalase"	"Q14790"	19160	7810	170	15937	18586	7679	41	6080	6080	6725	3020	44	99	90	0	3865803	3.927	100000.000	100000.000	0.000	0.000	0.000	0.000	0.000	16.610	9857	12506	9857	12506	208	1660	100	242	"Y448"
0	0	0	4	9	6	"Catalase"	"Q14790"	19660	7810	210	16808	19429	12130	62	5908	5908	7357	4947	67	71	55	0	6139539	2.440	100000.000	100000.000	0.000	0.000	0.000	0.000	0.000	16.610	10900	13521	10900	13521	316	2572	100	243	"Y448"
-75	0	0	4	1	7	"empty"	"empty"	15650	8440	200	6432	6712	1450	21	6403	6403	6576	1004	15	9	5	0	2121126	0.135	100000.000	100000.000	0.000	0.000	0.000	0.000	0.000	16.610	29	309	29	309	316	2384	100	244	"empty"
-75	0	0	4	2	7	"empty"	"empty"	16150	8440	200	6245	6500	1791	27	6298	6298	6642	1752	26	4	2	0	2054069	-0.081	100000.000	100000.000	0.000	0.000	0.000	0.000	0.000	16.610	-53	202	-53	202	316	2384	100	245	"empty"
-75	0	0	4	3	7	"empty"	"empty"	16650	8440	200	6154	6810	3256	47	6261	6261	6883	2895	42	4	2	0	2151842	-0.025	100000.000	100000.000	0.000	0.000	0.000	0.000	0.000	16.610	-107	549	-107	549	316	2384	100	246	"empty"
-75	0	0	4	4	7	"empty"	"empty"	17150	8440	200	6298	6774	2232	32	6296	6296	6849	2888	42	5	3	0	2140574	-0.026	100000.000	100000.000	0.000	0.000	0.000	0.000	0.000	16.610	2	478	2	478	316	2384	100	247	"empty"
-75	0	0	4	5	7	"empty"	"empty"	17650	8440	200	6276	6737	2660	39	6243	6243	6876	3247	47	3	1	0	2128764	-0.043	100000.000	100000.000	0.000	0.000	0.000	0.000	0.000	16.610	33	494	33	494	316	2384	100	248	"empty"
-75	0	0	4	6	7	"empty"	"empty"	18150	8440	200	6293	6816	2761	40	6359	6359	6947	3105	44	5	2	0	2153734	-0.042	100000.000	100000.000	0.000	0.000	0.000	0.000	0.000	16.610	-66	457	-66	457	316	2384	100	249	"empty"
0	0	0	4	7	7	"Control-Spot"	"Human_IgG"	18630	8430	190	10962	15316	10843	70	6400	6400	7346	4020	54	53	33	0	3920846	1.983	100000.000	100000.000	0.000	0.000	0.000	0.000	0.000	16.610	4562	8916	4562	8916	256	2088	100	250	"Control-Spot"
0	0	0	4	8	7	"Control-Spot"	"Human_IgG"	19160	8430	190	11566	14131	8882	62	6140	6140	6971	3444	49	67	39	0	3617597	2.079	100000.000	100000.000	0.000	0.000	0.000	0.000	0.000	16.610	5426	7991	5426	7991	256	2088	100	251	"Control-Spot"
0	0	0	4	9	7	"Control-Spot"	"Human_IgG"	19650	8430	200	13642	17121	12141	70	6038	6038	8321	6983	83	52	27	0	5410127	1.260	100000.000	100000.000	0.000	0.000	0.000	0.000	0.000	16.610	7604	11083	7604	11083	316	2384	100	252	"Control-Spot"
0	0	0	5	1	1	"Akt1"	"P31749"	2170	9190	120	6987	7022	2278	32	5060	5060	5341	1378	25	70	12	0	842615	1.220	100000.000	100000.000	0.000	0.000	0.000	0.000	0.000	16.610	1927	1962	1927	1962	120	820	100	253	"T308"
0	0	0	5	2	1	"Akt1"	"P31749"	2650	9200	150	6699	6514	1344	20	5068	5068	5346	1164	21	62	25	0	1016127	1.003	100000.000	100000.000	0.000	0.000	0.000	0.000	0.000	16.610	1631	1446	1631	1446	156	1272	100	254	"T308"
0	0	0	5	3	1	"Akt1"	"P31749"	3190	9210	190	6132	6245	1016	16	5336	5336	5602	1128	20	42	10	0	1598671	0.570	100000.000	100000.000	0.000	0.000	0.000	0.000	0.000	16.610	796	909	796	909	256	2088	100	255	"T308"
0	0	0	5	4	1	"A-Raf"	"P10398"	3640	9180	140	5721	6943	2216	31	5497	5497	5785	1082	18	30	26	0	1083090	1.070	100000.000	100000.000	0.000	0.000	0.000	0.000	0.000	16.610	224	1446	224	1446	156	1140	100	256	"Y302"
0	0	0	5	5	1	"A-Raf"	"P10398"	4150	9180	100	7863	7789	2270	29	5541	5541	5781	1166	20	55	50	0	623143	1.722	100000.000	100000.000	0.000	0.000	0.000	0.000	0.000	16.610	2322	2248	2322	2248	80	560	100	257	"Y302"
0	0	0	5	6	1	"A-Raf"	"P10398"	4670	9170	140	6122	6933	1950	28	5568	5568	5793	1146	19	36	33	0	1081513	0.995	100000.000	100000.000	0.000	0.000	0.000	0.000	0.000	16.610	554	1365	554	1365	156	1140	100	258	"Y302"
0	0	0	5	7	1	"Cdk4"	"P11802"	5170	9180	200	5324	5423	794	14	5646	5646	5913	1270	21	5	0	0	1713549	-0.386	100000.000	100000.000	0.000	0.000	0.000	0.000	0.000	16.610	-322	-223	-322	-223	316	2384	100	259	"S150"
0	0	0	5	8	1	"Cdk4"	"P11802"	5670	9180	200	5206	5308	566	10	5548	5548	5691	715	12	3	1	0	1677237	-0.536	100000.000	100000.000	0.000	0.000	0.000	0.000	0.000	16.610	-342	-240	-342	-240	316	2384	100	260	"S150"
0	0	0	5	9	1	"Cdk4"	"P11802"	6170	9180	200	5250	5257	421	8	5537	5537	5573	468	8	2	0	0	1661170	-0.675	100000.000	100000.000	0.000	0.000	0.000	0.000	0.000	16.610	-287	-280	-287	-280	316	2384	100	261	"S150"
0	0	0	5	1	2	"CREB "	"P16220"	2170	9840	180	5527	5877	1211	20	5290	5290	5463	1024	18	29	10	0	1504593	0.404	100000.000	100000.000	0.000	0.000	0.000	0.000	0.000	16.610	237	587	237	587	256	1924	100	262	"S111"
0	0	0	5	2	2	"CREB "	"P16220"	2680	9840	200	5071	5112	570	11	5144	5144	5319	799	15	6	1	0	1615494	-0.259	100000.000	100000.000	0.000	0.000	0.000	0.000	0.000	16.610	-73	-32	-73	-32	316	2384	100	263	"S111"
0	0	0	5	3	2	"CREB "	"P16220"	3190	9850	130	5915	6020	897	14	5372	5372	5530	720	13	45	18	0	722420	0.681	100000.000	100000.000	0.000	0.000	0.000	0.000	0.000	16.610	543	648	543	648	120	940	100	264	"S111"
0	0	0	5	4	2	"DVL1"	"O14640"	3680	9840	200	5379	5640	1058	18	5326	5326	5504	861	15	17	10	0	1782153	0.158	100000.000	100000.000	0.000	0.000	0.000	0.000	0.000	16.610	53	314	53	314	316	2384	100	265	"S679"
0	0	0	5	5	2	"DVL1"	"O14640"	4180	9830	200	5704	5770	925	16	5576	5576	5618	963	17	12	6	0	1823234	0.158	100000.000	100000.000	0.000	0.000	0.000	0.000	0.000	16.610	128	194	128	194	316	2384	100	266	"S679"
0	0	0	5	6	2	"DVL1"	"O14640"	4680	9830	200	5935	5971	1022	17	5615	5615	5658	980	17	16	7	0	1886715	0.319	100000.000	100000.000	0.000	0.000	0.000	0.000	0.000	16.610	320	356	320	356	316	2384	100	267	"S679"
0	0	0	5	7	2	"IFNAR1 "	"P17181"	5180	9830	200	5553	5822	2172	37	5548	5548	5688	990	17	11	7	0	1839739	0.135	100000.000	100000.000	0.000	0.000	0.000	0.000	0.000	16.610	5	274	5	274	316	2384	100	268	"Y466"
0	0	0	5	8	2	"IFNAR1 "	"P17181"	5690	9820	210	5562	5840	1017	17	5576	5576	5775	972	16	15	8	0	1845310	0.067	100000.000	100000.000	0.000	0.000	0.000	0.000	0.000	16.610	-14	264	-14	264	316	2572	100	269	"Y466"
0	0	0	5	9	2	"IFNAR1 "	"P17181"	6190	9840	160	5632	5759	637	11	5540	5540	5597	503	8	19	8	0	1197799	0.322	100000.000	100000.000	0.000	0.000	0.000	0.000	0.000	16.610	92	219	92	219	208	1512	100	270	"Y466"
0	0	0	5	1	3	"Jak1 "	"P23458"	2120	10470	190	5628	6006	1200	19	5341	5341	5458	901	16	33	20	0	1537503	0.608	100000.000	100000.000	0.000	0.000	0.000	0.000	0.000	16.610	287	665	287	665	256	2088	100	271	"Y1034"
0	0	0	5	2	3	"Jak1 "	"P23458"	2650	10470	130	6427	6583	1358	20	5245	5245	5488	1521	27	46	10	0	789980	0.720	100000.000	100000.000	0.000	0.000	0.000	0.000	0.000	16.610	1182	1338	1182	1338	120	940	100	272	"Y1034"
0	0	0	5	3	3	"Jak1 "	"P23458"	3190	10490	140	6416	6380	914	14	5420	5420	5554	632	11	58	42	0	995290	1.307	100000.000	100000.000	0.000	0.000	0.000	0.000	0.000	16.610	996	960	996	960	156	1140	100	273	"Y1034"
0	0	0	5	4	3	"Jun "	"P05412"	3650	10470	200	4777	5059	2603	51	5410	5410	5523	897	16	1	1	0	1598619	-0.517	100000.000	100000.000	0.000	0.000	0.000	0.000	0.000	16.610	-633	-351	-633	-351	316	2384	100	274	"S63"
0	0	0	5	5	3	"Jun "	"P05412"	4150	10470	200	4853	4964	794	15	5608	5608	5757	2406	41	1	0	0	1568622	-0.330	100000.000	100000.000	0.000	0.000	0.000	0.000	0.000	16.610	-755	-644	-755	-644	316	2384	100	275	"S63"
0	0	0	5	6	3	"Jun "	"P05412"	4650	10470	200	4728	4796	704	14	5623	5623	5566	781	14	2	0	0	1515464	-0.986	100000.000	100000.000	0.000	0.000	0.000	0.000	0.000	16.610	-895	-827	-895	-827	316	2384	100	276	"S63"
0	0	0	5	7	3	"Lck"	"P06239"	5160	10500	120	5921	5958	624	10	5503	5503	5533	773	13	31	5	0	714906	0.550	100000.000	100000.000	0.000	0.000	0.000	0.000	0.000	16.610	418	455	418	455	120	820	100	277	"Y192"
0	0	0	5	8	3	"Lck"	"P06239"	5660	10460	150	5846	5949	640	10	5443	5443	5553	632	11	41	9	0	928032	0.627	100000.000	100000.000	0.000	0.000	0.000	0.000	0.000	16.610	403	506	403	506	156	1272	100	278	"Y192"
0	0	0	5	9	3	"Lck"	"P06239"	6170	10470	130	5538	5599	1163	20	5317	5317	5342	563	10	19	1	0	671905	0.456	100000.000	100000.000	0.000	0.000	0.000	0.000	0.000	16.610	221	282	221	282	120	940	100	279	"Y192"
0	0	0	5	1	4	"Mlk3"	"Q16584"	2170	11130	200	5037	5089	856	16	5396	5396	5478	908	16	3	1	0	1608005	-0.428	100000.000	100000.000	0.000	0.000	0.000	0.000	0.000	16.610	-359	-307	-359	-307	316	2384	100	280	"T277"
0	0	0	5	2	4	"Mlk3"	"Q16584"	2680	11130	220	5419	5375	621	11	5186	5186	5255	590	11	21	4	0	2107098	0.203	100000.000	100000.000	0.000	0.000	0.000	0.000	0.000	16.610	233	189	233	189	392	2896	100	281	"T277"
0	0	0	5	3	4	"Mlk3"	"Q16584"	3180	11130	200	5038	5030	636	12	5152	5152	5199	547	10	8	0	0	1589471	-0.309	100000.000	100000.000	0.000	0.000	0.000	0.000	0.000	16.610	-114	-122	-114	-122	316	2384	100	282	"T277"
0	0	0	5	4	4	"NFAT2 "	"O95644"	3690	11130	160	6095	6163	869	14	5318	5318	5373	746	13	50	26	0	1281826	1.059	100000.000	100000.000	0.000	0.000	0.000	0.000	0.000	16.610	777	845	777	845	208	1512	100	283	"S245"
0	0	0	5	5	4	"NFAT2 "	"O95644"	4180	11120	130	6897	6861	819	11	5556	5556	5593	1270	22	54	2	0	823379	0.998	100000.000	100000.000	0.000	0.000	0.000	0.000	0.000	16.610	1341	1305	1341	1305	120	940	100	284	"S245"
0	0	0	5	6	4	"NFAT2 "	"O95644"	4680	11120	120	6604	6604	843	12	5425	5425	5398	630	11	75	47	0	792501	1.914	100000.000	100000.000	0.000	0.000	0.000	0.000	0.000	16.610	1179	1179	1179	1179	120	820	100	285	"S245"
0	0	0	5	7	4	"PI3-kinase p85 subunit beta"	"O00459"	5180	11120	110	6058	6046	700	11	5447	5447	5423	456	8	56	35	0	483682	1.366	100000.000	100000.000	0.000	0.000	0.000	0.000	0.000	16.610	611	599	611	599	80	656	100	286	"Y605"
0	0	0	5	8	4	"PI3-kinase p85 subunit beta"	"O00459"	5660	11110	80	6142	6233	523	8	5400	5400	5447	395	7	82	46	0	324114	1.990	100000.000	100000.000	0.000	0.000	0.000	0.000	0.000	16.610	742	833	742	833	52	340	100	287	"Y605"
0	0	0	5	9	4	"PI3-kinase p85 subunit beta"	"O00459"	6170	11100	70	6269	6251	363	5	5488	5488	5462	385	7	90	53	0	200047	2.049	100000.000	100000.000	0.000	0.000	0.000	0.000	0.000	16.610	781	763	781	763	32	236	100	288	"Y605"
0	0	0	5	1	5	"PDGFRb"	"P09619"	2160	11770	200	5599	5556	561	10	5466	5466	5553	903	16	5	0	0	1755838	0.003	100000.000	100000.000	0.000	0.000	0.000	0.000	0.000	16.610	133	90	133	90	316	2384	100	289	"Y740"
0	0	0	5	2	5	"PDGFRb"	"P09619"	2660	11760	200	5048	5090	495	9	5019	5019	5049	581	11	14	2	0	1608521	0.071	100000.000	100000.000	0.000	0.000	0.000	0.000	0.000	16.610	29	71	29	71	316	2384	100	290	"Y740"
0	0	0	5	3	5	"PDGFRb"	"P09619"	3160	11760	200	5124	5197	815	15	5129	5129	5129	406	7	15	5	0	1642181	0.167	100000.000	100000.000	0.000	0.000	0.000	0.000	0.000	16.610	-5	68	-5	68	316	2384	100	291	"Y740"
0	0	0	5	4	5	"Rack1"	"P63244"	3690	11760	160	5736	5794	503	8	5299	5299	5371	755	14	25	1	0	1205092	0.560	100000.000	100000.000	0.000	0.000	0.000	0.000	0.000	16.610	437	495	437	495	208	1512	100	292	"Y194"
0	0	0	5	5	5	"Rack1"	"P63244"	4170	11770	180	5826	5814	598	10	5447	5447	5429	780	14	27	1	0	1488493	0.494	100000.000	100000.000	0.000	0.000	0.000	0.000	0.000	16.610	379	367	379	367	256	1924	100	293	"Y194"
0	0	0	5	6	5	"Rack1"	"P63244"	4660	11770	130	5758	5626	608	10	5333	5333	5296	540	10	46	5	0	675170	0.611	100000.000	100000.000	0.000	0.000	0.000	0.000	0.000	16.610	425	293	425	293	120	940	100	294	"Y194"
0	0	0	5	7	5	"SEK1 "	"P45985"	5170	11760	200	5189	5178	511	9	5461	5461	5397	472	8	5	1	0	1636316	-0.464	100000.000	100000.000	0.000	0.000	0.000	0.000	0.000	16.610	-272	-283	-272	-283	316	2384	100	295	"T261"
0	0	0	5	8	5	"SEK1 "	"P45985"	5670	11760	200	5200	5347	1143	21	5583	5583	5573	354	6	4	1	0	1689785	-0.638	100000.000	100000.000	0.000	0.000	0.000	0.000	0.000	16.610	-383	-236	-383	-236	316	2384	100	296	"T261"
0	0	0	5	9	5	"SEK1 "	"P45985"	6180	11760	200	5073	5156	511	9	5610	5610	5595	407	7	1	0	0	1629242	-1.079	100000.000	100000.000	0.000	0.000	0.000	0.000	0.000	16.610	-537	-454	-537	-454	316	2384	100	297	"T261"
0	0	0	5	1	6	"Smad3 "	"P84022"	2150	12410	160	5944	5995	607	10	5541	5541	5586	766	13	29	4	0	1246955	0.534	100000.000	100000.000	0.000	0.000	0.000	0.000	0.000	16.610	403	454	403	454	208	1512	100	298	"S423"
0	0	0	5	2	6	"Smad3 "	"P84022"	2660	12410	200	5241	5381	808	15	5077	5077	5126	653	12	21	5	0	1700523	0.391	100000.000	100000.000	0.000	0.000	0.000	0.000	0.000	16.610	164	304	164	304	316	2384	100	299	"S423"
0	0	0	5	3	6	"Smad3 "	"P84022"	3180	12410	100	6088	6082	342	5	5178	5178	5242	1328	25	10	0	0	486530	0.633	100000.000	100000.000	0.000	0.000	0.000	0.000	0.000	16.610	910	904	910	904	80	560	100	300	"S423"
0	0	0	5	4	6	"TBK1 "	"Q9UHD2"	3680	12410	110	10218	10101	1438	14	5307	5307	5411	1258	23	95	93	0	808059	3.728	100000.000	100000.000	0.000	0.000	0.000	0.000	0.000	16.610	4911	4794	4911	4794	80	656	100	301	"S172"
0	0	0	5	5	6	"TBK1 "	"Q9UHD2"	4180	12410	100	9892	9890	1171	11	5392	5392	5340	534	10	100	98	0	791218	8.521	100000.000	100000.000	0.000	0.000	0.000	0.000	0.000	16.610	4500	4498	4500	4498	80	560	100	302	"S172"
0	0	0	5	6	6	"TBK1 "	"Q9UHD2"	4680	12420	120	8354	8157	2039	24	5427	5427	5364	614	11	79	73	0	978780	4.549	100000.000	100000.000	0.000	0.000	0.000	0.000	0.000	16.610	2927	2730	2927	2730	120	820	100	303	"S172"
0	0	0	5	7	6	"TrKA"	"P04629"	5190	12410	90	8414	8343	762	9	5533	5533	5416	549	10	100	100	0	433811	5.332	100000.000	100000.000	0.000	0.000	0.000	0.000	0.000	16.610	2881	2810	2881	2810	52	420	100	304	"Y496"
0	0	0	5	8	6	"TrKA"	"P04629"	5680	12410	110	8099	7969	648	8	5688	5688	5650	319	5	96	95	0	637495	7.270	100000.000	100000.000	0.000	0.000	0.000	0.000	0.000	16.610	2411	2281	2411	2281	80	656	100	305	"Y496"
0	0	0	5	9	6	"TrKA"	"P04629"	6180	12400	110	7930	8711	5508	63	5693	5693	5705	316	5	95	95	0	696856	9.513	100000.000	100000.000	0.000	0.000	0.000	0.000	0.000	16.610	2237	3018	2237	3018	80	656	100	306	"Y496"
-75	0	0	5	1	7	"empty"	"empty"	2170	13050	200	5420	5483	526	9	5501	5501	5566	1116	20	2	0	0	1732567	-0.074	100000.000	100000.000	0.000	0.000	0.000	0.000	0.000	16.610	-81	-18	-81	-18	316	2384	100	307	"empty"
-75	0	0	5	2	7	"empty"	"empty"	2670	13050	200	5270	5287	450	8	5209	5209	5253	597	11	14	0	0	1670594	0.057	100000.000	100000.000	0.000	0.000	0.000	0.000	0.000	16.610	61	78	61	78	316	2384	100	308	"empty"
-75	0	0	5	3	7	"empty"	"empty"	3170	13050	200	5377	5388	385	7	5304	5304	5350	879	16	2	0	0	1702659	0.043	100000.000	100000.000	0.000	0.000	0.000	0.000	0.000	16.610	73	84	73	84	316	2384	100	309	"empty"
-75	0	0	5	4	7	"empty"	"empty"	3670	13050	200	5483	5549	436	7	5465	5465	5544	1091	19	1	0	0	1753522	0.005	100000.000	100000.000	0.000	0.000	0.000	0.000	0.000	16.610	18	84	18	84	316	2384	100	310	"empty"
-75	0	0	5	5	7	"empty"	"empty"	4170	13050	200	5556	5505	532	9	5536	5536	5516	869	15	1	0	0	1739562	-0.013	100000.000	100000.000	0.000	0.000	0.000	0.000	0.000	16.610	20	-31	20	-31	316	2384	100	311	"empty"
-75	0	0	5	6	7	"empty"	"empty"	4670	13050	200	5446	5435	547	10	5557	5557	5484	531	9	9	0	0	1717408	-0.092	100000.000	100000.000	0.000	0.000	0.000	0.000	0.000	16.610	-111	-122	-111	-122	316	2384	100	312	"empty"
-75	0	0	5	7	7	"empty"	"empty"	5170	13050	200	5680	5613	767	13	5660	5660	5591	571	10	6	0	0	1773704	0.039	100000.000	100000.000	0.000	0.000	0.000	0.000	0.000	16.610	20	-47	20	-47	316	2384	100	313	"empty"
-75	0	0	5	8	7	"empty"	"empty"	5670	13050	200	5693	5645	356	6	5756	5756	5803	1492	25	0	0	0	1783905	-0.106	100000.000	100000.000	0.000	0.000	0.000	0.000	0.000	16.610	-63	-111	-63	-111	316	2384	100	314	"empty"
-75	0	0	5	9	7	"empty"	"empty"	6170	13050	200	5696	5754	1518	26	5747	5747	5795	1470	25	0	0	0	1818239	-0.028	100000.000	100000.000	0.000	0.000	0.000	0.000	0.000	16.610	-51	7	-51	7	316	2384	100	315	"empty"
0	0	0	6	1	1	"PLCG2"	"P16885"	6690	9170	120	6092	6057	543	8	5498	5498	5450	415	7	65	32	0	726794	1.463	100000.000	100000.000	0.000	0.000	0.000	0.000	0.000	16.610	594	559	594	559	120	820	100	316	"Y753"
0	0	0	6	2	1	"PLCG2"	"P16885"	7200	9180	120	5748	5805	585	10	5267	5267	5259	586	11	47	14	0	696598	0.932	100000.000	100000.000	0.000	0.000	0.000	0.000	0.000	16.610	481	538	481	538	120	820	100	317	"Y753"
0	0	0	6	3	1	"PLCG2"	"P16885"	7690	9180	150	5751	5938	978	16	5334	5334	5341	612	11	42	13	0	926298	0.975	100000.000	100000.000	0.000	0.000	0.000	0.000	0.000	16.610	417	604	417	604	156	1272	100	318	"Y753"
0	0	0	6	4	1	"pyk2"	"Q14289"	8200	9180	160	14082	13516	2626	19	5429	5429	5435	498	9	93	93	0	2811230	16.227	100000.000	100000.000	0.000	0.000	0.000	0.000	0.000	16.610	8653	8087	8653	8087	208	1512	100	319	"Y402"
0	0	0	6	5	1	"pyk2"	"Q14289"	8700	9190	150	14099	14040	854	6	5219	5219	5246	442	8	100	100	0	2190179	19.896	100000.000	100000.000	0.000	0.000	0.000	0.000	0.000	16.610	8880	8821	8880	8821	156	1272	100	320	"Y402"
0	0	0	6	6	1	"pyk2"	"Q14289"	9200	9180	150	15024	14843	1305	8	5234	5234	6169	6777	109	96	0	0	2315495	1.280	100000.000	100000.000	0.000	0.000	0.000	0.000	0.000	16.610	9790	9609	9790	9609	156	1272	100	321	"Y402"
0	0	0	6	7	1	"STAM2"	"Q92783"	9700	9190	170	7125	7114	829	11	5232	5232	5273	422	8	96	94	0	1479714	4.363	100000.000	100000.000	0.000	0.000	0.000	0.000	0.000	16.610	1893	1882	1893	1882	208	1660	100	322	"Y371"
0	0	0	6	8	1	"STAM2"	"Q92783"	10200	9180	150	7419	7476	589	7	5378	5378	5409	646	11	100	92	0	1166282	3.200	100000.000	100000.000	0.000	0.000	0.000	0.000	0.000	16.610	2041	2098	2041	2098	156	1272	100	323	"Y371"
0	0	0	6	9	1	"STAM2"	"Q92783"	10700	9190	170	7548	7575	728	9	5377	5377	5343	483	9	99	96	0	1575682	4.621	100000.000	100000.000	0.000	0.000	0.000	0.000	0.000	16.610	2171	2198	2171	2198	208	1660	100	324	"Y371"
0	0	0	6	1	2	"STAT3 "	"P40763"	6700	9830	140	6927	6880	502	7	5458	5458	5407	536	9	94	77	0	1073290	2.748	100000.000	100000.000	0.000	0.000	0.000	0.000	0.000	16.610	1469	1422	1469	1422	156	1140	100	325	"Y705"
0	0	0	6	2	2	"STAT3 "	"P40763"	7200	9830	150	6768	6848	915	13	5527	5527	5829	1764	30	30	1	0	1068241	0.578	100000.000	100000.000	0.000	0.000	0.000	0.000	0.000	16.610	1241	1321	1241	1321	156	1272	100	326	"Y705"
0	0	0	6	3	2	"STAT3 "	"P40763"	7710	9830	150	6628	6716	785	11	5524	5524	5430	605	11	80	46	0	1047620	2.126	100000.000	100000.000	0.000	0.000	0.000	0.000	0.000	16.610	1104	1192	1104	1192	156	1272	100	327	"Y705"
0	0	0	6	4	2	"STMN1"	"P16949"	8200	9830	200	4895	4925	441	8	5541	5541	5559	805	14	0	0	0	1556364	-0.788	100000.000	100000.000	0.000	0.000	0.000	0.000	0.000	16.610	-646	-616	-646	-616	316	2384	100	328	"S15"
0	0	0	6	5	2	"STMN1"	"P16949"	8700	9830	200	4763	4787	378	7	5252	5252	5296	491	9	1	0	0	1512696	-1.037	100000.000	100000.000	0.000	0.000	0.000	0.000	0.000	16.610	-489	-465	-489	-465	316	2384	100	329	"S15"
0	0	0	6	6	2	"STMN1"	"P16949"	9200	9830	200	4750	4780	426	8	5144	5144	5166	418	8	3	1	0	1510561	-0.923	100000.000	100000.000	0.000	0.000	0.000	0.000	0.000	16.610	-394	-364	-394	-364	316	2384	100	330	"S15"
0	0	0	6	7	2	"4E-BP1 "	"Q13541"	9700	9830	200	4996	5063	645	12	5232	5232	5250	420	8	6	1	0	1600029	-0.445	100000.000	100000.000	0.000	0.000	0.000	0.000	0.000	16.610	-236	-169	-236	-169	316	2384	100	331	"S64"
0	0	0	6	8	2	"4E-BP1 "	"Q13541"	10200	9830	200	5301	5388	971	18	5360	5360	5385	710	13	5	0	0	1702512	0.004	100000.000	100000.000	0.000	0.000	0.000	0.000	0.000	16.610	-59	28	-59	28	316	2384	100	332	"S64"
0	0	0	6	9	2	"4E-BP1 "	"Q13541"	10700	9830	200	5295	5366	739	13	5418	5418	5438	965	17	2	0	0	1695778	-0.075	100000.000	100000.000	0.000	0.000	0.000	0.000	0.000	16.610	-123	-52	-123	-52	316	2384	100	333	"S64"
0	0	0	6	1	3	"Tgfbr2"	"P37173"	6700	10450	200	4236	4295	645	15	5251	5251	5229	868	16	0	0	0	1357243	-1.076	100000.000	100000.000	0.000	0.000	0.000	0.000	0.000	16.610	-1015	-956	-1015	-956	316	2384	100	334	"Y336"
0	0	0	6	2	3	"Tgfbr2"	"P37173"	7200	10450	200	4229	4179	610	14	5218	5218	5148	888	17	0	0	0	1320642	-1.091	100000.000	100000.000	0.000	0.000	0.000	0.000	0.000	16.610	-989	-1039	-989	-1039	316	2384	100	335	"Y336"
0	0	0	6	3	3	"Tgfbr2"	"P37173"	7700	10450	200	4278	4254	712	16	5191	5191	5125	561	10	1	0	0	1344299	-1.553	100000.000	100000.000	0.000	0.000	0.000	0.000	0.000	16.610	-913	-937	-913	-937	316	2384	100	336	"Y336"
0	0	0	6	4	3	"Bid "	"P55957"	8200	10460	70	7149	7042	627	8	5224	5224	5196	411	7	96	93	0	225338	4.491	100000.000	100000.000	0.000	0.000	0.000	0.000	0.000	16.610	1925	1818	1925	1818	32	236	100	337	"T54"
0	0	0	6	5	3	"Bid "	"P55957"	8710	10450	70	6759	6619	879	13	4974	4974	5044	951	18	84	40	0	211814	1.656	100000.000	100000.000	0.000	0.000	0.000	0.000	0.000	16.610	1785	1645	1785	1645	32	236	100	338	"T54"
0	0	0	6	6	3	"Bid "	"P55957"	9210	10460	70	7283	7200	352	4	5053	5053	5113	338	6	100	100	0	230407	6.175	100000.000	100000.000	0.000	0.000	0.000	0.000	0.000	16.610	2230	2147	2230	2147	32	236	100	339	"T54"
0	0	0	6	7	3	"caveolin-1"	"Q03135"	9700	10450	200	5142	5179	532	10	5223	5223	5271	687	13	7	0	0	1636545	-0.134	100000.000	100000.000	0.000	0.000	0.000	0.000	0.000	16.610	-81	-44	-81	-44	316	2384	100	340	"Y6"
0	0	0	6	8	3	"caveolin-1"	"Q03135"	10200	10450	200	5186	5283	778	14	5326	5326	5341	676	12	4	1	0	1669485	-0.086	100000.000	100000.000	0.000	0.000	0.000	0.000	0.000	16.610	-140	-43	-140	-43	316	2384	100	341	"Y6"
0	0	0	6	9	3	"caveolin-1"	"Q03135"	10700	10450	200	5332	5338	568	10	5345	5345	5360	728	13	5	0	0	1686786	-0.030	100000.000	100000.000	0.000	0.000	0.000	0.000	0.000	16.610	-13	-7	-13	-7	316	2384	100	342	"Y6"
0	0	0	6	1	4	"CDK2"	"P24941"	6700	11110	140	6221	6143	527	8	5376	5376	5380	1213	22	18	0	0	958325	0.629	100000.000	100000.000	0.000	0.000	0.000	0.000	0.000	16.610	845	767	845	767	156	1140	100	343	"Y14"
0	0	0	6	2	4	"CDK2"	"P24941"	7200	11120	140	5893	5896	809	13	5259	5259	5194	551	10	51	24	0	919829	1.274	100000.000	100000.000	0.000	0.000	0.000	0.000	0.000	16.610	634	637	634	637	156	1140	100	344	"Y14"
0	0	0	6	3	4	"CDK2"	"P24941"	7700	11100	150	6039	5993	621	10	5283	5283	5307	625	11	53	25	0	934968	1.098	100000.000	100000.000	0.000	0.000	0.000	0.000	0.000	16.610	756	710	756	710	156	1272	100	345	"Y14"
0	0	0	6	4	4	"Fos "	"P01100"	8200	11100	200	5267	5257	385	7	5244	5244	5432	2804	51	0	0	0	1661287	-0.062	100000.000	100000.000	0.000	0.000	0.000	0.000	0.000	16.610	23	13	23	13	316	2384	100	346	"S362"
0	0	0	6	5	4	"Fos "	"P01100"	8700	11100	200	5050	5068	583	11	5187	5187	5203	429	8	5	1	0	1601583	-0.315	100000.000	100000.000	0.000	0.000	0.000	0.000	0.000	16.610	-137	-119	-137	-119	316	2384	100	347	"S362"
0	0	0	6	6	4	"Fos "	"P01100"	9200	11100	200	5053	5073	262	5	5039	5039	5097	1290	25	0	0	0	1602942	-0.019	100000.000	100000.000	0.000	0.000	0.000	0.000	0.000	16.610	14	34	14	34	316	2384	100	348	"S362"
0	0	0	6	7	4	"Grb2"	"P62993"	9700	11100	100	6645	6518	723	11	4993	4993	5029	372	7	88	87	0	521454	4.003	100000.000	100000.000	0.000	0.000	0.000	0.000	0.000	16.610	1652	1525	1652	1525	80	560	100	349	"Y37"
0	0	0	6	8	4	"Grb2"	"P62993"	10210	11110	100	7177	7019	786	11	5236	5236	5261	1179	22	73	27	0	561484	1.491	100000.000	100000.000	0.000	0.000	0.000	0.000	0.000	16.610	1941	1783	1941	1783	80	560	100	350	"Y37"
0	0	0	6	9	4	"Grb2"	"P62993"	10700	11090	100	7001	6946	926	13	5277	5277	5269	503	9	83	82	0	555697	3.334	100000.000	100000.000	0.000	0.000	0.000	0.000	0.000	16.610	1724	1669	1724	1669	80	560	100	351	"Y37"
0	0	0	6	1	5	"IL4R "	"P24394"	6700	11760	180	6475	6429	489	7	5497	5497	5438	415	7	88	60	0	1645932	2.388	100000.000	100000.000	0.000	0.000	0.000	0.000	0.000	16.610	978	932	978	932	256	1924	100	352	"Y713"
0	0	0	6	2	5	"IL4R "	"P24394"	7210	11750	190	6335	6197	666	10	5430	5430	5360	572	10	58	38	0	1586322	1.463	100000.000	100000.000	0.000	0.000	0.000	0.000	0.000	16.610	905	767	905	767	256	2088	100	353	"Y713"
0	0	0	6	3	5	"IL4R "	"P24394"	7710	11750	200	6043	6143	664	10	5363	5363	5353	655	12	51	30	0	1941173	1.206	100000.000	100000.000	0.000	0.000	0.000	0.000	0.000	16.610	680	780	680	780	316	2384	100	354	"Y713"
0	0	0	6	4	5	"IRAK4"	"P51617"	8210	11760	170	7707	7690	857	11	5302	5302	5299	458	8	99	94	0	1599521	5.221	100000.000	100000.000	0.000	0.000	0.000	0.000	0.000	16.610	2405	2388	2405	2388	208	1660	100	355	"T208"
0	0	0	6	5	5	"IRAK4"	"P51617"	8710	11760	160	7674	8077	2930	36	5172	5172	5201	406	7	99	99	0	1680087	7.084	100000.000	100000.000	0.000	0.000	0.000	0.000	0.000	16.610	2502	2905	2502	2905	208	1512	100	356	"T208"
0	0	0	6	6	5	"IRAK4"	"P51617"	9210	11760	160	7624	7880	1376	17	5045	5045	5077	447	8	100	99	0	1639128	6.271	100000.000	100000.000	0.000	0.000	0.000	0.000	0.000	16.610	2579	2835	2579	2835	208	1512	100	357	"T208"
0	0	0	6	7	5	"LDLRAP1"	"Q5SW96"	9700	11750	200	5008	5041	513	10	5126	5126	5159	488	9	9	1	0	1593002	-0.242	100000.000	100000.000	0.000	0.000	0.000	0.000	0.000	16.610	-118	-85	-118	-85	316	2384	100	358	"S186"
0	0	0	6	8	5	"LDLRAP1"	"Q5SW96"	10200	11750	200	5169	5305	1923	36	5232	5232	5260	653	12	7	0	0	1676473	0.069	100000.000	100000.000	0.000	0.000	0.000	0.000	0.000	16.610	-63	73	-63	73	316	2384	100	359	"S186"
0	0	0	6	9	5	"LDLRAP1"	"Q5SW96"	10700	11750	200	5220	5242	689	13	5309	5309	5316	686	12	3	0	0	1656555	-0.108	100000.000	100000.000	0.000	0.000	0.000	0.000	0.000	16.610	-89	-67	-89	-67	316	2384	100	360	"S186"
0	0	0	6	1	6	"MAPK14"	"Q16539"	6710	12390	130	6348	6202	561	9	5677	5677	5606	533	9	58	14	0	744259	1.118	100000.000	100000.000	0.000	0.000	0.000	0.000	0.000	16.610	671	525	671	525	120	940	100	361	"T179"
0	0	0	6	2	6	"MAPK14"	"Q16539"	7210	12400	120	5913	5969	645	10	5512	5512	5398	639	11	47	7	0	716258	0.894	100000.000	100000.000	0.000	0.000	0.000	0.000	0.000	16.610	401	457	401	457	120	820	100	362	"T179"
0	0	0	6	3	6	"MAPK14"	"Q16539"	7720	12380	130	6010	5874	742	12	5428	5428	5440	1432	26	7	0	0	704933	0.303	100000.000	100000.000	0.000	0.000	0.000	0.000	0.000	16.610	582	446	582	446	120	940	100	363	"T179"
0	0	0	6	4	6	"Met "	"P08581"	8220	12390	150	5802	5830	682	11	5419	5419	5453	606	11	35	14	0	909482	0.622	100000.000	100000.000	0.000	0.000	0.000	0.000	0.000	16.610	383	411	383	411	156	1272	100	364	"Y1003"
0	0	0	6	5	6	"Met "	"P08581"	8700	12380	90	6350	6276	577	9	5296	5296	5296	627	11	82	28	0	326374	1.563	100000.000	100000.000	0.000	0.000	0.000	0.000	0.000	16.610	1054	980	1054	980	52	420	100	365	"Y1003"
0	0	0	6	6	6	"Met "	"P08581"	9210	12400	80	5965	6035	537	8	5146	5146	5144	289	5	88	69	0	313836	3.083	100000.000	100000.000	0.000	0.000	0.000	0.000	0.000	16.610	819	889	819	889	52	340	100	366	"Y1003"
0	0	0	6	7	6	"p53 "	"P04637"	9700	12390	150	5779	5790	731	12	5151	5151	5168	363	7	58	40	0	903249	1.713	100000.000	100000.000	0.000	0.000	0.000	0.000	0.000	16.610	628	639	628	639	156	1272	100	367	"S15"
0	0	0	6	8	6	"p53 "	"P04637"	10200	12390	140	5970	5991	827	13	5338	5338	5338	497	9	58	32	0	934585	1.314	100000.000	100000.000	0.000	0.000	0.000	0.000	0.000	16.610	632	653	632	653	156	1140	100	368	"S15"
0	0	0	6	9	6	"p53 "	"P04637"	10710	12410	110	6363	6361	585	9	5294	5294	5304	529	9	78	50	0	508864	1.998	100000.000	100000.000	0.000	0.000	0.000	0.000	0.000	16.610	1069	1067	1069	1067	80	656	100	369	"S15"
-75	0	0	6	1	7	"empty"	"empty"	6690	13030	200	5518	5498	530	9	5603	5603	5517	469	8	8	0	0	1737420	-0.041	100000.000	100000.000	0.000	0.000	0.000	0.000	0.000	16.610	-85	-105	-85	-105	316	2384	100	370	"empty"
-75	0	0	6	2	7	"empty"	"empty"	7190	13030	200	5488	5429	539	9	5528	5528	5461	604	11	7	0	0	1715550	-0.053	100000.000	100000.000	0.000	0.000	0.000	0.000	0.000	16.610	-40	-99	-40	-99	316	2384	100	371	"empty"
-75	0	0	6	3	7	"empty"	"empty"	7690	13030	200	5480	5414	557	10	5476	5476	5466	758	13	3	0	0	1710934	-0.069	100000.000	100000.000	0.000	0.000	0.000	0.000	0.000	16.610	4	-62	4	-62	316	2384	100	372	"empty"
-75	0	0	6	4	7	"empty"	"empty"	8190	13030	200	5507	5526	493	8	5457	5457	5487	982	17	1	0	0	1746221	0.040	100000.000	100000.000	0.000	0.000	0.000	0.000	0.000	16.610	50	69	50	69	316	2384	100	373	"empty"
-75	0	0	6	5	7	"empty"	"empty"	8690	13030	200	5460	5444	380	6	5340	5340	5359	496	9	12	1	0	1720254	0.171	100000.000	100000.000	0.000	0.000	0.000	0.000	0.000	16.610	120	104	120	104	316	2384	100	374	"empty"
-75	0	0	6	6	7	"empty"	"empty"	9190	13030	200	5307	5310	312	5	5196	5196	5243	899	17	0	0	0	1678048	0.075	100000.000	100000.000	0.000	0.000	0.000	0.000	0.000	16.610	111	114	111	114	316	2384	100	375	"empty"
0	0	0	6	7	7	"GLQAWPGEAIPQFLG_100"	"GLQAWPGEAIPQFLG_100"	9700	13030	110	5709	5759	442	7	5295	5295	5345	605	11	40	2	0	460729	0.684	100000.000	100000.000	0.000	0.000	0.000	0.000	0.000	16.610	414	464	414	464	80	656	100	376	"GLQAWPGEAIPQFLG_100"
0	0	0	6	8	7	"GLQAWPGEAIPQFLG_100"	"GLQAWPGEAIPQFLG_100"	10200	13040	80	5709	5703	532	9	5322	5322	5314	431	8	50	15	0	296535	0.903	100000.000	100000.000	0.000	0.000	0.000	0.000	0.000	16.610	387	381	387	381	52	340	100	377	"GLQAWPGEAIPQFLG_100"
0	0	0	6	9	7	"GLQAWPGEAIPQFLG_100"	"GLQAWPGEAIPQFLG_100"	10710	13050	80	5860	5794	646	11	5316	5316	5350	603	11	48	13	0	301263	0.736	100000.000	100000.000	0.000	0.000	0.000	0.000	0.000	16.610	544	478	544	478	52	340	100	378	"GLQAWPGEAIPQFLG_100"
0	0	0	7	1	1	"JAK2"	"O60674"	11230	9170	80	8694	8213	1454	17	5419	5419	5498	1871	34	78	32	0	427088	1.451	100000.000	100000.000	0.000	0.000	0.000	0.000	0.000	16.610	3275	2794	3275	2794	52	340	100	379	"Y813"
0	0	0	7	2	1	"JAK2"	"O60674"	11730	9170	80	9336	8925	1229	13	5589	5589	5606	452	8	92	90	0	464100	7.343	100000.000	100000.000	0.000	0.000	0.000	0.000	0.000	16.610	3747	3336	3747	3336	52	340	100	380	"Y813"
0	0	0	7	3	1	"JAK2"	"O60674"	12230	9160	70	9524	8943	1666	18	5752	5752	5756	288	5	84	81	0	286162	11.066	100000.000	100000.000	0.000	0.000	0.000	0.000	0.000	16.610	3772	3191	3772	3191	32	236	100	381	"Y813"
0	0	0	7	4	1	"Jun "	"P05412"	12730	9160	200	4579	4629	426	9	5804	5804	5806	723	12	0	0	0	1462651	-1.628	100000.000	100000.000	0.000	0.000	0.000	0.000	0.000	16.610	-1225	-1175	-1225	-1175	316	2384	100	382	"S73"
0	0	0	7	5	1	"Jun "	"P05412"	13230	9160	200	4527	4566	442	9	5852	5852	5859	791	13	0	0	0	1443002	-1.635	100000.000	100000.000	0.000	0.000	0.000	0.000	0.000	16.610	-1325	-1286	-1325	-1286	316	2384	100	383	"S73"
0	0	0	7	6	1	"Jun "	"P05412"	13730	9160	200	4487	4536	616	13	5674	5674	5707	898	15	0	0	0	1433228	-1.304	100000.000	100000.000	0.000	0.000	0.000	0.000	0.000	16.610	-1187	-1138	-1187	-1138	316	2384	100	384	"S73"
0	0	0	7	7	1	"Kit "	"P10721"	14240	9160	130	8513	8273	1418	17	5752	5752	5820	950	16	83	75	0	992747	2.582	100000.000	100000.000	0.000	0.000	0.000	0.000	0.000	16.610	2761	2521	2761	2521	120	940	100	385	"Y936"
0	0	0	7	8	1	"Kit "	"P10721"	14740	9150	110	9193	9082	1109	12	5563	5563	5616	471	8	97	96	0	726533	7.359	100000.000	100000.000	0.000	0.000	0.000	0.000	0.000	16.610	3630	3519	3630	3519	80	656	100	386	"Y936"
0	0	0	7	9	1	"Kit "	"P10721"	15240	9160	120	7844	7953	1423	17	5679	5679	5785	867	14	90	70	0	954312	2.501	100000.000	100000.000	0.000	0.000	0.000	0.000	0.000	16.610	2165	2274	2165	2274	120	820	100	387	"Y936"
0	0	0	7	1	2	"Mnk1"	"Q9BUB5"	11240	9810	80	6887	7015	1503	21	5599	5599	5585	428	7	94	76	0	364791	3.341	100000.000	100000.000	0.000	0.000	0.000	0.000	0.000	16.610	1288	1416	1288	1416	52	340	100	388	"T250"
0	0	0	7	2	2	"Mnk1"	"Q9BUB5"	11740	9810	80	7108	6955	583	8	5637	5637	5687	1202	21	61	0	0	361676	1.055	100000.000	100000.000	0.000	0.000	0.000	0.000	0.000	16.610	1471	1318	1471	1318	52	340	100	389	"T250"
0	0	0	7	3	2	"Mnk1"	"Q9BUB5"	12250	9800	90	7361	7311	436	5	5802	5802	5819	476	8	98	92	0	380194	3.134	100000.000	100000.000	0.000	0.000	0.000	0.000	0.000	16.610	1559	1509	1559	1509	52	420	100	390	"T250"
0	0	0	7	4	2	"NFAT3"	"Q14934"	12700	9800	120	6517	9764	4440	45	5774	5774	5757	428	7	55	47	0	1171701	9.362	100000.000	100000.000	0.000	0.000	0.000	0.000	0.000	16.610	743	3990	743	3990	120	820	100	391	"S676"
0	0	0	7	5	2	"NFAT3"	"Q14934"	13260	9800	90	14574	13675	2857	20	5754	5754	5736	380	6	94	94	0	711123	20.892	100000.000	100000.000	0.000	0.000	0.000	0.000	0.000	16.610	8820	7921	8820	7921	52	420	100	392	"S676"
0	0	0	7	6	2	"NFAT3"	"Q14934"	13740	9800	80	14667	13434	3739	27	5590	5590	5609	413	7	86	86	0	698542	18.947	100000.000	100000.000	0.000	0.000	0.000	0.000	0.000	16.610	9077	7844	9077	7844	52	340	100	393	"S676"
0	0	0	7	7	2	"PIK3R1 "	"P27986"	14250	9790	140	6729	6822	1148	16	5666	5666	5717	439	7	86	65	0	1064255	2.517	100000.000	100000.000	0.000	0.000	0.000	0.000	0.000	16.610	1063	1156	1063	1156	156	1140	100	394	"Y528"
0	0	0	7	8	2	"PIK3R1 "	"P27986"	14750	9800	150	6730	6969	948	13	5505	5505	5594	752	13	87	33	0	1087204	1.828	100000.000	100000.000	0.000	0.000	0.000	0.000	0.000	16.610	1225	1464	1225	1464	156	1272	100	395	"Y528"
0	0	0	7	9	2	"PIK3R1 "	"P27986"	15240	9810	150	6497	6763	1642	24	5361	5361	5478	857	15	65	26	0	1055079	1.499	100000.000	100000.000	0.000	0.000	0.000	0.000	0.000	16.610	1136	1402	1136	1402	156	1272	100	396	"Y528"
0	0	0	7	1	3	"p67phox"	"P19878"	11230	10450	200	5242	5261	426	8	5349	5349	5371	434	8	10	1	0	1662535	-0.253	100000.000	100000.000	0.000	0.000	0.000	0.000	0.000	16.610	-107	-88	-107	-88	316	2384	100	397	"S208"
0	0	0	7	2	3	"p67phox"	"P19878"	11730	10440	200	5498	5517	365	6	5552	5552	5552	347	6	11	3	0	1743329	-0.101	100000.000	100000.000	0.000	0.000	0.000	0.000	0.000	16.610	-54	-35	-54	-35	316	2384	100	398	"S208"
0	0	0	7	3	3	"p67phox"	"P19878"	12230	10440	200	5554	5582	444	7	5630	5630	5659	786	13	1	0	0	1763900	-0.098	100000.000	100000.000	0.000	0.000	0.000	0.000	0.000	16.610	-76	-48	-76	-48	316	2384	100	399	"S208"
0	0	0	7	4	3	"PDK1"	"O15530"	12740	10430	150	6045	6152	689	11	5743	5743	5739	482	8	40	17	0	959648	0.857	100000.000	100000.000	0.000	0.000	0.000	0.000	0.000	16.610	302	409	302	409	156	1272	100	400	"S241"
0	0	0	7	5	3	"PDK1"	"O15530"	13250	10440	90	6460	6496	563	8	5757	5757	5755	444	7	65	46	0	337805	1.669	100000.000	100000.000	0.000	0.000	0.000	0.000	0.000	16.610	703	739	703	739	52	420	100	401	"S241"
0	0	0	7	6	3	"PDK1"	"O15530"	13740	10440	100	6432	6348	554	8	5699	5699	5688	427	7	70	38	0	507826	1.546	100000.000	100000.000	0.000	0.000	0.000	0.000	0.000	16.610	733	649	733	649	80	560	100	402	"S241"
0	0	0	7	7	3	"Ripk1"	"Q13546"	14230	10440	200	5770	5801	611	10	5672	5672	5720	747	13	5	0	0	1832980	0.108	100000.000	100000.000	0.000	0.000	0.000	0.000	0.000	16.610	98	129	98	129	316	2384	100	403	"Y384"
0	0	0	7	8	3	"Ripk1"	"Q13546"	14730	10450	90	5864	6069	750	12	5595	5595	5634	393	6	38	26	0	315596	1.107	100000.000	100000.000	0.000	0.000	0.000	0.000	0.000	16.610	269	474	269	474	52	420	100	404	"Y384"
0	0	0	7	9	3	"Ripk1"	"Q13546"	15250	10450	110	5915	6289	1449	23	5371	5371	5510	1281	23	21	6	0	503096	0.608	100000.000	100000.000	0.000	0.000	0.000	0.000	0.000	16.610	544	918	544	918	80	656	100	405	"Y384"
0	0	0	7	1	4	"Shc1"	"P29353"	11240	11080	140	5365	5556	677	12	5313	5313	5316	412	7	28	21	0	866704	0.583	100000.000	100000.000	0.000	0.000	0.000	0.000	0.000	16.610	52	243	52	243	156	1140	100	406	"S36"
0	0	0	7	2	4	"Shc1"	"P29353"	11740	11080	200	5486	5629	552	9	5564	5564	5593	884	15	9	0	0	1778677	0.041	100000.000	100000.000	0.000	0.000	0.000	0.000	0.000	16.610	-78	65	-78	65	316	2384	100	407	"S36"
0	0	0	7	3	4	"Shc1"	"P29353"	12240	11080	200	5656	5741	450	7	5676	5676	5717	779	13	6	0	0	1814247	0.031	100000.000	100000.000	0.000	0.000	0.000	0.000	0.000	16.610	-20	65	-20	65	316	2384	100	408	"S36"
0	0	0	7	4	4	"SMAD3"	"Q15796"	12740	11090	90	6502	6431	487	7	5801	5801	5781	384	6	65	48	0	334389	1.693	100000.000	100000.000	0.000	0.000	0.000	0.000	0.000	16.610	701	630	701	630	52	420	100	409	"S204"
0	0	0	7	5	4	"SMAD3"	"Q15796"	13240	11070	200	5753	5801	570	9	5790	5790	5808	668	11	6	1	0	1833085	-0.010	100000.000	100000.000	0.000	0.000	0.000	0.000	0.000	16.610	-37	11	-37	11	316	2384	100	410	"S204"
0	0	0	7	6	4	"SMAD3"	"Q15796"	13740	11070	200	5773	5852	1064	18	5700	5700	5717	457	7	19	3	0	1849175	0.295	100000.000	100000.000	0.000	0.000	0.000	0.000	0.000	16.610	73	152	73	152	316	2384	100	411	"S204"
0	0	0	7	7	4	"TAK1 "	"O43318"	14240	11070	200	5626	5652	408	7	5612	5612	5693	1013	17	1	0	0	1786092	-0.040	100000.000	100000.000	0.000	0.000	0.000	0.000	0.000	16.610	14	40	14	40	316	2384	100	412	"S192"
0	0	0	7	8	4	"TAK1 "	"O43318"	14740	11070	200	5662	5780	1037	17	5533	5533	5635	985	17	6	1	0	1826499	0.147	100000.000	100000.000	0.000	0.000	0.000	0.000	0.000	16.610	129	247	129	247	316	2384	100	413	"S192"
0	0	0	7	9	4	"TAK1 "	"O43318"	15250	11060	130	5319	5663	1633	28	5362	5362	5542	1416	25	5	3	0	679577	0.085	100000.000	100000.000	0.000	0.000	0.000	0.000	0.000	16.610	-43	301	-43	301	120	940	100	414	"S192"
0	0	0	7	1	5	"ACC1"	"Q13085 "	11240	11740	70	7090	6899	558	8	5456	5456	5460	360	6	90	87	0	220766	3.997	100000.000	100000.000	0.000	0.000	0.000	0.000	0.000	16.610	1634	1443	1634	1443	32	236	100	415	"S29"
0	0	0	7	2	5	"ACC1"	"Q13085 "	11750	11730	150	5745	6049	968	16	5615	5615	5667	802	14	22	13	0	943659	0.476	100000.000	100000.000	0.000	0.000	0.000	0.000	0.000	16.610	130	434	130	434	156	1272	100	416	"S29"
0	0	0	7	3	5	"ACC1"	"Q13085 "	12240	11730	150	5965	6172	683	11	5647	5647	5707	1102	19	21	0	0	962783	0.422	100000.000	100000.000	0.000	0.000	0.000	0.000	0.000	16.610	318	525	318	525	156	1272	100	417	"S29"
0	0	0	7	4	5	"AR"	"P10275"	12740	11730	110	8168	8017	749	9	5751	5751	5784	920	15	93	80	0	641344	2.427	100000.000	100000.000	0.000	0.000	0.000	0.000	0.000	16.610	2417	2266	2417	2266	80	656	100	418	"Y363"
0	0	0	7	5	5	"AR"	"P10275"	13250	11740	120	7912	7772	999	12	5645	5645	5648	631	11	85	80	0	932586	3.366	100000.000	100000.000	0.000	0.000	0.000	0.000	0.000	16.610	2267	2127	2267	2127	120	820	100	419	"Y363"
0	0	0	7	6	5	"AR"	"P10275"	13750	11720	120	7627	7457	1183	15	5593	5593	5649	871	15	77	65	0	894874	2.076	100000.000	100000.000	0.000	0.000	0.000	0.000	0.000	16.610	2034	1864	2034	1864	120	820	100	420	"Y363"
0	0	0	7	7	5	"process-control__"	"GGSGGSGDYKDDDDK"	14250	11730	70	7240	7241	980	13	5643	5643	5672	424	7	90	81	0	231697	3.700	100000.000	100000.000	0.000	0.000	0.000	0.000	0.000	16.610	1597	1598	1597	1598	32	236	100	421	"process-control__"
0	0	0	7	8	5	"process-control__"	"GGSGGSGDYKDDDDK"	14760	11710	160	5540	5870	1131	19	5459	5459	5577	853	15	18	9	0	1221033	0.343	100000.000	100000.000	0.000	0.000	0.000	0.000	0.000	16.610	81	411	81	411	208	1512	100	422	"process-control__"
0	0	0	7	9	5	"process-control__"	"GGSGGSGDYKDDDDK"	15260	11700	200	5438	5722	1224	21	5410	5410	5572	1260	22	10	3	0	1808094	0.119	100000.000	100000.000	0.000	0.000	0.000	0.000	0.000	16.610	28	312	28	312	316	2384	100	423	"process-control__"
0	0	0	7	1	6	"Ck2-B"	"Q5SRQ6"	11240	12380	200	5385	5369	421	7	5386	5386	5398	676	12	0	0	0	1696729	-0.043	100000.000	100000.000	0.000	0.000	0.000	0.000	0.000	16.610	-1	-17	-1	-17	316	2384	100	424	"S228"
0	0	0	7	2	6	"Ck2-B"	"Q5SRQ6"	11740	12380	200	5425	5442	290	5	5591	5591	5606	631	11	0	0	0	1719748	-0.260	100000.000	100000.000	0.000	0.000	0.000	0.000	0.000	16.610	-166	-149	-166	-149	316	2384	100	425	"S228"
0	0	0	7	3	6	"Ck2-B"	"Q5SRQ6"	12240	12380	200	5650	5674	384	6	5721	5721	5781	961	16	1	0	0	1792826	-0.111	100000.000	100000.000	0.000	0.000	0.000	0.000	0.000	16.610	-71	-47	-71	-47	316	2384	100	426	"S228"
0	0	0	7	4	6	"CTNNB1"	"P35222"	12750	12390	110	6071	6053	457	7	5539	5539	5545	360	6	62	32	0	484216	1.411	100000.000	100000.000	0.000	0.000	0.000	0.000	0.000	16.610	532	514	532	514	80	656	100	427	"S33"
0	0	0	7	5	6	"CTNNB1"	"P35222"	13250	12380	130	6128	6131	603	9	5506	5506	5536	1163	21	15	0	0	735731	0.512	100000.000	100000.000	0.000	0.000	0.000	0.000	0.000	16.610	622	625	622	625	120	940	100	428	"S33"
0	0	0	7	6	6	"CTNNB1"	"P35222"	13750	12370	120	6120	6118	484	7	5422	5422	5409	446	8	68	35	0	734124	1.590	100000.000	100000.000	0.000	0.000	0.000	0.000	0.000	16.610	698	696	698	696	120	820	100	429	"S33"
0	0	0	7	7	6	"EGFR"	"P00533"	14250	12370	200	5482	5544	696	12	5467	5467	5504	485	8	13	2	0	1751939	0.082	100000.000	100000.000	0.000	0.000	0.000	0.000	0.000	16.610	15	77	15	77	316	2384	100	430	"Y869"
0	0	0	7	8	6	"EGFR"	"P00533"	14750	12370	100	5726	8542	11827	138	5292	5292	5395	590	10	35	21	2	683354	5.334	100000.000	100000.000	0.000	0.000	0.000	0.000	0.000	16.610	434	3250	434	3250	80	560	100	431	"Y869"
0	0	0	7	9	6	"EGFR"	"P00533"	15250	12360	200	5421	5639	915	16	5306	5306	5438	898	16	10	5	0	1781901	0.224	100000.000	100000.000	0.000	0.000	0.000	0.000	0.000	16.610	115	333	115	333	316	2384	100	432	"Y869"
-75	0	0	7	1	7	"empty"	"empty"	11250	13000	200	5395	5385	312	5	5381	5381	5392	858	15	0	0	0	1701516	-0.008	100000.000	100000.000	0.000	0.000	0.000	0.000	0.000	16.610	14	4	14	4	316	2384	100	433	"empty"
-75	0	0	7	2	7	"empty"	"empty"	11750	13000	200	5518	5553	367	6	5517	5517	5546	957	17	1	0	0	1754856	0.007	100000.000	100000.000	0.000	0.000	0.000	0.000	0.000	16.610	1	36	1	36	316	2384	100	434	"empty"
-75	0	0	7	3	7	"empty"	"empty"	12250	13000	200	5600	5605	336	5	5642	5642	5661	471	8	3	0	0	1771305	-0.119	100000.000	100000.000	0.000	0.000	0.000	0.000	0.000	16.610	-42	-37	-42	-37	316	2384	100	435	"empty"
-75	0	0	7	4	7	"empty"	"empty"	12750	13000	200	5700	5729	623	10	5720	5720	5730	738	12	2	0	0	1810226	-0.001	100000.000	100000.000	0.000	0.000	0.000	0.000	0.000	16.610	-20	9	-20	9	316	2384	100	436	"empty"
-75	0	0	7	5	7	"empty"	"empty"	13250	13000	200	5701	5881	1905	32	5683	5683	6305	5824	92	0	0	0	1858365	-0.073	100000.000	100000.000	0.000	0.000	0.000	0.000	0.000	16.610	18	198	18	198	316	2384	100	437	"empty"
-75	0	0	7	6	7	"empty"	"empty"	13750	13000	200	5624	5629	385	6	5553	5553	5584	635	11	7	0	0	1778783	0.071	100000.000	100000.000	0.000	0.000	0.000	0.000	0.000	16.610	71	76	71	76	316	2384	100	438	"empty"
0	0	0	7	7	7	"GLQAWPG-pS-AIPQFLG_GLQAWPGEAIPQFLG_80vs20"	"GLQAWPG-pS-AIPQFLG_GLQAWPGEAIPQFLG_80vs20"	14250	13020	80	20268	19072	3514	18	5488	5488	5581	712	12	100	100	0	991727	18.948	100000.000	100000.000	0.000	0.000	0.000	0.000	0.000	16.610	14780	13584	14780	13584	52	340	100	439	"GLQAWPG-pS-AIPQFLG_GLQAWPGEAIPQFLG_80vs20"
0	0	0	7	8	7	"GLQAWPG-pS-AIPQFLG_GLQAWPGEAIPQFLG_80vs20"	"GLQAWPG-pS-AIPQFLG_GLQAWPGEAIPQFLG_80vs20"	14750	13030	100	19171	15387	6049	39	5270	5270	5315	445	8	88	80	0	1230971	22.634	100000.000	100000.000	0.000	0.000	0.000	0.000	0.000	16.610	13901	10117	13901	10117	80	560	100	440	"GLQAWPG-pS-AIPQFLG_GLQAWPGEAIPQFLG_80vs20"
0	0	0	7	9	7	"GLQAWPG-pS-AIPQFLG_GLQAWPGEAIPQFLG_80vs20"	"GLQAWPG-pS-AIPQFLG_GLQAWPGEAIPQFLG_80vs20"	15250	13020	140	6748	11105	7042	63	5104	5104	5251	865	16	58	50	0	1732323	6.768	100000.000	100000.000	0.000	0.000	0.000	0.000	0.000	16.610	1644	6001	1644	6001	156	1140	100	441	"GLQAWPG-pS-AIPQFLG_GLQAWPGEAIPQFLG_80vs20"
0	0	0	8	1	1	"Bim"	"O43521"	15690	9140	90	7610	7874	2001	25	6479	6479	6638	911	13	57	11	0	409450	1.357	100000.000	100000.000	0.000	0.000	0.000	0.000	0.000	16.610	1131	1395	1131	1395	52	420	100	442	"S69"
0	0	0	8	2	1	"Bim"	"O43521"	16180	9130	110	7102	7043	881	12	6436	6436	6746	1781	26	7	0	0	563474	0.167	100000.000	100000.000	0.000	0.000	0.000	0.000	0.000	16.610	666	607	666	607	80	656	100	443	"S69"
0	0	0	8	3	1	"Bim"	"O43521"	16690	9100	190	6325	7134	3273	45	6298	6298	6960	3135	45	5	3	0	1826430	0.056	100000.000	100000.000	0.000	0.000	0.000	0.000	0.000	16.610	27	836	27	836	256	2088	100	444	"S69"
0	0	0	8	4	1	"caspase-8"	"Q14790 "	17190	9110	110	6787	7711	3902	50	6330	6330	6991	3203	45	11	5	0	616885	0.225	100000.000	100000.000	0.000	0.000	0.000	0.000	0.000	16.610	457	1381	457	1381	80	656	100	445	"Y448"
0	0	0	8	5	1	"caspase-8"	"Q14790 "	17670	9110	130	6836	7603	3093	40	6451	6451	6962	2783	39	7	4	0	912373	0.230	100000.000	100000.000	0.000	0.000	0.000	0.000	0.000	16.610	385	1152	385	1152	120	940	100	446	"Y448"
0	0	0	8	6	1	"caspase-8"	"Q14790 "	18160	9140	100	7076	10221	8080	79	6347	6347	6805	2259	33	27	18	0	817712	1.512	100000.000	100000.000	0.000	0.000	0.000	0.000	0.000	16.610	729	3874	729	3874	80	560	100	447	"Y448"
0	0	0	8	7	1	"Cdc2"	"P06493"	18690	9140	150	6843	9340	7240	77	6255	6255	6804	2672	39	18	12	0	1457112	0.949	100000.000	100000.000	0.000	0.000	0.000	0.000	0.000	16.610	588	3085	588	3085	156	1272	100	448	"T161"
0	0	0	8	8	1	"Cdc2"	"P06493"	19170	9130	170	7210	8992	5309	59	6245	6245	6944	3174	45	20	12	0	1870418	0.645	100000.000	100000.000	0.000	0.000	0.000	0.000	0.000	16.610	965	2747	965	2747	208	1660	100	449	"T161"
0	0	0	8	9	1	"Cdc2"	"P06493"	19680	9130	160	8911	12712	8941	70	6157	6157	8118	5936	73	33	17	0	2643999	0.774	100000.000	100000.000	0.000	0.000	0.000	0.000	0.000	16.610	2754	6555	2754	6555	208	1512	100	450	"T161"
0	0	0	8	1	2	"FGFR1 "	"P11362"	15680	9760	200	6181	6528	2050	31	6148	6148	6287	1538	24	7	5	0	2062810	0.157	100000.000	100000.000	0.000	0.000	0.000	0.000	0.000	16.610	33	380	33	380	316	2384	100	451	"Y653"
0	0	0	8	2	2	"FGFR1 "	"P11362"	16180	9760	200	6507	7068	3152	44	6551	6551	7018	2581	36	5	4	0	2233458	0.019	100000.000	100000.000	0.000	0.000	0.000	0.000	0.000	16.610	-44	517	-44	517	316	2384	100	452	"Y653"
0	0	0	8	3	2	"FGFR1 "	"P11362"	16680	9750	200	6431	7274	3376	46	6489	6489	7201	3442	47	6	5	0	2298694	0.021	100000.000	100000.000	0.000	0.000	0.000	0.000	0.000	16.610	-58	785	-58	785	316	2384	100	453	"Y653"
0	0	0	8	4	2	"GIT2"	"Q14161"	17170	9770	100	6863	7473	2467	33	6242	6242	6819	3294	48	7	3	0	597856	0.199	100000.000	100000.000	0.000	0.000	0.000	0.000	0.000	16.610	621	1231	621	1231	80	560	100	454	"Y492"
0	0	0	8	5	2	"GIT2"	"Q14161"	17680	9750	200	5509	6157	3554	57	5730	5730	6215	2940	47	6	4	0	1945550	-0.020	100000.000	100000.000	0.000	0.000	0.000	0.000	0.000	16.610	-221	427	-221	427	316	2384	100	455	"Y492"
0	0	0	8	6	2	"GIT2"	"Q14161"	18180	9750	200	6320	7223	3736	51	6087	6087	6519	2802	42	7	5	0	2282600	0.251	100000.000	100000.000	0.000	0.000	0.000	0.000	0.000	16.610	233	1136	233	1136	316	2384	100	456	"Y492"
0	0	0	8	7	2	"Grb2"	"P62993"	18690	9750	130	6271	7307	4705	64	6363	6363	6866	2930	42	7	5	0	876812	0.151	100000.000	100000.000	0.000	0.000	0.000	0.000	0.000	16.610	-92	944	-92	944	120	940	100	457	"Y7"
0	0	0	8	8	2	"Grb2"	"P62993"	19180	9740	150	6426	7868	4723	60	6243	6243	7103	3254	45	14	6	0	1227469	0.235	100000.000	100000.000	0.000	0.000	0.000	0.000	0.000	16.610	183	1625	183	1625	156	1272	100	458	"Y7"
0	0	0	8	9	2	"Grb2"	"P62993"	19670	9730	200	6247	8082	5108	63	6228	6228	8310	6181	74	10	4	0	2553959	-0.037	100000.000	100000.000	0.000	0.000	0.000	0.000	0.000	16.610	19	1854	19	1854	316	2384	100	459	"Y7"
0	0	0	8	1	3	"IKK-gamma "	"Q9Y6K9"	15670	10410	200	5074	5239	1205	23	5354	5354	5604	1495	26	7	3	0	1655430	-0.244	100000.000	100000.000	0.000	0.000	0.000	0.000	0.000	16.610	-280	-115	-280	-115	316	2384	100	460	"S43"
0	0	0	8	2	3	"IKK-gamma "	"Q9Y6K9"	16170	10410	130	4998	5702	3114	54	5421	5421	5792	2270	39	10	3	0	684265	-0.040	100000.000	100000.000	0.000	0.000	0.000	0.000	0.000	16.610	-423	281	-423	281	120	940	100	461	"S43"
0	0	0	8	3	3	"IKK-gamma "	"Q9Y6K9"	16660	10410	150	5905	7443	5171	69	6186	6186	6648	2979	44	12	8	0	1161108	0.267	100000.000	100000.000	0.000	0.000	0.000	0.000	0.000	16.610	-281	1257	-281	1257	156	1272	100	462	"S43"
0	0	0	8	4	3	"IRAK1"	"P51617"	17180	10390	110	6638	7931	3890	49	5766	5766	6472	3731	57	15	7	0	634460	0.391	100000.000	100000.000	0.000	0.000	0.000	0.000	0.000	16.610	872	2165	872	2165	80	656	100	463	"T387"
0	0	0	8	5	3	"IRAK1"	"P51617"	17670	10390	150	6760	8505	5224	61	6164	6164	6869	3431	49	16	9	0	1326786	0.477	100000.000	100000.000	0.000	0.000	0.000	0.000	0.000	16.610	596	2341	596	2341	156	1272	100	464	"T387"
0	0	0	8	6	3	"IRAK1"	"P51617"	18180	10410	110	7406	9646	5574	57	6459	6459	6959	2732	39	26	15	0	771719	0.984	100000.000	100000.000	0.000	0.000	0.000	0.000	0.000	16.610	947	3187	947	3187	80	656	100	465	"T387"
0	0	0	8	7	3	"Lck"	"P06239"	18670	10400	120	6501	8345	4476	53	6403	6403	6967	2841	40	19	11	0	1001357	0.485	100000.000	100000.000	0.000	0.000	0.000	0.000	0.000	16.610	98	1942	98	1942	120	820	100	466	"Y394"
0	0	0	8	8	3	"Lck"	"P06239"	19190	10370	190	6311	7947	4261	53	6160	6160	7060	3407	48	15	9	0	2034512	0.260	100000.000	100000.000	0.000	0.000	0.000	0.000	0.000	16.610	151	1787	151	1787	256	2088	100	467	"Y394"
0	0	0	8	9	3	"Lck"	"P06239"	19680	10360	200	6488	10354	9248	89	6217	6217	8111	5441	67	18	12	0	3271836	0.412	100000.000	100000.000	0.000	0.000	0.000	0.000	0.000	16.610	271	4137	271	4137	316	2384	100	468	"Y394"
0	0	0	8	1	4	"CDK2"	"P24941"	15690	11070	160	6458	7102	2374	33	5370	5370	5582	1415	25	39	12	0	1477131	1.074	100000.000	100000.000	0.000	0.000	0.000	0.000	0.000	16.610	1088	1732	1088	1732	208	1512	100	469	"T160"
0	0	0	8	2	4	"CDK2"	"P24941"	16190	11070	170	6487	7377	3396	46	5213	5213	5655	2414	42	22	11	0	1534344	0.713	100000.000	100000.000	0.000	0.000	0.000	0.000	0.000	16.610	1274	2164	1274	2164	208	1660	100	470	"T160"
0	0	0	8	3	4	"CDK2"	"P24941"	16690	11060	160	6893	9453	6541	69	5250	5250	5790	2754	47	34	20	0	1966315	1.330	100000.000	100000.000	0.000	0.000	0.000	0.000	0.000	16.610	1643	4203	1643	4203	208	1512	100	471	"T160"
0	0	0	8	4	4	"MDM2"	"Q00987"	17180	11060	200	5343	6425	4670	72	5618	5618	6209	3118	50	6	4	0	2030375	0.069	100000.000	100000.000	0.000	0.000	0.000	0.000	0.000	16.610	-275	807	-275	807	316	2384	100	472	"S186/8"
0	0	0	8	5	4	"MDM2"	"Q00987"	17700	11030	170	5991	7684	5046	65	5756	5756	6436	3368	52	14	8	0	1598349	0.371	100000.000	100000.000	0.000	0.000	0.000	0.000	0.000	16.610	235	1928	235	1928	208	1660	100	473	"S186/8"
0	0	0	8	6	4	"MDM2"	"Q00987"	18180	11050	200	5767	6414	3133	48	6058	6058	6460	2691	41	6	3	0	2026787	-0.017	100000.000	100000.000	0.000	0.000	0.000	0.000	0.000	16.610	-291	356	-291	356	316	2384	100	474	"S186/8"
0	0	0	8	7	4	"NFkB-p65 "	"Q04206"	18690	11040	140	12712	14000	9063	64	6409	6409	7088	2901	40	58	51	0	2184036	2.383	100000.000	100000.000	0.000	0.000	0.000	0.000	0.000	16.610	6303	7591	6303	7591	156	1140	100	475	"S536"
0	0	0	8	8	4	"NFkB-p65 "	"Q04206"	19190	11080	130	15892	16343	9194	56	6498	6498	7600	3787	49	70	60	0	1961113	2.309	100000.000	100000.000	0.000	0.000	0.000	0.000	0.000	16.610	9394	9845	9394	9845	120	940	100	476	"S536"
0	0	0	8	9	4	"NFkB-p65 "	"Q04206"	19700	11060	150	17942	17977	11182	62	6243	6243	8040	5527	68	58	52	0	2804339	1.798	100000.000	100000.000	0.000	0.000	0.000	0.000	0.000	16.610	11699	11734	11699	11734	156	1272	100	477	"S536"
0	0	0	8	1	5	"PLCG2"	"P16885"	15680	11690	130	6199	6814	1877	27	5381	5381	5683	1596	28	35	13	0	817710	0.709	100000.000	100000.000	0.000	0.000	0.000	0.000	0.000	16.610	818	1433	818	1433	120	940	100	478	"Y759"
0	0	0	8	2	5	"PLCG2"	"P16885"	16180	11690	160	5978	8450	6463	76	5404	5404	5931	2504	42	27	17	0	1757698	1.006	100000.000	100000.000	0.000	0.000	0.000	0.000	0.000	16.610	574	3046	574	3046	208	1512	100	479	"Y759"
0	0	0	8	3	5	"PLCG2"	"P16885"	16690	11700	110	7949	12275	10301	83	5364	5364	5865	2554	43	51	33	0	982000	2.510	100000.000	100000.000	0.000	0.000	0.000	0.000	0.000	16.610	2585	6911	2585	6911	80	656	100	480	"Y759"
0	0	0	8	4	5	"pyk2"	"Q14289"	17200	11670	180	5964	6912	4529	65	5840	5840	6316	2966	46	6	4	0	1769567	0.201	100000.000	100000.000	0.000	0.000	0.000	0.000	0.000	16.610	124	1072	124	1072	256	1924	100	481	"S213"
0	0	0	8	5	5	"pyk2"	"Q14289"	17680	11680	200	6224	7520	4950	65	6100	6100	6982	3923	56	7	5	0	2376402	0.137	100000.000	100000.000	0.000	0.000	0.000	0.000	0.000	16.610	124	1420	124	1420	316	2384	100	482	"S213"
0	0	0	8	6	5	"pyk2"	"Q14289"	18180	11680	150	6115	6451	1467	22	5849	5849	6365	2929	46	5	1	0	1006359	0.029	100000.000	100000.000	0.000	0.000	0.000	0.000	0.000	16.610	266	602	266	602	156	1272	100	483	"S213"
0	0	0	8	7	5	"SOC3"	"O14543"	18680	11690	130	5991	7008	3049	43	5912	5912	6725	3732	55	8	4	0	840936	0.076	100000.000	100000.000	0.000	0.000	0.000	0.000	0.000	16.610	79	1096	79	1096	120	940	100	484	"Y221"
0	0	0	8	8	5	"SOC3"	"O14543"	19180	11650	210	6193	7371	3116	42	6114	6114	6998	3268	46	13	6	0	2329218	0.114	100000.000	100000.000	0.000	0.000	0.000	0.000	0.000	16.610	79	1257	79	1257	316	2572	100	485	"Y221"
0	0	0	8	9	5	"SOC3"	"O14543"	19670	11640	200	6330	8271	5258	63	6314	6314	8027	5266	65	11	6	0	2613698	0.046	100000.000	100000.000	0.000	0.000	0.000	0.000	0.000	16.610	16	1957	16	1957	316	2384	100	486	"Y221"
0	0	0	8	1	6	"STAT4"	"Q14765"	15660	12340	170	5476	6180	3096	50	5358	5358	5672	1613	28	9	5	0	1285380	0.315	100000.000	100000.000	0.000	0.000	0.000	0.000	0.000	16.610	118	822	118	822	208	1660	100	487	"Y693"
0	0	0	8	2	6	"STAT4"	"Q14765"	16170	12330	200	5420	6070	2746	45	5401	5401	5849	2302	39	7	4	0	1917982	0.096	100000.000	100000.000	0.000	0.000	0.000	0.000	0.000	16.610	19	669	19	669	316	2384	100	488	"Y693"
0	0	0	8	3	6	"STAT4"	"Q14765"	16690	12320	180	5618	7610	7047	92	5373	5373	5885	2630	44	14	10	0	1948037	0.656	100000.000	100000.000	0.000	0.000	0.000	0.000	0.000	16.610	245	2237	245	2237	256	1924	100	489	"Y693"
0	0	0	8	4	6	"STMN1"	"P16949"	17180	12330	200	5255	6487	4353	67	5357	5357	5958	3062	51	10	6	0	2049803	0.173	100000.000	100000.000	0.000	0.000	0.000	0.000	0.000	16.610	-102	1130	-102	1130	316	2384	100	490	"S24"
0	0	0	8	5	6	"STMN1"	"P16949"	17670	12340	140	5476	7313	4868	66	5694	5694	6316	2768	43	16	10	0	1140864	0.360	100000.000	100000.000	0.000	0.000	0.000	0.000	0.000	16.610	-218	1619	-218	1619	156	1140	100	491	"S24"
0	0	0	8	6	6	"STMN1"	"P16949"	18170	12320	200	5777	6431	2865	44	5934	5934	6477	2943	45	6	2	0	2032180	-0.016	100000.000	100000.000	0.000	0.000	0.000	0.000	0.000	16.610	-157	497	-157	497	316	2384	100	492	"S24"
0	0	0	8	7	6	"GIT2"	"Q14161"	18670	12320	200	6154	7094	3271	46	6076	6076	6678	2650	39	10	6	0	2241744	0.157	100000.000	100000.000	0.000	0.000	0.000	0.000	0.000	16.610	78	1018	78	1018	316	2384	100	493	"Y592"
0	0	0	8	8	6	"GIT2"	"Q14161"	19180	12330	180	6120	6850	2603	38	5992	5992	6804	3200	47	6	3	0	1753477	0.014	100000.000	100000.000	0.000	0.000	0.000	0.000	0.000	16.610	128	858	128	858	256	1924	100	494	"Y592"
0	0	0	8	9	6	"GIT2"	"Q14161"	19670	12320	200	6085	7742	4398	56	6139	6139	7888	5209	66	10	4	0	2446447	-0.028	100000.000	100000.000	0.000	0.000	0.000	0.000	0.000	16.610	-54	1603	-54	1603	316	2384	100	495	"Y592"
-75	0	0	8	1	7	"empty"	"empty"	15660	12960	200	5290	5885	3368	57	5244	5244	5539	1752	31	5	3	0	1859778	0.197	100000.000	100000.000	0.000	0.000	0.000	0.000	0.000	16.610	46	641	46	641	316	2384	100	496	"empty"
-75	0	0	8	2	7	"empty"	"empty"	16160	12960	200	5444	6150	3535	57	5315	5315	5701	2157	37	5	5	0	1943427	0.208	100000.000	100000.000	0.000	0.000	0.000	0.000	0.000	16.610	129	835	129	835	316	2384	100	497	"empty"
-75	0	0	8	3	7	"empty"	"empty"	16660	12960	200	5246	5774	3237	56	5308	5308	5772	2287	39	4	2	0	1824462	0.001	100000.000	100000.000	0.000	0.000	0.000	0.000	0.000	16.610	-62	466	-62	466	316	2384	100	498	"empty"
-75	0	0	8	4	7	"empty"	"empty"	17160	12960	200	5240	5952	3184	53	5308	5308	5931	3034	51	5	3	0	1880784	0.007	100000.000	100000.000	0.000	0.000	0.000	0.000	0.000	16.610	-68	644	-68	644	316	2384	100	499	"empty"
-75	0	0	8	5	7	"empty"	"empty"	17660	12960	200	5522	6908	5141	74	5449	5449	6168	3072	49	10	6	0	2182897	0.241	100000.000	100000.000	0.000	0.000	0.000	0.000	0.000	16.610	73	1459	73	1459	316	2384	100	500	"empty"
-75	0	0	8	6	7	"empty"	"empty"	18160	12960	200	5609	5934	1702	28	5704	5704	6242	2608	41	4	1	0	1875283	-0.118	100000.000	100000.000	0.000	0.000	0.000	0.000	0.000	16.610	-95	230	-95	230	316	2384	100	501	"empty"
0	0	0	8	7	7	"Control-Spot"	"Mouse_IgG"	18680	12980	170	10809	12431	5796	46	6241	6241	7162	3497	48	65	27	0	2585683	1.507	100000.000	100000.000	0.000	0.000	0.000	0.000	0.000	16.610	4568	6190	4568	6190	208	1660	100	502	"Control-Spot"
0	0	0	8	8	7	"Control-Spot"	"Mouse_IgG"	19160	12980	210	10577	12206	6563	53	6158	6158	6966	2907	41	67	38	0	3857052	1.803	100000.000	100000.000	0.000	0.000	0.000	0.000	0.000	16.610	4419	6048	4419	6048	316	2572	100	503	"Control-Spot"
0	0	0	8	9	7	"Control-Spot"	"Mouse_IgG"	19650	12970	210	11993	12821	6474	50	6020	6020	7549	4883	64	57	25	0	4051561	1.080	100000.000	100000.000	0.000	0.000	0.000	0.000	0.000	16.610	5973	6801	5973	6801	316	2572	100	504	"Control-Spot"
0	0	0	9	1	1	"AMPK1"	"Q13131"	2200	13630	100	9913	9352	2032	21	5605	5605	5592	523	9	85	82	0	748158	7.189	100000.000	100000.000	0.000	0.000	0.000	0.000	0.000	16.610	4308	3747	4308	3747	80	560	100	505	"T174/5"
0	0	0	9	2	1	"AMPK1"	"Q13131"	2700	13620	110	9711	9621	1263	13	5191	5191	5237	455	8	97	97	0	769694	9.635	100000.000	100000.000	0.000	0.000	0.000	0.000	0.000	16.610	4520	4430	4520	4430	80	656	100	506	"T174/5"
0	0	0	9	3	1	"AMPK1"	"Q13131"	3210	13620	100	9432	8912	1719	19	5384	5384	5393	403	7	86	85	0	712954	8.732	100000.000	100000.000	0.000	0.000	0.000	0.000	0.000	16.610	4048	3528	4048	3528	80	560	100	507	"T174/5"
0	0	0	9	4	1	"aura"	"O14965"	3720	13610	160	6738	6939	2401	34	5556	5556	5563	538	9	85	55	0	1443399	2.558	100000.000	100000.000	0.000	0.000	0.000	0.000	0.000	16.610	1182	1383	1182	1383	208	1512	100	508	"T287"
0	0	0	9	5	1	"aura"	"O14965"	4210	13610	170	6536	6601	813	12	5575	5575	5559	653	11	59	44	0	1372906	1.596	100000.000	100000.000	0.000	0.000	0.000	0.000	0.000	16.610	961	1026	961	1026	208	1660	100	509	"T287"
0	0	0	9	6	1	"aura"	"O14965"	4710	13610	160	6667	6529	718	10	5644	5644	5573	652	11	56	37	0	1357971	1.466	100000.000	100000.000	0.000	0.000	0.000	0.000	0.000	16.610	1023	885	1023	885	208	1512	100	510	"T287"
0	0	0	9	7	1	"CFTR"	"P13569"	5210	13610	130	6687	6701	1618	24	5786	5786	5717	477	8	67	46	0	804069	2.063	100000.000	100000.000	0.000	0.000	0.000	0.000	0.000	16.610	901	915	901	915	120	940	100	511	"S737"
0	0	0	9	8	1	"CFTR"	"P13569"	5710	13600	130	6822	7108	2564	36	5972	5972	5964	311	5	95	80	0	853014	3.678	100000.000	100000.000	0.000	0.000	0.000	0.000	0.000	16.610	850	1136	850	1136	120	940	100	512	"S737"
0	0	0	9	9	1	"CFTR"	"P13569"	6200	13600	130	6565	6541	341	5	5905	5905	5881	307	5	84	55	0	784878	2.150	100000.000	100000.000	0.000	0.000	0.000	0.000	0.000	16.610	660	636	660	636	120	940	100	513	"S737"
0	0	0	9	1	2	"CREB "	"P16220"	2220	14270	140	14291	13798	3349	24	5750	5750	5827	1263	21	95	94	0	2152417	6.311	100000.000	100000.000	0.000	0.000	0.000	0.000	0.000	16.610	8541	8048	8541	8048	156	1140	100	514	"S133"
0	0	0	9	2	2	"CREB "	"P16220"	2710	14260	130	13882	13663	1346	9	5431	5431	5438	544	10	99	99	0	1639573	15.119	100000.000	100000.000	0.000	0.000	0.000	0.000	0.000	16.610	8451	8232	8451	8232	120	940	100	515	"S133"
0	0	0	9	3	2	"CREB "	"P16220"	3210	14260	150	13285	12595	2621	20	5450	5450	5478	440	8	92	91	0	1964848	16.175	100000.000	100000.000	0.000	0.000	0.000	0.000	0.000	16.610	7835	7145	7835	7145	156	1272	100	516	"S133"
0	0	0	9	4	2	"blank-control__"	"AA"	3710	14250	200	5600	5631	425	7	5553	5553	5593	477	8	20	1	0	1779547	0.080	100000.000	100000.000	0.000	0.000	0.000	0.000	0.000	16.610	47	78	47	78	316	2384	100	517	"blank-control__"
0	0	0	9	5	2	"blank-control__"	"AA"	4210	14250	200	5702	5778	867	15	5688	5688	5633	585	10	14	1	0	1825777	0.248	100000.000	100000.000	0.000	0.000	0.000	0.000	0.000	16.610	14	90	14	90	316	2384	100	518	"blank-control__"
0	0	0	9	6	2	"blank-control__"	"AA"	4710	14240	200	5754	5661	563	9	5735	5735	5680	539	9	15	0	0	1788847	-0.035	100000.000	100000.000	0.000	0.000	0.000	0.000	0.000	16.610	19	-74	19	-74	316	2384	100	519	"blank-control__"
0	0	0	9	7	2	"IKK-alpha "	"O15111"	5210	14240	150	6900	6776	663	9	5973	5973	5938	1025	17	46	0	0	1057119	0.818	100000.000	100000.000	0.000	0.000	0.000	0.000	0.000	16.610	927	803	927	803	156	1272	100	520	"S180"
0	0	0	9	8	2	"IKK-alpha "	"O15111"	5710	14240	140	6931	6943	501	7	6114	6114	6103	510	8	78	35	0	1083110	1.647	100000.000	100000.000	0.000	0.000	0.000	0.000	0.000	16.610	817	829	817	829	156	1140	100	521	"S180"
0	0	0	9	9	2	"IKK-alpha "	"O15111"	6220	14230	140	6917	6926	412	5	6138	6138	6109	398	6	87	46	0	1080526	2.053	100000.000	100000.000	0.000	0.000	0.000	0.000	0.000	16.610	779	788	779	788	156	1140	100	522	"S180"
0	0	0	9	1	3	"JAK2"	"O60674"	2210	14900	140	9518	9391	1896	20	5908	5908	5963	1186	19	85	73	0	1464928	2.890	100000.000	100000.000	0.000	0.000	0.000	0.000	0.000	16.610	3610	3483	3610	3483	156	1140	100	523	"Y119"
0	0	0	9	2	3	"JAK2"	"O60674"	2710	14910	130	9264	9211	933	10	5546	5546	5568	423	7	97	96	0	1105262	8.612	100000.000	100000.000	0.000	0.000	0.000	0.000	0.000	16.610	3718	3665	3718	3665	120	940	100	524	"Y119"
0	0	0	9	3	3	"JAK2"	"O60674"	3220	14910	140	8942	8576	1301	15	5555	5555	5567	402	7	89	86	0	1337860	7.485	100000.000	100000.000	0.000	0.000	0.000	0.000	0.000	16.610	3387	3021	3387	3021	156	1140	100	525	"Y119"
0	0	0	9	4	3	"K8"	"P05787"	3710	14900	200	5227	5252	573	10	5705	5705	5731	587	10	3	0	0	1659762	-0.816	100000.000	100000.000	0.000	0.000	0.000	0.000	0.000	16.610	-478	-453	-478	-453	316	2384	100	526	"Y267"
0	0	0	9	5	3	"K8"	"P05787"	4210	14890	200	5173	5188	618	11	5772	5772	5731	562	9	4	0	0	1639371	-0.966	100000.000	100000.000	0.000	0.000	0.000	0.000	0.000	16.610	-599	-584	-599	-584	316	2384	100	527	"Y267"
0	0	0	9	6	3	"K8"	"P05787"	4700	14890	200	5107	5141	752	14	5852	5852	5798	554	9	4	1	0	1624435	-1.186	100000.000	100000.000	0.000	0.000	0.000	0.000	0.000	16.610	-745	-711	-745	-711	316	2384	100	528	"Y267"
0	0	0	9	7	3	"blank-control__"	"AA"	5200	14890	200	5998	6003	717	11	5983	5983	5953	549	9	11	1	0	1897067	0.091	100000.000	100000.000	0.000	0.000	0.000	0.000	0.000	16.610	15	20	15	20	316	2384	100	529	"blank-control__"
0	0	0	9	8	3	"blank-control__"	"AA"	5700	14880	200	6110	6202	1462	23	6213	6213	6206	512	8	4	1	0	1959784	-0.008	100000.000	100000.000	0.000	0.000	0.000	0.000	0.000	16.610	-103	-11	-103	-11	316	2384	100	530	"blank-control__"
0	0	0	9	9	3	"blank-control__"	"AA"	6200	14880	200	6231	6224	280	4	6259	6259	6280	870	13	0	0	0	1966721	-0.064	100000.000	100000.000	0.000	0.000	0.000	0.000	0.000	16.610	-28	-35	-28	-35	316	2384	100	531	"blank-control__"
0	0	0	9	1	4	"Mnk1"	"Q9BUB5"	2180	15550	130	6741	7558	2043	27	6023	6023	6180	1785	28	35	26	0	906958	0.772	100000.000	100000.000	0.000	0.000	0.000	0.000	0.000	16.610	718	1535	718	1535	120	940	100	532	"T255"
0	0	0	9	2	4	"Mnk1"	"Q9BUB5"	2710	15550	80	9522	9289	933	10	5493	5493	5533	457	8	98	96	0	483003	8.219	100000.000	100000.000	0.000	0.000	0.000	0.000	0.000	16.610	4029	3796	4029	3796	52	340	100	533	"T255"
0	0	0	9	3	4	"Mnk1"	"Q9BUB5"	3220	15550	90	9407	8825	1379	15	5546	5546	5598	379	6	90	90	0	458896	8.515	100000.000	100000.000	0.000	0.000	0.000	0.000	0.000	16.610	3861	3279	3861	3279	52	420	100	534	"T255"
0	0	0	9	4	4	"NFkB-p100 "	"Q00653"	3720	15540	110	6173	6165	462	7	5652	5652	5698	483	8	51	17	0	493193	0.967	100000.000	100000.000	0.000	0.000	0.000	0.000	0.000	16.610	521	513	521	513	80	656	100	535	"S108"
0	0	0	9	5	4	"NFkB-p100 "	"Q00653"	4210	15540	200	5922	5814	524	9	5805	5805	5799	719	12	7	0	0	1837286	0.021	100000.000	100000.000	0.000	0.000	0.000	0.000	0.000	16.610	117	9	117	9	316	2384	100	536	"S108"
0	0	0	9	6	4	"NFkB-p100 "	"Q00653"	4710	15530	200	5863	5823	566	9	5932	5932	5888	572	9	10	0	0	1839973	-0.114	100000.000	100000.000	0.000	0.000	0.000	0.000	0.000	16.610	-69	-109	-69	-109	316	2384	100	537	"S108"
0	0	0	9	7	4	"PIK3R1 "	"P27986"	5210	15530	200	5920	5896	630	10	6168	6168	6114	515	8	3	1	0	1863096	-0.423	100000.000	100000.000	0.000	0.000	0.000	0.000	0.000	16.610	-248	-272	-248	-272	316	2384	100	538	"Y556"
0	0	0	9	8	4	"PIK3R1 "	"P27986"	5700	15530	200	6110	6117	459	7	6396	6396	6401	908	14	0	0	0	1932859	-0.313	100000.000	100000.000	0.000	0.000	0.000	0.000	0.000	16.610	-286	-279	-286	-279	316	2384	100	539	"Y556"
0	0	0	9	9	4	"PIK3R1 "	"P27986"	6200	15530	200	6049	6103	637	10	6409	6409	6397	376	5	3	0	0	1928537	-0.782	100000.000	100000.000	0.000	0.000	0.000	0.000	0.000	16.610	-360	-306	-360	-306	316	2384	100	540	"Y556"
0	0	0	9	1	5	"blank-control__"	"AA"	2200	16190	180	5879	6078	799	13	5957	5957	6196	1572	25	6	0	0	1556067	-0.075	100000.000	100000.000	0.000	0.000	0.000	0.000	0.000	16.610	-78	121	-78	121	256	1924	100	541	"blank-control__"
0	0	0	9	2	5	"blank-control__"	"AA"	2700	16180	200	5680	5773	474	8	5680	5680	5730	530	9	13	4	0	1824246	0.081	0.000	100000.000	0.000	0.000	0.000	0.000	0.000	Error	0	93	0	93	316	2384	100	542	"blank-control__"
0	0	0	9	3	5	"blank-control__"	"AA"	3200	16180	200	5675	5702	391	6	5695	5695	5717	456	7	15	0	0	1801761	-0.033	100000.000	100000.000	0.000	0.000	0.000	0.000	0.000	16.610	-20	7	-20	7	316	2384	100	543	"blank-control__"
0	0	0	9	4	5	"Rack1"	"P63244"	3720	16180	90	6443	6796	1122	16	5753	5753	5797	641	11	57	30	0	353409	1.559	100000.000	100000.000	0.000	0.000	0.000	0.000	0.000	16.610	690	1043	690	1043	52	420	100	544	"y52"
0	0	0	9	5	5	"Rack1"	"P63244"	4220	16180	90	6323	6524	680	10	5875	5875	5804	589	10	48	30	0	339222	1.222	100000.000	100000.000	0.000	0.000	0.000	0.000	0.000	16.610	448	649	448	649	52	420	100	545	"y52"
0	0	0	9	6	5	"Rack1"	"P63244"	4700	16180	120	6146	6195	839	13	5947	5947	5888	842	14	20	1	0	743431	0.365	100000.000	100000.000	0.000	0.000	0.000	0.000	0.000	16.610	199	248	199	248	120	820	100	546	"y52"
0	0	0	9	7	5	"Shc1"	"P29353"	5210	16170	130	6307	6326	630	9	6138	6138	6077	610	10	22	8	0	759140	0.408	100000.000	100000.000	0.000	0.000	0.000	0.000	0.000	16.610	169	188	169	188	120	940	100	547	"Y349"
0	0	0	9	8	5	"Shc1"	"P29353"	5680	16150	110	6745	6713	505	7	6252	6252	6293	690	10	41	1	0	537016	0.609	100000.000	100000.000	0.000	0.000	0.000	0.000	0.000	16.610	493	461	493	461	80	656	100	548	"Y349"
0	0	0	9	9	5	"Shc1"	"P29353"	6180	16180	90	6958	6908	695	10	6359	6359	6368	565	8	53	5	0	359233	0.956	100000.000	100000.000	0.000	0.000	0.000	0.000	0.000	16.610	599	549	599	549	52	420	100	549	"Y349"
0	0	0	9	1	6	"Smad6"	"O43541"	2220	16810	240	5958	6230	1088	17	5931	5931	6226	1206	19	14	5	0	2865895	0.003	100000.000	100000.000	0.000	0.000	0.000	0.000	0.000	16.610	27	299	27	299	460	3460	100	550	"S435"
0	0	0	9	2	6	"Smad6"	"O43541"	2720	16820	200	5673	5968	1678	28	5652	5652	5782	758	13	14	6	0	1885972	0.245	100000.000	100000.000	0.000	0.000	0.000	0.000	0.000	16.610	21	316	21	316	316	2384	100	551	"S435"
0	0	0	9	3	6	"Smad6"	"O43541"	3220	16810	200	5781	5871	1088	18	5725	5725	5778	800	13	3	0	0	1855367	0.116	100000.000	100000.000	0.000	0.000	0.000	0.000	0.000	16.610	56	146	56	146	316	2384	100	552	"S435"
0	0	0	9	4	6	"TGFBR1"	"P36897"	3720	16810	200	5734	5808	545	9	5807	5807	5810	470	8	19	1	0	1835304	-0.004	100000.000	100000.000	0.000	0.000	0.000	0.000	0.000	16.610	-73	1	-73	1	316	2384	100	553	"T200"
0	0	0	9	5	6	"TGFBR1"	"P36897"	4210	16810	200	5563	5622	1326	23	5839	5839	5820	872	14	0	0	0	1776638	-0.227	100000.000	100000.000	0.000	0.000	0.000	0.000	0.000	16.610	-276	-217	-276	-217	316	2384	100	554	"T200"
0	0	0	9	6	6	"TGFBR1"	"P36897"	4710	16810	200	5776	5801	1155	19	5961	5961	5922	775	13	1	0	0	1833255	-0.156	100000.000	100000.000	0.000	0.000	0.000	0.000	0.000	16.610	-185	-160	-185	-160	316	2384	100	555	"T200"
0	0	0	9	7	6	"TrKA"	"P04629"	5220	16820	140	9922	9689	1491	15	6137	6137	6185	1667	26	87	71	0	1511431	2.102	100000.000	100000.000	0.000	0.000	0.000	0.000	0.000	16.610	3785	3552	3785	3552	156	1140	100	556	"Y757"
0	0	0	9	8	6	"TrKA"	"P04629"	5710	16820	130	9948	9829	538	5	6351	6351	6373	542	8	100	99	0	1179427	6.376	100000.000	100000.000	0.000	0.000	0.000	0.000	0.000	16.610	3597	3478	3597	3478	120	940	100	557	"Y757"
0	0	0	9	9	6	"TrKA"	"P04629"	6210	16810	140	9548	9193	1208	13	6356	6356	6339	305	4	91	89	0	1434069	9.357	100000.000	100000.000	0.000	0.000	0.000	0.000	0.000	16.610	3192	2837	3192	2837	156	1140	100	558	"Y757"
-75	0	0	9	1	7	"empty"	"empty"	2210	17460	200	5992	6222	1400	22	5952	5952	6302	1643	26	12	1	0	1965996	-0.049	100000.000	100000.000	0.000	0.000	0.000	0.000	0.000	16.610	40	270	40	270	316	2384	100	559	"empty"
-75	0	0	9	2	7	"empty"	"empty"	2710	17460	200	5670	5848	965	16	5695	5695	5811	783	13	9	2	0	1848073	0.047	100000.000	100000.000	0.000	0.000	0.000	0.000	0.000	16.610	-25	153	-25	153	316	2384	100	560	"empty"
-75	0	0	9	3	7	"empty"	"empty"	3210	17460	200	5615	5653	418	7	5673	5673	5699	477	8	5	1	0	1786426	-0.096	100000.000	100000.000	0.000	0.000	0.000	0.000	0.000	16.610	-58	-20	-58	-20	316	2384	100	561	"empty"
-75	0	0	9	4	7	"empty"	"empty"	3710	17460	200	5966	5986	495	8	5885	5885	5919	557	9	17	2	0	1891590	0.120	100000.000	100000.000	0.000	0.000	0.000	0.000	0.000	16.610	81	101	81	101	316	2384	100	562	"empty"
-75	0	0	9	5	7	"empty"	"empty"	4210	17460	200	5813	5823	592	10	5875	5875	5852	603	10	9	0	0	1840036	-0.048	100000.000	100000.000	0.000	0.000	0.000	0.000	0.000	16.610	-62	-52	-62	-52	316	2384	100	563	"empty"
-75	0	0	9	6	7	"empty"	"empty"	4710	17460	200	5943	5967	1037	17	6006	6006	6004	884	14	1	0	0	1885673	-0.042	100000.000	100000.000	0.000	0.000	0.000	0.000	0.000	16.610	-63	-39	-63	-39	316	2384	100	564	"empty"
-75	0	0	9	7	7	"empty"	"empty"	5210	17460	200	6233	6187	424	6	6192	6192	6162	682	11	2	0	0	1954938	0.037	100000.000	100000.000	0.000	0.000	0.000	0.000	0.000	16.610	41	-5	41	-5	316	2384	100	565	"empty"
-75	0	0	9	8	7	"empty"	"empty"	5710	17460	200	6417	6583	3341	50	6349	6349	6368	851	13	0	0	0	2080093	0.253	100000.000	100000.000	0.000	0.000	0.000	0.000	0.000	16.610	68	234	68	234	316	2384	100	566	"empty"
-75	0	0	9	9	7	"empty"	"empty"	6210	17460	200	6396	6362	258	4	6374	6374	6404	957	14	0	0	0	2010482	-0.044	100000.000	100000.000	0.000	0.000	0.000	0.000	0.000	16.610	22	-12	22	-12	316	2384	100	567	"empty"
0	0	0	10	1	1	"PPP2CA "	"P67775"	6720	13670	200	5659	5673	432	7	5756	5756	5766	958	16	0	0	0	1792726	-0.097	100000.000	100000.000	0.000	0.000	0.000	0.000	0.000	16.610	-97	-83	-97	-83	316	2384	100	568	"T304"
0	0	0	10	2	1	"PPP2CA "	"P67775"	7220	13670	200	5575	5594	694	12	5681	5681	5623	696	12	8	0	0	1767596	-0.042	100000.000	100000.000	0.000	0.000	0.000	0.000	0.000	16.610	-106	-87	-106	-87	316	2384	100	569	"T304"
0	0	0	10	3	1	"PPP2CA "	"P67775"	7720	13670	200	5579	5600	705	12	5621	5621	5608	984	17	0	0	0	1769718	-0.008	100000.000	100000.000	0.000	0.000	0.000	0.000	0.000	16.610	-42	-21	-42	-21	316	2384	100	570	"T304"
0	0	0	10	4	1	"Rab4"	"P20338"	8230	13670	90	8502	8500	758	8	5554	5554	5580	681	12	100	100	0	442009	4.288	100000.000	100000.000	0.000	0.000	0.000	0.000	0.000	16.610	2948	2946	2948	2946	52	420	100	571	"S199"
0	0	0	10	5	1	"Rab4"	"P20338"	8730	13670	120	7862	7452	1250	16	5421	5421	5421	324	5	86	75	0	894256	6.269	100000.000	100000.000	0.000	0.000	0.000	0.000	0.000	16.610	2441	2031	2441	2031	120	820	100	572	"S199"
0	0	0	10	6	1	"Rab4"	"P20338"	9230	13680	110	8131	7912	1030	13	5347	5347	5354	280	5	92	92	0	632967	9.136	100000.000	100000.000	0.000	0.000	0.000	0.000	0.000	16.610	2784	2565	2784	2565	80	656	100	573	"S199"
0	0	0	10	7	1	"STAT1 "	"P42224"	9730	13670	200	5353	5513	2105	38	5374	5374	5375	435	8	12	1	0	1742042	0.317	100000.000	100000.000	0.000	0.000	0.000	0.000	0.000	16.610	-21	139	-21	139	316	2384	100	574	"S727"
0	0	0	10	8	1	"STAT1 "	"P42224"	10230	13670	200	5604	5499	493	8	5450	5450	5452	736	13	5	0	0	1737623	0.064	100000.000	100000.000	0.000	0.000	0.000	0.000	0.000	16.610	154	49	154	49	316	2384	100	575	"S727"
0	0	0	10	9	1	"STAT1 "	"P42224"	10730	13670	200	5561	5493	425	7	5527	5527	5504	870	15	0	0	0	1735866	-0.013	100000.000	100000.000	0.000	0.000	0.000	0.000	0.000	16.610	34	-34	34	-34	316	2384	100	576	"S727"
0	0	0	10	1	2	"STAT4 "	"Q14765"	6720	14310	170	7233	7147	752	10	6067	6067	5976	1057	17	56	3	0	1486485	1.108	100000.000	100000.000	0.000	0.000	0.000	0.000	0.000	16.610	1166	1080	1166	1080	208	1660	100	577	"S722"
0	0	0	10	2	2	"STAT4 "	"Q14765"	7220	14310	180	6803	6963	1167	16	5877	5877	5901	2190	37	5	1	0	1782469	0.485	100000.000	100000.000	0.000	0.000	0.000	0.000	0.000	16.610	926	1086	926	1086	256	1924	100	578	"S722"
0	0	0	10	3	2	"STAT4 "	"Q14765"	7720	14320	170	6955	6862	668	9	5835	5835	5791	711	12	62	38	0	1427209	1.506	100000.000	100000.000	0.000	0.000	0.000	0.000	0.000	16.610	1120	1027	1120	1027	208	1660	100	579	"S722"
0	0	0	10	4	2	"STMN1"	"P16949"	8220	14310	200	5435	5467	564	10	5645	5645	5682	532	9	12	0	0	1727533	-0.404	100000.000	100000.000	0.000	0.000	0.000	0.000	0.000	16.610	-210	-178	-210	-178	316	2384	100	580	"S37"
0	0	0	10	5	2	"STMN1"	"P16949"	8720	14310	200	5398	5389	526	9	5642	5642	5666	450	7	6	0	0	1702984	-0.616	100000.000	100000.000	0.000	0.000	0.000	0.000	0.000	16.610	-244	-253	-244	-253	316	2384	100	581	"S37"
0	0	0	10	6	2	"STMN1"	"P16949"	9220	14310	200	5278	5397	1706	31	5457	5457	5488	474	8	10	1	0	1705460	-0.192	100000.000	100000.000	0.000	0.000	0.000	0.000	0.000	16.610	-179	-60	-179	-60	316	2384	100	582	"S37"
0	0	0	10	7	2	"ACC1"	"Q13085 "	9730	14310	70	7087	7155	1049	14	5449	5449	5512	458	8	90	84	0	228957	3.587	100000.000	100000.000	0.000	0.000	0.000	0.000	0.000	16.610	1638	1706	1638	1706	32	236	100	583	"S1263"
0	0	0	10	8	2	"ACC1"	"Q13085 "	10240	14310	70	7508	7357	1003	13	5658	5658	5727	1431	24	59	6	0	235434	1.139	100000.000	100000.000	0.000	0.000	0.000	0.000	0.000	16.610	1850	1699	1850	1699	32	236	100	584	"S1263"
0	0	0	10	9	2	"ACC1"	"Q13085 "	10730	14310	80	7071	6957	1182	16	5666	5666	5656	569	10	71	65	0	361786	2.286	100000.000	100000.000	0.000	0.000	0.000	0.000	0.000	16.610	1405	1291	1405	1291	52	340	100	585	"S1263"
0	0	0	10	1	3	"TRAF6"	"Q9Y4K3"	6720	14950	200	6067	6075	505	8	6185	6185	6103	504	8	9	0	0	1919578	-0.056	100000.000	100000.000	0.000	0.000	0.000	0.000	0.000	16.610	-118	-110	-118	-110	316	2384	100	586	"Y353"
0	0	0	10	2	3	"TRAF6"	"Q9Y4K3"	7220	14950	200	6112	5990	689	11	5987	5987	5932	616	10	18	0	0	1892683	0.094	100000.000	100000.000	0.000	0.000	0.000	0.000	0.000	16.610	125	3	125	3	316	2384	100	587	"Y353"
0	0	0	10	3	3	"TRAF6"	"Q9Y4K3"	7730	14950	200	6123	6062	1433	23	6031	6031	5970	785	13	6	1	0	1915649	0.117	100000.000	100000.000	0.000	0.000	0.000	0.000	0.000	16.610	92	31	92	31	316	2384	100	588	"Y353"
0	0	0	10	4	3	"BLNK"	"Q8WV28"	8230	14950	140	6162	6320	1059	16	5784	5784	5795	507	8	43	19	0	985955	1.036	100000.000	100000.000	0.000	0.000	0.000	0.000	0.000	16.610	378	536	378	536	156	1140	100	589	"Y72"
0	0	0	10	5	3	"BLNK"	"Q8WV28"	8740	14960	70	7971	7506	1282	17	5870	5870	5889	407	6	71	71	0	240196	3.973	100000.000	100000.000	0.000	0.000	0.000	0.000	0.000	16.610	2101	1636	2101	1636	32	236	100	590	"Y72"
0	0	0	10	6	3	"BLNK"	"Q8WV28"	9240	14960	130	5876	6354	1004	15	5689	5689	5703	318	5	40	30	0	762461	2.047	100000.000	100000.000	0.000	0.000	0.000	0.000	0.000	16.610	187	665	187	665	120	940	100	591	"Y72"
0	0	0	10	7	3	"CD19"	"P15391"	9740	14970	100	6639	6679	562	8	5887	5887	5872	374	6	75	50	0	534331	2.158	100000.000	100000.000	0.000	0.000	0.000	0.000	0.000	16.610	752	792	752	792	80	560	100	592	"Y531"
0	0	0	10	8	3	"CD19"	"P15391"	10240	14950	70	6788	6826	539	7	5739	5739	5752	444	7	96	59	0	218426	2.419	100000.000	100000.000	0.000	0.000	0.000	0.000	0.000	16.610	1049	1087	1049	1087	32	236	100	593	"Y531"
0	0	0	10	9	3	"CD19"	"P15391"	10720	14960	70	6888	6675	961	14	5781	5781	5763	470	8	62	53	0	213611	1.940	100000.000	100000.000	0.000	0.000	0.000	0.000	0.000	16.610	1107	894	1107	894	32	236	100	594	"Y531"
0	0	0	10	1	4	"p300"	"Q09472"	6720	15590	200	6133	6074	517	8	6305	6305	6235	537	8	3	0	0	1919279	-0.300	100000.000	100000.000	0.000	0.000	0.000	0.000	0.000	16.610	-172	-231	-172	-231	316	2384	100	595	"S2279"
0	0	0	10	2	4	"p300"	"Q09472"	7220	15590	200	5905	5949	712	11	6164	6164	6108	785	12	3	0	0	1879887	-0.203	100000.000	100000.000	0.000	0.000	0.000	0.000	0.000	16.610	-259	-215	-259	-215	316	2384	100	596	"S2279"
0	0	0	10	3	4	"p300"	"Q09472"	7720	15590	200	5986	5993	891	14	6052	6052	6029	693	11	9	0	0	1893874	-0.052	100000.000	100000.000	0.000	0.000	0.000	0.000	0.000	16.610	-66	-59	-66	-59	316	2384	100	597	"S2279"
0	0	0	10	4	4	"fyn"	"P06241"	8220	15590	200	5855	5849	516	8	5847	5847	5919	1053	17	0	0	0	1848400	-0.066	100000.000	100000.000	0.000	0.000	0.000	0.000	0.000	16.610	8	2	8	2	316	2384	100	598	"Y420"
0	0	0	10	5	4	"fyn"	"P06241"	8720	15590	200	5927	5931	382	6	5863	5863	5880	504	8	12	1	0	1874168	0.101	100000.000	100000.000	0.000	0.000	0.000	0.000	0.000	16.610	64	68	64	68	316	2384	100	599	"Y420"
0	0	0	10	6	4	"fyn"	"P06241"	9220	15590	200	5745	5865	1886	32	5783	5783	5814	358	6	14	5	0	1853294	0.142	100000.000	100000.000	0.000	0.000	0.000	0.000	0.000	16.610	-38	82	-38	82	316	2384	100	600	"Y420"
0	0	0	10	7	4	"HSP27"	"P04792"	9730	15600	110	6733	6708	528	7	5780	5780	5866	505	8	71	48	0	536667	1.667	100000.000	100000.000	0.000	0.000	0.000	0.000	0.000	16.610	953	928	953	928	80	656	100	601	"S78"
0	0	0	10	8	4	"HSP27"	"P04792"	10230	15600	120	6722	6791	651	9	5869	5869	5871	512	8	74	40	0	814960	1.797	100000.000	100000.000	0.000	0.000	0.000	0.000	0.000	16.610	853	922	853	922	120	820	100	602	"S78"
0	0	0	10	9	4	"HSP27"	"P04792"	10730	15590	120	6757	6825	667	9	5891	5891	5902	529	8	72	45	0	819005	1.745	100000.000	100000.000	0.000	0.000	0.000	0.000	0.000	16.610	866	934	866	934	120	820	100	603	"S78"
0	0	0	10	1	5	"IL-8R B "	"P25025"	6730	16230	200	6487	6391	513	8	6363	6363	6290	564	8	7	1	0	2019639	0.179	100000.000	100000.000	0.000	0.000	0.000	0.000	0.000	16.610	124	28	124	28	316	2384	100	604	"S352"
0	0	0	10	2	5	"IL-8R B "	"P25025"	7230	16230	200	6240	6157	725	11	6214	6214	6160	883	14	3	0	0	1945654	-0.003	100000.000	100000.000	0.000	0.000	0.000	0.000	0.000	16.610	26	-57	26	-57	316	2384	100	605	"S352"
0	0	0	10	3	5	"IL-8R B "	"P25025"	7730	16230	200	6151	6090	659	10	6084	6084	6070	637	10	18	0	0	1924451	0.031	100000.000	100000.000	0.000	0.000	0.000	0.000	0.000	16.610	67	6	67	6	316	2384	100	606	"S352"
0	0	0	10	4	5	"IRF-3 "	"Q14653"	8230	16240	110	6940	6960	662	9	5912	5912	5933	520	8	81	50	0	556822	1.975	100000.000	100000.000	0.000	0.000	0.000	0.000	0.000	16.610	1028	1048	1028	1048	80	656	100	607	"S385"
0	0	0	10	5	5	"IRF-3 "	"Q14653"	8730	16250	120	6842	6754	555	8	5812	5812	5881	975	16	54	0	0	810514	0.895	100000.000	100000.000	0.000	0.000	0.000	0.000	0.000	16.610	1030	942	1030	942	120	820	100	608	"S385"
0	0	0	10	6	5	"IRF-3 "	"Q14653"	9240	16240	120	6724	6704	432	6	5860	5860	5887	432	7	88	50	0	804494	1.891	100000.000	100000.000	0.000	0.000	0.000	0.000	0.000	16.610	864	844	864	844	120	820	100	609	"S385"
0	0	0	10	7	5	"LSD1"	"O60341"	9740	16240	110	7811	7825	688	8	5873	5873	5934	680	11	96	83	0	625983	2.781	100000.000	100000.000	0.000	0.000	0.000	0.000	0.000	16.610	1938	1952	1938	1952	80	656	100	610	"S131"
0	0	0	10	8	5	"LSD1"	"O60341"	10240	16240	110	7551	7762	981	12	5921	5921	5922	494	8	96	80	0	620963	3.725	100000.000	100000.000	0.000	0.000	0.000	0.000	0.000	16.610	1630	1841	1630	1841	80	656	100	611	"S131"
0	0	0	10	9	5	"LSD1"	"O60341"	10730	16230	120	7712	7649	1115	14	5944	5944	5920	489	8	81	76	0	917870	3.536	100000.000	100000.000	0.000	0.000	0.000	0.000	0.000	16.610	1768	1705	1768	1705	120	820	100	612	"S131"
0	0	0	10	1	6	"MAPKAPK5"	"Q8IW41"	6730	16870	90	8604	8364	824	9	6197	6197	6163	461	7	96	90	0	434938	4.774	100000.000	100000.000	0.000	0.000	0.000	0.000	0.000	16.610	2407	2167	2407	2167	52	420	100	613	"T182"
0	0	0	10	2	6	"MAPKAPK5"	"Q8IW41"	7240	16880	90	7862	8115	873	10	6207	6207	6060	596	9	94	82	0	421965	3.448	100000.000	100000.000	0.000	0.000	0.000	0.000	0.000	16.610	1655	1908	1655	1908	52	420	100	614	"T182"
0	0	0	10	3	6	"MAPKAPK5"	"Q8IW41"	7730	16880	80	8356	9521	6303	66	6142	6142	6050	638	10	96	82	0	495082	5.440	100000.000	100000.000	0.000	0.000	0.000	0.000	0.000	16.610	2214	3379	2214	3379	52	340	100	615	"T182"
0	0	0	10	4	6	"P27kip1"	"P46527"	8230	16870	200	5913	5953	470	7	5903	5903	5912	589	9	15	0	0	1881040	0.070	100000.000	100000.000	0.000	0.000	0.000	0.000	0.000	16.610	10	50	10	50	316	2384	100	616	"T157"
0	0	0	10	5	6	"P27kip1"	"P46527"	8730	16870	200	5855	5872	411	6	5827	5827	5852	457	7	12	1	0	1855395	0.044	100000.000	100000.000	0.000	0.000	0.000	0.000	0.000	16.610	28	45	28	45	316	2384	100	617	"T157"
0	0	0	10	6	6	"P27kip1"	"P46527"	9230	16870	200	5958	6011	635	10	5855	5855	5925	984	16	2	0	0	1899391	0.087	100000.000	100000.000	0.000	0.000	0.000	0.000	0.000	16.610	103	156	103	156	316	2384	100	618	"T157"
0	0	0	10	7	6	"p67phox"	"P19878"	9730	16870	200	5303	5323	548	10	5816	5816	5880	733	12	0	0	0	1682108	-0.760	100000.000	100000.000	0.000	0.000	0.000	0.000	0.000	16.610	-513	-493	-513	-493	316	2384	100	619	"T233"
0	0	0	10	8	6	"p67phox"	"P19878"	10230	16870	200	5373	5449	883	16	5954	5954	5971	615	10	2	0	0	1721919	-0.849	100000.000	100000.000	0.000	0.000	0.000	0.000	0.000	16.610	-581	-505	-581	-505	316	2384	100	620	"T233"
0	0	0	10	9	6	"p67phox"	"P19878"	10730	16870	200	5377	5427	542	9	5950	5950	5989	1020	17	1	0	0	1714933	-0.551	100000.000	100000.000	0.000	0.000	0.000	0.000	0.000	16.610	-573	-523	-573	-523	316	2384	100	621	"T233"
-75	0	0	10	1	7	"empty"	"empty"	6720	17520	200	6366	6283	428	6	6308	6308	6281	502	7	9	0	0	1985352	0.004	100000.000	100000.000	0.000	0.000	0.000	0.000	0.000	16.610	58	-25	58	-25	316	2384	100	622	"empty"
-75	0	0	10	2	7	"empty"	"empty"	7220	17520	200	6172	6121	630	10	6157	6157	6172	1541	24	1	0	0	1934239	-0.033	100000.000	100000.000	0.000	0.000	0.000	0.000	0.000	16.610	15	-36	15	-36	316	2384	100	623	"empty"
-75	0	0	10	3	7	"empty"	"empty"	7720	17520	200	6063	5994	567	9	6018	6018	5978	556	9	12	1	0	1894128	0.029	100000.000	100000.000	0.000	0.000	0.000	0.000	0.000	16.610	45	-24	45	-24	316	2384	100	624	"empty"
-75	0	0	10	4	7	"empty"	"empty"	8220	17520	200	5867	5879	436	7	5863	5863	5903	470	7	14	0	0	1857694	-0.051	100000.000	100000.000	0.000	0.000	0.000	0.000	0.000	16.610	4	16	4	16	316	2384	100	625	"empty"
-75	0	0	10	5	7	"empty"	"empty"	8720	17520	200	5717	5707	368	6	5786	5786	5819	771	13	0	0	0	1803394	-0.145	100000.000	100000.000	0.000	0.000	0.000	0.000	0.000	16.610	-69	-79	-69	-79	316	2384	100	626	"empty"
-75	0	0	10	6	7	"empty"	"empty"	9220	17520	200	5709	5719	348	6	5765	5765	5826	1047	17	0	0	0	1807067	-0.102	100000.000	100000.000	0.000	0.000	0.000	0.000	0.000	16.610	-56	-46	-56	-46	316	2384	100	627	"empty"
-75	0	0	10	7	7	"empty"	"empty"	9720	17520	200	5754	5782	432	7	5775	5775	5822	693	11	4	0	0	1827256	-0.058	100000.000	100000.000	0.000	0.000	0.000	0.000	0.000	16.610	-21	7	-21	7	316	2384	100	628	"empty"
-75	0	0	10	8	7	"empty"	"empty"	10220	17520	200	5868	5842	480	8	5818	5818	5829	487	8	14	2	0	1846022	0.027	100000.000	100000.000	0.000	0.000	0.000	0.000	0.000	16.610	50	24	50	24	316	2384	100	629	"empty"
-75	0	0	10	9	7	"empty"	"empty"	10720	17520	200	5963	6010	579	9	6003	6003	5997	1300	21	1	0	0	1899077	0.010	100000.000	100000.000	0.000	0.000	0.000	0.000	0.000	16.610	-40	7	-40	7	316	2384	100	630	"empty"
0	0	0	11	1	1	"Jak2 "	"O60674"	11200	13630	160	11027	10173	2245	22	5549	5549	5531	419	7	86	85	0	2116013	11.079	100000.000	100000.000	0.000	0.000	0.000	0.000	0.000	16.610	5478	4624	5478	4624	208	1512	100	631	"Y221"
0	0	0	11	2	1	"Jak2 "	"O60674"	11700	13640	150	11420	11226	1239	11	5657	5657	5738	1602	27	96	95	0	1751237	3.426	100000.000	100000.000	0.000	0.000	0.000	0.000	0.000	16.610	5763	5569	5763	5569	156	1272	100	632	"Y221"
0	0	0	11	3	1	"Jak2 "	"O60674"	12190	13630	150	11809	11628	1040	8	5690	5690	5713	431	7	99	98	0	1814000	13.724	100000.000	100000.000	0.000	0.000	0.000	0.000	0.000	16.610	6119	5938	6119	5938	156	1272	100	633	"Y221"
0	0	0	11	4	1	"K8"	"P05787"	12690	13630	200	5294	5379	593	11	5674	5674	5690	458	8	2	1	0	1699806	-0.679	100000.000	100000.000	0.000	0.000	0.000	0.000	0.000	16.610	-380	-295	-380	-295	316	2384	100	634	"S74"
0	0	0	11	5	1	"K8"	"P05787"	13190	13630	200	5208	5234	904	17	5628	5628	5606	525	9	0	0	0	1654066	-0.709	100000.000	100000.000	0.000	0.000	0.000	0.000	0.000	16.610	-420	-394	-420	-394	316	2384	100	635	"S74"
0	0	0	11	6	1	"K8"	"P05787"	13690	13630	200	5183	5216	569	10	5549	5549	5584	828	14	1	0	0	1648190	-0.444	100000.000	100000.000	0.000	0.000	0.000	0.000	0.000	16.610	-366	-333	-366	-333	316	2384	100	636	"S74"
0	0	0	11	7	1	"Met "	"P08581"	14180	13610	90	5891	5875	311	5	5514	5514	5567	374	6	51	7	0	305515	0.824	100000.000	100000.000	0.000	0.000	0.000	0.000	0.000	16.610	377	361	377	361	52	420	100	637	"Y1234"
0	0	0	11	8	1	"Met "	"P08581"	14710	13640	130	6044	6179	833	13	5357	5357	5502	1348	24	14	5	0	741496	0.502	100000.000	100000.000	0.000	0.000	0.000	0.000	0.000	16.610	687	822	687	822	120	940	100	638	"Y1234"
0	0	0	11	9	1	"Met "	"P08581"	15210	13640	130	5907	6286	1449	23	5235	5235	5398	1181	21	30	10	0	754334	0.752	100000.000	100000.000	0.000	0.000	0.000	0.000	0.000	16.610	672	1051	672	1051	120	940	100	639	"Y1234"
0	0	0	11	1	2	"MSK2"	"O75676"	11190	14270	200	5585	5630	397	7	5652	5652	5654	419	7	11	1	0	1778972	-0.057	100000.000	100000.000	0.000	0.000	0.000	0.000	0.000	16.610	-67	-22	-67	-22	316	2384	100	640	"S360"
0	0	0	11	2	2	"MSK2"	"O75676"	11690	14270	200	5634	5652	476	8	5724	5724	5743	436	7	2	0	0	1785916	-0.209	100000.000	100000.000	0.000	0.000	0.000	0.000	0.000	16.610	-90	-72	-90	-72	316	2384	100	641	"S360"
0	0	0	11	3	2	"MSK2"	"O75676"	12190	14270	200	5595	5604	350	6	5736	5736	5757	442	7	4	0	0	1770889	-0.346	100000.000	100000.000	0.000	0.000	0.000	0.000	0.000	16.610	-141	-132	-141	-132	316	2384	100	642	"S360"
0	0	0	11	4	2	"NFkB-p100 "	"Q00653"	12700	14270	200	5096	5167	476	9	5669	5669	5656	389	6	2	0	0	1632727	-1.257	100000.000	100000.000	0.000	0.000	0.000	0.000	0.000	16.610	-573	-502	-573	-502	316	2384	100	643	"S99"
0	0	0	11	5	2	"NFkB-p100 "	"Q00653"	13200	14270	200	5253	5285	542	10	5578	5578	5590	619	11	2	1	0	1670160	-0.493	100000.000	100000.000	0.000	0.000	0.000	0.000	0.000	16.610	-325	-293	-325	-293	316	2384	100	644	"S99"
0	0	0	11	6	2	"NFkB-p100 "	"Q00653"	13700	14270	200	5205	5228	521	9	5553	5553	5598	818	14	0	0	0	1652131	-0.452	100000.000	100000.000	0.000	0.000	0.000	0.000	0.000	16.610	-348	-325	-348	-325	316	2384	100	645	"S99"
0	0	0	11	7	2	"PKACa "	"P17612"	14200	14270	200	5490	5693	2820	49	5481	5481	5537	700	12	5	2	0	1799008	0.223	100000.000	100000.000	0.000	0.000	0.000	0.000	0.000	16.610	9	212	9	212	316	2384	100	646	"S10"
0	0	0	11	8	2	"PKACa "	"P17612"	14700	14270	200	5349	5454	870	15	5337	5337	5454	913	16	4	0	0	1723379	0.000	100000.000	100000.000	0.000	0.000	0.000	0.000	0.000	16.610	12	117	12	117	316	2384	100	647	"S10"
0	0	0	11	9	2	"PKACa "	"P17612"	15200	14270	200	5196	5395	1148	21	5228	5228	5384	1034	19	5	2	0	1704762	0.011	100000.000	100000.000	0.000	0.000	0.000	0.000	0.000	16.610	-32	167	-32	167	316	2384	100	648	"S10"
0	0	0	11	1	3	"p70S6K"	"P23443"	11190	14940	200	5739	5739	384	6	5703	5703	5750	903	15	1	0	0	1813573	-0.012	100000.000	100000.000	0.000	0.000	0.000	0.000	0.000	16.610	36	36	36	36	316	2384	100	649	"S447"
0	0	0	11	2	3	"p70S6K"	"P23443"	11700	14940	90	6205	6180	398	6	5731	5731	5760	365	6	69	23	0	321380	1.151	100000.000	100000.000	0.000	0.000	0.000	0.000	0.000	16.610	474	449	474	449	52	420	100	650	"S447"
0	0	0	11	3	3	"p70S6K"	"P23443"	12200	14930	100	5968	5966	374	6	5758	5758	5791	563	9	10	2	0	477293	0.311	100000.000	100000.000	0.000	0.000	0.000	0.000	0.000	16.610	210	208	210	208	80	560	100	651	"S447"
0	0	0	11	4	3	"PDK1"	"O15530"	12700	14930	100	14001	13847	1506	10	5673	5673	5669	418	7	100	100	0	1107782	19.565	100000.000	100000.000	0.000	0.000	0.000	0.000	0.000	16.610	8328	8174	8328	8174	80	560	100	652	"Y376"
0	0	0	11	5	3	"PDK1"	"O15530"	13210	14920	110	14019	13517	4129	30	5649	5649	5826	1865	32	88	85	0	1081352	4.124	100000.000	100000.000	0.000	0.000	0.000	0.000	0.000	16.610	8370	7868	8370	7868	80	656	100	653	"Y376"
0	0	0	11	6	3	"PDK1"	"O15530"	13710	14920	100	14660	14407	5202	36	5645	5645	5657	521	9	92	92	0	1152588	16.795	100000.000	100000.000	0.000	0.000	0.000	0.000	0.000	16.610	9015	8762	9015	8762	80	560	100	654	"Y376"
0	0	0	11	7	3	"Ripk1"	"Q13546"	14210	14910	170	5823	5957	829	13	5575	5575	5725	2363	41	1	0	0	1239027	0.098	100000.000	100000.000	0.000	0.000	0.000	0.000	0.000	16.610	248	382	248	382	208	1660	100	655	"Y694"
0	0	0	11	8	3	"Ripk1"	"Q13546"	14720	14920	140	5549	5709	803	14	5391	5391	5468	707	12	14	3	0	890537	0.341	100000.000	100000.000	0.000	0.000	0.000	0.000	0.000	16.610	158	318	158	318	156	1140	100	656	"Y694"
0	0	0	11	9	3	"Ripk1"	"Q13546"	15200	14930	120	5645	5892	1068	18	5271	5271	5400	853	15	25	10	0	707035	0.577	100000.000	100000.000	0.000	0.000	0.000	0.000	0.000	16.610	374	621	374	621	120	820	100	657	"Y694"
0	0	0	11	1	4	"SHC3"	"Q92529"	11190	15570	200	5863	5940	577	9	5866	5866	5901	1155	19	2	0	0	1877012	0.034	100000.000	100000.000	0.000	0.000	0.000	0.000	0.000	16.610	-3	74	-3	74	316	2384	100	658	"Y341"
0	0	0	11	2	4	"SHC3"	"Q92529"	11700	15570	90	6823	6841	518	7	5922	5922	5952	394	6	90	67	0	355730	2.256	100000.000	100000.000	0.000	0.000	0.000	0.000	0.000	16.610	901	919	901	919	52	420	100	659	"Y341"
0	0	0	11	3	4	"SHC3"	"Q92529"	12200	15560	200	5926	6029	482	7	6001	6001	6071	1400	23	1	0	0	1905023	-0.030	100000.000	100000.000	0.000	0.000	0.000	0.000	0.000	16.610	-75	28	-75	28	316	2384	100	660	"Y341"
0	0	0	11	4	4	"Smad3 "	"P84022"	12700	15560	200	5904	5981	537	8	5923	5923	5989	1868	31	0	0	0	1890007	-0.004	100000.000	100000.000	0.000	0.000	0.000	0.000	0.000	16.610	-19	58	-19	58	316	2384	100	661	"S208"
0	0	0	11	5	4	"Smad3 "	"P84022"	13210	15560	80	6797	6748	653	9	5736	5736	5729	466	8	73	53	0	350916	2.187	100000.000	100000.000	0.000	0.000	0.000	0.000	0.000	16.610	1061	1012	1061	1012	52	340	100	662	"S208"
0	0	0	11	6	4	"Smad3 "	"P84022"	13700	15550	70	6961	6948	644	9	5631	5631	5667	714	12	84	40	0	222327	1.794	100000.000	100000.000	0.000	0.000	0.000	0.000	0.000	16.610	1330	1317	1330	1317	32	236	100	663	"S208"
0	0	0	11	7	4	"TAK1 "	"O43318"	14210	15560	90	6290	6267	391	6	5493	5493	5561	514	9	69	26	0	325890	1.374	100000.000	100000.000	0.000	0.000	0.000	0.000	0.000	16.610	797	774	797	774	52	420	100	664	"T187"
0	0	0	11	8	4	"TAK1 "	"O43318"	14710	15560	100	5831	5881	354	6	5349	5349	5421	455	8	53	12	0	470486	1.011	100000.000	100000.000	0.000	0.000	0.000	0.000	0.000	16.610	482	532	482	532	80	560	100	665	"T187"
0	0	0	11	9	4	"TAK1 "	"O43318"	15210	15560	120	5527	5604	516	9	5197	5197	5302	801	15	21	2	0	672524	0.377	100000.000	100000.000	0.000	0.000	0.000	0.000	0.000	16.610	330	407	330	407	120	820	100	666	"T187"
0	0	0	11	1	5	"ACC1"	"P68133"	11210	16190	200	5941	5947	402	6	5969	5969	5990	596	9	5	0	0	1879199	-0.072	100000.000	100000.000	0.000	0.000	0.000	0.000	0.000	16.610	-28	-22	-28	-22	316	2384	100	667	"Y93"
0	0	0	11	2	5	"ACC1"	"P68133"	11710	16190	200	6042	6065	342	5	6040	6040	6090	1005	16	0	0	0	1916525	-0.025	100000.000	100000.000	0.000	0.000	0.000	0.000	0.000	16.610	2	25	2	25	316	2384	100	668	"Y93"
0	0	0	11	3	5	"ACC1"	"P68133"	12210	16190	70	6067	6119	405	6	6067	6067	6187	858	13	3	0	0	195811	-0.079	0.000	100000.000	0.000	0.000	0.000	0.000	0.000	Error	0	52	0	52	32	236	100	669	"Y93"
0	0	0	11	4	5	"A-Raf"	"P10398"	12710	16190	200	5933	6082	1850	30	5845	5845	5899	1227	20	0	0	0	1921947	0.149	100000.000	100000.000	0.000	0.000	0.000	0.000	0.000	16.610	88	237	88	237	316	2384	100	670	"T20"
0	0	0	11	5	5	"A-Raf"	"P10398"	13210	16190	120	5841	5859	589	10	5670	5670	5674	571	10	20	1	0	703091	0.324	100000.000	100000.000	0.000	0.000	0.000	0.000	0.000	16.610	171	189	171	189	120	820	100	671	"T20"
0	0	0	11	6	5	"A-Raf"	"P10398"	13730	16170	160	5663	5681	552	9	5510	5510	5580	1405	25	2	0	0	1181639	0.072	100000.000	100000.000	0.000	0.000	0.000	0.000	0.000	16.610	153	171	153	171	208	1512	100	672	"T20"
0	0	0	11	7	5	"BCAP"	"Q6ZUJ8"	14210	16200	100	6104	6036	480	7	5480	5480	5482	385	7	62	38	0	482905	1.439	100000.000	100000.000	0.000	0.000	0.000	0.000	0.000	16.610	624	556	624	556	80	560	100	673	"Y570"
0	0	0	11	8	5	"BCAP"	"Q6ZUJ8"	14730	16200	120	5678	5768	508	8	5361	5361	5433	549	10	30	9	0	692170	0.610	100000.000	100000.000	0.000	0.000	0.000	0.000	0.000	16.610	317	407	317	407	120	820	100	674	"Y570"
0	0	0	11	9	5	"BCAP"	"Q6ZUJ8"	15210	16200	110	5701	5838	621	10	5262	5262	5372	1583	29	6	1	0	467046	0.294	100000.000	100000.000	0.000	0.000	0.000	0.000	0.000	16.610	439	576	439	576	80	656	100	675	"Y570"
0	0	0	11	1	6	"Cofilin 1"	"P23528"	11210	16860	80	8306	8223	1090	13	5982	5982	6051	1358	22	86	32	0	427572	1.599	100000.000	100000.000	0.000	0.000	0.000	0.000	0.000	16.610	2324	2241	2324	2241	52	340	100	676	"Y139"
0	0	0	11	2	6	"Cofilin 1"	"P23528"	11710	16860	80	8520	8641	3540	40	6045	6045	6044	278	4	86	80	0	449330	9.342	100000.000	100000.000	0.000	0.000	0.000	0.000	0.000	16.610	2475	2596	2475	2596	52	340	100	677	"Y139"
0	0	0	11	3	6	"Cofilin 1"	"P23528"	12200	16850	80	9260	9257	738	7	6039	6039	6119	1293	21	96	90	0	481362	2.427	100000.000	100000.000	0.000	0.000	0.000	0.000	0.000	16.610	3221	3218	3221	3218	52	340	100	678	"Y139"
0	0	0	11	4	6	"CTNNB1"	"P35222"	12700	16850	200	5717	5769	1223	21	5962	5962	5979	812	13	0	0	0	1822877	-0.259	100000.000	100000.000	0.000	0.000	0.000	0.000	0.000	16.610	-245	-193	-245	-193	316	2384	100	679	"Y654"
0	0	0	11	5	6	"CTNNB1"	"P35222"	13210	16850	200	5506	5580	1026	18	5813	5813	5835	714	12	2	0	0	1763321	-0.357	100000.000	100000.000	0.000	0.000	0.000	0.000	0.000	16.610	-307	-233	-307	-233	316	2384	100	680	"Y654"
0	0	0	11	6	6	"CTNNB1"	"P35222"	13710	16840	200	5392	5443	584	10	5644	5644	5697	1130	19	1	0	0	1720145	-0.225	100000.000	100000.000	0.000	0.000	0.000	0.000	0.000	16.610	-252	-201	-252	-201	316	2384	100	681	"Y654"
0	0	0	11	7	6	"IFNGR1 "	"P15260"	14220	16830	70	5711	5796	487	8	5531	5531	5584	390	6	34	15	0	185486	0.544	100000.000	100000.000	0.000	0.000	0.000	0.000	0.000	16.610	180	265	180	265	32	236	100	682	"S495"
0	0	0	11	8	6	"IFNGR1 "	"P15260"	14710	16850	90	5789	5853	490	8	5445	5445	5523	971	17	13	1	0	304358	0.340	100000.000	100000.000	0.000	0.000	0.000	0.000	0.000	16.610	344	408	344	408	52	420	100	683	"S495"
0	0	0	11	9	6	"IFNGR1 "	"P15260"	15220	16840	100	5551	5893	1502	25	5235	5235	5288	476	9	36	18	0	471409	1.271	100000.000	100000.000	0.000	0.000	0.000	0.000	0.000	16.610	316	658	316	658	80	560	100	684	"S495"
-75	0	0	11	1	7	"empty"	"empty"	11190	17480	200	5954	6000	454	7	6010	6010	6019	758	12	2	0	0	1896013	-0.025	100000.000	100000.000	0.000	0.000	0.000	0.000	0.000	16.610	-56	-10	-56	-10	316	2384	100	685	"empty"
-75	0	0	11	2	7	"empty"	"empty"	11690	17480	200	6136	6172	680	11	6130	6130	6180	1073	17	0	0	0	1950331	-0.007	100000.000	100000.000	0.000	0.000	0.000	0.000	0.000	16.610	6	42	6	42	316	2384	100	686	"empty"
-75	0	0	11	3	7	"empty"	"empty"	12190	17480	200	6237	6272	353	5	6193	6193	6260	1235	19	1	0	0	1981969	0.010	100000.000	100000.000	0.000	0.000	0.000	0.000	0.000	16.610	44	79	44	79	316	2384	100	687	"empty"
-75	0	0	11	4	7	"empty"	"empty"	12690	17480	200	6025	6044	384	6	6098	6098	6110	444	7	5	1	0	1909835	-0.149	100000.000	100000.000	0.000	0.000	0.000	0.000	0.000	16.610	-73	-54	-73	-54	316	2384	100	688	"empty"
-75	0	0	11	5	7	"empty"	"empty"	13190	17480	200	6024	5991	421	7	5924	5924	5926	650	10	4	0	0	1893086	0.100	100000.000	100000.000	0.000	0.000	0.000	0.000	0.000	16.610	100	67	100	67	316	2384	100	689	"empty"
-75	0	0	11	6	7	"empty"	"empty"	13690	17480	200	5769	5779	537	9	5729	5729	5755	592	10	7	3	0	1826293	0.041	100000.000	100000.000	0.000	0.000	0.000	0.000	0.000	16.610	40	50	40	50	316	2384	100	690	"empty"
0	0	0	11	7	7	"GLQAWPG-pS-AIPQFLG_GLQAWPGEAIPQFLG_60vs40"	"GLQAWPG-pS-AIPQFLG_GLQAWPGEAIPQFLG_60vs40"	14210	17490	100	18389	16705	4396	26	5579	5579	5620	508	9	100	91	0	1336430	21.821	100000.000	100000.000	0.000	0.000	0.000	0.000	0.000	16.610	12810	11126	12810	11126	80	560	100	691	"GLQAWPG-pS-AIPQFLG_GLQAWPGEAIPQFLG_60vs40"
0	0	0	11	8	7	"GLQAWPG-pS-AIPQFLG_GLQAWPGEAIPQFLG_60vs40"	"GLQAWPG-pS-AIPQFLG_GLQAWPGEAIPQFLG_60vs40"	14710	17490	100	17797	15550	4913	31	5334	5334	5404	453	8	96	88	0	1244001	22.397	100000.000	100000.000	0.000	0.000	0.000	0.000	0.000	16.610	12463	10216	12463	10216	80	560	100	692	"GLQAWPG-pS-AIPQFLG_GLQAWPGEAIPQFLG_60vs40"
0	0	0	11	9	7	"GLQAWPG-pS-AIPQFLG_GLQAWPGEAIPQFLG_60vs40"	"GLQAWPG-pS-AIPQFLG_GLQAWPGEAIPQFLG_60vs40"	15200	17490	110	18076	15264	5451	35	5242	5242	5335	665	12	88	83	0	1221145	14.931	100000.000	100000.000	0.000	0.000	0.000	0.000	0.000	16.610	12834	10022	12834	10022	80	656	100	693	"GLQAWPG-pS-AIPQFLG_GLQAWPGEAIPQFLG_60vs40"
0	0	0	12	1	1	"BLNK "	"Q8WV28"	15690	13630	100	8807	9358	3361	35	5334	5334	5541	1201	21	82	70	0	748623	3.178	100000.000	100000.000	0.000	0.000	0.000	0.000	0.000	16.610	3473	4024	3473	4024	80	560	100	694	"Y178"
0	0	0	12	2	1	"BLNK "	"Q8WV28"	16200	13630	100	9464	11444	6225	54	5353	5353	5763	2233	38	77	43	0	915557	2.544	100000.000	100000.000	0.000	0.000	0.000	0.000	0.000	16.610	4111	6091	4111	6091	80	560	100	695	"Y178"
0	0	0	12	3	1	"BLNK "	"Q8WV28"	16700	13620	110	11805	14727	9276	62	5338	5338	5972	3280	54	77	47	0	1178133	2.669	100000.000	100000.000	0.000	0.000	0.000	0.000	0.000	16.610	6467	9389	6467	9389	80	656	100	696	"Y178"
0	0	0	12	4	1	"Catalase"	"P04040"	17200	13620	130	6834	10417	8417	80	5295	5295	5920	3041	51	40	23	0	1250041	1.479	100000.000	100000.000	0.000	0.000	0.000	0.000	0.000	16.610	1539	5122	1539	5122	120	940	100	697	"Y385"
0	0	0	12	5	1	"Catalase"	"P04040"	17660	13610	130	8080	10208	7168	70	5385	5385	5866	2700	46	50	25	0	1224974	1.608	100000.000	100000.000	0.000	0.000	0.000	0.000	0.000	16.610	2695	4823	2695	4823	120	940	100	698	"Y385"
0	0	0	12	6	1	"Catalase"	"P04040"	18200	13630	110	9375	13637	10623	77	5601	5601	6001	1797	29	72	53	0	1090922	4.249	100000.000	100000.000	0.000	0.000	0.000	0.000	0.000	16.610	3774	8036	3774	8036	80	656	100	699	"Y385"
0	0	0	12	7	1	"Cdc42"	"P60953"	18720	13610	160	6503	8666	5313	61	5886	5886	6514	3053	46	25	11	0	1802427	0.705	100000.000	100000.000	0.000	0.000	0.000	0.000	0.000	16.610	617	2780	617	2780	208	1512	100	700	"Y64"
0	0	0	12	8	1	"Cdc42"	"P60953"	19220	13610	130	7620	9943	6302	63	5889	5889	6684	2993	44	33	23	0	1193159	1.089	100000.000	100000.000	0.000	0.000	0.000	0.000	0.000	16.610	1731	4054	1731	4054	120	940	100	701	"Y64"
0	0	0	12	9	1	"Cdc42"	"P60953"	19720	13610	150	7745	10570	7001	66	5988	5988	7910	5545	70	25	12	0	1648990	0.480	100000.000	100000.000	0.000	0.000	0.000	0.000	0.000	16.610	1757	4582	1757	4582	156	1272	100	702	"Y64"
0	0	0	12	1	2	"Flt3"	"P36888"	15710	14280	90	6492	6621	1129	17	5270	5270	5525	1519	27	30	5	0	344299	0.722	100000.000	100000.000	0.000	0.000	0.000	0.000	0.000	16.610	1222	1351	1222	1351	52	420	100	703	"Y842"
0	0	0	12	2	2	"Flt3"	"P36888"	16210	14270	120	5559	6557	3077	46	5270	5270	5718	2466	43	10	5	0	786852	0.340	100000.000	100000.000	0.000	0.000	0.000	0.000	0.000	16.610	289	1287	289	1287	120	820	100	704	"Y842"
0	0	0	12	3	2	"Flt3"	"P36888"	16710	14270	110	6226	6736	3360	49	5278	5278	5589	1446	25	27	6	0	538864	0.793	100000.000	100000.000	0.000	0.000	0.000	0.000	0.000	16.610	948	1458	948	1458	80	656	100	705	"Y842"
0	0	0	12	4	2	"gp130 "	"P40189"	17220	14260	90	6140	6976	2819	40	5425	5425	6002	2869	47	9	5	0	362746	0.339	100000.000	100000.000	0.000	0.000	0.000	0.000	0.000	16.610	715	1551	715	1551	52	420	100	706	"S782"
0	0	0	12	5	2	"gp130 "	"P40189"	17700	14280	150	6179	7627	4682	61	5424	5424	6012	3101	51	17	8	0	1189759	0.521	100000.000	100000.000	0.000	0.000	0.000	0.000	0.000	16.610	755	2203	755	2203	156	1272	100	707	"S782"
0	0	0	12	6	2	"gp130 "	"P40189"	18220	14260	160	6006	7447	4669	62	5484	5484	6005	2854	47	15	10	0	1549044	0.505	100000.000	100000.000	0.000	0.000	0.000	0.000	0.000	16.610	522	1963	522	1963	208	1512	100	708	"S782"
0	0	0	12	7	2	"HSP60"	"P10809"	18680	14250	150	5761	6572	3490	53	5575	5575	5980	2451	40	8	5	0	1025221	0.242	100000.000	100000.000	0.000	0.000	0.000	0.000	0.000	16.610	186	997	186	997	156	1272	100	709	"S70"
0	0	0	12	8	2	"HSP60"	"P10809"	19200	14250	200	5732	6887	3741	54	5624	5624	6459	3419	52	11	5	0	2176312	0.125	100000.000	100000.000	0.000	0.000	0.000	0.000	0.000	16.610	108	1263	108	1263	316	2384	100	710	"S70"
0	0	0	12	9	2	"HSP60"	"P10809"	19700	14250	150	6525	9061	5984	66	5904	5904	7648	5797	75	18	8	0	1413575	0.244	100000.000	100000.000	0.000	0.000	0.000	0.000	0.000	16.610	621	3157	621	3157	156	1272	100	711	"S70"
0	0	0	12	1	3	"IL7R "	"P16871"	15720	14920	130	7943	8872	2899	32	5195	5195	5424	1319	24	96	57	0	1064629	2.614	100000.000	100000.000	0.000	0.000	0.000	0.000	0.000	16.610	2748	3677	2748	3677	120	940	100	712	"Y449"
0	0	0	12	2	3	"IL7R "	"P16871"	16210	14930	140	8060	9729	5938	61	5225	5225	5733	2611	45	61	19	0	1517712	1.530	100000.000	100000.000	0.000	0.000	0.000	0.000	0.000	16.610	2835	4504	2835	4504	156	1140	100	713	"Y449"
0	0	0	12	3	3	"IL7R "	"P16871"	16710	14920	150	8086	9507	5922	62	5247	5247	5550	1872	33	73	29	0	1483071	2.114	100000.000	100000.000	0.000	0.000	0.000	0.000	0.000	16.610	2839	4260	2839	4260	156	1272	100	714	"Y449"
0	0	0	12	4	3	"IRAK4"	"P51617"	17200	14900	160	5247	6647	4844	72	5298	5298	5673	2105	37	11	7	0	1382659	0.463	100000.000	100000.000	0.000	0.000	0.000	0.000	0.000	16.610	-51	1349	-51	1349	208	1512	100	715	"T345"
0	0	0	12	5	3	"IRAK4"	"P51617"	17690	14880	170	6042	8127	5136	63	5611	5611	6200	2993	48	19	13	0	1690361	0.644	100000.000	100000.000	0.000	0.000	0.000	0.000	0.000	16.610	431	2516	431	2516	208	1660	100	716	"T345"
0	0	0	12	6	3	"IRAK4"	"P51617"	18220	14890	170	5770	7149	3877	54	5548	5548	5960	2571	43	19	8	0	1487022	0.462	100000.000	100000.000	0.000	0.000	0.000	0.000	0.000	16.610	222	1601	222	1601	208	1660	100	717	"T345"
0	0	0	12	7	3	"LIMK1"	"P53667"	18710	14910	120	8554	9621	5197	54	5373	5373	5830	2303	39	60	35	0	1154494	1.646	100000.000	100000.000	0.000	0.000	0.000	0.000	0.000	16.610	3181	4248	3181	4248	120	820	100	718	"T508"
0	0	0	12	8	3	"LIMK1"	"P53667"	19200	14930	140	8215	9885	5977	60	5531	5531	6168	2705	43	50	28	0	1542126	1.374	100000.000	100000.000	0.000	0.000	0.000	0.000	0.000	16.610	2684	4354	2684	4354	156	1140	100	719	"T508"
0	0	0	12	9	3	"LIMK1"	"P53667"	19700	14890	140	9373	12764	9560	74	6178	6178	8103	5906	72	36	18	0	1991117	0.789	100000.000	100000.000	0.000	0.000	0.000	0.000	0.000	16.610	3195	6586	3195	6586	156	1140	100	720	"T508"
0	0	0	12	1	4	"p38-alpha "	"Q16539"	15720	15570	180	7239	7983	2356	29	5203	5203	5437	1615	29	71	22	0	2043698	1.576	100000.000	100000.000	0.000	0.000	0.000	0.000	0.000	16.610	2036	2780	2036	2780	256	1924	100	721	"T122"
0	0	0	12	2	4	"p38-alpha "	"Q16539"	16220	15570	180	8314	10576	5972	56	5239	5239	5626	2381	42	66	30	0	2707357	2.079	100000.000	100000.000	0.000	0.000	0.000	0.000	0.000	16.610	3075	5337	3075	5337	256	1924	100	722	"T122"
0	0	0	12	3	4	"p38-alpha "	"Q16539"	16720	15560	190	8575	11078	6533	58	5218	5218	5569	2069	37	82	39	0	2836000	2.663	100000.000	100000.000	0.000	0.000	0.000	0.000	0.000	16.610	3357	5860	3357	5860	256	2088	100	723	"T122"
0	0	0	12	4	4	"MEK1 "	"Q02750"	17210	15540	170	5350	6617	4429	66	5185	5185	5767	2935	50	11	5	0	1376252	0.290	100000.000	100000.000	0.000	0.000	0.000	0.000	0.000	16.610	165	1432	165	1432	208	1660	100	724	"S297"
0	0	0	12	5	4	"MEK1 "	"Q02750"	17700	15540	200	5595	6236	2512	40	5594	5594	6089	2522	41	6	3	0	1970527	0.058	100000.000	100000.000	0.000	0.000	0.000	0.000	0.000	16.610	1	642	1	642	316	2384	100	725	"S297"
0	0	0	12	6	4	"MEK1 "	"Q02750"	18200	15550	120	6347	7515	4603	61	5926	5926	6300	2190	34	12	6	0	901805	0.555	100000.000	100000.000	0.000	0.000	0.000	0.000	0.000	16.610	421	1589	421	1589	120	820	100	726	"S297"
0	0	0	12	7	4	"P27kip1"	"P46527"	18710	15550	110	9444	10444	3856	36	5600	5600	6189	2887	46	67	27	0	835495	1.474	100000.000	100000.000	0.000	0.000	0.000	0.000	0.000	16.610	3844	4844	3844	4844	80	656	100	727	"Y74"
0	0	0	12	8	4	"P27kip1"	"P46527"	19220	15530	160	7936	11100	8366	75	5558	5558	6172	2535	41	49	33	0	2308791	1.944	100000.000	100000.000	0.000	0.000	0.000	0.000	0.000	16.610	2378	5542	2378	5542	208	1512	100	728	"Y74"
0	0	0	12	9	4	"P27kip1"	"P46527"	19700	15540	170	10081	13880	9946	71	5773	5773	7589	5513	72	47	31	0	2887078	1.141	100000.000	100000.000	0.000	0.000	0.000	0.000	0.000	16.610	4308	8107	4308	8107	208	1660	100	729	"Y74"
0	0	0	12	1	5	"PPARG "	"P37231"	15720	16210	140	6060	6749	2393	35	5262	5262	5601	1923	34	17	7	0	1052833	0.597	100000.000	100000.000	0.000	0.000	0.000	0.000	0.000	16.610	798	1487	798	1487	156	1140	100	730	"S112"
0	0	0	12	2	5	"PPARG "	"P37231"	16230	16220	150	6221	7430	3602	48	5257	5257	5580	1737	31	28	17	0	1159154	1.065	100000.000	100000.000	0.000	0.000	0.000	0.000	0.000	16.610	964	2173	964	2173	156	1272	100	731	"S112"
0	0	0	12	3	5	"PPARG "	"P37231"	16720	16200	160	6073	7346	3967	54	5248	5248	5621	2159	38	23	11	0	1527938	0.799	100000.000	100000.000	0.000	0.000	0.000	0.000	0.000	16.610	825	2098	825	2098	208	1512	100	732	"S112"
0	0	0	12	4	5	"Pyk2 "	"Q14289"	17220	16200	190	20864	21485	10264	47	5268	5268	5882	3089	52	84	81	0	5500227	5.051	100000.000	100000.000	0.000	0.000	0.000	0.000	0.000	16.610	15596	16217	15596	16217	256	2088	100	733	"S399"
0	0	0	12	5	5	"Pyk2 "	"Q14289"	17710	16200	170	22560	24521	9545	38	5302	5302	5716	2340	40	94	93	0	5100313	8.036	100000.000	100000.000	0.000	0.000	0.000	0.000	0.000	16.610	17258	19219	17258	19219	208	1660	100	734	"S399"
0	0	0	12	6	5	"Pyk2 "	"Q14289"	18210	16190	170	23510	24682	7156	28	5821	5821	6165	2016	32	98	98	0	5133940	9.185	100000.000	100000.000	0.000	0.000	0.000	0.000	0.000	16.610	17689	18861	17689	18861	208	1660	100	735	"S399"
0	0	0	12	7	5	"STAT1 "	"P42224"	18710	16190	200	6419	8079	4943	61	5722	5722	6224	2549	40	20	11	0	2553044	0.728	100000.000	100000.000	0.000	0.000	0.000	0.000	0.000	16.610	697	2357	697	2357	316	2384	100	736	"S708"
0	0	0	12	8	5	"STAT1 "	"P42224"	19220	16190	200	6407	8211	4629	56	5577	5577	6243	2863	45	22	15	0	2594533	0.687	100000.000	100000.000	0.000	0.000	0.000	0.000	0.000	16.610	830	2634	830	2634	316	2384	100	737	"S708"
0	0	0	12	9	5	"STAT1 "	"P42224"	19710	16180	200	8185	10982	7615	69	5858	5858	7543	5451	72	28	14	0	3470448	0.631	100000.000	100000.000	0.000	0.000	0.000	0.000	0.000	16.610	2327	5124	2327	5124	316	2384	100	738	"S708"
0	0	0	12	1	6	"STAT5B "	"P51692"	15700	16860	130	5722	6657	3263	49	5226	5226	5503	1675	30	29	6	0	798845	0.689	100000.000	100000.000	0.000	0.000	0.000	0.000	0.000	16.610	496	1431	496	1431	120	940	100	739	"S731"
0	0	0	12	2	6	"STAT5B "	"P51692"	16210	16840	150	5661	7303	3976	54	5277	5277	5637	1787	31	26	17	0	1139217	0.932	100000.000	100000.000	0.000	0.000	0.000	0.000	0.000	16.610	384	2026	384	2026	156	1272	100	740	"S731"
0	0	0	12	3	6	"STAT5B "	"P51692"	16710	16860	130	5682	7762	6590	84	5188	5188	5538	1947	35	36	12	0	931493	1.142	100000.000	100000.000	0.000	0.000	0.000	0.000	0.000	16.610	494	2574	494	2574	120	940	100	741	"S731"
0	0	0	12	4	6	"Syk "	"P43405"	17200	16830	120	5557	9394	7540	80	5295	5295	5667	2036	35	37	33	0	1127322	1.831	100000.000	100000.000	0.000	0.000	0.000	0.000	0.000	16.610	262	4099	262	4099	120	820	100	742	"Y348"
0	0	0	12	5	6	"Syk "	"P43405"	17720	16830	120	6686	9519	6164	64	5274	5274	5645	2024	35	45	40	0	1142248	1.914	100000.000	100000.000	0.000	0.000	0.000	0.000	0.000	16.610	1412	4245	1412	4245	120	820	100	743	"Y348"
0	0	0	12	6	6	"Syk "	"P43405"	18180	16810	140	6049	9087	6169	67	5748	5748	6069	1924	31	33	30	0	1417500	1.569	100000.000	100000.000	0.000	0.000	0.000	0.000	0.000	16.610	301	3339	301	3339	156	1140	100	744	"Y348"
0	0	0	12	7	6	"Calmodulin "	"P62158"	18710	16840	120	8568	10261	5991	58	5831	5831	6238	2069	33	60	30	0	1231366	1.944	100000.000	100000.000	0.000	0.000	0.000	0.000	0.000	16.610	2737	4430	2737	4430	120	820	100	745	"Y99"
0	0	0	12	8	6	"Calmodulin "	"P62158"	19200	16840	170	7927	9740	5824	59	5570	5570	6424	3402	52	37	21	0	2025913	0.975	100000.000	100000.000	0.000	0.000	0.000	0.000	0.000	16.610	2357	4170	2357	4170	208	1660	100	746	"Y99"
0	0	0	12	9	6	"Calmodulin "	"P62158"	19690	16830	200	6990	10774	7895	73	5680	5680	7465	5634	75	31	15	0	3404718	0.587	100000.000	100000.000	0.000	0.000	0.000	0.000	0.000	16.610	1310	5094	1310	5094	316	2384	100	747	"Y99"
-75	0	0	12	1	7	"empty"	"empty"	15700	17470	200	5218	5438	1198	22	5292	5292	5583	1592	28	3	1	0	1718269	-0.091	100000.000	100000.000	0.000	0.000	0.000	0.000	0.000	16.610	-74	146	-74	146	316	2384	100	748	"empty"
-75	0	0	12	2	7	"empty"	"empty"	16200	17470	200	5229	5631	1748	31	5211	5211	5561	1851	33	6	4	0	1779383	0.038	100000.000	100000.000	0.000	0.000	0.000	0.000	0.000	16.610	18	420	18	420	316	2384	100	749	"empty"
-75	0	0	12	3	7	"empty"	"empty"	16700	17470	200	5227	5541	1666	30	5169	5169	5526	2080	37	4	2	0	1750949	0.007	100000.000	100000.000	0.000	0.000	0.000	0.000	0.000	16.610	58	372	58	372	316	2384	100	750	"empty"
-75	0	0	12	4	7	"empty"	"empty"	17200	17470	200	5173	6312	5357	84	5176	5176	5593	2332	41	8	5	0	1994601	0.308	100000.000	100000.000	0.000	0.000	0.000	0.000	0.000	16.610	-3	1136	-3	1136	316	2384	100	751	"empty"
-75	0	0	12	5	7	"empty"	"empty"	17700	17470	200	5195	5622	2446	43	5182	5182	5734	2963	51	4	2	0	1776635	-0.038	100000.000	100000.000	0.000	0.000	0.000	0.000	0.000	16.610	13	440	13	440	316	2384	100	752	"empty"
-75	0	0	12	6	7	"empty"	"empty"	18200	17470	200	5248	5516	1401	25	5345	5345	5727	2055	35	3	2	0	1743022	-0.103	100000.000	100000.000	0.000	0.000	0.000	0.000	0.000	16.610	-97	171	-97	171	316	2384	100	753	"empty"
0	0	0	12	7	7	"Control-Spot"	"Tau"	18690	17470	160	6734	7890	3642	46	5975	5975	6323	2044	32	24	11	0	1641160	0.767	100000.000	100000.000	0.000	0.000	0.000	0.000	0.000	16.610	759	1915	759	1915	208	1512	100	754	"Control-Spot"
0	0	0	12	8	7	"Control-Spot"	"Tau"	19200	17470	200	6618	8462	4901	57	5621	5621	6345	3072	48	26	13	0	2673934	0.689	100000.000	100000.000	0.000	0.000	0.000	0.000	0.000	16.610	997	2841	997	2841	316	2384	100	755	"Control-Spot"
0	0	0	12	9	7	"Control-Spot"	"Tau"	19710	17470	190	7593	10485	7519	71	5584	5584	7223	5023	69	29	14	0	2684078	0.649	100000.000	100000.000	0.000	0.000	0.000	0.000	0.000	16.610	2009	4901	2009	4901	256	2088	100	756	"Control-Spot"
0	0	0	13	1	1	"Anxa1"	"P04083"	2180	18160	200	6145	6338	1068	16	5882	5882	6153	1271	20	13	3	0	2002836	0.146	100000.000	100000.000	0.000	0.000	0.000	0.000	0.000	16.610	263	456	263	456	316	2384	100	757	"Y20"
0	0	0	13	2	1	"Anxa1"	"P04083"	2680	18160	150	6018	6084	551	9	5719	5719	5838	620	10	32	7	0	949158	0.397	100000.000	100000.000	0.000	0.000	0.000	0.000	0.000	16.610	299	365	299	365	156	1272	100	758	"Y20"
0	0	0	13	3	1	"Anxa1"	"P04083"	3210	18170	100	6491	7214	4870	67	5691	5691	5743	839	14	46	3	0	577141	1.753	100000.000	100000.000	0.000	0.000	0.000	0.000	0.000	16.610	800	1523	800	1523	80	560	100	759	"Y20"
0	0	0	13	4	1	"Bax"	"Q07812"	3690	18160	200	6037	6106	638	10	5832	5832	5909	715	12	13	1	0	1929339	0.276	100000.000	100000.000	0.000	0.000	0.000	0.000	0.000	16.610	205	274	205	274	316	2384	100	760	"S184"
0	0	0	13	5	1	"Bax"	"Q07812"	4190	18160	200	5979	5940	495	8	5955	5955	5921	686	11	5	0	0	1876927	0.028	100000.000	100000.000	0.000	0.000	0.000	0.000	0.000	16.610	24	-15	24	-15	316	2384	100	761	"S184"
0	0	0	13	6	1	"Bax"	"Q07812"	4690	18160	200	5938	5930	509	8	5923	5923	5896	704	11	4	0	0	1873781	0.048	100000.000	100000.000	0.000	0.000	0.000	0.000	0.000	16.610	15	7	15	7	316	2384	100	762	"S184"
0	0	0	13	7	1	"CHOP"	"P35638"	5190	18170	70	7109	7075	594	8	6108	6108	6045	428	7	84	56	0	226409	2.407	100000.000	100000.000	0.000	0.000	0.000	0.000	0.000	16.610	1001	967	1001	967	32	236	100	763	"S79"
0	0	0	13	8	1	"CHOP"	"P35638"	5690	18160	200	6455	6643	1760	26	6335	6335	6324	420	6	18	11	0	2099064	0.760	100000.000	100000.000	0.000	0.000	0.000	0.000	0.000	16.610	120	308	120	308	316	2384	100	764	"S79"
0	0	0	13	9	1	"CHOP"	"P35638"	6190	18150	70	7614	7544	477	6	6439	6439	6439	275	4	90	90	0	241410	4.018	100000.000	100000.000	0.000	0.000	0.000	0.000	0.000	16.610	1175	1105	1175	1105	32	236	100	765	"S79"
0	0	0	13	1	2	"Crk "	"P46108"	2190	18780	210	6196	6433	1064	16	5872	5872	6010	860	14	31	12	0	2032979	0.492	100000.000	100000.000	0.000	0.000	0.000	0.000	0.000	16.610	324	561	324	561	316	2572	100	766	"Y221"
0	0	0	13	2	2	"Crk "	"P46108"	2710	18810	150	5794	6071	913	15	5538	5538	5620	1531	27	18	0	0	947000	0.295	100000.000	100000.000	0.000	0.000	0.000	0.000	0.000	16.610	256	533	256	533	156	1272	100	767	"Y221"
0	0	0	13	3	2	"Crk "	"P46108"	3190	18810	80	6993	6734	1013	15	5579	5579	5676	1079	19	53	13	0	350186	0.981	100000.000	100000.000	0.000	0.000	0.000	0.000	0.000	16.610	1414	1155	1414	1155	52	340	100	768	"Y221"
0	0	0	13	4	2	"EEA1"	"Q15075"	3690	18790	200	5952	6044	648	10	5839	5839	5879	500	8	23	7	0	1909764	0.330	100000.000	100000.000	0.000	0.000	0.000	0.000	0.000	16.610	113	205	113	205	316	2384	100	769	"T431"
0	0	0	13	5	2	"EEA1"	"Q15075"	4190	18790	200	6301	6241	541	8	6116	6116	6147	1268	20	1	0	0	1972123	0.074	100000.000	100000.000	0.000	0.000	0.000	0.000	0.000	16.610	185	125	185	125	316	2384	100	770	"T431"
0	0	0	13	6	2	"EEA1"	"Q15075"	4690	18790	200	6048	6084	602	9	5964	5964	5932	543	9	17	8	0	1922549	0.280	100000.000	100000.000	0.000	0.000	0.000	0.000	0.000	16.610	84	120	84	120	316	2384	100	771	"T431"
0	0	0	13	7	2	"IKK-alpha "	"O15111"	5190	18790	90	7833	7809	375	4	6296	6296	6281	465	7	100	90	0	406077	3.286	100000.000	100000.000	0.000	0.000	0.000	0.000	0.000	16.610	1537	1513	1537	1513	52	420	100	772	"T23"
0	0	0	13	8	2	"IKK-alpha "	"O15111"	5690	18790	90	7782	7747	285	3	6417	6417	6422	307	4	100	100	0	402858	4.316	100000.000	100000.000	0.000	0.000	0.000	0.000	0.000	16.610	1365	1330	1365	1330	52	420	100	773	"T23"
0	0	0	13	9	2	"IKK-alpha "	"O15111"	6190	18800	90	7708	7639	441	5	6517	6517	6545	337	5	90	86	0	397211	3.246	100000.000	100000.000	0.000	0.000	0.000	0.000	0.000	16.610	1191	1122	1191	1122	52	420	100	774	"T23"
0	0	0	13	1	3	"Jak2 "	"O60674"	2200	19430	200	5847	5945	774	13	5802	5802	5931	706	11	16	5	0	1878629	0.020	100000.000	100000.000	0.000	0.000	0.000	0.000	0.000	16.610	45	143	45	143	316	2384	100	775	"Y1007"
0	0	0	13	2	3	"Jak2 "	"O60674"	2700	19430	200	5438	5499	560	10	5583	5583	5630	704	12	3	0	0	1737784	-0.186	100000.000	100000.000	0.000	0.000	0.000	0.000	0.000	16.610	-145	-84	-145	-84	316	2384	100	776	"Y1007"
0	0	0	13	3	3	"Jak2 "	"O60674"	3200	19430	200	5493	5532	403	7	5591	5591	5640	1042	18	1	0	0	1748099	-0.104	100000.000	100000.000	0.000	0.000	0.000	0.000	0.000	16.610	-98	-59	-98	-59	316	2384	100	777	"Y1007"
0	0	0	13	4	3	"Keap1"	"Q14145"	3700	19430	200	5791	5825	401	6	5877	5877	5927	852	14	1	0	0	1840652	-0.120	100000.000	100000.000	0.000	0.000	0.000	0.000	0.000	16.610	-86	-52	-86	-52	316	2384	100	778	"Y141"
0	0	0	13	5	3	"Keap1"	"Q14145"	4200	19430	200	6209	6176	601	9	6158	6158	6153	538	8	12	2	0	1951762	0.043	100000.000	100000.000	0.000	0.000	0.000	0.000	0.000	16.610	51	18	51	18	316	2384	100	779	"Y141"
0	0	0	13	6	3	"Keap1"	"Q14145"	4700	19430	200	5868	5839	471	8	5940	5940	5920	1065	17	1	0	0	1845183	-0.076	100000.000	100000.000	0.000	0.000	0.000	0.000	0.000	16.610	-72	-101	-72	-101	316	2384	100	780	"Y141"
0	0	0	13	7	3	"MK2"	"P16389"	5200	19430	200	6094	6068	461	7	6158	6158	6152	637	10	4	0	0	1917409	-0.132	100000.000	100000.000	0.000	0.000	0.000	0.000	0.000	16.610	-64	-90	-64	-90	316	2384	100	781	"Y132"
0	0	0	13	8	3	"MK2"	"P16389"	5700	19430	80	6607	6762	1143	16	6255	6255	6265	256	4	57	36	0	351610	1.941	100000.000	100000.000	0.000	0.000	0.000	0.000	0.000	16.610	352	507	352	507	52	340	100	782	"Y132"
0	0	0	13	9	3	"MK2"	"P16389"	6190	19420	200	6304	6324	319	5	6307	6307	6315	330	5	11	1	0	1998392	0.027	100000.000	100000.000	0.000	0.000	0.000	0.000	0.000	16.610	-3	17	-3	17	316	2384	100	783	"Y132"
0	0	0	13	1	4	"MyD88"	"Q99836"	2200	20100	150	7977	8223	1138	13	5708	5708	5841	785	13	100	78	0	1282761	3.034	100000.000	100000.000	0.000	0.000	0.000	0.000	0.000	16.610	2269	2515	2269	2515	156	1272	100	784	"Y257"
0	0	0	13	2	4	"MyD88"	"Q99836"	2700	20090	150	7374	7585	852	11	5633	5633	5688	601	10	100	85	0	1183313	3.156	100000.000	100000.000	0.000	0.000	0.000	0.000	0.000	16.610	1741	1952	1741	1952	156	1272	100	785	"Y257"
0	0	0	13	3	4	"MyD88"	"Q99836"	3200	20100	160	7414	7606	1386	18	5589	5589	5645	734	13	99	79	0	1581954	2.672	100000.000	100000.000	0.000	0.000	0.000	0.000	0.000	16.610	1825	2017	1825	2017	208	1512	100	786	"Y257"
0	0	0	13	4	4	"NFkB-p105 "	"P19838"	3700	20090	200	5562	5608	443	7	5759	5759	5816	494	8	6	1	0	1772239	-0.421	100000.000	100000.000	0.000	0.000	0.000	0.000	0.000	16.610	-197	-151	-197	-151	316	2384	100	787	"S337"
0	0	0	13	5	4	"NFkB-p105 "	"P19838"	4200	20090	200	5863	5834	486	8	6019	6019	6169	2926	47	0	0	0	1843571	-0.114	100000.000	100000.000	0.000	0.000	0.000	0.000	0.000	16.610	-156	-185	-156	-185	316	2384	100	788	"S337"
0	0	0	13	6	4	"NFkB-p105 "	"P19838"	4700	20090	200	5608	5642	517	9	5946	5946	5931	789	13	1	0	0	1783026	-0.366	100000.000	100000.000	0.000	0.000	0.000	0.000	0.000	16.610	-338	-304	-338	-304	316	2384	100	789	"S337"
0	0	0	13	7	4	"PKACa "	"P17612"	5200	20080	200	5929	5938	445	7	6073	6073	6076	774	12	0	0	0	1876290	-0.178	100000.000	100000.000	0.000	0.000	0.000	0.000	0.000	16.610	-144	-135	-144	-135	316	2384	100	790	"S338"
0	0	0	13	8	4	"PKACa "	"P17612"	5700	20080	200	6158	6147	340	5	6231	6231	6241	379	6	4	0	0	1942510	-0.248	100000.000	100000.000	0.000	0.000	0.000	0.000	0.000	16.610	-73	-84	-73	-84	316	2384	100	791	"S338"
0	0	0	13	9	4	"PKACa "	"P17612"	6200	20080	200	6099	6152	544	8	6276	6276	6291	469	7	2	1	0	1944068	-0.296	100000.000	100000.000	0.000	0.000	0.000	0.000	0.000	16.610	-177	-124	-177	-124	316	2384	100	792	"S338"
0	0	0	13	1	5	"PDK1"	"O15530"	2190	20740	140	14495	11779	5414	45	5561	5561	5722	863	15	74	62	0	1837585	7.019	100000.000	100000.000	0.000	0.000	0.000	0.000	0.000	16.610	8934	6218	8934	6218	156	1140	100	793	"Y373"
0	0	0	13	2	5	"PDK1"	"O15530"	2690	20740	140	13419	11033	5031	45	5583	5583	5631	437	7	69	63	0	1721120	12.362	100000.000	100000.000	0.000	0.000	0.000	0.000	0.000	16.610	7836	5450	7836	5450	156	1140	100	794	"Y373"
0	0	0	13	3	5	"PDK1"	"O15530"	3200	20740	130	13660	11983	3693	30	5473	5473	5568	915	16	80	79	0	1437914	7.011	100000.000	100000.000	0.000	0.000	0.000	0.000	0.000	16.610	8187	6510	8187	6510	120	940	100	795	"Y373"
0	0	0	13	4	5	"Ripk1"	"Q13546"	3690	20730	110	6751	6844	1099	16	5781	5781	5806	550	9	56	46	0	547523	1.887	100000.000	100000.000	0.000	0.000	0.000	0.000	0.000	16.610	970	1063	970	1063	80	656	100	796	"Y424"
0	0	0	13	5	5	"Ripk1"	"Q13546"	4200	20730	80	7377	7347	987	13	5899	5899	5899	509	8	80	73	0	382022	2.845	100000.000	100000.000	0.000	0.000	0.000	0.000	0.000	16.610	1478	1448	1478	1448	52	340	100	797	"Y424"
0	0	0	13	6	5	"Ripk1"	"Q13546"	4700	20730	80	7684	7623	847	11	6075	6075	6033	476	7	88	75	0	396420	3.340	100000.000	100000.000	0.000	0.000	0.000	0.000	0.000	16.610	1609	1548	1609	1548	52	340	100	798	"Y424"
0	0	0	13	7	5	"Smad1 "	"Q15797"	5190	20720	200	5998	6065	1158	19	6025	6025	6018	664	11	3	1	0	1916544	0.071	100000.000	100000.000	0.000	0.000	0.000	0.000	0.000	16.610	-27	40	-27	40	316	2384	100	799	"S463"
0	0	0	13	8	5	"Smad1 "	"Q15797"	5690	20720	200	6104	6092	342	5	6173	6173	6205	691	11	1	0	0	1925141	-0.164	100000.000	100000.000	0.000	0.000	0.000	0.000	0.000	16.610	-69	-81	-69	-81	316	2384	100	800	"S463"
0	0	0	13	9	5	"Smad1 "	"Q15797"	6190	20720	200	6156	6179	278	4	6185	6185	6222	616	9	2	0	0	1952429	-0.070	100000.000	100000.000	0.000	0.000	0.000	0.000	0.000	16.610	-29	-6	-29	-6	316	2384	100	801	"S463"
0	0	0	13	1	6	"TAB1"	"Q15750"	2160	21380	200	6689	6939	1625	23	5634	5634	5858	1335	22	45	15	0	2192780	0.810	100000.000	100000.000	0.000	0.000	0.000	0.000	0.000	16.610	1055	1305	1055	1305	316	2384	100	802	"S438"
0	0	0	13	2	6	"TAB1"	"Q15750"	2670	21380	190	7093	7082	1134	16	5602	5602	5750	996	17	58	37	0	1813119	1.337	100000.000	100000.000	0.000	0.000	0.000	0.000	0.000	16.610	1491	1480	1491	1480	256	2088	100	803	"S438"
0	0	0	13	3	6	"TAB1"	"Q15750"	3200	21380	150	7474	7216	1266	17	5466	5466	5559	473	8	77	73	0	1125630	3.503	100000.000	100000.000	0.000	0.000	0.000	0.000	0.000	16.610	2008	1750	2008	1750	156	1272	100	804	"S438"
0	0	0	13	4	6	"Tgfbr2"	"P37173"	3690	21370	160	6032	6172	1555	25	5681	5681	5694	451	7	42	13	0	1283857	1.060	100000.000	100000.000	0.000	0.000	0.000	0.000	0.000	16.610	351	491	351	491	208	1512	100	805	"Y259"
0	0	0	13	5	6	"Tgfbr2"	"P37173"	4190	21370	200	6015	6095	592	9	5883	5883	5989	2141	35	0	0	0	1925981	0.050	100000.000	100000.000	0.000	0.000	0.000	0.000	0.000	16.610	132	212	132	212	316	2384	100	806	"Y259"
0	0	0	13	6	6	"Tgfbr2"	"P37173"	4690	21380	180	6284	6350	1104	17	6011	6011	6000	602	10	26	4	0	1625674	0.581	100000.000	100000.000	0.000	0.000	0.000	0.000	0.000	16.610	273	339	273	339	256	1924	100	807	"Y259"
0	0	0	13	7	6	"XIAP "	"P98170"	5200	21370	120	14175	11658	4338	37	5952	5952	5924	436	7	74	71	0	1398958	13.151	100000.000	100000.000	0.000	0.000	0.000	0.000	0.000	16.610	8223	5706	8223	5706	120	820	100	808	"S87"
0	0	0	13	8	6	"XIAP "	"P98170"	5690	21380	140	12029	10823	4319	39	6084	6084	6149	926	15	57	54	0	1688366	5.048	100000.000	100000.000	0.000	0.000	0.000	0.000	0.000	16.610	5945	4739	5945	4739	156	1140	100	809	"S87"
0	0	0	13	9	6	"XIAP "	"P98170"	6200	21370	90	15357	15143	1097	7	6125	6125	6164	413	6	100	100	0	787445	21.741	100000.000	100000.000	0.000	0.000	0.000	0.000	0.000	16.610	9232	9018	9232	9018	52	420	100	810	"S87"
-75	0	0	13	1	7	"empty"	"empty"	2190	22030	200	5539	5976	1938	32	5538	5538	5777	907	15	21	8	0	1888379	0.219	100000.000	100000.000	0.000	0.000	0.000	0.000	0.000	16.610	1	438	1	438	316	2384	100	811	"empty"
-75	0	0	13	2	7	"empty"	"empty"	2690	22030	200	5554	5762	717	12	5401	5401	5617	1122	19	15	2	0	1820692	0.129	100000.000	100000.000	0.000	0.000	0.000	0.000	0.000	16.610	153	361	153	361	316	2384	100	812	"empty"
-75	0	0	13	3	7	"empty"	"empty"	3190	22030	200	5281	5395	458	8	5449	5449	5597	1340	23	2	0	0	1704664	-0.151	100000.000	100000.000	0.000	0.000	0.000	0.000	0.000	16.610	-168	-54	-168	-54	316	2384	100	813	"empty"
-75	0	0	13	4	7	"empty"	"empty"	3690	22030	200	5601	5817	2620	45	5654	5654	5739	742	12	9	2	0	1838329	0.105	100000.000	100000.000	0.000	0.000	0.000	0.000	0.000	16.610	-53	163	-53	163	316	2384	100	814	"empty"
-75	0	0	13	5	7	"empty"	"empty"	4190	22030	200	5671	5707	469	8	5751	5751	5762	691	11	5	0	0	1803361	-0.080	100000.000	100000.000	0.000	0.000	0.000	0.000	0.000	16.610	-80	-44	-80	-44	316	2384	100	815	"empty"
-75	0	0	13	6	7	"empty"	"empty"	4690	22030	200	5849	5881	526	8	5894	5894	5920	611	10	10	3	0	1858498	-0.064	100000.000	100000.000	0.000	0.000	0.000	0.000	0.000	16.610	-45	-13	-45	-13	316	2384	100	816	"empty"
-75	0	0	13	7	7	"empty"	"empty"	5190	22030	200	5987	5988	544	9	5962	5962	6032	635	10	10	3	0	1892251	-0.069	100000.000	100000.000	0.000	0.000	0.000	0.000	0.000	16.610	25	26	25	26	316	2384	100	817	"empty"
-75	0	0	13	8	7	"empty"	"empty"	5690	22030	200	6037	6157	470	7	6031	6031	6171	1059	17	6	0	0	1945502	-0.013	100000.000	100000.000	0.000	0.000	0.000	0.000	0.000	16.610	6	126	6	126	316	2384	100	818	"empty"
-75	0	0	13	9	7	"empty"	"empty"	6190	22030	200	6107	6319	990	15	6059	6059	6170	647	10	15	7	0	1996808	0.230	100000.000	100000.000	0.000	0.000	0.000	0.000	0.000	16.610	48	260	48	260	316	2384	100	819	"empty"
0	0	0	14	1	1	"PTEN"	"P60484"	6710	18120	200	6355	6385	481	7	6348	6348	6323	736	11	7	0	0	2017563	0.084	100000.000	100000.000	0.000	0.000	0.000	0.000	0.000	16.610	7	37	7	37	316	2384	100	820	"T382/3/5"
0	0	0	14	2	1	"PTEN"	"P60484"	7220	18130	100	6399	6392	702	10	6203	6203	6158	556	9	32	12	0	511328	0.421	100000.000	100000.000	0.000	0.000	0.000	0.000	0.000	16.610	196	189	196	189	80	560	100	821	"T382/3/5"
0	0	0	14	3	1	"PTEN"	"P60484"	7710	18120	70	6573	6596	789	11	6126	6126	6072	600	9	46	21	0	211063	0.873	100000.000	100000.000	0.000	0.000	0.000	0.000	0.000	16.610	447	470	447	470	32	236	100	822	"T382/3/5"
0	0	0	14	4	1	"Rab5A"	"P20339"	8220	18130	200	5606	5651	625	11	5913	5913	5935	759	12	1	0	0	1785588	-0.374	100000.000	100000.000	0.000	0.000	0.000	0.000	0.000	16.610	-307	-262	-307	-262	316	2384	100	823	"S123"
0	0	0	14	5	1	"Rab5A"	"P20339"	8720	18130	200	5483	5516	394	7	5692	5692	5762	1318	22	0	0	0	1742916	-0.187	100000.000	100000.000	0.000	0.000	0.000	0.000	0.000	16.610	-209	-176	-209	-176	316	2384	100	824	"S123"
0	0	0	14	6	1	"Rab5A"	"P20339"	9240	18160	100	5496	6542	4884	74	5719	5719	5722	463	8	18	10	0	523336	1.771	100000.000	100000.000	0.000	0.000	0.000	0.000	0.000	16.610	-223	823	-223	823	80	560	100	825	"S123"
0	0	0	14	7	1	"STAT1 "	"P42224"	9730	18140	200	5449	5510	844	15	5726	5726	5808	1205	20	1	0	0	1741203	-0.247	100000.000	100000.000	0.000	0.000	0.000	0.000	0.000	16.610	-277	-216	-277	-216	316	2384	100	826	"Y701"
0	0	0	14	8	1	"STAT1 "	"P42224"	10230	18140	200	5562	5539	493	8	5859	5859	5879	494	8	3	0	0	1750461	-0.688	100000.000	100000.000	0.000	0.000	0.000	0.000	0.000	16.610	-297	-320	-297	-320	316	2384	100	827	"Y701"
0	0	0	14	9	1	"STAT1 "	"P42224"	10730	18140	200	5668	5704	548	9	5938	5938	5968	879	14	1	0	0	1802419	-0.300	100000.000	100000.000	0.000	0.000	0.000	0.000	0.000	16.610	-270	-234	-270	-234	316	2384	100	828	"Y701"
0	0	0	14	1	2	"STAT5B "	"P51692"	6720	18760	200	6162	6173	539	8	6308	6308	6285	510	8	6	1	0	1950517	-0.220	100000.000	100000.000	0.000	0.000	0.000	0.000	0.000	16.610	-146	-135	-146	-135	316	2384	100	829	"Y699"
0	0	0	14	2	2	"STAT5B "	"P51692"	7220	18770	200	5847	5873	563	9	6110	6110	6074	637	10	3	0	0	1855714	-0.316	100000.000	100000.000	0.000	0.000	0.000	0.000	0.000	16.610	-263	-237	-263	-237	316	2384	100	830	"Y699"
0	0	0	14	3	2	"STAT5B "	"P51692"	7720	18770	200	5734	5792	660	11	5936	5936	5956	626	10	8	0	0	1830166	-0.262	100000.000	100000.000	0.000	0.000	0.000	0.000	0.000	16.610	-202	-144	-202	-144	316	2384	100	831	"Y699"
0	0	0	14	4	2	"Syk "	"P43405"	8230	18780	70	7845	7731	607	7	5918	5918	5947	1081	18	81	34	0	247392	1.650	100000.000	100000.000	0.000	0.000	0.000	0.000	0.000	16.610	1927	1813	1927	1813	32	236	100	832	"Y352"
0	0	0	14	5	2	"Syk "	"P43405"	8730	18780	70	7641	7765	719	9	5764	5764	5785	386	6	96	93	0	248493	5.130	100000.000	100000.000	0.000	0.000	0.000	0.000	0.000	16.610	1877	2001	1877	2001	32	236	100	833	"Y352"
0	0	0	14	6	2	"Syk "	"P43405"	9230	18760	70	7912	8093	987	12	5807	5807	5795	303	5	100	100	0	258962	7.584	100000.000	100000.000	0.000	0.000	0.000	0.000	0.000	16.610	2105	2286	2105	2286	32	236	100	834	"Y352"
0	0	0	14	7	2	"ACC1"	"Q13085"	9730	18770	200	5428	5541	978	17	5745	5745	5784	748	12	3	1	0	1750978	-0.325	100000.000	100000.000	0.000	0.000	0.000	0.000	0.000	16.610	-317	-204	-317	-204	316	2384	100	835	"S80"
0	0	0	14	8	2	"ACC1"	"Q13085"	10230	18770	200	5600	5824	2116	36	5876	5876	5909	575	9	4	1	0	1840402	-0.148	100000.000	100000.000	0.000	0.000	0.000	0.000	0.000	16.610	-276	-52	-276	-52	316	2384	100	836	"S80"
0	0	0	14	9	2	"ACC1"	"Q13085"	10730	18770	200	5669	5797	1189	20	5898	5898	5927	591	9	6	2	0	1831743	-0.220	100000.000	100000.000	0.000	0.000	0.000	0.000	0.000	16.610	-229	-101	-229	-101	316	2384	100	837	"S80"
0	0	0	14	1	3	"TrKA"	"P04629"	6730	19420	110	7773	7743	585	7	6171	6171	6240	1467	23	56	2	0	619412	1.025	100000.000	100000.000	0.000	0.000	0.000	0.000	0.000	16.610	1602	1572	1602	1572	80	656	100	838	"Y680"
0	0	0	14	2	3	"TrKA"	"P04629"	7220	19420	120	7145	7145	827	11	6005	6005	5998	606	10	78	46	0	857369	1.893	100000.000	100000.000	0.000	0.000	0.000	0.000	0.000	16.610	1140	1140	1140	1140	120	820	100	839	"Y680"
0	0	0	14	3	3	"TrKA"	"P04629"	7730	19410	110	7381	7405	632	8	5990	5990	5954	530	8	95	63	0	592399	2.738	100000.000	100000.000	0.000	0.000	0.000	0.000	0.000	16.610	1391	1415	1391	1415	80	656	100	840	"Y680"
0	0	0	14	4	3	"BRAF1"	"P15056"	8220	19410	200	5102	5177	622	12	5781	5781	5865	677	11	1	0	0	1636009	-1.016	100000.000	100000.000	0.000	0.000	0.000	0.000	0.000	16.610	-679	-604	-679	-604	316	2384	100	841	"S579"
0	0	0	14	5	3	"BRAF1"	"P15056"	8720	19410	200	5241	5321	1872	35	5581	5581	5604	427	7	7	0	0	1681429	-0.663	100000.000	100000.000	0.000	0.000	0.000	0.000	0.000	16.610	-340	-260	-340	-260	316	2384	100	842	"S579"
0	0	0	14	6	3	"BRAF1"	"P15056"	9220	19410	200	5301	5339	796	14	5623	5623	5665	774	13	1	0	0	1687010	-0.421	100000.000	100000.000	0.000	0.000	0.000	0.000	0.000	16.610	-322	-284	-322	-284	316	2384	100	843	"S579"
0	0	0	14	7	3	"Cdc2"	"P06493"	9720	19430	110	6733	6656	572	8	5705	5705	5737	490	8	80	60	0	532462	1.876	100000.000	100000.000	0.000	0.000	0.000	0.000	0.000	16.610	1028	951	1028	951	80	656	100	844	"Y15"
0	0	0	14	8	3	"Cdc2"	"P06493"	10230	19410	120	6698	6808	1306	19	5787	5787	5859	1180	20	33	3	0	816930	0.804	100000.000	100000.000	0.000	0.000	0.000	0.000	0.000	16.610	911	1021	911	1021	120	820	100	845	"Y15"
0	0	0	14	9	3	"Cdc2"	"P06493"	10730	19410	120	6896	7073	992	14	5880	5880	5898	593	10	82	42	0	848717	1.981	100000.000	100000.000	0.000	0.000	0.000	0.000	0.000	16.610	1016	1193	1016	1193	120	820	100	846	"Y15"
0	0	0	14	1	4	"ERK3"	"Q16659"	6730	20060	200	6316	6258	386	6	6218	6218	6208	852	13	1	0	0	1977590	0.059	100000.000	100000.000	0.000	0.000	0.000	0.000	0.000	16.610	98	40	98	40	316	2384	100	847	"S189"
0	0	0	14	2	4	"ERK3"	"Q16659"	7230	20060	200	6002	5982	536	8	6041	6041	6025	996	16	0	0	0	1890336	-0.043	100000.000	100000.000	0.000	0.000	0.000	0.000	0.000	16.610	-39	-59	-39	-59	316	2384	100	848	"S189"
0	0	0	14	3	4	"ERK3"	"Q16659"	7730	20060	200	5937	6012	1217	20	5881	5881	5922	959	16	2	0	0	1899712	0.094	100000.000	100000.000	0.000	0.000	0.000	0.000	0.000	16.610	56	131	56	131	316	2384	100	849	"S189"
0	0	0	14	4	4	"GIT2"	"Q14161"	8230	20060	200	5706	5649	399	7	5666	5666	5703	890	15	0	0	0	1785203	-0.061	100000.000	100000.000	0.000	0.000	0.000	0.000	0.000	16.610	40	-17	40	-17	316	2384	100	850	"Y484"
0	0	0	14	5	4	"GIT2"	"Q14161"	8730	20060	200	5508	5490	284	5	5532	5532	5575	484	8	2	0	0	1734850	-0.176	100000.000	100000.000	0.000	0.000	0.000	0.000	0.000	16.610	-24	-42	-24	-42	316	2384	100	851	"Y484"
0	0	0	14	6	4	"GIT2"	"Q14161"	9230	20060	200	5557	5569	317	5	5611	5611	5633	436	7	7	0	0	1759731	-0.147	100000.000	100000.000	0.000	0.000	0.000	0.000	0.000	16.610	-54	-42	-54	-42	316	2384	100	852	"Y484"
0	0	0	14	7	4	"HSP70 "	"P08107"	9730	20060	200	5690	5721	380	6	5711	5711	5756	410	7	14	2	0	1807761	-0.085	100000.000	100000.000	0.000	0.000	0.000	0.000	0.000	16.610	-21	10	-21	10	316	2384	100	853	"Y525"
0	0	0	14	8	4	"HSP70 "	"P08107"	10230	20060	200	5798	6044	2658	43	5814	5814	5848	534	9	9	2	0	1909975	0.367	100000.000	100000.000	0.000	0.000	0.000	0.000	0.000	16.610	-16	230	-16	230	316	2384	100	854	"Y525"
0	0	0	14	9	4	"HSP70 "	"P08107"	10730	20060	200	5945	6024	1830	30	5920	5920	5943	588	9	7	1	0	1903720	0.138	100000.000	100000.000	0.000	0.000	0.000	0.000	0.000	16.610	25	104	25	104	316	2384	100	855	"Y525"
0	0	0	14	1	5	"iNOS "	"P35228"	6740	20710	200	6097	6076	510	8	6105	6105	6151	1379	22	0	0	0	1919878	-0.054	100000.000	100000.000	0.000	0.000	0.000	0.000	0.000	16.610	-8	-29	-8	-29	316	2384	100	856	"Y151"
0	0	0	14	2	5	"iNOS "	"P35228"	7240	20710	200	5842	5840	504	8	5942	5942	5911	846	14	1	0	0	1845484	-0.084	100000.000	100000.000	0.000	0.000	0.000	0.000	0.000	16.610	-100	-102	-100	-102	316	2384	100	857	"Y151"
0	0	0	14	3	5	"iNOS "	"P35228"	7740	20700	200	5765	5822	525	9	5809	5809	5818	525	9	18	0	0	1839628	0.008	100000.000	100000.000	0.000	0.000	0.000	0.000	0.000	16.610	-44	13	-44	13	316	2384	100	858	"Y151"
0	0	0	14	4	5	"IRF-3 "	"Q14653"	8240	20700	200	5553	5566	525	9	5633	5633	5700	672	11	5	1	0	1758711	-0.199	100000.000	100000.000	0.000	0.000	0.000	0.000	0.000	16.610	-80	-67	-80	-67	316	2384	100	859	"S402"
0	0	0	14	5	5	"IRF-3 "	"Q14653"	8740	20700	200	5558	5654	1320	23	5562	5562	5596	391	6	12	2	0	1786577	0.148	100000.000	100000.000	0.000	0.000	0.000	0.000	0.000	16.610	-4	92	-4	92	316	2384	100	860	"S402"
0	0	0	14	6	5	"IRF-3 "	"Q14653"	9240	20700	200	5521	5544	358	6	5611	5611	5642	355	6	9	2	0	1751925	-0.276	100000.000	100000.000	0.000	0.000	0.000	0.000	0.000	16.610	-90	-67	-90	-67	316	2384	100	861	"S402"
0	0	0	14	7	5	"M6PR"	"P20645"	9740	20710	110	6169	6175	638	10	5754	5754	5755	375	6	52	33	0	494010	1.120	100000.000	100000.000	0.000	0.000	0.000	0.000	0.000	16.610	415	421	415	421	80	656	100	862	"S267"
0	0	0	14	8	5	"M6PR"	"P20645"	10240	20700	70	6543	6690	494	7	5851	5851	5825	414	7	75	46	0	214071	2.089	100000.000	100000.000	0.000	0.000	0.000	0.000	0.000	16.610	692	839	692	839	32	236	100	863	"S267"
0	0	0	14	9	5	"M6PR"	"P20645"	10730	20690	140	6235	6441	1238	19	5983	5983	6179	2621	42	1	0	0	1004868	0.100	100000.000	100000.000	0.000	0.000	0.000	0.000	0.000	16.610	252	458	252	458	156	1140	100	864	"S267"
0	0	0	14	1	6	"MDM2"	"Q00987"	6740	21350	200	6105	6078	387	6	6029	6029	6040	761	12	2	0	0	1920538	0.050	100000.000	100000.000	0.000	0.000	0.000	0.000	0.000	16.610	76	49	76	49	316	2384	100	865	"S166"
0	0	0	14	2	6	"MDM2"	"Q00987"	7240	21350	200	5951	5885	464	7	5901	5901	5887	511	8	10	0	0	1859600	-0.004	100000.000	100000.000	0.000	0.000	0.000	0.000	0.000	16.610	50	-16	50	-16	316	2384	100	866	"S166"
0	0	0	14	3	6	"MDM2"	"Q00987"	7730	21340	200	5800	5904	1785	30	5791	5791	5821	661	11	7	1	0	1865671	0.126	100000.000	100000.000	0.000	0.000	0.000	0.000	0.000	16.610	9	113	9	113	316	2384	100	867	"S166"
0	0	0	14	4	6	"p38 delta"	"O15264"	8240	21340	120	6839	6839	564	8	5675	5675	5728	1156	20	50	1	0	820699	0.961	100000.000	100000.000	0.000	0.000	0.000	0.000	0.000	16.610	1164	1164	1164	1164	120	820	100	868	"Y182"
0	0	0	14	5	6	"p38 delta"	"O15264"	8740	21350	120	6842	6773	446	6	5567	5567	5575	333	5	94	90	0	812798	3.598	100000.000	100000.000	0.000	0.000	0.000	0.000	0.000	16.610	1275	1206	1275	1206	120	820	100	869	"Y182"
0	0	0	14	6	6	"p38 delta"	"O15264"	9230	21350	130	6902	6878	647	9	5554	5554	5621	925	16	84	10	0	825325	1.359	100000.000	100000.000	0.000	0.000	0.000	0.000	0.000	16.610	1348	1324	1348	1324	120	940	100	870	"Y182"
0	0	0	14	7	6	"p70S6K"	"P23443"	9730	21340	200	5545	5586	370	6	5653	5653	5687	447	7	7	1	0	1765182	-0.226	100000.000	100000.000	0.000	0.000	0.000	0.000	0.000	16.610	-108	-67	-108	-67	316	2384	100	871	"T412"
0	0	0	14	8	6	"p70S6K"	"P23443"	10230	21340	200	5667	5656	451	7	5726	5726	5755	498	8	7	0	0	1787308	-0.199	100000.000	100000.000	0.000	0.000	0.000	0.000	0.000	16.610	-59	-70	-59	-70	316	2384	100	872	"T412"
0	0	0	14	9	6	"p70S6K"	"P23443"	10730	21340	200	5752	5751	394	6	5821	5821	5833	449	7	9	0	0	1817218	-0.183	100000.000	100000.000	0.000	0.000	0.000	0.000	0.000	16.610	-69	-70	-69	-70	316	2384	100	873	"T412"
-75	0	0	14	1	7	"empty"	"empty"	6720	21990	200	5999	6043	545	9	5969	5969	5997	542	9	10	2	0	1909600	0.085	100000.000	100000.000	0.000	0.000	0.000	0.000	0.000	16.610	30	74	30	74	316	2384	100	874	"empty"
-75	0	0	14	2	7	"empty"	"empty"	7220	21990	200	5798	5770	477	8	5891	5891	5868	748	12	3	0	0	1823262	-0.131	100000.000	100000.000	0.000	0.000	0.000	0.000	0.000	16.610	-93	-121	-93	-121	316	2384	100	875	"empty"
-75	0	0	14	3	7	"empty"	"empty"	7720	21990	200	5739	5737	441	7	5792	5792	5821	1194	20	0	0	0	1813030	-0.070	100000.000	100000.000	0.000	0.000	0.000	0.000	0.000	16.610	-53	-55	-53	-55	316	2384	100	876	"empty"
-75	0	0	14	4	7	"empty"	"empty"	8220	21990	200	5639	5632	442	7	5659	5659	5665	471	8	11	0	0	1779615	-0.070	100000.000	100000.000	0.000	0.000	0.000	0.000	0.000	16.610	-20	-27	-20	-27	316	2384	100	877	"empty"
-75	0	0	14	5	7	"empty"	"empty"	8720	21990	200	5467	5475	315	5	5521	5521	5558	522	9	2	0	0	1730179	-0.159	100000.000	100000.000	0.000	0.000	0.000	0.000	0.000	16.610	-54	-46	-54	-46	316	2384	100	878	"empty"
-75	0	0	14	6	7	"empty"	"empty"	9220	21990	200	5450	5468	287	5	5577	5577	5614	514	9	1	0	0	1727923	-0.284	100000.000	100000.000	0.000	0.000	0.000	0.000	0.000	16.610	-127	-109	-127	-109	316	2384	100	879	"empty"
-75	0	0	14	7	7	"empty"	"empty"	9720	21990	200	5575	5625	483	8	5666	5666	5747	1170	20	1	0	0	1777402	-0.104	100000.000	100000.000	0.000	0.000	0.000	0.000	0.000	16.610	-91	-41	-91	-41	316	2384	100	880	"empty"
-75	0	0	14	8	7	"empty"	"empty"	10220	21990	200	5674	5681	472	8	5770	5770	5814	923	15	0	0	0	1795200	-0.144	100000.000	100000.000	0.000	0.000	0.000	0.000	0.000	16.610	-96	-89	-96	-89	316	2384	100	881	"empty"
-75	0	0	14	9	7	"empty"	"empty"	10720	21990	200	5869	5821	422	7	5821	5821	5840	648	11	3	0	0	1839498	-0.029	100000.000	0.000	0.000	0.000	0.000	0.000	0.000	16.610	48	0	48	0	316	2384	100	882	"empty"
0	0	0	15	1	1	"JNK1"	"P45983"	11290	18090	110	7462	7484	632	8	5931	5931	5996	1142	19	81	5	0	598721	1.303	100000.000	100000.000	0.000	0.000	0.000	0.000	0.000	16.610	1531	1553	1531	1553	80	656	100	883	"T183"
0	0	0	15	2	1	"JNK1"	"P45983"	11790	18100	120	7553	7516	694	9	6062	6062	6104	667	10	89	63	0	901900	2.117	100000.000	100000.000	0.000	0.000	0.000	0.000	0.000	16.610	1491	1454	1491	1454	120	820	100	884	"T183"
0	0	0	15	3	1	"JNK1"	"P45983"	12290	18110	120	7542	7572	1299	17	6056	6056	6090	468	7	95	87	0	908695	3.167	100000.000	100000.000	0.000	0.000	0.000	0.000	0.000	16.610	1486	1516	1486	1516	120	820	100	885	"T183"
0	0	0	15	4	1	"Keap1"	"Q14145"	12790	18100	90	7668	7566	606	8	5978	5978	5998	367	6	92	90	0	393412	4.272	100000.000	100000.000	0.000	0.000	0.000	0.000	0.000	16.610	1690	1588	1690	1588	52	420	100	886	"S293/5"
0	0	0	15	5	1	"Keap1"	"Q14145"	13300	18100	100	7692	7929	1377	17	5896	5896	5907	651	11	98	82	0	634299	3.106	100000.000	100000.000	0.000	0.000	0.000	0.000	0.000	16.610	1796	2033	1796	2033	80	560	100	887	"S293/5"
0	0	0	15	6	1	"Keap1"	"Q14145"	13800	18100	100	7655	8003	2623	32	5795	5795	5849	608	10	100	81	0	640267	3.543	100000.000	100000.000	0.000	0.000	0.000	0.000	0.000	16.610	1860	2208	1860	2208	80	560	100	888	"S293/5"
0	0	0	15	7	1	"MK2"	"P16389"	14290	18100	200	5756	5883	1030	17	5669	5669	5759	1138	19	2	1	0	1859037	0.109	100000.000	100000.000	0.000	0.000	0.000	0.000	0.000	16.610	87	214	87	214	316	2384	100	889	"Y415"
0	0	0	15	8	1	"MK2"	"P16389"	14800	18100	200	5504	5667	1591	28	5499	5499	5610	1330	23	1	1	0	1790926	0.043	100000.000	100000.000	0.000	0.000	0.000	0.000	0.000	16.610	5	168	5	168	316	2384	100	890	"Y415"
0	0	0	15	9	1	"MK2"	"P16389"	15300	18100	200	5509	5743	1280	22	5394	5394	5567	1156	20	5	3	0	1814811	0.152	100000.000	100000.000	0.000	0.000	0.000	0.000	0.000	16.610	115	349	115	349	316	2384	100	891	"Y415"
0	0	0	15	1	2	"NFAT1 "	"Q13469"	11290	18710	110	6396	6430	540	8	6030	6030	6043	547	9	35	3	0	514381	0.707	100000.000	100000.000	0.000	0.000	0.000	0.000	0.000	16.610	366	400	366	400	80	656	100	892	"S110"
0	0	0	15	2	2	"NFAT1 "	"Q13469"	11800	18720	120	6525	6508	345	5	6120	6120	6141	325	5	60	17	0	780988	1.129	100000.000	100000.000	0.000	0.000	0.000	0.000	0.000	16.610	405	388	405	388	120	820	100	893	"S110"
0	0	0	15	3	2	"NFAT1 "	"Q13469"	12290	18720	200	6378	6431	428	6	6090	6090	6124	783	12	10	1	0	2032294	0.392	100000.000	100000.000	0.000	0.000	0.000	0.000	0.000	16.610	288	341	288	341	316	2384	100	894	"S110"
0	0	0	15	4	2	"NFkB-p105 "	"P19838"	12790	18720	200	6116	6116	330	5	6038	6038	6052	461	7	8	0	0	1932516	0.139	100000.000	100000.000	0.000	0.000	0.000	0.000	0.000	16.610	78	78	78	78	316	2384	100	895	"S907"
0	0	0	15	5	2	"NFkB-p105 "	"P19838"	13290	18720	200	5980	5986	597	9	5948	5948	5956	554	9	4	0	0	1891571	0.054	100000.000	100000.000	0.000	0.000	0.000	0.000	0.000	16.610	32	38	32	38	316	2384	100	896	"S907"
0	0	0	15	6	2	"NFkB-p105 "	"P19838"	13800	18720	200	5809	5895	495	8	5822	5822	5860	778	13	4	1	0	1862785	0.045	100000.000	100000.000	0.000	0.000	0.000	0.000	0.000	16.610	-13	73	-13	73	316	2384	100	897	"S907"
0	0	0	15	7	2	"process-control__"	"GGSGGSGDYKDDDDK"	14300	18730	70	7198	7325	1269	17	5725	5725	5804	567	9	87	75	0	234403	2.683	100000.000	100000.000	0.000	0.000	0.000	0.000	0.000	16.610	1473	1600	1473	1600	32	236	100	898	"process-control__"
0	0	0	15	8	2	"process-control__"	"GGSGGSGDYKDDDDK"	14810	18730	80	6713	6713	653	9	5459	5459	5523	521	9	84	67	0	349057	2.284	100000.000	100000.000	0.000	0.000	0.000	0.000	0.000	16.610	1254	1254	1254	1254	52	340	100	899	"process-control__"
0	0	0	15	9	2	"process-control__"	"GGSGGSGDYKDDDDK"	15300	18740	70	6629	6863	1418	20	5387	5387	5661	2114	37	15	3	0	219616	0.569	100000.000	100000.000	0.000	0.000	0.000	0.000	0.000	16.610	1242	1476	1242	1476	32	236	100	900	"process-control__"
0	0	0	15	1	3	"PAK4"	"O96013"	11300	19390	130	8903	8438	1355	16	5970	5970	5977	435	7	84	84	0	1012579	5.657	100000.000	100000.000	0.000	0.000	0.000	0.000	0.000	16.610	2933	2468	2933	2468	120	940	100	901	"S474"
0	0	0	15	2	3	"PAK4"	"O96013"	11800	19390	120	9372	8957	1301	14	6084	6084	6148	822	13	85	84	0	1074864	3.417	100000.000	100000.000	0.000	0.000	0.000	0.000	0.000	16.610	3288	2873	3288	2873	120	820	100	902	"S474"
0	0	0	15	3	3	"PAK4"	"O96013"	12300	19380	120	9567	9278	1180	12	6095	6095	6125	441	7	92	90	0	1113382	7.150	100000.000	100000.000	0.000	0.000	0.000	0.000	0.000	16.610	3472	3183	3472	3183	120	820	100	903	"S474"
0	0	0	15	4	3	"Rab5A"	"P20339"	12790	19380	200	6054	6061	384	6	6030	6030	6058	903	14	1	0	0	1915360	0.003	100000.000	100000.000	0.000	0.000	0.000	0.000	0.000	16.610	24	31	24	31	316	2384	100	904	"Y205"
0	0	0	15	5	3	"Rab5A"	"P20339"	13280	19390	90	6292	6331	705	11	5936	5936	6044	1868	30	1	1	0	329187	0.154	100000.000	100000.000	0.000	0.000	0.000	0.000	0.000	16.610	356	395	356	395	52	420	100	905	"Y205"
0	0	0	15	6	3	"Rab5A"	"P20339"	13800	19350	150	6139	6183	581	9	5781	5781	5935	1557	26	3	0	0	964539	0.159	100000.000	100000.000	0.000	0.000	0.000	0.000	0.000	16.610	358	402	358	402	156	1272	100	906	"Y205"
0	0	0	15	7	3	"Sek1"	"P45985"	14290	19370	200	5161	5293	727	13	5734	5734	5849	1227	20	1	0	0	1672465	-0.453	100000.000	100000.000	0.000	0.000	0.000	0.000	0.000	16.610	-573	-441	-573	-441	316	2384	100	907	"S257"
0	0	0	15	8	3	"Sek1"	"P45985"	14800	19370	200	5009	5110	614	12	5531	5531	5640	1053	18	1	0	0	1614710	-0.503	100000.000	100000.000	0.000	0.000	0.000	0.000	0.000	16.610	-522	-421	-522	-421	316	2384	100	908	"S257"
0	0	0	15	9	3	"Sek1"	"P45985"	15300	19370	200	4867	4975	788	15	5378	5378	5543	950	17	2	1	0	1572211	-0.598	100000.000	100000.000	0.000	0.000	0.000	0.000	0.000	16.610	-511	-403	-511	-403	316	2384	100	909	"S257"
0	0	0	15	1	4	"Smad1 "	"Q15797"	11300	20020	200	6055	6197	748	12	5983	5983	5991	419	6	20	12	0	1958296	0.492	100000.000	100000.000	0.000	0.000	0.000	0.000	0.000	16.610	72	214	72	214	316	2384	100	910	"S214"
0	0	0	15	2	4	"Smad1 "	"Q15797"	11810	20020	80	7113	7032	549	7	6048	6048	6088	543	8	75	46	0	365651	1.738	100000.000	100000.000	0.000	0.000	0.000	0.000	0.000	16.610	1065	984	1065	984	52	340	100	911	"S214"
0	0	0	15	3	4	"Smad1 "	"Q15797"	12290	20040	80	6955	6908	464	6	6073	6073	6084	301	4	88	69	0	359237	2.738	100000.000	100000.000	0.000	0.000	0.000	0.000	0.000	16.610	882	835	882	835	52	340	100	912	"S214"
0	0	0	15	4	4	"Smad3 "	"P84022"	12800	20030	70	7310	7281	586	8	5998	5998	6028	607	10	90	53	0	233001	2.064	100000.000	100000.000	0.000	0.000	0.000	0.000	0.000	16.610	1312	1283	1312	1283	32	236	100	913	"T179"
0	0	0	15	5	4	"Smad3 "	"P84022"	13290	20030	70	7499	7354	739	10	5911	5911	5995	1286	21	62	0	0	235318	1.057	100000.000	100000.000	0.000	0.000	0.000	0.000	0.000	16.610	1588	1443	1588	1443	32	236	100	914	"T179"
0	0	0	15	6	4	"Smad3 "	"P84022"	13810	20030	80	7600	8415	5171	61	5907	5907	5962	672	11	82	63	0	437580	3.650	100000.000	100000.000	0.000	0.000	0.000	0.000	0.000	16.610	1693	2508	1693	2508	52	340	100	915	"T179"
0	0	0	15	7	4	"TGFBR1"	"P36897"	14300	20020	200	5764	5775	445	7	5757	5757	5821	563	9	5	1	0	1824742	-0.082	100000.000	100000.000	0.000	0.000	0.000	0.000	0.000	16.610	7	18	7	18	316	2384	100	916	"t204"
0	0	0	15	8	4	"TGFBR1"	"P36897"	14800	20020	200	5510	5640	743	13	5595	5595	5723	1123	19	4	1	0	1782142	-0.074	100000.000	100000.000	0.000	0.000	0.000	0.000	0.000	16.610	-85	45	-85	45	316	2384	100	917	"t204"
0	0	0	15	9	4	"TGFBR1"	"P36897"	15300	20020	200	5502	5675	1379	24	5522	5522	5753	1709	29	3	1	0	1793213	-0.046	100000.000	100000.000	0.000	0.000	0.000	0.000	0.000	16.610	-20	153	-20	153	316	2384	100	918	"t204"
0	0	0	15	1	5	"Akt1"	"P31749"	11300	20660	200	6013	6127	864	14	5928	5928	5963	781	13	6	2	0	1936133	0.210	100000.000	100000.000	0.000	0.000	0.000	0.000	0.000	16.610	85	199	85	199	316	2384	100	919	"S473"
0	0	0	15	2	5	"Akt1"	"P31749"	11800	20660	200	6061	6100	337	5	6051	6051	6080	442	7	9	1	0	1927474	0.045	100000.000	100000.000	0.000	0.000	0.000	0.000	0.000	16.610	10	49	10	49	316	2384	100	920	"S473"
0	0	0	15	3	5	"Akt1"	"P31749"	12300	20660	200	6208	6244	477	7	6047	6047	6111	1133	18	1	0	0	1973077	0.117	100000.000	100000.000	0.000	0.000	0.000	0.000	0.000	16.610	161	197	161	197	316	2384	100	921	"S473"
0	0	0	15	4	5	"aura"	"O14965"	12800	20660	200	5730	6493	6150	94	5983	5983	5994	649	10	6	3	0	2051679	0.769	100000.000	100000.000	0.000	0.000	0.000	0.000	0.000	16.610	-253	510	-253	510	316	2384	100	922	"S342"
0	0	0	15	5	5	"aura"	"O14965"	13300	20660	200	5683	5870	1831	31	5874	5874	5893	547	9	6	3	0	1854830	-0.042	100000.000	100000.000	0.000	0.000	0.000	0.000	0.000	16.610	-191	-4	-191	-4	316	2384	100	923	"S342"
0	0	0	15	6	5	"aura"	"O14965"	13800	20630	150	5771	6088	1687	27	5808	5808	6156	3728	60	1	0	0	949664	-0.018	100000.000	100000.000	0.000	0.000	0.000	0.000	0.000	16.610	-37	280	-37	280	156	1272	100	924	"S342"
0	0	0	15	7	5	"Cdk4"	"P11802"	14300	20660	110	6904	7050	637	9	5757	5757	5894	1506	25	23	2	0	564031	0.768	100000.000	100000.000	0.000	0.000	0.000	0.000	0.000	16.610	1147	1293	1147	1293	80	656	100	925	"T172"
0	0	0	15	8	5	"Cdk4"	"P11802"	14800	20670	130	6648	6812	708	10	5688	5688	5834	1568	26	15	3	0	817407	0.624	100000.000	100000.000	0.000	0.000	0.000	0.000	0.000	16.610	960	1124	960	1124	120	940	100	926	"T172"
0	0	0	15	9	5	"Cdk4"	"P11802"	15310	20670	130	6530	6746	1339	19	5529	5529	5781	1587	27	17	5	0	809497	0.608	100000.000	100000.000	0.000	0.000	0.000	0.000	0.000	16.610	1001	1217	1001	1217	120	940	100	927	"T172"
0	0	0	15	1	6	"CREB "	"P16220"	11310	21320	70	6493	6408	493	7	5860	5860	5955	852	14	28	0	0	205041	0.532	100000.000	100000.000	0.000	0.000	0.000	0.000	0.000	16.610	633	548	633	548	32	236	100	928	"S117"
0	0	0	15	2	6	"CREB "	"P16220"	11800	21330	90	6580	6564	411	6	6007	6007	6047	401	6	73	28	0	341350	1.289	100000.000	100000.000	0.000	0.000	0.000	0.000	0.000	16.610	573	557	573	557	52	420	100	929	"S117"
0	0	0	15	3	6	"CREB "	"P16220"	12290	21310	200	6146	6304	2161	34	6074	6074	6102	389	6	18	4	0	1992119	0.519	100000.000	100000.000	0.000	0.000	0.000	0.000	0.000	16.610	72	230	72	230	316	2384	100	930	"S117"
0	0	0	15	4	6	"EEA1"	"Q15075"	12790	21310	200	6071	6139	482	7	6033	6033	6053	511	8	11	4	0	1939815	0.168	100000.000	100000.000	0.000	0.000	0.000	0.000	0.000	16.610	38	106	38	106	316	2384	100	931	"T1392"
0	0	0	15	5	6	"EEA1"	"Q15075"	13280	21320	70	6587	6616	599	9	5963	5963	6032	680	11	46	12	0	211724	0.859	100000.000	100000.000	0.000	0.000	0.000	0.000	0.000	16.610	624	653	624	653	32	236	100	932	"T1392"
0	0	0	15	6	6	"EEA1"	"Q15075"	13790	21310	110	6052	6252	1126	18	5846	5846	5882	484	8	31	15	0	500198	0.764	100000.000	100000.000	0.000	0.000	0.000	0.000	0.000	16.610	206	406	206	406	80	656	100	933	"T1392"
0	0	0	15	7	6	"IKK-alpha "	"O15111"	14290	21300	140	5334	5518	1019	18	5795	5795	5869	666	11	3	3	0	860866	-0.527	100000.000	100000.000	0.000	0.000	0.000	0.000	0.000	16.610	-461	-277	-461	-277	156	1140	100	934	"S473"
0	0	0	15	8	6	"IKK-alpha "	"O15111"	14790	21300	200	5248	5428	895	16	5630	5630	5772	1011	17	3	1	0	1715234	-0.340	100000.000	100000.000	0.000	0.000	0.000	0.000	0.000	16.610	-382	-202	-382	-202	316	2384	100	935	"S473"
0	0	0	15	9	6	"IKK-alpha "	"O15111"	15290	21300	200	5275	5647	1990	35	5577	5577	5780	1342	23	6	3	0	1784338	-0.099	100000.000	100000.000	0.000	0.000	0.000	0.000	0.000	16.610	-302	70	-302	70	316	2384	100	936	"S473"
-75	0	0	15	1	7	"empty"	"empty"	11290	21940	200	5927	5983	529	8	5894	5894	5958	977	16	2	0	0	1890780	0.026	100000.000	100000.000	0.000	0.000	0.000	0.000	0.000	16.610	33	89	33	89	316	2384	100	937	"empty"
-75	0	0	15	2	7	"empty"	"empty"	11790	21940	200	5985	6028	566	9	5986	5986	6017	439	7	6	1	0	1904760	0.025	100000.000	100000.000	0.000	0.000	0.000	0.000	0.000	16.610	-1	42	-1	42	316	2384	100	938	"empty"
-75	0	0	15	3	7	"empty"	"empty"	12290	21940	200	6087	6126	467	7	6021	6021	6074	722	11	4	1	0	1935973	0.072	100000.000	100000.000	0.000	0.000	0.000	0.000	0.000	16.610	66	105	66	105	316	2384	100	939	"empty"
-75	0	0	15	4	7	"empty"	"empty"	12790	21940	200	5971	6001	498	8	5985	5985	6041	802	13	1	0	0	1896398	-0.050	100000.000	100000.000	0.000	0.000	0.000	0.000	0.000	16.610	-14	16	-14	16	316	2384	100	940	"empty"
-75	0	0	15	5	7	"empty"	"empty"	13290	21940	200	5853	5861	432	7	5890	5890	5951	712	11	3	1	0	1852118	-0.126	100000.000	100000.000	0.000	0.000	0.000	0.000	0.000	16.610	-37	-29	-37	-29	316	2384	100	941	"empty"
-75	0	0	15	6	7	"empty"	"empty"	13790	21940	200	5882	5898	465	7	5857	5857	5939	797	13	4	1	0	1863784	-0.051	100000.000	100000.000	0.000	0.000	0.000	0.000	0.000	16.610	25	41	25	41	316	2384	100	942	"empty"
0	0	0	15	7	7	"GLQAWPG-pS-AIPQFLG_GLQAWPGEAIPQFLG_40vs60"	"GLQAWPG-pS-AIPQFLG_GLQAWPGEAIPQFLG_40vs60"	14300	21950	100	14673	13809	3168	22	5896	5896	6062	1177	19	91	90	0	1104704	6.582	100000.000	100000.000	0.000	0.000	0.000	0.000	0.000	16.610	8777	7913	8777	7913	80	560	100	943	"GLQAWPG-pS-AIPQFLG_GLQAWPGEAIPQFLG_40vs60"
0	0	0	15	8	7	"GLQAWPG-pS-AIPQFLG_GLQAWPGEAIPQFLG_40vs60"	"GLQAWPG-pS-AIPQFLG_GLQAWPGEAIPQFLG_40vs60"	14800	21960	120	13712	11992	3910	32	5711	5711	5897	1427	24	76	71	0	1439056	4.271	100000.000	100000.000	0.000	0.000	0.000	0.000	0.000	16.610	8001	6281	8001	6281	120	820	100	944	"GLQAWPG-pS-AIPQFLG_GLQAWPGEAIPQFLG_40vs60"
0	0	0	15	9	7	"GLQAWPG-pS-AIPQFLG_GLQAWPGEAIPQFLG_40vs60"	"GLQAWPG-pS-AIPQFLG_GLQAWPGEAIPQFLG_40vs60"	15310	21960	100	14480	13674	2897	21	5649	5649	5740	622	10	96	92	0	1093942	12.756	100000.000	100000.000	0.000	0.000	0.000	0.000	0.000	16.610	8831	8025	8831	8025	80	560	100	945	"GLQAWPG-pS-AIPQFLG_GLQAWPGEAIPQFLG_40vs60"
0	0	0	16	1	1	"Calmodulin"	"P62158"	15790	18100	130	5553	6377	2699	42	5425	5425	5722	1919	33	8	7	0	765222	0.341	100000.000	100000.000	0.000	0.000	0.000	0.000	0.000	16.610	128	952	128	952	120	940	100	946	"T79"
0	0	0	16	2	1	"Calmodulin"	"P62158"	16260	18080	170	5449	6032	2255	37	5358	5358	5725	2182	38	8	2	0	1254685	0.141	100000.000	100000.000	0.000	0.000	0.000	0.000	0.000	16.610	91	674	91	674	208	1660	100	947	"T79"
0	0	0	16	3	1	"Calmodulin"	"P62158"	16780	18090	80	5923	6236	1792	28	5325	5325	5724	3065	53	3	1	0	324248	0.167	100000.000	100000.000	0.000	0.000	0.000	0.000	0.000	16.610	598	911	598	911	52	340	100	948	"T79"
0	0	0	16	4	1	"Caveolin-1"	"Q03135"	17320	18100	180	5379	6425	3799	59	5226	5226	5679	2635	46	11	6	0	1644849	0.283	100000.000	100000.000	0.000	0.000	0.000	0.000	0.000	16.610	153	1199	153	1199	256	1924	100	949	"Y25"
0	0	0	16	5	1	"Caveolin-1"	"Q03135"	17800	18080	100	5720	6663	2811	42	5181	5181	5679	2777	48	11	7	0	533045	0.354	100000.000	100000.000	0.000	0.000	0.000	0.000	0.000	16.610	539	1482	539	1482	80	560	100	950	"Y25"
0	0	0	16	6	1	"Caveolin-1"	"Q03135"	18290	18090	200	5717	6382	4355	68	5472	5472	5847	2281	39	7	2	0	2016713	0.235	100000.000	100000.000	0.000	0.000	0.000	0.000	0.000	16.610	245	910	245	910	316	2384	100	951	"Y25"
0	0	0	16	7	1	"eNOS "	"P29474"	18780	18100	140	7287	7943	3249	40	5823	5823	6188	1931	31	39	16	0	1239057	0.909	100000.000	100000.000	0.000	0.000	0.000	0.000	0.000	16.610	1464	2120	1464	2120	156	1140	100	952	"S1176"
0	0	0	16	8	1	"eNOS "	"P29474"	19310	18080	130	7935	9601	4934	51	5574	5574	6384	3523	55	34	16	0	1152173	0.913	100000.000	100000.000	0.000	0.000	0.000	0.000	0.000	16.610	2361	4027	2361	4027	120	940	100	953	"S1176"
0	0	0	16	9	1	"eNOS "	"P29474"	19800	18080	210	7555	10240	7496	73	5554	5554	7165	4969	69	29	12	0	3235815	0.619	100000.000	100000.000	0.000	0.000	0.000	0.000	0.000	16.610	2001	4686	2001	4686	316	2572	100	954	"S1176"
0	0	0	16	1	2	"Fos "	"P01100"	15780	18730	200	5639	6128	1576	25	5471	5471	5802	2000	34	13	3	0	1936409	0.163	100000.000	100000.000	0.000	0.000	0.000	0.000	0.000	16.610	168	657	168	657	316	2384	100	955	"T232"
0	0	0	16	2	2	"Fos "	"P01100"	16280	18730	200	5359	6006	2448	40	5371	5371	5828	2454	42	8	4	0	1898052	0.073	100000.000	100000.000	0.000	0.000	0.000	0.000	0.000	16.610	-12	635	-12	635	316	2384	100	956	"T232"
0	0	0	16	3	2	"Fos "	"P01100"	16780	18740	160	5599	7851	6339	80	5392	5392	5819	2363	40	21	11	0	1633110	0.860	100000.000	100000.000	0.000	0.000	0.000	0.000	0.000	16.610	207	2459	207	2459	208	1512	100	957	"T232"
0	0	0	16	4	2	"Grb10 "	"Q13322"	17300	18720	150	5670	7173	4938	68	5338	5338	5892	3134	53	10	5	0	1119003	0.409	100000.000	100000.000	0.000	0.000	0.000	0.000	0.000	16.610	332	1835	332	1835	156	1272	100	958	"S150"
0	0	0	16	5	2	"Grb10 "	"Q13322"	17790	18730	100	6277	7180	3369	46	5226	5226	5771	2878	49	11	7	0	574386	0.490	100000.000	100000.000	0.000	0.000	0.000	0.000	0.000	16.610	1051	1954	1051	1954	80	560	100	959	"S150"
0	0	0	16	6	2	"Grb10 "	"Q13322"	18290	18730	90	7347	9073	4719	52	5326	5326	5596	1500	26	73	34	0	471782	2.318	100000.000	100000.000	0.000	0.000	0.000	0.000	0.000	16.610	2021	3747	2021	3747	52	420	100	960	"S150"
0	0	0	16	7	2	"IRS-1"	"P35568"	18790	18720	200	5791	6417	2246	35	5700	5700	6098	2083	34	7	4	0	2027655	0.153	100000.000	100000.000	0.000	0.000	0.000	0.000	0.000	16.610	91	717	91	717	316	2384	100	961	"S616"
0	0	0	16	8	2	"IRS-1"	"P35568"	19290	18720	200	6179	7338	4108	55	5880	5880	6558	3038	46	10	5	0	2318904	0.257	100000.000	100000.000	0.000	0.000	0.000	0.000	0.000	16.610	299	1458	299	1458	316	2384	100	962	"S616"
0	0	0	16	9	2	"IRS-1"	"P35568"	19790	18720	200	6261	9455	7705	81	5644	5644	7656	5877	76	15	10	0	2987723	0.306	100000.000	100000.000	0.000	0.000	0.000	0.000	0.000	16.610	617	3811	617	3811	316	2384	100	963	"S616"
0	0	0	16	1	3	"inos"	"P35228"	15810	19340	170	5504	5937	1740	29	5377	5377	5640	1366	24	11	6	0	1234864	0.217	100000.000	100000.000	0.000	0.000	0.000	0.000	0.000	16.610	127	560	127	560	208	1660	100	964	"S745"
0	0	0	16	2	3	"inos"	"P35228"	16310	19350	110	5827	6672	2442	36	5419	5419	5828	2286	39	13	7	0	533745	0.369	100000.000	100000.000	0.000	0.000	0.000	0.000	0.000	16.610	408	1253	408	1253	80	656	100	965	"S745"
0	0	0	16	3	3	"inos"	"P35228"	16800	19360	200	5538	6418	3989	62	5460	5460	5995	3066	51	7	3	0	2028131	0.138	100000.000	100000.000	0.000	0.000	0.000	0.000	0.000	16.610	78	958	78	958	316	2384	100	966	"S745"
0	0	0	16	4	3	"IRF-3 "	"Q14653"	17300	19370	170	6033	8066	5650	70	5343	5343	5849	2851	48	22	13	0	1677655	0.778	100000.000	100000.000	0.000	0.000	0.000	0.000	0.000	16.610	690	2723	690	2723	208	1660	100	967	"S396"
0	0	0	16	5	3	"IRF-3 "	"Q14653"	17810	19370	170	5956	7724	5128	66	5254	5254	5666	2484	43	21	11	0	1606586	0.829	100000.000	100000.000	0.000	0.000	0.000	0.000	0.000	16.610	702	2470	702	2470	208	1660	100	968	"S396"
0	0	0	16	6	3	"IRF-3 "	"Q14653"	18300	19370	170	5938	7055	3206	45	5291	5291	5665	2135	37	22	11	0	1467513	0.651	100000.000	100000.000	0.000	0.000	0.000	0.000	0.000	16.610	647	1764	647	1764	208	1660	100	969	"S396"
0	0	0	16	7	3	"Lyn"	"P07948"	18810	19360	120	5643	7280	4955	68	5472	5472	6035	2863	47	16	9	0	873622	0.435	100000.000	100000.000	0.000	0.000	0.000	0.000	0.000	16.610	171	1808	171	1808	120	820	100	970	"Y396"
0	0	0	16	8	3	"Lyn"	"P07948"	19320	19360	200	6115	7178	3512	48	5929	5929	6729	3608	53	9	3	0	2268231	0.124	100000.000	100000.000	0.000	0.000	0.000	0.000	0.000	16.610	186	1249	186	1249	316	2384	100	971	"Y396"
0	0	0	16	9	3	"Lyn"	"P07948"	19820	19350	200	5946	7936	5995	75	5843	5843	8394	7278	86	7	4	0	2507630	-0.063	100000.000	100000.000	0.000	0.000	0.000	0.000	0.000	16.610	103	2093	103	2093	316	2384	100	972	"Y396"
0	0	0	16	1	4	"MAPK14"	"Q16539"	15810	20030	90	7381	7569	2106	27	5404	5404	5644	1355	24	63	38	0	393568	1.421	100000.000	100000.000	0.000	0.000	0.000	0.000	0.000	16.610	1977	2165	1977	2165	52	420	100	973	"Y322"
0	0	0	16	2	4	"MAPK14"	"Q16539"	16290	20020	120	5651	7348	4791	65	5494	5494	5880	2182	37	26	9	0	881719	0.673	100000.000	100000.000	0.000	0.000	0.000	0.000	0.000	16.610	157	1854	157	1854	120	820	100	974	"Y322"
0	0	0	16	3	4	"MAPK14"	"Q16539"	16790	20020	120	5901	7844	5463	69	5596	5596	5979	2028	33	31	11	0	941303	0.920	100000.000	100000.000	0.000	0.000	0.000	0.000	0.000	16.610	305	2248	305	2248	120	820	100	975	"Y322"
0	0	0	16	4	4	"Mek1"	"Q02750"	17300	20020	80	6328	8034	5660	70	5469	5469	5942	2863	48	15	9	0	417792	0.731	100000.000	100000.000	0.000	0.000	0.000	0.000	0.000	16.610	859	2565	859	2565	52	340	100	976	"S217"
0	0	0	16	5	4	"Mek1"	"Q02750"	17820	19990	140	5639	6400	3081	48	5382	5382	5718	1716	30	11	6	0	998330	0.397	100000.000	100000.000	0.000	0.000	0.000	0.000	0.000	16.610	257	1018	257	1018	156	1140	100	977	"S217"
0	0	0	16	6	4	"Mek1"	"Q02750"	18300	20010	200	5438	6059	3351	55	5374	5374	5883	2578	43	5	2	0	1914613	0.068	100000.000	100000.000	0.000	0.000	0.000	0.000	0.000	16.610	64	685	64	685	316	2384	100	978	"S217"
0	0	0	16	7	4	"P300"	"Q09472"	18800	20010	200	5646	6661	3892	58	5472	5472	6008	2759	45	10	5	0	2104796	0.237	100000.000	100000.000	0.000	0.000	0.000	0.000	0.000	16.610	174	1189	174	1189	316	2384	100	979	"S89"
0	0	0	16	8	4	"P300"	"Q09472"	19300	20010	200	5969	6695	3326	49	5846	5846	6458	3103	48	5	3	0	2115585	0.076	100000.000	100000.000	0.000	0.000	0.000	0.000	0.000	16.610	123	849	123	849	316	2384	100	980	"S89"
0	0	0	16	9	4	"P300"	"Q09472"	19780	20000	190	6409	10047	8375	83	5895	5895	8179	6907	84	17	10	0	2572055	0.270	100000.000	100000.000	0.000	0.000	0.000	0.000	0.000	16.610	514	4152	514	4152	256	2088	100	981	"S89"
0	0	0	16	1	5	"PPP2CA "	"P67775"	15800	20660	100	6518	6872	2946	42	5573	5573	5788	1134	19	35	8	0	549770	0.956	100000.000	100000.000	0.000	0.000	0.000	0.000	0.000	16.610	945	1299	945	1299	80	560	100	982	"T307"
0	0	0	16	2	5	"PPP2CA "	"P67775"	16300	20660	130	6090	7672	5335	69	5480	5480	5817	1958	33	19	13	0	920678	0.947	100000.000	100000.000	0.000	0.000	0.000	0.000	0.000	16.610	610	2192	610	2192	120	940	100	983	"T307"
0	0	0	16	3	5	"PPP2CA "	"P67775"	16800	20650	100	6894	9210	6182	67	5639	5639	6128	2666	43	23	17	0	736793	1.156	100000.000	100000.000	0.000	0.000	0.000	0.000	0.000	16.610	1255	3571	1255	3571	80	560	100	984	"T307"
0	0	0	16	4	5	"rab4"	"P20338"	17280	20660	120	5745	6675	2958	44	5536	5536	5963	2057	34	14	9	0	801010	0.346	100000.000	100000.000	0.000	0.000	0.000	0.000	0.000	16.610	209	1139	209	1139	120	820	100	985	"Y189"
0	0	0	16	5	5	"rab4"	"P20338"	17800	20660	90	6435	7133	2849	39	5551	5551	5969	2005	33	17	7	0	370897	0.581	100000.000	100000.000	0.000	0.000	0.000	0.000	0.000	16.610	884	1582	884	1582	52	420	100	986	"Y189"
0	0	0	16	6	5	"rab4"	"P20338"	18280	20660	130	5715	6871	3690	53	5501	5501	6062	2895	47	10	5	0	824553	0.279	100000.000	100000.000	0.000	0.000	0.000	0.000	0.000	16.610	214	1370	214	1370	120	940	100	987	"Y189"
0	0	0	16	7	5	"STAT2 "	"P52630"	18800	20660	210	20321	21517	11598	53	5499	5499	5992	2469	41	85	79	0	6799438	6.288	100000.000	100000.000	0.000	0.000	0.000	0.000	0.000	16.610	14822	16018	14822	16018	316	2572	100	988	"Y690"
0	0	0	16	8	5	"STAT2 "	"P52630"	19300	20670	210	25301	25184	13276	52	5842	5842	6618	3597	54	84	77	0	7958005	5.162	100000.000	100000.000	0.000	0.000	0.000	0.000	0.000	16.610	19459	19342	19459	19342	316	2572	100	989	"Y690"
0	0	0	16	9	5	"STAT2 "	"P52630"	19810	20650	210	31128	30001	13806	46	5945	5945	7736	5652	73	84	79	1	9480331	3.939	100000.000	100000.000	0.000	0.000	0.000	0.000	0.000	16.610	25183	24056	25183	24056	316	2572	100	990	"Y690"
0	0	0	16	1	6	"STAT5B "	"P51692"	15810	21310	140	6575	7191	2891	40	5560	5560	5804	1432	24	29	13	0	1121790	0.969	100000.000	100000.000	0.000	0.000	0.000	0.000	0.000	16.610	1015	1631	1015	1631	156	1140	100	991	"Y740"
0	0	0	16	2	6	"STAT5B "	"P51692"	16310	21300	150	6538	7585	4004	52	5502	5502	5998	2470	41	15	9	0	1183229	0.643	100000.000	100000.000	0.000	0.000	0.000	0.000	0.000	16.610	1036	2083	1036	2083	156	1272	100	992	"Y740"
0	0	0	16	3	6	"STAT5B "	"P51692"	16800	21310	140	5986	6823	2489	36	5448	5448	5792	2025	34	19	10	0	1064318	0.509	100000.000	100000.000	0.000	0.000	0.000	0.000	0.000	16.610	538	1375	538	1375	156	1140	100	993	"Y740"
0	0	0	16	4	6	"Syk "	"P43405"	17310	21300	110	7269	10097	6346	62	5623	5623	6041	2543	42	40	27	0	807792	1.595	100000.000	100000.000	0.000	0.000	0.000	0.000	0.000	16.610	1646	4474	1646	4474	80	656	100	994	"Y525/6"
0	0	0	16	5	6	"Syk "	"P43405"	17790	21300	110	7039	9482	6048	63	5654	5654	6071	2270	37	37	23	0	758538	1.503	100000.000	100000.000	0.000	0.000	0.000	0.000	0.000	16.610	1385	3828	1385	3828	80	656	100	995	"Y525/6"
0	0	0	16	6	6	"Syk "	"P43405"	18290	21300	160	6185	9574	7825	81	5661	5661	6342	3271	51	24	17	0	1991420	0.988	100000.000	100000.000	0.000	0.000	0.000	0.000	0.000	16.610	524	3913	524	3913	208	1512	100	996	"Y525/6"
0	0	0	16	7	6	"14-3-3 beta"	"P31946"	18800	21300	160	9309	11303	5997	53	5643	5643	6200	2463	39	75	36	0	2351099	2.072	100000.000	100000.000	0.000	0.000	0.000	0.000	0.000	16.610	3666	5660	3666	5660	208	1512	100	997	"S59"
0	0	0	16	8	6	"14-3-3 beta"	"P31946"	19310	21300	180	9620	11763	6469	54	5846	5846	6663	3610	54	52	21	0	3011345	1.413	100000.000	100000.000	0.000	0.000	0.000	0.000	0.000	16.610	3774	5917	3774	5917	256	1924	100	998	"S59"
0	0	0	16	9	6	"14-3-3 beta"	"P31946"	19810	21310	180	11279	15562	10761	69	6067	6067	8027	6521	81	38	23	0	3983789	1.155	100000.000	100000.000	0.000	0.000	0.000	0.000	0.000	16.610	5212	9495	5212	9495	256	1924	100	999	"S59"
-75	0	0	16	1	7	"empty"	"empty"	15800	21940	200	5687	5888	1222	20	5656	5656	5898	1515	25	3	2	0	1860547	-0.007	100000.000	100000.000	0.000	0.000	0.000	0.000	0.000	16.610	31	232	31	232	316	2384	100	1000	"empty"
-75	0	0	16	2	7	"empty"	"empty"	16300	21940	200	5646	5953	1716	28	5617	5617	5958	1853	31	5	2	0	1881078	-0.003	100000.000	100000.000	0.000	0.000	0.000	0.000	0.000	16.610	29	336	29	336	316	2384	100	1001	"empty"
-75	0	0	16	3	7	"empty"	"empty"	16800	21940	200	5620	6038	2281	37	5577	5577	6081	2843	46	4	1	0	1908081	-0.015	100000.000	100000.000	0.000	0.000	0.000	0.000	0.000	16.610	43	461	43	461	316	2384	100	1002	"empty"
-75	0	0	16	4	7	"empty"	"empty"	17300	21940	200	5481	5855	1766	30	5534	5534	5871	2173	37	4	3	0	1850146	-0.007	100000.000	100000.000	0.000	0.000	0.000	0.000	0.000	16.610	-53	321	-53	321	316	2384	100	1003	"empty"
-75	0	0	16	5	7	"empty"	"empty"	17800	21940	200	5597	6097	2308	37	5599	5599	5979	2289	38	5	3	0	1926588	0.052	100000.000	100000.000	0.000	0.000	0.000	0.000	0.000	16.610	-2	498	-2	498	316	2384	100	1004	"empty"
-75	0	0	16	6	7	"empty"	"empty"	18300	21940	200	5579	5751	995	17	5632	5632	6182	2765	44	1	1	0	1817374	-0.156	100000.000	100000.000	0.000	0.000	0.000	0.000	0.000	16.610	-53	119	-53	119	316	2384	100	1005	"empty"
0	0	0	16	7	7	"Control-Spot"	"p-Tyr"	18800	21900	120	6237	13668	12764	93	5689	5689	6338	2612	41	35	30	0	1640200	2.806	100000.000	100000.000	0.000	0.000	0.000	0.000	0.000	16.610	548	7979	548	7979	120	820	100	1006	"Control-Spot"
0	0	0	16	8	7	"Control-Spot"	"p-Tyr"	19300	21920	110	10789	20997	15652	74	5962	5962	6631	2659	40	56	50	0	1679742	5.403	100000.000	100000.000	0.000	0.000	0.000	0.000	0.000	16.610	4827	15035	4827	15035	80	656	100	1007	"Control-Spot"
0	0	0	16	9	7	"Control-Spot"	"p-Tyr"	19800	21940	130	6661	15050	13592	90	6195	6195	8186	6031	73	31	28	0	1806032	1.138	100000.000	100000.000	0.000	0.000	0.000	0.000	0.000	16.610	466	8855	466	8855	120	940	100	1008	"Control-Spot"
0	0	0	17	1	1	"ACTA1"	"P68133"	2270	24470	200	5849	6423	1596	24	5714	5714	6337	1669	26	16	9	0	2029547	0.052	100000.000	100000.000	0.000	0.000	0.000	0.000	0.000	16.610	135	709	135	709	316	2384	100	1009	"Y55"
0	0	0	17	2	1	"ACTA1"	"P68133"	2770	24480	200	5398	6118	1491	24	5335	5335	5886	1530	25	23	13	0	1933139	0.152	100000.000	100000.000	0.000	0.000	0.000	0.000	0.000	16.610	63	783	63	783	316	2384	100	1010	"Y55"
0	0	0	17	3	1	"ACTA1"	"P68133"	3280	24470	200	5427	5997	1283	21	5251	5251	5815	1850	31	17	5	0	1894906	0.098	100000.000	100000.000	0.000	0.000	0.000	0.000	0.000	16.610	176	746	176	746	316	2384	100	1011	"Y55"
0	0	0	17	4	1	"A-Raf"	"P10398"	3780	24510	170	6159	6369	1231	19	5446	5446	5976	1549	25	24	7	0	1324712	0.254	100000.000	100000.000	0.000	0.000	0.000	0.000	0.000	16.610	713	923	713	923	208	1660	100	1012	"S214"
0	0	0	17	5	1	"A-Raf"	"P10398"	4270	24500	200	6590	6969	1536	22	6152	6152	7022	2556	36	11	2	0	2202191	-0.021	100000.000	100000.000	0.000	0.000	0.000	0.000	0.000	16.610	438	817	438	817	316	2384	100	1013	"S214"
0	0	0	17	6	1	"A-Raf"	"P10398"	4770	24500	200	6040	6588	1559	23	5876	5876	6759	2174	32	12	3	0	2081814	-0.079	100000.000	100000.000	0.000	0.000	0.000	0.000	0.000	16.610	164	712	164	712	316	2384	100	1014	"S214"
0	0	0	17	7	1	"Cdk2"	"P24941"	5270	24500	150	6099	6473	1006	15	5878	5878	6659	2075	31	9	1	0	1009848	-0.090	100000.000	100000.000	0.000	0.000	0.000	0.000	0.000	16.610	221	595	221	595	156	1272	100	1015	"Y179"
0	0	0	17	8	1	"Cdk2"	"P24941"	5780	24510	200	6012	6166	794	12	5790	5790	6468	1816	28	5	1	0	1948316	-0.166	100000.000	100000.000	0.000	0.000	0.000	0.000	0.000	16.610	222	376	222	376	316	2384	100	1016	"Y179"
0	0	0	17	9	1	"Cdk2"	"P24941"	6290	24520	210	5725	6232	1402	22	5635	5635	6295	1653	26	13	6	0	1969267	-0.038	100000.000	100000.000	0.000	0.000	0.000	0.000	0.000	16.610	90	597	90	597	316	2572	100	1017	"Y179"
0	0	0	17	1	2	"Cofilin 1"	"P23528"	2270	25090	200	5954	6522	1580	24	5958	5958	6911	2117	30	12	6	0	2060995	-0.184	100000.000	100000.000	0.000	0.000	0.000	0.000	0.000	16.610	-4	564	-4	564	316	2384	100	1018	"S2"
0	0	0	17	2	2	"Cofilin 1"	"P23528"	2780	25100	130	6595	7079	1905	26	5625	5625	6141	1442	23	38	20	0	849524	0.650	100000.000	100000.000	0.000	0.000	0.000	0.000	0.000	16.610	970	1454	970	1454	120	940	100	1019	"S2"
0	0	0	17	3	2	"Cofilin 1"	"P23528"	3270	25110	230	5677	6251	1410	22	5506	5506	6180	1641	26	17	9	0	2450379	0.043	100000.000	100000.000	0.000	0.000	0.000	0.000	0.000	16.610	171	745	171	745	392	3108	100	1020	"S2"
0	0	0	17	4	2	"CTNNB1"	"P35222"	3770	25120	200	5132	5632	1258	22	5516	5516	6263	1734	27	15	1	0	1779582	-0.364	100000.000	100000.000	0.000	0.000	0.000	0.000	0.000	16.610	-384	116	-384	116	316	2384	100	1021	"S675"
0	0	0	17	5	2	"CTNNB1"	"P35222"	4280	25140	150	5837	6304	1260	19	5705	5705	6311	1661	26	25	0	0	983439	-0.004	100000.000	100000.000	0.000	0.000	0.000	0.000	0.000	16.610	132	599	132	599	156	1272	100	1022	"S675"
0	0	0	17	6	2	"CTNNB1"	"P35222"	4770	25140	200	5159	5439	1032	18	5774	5774	6610	2060	31	3	0	0	1718604	-0.568	100000.000	100000.000	0.000	0.000	0.000	0.000	0.000	16.610	-615	-335	-615	-335	316	2384	100	1023	"S675"
0	0	0	17	7	2	"EGFR"	"P00533"	5270	25140	210	5935	6703	1951	29	5728	5728	6537	2193	33	17	9	0	2118062	0.076	100000.000	100000.000	0.000	0.000	0.000	0.000	0.000	16.610	207	975	207	975	316	2572	100	1024	"T693"
0	0	0	17	8	2	"EGFR"	"P00533"	5810	25140	190	5883	6737	2308	34	5757	5757	6692	2254	33	15	9	0	1724779	0.020	100000.000	100000.000	0.000	0.000	0.000	0.000	0.000	16.610	126	980	126	980	256	2088	100	1025	"T693"
0	0	0	17	9	2	"EGFR"	"P00533"	6310	25140	200	5539	6001	1414	23	5551	5551	6351	1887	29	10	6	0	1896442	-0.185	100000.000	100000.000	0.000	0.000	0.000	0.000	0.000	16.610	-12	450	-12	450	316	2376	100	1026	"T693"
0	0	0	17	1	3	"JAK1"	"P23458"	2300	25780	180	6268	7674	2481	32	6053	6053	7013	2319	33	32	17	0	1964470	0.285	100000.000	100000.000	0.000	0.000	0.000	0.000	0.000	16.610	215	1621	215	1621	256	1924	100	1027	"Y1035"
0	0	0	17	2	3	"JAK1"	"P23458"	2780	25780	120	6246	7186	1902	26	5921	5921	6876	2115	30	25	11	0	862307	0.147	100000.000	100000.000	0.000	0.000	0.000	0.000	0.000	16.610	325	1265	325	1265	120	820	100	1028	"Y1035"
0	0	0	17	3	3	"JAK1"	"P23458"	3280	25780	200	5858	6758	2009	29	5835	5835	6744	2015	29	19	10	0	2135628	0.007	100000.000	100000.000	0.000	0.000	0.000	0.000	0.000	16.610	23	923	23	923	316	2384	100	1029	"Y1035"
0	0	0	17	4	3	"JNK2"	"P45984"	3770	25800	210	7109	7480	1984	26	5966	5966	6942	2119	30	34	11	0	2363746	0.254	100000.000	100000.000	0.000	0.000	0.000	0.000	0.000	16.610	1143	1514	1143	1514	316	2572	100	1030	"T183"
0	0	0	17	5	3	"JNK2"	"P45984"	4280	25790	200	7745	8082	2229	27	6041	6041	7235	2663	36	34	10	0	2553780	0.318	100000.000	100000.000	0.000	0.000	0.000	0.000	0.000	16.610	1704	2041	1704	2041	316	2384	100	1031	"T183"
0	0	0	17	6	3	"JNK2"	"P45984"	4780	25790	120	7618	7756	1044	13	5578	5578	6263	1712	27	70	11	0	930716	0.872	100000.000	100000.000	0.000	0.000	0.000	0.000	0.000	16.610	2040	2178	2040	2178	120	820	100	1032	"T183"
0	0	0	17	7	3	"Kit "	"P10721"	5270	25800	190	5870	6646	1845	27	5736	5736	6677	2178	32	19	8	0	1701298	-0.014	100000.000	100000.000	0.000	0.000	0.000	0.000	0.000	16.610	134	910	134	910	256	2088	100	1033	"Y721"
0	0	0	17	8	3	"Kit "	"P10721"	5790	25790	220	5832	6748	2048	30	5725	5725	6645	2161	32	18	11	0	2645085	0.048	100000.000	100000.000	0.000	0.000	0.000	0.000	0.000	16.610	107	1023	107	1023	392	2896	100	1034	"Y721"
0	0	0	17	9	3	"Kit "	"P10721"	6290	25790	200	5547	6347	2049	32	5566	5566	6464	2055	31	13	9	0	2005548	-0.057	100000.000	100000.000	0.000	0.000	0.000	0.000	0.000	16.610	-19	781	-19	781	316	2384	100	1035	"Y721"
0	0	0	17	1	4	"MK3"	"P22001"	2270	26380	190	6442	8386	3572	42	6112	6112	7303	2673	36	36	21	0	2146839	0.405	100000.000	100000.000	0.000	0.000	0.000	0.000	0.000	16.610	330	2274	330	2274	256	2088	100	1036	"Y187"
0	0	0	17	2	4	"MK3"	"P22001"	2800	26410	160	6802	8484	3052	35	5959	5959	7177	2531	35	45	27	0	1764570	0.516	100000.000	100000.000	0.000	0.000	0.000	0.000	0.000	16.610	843	2525	843	2525	208	1512	100	1037	"Y187"
0	0	0	17	3	4	"MK3"	"P22001"	3290	26400	120	8543	8868	3061	34	6203	6203	7457	2499	33	50	26	0	1064206	0.565	100000.000	100000.000	0.000	0.000	0.000	0.000	0.000	16.610	2340	2665	2340	2665	120	820	100	1038	"Y187"
0	0	0	17	4	4	"NFAT1 "	"Q13469"	3770	26380	200	6203	7453	2648	35	6185	6185	7366	2604	35	23	14	0	2355172	0.033	100000.000	100000.000	0.000	0.000	0.000	0.000	0.000	16.610	18	1268	18	1268	316	2384	100	1039	"S326"
0	0	0	17	5	4	"NFAT1 "	"Q13469"	4260	26380	230	6010	7028	2461	35	6031	6031	6944	2277	32	19	14	0	2754936	0.037	100000.000	100000.000	0.000	0.000	0.000	0.000	0.000	16.610	-21	997	-21	997	392	3108	100	1040	"S326"
0	0	0	17	6	4	"NFAT1 "	"Q13469"	4790	26380	180	5741	6714	2206	32	5810	5810	6765	2379	35	20	12	0	1718906	-0.021	100000.000	100000.000	0.000	0.000	0.000	0.000	0.000	16.610	-69	904	-69	904	256	1924	100	1041	"S326"
0	0	0	17	7	4	"NFkB-p65 "	"Q04206"	5280	26400	140	6330	7106	2072	29	5727	5727	6805	2390	35	23	12	0	1108604	0.126	100000.000	100000.000	0.000	0.000	0.000	0.000	0.000	16.610	603	1379	603	1379	156	1140	100	1042	"S276"
0	0	0	17	8	4	"NFkB-p65 "	"Q04206"	5780	26380	240	5762	6902	2282	33	5631	5631	6599	2146	32	21	14	0	3175005	0.141	100000.000	100000.000	0.000	0.000	0.000	0.000	0.000	16.610	131	1271	131	1271	460	3460	100	1043	"S276"
0	0	0	17	9	4	"NFkB-p65 "	"Q04206"	6280	26360	130	6161	7530	2515	33	5447	5447	6135	1799	29	38	25	0	903551	0.775	100000.000	100000.000	0.000	0.000	0.000	0.000	0.000	16.610	714	2083	714	2083	120	940	100	1044	"S276"
0	0	0	17	1	5	"PDGFRb"	"P09619"	2280	27070	130	15686	14868	3090	20	6034	6034	7382	3164	42	90	86	0	1784144	2.366	100000.000	100000.000	0.000	0.000	0.000	0.000	0.000	16.610	9652	8834	9652	8834	120	940	100	1045	"Y686"
0	0	0	17	2	5	"PDGFRb"	"P09619"	2800	27070	140	14999	13289	5710	42	6006	6006	7295	2772	37	73	68	0	2073089	2.162	100000.000	100000.000	0.000	0.000	0.000	0.000	0.000	16.610	8993	7283	8993	7283	156	1140	100	1046	"Y686"
0	0	0	17	3	5	"PDGFRb"	"P09619"	3270	27070	150	15095	12555	4613	36	6329	6329	7846	3065	39	65	62	0	1958507	1.536	100000.000	100000.000	0.000	0.000	0.000	0.000	0.000	16.610	8766	6226	8766	6226	156	1272	100	1047	"Y686"
0	0	0	17	4	5	"PELI2"	"Q96FA3"	3770	27040	180	7810	7850	1747	22	6282	6282	7491	2965	39	10	5	0	2009571	0.121	100000.000	100000.000	0.000	0.000	0.000	0.000	0.000	16.610	1528	1568	1528	1568	256	1924	100	1048	"T290"
0	0	0	17	5	5	"PELI2"	"Q96FA3"	4270	27050	150	8004	8384	1919	22	6425	6425	7720	2837	36	15	8	0	1307862	0.234	100000.000	100000.000	0.000	0.000	0.000	0.000	0.000	16.610	1579	1959	1579	1959	156	1272	100	1049	"T290"
0	0	0	17	6	5	"PELI2"	"Q96FA3"	4770	27060	200	7268	7181	1196	16	6233	6233	7414	2640	35	4	0	0	2269180	-0.088	100000.000	100000.000	0.000	0.000	0.000	0.000	0.000	16.610	1035	948	1035	948	316	2384	100	1050	"T290"
0	0	0	17	7	5	"sek1"	"P45985"	5280	27070	170	6129	7009	2070	29	5999	5999	7001	2297	32	17	11	0	1457813	0.003	100000.000	100000.000	0.000	0.000	0.000	0.000	0.000	16.610	130	1010	130	1010	208	1660	100	1051	"S2315"
0	0	0	17	8	5	"sek1"	"P45985"	5770	27040	200	6007	7120	2232	31	5816	5816	6885	2346	34	22	14	0	2249843	0.100	100000.000	100000.000	0.000	0.000	0.000	0.000	0.000	16.610	191	1304	191	1304	316	2384	100	1052	"S2315"
0	0	0	17	9	5	"sek1"	"P45985"	6270	27040	200	5566	6522	2185	33	5549	5549	6608	2351	35	18	11	0	2060851	-0.037	100000.000	100000.000	0.000	0.000	0.000	0.000	0.000	16.610	17	973	17	973	316	2384	100	1053	"S2315"
0	0	0	17	1	6	"SMAD3"	"Q15796"	2280	27690	200	6079	6816	2970	43	7742	7742	9019	3408	37	6	2	0	2153788	-0.646	100000.000	100000.000	0.000	0.000	0.000	0.000	0.000	16.610	-1663	-926	-1663	-926	316	2384	100	1054	"S416"
0	0	0	17	2	6	"SMAD3"	"Q15796"	2780	27680	200	5951	6812	2518	36	6152	6152	7674	2995	39	10	7	0	2152601	-0.288	100000.000	100000.000	0.000	0.000	0.000	0.000	0.000	16.610	-201	660	-201	660	316	2384	100	1055	"S416"
0	0	0	17	3	6	"SMAD3"	"Q15796"	3270	27680	200	6005	6629	2207	33	6118	6118	7493	3062	40	7	5	0	2094761	-0.282	100000.000	100000.000	0.000	0.000	0.000	0.000	0.000	16.610	-113	511	-113	511	316	2384	100	1056	"S416"
0	0	0	17	4	6	"TAK1 "	"O43318"	3760	27690	180	7938	8226	1975	24	6295	6295	7594	3107	40	16	3	0	2105925	0.203	100000.000	100000.000	0.000	0.000	0.000	0.000	0.000	16.610	1643	1931	1643	1931	256	1924	100	1057	"T178"
0	0	0	17	5	6	"TAK1 "	"O43318"	4280	27670	200	7636	8583	2945	34	6412	6412	7701	3184	41	22	11	0	2712190	0.277	100000.000	100000.000	0.000	0.000	0.000	0.000	0.000	16.610	1224	2171	1224	2171	316	2384	100	1058	"T178"
0	0	0	17	6	6	"TAK1 "	"O43318"	4800	27660	160	7654	8936	3397	38	6471	6471	7989	3344	41	23	12	0	1858667	0.283	100000.000	100000.000	0.000	0.000	0.000	0.000	0.000	16.610	1183	2465	1183	2465	208	1512	100	1059	"T178"
0	0	0	17	7	6	"TNIK"	"Q9UKE5"	5290	27680	130	9388	10047	3506	34	6396	6396	8344	3792	45	35	19	0	1205627	0.449	100000.000	100000.000	0.000	0.000	0.000	0.000	0.000	16.610	2992	3651	2992	3651	120	940	100	1060	"T181"
0	0	0	17	8	6	"TNIK"	"Q9UKE5"	5780	27690	160	8076	8035	2061	25	6098	6098	7352	2831	38	42	5	0	1671331	0.241	100000.000	100000.000	0.000	0.000	0.000	0.000	0.000	16.610	1978	1937	1978	1937	208	1512	100	1061	"T181"
0	0	0	17	9	6	"TNIK"	"Q9UKE5"	6260	27670	130	7958	7572	1876	24	5713	5713	6952	2640	37	32	5	0	908615	0.235	100000.000	100000.000	0.000	0.000	0.000	0.000	0.000	16.610	2245	1859	2245	1859	120	940	100	1062	"T181"
-75	0	0	17	1	7	"empty"	"empty"	2290	28340	200	6042	7672	3237	42	6087	6087	7725	3302	42	21	14	0	2424284	-0.016	100000.000	100000.000	0.000	0.000	0.000	0.000	0.000	16.610	-45	1585	-45	1585	316	2384	100	1063	"empty"
-75	0	0	17	2	7	"empty"	"empty"	2790	28340	200	6083	7591	3006	39	6032	6032	7606	3108	40	21	13	0	2398768	-0.005	100000.000	100000.000	0.000	0.000	0.000	0.000	0.000	16.610	51	1559	51	1559	316	2384	100	1064	"empty"
-75	0	0	17	3	7	"empty"	"empty"	3290	28340	200	6052	7454	3015	40	6133	6133	7724	3117	40	19	12	0	2355423	-0.087	100000.000	100000.000	0.000	0.000	0.000	0.000	0.000	16.610	-81	1321	-81	1321	316	2384	100	1065	"empty"
-75	0	0	17	4	7	"empty"	"empty"	3790	28340	200	6594	8408	3127	37	6329	6329	7603	2865	37	30	19	0	2657023	0.281	100000.000	100000.000	0.000	0.000	0.000	0.000	0.000	16.610	265	2079	265	2079	316	2384	100	1066	"empty"
-75	0	0	17	5	7	"empty"	"empty"	4290	28340	200	6449	7324	2470	33	6663	6663	8261	3313	40	12	6	0	2314396	-0.283	100000.000	100000.000	0.000	0.000	0.000	0.000	0.000	16.610	-214	661	-214	661	316	2384	100	1067	"empty"
-75	0	0	17	6	7	"empty"	"empty"	4790	28340	200	6472	8189	3675	44	6505	6505	7993	3270	40	20	15	0	2587725	0.060	100000.000	100000.000	0.000	0.000	0.000	0.000	0.000	16.610	-33	1684	-33	1684	316	2384	100	1068	"empty"
-75	0	0	17	7	7	"empty"	"empty"	5290	28340	200	6472	7778	3064	39	6531	6531	8176	3546	43	17	7	0	2457829	-0.112	100000.000	100000.000	0.000	0.000	0.000	0.000	0.000	16.610	-59	1247	-59	1247	316	2384	100	1069	"empty"
-75	0	0	17	8	7	"empty"	"empty"	5790	28340	200	6453	8469	3705	43	6390	6390	7960	3428	43	24	18	0	2676227	0.148	100000.000	100000.000	0.000	0.000	0.000	0.000	0.000	16.610	63	2079	63	2079	316	2384	100	1070	"empty"
-75	0	0	17	9	7	"empty"	"empty"	6290	28340	200	5918	7555	3351	44	5990	5990	7456	3173	42	18	16	0	2387289	0.031	100000.000	100000.000	0.000	0.000	0.000	0.000	0.000	16.610	-72	1565	-72	1565	316	2384	100	1071	"empty"
0	0	0	18	1	1	"PKACa "	"P17612"	6730	24490	180	6049	6518	1217	18	5597	5597	6078	1653	27	30	2	0	1668711	0.266	100000.000	100000.000	0.000	0.000	0.000	0.000	0.000	16.610	452	921	452	921	256	1924	100	1072	"T197"
0	0	0	18	2	1	"PKACa "	"P17612"	7230	24490	200	5969	6287	1192	18	5626	5626	5942	1281	21	27	5	0	1986647	0.269	100000.000	100000.000	0.000	0.000	0.000	0.000	0.000	16.610	343	661	343	661	316	2384	100	1073	"T197"
0	0	0	18	3	1	"PKACa "	"P17612"	7730	24490	200	5877	6035	890	14	5718	5718	5919	1056	17	19	3	0	1907165	0.110	100000.000	100000.000	0.000	0.000	0.000	0.000	0.000	16.610	159	317	159	317	316	2384	100	1074	"T197"
0	0	0	18	4	1	"PTEN"	"P60484"	8230	24490	200	5298	5480	746	13	5592	5592	5772	859	14	9	2	0	1731794	-0.340	100000.000	100000.000	0.000	0.000	0.000	0.000	0.000	16.610	-294	-112	-294	-112	316	2384	100	1075	"Y315"
0	0	0	18	5	1	"PTEN"	"P60484"	8730	24490	200	5231	5434	833	15	5540	5540	5714	792	13	9	3	0	1717235	-0.354	100000.000	100000.000	0.000	0.000	0.000	0.000	0.000	16.610	-309	-106	-309	-106	316	2384	100	1076	"Y315"
0	0	0	18	6	1	"PTEN"	"P60484"	9230	24490	200	5350	5477	896	16	5534	5534	5695	644	11	4	1	0	1730712	-0.339	100000.000	100000.000	0.000	0.000	0.000	0.000	0.000	16.610	-184	-57	-184	-57	316	2384	100	1077	"Y315"
0	0	0	18	7	1	"SOC3"	"O14543"	9730	24490	200	5538	5647	697	12	5648	5648	5798	1520	26	2	0	0	1784466	-0.099	100000.000	100000.000	0.000	0.000	0.000	0.000	0.000	16.610	-110	-1	-110	-1	316	2384	100	1078	"Y204"
0	0	0	18	8	1	"SOC3"	"O14543"	10230	24490	200	5673	5695	495	8	5755	5755	5836	1357	23	0	0	0	1799535	-0.104	100000.000	100000.000	0.000	0.000	0.000	0.000	0.000	16.610	-82	-60	-82	-60	316	2384	100	1079	"Y204"
0	0	0	18	9	1	"SOC3"	"O14543"	10730	24490	200	5719	5714	408	7	5796	5796	5824	555	9	4	0	0	1805662	-0.198	100000.000	100000.000	0.000	0.000	0.000	0.000	0.000	16.610	-77	-82	-77	-82	316	2384	100	1080	"Y204"
0	0	0	18	1	2	"STAT3 "	"P40763"	6720	25140	200	5502	6023	1616	26	5523	5523	6199	1808	29	11	6	0	1903248	-0.097	100000.000	100000.000	0.000	0.000	0.000	0.000	0.000	16.610	-21	500	-21	500	316	2376	100	1081	"S691"
0	0	0	18	2	2	"STAT3 "	"P40763"	7220	25140	200	5535	5905	1381	23	5533	5533	6045	1754	29	9	5	0	1865830	-0.080	100000.000	100000.000	0.000	0.000	0.000	0.000	0.000	16.610	2	372	2	372	316	2384	100	1082	"S691"
0	0	0	18	3	2	"STAT3 "	"P40763"	7720	25140	200	5635	5887	1135	19	5568	5568	5947	1390	23	14	5	0	1860191	-0.043	100000.000	100000.000	0.000	0.000	0.000	0.000	0.000	16.610	67	319	67	319	316	2384	100	1083	"S691"
0	0	0	18	4	2	"STAT6 "	"P42226"	8220	25140	200	5572	5887	1324	22	5534	5534	5925	1408	23	11	4	0	1860401	-0.027	100000.000	100000.000	0.000	0.000	0.000	0.000	0.000	16.610	38	353	38	353	316	2384	100	1084	"T645"
0	0	0	18	5	2	"STAT6 "	"P42226"	8720	25140	200	5466	5509	398	7	5497	5497	5828	1149	19	1	0	0	1740777	-0.278	100000.000	100000.000	0.000	0.000	0.000	0.000	0.000	16.610	-31	12	-31	12	316	2384	100	1085	"T645"
0	0	0	18	6	2	"STAT6 "	"P42226"	9220	25140	200	5514	5683	646	11	5543	5543	5883	1064	18	10	2	0	1795728	-0.188	100000.000	100000.000	0.000	0.000	0.000	0.000	0.000	16.610	-29	140	-29	140	316	2384	100	1086	"T645"
0	0	0	18	7	2	"14-3-3 beta"	"P31946"	9730	25150	140	9529	8760	2316	26	5666	5666	5903	811	13	80	76	0	1366616	3.523	100000.000	100000.000	0.000	0.000	0.000	0.000	0.000	16.610	3863	3094	3863	3094	156	1140	100	1087	"S185"
0	0	0	18	8	2	"14-3-3 beta"	"P31946"	10230	25150	140	10437	9170	2492	27	5745	5745	5870	796	13	70	68	0	1430587	4.146	100000.000	100000.000	0.000	0.000	0.000	0.000	0.000	16.610	4692	3425	4692	3425	156	1140	100	1088	"S185"
0	0	0	18	9	2	"14-3-3 beta"	"P31946"	10740	25170	160	10837	9720	2983	30	5807	5807	5890	854	14	72	68	0	2021690	4.485	100000.000	100000.000	0.000	0.000	0.000	0.000	0.000	16.610	5030	3913	5030	3913	208	1512	100	1089	"S185"
0	0	0	18	1	3	"Tgfbr2"	"P37173"	6720	25780	200	5458	5833	1286	22	5442	5442	6170	1921	31	8	4	0	1843359	-0.175	100000.000	100000.000	0.000	0.000	0.000	0.000	0.000	16.610	16	391	16	391	316	2384	100	1090	"S409"
0	0	0	18	2	3	"Tgfbr2"	"P37173"	7220	25780	200	5381	5637	1251	22	5440	5440	6143	1835	29	6	3	0	1781238	-0.276	100000.000	100000.000	0.000	0.000	0.000	0.000	0.000	16.610	-59	197	-59	197	316	2384	100	1091	"S409"
0	0	0	18	3	3	"Tgfbr2"	"P37173"	7720	25780	200	5426	5562	923	16	5490	5490	6084	1897	31	6	1	0	1757496	-0.275	100000.000	100000.000	0.000	0.000	0.000	0.000	0.000	16.610	-64	72	-64	72	316	2384	100	1092	"S409"
0	0	0	18	4	3	"Tyk2"	"P29597"	8220	25780	150	5643	5998	1150	19	5454	5454	5940	1574	26	14	1	0	935683	0.037	100000.000	100000.000	0.000	0.000	0.000	0.000	0.000	16.610	189	544	189	544	156	1272	100	1093	"Y1054/5"
0	0	0	18	5	3	"Tyk2"	"P29597"	8720	25780	200	5525	6292	2228	35	5349	5349	5876	1787	30	16	8	0	1988359	0.233	100000.000	100000.000	0.000	0.000	0.000	0.000	0.000	16.610	176	943	176	943	316	2384	100	1094	"Y1054/5"
0	0	0	18	6	3	"Tyk2"	"P29597"	9220	25780	200	5468	5796	1032	17	5450	5450	5977	1838	30	9	0	0	1831614	-0.098	100000.000	100000.000	0.000	0.000	0.000	0.000	0.000	16.610	18	346	18	346	316	2384	100	1095	"Y1054/5"
0	0	0	18	7	3	"caveolin-1"	"Q03135"	9720	25780	200	5967	6329	1162	18	5610	5610	6036	1494	24	18	6	0	1999921	0.196	100000.000	100000.000	0.000	0.000	0.000	0.000	0.000	16.610	357	719	357	719	316	2384	100	1096	"Y14"
0	0	0	18	8	3	"caveolin-1"	"Q03135"	10220	25780	200	5938	6114	1430	23	5785	5785	6105	1380	22	6	1	0	1932053	0.007	100000.000	100000.000	0.000	0.000	0.000	0.000	0.000	16.610	153	329	153	329	316	2384	100	1097	"Y14"
0	0	0	18	9	3	"caveolin-1"	"Q03135"	10720	25780	200	6218	6230	602	9	5898	5898	6105	1453	23	2	0	0	1968688	0.086	100000.000	100000.000	0.000	0.000	0.000	0.000	0.000	16.610	320	332	320	332	316	2384	100	1098	"Y14"
0	0	0	18	1	4	"Cdc42 "	"P60953"	6720	26420	200	5496	6205	1783	28	5376	5376	6267	2066	32	14	8	0	1960769	-0.030	100000.000	100000.000	0.000	0.000	0.000	0.000	0.000	16.610	120	829	120	829	316	2384	100	1099	"Y32"
0	0	0	18	2	4	"Cdc42 "	"P60953"	7220	26420	200	5435	5876	1612	27	5353	5353	6056	1904	31	11	6	0	1856733	-0.095	100000.000	100000.000	0.000	0.000	0.000	0.000	0.000	16.610	82	523	82	523	316	2384	100	1100	"Y32"
0	0	0	18	3	4	"Cdc42 "	"P60953"	7720	26420	200	5502	5775	1195	20	5445	5445	6139	1898	30	8	2	0	1824789	-0.192	100000.000	100000.000	0.000	0.000	0.000	0.000	0.000	16.610	57	330	57	330	316	2384	100	1101	"Y32"
0	0	0	18	4	4	"Flt3"	"P36888"	8220	26420	200	5441	6265	1942	30	5367	5367	6007	1753	29	21	11	0	1979753	0.147	100000.000	100000.000	0.000	0.000	0.000	0.000	0.000	16.610	74	898	74	898	316	2384	100	1102	"Y591"
0	0	0	18	5	4	"Flt3"	"P36888"	8720	26420	200	5367	5837	1296	22	5327	5327	6067	2032	33	12	2	0	1844435	-0.113	100000.000	100000.000	0.000	0.000	0.000	0.000	0.000	16.610	40	510	40	510	316	2384	100	1103	"Y591"
0	0	0	18	6	4	"Flt3"	"P36888"	9220	26420	200	5396	5809	1063	18	5401	5401	6092	1786	29	12	1	0	1835698	-0.158	100000.000	100000.000	0.000	0.000	0.000	0.000	0.000	16.610	-5	408	-5	408	316	2384	100	1104	"Y591"
0	0	0	18	7	4	"gp130 "	"P40189"	9720	26420	200	5446	5618	840	14	5593	5593	6214	1572	25	5	0	0	1775236	-0.379	100000.000	100000.000	0.000	0.000	0.000	0.000	0.000	16.610	-147	25	-147	25	316	2384	100	1105	"Y767"
0	0	0	18	8	4	"gp130 "	"P40189"	10220	26420	200	5766	6415	1682	26	5745	5745	6116	1207	19	21	18	0	2027172	0.248	100000.000	100000.000	0.000	0.000	0.000	0.000	0.000	16.610	21	670	21	670	316	2384	100	1106	"Y767"
0	0	0	18	9	4	"gp130 "	"P40189"	10720	26420	200	5878	6145	1066	17	5948	5948	6387	1288	20	12	3	0	1941764	-0.188	100000.000	100000.000	0.000	0.000	0.000	0.000	0.000	16.610	-70	197	-70	197	316	2384	100	1107	"Y767"
0	0	0	18	1	5	"IKK-beta "	"O14920"	6710	27060	200	6023	6624	1774	26	5379	5379	6299	2134	33	18	10	0	2093142	0.152	100000.000	100000.000	0.000	0.000	0.000	0.000	0.000	16.610	644	1245	644	1245	316	2384	100	1108	"Y199"
0	0	0	18	2	5	"IKK-beta "	"O14920"	7210	27060	200	5485	6089	1466	24	5303	5303	6184	2324	37	16	2	0	1924014	-0.041	100000.000	100000.000	0.000	0.000	0.000	0.000	0.000	16.610	182	786	182	786	316	2384	100	1109	"Y199"
0	0	0	18	3	5	"IKK-beta "	"O14920"	7710	27060	240	6134	6817	2127	31	5372	5372	6066	2128	35	26	11	0	3135783	0.353	100000.000	100000.000	0.000	0.000	0.000	0.000	0.000	16.610	762	1445	762	1445	460	3460	100	1110	"Y199"
0	0	0	18	4	5	"IRAK1"	"P51617"	8210	27060	200	5417	5788	1641	28	5319	5319	5964	1733	29	10	0	0	1829110	-0.102	100000.000	100000.000	0.000	0.000	0.000	0.000	0.000	16.610	98	469	98	469	316	2384	100	1111	"T209"
0	0	0	18	5	5	"IRAK1"	"P51617"	8710	27060	200	5584	6447	2478	38	5287	5287	5992	1766	29	18	10	0	2037382	0.258	100000.000	100000.000	0.000	0.000	0.000	0.000	0.000	16.610	297	1160	297	1160	316	2384	100	1112	"T209"
0	0	0	18	6	5	"IRAK1"	"P51617"	9240	27080	100	6936	7131	909	12	5388	5388	6065	1889	31	42	3	0	570469	0.564	100000.000	100000.000	0.000	0.000	0.000	0.000	0.000	16.610	1548	1743	1548	1743	80	560	100	1113	"T209"
0	0	0	18	7	5	"IRS-1"	"P35568"	9710	27050	170	6188	7167	2423	33	5507	5507	6199	1802	29	28	21	0	1490794	0.537	100000.000	100000.000	0.000	0.000	0.000	0.000	0.000	16.610	681	1660	681	1660	208	1660	100	1114	"S312"
0	0	0	18	8	5	"IRS-1"	"P35568"	10200	27050	200	5705	6326	1846	29	5692	5692	6326	1770	27	14	7	0	1998933	0.000	100000.000	100000.000	0.000	0.000	0.000	0.000	0.000	16.610	13	634	13	634	316	2384	100	1115	"S312"
0	0	0	18	9	5	"IRS-1"	"P35568"	10700	27060	220	5887	6460	1650	25	5803	5803	6450	1820	28	17	5	0	2532203	0.005	100000.000	100000.000	0.000	0.000	0.000	0.000	0.000	16.610	84	657	84	657	392	2896	100	1116	"S312"
0	0	0	18	1	6	"Malt1"	"Q9UDY8"	6720	27710	200	5593	6018	1807	30	5717	5717	7027	2887	41	7	2	0	1901530	-0.349	100000.000	100000.000	0.000	0.000	0.000	0.000	0.000	16.610	-124	301	-124	301	316	2384	100	1117	"S135"
0	0	0	18	2	6	"Malt1"	"Q9UDY8"	7220	27710	200	5012	5701	1950	34	5290	5290	6157	2049	33	13	9	0	1801463	-0.223	100000.000	100000.000	0.000	0.000	0.000	0.000	0.000	16.610	-278	411	-278	411	316	2384	100	1118	"S135"
0	0	0	18	3	6	"Malt1"	"Q9UDY8"	7720	27710	200	4981	5209	1178	22	5295	5295	6092	2009	32	5	2	0	1646120	-0.440	100000.000	100000.000	0.000	0.000	0.000	0.000	0.000	16.610	-314	-86	-314	-86	316	2384	100	1119	"S135"
0	0	0	18	4	6	"MEK1 "	"Q02750"	8220	27710	200	5318	5937	2517	42	5245	5245	6050	2012	33	10	3	0	1876125	-0.056	100000.000	100000.000	0.000	0.000	0.000	0.000	0.000	16.610	73	692	73	692	316	2384	100	1120	"T385"
0	0	0	18	5	6	"MEK1 "	"Q02750"	8720	27710	200	5287	5870	1567	26	5234	5234	6173	2071	33	12	7	0	1854898	-0.146	100000.000	100000.000	0.000	0.000	0.000	0.000	0.000	16.610	53	636	53	636	316	2384	100	1121	"T385"
0	0	0	18	6	6	"MEK1 "	"Q02750"	9220	27710	200	5435	6557	2324	35	5264	5264	6149	2057	33	22	16	0	2072010	0.198	100000.000	100000.000	0.000	0.000	0.000	0.000	0.000	16.610	171	1293	171	1293	316	2384	100	1122	"T385"
0	0	0	18	7	6	"p47phox "	"P14598"	9720	27710	200	5290	5983	1765	29	5436	5436	6390	2257	35	13	5	0	1890512	-0.180	100000.000	100000.000	0.000	0.000	0.000	0.000	0.000	16.610	-146	547	-146	547	316	2384	100	1123	"S359"
0	0	0	18	8	6	"p47phox "	"P14598"	10220	27710	200	5544	5887	1314	22	5649	5649	6535	2235	34	6	2	0	1860207	-0.290	100000.000	100000.000	0.000	0.000	0.000	0.000	0.000	16.610	-105	238	-105	238	316	2384	100	1124	"S359"
0	0	0	18	9	6	"p47phox "	"P14598"	10720	27710	200	5558	5798	1673	28	5774	5774	6821	2536	37	2	0	0	1832270	-0.403	100000.000	100000.000	0.000	0.000	0.000	0.000	0.000	16.610	-216	24	-216	24	316	2384	100	1125	"S359"
-75	0	0	18	1	7	"empty"	"empty"	6720	28350	200	5804	6730	2297	34	5725	5725	6927	2790	40	16	8	0	2126736	-0.071	100000.000	100000.000	0.000	0.000	0.000	0.000	0.000	16.610	79	1005	79	1005	316	2384	100	1126	"empty"
-75	0	0	18	2	7	"empty"	"empty"	7220	28350	200	5254	6417	2631	41	5233	5233	6217	2470	39	19	12	0	2027915	0.081	100000.000	100000.000	0.000	0.000	0.000	0.000	0.000	16.610	21	1184	21	1184	316	2384	100	1127	"empty"
-75	0	0	18	3	7	"empty"	"empty"	7720	28350	200	5280	6487	2713	41	5204	5204	6051	2187	36	22	16	0	2049875	0.199	100000.000	100000.000	0.000	0.000	0.000	0.000	0.000	16.610	76	1283	76	1283	316	2384	100	1128	"empty"
-75	0	0	18	4	7	"empty"	"empty"	8220	28350	200	5230	6135	2148	35	5171	5171	6047	2305	38	16	11	0	1938661	0.038	100000.000	100000.000	0.000	0.000	0.000	0.000	0.000	16.610	59	964	59	964	316	2384	100	1129	"empty"
-75	0	0	18	5	7	"empty"	"empty"	8720	28350	200	5181	5927	1980	33	5217	5217	6019	2236	37	13	9	0	1872983	-0.041	100000.000	100000.000	0.000	0.000	0.000	0.000	0.000	16.610	-36	710	-36	710	316	2384	100	1130	"empty"
-75	0	0	18	6	7	"empty"	"empty"	9220	28350	200	5173	5878	1976	33	5245	5245	6419	2565	39	12	7	0	1857290	-0.211	100000.000	100000.000	0.000	0.000	0.000	0.000	0.000	16.610	-72	633	-72	633	316	2384	100	1131	"empty"
0	0	0	18	7	7	"GLQAWPG-pS-AIPQFLG_GLQAWPGEAIPQFLG_20vs80"	"GLQAWPG-pS-AIPQFLG_GLQAWPGEAIPQFLG_20vs80"	9740	28350	130	5549	7203	2335	32	5404	5404	6766	2817	41	37	0	0	864365	0.155	100000.000	100000.000	0.000	0.000	0.000	0.000	0.000	16.610	145	1799	145	1799	120	940	100	1132	"GLQAWPG-pS-AIPQFLG_GLQAWPGEAIPQFLG_20vs80"
0	0	0	18	8	7	"GLQAWPG-pS-AIPQFLG_GLQAWPGEAIPQFLG_20vs80"	"GLQAWPG-pS-AIPQFLG_GLQAWPGEAIPQFLG_20vs80"	10240	28360	110	10054	9293	2337	25	5525	5525	6388	2538	39	68	28	0	743456	1.145	100000.000	100000.000	0.000	0.000	0.000	0.000	0.000	16.610	4529	3768	4529	3768	80	656	100	1133	"GLQAWPG-pS-AIPQFLG_GLQAWPGEAIPQFLG_20vs80"
0	0	0	18	9	7	"GLQAWPG-pS-AIPQFLG_GLQAWPGEAIPQFLG_20vs80"	"GLQAWPG-pS-AIPQFLG_GLQAWPGEAIPQFLG_20vs80"	10740	28320	130	6390	7907	2752	34	5730	5730	6866	2756	40	40	5	0	948817	0.378	100000.000	100000.000	0.000	0.000	0.000	0.000	0.000	16.610	660	2177	660	2177	120	940	100	1134	"GLQAWPG-pS-AIPQFLG_GLQAWPGEAIPQFLG_20vs80"
0	0	0	19	1	1	"JAK1"	"P23458"	11220	24470	200	5895	5938	452	7	5900	5900	5918	458	7	12	1	0	1876361	0.044	100000.000	100000.000	0.000	0.000	0.000	0.000	0.000	16.610	-5	38	-5	38	316	2384	100	1135	"Y220"
0	0	0	19	2	1	"JAK1"	"P23458"	11720	24470	200	5929	5922	295	4	5961	5961	6012	769	12	0	0	0	1871421	-0.117	100000.000	100000.000	0.000	0.000	0.000	0.000	0.000	16.610	-32	-39	-32	-39	316	2384	100	1136	"Y220"
0	0	0	19	3	1	"JAK1"	"P23458"	12220	24470	200	6012	6221	1779	28	5959	5959	5980	339	5	11	4	0	1965702	0.711	100000.000	100000.000	0.000	0.000	0.000	0.000	0.000	16.610	53	262	53	262	316	2384	100	1137	"Y220"
0	0	0	19	4	1	"Jun "	"P05412"	12730	24470	80	7088	6955	674	9	5976	5976	6019	563	9	71	48	0	361655	1.663	100000.000	100000.000	0.000	0.000	0.000	0.000	0.000	16.610	1112	979	1112	979	52	340	100	1138	"S243"
0	0	0	19	5	1	"Jun "	"P05412"	13240	24480	80	6971	6822	645	9	5934	5934	5977	592	9	71	42	0	354760	1.427	100000.000	100000.000	0.000	0.000	0.000	0.000	0.000	16.610	1037	888	1037	888	52	340	100	1139	"S243"
0	0	0	19	6	1	"Jun "	"P05412"	13730	24480	80	6857	6827	516	7	5852	5852	5891	520	8	82	46	0	354993	1.800	100000.000	100000.000	0.000	0.000	0.000	0.000	0.000	16.610	1005	975	1005	975	52	340	100	1140	"S243"
0	0	0	19	7	1	"Kit "	"P10721"	14220	24470	200	5951	6277	1899	30	5807	5807	5929	1306	22	14	2	0	1983655	0.266	100000.000	100000.000	0.000	0.000	0.000	0.000	0.000	16.610	144	470	144	470	316	2384	100	1141	"Y568/70"
0	0	0	19	8	1	"Kit "	"P10721"	14720	24460	110	7125	6901	1079	15	5752	5752	5994	1712	28	25	2	0	552109	0.530	100000.000	100000.000	0.000	0.000	0.000	0.000	0.000	16.610	1373	1149	1373	1149	80	656	100	1142	"Y568/70"
0	0	0	19	9	1	"Kit "	"P10721"	15220	24450	200	5826	6129	915	14	5704	5704	5802	669	11	19	13	0	1936697	0.489	100000.000	100000.000	0.000	0.000	0.000	0.000	0.000	16.610	122	425	122	425	316	2384	100	1143	"Y568/70"
0	0	0	19	1	2	"Mlk3"	"Q16584"	11230	25130	120	6924	7061	2238	31	5909	5909	5929	399	6	85	67	0	847288	2.837	100000.000	100000.000	0.000	0.000	0.000	0.000	0.000	16.610	1015	1152	1015	1152	120	820	100	1144	"S281"
0	0	0	19	2	2	"Mlk3"	"Q16584"	11720	25140	110	7381	7335	383	5	5934	5934	5984	520	8	97	83	0	586785	2.598	100000.000	100000.000	0.000	0.000	0.000	0.000	0.000	16.610	1447	1401	1447	1401	80	656	100	1145	"S281"
0	0	0	19	3	2	"Mlk3"	"Q16584"	12230	25110	140	6863	6714	828	12	5994	5994	6184	2492	40	1	0	0	1047384	0.213	100000.000	100000.000	0.000	0.000	0.000	0.000	0.000	16.610	869	720	869	720	156	1140	100	1146	"S281"
0	0	0	19	4	2	"NFAT2 "	"O95644"	12710	25110	140	6333	6518	1132	17	5976	5976	6037	1077	17	13	1	0	1016858	0.447	100000.000	100000.000	0.000	0.000	0.000	0.000	0.000	16.610	357	542	357	542	156	1140	100	1147	"S172"
0	0	0	19	5	2	"NFAT2 "	"O95644"	13210	25120	200	6033	6098	639	10	5872	5872	5970	1615	27	0	0	0	1926899	0.079	100000.000	100000.000	0.000	0.000	0.000	0.000	0.000	16.610	161	226	161	226	316	2384	100	1148	"S172"
0	0	0	19	6	2	"NFAT2 "	"O95644"	13720	25130	80	6644	6773	917	13	5812	5812	5855	575	9	71	28	0	352220	1.597	100000.000	100000.000	0.000	0.000	0.000	0.000	0.000	16.610	832	961	832	961	52	340	100	1149	"S172"
0	0	0	19	7	2	"PI3-kinase p85 subunit beta"	"O00459"	14240	25130	90	9622	9624	2221	23	5739	5739	5872	1121	19	88	82	0	500446	3.347	100000.000	100000.000	0.000	0.000	0.000	0.000	0.000	16.610	3883	3885	3883	3885	52	420	100	1150	"Y464"
0	0	0	19	8	2	"PI3-kinase p85 subunit beta"	"O00459"	14730	25140	110	9173	8269	2478	29	5680	5680	5747	518	9	61	58	0	661509	4.869	100000.000	100000.000	0.000	0.000	0.000	0.000	0.000	16.610	3493	2589	3493	2589	80	656	100	1151	"Y464"
0	0	0	19	9	2	"PI3-kinase p85 subunit beta"	"O00459"	15230	25140	120	6039	7381	2234	30	5675	5675	5857	1415	24	38	32	0	885683	1.077	100000.000	100000.000	0.000	0.000	0.000	0.000	0.000	16.610	364	1706	364	1706	120	820	100	1152	"Y464"
0	0	0	19	1	3	"p47phox "	"P14598"	11220	25770	200	5821	5872	674	11	6021	6021	6151	772	12	8	1	0	1855589	-0.361	100000.000	100000.000	0.000	0.000	0.000	0.000	0.000	16.610	-200	-149	-200	-149	316	2384	100	1153	"S370"
0	0	0	19	2	3	"p47phox "	"P14598"	11720	25770	200	5665	5646	498	8	5986	5986	6084	764	12	2	0	0	1784268	-0.573	100000.000	100000.000	0.000	0.000	0.000	0.000	0.000	16.610	-321	-340	-321	-340	316	2384	100	1154	"S370"
0	0	0	19	3	3	"p47phox "	"P14598"	12230	25770	200	5828	5743	559	9	6014	6014	6060	551	9	3	1	0	1814845	-0.575	100000.000	100000.000	0.000	0.000	0.000	0.000	0.000	16.610	-186	-271	-186	-271	316	2384	100	1155	"S370"
0	0	0	19	4	3	"PDGFRb"	"P09619"	12730	25770	200	6040	6063	357	5	5976	5976	6028	716	11	6	0	0	1915850	0.049	100000.000	100000.000	0.000	0.000	0.000	0.000	0.000	16.610	64	87	64	87	316	2384	100	1156	"Y716"
0	0	0	19	5	3	"PDGFRb"	"P09619"	13230	25770	90	6410	6967	3981	57	5848	5848	5846	451	7	61	15	0	362267	2.486	100000.000	100000.000	0.000	0.000	0.000	0.000	0.000	16.610	562	1119	562	1119	52	420	100	1157	"Y716"
0	0	0	19	6	3	"PDGFRb"	"P09619"	13730	25760	90	6276	6285	353	5	5802	5802	5811	405	6	53	13	0	326839	1.170	100000.000	100000.000	0.000	0.000	0.000	0.000	0.000	16.610	474	483	474	483	52	420	100	1158	"Y716"
0	0	0	19	7	3	"Rack1"	"P63244"	14230	25770	160	6713	7163	2540	35	5741	5741	5849	1818	31	15	3	0	1489988	0.723	100000.000	100000.000	0.000	0.000	0.000	0.000	0.000	16.610	972	1422	972	1422	208	1512	100	1159	"y246"
0	0	0	19	8	3	"Rack1"	"P63244"	14740	25770	160	7372	7428	947	12	5672	5672	5843	1837	31	43	3	0	1545049	0.863	100000.000	100000.000	0.000	0.000	0.000	0.000	0.000	16.610	1700	1756	1700	1756	208	1512	100	1160	"y246"
0	0	0	19	9	3	"Rack1"	"P63244"	15230	25770	180	7187	7305	1291	17	5676	5676	5859	1272	21	62	10	0	1870003	1.137	100000.000	100000.000	0.000	0.000	0.000	0.000	0.000	16.610	1511	1629	1511	1629	256	1924	100	1161	"y246"
0	0	0	19	1	4	"Sek1"	"P45985"	11230	26410	200	5205	5434	875	16	6158	6158	6562	1353	20	4	0	0	1717008	-0.834	100000.000	100000.000	0.000	0.000	0.000	0.000	0.000	16.610	-953	-724	-953	-724	316	2384	100	1162	"S80"
0	0	0	19	2	4	"Sek1"	"P45985"	11730	26410	200	5138	5393	1913	35	6101	6101	6434	1016	15	2	1	0	1704218	-1.025	100000.000	100000.000	0.000	0.000	0.000	0.000	0.000	16.610	-963	-708	-963	-708	316	2384	100	1163	"S80"
0	0	0	19	3	4	"Sek1"	"P45985"	12230	26410	200	5125	5284	556	10	5970	5970	6120	584	9	2	0	0	1669707	-1.432	100000.000	100000.000	0.000	0.000	0.000	0.000	0.000	16.610	-845	-686	-845	-686	316	2384	100	1164	"S80"
0	0	0	19	4	4	"process-control__"	"GGSGGSGDYKDDDDK"	12730	26410	200	6017	6252	783	12	5902	5902	6026	1529	25	7	0	0	1975748	0.148	100000.000	100000.000	0.000	0.000	0.000	0.000	0.000	16.610	115	350	115	350	316	2384	100	1165	"process-control__"
0	0	0	19	5	4	"process-control__"	"GGSGGSGDYKDDDDK"	13220	26410	80	6883	7282	3391	46	5846	5846	5876	445	7	67	57	0	378687	3.160	100000.000	100000.000	0.000	0.000	0.000	0.000	0.000	16.610	1037	1436	1037	1436	52	340	100	1166	"process-control__"
0	0	0	19	6	4	"process-control__"	"GGSGGSGDYKDDDDK"	13730	26410	70	7245	7313	424	5	5757	5757	5768	353	6	100	96	0	234027	4.377	100000.000	100000.000	0.000	0.000	0.000	0.000	0.000	16.610	1488	1556	1488	1556	32	236	100	1167	"process-control__"
0	0	0	19	7	4	"TAB1"	"Q15750"	14230	26400	200	5782	5845	478	8	5731	5731	5877	2267	38	0	0	0	1846898	-0.014	100000.000	100000.000	0.000	0.000	0.000	0.000	0.000	16.610	51	114	51	114	316	2384	100	1168	"S423"
0	0	0	19	8	4	"TAB1"	"Q15750"	14740	26400	80	6537	6626	647	9	5737	5737	5784	454	7	78	46	0	344567	1.855	100000.000	100000.000	0.000	0.000	0.000	0.000	0.000	16.610	800	889	800	889	52	340	100	1169	"S423"
0	0	0	19	9	4	"TAB1"	"Q15750"	15240	26410	80	6684	7074	1593	22	5589	5589	5772	1006	17	59	15	0	367834	1.294	100000.000	100000.000	0.000	0.000	0.000	0.000	0.000	16.610	1095	1485	1095	1485	52	340	100	1170	"S423"
0	0	0	19	1	5	"4E-BP1 "	"Q13541"	11230	27060	200	6142	6805	1694	24	6045	6045	6703	1791	26	18	10	0	2150321	0.057	100000.000	100000.000	0.000	0.000	0.000	0.000	0.000	16.610	97	760	97	760	316	2384	100	1171	"T46"
0	0	0	19	2	5	"4E-BP1 "	"Q13541"	11730	27060	200	6039	6175	566	9	6026	6026	6519	1365	20	2	0	0	1951285	-0.252	100000.000	100000.000	0.000	0.000	0.000	0.000	0.000	16.610	13	149	13	149	316	2384	100	1172	"T46"
0	0	0	19	3	5	"4E-BP1 "	"Q13541"	12230	27060	200	6119	6476	1213	18	6007	6007	6406	1304	20	13	5	0	2046280	0.054	100000.000	100000.000	0.000	0.000	0.000	0.000	0.000	16.610	112	469	112	469	316	2384	100	1173	"T46"
0	0	0	19	4	5	"Akt1"	"P31749"	12730	27060	200	6028	6192	756	12	5970	5970	6176	905	14	15	1	0	1956817	0.018	100000.000	100000.000	0.000	0.000	0.000	0.000	0.000	16.610	58	222	58	222	316	2384	100	1174	"T450"
0	0	0	19	5	5	"Akt1"	"P31749"	13230	27050	200	6124	6397	1851	28	5970	5970	6076	736	12	23	6	0	2021458	0.436	100000.000	100000.000	0.000	0.000	0.000	0.000	0.000	16.610	154	427	154	427	316	2384	100	1175	"T450"
0	0	0	19	6	5	"Akt1"	"P31749"	13740	27050	80	6903	6852	536	7	5825	5825	5832	467	8	88	57	0	356288	2.184	100000.000	100000.000	0.000	0.000	0.000	0.000	0.000	16.610	1078	1027	1078	1027	52	340	100	1176	"T450"
0	0	0	19	7	5	"Bax"	"Q07812"	14230	27050	100	9254	8896	1473	16	5795	5795	5818	426	7	91	86	0	711651	7.225	100000.000	100000.000	0.000	0.000	0.000	0.000	0.000	16.610	3459	3101	3459	3101	80	560	100	1177	"S163"
0	0	0	19	8	5	"Bax"	"Q07812"	14730	27050	110	9081	8776	1429	16	5653	5653	5827	1334	22	87	75	0	702070	2.211	100000.000	100000.000	0.000	0.000	0.000	0.000	0.000	16.610	3428	3123	3428	3123	80	656	100	1178	"S163"
0	0	0	19	9	5	"Bax"	"Q07812"	15250	27050	140	8339	8202	2591	31	5642	5642	5954	1472	24	57	46	0	1279549	1.527	100000.000	100000.000	0.000	0.000	0.000	0.000	0.000	16.610	2697	2560	2697	2560	156	1140	100	1179	"S163"
0	0	0	19	1	6	"CFTR"	"P13569"	11240	27710	200	6061	6261	788	12	5899	5899	6737	2172	32	1	0	0	1978397	-0.219	100000.000	100000.000	0.000	0.000	0.000	0.000	0.000	16.610	162	362	162	362	316	2384	100	1180	"S813"
0	0	0	19	2	6	"CFTR"	"P13569"	11740	27710	200	6282	6740	1488	22	6009	6009	6655	1863	27	9	6	0	2129797	0.046	100000.000	100000.000	0.000	0.000	0.000	0.000	0.000	16.610	273	731	273	731	316	2384	100	1181	"S813"
0	0	0	19	3	6	"CFTR"	"P13569"	12240	27710	200	6177	6476	1158	17	5969	5969	6553	1521	23	11	4	0	2046413	-0.051	100000.000	100000.000	0.000	0.000	0.000	0.000	0.000	16.610	208	507	208	507	316	2384	100	1182	"S813"
0	0	0	19	4	6	"Crk "	"P46108"	12750	27710	140	5953	6270	881	14	5978	5978	6460	1399	21	13	1	0	978056	-0.136	100000.000	100000.000	0.000	0.000	0.000	0.000	0.000	16.610	-25	292	-25	292	156	1140	100	1183	"Y108"
0	0	0	19	5	6	"Crk "	"P46108"	13240	27700	200	5747	5968	745	12	5933	5933	6202	945	15	12	3	0	1885746	-0.248	100000.000	100000.000	0.000	0.000	0.000	0.000	0.000	16.610	-186	35	-186	35	316	2384	100	1184	"Y108"
0	0	0	19	6	6	"Crk "	"P46108"	13740	27700	200	5981	6106	678	11	5986	5986	6217	1236	19	5	0	0	1929611	-0.090	100000.000	100000.000	0.000	0.000	0.000	0.000	0.000	16.610	-5	120	-5	120	316	2384	100	1185	"Y108"
0	0	0	19	7	6	"EGFR"	"P00533"	14240	27700	200	5915	6097	645	10	5840	5840	6015	1088	18	10	1	0	1926790	0.075	100000.000	100000.000	0.000	0.000	0.000	0.000	0.000	16.610	75	257	75	257	316	2384	100	1186	"S1070"
0	0	0	19	8	6	"EGFR"	"P00533"	14740	27700	110	6882	6881	866	12	5630	5630	5777	1229	21	51	8	0	550516	0.898	100000.000	100000.000	0.000	0.000	0.000	0.000	0.000	16.610	1252	1251	1252	1251	80	656	100	1187	"S1070"
0	0	0	19	9	6	"EGFR"	"P00533"	15240	27690	140	5876	6626	2294	34	5595	5595	5880	1555	26	21	8	0	1033663	0.480	100000.000	100000.000	0.000	0.000	0.000	0.000	0.000	16.610	281	1031	281	1031	156	1140	100	1188	"S1070"
-75	0	0	19	1	7	"empty"	"empty"	11230	28310	200	5722	6694	2782	41	5904	5904	7035	2972	42	11	8	0	2115400	-0.115	100000.000	100000.000	0.000	0.000	0.000	0.000	0.000	16.610	-182	790	-182	790	316	2384	100	1189	"empty"
-75	0	0	19	2	7	"empty"	"empty"	11730	28310	200	5946	7010	2514	35	6229	6229	7852	3379	43	14	2	0	2215223	-0.249	100000.000	100000.000	0.000	0.000	0.000	0.000	0.000	16.610	-283	781	-283	781	316	2384	100	1190	"empty"
-75	0	0	19	3	7	"empty"	"empty"	12230	28310	200	6033	7637	3263	42	5938	5938	7107	2780	39	23	14	0	2413371	0.191	100000.000	100000.000	0.000	0.000	0.000	0.000	0.000	16.610	95	1699	95	1699	316	2384	100	1191	"empty"
-75	0	0	19	4	7	"empty"	"empty"	12730	28310	200	5960	6893	2886	41	5930	5930	6532	1658	25	18	14	0	2178150	0.218	100000.000	100000.000	0.000	0.000	0.000	0.000	0.000	16.610	30	963	30	963	316	2384	100	1192	"empty"
-75	0	0	19	5	7	"empty"	"empty"	13230	28310	200	5791	6076	956	15	5913	5913	6452	1515	23	10	3	0	1920127	-0.248	100000.000	100000.000	0.000	0.000	0.000	0.000	0.000	16.610	-122	163	-122	163	316	2384	100	1193	"empty"
-75	0	0	19	6	7	"empty"	"empty"	13730	28310	200	5821	6157	2330	37	5881	5881	6194	990	15	10	5	0	1945698	-0.037	100000.000	100000.000	0.000	0.000	0.000	0.000	0.000	16.610	-60	276	-60	276	316	2384	100	1194	"empty"
0	0	0	19	7	7	"GLQAWPG-pS-AIPQFLG_100"	"GLQAWPG-pS-AIPQFLG_100"	14220	28350	140	6884	12428	7391	59	5792	5792	5929	677	11	67	49	0	1938835	9.600	100000.000	100000.000	0.000	0.000	0.000	0.000	0.000	16.610	1092	6636	1092	6636	156	1140	100	1195	"GLQAWPG-pS-AIPQFLG_100"
0	0	0	19	8	7	"GLQAWPG-pS-AIPQFLG_100"	"GLQAWPG-pS-AIPQFLG_100"	14730	28330	130	12163	13971	7523	53	5672	5672	5811	831	14	68	59	0	1676568	9.819	100000.000	100000.000	0.000	0.000	0.000	0.000	0.000	16.610	6491	8299	6491	8299	120	940	100	1196	"GLQAWPG-pS-AIPQFLG_100"
0	0	0	19	9	7	"GLQAWPG-pS-AIPQFLG_100"	"GLQAWPG-pS-AIPQFLG_100"	15230	28340	150	7084	12086	7597	62	5509	5509	5765	1844	31	48	42	0	1885406	3.428	100000.000	100000.000	0.000	0.000	0.000	0.000	0.000	16.610	1575	6577	1575	6577	156	1272	100	1197	"GLQAWPG-pS-AIPQFLG_100"
0	0	0	20	1	1	"Bcl-2"	"P10415"	15690	24420	200	5869	6092	1296	21	5710	5710	5842	954	16	11	4	0	1925058	0.262	100000.000	100000.000	0.000	0.000	0.000	0.000	0.000	16.610	159	382	159	382	316	2384	100	1198	"S87"
0	0	0	20	2	1	"Bcl-2"	"P10415"	16200	24430	130	6063	6370	1090	17	5709	5709	6036	2015	33	9	3	0	764382	0.166	100000.000	100000.000	0.000	0.000	0.000	0.000	0.000	16.610	354	661	354	661	120	940	100	1199	"S87"
0	0	0	20	3	1	"Bcl-2"	"P10415"	16700	24420	200	5859	6366	1887	29	5712	5712	6209	2466	39	6	3	0	2011588	0.064	100000.000	100000.000	0.000	0.000	0.000	0.000	0.000	16.610	147	654	147	654	316	2384	100	1200	"S87"
0	0	0	20	4	1	"Casp3 "	"P42574"	17210	24420	160	13218	14660	11463	78	5703	5703	6082	2112	34	61	57	0	3049238	4.062	100000.000	100000.000	0.000	0.000	0.000	0.000	0.000	16.610	7515	8957	7515	8957	208	1512	100	1201	"S150"
0	0	0	20	5	1	"Casp3 "	"P42574"	17710	24430	150	15845	18455	10318	55	5696	5696	6241	2870	45	82	76	0	2878926	4.256	100000.000	100000.000	0.000	0.000	0.000	0.000	0.000	16.610	10149	12759	10149	12759	156	1272	100	1202	"S150"
0	0	0	20	6	1	"Casp3 "	"P42574"	18210	24420	140	17821	21442	12752	59	5673	5673	6214	3104	49	82	79	1	3344984	4.906	100000.000	100000.000	0.000	0.000	0.000	0.000	0.000	16.610	12148	15769	12148	15769	156	1140	100	1203	"S150"
0	0	0	20	7	1	"CD19"	"P15391"	18710	24420	130	6606	8145	4796	58	5573	5573	6237	3192	51	20	10	0	977425	0.598	100000.000	100000.000	0.000	0.000	0.000	0.000	0.000	16.610	1033	2572	1033	2572	120	940	100	1204	"Y500"
0	0	0	20	8	1	"CD19"	"P15391"	19210	24430	130	7102	7642	2126	27	5751	5751	6257	2745	43	22	6	0	917046	0.505	100000.000	100000.000	0.000	0.000	0.000	0.000	0.000	16.610	1351	1891	1351	1891	120	940	100	1205	"Y500"
0	0	0	20	9	1	"CD19"	"P15391"	19710	24440	150	9175	14628	12726	86	5997	5997	7374	4890	66	39	27	2	2281917	1.483	100000.000	100000.000	0.000	0.000	0.000	0.000	0.000	16.610	3178	8631	3178	8631	156	1272	100	1206	"Y500"
0	0	0	20	1	2	"EP300"	"Q09472"	15710	25030	200	5750	5962	1020	17	5657	5657	5871	1799	30	4	1	0	1884105	0.051	100000.000	100000.000	0.000	0.000	0.000	0.000	0.000	16.610	93	305	93	305	316	2384	100	1207	"S2366"
0	0	0	20	2	2	"EP300"	"Q09472"	16220	25040	130	5816	6248	1565	25	5683	5683	5919	1533	25	10	5	0	749722	0.215	100000.000	100000.000	0.000	0.000	0.000	0.000	0.000	16.610	133	565	133	565	120	940	100	1208	"S2366"
0	0	0	20	3	2	"EP300"	"Q09472"	16700	25060	200	5771	6342	2713	42	5708	5708	6136	2320	37	7	3	0	2004187	0.089	100000.000	100000.000	0.000	0.000	0.000	0.000	0.000	16.610	63	634	63	634	316	2384	100	1209	"S2366"
0	0	0	20	4	2	"fyn"	"P06241"	17180	25080	160	5740	6416	3053	47	5702	5702	6124	2252	36	6	4	0	1334541	0.130	100000.000	100000.000	0.000	0.000	0.000	0.000	0.000	16.610	38	714	38	714	208	1512	100	1210	"Y531"
0	0	0	20	5	2	"fyn"	"P06241"	17710	25080	120	5838	6312	1796	28	5670	5670	5883	1559	26	5	4	0	757483	0.275	100000.000	100000.000	0.000	0.000	0.000	0.000	0.000	16.610	168	642	168	642	120	820	100	1211	"Y531"
0	0	0	20	6	2	"fyn"	"P06241"	18220	25070	140	5787	6654	3987	59	5596	5596	5942	2007	33	10	4	0	1037976	0.355	100000.000	100000.000	0.000	0.000	0.000	0.000	0.000	16.610	191	1058	191	1058	156	1140	100	1212	"Y531"
0	0	0	20	7	2	"Grb2"	"P62993"	18710	25080	110	7012	8347	6047	72	5675	5675	6279	2950	46	16	8	0	667733	0.701	100000.000	100000.000	0.000	0.000	0.000	0.000	0.000	16.610	1337	2672	1337	2672	80	656	100	1213	"Y209"
0	0	0	20	8	2	"Grb2"	"P62993"	19240	25070	130	6802	8517	6676	78	5745	5745	6362	2834	44	20	8	0	1022047	0.760	100000.000	100000.000	0.000	0.000	0.000	0.000	0.000	16.610	1057	2772	1057	2772	120	940	100	1214	"Y209"
0	0	0	20	9	2	"Grb2"	"P62993"	19730	25060	190	6176	9332	7348	78	5902	5902	7101	4430	62	19	13	0	2388957	0.504	100000.000	100000.000	0.000	0.000	0.000	0.000	0.000	16.610	274	3430	274	3430	256	2088	100	1215	"Y209"
0	0	0	20	1	3	"IKK-beta "	"O14920"	15700	25690	150	5883	6187	1128	18	5630	5630	5860	1211	20	13	4	0	965114	0.270	100000.000	100000.000	0.000	0.000	0.000	0.000	0.000	16.610	253	557	253	557	156	1272	100	1216	"Y188"
0	0	0	20	2	3	"IKK-beta "	"O14920"	16200	25690	140	5962	6404	1508	23	5608	5608	5985	2006	33	9	5	0	999053	0.209	100000.000	100000.000	0.000	0.000	0.000	0.000	0.000	16.610	354	796	354	796	156	1140	100	1217	"Y188"
0	0	0	20	3	3	"IKK-beta "	"O14920"	16680	25710	180	5824	6721	3203	47	5610	5610	6130	2530	41	9	4	0	1720636	0.234	100000.000	100000.000	0.000	0.000	0.000	0.000	0.000	16.610	214	1111	214	1111	256	1924	100	1218	"Y188"
0	0	0	20	4	3	"IRAK1"	"P51617"	17210	25680	130	5393	7369	5911	80	5619	5619	6254	3301	52	15	12	0	884237	0.338	100000.000	100000.000	0.000	0.000	0.000	0.000	0.000	16.610	-226	1750	-226	1750	120	940	100	1219	"T100"
0	0	0	20	5	3	"IRAK1"	"P51617"	17700	25680	120	5151	6181	4233	68	5560	5560	5795	1563	26	9	8	0	741773	0.247	100000.000	100000.000	0.000	0.000	0.000	0.000	0.000	16.610	-409	621	-409	621	120	820	100	1220	"T100"
0	0	0	20	6	3	"IRAK1"	"P51617"	18210	25690	200	5572	6089	2428	39	5612	5612	5961	2188	36	8	4	0	1924268	0.059	100000.000	100000.000	0.000	0.000	0.000	0.000	0.000	16.610	-40	477	-40	477	316	2384	100	1221	"T100"
0	0	0	20	7	3	"IRF-7 "	"Q92985"	18720	25700	170	5810	6389	2806	43	5655	5655	6148	2338	38	7	2	0	1328917	0.103	100000.000	100000.000	0.000	0.000	0.000	0.000	0.000	16.610	155	734	155	734	208	1660	100	1222	"S471"
0	0	0	20	8	3	"IRF-7 "	"Q92985"	19220	25710	200	5956	7425	5771	77	5790	5790	6527	3293	50	9	5	0	2346425	0.273	100000.000	100000.000	0.000	0.000	0.000	0.000	0.000	16.610	166	1635	166	1635	316	2384	100	1223	"S471"
0	0	0	20	9	3	"IRF-7 "	"Q92985"	19720	25720	190	6016	7449	4396	59	5908	5908	7159	4678	65	9	5	0	1907011	0.062	100000.000	100000.000	0.000	0.000	0.000	0.000	0.000	16.610	108	1541	108	1541	256	2088	100	1224	"S471"
0	0	0	20	1	4	"Lyn "	"P07948"	15710	26350	200	5667	5930	1196	20	5632	5632	5886	1427	24	7	3	0	1874026	0.031	100000.000	100000.000	0.000	0.000	0.000	0.000	0.000	16.610	35	298	35	298	316	2384	100	1225	"Y507"
0	0	0	20	2	4	"Lyn "	"P07948"	16210	26350	200	5657	6013	1352	22	5657	5657	6058	2082	34	6	2	0	1900037	-0.022	0.000	100000.000	0.000	0.000	0.000	0.000	0.000	Error	0	356	0	356	316	2384	100	1226	"Y507"
0	0	0	20	3	4	"Lyn "	"P07948"	16710	26350	200	5685	6159	1820	29	5606	5606	6068	2559	42	6	2	0	1946131	0.036	100000.000	100000.000	0.000	0.000	0.000	0.000	0.000	16.610	79	553	79	553	316	2384	100	1227	"Y507"
0	0	0	20	4	4	"MAVS"	"Q7Z434"	17230	26350	120	8832	12921	11367	87	5625	5625	5966	2020	33	53	49	0	1550521	3.443	100000.000	100000.000	0.000	0.000	0.000	0.000	0.000	16.610	3207	7296	3207	7296	120	820	100	1228	"S233/4"
0	0	0	20	5	4	"MAVS"	"Q7Z434"	17710	26350	110	15257	17931	11925	66	5592	5592	6012	2228	37	77	72	0	1434502	5.350	100000.000	100000.000	0.000	0.000	0.000	0.000	0.000	16.610	9665	12339	9665	12339	80	656	100	1229	"S233/4"
0	0	0	20	6	4	"MAVS"	"Q7Z434"	18220	26340	120	14244	15533	10855	69	5579	5579	5825	1168	20	65	62	0	1863927	8.312	100000.000	100000.000	0.000	0.000	0.000	0.000	0.000	16.610	8665	9954	8665	9954	120	820	100	1230	"S233/4"
0	0	0	20	7	4	"Mek2"	"P36507"	18710	26370	140	7085	7851	4180	53	5632	5632	6119	2519	41	21	7	0	1224772	0.688	100000.000	100000.000	0.000	0.000	0.000	0.000	0.000	16.610	1453	2219	1453	2219	156	1140	100	1231	"s226"
0	0	0	20	8	4	"Mek2"	"P36507"	19220	26370	140	8030	8787	2994	34	5791	5791	6178	1899	30	60	21	0	1370729	1.374	100000.000	100000.000	0.000	0.000	0.000	0.000	0.000	16.610	2239	2996	2239	2996	156	1140	100	1232	"s226"
0	0	0	20	9	4	"Mek2"	"P36507"	19710	26360	150	9057	11508	7057	61	5870	5870	6605	3291	49	48	23	0	1795192	1.490	100000.000	100000.000	0.000	0.000	0.000	0.000	0.000	16.610	3187	5638	3187	5638	156	1272	100	1233	"s226"
0	0	0	20	1	5	"PKCE"	"Q02156"	15720	27000	170	9622	9853	4964	50	5672	5672	6151	2381	38	59	36	0	2049356	1.555	100000.000	100000.000	0.000	0.000	0.000	0.000	0.000	16.610	3950	4181	3950	4181	208	1660	100	1234	"T566"
0	0	0	20	2	5	"PKCE"	"Q02156"	16210	27000	140	11215	11685	4607	39	5646	5646	6092	2174	35	80	69	0	1822913	2.573	100000.000	100000.000	0.000	0.000	0.000	0.000	0.000	16.610	5569	6039	5569	6039	156	1140	100	1235	"T566"
0	0	0	20	3	5	"PKCE"	"Q02156"	16710	27000	160	10274	11414	6594	57	5638	5638	6001	1991	33	71	62	0	2374021	2.719	100000.000	100000.000	0.000	0.000	0.000	0.000	0.000	16.610	4636	5776	4636	5776	208	1512	100	1236	"T566"
0	0	0	20	4	5	"PTEN"	"P60484"	17220	26990	100	5922	7695	5764	74	5650	5650	6360	3292	51	13	7	0	615586	0.406	100000.000	100000.000	0.000	0.000	0.000	0.000	0.000	16.610	272	2045	272	2045	80	560	100	1237	"Y240"
0	0	0	20	5	5	"PTEN"	"P60484"	17700	26980	200	5633	6379	3265	51	5597	5597	5877	1876	31	8	4	0	2015710	0.268	100000.000	100000.000	0.000	0.000	0.000	0.000	0.000	16.610	36	782	36	782	316	2384	100	1238	"Y240"
0	0	0	20	6	5	"PTEN"	"P60484"	18200	26980	200	5641	6825	5318	77	5633	5633	6062	2418	39	8	5	0	2156788	0.316	100000.000	100000.000	0.000	0.000	0.000	0.000	0.000	16.610	8	1192	8	1192	316	2384	100	1239	"Y240"
0	0	0	20	7	5	"Rab5A"	"P20339"	18680	26970	200	5749	6200	1767	28	5692	5692	6169	2720	44	4	2	0	1959334	0.011	100000.000	100000.000	0.000	0.000	0.000	0.000	0.000	16.610	57	508	57	508	316	2384	100	1240	"T202"
0	0	0	20	8	5	"Rab5A"	"P20339"	19190	26970	150	6084	7410	5445	73	5779	5779	6108	1758	28	15	10	0	1156012	0.741	100000.000	100000.000	0.000	0.000	0.000	0.000	0.000	16.610	305	1631	305	1631	156	1272	100	1241	"T202"
0	0	0	20	9	5	"Rab5A"	"P20339"	19690	26970	170	6010	6645	2591	38	5922	5922	6574	3073	46	5	2	0	1382101	0.023	100000.000	100000.000	0.000	0.000	0.000	0.000	0.000	16.610	88	723	88	723	208	1660	100	1242	"T202"
0	0	0	20	1	6	"STAT3 "	"P40763"	15710	27660	150	6244	7249	3610	49	5567	5567	5913	1904	32	18	12	0	1130779	0.702	100000.000	100000.000	0.000	0.000	0.000	0.000	0.000	16.610	677	1682	677	1682	156	1272	100	1243	"S727"
0	0	0	20	2	6	"STAT3 "	"P40763"	16220	27640	150	6403	7117	3298	46	5622	5622	6026	2068	34	12	6	0	1110303	0.528	100000.000	100000.000	0.000	0.000	0.000	0.000	0.000	16.610	781	1495	781	1495	156	1272	100	1244	"S727"
0	0	0	20	3	6	"STAT3 "	"P40763"	16720	27640	140	6184	6617	3181	48	5593	5593	5941	2233	37	5	2	0	1032242	0.303	100000.000	100000.000	0.000	0.000	0.000	0.000	0.000	16.610	591	1024	591	1024	156	1140	100	1245	"S727"
0	0	0	20	4	6	"STAT6 "	"P42226"	17220	27630	110	5821	6436	1737	26	5608	5608	6073	2451	40	10	7	0	514915	0.148	100000.000	100000.000	0.000	0.000	0.000	0.000	0.000	16.610	213	828	213	828	80	656	100	1246	"Y641"
0	0	0	20	5	6	"STAT6 "	"P42226"	17720	27640	140	6121	7677	4857	63	5636	5636	6017	2694	44	17	8	0	1197602	0.616	100000.000	100000.000	0.000	0.000	0.000	0.000	0.000	16.610	485	2041	485	2041	156	1140	100	1247	"Y641"
0	0	0	20	6	6	"STAT6 "	"P42226"	18220	27640	140	7369	9108	5109	56	5627	5627	5970	2218	37	46	25	0	1420855	1.415	100000.000	100000.000	0.000	0.000	0.000	0.000	0.000	16.610	1742	3481	1742	3481	156	1140	100	1248	"Y641"
0	0	0	20	7	6	"Catalase"	"Q14790"	18720	27640	170	13110	15885	8881	55	5693	5693	6126	2365	38	91	80	0	3304040	4.126	100000.000	100000.000	0.000	0.000	0.000	0.000	0.000	16.610	7417	10192	7417	10192	208	1660	100	1249	"Y448"
0	0	0	20	8	6	"Catalase"	"Q14790"	19220	27640	180	12669	13298	5874	44	5748	5748	6202	2225	35	81	75	0	3404213	3.189	100000.000	100000.000	0.000	0.000	0.000	0.000	0.000	16.610	6921	7550	6921	7550	256	1924	100	1250	"Y448"
0	0	0	20	9	6	"Catalase"	"Q14790"	19720	27640	180	14658	15909	7378	46	5896	5896	6592	2910	44	85	76	0	4072619	3.202	100000.000	100000.000	0.000	0.000	0.000	0.000	0.000	16.610	8762	10013	8762	10013	256	1924	100	1251	"Y448"
-75	0	0	20	1	7	"empty"	"empty"	15700	28270	200	5618	5859	1360	23	5609	5609	5932	1536	25	4	1	0	1851345	-0.048	100000.000	100000.000	0.000	0.000	0.000	0.000	0.000	16.610	9	250	9	250	316	2384	100	1252	"empty"
-75	0	0	20	2	7	"empty"	"empty"	16200	28270	200	5649	5946	1429	24	5619	5619	5939	1621	27	6	3	0	1878999	0.004	100000.000	100000.000	0.000	0.000	0.000	0.000	0.000	16.610	30	327	30	327	316	2384	100	1253	"empty"
-75	0	0	20	3	7	"empty"	"empty"	16700	28270	200	5639	5849	1111	18	5621	5621	6009	2086	34	2	0	0	1848438	-0.077	100000.000	100000.000	0.000	0.000	0.000	0.000	0.000	16.610	18	228	18	228	316	2384	100	1254	"empty"
-75	0	0	20	4	7	"empty"	"empty"	17200	28270	200	5630	6089	2405	39	5628	5628	6016	2332	38	4	3	0	1924277	0.031	100000.000	100000.000	0.000	0.000	0.000	0.000	0.000	16.610	2	461	2	461	316	2384	100	1255	"empty"
-75	0	0	20	5	7	"empty"	"empty"	17700	28270	200	5582	5730	1002	17	5637	5637	5942	1716	28	2	1	0	1810638	-0.124	100000.000	100000.000	0.000	0.000	0.000	0.000	0.000	16.610	-55	93	-55	93	316	2384	100	1256	"empty"
-75	0	0	20	6	7	"empty"	"empty"	18200	28270	200	5631	5932	1710	28	5642	5642	5905	1631	27	5	2	0	1874667	0.017	100000.000	100000.000	0.000	0.000	0.000	0.000	0.000	16.610	-11	290	-11	290	316	2384	100	1257	"empty"
0	0	0	20	7	7	"Control-Spot"	"Human_IgG"	18700	28280	190	9089	10743	5890	54	5712	5712	6262	2575	41	64	28	0	2750232	1.740	100000.000	100000.000	0.000	0.000	0.000	0.000	0.000	16.610	3377	5031	3377	5031	256	2088	100	1258	"Control-Spot"
0	0	0	20	8	7	"Control-Spot"	"Human_IgG"	19210	28280	160	11441	13167	7529	57	5848	5848	6623	3050	46	75	44	0	2738760	2.146	100000.000	100000.000	0.000	0.000	0.000	0.000	0.000	16.610	5593	7319	5593	7319	208	1512	100	1259	"Control-Spot"
0	0	0	20	9	7	"Control-Spot"	"Human_IgG"	19700	28280	180	13316	15885	11399	71	5971	5971	6933	3389	48	73	54	1	4066511	2.641	100000.000	100000.000	0.000	0.000	0.000	0.000	0.000	16.610	7345	9914	7345	9914	256	1924	100	1260	"Control-Spot"
0	0	0	21	1	1	"Akt1"	"P31749"	2270	28990	200	6261	7296	2277	31	5951	5951	7475	3146	42	15	6	0	2305438	-0.057	100000.000	100000.000	0.000	0.000	0.000	0.000	0.000	16.610	310	1345	310	1345	316	2384	100	1261	"T308"
0	0	0	21	2	1	"Akt1"	"P31749"	2780	29010	190	7060	7928	2783	35	5817	5817	7414	3377	45	21	12	0	2029564	0.152	100000.000	100000.000	0.000	0.000	0.000	0.000	0.000	16.610	1243	2111	1243	2111	256	2088	100	1262	"T308"
0	0	0	21	3	1	"Akt1"	"P31749"	3270	29000	210	7059	8181	3154	38	5894	5894	7538	3291	43	25	16	0	2585291	0.195	100000.000	100000.000	0.000	0.000	0.000	0.000	0.000	16.610	1165	2287	1165	2287	316	2572	100	1263	"T308"
0	0	0	21	4	1	"A-Raf"	"P10398"	3770	29010	190	6420	8720	3563	40	6163	6163	7859	3461	44	35	19	0	2232425	0.249	100000.000	100000.000	0.000	0.000	0.000	0.000	0.000	16.610	257	2557	257	2557	256	2088	100	1264	"Y302"
0	0	0	21	5	1	"A-Raf"	"P10398"	4230	28980	180	6682	9025	3651	40	6353	6353	7899	3414	43	35	22	0	2310447	0.330	100000.000	100000.000	0.000	0.000	0.000	0.000	0.000	16.610	329	2672	329	2672	256	1924	100	1265	"Y302"
0	0	0	21	6	1	"A-Raf"	"P10398"	4760	29010	240	6482	8207	3227	39	6489	6489	7900	3135	39	24	13	0	3775325	0.098	100000.000	100000.000	0.000	0.000	0.000	0.000	0.000	16.610	-7	1718	-7	1718	460	3460	100	1266	"Y302"
0	0	0	21	7	1	"Cdk4"	"P11802"	5240	29010	200	6323	7409	2441	32	6615	6615	8136	3219	39	16	4	0	2341360	-0.226	100000.000	100000.000	0.000	0.000	0.000	0.000	0.000	16.610	-292	794	-292	794	316	2384	100	1267	"S150"
0	0	0	21	8	1	"Cdk4"	"P11802"	5730	29010	200	6225	6822	1649	24	6708	6708	8392	3347	39	8	1	0	2155611	-0.469	100000.000	100000.000	0.000	0.000	0.000	0.000	0.000	16.610	-483	114	-483	114	316	2384	100	1268	"S150"
0	0	0	21	9	1	"Cdk4"	"P11802"	6230	29020	160	6321	7418	1951	26	7074	7074	8532	3177	37	13	0	0	1542884	-0.351	100000.000	100000.000	0.000	0.000	0.000	0.000	0.000	16.610	-753	344	-753	344	208	1512	100	1269	"S150"
0	0	0	21	1	2	"CREB "	"P16220"	2240	29630	200	6175	7166	2320	32	6017	6017	7384	2982	40	16	8	0	2264436	-0.073	100000.000	100000.000	0.000	0.000	0.000	0.000	0.000	16.610	158	1149	158	1149	316	2384	100	1270	"S111"
0	0	0	21	2	2	"CREB "	"P16220"	2740	29640	200	6161	7489	2835	37	5883	5883	7320	2757	37	24	12	0	2366472	0.061	100000.000	100000.000	0.000	0.000	0.000	0.000	0.000	16.610	278	1606	278	1606	316	2384	100	1271	"S111"
0	0	0	21	3	2	"CREB "	"P16220"	3240	29640	200	6197	7607	2679	35	5905	5905	7266	2837	39	25	14	0	2403871	0.120	100000.000	100000.000	0.000	0.000	0.000	0.000	0.000	16.610	292	1702	292	1702	316	2384	100	1272	"S111"
0	0	0	21	4	2	"DVL1"	"O14640"	3740	29650	250	6197	7757	3002	38	6078	6078	7391	2910	39	23	15	0	3568383	0.126	100000.000	100000.000	0.000	0.000	0.000	0.000	0.000	16.610	119	1679	119	1679	460	3704	100	1273	"S679"
0	0	0	21	5	2	"DVL1"	"O14640"	4230	29650	200	6265	7388	2807	37	6247	6247	7594	3048	40	15	9	0	2334598	-0.068	100000.000	100000.000	0.000	0.000	0.000	0.000	0.000	16.610	18	1141	18	1141	316	2384	100	1274	"S679"
0	0	0	21	6	2	"DVL1"	"O14640"	4720	29650	200	6391	7371	2680	36	6409	6409	7886	3274	41	12	8	0	2329140	-0.157	100000.000	100000.000	0.000	0.000	0.000	0.000	0.000	16.610	-18	962	-18	962	316	2384	100	1275	"S679"
0	0	0	21	7	2	"IFNAR1 "	"P17181"	5240	29660	240	6664	9358	4627	49	6519	6519	8346	3833	45	30	21	0	4304797	0.264	100000.000	100000.000	0.000	0.000	0.000	0.000	0.000	16.610	145	2839	145	2839	460	3390	100	1276	"Y466"
0	0	0	21	8	2	"IFNAR1 "	"P17181"	5700	29670	260	6649	9225	4192	45	6592	6592	8570	4695	54	27	11	0	4981318	0.140	100000.000	100000.000	0.000	0.000	0.000	0.000	0.000	16.610	57	2633	57	2633	540	3857	100	1277	"Y466"
0	0	0	21	9	2	"IFNAR1 "	"P17181"	6170	29670	260	6558	8780	3949	44	6534	6534	8560	4717	55	23	10	0	4741469	0.047	100000.000	100000.000	0.000	0.000	0.000	0.000	0.000	16.610	24	2246	24	2246	540	3968	100	1278	"Y466"
0	0	0	21	1	3	"Jak1 "	"P23458"	2250	30260	230	6057	7376	2464	33	5872	5872	6905	2247	32	28	15	0	2891473	0.210	100000.000	100000.000	0.000	0.000	0.000	0.000	0.000	16.610	185	1504	185	1504	392	3108	100	1279	"Y1034"
0	0	0	21	2	3	"Jak1 "	"P23458"	2750	30260	200	6124	7573	2704	35	5813	5813	6874	2289	33	28	18	0	2393022	0.305	100000.000	100000.000	0.000	0.000	0.000	0.000	0.000	16.610	311	1760	311	1760	316	2384	100	1280	"Y1034"
0	0	0	21	3	3	"Jak1 "	"P23458"	3260	30260	240	6084	7633	2715	35	5882	5882	7121	2708	38	26	16	0	3511102	0.189	100000.000	100000.000	0.000	0.000	0.000	0.000	0.000	16.610	202	1751	202	1751	460	3460	100	1281	"Y1034"
0	0	0	21	4	3	"Jun "	"P05412"	3750	30260	200	5498	5689	1137	19	6049	6049	7218	2521	34	1	0	0	1797787	-0.607	100000.000	100000.000	0.000	0.000	0.000	0.000	0.000	16.610	-551	-360	-551	-360	316	2384	100	1282	"S63"
0	0	0	21	5	3	"Jun "	"P05412"	4240	30260	200	5599	5830	1324	22	6169	6169	7473	2850	38	2	1	0	1842325	-0.576	100000.000	100000.000	0.000	0.000	0.000	0.000	0.000	16.610	-570	-339	-570	-339	316	2384	100	1283	"S63"
0	0	0	21	6	3	"Jun "	"P05412"	4740	30260	200	5278	6000	2066	34	6226	6226	7743	3197	41	7	3	0	1896015	-0.545	100000.000	100000.000	0.000	0.000	0.000	0.000	0.000	16.610	-948	-226	-948	-226	316	2384	100	1284	"S63"
0	0	0	21	7	3	"Lck"	"P06239"	5240	30260	200	6387	7328	2439	33	6405	6405	8007	3528	44	13	5	0	2315504	-0.192	100000.000	100000.000	0.000	0.000	0.000	0.000	0.000	16.610	-18	923	-18	923	316	2384	100	1285	"Y192"
0	0	0	21	8	3	"Lck"	"P06239"	5740	30260	200	6822	8520	3473	40	6481	6481	7959	3372	42	22	14	0	2692178	0.166	100000.000	100000.000	0.000	0.000	0.000	0.000	0.000	16.610	341	2039	341	2039	316	2384	100	1286	"Y192"
0	0	0	21	9	3	"Lck"	"P06239"	6230	30270	200	6535	7935	3027	38	6498	6498	8388	3793	45	17	6	0	2507407	-0.119	100000.000	100000.000	0.000	0.000	0.000	0.000	0.000	16.610	37	1437	37	1437	316	2384	100	1287	"Y192"
0	0	0	21	1	4	"Mlk3"	"Q16584"	2230	30880	170	5731	6428	1906	29	5879	5879	6849	2304	33	16	6	0	1336962	-0.183	100000.000	100000.000	0.000	0.000	0.000	0.000	0.000	16.610	-148	549	-148	549	208	1660	100	1288	"T277"
0	0	0	21	2	4	"Mlk3"	"Q16584"	2740	30890	200	5677	6453	2520	39	5790	5790	6805	2244	32	16	7	0	2039291	-0.157	100000.000	100000.000	0.000	0.000	0.000	0.000	0.000	16.610	-113	663	-113	663	316	2384	100	1289	"T277"
0	0	0	21	3	4	"Mlk3"	"Q16584"	3240	30910	230	5768	6791	2222	32	5834	5834	6763	2085	30	21	15	0	2662132	0.013	100000.000	100000.000	0.000	0.000	0.000	0.000	0.000	16.610	-66	957	-66	957	392	3108	100	1290	"T277"
0	0	0	21	4	4	"NFAT2 "	"O95644"	3740	30910	200	6202	6959	1584	22	6023	6023	6993	2300	32	14	4	0	2198905	-0.015	100000.000	100000.000	0.000	0.000	0.000	0.000	0.000	16.610	179	936	179	936	316	2384	100	1291	"S245"
0	0	0	21	5	4	"NFAT2 "	"O95644"	4250	30920	140	7638	7901	1842	23	6161	6161	7145	2266	31	30	7	0	1232524	0.334	100000.000	100000.000	0.000	0.000	0.000	0.000	0.000	16.610	1477	1740	1477	1740	156	1140	100	1292	"S245"
0	0	0	21	6	4	"NFAT2 "	"O95644"	4730	30910	260	7379	8353	2738	32	6247	6247	7421	2589	34	31	18	0	4510861	0.360	100000.000	100000.000	0.000	0.000	0.000	0.000	0.000	16.610	1132	2106	1132	2106	540	4084	100	1293	"S245"
0	0	0	21	7	4	"PI3-kinase p85 subunit beta"	"O00459"	5260	30890	220	6727	8194	2901	35	6411	6411	7821	2921	37	25	14	0	3212072	0.128	100000.000	100000.000	0.000	0.000	0.000	0.000	0.000	16.610	316	1783	316	1783	392	2896	100	1294	"Y605"
0	0	0	21	8	4	"PI3-kinase p85 subunit beta"	"O00459"	5770	30890	140	6753	8199	2489	30	6475	6475	8159	3386	41	28	3	0	1279085	0.012	100000.000	100000.000	0.000	0.000	0.000	0.000	0.000	16.610	278	1724	278	1724	156	1140	100	1295	"Y605"
0	0	0	21	9	4	"PI3-kinase p85 subunit beta"	"O00459"	6260	30880	200	6944	8852	3695	41	6295	6295	8020	3635	45	27	18	0	2797147	0.229	100000.000	100000.000	0.000	0.000	0.000	0.000	0.000	16.610	649	2557	649	2557	316	2384	100	1296	"Y605"
0	0	0	21	1	5	"PDGFRb"	"P09619"	2250	31550	200	6006	6814	1859	27	5878	5878	6837	2395	35	17	8	0	2153309	-0.010	100000.000	100000.000	0.000	0.000	0.000	0.000	0.000	16.610	128	936	128	936	316	2384	100	1297	"Y740"
0	0	0	21	2	5	"PDGFRb"	"P09619"	2750	31550	200	5829	6433	1554	24	5785	5785	6728	2290	34	13	5	0	2032755	-0.129	100000.000	100000.000	0.000	0.000	0.000	0.000	0.000	16.610	44	648	44	648	316	2384	100	1298	"Y740"
0	0	0	21	3	5	"PDGFRb"	"P09619"	3250	31550	200	6053	6627	1468	22	5983	5983	6798	2144	31	16	4	0	2093974	-0.080	100000.000	100000.000	0.000	0.000	0.000	0.000	0.000	16.610	70	644	70	644	316	2384	100	1299	"Y740"
0	0	0	21	4	5	"Rack1"	"P63244"	3750	31550	200	6240	6512	1027	15	5994	5994	6753	1812	26	12	1	0	2057756	-0.133	100000.000	100000.000	0.000	0.000	0.000	0.000	0.000	16.610	246	518	246	518	316	2384	100	1300	"Y194"
0	0	0	21	5	5	"Rack1"	"P63244"	4250	31550	200	6562	7061	1673	23	6173	6173	7160	2290	31	12	5	0	2231135	-0.043	100000.000	100000.000	0.000	0.000	0.000	0.000	0.000	16.610	389	888	389	888	316	2384	100	1301	"Y194"
0	0	0	21	6	5	"Rack1"	"P63244"	4750	31550	200	6289	6727	1411	20	6180	6180	7182	2371	33	8	3	0	2125693	-0.192	100000.000	100000.000	0.000	0.000	0.000	0.000	0.000	16.610	109	547	109	547	316	2384	100	1302	"Y194"
0	0	0	21	7	5	"SEK1 "	"P45985"	5260	31550	200	6175	7002	2107	30	6309	6309	7623	2785	36	12	6	0	2212574	-0.223	100000.000	100000.000	0.000	0.000	0.000	0.000	0.000	16.610	-134	693	-134	693	316	2384	100	1303	"T261"
0	0	0	21	8	5	"SEK1 "	"P45985"	5760	31550	200	6170	6712	1662	24	6434	6434	8107	3220	39	5	2	0	2121088	-0.433	100000.000	100000.000	0.000	0.000	0.000	0.000	0.000	16.610	-264	278	-264	278	316	2384	100	1304	"T261"
0	0	0	21	9	5	"SEK1 "	"P45985"	6260	31550	200	6116	7034	2379	33	6287	6287	7954	3294	41	8	5	0	2222689	-0.279	100000.000	100000.000	0.000	0.000	0.000	0.000	0.000	16.610	-171	747	-171	747	316	2384	100	1305	"T261"
0	0	0	21	1	6	"Smad3 "	"P84022"	2230	32200	200	6082	7260	5062	69	5890	5890	6780	2104	31	18	11	0	2294152	0.228	100000.000	100000.000	0.000	0.000	0.000	0.000	0.000	16.610	192	1370	192	1370	316	2384	100	1306	"S423"
0	0	0	21	2	6	"Smad3 "	"P84022"	2740	32200	170	6653	7354	1738	23	5977	5977	6799	2057	30	24	13	0	1529674	0.270	100000.000	100000.000	0.000	0.000	0.000	0.000	0.000	16.610	676	1377	676	1377	208	1660	100	1307	"S423"
0	0	0	21	3	6	"Smad3 "	"P84022"	3240	32190	200	6559	7419	2413	32	6078	6078	7219	2292	31	24	9	0	2344544	0.087	100000.000	100000.000	0.000	0.000	0.000	0.000	0.000	16.610	481	1341	481	1341	316	2384	100	1308	"S423"
0	0	0	21	4	6	"TBK1 "	"Q9UHD2"	3740	32190	140	11287	11177	3667	32	6325	6325	7220	2190	30	63	53	0	1743618	1.807	100000.000	100000.000	0.000	0.000	0.000	0.000	0.000	16.610	4962	4852	4962	4852	156	1140	100	1309	"S172"
0	0	0	21	5	6	"TBK1 "	"Q9UHD2"	4230	32190	140	12150	11342	3197	28	6322	6322	7287	2677	36	70	59	0	1769414	1.515	100000.000	100000.000	0.000	0.000	0.000	0.000	0.000	16.610	5828	5020	5828	5020	156	1140	100	1310	"S172"
0	0	0	21	6	6	"TBK1 "	"Q9UHD2"	4750	32200	140	10619	9329	2910	31	6197	6197	7105	2053	28	57	52	0	1455258	1.083	100000.000	100000.000	0.000	0.000	0.000	0.000	0.000	16.610	4422	3132	4422	3132	156	1140	100	1311	"S172"
0	0	0	21	7	6	"TrKA"	"P04629"	5250	32190	200	6511	8159	2625	32	6227	6227	7298	2337	32	37	19	0	2578182	0.368	100000.000	100000.000	0.000	0.000	0.000	0.000	0.000	16.610	284	1932	284	1932	316	2384	100	1312	"Y496"
0	0	0	21	8	6	"TrKA"	"P04629"	5760	32200	190	9467	9312	3280	35	6185	6185	7556	3585	47	43	11	0	2383862	0.490	100000.000	100000.000	0.000	0.000	0.000	0.000	0.000	16.610	3282	3127	3282	3127	256	2088	100	1313	"Y496"
0	0	0	21	9	6	"TrKA"	"P04629"	6260	32200	280	6703	8730	3915	44	6256	6256	7735	3028	39	34	20	0	5447527	0.329	100000.000	100000.000	0.000	0.000	0.000	0.000	0.000	16.610	447	2474	447	2474	624	4597	100	1314	"Y496"
-75	0	0	21	1	7	"empty"	"empty"	2250	32840	200	5796	6841	1994	29	5779	5779	6604	1989	30	26	17	0	2161910	0.119	100000.000	100000.000	0.000	0.000	0.000	0.000	0.000	16.610	17	1062	17	1062	316	2384	100	1315	"empty"
-75	0	0	21	2	7	"empty"	"empty"	2750	32840	200	5632	6554	2518	38	5756	5756	6607	2296	34	15	7	0	2071157	-0.023	100000.000	100000.000	0.000	0.000	0.000	0.000	0.000	16.610	-124	798	-124	798	316	2384	100	1316	"empty"
-75	0	0	21	3	7	"empty"	"empty"	3250	32840	200	5748	6636	1916	28	5895	5895	6983	2229	31	20	9	0	2096931	-0.156	100000.000	100000.000	0.000	0.000	0.000	0.000	0.000	16.610	-147	741	-147	741	316	2384	100	1317	"empty"
-75	0	0	21	4	7	"empty"	"empty"	3750	32840	200	5871	6972	2358	33	5929	5929	6918	2314	33	23	9	0	2203172	0.023	100000.000	100000.000	0.000	0.000	0.000	0.000	0.000	16.610	-58	1043	-58	1043	316	2384	100	1318	"empty"
-75	0	0	21	5	7	"empty"	"empty"	4250	32840	200	6389	7153	1902	26	6167	6167	7010	2325	33	18	10	0	2260491	0.062	100000.000	100000.000	0.000	0.000	0.000	0.000	0.000	16.610	222	986	222	986	316	2384	100	1319	"empty"
-75	0	0	21	6	7	"empty"	"empty"	4750	32840	200	6086	6825	1865	27	6156	6156	6944	1853	26	16	13	0	2156582	-0.064	100000.000	100000.000	0.000	0.000	0.000	0.000	0.000	16.610	-70	669	-70	669	316	2384	100	1320	"empty"
-75	0	0	21	7	7	"empty"	"empty"	5250	32840	200	6244	6950	1877	27	6224	6224	7108	2016	28	13	10	0	2196267	-0.078	100000.000	100000.000	0.000	0.000	0.000	0.000	0.000	16.610	20	726	20	726	316	2384	100	1321	"empty"
-75	0	0	21	8	7	"empty"	"empty"	5750	32840	200	6248	7235	2128	29	6227	6227	7292	2245	30	18	12	0	2286252	-0.025	100000.000	100000.000	0.000	0.000	0.000	0.000	0.000	16.610	21	1008	21	1008	316	2384	100	1322	"empty"
-75	0	0	21	9	7	"empty"	"empty"	6250	32840	200	6206	7599	2780	36	6155	6155	7351	2590	35	22	16	0	2401394	0.096	100000.000	100000.000	0.000	0.000	0.000	0.000	0.000	16.610	51	1444	51	1444	316	2384	100	1323	"empty"
0	0	0	22	1	1	"PLCG2"	"P16885"	6750	28980	200	6149	6385	1402	21	6071	6071	7452	2856	38	4	2	0	2017591	-0.374	100000.000	100000.000	0.000	0.000	0.000	0.000	0.000	16.610	78	314	78	314	316	2384	100	1324	"Y753"
0	0	0	22	2	1	"PLCG2"	"P16885"	7250	28980	200	5758	6710	2254	33	5391	5391	6523	2566	39	24	7	0	2120217	0.073	100000.000	100000.000	0.000	0.000	0.000	0.000	0.000	16.610	367	1319	367	1319	316	2384	100	1325	"Y753"
0	0	0	22	3	1	"PLCG2"	"P16885"	7740	29000	240	5441	6312	2065	32	5204	5204	6090	2327	38	19	10	0	2903369	0.095	100000.000	100000.000	0.000	0.000	0.000	0.000	0.000	16.610	237	1108	237	1108	460	3460	100	1326	"Y753"
0	0	0	22	4	1	"pyk2"	"Q14289"	8260	29020	200	8078	7517	1812	24	5095	5095	6035	2155	35	67	9	0	2375472	0.688	100000.000	100000.000	0.000	0.000	0.000	0.000	0.000	16.610	2983	2422	2983	2422	316	2384	100	1327	"Y402"
0	0	0	22	5	1	"pyk2"	"Q14289"	8760	29000	160	8197	8048	1609	19	5120	5120	6209	2427	39	79	8	0	1673955	0.758	100000.000	100000.000	0.000	0.000	0.000	0.000	0.000	16.610	3077	2928	3077	2928	208	1512	100	1328	"Y402"
0	0	0	22	6	1	"pyk2"	"Q14289"	9250	28990	200	8121	7696	4440	57	5192	5192	6380	2533	39	56	6	0	2431963	0.520	100000.000	100000.000	0.000	0.000	0.000	0.000	0.000	16.610	2929	2504	2929	2504	316	2384	100	1329	"Y402"
0	0	0	22	7	1	"STAM2"	"Q92783"	9740	28970	200	6136	6440	1697	26	5400	5400	6761	2896	42	11	3	0	2035046	-0.111	100000.000	100000.000	0.000	0.000	0.000	0.000	0.000	16.610	736	1040	736	1040	316	2384	100	1330	"Y371"
0	0	0	22	8	1	"STAM2"	"Q92783"	10240	28990	220	6728	7108	1805	25	5490	5490	6699	3319	49	16	2	0	2786379	0.123	100000.000	100000.000	0.000	0.000	0.000	0.000	0.000	16.610	1238	1618	1238	1618	392	2896	100	1331	"Y371"
0	0	0	22	9	1	"STAM2"	"Q92783"	10750	28990	210	7006	7443	2081	27	5621	5621	6824	2681	39	18	6	0	2352143	0.231	100000.000	100000.000	0.000	0.000	0.000	0.000	0.000	16.610	1385	1822	1385	1822	316	2572	100	1332	"Y371"
0	0	0	22	1	2	"STAT3 "	"P40763"	6730	29600	200	6555	7045	1671	23	6242	6242	7793	3428	43	8	0	0	2226276	-0.218	100000.000	100000.000	0.000	0.000	0.000	0.000	0.000	16.610	313	803	313	803	316	2384	100	1333	"Y705"
0	0	0	22	2	2	"STAT3 "	"P40763"	7230	29600	200	6054	6537	1783	27	5725	5725	6786	2693	39	7	5	0	2065832	-0.092	100000.000	100000.000	0.000	0.000	0.000	0.000	0.000	16.610	329	812	329	812	316	2384	100	1334	"Y705"
0	0	0	22	3	2	"STAT3 "	"P40763"	7730	29600	200	6043	6642	2092	31	5420	5420	6440	2442	37	16	7	0	2098775	0.083	100000.000	100000.000	0.000	0.000	0.000	0.000	0.000	16.610	623	1222	623	1222	316	2384	100	1335	"Y705"
0	0	0	22	4	2	"STMN1"	"P16949"	8230	29600	200	5036	5632	1750	31	5168	5168	5993	2040	34	12	7	0	1779653	-0.177	100000.000	100000.000	0.000	0.000	0.000	0.000	0.000	16.610	-132	464	-132	464	316	2384	100	1336	"S15"
0	0	0	22	5	2	"STMN1"	"P16949"	8730	29600	200	5043	5600	1524	27	5063	5063	5902	1999	33	11	6	0	1769741	-0.151	100000.000	100000.000	0.000	0.000	0.000	0.000	0.000	16.610	-20	537	-20	537	316	2384	100	1337	"S15"
0	0	0	22	6	2	"STMN1"	"P16949"	9230	29600	200	4998	5455	1443	26	5169	5169	6306	2456	38	8	3	0	1723704	-0.346	100000.000	100000.000	0.000	0.000	0.000	0.000	0.000	16.610	-171	286	-171	286	316	2384	100	1338	"S15"
0	0	0	22	7	2	"4E-BP1 "	"Q13541"	9730	29610	190	5454	6555	2678	40	5278	5278	6278	2369	37	24	15	0	1678155	0.117	100000.000	100000.000	0.000	0.000	0.000	0.000	0.000	16.610	176	1277	176	1277	256	2088	100	1339	"S64"
0	0	0	22	8	2	"4E-BP1 "	"Q13541"	10220	29610	200	5294	6183	2643	42	5436	5436	6473	2548	39	14	10	0	1953687	-0.114	100000.000	100000.000	0.000	0.000	0.000	0.000	0.000	16.610	-142	747	-142	747	316	2384	100	1340	"S64"
0	0	0	22	9	2	"4E-BP1 "	"Q13541"	10720	29610	200	5373	6349	2633	41	5496	5496	6571	2674	40	14	10	0	2006300	-0.083	100000.000	100000.000	0.000	0.000	0.000	0.000	0.000	16.610	-123	853	-123	853	316	2384	100	1341	"S64"
0	0	0	22	1	3	"Tgfbr2"	"P37173"	6740	30250	200	5722	6759	3302	48	6213	6213	7952	3621	45	12	10	0	2135807	-0.329	100000.000	100000.000	0.000	0.000	0.000	0.000	0.000	16.610	-491	546	-491	546	316	2384	100	1342	"Y336"
0	0	0	22	2	3	"Tgfbr2"	"P37173"	7240	30260	200	5255	5692	1988	34	6050	6050	7640	3347	43	5	3	0	1798759	-0.582	100000.000	100000.000	0.000	0.000	0.000	0.000	0.000	16.610	-795	-358	-795	-358	316	2384	100	1343	"Y336"
0	0	0	22	3	3	"Tgfbr2"	"P37173"	7740	30260	200	4958	5462	1891	34	5640	5640	6856	2771	40	6	3	0	1726056	-0.503	100000.000	100000.000	0.000	0.000	0.000	0.000	0.000	16.610	-682	-178	-682	-178	316	2384	100	1344	"Y336"
0	0	0	22	4	3	"Bid "	"P55957"	8230	30280	100	8235	7985	1820	22	5308	5308	6009	2032	33	67	21	0	638838	0.972	100000.000	100000.000	0.000	0.000	0.000	0.000	0.000	16.610	2927	2677	2927	2677	80	560	100	1345	"T54"
0	0	0	22	5	3	"Bid "	"P55957"	8740	30260	200	5041	5992	1842	30	5053	5053	5976	2102	35	20	8	0	1893602	0.008	100000.000	100000.000	0.000	0.000	0.000	0.000	0.000	16.610	-12	939	-12	939	316	2384	100	1346	"T54"
0	0	0	22	6	3	"Bid "	"P55957"	9240	30260	200	5157	5933	1871	31	5074	5074	6050	2161	35	15	7	0	1874707	-0.054	100000.000	100000.000	0.000	0.000	0.000	0.000	0.000	16.610	83	859	83	859	316	2384	100	1347	"T54"
0	0	0	22	7	3	"caveolin-1"	"Q03135"	9740	30260	200	5220	5784	1632	28	5197	5197	6142	2189	35	12	6	0	1827791	-0.164	100000.000	100000.000	0.000	0.000	0.000	0.000	0.000	16.610	23	587	23	587	316	2384	100	1348	"Y6"
0	0	0	22	8	3	"caveolin-1"	"Q03135"	10240	30260	200	5441	6399	2394	37	5429	5429	6496	2659	40	16	9	0	2022099	-0.036	100000.000	100000.000	0.000	0.000	0.000	0.000	0.000	16.610	12	970	12	970	316	2384	100	1349	"Y6"
0	0	0	22	9	3	"caveolin-1"	"Q03135"	10740	30260	200	5345	6198	2133	34	5423	5423	6520	2420	37	14	8	0	1958482	-0.133	100000.000	100000.000	0.000	0.000	0.000	0.000	0.000	16.610	-78	775	-78	775	316	2384	100	1350	"Y6"
0	0	0	22	1	4	"CDK2"	"P24941"	6750	30880	200	6655	7556	2567	33	6204	6204	8051	3690	45	13	5	0	2387597	-0.134	100000.000	100000.000	0.000	0.000	0.000	0.000	0.000	16.610	451	1352	451	1352	316	2384	100	1351	"Y14"
0	0	0	22	2	4	"CDK2"	"P24941"	7250	30880	200	6593	7809	3118	39	6108	6108	7528	3338	44	16	11	0	2467486	0.084	100000.000	100000.000	0.000	0.000	0.000	0.000	0.000	16.610	485	1701	485	1701	316	2384	100	1352	"Y14"
0	0	0	22	3	4	"CDK2"	"P24941"	7770	30890	180	6508	7736	2624	33	5926	5926	7136	2854	39	26	12	0	1980459	0.210	100000.000	100000.000	0.000	0.000	0.000	0.000	0.000	16.610	582	1810	582	1810	256	1924	100	1353	"Y14"
0	0	0	22	4	4	"Fos "	"P01100"	8260	30880	200	5482	6170	1946	31	5518	5518	6609	2691	40	11	5	0	1949739	-0.163	100000.000	100000.000	0.000	0.000	0.000	0.000	0.000	16.610	-36	652	-36	652	316	2384	100	1354	"S362"
0	0	0	22	5	4	"Fos "	"P01100"	8750	30870	220	5144	6479	2545	39	5189	5189	6157	2241	36	24	17	0	2539853	0.144	100000.000	100000.000	0.000	0.000	0.000	0.000	0.000	16.610	-45	1290	-45	1290	392	2896	100	1355	"S362"
0	0	0	22	6	4	"Fos "	"P01100"	9260	30880	200	5700	6569	2206	33	5118	5118	6137	2196	35	23	13	0	2075782	0.197	100000.000	100000.000	0.000	0.000	0.000	0.000	0.000	16.610	582	1451	582	1451	316	2384	100	1356	"S362"
0	0	0	22	7	4	"Grb2"	"P62993"	9770	30900	120	6455	6497	1352	20	5117	5117	6066	2174	35	17	3	0	779615	0.198	100000.000	100000.000	0.000	0.000	0.000	0.000	0.000	16.610	1338	1380	1338	1380	120	820	100	1357	"Y37"
0	0	0	22	8	4	"Grb2"	"P62993"	10250	30900	190	6544	7262	2451	33	5317	5317	6321	2542	40	26	15	0	1859108	0.370	100000.000	100000.000	0.000	0.000	0.000	0.000	0.000	16.610	1227	1945	1227	1945	256	2088	100	1358	"Y37"
0	0	0	22	9	4	"Grb2"	"P62993"	10750	30900	200	5408	5995	1362	22	5409	5409	6524	2427	37	6	2	0	1894315	-0.218	100000.000	100000.000	0.000	0.000	0.000	0.000	0.000	16.610	-1	586	-1	586	316	2384	100	1359	"Y37"
0	0	0	22	1	5	"IL4R "	"P24394"	6720	31560	230	7684	8644	2766	31	6202	6202	7908	3428	43	28	11	0	3388502	0.215	100000.000	100000.000	0.000	0.000	0.000	0.000	0.000	16.610	1482	2442	1482	2442	392	3108	100	1360	"Y713"
0	0	0	22	2	5	"IL4R "	"P24394"	7210	31560	230	6926	7652	2389	31	6137	6137	7813	3622	46	13	6	0	2999605	-0.044	100000.000	100000.000	0.000	0.000	0.000	0.000	0.000	16.610	789	1515	789	1515	392	3108	100	1361	"Y713"
0	0	0	22	3	5	"IL4R "	"P24394"	7750	31550	190	7063	7814	5346	68	6144	6144	7708	3345	43	9	1	0	2000440	0.032	100000.000	100000.000	0.000	0.000	0.000	0.000	0.000	16.610	919	1670	919	1670	256	2088	100	1362	"Y713"
0	0	0	22	4	5	"IRAK4"	"P51617"	8260	31560	210	9009	8651	1984	22	5774	5774	7009	2874	41	60	6	0	2733804	0.571	100000.000	100000.000	0.000	0.000	0.000	0.000	0.000	16.610	3235	2877	3235	2877	316	2572	100	1363	"T208"
0	0	0	22	5	5	"IRAK4"	"P51617"	8740	31550	200	8580	8475	2855	33	5410	5410	6606	3022	45	55	11	0	2678117	0.618	100000.000	100000.000	0.000	0.000	0.000	0.000	0.000	16.610	3170	3065	3170	3065	316	2384	100	1364	"T208"
0	0	0	22	6	5	"IRAK4"	"P51617"	9240	31580	180	8382	7652	1875	24	5121	5121	6261	2527	40	65	1	0	1958840	0.550	100000.000	100000.000	0.000	0.000	0.000	0.000	0.000	16.610	3261	2531	3261	2531	256	1924	100	1365	"T208"
0	0	0	22	7	5	"LDLRAP1"	"Q5SW96"	9740	31550	200	4998	5702	1675	29	5053	5053	5949	2160	36	15	7	0	1801735	-0.114	100000.000	100000.000	0.000	0.000	0.000	0.000	0.000	16.610	-55	649	-55	649	316	2384	100	1366	"S186"
0	0	0	22	8	5	"LDLRAP1"	"Q5SW96"	10240	31560	200	5175	5904	1957	33	5290	5290	6404	2452	38	12	6	0	1865702	-0.204	100000.000	100000.000	0.000	0.000	0.000	0.000	0.000	16.610	-115	614	-115	614	316	2384	100	1367	"S186"
0	0	0	22	9	5	"LDLRAP1"	"Q5SW96"	10740	31560	200	5281	5826	1524	26	5299	5299	6161	2190	35	11	5	0	1841071	-0.153	100000.000	100000.000	0.000	0.000	0.000	0.000	0.000	16.610	-18	527	-18	527	316	2384	100	1368	"S186"
0	0	0	22	1	6	"MAPK14"	"Q16539"	6720	32190	200	6423	7276	2095	28	6233	6233	7762	3251	41	13	3	0	2299146	-0.149	100000.000	100000.000	0.000	0.000	0.000	0.000	0.000	16.610	190	1043	190	1043	316	2384	100	1369	"T179"
0	0	0	22	2	6	"MAPK14"	"Q16539"	7230	32190	200	6386	7534	2703	35	6137	6137	7665	3285	42	17	7	0	2380845	-0.040	100000.000	100000.000	0.000	0.000	0.000	0.000	0.000	16.610	249	1397	249	1397	316	2384	100	1370	"T179"
0	0	0	22	3	6	"MAPK14"	"Q16539"	7730	32190	200	6503	7647	2879	37	6161	6161	7635	3436	45	16	8	0	2416375	0.003	100000.000	100000.000	0.000	0.000	0.000	0.000	0.000	16.610	342	1486	342	1486	316	2384	100	1371	"T179"
0	0	0	22	4	6	"Met "	"P08581"	8230	32190	200	6163	7207	2392	33	6012	6012	7418	3084	41	15	8	0	2277460	-0.068	100000.000	100000.000	0.000	0.000	0.000	0.000	0.000	16.610	151	1195	151	1195	316	2384	100	1372	"Y1003"
0	0	0	22	5	6	"Met "	"P08581"	8740	32190	200	5938	7037	2416	34	5723	5723	7261	3067	42	16	8	0	2223624	-0.073	100000.000	100000.000	0.000	0.000	0.000	0.000	0.000	16.610	215	1314	215	1314	316	2384	100	1373	"Y1003"
0	0	0	22	6	6	"Met "	"P08581"	9240	32200	200	5512	6357	1892	29	5444	5444	6606	2642	39	13	7	0	2008886	-0.094	100000.000	100000.000	0.000	0.000	0.000	0.000	0.000	16.610	68	913	68	913	316	2384	100	1374	"Y1003"
0	0	0	22	7	6	"p53 "	"P04637"	9760	32210	180	5992	6556	1939	29	5206	5206	6403	2589	40	19	8	0	1678387	0.059	100000.000	100000.000	0.000	0.000	0.000	0.000	0.000	16.610	786	1350	786	1350	256	1924	100	1375	"S15"
0	0	0	22	8	6	"p53 "	"P04637"	10250	32200	200	5347	6280	2087	33	5303	5303	6956	3195	45	11	4	0	1984613	-0.212	100000.000	100000.000	0.000	0.000	0.000	0.000	0.000	16.610	44	977	44	977	316	2384	100	1376	"S15"
0	0	0	22	9	6	"p53 "	"P04637"	10740	32200	180	5716	6650	2248	33	5288	5288	6287	2426	38	17	11	0	1702493	0.150	100000.000	100000.000	0.000	0.000	0.000	0.000	0.000	16.610	428	1362	428	1362	256	1924	100	1377	"S15"
-75	0	0	22	1	7	"empty"	"empty"	6750	32840	200	6152	7886	3911	49	6141	6141	7488	2823	37	23	17	0	2492128	0.141	100000.000	100000.000	0.000	0.000	0.000	0.000	0.000	16.610	11	1745	11	1745	316	2384	100	1378	"empty"
-75	0	0	22	2	7	"empty"	"empty"	7250	32840	200	6132	7283	2822	38	6163	6163	7610	3193	41	16	10	0	2301338	-0.102	100000.000	100000.000	0.000	0.000	0.000	0.000	0.000	16.610	-31	1120	-31	1120	316	2384	100	1379	"empty"
-75	0	0	22	3	7	"empty"	"empty"	7750	32840	200	6089	7511	3109	41	6132	6132	7589	3133	41	20	14	0	2373565	-0.025	100000.000	100000.000	0.000	0.000	0.000	0.000	0.000	16.610	-43	1379	-43	1379	316	2384	100	1380	"empty"
-75	0	0	22	4	7	"empty"	"empty"	8250	32840	200	6061	7601	3172	41	6027	6027	7466	3071	41	22	13	0	2401930	0.044	100000.000	100000.000	0.000	0.000	0.000	0.000	0.000	16.610	34	1574	34	1574	316	2384	100	1381	"empty"
-75	0	0	22	5	7	"empty"	"empty"	8750	32840	200	5945	7333	2879	39	5970	5970	7634	3252	42	20	10	0	2317313	-0.093	100000.000	100000.000	0.000	0.000	0.000	0.000	0.000	16.610	-25	1363	-25	1363	316	2384	100	1382	"empty"
-75	0	0	22	6	7	"empty"	"empty"	9250	32840	200	5705	6995	2772	39	5754	5754	7378	3058	41	17	13	0	2210573	-0.125	100000.000	100000.000	0.000	0.000	0.000	0.000	0.000	16.610	-49	1241	-49	1241	316	2384	100	1383	"empty"
0	0	0	22	7	7	"GLQAWPGEAIPQFLG_100"	"GLQAWPGEAIPQFLG_100"	9750	32860	190	5562	6384	1899	29	5366	5366	6579	2631	39	18	6	0	1634245	-0.074	100000.000	100000.000	0.000	0.000	0.000	0.000	0.000	16.610	196	1018	196	1018	256	2088	100	1384	"GLQAWPGEAIPQFLG_100"
0	0	0	22	8	7	"GLQAWPGEAIPQFLG_100"	"GLQAWPGEAIPQFLG_100"	10250	32860	200	5693	7017	2952	42	5295	5295	6446	3011	46	23	12	0	2217406	0.190	100000.000	100000.000	0.000	0.000	0.000	0.000	0.000	16.610	398	1722	398	1722	316	2384	100	1385	"GLQAWPGEAIPQFLG_100"
0	0	0	22	9	7	"GLQAWPGEAIPQFLG_100"	"GLQAWPGEAIPQFLG_100"	10750	32860	200	5422	6171	1841	29	5262	5262	6433	2501	38	18	6	0	1949939	-0.105	100000.000	100000.000	0.000	0.000	0.000	0.000	0.000	16.610	160	909	160	909	316	2384	100	1386	"GLQAWPGEAIPQFLG_100"
0	0	0	23	1	1	"JAK2"	"O60674"	11310	28970	150	6149	7622	2834	37	5683	5683	6687	2503	37	33	14	0	1189074	0.374	100000.000	100000.000	0.000	0.000	0.000	0.000	0.000	16.610	466	1939	466	1939	156	1272	100	1387	"Y813"
0	0	0	23	2	1	"JAK2"	"O60674"	11810	28960	200	5859	6872	2310	33	5841	5841	7146	3079	43	15	3	0	2171617	-0.089	100000.000	100000.000	0.000	0.000	0.000	0.000	0.000	16.610	18	1031	18	1031	316	2384	100	1388	"Y813"
0	0	0	23	3	1	"JAK2"	"O60674"	12310	28960	140	6366	7916	2539	32	5943	5943	7196	2823	39	35	12	0	1234929	0.255	100000.000	100000.000	0.000	0.000	0.000	0.000	0.000	16.610	423	1973	423	1973	156	1140	100	1389	"Y813"
0	0	0	23	4	1	"Jun "	"P05412"	12810	28960	200	5109	5436	1263	23	5889	5889	6876	2523	36	2	0	0	1717882	-0.571	100000.000	100000.000	0.000	0.000	0.000	0.000	0.000	16.610	-780	-453	-780	-453	316	2384	100	1390	"S73"
0	0	0	23	5	1	"Jun "	"P05412"	13310	28960	200	4950	5356	1579	29	5888	5888	6600	1937	29	3	0	0	1692390	-0.642	100000.000	100000.000	0.000	0.000	0.000	0.000	0.000	16.610	-938	-532	-938	-532	316	2384	100	1391	"S73"
0	0	0	23	6	1	"Jun "	"P05412"	13800	28970	200	4817	5040	1047	20	5866	5866	6244	1259	20	4	0	0	1592514	-0.956	100000.000	100000.000	0.000	0.000	0.000	0.000	0.000	16.610	-1049	-826	-1049	-826	316	2384	100	1392	"S73"
0	0	0	23	7	1	"Kit "	"P10721"	14280	28970	160	6960	7276	1655	22	5754	5754	5988	1333	22	47	32	0	1513355	0.966	100000.000	100000.000	0.000	0.000	0.000	0.000	0.000	16.610	1206	1522	1206	1522	208	1512	100	1393	"Y936"
0	0	0	23	8	1	"Kit "	"P10721"	14800	28970	170	6971	7560	2089	27	5636	5636	5799	1311	22	50	42	0	1572421	1.343	100000.000	100000.000	0.000	0.000	0.000	0.000	0.000	16.610	1335	1924	1335	1924	208	1660	100	1394	"Y936"
0	0	0	23	9	1	"Kit "	"P10721"	15310	28990	120	7140	7150	1580	22	5299	5299	5324	548	10	74	59	0	858006	3.332	100000.000	100000.000	0.000	0.000	0.000	0.000	0.000	16.610	1841	1851	1841	1851	120	820	100	1395	"Y936"
0	0	0	23	1	2	"Mnk1"	"Q9BUB5"	11330	29590	200	5725	6790	2467	36	5616	5616	6738	2698	40	17	10	0	2145751	0.019	100000.000	100000.000	0.000	0.000	0.000	0.000	0.000	16.610	109	1174	109	1174	316	2384	100	1396	"T250"
0	0	0	23	2	2	"Mnk1"	"Q9BUB5"	11830	29590	200	5743	6504	1894	29	5705	5705	6833	2747	40	9	3	0	2055231	-0.120	100000.000	100000.000	0.000	0.000	0.000	0.000	0.000	16.610	38	799	38	799	316	2384	100	1397	"T250"
0	0	0	23	3	2	"Mnk1"	"Q9BUB5"	12310	29590	240	5764	6531	2330	35	5862	5862	7087	2825	39	9	5	0	3004425	-0.197	100000.000	100000.000	0.000	0.000	0.000	0.000	0.000	16.610	-98	669	-98	669	460	3460	100	1398	"T250"
0	0	0	23	4	2	"NFAT3"	"Q14934"	12810	29590	200	6141	8436	4158	49	5975	5975	6981	2376	34	32	23	0	2665723	0.612	100000.000	100000.000	0.000	0.000	0.000	0.000	0.000	16.610	166	2461	166	2461	316	2384	100	1399	"S676"
0	0	0	23	5	2	"NFAT3"	"Q14934"	13320	29600	150	7265	9028	3708	41	5813	5813	6682	2072	31	47	35	0	1408415	1.132	100000.000	100000.000	0.000	0.000	0.000	0.000	0.000	16.610	1452	3215	1452	3215	156	1272	100	1400	"S676"
0	0	0	23	6	2	"NFAT3"	"Q14934"	13800	29620	140	7900	9477	4142	43	5827	5827	6440	1512	23	53	41	0	1478350	2.009	100000.000	100000.000	0.000	0.000	0.000	0.000	0.000	16.610	2073	3650	2073	3650	156	1140	100	1401	"S676"
0	0	0	23	7	2	"PIK3R1 "	"P27986"	14330	29620	210	7054	7165	1377	19	5820	5820	6287	2629	41	16	0	0	2264021	0.334	100000.000	100000.000	0.000	0.000	0.000	0.000	0.000	16.610	1234	1345	1234	1345	316	2572	100	1402	"Y528"
0	0	0	23	8	2	"PIK3R1 "	"P27986"	14810	29600	200	6719	6847	1282	18	5696	5696	5898	1086	18	48	16	0	2163780	0.874	100000.000	100000.000	0.000	0.000	0.000	0.000	0.000	16.610	1023	1151	1023	1151	316	2384	100	1403	"Y528"
0	0	0	23	9	2	"PIK3R1 "	"P27986"	15310	29600	180	6508	6545	1262	19	5481	5481	5610	1343	23	42	10	0	1675640	0.696	100000.000	100000.000	0.000	0.000	0.000	0.000	0.000	16.610	1027	1064	1027	1064	256	1924	100	1404	"Y528"
0	0	0	23	1	3	"p67phox"	"P19878"	11350	30230	110	5759	7479	2741	36	5400	5400	6086	1956	32	37	25	0	598302	0.712	100000.000	100000.000	0.000	0.000	0.000	0.000	0.000	16.610	359	2079	359	2079	80	656	100	1405	"S208"
0	0	0	23	2	3	"p67phox"	"P19878"	11830	30260	140	5754	7297	2967	40	5543	5543	6365	2136	33	28	16	0	1138361	0.436	100000.000	100000.000	0.000	0.000	0.000	0.000	0.000	16.610	211	1754	211	1754	156	1140	100	1406	"S208"
0	0	0	23	3	3	"p67phox"	"P19878"	12320	30240	230	5822	7467	3029	40	5723	5723	6820	2545	37	24	16	0	2926919	0.254	100000.000	100000.000	0.000	0.000	0.000	0.000	0.000	16.610	99	1744	99	1744	392	3100	100	1407	"S208"
0	0	0	23	4	3	"PDK1"	"O15530"	12810	30230	280	5853	7103	2795	39	5756	5756	6812	2508	36	21	12	0	4432280	0.116	100000.000	100000.000	0.000	0.000	0.000	0.000	0.000	16.610	97	1347	97	1347	624	4580	100	1408	"S241"
0	0	0	23	5	3	"PDK1"	"O15530"	13300	30240	220	5940	6720	1902	28	5850	5850	6857	2375	34	16	6	0	2634199	-0.058	100000.000	100000.000	0.000	0.000	0.000	0.000	0.000	16.610	90	870	90	870	392	2896	100	1409	"S241"
0	0	0	23	6	3	"PDK1"	"O15530"	13830	30220	230	5981	6824	1952	28	6008	6008	6775	1882	27	20	9	0	2675081	0.026	100000.000	100000.000	0.000	0.000	0.000	0.000	0.000	16.610	-27	816	-27	816	392	3108	100	1410	"S241"
0	0	0	23	7	3	"Ripk1"	"Q13546"	14300	30240	200	6801	7138	1278	17	6080	6080	7014	2167	30	15	4	0	2255741	0.057	100000.000	100000.000	0.000	0.000	0.000	0.000	0.000	16.610	721	1058	721	1058	316	2384	100	1411	"Y384"
0	0	0	23	8	3	"Ripk1"	"Q13546"	14800	30240	200	7039	7991	2736	34	5870	5870	6657	1771	26	39	23	0	2525064	0.753	100000.000	100000.000	0.000	0.000	0.000	0.000	0.000	16.610	1169	2121	1169	2121	316	2384	100	1412	"Y384"
0	0	0	23	9	3	"Ripk1"	"Q13546"	15290	30240	200	5741	5879	752	12	5619	5619	5830	753	12	15	3	0	1857766	0.065	100000.000	100000.000	0.000	0.000	0.000	0.000	0.000	16.610	122	260	122	260	316	2384	100	1413	"Y384"
0	0	0	23	1	4	"Shc1"	"P29353"	11310	30870	120	5485	7251	3036	41	5382	5382	6480	2475	38	27	23	0	870156	0.312	100000.000	100000.000	0.000	0.000	0.000	0.000	0.000	16.610	103	1869	103	1869	120	820	100	1414	"S36"
0	0	0	23	2	4	"Shc1"	"P29353"	11800	30880	200	5592	6728	2406	35	5432	5432	6495	2709	41	17	9	0	2125904	0.086	100000.000	100000.000	0.000	0.000	0.000	0.000	0.000	16.610	160	1296	160	1296	316	2384	100	1415	"S36"
0	0	0	23	3	4	"Shc1"	"P29353"	12300	30880	200	5977	6964	2567	36	5746	5746	6989	2645	37	15	9	0	2200482	-0.009	100000.000	100000.000	0.000	0.000	0.000	0.000	0.000	16.610	231	1218	231	1218	316	2384	100	1416	"S36"
0	0	0	23	4	4	"SMAD3"	"Q15796"	12790	30880	200	5802	6922	3102	44	5768	5768	7179	2871	39	13	8	0	2187342	-0.090	100000.000	100000.000	0.000	0.000	0.000	0.000	0.000	16.610	34	1154	34	1154	316	2384	100	1417	"S204"
0	0	0	23	5	4	"SMAD3"	"Q15796"	13290	30900	230	5875	7454	3144	42	5643	5643	6605	2602	39	24	15	0	2921967	0.326	100000.000	100000.000	0.000	0.000	0.000	0.000	0.000	16.610	232	1811	232	1811	392	3108	100	1418	"S204"
0	0	0	23	6	4	"SMAD3"	"Q15796"	13790	30900	160	5761	6512	1939	29	5805	5805	7013	2711	38	11	3	0	1354568	-0.185	100000.000	100000.000	0.000	0.000	0.000	0.000	0.000	16.610	-44	707	-44	707	208	1512	100	1419	"S204"
0	0	0	23	7	4	"TAK1 "	"O43318"	14300	30890	240	5797	6673	1987	29	5743	5743	6724	2578	38	16	5	0	3069656	-0.020	100000.000	100000.000	0.000	0.000	0.000	0.000	0.000	16.610	54	930	54	930	460	3440	100	1420	"S192"
0	0	0	23	8	4	"TAK1 "	"O43318"	14770	30890	220	5801	6567	1671	25	5698	5698	6418	2103	32	20	4	0	2574141	0.071	100000.000	100000.000	0.000	0.000	0.000	0.000	0.000	16.610	103	869	103	869	392	2896	100	1421	"S192"
0	0	0	23	9	4	"TAK1 "	"O43318"	15260	30870	240	5643	6273	2514	40	5657	5657	6112	1590	26	14	3	0	2885736	0.101	100000.000	100000.000	0.000	0.000	0.000	0.000	0.000	16.610	-14	616	-14	616	460	3414	100	1422	"S192"
0	0	0	23	1	5	"ACC1"	"Q13085 "	11340	31500	200	5394	6260	3087	49	5362	5362	6525	2528	38	12	6	0	1978302	-0.105	100000.000	100000.000	0.000	0.000	0.000	0.000	0.000	16.610	32	898	32	898	316	2384	100	1423	"S29"
0	0	0	23	2	5	"ACC1"	"Q13085 "	11830	31500	200	5491	6598	2366	35	5492	5492	6636	2521	37	16	10	0	2084962	-0.015	100000.000	100000.000	0.000	0.000	0.000	0.000	0.000	16.610	-1	1106	-1	1106	316	2384	100	1424	"S29"
0	0	0	23	3	5	"ACC1"	"Q13085 "	12320	31510	200	5565	6608	2288	34	5530	5530	6762	2676	39	16	7	0	2088277	-0.058	100000.000	100000.000	0.000	0.000	0.000	0.000	0.000	16.610	35	1078	35	1078	316	2384	100	1425	"S29"
0	0	0	23	4	5	"AR"	"P10275"	12820	31500	180	5909	7547	2747	36	5512	5512	6778	2864	42	30	11	0	1932131	0.269	100000.000	100000.000	0.000	0.000	0.000	0.000	0.000	16.610	397	2035	397	2035	256	1924	100	1426	"Y363"
0	0	0	23	5	5	"AR"	"P10275"	13310	31510	200	5689	7001	2527	36	5528	5528	6671	2800	41	19	10	0	2212460	0.118	100000.000	100000.000	0.000	0.000	0.000	0.000	0.000	16.610	161	1473	161	1473	316	2384	100	1427	"Y363"
0	0	0	23	6	5	"AR"	"P10275"	13810	31530	180	6571	7028	1915	27	5635	5635	6838	2835	41	14	4	0	1799243	0.067	100000.000	100000.000	0.000	0.000	0.000	0.000	0.000	16.610	936	1393	936	1393	256	1924	100	1428	"Y363"
0	0	0	23	7	5	"process-control__"	"GGSGGSGDYKDDDDK"	14300	31510	200	5713	6460	2025	31	5729	5729	6810	2436	35	11	6	0	2041338	-0.144	100000.000	100000.000	0.000	0.000	0.000	0.000	0.000	16.610	-16	731	-16	731	316	2384	100	1429	"process-control__"
0	0	0	23	8	5	"process-control__"	"GGSGGSGDYKDDDDK"	14790	31520	200	5633	6152	1484	24	5644	5644	6461	1977	30	9	5	0	1944171	-0.156	100000.000	100000.000	0.000	0.000	0.000	0.000	0.000	16.610	-11	508	-11	508	316	2384	100	1430	"process-control__"
0	0	0	23	9	5	"process-control__"	"GGSGGSGDYKDDDDK"	15280	31520	200	5733	6387	1656	25	5647	5647	6380	1933	30	14	5	0	2018171	0.004	100000.000	100000.000	0.000	0.000	0.000	0.000	0.000	16.610	86	740	86	740	316	2384	100	1431	"process-control__"
0	0	0	23	1	6	"Ck2-B"	"Q5SRQ6"	11340	32150	170	5360	7071	3057	43	5335	5335	6555	2691	41	26	21	0	1470848	0.192	100000.000	100000.000	0.000	0.000	0.000	0.000	0.000	16.610	25	1736	25	1736	208	1660	100	1432	"S228"
0	0	0	23	2	6	"Ck2-B"	"Q5SRQ6"	11830	32160	240	5404	6555	2565	39	5344	5344	6530	2659	40	18	12	0	3015123	0.009	100000.000	100000.000	0.000	0.000	0.000	0.000	0.000	16.610	60	1211	60	1211	460	3460	100	1433	"S228"
0	0	0	23	3	6	"Ck2-B"	"Q5SRQ6"	12320	32150	200	5446	6791	2847	41	5365	5365	6510	2630	40	20	15	0	2145824	0.107	100000.000	100000.000	0.000	0.000	0.000	0.000	0.000	16.610	81	1426	81	1426	316	2384	100	1434	"S228"
0	0	0	23	4	6	"CTNNB1"	"P35222"	12820	32160	200	5646	6107	1575	25	5413	5413	6537	2709	41	5	3	0	1929682	-0.159	100000.000	100000.000	0.000	0.000	0.000	0.000	0.000	16.610	233	694	233	694	316	2384	100	1435	"S33"
0	0	0	23	5	6	"CTNNB1"	"P35222"	13310	32160	200	5838	6374	1925	30	5432	5432	6673	2913	43	9	5	0	2014181	-0.103	100000.000	100000.000	0.000	0.000	0.000	0.000	0.000	16.610	406	942	406	942	316	2384	100	1436	"S33"
0	0	0	23	6	6	"CTNNB1"	"P35222"	13800	32160	200	5759	6654	2350	35	5466	5466	6605	2773	41	12	8	0	2102710	0.018	100000.000	100000.000	0.000	0.000	0.000	0.000	0.000	16.610	293	1188	293	1188	316	2384	100	1437	"S33"
0	0	0	23	7	6	"EGFR"	"P00533"	14290	32160	200	5619	6603	2615	39	5655	5655	6895	2923	42	12	9	0	2086449	-0.100	100000.000	100000.000	0.000	0.000	0.000	0.000	0.000	16.610	-36	948	-36	948	316	2384	100	1438	"Y869"
0	0	0	23	8	6	"EGFR"	"P00533"	14800	32170	270	5755	6945	2720	39	5782	5782	7110	3272	46	16	8	0	3750501	-0.050	100000.000	100000.000	0.000	0.000	0.000	0.000	0.000	16.610	-27	1163	-27	1163	540	4290	100	1439	"Y869"
0	0	0	23	9	6	"EGFR"	"P00533"	15290	32170	200	5820	6483	1762	27	6014	6014	7269	2840	39	10	3	0	2048479	-0.277	100000.000	100000.000	0.000	0.000	0.000	0.000	0.000	16.610	-194	469	-194	469	316	2378	100	1440	"Y869"
-75	0	0	23	1	7	"empty"	"empty"	11310	32820	200	5280	6513	2523	38	5291	5291	6512	2598	39	20	12	0	2058184	0.000	100000.000	100000.000	0.000	0.000	0.000	0.000	0.000	16.610	-11	1222	-11	1222	316	2384	100	1441	"empty"
-75	0	0	23	2	7	"empty"	"empty"	11810	32820	200	5407	6929	3036	43	5357	5357	6431	2529	39	21	17	0	2189584	0.197	100000.000	100000.000	0.000	0.000	0.000	0.000	0.000	16.610	50	1572	50	1572	316	2384	100	1442	"empty"
-75	0	0	23	3	7	"empty"	"empty"	12310	32820	200	5440	7165	3364	46	5400	5400	6545	2636	40	23	17	0	2264237	0.235	100000.000	100000.000	0.000	0.000	0.000	0.000	0.000	16.610	40	1765	40	1765	316	2384	100	1443	"empty"
-75	0	0	23	4	7	"empty"	"empty"	12810	32820	200	5459	6528	2540	38	5445	5445	6697	2920	43	15	10	0	2062781	-0.058	100000.000	100000.000	0.000	0.000	0.000	0.000	0.000	16.610	14	1083	14	1083	316	2384	100	1444	"empty"
-75	0	0	23	5	7	"empty"	"empty"	13310	32820	200	5521	6276	2341	37	5506	5506	6884	2891	41	10	7	0	1983242	-0.210	100000.000	100000.000	0.000	0.000	0.000	0.000	0.000	16.610	15	770	15	770	316	2384	100	1445	"empty"
-75	0	0	23	6	7	"empty"	"empty"	13810	32820	200	5483	6590	2628	39	5491	5491	6671	2756	41	15	10	0	2082545	-0.029	100000.000	100000.000	0.000	0.000	0.000	0.000	0.000	16.610	-8	1099	-8	1099	316	2384	100	1446	"empty"
0	0	0	23	7	7	"GLQAWPG-pS-AIPQFLG_GLQAWPGEAIPQFLG_80vs20"	"GLQAWPG-pS-AIPQFLG_GLQAWPGEAIPQFLG_80vs20"	14300	32860	120	14002	13604	6996	51	5506	5506	6519	2439	37	61	59	0	1632475	2.905	100000.000	100000.000	0.000	0.000	0.000	0.000	0.000	16.610	8496	8098	8496	8098	120	820	100	1447	"GLQAWPG-pS-AIPQFLG_GLQAWPGEAIPQFLG_80vs20"
0	0	0	23	8	7	"GLQAWPG-pS-AIPQFLG_GLQAWPGEAIPQFLG_80vs20"	"GLQAWPG-pS-AIPQFLG_GLQAWPGEAIPQFLG_80vs20"	14800	32830	110	17794	15155	7834	51	5515	5515	6562	3114	47	65	58	0	1212377	2.759	100000.000	100000.000	0.000	0.000	0.000	0.000	0.000	16.610	12279	9640	12279	9640	80	656	100	1448	"GLQAWPG-pS-AIPQFLG_GLQAWPGEAIPQFLG_80vs20"
0	0	0	23	9	7	"GLQAWPG-pS-AIPQFLG_GLQAWPGEAIPQFLG_80vs20"	"GLQAWPG-pS-AIPQFLG_GLQAWPGEAIPQFLG_80vs20"	15300	32850	120	14042	14117	7505	53	5639	5639	6844	2783	40	60	56	0	1694010	2.613	100000.000	100000.000	0.000	0.000	0.000	0.000	0.000	16.610	8403	8478	8403	8478	120	820	100	1449	"GLQAWPG-pS-AIPQFLG_GLQAWPGEAIPQFLG_80vs20"
0	0	0	24	1	1	"Bim"	"O43521"	15700	28970	190	5580	6073	2097	34	5569	5569	5789	1314	22	16	3	0	1554624	0.216	100000.000	100000.000	0.000	0.000	0.000	0.000	0.000	16.610	11	504	11	504	256	2088	100	1450	"S69"
0	0	0	24	2	1	"Bim"	"O43521"	16200	28940	170	5706	6509	3095	47	5643	5643	6028	2248	37	8	3	0	1353874	0.214	100000.000	100000.000	0.000	0.000	0.000	0.000	0.000	16.610	63	866	63	866	208	1660	100	1451	"S69"
0	0	0	24	3	1	"Bim"	"O43521"	16740	28960	90	7301	7357	1394	18	5627	5627	5838	1663	28	50	7	0	382566	0.913	100000.000	100000.000	0.000	0.000	0.000	0.000	0.000	16.610	1674	1730	1674	1730	52	420	100	1452	"S69"
0	0	0	24	4	1	"caspase-8"	"Q14790 "	17220	28950	200	5655	6048	2191	36	5609	5609	5950	2252	37	3	1	0	1911073	0.044	100000.000	100000.000	0.000	0.000	0.000	0.000	0.000	16.610	46	439	46	439	316	2384	100	1453	"Y448"
0	0	0	24	5	1	"caspase-8"	"Q14790 "	17720	28950	200	5700	6152	2464	40	5649	5649	6005	2335	38	4	3	0	1944042	0.063	100000.000	100000.000	0.000	0.000	0.000	0.000	0.000	16.610	51	503	51	503	316	2384	100	1454	"Y448"
0	0	0	24	6	1	"caspase-8"	"Q14790 "	18240	28940	150	5850	6903	6113	88	5647	5647	6052	2934	48	5	1	0	1076847	0.290	100000.000	100000.000	0.000	0.000	0.000	0.000	0.000	16.610	203	1256	203	1256	156	1272	100	1455	"Y448"
0	0	0	24	7	1	"Cdc2"	"P06493"	18740	28960	130	6532	7152	2178	30	5666	5666	5976	1778	29	20	6	0	858250	0.661	100000.000	100000.000	0.000	0.000	0.000	0.000	0.000	16.610	866	1486	866	1486	120	940	100	1456	"T161"
0	0	0	24	8	1	"Cdc2"	"P06493"	19240	28970	140	7093	8342	3559	42	5785	5785	6278	2366	37	32	14	0	1301396	0.872	100000.000	100000.000	0.000	0.000	0.000	0.000	0.000	16.610	1308	2557	1308	2557	156	1140	100	1457	"T161"
0	0	0	24	9	1	"Cdc2"	"P06493"	19740	28940	190	6737	8360	5146	61	5910	5910	6747	3343	49	16	8	0	2140032	0.483	100000.000	100000.000	0.000	0.000	0.000	0.000	0.000	16.610	827	2450	827	2450	256	2088	100	1458	"T161"
0	0	0	24	1	2	"FGFR1 "	"P11362"	15710	29590	200	5538	6342	5022	79	5476	5476	5563	777	13	9	4	0	2004060	1.003	100000.000	100000.000	0.000	0.000	0.000	0.000	0.000	16.610	62	866	62	866	316	2376	100	1459	"Y653"
0	0	0	24	2	2	"FGFR1 "	"P11362"	16220	29590	200	5647	5822	942	16	5676	5676	5962	1519	25	3	2	0	1839634	-0.092	100000.000	100000.000	0.000	0.000	0.000	0.000	0.000	16.610	-29	146	-29	146	316	2384	100	1460	"Y653"
0	0	0	24	3	2	"FGFR1 "	"P11362"	16720	29590	200	5626	5989	2234	37	5636	5636	5943	1617	27	4	3	0	1892444	0.028	100000.000	100000.000	0.000	0.000	0.000	0.000	0.000	16.610	-10	353	-10	353	316	2384	100	1461	"Y653"
0	0	0	24	4	2	"GIT2"	"Q14161"	17240	29590	120	5766	6693	3296	49	5587	5587	5954	2205	37	8	5	0	803156	0.335	100000.000	100000.000	0.000	0.000	0.000	0.000	0.000	16.610	179	1106	179	1106	120	820	100	1462	"Y492"
0	0	0	24	5	2	"GIT2"	"Q14161"	17730	29600	130	5899	6472	1527	23	5604	5604	5921	1703	28	15	6	0	776649	0.324	100000.000	100000.000	0.000	0.000	0.000	0.000	0.000	16.610	295	868	295	868	120	940	100	1463	"Y492"
0	0	0	24	6	2	"GIT2"	"Q14161"	18240	29580	140	5909	7029	4386	62	5616	5616	6012	2065	34	15	6	0	1096459	0.492	100000.000	100000.000	0.000	0.000	0.000	0.000	0.000	16.610	293	1413	293	1413	156	1140	100	1464	"Y492"
0	0	0	24	7	2	"Grb2"	"P62993"	18740	29580	200	5644	6365	4385	68	5656	5656	6163	2579	41	4	3	0	2011330	0.078	100000.000	100000.000	0.000	0.000	0.000	0.000	0.000	16.610	-12	709	-12	709	316	2384	100	1465	"Y7"
0	0	0	24	8	2	"Grb2"	"P62993"	19250	29580	200	5762	6647	3480	52	5721	5721	6523	3634	55	7	2	0	2100563	0.034	100000.000	100000.000	0.000	0.000	0.000	0.000	0.000	16.610	41	926	41	926	316	2384	100	1466	"Y7"
0	0	0	24	9	2	"Grb2"	"P62993"	19750	29580	200	5713	6481	3094	47	5721	5721	6689	4220	63	4	3	0	2047938	-0.049	100000.000	100000.000	0.000	0.000	0.000	0.000	0.000	16.610	-8	760	-8	760	316	2384	100	1467	"Y7"
0	0	0	24	1	3	"IKK-gamma "	"Q9Y6K9"	15710	30230	200	5389	5347	496	9	5523	5523	5612	944	16	0	0	0	1689507	-0.281	100000.000	100000.000	0.000	0.000	0.000	0.000	0.000	16.610	-134	-176	-134	-176	316	2384	100	1468	"S43"
0	0	0	24	2	3	"IKK-gamma "	"Q9Y6K9"	16210	30230	200	5637	5787	1002	17	5621	5621	5763	849	14	5	3	0	1828846	0.028	100000.000	100000.000	0.000	0.000	0.000	0.000	0.000	16.610	16	166	16	166	316	2384	100	1469	"S43"
0	0	0	24	3	3	"IKK-gamma "	"Q9Y6K9"	16720	30230	200	5629	5907	1218	20	5619	5619	5964	2171	36	5	1	0	1866506	-0.026	100000.000	100000.000	0.000	0.000	0.000	0.000	0.000	16.610	10	288	10	288	316	2384	100	1470	"S43"
0	0	0	24	4	3	"IRAK1"	"P51617"	17220	30230	200	5760	6488	3183	49	5614	5614	6086	2731	44	6	3	0	2050279	0.147	100000.000	100000.000	0.000	0.000	0.000	0.000	0.000	16.610	146	874	146	874	316	2384	100	1471	"T387"
0	0	0	24	5	3	"IRAK1"	"P51617"	17740	30230	140	6029	6971	4109	58	5581	5581	5907	1595	27	13	7	0	1087470	0.667	100000.000	100000.000	0.000	0.000	0.000	0.000	0.000	16.610	448	1390	448	1390	156	1140	100	1472	"T387"
0	0	0	24	6	3	"IRAK1"	"P51617"	18230	30230	170	6009	6721	2372	35	5624	5624	6188	2542	41	12	4	0	1397923	0.210	100000.000	100000.000	0.000	0.000	0.000	0.000	0.000	16.610	385	1097	385	1097	208	1660	100	1473	"T387"
0	0	0	24	7	3	"Lck"	"P06239"	18740	30240	130	5924	7143	4013	56	5618	5618	6115	2535	41	13	6	0	857102	0.406	100000.000	100000.000	0.000	0.000	0.000	0.000	0.000	16.610	306	1525	306	1525	120	940	100	1474	"Y394"
0	0	0	24	8	3	"Lck"	"P06239"	19240	30230	200	5796	7155	4387	61	5643	5643	6309	3278	51	12	6	0	2261123	0.258	100000.000	100000.000	0.000	0.000	0.000	0.000	0.000	16.610	153	1512	153	1512	316	2384	100	1475	"Y394"
0	0	0	24	9	3	"Lck"	"P06239"	19760	30210	140	5692	6193	1808	29	5584	5584	6195	3626	58	5	1	0	966161	-0.001	100000.000	100000.000	0.000	0.000	0.000	0.000	0.000	16.610	108	609	108	609	156	1140	100	1476	"Y394"
0	0	0	24	1	4	"CDK2"	"P24941"	15700	30870	200	5817	6237	974	15	5643	5643	5895	1448	24	17	3	0	1970745	0.236	100000.000	100000.000	0.000	0.000	0.000	0.000	0.000	16.610	174	594	174	594	316	2384	100	1477	"T160"
0	0	0	24	2	4	"CDK2"	"P24941"	16200	30880	140	5897	6448	1201	18	5685	5685	5920	842	14	42	20	0	1005836	0.627	100000.000	100000.000	0.000	0.000	0.000	0.000	0.000	16.610	212	763	212	763	156	1140	100	1478	"T160"
0	0	0	24	3	4	"CDK2"	"P24941"	16710	30880	200	6358	6951	2161	31	5790	5790	6011	1327	22	33	9	0	2196402	0.708	100000.000	100000.000	0.000	0.000	0.000	0.000	0.000	16.610	568	1161	568	1161	316	2384	100	1479	"T160"
0	0	0	24	4	4	"MDM2"	"Q00987"	17210	30880	200	5723	6193	2060	33	5775	5775	6269	2458	39	6	3	0	1956921	-0.031	100000.000	100000.000	0.000	0.000	0.000	0.000	0.000	16.610	-52	418	-52	418	316	2384	100	1480	"S186/8"
0	0	0	24	5	4	"MDM2"	"Q00987"	17710	30880	130	5517	6466	3783	58	5561	5561	6113	2981	48	10	5	0	775863	0.118	100000.000	100000.000	0.000	0.000	0.000	0.000	0.000	16.610	-44	905	-44	905	120	940	100	1481	"S186/8"
0	0	0	24	6	4	"MDM2"	"Q00987"	18230	30890	210	5484	6189	2873	46	5576	5576	6079	2454	40	7	5	0	1955665	0.045	100000.000	100000.000	0.000	0.000	0.000	0.000	0.000	16.610	-92	613	-92	613	316	2572	100	1482	"S186/8"
0	0	0	24	7	4	"NFkB-p65 "	"Q04206"	18740	30870	120	12099	12131	6939	57	5607	5607	6017	2313	38	65	62	0	1455736	2.643	100000.000	100000.000	0.000	0.000	0.000	0.000	0.000	16.610	6492	6524	6492	6524	120	820	100	1483	"S536"
0	0	0	24	8	4	"NFkB-p65 "	"Q04206"	19240	30890	160	6130	10139	7026	69	5543	5543	6046	2709	44	41	37	0	2108853	1.511	100000.000	100000.000	0.000	0.000	0.000	0.000	0.000	16.610	587	4596	587	4596	208	1512	100	1484	"S536"
0	0	0	24	9	4	"NFkB-p65 "	"Q04206"	19740	30880	100	10174	13677	8349	61	5544	5544	5822	1924	33	86	68	0	1094168	4.083	100000.000	100000.000	0.000	0.000	0.000	0.000	0.000	16.610	4630	8133	4630	8133	80	560	100	1485	"S536"
0	0	0	24	1	5	"PLCG2"	"P16885"	15700	31520	200	5779	6633	1708	25	5616	5616	6244	1589	25	30	12	0	2095929	0.245	100000.000	100000.000	0.000	0.000	0.000	0.000	0.000	16.610	163	1017	163	1017	316	2384	100	1486	"Y759"
0	0	0	24	2	5	"PLCG2"	"P16885"	16200	31520	160	5766	6373	1170	18	5703	5703	6070	1071	17	32	13	0	1325597	0.283	100000.000	100000.000	0.000	0.000	0.000	0.000	0.000	16.610	63	670	63	670	208	1512	100	1487	"Y759"
0	0	0	24	3	5	"PLCG2"	"P16885"	16740	31530	170	6012	6762	2359	34	5581	5581	5859	1397	23	37	10	0	1406438	0.646	100000.000	100000.000	0.000	0.000	0.000	0.000	0.000	16.610	431	1181	431	1181	208	1660	100	1488	"Y759"
0	0	0	24	4	5	"pyk2"	"Q14289"	17230	31540	120	5786	6428	3803	59	5607	5607	6002	1837	30	5	4	0	771353	0.232	100000.000	100000.000	0.000	0.000	0.000	0.000	0.000	16.610	179	821	179	821	120	820	100	1489	"S213"
0	0	0	24	5	5	"pyk2"	"Q14289"	17700	31520	140	5693	6226	2327	37	5593	5593	6161	2647	42	5	2	0	971182	0.025	100000.000	100000.000	0.000	0.000	0.000	0.000	0.000	16.610	100	633	100	633	156	1140	100	1490	"S213"
0	0	0	24	6	5	"pyk2"	"Q14289"	18220	31530	200	5608	6153	2457	39	5523	5523	6093	2926	48	5	3	0	1944440	0.021	100000.000	100000.000	0.000	0.000	0.000	0.000	0.000	16.610	85	630	85	630	316	2384	100	1491	"S213"
0	0	0	24	7	5	"SOC3"	"O14543"	18720	31530	200	5668	6151	2673	43	5583	5583	6072	2343	38	6	2	0	1943815	0.034	100000.000	100000.000	0.000	0.000	0.000	0.000	0.000	16.610	85	568	85	568	316	2384	100	1492	"Y221"
0	0	0	24	8	5	"SOC3"	"O14543"	19240	31530	160	5607	6298	3204	50	5548	5548	5992	2353	39	7	3	0	1309993	0.130	100000.000	100000.000	0.000	0.000	0.000	0.000	0.000	16.610	59	750	59	750	208	1512	100	1493	"Y221"
0	0	0	24	9	5	"SOC3"	"O14543"	19740	31530	200	5583	6191	3985	64	5513	5513	5949	2729	45	4	1	0	1956486	0.089	100000.000	100000.000	0.000	0.000	0.000	0.000	0.000	16.610	70	678	70	678	316	2384	100	1494	"Y221"
0	0	0	24	1	6	"STAT4"	"Q14765"	15680	32150	160	6030	7502	3494	46	5850	5850	6964	2699	38	24	12	0	1560486	0.199	100000.000	100000.000	0.000	0.000	0.000	0.000	0.000	16.610	180	1652	180	1652	208	1512	100	1495	"Y693"
0	0	0	24	2	6	"STAT4"	"Q14765"	16180	32150	200	5707	6216	1526	24	5673	5673	6421	2157	33	11	4	0	1964215	-0.095	100000.000	100000.000	0.000	0.000	0.000	0.000	0.000	16.610	34	543	34	543	316	2384	100	1496	"Y693"
0	0	0	24	3	6	"STAT4"	"Q14765"	16670	32150	250	5797	6366	1447	22	5684	5684	6157	1348	21	20	11	0	2928484	0.155	100000.000	100000.000	0.000	0.000	0.000	0.000	0.000	16.610	113	682	113	682	460	3704	100	1497	"Y693"
0	0	0	24	4	6	"STMN1"	"P16949"	17190	32160	200	5446	5392	921	17	5605	5605	5863	1129	19	6	2	0	1703907	-0.417	100000.000	100000.000	0.000	0.000	0.000	0.000	0.000	16.610	-159	-213	-159	-213	316	2384	100	1498	"S24"
0	0	0	24	5	6	"STMN1"	"P16949"	17680	32180	160	5667	6028	1723	28	5721	5721	6077	1449	23	7	2	0	1253721	-0.034	100000.000	100000.000	0.000	0.000	0.000	0.000	0.000	16.610	-54	307	-54	307	208	1512	100	1499	"S24"
0	0	0	24	6	6	"STMN1"	"P16949"	18240	32180	130	5456	6161	3006	48	5642	5642	5986	1766	29	10	5	0	739330	0.099	100000.000	100000.000	0.000	0.000	0.000	0.000	0.000	16.610	-186	519	-186	519	120	940	100	1500	"S24"
0	0	0	24	7	6	"GIT2"	"Q14161"	18700	32170	140	5646	6600	4506	68	5558	5558	6089	2501	41	6	4	0	1029522	0.204	100000.000	100000.000	0.000	0.000	0.000	0.000	0.000	16.610	88	1042	88	1042	156	1140	100	1501	"Y592"
0	0	0	24	8	6	"GIT2"	"Q14161"	19200	32160	180	5600	6202	2871	46	5496	5496	6018	2644	43	7	2	0	1587710	0.070	100000.000	100000.000	0.000	0.000	0.000	0.000	0.000	16.610	104	706	104	706	256	1924	100	1502	"Y592"
0	0	0	24	9	6	"GIT2"	"Q14161"	19700	32160	200	5734	6978	4079	58	5580	5580	6243	3018	48	12	6	0	2205077	0.244	100000.000	100000.000	0.000	0.000	0.000	0.000	0.000	16.610	154	1398	154	1398	316	2384	100	1503	"Y592"
-75	0	0	24	1	7	"empty"	"empty"	15720	32800	200	5649	6827	2766	40	5669	5669	6870	2728	39	16	11	0	2157388	-0.016	100000.000	100000.000	0.000	0.000	0.000	0.000	0.000	16.610	-20	1158	-20	1158	316	2384	100	1504	"empty"
-75	0	0	24	2	7	"empty"	"empty"	16220	32800	200	5659	6903	2711	39	5656	5656	6862	2716	39	18	11	0	2181457	0.015	100000.000	100000.000	0.000	0.000	0.000	0.000	0.000	16.610	3	1247	3	1247	316	2384	100	1505	"empty"
-75	0	0	24	3	7	"empty"	"empty"	16720	32800	200	5689	6569	2182	33	5699	5699	6559	2160	32	15	10	0	2075807	0.005	100000.000	100000.000	0.000	0.000	0.000	0.000	0.000	16.610	-10	870	-10	870	316	2384	100	1506	"empty"
-75	0	0	24	4	7	"empty"	"empty"	17220	32800	200	5759	6512	1573	24	5644	5644	6106	1460	23	23	12	0	2057938	0.278	100000.000	100000.000	0.000	0.000	0.000	0.000	0.000	16.610	115	868	115	868	316	2384	100	1507	"empty"
-75	0	0	24	5	7	"empty"	"empty"	17720	32800	200	5709	5982	903	15	5507	5507	5716	1207	21	14	3	0	1890291	0.220	100000.000	100000.000	0.000	0.000	0.000	0.000	0.000	16.610	202	475	202	475	316	2384	100	1508	"empty"
-75	0	0	24	6	7	"empty"	"empty"	18220	32800	200	5724	6376	2718	42	5696	5696	6238	2326	37	6	4	0	2014825	0.059	100000.000	100000.000	0.000	0.000	0.000	0.000	0.000	16.610	28	680	28	680	316	2384	100	1509	"empty"
0	0	0	24	7	7	"Control-Spot"	"Mouse_IgG"	18730	32810	170	8971	9682	4727	48	5569	5569	6308	3311	52	51	11	0	2013910	1.019	100000.000	100000.000	0.000	0.000	0.000	0.000	0.000	16.610	3402	4113	3402	4113	208	1660	100	1510	"Control-Spot"
0	0	0	24	8	7	"Control-Spot"	"Mouse_IgG"	19210	32810	170	9326	10632	5893	55	5500	5500	6082	2514	41	62	34	0	2211527	1.810	100000.000	100000.000	0.000	0.000	0.000	0.000	0.000	16.610	3826	5132	3826	5132	208	1660	100	1511	"Control-Spot"
0	0	0	24	9	7	"Control-Spot"	"Mouse_IgG"	19720	32810	160	12205	15047	10026	66	5749	5749	7013	4387	62	62	38	0	3129737	1.831	100000.000	100000.000	0.000	0.000	0.000	0.000	0.000	16.610	6456	9298	6456	9298	208	1512	100	1512	"Control-Spot"
0	0	0	25	1	1	"AMPK1"	"Q13131"	2300	33480	130	10476	9661	3086	31	5702	5702	6429	1688	26	68	62	0	1159282	1.915	100000.000	100000.000	0.000	0.000	0.000	0.000	0.000	16.610	4774	3959	4774	3959	120	940	100	1513	"T174/5"
0	0	0	25	2	1	"AMPK1"	"Q13131"	2760	33430	130	10309	9305	3120	33	5697	5697	6469	2071	32	61	53	0	1116541	1.369	100000.000	100000.000	0.000	0.000	0.000	0.000	0.000	16.610	4612	3608	4612	3608	120	940	100	1514	"T174/5"
0	0	0	25	3	1	"AMPK1"	"Q13131"	3280	33440	140	9842	9059	2742	30	5696	5696	6455	1745	27	64	57	0	1413231	1.492	100000.000	100000.000	0.000	0.000	0.000	0.000	0.000	16.610	4146	3363	4146	3363	156	1140	100	1515	"T174/5"
0	0	0	25	4	1	"aura"	"O14965"	3780	33440	210	7527	7801	1539	19	5863	5863	7028	4699	66	6	0	0	2465197	0.165	100000.000	100000.000	0.000	0.000	0.000	0.000	0.000	16.610	1664	1938	1664	1938	316	2572	100	1516	"T287"
0	0	0	25	5	1	"aura"	"O14965"	4260	33430	250	7213	7476	1933	25	6012	6012	6891	3288	47	15	0	0	3439135	0.178	100000.000	100000.000	0.000	0.000	0.000	0.000	0.000	16.610	1201	1464	1201	1464	460	3696	100	1517	"T287"
0	0	0	25	6	1	"aura"	"O14965"	4760	33420	200	7221	7249	1259	17	6043	6043	6857	1939	28	16	4	0	2290688	0.202	100000.000	100000.000	0.000	0.000	0.000	0.000	0.000	16.610	1178	1206	1178	1206	316	2384	100	1518	"T287"
0	0	0	25	7	1	"CFTR"	"P13569"	5260	33410	240	6523	7131	1574	22	6134	6134	6931	1938	27	19	10	0	3280219	0.103	100000.000	100000.000	0.000	0.000	0.000	0.000	0.000	16.610	389	997	389	997	460	3460	100	1519	"S737"
0	0	0	25	8	1	"CFTR"	"P13569"	5770	33410	210	6816	7375	1850	25	6107	6107	7107	3472	48	13	1	0	2330621	0.077	100000.000	100000.000	0.000	0.000	0.000	0.000	0.000	16.610	709	1268	709	1268	316	2572	100	1520	"S737"
0	0	0	25	9	1	"CFTR"	"P13569"	6270	33400	200	6402	6775	1279	18	6083	6083	7184	2713	37	6	1	0	2140889	-0.151	100000.000	100000.000	0.000	0.000	0.000	0.000	0.000	16.610	319	692	319	692	316	2384	100	1521	"S737"
0	0	0	25	1	2	"CREB "	"P16220"	2250	34060	200	8698	9609	4055	42	5758	5758	6517	2032	31	53	43	0	3036390	1.522	100000.000	100000.000	0.000	0.000	0.000	0.000	0.000	16.610	2940	3851	2940	3851	316	2384	100	1522	"S133"
0	0	0	25	2	2	"CREB "	"P16220"	2780	34070	160	12263	10986	4268	38	5706	5706	6470	1720	26	71	65	0	2285172	2.626	100000.000	100000.000	0.000	0.000	0.000	0.000	0.000	16.610	6557	5280	6557	5280	208	1512	100	1523	"S133"
0	0	0	25	3	2	"CREB "	"P16220"	3290	34070	160	12375	10925	4385	40	5701	5701	6503	1912	29	64	62	0	2272337	2.313	100000.000	100000.000	0.000	0.000	0.000	0.000	0.000	16.610	6674	5224	6674	5224	208	1512	100	1524	"S133"
0	0	0	25	4	2	"blank-control__"	"AA"	3760	34040	210	5992	7019	2051	29	5795	5795	6598	1765	26	27	16	0	2218126	0.239	100000.000	100000.000	0.000	0.000	0.000	0.000	0.000	16.610	197	1224	197	1224	316	2572	100	1525	"blank-control__"
0	0	0	25	5	2	"blank-control__"	"AA"	4230	34030	170	5971	6860	1913	27	6007	6007	6952	2513	36	21	5	0	1426939	-0.037	100000.000	100000.000	0.000	0.000	0.000	0.000	0.000	16.610	-36	853	-36	853	208	1660	100	1526	"blank-control__"
0	0	0	25	6	2	"blank-control__"	"AA"	4750	34020	230	5881	6867	2025	29	5942	5942	6927	3766	54	15	0	0	2691952	-0.016	100000.000	100000.000	0.000	0.000	0.000	0.000	0.000	16.610	-61	925	-61	925	392	3108	100	1527	"blank-control__"
0	0	0	25	7	2	"IKK-alpha "	"O15111"	5230	34040	210	6758	7420	1873	25	6038	6038	6725	1708	25	33	20	0	2344575	0.407	100000.000	100000.000	0.000	0.000	0.000	0.000	0.000	16.610	720	1382	720	1382	316	2572	100	1528	"S180"
0	0	0	25	8	2	"IKK-alpha "	"O15111"	5760	34020	120	6271	7716	2302	29	6108	6108	6865	1793	26	34	28	0	925904	0.475	100000.000	100000.000	0.000	0.000	0.000	0.000	0.000	16.610	163	1608	163	1608	120	820	100	1529	"S180"
0	0	0	25	9	2	"IKK-alpha "	"O15111"	6270	34050	170	7337	7629	1193	15	6151	6151	6984	1863	26	20	8	0	1586816	0.346	100000.000	100000.000	0.000	0.000	0.000	0.000	0.000	16.610	1186	1478	1186	1478	208	1660	100	1530	"S180"
0	0	0	25	1	3	"JAK2"	"O60674"	2260	34720	200	6789	7558	2508	33	5672	5672	6411	1661	25	47	21	0	2388359	0.691	100000.000	100000.000	0.000	0.000	0.000	0.000	0.000	16.610	1117	1886	1117	1886	316	2384	100	1531	"Y119"
0	0	0	25	2	3	"JAK2"	"O60674"	2760	34720	200	7820	7871	2479	31	5627	5627	6348	1805	28	53	26	0	2487287	0.844	100000.000	100000.000	0.000	0.000	0.000	0.000	0.000	16.610	2193	2244	2193	2244	316	2384	100	1532	"Y119"
0	0	0	25	3	3	"JAK2"	"O60674"	3260	34710	200	7946	7916	2568	32	5680	5680	6341	1581	24	53	31	0	2501530	0.996	100000.000	100000.000	0.000	0.000	0.000	0.000	0.000	16.610	2266	2236	2266	2236	316	2384	100	1533	"Y119"
0	0	0	25	4	3	"K8"	"P05787"	3760	34730	190	5684	6194	1314	21	5815	5815	6473	1958	30	10	4	0	1585629	-0.142	100000.000	100000.000	0.000	0.000	0.000	0.000	0.000	16.610	-131	379	-131	379	256	2088	100	1534	"Y267"
0	0	0	25	5	3	"K8"	"P05787"	4260	34710	200	5650	5922	959	16	5924	5924	6569	1733	26	7	1	0	1871383	-0.373	100000.000	100000.000	0.000	0.000	0.000	0.000	0.000	16.610	-274	-2	-274	-2	316	2384	100	1535	"Y267"
0	0	0	25	6	3	"K8"	"P05787"	4760	34700	200	5633	5884	912	15	5953	5953	6610	1614	24	6	1	0	1859357	-0.450	100000.000	100000.000	0.000	0.000	0.000	0.000	0.000	16.610	-320	-69	-320	-69	316	2384	100	1536	"Y267"
0	0	0	25	7	3	"blank-control__"	"AA"	5260	34680	200	6169	6892	1593	23	6102	6102	6767	1650	24	20	14	0	2177859	0.076	100000.000	100000.000	0.000	0.000	0.000	0.000	0.000	16.610	67	790	67	790	316	2384	100	1537	"blank-control__"
0	0	0	25	8	3	"blank-control__"	"AA"	5760	34700	200	6220	6645	1165	17	6193	6193	6830	1553	22	13	7	0	2099727	-0.119	100000.000	100000.000	0.000	0.000	0.000	0.000	0.000	16.610	27	452	27	452	316	2384	100	1538	"blank-control__"
0	0	0	25	9	3	"blank-control__"	"AA"	6270	34720	240	6231	7211	1975	27	6191	6191	6896	1728	25	23	16	0	3316848	0.182	100000.000	100000.000	0.000	0.000	0.000	0.000	0.000	16.610	40	1020	40	1020	460	3460	100	1539	"blank-control__"
0	0	0	25	1	4	"Mnk1"	"Q9BUB5"	2250	35350	250	5870	6882	2153	31	5744	5744	6365	1624	25	30	17	0	3165649	0.318	100000.000	100000.000	0.000	0.000	0.000	0.000	0.000	16.610	126	1138	126	1138	460	3704	100	1540	"T255"
0	0	0	25	2	4	"Mnk1"	"Q9BUB5"	2760	35360	150	8675	8148	2263	27	5609	5609	6230	1599	25	61	48	0	1271032	1.199	100000.000	100000.000	0.000	0.000	0.000	0.000	0.000	16.610	3066	2539	3066	2539	156	1272	100	1541	"T255"
0	0	0	25	3	4	"Mnk1"	"Q9BUB5"	3240	35350	120	6365	7417	2229	30	5620	5620	6189	1354	21	40	35	0	890055	0.907	100000.000	100000.000	0.000	0.000	0.000	0.000	0.000	16.610	745	1797	745	1797	120	820	100	1542	"T255"
0	0	0	25	4	4	"NFkB-p100 "	"Q00653"	3720	35340	200	5836	6443	1337	20	5770	5770	6327	1627	25	20	6	0	2035959	0.071	100000.000	100000.000	0.000	0.000	0.000	0.000	0.000	16.610	66	673	66	673	316	2384	100	1543	"S108"
0	0	0	25	5	4	"NFkB-p100 "	"Q00653"	4240	35340	200	6486	6911	1469	21	5944	5944	6626	1637	24	24	10	0	2183841	0.174	100000.000	100000.000	0.000	0.000	0.000	0.000	0.000	16.610	542	967	542	967	316	2384	100	1544	"S108"
0	0	0	25	6	4	"NFkB-p100 "	"Q00653"	4740	35340	200	6330	6606	1127	17	6094	6094	6750	1604	23	13	3	0	2087347	-0.090	100000.000	100000.000	0.000	0.000	0.000	0.000	0.000	16.610	236	512	236	512	316	2384	100	1545	"S108"
0	0	0	25	7	4	"PIK3R1 "	"P27986"	5230	35310	160	6150	6920	1849	26	6117	6117	6689	1538	22	20	13	0	1439433	0.150	100000.000	100000.000	0.000	0.000	0.000	0.000	0.000	16.610	33	803	33	803	208	1512	100	1546	"Y556"
0	0	0	25	8	4	"PIK3R1 "	"P27986"	5740	35340	210	6173	6739	1539	22	6176	6176	6768	1500	22	16	9	0	2129603	-0.019	100000.000	100000.000	0.000	0.000	0.000	0.000	0.000	16.610	-3	563	-3	563	316	2572	100	1547	"Y556"
0	0	0	25	9	4	"PIK3R1 "	"P27986"	6230	35330	200	6091	6434	1091	16	6195	6195	6873	1535	22	10	4	0	2033102	-0.286	100000.000	100000.000	0.000	0.000	0.000	0.000	0.000	16.610	-104	239	-104	239	316	2384	100	1548	"Y556"
0	0	0	25	1	5	"blank-control__"	"AA"	2280	35960	200	5732	6392	1673	26	5754	5754	6502	2400	36	12	2	0	2019967	-0.046	100000.000	100000.000	0.000	0.000	0.000	0.000	0.000	16.610	-22	638	-22	638	316	2384	100	1549	"blank-control__"
0	0	0	25	2	5	"blank-control__"	"AA"	2780	35960	210	5736	6245	1321	21	5675	5675	6335	1839	29	16	4	0	1973446	-0.049	100000.000	100000.000	0.000	0.000	0.000	0.000	0.000	16.610	61	570	61	570	316	2572	100	1550	"blank-control__"
0	0	0	25	3	5	"blank-control__"	"AA"	3260	35970	200	5678	6322	2172	34	5692	5692	6292	1762	28	15	3	0	1997815	0.017	100000.000	100000.000	0.000	0.000	0.000	0.000	0.000	16.610	-14	630	-14	630	316	2384	100	1551	"blank-control__"
0	0	0	25	4	5	"Rack1"	"P63244"	3750	35990	180	6231	6730	1454	21	5847	5847	6387	1360	21	25	13	0	1722807	0.252	100000.000	100000.000	0.000	0.000	0.000	0.000	0.000	16.610	384	883	384	883	256	1924	100	1552	"y52"
0	0	0	25	5	5	"Rack1"	"P63244"	4260	35970	150	6044	6767	1547	22	5981	5981	6596	1516	22	25	14	0	1055662	0.113	100000.000	100000.000	0.000	0.000	0.000	0.000	0.000	16.610	63	786	63	786	156	1272	100	1553	"y52"
0	0	0	25	6	5	"Rack1"	"P63244"	4770	35960	200	6192	6512	1054	16	6070	6070	6606	1393	21	14	6	0	2057734	-0.067	100000.000	100000.000	0.000	0.000	0.000	0.000	0.000	16.610	122	442	122	442	316	2384	100	1554	"y52"
0	0	0	25	7	5	"Shc1"	"P29353"	5280	35960	180	6264	7099	1630	22	6174	6174	6851	1547	22	28	16	0	1817455	0.160	100000.000	100000.000	0.000	0.000	0.000	0.000	0.000	16.610	90	925	90	925	256	1924	100	1555	"Y349"
0	0	0	25	8	5	"Shc1"	"P29353"	5750	35940	180	6404	7457	1849	24	6222	6222	6986	1705	24	30	21	0	1909073	0.276	100000.000	100000.000	0.000	0.000	0.000	0.000	0.000	16.610	182	1235	182	1235	256	1924	100	1556	"Y349"
0	0	0	25	9	5	"Shc1"	"P29353"	6250	35960	120	7479	7808	1805	23	6248	6248	6949	1634	23	43	21	0	936946	0.526	100000.000	100000.000	0.000	0.000	0.000	0.000	0.000	16.610	1231	1560	1231	1560	120	820	100	1557	"Y349"
0	0	0	25	1	6	"Smad6"	"O43541"	2280	36650	220	6277	7243	2213	30	5995	5995	6663	1751	26	28	12	0	2839192	0.331	100000.000	100000.000	0.000	0.000	0.000	0.000	0.000	16.610	282	1248	282	1248	392	2896	100	1558	"S435"
0	0	0	25	2	6	"Smad6"	"O43541"	2760	36640	200	5816	6478	1523	23	5807	5807	6421	1485	23	18	9	0	2047203	0.038	100000.000	100000.000	0.000	0.000	0.000	0.000	0.000	16.610	9	671	9	671	316	2384	100	1559	"S435"
0	0	0	25	3	6	"Smad6"	"O43541"	3260	36640	200	6871	7871	2306	29	5923	5923	6869	2044	29	38	22	0	2487143	0.490	100000.000	100000.000	0.000	0.000	0.000	0.000	0.000	16.610	948	1948	948	1948	316	2384	100	1560	"S435"
0	0	0	25	4	6	"TGFBR1"	"P36897"	3760	36640	200	6059	6773	2038	30	6072	6072	6687	1616	24	21	7	0	2140229	0.053	100000.000	100000.000	0.000	0.000	0.000	0.000	0.000	16.610	-13	701	-13	701	316	2384	100	1561	"T200"
0	0	0	25	5	6	"TGFBR1"	"P36897"	4250	36630	200	6019	6685	1791	26	6089	6089	6631	1667	25	21	8	0	2112485	0.032	100000.000	100000.000	0.000	0.000	0.000	0.000	0.000	16.610	-70	596	-70	596	316	2384	100	1562	"T200"
0	0	0	25	6	6	"TGFBR1"	"P36897"	4750	36630	200	6004	6449	1210	18	6128	6128	6743	1858	27	13	2	0	2038003	-0.158	100000.000	100000.000	0.000	0.000	0.000	0.000	0.000	16.610	-124	321	-124	321	316	2384	100	1563	"T200"
0	0	0	25	7	6	"TrKA"	"P04629"	5250	36640	180	11308	10137	3087	30	6207	6207	6783	1469	21	66	60	0	2595191	2.283	100000.000	100000.000	0.000	0.000	0.000	0.000	0.000	16.610	5101	3930	5101	3930	256	1924	100	1564	"Y757"
0	0	0	25	8	6	"TrKA"	"P04629"	5770	36640	130	12584	12502	1588	12	6190	6190	6674	1296	19	98	94	0	1500279	4.497	100000.000	100000.000	0.000	0.000	0.000	0.000	0.000	16.610	6394	6312	6394	6312	120	940	100	1565	"Y757"
0	0	0	25	9	6	"TrKA"	"P04629"	6260	36630	150	11507	10675	2464	23	6188	6188	6839	1535	22	80	76	0	1665268	2.499	100000.000	100000.000	0.000	0.000	0.000	0.000	0.000	16.610	5319	4487	5319	4487	156	1272	100	1566	"Y757"
-75	0	0	25	1	7	"empty"	"empty"	2260	37270	200	6005	6572	2123	32	6147	6147	6917	2057	29	11	2	0	2076691	-0.168	100000.000	100000.000	0.000	0.000	0.000	0.000	0.000	16.610	-142	425	-142	425	316	2384	100	1567	"empty"
-75	0	0	25	2	7	"empty"	"empty"	2760	37270	200	5833	6424	1454	22	5836	5836	6546	1999	30	14	5	0	2030135	-0.061	100000.000	100000.000	0.000	0.000	0.000	0.000	0.000	16.610	-3	588	-3	588	316	2384	100	1568	"empty"
-75	0	0	25	3	7	"empty"	"empty"	3260	37270	200	5876	6321	1188	18	5824	5824	6343	1545	24	14	5	0	1997308	-0.014	100000.000	100000.000	0.000	0.000	0.000	0.000	0.000	16.610	52	497	52	497	316	2384	100	1569	"empty"
-75	0	0	25	4	7	"empty"	"empty"	3760	37270	200	6083	7045	3993	56	6016	6016	6591	1732	26	15	7	0	2226296	0.262	100000.000	100000.000	0.000	0.000	0.000	0.000	0.000	16.610	67	1029	67	1029	316	2384	100	1570	"empty"
-75	0	0	25	5	7	"empty"	"empty"	4260	37270	200	6163	6783	1515	22	6075	6075	6678	2199	32	16	3	0	2143271	0.048	100000.000	100000.000	0.000	0.000	0.000	0.000	0.000	16.610	88	708	88	708	316	2384	100	1571	"empty"
-75	0	0	25	6	7	"empty"	"empty"	4760	37270	200	6189	6660	1368	20	6179	6179	6832	1843	26	16	5	0	2104557	-0.093	100000.000	100000.000	0.000	0.000	0.000	0.000	0.000	16.610	10	481	10	481	316	2384	100	1572	"empty"
-75	0	0	25	7	7	"empty"	"empty"	5260	37270	200	6145	6680	1389	20	6164	6164	6812	1872	27	13	7	0	2110855	-0.071	100000.000	100000.000	0.000	0.000	0.000	0.000	0.000	16.610	-19	516	-19	516	316	2384	100	1573	"empty"
-75	0	0	25	8	7	"empty"	"empty"	5760	37270	200	6149	6468	1031	15	6212	6212	6874	1974	28	6	2	0	2043737	-0.206	100000.000	100000.000	0.000	0.000	0.000	0.000	0.000	16.610	-63	256	-63	256	316	2384	100	1574	"empty"
-75	0	0	25	9	7	"empty"	"empty"	6260	37270	200	6235	6850	1484	21	6217	6217	6960	2279	32	14	2	0	2164563	-0.048	100000.000	100000.000	0.000	0.000	0.000	0.000	0.000	16.610	18	633	18	633	316	2384	100	1575	"empty"
0	0	0	26	1	1	"PPP2CA "	"P67775"	6790	33510	190	6244	7711	2539	32	6126	6126	7081	2208	31	30	21	0	1974064	0.285	100000.000	100000.000	0.000	0.000	0.000	0.000	0.000	16.610	118	1585	118	1585	256	2088	100	1576	"T304"
0	0	0	26	2	1	"PPP2CA "	"P67775"	7260	33470	240	6142	7410	2751	37	6115	6115	7319	2682	36	19	12	0	3408382	0.034	100000.000	100000.000	0.000	0.000	0.000	0.000	0.000	16.610	27	1295	27	1295	460	3460	100	1577	"T304"
0	0	0	26	3	1	"PPP2CA "	"P67775"	7770	33480	200	6024	6943	2484	35	6111	6111	7476	3004	40	14	9	0	2194039	-0.177	100000.000	100000.000	0.000	0.000	0.000	0.000	0.000	16.610	-87	832	-87	832	316	2384	100	1578	"T304"
0	0	0	26	4	1	"Rab4"	"P20338"	8270	33450	170	8376	9226	3577	38	5959	5959	7410	3147	42	39	25	0	1919105	0.577	100000.000	100000.000	0.000	0.000	0.000	0.000	0.000	16.610	2417	3267	2417	3267	208	1660	100	1579	"S199"
0	0	0	26	5	1	"Rab4"	"P20338"	8790	33460	130	6081	8680	3962	45	6211	6211	8379	3762	44	30	20	0	1041614	0.080	100000.000	100000.000	0.000	0.000	0.000	0.000	0.000	16.610	-130	2469	-130	2469	120	940	100	1580	"S199"
0	0	0	26	6	1	"Rab4"	"P20338"	9290	33460	200	6169	7983	3081	38	5913	5913	7445	3171	42	27	15	0	2522643	0.170	100000.000	100000.000	0.000	0.000	0.000	0.000	0.000	16.610	256	2070	256	2070	316	2384	100	1581	"S199"
0	0	0	26	7	1	"STAT1 "	"P42224"	9780	33470	240	5601	6988	2929	41	5661	5661	7068	3045	43	19	15	0	3214652	-0.026	100000.000	100000.000	0.000	0.000	0.000	0.000	0.000	16.610	-60	1327	-60	1327	460	3460	100	1582	"S727"
0	0	0	26	8	1	"STAT1 "	"P42224"	10300	33450	230	5425	7348	5018	68	5389	5389	6570	2570	39	27	20	0	2880515	0.303	100000.000	100000.000	0.000	0.000	0.000	0.000	0.000	16.610	36	1959	36	1959	392	3108	100	1583	"S727"
0	0	0	26	9	1	"STAT1 "	"P42224"	10820	33420	250	5490	6921	2711	39	5246	5246	6383	2461	38	25	18	0	3183815	0.219	100000.000	100000.000	0.000	0.000	0.000	0.000	0.000	16.610	244	1675	244	1675	460	3621	100	1584	"S727"
0	0	0	26	1	2	"STAT4 "	"Q14765"	6770	34140	200	7750	7996	1655	20	6141	6141	6862	1828	26	33	9	0	2526866	0.620	100000.000	100000.000	0.000	0.000	0.000	0.000	0.000	16.610	1609	1855	1609	1855	316	2384	100	1585	"S722"
0	0	0	26	2	2	"STAT4 "	"Q14765"	7280	34130	190	7585	7713	1196	15	6096	6096	6919	2061	29	20	2	0	1974623	0.385	100000.000	100000.000	0.000	0.000	0.000	0.000	0.000	16.610	1489	1617	1489	1617	256	2088	100	1586	"S722"
0	0	0	26	3	2	"STAT4 "	"Q14765"	7800	34140	190	7360	7545	1578	20	6082	6082	6958	2242	32	12	2	0	1931642	0.262	100000.000	100000.000	0.000	0.000	0.000	0.000	0.000	16.610	1278	1463	1278	1463	256	2088	100	1587	"S722"
0	0	0	26	4	2	"STMN1"	"P16949"	8290	34120	200	6153	7028	2317	32	6116	6116	7557	2998	39	14	6	0	2220719	-0.176	100000.000	100000.000	0.000	0.000	0.000	0.000	0.000	16.610	37	912	37	912	316	2384	100	1588	"S37"
0	0	0	26	5	2	"STMN1"	"P16949"	8790	34120	200	5760	6340	2103	33	5981	5981	7633	3629	47	8	2	0	2003520	-0.356	100000.000	100000.000	0.000	0.000	0.000	0.000	0.000	16.610	-221	359	-221	359	316	2384	100	1589	"S37"
0	0	0	26	6	2	"STMN1"	"P16949"	9300	34110	200	5819	7122	3553	49	5947	5947	7557	3583	47	16	11	0	2250580	-0.121	100000.000	100000.000	0.000	0.000	0.000	0.000	0.000	16.610	-128	1175	-128	1175	316	2384	100	1590	"S37"
0	0	0	26	7	2	"ACC1"	"Q13085 "	9800	34110	200	6012	6951	2431	34	5879	5879	7375	3145	42	12	8	0	2196463	-0.135	100000.000	100000.000	0.000	0.000	0.000	0.000	0.000	16.610	133	1072	133	1072	316	2384	100	1591	"S1263"
0	0	0	26	8	2	"ACC1"	"Q13085 "	10300	34100	200	5681	6582	2290	34	5648	5648	6915	2878	41	11	7	0	2080019	-0.116	100000.000	100000.000	0.000	0.000	0.000	0.000	0.000	16.610	33	934	33	934	316	2384	100	1592	"S1263"
0	0	0	26	9	2	"ACC1"	"Q13085 "	10810	34100	200	5374	6834	2659	38	5241	5241	6362	2511	39	23	17	0	2159495	0.188	100000.000	100000.000	0.000	0.000	0.000	0.000	0.000	16.610	133	1593	133	1593	316	2384	100	1593	"S1263"
0	0	0	26	1	3	"TRAF6"	"Q9Y4K3"	6800	34760	180	6254	7214	2688	37	6159	6159	6920	1887	27	21	10	0	1846715	0.156	100000.000	100000.000	0.000	0.000	0.000	0.000	0.000	16.610	95	1055	95	1055	256	1924	100	1594	"Y353"
0	0	0	26	2	3	"TRAF6"	"Q9Y4K3"	7270	34750	180	6108	6893	1951	28	6071	6071	6765	1811	26	18	11	0	1764617	0.071	100000.000	100000.000	0.000	0.000	0.000	0.000	0.000	16.610	37	822	37	822	256	1924	100	1595	"Y353"
0	0	0	26	3	3	"TRAF6"	"Q9Y4K3"	7790	34750	200	6071	6992	2298	32	6050	6050	6964	2333	33	17	11	0	2209608	0.012	100000.000	100000.000	0.000	0.000	0.000	0.000	0.000	16.610	21	942	21	942	316	2384	100	1596	"Y353"
0	0	0	26	4	3	"BLNK"	"Q8WV28"	8290	34750	200	6014	7279	3202	43	6012	6012	7216	2656	36	22	9	0	2300168	0.024	100000.000	100000.000	0.000	0.000	0.000	0.000	0.000	16.610	2	1267	2	1267	316	2384	100	1597	"Y72"
0	0	0	26	5	3	"BLNK"	"Q8WV28"	8800	34750	200	5964	6992	2218	31	5959	5959	7312	2855	39	15	8	0	2209318	-0.112	100000.000	100000.000	0.000	0.000	0.000	0.000	0.000	16.610	5	1033	5	1033	316	2384	100	1598	"Y72"
0	0	0	26	6	3	"BLNK"	"Q8WV28"	9300	34740	200	5988	7190	2662	37	5986	5986	7315	2913	39	17	9	0	2272157	-0.043	100000.000	100000.000	0.000	0.000	0.000	0.000	0.000	16.610	2	1204	2	1204	316	2384	100	1599	"Y72"
0	0	0	26	7	3	"CD19"	"P15391"	9820	34730	250	6363	8275	3514	42	6144	6144	7763	3174	40	25	19	0	3806485	0.161	100000.000	100000.000	0.000	0.000	0.000	0.000	0.000	16.610	219	2131	219	2131	460	3704	100	1600	"Y531"
0	0	0	26	8	3	"CD19"	"P15391"	10310	34750	200	6055	7291	2558	35	6041	6041	7692	3255	42	19	8	0	2303809	-0.123	100000.000	100000.000	0.000	0.000	0.000	0.000	0.000	16.610	14	1250	14	1250	316	2384	100	1601	"Y531"
0	0	0	26	9	3	"CD19"	"P15391"	10810	34770	240	5776	7600	3060	40	5519	5519	6704	2786	41	31	20	0	3495885	0.322	100000.000	100000.000	0.000	0.000	0.000	0.000	0.000	16.610	257	2081	257	2081	460	3396	100	1602	"Y531"
0	0	0	26	1	4	"p300"	"Q09472"	6800	35400	200	6005	6393	3499	54	6121	6121	6774	1625	23	6	3	0	2020078	-0.234	100000.000	100000.000	0.000	0.000	0.000	0.000	0.000	16.610	-116	272	-116	272	316	2384	100	1603	"S2279"
0	0	0	26	2	4	"p300"	"Q09472"	7300	35400	200	5978	6329	1461	23	6070	6070	6740	1686	25	13	6	0	1999895	-0.244	100000.000	100000.000	0.000	0.000	0.000	0.000	0.000	16.610	-92	259	-92	259	316	2384	100	1604	"S2279"
0	0	0	26	3	4	"p300"	"Q09472"	7800	35390	200	5858	6319	1716	27	6013	6013	6724	1963	29	13	8	0	1996898	-0.206	100000.000	100000.000	0.000	0.000	0.000	0.000	0.000	16.610	-155	306	-155	306	316	2384	100	1605	"S2279"
0	0	0	26	4	4	"fyn"	"P06241"	8300	35390	200	5891	6676	2176	32	5953	5953	6864	2235	32	13	9	0	2109624	-0.084	100000.000	100000.000	0.000	0.000	0.000	0.000	0.000	16.610	-62	723	-62	723	316	2384	100	1606	"Y420"
0	0	0	26	5	4	"fyn"	"P06241"	8800	35390	200	5930	7203	2585	35	5920	5920	7123	2633	36	20	15	0	2276155	0.030	100000.000	100000.000	0.000	0.000	0.000	0.000	0.000	16.610	10	1283	10	1283	316	2384	100	1607	"Y420"
0	0	0	26	6	4	"fyn"	"P06241"	9310	35390	200	5955	7141	2778	38	5959	5959	7493	3189	42	14	10	0	2256467	-0.110	100000.000	100000.000	0.000	0.000	0.000	0.000	0.000	16.610	-4	1182	-4	1182	316	2384	100	1608	"Y420"
0	0	0	26	7	4	"HSP27"	"P04792"	9810	35410	220	6339	8522	3819	44	6091	6091	7871	3471	44	27	20	0	3340805	0.188	100000.000	100000.000	0.000	0.000	0.000	0.000	0.000	16.610	248	2431	248	2431	392	2896	100	1609	"S78"
0	0	0	26	8	4	"HSP27"	"P04792"	10310	35380	220	7151	8927	4052	45	6110	6110	7694	3402	44	28	20	0	3499197	0.362	100000.000	100000.000	0.000	0.000	0.000	0.000	0.000	16.610	1041	2817	1041	2817	392	2896	100	1610	"S78"
0	0	0	26	9	4	"HSP27"	"P04792"	10820	35380	210	6451	7777	3166	40	5781	5781	7292	3188	43	22	17	0	2457547	0.152	100000.000	100000.000	0.000	0.000	0.000	0.000	0.000	16.610	670	1996	670	1996	316	2572	100	1611	"S78"
0	0	0	26	1	5	"IL-8R B "	"P25025"	6810	36050	200	6212	6635	1306	19	6161	6161	6772	1551	22	10	7	0	2096676	-0.088	100000.000	100000.000	0.000	0.000	0.000	0.000	0.000	16.610	51	474	51	474	316	2384	100	1612	"S352"
0	0	0	26	2	5	"IL-8R B "	"P25025"	7320	36060	180	6169	6871	2498	36	6048	6048	6621	1578	23	17	12	0	1759055	0.158	100000.000	100000.000	0.000	0.000	0.000	0.000	0.000	16.610	121	823	121	823	256	1924	100	1613	"S352"
0	0	0	26	3	5	"IL-8R B "	"P25025"	7830	36030	180	5960	6383	1377	21	5987	5987	6772	2039	30	11	4	0	1634024	-0.191	100000.000	100000.000	0.000	0.000	0.000	0.000	0.000	16.610	-27	396	-27	396	256	1924	100	1614	"S352"
0	0	0	26	4	5	"IRF-3 "	"Q14653"	8300	36040	220	6104	6707	1625	24	5889	5889	6715	2121	31	14	9	0	2629331	-0.004	100000.000	100000.000	0.000	0.000	0.000	0.000	0.000	16.610	215	818	215	818	392	2896	100	1615	"S385"
0	0	0	26	5	5	"IRF-3 "	"Q14653"	8790	36040	200	6016	6366	1239	19	5871	5871	6859	2255	32	5	0	0	2011509	-0.219	100000.000	100000.000	0.000	0.000	0.000	0.000	0.000	16.610	145	495	145	495	316	2384	100	1616	"S385"
0	0	0	26	6	5	"IRF-3 "	"Q14653"	9280	36040	310	6108	7632	3481	45	5942	5942	7194	2728	37	21	14	0	5464654	0.161	100000.000	100000.000	0.000	0.000	0.000	0.000	0.000	16.610	166	1690	166	1690	716	5288	100	1617	"S385"
0	0	0	26	7	5	"LSD1"	"O60341"	9800	36020	200	6956	8350	3157	37	6046	6046	7493	3204	42	28	18	0	2638605	0.267	100000.000	100000.000	0.000	0.000	0.000	0.000	0.000	16.610	910	2304	910	2304	316	2384	100	1618	"S131"
0	0	0	26	8	5	"LSD1"	"O60341"	10310	36030	200	6371	8329	3285	39	6131	6131	7806	3574	45	24	13	0	2631942	0.146	100000.000	100000.000	0.000	0.000	0.000	0.000	0.000	16.610	240	2198	240	2198	316	2384	100	1619	"S131"
0	0	0	26	9	5	"LSD1"	"O60341"	10820	36040	260	6156	8292	3492	42	5971	5971	7626	3450	45	27	17	0	4477936	0.193	100000.000	100000.000	0.000	0.000	0.000	0.000	0.000	16.610	185	2321	185	2321	540	3930	100	1620	"S131"
0	0	0	26	1	6	"MAPKAPK5"	"Q8IW41"	6800	36690	140	7974	8441	2606	30	6131	6131	6655	1474	22	50	44	0	1316820	1.212	100000.000	100000.000	0.000	0.000	0.000	0.000	0.000	16.610	1843	2310	1843	2310	156	1140	100	1621	"T182"
0	0	0	26	2	6	"MAPKAPK5"	"Q8IW41"	7300	36690	140	7260	8137	2360	29	6065	6065	6727	1726	25	47	35	0	1269415	0.817	100000.000	100000.000	0.000	0.000	0.000	0.000	0.000	16.610	1195	2072	1195	2072	156	1140	100	1622	"T182"
0	0	0	26	3	6	"MAPKAPK5"	"Q8IW41"	7810	36680	150	8666	8402	2286	27	5963	5963	6568	1681	25	57	43	0	1310713	1.091	100000.000	100000.000	0.000	0.000	0.000	0.000	0.000	16.610	2703	2439	2703	2439	156	1272	100	1623	"T182"
0	0	0	26	4	6	"P27kip1"	"P46527"	8300	36670	130	6011	6784	1795	26	5914	5914	6692	1917	28	17	12	0	814039	0.048	100000.000	100000.000	0.000	0.000	0.000	0.000	0.000	16.610	97	870	97	870	120	940	100	1624	"T157"
0	0	0	26	5	6	"P27kip1"	"P46527"	8810	36690	230	5952	7096	2446	34	5873	5873	6741	2150	31	20	15	0	2781798	0.165	100000.000	100000.000	0.000	0.000	0.000	0.000	0.000	16.610	79	1223	79	1223	392	3108	100	1625	"T157"
0	0	0	26	6	6	"P27kip1"	"P46527"	9310	36700	170	6112	7149	2243	31	5942	5942	7190	2700	37	18	10	0	1487063	-0.015	100000.000	100000.000	0.000	0.000	0.000	0.000	0.000	16.610	170	1207	170	1207	208	1660	100	1626	"T157"
0	0	0	26	7	6	"p67phox"	"P19878"	9800	36690	200	5654	6520	2284	35	6074	6074	7457	3307	44	13	3	0	2060284	-0.283	100000.000	100000.000	0.000	0.000	0.000	0.000	0.000	16.610	-420	446	-420	446	316	2384	100	1627	"T233"
0	0	0	26	8	6	"p67phox"	"P19878"	10290	36690	200	5702	6549	2258	34	6258	6258	8696	7733	88	2	0	0	2069429	-0.278	100000.000	100000.000	0.000	0.000	0.000	0.000	0.000	16.610	-556	291	-556	291	316	2384	100	1628	"T233"
0	0	0	26	9	6	"p67phox"	"P19878"	10790	36710	140	6121	7639	2723	35	6206	6206	7651	3193	41	25	7	0	1191729	-0.004	100000.000	100000.000	0.000	0.000	0.000	0.000	0.000	16.610	-85	1433	-85	1433	156	1140	100	1629	"T233"
-75	0	0	26	1	7	"empty"	"empty"	6800	37330	200	6185	6818	1619	23	6184	6184	6820	1643	24	17	11	0	2154544	-0.001	100000.000	100000.000	0.000	0.000	0.000	0.000	0.000	16.610	1	634	1	634	316	2384	100	1630	"empty"
-75	0	0	26	2	7	"empty"	"empty"	7300	37330	200	6166	6993	1871	26	6146	6146	6889	1834	26	20	13	0	2209912	0.057	100000.000	100000.000	0.000	0.000	0.000	0.000	0.000	16.610	20	847	20	847	316	2384	100	1631	"empty"
-75	0	0	26	3	7	"empty"	"empty"	7800	37330	200	6125	6781	1709	25	6107	6107	6878	1974	28	16	8	0	2142720	-0.049	100000.000	100000.000	0.000	0.000	0.000	0.000	0.000	16.610	18	674	18	674	316	2384	100	1632	"empty"
-75	0	0	26	4	7	"empty"	"empty"	8300	37330	200	5896	6512	1740	26	5935	5935	6639	2073	31	13	8	0	2057877	-0.061	100000.000	100000.000	0.000	0.000	0.000	0.000	0.000	16.610	-39	577	-39	577	316	2384	100	1633	"empty"
-75	0	0	26	5	7	"empty"	"empty"	8800	37330	200	5960	6797	2032	29	5917	5917	6772	2009	29	17	12	0	2147866	0.012	100000.000	100000.000	0.000	0.000	0.000	0.000	0.000	16.610	43	880	43	880	316	2384	100	1634	"empty"
-75	0	0	26	6	7	"empty"	"empty"	9300	37330	200	6063	7365	2537	34	5925	5925	6869	2374	34	22	15	0	2327337	0.209	100000.000	100000.000	0.000	0.000	0.000	0.000	0.000	16.610	138	1440	138	1440	316	2384	100	1635	"empty"
-75	0	0	26	7	7	"empty"	"empty"	9800	37330	200	6092	7120	2544	35	6127	6127	7316	2627	35	16	11	0	2249875	-0.075	100000.000	100000.000	0.000	0.000	0.000	0.000	0.000	16.610	-35	993	-35	993	316	2384	100	1636	"empty"
-75	0	0	26	8	7	"empty"	"empty"	10300	37330	200	6215	7612	3289	43	6233	6233	7591	3028	39	18	12	0	2405414	0.007	100000.000	100000.000	0.000	0.000	0.000	0.000	0.000	16.610	-18	1379	-18	1379	316	2384	100	1637	"empty"
-75	0	0	26	9	7	"empty"	"empty"	10800	37330	200	6312	7613	3127	41	6354	6354	7923	3300	41	16	12	0	2405674	-0.094	100000.000	100000.000	0.000	0.000	0.000	0.000	0.000	16.610	-42	1259	-42	1259	316	2384	100	1638	"empty"
0	0	0	27	1	1	"Jak2 "	"O60674"	11260	33460	220	10358	9148	3602	39	5208	5208	6282	2394	38	56	51	0	3586099	1.197	100000.000	100000.000	0.000	0.000	0.000	0.000	0.000	16.610	5150	3940	5150	3940	392	2865	100	1639	"Y221"
0	0	0	27	2	1	"Jak2 "	"O60674"	11750	33480	160	12496	11897	4659	39	5318	5318	6604	2672	40	85	79	0	2474645	1.981	100000.000	100000.000	0.000	0.000	0.000	0.000	0.000	16.610	7178	6579	7178	6579	208	1512	100	1640	"Y221"
0	0	0	27	3	1	"Jak2 "	"O60674"	12260	33450	160	12838	11450	3141	27	5414	5414	6570	2795	42	78	73	0	2381696	1.746	100000.000	100000.000	0.000	0.000	0.000	0.000	0.000	16.610	7424	6036	7424	6036	208	1512	100	1641	"Y221"
0	0	0	27	4	1	"K8"	"P05787"	12740	33480	230	5375	6642	2568	38	5375	5375	6597	2811	42	21	10	0	2603661	0.016	0.000	100000.000	0.000	0.000	0.000	0.000	0.000	Error	0	1267	0	1267	392	3108	100	1642	"S74"
0	0	0	27	5	1	"K8"	"P05787"	13240	33460	200	5162	6014	2004	33	5366	5366	6675	2887	43	14	3	0	1900332	-0.229	100000.000	100000.000	0.000	0.000	0.000	0.000	0.000	16.610	-204	648	-204	648	316	2384	100	1643	"S74"
0	0	0	27	6	1	"K8"	"P05787"	13740	33460	200	5120	5491	1162	21	5406	5406	6669	2914	43	6	0	0	1735281	-0.404	100000.000	100000.000	0.000	0.000	0.000	0.000	0.000	16.610	-286	85	-286	85	316	2384	100	1644	"S74"
0	0	0	27	7	1	"Met "	"P08581"	14260	33480	160	5817	6654	2282	34	5426	5426	6499	2616	40	14	9	0	1384054	0.059	100000.000	100000.000	0.000	0.000	0.000	0.000	0.000	16.610	391	1228	391	1228	208	1512	100	1645	"Y1234"
0	0	0	27	8	1	"Met "	"P08581"	14740	33460	200	5698	6134	1566	25	5495	5495	6863	3068	44	6	2	0	1938488	-0.238	100000.000	100000.000	0.000	0.000	0.000	0.000	0.000	16.610	203	639	203	639	316	2384	100	1646	"Y1234"
0	0	0	27	9	1	"Met "	"P08581"	15230	33450	140	6589	7691	2907	37	5538	5538	6643	2802	42	25	12	0	1199835	0.374	100000.000	100000.000	0.000	0.000	0.000	0.000	0.000	16.610	1051	2153	1051	2153	156	1140	100	1647	"Y1234"
0	0	0	27	1	2	"MSK2"	"O75676"	11240	34110	200	5114	5938	2658	44	5146	5146	6146	2333	37	13	9	0	1876270	-0.089	100000.000	100000.000	0.000	0.000	0.000	0.000	0.000	16.610	-32	792	-32	792	316	2384	100	1648	"S360"
0	0	0	27	2	2	"MSK2"	"O75676"	11740	34110	200	5502	7374	3170	42	5230	5230	6316	2501	39	31	22	0	2330171	0.423	100000.000	100000.000	0.000	0.000	0.000	0.000	0.000	16.610	272	2144	272	2144	316	2384	100	1649	"S360"
0	0	0	27	3	2	"MSK2"	"O75676"	12240	34110	200	5275	6251	2252	36	5331	5331	6576	2804	42	16	9	0	1975332	-0.116	100000.000	100000.000	0.000	0.000	0.000	0.000	0.000	16.610	-56	920	-56	920	316	2384	100	1650	"S360"
0	0	0	27	4	2	"NFkB-p100 "	"Q00653"	12740	34110	200	5169	5281	839	15	5374	5374	6737	2962	43	1	0	0	1668758	-0.492	100000.000	100000.000	0.000	0.000	0.000	0.000	0.000	16.610	-205	-93	-205	-93	316	2384	100	1651	"S99"
0	0	0	27	5	2	"NFkB-p100 "	"Q00653"	13240	34100	200	5229	5468	1167	21	5334	5334	6624	2892	43	3	1	0	1727785	-0.400	100000.000	100000.000	0.000	0.000	0.000	0.000	0.000	16.610	-105	134	-105	134	316	2384	100	1652	"S99"
0	0	0	27	6	2	"NFkB-p100 "	"Q00653"	13740	34100	200	5208	6318	2662	42	5345	5345	6352	2564	40	16	12	0	1996408	-0.013	100000.000	100000.000	0.000	0.000	0.000	0.000	0.000	16.610	-137	973	-137	973	316	2384	100	1653	"S99"
0	0	0	27	7	2	"PKACa "	"P17612"	14240	34100	200	5344	5949	2001	33	5425	5425	6588	2731	41	9	5	0	1879975	-0.234	100000.000	100000.000	0.000	0.000	0.000	0.000	0.000	16.610	-81	524	-81	524	316	2384	100	1654	"S10"
0	0	0	27	8	2	"PKACa "	"P17612"	14740	34100	200	5399	5686	1166	20	5690	5690	7374	3414	46	3	0	0	1796621	-0.494	100000.000	100000.000	0.000	0.000	0.000	0.000	0.000	16.610	-291	-4	-291	-4	316	2384	100	1655	"S10"
0	0	0	27	9	2	"PKACa "	"P17612"	15240	34100	200	5518	6028	1649	27	5567	5567	6808	2903	42	7	3	0	1904759	-0.269	100000.000	100000.000	0.000	0.000	0.000	0.000	0.000	16.610	-49	461	-49	461	316	2384	100	1656	"S10"
0	0	0	27	1	3	"p70S6K"	"P23443"	11240	34750	200	5324	6588	3227	48	5226	5226	6202	2329	37	18	12	0	2081670	0.166	100000.000	100000.000	0.000	0.000	0.000	0.000	0.000	16.610	98	1362	98	1362	316	2376	100	1657	"S447"
0	0	0	27	2	3	"p70S6K"	"P23443"	11740	34750	200	5222	5717	1525	26	5212	5212	6522	2895	44	6	2	0	1806698	-0.278	100000.000	100000.000	0.000	0.000	0.000	0.000	0.000	16.610	10	505	10	505	316	2384	100	1658	"S447"
0	0	0	27	3	3	"p70S6K"	"P23443"	12240	34750	200	5353	6440	2773	43	5262	5262	6520	2831	43	13	10	0	2035163	-0.028	100000.000	100000.000	0.000	0.000	0.000	0.000	0.000	16.610	91	1178	91	1178	316	2384	100	1659	"S447"
0	0	0	27	4	3	"PDK1"	"O15530"	12740	34750	130	15777	12107	5285	43	5352	5352	6875	3186	46	61	59	0	1452818	1.642	100000.000	100000.000	0.000	0.000	0.000	0.000	0.000	16.610	10425	6755	10425	6755	120	940	100	1660	"Y376"
0	0	0	27	5	3	"PDK1"	"O15530"	13240	34750	140	13866	11747	5081	43	5472	5472	7280	3501	48	62	55	0	1832543	1.276	100000.000	100000.000	0.000	0.000	0.000	0.000	0.000	16.610	8394	6275	8394	6275	156	1140	100	1661	"Y376"
0	0	0	27	6	3	"PDK1"	"O15530"	13730	34760	110	16359	13597	4758	34	5402	5402	6680	2771	41	77	73	0	1087796	2.496	100000.000	100000.000	0.000	0.000	0.000	0.000	0.000	16.610	10957	8195	10957	8195	80	656	100	1662	"Y376"
0	0	0	27	7	3	"Ripk1"	"Q13546"	14250	34760	220	5847	6850	2336	34	5386	5386	6646	3073	46	18	8	0	2685075	0.066	100000.000	100000.000	0.000	0.000	0.000	0.000	0.000	16.610	461	1464	461	1464	392	2896	100	1663	"Y694"
0	0	0	27	8	3	"Ripk1"	"Q13546"	14750	34750	200	5807	6381	3565	55	5472	5472	6635	2739	41	6	2	0	2016308	-0.093	100000.000	100000.000	0.000	0.000	0.000	0.000	0.000	16.610	335	909	335	909	316	2384	100	1664	"Y694"
0	0	0	27	9	3	"Ripk1"	"Q13546"	15250	34740	180	6384	7292	2715	37	5518	5518	6579	2590	39	23	6	0	1866750	0.275	100000.000	100000.000	0.000	0.000	0.000	0.000	0.000	16.610	866	1774	866	1774	256	1924	100	1665	"Y694"
0	0	0	27	1	4	"SHC3"	"Q92529"	11250	35390	150	6119	7173	2415	33	5359	5359	6452	2676	41	27	12	0	1119055	0.269	100000.000	100000.000	0.000	0.000	0.000	0.000	0.000	16.610	760	1814	760	1814	156	1272	100	1666	"Y341"
0	0	0	27	2	4	"SHC3"	"Q92529"	11740	35370	200	5155	5610	1248	22	5191	5191	6485	2698	41	5	1	0	1772913	-0.324	100000.000	100000.000	0.000	0.000	0.000	0.000	0.000	16.610	-36	419	-36	419	316	2384	100	1667	"Y341"
0	0	0	27	3	4	"SHC3"	"Q92529"	12240	35370	200	5274	6501	2731	42	5192	5192	6346	2609	41	15	12	0	2054291	0.059	100000.000	100000.000	0.000	0.000	0.000	0.000	0.000	16.610	82	1309	82	1309	316	2384	100	1668	"Y341"
0	0	0	27	4	4	"Smad3 "	"P84022"	12740	35370	200	5273	5980	2095	35	5263	5263	6606	3385	51	10	5	0	1889597	-0.185	100000.000	100000.000	0.000	0.000	0.000	0.000	0.000	16.610	10	717	10	717	316	2384	100	1669	"S208"
0	0	0	27	5	4	"Smad3 "	"P84022"	13240	35370	200	5356	6084	2344	38	5284	5284	6616	3004	45	9	6	0	1922602	-0.177	100000.000	100000.000	0.000	0.000	0.000	0.000	0.000	16.610	72	800	72	800	316	2384	100	1670	"S208"
0	0	0	27	6	4	"Smad3 "	"P84022"	13750	35370	200	5427	6514	2664	40	5289	5289	6415	2951	46	15	11	0	2058413	0.034	100000.000	100000.000	0.000	0.000	0.000	0.000	0.000	16.610	138	1225	138	1225	316	2384	100	1671	"S208"
0	0	0	27	7	4	"TAK1 "	"O43318"	14250	35370	200	5540	6753	2815	41	5382	5382	6694	2824	42	15	12	0	2134031	0.021	100000.000	100000.000	0.000	0.000	0.000	0.000	0.000	16.610	158	1371	158	1371	316	2384	100	1672	"T187"
0	0	0	27	8	4	"TAK1 "	"O43318"	14730	35360	210	5556	6463	2427	37	5385	5385	6371	2525	39	13	9	0	2042225	0.036	100000.000	100000.000	0.000	0.000	0.000	0.000	0.000	16.610	171	1078	171	1078	316	2572	100	1673	"T187"
0	0	0	27	9	4	"TAK1 "	"O43318"	15270	35370	200	5650	6852	2623	38	5465	5465	6540	2543	38	20	13	0	2165338	0.123	100000.000	100000.000	0.000	0.000	0.000	0.000	0.000	16.610	185	1387	185	1387	316	2384	100	1674	"T187"
0	0	0	27	1	5	"ACC1"	"P68133"	11250	36030	230	6506	7896	2942	37	5708	5708	7419	3282	44	27	12	0	3095338	0.145	100000.000	100000.000	0.000	0.000	0.000	0.000	0.000	16.610	798	2188	798	2188	392	3018	100	1675	"Y93"
0	0	0	27	2	5	"ACC1"	"P68133"	11750	36030	200	5985	6459	1755	27	5285	5285	6674	2918	43	13	4	0	2041187	-0.074	100000.000	100000.000	0.000	0.000	0.000	0.000	0.000	16.610	700	1174	700	1174	316	2384	100	1676	"Y93"
0	0	0	27	3	5	"ACC1"	"P68133"	12250	36040	150	6588	7710	2111	27	5150	5150	6498	2807	43	35	13	0	1202724	0.432	100000.000	100000.000	0.000	0.000	0.000	0.000	0.000	16.610	1438	2560	1438	2560	156	1272	100	1677	"Y93"
0	0	0	27	4	5	"A-Raf"	"P10398"	12740	36040	200	5451	6263	1965	31	5175	5175	6533	2879	44	15	4	0	1979038	-0.094	100000.000	100000.000	0.000	0.000	0.000	0.000	0.000	16.610	276	1088	276	1088	316	2384	100	1678	"T20"
0	0	0	27	5	5	"A-Raf"	"P10398"	13240	36040	200	5428	6128	1948	31	5229	5229	6583	3111	47	11	3	0	1936305	-0.146	100000.000	100000.000	0.000	0.000	0.000	0.000	0.000	16.610	199	899	199	899	316	2384	100	1679	"T20"
0	0	0	27	6	5	"A-Raf"	"P10398"	13740	36040	200	5568	6368	2462	38	5234	5234	6547	2830	43	14	5	0	2012348	-0.063	100000.000	100000.000	0.000	0.000	0.000	0.000	0.000	16.610	334	1134	334	1134	316	2384	100	1680	"T20"
0	0	0	27	7	5	"BCAP"	"Q6ZUJ8"	14250	36050	220	5237	6578	2711	41	5206	5206	6524	3596	55	19	7	0	2578392	0.015	100000.000	100000.000	0.000	0.000	0.000	0.000	0.000	16.610	31	1372	31	1372	392	2896	100	1681	"Y570"
0	0	0	27	8	5	"BCAP"	"Q6ZUJ8"	14740	36050	200	5259	6542	2675	40	5262	5262	6456	2658	41	20	12	0	2067271	0.032	100000.000	100000.000	0.000	0.000	0.000	0.000	0.000	16.610	-3	1280	-3	1280	316	2384	100	1682	"Y570"
0	0	0	27	9	5	"BCAP"	"Q6ZUJ8"	15230	36050	200	5616	7012	3088	44	5332	5332	6496	3152	48	20	13	0	2215831	0.164	100000.000	100000.000	0.000	0.000	0.000	0.000	0.000	16.610	284	1680	284	1680	316	2384	100	1683	"Y570"
0	0	0	27	1	6	"Cofilin 1"	"P23528"	11210	36660	200	6017	7642	2872	37	5977	5977	7725	4569	59	15	2	0	2414800	-0.018	100000.000	100000.000	0.000	0.000	0.000	0.000	0.000	16.610	40	1665	40	1665	316	2384	100	1684	"Y139"
0	0	0	27	2	6	"Cofilin 1"	"P23528"	11720	36670	250	5603	7579	3128	41	5619	5619	7246	3164	43	31	15	0	3486408	0.105	100000.000	100000.000	0.000	0.000	0.000	0.000	0.000	16.610	-16	1960	-16	1960	460	3704	100	1685	"Y139"
0	0	0	27	3	6	"Cofilin 1"	"P23528"	12210	36670	180	7430	8157	3140	38	5285	5285	6950	3012	43	46	22	0	2088244	0.401	100000.000	100000.000	0.000	0.000	0.000	0.000	0.000	16.610	2145	2872	2145	2872	256	1924	100	1686	"Y139"
0	0	0	27	4	6	"CTNNB1"	"P35222"	12720	36670	200	5118	6545	2909	44	5175	5175	6602	2942	44	20	15	0	2068116	-0.019	100000.000	100000.000	0.000	0.000	0.000	0.000	0.000	16.610	-57	1370	-57	1370	316	2384	100	1687	"Y654"
0	0	0	27	5	6	"CTNNB1"	"P35222"	13220	36670	200	5551	7700	7856	102	5295	5295	6721	2959	44	19	12	1	2433105	0.331	100000.000	100000.000	0.000	0.000	0.000	0.000	0.000	16.610	256	2405	256	2405	316	2384	100	1688	"Y654"
0	0	0	27	6	6	"CTNNB1"	"P35222"	13730	36670	170	5574	7641	3414	44	5298	5298	6756	3192	47	33	21	0	1589302	0.277	100000.000	100000.000	0.000	0.000	0.000	0.000	0.000	16.610	276	2343	276	2343	208	1660	100	1689	"Y654"
0	0	0	27	7	6	"IFNGR1 "	"P15260"	14220	36670	200	5254	5942	1812	30	5275	5275	6838	3498	51	9	2	0	1877768	-0.256	100000.000	100000.000	0.000	0.000	0.000	0.000	0.000	16.610	-21	667	-21	667	316	2384	100	1690	"S495"
0	0	0	27	8	6	"IFNGR1 "	"P15260"	14720	36680	200	5310	6157	2270	36	5223	5223	6457	2868	44	10	8	0	1945681	-0.105	100000.000	100000.000	0.000	0.000	0.000	0.000	0.000	16.610	87	934	87	934	316	2384	100	1691	"S495"
0	0	0	27	9	6	"IFNGR1 "	"P15260"	15230	36680	200	5608	6586	2353	35	5271	5271	6524	3064	46	15	8	0	2081041	0.020	100000.000	100000.000	0.000	0.000	0.000	0.000	0.000	16.610	337	1315	337	1315	316	2384	100	1692	"S495"
-75	0	0	27	1	7	"empty"	"empty"	11250	37320	200	6172	7558	3096	40	6200	6200	7946	3558	44	18	10	0	2388391	-0.109	100000.000	100000.000	0.000	0.000	0.000	0.000	0.000	16.610	-28	1358	-28	1358	316	2384	100	1693	"empty"
-75	0	0	27	2	7	"empty"	"empty"	11750	37320	200	5834	7991	3856	48	5802	5802	7322	3294	44	25	19	0	2525033	0.203	100000.000	100000.000	0.000	0.000	0.000	0.000	0.000	16.610	32	2189	32	2189	316	2384	100	1694	"empty"
-75	0	0	27	3	7	"empty"	"empty"	12250	37320	200	5532	7327	3112	42	5363	5363	6713	2919	43	28	13	0	2315462	0.210	100000.000	100000.000	0.000	0.000	0.000	0.000	0.000	16.610	169	1964	169	1964	316	2384	100	1695	"empty"
-75	0	0	27	4	7	"empty"	"empty"	12750	37320	200	5166	6673	3003	45	5114	5114	6413	2781	43	20	18	0	2108610	0.093	100000.000	100000.000	0.000	0.000	0.000	0.000	0.000	16.610	52	1559	52	1559	316	2384	100	1696	"empty"
-75	0	0	27	5	7	"empty"	"empty"	13250	37320	200	5210	6804	3062	45	5128	5128	6340	2737	43	23	17	0	2150215	0.170	100000.000	100000.000	0.000	0.000	0.000	0.000	0.000	16.610	82	1676	82	1676	316	2384	100	1697	"empty"
-75	0	0	27	6	7	"empty"	"empty"	13750	37320	200	5434	7440	3661	49	5238	5238	6502	2800	43	25	18	0	2350968	0.335	100000.000	100000.000	0.000	0.000	0.000	0.000	0.000	16.610	196	2202	196	2202	316	2384	100	1698	"empty"
0	0	0	27	7	7	"GLQAWPG-pS-AIPQFLG_GLQAWPGEAIPQFLG_60vs40"	"GLQAWPG-pS-AIPQFLG_GLQAWPGEAIPQFLG_60vs40"	14250	37320	110	16401	15808	4342	27	5194	5194	5860	2080	35	90	90	0	1264660	4.783	100000.000	100000.000	0.000	0.000	0.000	0.000	0.000	16.610	11207	10614	11207	10614	80	656	100	1699	"GLQAWPG-pS-AIPQFLG_GLQAWPGEAIPQFLG_60vs40"
0	0	0	27	8	7	"GLQAWPG-pS-AIPQFLG_GLQAWPGEAIPQFLG_60vs40"	"GLQAWPG-pS-AIPQFLG_GLQAWPGEAIPQFLG_60vs40"	14740	37320	130	12545	11599	4949	42	5270	5270	7094	3360	47	65	53	0	1391912	1.341	100000.000	100000.000	0.000	0.000	0.000	0.000	0.000	16.610	7275	6329	7275	6329	120	940	100	1700	"GLQAWPG-pS-AIPQFLG_GLQAWPGEAIPQFLG_60vs40"
0	0	0	27	9	7	"GLQAWPG-pS-AIPQFLG_GLQAWPGEAIPQFLG_60vs40"	"GLQAWPG-pS-AIPQFLG_GLQAWPGEAIPQFLG_60vs40"	15240	37370	200	5394	8177	5033	61	5241	5241	6480	2995	46	27	21	0	2583779	0.567	100000.000	100000.000	0.000	0.000	0.000	0.000	0.000	16.610	153	2936	153	2936	316	2384	100	1701	"GLQAWPG-pS-AIPQFLG_GLQAWPGEAIPQFLG_60vs40"
0	0	0	28	1	1	"BLNK "	"Q8WV28"	15710	33460	200	5633	6931	2648	38	5614	5614	7007	3189	45	22	6	0	2190261	-0.024	100000.000	100000.000	0.000	0.000	0.000	0.000	0.000	16.610	19	1317	19	1317	316	2384	100	1702	"Y178"
0	0	0	28	2	1	"BLNK "	"Q8WV28"	16220	33460	170	7024	8902	3685	41	5666	5666	6753	2680	39	45	29	0	1851704	0.802	100000.000	100000.000	0.000	0.000	0.000	0.000	0.000	16.610	1358	3236	1358	3236	208	1660	100	1703	"Y178"
0	0	0	28	3	1	"BLNK "	"Q8WV28"	16730	33450	200	5787	7641	3268	42	5696	5696	6835	2786	40	28	18	0	2414685	0.289	100000.000	100000.000	0.000	0.000	0.000	0.000	0.000	16.610	91	1945	91	1945	316	2384	100	1704	"Y178"
0	0	0	28	4	1	"Catalase"	"P04040"	17230	33450	200	5757	6860	2726	39	5662	5662	6497	2026	31	24	14	0	2167855	0.179	100000.000	100000.000	0.000	0.000	0.000	0.000	0.000	16.610	95	1198	95	1198	316	2384	100	1705	"Y385"
0	0	0	28	5	1	"Catalase"	"P04040"	17740	33440	200	5176	5383	1050	19	5450	5450	5911	2776	46	5	0	0	1701145	-0.190	100000.000	100000.000	0.000	0.000	0.000	0.000	0.000	16.610	-274	-67	-274	-67	316	2384	100	1706	"Y385"
0	0	0	28	6	1	"Catalase"	"P04040"	18240	33440	200	5968	7772	4741	61	5677	5677	6517	3787	58	18	7	0	2456030	0.331	100000.000	100000.000	0.000	0.000	0.000	0.000	0.000	16.610	291	2095	291	2095	316	2384	100	1707	"Y385"
0	0	0	28	7	1	"Cdc42"	"P60953"	18760	33450	90	8183	10550	6022	57	5527	5527	5883	1924	32	73	34	0	548591	2.426	100000.000	100000.000	0.000	0.000	0.000	0.000	0.000	16.610	2656	5023	2656	5023	52	420	100	1708	"Y64"
0	0	0	28	8	1	"Cdc42"	"P60953"	19260	33430	150	5623	9050	8363	92	5451	5451	6077	2888	47	25	15	0	1411733	1.029	100000.000	100000.000	0.000	0.000	0.000	0.000	0.000	16.610	172	3599	172	3599	156	1272	100	1709	"Y64"
0	0	0	28	9	1	"Cdc42"	"P60953"	19760	33450	130	8027	11335	8411	74	5640	5640	7447	6083	81	30	13	0	1360249	0.639	100000.000	100000.000	0.000	0.000	0.000	0.000	0.000	16.610	2387	5695	2387	5695	120	940	100	1710	"Y64"
0	0	0	28	1	2	"Flt3"	"P36888"	15710	34050	200	5644	6724	2614	38	5608	5608	6789	2848	41	12	8	0	2124667	-0.023	100000.000	100000.000	0.000	0.000	0.000	0.000	0.000	16.610	36	1116	36	1116	316	2384	100	1711	"Y842"
0	0	0	28	2	2	"Flt3"	"P36888"	16220	34050	180	5871	7946	3600	45	5673	5673	6876	2898	42	27	20	0	2034208	0.369	100000.000	100000.000	0.000	0.000	0.000	0.000	0.000	16.610	198	2273	198	2273	256	1924	100	1712	"Y842"
0	0	0	28	3	2	"Flt3"	"P36888"	16750	34080	260	5922	7345	2769	37	5703	5703	6812	2584	37	22	15	0	3966400	0.206	100000.000	100000.000	0.000	0.000	0.000	0.000	0.000	16.610	219	1642	219	1642	540	4048	100	1713	"Y842"
0	0	0	28	4	2	"gp130 "	"P40189"	17250	34070	250	5873	6844	2141	31	5673	5673	6531	2081	31	20	13	0	3148232	0.150	100000.000	100000.000	0.000	0.000	0.000	0.000	0.000	16.610	200	1171	200	1171	460	3684	100	1714	"S782"
0	0	0	28	5	2	"gp130 "	"P40189"	17740	34060	200	5665	6096	1259	20	5595	5595	6075	1345	22	13	6	0	1926208	0.016	100000.000	100000.000	0.000	0.000	0.000	0.000	0.000	16.610	70	501	70	501	316	2384	100	1715	"S782"
0	0	0	28	6	2	"gp130 "	"P40189"	18250	34050	200	5907	6545	2211	33	5607	5607	6131	2466	40	8	2	0	2068195	0.168	100000.000	100000.000	0.000	0.000	0.000	0.000	0.000	16.610	300	938	300	938	316	2384	100	1716	"S782"
0	0	0	28	7	2	"HSP60"	"P10809"	18750	34050	200	5768	6803	4408	64	5717	5717	6534	3283	50	6	4	0	2149652	0.082	100000.000	100000.000	0.000	0.000	0.000	0.000	0.000	16.610	51	1086	51	1086	316	2384	100	1717	"S70"
0	0	0	28	8	2	"HSP60"	"P10809"	19250	34050	180	5508	6453	3794	58	5506	5506	6126	3473	56	7	2	0	1651923	0.094	100000.000	100000.000	0.000	0.000	0.000	0.000	0.000	16.610	2	947	2	947	256	1924	100	1718	"S70"
0	0	0	28	9	2	"HSP60"	"P10809"	19780	34050	200	5942	7993	5646	70	5598	5598	7004	5085	72	13	8	0	2525907	0.194	100000.000	100000.000	0.000	0.000	0.000	0.000	0.000	16.610	344	2395	344	2395	316	2384	100	1719	"S70"
0	0	0	28	1	3	"IL7R "	"P16871"	15750	34730	170	7516	7583	2230	29	5552	5552	6614	2531	38	41	10	0	1577357	0.383	100000.000	100000.000	0.000	0.000	0.000	0.000	0.000	16.610	1964	2031	1964	2031	208	1660	100	1720	"Y449"
0	0	0	28	2	3	"IL7R "	"P16871"	16260	34730	180	8082	8175	2492	30	5657	5657	6857	2697	39	44	12	0	2092675	0.489	100000.000	100000.000	0.000	0.000	0.000	0.000	0.000	16.610	2425	2518	2425	2518	256	1924	100	1721	"Y449"
0	0	0	28	3	3	"IL7R "	"P16871"	16750	34730	200	8008	7870	2682	34	5753	5753	6860	2524	36	46	10	0	2486765	0.400	100000.000	100000.000	0.000	0.000	0.000	0.000	0.000	16.610	2255	2117	2255	2117	316	2384	100	1722	"Y449"
0	0	0	28	4	3	"IRAK4"	"P51617"	17240	34740	150	5687	6904	4681	67	5677	5677	6468	1868	28	17	5	0	1077012	0.233	100000.000	100000.000	0.000	0.000	0.000	0.000	0.000	16.610	10	1227	10	1227	156	1272	100	1723	"T345"
0	0	0	28	5	3	"IRAK4"	"P51617"	17750	34720	200	5482	5560	913	16	5666	5666	6396	1758	27	4	0	0	1757105	-0.476	100000.000	100000.000	0.000	0.000	0.000	0.000	0.000	16.610	-184	-106	-184	-106	316	2384	100	1724	"T345"
0	0	0	28	6	3	"IRAK4"	"P51617"	18250	34720	200	5231	5398	1303	24	5532	5532	5903	1219	20	3	1	0	1705795	-0.414	100000.000	100000.000	0.000	0.000	0.000	0.000	0.000	16.610	-301	-134	-301	-134	316	2384	100	1725	"T345"
0	0	0	28	7	3	"LIMK1"	"P53667"	18750	34740	140	8916	10791	7626	70	5695	5695	6429	2930	45	55	22	0	1683337	1.489	100000.000	100000.000	0.000	0.000	0.000	0.000	0.000	16.610	3221	5096	3221	5096	156	1140	100	1726	"T508"
0	0	0	28	8	3	"LIMK1"	"P53667"	19260	34720	140	7150	9451	8214	86	5535	5535	6079	2783	45	41	17	0	1474421	1.212	100000.000	100000.000	0.000	0.000	0.000	0.000	0.000	16.610	1615	3916	1615	3916	156	1140	100	1727	"T508"
0	0	0	28	9	3	"LIMK1"	"P53667"	19770	34710	120	9433	13109	10644	81	5581	5581	7043	5020	71	41	24	0	1573099	1.208	100000.000	100000.000	0.000	0.000	0.000	0.000	0.000	16.610	3852	7528	3852	7528	120	820	100	1728	"T508"
0	0	0	28	1	4	"p38-alpha "	"Q16539"	15750	35380	220	8295	8010	2031	25	5599	5599	6719	2618	38	51	7	0	3139800	0.493	100000.000	100000.000	0.000	0.000	0.000	0.000	0.000	16.610	2696	2411	2696	2411	392	2896	100	1729	"T122"
0	0	0	28	2	4	"p38-alpha "	"Q16539"	16240	35370	200	8543	8189	2170	26	5631	5631	6637	2252	33	62	16	0	2587660	0.689	100000.000	100000.000	0.000	0.000	0.000	0.000	0.000	16.610	2912	2558	2912	2558	316	2384	100	1730	"T122"
0	0	0	28	3	4	"p38-alpha "	"Q16539"	16740	35370	200	9357	9006	2236	24	5694	5694	6657	2184	32	73	29	0	2845916	1.076	100000.000	100000.000	0.000	0.000	0.000	0.000	0.000	16.610	3663	3312	3663	3312	316	2384	100	1731	"T122"
0	0	0	28	4	4	"MEK1 "	"Q02750"	17240	35370	200	5877	6619	1955	29	5721	5721	6773	2337	34	13	6	0	2091570	-0.066	100000.000	100000.000	0.000	0.000	0.000	0.000	0.000	16.610	156	898	156	898	316	2384	100	1732	"S297"
0	0	0	28	5	4	"MEK1 "	"Q02750"	17750	35370	200	5607	6364	2527	39	5542	5542	6180	1770	28	14	10	0	2010929	0.104	100000.000	100000.000	0.000	0.000	0.000	0.000	0.000	16.610	65	822	65	822	316	2384	100	1733	"S297"
0	0	0	28	6	4	"MEK1 "	"Q02750"	18250	35350	240	5561	6256	1690	27	5485	5485	5868	1270	21	21	15	0	2877571	0.306	100000.000	100000.000	0.000	0.000	0.000	0.000	0.000	16.610	76	771	76	771	460	3460	100	1734	"S297"
0	0	0	28	7	4	"P27kip1"	"P46527"	18750	35360	200	5745	6457	1797	27	5524	5524	5989	2220	37	12	4	0	2040269	0.211	100000.000	100000.000	0.000	0.000	0.000	0.000	0.000	16.610	221	933	221	933	316	2384	100	1735	"Y74"
0	0	0	28	8	4	"P27kip1"	"P46527"	19250	35380	170	6295	7165	2893	40	5443	5443	6128	3057	49	18	5	0	1490305	0.339	100000.000	100000.000	0.000	0.000	0.000	0.000	0.000	16.610	852	1722	852	1722	208	1660	100	1736	"Y74"
0	0	0	28	9	4	"P27kip1"	"P46527"	19750	35370	150	8623	12858	8967	69	5600	5600	7130	4663	65	46	33	0	2005824	1.228	100000.000	100000.000	0.000	0.000	0.000	0.000	0.000	16.610	3023	7258	3023	7258	156	1272	100	1737	"Y74"
0	0	0	28	1	5	"PPARG "	"P37231"	15750	36010	200	6041	6792	2299	33	5401	5401	6346	2333	36	16	12	0	2146332	0.191	100000.000	100000.000	0.000	0.000	0.000	0.000	0.000	16.610	640	1391	640	1391	316	2384	100	1738	"S112"
0	0	0	28	2	5	"PPARG "	"P37231"	16250	36010	200	5970	6333	1516	23	5534	5534	6503	2215	34	8	5	0	2001295	-0.077	100000.000	100000.000	0.000	0.000	0.000	0.000	0.000	16.610	436	799	436	799	316	2384	100	1739	"S112"
0	0	0	28	3	5	"PPARG "	"P37231"	16750	36000	120	6242	6468	1161	17	5699	5699	6834	2412	35	9	0	0	776181	-0.152	100000.000	100000.000	0.000	0.000	0.000	0.000	0.000	16.610	543	769	543	769	120	820	100	1740	"S112"
0	0	0	28	4	5	"Pyk2 "	"Q14289"	17270	36020	210	17119	14398	5665	39	5622	5622	6478	2023	31	75	73	0	4549705	3.915	100000.000	100000.000	0.000	0.000	0.000	0.000	0.000	16.610	11497	8776	11497	8776	316	2572	100	1741	"S399"
0	0	0	28	5	5	"Pyk2 "	"Q14289"	17760	36030	190	18402	16079	5320	33	5601	5601	6251	1867	29	82	80	0	4116245	5.264	100000.000	100000.000	0.000	0.000	0.000	0.000	0.000	16.610	12801	10478	12801	10478	256	2088	100	1742	"S399"
0	0	0	28	6	5	"Pyk2 "	"Q14289"	18250	36000	200	17609	14576	6758	46	5705	5705	6918	4208	60	63	58	0	4606041	1.820	100000.000	100000.000	0.000	0.000	0.000	0.000	0.000	16.610	11904	8871	11904	8871	316	2384	100	1743	"S399"
0	0	0	28	7	5	"STAT1 "	"P42224"	18750	36000	200	5811	6049	1030	17	5580	5580	6310	2629	41	4	0	0	1911493	-0.099	100000.000	100000.000	0.000	0.000	0.000	0.000	0.000	16.610	231	469	231	469	316	2384	100	1744	"S708"
0	0	0	28	8	5	"STAT1 "	"P42224"	19250	36000	180	5826	5871	665	11	5407	5407	5661	1562	27	5	0	0	1502901	0.134	100000.000	100000.000	0.000	0.000	0.000	0.000	0.000	16.610	419	464	419	464	256	1924	100	1745	"S708"
0	0	0	28	9	5	"STAT1 "	"P42224"	19740	35990	200	7055	10918	8338	76	5585	5585	6965	4499	64	30	20	0	3450228	0.879	100000.000	100000.000	0.000	0.000	0.000	0.000	0.000	16.610	1470	5333	1470	5333	316	2384	100	1746	"S708"
0	0	0	28	1	6	"STAT5B "	"P51692"	15770	36660	200	5345	6056	1871	30	5380	5380	6545	2723	41	9	5	0	1913758	-0.180	100000.000	100000.000	0.000	0.000	0.000	0.000	0.000	16.610	-35	676	-35	676	316	2384	100	1747	"S731"
0	0	0	28	2	6	"STAT5B "	"P51692"	16270	36660	200	5636	6661	2131	31	5495	5495	6467	2539	39	16	10	0	2105002	0.076	100000.000	100000.000	0.000	0.000	0.000	0.000	0.000	16.610	141	1166	141	1166	316	2384	100	1748	"S731"
0	0	0	28	3	6	"STAT5B "	"P51692"	16760	36660	200	5633	6545	2271	34	5608	5608	6607	2815	42	10	7	0	2068254	-0.022	100000.000	100000.000	0.000	0.000	0.000	0.000	0.000	16.610	25	937	25	937	316	2384	100	1749	"S731"
0	0	0	28	4	6	"Syk "	"P43405"	17260	36660	200	5746	6882	2296	33	5676	5676	6610	2483	37	20	11	0	2174742	0.110	100000.000	100000.000	0.000	0.000	0.000	0.000	0.000	16.610	70	1206	70	1206	316	2384	100	1750	"Y348"
0	0	0	28	5	6	"Syk "	"P43405"	17780	36670	130	7879	8348	2685	32	5709	5709	6395	1678	26	55	36	0	1001740	1.164	100000.000	100000.000	0.000	0.000	0.000	0.000	0.000	16.610	2170	2639	2170	2639	120	940	100	1751	"Y348"
0	0	0	28	6	6	"Syk "	"P43405"	18250	36670	140	7415	9538	6180	64	5663	5663	6665	2867	43	42	23	0	1487881	1.002	100000.000	100000.000	0.000	0.000	0.000	0.000	0.000	16.610	1752	3875	1752	3875	156	1140	100	1752	"Y348"
0	0	0	28	7	6	"Calmodulin "	"P62158"	18760	36650	200	5571	6149	1626	26	5499	5499	5981	1922	32	14	4	0	1943129	0.087	100000.000	100000.000	0.000	0.000	0.000	0.000	0.000	16.610	72	650	72	650	316	2384	100	1753	"Y99"
0	0	0	28	8	6	"Calmodulin "	"P62158"	19270	36630	170	6799	7373	2437	33	5421	5421	5877	1993	33	40	14	0	1533679	0.751	100000.000	100000.000	0.000	0.000	0.000	0.000	0.000	16.610	1378	1952	1378	1952	208	1660	100	1754	"Y99"
0	0	0	28	9	6	"Calmodulin "	"P62158"	19750	36660	170	7346	10543	8263	78	5425	5425	7599	8910	117	20	6	0	2193027	0.330	100000.000	100000.000	0.000	0.000	0.000	0.000	0.000	16.610	1921	5118	1921	5118	208	1660	100	1755	"Y99"
-75	0	0	28	1	7	"empty"	"empty"	15750	37290	200	5429	6528	2765	42	5315	5315	6454	2576	39	18	11	0	2062949	0.029	100000.000	100000.000	0.000	0.000	0.000	0.000	0.000	16.610	114	1213	114	1213	316	2384	100	1756	"empty"
-75	0	0	28	2	7	"empty"	"empty"	16250	37290	200	5378	6435	2376	36	5396	5396	6482	2647	40	16	11	0	2033606	-0.018	100000.000	100000.000	0.000	0.000	0.000	0.000	0.000	16.610	-18	1039	-18	1039	316	2384	100	1757	"empty"
-75	0	0	28	3	7	"empty"	"empty"	16750	37290	200	5612	6882	2627	38	5516	5516	6306	1934	30	24	18	0	2174746	0.298	100000.000	100000.000	0.000	0.000	0.000	0.000	0.000	16.610	96	1366	96	1366	316	2384	100	1758	"empty"
-75	0	0	28	4	7	"empty"	"empty"	17250	37290	200	5605	6385	1969	30	5523	5523	6322	2086	32	16	9	0	2017803	0.030	100000.000	100000.000	0.000	0.000	0.000	0.000	0.000	16.610	82	862	82	862	316	2384	100	1759	"empty"
-75	0	0	28	5	7	"empty"	"empty"	17750	37290	200	5712	6483	1757	27	5607	5607	6475	2348	36	18	3	0	2048756	0.003	100000.000	100000.000	0.000	0.000	0.000	0.000	0.000	16.610	105	876	105	876	316	2384	100	1760	"empty"
-75	0	0	28	6	7	"empty"	"empty"	18250	37290	200	5743	6924	3321	47	5672	5672	7249	4832	66	6	2	0	2188007	-0.067	100000.000	100000.000	0.000	0.000	0.000	0.000	0.000	16.610	71	1252	71	1252	316	2384	100	1761	"empty"
0	0	0	28	7	7	"Control-Spot"	"Tau"	18750	37270	200	5798	6473	1390	21	5540	5540	6167	2545	41	11	1	0	2045556	0.120	100000.000	100000.000	0.000	0.000	0.000	0.000	0.000	16.610	258	933	258	933	316	2384	100	1762	"Control-Spot"
0	0	0	28	8	7	"Control-Spot"	"Tau"	19250	37280	150	7030	9669	7968	82	5564	5564	6411	2915	45	33	16	0	1508391	1.118	100000.000	100000.000	0.000	0.000	0.000	0.000	0.000	16.610	1466	4105	1466	4105	156	1272	100	1763	"Control-Spot"
0	0	0	28	9	7	"Control-Spot"	"Tau"	19740	37260	200	5928	7032	2564	36	5518	5518	6535	3502	53	17	4	0	2221985	0.142	100000.000	100000.000	0.000	0.000	0.000	0.000	0.000	16.610	410	1514	410	1514	316	2384	100	1764	"Control-Spot"
0	0	0	29	1	1	"Anxa1"	"P04083"	2280	37990	240	5982	6954	1871	26	5855	5855	6646	2017	30	27	9	0	3198783	0.153	100000.000	100000.000	0.000	0.000	0.000	0.000	0.000	16.610	127	1099	127	1099	460	3460	100	1765	"Y20"
0	0	0	29	2	1	"Anxa1"	"P04083"	2770	37990	200	6040	6915	1959	28	5780	5780	6526	1911	29	25	10	0	2185104	0.204	100000.000	100000.000	0.000	0.000	0.000	0.000	0.000	16.610	260	1135	260	1135	316	2384	100	1766	"Y20"
0	0	0	29	3	1	"Anxa1"	"P04083"	3260	37990	200	5925	6738	1733	25	5811	5811	6480	1880	29	22	9	0	2129107	0.137	100000.000	100000.000	0.000	0.000	0.000	0.000	0.000	16.610	114	927	114	927	316	2384	100	1767	"Y20"
0	0	0	29	4	1	"Bax"	"Q07812"	3760	38020	200	6088	6796	1649	24	5930	5930	6487	1440	22	26	12	0	2147492	0.215	100000.000	100000.000	0.000	0.000	0.000	0.000	0.000	16.610	158	866	158	866	316	2384	100	1768	"S184"
0	0	0	29	5	1	"Bax"	"Q07812"	4260	38000	200	6109	6636	1469	22	6018	6018	6560	1400	21	17	10	0	2097051	0.054	100000.000	100000.000	0.000	0.000	0.000	0.000	0.000	16.610	91	618	91	618	316	2384	100	1769	"S184"
0	0	0	29	6	1	"Bax"	"Q07812"	4760	38000	200	6292	6951	2251	32	6110	6110	6620	1454	21	22	11	0	2196427	0.228	100000.000	100000.000	0.000	0.000	0.000	0.000	0.000	16.610	182	841	182	841	316	2384	100	1770	"S184"
0	0	0	29	7	1	"CHOP"	"P35638"	5260	38000	200	6138	6564	1177	17	6147	6147	6657	1426	21	15	6	0	2074236	-0.065	100000.000	100000.000	0.000	0.000	0.000	0.000	0.000	16.610	-9	417	-9	417	316	2384	100	1771	"S79"
0	0	0	29	8	1	"CHOP"	"P35638"	5760	38000	200	6317	6961	1535	22	6264	6264	6867	1708	24	18	5	0	2199776	0.055	100000.000	100000.000	0.000	0.000	0.000	0.000	0.000	16.610	53	697	53	697	316	2384	100	1772	"S79"
0	0	0	29	9	1	"CHOP"	"P35638"	6260	37990	180	6442	6832	1208	17	6349	6349	7067	1830	25	11	3	0	1748872	-0.128	100000.000	100000.000	0.000	0.000	0.000	0.000	0.000	16.610	93	483	93	483	256	1924	100	1773	"S79"
0	0	0	29	1	2	"Crk "	"P46108"	2280	38630	230	6138	7502	2584	34	5842	5842	6693	2284	34	30	16	0	2940930	0.354	100000.000	100000.000	0.000	0.000	0.000	0.000	0.000	16.610	296	1660	296	1660	392	3108	100	1774	"Y221"
0	0	0	29	2	2	"Crk "	"P46108"	2780	38630	200	5980	6759	1734	25	5812	5812	6575	1950	29	23	8	0	2135718	0.094	100000.000	100000.000	0.000	0.000	0.000	0.000	0.000	16.610	168	947	168	947	316	2384	100	1775	"Y221"
0	0	0	29	3	2	"Crk "	"P46108"	3280	38640	200	6224	7007	2903	41	5857	5857	6508	1797	27	24	8	0	2214152	0.278	100000.000	100000.000	0.000	0.000	0.000	0.000	0.000	16.610	367	1150	367	1150	316	2384	100	1776	"Y221"
0	0	0	29	4	2	"EEA1"	"Q15075"	3790	38640	210	6240	6909	1537	22	5986	5986	6574	1728	26	23	9	0	2183378	0.194	100000.000	100000.000	0.000	0.000	0.000	0.000	0.000	16.610	254	923	254	923	316	2572	100	1777	"T431"
0	0	0	29	5	2	"EEA1"	"Q15075"	4270	38630	200	6135	6744	2849	42	6083	6083	6648	1430	21	17	9	0	2130948	0.067	100000.000	100000.000	0.000	0.000	0.000	0.000	0.000	16.610	52	661	52	661	316	2384	100	1778	"T431"
0	0	0	29	6	2	"EEA1"	"Q15075"	4760	38630	220	6215	6695	1245	18	6257	6257	6832	1876	27	13	2	0	2624437	-0.073	100000.000	100000.000	0.000	0.000	0.000	0.000	0.000	16.610	-42	438	-42	438	392	2896	100	1779	"T431"
0	0	0	29	7	2	"IKK-alpha "	"O15111"	5260	38640	130	7983	7864	1539	19	6227	6227	6698	1464	21	55	23	0	943690	0.796	100000.000	100000.000	0.000	0.000	0.000	0.000	0.000	16.610	1756	1637	1756	1637	120	940	100	1780	"T23"
0	0	0	29	8	2	"IKK-alpha "	"O15111"	5780	38640	170	6676	7399	1448	19	6308	6308	6774	1194	17	40	23	0	1539030	0.523	100000.000	100000.000	0.000	0.000	0.000	0.000	0.000	16.610	368	1091	368	1091	208	1660	100	1781	"T23"
0	0	0	29	9	2	"IKK-alpha "	"O15111"	6270	38650	110	8038	7874	1268	16	6277	6277	6745	1256	18	65	23	0	629922	0.899	100000.000	100000.000	0.000	0.000	0.000	0.000	0.000	16.610	1761	1597	1761	1597	80	656	100	1782	"T23"
0	0	0	29	1	3	"Jak2 "	"O60674"	2270	39300	150	6142	7170	2786	38	5820	5820	6575	2000	30	24	8	0	1118460	0.298	100000.000	100000.000	0.000	0.000	0.000	0.000	0.000	16.610	322	1350	322	1350	156	1272	100	1783	"Y1007"
0	0	0	29	2	3	"Jak2 "	"O60674"	2770	39280	200	5786	6763	2561	37	5820	5820	6560	1820	27	21	12	0	2137231	0.112	100000.000	100000.000	0.000	0.000	0.000	0.000	0.000	16.610	-34	943	-34	943	316	2384	100	1784	"Y1007"
0	0	0	29	3	3	"Jak2 "	"O60674"	3270	39270	200	5854	6746	1844	27	5813	5813	6448	1783	27	24	13	0	2131856	0.167	100000.000	100000.000	0.000	0.000	0.000	0.000	0.000	16.610	41	933	41	933	316	2384	100	1785	"Y1007"
0	0	0	29	4	3	"Keap1"	"Q14145"	3770	39270	200	6113	6609	1811	27	5950	5950	6556	1861	28	13	4	0	2088416	0.028	100000.000	100000.000	0.000	0.000	0.000	0.000	0.000	16.610	163	659	163	659	316	2384	100	1786	"Y141"
0	0	0	29	5	3	"Keap1"	"Q14145"	4250	39250	210	6294	6767	1382	20	6120	6120	6667	1661	24	17	6	0	2138279	0.060	100000.000	100000.000	0.000	0.000	0.000	0.000	0.000	16.610	174	647	174	647	316	2572	100	1787	"Y141"
0	0	0	29	6	3	"Keap1"	"Q14145"	4790	39270	210	6356	6691	1116	16	6255	6255	6836	1819	26	10	2	0	2114286	-0.080	100000.000	100000.000	0.000	0.000	0.000	0.000	0.000	16.610	101	436	101	436	316	2572	100	1788	"Y141"
0	0	0	29	7	3	"MK2"	"P16389"	5270	39270	200	6387	7154	1590	22	6287	6287	6782	1491	21	26	13	0	2260716	0.249	100000.000	100000.000	0.000	0.000	0.000	0.000	0.000	16.610	100	867	100	867	316	2384	100	1789	"Y132"
0	0	0	29	8	3	"MK2"	"P16389"	5770	39270	200	6367	6844	1179	17	6339	6339	6893	1424	20	18	7	0	2162549	-0.034	100000.000	100000.000	0.000	0.000	0.000	0.000	0.000	16.610	28	505	28	505	316	2384	100	1790	"Y132"
0	0	0	29	9	3	"MK2"	"P16389"	6270	39270	200	6384	6887	1304	18	6334	6334	6805	1299	19	20	7	0	2176445	0.063	100000.000	100000.000	0.000	0.000	0.000	0.000	0.000	16.610	50	553	50	553	316	2359	100	1791	"Y132"
0	0	0	29	1	4	"MyD88"	"Q99836"	2250	39930	190	10235	10647	2703	25	6089	6089	6661	1648	24	87	69	0	2725708	2.419	100000.000	100000.000	0.000	0.000	0.000	0.000	0.000	16.610	4146	4558	4146	4558	256	2088	100	1792	"Y257"
0	0	0	29	2	4	"MyD88"	"Q99836"	2760	39930	200	8425	9003	3046	33	5849	5849	6469	1803	27	69	32	0	2844908	1.405	100000.000	100000.000	0.000	0.000	0.000	0.000	0.000	16.610	2576	3154	2576	3154	316	2384	100	1793	"Y257"
0	0	0	29	3	4	"MyD88"	"Q99836"	3250	39920	200	7767	8313	2554	30	5865	5865	6707	2920	43	29	10	0	2626887	0.550	100000.000	100000.000	0.000	0.000	0.000	0.000	0.000	16.610	1902	2448	1902	2448	316	2384	100	1794	"Y257"
0	0	0	29	4	4	"NFkB-p105 "	"P19838"	3760	39920	200	6048	6760	1803	26	5992	5992	6709	1712	25	21	8	0	2136038	0.030	100000.000	100000.000	0.000	0.000	0.000	0.000	0.000	16.610	56	768	56	768	316	2384	100	1795	"S337"
0	0	0	29	5	4	"NFkB-p105 "	"P19838"	4280	39930	190	6063	6732	1653	24	6058	6058	6646	1468	22	21	10	0	1723301	0.059	100000.000	100000.000	0.000	0.000	0.000	0.000	0.000	16.610	5	674	5	674	256	2088	100	1796	"S337"
0	0	0	29	6	4	"NFkB-p105 "	"P19838"	4770	39920	200	6157	6652	1340	20	6143	6143	6722	1482	22	19	6	0	2101971	-0.047	100000.000	100000.000	0.000	0.000	0.000	0.000	0.000	16.610	14	509	14	509	316	2384	100	1797	"S337"
0	0	0	29	7	4	"PKACa "	"P17612"	5270	39920	200	6717	7052	1289	18	6270	6270	6841	1440	21	21	7	0	2228549	0.147	100000.000	100000.000	0.000	0.000	0.000	0.000	0.000	16.610	447	782	447	782	316	2384	100	1798	"S338"
0	0	0	29	8	4	"PKACa "	"P17612"	5780	39940	200	6656	7030	1364	19	6293	6293	6826	1376	20	21	6	0	2221604	0.148	100000.000	100000.000	0.000	0.000	0.000	0.000	0.000	16.610	363	737	363	737	316	2384	100	1799	"S338"
0	0	0	29	9	4	"PKACa "	"P17612"	6280	39930	200	6785	7161	1217	16	6276	6276	6711	1188	17	27	13	0	2263007	0.379	100000.000	100000.000	0.000	0.000	0.000	0.000	0.000	16.610	509	885	509	885	316	2293	100	1800	"S338"
0	0	0	29	1	5	"PDK1"	"O15530"	2260	40560	150	19065	15094	7492	49	5803	5803	6242	1556	24	68	64	0	2354590	5.689	100000.000	100000.000	0.000	0.000	0.000	0.000	0.000	16.610	13262	9291	13262	9291	156	1272	100	1801	"Y373"
0	0	0	29	2	5	"PDK1"	"O15530"	2770	40560	130	19541	17159	6124	35	5776	5776	6195	1203	19	84	80	0	2059020	9.114	100000.000	100000.000	0.000	0.000	0.000	0.000	0.000	16.610	13765	11383	13765	11383	120	940	100	1802	"Y373"
0	0	0	29	3	5	"PDK1"	"O15530"	3240	40540	130	14867	13283	5940	44	5859	5859	6624	2254	34	70	56	0	1594005	2.954	100000.000	100000.000	0.000	0.000	0.000	0.000	0.000	16.610	9008	7424	9008	7424	120	940	100	1803	"Y373"
0	0	0	29	4	5	"Ripk1"	"Q13546"	3760	40580	200	6048	6548	1435	21	6063	6063	6774	1952	28	11	3	0	2069072	-0.116	100000.000	100000.000	0.000	0.000	0.000	0.000	0.000	16.610	-15	485	-15	485	316	2384	100	1804	"Y424"
0	0	0	29	5	5	"Ripk1"	"Q13546"	4260	40580	210	6421	7158	1678	23	6169	6169	6939	1777	25	27	10	0	2261978	0.123	100000.000	100000.000	0.000	0.000	0.000	0.000	0.000	16.610	252	989	252	989	316	2572	100	1805	"Y424"
0	0	0	29	6	5	"Ripk1"	"Q13546"	4770	40570	200	6348	6786	1237	18	6265	6265	6910	1870	27	12	3	0	2144374	-0.066	100000.000	100000.000	0.000	0.000	0.000	0.000	0.000	16.610	83	521	83	521	316	2384	100	1806	"Y424"
0	0	0	29	7	5	"Smad1 "	"Q15797"	5280	40560	190	6292	6829	1292	18	6344	6344	6884	1427	20	18	8	0	1748338	-0.039	100000.000	100000.000	0.000	0.000	0.000	0.000	0.000	16.610	-52	485	-52	485	256	2088	100	1807	"S463"
0	0	0	29	8	5	"Smad1 "	"Q15797"	5770	40560	200	6309	6704	1063	15	6380	6380	6924	1356	19	14	5	0	2118534	-0.162	100000.000	100000.000	0.000	0.000	0.000	0.000	0.000	16.610	-71	324	-71	324	316	2384	100	1808	"S463"
0	0	0	29	9	5	"Smad1 "	"Q15797"	6270	40550	200	6511	7063	1345	19	6554	6554	7176	1540	21	18	6	0	2232000	-0.073	100000.000	100000.000	0.000	0.000	0.000	0.000	0.000	16.610	-43	509	-43	509	316	2370	100	1809	"S463"
0	0	0	29	1	6	"TAB1"	"Q15750"	2270	41220	160	9083	9800	5258	53	5910	5910	6367	1725	27	59	48	0	2038379	1.990	100000.000	100000.000	0.000	0.000	0.000	0.000	0.000	16.610	3173	3890	3173	3890	208	1512	100	1810	"S438"
0	0	0	29	2	6	"TAB1"	"Q15750"	2780	41200	130	10883	10577	2667	25	5833	5833	6198	1239	19	85	77	0	1269286	3.534	100000.000	100000.000	0.000	0.000	0.000	0.000	0.000	16.610	5050	4744	5050	4744	120	940	100	1811	"S438"
0	0	0	29	3	6	"TAB1"	"Q15750"	3240	41210	150	9127	8871	2740	30	5957	5957	6383	1311	20	64	55	0	1383834	1.898	100000.000	100000.000	0.000	0.000	0.000	0.000	0.000	16.610	3170	2914	3170	2914	156	1272	100	1812	"S438"
0	0	0	29	4	6	"Tgfbr2"	"P37173"	3770	41210	200	6291	6903	1512	21	6135	6135	6660	1415	21	25	9	0	2181344	0.172	100000.000	100000.000	0.000	0.000	0.000	0.000	0.000	16.610	156	768	156	768	316	2384	100	1813	"Y259"
0	0	0	29	5	6	"Tgfbr2"	"P37173"	4250	41190	150	6320	6757	1233	18	6190	6190	6745	1838	27	14	4	0	1054029	0.007	100000.000	100000.000	0.000	0.000	0.000	0.000	0.000	16.610	130	567	130	567	156	1272	100	1814	"Y259"
0	0	0	29	6	6	"Tgfbr2"	"P37173"	4780	41200	220	6348	7337	2007	27	6350	6350	7081	1987	28	24	12	0	2876193	0.129	100000.000	100000.000	0.000	0.000	0.000	0.000	0.000	16.610	-2	987	-2	987	392	2896	100	1815	"Y259"
0	0	0	29	7	6	"XIAP "	"P98170"	5290	41190	240	6405	8627	4939	57	6421	6421	7102	1662	23	27	21	0	3968526	0.918	100000.000	100000.000	0.000	0.000	0.000	0.000	0.000	16.610	-16	2206	-16	2206	460	3460	100	1816	"S87"
0	0	0	29	8	6	"XIAP "	"P98170"	5780	41190	140	11120	14066	8021	57	6432	6432	7035	1456	20	58	53	0	2194330	4.829	100000.000	100000.000	0.000	0.000	0.000	0.000	0.000	16.610	4688	7634	4688	7634	156	1140	100	1817	"S87"
0	0	0	29	9	6	"XIAP "	"P98170"	6260	41180	140	8954	13481	7614	56	6482	6482	7010	1306	18	53	50	0	2103078	4.955	100000.000	100000.000	0.000	0.000	0.000	0.000	0.000	16.610	2472	6999	2472	6999	156	1140	100	1818	"S87"
-75	0	0	29	1	7	"empty"	"empty"	2270	41850	200	5939	6422	1615	25	6088	6088	6701	1655	24	10	3	0	2029262	-0.169	100000.000	100000.000	0.000	0.000	0.000	0.000	0.000	16.610	-149	334	-149	334	316	2384	100	1819	"empty"
-75	0	0	29	2	7	"empty"	"empty"	2770	41850	200	5979	6611	1547	23	5963	5963	6524	1456	22	22	9	0	2088975	0.060	100000.000	100000.000	0.000	0.000	0.000	0.000	0.000	16.610	16	648	16	648	316	2384	100	1820	"empty"
-75	0	0	29	3	7	"empty"	"empty"	3270	41850	200	5926	6489	1561	24	5945	5945	6409	1878	29	11	3	0	2050568	0.043	100000.000	100000.000	0.000	0.000	0.000	0.000	0.000	16.610	-19	544	-19	544	316	2384	100	1821	"empty"
-75	0	0	29	4	7	"empty"	"empty"	3770	41850	200	6176	6679	1630	24	6101	6101	6576	1532	23	17	4	0	2110629	0.067	100000.000	100000.000	0.000	0.000	0.000	0.000	0.000	16.610	75	578	75	578	316	2384	100	1822	"empty"
-75	0	0	29	5	7	"empty"	"empty"	4270	41850	200	6163	6451	989	15	6243	6243	6776	1763	26	6	1	0	2038530	-0.184	100000.000	100000.000	0.000	0.000	0.000	0.000	0.000	16.610	-80	208	-80	208	316	2384	100	1823	"empty"
-75	0	0	29	6	7	"empty"	"empty"	4770	41850	200	6239	6904	2630	38	6379	6379	7112	2050	28	9	5	0	2181582	-0.101	100000.000	100000.000	0.000	0.000	0.000	0.000	0.000	16.610	-140	525	-140	525	316	2384	100	1824	"empty"
-75	0	0	29	7	7	"empty"	"empty"	5270	41850	200	6411	7432	3799	51	6489	6489	7387	2211	29	16	7	0	2348605	0.020	100000.000	100000.000	0.000	0.000	0.000	0.000	0.000	16.610	-78	943	-78	943	316	2384	100	1825	"empty"
-75	0	0	29	8	7	"empty"	"empty"	5770	41850	200	6465	7056	1487	21	6479	6479	7217	1679	23	14	8	0	2229564	-0.096	100000.000	100000.000	0.000	0.000	0.000	0.000	0.000	16.610	-14	577	-14	577	316	2384	100	1826	"empty"
-75	0	0	29	9	7	"empty"	"empty"	6270	41850	200	6443	7019	1585	22	6499	6499	7226	2110	29	13	3	0	2217883	-0.098	100000.000	100000.000	0.000	0.000	0.000	0.000	0.000	16.610	-56	520	-56	520	316	2359	100	1827	"empty"
0	0	0	30	1	1	"PTEN"	"P60484"	6660	38060	200	6199	6825	1680	24	6292	6292	6956	1657	23	15	10	0	2156854	-0.079	100000.000	100000.000	0.000	0.000	0.000	0.000	0.000	16.610	-93	533	-93	533	316	2381	100	1828	"T382/3/5"
0	0	0	30	2	1	"PTEN"	"P60484"	7160	38060	200	6211	7182	3205	44	6236	6236	7007	2034	29	18	12	0	2269557	0.086	100000.000	100000.000	0.000	0.000	0.000	0.000	0.000	16.610	-25	946	-25	946	316	2384	100	1829	"T382/3/5"
0	0	0	30	3	1	"PTEN"	"P60484"	7660	38060	200	6258	7211	2278	31	6187	6187	7001	2615	37	20	9	0	2278537	0.080	100000.000	100000.000	0.000	0.000	0.000	0.000	0.000	16.610	71	1024	71	1024	316	2384	100	1830	"T382/3/5"
0	0	0	30	4	1	"Rab5A"	"P20339"	8160	38060	200	5945	6746	2007	29	5939	5939	6531	1780	27	18	13	0	2131819	0.121	100000.000	100000.000	0.000	0.000	0.000	0.000	0.000	16.610	6	807	6	807	316	2384	100	1831	"S123"
0	0	0	30	5	1	"Rab5A"	"P20339"	8660	38060	200	5801	6570	2527	38	5862	5862	6607	1909	28	14	10	0	2076057	-0.019	100000.000	100000.000	0.000	0.000	0.000	0.000	0.000	16.610	-61	708	-61	708	316	2384	100	1832	"S123"
0	0	0	30	6	1	"Rab5A"	"P20339"	9160	38060	200	5893	6967	2237	32	5850	5850	6674	1978	29	22	14	0	2201708	0.148	100000.000	100000.000	0.000	0.000	0.000	0.000	0.000	16.610	43	1117	43	1117	316	2384	100	1833	"S123"
0	0	0	30	7	1	"STAT1 "	"P42224"	9660	38060	200	5921	6798	2575	37	6013	6013	7035	3197	45	12	4	0	2148155	-0.074	100000.000	100000.000	0.000	0.000	0.000	0.000	0.000	16.610	-92	785	-92	785	316	2384	100	1834	"Y701"
0	0	0	30	8	1	"STAT1 "	"P42224"	10160	38060	200	6196	7429	2610	35	6144	6144	7211	3030	42	20	9	0	2347510	0.072	100000.000	100000.000	0.000	0.000	0.000	0.000	0.000	16.610	52	1285	52	1285	316	2384	100	1835	"Y701"
0	0	0	30	9	1	"STAT1 "	"P42224"	10660	38060	200	6409	7365	2602	35	6349	6349	7570	3173	41	12	7	0	2327258	-0.065	100000.000	100000.000	0.000	0.000	0.000	0.000	0.000	16.610	60	1016	60	1016	316	2384	100	1836	"Y701"
0	0	0	30	1	2	"STAT5B "	"P51692"	6640	38720	200	6327	7099	1645	23	6286	6286	6859	1585	23	22	14	0	2243320	0.151	100000.000	100000.000	0.000	0.000	0.000	0.000	0.000	16.610	41	813	41	813	316	2384	100	1837	"Y699"
0	0	0	30	2	2	"STAT5B "	"P51692"	7140	38720	200	6608	8144	2806	34	6367	6367	7327	2185	29	33	23	0	2573626	0.374	100000.000	100000.000	0.000	0.000	0.000	0.000	0.000	16.610	241	1777	241	1777	316	2384	100	1838	"Y699"
0	0	0	30	3	2	"STAT5B "	"P51692"	7640	38720	200	6233	7266	2206	30	6144	6144	6702	1765	26	25	18	0	2296144	0.320	100000.000	100000.000	0.000	0.000	0.000	0.000	0.000	16.610	89	1122	89	1122	316	2384	100	1839	"Y699"
0	0	0	30	4	2	"Syk "	"P43405"	8150	38730	120	6246	7404	2500	33	6025	6025	6829	2025	29	24	16	0	888514	0.284	100000.000	100000.000	0.000	0.000	0.000	0.000	0.000	16.610	221	1379	221	1379	120	820	100	1840	"Y352"
0	0	0	30	5	2	"Syk "	"P43405"	8640	38720	200	5947	6645	1796	27	5945	5945	6820	2072	30	14	10	0	2099960	-0.084	100000.000	100000.000	0.000	0.000	0.000	0.000	0.000	16.610	2	700	2	700	316	2384	100	1841	"Y352"
0	0	0	30	6	2	"Syk "	"P43405"	9140	38720	200	5829	6168	1175	19	5920	5920	6819	2095	30	8	3	0	1949239	-0.311	100000.000	100000.000	0.000	0.000	0.000	0.000	0.000	16.610	-91	248	-91	248	316	2384	100	1842	"Y352"
0	0	0	30	7	2	"ACC1"	"Q13085"	9640	38720	200	6222	6738	1671	24	6152	6152	6967	2390	34	10	5	0	2129200	-0.096	100000.000	100000.000	0.000	0.000	0.000	0.000	0.000	16.610	70	586	70	586	316	2384	100	1843	"S80"
0	0	0	30	8	2	"ACC1"	"Q13085"	10140	38720	200	6560	7301	1974	27	6407	6407	7596	3000	39	11	5	0	2307135	-0.098	100000.000	100000.000	0.000	0.000	0.000	0.000	0.000	16.610	153	894	153	894	316	2384	100	1844	"S80"
0	0	0	30	9	2	"ACC1"	"Q13085"	10640	38720	200	6456	7024	1927	27	6360	6360	7509	2784	37	9	6	0	2219537	-0.174	100000.000	100000.000	0.000	0.000	0.000	0.000	0.000	16.610	96	664	96	664	316	2384	100	1845	"S80"
0	0	0	30	1	3	"TrKA"	"P04629"	6660	39330	200	6346	6789	1164	17	6327	6327	6839	1460	21	15	7	0	2145396	-0.034	100000.000	100000.000	0.000	0.000	0.000	0.000	0.000	16.610	19	462	19	462	316	2359	100	1846	"Y680"
0	0	0	30	2	3	"TrKA"	"P04629"	7160	39330	200	6288	6607	1134	17	6298	6298	6850	1786	26	11	3	0	2087838	-0.136	100000.000	100000.000	0.000	0.000	0.000	0.000	0.000	16.610	-10	309	-10	309	316	2384	100	1847	"Y680"
0	0	0	30	3	3	"TrKA"	"P04629"	7680	39350	170	6213	7000	1841	26	6233	6233	6851	1640	23	23	15	0	1456084	0.091	100000.000	100000.000	0.000	0.000	0.000	0.000	0.000	16.610	-20	767	-20	767	208	1660	100	1848	"Y680"
0	0	0	30	4	3	"BRAF1"	"P15056"	8180	39350	190	10068	10828	6649	61	6094	6094	6677	1658	24	85	64	1	2771922	2.504	100000.000	100000.000	0.000	0.000	0.000	0.000	0.000	16.610	3974	4734	3974	4734	256	2088	100	1849	"S579"
0	0	0	30	5	3	"BRAF1"	"P15056"	8660	39330	200	5973	6672	1760	26	5962	5962	6618	1726	26	17	12	0	2108364	0.031	100000.000	100000.000	0.000	0.000	0.000	0.000	0.000	16.610	11	710	11	710	316	2384	100	1850	"S579"
0	0	0	30	6	3	"BRAF1"	"P15056"	9160	39330	200	5982	7123	2343	32	5973	5973	6766	1906	28	22	18	0	2251019	0.187	100000.000	100000.000	0.000	0.000	0.000	0.000	0.000	16.610	9	1150	9	1150	316	2384	100	1851	"S579"
0	0	0	30	7	3	"Cdc2"	"P06493"	9660	39320	160	6198	7307	2221	30	6172	6172	7159	2312	32	21	12	0	1519915	0.064	100000.000	100000.000	0.000	0.000	0.000	0.000	0.000	16.610	26	1135	26	1135	208	1512	100	1852	"Y15"
0	0	0	30	8	3	"Cdc2"	"P06493"	10150	39320	160	6370	7793	2826	36	6321	6321	7195	2170	30	25	19	0	1621027	0.276	100000.000	100000.000	0.000	0.000	0.000	0.000	0.000	16.610	49	1472	49	1472	208	1512	100	1853	"Y15"
0	0	0	30	9	3	"Cdc2"	"P06493"	10650	39320	200	6377	7133	2128	29	6435	6435	7458	2494	33	12	7	0	2254175	-0.130	100000.000	100000.000	0.000	0.000	0.000	0.000	0.000	16.610	-58	698	-58	698	316	2384	100	1854	"Y15"
0	0	0	30	1	4	"ERK3"	"Q16659"	6630	39990	200	6226	6536	844	12	6333	6333	6871	1616	23	9	0	0	2065402	-0.207	100000.000	100000.000	0.000	0.000	0.000	0.000	0.000	16.610	-107	203	-107	203	316	2293	100	1855	"S189"
0	0	0	30	2	4	"ERK3"	"Q16659"	7130	39990	200	6217	6450	901	13	6313	6313	6753	1209	17	12	3	0	2038109	-0.251	100000.000	100000.000	0.000	0.000	0.000	0.000	0.000	16.610	-96	137	-96	137	316	2384	100	1856	"S189"
0	0	0	30	3	4	"ERK3"	"Q16659"	7630	39990	200	6153	6430	1174	18	6285	6285	6726	1389	20	10	5	0	2032031	-0.213	100000.000	100000.000	0.000	0.000	0.000	0.000	0.000	16.610	-132	145	-132	145	316	2384	100	1857	"S189"
0	0	0	30	4	4	"GIT2"	"Q14161"	8140	40000	160	6101	6801	1591	23	6078	6078	6586	1465	22	20	13	0	1414535	0.147	100000.000	100000.000	0.000	0.000	0.000	0.000	0.000	16.610	23	723	23	723	208	1512	100	1858	"Y484"
0	0	0	30	5	4	"GIT2"	"Q14161"	8630	39990	200	5920	6626	1621	24	5954	5954	6594	1812	27	18	10	0	2093898	0.018	100000.000	100000.000	0.000	0.000	0.000	0.000	0.000	16.610	-34	672	-34	672	316	2384	100	1859	"Y484"
0	0	0	30	6	4	"GIT2"	"Q14161"	9120	39980	210	6008	7039	2024	28	5942	5942	6626	1688	25	24	17	0	2224356	0.245	100000.000	100000.000	0.000	0.000	0.000	0.000	0.000	16.610	66	1097	66	1097	316	2572	100	1860	"Y484"
0	0	0	30	7	4	"HSP70 "	"P08107"	9630	39990	200	6351	7275	2089	28	6147	6147	7070	2094	29	21	12	0	2298798	0.098	100000.000	100000.000	0.000	0.000	0.000	0.000	0.000	16.610	204	1128	204	1128	316	2384	100	1861	"Y525"
0	0	0	30	8	4	"HSP70 "	"P08107"	10140	40000	210	6373	7129	1951	27	6224	6224	6936	1971	28	17	10	0	2252738	0.098	100000.000	100000.000	0.000	0.000	0.000	0.000	0.000	16.610	149	905	149	905	316	2572	100	1862	"Y525"
0	0	0	30	9	4	"HSP70 "	"P08107"	10640	40000	200	6344	6963	1800	25	6365	6365	7259	2237	30	12	8	0	2200182	-0.132	100000.000	100000.000	0.000	0.000	0.000	0.000	0.000	16.610	-21	598	-21	598	316	2384	100	1863	"Y525"
0	0	0	30	1	5	"iNOS "	"P35228"	6670	40610	200	6451	6872	1137	16	6428	6428	6957	1441	20	15	6	0	2171551	-0.059	100000.000	100000.000	0.000	0.000	0.000	0.000	0.000	16.610	23	444	23	444	316	2370	100	1864	"Y151"
0	0	0	30	2	5	"iNOS "	"P35228"	7170	40610	220	6330	6880	1290	18	6261	6261	6605	1111	16	25	14	0	2697139	0.248	100000.000	100000.000	0.000	0.000	0.000	0.000	0.000	16.610	69	619	69	619	392	2896	100	1865	"Y151"
0	0	0	30	3	5	"iNOS "	"P35228"	7670	40610	200	6146	6561	1248	19	6175	6175	6476	1074	16	20	12	0	2073128	0.079	100000.000	100000.000	0.000	0.000	0.000	0.000	0.000	16.610	-29	386	-29	386	316	2384	100	1866	"Y151"
0	0	0	30	4	5	"IRF-3 "	"Q14653"	8170	40610	200	6084	6542	1264	19	6038	6038	6431	1274	19	19	10	0	2067137	0.087	100000.000	100000.000	0.000	0.000	0.000	0.000	0.000	16.610	46	504	46	504	316	2384	100	1867	"S402"
0	0	0	30	5	5	"IRF-3 "	"Q14653"	8670	40610	200	6000	6626	1493	22	5945	5945	6451	1419	21	17	12	0	2093684	0.123	100000.000	100000.000	0.000	0.000	0.000	0.000	0.000	16.610	55	681	55	681	316	2384	100	1868	"S402"
0	0	0	30	6	5	"IRF-3 "	"Q14653"	9170	40610	200	5911	6348	1225	19	5990	5990	6669	1784	26	11	4	0	2005923	-0.180	100000.000	100000.000	0.000	0.000	0.000	0.000	0.000	16.610	-79	358	-79	358	316	2384	100	1869	"S402"
0	0	0	30	7	5	"M6PR"	"P20645"	9670	40610	200	6025	6786	1827	26	6051	6051	6766	1744	25	18	13	0	2144261	0.011	100000.000	100000.000	0.000	0.000	0.000	0.000	0.000	16.610	-26	735	-26	735	316	2384	100	1870	"S267"
0	0	0	30	8	5	"M6PR"	"P20645"	10170	40610	200	6150	6894	1967	28	6286	6286	7145	2107	29	13	8	0	2178524	-0.119	100000.000	100000.000	0.000	0.000	0.000	0.000	0.000	16.610	-136	608	-136	608	316	2384	100	1871	"S267"
0	0	0	30	9	5	"M6PR"	"P20645"	10670	40610	200	6342	7063	1793	25	6450	6450	7351	2440	33	12	5	0	2231867	-0.118	100000.000	100000.000	0.000	0.000	0.000	0.000	0.000	16.610	-108	613	-108	613	316	2384	100	1872	"S267"
0	0	0	30	1	6	"MDM2"	"Q00987"	6660	41270	200	6489	6945	1253	18	6445	6445	6969	1503	21	14	6	0	2194465	-0.016	100000.000	100000.000	0.000	0.000	0.000	0.000	0.000	16.610	44	500	44	500	316	2384	100	1873	"S166"
0	0	0	30	2	6	"MDM2"	"Q00987"	7160	41270	200	6434	6919	1910	27	6374	6374	6818	1359	19	16	7	0	2186413	0.074	100000.000	100000.000	0.000	0.000	0.000	0.000	0.000	16.610	60	545	60	545	316	2384	100	1874	"S166"
0	0	0	30	3	6	"MDM2"	"Q00987"	7680	41280	190	6268	6681	1221	18	6263	6263	6705	2931	43	7	0	0	1710400	-0.008	100000.000	100000.000	0.000	0.000	0.000	0.000	0.000	16.610	5	418	5	418	256	2088	100	1875	"S166"
0	0	0	30	4	6	"p38 delta"	"O15264"	8160	41270	200	6204	6447	1155	17	6183	6183	6522	1313	20	13	5	0	2037264	-0.057	100000.000	100000.000	0.000	0.000	0.000	0.000	0.000	16.610	21	264	21	264	316	2384	100	1876	"Y182"
0	0	0	30	5	6	"p38 delta"	"O15264"	8660	41270	200	6012	6520	3440	52	6107	6107	6658	1456	21	10	2	0	2060229	-0.095	100000.000	100000.000	0.000	0.000	0.000	0.000	0.000	16.610	-95	413	-95	413	316	2384	100	1877	"Y182"
0	0	0	30	6	6	"p38 delta"	"O15264"	9150	41270	180	6151	6813	1520	22	6156	6156	6986	2232	31	16	3	0	1744010	-0.078	100000.000	100000.000	0.000	0.000	0.000	0.000	0.000	16.610	-5	657	-5	657	256	1924	100	1878	"Y182"
0	0	0	30	7	6	"p70S6K"	"P23443"	9630	41250	220	6083	6817	1732	25	6101	6101	6736	1654	24	19	13	0	2672117	0.049	100000.000	100000.000	0.000	0.000	0.000	0.000	0.000	16.610	-18	716	-18	716	392	2896	100	1879	"T412"
0	0	0	30	8	6	"p70S6K"	"P23443"	10150	41280	140	6311	7405	2249	30	6245	6245	7026	2605	37	21	10	0	1155197	0.145	100000.000	100000.000	0.000	0.000	0.000	0.000	0.000	16.610	66	1160	66	1160	156	1140	100	1880	"T412"
0	0	0	30	9	6	"p70S6K"	"P23443"	10650	41280	200	6292	6882	1693	24	6356	6356	7146	1979	27	13	8	0	2174564	-0.133	100000.000	100000.000	0.000	0.000	0.000	0.000	0.000	16.610	-64	526	-64	526	316	2384	100	1881	"T412"
-75	0	0	30	1	7	"empty"	"empty"	6660	41910	200	6489	7072	1633	23	6527	6527	7164	2087	29	12	3	0	2234815	-0.044	100000.000	100000.000	0.000	0.000	0.000	0.000	0.000	16.610	-38	545	-38	545	316	2359	100	1882	"empty"
-75	0	0	30	2	7	"empty"	"empty"	7160	41910	200	6355	6817	1429	20	6403	6403	6935	1496	21	15	7	0	2154088	-0.079	100000.000	100000.000	0.000	0.000	0.000	0.000	0.000	16.610	-48	414	-48	414	316	2384	100	1883	"empty"
-75	0	0	30	3	7	"empty"	"empty"	7660	41910	200	6302	6633	1198	18	6314	6314	6710	1292	19	15	8	0	2095870	-0.060	100000.000	100000.000	0.000	0.000	0.000	0.000	0.000	16.610	-12	319	-12	319	316	2384	100	1884	"empty"
-75	0	0	30	4	7	"empty"	"empty"	8160	41910	200	6126	6424	1129	17	6177	6177	6525	1205	18	14	6	0	2029888	-0.084	100000.000	100000.000	0.000	0.000	0.000	0.000	0.000	16.610	-51	247	-51	247	316	2384	100	1885	"empty"
-75	0	0	30	5	7	"empty"	"empty"	8660	41910	200	5981	6256	892	14	6051	6051	6378	1091	17	12	6	0	1976826	-0.112	100000.000	100000.000	0.000	0.000	0.000	0.000	0.000	16.610	-70	205	-70	205	316	2384	100	1886	"empty"
-75	0	0	30	6	7	"empty"	"empty"	9160	41910	200	6053	6495	1184	18	5990	5990	6429	1213	18	17	10	0	2052312	0.054	100000.000	100000.000	0.000	0.000	0.000	0.000	0.000	16.610	63	505	63	505	316	2384	100	1887	"empty"
-75	0	0	30	7	7	"empty"	"empty"	9660	41910	200	5970	6515	1389	21	6015	6015	6618	1560	23	15	7	0	2058883	-0.066	100000.000	100000.000	0.000	0.000	0.000	0.000	0.000	16.610	-45	500	-45	500	316	2384	100	1888	"empty"
-75	0	0	30	8	7	"empty"	"empty"	10160	41910	200	6184	6826	1506	22	6155	6155	6733	1610	23	20	10	0	2157074	0.058	100000.000	100000.000	0.000	0.000	0.000	0.000	0.000	16.610	29	671	29	671	316	2384	100	1889	"empty"
-75	0	0	30	9	7	"empty"	"empty"	10660	41910	200	6344	7049	1868	26	6314	6314	6949	1800	25	17	10	0	2227496	0.056	100000.000	100000.000	0.000	0.000	0.000	0.000	0.000	16.610	30	735	30	735	316	2384	100	1890	"empty"
0	0	0	31	1	1	"JNK1"	"P45983"	11350	37890	200	6332	7248	2033	28	6232	6232	7851	3333	42	12	3	0	2290431	-0.181	100000.000	100000.000	0.000	0.000	0.000	0.000	0.000	16.610	100	1016	100	1016	316	2384	100	1891	"T183"
0	0	0	31	2	1	"JNK1"	"P45983"	11860	37890	240	6029	7847	3206	40	5937	5937	7519	3511	46	22	12	0	3609610	0.093	100000.000	100000.000	0.000	0.000	0.000	0.000	0.000	16.610	92	1910	92	1910	460	3460	100	1892	"T183"
0	0	0	31	3	1	"JNK1"	"P45983"	12350	37890	200	5660	6976	2560	36	5422	5422	7022	3814	54	17	3	0	2204394	-0.012	100000.000	100000.000	0.000	0.000	0.000	0.000	0.000	16.610	238	1554	238	1554	316	2384	100	1893	"T183"
0	0	0	31	4	1	"Keap1"	"Q14145"	12840	37900	230	5151	6483	2360	36	5103	5103	6455	3071	47	20	7	0	2541482	0.009	100000.000	100000.000	0.000	0.000	0.000	0.000	0.000	16.610	48	1380	48	1380	392	3108	100	1894	"S293/5"
0	0	0	31	5	1	"Keap1"	"Q14145"	13350	37900	200	5577	6707	2265	33	5154	5154	6692	2963	44	21	7	0	2119480	0.005	100000.000	100000.000	0.000	0.000	0.000	0.000	0.000	16.610	423	1553	423	1553	316	2384	100	1895	"S293/5"
0	0	0	31	6	1	"Keap1"	"Q14145"	13850	37890	200	5360	6910	2874	41	5204	5204	6550	2878	43	19	9	0	2183637	0.125	100000.000	100000.000	0.000	0.000	0.000	0.000	0.000	16.610	156	1706	156	1706	316	2384	100	1896	"S293/5"
0	0	0	31	7	1	"MK2"	"P16389"	14360	37890	200	5230	7202	3811	52	5119	5119	6469	2894	44	25	21	0	2275746	0.253	100000.000	100000.000	0.000	0.000	0.000	0.000	0.000	16.610	111	2083	111	2083	316	2384	100	1897	"Y415"
0	0	0	31	8	1	"MK2"	"P16389"	14860	37890	220	5145	6641	2897	43	5089	5089	6246	2683	42	20	15	0	2603312	0.147	100000.000	100000.000	0.000	0.000	0.000	0.000	0.000	16.610	56	1552	56	1552	392	2896	100	1898	"Y415"
0	0	0	31	9	1	"MK2"	"P16389"	15370	37920	190	5340	7024	3062	43	5160	5160	6255	2475	39	28	20	0	1798071	0.311	100000.000	100000.000	0.000	0.000	0.000	0.000	0.000	16.610	180	1864	180	1864	256	2088	100	1899	"Y415"
0	0	0	31	1	2	"NFAT1 "	"Q13469"	11300	38560	180	6232	6946	2051	29	6280	6280	7526	3012	40	10	4	0	1778093	-0.193	100000.000	100000.000	0.000	0.000	0.000	0.000	0.000	16.610	-48	666	-48	666	256	1924	100	1900	"S110"
0	0	0	31	2	2	"NFAT1 "	"Q13469"	11820	38570	240	6187	7216	2661	36	6165	6165	7692	3423	44	11	8	0	3319292	-0.139	100000.000	100000.000	0.000	0.000	0.000	0.000	0.000	16.610	22	1051	22	1051	460	3460	100	1901	"S110"
0	0	0	31	3	2	"NFAT1 "	"Q13469"	12330	38560	200	5864	6730	2439	36	5792	5792	7244	3158	43	11	7	0	2126801	-0.163	100000.000	100000.000	0.000	0.000	0.000	0.000	0.000	16.610	72	938	72	938	316	2384	100	1902	"S110"
0	0	0	31	4	2	"NFkB-p105 "	"P19838"	12830	38550	200	5242	6245	2483	39	5287	5287	6722	2911	43	14	9	0	1973575	-0.164	100000.000	100000.000	0.000	0.000	0.000	0.000	0.000	16.610	-45	958	-45	958	316	2384	100	1903	"S907"
0	0	0	31	5	2	"NFkB-p105 "	"P19838"	13340	38550	200	5095	6205	2564	41	5123	5123	6416	2679	41	16	12	0	1960873	-0.079	100000.000	100000.000	0.000	0.000	0.000	0.000	0.000	16.610	-28	1082	-28	1082	316	2384	100	1904	"S907"
[truncated: 237,966 more chars]
