# Supplementary material for: PIIKA 2.5: Enhanced quality control of peptide microarrays for kinome analysis
Source: PLoS One. 2021 Sep 10;16(9):e0257232. doi: 10.1371/journal.pone.0257232 (PMC8432839; doi:10.1371/journal.pone.0257232)
Supplement: S1 File — All arrays used in this experiment are available as txt files in the GPR format contained within a single zip folder. Individual files are named as in Table 1, where the first number, which follows S, represents the identifier for the samples. Samples 1 2, and 3 are control, 4,5 and 6 are treated with LPS, and 7,8, and 9 are treated with both LPS and cortisol. The number following this represents the day of experiment. For example, S1_2.txt contains the data for sample number 1 from the experiment performed on day 2. (ZIP) [file pone.0257232.s001.zip › arrays/S7_3.txt]

ATF	1.0
31	42    
"Type=GenePix Export 3"
"DateTime=2018/08/24 13:07:12"
"Settings="
"GalFile=T:\Arrays\Human Pig Gal File\Human Pig Gal File with Calibration spots  - Lot 3200 - Copy.txt"
"PixelSize=10"
"Wavelengths=532"
"ImageFiles=T:\Arrays\Method Development Day 3 - August 24, 2018\S7_532.tif 0"
"NormalizationMethod=None"
"NormalizationFactors=1"
"JpegImage="
"StdDev=Type 1"
"RatioFormulations=W1/W2 (532/)"
"FeatureType=Circular"
"Barcode="
"BackgroundSubtraction=LocalFeature"
"ImageOrigin=0, 0"
"JpegOrigin=1800, 4810"
"Creator=GenePix Pro 6.0.1.25"
"Scanner=GenePix 4200A 01  [116282]"
"FocusPosition=0"
"Temperature=23.19"
"LinesAveraged=1"
"Comment="
"PMTGain=340"
"ScanPower=100"
"LaserPower=2.6"
"Filters=Standard Green"
"ScanRegion=0,0,2200,7150"
"Supplier=Genetix Ltd."
"ArrayerSoftwareName=MicroArraying"
"ArrayerSoftwareVersion=QSoft XP Build 6700 (Revision 4)"
"Flags"	"Normalize"	"Autoflag"	"Block"	"Column"	"Row"	"Name"	"ID"	"X"	"Y"	"Dia."	"F532 Median"	"F532 Mean"	"F532 SD"	"F532 CV"	"B532"	"B532 Median"	"B532 Mean"	"B532 SD"	"B532 CV"	"% > B532+1SD"	"% > B532+2SD"	"F532 % Sat."	"F532 Total Intensity"	"SNR 532"	"Ratio of Medians (532/2)"	"Ratio of Means (532/2)"	"Median of Ratios (532/2)"	"Mean of Ratios (532/2)"	"Ratios SD (532/2)"	"Rgn Ratio (532/2)"	"Rgn R2 (532/2)"	"Log Ratio (532/2)"	"F532 Median - B532"	"F532 Mean - B532"	"Sum of Medians (532/2)"	"Sum of Means (532/2)"	"F Pixels"	"B Pixels"	"Circularity"	"Index"	"Target"
0	0	0	1	1	1	"ACTA1"	"P68133"	2230	5340	150	5363	12271	15278	124	4020	4020	5548	7207	129	19	17	0	1914204	0.933	100000.000	100000.000	0.000	0.000	0.000	0.000	0.000	16.610	1343	8251	1343	8251	156	1272	100	1	"Y55"
0	0	0	1	2	1	"ACTA1"	"P68133"	2730	5350	160	4608	7854	10379	132	3926	3926	4897	4672	95	12	9	0	1633696	0.633	100000.000	100000.000	0.000	0.000	0.000	0.000	0.000	16.610	682	3928	682	3928	208	1512	100	2	"Y55"
0	0	0	1	3	1	"ACTA1"	"P68133"	3230	5340	200	4340	6442	5205	80	4032	4032	4905	4489	91	13	11	0	2035682	0.342	100000.000	100000.000	0.000	0.000	0.000	0.000	0.000	16.610	308	2410	308	2410	316	2384	100	3	"Y55"
0	0	0	1	4	1	"A-Raf"	"P10398"	3730	5340	200	5360	9596	9754	101	4206	4206	4964	4384	88	30	18	0	3032418	1.057	100000.000	100000.000	0.000	0.000	0.000	0.000	0.000	16.610	1154	5390	1154	5390	316	2384	100	4	"S214"
0	0	0	1	5	1	"A-Raf"	"P10398"	4220	5340	200	5689	10448	10534	100	4266	4266	5136	4878	94	31	19	0	3301419	1.089	100000.000	100000.000	0.000	0.000	0.000	0.000	0.000	16.610	1423	6182	1423	6182	316	2384	100	5	"S214"
0	0	0	1	6	1	"A-Raf"	"P10398"	4740	5350	160	6096	7857	4966	63	4399	4399	5054	4317	85	28	11	0	1634220	0.649	100000.000	100000.000	0.000	0.000	0.000	0.000	0.000	16.610	1697	3458	1697	3458	208	1512	100	6	"S214"
0	0	0	1	7	1	"Cdk2"	"P24941"	5220	5330	200	4980	7794	8631	110	4309	4309	4878	4272	87	15	11	0	2462776	0.683	100000.000	100000.000	0.000	0.000	0.000	0.000	0.000	16.610	671	3485	671	3485	316	2384	100	7	"Y179"
0	0	0	1	8	1	"Cdk2"	"P24941"	5720	5330	200	4980	6148	4785	77	4405	4405	5223	4539	86	8	4	0	1942803	0.204	100000.000	100000.000	0.000	0.000	0.000	0.000	0.000	16.610	575	1743	575	1743	316	2384	100	8	"Y179"
0	0	0	1	9	1	"Cdk2"	"P24941"	6220	5330	200	4792	5719	3971	69	4302	4302	5246	4122	78	5	3	0	1807340	0.115	100000.000	100000.000	0.000	0.000	0.000	0.000	0.000	16.610	490	1417	490	1417	316	2384	100	9	"Y179"
0	0	0	1	1	2	"Cofilin 1"	"P23528"	2260	6010	130	4841	4813	845	17	4143	4143	4333	871	20	41	9	0	577531	0.551	100000.000	100000.000	0.000	0.000	0.000	0.000	0.000	16.610	698	670	698	670	120	940	100	10	"S2"
0	0	0	1	2	2	"Cofilin 1"	"P23528"	2750	6020	180	4272	4615	976	21	4135	4135	4332	1046	24	22	7	0	1181501	0.271	100000.000	100000.000	0.000	0.000	0.000	0.000	0.000	16.610	137	480	137	480	256	1924	100	11	"S2"
0	0	0	1	3	2	"Cofilin 1"	"P23528"	3260	6010	120	4893	5219	2980	57	4145	4145	4285	634	14	56	20	0	626253	1.473	100000.000	100000.000	0.000	0.000	0.000	0.000	0.000	16.610	748	1074	748	1074	120	820	100	12	"S2"
0	0	0	1	4	2	"CTNNB1"	"P35222"	3740	6000	200	3884	3966	642	16	4234	4234	4298	661	15	3	0	0	1253202	-0.502	100000.000	100000.000	0.000	0.000	0.000	0.000	0.000	16.610	-350	-268	-350	-268	316	2384	100	13	"S675"
0	0	0	1	5	2	"CTNNB1"	"P35222"	4240	6000	200	4076	4159	749	18	4320	4320	4363	675	15	7	3	0	1314282	-0.302	100000.000	100000.000	0.000	0.000	0.000	0.000	0.000	16.610	-244	-161	-244	-161	316	2384	100	14	"S675"
0	0	0	1	6	2	"CTNNB1"	"P35222"	4740	5990	200	4008	4083	686	16	4367	4367	4403	710	16	4	2	0	1290175	-0.451	100000.000	100000.000	0.000	0.000	0.000	0.000	0.000	16.610	-359	-284	-359	-284	316	2384	100	15	"S675"
0	0	0	1	7	2	"EGFR"	"P00533"	5240	5990	200	4524	4500	362	8	4455	4455	4562	1370	30	0	0	0	1422058	-0.045	100000.000	100000.000	0.000	0.000	0.000	0.000	0.000	16.610	69	45	69	45	316	2384	100	16	"T693"
0	0	0	1	8	2	"EGFR"	"P00533"	5740	5990	200	4545	4568	276	6	4467	4467	4509	393	8	9	2	0	1443408	0.150	100000.000	100000.000	0.000	0.000	0.000	0.000	0.000	16.610	78	101	78	101	316	2384	100	17	"T693"
0	0	0	1	9	2	"EGFR"	"P00533"	6230	5980	70	4632	4661	256	5	4442	4442	4451	240	5	46	15	0	149161	0.875	100000.000	100000.000	0.000	0.000	0.000	0.000	0.000	16.610	190	219	190	219	32	236	100	18	"T693"
0	0	0	1	1	3	"JAK1"	"P23458"	2240	6660	80	10259	10248	2785	27	4724	4724	4734	720	15	94	90	0	532909	7.658	100000.000	100000.000	0.000	0.000	0.000	0.000	0.000	16.610	5535	5524	5535	5524	52	340	100	19	"Y1035"
0	0	0	1	2	3	"JAK1"	"P23458"	2720	6650	90	8775	8894	2578	28	4632	4632	4567	502	10	96	94	0	462494	8.620	100000.000	100000.000	0.000	0.000	0.000	0.000	0.000	16.610	4143	4262	4143	4262	52	420	100	20	"Y1035"
0	0	0	1	3	3	"JAK1"	"P23458"	3220	6640	80	8045	7971	2518	31	4493	4493	4499	614	13	88	86	0	414514	5.655	100000.000	100000.000	0.000	0.000	0.000	0.000	0.000	16.610	3552	3478	3552	3478	52	340	100	21	"Y1035"
0	0	0	1	4	3	"JNK2"	"P45984"	3730	6640	120	6017	6075	972	16	4355	4355	4361	494	11	89	80	0	729007	3.470	100000.000	100000.000	0.000	0.000	0.000	0.000	0.000	16.610	1662	1720	1662	1720	120	820	100	22	"T183"
0	0	0	1	5	3	"JNK2"	"P45984"	4230	6630	100	6203	6204	794	12	4236	4236	4229	436	10	97	93	0	496291	4.530	100000.000	100000.000	0.000	0.000	0.000	0.000	0.000	16.610	1967	1968	1967	1968	80	560	100	23	"T183"
0	0	0	1	6	3	"JNK2"	"P45984"	4730	6630	130	5785	5851	839	14	4050	4050	4122	392	9	93	88	0	702117	4.411	100000.000	100000.000	0.000	0.000	0.000	0.000	0.000	16.610	1735	1801	1735	1801	120	940	100	24	"T183"
0	0	0	1	7	3	"Kit "	"P10721"	5220	6620	70	4614	4629	318	6	4161	4161	4175	354	8	65	25	0	148142	1.282	100000.000	100000.000	0.000	0.000	0.000	0.000	0.000	16.610	453	468	453	468	32	236	100	25	"Y721"
0	0	0	1	8	3	"Kit "	"P10721"	5730	6620	90	4411	4587	439	9	4097	4097	4104	376	9	48	26	0	238503	1.285	100000.000	100000.000	0.000	0.000	0.000	0.000	0.000	16.610	314	490	314	490	52	420	100	26	"Y721"
0	0	0	1	9	3	"Kit "	"P10721"	6220	6620	100	4591	4674	461	9	4147	4147	4165	468	11	47	22	0	373943	1.088	100000.000	100000.000	0.000	0.000	0.000	0.000	0.000	16.610	444	527	444	527	80	560	100	27	"Y721"
0	0	0	1	1	4	"MK3"	"P22001"	2240	7300	100	11887	11978	3116	26	4704	4704	4785	619	12	93	92	0	958247	11.620	100000.000	100000.000	0.000	0.000	0.000	0.000	0.000	16.610	7183	7274	7183	7274	80	560	100	28	"Y187"
0	0	0	1	2	4	"MK3"	"P22001"	2720	7280	100	9481	8823	1689	19	4691	4691	4720	467	9	88	88	0	705852	8.786	100000.000	100000.000	0.000	0.000	0.000	0.000	0.000	16.610	4790	4132	4790	4132	80	560	100	29	"Y187"
0	0	0	1	3	4	"MK3"	"P22001"	3240	7270	100	9362	8849	1510	17	4606	4606	4620	328	7	92	91	0	707904	12.893	100000.000	100000.000	0.000	0.000	0.000	0.000	0.000	16.610	4756	4243	4756	4243	80	560	100	30	"Y187"
0	0	0	1	4	4	"NFAT1 "	"Q13469"	3730	7280	200	4424	4447	368	8	4381	4381	4345	461	10	9	1	0	1405212	0.221	100000.000	100000.000	0.000	0.000	0.000	0.000	0.000	16.610	43	66	43	66	316	2384	100	31	"S326"
0	0	0	1	5	4	"NFAT1 "	"Q13469"	4230	7270	200	4170	4196	271	6	4218	4218	4290	1753	40	0	0	0	1325788	-0.054	100000.000	100000.000	0.000	0.000	0.000	0.000	0.000	16.610	-48	-22	-48	-22	316	2384	100	32	"S326"
0	0	0	1	6	4	"NFAT1 "	"Q13469"	4730	7270	200	4038	4026	260	6	4070	4070	4153	764	18	0	0	0	1272318	-0.166	100000.000	100000.000	0.000	0.000	0.000	0.000	0.000	16.610	-32	-44	-32	-44	316	2384	100	33	"S326"
0	0	0	1	7	4	"NFkB-p65 "	"Q04206"	5230	7270	90	4247	4288	324	7	3886	3886	3900	258	6	65	36	0	222956	1.504	100000.000	100000.000	0.000	0.000	0.000	0.000	0.000	16.610	361	402	361	402	52	420	100	34	"S276"
0	0	0	1	8	4	"NFkB-p65 "	"Q04206"	5740	7270	70	4523	4492	259	5	3858	3858	3877	262	6	90	62	0	143742	2.347	100000.000	100000.000	0.000	0.000	0.000	0.000	0.000	16.610	665	634	665	634	32	236	100	35	"S276"
0	0	0	1	9	4	"NFkB-p65 "	"Q04206"	6240	7280	70	4568	4559	243	5	3834	3834	3866	248	6	96	87	0	145881	2.794	100000.000	100000.000	0.000	0.000	0.000	0.000	0.000	16.610	734	725	734	725	32	236	100	36	"S276"
0	0	0	1	1	5	"PDGFRb"	"P09619"	2240	7940	120	19153	16994	6171	36	4511	4511	4487	622	13	88	85	0	2039274	20.108	100000.000	100000.000	0.000	0.000	0.000	0.000	0.000	16.610	14642	12483	14642	12483	120	820	100	37	"Y686"
0	0	0	1	2	5	"PDGFRb"	"P09619"	2740	7930	200	4937	9189	6841	74	4574	4574	4532	622	13	48	45	0	2903710	7.487	100000.000	100000.000	0.000	0.000	0.000	0.000	0.000	16.610	363	4615	363	4615	316	2384	100	38	"Y686"
0	0	0	1	3	5	"PDGFRb"	"P09619"	3240	7930	100	15929	15512	2382	15	4292	4292	4305	429	9	97	97	0	1240949	26.124	100000.000	100000.000	0.000	0.000	0.000	0.000	0.000	16.610	11637	11220	11637	11220	80	560	100	39	"Y686"
0	0	0	1	4	5	"PELI2"	"Q96FA3"	3740	7920	130	6589	6529	748	11	4350	4350	4326	903	20	95	65	0	783515	2.440	100000.000	100000.000	0.000	0.000	0.000	0.000	0.000	16.610	2239	2179	2239	2179	120	940	100	40	"T290"
0	0	0	1	5	5	"PELI2"	"Q96FA3"	4230	7910	120	6459	6556	803	12	4284	4284	4269	477	11	99	97	0	786766	4.795	100000.000	100000.000	0.000	0.000	0.000	0.000	0.000	16.610	2175	2272	2175	2272	120	820	100	41	"T290"
0	0	0	1	6	5	"PELI2"	"Q96FA3"	4730	7910	130	6658	6594	773	11	4174	4174	4214	473	11	95	95	0	791266	5.032	100000.000	100000.000	0.000	0.000	0.000	0.000	0.000	16.610	2484	2420	2484	2420	120	940	100	42	"T290"
0	0	0	1	7	5	"sek1"	"P45985"	5260	7940	140	4487	4459	438	9	4171	4171	4247	1125	26	1	0	0	695546	0.188	100000.000	100000.000	0.000	0.000	0.000	0.000	0.000	16.610	316	288	316	288	156	1140	100	43	"S2315"
0	0	0	1	8	5	"sek1"	"P45985"	5730	7900	110	4759	4774	371	7	4351	4351	4278	473	11	45	6	0	381882	1.049	100000.000	100000.000	0.000	0.000	0.000	0.000	0.000	16.610	408	423	408	423	80	656	100	44	"S2315"
0	0	0	1	9	5	"sek1"	"P45985"	6230	7910	90	4798	4783	443	9	4384	4384	4356	358	8	51	26	0	248711	1.193	100000.000	100000.000	0.000	0.000	0.000	0.000	0.000	16.610	414	399	414	399	52	420	100	45	"S2315"
0	0	0	1	1	6	"SMAD3"	"Q15796"	2240	8570	160	5206	5278	1271	24	4533	4533	4552	714	15	47	16	0	1097730	1.017	100000.000	100000.000	0.000	0.000	0.000	0.000	0.000	16.610	673	745	673	745	208	1512	100	46	"S416"
0	0	0	1	2	6	"SMAD3"	"Q15796"	2760	8550	110	4778	4684	575	12	4172	4172	4221	408	9	60	36	0	374720	1.135	100000.000	100000.000	0.000	0.000	0.000	0.000	0.000	16.610	606	512	606	512	80	656	100	47	"S416"
0	0	0	1	3	6	"SMAD3"	"Q15796"	3240	8560	80	4457	4546	516	11	4283	4283	4296	372	8	36	11	0	236413	0.672	100000.000	100000.000	0.000	0.000	0.000	0.000	0.000	16.610	174	263	174	263	52	340	100	48	"S416"
0	0	0	1	4	6	"TAK1 "	"O43318"	3740	8550	170	7304	7347	1187	16	4396	4396	4353	439	10	94	94	0	1528084	6.820	100000.000	100000.000	0.000	0.000	0.000	0.000	0.000	16.610	2908	2951	2908	2951	208	1660	100	49	"T178"
0	0	0	1	5	6	"TAK1 "	"O43318"	4240	8550	170	7492	7330	1222	16	4251	4251	4318	885	20	94	92	0	1524611	3.403	100000.000	100000.000	0.000	0.000	0.000	0.000	0.000	16.610	3241	3079	3241	3079	208	1660	100	50	"T178"
0	0	0	1	6	6	"TAK1 "	"O43318"	4740	8550	180	7269	7134	1433	20	4200	4200	4287	742	17	90	87	0	1826416	3.837	100000.000	100000.000	0.000	0.000	0.000	0.000	0.000	16.610	3069	2934	3069	2934	256	1924	100	51	"T178"
0	0	0	1	7	6	"TNIK"	"Q9UKE5"	5240	8550	120	7042	6999	1993	28	4337	4337	4312	389	9	91	88	0	839919	6.907	100000.000	100000.000	0.000	0.000	0.000	0.000	0.000	16.610	2705	2662	2705	2662	120	820	100	52	"T181"
0	0	0	1	8	6	"TNIK"	"Q9UKE5"	5740	8540	120	7083	6907	1181	17	4410	4410	4368	383	8	90	87	0	828800	6.629	100000.000	100000.000	0.000	0.000	0.000	0.000	0.000	16.610	2673	2497	2673	2497	120	820	100	53	"T181"
0	0	0	1	9	6	"TNIK"	"Q9UKE5"	6240	8540	120	6982	6939	1359	19	4354	4354	4363	826	18	88	81	0	832695	3.119	100000.000	100000.000	0.000	0.000	0.000	0.000	0.000	16.610	2628	2585	2628	2585	120	820	100	54	"T181"
-75	0	0	1	1	7	"empty"	"empty"	2240	9210	200	4262	4348	541	12	4600	4600	4613	751	16	2	0	0	1373964	-0.353	100000.000	100000.000	0.000	0.000	0.000	0.000	0.000	16.610	-338	-252	-338	-252	316	2384	100	55	"empty"
-75	0	0	1	2	7	"empty"	"empty"	2740	9210	200	4074	4146	340	8	4514	4514	4485	998	22	0	0	0	1310137	-0.340	100000.000	100000.000	0.000	0.000	0.000	0.000	0.000	16.610	-440	-368	-440	-368	316	2384	100	56	"empty"
-75	0	0	1	3	7	"empty"	"empty"	3240	9210	200	4314	4355	752	17	4515	4515	4468	571	12	2	1	0	1376306	-0.198	100000.000	100000.000	0.000	0.000	0.000	0.000	0.000	16.610	-201	-160	-201	-160	316	2384	100	57	"empty"
-75	0	0	1	4	7	"empty"	"empty"	3740	9210	200	4288	4405	1170	26	4432	4432	4409	511	11	6	1	0	1392005	-0.008	100000.000	100000.000	0.000	0.000	0.000	0.000	0.000	16.610	-144	-27	-144	-27	316	2384	100	58	"empty"
-75	0	0	1	5	7	"empty"	"empty"	4240	9210	200	4443	4384	454	10	4352	4352	4395	864	19	0	0	0	1385471	-0.013	100000.000	100000.000	0.000	0.000	0.000	0.000	0.000	16.610	91	32	91	32	316	2384	100	59	"empty"
-75	0	0	1	6	7	"empty"	"empty"	4740	9210	200	4345	4490	710	15	4225	4225	4308	489	11	33	2	0	1418854	0.372	100000.000	100000.000	0.000	0.000	0.000	0.000	0.000	16.610	120	265	120	265	316	2384	100	60	"empty"
-75	0	0	1	7	7	"empty"	"empty"	5240	9210	200	4466	4500	701	15	4205	4205	4311	563	13	23	0	0	1421913	0.336	100000.000	100000.000	0.000	0.000	0.000	0.000	0.000	16.610	261	295	261	295	316	2384	100	61	"empty"
-75	0	0	1	8	7	"empty"	"empty"	5740	9210	200	4587	4534	399	8	4207	4207	4252	505	11	26	1	0	1432790	0.558	100000.000	100000.000	0.000	0.000	0.000	0.000	0.000	16.610	380	327	380	327	316	2384	100	62	"empty"
-75	0	0	1	9	7	"empty"	"empty"	6240	9210	200	4524	4512	350	7	4193	4193	4233	511	12	22	2	0	1425911	0.546	100000.000	100000.000	0.000	0.000	0.000	0.000	0.000	16.610	331	319	331	319	316	2384	100	63	"empty"
0	0	0	2	1	1	"PKACa "	"P17612"	6690	5340	120	11469	12606	7454	59	4282	4282	5665	4514	79	75	28	0	1512708	1.538	100000.000	100000.000	0.000	0.000	0.000	0.000	0.000	16.610	7187	8324	7187	8324	120	820	100	64	"T197"
0	0	0	2	2	1	"PKACa "	"P17612"	7190	5340	120	10113	11853	7247	61	4269	4269	5136	3945	76	76	35	0	1422378	1.703	100000.000	100000.000	0.000	0.000	0.000	0.000	0.000	16.610	5844	7584	5844	7584	120	820	100	65	"T197"
0	0	0	2	3	1	"PKACa "	"P17612"	7690	5350	120	9686	11451	7266	63	4078	4078	4810	2676	55	75	54	0	1374105	2.482	100000.000	100000.000	0.000	0.000	0.000	0.000	0.000	16.610	5608	7373	5608	7373	120	820	100	66	"T197"
0	0	0	2	4	1	"PTEN"	"P60484"	8190	5350	190	4881	5731	3563	62	3995	3995	4936	3749	75	10	3	0	1467051	0.212	100000.000	100000.000	0.000	0.000	0.000	0.000	0.000	16.610	886	1736	886	1736	256	2088	100	67	"Y315"
0	0	0	2	5	1	"PTEN"	"P60484"	8690	5360	160	4779	5309	2195	41	3923	3923	4708	3068	65	8	2	0	1104317	0.196	100000.000	100000.000	0.000	0.000	0.000	0.000	0.000	16.610	856	1386	856	1386	208	1512	100	68	"Y315"
0	0	0	2	6	1	"PTEN"	"P60484"	9190	5350	160	4814	5711	3023	52	3920	3920	4164	1583	38	25	12	0	1187927	0.977	100000.000	100000.000	0.000	0.000	0.000	0.000	0.000	16.610	894	1791	894	1791	208	1512	100	69	"Y315"
0	0	0	2	7	1	"SOC3"	"O14543"	9710	5370	170	4118	4287	781	18	4055	4055	4208	977	23	6	2	0	891727	0.081	100000.000	100000.000	0.000	0.000	0.000	0.000	0.000	16.610	63	232	63	232	208	1660	100	70	"Y204"
0	0	0	2	8	1	"SOC3"	"O14543"	10200	5340	120	4398	4798	1517	31	4159	4159	4349	1099	25	16	10	0	575740	0.409	100000.000	100000.000	0.000	0.000	0.000	0.000	0.000	16.610	239	639	239	639	120	820	100	71	"Y204"
0	0	0	2	9	1	"SOC3"	"O14543"	10680	5320	130	4338	4826	2297	47	4210	4210	4290	938	21	15	7	0	579146	0.571	100000.000	100000.000	0.000	0.000	0.000	0.000	0.000	16.610	128	616	128	616	120	940	100	72	"Y204"
0	0	0	2	1	2	"STAT3 "	"P40763"	6710	6000	80	5355	5369	618	11	4290	4290	4274	336	7	88	78	0	279186	3.259	100000.000	100000.000	0.000	0.000	0.000	0.000	0.000	16.610	1065	1079	1065	1079	52	340	100	73	"S691"
0	0	0	2	2	2	"STAT3 "	"P40763"	7200	5990	90	5439	5398	480	8	4099	4099	4116	406	9	92	86	0	280689	3.158	100000.000	100000.000	0.000	0.000	0.000	0.000	0.000	16.610	1340	1299	1340	1299	52	420	100	74	"S691"
0	0	0	2	3	2	"STAT3 "	"P40763"	7700	5990	80	5205	5404	1295	23	3964	3964	4021	543	13	90	57	0	281026	2.547	100000.000	100000.000	0.000	0.000	0.000	0.000	0.000	16.610	1241	1440	1241	1440	52	340	100	75	"S691"
0	0	0	2	4	2	"STAT6 "	"P42226"	8210	6010	160	4400	4620	1186	25	4005	4005	4296	1524	35	11	4	0	961050	0.213	100000.000	100000.000	0.000	0.000	0.000	0.000	0.000	16.610	395	615	395	615	208	1512	100	76	"T645"
0	0	0	2	5	2	"STAT6 "	"P42226"	8680	5990	150	4301	4551	1138	25	3922	3922	4217	1492	35	7	5	0	709962	0.224	100000.000	100000.000	0.000	0.000	0.000	0.000	0.000	16.610	379	629	379	629	156	1272	100	77	"T645"
0	0	0	2	6	2	"STAT6 "	"P42226"	9200	6010	170	4238	4544	1378	30	3972	3972	4265	1719	40	5	1	0	945180	0.162	100000.000	100000.000	0.000	0.000	0.000	0.000	0.000	16.610	266	572	266	572	208	1660	100	78	"T645"
0	0	0	2	7	2	"14-3-3 beta"	"P31946"	9700	6000	130	10769	9742	3755	38	3998	3998	4192	848	20	78	74	0	1169052	6.545	100000.000	100000.000	0.000	0.000	0.000	0.000	0.000	16.610	6771	5744	6771	5744	120	940	100	79	"S185"
0	0	0	2	8	2	"14-3-3 beta"	"P31946"	10190	5990	130	11312	10241	4360	42	4188	4188	4457	1506	33	78	75	0	1228906	3.841	100000.000	100000.000	0.000	0.000	0.000	0.000	0.000	16.610	7124	6053	7124	6053	120	940	100	80	"S185"
0	0	0	2	9	2	"14-3-3 beta"	"P31946"	10690	5980	160	4951	7720	4366	56	4218	4218	4462	1763	39	40	38	0	1605657	1.848	100000.000	100000.000	0.000	0.000	0.000	0.000	0.000	16.610	733	3502	733	3502	208	1512	100	81	"S185"
0	0	0	2	1	3	"Tgfbr2"	"P37173"	6700	6640	160	4660	4693	558	11	4130	4130	4158	643	15	38	4	0	976247	0.832	100000.000	100000.000	0.000	0.000	0.000	0.000	0.000	16.610	530	563	530	563	208	1512	100	82	"S409"
0	0	0	2	2	3	"Tgfbr2"	"P37173"	7200	6640	170	4760	4755	525	11	4140	4140	4170	582	13	52	13	0	988978	1.005	100000.000	100000.000	0.000	0.000	0.000	0.000	0.000	16.610	620	615	620	615	208	1660	100	83	"S409"
0	0	0	2	3	3	"Tgfbr2"	"P37173"	7690	6640	190	4689	5114	2342	45	4219	4219	4320	1201	27	16	7	0	1309170	0.661	100000.000	100000.000	0.000	0.000	0.000	0.000	0.000	16.610	470	895	470	895	256	2088	100	84	"S409"
0	0	0	2	4	3	"Tyk2"	"P29597"	8190	6620	300	4475	5007	1694	33	4115	4115	4386	1450	33	19	10	0	3585118	0.428	100000.000	100000.000	0.000	0.000	0.000	0.000	0.000	16.610	360	892	360	892	716	5371	100	85	"Y1054/5"
0	0	0	2	5	3	"Tyk2"	"P29597"	8690	6640	120	4628	5625	2285	40	4204	4204	4355	1300	29	41	20	0	674950	0.977	100000.000	100000.000	0.000	0.000	0.000	0.000	0.000	16.610	424	1421	424	1421	120	820	100	86	"Y1054/5"
0	0	0	2	6	3	"Tyk2"	"P29597"	9180	6650	130	4864	5540	1728	31	4243	4243	5338	6728	126	0	0	0	664811	0.030	100000.000	100000.000	0.000	0.000	0.000	0.000	0.000	16.610	621	1297	621	1297	120	940	100	87	"Y1054/5"
0	0	0	2	7	3	"caveolin-1"	"Q03135"	9690	6640	200	4384	4815	1457	30	4111	4111	4359	1170	26	25	8	0	1521470	0.390	100000.000	100000.000	0.000	0.000	0.000	0.000	0.000	16.610	273	704	273	704	316	2384	100	88	"Y14"
0	0	0	2	8	3	"caveolin-1"	"Q03135"	10200	6630	150	5134	5257	1675	31	4214	4214	4505	1508	33	28	3	0	820019	0.499	100000.000	100000.000	0.000	0.000	0.000	0.000	0.000	16.610	920	1043	920	1043	156	1272	100	89	"Y14"
0	0	0	2	9	3	"caveolin-1"	"Q03135"	10700	6650	150	5197	5981	3664	61	4177	4177	4637	2329	50	21	8	0	933072	0.577	100000.000	100000.000	0.000	0.000	0.000	0.000	0.000	16.610	1020	1804	1020	1804	156	1272	100	90	"Y14"
0	0	0	2	1	4	"Cdc42 "	"P60953"	6700	7300	70	6209	6205	445	7	3941	3941	4039	870	21	100	90	0	198572	2.490	100000.000	100000.000	0.000	0.000	0.000	0.000	0.000	16.610	2268	2264	2268	2264	32	236	100	91	"Y32"
0	0	0	2	2	4	"Cdc42 "	"P60953"	7200	7280	170	4428	5261	1787	33	4117	4117	4266	840	19	39	33	0	1094186	1.185	100000.000	100000.000	0.000	0.000	0.000	0.000	0.000	16.610	311	1144	311	1144	208	1660	100	92	"Y32"
0	0	0	2	3	4	"Cdc42 "	"P60953"	7700	7280	130	6248	6425	2570	40	4217	4217	4525	1363	30	55	30	0	770965	1.394	100000.000	100000.000	0.000	0.000	0.000	0.000	0.000	16.610	2031	2208	2031	2208	120	940	100	93	"Y32"
0	0	0	2	4	4	"Flt3"	"P36888"	8190	7280	110	7627	7355	3302	44	4281	4281	4616	1631	35	57	50	0	588418	1.679	100000.000	100000.000	0.000	0.000	0.000	0.000	0.000	16.610	3346	3074	3346	3074	80	656	100	94	"Y591"
0	0	0	2	5	4	"Flt3"	"P36888"	8690	7280	200	4389	5057	1592	31	4253	4253	4450	1189	26	17	14	0	1598064	0.511	100000.000	100000.000	0.000	0.000	0.000	0.000	0.000	16.610	136	804	136	804	316	2384	100	95	"Y591"
0	0	0	2	6	4	"Flt3"	"P36888"	9200	7280	90	8159	7618	2087	27	4324	4324	4548	1217	26	75	69	0	396125	2.523	100000.000	100000.000	0.000	0.000	0.000	0.000	0.000	16.610	3835	3294	3835	3294	52	420	100	96	"Y591"
0	0	0	2	7	4	"gp130 "	"P40189"	9710	7290	150	5007	5361	1741	32	4156	4156	4343	1190	27	30	10	0	836310	0.855	100000.000	100000.000	0.000	0.000	0.000	0.000	0.000	16.610	851	1205	851	1205	156	1272	100	97	"Y767"
0	0	0	2	8	4	"gp130 "	"P40189"	10180	7270	130	4841	5272	1565	29	4172	4172	4550	1586	34	24	8	0	632605	0.455	100000.000	100000.000	0.000	0.000	0.000	0.000	0.000	16.610	669	1100	669	1100	120	940	100	98	"Y767"
0	0	0	2	9	4	"gp130 "	"P40189"	10690	7290	140	4575	5179	2141	41	4076	4076	4428	1887	42	16	7	0	807914	0.398	100000.000	100000.000	0.000	0.000	0.000	0.000	0.000	16.610	499	1103	499	1103	156	1140	100	99	"Y767"
0	0	0	2	1	5	"IKK-beta "	"O14920"	6700	7920	140	9902	9424	1865	19	4237	4237	4258	523	12	94	92	0	1470091	9.878	100000.000	100000.000	0.000	0.000	0.000	0.000	0.000	16.610	5665	5187	5665	5187	156	1140	100	100	"Y199"
0	0	0	2	2	5	"IKK-beta "	"O14920"	7200	7920	130	10126	10190	2233	21	4233	4233	4288	714	16	98	97	0	1222743	8.266	100000.000	100000.000	0.000	0.000	0.000	0.000	0.000	16.610	5893	5957	5893	5957	120	940	100	101	"Y199"
0	0	0	2	3	5	"IKK-beta "	"O14920"	7700	7930	170	9469	9227	3664	39	4255	4255	4469	1731	38	79	75	0	1919268	2.749	100000.000	100000.000	0.000	0.000	0.000	0.000	0.000	16.610	5214	4972	5214	4972	208	1660	100	102	"Y199"
0	0	0	2	4	5	"IRAK1"	"P51617"	8210	7930	130	9660	9280	2521	27	4177	4177	4321	1200	27	87	83	0	1113642	4.133	100000.000	100000.000	0.000	0.000	0.000	0.000	0.000	16.610	5483	5103	5483	5103	120	940	100	103	"T209"
0	0	0	2	5	5	"IRAK1"	"P51617"	8720	7920	160	5923	6743	3169	46	4194	4194	4299	1014	23	52	48	0	1402643	2.410	100000.000	100000.000	0.000	0.000	0.000	0.000	0.000	16.610	1729	2549	1729	2549	208	1512	100	104	"T209"
0	0	0	2	6	5	"IRAK1"	"P51617"	9210	7920	130	8834	8142	2298	28	4036	4036	4208	1402	33	81	77	0	977008	2.806	100000.000	100000.000	0.000	0.000	0.000	0.000	0.000	16.610	4798	4106	4798	4106	120	940	100	105	"T209"
0	0	0	2	7	5	"IRS-1"	"P35568"	9670	7900	190	4073	4424	1192	26	4101	4101	4376	1824	41	6	3	0	1132518	0.026	100000.000	100000.000	0.000	0.000	0.000	0.000	0.000	16.610	-28	323	-28	323	256	2088	100	106	"S312"
0	0	0	2	8	5	"IRS-1"	"P35568"	10170	7870	190	4136	4706	2182	46	4061	4061	4417	1786	40	8	5	0	1204661	0.162	100000.000	100000.000	0.000	0.000	0.000	0.000	0.000	16.610	75	645	75	645	256	2088	100	107	"S312"
0	0	0	2	9	5	"IRS-1"	"P35568"	10680	7890	150	4319	4717	1499	31	4033	4033	4429	2455	55	5	3	0	735777	0.117	100000.000	100000.000	0.000	0.000	0.000	0.000	0.000	16.610	286	684	286	684	156	1272	100	108	"S312"
0	0	0	2	1	6	"Malt1"	"Q9UDY8"	6700	8580	200	4127	4159	687	16	4219	4219	4297	933	21	2	0	0	1314131	-0.148	100000.000	100000.000	0.000	0.000	0.000	0.000	0.000	16.610	-92	-60	-92	-60	316	2384	100	109	"S135"
0	0	0	2	2	6	"Malt1"	"Q9UDY8"	7200	8570	200	4081	4298	1183	27	4321	4321	4433	1026	23	7	3	0	1358052	-0.132	100000.000	100000.000	0.000	0.000	0.000	0.000	0.000	16.610	-240	-23	-240	-23	316	2384	100	110	"S135"
0	0	0	2	3	6	"Malt1"	"Q9UDY8"	7700	8570	80	4000	3997	670	16	4178	4178	4203	667	15	5	1	0	207844	-0.309	100000.000	100000.000	0.000	0.000	0.000	0.000	0.000	16.610	-178	-181	-178	-181	52	340	100	111	"S135"
0	0	0	2	4	6	"MEK1 "	"Q02750"	8210	8560	150	4583	4955	1447	29	4238	4238	4327	980	22	35	5	0	773030	0.641	100000.000	100000.000	0.000	0.000	0.000	0.000	0.000	16.610	345	717	345	717	156	1272	100	112	"T385"
0	0	0	2	5	6	"MEK1 "	"Q02750"	8700	8570	110	5037	5130	1001	19	4041	4041	4144	937	22	52	16	0	410367	1.052	100000.000	100000.000	0.000	0.000	0.000	0.000	0.000	16.610	996	1089	996	1089	80	656	100	113	"T385"
0	0	0	2	6	6	"MEK1 "	"Q02750"	9200	8570	100	4803	5229	2073	39	3930	3930	4053	665	16	62	31	0	418335	1.768	100000.000	100000.000	0.000	0.000	0.000	0.000	0.000	16.610	873	1299	873	1299	80	560	100	114	"T385"
0	0	0	2	7	6	"p47phox "	"P14598"	9690	8550	200	4064	4204	812	19	4087	4087	4365	1650	37	3	1	0	1328335	-0.098	100000.000	100000.000	0.000	0.000	0.000	0.000	0.000	16.610	-23	117	-23	117	316	2384	100	115	"S359"
0	0	0	2	8	6	"p47phox "	"P14598"	10190	8540	200	4130	4445	1679	37	4029	4029	4344	1859	42	6	3	0	1404484	0.054	100000.000	100000.000	0.000	0.000	0.000	0.000	0.000	16.610	101	416	101	416	316	2384	100	116	"S359"
0	0	0	2	9	6	"p47phox "	"P14598"	10700	8530	180	4027	4469	2394	53	3957	3957	4270	1794	42	5	3	0	1144130	0.111	100000.000	100000.000	0.000	0.000	0.000	0.000	0.000	16.610	70	512	70	512	256	1924	100	117	"S359"
-75	0	0	2	1	7	"empty"	"empty"	6690	9200	200	4346	4374	684	15	4175	4175	4259	719	16	6	2	0	1382177	0.160	100000.000	100000.000	0.000	0.000	0.000	0.000	0.000	16.610	171	199	171	199	316	2384	100	118	"empty"
-75	0	0	2	2	7	"empty"	"empty"	7190	9200	200	4298	4429	1049	23	4253	4253	4364	869	19	6	2	0	1399594	0.075	100000.000	100000.000	0.000	0.000	0.000	0.000	0.000	16.610	45	176	45	176	316	2384	100	119	"empty"
-75	0	0	2	3	7	"empty"	"empty"	7690	9200	200	4392	4720	1873	39	4328	4328	4567	1556	34	10	5	0	1491533	0.098	100000.000	100000.000	0.000	0.000	0.000	0.000	0.000	16.610	64	392	64	392	316	2384	100	120	"empty"
-75	0	0	2	4	7	"empty"	"empty"	8190	9200	200	4149	4335	1143	26	4283	4283	4416	945	21	8	3	0	1369922	-0.086	100000.000	100000.000	0.000	0.000	0.000	0.000	0.000	16.610	-134	52	-134	52	316	2384	100	121	"empty"
-75	0	0	2	5	7	"empty"	"empty"	8690	9200	200	3848	3971	584	14	4200	4200	4258	758	17	3	1	0	1254787	-0.379	100000.000	100000.000	0.000	0.000	0.000	0.000	0.000	16.610	-352	-229	-352	-229	316	2384	100	122	"empty"
-75	0	0	2	6	7	"empty"	"empty"	9190	9200	200	3904	4085	976	23	4134	4134	4262	1079	25	4	2	0	1290908	-0.164	100000.000	100000.000	0.000	0.000	0.000	0.000	0.000	16.610	-230	-49	-230	-49	316	2384	100	123	"empty"
0	0	0	2	7	7	"GLQAWPG-pS-AIPQFLG_GLQAWPGEAIPQFLG_20vs80"	"GLQAWPG-pS-AIPQFLG_GLQAWPGEAIPQFLG_20vs80"	9720	9200	130	7811	9205	5070	55	4026	4026	4197	1000	23	62	54	0	1104571	5.008	100000.000	100000.000	0.000	0.000	0.000	0.000	0.000	16.610	3785	5179	3785	5179	120	940	100	124	"GLQAWPG-pS-AIPQFLG_GLQAWPGEAIPQFLG_20vs80"
0	0	0	2	8	7	"GLQAWPG-pS-AIPQFLG_GLQAWPGEAIPQFLG_20vs80"	"GLQAWPG-pS-AIPQFLG_GLQAWPGEAIPQFLG_20vs80"	10210	9190	100	10483	10076	4853	48	3846	3846	4002	859	21	73	65	0	806084	7.071	100000.000	100000.000	0.000	0.000	0.000	0.000	0.000	16.610	6637	6230	6637	6230	80	560	100	125	"GLQAWPG-pS-AIPQFLG_GLQAWPGEAIPQFLG_20vs80"
0	0	0	2	9	7	"GLQAWPG-pS-AIPQFLG_GLQAWPGEAIPQFLG_20vs80"	"GLQAWPG-pS-AIPQFLG_GLQAWPGEAIPQFLG_20vs80"	10700	9190	130	5157	9034	6031	66	3858	3858	4334	2329	53	48	45	0	1084076	2.018	100000.000	100000.000	0.000	0.000	0.000	0.000	0.000	16.610	1299	5176	1299	5176	120	940	100	126	"GLQAWPG-pS-AIPQFLG_GLQAWPGEAIPQFLG_20vs80"
0	0	0	3	1	1	"JAK1"	"P23458"	11140	5230	200	4437	4912	2371	48	4127	4127	4261	1198	28	18	9	0	1552095	0.543	100000.000	100000.000	0.000	0.000	0.000	0.000	0.000	16.610	310	785	310	785	316	2384	100	127	"Y220"
0	0	0	3	2	1	"JAK1"	"P23458"	11640	5240	200	4560	4937	1493	30	4261	4261	4473	1569	35	13	5	0	1560111	0.296	100000.000	100000.000	0.000	0.000	0.000	0.000	0.000	16.610	299	676	299	676	316	2384	100	128	"Y220"
0	0	0	3	3	1	"JAK1"	"P23458"	12150	5240	200	4579	4985	1276	25	4298	4298	4481	1892	42	8	2	0	1575128	0.266	100000.000	100000.000	0.000	0.000	0.000	0.000	0.000	16.610	281	687	281	687	316	2384	100	129	"Y220"
0	0	0	3	4	1	"Jun "	"P05412"	12650	5240	200	4398	4547	683	15	4248	4248	4500	2088	46	2	0	0	1436850	0.023	100000.000	100000.000	0.000	0.000	0.000	0.000	0.000	16.610	150	299	150	299	316	2384	100	130	"S243"
0	0	0	3	5	1	"Jun "	"P05412"	13150	5250	200	4466	4916	2143	43	4297	4297	4581	1872	40	8	3	0	1553463	0.179	100000.000	100000.000	0.000	0.000	0.000	0.000	0.000	16.610	169	619	169	619	316	2384	100	131	"S243"
0	0	0	3	6	1	"Jun "	"P05412"	13650	5250	200	4562	5184	2682	51	4325	4325	4818	3085	64	7	2	0	1638000	0.119	100000.000	100000.000	0.000	0.000	0.000	0.000	0.000	16.610	237	859	237	859	316	2384	100	132	"S243"
0	0	0	3	7	1	"Kit "	"P10721"	14160	5260	160	4383	5513	3093	56	4195	4195	4599	2645	57	18	7	0	1146653	0.346	100000.000	100000.000	0.000	0.000	0.000	0.000	0.000	16.610	188	1318	188	1318	208	1512	100	133	"Y568/70"
0	0	0	3	8	1	"Kit "	"P10721"	14660	5260	200	4147	4598	1493	32	3995	3995	4299	2097	48	12	2	0	1453027	0.143	100000.000	100000.000	0.000	0.000	0.000	0.000	0.000	16.610	152	603	152	603	316	2384	100	134	"Y568/70"
0	0	0	3	9	1	"Kit "	"P10721"	15160	5260	200	3960	4882	2694	55	3954	3954	4247	1781	41	15	10	0	1542709	0.357	100000.000	100000.000	0.000	0.000	0.000	0.000	0.000	16.610	6	928	6	928	316	2384	100	135	"Y568/70"
0	0	0	3	1	2	"Mlk3"	"Q16584"	11150	5900	200	4532	5804	2966	51	4291	4291	4643	1955	42	28	12	0	1834191	0.594	100000.000	100000.000	0.000	0.000	0.000	0.000	0.000	16.610	241	1513	241	1513	316	2384	100	136	"S281"
0	0	0	3	2	2	"Mlk3"	"Q16584"	11650	5900	200	4687	6152	3168	51	4373	4373	4722	1739	36	33	20	0	1944081	0.822	100000.000	100000.000	0.000	0.000	0.000	0.000	0.000	16.610	314	1779	314	1779	316	2384	100	137	"S281"
0	0	0	3	3	2	"Mlk3"	"Q16584"	12130	5920	240	4572	6322	4224	66	4389	4389	4756	1638	34	30	20	0	2907964	0.956	100000.000	100000.000	0.000	0.000	0.000	0.000	0.000	16.610	183	1933	183	1933	460	3460	100	138	"S281"
0	0	0	3	4	2	"NFAT2 "	"O95644"	12650	5910	200	4389	5522	3294	59	4344	4344	4709	1801	38	18	9	0	1744814	0.451	100000.000	100000.000	0.000	0.000	0.000	0.000	0.000	16.610	45	1178	45	1178	316	2384	100	139	"S172"
0	0	0	3	5	2	"NFAT2 "	"O95644"	13160	5920	150	4907	6354	4207	66	4317	4317	4730	2233	47	24	12	0	991267	0.727	100000.000	100000.000	0.000	0.000	0.000	0.000	0.000	16.610	590	2037	590	2037	156	1272	100	140	"S172"
0	0	0	3	6	2	"NFAT2 "	"O95644"	13670	5910	170	4473	5558	2846	51	4222	4222	4676	2367	50	18	8	0	1156092	0.373	100000.000	100000.000	0.000	0.000	0.000	0.000	0.000	16.610	251	1336	251	1336	208	1660	100	141	"S172"
0	0	0	3	7	2	"PI3-kinase p85 subunit beta"	"O00459"	14160	5940	190	4751	7330	5736	78	4267	4267	4946	3121	63	28	17	0	1876434	0.764	100000.000	100000.000	0.000	0.000	0.000	0.000	0.000	16.610	484	3063	484	3063	256	2088	100	142	"Y464"
0	0	0	3	8	2	"PI3-kinase p85 subunit beta"	"O00459"	14660	5920	200	4221	5815	4334	74	4086	4086	4559	2337	51	19	15	0	1837585	0.537	100000.000	100000.000	0.000	0.000	0.000	0.000	0.000	16.610	135	1729	135	1729	316	2384	100	143	"Y464"
0	0	0	3	9	2	"PI3-kinase p85 subunit beta"	"O00459"	15170	5910	160	4111	6696	5400	80	3862	3862	4288	2177	50	29	24	0	1392797	1.106	100000.000	100000.000	0.000	0.000	0.000	0.000	0.000	16.610	249	2834	249	2834	208	1512	100	144	"Y464"
0	0	0	3	1	3	"p47phox "	"P14598"	11140	6570	200	4265	4843	2489	51	4202	4202	4704	2427	51	6	3	0	1530260	0.057	100000.000	100000.000	0.000	0.000	0.000	0.000	0.000	16.610	63	641	63	641	316	2384	100	145	"S370"
0	0	0	3	2	3	"p47phox "	"P14598"	11650	6580	170	4240	4778	1937	40	4103	4103	4464	1851	41	9	4	0	993780	0.170	100000.000	100000.000	0.000	0.000	0.000	0.000	0.000	16.610	137	675	137	675	208	1660	100	146	"S370"
0	0	0	3	3	3	"p47phox "	"P14598"	12150	6570	200	4226	4858	2480	51	4281	4281	4840	2391	49	6	4	0	1535219	0.008	100000.000	100000.000	0.000	0.000	0.000	0.000	0.000	16.610	-55	577	-55	577	316	2384	100	147	"S370"
0	0	0	3	4	3	"PDGFRb"	"P09619"	12650	6570	200	4467	5020	1900	37	4265	4265	4800	2248	46	9	3	0	1586433	0.098	100000.000	100000.000	0.000	0.000	0.000	0.000	0.000	16.610	202	755	202	755	316	2384	100	148	"Y716"
0	0	0	3	5	3	"PDGFRb"	"P09619"	13160	6580	150	4526	5396	3605	66	4195	4195	4671	2232	47	8	5	0	841843	0.325	100000.000	100000.000	0.000	0.000	0.000	0.000	0.000	16.610	331	1201	331	1201	156	1272	100	149	"Y716"
0	0	0	3	6	3	"PDGFRb"	"P09619"	13640	6560	220	4342	5051	2834	56	4183	4183	4729	2405	50	9	5	0	1980100	0.134	100000.000	100000.000	0.000	0.000	0.000	0.000	0.000	16.610	159	868	159	868	392	2896	100	150	"Y716"
0	0	0	3	7	3	"Rack1"	"P63244"	14160	6570	230	5150	6563	4470	68	4174	4174	4895	2966	60	20	10	0	2572655	0.562	100000.000	100000.000	0.000	0.000	0.000	0.000	0.000	16.610	976	2389	976	2389	392	3108	100	151	"y246"
0	0	0	3	8	3	"Rack1"	"P63244"	14670	6570	210	5147	6568	5213	79	4117	4117	4670	2629	56	19	10	0	2075573	0.722	100000.000	100000.000	0.000	0.000	0.000	0.000	0.000	16.610	1030	2451	1030	2451	316	2572	100	152	"y246"
0	0	0	3	9	3	"Rack1"	"P63244"	15150	6580	230	4847	5990	3573	59	4043	4043	4568	2501	54	20	10	0	2348241	0.569	100000.000	100000.000	0.000	0.000	0.000	0.000	0.000	16.610	804	1947	804	1947	392	3108	100	153	"y246"
0	0	0	3	1	4	"Sek1"	"P45985"	11170	7190	180	3970	4779	3198	66	4060	4060	4660	2776	59	7	5	0	1223339	0.043	100000.000	100000.000	0.000	0.000	0.000	0.000	0.000	16.610	-90	719	-90	719	256	1924	100	154	"S80"
0	0	0	3	2	4	"Sek1"	"P45985"	11670	7220	180	3830	4385	2477	56	4098	4098	4641	2067	44	6	3	0	1122466	-0.124	100000.000	100000.000	0.000	0.000	0.000	0.000	0.000	16.610	-268	287	-268	287	256	1924	100	155	"S80"
0	0	0	3	3	4	"Sek1"	"P45985"	12170	7200	200	3875	4445	1870	42	4183	4183	4641	1975	42	9	4	0	1404534	-0.099	100000.000	100000.000	0.000	0.000	0.000	0.000	0.000	16.610	-308	262	-308	262	316	2384	100	156	"S80"
0	0	0	3	4	4	"process-control__"	"GGSGGSGDYKDDDDK"	12660	7200	200	3972	4708	2456	52	4179	4179	4692	2116	45	8	3	0	1487657	0.008	100000.000	100000.000	0.000	0.000	0.000	0.000	0.000	16.610	-207	529	-207	529	316	2384	100	157	"process-control__"
0	0	0	3	5	4	"process-control__"	"GGSGGSGDYKDDDDK"	13160	7200	200	4066	4953	2294	46	4121	4121	4640	2207	47	13	6	0	1565066	0.142	100000.000	100000.000	0.000	0.000	0.000	0.000	0.000	16.610	-55	832	-55	832	316	2384	100	158	"process-control__"
0	0	0	3	6	4	"process-control__"	"GGSGGSGDYKDDDDK"	13650	7210	190	4080	5017	3364	67	4080	4080	4624	2495	53	10	3	0	1284443	0.158	0.000	100000.000	0.000	0.000	0.000	0.000	0.000	Error	0	937	0	937	256	2088	100	159	"process-control__"
0	0	0	3	7	4	"TAB1"	"Q15750"	14160	7200	200	4204	4907	3240	66	4099	4099	4544	2147	47	6	4	0	1550710	0.169	100000.000	100000.000	0.000	0.000	0.000	0.000	0.000	16.610	105	808	105	808	316	2384	100	160	"S423"
0	0	0	3	8	4	"TAB1"	"Q15750"	14660	7200	200	4181	4404	844	19	4081	4081	4427	1731	39	5	0	0	1391659	-0.013	100000.000	100000.000	0.000	0.000	0.000	0.000	0.000	16.610	100	323	100	323	316	2384	100	161	"S423"
0	0	0	3	9	4	"TAB1"	"Q15750"	15170	7200	200	4234	4672	1781	38	3979	3979	4257	1533	36	8	3	0	1476276	0.271	100000.000	100000.000	0.000	0.000	0.000	0.000	0.000	16.610	255	693	255	693	316	2384	100	162	"S423"
0	0	0	3	1	5	"4E-BP1 "	"Q13541"	11140	7860	200	4317	4894	2163	44	4019	4019	4555	2327	51	10	4	0	1546597	0.146	100000.000	100000.000	0.000	0.000	0.000	0.000	0.000	16.610	298	875	298	875	316	2384	100	163	"T46"
0	0	0	3	2	5	"4E-BP1 "	"Q13541"	11650	7860	200	4488	5176	2305	44	4068	4068	4762	2646	55	11	4	0	1635629	0.156	100000.000	100000.000	0.000	0.000	0.000	0.000	0.000	16.610	420	1108	420	1108	316	2384	100	164	"T46"
0	0	0	3	3	5	"4E-BP1 "	"Q13541"	12150	7870	190	4665	5241	2310	44	4080	4080	4545	2022	44	11	5	0	1341590	0.344	100000.000	100000.000	0.000	0.000	0.000	0.000	0.000	16.610	585	1161	585	1161	256	2088	100	165	"T46"
0	0	0	3	4	5	"Akt1"	"P31749"	12650	7860	200	4458	4838	1433	29	4087	4087	4530	1964	43	7	3	0	1528850	0.157	100000.000	100000.000	0.000	0.000	0.000	0.000	0.000	16.610	371	751	371	751	316	2384	100	166	"T450"
0	0	0	3	5	5	"Akt1"	"P31749"	13140	7870	180	4380	4853	1573	32	4114	4114	4606	2256	48	8	2	0	1242449	0.109	100000.000	100000.000	0.000	0.000	0.000	0.000	0.000	16.610	266	739	266	739	256	1924	100	167	"T450"
0	0	0	3	6	5	"Akt1"	"P31749"	13650	7870	140	4560	5149	2304	44	4137	4137	4577	1858	40	12	6	0	803279	0.308	100000.000	100000.000	0.000	0.000	0.000	0.000	0.000	16.610	423	1012	423	1012	156	1140	100	168	"T450"
0	0	0	3	7	5	"Bax"	"Q07812"	14150	7860	200	4322	6137	4368	71	4034	4034	4287	1704	39	31	28	0	1939317	1.086	100000.000	100000.000	0.000	0.000	0.000	0.000	0.000	16.610	288	2103	288	2103	316	2384	100	169	"S163"
0	0	0	3	8	5	"Bax"	"Q07812"	14650	7860	200	4306	5784	2626	45	4041	4041	4263	1612	37	34	31	0	1827652	0.944	100000.000	100000.000	0.000	0.000	0.000	0.000	0.000	16.610	265	1743	265	1743	316	2384	100	170	"S163"
0	0	0	3	9	5	"Bax"	"Q07812"	15150	7850	200	3995	5493	2563	46	3985	3985	4094	1134	27	34	30	0	1735834	1.234	100000.000	100000.000	0.000	0.000	0.000	0.000	0.000	16.610	10	1508	10	1508	316	2384	100	171	"S163"
0	0	0	3	1	6	"CFTR"	"P13569"	11170	8510	240	4750	6041	4345	71	3946	3946	4527	2569	56	19	10	0	2778675	0.589	100000.000	100000.000	0.000	0.000	0.000	0.000	0.000	16.610	804	2095	804	2095	460	3460	100	172	"S813"
0	0	0	3	2	6	"CFTR"	"P13569"	11690	8530	210	5573	6725	4063	60	4051	4051	4576	2113	46	36	17	0	2125014	1.017	100000.000	100000.000	0.000	0.000	0.000	0.000	0.000	16.610	1522	2674	1522	2674	316	2572	100	173	"S813"
0	0	0	3	3	6	"CFTR"	"P13569"	12180	8530	180	5596	6178	2340	37	4109	4109	4484	1696	37	40	12	0	1581633	0.999	100000.000	100000.000	0.000	0.000	0.000	0.000	0.000	16.610	1487	2069	1487	2069	256	1924	100	174	"S813"
0	0	0	3	4	6	"Crk "	"P46108"	12680	8520	180	5416	5756	1618	28	4136	4136	4516	1788	39	29	7	0	1473599	0.694	100000.000	100000.000	0.000	0.000	0.000	0.000	0.000	16.610	1280	1620	1280	1620	256	1924	100	175	"Y108"
0	0	0	3	5	6	"Crk "	"P46108"	13180	8520	180	5396	5766	2075	35	4098	4098	4416	1801	40	28	6	0	1476083	0.750	100000.000	100000.000	0.000	0.000	0.000	0.000	0.000	16.610	1298	1668	1298	1668	256	1924	100	176	"Y108"
0	0	0	3	6	6	"Crk "	"P46108"	13680	8510	170	5431	5733	2112	36	4130	4130	4358	1506	34	38	9	0	1192513	0.913	100000.000	100000.000	0.000	0.000	0.000	0.000	0.000	16.610	1301	1603	1301	1603	208	1660	100	177	"Y108"
0	0	0	3	7	6	"EGFR"	"P00533"	14190	8510	100	5517	5850	1851	31	4091	4091	4307	2162	50	20	8	0	467972	0.714	100000.000	100000.000	0.000	0.000	0.000	0.000	0.000	16.610	1426	1759	1426	1759	80	560	100	178	"S1070"
0	0	0	3	8	6	"EGFR"	"P00533"	14690	8480	160	4427	4741	1013	21	4061	4061	4155	931	22	38	14	0	986195	0.629	100000.000	100000.000	0.000	0.000	0.000	0.000	0.000	16.610	366	680	366	680	208	1512	100	179	"S1070"
0	0	0	3	9	6	"EGFR"	"P00533"	15180	8520	120	4920	5399	4262	78	3884	3884	3947	507	12	68	50	0	647828	2.864	100000.000	100000.000	0.000	0.000	0.000	0.000	0.000	16.610	1036	1515	1036	1515	120	820	100	180	"S1070"
-75	0	0	3	1	7	"empty"	"empty"	11160	9130	200	3862	4600	2718	59	3894	3894	4510	2597	57	7	5	0	1453457	0.035	100000.000	100000.000	0.000	0.000	0.000	0.000	0.000	16.610	-32	706	-32	706	316	2384	100	181	"empty"
-75	0	0	3	2	7	"empty"	"empty"	11660	9130	200	3948	4777	3302	69	3979	3979	4688	2836	60	7	4	0	1509452	0.031	100000.000	100000.000	0.000	0.000	0.000	0.000	0.000	16.610	-31	798	-31	798	316	2384	100	182	"empty"
-75	0	0	3	3	7	"empty"	"empty"	12160	9130	200	4012	4481	2174	48	4014	4014	4387	1679	38	6	3	0	1415976	0.056	100000.000	100000.000	0.000	0.000	0.000	0.000	0.000	16.610	-2	467	-2	467	316	2384	100	183	"empty"
-75	0	0	3	4	7	"empty"	"empty"	12660	9130	200	4033	4297	1444	33	4045	4045	4352	1825	41	4	1	0	1357725	-0.030	100000.000	100000.000	0.000	0.000	0.000	0.000	0.000	16.610	-12	252	-12	252	316	2384	100	184	"empty"
-75	0	0	3	5	7	"empty"	"empty"	13160	9130	200	3966	4249	1073	25	4028	4028	4281	1468	34	6	2	0	1342696	-0.022	100000.000	100000.000	0.000	0.000	0.000	0.000	0.000	16.610	-62	221	-62	221	316	2384	100	185	"empty"
-75	0	0	3	6	7	"empty"	"empty"	13660	9130	200	4134	4435	1479	33	4041	4041	4299	1578	36	8	4	0	1401526	0.086	100000.000	100000.000	0.000	0.000	0.000	0.000	0.000	16.610	93	394	93	394	316	2384	100	186	"empty"
0	0	0	3	7	7	"GLQAWPG-pS-AIPQFLG_100"	"GLQAWPG-pS-AIPQFLG_100"	14160	9140	140	4830	13916	12755	91	4025	4025	4266	1621	37	42	38	0	2170868	5.953	100000.000	100000.000	0.000	0.000	0.000	0.000	0.000	16.610	805	9891	805	9891	156	1140	100	187	"GLQAWPG-pS-AIPQFLG_100"
0	0	0	3	8	7	"GLQAWPG-pS-AIPQFLG_100"	"GLQAWPG-pS-AIPQFLG_100"	14670	9150	140	5104	13519	12113	89	3971	3971	4229	2840	67	39	37	0	2108937	3.271	100000.000	100000.000	0.000	0.000	0.000	0.000	0.000	16.610	1133	9548	1133	9548	156	1140	100	188	"GLQAWPG-pS-AIPQFLG_100"
0	0	0	3	9	7	"GLQAWPG-pS-AIPQFLG_100"	"GLQAWPG-pS-AIPQFLG_100"	15180	9140	140	5544	14276	12089	84	3912	3912	4032	1082	26	56	44	0	2227029	9.468	100000.000	100000.000	0.000	0.000	0.000	0.000	0.000	16.610	1632	10364	1632	10364	156	1140	100	189	"GLQAWPG-pS-AIPQFLG_100"
0	0	0	4	1	1	"Bcl-2"	"P10415"	15660	5210	180	3877	4233	1352	31	3931	3931	4199	2019	48	5	2	0	1083551	0.017	100000.000	100000.000	0.000	0.000	0.000	0.000	0.000	16.610	-54	302	-54	302	256	1924	100	190	"S87"
0	0	0	4	2	1	"Bcl-2"	"P10415"	16150	5210	200	3987	4510	2853	63	3891	3891	4398	3291	74	4	1	0	1425207	0.034	100000.000	100000.000	0.000	0.000	0.000	0.000	0.000	16.610	96	619	96	619	316	2384	100	191	"S87"
0	0	0	4	3	1	"Bcl-2"	"P10415"	16640	5220	120	4330	5291	4099	77	3941	3941	4462	2400	53	11	5	0	634891	0.345	100000.000	100000.000	0.000	0.000	0.000	0.000	0.000	16.610	389	1350	389	1350	120	820	100	192	"S87"
0	0	0	4	4	1	"Casp3 "	"P42574"	17160	5220	170	13874	13584	10658	78	3983	3983	4647	3138	67	57	54	0	2825546	2.848	100000.000	100000.000	0.000	0.000	0.000	0.000	0.000	16.610	9891	9601	9891	9601	208	1660	100	193	"S150"
0	0	0	4	5	1	"Casp3 "	"P42574"	17650	5230	160	13899	13429	8706	64	4018	4018	5307	4901	92	63	50	0	2793201	1.657	100000.000	100000.000	0.000	0.000	0.000	0.000	0.000	16.610	9881	9411	9881	9411	208	1512	100	194	"S150"
0	0	0	4	6	1	"Casp3 "	"P42574"	18150	5230	150	15685	18093	10067	55	3972	3972	4699	3095	65	87	86	0	2822481	4.328	100000.000	100000.000	0.000	0.000	0.000	0.000	0.000	16.610	11713	14121	11713	14121	156	1272	100	195	"S150"
0	0	0	4	7	1	"CD19"	"P15391"	18640	5220	150	4729	6463	6018	93	3955	3955	5344	5794	108	8	4	0	1008271	0.193	100000.000	100000.000	0.000	0.000	0.000	0.000	0.000	16.610	774	2508	774	2508	156	1272	100	196	"Y500"
0	0	0	4	8	1	"CD19"	"P15391"	19140	5210	120	5018	6815	6733	98	3858	3858	4789	4472	93	13	7	0	817821	0.453	100000.000	100000.000	0.000	0.000	0.000	0.000	0.000	16.610	1160	2957	1160	2957	120	820	100	197	"Y500"
0	0	0	4	9	1	"CD19"	"P15391"	19640	5180	190	4021	4727	2733	57	3871	3871	4863	3732	76	5	1	0	1210238	-0.036	100000.000	100000.000	0.000	0.000	0.000	0.000	0.000	16.610	150	856	150	856	256	2088	100	198	"Y500"
0	0	0	4	1	2	"EP300"	"Q09472"	15670	5850	160	3874	4359	2459	56	3818	3818	4143	1850	44	7	3	0	906677	0.117	100000.000	100000.000	0.000	0.000	0.000	0.000	0.000	16.610	56	541	56	541	208	1512	100	199	"S2366"
0	0	0	4	2	2	"EP300"	"Q09472"	16150	5840	180	3897	4718	3356	71	3850	3850	4273	2031	47	9	5	0	1207703	0.219	100000.000	100000.000	0.000	0.000	0.000	0.000	0.000	16.610	47	868	47	868	256	1924	100	200	"S2366"
0	0	0	4	3	2	"EP300"	"Q09472"	16640	5840	200	3946	4628	3043	65	3930	3930	4392	2399	54	7	3	0	1462401	0.098	100000.000	100000.000	0.000	0.000	0.000	0.000	0.000	16.610	16	698	16	698	316	2384	100	201	"S2366"
0	0	0	4	4	2	"fyn"	"P06241"	17130	5840	130	4195	4787	1981	41	4019	4019	4550	2642	58	10	1	0	574421	0.090	100000.000	100000.000	0.000	0.000	0.000	0.000	0.000	16.610	176	768	176	768	120	940	100	202	"Y531"
0	0	0	4	5	2	"fyn"	"P06241"	17650	5840	200	4143	4804	2756	57	4000	4000	4485	2514	56	7	4	0	1518036	0.127	100000.000	100000.000	0.000	0.000	0.000	0.000	0.000	16.610	143	804	143	804	316	2384	100	203	"Y531"
0	0	0	4	6	2	"fyn"	"P06241"	18150	5840	200	3961	4403	2460	55	3914	3914	4239	1549	36	6	3	0	1391264	0.106	100000.000	100000.000	0.000	0.000	0.000	0.000	0.000	16.610	47	489	47	489	316	2384	100	204	"Y531"
0	0	0	4	7	2	"Grb2"	"P62993"	18650	5840	200	3960	4346	1591	36	3835	3835	4046	1219	30	14	5	0	1373436	0.246	100000.000	100000.000	0.000	0.000	0.000	0.000	0.000	16.610	125	511	125	511	316	2384	100	205	"Y209"
0	0	0	4	8	2	"Grb2"	"P62993"	19150	5840	200	3843	4232	1458	34	3770	3770	3949	1204	30	17	3	0	1337295	0.235	100000.000	100000.000	0.000	0.000	0.000	0.000	0.000	16.610	73	462	73	462	316	2384	100	206	"Y209"
0	0	0	4	9	2	"Grb2"	"P62993"	19660	5860	150	4397	4776	1865	39	3802	3802	4191	2143	51	8	2	0	745112	0.273	100000.000	100000.000	0.000	0.000	0.000	0.000	0.000	16.610	595	974	595	974	156	1272	100	207	"Y209"
0	0	0	4	1	3	"IKK-beta "	"O14920"	15640	6480	200	3966	4807	3009	62	3969	3969	4478	2300	51	11	5	0	1518912	0.143	100000.000	100000.000	0.000	0.000	0.000	0.000	0.000	16.610	-3	838	-3	838	316	2384	100	208	"Y188"
0	0	0	4	2	3	"IKK-beta "	"O14920"	16140	6480	200	4083	5137	2636	51	3967	3967	4353	1916	44	18	9	0	1623410	0.409	100000.000	100000.000	0.000	0.000	0.000	0.000	0.000	16.610	116	1170	116	1170	316	2384	100	209	"Y188"
0	0	0	4	3	3	"IKK-beta "	"O14920"	16640	6480	200	4398	5569	3588	64	3982	3982	4316	1834	42	21	12	0	1759666	0.683	100000.000	100000.000	0.000	0.000	0.000	0.000	0.000	16.610	416	1587	416	1587	316	2384	100	210	"Y188"
0	0	0	4	4	3	"IRAK1"	"P51617"	17140	6480	200	3880	4252	1844	43	4004	4004	4332	1536	35	7	4	0	1343667	-0.052	100000.000	100000.000	0.000	0.000	0.000	0.000	0.000	16.610	-124	248	-124	248	316	2384	100	211	"T100"
0	0	0	4	5	3	"IRAK1"	"P51617"	17640	6480	200	3952	4091	1361	33	4018	4018	4312	1805	41	4	2	0	1292740	-0.122	100000.000	100000.000	0.000	0.000	0.000	0.000	0.000	16.610	-66	73	-66	73	316	2384	100	212	"T100"
0	0	0	4	6	3	"IRAK1"	"P51617"	18140	6480	180	3773	3834	690	17	3941	3941	4130	1337	32	3	0	0	981512	-0.221	100000.000	100000.000	0.000	0.000	0.000	0.000	0.000	16.610	-168	-107	-168	-107	256	1924	100	213	"T100"
0	0	0	4	7	3	"IRF-7 "	"Q92985"	18640	6480	200	3810	4020	1849	45	3832	3832	3970	947	23	4	1	0	1270404	0.053	100000.000	100000.000	0.000	0.000	0.000	0.000	0.000	16.610	-22	188	-22	188	316	2384	100	214	"S471"
0	0	0	4	8	3	"IRF-7 "	"Q92985"	19140	6480	200	3984	4217	921	21	3782	3782	4018	1359	33	7	2	0	1332425	0.146	100000.000	100000.000	0.000	0.000	0.000	0.000	0.000	16.610	202	435	202	435	316	2384	100	215	"S471"
0	0	0	4	9	3	"IRF-7 "	"Q92985"	19640	6490	180	3951	4893	3985	81	3760	3760	4474	3318	74	5	3	0	1252603	0.126	100000.000	100000.000	0.000	0.000	0.000	0.000	0.000	16.610	191	1133	191	1133	256	1924	100	216	"S471"
0	0	0	4	1	4	"Lyn "	"P07948"	15650	7120	200	4131	4468	2107	47	4015	4015	4267	1483	34	5	2	0	1411761	0.136	100000.000	100000.000	0.000	0.000	0.000	0.000	0.000	16.610	116	453	116	453	316	2384	100	217	"Y507"
0	0	0	4	2	4	"Lyn "	"P07948"	16150	7120	200	4008	4117	896	21	4006	4006	4209	1327	31	1	1	0	1301060	-0.069	100000.000	100000.000	0.000	0.000	0.000	0.000	0.000	16.610	2	111	2	111	316	2384	100	218	"Y507"
0	0	0	4	3	4	"Lyn "	"P07948"	16650	7120	200	3924	4028	595	14	3975	3975	4124	976	23	3	2	0	1272881	-0.098	100000.000	100000.000	0.000	0.000	0.000	0.000	0.000	16.610	-51	53	-51	53	316	2384	100	219	"Y507"
0	0	0	4	4	4	"MAVS"	"Q7Z434"	17150	7120	200	4108	5262	2365	44	3973	3973	4071	939	23	25	24	0	1662910	1.268	100000.000	100000.000	0.000	0.000	0.000	0.000	0.000	16.610	135	1289	135	1289	316	2384	100	220	"S233/4"
0	0	0	4	5	4	"MAVS"	"Q7Z434"	17650	7120	200	4017	5217	3170	60	3887	3887	3964	584	14	25	21	0	1648414	2.146	100000.000	100000.000	0.000	0.000	0.000	0.000	0.000	16.610	130	1330	130	1330	316	2384	100	221	"S233/4"
0	0	0	4	6	4	"MAVS"	"Q7Z434"	18150	7120	200	4034	5108	2345	45	3860	3860	3969	1056	26	25	21	0	1613973	1.079	100000.000	100000.000	0.000	0.000	0.000	0.000	0.000	16.610	174	1248	174	1248	316	2384	100	222	"S233/4"
0	0	0	4	7	4	"Mek2"	"P36507"	18650	7120	200	4095	4868	2256	46	3828	3828	4055	1188	29	37	10	0	1538329	0.684	100000.000	100000.000	0.000	0.000	0.000	0.000	0.000	16.610	267	1040	267	1040	316	2384	100	223	"s226"
0	0	0	4	8	4	"Mek2"	"P36507"	19150	7120	200	5301	5727	3498	61	3773	3773	4451	2540	57	24	8	0	1809611	0.502	100000.000	100000.000	0.000	0.000	0.000	0.000	0.000	16.610	1528	1954	1528	1954	316	2384	100	224	"s226"
0	0	0	4	9	4	"Mek2"	"P36507"	19650	7120	200	5179	7147	7020	98	3661	3661	4302	3151	73	22	14	0	2258571	0.903	100000.000	100000.000	0.000	0.000	0.000	0.000	0.000	16.610	1518	3486	1518	3486	316	2384	100	225	"s226"
0	0	0	4	1	5	"PKCE"	"Q02156"	15650	7760	200	4233	5727	2812	49	3954	3954	4058	870	21	34	30	0	1809637	1.918	100000.000	100000.000	0.000	0.000	0.000	0.000	0.000	16.610	279	1773	279	1773	316	2384	100	226	"T566"
0	0	0	4	2	5	"PKCE"	"Q02156"	16150	7760	200	4117	5807	2753	47	3959	3959	4136	1376	33	33	32	0	1835104	1.214	100000.000	100000.000	0.000	0.000	0.000	0.000	0.000	16.610	158	1848	158	1848	316	2384	100	227	"T566"
0	0	0	4	3	5	"PKCE"	"Q02156"	16650	7760	200	4099	5879	3173	53	3923	3923	4045	1203	29	35	34	0	1857709	1.525	100000.000	100000.000	0.000	0.000	0.000	0.000	0.000	16.610	176	1956	176	1956	316	2384	100	228	"T566"
0	0	0	4	4	5	"PTEN"	"P60484"	17150	7760	200	4033	4488	1951	43	3931	3931	4046	1202	29	22	3	0	1418295	0.368	100000.000	100000.000	0.000	0.000	0.000	0.000	0.000	16.610	102	557	102	557	316	2384	100	229	"Y240"
0	0	0	4	5	5	"PTEN"	"P60484"	17650	7760	200	4127	4530	1401	30	3893	3893	4004	1083	27	29	7	0	1431612	0.486	100000.000	100000.000	0.000	0.000	0.000	0.000	0.000	16.610	234	637	234	637	316	2384	100	230	"Y240"
0	0	0	4	6	5	"PTEN"	"P60484"	18150	7760	200	4063	4455	935	20	3844	3844	4056	1448	35	22	1	0	1407712	0.276	100000.000	100000.000	0.000	0.000	0.000	0.000	0.000	16.610	219	611	219	611	316	2384	100	231	"Y240"
0	0	0	4	7	5	"Rab5A"	"P20339"	18650	7760	200	3775	4290	2024	47	3824	3824	4232	2010	47	5	3	0	1355547	0.029	100000.000	100000.000	0.000	0.000	0.000	0.000	0.000	16.610	-49	466	-49	466	316	2384	100	232	"T202"
0	0	0	4	8	5	"Rab5A"	"P20339"	19150	7760	200	3838	4774	3580	74	3729	3729	4348	2695	61	8	4	0	1508476	0.158	100000.000	100000.000	0.000	0.000	0.000	0.000	0.000	16.610	109	1045	109	1045	316	2384	100	233	"T202"
0	0	0	4	9	5	"Rab5A"	"P20339"	19650	7760	200	3734	4840	4516	93	3610	3610	4088	2516	61	6	5	0	1529420	0.299	100000.000	100000.000	0.000	0.000	0.000	0.000	0.000	16.610	124	1230	124	1230	316	2384	100	234	"T202"
0	0	0	4	1	6	"STAT3 "	"P40763"	15650	8410	200	4078	4151	607	14	4051	4051	4108	694	16	13	3	0	1311812	0.062	100000.000	100000.000	0.000	0.000	0.000	0.000	0.000	16.610	27	100	27	100	316	2384	100	235	"S727"
0	0	0	4	2	6	"STAT3 "	"P40763"	16150	8410	200	4116	4256	720	16	4014	4014	4131	1179	28	7	2	0	1344961	0.106	100000.000	100000.000	0.000	0.000	0.000	0.000	0.000	16.610	102	242	102	242	316	2384	100	236	"S727"
0	0	0	4	3	6	"STAT3 "	"P40763"	16650	8410	200	4140	4323	1187	27	4007	4007	4064	704	17	19	3	0	1366082	0.368	100000.000	100000.000	0.000	0.000	0.000	0.000	0.000	16.610	133	316	133	316	316	2384	100	237	"S727"
0	0	0	4	4	6	"STAT6 "	"P42226"	17150	8410	200	4262	4571	1481	32	3960	3960	4036	1001	24	23	4	0	1444505	0.534	100000.000	100000.000	0.000	0.000	0.000	0.000	0.000	16.610	302	611	302	611	316	2384	100	238	"Y641"
0	0	0	4	5	6	"STAT6 "	"P42226"	17650	8410	200	4363	4511	853	18	3898	3898	4296	3989	92	0	0	0	1425334	0.054	100000.000	100000.000	0.000	0.000	0.000	0.000	0.000	16.610	465	613	465	613	316	2384	100	239	"Y641"
0	0	0	4	6	6	"STAT6 "	"P42226"	18150	8410	200	4738	5177	2034	39	3873	3873	4151	1412	34	33	10	0	1636017	0.727	100000.000	100000.000	0.000	0.000	0.000	0.000	0.000	16.610	865	1304	865	1304	316	2384	100	240	"Y641"
0	0	0	4	7	6	"Catalase"	"Q14790"	18650	8410	200	8333	7671	3265	42	3809	3809	4120	1368	33	63	61	0	2424115	2.596	100000.000	100000.000	0.000	0.000	0.000	0.000	0.000	16.610	4524	3862	4524	3862	316	2384	100	241	"Y448"
0	0	0	4	8	6	"Catalase"	"Q14790"	19150	8410	200	10604	10800	7673	71	3668	3668	4222	2742	64	62	58	0	3412704	2.399	100000.000	100000.000	0.000	0.000	0.000	0.000	0.000	16.610	6936	7132	6936	7132	316	2384	100	242	"Y448"
0	0	0	4	9	6	"Catalase"	"Q14790"	19650	8410	200	14990	16480	13418	81	3615	3615	4168	2929	70	64	61	1	5207714	4.203	100000.000	100000.000	0.000	0.000	0.000	0.000	0.000	16.610	11375	12865	11375	12865	316	2384	100	243	"Y448"
-75	0	0	4	1	7	"empty"	"empty"	15650	9050	200	4113	4244	1384	32	3984	3984	4119	1561	37	1	0	0	1341083	0.080	100000.000	100000.000	0.000	0.000	0.000	0.000	0.000	16.610	129	260	129	260	316	2384	100	244	"empty"
-75	0	0	4	2	7	"empty"	"empty"	16150	9050	200	4009	4104	514	12	3987	3987	4144	1584	38	1	0	0	1296823	-0.025	100000.000	100000.000	0.000	0.000	0.000	0.000	0.000	16.610	22	117	22	117	316	2384	100	245	"empty"
-75	0	0	4	3	7	"empty"	"empty"	16650	9050	200	3952	4163	2039	48	3982	3982	4065	710	17	6	2	0	1315597	0.138	100000.000	100000.000	0.000	0.000	0.000	0.000	0.000	16.610	-30	181	-30	181	316	2384	100	246	"empty"
-75	0	0	4	4	7	"empty"	"empty"	17150	9050	200	3934	4231	2402	56	3943	3943	4058	1093	26	3	1	0	1337019	0.158	100000.000	100000.000	0.000	0.000	0.000	0.000	0.000	16.610	-9	288	-9	288	316	2384	100	247	"empty"
-75	0	0	4	5	7	"empty"	"empty"	17650	9050	200	3872	4053	940	23	3899	3899	4071	1108	27	4	2	0	1280783	-0.016	100000.000	100000.000	0.000	0.000	0.000	0.000	0.000	16.610	-27	154	-27	154	316	2384	100	248	"empty"
-75	0	0	4	6	7	"empty"	"empty"	18150	9050	200	3769	4121	1525	37	3880	3880	4130	1475	35	5	4	0	1302369	-0.006	100000.000	100000.000	0.000	0.000	0.000	0.000	0.000	16.610	-111	241	-111	241	316	2384	100	249	"empty"
0	0	0	4	7	7	"Control-Spot"	"Human_IgG"	18650	9040	260	5803	6223	3072	49	3759	3759	4152	2035	49	50	22	0	3360268	1.018	100000.000	100000.000	0.000	0.000	0.000	0.000	0.000	16.610	2044	2464	2044	2464	540	4040	100	250	"Control-Spot"
0	0	0	4	8	7	"Control-Spot"	"Human_IgG"	19160	9040	260	4096	7788	7867	101	3672	3672	4345	3156	72	39	17	0	4205531	1.091	100000.000	100000.000	0.000	0.000	0.000	0.000	0.000	16.610	424	4116	424	4116	540	3996	100	251	"Control-Spot"
0	0	0	4	9	7	"Control-Spot"	"Human_IgG"	19660	9020	260	6421	10976	10102	92	3692	3692	4522	3727	82	48	33	0	5927041	1.732	100000.000	100000.000	0.000	0.000	0.000	0.000	0.000	16.610	2729	7284	2729	7284	540	4032	100	252	"Control-Spot"
0	0	0	5	1	1	"Akt1"	"P31749"	2200	9890	100	7921	7752	1030	13	4360	4360	4440	838	18	96	92	0	620170	3.952	100000.000	100000.000	0.000	0.000	0.000	0.000	0.000	16.610	3561	3392	3561	3392	80	560	100	253	"T308"
0	0	0	5	2	1	"Akt1"	"P31749"	2690	9880	110	7019	6946	887	12	4217	4217	4235	349	8	98	95	0	555714	7.768	100000.000	100000.000	0.000	0.000	0.000	0.000	0.000	16.610	2802	2729	2802	2729	80	656	100	254	"T308"
0	0	0	5	3	1	"Akt1"	"P31749"	3210	9880	120	6897	6810	1090	16	4262	4262	4298	529	12	91	89	0	817200	4.749	100000.000	100000.000	0.000	0.000	0.000	0.000	0.000	16.610	2635	2548	2635	2548	120	820	100	255	"T308"
0	0	0	5	4	1	"A-Raf"	"P10398"	3690	9880	90	9447	8606	2968	34	4285	4285	4401	895	20	75	69	0	447492	4.698	100000.000	100000.000	0.000	0.000	0.000	0.000	0.000	16.610	5162	4321	5162	4321	52	420	100	256	"Y302"
0	0	0	5	5	1	"A-Raf"	"P10398"	4190	9860	80	11307	11316	4101	36	4458	4458	4375	503	11	94	92	0	588423	13.799	100000.000	100000.000	0.000	0.000	0.000	0.000	0.000	16.610	6849	6858	6849	6858	52	340	100	257	"Y302"
0	0	0	5	6	1	"A-Raf"	"P10398"	4690	9860	90	10584	10425	1858	17	4401	4401	4425	724	16	96	96	0	542119	8.287	100000.000	100000.000	0.000	0.000	0.000	0.000	0.000	16.610	6183	6024	6183	6024	52	420	100	258	"Y302"
0	0	0	5	7	1	"Cdk4"	"P11802"	5180	9860	200	4424	4373	424	9	4370	4370	4436	835	18	0	0	0	1381779	-0.075	100000.000	100000.000	0.000	0.000	0.000	0.000	0.000	16.610	54	3	54	3	316	2384	100	259	"S150"
0	0	0	5	8	1	"Cdk4"	"P11802"	5680	9860	200	4431	4423	356	8	4541	4541	4509	977	21	0	0	0	1397606	-0.088	100000.000	100000.000	0.000	0.000	0.000	0.000	0.000	16.610	-110	-118	-110	-118	316	2384	100	260	"S150"
0	0	0	5	9	1	"Cdk4"	"P11802"	6180	9860	200	4479	4499	526	11	4504	4504	4477	413	9	6	2	0	1421812	0.053	100000.000	100000.000	0.000	0.000	0.000	0.000	0.000	16.610	-25	-5	-25	-5	316	2384	100	261	"S150"
0	0	0	5	1	2	"CREB "	"P16220"	2200	10500	200	4933	4999	772	15	4781	4781	4775	865	18	9	2	0	1579542	0.259	100000.000	100000.000	0.000	0.000	0.000	0.000	0.000	16.610	152	218	152	218	316	2384	100	262	"S111"
0	0	0	5	2	2	"CREB "	"P16220"	2700	10500	100	5114	5292	830	15	4678	4678	4656	793	17	28	7	0	423379	0.802	100000.000	100000.000	0.000	0.000	0.000	0.000	0.000	16.610	436	614	436	614	80	560	100	263	"S111"
0	0	0	5	3	2	"CREB "	"P16220"	3200	10510	110	4971	5034	525	10	4619	4619	4669	1167	24	11	0	0	402681	0.313	100000.000	100000.000	0.000	0.000	0.000	0.000	0.000	16.610	352	415	352	415	80	656	100	264	"S111"
0	0	0	5	4	2	"DVL1"	"O14640"	3690	10500	200	4700	4634	452	9	4591	4591	4605	1088	23	0	0	0	1464299	0.027	100000.000	100000.000	0.000	0.000	0.000	0.000	0.000	16.610	109	43	109	43	316	2384	100	265	"S679"
0	0	0	5	5	2	"DVL1"	"O14640"	4190	10500	200	4595	4683	1768	37	4414	4414	4446	477	10	34	4	0	1479770	0.497	100000.000	100000.000	0.000	0.000	0.000	0.000	0.000	16.610	181	269	181	269	316	2384	100	266	"S679"
0	0	0	5	6	2	"DVL1"	"O14640"	4690	10500	200	4494	4503	520	11	4299	4299	4381	619	14	28	1	0	1423080	0.197	100000.000	100000.000	0.000	0.000	0.000	0.000	0.000	16.610	195	204	195	204	316	2384	100	267	"S679"
0	0	0	5	7	2	"IFNAR1 "	"P17181"	5190	10500	200	4471	4487	504	11	4280	4280	4421	1427	32	0	0	0	1417930	0.046	100000.000	100000.000	0.000	0.000	0.000	0.000	0.000	16.610	191	207	191	207	316	2384	100	268	"Y466"
0	0	0	5	8	2	"IFNAR1 "	"P17181"	5690	10490	200	4528	4555	609	13	4339	4339	4368	549	12	18	2	0	1439363	0.341	100000.000	100000.000	0.000	0.000	0.000	0.000	0.000	16.610	189	216	189	216	316	2384	100	269	"Y466"
0	0	0	5	9	2	"IFNAR1 "	"P17181"	6180	10490	200	4576	4561	480	10	4355	4355	4383	614	14	12	3	0	1441120	0.290	100000.000	100000.000	0.000	0.000	0.000	0.000	0.000	16.610	221	206	221	206	316	2384	100	270	"Y466"
0	0	0	5	1	3	"Jak1 "	"P23458"	2200	11160	110	8351	7697	1655	21	4860	4860	5012	961	19	78	70	0	615738	2.794	100000.000	100000.000	0.000	0.000	0.000	0.000	0.000	16.610	3491	2837	3491	2837	80	656	100	271	"Y1034"
0	0	0	5	2	3	"Jak1 "	"P23458"	2700	11160	110	7817	7443	1255	16	4751	4751	4802	491	10	85	85	0	595413	5.379	100000.000	100000.000	0.000	0.000	0.000	0.000	0.000	16.610	3066	2692	3066	2692	80	656	100	272	"Y1034"
0	0	0	5	3	3	"Jak1 "	"P23458"	3210	11160	150	7636	7872	3813	48	4705	4705	4795	723	15	68	60	0	1228023	4.256	100000.000	100000.000	0.000	0.000	0.000	0.000	0.000	16.610	2931	3167	2931	3167	156	1272	100	273	"Y1034"
0	0	0	5	4	3	"Jun "	"P05412"	3700	11160	200	3858	3864	381	9	4569	4569	4589	649	14	0	0	0	1221042	-1.117	100000.000	100000.000	0.000	0.000	0.000	0.000	0.000	16.610	-711	-705	-711	-705	316	2384	100	274	"S63"
0	0	0	5	5	3	"Jun "	"P05412"	4190	11160	200	3680	3815	784	20	4483	4483	4555	1424	31	1	1	0	1205549	-0.520	100000.000	100000.000	0.000	0.000	0.000	0.000	0.000	16.610	-803	-668	-803	-668	316	2384	100	275	"S63"
0	0	0	5	6	3	"Jun "	"P05412"	4690	11150	200	3582	3638	363	9	4347	4347	4395	672	15	0	0	0	1149622	-1.126	100000.000	100000.000	0.000	0.000	0.000	0.000	0.000	16.610	-765	-709	-765	-709	316	2384	100	276	"S63"
0	0	0	5	7	3	"Lck"	"P06239"	5190	11150	130	5591	5671	685	12	4179	4179	4226	457	10	94	86	0	680460	3.162	100000.000	100000.000	0.000	0.000	0.000	0.000	0.000	16.610	1412	1492	1412	1492	120	940	100	277	"Y192"
0	0	0	5	8	3	"Lck"	"P06239"	5700	11170	130	5312	5276	447	8	4104	4104	4182	468	11	92	72	0	633139	2.338	100000.000	100000.000	0.000	0.000	0.000	0.000	0.000	16.610	1208	1172	1208	1172	120	940	100	278	"Y192"
0	0	0	5	9	3	"Lck"	"P06239"	6190	11160	140	5210	5093	589	11	4141	4141	4290	1433	33	19	0	0	794471	0.560	100000.000	100000.000	0.000	0.000	0.000	0.000	0.000	16.610	1069	952	1069	952	156	1140	100	279	"Y192"
0	0	0	5	1	4	"Mlk3"	"Q16584"	2190	11760	200	4346	4363	563	12	4331	4331	4452	688	15	10	1	0	1378654	-0.129	100000.000	100000.000	0.000	0.000	0.000	0.000	0.000	16.610	15	32	15	32	316	2384	100	280	"T277"
0	0	0	5	2	4	"Mlk3"	"Q16584"	2690	11760	200	4260	4395	1321	30	4191	4191	4280	757	17	9	2	0	1388906	0.152	100000.000	100000.000	0.000	0.000	0.000	0.000	0.000	16.610	69	204	69	204	316	2384	100	281	"T277"
0	0	0	5	3	4	"Mlk3"	"Q16584"	3190	11760	200	4174	4180	536	12	4210	4210	4328	903	20	2	0	0	1320957	-0.164	100000.000	100000.000	0.000	0.000	0.000	0.000	0.000	16.610	-36	-30	-36	-30	316	2384	100	282	"T277"
0	0	0	5	4	4	"NFAT2 "	"O95644"	3690	11760	200	4609	4993	1087	21	4426	4426	4488	943	21	26	18	0	1577922	0.536	100000.000	100000.000	0.000	0.000	0.000	0.000	0.000	16.610	183	567	183	567	316	2384	100	283	"S245"
0	0	0	5	5	4	"NFAT2 "	"O95644"	4180	11770	120	6187	6128	1252	20	4499	4499	4567	1565	34	56	6	0	735369	0.997	100000.000	100000.000	0.000	0.000	0.000	0.000	0.000	16.610	1688	1629	1688	1629	120	820	100	284	"S245"
0	0	0	5	6	4	"NFAT2 "	"O95644"	4680	11760	200	4767	5105	1067	20	4437	4437	4449	506	11	37	28	0	1613268	1.296	100000.000	100000.000	0.000	0.000	0.000	0.000	0.000	16.610	330	668	330	668	316	2384	100	285	"S245"
0	0	0	5	7	4	"PI3-kinase p85 subunit beta"	"O00459"	5180	11770	200	4558	4762	940	19	4532	4532	4516	756	16	16	14	0	1504899	0.325	100000.000	100000.000	0.000	0.000	0.000	0.000	0.000	16.610	26	230	26	230	316	2384	100	286	"Y605"
0	0	0	5	8	4	"PI3-kinase p85 subunit beta"	"O00459"	5680	11770	200	4654	5188	1944	37	4611	4611	4590	432	9	23	19	0	1639264	1.384	100000.000	100000.000	0.000	0.000	0.000	0.000	0.000	16.610	43	577	43	577	316	2384	100	287	"Y605"
0	0	0	5	9	4	"PI3-kinase p85 subunit beta"	"O00459"	6190	11770	90	6871	6756	2066	30	4493	4493	4467	479	10	84	80	0	351300	4.779	100000.000	100000.000	0.000	0.000	0.000	0.000	0.000	16.610	2378	2263	2378	2263	52	420	100	288	"Y605"
0	0	0	5	1	5	"PDGFRb"	"P09619"	2200	12390	70	5307	5646	1589	28	5027	5027	5037	792	15	15	9	0	180684	0.769	100000.000	100000.000	0.000	0.000	0.000	0.000	0.000	16.610	280	619	280	619	32	236	100	289	"Y740"
0	0	0	5	2	5	"PDGFRb"	"P09619"	2690	12390	200	4866	4836	525	10	4426	4426	4545	1039	22	8	1	0	1528331	0.280	100000.000	100000.000	0.000	0.000	0.000	0.000	0.000	16.610	440	410	440	410	316	2384	100	290	"Y740"
0	0	0	5	3	5	"PDGFRb"	"P09619"	3190	12390	200	4710	4701	382	8	4444	4444	4449	674	15	12	0	0	1485427	0.374	100000.000	100000.000	0.000	0.000	0.000	0.000	0.000	16.610	266	257	266	257	316	2384	100	291	"Y740"
0	0	0	5	4	5	"Rack1"	"P63244"	3690	12390	200	4954	5091	1866	36	4517	4517	4469	590	13	43	15	0	1608890	1.054	100000.000	100000.000	0.000	0.000	0.000	0.000	0.000	16.610	437	574	437	574	316	2384	100	292	"Y194"
0	0	0	5	5	5	"Rack1"	"P63244"	4190	12390	200	4829	4844	619	12	4454	4454	4440	640	14	36	5	0	1530632	0.631	100000.000	100000.000	0.000	0.000	0.000	0.000	0.000	16.610	375	390	375	390	316	2384	100	293	"Y194"
0	0	0	5	6	5	"Rack1"	"P63244"	4690	12390	200	4778	4759	540	11	4330	4330	4405	665	15	34	4	0	1503943	0.532	100000.000	100000.000	0.000	0.000	0.000	0.000	0.000	16.610	448	429	448	429	316	2384	100	294	"Y194"
0	0	0	5	7	5	"SEK1 "	"P45985"	5180	12390	200	4088	4134	354	8	4366	4366	4402	458	10	5	0	0	1306375	-0.585	100000.000	100000.000	0.000	0.000	0.000	0.000	0.000	16.610	-278	-232	-278	-232	316	2384	100	295	"T261"
0	0	0	5	8	5	"SEK1 "	"P45985"	5680	12400	200	4067	4236	1438	33	4426	4426	4453	900	20	3	1	0	1338582	-0.241	100000.000	100000.000	0.000	0.000	0.000	0.000	0.000	16.610	-359	-190	-359	-190	316	2384	100	296	"T261"
0	0	0	5	9	5	"SEK1 "	"P45985"	6180	12400	200	3987	4050	559	13	4451	4451	4454	763	17	1	0	0	1279838	-0.529	100000.000	100000.000	0.000	0.000	0.000	0.000	0.000	16.610	-464	-401	-464	-401	316	2384	100	297	"T261"
0	0	0	5	1	6	"Smad3 "	"P84022"	2220	13050	200	4488	4669	793	16	4458	4458	4649	1021	21	13	1	0	1475506	0.020	100000.000	100000.000	0.000	0.000	0.000	0.000	0.000	16.610	30	211	30	211	316	2384	100	298	"S423"
0	0	0	5	2	6	"Smad3 "	"P84022"	2720	13060	170	4558	4663	657	14	4271	4271	4380	894	20	16	2	0	969824	0.317	100000.000	100000.000	0.000	0.000	0.000	0.000	0.000	16.610	287	392	287	392	208	1660	100	299	"S423"
0	0	0	5	3	6	"Smad3 "	"P84022"	3210	13060	200	4406	4551	665	14	4375	4375	4445	826	18	8	0	0	1438000	0.128	100000.000	100000.000	0.000	0.000	0.000	0.000	0.000	16.610	31	176	31	176	316	2384	100	300	"S423"
0	0	0	5	4	6	"TBK1 "	"Q9UHD2"	3710	13070	120	12168	11195	3312	29	4487	4487	4427	600	13	86	85	0	1343424	11.280	100000.000	100000.000	0.000	0.000	0.000	0.000	0.000	16.610	7681	6708	7681	6708	120	820	100	301	"S172"
0	0	0	5	5	6	"TBK1 "	"Q9UHD2"	4210	13080	120	11675	11425	3302	28	4451	4451	4438	527	11	92	90	0	1370967	13.258	100000.000	100000.000	0.000	0.000	0.000	0.000	0.000	16.610	7224	6974	7224	6974	120	820	100	302	"S172"
0	0	0	5	6	6	"TBK1 "	"Q9UHD2"	4710	13080	120	12686	11162	3646	32	4528	4528	4499	574	12	85	80	0	1339382	11.608	100000.000	100000.000	0.000	0.000	0.000	0.000	0.000	16.610	8158	6634	8158	6634	120	820	100	303	"S172"
0	0	0	5	7	6	"TrKA"	"P04629"	5200	13070	90	13231	13342	2199	16	4574	4574	4612	654	14	100	100	0	693791	13.349	100000.000	100000.000	0.000	0.000	0.000	0.000	0.000	16.610	8657	8768	8657	8768	52	420	100	304	"Y496"
0	0	0	5	8	6	"TrKA"	"P04629"	5700	13070	130	12811	12575	4651	36	4607	4607	4603	717	15	94	91	0	1509014	11.119	100000.000	100000.000	0.000	0.000	0.000	0.000	0.000	16.610	8204	7968	8204	7968	120	940	100	305	"Y496"
0	0	0	5	9	6	"TrKA"	"P04629"	6200	13060	130	13214	13959	6367	45	4530	4530	4535	555	12	97	95	0	1675079	16.980	100000.000	100000.000	0.000	0.000	0.000	0.000	0.000	16.610	8684	9429	8684	9429	120	940	100	306	"Y496"
-75	0	0	5	1	7	"empty"	"empty"	2180	13700	200	4332	4526	789	17	4539	4539	4696	1078	22	6	2	0	1430131	-0.158	100000.000	100000.000	0.000	0.000	0.000	0.000	0.000	16.610	-207	-13	-207	-13	316	2384	100	307	"empty"
-75	0	0	5	2	7	"empty"	"empty"	2680	13700	200	4182	4254	350	8	4342	4342	4447	625	14	4	0	0	1344387	-0.309	100000.000	100000.000	0.000	0.000	0.000	0.000	0.000	16.610	-160	-88	-160	-88	316	2384	100	308	"empty"
-75	0	0	5	3	7	"empty"	"empty"	3180	13700	200	4215	4261	345	8	4370	4370	4484	1058	23	0	0	0	1346321	-0.211	100000.000	100000.000	0.000	0.000	0.000	0.000	0.000	16.610	-155	-109	-155	-109	316	2384	100	309	"empty"
-75	0	0	5	4	7	"empty"	"empty"	3680	13700	200	4488	4431	520	11	4535	4535	4504	448	9	10	1	0	1400095	-0.163	100000.000	100000.000	0.000	0.000	0.000	0.000	0.000	16.610	-47	-104	-47	-104	316	2384	100	310	"empty"
-75	0	0	5	5	7	"empty"	"empty"	4180	13700	200	4616	4539	493	10	4560	4560	4507	588	13	6	0	0	1434348	0.054	100000.000	100000.000	0.000	0.000	0.000	0.000	0.000	16.610	56	-21	56	-21	316	2384	100	311	"empty"
-75	0	0	5	6	7	"empty"	"empty"	4680	13700	200	4573	4558	593	13	4447	4447	4483	500	11	21	1	0	1440371	0.150	100000.000	100000.000	0.000	0.000	0.000	0.000	0.000	16.610	126	111	126	111	316	2384	100	312	"empty"
-75	0	0	5	7	7	"empty"	"empty"	5180	13700	200	4740	5036	2481	49	4532	4532	4560	654	14	9	5	0	1591241	0.728	100000.000	100000.000	0.000	0.000	0.000	0.000	0.000	16.610	208	504	208	504	316	2384	100	313	"empty"
-75	0	0	5	8	7	"empty"	"empty"	5680	13700	200	4675	4674	217	4	4571	4571	4508	393	8	5	0	0	1476856	0.422	100000.000	100000.000	0.000	0.000	0.000	0.000	0.000	16.610	104	103	104	103	316	2384	100	314	"empty"
-75	0	0	5	9	7	"empty"	"empty"	6180	13700	200	4550	4555	231	5	4522	4522	4481	400	8	4	0	0	1439491	0.185	100000.000	100000.000	0.000	0.000	0.000	0.000	0.000	16.610	28	33	28	33	316	2384	100	315	"empty"
0	0	0	6	1	1	"PLCG2"	"P16885"	6710	9840	130	7387	7080	1091	15	4359	4359	4443	2069	46	73	6	0	849596	1.275	100000.000	100000.000	0.000	0.000	0.000	0.000	0.000	16.610	3028	2721	3028	2721	120	940	100	316	"Y753"
0	0	0	6	2	1	"PLCG2"	"P16885"	7210	9830	130	7431	7538	2373	31	4287	4287	4418	1245	28	85	64	0	904553	2.506	100000.000	100000.000	0.000	0.000	0.000	0.000	0.000	16.610	3144	3251	3144	3251	120	940	100	317	"Y753"
0	0	0	6	3	1	"PLCG2"	"P16885"	7720	9840	130	6746	6624	1337	20	4274	4274	4283	695	16	90	77	0	794863	3.368	100000.000	100000.000	0.000	0.000	0.000	0.000	0.000	16.610	2472	2350	2472	2350	120	940	100	318	"Y753"
0	0	0	6	4	1	"pyk2"	"Q14289"	8210	9840	150	18582	18474	2793	15	4288	4288	4333	923	21	99	99	0	2881895	15.321	100000.000	100000.000	0.000	0.000	0.000	0.000	0.000	16.610	14294	14186	14294	14186	156	1272	100	319	"Y402"
0	0	0	6	5	1	"pyk2"	"Q14289"	8710	9840	150	18395	17872	2828	15	4097	4097	4160	651	15	99	98	0	2788028	21.063	100000.000	100000.000	0.000	0.000	0.000	0.000	0.000	16.610	14298	13775	14298	13775	156	1272	100	320	"Y402"
0	0	0	6	6	1	"pyk2"	"Q14289"	9210	9840	170	17814	16930	4505	26	3983	3983	4190	1108	26	93	92	0	3521509	11.498	100000.000	100000.000	0.000	0.000	0.000	0.000	0.000	16.610	13831	12947	13831	12947	208	1660	100	321	"Y402"
0	0	0	6	7	1	"STAM2"	"Q92783"	9720	9840	200	9640	9053	3005	33	3997	3997	4264	1683	39	80	78	0	2860867	2.846	100000.000	100000.000	0.000	0.000	0.000	0.000	0.000	16.610	5643	5056	5643	5056	316	2384	100	322	"Y371"
0	0	0	6	8	1	"STAM2"	"Q92783"	10210	9820	180	9832	9987	2315	23	3943	3943	4105	1400	34	96	94	0	2556717	4.201	100000.000	100000.000	0.000	0.000	0.000	0.000	0.000	16.610	5889	6044	5889	6044	256	1924	100	323	"Y371"
0	0	0	6	9	1	"STAM2"	"Q92783"	10710	9820	190	10116	10800	4780	44	3925	3925	4154	2067	49	94	92	0	2764903	3.215	100000.000	100000.000	0.000	0.000	0.000	0.000	0.000	16.610	6191	6875	6191	6875	256	2088	100	324	"Y371"
0	0	0	6	1	2	"STAT3 "	"P40763"	6690	10490	200	5023	7416	3930	52	4370	4370	4456	773	17	48	44	0	2343352	3.829	100000.000	100000.000	0.000	0.000	0.000	0.000	0.000	16.610	653	3046	653	3046	316	2384	100	325	"Y705"
0	0	0	6	2	2	"STAT3 "	"P40763"	7200	10490	150	10137	10196	3318	32	4438	4438	4577	1009	22	89	87	0	1590561	5.569	100000.000	100000.000	0.000	0.000	0.000	0.000	0.000	16.610	5699	5758	5699	5758	156	1272	100	326	"Y705"
0	0	0	6	3	2	"STAT3 "	"P40763"	7720	10460	190	9483	8963	4350	48	4480	4480	4760	1723	36	62	59	0	2294617	2.439	100000.000	100000.000	0.000	0.000	0.000	0.000	0.000	16.610	5003	4483	5003	4483	256	2088	100	327	"Y705"
0	0	0	6	4	2	"STMN1"	"P16949"	8230	10470	190	5069	5247	1017	19	4534	4534	4731	1522	32	14	2	0	1343334	0.339	100000.000	100000.000	0.000	0.000	0.000	0.000	0.000	16.610	535	713	535	713	256	2088	100	328	"S15"
0	0	0	6	5	2	"STMN1"	"P16949"	8720	10470	200	4602	4953	973	19	4372	4372	4512	1068	23	21	7	0	1565044	0.413	100000.000	100000.000	0.000	0.000	0.000	0.000	0.000	16.610	230	581	230	581	316	2384	100	329	"S15"
0	0	0	6	6	2	"STMN1"	"P16949"	9220	10480	160	4792	5138	1753	34	4315	4315	4451	1025	23	23	8	0	1068748	0.670	100000.000	100000.000	0.000	0.000	0.000	0.000	0.000	16.610	477	823	477	823	208	1512	100	330	"S15"
0	0	0	6	7	2	"4E-BP1 "	"Q13541"	9720	10460	200	4233	4385	1022	23	4184	4184	4413	1361	30	5	1	0	1385553	-0.021	100000.000	100000.000	0.000	0.000	0.000	0.000	0.000	16.610	49	201	49	201	316	2384	100	331	"S64"
0	0	0	6	8	2	"4E-BP1 "	"Q13541"	10230	10440	110	4044	4300	1171	27	4055	4055	4190	995	23	7	6	0	343987	0.111	100000.000	100000.000	0.000	0.000	0.000	0.000	0.000	16.610	-11	245	-11	245	80	656	100	332	"S64"
0	0	0	6	9	2	"4E-BP1 "	"Q13541"	10730	10430	200	3894	3904	390	9	3908	3908	3959	742	18	2	1	0	1233598	-0.074	100000.000	100000.000	0.000	0.000	0.000	0.000	0.000	16.610	-14	-4	-14	-4	316	2384	100	333	"S64"
0	0	0	6	1	3	"Tgfbr2"	"P37173"	6710	11120	200	3918	4045	700	17	4279	4279	4389	910	20	5	1	0	1278072	-0.378	100000.000	100000.000	0.000	0.000	0.000	0.000	0.000	16.610	-361	-234	-361	-234	316	2384	100	334	"Y336"
0	0	0	6	2	3	"Tgfbr2"	"P37173"	7210	11120	200	4050	4228	1022	24	4352	4352	4483	1034	23	5	1	0	1335973	-0.247	100000.000	100000.000	0.000	0.000	0.000	0.000	0.000	16.610	-302	-124	-302	-124	316	2384	100	335	"Y336"
0	0	0	6	3	3	"Tgfbr2"	"P37173"	7710	11110	200	4176	4427	973	21	4505	4505	4805	1432	29	8	1	0	1398807	-0.264	100000.000	100000.000	0.000	0.000	0.000	0.000	0.000	16.610	-329	-78	-329	-78	316	2384	100	336	"Y336"
0	0	0	6	4	3	"Bid "	"P55957"	8220	11120	110	8869	7777	2622	33	4482	4482	4652	919	19	67	63	0	622189	3.400	100000.000	100000.000	0.000	0.000	0.000	0.000	0.000	16.610	4387	3295	4387	3295	80	656	100	337	"T54"
0	0	0	6	5	3	"Bid "	"P55957"	8710	11130	90	8872	8789	1596	18	4475	4475	4715	1918	40	90	73	0	457021	2.124	100000.000	100000.000	0.000	0.000	0.000	0.000	0.000	16.610	4397	4314	4397	4314	52	420	100	338	"T54"
0	0	0	6	6	3	"Bid "	"P55957"	9210	11090	160	4525	5676	2033	35	4418	4418	4549	755	16	31	29	0	1180689	1.493	100000.000	100000.000	0.000	0.000	0.000	0.000	0.000	16.610	107	1258	107	1258	208	1512	100	339	"T54"
0	0	0	6	7	3	"caveolin-1"	"Q03135"	9710	11100	200	4233	4353	844	19	4232	4232	4299	742	17	4	3	0	1375568	0.073	100000.000	100000.000	0.000	0.000	0.000	0.000	0.000	16.610	1	121	1	121	316	2384	100	340	"Y6"
0	0	0	6	8	3	"caveolin-1"	"Q03135"	10210	11100	200	4036	4084	535	13	4044	4044	4062	436	10	6	3	0	1290425	0.050	100000.000	100000.000	0.000	0.000	0.000	0.000	0.000	16.610	-8	40	-8	40	316	2384	100	341	"Y6"
0	0	0	6	9	3	"caveolin-1"	"Q03135"	10710	11100	200	3865	3907	457	11	3872	3872	3938	964	24	1	0	0	1234685	-0.032	100000.000	100000.000	0.000	0.000	0.000	0.000	0.000	16.610	-7	35	-7	35	316	2384	100	342	"Y6"
0	0	0	6	1	4	"CDK2"	"P24941"	6730	11780	160	7184	7019	1886	26	4520	4520	4557	766	16	84	78	0	1459922	3.214	100000.000	100000.000	0.000	0.000	0.000	0.000	0.000	16.610	2664	2499	2664	2499	208	1512	100	343	"Y14"
0	0	0	6	2	4	"CDK2"	"P24941"	7220	11780	160	6840	6947	1524	21	4503	4503	4627	2429	52	48	4	0	1444879	0.955	100000.000	100000.000	0.000	0.000	0.000	0.000	0.000	16.610	2337	2444	2337	2444	208	1512	100	344	"Y14"
0	0	0	6	3	4	"CDK2"	"P24941"	7720	11780	160	7260	6908	1627	23	4485	4485	4472	903	20	78	68	0	1436872	2.698	100000.000	100000.000	0.000	0.000	0.000	0.000	0.000	16.610	2775	2423	2775	2423	208	1512	100	345	"Y14"
0	0	0	6	4	4	"Fos "	"P01100"	8200	11780	100	4307	4377	1086	24	4423	4423	4458	834	18	6	2	0	350142	-0.097	100000.000	100000.000	0.000	0.000	0.000	0.000	0.000	16.610	-116	-46	-116	-46	80	560	100	346	"S362"
0	0	0	6	5	4	"Fos "	"P01100"	8710	11770	200	4226	4276	615	14	4072	4072	4172	825	19	6	2	0	1351245	0.126	100000.000	100000.000	0.000	0.000	0.000	0.000	0.000	16.610	154	204	154	204	316	2384	100	347	"S362"
0	0	0	6	6	4	"Fos "	"P01100"	9230	11760	100	3841	4002	587	14	4091	4091	4164	751	18	5	3	0	320166	-0.216	100000.000	100000.000	0.000	0.000	0.000	0.000	0.000	16.610	-250	-89	-250	-89	80	560	100	348	"S362"
0	0	0	6	7	4	"Grb2"	"P62993"	9720	11750	140	7843	7441	2992	40	3950	3950	4118	1234	29	71	62	0	1160775	2.693	100000.000	100000.000	0.000	0.000	0.000	0.000	0.000	16.610	3893	3491	3893	3491	156	1140	100	349	"Y37"
0	0	0	6	8	4	"Grb2"	"P62993"	10220	11760	100	8184	8093	1379	17	3966	3966	3990	659	16	97	93	0	647406	6.226	100000.000	100000.000	0.000	0.000	0.000	0.000	0.000	16.610	4218	4127	4218	4127	80	560	100	350	"Y37"
0	0	0	6	9	4	"Grb2"	"P62993"	10720	11750	110	8307	8149	1899	23	3853	3853	3947	1104	27	91	88	0	651905	3.806	100000.000	100000.000	0.000	0.000	0.000	0.000	0.000	16.610	4454	4296	4454	4296	80	656	100	351	"Y37"
0	0	0	6	1	5	"IL4R "	"P24394"	6730	12410	190	9123	9163	1375	15	4354	4354	4425	921	20	97	96	0	2345822	5.144	100000.000	100000.000	0.000	0.000	0.000	0.000	0.000	16.610	4769	4809	4769	4809	256	2088	100	352	"Y713"
0	0	0	6	2	5	"IL4R "	"P24394"	7230	12410	190	9278	9134	1753	19	4417	4417	4436	851	19	94	94	0	2338220	5.521	100000.000	100000.000	0.000	0.000	0.000	0.000	0.000	16.610	4861	4717	4861	4717	256	2088	100	353	"Y713"
0	0	0	6	3	5	"IL4R "	"P24394"	7730	12420	200	9378	9366	4146	44	4459	4459	4494	1478	32	84	80	0	2959733	3.296	100000.000	100000.000	0.000	0.000	0.000	0.000	0.000	16.610	4919	4907	4919	4907	316	2384	100	354	"Y713"
0	0	0	6	4	5	"IRAK4"	"P51617"	8220	12420	160	14747	14822	3944	26	4472	4472	4482	888	19	98	98	0	3083040	11.644	100000.000	100000.000	0.000	0.000	0.000	0.000	0.000	16.610	10275	10350	10275	10350	208	1512	100	355	"T208"
0	0	0	6	5	5	"IRAK4"	"P51617"	8730	12430	190	16673	15698	4691	29	4309	4309	4411	938	21	92	90	0	4018807	12.033	100000.000	100000.000	0.000	0.000	0.000	0.000	0.000	16.610	12364	11389	12364	11389	256	2088	100	356	"T208"
0	0	0	6	6	5	"IRAK4"	"P51617"	9230	12410	190	15319	15414	3043	19	4146	4146	4237	642	15	98	98	0	3945974	17.410	100000.000	100000.000	0.000	0.000	0.000	0.000	0.000	16.610	11173	11268	11173	11268	256	2088	100	357	"T208"
0	0	0	6	7	5	"LDLRAP1"	"Q5SW96"	9720	12400	200	4219	4316	632	14	4109	4109	4230	1009	23	6	2	0	1363701	0.085	100000.000	100000.000	0.000	0.000	0.000	0.000	0.000	16.610	110	207	110	207	316	2384	100	358	"S186"
0	0	0	6	8	5	"LDLRAP1"	"Q5SW96"	10220	12400	200	4008	4047	485	11	4027	4027	4054	1394	34	1	0	0	1278881	-0.005	100000.000	100000.000	0.000	0.000	0.000	0.000	0.000	16.610	-19	20	-19	20	316	2384	100	359	"S186"
0	0	0	6	9	5	"LDLRAP1"	"Q5SW96"	10720	12390	200	3837	3821	370	9	3888	3888	3876	710	18	1	0	0	1207369	-0.077	100000.000	100000.000	0.000	0.000	0.000	0.000	0.000	16.610	-51	-67	-51	-67	316	2384	100	360	"S186"
0	0	0	6	1	6	"MAPK14"	"Q16539"	6730	13060	120	6008	5961	963	16	4457	4457	4473	720	16	80	54	0	715306	2.067	100000.000	100000.000	0.000	0.000	0.000	0.000	0.000	16.610	1551	1504	1551	1504	120	820	100	361	"T179"
0	0	0	6	2	6	"MAPK14"	"Q16539"	7230	13050	150	5619	5636	1177	20	4444	4444	4468	1371	30	44	6	0	879291	0.852	100000.000	100000.000	0.000	0.000	0.000	0.000	0.000	16.610	1175	1192	1175	1192	156	1272	100	362	"T179"
0	0	0	6	3	6	"MAPK14"	"Q16539"	7730	13060	140	5349	5633	1273	22	4475	4475	4422	727	16	61	39	0	878684	1.666	100000.000	100000.000	0.000	0.000	0.000	0.000	0.000	16.610	874	1158	874	1158	156	1140	100	363	"T179"
0	0	0	6	4	6	"Met "	"P08581"	8230	13050	100	6695	6410	1437	22	4270	4270	4288	616	14	78	76	0	512805	3.445	100000.000	100000.000	0.000	0.000	0.000	0.000	0.000	16.610	2425	2140	2425	2140	80	560	100	364	"Y1003"
0	0	0	6	5	6	"Met "	"P08581"	8720	13060	100	6643	6319	1263	19	4035	4035	4120	506	12	86	78	0	505535	4.346	100000.000	100000.000	0.000	0.000	0.000	0.000	0.000	16.610	2608	2284	2608	2284	80	560	100	365	"Y1003"
0	0	0	6	6	6	"Met "	"P08581"	9220	13040	120	5337	5511	1564	28	4034	4034	4244	1738	40	48	5	0	661355	0.729	100000.000	100000.000	0.000	0.000	0.000	0.000	0.000	16.610	1303	1477	1303	1477	120	820	100	366	"Y1003"
0	0	0	6	7	6	"p53 "	"P04637"	9730	13050	100	6395	6306	1243	19	4010	4010	4119	737	17	88	76	0	504486	2.967	100000.000	100000.000	0.000	0.000	0.000	0.000	0.000	16.610	2385	2296	2385	2296	80	560	100	367	"S15"
0	0	0	6	8	6	"p53 "	"P04637"	10230	13040	100	6284	6168	1286	20	3988	3988	4047	970	23	82	61	0	493454	2.187	100000.000	100000.000	0.000	0.000	0.000	0.000	0.000	16.610	2296	2180	2296	2180	80	560	100	368	"S15"
0	0	0	6	9	6	"p53 "	"P04637"	10730	13040	100	5786	5640	1336	23	3892	3892	3842	499	12	75	71	0	451216	3.603	100000.000	100000.000	0.000	0.000	0.000	0.000	0.000	16.610	1894	1748	1894	1748	80	560	100	369	"S15"
-75	0	0	6	1	7	"empty"	"empty"	6700	13690	200	4515	4592	919	20	4436	4436	4467	1134	25	4	1	0	1451020	0.110	100000.000	100000.000	0.000	0.000	0.000	0.000	0.000	16.610	79	156	79	156	316	2384	100	370	"empty"
-75	0	0	6	2	7	"empty"	"empty"	7200	13690	200	4562	4427	557	12	4407	4407	4421	743	16	4	1	0	1399003	0.008	100000.000	100000.000	0.000	0.000	0.000	0.000	0.000	16.610	155	20	155	20	316	2384	100	371	"empty"
-75	0	0	6	3	7	"empty"	"empty"	7700	13690	200	4497	4440	718	16	4474	4474	4451	1378	30	3	0	0	1403193	-0.008	100000.000	100000.000	0.000	0.000	0.000	0.000	0.000	16.610	23	-34	23	-34	316	2384	100	372	"empty"
-75	0	0	6	4	7	"empty"	"empty"	8200	13690	200	4179	4279	556	12	4357	4357	4355	571	13	6	3	0	1352042	-0.133	100000.000	100000.000	0.000	0.000	0.000	0.000	0.000	16.610	-178	-78	-178	-78	316	2384	100	373	"empty"
-75	0	0	6	5	7	"empty"	"empty"	8700	13690	200	4000	4116	685	16	4176	4176	4314	1795	41	1	0	0	1300728	-0.110	100000.000	100000.000	0.000	0.000	0.000	0.000	0.000	16.610	-176	-60	-176	-60	316	2384	100	374	"empty"
-75	0	0	6	6	7	"empty"	"empty"	9200	13690	200	3915	3978	515	12	4109	4109	4278	1369	32	0	0	0	1257077	-0.219	100000.000	100000.000	0.000	0.000	0.000	0.000	0.000	16.610	-194	-131	-194	-131	316	2384	100	375	"empty"
0	0	0	6	7	7	"GLQAWPGEAIPQFLG_100"	"GLQAWPGEAIPQFLG_100"	9730	13680	130	5621	5870	1998	34	3956	3956	4028	482	11	61	55	0	704421	3.822	100000.000	100000.000	0.000	0.000	0.000	0.000	0.000	16.610	1665	1914	1665	1914	120	940	100	376	"GLQAWPGEAIPQFLG_100"
0	0	0	6	8	7	"GLQAWPGEAIPQFLG_100"	"GLQAWPGEAIPQFLG_100"	10230	13690	90	6684	6702	1556	23	3893	3893	4036	1291	31	84	69	0	348480	2.065	100000.000	100000.000	0.000	0.000	0.000	0.000	0.000	16.610	2791	2809	2791	2809	52	420	100	377	"GLQAWPGEAIPQFLG_100"
0	0	0	6	9	7	"GLQAWPGEAIPQFLG_100"	"GLQAWPGEAIPQFLG_100"	10730	13680	80	6293	6256	1605	25	3807	3807	3819	387	10	88	80	0	325295	6.297	100000.000	100000.000	0.000	0.000	0.000	0.000	0.000	16.610	2486	2449	2486	2449	52	340	100	378	"GLQAWPGEAIPQFLG_100"
0	0	0	7	1	1	"JAK2"	"O60674"	11280	9780	200	4092	5747	4585	79	3991	3991	4464	2218	49	19	16	0	1815900	0.578	100000.000	100000.000	0.000	0.000	0.000	0.000	0.000	16.610	101	1756	101	1756	316	2384	100	379	"Y813"
0	0	0	7	2	1	"JAK2"	"O60674"	11780	9780	200	4223	5414	2987	55	4049	4049	4528	2108	46	19	13	0	1710715	0.420	100000.000	100000.000	0.000	0.000	0.000	0.000	0.000	16.610	174	1365	174	1365	316	2384	100	380	"Y813"
0	0	0	7	3	1	"JAK2"	"O60674"	12270	9790	160	4625	7003	4069	58	4100	4100	4465	1871	41	33	29	0	1456692	1.356	100000.000	100000.000	0.000	0.000	0.000	0.000	0.000	16.610	525	2903	525	2903	208	1512	100	381	"Y813"
0	0	0	7	4	1	"Jun "	"P05412"	12800	9790	170	3890	4427	2813	63	4104	4104	4409	1936	43	5	3	0	920791	0.009	100000.000	100000.000	0.000	0.000	0.000	0.000	0.000	16.610	-214	323	-214	323	208	1660	100	382	"S73"
0	0	0	7	5	1	"Jun "	"P05412"	13280	9790	200	3941	4254	1475	34	4127	4127	4429	1672	37	5	2	0	1344310	-0.105	100000.000	100000.000	0.000	0.000	0.000	0.000	0.000	16.610	-186	127	-186	127	316	2384	100	383	"S73"
0	0	0	7	6	1	"Jun "	"P05412"	13770	9790	200	3856	4168	2183	52	4062	4062	4311	1858	43	4	1	0	1317199	-0.077	100000.000	100000.000	0.000	0.000	0.000	0.000	0.000	16.610	-206	106	-206	106	316	2384	100	384	"S73"
0	0	0	7	7	1	"Kit "	"P10721"	14290	9780	160	4426	5439	2084	38	4067	4067	4189	1031	24	37	31	0	1131367	1.212	100000.000	100000.000	0.000	0.000	0.000	0.000	0.000	16.610	359	1372	359	1372	208	1512	100	385	"Y936"
0	0	0	7	8	1	"Kit "	"P10721"	14760	9810	100	8640	8837	4530	51	3891	3891	3964	504	12	88	86	0	706946	9.669	100000.000	100000.000	0.000	0.000	0.000	0.000	0.000	16.610	4749	4946	4749	4946	80	560	100	386	"Y936"
0	0	0	7	9	1	"Kit "	"P10721"	15270	9810	110	7982	7577	1595	21	3870	3870	3918	671	17	90	86	0	606127	5.453	100000.000	100000.000	0.000	0.000	0.000	0.000	0.000	16.610	4112	3707	4112	3707	80	656	100	387	"Y936"
0	0	0	7	1	2	"Mnk1"	"Q9BUB5"	11260	10420	200	4013	4664	1937	41	3906	3906	4347	2052	47	12	5	0	1473712	0.154	100000.000	100000.000	0.000	0.000	0.000	0.000	0.000	16.610	107	758	107	758	316	2384	100	388	"T250"
0	0	0	7	2	2	"Mnk1"	"Q9BUB5"	11760	10430	180	3983	5341	2938	55	3970	3970	4517	2353	52	20	12	0	1367215	0.350	100000.000	100000.000	0.000	0.000	0.000	0.000	0.000	16.610	13	1371	13	1371	256	1924	100	389	"T250"
0	0	0	7	3	2	"Mnk1"	"Q9BUB5"	12290	10440	140	4103	5195	2726	52	3968	3968	4328	1929	44	25	7	0	810362	0.449	100000.000	100000.000	0.000	0.000	0.000	0.000	0.000	16.610	135	1227	135	1227	156	1140	100	390	"T250"
0	0	0	7	4	2	"NFAT3"	"Q14934"	12790	10430	200	4076	6336	5340	84	4054	4054	4286	1397	32	21	20	0	2002308	1.467	100000.000	100000.000	0.000	0.000	0.000	0.000	0.000	16.610	22	2282	22	2282	316	2384	100	391	"S676"
0	0	0	7	5	2	"NFAT3"	"Q14934"	13290	10420	180	4453	7224	4822	66	4057	4057	4280	1126	26	37	32	0	1849357	2.615	100000.000	100000.000	0.000	0.000	0.000	0.000	0.000	16.610	396	3167	396	3167	256	1924	100	392	"S676"
0	0	0	7	6	2	"NFAT3"	"Q14934"	13760	10440	130	6009	9143	5409	59	4005	4005	4176	865	20	55	50	0	1097114	5.742	100000.000	100000.000	0.000	0.000	0.000	0.000	0.000	16.610	2004	5138	2004	5138	120	940	100	393	"S676"
0	0	0	7	7	2	"PIK3R1 "	"P27986"	14270	10460	170	7883	7364	2797	37	4024	4024	4199	1025	24	73	71	0	1531748	3.088	100000.000	100000.000	0.000	0.000	0.000	0.000	0.000	16.610	3859	3340	3859	3340	208	1660	100	394	"Y528"
0	0	0	7	8	2	"PIK3R1 "	"P27986"	14770	10450	160	8114	7610	2274	29	3973	3973	4092	849	20	82	76	0	1582781	4.144	100000.000	100000.000	0.000	0.000	0.000	0.000	0.000	16.610	4141	3637	4141	3637	208	1512	100	395	"Y528"
0	0	0	7	9	2	"PIK3R1 "	"P27986"	15260	10450	150	7912	7762	1492	19	3943	3943	4002	566	14	94	92	0	1210834	6.643	100000.000	100000.000	0.000	0.000	0.000	0.000	0.000	16.610	3969	3819	3969	3819	156	1272	100	396	"Y528"
0	0	0	7	1	3	"p67phox"	"P19878"	11290	11060	200	4040	4719	2216	46	3818	3818	4094	1548	37	13	6	0	1491356	0.404	100000.000	100000.000	0.000	0.000	0.000	0.000	0.000	16.610	222	901	222	901	316	2384	100	397	"S208"
0	0	0	7	2	3	"p67phox"	"P19878"	11790	11060	200	4251	5163	2526	48	3898	3898	4415	2327	52	16	6	0	1631619	0.321	100000.000	100000.000	0.000	0.000	0.000	0.000	0.000	16.610	353	1265	353	1265	316	2384	100	398	"S208"
0	0	0	7	3	3	"p67phox"	"P19878"	12300	11080	220	4292	4936	2077	42	3985	3985	4444	1754	39	15	7	0	1934834	0.281	100000.000	100000.000	0.000	0.000	0.000	0.000	0.000	16.610	307	951	307	951	392	2896	100	399	"S208"
0	0	0	7	4	3	"PDK1"	"O15530"	12770	11090	150	4656	5435	3384	62	3975	3975	4325	1662	38	22	10	0	847813	0.668	100000.000	100000.000	0.000	0.000	0.000	0.000	0.000	16.610	681	1460	681	1460	156	1272	100	400	"S241"
0	0	0	7	5	3	"PDK1"	"O15530"	13290	11070	210	4157	4740	1690	35	4056	4056	4398	1593	36	14	5	0	1497739	0.215	100000.000	100000.000	0.000	0.000	0.000	0.000	0.000	16.610	101	684	101	684	316	2572	100	401	"S241"
0	0	0	7	6	3	"PDK1"	"O15530"	13790	11070	160	4192	4988	3091	61	4058	4058	4357	1504	34	17	4	0	1037539	0.420	100000.000	100000.000	0.000	0.000	0.000	0.000	0.000	16.610	134	930	134	930	208	1512	100	402	"S241"
0	0	0	7	7	3	"Ripk1"	"Q13546"	14280	11060	200	4176	4502	1170	25	4070	4070	4263	1257	29	11	3	0	1422787	0.190	100000.000	100000.000	0.000	0.000	0.000	0.000	0.000	16.610	106	432	106	432	316	2384	100	403	"Y384"
0	0	0	7	8	3	"Ripk1"	"Q13546"	14780	11060	180	4366	4537	795	17	4061	4061	4158	697	16	35	8	0	1161571	0.544	100000.000	100000.000	0.000	0.000	0.000	0.000	0.000	16.610	305	476	305	476	256	1924	100	404	"Y384"
0	0	0	7	9	3	"Ripk1"	"Q13546"	15270	11070	120	4861	4951	987	19	4042	4042	4110	755	18	57	15	0	594079	1.114	100000.000	100000.000	0.000	0.000	0.000	0.000	0.000	16.610	819	909	819	909	120	820	100	405	"Y384"
0	0	0	7	1	4	"Shc1"	"P29353"	11290	11720	200	4144	4304	873	20	3938	3938	4055	1197	29	13	2	0	1360088	0.208	100000.000	100000.000	0.000	0.000	0.000	0.000	0.000	16.610	206	366	206	366	316	2384	100	406	"S36"
0	0	0	7	2	4	"Shc1"	"P29353"	11790	11730	170	4289	4745	1968	41	4145	4145	4642	2310	49	7	2	0	986981	0.045	100000.000	100000.000	0.000	0.000	0.000	0.000	0.000	16.610	144	600	144	600	208	1660	100	407	"S36"
0	0	0	7	3	4	"Shc1"	"P29353"	12300	11710	190	4384	4959	1896	38	4281	4281	4862	2273	46	9	3	0	1269631	0.043	100000.000	100000.000	0.000	0.000	0.000	0.000	0.000	16.610	103	678	103	678	256	2088	100	408	"S36"
0	0	0	7	4	4	"SMAD3"	"Q15796"	12800	11720	180	4506	4842	1456	30	4288	4288	4786	2496	52	5	1	0	1239535	0.022	100000.000	100000.000	0.000	0.000	0.000	0.000	0.000	16.610	218	554	218	554	256	1924	100	409	"S204"
0	0	0	7	5	4	"SMAD3"	"Q15796"	13290	11740	200	4394	4759	1486	31	4255	4255	4570	1638	35	7	4	0	1503865	0.115	100000.000	100000.000	0.000	0.000	0.000	0.000	0.000	16.610	139	504	139	504	316	2384	100	410	"S204"
0	0	0	7	6	4	"SMAD3"	"Q15796"	13780	11720	200	4341	4748	2360	49	4228	4228	4599	2307	50	6	2	0	1500489	0.065	100000.000	100000.000	0.000	0.000	0.000	0.000	0.000	16.610	113	520	113	520	316	2384	100	411	"S204"
0	0	0	7	7	4	"TAK1 "	"O43318"	14290	11720	200	4130	4203	813	19	4114	4114	4304	1749	40	1	0	0	1328052	-0.058	100000.000	100000.000	0.000	0.000	0.000	0.000	0.000	16.610	16	89	16	89	316	2384	100	412	"S192"
0	0	0	7	8	4	"TAK1 "	"O43318"	14800	11720	120	4056	4103	577	14	4020	4020	4086	668	16	8	4	0	492362	0.025	100000.000	100000.000	0.000	0.000	0.000	0.000	0.000	16.610	36	83	36	83	120	820	100	413	"S192"
0	0	0	7	9	4	"TAK1 "	"O43318"	15290	11720	200	3829	3891	425	10	3804	3804	3890	562	14	6	2	0	1229524	0.002	100000.000	100000.000	0.000	0.000	0.000	0.000	0.000	16.610	25	87	25	87	316	2378	100	414	"S192"
0	0	0	7	1	5	"ACC1"	"Q13085 "	11290	12360	200	3853	4134	2313	55	3880	3880	3963	1932	48	3	0	0	1306302	0.089	100000.000	100000.000	0.000	0.000	0.000	0.000	0.000	16.610	-27	254	-27	254	316	2384	100	415	"S29"
0	0	0	7	2	5	"ACC1"	"Q13085 "	11790	12360	200	3928	4411	2416	54	4030	4030	4450	2700	60	2	1	0	1393810	-0.014	100000.000	100000.000	0.000	0.000	0.000	0.000	0.000	16.610	-102	381	-102	381	316	2384	100	416	"S29"
0	0	0	7	3	5	"ACC1"	"Q13085 "	12300	12360	180	4128	5279	3511	66	4177	4177	4780	2642	55	10	5	0	1351532	0.189	100000.000	100000.000	0.000	0.000	0.000	0.000	0.000	16.610	-49	1102	-49	1102	256	1924	100	417	"S29"
0	0	0	7	4	5	"AR"	"P10275"	12800	12370	180	4774	6646	3928	59	4185	4185	4700	2071	44	40	28	0	1701267	0.940	100000.000	100000.000	0.000	0.000	0.000	0.000	0.000	16.610	589	2461	589	2461	256	1924	100	418	"Y363"
0	0	0	7	5	5	"AR"	"P10275"	13290	12370	160	5519	6690	2898	43	4181	4181	4502	1658	36	49	42	0	1391606	1.320	100000.000	100000.000	0.000	0.000	0.000	0.000	0.000	16.610	1338	2509	1338	2509	208	1512	100	419	"Y363"
0	0	0	7	6	5	"AR"	"P10275"	13780	12380	120	8727	8438	1908	22	4116	4116	4388	1981	45	85	76	0	1012589	2.044	100000.000	100000.000	0.000	0.000	0.000	0.000	0.000	16.610	4611	4322	4611	4322	120	820	100	420	"Y363"
0	0	0	7	7	5	"process-control__"	"GGSGGSGDYKDDDDK"	14270	12370	130	4359	4636	773	16	4093	4093	4224	1615	38	11	0	0	556348	0.255	100000.000	100000.000	0.000	0.000	0.000	0.000	0.000	16.610	266	543	266	543	120	940	100	421	"process-control__"
0	0	0	7	8	5	"process-control__"	"GGSGGSGDYKDDDDK"	14780	12370	70	5679	5738	485	8	4166	4166	4214	492	11	100	93	0	183623	3.098	100000.000	100000.000	0.000	0.000	0.000	0.000	0.000	16.610	1513	1572	1513	1572	32	236	100	422	"process-control__"
0	0	0	7	9	5	"process-control__"	"GGSGGSGDYKDDDDK"	15280	12390	80	5275	5292	1353	25	4060	4060	4084	754	18	71	26	0	275206	1.602	100000.000	100000.000	0.000	0.000	0.000	0.000	0.000	16.610	1215	1232	1215	1232	52	340	100	423	"process-control__"
0	0	0	7	1	6	"Ck2-B"	"Q5SRQ6"	11290	13000	200	3996	3950	538	13	3900	3900	3883	615	15	10	0	0	1248354	0.109	100000.000	100000.000	0.000	0.000	0.000	0.000	0.000	16.610	96	50	96	50	316	2384	100	424	"S228"
0	0	0	7	2	6	"Ck2-B"	"Q5SRQ6"	11790	13000	200	4133	4173	612	14	4066	4066	4157	1074	25	3	0	0	1318695	0.015	100000.000	100000.000	0.000	0.000	0.000	0.000	0.000	16.610	67	107	67	107	316	2384	100	425	"S228"
0	0	0	7	3	6	"Ck2-B"	"Q5SRQ6"	12280	13000	200	4276	4604	1516	32	4195	4195	4587	1767	38	6	2	0	1454918	0.010	100000.000	100000.000	0.000	0.000	0.000	0.000	0.000	16.610	81	409	81	409	316	2384	100	426	"S228"
0	0	0	7	4	6	"CTNNB1"	"P35222"	12780	13020	190	5288	6256	4094	65	4322	4322	5012	2691	53	16	8	0	1601456	0.462	100000.000	100000.000	0.000	0.000	0.000	0.000	0.000	16.610	966	1934	966	1934	256	2088	100	427	"S33"
0	0	0	7	5	6	"CTNNB1"	"P35222"	13280	13010	160	5146	5459	1763	32	4371	4371	4786	1951	40	14	4	0	1135567	0.345	100000.000	100000.000	0.000	0.000	0.000	0.000	0.000	16.610	775	1088	775	1088	208	1512	100	428	"S33"
0	0	0	7	6	6	"CTNNB1"	"P35222"	13790	12990	180	4911	5181	1393	26	4242	4242	4414	1422	32	23	5	0	1326260	0.539	100000.000	100000.000	0.000	0.000	0.000	0.000	0.000	16.610	669	939	669	939	256	1924	100	429	"S33"
0	0	0	7	7	6	"EGFR"	"P00533"	14270	13020	120	4415	4910	3428	69	4188	4188	4246	728	17	26	7	0	589245	0.912	100000.000	100000.000	0.000	0.000	0.000	0.000	0.000	16.610	227	722	227	722	120	820	100	430	"Y869"
0	0	0	7	8	6	"EGFR"	"P00533"	14790	13010	90	4532	4685	859	18	4011	4011	4118	798	19	26	7	0	243620	0.711	100000.000	100000.000	0.000	0.000	0.000	0.000	0.000	16.610	521	674	521	674	52	420	100	431	"Y869"
0	0	0	7	9	6	"EGFR"	"P00533"	15280	13010	200	3809	3866	354	9	3823	3823	3930	932	23	2	0	0	1221643	-0.069	100000.000	100000.000	0.000	0.000	0.000	0.000	0.000	16.610	-14	43	-14	43	316	2384	100	432	"Y869"
-75	0	0	7	1	7	"empty"	"empty"	11280	13640	200	3919	3864	337	8	3833	3833	3845	423	11	10	0	0	1221046	0.045	100000.000	100000.000	0.000	0.000	0.000	0.000	0.000	16.610	86	31	86	31	316	2384	100	433	"empty"
-75	0	0	7	2	7	"empty"	"empty"	11780	13640	200	4101	4073	639	15	3974	3974	3979	520	13	2	0	0	1287131	0.181	100000.000	100000.000	0.000	0.000	0.000	0.000	0.000	16.610	127	99	127	99	316	2384	100	434	"empty"
-75	0	0	7	3	7	"empty"	"empty"	12280	13640	200	4238	4353	728	16	4101	4101	4163	780	18	4	2	0	1375525	0.244	100000.000	100000.000	0.000	0.000	0.000	0.000	0.000	16.610	137	252	137	252	316	2384	100	435	"empty"
-75	0	0	7	4	7	"empty"	"empty"	12780	13640	200	4397	5135	3164	61	4211	4211	4676	2369	50	7	4	0	1622705	0.194	100000.000	100000.000	0.000	0.000	0.000	0.000	0.000	16.610	186	924	186	924	316	2384	100	436	"empty"
-75	0	0	7	5	7	"empty"	"empty"	13280	13640	200	4421	5007	2526	50	4280	4280	4798	2304	48	8	3	0	1582265	0.091	100000.000	100000.000	0.000	0.000	0.000	0.000	0.000	16.610	141	727	141	727	316	2384	100	437	"empty"
-75	0	0	7	6	7	"empty"	"empty"	13780	13640	200	4300	4536	1328	29	4209	4209	4489	1378	30	8	3	0	1433257	0.034	100000.000	100000.000	0.000	0.000	0.000	0.000	0.000	16.610	91	327	91	327	316	2384	100	438	"empty"
0	0	0	7	7	7	"GLQAWPG-pS-AIPQFLG_GLQAWPGEAIPQFLG_80vs20"	"GLQAWPG-pS-AIPQFLG_GLQAWPGEAIPQFLG_80vs20"	14280	13660	130	5366	13415	11715	87	4143	4143	4259	918	21	52	45	0	1609819	9.974	100000.000	100000.000	0.000	0.000	0.000	0.000	0.000	16.610	1223	9272	1223	9272	120	940	100	439	"GLQAWPG-pS-AIPQFLG_GLQAWPGEAIPQFLG_80vs20"
0	0	0	7	8	7	"GLQAWPG-pS-AIPQFLG_GLQAWPGEAIPQFLG_80vs20"	"GLQAWPG-pS-AIPQFLG_GLQAWPGEAIPQFLG_80vs20"	14780	13660	100	13831	16364	11384	69	3848	3848	4019	1548	38	63	56	0	1309148	7.975	100000.000	100000.000	0.000	0.000	0.000	0.000	0.000	16.610	9983	12516	9983	12516	80	560	100	440	"GLQAWPG-pS-AIPQFLG_GLQAWPGEAIPQFLG_80vs20"
0	0	0	7	9	7	"GLQAWPG-pS-AIPQFLG_GLQAWPGEAIPQFLG_80vs20"	"GLQAWPG-pS-AIPQFLG_GLQAWPGEAIPQFLG_80vs20"	15290	13660	80	27071	23927	7258	30	3733	3733	3773	404	10	100	100	0	1244198	49.886	100000.000	100000.000	0.000	0.000	0.000	0.000	0.000	16.610	23338	20194	23338	20194	52	340	100	441	"GLQAWPG-pS-AIPQFLG_GLQAWPGEAIPQFLG_80vs20"
0	0	0	8	1	1	"Bim"	"O43521"	15700	9770	110	4633	4756	1640	34	3834	3834	3992	1243	31	42	3	0	380466	0.615	100000.000	100000.000	0.000	0.000	0.000	0.000	0.000	16.610	799	922	799	922	80	656	100	442	"S69"
0	0	0	8	2	1	"Bim"	"O43521"	16200	9760	200	3958	4188	1254	29	3840	3840	3929	708	18	18	7	0	1323539	0.366	100000.000	100000.000	0.000	0.000	0.000	0.000	0.000	16.610	118	348	118	348	316	2384	100	443	"S69"
0	0	0	8	3	1	"Bim"	"O43521"	16700	9760	80	5411	5431	1355	24	3921	3921	4091	1727	42	38	1	0	282404	0.776	100000.000	100000.000	0.000	0.000	0.000	0.000	0.000	16.610	1490	1510	1490	1510	52	340	100	444	"S69"
0	0	0	8	4	1	"caspase-8"	"Q14790 "	17190	9760	200	4038	4106	1003	24	3917	3917	4092	1411	34	5	0	0	1297512	0.010	100000.000	100000.000	0.000	0.000	0.000	0.000	0.000	16.610	121	189	121	189	316	2384	100	445	"Y448"
0	0	0	8	5	1	"caspase-8"	"Q14790 "	17690	9760	100	4222	4469	1108	24	3898	3898	4153	2017	48	2	1	0	357550	0.157	100000.000	100000.000	0.000	0.000	0.000	0.000	0.000	16.610	324	571	324	571	80	560	100	446	"Y448"
0	0	0	8	6	1	"caspase-8"	"Q14790 "	18180	9740	120	4111	4709	1847	39	3898	3898	4148	1603	38	14	6	0	565040	0.350	100000.000	100000.000	0.000	0.000	0.000	0.000	0.000	16.610	213	811	213	811	120	820	100	447	"Y448"
0	0	0	8	7	1	"Cdc2"	"P06493"	18700	9760	160	5608	6564	3035	46	3831	3831	4314	2249	52	34	11	0	1365241	1.000	100000.000	100000.000	0.000	0.000	0.000	0.000	0.000	16.610	1777	2733	1777	2733	208	1512	100	448	"T161"
0	0	0	8	8	1	"Cdc2"	"P06493"	19200	9750	180	5718	7431	5416	72	3726	3726	4300	2929	68	31	15	0	1902354	1.069	100000.000	100000.000	0.000	0.000	0.000	0.000	0.000	16.610	1992	3705	1992	3705	256	1924	100	449	"T161"
0	0	0	8	9	1	"Cdc2"	"P06493"	19700	9750	210	6190	8811	7144	81	3748	3748	4436	3031	68	42	24	0	2784204	1.443	100000.000	100000.000	0.000	0.000	0.000	0.000	0.000	16.610	2442	5063	2442	5063	316	2572	100	450	"T161"
0	0	0	8	1	2	"FGFR1 "	"P11362"	15700	10410	200	4082	4161	643	15	3951	3951	4039	1104	27	2	0	0	1314945	0.111	100000.000	100000.000	0.000	0.000	0.000	0.000	0.000	16.610	131	210	131	210	316	2384	100	451	"Y653"
0	0	0	8	2	2	"FGFR1 "	"P11362"	16200	10410	200	4068	4132	487	11	3959	3959	4056	1278	31	2	0	0	1305612	0.059	100000.000	100000.000	0.000	0.000	0.000	0.000	0.000	16.610	109	173	109	173	316	2384	100	452	"Y653"
0	0	0	8	3	2	"FGFR1 "	"P11362"	16700	10410	200	3950	4162	1817	43	3929	3929	4020	1057	26	5	1	0	1315274	0.134	100000.000	100000.000	0.000	0.000	0.000	0.000	0.000	16.610	21	233	21	233	316	2384	100	453	"Y653"
0	0	0	8	4	2	"GIT2"	"Q14161"	17210	10400	70	5051	5167	994	19	3909	3909	4032	675	16	87	28	0	165348	1.681	100000.000	100000.000	0.000	0.000	0.000	0.000	0.000	16.610	1142	1258	1142	1258	32	236	100	454	"Y492"
0	0	0	8	5	2	"GIT2"	"Q14161"	17710	10400	200	4010	4344	1075	24	3943	3943	4142	1418	34	12	2	0	1372567	0.142	100000.000	100000.000	0.000	0.000	0.000	0.000	0.000	16.610	67	401	67	401	316	2384	100	455	"Y492"
0	0	0	8	6	2	"GIT2"	"Q14161"	18210	10410	80	4950	4970	907	18	3843	3843	4032	1030	25	55	9	0	258465	0.911	100000.000	100000.000	0.000	0.000	0.000	0.000	0.000	16.610	1107	1127	1107	1127	52	340	100	456	"Y492"
0	0	0	8	7	2	"Grb2"	"P62993"	18700	10430	170	3853	4467	3008	67	3832	3832	4250	2065	48	5	1	0	929203	0.105	100000.000	100000.000	0.000	0.000	0.000	0.000	0.000	16.610	21	635	21	635	208	1660	100	457	"Y7"
0	0	0	8	8	2	"Grb2"	"P62993"	19190	10410	110	3715	4415	3662	82	3719	3719	4459	3427	76	2	1	0	353188	-0.013	100000.000	100000.000	0.000	0.000	0.000	0.000	0.000	16.610	-4	696	-4	696	80	656	100	458	"Y7"
0	0	0	8	9	2	"Grb2"	"P62993"	19680	10400	200	3598	4102	2871	69	3741	3741	4309	2870	66	3	2	0	1296250	-0.072	100000.000	100000.000	0.000	0.000	0.000	0.000	0.000	16.610	-143	361	-143	361	316	2384	100	459	"Y7"
0	0	0	8	1	3	"IKK-gamma "	"Q9Y6K9"	15710	11040	130	3891	4280	2101	49	4053	4053	4117	437	10	10	8	0	513544	0.373	100000.000	100000.000	0.000	0.000	0.000	0.000	0.000	16.610	-162	227	-162	227	120	940	100	460	"S43"
0	0	0	8	2	3	"IKK-gamma "	"Q9Y6K9"	16200	11040	200	3955	3959	541	13	4057	4057	4128	848	20	2	0	0	1251024	-0.199	100000.000	100000.000	0.000	0.000	0.000	0.000	0.000	16.610	-102	-98	-102	-98	316	2384	100	461	"S43"
0	0	0	8	3	3	"IKK-gamma "	"Q9Y6K9"	16700	11040	200	3939	3949	471	11	4044	4044	4128	913	22	2	1	0	1247836	-0.196	100000.000	100000.000	0.000	0.000	0.000	0.000	0.000	16.610	-105	-95	-105	-95	316	2384	100	462	"S43"
0	0	0	8	4	3	"IRAK1"	"P51617"	17210	11060	110	5023	5604	3519	62	4071	4071	4237	1400	33	22	8	0	448327	0.976	100000.000	100000.000	0.000	0.000	0.000	0.000	0.000	16.610	952	1533	952	1533	80	656	100	463	"T387"
0	0	0	8	5	3	"IRAK1"	"P51617"	17710	11050	140	4642	5034	2799	55	3986	3986	4218	1610	38	12	5	0	785321	0.507	100000.000	100000.000	0.000	0.000	0.000	0.000	0.000	16.610	656	1048	656	1048	156	1140	100	464	"T387"
0	0	0	8	6	3	"IRAK1"	"P51617"	18200	11050	110	4986	5300	1535	28	3935	3935	4129	883	21	60	16	0	424012	1.326	100000.000	100000.000	0.000	0.000	0.000	0.000	0.000	16.610	1051	1365	1051	1365	80	656	100	465	"T387"
0	0	0	8	7	3	"Lck"	"P06239"	18670	11030	180	3953	5108	4145	81	3864	3864	4483	3031	67	8	5	0	1307745	0.206	100000.000	100000.000	0.000	0.000	0.000	0.000	0.000	16.610	89	1244	89	1244	256	1924	100	466	"Y394"
0	0	0	8	8	3	"Lck"	"P06239"	19210	11040	110	4073	5772	4662	80	3758	3758	4181	2261	54	20	13	0	461753	0.704	100000.000	100000.000	0.000	0.000	0.000	0.000	0.000	16.610	315	2014	315	2014	80	656	100	467	"Y394"
0	0	0	8	9	3	"Lck"	"P06239"	19710	11030	100	4312	5498	3659	66	3721	3721	4349	2986	68	17	6	0	439858	0.385	100000.000	100000.000	0.000	0.000	0.000	0.000	0.000	16.610	591	1777	591	1777	80	560	100	468	"Y394"
0	0	0	8	1	4	"CDK2"	"P24941"	15700	11680	200	4023	4943	1532	30	3808	3808	3876	791	20	40	37	0	1562109	1.349	100000.000	100000.000	0.000	0.000	0.000	0.000	0.000	16.610	215	1135	215	1135	316	2378	100	469	"T160"
0	0	0	8	2	4	"CDK2"	"P24941"	16200	11680	200	4137	4963	1491	30	3846	3846	3911	871	22	40	35	0	1568209	1.208	100000.000	100000.000	0.000	0.000	0.000	0.000	0.000	16.610	291	1117	291	1117	316	2384	100	470	"T160"
0	0	0	8	3	4	"CDK2"	"P24941"	16720	11700	150	6251	6271	1441	22	3959	3959	4022	817	20	82	77	0	978284	2.753	100000.000	100000.000	0.000	0.000	0.000	0.000	0.000	16.610	2292	2312	2292	2312	156	1272	100	471	"T160"
0	0	0	8	4	4	"MDM2"	"Q00987"	17180	11660	90	4081	4361	1602	36	3999	3999	4035	554	13	15	5	0	226786	0.588	100000.000	100000.000	0.000	0.000	0.000	0.000	0.000	16.610	82	362	82	362	52	420	100	472	"S186/8"
0	0	0	8	5	4	"MDM2"	"Q00987"	17680	11660	90	3955	4149	731	17	4035	4035	4183	934	22	7	3	0	215759	-0.036	100000.000	100000.000	0.000	0.000	0.000	0.000	0.000	16.610	-80	114	-80	114	52	420	100	473	"S186/8"
0	0	0	8	6	4	"MDM2"	"Q00987"	18160	11680	140	4221	4711	2085	44	4031	4031	4570	2763	60	5	2	0	734993	0.051	100000.000	100000.000	0.000	0.000	0.000	0.000	0.000	16.610	190	680	190	680	156	1140	100	474	"S186/8"
0	0	0	8	7	4	"NFkB-p65 "	"Q04206"	18680	11680	200	4267	7193	6348	88	3981	3981	4479	2862	63	28	22	0	2273048	0.948	100000.000	100000.000	0.000	0.000	0.000	0.000	0.000	16.610	286	3212	286	3212	316	2384	100	475	"S536"
0	0	0	8	8	4	"NFkB-p65 "	"Q04206"	19210	11690	120	13547	16900	12289	72	3872	3872	4276	2290	53	72	70	0	2027940	5.513	100000.000	100000.000	0.000	0.000	0.000	0.000	0.000	16.610	9675	13028	9675	13028	120	820	100	476	"S536"
0	0	0	8	9	4	"NFkB-p65 "	"Q04206"	19720	11700	160	8169	15339	13214	86	3958	3958	4796	3633	75	51	46	0	3190552	2.902	100000.000	100000.000	0.000	0.000	0.000	0.000	0.000	16.610	4211	11381	4211	11381	208	1512	100	477	"S536"
0	0	0	8	1	5	"PLCG2"	"P16885"	15730	12340	90	6568	6531	1111	17	4016	4016	4032	850	21	90	82	0	339628	2.940	100000.000	100000.000	0.000	0.000	0.000	0.000	0.000	16.610	2552	2515	2552	2515	52	420	100	478	"Y759"
0	0	0	8	2	5	"PLCG2"	"P16885"	16220	12340	120	6402	6214	3223	51	4012	4012	4144	1622	39	65	10	0	745685	1.276	100000.000	100000.000	0.000	0.000	0.000	0.000	0.000	16.610	2390	2202	2390	2202	120	820	100	479	"Y759"
0	0	0	8	3	5	"PLCG2"	"P16885"	16720	12340	100	6698	6885	1346	19	4016	4016	4045	495	12	97	96	0	550776	5.737	100000.000	100000.000	0.000	0.000	0.000	0.000	0.000	16.610	2682	2869	2682	2869	80	560	100	480	"Y759"
0	0	0	8	4	5	"pyk2"	"Q14289"	17200	12330	140	4429	4566	874	19	4058	4058	4187	1409	33	8	0	0	712362	0.269	100000.000	100000.000	0.000	0.000	0.000	0.000	0.000	16.610	371	508	371	508	156	1140	100	481	"S213"
0	0	0	8	5	5	"pyk2"	"Q14289"	17720	12310	170	4297	4520	1349	29	4017	4017	4150	981	23	15	2	0	940144	0.377	100000.000	100000.000	0.000	0.000	0.000	0.000	0.000	16.610	280	503	280	503	208	1660	100	482	"S213"
0	0	0	8	6	5	"pyk2"	"Q14289"	18210	12330	130	4448	5406	4639	85	4071	4071	4800	3441	71	4	3	0	648755	0.176	100000.000	100000.000	0.000	0.000	0.000	0.000	0.000	16.610	377	1335	377	1335	120	940	100	483	"S213"
0	0	0	8	7	5	"SOC3"	"O14543"	18710	12310	180	3969	4788	3814	79	3957	3957	4391	2560	58	5	4	0	1225807	0.155	100000.000	100000.000	0.000	0.000	0.000	0.000	0.000	16.610	12	831	12	831	256	1924	100	484	"Y221"
0	0	0	8	8	5	"SOC3"	"O14543"	19200	12310	200	3981	5335	5539	103	3903	3903	4392	2554	58	11	6	0	1685911	0.369	100000.000	100000.000	0.000	0.000	0.000	0.000	0.000	16.610	78	1432	78	1432	316	2384	100	485	"Y221"
0	0	0	8	9	5	"SOC3"	"O14543"	19700	12310	170	4394	6762	6938	102	3993	3993	4893	3619	73	13	9	0	1406586	0.516	100000.000	100000.000	0.000	0.000	0.000	0.000	0.000	16.610	401	2769	401	2769	208	1660	100	486	"Y221"
0	0	0	8	1	6	"STAT4"	"Q14765"	15720	12970	200	4000	4056	504	12	3771	3771	3827	554	14	20	3	0	1281730	0.413	100000.000	100000.000	0.000	0.000	0.000	0.000	0.000	16.610	229	285	229	285	316	2384	100	487	"Y693"
0	0	0	8	2	6	"STAT4"	"Q14765"	16230	12990	110	4466	4473	344	7	3828	3828	3867	392	10	73	41	0	357830	1.546	100000.000	100000.000	0.000	0.000	0.000	0.000	0.000	16.610	638	645	638	645	80	656	100	488	"Y693"
0	0	0	8	3	6	"STAT4"	"Q14765"	16720	12980	110	4741	4846	1244	25	3992	3992	4006	502	12	60	27	0	387650	1.673	100000.000	100000.000	0.000	0.000	0.000	0.000	0.000	16.610	749	854	749	854	80	656	100	489	"Y693"
0	0	0	8	4	6	"STMN1"	"P16949"	17200	12960	200	3872	4032	1605	39	4044	4044	4161	1360	32	3	0	0	1273976	-0.095	100000.000	100000.000	0.000	0.000	0.000	0.000	0.000	16.610	-172	-12	-172	-12	316	2384	100	490	"S24"
0	0	0	8	5	6	"STMN1"	"P16949"	17700	12960	200	3894	4111	1658	40	4119	4119	4280	1319	30	3	1	0	1299205	-0.128	100000.000	100000.000	0.000	0.000	0.000	0.000	0.000	16.610	-225	-8	-225	-8	316	2384	100	491	"S24"
0	0	0	8	6	6	"STMN1"	"P16949"	18200	12960	200	3984	4585	2233	48	4151	4151	4534	2201	48	7	5	0	1448865	0.023	100000.000	100000.000	0.000	0.000	0.000	0.000	0.000	16.610	-167	434	-167	434	316	2384	100	492	"S24"
0	0	0	8	7	6	"GIT2"	"Q14161"	18690	12960	200	4007	4374	2333	53	4054	4054	4574	3023	66	3	1	0	1382031	-0.066	100000.000	100000.000	0.000	0.000	0.000	0.000	0.000	16.610	-47	320	-47	320	316	2384	100	493	"Y592"
0	0	0	8	8	6	"GIT2"	"Q14161"	19190	12960	200	4044	4629	2795	60	3987	3987	4417	2172	49	5	3	0	1462729	0.098	100000.000	100000.000	0.000	0.000	0.000	0.000	0.000	16.610	57	642	57	642	316	2384	100	494	"Y592"
0	0	0	8	9	6	"GIT2"	"Q14161"	19690	12960	200	4103	5395	4034	74	4014	4014	4938	3713	75	10	5	0	1704819	0.123	100000.000	100000.000	0.000	0.000	0.000	0.000	0.000	16.610	89	1381	89	1381	316	2384	100	495	"Y592"
-75	0	0	8	1	7	"empty"	"empty"	15690	13600	200	3705	3800	977	25	3887	3887	3908	567	14	3	0	0	1200807	-0.190	100000.000	100000.000	0.000	0.000	0.000	0.000	0.000	16.610	-182	-87	-182	-87	316	2384	100	496	"empty"
-75	0	0	8	2	7	"empty"	"empty"	16190	13600	200	3791	3841	324	8	3940	3940	4003	905	22	0	0	0	1213668	-0.179	100000.000	100000.000	0.000	0.000	0.000	0.000	0.000	16.610	-149	-99	-149	-99	316	2384	100	497	"empty"
-75	0	0	8	3	7	"empty"	"empty"	16690	13600	200	4041	4129	791	19	3995	3995	4036	527	13	11	2	0	1304608	0.176	100000.000	100000.000	0.000	0.000	0.000	0.000	0.000	16.610	46	134	46	134	316	2384	100	498	"empty"
-75	0	0	8	4	7	"empty"	"empty"	17190	13600	200	4058	4154	641	15	4037	4037	4109	786	19	5	2	0	1312732	0.057	100000.000	100000.000	0.000	0.000	0.000	0.000	0.000	16.610	21	117	21	117	316	2384	100	499	"empty"
-75	0	0	8	5	7	"empty"	"empty"	17690	13600	200	4083	4302	1514	35	4119	4119	4281	1408	32	3	2	0	1359535	0.015	100000.000	100000.000	0.000	0.000	0.000	0.000	0.000	16.610	-36	183	-36	183	316	2384	100	500	"empty"
-75	0	0	8	6	7	"empty"	"empty"	18190	13600	200	4246	4982	3732	74	4130	4130	4632	2651	57	6	4	0	1574234	0.132	100000.000	100000.000	0.000	0.000	0.000	0.000	0.000	16.610	116	852	116	852	316	2384	100	501	"empty"
0	0	0	8	7	7	"Control-Spot"	"Mouse_IgG"	18690	13610	200	7833	9591	7787	81	4081	4081	4951	3845	77	48	18	0	3030890	1.207	100000.000	100000.000	0.000	0.000	0.000	0.000	0.000	16.610	3752	5510	3752	5510	316	2384	100	502	"Control-Spot"
0	0	0	8	8	7	"Control-Spot"	"Mouse_IgG"	19190	13610	200	8916	11504	8820	76	4053	4053	5616	4990	88	49	22	0	3635319	1.180	100000.000	100000.000	0.000	0.000	0.000	0.000	0.000	16.610	4863	7451	4863	7451	316	2384	100	503	"Control-Spot"
0	0	0	8	9	7	"Control-Spot"	"Mouse_IgG"	19680	13600	200	8739	10004	7579	75	4036	4036	4920	3486	70	53	37	0	3161167	1.458	100000.000	100000.000	0.000	0.000	0.000	0.000	0.000	16.610	4703	5968	4703	5968	316	2384	100	504	"Control-Spot"
0	0	0	9	1	1	"AMPK1"	"Q13131"	2240	14300	110	11963	11341	2997	26	4665	4665	4834	1195	24	90	86	0	907269	5.445	100000.000	100000.000	0.000	0.000	0.000	0.000	0.000	16.610	7298	6676	7298	6676	80	656	100	505	"T174/5"
0	0	0	9	2	1	"AMPK1"	"Q13131"	2740	14300	100	12213	11536	2638	22	4479	4479	4563	688	15	91	91	0	922882	10.135	100000.000	100000.000	0.000	0.000	0.000	0.000	0.000	16.610	7734	7057	7734	7057	80	560	100	506	"T174/5"
0	0	0	9	3	1	"AMPK1"	"Q13131"	3240	14300	110	11706	11588	1902	16	4589	4589	4637	577	12	98	96	0	927062	12.047	100000.000	100000.000	0.000	0.000	0.000	0.000	0.000	16.610	7117	6999	7117	6999	80	656	100	507	"T174/5"
0	0	0	9	4	1	"aura"	"O14965"	3740	14280	160	5424	5749	2346	40	4635	4635	4576	567	12	60	43	0	1195690	2.069	100000.000	100000.000	0.000	0.000	0.000	0.000	0.000	16.610	789	1114	789	1114	208	1512	100	508	"T287"
0	0	0	9	5	1	"aura"	"O14965"	4240	14270	180	5279	5543	900	16	4642	4642	4665	1312	28	38	0	0	1419017	0.669	100000.000	100000.000	0.000	0.000	0.000	0.000	0.000	16.610	637	901	637	901	256	1924	100	509	"T287"
0	0	0	9	6	1	"aura"	"O14965"	4740	14270	170	5613	5718	942	16	4458	4458	4527	811	17	57	38	0	1189264	1.469	100000.000	100000.000	0.000	0.000	0.000	0.000	0.000	16.610	1155	1260	1155	1260	208	1660	100	510	"T287"
0	0	0	9	7	1	"CFTR"	"P13569"	5240	14280	110	5482	5562	525	9	4490	4490	4491	555	12	83	47	0	444981	1.930	100000.000	100000.000	0.000	0.000	0.000	0.000	0.000	16.610	992	1072	992	1072	80	656	100	511	"S737"
0	0	0	9	8	1	"CFTR"	"P13569"	5740	14280	120	5602	5804	2533	43	4460	4460	4492	666	14	78	35	0	696479	1.970	100000.000	100000.000	0.000	0.000	0.000	0.000	0.000	16.610	1142	1344	1142	1344	120	820	100	512	"S737"
0	0	0	9	9	1	"CFTR"	"P13569"	6230	14270	130	5841	5670	588	10	4479	4479	4456	575	12	84	59	0	680454	2.111	100000.000	100000.000	0.000	0.000	0.000	0.000	0.000	16.610	1362	1191	1362	1191	120	940	100	513	"S737"
0	0	0	9	1	2	"CREB "	"P16220"	2240	14940	110	18405	17689	3457	19	5014	5014	5148	1401	27	97	95	0	1415083	8.951	100000.000	100000.000	0.000	0.000	0.000	0.000	0.000	16.610	13391	12675	13391	12675	80	656	100	514	"S133"
0	0	0	9	2	2	"CREB "	"P16220"	2740	14940	100	17315	17171	2506	14	4795	4795	4757	717	15	100	100	0	1373715	17.314	100000.000	100000.000	0.000	0.000	0.000	0.000	0.000	16.610	12520	12376	12520	12376	80	560	100	515	"S133"
0	0	0	9	3	2	"CREB "	"P16220"	3240	14940	120	16973	16452	2511	15	4805	4805	4764	764	16	98	98	0	1974188	15.298	100000.000	100000.000	0.000	0.000	0.000	0.000	0.000	16.610	12168	11647	12168	11647	120	820	100	516	"S133"
0	0	0	9	4	2	"blank-control__"	"AA"	3740	14930	100	5860	5930	1008	16	4650	4650	4629	520	11	78	53	0	474410	2.502	100000.000	100000.000	0.000	0.000	0.000	0.000	0.000	16.610	1210	1280	1210	1280	80	560	100	517	"blank-control__"
0	0	0	9	5	2	"blank-control__"	"AA"	4240	14920	100	5804	5848	838	14	4653	4653	4634	477	10	82	62	0	467831	2.545	100000.000	100000.000	0.000	0.000	0.000	0.000	0.000	16.610	1151	1195	1151	1195	80	560	100	518	"blank-control__"
0	0	0	9	6	2	"blank-control__"	"AA"	4750	14920	110	6136	6128	884	14	4538	4538	4600	674	14	83	63	0	490278	2.267	100000.000	100000.000	0.000	0.000	0.000	0.000	0.000	16.610	1598	1590	1598	1590	80	656	100	519	"blank-control__"
0	0	0	9	7	2	"IKK-alpha "	"O15111"	5240	14920	150	7258	7110	891	12	4407	4407	4492	802	17	95	92	0	1109132	3.264	100000.000	100000.000	0.000	0.000	0.000	0.000	0.000	16.610	2851	2703	2851	2703	156	1272	100	520	"S180"
0	0	0	9	8	2	"IKK-alpha "	"O15111"	5740	14910	160	6361	6299	1178	18	4395	4395	4418	455	10	93	91	0	1310245	4.134	100000.000	100000.000	0.000	0.000	0.000	0.000	0.000	16.610	1966	1904	1966	1904	208	1512	100	521	"S180"
0	0	0	9	9	2	"IKK-alpha "	"O15111"	6240	14910	150	7490	7424	580	7	4371	4371	4447	1242	27	100	81	0	1158066	2.397	100000.000	100000.000	0.000	0.000	0.000	0.000	0.000	16.610	3119	3053	3119	3053	156	1272	100	522	"S180"
0	0	0	9	1	3	"JAK2"	"O60674"	2250	15590	150	11580	11654	3888	33	4508	4508	4803	1591	33	90	86	0	1817966	4.306	100000.000	100000.000	0.000	0.000	0.000	0.000	0.000	16.610	7072	7146	7072	7146	156	1272	100	523	"Y119"
0	0	0	9	2	3	"JAK2"	"O60674"	2750	15580	140	10854	10754	5136	47	4340	4340	4470	1179	26	90	85	0	1677688	5.330	100000.000	100000.000	0.000	0.000	0.000	0.000	0.000	16.610	6514	6414	6514	6414	156	1140	100	524	"Y119"
0	0	0	9	3	3	"JAK2"	"O60674"	3250	15580	150	10468	10272	3024	29	4377	4377	4475	484	10	95	89	0	1602468	11.977	100000.000	100000.000	0.000	0.000	0.000	0.000	0.000	16.610	6091	5895	6091	5895	156	1272	100	525	"Y119"
0	0	0	9	4	3	"K8"	"P05787"	3750	15560	140	4978	5049	579	11	4586	4586	4565	527	11	44	16	0	787620	0.918	100000.000	100000.000	0.000	0.000	0.000	0.000	0.000	16.610	392	463	392	463	156	1140	100	526	"Y267"
0	0	0	9	5	3	"K8"	"P05787"	4240	15560	150	5078	5081	527	10	4731	4731	4677	731	15	32	0	0	792607	0.553	100000.000	100000.000	0.000	0.000	0.000	0.000	0.000	16.610	347	350	347	350	156	1272	100	527	"Y267"
0	0	0	9	6	3	"K8"	"P05787"	4750	15560	160	5196	5289	1784	33	4774	4774	4790	1441	30	2	1	0	1100208	0.346	100000.000	100000.000	0.000	0.000	0.000	0.000	0.000	16.610	422	515	422	515	208	1512	100	528	"Y267"
0	0	0	9	7	3	"blank-control__"	"AA"	5230	15550	200	4822	4742	435	9	4693	4693	4693	597	12	8	0	0	1498524	0.082	100000.000	100000.000	0.000	0.000	0.000	0.000	0.000	16.610	129	49	129	49	316	2384	100	529	"blank-control__"
0	0	0	9	8	3	"blank-control__"	"AA"	5720	15540	110	4976	5498	2818	51	4742	4742	4757	738	15	5	5	0	439833	1.004	100000.000	100000.000	0.000	0.000	0.000	0.000	0.000	16.610	234	756	234	756	80	656	100	530	"blank-control__"
0	0	0	9	9	3	"blank-control__"	"AA"	6210	15530	200	4728	4724	423	8	4665	4665	4668	681	14	1	0	0	1492801	0.082	100000.000	100000.000	0.000	0.000	0.000	0.000	0.000	16.610	63	59	63	59	316	2384	100	531	"blank-control__"
0	0	0	9	1	4	"Mnk1"	"Q9BUB5"	2260	16220	210	4726	6790	4132	60	4541	4541	4835	1589	32	27	25	0	2145589	1.230	100000.000	100000.000	0.000	0.000	0.000	0.000	0.000	16.610	185	2249	185	2249	316	2572	100	532	"T255"
0	0	0	9	2	4	"Mnk1"	"Q9BUB5"	2740	16230	80	9434	9305	1016	10	4370	4370	4518	890	19	98	98	0	483841	5.379	100000.000	100000.000	0.000	0.000	0.000	0.000	0.000	16.610	5064	4935	5064	4935	52	340	100	533	"T255"
0	0	0	9	3	4	"Mnk1"	"Q9BUB5"	3250	16230	80	9290	9282	1274	13	4511	4511	4603	638	13	98	96	0	482647	7.334	100000.000	100000.000	0.000	0.000	0.000	0.000	0.000	16.610	4779	4771	4779	4771	52	340	100	534	"T255"
0	0	0	9	4	4	"NFkB-p100 "	"Q00653"	3750	16220	80	6449	6558	1153	17	4473	4473	4646	938	20	90	55	0	341010	2.038	100000.000	100000.000	0.000	0.000	0.000	0.000	0.000	16.610	1976	2085	1976	2085	52	340	100	535	"S108"
0	0	0	9	5	4	"NFkB-p100 "	"Q00653"	4240	16210	80	6528	6342	986	15	4627	4627	4638	544	11	90	65	0	329780	3.132	100000.000	100000.000	0.000	0.000	0.000	0.000	0.000	16.610	1901	1715	1901	1715	52	340	100	536	"S108"
0	0	0	9	6	4	"NFkB-p100 "	"Q00653"	4740	16210	80	6411	6263	699	11	4893	4893	4745	491	10	92	69	0	325691	3.092	100000.000	100000.000	0.000	0.000	0.000	0.000	0.000	16.610	1518	1370	1518	1370	52	340	100	537	"S108"
0	0	0	9	7	4	"PIK3R1 "	"P27986"	5240	16210	200	5037	5050	430	8	4767	4767	4720	694	14	17	0	0	1595676	0.476	100000.000	100000.000	0.000	0.000	0.000	0.000	0.000	16.610	270	283	270	283	316	2384	100	538	"Y556"
0	0	0	9	8	4	"PIK3R1 "	"P27986"	5740	16200	200	5118	5192	997	19	4711	4711	4722	899	19	7	1	0	1640540	0.523	100000.000	100000.000	0.000	0.000	0.000	0.000	0.000	16.610	407	481	407	481	316	2384	100	539	"Y556"
0	0	0	9	9	4	"PIK3R1 "	"P27986"	6240	16220	140	5128	5148	477	9	4629	4629	4597	420	9	61	19	0	803011	1.312	100000.000	100000.000	0.000	0.000	0.000	0.000	0.000	16.610	499	519	499	519	156	1140	100	540	"Y556"
0	0	0	9	1	5	"blank-control__"	"AA"	2250	16880	200	5100	5449	1739	31	4894	4894	5083	1454	28	12	5	0	1721782	0.252	100000.000	100000.000	0.000	0.000	0.000	0.000	0.000	16.610	206	555	206	555	316	2384	100	541	"blank-control__"
0	0	0	9	2	5	"blank-control__"	"AA"	2750	16880	200	4838	4864	666	13	4686	4686	4762	1494	31	2	0	0	1536949	0.068	100000.000	100000.000	0.000	0.000	0.000	0.000	0.000	16.610	152	178	152	178	316	2384	100	542	"blank-control__"
0	0	0	9	3	5	"blank-control__"	"AA"	3240	16870	200	4783	4788	680	14	4625	4625	4683	965	20	4	1	0	1512994	0.109	100000.000	100000.000	0.000	0.000	0.000	0.000	0.000	16.610	158	163	158	163	316	2384	100	543	"blank-control__"
0	0	0	9	4	5	"Rack1"	"P63244"	3740	16870	90	5733	5514	730	13	4729	4729	4822	1257	26	28	0	0	286709	0.551	100000.000	100000.000	0.000	0.000	0.000	0.000	0.000	16.610	1004	785	1004	785	52	420	100	544	"y52"
0	0	0	9	5	5	"Rack1"	"P63244"	4250	16870	80	5703	5542	622	11	4658	4658	4627	500	10	75	53	0	288163	1.830	100000.000	100000.000	0.000	0.000	0.000	0.000	0.000	16.610	1045	884	1045	884	52	340	100	545	"y52"
0	0	0	9	6	5	"Rack1"	"P63244"	4740	16870	80	5376	5380	612	11	4458	4458	4479	432	9	84	53	0	279779	2.086	100000.000	100000.000	0.000	0.000	0.000	0.000	0.000	16.610	918	922	918	922	52	340	100	546	"y52"
0	0	0	9	7	5	"Shc1"	"P29353"	5260	16870	90	7814	7507	1503	20	4360	4360	4440	549	12	94	86	0	390382	5.587	100000.000	100000.000	0.000	0.000	0.000	0.000	0.000	16.610	3454	3147	3454	3147	52	420	100	547	"Y349"
0	0	0	9	8	5	"Shc1"	"P29353"	5740	16860	200	4314	4976	1665	33	4534	4534	4545	536	11	18	16	0	1572504	0.804	100000.000	100000.000	0.000	0.000	0.000	0.000	0.000	16.610	-220	442	-220	442	316	2384	100	548	"Y349"
0	0	0	9	9	5	"Shc1"	"P29353"	6240	16850	200	4230	4809	1486	30	4565	4565	4523	766	16	15	13	0	1519654	0.373	100000.000	100000.000	0.000	0.000	0.000	0.000	0.000	16.610	-335	244	-335	244	316	2384	100	549	"Y349"
0	0	0	9	1	6	"Smad6"	"O43541"	2260	17510	130	5521	6320	3331	52	4853	4853	5114	1597	31	33	13	0	758382	0.755	100000.000	100000.000	0.000	0.000	0.000	0.000	0.000	16.610	668	1467	668	1467	120	940	100	550	"S435"
0	0	0	9	2	6	"Smad6"	"O43541"	2760	17530	110	5649	5700	731	12	4593	4593	4675	575	12	78	45	0	456039	1.783	100000.000	100000.000	0.000	0.000	0.000	0.000	0.000	16.610	1056	1107	1056	1107	80	656	100	551	"S435"
0	0	0	9	3	6	"Smad6"	"O43541"	3250	17510	110	5717	5730	786	13	4529	4529	4626	741	16	82	31	0	458361	1.490	100000.000	100000.000	0.000	0.000	0.000	0.000	0.000	16.610	1188	1201	1188	1201	80	656	100	552	"S435"
0	0	0	9	4	6	"TGFBR1"	"P36897"	3750	17500	200	4709	4601	648	14	4723	4723	4737	700	14	4	1	0	1453898	-0.194	100000.000	100000.000	0.000	0.000	0.000	0.000	0.000	16.610	-14	-122	-14	-122	316	2384	100	553	"T200"
0	0	0	9	5	6	"TGFBR1"	"P36897"	4250	17500	200	4748	4852	3481	71	4683	4683	4706	619	13	10	2	0	1533302	0.236	100000.000	100000.000	0.000	0.000	0.000	0.000	0.000	16.610	65	169	65	169	316	2384	100	554	"T200"
0	0	0	9	6	6	"TGFBR1"	"P36897"	4750	17500	200	4745	4643	580	12	4623	4623	4659	587	12	17	0	0	1467166	-0.027	100000.000	100000.000	0.000	0.000	0.000	0.000	0.000	16.610	122	20	122	20	316	2384	100	555	"T200"
0	0	0	9	7	6	"TrKA"	"P04629"	5250	17500	160	14340	13587	3328	24	4630	4630	4629	809	17	91	91	0	2826082	11.073	100000.000	100000.000	0.000	0.000	0.000	0.000	0.000	16.610	9710	8957	9710	8957	208	1512	100	556	"Y757"
0	0	0	9	8	6	"TrKA"	"P04629"	5750	17490	160	15073	14335	2778	19	4611	4611	4637	612	13	96	95	0	2981781	15.846	100000.000	100000.000	0.000	0.000	0.000	0.000	0.000	16.610	10462	9724	10462	9724	208	1512	100	557	"Y757"
0	0	0	9	9	6	"TrKA"	"P04629"	6250	17490	170	14651	14087	2284	16	4604	4604	4573	812	17	98	97	0	2930172	11.717	100000.000	100000.000	0.000	0.000	0.000	0.000	0.000	16.610	10047	9483	10047	9483	208	1660	100	558	"Y757"
-75	0	0	9	1	7	"empty"	"empty"	2240	18140	200	5072	5516	1532	27	4999	4999	5168	1323	25	11	7	0	1742998	0.263	100000.000	100000.000	0.000	0.000	0.000	0.000	0.000	16.610	73	517	73	517	316	2384	100	559	"empty"
-75	0	0	9	2	7	"empty"	"empty"	2740	18140	200	5086	5366	1066	19	4991	4991	5138	1061	20	7	4	0	1695590	0.215	100000.000	100000.000	0.000	0.000	0.000	0.000	0.000	16.610	95	375	95	375	316	2384	100	560	"empty"
-75	0	0	9	3	7	"empty"	"empty"	3240	18140	200	4980	5090	590	11	4897	4897	4876	596	12	8	3	0	1608282	0.359	100000.000	100000.000	0.000	0.000	0.000	0.000	0.000	16.610	83	193	83	193	316	2384	100	561	"empty"
-75	0	0	9	4	7	"empty"	"empty"	3740	18140	200	4924	5184	3099	59	4846	4846	4837	520	10	7	3	0	1638043	0.667	100000.000	100000.000	0.000	0.000	0.000	0.000	0.000	16.610	78	338	78	338	316	2384	100	562	"empty"
-75	0	0	9	5	7	"empty"	"empty"	4240	18140	200	4591	4657	641	13	4678	4678	4719	749	15	1	0	0	1471741	-0.083	100000.000	100000.000	0.000	0.000	0.000	0.000	0.000	16.610	-87	-21	-87	-21	316	2384	100	563	"empty"
-75	0	0	9	6	7	"empty"	"empty"	4740	18140	200	4532	4543	355	7	4561	4561	4641	643	13	2	0	0	1435743	-0.152	100000.000	100000.000	0.000	0.000	0.000	0.000	0.000	16.610	-29	-18	-29	-18	316	2384	100	564	"empty"
-75	0	0	9	7	7	"empty"	"empty"	5240	18140	200	4339	4519	1793	39	4429	4429	4551	623	13	2	1	0	1428066	-0.051	100000.000	100000.000	0.000	0.000	0.000	0.000	0.000	16.610	-90	90	-90	90	316	2384	100	565	"empty"
-75	0	0	9	8	7	"empty"	"empty"	5740	18140	200	4253	4266	243	5	4487	4487	4568	413	9	0	0	0	1347966	-0.731	100000.000	100000.000	0.000	0.000	0.000	0.000	0.000	16.610	-234	-221	-234	-221	316	2384	100	566	"empty"
-75	0	0	9	9	7	"empty"	"empty"	6240	18140	200	4287	4333	468	10	4417	4417	4507	465	10	0	0	0	1369227	-0.374	100000.000	100000.000	0.000	0.000	0.000	0.000	0.000	16.610	-130	-84	-130	-84	316	2384	100	567	"empty"
0	0	0	10	1	1	"PPP2CA "	"P67775"	6720	14340	140	4962	5670	2799	49	4389	4389	4470	974	21	35	13	0	884591	1.232	100000.000	100000.000	0.000	0.000	0.000	0.000	0.000	16.610	573	1281	573	1281	156	1140	100	568	"T304"
0	0	0	10	2	1	"PPP2CA "	"P67775"	7230	14320	90	5775	5483	923	16	4365	4365	4405	1595	36	38	1	0	285121	0.676	100000.000	100000.000	0.000	0.000	0.000	0.000	0.000	16.610	1410	1118	1410	1118	52	420	100	569	"T304"
0	0	0	10	3	1	"PPP2CA "	"P67775"	7760	14320	120	4788	4933	908	18	4473	4473	4408	625	14	35	20	0	592002	0.840	100000.000	100000.000	0.000	0.000	0.000	0.000	0.000	16.610	315	460	315	460	120	820	100	570	"T304"
0	0	0	10	4	1	"Rab4"	"P20338"	8250	14320	110	11775	10637	3510	32	4510	4510	4444	662	14	85	82	0	850961	9.355	100000.000	100000.000	0.000	0.000	0.000	0.000	0.000	16.610	7265	6127	7265	6127	80	656	100	571	"S199"
0	0	0	10	5	1	"Rab4"	"P20338"	8740	14320	100	11117	9755	3368	34	4306	4306	4353	429	9	81	78	0	780381	12.592	100000.000	100000.000	0.000	0.000	0.000	0.000	0.000	16.610	6811	5449	6811	5449	80	560	100	572	"S199"
0	0	0	10	6	1	"Rab4"	"P20338"	9250	14310	110	11047	9846	3321	33	4281	4281	4295	384	8	85	81	0	787715	14.456	100000.000	100000.000	0.000	0.000	0.000	0.000	0.000	16.610	6766	5565	6766	5565	80	656	100	573	"S199"
0	0	0	10	7	1	"STAT1 "	"P42224"	9740	14310	70	6816	7024	1544	21	3994	3994	4153	576	13	100	96	0	224772	4.984	100000.000	100000.000	0.000	0.000	0.000	0.000	0.000	16.610	2822	3030	2822	3030	32	236	100	574	"S727"
0	0	0	10	8	1	"STAT1 "	"P42224"	10250	14300	120	5021	5667	2006	35	4154	4154	4287	1238	28	45	25	0	680083	1.115	100000.000	100000.000	0.000	0.000	0.000	0.000	0.000	16.610	867	1513	867	1513	120	820	100	575	"S727"
0	0	0	10	9	1	"STAT1 "	"P42224"	10750	14310	100	5606	5632	1158	20	4007	4007	3984	658	16	77	66	0	450530	2.505	100000.000	100000.000	0.000	0.000	0.000	0.000	0.000	16.610	1599	1625	1599	1625	80	560	100	576	"S727"
0	0	0	10	1	2	"STAT4 "	"Q14765"	6750	14970	190	9707	9628	1209	12	4346	4346	4411	764	17	99	98	0	2464820	6.829	100000.000	100000.000	0.000	0.000	0.000	0.000	0.000	16.610	5361	5282	5361	5282	256	2088	100	577	"S722"
0	0	0	10	2	2	"STAT4 "	"Q14765"	7250	14980	200	9871	9321	2460	26	4394	4394	4423	651	14	87	87	0	2945359	7.524	100000.000	100000.000	0.000	0.000	0.000	0.000	0.000	16.610	5477	4927	5477	4927	316	2384	100	578	"S722"
0	0	0	10	3	2	"STAT4 "	"Q14765"	7740	14960	170	10149	9988	1200	12	4487	4487	4498	716	15	99	98	0	2077526	7.668	100000.000	100000.000	0.000	0.000	0.000	0.000	0.000	16.610	5662	5501	5662	5501	208	1660	100	579	"S722"
0	0	0	10	4	2	"STMN1"	"P16949"	8250	14960	200	4506	9305	15187	163	4508	4508	4499	824	18	19	16	5	2940225	5.833	100000.000	100000.000	0.000	0.000	0.000	0.000	0.000	16.610	-2	4797	-2	4797	316	2384	100	580	"S37"
0	0	0	10	5	2	"STMN1"	"P16949"	8750	14960	200	4437	4436	540	12	4448	4448	4440	449	10	8	1	0	1401850	-0.009	100000.000	100000.000	0.000	0.000	0.000	0.000	0.000	16.610	-11	-12	-11	-12	316	2384	100	581	"S37"
0	0	0	10	6	2	"STMN1"	"P16949"	9250	14950	200	4364	4389	449	10	4400	4400	4417	778	17	4	1	0	1387074	-0.036	100000.000	100000.000	0.000	0.000	0.000	0.000	0.000	16.610	-36	-11	-36	-11	316	2384	100	582	"S37"
0	0	0	10	7	2	"ACC1"	"Q13085 "	9760	14960	100	5835	5813	1237	21	4345	4345	4333	500	11	76	71	0	465012	2.960	100000.000	100000.000	0.000	0.000	0.000	0.000	0.000	16.610	1490	1468	1490	1468	80	560	100	583	"S1263"
0	0	0	10	8	2	"ACC1"	"Q13085 "	10260	14950	80	5637	5727	571	9	4164	4164	4194	508	12	98	82	0	297815	3.018	100000.000	100000.000	0.000	0.000	0.000	0.000	0.000	16.610	1473	1563	1473	1563	52	340	100	584	"S1263"
0	0	0	10	9	2	"ACC1"	"Q13085 "	10770	14950	90	5637	5638	1081	19	4092	4092	4089	645	15	88	57	0	293184	2.402	100000.000	100000.000	0.000	0.000	0.000	0.000	0.000	16.610	1545	1546	1545	1546	52	420	100	585	"S1263"
0	0	0	10	1	3	"TRAF6"	"Q9Y4K3"	6760	15610	100	5116	5249	728	13	4505	4505	4493	431	9	61	41	0	419927	1.754	100000.000	100000.000	0.000	0.000	0.000	0.000	0.000	16.610	611	744	611	744	80	560	100	586	"Y353"
0	0	0	10	2	3	"TRAF6"	"Q9Y4K3"	7260	15600	100	5041	5243	905	17	4498	4498	4435	674	15	41	16	0	419449	1.199	100000.000	100000.000	0.000	0.000	0.000	0.000	0.000	16.610	543	745	543	745	80	560	100	587	"Y353"
0	0	0	10	3	3	"TRAF6"	"Q9Y4K3"	7760	15610	100	4943	5050	698	13	4401	4401	4431	847	19	37	7	0	403980	0.731	100000.000	100000.000	0.000	0.000	0.000	0.000	0.000	16.610	542	649	542	649	80	560	100	588	"Y353"
0	0	0	10	4	3	"BLNK"	"Q8WV28"	8270	15620	80	8851	8013	2337	29	4271	4271	4329	898	20	75	71	0	416678	4.102	100000.000	100000.000	0.000	0.000	0.000	0.000	0.000	16.610	4580	3742	4580	3742	52	340	100	589	"Y72"
0	0	0	10	5	3	"BLNK"	"Q8WV28"	8760	15620	80	7850	7144	2395	33	4080	4080	4159	415	9	78	63	0	371462	7.193	100000.000	100000.000	0.000	0.000	0.000	0.000	0.000	16.610	3770	3064	3770	3064	52	340	100	590	"Y72"
0	0	0	10	6	3	"BLNK"	"Q8WV28"	9270	15630	80	5794	6741	2318	34	4096	4096	4195	712	16	67	50	0	350538	3.576	100000.000	100000.000	0.000	0.000	0.000	0.000	0.000	16.610	1698	2645	1698	2645	52	340	100	591	"Y72"
0	0	0	10	7	3	"CD19"	"P15391"	9770	15600	90	5489	5654	1735	30	4156	4156	4240	1170	27	55	25	0	294027	1.209	100000.000	100000.000	0.000	0.000	0.000	0.000	0.000	16.610	1333	1498	1333	1498	52	420	100	592	"Y531"
0	0	0	10	8	3	"CD19"	"P15391"	10270	15600	80	5673	6429	5245	81	4175	4175	4157	505	12	73	71	0	334319	4.499	100000.000	100000.000	0.000	0.000	0.000	0.000	0.000	16.610	1498	2254	1498	2254	52	340	100	593	"Y531"
0	0	0	10	9	3	"CD19"	"P15391"	10740	15590	80	5065	5247	772	14	4065	4065	4135	522	12	82	46	0	272827	2.130	100000.000	100000.000	0.000	0.000	0.000	0.000	0.000	16.610	1000	1182	1000	1182	52	340	100	594	"Y531"
0	0	0	10	1	4	"p300"	"Q09472"	6750	16250	200	4687	4792	1878	39	4644	4644	4969	3852	77	0	0	0	1514215	-0.046	100000.000	100000.000	0.000	0.000	0.000	0.000	0.000	16.610	43	148	43	148	316	2384	100	595	"S2279"
0	0	0	10	2	4	"p300"	"Q09472"	7250	16250	200	4510	4486	524	11	4551	4551	4493	785	17	2	0	0	1417703	-0.009	100000.000	100000.000	0.000	0.000	0.000	0.000	0.000	16.610	-41	-65	-41	-65	316	2384	100	596	"S2279"
0	0	0	10	3	4	"p300"	"Q09472"	7750	16250	200	4512	4447	754	16	4493	4493	4428	679	15	8	1	0	1405137	0.028	100000.000	100000.000	0.000	0.000	0.000	0.000	0.000	16.610	19	-46	19	-46	316	2384	100	597	"S2279"
0	0	0	10	4	4	"fyn"	"P06241"	8250	16260	110	4528	4707	583	12	4302	4302	4391	679	15	25	3	0	376525	0.465	100000.000	100000.000	0.000	0.000	0.000	0.000	0.000	16.610	226	405	226	405	80	656	100	598	"Y420"
0	0	0	10	5	4	"fyn"	"P06241"	8760	16240	200	4194	4302	728	16	4176	4176	4278	829	19	3	1	0	1359316	0.029	100000.000	100000.000	0.000	0.000	0.000	0.000	0.000	16.610	18	126	18	126	316	2384	100	599	"Y420"
0	0	0	10	6	4	"fyn"	"P06241"	9270	16230	120	4214	4478	1221	27	4152	4152	4203	433	10	19	7	0	537356	0.635	100000.000	100000.000	0.000	0.000	0.000	0.000	0.000	16.610	62	326	62	326	120	820	100	600	"Y420"
0	0	0	10	7	4	"HSP27"	"P04792"	9770	16250	110	6040	6106	905	14	4170	4170	4252	628	14	92	85	0	488458	2.952	100000.000	100000.000	0.000	0.000	0.000	0.000	0.000	16.610	1870	1936	1870	1936	80	656	100	601	"S78"
0	0	0	10	8	4	"HSP27"	"P04792"	10260	16240	110	6136	6201	726	11	4122	4122	4160	562	13	98	93	0	496119	3.632	100000.000	100000.000	0.000	0.000	0.000	0.000	0.000	16.610	2014	2079	2014	2079	80	656	100	602	"S78"
0	0	0	10	9	4	"HSP27"	"P04792"	10760	16230	110	6021	6109	684	11	4129	4129	4195	805	19	97	67	0	488746	2.378	100000.000	100000.000	0.000	0.000	0.000	0.000	0.000	16.610	1892	1980	1892	1980	80	656	100	603	"S78"
0	0	0	10	1	5	"IL-8R B "	"P25025"	6750	16910	170	4764	4917	1203	24	4509	4509	4628	1345	29	9	4	0	1022792	0.215	100000.000	100000.000	0.000	0.000	0.000	0.000	0.000	16.610	255	408	255	408	208	1660	100	604	"S352"
0	0	0	10	2	5	"IL-8R B "	"P25025"	7250	16900	200	4482	4558	769	16	4508	4508	4567	1214	26	3	1	0	1440432	-0.007	100000.000	100000.000	0.000	0.000	0.000	0.000	0.000	16.610	-26	50	-26	50	316	2384	100	605	"S352"
0	0	0	10	3	5	"IL-8R B "	"P25025"	7760	16900	110	4820	4803	685	14	4600	4600	4576	589	12	31	5	0	384254	0.385	100000.000	100000.000	0.000	0.000	0.000	0.000	0.000	16.610	220	203	220	203	80	656	100	606	"S352"
0	0	0	10	4	5	"IRF-3 "	"Q14653"	8260	16900	140	5052	5164	640	12	4557	4557	4513	445	9	51	40	0	805615	1.463	100000.000	100000.000	0.000	0.000	0.000	0.000	0.000	16.610	495	607	495	607	156	1140	100	607	"S385"
0	0	0	10	5	5	"IRF-3 "	"Q14653"	8770	16910	120	5332	5302	748	14	4469	4469	4448	389	8	73	55	0	636299	2.195	100000.000	100000.000	0.000	0.000	0.000	0.000	0.000	16.610	863	833	863	833	120	820	100	608	"S385"
0	0	0	10	6	5	"IRF-3 "	"Q14653"	9270	16900	120	5390	5367	510	9	4353	4353	4418	1120	25	43	1	0	644086	0.847	100000.000	100000.000	0.000	0.000	0.000	0.000	0.000	16.610	1037	1014	1037	1014	120	820	100	609	"S385"
0	0	0	10	7	5	"LSD1"	"O60341"	9780	16910	80	11219	10720	2366	22	4276	4276	4294	410	9	96	92	0	557449	15.673	100000.000	100000.000	0.000	0.000	0.000	0.000	0.000	16.610	6943	6444	6943	6444	52	340	100	610	"S131"
0	0	0	10	8	5	"LSD1"	"O60341"	10270	16890	80	10584	10336	2323	22	4198	4198	4183	416	9	92	90	0	537472	14.791	100000.000	100000.000	0.000	0.000	0.000	0.000	0.000	16.610	6386	6138	6386	6138	52	340	100	611	"S131"
0	0	0	10	9	5	"LSD1"	"O60341"	10750	16890	80	10867	10759	1419	13	4099	4099	4124	504	12	100	100	0	559467	13.165	100000.000	100000.000	0.000	0.000	0.000	0.000	0.000	16.610	6768	6660	6768	6660	52	340	100	612	"S131"
0	0	0	10	1	6	"MAPKAPK5"	"Q8IW41"	6770	17550	110	14423	12778	4037	31	4587	4587	4543	793	17	86	85	0	1022270	10.385	100000.000	100000.000	0.000	0.000	0.000	0.000	0.000	16.610	9836	8191	9836	8191	80	656	100	613	"T182"
0	0	0	10	2	6	"MAPKAPK5"	"Q8IW41"	7270	17540	100	14207	13615	3765	27	4607	4607	4545	680	14	93	92	0	1089162	13.338	100000.000	100000.000	0.000	0.000	0.000	0.000	0.000	16.610	9600	9008	9600	9008	80	560	100	614	"T182"
0	0	0	10	3	6	"MAPKAPK5"	"Q8IW41"	7770	17540	100	13358	12836	4054	31	4605	4605	4521	629	13	90	88	0	1026894	13.219	100000.000	100000.000	0.000	0.000	0.000	0.000	0.000	16.610	8753	8231	8753	8231	80	560	100	615	"T182"
0	0	0	10	4	6	"P27kip1"	"P46527"	8270	17540	200	4564	4675	889	19	4647	4647	4626	866	18	5	1	0	1477368	0.057	100000.000	100000.000	0.000	0.000	0.000	0.000	0.000	16.610	-83	28	-83	28	316	2384	100	616	"T157"
0	0	0	10	5	6	"P27kip1"	"P46527"	8770	17530	200	4379	4468	737	16	4539	4539	4530	739	16	1	0	0	1411876	-0.084	100000.000	100000.000	0.000	0.000	0.000	0.000	0.000	16.610	-160	-71	-160	-71	316	2384	100	617	"T157"
0	0	0	10	6	6	"P27kip1"	"P46527"	9270	17530	200	4391	4427	459	10	4405	4405	4423	726	16	5	0	0	1399051	0.006	100000.000	100000.000	0.000	0.000	0.000	0.000	0.000	16.610	-14	22	-14	22	316	2384	100	618	"T157"
0	0	0	10	7	6	"p67phox"	"P19878"	9770	17530	200	3816	3813	408	10	4117	4117	4112	773	18	0	0	0	1205001	-0.387	100000.000	100000.000	0.000	0.000	0.000	0.000	0.000	16.610	-301	-304	-301	-304	316	2384	100	619	"T233"
0	0	0	10	8	6	"p67phox"	"P19878"	10270	17530	200	3936	4117	2009	48	4138	4138	4102	792	19	2	1	0	1300870	0.019	100000.000	100000.000	0.000	0.000	0.000	0.000	0.000	16.610	-202	-21	-202	-21	316	2384	100	620	"T233"
0	0	0	10	9	6	"p67phox"	"P19878"	10770	17530	200	4031	4100	521	12	4182	4182	4200	929	22	2	0	0	1295685	-0.108	100000.000	100000.000	0.000	0.000	0.000	0.000	0.000	16.610	-151	-82	-151	-82	316	2384	100	621	"T233"
-75	0	0	10	1	7	"empty"	"empty"	6750	18170	200	4397	4412	311	7	4463	4463	4565	587	12	3	0	0	1394051	-0.261	100000.000	100000.000	0.000	0.000	0.000	0.000	0.000	16.610	-66	-51	-66	-51	316	2384	100	622	"empty"
-75	0	0	10	2	7	"empty"	"empty"	7250	18170	200	4620	4672	505	10	4589	4589	4685	1123	23	2	1	0	1476213	-0.012	100000.000	100000.000	0.000	0.000	0.000	0.000	0.000	16.610	31	83	31	83	316	2384	100	623	"empty"
-75	0	0	10	3	7	"empty"	"empty"	7750	18170	200	4758	4789	446	9	4693	4693	4696	563	11	7	2	0	1513458	0.165	100000.000	100000.000	0.000	0.000	0.000	0.000	0.000	16.610	65	96	65	96	316	2384	100	624	"empty"
-75	0	0	10	4	7	"empty"	"empty"	8250	18170	200	4828	4866	485	9	4750	4750	4742	583	12	4	1	0	1537614	0.213	100000.000	100000.000	0.000	0.000	0.000	0.000	0.000	16.610	78	116	78	116	316	2384	100	625	"empty"
-75	0	0	10	5	7	"empty"	"empty"	8750	18170	200	4768	4775	252	5	4675	4675	4668	459	9	6	0	0	1508808	0.233	100000.000	100000.000	0.000	0.000	0.000	0.000	0.000	16.610	93	100	93	100	316	2384	100	626	"empty"
-75	0	0	10	6	7	"empty"	"empty"	9250	18170	200	4753	4757	234	4	4578	4578	4560	482	10	8	0	0	1503357	0.409	100000.000	100000.000	0.000	0.000	0.000	0.000	0.000	16.610	175	179	175	179	316	2384	100	627	"empty"
-75	0	0	10	7	7	"empty"	"empty"	9750	18170	200	4545	4569	437	9	4415	4415	4431	1181	26	1	0	0	1443860	0.117	100000.000	100000.000	0.000	0.000	0.000	0.000	0.000	16.610	130	154	130	154	316	2384	100	628	"empty"
-75	0	0	10	8	7	"empty"	"empty"	10250	18170	200	4231	4213	264	6	4275	4275	4306	1716	39	0	0	0	1331256	-0.054	100000.000	100000.000	0.000	0.000	0.000	0.000	0.000	16.610	-44	-62	-44	-62	316	2384	100	629	"empty"
-75	0	0	10	9	7	"empty"	"empty"	10750	18170	200	4164	4210	755	17	4199	4199	4218	1330	31	0	0	0	1330344	-0.006	100000.000	100000.000	0.000	0.000	0.000	0.000	0.000	16.610	-35	11	-35	11	316	2384	100	630	"empty"
0	0	0	11	1	1	"Jak2 "	"O60674"	11240	14300	150	10108	9776	2067	21	3875	3875	3849	460	11	94	91	0	1524982	12.885	100000.000	100000.000	0.000	0.000	0.000	0.000	0.000	16.610	6233	5901	6233	5901	156	1272	100	631	"Y221"
0	0	0	11	2	1	"Jak2 "	"O60674"	11730	14300	140	10314	10346	2061	19	3823	3823	3824	342	8	99	99	0	1614029	19.070	100000.000	100000.000	0.000	0.000	0.000	0.000	0.000	16.610	6491	6523	6491	6523	156	1140	100	632	"Y221"
0	0	0	11	3	1	"Jak2 "	"O60674"	12230	14290	160	10604	10148	1799	17	3920	3920	3955	962	24	94	93	0	2110881	6.438	100000.000	100000.000	0.000	0.000	0.000	0.000	0.000	16.610	6684	6228	6684	6228	208	1512	100	633	"Y221"
0	0	0	11	4	1	"K8"	"P05787"	12730	14280	200	3876	3995	1039	26	4080	4080	4181	896	21	3	1	0	1262287	-0.208	100000.000	100000.000	0.000	0.000	0.000	0.000	0.000	16.610	-204	-85	-204	-85	316	2384	100	634	"S74"
0	0	0	11	5	1	"K8"	"P05787"	13230	14280	200	4032	4430	1889	42	4208	4208	4620	2289	49	5	2	0	1399982	-0.083	100000.000	100000.000	0.000	0.000	0.000	0.000	0.000	16.610	-176	222	-176	222	316	2384	100	635	"S74"
0	0	0	11	6	1	"K8"	"P05787"	13740	14280	200	4114	4377	1322	30	4248	4248	4755	2280	47	4	1	0	1383142	-0.166	100000.000	100000.000	0.000	0.000	0.000	0.000	0.000	16.610	-134	129	-134	129	316	2384	100	636	"S74"
0	0	0	11	7	1	"Met "	"P08581"	14250	14270	150	5297	5702	3150	55	4204	4204	4353	1011	23	51	17	0	889455	1.334	100000.000	100000.000	0.000	0.000	0.000	0.000	0.000	16.610	1093	1498	1093	1498	156	1272	100	637	"Y1234"
0	0	0	11	8	1	"Met "	"P08581"	14740	14270	110	5314	5727	1795	31	4035	4035	4120	587	14	88	56	0	458120	2.738	100000.000	100000.000	0.000	0.000	0.000	0.000	0.000	16.610	1279	1692	1279	1692	80	656	100	638	"Y1234"
0	0	0	11	9	1	"Met "	"P08581"	15240	14280	110	4846	4884	578	11	3930	3930	4131	2840	68	0	0	0	390690	0.265	100000.000	100000.000	0.000	0.000	0.000	0.000	0.000	16.610	916	954	916	954	80	656	100	639	"Y1234"
0	0	0	11	1	2	"MSK2"	"O75676"	11210	14940	200	4146	4093	449	10	3957	3957	3989	872	21	2	0	0	1293265	0.119	100000.000	100000.000	0.000	0.000	0.000	0.000	0.000	16.610	189	136	189	136	316	2384	100	640	"S360"
0	0	0	11	2	2	"MSK2"	"O75676"	11720	14940	90	4086	4135	440	10	3890	3890	3913	317	8	40	19	0	215038	0.700	100000.000	100000.000	0.000	0.000	0.000	0.000	0.000	16.610	196	245	196	245	52	420	100	641	"S360"
0	0	0	11	3	2	"MSK2"	"O75676"	12240	14920	100	4314	4321	229	5	3989	3989	3956	321	8	51	6	0	345658	1.137	100000.000	100000.000	0.000	0.000	0.000	0.000	0.000	16.610	325	332	325	332	80	560	100	642	"S360"
0	0	0	11	4	2	"NFkB-p100 "	"Q00653"	12740	14930	200	3972	4008	477	11	3997	3997	4069	1044	25	2	0	0	1266448	-0.058	100000.000	100000.000	0.000	0.000	0.000	0.000	0.000	16.610	-25	11	-25	11	316	2384	100	643	"S99"
0	0	0	11	5	2	"NFkB-p100 "	"Q00653"	13240	14920	200	3994	4176	1110	26	4034	4034	4137	640	15	7	4	0	1319673	0.061	100000.000	100000.000	0.000	0.000	0.000	0.000	0.000	16.610	-40	142	-40	142	316	2384	100	644	"S99"
0	0	0	11	6	2	"NFkB-p100 "	"Q00653"	13760	14940	210	4205	4676	2404	51	4131	4131	4422	1505	34	9	4	0	1477520	0.169	100000.000	100000.000	0.000	0.000	0.000	0.000	0.000	16.610	74	545	74	545	316	2572	100	645	"S99"
0	0	0	11	7	2	"PKACa "	"P17612"	14240	14920	200	4177	4364	996	22	4119	4119	4401	2130	48	3	1	0	1379068	-0.017	100000.000	100000.000	0.000	0.000	0.000	0.000	0.000	16.610	58	245	58	245	316	2384	100	646	"S10"
0	0	0	11	8	2	"PKACa "	"P17612"	14740	14920	200	4029	4146	1881	45	4009	4009	4118	1122	27	3	0	0	1310120	0.025	100000.000	100000.000	0.000	0.000	0.000	0.000	0.000	16.610	20	137	20	137	316	2384	100	647	"S10"
0	0	0	11	9	2	"PKACa "	"P17612"	15240	14910	200	3883	3867	431	11	3911	3911	3941	572	14	4	0	0	1222041	-0.129	100000.000	100000.000	0.000	0.000	0.000	0.000	0.000	16.610	-28	-44	-28	-44	316	2384	100	648	"S10"
0	0	0	11	1	3	"p70S6K"	"P23443"	11240	15560	110	4286	4312	461	10	4012	4012	4079	1398	34	0	0	0	344974	0.167	100000.000	100000.000	0.000	0.000	0.000	0.000	0.000	16.610	274	300	274	300	80	656	100	649	"S447"
0	0	0	11	2	3	"p70S6K"	"P23443"	11750	15580	110	4439	4635	1258	27	4084	4084	4401	4004	90	1	1	0	370762	0.058	100000.000	100000.000	0.000	0.000	0.000	0.000	0.000	16.610	355	551	355	551	80	656	100	650	"S447"
0	0	0	11	3	3	"p70S6K"	"P23443"	12250	15570	70	4876	4852	350	7	4172	4172	4180	227	5	100	71	0	155258	2.960	100000.000	100000.000	0.000	0.000	0.000	0.000	0.000	16.610	704	680	704	680	32	236	100	651	"S447"
0	0	0	11	4	3	"PDK1"	"O15530"	12740	15570	110	14235	12623	4140	32	4073	4073	4130	1021	24	86	83	0	1009879	8.318	100000.000	100000.000	0.000	0.000	0.000	0.000	0.000	16.610	10162	8550	10162	8550	80	656	100	652	"Y376"
0	0	0	11	5	3	"PDK1"	"O15530"	13240	15570	110	14205	13445	7214	53	4091	4091	4174	1736	41	81	78	0	1075567	5.340	100000.000	100000.000	0.000	0.000	0.000	0.000	0.000	16.610	10114	9354	10114	9354	80	656	100	653	"Y376"
0	0	0	11	6	3	"PDK1"	"O15530"	13740	15550	100	14697	14047	4399	31	4056	4056	4063	491	12	93	93	0	1123725	20.334	100000.000	100000.000	0.000	0.000	0.000	0.000	0.000	16.610	10641	9991	10641	9991	80	560	100	654	"Y376"
0	0	0	11	7	3	"Ripk1"	"Q13546"	14250	15550	170	4826	5035	1180	23	4045	4045	4140	925	22	40	6	0	1047280	0.968	100000.000	100000.000	0.000	0.000	0.000	0.000	0.000	16.610	781	990	781	990	208	1660	100	655	"Y694"
0	0	0	11	8	3	"Ripk1"	"Q13546"	14750	15560	180	4590	4647	671	14	3881	3881	3928	498	12	65	30	0	1189755	1.444	100000.000	100000.000	0.000	0.000	0.000	0.000	0.000	16.610	709	766	709	766	256	1924	100	656	"Y694"
0	0	0	11	9	3	"Ripk1"	"Q13546"	15250	15560	160	4399	4585	2217	48	3746	3746	3816	926	24	23	2	0	953594	0.830	100000.000	100000.000	0.000	0.000	0.000	0.000	0.000	16.610	653	839	653	839	208	1512	100	657	"Y694"
0	0	0	11	1	4	"SHC3"	"Q92529"	11250	16220	80	5662	5527	590	10	4169	4169	4127	376	9	94	84	0	287400	3.723	100000.000	100000.000	0.000	0.000	0.000	0.000	0.000	16.610	1493	1358	1493	1358	52	340	100	658	"Y341"
0	0	0	11	2	4	"SHC3"	"Q92529"	11750	16220	80	5566	5565	1219	21	4164	4164	4142	325	7	86	84	0	289359	4.378	100000.000	100000.000	0.000	0.000	0.000	0.000	0.000	16.610	1402	1401	1402	1401	52	340	100	659	"Y341"
0	0	0	11	3	4	"SHC3"	"Q92529"	12250	16210	80	5723	5680	553	9	4209	4209	4220	407	9	98	92	0	295367	3.587	100000.000	100000.000	0.000	0.000	0.000	0.000	0.000	16.610	1514	1471	1514	1471	52	340	100	660	"Y341"
0	0	0	11	4	4	"Smad3 "	"P84022"	12750	16200	80	5531	5421	432	7	4249	4249	4262	970	22	73	0	0	281869	1.195	100000.000	100000.000	0.000	0.000	0.000	0.000	0.000	16.610	1282	1172	1282	1172	52	340	100	661	"S208"
0	0	0	11	5	4	"Smad3 "	"P84022"	13250	16210	80	5207	5183	558	10	4166	4166	4368	2240	51	0	0	0	269521	0.364	100000.000	100000.000	0.000	0.000	0.000	0.000	0.000	16.610	1041	1017	1041	1017	52	340	100	662	"S208"
0	0	0	11	6	4	"Smad3 "	"P84022"	13760	16220	80	5024	5059	526	10	4031	4031	4029	346	8	90	73	0	263052	2.977	100000.000	100000.000	0.000	0.000	0.000	0.000	0.000	16.610	993	1028	993	1028	52	340	100	663	"S208"
0	0	0	11	7	4	"TAK1 "	"O43318"	14250	16200	200	3956	4088	1404	34	3984	3984	4055	1266	31	1	1	0	1291760	0.026	100000.000	100000.000	0.000	0.000	0.000	0.000	0.000	16.610	-28	104	-28	104	316	2384	100	664	"T187"
0	0	0	11	8	4	"TAK1 "	"O43318"	14750	16200	200	3782	3832	372	9	3838	3838	3922	935	23	0	0	0	1211042	-0.096	100000.000	100000.000	0.000	0.000	0.000	0.000	0.000	16.610	-56	-6	-56	-6	316	2384	100	665	"T187"
0	0	0	11	9	4	"TAK1 "	"O43318"	15250	16190	200	3718	3758	466	12	3752	3752	3811	1038	27	0	0	0	1187518	-0.051	100000.000	100000.000	0.000	0.000	0.000	0.000	0.000	16.610	-34	6	-34	6	316	2384	100	666	"T187"
0	0	0	11	1	5	"ACC1"	"P68133"	11250	16870	150	6612	6903	1363	19	4016	4016	4125	1450	35	99	32	0	1076880	1.916	100000.000	100000.000	0.000	0.000	0.000	0.000	0.000	16.610	2596	2887	2596	2887	156	1272	100	667	"Y93"
0	0	0	11	2	5	"ACC1"	"P68133"	11750	16870	150	5866	6094	1417	23	3913	3913	3992	679	17	98	96	0	950638	3.096	100000.000	100000.000	0.000	0.000	0.000	0.000	0.000	16.610	1953	2181	1953	2181	156	1272	100	668	"Y93"
0	0	0	11	3	5	"ACC1"	"P68133"	12250	16870	160	5945	5899	604	10	4052	4052	4063	379	9	96	94	0	1226895	4.844	100000.000	100000.000	0.000	0.000	0.000	0.000	0.000	16.610	1893	1847	1893	1847	208	1512	100	669	"Y93"
0	0	0	11	4	5	"A-Raf"	"P10398"	12750	16870	160	5035	5318	4217	79	4089	4089	4116	485	11	86	45	0	1106220	2.478	100000.000	100000.000	0.000	0.000	0.000	0.000	0.000	16.610	946	1229	946	1229	208	1512	100	670	"T20"
0	0	0	11	5	5	"A-Raf"	"P10398"	13260	16860	170	5019	5073	491	9	4082	4082	4110	431	10	91	58	0	1055227	2.234	100000.000	100000.000	0.000	0.000	0.000	0.000	0.000	16.610	937	991	937	991	208	1660	100	671	"T20"
0	0	0	11	6	5	"A-Raf"	"P10398"	13750	16850	180	5059	4992	474	9	4051	4051	4094	836	20	65	2	0	1277836	1.074	100000.000	100000.000	0.000	0.000	0.000	0.000	0.000	16.610	1008	941	1008	941	256	1924	100	672	"T20"
0	0	0	11	7	5	"BCAP"	"Q6ZUJ8"	14250	16840	90	4894	4924	290	5	4071	4071	4109	623	15	80	3	0	256037	1.308	100000.000	100000.000	0.000	0.000	0.000	0.000	0.000	16.610	823	853	823	853	52	420	100	673	"Y570"
0	0	0	11	8	5	"BCAP"	"Q6ZUJ8"	14750	16850	100	4711	4796	735	15	4024	4024	4037	535	13	68	13	0	383715	1.419	100000.000	100000.000	0.000	0.000	0.000	0.000	0.000	16.610	687	772	687	772	80	560	100	674	"Y570"
0	0	0	11	9	5	"BCAP"	"Q6ZUJ8"	15240	16840	90	4727	5347	3459	64	4065	4065	4163	1624	39	3	3	0	278027	0.729	100000.000	100000.000	0.000	0.000	0.000	0.000	0.000	16.610	662	1282	662	1282	52	420	100	675	"Y570"
0	0	0	11	1	6	"Cofilin 1"	"P23528"	11260	17510	80	11121	10611	3235	30	4134	4134	4145	515	12	92	90	0	551747	12.555	100000.000	100000.000	0.000	0.000	0.000	0.000	0.000	16.610	6987	6477	6987	6477	52	340	100	676	"Y139"
0	0	0	11	2	6	"Cofilin 1"	"P23528"	11750	17510	80	10187	8491	3028	35	4071	4071	4080	504	12	80	75	0	441542	8.752	100000.000	100000.000	0.000	0.000	0.000	0.000	0.000	16.610	6116	4420	6116	4420	52	340	100	677	"Y139"
0	0	0	11	3	6	"Cofilin 1"	"P23528"	12250	17490	80	10920	9861	2410	24	4217	4217	4233	511	12	90	86	0	512764	11.014	100000.000	100000.000	0.000	0.000	0.000	0.000	0.000	16.610	6703	5644	6703	5644	52	340	100	678	"Y139"
0	0	0	11	4	6	"CTNNB1"	"P35222"	12760	17490	140	4589	4554	315	6	4244	4244	4254	586	13	15	0	0	710349	0.512	100000.000	100000.000	0.000	0.000	0.000	0.000	0.000	16.610	345	310	345	310	156	1140	100	679	"Y654"
0	0	0	11	5	6	"CTNNB1"	"P35222"	13250	17510	120	4585	4649	600	12	4223	4223	4351	2288	52	1	0	0	557906	0.130	100000.000	100000.000	0.000	0.000	0.000	0.000	0.000	16.610	362	426	362	426	120	820	100	680	"Y654"
0	0	0	11	6	6	"CTNNB1"	"P35222"	13750	17480	130	4514	4514	352	7	4202	4202	4197	496	11	38	1	0	541677	0.639	100000.000	100000.000	0.000	0.000	0.000	0.000	0.000	16.610	312	312	312	312	120	940	100	681	"Y654"
0	0	0	11	7	6	"IFNGR1 "	"P15260"	14250	17490	80	4995	4942	599	12	4083	4083	4119	410	9	84	57	0	257001	2.007	100000.000	100000.000	0.000	0.000	0.000	0.000	0.000	16.610	912	859	912	859	52	340	100	682	"S495"
0	0	0	11	8	6	"IFNGR1 "	"P15260"	14750	17490	100	4642	4595	554	12	4025	4025	4052	350	8	67	46	0	367626	1.551	100000.000	100000.000	0.000	0.000	0.000	0.000	0.000	16.610	617	570	617	570	80	560	100	683	"S495"
0	0	0	11	9	6	"IFNGR1 "	"P15260"	15260	17500	110	4445	4403	598	13	3828	3828	3946	1523	38	1	1	0	352217	0.300	100000.000	100000.000	0.000	0.000	0.000	0.000	0.000	16.610	617	575	617	575	80	656	100	684	"S495"
-75	0	0	11	1	7	"empty"	"empty"	11240	18130	200	4162	4198	301	7	4201	4201	4268	532	12	2	0	0	1326692	-0.132	100000.000	100000.000	0.000	0.000	0.000	0.000	0.000	16.610	-39	-3	-39	-3	316	2384	100	685	"empty"
-75	0	0	11	2	7	"empty"	"empty"	11740	18130	200	3982	4022	263	6	4168	4168	4209	605	14	1	0	0	1270854	-0.309	100000.000	100000.000	0.000	0.000	0.000	0.000	0.000	16.610	-186	-146	-186	-146	316	2384	100	686	"empty"
-75	0	0	11	3	7	"empty"	"empty"	12240	18130	200	3862	3891	396	10	4087	4087	4145	748	18	0	0	0	1229676	-0.340	100000.000	100000.000	0.000	0.000	0.000	0.000	0.000	16.610	-225	-196	-225	-196	316	2384	100	687	"empty"
-75	0	0	11	4	7	"empty"	"empty"	12740	18130	200	3951	3997	501	12	4092	4092	4196	1027	24	1	0	0	1263054	-0.194	100000.000	100000.000	0.000	0.000	0.000	0.000	0.000	16.610	-141	-95	-141	-95	316	2384	100	688	"empty"
-75	0	0	11	5	7	"empty"	"empty"	13240	18130	200	4015	4051	404	9	4073	4073	4170	783	18	0	0	0	1280023	-0.152	100000.000	100000.000	0.000	0.000	0.000	0.000	0.000	16.610	-58	-22	-58	-22	316	2384	100	689	"empty"
-75	0	0	11	6	7	"empty"	"empty"	13740	18130	200	4058	4077	272	6	4081	4081	4162	1078	25	0	0	0	1288187	-0.079	100000.000	100000.000	0.000	0.000	0.000	0.000	0.000	16.610	-23	-4	-23	-4	316	2384	100	690	"empty"
0	0	0	11	7	7	"GLQAWPG-pS-AIPQFLG_GLQAWPGEAIPQFLG_60vs40"	"GLQAWPG-pS-AIPQFLG_GLQAWPGEAIPQFLG_60vs40"	14260	18140	100	24763	17948	10042	55	4116	4116	4152	460	11	91	81	0	1435823	29.991	100000.000	100000.000	0.000	0.000	0.000	0.000	0.000	16.610	20647	13832	20647	13832	80	560	100	691	"GLQAWPG-pS-AIPQFLG_GLQAWPGEAIPQFLG_60vs40"
0	0	0	11	8	7	"GLQAWPG-pS-AIPQFLG_GLQAWPGEAIPQFLG_60vs40"	"GLQAWPG-pS-AIPQFLG_GLQAWPGEAIPQFLG_60vs40"	14760	18130	90	26647	24291	7897	32	4187	4187	4216	374	8	100	98	0	1263157	53.676	100000.000	100000.000	0.000	0.000	0.000	0.000	0.000	16.610	22460	20104	22460	20104	52	420	100	692	"GLQAWPG-pS-AIPQFLG_GLQAWPGEAIPQFLG_60vs40"
0	0	0	11	9	7	"GLQAWPG-pS-AIPQFLG_GLQAWPGEAIPQFLG_60vs40"	"GLQAWPG-pS-AIPQFLG_GLQAWPGEAIPQFLG_60vs40"	15250	18120	90	26284	24988	5022	20	4225	4225	4190	250	5	100	100	0	1299392	83.192	100000.000	100000.000	0.000	0.000	0.000	0.000	0.000	16.610	22059	20763	22059	20763	52	420	100	693	"GLQAWPG-pS-AIPQFLG_GLQAWPGEAIPQFLG_60vs40"
0	0	0	12	1	1	"BLNK "	"Q8WV28"	15750	14270	70	7138	7121	807	11	3893	3893	4115	2321	56	90	3	0	227859	1.295	100000.000	100000.000	0.000	0.000	0.000	0.000	0.000	16.610	3245	3228	3245	3228	32	236	100	694	"Y178"
0	0	0	12	2	1	"BLNK "	"Q8WV28"	16250	14270	100	5222	5469	1542	28	3910	3910	4061	1471	36	48	27	0	437553	0.957	100000.000	100000.000	0.000	0.000	0.000	0.000	0.000	16.610	1312	1559	1312	1559	80	560	100	695	"Y178"
0	0	0	12	3	1	"BLNK "	"Q8WV28"	16750	14260	90	6808	6279	2211	35	4018	4018	4114	1286	31	63	53	0	326526	1.684	100000.000	100000.000	0.000	0.000	0.000	0.000	0.000	16.610	2790	2261	2790	2261	52	420	100	696	"Y178"
0	0	0	12	4	1	"Catalase"	"P04040"	17220	14250	90	6767	7156	3138	43	4055	4055	4115	798	19	94	94	0	372104	3.811	100000.000	100000.000	0.000	0.000	0.000	0.000	0.000	16.610	2712	3101	2712	3101	52	420	100	697	"Y385"
0	0	0	12	5	1	"Catalase"	"P04040"	17750	14260	160	4391	5271	1667	31	4102	4102	4360	1943	44	33	4	0	1096416	0.469	100000.000	100000.000	0.000	0.000	0.000	0.000	0.000	16.610	289	1169	289	1169	208	1512	100	698	"Y385"
0	0	0	12	6	1	"Catalase"	"P04040"	18240	14230	120	6608	7762	5776	74	4159	4159	4682	2652	56	46	16	0	931407	1.161	100000.000	100000.000	0.000	0.000	0.000	0.000	0.000	16.610	2449	3603	2449	3603	120	820	100	699	"Y385"
0	0	0	12	7	1	"Cdc42"	"P60953"	18740	14240	120	5481	7332	6313	86	4019	4019	4491	2667	59	27	15	0	879870	1.065	100000.000	100000.000	0.000	0.000	0.000	0.000	0.000	16.610	1462	3313	1462	3313	120	820	100	700	"Y64"
0	0	0	12	8	1	"Cdc42"	"P60953"	19220	14240	120	4620	7976	6803	85	3984	3984	4504	2399	53	35	27	0	957096	1.447	100000.000	100000.000	0.000	0.000	0.000	0.000	0.000	16.610	636	3992	636	3992	120	820	100	701	"Y64"
0	0	0	12	9	1	"Cdc42"	"P60953"	19720	14240	210	4143	6193	5392	87	3997	3997	4876	3511	72	17	10	0	1956914	0.375	100000.000	100000.000	0.000	0.000	0.000	0.000	0.000	16.610	146	2196	146	2196	316	2572	100	702	"Y64"
0	0	0	12	1	2	"Flt3"	"P36888"	15730	14880	200	3845	3986	594	14	3889	3889	3947	914	23	12	0	0	1259680	0.043	100000.000	100000.000	0.000	0.000	0.000	0.000	0.000	16.610	-44	97	-44	97	316	2384	100	703	"Y842"
0	0	0	12	2	2	"Flt3"	"P36888"	16230	14880	140	3986	4296	779	18	3964	3964	4005	493	12	32	22	0	670111	0.590	100000.000	100000.000	0.000	0.000	0.000	0.000	0.000	16.610	22	332	22	332	156	1140	100	704	"Y842"
0	0	0	12	3	2	"Flt3"	"P36888"	16730	14890	80	4980	5093	1107	21	3997	3997	4040	380	9	84	67	0	264835	2.771	100000.000	100000.000	0.000	0.000	0.000	0.000	0.000	16.610	983	1096	983	1096	52	340	100	705	"Y842"
0	0	0	12	4	2	"gp130 "	"P40189"	17230	14890	100	4940	4979	711	14	4077	4077	4168	933	22	43	6	0	398342	0.869	100000.000	100000.000	0.000	0.000	0.000	0.000	0.000	16.610	863	902	863	902	80	560	100	706	"S782"
0	0	0	12	5	2	"gp130 "	"P40189"	17730	14890	90	5190	5474	1281	23	4098	4098	4453	2924	65	3	1	0	284664	0.349	100000.000	100000.000	0.000	0.000	0.000	0.000	0.000	16.610	1092	1376	1092	1376	52	420	100	707	"S782"
0	0	0	12	6	2	"gp130 "	"P40189"	18200	14880	180	4372	5944	5107	85	4148	4148	4898	3287	67	10	7	0	1521720	0.318	100000.000	100000.000	0.000	0.000	0.000	0.000	0.000	16.610	224	1796	224	1796	256	1924	100	708	"S782"
0	0	0	12	7	2	"HSP60"	"P10809"	18720	14890	200	4079	4571	2269	49	4041	4041	4401	2249	51	6	2	0	1444452	0.076	100000.000	100000.000	0.000	0.000	0.000	0.000	0.000	16.610	38	530	38	530	316	2384	100	709	"S70"
0	0	0	12	8	2	"HSP60"	"P10809"	19240	14900	180	4153	5514	4313	78	4002	4002	4725	3161	66	11	7	0	1411639	0.250	100000.000	100000.000	0.000	0.000	0.000	0.000	0.000	16.610	151	1512	151	1512	256	1924	100	710	"S70"
0	0	0	12	9	2	"HSP60"	"P10809"	19750	14870	180	4139	4714	2382	50	3973	3973	4546	2601	57	7	3	0	1206724	0.065	100000.000	100000.000	0.000	0.000	0.000	0.000	0.000	16.610	166	741	166	741	256	1924	100	711	"S70"
0	0	0	12	1	3	"IL7R "	"P16871"	15750	15560	120	6576	6275	1142	18	3687	3687	3730	298	7	92	88	0	753024	8.540	100000.000	100000.000	0.000	0.000	0.000	0.000	0.000	16.610	2889	2588	2889	2588	120	820	100	712	"Y449"
0	0	0	12	2	3	"IL7R "	"P16871"	16250	15560	130	6782	6692	1033	15	3799	3799	3853	450	11	95	92	0	803061	6.309	100000.000	100000.000	0.000	0.000	0.000	0.000	0.000	16.610	2983	2893	2983	2893	120	940	100	713	"Y449"
0	0	0	12	3	3	"IL7R "	"P16871"	16740	15560	130	7060	6836	1347	19	3958	3958	4023	751	18	88	86	0	820279	3.746	100000.000	100000.000	0.000	0.000	0.000	0.000	0.000	16.610	3102	2878	3102	2878	120	940	100	714	"Y449"
0	0	0	12	4	3	"IRAK4"	"P51617"	17240	15550	200	4023	4370	3410	78	4065	4065	4170	1367	32	3	1	0	1381041	0.146	100000.000	100000.000	0.000	0.000	0.000	0.000	0.000	16.610	-42	305	-42	305	316	2384	100	715	"T345"
0	0	0	12	5	3	"IRAK4"	"P51617"	17740	15550	110	4221	5392	4404	81	4093	4093	4414	1814	41	15	7	0	431360	0.539	100000.000	100000.000	0.000	0.000	0.000	0.000	0.000	16.610	128	1299	128	1299	80	656	100	716	"T345"
0	0	0	12	6	3	"IRAK4"	"P51617"	18250	15550	130	4319	5669	5058	89	4149	4149	4658	2623	56	11	6	0	680305	0.385	100000.000	100000.000	0.000	0.000	0.000	0.000	0.000	16.610	170	1520	170	1520	120	940	100	717	"T345"
0	0	0	12	7	3	"LIMK1"	"P53667"	18750	15530	140	9556	11274	9302	82	4080	4080	4384	1991	45	56	54	0	1758776	3.461	100000.000	100000.000	0.000	0.000	0.000	0.000	0.000	16.610	5476	7194	5476	7194	156	1140	100	718	"T508"
0	0	0	12	8	3	"LIMK1"	"P53667"	19230	15530	130	13712	15750	10298	65	4119	4119	4913	3719	75	74	62	0	1889945	2.914	100000.000	100000.000	0.000	0.000	0.000	0.000	0.000	16.610	9593	11631	9593	11631	120	940	100	719	"T508"
0	0	0	12	9	3	"LIMK1"	"P53667"	19730	15530	200	4311	8096	7038	86	4048	4048	4733	2938	62	33	29	0	2558414	1.145	100000.000	100000.000	0.000	0.000	0.000	0.000	0.000	16.610	263	4048	263	4048	316	2384	100	720	"T508"
0	0	0	12	1	4	"p38-alpha "	"Q16539"	15750	16190	100	4873	4789	655	13	3750	3750	3751	336	8	93	72	0	383081	3.089	100000.000	100000.000	0.000	0.000	0.000	0.000	0.000	16.610	1123	1039	1123	1039	80	560	100	721	"T122"
0	0	0	12	2	4	"p38-alpha "	"Q16539"	16250	16200	130	4792	4947	2236	45	3821	3821	3885	641	16	73	20	0	593696	1.657	100000.000	100000.000	0.000	0.000	0.000	0.000	0.000	16.610	971	1126	971	1126	120	940	100	722	"T122"
0	0	0	12	3	4	"p38-alpha "	"Q16539"	16740	16190	140	4859	5036	2477	49	3910	3910	3968	671	16	73	24	0	785541	1.592	100000.000	100000.000	0.000	0.000	0.000	0.000	0.000	16.610	949	1126	949	1126	156	1140	100	723	"T122"
0	0	0	12	4	4	"MEK1 "	"Q02750"	17240	16200	100	5180	5222	1827	34	4039	4039	4113	1050	25	53	5	0	417751	1.056	100000.000	100000.000	0.000	0.000	0.000	0.000	0.000	16.610	1141	1183	1141	1183	80	560	100	724	"S297"
0	0	0	12	5	4	"MEK1 "	"Q02750"	17730	16200	100	5012	5284	1887	35	4090	4090	4282	1380	32	17	5	0	422710	0.726	100000.000	100000.000	0.000	0.000	0.000	0.000	0.000	16.610	922	1194	922	1194	80	560	100	725	"S297"
0	0	0	12	6	4	"MEK1 "	"Q02750"	18210	16190	170	4408	5528	3280	59	4092	4092	4626	2916	63	11	6	0	1149907	0.309	100000.000	100000.000	0.000	0.000	0.000	0.000	0.000	16.610	316	1436	316	1436	208	1660	100	726	"S297"
0	0	0	12	7	4	"P27kip1"	"P46527"	18730	16200	140	5805	7845	6297	80	4044	4044	4374	2033	46	45	25	0	1223809	1.707	100000.000	100000.000	0.000	0.000	0.000	0.000	0.000	16.610	1761	3801	1761	3801	156	1140	100	727	"Y74"
0	0	0	12	8	4	"P27kip1"	"P46527"	19230	16190	150	7045	10580	8983	84	3977	3977	4523	2695	59	53	36	0	1650417	2.247	100000.000	100000.000	0.000	0.000	0.000	0.000	0.000	16.610	3068	6603	3068	6603	156	1272	100	728	"Y74"
0	0	0	12	9	4	"P27kip1"	"P46527"	19740	16170	150	8935	10589	8161	77	3995	3995	4703	3164	67	62	36	0	1651853	1.860	100000.000	100000.000	0.000	0.000	0.000	0.000	0.000	16.610	4940	6594	4940	6594	156	1272	100	729	"Y74"
0	0	0	12	1	5	"PPARG "	"P37231"	15740	16830	140	4725	4868	1535	31	3929	3929	3947	674	17	64	6	0	759362	1.366	100000.000	100000.000	0.000	0.000	0.000	0.000	0.000	16.610	796	939	796	939	156	1140	100	730	"S112"
0	0	0	12	2	5	"PPARG "	"P37231"	16240	16830	150	4917	5110	1139	22	3967	3967	4067	1468	36	9	3	0	797221	0.710	100000.000	100000.000	0.000	0.000	0.000	0.000	0.000	16.610	950	1143	950	1143	156	1272	100	731	"S112"
0	0	0	12	3	5	"PPARG "	"P37231"	16740	16830	150	4690	4720	343	7	4025	4025	4033	367	9	83	43	0	736291	1.872	100000.000	100000.000	0.000	0.000	0.000	0.000	0.000	16.610	665	695	665	695	156	1272	100	732	"S112"
0	0	0	12	4	5	"Pyk2 "	"Q14289"	17250	16840	150	20828	20560	1521	7	4099	4099	4166	921	22	100	100	0	3207427	17.800	100000.000	100000.000	0.000	0.000	0.000	0.000	0.000	16.610	16729	16461	16729	16461	156	1272	100	733	"S399"
0	0	0	12	5	5	"Pyk2 "	"Q14289"	17750	16840	160	20315	19812	5866	29	4129	4129	4516	2500	55	95	93	0	4120883	6.118	100000.000	100000.000	0.000	0.000	0.000	0.000	0.000	16.610	16186	15683	16186	15683	208	1512	100	734	"S399"
0	0	0	12	6	5	"Pyk2 "	"Q14289"	18250	16830	170	22268	24273	7277	29	4092	4092	4501	2495	55	98	98	0	5048877	7.925	100000.000	100000.000	0.000	0.000	0.000	0.000	0.000	16.610	18176	20181	18176	20181	208	1660	100	735	"S399"
0	0	0	12	7	5	"STAT1 "	"P42224"	18760	16820	180	5207	6930	5135	74	4033	4033	4529	2536	55	23	12	0	1774140	0.947	100000.000	100000.000	0.000	0.000	0.000	0.000	0.000	16.610	1174	2897	1174	2897	256	1924	100	736	"S708"
0	0	0	12	8	5	"STAT1 "	"P42224"	19260	16830	170	6006	9067	7588	83	4049	4049	4854	3642	75	32	18	0	1885943	1.157	100000.000	100000.000	0.000	0.000	0.000	0.000	0.000	16.610	1957	5018	1957	5018	208	1660	100	737	"S708"
0	0	0	12	9	5	"STAT1 "	"P42224"	19750	16830	180	5522	7077	4438	62	3933	3933	4536	3054	67	26	14	0	1811644	0.832	100000.000	100000.000	0.000	0.000	0.000	0.000	0.000	16.610	1589	3144	1589	3144	256	1924	100	738	"S708"
0	0	0	12	1	6	"STAT5B "	"P51692"	15770	17500	80	4753	4829	922	19	3757	3757	3820	525	13	82	40	0	251128	1.922	100000.000	100000.000	0.000	0.000	0.000	0.000	0.000	16.610	996	1072	996	1072	52	340	100	739	"S731"
0	0	0	12	2	6	"STAT5B "	"P51692"	16260	17490	90	4819	4826	612	12	3858	3858	3894	511	13	82	44	0	250932	1.824	100000.000	100000.000	0.000	0.000	0.000	0.000	0.000	16.610	961	968	961	968	52	420	100	740	"S731"
0	0	0	12	3	6	"STAT5B "	"P51692"	16750	17480	90	4965	4838	653	13	3900	3900	4014	979	24	59	0	0	251565	0.842	100000.000	100000.000	0.000	0.000	0.000	0.000	0.000	16.610	1065	938	1065	938	52	420	100	741	"S731"
0	0	0	12	4	6	"Syk "	"P43405"	17240	17480	200	4026	5080	2806	55	4034	4034	4135	1187	28	15	14	0	1605225	0.796	100000.000	100000.000	0.000	0.000	0.000	0.000	0.000	16.610	-8	1046	-8	1046	316	2384	100	742	"Y348"
0	0	0	12	5	6	"Syk "	"P43405"	17740	17470	200	4180	6024	4255	70	4129	4129	4534	2323	51	20	17	0	1903657	0.641	100000.000	100000.000	0.000	0.000	0.000	0.000	0.000	16.610	51	1895	51	1895	316	2384	100	743	"Y348"
0	0	0	12	6	6	"Syk "	"P43405"	18240	17470	200	4256	6968	5976	85	4101	4101	4653	2962	63	22	18	0	2201788	0.782	100000.000	100000.000	0.000	0.000	0.000	0.000	0.000	16.610	155	2867	155	2867	316	2384	100	744	"Y348"
0	0	0	12	7	6	"Calmodulin "	"P62158"	18750	17470	150	7882	10547	8722	82	4050	4050	4598	2763	60	66	33	0	1645344	2.153	100000.000	100000.000	0.000	0.000	0.000	0.000	0.000	16.610	3832	6497	3832	6497	156	1272	100	745	"Y99"
0	0	0	12	8	6	"Calmodulin "	"P62158"	19250	17480	150	9969	13455	10397	77	3986	3986	4726	3401	71	71	43	0	2099027	2.567	100000.000	100000.000	0.000	0.000	0.000	0.000	0.000	16.610	5983	9469	5983	9469	156	1272	100	746	"Y99"
0	0	0	12	9	6	"Calmodulin "	"P62158"	19730	17470	200	4542	7860	7425	94	3919	3919	4489	2911	64	37	21	0	2483646	1.158	100000.000	100000.000	0.000	0.000	0.000	0.000	0.000	16.610	623	3941	623	3941	316	2384	100	747	"Y99"
-75	0	0	12	1	7	"empty"	"empty"	15730	18110	200	4150	4171	280	6	4116	4116	4135	939	22	0	0	0	1318192	0.038	100000.000	100000.000	0.000	0.000	0.000	0.000	0.000	16.610	34	55	34	55	316	2384	100	748	"empty"
-75	0	0	12	2	7	"empty"	"empty"	16230	18110	200	4124	4163	321	7	4112	4112	4145	691	16	2	0	0	1315418	0.026	100000.000	100000.000	0.000	0.000	0.000	0.000	0.000	16.610	12	51	12	51	316	2384	100	749	"empty"
-75	0	0	12	3	7	"empty"	"empty"	16730	18110	200	4115	4120	251	6	4103	4103	4164	1056	25	0	0	0	1301994	-0.042	100000.000	100000.000	0.000	0.000	0.000	0.000	0.000	16.610	12	17	12	17	316	2384	100	750	"empty"
-75	0	0	12	4	7	"empty"	"empty"	17230	18110	200	4087	4516	4344	96	4100	4100	4193	976	23	3	1	0	1426932	0.331	100000.000	100000.000	0.000	0.000	0.000	0.000	0.000	16.610	-13	416	-13	416	316	2384	100	751	"empty"
-75	0	0	12	5	7	"empty"	"empty"	17730	18110	200	4115	4355	1482	34	4107	4107	4445	2262	50	2	1	0	1376326	-0.040	100000.000	100000.000	0.000	0.000	0.000	0.000	0.000	16.610	8	248	8	248	316	2384	100	752	"empty"
-75	0	0	12	6	7	"empty"	"empty"	18230	18110	200	3949	4398	2579	58	4011	4011	4437	2332	52	4	3	0	1389883	-0.017	100000.000	100000.000	0.000	0.000	0.000	0.000	0.000	16.610	-62	387	-62	387	316	2384	100	753	"empty"
0	0	0	12	7	7	"Control-Spot"	"Tau"	18760	18100	160	6532	8205	6647	81	3914	3914	4440	2784	62	45	18	0	1706562	1.352	100000.000	100000.000	0.000	0.000	0.000	0.000	0.000	16.610	2618	4291	2618	4291	208	1512	100	754	"Control-Spot"
0	0	0	12	8	7	"Control-Spot"	"Tau"	19270	18110	150	7552	10760	8243	76	3867	3867	4598	3341	72	55	26	0	1678636	1.844	100000.000	100000.000	0.000	0.000	0.000	0.000	0.000	16.610	3685	6893	3685	6893	156	1272	100	755	"Control-Spot"
0	0	0	12	9	7	"Control-Spot"	"Tau"	19770	18110	140	7373	9320	6182	66	3815	3815	4295	2603	60	78	26	0	1453971	1.930	100000.000	100000.000	0.000	0.000	0.000	0.000	0.000	16.610	3558	5505	3558	5505	156	1140	100	756	"Control-Spot"
0	0	0	13	1	1	"Anxa1"	"P04083"	2240	18840	120	5705	5938	1714	28	4823	4823	4899	967	19	49	20	0	712550	1.074	100000.000	100000.000	0.000	0.000	0.000	0.000	0.000	16.610	882	1115	882	1115	120	820	100	757	"Y20"
0	0	0	13	2	1	"Anxa1"	"P04083"	2720	18840	140	5367	5698	2656	46	4886	4886	5016	1011	20	30	11	0	888895	0.675	100000.000	100000.000	0.000	0.000	0.000	0.000	0.000	16.610	481	812	481	812	156	1140	100	758	"Y20"
0	0	0	13	3	1	"Anxa1"	"P04083"	3240	18830	110	4890	5059	704	13	4773	4773	4731	550	11	26	11	0	404744	0.596	100000.000	100000.000	0.000	0.000	0.000	0.000	0.000	16.610	117	286	117	286	80	656	100	759	"Y20"
0	0	0	13	4	1	"Bax"	"Q07812"	3750	18830	130	5077	5100	773	15	4824	4824	4827	785	16	24	1	0	611960	0.348	100000.000	100000.000	0.000	0.000	0.000	0.000	0.000	16.610	253	276	253	276	120	940	100	760	"S184"
0	0	0	13	5	1	"Bax"	"Q07812"	4220	18830	150	5150	5108	516	10	4715	4715	4668	505	10	44	8	0	796792	0.871	100000.000	100000.000	0.000	0.000	0.000	0.000	0.000	16.610	435	393	435	393	156	1272	100	761	"S184"
0	0	0	13	6	1	"Bax"	"Q07812"	4740	18830	140	5065	5153	607	11	4611	4611	4748	1158	24	20	0	0	803927	0.350	100000.000	100000.000	0.000	0.000	0.000	0.000	0.000	16.610	454	542	454	542	156	1140	100	762	"S184"
0	0	0	13	7	1	"CHOP"	"P35638"	5230	18820	200	4868	4827	569	11	4575	4575	4690	685	14	22	1	0	1525286	0.200	100000.000	100000.000	0.000	0.000	0.000	0.000	0.000	16.610	293	252	293	252	316	2384	100	763	"S79"
0	0	0	13	8	1	"CHOP"	"P35638"	5730	18810	200	4825	4883	923	18	4679	4679	4681	562	12	22	3	0	1543072	0.359	100000.000	100000.000	0.000	0.000	0.000	0.000	0.000	16.610	146	204	146	204	316	2384	100	764	"S79"
0	0	0	13	9	1	"CHOP"	"P35638"	6230	18810	200	4844	4926	1850	37	4621	4621	4663	957	20	6	1	0	1556704	0.275	100000.000	100000.000	0.000	0.000	0.000	0.000	0.000	16.610	223	305	223	305	316	2384	100	765	"S79"
0	0	0	13	1	2	"Crk "	"P46108"	2260	19470	100	4559	4908	1048	21	4521	4521	4645	1040	22	18	5	0	392678	0.253	100000.000	100000.000	0.000	0.000	0.000	0.000	0.000	16.610	38	387	38	387	80	560	100	766	"Y221"
0	0	0	13	2	2	"Crk "	"P46108"	2740	19460	200	4596	4960	1238	24	4728	4728	4880	1088	22	11	5	0	1567501	0.074	100000.000	100000.000	0.000	0.000	0.000	0.000	0.000	16.610	-132	232	-132	232	316	2384	100	767	"Y221"
0	0	0	13	3	2	"Crk "	"P46108"	3240	19460	200	4561	4689	616	13	4648	4648	4681	752	16	11	2	0	1481859	0.011	100000.000	100000.000	0.000	0.000	0.000	0.000	0.000	16.610	-87	41	-87	41	316	2384	100	768	"Y221"
0	0	0	13	4	2	"EEA1"	"Q15075"	3730	19440	120	4829	4890	752	15	4752	4752	4734	736	15	11	3	0	586742	0.212	100000.000	100000.000	0.000	0.000	0.000	0.000	0.000	16.610	77	138	77	138	120	820	100	769	"T431"
0	0	0	13	5	2	"EEA1"	"Q15075"	4240	19450	200	4901	4821	657	13	4725	4725	4709	612	12	15	2	0	1523419	0.183	100000.000	100000.000	0.000	0.000	0.000	0.000	0.000	16.610	176	96	176	96	316	2384	100	770	"T431"
0	0	0	13	6	2	"EEA1"	"Q15075"	4740	19450	200	5063	4965	1082	21	4818	4818	4818	657	13	13	1	0	1568934	0.224	100000.000	100000.000	0.000	0.000	0.000	0.000	0.000	16.610	245	147	245	147	316	2384	100	771	"T431"
0	0	0	13	7	2	"IKK-alpha "	"O15111"	5240	19460	80	7308	6866	1077	15	4973	4973	4888	396	8	82	80	0	357020	4.995	100000.000	100000.000	0.000	0.000	0.000	0.000	0.000	16.610	2335	1893	2335	1893	52	340	100	772	"T23"
0	0	0	13	8	2	"IKK-alpha "	"O15111"	5740	19450	70	7498	7443	509	6	5031	5031	5021	725	14	100	93	0	238191	3.341	100000.000	100000.000	0.000	0.000	0.000	0.000	0.000	16.610	2467	2412	2467	2412	32	236	100	773	"T23"
0	0	0	13	9	2	"IKK-alpha "	"O15111"	6240	19450	100	7699	7165	1445	20	4964	4964	4978	519	10	81	80	0	573208	4.214	100000.000	100000.000	0.000	0.000	0.000	0.000	0.000	16.610	2735	2201	2735	2201	80	560	100	774	"T23"
0	0	0	13	1	3	"Jak2 "	"O60674"	2270	20110	200	4787	4798	530	11	4693	4693	4745	1041	21	3	0	0	1516223	0.051	100000.000	100000.000	0.000	0.000	0.000	0.000	0.000	16.610	94	105	94	105	316	2384	100	775	"Y1007"
0	0	0	13	2	3	"Jak2 "	"O60674"	2770	20110	200	4874	5019	1715	34	4605	4605	4784	1015	21	12	4	0	1585995	0.232	100000.000	100000.000	0.000	0.000	0.000	0.000	0.000	16.610	269	414	269	414	316	2384	100	776	"Y1007"
0	0	0	13	3	3	"Jak2 "	"O60674"	3250	20100	200	4629	4747	1135	23	4635	4635	4715	987	20	4	2	0	1499895	0.032	100000.000	100000.000	0.000	0.000	0.000	0.000	0.000	16.610	-6	112	-6	112	316	2384	100	777	"Y1007"
0	0	0	13	4	3	"Keap1"	"Q14145"	3750	20100	200	4767	4732	553	11	4725	4725	4730	639	13	10	2	0	1495383	0.003	100000.000	100000.000	0.000	0.000	0.000	0.000	0.000	16.610	42	7	42	7	316	2384	100	778	"Y141"
0	0	0	13	5	3	"Keap1"	"Q14145"	4250	20120	120	5008	5066	693	13	4749	4749	4753	622	13	22	2	0	607861	0.503	100000.000	100000.000	0.000	0.000	0.000	0.000	0.000	16.610	259	317	259	317	120	820	100	779	"Y141"
0	0	0	13	6	3	"Keap1"	"Q14145"	4740	20080	100	4912	4993	578	11	4708	4708	4827	829	17	20	1	0	399405	0.200	100000.000	100000.000	0.000	0.000	0.000	0.000	0.000	16.610	204	285	204	285	80	560	100	780	"Y141"
0	0	0	13	7	3	"MK2"	"P16389"	5240	20090	200	4755	4846	589	12	4876	4876	4987	1319	26	0	0	0	1531183	-0.107	100000.000	100000.000	0.000	0.000	0.000	0.000	0.000	16.610	-121	-30	-121	-30	316	2384	100	781	"Y132"
0	0	0	13	8	3	"MK2"	"P16389"	5750	20100	80	5863	5812	490	8	4850	4850	4844	702	14	71	21	0	302205	1.379	100000.000	100000.000	0.000	0.000	0.000	0.000	0.000	16.610	1013	962	1013	962	52	340	100	782	"Y132"
0	0	0	13	9	3	"MK2"	"P16389"	6240	20100	80	5787	5777	584	10	4737	4737	4761	396	8	84	71	0	300416	2.566	100000.000	100000.000	0.000	0.000	0.000	0.000	0.000	16.610	1050	1040	1050	1040	52	340	100	783	"Y132"
0	0	0	13	1	4	"MyD88"	"Q99836"	2260	20750	200	11375	9812	4162	42	4885	4885	4921	1072	21	65	63	0	3100712	4.563	100000.000	100000.000	0.000	0.000	0.000	0.000	0.000	16.610	6490	4927	6490	4927	316	2384	100	784	"Y257"
0	0	0	13	2	4	"MyD88"	"Q99836"	2750	20750	200	11903	10131	3919	38	4796	4796	4851	751	15	71	67	0	3201479	7.031	100000.000	100000.000	0.000	0.000	0.000	0.000	0.000	16.610	7107	5335	7107	5335	316	2384	100	785	"Y257"
0	0	0	13	3	4	"MyD88"	"Q99836"	3250	20750	200	12052	10709	4601	42	4799	4799	4810	687	14	75	73	0	3384058	8.587	100000.000	100000.000	0.000	0.000	0.000	0.000	0.000	16.610	7253	5910	7253	5910	316	2384	100	786	"Y257"
0	0	0	13	4	4	"NFkB-p105 "	"P19838"	3760	20730	170	4818	4752	609	12	4792	4792	4772	617	12	10	2	0	988435	-0.032	100000.000	100000.000	0.000	0.000	0.000	0.000	0.000	16.610	26	-40	26	-40	208	1660	100	787	"S337"
0	0	0	13	5	4	"NFkB-p105 "	"P19838"	4250	20750	200	4590	4746	1867	39	4740	4740	4771	630	13	6	3	0	1499646	-0.040	100000.000	100000.000	0.000	0.000	0.000	0.000	0.000	16.610	-150	6	-150	6	316	2384	100	788	"S337"
0	0	0	13	6	4	"NFkB-p105 "	"P19838"	4750	20750	200	4614	4755	1615	33	4725	4725	4818	602	12	7	0	0	1502622	-0.105	100000.000	100000.000	0.000	0.000	0.000	0.000	0.000	16.610	-111	30	-111	30	316	2384	100	789	"S337"
0	0	0	13	7	4	"PKACa "	"P17612"	5240	20760	120	5128	5138	453	8	4749	4749	4855	594	12	29	5	0	616586	0.476	100000.000	100000.000	0.000	0.000	0.000	0.000	0.000	16.610	379	389	379	389	120	820	100	790	"S338"
0	0	0	13	8	4	"PKACa "	"P17612"	5750	20760	150	5331	5373	473	8	4793	4793	4803	419	8	65	24	0	838206	1.360	100000.000	100000.000	0.000	0.000	0.000	0.000	0.000	16.610	538	580	538	580	156	1272	100	791	"S338"
0	0	0	13	9	4	"PKACa "	"P17612"	6250	20750	120	5318	5333	538	10	4798	4798	4796	363	7	64	34	0	640019	1.479	100000.000	100000.000	0.000	0.000	0.000	0.000	0.000	16.610	520	535	520	535	120	820	100	792	"S338"
0	0	0	13	1	5	"PDK1"	"O15530"	2260	21390	200	4907	8848	6820	77	4719	4719	4816	1101	22	35	32	0	2795845	3.662	100000.000	100000.000	0.000	0.000	0.000	0.000	0.000	16.610	188	4129	188	4129	316	2384	100	793	"Y373"
0	0	0	13	2	5	"PDK1"	"O15530"	2760	21390	200	4634	8055	5822	72	4566	4566	4661	675	14	32	31	0	2545370	5.028	100000.000	100000.000	0.000	0.000	0.000	0.000	0.000	16.610	68	3489	68	3489	316	2384	100	794	"Y373"
0	0	0	13	3	5	"PDK1"	"O15530"	3260	21390	200	4744	8362	6163	73	4598	4598	4703	684	14	34	31	0	2642278	5.349	100000.000	100000.000	0.000	0.000	0.000	0.000	0.000	16.610	146	3764	146	3764	316	2384	100	795	"Y373"
0	0	0	13	4	5	"Ripk1"	"Q13546"	3760	21400	90	5608	5611	987	17	4792	4792	4811	793	16	51	23	0	291750	1.009	100000.000	100000.000	0.000	0.000	0.000	0.000	0.000	16.610	816	819	816	819	52	420	100	796	"Y424"
0	0	0	13	5	5	"Ripk1"	"Q13546"	4250	21400	100	5468	5498	973	17	5100	5100	5019	991	19	32	5	0	439841	0.483	100000.000	100000.000	0.000	0.000	0.000	0.000	0.000	16.610	368	398	368	398	80	560	100	797	"Y424"
0	0	0	13	6	5	"Ripk1"	"Q13546"	4760	21380	100	5616	5867	1362	23	4587	4587	4740	962	20	55	25	0	469399	1.172	100000.000	100000.000	0.000	0.000	0.000	0.000	0.000	16.610	1029	1280	1029	1280	80	560	100	798	"Y424"
0	0	0	13	7	5	"Smad1 "	"Q15797"	5250	21390	200	4962	4987	651	13	5017	5017	4965	819	16	3	1	0	1576012	0.027	100000.000	100000.000	0.000	0.000	0.000	0.000	0.000	16.610	-55	-30	-55	-30	316	2384	100	799	"S463"
0	0	0	13	8	5	"Smad1 "	"Q15797"	5750	21390	200	5074	5060	269	5	5028	5028	4996	397	7	6	0	0	1598968	0.161	100000.000	100000.000	0.000	0.000	0.000	0.000	0.000	16.610	46	32	46	32	316	2384	100	800	"S463"
0	0	0	13	9	5	"Smad1 "	"Q15797"	6240	21390	200	5090	5057	416	8	5029	5029	5010	1089	21	0	0	0	1598155	0.043	100000.000	100000.000	0.000	0.000	0.000	0.000	0.000	16.610	61	28	61	28	316	2384	100	801	"S463"
0	0	0	13	1	6	"TAB1"	"Q15750"	2270	22040	140	5221	5902	3182	53	5161	5161	5263	987	18	19	8	0	920770	0.647	100000.000	100000.000	0.000	0.000	0.000	0.000	0.000	16.610	60	741	60	741	156	1140	100	802	"S438"
0	0	0	13	2	6	"TAB1"	"Q15750"	2760	22060	110	5798	5776	901	15	5023	5023	4992	525	10	66	21	0	462072	1.493	100000.000	100000.000	0.000	0.000	0.000	0.000	0.000	16.610	775	753	775	753	80	656	100	803	"S438"
0	0	0	13	3	6	"TAB1"	"Q15750"	3260	22050	100	5630	6248	5385	86	5039	5039	5062	837	16	38	7	0	499816	1.417	100000.000	100000.000	0.000	0.000	0.000	0.000	0.000	16.610	591	1209	591	1209	80	560	100	804	"S438"
0	0	0	13	4	6	"Tgfbr2"	"P37173"	3750	22030	150	5857	5807	761	13	4979	4979	5027	618	12	60	30	0	905936	1.262	100000.000	100000.000	0.000	0.000	0.000	0.000	0.000	16.610	878	828	878	828	156	1272	100	805	"Y259"
0	0	0	13	5	6	"Tgfbr2"	"P37173"	4250	22050	180	5949	5924	1202	20	4906	4906	4936	651	13	59	37	0	1516593	1.518	100000.000	100000.000	0.000	0.000	0.000	0.000	0.000	16.610	1043	1018	1043	1018	256	1924	100	806	"Y259"
0	0	0	13	6	6	"Tgfbr2"	"P37173"	4760	22040	170	5785	5889	975	16	4763	4763	4817	657	13	65	37	0	1224899	1.632	100000.000	100000.000	0.000	0.000	0.000	0.000	0.000	16.610	1022	1126	1022	1126	208	1660	100	807	"Y259"
0	0	0	13	7	6	"XIAP "	"P98170"	5260	22030	200	5214	8119	6032	74	4716	4716	4798	549	11	46	27	0	2565662	6.049	100000.000	100000.000	0.000	0.000	0.000	0.000	0.000	16.610	498	3403	498	3403	316	2384	100	808	"S87"
0	0	0	13	8	6	"XIAP "	"P98170"	5760	22030	90	20817	19172	4550	23	4838	4838	4877	505	10	98	96	0	996920	28.307	100000.000	100000.000	0.000	0.000	0.000	0.000	0.000	16.610	15979	14334	15979	14334	52	420	100	809	"S87"
0	0	0	13	9	6	"XIAP "	"P98170"	6240	22040	90	19285	18678	7010	37	4797	4797	4826	418	8	98	96	0	971240	33.139	100000.000	100000.000	0.000	0.000	0.000	0.000	0.000	16.610	14488	13881	14488	13881	52	420	100	810	"S87"
-75	0	0	13	1	7	"empty"	"empty"	2250	22660	200	5098	5179	871	16	5175	5175	5230	896	17	7	3	0	1636667	-0.057	100000.000	100000.000	0.000	0.000	0.000	0.000	0.000	16.610	-77	4	-77	4	316	2384	100	811	"empty"
-75	0	0	13	2	7	"empty"	"empty"	2750	22660	200	4991	4945	606	12	5034	5034	5040	956	18	3	0	0	1562678	-0.099	100000.000	100000.000	0.000	0.000	0.000	0.000	0.000	16.610	-43	-89	-43	-89	316	2384	100	812	"empty"
-75	0	0	13	3	7	"empty"	"empty"	3250	22660	200	5035	4995	455	9	5059	5059	5024	557	11	6	1	0	1578379	-0.052	100000.000	100000.000	0.000	0.000	0.000	0.000	0.000	16.610	-24	-64	-24	-64	316	2384	100	813	"empty"
-75	0	0	13	4	7	"empty"	"empty"	3750	22660	200	4991	4971	492	9	5017	5017	5052	1054	20	1	0	0	1570985	-0.077	100000.000	100000.000	0.000	0.000	0.000	0.000	0.000	16.610	-26	-46	-26	-46	316	2384	100	814	"empty"
-75	0	0	13	5	7	"empty"	"empty"	4250	22660	200	4980	5048	877	17	4882	4882	4991	825	16	7	2	0	1595165	0.069	100000.000	100000.000	0.000	0.000	0.000	0.000	0.000	16.610	98	166	98	166	316	2384	100	815	"empty"
-75	0	0	13	6	7	"empty"	"empty"	4750	22660	200	4794	4957	2051	41	4707	4707	4820	887	18	4	0	0	1566545	0.154	100000.000	100000.000	0.000	0.000	0.000	0.000	0.000	16.610	87	250	87	250	316	2384	100	816	"empty"
-75	0	0	13	7	7	"empty"	"empty"	5250	22660	200	4796	4805	417	8	4755	4755	4918	867	17	0	0	0	1518422	-0.130	100000.000	100000.000	0.000	0.000	0.000	0.000	0.000	16.610	41	50	41	50	316	2384	100	817	"empty"
-75	0	0	13	8	7	"empty"	"empty"	5750	22660	200	4797	4808	371	7	4733	4733	4809	887	18	0	0	0	1519366	-0.001	100000.000	100000.000	0.000	0.000	0.000	0.000	0.000	16.610	64	75	64	75	316	2384	100	818	"empty"
-75	0	0	13	9	7	"empty"	"empty"	6250	22660	200	4779	4806	342	7	4724	4724	4765	400	8	21	0	0	1518781	0.103	100000.000	100000.000	0.000	0.000	0.000	0.000	0.000	16.610	55	82	55	82	316	2384	100	819	"empty"
0	0	0	14	1	1	"PTEN"	"P60484"	6770	18790	90	6096	5925	940	15	4564	4564	4634	534	11	69	65	0	308109	2.418	100000.000	100000.000	0.000	0.000	0.000	0.000	0.000	16.610	1532	1361	1532	1361	52	420	100	820	"T382/3/5"
0	0	0	14	2	1	"PTEN"	"P60484"	7300	18790	170	4883	5065	1023	20	4619	4619	4649	735	15	21	14	0	1053578	0.566	100000.000	100000.000	0.000	0.000	0.000	0.000	0.000	16.610	264	446	264	446	208	1660	100	821	"T382/3/5"
0	0	0	14	3	1	"PTEN"	"P60484"	7780	18780	200	4758	4952	829	16	4744	4744	4704	531	11	19	12	0	1564678	0.467	100000.000	100000.000	0.000	0.000	0.000	0.000	0.000	16.610	14	208	14	208	316	2384	100	822	"T382/3/5"
0	0	0	14	4	1	"Rab5A"	"P20339"	8280	18780	200	4665	4613	402	8	4805	4805	4766	553	11	3	0	0	1457639	-0.277	100000.000	100000.000	0.000	0.000	0.000	0.000	0.000	16.610	-140	-192	-140	-192	316	2384	100	823	"S123"
0	0	0	14	5	1	"Rab5A"	"P20339"	8780	18780	200	4524	4532	382	8	4693	4693	4698	458	9	4	0	0	1432192	-0.362	100000.000	100000.000	0.000	0.000	0.000	0.000	0.000	16.610	-169	-161	-169	-161	316	2384	100	824	"S123"
0	0	0	14	6	1	"Rab5A"	"P20339"	9280	18770	200	4527	4489	369	8	4526	4526	4520	611	13	1	0	0	1418535	-0.051	100000.000	100000.000	0.000	0.000	0.000	0.000	0.000	16.610	1	-37	1	-37	316	2384	100	825	"S123"
0	0	0	14	7	1	"STAT1 "	"P42224"	9780	18770	200	4394	4374	330	7	4423	4423	4372	951	21	0	0	0	1382268	0.002	100000.000	100000.000	0.000	0.000	0.000	0.000	0.000	16.610	-29	-49	-29	-49	316	2384	100	826	"Y701"
0	0	0	14	8	1	"STAT1 "	"P42224"	10280	18770	200	4390	4703	4149	88	4303	4303	4302	1188	27	1	1	0	1486255	0.338	100000.000	100000.000	0.000	0.000	0.000	0.000	0.000	16.610	87	400	87	400	316	2384	100	827	"Y701"
0	0	0	14	9	1	"STAT1 "	"P42224"	10780	18770	200	4193	4190	447	10	4199	4199	4240	883	20	2	0	0	1324166	-0.057	100000.000	100000.000	0.000	0.000	0.000	0.000	0.000	16.610	-6	-9	-6	-9	316	2384	100	828	"Y701"
0	0	0	14	1	2	"STAT5B "	"P51692"	6750	19420	200	4799	4753	687	14	4876	4876	4806	668	13	1	0	0	1501947	-0.079	100000.000	100000.000	0.000	0.000	0.000	0.000	0.000	16.610	-77	-123	-77	-123	316	2384	100	829	"Y699"
0	0	0	14	2	2	"STAT5B "	"P51692"	7250	19420	90	4585	4673	556	11	4819	4819	4716	555	11	9	1	0	243009	-0.077	100000.000	100000.000	0.000	0.000	0.000	0.000	0.000	16.610	-234	-146	-234	-146	52	420	100	830	"Y699"
0	0	0	14	3	2	"STAT5B "	"P51692"	7760	19420	200	4705	4680	606	12	4841	4841	4756	744	15	3	0	0	1478866	-0.102	100000.000	100000.000	0.000	0.000	0.000	0.000	0.000	16.610	-136	-161	-136	-161	316	2384	100	831	"Y699"
0	0	0	14	4	2	"Syk "	"P43405"	8270	19430	90	28346	26112	8155	31	4552	4552	4633	483	10	92	92	0	1357843	44.470	100000.000	100000.000	0.000	0.000	0.000	0.000	0.000	16.610	23794	21560	23794	21560	52	420	100	832	"Y352"
0	0	0	14	5	2	"Syk "	"P43405"	8770	19430	80	28148	24392	8667	35	4517	4517	4538	352	7	98	90	0	1268405	56.403	100000.000	100000.000	0.000	0.000	0.000	0.000	0.000	16.610	23631	19875	23631	19875	52	340	100	833	"Y352"
0	0	0	14	6	2	"Syk "	"P43405"	9280	19420	80	28240	25777	7630	29	4297	4297	4402	1040	23	90	90	0	1340392	20.553	100000.000	100000.000	0.000	0.000	0.000	0.000	0.000	16.610	23943	21480	23943	21480	52	340	100	834	"Y352"
0	0	0	14	7	2	"ACC1"	"Q13085"	9770	19410	200	4003	4087	511	12	4182	4182	4250	1046	24	0	0	0	1291543	-0.156	100000.000	100000.000	0.000	0.000	0.000	0.000	0.000	16.610	-179	-95	-179	-95	316	2384	100	835	"S80"
0	0	0	14	8	2	"ACC1"	"Q13085"	10270	19400	190	4467	4534	1191	26	4225	4225	4285	1207	28	3	1	0	1160617	0.206	100000.000	100000.000	0.000	0.000	0.000	0.000	0.000	16.610	242	309	242	309	256	2088	100	836	"S80"
0	0	0	14	9	2	"ACC1"	"Q13085"	10770	19420	120	4758	4865	861	17	4407	4407	4398	754	17	27	9	0	583775	0.619	100000.000	100000.000	0.000	0.000	0.000	0.000	0.000	16.610	351	458	351	458	120	820	100	837	"S80"
0	0	0	14	1	3	"TrKA"	"P04629"	6770	20080	150	8549	8713	5167	59	4662	4662	4779	1009	21	88	86	0	1359283	3.899	100000.000	100000.000	0.000	0.000	0.000	0.000	0.000	16.610	3887	4051	3887	4051	156	1272	100	838	"Y680"
0	0	0	14	2	3	"TrKA"	"P04629"	7270	20080	150	8194	7975	1519	19	4773	4773	4837	1407	29	87	64	0	1244163	2.230	100000.000	100000.000	0.000	0.000	0.000	0.000	0.000	16.610	3421	3202	3421	3202	156	1272	100	839	"Y680"
0	0	0	14	3	3	"TrKA"	"P04629"	7780	20080	140	7644	7783	3379	43	4785	4785	4778	740	15	86	80	0	1214127	4.061	100000.000	100000.000	0.000	0.000	0.000	0.000	0.000	16.610	2859	2998	2859	2998	156	1140	100	840	"Y680"
0	0	0	14	4	3	"BRAF1"	"P15056"	8280	20080	140	6702	6581	976	14	4778	4778	4726	455	9	87	80	0	1026656	4.077	100000.000	100000.000	0.000	0.000	0.000	0.000	0.000	16.610	1924	1803	1924	1803	156	1140	100	841	"S579"
0	0	0	14	5	3	"BRAF1"	"P15056"	8780	20070	120	6317	6506	2599	39	4650	4650	4697	1146	24	80	14	0	780680	1.579	100000.000	100000.000	0.000	0.000	0.000	0.000	0.000	16.610	1667	1856	1667	1856	120	820	100	842	"S579"
0	0	0	14	6	3	"BRAF1"	"P15056"	9260	20050	80	5434	5227	681	13	4349	4349	4366	384	8	75	67	0	271813	2.242	100000.000	100000.000	0.000	0.000	0.000	0.000	0.000	16.610	1085	878	1085	878	52	340	100	843	"S579"
0	0	0	14	7	3	"Cdc2"	"P06493"	9780	20060	120	5591	5580	687	12	4354	4354	4303	484	11	85	64	0	669608	2.638	100000.000	100000.000	0.000	0.000	0.000	0.000	0.000	16.610	1237	1226	1237	1226	120	820	100	844	"Y15"
0	0	0	14	8	3	"Cdc2"	"P06493"	10270	20060	130	5621	5712	681	11	4380	4380	4676	3640	77	0	0	0	685447	0.285	100000.000	100000.000	0.000	0.000	0.000	0.000	0.000	16.610	1241	1332	1241	1332	120	940	100	845	"Y15"
0	0	0	14	9	3	"Cdc2"	"P06493"	10770	20050	130	6961	7588	5445	71	4318	4318	4372	1565	35	88	38	0	910602	2.055	100000.000	100000.000	0.000	0.000	0.000	0.000	0.000	16.610	2643	3270	2643	3270	120	940	100	846	"Y15"
0	0	0	14	1	4	"ERK3"	"Q16659"	6780	20720	170	9065	8864	922	10	4771	4771	4784	478	9	100	99	0	1843718	8.536	100000.000	100000.000	0.000	0.000	0.000	0.000	0.000	16.610	4294	4093	4294	4093	208	1660	100	847	"S189"
0	0	0	14	2	4	"ERK3"	"Q16659"	7280	20720	180	8202	8231	1335	16	4806	4806	4761	557	11	96	94	0	2107102	6.230	100000.000	100000.000	0.000	0.000	0.000	0.000	0.000	16.610	3396	3425	3396	3425	256	1924	100	848	"S189"
0	0	0	14	3	4	"ERK3"	"Q16659"	7780	20720	180	8200	7999	1512	18	4823	4823	4795	734	15	90	88	0	2047725	4.365	100000.000	100000.000	0.000	0.000	0.000	0.000	0.000	16.610	3377	3176	3377	3176	256	1924	100	849	"S189"
0	0	0	14	4	4	"GIT2"	"Q14161"	8280	20710	100	5010	5103	553	10	4797	4797	4725	579	12	33	6	0	408277	0.653	100000.000	100000.000	0.000	0.000	0.000	0.000	0.000	16.610	213	306	213	306	80	560	100	850	"Y484"
0	0	0	14	5	4	"GIT2"	"Q14161"	8770	20720	100	5164	5116	459	8	4636	4636	4660	689	14	36	1	0	409259	0.662	100000.000	100000.000	0.000	0.000	0.000	0.000	0.000	16.610	528	480	528	480	80	560	100	851	"Y484"
0	0	0	14	6	4	"GIT2"	"Q14161"	9270	20700	200	4454	4536	480	10	4476	4476	4484	561	12	13	2	0	1433330	0.093	100000.000	100000.000	0.000	0.000	0.000	0.000	0.000	16.610	-22	60	-22	60	316	2384	100	852	"Y484"
0	0	0	14	7	4	"HSP70 "	"P08107"	9770	20700	200	4264	4273	450	10	4329	4329	4308	517	12	8	1	0	1350307	-0.068	100000.000	100000.000	0.000	0.000	0.000	0.000	0.000	16.610	-65	-56	-65	-56	316	2384	100	853	"Y525"
0	0	0	14	8	4	"HSP70 "	"P08107"	10270	20700	200	4187	4170	430	10	4294	4294	4241	447	10	9	0	0	1317739	-0.159	100000.000	100000.000	0.000	0.000	0.000	0.000	0.000	16.610	-107	-124	-107	-124	316	2384	100	854	"Y525"
0	0	0	14	9	4	"HSP70 "	"P08107"	10770	20690	200	4384	4347	454	10	4304	4304	4298	448	10	21	1	0	1373646	0.109	100000.000	100000.000	0.000	0.000	0.000	0.000	0.000	16.610	80	43	80	43	316	2384	100	855	"Y525"
0	0	0	14	1	5	"iNOS "	"P35228"	6780	21370	100	6905	8357	8544	102	4910	4910	4812	506	10	76	73	0	668577	7.006	100000.000	100000.000	0.000	0.000	0.000	0.000	0.000	16.610	1995	3447	1995	3447	80	560	100	856	"Y151"
0	0	0	14	2	5	"iNOS "	"P35228"	7270	21360	120	6235	6358	1538	24	4840	4840	4750	615	12	74	56	0	762950	2.615	100000.000	100000.000	0.000	0.000	0.000	0.000	0.000	16.610	1395	1518	1395	1518	120	820	100	857	"Y151"
0	0	0	14	3	5	"iNOS "	"P35228"	7780	21360	130	6075	6325	1803	28	4766	4766	4791	962	20	60	37	0	758940	1.595	100000.000	100000.000	0.000	0.000	0.000	0.000	0.000	16.610	1309	1559	1309	1559	120	940	100	858	"Y151"
0	0	0	14	4	5	"IRF-3 "	"Q14653"	8280	21370	110	4898	5096	1143	22	4493	4493	4579	711	15	21	2	0	407695	0.727	100000.000	100000.000	0.000	0.000	0.000	0.000	0.000	16.610	405	603	405	603	80	656	100	859	"S402"
0	0	0	14	5	5	"IRF-3 "	"Q14653"	8780	21360	80	4928	4981	494	9	4457	4457	4521	472	10	50	11	0	259037	0.975	100000.000	100000.000	0.000	0.000	0.000	0.000	0.000	16.610	471	524	471	524	52	340	100	860	"S402"
0	0	0	14	6	5	"IRF-3 "	"Q14653"	9280	21360	80	5049	5084	341	6	4330	4330	4373	337	7	96	63	0	264354	2.110	100000.000	100000.000	0.000	0.000	0.000	0.000	0.000	16.610	719	754	719	754	52	340	100	861	"S402"
0	0	0	14	7	5	"M6PR"	"P20645"	9790	21360	70	5657	5575	623	11	4275	4275	4326	374	8	87	84	0	178388	3.340	100000.000	100000.000	0.000	0.000	0.000	0.000	0.000	16.610	1382	1300	1382	1300	32	236	100	862	"S267"
0	0	0	14	8	5	"M6PR"	"P20645"	10280	21350	80	5568	5883	1403	23	4369	4369	4364	548	12	82	53	0	305933	2.772	100000.000	100000.000	0.000	0.000	0.000	0.000	0.000	16.610	1199	1514	1199	1514	52	340	100	863	"S267"
0	0	0	14	9	5	"M6PR"	"P20645"	10780	21350	80	6026	5834	1010	17	4388	4388	4412	427	9	76	71	0	303392	3.330	100000.000	100000.000	0.000	0.000	0.000	0.000	0.000	16.610	1638	1446	1638	1446	52	340	100	864	"S267"
0	0	0	14	1	6	"MDM2"	"Q00987"	6790	22010	70	5207	5368	596	11	4724	4724	4763	383	8	62	34	0	171781	1.580	100000.000	100000.000	0.000	0.000	0.000	0.000	0.000	16.610	483	644	483	644	32	236	100	865	"S166"
0	0	0	14	2	6	"MDM2"	"Q00987"	7310	22020	170	4879	5001	833	16	4815	4815	4876	1245	25	5	2	0	1040257	0.100	100000.000	100000.000	0.000	0.000	0.000	0.000	0.000	16.610	64	186	64	186	208	1660	100	866	"S166"
0	0	0	14	3	6	"MDM2"	"Q00987"	7790	22010	90	4949	5046	638	12	4740	4740	4710	646	13	32	3	0	262367	0.520	100000.000	100000.000	0.000	0.000	0.000	0.000	0.000	16.610	209	306	209	306	52	420	100	867	"S166"
0	0	0	14	4	6	"p38 delta"	"O15264"	8280	22010	130	8209	8087	1142	14	4730	4730	4692	467	9	95	95	0	970449	7.270	100000.000	100000.000	0.000	0.000	0.000	0.000	0.000	16.610	3479	3357	3479	3357	120	940	100	868	"Y182"
0	0	0	14	5	6	"p38 delta"	"O15264"	8790	22010	130	7911	7885	1297	16	4688	4688	4673	421	9	98	97	0	946203	7.629	100000.000	100000.000	0.000	0.000	0.000	0.000	0.000	16.610	3223	3197	3223	3197	120	940	100	869	"Y182"
0	0	0	14	6	6	"p38 delta"	"O15264"	9280	22000	130	7785	7693	908	11	4682	4682	4664	531	11	96	95	0	923167	5.704	100000.000	100000.000	0.000	0.000	0.000	0.000	0.000	16.610	3103	3011	3103	3011	120	940	100	870	"Y182"
0	0	0	14	7	6	"p70S6K"	"P23443"	9780	21980	200	4775	4795	976	20	4617	4617	4576	410	8	24	3	0	1515368	0.534	100000.000	100000.000	0.000	0.000	0.000	0.000	0.000	16.610	158	178	158	178	316	2384	100	871	"T412"
0	0	0	14	8	6	"p70S6K"	"P23443"	10280	21960	100	4966	4969	432	8	4592	4592	4566	380	8	50	13	0	397502	1.061	100000.000	100000.000	0.000	0.000	0.000	0.000	0.000	16.610	374	377	374	377	80	560	100	872	"T412"
0	0	0	14	9	6	"p70S6K"	"P23443"	10760	21980	100	4900	4892	500	10	4490	4490	4570	827	18	13	1	0	391320	0.389	100000.000	100000.000	0.000	0.000	0.000	0.000	0.000	16.610	410	402	410	402	80	560	100	873	"T412"
-75	0	0	14	1	7	"empty"	"empty"	6780	22620	200	4728	4756	367	7	4655	4655	4695	465	9	12	1	0	1502750	0.131	100000.000	100000.000	0.000	0.000	0.000	0.000	0.000	16.610	73	101	73	101	316	2384	100	874	"empty"
-75	0	0	14	2	7	"empty"	"empty"	7280	22620	200	4714	4690	343	7	4692	4692	4703	619	13	1	0	0	1482163	-0.021	100000.000	100000.000	0.000	0.000	0.000	0.000	0.000	16.610	22	-2	22	-2	316	2384	100	875	"empty"
-75	0	0	14	3	7	"empty"	"empty"	7780	22620	200	4780	4751	358	7	4770	4770	4725	552	11	1	0	0	1501368	0.047	100000.000	100000.000	0.000	0.000	0.000	0.000	0.000	16.610	10	-19	10	-19	316	2384	100	876	"empty"
-75	0	0	14	4	7	"empty"	"empty"	8280	22620	200	4816	4848	873	18	4733	4733	4700	756	16	2	0	0	1531890	0.196	100000.000	100000.000	0.000	0.000	0.000	0.000	0.000	16.610	83	115	83	115	316	2384	100	877	"empty"
-75	0	0	14	5	7	"empty"	"empty"	8780	22620	200	4760	4761	484	10	4680	4680	4660	528	11	4	2	0	1504374	0.191	100000.000	100000.000	0.000	0.000	0.000	0.000	0.000	16.610	80	81	80	81	316	2384	100	878	"empty"
-75	0	0	14	6	7	"empty"	"empty"	9280	22620	200	4725	4731	599	12	4670	4670	4628	503	10	2	0	0	1495130	0.205	100000.000	100000.000	0.000	0.000	0.000	0.000	0.000	16.610	55	61	55	61	316	2384	100	879	"empty"
-75	0	0	14	7	7	"empty"	"empty"	9780	22620	200	4668	4804	2729	56	4656	4656	4629	620	13	0	0	0	1518162	0.282	100000.000	100000.000	0.000	0.000	0.000	0.000	0.000	16.610	12	148	12	148	316	2384	100	880	"empty"
-75	0	0	14	8	7	"empty"	"empty"	10280	22620	200	4604	4605	563	12	4604	4604	4574	483	10	3	0	0	1455110	0.064	0.000	100000.000	0.000	0.000	0.000	0.000	0.000	Error	0	1	0	1	316	2384	100	881	"empty"
-75	0	0	14	9	7	"empty"	"empty"	10780	22620	200	4474	4518	323	7	4509	4509	4573	1127	24	0	0	0	1427805	-0.049	100000.000	100000.000	0.000	0.000	0.000	0.000	0.000	16.610	-35	9	-35	9	316	2384	100	882	"empty"
0	0	0	15	1	1	"JNK1"	"P45983"	11340	18770	120	6761	6637	1164	17	4332	4332	4482	1952	43	72	6	0	796463	1.104	100000.000	100000.000	0.000	0.000	0.000	0.000	0.000	16.610	2429	2305	2429	2305	120	820	100	883	"T183"
0	0	0	15	2	1	"JNK1"	"P45983"	11840	18760	100	7159	7107	381	5	4245	4245	4252	469	11	100	100	0	568543	6.087	100000.000	100000.000	0.000	0.000	0.000	0.000	0.000	16.610	2914	2862	2914	2862	80	560	100	884	"T183"
0	0	0	15	3	1	"JNK1"	"P45983"	12340	18750	110	7037	6989	763	10	4199	4199	4216	388	9	95	95	0	559115	7.147	100000.000	100000.000	0.000	0.000	0.000	0.000	0.000	16.610	2838	2790	2838	2790	80	656	100	885	"T183"
0	0	0	15	4	1	"Keap1"	"Q14145"	12840	18760	90	7887	7824	648	8	4149	4149	4206	446	10	100	98	0	406865	8.112	100000.000	100000.000	0.000	0.000	0.000	0.000	0.000	16.610	3738	3675	3738	3675	52	420	100	886	"S293/5"
0	0	0	15	5	1	"Keap1"	"Q14145"	13350	18740	90	7990	7699	1214	15	4189	4189	4216	348	8	90	90	0	400340	10.009	100000.000	100000.000	0.000	0.000	0.000	0.000	0.000	16.610	3801	3510	3801	3510	52	420	100	887	"S293/5"
0	0	0	15	6	1	"Keap1"	"Q14145"	13840	18740	80	7709	7556	881	11	4112	4112	4137	356	8	98	96	0	392901	9.604	100000.000	100000.000	0.000	0.000	0.000	0.000	0.000	16.610	3597	3444	3597	3444	52	340	100	888	"S293/5"
0	0	0	15	7	1	"MK2"	"P16389"	14350	18740	80	5530	5413	533	9	4177	4177	4181	365	8	90	82	0	281469	3.375	100000.000	100000.000	0.000	0.000	0.000	0.000	0.000	16.610	1353	1236	1353	1236	52	340	100	889	"Y415"
0	0	0	15	8	1	"MK2"	"P16389"	14840	18740	70	5760	6521	4243	65	4123	4123	4133	282	6	100	100	0	208680	8.468	100000.000	100000.000	0.000	0.000	0.000	0.000	0.000	16.610	1637	2398	1637	2398	32	236	100	890	"Y415"
0	0	0	15	9	1	"MK2"	"P16389"	15340	18740	90	5677	5583	526	9	4132	4132	4234	1649	38	44	0	0	290335	0.818	100000.000	100000.000	0.000	0.000	0.000	0.000	0.000	16.610	1545	1451	1545	1451	52	420	100	891	"Y415"
0	0	0	15	1	2	"NFAT1 "	"Q13469"	11340	19410	140	4912	4832	504	10	4442	4442	4488	1187	26	1	0	0	753730	0.290	100000.000	100000.000	0.000	0.000	0.000	0.000	0.000	16.610	470	390	470	390	156	1140	100	892	"S110"
0	0	0	15	2	2	"NFAT1 "	"Q13469"	11850	19390	120	4992	4995	283	5	4447	4447	4475	454	10	65	4	0	599366	1.145	100000.000	100000.000	0.000	0.000	0.000	0.000	0.000	16.610	545	548	545	548	120	820	100	893	"S110"
0	0	0	15	3	2	"NFAT1 "	"Q13469"	12340	19390	170	5111	5100	500	9	4456	4456	4442	317	7	85	52	0	1060705	2.076	100000.000	100000.000	0.000	0.000	0.000	0.000	0.000	16.610	655	644	655	644	208	1660	100	894	"S110"
0	0	0	15	4	2	"NFkB-p105 "	"P19838"	12840	19390	200	4606	4596	363	7	4441	4441	4434	670	15	3	0	0	1452359	0.242	100000.000	100000.000	0.000	0.000	0.000	0.000	0.000	16.610	165	155	165	155	316	2384	100	895	"S907"
0	0	0	15	5	2	"NFkB-p105 "	"P19838"	13340	19390	200	4494	4579	1806	39	4410	4410	4413	802	18	2	0	0	1446889	0.207	100000.000	100000.000	0.000	0.000	0.000	0.000	0.000	16.610	84	169	84	169	316	2384	100	896	"S907"
0	0	0	15	6	2	"NFkB-p105 "	"P19838"	13850	19390	80	4588	4701	1005	21	4344	4344	4328	344	7	38	5	0	244460	1.084	100000.000	100000.000	0.000	0.000	0.000	0.000	0.000	16.610	244	357	244	357	52	340	100	897	"S907"
0	0	0	15	7	2	"process-control__"	"GGSGGSGDYKDDDDK"	14350	19390	90	4985	4922	587	11	4233	4233	4337	1362	31	13	0	0	255965	0.430	100000.000	100000.000	0.000	0.000	0.000	0.000	0.000	16.610	752	689	752	689	52	420	100	898	"process-control__"
0	0	0	15	8	2	"process-control__"	"GGSGGSGDYKDDDDK"	14850	19380	200	4075	4144	406	9	4083	4083	4144	1125	27	3	0	0	1309645	0.000	100000.000	100000.000	0.000	0.000	0.000	0.000	0.000	16.610	-8	61	-8	61	316	2384	100	899	"process-control__"
0	0	0	15	9	2	"process-control__"	"GGSGGSGDYKDDDDK"	15350	19380	80	4971	5082	1283	25	3923	3923	3923	241	6	84	80	0	264270	4.809	100000.000	100000.000	0.000	0.000	0.000	0.000	0.000	16.610	1048	1159	1048	1159	52	340	100	900	"process-control__"
0	0	0	15	1	3	"PAK4"	"O96013"	11340	20050	120	10294	9224	3075	33	4353	4353	4398	525	11	78	76	0	1106826	9.192	100000.000	100000.000	0.000	0.000	0.000	0.000	0.000	16.610	5941	4871	5941	4871	120	820	100	901	"S474"
0	0	0	15	2	3	"PAK4"	"O96013"	11840	20050	120	12380	11550	2673	23	4417	4417	4407	347	7	96	93	0	1385944	20.585	100000.000	100000.000	0.000	0.000	0.000	0.000	0.000	16.610	7963	7133	7963	7133	120	820	100	902	"S474"
0	0	0	15	3	3	"PAK4"	"O96013"	12350	20040	120	11890	11045	2702	24	4427	4427	4433	1173	26	88	86	0	1325410	5.637	100000.000	100000.000	0.000	0.000	0.000	0.000	0.000	16.610	7463	6618	7463	6618	120	820	100	903	"S474"
0	0	0	15	4	3	"Rab5A"	"P20339"	12850	20030	90	5906	5764	576	9	4369	4369	4368	372	8	92	88	0	299707	3.753	100000.000	100000.000	0.000	0.000	0.000	0.000	0.000	16.610	1537	1395	1537	1395	52	420	100	904	"Y205"
0	0	0	15	5	3	"Rab5A"	"P20339"	13350	20030	90	5501	5458	630	11	4392	4392	4419	694	15	82	28	0	283810	1.497	100000.000	100000.000	0.000	0.000	0.000	0.000	0.000	16.610	1109	1066	1109	1066	52	420	100	905	"Y205"
0	0	0	15	6	3	"Rab5A"	"P20339"	13850	20020	80	5536	5433	450	8	4391	4391	4478	885	19	63	1	0	282516	1.079	100000.000	100000.000	0.000	0.000	0.000	0.000	0.000	16.610	1145	1042	1145	1042	52	340	100	906	"Y205"
0	0	0	15	7	3	"Sek1"	"P45985"	14340	20020	200	3931	3953	450	11	4213	4213	4258	1011	23	0	0	0	1249174	-0.302	100000.000	100000.000	0.000	0.000	0.000	0.000	0.000	16.610	-282	-260	-282	-260	316	2384	100	907	"S257"
0	0	0	15	8	3	"Sek1"	"P45985"	14850	20020	200	3790	3828	511	13	4190	4190	4221	675	15	1	0	0	1209638	-0.582	100000.000	100000.000	0.000	0.000	0.000	0.000	0.000	16.610	-400	-362	-400	-362	316	2384	100	908	"S257"
0	0	0	15	9	3	"Sek1"	"P45985"	15350	20010	200	3681	3728	406	10	4133	4133	4159	695	16	0	0	0	1177894	-0.620	100000.000	100000.000	0.000	0.000	0.000	0.000	0.000	16.610	-452	-405	-452	-405	316	2384	100	909	"S257"
0	0	0	15	1	4	"Smad1 "	"Q15797"	11350	20700	80	5169	5106	466	9	4418	4418	4413	413	9	76	44	0	265532	1.678	100000.000	100000.000	0.000	0.000	0.000	0.000	0.000	16.610	751	688	751	688	52	340	100	910	"S214"
0	0	0	15	2	4	"Smad1 "	"Q15797"	11840	20680	200	4519	4655	733	15	4428	4428	4457	883	19	8	1	0	1471078	0.224	100000.000	100000.000	0.000	0.000	0.000	0.000	0.000	16.610	91	227	91	227	316	2384	100	911	"S214"
0	0	0	15	3	4	"Smad1 "	"Q15797"	12340	20680	200	4652	4776	1028	21	4451	4451	4457	518	11	21	7	0	1509355	0.616	100000.000	100000.000	0.000	0.000	0.000	0.000	0.000	16.610	201	325	201	325	316	2384	100	912	"S214"
0	0	0	15	4	4	"Smad3 "	"P84022"	12850	20680	90	6320	6059	973	16	4524	4524	4495	355	7	92	84	0	315078	4.406	100000.000	100000.000	0.000	0.000	0.000	0.000	0.000	16.610	1796	1535	1796	1535	52	420	100	913	"T179"
0	0	0	15	5	4	"Smad3 "	"P84022"	13350	20680	80	6206	5935	897	15	4502	4502	4498	349	7	86	78	0	308642	4.117	100000.000	100000.000	0.000	0.000	0.000	0.000	0.000	16.610	1704	1433	1704	1433	52	340	100	914	"T179"
0	0	0	15	6	4	"Smad3 "	"P84022"	13820	20660	80	5986	6006	901	15	4346	4346	4473	1765	39	42	1	0	312322	0.869	100000.000	100000.000	0.000	0.000	0.000	0.000	0.000	16.610	1640	1660	1640	1660	52	340	100	915	"T179"
0	0	0	15	7	4	"TGFBR1"	"P36897"	14340	20660	200	4382	4356	386	8	4241	4241	4324	1134	26	0	0	0	1376357	0.028	100000.000	100000.000	0.000	0.000	0.000	0.000	0.000	16.610	141	115	141	115	316	2384	100	916	"t204"
0	0	0	15	8	4	"TGFBR1"	"P36897"	14840	20660	200	4290	4411	1786	40	4218	4218	4278	825	19	1	0	0	1394031	0.161	100000.000	100000.000	0.000	0.000	0.000	0.000	0.000	16.610	72	193	72	193	316	2384	100	917	"t204"
0	0	0	15	9	4	"TGFBR1"	"P36897"	15340	20660	200	4148	4144	420	10	4145	4145	4210	840	19	1	0	0	1309603	-0.079	100000.000	100000.000	0.000	0.000	0.000	0.000	0.000	16.610	3	-1	3	-1	316	2384	100	918	"t204"
0	0	0	15	1	5	"Akt1"	"P31749"	11340	21340	110	4915	4946	450	9	4489	4489	4587	1884	41	1	0	0	395704	0.191	100000.000	100000.000	0.000	0.000	0.000	0.000	0.000	16.610	426	457	426	457	80	656	100	919	"S473"
0	0	0	15	2	5	"Akt1"	"P31749"	11830	21330	70	5123	5122	161	3	4636	4636	4649	325	6	84	9	0	163895	1.455	100000.000	100000.000	0.000	0.000	0.000	0.000	0.000	16.610	487	486	487	486	32	236	100	920	"S473"
0	0	0	15	3	5	"Akt1"	"P31749"	12350	21340	110	5061	5059	234	4	4598	4598	4611	603	13	23	0	0	404706	0.743	100000.000	100000.000	0.000	0.000	0.000	0.000	0.000	16.610	463	461	463	461	80	656	100	921	"S473"
0	0	0	15	4	5	"aura"	"O14965"	12850	21320	80	5016	5062	364	7	4634	4634	4595	356	7	51	19	0	263247	1.312	100000.000	100000.000	0.000	0.000	0.000	0.000	0.000	16.610	382	428	382	428	52	340	100	922	"S342"
0	0	0	15	5	5	"aura"	"O14965"	13360	21320	100	4808	4805	338	7	4472	4472	4466	395	8	43	7	0	384426	0.858	100000.000	100000.000	0.000	0.000	0.000	0.000	0.000	16.610	336	333	336	333	80	560	100	923	"S342"
0	0	0	15	6	5	"aura"	"O14965"	13860	21310	200	4606	4589	350	7	4441	4441	4471	837	18	1	0	0	1450163	0.141	100000.000	100000.000	0.000	0.000	0.000	0.000	0.000	16.610	165	148	165	148	316	2384	100	924	"S342"
0	0	0	15	7	5	"Cdk4"	"P11802"	14360	21310	130	6132	6044	514	8	4265	4265	4296	328	7	95	95	0	725271	5.329	100000.000	100000.000	0.000	0.000	0.000	0.000	0.000	16.610	1867	1779	1867	1779	120	940	100	925	"T172"
0	0	0	15	8	5	"Cdk4"	"P11802"	14860	21310	130	5820	5777	479	8	4196	4196	4283	1111	25	92	1	0	693203	1.345	100000.000	100000.000	0.000	0.000	0.000	0.000	0.000	16.610	1624	1581	1624	1581	120	940	100	926	"T172"
0	0	0	15	9	5	"Cdk4"	"P11802"	15360	21330	120	5814	6173	3945	63	4098	4098	4182	1492	35	63	3	0	740744	1.334	100000.000	100000.000	0.000	0.000	0.000	0.000	0.000	16.610	1716	2075	1716	2075	120	820	100	927	"T172"
0	0	0	15	1	6	"CREB "	"P16220"	11360	21990	100	5062	5140	874	17	4517	4517	4524	332	7	61	40	0	411205	1.855	100000.000	100000.000	0.000	0.000	0.000	0.000	0.000	16.610	545	623	545	623	80	560	100	928	"S117"
0	0	0	15	2	6	"CREB "	"P16220"	11850	21980	80	5147	5092	405	7	4435	4435	4479	602	13	55	7	0	264796	1.018	100000.000	100000.000	0.000	0.000	0.000	0.000	0.000	16.610	712	657	712	657	52	340	100	929	"S117"
0	0	0	15	3	6	"CREB "	"P16220"	12360	21970	80	4861	4792	354	7	4420	4420	4428	293	6	67	26	0	249193	1.242	100000.000	100000.000	0.000	0.000	0.000	0.000	0.000	16.610	441	372	441	372	52	340	100	930	"S117"
0	0	0	15	4	6	"EEA1"	"Q15075"	12860	21970	90	6180	6190	662	10	4438	4438	4545	1185	26	86	17	0	321872	1.388	100000.000	100000.000	0.000	0.000	0.000	0.000	0.000	16.610	1742	1752	1742	1752	52	420	100	931	"T1392"
0	0	0	15	5	6	"EEA1"	"Q15075"	13370	21960	70	5597	5596	349	6	4323	4323	4392	443	10	100	87	0	179066	2.718	100000.000	100000.000	0.000	0.000	0.000	0.000	0.000	16.610	1274	1273	1274	1273	32	236	100	932	"T1392"
0	0	0	15	6	6	"EEA1"	"Q15075"	13870	21960	170	4566	4819	1010	20	4426	4426	4464	551	12	29	15	0	1002348	0.644	100000.000	100000.000	0.000	0.000	0.000	0.000	0.000	16.610	140	393	140	393	208	1660	100	933	"T1392"
0	0	0	15	7	6	"IKK-alpha "	"O15111"	14350	21980	80	4305	4352	270	6	4399	4399	4468	557	12	3	0	0	226308	-0.208	100000.000	100000.000	0.000	0.000	0.000	0.000	0.000	16.610	-94	-47	-94	-47	52	340	100	934	"S473"
0	0	0	15	8	6	"IKK-alpha "	"O15111"	14860	21950	200	4454	4468	337	7	4439	4439	4555	1710	37	0	0	0	1411850	-0.051	100000.000	100000.000	0.000	0.000	0.000	0.000	0.000	16.610	15	29	15	29	316	2384	100	935	"S473"
0	0	0	15	9	6	"IKK-alpha "	"O15111"	15370	21930	90	4330	5110	3247	63	4353	4353	4381	426	9	11	9	0	265745	1.711	100000.000	100000.000	0.000	0.000	0.000	0.000	0.000	16.610	-23	757	-23	757	52	420	100	936	"S473"
-75	0	0	15	1	7	"empty"	"empty"	11340	22600	200	4444	4475	273	6	4490	4490	4524	496	10	4	0	0	1414028	-0.099	100000.000	100000.000	0.000	0.000	0.000	0.000	0.000	16.610	-46	-15	-46	-15	316	2384	100	937	"empty"
-75	0	0	15	2	7	"empty"	"empty"	11840	22600	200	4321	4317	244	5	4458	4458	4501	832	18	0	0	0	1364033	-0.221	100000.000	100000.000	0.000	0.000	0.000	0.000	0.000	16.610	-137	-141	-137	-141	316	2384	100	938	"empty"
-75	0	0	15	3	7	"empty"	"empty"	12340	22600	200	4333	4340	306	7	4474	4474	4602	1833	39	0	0	0	1371314	-0.143	100000.000	100000.000	0.000	0.000	0.000	0.000	0.000	16.610	-141	-134	-141	-134	316	2384	100	939	"empty"
-75	0	0	15	4	7	"empty"	"empty"	12840	22600	200	4431	4535	894	19	4449	4449	4526	884	19	2	1	0	1433048	0.010	100000.000	100000.000	0.000	0.000	0.000	0.000	0.000	16.610	-18	86	-18	86	316	2384	100	940	"empty"
-75	0	0	15	5	7	"empty"	"empty"	13340	22600	200	4380	4395	237	5	4419	4419	4507	787	17	0	0	0	1388812	-0.142	100000.000	100000.000	0.000	0.000	0.000	0.000	0.000	16.610	-39	-24	-39	-24	316	2384	100	941	"empty"
-75	0	0	15	6	7	"empty"	"empty"	13840	22600	200	4461	4622	1872	40	4457	4457	4498	561	12	2	0	0	1460442	0.221	100000.000	100000.000	0.000	0.000	0.000	0.000	0.000	16.610	4	165	4	165	316	2384	100	942	"empty"
0	0	0	15	7	7	"GLQAWPG-pS-AIPQFLG_GLQAWPGEAIPQFLG_40vs60"	"GLQAWPG-pS-AIPQFLG_GLQAWPGEAIPQFLG_40vs60"	14350	22600	90	23614	19530	7115	36	4439	4439	4449	328	7	100	100	0	1015550	45.979	100000.000	100000.000	0.000	0.000	0.000	0.000	0.000	16.610	19175	15091	19175	15091	52	420	100	943	"GLQAWPG-pS-AIPQFLG_GLQAWPGEAIPQFLG_40vs60"
0	0	0	15	8	7	"GLQAWPG-pS-AIPQFLG_GLQAWPGEAIPQFLG_40vs60"	"GLQAWPG-pS-AIPQFLG_GLQAWPGEAIPQFLG_40vs60"	14860	22590	100	19185	15892	9334	58	4444	4444	4542	1661	36	71	65	0	1271323	6.833	100000.000	100000.000	0.000	0.000	0.000	0.000	0.000	16.610	14741	11448	14741	11448	80	560	100	944	"GLQAWPG-pS-AIPQFLG_GLQAWPGEAIPQFLG_40vs60"
0	0	0	15	9	7	"GLQAWPG-pS-AIPQFLG_GLQAWPGEAIPQFLG_40vs60"	"GLQAWPG-pS-AIPQFLG_GLQAWPGEAIPQFLG_40vs60"	15360	22580	200	4681	7526	6631	88	4446	4446	4455	785	17	22	18	0	2378295	3.912	100000.000	100000.000	0.000	0.000	0.000	0.000	0.000	16.610	235	3080	235	3080	316	2384	100	945	"GLQAWPG-pS-AIPQFLG_GLQAWPGEAIPQFLG_40vs60"
0	0	0	16	1	1	"Calmodulin"	"P62158"	15850	18720	130	4400	4557	1145	25	4091	4091	4129	662	16	28	0	0	546805	0.647	100000.000	100000.000	0.000	0.000	0.000	0.000	0.000	16.610	309	466	309	466	120	940	100	946	"T79"
0	0	0	16	2	1	"Calmodulin"	"P62158"	16340	18720	100	4518	4824	2291	47	4146	4146	4263	1638	38	1	1	0	385902	0.342	100000.000	100000.000	0.000	0.000	0.000	0.000	0.000	16.610	372	678	372	678	80	560	100	947	"T79"
0	0	0	16	3	1	"Calmodulin"	"P62158"	16840	18720	200	4202	4223	328	7	4121	4121	4189	1058	25	2	0	0	1334441	0.032	100000.000	100000.000	0.000	0.000	0.000	0.000	0.000	16.610	81	102	81	102	316	2384	100	948	"T79"
0	0	0	16	4	1	"Caveolin-1"	"Q03135"	17340	18730	100	4972	4956	609	12	4158	4158	4280	848	19	48	3	0	396447	0.797	100000.000	100000.000	0.000	0.000	0.000	0.000	0.000	16.610	814	798	814	798	80	560	100	949	"Y25"
0	0	0	16	5	1	"Caveolin-1"	"Q03135"	17840	18720	100	5160	5700	2364	41	4139	4139	4361	1158	26	40	17	0	456016	1.156	100000.000	100000.000	0.000	0.000	0.000	0.000	0.000	16.610	1021	1561	1021	1561	80	560	100	950	"Y25"
0	0	0	16	6	1	"Caveolin-1"	"Q03135"	18320	18720	130	4923	6571	5487	83	4126	4126	4750	3230	68	17	7	0	788494	0.564	100000.000	100000.000	0.000	0.000	0.000	0.000	0.000	16.610	797	2445	797	2445	120	940	100	951	"Y25"
0	0	0	16	7	1	"eNOS "	"P29474"	18840	18710	120	10193	13152	9238	70	4016	4016	4619	3060	66	74	50	0	1578188	2.789	100000.000	100000.000	0.000	0.000	0.000	0.000	0.000	16.610	6177	9136	6177	9136	120	820	100	952	"S1176"
0	0	0	16	8	1	"eNOS "	"P29474"	19350	18710	110	15702	21037	14242	67	4003	4003	4700	3023	64	95	85	1	1682984	5.404	100000.000	100000.000	0.000	0.000	0.000	0.000	0.000	16.610	11699	17034	11699	17034	80	656	100	953	"S1176"
0	0	0	16	9	1	"eNOS "	"P29474"	19830	18700	160	7605	10994	9639	87	3919	3919	4437	2816	63	51	43	0	2286822	2.328	100000.000	100000.000	0.000	0.000	0.000	0.000	0.000	16.610	3686	7075	3686	7075	208	1512	100	954	"S1176"
0	0	0	16	1	2	"Fos "	"P01100"	15850	19370	80	5800	5601	1092	19	3896	3896	3905	330	8	84	82	0	291273	5.139	100000.000	100000.000	0.000	0.000	0.000	0.000	0.000	16.610	1904	1705	1904	1705	52	340	100	955	"T232"
0	0	0	16	2	2	"Fos "	"P01100"	16350	19370	80	5814	5617	614	10	3969	3969	3992	352	8	90	90	0	292109	4.616	100000.000	100000.000	0.000	0.000	0.000	0.000	0.000	16.610	1845	1648	1845	1648	52	340	100	956	"T232"
0	0	0	16	3	2	"Fos "	"P01100"	16850	19370	80	5791	5681	505	8	4087	4087	4106	316	7	96	92	0	295426	4.984	100000.000	100000.000	0.000	0.000	0.000	0.000	0.000	16.610	1704	1594	1704	1594	52	340	100	957	"T232"
0	0	0	16	4	2	"Grb10 "	"Q13322"	17340	19350	100	4724	4660	664	14	4169	4169	4264	1415	33	5	0	0	372767	0.280	100000.000	100000.000	0.000	0.000	0.000	0.000	0.000	16.610	555	491	555	491	80	560	100	958	"S150"
0	0	0	16	5	2	"Grb10 "	"Q13322"	17840	19360	90	4928	5104	1213	23	4230	4230	4336	1045	24	25	7	0	265408	0.735	100000.000	100000.000	0.000	0.000	0.000	0.000	0.000	16.610	698	874	698	874	52	420	100	959	"S150"
0	0	0	16	6	2	"Grb10 "	"Q13322"	18340	19350	110	4992	5002	848	16	4278	4278	4782	3120	65	1	0	0	400158	0.071	100000.000	100000.000	0.000	0.000	0.000	0.000	0.000	16.610	714	724	714	724	80	656	100	960	"S150"
0	0	0	16	7	2	"IRS-1"	"P35568"	18870	19320	200	4327	5560	4785	86	4195	4195	4735	2839	59	8	4	0	1756845	0.291	100000.000	100000.000	0.000	0.000	0.000	0.000	0.000	16.610	132	1365	132	1365	316	2384	100	961	"S616"
0	0	0	16	8	2	"IRS-1"	"P35568"	19340	19350	120	4417	5512	2919	52	4110	4110	4714	3123	66	10	7	0	661443	0.256	100000.000	100000.000	0.000	0.000	0.000	0.000	0.000	16.610	307	1402	307	1402	120	820	100	962	"S616"
0	0	0	16	9	2	"IRS-1"	"P35568"	19830	19340	200	4163	5416	6047	111	4034	4034	4647	3053	65	5	3	0	1711515	0.252	100000.000	100000.000	0.000	0.000	0.000	0.000	0.000	16.610	129	1382	129	1382	316	2384	100	963	"S616"
0	0	0	16	1	3	"inos"	"P35228"	15860	20000	90	4328	4411	522	11	4048	4048	4111	389	9	36	9	0	229376	0.771	100000.000	100000.000	0.000	0.000	0.000	0.000	0.000	16.610	280	363	280	363	52	420	100	964	"S745"
0	0	0	16	2	3	"inos"	"P35228"	16350	20000	200	4208	4256	680	15	4213	4213	4268	1167	27	1	1	0	1345023	-0.010	100000.000	100000.000	0.000	0.000	0.000	0.000	0.000	16.610	-5	43	-5	43	316	2384	100	965	"S745"
0	0	0	16	3	3	"inos"	"P35228"	16850	20000	200	4347	4389	494	11	4293	4293	4745	2250	47	0	0	0	1386834	-0.158	100000.000	100000.000	0.000	0.000	0.000	0.000	0.000	16.610	54	96	54	96	316	2384	100	966	"S745"
0	0	0	16	4	3	"IRF-3 "	"Q14653"	17350	20000	200	4348	4490	1286	28	4264	4264	4442	1148	25	2	1	0	1418977	0.042	100000.000	100000.000	0.000	0.000	0.000	0.000	0.000	16.610	84	226	84	226	316	2384	100	967	"S396"
0	0	0	16	5	3	"IRF-3 "	"Q14653"	17850	19990	200	4377	4525	990	21	4205	4205	4313	1251	29	4	2	0	1430029	0.169	100000.000	100000.000	0.000	0.000	0.000	0.000	0.000	16.610	172	320	172	320	316	2384	100	968	"S396"
0	0	0	16	6	3	"IRF-3 "	"Q14653"	18350	19990	150	4527	5186	2080	40	4186	4186	4453	1581	35	13	9	0	809002	0.464	100000.000	100000.000	0.000	0.000	0.000	0.000	0.000	16.610	341	1000	341	1000	156	1272	100	969	"S396"
0	0	0	16	7	3	"Lyn"	"P07948"	18850	19990	110	4646	5447	2766	50	4222	4222	4771	2790	58	15	3	0	435721	0.242	100000.000	100000.000	0.000	0.000	0.000	0.000	0.000	16.610	424	1225	424	1225	80	656	100	970	"Y396"
0	0	0	16	8	3	"Lyn"	"P07948"	19340	20000	180	4219	5653	5280	93	4087	4087	4690	3176	67	8	7	0	1447104	0.303	100000.000	100000.000	0.000	0.000	0.000	0.000	0.000	16.610	132	1566	132	1566	256	1924	100	971	"Y396"
0	0	0	16	9	3	"Lyn"	"P07948"	19830	19990	100	4763	5915	6803	115	4140	4140	4677	2713	58	11	3	0	473166	0.456	100000.000	100000.000	0.000	0.000	0.000	0.000	0.000	16.610	623	1775	623	1775	80	560	100	972	"Y396"
0	0	0	16	1	4	"MAPK14"	"Q16539"	15860	20640	200	4162	4507	1174	26	4143	4143	4178	716	17	13	11	0	1424260	0.459	100000.000	100000.000	0.000	0.000	0.000	0.000	0.000	16.610	19	364	19	364	316	2384	100	973	"Y322"
0	0	0	16	2	4	"MAPK14"	"Q16539"	16360	20630	200	4266	4699	2095	44	4231	4231	4264	796	18	14	12	0	1485032	0.546	100000.000	100000.000	0.000	0.000	0.000	0.000	0.000	16.610	35	468	35	468	316	2384	100	974	"Y322"
0	0	0	16	3	4	"MAPK14"	"Q16539"	16850	20650	70	7179	6875	964	14	4184	4184	4348	1849	42	84	3	0	220014	1.367	100000.000	100000.000	0.000	0.000	0.000	0.000	0.000	16.610	2995	2691	2995	2691	32	236	100	975	"Y322"
0	0	0	16	4	4	"Mek1"	"Q02750"	17360	20620	200	4274	4342	340	7	4260	4260	4347	1491	34	0	0	0	1372051	-0.003	100000.000	100000.000	0.000	0.000	0.000	0.000	0.000	16.610	14	82	14	82	316	2384	100	976	"S217"
0	0	0	16	5	4	"Mek1"	"Q02750"	17860	20620	200	4371	4631	2108	45	4241	4241	4396	2236	50	1	0	0	1463385	0.105	100000.000	100000.000	0.000	0.000	0.000	0.000	0.000	16.610	130	390	130	390	316	2384	100	977	"S217"
0	0	0	16	6	4	"Mek1"	"Q02750"	18360	20620	200	4286	4553	1998	43	4199	4199	4457	2067	46	2	1	0	1438672	0.046	100000.000	100000.000	0.000	0.000	0.000	0.000	0.000	16.610	87	354	87	354	316	2384	100	978	"S217"
0	0	0	16	7	4	"P300"	"Q09472"	18880	20610	180	4402	5091	3161	62	4132	4132	4507	2233	49	6	4	0	1303181	0.262	100000.000	100000.000	0.000	0.000	0.000	0.000	0.000	16.610	270	959	270	959	256	1924	100	979	"S89"
0	0	0	16	8	4	"P300"	"Q09472"	19340	20630	170	4309	5445	4704	86	4138	4138	4853	3977	81	5	4	0	1132510	0.149	100000.000	100000.000	0.000	0.000	0.000	0.000	0.000	16.610	171	1307	171	1307	208	1660	100	980	"S89"
0	0	0	16	9	4	"P300"	"Q09472"	19880	20600	200	4357	5704	5108	89	4187	4187	4892	3510	71	8	5	0	1802390	0.231	100000.000	100000.000	0.000	0.000	0.000	0.000	0.000	16.610	170	1517	170	1517	316	2384	100	981	"S89"
0	0	0	16	1	5	"PPP2CA "	"P67775"	15860	21310	100	5195	5177	923	17	4107	4107	4166	1140	27	43	1	0	414126	0.887	100000.000	100000.000	0.000	0.000	0.000	0.000	0.000	16.610	1088	1070	1088	1070	80	560	100	982	"T307"
0	0	0	16	2	5	"PPP2CA "	"P67775"	16360	21300	70	5500	5529	308	5	4211	4211	4246	504	11	100	87	0	176940	2.546	100000.000	100000.000	0.000	0.000	0.000	0.000	0.000	16.610	1289	1318	1289	1318	32	236	100	983	"T307"
0	0	0	16	3	5	"PPP2CA "	"P67775"	16860	21300	100	5468	5421	463	8	4235	4235	4308	1108	25	68	1	0	433700	1.005	100000.000	100000.000	0.000	0.000	0.000	0.000	0.000	16.610	1233	1186	1233	1186	80	560	100	984	"T307"
0	0	0	16	4	5	"rab4"	"P20338"	17350	21300	100	4548	4691	588	12	4300	4300	4309	299	6	47	30	0	375280	1.278	100000.000	100000.000	0.000	0.000	0.000	0.000	0.000	16.610	248	391	248	391	80	560	100	985	"Y189"
0	0	0	16	5	5	"rab4"	"P20338"	17840	21280	110	4616	4685	484	10	4306	4306	4381	668	15	26	2	0	374776	0.455	100000.000	100000.000	0.000	0.000	0.000	0.000	0.000	16.610	310	379	310	379	80	656	100	986	"Y189"
0	0	0	16	6	5	"rab4"	"P20338"	18350	21290	80	4786	4885	569	11	4314	4314	4381	495	11	44	17	0	253996	1.018	100000.000	100000.000	0.000	0.000	0.000	0.000	0.000	16.610	472	571	472	571	52	340	100	987	"Y189"
0	0	0	16	7	5	"STAT2 "	"P52630"	18850	21290	200	12726	11931	4873	40	4224	4224	4631	2439	52	82	78	0	3770200	2.993	100000.000	100000.000	0.000	0.000	0.000	0.000	0.000	16.610	8502	7707	8502	7707	316	2384	100	988	"Y690"
0	0	0	16	8	5	"STAT2 "	"P52630"	19360	21290	200	15816	17255	9155	53	4184	4184	4847	3479	71	85	79	0	5452564	3.567	100000.000	100000.000	0.000	0.000	0.000	0.000	0.000	16.610	11632	13071	11632	13071	316	2384	100	989	"Y690"
0	0	0	16	9	5	"STAT2 "	"P52630"	19850	21280	190	21566	24784	11122	44	4169	4169	4912	3835	78	94	92	0	6344688	5.182	100000.000	100000.000	0.000	0.000	0.000	0.000	0.000	16.610	17397	20615	17397	20615	256	2088	100	990	"Y690"
0	0	0	16	1	6	"STAT5B "	"P51692"	15860	21960	120	5169	5312	2517	47	4370	4370	4411	1187	26	8	0	0	637492	0.759	100000.000	100000.000	0.000	0.000	0.000	0.000	0.000	16.610	799	942	799	942	120	820	100	991	"Y740"
0	0	0	16	2	6	"STAT5B "	"P51692"	16360	21950	130	5107	5058	401	7	4349	4349	4410	1189	26	8	0	0	606956	0.545	100000.000	100000.000	0.000	0.000	0.000	0.000	0.000	16.610	758	709	758	709	120	940	100	992	"Y740"
0	0	0	16	3	6	"STAT5B "	"P51692"	16860	21950	120	5060	5123	909	17	4361	4361	4486	1343	29	3	1	0	614775	0.474	100000.000	100000.000	0.000	0.000	0.000	0.000	0.000	16.610	699	762	699	762	120	820	100	993	"Y740"
0	0	0	16	4	6	"Syk "	"P43405"	17350	21940	90	4857	5663	4344	76	4284	4284	4341	947	21	17	7	0	294479	1.396	100000.000	100000.000	0.000	0.000	0.000	0.000	0.000	16.610	573	1379	573	1379	52	420	100	994	"Y525/6"
0	0	0	16	5	6	"Syk "	"P43405"	17840	21950	130	4654	5195	3668	70	4239	4239	4284	528	12	33	6	0	623354	1.725	100000.000	100000.000	0.000	0.000	0.000	0.000	0.000	16.610	415	956	415	956	120	940	100	995	"Y525/6"
0	0	0	16	6	6	"Syk "	"P43405"	18370	21940	110	4791	5303	2254	42	4200	4200	4350	1325	30	11	5	0	424238	0.719	100000.000	100000.000	0.000	0.000	0.000	0.000	0.000	16.610	591	1103	591	1103	80	656	100	996	"Y525/6"
0	0	0	16	7	6	"14-3-3 beta"	"P31946"	18860	21930	170	8288	10690	7807	73	4192	4192	4745	2753	58	84	26	0	2223552	2.159	100000.000	100000.000	0.000	0.000	0.000	0.000	0.000	16.610	4096	6498	4096	6498	208	1660	100	997	"S59"
0	0	0	16	8	6	"14-3-3 beta"	"P31946"	19360	21930	170	10346	14367	10362	72	4109	4109	4654	2871	61	84	52	0	2988362	3.383	100000.000	100000.000	0.000	0.000	0.000	0.000	0.000	16.610	6237	10258	6237	10258	208	1660	100	998	"S59"
0	0	0	16	9	6	"14-3-3 beta"	"P31946"	19860	21930	180	8867	10964	7579	69	4070	4070	4616	3040	65	67	37	0	2806731	2.088	100000.000	100000.000	0.000	0.000	0.000	0.000	0.000	16.610	4797	6894	4797	6894	256	1924	100	999	"S59"
-75	0	0	16	1	7	"empty"	"empty"	15860	22550	200	4556	4552	216	4	4443	4443	4507	1227	27	0	0	0	1438575	0.037	100000.000	100000.000	0.000	0.000	0.000	0.000	0.000	16.610	113	109	113	109	316	2384	100	1000	"empty"
-75	0	0	16	2	7	"empty"	"empty"	16360	22550	200	4498	4534	500	11	4433	4433	4482	1028	22	1	0	0	1432648	0.051	100000.000	100000.000	0.000	0.000	0.000	0.000	0.000	16.610	65	101	65	101	316	2384	100	1001	"empty"
-75	0	0	16	3	7	"empty"	"empty"	16860	22550	200	4379	4440	541	12	4405	4405	4506	1268	28	0	0	0	1403177	-0.052	100000.000	100000.000	0.000	0.000	0.000	0.000	0.000	16.610	-26	35	-26	35	316	2384	100	1002	"empty"
-75	0	0	16	4	7	"empty"	"empty"	17360	22550	200	4266	4299	511	11	4327	4327	4377	878	20	0	0	0	1358526	-0.089	100000.000	100000.000	0.000	0.000	0.000	0.000	0.000	16.610	-61	-28	-61	-28	316	2384	100	1003	"empty"
-75	0	0	16	5	7	"empty"	"empty"	17860	22550	200	4251	4317	496	11	4261	4261	4376	1149	26	1	0	0	1364035	-0.051	100000.000	100000.000	0.000	0.000	0.000	0.000	0.000	16.610	-10	56	-10	56	316	2384	100	1004	"empty"
-75	0	0	16	6	7	"empty"	"empty"	18360	22550	200	4215	4721	2515	53	4198	4198	4564	2440	53	4	3	0	1491948	0.064	100000.000	100000.000	0.000	0.000	0.000	0.000	0.000	16.610	17	523	17	523	316	2384	100	1005	"empty"
0	0	0	16	7	7	"Control-Spot"	"p-Tyr"	18850	22550	140	4305	9966	11960	120	4154	4154	4951	3449	69	21	20	0	1554747	1.454	100000.000	100000.000	0.000	0.000	0.000	0.000	0.000	16.610	151	5812	151	5812	156	1140	100	1006	"Control-Spot"
0	0	0	16	8	7	"Control-Spot"	"p-Tyr"	19360	22560	100	4991	16724	17064	102	4045	4045	4394	2293	52	42	38	0	1337933	5.377	100000.000	100000.000	0.000	0.000	0.000	0.000	0.000	16.610	946	12679	946	12679	80	560	100	1007	"Control-Spot"
0	0	0	16	9	7	"Control-Spot"	"p-Tyr"	19850	22550	150	4354	11876	15138	127	3997	3997	4464	2733	61	25	24	0	1852629	2.712	100000.000	100000.000	0.000	0.000	0.000	0.000	0.000	16.610	357	7879	357	7879	156	1272	100	1008	"Control-Spot"
0	0	0	17	1	1	"ACTA1"	"P68133"	2350	25190	80	5021	5115	914	17	4607	4607	4693	566	12	40	9	0	265990	0.746	100000.000	100000.000	0.000	0.000	0.000	0.000	0.000	16.610	414	508	414	508	52	340	100	1009	"Y55"
0	0	0	17	2	1	"ACTA1"	"P68133"	2870	25140	90	5213	5399	1121	20	4527	4527	4803	1920	39	5	1	0	280722	0.310	100000.000	100000.000	0.000	0.000	0.000	0.000	0.000	16.610	686	872	686	872	52	420	100	1010	"Y55"
0	0	0	17	3	1	"ACTA1"	"P68133"	3370	25140	80	5391	5408	584	10	4517	4517	4666	660	14	65	17	0	281204	1.124	100000.000	100000.000	0.000	0.000	0.000	0.000	0.000	16.610	874	891	874	891	52	340	100	1011	"Y55"
0	0	0	17	4	1	"A-Raf"	"P10398"	3870	25150	130	6046	6020	660	10	4763	4763	4774	677	14	75	47	0	722350	1.840	100000.000	100000.000	0.000	0.000	0.000	0.000	0.000	16.610	1283	1257	1283	1257	120	940	100	1012	"S214"
0	0	0	17	5	1	"A-Raf"	"P10398"	4350	25140	200	5506	5767	1212	21	4824	4824	4871	926	19	42	26	0	1822378	0.968	100000.000	100000.000	0.000	0.000	0.000	0.000	0.000	16.610	682	943	682	943	316	2384	100	1013	"S214"
0	0	0	17	6	1	"A-Raf"	"P10398"	4840	25140	200	5768	6135	1678	27	4845	4845	4939	1118	22	48	24	0	1938541	1.070	100000.000	100000.000	0.000	0.000	0.000	0.000	0.000	16.610	923	1290	923	1290	316	2384	100	1014	"S214"
0	0	0	17	7	1	"Cdk2"	"P24941"	5340	25130	200	5820	5708	791	13	4959	4959	5083	1316	25	28	0	0	1803832	0.475	100000.000	100000.000	0.000	0.000	0.000	0.000	0.000	16.610	861	749	861	749	316	2384	100	1015	"Y179"
0	0	0	17	8	1	"Cdk2"	"P24941"	5830	25130	200	5912	5795	1835	31	4915	4915	4925	789	16	55	9	0	1831244	1.103	100000.000	100000.000	0.000	0.000	0.000	0.000	0.000	16.610	997	880	997	880	316	2384	100	1016	"Y179"
0	0	0	17	9	1	"Cdk2"	"P24941"	6330	25120	200	5723	5556	679	12	4881	4881	4880	1350	27	17	0	0	1755797	0.501	100000.000	100000.000	0.000	0.000	0.000	0.000	0.000	16.610	842	675	842	675	316	2384	100	1017	"Y179"
0	0	0	17	1	2	"Cofilin 1"	"P23528"	2380	25810	90	5380	5441	391	7	4881	4881	4858	517	10	48	11	0	282954	1.128	100000.000	100000.000	0.000	0.000	0.000	0.000	0.000	16.610	499	560	499	560	52	420	100	1018	"S2"
0	0	0	17	2	2	"Cofilin 1"	"P23528"	2870	25800	200	4741	4878	843	17	5059	5059	5057	665	13	6	1	0	1541476	-0.269	100000.000	100000.000	0.000	0.000	0.000	0.000	0.000	16.610	-318	-181	-318	-181	316	2384	100	1019	"S2"
0	0	0	17	3	2	"Cofilin 1"	"P23528"	3360	25800	200	4872	4939	627	12	4970	4970	4964	484	9	19	8	0	1560842	-0.052	100000.000	100000.000	0.000	0.000	0.000	0.000	0.000	16.610	-98	-31	-98	-31	316	2384	100	1020	"S2"
0	0	0	17	4	2	"CTNNB1"	"P35222"	3860	25800	80	4419	4400	538	12	4553	4553	4643	1586	34	1	0	0	228795	-0.153	100000.000	100000.000	0.000	0.000	0.000	0.000	0.000	16.610	-134	-153	-134	-153	52	340	100	1021	"S675"
0	0	0	17	5	2	"CTNNB1"	"P35222"	4360	25790	200	4535	4627	1431	30	4738	4738	4784	876	18	3	1	0	1462264	-0.179	100000.000	100000.000	0.000	0.000	0.000	0.000	0.000	16.610	-203	-111	-203	-111	316	2384	100	1022	"S675"
0	0	0	17	6	2	"CTNNB1"	"P35222"	4850	25780	200	4557	4545	455	10	4641	4641	4753	1111	23	1	0	0	1436212	-0.187	100000.000	100000.000	0.000	0.000	0.000	0.000	0.000	16.610	-84	-96	-84	-96	316	2384	100	1023	"S675"
0	0	0	17	7	2	"EGFR"	"P00533"	5350	25780	200	4953	4910	352	7	4663	4663	4955	1633	32	0	0	0	1551504	-0.028	100000.000	100000.000	0.000	0.000	0.000	0.000	0.000	16.610	290	247	290	247	316	2384	100	1024	"T693"
0	0	0	17	8	2	"EGFR"	"P00533"	5850	25770	200	5019	4964	473	9	4606	4606	4647	374	8	56	7	0	1568581	0.848	100000.000	100000.000	0.000	0.000	0.000	0.000	0.000	16.610	413	358	413	358	316	2384	100	1025	"T693"
0	0	0	17	9	2	"EGFR"	"P00533"	6340	25770	200	4946	4906	353	7	4580	4580	4640	550	11	29	0	0	1550450	0.484	100000.000	100000.000	0.000	0.000	0.000	0.000	0.000	16.610	366	326	366	326	316	2384	100	1026	"T693"
0	0	0	17	1	3	"JAK1"	"P23458"	2350	26450	80	8279	8063	1314	16	4572	4572	4780	1869	39	90	50	0	419295	1.757	100000.000	100000.000	0.000	0.000	0.000	0.000	0.000	16.610	3707	3491	3707	3491	52	340	100	1027	"Y1035"
0	0	0	17	2	3	"JAK1"	"P23458"	2850	26450	90	8224	8356	1293	15	4475	4475	4644	1060	22	98	94	0	434495	3.502	100000.000	100000.000	0.000	0.000	0.000	0.000	0.000	16.610	3749	3881	3749	3881	52	420	100	1028	"Y1035"
0	0	0	17	3	3	"JAK1"	"P23458"	3350	26450	90	8925	8703	1263	14	4602	4602	4705	608	12	98	98	0	452581	6.576	100000.000	100000.000	0.000	0.000	0.000	0.000	0.000	16.610	4323	4101	4323	4101	52	420	100	1029	"Y1035"
0	0	0	17	4	3	"JNK2"	"P45984"	3860	26450	130	7027	7040	1198	17	4792	4792	4784	710	14	89	80	0	844783	3.177	100000.000	100000.000	0.000	0.000	0.000	0.000	0.000	16.610	2235	2248	2235	2248	120	940	100	1030	"T183"
0	0	0	17	5	3	"JNK2"	"P45984"	4350	26430	130	6861	6833	1139	16	4763	4763	4701	517	10	88	82	0	819977	4.124	100000.000	100000.000	0.000	0.000	0.000	0.000	0.000	16.610	2098	2070	2098	2070	120	940	100	1031	"T183"
0	0	0	17	6	3	"JNK2"	"P45984"	4850	26420	130	7281	7382	1252	16	4865	4865	4771	586	12	92	90	0	885790	4.456	100000.000	100000.000	0.000	0.000	0.000	0.000	0.000	16.610	2416	2517	2416	2517	120	940	100	1032	"T183"
0	0	0	17	7	3	"Kit "	"P10721"	5340	26430	200	5085	5428	1713	31	4873	4873	4946	1048	21	17	7	0	1715373	0.460	100000.000	100000.000	0.000	0.000	0.000	0.000	0.000	16.610	212	555	212	555	316	2384	100	1033	"Y721"
0	0	0	17	8	3	"Kit "	"P10721"	5830	26440	120	5187	5308	501	9	4903	4903	4936	650	13	32	4	0	636968	0.572	100000.000	100000.000	0.000	0.000	0.000	0.000	0.000	16.610	284	405	284	405	120	820	100	1034	"Y721"
0	0	0	17	9	3	"Kit "	"P10721"	6340	26410	80	5567	5628	420	7	4829	4829	4934	1836	37	0	0	0	292642	0.378	100000.000	100000.000	0.000	0.000	0.000	0.000	0.000	16.610	738	799	738	799	52	340	100	1035	"Y721"
0	0	0	17	1	4	"MK3"	"P22001"	2350	27090	100	11567	10739	2674	24	4963	4963	4916	446	9	88	86	0	859107	13.056	100000.000	100000.000	0.000	0.000	0.000	0.000	0.000	16.610	6604	5776	6604	5776	80	560	100	1036	"Y187"
0	0	0	17	2	4	"MK3"	"P22001"	2850	27090	100	11354	10500	2479	23	4833	4833	4795	449	9	90	86	0	839969	12.706	100000.000	100000.000	0.000	0.000	0.000	0.000	0.000	16.610	6521	5667	6521	5667	80	560	100	1037	"Y187"
0	0	0	17	3	4	"MK3"	"P22001"	3340	27090	110	11764	11054	4582	41	4887	4887	4851	429	8	85	83	0	884302	14.459	100000.000	100000.000	0.000	0.000	0.000	0.000	0.000	16.610	6877	6167	6877	6167	80	656	100	1038	"Y187"
0	0	0	17	4	4	"NFAT1 "	"Q13469"	3840	27080	200	4877	4884	619	12	4821	4821	4849	1093	22	2	0	0	1543273	0.032	100000.000	100000.000	0.000	0.000	0.000	0.000	0.000	16.610	56	63	56	63	316	2384	100	1039	"S326"
0	0	0	17	5	4	"NFAT1 "	"Q13469"	4350	27080	200	4639	4647	357	7	4676	4676	4769	1448	30	0	0	0	1468454	-0.084	100000.000	100000.000	0.000	0.000	0.000	0.000	0.000	16.610	-37	-29	-37	-29	316	2384	100	1040	"S326"
0	0	0	17	6	4	"NFAT1 "	"Q13469"	4850	27080	200	4511	4530	388	8	4604	4604	4687	889	18	0	0	0	1431572	-0.177	100000.000	100000.000	0.000	0.000	0.000	0.000	0.000	16.610	-93	-74	-93	-74	316	2384	100	1041	"S326"
0	0	0	17	7	4	"NFkB-p65 "	"Q04206"	5350	27070	200	4712	4881	972	19	4658	4658	4814	866	17	6	2	0	1542334	0.077	100000.000	100000.000	0.000	0.000	0.000	0.000	0.000	16.610	54	223	54	223	316	2384	100	1042	"S276"
0	0	0	17	8	4	"NFkB-p65 "	"Q04206"	5860	27080	80	5026	5026	436	8	4544	4544	4577	318	6	61	32	0	261340	1.412	100000.000	100000.000	0.000	0.000	0.000	0.000	0.000	16.610	482	482	482	482	52	340	100	1043	"S276"
0	0	0	17	9	4	"NFkB-p65 "	"Q04206"	6350	27070	70	5145	5244	708	13	4457	4457	4538	594	13	68	6	0	167800	1.189	100000.000	100000.000	0.000	0.000	0.000	0.000	0.000	16.610	688	787	688	787	32	236	100	1044	"S276"
0	0	0	17	1	5	"PDGFRb"	"P09619"	2350	27730	120	18128	17114	4640	27	4921	4921	4900	478	9	94	94	0	2053689	25.552	100000.000	100000.000	0.000	0.000	0.000	0.000	0.000	16.610	13207	12193	13207	12193	120	820	100	1045	"Y686"
0	0	0	17	2	5	"PDGFRb"	"P09619"	2850	27720	120	17796	15958	4537	28	4839	4839	4858	1739	35	90	88	0	1914987	6.383	100000.000	100000.000	0.000	0.000	0.000	0.000	0.000	16.610	12957	11119	12957	11119	120	820	100	1046	"Y686"
0	0	0	17	3	5	"PDGFRb"	"P09619"	3350	27720	120	18013	16692	4581	27	4826	4826	4818	914	18	90	90	0	2003091	12.991	100000.000	100000.000	0.000	0.000	0.000	0.000	0.000	16.610	13187	11866	13187	11866	120	820	100	1047	"Y686"
0	0	0	17	4	5	"PELI2"	"Q96FA3"	3850	27720	130	7858	7700	695	9	4805	4805	4773	408	8	98	96	0	923946	7.174	100000.000	100000.000	0.000	0.000	0.000	0.000	0.000	16.610	3053	2895	3053	2895	120	940	100	1048	"T290"
0	0	0	17	5	5	"PELI2"	"Q96FA3"	4350	27720	140	7405	7226	948	13	4650	4650	4699	781	16	91	85	0	1127235	3.236	100000.000	100000.000	0.000	0.000	0.000	0.000	0.000	16.610	2755	2576	2755	2576	156	1140	100	1049	"T290"
0	0	0	17	6	5	"PELI2"	"Q96FA3"	4860	27710	150	7636	7441	1099	14	4593	4593	4784	972	20	91	85	0	1160812	2.734	100000.000	100000.000	0.000	0.000	0.000	0.000	0.000	16.610	3043	2848	3043	2848	156	1272	100	1050	"T290"
0	0	0	17	7	5	"sek1"	"P45985"	5350	27720	200	4614	4648	330	7	4684	4684	4959	2582	52	0	0	0	1468837	-0.120	100000.000	100000.000	0.000	0.000	0.000	0.000	0.000	16.610	-70	-36	-70	-36	316	2384	100	1051	"S2315"
0	0	0	17	8	5	"sek1"	"P45985"	5840	27730	70	4721	4795	285	5	4664	4664	4699	546	11	12	0	0	153454	0.176	100000.000	100000.000	0.000	0.000	0.000	0.000	0.000	16.610	57	131	57	131	32	236	100	1052	"S2315"
0	0	0	17	9	5	"sek1"	"P45985"	6360	27720	70	4822	4829	258	5	4595	4595	4672	843	18	0	0	0	154541	0.186	100000.000	100000.000	0.000	0.000	0.000	0.000	0.000	16.610	227	234	227	234	32	236	100	1053	"S2315"
0	0	0	17	1	6	"SMAD3"	"Q15796"	2310	28360	130	5175	5321	639	12	4978	4978	4959	654	13	15	5	0	638554	0.554	100000.000	100000.000	0.000	0.000	0.000	0.000	0.000	16.610	197	343	197	343	120	940	100	1054	"S416"
0	0	0	17	2	6	"SMAD3"	"Q15796"	2830	28350	100	5058	5108	366	7	4945	4945	4911	507	10	8	2	0	408618	0.389	100000.000	100000.000	0.000	0.000	0.000	0.000	0.000	16.610	113	163	113	163	80	560	100	1055	"S416"
0	0	0	17	3	6	"SMAD3"	"Q15796"	3340	28350	200	4875	4890	721	14	4688	4688	4659	551	11	10	2	0	1545241	0.419	100000.000	100000.000	0.000	0.000	0.000	0.000	0.000	16.610	187	202	187	202	316	2384	100	1056	"S416"
0	0	0	17	4	6	"TAK1 "	"O43318"	3850	28360	180	8726	8436	1265	14	4791	4791	4730	1004	21	93	90	0	2159647	3.691	100000.000	100000.000	0.000	0.000	0.000	0.000	0.000	16.610	3935	3645	3935	3645	256	1924	100	1057	"T178"
0	0	0	17	5	6	"TAK1 "	"O43318"	4360	28350	170	8411	8337	956	11	4652	4652	4695	963	20	97	95	0	1734116	3.782	100000.000	100000.000	0.000	0.000	0.000	0.000	0.000	16.610	3759	3685	3759	3685	208	1660	100	1058	"T178"
0	0	0	17	6	6	"TAK1 "	"O43318"	4860	28350	170	8437	8510	596	7	4624	4624	4700	435	9	100	100	0	1770001	8.759	100000.000	100000.000	0.000	0.000	0.000	0.000	0.000	16.610	3813	3886	3813	3886	208	1660	100	1059	"T178"
0	0	0	17	7	6	"TNIK"	"Q9UKE5"	5350	28350	120	9133	8548	1638	19	4629	4629	4692	465	9	91	90	0	1025728	8.292	100000.000	100000.000	0.000	0.000	0.000	0.000	0.000	16.610	4504	3919	4504	3919	120	820	100	1060	"T181"
0	0	0	17	8	6	"TNIK"	"Q9UKE5"	5850	28350	130	8789	8067	1609	19	4634	4634	4659	345	7	90	86	0	968003	9.878	100000.000	100000.000	0.000	0.000	0.000	0.000	0.000	16.610	4155	3433	4155	3433	120	940	100	1061	"T181"
0	0	0	17	9	6	"TNIK"	"Q9UKE5"	6360	28350	130	8800	8549	2817	32	4598	4598	4642	511	11	90	86	0	1025901	7.646	100000.000	100000.000	0.000	0.000	0.000	0.000	0.000	16.610	4202	3951	4202	3951	120	940	100	1062	"T181"
-75	0	0	17	1	7	"empty"	"empty"	2330	29010	200	4987	5054	456	9	4857	4857	4893	1427	29	1	0	0	1597077	0.113	100000.000	100000.000	0.000	0.000	0.000	0.000	0.000	16.610	130	197	130	197	316	2384	100	1063	"empty"
-75	0	0	17	2	7	"empty"	"empty"	2830	29010	200	4984	5030	391	7	4793	4793	4780	527	11	6	1	0	1589340	0.474	100000.000	100000.000	0.000	0.000	0.000	0.000	0.000	16.610	191	237	191	237	316	2384	100	1064	"empty"
-75	0	0	17	3	7	"empty"	"empty"	3330	29010	200	4865	5042	1784	35	4714	4714	4701	951	20	1	1	0	1593364	0.359	100000.000	100000.000	0.000	0.000	0.000	0.000	0.000	16.610	151	328	151	328	316	2384	100	1065	"empty"
-75	0	0	17	4	7	"empty"	"empty"	3830	29010	200	4812	4814	678	14	4708	4708	4664	464	9	4	0	0	1521097	0.323	100000.000	100000.000	0.000	0.000	0.000	0.000	0.000	16.610	104	106	104	106	316	2384	100	1066	"empty"
-75	0	0	17	5	7	"empty"	"empty"	4330	29010	200	4691	4694	245	5	4671	4671	4650	418	8	3	0	0	1483393	0.105	100000.000	100000.000	0.000	0.000	0.000	0.000	0.000	16.610	20	23	20	23	316	2384	100	1067	"empty"
-75	0	0	17	6	7	"empty"	"empty"	4830	29010	200	4533	4554	463	10	4623	4623	4723	827	17	0	0	0	1439200	-0.204	100000.000	100000.000	0.000	0.000	0.000	0.000	0.000	16.610	-90	-69	-90	-69	316	2384	100	1068	"empty"
-75	0	0	17	7	7	"empty"	"empty"	5330	29010	200	4508	4588	1532	33	4595	4595	4634	438	9	1	0	0	1449805	-0.105	100000.000	100000.000	0.000	0.000	0.000	0.000	0.000	16.610	-87	-7	-87	-7	316	2384	100	1069	"empty"
-75	0	0	17	8	7	"empty"	"empty"	5830	29010	200	4429	4438	230	5	4625	4625	4631	499	10	0	0	0	1402406	-0.387	100000.000	100000.000	0.000	0.000	0.000	0.000	0.000	16.610	-196	-187	-196	-187	316	2384	100	1070	"empty"
-75	0	0	17	9	7	"empty"	"empty"	6330	29010	200	4355	4391	277	6	4597	4597	4676	1319	28	0	0	0	1387575	-0.216	100000.000	100000.000	0.000	0.000	0.000	0.000	0.000	16.610	-242	-206	-242	-206	316	2384	100	1071	"empty"
0	0	0	18	1	1	"PKACa "	"P17612"	6810	25150	110	11306	11226	1761	15	4798	4798	4822	740	15	96	95	0	898063	8.654	100000.000	100000.000	0.000	0.000	0.000	0.000	0.000	16.610	6508	6428	6508	6428	80	656	100	1072	"T197"
0	0	0	18	2	1	"PKACa "	"P17612"	7300	25140	110	10958	10909	1357	12	4649	4649	4621	462	9	98	98	0	872704	13.610	100000.000	100000.000	0.000	0.000	0.000	0.000	0.000	16.610	6309	6260	6309	6260	80	656	100	1073	"T197"
0	0	0	18	3	1	"PKACa "	"P17612"	7800	25140	110	11170	10628	1847	17	4647	4647	4689	2439	52	95	81	0	850227	2.435	100000.000	100000.000	0.000	0.000	0.000	0.000	0.000	16.610	6523	5981	6523	5981	80	656	100	1074	"T197"
0	0	0	18	4	1	"PTEN"	"P60484"	8310	25160	180	6067	7264	4321	59	4797	4797	5060	2055	40	29	14	0	1859604	1.073	100000.000	100000.000	0.000	0.000	0.000	0.000	0.000	16.610	1270	2467	1270	2467	256	1924	100	1075	"Y315"
0	0	0	18	5	1	"PTEN"	"P60484"	8810	25150	200	5414	5347	636	11	4634	4634	4915	1919	39	1	0	0	1689633	0.225	100000.000	100000.000	0.000	0.000	0.000	0.000	0.000	16.610	780	713	780	713	316	2384	100	1076	"Y315"
0	0	0	18	6	1	"PTEN"	"P60484"	9310	25150	180	5351	5490	1917	34	4411	4411	4456	363	8	90	71	0	1405341	2.848	100000.000	100000.000	0.000	0.000	0.000	0.000	0.000	16.610	940	1079	940	1079	256	1924	100	1077	"Y315"
0	0	0	18	7	1	"SOC3"	"O14543"	9810	25140	200	4259	4309	336	7	4454	4454	4483	756	16	0	0	0	1361648	-0.230	100000.000	100000.000	0.000	0.000	0.000	0.000	0.000	16.610	-195	-145	-195	-145	316	2384	100	1078	"Y204"
0	0	0	18	8	1	"SOC3"	"O14543"	10310	25140	200	4276	4276	402	9	4376	4376	4444	2181	49	0	0	0	1351182	-0.077	100000.000	100000.000	0.000	0.000	0.000	0.000	0.000	16.610	-100	-100	-100	-100	316	2384	100	1079	"Y204"
0	0	0	18	9	1	"SOC3"	"O14543"	10810	25140	200	4353	4338	378	8	4445	4445	4439	1236	27	0	0	0	1370844	-0.082	100000.000	100000.000	0.000	0.000	0.000	0.000	0.000	16.610	-92	-107	-92	-107	316	2384	100	1080	"Y204"
0	0	0	18	1	2	"STAT3 "	"P40763"	6810	25800	90	6483	6472	569	8	4738	4738	4758	434	9	96	96	0	336548	3.949	100000.000	100000.000	0.000	0.000	0.000	0.000	0.000	16.610	1745	1734	1745	1734	52	420	100	1081	"S691"
0	0	0	18	2	2	"STAT3 "	"P40763"	7310	25810	90	5956	6057	615	10	4739	4739	4750	1437	30	32	0	0	314978	0.910	100000.000	100000.000	0.000	0.000	0.000	0.000	0.000	16.610	1217	1318	1217	1318	52	420	100	1082	"S691"
0	0	0	18	3	2	"STAT3 "	"P40763"	7820	25790	90	5735	6051	1162	19	4739	4739	4652	419	9	88	65	0	314652	3.339	100000.000	100000.000	0.000	0.000	0.000	0.000	0.000	16.610	996	1312	996	1312	52	420	100	1083	"S691"
0	0	0	18	4	2	"STAT6 "	"P42226"	8320	25800	100	4929	4895	375	7	4735	4735	4695	453	9	22	1	0	391609	0.442	100000.000	100000.000	0.000	0.000	0.000	0.000	0.000	16.610	194	160	194	160	80	560	100	1084	"T645"
0	0	0	18	5	2	"STAT6 "	"P42226"	8800	25770	120	4705	4743	414	8	4718	4718	4694	401	8	14	1	0	569115	0.122	100000.000	100000.000	0.000	0.000	0.000	0.000	0.000	16.610	-13	25	-13	25	120	820	100	1085	"T645"
0	0	0	18	6	2	"STAT6 "	"P42226"	9310	25780	200	4676	4725	761	16	4719	4719	4759	1139	23	0	0	0	1493110	-0.030	100000.000	100000.000	0.000	0.000	0.000	0.000	0.000	16.610	-43	6	-43	6	316	2384	100	1086	"T645"
0	0	0	18	7	2	"14-3-3 beta"	"P31946"	9820	25790	120	10845	9553	3023	31	4653	4653	4609	389	8	79	77	0	1146337	12.710	100000.000	100000.000	0.000	0.000	0.000	0.000	0.000	16.610	6192	4900	6192	4900	120	820	100	1087	"S185"
0	0	0	18	8	2	"14-3-3 beta"	"P31946"	10320	25790	110	10922	11269	6131	54	4519	4519	4576	988	21	90	86	0	901492	6.774	100000.000	100000.000	0.000	0.000	0.000	0.000	0.000	16.610	6403	6750	6403	6750	80	656	100	1088	"S185"
0	0	0	18	9	2	"14-3-3 beta"	"P31946"	10820	25780	120	11297	10032	3154	31	4544	4544	4561	424	9	82	80	0	1203885	12.903	100000.000	100000.000	0.000	0.000	0.000	0.000	0.000	16.610	6753	5488	6753	5488	120	820	100	1089	"S185"
0	0	0	18	1	3	"Tgfbr2"	"P37173"	6820	26440	150	5642	5683	1434	25	4778	4778	4701	427	9	66	51	0	886501	2.300	100000.000	100000.000	0.000	0.000	0.000	0.000	0.000	16.610	864	905	864	905	156	1272	100	1090	"S409"
0	0	0	18	2	3	"Tgfbr2"	"P37173"	7310	26440	160	5340	5358	714	13	4695	4695	4606	508	11	52	37	0	1114465	1.480	100000.000	100000.000	0.000	0.000	0.000	0.000	0.000	16.610	645	663	645	663	208	1512	100	1091	"S409"
0	0	0	18	3	3	"Tgfbr2"	"P37173"	7810	26430	150	5448	5406	642	11	4582	4582	4592	1249	27	38	0	0	843363	0.652	100000.000	100000.000	0.000	0.000	0.000	0.000	0.000	16.610	866	824	866	824	156	1272	100	1092	"S409"
0	0	0	18	4	3	"Tyk2"	"P29597"	8320	26440	90	6779	6672	1149	17	4487	4487	4531	594	13	88	86	0	346946	3.604	100000.000	100000.000	0.000	0.000	0.000	0.000	0.000	16.610	2292	2185	2292	2185	52	420	100	1093	"Y1054/5"
0	0	0	18	5	3	"Tyk2"	"P29597"	8820	26440	200	4456	4745	908	19	4480	4480	4534	795	17	13	11	0	1499513	0.265	100000.000	100000.000	0.000	0.000	0.000	0.000	0.000	16.610	-24	265	-24	265	316	2384	100	1094	"Y1054/5"
0	0	0	18	6	3	"Tyk2"	"P29597"	9320	26450	70	6700	6554	808	12	4336	4336	4388	402	9	93	87	0	209735	5.388	100000.000	100000.000	0.000	0.000	0.000	0.000	0.000	16.610	2364	2218	2364	2218	32	236	100	1095	"Y1054/5"
0	0	0	18	7	3	"caveolin-1"	"Q03135"	9820	26430	110	6053	6045	585	9	4441	4441	4522	1436	31	62	0	0	483617	1.061	100000.000	100000.000	0.000	0.000	0.000	0.000	0.000	16.610	1612	1604	1612	1604	80	656	100	1096	"Y14"
0	0	0	18	8	3	"caveolin-1"	"Q03135"	10320	26430	100	6047	5980	698	11	4504	4504	4514	716	15	88	51	0	478378	2.047	100000.000	100000.000	0.000	0.000	0.000	0.000	0.000	16.610	1543	1476	1543	1476	80	560	100	1097	"Y14"
0	0	0	18	9	3	"caveolin-1"	"Q03135"	10820	26410	120	5723	5639	886	15	4553	4553	4572	1317	28	40	0	0	676719	0.810	100000.000	100000.000	0.000	0.000	0.000	0.000	0.000	16.610	1170	1086	1170	1086	120	820	100	1098	"Y14"
0	0	0	18	1	4	"Cdc42 "	"P60953"	6820	27090	90	7744	7492	810	10	4495	4495	4551	348	7	98	96	0	389592	8.451	100000.000	100000.000	0.000	0.000	0.000	0.000	0.000	16.610	3249	2997	3249	2997	52	420	100	1099	"Y32"
0	0	0	18	2	4	"Cdc42 "	"P60953"	7310	27090	70	8025	10775	11357	105	4661	4661	4699	435	9	100	96	3	344812	13.968	100000.000	100000.000	0.000	0.000	0.000	0.000	0.000	16.610	3364	6114	3364	6114	32	236	100	1100	"Y32"
0	0	0	18	3	4	"Cdc42 "	"P60953"	7820	27080	90	7744	7539	1306	17	4694	4694	4673	509	10	88	88	0	392038	5.631	100000.000	100000.000	0.000	0.000	0.000	0.000	0.000	16.610	3050	2845	3050	2845	52	420	100	1101	"Y32"
0	0	0	18	4	4	"Flt3"	"P36888"	8330	27080	80	9796	8541	2257	26	4701	4701	4679	353	7	84	84	0	444148	10.941	100000.000	100000.000	0.000	0.000	0.000	0.000	0.000	16.610	5095	3840	5095	3840	52	340	100	1102	"Y591"
0	0	0	18	5	4	"Flt3"	"P36888"	8820	27090	80	9794	8650	2242	25	4665	4665	4639	270	5	86	84	0	449798	14.856	100000.000	100000.000	0.000	0.000	0.000	0.000	0.000	16.610	5129	3985	5129	3985	52	340	100	1103	"Y591"
0	0	0	18	6	4	"Flt3"	"P36888"	9310	27090	70	9603	9023	1448	16	4722	4722	4645	303	6	93	93	0	288735	14.449	100000.000	100000.000	0.000	0.000	0.000	0.000	0.000	16.610	4881	4301	4881	4301	32	236	100	1104	"Y591"
0	0	0	18	7	4	"gp130 "	"P40189"	9800	27080	90	5475	6192	4794	77	4692	4692	4675	799	17	48	3	0	321962	1.899	100000.000	100000.000	0.000	0.000	0.000	0.000	0.000	16.610	783	1500	783	1500	52	420	100	1105	"Y767"
0	0	0	18	8	4	"gp130 "	"P40189"	10320	27080	80	5360	5348	271	5	4657	4657	4626	293	6	92	67	0	278116	2.464	100000.000	100000.000	0.000	0.000	0.000	0.000	0.000	16.610	703	691	703	691	52	340	100	1106	"Y767"
0	0	0	18	9	4	"gp130 "	"P40189"	10810	27080	80	5080	5111	310	6	4598	4598	4614	369	7	65	25	0	265757	1.347	100000.000	100000.000	0.000	0.000	0.000	0.000	0.000	16.610	482	513	482	513	52	340	100	1107	"Y767"
0	0	0	18	1	5	"IKK-beta "	"O14920"	6820	27740	160	11080	9992	3009	30	4633	4633	4719	1071	22	80	78	0	2078387	4.923	100000.000	100000.000	0.000	0.000	0.000	0.000	0.000	16.610	6447	5359	6447	5359	208	1512	100	1108	"Y199"
0	0	0	18	2	5	"IKK-beta "	"O14920"	7320	27730	150	11248	10911	1874	17	4671	4671	4636	380	8	98	97	0	1702159	16.513	100000.000	100000.000	0.000	0.000	0.000	0.000	0.000	16.610	6577	6240	6577	6240	156	1272	100	1109	"Y199"
0	0	0	18	3	5	"IKK-beta "	"O14920"	7820	27730	150	11642	11389	2125	18	4707	4707	4647	468	10	98	98	0	1776627	14.406	100000.000	100000.000	0.000	0.000	0.000	0.000	0.000	16.610	6935	6682	6935	6682	156	1272	100	1110	"Y199"
0	0	0	18	4	5	"IRAK1"	"P51617"	8330	27720	120	10732	9681	2228	23	4696	4696	4667	461	9	89	85	0	1161740	10.876	100000.000	100000.000	0.000	0.000	0.000	0.000	0.000	16.610	6036	4985	6036	4985	120	820	100	1111	"T209"
0	0	0	18	5	5	"IRAK1"	"P51617"	8810	27720	110	10917	10929	1083	9	4649	4649	4628	383	8	100	100	0	874299	16.452	100000.000	100000.000	0.000	0.000	0.000	0.000	0.000	16.610	6268	6280	6268	6280	80	656	100	1112	"T209"
0	0	0	18	6	5	"IRAK1"	"P51617"	9320	27720	120	10663	9754	2145	21	4685	4685	4631	304	6	90	90	0	1170493	16.852	100000.000	100000.000	0.000	0.000	0.000	0.000	0.000	16.610	5978	5069	5978	5069	120	820	100	1113	"T209"
0	0	0	18	7	5	"IRS-1"	"P35568"	9820	27710	70	5710	5789	668	11	4690	4690	4646	264	5	96	96	0	185263	4.330	100000.000	100000.000	0.000	0.000	0.000	0.000	0.000	16.610	1020	1099	1020	1099	32	236	100	1114	"S312"
0	0	0	18	8	5	"IRS-1"	"P35568"	10320	27710	80	5553	5539	344	6	4633	4633	4684	854	18	69	0	0	288006	1.001	100000.000	100000.000	0.000	0.000	0.000	0.000	0.000	16.610	920	906	920	906	52	340	100	1115	"S312"
0	0	0	18	9	5	"IRS-1"	"P35568"	10820	27710	80	5515	5669	1744	30	4478	4478	4475	292	6	94	78	0	294803	4.089	100000.000	100000.000	0.000	0.000	0.000	0.000	0.000	16.610	1037	1191	1037	1191	52	340	100	1116	"S312"
0	0	0	18	1	6	"Malt1"	"Q9UDY8"	6820	28370	200	4288	4353	610	14	4645	4645	4704	923	19	0	0	0	1375433	-0.380	100000.000	100000.000	0.000	0.000	0.000	0.000	0.000	16.610	-357	-292	-357	-292	316	2384	100	1117	"S135"
0	0	0	18	2	6	"Malt1"	"Q9UDY8"	7320	28370	200	4362	4480	579	12	4615	4615	4621	516	11	4	1	0	1415601	-0.273	100000.000	100000.000	0.000	0.000	0.000	0.000	0.000	16.610	-253	-135	-253	-135	316	2384	100	1118	"S135"
0	0	0	18	3	6	"Malt1"	"Q9UDY8"	7820	28360	200	4413	4449	403	9	4633	4633	4611	720	15	0	0	0	1405899	-0.225	100000.000	100000.000	0.000	0.000	0.000	0.000	0.000	16.610	-220	-184	-220	-184	316	2384	100	1119	"S135"
0	0	0	18	4	6	"MEK1 "	"Q02750"	8320	28360	90	5803	5727	420	7	4673	4673	4682	681	14	84	23	0	297805	1.535	100000.000	100000.000	0.000	0.000	0.000	0.000	0.000	16.610	1130	1054	1130	1054	52	420	100	1120	"T385"
0	0	0	18	5	6	"MEK1 "	"Q02750"	8820	28360	90	5820	5754	396	6	4682	4682	4678	424	9	88	80	0	299228	2.538	100000.000	100000.000	0.000	0.000	0.000	0.000	0.000	16.610	1138	1072	1138	1072	52	420	100	1121	"T385"
0	0	0	18	6	6	"MEK1 "	"Q02750"	9320	28360	80	5898	5747	452	7	4688	4688	4644	267	5	84	84	0	298855	4.131	100000.000	100000.000	0.000	0.000	0.000	0.000	0.000	16.610	1210	1059	1210	1059	52	340	100	1122	"T385"
0	0	0	18	7	6	"p47phox "	"P14598"	9810	28350	200	4774	4988	2285	45	4581	4581	4557	597	13	8	2	0	1576084	0.722	100000.000	100000.000	0.000	0.000	0.000	0.000	0.000	16.610	193	407	193	407	316	2384	100	1123	"S359"
0	0	0	18	8	6	"p47phox "	"P14598"	10310	28340	200	4725	4724	873	18	4619	4619	4592	880	19	1	0	0	1492762	0.150	100000.000	100000.000	0.000	0.000	0.000	0.000	0.000	16.610	106	105	106	105	316	2384	100	1124	"S359"
0	0	0	18	9	6	"p47phox "	"P14598"	10810	28340	200	4690	4684	568	12	4590	4590	4575	726	15	2	1	0	1480273	0.150	100000.000	100000.000	0.000	0.000	0.000	0.000	0.000	16.610	100	94	100	94	316	2384	100	1125	"S359"
-75	0	0	18	1	7	"empty"	"empty"	6810	29000	200	4464	4462	235	5	4566	4566	4609	834	18	0	0	0	1410133	-0.176	100000.000	100000.000	0.000	0.000	0.000	0.000	0.000	16.610	-102	-104	-102	-104	316	2384	100	1126	"empty"
-75	0	0	18	2	7	"empty"	"empty"	7310	29000	200	4553	4863	3450	70	4667	4667	4850	1274	26	1	1	0	1536733	0.010	100000.000	100000.000	0.000	0.000	0.000	0.000	0.000	16.610	-114	196	-114	196	316	2384	100	1127	"empty"
-75	0	0	18	3	7	"empty"	"empty"	7810	29000	200	4718	4702	325	6	4659	4659	4653	963	20	0	0	0	1485860	0.051	100000.000	100000.000	0.000	0.000	0.000	0.000	0.000	16.610	59	43	59	43	316	2384	100	1128	"empty"
-75	0	0	18	4	7	"empty"	"empty"	8310	29000	200	4718	4745	309	6	4647	4647	4643	1277	27	0	0	0	1499361	0.080	100000.000	100000.000	0.000	0.000	0.000	0.000	0.000	16.610	71	98	71	98	316	2384	100	1129	"empty"
-75	0	0	18	5	7	"empty"	"empty"	8810	29000	200	4751	4744	202	4	4607	4607	4586	562	12	1	0	0	1499244	0.281	100000.000	100000.000	0.000	0.000	0.000	0.000	0.000	16.610	144	137	144	137	316	2384	100	1130	"empty"
-75	0	0	18	6	7	"empty"	"empty"	9310	29000	200	4753	4759	254	5	4600	4600	4598	868	18	1	0	0	1503945	0.185	100000.000	100000.000	0.000	0.000	0.000	0.000	0.000	16.610	153	159	153	159	316	2384	100	1131	"empty"
0	0	0	18	7	7	"GLQAWPG-pS-AIPQFLG_GLQAWPGEAIPQFLG_20vs80"	"GLQAWPG-pS-AIPQFLG_GLQAWPGEAIPQFLG_20vs80"	9820	28990	80	17224	14416	4998	34	4716	4716	4691	234	4	100	100	0	749640	41.560	100000.000	100000.000	0.000	0.000	0.000	0.000	0.000	16.610	12508	9700	12508	9700	52	340	100	1132	"GLQAWPG-pS-AIPQFLG_GLQAWPGEAIPQFLG_20vs80"
0	0	0	18	8	7	"GLQAWPG-pS-AIPQFLG_GLQAWPGEAIPQFLG_20vs80"	"GLQAWPG-pS-AIPQFLG_GLQAWPGEAIPQFLG_20vs80"	10320	28990	80	16869	14716	4372	29	4672	4672	4678	452	9	94	86	0	765242	22.208	100000.000	100000.000	0.000	0.000	0.000	0.000	0.000	16.610	12197	10044	12197	10044	52	340	100	1133	"GLQAWPG-pS-AIPQFLG_GLQAWPGEAIPQFLG_20vs80"
0	0	0	18	9	7	"GLQAWPG-pS-AIPQFLG_GLQAWPGEAIPQFLG_20vs80"	"GLQAWPG-pS-AIPQFLG_GLQAWPGEAIPQFLG_20vs80"	10820	28990	80	16542	16010	2278	14	4578	4578	4622	440	9	100	100	0	832519	25.882	100000.000	100000.000	0.000	0.000	0.000	0.000	0.000	16.610	11964	11432	11964	11432	52	340	100	1134	"GLQAWPG-pS-AIPQFLG_GLQAWPGEAIPQFLG_20vs80"
0	0	0	19	1	1	"JAK1"	"P23458"	11280	25120	100	5310	5281	616	11	4556	4556	4563	474	10	72	28	0	422481	1.515	100000.000	100000.000	0.000	0.000	0.000	0.000	0.000	16.610	754	725	754	725	80	560	100	1135	"Y220"
0	0	0	19	2	1	"JAK1"	"P23458"	11770	25110	90	5617	7048	5872	83	4755	4755	4869	1814	37	9	5	0	366477	1.201	100000.000	100000.000	0.000	0.000	0.000	0.000	0.000	16.610	862	2293	862	2293	52	420	100	1136	"Y220"
0	0	0	19	3	1	"JAK1"	"P23458"	12270	25110	110	5524	5592	645	11	4708	4708	4717	493	10	88	22	0	447392	1.775	100000.000	100000.000	0.000	0.000	0.000	0.000	0.000	16.610	816	884	816	884	80	656	100	1137	"Y220"
0	0	0	19	4	1	"Jun "	"P05412"	12780	25100	90	5378	5341	386	7	4718	4718	4789	889	18	26	0	0	277756	0.621	100000.000	100000.000	0.000	0.000	0.000	0.000	0.000	16.610	660	623	660	623	52	420	100	1138	"S243"
0	0	0	19	5	1	"Jun "	"P05412"	13290	25090	100	5034	5132	582	11	4644	4644	4713	1367	29	5	0	0	410598	0.307	100000.000	100000.000	0.000	0.000	0.000	0.000	0.000	16.610	390	488	390	488	80	560	100	1139	"S243"
0	0	0	19	6	1	"Jun "	"P05412"	13790	25100	70	5302	5291	366	6	4565	4565	4666	1234	26	9	0	0	169316	0.506	100000.000	100000.000	0.000	0.000	0.000	0.000	0.000	16.610	737	726	737	726	32	236	100	1140	"S243"
0	0	0	19	7	1	"Kit "	"P10721"	14290	25100	200	4483	5355	4605	85	4455	4455	4471	641	14	13	12	0	1692217	1.379	100000.000	100000.000	0.000	0.000	0.000	0.000	0.000	16.610	28	900	28	900	316	2384	100	1141	"Y568/70"
0	0	0	19	8	1	"Kit "	"P10721"	14790	25100	70	6694	6169	1297	21	4297	4297	4324	546	12	81	78	0	197392	3.379	100000.000	100000.000	0.000	0.000	0.000	0.000	0.000	16.610	2397	1872	2397	1872	32	236	100	1142	"Y568/70"
0	0	0	19	9	1	"Kit "	"P10721"	15300	25100	70	6586	6263	995	15	4298	4298	4298	251	5	84	81	0	200419	7.829	100000.000	100000.000	0.000	0.000	0.000	0.000	0.000	16.610	2288	1965	2288	1965	32	236	100	1143	"Y568/70"
0	0	0	19	1	2	"Mlk3"	"Q16584"	11290	25760	120	8215	7777	1738	22	4514	4514	4569	546	11	88	83	0	933292	5.875	100000.000	100000.000	0.000	0.000	0.000	0.000	0.000	16.610	3701	3263	3701	3263	120	820	100	1144	"S281"
0	0	0	19	2	2	"Mlk3"	"Q16584"	11790	25770	120	8264	7715	1550	20	4539	4539	4606	1429	31	81	75	0	925779	2.176	100000.000	100000.000	0.000	0.000	0.000	0.000	0.000	16.610	3725	3176	3725	3176	120	820	100	1145	"S281"
0	0	0	19	3	2	"Mlk3"	"Q16584"	12290	25770	120	8051	7623	1548	20	4453	4453	4533	1279	28	83	72	0	914709	2.416	100000.000	100000.000	0.000	0.000	0.000	0.000	0.000	16.610	3598	3170	3598	3170	120	820	100	1146	"S281"
0	0	0	19	4	2	"NFAT2 "	"O95644"	12780	25760	120	5440	5457	663	12	4478	4478	5095	5274	103	0	0	0	654791	0.069	100000.000	100000.000	0.000	0.000	0.000	0.000	0.000	16.610	962	979	962	979	120	820	100	1147	"S172"
0	0	0	19	5	2	"NFAT2 "	"O95644"	13290	25760	90	5818	5910	655	11	4514	4514	4585	536	11	88	67	0	307310	2.472	100000.000	100000.000	0.000	0.000	0.000	0.000	0.000	16.610	1304	1396	1304	1396	52	420	100	1148	"S172"
0	0	0	19	6	2	"NFAT2 "	"O95644"	13780	25740	90	6023	5838	735	12	4506	4506	4633	1600	34	46	0	0	303578	0.753	100000.000	100000.000	0.000	0.000	0.000	0.000	0.000	16.610	1517	1332	1517	1332	52	420	100	1149	"S172"
0	0	0	19	7	2	"PI3-kinase p85 subunit beta"	"O00459"	14300	25740	80	12867	12079	2731	22	4493	4493	4483	278	6	94	94	0	628132	27.324	100000.000	100000.000	0.000	0.000	0.000	0.000	0.000	16.610	8374	7586	8374	7586	52	340	100	1150	"Y464"
0	0	0	19	8	2	"PI3-kinase p85 subunit beta"	"O00459"	14780	25740	80	12921	11791	2955	25	4453	4453	4454	311	6	92	90	0	613129	23.592	100000.000	100000.000	0.000	0.000	0.000	0.000	0.000	16.610	8468	7338	8468	7338	52	340	100	1151	"Y464"
0	0	0	19	9	2	"PI3-kinase p85 subunit beta"	"O00459"	15290	25740	80	12147	11225	2755	24	4405	4405	4399	373	8	92	88	0	583696	18.300	100000.000	100000.000	0.000	0.000	0.000	0.000	0.000	16.610	7742	6820	7742	6820	52	340	100	1152	"Y464"
0	0	0	19	1	3	"p47phox "	"P14598"	11270	26400	70	5062	5114	412	8	4470	4470	4483	382	8	59	46	0	163632	1.652	100000.000	100000.000	0.000	0.000	0.000	0.000	0.000	16.610	592	644	592	644	32	236	100	1153	"S370"
0	0	0	19	2	3	"p47phox "	"P14598"	11770	26400	200	4647	4699	384	8	4633	4633	4648	599	12	5	0	0	1484821	0.085	100000.000	100000.000	0.000	0.000	0.000	0.000	0.000	16.610	14	66	14	66	316	2384	100	1154	"S370"
0	0	0	19	3	3	"p47phox "	"P14598"	12270	26410	80	5130	5166	459	8	4689	4689	4698	321	6	65	23	0	268621	1.458	100000.000	100000.000	0.000	0.000	0.000	0.000	0.000	16.610	441	477	441	477	52	340	100	1155	"S370"
0	0	0	19	4	3	"PDGFRb"	"P09619"	12790	26390	90	5297	5260	446	8	4667	4667	4657	343	7	75	42	0	273504	1.758	100000.000	100000.000	0.000	0.000	0.000	0.000	0.000	16.610	630	593	630	593	52	420	100	1156	"Y716"
0	0	0	19	5	3	"PDGFRb"	"P09619"	13280	26380	90	5488	5463	821	15	4653	4653	4646	323	6	82	67	0	284067	2.529	100000.000	100000.000	0.000	0.000	0.000	0.000	0.000	16.610	835	810	835	810	52	420	100	1157	"Y716"
0	0	0	19	6	3	"PDGFRb"	"P09619"	13800	26370	90	5191	5198	373	7	4570	4570	4590	475	10	63	23	0	270277	1.280	100000.000	100000.000	0.000	0.000	0.000	0.000	0.000	16.610	621	628	621	628	52	420	100	1158	"Y716"
0	0	0	19	7	3	"Rack1"	"P63244"	14300	26370	130	5509	5452	442	8	4475	4475	4536	1202	26	32	0	0	654251	0.762	100000.000	100000.000	0.000	0.000	0.000	0.000	0.000	16.610	1034	977	1034	977	120	940	100	1159	"y246"
0	0	0	19	8	3	"Rack1"	"P63244"	14790	26380	150	5485	5514	667	12	4348	4348	4364	342	7	94	86	0	860120	3.363	100000.000	100000.000	0.000	0.000	0.000	0.000	0.000	16.610	1137	1166	1137	1166	156	1272	100	1160	"y246"
0	0	0	19	9	3	"Rack1"	"P63244"	15300	26370	140	5290	5229	536	10	4308	4308	4330	498	11	81	48	0	815700	1.805	100000.000	100000.000	0.000	0.000	0.000	0.000	0.000	16.610	982	921	982	921	156	1140	100	1161	"y246"
0	0	0	19	1	4	"Sek1"	"P45985"	11290	27050	200	4220	4491	2596	57	4538	4538	4567	395	8	4	2	0	1419009	-0.192	100000.000	100000.000	0.000	0.000	0.000	0.000	0.000	16.610	-318	-47	-318	-47	316	2384	100	1162	"S80"
0	0	0	19	2	4	"Sek1"	"P45985"	11790	27050	200	4226	4263	323	7	4541	4541	4568	570	12	1	0	0	1347240	-0.535	100000.000	100000.000	0.000	0.000	0.000	0.000	0.000	16.610	-315	-278	-315	-278	316	2384	100	1163	"S80"
0	0	0	19	3	4	"Sek1"	"P45985"	12290	27040	200	4157	4173	306	7	4482	4482	4515	607	13	1	0	0	1318795	-0.563	100000.000	100000.000	0.000	0.000	0.000	0.000	0.000	16.610	-325	-309	-325	-309	316	2384	100	1164	"S80"
0	0	0	19	4	4	"process-control__"	"GGSGGSGDYKDDDDK"	12800	27050	70	5453	5495	455	8	4440	4440	4476	290	6	90	87	0	175846	3.514	100000.000	100000.000	0.000	0.000	0.000	0.000	0.000	16.610	1013	1055	1013	1055	32	236	100	1165	"process-control__"
0	0	0	19	5	4	"process-control__"	"GGSGGSGDYKDDDDK"	13300	27040	70	5173	5113	475	9	4473	4473	4499	342	7	75	50	0	163601	1.795	100000.000	100000.000	0.000	0.000	0.000	0.000	0.000	16.610	700	640	700	640	32	236	100	1166	"process-control__"
0	0	0	19	6	4	"process-control__"	"GGSGGSGDYKDDDDK"	13780	27020	110	4760	4825	547	11	4374	4374	4395	341	7	52	41	0	386018	1.261	100000.000	100000.000	0.000	0.000	0.000	0.000	0.000	16.610	386	451	386	451	80	656	100	1167	"process-control__"
0	0	0	19	7	4	"TAB1"	"Q15750"	14310	27030	70	5348	5355	265	4	4415	4415	4438	338	7	100	84	0	171368	2.713	100000.000	100000.000	0.000	0.000	0.000	0.000	0.000	16.610	933	940	933	940	32	236	100	1168	"S423"
0	0	0	19	8	4	"TAB1"	"Q15750"	14800	27030	70	5631	5609	299	5	4532	4532	4548	335	7	93	93	0	179475	3.167	100000.000	100000.000	0.000	0.000	0.000	0.000	0.000	16.610	1099	1077	1099	1077	32	236	100	1169	"S423"
0	0	0	19	9	4	"TAB1"	"Q15750"	15300	27030	70	5436	5410	282	5	4589	4589	4591	233	5	96	96	0	173131	3.515	100000.000	100000.000	0.000	0.000	0.000	0.000	0.000	16.610	847	821	847	821	32	236	100	1170	"S423"
0	0	0	19	1	5	"4E-BP1 "	"Q13541"	11300	27700	110	5496	5567	1024	18	4500	4500	4589	1359	29	5	1	0	445375	0.720	100000.000	100000.000	0.000	0.000	0.000	0.000	0.000	16.610	996	1067	996	1067	80	656	100	1171	"T46"
0	0	0	19	2	5	"4E-BP1 "	"Q13541"	11800	27700	110	5321	5291	370	6	4521	4521	4568	839	18	43	0	0	423288	0.862	100000.000	100000.000	0.000	0.000	0.000	0.000	0.000	16.610	800	770	800	770	80	656	100	1172	"T46"
0	0	0	19	3	5	"4E-BP1 "	"Q13541"	12300	27700	100	5219	5260	397	7	4436	4436	4614	2808	60	1	0	0	420765	0.230	100000.000	100000.000	0.000	0.000	0.000	0.000	0.000	16.610	783	824	783	824	80	560	100	1173	"T46"
0	0	0	19	4	5	"Akt1"	"P31749"	12810	27700	100	4843	4842	286	5	4482	4482	4485	332	7	57	18	0	387372	1.075	100000.000	100000.000	0.000	0.000	0.000	0.000	0.000	16.610	361	360	361	360	80	560	100	1174	"T450"
0	0	0	19	5	5	"Akt1"	"P31749"	13300	27680	120	4655	4706	461	9	4464	4464	4515	533	11	12	2	0	564681	0.358	100000.000	100000.000	0.000	0.000	0.000	0.000	0.000	16.610	191	242	191	242	120	820	100	1175	"T450"
0	0	0	19	6	5	"Akt1"	"P31749"	13800	27690	110	4916	4904	332	6	4443	4443	4479	552	12	41	2	0	392304	0.770	100000.000	100000.000	0.000	0.000	0.000	0.000	0.000	16.610	473	461	473	461	80	656	100	1176	"T450"
0	0	0	19	7	5	"Bax"	"Q07812"	14300	27680	110	10487	10281	1045	10	4431	4431	4456	327	7	100	100	0	822487	17.813	100000.000	100000.000	0.000	0.000	0.000	0.000	0.000	16.610	6056	5850	6056	5850	80	656	100	1177	"S163"
0	0	0	19	8	5	"Bax"	"Q07812"	14800	27680	120	10290	9419	3859	40	4448	4448	4461	695	15	84	83	0	1130226	7.134	100000.000	100000.000	0.000	0.000	0.000	0.000	0.000	16.610	5842	4971	5842	4971	120	820	100	1178	"S163"
0	0	0	19	9	5	"Bax"	"Q07812"	15300	27660	110	10494	10272	1477	14	4504	4504	4541	602	13	96	96	0	821758	9.520	100000.000	100000.000	0.000	0.000	0.000	0.000	0.000	16.610	5990	5768	5990	5768	80	656	100	1179	"S163"
0	0	0	19	1	6	"CFTR"	"P13569"	11310	28340	180	5668	5603	612	10	4583	4583	4651	1191	25	44	0	0	1434419	0.799	100000.000	100000.000	0.000	0.000	0.000	0.000	0.000	16.610	1085	1020	1085	1020	256	1924	100	1180	"S813"
0	0	0	19	2	6	"CFTR"	"P13569"	11810	28340	160	5845	5807	753	12	4593	4593	4663	1273	27	48	1	0	1207958	0.899	100000.000	100000.000	0.000	0.000	0.000	0.000	0.000	16.610	1252	1214	1252	1214	208	1512	100	1181	"S813"
0	0	0	19	3	6	"CFTR"	"P13569"	12320	28340	170	5661	5677	959	16	4514	4514	4561	1129	24	50	1	0	1180769	0.988	100000.000	100000.000	0.000	0.000	0.000	0.000	0.000	16.610	1147	1163	1147	1163	208	1660	100	1182	"S813"
0	0	0	19	4	6	"Crk "	"P46108"	12810	28330	180	5627	6137	4476	72	4536	4536	4575	539	11	87	52	0	1571004	2.898	100000.000	100000.000	0.000	0.000	0.000	0.000	0.000	16.610	1091	1601	1091	1601	256	1924	100	1183	"Y108"
0	0	0	19	5	6	"Crk "	"P46108"	13310	28330	180	5600	5799	1616	27	4453	4453	4504	657	14	86	34	0	1484442	1.971	100000.000	100000.000	0.000	0.000	0.000	0.000	0.000	16.610	1147	1346	1147	1346	256	1924	100	1184	"Y108"
0	0	0	19	6	6	"Crk "	"P46108"	13810	28320	180	5504	5485	720	13	4442	4442	4507	875	19	62	3	0	1404100	1.118	100000.000	100000.000	0.000	0.000	0.000	0.000	0.000	16.610	1062	1043	1062	1043	256	1924	100	1185	"Y108"
0	0	0	19	7	6	"EGFR"	"P00533"	14300	28320	100	6134	6070	768	12	4405	4405	4426	319	7	95	93	0	485584	5.154	100000.000	100000.000	0.000	0.000	0.000	0.000	0.000	16.610	1729	1665	1729	1665	80	560	100	1186	"S1070"
0	0	0	19	8	6	"EGFR"	"P00533"	14800	28320	90	6307	6269	412	6	4424	4424	4436	262	5	100	100	0	325991	6.996	100000.000	100000.000	0.000	0.000	0.000	0.000	0.000	16.610	1883	1845	1883	1845	52	420	100	1187	"S1070"
0	0	0	19	9	6	"EGFR"	"P00533"	15300	28320	100	6124	5854	1028	17	4436	4436	4445	368	8	80	71	0	468282	3.829	100000.000	100000.000	0.000	0.000	0.000	0.000	0.000	16.610	1688	1418	1688	1418	80	560	100	1188	"S1070"
-75	0	0	19	1	7	"empty"	"empty"	11280	28960	200	4508	4548	547	12	4518	4518	4557	773	16	1	1	0	1437092	-0.012	100000.000	100000.000	0.000	0.000	0.000	0.000	0.000	16.610	-10	30	-10	30	316	2384	100	1189	"empty"
-75	0	0	19	2	7	"empty"	"empty"	11780	28960	200	4454	4510	640	14	4551	4551	4575	660	14	1	1	0	1425124	-0.098	100000.000	100000.000	0.000	0.000	0.000	0.000	0.000	16.610	-97	-41	-97	-41	316	2384	100	1190	"empty"
-75	0	0	19	3	7	"empty"	"empty"	12280	28960	200	4373	4382	268	6	4514	4514	4534	499	11	1	0	0	1384841	-0.305	100000.000	100000.000	0.000	0.000	0.000	0.000	0.000	16.610	-141	-132	-141	-132	316	2384	100	1191	"empty"
-75	0	0	19	4	7	"empty"	"empty"	12780	28960	200	4388	4423	386	8	4515	4515	4543	430	9	1	0	0	1397622	-0.279	100000.000	100000.000	0.000	0.000	0.000	0.000	0.000	16.610	-127	-92	-127	-92	316	2384	100	1192	"empty"
-75	0	0	19	5	7	"empty"	"empty"	13280	28960	200	4443	4452	295	6	4477	4477	4582	1484	32	0	0	0	1406757	-0.088	100000.000	100000.000	0.000	0.000	0.000	0.000	0.000	16.610	-34	-25	-34	-25	316	2384	100	1193	"empty"
-75	0	0	19	6	7	"empty"	"empty"	13780	28960	200	4328	4393	516	11	4473	4473	4611	1640	35	0	0	0	1388135	-0.133	100000.000	100000.000	0.000	0.000	0.000	0.000	0.000	16.610	-145	-80	-145	-80	316	2384	100	1194	"empty"
0	0	0	19	7	7	"GLQAWPG-pS-AIPQFLG_100"	"GLQAWPG-pS-AIPQFLG_100"	14310	28950	100	32190	24047	13223	54	4443	4443	4475	512	11	96	93	0	1923725	38.227	100000.000	100000.000	0.000	0.000	0.000	0.000	0.000	16.610	27747	19604	27747	19604	80	560	100	1195	"GLQAWPG-pS-AIPQFLG_100"
0	0	0	19	8	7	"GLQAWPG-pS-AIPQFLG_100"	"GLQAWPG-pS-AIPQFLG_100"	14800	28950	110	33102	24205	13697	56	4471	4471	4493	363	8	88	86	0	1936428	54.303	100000.000	100000.000	0.000	0.000	0.000	0.000	0.000	16.610	28631	19734	28631	19734	80	656	100	1196	"GLQAWPG-pS-AIPQFLG_100"
0	0	0	19	9	7	"GLQAWPG-pS-AIPQFLG_100"	"GLQAWPG-pS-AIPQFLG_100"	15300	28950	110	24351	22398	13673	61	4550	4550	4709	1641	34	76	70	0	1791817	10.779	100000.000	100000.000	0.000	0.000	0.000	0.000	0.000	16.610	19801	17848	19801	17848	80	656	100	1197	"GLQAWPG-pS-AIPQFLG_100"
0	0	0	20	1	1	"Bcl-2"	"P10415"	15780	25030	200	4305	4363	365	8	4305	4305	4338	468	10	11	1	0	1378803	0.053	0.000	100000.000	0.000	0.000	0.000	0.000	0.000	Error	0	58	0	58	316	2384	100	1198	"S87"
0	0	0	20	2	1	"Bcl-2"	"P10415"	16280	25030	90	4878	4830	326	6	4377	4377	4445	1590	35	0	0	0	251138	0.242	100000.000	100000.000	0.000	0.000	0.000	0.000	0.000	16.610	501	453	501	453	52	420	100	1199	"S87"
0	0	0	20	3	1	"Bcl-2"	"P10415"	16770	25030	200	4576	5194	2672	51	4427	4427	4629	1414	30	8	6	0	1641285	0.400	100000.000	100000.000	0.000	0.000	0.000	0.000	0.000	16.610	149	767	149	767	316	2384	100	1200	"S87"
0	0	0	20	4	1	"Casp3 "	"P42574"	17270	25040	130	11288	10759	2281	21	4419	4419	4454	588	13	94	93	0	1291039	10.723	100000.000	100000.000	0.000	0.000	0.000	0.000	0.000	16.610	6869	6340	6869	6340	120	940	100	1201	"S150"
0	0	0	20	5	1	"Casp3 "	"P42574"	17760	25030	120	11477	11496	1974	17	4405	4405	4473	894	19	98	97	0	1379529	7.856	100000.000	100000.000	0.000	0.000	0.000	0.000	0.000	16.610	7072	7091	7072	7091	120	820	100	1202	"S150"
0	0	0	20	6	1	"Casp3 "	"P42574"	18260	25040	140	11775	11577	3318	28	4430	4430	4649	1881	40	89	86	0	1805943	3.683	100000.000	100000.000	0.000	0.000	0.000	0.000	0.000	16.610	7345	7147	7345	7147	156	1140	100	1203	"S150"
0	0	0	20	7	1	"CD19"	"P15391"	18790	25040	160	4667	6027	4121	68	4424	4424	5103	2952	57	13	7	0	1253582	0.313	100000.000	100000.000	0.000	0.000	0.000	0.000	0.000	16.610	243	1603	243	1603	208	1512	100	1204	"Y500"
0	0	0	20	8	1	"CD19"	"P15391"	19260	25020	120	5086	5000	705	14	4272	4272	4613	1980	42	0	0	0	599955	0.195	100000.000	100000.000	0.000	0.000	0.000	0.000	0.000	16.610	814	728	814	728	120	820	100	1205	"Y500"
0	0	0	20	9	1	"CD19"	"P15391"	19770	25020	130	5426	5839	2338	40	4220	4220	4620	2332	50	17	5	0	700664	0.523	100000.000	100000.000	0.000	0.000	0.000	0.000	0.000	16.610	1206	1619	1206	1619	120	940	100	1206	"Y500"
0	0	0	20	1	2	"EP300"	"Q09472"	15770	25670	200	4549	4599	490	10	4473	4473	4490	696	15	2	1	0	1453180	0.157	100000.000	100000.000	0.000	0.000	0.000	0.000	0.000	16.610	76	126	76	126	316	2384	100	1207	"S2366"
0	0	0	20	2	2	"EP300"	"Q09472"	16270	25670	200	4545	4582	589	12	4491	4491	4527	773	17	1	0	0	1447824	0.071	100000.000	100000.000	0.000	0.000	0.000	0.000	0.000	16.610	54	91	54	91	316	2384	100	1208	"S2366"
0	0	0	20	3	2	"EP300"	"Q09472"	16770	25670	200	4598	4680	1788	38	4512	4512	4659	1093	23	1	0	0	1478855	0.019	100000.000	100000.000	0.000	0.000	0.000	0.000	0.000	16.610	86	168	86	168	316	2384	100	1209	"S2366"
0	0	0	20	4	2	"fyn"	"P06241"	17280	25680	70	5163	5604	2677	47	4416	4416	4460	667	14	56	12	0	179329	1.715	100000.000	100000.000	0.000	0.000	0.000	0.000	0.000	16.610	747	1188	747	1188	32	236	100	1210	"Y531"
0	0	0	20	5	2	"fyn"	"P06241"	17770	25660	200	4418	4472	371	8	4399	4399	4466	820	18	4	0	0	1413170	0.007	100000.000	100000.000	0.000	0.000	0.000	0.000	0.000	16.610	19	73	19	73	316	2384	100	1211	"Y531"
0	0	0	20	6	2	"fyn"	"P06241"	18270	25660	200	4314	4420	584	13	4328	4328	4531	1650	36	0	0	0	1396761	-0.067	100000.000	100000.000	0.000	0.000	0.000	0.000	0.000	16.610	-14	92	-14	92	316	2384	100	1212	"Y531"
0	0	0	20	7	2	"Grb2"	"P62993"	18750	25660	140	4700	5561	2716	48	4278	4278	4736	2331	49	12	5	0	867524	0.354	100000.000	100000.000	0.000	0.000	0.000	0.000	0.000	16.610	422	1283	422	1283	156	1140	100	1213	"Y209"
0	0	0	20	8	2	"Grb2"	"P62993"	19280	25650	170	4433	6407	5200	81	4201	4201	4689	2709	57	17	10	0	1332592	0.634	100000.000	100000.000	0.000	0.000	0.000	0.000	0.000	16.610	232	2206	232	2206	208	1660	100	1214	"Y209"
0	0	0	20	9	2	"Grb2"	"P62993"	19770	25650	170	4465	5563	3540	63	4192	4192	4770	2780	58	9	4	0	1157013	0.285	100000.000	100000.000	0.000	0.000	0.000	0.000	0.000	16.610	273	1371	273	1371	208	1660	100	1215	"Y209"
0	0	0	20	1	3	"IKK-beta "	"O14920"	15790	26350	90	5670	5614	914	16	4326	4326	4350	609	14	86	67	0	291919	2.076	100000.000	100000.000	0.000	0.000	0.000	0.000	0.000	16.610	1344	1288	1344	1288	52	420	100	1216	"Y188"
0	0	0	20	2	3	"IKK-beta "	"O14920"	16280	26330	80	5894	6008	1848	30	4441	4441	4448	305	6	98	94	0	312439	5.115	100000.000	100000.000	0.000	0.000	0.000	0.000	0.000	16.610	1453	1567	1453	1567	52	340	100	1217	"Y188"
0	0	0	20	3	3	"IKK-beta "	"O14920"	16790	26320	90	5915	6463	4073	63	4475	4475	4513	520	11	96	92	0	336082	3.750	100000.000	100000.000	0.000	0.000	0.000	0.000	0.000	16.610	1440	1988	1440	1988	52	420	100	1218	"Y188"
0	0	0	20	4	3	"IRAK1"	"P51617"	17280	26330	200	4348	4269	1701	39	4447	4447	4500	1029	22	1	0	0	1349010	-0.224	100000.000	100000.000	0.000	0.000	0.000	0.000	0.000	16.610	-99	-178	-99	-178	316	2384	100	1219	"T100"
0	0	0	20	5	3	"IRAK1"	"P51617"	17780	26320	200	4259	4315	3487	80	4416	4416	4523	1257	27	0	0	0	1363582	-0.165	100000.000	100000.000	0.000	0.000	0.000	0.000	0.000	16.610	-157	-101	-157	-101	316	2384	100	1220	"T100"
0	0	0	20	6	3	"IRAK1"	"P51617"	18270	26320	200	4195	4223	1243	29	4393	4393	4495	1021	22	4	2	0	1334553	-0.266	100000.000	100000.000	0.000	0.000	0.000	0.000	0.000	16.610	-198	-170	-198	-170	316	2384	100	1221	"T100"
0	0	0	20	7	3	"IRF-7 "	"Q92985"	18770	26330	80	4788	5187	1490	28	4262	4262	4459	1303	29	15	9	0	269700	0.559	100000.000	100000.000	0.000	0.000	0.000	0.000	0.000	16.610	526	925	526	925	52	340	100	1222	"S471"
0	0	0	20	8	3	"IRF-7 "	"Q92985"	19280	26320	90	5116	5437	1446	26	4220	4220	4410	1629	36	13	7	0	282735	0.630	100000.000	100000.000	0.000	0.000	0.000	0.000	0.000	16.610	896	1217	896	1217	52	420	100	1223	"S471"
0	0	0	20	9	3	"IRF-7 "	"Q92985"	19770	26310	200	4419	5095	2647	51	4272	4272	4755	2488	52	6	4	0	1609938	0.137	100000.000	100000.000	0.000	0.000	0.000	0.000	0.000	16.610	147	823	147	823	316	2384	100	1224	"S471"
0	0	0	20	1	4	"Lyn "	"P07948"	15780	26980	200	4499	4507	279	6	4489	4489	4500	633	14	1	0	0	1424120	0.011	100000.000	100000.000	0.000	0.000	0.000	0.000	0.000	16.610	10	18	10	18	316	2384	100	1225	"Y507"
0	0	0	20	2	4	"Lyn "	"P07948"	16280	26980	200	4616	4629	213	4	4561	4561	4564	385	8	6	0	0	1462664	0.169	100000.000	100000.000	0.000	0.000	0.000	0.000	0.000	16.610	55	68	55	68	316	2384	100	1226	"Y507"
0	0	0	20	3	4	"Lyn "	"P07948"	16780	26980	200	4632	4668	651	13	4584	4584	4787	1477	30	0	0	0	1475053	-0.081	100000.000	100000.000	0.000	0.000	0.000	0.000	0.000	16.610	48	84	48	84	316	2384	100	1227	"Y507"
0	0	0	20	4	4	"MAVS"	"Q7Z434"	17290	26970	90	10421	10593	1726	16	4533	4533	4638	1588	34	100	96	0	550858	3.750	100000.000	100000.000	0.000	0.000	0.000	0.000	0.000	16.610	5888	6060	5888	6060	52	420	100	1228	"S233/4"
0	0	0	20	5	4	"MAVS"	"Q7Z434"	17780	26980	90	10276	10249	575	5	4468	4468	4497	531	11	100	100	0	532961	10.832	100000.000	100000.000	0.000	0.000	0.000	0.000	0.000	16.610	5808	5781	5808	5781	52	420	100	1229	"S233/4"
0	0	0	20	6	4	"MAVS"	"Q7Z434"	18280	26980	100	10302	9904	2403	24	4344	4344	4461	1436	32	91	86	0	792308	3.790	100000.000	100000.000	0.000	0.000	0.000	0.000	0.000	16.610	5958	5560	5958	5560	80	560	100	1230	"S233/4"
0	0	0	20	7	4	"Mek2"	"P36507"	18790	26970	130	6208	6955	3726	53	4283	4283	4605	2251	48	24	6	0	834582	1.044	100000.000	100000.000	0.000	0.000	0.000	0.000	0.000	16.610	1925	2672	1925	2672	120	940	100	1231	"s226"
0	0	0	20	8	4	"Mek2"	"P36507"	19280	26970	150	6659	8753	6300	71	4182	4182	4754	2739	57	42	16	0	1365490	1.460	100000.000	100000.000	0.000	0.000	0.000	0.000	0.000	16.610	2477	4571	2477	4571	156	1272	100	1232	"s226"
0	0	0	20	9	4	"Mek2"	"P36507"	19780	26960	150	6592	8239	5355	64	4159	4159	4604	2487	54	46	14	0	1285314	1.462	100000.000	100000.000	0.000	0.000	0.000	0.000	0.000	16.610	2433	4080	2433	4080	156	1272	100	1233	"s226"
0	0	0	20	1	5	"PKCE"	"Q02156"	15790	27610	130	10655	9669	2253	23	4496	4496	4553	659	14	87	86	0	1160283	7.763	100000.000	100000.000	0.000	0.000	0.000	0.000	0.000	16.610	6159	5173	6159	5173	120	940	100	1234	"T566"
0	0	0	20	2	5	"PKCE"	"Q02156"	16290	27610	130	10742	9930	2137	21	4502	4502	4587	1182	25	88	87	0	1191580	4.520	100000.000	100000.000	0.000	0.000	0.000	0.000	0.000	16.610	6240	5428	6240	5428	120	940	100	1235	"T566"
0	0	0	20	3	5	"PKCE"	"Q02156"	16780	27610	110	10771	10617	734	6	4523	4523	4731	1881	39	100	100	0	849395	3.129	100000.000	100000.000	0.000	0.000	0.000	0.000	0.000	16.610	6248	6094	6248	6094	80	656	100	1236	"T566"
0	0	0	20	4	5	"PTEN"	"P60484"	17280	27620	110	6217	6339	1192	18	4487	4487	4555	869	19	95	48	0	507141	2.053	100000.000	100000.000	0.000	0.000	0.000	0.000	0.000	16.610	1730	1852	1730	1852	80	656	100	1237	"Y240"
0	0	0	20	5	5	"PTEN"	"P60484"	17780	27610	110	6111	6152	452	7	4415	4415	4498	959	21	98	25	0	492161	1.725	100000.000	100000.000	0.000	0.000	0.000	0.000	0.000	16.610	1696	1737	1696	1737	80	656	100	1238	"Y240"
0	0	0	20	6	5	"PTEN"	"P60484"	18290	27610	120	5997	5908	497	8	4297	4297	4372	1121	25	88	3	0	708931	1.370	100000.000	100000.000	0.000	0.000	0.000	0.000	0.000	16.610	1700	1611	1700	1611	120	820	100	1239	"Y240"
0	0	0	20	7	5	"Rab5A"	"P20339"	18790	27600	80	4793	5138	1630	31	4231	4231	4304	591	13	44	15	0	267191	1.411	100000.000	100000.000	0.000	0.000	0.000	0.000	0.000	16.610	562	907	562	907	52	340	100	1240	"T202"
0	0	0	20	8	5	"Rab5A"	"P20339"	19280	27590	110	4855	6601	5177	78	4235	4235	4680	2611	55	17	13	0	528115	0.736	100000.000	100000.000	0.000	0.000	0.000	0.000	0.000	16.610	620	2366	620	2366	80	656	100	1241	"T202"
0	0	0	20	9	5	"Rab5A"	"P20339"	19780	27590	140	4484	6294	5299	84	4273	4273	4697	2084	44	15	10	0	981830	0.766	100000.000	100000.000	0.000	0.000	0.000	0.000	0.000	16.610	211	2021	211	2021	156	1140	100	1242	"T202"
0	0	0	20	1	6	"STAT3 "	"P40763"	15800	28260	80	5130	6192	5557	89	4364	4364	4350	274	6	88	84	0	321987	6.723	100000.000	100000.000	0.000	0.000	0.000	0.000	0.000	16.610	766	1828	766	1828	52	340	100	1243	"S727"
0	0	0	20	2	6	"STAT3 "	"P40763"	16300	28260	100	5404	5402	389	7	4472	4472	4479	255	5	96	93	0	432122	3.620	100000.000	100000.000	0.000	0.000	0.000	0.000	0.000	16.610	932	930	932	930	80	560	100	1244	"S727"
0	0	0	20	3	6	"STAT3 "	"P40763"	16790	28250	90	5451	5417	316	5	4446	4446	4504	1012	22	46	0	0	281667	0.902	100000.000	100000.000	0.000	0.000	0.000	0.000	0.000	16.610	1005	971	1005	971	52	420	100	1245	"S727"
0	0	0	20	4	6	"STAT6 "	"P42226"	17270	28230	110	4914	5287	2250	42	4505	4505	5211	5512	105	2	2	0	422984	0.014	100000.000	100000.000	0.000	0.000	0.000	0.000	0.000	16.610	409	782	409	782	80	656	100	1246	"Y641"
0	0	0	20	5	6	"STAT6 "	"P42226"	17780	28260	140	4918	4903	381	7	4429	4429	4518	1157	25	3	0	0	764877	0.333	100000.000	100000.000	0.000	0.000	0.000	0.000	0.000	16.610	489	474	489	474	156	1140	100	1247	"Y641"
0	0	0	20	6	6	"STAT6 "	"P42226"	18280	28240	150	4926	4962	462	9	4362	4362	4420	1121	25	7	1	0	774091	0.483	100000.000	100000.000	0.000	0.000	0.000	0.000	0.000	16.610	564	600	564	600	156	1272	100	1248	"Y641"
0	0	0	20	7	6	"Catalase"	"Q14790"	18790	28250	170	10133	10194	1913	18	4331	4331	4386	628	14	96	95	0	2120400	9.248	100000.000	100000.000	0.000	0.000	0.000	0.000	0.000	16.610	5802	5863	5802	5863	208	1660	100	1249	"Y448"
0	0	0	20	8	6	"Catalase"	"Q14790"	19290	28250	180	12134	14005	7420	52	4296	4296	4850	2831	58	88	84	0	3585328	3.234	100000.000	100000.000	0.000	0.000	0.000	0.000	0.000	16.610	7838	9709	7838	9709	256	1924	100	1250	"Y448"
0	0	0	20	9	6	"Catalase"	"Q14790"	19790	28240	170	19556	23347	11449	49	4338	4338	4935	3101	62	99	97	0	4856121	5.937	100000.000	100000.000	0.000	0.000	0.000	0.000	0.000	16.610	15218	19009	15218	19009	208	1660	100	1251	"Y448"
-75	0	0	20	1	7	"empty"	"empty"	15770	28890	200	4537	4542	265	5	4417	4417	4471	1115	24	0	0	0	1435197	0.064	100000.000	100000.000	0.000	0.000	0.000	0.000	0.000	16.610	120	125	120	125	316	2384	100	1252	"empty"
-75	0	0	20	2	7	"empty"	"empty"	16270	28890	200	4517	4540	262	5	4482	4482	4565	1485	32	0	0	0	1434655	-0.017	100000.000	100000.000	0.000	0.000	0.000	0.000	0.000	16.610	35	58	35	58	316	2384	100	1253	"empty"
-75	0	0	20	3	7	"empty"	"empty"	16770	28890	200	4507	4574	661	14	4472	4472	4526	1152	25	1	1	0	1445363	0.042	100000.000	100000.000	0.000	0.000	0.000	0.000	0.000	16.610	35	102	35	102	316	2384	100	1254	"empty"
-75	0	0	20	4	7	"empty"	"empty"	17270	28890	200	4432	4654	2766	59	4462	4462	4491	678	15	1	0	0	1470813	0.240	100000.000	100000.000	0.000	0.000	0.000	0.000	0.000	16.610	-30	192	-30	192	316	2384	100	1255	"empty"
-75	0	0	20	5	7	"empty"	"empty"	17770	28890	200	4408	4528	1240	27	4413	4413	4454	649	14	1	0	0	1430991	0.114	100000.000	100000.000	0.000	0.000	0.000	0.000	0.000	16.610	-5	115	-5	115	316	2384	100	1256	"empty"
-75	0	0	20	6	7	"empty"	"empty"	18270	28890	200	4330	4368	381	8	4390	4390	4449	892	20	1	0	0	1380345	-0.091	100000.000	100000.000	0.000	0.000	0.000	0.000	0.000	16.610	-60	-22	-60	-22	316	2384	100	1257	"empty"
0	0	0	20	7	7	"Control-Spot"	"Human_IgG"	18790	28890	170	7593	8046	2543	31	4327	4327	4413	642	14	91	90	0	1673520	5.659	100000.000	100000.000	0.000	0.000	0.000	0.000	0.000	16.610	3266	3719	3266	3719	208	1660	100	1258	"Control-Spot"
0	0	0	20	8	7	"Control-Spot"	"Human_IgG"	19300	28880	170	9072	10006	4505	45	4283	4283	4599	1637	35	96	95	0	2081334	3.303	100000.000	100000.000	0.000	0.000	0.000	0.000	0.000	16.610	4789	5723	4789	5723	208	1660	100	1259	"Control-Spot"
0	0	0	20	9	7	"Control-Spot"	"Human_IgG"	19790	28880	150	11224	15407	9364	60	4271	4271	4756	2824	59	98	66	0	2403464	3.772	100000.000	100000.000	0.000	0.000	0.000	0.000	0.000	16.610	6953	11136	6953	11136	156	1272	100	1260	"Control-Spot"
0	0	0	21	1	1	"Akt1"	"P31749"	2320	29700	110	7187	7541	3016	39	4593	4593	4833	1763	36	85	11	0	603241	1.536	100000.000	100000.000	0.000	0.000	0.000	0.000	0.000	16.610	2594	2948	2594	2948	80	656	100	1261	"T308"
0	0	0	21	2	1	"Akt1"	"P31749"	2810	29690	120	6642	6588	1490	22	4483	4483	4724	1379	29	75	24	0	790572	1.352	100000.000	100000.000	0.000	0.000	0.000	0.000	0.000	16.610	2159	2105	2159	2105	120	820	100	1262	"T308"
0	0	0	21	3	1	"Akt1"	"P31749"	3310	29670	120	7023	6742	1388	20	4424	4424	4516	651	14	88	80	0	809088	3.419	100000.000	100000.000	0.000	0.000	0.000	0.000	0.000	16.610	2599	2318	2599	2318	120	820	100	1263	"T308"
0	0	0	21	4	1	"A-Raf"	"P10398"	3810	29660	90	11016	10888	1923	17	4478	4478	4527	444	9	98	96	0	566179	14.327	100000.000	100000.000	0.000	0.000	0.000	0.000	0.000	16.610	6538	6410	6538	6410	52	420	100	1264	"Y302"
0	0	0	21	5	1	"A-Raf"	"P10398"	4310	29660	80	11432	11478	2167	18	4700	4700	4727	1392	29	96	94	0	596845	4.850	100000.000	100000.000	0.000	0.000	0.000	0.000	0.000	16.610	6732	6778	6732	6778	52	340	100	1265	"Y302"
0	0	0	21	6	1	"A-Raf"	"P10398"	4810	29640	90	11418	10943	2553	23	4773	4773	4695	663	14	92	90	0	569032	9.424	100000.000	100000.000	0.000	0.000	0.000	0.000	0.000	16.610	6645	6170	6645	6170	52	420	100	1266	"Y302"
0	0	0	21	7	1	"Cdk4"	"P11802"	5310	29650	200	4758	4708	420	8	4658	4658	4680	459	9	6	0	0	1487714	0.061	100000.000	100000.000	0.000	0.000	0.000	0.000	0.000	16.610	100	50	100	50	316	2384	100	1267	"S150"
0	0	0	21	8	1	"Cdk4"	"P11802"	5810	29650	200	4794	4957	2236	45	4726	4726	4753	993	20	2	1	0	1566466	0.205	100000.000	100000.000	0.000	0.000	0.000	0.000	0.000	16.610	68	231	68	231	316	2384	100	1268	"S150"
0	0	0	21	9	1	"Cdk4"	"P11802"	6310	29640	200	4713	4707	225	4	4714	4714	4728	1332	28	0	0	0	1487396	-0.016	100000.000	100000.000	0.000	0.000	0.000	0.000	0.000	16.610	-1	-7	-1	-7	316	2384	100	1269	"S150"
0	0	0	21	1	2	"CREB "	"P16220"	2310	30320	200	5044	5243	921	17	4867	4867	4966	1035	20	16	3	0	1656820	0.268	100000.000	100000.000	0.000	0.000	0.000	0.000	0.000	16.610	177	376	177	376	316	2384	100	1270	"S111"
0	0	0	21	2	2	"CREB "	"P16220"	2810	30320	200	4959	5406	1834	33	4796	4796	4919	1363	27	11	6	0	1708305	0.357	100000.000	100000.000	0.000	0.000	0.000	0.000	0.000	16.610	163	610	163	610	316	2384	100	1271	"S111"
0	0	0	21	3	2	"CREB "	"P16220"	3310	30310	80	5721	5684	598	10	4738	4738	4825	1487	30	15	0	0	295567	0.578	100000.000	100000.000	0.000	0.000	0.000	0.000	0.000	16.610	983	946	983	946	52	340	100	1272	"S111"
0	0	0	21	4	2	"DVL1"	"O14640"	3800	30310	200	4765	4763	364	7	4637	4637	4606	435	9	14	2	0	1505067	0.361	100000.000	100000.000	0.000	0.000	0.000	0.000	0.000	16.610	128	126	128	126	316	2384	100	1273	"S679"
0	0	0	21	5	2	"DVL1"	"O14640"	4300	30310	70	4874	4858	240	4	4618	4618	4600	304	6	40	9	0	155470	0.849	100000.000	100000.000	0.000	0.000	0.000	0.000	0.000	16.610	256	240	256	240	32	236	100	1274	"S679"
0	0	0	21	6	2	"DVL1"	"O14640"	4830	30300	70	4763	4750	251	5	4533	4533	4650	911	19	0	0	0	152009	0.110	100000.000	100000.000	0.000	0.000	0.000	0.000	0.000	16.610	230	217	230	217	32	236	100	1275	"S679"
0	0	0	21	7	2	"IFNAR1 "	"P17181"	5310	30310	130	4902	4921	395	8	4529	4529	4599	570	12	24	1	0	590527	0.565	100000.000	100000.000	0.000	0.000	0.000	0.000	0.000	16.610	373	392	373	392	120	940	100	1276	"Y466"
0	0	0	21	8	2	"IFNAR1 "	"P17181"	5830	30300	90	4807	4795	237	4	4526	4526	4562	523	11	15	0	0	249329	0.446	100000.000	100000.000	0.000	0.000	0.000	0.000	0.000	16.610	281	269	281	269	52	420	100	1277	"Y466"
0	0	0	21	9	2	"IFNAR1 "	"P17181"	6310	30300	130	4762	4764	237	4	4552	4552	4580	304	6	38	4	0	571627	0.605	100000.000	100000.000	0.000	0.000	0.000	0.000	0.000	16.610	210	212	210	212	120	940	100	1278	"Y466"
0	0	0	21	1	3	"Jak1 "	"P23458"	2310	30970	150	5758	6100	1372	22	4840	4840	5044	2172	43	28	1	0	951603	0.486	100000.000	100000.000	0.000	0.000	0.000	0.000	0.000	16.610	918	1260	918	1260	156	1272	100	1279	"Y1034"
0	0	0	21	2	3	"Jak1 "	"P23458"	2820	30960	140	6682	6438	1742	27	4646	4646	4716	963	20	60	52	0	1004381	1.788	100000.000	100000.000	0.000	0.000	0.000	0.000	0.000	16.610	2036	1792	2036	1792	156	1140	100	1280	"Y1034"
0	0	0	21	3	3	"Jak1 "	"P23458"	3300	30970	120	7060	7156	2796	39	4659	4659	4726	964	20	71	60	0	858779	2.521	100000.000	100000.000	0.000	0.000	0.000	0.000	0.000	16.610	2401	2497	2401	2497	120	820	100	1281	"Y1034"
0	0	0	21	4	3	"Jun "	"P05412"	3800	30960	200	3791	3937	1384	35	4577	4577	4558	538	11	1	1	0	1244054	-1.154	100000.000	100000.000	0.000	0.000	0.000	0.000	0.000	16.610	-786	-640	-786	-640	316	2384	100	1282	"S63"
0	0	0	21	5	3	"Jun "	"P05412"	4300	30960	200	3779	3829	391	10	4551	4551	4531	388	8	0	0	0	1209888	-1.809	100000.000	100000.000	0.000	0.000	0.000	0.000	0.000	16.610	-772	-722	-772	-722	316	2384	100	1283	"S63"
0	0	0	21	6	3	"Jun "	"P05412"	4800	30960	200	3848	3888	433	11	4511	4511	4566	441	9	1	0	0	1228561	-1.537	100000.000	100000.000	0.000	0.000	0.000	0.000	0.000	16.610	-663	-623	-663	-623	316	2384	100	1284	"S63"
0	0	0	21	7	3	"Lck"	"P06239"	5300	30970	130	5982	5972	521	8	4519	4519	4557	422	9	97	86	0	716675	3.353	100000.000	100000.000	0.000	0.000	0.000	0.000	0.000	16.610	1463	1453	1463	1453	120	940	100	1285	"Y192"
0	0	0	21	8	3	"Lck"	"P06239"	5810	30960	130	6267	6202	452	7	4631	4631	4636	335	7	98	97	0	744230	4.675	100000.000	100000.000	0.000	0.000	0.000	0.000	0.000	16.610	1636	1571	1636	1571	120	940	100	1286	"Y192"
0	0	0	21	9	3	"Lck"	"P06239"	6310	30950	130	6331	6181	642	10	4621	4621	4612	337	7	93	92	0	741766	4.656	100000.000	100000.000	0.000	0.000	0.000	0.000	0.000	16.610	1710	1560	1710	1560	120	940	100	1287	"Y192"
0	0	0	21	1	4	"Mlk3"	"Q16584"	2310	31600	200	4517	4567	728	15	4531	4531	4901	1935	39	1	0	0	1443029	-0.173	100000.000	100000.000	0.000	0.000	0.000	0.000	0.000	16.610	-14	36	-14	36	316	2384	100	1288	"T277"
0	0	0	21	2	4	"Mlk3"	"Q16584"	2810	31600	200	4294	4293	906	21	4311	4311	4383	696	15	3	1	0	1356596	-0.129	100000.000	100000.000	0.000	0.000	0.000	0.000	0.000	16.610	-17	-18	-17	-18	316	2384	100	1289	"T277"
0	0	0	21	3	4	"Mlk3"	"Q16584"	3310	31590	200	4312	4380	584	13	4310	4310	4412	755	17	9	1	0	1384004	-0.042	100000.000	100000.000	0.000	0.000	0.000	0.000	0.000	16.610	2	70	2	70	316	2384	100	1290	"T277"
0	0	0	21	4	4	"NFAT2 "	"O95644"	3810	31590	100	6863	6631	826	12	4353	4353	4480	1047	23	92	60	0	530460	2.054	100000.000	100000.000	0.000	0.000	0.000	0.000	0.000	16.610	2510	2278	2510	2278	80	560	100	1291	"S245"
0	0	0	21	5	4	"NFAT2 "	"O95644"	4330	31590	110	6581	6738	1194	17	4537	4537	4497	519	11	93	91	0	539067	4.318	100000.000	100000.000	0.000	0.000	0.000	0.000	0.000	16.610	2044	2201	2044	2201	80	656	100	1292	"S245"
0	0	0	21	6	4	"NFAT2 "	"O95644"	4820	31590	110	6576	6730	891	13	4667	4667	4698	1472	31	76	18	0	538413	1.380	100000.000	100000.000	0.000	0.000	0.000	0.000	0.000	16.610	1909	2063	1909	2063	80	656	100	1293	"S245"
0	0	0	21	7	4	"PI3-kinase p85 subunit beta"	"O00459"	5320	31590	90	6568	6496	919	14	4681	4681	4629	390	8	90	84	0	337805	4.787	100000.000	100000.000	0.000	0.000	0.000	0.000	0.000	16.610	1887	1815	1887	1815	52	420	100	1294	"Y605"
0	0	0	21	8	4	"PI3-kinase p85 subunit beta"	"O00459"	5810	31590	80	7012	6747	2198	32	4734	4734	4759	430	9	69	67	0	350854	4.623	100000.000	100000.000	0.000	0.000	0.000	0.000	0.000	16.610	2278	2013	2278	2013	52	340	100	1295	"Y605"
0	0	0	21	9	4	"PI3-kinase p85 subunit beta"	"O00459"	6320	31580	80	7126	6922	689	9	4716	4716	4715	331	7	96	94	0	359918	6.668	100000.000	100000.000	0.000	0.000	0.000	0.000	0.000	16.610	2410	2206	2410	2206	52	340	100	1296	"Y605"
0	0	0	21	1	5	"PDGFRb"	"P09619"	2300	32250	200	5006	5498	3370	61	4828	4828	4969	1291	25	9	4	0	1737424	0.410	100000.000	100000.000	0.000	0.000	0.000	0.000	0.000	16.610	178	670	178	670	316	2384	100	1297	"Y740"
0	0	0	21	2	5	"PDGFRb"	"P09619"	2810	32250	140	5043	5136	661	12	4769	4769	4888	1354	27	4	1	0	801185	0.183	100000.000	100000.000	0.000	0.000	0.000	0.000	0.000	16.610	274	367	274	367	156	1140	100	1298	"Y740"
0	0	0	21	3	5	"PDGFRb"	"P09619"	3320	32230	150	5158	5940	2318	39	4715	4715	4912	1423	28	23	12	0	926630	0.722	100000.000	100000.000	0.000	0.000	0.000	0.000	0.000	16.610	443	1225	443	1225	156	1272	100	1299	"Y740"
0	0	0	21	4	5	"Rack1"	"P63244"	3820	32240	160	5422	5405	393	7	4570	4570	4596	685	14	65	6	0	1124305	1.181	100000.000	100000.000	0.000	0.000	0.000	0.000	0.000	16.610	852	835	852	835	208	1512	100	1300	"Y194"
0	0	0	21	5	5	"Rack1"	"P63244"	4330	32240	170	5559	6784	4092	60	4559	4559	4929	3101	62	15	6	0	1411159	0.598	100000.000	100000.000	0.000	0.000	0.000	0.000	0.000	16.610	1000	2225	1000	2225	208	1660	100	1301	"Y194"
0	0	0	21	6	5	"Rack1"	"P63244"	4820	32240	180	5154	5187	383	7	4440	4440	4530	684	15	53	5	0	1327774	0.961	100000.000	100000.000	0.000	0.000	0.000	0.000	0.000	16.610	714	747	714	747	256	1924	100	1302	"Y194"
0	0	0	21	7	5	"SEK1 "	"P45985"	5320	32230	200	4239	4260	402	9	4443	4443	4498	699	15	2	0	0	1346161	-0.340	100000.000	100000.000	0.000	0.000	0.000	0.000	0.000	16.610	-204	-183	-204	-183	316	2384	100	1303	"T261"
0	0	0	21	8	5	"SEK1 "	"P45985"	5820	32230	200	4222	4299	838	19	4474	4474	4539	829	18	2	0	0	1358613	-0.290	100000.000	100000.000	0.000	0.000	0.000	0.000	0.000	16.610	-252	-175	-252	-175	316	2384	100	1304	"T261"
0	0	0	21	9	5	"SEK1 "	"P45985"	6320	32220	200	4241	4254	312	7	4497	4497	4539	778	17	0	0	0	1344376	-0.366	100000.000	100000.000	0.000	0.000	0.000	0.000	0.000	16.610	-256	-243	-256	-243	316	2384	100	1305	"T261"
0	0	0	21	1	6	"Smad3 "	"P84022"	2320	32910	150	5428	5461	669	12	4806	4806	4843	453	9	60	30	0	851843	1.364	100000.000	100000.000	0.000	0.000	0.000	0.000	0.000	16.610	622	655	622	655	156	1272	100	1306	"S423"
0	0	0	21	2	6	"Smad3 "	"P84022"	2820	32890	100	5753	5769	350	6	4771	4771	4766	388	8	97	81	0	461483	2.585	100000.000	100000.000	0.000	0.000	0.000	0.000	0.000	16.610	982	998	982	998	80	560	100	1307	"S423"
0	0	0	21	3	6	"Smad3 "	"P84022"	3320	32890	100	5599	5611	199	3	4679	4679	4657	285	6	98	96	0	448892	3.347	100000.000	100000.000	0.000	0.000	0.000	0.000	0.000	16.610	920	932	920	932	80	560	100	1308	"S423"
0	0	0	21	4	6	"TBK1 "	"Q9UHD2"	3820	32890	100	13423	12937	1735	13	4534	4534	4550	291	6	100	100	0	1034924	28.821	100000.000	100000.000	0.000	0.000	0.000	0.000	0.000	16.610	8889	8403	8889	8403	80	560	100	1309	"S172"
0	0	0	21	5	6	"TBK1 "	"Q9UHD2"	4330	32890	120	13024	11964	3047	25	4404	4404	4424	305	6	96	91	0	1435720	24.721	100000.000	100000.000	0.000	0.000	0.000	0.000	0.000	16.610	8620	7560	8620	7560	120	820	100	1310	"S172"
0	0	0	21	6	6	"TBK1 "	"Q9UHD2"	4810	32890	120	13448	12238	2934	23	4407	4407	4492	1288	28	90	88	0	1468619	6.014	100000.000	100000.000	0.000	0.000	0.000	0.000	0.000	16.610	9041	7831	9041	7831	120	820	100	1311	"S172"
0	0	0	21	7	6	"TrKA"	"P04629"	5330	32880	100	12851	12617	1076	8	4312	4312	4332	421	9	100	100	0	1009370	19.679	100000.000	100000.000	0.000	0.000	0.000	0.000	0.000	16.610	8539	8305	8539	8305	80	560	100	1312	"Y496"
0	0	0	21	8	6	"TrKA"	"P04629"	5820	32870	120	12155	10979	3269	29	4314	4314	4416	2160	48	83	80	0	1317532	3.038	100000.000	100000.000	0.000	0.000	0.000	0.000	0.000	16.610	7841	6665	7841	6665	120	820	100	1313	"Y496"
0	0	0	21	9	6	"TrKA"	"P04629"	6320	32890	110	12599	12110	1701	14	4355	4355	4419	973	22	96	96	0	968772	7.904	100000.000	100000.000	0.000	0.000	0.000	0.000	0.000	16.610	8244	7755	8244	7755	80	656	100	1314	"Y496"
-75	0	0	21	1	7	"empty"	"empty"	2310	33520	200	4801	4867	652	13	4686	4686	4670	1202	25	1	0	0	1537825	0.164	100000.000	100000.000	0.000	0.000	0.000	0.000	0.000	16.610	115	181	115	181	316	2384	100	1315	"empty"
-75	0	0	21	2	7	"empty"	"empty"	2810	33520	200	4743	4739	328	6	4615	4615	4650	1125	24	1	0	0	1497406	0.079	100000.000	100000.000	0.000	0.000	0.000	0.000	0.000	16.610	128	124	128	124	316	2384	100	1316	"empty"
-75	0	0	21	3	7	"empty"	"empty"	3310	33520	200	4641	4643	270	5	4534	4534	4577	1111	24	0	0	0	1467080	0.059	100000.000	100000.000	0.000	0.000	0.000	0.000	0.000	16.610	107	109	107	109	316	2384	100	1317	"empty"
-75	0	0	21	4	7	"empty"	"empty"	3810	33520	200	4558	4542	255	5	4484	4484	4470	474	10	2	0	0	1435131	0.152	100000.000	100000.000	0.000	0.000	0.000	0.000	0.000	16.610	74	58	74	58	316	2384	100	1318	"empty"
-75	0	0	21	5	7	"empty"	"empty"	4310	33520	200	4378	4397	287	6	4405	4405	4420	351	7	10	0	0	1389567	-0.066	100000.000	100000.000	0.000	0.000	0.000	0.000	0.000	16.610	-27	-8	-27	-8	316	2384	100	1319	"empty"
-75	0	0	21	6	7	"empty"	"empty"	4810	33520	200	4416	4428	231	5	4332	4332	4399	838	19	0	0	0	1399258	0.035	100000.000	100000.000	0.000	0.000	0.000	0.000	0.000	16.610	84	96	84	96	316	2384	100	1320	"empty"
-75	0	0	21	7	7	"empty"	"empty"	5310	33520	200	4241	4244	236	5	4338	4338	4417	989	22	0	0	0	1341131	-0.175	100000.000	100000.000	0.000	0.000	0.000	0.000	0.000	16.610	-97	-94	-97	-94	316	2384	100	1321	"empty"
-75	0	0	21	8	7	"empty"	"empty"	5810	33520	200	4321	4586	2052	44	4456	4456	4639	2089	45	3	1	0	1449072	-0.025	100000.000	100000.000	0.000	0.000	0.000	0.000	0.000	16.610	-135	130	-135	130	316	2384	100	1322	"empty"
-75	0	0	21	9	7	"empty"	"empty"	6310	33520	200	4323	4613	3055	66	4491	4491	4658	1916	41	1	0	0	1457558	-0.023	100000.000	100000.000	0.000	0.000	0.000	0.000	0.000	16.610	-168	122	-168	122	316	2384	100	1323	"empty"
0	0	0	22	1	1	"PLCG2"	"P16885"	6840	29640	130	7912	7876	1522	19	4690	4690	4651	598	12	95	90	0	945175	5.393	100000.000	100000.000	0.000	0.000	0.000	0.000	0.000	16.610	3222	3186	3222	3186	120	940	100	1324	"Y753"
0	0	0	22	2	1	"PLCG2"	"P16885"	7330	29640	120	7678	7597	1083	14	4681	4681	4591	672	14	94	92	0	911697	4.473	100000.000	100000.000	0.000	0.000	0.000	0.000	0.000	16.610	2997	2916	2997	2916	120	820	100	1325	"Y753"
0	0	0	22	3	1	"PLCG2"	"P16885"	7840	29640	120	7329	7395	1408	19	4532	4532	4494	577	12	91	90	0	887405	5.028	100000.000	100000.000	0.000	0.000	0.000	0.000	0.000	16.610	2797	2863	2797	2863	120	820	100	1326	"Y753"
0	0	0	22	4	1	"pyk2"	"Q14289"	8340	29650	140	16264	16246	1956	12	4467	4467	4483	590	13	98	98	0	2534392	19.937	100000.000	100000.000	0.000	0.000	0.000	0.000	0.000	16.610	11797	11779	11797	11779	156	1140	100	1327	"Y402"
0	0	0	22	5	1	"pyk2"	"Q14289"	8840	29650	150	16529	16546	1085	6	4397	4397	4490	1495	33	100	100	0	2581196	8.064	100000.000	100000.000	0.000	0.000	0.000	0.000	0.000	16.610	12132	12149	12132	12149	156	1272	100	1328	"Y402"
0	0	0	22	6	1	"pyk2"	"Q14289"	9340	29650	150	16434	16207	1906	11	4377	4377	4443	714	16	98	98	0	2528341	16.476	100000.000	100000.000	0.000	0.000	0.000	0.000	0.000	16.610	12057	11830	12057	11830	156	1272	100	1329	"Y402"
0	0	0	22	7	1	"STAM2"	"Q92783"	9840	29630	180	10753	10462	2012	19	4475	4475	4485	704	15	94	94	0	2678160	8.490	100000.000	100000.000	0.000	0.000	0.000	0.000	0.000	16.610	6278	5987	6278	5987	256	1924	100	1330	"Y371"
0	0	0	22	8	1	"STAM2"	"Q92783"	10330	29630	160	10778	10755	1524	14	4492	4492	4577	1873	40	98	97	0	2237075	3.298	100000.000	100000.000	0.000	0.000	0.000	0.000	0.000	16.610	6286	6263	6286	6263	208	1512	100	1331	"Y371"
0	0	0	22	9	1	"STAM2"	"Q92783"	10830	29630	170	10751	10688	1185	11	4516	4516	4562	1170	25	99	99	0	2223165	5.236	100000.000	100000.000	0.000	0.000	0.000	0.000	0.000	16.610	6235	6172	6235	6172	208	1660	100	1332	"Y371"
0	0	0	22	1	2	"STAT3 "	"P40763"	6850	30290	130	10045	10165	3040	29	4532	4532	4582	491	10	95	90	0	1219780	11.371	100000.000	100000.000	0.000	0.000	0.000	0.000	0.000	16.610	5513	5633	5513	5633	120	940	100	1333	"Y705"
0	0	0	22	2	2	"STAT3 "	"P40763"	7340	30290	130	10079	9989	1748	17	4574	4574	4592	406	8	99	98	0	1198719	13.293	100000.000	100000.000	0.000	0.000	0.000	0.000	0.000	16.610	5505	5415	5505	5415	120	940	100	1334	"Y705"
0	0	0	22	3	2	"STAT3 "	"P40763"	7850	30280	130	10166	10349	2032	19	4648	4648	4656	1216	26	97	96	0	1241871	4.682	100000.000	100000.000	0.000	0.000	0.000	0.000	0.000	16.610	5518	5701	5518	5701	120	940	100	1335	"Y705"
0	0	0	22	4	2	"STMN1"	"P16949"	8340	30290	120	5431	5411	642	11	4622	4622	4612	601	13	68	12	0	649346	1.329	100000.000	100000.000	0.000	0.000	0.000	0.000	0.000	16.610	809	789	809	789	120	820	100	1336	"S15"
0	0	0	22	5	2	"STMN1"	"P16949"	8830	30300	110	5432	5490	454	8	4655	4655	4633	428	9	97	37	0	439168	2.002	100000.000	100000.000	0.000	0.000	0.000	0.000	0.000	16.610	777	835	777	835	80	656	100	1337	"S15"
0	0	0	22	6	2	"STMN1"	"P16949"	9330	30290	120	5504	5457	303	5	4604	4604	4563	295	6	92	84	0	654865	3.031	100000.000	100000.000	0.000	0.000	0.000	0.000	0.000	16.610	900	853	900	853	120	820	100	1338	"S15"
0	0	0	22	7	2	"4E-BP1 "	"Q13541"	9830	30280	200	4565	4574	709	15	4598	4598	4584	499	10	3	0	0	1445284	-0.020	100000.000	100000.000	0.000	0.000	0.000	0.000	0.000	16.610	-33	-24	-33	-24	316	2384	100	1339	"S64"
0	0	0	22	8	2	"4E-BP1 "	"Q13541"	10330	30280	200	4482	4547	747	16	4519	4519	4511	503	11	5	1	0	1436698	0.072	100000.000	100000.000	0.000	0.000	0.000	0.000	0.000	16.610	-37	28	-37	28	316	2384	100	1340	"S64"
0	0	0	22	9	2	"4E-BP1 "	"Q13541"	10830	30270	200	4488	4612	2019	43	4499	4499	4540	1033	22	0	0	0	1457427	0.070	100000.000	100000.000	0.000	0.000	0.000	0.000	0.000	16.610	-11	113	-11	113	316	2384	100	1341	"S64"
0	0	0	22	1	3	"Tgfbr2"	"P37173"	6850	30930	200	4217	4321	927	21	4542	4542	4567	391	8	6	1	0	1365398	-0.629	100000.000	100000.000	0.000	0.000	0.000	0.000	0.000	16.610	-325	-221	-325	-221	316	2384	100	1342	"Y336"
0	0	0	22	2	3	"Tgfbr2"	"P37173"	7350	30920	200	4237	4209	449	10	4556	4556	4555	1075	23	0	0	0	1330020	-0.322	100000.000	100000.000	0.000	0.000	0.000	0.000	0.000	16.610	-319	-347	-319	-347	316	2384	100	1343	"Y336"
0	0	0	22	3	3	"Tgfbr2"	"P37173"	7850	30920	200	4181	4168	864	20	4616	4616	4554	1081	23	0	0	0	1317212	-0.357	100000.000	100000.000	0.000	0.000	0.000	0.000	0.000	16.610	-435	-448	-435	-448	316	2384	100	1344	"Y336"
0	0	0	22	4	3	"Bid "	"P55957"	8350	30930	90	8028	7674	1450	18	4585	4585	4530	315	6	88	86	0	399033	9.981	100000.000	100000.000	0.000	0.000	0.000	0.000	0.000	16.610	3443	3089	3443	3089	52	420	100	1345	"T54"
0	0	0	22	5	3	"Bid "	"P55957"	8850	30920	70	7904	7771	1005	12	4414	4414	4444	512	11	93	93	0	248660	6.498	100000.000	100000.000	0.000	0.000	0.000	0.000	0.000	16.610	3490	3357	3490	3357	32	236	100	1346	"T54"
0	0	0	22	6	3	"Bid "	"P55957"	9350	30920	80	6843	6648	1009	15	4466	4466	4484	339	7	90	90	0	345720	6.383	100000.000	100000.000	0.000	0.000	0.000	0.000	0.000	16.610	2377	2182	2377	2182	52	340	100	1347	"T54"
0	0	0	22	7	3	"caveolin-1"	"Q03135"	9840	30910	200	4423	4610	2065	44	4552	4552	4556	1308	28	1	1	0	1456863	0.041	100000.000	100000.000	0.000	0.000	0.000	0.000	0.000	16.610	-129	58	-129	58	316	2384	100	1348	"Y6"
0	0	0	22	8	3	"caveolin-1"	"Q03135"	10340	30910	200	4383	4363	405	9	4538	4538	4529	892	19	0	0	0	1378694	-0.186	100000.000	100000.000	0.000	0.000	0.000	0.000	0.000	16.610	-155	-175	-155	-175	316	2384	100	1349	"Y6"
0	0	0	22	9	3	"caveolin-1"	"Q03135"	10840	30910	200	4356	4377	358	8	4516	4516	4547	1071	23	0	0	0	1383240	-0.159	100000.000	100000.000	0.000	0.000	0.000	0.000	0.000	16.610	-160	-139	-160	-139	316	2384	100	1350	"Y6"
0	0	0	22	1	4	"CDK2"	"P24941"	6850	31590	140	6958	6924	835	12	4633	4633	4580	366	7	94	93	0	1080114	6.404	100000.000	100000.000	0.000	0.000	0.000	0.000	0.000	16.610	2325	2291	2325	2291	156	1140	100	1351	"Y14"
0	0	0	22	2	4	"CDK2"	"P24941"	7340	31580	150	6805	6882	965	14	4541	4541	4497	445	9	93	91	0	1073645	5.360	100000.000	100000.000	0.000	0.000	0.000	0.000	0.000	16.610	2264	2341	2264	2341	156	1272	100	1352	"Y14"
0	0	0	22	3	4	"CDK2"	"P24941"	7840	31590	140	6760	6678	897	13	4494	4494	4454	1298	29	88	41	0	1041834	1.713	100000.000	100000.000	0.000	0.000	0.000	0.000	0.000	16.610	2266	2184	2266	2184	156	1140	100	1353	"Y14"
0	0	0	22	4	4	"Fos "	"P01100"	8330	31570	200	4415	4413	416	9	4397	4397	4416	557	12	7	0	0	1394372	-0.005	100000.000	100000.000	0.000	0.000	0.000	0.000	0.000	16.610	18	16	18	16	316	2384	100	1354	"S362"
0	0	0	22	5	4	"Fos "	"P01100"	8830	31570	200	4292	4346	446	10	4278	4278	4335	544	12	7	1	0	1373474	0.020	100000.000	100000.000	0.000	0.000	0.000	0.000	0.000	16.610	14	68	14	68	316	2384	100	1355	"S362"
0	0	0	22	6	4	"Fos "	"P01100"	9330	31570	200	4355	4372	316	7	4291	4291	4387	1041	23	0	0	0	1381659	-0.014	100000.000	100000.000	0.000	0.000	0.000	0.000	0.000	16.610	64	81	64	81	316	2384	100	1356	"S362"
0	0	0	22	7	4	"Grb2"	"P62993"	9830	31570	100	8886	8846	1287	14	4323	4323	4384	465	10	100	96	0	707656	9.596	100000.000	100000.000	0.000	0.000	0.000	0.000	0.000	16.610	4563	4523	4563	4523	80	560	100	1357	"Y37"
0	0	0	22	8	4	"Grb2"	"P62993"	10330	31560	110	8650	8264	1407	17	4373	4373	4434	619	13	92	92	0	661097	6.187	100000.000	100000.000	0.000	0.000	0.000	0.000	0.000	16.610	4277	3891	4277	3891	80	656	100	1358	"Y37"
0	0	0	22	9	4	"Grb2"	"P62993"	10830	31550	90	8218	7950	1432	18	4478	4478	4490	614	13	88	88	0	413424	5.635	100000.000	100000.000	0.000	0.000	0.000	0.000	0.000	16.610	3740	3472	3740	3472	52	420	100	1359	"Y37"
0	0	0	22	1	5	"IL4R "	"P24394"	6850	32230	180	9232	9045	1271	14	4502	4502	4531	507	11	95	94	0	2315435	8.903	100000.000	100000.000	0.000	0.000	0.000	0.000	0.000	16.610	4730	4543	4730	4543	256	1924	100	1360	"Y713"
0	0	0	22	2	5	"IL4R "	"P24394"	7350	32220	190	9174	9034	1773	19	4509	4509	4518	607	13	96	96	0	2312675	7.440	100000.000	100000.000	0.000	0.000	0.000	0.000	0.000	16.610	4665	4525	4665	4525	256	2088	100	1361	"Y713"
0	0	0	22	3	5	"IL4R "	"P24394"	7850	32230	180	9337	9232	2020	21	4580	4580	4559	869	19	96	95	0	2363313	5.377	100000.000	100000.000	0.000	0.000	0.000	0.000	0.000	16.610	4757	4652	4757	4652	256	1924	100	1362	"Y713"
0	0	0	22	4	5	"IRAK4"	"P51617"	8350	32220	180	16195	15432	4411	28	4559	4559	4542	730	16	91	91	0	3950679	14.918	100000.000	100000.000	0.000	0.000	0.000	0.000	0.000	16.610	11636	10873	11636	10873	256	1924	100	1363	"T208"
0	0	0	22	5	5	"IRAK4"	"P51617"	8850	32220	170	17380	16760	2980	17	4571	4571	4520	325	7	100	99	0	3486039	37.662	100000.000	100000.000	0.000	0.000	0.000	0.000	0.000	16.610	12809	12189	12809	12189	208	1660	100	1364	"T208"
0	0	0	22	6	5	"IRAK4"	"P51617"	9350	32220	180	15712	14760	4381	29	4563	4563	4542	630	13	93	92	0	3778535	16.219	100000.000	100000.000	0.000	0.000	0.000	0.000	0.000	16.610	11149	10197	11149	10197	256	1924	100	1365	"T208"
0	0	0	22	7	5	"LDLRAP1"	"Q5SW96"	9840	32210	200	4594	4628	656	14	4553	4553	4551	688	15	1	1	0	1462388	0.112	100000.000	100000.000	0.000	0.000	0.000	0.000	0.000	16.610	41	75	41	75	316	2384	100	1366	"S186"
0	0	0	22	8	5	"LDLRAP1"	"Q5SW96"	10340	32210	200	4568	4580	624	13	4550	4550	4561	588	12	1	1	0	1447242	0.032	100000.000	100000.000	0.000	0.000	0.000	0.000	0.000	16.610	18	30	18	30	316	2384	100	1367	"S186"
0	0	0	22	9	5	"LDLRAP1"	"Q5SW96"	10840	32200	200	4512	4498	369	8	4537	4537	4546	468	10	2	0	0	1421272	-0.103	100000.000	100000.000	0.000	0.000	0.000	0.000	0.000	16.610	-25	-39	-25	-39	316	2384	100	1368	"S186"
0	0	0	22	1	6	"MAPK14"	"Q16539"	6860	32860	120	5984	5805	640	11	4409	4409	4437	557	12	83	76	0	696590	2.456	100000.000	100000.000	0.000	0.000	0.000	0.000	0.000	16.610	1575	1396	1575	1396	120	820	100	1369	"T179"
0	0	0	22	2	6	"MAPK14"	"Q16539"	7350	32860	120	6061	5890	666	11	4503	4503	4507	499	11	84	78	0	706803	2.772	100000.000	100000.000	0.000	0.000	0.000	0.000	0.000	16.610	1558	1387	1558	1387	120	820	100	1370	"T179"
0	0	0	22	3	6	"MAPK14"	"Q16539"	7860	32860	120	6239	6066	662	10	4589	4589	4584	476	10	85	80	0	727953	3.113	100000.000	100000.000	0.000	0.000	0.000	0.000	0.000	16.610	1650	1477	1650	1477	120	820	100	1371	"T179"
0	0	0	22	4	6	"Met "	"P08581"	8340	32840	100	7028	6559	1209	18	4647	4647	4637	334	7	80	77	0	524716	5.754	100000.000	100000.000	0.000	0.000	0.000	0.000	0.000	16.610	2381	1912	2381	1912	80	560	100	1372	"Y1003"
0	0	0	22	5	6	"Met "	"P08581"	8840	32860	90	7391	7087	1023	14	4720	4720	4877	2022	41	82	1	0	368505	1.093	100000.000	100000.000	0.000	0.000	0.000	0.000	0.000	16.610	2671	2367	2671	2367	52	420	100	1373	"Y1003"
0	0	0	22	6	6	"Met "	"P08581"	9340	32860	90	7363	7128	843	11	4691	4691	4678	227	4	96	92	0	370641	10.793	100000.000	100000.000	0.000	0.000	0.000	0.000	0.000	16.610	2672	2437	2672	2437	52	420	100	1374	"Y1003"
0	0	0	22	7	6	"p53 "	"P04637"	9840	32850	70	6951	6849	523	7	4654	4654	4682	327	6	100	96	0	219165	6.627	100000.000	100000.000	0.000	0.000	0.000	0.000	0.000	16.610	2297	2195	2297	2195	32	236	100	1375	"S15"
0	0	0	22	8	6	"p53 "	"P04637"	10350	32850	80	6695	6504	746	11	4571	4571	4540	254	5	92	92	0	338193	7.732	100000.000	100000.000	0.000	0.000	0.000	0.000	0.000	16.610	2124	1933	2124	1933	52	340	100	1376	"S15"
0	0	0	22	9	6	"p53 "	"P04637"	10850	32860	70	6184	6125	376	6	4352	4352	4481	2032	45	21	0	0	196014	0.809	100000.000	100000.000	0.000	0.000	0.000	0.000	0.000	16.610	1832	1773	1832	1773	32	236	100	1377	"S15"
-75	0	0	22	1	7	"empty"	"empty"	6830	33490	200	4375	4394	502	11	4445	4445	4479	572	12	1	0	0	1388646	-0.149	100000.000	100000.000	0.000	0.000	0.000	0.000	0.000	16.610	-70	-51	-70	-51	316	2384	100	1378	"empty"
-75	0	0	22	2	7	"empty"	"empty"	7330	33490	200	4457	4450	242	5	4486	4486	4474	465	10	1	0	0	1406350	-0.052	100000.000	100000.000	0.000	0.000	0.000	0.000	0.000	16.610	-29	-36	-29	-36	316	2384	100	1379	"empty"
-75	0	0	22	3	7	"empty"	"empty"	7830	33490	200	4528	4522	373	8	4537	4537	4519	832	18	0	0	0	1428856	0.004	100000.000	100000.000	0.000	0.000	0.000	0.000	0.000	16.610	-9	-15	-9	-15	316	2384	100	1380	"empty"
-75	0	0	22	4	7	"empty"	"empty"	8330	33490	200	4583	4587	279	6	4558	4558	4527	833	18	1	0	0	1449492	0.072	100000.000	100000.000	0.000	0.000	0.000	0.000	0.000	16.610	25	29	25	29	316	2384	100	1381	"empty"
-75	0	0	22	5	7	"empty"	"empty"	8830	33490	200	4606	4638	677	14	4574	4574	4532	443	9	3	0	0	1465760	0.239	100000.000	100000.000	0.000	0.000	0.000	0.000	0.000	16.610	32	64	32	64	316	2384	100	1382	"empty"
-75	0	0	22	6	7	"empty"	"empty"	9330	33490	200	4645	4612	269	5	4567	4567	4549	538	11	1	0	0	1457480	0.117	100000.000	100000.000	0.000	0.000	0.000	0.000	0.000	16.610	78	45	78	45	316	2384	100	1383	"empty"
0	0	0	22	7	7	"GLQAWPGEAIPQFLG_100"	"GLQAWPGEAIPQFLG_100"	9850	33490	80	7978	8359	2124	25	4667	4667	4710	984	20	100	94	0	434682	3.708	100000.000	100000.000	0.000	0.000	0.000	0.000	0.000	16.610	3311	3692	3311	3692	52	340	100	1384	"GLQAWPGEAIPQFLG_100"
0	0	0	22	8	7	"GLQAWPGEAIPQFLG_100"	"GLQAWPGEAIPQFLG_100"	10350	33490	90	7479	7460	440	5	4565	4565	4581	829	18	98	98	0	387919	3.473	100000.000	100000.000	0.000	0.000	0.000	0.000	0.000	16.610	2914	2895	2914	2895	52	420	100	1385	"GLQAWPGEAIPQFLG_100"
0	0	0	22	9	7	"GLQAWPGEAIPQFLG_100"	"GLQAWPGEAIPQFLG_100"	10850	33490	80	7332	7150	764	10	4532	4532	4544	454	9	98	92	0	371816	5.740	100000.000	100000.000	0.000	0.000	0.000	0.000	0.000	16.610	2800	2618	2800	2618	52	340	100	1386	"GLQAWPGEAIPQFLG_100"
0	0	0	23	1	1	"JAK2"	"O60674"	11380	29620	70	10946	9579	3429	35	4598	4598	4626	519	11	78	78	0	306514	9.543	100000.000	100000.000	0.000	0.000	0.000	0.000	0.000	16.610	6348	4981	6348	4981	32	236	100	1387	"Y813"
0	0	0	23	2	1	"JAK2"	"O60674"	11870	29620	200	4811	5850	2306	39	4626	4626	5294	2735	51	15	11	0	1848549	0.203	100000.000	100000.000	0.000	0.000	0.000	0.000	0.000	16.610	185	1224	185	1224	316	2384	100	1388	"Y813"
0	0	0	23	3	1	"JAK2"	"O60674"	12370	29620	200	4660	5249	2218	42	4536	4536	4558	728	15	10	9	0	1658623	0.949	100000.000	100000.000	0.000	0.000	0.000	0.000	0.000	16.610	124	713	124	713	316	2384	100	1389	"Y813"
0	0	0	23	4	1	"Jun "	"P05412"	12870	29610	200	4241	4372	1397	31	4580	4580	4582	483	10	3	1	0	1381705	-0.435	100000.000	100000.000	0.000	0.000	0.000	0.000	0.000	16.610	-339	-208	-339	-208	316	2384	100	1390	"S73"
0	0	0	23	5	1	"Jun "	"P05412"	13370	29610	200	4323	4469	1753	39	4514	4514	4562	1118	24	1	0	0	1412249	-0.083	100000.000	100000.000	0.000	0.000	0.000	0.000	0.000	16.610	-191	-45	-191	-45	316	2384	100	1391	"S73"
0	0	0	23	6	1	"Jun "	"P05412"	13870	29610	200	4096	4129	601	14	4442	4442	4464	712	15	1	0	0	1304748	-0.471	100000.000	100000.000	0.000	0.000	0.000	0.000	0.000	16.610	-346	-313	-346	-313	316	2384	100	1392	"S73"
0	0	0	23	7	1	"Kit "	"P10721"	14380	29610	100	8925	8122	2230	27	4425	4425	4393	288	6	81	81	0	649776	12.948	100000.000	100000.000	0.000	0.000	0.000	0.000	0.000	16.610	4500	3697	4500	3697	80	560	100	1393	"Y936"
0	0	0	23	8	1	"Kit "	"P10721"	14880	29610	70	9523	9525	386	4	4427	4427	4447	346	7	100	100	0	304797	14.676	100000.000	100000.000	0.000	0.000	0.000	0.000	0.000	16.610	5096	5098	5096	5098	32	236	100	1394	"Y936"
0	0	0	23	9	1	"Kit "	"P10721"	15380	29610	90	9018	8554	1672	19	4300	4300	4311	382	8	92	90	0	444790	11.107	100000.000	100000.000	0.000	0.000	0.000	0.000	0.000	16.610	4718	4254	4718	4254	52	420	100	1395	"Y936"
0	0	0	23	1	2	"Mnk1"	"Q9BUB5"	11390	30280	80	5968	5814	577	9	4523	4523	4594	705	15	86	51	0	302306	1.730	100000.000	100000.000	0.000	0.000	0.000	0.000	0.000	16.610	1445	1291	1445	1291	52	340	100	1396	"T250"
0	0	0	23	2	2	"Mnk1"	"Q9BUB5"	11880	30280	80	5903	5762	582	10	4439	4439	4434	252	5	88	84	0	299603	5.270	100000.000	100000.000	0.000	0.000	0.000	0.000	0.000	16.610	1464	1323	1464	1323	52	340	100	1397	"T250"
0	0	0	23	3	2	"Mnk1"	"Q9BUB5"	12390	30270	80	5781	5705	385	6	4419	4419	4404	281	6	98	92	0	296685	4.630	100000.000	100000.000	0.000	0.000	0.000	0.000	0.000	16.610	1362	1286	1362	1286	52	340	100	1398	"T250"
0	0	0	23	4	2	"NFAT3"	"Q14934"	12870	30270	90	14545	13133	3213	24	4365	4365	4395	462	10	94	92	0	682902	18.913	100000.000	100000.000	0.000	0.000	0.000	0.000	0.000	16.610	10180	8768	10180	8768	52	420	100	1399	"S676"
0	0	0	23	5	2	"NFAT3"	"Q14934"	13400	30270	90	14447	12854	3454	26	4278	4278	4305	365	8	98	96	0	668429	23.422	100000.000	100000.000	0.000	0.000	0.000	0.000	0.000	16.610	10169	8576	10169	8576	52	420	100	1400	"S676"
0	0	0	23	6	2	"NFAT3"	"Q14934"	13890	30270	80	14952	13999	3649	26	4344	4344	4371	273	6	100	98	0	727927	35.267	100000.000	100000.000	0.000	0.000	0.000	0.000	0.000	16.610	10608	9655	10608	9655	52	340	100	1401	"S676"
0	0	0	23	7	2	"PIK3R1 "	"P27986"	14390	30260	150	7515	7246	953	13	4343	4343	4453	1484	33	90	64	0	1130354	1.882	100000.000	100000.000	0.000	0.000	0.000	0.000	0.000	16.610	3172	2903	3172	2903	156	1272	100	1402	"Y528"
0	0	0	23	8	2	"PIK3R1 "	"P27986"	14880	30260	150	8035	8061	1682	20	4410	4410	4414	310	7	97	96	0	1257519	11.765	100000.000	100000.000	0.000	0.000	0.000	0.000	0.000	16.610	3625	3651	3625	3651	156	1272	100	1403	"Y528"
0	0	0	23	9	2	"PIK3R1 "	"P27986"	15380	30260	140	7861	7460	1049	14	4413	4413	4451	785	17	91	89	0	1163694	3.833	100000.000	100000.000	0.000	0.000	0.000	0.000	0.000	16.610	3448	3047	3448	3047	156	1140	100	1404	"Y528"
0	0	0	23	1	3	"p67phox"	"P19878"	11390	30910	120	5306	5236	407	7	4464	4464	4600	2329	50	0	0	0	628264	0.273	100000.000	100000.000	0.000	0.000	0.000	0.000	0.000	16.610	842	772	842	772	120	820	100	1405	"S208"
0	0	0	23	2	3	"p67phox"	"P19878"	11890	30910	130	5395	5906	3187	53	4479	4479	4479	265	5	92	75	0	708682	5.385	100000.000	100000.000	0.000	0.000	0.000	0.000	0.000	16.610	916	1427	916	1427	120	940	100	1406	"S208"
0	0	0	23	3	3	"p67phox"	"P19878"	12380	30900	130	5457	5451	571	10	4536	4536	4529	355	7	88	75	0	654067	2.597	100000.000	100000.000	0.000	0.000	0.000	0.000	0.000	16.610	921	915	921	915	120	940	100	1407	"S208"
0	0	0	23	4	3	"PDK1"	"O15530"	12880	30910	90	5689	5692	524	9	4543	4543	4557	626	13	88	40	0	295990	1.813	100000.000	100000.000	0.000	0.000	0.000	0.000	0.000	16.610	1146	1149	1146	1149	52	420	100	1408	"S241"
0	0	0	23	5	3	"PDK1"	"O15530"	13380	30900	100	5842	5707	741	12	4489	4489	4516	394	8	83	75	0	456586	3.023	100000.000	100000.000	0.000	0.000	0.000	0.000	0.000	16.610	1353	1218	1353	1218	80	560	100	1409	"S241"
0	0	0	23	6	3	"PDK1"	"O15530"	13890	30900	90	5963	5973	560	9	4452	4452	4458	287	6	98	94	0	310575	5.279	100000.000	100000.000	0.000	0.000	0.000	0.000	0.000	16.610	1511	1521	1511	1521	52	420	100	1410	"S241"
0	0	0	23	7	3	"Ripk1"	"Q13546"	14390	30890	100	5147	5135	392	7	4394	4394	4387	276	6	88	70	0	410808	2.710	100000.000	100000.000	0.000	0.000	0.000	0.000	0.000	16.610	753	741	753	741	80	560	100	1411	"Y384"
0	0	0	23	8	3	"Ripk1"	"Q13546"	14890	30900	100	4983	4981	401	8	4357	4357	4407	959	21	26	0	0	398450	0.599	100000.000	100000.000	0.000	0.000	0.000	0.000	0.000	16.610	626	624	626	624	80	560	100	1412	"Y384"
0	0	0	23	9	3	"Ripk1"	"Q13546"	15390	30900	100	5116	5077	290	5	4315	4315	4297	279	6	95	76	0	406192	2.796	100000.000	100000.000	0.000	0.000	0.000	0.000	0.000	16.610	801	762	801	762	80	560	100	1413	"Y384"
0	0	0	23	1	4	"Shc1"	"P29353"	11390	31530	200	4526	4636	575	12	4452	4452	4451	381	8	20	10	0	1464863	0.486	100000.000	100000.000	0.000	0.000	0.000	0.000	0.000	16.610	74	184	74	184	316	2384	100	1414	"S36"
0	0	0	23	2	4	"Shc1"	"P29353"	11890	31530	200	4585	4735	614	12	4546	4546	4596	1109	24	8	0	0	1496169	0.125	100000.000	100000.000	0.000	0.000	0.000	0.000	0.000	16.610	39	189	39	189	316	2384	100	1415	"S36"
0	0	0	23	3	4	"Shc1"	"P29353"	12390	31530	200	4668	4704	386	8	4543	4543	4547	380	8	16	7	0	1486597	0.413	100000.000	100000.000	0.000	0.000	0.000	0.000	0.000	16.610	125	161	125	161	316	2384	100	1416	"S36"
0	0	0	23	4	4	"SMAD3"	"Q15796"	12890	31540	80	5120	5107	452	8	4549	4549	4553	339	7	67	48	0	265580	1.634	100000.000	100000.000	0.000	0.000	0.000	0.000	0.000	16.610	571	558	571	558	52	340	100	1417	"S204"
0	0	0	23	5	4	"SMAD3"	"Q15796"	13390	31550	70	5396	5286	466	8	4460	4460	4538	591	13	62	31	0	169159	1.266	100000.000	100000.000	0.000	0.000	0.000	0.000	0.000	16.610	936	826	936	826	32	236	100	1418	"S204"
0	0	0	23	6	4	"SMAD3"	"Q15796"	13890	31530	200	4532	4575	576	12	4427	4427	4508	1666	36	0	0	0	1445740	0.040	100000.000	100000.000	0.000	0.000	0.000	0.000	0.000	16.610	105	148	105	148	316	2384	100	1419	"S204"
0	0	0	23	7	4	"TAK1 "	"O43318"	14380	31520	200	4370	4366	250	5	4344	4344	4419	1415	32	0	0	0	1379786	-0.037	100000.000	100000.000	0.000	0.000	0.000	0.000	0.000	16.610	26	22	26	22	316	2384	100	1420	"S192"
0	0	0	23	8	4	"TAK1 "	"O43318"	14890	31520	100	4466	4595	1133	24	4308	4308	4344	583	13	8	1	0	367625	0.431	100000.000	100000.000	0.000	0.000	0.000	0.000	0.000	16.610	158	287	158	287	80	560	100	1421	"S192"
0	0	0	23	9	4	"TAK1 "	"O43318"	15380	31510	200	4305	4368	604	13	4281	4281	4347	961	22	0	0	0	1380400	0.022	100000.000	100000.000	0.000	0.000	0.000	0.000	0.000	16.610	24	87	24	87	316	2384	100	1422	"S192"
0	0	0	23	1	5	"ACC1"	"Q13085 "	11390	32180	200	4410	4593	687	14	4439	4439	4446	289	6	17	12	0	1451267	0.509	100000.000	100000.000	0.000	0.000	0.000	0.000	0.000	16.610	-29	154	-29	154	316	2384	100	1423	"S29"
0	0	0	23	2	5	"ACC1"	"Q13085 "	11890	32170	200	4334	4478	565	12	4432	4432	4431	326	7	15	12	0	1414996	0.144	100000.000	100000.000	0.000	0.000	0.000	0.000	0.000	16.610	-98	46	-98	46	316	2384	100	1424	"S29"
0	0	0	23	3	5	"ACC1"	"Q13085 "	12390	32170	200	4323	4540	708	15	4349	4349	4410	980	22	14	2	0	1434658	0.133	100000.000	100000.000	0.000	0.000	0.000	0.000	0.000	16.610	-26	191	-26	191	316	2384	100	1425	"S29"
0	0	0	23	4	5	"AR"	"P10275"	12890	32170	200	4423	5525	1995	36	4357	4357	4402	687	15	29	27	0	1745833	1.635	100000.000	100000.000	0.000	0.000	0.000	0.000	0.000	16.610	66	1168	66	1168	316	2384	100	1426	"Y363"
0	0	0	23	5	5	"AR"	"P10275"	13390	32170	200	4416	5550	1984	35	4355	4355	4400	551	12	30	29	0	1753644	2.087	100000.000	100000.000	0.000	0.000	0.000	0.000	0.000	16.610	61	1195	61	1195	316	2384	100	1427	"Y363"
0	0	0	23	6	5	"AR"	"P10275"	13890	32170	200	4450	5659	2014	35	4345	4345	4366	404	9	35	33	0	1788189	3.200	100000.000	100000.000	0.000	0.000	0.000	0.000	0.000	16.610	105	1314	105	1314	316	2384	100	1428	"Y363"
0	0	0	23	7	5	"process-control__"	"GGSGGSGDYKDDDDK"	14390	32170	200	4466	4634	581	12	4351	4351	4374	491	11	18	14	0	1464427	0.530	100000.000	100000.000	0.000	0.000	0.000	0.000	0.000	16.610	115	283	115	283	316	2384	100	1429	"process-control__"
0	0	0	23	8	5	"process-control__"	"GGSGGSGDYKDDDDK"	14880	32190	70	5931	5812	399	6	4449	4449	4491	852	18	87	15	0	185996	1.550	100000.000	100000.000	0.000	0.000	0.000	0.000	0.000	16.610	1482	1363	1482	1363	32	236	100	1430	"process-control__"
0	0	0	23	9	5	"process-control__"	"GGSGGSGDYKDDDDK"	15390	32170	200	4581	4683	513	10	4448	4448	4436	343	7	19	9	0	1479685	0.720	100000.000	100000.000	0.000	0.000	0.000	0.000	0.000	16.610	133	235	133	235	316	2384	100	1431	"process-control__"
0	0	0	23	1	6	"Ck2-B"	"Q5SRQ6"	11390	32810	200	4428	4445	288	6	4404	4404	4436	535	12	4	0	0	1404648	0.017	100000.000	100000.000	0.000	0.000	0.000	0.000	0.000	16.610	24	41	24	41	316	2384	100	1432	"S228"
0	0	0	23	2	6	"Ck2-B"	"Q5SRQ6"	11890	32800	200	4421	4440	282	6	4425	4425	4478	900	20	0	0	0	1403087	-0.042	100000.000	100000.000	0.000	0.000	0.000	0.000	0.000	16.610	-4	15	-4	15	316	2384	100	1433	"S228"
0	0	0	23	3	6	"Ck2-B"	"Q5SRQ6"	12390	32800	200	4393	4447	589	13	4365	4365	4400	534	12	5	0	0	1405270	0.088	100000.000	100000.000	0.000	0.000	0.000	0.000	0.000	16.610	28	82	28	82	316	2384	100	1434	"S228"
0	0	0	23	4	6	"CTNNB1"	"P35222"	12890	32800	200	4706	4752	475	9	4386	4386	4416	406	9	43	21	0	1501602	0.828	100000.000	100000.000	0.000	0.000	0.000	0.000	0.000	16.610	320	366	320	366	316	2384	100	1435	"S33"
0	0	0	23	5	6	"CTNNB1"	"P35222"	13400	32820	130	5244	5240	221	4	4361	4361	4417	671	15	83	2	0	628762	1.227	100000.000	100000.000	0.000	0.000	0.000	0.000	0.000	16.610	883	879	883	879	120	940	100	1436	"S33"
0	0	0	23	6	6	"CTNNB1"	"P35222"	13880	32780	210	5008	8843	12943	146	4466	4466	5282	6343	120	9	9	2	2794455	0.561	100000.000	100000.000	0.000	0.000	0.000	0.000	0.000	16.610	542	4377	542	4377	316	2572	100	1437	"S33"
0	0	0	23	7	6	"EGFR"	"P00533"	14390	32790	200	4508	4514	340	7	4434	4434	4458	811	18	0	0	0	1426464	0.069	100000.000	100000.000	0.000	0.000	0.000	0.000	0.000	16.610	74	80	74	80	316	2384	100	1438	"Y869"
0	0	0	23	8	6	"EGFR"	"P00533"	14910	32810	70	4893	5127	881	17	4497	4497	4516	594	13	15	9	0	164057	1.029	100000.000	100000.000	0.000	0.000	0.000	0.000	0.000	16.610	396	630	396	630	32	236	100	1439	"Y869"
0	0	0	23	9	6	"EGFR"	"P00533"	15390	32810	70	4933	4911	157	3	4537	4537	4511	251	5	75	15	0	157167	1.594	100000.000	100000.000	0.000	0.000	0.000	0.000	0.000	16.610	396	374	396	374	32	236	100	1440	"Y869"
-75	0	0	23	1	7	"empty"	"empty"	11380	33440	200	4486	4475	298	6	4473	4473	4517	1360	30	0	0	0	1414126	-0.031	100000.000	100000.000	0.000	0.000	0.000	0.000	0.000	16.610	13	2	13	2	316	2384	100	1441	"empty"
-75	0	0	23	2	7	"empty"	"empty"	11880	33440	200	4535	4617	1102	23	4470	4470	4519	844	18	2	1	0	1458838	0.116	100000.000	100000.000	0.000	0.000	0.000	0.000	0.000	16.610	65	147	65	147	316	2384	100	1442	"empty"
-75	0	0	23	3	7	"empty"	"empty"	12380	33440	200	4461	4458	255	5	4443	4443	4495	866	19	0	0	0	1408601	-0.043	100000.000	100000.000	0.000	0.000	0.000	0.000	0.000	16.610	18	15	18	15	316	2384	100	1443	"empty"
-75	0	0	23	4	7	"empty"	"empty"	12880	33440	200	4399	4617	2690	58	4438	4438	4493	1344	29	1	1	0	1459030	0.092	100000.000	100000.000	0.000	0.000	0.000	0.000	0.000	16.610	-39	179	-39	179	316	2384	100	1444	"empty"
-75	0	0	23	5	7	"empty"	"empty"	13380	33440	200	4338	4373	301	6	4424	4424	4463	465	10	2	0	0	1381718	-0.194	100000.000	100000.000	0.000	0.000	0.000	0.000	0.000	16.610	-86	-51	-86	-51	316	2384	100	1445	"empty"
-75	0	0	23	6	7	"empty"	"empty"	13880	33440	200	4393	4449	576	12	4423	4423	4455	495	11	2	0	0	1405945	-0.012	100000.000	100000.000	0.000	0.000	0.000	0.000	0.000	16.610	-30	26	-30	26	316	2384	100	1446	"empty"
0	0	0	23	7	7	"GLQAWPG-pS-AIPQFLG_GLQAWPGEAIPQFLG_80vs20"	"GLQAWPG-pS-AIPQFLG_GLQAWPGEAIPQFLG_80vs20"	14400	33460	90	33059	29294	9043	30	4478	4478	4483	281	6	100	100	0	1523289	88.295	100000.000	100000.000	0.000	0.000	0.000	0.000	0.000	16.610	28581	24816	28581	24816	52	420	100	1447	"GLQAWPG-pS-AIPQFLG_GLQAWPGEAIPQFLG_80vs20"
0	0	0	23	8	7	"GLQAWPG-pS-AIPQFLG_GLQAWPGEAIPQFLG_80vs20"	"GLQAWPG-pS-AIPQFLG_GLQAWPGEAIPQFLG_80vs20"	14890	33450	110	30142	21566	14035	65	4449	4449	4494	437	9	81	76	0	1725273	39.066	100000.000	100000.000	0.000	0.000	0.000	0.000	0.000	16.610	25693	17117	25693	17117	80	656	100	1448	"GLQAWPG-pS-AIPQFLG_GLQAWPGEAIPQFLG_80vs20"
0	0	0	23	9	7	"GLQAWPG-pS-AIPQFLG_GLQAWPGEAIPQFLG_80vs20"	"GLQAWPG-pS-AIPQFLG_GLQAWPGEAIPQFLG_80vs20"	15390	33460	80	34999	31870	8129	25	4463	4463	4447	264	5	100	100	0	1657221	103.875	100000.000	100000.000	0.000	0.000	0.000	0.000	0.000	16.610	30536	27407	30536	27407	52	340	100	1449	"GLQAWPG-pS-AIPQFLG_GLQAWPGEAIPQFLG_80vs20"
0	0	0	24	1	1	"Bim"	"O43521"	15820	29590	80	5735	5679	1006	17	4296	4296	4328	471	10	69	61	0	295313	2.868	100000.000	100000.000	0.000	0.000	0.000	0.000	0.000	16.610	1439	1383	1439	1383	52	340	100	1450	"S69"
0	0	0	24	2	1	"Bim"	"O43521"	16320	29570	200	4469	4607	614	13	4376	4376	4398	786	17	9	6	0	1455662	0.266	100000.000	100000.000	0.000	0.000	0.000	0.000	0.000	16.610	93	231	93	231	316	2384	100	1451	"S69"
0	0	0	24	3	1	"Bim"	"O43521"	16820	29560	80	6163	5860	1573	26	4477	4477	4548	1354	29	61	3	0	304742	0.969	100000.000	100000.000	0.000	0.000	0.000	0.000	0.000	16.610	1686	1383	1686	1383	52	340	100	1452	"S69"
0	0	0	24	4	1	"caspase-8"	"Q14790 "	17320	29570	200	4514	4569	366	8	4466	4466	4528	1201	26	1	0	0	1443664	0.034	100000.000	100000.000	0.000	0.000	0.000	0.000	0.000	16.610	48	103	48	103	316	2384	100	1453	"Y448"
0	0	0	24	5	1	"caspase-8"	"Q14790 "	17820	29560	200	4494	4549	362	7	4434	4434	4484	807	17	6	0	0	1437448	0.081	100000.000	100000.000	0.000	0.000	0.000	0.000	0.000	16.610	60	115	60	115	316	2384	100	1454	"Y448"
0	0	0	24	6	1	"caspase-8"	"Q14790 "	18300	29550	120	4530	4711	790	16	4421	4421	4438	333	7	35	18	0	565262	0.820	100000.000	100000.000	0.000	0.000	0.000	0.000	0.000	16.610	109	290	109	290	120	820	100	1455	"Y448"
0	0	0	24	7	1	"Cdc2"	"P06493"	18820	29560	150	6111	6211	651	10	4376	4376	4524	1621	35	60	3	0	968857	1.041	100000.000	100000.000	0.000	0.000	0.000	0.000	0.000	16.610	1735	1835	1735	1835	156	1272	100	1456	"T161"
0	0	0	24	8	1	"Cdc2"	"P06493"	19320	29560	170	6408	6759	1911	28	4296	4296	4527	1586	35	84	13	0	1405966	1.407	100000.000	100000.000	0.000	0.000	0.000	0.000	0.000	16.610	2112	2463	2112	2463	208	1660	100	1457	"T161"
0	0	0	24	9	1	"Cdc2"	"P06493"	19820	29550	180	7573	9768	6750	69	4330	4330	4731	2506	52	69	31	0	2500725	2.010	100000.000	100000.000	0.000	0.000	0.000	0.000	0.000	16.610	3243	5438	3243	5438	256	1924	100	1458	"T161"
0	0	0	24	1	2	"FGFR1 "	"P11362"	15820	30210	200	4538	4603	552	11	4440	4440	4517	1458	32	1	0	0	1454493	0.059	100000.000	100000.000	0.000	0.000	0.000	0.000	0.000	16.610	98	163	98	163	316	2384	100	1459	"Y653"
0	0	0	24	2	2	"FGFR1 "	"P11362"	16320	30210	200	4548	4607	785	17	4468	4468	4499	644	14	0	0	0	1455956	0.168	100000.000	100000.000	0.000	0.000	0.000	0.000	0.000	16.610	80	139	80	139	316	2384	100	1460	"Y653"
0	0	0	24	3	2	"FGFR1 "	"P11362"	16820	30200	200	4495	4514	578	12	4473	4473	4616	1824	39	0	0	0	1426306	-0.056	100000.000	100000.000	0.000	0.000	0.000	0.000	0.000	16.610	22	41	22	41	316	2384	100	1461	"Y653"
0	0	0	24	4	2	"GIT2"	"Q14161"	17300	30220	120	5201	5418	1211	22	4484	4484	4501	255	5	90	72	0	650168	3.596	100000.000	100000.000	0.000	0.000	0.000	0.000	0.000	16.610	717	934	717	934	120	820	100	1462	"Y492"
0	0	0	24	5	2	"GIT2"	"Q14161"	17830	30200	100	5116	5128	626	12	4421	4421	4470	725	16	50	10	0	410245	0.908	100000.000	100000.000	0.000	0.000	0.000	0.000	0.000	16.610	695	707	695	707	80	560	100	1463	"Y492"
0	0	0	24	6	2	"GIT2"	"Q14161"	18320	30210	80	5484	5511	632	11	4350	4350	4462	883	19	75	7	0	286575	1.188	100000.000	100000.000	0.000	0.000	0.000	0.000	0.000	16.610	1134	1161	1134	1161	52	340	100	1464	"Y492"
0	0	0	24	7	2	"Grb2"	"P62993"	18810	30180	200	4261	4254	229	5	4297	4297	4366	751	17	0	0	0	1344393	-0.149	100000.000	100000.000	0.000	0.000	0.000	0.000	0.000	16.610	-36	-43	-36	-43	316	2384	100	1465	"Y7"
0	0	0	24	8	2	"Grb2"	"P62993"	19310	30180	200	4212	4456	1567	35	4236	4236	4419	1390	31	4	2	0	1408082	0.027	100000.000	100000.000	0.000	0.000	0.000	0.000	0.000	16.610	-24	220	-24	220	316	2384	100	1466	"Y7"
0	0	0	24	9	2	"Grb2"	"P62993"	19800	30160	160	4277	4849	2177	44	4222	4222	4713	2708	57	6	3	0	1008515	0.050	100000.000	100000.000	0.000	0.000	0.000	0.000	0.000	16.610	55	627	55	627	208	1512	100	1467	"Y7"
0	0	0	24	1	3	"IKK-gamma "	"Q9Y6K9"	15850	30870	200	4225	4218	455	10	4370	4370	4386	736	16	0	0	0	1332794	-0.228	100000.000	100000.000	0.000	0.000	0.000	0.000	0.000	16.610	-145	-152	-145	-152	316	2384	100	1468	"S43"
0	0	0	24	2	3	"IKK-gamma "	"Q9Y6K9"	16350	30870	70	3963	4125	682	16	4362	4362	4470	1419	31	3	3	0	132010	-0.243	100000.000	100000.000	0.000	0.000	0.000	0.000	0.000	16.610	-399	-237	-399	-237	32	236	100	1469	"S43"
0	0	0	24	3	3	"IKK-gamma "	"Q9Y6K9"	16840	30860	200	4347	4352	675	15	4451	4451	4504	935	20	0	0	0	1375220	-0.163	100000.000	100000.000	0.000	0.000	0.000	0.000	0.000	16.610	-104	-99	-104	-99	316	2384	100	1470	"S43"
0	0	0	24	4	3	"IRAK1"	"P51617"	17330	30850	90	5494	5503	564	10	4451	4451	4478	689	15	86	7	0	286139	1.488	100000.000	100000.000	0.000	0.000	0.000	0.000	0.000	16.610	1043	1052	1043	1052	52	420	100	1471	"T387"
0	0	0	24	5	3	"IRAK1"	"P51617"	17830	30850	110	5376	5368	875	16	4487	4487	4521	384	8	76	65	0	429434	2.206	100000.000	100000.000	0.000	0.000	0.000	0.000	0.000	16.610	889	881	889	881	80	656	100	1472	"T387"
0	0	0	24	6	3	"IRAK1"	"P51617"	18320	30850	100	5435	5357	652	12	4436	4436	4502	548	12	76	36	0	428561	1.560	100000.000	100000.000	0.000	0.000	0.000	0.000	0.000	16.610	999	921	999	921	80	560	100	1473	"T387"
0	0	0	24	7	3	"Lck"	"P06239"	18830	30840	200	4336	4364	459	10	4263	4263	4311	1039	24	0	0	0	1379107	0.051	100000.000	100000.000	0.000	0.000	0.000	0.000	0.000	16.610	73	101	73	101	316	2384	100	1474	"Y394"
0	0	0	24	8	3	"Lck"	"P06239"	19330	30830	200	4313	4376	577	13	4232	4232	4295	654	15	3	1	0	1382758	0.124	100000.000	100000.000	0.000	0.000	0.000	0.000	0.000	16.610	81	144	81	144	316	2384	100	1475	"Y394"
0	0	0	24	9	3	"Lck"	"P06239"	19850	30840	120	4454	5214	3421	65	4231	4231	4440	1376	30	11	6	0	625623	0.563	100000.000	100000.000	0.000	0.000	0.000	0.000	0.000	16.610	223	983	223	983	120	820	100	1476	"Y394"
0	0	0	24	1	4	"CDK2"	"P24941"	15840	31530	130	7153	6644	1155	17	4301	4301	4329	292	6	86	80	0	797263	7.928	100000.000	100000.000	0.000	0.000	0.000	0.000	0.000	16.610	2852	2343	2852	2343	120	940	100	1477	"T160"
0	0	0	24	2	4	"CDK2"	"P24941"	16340	31520	100	7374	7160	940	13	4381	4381	4387	268	6	98	91	0	572803	10.347	100000.000	100000.000	0.000	0.000	0.000	0.000	0.000	16.610	2993	2779	2993	2779	80	560	100	1478	"T160"
0	0	0	24	3	4	"CDK2"	"P24941"	16840	31500	130	7512	7629	3242	42	4446	4446	4517	530	11	89	88	0	915539	5.872	100000.000	100000.000	0.000	0.000	0.000	0.000	0.000	16.610	3066	3183	3066	3183	120	940	100	1479	"T160"
0	0	0	24	4	4	"MDM2"	"Q00987"	17330	31510	200	4407	4453	442	9	4449	4449	4586	1937	42	0	0	0	1407098	-0.069	100000.000	100000.000	0.000	0.000	0.000	0.000	0.000	16.610	-42	4	-42	4	316	2384	100	1480	"S186/8"
0	0	0	24	5	4	"MDM2"	"Q00987"	17820	31520	80	4490	4568	515	11	4380	4380	4529	1585	34	3	0	0	237547	0.025	100000.000	100000.000	0.000	0.000	0.000	0.000	0.000	16.610	110	188	110	188	52	340	100	1481	"S186/8"
0	0	0	24	6	4	"MDM2"	"Q00987"	18320	31500	200	4346	4351	299	6	4409	4409	4433	571	12	0	0	0	1375035	-0.144	100000.000	100000.000	0.000	0.000	0.000	0.000	0.000	16.610	-63	-58	-63	-58	316	2384	100	1482	"S186/8"
0	0	0	24	7	4	"NFkB-p65 "	"Q04206"	18830	31490	80	8592	8369	1146	13	4273	4273	4298	320	7	98	96	0	435194	12.722	100000.000	100000.000	0.000	0.000	0.000	0.000	0.000	16.610	4319	4096	4319	4096	52	340	100	1483	"S536"
0	0	0	24	8	4	"NFkB-p65 "	"Q04206"	19320	31500	100	9051	8378	2095	25	4208	4208	4329	1221	28	83	80	0	670206	3.316	100000.000	100000.000	0.000	0.000	0.000	0.000	0.000	16.610	4843	4170	4843	4170	80	560	100	1484	"S536"
0	0	0	24	9	4	"NFkB-p65 "	"Q04206"	19830	31490	100	11351	11949	4968	41	4201	4201	4429	1728	39	86	83	0	955947	4.352	100000.000	100000.000	0.000	0.000	0.000	0.000	0.000	16.610	7150	7748	7150	7748	80	560	100	1485	"S536"
0	0	0	24	1	5	"PLCG2"	"P16885"	15840	32150	100	6730	6436	845	13	4507	4507	4569	817	17	86	77	0	514912	2.285	100000.000	100000.000	0.000	0.000	0.000	0.000	0.000	16.610	2223	1929	2223	1929	80	560	100	1486	"Y759"
0	0	0	24	2	5	"PLCG2"	"P16885"	16330	32150	100	6968	6831	1924	28	4529	4529	4583	736	16	82	80	0	546470	3.054	100000.000	100000.000	0.000	0.000	0.000	0.000	0.000	16.610	2439	2302	2439	2302	80	560	100	1487	"Y759"
0	0	0	24	3	5	"PLCG2"	"P16885"	16840	32150	120	6593	6152	1165	18	4493	4493	4561	529	11	72	67	0	738283	3.008	100000.000	100000.000	0.000	0.000	0.000	0.000	0.000	16.610	2100	1659	2100	1659	120	820	100	1488	"Y759"
0	0	0	24	4	5	"pyk2"	"Q14289"	17330	32140	90	5404	5659	2488	43	4473	4473	4463	243	5	90	86	0	294253	4.922	100000.000	100000.000	0.000	0.000	0.000	0.000	0.000	16.610	931	1186	931	1186	52	420	100	1489	"S213"
0	0	0	24	5	5	"pyk2"	"Q14289"	17840	32150	80	5175	5145	375	7	4420	4420	4430	244	5	88	78	0	267561	2.930	100000.000	100000.000	0.000	0.000	0.000	0.000	0.000	16.610	755	725	755	725	52	340	100	1490	"S213"
0	0	0	24	6	5	"pyk2"	"Q14289"	18330	32130	200	4378	4455	374	8	4340	4340	4380	1030	23	2	0	0	1407846	0.073	100000.000	100000.000	0.000	0.000	0.000	0.000	0.000	16.610	38	115	38	115	316	2384	100	1491	"S213"
0	0	0	24	7	5	"SOC3"	"O14543"	18830	32130	200	4220	4304	1126	26	4247	4247	4269	709	16	0	0	0	1360062	0.049	100000.000	100000.000	0.000	0.000	0.000	0.000	0.000	16.610	-27	57	-27	57	316	2384	100	1492	"Y221"
0	0	0	24	8	5	"SOC3"	"O14543"	19350	32130	80	4477	4677	1177	25	4082	4082	4117	254	6	82	23	0	243210	2.205	100000.000	100000.000	0.000	0.000	0.000	0.000	0.000	16.610	395	595	395	595	52	340	100	1493	"Y221"
0	0	0	24	9	5	"SOC3"	"O14543"	19840	32120	140	4462	5004	3282	65	4149	4149	4396	1613	36	7	3	0	780606	0.377	100000.000	100000.000	0.000	0.000	0.000	0.000	0.000	16.610	313	855	313	855	156	1140	100	1494	"Y221"
0	0	0	24	1	6	"STAT4"	"Q14765"	15840	32790	130	4947	4914	416	8	4463	4463	4456	280	6	59	44	0	589662	1.636	100000.000	100000.000	0.000	0.000	0.000	0.000	0.000	16.610	484	451	484	451	120	940	100	1495	"Y693"
0	0	0	24	2	6	"STAT4"	"Q14765"	16340	32790	100	5174	5119	362	7	4484	4484	4531	1325	29	2	0	0	409515	0.444	100000.000	100000.000	0.000	0.000	0.000	0.000	0.000	16.610	690	635	690	635	80	560	100	1496	"Y693"
0	0	0	24	3	6	"STAT4"	"Q14765"	16840	32780	110	5046	5072	332	6	4501	4501	4686	1891	40	1	0	0	405770	0.204	100000.000	100000.000	0.000	0.000	0.000	0.000	0.000	16.610	545	571	545	571	80	656	100	1497	"Y693"
0	0	0	24	4	6	"STMN1"	"P16949"	17340	32780	200	4102	4132	309	7	4427	4427	4448	474	10	0	0	0	1305578	-0.667	100000.000	100000.000	0.000	0.000	0.000	0.000	0.000	16.610	-325	-295	-325	-295	316	2384	100	1498	"S24"
0	0	0	24	5	6	"STMN1"	"P16949"	17840	32780	200	4089	4104	289	7	4401	4401	4438	613	13	0	0	0	1296986	-0.545	100000.000	100000.000	0.000	0.000	0.000	0.000	0.000	16.610	-312	-297	-312	-297	316	2384	100	1499	"S24"
0	0	0	24	6	6	"STMN1"	"P16949"	18340	32770	200	3992	4017	357	8	4318	4318	4330	313	7	3	0	0	1269217	-1.000	100000.000	100000.000	0.000	0.000	0.000	0.000	0.000	16.610	-326	-301	-326	-301	316	2384	100	1500	"S24"
0	0	0	24	7	6	"GIT2"	"Q14161"	18840	32770	200	4230	4302	542	12	4198	4198	4226	543	12	6	1	0	1359521	0.140	100000.000	100000.000	0.000	0.000	0.000	0.000	0.000	16.610	32	104	32	104	316	2384	100	1501	"Y592"
0	0	0	24	8	6	"GIT2"	"Q14161"	19350	32780	90	4544	4554	497	10	4165	4165	4174	278	6	63	32	0	236810	1.367	100000.000	100000.000	0.000	0.000	0.000	0.000	0.000	16.610	379	389	379	389	52	420	100	1502	"Y592"
0	0	0	24	9	6	"GIT2"	"Q14161"	19840	32770	70	4835	4772	313	6	4176	4176	4205	327	7	78	50	0	152715	1.734	100000.000	100000.000	0.000	0.000	0.000	0.000	0.000	16.610	659	596	659	596	32	236	100	1503	"Y592"
-75	0	0	24	1	7	"empty"	"empty"	15850	33430	200	4431	4428	286	6	4464	4464	4508	1173	26	0	0	0	1399201	-0.068	100000.000	100000.000	0.000	0.000	0.000	0.000	0.000	16.610	-33	-36	-33	-36	316	2384	100	1504	"empty"
-75	0	0	24	2	7	"empty"	"empty"	16350	33430	200	4473	4496	400	8	4464	4464	4501	888	19	0	0	0	1420765	-0.006	100000.000	100000.000	0.000	0.000	0.000	0.000	0.000	16.610	9	32	9	32	316	2384	100	1505	"empty"
-75	0	0	24	3	7	"empty"	"empty"	16850	33430	200	4465	4463	271	6	4498	4498	4564	644	14	1	0	0	1410453	-0.157	100000.000	100000.000	0.000	0.000	0.000	0.000	0.000	16.610	-33	-35	-33	-35	316	2384	100	1506	"empty"
-75	0	0	24	4	7	"empty"	"empty"	17350	33430	200	4415	4461	855	19	4464	4464	4537	1369	30	0	0	0	1409601	-0.056	100000.000	100000.000	0.000	0.000	0.000	0.000	0.000	16.610	-49	-3	-49	-3	316	2384	100	1507	"empty"
-75	0	0	24	5	7	"empty"	"empty"	17850	33430	200	4422	4461	542	12	4413	4413	4421	322	7	5	0	0	1409823	0.124	100000.000	100000.000	0.000	0.000	0.000	0.000	0.000	16.610	9	48	9	48	316	2384	100	1508	"empty"
-75	0	0	24	6	7	"empty"	"empty"	18350	33430	200	4348	4503	1459	32	4353	4353	4366	385	8	6	2	0	1423096	0.356	100000.000	100000.000	0.000	0.000	0.000	0.000	0.000	16.610	-5	150	-5	150	316	2384	100	1509	"empty"
0	0	0	24	7	7	"Control-Spot"	"Mouse_IgG"	18800	33390	210	7019	6268	1808	28	4257	4257	4344	680	15	59	59	0	1980647	2.829	100000.000	100000.000	0.000	0.000	0.000	0.000	0.000	16.610	2762	2011	2762	2011	316	2572	100	1510	"Control-Spot"
0	0	0	24	8	7	"Control-Spot"	"Mouse_IgG"	19300	33410	220	6924	6562	3118	47	4199	4199	4302	1004	23	55	54	0	2572277	2.251	100000.000	100000.000	0.000	0.000	0.000	0.000	0.000	16.610	2725	2363	2725	2363	392	2896	100	1511	"Control-Spot"
0	0	0	24	9	7	"Control-Spot"	"Mouse_IgG"	19820	33400	180	9034	8358	2785	33	4231	4231	4523	1520	33	74	70	0	2139730	2.523	100000.000	100000.000	0.000	0.000	0.000	0.000	0.000	16.610	4803	4127	4803	4127	256	1924	100	1512	"Control-Spot"
0	0	0	25	1	1	"AMPK1"	"Q13131"	2350	34100	80	11244	10202	2482	24	4727	4727	4699	425	9	84	82	0	530516	12.948	100000.000	100000.000	0.000	0.000	0.000	0.000	0.000	16.610	6517	5475	6517	5475	52	340	100	1513	"T174/5"
0	0	0	25	2	1	"AMPK1"	"Q13131"	2840	34090	80	11265	11138	688	6	4564	4564	4524	509	11	100	100	0	579185	12.994	100000.000	100000.000	0.000	0.000	0.000	0.000	0.000	16.610	6701	6574	6701	6574	52	340	100	1514	"T174/5"
0	0	0	25	3	1	"AMPK1"	"Q13131"	3350	34080	100	11249	10754	1905	17	4485	4485	4489	303	6	95	95	0	860333	20.677	100000.000	100000.000	0.000	0.000	0.000	0.000	0.000	16.610	6764	6269	6764	6269	80	560	100	1515	"T174/5"
0	0	0	25	4	1	"aura"	"O14965"	3850	34100	150	5795	5837	927	15	4460	4460	4485	959	21	81	3	0	910635	1.410	100000.000	100000.000	0.000	0.000	0.000	0.000	0.000	16.610	1335	1377	1335	1377	156	1272	100	1516	"T287"
0	0	0	25	5	1	"aura"	"O14965"	4350	34070	170	5621	5603	616	10	4394	4394	4459	1224	27	50	0	0	1165425	0.935	100000.000	100000.000	0.000	0.000	0.000	0.000	0.000	16.610	1227	1209	1227	1209	208	1660	100	1517	"T287"
0	0	0	25	6	1	"aura"	"O14965"	4860	34080	170	5628	5636	549	9	4339	4339	4415	1256	28	50	0	0	1172219	0.972	100000.000	100000.000	0.000	0.000	0.000	0.000	0.000	16.610	1289	1297	1289	1297	208	1660	100	1518	"T287"
0	0	0	25	7	1	"CFTR"	"P13569"	5360	34070	120	5432	5553	1598	28	4349	4349	4403	635	14	78	36	0	666414	1.811	100000.000	100000.000	0.000	0.000	0.000	0.000	0.000	16.610	1083	1204	1083	1204	120	820	100	1519	"S737"
0	0	0	25	8	1	"CFTR"	"P13569"	5850	34070	110	5498	5489	424	7	4407	4407	4483	1285	28	35	0	0	439089	0.783	100000.000	100000.000	0.000	0.000	0.000	0.000	0.000	16.610	1091	1082	1091	1082	80	656	100	1520	"S737"
0	0	0	25	9	1	"CFTR"	"P13569"	6350	34070	110	5626	5676	369	6	4453	4453	4532	1453	32	25	0	0	454103	0.787	100000.000	100000.000	0.000	0.000	0.000	0.000	0.000	16.610	1173	1223	1173	1223	80	656	100	1521	"S737"
0	0	0	25	1	2	"CREB "	"P16220"	2360	34750	120	15105	14208	3457	24	4578	4578	4565	772	16	92	90	0	1704924	12.491	100000.000	100000.000	0.000	0.000	0.000	0.000	0.000	16.610	10527	9630	10527	9630	120	820	100	1522	"S133"
0	0	0	25	2	2	"CREB "	"P16220"	2860	34740	130	15353	14420	3289	22	4420	4420	4446	461	10	96	92	0	1730420	21.636	100000.000	100000.000	0.000	0.000	0.000	0.000	0.000	16.610	10933	10000	10933	10000	120	940	100	1523	"S133"
0	0	0	25	3	2	"CREB "	"P16220"	3360	34730	130	14757	13488	3627	26	4468	4468	5575	7597	136	80	0	0	1618553	1.042	100000.000	100000.000	0.000	0.000	0.000	0.000	0.000	16.610	10289	9020	10289	9020	120	940	100	1524	"S133"
0	0	0	25	4	2	"blank-control__"	"AA"	3870	34720	70	5998	5931	597	10	4458	4458	4445	367	8	96	87	0	189789	4.049	100000.000	100000.000	0.000	0.000	0.000	0.000	0.000	16.610	1540	1473	1540	1473	32	236	100	1525	"blank-control__"
0	0	0	25	5	2	"blank-control__"	"AA"	4360	34730	80	5884	5880	858	14	4481	4481	4435	410	9	84	80	0	305738	3.524	100000.000	100000.000	0.000	0.000	0.000	0.000	0.000	16.610	1403	1399	1403	1399	52	340	100	1526	"blank-control__"
0	0	0	25	6	2	"blank-control__"	"AA"	4850	34730	100	5458	5550	812	14	4422	4422	4468	419	9	77	61	0	443985	2.582	100000.000	100000.000	0.000	0.000	0.000	0.000	0.000	16.610	1036	1128	1036	1128	80	560	100	1527	"blank-control__"
0	0	0	25	7	2	"IKK-alpha "	"O15111"	5350	34720	150	7150	7002	809	11	4420	4420	4425	327	7	96	96	0	1092293	7.881	100000.000	100000.000	0.000	0.000	0.000	0.000	0.000	16.610	2730	2582	2730	2582	156	1272	100	1528	"S180"
0	0	0	25	8	2	"IKK-alpha "	"O15111"	5850	34720	150	7352	7303	524	7	4477	4477	4463	276	6	100	99	0	1139312	10.290	100000.000	100000.000	0.000	0.000	0.000	0.000	0.000	16.610	2875	2826	2875	2826	156	1272	100	1529	"S180"
0	0	0	25	9	2	"IKK-alpha "	"O15111"	6350	34710	140	7045	6921	1096	15	4465	4465	4472	457	10	93	93	0	1079711	5.359	100000.000	100000.000	0.000	0.000	0.000	0.000	0.000	16.610	2580	2456	2580	2456	156	1140	100	1530	"S180"
0	0	0	25	1	3	"JAK2"	"O60674"	2370	35400	140	9664	9096	1979	21	4413	4413	4433	439	9	92	89	0	1418953	10.622	100000.000	100000.000	0.000	0.000	0.000	0.000	0.000	16.610	5251	4683	5251	4683	156	1140	100	1531	"Y119"
0	0	0	25	2	3	"JAK2"	"O60674"	2860	35380	140	9870	9062	2153	23	4381	4381	4379	349	7	92	85	0	1413662	13.418	100000.000	100000.000	0.000	0.000	0.000	0.000	0.000	16.610	5489	4681	5489	4681	156	1140	100	1532	"Y119"
0	0	0	25	3	3	"JAK2"	"O60674"	3360	35370	150	9664	9087	1952	21	4304	4304	4327	348	8	95	91	0	1417591	13.678	100000.000	100000.000	0.000	0.000	0.000	0.000	0.000	16.610	5360	4783	5360	4783	156	1272	100	1533	"Y119"
0	0	0	25	4	3	"K8"	"P05787"	3870	35380	150	4833	4905	1098	22	4443	4443	4478	889	19	10	1	0	765157	0.480	100000.000	100000.000	0.000	0.000	0.000	0.000	0.000	16.610	390	462	390	462	156	1272	100	1534	"Y267"
0	0	0	25	5	3	"K8"	"P05787"	4370	35370	140	4946	4984	409	8	4506	4506	4493	1226	27	2	0	0	777491	0.400	100000.000	100000.000	0.000	0.000	0.000	0.000	0.000	16.610	440	478	440	478	156	1140	100	1535	"Y267"
0	0	0	25	6	3	"K8"	"P05787"	4860	35370	120	5146	5178	463	8	4557	4557	4494	434	9	59	35	0	621322	1.576	100000.000	100000.000	0.000	0.000	0.000	0.000	0.000	16.610	589	621	589	621	120	820	100	1536	"Y267"
0	0	0	25	7	3	"blank-control__"	"AA"	5360	35360	200	4468	4477	369	8	4554	4554	4516	454	10	5	0	0	1414683	-0.086	100000.000	100000.000	0.000	0.000	0.000	0.000	0.000	16.610	-86	-77	-86	-77	316	2384	100	1537	"blank-control__"
0	0	0	25	8	3	"blank-control__"	"AA"	5850	35360	200	4495	4504	264	5	4581	4581	4562	366	8	6	0	0	1423391	-0.158	100000.000	100000.000	0.000	0.000	0.000	0.000	0.000	16.610	-86	-77	-86	-77	316	2384	100	1538	"blank-control__"
0	0	0	25	9	3	"blank-control__"	"AA"	6350	35350	200	4583	4569	279	6	4593	4593	4578	316	6	10	0	0	1443743	-0.028	100000.000	100000.000	0.000	0.000	0.000	0.000	0.000	16.610	-10	-24	-10	-24	316	2384	100	1539	"blank-control__"
0	0	0	25	1	4	"Mnk1"	"Q9BUB5"	2370	36050	80	8176	8367	3463	41	4212	4212	4294	596	13	90	88	0	435095	6.834	100000.000	100000.000	0.000	0.000	0.000	0.000	0.000	16.610	3964	4155	3964	4155	52	340	100	1540	"T255"
0	0	0	25	2	4	"Mnk1"	"Q9BUB5"	2860	36040	100	7876	7153	1767	24	4141	4141	4180	367	8	82	78	0	572224	8.101	100000.000	100000.000	0.000	0.000	0.000	0.000	0.000	16.610	3735	3012	3735	3012	80	560	100	1541	"T255"
0	0	0	25	3	4	"Mnk1"	"Q9BUB5"	3360	36030	100	8353	7811	1592	20	4235	4235	4254	291	6	90	88	0	624854	12.223	100000.000	100000.000	0.000	0.000	0.000	0.000	0.000	16.610	4118	3576	4118	3576	80	560	100	1542	"T255"
0	0	0	25	4	4	"NFkB-p100 "	"Q00653"	3860	36010	90	5554	5556	577	10	4364	4364	4361	344	7	92	78	0	288888	3.474	100000.000	100000.000	0.000	0.000	0.000	0.000	0.000	16.610	1190	1192	1190	1192	52	420	100	1543	"S108"
0	0	0	25	5	4	"NFkB-p100 "	"Q00653"	4370	36020	90	5627	5679	587	10	4499	4499	4532	974	21	59	3	0	295332	1.178	100000.000	100000.000	0.000	0.000	0.000	0.000	0.000	16.610	1128	1180	1128	1180	52	420	100	1544	"S108"
0	0	0	25	6	4	"NFkB-p100 "	"Q00653"	4850	36020	100	5395	5416	663	12	4568	4568	4701	2137	45	0	0	0	433309	0.335	100000.000	100000.000	0.000	0.000	0.000	0.000	0.000	16.610	827	848	827	848	80	560	100	1545	"S108"
0	0	0	25	7	4	"PIK3R1 "	"P27986"	5340	36030	130	5045	5028	434	8	4602	4602	4574	349	7	56	19	0	603360	1.301	100000.000	100000.000	0.000	0.000	0.000	0.000	0.000	16.610	443	426	443	426	120	940	100	1546	"Y556"
0	0	0	25	8	4	"PIK3R1 "	"P27986"	5840	36020	200	4771	4810	298	6	4596	4596	4599	367	7	29	3	0	1519964	0.575	100000.000	100000.000	0.000	0.000	0.000	0.000	0.000	16.610	175	214	175	214	316	2384	100	1547	"Y556"
0	0	0	25	9	4	"PIK3R1 "	"P27986"	6340	36020	130	5063	5014	303	6	4630	4630	4631	409	8	55	4	0	601676	0.936	100000.000	100000.000	0.000	0.000	0.000	0.000	0.000	16.610	433	384	433	384	120	940	100	1548	"Y556"
0	0	0	25	1	5	"blank-control__"	"AA"	2360	36680	200	4730	4729	267	5	4710	4710	4682	566	12	2	0	0	1494440	0.083	100000.000	100000.000	0.000	0.000	0.000	0.000	0.000	16.610	20	19	20	19	316	2384	100	1549	"blank-control__"
0	0	0	25	2	5	"blank-control__"	"AA"	2860	36670	200	4639	4640	344	7	4634	4634	4658	1441	30	0	0	0	1466188	-0.012	100000.000	100000.000	0.000	0.000	0.000	0.000	0.000	16.610	5	6	5	6	316	2384	100	1550	"blank-control__"
0	0	0	25	3	5	"blank-control__"	"AA"	3360	36670	200	4592	4588	385	8	4556	4556	4526	465	10	3	1	0	1449756	0.133	100000.000	100000.000	0.000	0.000	0.000	0.000	0.000	16.610	36	32	36	32	316	2384	100	1551	"blank-control__"
0	0	0	25	4	5	"Rack1"	"P63244"	3860	36660	100	5090	5697	4407	77	4462	4462	4437	574	12	51	22	0	455794	2.195	100000.000	100000.000	0.000	0.000	0.000	0.000	0.000	16.610	628	1235	628	1235	80	560	100	1552	"y52"
0	0	0	25	5	5	"Rack1"	"P63244"	4370	36660	90	5404	5400	406	7	4413	4413	4419	286	6	96	84	0	280799	3.430	100000.000	100000.000	0.000	0.000	0.000	0.000	0.000	16.610	991	987	991	987	52	420	100	1553	"y52"
0	0	0	25	6	5	"Rack1"	"P63244"	4850	36660	90	5407	5368	322	5	4313	4313	4344	335	7	98	88	0	279136	3.057	100000.000	100000.000	0.000	0.000	0.000	0.000	0.000	16.610	1094	1055	1094	1055	52	420	100	1554	"y52"
0	0	0	25	7	5	"Shc1"	"P29353"	5360	36660	80	7492	7241	838	11	4257	4257	4271	305	7	98	96	0	376543	9.738	100000.000	100000.000	0.000	0.000	0.000	0.000	0.000	16.610	3235	2984	3235	2984	52	340	100	1555	"Y349"
0	0	0	25	8	5	"Shc1"	"P29353"	5860	36670	90	7418	7183	891	12	4267	4267	4278	360	8	94	94	0	373518	8.069	100000.000	100000.000	0.000	0.000	0.000	0.000	0.000	16.610	3151	2916	3151	2916	52	420	100	1556	"Y349"
0	0	0	25	9	5	"Shc1"	"P29353"	6360	36660	80	7232	6755	1136	16	4345	4345	4351	226	5	92	86	0	351280	10.637	100000.000	100000.000	0.000	0.000	0.000	0.000	0.000	16.610	2887	2410	2887	2410	52	340	100	1557	"Y349"
0	0	0	25	1	6	"Smad6"	"O43541"	2370	37330	90	5713	6207	1872	30	4686	4686	4682	777	16	86	17	0	322762	1.963	100000.000	100000.000	0.000	0.000	0.000	0.000	0.000	16.610	1027	1521	1027	1521	52	420	100	1558	"S435"
0	0	0	25	2	6	"Smad6"	"O43541"	2850	37330	100	5488	5501	461	8	4593	4593	4523	360	7	88	68	0	440070	2.717	100000.000	100000.000	0.000	0.000	0.000	0.000	0.000	16.610	895	908	895	908	80	560	100	1559	"S435"
0	0	0	25	3	6	"Smad6"	"O43541"	3370	37310	120	5258	5119	571	11	4504	4504	4661	2542	54	0	0	0	614291	0.180	100000.000	100000.000	0.000	0.000	0.000	0.000	0.000	16.610	754	615	754	615	120	820	100	1560	"S435"
0	0	0	25	4	6	"TGFBR1"	"P36897"	3870	37300	200	4234	4314	766	17	4466	4466	4460	778	17	3	2	0	1363084	-0.188	100000.000	100000.000	0.000	0.000	0.000	0.000	0.000	16.610	-232	-152	-232	-152	316	2384	100	1561	"T200"
0	0	0	25	5	6	"TGFBR1"	"P36897"	4370	37300	200	4326	4330	307	7	4406	4406	4430	385	8	6	0	0	1368343	-0.260	100000.000	100000.000	0.000	0.000	0.000	0.000	0.000	16.610	-80	-76	-80	-76	316	2384	100	1562	"T200"
0	0	0	25	6	6	"TGFBR1"	"P36897"	4870	37290	200	4277	4339	327	7	4378	4378	4441	901	20	0	0	0	1370997	-0.113	100000.000	100000.000	0.000	0.000	0.000	0.000	0.000	16.610	-101	-39	-101	-39	316	2384	100	1563	"T200"
0	0	0	25	7	6	"TrKA"	"P04629"	5370	37300	160	12645	11934	2754	23	4356	4356	4406	423	9	95	94	0	2482187	17.797	100000.000	100000.000	0.000	0.000	0.000	0.000	0.000	16.610	8289	7578	8289	7578	208	1512	100	1564	"Y757"
0	0	0	25	8	6	"TrKA"	"P04629"	5870	37290	160	12849	12150	2284	18	4450	4450	4503	1010	22	94	93	0	2527232	7.571	100000.000	100000.000	0.000	0.000	0.000	0.000	0.000	16.610	8399	7700	8399	7700	208	1512	100	1565	"Y757"
0	0	0	25	9	6	"TrKA"	"P04629"	6370	37290	160	12768	12133	2168	17	4450	4450	4514	1042	23	94	93	0	2523734	7.312	100000.000	100000.000	0.000	0.000	0.000	0.000	0.000	16.610	8318	7683	8318	7683	208	1512	100	1566	"Y757"
-75	0	0	25	1	7	"empty"	"empty"	2360	37940	200	4277	4301	306	7	4587	4587	4578	646	14	0	0	0	1359223	-0.429	100000.000	100000.000	0.000	0.000	0.000	0.000	0.000	16.610	-310	-286	-310	-286	316	2384	100	1567	"empty"
-75	0	0	25	2	7	"empty"	"empty"	2860	37940	200	4085	4217	1762	41	4454	4454	4486	1308	29	0	0	0	1332459	-0.206	100000.000	100000.000	0.000	0.000	0.000	0.000	0.000	16.610	-369	-237	-369	-237	316	2384	100	1568	"empty"
-75	0	0	25	3	7	"empty"	"empty"	3360	37940	200	4169	4274	1218	28	4486	4486	4473	476	10	1	0	0	1350723	-0.418	100000.000	100000.000	0.000	0.000	0.000	0.000	0.000	16.610	-317	-212	-317	-212	316	2384	100	1569	"empty"
-75	0	0	25	4	7	"empty"	"empty"	3860	37940	200	4389	4463	1170	26	4468	4468	4447	348	7	6	0	0	1410258	0.046	100000.000	100000.000	0.000	0.000	0.000	0.000	0.000	16.610	-79	-5	-79	-5	316	2384	100	1570	"empty"
-75	0	0	25	5	7	"empty"	"empty"	4360	37940	200	4488	4517	696	15	4431	4431	4429	337	7	22	2	0	1427318	0.261	100000.000	100000.000	0.000	0.000	0.000	0.000	0.000	16.610	57	86	57	86	316	2384	100	1571	"empty"
-75	0	0	25	6	7	"empty"	"empty"	4860	37940	200	4594	4573	526	11	4379	4379	4415	382	8	31	1	0	1444970	0.414	100000.000	100000.000	0.000	0.000	0.000	0.000	0.000	16.610	215	194	215	194	316	2384	100	1572	"empty"
-75	0	0	25	7	7	"empty"	"empty"	5360	37940	200	4627	4626	839	18	4407	4407	4481	1321	29	0	0	0	1461918	0.110	100000.000	100000.000	0.000	0.000	0.000	0.000	0.000	16.610	220	219	220	219	316	2384	100	1573	"empty"
-75	0	0	25	8	7	"empty"	"empty"	5860	37940	200	4687	4685	279	5	4510	4510	4577	1483	32	0	0	0	1480470	0.073	100000.000	100000.000	0.000	0.000	0.000	0.000	0.000	16.610	177	175	177	175	316	2384	100	1574	"empty"
-75	0	0	25	9	7	"empty"	"empty"	6360	37940	200	4640	4638	194	4	4488	4488	4515	750	16	0	0	0	1465538	0.164	100000.000	100000.000	0.000	0.000	0.000	0.000	0.000	16.610	152	150	152	150	316	2384	100	1575	"empty"
0	0	0	26	1	1	"PPP2CA "	"P67775"	6870	34130	90	5395	5410	552	10	4454	4454	4557	1575	34	5	1	0	281317	0.542	100000.000	100000.000	0.000	0.000	0.000	0.000	0.000	16.610	941	956	941	956	52	420	100	1576	"T304"
0	0	0	26	2	1	"PPP2CA "	"P67775"	7360	34130	90	5500	5435	434	7	4486	4486	4549	607	13	80	32	0	282610	1.460	100000.000	100000.000	0.000	0.000	0.000	0.000	0.000	16.610	1014	949	1014	949	52	420	100	1577	"T304"
0	0	0	26	3	1	"PPP2CA "	"P67775"	7860	34120	90	5607	5553	460	8	4576	4576	4615	1163	25	38	0	0	288736	0.807	100000.000	100000.000	0.000	0.000	0.000	0.000	0.000	16.610	1031	977	1031	977	52	420	100	1578	"T304"
0	0	0	26	4	1	"Rab4"	"P20338"	8360	34130	100	10080	10032	2983	29	4589	4589	4589	295	6	97	93	0	802587	18.451	100000.000	100000.000	0.000	0.000	0.000	0.000	0.000	16.610	5491	5443	5491	5443	80	560	100	1579	"S199"
0	0	0	26	5	1	"Rab4"	"P20338"	8860	34130	100	10301	9661	3041	31	4632	4632	4664	692	14	88	83	0	772840	7.221	100000.000	100000.000	0.000	0.000	0.000	0.000	0.000	16.610	5669	5029	5669	5029	80	560	100	1580	"S199"
0	0	0	26	6	1	"Rab4"	"P20338"	9380	34120	90	10017	9603	1750	18	4623	4623	4643	267	5	90	90	0	499361	18.577	100000.000	100000.000	0.000	0.000	0.000	0.000	0.000	16.610	5394	4980	5394	4980	52	420	100	1581	"S199"
0	0	0	26	7	1	"STAT1 "	"P42224"	9870	34110	80	6728	6398	867	13	4610	4610	4600	279	6	84	84	0	332707	6.444	100000.000	100000.000	0.000	0.000	0.000	0.000	0.000	16.610	2118	1788	2118	1788	52	340	100	1582	"S727"
0	0	0	26	8	1	"STAT1 "	"P42224"	10360	34110	80	6469	6355	517	8	4548	4548	4560	314	6	96	96	0	330445	5.717	100000.000	100000.000	0.000	0.000	0.000	0.000	0.000	16.610	1921	1807	1921	1807	52	340	100	1583	"S727"
0	0	0	26	9	1	"STAT1 "	"P42224"	10860	34110	90	6349	6499	1864	28	4526	4526	4531	326	7	98	98	0	337935	6.037	100000.000	100000.000	0.000	0.000	0.000	0.000	0.000	16.610	1823	1973	1823	1973	52	420	100	1584	"S727"
0	0	0	26	1	2	"STAT4 "	"Q14765"	6880	34790	180	9259	9147	1026	11	4421	4421	4482	1346	30	96	95	0	2341716	3.466	100000.000	100000.000	0.000	0.000	0.000	0.000	0.000	16.610	4838	4726	4838	4726	256	1924	100	1585	"S722"
0	0	0	26	2	2	"STAT4 "	"Q14765"	7380	34780	190	9328	9274	2517	27	4425	4425	4440	982	22	94	92	0	2374207	4.923	100000.000	100000.000	0.000	0.000	0.000	0.000	0.000	16.610	4903	4849	4903	4849	256	2088	100	1586	"S722"
0	0	0	26	3	2	"STAT4 "	"Q14765"	7870	34760	200	9012	8188	2234	27	4465	4465	4438	838	18	78	77	0	2587518	4.475	100000.000	100000.000	0.000	0.000	0.000	0.000	0.000	16.610	4547	3723	4547	3723	316	2384	100	1587	"S722"
0	0	0	26	4	2	"STMN1"	"P16949"	8370	34760	200	4370	4374	440	10	4420	4420	4399	462	10	5	1	0	1382078	-0.054	100000.000	100000.000	0.000	0.000	0.000	0.000	0.000	16.610	-50	-46	-50	-46	316	2384	100	1588	"S37"
0	0	0	26	5	2	"STMN1"	"P16949"	8860	34780	160	4438	4466	419	9	4400	4400	4422	435	9	14	2	0	928884	0.101	100000.000	100000.000	0.000	0.000	0.000	0.000	0.000	16.610	38	66	38	66	208	1512	100	1589	"S37"
0	0	0	26	6	2	"STMN1"	"P16949"	9370	34750	200	4322	4374	734	16	4355	4355	4391	403	9	10	0	0	1382117	-0.042	100000.000	100000.000	0.000	0.000	0.000	0.000	0.000	16.610	-33	19	-33	19	316	2384	100	1590	"S37"
0	0	0	26	7	2	"ACC1"	"Q13085 "	9880	34750	70	5991	6133	438	7	4487	4487	4483	315	7	100	100	0	196251	5.238	100000.000	100000.000	0.000	0.000	0.000	0.000	0.000	16.610	1504	1646	1504	1646	32	236	100	1591	"S1263"
0	0	0	26	8	2	"ACC1"	"Q13085 "	10380	34750	70	6145	6030	622	10	4577	4577	4534	304	6	93	90	0	192966	4.921	100000.000	100000.000	0.000	0.000	0.000	0.000	0.000	16.610	1568	1453	1568	1453	32	236	100	1592	"S1263"
0	0	0	26	9	2	"ACC1"	"Q13085 "	10870	34750	80	5821	5902	1832	31	4506	4506	4424	335	7	80	76	0	306918	4.412	100000.000	100000.000	0.000	0.000	0.000	0.000	0.000	16.610	1315	1396	1315	1396	52	340	100	1593	"S1263"
0	0	0	26	1	3	"TRAF6"	"Q9Y4K3"	6870	35410	100	5049	5261	1826	34	4480	4480	4519	1507	33	2	1	0	420919	0.492	100000.000	100000.000	0.000	0.000	0.000	0.000	0.000	16.610	569	781	569	781	80	560	100	1594	"Y353"
0	0	0	26	2	3	"TRAF6"	"Q9Y4K3"	7380	35400	100	5032	5000	518	10	4409	4409	4498	1598	35	1	0	0	399996	0.314	100000.000	100000.000	0.000	0.000	0.000	0.000	0.000	16.610	623	591	623	591	80	560	100	1595	"Y353"
0	0	0	26	3	3	"TRAF6"	"Q9Y4K3"	7890	35400	120	4946	5188	1927	37	4428	4428	4469	767	17	40	2	0	622516	0.937	100000.000	100000.000	0.000	0.000	0.000	0.000	0.000	16.610	518	760	518	760	120	820	100	1596	"Y353"
0	0	0	26	4	3	"BLNK"	"Q8WV28"	8390	35410	80	8234	7625	1854	24	4424	4424	4508	1075	23	78	75	0	396516	2.900	100000.000	100000.000	0.000	0.000	0.000	0.000	0.000	16.610	3810	3201	3810	3201	52	340	100	1597	"Y72"
0	0	0	26	5	3	"BLNK"	"Q8WV28"	8870	35420	110	8610	7404	2186	29	4468	4468	4491	437	9	76	67	0	592294	6.666	100000.000	100000.000	0.000	0.000	0.000	0.000	0.000	16.610	4142	2936	4142	2936	80	656	100	1598	"Y72"
0	0	0	26	6	3	"BLNK"	"Q8WV28"	9380	35410	80	8673	8230	1348	16	4478	4478	4506	346	7	94	92	0	427959	10.763	100000.000	100000.000	0.000	0.000	0.000	0.000	0.000	16.610	4195	3752	4195	3752	52	340	100	1599	"Y72"
0	0	0	26	7	3	"CD19"	"P15391"	9890	35390	80	6085	6049	710	11	4470	4470	4477	342	7	92	88	0	314523	4.596	100000.000	100000.000	0.000	0.000	0.000	0.000	0.000	16.610	1615	1579	1615	1579	52	340	100	1600	"Y531"
0	0	0	26	8	3	"CD19"	"P15391"	10390	35390	80	6033	5896	813	13	4498	4498	4609	1511	32	50	0	0	306572	0.852	100000.000	100000.000	0.000	0.000	0.000	0.000	0.000	16.610	1535	1398	1535	1398	52	340	100	1601	"Y531"
0	0	0	26	9	3	"CD19"	"P15391"	10870	35390	80	6032	5906	825	13	4472	4472	4481	320	7	84	82	0	307130	4.453	100000.000	100000.000	0.000	0.000	0.000	0.000	0.000	16.610	1560	1434	1560	1434	52	340	100	1602	"Y531"
0	0	0	26	1	4	"p300"	"Q09472"	6860	36050	200	4568	4611	940	20	4552	4552	4507	431	9	4	1	0	1457112	0.241	100000.000	100000.000	0.000	0.000	0.000	0.000	0.000	16.610	16	59	16	59	316	2384	100	1603	"S2279"
0	0	0	26	2	4	"p300"	"Q09472"	7370	36050	200	4439	4415	439	9	4454	4454	4436	459	10	14	0	0	1395295	-0.046	100000.000	100000.000	0.000	0.000	0.000	0.000	0.000	16.610	-15	-39	-15	-39	316	2384	100	1604	"S2279"
0	0	0	26	3	4	"p300"	"Q09472"	7870	36050	200	4421	4548	2109	46	4337	4337	4348	539	12	17	1	0	1437061	0.371	100000.000	100000.000	0.000	0.000	0.000	0.000	0.000	16.610	84	211	84	211	316	2384	100	1605	"S2279"
0	0	0	26	4	4	"fyn"	"P06241"	8370	36040	200	4485	4571	766	16	4345	4345	4392	638	14	14	1	0	1444547	0.281	100000.000	100000.000	0.000	0.000	0.000	0.000	0.000	16.610	140	226	140	226	316	2384	100	1606	"Y420"
0	0	0	26	5	4	"fyn"	"P06241"	8880	36030	70	4717	4759	237	4	4287	4287	4315	301	6	71	18	0	152297	1.475	100000.000	100000.000	0.000	0.000	0.000	0.000	0.000	16.610	430	472	430	472	32	236	100	1607	"Y420"
0	0	0	26	6	4	"fyn"	"P06241"	9380	36050	80	4600	4613	354	7	4295	4295	4383	1357	30	0	0	0	239864	0.169	100000.000	100000.000	0.000	0.000	0.000	0.000	0.000	16.610	305	318	305	318	52	340	100	1608	"Y420"
0	0	0	26	7	4	"HSP27"	"P04792"	9890	36060	120	6215	6070	983	16	4323	4323	4431	1570	35	68	0	0	728446	1.044	100000.000	100000.000	0.000	0.000	0.000	0.000	0.000	16.610	1892	1747	1892	1747	120	820	100	1609	"S78"
0	0	0	26	8	4	"HSP27"	"P04792"	10380	36050	120	6358	6362	1542	24	4409	4409	4409	469	10	84	82	0	763489	4.164	100000.000	100000.000	0.000	0.000	0.000	0.000	0.000	16.610	1949	1953	1949	1953	120	820	100	1610	"S78"
0	0	0	26	9	4	"HSP27"	"P04792"	10880	36050	120	6452	6272	873	13	4533	4533	4515	341	7	85	81	0	752692	5.152	100000.000	100000.000	0.000	0.000	0.000	0.000	0.000	16.610	1919	1739	1919	1739	120	820	100	1611	"S78"
0	0	0	26	1	5	"IL-8R B "	"P25025"	6860	36690	200	4535	4560	329	7	4381	4381	4435	701	15	6	0	0	1440833	0.178	100000.000	100000.000	0.000	0.000	0.000	0.000	0.000	16.610	154	179	154	179	316	2384	100	1612	"S352"
0	0	0	26	2	5	"IL-8R B "	"P25025"	7360	36690	200	4556	4588	341	7	4422	4422	4451	679	15	8	0	0	1449949	0.202	100000.000	100000.000	0.000	0.000	0.000	0.000	0.000	16.610	134	166	134	166	316	2384	100	1613	"S352"
0	0	0	26	3	5	"IL-8R B "	"P25025"	7870	36690	200	4872	5008	863	17	4593	4593	4661	1360	29	5	1	0	1582484	0.255	100000.000	100000.000	0.000	0.000	0.000	0.000	0.000	16.610	279	415	279	415	316	2384	100	1614	"S352"
0	0	0	26	4	5	"IRF-3 "	"Q14653"	8360	36700	170	4975	5187	665	12	4634	4634	4716	949	20	34	0	0	1078827	0.496	100000.000	100000.000	0.000	0.000	0.000	0.000	0.000	16.610	341	553	341	553	208	1660	100	1615	"S385"
0	0	0	26	5	5	"IRF-3 "	"Q14653"	8890	36710	110	5866	5934	610	10	4634	4634	4654	245	5	100	100	0	474709	5.224	100000.000	100000.000	0.000	0.000	0.000	0.000	0.000	16.610	1232	1300	1232	1300	80	656	100	1616	"S385"
0	0	0	26	6	5	"IRF-3 "	"Q14653"	9380	36690	120	5732	5622	478	8	4617	4617	4625	352	7	89	78	0	674636	2.832	100000.000	100000.000	0.000	0.000	0.000	0.000	0.000	16.610	1115	1005	1115	1005	120	820	100	1617	"S385"
0	0	0	26	7	5	"LSD1"	"O60341"	9900	36690	90	10980	10751	5108	47	4596	4596	4595	268	5	92	92	0	559040	22.970	100000.000	100000.000	0.000	0.000	0.000	0.000	0.000	16.610	6384	6155	6384	6155	52	420	100	1618	"S131"
0	0	0	26	8	5	"LSD1"	"O60341"	10400	36690	110	9915	8299	2838	34	4507	4507	4673	2410	51	61	56	0	663906	1.505	100000.000	100000.000	0.000	0.000	0.000	0.000	0.000	16.610	5408	3792	5408	3792	80	656	100	1619	"S131"
0	0	0	26	9	5	"LSD1"	"O60341"	10890	36690	80	10828	10086	2057	20	4479	4479	4509	255	5	92	92	0	524453	21.871	100000.000	100000.000	0.000	0.000	0.000	0.000	0.000	16.610	6349	5607	6349	5607	52	340	100	1620	"S131"
0	0	0	26	1	6	"MAPKAPK5"	"Q8IW41"	6840	37320	200	4557	6137	3428	55	4448	4448	4506	1198	26	19	19	0	1939311	1.361	100000.000	100000.000	0.000	0.000	0.000	0.000	0.000	16.610	109	1689	109	1689	316	2384	100	1621	"T182"
0	0	0	26	2	6	"MAPKAPK5"	"Q8IW41"	7340	37320	200	4618	6449	4637	71	4431	4431	4460	1000	22	23	22	0	2037727	1.989	100000.000	100000.000	0.000	0.000	0.000	0.000	0.000	16.610	187	2018	187	2018	316	2384	100	1622	"T182"
0	0	0	26	3	6	"MAPKAPK5"	"Q8IW41"	7850	37320	200	4687	6528	3634	55	4520	4520	4505	1132	25	25	23	0	2062899	1.787	100000.000	100000.000	0.000	0.000	0.000	0.000	0.000	16.610	167	2008	167	2008	316	2384	100	1623	"T182"
0	0	0	26	4	6	"P27kip1"	"P46527"	8350	37320	200	4590	4644	463	9	4526	4526	4501	561	12	12	0	0	1467373	0.255	100000.000	100000.000	0.000	0.000	0.000	0.000	0.000	16.610	64	118	64	118	316	2384	100	1624	"T157"
0	0	0	26	5	6	"P27kip1"	"P46527"	8860	37330	80	5411	5411	211	3	4539	4539	4491	297	6	100	90	0	281380	3.098	100000.000	100000.000	0.000	0.000	0.000	0.000	0.000	16.610	872	872	872	872	52	340	100	1625	"T157"
0	0	0	26	6	6	"P27kip1"	"P46527"	9360	37330	200	4633	4701	399	8	4544	4544	4504	332	7	26	15	0	1485399	0.593	100000.000	100000.000	0.000	0.000	0.000	0.000	0.000	16.610	89	157	89	157	316	2384	100	1626	"T157"
0	0	0	26	7	6	"p67phox"	"P19878"	9860	37330	200	4542	4522	284	6	4579	4579	4597	645	14	0	0	0	1428984	-0.116	100000.000	100000.000	0.000	0.000	0.000	0.000	0.000	16.610	-37	-57	-37	-57	316	2384	100	1627	"T233"
0	0	0	26	8	6	"p67phox"	"P19878"	10370	37330	200	4455	4434	327	7	4499	4499	4530	1002	22	0	0	0	1401067	-0.096	100000.000	100000.000	0.000	0.000	0.000	0.000	0.000	16.610	-44	-65	-44	-65	316	2384	100	1628	"T233"
0	0	0	26	9	6	"p67phox"	"P19878"	10870	37330	200	4500	4446	305	6	4485	4485	4513	878	19	0	0	0	1405026	-0.076	100000.000	100000.000	0.000	0.000	0.000	0.000	0.000	16.610	15	-39	15	-39	316	2384	100	1629	"T233"
-75	0	0	26	1	7	"empty"	"empty"	6860	37960	200	4529	4511	285	6	4459	4459	4470	494	11	1	0	0	1425533	0.083	100000.000	100000.000	0.000	0.000	0.000	0.000	0.000	16.610	70	52	70	52	316	2384	100	1630	"empty"
-75	0	0	26	2	7	"empty"	"empty"	7360	37960	200	4419	4443	431	9	4410	4410	4425	623	14	3	1	0	1403990	0.029	100000.000	100000.000	0.000	0.000	0.000	0.000	0.000	16.610	9	33	9	33	316	2384	100	1631	"empty"
-75	0	0	26	3	7	"empty"	"empty"	7860	37960	200	4311	4292	402	9	4496	4496	4444	525	11	0	0	0	1356335	-0.290	100000.000	100000.000	0.000	0.000	0.000	0.000	0.000	16.610	-185	-204	-185	-204	316	2384	100	1632	"empty"
-75	0	0	26	4	7	"empty"	"empty"	8360	37960	200	4192	4322	918	21	4467	4467	4443	692	15	1	1	0	1365859	-0.175	100000.000	100000.000	0.000	0.000	0.000	0.000	0.000	16.610	-275	-145	-275	-145	316	2384	100	1633	"empty"
-75	0	0	26	5	7	"empty"	"empty"	8860	37960	200	4175	4203	247	5	4420	4420	4417	361	8	1	0	0	1328167	-0.593	100000.000	100000.000	0.000	0.000	0.000	0.000	0.000	16.610	-245	-217	-245	-217	316	2384	100	1634	"empty"
-75	0	0	26	6	7	"empty"	"empty"	9360	37960	200	4099	4134	520	12	4385	4385	4476	1984	44	0	0	0	1306378	-0.172	100000.000	100000.000	0.000	0.000	0.000	0.000	0.000	16.610	-286	-251	-286	-251	316	2384	100	1635	"empty"
-75	0	0	26	7	7	"empty"	"empty"	9860	37960	200	4244	4241	351	8	4484	4484	4479	455	10	1	0	0	1340282	-0.523	100000.000	100000.000	0.000	0.000	0.000	0.000	0.000	16.610	-240	-243	-240	-243	316	2384	100	1636	"empty"
-75	0	0	26	8	7	"empty"	"empty"	10360	37960	200	4379	4487	1371	30	4471	4471	4466	547	12	2	0	0	1417860	0.038	100000.000	100000.000	0.000	0.000	0.000	0.000	0.000	16.610	-92	16	-92	16	316	2384	100	1637	"empty"
-75	0	0	26	9	7	"empty"	"empty"	10860	37960	200	4419	4497	1195	26	4470	4470	4489	590	13	0	0	0	1421104	0.014	100000.000	100000.000	0.000	0.000	0.000	0.000	0.000	16.610	-51	27	-51	27	316	2384	100	1638	"empty"
0	0	0	27	1	1	"Jak2 "	"O60674"	11350	34090	150	13518	12655	2686	21	4494	4494	4535	791	17	91	91	0	1974173	10.265	100000.000	100000.000	0.000	0.000	0.000	0.000	0.000	16.610	9024	8161	9024	8161	156	1272	100	1639	"Y221"
0	0	0	27	2	1	"Jak2 "	"O60674"	11850	34090	160	13303	12502	3116	24	4452	4452	4451	291	6	95	93	0	2600393	27.667	100000.000	100000.000	0.000	0.000	0.000	0.000	0.000	16.610	8851	8050	8851	8050	208	1512	100	1640	"Y221"
0	0	0	27	3	1	"Jak2 "	"O60674"	12350	34090	150	11826	11614	1310	11	4407	4407	4418	364	8	99	99	0	1811757	19.769	100000.000	100000.000	0.000	0.000	0.000	0.000	0.000	16.610	7419	7207	7419	7207	156	1272	100	1641	"Y221"
0	0	0	27	4	1	"K8"	"P05787"	12850	34080	200	4119	4126	315	7	4389	4389	4425	656	14	0	0	0	1303942	-0.456	100000.000	100000.000	0.000	0.000	0.000	0.000	0.000	16.610	-270	-263	-270	-263	316	2384	100	1642	"S74"
0	0	0	27	5	1	"K8"	"P05787"	13350	34080	200	4215	4651	3617	77	4400	4400	4458	657	14	4	3	0	1469793	0.294	100000.000	100000.000	0.000	0.000	0.000	0.000	0.000	16.610	-185	251	-185	251	316	2384	100	1643	"S74"
0	0	0	27	6	1	"K8"	"P05787"	13840	34080	200	4144	4152	367	8	4419	4419	4440	276	6	2	0	0	1312149	-1.043	100000.000	100000.000	0.000	0.000	0.000	0.000	0.000	16.610	-275	-267	-275	-267	316	2384	100	1644	"S74"
0	0	0	27	7	1	"Met "	"P08581"	14350	34080	110	5618	5592	368	6	4475	4475	4504	527	11	93	63	0	447342	2.065	100000.000	100000.000	0.000	0.000	0.000	0.000	0.000	16.610	1143	1117	1143	1117	80	656	100	1645	"Y1234"
0	0	0	27	8	1	"Met "	"P08581"	14850	34080	120	5513	5394	524	9	4451	4451	4514	832	18	67	4	0	647229	1.058	100000.000	100000.000	0.000	0.000	0.000	0.000	0.000	16.610	1062	943	1062	943	120	820	100	1646	"Y1234"
0	0	0	27	9	1	"Met "	"P08581"	15350	34070	100	5604	5462	473	8	4453	4453	4537	1590	35	6	0	0	436949	0.582	100000.000	100000.000	0.000	0.000	0.000	0.000	0.000	16.610	1151	1009	1151	1009	80	560	100	1647	"Y1234"
0	0	0	27	1	2	"MSK2"	"O75676"	11360	34730	200	4478	4493	326	7	4465	4465	4475	488	10	7	0	0	1419941	0.037	100000.000	100000.000	0.000	0.000	0.000	0.000	0.000	16.610	13	28	13	28	316	2384	100	1648	"S360"
0	0	0	27	2	2	"MSK2"	"O75676"	11860	34730	200	4652	4655	342	7	4522	4522	4540	431	9	9	0	0	1471004	0.267	100000.000	100000.000	0.000	0.000	0.000	0.000	0.000	16.610	130	133	130	133	316	2384	100	1649	"S360"
0	0	0	27	3	2	"MSK2"	"O75676"	12360	34730	80	4989	5123	711	13	4564	4564	4693	2087	44	3	0	0	266421	0.206	100000.000	100000.000	0.000	0.000	0.000	0.000	0.000	16.610	425	559	425	559	52	340	100	1650	"S360"
0	0	0	27	4	2	"NFkB-p100 "	"Q00653"	12850	34720	200	4356	4348	328	7	4501	4501	4529	737	16	0	0	0	1373870	-0.246	100000.000	100000.000	0.000	0.000	0.000	0.000	0.000	16.610	-145	-153	-145	-153	316	2384	100	1651	"S99"
0	0	0	27	5	2	"NFkB-p100 "	"Q00653"	13350	34720	200	4429	4403	328	7	4492	4492	4513	561	12	1	0	0	1391345	-0.196	100000.000	100000.000	0.000	0.000	0.000	0.000	0.000	16.610	-63	-89	-63	-89	316	2384	100	1652	"S99"
0	0	0	27	6	2	"NFkB-p100 "	"Q00653"	13850	34720	200	4384	4454	1698	38	4439	4439	4531	1266	27	0	0	0	1407373	-0.061	100000.000	100000.000	0.000	0.000	0.000	0.000	0.000	16.610	-55	15	-55	15	316	2384	100	1653	"S99"
0	0	0	27	7	2	"PKACa "	"P17612"	14350	34720	200	4465	4682	1156	24	4418	4418	4538	1222	26	7	5	0	1479560	0.118	100000.000	100000.000	0.000	0.000	0.000	0.000	0.000	16.610	47	264	47	264	316	2384	100	1654	"S10"
0	0	0	27	8	2	"PKACa "	"P17612"	14850	34710	200	4410	4351	400	9	4397	4397	4429	811	18	0	0	0	1375026	-0.096	100000.000	100000.000	0.000	0.000	0.000	0.000	0.000	16.610	13	-46	13	-46	316	2384	100	1655	"S10"
0	0	0	27	9	2	"PKACa "	"P17612"	15350	34710	200	4193	4156	342	8	4341	4341	4362	706	16	0	0	0	1313402	-0.292	100000.000	100000.000	0.000	0.000	0.000	0.000	0.000	16.610	-148	-185	-148	-185	316	2384	100	1656	"S10"
0	0	0	27	1	3	"p70S6K"	"P23443"	11360	35370	70	5254	5166	431	8	4557	4557	4603	560	12	53	6	0	165309	1.005	100000.000	100000.000	0.000	0.000	0.000	0.000	0.000	16.610	697	609	697	609	32	236	100	1657	"S447"
0	0	0	27	2	3	"p70S6K"	"P23443"	11860	35390	80	5040	5014	310	6	4500	4500	4496	263	5	76	51	0	260732	1.970	100000.000	100000.000	0.000	0.000	0.000	0.000	0.000	16.610	540	514	540	514	52	340	100	1658	"S447"
0	0	0	27	3	3	"p70S6K"	"P23443"	12370	35380	80	5000	5006	328	6	4476	4476	4469	253	5	78	51	0	260302	2.123	100000.000	100000.000	0.000	0.000	0.000	0.000	0.000	16.610	524	530	524	530	52	340	100	1659	"S447"
0	0	0	27	4	3	"PDK1"	"O15530"	12860	35380	100	14091	12709	3873	30	4481	4481	4457	307	6	87	85	0	1016721	26.879	100000.000	100000.000	0.000	0.000	0.000	0.000	0.000	16.610	9610	8228	9610	8228	80	560	100	1660	"Y376"
0	0	0	27	5	3	"PDK1"	"O15530"	13360	35370	110	14128	12727	4283	33	4440	4440	4427	321	7	92	88	0	1018196	25.857	100000.000	100000.000	0.000	0.000	0.000	0.000	0.000	16.610	9688	8287	9688	8287	80	656	100	1661	"Y376"
0	0	0	27	6	3	"PDK1"	"O15530"	13860	35370	100	14296	13201	3407	25	4440	4440	4496	568	12	93	92	0	1056092	15.326	100000.000	100000.000	0.000	0.000	0.000	0.000	0.000	16.610	9856	8761	9856	8761	80	560	100	1662	"Y376"
0	0	0	27	7	3	"Ripk1"	"Q13546"	14360	35360	170	5093	5183	1008	19	4411	4411	4461	970	21	12	1	0	1078118	0.744	100000.000	100000.000	0.000	0.000	0.000	0.000	0.000	16.610	682	772	682	772	208	1660	100	1663	"Y694"
0	0	0	27	8	3	"Ripk1"	"Q13546"	14870	35350	150	5085	5085	257	5	4426	4426	4467	1069	23	3	0	0	793264	0.578	100000.000	100000.000	0.000	0.000	0.000	0.000	0.000	16.610	659	659	659	659	156	1272	100	1664	"Y694"
0	0	0	27	9	3	"Ripk1"	"Q13546"	15360	35370	180	5061	5102	966	18	4315	4315	4328	349	8	84	57	0	1306115	2.218	100000.000	100000.000	0.000	0.000	0.000	0.000	0.000	16.610	746	787	746	787	256	1924	100	1665	"Y694"
0	0	0	27	1	4	"SHC3"	"Q92529"	11360	36030	80	5634	5534	679	12	4523	4523	4584	1725	37	13	0	0	287745	0.551	100000.000	100000.000	0.000	0.000	0.000	0.000	0.000	16.610	1111	1011	1111	1011	52	340	100	1666	"Y341"
0	0	0	27	2	4	"SHC3"	"Q92529"	11860	36030	80	5617	5498	665	12	4628	4628	4617	205	4	80	75	0	285873	4.298	100000.000	100000.000	0.000	0.000	0.000	0.000	0.000	16.610	989	870	989	870	52	340	100	1667	"Y341"
0	0	0	27	3	4	"SHC3"	"Q92529"	12360	36010	70	5992	6265	1909	30	4628	4628	4647	621	13	96	62	0	200490	2.605	100000.000	100000.000	0.000	0.000	0.000	0.000	0.000	16.610	1364	1637	1364	1637	32	236	100	1668	"Y341"
0	0	0	27	4	4	"Smad3 "	"P84022"	12870	36020	70	5899	5679	563	9	4596	4596	4794	1696	35	6	0	0	181718	0.522	100000.000	100000.000	0.000	0.000	0.000	0.000	0.000	16.610	1303	1083	1303	1083	32	236	100	1669	"S208"
0	0	0	27	5	4	"Smad3 "	"P84022"	13360	36010	90	5678	5620	656	11	4496	4496	4567	924	20	69	7	0	292249	1.140	100000.000	100000.000	0.000	0.000	0.000	0.000	0.000	16.610	1182	1124	1182	1124	52	420	100	1670	"S208"
0	0	0	27	6	4	"Smad3 "	"P84022"	13860	36010	80	5713	5594	583	10	4526	4526	4533	245	5	90	78	0	290883	4.331	100000.000	100000.000	0.000	0.000	0.000	0.000	0.000	16.610	1187	1068	1187	1068	52	340	100	1671	"S208"
0	0	0	27	7	4	"TAK1 "	"O43318"	14340	36000	140	4613	4846	2426	50	4443	4443	4527	1228	27	1	1	0	755952	0.260	100000.000	100000.000	0.000	0.000	0.000	0.000	0.000	16.610	170	403	170	403	156	1140	100	1672	"T187"
0	0	0	27	8	4	"TAK1 "	"O43318"	14850	36010	110	4458	4439	353	7	4310	4310	4345	595	13	5	1	0	355154	0.158	100000.000	100000.000	0.000	0.000	0.000	0.000	0.000	16.610	148	129	148	129	80	656	100	1673	"T187"
0	0	0	27	9	4	"TAK1 "	"O43318"	15340	36000	200	4425	4434	304	6	4340	4340	4354	533	12	3	0	0	1401095	0.150	100000.000	100000.000	0.000	0.000	0.000	0.000	0.000	16.610	85	94	85	94	316	2384	100	1674	"T187"
0	0	0	27	1	5	"ACC1"	"P68133"	11370	36680	140	6160	6178	330	5	4441	4441	4450	532	11	100	98	0	963755	3.248	100000.000	100000.000	0.000	0.000	0.000	0.000	0.000	16.610	1719	1737	1719	1737	156	1140	100	1675	"Y93"
0	0	0	27	2	5	"ACC1"	"P68133"	11870	36680	170	6111	6004	615	10	4411	4411	4477	1120	25	86	4	0	1248797	1.363	100000.000	100000.000	0.000	0.000	0.000	0.000	0.000	16.610	1700	1593	1700	1593	208	1660	100	1676	"Y93"
0	0	0	27	3	5	"ACC1"	"P68133"	12370	36670	160	5950	6046	1474	24	4376	4376	4388	317	7	96	94	0	1257506	5.230	100000.000	100000.000	0.000	0.000	0.000	0.000	0.000	16.610	1574	1670	1574	1670	208	1512	100	1677	"Y93"
0	0	0	27	4	5	"A-Raf"	"P10398"	12870	36680	170	5093	5093	281	5	4368	4368	4416	690	15	55	1	0	1059291	0.981	100000.000	100000.000	0.000	0.000	0.000	0.000	0.000	16.610	725	725	725	725	208	1660	100	1678	"T20"
0	0	0	27	5	5	"A-Raf"	"P10398"	13370	36670	190	5100	5076	267	5	4418	4418	4483	1489	33	0	0	0	1299537	0.398	100000.000	100000.000	0.000	0.000	0.000	0.000	0.000	16.610	682	658	682	658	256	2088	100	1679	"T20"
0	0	0	27	6	5	"A-Raf"	"P10398"	13870	36650	170	5118	5127	363	7	4459	4459	4490	734	16	37	1	0	1066395	0.868	100000.000	100000.000	0.000	0.000	0.000	0.000	0.000	16.610	659	668	659	668	208	1660	100	1680	"T20"
0	0	0	27	7	5	"BCAP"	"Q6ZUJ8"	14370	36650	70	5332	5302	274	5	4554	4554	4556	248	5	96	78	0	169654	3.008	100000.000	100000.000	0.000	0.000	0.000	0.000	0.000	16.610	778	748	778	748	32	236	100	1681	"Y570"
0	0	0	27	8	5	"BCAP"	"Q6ZUJ8"	14860	36650	90	5451	5293	445	8	4536	4536	4567	844	18	53	0	0	275225	0.860	100000.000	100000.000	0.000	0.000	0.000	0.000	0.000	16.610	915	757	915	757	52	420	100	1682	"Y570"
0	0	0	27	9	5	"BCAP"	"Q6ZUJ8"	15370	36640	90	5351	5311	433	8	4598	4598	4649	1500	32	1	0	0	276160	0.441	100000.000	100000.000	0.000	0.000	0.000	0.000	0.000	16.610	753	713	753	713	52	420	100	1683	"Y570"
0	0	0	27	1	6	"Cofilin 1"	"P23528"	11370	37320	90	9776	9328	1286	13	4460	4460	4458	246	5	98	98	0	485074	19.797	100000.000	100000.000	0.000	0.000	0.000	0.000	0.000	16.610	5316	4868	5316	4868	52	420	100	1684	"Y139"
0	0	0	27	2	6	"Cofilin 1"	"P23528"	11870	37320	80	9658	9428	1471	15	4463	4463	4468	450	10	96	96	0	490260	11.022	100000.000	100000.000	0.000	0.000	0.000	0.000	0.000	16.610	5195	4965	5195	4965	52	340	100	1685	"Y139"
0	0	0	27	3	6	"Cofilin 1"	"P23528"	12370	37320	80	9500	8542	2239	26	4462	4462	4559	748	16	78	76	0	444159	5.325	100000.000	100000.000	0.000	0.000	0.000	0.000	0.000	16.610	5038	4080	5038	4080	52	340	100	1686	"Y139"
0	0	0	27	4	6	"CTNNB1"	"P35222"	12860	37300	200	4612	4768	1647	34	4442	4442	4484	732	16	2	1	0	1506644	0.388	100000.000	100000.000	0.000	0.000	0.000	0.000	0.000	16.610	170	326	170	326	316	2384	100	1687	"Y654"
0	0	0	27	5	6	"CTNNB1"	"P35222"	13360	37300	200	4504	4512	281	6	4420	4420	4482	753	16	0	0	0	1425890	0.040	100000.000	100000.000	0.000	0.000	0.000	0.000	0.000	16.610	84	92	84	92	316	2384	100	1688	"Y654"
0	0	0	27	6	6	"CTNNB1"	"P35222"	13860	37290	200	4543	4536	255	5	4464	4464	4518	949	21	0	0	0	1433397	0.019	100000.000	100000.000	0.000	0.000	0.000	0.000	0.000	16.610	79	72	79	72	316	2384	100	1689	"Y654"
0	0	0	27	7	6	"IFNGR1 "	"P15260"	14360	37280	200	4561	4653	1268	27	4510	4510	4535	877	19	1	0	0	1470208	0.135	100000.000	100000.000	0.000	0.000	0.000	0.000	0.000	16.610	51	143	51	143	316	2384	100	1690	"S495"
0	0	0	27	8	6	"IFNGR1 "	"P15260"	14860	37280	200	4561	4708	1308	27	4488	4488	4528	760	16	2	1	0	1487589	0.237	100000.000	100000.000	0.000	0.000	0.000	0.000	0.000	16.610	73	220	73	220	316	2384	100	1691	"S495"
0	0	0	27	9	6	"IFNGR1 "	"P15260"	15360	37270	200	4609	4576	353	7	4517	4517	4527	681	15	1	0	0	1446091	0.072	100000.000	100000.000	0.000	0.000	0.000	0.000	0.000	16.610	92	59	92	59	316	2384	100	1692	"S495"
-75	0	0	27	1	7	"empty"	"empty"	11350	37940	200	4584	4563	354	7	4489	4489	4501	364	8	9	0	0	1441929	0.170	100000.000	100000.000	0.000	0.000	0.000	0.000	0.000	16.610	95	74	95	74	316	2384	100	1693	"empty"
-75	0	0	27	2	7	"empty"	"empty"	11850	37940	200	4616	4688	690	14	4501	4501	4517	515	11	3	2	0	1481302	0.332	100000.000	100000.000	0.000	0.000	0.000	0.000	0.000	16.610	115	187	115	187	316	2384	100	1694	"empty"
-75	0	0	27	3	7	"empty"	"empty"	12350	37940	200	4649	4656	246	5	4504	4504	4546	1146	25	0	0	0	1471219	0.096	100000.000	100000.000	0.000	0.000	0.000	0.000	0.000	16.610	145	152	145	152	316	2384	100	1695	"empty"
-75	0	0	27	4	7	"empty"	"empty"	12850	37940	200	4636	4677	754	16	4472	4472	4568	1499	32	0	0	0	1477792	0.073	100000.000	100000.000	0.000	0.000	0.000	0.000	0.000	16.610	164	205	164	205	316	2384	100	1696	"empty"
-75	0	0	27	5	7	"empty"	"empty"	13350	37940	200	4578	4577	388	8	4478	4478	4571	1327	29	0	0	0	1446242	0.005	100000.000	100000.000	0.000	0.000	0.000	0.000	0.000	16.610	100	99	100	99	316	2384	100	1697	"empty"
-75	0	0	27	6	7	"empty"	"empty"	13850	37940	200	4473	4489	451	10	4462	4462	4510	822	18	0	0	0	1418436	-0.026	100000.000	100000.000	0.000	0.000	0.000	0.000	0.000	16.610	11	27	11	27	316	2384	100	1698	"empty"
0	0	0	27	7	7	"GLQAWPG-pS-AIPQFLG_GLQAWPGEAIPQFLG_60vs40"	"GLQAWPG-pS-AIPQFLG_GLQAWPGEAIPQFLG_60vs40"	14370	37920	80	28797	26642	6016	22	4450	4450	4447	330	7	100	100	0	1385402	67.258	100000.000	100000.000	0.000	0.000	0.000	0.000	0.000	16.610	24347	22192	24347	22192	52	340	100	1699	"GLQAWPG-pS-AIPQFLG_GLQAWPGEAIPQFLG_60vs40"
0	0	0	27	8	7	"GLQAWPG-pS-AIPQFLG_GLQAWPGEAIPQFLG_60vs40"	"GLQAWPG-pS-AIPQFLG_GLQAWPGEAIPQFLG_60vs40"	14880	37920	80	27238	22532	9015	40	4423	4423	4414	293	6	84	84	0	1171687	61.836	100000.000	100000.000	0.000	0.000	0.000	0.000	0.000	16.610	22815	18109	22815	18109	52	340	100	1700	"GLQAWPG-pS-AIPQFLG_GLQAWPGEAIPQFLG_60vs40"
0	0	0	27	9	7	"GLQAWPG-pS-AIPQFLG_GLQAWPGEAIPQFLG_60vs40"	"GLQAWPG-pS-AIPQFLG_GLQAWPGEAIPQFLG_60vs40"	15380	37930	80	28178	23919	8569	35	4334	4334	4372	496	11	94	92	0	1243805	39.409	100000.000	100000.000	0.000	0.000	0.000	0.000	0.000	16.610	23844	19585	23844	19585	52	340	100	1701	"GLQAWPG-pS-AIPQFLG_GLQAWPGEAIPQFLG_60vs40"
0	0	0	28	1	1	"BLNK "	"Q8WV28"	15830	34050	200	4501	4736	866	18	4526	4526	4573	1268	27	7	6	0	1496479	0.129	100000.000	100000.000	0.000	0.000	0.000	0.000	0.000	16.610	-25	210	-25	210	316	2384	100	1702	"Y178"
0	0	0	28	2	1	"BLNK "	"Q8WV28"	16330	34050	200	4503	4763	957	20	4499	4499	4508	367	8	12	10	0	1505126	0.695	100000.000	100000.000	0.000	0.000	0.000	0.000	0.000	16.610	4	264	4	264	316	2384	100	1703	"Y178"
0	0	0	28	3	1	"BLNK "	"Q8WV28"	16840	34050	200	4519	4807	1005	20	4495	4495	4588	993	21	11	9	0	1518983	0.221	100000.000	100000.000	0.000	0.000	0.000	0.000	0.000	16.610	24	312	24	312	316	2384	100	1704	"Y178"
0	0	0	28	4	1	"Catalase"	"P04040"	17340	34050	80	7012	6901	2656	38	4486	4486	4491	221	4	90	84	0	358832	10.905	100000.000	100000.000	0.000	0.000	0.000	0.000	0.000	16.610	2526	2415	2526	2415	52	340	100	1705	"Y385"
0	0	0	28	5	1	"Catalase"	"P04040"	17850	34050	90	7168	6931	1377	19	4451	4451	4479	564	12	90	88	0	360422	4.348	100000.000	100000.000	0.000	0.000	0.000	0.000	0.000	16.610	2717	2480	2717	2480	52	420	100	1706	"Y385"
0	0	0	28	6	1	"Catalase"	"P04040"	18340	34050	80	6972	6540	984	15	4396	4396	4423	310	7	90	84	0	340094	6.829	100000.000	100000.000	0.000	0.000	0.000	0.000	0.000	16.610	2576	2144	2576	2144	52	340	100	1707	"Y385"
0	0	0	28	7	1	"Cdc42"	"P60953"	18850	34050	90	6059	6150	1487	24	4349	4349	4372	286	6	82	80	0	319798	6.217	100000.000	100000.000	0.000	0.000	0.000	0.000	0.000	16.610	1710	1801	1710	1801	52	420	100	1708	"Y64"
0	0	0	28	8	1	"Cdc42"	"P60953"	19340	34040	80	5930	5811	1198	20	4204	4204	4257	356	8	75	71	0	302163	4.365	100000.000	100000.000	0.000	0.000	0.000	0.000	0.000	16.610	1726	1607	1726	1607	52	340	100	1709	"Y64"
0	0	0	28	9	1	"Cdc42"	"P60953"	19850	34030	100	6236	6529	3922	60	4254	4254	4343	543	12	66	61	0	522333	4.026	100000.000	100000.000	0.000	0.000	0.000	0.000	0.000	16.610	1982	2275	1982	2275	80	560	100	1710	"Y64"
0	0	0	28	1	2	"Flt3"	"P36888"	15840	34720	80	5651	5647	1467	25	4461	4461	4474	428	9	76	65	0	293659	2.741	100000.000	100000.000	0.000	0.000	0.000	0.000	0.000	16.610	1190	1186	1190	1186	52	340	100	1711	"Y842"
0	0	0	28	2	2	"Flt3"	"P36888"	16350	34700	80	5858	5689	556	9	4496	4496	4494	217	4	90	84	0	295830	5.507	100000.000	100000.000	0.000	0.000	0.000	0.000	0.000	16.610	1362	1193	1362	1193	52	340	100	1712	"Y842"
0	0	0	28	3	2	"Flt3"	"P36888"	16850	34700	70	5809	5784	407	7	4501	4501	4482	232	5	96	93	0	185087	5.612	100000.000	100000.000	0.000	0.000	0.000	0.000	0.000	16.610	1308	1283	1308	1283	32	236	100	1713	"Y842"
0	0	0	28	4	2	"gp130 "	"P40189"	17340	34700	90	5628	5661	627	11	4446	4446	4538	1271	28	23	1	0	294352	0.884	100000.000	100000.000	0.000	0.000	0.000	0.000	0.000	16.610	1182	1215	1182	1215	52	420	100	1714	"S782"
0	0	0	28	5	2	"gp130 "	"P40189"	17850	34700	90	5693	5596	562	10	4473	4473	4477	194	4	92	90	0	290982	5.768	100000.000	100000.000	0.000	0.000	0.000	0.000	0.000	16.610	1220	1123	1220	1123	52	420	100	1715	"S782"
0	0	0	28	6	2	"gp130 "	"P40189"	18340	34700	100	5608	5575	1152	20	4415	4415	4471	782	17	73	10	0	445981	1.412	100000.000	100000.000	0.000	0.000	0.000	0.000	0.000	16.610	1193	1160	1193	1160	80	560	100	1716	"S782"
0	0	0	28	7	2	"HSP60"	"P10809"	18850	34690	200	4308	4383	563	12	4340	4340	4429	837	18	1	0	0	1384994	-0.055	100000.000	100000.000	0.000	0.000	0.000	0.000	0.000	16.610	-32	43	-32	43	316	2384	100	1717	"S70"
0	0	0	28	8	2	"HSP60"	"P10809"	19360	34710	180	4293	4375	443	10	4230	4230	4325	676	15	7	3	0	1120013	0.074	100000.000	100000.000	0.000	0.000	0.000	0.000	0.000	16.610	63	145	63	145	256	1924	100	1718	"S70"
0	0	0	28	9	2	"HSP60"	"P10809"	19890	34680	160	4502	4885	1405	28	4289	4289	4588	1645	35	12	2	0	1016118	0.181	100000.000	100000.000	0.000	0.000	0.000	0.000	0.000	16.610	213	596	213	596	208	1512	100	1719	"S70"
0	0	0	28	1	3	"IL7R "	"P16871"	15880	35360	140	7184	7542	5006	66	4375	4375	4386	283	6	86	80	0	1176574	11.152	100000.000	100000.000	0.000	0.000	0.000	0.000	0.000	16.610	2809	3167	2809	3167	156	1140	100	1720	"Y449"
0	0	0	28	2	3	"IL7R "	"P16871"	16360	35360	120	7077	6632	1277	19	4466	4466	4493	765	17	77	75	0	795789	2.796	100000.000	100000.000	0.000	0.000	0.000	0.000	0.000	16.610	2611	2166	2611	2166	120	820	100	1721	"Y449"
0	0	0	28	3	3	"IL7R "	"P16871"	16860	35350	120	7313	6843	1199	17	4445	4445	4487	777	17	82	80	0	821156	3.032	100000.000	100000.000	0.000	0.000	0.000	0.000	0.000	16.610	2868	2398	2868	2398	120	820	100	1722	"Y449"
0	0	0	28	4	3	"IRAK4"	"P51617"	17360	35350	200	4430	4476	722	16	4494	4494	4520	431	9	2	0	0	1414482	-0.102	100000.000	100000.000	0.000	0.000	0.000	0.000	0.000	16.610	-64	-18	-64	-18	316	2384	100	1723	"T345"
0	0	0	28	5	3	"IRAK4"	"P51617"	17860	35340	200	4447	4540	1728	38	4494	4494	4533	973	21	0	0	0	1434513	0.007	100000.000	100000.000	0.000	0.000	0.000	0.000	0.000	16.610	-47	46	-47	46	316	2384	100	1724	"T345"
0	0	0	28	6	3	"IRAK4"	"P51617"	18360	35340	200	4431	4447	310	6	4468	4468	4517	985	21	0	0	0	1405305	-0.071	100000.000	100000.000	0.000	0.000	0.000	0.000	0.000	16.610	-37	-21	-37	-21	316	2384	100	1725	"T345"
0	0	0	28	7	3	"LIMK1"	"P53667"	18850	35340	90	10075	11321	7120	62	4341	4341	4475	1218	27	96	96	0	588709	5.621	100000.000	100000.000	0.000	0.000	0.000	0.000	0.000	16.610	5734	6980	5734	6980	52	420	100	1726	"T508"
0	0	0	28	8	3	"LIMK1"	"P53667"	19350	35340	120	10579	9878	4966	50	4276	4276	4542	1601	35	73	70	0	1185323	3.333	100000.000	100000.000	0.000	0.000	0.000	0.000	0.000	16.610	6303	5602	6303	5602	120	820	100	1727	"T508"
0	0	0	28	9	3	"LIMK1"	"P53667"	19870	35340	170	5526	11292	9961	88	4358	4358	4694	1730	36	48	43	0	2348681	3.814	100000.000	100000.000	0.000	0.000	0.000	0.000	0.000	16.610	1168	6934	1168	6934	208	1660	100	1728	"T508"
0	0	0	28	1	4	"p38-alpha "	"Q16539"	15860	36000	120	4978	4988	357	7	4323	4323	4354	354	8	77	46	0	598560	1.791	100000.000	100000.000	0.000	0.000	0.000	0.000	0.000	16.610	655	665	655	665	120	820	100	1729	"T122"
0	0	0	28	2	4	"p38-alpha "	"Q16539"	16360	36000	120	5175	6440	6892	107	4437	4437	4480	809	18	36	5	0	772779	2.423	100000.000	100000.000	0.000	0.000	0.000	0.000	0.000	16.610	738	2003	738	2003	120	820	100	1730	"T122"
0	0	0	28	3	4	"p38-alpha "	"Q16539"	16870	35990	120	4984	5093	677	13	4449	4449	4463	280	6	87	46	0	611196	2.250	100000.000	100000.000	0.000	0.000	0.000	0.000	0.000	16.610	535	644	535	644	120	820	100	1731	"T122"
0	0	0	28	4	4	"MEK1 "	"Q02750"	17370	36000	80	5820	5689	441	7	4516	4516	4647	1372	29	40	0	0	295820	0.759	100000.000	100000.000	0.000	0.000	0.000	0.000	0.000	16.610	1304	1173	1304	1173	52	340	100	1732	"S297"
0	0	0	28	5	4	"MEK1 "	"Q02750"	17860	35990	80	5659	5716	529	9	4595	4595	4602	269	5	98	90	0	297236	4.141	100000.000	100000.000	0.000	0.000	0.000	0.000	0.000	16.610	1064	1121	1064	1121	52	340	100	1733	"S297"
0	0	0	28	6	4	"MEK1 "	"Q02750"	18360	35990	90	5741	5722	400	6	4517	4517	4546	507	11	94	76	0	297544	2.320	100000.000	100000.000	0.000	0.000	0.000	0.000	0.000	16.610	1224	1205	1224	1205	52	420	100	1734	"S297"
0	0	0	28	7	4	"P27kip1"	"P46527"	18860	36000	110	5405	5451	404	7	4451	4451	4521	624	13	87	17	0	436058	1.490	100000.000	100000.000	0.000	0.000	0.000	0.000	0.000	16.610	954	1000	954	1000	80	656	100	1735	"Y74"
0	0	0	28	8	4	"P27kip1"	"P46527"	19370	36000	120	5559	5959	2229	37	4348	4348	4566	1504	32	32	8	0	715124	0.926	100000.000	100000.000	0.000	0.000	0.000	0.000	0.000	16.610	1211	1611	1211	1611	120	820	100	1736	"Y74"
0	0	0	28	9	4	"P27kip1"	"P46527"	19860	35990	110	7609	8492	3308	38	4365	4365	4632	1669	36	95	47	0	679349	2.313	100000.000	100000.000	0.000	0.000	0.000	0.000	0.000	16.610	3244	4127	3244	4127	80	656	100	1737	"Y74"
0	0	0	28	1	5	"PPARG "	"P37231"	15860	36640	140	5155	5106	315	6	4553	4553	4562	505	11	62	3	0	796557	1.077	100000.000	100000.000	0.000	0.000	0.000	0.000	0.000	16.610	602	553	602	553	156	1140	100	1738	"S112"
0	0	0	28	2	5	"PPARG "	"P37231"	16360	36640	140	5059	5032	321	6	4584	4584	4615	594	12	30	1	0	785067	0.702	100000.000	100000.000	0.000	0.000	0.000	0.000	0.000	16.610	475	448	475	448	156	1140	100	1739	"S112"
0	0	0	28	3	5	"PPARG "	"P37231"	16870	36630	140	5003	5279	2401	45	4577	4577	4585	294	6	71	24	0	823554	2.361	100000.000	100000.000	0.000	0.000	0.000	0.000	0.000	16.610	426	702	426	702	156	1140	100	1740	"S112"
0	0	0	28	4	5	"Pyk2 "	"Q14289"	17370	36640	170	19910	19295	2825	14	4562	4562	4568	260	5	99	98	0	4013286	56.642	100000.000	100000.000	0.000	0.000	0.000	0.000	0.000	16.610	15348	14733	15348	14733	208	1660	100	1741	"S399"
0	0	0	28	5	5	"Pyk2 "	"Q14289"	17870	36640	180	19730	18259	4239	23	4523	4523	4537	277	6	96	96	0	4674274	49.538	100000.000	100000.000	0.000	0.000	0.000	0.000	0.000	16.610	15207	13736	15207	13736	256	1924	100	1742	"S399"
0	0	0	28	6	5	"Pyk2 "	"Q14289"	18370	36640	170	20059	19645	2507	12	4495	4495	4539	549	12	100	99	0	4086173	27.515	100000.000	100000.000	0.000	0.000	0.000	0.000	0.000	16.610	15564	15150	15564	15150	208	1660	100	1743	"S399"
0	0	0	28	7	5	"STAT1 "	"P42224"	18880	36640	170	5205	5262	363	6	4392	4392	4434	379	8	96	57	0	1094473	2.185	100000.000	100000.000	0.000	0.000	0.000	0.000	0.000	16.610	813	870	813	870	208	1660	100	1744	"S708"
0	0	0	28	8	5	"STAT1 "	"P42224"	19380	36640	170	5565	6036	2020	33	4316	4316	4523	1309	28	45	11	0	1255391	1.156	100000.000	100000.000	0.000	0.000	0.000	0.000	0.000	16.610	1249	1720	1249	1720	208	1660	100	1745	"S708"
0	0	0	28	9	5	"STAT1 "	"P42224"	19870	36630	200	5902	6862	3737	54	4327	4327	4654	1999	42	35	14	0	2168253	1.105	100000.000	100000.000	0.000	0.000	0.000	0.000	0.000	16.610	1575	2535	1575	2535	316	2384	100	1746	"S708"
0	0	0	28	1	6	"STAT5B "	"P51692"	15870	37300	80	6232	6091	695	11	4606	4606	4609	601	13	86	82	0	316719	2.466	100000.000	100000.000	0.000	0.000	0.000	0.000	0.000	16.610	1626	1485	1626	1485	52	340	100	1747	"S731"
0	0	0	28	2	6	"STAT5B "	"P51692"	16380	37300	80	6117	6055	395	6	4620	4620	4633	554	11	98	80	0	314874	2.567	100000.000	100000.000	0.000	0.000	0.000	0.000	0.000	16.610	1497	1435	1497	1435	52	340	100	1748	"S731"
0	0	0	28	3	6	"STAT5B "	"P51692"	16880	37290	90	5664	6215	3608	58	4626	4626	4737	1437	30	15	3	0	323163	1.029	100000.000	100000.000	0.000	0.000	0.000	0.000	0.000	16.610	1038	1589	1038	1589	52	420	100	1749	"S731"
0	0	0	28	4	6	"Syk "	"P43405"	17380	37290	90	11242	10815	1709	15	4588	4588	4642	611	13	96	96	0	562405	10.103	100000.000	100000.000	0.000	0.000	0.000	0.000	0.000	16.610	6654	6227	6654	6227	52	420	100	1750	"Y348"
0	0	0	28	5	6	"Syk "	"P43405"	17880	37290	90	11368	10723	2053	19	4575	4575	4624	608	13	96	92	0	557580	10.031	100000.000	100000.000	0.000	0.000	0.000	0.000	0.000	16.610	6793	6148	6793	6148	52	420	100	1751	"Y348"
0	0	0	28	6	6	"Syk "	"P43405"	18380	37290	90	11557	11297	1355	11	4568	4568	4589	311	6	98	98	0	587464	21.569	100000.000	100000.000	0.000	0.000	0.000	0.000	0.000	16.610	6989	6729	6989	6729	52	420	100	1752	"Y348"
0	0	0	28	7	6	"Calmodulin "	"P62158"	18870	37290	120	6713	6809	1268	18	4409	4409	4469	630	14	94	91	0	817118	3.714	100000.000	100000.000	0.000	0.000	0.000	0.000	0.000	16.610	2304	2400	2304	2400	120	820	100	1753	"Y99"
0	0	0	28	8	6	"Calmodulin "	"P62158"	19380	37280	130	6934	6814	1036	15	4311	4311	4455	1534	34	85	24	0	817728	1.538	100000.000	100000.000	0.000	0.000	0.000	0.000	0.000	16.610	2623	2503	2623	2503	120	940	100	1754	"Y99"
0	0	0	28	9	6	"Calmodulin "	"P62158"	19880	37280	140	8079	7912	2745	34	4306	4306	4500	1764	39	77	60	0	1234236	1.934	100000.000	100000.000	0.000	0.000	0.000	0.000	0.000	16.610	3773	3606	3773	3606	156	1140	100	1755	"Y99"
-75	0	0	28	1	7	"empty"	"empty"	15870	37910	200	4419	4428	232	5	4492	4492	4498	285	6	5	0	0	1399371	-0.246	100000.000	100000.000	0.000	0.000	0.000	0.000	0.000	16.610	-73	-64	-73	-64	316	2384	100	1756	"empty"
-75	0	0	28	2	7	"empty"	"empty"	16370	37910	200	4506	4527	436	9	4550	4550	4588	590	12	1	0	0	1430686	-0.103	100000.000	100000.000	0.000	0.000	0.000	0.000	0.000	16.610	-44	-23	-44	-23	316	2384	100	1757	"empty"
-75	0	0	28	3	7	"empty"	"empty"	16870	37910	200	4490	4570	1133	24	4562	4562	4599	772	16	0	0	0	1444116	-0.038	100000.000	100000.000	0.000	0.000	0.000	0.000	0.000	16.610	-72	8	-72	8	316	2384	100	1758	"empty"
-75	0	0	28	4	7	"empty"	"empty"	17370	37910	200	4575	4617	565	12	4583	4583	4614	388	8	6	1	0	1459076	0.008	100000.000	100000.000	0.000	0.000	0.000	0.000	0.000	16.610	-8	34	-8	34	316	2384	100	1759	"empty"
-75	0	0	28	5	7	"empty"	"empty"	17870	37910	200	4604	4715	1493	31	4591	4591	4621	383	8	6	1	0	1489855	0.245	100000.000	100000.000	0.000	0.000	0.000	0.000	0.000	16.610	13	124	13	124	316	2384	100	1760	"empty"
-75	0	0	28	6	7	"empty"	"empty"	18370	37910	200	4582	4593	333	7	4519	4519	4547	341	7	12	2	0	1451350	0.135	100000.000	100000.000	0.000	0.000	0.000	0.000	0.000	16.610	63	74	63	74	316	2384	100	1761	"empty"
0	0	0	28	7	7	"Control-Spot"	"Tau"	18880	37910	130	7522	7539	1059	14	4477	4477	4578	640	13	97	93	0	904739	4.627	100000.000	100000.000	0.000	0.000	0.000	0.000	0.000	16.610	3045	3062	3045	3062	120	940	100	1762	"Control-Spot"
0	0	0	28	8	7	"Control-Spot"	"Tau"	19380	37920	140	7553	7453	1946	26	4380	4380	4543	1139	25	84	74	0	1162688	2.555	100000.000	100000.000	0.000	0.000	0.000	0.000	0.000	16.610	3173	3073	3173	3073	156	1140	100	1763	"Control-Spot"
0	0	0	28	9	7	"Control-Spot"	"Tau"	19890	37900	160	8148	7954	3355	42	4360	4360	4598	1496	32	64	62	0	1654386	2.243	100000.000	100000.000	0.000	0.000	0.000	0.000	0.000	16.610	3788	3594	3788	3594	208	1512	100	1764	"Control-Spot"
0	0	0	29	1	1	"Anxa1"	"P04083"	2350	38650	130	5085	5438	3211	59	4688	4688	4636	403	8	50	20	0	652571	1.990	100000.000	100000.000	0.000	0.000	0.000	0.000	0.000	16.610	397	750	397	750	120	940	100	1765	"Y20"
0	0	0	29	2	1	"Anxa1"	"P04083"	2860	38650	120	4963	5698	4338	76	4502	4502	4459	396	8	57	24	0	683750	3.129	100000.000	100000.000	0.000	0.000	0.000	0.000	0.000	16.610	461	1196	461	1196	120	820	100	1766	"Y20"
0	0	0	29	3	1	"Anxa1"	"P04083"	3360	38650	100	4923	5005	350	6	4472	4472	4423	386	8	63	27	0	400385	1.508	100000.000	100000.000	0.000	0.000	0.000	0.000	0.000	16.610	451	533	451	533	80	560	100	1767	"Y20"
0	0	0	29	4	1	"Bax"	"Q07812"	3860	38640	160	4824	4856	483	9	4463	4463	4445	366	8	48	24	0	1010145	1.123	100000.000	100000.000	0.000	0.000	0.000	0.000	0.000	16.610	361	393	361	393	208	1512	100	1768	"S184"
0	0	0	29	5	1	"Bax"	"Q07812"	4360	38640	160	4835	4905	658	13	4397	4397	4434	454	10	49	16	0	1020190	1.037	100000.000	100000.000	0.000	0.000	0.000	0.000	0.000	16.610	438	508	438	508	208	1512	100	1769	"S184"
0	0	0	29	6	1	"Bax"	"Q07812"	4850	38620	160	5097	5011	473	9	4413	4413	4474	794	17	40	0	0	1042215	0.676	100000.000	100000.000	0.000	0.000	0.000	0.000	0.000	16.610	684	598	684	598	208	1512	100	1770	"S184"
0	0	0	29	7	1	"CHOP"	"P35638"	5340	38620	70	5594	5473	339	6	4459	4459	4467	415	9	96	71	0	175124	2.424	100000.000	100000.000	0.000	0.000	0.000	0.000	0.000	16.610	1135	1014	1135	1014	32	236	100	1771	"S79"
0	0	0	29	8	1	"CHOP"	"P35638"	5850	38620	70	5733	5740	319	5	4565	4565	4533	268	5	100	96	0	183668	4.504	100000.000	100000.000	0.000	0.000	0.000	0.000	0.000	16.610	1168	1175	1168	1175	32	236	100	1772	"S79"
0	0	0	29	9	1	"CHOP"	"P35638"	6350	38610	70	5693	5609	407	7	4530	4530	4505	252	5	96	90	0	179479	4.381	100000.000	100000.000	0.000	0.000	0.000	0.000	0.000	16.610	1163	1079	1163	1079	32	236	100	1773	"S79"
0	0	0	29	1	2	"Crk "	"P46108"	2360	39290	80	6635	6366	772	12	4864	4864	4829	394	8	86	80	0	331024	3.901	100000.000	100000.000	0.000	0.000	0.000	0.000	0.000	16.610	1771	1502	1771	1502	52	340	100	1774	"Y221"
0	0	0	29	2	2	"Crk "	"P46108"	2850	39290	70	6513	6412	457	7	4693	4693	4636	304	6	100	96	0	205180	5.842	100000.000	100000.000	0.000	0.000	0.000	0.000	0.000	16.610	1820	1719	1820	1719	32	236	100	1775	"Y221"
0	0	0	29	3	2	"Crk "	"P46108"	3350	39280	200	4682	4773	613	12	4451	4451	4481	717	16	12	7	0	1508329	0.407	100000.000	100000.000	0.000	0.000	0.000	0.000	0.000	16.610	231	322	231	322	316	2384	100	1776	"Y221"
0	0	0	29	4	2	"EEA1"	"Q15075"	3850	39280	200	4587	4634	459	9	4474	4474	4509	820	18	5	0	0	1464196	0.152	100000.000	100000.000	0.000	0.000	0.000	0.000	0.000	16.610	113	160	113	160	316	2384	100	1777	"T431"
0	0	0	29	5	2	"EEA1"	"Q15075"	4350	39270	200	4490	4566	711	15	4447	4447	4495	876	19	5	0	0	1442998	0.081	100000.000	100000.000	0.000	0.000	0.000	0.000	0.000	16.610	43	119	43	119	316	2384	100	1778	"T431"
0	0	0	29	6	2	"EEA1"	"Q15075"	4850	39270	200	4424	4529	429	9	4406	4406	4462	378	8	27	7	0	1431266	0.177	100000.000	100000.000	0.000	0.000	0.000	0.000	0.000	16.610	18	123	18	123	316	2384	100	1779	"T431"
0	0	0	29	7	2	"IKK-alpha "	"O15111"	5350	39270	70	6510	6528	610	9	4354	4354	4381	277	6	96	96	0	208884	7.751	100000.000	100000.000	0.000	0.000	0.000	0.000	0.000	16.610	2156	2174	2156	2174	32	236	100	1780	"T23"
0	0	0	29	8	2	"IKK-alpha "	"O15111"	5860	39270	80	6224	6161	444	7	4352	4352	4444	1776	39	69	0	0	320383	0.967	100000.000	100000.000	0.000	0.000	0.000	0.000	0.000	16.610	1872	1809	1872	1809	52	340	100	1781	"T23"
0	0	0	29	9	2	"IKK-alpha "	"O15111"	6360	39270	70	6481	6541	424	6	4325	4325	4377	262	5	100	100	0	209303	8.260	100000.000	100000.000	0.000	0.000	0.000	0.000	0.000	16.610	2156	2216	2156	2216	32	236	100	1782	"T23"
0	0	0	29	1	3	"Jak2 "	"O60674"	2350	39930	200	4456	4506	695	15	4590	4590	4716	1506	31	0	0	0	1423879	-0.139	100000.000	100000.000	0.000	0.000	0.000	0.000	0.000	16.610	-134	-84	-134	-84	316	2384	100	1783	"Y1007"
0	0	0	29	2	3	"Jak2 "	"O60674"	2850	39920	200	4322	4357	325	7	4374	4374	4461	927	20	0	0	0	1376965	-0.112	100000.000	100000.000	0.000	0.000	0.000	0.000	0.000	16.610	-52	-17	-52	-17	316	2384	100	1784	"Y1007"
0	0	0	29	3	3	"Jak2 "	"O60674"	3350	39920	200	4302	4360	701	16	4361	4361	4403	468	10	6	1	0	1377831	-0.092	100000.000	100000.000	0.000	0.000	0.000	0.000	0.000	16.610	-59	-1	-59	-1	316	2384	100	1785	"Y1007"
0	0	0	29	4	3	"Keap1"	"Q14145"	3850	39910	200	4553	4519	341	7	4457	4457	4493	752	16	0	0	0	1428131	0.035	100000.000	100000.000	0.000	0.000	0.000	0.000	0.000	16.610	96	62	96	62	316	2384	100	1786	"Y141"
0	0	0	29	5	3	"Keap1"	"Q14145"	4350	39910	200	4555	4524	391	8	4506	4506	4534	642	14	2	0	0	1429531	-0.016	100000.000	100000.000	0.000	0.000	0.000	0.000	0.000	16.610	49	18	49	18	316	2384	100	1787	"Y141"
0	0	0	29	6	3	"Keap1"	"Q14145"	4850	39910	200	4639	4614	432	9	4574	4574	4570	665	14	5	0	0	1458034	0.066	100000.000	100000.000	0.000	0.000	0.000	0.000	0.000	16.610	65	40	65	40	316	2384	100	1788	"Y141"
0	0	0	29	7	3	"MK2"	"P16389"	5360	39910	80	5793	5778	472	8	4623	4623	4766	2631	55	0	0	0	300430	0.385	100000.000	100000.000	0.000	0.000	0.000	0.000	0.000	16.610	1170	1155	1170	1155	52	340	100	1789	"Y132"
0	0	0	29	8	3	"MK2"	"P16389"	5850	39900	70	5946	6461	2060	31	4636	4636	4636	215	4	100	100	0	206760	8.488	100000.000	100000.000	0.000	0.000	0.000	0.000	0.000	16.610	1310	1825	1310	1825	32	236	100	1790	"Y132"
0	0	0	29	9	3	"MK2"	"P16389"	6360	39900	80	5862	5726	526	9	4644	4644	4624	223	4	90	82	0	297769	4.942	100000.000	100000.000	0.000	0.000	0.000	0.000	0.000	16.610	1218	1082	1218	1082	52	340	100	1791	"Y132"
0	0	0	29	1	4	"MyD88"	"Q99836"	2360	40570	180	9232	8741	1416	16	4881	4881	4889	588	12	91	89	0	2237585	6.551	100000.000	100000.000	0.000	0.000	0.000	0.000	0.000	16.610	4351	3860	4351	3860	256	1924	100	1792	"Y257"
0	0	0	29	2	4	"MyD88"	"Q99836"	2860	40570	170	9103	8803	1225	13	4712	4712	4727	596	12	92	92	0	1831103	6.839	100000.000	100000.000	0.000	0.000	0.000	0.000	0.000	16.610	4391	4091	4391	4091	208	1660	100	1793	"Y257"
0	0	0	29	3	4	"MyD88"	"Q99836"	3360	40570	160	9338	9388	1673	17	4628	4628	4664	875	18	95	93	0	1952602	5.399	100000.000	100000.000	0.000	0.000	0.000	0.000	0.000	16.610	4710	4760	4710	4760	208	1512	100	1794	"Y257"
0	0	0	29	4	4	"NFkB-p105 "	"P19838"	3860	40570	200	4593	4623	396	8	4568	4568	4559	488	10	4	1	0	1461010	0.131	100000.000	100000.000	0.000	0.000	0.000	0.000	0.000	16.610	25	55	25	55	316	2384	100	1795	"S337"
0	0	0	29	5	4	"NFkB-p105 "	"P19838"	4360	40560	200	4428	4479	353	7	4595	4595	4699	2058	43	0	0	0	1415428	-0.107	100000.000	100000.000	0.000	0.000	0.000	0.000	0.000	16.610	-167	-116	-167	-116	316	2384	100	1796	"S337"
0	0	0	29	6	4	"NFkB-p105 "	"P19838"	4860	40560	200	4315	4338	315	7	4539	4539	4551	495	10	1	0	0	1370795	-0.430	100000.000	100000.000	0.000	0.000	0.000	0.000	0.000	16.610	-224	-201	-224	-201	316	2384	100	1797	"S337"
0	0	0	29	7	4	"PKACa "	"P17612"	5370	40570	130	4763	5136	2285	44	4442	4442	4471	485	10	29	5	0	616356	1.371	100000.000	100000.000	0.000	0.000	0.000	0.000	0.000	16.610	321	694	321	694	120	940	100	1798	"S338"
0	0	0	29	8	4	"PKACa "	"P17612"	5870	40570	120	4800	4799	329	6	4477	4477	4478	371	8	41	6	0	575846	0.865	100000.000	100000.000	0.000	0.000	0.000	0.000	0.000	16.610	323	322	323	322	120	820	100	1799	"S338"
0	0	0	29	9	4	"PKACa "	"P17612"	6370	40560	130	4799	4791	224	4	4422	4422	4428	263	5	70	22	0	574867	1.380	100000.000	100000.000	0.000	0.000	0.000	0.000	0.000	16.610	377	369	377	369	120	940	100	1800	"S338"
0	0	0	29	1	5	"PDK1"	"O15530"	2360	41240	100	13904	13026	4109	31	4838	4838	4837	434	8	92	88	0	1042103	18.869	100000.000	100000.000	0.000	0.000	0.000	0.000	0.000	16.610	9066	8188	9066	8188	80	560	100	1801	"Y373"
0	0	0	29	2	5	"PDK1"	"O15530"	2880	41220	90	13993	13590	1892	13	4724	4724	4778	840	17	98	98	0	706682	10.490	100000.000	100000.000	0.000	0.000	0.000	0.000	0.000	16.610	9269	8866	9269	8866	52	420	100	1802	"Y373"
0	0	0	29	3	5	"PDK1"	"O15530"	3370	41220	100	14161	13022	3407	26	4711	4711	4689	376	8	88	88	0	1041724	22.162	100000.000	100000.000	0.000	0.000	0.000	0.000	0.000	16.610	9450	8311	9450	8311	80	560	100	1803	"Y373"
0	0	0	29	4	5	"Ripk1"	"Q13546"	3860	41220	200	4699	4788	743	15	4661	4661	4692	1114	23	8	0	0	1512851	0.086	100000.000	100000.000	0.000	0.000	0.000	0.000	0.000	16.610	38	127	38	127	316	2384	100	1804	"Y424"
0	0	0	29	5	5	"Ripk1"	"Q13546"	4380	41190	70	5943	5853	732	12	4666	4666	4668	491	10	84	62	0	187287	2.413	100000.000	100000.000	0.000	0.000	0.000	0.000	0.000	16.610	1277	1187	1277	1187	32	236	100	1805	"Y424"
0	0	0	29	6	5	"Ripk1"	"Q13546"	4860	41210	70	5877	6368	2095	32	4565	4565	4538	339	7	96	87	0	203787	5.398	100000.000	100000.000	0.000	0.000	0.000	0.000	0.000	16.610	1312	1803	1312	1803	32	236	100	1806	"Y424"
0	0	0	29	7	5	"Smad1 "	"Q15797"	5360	41210	200	4502	4499	400	8	4508	4508	4543	1501	33	0	0	0	1421632	-0.029	100000.000	100000.000	0.000	0.000	0.000	0.000	0.000	16.610	-6	-9	-6	-9	316	2384	100	1807	"S463"
0	0	0	29	8	5	"Smad1 "	"Q15797"	5860	41200	200	4532	4581	560	12	4552	4552	4557	417	9	6	1	0	1447503	0.058	100000.000	100000.000	0.000	0.000	0.000	0.000	0.000	16.610	-20	29	-20	29	316	2384	100	1808	"S463"
0	0	0	29	9	5	"Smad1 "	"Q15797"	6360	41200	200	4493	4518	452	10	4519	4519	4527	821	18	0	0	0	1427665	-0.011	100000.000	100000.000	0.000	0.000	0.000	0.000	0.000	16.610	-26	-1	-26	-1	316	2384	100	1809	"S463"
0	0	0	29	1	6	"TAB1"	"Q15750"	2380	41870	100	5588	5724	566	9	4746	4746	4794	404	8	91	53	0	457937	2.302	100000.000	100000.000	0.000	0.000	0.000	0.000	0.000	16.610	842	978	842	978	80	560	100	1810	"S438"
0	0	0	29	2	6	"TAB1"	"Q15750"	2870	41860	100	5408	5379	382	7	4620	4620	4690	466	9	81	32	0	430320	1.479	100000.000	100000.000	0.000	0.000	0.000	0.000	0.000	16.610	788	759	788	759	80	560	100	1811	"S438"
0	0	0	29	3	6	"TAB1"	"Q15750"	3370	41860	110	5390	5467	413	7	4508	4508	4533	358	7	92	76	0	437369	2.609	100000.000	100000.000	0.000	0.000	0.000	0.000	0.000	16.610	882	959	882	959	80	656	100	1812	"S438"
0	0	0	29	4	6	"Tgfbr2"	"P37173"	3860	41860	150	5426	5406	403	7	4619	4619	4661	676	14	61	6	0	843404	1.102	100000.000	100000.000	0.000	0.000	0.000	0.000	0.000	16.610	807	787	807	787	156	1272	100	1813	"Y259"
0	0	0	29	5	6	"Tgfbr2"	"P37173"	4380	41840	130	5512	5442	436	8	4710	4710	4713	412	8	70	49	0	653085	1.769	100000.000	100000.000	0.000	0.000	0.000	0.000	0.000	16.610	802	732	802	732	120	940	100	1814	"Y259"
0	0	0	29	6	6	"Tgfbr2"	"P37173"	4860	41840	150	5490	5583	1043	18	4659	4659	4678	515	11	67	32	0	870919	1.757	100000.000	100000.000	0.000	0.000	0.000	0.000	0.000	16.610	831	924	831	924	156	1272	100	1815	"Y259"
0	0	0	29	7	6	"XIAP "	"P98170"	5370	41840	80	15056	13139	4089	31	4683	4683	4677	286	6	90	88	0	683240	29.587	100000.000	100000.000	0.000	0.000	0.000	0.000	0.000	16.610	10373	8456	10373	8456	52	340	100	1816	"S87"
0	0	0	29	8	6	"XIAP "	"P98170"	5870	41840	80	16936	16919	4555	26	4777	4777	4860	1696	34	96	92	0	879794	7.110	100000.000	100000.000	0.000	0.000	0.000	0.000	0.000	16.610	12159	12142	12159	12142	52	340	100	1817	"S87"
0	0	0	29	9	6	"XIAP "	"P98170"	6370	41840	80	15277	14459	2647	18	4696	4696	4684	243	5	96	96	0	751843	40.226	100000.000	100000.000	0.000	0.000	0.000	0.000	0.000	16.610	10581	9763	10581	9763	52	340	100	1818	"S87"
-75	0	0	29	1	7	"empty"	"empty"	2340	42490	200	5180	5271	863	16	4921	4921	4964	621	12	11	3	0	1665627	0.494	100000.000	100000.000	0.000	0.000	0.000	0.000	0.000	16.610	259	350	259	350	316	2384	100	1819	"empty"
-75	0	0	29	2	7	"empty"	"empty"	2840	42490	200	4966	5009	584	11	4726	4726	4783	517	10	15	2	0	1582724	0.437	100000.000	100000.000	0.000	0.000	0.000	0.000	0.000	16.610	240	283	240	283	316	2384	100	1820	"empty"
-75	0	0	29	3	7	"empty"	"empty"	3340	42490	200	4869	4829	306	6	4699	4699	4769	913	19	0	0	0	1525909	0.066	100000.000	100000.000	0.000	0.000	0.000	0.000	0.000	16.610	170	130	170	130	316	2384	100	1821	"empty"
-75	0	0	29	4	7	"empty"	"empty"	3840	42490	200	4770	4769	360	7	4750	4750	4756	607	12	2	0	0	1506903	0.021	100000.000	100000.000	0.000	0.000	0.000	0.000	0.000	16.610	20	19	20	19	316	2384	100	1822	"empty"
-75	0	0	29	5	7	"empty"	"empty"	4340	42490	200	4737	4757	448	9	4713	4713	4763	1305	27	1	0	0	1503179	-0.005	100000.000	100000.000	0.000	0.000	0.000	0.000	0.000	16.610	24	44	24	44	316	2384	100	1823	"empty"
-75	0	0	29	6	7	"empty"	"empty"	4840	42490	200	4624	4769	1932	40	4622	4622	4663	593	12	3	1	0	1507071	0.179	100000.000	100000.000	0.000	0.000	0.000	0.000	0.000	16.610	2	147	2	147	316	2384	100	1824	"empty"
-75	0	0	29	7	7	"empty"	"empty"	5340	42490	200	4436	4432	314	7	4620	4620	4638	526	11	0	0	0	1400630	-0.392	100000.000	100000.000	0.000	0.000	0.000	0.000	0.000	16.610	-184	-188	-184	-188	316	2384	100	1825	"empty"
-75	0	0	29	8	7	"empty"	"empty"	5840	42490	200	4460	4472	324	7	4703	4703	4762	1337	28	0	0	0	1413289	-0.217	100000.000	100000.000	0.000	0.000	0.000	0.000	0.000	16.610	-243	-231	-243	-231	316	2384	100	1826	"empty"
-75	0	0	29	9	7	"empty"	"empty"	6340	42490	200	4659	4711	716	15	4657	4657	4694	931	19	0	0	0	1488582	0.018	100000.000	100000.000	0.000	0.000	0.000	0.000	0.000	16.610	2	54	2	54	316	2384	100	1827	"empty"
0	0	0	30	1	1	"PTEN"	"P60484"	6870	38590	120	4679	5080	917	18	4457	4457	4505	1333	29	27	0	0	609626	0.431	100000.000	100000.000	0.000	0.000	0.000	0.000	0.000	16.610	222	623	222	623	120	820	100	1828	"T382/3/5"
0	0	0	30	2	1	"PTEN"	"P60484"	7390	38590	70	5896	6033	461	7	4435	4435	4733	3852	81	0	0	0	193041	0.337	100000.000	100000.000	0.000	0.000	0.000	0.000	0.000	16.610	1461	1598	1461	1598	32	236	100	1829	"T382/3/5"
0	0	0	30	3	1	"PTEN"	"P60484"	7860	38590	140	4634	4827	862	17	4498	4498	4503	1091	24	19	5	0	753046	0.297	100000.000	100000.000	0.000	0.000	0.000	0.000	0.000	16.610	136	329	136	329	156	1140	100	1830	"T382/3/5"
0	0	0	30	4	1	"Rab5A"	"P20339"	8370	38580	200	4258	4234	308	7	4436	4436	4445	967	21	0	0	0	1337979	-0.218	100000.000	100000.000	0.000	0.000	0.000	0.000	0.000	16.610	-178	-202	-178	-202	316	2384	100	1831	"S123"
0	0	0	30	5	1	"Rab5A"	"P20339"	8870	38580	200	4189	4216	270	6	4402	4402	4451	1275	28	0	0	0	1332216	-0.184	100000.000	100000.000	0.000	0.000	0.000	0.000	0.000	16.610	-213	-186	-213	-186	316	2384	100	1832	"S123"
0	0	0	30	6	1	"Rab5A"	"P20339"	9360	38590	100	4187	4211	335	7	4431	4431	4515	772	17	1	0	0	336912	-0.394	100000.000	100000.000	0.000	0.000	0.000	0.000	0.000	16.610	-244	-220	-244	-220	80	560	100	1833	"S123"
0	0	0	30	7	1	"STAT1 "	"P42224"	9870	38570	200	4285	4307	391	9	4420	4420	4436	894	20	1	0	0	1360966	-0.144	100000.000	100000.000	0.000	0.000	0.000	0.000	0.000	16.610	-135	-113	-135	-113	316	2384	100	1834	"Y701"
0	0	0	30	8	1	"STAT1 "	"P42224"	10370	38570	200	4395	4495	1775	39	4388	4388	4377	405	9	13	3	0	1420475	0.291	100000.000	100000.000	0.000	0.000	0.000	0.000	0.000	16.610	7	107	7	107	316	2384	100	1835	"Y701"
0	0	0	30	9	1	"STAT1 "	"P42224"	10870	38570	200	4560	4566	718	15	4429	4429	4508	1462	32	0	0	0	1442955	0.040	100000.000	100000.000	0.000	0.000	0.000	0.000	0.000	16.610	131	137	131	137	316	2384	100	1836	"Y701"
0	0	0	30	1	2	"STAT5B "	"P51692"	6870	39260	90	4251	4503	973	21	4406	4406	4555	1913	41	3	1	0	234162	-0.027	100000.000	100000.000	0.000	0.000	0.000	0.000	0.000	16.610	-155	97	-155	97	52	420	100	1837	"Y699"
0	0	0	30	2	2	"STAT5B "	"P51692"	7370	39240	200	4466	4527	961	21	4464	4464	4460	987	22	0	0	0	1430582	0.068	100000.000	100000.000	0.000	0.000	0.000	0.000	0.000	16.610	2	63	2	63	316	2384	100	1838	"Y699"
0	0	0	30	3	2	"STAT5B "	"P51692"	7870	39240	200	4507	4520	364	8	4457	4457	4403	653	14	1	1	0	1428314	0.179	100000.000	100000.000	0.000	0.000	0.000	0.000	0.000	16.610	50	63	50	63	316	2384	100	1839	"Y699"
0	0	0	30	4	2	"Syk "	"P43405"	8380	39240	80	28945	22914	9997	43	4535	4535	4504	278	6	98	86	0	1191531	66.223	100000.000	100000.000	0.000	0.000	0.000	0.000	0.000	16.610	24410	18379	24410	18379	52	340	100	1840	"Y352"
0	0	0	30	5	2	"Syk "	"P43405"	8880	39240	80	28186	26431	7298	27	4615	4615	4808	2662	55	94	94	0	1374387	8.123	100000.000	100000.000	0.000	0.000	0.000	0.000	0.000	16.610	23571	21816	23571	21816	52	340	100	1841	"Y352"
0	0	0	30	6	2	"Syk "	"P43405"	9370	39230	90	27915	25158	7271	28	4653	4653	4648	654	14	94	92	0	1308231	31.361	100000.000	100000.000	0.000	0.000	0.000	0.000	0.000	16.610	23262	20505	23262	20505	52	420	100	1842	"Y352"
0	0	0	30	7	2	"ACC1"	"Q13085"	9890	39230	140	4854	5164	1962	37	4521	4521	4929	4553	92	2	1	0	805554	0.052	100000.000	100000.000	0.000	0.000	0.000	0.000	0.000	16.610	333	643	333	643	156	1140	100	1843	"S80"
0	0	0	30	8	2	"ACC1"	"Q13085"	10390	39220	100	5080	5097	867	17	4437	4437	4463	489	10	58	18	0	407790	1.297	100000.000	100000.000	0.000	0.000	0.000	0.000	0.000	16.610	643	660	643	660	80	560	100	1844	"S80"
0	0	0	30	9	2	"ACC1"	"Q13085"	10890	39210	200	4573	4555	425	9	4425	4425	4441	538	12	14	1	0	1439245	0.212	100000.000	100000.000	0.000	0.000	0.000	0.000	0.000	16.610	148	130	148	130	316	2384	100	1845	"S80"
0	0	0	30	1	3	"TrKA"	"P04629"	6880	39870	100	7597	7473	766	10	4580	4580	4603	619	13	97	96	0	597840	4.637	100000.000	100000.000	0.000	0.000	0.000	0.000	0.000	16.610	3017	2893	3017	2893	80	560	100	1846	"Y680"
0	0	0	30	2	3	"TrKA"	"P04629"	7390	39880	110	7199	7193	728	10	4415	4415	4421	400	9	100	98	0	575470	6.930	100000.000	100000.000	0.000	0.000	0.000	0.000	0.000	16.610	2784	2778	2784	2778	80	656	100	1847	"Y680"
0	0	0	30	3	3	"TrKA"	"P04629"	7890	39880	110	7300	7241	800	11	4448	4448	4374	411	9	97	97	0	579251	6.976	100000.000	100000.000	0.000	0.000	0.000	0.000	0.000	16.610	2852	2793	2852	2793	80	656	100	1848	"Y680"
0	0	0	30	4	3	"BRAF1"	"P15056"	8390	39880	130	5537	5508	493	8	4384	4384	4406	1126	25	51	1	0	660924	0.979	100000.000	100000.000	0.000	0.000	0.000	0.000	0.000	16.610	1153	1124	1153	1124	120	940	100	1849	"S579"
0	0	0	30	5	3	"BRAF1"	"P15056"	8900	39880	140	5253	5223	546	10	4308	4308	4340	454	10	83	53	0	814723	1.945	100000.000	100000.000	0.000	0.000	0.000	0.000	0.000	16.610	945	915	945	915	156	1140	100	1850	"S579"
0	0	0	30	6	3	"BRAF1"	"P15056"	9390	39880	110	5462	5484	278	5	4362	4362	4488	1277	28	26	0	0	438743	0.780	100000.000	100000.000	0.000	0.000	0.000	0.000	0.000	16.610	1100	1122	1100	1122	80	656	100	1851	"S579"
0	0	0	30	7	3	"Cdc2"	"P06493"	9890	39860	120	7334	7156	902	12	4398	4398	4413	844	19	92	90	0	858754	3.250	100000.000	100000.000	0.000	0.000	0.000	0.000	0.000	16.610	2936	2758	2936	2758	120	820	100	1852	"Y15"
0	0	0	30	8	3	"Cdc2"	"P06493"	10380	39860	130	7366	7318	1018	13	4456	4456	4474	729	16	95	95	0	878153	3.901	100000.000	100000.000	0.000	0.000	0.000	0.000	0.000	16.610	2910	2862	2910	2862	120	940	100	1853	"Y15"
0	0	0	30	9	3	"Cdc2"	"P06493"	10890	39860	140	7446	7219	1010	13	4467	4467	4466	482	10	92	90	0	1126224	5.712	100000.000	100000.000	0.000	0.000	0.000	0.000	0.000	16.610	2979	2752	2979	2752	156	1140	100	1854	"Y15"
0	0	0	30	1	4	"ERK3"	"Q16659"	6900	40520	160	6837	6852	860	12	4462	4462	4476	489	10	99	99	0	1425139	4.859	100000.000	100000.000	0.000	0.000	0.000	0.000	0.000	16.610	2375	2390	2375	2390	208	1512	100	1855	"S189"
0	0	0	30	2	4	"ERK3"	"Q16659"	7390	40520	170	6899	6845	626	9	4431	4431	4391	346	7	98	97	0	1423800	7.092	100000.000	100000.000	0.000	0.000	0.000	0.000	0.000	16.610	2468	2414	2468	2414	208	1660	100	1856	"S189"
0	0	0	30	3	4	"ERK3"	"Q16659"	7890	40520	160	6962	6848	553	8	4467	4467	4421	399	9	98	98	0	1424321	6.083	100000.000	100000.000	0.000	0.000	0.000	0.000	0.000	16.610	2495	2381	2495	2381	208	1512	100	1857	"S189"
0	0	0	30	4	4	"GIT2"	"Q14161"	8390	40510	200	4596	4589	476	10	4535	4535	4542	722	15	2	1	0	1450063	0.065	100000.000	100000.000	0.000	0.000	0.000	0.000	0.000	16.610	61	54	61	54	316	2384	100	1858	"Y484"
0	0	0	30	5	4	"GIT2"	"Q14161"	8890	40500	200	4501	4526	508	11	4420	4420	4473	1034	23	2	0	0	1430220	0.051	100000.000	100000.000	0.000	0.000	0.000	0.000	0.000	16.610	81	106	81	106	316	2384	100	1859	"Y484"
0	0	0	30	6	4	"GIT2"	"Q14161"	9390	40500	80	5124	5084	242	4	4528	4528	4529	566	12	59	0	0	264387	0.981	100000.000	100000.000	0.000	0.000	0.000	0.000	0.000	16.610	596	556	596	556	52	340	100	1860	"Y484"
0	0	0	30	7	4	"HSP70 "	"P08107"	9900	40500	200	4589	4576	391	8	4462	4462	4989	5170	103	0	0	0	1445978	-0.080	100000.000	100000.000	0.000	0.000	0.000	0.000	0.000	16.610	127	114	127	114	316	2384	100	1861	"Y525"
0	0	0	30	8	4	"HSP70 "	"P08107"	10410	40500	70	4910	4866	255	5	4540	4540	4504	345	7	56	3	0	155712	1.049	100000.000	100000.000	0.000	0.000	0.000	0.000	0.000	16.610	370	326	370	326	32	236	100	1862	"Y525"
0	0	0	30	9	4	"HSP70 "	"P08107"	10910	40490	200	4542	4515	325	7	4452	4452	4443	497	11	6	1	0	1426850	0.145	100000.000	100000.000	0.000	0.000	0.000	0.000	0.000	16.610	90	63	90	63	316	2384	100	1863	"Y525"
0	0	0	30	1	5	"iNOS "	"P35228"	6900	41160	90	6031	5974	666	11	4420	4420	4381	388	8	94	90	0	310638	4.106	100000.000	100000.000	0.000	0.000	0.000	0.000	0.000	16.610	1611	1554	1611	1554	52	420	100	1864	"Y151"
0	0	0	30	2	5	"iNOS "	"P35228"	7400	41160	100	5770	5777	827	14	4401	4401	4423	778	17	75	40	0	462172	1.740	100000.000	100000.000	0.000	0.000	0.000	0.000	0.000	16.610	1369	1376	1369	1376	80	560	100	1865	"Y151"
0	0	0	30	3	5	"iNOS "	"P35228"	7890	41170	100	5785	5731	866	15	4408	4408	4437	530	11	80	66	0	458508	2.442	100000.000	100000.000	0.000	0.000	0.000	0.000	0.000	16.610	1377	1323	1377	1323	80	560	100	1866	"Y151"
0	0	0	30	4	5	"IRF-3 "	"Q14653"	8400	41150	90	5214	5268	791	15	4646	4646	4703	1806	38	3	1	0	273944	0.313	100000.000	100000.000	0.000	0.000	0.000	0.000	0.000	16.610	568	622	568	622	52	420	100	1867	"S402"
0	0	0	30	5	5	"IRF-3 "	"Q14653"	8890	41170	110	5069	5093	377	7	4508	4508	4541	1280	28	2	0	0	407413	0.431	100000.000	100000.000	0.000	0.000	0.000	0.000	0.000	16.610	561	585	561	585	80	656	100	1868	"S402"
0	0	0	30	6	5	"IRF-3 "	"Q14653"	9390	41150	90	5197	5180	282	5	4551	4551	4558	487	10	67	13	0	269356	1.277	100000.000	100000.000	0.000	0.000	0.000	0.000	0.000	16.610	646	629	646	629	52	420	100	1869	"S402"
0	0	0	30	7	5	"M6PR"	"P20645"	9900	41150	70	5897	5710	844	14	4575	4575	4609	1352	29	46	0	0	182707	0.814	100000.000	100000.000	0.000	0.000	0.000	0.000	0.000	16.610	1322	1135	1322	1135	32	236	100	1870	"S267"
0	0	0	30	8	5	"M6PR"	"P20645"	10390	41140	200	4497	4592	603	13	4436	4436	4463	850	19	9	3	0	1451224	0.152	100000.000	100000.000	0.000	0.000	0.000	0.000	0.000	16.610	61	156	61	156	316	2384	100	1871	"S267"
0	0	0	30	9	5	"M6PR"	"P20645"	10890	41140	80	5891	5758	687	11	4431	4431	4528	1780	39	34	0	0	299391	0.691	100000.000	100000.000	0.000	0.000	0.000	0.000	0.000	16.610	1460	1327	1460	1327	52	340	100	1872	"S267"
0	0	0	30	1	6	"MDM2"	"Q00987"	6900	41780	80	4917	4936	499	10	4585	4585	4580	406	8	40	21	0	256667	0.877	100000.000	100000.000	0.000	0.000	0.000	0.000	0.000	16.610	332	351	332	351	52	340	100	1873	"S166"
0	0	0	30	2	6	"MDM2"	"Q00987"	7390	41800	70	5155	5043	675	13	4609	4609	4723	2028	42	0	0	0	161372	0.158	100000.000	100000.000	0.000	0.000	0.000	0.000	0.000	16.610	546	434	546	434	32	236	100	1874	"S166"
0	0	0	30	3	6	"MDM2"	"Q00987"	7900	41800	200	4599	4618	1061	22	4464	4464	4535	1646	36	0	0	0	1459256	0.050	100000.000	100000.000	0.000	0.000	0.000	0.000	0.000	16.610	135	154	135	154	316	2384	100	1875	"S166"
0	0	0	30	4	6	"p38 delta"	"O15264"	8410	41810	120	6748	6784	861	12	4350	4350	4354	352	8	96	93	0	814092	6.903	100000.000	100000.000	0.000	0.000	0.000	0.000	0.000	16.610	2398	2434	2398	2434	120	820	100	1876	"Y182"
0	0	0	30	5	6	"p38 delta"	"O15264"	8900	41810	130	7132	7329	3417	46	4256	4256	4313	951	22	95	90	0	879479	3.171	100000.000	100000.000	0.000	0.000	0.000	0.000	0.000	16.610	2876	3073	2876	3073	120	940	100	1877	"Y182"
0	0	0	30	6	6	"p38 delta"	"O15264"	9400	41810	130	7148	6976	735	10	4283	4283	4302	274	6	97	95	0	837144	9.759	100000.000	100000.000	0.000	0.000	0.000	0.000	0.000	16.610	2865	2693	2865	2693	120	940	100	1878	"Y182"
0	0	0	30	7	6	"p70S6K"	"P23443"	9900	41790	200	4353	4341	383	8	4344	4344	4375	487	11	5	0	0	1371638	-0.070	100000.000	100000.000	0.000	0.000	0.000	0.000	0.000	16.610	9	-3	9	-3	316	2384	100	1879	"T412"
0	0	0	30	8	6	"p70S6K"	"P23443"	10410	41800	120	4694	4664	396	8	4408	4408	4441	794	17	10	0	0	559682	0.281	100000.000	100000.000	0.000	0.000	0.000	0.000	0.000	16.610	286	256	286	256	120	820	100	1880	"T412"
0	0	0	30	9	6	"p70S6K"	"P23443"	10900	41790	70	4716	4752	418	8	4468	4468	4461	340	7	46	25	0	152069	0.856	100000.000	100000.000	0.000	0.000	0.000	0.000	0.000	16.610	248	284	248	284	32	236	100	1881	"T412"
-75	0	0	30	1	7	"empty"	"empty"	6870	42440	200	4494	4716	1928	40	4593	4593	4637	869	18	2	2	0	1490325	0.091	100000.000	100000.000	0.000	0.000	0.000	0.000	0.000	16.610	-99	123	-99	123	316	2384	100	1882	"empty"
-75	0	0	30	2	7	"empty"	"empty"	7370	42440	200	4595	4712	1773	37	4583	4583	4633	1234	26	1	1	0	1488900	0.064	100000.000	100000.000	0.000	0.000	0.000	0.000	0.000	16.610	12	129	12	129	316	2384	100	1883	"empty"
-75	0	0	30	3	7	"empty"	"empty"	7870	42440	200	4540	4516	464	10	4548	4548	4567	1299	28	1	0	0	1427165	-0.039	100000.000	100000.000	0.000	0.000	0.000	0.000	0.000	16.610	-8	-32	-8	-32	316	2384	100	1884	"empty"
-75	0	0	30	4	7	"empty"	"empty"	8370	42440	200	4523	4491	279	6	4482	4482	4496	979	21	0	0	0	1419121	-0.005	100000.000	100000.000	0.000	0.000	0.000	0.000	0.000	16.610	41	9	41	9	316	2384	100	1885	"empty"
-75	0	0	30	5	7	"empty"	"empty"	8870	42440	200	4532	4514	541	11	4443	4443	4450	462	10	5	0	0	1426443	0.139	100000.000	100000.000	0.000	0.000	0.000	0.000	0.000	16.610	89	71	89	71	316	2384	100	1886	"empty"
-75	0	0	30	6	7	"empty"	"empty"	9370	42440	200	4494	4483	289	6	4433	4433	4457	616	13	0	0	0	1416471	0.042	100000.000	100000.000	0.000	0.000	0.000	0.000	0.000	16.610	61	50	61	50	316	2384	100	1887	"empty"
-75	0	0	30	7	7	"empty"	"empty"	9870	42440	200	4541	4574	900	19	4468	4468	4458	461	10	4	0	0	1445400	0.252	100000.000	100000.000	0.000	0.000	0.000	0.000	0.000	16.610	73	106	73	106	316	2384	100	1888	"empty"
-75	0	0	30	8	7	"empty"	"empty"	10370	42440	200	4495	4474	303	6	4452	4452	4445	339	7	15	0	0	1413726	0.086	100000.000	100000.000	0.000	0.000	0.000	0.000	0.000	16.610	43	22	43	22	316	2384	100	1889	"empty"
-75	0	0	30	9	7	"empty"	"empty"	10870	42440	200	4406	4425	284	6	4442	4442	4442	335	7	14	0	0	1398237	-0.051	100000.000	100000.000	0.000	0.000	0.000	0.000	0.000	16.610	-36	-17	-36	-17	316	2384	100	1890	"empty"
0	0	0	31	1	1	"JNK1"	"P45983"	11450	38560	120	7447	7022	1091	15	4541	4541	4513	300	6	90	86	0	842674	8.363	100000.000	100000.000	0.000	0.000	0.000	0.000	0.000	16.610	2906	2481	2906	2481	120	820	100	1891	"T183"
0	0	0	31	2	1	"JNK1"	"P45983"	11950	38550	120	7742	7787	1802	23	4606	4606	4624	582	12	97	95	0	934384	5.435	100000.000	100000.000	0.000	0.000	0.000	0.000	0.000	16.610	3136	3181	3136	3181	120	820	100	1892	"T183"
0	0	0	31	3	1	"JNK1"	"P45983"	12450	38550	120	7786	7866	1572	19	4583	4583	4636	1260	27	95	90	0	943877	2.563	100000.000	100000.000	0.000	0.000	0.000	0.000	0.000	16.610	3203	3283	3203	3283	120	820	100	1893	"T183"
0	0	0	31	4	1	"Keap1"	"Q14145"	12950	38550	90	7605	7473	1153	15	4599	4599	4605	688	14	92	90	0	388581	4.169	100000.000	100000.000	0.000	0.000	0.000	0.000	0.000	16.610	3006	2874	3006	2874	52	420	100	1894	"S293/5"
0	0	0	31	5	1	"Keap1"	"Q14145"	13450	38540	90	7476	7301	913	12	4594	4594	4578	424	9	94	94	0	379662	6.422	100000.000	100000.000	0.000	0.000	0.000	0.000	0.000	16.610	2882	2707	2882	2707	52	420	100	1895	"S293/5"
0	0	0	31	6	1	"Keap1"	"Q14145"	13950	38540	80	7552	7328	890	12	4519	4519	4516	250	5	96	96	0	381049	11.248	100000.000	100000.000	0.000	0.000	0.000	0.000	0.000	16.610	3033	2809	3033	2809	52	340	100	1896	"S293/5"
0	0	0	31	7	1	"MK2"	"P16389"	14460	38550	80	6342	6111	709	11	4431	4431	4461	431	9	92	86	0	317785	3.828	100000.000	100000.000	0.000	0.000	0.000	0.000	0.000	16.610	1911	1680	1911	1680	52	340	100	1897	"Y415"
0	0	0	31	8	1	"MK2"	"P16389"	14970	38540	70	6111	6112	446	7	4306	4306	4342	597	13	96	93	0	195581	2.965	100000.000	100000.000	0.000	0.000	0.000	0.000	0.000	16.610	1805	1806	1805	1806	32	236	100	1898	"Y415"
0	0	0	31	9	1	"MK2"	"P16389"	15460	38550	80	6032	5615	897	15	4293	4293	4344	780	17	65	53	0	292000	1.629	100000.000	100000.000	0.000	0.000	0.000	0.000	0.000	16.610	1739	1322	1739	1322	52	340	100	1899	"Y415"
0	0	0	31	1	2	"NFAT1 "	"Q13469"	11450	39220	100	4904	4919	327	6	4484	4484	4480	409	9	55	3	0	393528	1.073	100000.000	100000.000	0.000	0.000	0.000	0.000	0.000	16.610	420	435	420	435	80	560	100	1900	"S110"
0	0	0	31	2	2	"NFAT1 "	"Q13469"	11970	39210	170	4861	4878	484	9	4537	4537	4582	827	18	5	0	0	1014610	0.358	100000.000	100000.000	0.000	0.000	0.000	0.000	0.000	16.610	324	341	324	341	208	1660	100	1901	"S110"
0	0	0	31	3	2	"NFAT1 "	"Q13469"	12470	39200	150	4852	4857	241	4	4472	4472	4570	1428	31	0	0	0	757762	0.201	100000.000	100000.000	0.000	0.000	0.000	0.000	0.000	16.610	380	385	380	385	156	1272	100	1902	"S110"
0	0	0	31	4	2	"NFkB-p105 "	"P19838"	12970	39220	70	4694	4725	210	4	4406	4406	4423	248	5	68	21	0	151208	1.218	100000.000	100000.000	0.000	0.000	0.000	0.000	0.000	16.610	288	319	288	319	32	236	100	1903	"S907"
0	0	0	31	5	2	"NFkB-p105 "	"P19838"	13460	39210	200	4526	4550	265	5	4509	4509	4530	552	12	3	0	0	1437895	0.036	100000.000	100000.000	0.000	0.000	0.000	0.000	0.000	16.610	17	41	17	41	316	2384	100	1904	"S907"
0	0	0	31	6	2	"NFkB-p105 "	"P19838"	13960	39210	70	4860	4844	222	4	4452	4452	4503	272	6	68	21	0	155009	1.254	100000.000	100000.000	0.000	0.000	0.000	0.000	0.000	16.610	408	392	408	392	32	236	100	1905	"S907"
0	0	0	31	7	2	"process-control__"	"GGSGGSGDYKDDDDK"	14460	39190	70	5797	5831	287	4	4466	4466	4464	309	6	100	100	0	186605	4.424	100000.000	100000.000	0.000	0.000	0.000	0.000	0.000	16.610	1331	1365	1331	1365	32	236	100	1906	"process-control__"
0	0	0	31	8	2	"process-control__"	"GGSGGSGDYKDDDDK"	14950	39200	80	5973	5759	582	10	4502	4502	4487	210	4	90	86	0	299489	6.057	100000.000	100000.000	0.000	0.000	0.000	0.000	0.000	16.610	1471	1257	1471	1257	52	340	100	1907	"process-control__"
0	0	0	31	9	2	"process-control__"	"GGSGGSGDYKDDDDK"	15450	39190	80	5880	5866	557	9	4523	4523	4512	239	5	94	94	0	305047	5.665	100000.000	100000.000	0.000	0.000	0.000	0.000	0.000	16.610	1357	1343	1357	1343	52	340	100	1908	"process-control__"
0	0	0	31	1	3	"PAK4"	"O96013"	11460	39840	120	11232	10136	2516	24	4583	4583	4595	472	10	89	88	0	1216366	11.739	100000.000	100000.000	0.000	0.000	0.000	0.000	0.000	16.610	6649	5553	6649	5553	120	820	100	1909	"S474"
0	0	0	31	2	3	"PAK4"	"O96013"	11960	39850	130	10955	10408	1669	16	4617	4617	4629	339	7	96	95	0	1248934	17.047	100000.000	100000.000	0.000	0.000	0.000	0.000	0.000	16.610	6338	5791	6338	5791	120	940	100	1910	"S474"
0	0	0	31	3	3	"PAK4"	"O96013"	12460	39840	120	10699	9971	1964	19	4587	4587	4590	436	9	93	92	0	1196484	12.342	100000.000	100000.000	0.000	0.000	0.000	0.000	0.000	16.610	6112	5384	6112	5384	120	820	100	1911	"S474"
[truncated: 232,992 more chars]
