# Supplementary material for: PIIKA 2.5: Enhanced quality control of peptide microarrays for kinome analysis
Source: PLoS One. 2021 Sep 10;16(9):e0257232. doi: 10.1371/journal.pone.0257232 (PMC8432839; doi:10.1371/journal.pone.0257232)
Supplement: S1 File — All arrays used in this experiment are available as txt files in the GPR format contained within a single zip folder. Individual files are named as in Table 1, where the first number, which follows S, represents the identifier for the samples. Samples 1 2, and 3 are control, 4,5 and 6 are treated with LPS, and 7,8, and 9 are treated with both LPS and cortisol. The number following this represents the day of experiment. For example, S1_2.txt contains the data for sample number 1 from the experiment performed on day 2. (ZIP) [file pone.0257232.s001.zip › arrays/S8_1.txt]

ATF	1.0
31	42    
"Type=GenePix Export 3"
"DateTime=2018/08/20 13:50:36"
"Settings="
"GalFile=T:\Arrays\Human Pig Gal File\Human Pig Gal File with Calibration spots  - Lot 3200.txt"
"PixelSize=10"
"Wavelengths=532"
"ImageFiles=T:\Arrays\Method Development Day 1 August 20, 2018\S8_532.tif 0"
"NormalizationMethod=None"
"NormalizationFactors=1"
"JpegImage="
"StdDev=Type 1"
"RatioFormulations=W1/W2 (532/)"
"FeatureType=Circular"
"Barcode="
"BackgroundSubtraction=LocalFeature"
"ImageOrigin=0, 0"
"JpegOrigin=1780, 4390"
"Creator=GenePix Pro 6.0.1.25"
"Scanner=GenePix 4200A 01  [116282]"
"FocusPosition=0"
"Temperature=23.19"
"LinesAveraged=1"
"Comment="
"PMTGain=340"
"ScanPower=100"
"LaserPower=2.66"
"Filters=Standard Green"
"ScanRegion=0,0,2200,7150"
"Supplier=Genetix Ltd."
"ArrayerSoftwareName=MicroArraying"
"ArrayerSoftwareVersion=QSoft XP Build 6700 (Revision 4)"
"Flags"	"Normalize"	"Autoflag"	"Block"	"Column"	"Row"	"Name"	"ID"	"X"	"Y"	"Dia."	"F532 Median"	"F532 Mean"	"F532 SD"	"F532 CV"	"B532"	"B532 Median"	"B532 Mean"	"B532 SD"	"B532 CV"	"% > B532+1SD"	"% > B532+2SD"	"F532 % Sat."	"F532 Total Intensity"	"SNR 532"	"Ratio of Medians (532/2)"	"Ratio of Means (532/2)"	"Median of Ratios (532/2)"	"Mean of Ratios (532/2)"	"Ratios SD (532/2)"	"Rgn Ratio (532/2)"	"Rgn R2 (532/2)"	"Log Ratio (532/2)"	"F532 Median - B532"	"F532 Mean - B532"	"Sum of Medians (532/2)"	"Sum of Means (532/2)"	"F Pixels"	"B Pixels"	"Circularity"	"Index"	"Target"
0	0	0	1	1	1	"ACTA1"	"P68133"	2270	4800	200	3662	3736	494	13	3589	3589	3608	296	8	22	8	0	1180483	0.432	100000.000	100000.000	0.000	0.000	0.000	0.000	0.000	16.610	73	147	73	147	316	2384	100	1	"Y55"
0	0	0	1	2	1	"ACTA1"	"P68133"	2780	4800	80	3978	4047	547	13	3603	3603	3614	219	6	59	42	0	210450	1.977	100000.000	100000.000	0.000	0.000	0.000	0.000	0.000	16.610	375	444	375	444	52	340	100	2	"Y55"
0	0	0	1	3	1	"ACTA1"	"P68133"	3270	4810	200	3615	3647	325	8	3607	3607	3641	322	8	13	5	0	1152450	0.019	100000.000	100000.000	0.000	0.000	0.000	0.000	0.000	16.610	8	40	8	40	316	2384	100	3	"Y55"
0	0	0	1	4	1	"A-Raf"	"P10398"	3770	4810	200	3688	3803	859	22	3697	3697	3766	678	18	2	0	0	1201838	0.055	100000.000	100000.000	0.000	0.000	0.000	0.000	0.000	16.610	-9	106	-9	106	316	2384	100	4	"S214"
0	0	0	1	5	1	"A-Raf"	"P10398"	4270	4800	200	3814	3861	889	23	3718	3718	3759	863	22	2	0	0	1220058	0.118	100000.000	100000.000	0.000	0.000	0.000	0.000	0.000	16.610	96	143	96	143	316	2384	100	5	"S214"
0	0	0	1	6	1	"A-Raf"	"P10398"	4770	4800	200	3873	4101	2161	52	3780	3780	3808	464	12	20	7	0	1295976	0.631	100000.000	100000.000	0.000	0.000	0.000	0.000	0.000	16.610	93	321	93	321	316	2384	100	6	"S214"
0	0	0	1	7	1	"Cdk2"	"P24941"	5280	4820	160	4102	4164	478	11	3768	3768	3877	609	15	22	3	0	866017	0.471	100000.000	100000.000	0.000	0.000	0.000	0.000	0.000	16.610	334	396	334	396	208	1512	100	7	"Y179"
0	0	0	1	8	1	"Cdk2"	"P24941"	5780	4790	140	4074	4123	543	13	3690	3690	3790	538	14	26	7	0	643174	0.619	100000.000	100000.000	0.000	0.000	0.000	0.000	0.000	16.610	384	433	384	433	156	1140	100	8	"Y179"
0	0	0	1	9	1	"Cdk2"	"P24941"	6280	4820	120	4149	4391	972	22	3618	3618	3715	585	15	44	12	0	526941	1.156	100000.000	100000.000	0.000	0.000	0.000	0.000	0.000	16.610	531	773	531	773	120	820	100	9	"Y179"
0	0	0	1	1	2	"Cofilin 1"	"P23528"	2270	5450	160	3793	3958	541	13	3555	3555	3689	1214	32	12	0	0	823310	0.222	100000.000	100000.000	0.000	0.000	0.000	0.000	0.000	16.610	238	403	238	403	208	1512	100	10	"S2"
0	0	0	1	2	2	"Cofilin 1"	"P23528"	2780	5430	200	3540	3633	408	11	3555	3555	3586	417	11	12	7	0	1148064	0.113	100000.000	100000.000	0.000	0.000	0.000	0.000	0.000	16.610	-15	78	-15	78	316	2384	100	11	"S2"
0	0	0	1	3	2	"Cofilin 1"	"P23528"	3280	5430	200	3613	3691	465	12	3570	3570	3613	388	10	10	7	0	1166240	0.201	100000.000	100000.000	0.000	0.000	0.000	0.000	0.000	16.610	43	121	43	121	316	2384	100	12	"S2"
0	0	0	1	4	2	"CTNNB1"	"P35222"	3780	5430	200	3563	3675	865	23	3635	3635	3667	458	12	3	1	0	1161252	0.017	100000.000	100000.000	0.000	0.000	0.000	0.000	0.000	16.610	-72	40	-72	40	316	2384	100	13	"S675"
0	0	0	1	5	2	"CTNNB1"	"P35222"	4280	5430	200	3616	3650	384	10	3754	3754	3793	1009	26	1	0	0	1153387	-0.142	100000.000	100000.000	0.000	0.000	0.000	0.000	0.000	16.610	-138	-104	-138	-104	316	2384	100	14	"S675"
0	0	0	1	6	2	"CTNNB1"	"P35222"	4780	5430	200	3663	3871	2269	58	3736	3736	3913	2781	71	0	0	0	1223321	-0.015	100000.000	100000.000	0.000	0.000	0.000	0.000	0.000	16.610	-73	135	-73	135	316	2384	100	15	"S675"
0	0	0	1	7	2	"EGFR"	"P00533"	5290	5430	90	3881	4074	872	21	3673	3673	3707	382	10	21	7	0	211829	0.961	100000.000	100000.000	0.000	0.000	0.000	0.000	0.000	16.610	208	401	208	401	52	420	100	16	"T693"
0	0	0	1	8	2	"EGFR"	"P00533"	5780	5420	100	3872	3952	447	11	3603	3603	3660	388	10	36	10	0	316196	0.753	100000.000	100000.000	0.000	0.000	0.000	0.000	0.000	16.610	269	349	269	349	80	560	100	17	"T693"
0	0	0	1	9	2	"EGFR"	"P00533"	6300	5430	130	3809	3896	387	9	3581	3581	3653	482	13	21	7	0	467559	0.504	100000.000	100000.000	0.000	0.000	0.000	0.000	0.000	16.610	228	315	228	315	120	940	100	18	"T693"
0	0	0	1	1	3	"JAK1"	"P23458"	2290	6080	110	3974	4569	3119	68	3562	3562	3634	594	16	45	23	0	365555	1.574	100000.000	100000.000	0.000	0.000	0.000	0.000	0.000	16.610	412	1007	412	1007	80	656	100	19	"Y1035"
0	0	0	1	2	3	"JAK1"	"P23458"	2790	6090	70	4851	4792	637	13	3520	3520	3581	511	14	87	78	0	153342	2.370	100000.000	100000.000	0.000	0.000	0.000	0.000	0.000	16.610	1331	1272	1331	1272	32	236	100	20	"Y1035"
0	0	0	1	3	3	"JAK1"	"P23458"	3290	6090	200	3642	3786	498	13	3616	3616	3643	284	7	17	12	0	1196430	0.504	100000.000	100000.000	0.000	0.000	0.000	0.000	0.000	16.610	26	170	26	170	316	2384	100	21	"Y1035"
0	0	0	1	4	3	"JNK2"	"P45984"	3790	6100	130	4958	4849	699	14	3633	3633	3671	435	11	82	69	0	581903	2.708	100000.000	100000.000	0.000	0.000	0.000	0.000	0.000	16.610	1325	1216	1325	1216	120	940	100	22	"T183"
0	0	0	1	5	3	"JNK2"	"P45984"	4290	6090	110	5347	5369	561	10	3726	3726	3715	432	11	100	93	0	429507	3.829	100000.000	100000.000	0.000	0.000	0.000	0.000	0.000	16.610	1621	1643	1621	1643	80	656	100	23	"T183"
0	0	0	1	6	3	"JNK2"	"P45984"	4800	6090	110	5117	5258	870	16	3719	3719	3769	518	13	98	72	0	420632	2.875	100000.000	100000.000	0.000	0.000	0.000	0.000	0.000	16.610	1398	1539	1398	1539	80	656	100	24	"T183"
0	0	0	1	7	3	"Kit "	"P10721"	5290	6090	90	4318	4354	331	7	3719	3719	3757	478	12	67	15	0	226426	1.249	100000.000	100000.000	0.000	0.000	0.000	0.000	0.000	16.610	599	635	599	635	52	420	100	25	"Y721"
0	0	0	1	8	3	"Kit "	"P10721"	5800	6080	100	4011	4013	347	8	3618	3618	3648	339	9	58	16	0	321046	1.077	100000.000	100000.000	0.000	0.000	0.000	0.000	0.000	16.610	393	395	393	395	80	560	100	26	"Y721"
0	0	0	1	9	3	"Kit "	"P10721"	6290	6070	200	3628	3753	473	12	3588	3588	3654	470	12	14	5	0	1185956	0.211	100000.000	100000.000	0.000	0.000	0.000	0.000	0.000	16.610	40	165	40	165	316	2384	100	27	"Y721"
0	0	0	1	1	4	"MK3"	"P22001"	2300	6740	100	5597	5423	875	16	3657	3657	3705	422	11	86	82	0	433844	4.071	100000.000	100000.000	0.000	0.000	0.000	0.000	0.000	16.610	1940	1766	1940	1766	80	560	100	28	"Y187"
0	0	0	1	2	4	"MK3"	"P22001"	2800	6730	90	6028	5958	512	8	3628	3628	3729	969	25	100	80	0	309793	2.300	100000.000	100000.000	0.000	0.000	0.000	0.000	0.000	16.610	2400	2330	2400	2330	52	420	100	29	"Y187"
0	0	0	1	3	4	"MK3"	"P22001"	3300	6730	100	5876	5777	1521	26	3681	3681	3691	449	12	92	83	0	462147	4.646	100000.000	100000.000	0.000	0.000	0.000	0.000	0.000	16.610	2195	2096	2195	2096	80	560	100	30	"Y187"
0	0	0	1	4	4	"NFAT1 "	"Q13469"	3810	6710	80	4144	4122	386	9	3788	3788	3848	505	13	30	5	0	214358	0.543	100000.000	100000.000	0.000	0.000	0.000	0.000	0.000	16.610	356	334	356	334	52	340	100	31	"S326"
0	0	0	1	5	4	"NFAT1 "	"Q13469"	4290	6700	110	4108	4153	550	13	3869	3869	3844	481	12	25	6	0	332246	0.642	100000.000	100000.000	0.000	0.000	0.000	0.000	0.000	16.610	239	284	239	284	80	656	100	32	"S326"
0	0	0	1	6	4	"NFAT1 "	"Q13469"	4790	6730	130	4087	4112	544	13	3848	3848	3860	480	12	25	5	0	493417	0.525	100000.000	100000.000	0.000	0.000	0.000	0.000	0.000	16.610	239	264	239	264	120	940	100	33	"S326"
0	0	0	1	7	4	"NFkB-p65 "	"Q04206"	5290	6720	200	3918	3982	446	11	3783	3783	3845	1046	27	2	0	0	1258303	0.131	100000.000	100000.000	0.000	0.000	0.000	0.000	0.000	16.610	135	199	135	199	316	2384	100	34	"S276"
0	0	0	1	8	4	"NFkB-p65 "	"Q04206"	5790	6720	200	3821	3945	751	19	3697	3697	3817	1239	32	1	0	0	1246563	0.103	100000.000	100000.000	0.000	0.000	0.000	0.000	0.000	16.610	124	248	124	248	316	2384	100	35	"S276"
0	0	0	1	9	4	"NFkB-p65 "	"Q04206"	6290	6740	80	3813	3837	357	9	3524	3524	3555	356	10	28	3	0	199519	0.792	100000.000	100000.000	0.000	0.000	0.000	0.000	0.000	16.610	289	313	289	313	52	340	100	36	"S276"
0	0	0	1	1	5	"PDGFRb"	"P09619"	2300	7370	110	7991	8070	612	7	3641	3641	3654	310	8	100	100	0	645586	14.245	100000.000	100000.000	0.000	0.000	0.000	0.000	0.000	16.610	4350	4429	4350	4429	80	656	100	37	"Y686"
0	0	0	1	2	5	"PDGFRb"	"P09619"	2800	7370	100	8473	8646	832	9	3679	3679	3797	1438	37	100	100	0	691643	3.372	100000.000	100000.000	0.000	0.000	0.000	0.000	0.000	16.610	4794	4967	4794	4967	80	560	100	38	"Y686"
0	0	0	1	3	5	"PDGFRb"	"P09619"	3310	7360	110	8903	8907	1015	11	3705	3705	3726	261	7	100	100	0	712595	19.851	100000.000	100000.000	0.000	0.000	0.000	0.000	0.000	16.610	5198	5202	5198	5202	80	656	100	39	"Y686"
0	0	0	1	4	5	"PELI2"	"Q96FA3"	3800	7370	120	5424	5388	454	8	3827	3827	3863	388	10	99	95	0	646599	3.930	100000.000	100000.000	0.000	0.000	0.000	0.000	0.000	16.610	1597	1561	1597	1561	120	820	100	40	"T290"
0	0	0	1	5	5	"PELI2"	"Q96FA3"	4300	7370	130	5265	5409	1207	22	3874	3874	3880	542	13	97	74	0	649106	2.821	100000.000	100000.000	0.000	0.000	0.000	0.000	0.000	16.610	1391	1535	1391	1535	120	940	100	41	"T290"
0	0	0	1	6	5	"PELI2"	"Q96FA3"	4800	7370	130	5178	5147	656	12	3850	3850	3847	523	13	93	70	0	617642	2.486	100000.000	100000.000	0.000	0.000	0.000	0.000	0.000	16.610	1328	1297	1328	1297	120	940	100	42	"T290"
0	0	0	1	7	5	"sek1"	"P45985"	5280	7360	110	3974	4013	430	10	3830	3830	3874	440	11	18	1	0	321007	0.316	100000.000	100000.000	0.000	0.000	0.000	0.000	0.000	16.610	144	183	144	183	80	656	100	43	"S2315"
0	0	0	1	8	5	"sek1"	"P45985"	5790	7350	70	4144	4079	276	6	3648	3648	3677	284	7	65	28	0	130514	1.415	100000.000	100000.000	0.000	0.000	0.000	0.000	0.000	16.610	496	431	496	431	32	236	100	44	"S2315"
0	0	0	1	9	5	"sek1"	"P45985"	6280	7340	200	3463	3498	267	7	3449	3449	3490	645	18	3	0	0	1105269	0.012	100000.000	100000.000	0.000	0.000	0.000	0.000	0.000	16.610	14	49	14	49	316	2384	100	45	"S2315"
0	0	0	1	1	6	"SMAD3"	"Q15796"	2270	8010	130	4006	4094	632	15	3728	3728	3769	574	15	14	4	0	491291	0.566	100000.000	100000.000	0.000	0.000	0.000	0.000	0.000	16.610	278	366	278	366	120	940	100	46	"S416"
0	0	0	1	2	6	"SMAD3"	"Q15796"	2810	8020	150	4018	4245	1231	28	3669	3669	3722	633	17	17	4	0	662193	0.826	100000.000	100000.000	0.000	0.000	0.000	0.000	0.000	16.610	349	576	349	576	156	1272	100	47	"S416"
0	0	0	1	3	6	"SMAD3"	"Q15796"	3280	8010	200	3791	4037	2625	65	3728	3728	3779	512	13	7	2	0	1275613	0.504	100000.000	100000.000	0.000	0.000	0.000	0.000	0.000	16.610	63	309	63	309	316	2384	100	48	"S416"
0	0	0	1	4	6	"TAK1 "	"O43318"	3790	8010	170	5125	5104	623	12	3882	3882	4221	3337	79	0	0	0	1061619	0.265	100000.000	100000.000	0.000	0.000	0.000	0.000	0.000	16.610	1243	1222	1243	1222	208	1660	100	49	"T178"
0	0	0	1	5	6	"TAK1 "	"O43318"	4300	8010	160	5085	5163	660	12	3864	3864	3834	465	12	92	66	0	1073949	2.858	100000.000	100000.000	0.000	0.000	0.000	0.000	0.000	16.610	1221	1299	1221	1299	208	1512	100	50	"T178"
0	0	0	1	6	6	"TAK1 "	"O43318"	4790	8010	150	4650	4781	1144	23	3734	3734	3762	660	17	74	17	0	745907	1.544	100000.000	100000.000	0.000	0.000	0.000	0.000	0.000	16.610	916	1047	916	1047	156	1272	100	51	"T178"
0	0	0	1	7	6	"TNIK"	"Q9UKE5"	5280	8010	200	3826	3910	403	10	3642	3642	3716	728	19	11	0	0	1235455	0.266	100000.000	100000.000	0.000	0.000	0.000	0.000	0.000	16.610	184	268	184	268	316	2384	100	52	"T181"
0	0	0	1	8	6	"TNIK"	"Q9UKE5"	5780	8020	120	4102	4251	1484	34	3591	3591	3666	508	13	50	7	0	510089	1.152	100000.000	100000.000	0.000	0.000	0.000	0.000	0.000	16.610	511	660	511	660	120	820	100	53	"T181"
0	0	0	1	9	6	"TNIK"	"Q9UKE5"	6290	8020	100	4160	4218	432	10	3562	3562	3602	501	13	63	15	0	337454	1.230	100000.000	100000.000	0.000	0.000	0.000	0.000	0.000	16.610	598	656	598	656	80	560	100	54	"T181"
-75	0	0	1	1	7	"empty"	"empty"	2280	8650	200	3586	3677	535	14	3626	3626	3704	589	15	6	1	0	1161799	-0.046	100000.000	100000.000	0.000	0.000	0.000	0.000	0.000	16.610	-40	51	-40	51	316	2384	100	55	"empty"
-75	0	0	1	2	7	"empty"	"empty"	2780	8650	200	3614	3665	618	16	3645	3645	3711	797	21	1	0	0	1158227	-0.058	100000.000	100000.000	0.000	0.000	0.000	0.000	0.000	16.610	-31	20	-31	20	316	2384	100	56	"empty"
-75	0	0	1	3	7	"empty"	"empty"	3280	8650	200	3629	3724	691	18	3687	3687	3806	961	25	2	1	0	1176810	-0.085	100000.000	100000.000	0.000	0.000	0.000	0.000	0.000	16.610	-58	37	-58	37	316	2384	100	57	"empty"
-75	0	0	1	4	7	"empty"	"empty"	3780	8650	200	3676	3767	600	15	3728	3728	3870	1154	29	2	1	0	1190238	-0.089	100000.000	100000.000	0.000	0.000	0.000	0.000	0.000	16.610	-52	39	-52	39	316	2384	100	58	"empty"
-75	0	0	1	5	7	"empty"	"empty"	4280	8650	200	3608	3718	1780	47	3742	3742	3800	993	26	1	0	0	1174995	-0.083	100000.000	100000.000	0.000	0.000	0.000	0.000	0.000	16.610	-134	-24	-134	-24	316	2384	100	59	"empty"
-75	0	0	1	6	7	"empty"	"empty"	4780	8650	200	3546	3656	1327	36	3591	3591	3626	582	16	4	1	0	1155329	0.052	100000.000	100000.000	0.000	0.000	0.000	0.000	0.000	16.610	-45	65	-45	65	316	2384	100	60	"empty"
-75	0	0	1	7	7	"empty"	"empty"	5280	8650	200	3683	3673	332	9	3643	3643	3678	866	23	1	0	0	1160520	-0.006	100000.000	100000.000	0.000	0.000	0.000	0.000	0.000	16.610	40	30	40	30	316	2384	100	61	"empty"
-75	0	0	1	8	7	"empty"	"empty"	5780	8650	200	3601	3627	463	12	3665	3665	3740	702	18	1	0	0	1146272	-0.161	100000.000	100000.000	0.000	0.000	0.000	0.000	0.000	16.610	-64	-38	-64	-38	316	2384	100	62	"empty"
-75	0	0	1	9	7	"empty"	"empty"	6280	8650	200	3656	3984	3094	77	3616	3616	3671	484	13	7	3	0	1258883	0.647	100000.000	100000.000	0.000	0.000	0.000	0.000	0.000	16.610	40	368	40	368	316	2384	100	63	"empty"
0	0	0	2	1	1	"PKACa "	"P17612"	6750	4820	130	4206	4325	865	20	3597	3597	3705	562	15	53	18	0	518964	1.103	100000.000	100000.000	0.000	0.000	0.000	0.000	0.000	16.610	609	728	609	728	120	940	100	64	"T197"
0	0	0	2	2	1	"PKACa "	"P17612"	7270	4850	100	4200	4398	1494	33	3413	3413	3469	519	14	66	28	0	351861	1.790	100000.000	100000.000	0.000	0.000	0.000	0.000	0.000	16.610	787	985	787	985	80	560	100	65	"T197"
0	0	0	2	3	1	"PKACa "	"P17612"	7760	4830	110	4094	4251	676	15	3413	3413	3497	899	25	38	7	0	340080	0.839	100000.000	100000.000	0.000	0.000	0.000	0.000	0.000	16.610	681	838	681	838	80	656	100	66	"T197"
0	0	0	2	4	1	"PTEN"	"P60484"	8250	4830	200	3292	3457	814	23	3286	3286	3464	1753	50	3	1	0	1092558	-0.004	100000.000	100000.000	0.000	0.000	0.000	0.000	0.000	16.610	6	171	6	171	316	2384	100	67	"Y315"
0	0	0	2	5	1	"PTEN"	"P60484"	8750	4830	200	3236	3412	789	23	3343	3343	3544	1186	33	4	2	0	1078049	-0.111	100000.000	100000.000	0.000	0.000	0.000	0.000	0.000	16.610	-107	69	-107	69	316	2384	100	68	"Y315"
0	0	0	2	6	1	"PTEN"	"P60484"	9240	4810	120	3464	3576	458	12	3485	3485	3678	1032	28	5	0	0	429064	-0.099	100000.000	100000.000	0.000	0.000	0.000	0.000	0.000	16.610	-21	91	-21	91	120	820	100	69	"Y315"
0	0	0	2	7	1	"SOC3"	"O14543"	9750	4830	200	3501	3886	1597	41	3507	3507	3757	1230	32	8	4	0	1227862	0.105	100000.000	100000.000	0.000	0.000	0.000	0.000	0.000	16.610	-6	379	-6	379	316	2384	100	70	"Y204"
0	0	0	2	8	1	"SOC3"	"O14543"	10260	4850	100	3836	4251	1150	27	3581	3581	3800	1006	26	23	15	0	340116	0.448	100000.000	100000.000	0.000	0.000	0.000	0.000	0.000	16.610	255	670	255	670	80	560	100	71	"Y204"
0	0	0	2	9	1	"SOC3"	"O14543"	10760	4850	200	3963	4579	1970	43	3693	3693	4137	1933	46	12	7	0	1446879	0.229	100000.000	100000.000	0.000	0.000	0.000	0.000	0.000	16.610	270	886	270	886	316	2384	100	72	"Y204"
0	0	0	2	1	2	"STAT3 "	"P40763"	6780	5460	90	4169	4303	758	17	3504	3504	3626	1183	32	11	3	0	223755	0.572	100000.000	100000.000	0.000	0.000	0.000	0.000	0.000	16.610	665	799	665	799	52	420	100	73	"S691"
0	0	0	2	2	2	"STAT3 "	"P40763"	7260	5480	100	4254	4280	634	14	3449	3449	3464	369	10	81	56	0	342392	2.211	100000.000	100000.000	0.000	0.000	0.000	0.000	0.000	16.610	805	831	805	831	80	560	100	74	"S691"
0	0	0	2	3	2	"STAT3 "	"P40763"	7770	5480	90	4829	5126	1471	28	3368	3368	3409	416	12	98	92	0	266552	4.127	100000.000	100000.000	0.000	0.000	0.000	0.000	0.000	16.610	1461	1758	1461	1758	52	420	100	75	"S691"
0	0	0	2	4	2	"STAT6 "	"P42226"	8240	5490	170	3465	3552	496	13	3337	3337	3411	600	17	12	5	0	738908	0.235	100000.000	100000.000	0.000	0.000	0.000	0.000	0.000	16.610	128	215	128	215	208	1660	100	76	"T645"
0	0	0	2	5	2	"STAT6 "	"P42226"	8760	5480	200	3386	3450	438	12	3354	3354	3425	496	14	6	3	0	1090143	0.050	100000.000	100000.000	0.000	0.000	0.000	0.000	0.000	16.610	32	96	32	96	316	2384	100	77	"T645"
0	0	0	2	6	2	"STAT6 "	"P42226"	9260	5480	200	3474	3650	661	18	3378	3378	3505	686	19	12	5	0	1153265	0.211	100000.000	100000.000	0.000	0.000	0.000	0.000	0.000	16.610	96	272	96	272	316	2384	100	78	"T645"
0	0	0	2	7	2	"14-3-3 beta"	"P31946"	9780	5490	140	7093	7293	1896	25	3440	3440	3559	683	19	92	91	0	1137736	5.467	100000.000	100000.000	0.000	0.000	0.000	0.000	0.000	16.610	3653	3853	3653	3853	156	1140	100	79	"S185"
0	0	0	2	8	2	"14-3-3 beta"	"P31946"	10270	5490	140	7627	7883	2620	33	3564	3564	3708	871	23	94	88	0	1229754	4.793	100000.000	100000.000	0.000	0.000	0.000	0.000	0.000	16.610	4063	4319	4063	4319	156	1140	100	80	"S185"
0	0	0	2	9	2	"14-3-3 beta"	"P31946"	10770	5480	140	7396	7605	1896	24	3572	3572	3765	1422	37	92	84	0	1186396	2.700	100000.000	100000.000	0.000	0.000	0.000	0.000	0.000	16.610	3824	4033	3824	4033	156	1140	100	81	"S185"
0	0	0	2	1	3	"Tgfbr2"	"P37173"	6750	6120	140	3675	3786	588	15	3550	3550	3572	370	10	17	7	0	590676	0.578	100000.000	100000.000	0.000	0.000	0.000	0.000	0.000	16.610	125	236	125	236	156	1140	100	82	"S409"
0	0	0	2	2	3	"Tgfbr2"	"P37173"	7250	6110	200	3461	3526	746	21	3449	3449	3463	508	14	7	2	0	1114138	0.124	100000.000	100000.000	0.000	0.000	0.000	0.000	0.000	16.610	12	77	12	77	316	2384	100	83	"S409"
0	0	0	2	3	3	"Tgfbr2"	"P37173"	7750	6110	140	3609	3699	799	21	3398	3398	3534	2034	57	2	1	0	576988	0.081	100000.000	100000.000	0.000	0.000	0.000	0.000	0.000	16.610	211	301	211	301	156	1140	100	84	"S409"
0	0	0	2	4	3	"Tyk2"	"P29597"	8240	6130	70	4800	4802	707	14	3375	3375	3446	629	18	87	65	0	153662	2.156	100000.000	100000.000	0.000	0.000	0.000	0.000	0.000	16.610	1425	1427	1425	1427	32	236	100	85	"Y1054/5"
0	0	0	2	5	3	"Tyk2"	"P29597"	8750	6120	200	3339	3539	1692	47	3399	3399	3495	646	18	8	2	0	1118346	0.068	100000.000	100000.000	0.000	0.000	0.000	0.000	0.000	16.610	-60	140	-60	140	316	2384	100	86	"Y1054/5"
0	0	0	2	6	3	"Tyk2"	"P29597"	9250	6120	200	3497	3671	703	19	3469	3469	3577	686	19	12	3	0	1160035	0.137	100000.000	100000.000	0.000	0.000	0.000	0.000	0.000	16.610	28	202	28	202	316	2384	100	87	"Y1054/5"
0	0	0	2	7	3	"caveolin-1"	"Q03135"	9770	6120	90	4188	4284	428	9	3394	3394	3540	763	21	51	3	0	222769	0.975	100000.000	100000.000	0.000	0.000	0.000	0.000	0.000	16.610	794	890	794	890	52	420	100	88	"Y14"
0	0	0	2	8	3	"caveolin-1"	"Q03135"	10270	6120	100	4185	4302	950	22	3425	3425	3537	901	25	35	8	0	344136	0.849	100000.000	100000.000	0.000	0.000	0.000	0.000	0.000	16.610	760	877	760	877	80	560	100	89	"Y14"
0	0	0	2	9	3	"caveolin-1"	"Q03135"	10770	6130	110	4285	4515	976	21	3613	3613	3770	1005	26	28	8	0	361170	0.741	100000.000	100000.000	0.000	0.000	0.000	0.000	0.000	16.610	672	902	672	902	80	656	100	90	"Y14"
0	0	0	2	1	4	"Cdc42 "	"P60953"	6770	6750	200	3514	3713	975	26	3447	3447	3469	479	13	19	8	0	1173258	0.509	100000.000	100000.000	0.000	0.000	0.000	0.000	0.000	16.610	67	266	67	266	316	2384	100	91	"Y32"
0	0	0	2	2	4	"Cdc42 "	"P60953"	7270	6750	200	3532	3584	685	19	3413	3413	3422	455	13	20	9	0	1132649	0.356	100000.000	100000.000	0.000	0.000	0.000	0.000	0.000	16.610	119	171	119	171	316	2384	100	92	"Y32"
0	0	0	2	3	4	"Cdc42 "	"P60953"	7770	6770	110	3652	3758	522	13	3382	3382	3437	514	14	30	7	0	300601	0.625	100000.000	100000.000	0.000	0.000	0.000	0.000	0.000	16.610	270	376	270	376	80	656	100	93	"Y32"
0	0	0	2	4	4	"Flt3"	"P36888"	8270	6760	200	3422	3518	459	13	3451	3451	3564	674	18	5	2	0	1111625	-0.068	100000.000	100000.000	0.000	0.000	0.000	0.000	0.000	16.610	-29	67	-29	67	316	2384	100	94	"Y591"
0	0	0	2	5	4	"Flt3"	"P36888"	8780	6760	140	3571	3838	934	24	3452	3452	3580	780	21	10	5	0	598750	0.331	100000.000	100000.000	0.000	0.000	0.000	0.000	0.000	16.610	119	386	119	386	156	1140	100	95	"Y591"
0	0	0	2	6	4	"Flt3"	"P36888"	9280	6750	70	4234	4382	683	15	3475	3475	3539	371	10	96	50	0	140231	2.272	100000.000	100000.000	0.000	0.000	0.000	0.000	0.000	16.610	759	907	759	907	32	236	100	96	"Y591"
0	0	0	2	7	4	"gp130 "	"P40189"	9770	6750	200	3562	3811	1543	40	3483	3483	3624	862	23	7	3	0	1204348	0.217	100000.000	100000.000	0.000	0.000	0.000	0.000	0.000	16.610	79	328	79	328	316	2384	100	97	"Y767"
0	0	0	2	8	4	"gp130 "	"P40189"	10270	6750	200	3619	3751	731	19	3528	3528	3651	948	25	7	2	0	1185375	0.105	100000.000	100000.000	0.000	0.000	0.000	0.000	0.000	16.610	91	223	91	223	316	2384	100	98	"Y767"
0	0	0	2	9	4	"gp130 "	"P40189"	10760	6750	120	3796	3845	571	14	3622	3622	3723	858	23	7	2	0	461351	0.142	100000.000	100000.000	0.000	0.000	0.000	0.000	0.000	16.610	174	223	174	223	120	820	100	99	"Y767"
0	0	0	2	1	5	"IKK-beta "	"O14920"	6770	7390	110	4229	4290	569	13	3445	3445	3469	318	9	90	67	0	343187	2.582	100000.000	100000.000	0.000	0.000	0.000	0.000	0.000	16.610	784	845	784	845	80	656	100	100	"Y199"
0	0	0	2	2	5	"IKK-beta "	"O14920"	7260	7390	200	3651	3735	557	14	3443	3443	3449	503	14	28	10	0	1180394	0.569	100000.000	100000.000	0.000	0.000	0.000	0.000	0.000	16.610	208	292	208	292	316	2384	100	101	"Y199"
0	0	0	2	3	5	"IKK-beta "	"O14920"	7760	7400	130	4258	4439	874	19	3473	3473	3557	653	18	61	20	0	532697	1.351	100000.000	100000.000	0.000	0.000	0.000	0.000	0.000	16.610	785	966	785	966	120	940	100	102	"Y199"
0	0	0	2	4	5	"IRAK1"	"P51617"	8270	7410	110	5309	5599	1701	30	3444	3444	3526	613	17	88	85	0	447940	3.382	100000.000	100000.000	0.000	0.000	0.000	0.000	0.000	16.610	1865	2155	1865	2155	80	656	100	103	"T209"
0	0	0	2	5	5	"IRAK1"	"P51617"	8770	7410	110	5389	5659	1279	22	3413	3413	3522	655	18	93	88	0	452724	3.263	100000.000	100000.000	0.000	0.000	0.000	0.000	0.000	16.610	1976	2246	1976	2246	80	656	100	104	"T209"
0	0	0	2	6	5	"IRAK1"	"P51617"	9270	7410	120	5020	5105	1485	29	3380	3380	3570	1074	30	71	26	0	612567	1.429	100000.000	100000.000	0.000	0.000	0.000	0.000	0.000	16.610	1640	1725	1640	1725	120	820	100	105	"T209"
0	0	0	2	7	5	"IRS-1"	"P35568"	9780	7400	100	3973	3971	804	20	3412	3412	3566	1001	28	12	2	0	317697	0.405	100000.000	100000.000	0.000	0.000	0.000	0.000	0.000	16.610	561	559	561	559	80	560	100	106	"S312"
0	0	0	2	8	5	"IRS-1"	"P35568"	10270	7400	100	3830	4085	870	21	3425	3425	3516	692	19	37	11	0	326836	0.822	100000.000	100000.000	0.000	0.000	0.000	0.000	0.000	16.610	405	660	405	660	80	560	100	107	"S312"
0	0	0	2	9	5	"IRS-1"	"P35568"	10760	7420	90	4199	4197	700	16	3423	3423	3502	644	18	61	11	0	218239	1.079	100000.000	100000.000	0.000	0.000	0.000	0.000	0.000	16.610	776	774	776	774	52	420	100	108	"S312"
0	0	0	2	1	6	"Malt1"	"Q9UDY8"	6770	8040	200	3383	3581	1184	33	3576	3576	3611	753	20	4	2	0	1131732	-0.040	100000.000	100000.000	0.000	0.000	0.000	0.000	0.000	16.610	-193	5	-193	5	316	2384	100	109	"S135"
0	0	0	2	2	6	"Malt1"	"Q9UDY8"	7270	8040	200	3388	3442	619	17	3571	3571	3550	523	14	3	1	0	1087631	-0.207	100000.000	100000.000	0.000	0.000	0.000	0.000	0.000	16.610	-183	-129	-183	-129	316	2384	100	110	"S135"
0	0	0	2	3	6	"Malt1"	"Q9UDY8"	7770	8040	200	3318	3350	485	14	3500	3500	3534	521	14	5	1	0	1058549	-0.353	100000.000	100000.000	0.000	0.000	0.000	0.000	0.000	16.610	-182	-150	-182	-150	316	2384	100	111	"S135"
0	0	0	2	4	6	"MEK1 "	"Q02750"	8270	8060	80	4181	4282	840	19	3408	3408	3501	769	21	50	3	0	222651	1.016	100000.000	100000.000	0.000	0.000	0.000	0.000	0.000	16.610	773	874	773	874	52	340	100	112	"T385"
0	0	0	2	5	6	"MEK1 "	"Q02750"	8770	8040	80	4160	4158	460	11	3334	3334	3542	1050	29	28	1	0	216212	0.587	100000.000	100000.000	0.000	0.000	0.000	0.000	0.000	16.610	826	824	826	824	52	340	100	113	"T385"
0	0	0	2	6	6	"MEK1 "	"Q02750"	9270	8050	80	4249	4452	1271	28	3332	3332	3451	948	27	48	3	0	231523	1.056	100000.000	100000.000	0.000	0.000	0.000	0.000	0.000	16.610	917	1120	917	1120	52	340	100	114	"T385"
0	0	0	2	7	6	"p47phox "	"P14598"	9760	8050	200	3359	3541	1029	29	3408	3408	3545	795	22	5	3	0	1119083	-0.005	100000.000	100000.000	0.000	0.000	0.000	0.000	0.000	16.610	-49	133	-49	133	316	2384	100	115	"S359"
0	0	0	2	8	6	"p47phox "	"P14598"	10260	8050	200	3486	3674	992	27	3479	3479	3687	1874	50	4	1	0	1161098	-0.007	100000.000	100000.000	0.000	0.000	0.000	0.000	0.000	16.610	7	195	7	195	316	2384	100	116	"S359"
0	0	0	2	9	6	"p47phox "	"P14598"	10760	8050	200	3561	3654	914	25	3492	3492	3772	2782	73	0	0	0	1154599	-0.042	100000.000	100000.000	0.000	0.000	0.000	0.000	0.000	16.610	69	162	69	162	316	2384	100	117	"S359"
-75	0	0	2	1	7	"empty"	"empty"	6760	8680	200	3746	3931	1729	43	3654	3654	3689	437	11	9	4	0	1242140	0.554	100000.000	100000.000	0.000	0.000	0.000	0.000	0.000	16.610	92	277	92	277	316	2384	100	118	"empty"
-75	0	0	2	2	7	"empty"	"empty"	7260	8680	200	3627	3631	491	13	3643	3643	3673	1176	32	1	0	0	1147254	-0.036	100000.000	100000.000	0.000	0.000	0.000	0.000	0.000	16.610	-16	-12	-16	-12	316	2384	100	119	"empty"
-75	0	0	2	3	7	"empty"	"empty"	7760	8680	200	3514	3540	471	13	3506	3506	3544	688	19	3	1	0	1118585	-0.006	100000.000	100000.000	0.000	0.000	0.000	0.000	0.000	16.610	8	34	8	34	316	2384	100	120	"empty"
-75	0	0	2	4	7	"empty"	"empty"	8260	8680	200	3395	3484	473	13	3405	3405	3496	770	22	3	1	0	1101083	-0.016	100000.000	100000.000	0.000	0.000	0.000	0.000	0.000	16.610	-10	79	-10	79	316	2384	100	121	"empty"
-75	0	0	2	5	7	"empty"	"empty"	8760	8680	200	3303	3360	321	9	3341	3341	3469	962	27	2	0	0	1061781	-0.113	100000.000	100000.000	0.000	0.000	0.000	0.000	0.000	16.610	-38	19	-38	19	316	2384	100	122	"empty"
-75	0	0	2	6	7	"empty"	"empty"	9260	8680	200	3291	3371	478	14	3324	3324	3405	604	17	5	2	0	1065273	-0.056	100000.000	100000.000	0.000	0.000	0.000	0.000	0.000	16.610	-33	47	-33	47	316	2384	100	123	"empty"
0	0	0	2	7	7	"GLQAWPG-pS-AIPQFLG_GLQAWPGEAIPQFLG_20vs80"	"GLQAWPG-pS-AIPQFLG_GLQAWPGEAIPQFLG_20vs80"	9760	8690	100	5672	5462	1671	30	3331	3331	3444	691	20	73	70	0	436988	2.920	100000.000	100000.000	0.000	0.000	0.000	0.000	0.000	16.610	2341	2131	2341	2131	80	560	100	124	"GLQAWPG-pS-AIPQFLG_GLQAWPGEAIPQFLG_20vs80"
0	0	0	2	8	7	"GLQAWPG-pS-AIPQFLG_GLQAWPGEAIPQFLG_20vs80"	"GLQAWPG-pS-AIPQFLG_GLQAWPGEAIPQFLG_20vs80"	10260	8690	90	5887	6304	2612	41	3449	3449	3631	1560	42	82	21	0	327811	1.713	100000.000	100000.000	0.000	0.000	0.000	0.000	0.000	16.610	2438	2855	2438	2855	52	420	100	125	"GLQAWPG-pS-AIPQFLG_GLQAWPGEAIPQFLG_20vs80"
0	0	0	2	9	7	"GLQAWPG-pS-AIPQFLG_GLQAWPGEAIPQFLG_20vs80"	"GLQAWPG-pS-AIPQFLG_GLQAWPGEAIPQFLG_20vs80"	10760	8700	80	6257	6923	2791	40	3316	3316	3468	984	28	94	82	0	360012	3.511	100000.000	100000.000	0.000	0.000	0.000	0.000	0.000	16.610	2941	3607	2941	3607	52	340	100	126	"GLQAWPG-pS-AIPQFLG_GLQAWPGEAIPQFLG_20vs80"
0	0	0	3	1	1	"JAK1"	"P23458"	11240	4810	120	4510	4982	1647	33	3725	3725	3980	917	23	47	22	0	597846	1.093	100000.000	100000.000	0.000	0.000	0.000	0.000	0.000	16.610	785	1257	785	1257	120	820	100	127	"Y220"
0	0	0	3	2	1	"JAK1"	"P23458"	11720	4810	200	4206	4805	2216	46	3777	3777	4311	2082	48	16	6	0	1518356	0.237	100000.000	100000.000	0.000	0.000	0.000	0.000	0.000	16.610	429	1028	429	1028	316	2384	100	128	"Y220"
0	0	0	3	3	1	"JAK1"	"P23458"	12210	4820	150	4685	5257	1776	33	4010	4010	4704	2618	55	16	6	0	820168	0.211	100000.000	100000.000	0.000	0.000	0.000	0.000	0.000	16.610	675	1247	675	1247	156	1272	100	129	"Y220"
0	0	0	3	4	1	"Jun "	"P05412"	12720	4820	130	4800	5688	3555	62	4076	4076	4669	2073	44	19	9	0	682540	0.492	100000.000	100000.000	0.000	0.000	0.000	0.000	0.000	16.610	724	1612	724	1612	120	940	100	130	"S243"
0	0	0	3	5	1	"Jun "	"P05412"	13220	4800	200	4332	4995	1843	36	4228	4228	5139	2687	52	11	3	0	1578386	-0.054	100000.000	100000.000	0.000	0.000	0.000	0.000	0.000	16.610	104	767	104	767	316	2384	100	131	"S243"
0	0	0	3	6	1	"Jun "	"P05412"	13720	4790	190	4398	5331	2762	51	4095	4095	4925	3154	64	14	4	0	1364809	0.129	100000.000	100000.000	0.000	0.000	0.000	0.000	0.000	16.610	303	1236	303	1236	256	2088	100	132	"S243"
0	0	0	3	7	1	"Kit "	"P10721"	14210	4790	200	3976	4602	1673	36	3984	3984	5236	4704	89	3	0	0	1454279	-0.135	100000.000	100000.000	0.000	0.000	0.000	0.000	0.000	16.610	-8	618	-8	618	316	2384	100	133	"Y568/70"
0	0	0	3	8	1	"Kit "	"P10721"	14700	4790	200	4318	5279	2938	55	3951	3951	5538	5633	101	6	1	0	1668210	-0.046	100000.000	100000.000	0.000	0.000	0.000	0.000	0.000	16.610	367	1328	367	1328	316	2384	100	134	"Y568/70"
0	0	0	3	9	1	"Kit "	"P10721"	15200	4790	200	4007	7441	9434	126	3770	3770	5535	6109	110	16	10	0	2351262	0.312	100000.000	100000.000	0.000	0.000	0.000	0.000	0.000	16.610	237	3671	237	3671	316	2384	100	135	"Y568/70"
0	0	0	3	1	2	"Mlk3"	"Q16584"	11250	5440	200	3622	4099	1343	32	3581	3581	3811	1199	31	17	6	0	1295274	0.240	100000.000	100000.000	0.000	0.000	0.000	0.000	0.000	16.610	41	518	41	518	316	2384	100	136	"S281"
0	0	0	3	2	2	"Mlk3"	"Q16584"	11750	5440	190	3564	4598	2717	59	3615	3615	3894	1404	36	25	12	0	1177138	0.501	100000.000	100000.000	0.000	0.000	0.000	0.000	0.000	16.610	-51	983	-51	983	256	2088	100	137	"S281"
0	0	0	3	3	2	"Mlk3"	"Q16584"	12250	5460	110	5360	6026	2104	34	3725	3725	4005	1893	47	38	20	0	482074	1.068	100000.000	100000.000	0.000	0.000	0.000	0.000	0.000	16.610	1635	2301	1635	2301	80	656	100	138	"S281"
0	0	0	3	4	2	"NFAT2 "	"O95644"	12710	5450	190	3996	4648	1942	41	3793	3793	4034	1103	27	25	10	0	1189946	0.557	100000.000	100000.000	0.000	0.000	0.000	0.000	0.000	16.610	203	855	203	855	256	2088	100	139	"S172"
0	0	0	3	5	2	"NFAT2 "	"O95644"	13210	5440	200	3841	4354	1462	33	3742	3742	3968	1040	26	22	10	0	1375871	0.371	100000.000	100000.000	0.000	0.000	0.000	0.000	0.000	16.610	99	612	99	612	316	2384	100	140	"S172"
0	0	0	3	6	2	"NFAT2 "	"O95644"	13740	5450	180	3830	4328	1478	34	3627	3627	3796	771	20	27	15	0	1108053	0.690	100000.000	100000.000	0.000	0.000	0.000	0.000	0.000	16.610	203	701	203	701	256	1924	100	141	"S172"
0	0	0	3	7	2	"PI3-kinase p85 subunit beta"	"O00459"	14220	5440	200	3712	4440	2361	53	3589	3589	3884	1330	34	17	12	0	1403077	0.418	100000.000	100000.000	0.000	0.000	0.000	0.000	0.000	16.610	123	851	123	851	316	2384	100	142	"Y464"
0	0	0	3	8	2	"PI3-kinase p85 subunit beta"	"O00459"	14700	5430	210	3528	4249	2146	50	3547	3547	3875	1273	32	19	12	0	1342815	0.294	100000.000	100000.000	0.000	0.000	0.000	0.000	0.000	16.610	-19	702	-19	702	316	2572	100	143	"Y464"
0	0	0	3	9	2	"PI3-kinase p85 subunit beta"	"O00459"	15190	5420	200	3474	4027	2342	58	3564	3564	4056	1965	48	7	3	0	1272501	-0.015	100000.000	100000.000	0.000	0.000	0.000	0.000	0.000	16.610	-90	463	-90	463	316	2384	100	144	"Y464"
0	0	0	3	1	3	"p47phox "	"P14598"	11240	6100	200	3507	3534	369	10	3628	3628	3729	707	18	1	0	0	1116742	-0.276	100000.000	100000.000	0.000	0.000	0.000	0.000	0.000	16.610	-121	-94	-121	-94	316	2384	100	145	"S370"
0	0	0	3	2	3	"p47phox "	"P14598"	11740	6100	200	3423	3576	841	23	3520	3520	3675	1158	31	6	3	0	1130092	-0.085	100000.000	100000.000	0.000	0.000	0.000	0.000	0.000	16.610	-97	56	-97	56	316	2384	100	146	"S370"
0	0	0	3	3	3	"p47phox "	"P14598"	12240	6100	200	3611	3664	422	11	3673	3673	3841	993	25	2	0	0	1157914	-0.178	100000.000	100000.000	0.000	0.000	0.000	0.000	0.000	16.610	-62	-9	-62	-9	316	2384	100	147	"S370"
0	0	0	3	4	3	"PDGFRb"	"P09619"	12740	6090	200	3673	3888	1182	30	3659	3659	3804	760	19	8	2	0	1228745	0.111	100000.000	100000.000	0.000	0.000	0.000	0.000	0.000	16.610	14	229	14	229	316	2384	100	148	"Y716"
0	0	0	3	5	3	"PDGFRb"	"P09619"	13240	6100	120	3902	4049	829	20	3586	3586	3683	593	16	29	8	0	485915	0.617	100000.000	100000.000	0.000	0.000	0.000	0.000	0.000	16.610	316	463	316	463	120	820	100	149	"Y716"
0	0	0	3	6	3	"PDGFRb"	"P09619"	13740	6090	140	3697	3857	707	18	3580	3580	3747	926	24	7	3	0	601709	0.119	100000.000	100000.000	0.000	0.000	0.000	0.000	0.000	16.610	117	277	117	277	156	1140	100	150	"Y716"
0	0	0	3	7	3	"Rack1"	"P63244"	14230	6090	200	4194	4766	2198	46	3504	3504	3673	869	23	40	18	0	1506140	1.258	100000.000	100000.000	0.000	0.000	0.000	0.000	0.000	16.610	690	1262	690	1262	316	2384	100	151	"y246"
0	0	0	3	8	3	"Rack1"	"P63244"	14730	6080	200	3956	4399	1730	39	3449	3449	3607	774	21	42	19	0	1389969	1.023	100000.000	100000.000	0.000	0.000	0.000	0.000	0.000	16.610	507	950	507	950	316	2384	100	152	"y246"
0	0	0	3	9	3	"Rack1"	"P63244"	15230	6080	200	4113	4786	2081	43	3337	3337	3599	1425	39	36	16	0	1512366	0.833	100000.000	100000.000	0.000	0.000	0.000	0.000	0.000	16.610	776	1449	776	1449	316	2384	100	153	"y246"
0	0	0	3	1	4	"Sek1"	"P45985"	11250	6750	200	3289	3468	1048	30	3390	3390	3519	1081	30	3	1	0	1095813	-0.047	100000.000	100000.000	0.000	0.000	0.000	0.000	0.000	16.610	-101	78	-101	78	316	2384	100	154	"S80"
0	0	0	3	2	4	"Sek1"	"P45985"	11750	6750	200	3454	3503	749	21	3620	3620	3715	776	20	3	1	0	1106964	-0.273	100000.000	100000.000	0.000	0.000	0.000	0.000	0.000	16.610	-166	-117	-166	-117	316	2384	100	155	"S80"
0	0	0	3	3	4	"Sek1"	"P45985"	12250	6750	200	3455	3604	1326	36	3619	3619	3713	591	15	4	2	0	1138876	-0.184	100000.000	100000.000	0.000	0.000	0.000	0.000	0.000	16.610	-164	-15	-164	-15	316	2384	100	156	"S80"
0	0	0	3	4	4	"process-control__"	"GGSGGSGDYKDDDDK"	12750	6750	70	4577	4642	584	12	3593	3593	3633	431	11	84	62	0	148531	2.341	100000.000	100000.000	0.000	0.000	0.000	0.000	0.000	16.610	984	1049	984	1049	32	236	100	157	"process-control__"
0	0	0	3	5	4	"process-control__"	"GGSGGSGDYKDDDDK"	13250	6740	110	3736	4053	993	24	3593	3593	3720	1743	46	7	1	0	324259	0.191	100000.000	100000.000	0.000	0.000	0.000	0.000	0.000	16.610	143	460	143	460	80	656	100	158	"process-control__"
0	0	0	3	6	4	"process-control__"	"GGSGGSGDYKDDDDK"	13750	6760	80	4152	4188	567	13	3540	3540	3573	341	9	63	46	0	217755	1.804	100000.000	100000.000	0.000	0.000	0.000	0.000	0.000	16.610	612	648	612	648	52	340	100	159	"process-control__"
0	0	0	3	7	4	"TAB1"	"Q15750"	14260	6750	80	3761	3897	994	25	3478	3478	3578	546	15	26	3	0	202669	0.584	100000.000	100000.000	0.000	0.000	0.000	0.000	0.000	16.610	283	419	283	419	52	340	100	160	"S423"
0	0	0	3	8	4	"TAB1"	"Q15750"	14740	6740	200	2936	3056	492	16	3185	3185	3414	1633	47	1	0	0	965688	-0.219	100000.000	100000.000	0.000	0.000	0.000	0.000	0.000	16.610	-249	-129	-249	-129	316	2384	100	161	"S423"
0	0	0	3	9	4	"TAB1"	"Q15750"	15240	6740	200	2936	3276	1233	37	2981	2981	3477	2541	73	4	0	0	1035138	-0.079	100000.000	100000.000	0.000	0.000	0.000	0.000	0.000	16.610	-45	295	-45	295	316	2384	100	162	"S423"
0	0	0	3	1	5	"4E-BP1 "	"Q13541"	11240	7380	200	3042	3256	777	23	3300	3300	3347	647	19	8	4	0	1028847	-0.141	100000.000	100000.000	0.000	0.000	0.000	0.000	0.000	16.610	-258	-44	-258	-44	316	2384	100	163	"T46"
0	0	0	3	2	5	"4E-BP1 "	"Q13541"	11740	7380	130	3667	3821	716	18	3406	3406	3495	890	25	10	5	0	458572	0.366	100000.000	100000.000	0.000	0.000	0.000	0.000	0.000	16.610	261	415	261	415	120	940	100	164	"T46"
0	0	0	3	3	5	"4E-BP1 "	"Q13541"	12240	7390	130	3866	3972	900	22	3491	3491	3592	643	17	15	2	0	476683	0.591	100000.000	100000.000	0.000	0.000	0.000	0.000	0.000	16.610	375	481	375	481	120	940	100	165	"T46"
0	0	0	3	4	5	"Akt1"	"P31749"	12750	7380	100	3969	4053	720	17	3674	3674	3765	554	14	31	2	0	324236	0.520	100000.000	100000.000	0.000	0.000	0.000	0.000	0.000	16.610	295	379	295	379	80	560	100	166	"T450"
0	0	0	3	5	5	"Akt1"	"P31749"	13250	7390	100	4026	4163	792	19	3654	3654	3744	1229	32	8	2	0	333032	0.341	100000.000	100000.000	0.000	0.000	0.000	0.000	0.000	16.610	372	509	372	509	80	560	100	167	"T450"
0	0	0	3	6	5	"Akt1"	"P31749"	13750	7380	200	3764	4028	1130	28	3592	3592	3706	834	22	17	7	0	1272995	0.386	100000.000	100000.000	0.000	0.000	0.000	0.000	0.000	16.610	172	436	172	436	316	2384	100	168	"T450"
0	0	0	3	7	5	"Bax"	"Q07812"	14250	7380	100	5435	6058	2156	35	3454	3454	3640	1298	35	91	23	0	484617	1.863	100000.000	100000.000	0.000	0.000	0.000	0.000	0.000	16.610	1981	2604	1981	2604	80	560	100	169	"S163"
0	0	0	3	8	5	"Bax"	"Q07812"	14740	7380	200	3634	4243	1660	39	3229	3229	3347	1036	30	36	17	0	1340746	0.865	100000.000	100000.000	0.000	0.000	0.000	0.000	0.000	16.610	405	1014	405	1014	316	2384	100	170	"S163"
0	0	0	3	9	5	"Bax"	"Q07812"	15240	7380	160	3505	3966	1424	35	2907	2907	3105	1017	32	45	16	0	824923	0.847	100000.000	100000.000	0.000	0.000	0.000	0.000	0.000	16.610	598	1059	598	1059	208	1512	100	171	"S163"
0	0	0	3	1	6	"CFTR"	"P13569"	11220	8040	80	3987	4500	2173	48	3609	3609	3652	731	20	23	9	0	234021	1.160	100000.000	100000.000	0.000	0.000	0.000	0.000	0.000	16.610	378	891	378	891	52	340	100	172	"S813"
0	0	0	3	2	6	"CFTR"	"P13569"	11750	8030	120	3983	4236	927	21	3598	3598	3731	1201	32	8	5	0	508348	0.420	100000.000	100000.000	0.000	0.000	0.000	0.000	0.000	16.610	385	638	385	638	120	820	100	173	"S813"
0	0	0	3	3	6	"CFTR"	"P13569"	12240	8030	130	4098	4402	1114	25	3684	3684	3802	629	16	26	10	0	528255	0.954	100000.000	100000.000	0.000	0.000	0.000	0.000	0.000	16.610	414	718	414	718	120	940	100	174	"S813"
0	0	0	3	4	6	"Crk "	"P46108"	12740	8030	200	3608	3924	2545	64	3639	3639	3797	1050	27	6	3	0	1239867	0.121	100000.000	100000.000	0.000	0.000	0.000	0.000	0.000	16.610	-31	285	-31	285	316	2384	100	175	"Y108"
0	0	0	3	5	6	"Crk "	"P46108"	13250	8030	160	3669	3986	1079	27	3637	3637	3759	1246	33	10	4	0	829066	0.182	100000.000	100000.000	0.000	0.000	0.000	0.000	0.000	16.610	32	349	32	349	208	1512	100	176	"Y108"
0	0	0	3	6	6	"Crk "	"P46108"	13750	8000	130	3712	4095	2050	50	3556	3556	3774	1459	38	7	4	0	491434	0.220	100000.000	100000.000	0.000	0.000	0.000	0.000	0.000	16.610	156	539	156	539	120	940	100	177	"Y108"
0	0	0	3	7	6	"EGFR"	"P00533"	14230	8020	200	3563	3693	529	14	3534	3534	3684	946	25	4	1	0	1166860	0.010	100000.000	100000.000	0.000	0.000	0.000	0.000	0.000	16.610	29	159	29	159	316	2384	100	178	"S1070"
0	0	0	3	8	6	"EGFR"	"P00533"	14730	8020	200	3668	3927	1334	33	3436	3436	3523	964	27	13	5	0	1240978	0.419	100000.000	100000.000	0.000	0.000	0.000	0.000	0.000	16.610	232	491	232	491	316	2384	100	179	"S1070"
0	0	0	3	9	6	"EGFR"	"P00533"	15220	8040	150	3342	3570	1270	35	3023	3023	3236	946	29	12	5	0	556884	0.353	100000.000	100000.000	0.000	0.000	0.000	0.000	0.000	16.610	319	547	319	547	156	1272	100	180	"S1070"
-75	0	0	3	1	7	"empty"	"empty"	11230	8660	200	3636	3767	815	21	3586	3586	3759	1182	31	3	3	0	1190312	0.007	100000.000	100000.000	0.000	0.000	0.000	0.000	0.000	16.610	50	181	50	181	316	2384	100	181	"empty"
-75	0	0	3	2	7	"empty"	"empty"	11730	8660	200	3666	3913	1518	38	3666	3666	3866	1143	29	6	2	0	1236397	0.041	0.000	100000.000	0.000	0.000	0.000	0.000	0.000	Error	0	247	0	247	316	2384	100	182	"empty"
-75	0	0	3	3	7	"empty"	"empty"	12230	8660	200	3706	3806	536	14	3699	3699	3896	1180	30	3	1	0	1202659	-0.076	100000.000	100000.000	0.000	0.000	0.000	0.000	0.000	16.610	7	107	7	107	316	2384	100	183	"empty"
-75	0	0	3	4	7	"empty"	"empty"	12730	8660	200	3723	3901	1261	32	3731	3731	3890	954	24	5	2	0	1232662	0.012	100000.000	100000.000	0.000	0.000	0.000	0.000	0.000	16.610	-8	170	-8	170	316	2384	100	184	"empty"
-75	0	0	3	5	7	"empty"	"empty"	13230	8660	200	3654	3895	1364	35	3652	3652	3879	1627	41	4	2	0	1230976	0.010	100000.000	100000.000	0.000	0.000	0.000	0.000	0.000	16.610	2	243	2	243	316	2384	100	185	"empty"
-75	0	0	3	6	7	"empty"	"empty"	13730	8660	200	3535	3698	1269	34	3596	3596	3723	1018	27	4	3	0	1168715	-0.025	100000.000	100000.000	0.000	0.000	0.000	0.000	0.000	16.610	-61	102	-61	102	316	2384	100	186	"empty"
0	0	0	3	7	7	"GLQAWPG-pS-AIPQFLG_100"	"GLQAWPG-pS-AIPQFLG_100"	14230	8670	90	10373	10581	1587	14	3637	3637	3719	597	16	100	100	0	550190	11.494	100000.000	100000.000	0.000	0.000	0.000	0.000	0.000	16.610	6736	6944	6736	6944	52	420	100	187	"GLQAWPG-pS-AIPQFLG_100"
0	0	0	3	8	7	"GLQAWPG-pS-AIPQFLG_100"	"GLQAWPG-pS-AIPQFLG_100"	14740	8680	160	4540	5822	2956	50	3316	3316	3647	1312	35	49	41	0	1210962	1.658	100000.000	100000.000	0.000	0.000	0.000	0.000	0.000	16.610	1224	2506	1224	2506	208	1512	100	188	"GLQAWPG-pS-AIPQFLG_100"
0	0	0	3	9	7	"GLQAWPG-pS-AIPQFLG_100"	"GLQAWPG-pS-AIPQFLG_100"	15240	8690	130	7366	6517	2363	36	3051	3051	3322	1331	40	71	64	0	781988	2.400	100000.000	100000.000	0.000	0.000	0.000	0.000	0.000	16.610	4315	3466	4315	3466	120	940	100	189	"GLQAWPG-pS-AIPQFLG_100"
0	0	0	4	1	1	"Bcl-2"	"P10415"	15710	4800	140	6076	6849	3584	52	4094	4094	4916	3232	65	30	12	0	1068380	0.598	100000.000	100000.000	0.000	0.000	0.000	0.000	0.000	16.610	1982	2755	1982	2755	156	1140	100	190	"S87"
0	0	0	4	2	1	"Bcl-2"	"P10415"	16220	4800	140	4903	5813	3557	61	3811	3811	4520	2944	65	21	5	0	906845	0.439	100000.000	100000.000	0.000	0.000	0.000	0.000	0.000	16.610	1092	2002	1092	2002	156	1140	100	191	"S87"
0	0	0	4	3	1	"Bcl-2"	"P10415"	16740	4790	150	5619	6995	5272	75	3678	3678	4311	2535	58	41	22	0	1091215	1.059	100000.000	100000.000	0.000	0.000	0.000	0.000	0.000	16.610	1941	3317	1941	3317	156	1272	100	192	"S87"
0	0	0	4	4	1	"Casp3 "	"P42574"	17210	4790	150	25020	24310	15079	62	3560	3560	4192	2581	61	76	72	0	3792376	7.795	100000.000	100000.000	0.000	0.000	0.000	0.000	0.000	16.610	21460	20750	21460	20750	156	1272	100	193	"S150"
0	0	0	4	5	1	"Casp3 "	"P42574"	17720	4800	160	26052	23338	13599	58	3551	3551	4654	3988	85	74	70	0	4854300	4.685	100000.000	100000.000	0.000	0.000	0.000	0.000	0.000	16.610	22501	19787	22501	19787	208	1512	100	194	"S150"
0	0	0	4	6	1	"Casp3 "	"P42574"	18230	4780	150	29287	27166	14428	53	3806	3806	4580	4718	103	80	76	0	4237905	4.787	100000.000	100000.000	0.000	0.000	0.000	0.000	0.000	16.610	25481	23360	25481	23360	156	1272	100	195	"S150"
0	0	0	4	7	1	"CD19"	"P15391"	18730	4780	140	5293	6533	2947	45	4204	4204	4840	2496	51	26	17	0	1019130	0.678	100000.000	100000.000	0.000	0.000	0.000	0.000	0.000	16.610	1089	2329	1089	2329	156	1140	100	196	"Y500"
0	0	0	4	8	1	"CD19"	"P15391"	19230	4800	130	5479	7026	4501	64	4101	4101	4508	1769	39	40	19	0	843114	1.423	100000.000	100000.000	0.000	0.000	0.000	0.000	0.000	16.610	1378	2925	1378	2925	120	940	100	197	"Y500"
0	0	0	4	9	1	"CD19"	"P15391"	19720	4790	130	5204	6573	3745	56	4001	4001	4599	2157	46	30	18	0	788789	0.915	100000.000	100000.000	0.000	0.000	0.000	0.000	0.000	16.610	1203	2572	1203	2572	120	940	100	198	"Y500"
0	0	0	4	1	2	"EP300"	"Q09472"	15710	5420	200	3712	4873	3719	76	3562	3562	4539	3455	76	10	5	0	1539937	0.097	100000.000	100000.000	0.000	0.000	0.000	0.000	0.000	16.610	150	1311	150	1311	316	2384	100	199	"S2366"
0	0	0	4	2	2	"EP300"	"Q09472"	16220	5430	210	3467	4541	3254	71	3424	3424	4247	2935	69	11	6	0	1434914	0.100	100000.000	100000.000	0.000	0.000	0.000	0.000	0.000	16.610	43	1117	43	1117	316	2572	100	200	"S2366"
0	0	0	4	3	2	"EP300"	"Q09472"	16710	5430	200	4000	7359	7249	98	3617	3617	5239	6159	117	20	10	0	2325550	0.344	100000.000	100000.000	0.000	0.000	0.000	0.000	0.000	16.610	383	3742	383	3742	316	2384	100	201	"S2366"
0	0	0	4	4	2	"fyn"	"P06241"	17210	5430	200	3783	4300	1757	40	3734	3734	5099	6278	123	1	0	0	1358955	-0.127	100000.000	100000.000	0.000	0.000	0.000	0.000	0.000	16.610	49	566	49	566	316	2384	100	202	"Y531"
0	0	0	4	5	2	"fyn"	"P06241"	17710	5410	180	3861	4553	2981	65	3730	3730	4215	2496	59	7	3	0	1165484	0.135	100000.000	100000.000	0.000	0.000	0.000	0.000	0.000	16.610	131	823	131	823	256	1924	100	203	"Y531"
0	0	0	4	6	2	"fyn"	"P06241"	18200	5440	180	3980	4479	2026	45	3736	3736	4222	2242	53	7	3	0	1146515	0.115	100000.000	100000.000	0.000	0.000	0.000	0.000	0.000	16.610	244	743	244	743	256	1924	100	204	"Y531"
0	0	0	4	7	2	"Grb2"	"P62993"	18740	5460	170	3834	4705	3400	72	3750	3750	4094	1719	41	12	6	0	978710	0.355	100000.000	100000.000	0.000	0.000	0.000	0.000	0.000	16.610	84	955	84	955	208	1660	100	205	"Y209"
0	0	0	4	8	2	"Grb2"	"P62993"	19220	5420	180	3953	4426	2203	49	3809	3809	4247	2482	58	4	1	0	1133150	0.072	100000.000	100000.000	0.000	0.000	0.000	0.000	0.000	16.610	144	617	144	617	256	1924	100	206	"Y209"
0	0	0	4	9	2	"Grb2"	"P62993"	19720	5420	200	3821	4146	1686	40	3668	3668	4116	1976	48	5	1	0	1309998	0.015	100000.000	100000.000	0.000	0.000	0.000	0.000	0.000	16.610	153	478	153	478	316	2384	100	207	"Y209"
0	0	0	4	1	3	"IKK-beta "	"O14920"	15730	6070	180	3505	3972	1534	38	3125	3125	3529	1570	44	16	7	0	1016886	0.282	100000.000	100000.000	0.000	0.000	0.000	0.000	0.000	16.610	380	847	380	847	256	1924	100	208	"Y188"
0	0	0	4	2	3	"IKK-beta "	"O14920"	16230	6070	180	3339	3694	1633	44	3060	3060	3510	1936	55	7	2	0	945590	0.095	100000.000	100000.000	0.000	0.000	0.000	0.000	0.000	16.610	279	634	279	634	256	1924	100	209	"Y188"
0	0	0	4	3	3	"IKK-beta "	"O14920"	16720	6080	200	3251	3442	1279	37	3326	3326	3470	1256	36	4	1	0	1087657	-0.022	100000.000	100000.000	0.000	0.000	0.000	0.000	0.000	16.610	-75	116	-75	116	316	2384	100	210	"Y188"
0	0	0	4	4	3	"IRAK1"	"P51617"	17220	6080	200	3379	3425	561	16	3496	3496	3654	813	22	4	1	0	1082359	-0.282	100000.000	100000.000	0.000	0.000	0.000	0.000	0.000	16.610	-117	-71	-117	-71	316	2384	100	211	"T100"
0	0	0	4	5	3	"IRAK1"	"P51617"	17740	6100	150	3455	3769	1647	43	3588	3588	3808	1400	36	7	3	0	588010	-0.028	100000.000	100000.000	0.000	0.000	0.000	0.000	0.000	16.610	-133	181	-133	181	156	1272	100	212	"T100"
0	0	0	4	6	3	"IRAK1"	"P51617"	18200	6100	150	3592	3849	1265	32	3655	3655	3857	904	23	9	5	0	600433	-0.009	100000.000	100000.000	0.000	0.000	0.000	0.000	0.000	16.610	-63	194	-63	194	156	1272	100	213	"T100"
0	0	0	4	7	3	"IRF-7 "	"Q92985"	18700	6090	200	3673	3807	560	14	3618	3618	3776	932	24	6	1	0	1203015	0.033	100000.000	100000.000	0.000	0.000	0.000	0.000	0.000	16.610	55	189	55	189	316	2384	100	214	"S471"
0	0	0	4	8	3	"IRF-7 "	"Q92985"	19210	6080	120	3810	3930	667	16	3570	3570	3722	740	19	10	5	0	471648	0.281	100000.000	100000.000	0.000	0.000	0.000	0.000	0.000	16.610	240	360	240	360	120	820	100	215	"S471"
0	0	0	4	9	3	"IRF-7 "	"Q92985"	19730	6070	110	3587	3688	592	16	3517	3517	3639	658	18	7	2	0	295036	0.074	100000.000	100000.000	0.000	0.000	0.000	0.000	0.000	16.610	70	171	70	171	80	656	100	216	"S471"
0	0	0	4	1	4	"Lyn "	"P07948"	15730	6710	200	2898	3061	699	22	2904	2904	3123	1127	36	5	2	0	967140	-0.055	100000.000	100000.000	0.000	0.000	0.000	0.000	0.000	16.610	-6	157	-6	157	316	2384	100	217	"Y507"
0	0	0	4	2	4	"Lyn "	"P07948"	16230	6710	200	2945	3186	1033	32	3174	3174	3315	1118	33	3	2	0	1006662	-0.115	100000.000	100000.000	0.000	0.000	0.000	0.000	0.000	16.610	-229	12	-229	12	316	2384	100	218	"Y507"
0	0	0	4	3	4	"Lyn "	"P07948"	16730	6710	200	3391	3444	380	11	3388	3388	3460	504	14	4	1	0	1088223	-0.032	100000.000	100000.000	0.000	0.000	0.000	0.000	0.000	16.610	3	56	3	56	316	2384	100	219	"Y507"
0	0	0	4	4	4	"MAVS"	"Q7Z434"	17230	6720	90	4516	4819	1375	28	3409	3409	3567	1247	34	38	15	0	250565	1.004	100000.000	100000.000	0.000	0.000	0.000	0.000	0.000	16.610	1107	1410	1107	1410	52	420	100	220	"S233/4"
0	0	0	4	5	4	"MAVS"	"Q7Z434"	17730	6710	100	4535	4715	1204	25	3520	3520	3617	799	22	56	35	0	377169	1.374	100000.000	100000.000	0.000	0.000	0.000	0.000	0.000	16.610	1015	1195	1015	1195	80	560	100	221	"S233/4"
0	0	0	4	6	4	"MAVS"	"Q7Z434"	18240	6710	110	4703	5056	1687	33	3643	3643	3756	625	16	62	40	0	404450	2.080	100000.000	100000.000	0.000	0.000	0.000	0.000	0.000	16.610	1060	1413	1060	1413	80	656	100	222	"S233/4"
0	0	0	4	7	4	"Mek2"	"P36507"	18730	6730	100	4627	4769	1079	22	3705	3705	3845	867	22	56	8	0	381498	1.066	100000.000	100000.000	0.000	0.000	0.000	0.000	0.000	16.610	922	1064	922	1064	80	560	100	223	"s226"
0	0	0	4	8	4	"Mek2"	"P36507"	19240	6710	100	4406	4622	1254	27	3607	3607	3821	1400	36	12	3	0	369798	0.572	100000.000	100000.000	0.000	0.000	0.000	0.000	0.000	16.610	799	1015	799	1015	80	560	100	224	"s226"
0	0	0	4	9	4	"Mek2"	"P36507"	19750	6730	120	4308	4284	732	17	3437	3437	3549	807	22	54	6	0	514084	0.911	100000.000	100000.000	0.000	0.000	0.000	0.000	0.000	16.610	871	847	871	847	120	820	100	225	"s226"
0	0	0	4	1	5	"PKCE"	"Q02156"	15750	7340	160	4495	4952	2378	48	2893	2893	3106	941	30	65	40	0	1030038	1.962	100000.000	100000.000	0.000	0.000	0.000	0.000	0.000	16.610	1602	2059	1602	2059	208	1512	100	226	"T566"
0	0	0	4	2	5	"PKCE"	"Q02156"	16230	7360	130	5086	5769	1786	30	3343	3343	3474	1322	38	80	27	0	692298	1.736	100000.000	100000.000	0.000	0.000	0.000	0.000	0.000	16.610	1743	2426	1743	2426	120	940	100	227	"T566"
0	0	0	4	3	5	"PKCE"	"Q02156"	16740	7350	130	5466	6462	3746	57	3421	3421	3526	664	18	94	89	0	775466	4.422	100000.000	100000.000	0.000	0.000	0.000	0.000	0.000	16.610	2045	3041	2045	3041	120	940	100	228	"T566"
0	0	0	4	4	5	"PTEN"	"P60484"	17230	7350	200	3387	3478	572	16	3460	3460	3551	872	24	2	1	0	1099146	-0.084	100000.000	100000.000	0.000	0.000	0.000	0.000	0.000	16.610	-73	18	-73	18	316	2384	100	229	"Y240"
0	0	0	4	5	5	"PTEN"	"P60484"	17730	7350	200	3632	3956	1527	38	3542	3542	3608	494	13	15	9	0	1250248	0.704	100000.000	100000.000	0.000	0.000	0.000	0.000	0.000	16.610	90	414	90	414	316	2384	100	230	"Y240"
0	0	0	4	6	5	"PTEN"	"P60484"	18230	7350	200	3567	3730	819	21	3635	3635	3718	635	17	5	4	0	1178791	0.019	100000.000	100000.000	0.000	0.000	0.000	0.000	0.000	16.610	-68	95	-68	95	316	2384	100	231	"Y240"
0	0	0	4	7	5	"Rab5A"	"P20339"	18730	7350	200	3695	3826	755	19	3691	3691	3784	627	16	5	2	0	1209081	0.067	100000.000	100000.000	0.000	0.000	0.000	0.000	0.000	16.610	4	135	4	135	316	2384	100	232	"T202"
0	0	0	4	8	5	"Rab5A"	"P20339"	19230	7360	200	3684	3870	977	25	3620	3620	3727	844	22	6	3	0	1222801	0.169	100000.000	100000.000	0.000	0.000	0.000	0.000	0.000	16.610	64	250	64	250	316	2384	100	233	"T202"
0	0	0	4	9	5	"Rab5A"	"P20339"	19720	7370	180	3608	4046	2761	68	3618	3618	3858	1323	34	5	3	0	1035778	0.142	100000.000	100000.000	0.000	0.000	0.000	0.000	0.000	16.610	-10	428	-10	428	256	1924	100	234	"T202"
0	0	0	4	1	6	"STAT3 "	"P40763"	15730	7990	200	3054	3254	1184	36	2987	2987	3400	2705	79	1	1	0	1028378	-0.054	100000.000	100000.000	0.000	0.000	0.000	0.000	0.000	16.610	67	267	67	267	316	2384	100	235	"S727"
0	0	0	4	2	6	"STAT3 "	"P40763"	16230	7990	200	3585	3884	2107	54	3439	3439	3570	1478	41	4	2	0	1227246	0.212	100000.000	100000.000	0.000	0.000	0.000	0.000	0.000	16.610	146	445	146	445	316	2384	100	236	"S727"
0	0	0	4	3	6	"STAT3 "	"P40763"	16730	8010	110	3838	3929	556	14	3455	3455	3543	668	18	18	3	0	314316	0.578	100000.000	100000.000	0.000	0.000	0.000	0.000	0.000	16.610	383	474	383	474	80	656	100	237	"S727"
0	0	0	4	4	6	"STAT6 "	"P42226"	17230	7990	200	3440	3545	930	26	3547	3547	3709	1227	33	2	1	0	1120067	-0.134	100000.000	100000.000	0.000	0.000	0.000	0.000	0.000	16.610	-107	-2	-107	-2	316	2384	100	238	"Y641"
0	0	0	4	5	6	"STAT6 "	"P42226"	17730	7990	200	3417	3571	1056	29	3581	3581	3703	834	22	4	2	0	1128519	-0.158	100000.000	100000.000	0.000	0.000	0.000	0.000	0.000	16.610	-164	-10	-164	-10	316	2384	100	239	"Y641"
0	0	0	4	6	6	"STAT6 "	"P42226"	18230	8000	200	3503	3648	932	25	3659	3659	3778	958	25	4	1	0	1152648	-0.136	100000.000	100000.000	0.000	0.000	0.000	0.000	0.000	16.610	-156	-11	-156	-11	316	2384	100	240	"Y641"
0	0	0	4	7	6	"Catalase"	"Q14790"	18730	8000	160	6216	7033	3497	49	3726	3726	3865	942	24	88	81	0	1462906	3.363	100000.000	100000.000	0.000	0.000	0.000	0.000	0.000	16.610	2490	3307	2490	3307	208	1512	100	241	"Y448"
0	0	0	4	8	6	"Catalase"	"Q14790"	19230	8000	150	6934	8392	4197	50	3821	3821	4004	1059	26	100	93	0	1309080	4.144	100000.000	100000.000	0.000	0.000	0.000	0.000	0.000	16.610	3113	4571	3113	4571	156	1272	100	242	"Y448"
0	0	0	4	9	6	"Catalase"	"Q14790"	19740	8000	160	7702	9039	4416	48	3700	3700	3977	1882	47	96	58	0	1880083	2.690	100000.000	100000.000	0.000	0.000	0.000	0.000	0.000	16.610	4002	5339	4002	5339	208	1512	100	243	"Y448"
-75	0	0	4	1	7	"empty"	"empty"	15720	8650	200	2899	3534	3258	92	2945	2945	3249	1331	40	10	4	0	1116596	0.214	100000.000	100000.000	0.000	0.000	0.000	0.000	0.000	16.610	-46	589	-46	589	316	2384	100	244	"empty"
-75	0	0	4	2	7	"empty"	"empty"	16220	8650	200	3378	3479	890	25	3373	3373	3515	1154	32	4	2	0	1099331	-0.031	100000.000	100000.000	0.000	0.000	0.000	0.000	0.000	16.610	5	106	5	106	316	2384	100	245	"empty"
-75	0	0	4	3	7	"empty"	"empty"	16720	8650	200	3501	3644	995	27	3516	3516	3677	1381	37	3	2	0	1151641	-0.024	100000.000	100000.000	0.000	0.000	0.000	0.000	0.000	16.610	-15	128	-15	128	316	2384	100	246	"empty"
-75	0	0	4	4	7	"empty"	"empty"	17220	8650	200	3625	3673	411	11	3624	3624	3752	832	22	2	1	0	1160699	-0.095	100000.000	100000.000	0.000	0.000	0.000	0.000	0.000	16.610	1	49	1	49	316	2384	100	247	"empty"
-75	0	0	4	5	7	"empty"	"empty"	17720	8650	200	3580	3751	1185	31	3628	3628	3753	872	23	4	2	0	1185288	-0.002	100000.000	100000.000	0.000	0.000	0.000	0.000	0.000	16.610	-48	123	-48	123	316	2384	100	248	"empty"
-75	0	0	4	6	7	"empty"	"empty"	18220	8650	200	3705	3856	1013	26	3710	3710	3901	1322	33	4	1	0	1218443	-0.034	100000.000	100000.000	0.000	0.000	0.000	0.000	0.000	16.610	-5	146	-5	146	316	2384	100	249	"empty"
0	0	0	4	7	7	"Control-Spot"	"Human_IgG"	18730	8640	200	4582	5620	3549	63	3801	3801	4120	1528	37	26	13	0	1775780	0.982	100000.000	100000.000	0.000	0.000	0.000	0.000	0.000	16.610	781	1819	781	1819	316	2384	100	250	"Control-Spot"
0	0	0	4	8	7	"Control-Spot"	"Human_IgG"	19230	8640	200	5056	6128	3720	60	3815	3815	4208	1934	45	28	16	0	1936380	0.993	100000.000	100000.000	0.000	0.000	0.000	0.000	0.000	16.610	1241	2313	1241	2313	316	2384	100	251	"Control-Spot"
0	0	0	4	9	7	"Control-Spot"	"Human_IgG"	19730	8640	200	5034	6085	4346	71	3728	3728	4133	2020	48	28	12	0	1922964	0.966	100000.000	100000.000	0.000	0.000	0.000	0.000	0.000	16.610	1306	2357	1306	2357	316	2384	100	252	"Control-Spot"
0	0	0	5	1	1	"Akt1"	"P31749"	2230	9320	120	3965	4342	870	20	3635	3635	3776	2459	65	0	0	0	521018	0.230	100000.000	100000.000	0.000	0.000	0.000	0.000	0.000	16.610	330	707	330	707	120	820	100	253	"T308"
0	0	0	5	2	1	"Akt1"	"P31749"	2730	9330	100	5076	4989	1002	20	3670	3670	3718	468	12	80	65	0	399080	2.716	100000.000	100000.000	0.000	0.000	0.000	0.000	0.000	16.610	1406	1319	1406	1319	80	560	100	254	"T308"
0	0	0	5	3	1	"Akt1"	"P31749"	3240	9320	100	5510	5498	1005	18	3685	3685	3691	230	6	96	93	0	439821	7.857	100000.000	100000.000	0.000	0.000	0.000	0.000	0.000	16.610	1825	1813	1825	1813	80	560	100	255	"T308"
0	0	0	5	4	1	"A-Raf"	"P10398"	3740	9320	80	5314	5296	882	16	3675	3675	3729	496	13	90	76	0	275406	3.159	100000.000	100000.000	0.000	0.000	0.000	0.000	0.000	16.610	1639	1621	1639	1621	52	340	100	256	"Y302"
0	0	0	5	5	1	"A-Raf"	"P10398"	4240	9320	80	5395	5410	869	16	3731	3731	3784	1275	33	76	13	0	281320	1.275	100000.000	100000.000	0.000	0.000	0.000	0.000	0.000	16.610	1664	1679	1664	1679	52	340	100	257	"Y302"
0	0	0	5	6	1	"A-Raf"	"P10398"	4740	9340	80	5033	4906	934	19	3654	3654	3812	3386	88	0	0	0	255101	0.323	100000.000	100000.000	0.000	0.000	0.000	0.000	0.000	16.610	1379	1252	1379	1252	52	340	100	258	"Y302"
0	0	0	5	7	1	"Cdk4"	"P11802"	5240	9320	200	3651	3651	594	16	3700	3700	3707	467	12	3	0	0	1153838	-0.120	100000.000	100000.000	0.000	0.000	0.000	0.000	0.000	16.610	-49	-49	-49	-49	316	2384	100	259	"S150"
0	0	0	5	8	1	"Cdk4"	"P11802"	5740	9320	200	3559	3579	295	8	3679	3679	3760	1177	31	0	0	0	1130928	-0.154	100000.000	100000.000	0.000	0.000	0.000	0.000	0.000	16.610	-120	-100	-120	-100	316	2384	100	260	"S150"
0	0	0	5	9	1	"Cdk4"	"P11802"	6240	9320	200	3863	4705	2698	57	3722	3722	3955	1524	38	19	9	0	1486862	0.492	100000.000	100000.000	0.000	0.000	0.000	0.000	0.000	16.610	141	983	141	983	316	2384	100	261	"S150"
0	0	0	5	1	2	"CREB "	"P16220"	2230	9960	200	3795	3845	470	12	3740	3740	3793	936	24	4	0	0	1215037	0.056	100000.000	100000.000	0.000	0.000	0.000	0.000	0.000	16.610	55	105	55	105	316	2384	100	262	"S111"
0	0	0	5	2	2	"CREB "	"P16220"	2730	9960	200	3710	3808	781	20	3714	3714	3738	366	9	13	3	0	1203212	0.191	100000.000	100000.000	0.000	0.000	0.000	0.000	0.000	16.610	-4	94	-4	94	316	2384	100	263	"S111"
0	0	0	5	3	2	"CREB "	"P16220"	3230	9970	70	4160	4734	2082	43	3682	3682	3736	289	7	78	43	0	151484	3.453	100000.000	100000.000	0.000	0.000	0.000	0.000	0.000	16.610	478	1052	478	1052	32	236	100	264	"S111"
0	0	0	5	4	2	"DVL1"	"O14640"	3740	9960	200	3798	3817	374	9	3700	3700	3753	501	13	12	1	0	1206200	0.128	100000.000	100000.000	0.000	0.000	0.000	0.000	0.000	16.610	98	117	98	117	316	2384	100	265	"S679"
0	0	0	5	5	2	"DVL1"	"O14640"	4250	9950	70	4032	4116	454	11	3805	3805	3781	422	11	40	15	0	131700	0.794	100000.000	100000.000	0.000	0.000	0.000	0.000	0.000	16.610	227	311	227	311	32	236	100	266	"S679"
0	0	0	5	6	2	"DVL1"	"O14640"	4740	9950	200	3901	3899	564	14	3826	3826	3815	577	15	6	0	0	1232190	0.146	100000.000	100000.000	0.000	0.000	0.000	0.000	0.000	16.610	75	73	75	73	316	2384	100	267	"S679"
0	0	0	5	7	2	"IFNAR1 "	"P17181"	5240	9950	200	3874	3902	712	18	3835	3835	3834	649	16	1	1	0	1233136	0.105	100000.000	100000.000	0.000	0.000	0.000	0.000	0.000	16.610	39	67	39	67	316	2384	100	268	"Y466"
0	0	0	5	8	2	"IFNAR1 "	"P17181"	5740	9950	200	3790	3857	700	18	3799	3799	3825	324	8	6	3	0	1218715	0.099	100000.000	100000.000	0.000	0.000	0.000	0.000	0.000	16.610	-9	58	-9	58	316	2384	100	269	"Y466"
0	0	0	5	9	2	"IFNAR1 "	"P17181"	6240	9950	200	3703	3773	970	25	3725	3725	3771	602	15	2	1	0	1192248	0.003	100000.000	100000.000	0.000	0.000	0.000	0.000	0.000	16.610	-22	48	-22	48	316	2384	100	270	"Y466"
0	0	0	5	1	3	"Jak1 "	"P23458"	2230	10600	200	3752	3837	534	13	3784	3784	3808	533	13	13	6	0	1212572	0.054	100000.000	100000.000	0.000	0.000	0.000	0.000	0.000	16.610	-32	53	-32	53	316	2384	100	271	"Y1034"
0	0	0	5	2	3	"Jak1 "	"P23458"	2730	10600	200	3808	3990	651	16	3733	3733	3815	1019	26	13	1	0	1260843	0.172	100000.000	100000.000	0.000	0.000	0.000	0.000	0.000	16.610	75	257	75	257	316	2384	100	272	"Y1034"
0	0	0	5	3	3	"Jak1 "	"P23458"	3240	10600	90	5409	5344	560	10	3743	3743	3771	270	7	96	94	0	277876	5.826	100000.000	100000.000	0.000	0.000	0.000	0.000	0.000	16.610	1666	1601	1666	1601	52	420	100	273	"Y1034"
0	0	0	5	4	3	"Jun "	"P05412"	3730	10600	200	3561	3603	342	9	3863	3863	3918	453	11	2	0	0	1138390	-0.695	100000.000	100000.000	0.000	0.000	0.000	0.000	0.000	16.610	-302	-260	-302	-260	316	2384	100	274	"S63"
0	0	0	5	5	3	"Jun "	"P05412"	4230	10600	200	3679	3793	1860	49	3996	3996	3991	535	13	2	1	0	1198622	-0.370	100000.000	100000.000	0.000	0.000	0.000	0.000	0.000	16.610	-317	-203	-317	-203	316	2384	100	275	"S63"
0	0	0	5	6	3	"Jun "	"P05412"	4730	10600	200	3620	3611	418	11	3988	3988	3976	451	11	2	0	0	1140993	-0.809	100000.000	100000.000	0.000	0.000	0.000	0.000	0.000	16.610	-368	-377	-368	-377	316	2384	100	276	"S63"
0	0	0	5	7	3	"Lck"	"P06239"	5240	10610	130	4324	4432	551	12	3978	3978	4012	983	24	13	1	0	531847	0.427	100000.000	100000.000	0.000	0.000	0.000	0.000	0.000	16.610	346	454	346	454	120	940	100	277	"Y192"
0	0	0	5	8	3	"Lck"	"P06239"	5730	10610	100	4639	4683	605	12	3931	3931	3973	394	9	85	33	0	374626	1.802	100000.000	100000.000	0.000	0.000	0.000	0.000	0.000	16.610	708	752	708	752	80	560	100	278	"Y192"
0	0	0	5	9	3	"Lck"	"P06239"	6230	10600	130	4434	4366	424	9	3894	3894	4183	3372	80	0	0	0	523939	0.054	100000.000	100000.000	0.000	0.000	0.000	0.000	0.000	16.610	540	472	540	472	120	940	100	279	"Y192"
0	0	0	5	1	4	"Mlk3"	"Q16584"	2240	11240	200	3764	3782	413	10	3837	3837	3928	1184	30	0	0	0	1195240	-0.123	100000.000	100000.000	0.000	0.000	0.000	0.000	0.000	16.610	-73	-55	-73	-55	316	2384	100	280	"T277"
0	0	0	5	2	4	"Mlk3"	"Q16584"	2740	11240	200	3828	3828	361	9	3813	3813	3860	577	14	3	0	0	1209730	-0.055	100000.000	100000.000	0.000	0.000	0.000	0.000	0.000	16.610	15	15	15	15	316	2384	100	281	"T277"
0	0	0	5	3	4	"Mlk3"	"Q16584"	3240	11250	140	3777	3780	311	8	3784	3784	3830	437	11	5	1	0	589757	-0.114	100000.000	100000.000	0.000	0.000	0.000	0.000	0.000	16.610	-7	-4	-7	-4	156	1140	100	282	"T277"
0	0	0	5	4	4	"NFAT2 "	"O95644"	3740	11240	80	5113	5109	430	8	3837	3837	3884	352	9	100	92	0	265677	3.480	100000.000	100000.000	0.000	0.000	0.000	0.000	0.000	16.610	1276	1272	1276	1272	52	340	100	283	"S245"
0	0	0	5	5	4	"NFAT2 "	"O95644"	4240	11250	100	5030	4923	565	11	4035	4035	4038	584	14	75	31	0	393825	1.515	100000.000	100000.000	0.000	0.000	0.000	0.000	0.000	16.610	995	888	995	888	80	560	100	284	"S245"
0	0	0	5	6	4	"NFAT2 "	"O95644"	4730	11250	90	5321	5357	1172	21	3996	3996	3991	493	12	84	61	0	278569	2.771	100000.000	100000.000	0.000	0.000	0.000	0.000	0.000	16.610	1325	1361	1325	1361	52	420	100	285	"S245"
0	0	0	5	7	4	"PI3-kinase p85 subunit beta"	"O00459"	5240	11250	80	4870	4840	508	10	3995	3995	3967	325	8	84	63	0	251660	2.686	100000.000	100000.000	0.000	0.000	0.000	0.000	0.000	16.610	875	845	875	845	52	340	100	286	"Y605"
0	0	0	5	8	4	"PI3-kinase p85 subunit beta"	"O00459"	5730	11240	80	4846	4727	526	11	3983	3983	4020	423	10	71	51	0	245811	1.671	100000.000	100000.000	0.000	0.000	0.000	0.000	0.000	16.610	863	744	863	744	52	340	100	287	"Y605"
0	0	0	5	9	4	"PI3-kinase p85 subunit beta"	"O00459"	6240	11250	70	4856	4897	469	9	3859	3859	3859	287	7	93	90	0	156690	3.617	100000.000	100000.000	0.000	0.000	0.000	0.000	0.000	16.610	997	1038	997	1038	32	236	100	288	"Y605"
0	0	0	5	1	5	"PDGFRb"	"P09619"	2200	11880	200	3854	3907	459	11	3841	3841	3932	1247	31	1	0	0	1234658	-0.020	100000.000	100000.000	0.000	0.000	0.000	0.000	0.000	16.610	13	66	13	66	316	2384	100	289	"Y740"
0	0	0	5	2	5	"PDGFRb"	"P09619"	2700	11880	200	3768	3807	423	11	3779	3779	3848	1007	26	1	0	0	1202882	-0.041	100000.000	100000.000	0.000	0.000	0.000	0.000	0.000	16.610	-11	28	-11	28	316	2384	100	290	"Y740"
0	0	0	5	3	5	"PDGFRb"	"P09619"	3200	11880	200	3775	3806	290	7	3780	3780	3811	365	9	11	1	0	1202706	-0.014	100000.000	100000.000	0.000	0.000	0.000	0.000	0.000	16.610	-5	26	-5	26	316	2384	100	291	"Y740"
0	0	0	5	4	5	"Rack1"	"P63244"	3700	11880	200	4203	4390	924	21	3861	3861	3919	490	12	43	21	0	1387382	0.961	100000.000	100000.000	0.000	0.000	0.000	0.000	0.000	16.610	342	529	342	529	316	2384	100	292	"Y194"
0	0	0	5	5	5	"Rack1"	"P63244"	4200	11880	200	4441	4517	991	21	3929	3929	3946	462	11	52	31	0	1427297	1.236	100000.000	100000.000	0.000	0.000	0.000	0.000	0.000	16.610	512	588	512	588	316	2384	100	293	"Y194"
0	0	0	5	6	5	"Rack1"	"P63244"	4700	11880	200	4458	4529	704	15	4013	4013	3995	500	12	46	25	0	1431178	1.068	100000.000	100000.000	0.000	0.000	0.000	0.000	0.000	16.610	445	516	445	516	316	2384	100	294	"Y194"
0	0	0	5	7	5	"SEK1 "	"P45985"	5200	11880	140	3892	3904	361	9	4044	4044	4035	424	10	5	1	0	609053	-0.309	100000.000	100000.000	0.000	0.000	0.000	0.000	0.000	16.610	-152	-140	-152	-140	156	1140	100	295	"T261"
0	0	0	5	8	5	"SEK1 "	"P45985"	5690	11870	200	3904	3902	389	9	4038	4038	4079	402	9	1	0	0	1233062	-0.440	100000.000	100000.000	0.000	0.000	0.000	0.000	0.000	16.610	-134	-136	-134	-136	316	2384	100	296	"T261"
0	0	0	5	9	5	"SEK1 "	"P45985"	6190	11870	200	3904	4150	2390	57	3904	3904	3983	1097	27	2	1	0	1311517	0.152	0.000	100000.000	0.000	0.000	0.000	0.000	0.000	Error	0	246	0	246	316	2384	100	297	"T261"
0	0	0	5	1	6	"Smad3 "	"P84022"	2240	12530	100	4277	4440	1071	24	3747	3747	3790	410	10	63	28	0	355212	1.585	100000.000	100000.000	0.000	0.000	0.000	0.000	0.000	16.610	530	693	530	693	80	560	100	298	"S423"
0	0	0	5	2	6	"Smad3 "	"P84022"	2740	12540	90	4370	4383	378	8	3720	3720	3746	273	7	86	63	0	227919	2.333	100000.000	100000.000	0.000	0.000	0.000	0.000	0.000	16.610	650	663	650	663	52	420	100	299	"S423"
0	0	0	5	3	6	"Smad3 "	"P84022"	3230	12530	120	4102	4118	369	8	3716	3716	3783	934	24	10	0	0	494152	0.359	100000.000	100000.000	0.000	0.000	0.000	0.000	0.000	16.610	386	402	386	402	120	820	100	300	"S423"
0	0	0	5	4	6	"TBK1 "	"Q9UHD2"	3750	12530	90	6877	6824	1102	16	3848	3848	3873	534	13	92	92	0	354841	5.526	100000.000	100000.000	0.000	0.000	0.000	0.000	0.000	16.610	3029	2976	3029	2976	52	420	100	301	"S172"
0	0	0	5	5	6	"TBK1 "	"Q9UHD2"	4230	12530	90	6576	6749	926	13	3785	3785	3836	407	10	96	96	0	350935	7.157	100000.000	100000.000	0.000	0.000	0.000	0.000	0.000	16.610	2791	2964	2791	2964	52	420	100	302	"S172"
0	0	0	5	6	6	"TBK1 "	"Q9UHD2"	4730	12540	110	7741	7312	1266	17	3911	3911	3933	474	12	93	93	0	584967	7.129	100000.000	100000.000	0.000	0.000	0.000	0.000	0.000	16.610	3830	3401	3830	3401	80	656	100	303	"S172"
0	0	0	5	7	6	"TrKA"	"P04629"	5240	12520	110	9189	8318	2263	27	4033	4033	4058	462	11	83	81	0	665462	9.221	100000.000	100000.000	0.000	0.000	0.000	0.000	0.000	16.610	5156	4285	5156	4285	80	656	100	304	"Y496"
0	0	0	5	8	6	"TrKA"	"P04629"	5730	12530	90	9670	9114	1919	21	4056	4056	4176	1082	25	88	88	0	473948	4.564	100000.000	100000.000	0.000	0.000	0.000	0.000	0.000	16.610	5614	5058	5614	5058	52	420	100	305	"Y496"
0	0	0	5	9	6	"TrKA"	"P04629"	6230	12530	90	9352	9373	335	3	3828	3828	3884	647	16	100	100	0	487408	8.484	100000.000	100000.000	0.000	0.000	0.000	0.000	0.000	16.610	5524	5545	5524	5545	52	420	100	306	"Y496"
-75	0	0	5	1	7	"empty"	"empty"	2220	13150	200	3759	3848	638	16	3819	3819	3869	491	12	8	0	0	1215895	-0.043	100000.000	100000.000	0.000	0.000	0.000	0.000	0.000	16.610	-60	29	-60	29	316	2384	100	307	"empty"
-75	0	0	5	2	7	"empty"	"empty"	2720	13150	200	3590	3627	338	9	3680	3680	3698	364	9	6	1	0	1146091	-0.195	100000.000	100000.000	0.000	0.000	0.000	0.000	0.000	16.610	-90	-53	-90	-53	316	2384	100	308	"empty"
-75	0	0	5	3	7	"empty"	"empty"	3220	13150	200	3622	3633	300	8	3614	3614	3633	344	9	4	1	0	1147935	0.000	100000.000	100000.000	0.000	0.000	0.000	0.000	0.000	16.610	8	19	8	19	316	2384	100	309	"empty"
-75	0	0	5	4	7	"empty"	"empty"	3720	13150	200	3728	3772	442	11	3781	3781	3819	394	10	8	0	0	1191946	-0.119	100000.000	100000.000	0.000	0.000	0.000	0.000	0.000	16.610	-53	-9	-53	-9	316	2384	100	310	"empty"
-75	0	0	5	5	7	"empty"	"empty"	4220	13150	200	3897	3926	463	11	3906	3906	3919	483	12	6	0	0	1240677	0.014	100000.000	100000.000	0.000	0.000	0.000	0.000	0.000	16.610	-9	20	-9	20	316	2384	100	311	"empty"
-75	0	0	5	6	7	"empty"	"empty"	4720	13150	200	3929	4061	2547	62	4006	4006	4023	1338	33	0	0	0	1283420	0.028	100000.000	100000.000	0.000	0.000	0.000	0.000	0.000	16.610	-77	55	-77	55	316	2384	100	312	"empty"
-75	0	0	5	7	7	"empty"	"empty"	5220	13150	200	4054	4086	518	12	4087	4087	4121	1015	24	1	0	0	1291275	-0.034	100000.000	100000.000	0.000	0.000	0.000	0.000	0.000	16.610	-33	-1	-33	-1	316	2384	100	313	"empty"
-75	0	0	5	8	7	"empty"	"empty"	5720	13150	200	4108	4189	738	17	4109	4109	4145	485	11	5	2	0	1323835	0.091	100000.000	100000.000	0.000	0.000	0.000	0.000	0.000	16.610	-1	80	-1	80	316	2384	100	314	"empty"
-75	0	0	5	9	7	"empty"	"empty"	6220	13150	200	4010	4023	273	6	4022	4022	4078	815	19	1	0	0	1271315	-0.067	100000.000	100000.000	0.000	0.000	0.000	0.000	0.000	16.610	-12	1	-12	1	316	2384	100	315	"empty"
0	0	0	6	1	1	"PLCG2"	"P16885"	6750	9320	100	4751	4741	458	9	3754	3754	3757	394	10	91	71	0	379267	2.497	100000.000	100000.000	0.000	0.000	0.000	0.000	0.000	16.610	997	987	997	987	80	560	100	316	"Y753"
0	0	0	6	2	1	"PLCG2"	"P16885"	7240	9340	130	4508	4798	1556	32	3714	3714	3713	652	17	59	25	0	575755	1.664	100000.000	100000.000	0.000	0.000	0.000	0.000	0.000	16.610	794	1084	794	1084	120	940	100	317	"Y753"
0	0	0	6	3	1	"PLCG2"	"P16885"	7740	9330	110	4820	4923	1302	26	3645	3645	3605	538	14	78	55	0	393867	2.450	100000.000	100000.000	0.000	0.000	0.000	0.000	0.000	16.610	1175	1278	1175	1278	80	656	100	318	"Y753"
0	0	0	6	4	1	"pyk2"	"Q14289"	8260	9340	120	9913	9741	1902	19	3539	3539	3571	678	18	95	95	0	1168946	9.100	100000.000	100000.000	0.000	0.000	0.000	0.000	0.000	16.610	6374	6202	6374	6202	120	820	100	319	"Y402"
0	0	0	6	5	1	"pyk2"	"Q14289"	8760	9340	130	9732	9722	1109	11	3369	3369	3441	497	14	100	99	0	1166691	12.638	100000.000	100000.000	0.000	0.000	0.000	0.000	0.000	16.610	6363	6353	6363	6353	120	940	100	320	"Y402"
0	0	0	6	6	1	"pyk2"	"Q14289"	9270	9350	140	9622	9716	1817	18	3366	3366	3460	633	18	98	97	0	1515754	9.883	100000.000	100000.000	0.000	0.000	0.000	0.000	0.000	16.610	6256	6350	6256	6350	156	1140	100	321	"Y402"
0	0	0	6	7	1	"STAM2"	"Q92783"	9770	9340	170	5305	5908	2965	50	3362	3362	3444	677	19	100	89	0	1228804	3.640	100000.000	100000.000	0.000	0.000	0.000	0.000	0.000	16.610	1943	2546	1943	2546	208	1660	100	322	"Y371"
0	0	0	6	8	1	"STAM2"	"Q92783"	10260	9340	170	5393	5545	1248	22	3456	3456	3596	937	26	94	53	0	1153291	2.080	100000.000	100000.000	0.000	0.000	0.000	0.000	0.000	16.610	1937	2089	1937	2089	208	1660	100	323	"Y371"
0	0	0	6	9	1	"STAM2"	"Q92783"	10760	9340	200	5343	5873	3019	51	3504	3504	3621	1229	33	66	34	0	1856016	1.832	100000.000	100000.000	0.000	0.000	0.000	0.000	0.000	16.610	1839	2369	1839	2369	316	2384	100	324	"Y371"
0	0	0	6	1	2	"STAT3 "	"P40763"	6750	9970	200	5787	6159	2925	47	3804	3804	4228	4439	104	16	1	0	1946357	0.435	100000.000	100000.000	0.000	0.000	0.000	0.000	0.000	16.610	1983	2355	1983	2355	316	2384	100	325	"Y705"
0	0	0	6	2	2	"STAT3 "	"P40763"	7260	9980	140	6580	6750	2461	36	3697	3697	3687	765	20	92	90	0	1053042	4.004	100000.000	100000.000	0.000	0.000	0.000	0.000	0.000	16.610	2883	3053	2883	3053	156	1140	100	326	"Y705"
0	0	0	6	3	2	"STAT3 "	"P40763"	7770	9980	150	6230	6256	973	15	3627	3627	3680	1032	28	92	78	0	975933	2.496	100000.000	100000.000	0.000	0.000	0.000	0.000	0.000	16.610	2603	2629	2603	2629	156	1272	100	327	"Y705"
0	0	0	6	4	2	"STMN1"	"P16949"	8260	9980	200	3588	3692	979	26	3502	3502	3558	609	17	7	5	0	1166586	0.220	100000.000	100000.000	0.000	0.000	0.000	0.000	0.000	16.610	86	190	86	190	316	2384	100	328	"S15"
0	0	0	6	5	2	"STMN1"	"P16949"	8760	9980	200	3457	3546	499	14	3438	3438	3526	1058	30	3	1	0	1120645	0.019	100000.000	100000.000	0.000	0.000	0.000	0.000	0.000	16.610	19	108	19	108	316	2384	100	329	"S15"
0	0	0	6	6	2	"STMN1"	"P16949"	9270	9980	200	3402	3469	435	12	3428	3428	3500	577	16	5	2	0	1096352	-0.054	100000.000	100000.000	0.000	0.000	0.000	0.000	0.000	16.610	-26	41	-26	41	316	2384	100	330	"S15"
0	0	0	6	7	2	"4E-BP1 "	"Q13541"	9770	9990	200	3372	3529	1530	43	3441	3441	3524	562	15	4	2	0	1115048	0.009	100000.000	100000.000	0.000	0.000	0.000	0.000	0.000	16.610	-69	88	-69	88	316	2384	100	331	"S64"
0	0	0	6	8	2	"4E-BP1 "	"Q13541"	10260	10010	100	3396	3685	1154	31	3551	3551	3601	486	13	13	6	0	294770	0.173	100000.000	100000.000	0.000	0.000	0.000	0.000	0.000	16.610	-155	134	-155	134	80	560	100	332	"S64"
0	0	0	6	9	2	"4E-BP1 "	"Q13541"	10770	9990	200	3646	3653	427	11	3669	3669	3813	1220	31	1	0	0	1154491	-0.131	100000.000	100000.000	0.000	0.000	0.000	0.000	0.000	16.610	-23	-16	-23	-16	316	2384	100	333	"S64"
0	0	0	6	1	3	"Tgfbr2"	"P37173"	6770	10620	90	3150	3216	332	10	3557	3557	3626	543	14	1	0	0	167256	-0.755	100000.000	100000.000	0.000	0.000	0.000	0.000	0.000	16.610	-407	-341	-407	-341	52	420	100	334	"Y336"
0	0	0	6	2	3	"Tgfbr2"	"P37173"	7260	10610	200	3465	3716	1004	27	3764	3764	3806	1056	27	7	4	0	1174345	-0.085	100000.000	100000.000	0.000	0.000	0.000	0.000	0.000	16.610	-299	-48	-299	-48	316	2384	100	335	"Y336"
0	0	0	6	3	3	"Tgfbr2"	"P37173"	7760	10610	200	3202	3300	770	23	3633	3633	3669	927	25	3	3	0	1042881	-0.398	100000.000	100000.000	0.000	0.000	0.000	0.000	0.000	16.610	-431	-333	-431	-333	316	2384	100	336	"Y336"
0	0	0	6	4	3	"Bid "	"P55957"	8270	10620	80	4578	4553	534	11	3501	3501	3618	760	21	76	17	0	236768	1.230	100000.000	100000.000	0.000	0.000	0.000	0.000	0.000	16.610	1077	1052	1077	1052	52	340	100	337	"T54"
0	0	0	6	5	3	"Bid "	"P55957"	8770	10630	90	4770	4847	1031	21	3444	3444	3573	1000	27	75	7	0	252064	1.274	100000.000	100000.000	0.000	0.000	0.000	0.000	0.000	16.610	1326	1403	1326	1403	52	420	100	338	"T54"
0	0	0	6	6	3	"Bid "	"P55957"	9270	10620	80	4588	4566	773	16	3406	3406	3451	483	13	90	75	0	237455	2.308	100000.000	100000.000	0.000	0.000	0.000	0.000	0.000	16.610	1182	1160	1182	1160	52	340	100	339	"T54"
0	0	0	6	7	3	"caveolin-1"	"Q03135"	9770	10630	200	3499	3552	562	15	3529	3529	3591	579	16	2	1	0	1122328	-0.067	100000.000	100000.000	0.000	0.000	0.000	0.000	0.000	16.610	-30	23	-30	23	316	2384	100	340	"Y6"
0	0	0	6	8	3	"caveolin-1"	"Q03135"	10270	10630	200	3655	3700	477	12	3635	3635	3687	552	14	7	2	0	1169081	0.024	100000.000	100000.000	0.000	0.000	0.000	0.000	0.000	16.610	20	65	20	65	316	2384	100	341	"Y6"
0	0	0	6	9	3	"caveolin-1"	"Q03135"	10770	10630	200	3690	3799	674	17	3706	3706	3787	756	19	6	3	0	1200497	0.016	100000.000	100000.000	0.000	0.000	0.000	0.000	0.000	16.610	-16	93	-16	93	316	2384	100	342	"Y6"
0	0	0	6	1	4	"CDK2"	"P24941"	6760	11250	120	4733	4730	1092	23	3827	3827	3862	822	21	55	5	0	567578	1.056	100000.000	100000.000	0.000	0.000	0.000	0.000	0.000	16.610	906	903	906	903	120	820	100	343	"Y14"
0	0	0	6	2	4	"CDK2"	"P24941"	7260	11250	130	4623	4517	579	12	3783	3783	3741	751	20	52	5	0	542067	1.033	100000.000	100000.000	0.000	0.000	0.000	0.000	0.000	16.610	840	734	840	734	120	940	100	344	"Y14"
0	0	0	6	3	4	"CDK2"	"P24941"	7750	11250	140	4448	4722	1249	26	3719	3719	3708	592	15	55	36	0	736670	1.713	100000.000	100000.000	0.000	0.000	0.000	0.000	0.000	16.610	729	1003	729	1003	156	1140	100	345	"Y14"
0	0	0	6	4	4	"Fos "	"P01100"	8250	11260	200	3651	3687	418	11	3590	3590	3807	3178	83	0	0	0	1165156	-0.038	100000.000	100000.000	0.000	0.000	0.000	0.000	0.000	16.610	61	97	61	97	316	2384	100	346	"S362"
0	0	0	6	5	4	"Fos "	"P01100"	8750	11260	200	3612	3628	257	7	3582	3582	3635	645	17	0	0	0	1146505	-0.011	100000.000	100000.000	0.000	0.000	0.000	0.000	0.000	16.610	30	46	30	46	316	2384	100	347	"S362"
0	0	0	6	6	4	"Fos "	"P01100"	9250	11260	200	3634	4058	4287	105	3633	3633	3684	541	14	3	1	0	1282190	0.691	100000.000	100000.000	0.000	0.000	0.000	0.000	0.000	16.610	1	425	1	425	316	2384	100	348	"S362"
0	0	0	6	7	4	"Grb2"	"P62993"	9760	11270	90	6642	6436	1074	16	3620	3620	3676	476	12	92	92	0	334664	5.798	100000.000	100000.000	0.000	0.000	0.000	0.000	0.000	16.610	3022	2816	3022	2816	52	420	100	349	"Y37"
0	0	0	6	8	4	"Grb2"	"P62993"	10250	11270	90	6531	6411	1042	16	3632	3632	3675	349	9	96	94	0	333356	7.840	100000.000	100000.000	0.000	0.000	0.000	0.000	0.000	16.610	2899	2779	2899	2779	52	420	100	350	"Y37"
0	0	0	6	9	4	"Grb2"	"P62993"	10760	11290	90	6478	6654	1283	19	3703	3703	3744	429	11	96	94	0	345983	6.783	100000.000	100000.000	0.000	0.000	0.000	0.000	0.000	16.610	2775	2951	2775	2951	52	420	100	351	"Y37"
0	0	0	6	1	5	"IL4R "	"P24394"	6760	11890	170	6299	6219	1231	19	3787	3787	3846	1100	28	96	62	0	1293649	2.157	100000.000	100000.000	0.000	0.000	0.000	0.000	0.000	16.610	2512	2432	2512	2432	208	1660	100	352	"Y713"
0	0	0	6	2	5	"IL4R "	"P24394"	7260	11890	170	6087	5981	639	10	3759	3759	3763	1072	28	98	51	0	1244002	2.069	100000.000	100000.000	0.000	0.000	0.000	0.000	0.000	16.610	2328	2222	2328	2222	208	1660	100	353	"Y713"
0	0	0	6	3	5	"IL4R "	"P24394"	7760	11890	190	5558	5557	710	12	3647	3647	3626	471	12	94	92	0	1422571	4.100	100000.000	100000.000	0.000	0.000	0.000	0.000	0.000	16.610	1911	1910	1911	1910	256	2088	100	354	"Y713"
0	0	0	6	4	5	"IRAK4"	"P51617"	8260	11910	160	7351	7297	1417	19	3509	3509	3570	629	17	95	93	0	1517697	5.925	100000.000	100000.000	0.000	0.000	0.000	0.000	0.000	16.610	3842	3788	3842	3788	208	1512	100	355	"T208"
0	0	0	6	5	5	"IRAK4"	"P51617"	8760	11910	170	7433	7478	1413	18	3574	3574	3690	1122	30	95	94	0	1555464	3.376	100000.000	100000.000	0.000	0.000	0.000	0.000	0.000	16.610	3859	3904	3859	3904	208	1660	100	356	"T208"
0	0	0	6	6	5	"IRAK4"	"P51617"	9260	11910	170	7486	7384	1531	20	3580	3580	3658	755	20	93	91	0	1535897	4.935	100000.000	100000.000	0.000	0.000	0.000	0.000	0.000	16.610	3906	3804	3906	3804	208	1660	100	357	"T208"
0	0	0	6	7	5	"LDLRAP1"	"Q5SW96"	9750	11900	200	3591	3665	650	17	3656	3656	3699	513	13	4	1	0	1158157	-0.066	100000.000	100000.000	0.000	0.000	0.000	0.000	0.000	16.610	-65	9	-65	9	316	2384	100	358	"S186"
0	0	0	6	8	5	"LDLRAP1"	"Q5SW96"	10250	11910	200	3784	3786	596	15	3720	3720	3774	648	17	3	1	0	1196527	0.019	100000.000	100000.000	0.000	0.000	0.000	0.000	0.000	16.610	64	66	64	66	316	2384	100	359	"S186"
0	0	0	6	9	5	"LDLRAP1"	"Q5SW96"	10750	11910	200	3514	3582	688	19	3680	3680	3695	486	13	4	2	0	1132059	-0.233	100000.000	100000.000	0.000	0.000	0.000	0.000	0.000	16.610	-166	-98	-166	-98	316	2384	100	360	"S186"
0	0	0	6	1	6	"MAPK14"	"Q16539"	6760	12550	130	4636	4651	399	8	3841	3841	3870	465	12	85	32	0	558140	1.680	100000.000	100000.000	0.000	0.000	0.000	0.000	0.000	16.610	795	810	795	810	120	940	100	361	"T179"
0	0	0	6	2	6	"MAPK14"	"Q16539"	7260	12540	120	4494	4609	666	14	3831	3831	3831	612	15	57	10	0	553070	1.271	100000.000	100000.000	0.000	0.000	0.000	0.000	0.000	16.610	663	778	663	778	120	820	100	362	"T179"
0	0	0	6	3	6	"MAPK14"	"Q16539"	7760	12540	140	4360	4747	3279	69	3746	3746	3735	452	12	54	30	0	740570	2.239	100000.000	100000.000	0.000	0.000	0.000	0.000	0.000	16.610	614	1001	614	1001	156	1140	100	363	"T179"
0	0	0	6	4	6	"Met "	"P08581"	8250	12540	120	3927	4212	1282	30	3593	3593	3651	530	14	42	18	0	505418	1.058	100000.000	100000.000	0.000	0.000	0.000	0.000	0.000	16.610	334	619	334	619	120	820	100	364	"Y1003"
0	0	0	6	5	6	"Met "	"P08581"	8760	12550	80	4404	4436	436	9	3505	3505	3566	700	19	73	5	0	230653	1.243	100000.000	100000.000	0.000	0.000	0.000	0.000	0.000	16.610	899	931	899	931	52	340	100	365	"Y1003"
0	0	0	6	6	6	"Met "	"P08581"	9260	12550	90	4732	4717	670	14	3566	3566	3617	381	10	94	80	0	245287	2.887	100000.000	100000.000	0.000	0.000	0.000	0.000	0.000	16.610	1166	1151	1166	1151	52	420	100	366	"Y1003"
0	0	0	6	7	6	"p53 "	"P04637"	9750	12550	200	3788	4070	1029	25	3736	3736	3962	1663	41	4	2	0	1286113	0.065	100000.000	100000.000	0.000	0.000	0.000	0.000	0.000	16.610	52	334	52	334	316	2384	100	367	"S15"
0	0	0	6	8	6	"p53 "	"P04637"	10250	12550	80	5246	6832	2902	42	3832	3832	4256	1792	42	42	36	0	355264	1.438	100000.000	100000.000	0.000	0.000	0.000	0.000	0.000	16.610	1414	3000	1414	3000	52	340	100	368	"S15"
0	0	0	6	9	6	"p53 "	"P04637"	10740	12550	200	4041	4496	1486	33	3910	3910	4166	2077	49	7	3	0	1420849	0.159	100000.000	100000.000	0.000	0.000	0.000	0.000	0.000	16.610	131	586	131	586	316	2384	100	369	"S15"
-75	0	0	6	1	7	"empty"	"empty"	6740	13190	200	3902	3900	430	11	3885	3885	3943	775	19	2	0	0	1232469	-0.055	100000.000	100000.000	0.000	0.000	0.000	0.000	0.000	16.610	17	15	17	15	316	2384	100	370	"empty"
-75	0	0	6	2	7	"empty"	"empty"	7240	13190	200	3878	3922	861	21	3848	3848	3859	786	20	2	1	0	1239437	0.080	100000.000	100000.000	0.000	0.000	0.000	0.000	0.000	16.610	30	74	30	74	316	2384	100	371	"empty"
-75	0	0	6	3	7	"empty"	"empty"	7740	13190	200	3672	3703	368	9	3701	3701	3767	727	19	1	0	0	1170184	-0.088	100000.000	100000.000	0.000	0.000	0.000	0.000	0.000	16.610	-29	2	-29	2	316	2384	100	372	"empty"
-75	0	0	6	4	7	"empty"	"empty"	8240	13190	200	3625	3709	685	18	3588	3588	3682	941	25	2	1	0	1172054	0.029	100000.000	100000.000	0.000	0.000	0.000	0.000	0.000	16.610	37	121	37	121	316	2384	100	373	"empty"
-75	0	0	6	5	7	"empty"	"empty"	8740	13190	200	3600	3699	562	15	3567	3567	3622	553	15	5	4	0	1168727	0.139	100000.000	100000.000	0.000	0.000	0.000	0.000	0.000	16.610	33	132	33	132	316	2384	100	374	"empty"
-75	0	0	6	6	7	"empty"	"empty"	9240	13190	200	3637	3708	463	12	3550	3550	3591	447	12	11	3	0	1171661	0.262	100000.000	100000.000	0.000	0.000	0.000	0.000	0.000	16.610	87	158	87	158	316	2384	100	375	"empty"
0	0	0	6	7	7	"GLQAWPGEAIPQFLG_100"	"GLQAWPGEAIPQFLG_100"	9750	13190	90	4275	4247	472	11	3546	3546	3617	409	11	73	36	0	220847	1.540	100000.000	100000.000	0.000	0.000	0.000	0.000	0.000	16.610	729	701	729	701	52	420	100	376	"GLQAWPGEAIPQFLG_100"
0	0	0	6	8	7	"GLQAWPGEAIPQFLG_100"	"GLQAWPGEAIPQFLG_100"	10250	13180	110	4690	4667	408	8	3795	3795	3887	721	18	65	6	0	373393	1.082	100000.000	100000.000	0.000	0.000	0.000	0.000	0.000	16.610	895	872	895	872	80	656	100	377	"GLQAWPGEAIPQFLG_100"
0	0	0	6	9	7	"GLQAWPGEAIPQFLG_100"	"GLQAWPGEAIPQFLG_100"	10760	13200	90	5403	5400	410	7	4010	4010	4043	475	11	100	84	0	280806	2.857	100000.000	100000.000	0.000	0.000	0.000	0.000	0.000	16.610	1393	1390	1393	1390	52	420	100	378	"GLQAWPGEAIPQFLG_100"
0	0	0	7	1	1	"JAK2"	"O60674"	11290	9330	80	5253	5554	2412	43	3589	3589	3771	1011	26	61	34	0	288821	1.764	100000.000	100000.000	0.000	0.000	0.000	0.000	0.000	16.610	1664	1965	1664	1965	52	340	100	379	"Y813"
0	0	0	7	2	1	"JAK2"	"O60674"	11790	9340	80	5657	6274	2772	44	3635	3635	3725	549	14	78	75	0	326244	4.643	100000.000	100000.000	0.000	0.000	0.000	0.000	0.000	16.610	2022	2639	2022	2639	52	340	100	380	"Y813"
0	0	0	7	3	1	"JAK2"	"O60674"	12300	9310	150	3933	4946	2488	50	3663	3663	3843	937	24	38	28	0	771625	1.177	100000.000	100000.000	0.000	0.000	0.000	0.000	0.000	16.610	270	1283	270	1283	156	1272	100	381	"Y813"
0	0	0	7	4	1	"Jun "	"P05412"	12790	9320	200	3009	3296	1388	42	3784	3784	3906	1028	26	3	3	0	1041423	-0.593	100000.000	100000.000	0.000	0.000	0.000	0.000	0.000	16.610	-775	-488	-775	-488	316	2384	100	382	"S73"
0	0	0	7	5	1	"Jun "	"P05412"	13300	9330	200	3053	3290	895	27	3769	3769	3926	976	24	6	2	0	1039623	-0.652	100000.000	100000.000	0.000	0.000	0.000	0.000	0.000	16.610	-716	-479	-716	-479	316	2384	100	383	"S73"
0	0	0	7	6	1	"Jun "	"P05412"	13800	9330	200	3520	4000	2063	51	3781	3781	3944	1174	29	9	5	0	1264127	0.048	100000.000	100000.000	0.000	0.000	0.000	0.000	0.000	16.610	-261	219	-261	219	316	2384	100	384	"S73"
0	0	0	7	7	1	"Kit "	"P10721"	14310	9330	140	4961	5199	1721	33	3539	3539	3606	758	21	78	44	0	811083	2.102	100000.000	100000.000	0.000	0.000	0.000	0.000	0.000	16.610	1422	1660	1422	1660	156	1140	100	385	"Y936"
0	0	0	7	8	1	"Kit "	"P10721"	14800	9330	140	5498	6860	4829	70	3191	3191	3534	1656	46	76	32	0	1070090	2.008	100000.000	100000.000	0.000	0.000	0.000	0.000	0.000	16.610	2307	3669	2307	3669	156	1140	100	386	"Y936"
0	0	0	7	9	1	"Kit "	"P10721"	15310	9340	130	5492	7183	4524	62	3070	3070	3328	1423	42	94	40	0	862003	2.709	100000.000	100000.000	0.000	0.000	0.000	0.000	0.000	16.610	2422	4113	2422	4113	120	940	100	387	"Y936"
0	0	0	7	1	2	"Mnk1"	"Q9BUB5"	11300	9980	80	4966	4873	1045	21	3707	3707	3769	502	13	73	65	0	253417	2.199	100000.000	100000.000	0.000	0.000	0.000	0.000	0.000	16.610	1259	1166	1259	1166	52	340	100	388	"T250"
0	0	0	7	2	2	"Mnk1"	"Q9BUB5"	11800	9970	80	4973	6592	7772	117	3726	3726	3757	395	10	90	76	0	342760	7.177	100000.000	100000.000	0.000	0.000	0.000	0.000	0.000	16.610	1247	2866	1247	2866	52	340	100	389	"T250"
0	0	0	7	3	2	"Mnk1"	"Q9BUB5"	12300	9970	90	5003	5269	1107	21	3563	3563	3783	1642	43	38	9	0	273985	0.905	100000.000	100000.000	0.000	0.000	0.000	0.000	0.000	16.610	1440	1706	1440	1706	52	420	100	390	"T250"
0	0	0	7	4	2	"NFAT3"	"Q14934"	12800	9970	200	3835	4764	2373	49	3695	3695	3934	1327	33	22	15	0	1505303	0.625	100000.000	100000.000	0.000	0.000	0.000	0.000	0.000	16.610	140	1069	140	1069	316	2384	100	391	"S676"
0	0	0	7	5	2	"NFAT3"	"Q14934"	13300	9980	140	3929	5698	3320	58	3788	3788	3924	1401	35	32	30	0	888862	1.266	100000.000	100000.000	0.000	0.000	0.000	0.000	0.000	16.610	141	1910	141	1910	156	1140	100	392	"S676"
0	0	0	7	6	2	"NFAT3"	"Q14934"	13810	9970	100	7183	8124	5436	66	3799	3799	3990	1419	35	63	53	0	649939	2.913	100000.000	100000.000	0.000	0.000	0.000	0.000	0.000	16.610	3384	4325	3384	4325	80	560	100	393	"S676"
0	0	0	7	7	2	"PIK3R1 "	"P27986"	14300	9970	180	3687	6602	7989	121	3234	3234	3794	3321	87	17	11	0	1690154	0.846	100000.000	100000.000	0.000	0.000	0.000	0.000	0.000	16.610	453	3368	453	3368	256	1924	100	394	"Y528"
0	0	0	7	8	2	"PIK3R1 "	"P27986"	14810	9990	170	4054	5213	3488	66	3283	3283	4331	4487	103	10	4	0	1084236	0.197	100000.000	100000.000	0.000	0.000	0.000	0.000	0.000	16.610	771	1930	771	1930	208	1660	100	395	"Y528"
0	0	0	7	9	2	"PIK3R1 "	"P27986"	15310	9970	220	3709	4320	2308	53	3261	3261	3594	1440	40	19	8	0	1693296	0.504	100000.000	100000.000	0.000	0.000	0.000	0.000	0.000	16.610	448	1059	448	1059	392	2896	100	396	"Y528"
0	0	0	7	1	3	"p67phox"	"P19878"	11280	10600	120	3755	4078	1080	26	3695	3695	3772	572	15	16	10	0	489389	0.535	100000.000	100000.000	0.000	0.000	0.000	0.000	0.000	16.610	60	383	60	383	120	820	100	397	"S208"
0	0	0	7	2	3	"p67phox"	"P19878"	11790	10630	70	3869	4209	1135	26	3751	3751	4269	3430	80	3	0	0	134672	-0.017	100000.000	100000.000	0.000	0.000	0.000	0.000	0.000	16.610	118	458	118	458	32	236	100	398	"S208"
0	0	0	7	3	3	"p67phox"	"P19878"	12290	10610	200	3639	3840	1445	37	3783	3783	3916	839	21	4	2	0	1213400	-0.091	100000.000	100000.000	0.000	0.000	0.000	0.000	0.000	16.610	-144	57	-144	57	316	2384	100	399	"S208"
0	0	0	7	4	3	"PDK1"	"O15530"	12790	10610	200	3976	4047	641	15	3874	3874	4002	1050	26	4	2	0	1278918	0.043	100000.000	100000.000	0.000	0.000	0.000	0.000	0.000	16.610	102	173	102	173	316	2384	100	400	"S241"
0	0	0	7	5	3	"PDK1"	"O15530"	13300	10610	130	4408	4861	1934	39	4107	4107	4275	1104	25	13	7	0	583293	0.531	100000.000	100000.000	0.000	0.000	0.000	0.000	0.000	16.610	301	754	301	754	120	940	100	401	"S241"
0	0	0	7	6	3	"PDK1"	"O15530"	13780	10610	70	3854	4300	1627	37	3457	3457	3835	1367	35	12	12	0	137597	0.340	100000.000	100000.000	0.000	0.000	0.000	0.000	0.000	16.610	397	843	397	843	32	236	100	402	"S241"
0	0	0	7	7	3	"Ripk1"	"Q13546"	14310	10610	130	3530	3648	922	25	3121	3121	3655	3287	89	0	0	0	437761	-0.002	100000.000	100000.000	0.000	0.000	0.000	0.000	0.000	16.610	409	527	409	527	120	940	100	403	"Y384"
0	0	0	7	8	3	"Ripk1"	"Q13546"	14810	10630	160	3827	4479	2050	45	3314	3314	3574	1386	38	23	11	0	931597	0.653	100000.000	100000.000	0.000	0.000	0.000	0.000	0.000	16.610	513	1165	513	1165	208	1512	100	404	"Y384"
0	0	0	7	9	3	"Ripk1"	"Q13546"	15320	10620	150	4111	5032	2678	53	3352	3352	3666	1324	36	34	18	0	784927	1.032	100000.000	100000.000	0.000	0.000	0.000	0.000	0.000	16.610	759	1680	759	1680	156	1272	100	405	"Y384"
0	0	0	7	1	4	"Shc1"	"P29353"	11310	11250	70	4399	4332	567	13	3654	3654	3740	643	17	56	15	0	138616	0.921	100000.000	100000.000	0.000	0.000	0.000	0.000	0.000	16.610	745	678	745	678	32	236	100	406	"S36"
0	0	0	7	2	4	"Shc1"	"P29353"	11810	11270	70	4360	4677	2022	43	3670	3670	3718	405	10	84	34	0	149668	2.368	100000.000	100000.000	0.000	0.000	0.000	0.000	0.000	16.610	690	1007	690	1007	32	236	100	407	"S36"
0	0	0	7	3	4	"Shc1"	"P29353"	12300	11250	200	3885	4052	842	20	3856	3856	3983	871	21	6	2	0	1280404	0.079	100000.000	100000.000	0.000	0.000	0.000	0.000	0.000	16.610	29	196	29	196	316	2384	100	408	"S36"
0	0	0	7	4	4	"SMAD3"	"Q15796"	12800	11250	200	4085	4192	646	15	4067	4067	4195	930	22	4	2	0	1324664	-0.003	100000.000	100000.000	0.000	0.000	0.000	0.000	0.000	16.610	18	125	18	125	316	2384	100	409	"S204"
0	0	0	7	5	4	"SMAD3"	"Q15796"	13300	11250	200	4150	4139	390	9	4067	4067	4196	1042	24	2	0	0	1308005	-0.055	100000.000	100000.000	0.000	0.000	0.000	0.000	0.000	16.610	83	72	83	72	316	2384	100	410	"S204"
0	0	0	7	6	4	"SMAD3"	"Q15796"	13800	11250	200	3357	4862	5427	111	3390	3390	4515	5930	131	7	5	0	1536539	0.059	100000.000	100000.000	0.000	0.000	0.000	0.000	0.000	16.610	-33	1472	-33	1472	316	2384	100	411	"S204"
0	0	0	7	7	4	"TAK1 "	"O43318"	14290	11250	160	3125	3497	1749	50	3187	3187	4098	6264	152	2	0	0	727363	-0.096	100000.000	100000.000	0.000	0.000	0.000	0.000	0.000	16.610	-62	310	-62	310	208	1512	100	412	"S192"
0	0	0	7	8	4	"TAK1 "	"O43318"	14800	11250	200	3428	3737	1171	31	3323	3323	3584	1292	36	7	3	0	1181039	0.118	100000.000	100000.000	0.000	0.000	0.000	0.000	0.000	16.610	105	414	105	414	316	2384	100	413	"S192"
0	0	0	7	9	4	"TAK1 "	"O43318"	15300	11250	200	3578	4614	5736	124	3441	3441	3942	2317	58	7	4	0	1458022	0.290	100000.000	100000.000	0.000	0.000	0.000	0.000	0.000	16.610	137	1173	137	1173	316	2384	100	414	"S192"
0	0	0	7	1	5	"ACC1"	"Q13085 "	11300	11890	200	3875	3973	662	16	3798	3798	3831	597	15	10	3	0	1255493	0.238	100000.000	100000.000	0.000	0.000	0.000	0.000	0.000	16.610	77	175	77	175	316	2384	100	415	"S29"
0	0	0	7	2	5	"ACC1"	"Q13085 "	11800	11890	200	4192	4285	507	11	4027	4027	4080	549	13	15	3	0	1354048	0.373	100000.000	100000.000	0.000	0.000	0.000	0.000	0.000	16.610	165	258	165	258	316	2384	100	416	"S29"
0	0	0	7	3	5	"ACC1"	"Q13085 "	12300	11890	200	3670	3924	2021	51	3830	3830	3986	1406	35	3	1	0	1239929	-0.044	100000.000	100000.000	0.000	0.000	0.000	0.000	0.000	16.610	-160	94	-160	94	316	2384	100	417	"S29"
0	0	0	7	4	5	"AR"	"P10275"	12810	11900	120	5274	5354	1297	24	3481	3481	3594	931	25	84	45	0	642433	1.890	100000.000	100000.000	0.000	0.000	0.000	0.000	0.000	16.610	1793	1873	1793	1873	120	820	100	418	"Y363"
0	0	0	7	5	5	"AR"	"P10275"	13300	11900	120	5364	5630	2258	40	3345	3345	3477	1032	29	80	47	0	675551	2.086	100000.000	100000.000	0.000	0.000	0.000	0.000	0.000	16.610	2019	2285	2019	2285	120	820	100	419	"Y363"
0	0	0	7	6	5	"AR"	"P10275"	13800	11890	200	3826	9453	13017	137	3270	3270	3957	3584	90	26	20	0	2987175	1.533	100000.000	100000.000	0.000	0.000	0.000	0.000	0.000	16.610	556	6183	556	6183	316	2384	100	420	"Y363"
0	0	0	7	7	5	"process-control__"	"GGSGGSGDYKDDDDK"	14290	11900	200	3372	3689	1780	48	3261	3261	3882	3921	101	2	1	0	1165625	-0.049	100000.000	100000.000	0.000	0.000	0.000	0.000	0.000	16.610	111	428	111	428	316	2384	100	421	"process-control__"
0	0	0	7	8	5	"process-control__"	"GGSGGSGDYKDDDDK"	14800	11910	120	3533	3791	1861	49	3349	3349	3680	1655	44	3	0	0	454973	0.067	100000.000	100000.000	0.000	0.000	0.000	0.000	0.000	16.610	184	442	184	442	120	820	100	422	"process-control__"
0	0	0	7	9	5	"process-control__"	"GGSGGSGDYKDDDDK"	15290	11890	140	3424	4446	2598	58	3402	3402	3731	1368	36	20	14	0	693607	0.523	100000.000	100000.000	0.000	0.000	0.000	0.000	0.000	16.610	22	1044	22	1044	156	1140	100	423	"process-control__"
0	0	0	7	1	6	"Ck2-B"	"Q5SRQ6"	11280	12540	200	4078	4134	761	18	4058	4058	4223	1254	29	1	0	0	1306391	-0.071	100000.000	100000.000	0.000	0.000	0.000	0.000	0.000	16.610	20	76	20	76	316	2384	100	424	"S228"
0	0	0	7	2	6	"Ck2-B"	"Q5SRQ6"	11780	12540	200	4071	4135	437	10	4110	4110	4258	1047	24	1	1	0	1306700	-0.117	100000.000	100000.000	0.000	0.000	0.000	0.000	0.000	16.610	-39	25	-39	25	316	2384	100	425	"S228"
0	0	0	7	3	6	"Ck2-B"	"Q5SRQ6"	12280	12540	200	4222	4314	852	19	4135	4135	4189	811	19	2	2	0	1363311	0.154	100000.000	100000.000	0.000	0.000	0.000	0.000	0.000	16.610	87	179	87	179	316	2384	100	426	"S228"
0	0	0	7	4	6	"CTNNB1"	"P35222"	12780	12540	200	3427	3459	281	8	3495	3495	3656	1139	31	0	0	0	1093008	-0.173	100000.000	100000.000	0.000	0.000	0.000	0.000	0.000	16.610	-68	-36	-68	-36	316	2384	100	427	"S33"
0	0	0	7	5	6	"CTNNB1"	"P35222"	13280	12540	200	3352	3497	691	19	3513	3513	3641	762	20	5	2	0	1105106	-0.189	100000.000	100000.000	0.000	0.000	0.000	0.000	0.000	16.610	-161	-16	-161	-16	316	2384	100	428	"S33"
0	0	0	7	6	6	"CTNNB1"	"P35222"	13780	12550	120	3492	3601	525	14	3447	3447	3594	711	19	10	3	0	432084	0.010	100000.000	100000.000	0.000	0.000	0.000	0.000	0.000	16.610	45	154	45	154	120	820	100	429	"S33"
0	0	0	7	7	6	"EGFR"	"P00533"	14270	12550	200	3327	3466	848	24	3337	3337	3457	780	22	5	2	0	1095360	0.012	100000.000	100000.000	0.000	0.000	0.000	0.000	0.000	16.610	-10	129	-10	129	316	2384	100	430	"Y869"
0	0	0	7	8	6	"EGFR"	"P00533"	14770	12550	200	3258	3502	1009	28	3333	3333	3510	1145	32	6	3	0	1106618	-0.007	100000.000	100000.000	0.000	0.000	0.000	0.000	0.000	16.610	-75	169	-75	169	316	2384	100	431	"Y869"
0	0	0	7	9	6	"EGFR"	"P00533"	15270	12550	200	3446	3737	1377	36	3694	3694	3912	1396	35	3	2	0	1180985	-0.125	100000.000	100000.000	0.000	0.000	0.000	0.000	0.000	16.610	-248	43	-248	43	316	2384	100	432	"Y869"
-75	0	0	7	1	7	"empty"	"empty"	11300	13180	200	4015	4047	427	10	4036	4036	4141	1704	41	0	0	0	1278862	-0.055	100000.000	100000.000	0.000	0.000	0.000	0.000	0.000	16.610	-21	11	-21	11	316	2384	100	433	"empty"
-75	0	0	7	2	7	"empty"	"empty"	11800	13180	200	4170	4202	457	10	4159	4159	4241	1205	28	0	0	0	1327868	-0.032	100000.000	100000.000	0.000	0.000	0.000	0.000	0.000	16.610	11	43	11	43	316	2384	100	434	"empty"
-75	0	0	7	3	7	"empty"	"empty"	12300	13180	200	4274	4340	636	14	4271	4271	4340	765	17	2	1	0	1371439	0.000	100000.000	100000.000	0.000	0.000	0.000	0.000	0.000	16.610	3	69	3	69	316	2384	100	435	"empty"
-75	0	0	7	4	7	"empty"	"empty"	12800	13180	200	3618	3748	601	16	3848	3848	3942	797	20	2	0	0	1184517	-0.243	100000.000	100000.000	0.000	0.000	0.000	0.000	0.000	16.610	-230	-100	-230	-100	316	2384	100	436	"empty"
-75	0	0	7	5	7	"empty"	"empty"	13300	13180	200	3410	3536	881	24	3503	3503	3965	3707	93	0	0	0	1117231	-0.116	100000.000	100000.000	0.000	0.000	0.000	0.000	0.000	16.610	-93	33	-93	33	316	2384	100	437	"empty"
-75	0	0	7	6	7	"empty"	"empty"	13800	13180	200	3471	3522	499	14	3459	3459	4328	5466	126	0	0	0	1112937	-0.147	100000.000	100000.000	0.000	0.000	0.000	0.000	0.000	16.610	12	63	12	63	316	2384	100	438	"empty"
0	0	0	7	7	7	"GLQAWPG-pS-AIPQFLG_GLQAWPGEAIPQFLG_80vs20"	"GLQAWPG-pS-AIPQFLG_GLQAWPGEAIPQFLG_80vs20"	14290	13180	130	6124	6594	2561	38	3592	3592	3721	1019	27	57	51	0	791244	2.819	100000.000	100000.000	0.000	0.000	0.000	0.000	0.000	16.610	2532	3002	2532	3002	120	940	100	439	"GLQAWPG-pS-AIPQFLG_GLQAWPGEAIPQFLG_80vs20"
0	0	0	7	8	7	"GLQAWPG-pS-AIPQFLG_GLQAWPGEAIPQFLG_80vs20"	"GLQAWPG-pS-AIPQFLG_GLQAWPGEAIPQFLG_80vs20"	14790	13190	130	4118	5647	2522	44	3523	3523	4306	3686	85	35	0	0	677683	0.364	100000.000	100000.000	0.000	0.000	0.000	0.000	0.000	16.610	595	2124	595	2124	120	940	100	440	"GLQAWPG-pS-AIPQFLG_GLQAWPGEAIPQFLG_80vs20"
0	0	0	7	9	7	"GLQAWPG-pS-AIPQFLG_GLQAWPGEAIPQFLG_80vs20"	"GLQAWPG-pS-AIPQFLG_GLQAWPGEAIPQFLG_80vs20"	15300	13190	80	10473	9469	2264	23	3989	3989	4038	577	14	94	90	0	492369	9.412	100000.000	100000.000	0.000	0.000	0.000	0.000	0.000	16.610	6484	5480	6484	5480	52	340	100	441	"GLQAWPG-pS-AIPQFLG_GLQAWPGEAIPQFLG_80vs20"
0	0	0	8	1	1	"Bim"	"O43521"	15730	9310	200	3059	3328	1985	59	3060	3060	3525	2546	72	2	0	0	1051590	-0.077	100000.000	100000.000	0.000	0.000	0.000	0.000	0.000	16.610	-1	268	-1	268	316	2384	100	442	"S69"
0	0	0	8	2	1	"Bim"	"O43521"	16240	9320	90	3542	3865	1278	33	3256	3256	3527	1281	36	9	5	0	200973	0.264	100000.000	100000.000	0.000	0.000	0.000	0.000	0.000	16.610	286	609	286	609	52	420	100	443	"S69"
0	0	0	8	3	1	"Bim"	"O43521"	16730	9330	80	4326	4505	1188	26	3615	3615	3729	601	16	57	17	0	234255	1.291	100000.000	100000.000	0.000	0.000	0.000	0.000	0.000	16.610	711	890	711	890	52	340	100	444	"S69"
0	0	0	8	4	1	"caspase-8"	"Q14790 "	17250	9330	140	3749	4066	1427	35	3692	3692	3950	1740	44	5	1	0	634239	0.067	100000.000	100000.000	0.000	0.000	0.000	0.000	0.000	16.610	57	374	57	374	156	1140	100	445	"Y448"
0	0	0	8	5	1	"caspase-8"	"Q14790 "	17740	9340	130	3779	4026	975	24	3667	3667	3887	1299	33	6	3	0	483144	0.107	100000.000	100000.000	0.000	0.000	0.000	0.000	0.000	16.610	112	359	112	359	120	940	100	446	"Y448"
0	0	0	8	6	1	"caspase-8"	"Q14790 "	18240	9320	200	3804	4075	1642	40	3795	3795	4017	1307	32	5	2	0	1287563	0.044	100000.000	100000.000	0.000	0.000	0.000	0.000	0.000	16.610	9	280	9	280	316	2384	100	447	"Y448"
0	0	0	8	7	1	"Cdc2"	"P06493"	18750	9310	140	4280	5040	2965	58	3844	3844	4088	1402	34	16	9	0	786171	0.679	100000.000	100000.000	0.000	0.000	0.000	0.000	0.000	16.610	436	1196	436	1196	156	1140	100	448	"T161"
0	0	0	8	8	1	"Cdc2"	"P06493"	19240	9320	180	4930	6170	5301	85	3974	3974	4475	2433	54	16	9	0	1579447	0.697	100000.000	100000.000	0.000	0.000	0.000	0.000	0.000	16.610	956	2196	956	2196	256	1924	100	449	"T161"
0	0	0	8	9	1	"Cdc2"	"P06493"	19750	9340	190	4492	5465	3881	71	3756	3756	4045	1622	40	19	9	0	1399018	0.875	100000.000	100000.000	0.000	0.000	0.000	0.000	0.000	16.610	736	1709	736	1709	256	2088	100	450	"T161"
0	0	0	8	1	2	"FGFR1 "	"P11362"	15750	9930	160	3311	3793	1739	45	3183	3183	3684	2122	57	7	3	0	788985	0.051	100000.000	100000.000	0.000	0.000	0.000	0.000	0.000	16.610	128	610	128	610	208	1512	100	451	"Y653"
0	0	0	8	2	2	"FGFR1 "	"P11362"	16230	9930	200	3244	3653	1633	44	3183	3183	3600	2055	57	6	3	0	1154235	0.026	100000.000	100000.000	0.000	0.000	0.000	0.000	0.000	16.610	61	470	61	470	316	2384	100	452	"Y653"
0	0	0	8	3	2	"FGFR1 "	"P11362"	16730	9940	200	3822	4051	1064	26	3775	3775	4020	1451	36	6	2	0	1280222	0.021	100000.000	100000.000	0.000	0.000	0.000	0.000	0.000	16.610	47	276	47	276	316	2384	100	453	"Y653"
0	0	0	8	4	2	"GIT2"	"Q14161"	17230	9940	200	3806	3994	1015	25	3800	3800	4092	1735	42	3	1	0	1262031	-0.056	100000.000	100000.000	0.000	0.000	0.000	0.000	0.000	16.610	6	194	6	194	316	2384	100	454	"Y492"
0	0	0	8	5	2	"GIT2"	"Q14161"	17720	9950	170	3819	4173	1461	35	3751	3751	4017	1464	36	6	3	0	868010	0.107	100000.000	100000.000	0.000	0.000	0.000	0.000	0.000	16.610	68	422	68	422	208	1660	100	455	"Y492"
0	0	0	8	6	2	"GIT2"	"Q14161"	18230	9940	200	3778	3984	1048	26	3760	3760	3949	1198	30	6	3	0	1258970	0.029	100000.000	100000.000	0.000	0.000	0.000	0.000	0.000	16.610	18	224	18	224	316	2384	100	456	"Y492"
0	0	0	8	7	2	"Grb2"	"P62993"	18730	9940	200	3825	4221	1843	43	3944	3944	4226	1533	36	5	4	0	1333815	-0.003	100000.000	100000.000	0.000	0.000	0.000	0.000	0.000	16.610	-119	277	-119	277	316	2384	100	457	"Y7"
0	0	0	8	8	2	"Grb2"	"P62993"	19230	9940	200	3806	4227	1778	42	3981	3981	4431	2087	47	6	2	0	1335840	-0.098	100000.000	100000.000	0.000	0.000	0.000	0.000	0.000	16.610	-175	246	-175	246	316	2384	100	458	"Y7"
0	0	0	8	9	2	"Grb2"	"P62993"	19730	9950	200	3694	3959	1211	30	3778	3778	4036	1382	34	5	3	0	1250965	-0.056	100000.000	100000.000	0.000	0.000	0.000	0.000	0.000	16.610	-84	181	-84	181	316	2384	100	459	"Y7"
0	0	0	8	1	3	"IKK-gamma "	"Q9Y6K9"	15730	10570	180	3115	3314	1199	36	3318	3318	4315	5467	126	1	0	0	848266	-0.183	100000.000	100000.000	0.000	0.000	0.000	0.000	0.000	16.610	-203	-4	-203	-4	256	1924	100	460	"S43"
0	0	0	8	2	3	"IKK-gamma "	"Q9Y6K9"	16240	10570	200	3011	3262	1187	36	3557	3557	4090	3173	77	2	0	0	1030744	-0.261	100000.000	100000.000	0.000	0.000	0.000	0.000	0.000	16.610	-546	-295	-546	-295	316	2384	100	461	"S43"
0	0	0	8	3	3	"IKK-gamma "	"Q9Y6K9"	16730	10570	200	3837	4117	1768	42	3897	3897	4208	1617	38	5	2	0	1301018	-0.056	100000.000	100000.000	0.000	0.000	0.000	0.000	0.000	16.610	-60	220	-60	220	316	2384	100	462	"S43"
0	0	0	8	4	3	"IRAK1"	"P51617"	17220	10590	130	4172	4544	1346	29	3903	3903	4214	1780	42	10	5	0	545231	0.185	100000.000	100000.000	0.000	0.000	0.000	0.000	0.000	16.610	269	641	269	641	120	940	100	463	"T387"
0	0	0	8	5	3	"IRAK1"	"P51617"	17730	10580	110	4016	4452	1934	43	3753	3753	3988	1360	34	8	3	0	356182	0.341	100000.000	100000.000	0.000	0.000	0.000	0.000	0.000	16.610	263	699	263	699	80	656	100	464	"T387"
0	0	0	8	6	3	"IRAK1"	"P51617"	18230	10580	200	3868	4366	3006	68	3822	3822	4068	1405	34	7	4	0	1379797	0.212	100000.000	100000.000	0.000	0.000	0.000	0.000	0.000	16.610	46	544	46	544	316	2384	100	465	"T387"
0	0	0	8	7	3	"Lck"	"P06239"	18730	10580	200	3855	4191	1582	37	3845	3845	4067	1290	31	6	4	0	1324229	0.096	100000.000	100000.000	0.000	0.000	0.000	0.000	0.000	16.610	10	346	10	346	316	2384	100	466	"Y394"
0	0	0	8	8	3	"Lck"	"P06239"	19230	10580	200	3955	4379	2067	47	3967	3967	4316	1752	40	5	3	0	1383822	0.036	100000.000	100000.000	0.000	0.000	0.000	0.000	0.000	16.610	-12	412	-12	412	316	2384	100	467	"Y394"
0	0	0	8	9	3	"Lck"	"P06239"	19750	10600	160	3910	4096	986	24	3847	3847	4067	1190	29	4	3	0	851985	0.024	100000.000	100000.000	0.000	0.000	0.000	0.000	0.000	16.610	63	249	63	249	208	1512	100	468	"Y394"
0	0	0	8	1	4	"CDK2"	"P24941"	15760	11240	140	4846	5624	2654	47	3658	3658	3839	1438	37	36	16	0	877335	1.241	100000.000	100000.000	0.000	0.000	0.000	0.000	0.000	16.610	1188	1966	1188	1966	156	1140	100	469	"T160"
0	0	0	8	2	4	"CDK2"	"P24941"	16260	11240	160	4762	5495	2881	52	3827	3827	4090	1657	40	23	10	0	1142934	0.848	100000.000	100000.000	0.000	0.000	0.000	0.000	0.000	16.610	935	1668	935	1668	208	1512	100	470	"T160"
0	0	0	8	3	4	"CDK2"	"P24941"	16750	11240	130	4953	5628	1640	29	3826	3826	4063	1444	35	35	16	0	675382	1.084	100000.000	100000.000	0.000	0.000	0.000	0.000	0.000	16.610	1127	1802	1127	1802	120	940	100	471	"T160"
0	0	0	8	4	4	"MDM2"	"Q00987"	17240	11240	200	3876	4254	2045	48	3973	3973	4246	1551	36	6	2	0	1344179	0.005	100000.000	100000.000	0.000	0.000	0.000	0.000	0.000	16.610	-97	281	-97	281	316	2384	100	472	"S186/8"
0	0	0	8	5	4	"MDM2"	"Q00987"	17730	11240	80	3890	4132	857	20	3895	3895	4324	1944	44	5	0	0	214847	-0.099	100000.000	100000.000	0.000	0.000	0.000	0.000	0.000	16.610	-5	237	-5	237	52	340	100	473	"S186/8"
0	0	0	8	6	4	"MDM2"	"Q00987"	18240	11240	200	3903	4621	4413	95	3968	3968	4201	1377	32	6	3	0	1460151	0.305	100000.000	100000.000	0.000	0.000	0.000	0.000	0.000	16.610	-65	653	-65	653	316	2384	100	474	"S186/8"
0	0	0	8	7	4	"NFkB-p65 "	"Q04206"	18760	11240	160	4461	5702	3026	53	3994	3994	4295	1462	34	39	18	0	1186005	0.962	100000.000	100000.000	0.000	0.000	0.000	0.000	0.000	16.610	467	1708	467	1708	208	1512	100	475	"S536"
0	0	0	8	8	4	"NFkB-p65 "	"Q04206"	19230	11230	100	6407	7729	4256	55	3856	3856	4090	1080	26	86	66	0	618318	3.369	100000.000	100000.000	0.000	0.000	0.000	0.000	0.000	16.610	2551	3873	2551	3873	80	560	100	476	"S536"
0	0	0	8	9	4	"NFkB-p65 "	"Q04206"	19730	11220	140	4194	5865	4077	69	3748	3748	3988	1290	32	44	19	0	914956	1.455	100000.000	100000.000	0.000	0.000	0.000	0.000	0.000	16.610	446	2117	446	2117	156	1140	100	477	"S536"
0	0	0	8	1	5	"PLCG2"	"P16885"	15740	11870	200	4069	4618	1719	37	3978	3978	4225	1207	28	15	9	0	1459327	0.326	100000.000	100000.000	0.000	0.000	0.000	0.000	0.000	16.610	91	640	91	640	316	2384	100	478	"Y759"
0	0	0	8	2	5	"PLCG2"	"P16885"	16240	11880	110	4746	5374	2480	46	3827	3827	3968	1007	25	40	15	0	429945	1.396	100000.000	100000.000	0.000	0.000	0.000	0.000	0.000	16.610	919	1547	919	1547	80	656	100	479	"Y759"
0	0	0	8	3	5	"PLCG2"	"P16885"	16750	11880	110	5096	5634	2076	36	3943	3943	4281	1815	42	27	11	0	450721	0.745	100000.000	100000.000	0.000	0.000	0.000	0.000	0.000	16.610	1153	1691	1153	1691	80	656	100	480	"Y759"
0	0	0	8	4	5	"pyk2"	"Q14289"	17260	11880	130	4020	4457	1582	35	3936	3936	4150	1954	47	8	3	0	534783	0.157	100000.000	100000.000	0.000	0.000	0.000	0.000	0.000	16.610	84	521	84	521	120	940	100	481	"S213"
0	0	0	8	5	5	"pyk2"	"Q14289"	17730	11850	100	3994	4215	1010	23	3880	3880	4111	1300	31	3	3	0	337190	0.080	100000.000	100000.000	0.000	0.000	0.000	0.000	0.000	16.610	114	335	114	335	80	560	100	482	"S213"
0	0	0	8	6	5	"pyk2"	"Q14289"	18220	11850	200	3891	4127	1088	26	3904	3904	4125	1339	32	5	3	0	1303988	0.001	100000.000	100000.000	0.000	0.000	0.000	0.000	0.000	16.610	-13	223	-13	223	316	2384	100	483	"S213"
0	0	0	8	7	5	"SOC3"	"O14543"	18720	11860	180	4057	4458	1539	34	3872	3872	4107	1480	36	10	3	0	1141230	0.237	100000.000	100000.000	0.000	0.000	0.000	0.000	0.000	16.610	185	586	185	586	256	1924	100	484	"Y221"
0	0	0	8	8	5	"SOC3"	"O14543"	19220	11890	150	3845	4392	1954	44	3752	3752	3889	1198	30	13	7	0	685171	0.420	100000.000	100000.000	0.000	0.000	0.000	0.000	0.000	16.610	93	640	93	640	156	1272	100	485	"Y221"
0	0	0	8	9	5	"SOC3"	"O14543"	19730	11890	70	3699	4449	3348	75	3680	3680	3839	1034	26	12	6	0	142353	0.590	100000.000	100000.000	0.000	0.000	0.000	0.000	0.000	16.610	19	769	19	769	32	236	100	486	"Y221"
0	0	0	8	1	6	"STAT4"	"Q14765"	15740	12500	200	4130	4404	1316	29	4026	4026	4265	1388	32	5	3	0	1391679	0.100	100000.000	100000.000	0.000	0.000	0.000	0.000	0.000	16.610	104	378	104	378	316	2384	100	487	"Y693"
0	0	0	8	2	6	"STAT4"	"Q14765"	16240	12510	150	4056	4292	1078	25	3837	3837	3985	1430	35	7	2	0	669516	0.215	100000.000	100000.000	0.000	0.000	0.000	0.000	0.000	16.610	219	455	219	455	156	1272	100	488	"Y693"
0	0	0	8	3	6	"STAT4"	"Q14765"	16750	12520	170	4036	4326	1382	31	3847	3847	3987	968	24	7	4	0	899766	0.350	100000.000	100000.000	0.000	0.000	0.000	0.000	0.000	16.610	189	479	189	479	208	1660	100	489	"Y693"
0	0	0	8	4	6	"STMN1"	"P16949"	17240	12520	200	3685	4051	1628	40	3910	3910	4054	1165	28	7	5	0	1280070	-0.003	100000.000	100000.000	0.000	0.000	0.000	0.000	0.000	16.610	-225	141	-225	141	316	2384	100	490	"S24"
0	0	0	8	5	6	"STMN1"	"P16949"	17730	12530	140	3599	3734	618	16	3859	3859	3992	1300	32	3	1	0	582440	-0.198	100000.000	100000.000	0.000	0.000	0.000	0.000	0.000	16.610	-260	-125	-260	-125	156	1140	100	491	"S24"
0	0	0	8	6	6	"STMN1"	"P16949"	18220	12520	200	3540	3644	653	17	3822	3822	3934	784	19	3	2	0	1151517	-0.370	100000.000	100000.000	0.000	0.000	0.000	0.000	0.000	16.610	-282	-178	-282	-178	316	2384	100	492	"S24"
0	0	0	8	7	6	"GIT2"	"Q14161"	18720	12520	200	3671	3804	948	24	3743	3743	3868	939	24	3	1	0	1201925	-0.068	100000.000	100000.000	0.000	0.000	0.000	0.000	0.000	16.610	-72	61	-72	61	316	2384	100	493	"Y592"
0	0	0	8	8	6	"GIT2"	"Q14161"	19210	12520	90	3962	4021	426	10	3642	3642	3774	1068	28	1	1	0	209104	0.231	100000.000	100000.000	0.000	0.000	0.000	0.000	0.000	16.610	320	379	320	379	52	420	100	494	"Y592"
0	0	0	8	9	6	"GIT2"	"Q14161"	19700	12520	200	3671	3733	459	12	3601	3601	3679	645	17	5	1	0	1179495	0.084	100000.000	100000.000	0.000	0.000	0.000	0.000	0.000	16.610	70	132	70	132	316	2384	100	495	"Y592"
-75	0	0	8	1	7	"empty"	"empty"	15730	13160	200	4022	4065	358	8	4111	4111	4236	910	21	1	0	0	1284536	-0.188	100000.000	100000.000	0.000	0.000	0.000	0.000	0.000	16.610	-89	-46	-89	-46	316	2384	100	496	"empty"
-75	0	0	8	2	7	"empty"	"empty"	16230	13160	200	3844	3991	1236	30	3860	3860	3982	1123	28	2	1	0	1261153	0.008	100000.000	100000.000	0.000	0.000	0.000	0.000	0.000	16.610	-16	131	-16	131	316	2384	100	497	"empty"
-75	0	0	8	3	7	"empty"	"empty"	16730	13160	200	3758	3809	828	21	3806	3806	3888	674	17	1	0	0	1203572	-0.117	100000.000	100000.000	0.000	0.000	0.000	0.000	0.000	16.610	-48	3	-48	3	316	2384	100	498	"empty"
-75	0	0	8	4	7	"empty"	"empty"	17230	13160	200	3830	3914	764	19	3854	3854	3926	687	17	2	1	0	1236832	-0.017	100000.000	100000.000	0.000	0.000	0.000	0.000	0.000	16.610	-24	60	-24	60	316	2384	100	499	"empty"
-75	0	0	8	5	7	"empty"	"empty"	17730	13160	200	3829	4375	3680	84	3844	3844	3952	999	25	4	3	0	1382511	0.423	100000.000	100000.000	0.000	0.000	0.000	0.000	0.000	16.610	-15	531	-15	531	316	2384	100	500	"empty"
-75	0	0	8	6	7	"empty"	"empty"	18230	13160	200	3989	4166	1448	34	3925	3925	4057	1130	27	2	1	0	1316502	0.096	100000.000	100000.000	0.000	0.000	0.000	0.000	0.000	16.610	64	241	64	241	316	2384	100	501	"empty"
0	0	0	8	7	7	"Control-Spot"	"Mouse_IgG"	18720	13160	170	5657	5553	1265	22	3767	3767	3905	865	22	79	59	0	1155108	1.905	100000.000	100000.000	0.000	0.000	0.000	0.000	0.000	16.610	1890	1786	1890	1786	208	1660	100	502	"Control-Spot"
0	0	0	8	8	7	"Control-Spot"	"Mouse_IgG"	19230	13170	160	5590	5765	2894	50	3700	3700	3825	810	21	77	66	0	1199074	2.395	100000.000	100000.000	0.000	0.000	0.000	0.000	0.000	16.610	1890	2065	1890	2065	208	1512	100	503	"Control-Spot"
0	0	0	8	9	7	"Control-Spot"	"Mouse_IgG"	19720	13160	180	5382	5025	1202	23	3590	3590	3673	600	16	67	62	0	1286337	2.253	100000.000	100000.000	0.000	0.000	0.000	0.000	0.000	16.610	1792	1435	1792	1435	256	1924	100	504	"Control-Spot"
0	0	0	9	1	1	"AMPK1"	"Q13131"	2250	13760	90	7384	7068	998	14	3762	3762	3781	329	8	96	96	0	367530	9.991	100000.000	100000.000	0.000	0.000	0.000	0.000	0.000	16.610	3622	3306	3622	3306	52	420	100	505	"T174/5"
0	0	0	9	2	1	"AMPK1"	"Q13131"	2750	13750	100	7178	6786	1195	17	3669	3669	3707	419	11	91	91	0	542879	7.348	100000.000	100000.000	0.000	0.000	0.000	0.000	0.000	16.610	3509	3117	3509	3117	80	560	100	506	"T174/5"
0	0	0	9	3	1	"AMPK1"	"Q13131"	3250	13760	100	7003	6487	1628	25	3588	3588	3607	283	7	87	82	0	518984	10.177	100000.000	100000.000	0.000	0.000	0.000	0.000	0.000	16.610	3415	2899	3415	2899	80	560	100	507	"T174/5"
0	0	0	9	4	1	"aura"	"O14965"	3760	13750	160	4624	4601	413	8	3757	3757	3779	483	12	79	37	0	957080	1.702	100000.000	100000.000	0.000	0.000	0.000	0.000	0.000	16.610	867	844	867	844	208	1512	100	508	"T287"
0	0	0	9	5	1	"aura"	"O14965"	4260	13750	150	4942	4985	702	14	3884	3884	3908	664	16	69	30	0	777659	1.622	100000.000	100000.000	0.000	0.000	0.000	0.000	0.000	16.610	1058	1101	1058	1101	156	1272	100	509	"T287"
0	0	0	9	6	1	"aura"	"O14965"	4760	13740	150	5140	5105	438	8	3988	3988	4013	1162	28	49	0	0	796326	0.940	100000.000	100000.000	0.000	0.000	0.000	0.000	0.000	16.610	1152	1117	1152	1117	156	1272	100	510	"T287"
0	0	0	9	7	1	"CFTR"	"P13569"	5260	13740	150	4695	4745	572	12	4128	4128	4162	883	21	17	2	0	740200	0.660	100000.000	100000.000	0.000	0.000	0.000	0.000	0.000	16.610	567	617	567	617	156	1272	100	511	"S737"
0	0	0	9	8	1	"CFTR"	"P13569"	5750	13740	130	4928	5008	640	12	4179	4179	4224	434	10	91	27	0	600950	1.806	100000.000	100000.000	0.000	0.000	0.000	0.000	0.000	16.610	749	829	749	829	120	940	100	512	"S737"
0	0	0	9	9	1	"CFTR"	"P13569"	6250	13740	130	4945	5288	2711	51	4219	4219	4256	490	11	85	18	0	634606	2.106	100000.000	100000.000	0.000	0.000	0.000	0.000	0.000	16.610	726	1069	726	1069	120	940	100	513	"S737"
0	0	0	9	1	2	"CREB "	"P16220"	2260	14390	140	7558	7398	2642	35	3715	3715	3734	334	8	92	91	0	1154140	10.970	100000.000	100000.000	0.000	0.000	0.000	0.000	0.000	16.610	3843	3683	3843	3683	156	1140	100	514	"S133"
0	0	0	9	2	2	"CREB "	"P16220"	2760	14390	130	7514	7532	436	5	3646	3646	3683	480	13	100	100	0	903782	8.019	100000.000	100000.000	0.000	0.000	0.000	0.000	0.000	16.610	3868	3886	3868	3886	120	940	100	515	"S133"
0	0	0	9	3	2	"CREB "	"P16220"	3260	14390	130	7435	7417	336	4	3567	3567	3647	495	13	100	100	0	890092	7.616	100000.000	100000.000	0.000	0.000	0.000	0.000	0.000	16.610	3868	3850	3868	3850	120	940	100	516	"S133"
0	0	0	9	4	2	"blank-control__"	"AA"	3750	14380	200	3730	3792	346	9	3655	3655	3775	1807	47	0	0	0	1198148	0.009	100000.000	100000.000	0.000	0.000	0.000	0.000	0.000	16.610	75	137	75	137	316	2384	100	517	"blank-control__"
0	0	0	9	5	2	"blank-control__"	"AA"	4250	14380	200	3958	3951	347	8	3809	3809	3827	404	10	18	3	0	1248444	0.307	100000.000	100000.000	0.000	0.000	0.000	0.000	0.000	16.610	149	142	149	142	316	2384	100	518	"blank-control__"
0	0	0	9	6	2	"blank-control__"	"AA"	4750	14400	90	4420	4493	715	15	3968	3968	3971	383	9	57	26	0	233635	1.363	100000.000	100000.000	0.000	0.000	0.000	0.000	0.000	16.610	452	525	452	525	52	420	100	519	"blank-control__"
0	0	0	9	7	2	"IKK-alpha "	"O15111"	5260	14380	150	6568	6602	669	10	4034	4034	4060	481	11	100	100	0	1029940	5.285	100000.000	100000.000	0.000	0.000	0.000	0.000	0.000	16.610	2534	2568	2534	2568	156	1272	100	520	"S180"
0	0	0	9	8	2	"IKK-alpha "	"O15111"	5750	14380	150	6619	6705	672	10	4112	4112	4151	551	13	100	98	0	1045945	4.635	100000.000	100000.000	0.000	0.000	0.000	0.000	0.000	16.610	2507	2593	2507	2593	156	1272	100	521	"S180"
0	0	0	9	9	2	"IKK-alpha "	"O15111"	6260	14380	150	6623	6617	514	7	4119	4119	4542	4478	98	0	0	0	1032237	0.463	100000.000	100000.000	0.000	0.000	0.000	0.000	0.000	16.610	2504	2498	2504	2498	156	1272	100	522	"S180"
0	0	0	9	1	3	"JAK2"	"O60674"	2260	15030	120	4861	4871	534	10	3599	3599	3612	291	8	95	93	0	584551	4.326	100000.000	100000.000	0.000	0.000	0.000	0.000	0.000	16.610	1262	1272	1262	1272	120	820	100	523	"Y119"
0	0	0	9	2	3	"JAK2"	"O60674"	2760	15030	120	4911	5210	2813	53	3590	3590	3614	435	12	92	80	0	625198	3.669	100000.000	100000.000	0.000	0.000	0.000	0.000	0.000	16.610	1321	1620	1321	1620	120	820	100	524	"Y119"
0	0	0	9	3	3	"JAK2"	"O60674"	3260	15040	130	4837	4865	417	8	3610	3610	3644	306	8	96	96	0	583822	3.990	100000.000	100000.000	0.000	0.000	0.000	0.000	0.000	16.610	1227	1255	1227	1255	120	940	100	525	"Y119"
0	0	0	9	4	3	"K8"	"P05787"	3740	15020	90	3885	3962	308	7	3720	3720	3749	331	8	34	9	0	206007	0.644	100000.000	100000.000	0.000	0.000	0.000	0.000	0.000	16.610	165	242	165	242	52	420	100	526	"Y267"
0	0	0	9	5	3	"K8"	"P05787"	4270	15010	90	4209	4311	649	15	3824	3824	3818	348	9	55	21	0	224189	1.417	100000.000	100000.000	0.000	0.000	0.000	0.000	0.000	16.610	385	487	385	487	52	420	100	527	"Y267"
0	0	0	9	6	3	"K8"	"P05787"	4770	15010	110	4427	4450	407	9	3843	3843	3846	336	8	76	38	0	355994	1.798	100000.000	100000.000	0.000	0.000	0.000	0.000	0.000	16.610	584	607	584	607	80	656	100	528	"Y267"
0	0	0	9	7	3	"blank-control__"	"AA"	5250	15010	200	4012	4028	548	13	3952	3952	3955	459	11	7	0	0	1272902	0.159	100000.000	100000.000	0.000	0.000	0.000	0.000	0.000	16.610	60	76	60	76	316	2384	100	529	"blank-control__"
0	0	0	9	8	3	"blank-control__"	"AA"	5750	15010	200	4003	4041	367	9	3950	3950	3985	514	12	4	0	0	1277067	0.109	100000.000	100000.000	0.000	0.000	0.000	0.000	0.000	16.610	53	91	53	91	316	2384	100	530	"blank-control__"
0	0	0	9	9	3	"blank-control__"	"AA"	6250	15010	200	3968	4029	405	10	3949	3949	3987	757	18	3	2	0	1273212	0.055	100000.000	100000.000	0.000	0.000	0.000	0.000	0.000	16.610	19	80	19	80	316	2384	100	531	"blank-control__"
0	0	0	9	1	4	"Mnk1"	"Q9BUB5"	2260	15670	70	6111	6157	519	8	3580	3580	3642	345	9	100	100	0	197015	7.290	100000.000	100000.000	0.000	0.000	0.000	0.000	0.000	16.610	2531	2577	2531	2577	32	236	100	532	"T255"
0	0	0	9	2	4	"Mnk1"	"Q9BUB5"	2760	15670	70	6254	6226	550	8	3614	3614	3611	214	5	96	96	0	199217	12.220	100000.000	100000.000	0.000	0.000	0.000	0.000	0.000	16.610	2640	2612	2640	2612	32	236	100	533	"T255"
0	0	0	9	3	4	"Mnk1"	"Q9BUB5"	3260	15670	200	3667	3991	925	23	3659	3659	3706	873	23	13	11	0	1261220	0.326	100000.000	100000.000	0.000	0.000	0.000	0.000	0.000	16.610	8	332	8	332	316	2384	100	534	"T255"
0	0	0	9	4	4	"NFkB-p100 "	"Q00653"	3760	15680	90	4855	5004	749	14	3701	3701	3765	577	15	100	50	0	260223	2.147	100000.000	100000.000	0.000	0.000	0.000	0.000	0.000	16.610	1154	1303	1154	1303	52	420	100	535	"S108"
0	0	0	9	5	4	"NFkB-p100 "	"Q00653"	4250	15680	90	5189	5191	495	9	3919	3919	3871	311	8	98	90	0	269906	4.244	100000.000	100000.000	0.000	0.000	0.000	0.000	0.000	16.610	1270	1272	1270	1272	52	420	100	536	"S108"
0	0	0	9	6	4	"NFkB-p100 "	"Q00653"	4750	15670	90	5424	5360	550	10	3816	3816	3818	309	8	98	94	0	278738	4.990	100000.000	100000.000	0.000	0.000	0.000	0.000	0.000	16.610	1608	1544	1608	1544	52	420	100	537	"S108"
0	0	0	9	7	4	"PIK3R1 "	"P27986"	5250	15670	200	3968	4671	6036	129	4053	4053	4243	3142	74	1	1	0	1476093	0.136	100000.000	100000.000	0.000	0.000	0.000	0.000	0.000	16.610	-85	618	-85	618	316	2384	100	538	"Y556"
0	0	0	9	8	4	"PIK3R1 "	"P27986"	5740	15670	200	4059	4117	468	11	4101	4101	4138	1058	25	2	1	0	1300992	-0.020	100000.000	100000.000	0.000	0.000	0.000	0.000	0.000	16.610	-42	16	-42	16	316	2384	100	539	"Y556"
0	0	0	9	9	4	"PIK3R1 "	"P27986"	6240	15660	200	4057	4083	265	6	4119	4119	4183	722	17	0	0	0	1290291	-0.139	100000.000	100000.000	0.000	0.000	0.000	0.000	0.000	16.610	-62	-36	-62	-36	316	2384	100	540	"Y556"
0	0	0	9	1	5	"blank-control__"	"AA"	2260	16310	200	3657	3673	235	6	3651	3651	3722	1105	29	0	0	0	1160611	-0.044	100000.000	100000.000	0.000	0.000	0.000	0.000	0.000	16.610	6	22	6	22	316	2384	100	541	"blank-control__"
0	0	0	9	2	5	"blank-control__"	"AA"	2760	16310	200	3593	3616	353	9	3638	3638	3651	256	7	7	1	0	1142613	-0.137	100000.000	100000.000	0.000	0.000	0.000	0.000	0.000	16.610	-45	-22	-45	-22	316	2384	100	542	"blank-control__"
0	0	0	9	3	5	"blank-control__"	"AA"	3260	16310	200	3612	3630	281	7	3635	3635	3654	362	9	2	0	0	1147019	-0.066	100000.000	100000.000	0.000	0.000	0.000	0.000	0.000	16.610	-23	-5	-23	-5	316	2384	100	543	"blank-control__"
0	0	0	9	4	5	"Rack1"	"P63244"	3760	16320	80	4247	4362	381	8	3791	3791	3795	226	5	92	51	0	226822	2.509	100000.000	100000.000	0.000	0.000	0.000	0.000	0.000	16.610	456	571	456	571	52	340	100	544	"y52"
0	0	0	9	5	5	"Rack1"	"P63244"	4260	16320	200	3945	3934	374	9	3807	3807	3818	439	11	16	4	0	1243214	0.264	100000.000	100000.000	0.000	0.000	0.000	0.000	0.000	16.610	138	127	138	127	316	2384	100	545	"y52"
0	0	0	9	6	5	"Rack1"	"P63244"	4760	16320	100	4494	4510	633	14	3939	3939	4332	4158	95	0	0	0	360811	0.043	100000.000	100000.000	0.000	0.000	0.000	0.000	0.000	16.610	555	571	555	571	80	560	100	546	"y52"
0	0	0	9	7	5	"Shc1"	"P29353"	5250	16310	70	6728	6597	686	10	4049	4049	4028	225	5	96	96	0	211110	11.418	100000.000	100000.000	0.000	0.000	0.000	0.000	0.000	16.610	2679	2548	2679	2548	32	236	100	547	"Y349"
0	0	0	9	8	5	"Shc1"	"P29353"	5750	16310	70	6908	6782	614	9	4174	4174	4221	471	11	96	96	0	217016	5.437	100000.000	100000.000	0.000	0.000	0.000	0.000	0.000	16.610	2734	2608	2734	2608	32	236	100	548	"Y349"
0	0	0	9	9	5	"Shc1"	"P29353"	6250	16320	80	6323	5906	1007	17	4137	4137	4180	519	12	78	75	0	307091	3.326	100000.000	100000.000	0.000	0.000	0.000	0.000	0.000	16.610	2186	1769	2186	1769	52	340	100	549	"Y349"
0	0	0	9	1	6	"Smad6"	"O43541"	2270	16960	120	3906	3890	310	7	3707	3707	3743	393	10	26	3	0	466788	0.374	100000.000	100000.000	0.000	0.000	0.000	0.000	0.000	16.610	199	183	199	183	120	820	100	550	"S435"
0	0	0	9	2	6	"Smad6"	"O43541"	2760	16950	200	3578	3615	216	5	3623	3623	3626	258	7	9	1	0	1142387	-0.043	100000.000	100000.000	0.000	0.000	0.000	0.000	0.000	16.610	-45	-8	-45	-8	316	2384	100	551	"S435"
0	0	0	9	3	6	"Smad6"	"O43541"	3260	16950	200	3720	3810	570	14	3649	3649	3667	260	7	21	8	0	1203839	0.550	100000.000	100000.000	0.000	0.000	0.000	0.000	0.000	16.610	71	161	71	161	316	2384	100	552	"S435"
0	0	0	9	4	6	"TGFBR1"	"P36897"	3760	16950	200	3570	3590	328	9	3722	3722	3762	382	10	2	0	0	1134580	-0.450	100000.000	100000.000	0.000	0.000	0.000	0.000	0.000	16.610	-152	-132	-152	-132	316	2384	100	553	"T200"
0	0	0	9	5	6	"TGFBR1"	"P36897"	4250	16950	200	3797	3785	403	10	3865	3865	3895	816	20	0	0	0	1196132	-0.135	100000.000	100000.000	0.000	0.000	0.000	0.000	0.000	16.610	-68	-80	-68	-80	316	2384	100	554	"T200"
0	0	0	9	6	6	"TGFBR1"	"P36897"	4750	16950	200	3849	3875	652	16	3951	3951	3971	659	16	1	1	0	1224542	-0.146	100000.000	100000.000	0.000	0.000	0.000	0.000	0.000	16.610	-102	-76	-102	-76	316	2384	100	555	"T200"
0	0	0	9	7	6	"TrKA"	"P04629"	5250	16950	140	10055	9539	1849	19	4049	4049	4087	612	14	93	92	0	1488137	8.908	100000.000	100000.000	0.000	0.000	0.000	0.000	0.000	16.610	6006	5490	6006	5490	156	1140	100	556	"Y757"
0	0	0	9	8	6	"TrKA"	"P04629"	5750	16960	140	10424	9923	1752	17	4114	4114	4143	388	9	95	94	0	1547942	14.897	100000.000	100000.000	0.000	0.000	0.000	0.000	0.000	16.610	6310	5809	6310	5809	156	1140	100	557	"Y757"
0	0	0	9	9	6	"TrKA"	"P04629"	6250	16950	140	9309	9117	2350	25	4076	4076	4115	434	10	91	91	0	1422288	11.525	100000.000	100000.000	0.000	0.000	0.000	0.000	0.000	16.610	5233	5041	5233	5041	156	1140	100	558	"Y757"
-75	0	0	9	1	7	"empty"	"empty"	2250	17590	200	3759	3789	293	7	3769	3769	3809	403	10	8	1	0	1197428	-0.050	100000.000	100000.000	0.000	0.000	0.000	0.000	0.000	16.610	-10	20	-10	20	316	2384	100	559	"empty"
-75	0	0	9	2	7	"empty"	"empty"	2750	17590	200	3694	3719	359	9	3690	3690	3828	2048	53	0	0	0	1175098	-0.053	100000.000	100000.000	0.000	0.000	0.000	0.000	0.000	16.610	4	29	4	29	316	2384	100	560	"empty"
-75	0	0	9	3	7	"empty"	"empty"	3250	17590	200	3520	3530	285	8	3598	3598	3632	405	11	2	0	0	1115546	-0.252	100000.000	100000.000	0.000	0.000	0.000	0.000	0.000	16.610	-78	-68	-78	-68	316	2384	100	561	"empty"
-75	0	0	9	4	7	"empty"	"empty"	3750	17590	200	3685	3703	250	6	3685	3685	3709	469	12	3	0	0	1170108	-0.013	0.000	100000.000	0.000	0.000	0.000	0.000	0.000	Error	0	18	0	18	316	2384	100	562	"empty"
-75	0	0	9	5	7	"empty"	"empty"	4250	17590	200	3869	3850	284	7	3850	3850	3841	496	12	2	0	0	1216730	0.018	100000.000	0.000	0.000	0.000	0.000	0.000	0.000	16.610	19	0	19	0	316	2384	100	563	"empty"
-75	0	0	9	6	7	"empty"	"empty"	4750	17590	200	3906	3890	291	7	3950	3950	3938	347	8	6	0	0	1229102	-0.138	100000.000	100000.000	0.000	0.000	0.000	0.000	0.000	16.610	-44	-60	-44	-60	316	2384	100	564	"empty"
-75	0	0	9	7	7	"empty"	"empty"	5250	17590	200	4174	4187	321	7	4134	4134	4148	393	9	5	1	0	1322998	0.099	100000.000	100000.000	0.000	0.000	0.000	0.000	0.000	16.610	40	53	40	53	316	2384	100	565	"empty"
-75	0	0	9	8	7	"empty"	"empty"	5750	17590	200	4202	4205	209	4	4218	4218	4228	272	6	9	0	0	1328786	-0.085	100000.000	100000.000	0.000	0.000	0.000	0.000	0.000	16.610	-16	-13	-16	-13	316	2384	100	566	"empty"
-75	0	0	9	9	7	"empty"	"empty"	6250	17590	200	4265	4287	318	7	4233	4233	4267	396	9	4	1	0	1354782	0.051	100000.000	100000.000	0.000	0.000	0.000	0.000	0.000	16.610	32	54	32	54	316	2384	100	567	"empty"
0	0	0	10	1	1	"PPP2CA "	"P67775"	6750	13770	200	3988	3995	265	6	3943	3943	3971	631	15	2	0	0	1262422	0.038	100000.000	100000.000	0.000	0.000	0.000	0.000	0.000	16.610	45	52	45	52	316	2384	100	568	"T304"
0	0	0	10	2	1	"PPP2CA "	"P67775"	7250	13770	200	3829	3952	1040	26	3780	3780	3799	864	22	3	2	0	1248746	0.177	100000.000	100000.000	0.000	0.000	0.000	0.000	0.000	16.610	49	172	49	172	316	2384	100	569	"T304"
0	0	0	10	3	1	"PPP2CA "	"P67775"	7750	13770	200	3719	3772	659	17	3612	3612	3677	838	22	4	1	0	1192041	0.113	100000.000	100000.000	0.000	0.000	0.000	0.000	0.000	16.610	107	160	107	160	316	2384	100	570	"T304"
0	0	0	10	4	1	"Rab4"	"P20338"	8250	13770	200	3566	3746	718	19	3420	3420	3482	422	12	24	15	0	1183615	0.626	100000.000	100000.000	0.000	0.000	0.000	0.000	0.000	16.610	146	326	146	326	316	2384	100	571	"S199"
0	0	0	10	5	1	"Rab4"	"P20338"	8750	13770	200	3350	3497	526	15	3340	3340	3488	2425	69	0	0	0	1105066	0.004	100000.000	100000.000	0.000	0.000	0.000	0.000	0.000	16.610	10	157	10	157	316	2384	100	572	"S199"
0	0	0	10	6	1	"Rab4"	"P20338"	9250	13770	200	3416	3570	472	13	3323	3323	3333	313	9	25	17	0	1128143	0.757	100000.000	100000.000	0.000	0.000	0.000	0.000	0.000	16.610	93	247	93	247	316	2384	100	573	"S199"
0	0	0	10	7	1	"STAT1 "	"P42224"	9750	13770	200	3568	3608	314	8	3618	3618	3686	1018	27	1	0	0	1140101	-0.077	100000.000	100000.000	0.000	0.000	0.000	0.000	0.000	16.610	-50	-10	-50	-10	316	2384	100	574	"S727"
0	0	0	10	8	1	"STAT1 "	"P42224"	10250	13770	200	3848	3865	595	15	3884	3884	3956	1049	26	0	0	0	1221402	-0.087	100000.000	100000.000	0.000	0.000	0.000	0.000	0.000	16.610	-36	-19	-36	-19	316	2384	100	575	"S727"
0	0	0	10	9	1	"STAT1 "	"P42224"	10750	13770	120	4129	4220	622	14	4183	4183	4228	700	16	4	2	0	506397	-0.011	100000.000	100000.000	0.000	0.000	0.000	0.000	0.000	16.610	-54	37	-54	37	120	820	100	576	"S727"
0	0	0	10	1	2	"STAT4 "	"Q14765"	6770	14460	160	6533	6477	938	14	4072	4072	4103	488	11	96	95	0	1347148	4.865	100000.000	100000.000	0.000	0.000	0.000	0.000	0.000	16.610	2461	2405	2461	2405	208	1512	100	577	"S722"
0	0	0	10	2	2	"STAT4 "	"Q14765"	7260	14460	160	5853	5789	554	9	3896	3896	3891	475	12	99	94	0	1204192	3.996	100000.000	100000.000	0.000	0.000	0.000	0.000	0.000	16.610	1957	1893	1957	1893	208	1512	100	578	"S722"
0	0	0	10	3	2	"STAT4 "	"Q14765"	7750	14440	140	4210	4227	452	10	3382	3382	3409	417	12	78	49	0	659386	1.962	100000.000	100000.000	0.000	0.000	0.000	0.000	0.000	16.610	828	845	828	845	156	1140	100	579	"S722"
0	0	0	10	4	2	"STMN1"	"P16949"	8250	14440	200	3150	3511	3563	101	3234	3234	3285	1029	31	1	1	0	1109502	0.220	100000.000	100000.000	0.000	0.000	0.000	0.000	0.000	16.610	-84	277	-84	277	316	2384	100	580	"S37"
0	0	0	10	5	2	"STMN1"	"P16949"	8750	14440	200	3188	3245	946	29	3318	3318	3700	4378	118	0	0	0	1025443	-0.104	100000.000	100000.000	0.000	0.000	0.000	0.000	0.000	16.610	-130	-73	-130	-73	316	2384	100	581	"S37"
0	0	0	10	6	2	"STMN1"	"P16949"	9250	14440	200	3424	3435	224	6	3480	3480	3534	511	14	1	0	0	1085392	-0.194	100000.000	100000.000	0.000	0.000	0.000	0.000	0.000	16.610	-56	-45	-56	-45	316	2384	100	582	"S37"
0	0	0	10	7	2	"ACC1"	"Q13085 "	9750	14440	200	3788	4177	2599	62	3698	3698	3750	544	14	17	9	0	1320031	0.785	100000.000	100000.000	0.000	0.000	0.000	0.000	0.000	16.610	90	479	90	479	316	2384	100	583	"S1263"
0	0	0	10	8	2	"ACC1"	"Q13085 "	10250	14440	200	4094	4250	656	15	3965	3965	4025	568	14	15	6	0	1342981	0.396	100000.000	100000.000	0.000	0.000	0.000	0.000	0.000	16.610	129	285	129	285	316	2384	100	584	"S1263"
0	0	0	10	9	2	"ACC1"	"Q13085 "	10750	14440	200	4196	4309	625	14	4106	4106	4145	502	12	17	9	0	1361780	0.327	100000.000	100000.000	0.000	0.000	0.000	0.000	0.000	16.610	90	203	90	203	316	2384	100	585	"S1263"
0	0	0	10	1	3	"TRAF6"	"Q9Y4K3"	6760	15060	200	3980	4088	850	20	3945	3945	3964	778	19	4	1	0	1291860	0.159	100000.000	100000.000	0.000	0.000	0.000	0.000	0.000	16.610	35	143	35	143	316	2384	100	586	"Y353"
0	0	0	10	2	3	"TRAF6"	"Q9Y4K3"	7260	15060	200	3720	3731	381	10	3738	3738	3725	494	13	6	0	0	1178941	0.012	100000.000	100000.000	0.000	0.000	0.000	0.000	0.000	16.610	-18	-7	-18	-7	316	2384	100	587	"Y353"
0	0	0	10	3	3	"TRAF6"	"Q9Y4K3"	7760	15060	200	3563	3589	513	14	3527	3527	3561	799	22	2	0	0	1134154	0.035	100000.000	100000.000	0.000	0.000	0.000	0.000	0.000	16.610	36	62	36	62	316	2384	100	588	"Y353"
0	0	0	10	4	3	"BLNK"	"Q8WV28"	8260	15060	200	3632	3982	2437	61	3589	3589	3619	459	12	14	8	0	1258387	0.791	100000.000	100000.000	0.000	0.000	0.000	0.000	0.000	16.610	43	393	43	393	316	2384	100	589	"Y72"
0	0	0	10	5	3	"BLNK"	"Q8WV28"	8760	15060	200	3749	3926	643	16	3648	3648	3694	543	14	13	9	0	1240501	0.427	100000.000	100000.000	0.000	0.000	0.000	0.000	0.000	16.610	101	278	101	278	316	2384	100	590	"Y72"
0	0	0	10	6	3	"BLNK"	"Q8WV28"	9260	15060	200	3847	4104	873	21	3739	3739	3780	466	12	15	13	0	1296971	0.695	100000.000	100000.000	0.000	0.000	0.000	0.000	0.000	16.610	108	365	108	365	316	2384	100	591	"Y72"
0	0	0	10	7	3	"CD19"	"P15391"	9760	15060	200	3825	3922	475	12	3798	3798	3845	546	14	11	3	0	1239231	0.141	100000.000	100000.000	0.000	0.000	0.000	0.000	0.000	16.610	27	124	27	124	316	2384	100	592	"Y531"
0	0	0	10	8	3	"CD19"	"P15391"	10260	15060	200	4072	4118	470	11	3924	3924	4068	1393	34	1	0	0	1301274	0.036	100000.000	100000.000	0.000	0.000	0.000	0.000	0.000	16.610	148	194	148	194	316	2384	100	593	"Y531"
0	0	0	10	9	3	"CD19"	"P15391"	10760	15060	200	4119	4216	576	13	4055	4055	4090	449	10	15	6	0	1332209	0.281	100000.000	100000.000	0.000	0.000	0.000	0.000	0.000	16.610	64	161	64	161	316	2384	100	594	"Y531"
0	0	0	10	1	4	"p300"	"Q09472"	6760	15700	200	4119	4112	316	7	4056	4056	4068	591	14	1	0	0	1299454	0.074	100000.000	100000.000	0.000	0.000	0.000	0.000	0.000	16.610	63	56	63	56	316	2384	100	595	"S2279"
0	0	0	10	2	4	"p300"	"Q09472"	7260	15700	200	3866	3879	581	14	3885	3885	3910	904	23	0	0	0	1225921	-0.034	100000.000	100000.000	0.000	0.000	0.000	0.000	0.000	16.610	-19	-6	-19	-6	316	2384	100	596	"S2279"
0	0	0	10	3	4	"p300"	"Q09472"	7760	15700	200	3778	3792	430	11	3743	3743	3757	420	11	12	1	0	1198121	0.083	100000.000	100000.000	0.000	0.000	0.000	0.000	0.000	16.610	35	49	35	49	316	2384	100	597	"S2279"
0	0	0	10	4	4	"fyn"	"P06241"	8260	15700	200	3658	3682	309	8	3666	3666	3724	734	19	1	0	0	1163523	-0.057	100000.000	100000.000	0.000	0.000	0.000	0.000	0.000	16.610	-8	16	-8	16	316	2384	100	598	"Y420"
0	0	0	10	5	4	"fyn"	"P06241"	8760	15700	200	3670	3706	298	8	3709	3709	3775	1186	31	0	0	0	1171128	-0.058	100000.000	100000.000	0.000	0.000	0.000	0.000	0.000	16.610	-39	-3	-39	-3	316	2384	100	599	"Y420"
0	0	0	10	6	4	"fyn"	"P06241"	9260	15700	200	3803	3906	1291	33	3768	3768	3856	763	19	2	0	0	1234304	0.066	100000.000	100000.000	0.000	0.000	0.000	0.000	0.000	16.610	35	138	35	138	316	2384	100	600	"Y420"
0	0	0	10	7	4	"HSP27"	"P04792"	9760	15700	200	3932	4011	396	9	3839	3839	4137	3704	89	0	0	0	1267546	-0.034	100000.000	100000.000	0.000	0.000	0.000	0.000	0.000	16.610	93	172	93	172	316	2384	100	601	"S78"
0	0	0	10	8	4	"HSP27"	"P04792"	10260	15700	200	4099	4214	506	12	4024	4024	4080	676	16	16	2	0	1331580	0.198	100000.000	100000.000	0.000	0.000	0.000	0.000	0.000	16.610	75	190	75	190	316	2384	100	602	"S78"
0	0	0	10	9	4	"HSP27"	"P04792"	10760	15700	200	4376	4577	1850	40	4145	4145	4205	651	15	24	3	0	1446292	0.571	100000.000	100000.000	0.000	0.000	0.000	0.000	0.000	16.610	231	432	231	432	316	2384	100	603	"S78"
0	0	0	10	1	5	"IL-8R B "	"P25025"	6760	16340	200	4109	4132	352	8	4103	4103	4108	476	11	5	0	0	1305789	0.050	100000.000	100000.000	0.000	0.000	0.000	0.000	0.000	16.610	6	29	6	29	316	2384	100	604	"S352"
0	0	0	10	2	5	"IL-8R B "	"P25025"	7260	16340	200	3924	3912	402	10	3882	3882	3855	473	12	8	1	0	1236342	0.121	100000.000	100000.000	0.000	0.000	0.000	0.000	0.000	16.610	42	30	42	30	316	2384	100	605	"S352"
0	0	0	10	3	5	"IL-8R B "	"P25025"	7760	16340	200	3856	3816	435	11	3817	3817	3855	850	22	0	0	0	1205771	-0.046	100000.000	100000.000	0.000	0.000	0.000	0.000	0.000	16.610	39	-1	39	-1	316	2384	100	606	"S352"
0	0	0	10	4	5	"IRF-3 "	"Q14653"	8260	16340	200	3830	3935	639	16	3765	3765	3861	942	24	4	1	0	1243395	0.079	100000.000	100000.000	0.000	0.000	0.000	0.000	0.000	16.610	65	170	65	170	316	2384	100	607	"S385"
0	0	0	10	5	5	"IRF-3 "	"Q14653"	8760	16340	200	3967	4052	529	13	3789	3789	3853	720	18	10	1	0	1280290	0.276	100000.000	100000.000	0.000	0.000	0.000	0.000	0.000	16.610	178	263	178	263	316	2384	100	608	"S385"
0	0	0	10	6	5	"IRF-3 "	"Q14653"	9260	16340	200	3998	4097	495	12	3876	3876	3932	520	13	17	3	0	1294681	0.317	100000.000	100000.000	0.000	0.000	0.000	0.000	0.000	16.610	122	221	122	221	316	2384	100	609	"S385"
0	0	0	10	7	5	"LSD1"	"O60341"	9760	16380	170	4301	4888	1176	24	3916	3916	3969	503	12	45	41	0	1016794	1.827	100000.000	100000.000	0.000	0.000	0.000	0.000	0.000	16.610	385	972	385	972	208	1660	100	610	"S131"
0	0	0	10	8	5	"LSD1"	"O60341"	10270	16350	190	4282	4677	1089	23	3994	3994	4062	697	17	36	26	0	1197196	0.882	100000.000	100000.000	0.000	0.000	0.000	0.000	0.000	16.610	288	683	288	683	256	2088	100	611	"S131"
0	0	0	10	9	5	"LSD1"	"O60341"	10760	16390	170	4832	5163	1283	24	4093	4093	4127	534	12	51	48	0	1073808	1.940	100000.000	100000.000	0.000	0.000	0.000	0.000	0.000	16.610	739	1070	739	1070	208	1660	100	612	"S131"
0	0	0	10	1	6	"MAPKAPK5"	"Q8IW41"	6760	17020	90	9331	9051	1133	12	4126	4126	4108	356	8	98	98	0	470649	13.885	100000.000	100000.000	0.000	0.000	0.000	0.000	0.000	16.610	5205	4925	5205	4925	52	420	100	613	"T182"
0	0	0	10	2	6	"MAPKAPK5"	"Q8IW41"	7260	17020	80	8915	8842	1106	12	4062	4062	4078	544	13	100	98	0	459778	8.757	100000.000	100000.000	0.000	0.000	0.000	0.000	0.000	16.610	4853	4780	4853	4780	52	340	100	614	"T182"
0	0	0	10	3	6	"MAPKAPK5"	"Q8IW41"	7760	17010	80	8543	8343	1801	21	4032	4032	4004	429	10	92	92	0	433820	10.114	100000.000	100000.000	0.000	0.000	0.000	0.000	0.000	16.610	4511	4311	4511	4311	52	340	100	615	"T182"
0	0	0	10	4	6	"P27kip1"	"P46527"	8250	17010	200	3919	3971	486	12	3898	3898	3955	706	17	3	1	0	1254855	0.023	100000.000	100000.000	0.000	0.000	0.000	0.000	0.000	16.610	21	73	21	73	316	2384	100	616	"T157"
0	0	0	10	5	6	"P27kip1"	"P46527"	8750	17010	90	3995	4014	206	5	3852	3852	3881	287	7	28	1	0	208719	0.463	100000.000	100000.000	0.000	0.000	0.000	0.000	0.000	16.610	143	162	143	162	52	420	100	617	"T157"
0	0	0	10	6	6	"P27kip1"	"P46527"	9250	17010	200	3876	3931	699	17	3828	3828	3870	505	13	5	1	0	1242206	0.121	100000.000	100000.000	0.000	0.000	0.000	0.000	0.000	16.610	48	103	48	103	316	2384	100	618	"T157"
0	0	0	10	7	6	"p67phox"	"P19878"	9750	17010	200	3668	3821	1073	28	3888	3888	3947	700	17	4	2	0	1207503	-0.180	100000.000	100000.000	0.000	0.000	0.000	0.000	0.000	16.610	-220	-67	-220	-67	316	2384	100	619	"T233"
0	0	0	10	8	6	"p67phox"	"P19878"	10250	17010	200	3728	3778	400	10	4021	4021	4050	643	15	1	0	0	1193868	-0.423	100000.000	100000.000	0.000	0.000	0.000	0.000	0.000	16.610	-293	-243	-293	-243	316	2384	100	620	"T233"
0	0	0	10	9	6	"p67phox"	"P19878"	10750	17010	200	3798	3844	528	13	4083	4083	4101	451	10	2	1	0	1214546	-0.570	100000.000	100000.000	0.000	0.000	0.000	0.000	0.000	16.610	-285	-239	-285	-239	316	2384	100	621	"T233"
-75	0	0	10	1	7	"empty"	"empty"	6760	17630	200	4183	4203	256	6	4211	4211	4222	514	12	1	0	0	1328151	-0.037	100000.000	100000.000	0.000	0.000	0.000	0.000	0.000	16.610	-28	-8	-28	-8	316	2384	100	622	"empty"
-75	0	0	10	2	7	"empty"	"empty"	7260	17630	200	4117	4072	420	10	4068	4068	4064	492	12	8	1	0	1286664	0.016	100000.000	100000.000	0.000	0.000	0.000	0.000	0.000	16.610	49	4	49	4	316	2384	100	623	"empty"
-75	0	0	10	3	7	"empty"	"empty"	7760	17630	200	3945	3958	588	14	3932	3932	3957	606	15	2	0	0	1250773	0.002	100000.000	100000.000	0.000	0.000	0.000	0.000	0.000	16.610	13	26	13	26	316	2384	100	624	"empty"
-75	0	0	10	4	7	"empty"	"empty"	8260	17630	200	3794	3824	459	12	3807	3807	3861	650	16	2	0	0	1208511	-0.057	100000.000	100000.000	0.000	0.000	0.000	0.000	0.000	16.610	-13	17	-13	17	316	2384	100	625	"empty"
-75	0	0	10	5	7	"empty"	"empty"	8760	17630	200	3683	3761	907	24	3756	3756	3813	676	17	0	0	0	1188534	-0.077	100000.000	100000.000	0.000	0.000	0.000	0.000	0.000	16.610	-73	5	-73	5	316	2384	100	626	"empty"
-75	0	0	10	6	7	"empty"	"empty"	9260	17630	200	3678	3765	656	17	3763	3763	3823	530	13	4	2	0	1189616	-0.109	100000.000	100000.000	0.000	0.000	0.000	0.000	0.000	16.610	-85	2	-85	2	316	2384	100	627	"empty"
-75	0	0	10	7	7	"empty"	"empty"	9760	17630	200	3786	3824	478	12	3794	3794	3857	593	15	2	0	0	1208303	-0.056	100000.000	100000.000	0.000	0.000	0.000	0.000	0.000	16.610	-8	30	-8	30	316	2384	100	628	"empty"
-75	0	0	10	8	7	"empty"	"empty"	10260	17630	200	3951	4026	666	16	3925	3925	3985	835	20	1	1	0	1272355	0.049	100000.000	100000.000	0.000	0.000	0.000	0.000	0.000	16.610	26	101	26	101	316	2384	100	629	"empty"
-75	0	0	10	9	7	"empty"	"empty"	10760	17630	200	4048	4068	729	17	3975	3975	3999	434	10	11	1	0	1285442	0.159	100000.000	100000.000	0.000	0.000	0.000	0.000	0.000	16.610	73	93	73	93	316	2384	100	630	"empty"
0	0	0	11	1	1	"Jak2 "	"O60674"	11230	13800	140	10597	10474	1295	12	4121	4121	4205	1185	28	98	98	0	1633940	5.290	100000.000	100000.000	0.000	0.000	0.000	0.000	0.000	16.610	6476	6353	6476	6353	156	1140	100	631	"Y221"
0	0	0	11	2	1	"Jak2 "	"O60674"	11730	13810	160	10032	9347	2485	26	4205	4205	4235	400	9	87	87	0	1944084	12.780	100000.000	100000.000	0.000	0.000	0.000	0.000	0.000	16.610	5827	5142	5827	5142	208	1512	100	632	"Y221"
0	0	0	11	3	1	"Jak2 "	"O60674"	12230	13790	150	10395	10632	1199	11	4253	4253	4286	499	11	100	100	0	1658602	12.717	100000.000	100000.000	0.000	0.000	0.000	0.000	0.000	16.610	6142	6379	6142	6379	156	1272	100	633	"Y221"
0	0	0	11	4	1	"K8"	"P05787"	12740	13780	200	4156	4218	617	14	4328	4328	4342	743	17	1	0	0	1332865	-0.167	100000.000	100000.000	0.000	0.000	0.000	0.000	0.000	16.610	-172	-110	-172	-110	316	2384	100	634	"S74"
0	0	0	11	5	1	"K8"	"P05787"	13240	13770	200	3543	3581	624	17	3523	3523	3711	975	26	1	0	0	1131499	-0.133	100000.000	100000.000	0.000	0.000	0.000	0.000	0.000	16.610	20	58	20	58	316	2384	100	635	"S74"
0	0	0	11	6	1	"K8"	"P05787"	13750	13760	200	3600	3660	840	22	3568	3568	4004	3128	78	0	0	0	1156580	-0.110	100000.000	100000.000	0.000	0.000	0.000	0.000	0.000	16.610	32	92	32	92	316	2384	100	636	"S74"
0	0	0	11	7	1	"Met "	"P08581"	14250	13760	200	3795	3870	602	15	3608	3608	3690	564	15	18	2	0	1222863	0.319	100000.000	100000.000	0.000	0.000	0.000	0.000	0.000	16.610	187	262	187	262	316	2384	100	637	"Y1234"
0	0	0	11	8	1	"Met "	"P08581"	14760	13750	200	3831	4504	3841	85	3643	3643	4536	4880	107	3	2	0	1423213	-0.007	100000.000	100000.000	0.000	0.000	0.000	0.000	0.000	16.610	188	861	188	861	316	2384	100	638	"Y1234"
0	0	0	11	9	1	"Met "	"P08581"	15260	13740	200	4244	4345	1207	27	4124	4124	4182	1067	25	2	1	0	1372997	0.153	100000.000	100000.000	0.000	0.000	0.000	0.000	0.000	16.610	120	221	120	221	316	2384	100	639	"Y1234"
0	0	0	11	1	2	"MSK2"	"O75676"	11230	14450	200	4325	4417	754	17	4147	4147	4172	314	7	30	6	0	1395646	0.780	100000.000	100000.000	0.000	0.000	0.000	0.000	0.000	16.610	178	270	178	270	316	2384	100	640	"S360"
0	0	0	11	2	2	"MSK2"	"O75676"	11730	14470	120	4543	4632	606	13	4251	4251	4366	1024	23	4	2	0	555806	0.260	100000.000	100000.000	0.000	0.000	0.000	0.000	0.000	16.610	292	381	292	381	120	820	100	641	"S360"
0	0	0	11	3	2	"MSK2"	"O75676"	12240	14440	120	4501	4534	243	5	4235	4235	4289	517	12	13	0	0	544037	0.474	100000.000	100000.000	0.000	0.000	0.000	0.000	0.000	16.610	266	299	266	299	120	820	100	642	"S360"
0	0	0	11	4	2	"NFkB-p100 "	"Q00653"	12740	14430	200	3778	3973	1298	32	4258	4258	4299	458	10	2	1	0	1255617	-0.712	100000.000	100000.000	0.000	0.000	0.000	0.000	0.000	16.610	-480	-285	-480	-285	316	2384	100	643	"S99"
0	0	0	11	5	2	"NFkB-p100 "	"Q00653"	13240	14430	200	3200	3372	701	20	3759	3759	4031	1595	39	0	0	0	1065666	-0.413	100000.000	100000.000	0.000	0.000	0.000	0.000	0.000	16.610	-559	-387	-559	-387	316	2384	100	644	"S99"
0	0	0	11	6	2	"NFkB-p100 "	"Q00653"	13750	14430	90	3153	3229	370	11	3423	3423	3540	951	26	3	0	0	167930	-0.327	100000.000	100000.000	0.000	0.000	0.000	0.000	0.000	16.610	-270	-194	-270	-194	52	420	100	645	"S99"
0	0	0	11	7	2	"PKACa "	"P17612"	14250	14410	200	3412	3526	627	17	3460	3460	3992	4285	107	0	0	0	1114209	-0.109	100000.000	100000.000	0.000	0.000	0.000	0.000	0.000	16.610	-48	66	-48	66	316	2384	100	646	"S10"
0	0	0	11	8	2	"PKACa "	"P17612"	14750	14410	200	3759	3756	724	19	3895	3895	4000	1710	42	0	0	0	1186747	-0.143	100000.000	100000.000	0.000	0.000	0.000	0.000	0.000	16.610	-136	-139	-136	-139	316	2384	100	647	"S10"
0	0	0	11	9	2	"PKACa "	"P17612"	15260	14400	200	4080	4179	1244	29	4138	4138	4213	872	20	2	1	0	1320458	-0.039	100000.000	100000.000	0.000	0.000	0.000	0.000	0.000	16.610	-58	41	-58	41	316	2384	100	648	"S10"
0	0	0	11	1	3	"p70S6K"	"P23443"	11230	15090	120	4322	4412	576	13	4140	4140	4172	455	10	18	4	0	529490	0.527	100000.000	100000.000	0.000	0.000	0.000	0.000	0.000	16.610	182	272	182	272	120	820	100	649	"S447"
0	0	0	11	2	3	"p70S6K"	"P23443"	11730	15070	200	4224	4287	562	13	4126	4126	4195	896	21	2	1	0	1354547	0.103	100000.000	100000.000	0.000	0.000	0.000	0.000	0.000	16.610	98	161	98	161	316	2384	100	650	"S447"
0	0	0	11	3	3	"p70S6K"	"P23443"	12230	15060	70	4469	4839	1404	29	4239	4239	4260	319	7	34	12	0	154836	1.815	100000.000	100000.000	0.000	0.000	0.000	0.000	0.000	16.610	230	600	230	600	32	236	100	651	"S447"
0	0	0	11	4	3	"PDK1"	"O15530"	12740	15070	90	10188	10243	684	6	4388	4388	4424	417	9	100	100	0	532658	13.954	100000.000	100000.000	0.000	0.000	0.000	0.000	0.000	16.610	5800	5855	5800	5855	52	420	100	652	"Y376"
0	0	0	11	5	3	"PDK1"	"O15530"	13220	15060	150	3852	5941	3134	52	3559	3559	3713	773	20	44	44	0	926855	2.882	100000.000	100000.000	0.000	0.000	0.000	0.000	0.000	16.610	293	2382	293	2382	156	1272	100	653	"Y376"
0	0	0	11	6	3	"PDK1"	"O15530"	13750	15060	150	5125	6017	2640	43	3505	3505	3662	1191	32	50	47	0	938624	1.977	100000.000	100000.000	0.000	0.000	0.000	0.000	0.000	16.610	1620	2512	1620	2512	156	1272	100	654	"Y376"
0	0	0	11	7	3	"Ripk1"	"Q13546"	14240	15050	200	3714	3863	1125	29	3709	3709	4380	4340	99	1	0	0	1220552	-0.119	100000.000	100000.000	0.000	0.000	0.000	0.000	0.000	16.610	5	154	5	154	316	2384	100	655	"Y694"
0	0	0	11	8	3	"Ripk1"	"Q13546"	14750	15040	200	4126	4197	482	11	4076	4076	4119	538	13	6	1	0	1326350	0.145	100000.000	100000.000	0.000	0.000	0.000	0.000	0.000	16.610	50	121	50	121	316	2384	100	656	"Y694"
0	0	0	11	9	3	"Ripk1"	"Q13546"	15260	15040	130	4274	4383	756	17	4072	4072	4159	720	17	6	2	0	525956	0.311	100000.000	100000.000	0.000	0.000	0.000	0.000	0.000	16.610	202	311	202	311	120	940	100	657	"Y694"
0	0	0	11	1	4	"SHC3"	"Q92529"	11240	15720	80	4896	4973	830	16	4076	4076	4123	678	16	65	5	0	258589	1.254	100000.000	100000.000	0.000	0.000	0.000	0.000	0.000	16.610	820	897	820	897	52	340	100	658	"Y341"
0	0	0	11	2	4	"SHC3"	"Q92529"	11750	15730	100	4621	4571	340	7	4104	4104	4177	755	18	21	0	0	365708	0.522	100000.000	100000.000	0.000	0.000	0.000	0.000	0.000	16.610	517	467	517	467	80	560	100	659	"Y341"
0	0	0	11	3	4	"SHC3"	"Q92529"	12220	15730	120	4569	4593	464	10	4185	4185	4265	707	16	25	0	0	551203	0.464	100000.000	100000.000	0.000	0.000	0.000	0.000	0.000	16.610	384	408	384	408	120	820	100	660	"Y341"
0	0	0	11	4	4	"Smad3 "	"P84022"	12730	15710	200	4264	4378	972	22	4282	4282	4328	620	14	4	1	0	1383290	0.081	100000.000	100000.000	0.000	0.000	0.000	0.000	0.000	16.610	-18	96	-18	96	316	2384	100	661	"S208"
0	0	0	11	5	4	"Smad3 "	"P84022"	13240	15710	200	3534	4403	5530	125	3606	3606	3762	958	25	5	3	0	1391252	0.669	100000.000	100000.000	0.000	0.000	0.000	0.000	0.000	16.610	-72	797	-72	797	316	2384	100	662	"S208"
0	0	0	11	6	4	"Smad3 "	"P84022"	13740	15710	200	3421	4727	5435	114	3559	3559	3876	2036	52	7	6	0	1493884	0.418	100000.000	100000.000	0.000	0.000	0.000	0.000	0.000	16.610	-138	1168	-138	1168	316	2384	100	663	"S208"
0	0	0	11	7	4	"TAK1 "	"O43318"	14240	15700	200	4038	4249	1236	29	4191	4191	4284	1029	24	3	2	0	1342567	-0.034	100000.000	100000.000	0.000	0.000	0.000	0.000	0.000	16.610	-153	58	-153	58	316	2384	100	664	"T187"
0	0	0	11	8	4	"TAK1 "	"O43318"	14740	15700	200	4145	4186	384	9	4087	4087	4144	696	16	2	1	0	1322840	0.060	100000.000	100000.000	0.000	0.000	0.000	0.000	0.000	16.610	58	99	58	99	316	2384	100	665	"T187"
0	0	0	11	9	4	"TAK1 "	"O43318"	15240	15700	200	3920	3920	285	7	3923	3923	3996	1015	25	0	0	0	1238826	-0.075	100000.000	100000.000	0.000	0.000	0.000	0.000	0.000	16.610	-3	-3	-3	-3	316	2384	100	666	"T187"
0	0	0	11	1	5	"ACC1"	"P68133"	11250	16370	160	4979	5209	1852	35	4135	4135	4212	758	17	60	8	0	1083479	1.315	100000.000	100000.000	0.000	0.000	0.000	0.000	0.000	16.610	844	1074	844	1074	208	1512	100	667	"Y93"
0	0	0	11	2	5	"ACC1"	"P68133"	11740	16380	160	5072	5117	612	11	4144	4144	4162	349	8	89	74	0	1064342	2.736	100000.000	100000.000	0.000	0.000	0.000	0.000	0.000	16.610	928	973	928	973	208	1512	100	668	"Y93"
0	0	0	11	3	5	"ACC1"	"P68133"	12240	16380	140	5271	5369	486	9	4218	4218	4301	723	16	94	10	0	837603	1.477	100000.000	100000.000	0.000	0.000	0.000	0.000	0.000	16.610	1053	1151	1053	1151	156	1140	100	669	"Y93"
0	0	0	11	4	5	"A-Raf"	"P10398"	12740	16360	200	4389	4493	909	20	4195	4195	4189	761	18	4	2	0	1419744	0.399	100000.000	100000.000	0.000	0.000	0.000	0.000	0.000	16.610	194	298	194	298	316	2384	100	670	"T20"
0	0	0	11	5	5	"A-Raf"	"P10398"	13240	16350	140	3989	4158	1756	42	3472	3472	3529	538	15	46	11	0	648717	1.169	100000.000	100000.000	0.000	0.000	0.000	0.000	0.000	16.610	517	686	517	686	156	1140	100	671	"T20"
0	0	0	11	6	5	"A-Raf"	"P10398"	13740	16360	200	3780	4443	2900	65	3444	3444	3753	2146	57	6	6	0	1403923	0.322	100000.000	100000.000	0.000	0.000	0.000	0.000	0.000	16.610	336	999	336	999	316	2384	100	672	"T20"
0	0	0	11	7	5	"BCAP"	"Q6ZUJ8"	14240	16360	200	4171	4259	603	14	4131	4131	4195	731	17	3	1	0	1345810	0.088	100000.000	100000.000	0.000	0.000	0.000	0.000	0.000	16.610	40	128	40	128	316	2384	100	673	"Y570"
0	0	0	11	8	5	"BCAP"	"Q6ZUJ8"	14740	16360	110	4361	4447	530	11	4035	4035	4089	544	13	22	5	0	355776	0.658	100000.000	100000.000	0.000	0.000	0.000	0.000	0.000	16.610	326	412	326	412	80	656	100	674	"Y570"
0	0	0	11	9	5	"BCAP"	"Q6ZUJ8"	15240	16350	200	3915	4034	1262	31	3889	3889	3948	766	19	2	0	0	1274890	0.112	100000.000	100000.000	0.000	0.000	0.000	0.000	0.000	16.610	26	145	26	145	316	2384	100	675	"Y570"
0	0	0	11	1	6	"Cofilin 1"	"P23528"	11240	17020	100	8097	7499	1797	23	4024	4024	4116	867	21	83	81	0	599954	3.902	100000.000	100000.000	0.000	0.000	0.000	0.000	0.000	16.610	4073	3475	4073	3475	80	560	100	676	"Y139"
0	0	0	11	2	6	"Cofilin 1"	"P23528"	11760	17010	90	8170	8767	5110	58	4147	4147	4265	894	20	98	94	0	455877	5.036	100000.000	100000.000	0.000	0.000	0.000	0.000	0.000	16.610	4023	4620	4023	4620	52	420	100	677	"Y139"
0	0	0	11	3	6	"Cofilin 1"	"P23528"	12240	17010	100	7921	7821	672	8	4123	4123	4309	1886	43	97	52	0	625653	1.862	100000.000	100000.000	0.000	0.000	0.000	0.000	0.000	16.610	3798	3698	3798	3698	80	560	100	678	"Y139"
0	0	0	11	4	6	"CTNNB1"	"P35222"	12740	17010	200	3458	3547	671	18	3624	3624	3812	807	21	2	0	0	1120833	-0.328	100000.000	100000.000	0.000	0.000	0.000	0.000	0.000	16.610	-166	-77	-166	-77	316	2384	100	679	"Y654"
0	0	0	11	5	6	"CTNNB1"	"P35222"	13240	17010	200	3441	3480	459	13	3398	3398	3483	665	19	1	1	0	1099771	-0.005	100000.000	100000.000	0.000	0.000	0.000	0.000	0.000	16.610	43	82	43	82	316	2384	100	680	"Y654"
0	0	0	11	6	6	"CTNNB1"	"P35222"	13760	17020	140	3541	4009	2335	58	3470	3470	3790	1884	49	5	3	0	625337	0.116	100000.000	100000.000	0.000	0.000	0.000	0.000	0.000	16.610	71	539	71	539	156	1140	100	681	"Y654"
0	0	0	11	7	6	"IFNGR1 "	"P15260"	14240	17010	200	3767	3819	570	14	3764	3764	3818	908	23	2	0	0	1206814	0.001	100000.000	100000.000	0.000	0.000	0.000	0.000	0.000	16.610	3	55	3	55	316	2384	100	682	"S495"
0	0	0	11	8	6	"IFNGR1 "	"P15260"	14750	17020	90	4694	4763	798	16	4030	4030	4072	377	9	78	32	0	247662	1.833	100000.000	100000.000	0.000	0.000	0.000	0.000	0.000	16.610	664	733	664	733	52	420	100	683	"S495"
0	0	0	11	9	6	"IFNGR1 "	"P15260"	15240	17010	200	3803	3888	451	11	3815	3815	3891	764	19	2	0	0	1228560	-0.004	100000.000	100000.000	0.000	0.000	0.000	0.000	0.000	16.610	-12	73	-12	73	316	2384	100	684	"S495"
-75	0	0	11	1	7	"empty"	"empty"	11220	17650	200	3878	3926	586	14	3907	3907	4023	1858	46	0	0	0	1240512	-0.052	100000.000	100000.000	0.000	0.000	0.000	0.000	0.000	16.610	-29	19	-29	19	316	2384	100	685	"empty"
-75	0	0	11	2	7	"empty"	"empty"	11720	17650	200	3859	3899	463	11	3864	3864	3937	1095	27	1	0	0	1232108	-0.035	100000.000	100000.000	0.000	0.000	0.000	0.000	0.000	16.610	-5	35	-5	35	316	2384	100	686	"empty"
-75	0	0	11	3	7	"empty"	"empty"	12220	17650	200	4220	4680	4595	98	4010	4010	4520	3903	86	1	1	0	1479008	0.041	100000.000	100000.000	0.000	0.000	0.000	0.000	0.000	16.610	210	670	210	670	316	2384	100	687	"empty"
-75	0	0	11	4	7	"empty"	"empty"	12720	17650	200	4157	4283	918	21	4126	4126	4589	3226	70	0	0	0	1353436	-0.095	100000.000	100000.000	0.000	0.000	0.000	0.000	0.000	16.610	31	157	31	157	316	2384	100	688	"empty"
-75	0	0	11	5	7	"empty"	"empty"	13220	17650	200	4613	4784	866	18	4083	4083	7198	9905	137	0	0	0	1511697	-0.244	100000.000	100000.000	0.000	0.000	0.000	0.000	0.000	16.610	530	701	530	701	316	2384	100	689	"empty"
-75	0	0	11	6	7	"empty"	"empty"	13720	17650	200	3520	4357	3635	83	3466	3466	3989	4177	104	5	4	0	1376745	0.088	100000.000	100000.000	0.000	0.000	0.000	0.000	0.000	16.610	54	891	54	891	316	2384	100	690	"empty"
0	0	0	11	7	7	"GLQAWPG-pS-AIPQFLG_GLQAWPGEAIPQFLG_60vs40"	"GLQAWPG-pS-AIPQFLG_GLQAWPGEAIPQFLG_60vs40"	14230	17650	90	8126	7936	1025	12	3345	3345	3439	724	21	98	96	0	412661	6.211	100000.000	100000.000	0.000	0.000	0.000	0.000	0.000	16.610	4781	4591	4781	4591	52	420	100	691	"GLQAWPG-pS-AIPQFLG_GLQAWPGEAIPQFLG_60vs40"
0	0	0	11	8	7	"GLQAWPG-pS-AIPQFLG_GLQAWPGEAIPQFLG_60vs40"	"GLQAWPG-pS-AIPQFLG_GLQAWPGEAIPQFLG_60vs40"	14740	17660	90	10002	9888	675	6	4120	4120	4178	651	15	100	100	0	514162	8.771	100000.000	100000.000	0.000	0.000	0.000	0.000	0.000	16.610	5882	5768	5882	5768	52	420	100	692	"GLQAWPG-pS-AIPQFLG_GLQAWPGEAIPQFLG_60vs40"
0	0	0	11	9	7	"GLQAWPG-pS-AIPQFLG_GLQAWPGEAIPQFLG_60vs40"	"GLQAWPG-pS-AIPQFLG_GLQAWPGEAIPQFLG_60vs40"	15230	17670	80	9497	9104	1293	14	3814	3814	3868	492	12	100	96	0	473418	10.642	100000.000	100000.000	0.000	0.000	0.000	0.000	0.000	16.610	5683	5290	5683	5290	52	340	100	693	"GLQAWPG-pS-AIPQFLG_GLQAWPGEAIPQFLG_60vs40"
0	0	0	12	1	1	"BLNK "	"Q8WV28"	15750	13810	120	5463	5393	985	18	4209	4209	4327	1040	24	60	4	0	647194	1.025	100000.000	100000.000	0.000	0.000	0.000	0.000	0.000	16.610	1254	1184	1254	1184	120	820	100	694	"Y178"
0	0	0	12	2	1	"BLNK "	"Q8WV28"	16240	13820	90	5703	5728	360	6	4009	4009	4104	683	16	100	84	0	297833	2.378	100000.000	100000.000	0.000	0.000	0.000	0.000	0.000	16.610	1694	1719	1694	1719	52	420	100	695	"Y178"
0	0	0	12	3	1	"BLNK "	"Q8WV28"	16740	13810	80	5389	5453	1565	28	3802	3802	4049	2457	60	7	1	0	283541	0.571	100000.000	100000.000	0.000	0.000	0.000	0.000	0.000	16.610	1587	1651	1587	1651	52	340	100	696	"Y178"
0	0	0	12	4	1	"Catalase"	"P04040"	17230	13810	70	5989	5883	627	10	3896	3896	3970	904	22	93	71	0	188265	2.116	100000.000	100000.000	0.000	0.000	0.000	0.000	0.000	16.610	2093	1987	2093	1987	32	236	100	697	"Y385"
0	0	0	12	5	1	"Catalase"	"P04040"	17740	13810	200	3965	4180	697	16	3899	3899	4085	2102	51	4	0	0	1320910	0.045	100000.000	100000.000	0.000	0.000	0.000	0.000	0.000	16.610	66	281	66	281	316	2384	100	698	"Y385"
0	0	0	12	6	1	"Catalase"	"P04040"	18260	13810	80	6403	6078	1055	17	3939	3939	3944	302	7	86	82	0	316076	7.066	100000.000	100000.000	0.000	0.000	0.000	0.000	0.000	16.610	2464	2139	2464	2139	52	340	100	699	"Y385"
0	0	0	12	7	1	"Cdc42"	"P60953"	18740	13810	100	4568	4444	416	9	3866	3866	3965	1328	33	2	0	0	355503	0.361	100000.000	100000.000	0.000	0.000	0.000	0.000	0.000	16.610	702	578	702	578	80	560	100	700	"Y64"
0	0	0	12	8	1	"Cdc42"	"P60953"	19250	13810	90	4706	4689	503	10	3720	3720	3769	588	15	86	21	0	243803	1.565	100000.000	100000.000	0.000	0.000	0.000	0.000	0.000	16.610	986	969	986	969	52	420	100	701	"Y64"
0	0	0	12	9	1	"Cdc42"	"P60953"	19750	13810	80	4522	4559	1013	22	3560	3560	3564	221	6	84	82	0	237062	4.502	100000.000	100000.000	0.000	0.000	0.000	0.000	0.000	16.610	962	999	962	999	52	340	100	702	"Y64"
0	0	0	12	1	2	"Flt3"	"P36888"	15740	14430	200	4246	4328	608	14	4128	4128	4196	778	18	4	1	0	1367766	0.170	100000.000	100000.000	0.000	0.000	0.000	0.000	0.000	16.610	118	200	118	200	316	2384	100	703	"Y842"
0	0	0	12	2	2	"Flt3"	"P36888"	16250	14440	100	4459	4438	328	7	4063	4063	4111	780	18	10	1	0	355035	0.419	100000.000	100000.000	0.000	0.000	0.000	0.000	0.000	16.610	396	375	396	375	80	560	100	704	"Y842"
0	0	0	12	3	2	"Flt3"	"P36888"	16740	14430	200	4183	4268	583	13	4056	4056	4123	710	17	5	0	0	1348568	0.204	100000.000	100000.000	0.000	0.000	0.000	0.000	0.000	16.610	127	212	127	212	316	2384	100	705	"Y842"
0	0	0	12	4	2	"gp130 "	"P40189"	17230	14420	70	4128	4129	290	7	3951	3951	3992	375	9	25	3	0	132120	0.365	100000.000	100000.000	0.000	0.000	0.000	0.000	0.000	16.610	177	178	177	178	32	236	100	706	"S782"
0	0	0	12	5	2	"gp130 "	"P40189"	17740	14430	200	4019	4083	632	15	3957	3957	4009	593	14	4	0	0	1290201	0.125	100000.000	100000.000	0.000	0.000	0.000	0.000	0.000	16.610	62	126	62	126	316	2384	100	707	"S782"
0	0	0	12	6	2	"gp130 "	"P40189"	18240	14430	200	3848	3905	642	16	4019	4019	4110	1030	25	1	0	0	1234053	-0.199	100000.000	100000.000	0.000	0.000	0.000	0.000	0.000	16.610	-171	-114	-171	-114	316	2384	100	708	"S782"
0	0	0	12	7	2	"HSP60"	"P10809"	18740	14430	200	3869	3990	1179	29	3883	3883	3980	920	23	1	1	0	1260903	0.011	100000.000	100000.000	0.000	0.000	0.000	0.000	0.000	16.610	-14	107	-14	107	316	2384	100	709	"S70"
0	0	0	12	8	2	"HSP60"	"P10809"	19240	14430	200	3813	3950	1407	35	3761	3761	3812	714	18	1	0	0	1248270	0.193	100000.000	100000.000	0.000	0.000	0.000	0.000	0.000	16.610	52	189	52	189	316	2384	100	710	"S70"
0	0	0	12	9	2	"HSP60"	"P10809"	19740	14430	200	3852	3847	278	7	3761	3761	3787	435	11	6	0	0	1215746	0.138	100000.000	100000.000	0.000	0.000	0.000	0.000	0.000	16.610	91	86	91	86	316	2384	100	711	"S70"
0	0	0	12	1	3	"IL7R "	"P16871"	15750	15080	110	5306	5371	391	7	3867	3867	3972	1266	31	76	2	0	429684	1.105	100000.000	100000.000	0.000	0.000	0.000	0.000	0.000	16.610	1439	1504	1439	1504	80	656	100	712	"Y449"
0	0	0	12	2	3	"IL7R "	"P16871"	16260	15100	110	5365	5359	282	5	3798	3798	3845	411	10	98	98	0	428715	3.684	100000.000	100000.000	0.000	0.000	0.000	0.000	0.000	16.610	1567	1561	1567	1561	80	656	100	713	"Y449"
0	0	0	12	3	3	"IL7R "	"P16871"	16750	15090	110	5307	5213	473	9	3827	3827	3895	772	19	92	37	0	417060	1.707	100000.000	100000.000	0.000	0.000	0.000	0.000	0.000	16.610	1480	1386	1480	1386	80	656	100	714	"Y449"
0	0	0	12	4	3	"IRAK4"	"P51617"	17250	15090	200	3714	3782	616	16	3826	3826	3900	936	24	1	0	0	1195041	-0.126	100000.000	100000.000	0.000	0.000	0.000	0.000	0.000	16.610	-112	-44	-112	-44	316	2384	100	715	"T345"
0	0	0	12	5	3	"IRAK4"	"P51617"	17750	15090	200	3776	3812	604	15	3944	3944	4016	906	22	0	0	0	1204705	-0.225	100000.000	100000.000	0.000	0.000	0.000	0.000	0.000	16.610	-168	-132	-168	-132	316	2384	100	716	"T345"
0	0	0	12	6	3	"IRAK4"	"P51617"	18250	15100	200	3805	3878	631	16	4016	4016	4049	587	14	2	1	0	1225515	-0.291	100000.000	100000.000	0.000	0.000	0.000	0.000	0.000	16.610	-211	-138	-211	-138	316	2384	100	717	"T345"
0	0	0	12	7	3	"LIMK1"	"P53667"	18750	15110	90	6360	6311	628	9	3907	3907	3928	434	11	98	98	0	328195	5.491	100000.000	100000.000	0.000	0.000	0.000	0.000	0.000	16.610	2453	2404	2453	2404	52	420	100	718	"T508"
0	0	0	12	8	3	"LIMK1"	"P53667"	19250	15110	100	5909	5899	1263	21	3830	3830	3857	403	10	92	88	0	471893	5.067	100000.000	100000.000	0.000	0.000	0.000	0.000	0.000	16.610	2079	2069	2079	2069	80	560	100	719	"T508"
0	0	0	12	9	3	"LIMK1"	"P53667"	19750	15100	90	5642	5623	357	6	3729	3729	3760	345	9	98	98	0	292421	5.400	100000.000	100000.000	0.000	0.000	0.000	0.000	0.000	16.610	1913	1894	1913	1894	52	420	100	720	"T508"
0	0	0	12	1	4	"p38-alpha "	"Q16539"	15760	15740	160	6277	6278	447	7	3804	3804	3870	941	24	98	95	0	1305869	2.559	100000.000	100000.000	0.000	0.000	0.000	0.000	0.000	16.610	2473	2474	2473	2474	208	1512	100	721	"T122"
0	0	0	12	2	4	"p38-alpha "	"Q16539"	16260	15750	170	6175	6405	1279	19	3817	3817	3866	568	14	99	98	0	1332165	4.470	100000.000	100000.000	0.000	0.000	0.000	0.000	0.000	16.610	2358	2588	2358	2588	208	1660	100	722	"T122"
0	0	0	12	3	4	"p38-alpha "	"Q16539"	16760	15740	170	6060	5999	528	8	3799	3799	3855	607	15	98	95	0	1247803	3.532	100000.000	100000.000	0.000	0.000	0.000	0.000	0.000	16.610	2261	2200	2261	2200	208	1660	100	723	"T122"
0	0	0	12	4	4	"MEK1 "	"Q02750"	17250	15740	200	3879	3997	1202	30	3868	3868	3945	727	18	2	1	0	1262956	0.072	100000.000	100000.000	0.000	0.000	0.000	0.000	0.000	16.610	11	129	11	129	316	2384	100	724	"S297"
0	0	0	12	5	4	"MEK1 "	"Q02750"	17750	15740	200	3960	3998	333	8	3815	3815	3882	977	25	1	0	0	1263525	0.119	100000.000	100000.000	0.000	0.000	0.000	0.000	0.000	16.610	145	183	145	183	316	2384	100	725	"S297"
0	0	0	12	6	4	"MEK1 "	"Q02750"	18250	15740	200	3996	3989	308	7	3887	3887	3962	970	24	0	0	0	1260568	0.028	100000.000	100000.000	0.000	0.000	0.000	0.000	0.000	16.610	109	102	109	102	316	2384	100	726	"S297"
0	0	0	12	7	4	"P27kip1"	"P46527"	18760	15750	110	4817	4819	222	4	4083	4083	4129	411	9	95	31	0	385522	1.679	100000.000	100000.000	0.000	0.000	0.000	0.000	0.000	16.610	734	736	734	736	80	656	100	727	"Y74"
0	0	0	12	8	4	"P27kip1"	"P46527"	19240	15750	100	4601	4787	893	18	3849	3849	3880	436	11	88	38	0	382996	2.080	100000.000	100000.000	0.000	0.000	0.000	0.000	0.000	16.610	752	938	752	938	80	560	100	728	"Y74"
0	0	0	12	9	4	"P27kip1"	"P46527"	19730	15750	200	3803	3960	920	23	3785	3785	3851	951	24	3	0	0	1251474	0.115	100000.000	100000.000	0.000	0.000	0.000	0.000	0.000	16.610	18	175	18	175	316	2384	100	729	"Y74"
0	0	0	12	1	5	"PPARG "	"P37231"	15730	16330	170	3962	4069	827	20	3836	3836	3906	648	16	5	3	0	846382	0.252	100000.000	100000.000	0.000	0.000	0.000	0.000	0.000	16.610	126	233	126	233	208	1660	100	730	"S112"
0	0	0	12	2	5	"PPARG "	"P37231"	16230	16330	200	3869	3934	624	15	3805	3805	3843	407	10	7	1	0	1243138	0.224	100000.000	100000.000	0.000	0.000	0.000	0.000	0.000	16.610	64	129	64	129	316	2384	100	731	"S112"
0	0	0	12	3	5	"PPARG "	"P37231"	16730	16340	200	3996	4321	2200	50	3842	3842	3893	699	17	5	4	0	1365313	0.612	100000.000	100000.000	0.000	0.000	0.000	0.000	0.000	16.610	154	479	154	479	316	2384	100	732	"S112"
0	0	0	12	4	5	"Pyk2 "	"Q14289"	17260	16370	160	11199	10272	2688	26	3922	3922	3978	697	17	88	87	0	2136631	9.030	100000.000	100000.000	0.000	0.000	0.000	0.000	0.000	16.610	7277	6350	7277	6350	208	1512	100	733	"S399"
0	0	0	12	5	5	"Pyk2 "	"Q14289"	17740	16380	200	10647	8200	3685	44	3802	3802	3908	1308	33	60	58	0	2591203	3.281	100000.000	100000.000	0.000	0.000	0.000	0.000	0.000	16.610	6845	4398	6845	4398	316	2384	100	734	"S399"
0	0	0	12	6	5	"Pyk2 "	"Q14289"	18240	16360	180	10865	9161	3473	37	3966	3966	4031	716	17	71	71	0	2345321	7.165	100000.000	100000.000	0.000	0.000	0.000	0.000	0.000	16.610	6899	5195	6899	5195	256	1924	100	735	"S399"
0	0	0	12	7	5	"STAT1 "	"P42224"	18730	16360	110	4376	4409	412	9	4019	4019	4059	498	12	21	1	0	352750	0.703	100000.000	100000.000	0.000	0.000	0.000	0.000	0.000	16.610	357	390	357	390	80	656	100	736	"S708"
0	0	0	12	8	5	"STAT1 "	"P42224"	19220	16350	200	4165	4271	1526	35	3879	3879	4003	1695	42	1	0	0	1349735	0.158	100000.000	100000.000	0.000	0.000	0.000	0.000	0.000	16.610	286	392	286	392	316	2384	100	737	"S708"
0	0	0	12	9	5	"STAT1 "	"P42224"	19720	16360	200	3947	3992	565	14	3737	3737	3810	1018	26	0	0	0	1261402	0.179	100000.000	100000.000	0.000	0.000	0.000	0.000	0.000	16.610	210	255	210	255	316	2384	100	738	"S708"
0	0	0	12	1	6	"STAT5B "	"P51692"	15750	16990	200	3866	3979	526	13	3778	3778	3841	949	24	6	0	0	1257288	0.145	100000.000	100000.000	0.000	0.000	0.000	0.000	0.000	16.610	88	201	88	201	316	2384	100	739	"S731"
0	0	0	12	2	6	"STAT5B "	"P51692"	16240	17000	200	3885	4066	1833	45	3830	3830	3926	1230	31	1	0	0	1285012	0.114	100000.000	100000.000	0.000	0.000	0.000	0.000	0.000	16.610	55	236	55	236	316	2384	100	740	"S731"
0	0	0	12	3	6	"STAT5B "	"P51692"	16750	17020	70	4951	4759	513	10	3875	3875	4031	1815	45	0	0	0	152292	0.401	100000.000	100000.000	0.000	0.000	0.000	0.000	0.000	16.610	1076	884	1076	884	32	236	100	741	"S731"
0	0	0	12	4	6	"Syk "	"P43405"	17250	17010	70	6090	5966	895	15	3919	3919	3946	246	6	96	96	0	190911	8.211	100000.000	100000.000	0.000	0.000	0.000	0.000	0.000	16.610	2171	2047	2171	2047	32	236	100	742	"Y348"
0	0	0	12	5	6	"Syk "	"P43405"	17740	17010	200	3747	4116	968	23	3843	3843	3891	681	17	14	13	0	1300753	0.330	100000.000	100000.000	0.000	0.000	0.000	0.000	0.000	16.610	-96	273	-96	273	316	2384	100	743	"Y348"
0	0	0	12	6	6	"Syk "	"P43405"	18240	17010	80	6328	5949	1024	17	3958	3958	3992	524	13	84	82	0	309344	3.735	100000.000	100000.000	0.000	0.000	0.000	0.000	0.000	16.610	2370	1991	2370	1991	52	340	100	744	"Y348"
0	0	0	12	7	6	"Calmodulin "	"P62158"	18750	17030	120	5145	5077	438	8	4114	4114	4209	1123	26	37	0	0	609248	0.773	100000.000	100000.000	0.000	0.000	0.000	0.000	0.000	16.610	1031	963	1031	963	120	820	100	745	"Y99"
0	0	0	12	8	6	"Calmodulin "	"P62158"	19230	17030	100	5131	5243	1378	26	3910	3910	4028	927	23	86	2	0	419417	1.311	100000.000	100000.000	0.000	0.000	0.000	0.000	0.000	16.610	1221	1333	1221	1333	80	560	100	746	"Y99"
0	0	0	12	9	6	"Calmodulin "	"P62158"	19750	17030	100	4753	4789	672	14	3731	3731	3797	455	11	87	63	0	383121	2.180	100000.000	100000.000	0.000	0.000	0.000	0.000	0.000	16.610	1022	1058	1022	1058	80	560	100	747	"Y99"
-75	0	0	12	1	7	"empty"	"empty"	15730	17640	200	3838	3915	766	19	3799	3799	3830	382	9	6	1	0	1237263	0.223	100000.000	100000.000	0.000	0.000	0.000	0.000	0.000	16.610	39	116	39	116	316	2384	100	748	"empty"
-75	0	0	12	2	7	"empty"	"empty"	16230	17640	200	3841	4009	1217	30	3831	3831	3883	682	17	4	2	0	1266825	0.185	100000.000	100000.000	0.000	0.000	0.000	0.000	0.000	16.610	10	178	10	178	316	2384	100	749	"empty"
-75	0	0	12	3	7	"empty"	"empty"	16730	17640	200	3926	3946	275	6	3872	3872	3923	840	21	1	0	0	1246995	0.027	100000.000	100000.000	0.000	0.000	0.000	0.000	0.000	16.610	54	74	54	74	316	2384	100	750	"empty"
-75	0	0	12	4	7	"empty"	"empty"	17230	17640	200	3826	3856	332	8	3859	3859	3937	928	23	1	0	0	1218437	-0.087	100000.000	100000.000	0.000	0.000	0.000	0.000	0.000	16.610	-33	-3	-33	-3	316	2384	100	751	"empty"
-75	0	0	12	5	7	"empty"	"empty"	17730	17640	200	3787	3849	756	19	3769	3769	3845	1058	27	2	1	0	1216333	0.004	100000.000	100000.000	0.000	0.000	0.000	0.000	0.000	16.610	18	80	18	80	316	2384	100	752	"empty"
-75	0	0	12	6	7	"empty"	"empty"	18230	17640	200	3821	3898	859	22	3826	3826	3861	674	17	2	1	0	1231681	0.055	100000.000	100000.000	0.000	0.000	0.000	0.000	0.000	16.610	-5	72	-5	72	316	2384	100	753	"empty"
0	0	0	12	7	7	"Control-Spot"	"Tau"	18740	17650	120	5907	5918	836	14	4055	4055	4160	1303	31	80	12	0	710135	1.349	100000.000	100000.000	0.000	0.000	0.000	0.000	0.000	16.610	1852	1863	1852	1863	120	820	100	754	"Control-Spot"
0	0	0	12	8	7	"Control-Spot"	"Tau"	19230	17660	130	5334	5347	810	15	3830	3830	3933	941	23	81	30	0	641616	1.503	100000.000	100000.000	0.000	0.000	0.000	0.000	0.000	16.610	1504	1517	1504	1517	120	940	100	755	"Control-Spot"
0	0	0	12	9	7	"Control-Spot"	"Tau"	19740	17660	120	5591	5484	695	12	3714	3714	3788	718	18	91	72	0	658071	2.362	100000.000	100000.000	0.000	0.000	0.000	0.000	0.000	16.610	1877	1770	1877	1770	120	820	100	756	"Control-Spot"
0	0	0	13	1	1	"Anxa1"	"P04083"	2210	18290	80	4768	5811	5413	93	3769	3769	3796	294	7	100	90	0	302173	6.854	100000.000	100000.000	0.000	0.000	0.000	0.000	0.000	16.610	999	2042	999	2042	52	340	100	757	"Y20"
0	0	0	13	2	1	"Anxa1"	"P04083"	2690	18290	100	4455	4489	643	14	3685	3685	3697	314	8	82	62	0	359111	2.522	100000.000	100000.000	0.000	0.000	0.000	0.000	0.000	16.610	770	804	770	804	80	560	100	758	"Y20"
0	0	0	13	3	1	"Anxa1"	"P04083"	3220	18300	80	4773	4821	678	14	3556	3556	3569	282	7	96	94	0	250702	4.440	100000.000	100000.000	0.000	0.000	0.000	0.000	0.000	16.610	1217	1265	1217	1265	52	340	100	759	"Y20"
0	0	0	13	4	1	"Bax"	"Q07812"	3710	18290	200	3714	3732	331	8	3637	3637	3662	308	8	19	2	0	1179161	0.227	100000.000	100000.000	0.000	0.000	0.000	0.000	0.000	16.610	77	95	77	95	316	2384	100	760	"S184"
0	0	0	13	5	1	"Bax"	"Q07812"	4210	18290	200	3871	3905	394	10	3869	3869	3915	1004	25	1	0	0	1234100	-0.010	100000.000	100000.000	0.000	0.000	0.000	0.000	0.000	16.610	2	36	2	36	316	2384	100	761	"S184"
0	0	0	13	6	1	"Bax"	"Q07812"	4710	18290	200	4027	4037	301	7	4054	4054	4049	615	15	0	0	0	1275702	-0.020	100000.000	100000.000	0.000	0.000	0.000	0.000	0.000	16.610	-27	-17	-27	-17	316	2384	100	762	"S184"
0	0	0	13	7	1	"CHOP"	"P35638"	5220	18290	200	4268	4293	380	8	4191	4191	4193	340	8	17	6	0	1356536	0.294	100000.000	100000.000	0.000	0.000	0.000	0.000	0.000	16.610	77	102	77	102	316	2384	100	763	"S79"
0	0	0	13	8	1	"CHOP"	"P35638"	5720	18290	70	4875	4818	309	6	4316	4316	4368	476	10	68	3	0	154187	0.945	100000.000	100000.000	0.000	0.000	0.000	0.000	0.000	16.610	559	502	559	502	32	236	100	764	"S79"
0	0	0	13	9	1	"CHOP"	"P35638"	6230	18290	70	4928	4857	278	5	4285	4285	4286	238	5	84	68	0	155434	2.399	100000.000	100000.000	0.000	0.000	0.000	0.000	0.000	16.610	643	572	643	572	32	236	100	765	"S79"
0	0	0	13	1	2	"Crk "	"P46108"	2180	18950	200	3873	3968	558	14	3794	3794	3893	2049	52	0	0	0	1253975	0.037	100000.000	100000.000	0.000	0.000	0.000	0.000	0.000	16.610	79	174	79	174	316	2384	100	766	"Y221"
0	0	0	13	2	2	"Crk "	"P46108"	2690	18950	130	3735	4130	1018	24	3660	3660	3722	666	17	31	19	0	495583	0.613	100000.000	100000.000	0.000	0.000	0.000	0.000	0.000	16.610	75	470	75	470	120	940	100	767	"Y221"
0	0	0	13	3	2	"Crk "	"P46108"	3230	18940	70	5015	4994	388	7	3602	3602	3568	220	6	100	100	0	159802	6.482	100000.000	100000.000	0.000	0.000	0.000	0.000	0.000	16.610	1413	1392	1413	1392	32	236	100	768	"Y221"
0	0	0	13	4	2	"EEA1"	"Q15075"	3730	18940	70	4639	4652	386	8	3820	3820	3861	449	11	75	46	0	148873	1.762	100000.000	100000.000	0.000	0.000	0.000	0.000	0.000	16.610	819	832	819	832	32	236	100	769	"T431"
0	0	0	13	5	2	"EEA1"	"Q15075"	4230	18920	110	4247	4247	526	12	3936	3936	3912	333	8	46	28	0	339773	1.006	100000.000	100000.000	0.000	0.000	0.000	0.000	0.000	16.610	311	311	311	311	80	656	100	770	"T431"
0	0	0	13	6	2	"EEA1"	"Q15075"	4720	18930	80	4488	4520	454	10	4071	4071	4068	293	7	61	34	0	235020	1.543	100000.000	100000.000	0.000	0.000	0.000	0.000	0.000	16.610	417	449	417	449	52	340	100	771	"T431"
0	0	0	13	7	2	"IKK-alpha "	"O15111"	5220	18930	90	5896	5769	579	10	4180	4180	4214	374	8	96	86	0	300002	4.158	100000.000	100000.000	0.000	0.000	0.000	0.000	0.000	16.610	1716	1589	1716	1589	52	420	100	772	"T23"
0	0	0	13	8	2	"IKK-alpha "	"O15111"	5730	18930	90	6165	6154	405	6	4263	4263	4283	417	9	98	96	0	319988	4.487	100000.000	100000.000	0.000	0.000	0.000	0.000	0.000	16.610	1902	1891	1902	1891	52	420	100	773	"T23"
0	0	0	13	9	2	"IKK-alpha "	"O15111"	6230	18930	90	6061	5906	753	12	4280	4280	4317	384	8	88	86	0	307122	4.138	100000.000	100000.000	0.000	0.000	0.000	0.000	0.000	16.610	1781	1626	1781	1626	52	420	100	774	"T23"
0	0	0	13	1	3	"Jak2 "	"O60674"	2220	19570	200	3861	3904	465	11	3807	3807	3891	1489	38	0	0	0	1233673	0.009	100000.000	100000.000	0.000	0.000	0.000	0.000	0.000	16.610	54	97	54	97	316	2384	100	775	"Y1007"
0	0	0	13	2	3	"Jak2 "	"O60674"	2720	19570	200	3664	3710	322	8	3694	3694	3714	315	8	12	1	0	1172293	-0.013	100000.000	100000.000	0.000	0.000	0.000	0.000	0.000	16.610	-30	16	-30	16	316	2384	100	776	"Y1007"
0	0	0	13	3	3	"Jak2 "	"O60674"	3220	19570	200	3871	3860	227	5	3783	3783	3809	588	15	1	0	0	1219767	0.087	100000.000	100000.000	0.000	0.000	0.000	0.000	0.000	16.610	88	77	88	77	316	2384	100	777	"Y1007"
0	0	0	13	4	3	"Keap1"	"Q14145"	3730	19570	200	3999	4014	282	7	3879	3879	3906	300	7	25	4	0	1268443	0.360	100000.000	100000.000	0.000	0.000	0.000	0.000	0.000	16.610	120	135	120	135	316	2384	100	778	"Y141"
0	0	0	13	5	3	"Keap1"	"Q14145"	4230	19570	200	4193	4167	394	9	4066	4066	4063	458	11	13	1	0	1316648	0.227	100000.000	100000.000	0.000	0.000	0.000	0.000	0.000	16.610	127	101	127	101	316	2384	100	779	"Y141"
0	0	0	13	6	3	"Keap1"	"Q14145"	4730	19570	200	4240	5654	8336	147	4107	4107	4116	350	8	24	8	1	1786609	4.394	100000.000	100000.000	0.000	0.000	0.000	0.000	0.000	16.610	133	1547	133	1547	316	2384	100	780	"Y141"
0	0	0	13	7	3	"MK2"	"P16389"	5230	19570	80	5186	5157	449	8	4130	4130	4120	289	7	92	90	0	268179	3.588	100000.000	100000.000	0.000	0.000	0.000	0.000	0.000	16.610	1056	1027	1056	1027	52	340	100	781	"Y132"
0	0	0	13	8	3	"MK2"	"P16389"	5740	19570	80	5412	5367	401	7	4222	4222	4227	239	5	100	94	0	279058	4.770	100000.000	100000.000	0.000	0.000	0.000	0.000	0.000	16.610	1190	1145	1190	1145	52	340	100	782	"Y132"
0	0	0	13	9	3	"MK2"	"P16389"	6240	19560	200	4349	4460	454	10	4352	4352	4378	382	8	13	10	0	1409309	0.215	100000.000	100000.000	0.000	0.000	0.000	0.000	0.000	16.610	-3	108	-3	108	316	2384	100	783	"Y132"
0	0	0	13	1	4	"MyD88"	"Q99836"	2220	20220	140	4490	4513	390	8	3934	3934	3957	358	9	74	28	0	704044	1.553	100000.000	100000.000	0.000	0.000	0.000	0.000	0.000	16.610	556	579	556	579	156	1140	100	784	"Y257"
0	0	0	13	2	4	"MyD88"	"Q99836"	2730	20220	170	4800	4822	398	8	3865	3865	3875	254	6	96	89	0	1003006	3.728	100000.000	100000.000	0.000	0.000	0.000	0.000	0.000	16.610	935	957	935	957	208	1660	100	785	"Y257"
0	0	0	13	3	4	"MyD88"	"Q99836"	3230	20220	160	5007	4988	370	7	3851	3851	3905	919	23	75	3	0	1037436	1.178	100000.000	100000.000	0.000	0.000	0.000	0.000	0.000	16.610	1156	1137	1156	1137	208	1512	100	786	"Y257"
0	0	0	13	4	4	"NFkB-p105 "	"P19838"	3720	20210	200	3900	3929	300	7	3980	3980	4016	593	14	1	0	0	1241545	-0.147	100000.000	100000.000	0.000	0.000	0.000	0.000	0.000	16.610	-80	-51	-80	-51	316	2384	100	787	"S337"
0	0	0	13	5	4	"NFkB-p105 "	"P19838"	4220	20210	200	4035	4039	288	7	4074	4074	4094	401	9	6	0	0	1276216	-0.137	100000.000	100000.000	0.000	0.000	0.000	0.000	0.000	16.610	-39	-35	-39	-35	316	2384	100	788	"S337"
0	0	0	13	6	4	"NFkB-p105 "	"P19838"	4720	20210	200	3982	3968	321	8	4050	4050	4065	420	10	3	0	0	1253821	-0.231	100000.000	100000.000	0.000	0.000	0.000	0.000	0.000	16.610	-68	-82	-68	-82	316	2384	100	789	"S337"
0	0	0	13	7	4	"PKACa "	"P17612"	5220	20190	140	4301	4294	307	7	3999	3999	4001	253	6	53	16	0	669935	1.158	100000.000	100000.000	0.000	0.000	0.000	0.000	0.000	16.610	302	295	302	295	156	1140	100	790	"S338"
0	0	0	13	8	4	"PKACa "	"P17612"	5740	20220	120	4923	4952	335	6	4183	4183	4184	232	5	96	83	0	594235	3.310	100000.000	100000.000	0.000	0.000	0.000	0.000	0.000	16.610	740	769	740	769	120	820	100	791	"S338"
0	0	0	13	9	4	"PKACa "	"P17612"	6220	20220	140	5227	5256	478	9	4335	4335	4360	331	7	92	75	0	819959	2.707	100000.000	100000.000	0.000	0.000	0.000	0.000	0.000	16.610	892	921	892	921	156	1140	100	792	"S338"
0	0	0	13	1	5	"PDK1"	"O15530"	2230	20860	110	9968	9951	703	7	3985	3985	4010	362	9	100	100	0	796059	16.412	100000.000	100000.000	0.000	0.000	0.000	0.000	0.000	16.610	5983	5966	5983	5966	80	656	100	793	"Y373"
0	0	0	13	2	5	"PDK1"	"O15530"	2730	20860	120	10179	9750	1490	15	3977	3977	4002	321	8	98	96	0	1169996	17.907	100000.000	100000.000	0.000	0.000	0.000	0.000	0.000	16.610	6202	5773	6202	5773	120	820	100	794	"Y373"
0	0	0	13	3	5	"PDK1"	"O15530"	3230	20860	120	10336	9574	2202	22	3918	3918	3966	568	14	90	90	0	1148867	9.873	100000.000	100000.000	0.000	0.000	0.000	0.000	0.000	16.610	6418	5656	6418	5656	120	820	100	795	"Y373"
0	0	0	13	4	5	"Ripk1"	"Q13546"	3730	20860	70	5119	5053	609	12	3991	3991	4035	381	9	87	71	0	161702	2.672	100000.000	100000.000	0.000	0.000	0.000	0.000	0.000	16.610	1128	1062	1128	1062	32	236	100	796	"Y424"
0	0	0	13	5	5	"Ripk1"	"Q13546"	4220	20850	200	4139	4223	492	11	4091	4091	4080	291	7	24	11	0	1334478	0.491	100000.000	100000.000	0.000	0.000	0.000	0.000	0.000	16.610	48	132	48	132	316	2384	100	797	"Y424"
0	0	0	13	6	5	"Ripk1"	"Q13546"	4720	20850	200	4041	4149	511	12	4004	4004	3989	307	7	17	10	0	1311015	0.521	100000.000	100000.000	0.000	0.000	0.000	0.000	0.000	16.610	37	145	37	145	316	2384	100	798	"Y424"
0	0	0	13	7	5	"Smad1 "	"Q15797"	5220	20840	200	4070	4196	655	15	4084	4084	4102	353	8	10	5	0	1325794	0.266	100000.000	100000.000	0.000	0.000	0.000	0.000	0.000	16.610	-14	112	-14	112	316	2384	100	799	"S463"
0	0	0	13	8	5	"Smad1 "	"Q15797"	5720	20840	200	4299	4362	860	19	4308	4308	4353	1027	23	0	0	0	1378520	0.009	100000.000	100000.000	0.000	0.000	0.000	0.000	0.000	16.610	-9	54	-9	54	316	2384	100	800	"S463"
0	0	0	13	9	5	"Smad1 "	"Q15797"	6220	20840	200	4303	4314	200	4	4323	4323	4338	289	6	6	0	0	1363151	-0.083	100000.000	100000.000	0.000	0.000	0.000	0.000	0.000	16.610	-20	-9	-20	-9	316	2384	100	801	"S463"
0	0	0	13	1	6	"TAB1"	"Q15750"	2200	21510	200	4439	5060	1251	24	4034	4034	4062	287	7	55	44	0	1599040	3.477	100000.000	100000.000	0.000	0.000	0.000	0.000	0.000	16.610	405	1026	405	1026	316	2384	100	802	"S438"
0	0	0	13	2	6	"TAB1"	"Q15750"	2700	21510	90	6612	6641	843	12	4072	4072	4219	614	14	98	92	0	345346	3.945	100000.000	100000.000	0.000	0.000	0.000	0.000	0.000	16.610	2540	2569	2540	2569	52	420	100	803	"S438"
0	0	0	13	3	6	"TAB1"	"Q15750"	3220	21510	120	6382	6209	1023	16	3999	3999	4027	281	6	95	90	0	745022	7.765	100000.000	100000.000	0.000	0.000	0.000	0.000	0.000	16.610	2383	2210	2383	2210	120	820	100	804	"S438"
0	0	0	13	4	6	"Tgfbr2"	"P37173"	3710	21500	200	3785	3824	446	11	3943	3943	3986	409	10	8	2	0	1208324	-0.396	100000.000	100000.000	0.000	0.000	0.000	0.000	0.000	16.610	-158	-119	-158	-119	316	2384	100	805	"Y259"
0	0	0	13	5	6	"Tgfbr2"	"P37173"	4200	21490	200	3799	3826	579	15	3909	3909	3919	334	8	6	0	0	1208919	-0.278	100000.000	100000.000	0.000	0.000	0.000	0.000	0.000	16.610	-110	-83	-110	-83	316	2384	100	806	"Y259"
0	0	0	13	6	6	"Tgfbr2"	"P37173"	4700	21490	200	3787	3809	321	8	3929	3929	4120	3056	74	0	0	0	1203632	-0.102	100000.000	100000.000	0.000	0.000	0.000	0.000	0.000	16.610	-142	-120	-142	-120	316	2384	100	807	"Y259"
0	0	0	13	7	6	"XIAP "	"P98170"	5230	21490	120	7944	10073	6213	61	4108	4108	4108	279	6	59	55	0	1208788	21.380	100000.000	100000.000	0.000	0.000	0.000	0.000	0.000	16.610	3836	5965	3836	5965	120	820	100	808	"S87"
0	0	0	13	8	6	"XIAP "	"P98170"	5720	21490	90	18288	17873	1875	10	4403	4403	4502	1151	25	100	100	0	929393	11.617	100000.000	100000.000	0.000	0.000	0.000	0.000	0.000	16.610	13885	13470	13885	13470	52	420	100	809	"S87"
0	0	0	13	9	6	"XIAP "	"P98170"	6190	21480	90	18856	18388	2035	11	4231	4231	4262	341	8	100	100	0	956187	41.425	100000.000	100000.000	0.000	0.000	0.000	0.000	0.000	16.610	14625	14157	14625	14157	52	420	100	810	"S87"
-75	0	0	13	1	7	"empty"	"empty"	2210	22130	200	4276	4332	418	9	4282	4282	4291	356	8	11	1	0	1368834	0.115	100000.000	100000.000	0.000	0.000	0.000	0.000	0.000	16.610	-6	50	-6	50	316	2384	100	811	"empty"
-75	0	0	13	2	7	"empty"	"empty"	2710	22130	200	4113	4167	709	17	4114	4114	4156	353	8	6	0	0	1316820	0.031	100000.000	100000.000	0.000	0.000	0.000	0.000	0.000	16.610	-1	53	-1	53	316	2384	100	812	"empty"
-75	0	0	13	3	7	"empty"	"empty"	3210	22130	200	3986	4016	238	5	3982	3982	3996	298	7	10	2	0	1269080	0.067	100000.000	100000.000	0.000	0.000	0.000	0.000	0.000	16.610	4	34	4	34	316	2384	100	813	"empty"
-75	0	0	13	4	7	"empty"	"empty"	3710	22130	200	3877	3887	251	6	3892	3892	3915	296	7	8	1	0	1228176	-0.095	100000.000	100000.000	0.000	0.000	0.000	0.000	0.000	16.610	-15	-5	-15	-5	316	2384	100	814	"empty"
-75	0	0	13	5	7	"empty"	"empty"	4210	22130	200	3947	4006	1055	26	3918	3918	3924	350	8	12	2	0	1266005	0.234	100000.000	100000.000	0.000	0.000	0.000	0.000	0.000	16.610	29	88	29	88	316	2384	100	815	"empty"
-75	0	0	13	6	7	"empty"	"empty"	4710	22130	200	3944	3916	270	6	3961	3961	3964	330	8	6	0	0	1237357	-0.145	100000.000	100000.000	0.000	0.000	0.000	0.000	0.000	16.610	-17	-45	-17	-45	316	2384	100	816	"empty"
-75	0	0	13	7	7	"empty"	"empty"	5210	22130	200	3969	3964	231	5	4076	4076	4196	2617	62	0	0	0	1252474	-0.089	100000.000	100000.000	0.000	0.000	0.000	0.000	0.000	16.610	-107	-112	-107	-112	316	2384	100	817	"empty"
-75	0	0	13	8	7	"empty"	"empty"	5710	22130	200	4273	4270	232	5	4228	4228	4233	242	5	16	2	0	1349414	0.153	100000.000	100000.000	0.000	0.000	0.000	0.000	0.000	16.610	45	42	45	42	316	2384	100	818	"empty"
-75	0	0	13	9	7	"empty"	"empty"	6210	22130	200	4247	4270	237	5	4230	4230	4248	349	8	5	1	0	1349323	0.063	100000.000	100000.000	0.000	0.000	0.000	0.000	0.000	16.610	17	40	17	40	316	2384	100	819	"empty"
0	0	0	14	1	1	"PTEN"	"P60484"	6730	18280	70	5620	5473	481	8	4158	4158	4132	310	7	96	84	0	175139	4.326	100000.000	100000.000	0.000	0.000	0.000	0.000	0.000	16.610	1462	1315	1462	1315	32	236	100	820	"T382/3/5"
0	0	0	14	2	1	"PTEN"	"P60484"	7240	18280	70	5301	5387	409	7	4077	4077	4042	387	9	100	90	0	172389	3.475	100000.000	100000.000	0.000	0.000	0.000	0.000	0.000	16.610	1224	1310	1224	1310	32	236	100	821	"T382/3/5"
0	0	0	14	3	1	"PTEN"	"P60484"	7740	18280	70	5610	5516	584	10	4048	4048	4048	534	13	96	62	0	176523	2.749	100000.000	100000.000	0.000	0.000	0.000	0.000	0.000	16.610	1562	1468	1562	1468	32	236	100	822	"T382/3/5"
0	0	0	14	4	1	"Rab5A"	"P20339"	8230	18280	200	3782	3906	921	23	3879	3879	3931	914	23	1	1	0	1234303	-0.027	100000.000	100000.000	0.000	0.000	0.000	0.000	0.000	16.610	-97	27	-97	27	316	2384	100	823	"S123"
0	0	0	14	5	1	"Rab5A"	"P20339"	8730	18280	200	3697	3720	316	8	3791	3791	3871	1109	28	0	0	0	1175367	-0.136	100000.000	100000.000	0.000	0.000	0.000	0.000	0.000	16.610	-94	-71	-94	-71	316	2384	100	824	"S123"
0	0	0	14	6	1	"Rab5A"	"P20339"	9230	18280	200	3757	4060	3548	87	3791	3791	3848	603	15	3	1	0	1282892	0.352	100000.000	100000.000	0.000	0.000	0.000	0.000	0.000	16.610	-34	269	-34	269	316	2384	100	825	"S123"
0	0	0	14	7	1	"STAT1 "	"P42224"	9730	18280	200	3911	3944	272	6	3843	3843	3911	690	17	3	0	0	1246289	0.048	100000.000	100000.000	0.000	0.000	0.000	0.000	0.000	16.610	68	101	68	101	316	2384	100	826	"Y701"
0	0	0	14	8	1	"STAT1 "	"P42224"	10230	18280	200	3975	4017	839	20	3877	3877	3929	902	22	1	1	0	1269529	0.098	100000.000	100000.000	0.000	0.000	0.000	0.000	0.000	16.610	98	140	98	140	316	2384	100	827	"Y701"
0	0	0	14	9	1	"STAT1 "	"P42224"	10730	18280	200	3782	4018	2064	51	3776	3776	3858	1939	50	2	1	0	1269536	0.083	100000.000	100000.000	0.000	0.000	0.000	0.000	0.000	16.610	6	242	6	242	316	2384	100	828	"Y701"
0	0	0	14	1	2	"STAT5B "	"P51692"	6730	18890	200	4182	4218	1413	33	4246	4246	4274	1208	28	0	0	0	1332928	-0.046	100000.000	100000.000	0.000	0.000	0.000	0.000	0.000	16.610	-64	-28	-64	-28	316	2384	100	829	"Y699"
0	0	0	14	2	2	"STAT5B "	"P51692"	7230	18890	200	3915	3949	415	10	4126	4126	4117	662	16	0	0	0	1247840	-0.254	100000.000	100000.000	0.000	0.000	0.000	0.000	0.000	16.610	-211	-177	-211	-177	316	2384	100	830	"Y699"
0	0	0	14	3	2	"STAT5B "	"P51692"	7730	18890	200	3845	3896	536	13	3951	3951	3980	627	15	1	0	0	1231279	-0.134	100000.000	100000.000	0.000	0.000	0.000	0.000	0.000	16.610	-106	-55	-106	-55	316	2384	100	831	"Y699"
0	0	0	14	4	2	"Syk "	"P43405"	8240	18910	140	4043	5785	3390	58	3887	3887	3922	481	12	32	26	0	902534	3.873	100000.000	100000.000	0.000	0.000	0.000	0.000	0.000	16.610	156	1898	156	1898	156	1140	100	832	"Y352"
0	0	0	14	5	2	"Syk "	"P43405"	8730	18910	130	4022	6147	3670	59	3856	3856	3910	482	12	32	30	0	737582	4.641	100000.000	100000.000	0.000	0.000	0.000	0.000	0.000	16.610	166	2291	166	2291	120	940	100	833	"Y352"
0	0	0	14	6	2	"Syk "	"P43405"	9250	18920	130	4101	6797	4272	62	3944	3944	3979	687	17	36	35	0	815646	4.102	100000.000	100000.000	0.000	0.000	0.000	0.000	0.000	16.610	157	2853	157	2853	120	940	100	834	"Y352"
0	0	0	14	7	2	"ACC1"	"Q13085"	9730	18900	110	4334	4372	493	11	3954	3954	4090	1466	35	3	0	0	349759	0.192	100000.000	100000.000	0.000	0.000	0.000	0.000	0.000	16.610	380	418	380	418	80	656	100	835	"S80"
0	0	0	14	8	2	"ACC1"	"Q13085"	10220	18900	200	3909	3988	670	16	3913	3913	3968	636	16	5	2	0	1260336	0.031	100000.000	100000.000	0.000	0.000	0.000	0.000	0.000	16.610	-4	75	-4	75	316	2384	100	836	"S80"
0	0	0	14	9	2	"ACC1"	"Q13085"	10720	18900	200	3722	3733	317	8	3794	3794	3852	742	19	1	0	0	1179565	-0.160	100000.000	100000.000	0.000	0.000	0.000	0.000	0.000	16.610	-72	-61	-72	-61	316	2384	100	837	"S80"
0	0	0	14	1	3	"TrKA"	"P04629"	6750	19560	120	7041	6670	1060	15	4268	4268	4259	307	7	89	88	0	800445	7.853	100000.000	100000.000	0.000	0.000	0.000	0.000	0.000	16.610	2773	2402	2773	2402	120	820	100	838	"Y680"
0	0	0	14	2	3	"TrKA"	"P04629"	7250	19560	120	6200	6230	902	14	4092	4092	4117	497	12	94	91	0	747617	4.252	100000.000	100000.000	0.000	0.000	0.000	0.000	0.000	16.610	2108	2138	2108	2138	120	820	100	839	"Y680"
0	0	0	14	3	3	"TrKA"	"P04629"	7750	19560	120	6327	6193	989	15	4009	4009	3987	342	8	92	91	0	743180	6.450	100000.000	100000.000	0.000	0.000	0.000	0.000	0.000	16.610	2318	2184	2318	2184	120	820	100	840	"Y680"
0	0	0	14	4	3	"BRAF1"	"P15056"	8250	19560	130	5826	5774	622	10	3904	3904	3933	289	7	95	94	0	692937	6.370	100000.000	100000.000	0.000	0.000	0.000	0.000	0.000	16.610	1922	1870	1922	1870	120	940	100	841	"S579"
0	0	0	14	5	3	"BRAF1"	"P15056"	8750	19570	120	5732	5757	560	9	3866	3866	3877	276	7	100	98	0	690876	6.812	100000.000	100000.000	0.000	0.000	0.000	0.000	0.000	16.610	1866	1891	1866	1891	120	820	100	842	"S579"
0	0	0	14	6	3	"BRAF1"	"P15056"	9230	19560	200	4379	5082	1340	26	4021	4021	4346	1836	42	37	1	0	1605917	0.401	100000.000	100000.000	0.000	0.000	0.000	0.000	0.000	16.610	358	1061	358	1061	316	2384	100	843	"S579"
0	0	0	14	7	3	"Cdc2"	"P06493"	9750	19580	110	5503	5501	400	7	3920	3920	3971	674	16	98	75	0	440060	2.270	100000.000	100000.000	0.000	0.000	0.000	0.000	0.000	16.610	1583	1581	1583	1581	80	656	100	844	"Y15"
0	0	0	14	8	3	"Cdc2"	"P06493"	10250	19570	110	5589	5624	981	17	4007	4007	4046	1245	30	70	6	0	449914	1.267	100000.000	100000.000	0.000	0.000	0.000	0.000	0.000	16.610	1582	1617	1582	1617	80	656	100	845	"Y15"
0	0	0	14	9	3	"Cdc2"	"P06493"	10750	19580	110	5355	5338	884	16	3975	3975	4021	545	13	91	66	0	427041	2.417	100000.000	100000.000	0.000	0.000	0.000	0.000	0.000	16.610	1380	1363	1380	1363	80	656	100	846	"Y15"
0	0	0	14	1	4	"ERK3"	"Q16659"	6750	20200	160	6757	6724	616	9	4241	4241	4229	281	6	98	98	0	1398517	8.879	100000.000	100000.000	0.000	0.000	0.000	0.000	0.000	16.610	2516	2483	2516	2483	208	1512	100	847	"S189"
0	0	0	14	2	4	"ERK3"	"Q16659"	7250	20200	160	6426	6385	719	11	4087	4087	4094	742	18	96	90	0	1328016	3.088	100000.000	100000.000	0.000	0.000	0.000	0.000	0.000	16.610	2339	2298	2339	2298	208	1512	100	848	"S189"
0	0	0	14	3	4	"ERK3"	"Q16659"	7750	20210	160	6701	6622	789	11	4071	4071	4091	714	17	98	97	0	1377274	3.545	100000.000	100000.000	0.000	0.000	0.000	0.000	0.000	16.610	2630	2551	2630	2551	208	1512	100	849	"S189"
0	0	0	14	4	4	"GIT2"	"Q14161"	8260	20210	80	4819	4843	382	7	3984	3984	3996	331	8	96	63	0	251855	2.559	100000.000	100000.000	0.000	0.000	0.000	0.000	0.000	16.610	835	859	835	859	52	340	100	850	"Y484"
0	0	0	14	5	4	"GIT2"	"Q14161"	8750	20220	90	4784	4731	318	6	3869	3869	3883	215	5	96	84	0	246002	3.944	100000.000	100000.000	0.000	0.000	0.000	0.000	0.000	16.610	915	862	915	862	52	420	100	851	"Y484"
0	0	0	14	6	4	"GIT2"	"Q14161"	9250	20200	70	5036	5066	384	7	3986	3986	4051	618	15	96	18	0	162107	1.642	100000.000	100000.000	0.000	0.000	0.000	0.000	0.000	16.610	1050	1080	1050	1080	32	236	100	852	"Y484"
0	0	0	14	7	4	"HSP70 "	"P08107"	9730	20200	70	4438	4443	354	7	4029	4029	4070	366	8	62	6	0	142176	1.019	100000.000	100000.000	0.000	0.000	0.000	0.000	0.000	16.610	409	414	409	414	32	236	100	853	"Y525"
0	0	0	14	8	4	"HSP70 "	"P08107"	10230	20210	120	4189	4315	953	22	4036	4036	4065	444	10	23	8	0	517765	0.563	100000.000	100000.000	0.000	0.000	0.000	0.000	0.000	16.610	153	279	153	279	120	820	100	854	"Y525"
0	0	0	14	9	4	"HSP70 "	"P08107"	10740	20220	90	4375	4438	388	8	4099	4099	4125	263	6	50	26	0	230790	1.190	100000.000	100000.000	0.000	0.000	0.000	0.000	0.000	16.610	276	339	276	339	52	420	100	855	"Y525"
0	0	0	14	1	5	"iNOS "	"P35228"	6750	20850	80	5536	5659	1428	25	4260	4260	4262	250	5	92	90	0	294290	5.588	100000.000	100000.000	0.000	0.000	0.000	0.000	0.000	16.610	1276	1399	1276	1399	52	340	100	856	"Y151"
0	0	0	14	2	5	"iNOS "	"P35228"	7240	20850	70	5689	5680	427	7	4237	4237	4238	371	8	100	93	0	181750	3.887	100000.000	100000.000	0.000	0.000	0.000	0.000	0.000	16.610	1452	1443	1452	1443	32	236	100	857	"Y151"
0	0	0	14	3	5	"iNOS "	"P35228"	7720	20830	80	4867	4897	576	11	3992	3992	4037	549	13	75	34	0	254622	1.566	100000.000	100000.000	0.000	0.000	0.000	0.000	0.000	16.610	875	905	875	905	52	340	100	858	"Y151"
0	0	0	14	4	5	"IRF-3 "	"Q14653"	8260	20840	110	4346	4387	347	7	3820	3820	3890	771	19	31	0	0	350955	0.645	100000.000	100000.000	0.000	0.000	0.000	0.000	0.000	16.610	526	567	526	567	80	656	100	859	"S402"
0	0	0	14	5	5	"IRF-3 "	"Q14653"	8760	20850	100	4447	4500	437	9	3806	3806	3841	452	11	81	13	0	360013	1.458	100000.000	100000.000	0.000	0.000	0.000	0.000	0.000	16.610	641	694	641	694	80	560	100	860	"S402"
0	0	0	14	6	5	"IRF-3 "	"Q14653"	9260	20850	100	4408	4397	272	6	3869	3869	3888	342	8	76	26	0	351755	1.488	100000.000	100000.000	0.000	0.000	0.000	0.000	0.000	16.610	539	528	539	528	80	560	100	861	"S402"
0	0	0	14	7	5	"M6PR"	"P20645"	9740	20840	200	3929	4009	396	9	3887	3887	3934	848	21	7	0	0	1266777	0.088	100000.000	100000.000	0.000	0.000	0.000	0.000	0.000	16.610	42	122	42	122	316	2384	100	862	"S267"
0	0	0	14	8	5	"M6PR"	"P20645"	10240	20840	90	4345	4471	580	12	4022	4022	4063	668	16	34	1	0	232492	0.611	100000.000	100000.000	0.000	0.000	0.000	0.000	0.000	16.610	323	449	323	449	52	420	100	863	"S267"
0	0	0	14	9	5	"M6PR"	"P20645"	10760	20860	70	5032	5048	446	8	4114	4114	4149	299	7	96	78	0	161528	3.007	100000.000	100000.000	0.000	0.000	0.000	0.000	0.000	16.610	918	934	918	934	32	236	100	864	"S267"
0	0	0	14	1	6	"MDM2"	"Q00987"	6740	21470	200	4109	4128	234	5	4107	4107	4123	356	8	4	1	0	1304438	0.014	100000.000	100000.000	0.000	0.000	0.000	0.000	0.000	16.610	2	21	2	21	316	2384	100	865	"S166"
0	0	0	14	2	6	"MDM2"	"Q00987"	7230	21470	200	4208	4209	330	7	4153	4153	4162	540	12	6	0	0	1330174	0.087	100000.000	100000.000	0.000	0.000	0.000	0.000	0.000	16.610	55	56	55	56	316	2384	100	866	"S166"
0	0	0	14	3	6	"MDM2"	"Q00987"	7730	21470	200	3929	3921	288	7	3918	3918	3951	508	12	3	0	0	1238900	-0.059	100000.000	100000.000	0.000	0.000	0.000	0.000	0.000	16.610	11	3	11	3	316	2384	100	867	"S166"
0	0	0	14	4	6	"p38 delta"	"O15264"	8230	21470	200	4039	4195	587	13	3825	3825	3856	532	13	28	18	0	1325747	0.637	100000.000	100000.000	0.000	0.000	0.000	0.000	0.000	16.610	214	370	214	370	316	2384	100	868	"Y182"
0	0	0	14	5	6	"p38 delta"	"O15264"	8730	21470	200	3949	4173	940	22	3769	3769	3807	562	14	32	12	0	1318616	0.651	100000.000	100000.000	0.000	0.000	0.000	0.000	0.000	16.610	180	404	180	404	316	2384	100	869	"Y182"
0	0	0	14	6	6	"p38 delta"	"O15264"	9240	21490	110	4918	4920	194	3	3828	3828	3841	329	8	100	97	0	393621	3.280	100000.000	100000.000	0.000	0.000	0.000	0.000	0.000	16.610	1090	1092	1090	1092	80	656	100	870	"Y182"
0	0	0	14	7	6	"p70S6K"	"P23443"	9730	21470	200	3982	4080	709	17	3905	3905	3996	1342	33	0	0	0	1289308	0.063	100000.000	100000.000	0.000	0.000	0.000	0.000	0.000	16.610	77	175	77	175	316	2384	100	871	"T412"
0	0	0	14	8	6	"p70S6K"	"P23443"	10230	21470	200	4120	4163	338	8	3995	3995	4007	276	6	31	10	0	1315371	0.565	100000.000	100000.000	0.000	0.000	0.000	0.000	0.000	16.610	125	168	125	168	316	2384	100	872	"T412"
0	0	0	14	9	6	"p70S6K"	"P23443"	10730	21460	110	4509	4540	547	12	4178	4178	4179	295	7	57	17	0	363212	1.224	100000.000	100000.000	0.000	0.000	0.000	0.000	0.000	16.610	331	362	331	362	80	656	100	873	"T412"
-75	0	0	14	1	7	"empty"	"empty"	6720	22120	200	4094	4123	374	9	4115	4115	4134	451	10	3	1	0	1302861	-0.024	100000.000	100000.000	0.000	0.000	0.000	0.000	0.000	16.610	-21	8	-21	8	316	2384	100	874	"empty"
-75	0	0	14	2	7	"empty"	"empty"	7220	22120	200	4070	4069	385	9	4079	4079	4093	481	11	4	0	0	1285859	-0.050	100000.000	100000.000	0.000	0.000	0.000	0.000	0.000	16.610	-9	-10	-9	-10	316	2384	100	875	"empty"
-75	0	0	14	3	7	"empty"	"empty"	7720	22120	200	4004	3988	377	9	3979	3979	4028	940	23	0	0	0	1260165	-0.043	100000.000	100000.000	0.000	0.000	0.000	0.000	0.000	16.610	25	9	25	9	316	2384	100	876	"empty"
-75	0	0	14	4	7	"empty"	"empty"	8220	22120	200	3836	3855	290	7	3846	3846	3894	942	24	0	0	0	1218136	-0.041	100000.000	100000.000	0.000	0.000	0.000	0.000	0.000	16.610	-10	9	-10	9	316	2384	100	877	"empty"
-75	0	0	14	5	7	"empty"	"empty"	8720	22120	200	3718	3739	237	6	3773	3773	3804	703	18	0	0	0	1181382	-0.092	100000.000	100000.000	0.000	0.000	0.000	0.000	0.000	16.610	-55	-34	-55	-34	316	2384	100	878	"empty"
-75	0	0	14	6	7	"empty"	"empty"	9220	22120	200	3758	3772	207	5	3800	3800	3827	459	11	1	0	0	1191879	-0.120	100000.000	100000.000	0.000	0.000	0.000	0.000	0.000	16.610	-42	-28	-42	-28	316	2384	100	879	"empty"
-75	0	0	14	7	7	"empty"	"empty"	9720	22120	200	3887	3897	282	7	3878	3878	3894	330	8	10	1	0	1231358	0.009	100000.000	100000.000	0.000	0.000	0.000	0.000	0.000	16.610	9	19	9	19	316	2384	100	880	"empty"
-75	0	0	14	8	7	"empty"	"empty"	10220	22120	200	3965	3968	247	6	3982	3982	3995	261	6	13	0	0	1253837	-0.103	100000.000	100000.000	0.000	0.000	0.000	0.000	0.000	16.610	-17	-14	-17	-14	316	2384	100	881	"empty"
-75	0	0	14	9	7	"empty"	"empty"	10720	22120	200	4144	4177	445	10	4131	4131	4224	1593	37	0	0	0	1320013	-0.030	100000.000	100000.000	0.000	0.000	0.000	0.000	0.000	16.610	13	46	13	46	316	2384	100	882	"empty"
0	0	0	15	1	1	"JNK1"	"P45983"	11310	18270	90	5157	5077	304	5	3750	3750	3771	339	8	98	98	0	263979	3.853	100000.000	100000.000	0.000	0.000	0.000	0.000	0.000	16.610	1407	1327	1407	1327	52	420	100	883	"T183"
0	0	0	15	2	1	"JNK1"	"P45983"	11820	18290	100	5384	5393	1255	23	3999	3999	4040	431	10	90	85	0	431468	3.139	100000.000	100000.000	0.000	0.000	0.000	0.000	0.000	16.610	1385	1394	1385	1394	80	560	100	884	"T183"
0	0	0	15	3	1	"JNK1"	"P45983"	12310	18280	100	5219	5193	423	8	3999	3999	4004	304	7	97	93	0	415425	3.911	100000.000	100000.000	0.000	0.000	0.000	0.000	0.000	16.610	1220	1194	1220	1194	80	560	100	885	"T183"
0	0	0	15	4	1	"Keap1"	"Q14145"	12840	18250	150	5652	13887	19397	139	3674	3674	4266	3748	87	25	20	7	2166402	2.567	100000.000	100000.000	0.000	0.000	0.000	0.000	0.000	16.610	1978	10213	1978	10213	156	1272	100	886	"S293/5"
0	0	0	15	5	1	"Keap1"	"Q14145"	13330	18270	110	5838	5857	1041	17	3581	3581	3729	860	23	93	86	0	468596	2.474	100000.000	100000.000	0.000	0.000	0.000	0.000	0.000	16.610	2257	2276	2257	2276	80	656	100	887	"S293/5"
0	0	0	15	6	1	"Keap1"	"Q14145"	13820	18270	110	5929	6006	1156	19	3415	3415	3462	430	12	97	96	0	480506	5.916	100000.000	100000.000	0.000	0.000	0.000	0.000	0.000	16.610	2514	2591	2514	2591	80	656	100	888	"S293/5"
0	0	0	15	7	1	"MK2"	"P16389"	14330	18260	200	3518	3614	722	19	3520	3520	3591	696	19	3	1	0	1142097	0.033	100000.000	100000.000	0.000	0.000	0.000	0.000	0.000	16.610	-2	94	-2	94	316	2384	100	889	"Y415"
0	0	0	15	8	1	"MK2"	"P16389"	14830	18260	200	3990	4082	737	18	3778	3778	3820	662	17	5	2	0	1289836	0.396	100000.000	100000.000	0.000	0.000	0.000	0.000	0.000	16.610	212	304	212	304	316	2384	100	890	"Y415"
0	0	0	15	9	1	"MK2"	"P16389"	15340	18230	160	3982	4007	375	9	3886	3886	3946	979	24	1	0	0	833530	0.062	100000.000	100000.000	0.000	0.000	0.000	0.000	0.000	16.610	96	121	96	121	208	1512	100	891	"Y415"
0	0	0	15	1	2	"NFAT1 "	"Q13469"	11320	18910	200	3880	3908	467	11	3724	3724	3803	953	25	0	0	0	1235008	0.110	100000.000	100000.000	0.000	0.000	0.000	0.000	0.000	16.610	156	184	156	184	316	2384	100	892	"S110"
0	0	0	15	2	2	"NFAT1 "	"Q13469"	11820	18910	200	4128	4209	748	17	4020	4020	4071	597	14	3	2	0	1329999	0.231	100000.000	100000.000	0.000	0.000	0.000	0.000	0.000	16.610	108	189	108	189	316	2384	100	893	"S110"
0	0	0	15	3	2	"NFAT1 "	"Q13469"	12330	18910	120	4302	4295	211	4	3918	3918	3991	855	21	1	0	0	515376	0.356	100000.000	100000.000	0.000	0.000	0.000	0.000	0.000	16.610	384	377	384	377	120	820	100	894	"S110"
0	0	0	15	4	2	"NFkB-p105 "	"P19838"	12830	18900	200	4117	4143	351	8	3840	3840	4064	2524	62	0	0	0	1309242	0.031	100000.000	100000.000	0.000	0.000	0.000	0.000	0.000	16.610	277	303	277	303	316	2384	100	895	"S907"
0	0	0	15	5	2	"NFkB-p105 "	"P19838"	13330	18900	200	3349	3482	896	25	3349	3349	3444	776	22	5	2	0	1100450	0.049	0.000	100000.000	0.000	0.000	0.000	0.000	0.000	Error	0	133	0	133	316	2384	100	896	"S907"
0	0	0	15	6	2	"NFkB-p105 "	"P19838"	13830	18900	200	3346	3466	863	24	3373	3373	3605	2327	64	1	0	0	1095334	-0.060	100000.000	100000.000	0.000	0.000	0.000	0.000	0.000	16.610	-27	93	-27	93	316	2384	100	897	"S907"
0	0	0	15	7	2	"process-control__"	"GGSGGSGDYKDDDDK"	14340	18900	200	3512	3591	685	19	3441	3441	3513	648	18	2	1	0	1134700	0.120	100000.000	100000.000	0.000	0.000	0.000	0.000	0.000	16.610	71	150	71	150	316	2384	100	898	"process-control__"
0	0	0	15	8	2	"process-control__"	"GGSGGSGDYKDDDDK"	14840	18900	200	3716	3766	602	15	3675	3675	3685	563	15	2	1	0	1190166	0.144	100000.000	100000.000	0.000	0.000	0.000	0.000	0.000	16.610	41	91	41	91	316	2384	100	899	"process-control__"
0	0	0	15	9	2	"process-control__"	"GGSGGSGDYKDDDDK"	15340	18900	200	3732	3774	355	9	3735	3735	3883	1948	50	0	0	0	1192561	-0.056	100000.000	100000.000	0.000	0.000	0.000	0.000	0.000	16.610	-3	39	-3	39	316	2384	100	900	"process-control__"
0	0	0	15	1	3	"PAK4"	"O96013"	11310	19550	140	5801	5485	1485	27	3869	3869	3933	622	15	62	59	0	855610	2.495	100000.000	100000.000	0.000	0.000	0.000	0.000	0.000	16.610	1932	1616	1932	1616	156	1140	100	901	"S474"
0	0	0	15	2	3	"PAK4"	"O96013"	11830	19550	120	6447	6155	1229	19	3958	3958	4018	700	17	83	78	0	738570	3.053	100000.000	100000.000	0.000	0.000	0.000	0.000	0.000	16.610	2489	2197	2489	2197	120	820	100	902	"S474"
0	0	0	15	3	3	"PAK4"	"O96013"	12330	19560	100	5822	5837	358	6	3917	3917	3942	396	10	100	97	0	466972	4.785	100000.000	100000.000	0.000	0.000	0.000	0.000	0.000	16.610	1905	1920	1905	1920	80	560	100	903	"S474"
0	0	0	15	4	3	"Rab5A"	"P20339"	12830	19550	90	4672	5301	3256	61	3770	3770	3795	497	13	73	42	0	275649	3.030	100000.000	100000.000	0.000	0.000	0.000	0.000	0.000	16.610	902	1531	902	1531	52	420	100	904	"Y205"
0	0	0	15	5	3	"Rab5A"	"P20339"	13340	19560	90	4201	4437	1275	28	3405	3405	3511	876	24	38	5	0	230720	1.057	100000.000	100000.000	0.000	0.000	0.000	0.000	0.000	16.610	796	1032	796	1032	52	420	100	905	"Y205"
0	0	0	15	6	3	"Rab5A"	"P20339"	13820	19560	80	4239	4727	2278	48	3262	3262	3365	1557	46	11	7	0	245813	0.875	100000.000	100000.000	0.000	0.000	0.000	0.000	0.000	16.610	977	1465	977	1465	52	340	100	906	"Y205"
0	0	0	15	7	3	"Sek1"	"P45985"	14330	19550	200	3172	3366	1553	46	3559	3559	3663	840	22	3	2	0	1063813	-0.354	100000.000	100000.000	0.000	0.000	0.000	0.000	0.000	16.610	-387	-193	-387	-193	316	2384	100	907	"S257"
0	0	0	15	8	3	"Sek1"	"P45985"	14830	19550	200	3501	3591	390	10	3988	3988	4030	792	19	0	0	0	1134740	-0.554	100000.000	100000.000	0.000	0.000	0.000	0.000	0.000	16.610	-487	-397	-487	-397	316	2384	100	908	"S257"
0	0	0	15	9	3	"Sek1"	"P45985"	15340	19560	200	3515	3650	778	21	3916	3916	3992	752	18	2	1	0	1153500	-0.455	100000.000	100000.000	0.000	0.000	0.000	0.000	0.000	16.610	-401	-266	-401	-266	316	2384	100	909	"S257"
0	0	0	15	1	4	"Smad1 "	"Q15797"	11290	20170	80	4649	4639	305	6	3993	3993	4064	571	14	57	3	0	241253	1.007	100000.000	100000.000	0.000	0.000	0.000	0.000	0.000	16.610	656	646	656	646	52	340	100	910	"S214"
0	0	0	15	2	4	"Smad1 "	"Q15797"	11810	20180	200	4164	4248	376	8	4141	4141	4192	670	15	10	0	0	1342348	0.084	100000.000	100000.000	0.000	0.000	0.000	0.000	0.000	16.610	23	107	23	107	316	2384	100	911	"S214"
0	0	0	15	3	4	"Smad1 "	"Q15797"	12330	20190	70	5164	5687	2619	46	4174	4174	4222	425	10	100	78	0	181977	3.447	100000.000	100000.000	0.000	0.000	0.000	0.000	0.000	16.610	990	1513	990	1513	32	236	100	912	"S214"
0	0	0	15	4	4	"Smad3 "	"P84022"	12800	20180	200	3669	4402	2940	66	3754	3754	3943	967	24	17	6	0	1391070	0.475	100000.000	100000.000	0.000	0.000	0.000	0.000	0.000	16.610	-85	648	-85	648	316	2384	100	913	"T179"
0	0	0	15	5	4	"Smad3 "	"P84022"	13310	20180	200	3976	4131	888	21	3772	3772	4036	1923	47	1	1	0	1305440	0.049	100000.000	100000.000	0.000	0.000	0.000	0.000	0.000	16.610	204	359	204	359	316	2384	100	914	"T179"
0	0	0	15	6	4	"Smad3 "	"P84022"	13800	20180	170	3984	4439	2273	51	3662	3662	4755	6630	139	2	1	0	923290	-0.048	100000.000	100000.000	0.000	0.000	0.000	0.000	0.000	16.610	322	777	322	777	208	1660	100	915	"T179"
0	0	0	15	7	4	"TGFBR1"	"P36897"	14310	20180	200	3401	4415	5518	124	3691	3691	3892	2029	52	6	4	0	1395112	0.258	100000.000	100000.000	0.000	0.000	0.000	0.000	0.000	16.610	-290	724	-290	724	316	2384	100	916	"t204"
0	0	0	15	8	4	"TGFBR1"	"P36897"	14810	20190	200	4140	4269	965	22	4078	4078	4120	539	13	4	1	0	1348890	0.276	100000.000	100000.000	0.000	0.000	0.000	0.000	0.000	16.610	62	191	62	191	316	2384	100	917	"t204"
0	0	0	15	9	4	"TGFBR1"	"P36897"	15320	20190	200	4008	4112	893	21	4061	4061	4181	1520	36	1	0	0	1299481	-0.045	100000.000	100000.000	0.000	0.000	0.000	0.000	0.000	16.610	-53	51	-53	51	316	2384	100	918	"t204"
0	0	0	15	1	5	"Akt1"	"P31749"	11300	20800	200	4192	4376	2000	45	4211	4211	4312	1265	29	2	1	0	1382940	0.051	100000.000	100000.000	0.000	0.000	0.000	0.000	0.000	16.610	-19	165	-19	165	316	2384	100	919	"S473"
0	0	0	15	2	5	"Akt1"	"P31749"	11800	20810	200	4343	4371	343	7	4273	4273	4631	3480	75	0	0	0	1381141	-0.075	100000.000	100000.000	0.000	0.000	0.000	0.000	0.000	16.610	70	98	70	98	316	2384	100	920	"S473"
0	0	0	15	3	5	"Akt1"	"P31749"	12310	20810	200	4310	4334	291	6	4266	4266	4296	724	16	2	1	0	1369405	0.052	100000.000	100000.000	0.000	0.000	0.000	0.000	0.000	16.610	44	68	44	68	316	2384	100	921	"S473"
0	0	0	15	4	5	"aura"	"O14965"	12810	20820	200	4184	4315	1093	25	3771	3771	3938	1228	31	10	1	0	1363665	0.307	100000.000	100000.000	0.000	0.000	0.000	0.000	0.000	16.610	413	544	413	544	316	2384	100	922	"S342"
0	0	0	15	5	5	"aura"	"O14965"	13300	20820	240	4289	4385	864	19	3960	3960	4113	1336	32	3	1	0	2017051	0.204	100000.000	100000.000	0.000	0.000	0.000	0.000	0.000	16.610	329	425	329	425	460	3460	100	923	"S342"
0	0	0	15	6	5	"aura"	"O14965"	13810	20820	200	4138	4391	1260	28	3722	3722	3835	1253	32	9	3	0	1387409	0.444	100000.000	100000.000	0.000	0.000	0.000	0.000	0.000	16.610	416	669	416	669	316	2384	100	924	"S342"
0	0	0	15	7	5	"Cdk4"	"P11802"	14330	20830	150	4532	4479	348	7	3948	3948	4157	2291	55	0	0	0	698755	0.141	100000.000	100000.000	0.000	0.000	0.000	0.000	0.000	16.610	584	531	584	531	156	1272	100	925	"T172"
0	0	0	15	8	5	"Cdk4"	"P11802"	14830	20850	130	4999	5258	1252	23	4069	4069	4214	1313	31	22	3	0	631017	0.795	100000.000	100000.000	0.000	0.000	0.000	0.000	0.000	16.610	930	1189	930	1189	120	940	100	926	"T172"
0	0	0	15	9	5	"Cdk4"	"P11802"	15330	20840	140	5080	5140	1048	20	4166	4166	4229	625	14	76	16	0	801852	1.458	100000.000	100000.000	0.000	0.000	0.000	0.000	0.000	16.610	914	974	914	974	156	1140	100	927	"T172"
0	0	0	15	1	6	"CREB "	"P16220"	11300	21440	200	4280	4299	480	11	4119	4119	4174	1348	32	0	0	0	1358456	0.093	100000.000	100000.000	0.000	0.000	0.000	0.000	0.000	16.610	161	180	161	180	316	2384	100	928	"S117"
0	0	0	15	2	6	"CREB "	"P16220"	11810	21450	120	4324	4373	407	9	4204	4204	4331	1110	25	0	0	0	524768	0.038	100000.000	100000.000	0.000	0.000	0.000	0.000	0.000	16.610	120	169	120	169	120	820	100	929	"S117"
0	0	0	15	3	6	"CREB "	"P16220"	12310	21450	200	4449	4420	1081	24	4143	4143	4268	2197	51	1	1	0	1396700	0.069	100000.000	100000.000	0.000	0.000	0.000	0.000	0.000	16.610	306	277	306	277	316	2384	100	930	"S117"
0	0	0	15	4	6	"EEA1"	"Q15075"	12810	21460	200	3862	4072	1196	29	3741	3741	4005	2058	51	1	0	0	1286668	0.033	100000.000	100000.000	0.000	0.000	0.000	0.000	0.000	16.610	121	331	121	331	316	2384	100	931	"T1392"
0	0	0	15	5	6	"EEA1"	"Q15075"	13310	21460	200	4016	4082	523	12	3916	3916	4083	1197	29	1	1	0	1289842	-0.001	100000.000	100000.000	0.000	0.000	0.000	0.000	0.000	16.610	100	166	100	166	316	2384	100	932	"T1392"
0	0	0	15	6	6	"EEA1"	"Q15075"	13820	21470	200	3990	4033	537	13	3871	3871	4050	1191	29	2	1	0	1274493	-0.014	100000.000	100000.000	0.000	0.000	0.000	0.000	0.000	16.610	119	162	119	162	316	2384	100	933	"T1392"
0	0	0	15	7	6	"IKK-alpha "	"O15111"	14320	21470	200	3690	3816	1082	28	4035	4035	4112	723	17	0	0	0	1205728	-0.409	100000.000	100000.000	0.000	0.000	0.000	0.000	0.000	16.610	-345	-219	-345	-219	316	2384	100	934	"S473"
0	0	0	15	8	6	"IKK-alpha "	"O15111"	14820	21480	200	3929	4016	811	20	4072	4072	4175	965	23	2	0	0	1268978	-0.165	100000.000	100000.000	0.000	0.000	0.000	0.000	0.000	16.610	-143	-56	-143	-56	316	2384	100	935	"S473"
0	0	0	15	9	6	"IKK-alpha "	"O15111"	15320	21480	200	3751	3763	331	8	4015	4015	4087	805	19	0	0	0	1189104	-0.402	100000.000	100000.000	0.000	0.000	0.000	0.000	0.000	16.610	-264	-252	-264	-252	316	2384	100	936	"S473"
-75	0	0	15	1	7	"empty"	"empty"	11310	22110	200	4143	4146	222	5	4202	4202	4219	346	8	3	0	0	1310026	-0.211	100000.000	100000.000	0.000	0.000	0.000	0.000	0.000	16.610	-59	-56	-59	-56	316	2384	100	937	"empty"
-75	0	0	15	2	7	"empty"	"empty"	11810	22110	200	4209	4217	257	6	4287	4287	4301	311	7	2	1	0	1332484	-0.270	100000.000	100000.000	0.000	0.000	0.000	0.000	0.000	16.610	-78	-70	-78	-70	316	2384	100	938	"empty"
-75	0	0	15	3	7	"empty"	"empty"	12310	22110	200	3514	3721	947	25	3915	3915	4216	3377	80	0	0	0	1175864	-0.147	100000.000	100000.000	0.000	0.000	0.000	0.000	0.000	16.610	-401	-194	-401	-194	316	2384	100	939	"empty"
-75	0	0	15	4	7	"empty"	"empty"	12810	22110	200	3330	3622	2014	55	3446	3446	3535	854	24	5	2	0	1144614	0.102	100000.000	100000.000	0.000	0.000	0.000	0.000	0.000	16.610	-116	176	-116	176	316	2384	100	940	"empty"
-75	0	0	15	5	7	"empty"	"empty"	13310	22110	200	3356	3403	416	12	3456	3456	3890	3875	99	0	0	0	1075200	-0.126	100000.000	100000.000	0.000	0.000	0.000	0.000	0.000	16.610	-100	-53	-100	-53	316	2384	100	941	"empty"
-75	0	0	15	6	7	"empty"	"empty"	13810	22110	200	3606	3750	511	13	3860	3860	4064	2650	65	0	0	0	1184967	-0.118	100000.000	100000.000	0.000	0.000	0.000	0.000	0.000	16.610	-254	-110	-254	-110	316	2384	100	942	"empty"
0	0	0	15	7	7	"GLQAWPG-pS-AIPQFLG_GLQAWPGEAIPQFLG_40vs60"	"GLQAWPG-pS-AIPQFLG_GLQAWPGEAIPQFLG_40vs60"	14320	22110	100	9048	8505	1443	16	4225	4225	4261	467	10	96	95	0	680363	9.088	100000.000	100000.000	0.000	0.000	0.000	0.000	0.000	16.610	4823	4280	4823	4280	80	560	100	943	"GLQAWPG-pS-AIPQFLG_GLQAWPGEAIPQFLG_40vs60"
0	0	0	15	8	7	"GLQAWPG-pS-AIPQFLG_GLQAWPGEAIPQFLG_40vs60"	"GLQAWPG-pS-AIPQFLG_GLQAWPGEAIPQFLG_40vs60"	14830	22130	100	8915	8727	1610	18	4040	4040	4111	719	17	97	92	0	698167	6.420	100000.000	100000.000	0.000	0.000	0.000	0.000	0.000	16.610	4875	4687	4875	4687	80	560	100	944	"GLQAWPG-pS-AIPQFLG_GLQAWPGEAIPQFLG_40vs60"
0	0	0	15	9	7	"GLQAWPG-pS-AIPQFLG_GLQAWPGEAIPQFLG_40vs60"	"GLQAWPG-pS-AIPQFLG_GLQAWPGEAIPQFLG_40vs60"	15320	22140	110	8181	7816	1411	18	4022	4022	4076	613	15	95	90	0	625318	6.101	100000.000	100000.000	0.000	0.000	0.000	0.000	0.000	16.610	4159	3794	4159	3794	80	656	100	945	"GLQAWPG-pS-AIPQFLG_GLQAWPGEAIPQFLG_40vs60"
0	0	0	16	1	1	"Calmodulin"	"P62158"	15790	18260	90	3854	3935	536	13	3837	3837	3882	446	11	9	3	0	204624	0.119	100000.000	100000.000	0.000	0.000	0.000	0.000	0.000	16.610	17	98	17	98	52	420	100	946	"T79"
0	0	0	16	2	1	"Calmodulin"	"P62158"	16300	18260	200	3892	3972	602	15	3876	3876	3947	719	18	3	2	0	1255260	0.035	100000.000	100000.000	0.000	0.000	0.000	0.000	0.000	16.610	16	96	16	96	316	2384	100	947	"T79"
0	0	0	16	3	1	"Calmodulin"	"P62158"	16810	18270	70	4329	4523	1056	23	3912	3912	4015	828	20	12	9	0	144725	0.614	100000.000	100000.000	0.000	0.000	0.000	0.000	0.000	16.610	417	611	417	611	32	236	100	948	"T79"
0	0	0	16	4	1	"Caveolin-1"	"Q03135"	17300	18260	200	3851	3963	887	22	3774	3774	3833	884	23	3	1	0	1252417	0.147	100000.000	100000.000	0.000	0.000	0.000	0.000	0.000	16.610	77	189	77	189	316	2384	100	949	"Y25"
0	0	0	16	5	1	"Caveolin-1"	"Q03135"	17800	18260	200	3854	3907	1055	27	3785	3785	3854	830	21	0	0	0	1234537	0.064	100000.000	100000.000	0.000	0.000	0.000	0.000	0.000	16.610	69	122	69	122	316	2384	100	950	"Y25"
0	0	0	16	6	1	"Caveolin-1"	"Q03135"	18310	18270	200	3819	3959	1807	45	3816	3816	3866	732	18	1	1	0	1251112	0.127	100000.000	100000.000	0.000	0.000	0.000	0.000	0.000	16.610	3	143	3	143	316	2384	100	951	"Y25"
0	0	0	16	7	1	"eNOS "	"P29474"	18810	18270	130	4802	4897	1690	34	4011	4011	4093	1235	30	17	0	0	587596	0.651	100000.000	100000.000	0.000	0.000	0.000	0.000	0.000	16.610	791	886	791	886	120	940	100	952	"S1176"
0	0	0	16	8	1	"eNOS "	"P29474"	19320	18270	100	4440	4475	724	16	3742	3742	3790	574	15	58	15	0	358007	1.193	100000.000	100000.000	0.000	0.000	0.000	0.000	0.000	16.610	698	733	698	733	80	560	100	953	"S1176"
0	0	0	16	9	1	"eNOS "	"P29474"	19820	18280	110	4512	4514	566	12	3694	3694	3775	956	25	32	2	0	361096	0.773	100000.000	100000.000	0.000	0.000	0.000	0.000	0.000	16.610	818	820	818	820	80	656	100	954	"S1176"
0	0	0	16	1	2	"Fos "	"P01100"	15820	18930	70	4840	5180	1570	30	3852	3852	3923	607	15	90	28	0	165751	2.071	100000.000	100000.000	0.000	0.000	0.000	0.000	0.000	16.610	988	1328	988	1328	32	236	100	955	"T232"
0	0	0	16	2	2	"Fos "	"P01100"	16310	18930	200	3911	4251	2090	49	3852	3852	3933	799	20	10	2	0	1343295	0.398	100000.000	100000.000	0.000	0.000	0.000	0.000	0.000	16.610	59	399	59	399	316	2384	100	956	"T232"
0	0	0	16	3	2	"Fos "	"P01100"	16810	18930	70	4872	4822	240	4	3898	3898	3905	224	5	96	93	0	154315	4.094	100000.000	100000.000	0.000	0.000	0.000	0.000	0.000	16.610	974	924	974	924	32	236	100	957	"T232"
0	0	0	16	4	2	"Grb10 "	"Q13322"	17310	18920	80	4453	4395	245	5	3710	3710	3779	470	12	88	9	0	228514	1.311	100000.000	100000.000	0.000	0.000	0.000	0.000	0.000	16.610	743	685	743	685	52	340	100	958	"S150"
0	0	0	16	5	2	"Grb10 "	"Q13322"	17820	18920	100	4610	4562	467	10	3878	3878	3934	594	15	60	10	0	364964	1.057	100000.000	100000.000	0.000	0.000	0.000	0.000	0.000	16.610	732	684	732	684	80	560	100	959	"S150"
0	0	0	16	6	2	"Grb10 "	"Q13322"	18330	18910	80	4893	4918	899	18	3850	3850	3917	649	16	80	19	0	255720	1.542	100000.000	100000.000	0.000	0.000	0.000	0.000	0.000	16.610	1043	1068	1043	1068	52	340	100	960	"S150"
0	0	0	16	7	2	"IRS-1"	"P35568"	18820	18910	200	3950	4049	663	16	3841	3841	3908	1007	25	6	0	0	1279348	0.140	100000.000	100000.000	0.000	0.000	0.000	0.000	0.000	16.610	109	208	109	208	316	2384	100	961	"S616"
0	0	0	16	8	2	"IRS-1"	"P35568"	19320	18910	200	3721	3862	626	16	3686	3686	3765	1007	26	6	0	0	1220266	0.096	100000.000	100000.000	0.000	0.000	0.000	0.000	0.000	16.610	35	176	35	176	316	2384	100	962	"S616"
0	0	0	16	9	2	"IRS-1"	"P35568"	19820	18910	80	4492	4423	781	17	3669	3669	3686	207	5	80	65	0	230020	3.560	100000.000	100000.000	0.000	0.000	0.000	0.000	0.000	16.610	823	754	823	754	52	340	100	963	"S616"
0	0	0	16	1	3	"inos"	"P35228"	15810	19550	200	3860	3940	687	17	3796	3796	3880	984	25	3	1	0	1244978	0.061	100000.000	100000.000	0.000	0.000	0.000	0.000	0.000	16.610	64	144	64	144	316	2384	100	964	"S745"
0	0	0	16	2	3	"inos"	"P35228"	16310	19550	200	3827	3976	1174	29	3795	3795	3852	733	19	2	1	0	1256431	0.169	100000.000	100000.000	0.000	0.000	0.000	0.000	0.000	16.610	32	181	32	181	316	2384	100	965	"S745"
0	0	0	16	3	3	"inos"	"P35228"	16810	19550	200	3905	3939	413	10	3847	3847	3910	629	16	1	0	0	1244645	0.046	100000.000	100000.000	0.000	0.000	0.000	0.000	0.000	16.610	58	92	58	92	316	2384	100	966	"S745"
0	0	0	16	4	3	"IRF-3 "	"Q14653"	17310	19550	200	3825	3874	458	11	3773	3773	3820	687	17	3	2	0	1224158	0.079	100000.000	100000.000	0.000	0.000	0.000	0.000	0.000	16.610	52	101	52	101	316	2384	100	967	"S396"
0	0	0	16	5	3	"IRF-3 "	"Q14653"	17810	19550	200	3979	4019	357	8	3852	3852	3943	1068	27	1	0	0	1270154	0.071	100000.000	100000.000	0.000	0.000	0.000	0.000	0.000	16.610	127	167	127	167	316	2384	100	968	"S396"
0	0	0	16	6	3	"IRF-3 "	"Q14653"	18310	19550	200	3980	4008	423	10	3826	3826	3888	891	22	1	0	0	1266608	0.135	100000.000	100000.000	0.000	0.000	0.000	0.000	0.000	16.610	154	182	154	182	316	2384	100	969	"S396"
0	0	0	16	7	3	"Lyn"	"P07948"	18810	19550	200	3777	3874	736	18	3810	3810	3870	895	23	1	1	0	1224110	0.004	100000.000	100000.000	0.000	0.000	0.000	0.000	0.000	16.610	-33	64	-33	64	316	2384	100	970	"Y396"
0	0	0	16	8	3	"Lyn"	"P07948"	19320	19550	200	3679	3735	523	14	3682	3682	3743	883	23	2	0	0	1180147	-0.009	100000.000	100000.000	0.000	0.000	0.000	0.000	0.000	16.610	-3	53	-3	53	316	2384	100	971	"Y396"
0	0	0	16	9	3	"Lyn"	"P07948"	19820	19550	200	3615	3711	1225	33	3600	3600	3700	1110	30	0	0	0	1172814	0.010	100000.000	100000.000	0.000	0.000	0.000	0.000	0.000	16.610	15	111	15	111	316	2384	100	972	"Y396"
0	0	0	16	1	4	"MAPK14"	"Q16539"	15810	20200	200	3887	3991	399	9	3886	3886	3974	1220	30	1	0	0	1261243	0.014	100000.000	100000.000	0.000	0.000	0.000	0.000	0.000	16.610	1	105	1	105	316	2384	100	973	"Y322"
0	0	0	16	2	4	"MAPK14"	"Q16539"	16310	20220	70	5038	5161	1238	23	3850	3850	3898	586	15	84	50	0	165157	2.155	100000.000	100000.000	0.000	0.000	0.000	0.000	0.000	16.610	1188	1311	1188	1311	32	236	100	974	"Y322"
0	0	0	16	3	4	"MAPK14"	"Q16539"	16820	20210	110	4078	4282	563	13	3850	3850	3973	1376	34	6	0	0	342589	0.225	100000.000	100000.000	0.000	0.000	0.000	0.000	0.000	16.610	228	432	228	432	80	656	100	975	"Y322"
0	0	0	16	4	4	"Mek1"	"Q02750"	17320	20200	200	3903	4051	674	16	3895	3895	4074	775	19	6	1	0	1280006	-0.030	100000.000	100000.000	0.000	0.000	0.000	0.000	0.000	16.610	8	156	8	156	316	2384	100	976	"S217"
0	0	0	16	5	4	"Mek1"	"Q02750"	17820	20190	80	4509	4446	398	8	3846	3846	3929	726	18	42	0	0	231200	0.712	100000.000	100000.000	0.000	0.000	0.000	0.000	0.000	16.610	663	600	663	600	52	340	100	977	"S217"
0	0	0	16	6	4	"Mek1"	"Q02750"	18320	20210	80	4406	4399	496	11	3813	3813	3932	1150	29	3	1	0	228735	0.406	100000.000	100000.000	0.000	0.000	0.000	0.000	0.000	16.610	593	586	593	586	52	340	100	978	"S217"
0	0	0	16	7	4	"P300"	"Q09472"	18820	20210	70	4255	4307	695	16	3803	3803	3849	429	11	53	3	0	137808	1.068	100000.000	100000.000	0.000	0.000	0.000	0.000	0.000	16.610	452	504	452	504	32	236	100	979	"S89"
0	0	0	16	8	4	"P300"	"Q09472"	19330	20200	80	4238	4375	545	12	3714	3714	3790	673	17	30	5	0	227518	0.869	100000.000	100000.000	0.000	0.000	0.000	0.000	0.000	16.610	524	661	524	661	52	340	100	980	"S89"
0	0	0	16	9	4	"P300"	"Q09472"	19820	20210	70	4133	4148	206	4	3645	3645	3743	1038	27	0	0	0	132721	0.390	100000.000	100000.000	0.000	0.000	0.000	0.000	0.000	16.610	488	503	488	503	32	236	100	981	"S89"
0	0	0	16	1	5	"PPP2CA "	"P67775"	15820	20840	80	4399	4341	251	5	3887	3887	3958	599	15	32	0	0	225757	0.639	100000.000	100000.000	0.000	0.000	0.000	0.000	0.000	16.610	512	454	512	454	52	340	100	982	"T307"
0	0	0	16	2	5	"PPP2CA "	"P67775"	16320	20840	200	3957	4093	1010	24	3875	3875	3935	726	18	3	1	0	1293455	0.218	100000.000	100000.000	0.000	0.000	0.000	0.000	0.000	16.610	82	218	82	218	316	2384	100	983	"T307"
0	0	0	16	3	5	"PPP2CA "	"P67775"	16820	20850	70	4247	4583	1587	34	3781	3781	3808	243	6	93	46	0	146667	3.189	100000.000	100000.000	0.000	0.000	0.000	0.000	0.000	16.610	466	802	466	802	32	236	100	984	"T307"
0	0	0	16	4	5	"rab4"	"P20338"	17320	20840	200	3861	3892	552	14	3853	3853	3946	922	23	0	0	0	1229942	-0.059	100000.000	100000.000	0.000	0.000	0.000	0.000	0.000	16.610	8	39	8	39	316	2384	100	985	"Y189"
0	0	0	16	5	5	"rab4"	"P20338"	17820	20840	200	3886	3898	201	5	3855	3855	3921	735	18	0	0	0	1231826	-0.031	100000.000	100000.000	0.000	0.000	0.000	0.000	0.000	16.610	31	43	31	43	316	2384	100	986	"Y189"
0	0	0	16	6	5	"rab4"	"P20338"	18320	20840	200	3894	3994	812	20	3856	3856	3945	1087	27	2	1	0	1261978	0.045	100000.000	100000.000	0.000	0.000	0.000	0.000	0.000	16.610	38	138	38	138	316	2384	100	987	"Y189"
0	0	0	16	7	5	"STAT2 "	"P52630"	18820	20850	170	11224	10760	1862	17	3862	3862	4004	1673	41	94	92	0	2238139	4.038	100000.000	100000.000	0.000	0.000	0.000	0.000	0.000	16.610	7362	6898	7362	6898	208	1660	100	988	"Y690"
0	0	0	16	8	5	"STAT2 "	"P52630"	19320	20840	160	11311	11065	2397	21	3818	3818	3937	1216	30	98	94	0	2301518	5.862	100000.000	100000.000	0.000	0.000	0.000	0.000	0.000	16.610	7493	7247	7493	7247	208	1512	100	989	"Y690"
0	0	0	16	9	5	"STAT2 "	"P52630"	19830	20850	160	12370	11771	2742	23	3734	3734	3808	814	21	96	92	0	2448295	9.783	100000.000	100000.000	0.000	0.000	0.000	0.000	0.000	16.610	8636	8037	8636	8037	208	1512	100	990	"Y690"
0	0	0	16	1	6	"STAT5B "	"P51692"	15800	21460	200	4060	4208	797	18	3881	3881	3931	603	15	19	2	0	1329684	0.459	100000.000	100000.000	0.000	0.000	0.000	0.000	0.000	16.610	179	327	179	327	316	2384	100	991	"Y740"
0	0	0	16	2	6	"STAT5B "	"P51692"	16300	21460	200	3995	4125	555	13	3851	3851	3939	781	19	11	1	0	1303452	0.238	100000.000	100000.000	0.000	0.000	0.000	0.000	0.000	16.610	144	274	144	274	316	2384	100	992	"Y740"
0	0	0	16	3	6	"STAT5B "	"P51692"	16800	21460	200	4020	4213	1227	29	3870	3870	3979	970	24	2	1	0	1331334	0.241	100000.000	100000.000	0.000	0.000	0.000	0.000	0.000	16.610	150	343	150	343	316	2384	100	993	"Y740"
0	0	0	16	4	6	"Syk "	"P43405"	17300	21460	200	3877	3923	339	8	3861	3861	3989	1572	39	0	0	0	1239774	-0.042	100000.000	100000.000	0.000	0.000	0.000	0.000	0.000	16.610	16	62	16	62	316	2384	100	994	"Y525/6"
0	0	0	16	5	6	"Syk "	"P43405"	17800	21460	200	3880	3973	544	13	3863	3863	3980	1530	38	2	0	0	1255458	-0.005	100000.000	100000.000	0.000	0.000	0.000	0.000	0.000	16.610	17	110	17	110	316	2384	100	995	"Y525/6"
0	0	0	16	6	6	"Syk "	"P43405"	18300	21460	70	3836	4443	2754	61	3875	3875	3968	1007	25	3	3	0	142175	0.472	100000.000	100000.000	0.000	0.000	0.000	0.000	0.000	16.610	-39	568	-39	568	32	236	100	996	"Y525/6"
0	0	0	16	7	6	"14-3-3 beta"	"P31946"	18790	21450	200	4201	4349	899	20	3869	3869	3944	948	24	12	3	0	1374276	0.427	100000.000	100000.000	0.000	0.000	0.000	0.000	0.000	16.610	332	480	332	480	316	2384	100	997	"S59"
0	0	0	16	8	6	"14-3-3 beta"	"P31946"	19290	21450	200	4191	4293	510	11	3803	3803	3925	1303	33	2	0	0	1356543	0.282	100000.000	100000.000	0.000	0.000	0.000	0.000	0.000	16.610	388	490	388	490	316	2384	100	998	"S59"
0	0	0	16	9	6	"14-3-3 beta"	"P31946"	19790	21450	200	4124	4313	1642	38	3764	3764	3828	779	20	32	1	0	1362951	0.623	100000.000	100000.000	0.000	0.000	0.000	0.000	0.000	16.610	360	549	360	549	316	2384	100	999	"S59"
-75	0	0	16	1	7	"empty"	"empty"	15800	22110	200	3871	3918	426	10	3861	3861	3898	484	12	2	1	0	1238155	0.041	100000.000	100000.000	0.000	0.000	0.000	0.000	0.000	16.610	10	57	10	57	316	2384	100	1000	"empty"
-75	0	0	16	2	7	"empty"	"empty"	16300	22110	200	3889	4134	2183	52	3853	3853	3927	1019	25	2	1	0	1306311	0.203	100000.000	100000.000	0.000	0.000	0.000	0.000	0.000	16.610	36	281	36	281	316	2384	100	1001	"empty"
-75	0	0	16	3	7	"empty"	"empty"	16800	22110	200	3848	3859	299	7	3873	3873	3975	1427	35	0	0	0	1219463	-0.081	100000.000	100000.000	0.000	0.000	0.000	0.000	0.000	16.610	-25	-14	-25	-14	316	2384	100	1002	"empty"
-75	0	0	16	4	7	"empty"	"empty"	17300	22110	200	3826	3833	270	7	3861	3861	3912	703	17	0	0	0	1211228	-0.112	100000.000	100000.000	0.000	0.000	0.000	0.000	0.000	16.610	-35	-28	-35	-28	316	2384	100	1003	"empty"
-75	0	0	16	5	7	"empty"	"empty"	17800	22110	200	3837	3889	597	15	3860	3860	3924	1047	26	0	0	0	1228924	-0.033	100000.000	100000.000	0.000	0.000	0.000	0.000	0.000	16.610	-23	29	-23	29	316	2384	100	1004	"empty"
-75	0	0	16	6	7	"empty"	"empty"	18300	22110	200	3921	4106	1295	31	3875	3875	3928	782	19	3	2	0	1297540	0.228	100000.000	100000.000	0.000	0.000	0.000	0.000	0.000	16.610	46	231	46	231	316	2384	100	1005	"empty"
0	0	0	16	7	7	"Control-Spot"	"p-Tyr"	18810	22120	100	4181	7899	5216	66	3897	3897	4127	2305	55	40	36	0	631892	1.636	100000.000	100000.000	0.000	0.000	0.000	0.000	0.000	16.610	284	4002	284	4002	80	560	100	1006	"Control-Spot"
0	0	0	16	8	7	"Control-Spot"	"p-Tyr"	19270	22100	110	3948	8067	5545	68	3785	3785	3838	728	18	40	40	0	645345	5.809	100000.000	100000.000	0.000	0.000	0.000	0.000	0.000	16.610	163	4282	163	4282	80	656	100	1007	"Control-Spot"
0	0	0	16	9	7	"Control-Spot"	"p-Tyr"	19800	22110	110	3999	6876	5718	83	3835	3835	3899	696	17	31	28	0	550117	4.277	100000.000	100000.000	0.000	0.000	0.000	0.000	0.000	16.610	164	3041	164	3041	80	656	100	1008	"Control-Spot"
0	0	0	17	1	1	"ACTA1"	"P68133"	2270	24580	200	4049	4116	347	8	3996	3996	4008	261	6	27	8	0	1300524	0.414	100000.000	100000.000	0.000	0.000	0.000	0.000	0.000	16.610	53	120	53	120	316	2384	100	1009	"Y55"
0	0	0	17	2	1	"ACTA1"	"P68133"	2770	24580	200	4022	4162	909	21	3946	3946	3953	233	5	29	18	0	1315284	0.897	100000.000	100000.000	0.000	0.000	0.000	0.000	0.000	16.610	76	216	76	216	316	2384	100	1010	"Y55"
0	0	0	17	3	1	"ACTA1"	"P68133"	3280	24580	80	4306	4411	406	9	3892	3892	3891	188	4	76	59	0	229376	2.766	100000.000	100000.000	0.000	0.000	0.000	0.000	0.000	16.610	414	519	414	519	52	340	100	1011	"Y55"
0	0	0	17	4	1	"A-Raf"	"P10398"	3770	24580	200	4044	4287	3474	81	3981	3981	3990	252	6	18	7	0	1354733	1.179	100000.000	100000.000	0.000	0.000	0.000	0.000	0.000	16.610	63	306	63	306	316	2384	100	1012	"S214"
0	0	0	17	5	1	"A-Raf"	"P10398"	4270	24590	200	4192	4181	301	7	4135	4135	4154	807	19	0	0	0	1321274	0.033	100000.000	100000.000	0.000	0.000	0.000	0.000	0.000	16.610	57	46	57	46	316	2384	100	1013	"S214"
0	0	0	17	6	1	"A-Raf"	"P10398"	4770	24590	200	4220	4251	728	17	4224	4224	4285	1196	27	0	0	0	1343277	-0.028	100000.000	100000.000	0.000	0.000	0.000	0.000	0.000	16.610	-4	27	-4	27	316	2384	100	1014	"S214"
0	0	0	17	7	1	"Cdk2"	"P24941"	5270	24590	150	4749	4737	331	6	4322	4322	4329	262	6	70	35	0	739037	1.557	100000.000	100000.000	0.000	0.000	0.000	0.000	0.000	16.610	427	415	427	415	156	1272	100	1015	"Y179"
0	0	0	17	8	1	"Cdk2"	"P24941"	5780	24600	120	4821	4841	299	6	4333	4333	4412	1150	26	2	0	0	580948	0.373	100000.000	100000.000	0.000	0.000	0.000	0.000	0.000	16.610	488	508	488	508	120	820	100	1016	"Y179"
0	0	0	17	9	1	"Cdk2"	"P24941"	6270	24600	120	4794	4805	260	5	4285	4285	4292	190	4	92	71	0	576572	2.700	100000.000	100000.000	0.000	0.000	0.000	0.000	0.000	16.610	509	520	509	520	120	820	100	1017	"Y179"
0	0	0	17	1	2	"Cofilin 1"	"P23528"	2270	25220	200	4024	4149	485	11	3945	3945	3958	222	5	27	14	0	1310965	0.860	100000.000	100000.000	0.000	0.000	0.000	0.000	0.000	16.610	79	204	79	204	316	2384	100	1018	"S2"
0	0	0	17	2	2	"Cofilin 1"	"P23528"	2770	25230	100	4113	4381	702	16	3852	3852	3883	376	9	40	30	0	350453	1.324	100000.000	100000.000	0.000	0.000	0.000	0.000	0.000	16.610	261	529	261	529	80	560	100	1019	"S2"
0	0	0	17	3	2	"Cofilin 1"	"P23528"	3290	25230	80	4422	4546	586	12	3894	3894	3918	337	8	57	42	0	236377	1.864	100000.000	100000.000	0.000	0.000	0.000	0.000	0.000	16.610	528	652	528	652	52	340	100	1020	"S2"
0	0	0	17	4	2	"CTNNB1"	"P35222"	3780	25220	200	3795	3799	263	6	4009	4009	4035	444	11	0	0	0	1200347	-0.532	100000.000	100000.000	0.000	0.000	0.000	0.000	0.000	16.610	-214	-210	-214	-210	316	2384	100	1021	"S675"
0	0	0	17	5	2	"CTNNB1"	"P35222"	4280	25220	200	3876	3907	462	11	4084	4084	4139	966	23	0	0	0	1234619	-0.240	100000.000	100000.000	0.000	0.000	0.000	0.000	0.000	16.610	-208	-177	-208	-177	316	2384	100	1022	"S675"
0	0	0	17	6	2	"CTNNB1"	"P35222"	4780	25220	200	3977	3960	224	5	4211	4211	4229	521	12	0	0	0	1251294	-0.516	100000.000	100000.000	0.000	0.000	0.000	0.000	0.000	16.610	-234	-251	-234	-251	316	2384	100	1023	"S675"
0	0	0	17	7	2	"EGFR"	"P00533"	5290	25220	80	4624	4623	269	5	4296	4296	4300	302	7	53	13	0	240375	1.070	100000.000	100000.000	0.000	0.000	0.000	0.000	0.000	16.610	328	327	328	327	52	340	100	1024	"T693"
0	0	0	17	8	2	"EGFR"	"P00533"	5780	25220	90	4706	4736	269	5	4355	4355	4371	247	5	71	19	0	246264	1.478	100000.000	100000.000	0.000	0.000	0.000	0.000	0.000	16.610	351	381	351	381	52	420	100	1025	"T693"
0	0	0	17	9	2	"EGFR"	"P00533"	6280	25230	80	4577	4578	197	4	4338	4338	4331	171	3	61	28	0	238066	1.444	100000.000	100000.000	0.000	0.000	0.000	0.000	0.000	16.610	239	240	239	240	52	340	100	1026	"T693"
0	0	0	17	1	3	"JAK1"	"P23458"	2280	25870	200	3987	4144	565	13	3980	3980	3995	317	7	19	12	0	1309469	0.470	100000.000	100000.000	0.000	0.000	0.000	0.000	0.000	16.610	7	164	7	164	316	2384	100	1027	"Y1035"
0	0	0	17	2	3	"JAK1"	"P23458"	2770	25870	200	3895	3967	421	10	3912	3912	3926	311	7	11	7	0	1253693	0.132	100000.000	100000.000	0.000	0.000	0.000	0.000	0.000	16.610	-17	55	-17	55	316	2384	100	1028	"Y1035"
0	0	0	17	3	3	"JAK1"	"P23458"	3270	25870	200	3973	4095	492	12	3940	3940	3960	534	13	11	8	0	1294036	0.253	100000.000	100000.000	0.000	0.000	0.000	0.000	0.000	16.610	33	155	33	155	316	2384	100	1029	"Y1035"
0	0	0	17	4	3	"JNK2"	"P45984"	3780	25880	110	6003	6019	358	5	4032	4032	4025	208	5	100	100	0	481524	9.587	100000.000	100000.000	0.000	0.000	0.000	0.000	0.000	16.610	1971	1987	1971	1987	80	656	100	1030	"T183"
0	0	0	17	5	3	"JNK2"	"P45984"	4280	25880	90	6413	6534	597	9	4107	4107	4162	486	11	100	100	0	339785	4.881	100000.000	100000.000	0.000	0.000	0.000	0.000	0.000	16.610	2306	2427	2306	2427	52	420	100	1031	"T183"
0	0	0	17	6	3	"JNK2"	"P45984"	4790	25880	150	5869	5512	1328	24	4143	4143	4196	1712	40	50	6	0	859896	0.769	100000.000	100000.000	0.000	0.000	0.000	0.000	0.000	16.610	1726	1369	1726	1369	156	1272	100	1032	"T183"
0	0	0	17	7	3	"Kit "	"P10721"	5270	25880	90	5419	5406	297	5	4321	4321	4976	5665	113	0	0	0	281088	0.076	100000.000	100000.000	0.000	0.000	0.000	0.000	0.000	16.610	1098	1085	1098	1085	52	420	100	1033	"Y721"
0	0	0	17	8	3	"Kit "	"P10721"	5770	25880	200	4357	4510	451	10	4324	4324	4339	247	5	26	18	0	1425049	0.692	100000.000	100000.000	0.000	0.000	0.000	0.000	0.000	16.610	33	186	33	186	316	2384	100	1034	"Y721"
0	0	0	17	9	3	"Kit "	"P10721"	6270	25880	200	4455	4593	485	10	4357	4357	4363	204	4	32	19	0	1451321	1.127	100000.000	100000.000	0.000	0.000	0.000	0.000	0.000	16.610	98	236	98	236	316	2384	100	1035	"Y721"
0	0	0	17	1	4	"MK3"	"P22001"	2280	26490	100	6828	6501	1143	17	3970	3970	3991	268	6	88	87	0	520079	9.366	100000.000	100000.000	0.000	0.000	0.000	0.000	0.000	16.610	2858	2531	2858	2531	80	560	100	1036	"Y187"
0	0	0	17	2	4	"MK3"	"P22001"	2780	26520	90	6752	6680	531	7	3985	3985	3980	245	6	98	98	0	347355	11.020	100000.000	100000.000	0.000	0.000	0.000	0.000	0.000	16.610	2767	2695	2767	2695	52	420	100	1037	"Y187"
0	0	0	17	3	4	"MK3"	"P22001"	3280	26520	90	7050	7087	374	5	3988	3988	3992	292	7	100	100	0	368524	10.599	100000.000	100000.000	0.000	0.000	0.000	0.000	0.000	16.610	3062	3099	3062	3099	52	420	100	1038	"Y187"
0	0	0	17	4	4	"NFAT1 "	"Q13469"	3770	26510	200	4059	4094	262	6	4059	4059	4108	1044	25	1	0	0	1293782	-0.013	0.000	100000.000	0.000	0.000	0.000	0.000	0.000	Error	0	35	0	35	316	2384	100	1039	"S326"
0	0	0	17	5	4	"NFAT1 "	"Q13469"	4270	26510	200	4197	4203	272	6	4170	4170	4189	338	8	9	0	0	1328165	0.041	100000.000	100000.000	0.000	0.000	0.000	0.000	0.000	16.610	27	33	27	33	316	2384	100	1040	"S326"
0	0	0	17	6	4	"NFAT1 "	"Q13469"	4770	26500	200	4296	4308	798	18	4265	4265	4405	2279	51	0	0	0	1361419	-0.043	100000.000	100000.000	0.000	0.000	0.000	0.000	0.000	16.610	31	43	31	43	316	2384	100	1041	"S326"
0	0	0	17	7	4	"NFkB-p65 "	"Q04206"	5260	26510	120	4551	4555	249	5	4357	4357	4359	241	5	44	11	0	546583	0.813	100000.000	100000.000	0.000	0.000	0.000	0.000	0.000	16.610	194	198	194	198	120	820	100	1042	"S276"
0	0	0	17	8	4	"NFkB-p65 "	"Q04206"	5770	26520	70	4966	4942	193	3	4452	4452	4447	183	4	93	78	0	158148	2.705	100000.000	100000.000	0.000	0.000	0.000	0.000	0.000	16.610	514	490	514	490	32	236	100	1043	"S276"
0	0	0	17	9	4	"NFkB-p65 "	"Q04206"	6280	26500	80	4742	4775	352	7	4440	4440	4457	228	5	57	23	0	248322	1.395	100000.000	100000.000	0.000	0.000	0.000	0.000	0.000	16.610	302	335	302	335	52	340	100	1044	"S276"
0	0	0	17	1	5	"PDGFRb"	"P09619"	2280	27150	110	9470	9475	515	5	4082	4082	4097	200	4	100	100	0	758037	26.890	100000.000	100000.000	0.000	0.000	0.000	0.000	0.000	16.610	5388	5393	5388	5393	80	656	100	1045	"Y686"
0	0	0	17	2	5	"PDGFRb"	"P09619"	2780	27160	110	10027	9883	499	5	4078	4078	4089	233	5	100	100	0	790666	24.867	100000.000	100000.000	0.000	0.000	0.000	0.000	0.000	16.610	5949	5805	5949	5805	80	656	100	1046	"Y686"
0	0	0	17	3	5	"PDGFRb"	"P09619"	3280	27160	110	10001	9776	1449	14	4061	4061	4067	232	5	97	96	0	782105	24.608	100000.000	100000.000	0.000	0.000	0.000	0.000	0.000	16.610	5940	5715	5940	5715	80	656	100	1047	"Y686"
0	0	0	17	4	5	"PELI2"	"Q96FA3"	3790	27170	130	5899	5813	457	7	4180	4180	4186	224	5	96	94	0	697552	7.263	100000.000	100000.000	0.000	0.000	0.000	0.000	0.000	16.610	1719	1633	1719	1633	120	940	100	1048	"T290"
0	0	0	17	5	5	"PELI2"	"Q96FA3"	4280	27160	130	6054	5986	432	7	4270	4270	4280	254	5	99	96	0	718282	6.717	100000.000	100000.000	0.000	0.000	0.000	0.000	0.000	16.610	1784	1716	1784	1716	120	940	100	1049	"T290"
0	0	0	17	6	5	"PELI2"	"Q96FA3"	4780	27170	130	6076	6053	372	6	4323	4323	4331	267	6	98	98	0	726387	6.449	100000.000	100000.000	0.000	0.000	0.000	0.000	0.000	16.610	1753	1730	1753	1730	120	940	100	1050	"T290"
0	0	0	17	7	5	"sek1"	"P45985"	5270	27150	200	4398	4430	314	7	4451	4451	4469	602	13	1	0	0	1399724	-0.065	100000.000	100000.000	0.000	0.000	0.000	0.000	0.000	16.610	-53	-21	-53	-21	316	2384	100	1051	"S2315"
0	0	0	17	8	5	"sek1"	"P45985"	5770	27150	200	4553	4580	226	4	4480	4480	4494	267	5	19	5	0	1447270	0.322	100000.000	100000.000	0.000	0.000	0.000	0.000	0.000	16.610	73	100	73	100	316	2384	100	1052	"S2315"
0	0	0	17	9	5	"sek1"	"P45985"	6270	27150	200	4525	4524	207	4	4471	4471	4586	1293	28	0	0	0	1429427	-0.048	100000.000	100000.000	0.000	0.000	0.000	0.000	0.000	16.610	54	53	54	53	316	2384	100	1053	"S2315"
0	0	0	17	1	6	"SMAD3"	"Q15796"	2270	27790	200	4190	4216	360	8	4138	4138	4152	265	6	21	2	0	1332161	0.242	100000.000	100000.000	0.000	0.000	0.000	0.000	0.000	16.610	52	78	52	78	316	2384	100	1054	"S416"
0	0	0	17	2	6	"SMAD3"	"Q15796"	2770	27790	200	4036	4043	209	5	4085	4085	4088	224	5	7	1	0	1277681	-0.201	100000.000	100000.000	0.000	0.000	0.000	0.000	0.000	16.610	-49	-42	-49	-42	316	2384	100	1055	"S416"
0	0	0	17	3	6	"SMAD3"	"Q15796"	3270	27790	200	4124	4160	706	16	4103	4103	4111	207	5	18	3	0	1314526	0.237	100000.000	100000.000	0.000	0.000	0.000	0.000	0.000	16.610	21	57	21	57	316	2384	100	1056	"S416"
0	0	0	17	4	6	"TAK1 "	"O43318"	3780	27810	160	6011	5998	424	7	4192	4192	4204	228	5	99	98	0	1247555	7.868	100000.000	100000.000	0.000	0.000	0.000	0.000	0.000	16.610	1819	1806	1819	1806	208	1512	100	1057	"T178"
0	0	0	17	5	6	"TAK1 "	"O43318"	4280	27800	170	6185	6198	608	9	4306	4306	4315	261	6	99	98	0	1289118	7.215	100000.000	100000.000	0.000	0.000	0.000	0.000	0.000	16.610	1879	1892	1879	1892	208	1660	100	1058	"T178"
0	0	0	17	6	6	"TAK1 "	"O43318"	4780	27800	150	6069	6111	411	6	4334	4334	4338	352	8	100	100	0	953283	5.037	100000.000	100000.000	0.000	0.000	0.000	0.000	0.000	16.610	1735	1777	1735	1777	156	1272	100	1059	"T178"
0	0	0	17	7	6	"TNIK"	"Q9UKE5"	5290	27800	90	5349	5305	221	4	4404	4404	4436	404	9	96	73	0	275842	2.151	100000.000	100000.000	0.000	0.000	0.000	0.000	0.000	16.610	945	901	945	901	52	420	100	1060	"T181"
0	0	0	17	8	6	"TNIK"	"Q9UKE5"	5780	27810	100	5503	6252	1815	29	4468	4468	4507	335	7	95	83	0	500181	5.209	100000.000	100000.000	0.000	0.000	0.000	0.000	0.000	16.610	1035	1784	1035	1784	80	560	100	1061	"T181"
0	0	0	17	9	6	"TNIK"	"Q9UKE5"	6280	27790	110	5388	5348	418	7	4484	4484	4511	281	6	95	83	0	427829	2.979	100000.000	100000.000	0.000	0.000	0.000	0.000	0.000	16.610	904	864	904	864	80	656	100	1062	"T181"
-75	0	0	17	1	7	"empty"	"empty"	2250	28440	200	4220	6043	9630	159	4116	4116	4142	425	10	15	7	2	1909605	4.473	100000.000	100000.000	0.000	0.000	0.000	0.000	0.000	16.610	104	1927	104	1927	316	2384	100	1063	"empty"
-75	0	0	17	2	7	"empty"	"empty"	2750	28440	200	3992	4119	1876	45	4051	4051	4061	251	6	4	0	0	1301748	0.231	100000.000	100000.000	0.000	0.000	0.000	0.000	0.000	16.610	-59	68	-59	68	316	2384	100	1064	"empty"
-75	0	0	17	3	7	"empty"	"empty"	3250	28440	200	4167	4171	209	5	4080	4080	4110	685	16	0	0	0	1317898	0.089	100000.000	100000.000	0.000	0.000	0.000	0.000	0.000	16.610	87	91	87	91	316	2384	100	1065	"empty"
-75	0	0	17	4	7	"empty"	"empty"	3750	28440	200	4221	4226	189	4	4170	4170	4199	688	16	0	0	0	1335568	0.039	100000.000	100000.000	0.000	0.000	0.000	0.000	0.000	16.610	51	56	51	56	316	2384	100	1066	"empty"
-75	0	0	17	5	7	"empty"	"empty"	4250	28440	200	4297	4299	237	5	4301	4301	4321	286	6	8	1	0	1358401	-0.077	100000.000	100000.000	0.000	0.000	0.000	0.000	0.000	16.610	-4	-2	-4	-2	316	2384	100	1067	"empty"
-75	0	0	17	6	7	"empty"	"empty"	4750	28440	200	4408	4419	235	5	4357	4357	4363	282	6	12	3	0	1396410	0.199	100000.000	100000.000	0.000	0.000	0.000	0.000	0.000	16.610	51	62	51	62	316	2384	100	1068	"empty"
-75	0	0	17	7	7	"empty"	"empty"	5250	28440	200	4441	4439	202	4	4427	4427	4480	426	9	1	0	0	1402867	-0.096	100000.000	100000.000	0.000	0.000	0.000	0.000	0.000	16.610	14	12	14	12	316	2384	100	1069	"empty"
-75	0	0	17	8	7	"empty"	"empty"	5750	28440	200	4455	4467	201	4	4486	4486	4505	251	5	8	1	0	1411443	-0.151	100000.000	100000.000	0.000	0.000	0.000	0.000	0.000	16.610	-31	-19	-31	-19	316	2384	100	1070	"empty"
-75	0	0	17	9	7	"empty"	"empty"	6250	28440	200	4560	4569	244	5	4520	4520	4546	386	8	6	1	0	1443788	0.060	100000.000	100000.000	0.000	0.000	0.000	0.000	0.000	16.610	40	49	40	49	316	2384	100	1071	"empty"
0	0	0	18	1	1	"PKACa "	"P17612"	6730	24630	100	6309	5976	1007	16	4284	4284	4281	230	5	81	76	0	478115	7.370	100000.000	100000.000	0.000	0.000	0.000	0.000	0.000	16.610	2025	1692	2025	1692	80	560	100	1072	"T197"
0	0	0	18	2	1	"PKACa "	"P17612"	7230	24630	90	6218	6324	683	10	4162	4162	4220	721	17	98	90	0	328863	2.918	100000.000	100000.000	0.000	0.000	0.000	0.000	0.000	16.610	2056	2162	2056	2162	52	420	100	1073	"T197"
0	0	0	18	3	1	"PKACa "	"P17612"	7740	24630	90	6298	6284	648	10	4092	4092	4086	420	10	100	96	0	326779	5.233	100000.000	100000.000	0.000	0.000	0.000	0.000	0.000	16.610	2206	2192	2206	2192	52	420	100	1074	"T197"
0	0	0	18	4	1	"PTEN"	"P60484"	8230	24620	200	4013	4036	403	9	3986	3986	4287	3827	89	0	0	0	1275249	-0.066	100000.000	100000.000	0.000	0.000	0.000	0.000	0.000	16.610	27	50	27	50	316	2384	100	1075	"Y315"
0	0	0	18	5	1	"PTEN"	"P60484"	8740	24620	200	3921	3943	334	8	3989	3989	4306	3821	88	0	0	0	1246021	-0.095	100000.000	100000.000	0.000	0.000	0.000	0.000	0.000	16.610	-68	-46	-68	-46	316	2384	100	1076	"Y315"
0	0	0	18	6	1	"PTEN"	"P60484"	9240	24620	200	3990	4046	766	18	4023	4023	4030	222	5	10	1	0	1278502	0.072	100000.000	100000.000	0.000	0.000	0.000	0.000	0.000	16.610	-33	23	-33	23	316	2384	100	1077	"Y315"
0	0	0	18	7	1	"SOC3"	"O14543"	9740	24620	200	4144	4186	380	9	4093	4093	4111	292	7	18	3	0	1322753	0.257	100000.000	100000.000	0.000	0.000	0.000	0.000	0.000	16.610	51	93	51	93	316	2384	100	1078	"Y204"
0	0	0	18	8	1	"SOC3"	"O14543"	10250	24620	200	4290	4295	305	7	4241	4241	4247	307	7	12	2	0	1357194	0.156	100000.000	100000.000	0.000	0.000	0.000	0.000	0.000	16.610	49	54	49	54	316	2384	100	1079	"Y204"
0	0	0	18	9	1	"SOC3"	"O14543"	10750	24620	200	4378	4417	371	8	4336	4336	4325	274	6	22	6	0	1395826	0.336	100000.000	100000.000	0.000	0.000	0.000	0.000	0.000	16.610	42	81	42	81	316	2384	100	1080	"Y204"
0	0	0	18	1	2	"STAT3 "	"P40763"	6750	25260	80	5546	5513	415	7	4300	4300	4317	320	7	94	92	0	286677	3.738	100000.000	100000.000	0.000	0.000	0.000	0.000	0.000	16.610	1246	1213	1246	1213	52	340	100	1081	"S691"
0	0	0	18	2	2	"STAT3 "	"P40763"	7250	25270	90	5441	5353	516	9	4172	4172	4171	262	6	90	90	0	278344	4.511	100000.000	100000.000	0.000	0.000	0.000	0.000	0.000	16.610	1269	1181	1269	1181	52	420	100	1082	"S691"
0	0	0	18	3	2	"STAT3 "	"P40763"	7750	25270	90	5369	5301	421	7	4099	4099	4115	295	7	98	94	0	275669	4.020	100000.000	100000.000	0.000	0.000	0.000	0.000	0.000	16.610	1270	1202	1270	1202	52	420	100	1083	"S691"
0	0	0	18	4	2	"STAT6 "	"P42226"	8240	25260	200	3941	3974	306	7	4019	4019	4033	286	7	10	2	0	1255840	-0.206	100000.000	100000.000	0.000	0.000	0.000	0.000	0.000	16.610	-78	-45	-78	-45	316	2384	100	1084	"T645"
0	0	0	18	5	2	"STAT6 "	"P42226"	8750	25260	200	3782	3791	401	10	3990	3990	4056	1822	44	0	0	0	1197828	-0.145	100000.000	100000.000	0.000	0.000	0.000	0.000	0.000	16.610	-208	-199	-208	-199	316	2384	100	1085	"T645"
0	0	0	18	6	2	"STAT6 "	"P42226"	9250	25260	200	3943	3946	265	6	4019	4019	4047	656	16	0	0	0	1246893	-0.154	100000.000	100000.000	0.000	0.000	0.000	0.000	0.000	16.610	-76	-73	-76	-73	316	2384	100	1086	"T645"
0	0	0	18	7	2	"14-3-3 beta"	"P31946"	9760	25270	140	9375	9259	1163	12	4088	4088	4090	268	6	99	98	0	1444452	19.287	100000.000	100000.000	0.000	0.000	0.000	0.000	0.000	16.610	5287	5171	5287	5171	156	1140	100	1087	"S185"
0	0	0	18	8	2	"14-3-3 beta"	"P31946"	10250	25270	140	9859	9753	691	7	4173	4173	4170	260	6	100	100	0	1521451	21.473	100000.000	100000.000	0.000	0.000	0.000	0.000	0.000	16.610	5686	5580	5686	5580	156	1140	100	1088	"S185"
0	0	0	18	9	2	"14-3-3 beta"	"P31946"	10750	25260	150	10121	10186	1529	15	4287	4287	4293	323	7	99	99	0	1588950	18.245	100000.000	100000.000	0.000	0.000	0.000	0.000	0.000	16.610	5834	5899	5834	5899	156	1272	100	1089	"S185"
0	0	0	18	1	3	"Tgfbr2"	"P37173"	6750	25910	110	4621	4620	207	4	4320	4320	4318	238	5	60	18	0	369636	1.269	100000.000	100000.000	0.000	0.000	0.000	0.000	0.000	16.610	301	300	301	300	80	656	100	1090	"S409"
0	0	0	18	2	3	"Tgfbr2"	"P37173"	7240	25930	80	4501	4663	905	19	4206	4206	4229	268	6	51	28	0	242471	1.619	100000.000	100000.000	0.000	0.000	0.000	0.000	0.000	16.610	295	457	295	457	52	340	100	1091	"S409"
0	0	0	18	3	3	"Tgfbr2"	"P37173"	7730	25920	80	4453	4461	489	10	4184	4184	4228	619	14	11	1	0	231961	0.376	100000.000	100000.000	0.000	0.000	0.000	0.000	0.000	16.610	269	277	269	277	52	340	100	1092	"S409"
0	0	0	18	4	3	"Tyk2"	"P29597"	8250	25920	70	5477	5455	323	5	4052	4052	4070	348	8	100	96	0	174574	3.980	100000.000	100000.000	0.000	0.000	0.000	0.000	0.000	16.610	1425	1403	1425	1403	32	236	100	1093	"Y1054/5"
0	0	0	18	5	3	"Tyk2"	"P29597"	8750	25920	200	4047	4183	562	13	4058	4058	4105	1635	39	4	0	0	1321709	0.048	100000.000	100000.000	0.000	0.000	0.000	0.000	0.000	16.610	-11	125	-11	125	316	2384	100	1094	"Y1054/5"
0	0	0	18	6	3	"Tyk2"	"P29597"	9250	25920	70	5629	5580	570	10	4012	4012	4017	204	5	96	96	0	178572	7.662	100000.000	100000.000	0.000	0.000	0.000	0.000	0.000	16.610	1617	1568	1617	1568	32	236	100	1095	"Y1054/5"
0	0	0	18	7	3	"caveolin-1"	"Q03135"	9760	25910	100	4995	4895	330	6	4108	4108	4099	249	6	90	80	0	391573	3.197	100000.000	100000.000	0.000	0.000	0.000	0.000	0.000	16.610	887	787	887	787	80	560	100	1096	"Y14"
0	0	0	18	8	3	"caveolin-1"	"Q03135"	10260	25900	100	5144	5088	412	8	4187	4187	4212	292	6	90	85	0	407009	3.000	100000.000	100000.000	0.000	0.000	0.000	0.000	0.000	16.610	957	901	957	901	80	560	100	1097	"Y14"
0	0	0	18	9	3	"caveolin-1"	"Q03135"	10750	25910	100	5259	5249	295	5	4306	4306	4303	277	6	96	93	0	419926	3.415	100000.000	100000.000	0.000	0.000	0.000	0.000	0.000	16.610	953	943	953	943	80	560	100	1098	"Y14"
0	0	0	18	1	4	"Cdc42 "	"P60953"	6750	26550	90	5554	5660	744	13	4339	4339	4348	199	4	92	92	0	294331	6.593	100000.000	100000.000	0.000	0.000	0.000	0.000	0.000	16.610	1215	1321	1215	1321	52	420	100	1099	"Y32"
0	0	0	18	2	4	"Cdc42 "	"P60953"	7240	26550	90	5209	5226	388	7	4277	4277	4269	248	5	96	92	0	271762	3.859	100000.000	100000.000	0.000	0.000	0.000	0.000	0.000	16.610	932	949	932	949	52	420	100	1100	"Y32"
0	0	0	18	3	4	"Cdc42 "	"P60953"	7750	26550	80	5270	5328	1003	18	4202	4202	4221	433	10	90	57	0	277063	2.557	100000.000	100000.000	0.000	0.000	0.000	0.000	0.000	16.610	1068	1126	1068	1126	52	340	100	1101	"Y32"
0	0	0	18	4	4	"Flt3"	"P36888"	8250	26550	70	5325	5176	532	10	4167	4167	4188	267	6	87	71	0	165646	3.700	100000.000	100000.000	0.000	0.000	0.000	0.000	0.000	16.610	1158	1009	1158	1009	32	236	100	1102	"Y591"
0	0	0	18	5	4	"Flt3"	"P36888"	8760	26550	70	5281	5147	490	9	4108	4108	4099	203	4	87	87	0	164700	5.163	100000.000	100000.000	0.000	0.000	0.000	0.000	0.000	16.610	1173	1039	1173	1039	32	236	100	1103	"Y591"
0	0	0	18	6	4	"Flt3"	"P36888"	9260	26550	200	4048	4191	529	12	4106	4106	4177	541	12	12	8	0	1324318	0.026	100000.000	100000.000	0.000	0.000	0.000	0.000	0.000	16.610	-58	85	-58	85	316	2384	100	1104	"Y591"
0	0	0	18	7	4	"gp130 "	"P40189"	9760	26560	70	4626	4680	280	5	4103	4103	4100	288	7	81	46	0	149746	2.014	100000.000	100000.000	0.000	0.000	0.000	0.000	0.000	16.610	523	577	523	577	32	236	100	1105	"Y767"
0	0	0	18	8	4	"gp130 "	"P40189"	10250	26560	200	4379	4396	321	7	4232	4232	4241	474	11	12	2	0	1389070	0.327	100000.000	100000.000	0.000	0.000	0.000	0.000	0.000	16.610	147	164	147	164	316	2384	100	1106	"Y767"
0	0	0	18	9	4	"gp130 "	"P40189"	10740	26560	80	4814	4834	257	5	4339	4339	4324	259	5	80	44	0	251356	1.969	100000.000	100000.000	0.000	0.000	0.000	0.000	0.000	16.610	475	495	475	495	52	340	100	1107	"Y767"
0	0	0	18	1	5	"IKK-beta "	"O14920"	6740	27190	100	6386	6313	494	7	4456	4456	4454	184	4	97	96	0	505045	10.103	100000.000	100000.000	0.000	0.000	0.000	0.000	0.000	16.610	1930	1857	1930	1857	80	560	100	1108	"Y199"
0	0	0	18	2	5	"IKK-beta "	"O14920"	7250	27190	110	6429	6477	546	8	4381	4381	4374	268	6	100	100	0	518125	7.847	100000.000	100000.000	0.000	0.000	0.000	0.000	0.000	16.610	2048	2096	2048	2096	80	656	100	1109	"Y199"
0	0	0	18	3	5	"IKK-beta "	"O14920"	7740	27190	110	6336	6380	542	8	4294	4294	4314	299	6	100	98	0	510403	6.910	100000.000	100000.000	0.000	0.000	0.000	0.000	0.000	16.610	2042	2086	2042	2086	80	656	100	1110	"Y199"
0	0	0	18	4	5	"IRAK1"	"P51617"	8250	27200	100	7527	7360	1040	14	4190	4190	4196	252	6	95	93	0	588783	12.556	100000.000	100000.000	0.000	0.000	0.000	0.000	0.000	16.610	3337	3170	3337	3170	80	560	100	1111	"T209"
0	0	0	18	5	5	"IRAK1"	"P51617"	8750	27200	100	7470	7354	1032	14	4114	4114	4114	211	5	97	96	0	588324	15.355	100000.000	100000.000	0.000	0.000	0.000	0.000	0.000	16.610	3356	3240	3356	3240	80	560	100	1112	"T209"
0	0	0	18	6	5	"IRAK1"	"P51617"	9250	27210	100	7559	7525	1100	14	4196	4196	4202	417	9	96	93	0	602015	7.969	100000.000	100000.000	0.000	0.000	0.000	0.000	0.000	16.610	3363	3329	3363	3329	80	560	100	1113	"T209"
0	0	0	18	7	5	"IRS-1"	"P35568"	9740	27200	200	4306	4349	347	7	4273	4273	4307	338	7	13	7	0	1374371	0.124	100000.000	100000.000	0.000	0.000	0.000	0.000	0.000	16.610	33	76	33	76	316	2384	100	1114	"S312"
0	0	0	18	8	5	"IRS-1"	"P35568"	10240	27200	200	4407	4689	2690	57	4341	4341	4341	299	6	22	8	0	1481833	1.164	100000.000	100000.000	0.000	0.000	0.000	0.000	0.000	16.610	66	348	66	348	316	2384	100	1115	"S312"
0	0	0	18	9	5	"IRS-1"	"P35568"	10750	27210	70	5289	5341	560	10	4388	4388	4385	305	6	96	87	0	170905	3.134	100000.000	100000.000	0.000	0.000	0.000	0.000	0.000	16.610	901	953	901	953	32	236	100	1116	"S312"
0	0	0	18	1	6	"Malt1"	"Q9UDY8"	6750	27820	200	4098	4118	359	8	4488	4488	4485	237	5	3	0	0	1301195	-1.549	100000.000	100000.000	0.000	0.000	0.000	0.000	0.000	16.610	-390	-370	-390	-370	316	2384	100	1117	"S135"
0	0	0	18	2	6	"Malt1"	"Q9UDY8"	7250	27830	200	4096	4111	449	10	4415	4415	4467	1475	33	0	0	0	1298986	-0.241	100000.000	100000.000	0.000	0.000	0.000	0.000	0.000	16.610	-319	-304	-319	-304	316	2384	100	1118	"S135"
0	0	0	18	3	6	"Malt1"	"Q9UDY8"	7750	27830	200	4043	4065	667	16	4328	4328	4339	305	7	4	0	0	1284593	-0.898	100000.000	100000.000	0.000	0.000	0.000	0.000	0.000	16.610	-285	-263	-285	-263	316	2384	100	1119	"S135"
0	0	0	18	4	6	"MEK1 "	"Q02750"	8260	27830	80	5070	4994	477	9	4214	4214	4248	292	6	84	76	0	259663	2.555	100000.000	100000.000	0.000	0.000	0.000	0.000	0.000	16.610	856	780	856	780	52	340	100	1120	"T385"
0	0	0	18	5	6	"MEK1 "	"Q02750"	8750	27830	70	5206	5241	313	5	4216	4216	4231	280	6	100	93	0	167715	3.607	100000.000	100000.000	0.000	0.000	0.000	0.000	0.000	16.610	990	1025	990	1025	32	236	100	1121	"T385"
0	0	0	18	6	6	"MEK1 "	"Q02750"	9260	27840	80	5197	5208	304	5	4258	4258	4266	211	4	98	96	0	270824	4.464	100000.000	100000.000	0.000	0.000	0.000	0.000	0.000	16.610	939	950	939	950	52	340	100	1122	"T385"
0	0	0	18	7	6	"p47phox "	"P14598"	9750	27830	200	4169	4182	348	8	4370	4370	4375	298	6	3	0	0	1321532	-0.648	100000.000	100000.000	0.000	0.000	0.000	0.000	0.000	16.610	-201	-188	-201	-188	316	2384	100	1123	"S359"
0	0	0	18	8	6	"p47phox "	"P14598"	10250	27830	200	4295	4313	346	8	4474	4474	4490	555	12	2	0	0	1362795	-0.319	100000.000	100000.000	0.000	0.000	0.000	0.000	0.000	16.610	-179	-161	-179	-161	316	2384	100	1124	"S359"
0	0	0	18	9	6	"p47phox "	"P14598"	10750	27830	200	4405	4382	351	8	4511	4511	4508	298	6	4	1	0	1384716	-0.423	100000.000	100000.000	0.000	0.000	0.000	0.000	0.000	16.610	-106	-129	-106	-129	316	2384	100	1125	"S359"
-75	0	0	18	1	7	"empty"	"empty"	6730	28460	200	4457	4474	264	5	4507	4507	4543	886	19	0	0	0	1413713	-0.078	100000.000	100000.000	0.000	0.000	0.000	0.000	0.000	16.610	-50	-33	-50	-33	316	2384	100	1126	"empty"
-75	0	0	18	2	7	"empty"	"empty"	7230	28460	200	4431	4435	233	5	4458	4458	4489	386	8	3	0	0	1401422	-0.140	100000.000	100000.000	0.000	0.000	0.000	0.000	0.000	16.610	-27	-23	-27	-23	316	2384	100	1127	"empty"
-75	0	0	18	3	7	"empty"	"empty"	7730	28460	200	4374	4379	333	7	4373	4373	4381	353	8	12	1	0	1383763	-0.006	100000.000	100000.000	0.000	0.000	0.000	0.000	0.000	16.610	1	6	1	6	316	2384	100	1128	"empty"
-75	0	0	18	4	7	"empty"	"empty"	8230	28460	200	4290	4294	292	6	4312	4312	4320	294	6	11	2	0	1356988	-0.088	100000.000	100000.000	0.000	0.000	0.000	0.000	0.000	16.610	-22	-18	-22	-18	316	2384	100	1129	"empty"
-75	0	0	18	5	7	"empty"	"empty"	8730	28460	200	4218	4212	214	5	4280	4280	4321	451	10	0	0	0	1330842	-0.242	100000.000	100000.000	0.000	0.000	0.000	0.000	0.000	16.610	-62	-68	-62	-68	316	2384	100	1130	"empty"
-75	0	0	18	6	7	"empty"	"empty"	9230	28460	200	4274	4293	331	7	4269	4269	4279	284	6	9	0	0	1356664	0.049	100000.000	100000.000	0.000	0.000	0.000	0.000	0.000	16.610	5	24	5	24	316	2384	100	1131	"empty"
0	0	0	18	7	7	"GLQAWPG-pS-AIPQFLG_GLQAWPGEAIPQFLG_20vs80"	"GLQAWPG-pS-AIPQFLG_GLQAWPGEAIPQFLG_20vs80"	9740	28460	120	5223	6105	1723	28	4316	4316	4353	700	16	52	47	0	732653	2.503	100000.000	100000.000	0.000	0.000	0.000	0.000	0.000	16.610	907	1789	907	1789	120	820	100	1132	"GLQAWPG-pS-AIPQFLG_GLQAWPGEAIPQFLG_20vs80"
0	0	0	18	8	7	"GLQAWPG-pS-AIPQFLG_GLQAWPGEAIPQFLG_20vs80"	"GLQAWPG-pS-AIPQFLG_GLQAWPGEAIPQFLG_20vs80"	10240	28480	90	8119	7994	611	7	4425	4425	4438	225	5	100	100	0	415684	15.804	100000.000	100000.000	0.000	0.000	0.000	0.000	0.000	16.610	3694	3569	3694	3569	52	420	100	1133	"GLQAWPG-pS-AIPQFLG_GLQAWPGEAIPQFLG_20vs80"
0	0	0	18	9	7	"GLQAWPG-pS-AIPQFLG_GLQAWPGEAIPQFLG_20vs80"	"GLQAWPG-pS-AIPQFLG_GLQAWPGEAIPQFLG_20vs80"	10750	28480	90	8007	7803	862	11	4472	4472	4468	349	7	98	98	0	405749	9.556	100000.000	100000.000	0.000	0.000	0.000	0.000	0.000	16.610	3535	3331	3535	3331	52	420	100	1134	"GLQAWPG-pS-AIPQFLG_GLQAWPGEAIPQFLG_20vs80"
0	0	0	19	1	1	"JAK1"	"P23458"	11240	24580	200	4332	4329	244	5	4340	4340	4345	242	5	12	1	0	1368111	-0.066	100000.000	100000.000	0.000	0.000	0.000	0.000	0.000	16.610	-8	-11	-8	-11	316	2384	100	1135	"Y220"
0	0	0	19	2	1	"JAK1"	"P23458"	11740	24590	200	4326	4339	271	6	4370	4370	4375	279	6	6	2	0	1371207	-0.129	100000.000	100000.000	0.000	0.000	0.000	0.000	0.000	16.610	-44	-31	-44	-31	316	2384	100	1136	"Y220"
0	0	0	19	3	1	"JAK1"	"P23458"	12240	24590	200	4381	4371	241	5	4406	4406	4415	280	6	3	0	0	1381156	-0.157	100000.000	100000.000	0.000	0.000	0.000	0.000	0.000	16.610	-25	-35	-25	-35	316	2384	100	1137	"Y220"
0	0	0	19	4	1	"Jun "	"P05412"	12740	24610	130	4455	4551	356	7	4253	4253	4239	790	18	14	0	0	546172	0.395	100000.000	100000.000	0.000	0.000	0.000	0.000	0.000	16.610	202	298	202	298	120	940	100	1138	"S243"
0	0	0	19	5	1	"Jun "	"P05412"	13240	24590	200	3479	3505	279	7	3484	3484	3547	458	12	3	0	0	1107579	-0.092	100000.000	100000.000	0.000	0.000	0.000	0.000	0.000	16.610	-5	21	-5	21	316	2384	100	1139	"S243"
0	0	0	19	6	1	"Jun "	"P05412"	13740	24590	200	3482	3582	956	26	3422	3422	3526	1152	32	1	1	0	1132029	0.049	100000.000	100000.000	0.000	0.000	0.000	0.000	0.000	16.610	60	160	60	160	316	2384	100	1140	"S243"
0	0	0	19	7	1	"Kit "	"P10721"	14250	24600	80	4164	4061	470	11	3438	3438	3510	743	21	48	1	0	211173	0.742	100000.000	100000.000	0.000	0.000	0.000	0.000	0.000	16.610	726	623	726	623	52	340	100	1141	"Y568/70"
0	0	0	19	8	1	"Kit "	"P10721"	14750	24600	200	4189	4306	661	15	4161	4161	4230	924	21	8	0	0	1360842	0.082	100000.000	100000.000	0.000	0.000	0.000	0.000	0.000	16.610	28	145	28	145	316	2384	100	1142	"Y568/70"
0	0	0	19	9	1	"Kit "	"P10721"	15250	24600	200	4097	4214	427	10	4095	4095	4162	705	16	10	1	0	1331478	0.074	100000.000	100000.000	0.000	0.000	0.000	0.000	0.000	16.610	2	119	2	119	316	2384	100	1143	"Y568/70"
0	0	0	19	1	2	"Mlk3"	"Q16584"	11240	25240	100	6821	6629	754	11	4319	4319	4341	259	5	95	93	0	530318	8.834	100000.000	100000.000	0.000	0.000	0.000	0.000	0.000	16.610	2502	2310	2502	2310	80	560	100	1144	"S281"
0	0	0	19	2	2	"Mlk3"	"Q16584"	11730	25230	110	6819	6651	735	11	4443	4443	4441	207	4	95	95	0	532068	10.676	100000.000	100000.000	0.000	0.000	0.000	0.000	0.000	16.610	2376	2208	2376	2208	80	656	100	1145	"S281"
0	0	0	19	3	2	"Mlk3"	"Q16584"	12230	25250	100	6742	6744	267	3	4514	4514	4517	332	7	100	100	0	539547	6.708	100000.000	100000.000	0.000	0.000	0.000	0.000	0.000	16.610	2228	2230	2228	2230	80	560	100	1146	"S281"
0	0	0	19	4	2	"NFAT2 "	"O95644"	12720	25250	70	4905	4989	436	8	3643	3643	3817	792	20	100	3	0	159659	1.480	100000.000	100000.000	0.000	0.000	0.000	0.000	0.000	16.610	1262	1346	1262	1346	32	236	100	1147	"S172"
0	0	0	19	5	2	"NFAT2 "	"O95644"	13220	25250	150	3715	3954	592	14	3582	3582	3628	428	11	35	26	0	616885	0.762	100000.000	100000.000	0.000	0.000	0.000	0.000	0.000	16.610	133	372	133	372	156	1272	100	1148	"S172"
0	0	0	19	6	2	"NFAT2 "	"O95644"	13740	25250	70	4954	4929	340	6	3783	3783	3803	345	9	96	90	0	157734	3.264	100000.000	100000.000	0.000	0.000	0.000	0.000	0.000	16.610	1171	1146	1171	1146	32	236	100	1149	"S172"
0	0	0	19	7	2	"PI3-kinase p85 subunit beta"	"O00459"	14240	25240	70	7130	7017	1068	15	3761	3761	3758	231	6	96	93	0	224548	14.108	100000.000	100000.000	0.000	0.000	0.000	0.000	0.000	16.610	3369	3256	3369	3256	32	236	100	1150	"Y464"
0	0	0	19	8	2	"PI3-kinase p85 subunit beta"	"O00459"	14720	25260	70	7561	7402	679	9	4125	4125	4161	520	12	100	96	0	236870	6.233	100000.000	100000.000	0.000	0.000	0.000	0.000	0.000	16.610	3436	3277	3436	3277	32	236	100	1151	"Y464"
0	0	0	19	9	2	"PI3-kinase p85 subunit beta"	"O00459"	15220	25260	200	4177	4553	1136	24	4135	4135	4213	1351	32	12	8	0	1438757	0.252	100000.000	100000.000	0.000	0.000	0.000	0.000	0.000	16.610	42	418	42	418	316	2384	100	1152	"Y464"
0	0	0	19	1	3	"p47phox "	"P14598"	11220	25870	200	4185	4148	330	7	4346	4346	4348	343	7	1	0	0	1310767	-0.583	100000.000	100000.000	0.000	0.000	0.000	0.000	0.000	16.610	-161	-198	-161	-198	316	2384	100	1153	"S370"
0	0	0	19	2	3	"p47phox "	"P14598"	11720	25880	200	4263	4275	730	17	4407	4407	4411	280	6	4	0	0	1350950	-0.486	100000.000	100000.000	0.000	0.000	0.000	0.000	0.000	16.610	-144	-132	-144	-132	316	2384	100	1154	"S370"
0	0	0	19	3	3	"p47phox "	"P14598"	12220	25880	200	4244	4220	336	7	4426	4426	4422	352	7	3	0	0	1333486	-0.574	100000.000	100000.000	0.000	0.000	0.000	0.000	0.000	16.610	-182	-206	-182	-206	316	2384	100	1155	"S370"
0	0	0	19	4	3	"PDGFRb"	"P09619"	12730	25880	200	3434	3542	649	18	3495	3495	3764	2100	55	1	0	0	1119175	-0.106	100000.000	100000.000	0.000	0.000	0.000	0.000	0.000	16.610	-61	47	-61	47	316	2384	100	1156	"Y716"
0	0	0	19	5	3	"PDGFRb"	"P09619"	13220	25880	90	3967	3958	297	7	3502	3502	3562	566	15	40	0	0	205795	0.700	100000.000	100000.000	0.000	0.000	0.000	0.000	0.000	16.610	465	456	465	456	52	420	100	1157	"Y716"
0	0	0	19	6	3	"PDGFRb"	"P09619"	13730	25890	80	3981	4039	352	8	3470	3470	3488	212	6	94	67	0	210007	2.599	100000.000	100000.000	0.000	0.000	0.000	0.000	0.000	16.610	511	569	511	569	52	340	100	1158	"Y716"
0	0	0	19	7	3	"Rack1"	"P63244"	14240	25890	150	5612	5816	1682	28	4046	4046	4338	4180	96	1	1	0	907307	0.354	100000.000	100000.000	0.000	0.000	0.000	0.000	0.000	16.610	1566	1770	1566	1770	156	1272	100	1159	"y246"
0	0	0	19	8	3	"Rack1"	"P63244"	14740	25900	140	5680	5971	2427	40	4161	4161	4208	526	12	99	84	0	931518	3.352	100000.000	100000.000	0.000	0.000	0.000	0.000	0.000	16.610	1519	1810	1519	1810	156	1140	100	1160	"y246"
0	0	0	19	9	3	"Rack1"	"P63244"	15240	25900	150	5724	5829	675	11	4161	4161	4194	469	11	100	96	0	909309	3.486	100000.000	100000.000	0.000	0.000	0.000	0.000	0.000	16.610	1563	1668	1563	1668	156	1272	100	1161	"y246"
0	0	0	19	1	4	"Sek1"	"P45985"	11220	26520	200	3975	4057	370	9	4338	4338	4352	566	13	0	0	0	1282159	-0.521	100000.000	100000.000	0.000	0.000	0.000	0.000	0.000	16.610	-363	-281	-363	-281	316	2384	100	1162	"S80"
0	0	0	19	2	4	"Sek1"	"P45985"	11720	26520	200	3954	4048	428	10	4381	4381	4370	262	5	5	1	0	1279222	-1.229	100000.000	100000.000	0.000	0.000	0.000	0.000	0.000	16.610	-427	-333	-427	-333	316	2384	100	1163	"S80"
0	0	0	19	3	4	"Sek1"	"P45985"	12220	26520	200	4018	4116	389	9	4289	4289	4154	697	16	1	0	0	1300663	-0.055	100000.000	100000.000	0.000	0.000	0.000	0.000	0.000	16.610	-271	-173	-271	-173	316	2384	100	1164	"S80"
0	0	0	19	4	4	"process-control__"	"GGSGGSGDYKDDDDK"	12720	26520	200	3407	3459	302	8	3393	3393	3574	1902	53	0	0	0	1092924	-0.060	100000.000	100000.000	0.000	0.000	0.000	0.000	0.000	16.610	14	66	14	66	316	2384	100	1165	"process-control__"
0	0	0	19	5	4	"process-control__"	"GGSGGSGDYKDDDDK"	13220	26530	200	3497	3546	299	8	3474	3474	3642	1684	46	0	0	0	1120687	-0.057	100000.000	100000.000	0.000	0.000	0.000	0.000	0.000	16.610	23	72	23	72	316	2384	100	1166	"process-control__"
0	0	0	19	6	4	"process-control__"	"GGSGGSGDYKDDDDK"	13720	26530	200	3525	3614	629	17	3471	3471	3520	512	14	7	2	0	1142170	0.184	100000.000	100000.000	0.000	0.000	0.000	0.000	0.000	16.610	54	143	54	143	316	2384	100	1167	"process-control__"
0	0	0	19	7	4	"TAB1"	"Q15750"	14220	26530	200	4191	4231	374	8	4139	4139	4120	612	14	5	1	0	1337044	0.181	100000.000	100000.000	0.000	0.000	0.000	0.000	0.000	16.610	52	92	52	92	316	2384	100	1168	"S423"
0	0	0	19	8	4	"TAB1"	"Q15750"	14730	26540	90	4563	4526	351	7	4154	4154	4242	954	22	1	0	0	235364	0.298	100000.000	100000.000	0.000	0.000	0.000	0.000	0.000	16.610	409	372	409	372	52	420	100	1169	"S423"
0	0	0	19	9	4	"TAB1"	"Q15750"	15230	26540	200	4220	4263	332	7	4167	4167	4221	754	17	3	0	0	1347121	0.056	100000.000	100000.000	0.000	0.000	0.000	0.000	0.000	16.610	53	96	53	96	316	2384	100	1170	"S423"
0	0	0	19	1	5	"4E-BP1 "	"Q13541"	11220	27160	200	4444	4481	315	7	4393	4393	4388	310	7	22	7	0	1415881	0.300	100000.000	100000.000	0.000	0.000	0.000	0.000	0.000	16.610	51	88	51	88	316	2384	100	1171	"T46"
0	0	0	19	2	5	"4E-BP1 "	"Q13541"	11720	27160	200	4473	4514	333	7	4400	4400	4402	646	14	7	0	0	1426435	0.173	100000.000	100000.000	0.000	0.000	0.000	0.000	0.000	16.610	73	114	73	114	316	2384	100	1172	"T46"
0	0	0	19	3	5	"4E-BP1 "	"Q13541"	12220	27170	200	3608	3646	347	9	3600	3600	3799	603	15	1	0	0	1152171	-0.254	100000.000	100000.000	0.000	0.000	0.000	0.000	0.000	16.610	8	46	8	46	316	2384	100	1173	"T46"
0	0	0	19	4	5	"Akt1"	"P31749"	12720	27170	200	3464	3587	1046	29	3439	3439	3728	2472	66	1	1	0	1133602	-0.057	100000.000	100000.000	0.000	0.000	0.000	0.000	0.000	16.610	25	148	25	148	316	2384	100	1174	"T450"
0	0	0	19	5	5	"Akt1"	"P31749"	13220	27170	200	3499	3545	558	15	3480	3480	3513	517	14	2	0	0	1120335	0.062	100000.000	100000.000	0.000	0.000	0.000	0.000	0.000	16.610	19	65	19	65	316	2384	100	1175	"T450"
0	0	0	19	6	5	"Akt1"	"P31749"	13720	27180	200	3528	3550	224	6	3595	3595	3758	812	21	0	0	0	1121766	-0.256	100000.000	100000.000	0.000	0.000	0.000	0.000	0.000	16.610	-67	-45	-67	-45	316	2384	100	1176	"T450"
0	0	0	19	7	5	"Bax"	"Q07812"	14240	27190	90	7613	7924	1711	21	4170	4170	4226	880	20	100	100	0	412032	4.202	100000.000	100000.000	0.000	0.000	0.000	0.000	0.000	16.610	3443	3754	3443	3754	52	420	100	1177	"S163"
0	0	0	19	8	5	"Bax"	"Q07812"	14730	27180	70	7188	7244	198	2	4116	4116	4144	232	5	100	100	0	231796	13.362	100000.000	100000.000	0.000	0.000	0.000	0.000	0.000	16.610	3072	3128	3072	3128	32	236	100	1178	"S163"
0	0	0	19	9	5	"Bax"	"Q07812"	15220	27190	70	7117	7204	262	3	4160	4160	4293	565	13	100	100	0	230532	5.152	100000.000	100000.000	0.000	0.000	0.000	0.000	0.000	16.610	2957	3044	2957	3044	32	236	100	1179	"S163"
0	0	0	19	1	6	"CFTR"	"P13569"	11220	27800	200	4718	4988	3495	70	4459	4459	4529	2022	44	0	0	0	1576310	0.227	100000.000	100000.000	0.000	0.000	0.000	0.000	0.000	16.610	259	529	259	529	316	2384	100	1180	"S813"
0	0	0	19	2	6	"CFTR"	"P13569"	11730	27810	120	4984	4985	261	5	4452	4452	4397	336	7	77	25	0	598192	1.750	100000.000	100000.000	0.000	0.000	0.000	0.000	0.000	16.610	532	533	532	533	120	820	100	1181	"S813"
0	0	0	19	3	6	"CFTR"	"P13569"	12210	27810	160	4015	4020	368	9	3491	3491	3671	1596	43	1	0	0	836160	0.219	100000.000	100000.000	0.000	0.000	0.000	0.000	0.000	16.610	524	529	524	529	208	1512	100	1182	"S813"
0	0	0	19	4	6	"Crk "	"P46108"	12710	27820	160	3874	4010	556	13	3493	3493	3549	603	16	22	9	0	834089	0.765	100000.000	100000.000	0.000	0.000	0.000	0.000	0.000	16.610	381	517	381	517	208	1512	100	1183	"Y108"
0	0	0	19	5	6	"Crk "	"P46108"	13220	27820	200	3955	4006	501	12	3494	3494	3530	379	10	59	22	0	1265793	1.256	100000.000	100000.000	0.000	0.000	0.000	0.000	0.000	16.610	461	512	461	512	316	2384	100	1184	"Y108"
0	0	0	19	6	6	"Crk "	"P46108"	13730	27830	140	4628	4814	1395	28	3994	3994	3953	529	13	64	17	0	751058	1.628	100000.000	100000.000	0.000	0.000	0.000	0.000	0.000	16.610	634	820	634	820	156	1140	100	1185	"Y108"
0	0	0	19	7	6	"EGFR"	"P00533"	14230	27830	90	5059	5114	306	5	4150	4150	4149	231	5	98	96	0	265934	4.177	100000.000	100000.000	0.000	0.000	0.000	0.000	0.000	16.610	909	964	909	964	52	420	100	1186	"S1070"
0	0	0	19	8	6	"EGFR"	"P00533"	14730	27830	90	5125	5103	273	5	4092	4092	4094	350	8	96	90	0	265344	2.883	100000.000	100000.000	0.000	0.000	0.000	0.000	0.000	16.610	1033	1011	1033	1011	52	420	100	1187	"S1070"
0	0	0	19	9	6	"EGFR"	"P00533"	15230	27840	90	5062	5051	295	5	4109	4109	4409	2915	66	0	0	0	262628	0.220	100000.000	100000.000	0.000	0.000	0.000	0.000	0.000	16.610	953	942	953	942	52	420	100	1188	"S1070"
-75	0	0	19	1	7	"empty"	"empty"	11220	28450	200	4463	4457	256	5	4445	4445	4454	687	15	0	0	0	1408355	0.004	100000.000	100000.000	0.000	0.000	0.000	0.000	0.000	16.610	18	12	18	12	316	2384	100	1189	"empty"
-75	0	0	19	2	7	"empty"	"empty"	11720	28450	200	3747	3833	381	9	3751	3751	4055	1892	46	0	0	0	1211381	-0.117	100000.000	100000.000	0.000	0.000	0.000	0.000	0.000	16.610	-4	82	-4	82	316	2384	100	1190	"empty"
-75	0	0	19	3	7	"empty"	"empty"	12220	28450	200	3504	3551	656	18	3475	3475	3512	496	14	2	0	0	1122124	0.079	100000.000	100000.000	0.000	0.000	0.000	0.000	0.000	16.610	29	76	29	76	316	2384	100	1191	"empty"
-75	0	0	19	4	7	"empty"	"empty"	12720	28450	200	3498	3488	183	5	3517	3517	3567	691	19	0	0	0	1102216	-0.114	100000.000	100000.000	0.000	0.000	0.000	0.000	0.000	16.610	-19	-29	-19	-29	316	2384	100	1192	"empty"
-75	0	0	19	5	7	"empty"	"empty"	13220	28450	200	3470	3483	208	5	3497	3497	3531	355	10	4	0	0	1100702	-0.135	100000.000	100000.000	0.000	0.000	0.000	0.000	0.000	16.610	-27	-14	-27	-14	316	2384	100	1193	"empty"
-75	0	0	19	6	7	"empty"	"empty"	13720	28450	200	4228	4267	647	15	4202	4202	4156	404	9	6	0	0	1348280	0.275	100000.000	100000.000	0.000	0.000	0.000	0.000	0.000	16.610	26	65	26	65	316	2384	100	1194	"empty"
0	0	0	19	7	7	"GLQAWPG-pS-AIPQFLG_100"	"GLQAWPG-pS-AIPQFLG_100"	14220	28460	80	12724	11406	2805	24	4146	4146	4152	251	6	100	98	0	593119	28.900	100000.000	100000.000	0.000	0.000	0.000	0.000	0.000	16.610	8578	7260	8578	7260	52	340	100	1195	"GLQAWPG-pS-AIPQFLG_100"
0	0	0	19	8	7	"GLQAWPG-pS-AIPQFLG_100"	"GLQAWPG-pS-AIPQFLG_100"	14730	28480	90	12485	11904	2074	17	4127	4127	4149	476	11	100	96	0	618984	16.292	100000.000	100000.000	0.000	0.000	0.000	0.000	0.000	16.610	8358	7777	8358	7777	52	420	100	1196	"GLQAWPG-pS-AIPQFLG_100"
0	0	0	19	9	7	"GLQAWPG-pS-AIPQFLG_100"	"GLQAWPG-pS-AIPQFLG_100"	15220	28470	80	12728	12276	1493	12	4196	4196	4259	658	15	100	98	0	638342	12.184	100000.000	100000.000	0.000	0.000	0.000	0.000	0.000	16.610	8532	8080	8532	8080	52	340	100	1197	"GLQAWPG-pS-AIPQFLG_100"
0	0	0	20	1	1	"Bcl-2"	"P10415"	15710	24580	70	4637	4859	1427	29	4116	4116	4243	1469	34	3	3	0	155487	0.419	100000.000	100000.000	0.000	0.000	0.000	0.000	0.000	16.610	521	743	521	743	32	236	100	1198	"S87"
0	0	0	20	2	1	"Bcl-2"	"P10415"	16210	24590	80	4646	4745	499	10	4126	4126	4182	709	16	23	5	0	246744	0.794	100000.000	100000.000	0.000	0.000	0.000	0.000	0.000	16.610	520	619	520	619	52	340	100	1199	"S87"
0	0	0	20	3	1	"Bcl-2"	"P10415"	16710	24580	80	4615	4720	789	16	4128	4128	4282	1881	43	1	1	0	245417	0.233	100000.000	100000.000	0.000	0.000	0.000	0.000	0.000	16.610	487	592	487	592	52	340	100	1200	"S87"
0	0	0	20	4	1	"Casp3 "	"P42574"	17210	24570	120	13481	13317	1964	14	4079	4079	4136	829	20	99	98	0	1598096	11.075	100000.000	100000.000	0.000	0.000	0.000	0.000	0.000	16.610	9402	9238	9402	9238	120	820	100	1201	"S150"
0	0	0	20	5	1	"Casp3 "	"P42574"	17710	24570	130	13360	13231	1501	11	4073	4073	4161	787	18	100	100	0	1587742	11.525	100000.000	100000.000	0.000	0.000	0.000	0.000	0.000	16.610	9287	9158	9287	9158	120	940	100	1202	"S150"
0	0	0	20	6	1	"Casp3 "	"P42574"	18200	24570	130	13318	13364	2047	15	4082	4082	4139	448	10	99	99	0	1603723	20.592	100000.000	100000.000	0.000	0.000	0.000	0.000	0.000	16.610	9236	9282	9236	9282	120	940	100	1203	"S150"
0	0	0	20	7	1	"CD19"	"P15391"	18720	24580	100	4955	5092	986	19	4091	4091	4108	284	6	93	83	0	407391	3.465	100000.000	100000.000	0.000	0.000	0.000	0.000	0.000	16.610	864	1001	864	1001	80	560	100	1204	"Y500"
0	0	0	20	8	1	"CD19"	"P15391"	19220	24580	110	4930	4998	491	9	4068	4068	4121	1012	24	25	6	0	399806	0.867	100000.000	100000.000	0.000	0.000	0.000	0.000	0.000	16.610	862	930	862	930	80	656	100	1205	"Y500"
0	0	0	20	9	1	"CD19"	"P15391"	19730	24580	100	4816	5089	2852	56	3950	3950	3993	419	10	91	53	0	407154	2.616	100000.000	100000.000	0.000	0.000	0.000	0.000	0.000	16.610	866	1139	866	1139	80	560	100	1206	"Y500"
0	0	0	20	1	2	"EP300"	"Q09472"	15710	25210	200	4159	4190	325	7	4135	4135	4175	525	12	4	1	0	1323977	0.029	100000.000	100000.000	0.000	0.000	0.000	0.000	0.000	16.610	24	55	24	55	316	2384	100	1207	"S2366"
0	0	0	20	2	2	"EP300"	"Q09472"	16210	25210	200	4152	4197	558	13	4139	4139	4299	2355	54	0	0	0	1326202	-0.043	100000.000	100000.000	0.000	0.000	0.000	0.000	0.000	16.610	13	58	13	58	316	2384	100	1208	"S2366"
0	0	0	20	3	2	"EP300"	"Q09472"	16710	25210	200	4125	4187	652	15	4128	4128	4161	400	9	4	1	0	1323065	0.065	100000.000	100000.000	0.000	0.000	0.000	0.000	0.000	16.610	-3	59	-3	59	316	2384	100	1209	"S2366"
0	0	0	20	4	2	"fyn"	"P06241"	17210	25210	200	4153	4232	597	14	4147	4147	4182	551	13	6	0	0	1337293	0.091	100000.000	100000.000	0.000	0.000	0.000	0.000	0.000	16.610	6	85	6	85	316	2384	100	1210	"Y531"
0	0	0	20	5	2	"fyn"	"P06241"	17720	25210	80	4416	4457	588	13	4097	4097	4182	836	19	9	1	0	231779	0.329	100000.000	100000.000	0.000	0.000	0.000	0.000	0.000	16.610	319	360	319	360	52	340	100	1211	"Y531"
0	0	0	20	6	2	"fyn"	"P06241"	18210	25210	200	4117	4188	521	12	4135	4135	4175	715	17	4	0	0	1323466	0.018	100000.000	100000.000	0.000	0.000	0.000	0.000	0.000	16.610	-18	53	-18	53	316	2384	100	1212	"Y531"
0	0	0	20	7	2	"Grb2"	"P62993"	18710	25210	200	4199	4283	604	14	4120	4120	4216	1171	27	0	0	0	1353293	0.057	100000.000	100000.000	0.000	0.000	0.000	0.000	0.000	16.610	79	163	79	163	316	2384	100	1213	"Y209"
0	0	0	20	8	2	"Grb2"	"P62993"	19220	25220	70	5042	5037	267	5	4147	4147	4161	314	7	96	81	0	161194	2.790	100000.000	100000.000	0.000	0.000	0.000	0.000	0.000	16.610	895	890	895	890	32	236	100	1214	"Y209"
0	0	0	20	9	2	"Grb2"	"P62993"	19720	25220	80	4836	5164	2856	55	4011	4011	4020	260	6	86	75	0	268527	4.400	100000.000	100000.000	0.000	0.000	0.000	0.000	0.000	16.610	825	1153	825	1153	52	340	100	1215	"Y209"
0	0	0	20	1	3	"IKK-beta "	"O14920"	15730	25860	110	4805	4820	404	8	4204	4204	4271	748	17	26	2	0	385595	0.734	100000.000	100000.000	0.000	0.000	0.000	0.000	0.000	16.610	601	616	601	616	80	656	100	1216	"Y188"
0	0	0	20	2	3	"IKK-beta "	"O14920"	16230	25870	90	5050	4990	215	4	4251	4251	4391	1045	23	3	0	0	259485	0.573	100000.000	100000.000	0.000	0.000	0.000	0.000	0.000	16.610	799	739	799	739	52	420	100	1217	"Y188"
0	0	0	20	3	3	"IKK-beta "	"O14920"	16720	25860	100	4890	4816	445	9	4189	4189	4230	669	15	55	1	0	385253	0.876	100000.000	100000.000	0.000	0.000	0.000	0.000	0.000	16.610	701	627	701	627	80	560	100	1218	"Y188"
0	0	0	20	4	3	"IRAK1"	"P51617"	17220	25860	200	4051	3965	343	8	4168	4168	4217	620	14	0	0	0	1252893	-0.406	100000.000	100000.000	0.000	0.000	0.000	0.000	0.000	16.610	-117	-203	-117	-203	316	2384	100	1219	"T100"
0	0	0	20	5	3	"IRAK1"	"P51617"	17720	25860	200	4045	3976	461	11	4148	4148	4199	655	15	1	0	0	1256401	-0.340	100000.000	100000.000	0.000	0.000	0.000	0.000	0.000	16.610	-103	-172	-103	-172	316	2384	100	1220	"T100"
0	0	0	20	6	3	"IRAK1"	"P51617"	18220	25860	200	4057	3959	547	13	4137	4137	4216	1122	26	0	0	0	1251186	-0.229	100000.000	100000.000	0.000	0.000	0.000	0.000	0.000	16.610	-80	-178	-80	-178	316	2384	100	1221	"T100"
0	0	0	20	7	3	"IRF-7 "	"Q92985"	18720	25860	200	4192	4237	657	15	4130	4130	4201	1037	24	0	0	0	1338842	0.035	100000.000	100000.000	0.000	0.000	0.000	0.000	0.000	16.610	62	107	62	107	316	2384	100	1222	"S471"
0	0	0	20	8	3	"IRF-7 "	"Q92985"	19220	25860	200	4121	4169	385	9	4114	4114	4160	826	19	1	1	0	1317326	0.011	100000.000	100000.000	0.000	0.000	0.000	0.000	0.000	16.610	7	55	7	55	316	2384	100	1223	"S471"
0	0	0	20	9	3	"IRF-7 "	"Q92985"	19720	25860	70	4492	4467	276	6	4089	4089	4171	872	20	0	0	0	142955	0.339	100000.000	100000.000	0.000	0.000	0.000	0.000	0.000	16.610	403	378	403	378	32	236	100	1224	"S471"
0	0	0	20	1	4	"Lyn "	"P07948"	15720	26500	200	4243	4248	278	6	4224	4224	4271	893	20	1	0	0	1342451	-0.026	100000.000	100000.000	0.000	0.000	0.000	0.000	0.000	16.610	19	24	19	24	316	2384	100	1225	"Y507"
0	0	0	20	2	4	"Lyn "	"P07948"	16220	26500	200	4229	4278	468	10	4207	4207	4263	862	20	0	0	0	1351816	0.017	100000.000	100000.000	0.000	0.000	0.000	0.000	0.000	16.610	22	71	22	71	316	2384	100	1226	"Y507"
0	0	0	20	3	4	"Lyn "	"P07948"	16710	26500	200	4220	4243	316	7	4221	4221	4262	720	16	1	0	0	1340862	-0.026	100000.000	100000.000	0.000	0.000	0.000	0.000	0.000	16.610	-1	22	-1	22	316	2384	100	1227	"Y507"
0	0	0	20	4	4	"MAVS"	"Q7Z434"	17220	26510	80	6158	5954	799	13	4227	4227	4275	448	10	88	84	0	309601	3.748	100000.000	100000.000	0.000	0.000	0.000	0.000	0.000	16.610	1931	1727	1931	1727	52	340	100	1228	"S233/4"
0	0	0	20	5	4	"MAVS"	"Q7Z434"	17720	26510	90	6175	6125	839	13	4215	4215	4234	282	6	96	96	0	318475	6.706	100000.000	100000.000	0.000	0.000	0.000	0.000	0.000	16.610	1960	1910	1960	1910	52	420	100	1229	"S233/4"
0	0	0	20	6	4	"MAVS"	"Q7Z434"	18220	26510	80	6520	6572	1032	15	4172	4172	4302	1666	38	82	11	0	341729	1.363	100000.000	100000.000	0.000	0.000	0.000	0.000	0.000	16.610	2348	2400	2348	2400	52	340	100	1230	"S233/4"
0	0	0	20	7	4	"Mek2"	"P36507"	18720	26520	110	5391	5391	293	5	4141	4141	4184	494	11	96	91	0	431272	2.443	100000.000	100000.000	0.000	0.000	0.000	0.000	0.000	16.610	1250	1250	1250	1250	80	656	100	1231	"s226"
0	0	0	20	8	4	"Mek2"	"P36507"	19200	26500	110	5354	5410	501	9	4109	4109	4173	848	20	98	3	0	432807	1.459	100000.000	100000.000	0.000	0.000	0.000	0.000	0.000	16.610	1245	1301	1245	1301	80	656	100	1232	"s226"
0	0	0	20	9	4	"Mek2"	"P36507"	19690	26500	200	4146	4464	793	17	4013	4013	4108	1053	25	26	0	0	1410703	0.338	100000.000	100000.000	0.000	0.000	0.000	0.000	0.000	16.610	133	451	133	451	316	2384	100	1233	"s226"
0	0	0	20	1	5	"PKCE"	"Q02156"	15730	27150	110	7261	7187	647	9	4227	4227	4464	2538	56	87	0	0	574989	1.073	100000.000	100000.000	0.000	0.000	0.000	0.000	0.000	16.610	3034	2960	3034	2960	80	656	100	1234	"T566"
0	0	0	20	2	5	"PKCE"	"Q02156"	16220	27140	110	7358	7391	787	10	4223	4223	4264	966	22	98	98	0	591310	3.237	100000.000	100000.000	0.000	0.000	0.000	0.000	0.000	16.610	3135	3168	3135	3168	80	656	100	1235	"T566"
0	0	0	20	3	5	"PKCE"	"Q02156"	16720	27140	120	7353	7288	1799	24	4230	4230	4258	437	10	93	91	0	874611	6.934	100000.000	100000.000	0.000	0.000	0.000	0.000	0.000	16.610	3123	3058	3123	3058	120	820	100	1236	"T566"
0	0	0	20	4	5	"PTEN"	"P60484"	17210	27130	200	4270	4288	230	5	4248	4248	4320	696	16	0	0	0	1355029	-0.046	100000.000	100000.000	0.000	0.000	0.000	0.000	0.000	16.610	22	40	22	40	316	2384	100	1237	"Y240"
0	0	0	20	5	5	"PTEN"	"P60484"	17710	27120	140	4451	4509	901	19	4226	4226	4266	450	10	16	3	0	703397	0.540	100000.000	100000.000	0.000	0.000	0.000	0.000	0.000	16.610	225	283	225	283	156	1140	100	1238	"Y240"
0	0	0	20	6	5	"PTEN"	"P60484"	18220	27150	70	4441	4527	385	8	4215	4215	4249	406	9	21	3	0	144867	0.685	100000.000	100000.000	0.000	0.000	0.000	0.000	0.000	16.610	226	312	226	312	32	236	100	1239	"Y240"
0	0	0	20	7	5	"Rab5A"	"P20339"	18710	27140	200	4133	4216	1100	26	4118	4118	4169	797	19	0	0	0	1332282	0.059	100000.000	100000.000	0.000	0.000	0.000	0.000	0.000	16.610	15	98	15	98	316	2384	100	1240	"T202"
0	0	0	20	8	5	"Rab5A"	"P20339"	19200	27140	200	4047	4112	750	18	4014	4014	4123	1359	32	0	0	0	1299307	-0.008	100000.000	100000.000	0.000	0.000	0.000	0.000	0.000	16.610	33	98	33	98	316	2384	100	1241	"T202"
0	0	0	20	9	5	"Rab5A"	"P20339"	19700	27140	200	3955	3999	337	8	3960	3960	4009	866	21	1	0	0	1263808	-0.012	100000.000	100000.000	0.000	0.000	0.000	0.000	0.000	16.610	-5	39	-5	39	316	2384	100	1242	"T202"
0	0	0	20	1	6	"STAT3 "	"P40763"	15730	27790	100	4845	4813	216	4	4127	4127	4134	389	9	88	40	0	385008	1.746	100000.000	100000.000	0.000	0.000	0.000	0.000	0.000	16.610	718	686	718	686	80	560	100	1243	"S727"
0	0	0	20	2	6	"STAT3 "	"P40763"	16230	27780	90	4874	4858	236	4	4240	4240	4251	231	5	90	82	0	252622	2.628	100000.000	100000.000	0.000	0.000	0.000	0.000	0.000	16.610	634	618	634	618	52	420	100	1244	"S727"
0	0	0	20	3	6	"STAT3 "	"P40763"	16720	27800	110	4881	5259	3464	65	4189	4189	4266	1011	23	7	2	0	420699	0.982	100000.000	100000.000	0.000	0.000	0.000	0.000	0.000	16.610	692	1070	692	1070	80	656	100	1245	"S727"
0	0	0	20	4	6	"STAT6 "	"P42226"	17220	27780	200	4067	4134	979	23	4238	4238	4280	839	19	1	1	0	1306196	-0.174	100000.000	100000.000	0.000	0.000	0.000	0.000	0.000	16.610	-171	-104	-171	-104	316	2384	100	1246	"Y641"
0	0	0	20	5	6	"STAT6 "	"P42226"	17720	27780	200	4058	4112	874	21	4218	4218	4308	1257	29	1	0	0	1299325	-0.156	100000.000	100000.000	0.000	0.000	0.000	0.000	0.000	16.610	-160	-106	-160	-106	316	2384	100	1247	"Y641"
0	0	0	20	6	6	"STAT6 "	"P42226"	18210	27780	200	4037	4054	460	11	4178	4178	4222	680	16	0	0	0	1281145	-0.247	100000.000	100000.000	0.000	0.000	0.000	0.000	0.000	16.610	-141	-124	-141	-124	316	2384	100	1248	"Y641"
0	0	0	20	7	6	"Catalase"	"Q14790"	18720	27790	160	8022	7896	806	10	4113	4113	4171	708	16	97	96	0	1642364	5.261	100000.000	100000.000	0.000	0.000	0.000	0.000	0.000	16.610	3909	3783	3909	3783	208	1512	100	1249	"Y448"
0	0	0	20	8	6	"Catalase"	"Q14790"	19210	27790	180	7794	7196	1495	20	4003	4003	4182	2125	50	80	8	0	1842217	1.418	100000.000	100000.000	0.000	0.000	0.000	0.000	0.000	16.610	3791	3193	3791	3193	256	1924	100	1250	"Y448"
0	0	0	20	9	6	"Catalase"	"Q14790"	19720	27790	160	7986	7931	727	9	3926	3926	3997	879	21	98	97	0	1649659	4.476	100000.000	100000.000	0.000	0.000	0.000	0.000	0.000	16.610	4060	4005	4060	4005	208	1512	100	1251	"Y448"
-75	0	0	20	1	7	"empty"	"empty"	15700	28410	200	4151	4192	406	9	4156	4156	4177	428	10	3	0	0	1324539	0.035	100000.000	100000.000	0.000	0.000	0.000	0.000	0.000	16.610	-5	36	-5	36	316	2384	100	1252	"empty"
-75	0	0	20	2	7	"empty"	"empty"	16200	28410	200	4171	4192	209	4	4190	4190	4212	480	11	1	0	0	1324767	-0.042	100000.000	100000.000	0.000	0.000	0.000	0.000	0.000	16.610	-19	2	-19	2	316	2384	100	1253	"empty"
-75	0	0	20	3	7	"empty"	"empty"	16700	28410	200	4228	4247	295	6	4220	4220	4268	965	22	1	0	0	1342206	-0.022	100000.000	100000.000	0.000	0.000	0.000	0.000	0.000	16.610	8	27	8	27	316	2384	100	1254	"empty"
-75	0	0	20	4	7	"empty"	"empty"	17200	28410	200	4244	4238	204	4	4233	4233	4293	1066	24	0	0	0	1339298	-0.052	100000.000	100000.000	0.000	0.000	0.000	0.000	0.000	16.610	11	5	11	5	316	2384	100	1255	"empty"
-75	0	0	20	5	7	"empty"	"empty"	17700	28410	200	4195	4333	1073	24	4212	4212	4254	575	13	3	1	0	1369255	0.137	100000.000	100000.000	0.000	0.000	0.000	0.000	0.000	16.610	-17	121	-17	121	316	2384	100	1256	"empty"
-75	0	0	20	6	7	"empty"	"empty"	18200	28410	200	4194	4250	495	11	4192	4192	4243	852	20	2	1	0	1342949	0.008	100000.000	100000.000	0.000	0.000	0.000	0.000	0.000	16.610	2	58	2	58	316	2384	100	1257	"empty"
0	0	0	20	7	7	"Control-Spot"	"Human_IgG"	18700	28420	170	6679	6526	1611	24	4189	4189	4330	786	18	87	86	0	1357339	2.794	100000.000	100000.000	0.000	0.000	0.000	0.000	0.000	16.610	2490	2337	2490	2337	208	1660	100	1258	"Control-Spot"
0	0	0	20	8	7	"Control-Spot"	"Human_IgG"	19190	28430	180	6645	6284	1021	16	4118	4118	4236	879	20	84	79	0	1608711	2.330	100000.000	100000.000	0.000	0.000	0.000	0.000	0.000	16.610	2527	2166	2527	2166	256	1924	100	1259	"Control-Spot"
0	0	0	20	9	7	"Control-Spot"	"Human_IgG"	19700	28440	180	6810	6382	1236	19	4052	4052	4134	749	18	80	79	0	1633697	3.001	100000.000	100000.000	0.000	0.000	0.000	0.000	0.000	16.610	2758	2330	2758	2330	256	1924	100	1260	"Control-Spot"
0	0	0	21	1	1	"Akt1"	"P31749"	2210	29120	130	5443	5234	886	16	4117	4117	4411	3284	74	1	0	0	628131	0.251	100000.000	100000.000	0.000	0.000	0.000	0.000	0.000	16.610	1326	1117	1326	1117	120	940	100	1261	"T308"
0	0	0	21	2	1	"Akt1"	"P31749"	2710	29110	90	5776	5819	262	4	4044	4044	4055	243	5	100	100	0	302575	7.259	100000.000	100000.000	0.000	0.000	0.000	0.000	0.000	16.610	1732	1775	1732	1775	52	420	100	1262	"T308"
0	0	0	21	3	1	"Akt1"	"P31749"	3220	29120	80	5885	5935	260	4	4090	4090	4103	197	4	100	100	0	308615	9.299	100000.000	100000.000	0.000	0.000	0.000	0.000	0.000	16.610	1795	1845	1795	1845	52	340	100	1263	"T308"
0	0	0	21	4	1	"A-Raf"	"P10398"	3710	29110	200	4165	4441	891	20	4156	4156	4265	639	14	12	10	0	1403444	0.275	100000.000	100000.000	0.000	0.000	0.000	0.000	0.000	16.610	9	285	9	285	316	2384	100	1264	"Y302"
0	0	0	21	5	1	"A-Raf"	"P10398"	4210	29110	200	4420	4817	1326	27	4292	4292	4496	2873	63	9	0	0	1522282	0.112	100000.000	100000.000	0.000	0.000	0.000	0.000	0.000	16.610	128	525	128	525	316	2384	100	1265	"Y302"
0	0	0	21	6	1	"A-Raf"	"P10398"	4710	29120	110	4690	5561	1321	23	4325	4325	4338	254	5	57	48	0	444895	4.815	100000.000	100000.000	0.000	0.000	0.000	0.000	0.000	16.610	365	1236	365	1236	80	656	100	1266	"Y302"
0	0	0	21	7	1	"Cdk4"	"P11802"	5210	29110	200	4312	4329	227	5	4448	4448	4463	263	5	2	1	0	1367818	-0.510	100000.000	100000.000	0.000	0.000	0.000	0.000	0.000	16.610	-136	-119	-136	-119	316	2384	100	1267	"S150"
0	0	0	21	8	1	"Cdk4"	"P11802"	5710	29110	200	4423	4451	246	5	4523	4523	4542	232	5	8	2	0	1406512	-0.392	100000.000	100000.000	0.000	0.000	0.000	0.000	0.000	16.610	-100	-72	-100	-72	316	2384	100	1268	"S150"
0	0	0	21	9	1	"Cdk4"	"P11802"	6210	29110	200	4417	4442	236	5	4532	4532	4546	210	4	7	1	0	1403563	-0.495	100000.000	100000.000	0.000	0.000	0.000	0.000	0.000	16.610	-115	-90	-115	-90	316	2384	100	1269	"S150"
0	0	0	21	1	2	"CREB "	"P16220"	2210	29750	200	4132	4162	312	7	4081	4081	4104	312	7	15	5	0	1315254	0.186	100000.000	100000.000	0.000	0.000	0.000	0.000	0.000	16.610	51	81	51	81	316	2384	100	1270	"S111"
0	0	0	21	2	2	"CREB "	"P16220"	2710	29750	200	4068	4089	281	6	4036	4036	4041	195	4	22	9	0	1292083	0.246	100000.000	100000.000	0.000	0.000	0.000	0.000	0.000	16.610	32	53	32	53	316	2384	100	1271	"S111"
0	0	0	21	3	2	"CREB "	"P16220"	3210	29750	200	4049	4112	296	7	4044	4044	4053	207	5	18	10	0	1299279	0.285	100000.000	100000.000	0.000	0.000	0.000	0.000	0.000	16.610	5	68	5	68	316	2384	100	1272	"S111"
0	0	0	21	4	2	"DVL1"	"O14640"	3710	29750	200	4141	4201	435	10	4108	4108	4126	256	6	18	5	0	1327422	0.293	100000.000	100000.000	0.000	0.000	0.000	0.000	0.000	16.610	33	93	33	93	316	2384	100	1273	"S679"
0	0	0	21	5	2	"DVL1"	"O14640"	4210	29750	200	4337	4369	263	6	4249	4249	4266	342	8	14	3	0	1380469	0.301	100000.000	100000.000	0.000	0.000	0.000	0.000	0.000	16.610	88	120	88	120	316	2384	100	1274	"S679"
0	0	0	21	6	2	"DVL1"	"O14640"	4710	29750	200	4324	4389	759	17	4337	4337	4345	307	7	8	4	0	1386926	0.143	100000.000	100000.000	0.000	0.000	0.000	0.000	0.000	16.610	-13	52	-13	52	316	2384	100	1275	"S679"
0	0	0	21	7	2	"IFNAR1 "	"P17181"	5210	29770	110	4426	4623	693	14	4385	4385	4417	383	8	15	11	0	369820	0.538	100000.000	100000.000	0.000	0.000	0.000	0.000	0.000	16.610	41	238	41	238	80	656	100	1276	"Y466"
0	0	0	21	8	2	"IFNAR1 "	"P17181"	5700	29740	150	4486	4508	309	6	4450	4450	4569	1715	37	0	0	0	703268	-0.036	100000.000	100000.000	0.000	0.000	0.000	0.000	0.000	16.610	36	58	36	58	156	1272	100	1277	"Y466"
0	0	0	21	9	2	"IFNAR1 "	"P17181"	6220	29760	110	4586	4739	485	10	4537	4537	4555	239	5	22	20	0	379083	0.770	100000.000	100000.000	0.000	0.000	0.000	0.000	0.000	16.610	49	202	49	202	80	656	100	1278	"Y466"
0	0	0	21	1	3	"Jak1 "	"P23458"	2220	30390	80	5225	5179	455	8	4064	4064	4101	254	6	96	92	0	269297	4.244	100000.000	100000.000	0.000	0.000	0.000	0.000	0.000	16.610	1161	1115	1161	1115	52	340	100	1279	"Y1034"
0	0	0	21	2	3	"Jak1 "	"P23458"	2720	30380	130	4461	4741	694	14	4006	4006	4022	230	5	63	50	0	568950	3.126	100000.000	100000.000	0.000	0.000	0.000	0.000	0.000	16.610	455	735	455	735	120	940	100	1280	"Y1034"
0	0	0	21	3	3	"Jak1 "	"P23458"	3220	30400	80	5416	5503	525	9	4059	4059	4068	174	4	98	98	0	286151	8.247	100000.000	100000.000	0.000	0.000	0.000	0.000	0.000	16.610	1357	1444	1357	1444	52	340	100	1281	"Y1034"
0	0	0	21	4	3	"Jun "	"P05412"	3720	30390	200	3799	3833	291	7	4140	4140	4199	909	21	0	0	0	1211314	-0.403	100000.000	100000.000	0.000	0.000	0.000	0.000	0.000	16.610	-341	-307	-341	-307	316	2384	100	1282	"S63"
0	0	0	21	5	3	"Jun "	"P05412"	4220	30390	200	3911	3966	327	8	4259	4259	4278	306	7	5	0	0	1253408	-1.020	100000.000	100000.000	0.000	0.000	0.000	0.000	0.000	16.610	-348	-293	-348	-293	316	2384	100	1283	"S63"
0	0	0	21	6	3	"Jun "	"P05412"	4720	30380	200	3817	3875	363	9	4318	4318	4362	712	16	0	0	0	1224597	-0.684	100000.000	100000.000	0.000	0.000	0.000	0.000	0.000	16.610	-501	-443	-501	-443	316	2384	100	1284	"S63"
0	0	0	21	7	3	"Lck"	"P06239"	5230	30380	100	5097	5124	513	10	4411	4411	4427	252	5	87	73	0	409940	2.766	100000.000	100000.000	0.000	0.000	0.000	0.000	0.000	16.610	686	713	686	713	80	560	100	1285	"Y192"
0	0	0	21	8	3	"Lck"	"P06239"	5730	30390	90	5398	5573	730	13	4501	4501	4504	205	4	94	88	0	289810	5.215	100000.000	100000.000	0.000	0.000	0.000	0.000	0.000	16.610	897	1072	897	1072	52	420	100	1286	"Y192"
0	0	0	21	9	3	"Lck"	"P06239"	6220	30400	100	5341	5379	512	9	4529	4529	4535	196	4	92	87	0	430311	4.306	100000.000	100000.000	0.000	0.000	0.000	0.000	0.000	16.610	812	850	812	850	80	560	100	1287	"Y192"
0	0	0	21	1	4	"Mlk3"	"Q16584"	2220	31030	200	4078	4037	436	10	4140	4140	4158	391	9	4	0	0	1275747	-0.309	100000.000	100000.000	0.000	0.000	0.000	0.000	0.000	16.610	-62	-103	-62	-103	316	2384	100	1288	"T277"
0	0	0	21	2	4	"Mlk3"	"Q16584"	2720	31030	200	4107	4062	312	7	4118	4118	4149	382	9	3	0	0	1283668	-0.228	100000.000	100000.000	0.000	0.000	0.000	0.000	0.000	16.610	-11	-56	-11	-56	316	2384	100	1289	"T277"
0	0	0	21	3	4	"Mlk3"	"Q16584"	3220	31030	200	4130	4079	392	9	4136	4136	4151	248	5	12	2	0	1288870	-0.290	100000.000	100000.000	0.000	0.000	0.000	0.000	0.000	16.610	-6	-57	-6	-57	316	2384	100	1290	"T277"
0	0	0	21	4	4	"NFAT2 "	"O95644"	3720	31030	200	4365	4572	612	13	4232	4232	4352	2191	50	2	0	0	1444654	0.100	100000.000	100000.000	0.000	0.000	0.000	0.000	0.000	16.610	133	340	133	340	316	2384	100	1291	"S245"
0	0	0	21	5	4	"NFAT2 "	"O95644"	4220	31030	90	5836	6078	711	11	4375	4375	4364	232	5	98	98	0	316064	7.388	100000.000	100000.000	0.000	0.000	0.000	0.000	0.000	16.610	1461	1703	1461	1703	52	420	100	1292	"S245"
0	0	0	21	6	4	"NFAT2 "	"O95644"	4740	31020	100	5698	5698	739	12	4390	4390	4403	249	5	93	90	0	455857	5.201	100000.000	100000.000	0.000	0.000	0.000	0.000	0.000	16.610	1308	1308	1308	1308	80	560	100	1293	"S245"
0	0	0	21	7	4	"PI3-kinase p85 subunit beta"	"O00459"	5230	31040	80	5684	5588	594	10	4503	4503	4514	463	10	84	67	0	290588	2.320	100000.000	100000.000	0.000	0.000	0.000	0.000	0.000	16.610	1181	1085	1181	1085	52	340	100	1294	"Y605"
0	0	0	21	8	4	"PI3-kinase p85 subunit beta"	"O00459"	5720	31020	70	5875	6053	611	10	4609	4609	4604	213	4	100	100	0	193706	6.803	100000.000	100000.000	0.000	0.000	0.000	0.000	0.000	16.610	1266	1444	1266	1444	32	236	100	1295	"Y605"
0	0	0	21	9	4	"PI3-kinase p85 subunit beta"	"O00459"	6200	31030	120	4878	5426	1842	33	4672	4672	4672	196	4	50	41	0	651091	3.847	100000.000	100000.000	0.000	0.000	0.000	0.000	0.000	16.610	206	754	206	754	120	820	100	1296	"Y605"
0	0	0	21	1	5	"PDGFRb"	"P09619"	2220	31680	200	4286	4315	258	5	4231	4231	4256	516	12	5	0	0	1363517	0.114	100000.000	100000.000	0.000	0.000	0.000	0.000	0.000	16.610	55	84	55	84	316	2384	100	1297	"Y740"
0	0	0	21	2	5	"PDGFRb"	"P09619"	2720	31680	200	4261	4315	493	11	4214	4214	4227	233	5	23	6	0	1363579	0.378	100000.000	100000.000	0.000	0.000	0.000	0.000	0.000	16.610	47	101	47	101	316	2384	100	1298	"Y740"
0	0	0	21	3	5	"PDGFRb"	"P09619"	3230	31690	70	4616	4626	235	5	4206	4206	4194	214	5	84	46	0	148019	2.019	100000.000	100000.000	0.000	0.000	0.000	0.000	0.000	16.610	410	420	410	420	32	236	100	1299	"Y740"
0	0	0	21	4	5	"Rack1"	"P63244"	3730	31680	140	4993	5061	381	7	4268	4268	4296	316	7	99	70	0	789573	2.421	100000.000	100000.000	0.000	0.000	0.000	0.000	0.000	16.610	725	793	725	793	156	1140	100	1300	"Y194"
0	0	0	21	5	5	"Rack1"	"P63244"	4220	31680	150	5149	5145	323	6	4357	4357	4376	323	7	95	68	0	802658	2.381	100000.000	100000.000	0.000	0.000	0.000	0.000	0.000	16.610	792	788	792	788	156	1272	100	1301	"Y194"
0	0	0	21	6	5	"Rack1"	"P63244"	4730	31690	160	5243	5266	468	8	4436	4436	4462	320	7	88	70	0	1095371	2.513	100000.000	100000.000	0.000	0.000	0.000	0.000	0.000	16.610	807	830	807	830	208	1512	100	1302	"Y194"
0	0	0	21	7	5	"SEK1 "	"P45985"	5220	31670	200	4469	4473	287	6	4551	4551	4558	311	6	7	1	0	1413455	-0.273	100000.000	100000.000	0.000	0.000	0.000	0.000	0.000	16.610	-82	-78	-82	-78	316	2384	100	1303	"T261"
0	0	0	21	8	5	"SEK1 "	"P45985"	5720	31670	200	4506	4518	289	6	4646	4646	4653	210	4	9	2	0	1427828	-0.643	100000.000	100000.000	0.000	0.000	0.000	0.000	0.000	16.610	-140	-128	-140	-128	316	2384	100	1304	"T261"
0	0	0	21	9	5	"SEK1 "	"P45985"	6210	31660	120	4428	4511	337	7	4742	4742	4749	205	4	7	4	0	541346	-1.161	100000.000	100000.000	0.000	0.000	0.000	0.000	0.000	16.610	-314	-231	-314	-231	120	820	100	1305	"T261"
0	0	0	21	1	6	"Smad3 "	"P84022"	2220	32320	90	5057	5043	272	5	4261	4261	4282	295	6	94	78	0	262232	2.580	100000.000	100000.000	0.000	0.000	0.000	0.000	0.000	16.610	796	782	796	782	52	420	100	1306	"S423"
0	0	0	21	2	6	"Smad3 "	"P84022"	2730	32330	80	5080	5133	455	8	4268	4268	4303	661	15	80	3	0	266915	1.256	100000.000	100000.000	0.000	0.000	0.000	0.000	0.000	16.610	812	865	812	865	52	340	100	1307	"S423"
0	0	0	21	3	6	"Smad3 "	"P84022"	3220	32330	90	4999	5024	295	5	4263	4263	4277	235	5	98	86	0	261256	3.179	100000.000	100000.000	0.000	0.000	0.000	0.000	0.000	16.610	736	761	736	761	52	420	100	1308	"S423"
0	0	0	21	4	6	"TBK1 "	"Q9UHD2"	3710	32290	130	7081	6279	1757	27	4360	4360	4520	2126	47	52	2	0	753439	0.827	100000.000	100000.000	0.000	0.000	0.000	0.000	0.000	16.610	2721	1919	2721	1919	120	940	100	1309	"S172"
0	0	0	21	5	6	"TBK1 "	"Q9UHD2"	4200	32320	110	7878	7492	1310	17	4463	4463	4571	666	14	87	86	0	599393	4.386	100000.000	100000.000	0.000	0.000	0.000	0.000	0.000	16.610	3415	3029	3415	3029	80	656	100	1310	"S172"
0	0	0	21	6	6	"TBK1 "	"Q9UHD2"	4730	32320	110	7799	7419	1170	15	4543	4543	4580	434	9	92	86	0	593533	6.541	100000.000	100000.000	0.000	0.000	0.000	0.000	0.000	16.610	3256	2876	3256	2876	80	656	100	1311	"S172"
0	0	0	21	7	6	"TrKA"	"P04629"	5220	32310	100	9247	8663	1618	18	4638	4638	4635	267	5	95	92	0	693045	15.086	100000.000	100000.000	0.000	0.000	0.000	0.000	0.000	16.610	4609	4025	4609	4025	80	560	100	1312	"Y496"
0	0	0	21	8	6	"TrKA"	"P04629"	5720	32310	110	9492	9306	849	9	4710	4710	4726	265	5	98	98	0	744502	17.283	100000.000	100000.000	0.000	0.000	0.000	0.000	0.000	16.610	4782	4596	4782	4596	80	656	100	1313	"Y496"
0	0	0	21	9	6	"TrKA"	"P04629"	6220	32320	110	9518	9143	1308	14	4774	4774	4783	223	4	96	96	0	731407	19.552	100000.000	100000.000	0.000	0.000	0.000	0.000	0.000	16.610	4744	4369	4744	4369	80	656	100	1314	"Y496"
-75	0	0	21	1	7	"empty"	"empty"	2220	32950	200	4196	4221	206	4	4222	4222	4234	253	5	8	2	0	1333906	-0.051	100000.000	100000.000	0.000	0.000	0.000	0.000	0.000	16.610	-26	-1	-26	-1	316	2384	100	1315	"empty"
-75	0	0	21	2	7	"empty"	"empty"	2720	32950	200	4127	4148	201	4	4159	4159	4171	238	5	9	1	0	1310667	-0.097	100000.000	100000.000	0.000	0.000	0.000	0.000	0.000	16.610	-32	-11	-32	-11	316	2384	100	1316	"empty"
-75	0	0	21	3	7	"empty"	"empty"	3220	32950	200	4187	4200	177	4	4217	4217	4239	374	8	1	0	0	1327135	-0.104	100000.000	100000.000	0.000	0.000	0.000	0.000	0.000	16.610	-30	-17	-30	-17	316	2384	100	1317	"empty"
-75	0	0	21	4	7	"empty"	"empty"	3720	32950	200	4370	4389	248	5	4338	4338	4365	397	9	6	1	0	1386845	0.060	100000.000	100000.000	0.000	0.000	0.000	0.000	0.000	16.610	32	51	32	51	316	2384	100	1318	"empty"
-75	0	0	21	5	7	"empty"	"empty"	4220	32950	200	4497	4485	249	5	4479	4479	4523	424	9	3	0	0	1417225	-0.090	100000.000	100000.000	0.000	0.000	0.000	0.000	0.000	16.610	18	6	18	6	316	2384	100	1319	"empty"
-75	0	0	21	6	7	"empty"	"empty"	4720	32950	200	4483	4487	308	6	4509	4509	4544	700	15	1	0	0	1417909	-0.081	100000.000	100000.000	0.000	0.000	0.000	0.000	0.000	16.610	-26	-22	-26	-22	316	2384	100	1320	"empty"
-75	0	0	21	7	7	"empty"	"empty"	5220	32950	200	4691	4717	304	6	4645	4645	4667	392	8	5	1	0	1490662	0.128	100000.000	100000.000	0.000	0.000	0.000	0.000	0.000	16.610	46	72	46	72	316	2384	100	1321	"empty"
-75	0	0	21	8	7	"empty"	"empty"	5720	32950	200	4747	4772	236	4	4727	4727	4745	272	5	11	1	0	1508052	0.099	100000.000	100000.000	0.000	0.000	0.000	0.000	0.000	16.610	20	45	20	45	316	2384	100	1322	"empty"
-75	0	0	21	9	7	"empty"	"empty"	6220	32950	200	4711	4729	206	4	4756	4756	4758	263	5	7	0	0	1494259	-0.110	100000.000	100000.000	0.000	0.000	0.000	0.000	0.000	16.610	-45	-27	-45	-27	316	2384	100	1323	"empty"
0	0	0	22	1	1	"PLCG2"	"P16885"	6730	29110	110	5805	5865	605	10	4447	4447	4465	290	6	100	100	0	469231	4.828	100000.000	100000.000	0.000	0.000	0.000	0.000	0.000	16.610	1358	1418	1358	1418	80	656	100	1324	"Y753"
0	0	0	22	2	1	"PLCG2"	"P16885"	7240	29110	110	5783	5757	796	13	4406	4406	5015	5339	106	0	0	0	460580	0.139	100000.000	100000.000	0.000	0.000	0.000	0.000	0.000	16.610	1377	1351	1377	1351	80	656	100	1325	"Y753"
0	0	0	22	3	1	"PLCG2"	"P16885"	7740	29120	110	5603	5709	590	10	4312	4312	4317	357	8	100	96	0	456715	3.899	100000.000	100000.000	0.000	0.000	0.000	0.000	0.000	16.610	1291	1397	1291	1397	80	656	100	1326	"Y753"
0	0	0	22	4	1	"pyk2"	"Q14289"	8250	29120	140	10792	10299	1850	17	4285	4285	4309	547	12	95	92	0	1606596	10.951	100000.000	100000.000	0.000	0.000	0.000	0.000	0.000	16.610	6507	6014	6507	6014	156	1140	100	1327	"Y402"
0	0	0	22	5	1	"pyk2"	"Q14289"	8750	29120	150	10799	10708	1084	10	4319	4319	4352	411	9	98	98	0	1670456	15.465	100000.000	100000.000	0.000	0.000	0.000	0.000	0.000	16.610	6480	6389	6480	6389	156	1272	100	1328	"Y402"
0	0	0	22	6	1	"pyk2"	"Q14289"	9250	29130	140	11057	10919	1130	10	4346	4346	4344	238	5	100	100	0	1703301	27.626	100000.000	100000.000	0.000	0.000	0.000	0.000	0.000	16.610	6711	6573	6711	6573	156	1140	100	1329	"Y402"
0	0	0	22	7	1	"STAM2"	"Q92783"	9750	29130	140	7287	7411	665	8	4393	4393	4430	852	19	100	100	0	1156100	3.499	100000.000	100000.000	0.000	0.000	0.000	0.000	0.000	16.610	2894	3018	2894	3018	156	1140	100	1330	"Y371"
0	0	0	22	8	1	"STAM2"	"Q92783"	10250	29130	170	7275	7483	2268	30	4440	4440	4456	335	7	97	96	0	1556472	9.036	100000.000	100000.000	0.000	0.000	0.000	0.000	0.000	16.610	2835	3043	2835	3043	208	1660	100	1331	"Y371"
0	0	0	22	9	1	"STAM2"	"Q92783"	10740	29130	150	7394	7496	598	7	4465	4465	4491	355	7	100	100	0	1169338	8.465	100000.000	100000.000	0.000	0.000	0.000	0.000	0.000	16.610	2929	3031	2929	3031	156	1272	100	1332	"Y371"
0	0	0	22	1	2	"STAT3 "	"P40763"	6740	29760	120	8131	8120	486	5	4527	4527	4526	232	5	100	100	0	974377	15.491	100000.000	100000.000	0.000	0.000	0.000	0.000	0.000	16.610	3604	3593	3604	3593	120	820	100	1333	"Y705"
0	0	0	22	2	2	"STAT3 "	"P40763"	7240	29760	120	7720	7689	601	7	4427	4427	4420	265	5	99	99	0	922690	12.336	100000.000	100000.000	0.000	0.000	0.000	0.000	0.000	16.610	3293	3262	3293	3262	120	820	100	1334	"Y705"
0	0	0	22	3	2	"STAT3 "	"P40763"	7750	29770	120	7583	7769	1340	17	4326	4326	4343	322	7	100	100	0	932328	10.640	100000.000	100000.000	0.000	0.000	0.000	0.000	0.000	16.610	3257	3443	3257	3443	120	820	100	1335	"Y705"
0	0	0	22	4	2	"STMN1"	"P16949"	8230	29740	80	4423	4740	827	17	4276	4276	4329	521	12	26	23	0	246460	0.789	100000.000	100000.000	0.000	0.000	0.000	0.000	0.000	16.610	147	464	147	464	52	340	100	1336	"S15"
0	0	0	22	5	2	"STMN1"	"P16949"	8740	29760	200	4285	4420	516	11	4298	4298	4330	702	16	9	4	0	1396799	0.128	100000.000	100000.000	0.000	0.000	0.000	0.000	0.000	16.610	-13	122	-13	122	316	2384	100	1337	"S15"
0	0	0	22	6	2	"STMN1"	"P16949"	9240	29760	200	4291	4425	484	10	4330	4330	4347	372	8	14	10	0	1398428	0.210	100000.000	100000.000	0.000	0.000	0.000	0.000	0.000	16.610	-39	95	-39	95	316	2384	100	1338	"S15"
0	0	0	22	7	2	"4E-BP1 "	"Q13541"	9740	29760	200	4263	4203	402	9	4411	4411	4447	803	18	0	0	0	1328179	-0.304	100000.000	100000.000	0.000	0.000	0.000	0.000	0.000	16.610	-148	-208	-148	-208	316	2384	100	1339	"S64"
0	0	0	22	8	2	"4E-BP1 "	"Q13541"	10240	29770	200	4375	4388	498	11	4480	4480	4491	367	8	3	0	0	1386483	-0.281	100000.000	100000.000	0.000	0.000	0.000	0.000	0.000	16.610	-105	-92	-105	-92	316	2384	100	1340	"S64"
0	0	0	22	9	2	"4E-BP1 "	"Q13541"	10740	29770	200	4421	4403	318	7	4562	4562	4601	1025	22	0	0	0	1391329	-0.193	100000.000	100000.000	0.000	0.000	0.000	0.000	0.000	16.610	-141	-159	-141	-159	316	2384	100	1341	"S64"
0	0	0	22	1	3	"Tgfbr2"	"P37173"	6730	30390	200	4063	4206	509	12	4574	4574	4612	859	18	1	0	0	1329037	-0.473	100000.000	100000.000	0.000	0.000	0.000	0.000	0.000	16.610	-511	-368	-511	-368	316	2384	100	1342	"Y336"
0	0	0	22	2	3	"Tgfbr2"	"P37173"	7240	30400	200	3932	4023	409	10	4512	4512	4515	328	7	4	0	0	1271342	-1.500	100000.000	100000.000	0.000	0.000	0.000	0.000	0.000	16.610	-580	-489	-580	-489	316	2384	100	1343	"Y336"
0	0	0	22	3	3	"Tgfbr2"	"P37173"	7740	30400	200	3879	3998	485	12	4419	4419	4431	333	7	6	2	0	1263353	-1.300	100000.000	100000.000	0.000	0.000	0.000	0.000	0.000	16.610	-540	-421	-540	-421	316	2384	100	1344	"Y336"
0	0	0	22	4	3	"Bid "	"P55957"	8260	30400	80	5541	5473	788	14	4385	4385	4397	292	6	80	71	0	284590	3.685	100000.000	100000.000	0.000	0.000	0.000	0.000	0.000	16.610	1156	1088	1156	1088	52	340	100	1345	"T54"
0	0	0	22	5	3	"Bid "	"P55957"	8740	30410	80	6001	6151	819	13	4414	4414	4411	203	4	96	94	0	319828	8.571	100000.000	100000.000	0.000	0.000	0.000	0.000	0.000	16.610	1587	1737	1587	1737	52	340	100	1346	"T54"
0	0	0	22	6	3	"Bid "	"P55957"	9240	30410	80	5729	5741	423	7	4321	4321	4340	261	6	98	94	0	298549	5.368	100000.000	100000.000	0.000	0.000	0.000	0.000	0.000	16.610	1408	1420	1408	1420	52	340	100	1347	"T54"
0	0	0	22	7	3	"caveolin-1"	"Q03135"	9740	30410	200	4377	4414	762	17	4397	4397	4427	705	15	1	1	0	1394745	-0.018	100000.000	100000.000	0.000	0.000	0.000	0.000	0.000	16.610	-20	17	-20	17	316	2384	100	1348	"Y6"
0	0	0	22	8	3	"caveolin-1"	"Q03135"	10240	30410	200	4393	4419	362	8	4478	4478	4487	311	6	7	0	0	1396412	-0.219	100000.000	100000.000	0.000	0.000	0.000	0.000	0.000	16.610	-85	-59	-85	-59	316	2384	100	1349	"Y6"
0	0	0	22	9	3	"caveolin-1"	"Q03135"	10740	30410	200	4528	4514	288	6	4580	4580	4627	1440	31	0	0	0	1426532	-0.078	100000.000	100000.000	0.000	0.000	0.000	0.000	0.000	16.610	-52	-66	-52	-66	316	2384	100	1350	"Y6"
0	0	0	22	1	4	"CDK2"	"P24941"	6740	31050	100	5681	5810	635	10	4697	4697	4682	268	5	100	96	0	464766	4.209	100000.000	100000.000	0.000	0.000	0.000	0.000	0.000	16.610	984	1113	984	1113	80	560	100	1351	"Y14"
0	0	0	22	2	4	"CDK2"	"P24941"	7240	31050	120	5663	5794	891	15	4599	4599	4604	326	7	92	70	0	695270	3.650	100000.000	100000.000	0.000	0.000	0.000	0.000	0.000	16.610	1064	1195	1064	1195	120	820	100	1352	"Y14"
0	0	0	22	3	4	"CDK2"	"P24941"	7740	31040	110	5639	5796	892	15	4553	4553	4553	357	7	95	70	0	463674	3.482	100000.000	100000.000	0.000	0.000	0.000	0.000	0.000	16.610	1086	1243	1086	1243	80	656	100	1353	"Y14"
0	0	0	22	4	4	"Fos "	"P01100"	8240	31050	200	4445	4437	311	7	4477	4477	4500	314	6	12	0	0	1402234	-0.201	100000.000	100000.000	0.000	0.000	0.000	0.000	0.000	16.610	-32	-40	-32	-40	316	2384	100	1354	"S362"
0	0	0	22	5	4	"Fos "	"P01100"	8740	31050	200	4419	4407	227	5	4453	4453	4638	2729	58	0	0	0	1392730	-0.085	100000.000	100000.000	0.000	0.000	0.000	0.000	0.000	16.610	-34	-46	-34	-46	316	2384	100	1355	"S362"
0	0	0	22	6	4	"Fos "	"P01100"	9240	31050	200	4523	4541	489	10	4471	4471	4482	296	6	12	2	0	1434897	0.199	100000.000	100000.000	0.000	0.000	0.000	0.000	0.000	16.610	52	70	52	70	316	2384	100	1356	"S362"
0	0	0	22	7	4	"Grb2"	"P62993"	9740	31070	100	7402	6845	1219	17	4532	4532	4550	360	7	83	80	0	547621	6.375	100000.000	100000.000	0.000	0.000	0.000	0.000	0.000	16.610	2870	2313	2870	2313	80	560	100	1357	"Y37"
0	0	0	22	8	4	"Grb2"	"P62993"	10240	31060	100	7438	7575	2406	31	4545	4545	4578	340	7	90	85	0	606002	8.815	100000.000	100000.000	0.000	0.000	0.000	0.000	0.000	16.610	2893	3030	2893	3030	80	560	100	1358	"Y37"
0	0	0	22	9	4	"Grb2"	"P62993"	10750	31070	90	7705	7640	496	6	4666	4666	4715	697	14	100	98	0	397288	4.197	100000.000	100000.000	0.000	0.000	0.000	0.000	0.000	16.610	3039	2974	3039	2974	52	420	100	1359	"Y37"
0	0	0	22	1	5	"IL4R "	"P24394"	6730	31680	160	6929	7105	788	11	4742	4742	4766	345	7	99	98	0	1477780	6.780	100000.000	100000.000	0.000	0.000	0.000	0.000	0.000	16.610	2187	2363	2187	2363	208	1512	100	1360	"Y713"
0	0	0	22	2	5	"IL4R "	"P24394"	7240	31680	160	6818	6975	751	10	4679	4679	4664	265	5	99	98	0	1450861	8.721	100000.000	100000.000	0.000	0.000	0.000	0.000	0.000	16.610	2139	2296	2139	2296	208	1512	100	1361	"Y713"
0	0	0	22	3	5	"IL4R "	"P24394"	7740	31680	160	6646	6754	652	9	4576	4576	4590	313	6	99	99	0	1404842	6.914	100000.000	100000.000	0.000	0.000	0.000	0.000	0.000	16.610	2070	2178	2070	2178	208	1512	100	1362	"Y713"
0	0	0	22	4	5	"IRAK4"	"P51617"	8250	31700	160	9375	9200	1669	18	4556	4556	4583	586	12	92	92	0	1913667	7.879	100000.000	100000.000	0.000	0.000	0.000	0.000	0.000	16.610	4819	4644	4819	4644	208	1512	100	1363	"T208"
0	0	0	22	5	5	"IRAK4"	"P51617"	8750	31700	160	9404	9617	1913	19	4457	4457	4486	315	7	98	97	0	2000334	16.289	100000.000	100000.000	0.000	0.000	0.000	0.000	0.000	16.610	4947	5160	4947	5160	208	1512	100	1364	"T208"
0	0	0	22	6	5	"IRAK4"	"P51617"	9250	31710	160	9486	9477	785	8	4463	4463	4483	300	6	100	100	0	1971136	16.647	100000.000	100000.000	0.000	0.000	0.000	0.000	0.000	16.610	5023	5014	5023	5014	208	1512	100	1365	"T208"
0	0	0	22	7	5	"LDLRAP1"	"Q5SW96"	9740	31690	200	4371	4374	325	7	4498	4498	4511	466	10	2	0	0	1382061	-0.294	100000.000	100000.000	0.000	0.000	0.000	0.000	0.000	16.610	-127	-124	-127	-124	316	2384	100	1366	"S186"
0	0	0	22	8	5	"LDLRAP1"	"Q5SW96"	10240	31690	200	4523	4517	308	6	4572	4572	4589	369	8	4	0	0	1427266	-0.195	100000.000	100000.000	0.000	0.000	0.000	0.000	0.000	16.610	-49	-55	-49	-55	316	2384	100	1367	"S186"
0	0	0	22	9	5	"LDLRAP1"	"Q5SW96"	10740	31690	200	4588	4627	457	9	4562	4562	4458	488	10	6	1	0	1462218	0.346	100000.000	100000.000	0.000	0.000	0.000	0.000	0.000	16.610	26	65	26	65	316	2384	100	1368	"S186"
0	0	0	22	1	6	"MAPK14"	"Q16539"	6740	32330	140	5460	5457	341	6	4785	4785	4804	315	6	87	58	0	851269	2.073	100000.000	100000.000	0.000	0.000	0.000	0.000	0.000	16.610	675	672	675	672	156	1140	100	1369	"T179"
0	0	0	22	2	6	"MAPK14"	"Q16539"	7240	32340	140	5442	5500	516	9	4706	4706	4711	334	7	87	58	0	857941	2.362	100000.000	100000.000	0.000	0.000	0.000	0.000	0.000	16.610	736	794	736	794	156	1140	100	1370	"T179"
0	0	0	22	3	6	"MAPK14"	"Q16539"	7750	32330	140	5366	5416	468	8	4611	4611	4614	398	8	81	47	0	844820	2.015	100000.000	100000.000	0.000	0.000	0.000	0.000	0.000	16.610	755	805	755	805	156	1140	100	1371	"T179"
0	0	0	22	4	6	"Met "	"P08581"	8240	32340	90	5796	5718	697	12	4528	4528	4563	418	9	84	71	0	297322	2.763	100000.000	100000.000	0.000	0.000	0.000	0.000	0.000	16.610	1268	1190	1268	1190	52	420	100	1372	"Y1003"
0	0	0	22	5	6	"Met "	"P08581"	8750	32340	80	5672	5694	641	11	4474	4474	4488	291	6	98	98	0	296097	4.144	100000.000	100000.000	0.000	0.000	0.000	0.000	0.000	16.610	1198	1220	1198	1220	52	340	100	1373	"Y1003"
0	0	0	22	6	6	"Met "	"P08581"	9250	32330	80	5717	5831	494	8	4533	4533	4571	491	10	96	78	0	303219	2.566	100000.000	100000.000	0.000	0.000	0.000	0.000	0.000	16.610	1184	1298	1184	1298	52	340	100	1374	"Y1003"
0	0	0	22	7	6	"p53 "	"P04637"	9740	32350	100	5501	5527	534	9	4497	4497	4509	369	8	93	71	0	442142	2.759	100000.000	100000.000	0.000	0.000	0.000	0.000	0.000	16.610	1004	1030	1004	1030	80	560	100	1375	"S15"
0	0	0	22	8	6	"p53 "	"P04637"	10250	32340	100	5526	5475	405	7	4640	4640	4634	329	7	91	66	0	438027	2.556	100000.000	100000.000	0.000	0.000	0.000	0.000	0.000	16.610	886	835	886	835	80	560	100	1376	"S15"
0	0	0	22	9	6	"p53 "	"P04637"	10730	32330	110	5120	5115	412	8	4227	4227	4305	604	14	72	22	0	409221	1.341	100000.000	100000.000	0.000	0.000	0.000	0.000	0.000	16.610	893	888	893	888	80	656	100	1377	"S15"
-75	0	0	22	1	7	"empty"	"empty"	6720	32950	200	4829	4860	364	7	4790	4790	4820	337	6	11	5	0	1535913	0.119	100000.000	100000.000	0.000	0.000	0.000	0.000	0.000	16.610	39	70	39	70	316	2384	100	1378	"empty"
-75	0	0	22	2	7	"empty"	"empty"	7220	32950	200	4723	4717	289	6	4796	4796	4846	428	8	1	0	0	1490484	-0.301	100000.000	100000.000	0.000	0.000	0.000	0.000	0.000	16.610	-73	-79	-73	-79	316	2384	100	1379	"empty"
-75	0	0	22	3	7	"empty"	"empty"	7720	32950	200	4799	4794	445	9	4727	4727	4750	380	8	17	4	0	1515000	0.116	100000.000	100000.000	0.000	0.000	0.000	0.000	0.000	16.610	72	67	72	67	316	2384	100	1380	"empty"
-75	0	0	22	4	7	"empty"	"empty"	8220	32950	200	4630	4623	266	5	4586	4586	4607	316	6	11	0	0	1460929	0.051	100000.000	100000.000	0.000	0.000	0.000	0.000	0.000	16.610	44	37	44	37	316	2384	100	1381	"empty"
-75	0	0	22	5	7	"empty"	"empty"	8720	32950	200	4550	4561	278	6	4526	4526	4608	1121	24	0	0	0	1441324	-0.042	100000.000	100000.000	0.000	0.000	0.000	0.000	0.000	16.610	24	35	24	35	316	2384	100	1382	"empty"
-75	0	0	22	6	7	"empty"	"empty"	9220	32950	200	4571	4576	279	6	4576	4576	4616	1001	21	0	0	0	1446048	-0.040	100000.000	0.000	0.000	0.000	0.000	0.000	0.000	16.610	-5	0	-5	0	316	2384	100	1383	"empty"
0	0	0	22	7	7	"GLQAWPGEAIPQFLG_100"	"GLQAWPGEAIPQFLG_100"	9730	32970	90	5584	5668	791	13	4616	4616	4615	243	5	92	82	0	294715	4.333	100000.000	100000.000	0.000	0.000	0.000	0.000	0.000	16.610	968	1052	968	1052	52	420	100	1384	"GLQAWPGEAIPQFLG_100"
0	0	0	22	8	7	"GLQAWPGEAIPQFLG_100"	"GLQAWPGEAIPQFLG_100"	10240	32980	70	5711	5766	542	9	4713	4713	4719	258	5	100	90	0	184515	4.058	100000.000	100000.000	0.000	0.000	0.000	0.000	0.000	16.610	998	1053	998	1053	32	236	100	1385	"GLQAWPGEAIPQFLG_100"
0	0	0	22	9	7	"GLQAWPGEAIPQFLG_100"	"GLQAWPGEAIPQFLG_100"	10730	32970	90	4953	4956	537	10	3836	3836	3844	304	7	92	82	0	257694	3.658	100000.000	100000.000	0.000	0.000	0.000	0.000	0.000	16.610	1117	1120	1117	1120	52	420	100	1386	"GLQAWPGEAIPQFLG_100"
0	0	0	23	1	1	"JAK2"	"O60674"	11280	29130	70	7371	7133	1236	17	4492	4492	4527	443	9	84	84	0	228246	5.883	100000.000	100000.000	0.000	0.000	0.000	0.000	0.000	16.610	2879	2641	2879	2641	32	236	100	1387	"Y813"
0	0	0	23	2	1	"JAK2"	"O60674"	11780	29130	200	3626	3926	900	22	3533	3533	3569	386	10	16	13	0	1240621	0.925	100000.000	100000.000	0.000	0.000	0.000	0.000	0.000	16.610	93	393	93	393	316	2384	100	1388	"Y813"
0	0	0	23	3	1	"JAK2"	"O60674"	12280	29130	70	6170	6176	474	7	3550	3550	3644	494	13	100	100	0	197619	5.126	100000.000	100000.000	0.000	0.000	0.000	0.000	0.000	16.610	2620	2626	2620	2626	32	236	100	1389	"Y813"
0	0	0	23	4	1	"Jun "	"P05412"	12780	29130	160	3659	3818	643	16	3573	3573	3627	515	14	24	12	0	794172	0.371	100000.000	100000.000	0.000	0.000	0.000	0.000	0.000	16.610	86	245	86	245	208	1512	100	1390	"S73"
0	0	0	23	5	1	"Jun "	"P05412"	13290	29130	160	3892	5570	7676	137	3893	3893	3978	868	21	23	8	0	1158601	1.834	100000.000	100000.000	0.000	0.000	0.000	0.000	0.000	16.610	-1	1677	-1	1677	208	1512	100	1391	"S73"
0	0	0	23	6	1	"Jun "	"P05412"	13790	29120	200	3793	3866	491	12	4221	4221	4246	539	12	4	0	0	1221567	-0.705	100000.000	100000.000	0.000	0.000	0.000	0.000	0.000	16.610	-428	-355	-428	-355	316	2384	100	1392	"S73"
0	0	0	23	7	1	"Kit "	"P10721"	14290	29110	90	7440	7359	479	6	4194	4194	4202	323	7	100	100	0	382664	9.774	100000.000	100000.000	0.000	0.000	0.000	0.000	0.000	16.610	3246	3165	3246	3165	52	420	100	1393	"Y936"
0	0	0	23	8	1	"Kit "	"P10721"	14790	29120	130	6885	6345	1239	19	4169	4169	4333	2282	52	67	0	0	761370	0.882	100000.000	100000.000	0.000	0.000	0.000	0.000	0.000	16.610	2716	2176	2716	2176	120	940	100	1394	"Y936"
0	0	0	23	9	1	"Kit "	"P10721"	15300	29130	120	6959	6754	1041	15	4160	4160	4187	692	16	90	85	0	810509	3.710	100000.000	100000.000	0.000	0.000	0.000	0.000	0.000	16.610	2799	2594	2799	2594	120	820	100	1395	"Y936"
0	0	0	23	1	2	"Mnk1"	"Q9BUB5"	11270	29740	140	4639	4576	573	12	4088	4088	4163	575	13	46	7	0	713931	0.718	100000.000	100000.000	0.000	0.000	0.000	0.000	0.000	16.610	551	488	551	488	156	1140	100	1396	"T250"
0	0	0	23	2	2	"Mnk1"	"Q9BUB5"	11790	29760	130	3705	3847	485	12	3376	3376	3414	452	13	45	29	0	461652	0.958	100000.000	100000.000	0.000	0.000	0.000	0.000	0.000	16.610	329	471	329	471	120	940	100	1397	"T250"
0	0	0	23	3	2	"Mnk1"	"Q9BUB5"	12290	29760	80	4682	4641	310	6	3589	3589	3609	235	6	100	94	0	241314	4.391	100000.000	100000.000	0.000	0.000	0.000	0.000	0.000	16.610	1093	1052	1093	1052	52	340	100	1398	"T250"
0	0	0	23	4	2	"NFAT3"	"Q14934"	12790	29750	70	8435	8388	660	7	3739	3739	3757	229	6	100	100	0	268427	20.223	100000.000	100000.000	0.000	0.000	0.000	0.000	0.000	16.610	4696	4649	4696	4649	32	236	100	1399	"S676"
0	0	0	23	5	2	"NFAT3"	"Q14934"	13300	29770	80	7960	7628	1702	22	4308	4308	4291	323	7	90	86	0	396639	10.331	100000.000	100000.000	0.000	0.000	0.000	0.000	0.000	16.610	3652	3320	3652	3320	52	340	100	1400	"S676"
0	0	0	23	6	2	"NFAT3"	"Q14934"	13780	29750	70	8122	8631	3953	45	4219	4219	4276	660	15	100	96	0	276207	6.598	100000.000	100000.000	0.000	0.000	0.000	0.000	0.000	16.610	3903	4412	3903	4412	32	236	100	1401	"S676"
0	0	0	23	7	2	"PIK3R1 "	"P27986"	14290	29750	200	4417	4478	410	9	4275	4275	4320	939	21	5	0	0	1415122	0.168	100000.000	100000.000	0.000	0.000	0.000	0.000	0.000	16.610	142	203	142	203	316	2384	100	1402	"Y528"
0	0	0	23	8	2	"PIK3R1 "	"P27986"	14790	29750	200	4429	4849	3880	80	4233	4233	4244	334	7	31	11	0	1532408	1.811	100000.000	100000.000	0.000	0.000	0.000	0.000	0.000	16.610	196	616	196	616	316	2384	100	1403	"Y528"
0	0	0	23	9	2	"PIK3R1 "	"P27986"	15300	29760	120	4619	4813	804	16	4202	4202	4278	943	22	16	1	0	577590	0.567	100000.000	100000.000	0.000	0.000	0.000	0.000	0.000	16.610	417	611	417	611	120	820	100	1404	"Y528"
0	0	0	23	1	3	"p67phox"	"P19878"	11280	30390	200	3886	3943	383	9	3748	3748	3930	534	13	12	3	0	1246007	0.024	100000.000	100000.000	0.000	0.000	0.000	0.000	0.000	16.610	138	195	138	195	316	2384	100	1405	"S208"
0	0	0	23	2	3	"p67phox"	"P19878"	11790	30400	150	3918	4029	372	9	3573	3573	3648	536	14	28	8	0	628589	0.711	100000.000	100000.000	0.000	0.000	0.000	0.000	0.000	16.610	345	456	345	456	156	1272	100	1406	"S208"
0	0	0	23	3	3	"p67phox"	"P19878"	12290	30390	200	3808	3859	357	9	3633	3633	3656	291	7	33	11	0	1219355	0.698	100000.000	100000.000	0.000	0.000	0.000	0.000	0.000	16.610	175	226	175	226	316	2384	100	1407	"S208"
0	0	0	23	4	3	"PDK1"	"O15530"	12790	30390	80	4200	4214	207	4	3577	3577	3656	352	9	92	40	0	219116	1.585	100000.000	100000.000	0.000	0.000	0.000	0.000	0.000	16.610	623	637	623	637	52	340	100	1408	"S241"
0	0	0	23	5	3	"PDK1"	"O15530"	13290	30400	70	5076	5097	232	4	4371	4371	4364	333	7	96	53	0	163106	2.201	100000.000	100000.000	0.000	0.000	0.000	0.000	0.000	16.610	705	726	705	726	32	236	100	1409	"S241"
0	0	0	23	6	3	"PDK1"	"O15530"	13800	30400	200	4404	4457	343	7	4351	4351	4355	391	8	17	4	0	1408338	0.261	100000.000	100000.000	0.000	0.000	0.000	0.000	0.000	16.610	53	106	53	106	316	2384	100	1410	"S241"
0	0	0	23	7	3	"Ripk1"	"Q13546"	14310	30400	90	5361	5277	506	9	4369	4369	4380	424	9	84	63	0	274423	2.116	100000.000	100000.000	0.000	0.000	0.000	0.000	0.000	16.610	992	908	992	908	52	420	100	1411	"Y384"
0	0	0	23	8	3	"Ripk1"	"Q13546"	14800	30410	80	5052	5027	216	4	4242	4242	4308	910	21	26	0	0	261414	0.790	100000.000	100000.000	0.000	0.000	0.000	0.000	0.000	16.610	810	785	810	785	52	340	100	1412	"Y384"
0	0	0	23	9	3	"Ripk1"	"Q13546"	15290	30400	130	4685	4623	482	10	4230	4230	4289	1151	26	4	0	0	554736	0.290	100000.000	100000.000	0.000	0.000	0.000	0.000	0.000	16.610	455	393	455	393	120	940	100	1413	"Y384"
0	0	0	23	1	4	"Shc1"	"P29353"	11280	31030	200	3747	3844	561	14	3729	3729	3806	1195	31	2	1	0	1214714	0.032	100000.000	100000.000	0.000	0.000	0.000	0.000	0.000	16.610	18	115	18	115	316	2384	100	1414	"S36"
0	0	0	23	2	4	"Shc1"	"P29353"	11780	31030	200	3661	3775	772	20	3624	3624	3782	1495	39	1	1	0	1192804	-0.005	100000.000	100000.000	0.000	0.000	0.000	0.000	0.000	16.610	37	151	37	151	316	2384	100	1415	"S36"
0	0	0	23	3	4	"Shc1"	"P29353"	12280	31030	200	3695	3749	339	9	3664	3664	3984	3856	96	0	0	0	1184807	-0.061	100000.000	100000.000	0.000	0.000	0.000	0.000	0.000	16.610	31	85	31	85	316	2384	100	1416	"S36"
0	0	0	23	4	4	"SMAD3"	"Q15796"	12790	31040	90	4869	4851	531	10	4472	4472	4649	2618	56	0	0	0	252239	0.077	100000.000	100000.000	0.000	0.000	0.000	0.000	0.000	16.610	397	379	397	379	52	420	100	1417	"S204"
0	0	0	23	5	4	"SMAD3"	"Q15796"	13280	31040	200	4529	4570	491	10	4497	4497	4484	290	6	18	6	0	1444054	0.297	100000.000	100000.000	0.000	0.000	0.000	0.000	0.000	16.610	32	73	32	73	316	2384	100	1418	"S204"
0	0	0	23	6	4	"SMAD3"	"Q15796"	13790	31040	200	4443	4468	311	6	4415	4415	4443	562	12	4	0	0	1411766	0.044	100000.000	100000.000	0.000	0.000	0.000	0.000	0.000	16.610	28	53	28	53	316	2384	100	1419	"S204"
0	0	0	23	7	4	"TAK1 "	"O43318"	14290	31040	200	4402	4400	275	6	4374	4374	4400	524	11	2	1	0	1390447	0.000	100000.000	100000.000	0.000	0.000	0.000	0.000	0.000	16.610	28	26	28	26	316	2384	100	1420	"S192"
0	0	0	23	8	4	"TAK1 "	"O43318"	14790	31040	200	4260	4250	262	6	4301	4301	4348	843	19	1	0	0	1342871	-0.116	100000.000	100000.000	0.000	0.000	0.000	0.000	0.000	16.610	-41	-51	-41	-51	316	2384	100	1421	"S192"
0	0	0	23	9	4	"TAK1 "	"O43318"	15290	31040	200	4176	4188	358	8	4243	4243	4313	1046	24	0	0	0	1323559	-0.120	100000.000	100000.000	0.000	0.000	0.000	0.000	0.000	16.610	-67	-55	-67	-55	316	2384	100	1422	"S192"
0	0	0	23	1	5	"ACC1"	"Q13085 "	11290	31680	70	4247	4179	279	6	3680	3680	3753	469	12	56	3	0	133723	0.908	100000.000	100000.000	0.000	0.000	0.000	0.000	0.000	16.610	567	499	567	499	32	236	100	1423	"S29"
0	0	0	23	2	5	"ACC1"	"Q13085 "	11790	31680	90	4045	4030	224	5	3631	3631	3661	329	8	67	9	0	209579	1.122	100000.000	100000.000	0.000	0.000	0.000	0.000	0.000	16.610	414	399	414	399	52	420	100	1424	"S29"
0	0	0	23	3	5	"ACC1"	"Q13085 "	12290	31670	200	3718	3805	542	14	3683	3683	3743	742	19	4	0	0	1202338	0.084	100000.000	100000.000	0.000	0.000	0.000	0.000	0.000	16.610	35	122	35	122	316	2384	100	1425	"S29"
0	0	0	23	4	5	"AR"	"P10275"	12790	31680	90	6918	6982	404	5	4609	4609	4596	241	5	100	100	0	363066	9.900	100000.000	100000.000	0.000	0.000	0.000	0.000	0.000	16.610	2309	2373	2309	2373	52	420	100	1426	"Y363"
0	0	0	23	5	5	"AR"	"P10275"	13290	31690	100	6727	6682	673	10	4527	4527	4519	385	8	95	95	0	534539	5.618	100000.000	100000.000	0.000	0.000	0.000	0.000	0.000	16.610	2200	2155	2200	2155	80	560	100	1427	"Y363"
0	0	0	23	6	5	"AR"	"P10275"	13800	31690	100	6476	6309	846	13	4452	4452	4752	3558	74	1	0	0	504701	0.438	100000.000	100000.000	0.000	0.000	0.000	0.000	0.000	16.610	2024	1857	2024	1857	80	560	100	1428	"Y363"
0	0	0	23	7	5	"process-control__"	"GGSGGSGDYKDDDDK"	14300	31690	70	5262	5141	389	7	4392	4392	4398	308	7	78	71	0	164518	2.412	100000.000	100000.000	0.000	0.000	0.000	0.000	0.000	16.610	870	749	870	749	32	236	100	1429	"process-control__"
0	0	0	23	8	5	"process-control__"	"GGSGGSGDYKDDDDK"	14780	31680	200	4269	4330	479	11	4301	4301	4329	430	9	8	4	0	1368324	0.002	100000.000	100000.000	0.000	0.000	0.000	0.000	0.000	16.610	-32	29	-32	29	316	2384	100	1430	"process-control__"
0	0	0	23	9	5	"process-control__"	"GGSGGSGDYKDDDDK"	15280	31700	70	4875	4862	387	7	4283	4283	4271	229	5	75	62	0	155597	2.581	100000.000	100000.000	0.000	0.000	0.000	0.000	0.000	16.610	592	579	592	579	32	236	100	1431	"process-control__"
0	0	0	23	1	6	"Ck2-B"	"Q5SRQ6"	11290	32310	200	3611	3644	311	8	3582	3582	3619	429	11	3	0	0	1151579	0.058	100000.000	100000.000	0.000	0.000	0.000	0.000	0.000	16.610	29	62	29	62	316	2384	100	1432	"S228"
0	0	0	23	2	6	"Ck2-B"	"Q5SRQ6"	11790	32310	200	3661	3665	158	4	3657	3657	3786	1989	52	0	0	0	1158202	-0.061	100000.000	100000.000	0.000	0.000	0.000	0.000	0.000	16.610	4	8	4	8	316	2384	100	1433	"S228"
0	0	0	23	3	6	"Ck2-B"	"Q5SRQ6"	12290	32320	200	3763	3842	644	16	3819	3819	4068	557	13	2	1	0	1214210	-0.406	100000.000	100000.000	0.000	0.000	0.000	0.000	0.000	16.610	-56	23	-56	23	316	2384	100	1434	"S228"
0	0	0	23	4	6	"CTNNB1"	"P35222"	12780	32330	70	5313	5285	173	3	4635	4635	4646	285	6	96	71	0	169113	2.242	100000.000	100000.000	0.000	0.000	0.000	0.000	0.000	16.610	678	650	678	650	32	236	100	1435	"S33"
0	0	0	23	5	6	"CTNNB1"	"P35222"	13300	32320	80	5227	5072	481	9	4542	4542	4535	297	6	78	59	0	263733	1.808	100000.000	100000.000	0.000	0.000	0.000	0.000	0.000	16.610	685	530	685	530	52	340	100	1436	"S33"
0	0	0	23	6	6	"CTNNB1"	"P35222"	13790	32320	90	4914	4835	338	6	4470	4470	4467	266	5	67	30	0	251424	1.383	100000.000	100000.000	0.000	0.000	0.000	0.000	0.000	16.610	444	365	444	365	52	420	100	1437	"S33"
0	0	0	23	7	6	"EGFR"	"P00533"	14280	32320	200	4424	4435	274	6	4405	4405	4422	372	8	7	0	0	1401493	0.035	100000.000	100000.000	0.000	0.000	0.000	0.000	0.000	16.610	19	30	19	30	316	2384	100	1438	"Y869"
0	0	0	23	8	6	"EGFR"	"P00533"	14780	32320	200	4278	4321	462	10	4300	4300	4322	419	9	3	0	0	1365533	-0.002	100000.000	100000.000	0.000	0.000	0.000	0.000	0.000	16.610	-22	21	-22	21	316	2384	100	1439	"Y869"
0	0	0	23	9	6	"EGFR"	"P00533"	15280	32320	200	4310	4363	408	9	4262	4262	4279	325	7	11	3	0	1378677	0.258	100000.000	100000.000	0.000	0.000	0.000	0.000	0.000	16.610	48	101	48	101	316	2384	100	1440	"Y869"
-75	0	0	23	1	7	"empty"	"empty"	11290	32940	200	3580	3610	297	8	3612	3612	3707	950	25	1	0	0	1140784	-0.102	100000.000	100000.000	0.000	0.000	0.000	0.000	0.000	16.610	-32	-2	-32	-2	316	2384	100	1441	"empty"
-75	0	0	23	2	7	"empty"	"empty"	11790	32940	200	3711	3729	217	5	3700	3700	3830	1420	37	0	0	0	1178378	-0.071	100000.000	100000.000	0.000	0.000	0.000	0.000	0.000	16.610	11	29	11	29	316	2384	100	1442	"empty"
-75	0	0	23	3	7	"empty"	"empty"	12290	32940	200	4769	4703	416	8	4554	4554	4656	3759	80	0	0	0	1486185	0.013	100000.000	100000.000	0.000	0.000	0.000	0.000	0.000	16.610	215	149	215	149	316	2384	100	1443	"empty"
-75	0	0	23	4	7	"empty"	"empty"	12790	32940	200	4722	4730	298	6	4669	4669	4667	288	6	13	1	0	1494722	0.219	100000.000	100000.000	0.000	0.000	0.000	0.000	0.000	16.610	53	61	53	61	316	2384	100	1444	"empty"
-75	0	0	23	5	7	"empty"	"empty"	13290	32940	200	4578	4642	756	16	4566	4566	4561	278	6	11	3	0	1466953	0.291	100000.000	100000.000	0.000	0.000	0.000	0.000	0.000	16.610	12	76	12	76	316	2384	100	1445	"empty"
-75	0	0	23	6	7	"empty"	"empty"	13790	32940	200	4453	4469	391	8	4437	4437	4451	318	7	10	1	0	1412099	0.057	100000.000	100000.000	0.000	0.000	0.000	0.000	0.000	16.610	16	32	16	32	316	2384	100	1446	"empty"
0	0	0	23	7	7	"GLQAWPG-pS-AIPQFLG_GLQAWPGEAIPQFLG_80vs20"	"GLQAWPG-pS-AIPQFLG_GLQAWPGEAIPQFLG_80vs20"	14280	32960	90	12919	12161	2154	17	4402	4402	4430	435	9	98	96	0	632357	17.772	100000.000	100000.000	0.000	0.000	0.000	0.000	0.000	16.610	8517	7759	8517	7759	52	420	100	1447	"GLQAWPG-pS-AIPQFLG_GLQAWPGEAIPQFLG_80vs20"
0	0	0	23	8	7	"GLQAWPG-pS-AIPQFLG_GLQAWPGEAIPQFLG_80vs20"	"GLQAWPG-pS-AIPQFLG_GLQAWPGEAIPQFLG_80vs20"	14780	32970	80	12575	11980	1996	16	4285	4285	4276	221	5	100	100	0	622985	34.860	100000.000	100000.000	0.000	0.000	0.000	0.000	0.000	16.610	8290	7695	8290	7695	52	340	100	1448	"GLQAWPG-pS-AIPQFLG_GLQAWPGEAIPQFLG_80vs20"
0	0	0	23	9	7	"GLQAWPG-pS-AIPQFLG_GLQAWPGEAIPQFLG_80vs20"	"GLQAWPG-pS-AIPQFLG_GLQAWPGEAIPQFLG_80vs20"	15280	32960	70	12414	11958	1733	14	4286	4286	4342	422	9	100	100	0	382659	18.047	100000.000	100000.000	0.000	0.000	0.000	0.000	0.000	16.610	8128	7672	8128	7672	32	236	100	1449	"GLQAWPG-pS-AIPQFLG_GLQAWPGEAIPQFLG_80vs20"
0	0	0	24	1	1	"Bim"	"O43521"	15730	29090	100	4659	4782	587	12	4200	4200	4341	1736	39	1	0	0	382542	0.254	100000.000	100000.000	0.000	0.000	0.000	0.000	0.000	16.610	459	582	459	582	80	560	100	1450	"S69"
0	0	0	24	2	1	"Bim"	"O43521"	16220	29100	80	4956	4910	477	9	4219	4219	4240	499	11	63	25	0	255336	1.343	100000.000	100000.000	0.000	0.000	0.000	0.000	0.000	16.610	737	691	737	691	52	340	100	1451	"S69"
0	0	0	24	3	1	"Bim"	"O43521"	16730	29100	70	5281	5275	338	6	4278	4278	4279	212	4	96	93	0	168785	4.698	100000.000	100000.000	0.000	0.000	0.000	0.000	0.000	16.610	1003	997	1003	997	32	236	100	1452	"S69"
0	0	0	24	4	1	"caspase-8"	"Q14790 "	17220	29090	80	4420	4515	364	8	4273	4273	4301	418	9	36	7	0	234772	0.512	100000.000	100000.000	0.000	0.000	0.000	0.000	0.000	16.610	147	242	147	242	52	340	100	1453	"Y448"
0	0	0	24	5	1	"caspase-8"	"Q14790 "	17720	29100	200	4278	4297	237	5	4252	4252	4301	703	16	0	0	0	1357729	-0.006	100000.000	100000.000	0.000	0.000	0.000	0.000	0.000	16.610	26	45	26	45	316	2384	100	1454	"Y448"
0	0	0	24	6	1	"caspase-8"	"Q14790 "	18220	29100	200	4287	4295	315	7	4239	4239	4337	1102	25	0	0	0	1357368	-0.038	100000.000	100000.000	0.000	0.000	0.000	0.000	0.000	16.610	48	56	48	56	316	2384	100	1455	"Y448"
0	0	0	24	7	1	"Cdc2"	"P06493"	18730	29100	110	4820	4898	825	16	4175	4175	4186	284	6	95	60	0	391841	2.507	100000.000	100000.000	0.000	0.000	0.000	0.000	0.000	16.610	645	723	645	723	80	656	100	1456	"T161"
0	0	0	24	8	1	"Cdc2"	"P06493"	19230	29110	120	4624	4751	1334	28	4080	4080	4112	464	11	61	6	0	570107	1.377	100000.000	100000.000	0.000	0.000	0.000	0.000	0.000	16.610	544	671	544	671	120	820	100	1457	"T161"
0	0	0	24	9	1	"Cdc2"	"P06493"	19730	29110	130	4599	5029	3051	60	4020	4020	4086	875	21	12	3	0	603459	1.078	100000.000	100000.000	0.000	0.000	0.000	0.000	0.000	16.610	579	1009	579	1009	120	940	100	1458	"T161"
0	0	0	24	1	2	"FGFR1 "	"P11362"	15720	29720	200	4288	4304	269	6	4299	4299	4334	642	14	1	0	0	1360202	-0.047	100000.000	100000.000	0.000	0.000	0.000	0.000	0.000	16.610	-11	5	-11	5	316	2384	100	1459	"Y653"
0	0	0	24	2	2	"FGFR1 "	"P11362"	16220	29730	200	4316	4339	250	5	4277	4277	4297	413	9	7	0	0	1371213	0.102	100000.000	100000.000	0.000	0.000	0.000	0.000	0.000	16.610	39	62	39	62	316	2384	100	1460	"Y653"
0	0	0	24	3	2	"FGFR1 "	"P11362"	16720	29730	200	4227	4278	755	17	4279	4279	4330	1279	29	0	0	0	1351831	-0.041	100000.000	100000.000	0.000	0.000	0.000	0.000	0.000	16.610	-52	-1	-52	-1	316	2384	100	1461	"Y653"
0	0	0	24	4	2	"GIT2"	"Q14161"	17220	29730	200	4354	4385	301	6	4345	4345	4391	684	15	3	0	0	1385802	-0.009	100000.000	100000.000	0.000	0.000	0.000	0.000	0.000	16.610	9	40	9	40	316	2384	100	1462	"Y492"
0	0	0	24	5	2	"GIT2"	"Q14161"	17720	29740	70	4873	4799	314	6	4226	4226	4282	404	9	78	21	0	153581	1.280	100000.000	100000.000	0.000	0.000	0.000	0.000	0.000	16.610	647	573	647	573	32	236	100	1463	"Y492"
0	0	0	24	6	2	"GIT2"	"Q14161"	18240	29730	90	4481	4607	383	8	4256	4256	4294	570	13	26	1	0	239581	0.549	100000.000	100000.000	0.000	0.000	0.000	0.000	0.000	16.610	225	351	225	351	52	420	100	1464	"Y492"
0	0	0	24	7	2	"Grb2"	"P62993"	18730	29730	200	4161	4234	600	14	4242	4242	4319	1033	23	0	0	0	1337948	-0.082	100000.000	100000.000	0.000	0.000	0.000	0.000	0.000	16.610	-81	-8	-81	-8	316	2384	100	1465	"Y7"
0	0	0	24	8	2	"Grb2"	"P62993"	19230	29730	200	4080	4193	1327	31	4179	4179	4264	1081	25	0	0	0	1324913	-0.066	100000.000	100000.000	0.000	0.000	0.000	0.000	0.000	16.610	-99	14	-99	14	316	2384	100	1466	"Y7"
0	0	0	24	9	2	"Grb2"	"P62993"	19730	29730	200	4080	4181	825	19	4047	4047	4154	1443	34	1	1	0	1321316	0.019	100000.000	100000.000	0.000	0.000	0.000	0.000	0.000	16.610	33	134	33	134	316	2384	100	1467	"Y7"
0	0	0	24	1	3	"IKK-gamma "	"Q9Y6K9"	15720	30370	200	4190	4151	604	14	4276	4276	4330	916	21	1	0	0	1311861	-0.195	100000.000	100000.000	0.000	0.000	0.000	0.000	0.000	16.610	-86	-125	-86	-125	316	2384	100	1468	"S43"
0	0	0	24	2	3	"IKK-gamma "	"Q9Y6K9"	16220	30370	200	4138	4162	389	9	4230	4230	4270	786	18	0	0	0	1315156	-0.137	100000.000	100000.000	0.000	0.000	0.000	0.000	0.000	16.610	-92	-68	-92	-68	316	2384	100	1469	"S43"
0	0	0	24	3	3	"IKK-gamma "	"Q9Y6K9"	16720	30370	200	4101	4128	870	21	4225	4225	4265	943	22	1	0	0	1304400	-0.145	100000.000	100000.000	0.000	0.000	0.000	0.000	0.000	16.610	-124	-97	-124	-97	316	2384	100	1470	"S43"
0	0	0	24	4	3	"IRAK1"	"P51617"	17230	30370	80	4787	4799	328	6	4230	4230	4267	512	11	59	1	0	249529	1.039	100000.000	100000.000	0.000	0.000	0.000	0.000	0.000	16.610	557	569	557	569	52	340	100	1471	"T387"
0	0	0	24	5	3	"IRAK1"	"P51617"	17730	30380	80	4738	5215	1874	35	4211	4211	4273	643	15	38	7	0	271154	1.465	100000.000	100000.000	0.000	0.000	0.000	0.000	0.000	16.610	527	1004	527	1004	52	340	100	1472	"T387"
0	0	0	24	6	3	"IRAK1"	"P51617"	18220	30390	80	4742	4735	258	5	4287	4287	4540	1885	41	0	0	0	246202	0.103	100000.000	100000.000	0.000	0.000	0.000	0.000	0.000	16.610	455	448	455	448	52	340	100	1473	"T387"
0	0	0	24	7	3	"Lck"	"P06239"	18720	30380	200	4193	4210	302	7	4179	4179	4326	1527	35	0	0	0	1330420	-0.076	100000.000	100000.000	0.000	0.000	0.000	0.000	0.000	16.610	14	31	14	31	316	2384	100	1474	"Y394"
0	0	0	24	8	3	"Lck"	"P06239"	19220	30380	200	4057	4111	698	16	4129	4129	4179	950	22	0	0	0	1298974	-0.072	100000.000	100000.000	0.000	0.000	0.000	0.000	0.000	16.610	-72	-18	-72	-18	316	2384	100	1475	"Y394"
0	0	0	24	9	3	"Lck"	"P06239"	19720	30380	200	4083	4150	449	10	4038	4038	4086	798	19	2	1	0	1311421	0.080	100000.000	100000.000	0.000	0.000	0.000	0.000	0.000	16.610	45	112	45	112	316	2384	100	1476	"Y394"
0	0	0	24	1	4	"CDK2"	"P24941"	15740	31030	120	5334	5368	615	11	4277	4277	4296	382	8	93	81	0	644149	2.806	100000.000	100000.000	0.000	0.000	0.000	0.000	0.000	16.610	1057	1091	1057	1091	120	820	100	1477	"T160"
0	0	0	24	2	4	"CDK2"	"P24941"	16240	31030	130	5570	5619	630	11	4280	4280	4296	377	8	93	88	0	674238	3.509	100000.000	100000.000	0.000	0.000	0.000	0.000	0.000	16.610	1290	1339	1290	1339	120	940	100	1478	"T160"
0	0	0	24	3	4	"CDK2"	"P24941"	16730	31030	120	5422	5431	776	14	4239	4239	4252	359	8	87	84	0	651699	3.284	100000.000	100000.000	0.000	0.000	0.000	0.000	0.000	16.610	1183	1192	1183	1192	120	820	100	1479	"T160"
0	0	0	24	4	4	"MDM2"	"Q00987"	17230	31020	200	4028	4072	846	20	4196	4196	4291	1647	38	0	0	0	1286780	-0.133	100000.000	100000.000	0.000	0.000	0.000	0.000	0.000	16.610	-168	-124	-168	-124	316	2384	100	1480	"S186/8"
0	0	0	24	5	4	"MDM2"	"Q00987"	17730	31030	200	4002	4028	333	8	4141	4141	4191	619	14	1	0	0	1272842	-0.263	100000.000	100000.000	0.000	0.000	0.000	0.000	0.000	16.610	-139	-113	-139	-113	316	2384	100	1481	"S186/8"
0	0	0	24	6	4	"MDM2"	"Q00987"	18230	31030	200	3981	4064	1106	27	4132	4132	4273	1696	39	0	0	0	1284117	-0.123	100000.000	100000.000	0.000	0.000	0.000	0.000	0.000	16.610	-151	-68	-151	-68	316	2384	100	1482	"S186/8"
0	0	0	24	7	4	"NFkB-p65 "	"Q04206"	18740	31030	110	6467	6344	675	10	4115	4115	4251	935	21	92	83	0	507514	2.239	100000.000	100000.000	0.000	0.000	0.000	0.000	0.000	16.610	2352	2229	2352	2229	80	656	100	1483	"S536"
0	0	0	24	8	4	"NFkB-p65 "	"Q04206"	19230	31030	100	6478	6405	527	8	4023	4023	4101	821	20	97	93	0	512364	2.806	100000.000	100000.000	0.000	0.000	0.000	0.000	0.000	16.610	2455	2382	2455	2382	80	560	100	1484	"S536"
0	0	0	24	9	4	"NFkB-p65 "	"Q04206"	19730	31030	110	6651	6370	832	13	4010	4010	4078	706	17	90	88	0	509578	3.246	100000.000	100000.000	0.000	0.000	0.000	0.000	0.000	16.610	2641	2360	2641	2360	80	656	100	1485	"S536"
0	0	0	24	1	5	"PLCG2"	"P16885"	15730	31650	80	5643	5703	427	7	4296	4296	4325	427	9	98	98	0	296549	3.227	100000.000	100000.000	0.000	0.000	0.000	0.000	0.000	16.610	1347	1407	1347	1407	52	340	100	1486	"Y759"
0	0	0	24	2	5	"PLCG2"	"P16885"	16240	31680	90	5574	5580	344	6	4301	4301	4310	239	5	96	96	0	290149	5.314	100000.000	100000.000	0.000	0.000	0.000	0.000	0.000	16.610	1273	1279	1273	1279	52	420	100	1487	"Y759"
0	0	0	24	3	5	"PLCG2"	"P16885"	16730	31670	100	5440	5260	534	10	4296	4296	4326	371	8	81	75	0	420814	2.518	100000.000	100000.000	0.000	0.000	0.000	0.000	0.000	16.610	1144	964	1144	964	80	560	100	1488	"Y759"
0	0	0	24	4	5	"pyk2"	"Q14289"	17220	31660	200	4242	4255	214	5	4272	4272	4327	1059	24	0	0	0	1344424	-0.068	100000.000	100000.000	0.000	0.000	0.000	0.000	0.000	16.610	-30	-17	-30	-17	316	2384	100	1489	"S213"
0	0	0	24	5	5	"pyk2"	"Q14289"	17720	31670	200	4261	4267	317	7	4208	4208	4295	1188	27	0	0	0	1348318	-0.024	100000.000	100000.000	0.000	0.000	0.000	0.000	0.000	16.610	53	59	53	59	316	2384	100	1490	"S213"
0	0	0	24	6	5	"pyk2"	"Q14289"	18220	31670	200	4245	4257	349	8	4196	4196	4275	1221	28	0	0	0	1345162	-0.015	100000.000	100000.000	0.000	0.000	0.000	0.000	0.000	16.610	49	61	49	61	316	2384	100	1491	"S213"
0	0	0	24	7	5	"SOC3"	"O14543"	18720	31670	200	4284	4598	3507	76	4172	4172	4237	1105	26	3	1	0	1453026	0.327	100000.000	100000.000	0.000	0.000	0.000	0.000	0.000	16.610	112	426	112	426	316	2384	100	1492	"Y221"
0	0	0	24	8	5	"SOC3"	"O14543"	19220	31670	200	4147	4260	1018	23	4091	4091	4176	918	21	3	1	0	1346133	0.092	100000.000	100000.000	0.000	0.000	0.000	0.000	0.000	16.610	56	169	56	169	316	2384	100	1493	"Y221"
0	0	0	24	9	5	"SOC3"	"O14543"	19710	31670	200	4145	4205	639	15	4014	4014	4047	615	15	2	1	0	1328625	0.257	100000.000	100000.000	0.000	0.000	0.000	0.000	0.000	16.610	131	191	131	191	316	2384	100	1494	"Y221"
0	0	0	24	1	6	"STAT4"	"Q14765"	15730	32300	140	4620	4697	851	18	4275	4275	4310	451	10	31	5	0	732684	0.858	100000.000	100000.000	0.000	0.000	0.000	0.000	0.000	16.610	345	422	345	422	156	1140	100	1495	"Y693"
0	0	0	24	2	6	"STAT4"	"Q14765"	16220	32300	200	4436	4493	601	13	4297	4297	4389	1647	37	0	0	0	1419871	0.063	100000.000	100000.000	0.000	0.000	0.000	0.000	0.000	16.610	139	196	139	196	316	2384	100	1496	"Y693"
0	0	0	24	3	6	"STAT4"	"Q14765"	16720	32300	120	4590	4570	380	8	4297	4297	4317	252	5	57	17	0	548430	1.004	100000.000	100000.000	0.000	0.000	0.000	0.000	0.000	16.610	293	273	293	273	120	820	100	1497	"Y693"
0	0	0	24	4	6	"STMN1"	"P16949"	17210	32300	200	4009	4071	823	20	4320	4320	4350	427	9	1	0	0	1286291	-0.653	100000.000	100000.000	0.000	0.000	0.000	0.000	0.000	16.610	-311	-249	-311	-249	316	2384	100	1498	"S24"
0	0	0	24	5	6	"STMN1"	"P16949"	17710	32300	200	4005	4024	293	7	4282	4282	4457	2498	56	0	0	0	1271614	-0.173	100000.000	100000.000	0.000	0.000	0.000	0.000	0.000	16.610	-277	-258	-277	-258	316	2384	100	1499	"S24"
0	0	0	24	6	6	"STMN1"	"P16949"	18210	32300	200	4062	4141	878	21	4316	4316	4383	983	22	1	0	0	1308437	-0.246	100000.000	100000.000	0.000	0.000	0.000	0.000	0.000	16.610	-254	-175	-254	-175	316	2384	100	1500	"S24"
0	0	0	24	7	6	"GIT2"	"Q14161"	18710	32300	200	4340	4365	452	10	4225	4225	4329	1678	38	0	0	0	1379463	0.021	100000.000	100000.000	0.000	0.000	0.000	0.000	0.000	16.610	115	140	115	140	316	2384	100	1501	"Y592"
0	0	0	24	8	6	"GIT2"	"Q14161"	19200	32300	200	4306	4494	1412	31	4179	4179	4225	719	17	5	2	0	1420177	0.374	100000.000	100000.000	0.000	0.000	0.000	0.000	0.000	16.610	127	315	127	315	316	2384	100	1502	"Y592"
0	0	0	24	9	6	"GIT2"	"Q14161"	19700	32300	200	4111	4172	547	13	4109	4109	4166	702	16	2	0	0	1318201	0.009	100000.000	100000.000	0.000	0.000	0.000	0.000	0.000	16.610	2	63	2	63	316	2384	100	1503	"Y592"
-75	0	0	24	1	7	"empty"	"empty"	15720	32950	200	4272	4312	440	10	4259	4259	4299	524	12	4	1	0	1362568	0.025	100000.000	100000.000	0.000	0.000	0.000	0.000	0.000	16.610	13	53	13	53	316	2384	100	1504	"empty"
-75	0	0	24	2	7	"empty"	"empty"	16220	32950	200	4281	4315	453	10	4280	4280	4318	597	13	2	1	0	1363538	-0.005	100000.000	100000.000	0.000	0.000	0.000	0.000	0.000	16.610	1	35	1	35	316	2384	100	1505	"empty"
-75	0	0	24	3	7	"empty"	"empty"	16720	32950	200	4295	4325	368	8	4278	4278	4331	642	14	1	0	0	1366640	-0.009	100000.000	100000.000	0.000	0.000	0.000	0.000	0.000	16.610	17	47	17	47	316	2384	100	1506	"empty"
-75	0	0	24	4	7	"empty"	"empty"	17220	32950	200	4328	4463	1238	27	4297	4297	4381	911	20	1	1	0	1410248	0.090	100000.000	100000.000	0.000	0.000	0.000	0.000	0.000	16.610	31	166	31	166	316	2384	100	1507	"empty"
-75	0	0	24	5	7	"empty"	"empty"	17720	32950	200	4294	4377	746	17	4319	4319	4397	972	22	1	1	0	1383267	-0.021	100000.000	100000.000	0.000	0.000	0.000	0.000	0.000	16.610	-25	58	-25	58	316	2384	100	1508	"empty"
-75	0	0	24	6	7	"empty"	"empty"	18220	32950	200	4272	4393	1862	42	4307	4307	4345	816	18	1	1	0	1388166	0.059	100000.000	100000.000	0.000	0.000	0.000	0.000	0.000	16.610	-35	86	-35	86	316	2384	100	1509	"empty"
0	0	0	24	7	7	"Control-Spot"	"Mouse_IgG"	18720	32950	150	6705	6627	1050	15	4295	4295	4376	552	12	91	90	0	1033886	4.078	100000.000	100000.000	0.000	0.000	0.000	0.000	0.000	16.610	2410	2332	2410	2332	156	1272	100	1510	"Control-Spot"
0	0	0	24	8	7	"Control-Spot"	"Mouse_IgG"	19200	32960	140	6701	6690	1218	18	4209	4209	4283	597	13	95	95	0	1043711	4.032	100000.000	100000.000	0.000	0.000	0.000	0.000	0.000	16.610	2492	2481	2492	2481	156	1140	100	1511	"Control-Spot"
0	0	0	24	9	7	"Control-Spot"	"Mouse_IgG"	19710	32960	140	6530	6788	1689	24	4116	4116	4312	1803	41	91	7	0	1058898	1.373	100000.000	100000.000	0.000	0.000	0.000	0.000	0.000	16.610	2414	2672	2414	2672	156	1140	100	1512	"Control-Spot"
0	0	0	25	1	1	"AMPK1"	"Q13131"	2240	33540	90	7417	7241	772	10	4288	4288	4326	273	6	98	96	0	376554	10.678	100000.000	100000.000	0.000	0.000	0.000	0.000	0.000	16.610	3129	2953	3129	2953	52	420	100	1513	"T174/5"
0	0	0	25	2	1	"AMPK1"	"Q13131"	2740	33530	90	7382	7416	428	5	4198	4198	4193	199	4	100	100	0	385655	16.196	100000.000	100000.000	0.000	0.000	0.000	0.000	0.000	16.610	3184	3218	3184	3218	52	420	100	1514	"T174/5"
0	0	0	25	3	1	"AMPK1"	"Q13131"	3240	33540	100	7420	7203	850	11	4218	4218	4234	312	7	98	96	0	576256	9.516	100000.000	100000.000	0.000	0.000	0.000	0.000	0.000	16.610	3202	2985	3202	2985	80	560	100	1515	"T174/5"
0	0	0	25	4	1	"aura"	"O14965"	3750	33530	160	5136	5181	421	8	4290	4290	4313	283	6	95	84	0	1077712	3.067	100000.000	100000.000	0.000	0.000	0.000	0.000	0.000	16.610	846	891	846	891	208	1512	100	1516	"T287"
0	0	0	25	5	1	"aura"	"O14965"	4240	33530	150	5250	5283	361	6	4403	4403	4426	312	7	98	80	0	824197	2.747	100000.000	100000.000	0.000	0.000	0.000	0.000	0.000	16.610	847	880	847	880	156	1272	100	1517	"T287"
0	0	0	25	6	1	"aura"	"O14965"	4740	33530	160	5339	5264	379	7	4492	4492	4532	387	8	88	58	0	1094932	1.891	100000.000	100000.000	0.000	0.000	0.000	0.000	0.000	16.610	847	772	847	772	208	1512	100	1518	"T287"
0	0	0	25	7	1	"CFTR"	"P13569"	5250	33540	110	5226	5392	477	8	4626	4626	4636	264	5	95	68	0	431345	2.864	100000.000	100000.000	0.000	0.000	0.000	0.000	0.000	16.610	600	766	600	766	80	656	100	1519	"S737"
0	0	0	25	8	1	"CFTR"	"P13569"	5750	33560	220	5310	5563	876	15	4829	4829	4958	545	10	44	25	0	2180781	1.110	100000.000	100000.000	0.000	0.000	0.000	0.000	0.000	16.610	481	734	481	734	392	2896	100	1520	"S737"
0	0	0	25	9	1	"CFTR"	"P13569"	6240	33530	140	5327	5295	255	4	4824	4824	4831	229	4	83	60	0	826002	2.026	100000.000	100000.000	0.000	0.000	0.000	0.000	0.000	16.610	503	471	503	471	156	1140	100	1521	"S737"
0	0	0	25	1	2	"CREB "	"P16220"	2250	34180	140	8514	7962	1449	18	4301	4301	4311	223	5	95	94	0	1242034	16.372	100000.000	100000.000	0.000	0.000	0.000	0.000	0.000	16.610	4213	3661	4213	3661	156	1140	100	1522	"S133"
0	0	0	25	2	2	"CREB "	"P16220"	2750	34180	130	8263	8287	416	5	4220	4220	4241	317	7	100	100	0	994493	12.763	100000.000	100000.000	0.000	0.000	0.000	0.000	0.000	16.610	4043	4067	4043	4067	120	940	100	1523	"S133"
0	0	0	25	3	2	"CREB "	"P16220"	3250	34180	120	8366	8290	555	6	4204	4204	4219	242	5	100	100	0	994831	16.822	100000.000	100000.000	0.000	0.000	0.000	0.000	0.000	16.610	4162	4086	4162	4086	120	820	100	1524	"S133"
0	0	0	25	4	2	"blank-control__"	"AA"	3750	34200	100	4642	4723	398	8	4391	4391	4445	367	8	37	7	0	377845	0.757	100000.000	100000.000	0.000	0.000	0.000	0.000	0.000	16.610	251	332	251	332	80	560	100	1525	"blank-control__"
0	0	0	25	5	2	"blank-control__"	"AA"	4240	34190	80	4970	4992	512	10	4477	4477	4466	257	5	69	50	0	259569	2.047	100000.000	100000.000	0.000	0.000	0.000	0.000	0.000	16.610	493	515	493	515	52	340	100	1526	"blank-control__"
0	0	0	25	6	2	"blank-control__"	"AA"	4740	34180	200	4633	4723	1162	24	4566	4566	4599	416	9	9	2	0	1492447	0.298	100000.000	100000.000	0.000	0.000	0.000	0.000	0.000	16.610	67	157	67	157	316	2384	100	1527	"blank-control__"
0	0	0	25	7	2	"IKK-alpha "	"O15111"	5250	34170	160	6231	6284	691	10	4781	4781	4813	338	7	95	89	0	1307061	4.352	100000.000	100000.000	0.000	0.000	0.000	0.000	0.000	16.610	1450	1503	1450	1503	208	1512	100	1528	"S180"
0	0	0	25	8	2	"IKK-alpha "	"O15111"	5720	34190	200	6530	6790	1568	23	4957	4957	5130	626	12	71	61	0	2145780	2.652	100000.000	100000.000	0.000	0.000	0.000	0.000	0.000	16.610	1573	1833	1573	1833	316	2384	100	1529	"S180"
0	0	0	25	9	2	"IKK-alpha "	"O15111"	6240	34170	150	6740	6921	1110	16	4970	4970	5265	1018	19	92	25	0	1079689	1.627	100000.000	100000.000	0.000	0.000	0.000	0.000	0.000	16.610	1770	1951	1770	1951	156	1272	100	1530	"S180"
0	0	0	25	1	3	"JAK2"	"O60674"	2250	34820	130	6006	6026	481	7	4451	4451	4451	271	6	99	96	0	723175	5.812	100000.000	100000.000	0.000	0.000	0.000	0.000	0.000	16.610	1555	1575	1555	1575	120	940	100	1531	"Y119"
0	0	0	25	2	3	"JAK2"	"O60674"	2740	34830	120	5854	5900	523	8	4364	4364	4381	262	5	98	97	0	708052	5.798	100000.000	100000.000	0.000	0.000	0.000	0.000	0.000	16.610	1490	1536	1490	1536	120	820	100	1532	"Y119"
0	0	0	25	3	3	"JAK2"	"O60674"	3250	34820	130	6071	6183	645	10	4361	4361	4399	415	9	98	96	0	741977	4.299	100000.000	100000.000	0.000	0.000	0.000	0.000	0.000	16.610	1710	1822	1710	1822	120	940	100	1533	"Y119"
0	0	0	25	4	3	"K8"	"P05787"	3730	34820	200	4514	4511	256	5	4448	4448	4464	236	5	19	5	0	1425560	0.199	100000.000	100000.000	0.000	0.000	0.000	0.000	0.000	16.610	66	63	66	63	316	2384	100	1534	"Y267"
0	0	0	25	5	3	"K8"	"P05787"	4230	34820	200	4585	4622	455	9	4574	4574	4572	235	5	20	4	0	1460551	0.213	100000.000	100000.000	0.000	0.000	0.000	0.000	0.000	16.610	11	48	11	48	316	2384	100	1535	"Y267"
0	0	0	25	6	3	"K8"	"P05787"	4730	34840	70	4615	4709	421	8	4737	4737	4763	323	6	15	9	0	150683	-0.167	100000.000	100000.000	0.000	0.000	0.000	0.000	0.000	16.610	-122	-28	-122	-28	32	236	100	1536	"Y267"
0	0	0	25	7	3	"blank-control__"	"AA"	5220	34830	200	4913	5001	1001	20	4880	4880	4904	395	8	12	3	0	1580273	0.246	100000.000	100000.000	0.000	0.000	0.000	0.000	0.000	16.610	33	121	33	121	316	2384	100	1537	"blank-control__"
0	0	0	25	8	3	"blank-control__"	"AA"	5720	34830	70	5073	5100	265	5	4902	4902	4915	246	5	43	9	0	163194	0.752	100000.000	100000.000	0.000	0.000	0.000	0.000	0.000	16.610	171	198	171	198	32	236	100	1538	"blank-control__"
0	0	0	25	9	3	"blank-control__"	"AA"	6210	34830	200	4984	5028	278	5	4955	4955	5084	732	14	2	0	0	1588692	-0.077	100000.000	100000.000	0.000	0.000	0.000	0.000	0.000	16.610	29	73	29	73	316	2384	100	1539	"blank-control__"
0	0	0	25	1	4	"Mnk1"	"Q9BUB5"	2240	35470	80	6840	6672	644	9	4422	4422	4407	224	5	100	94	0	346935	10.112	100000.000	100000.000	0.000	0.000	0.000	0.000	0.000	16.610	2418	2250	2418	2250	52	340	100	1540	"T255"
0	0	0	25	2	4	"Mnk1"	"Q9BUB5"	2730	35440	130	4553	5216	1139	21	4392	4392	4409	230	5	45	40	0	625889	3.509	100000.000	100000.000	0.000	0.000	0.000	0.000	0.000	16.610	161	824	161	824	120	940	100	1541	"T255"
0	0	0	25	3	4	"Mnk1"	"Q9BUB5"	3240	35470	140	4456	5005	1112	22	4351	4351	4360	213	4	39	30	0	780823	3.028	100000.000	100000.000	0.000	0.000	0.000	0.000	0.000	16.610	105	654	105	654	156	1140	100	1542	"T255"
0	0	0	25	4	4	"NFkB-p100 "	"Q00653"	3740	35460	100	4994	4953	319	6	4401	4401	4399	201	4	90	73	0	396221	2.756	100000.000	100000.000	0.000	0.000	0.000	0.000	0.000	16.610	593	552	593	552	80	560	100	1543	"S108"
0	0	0	25	5	4	"NFkB-p100 "	"Q00653"	4240	35460	100	5208	5150	311	6	4548	4548	4544	236	5	87	66	0	412034	2.568	100000.000	100000.000	0.000	0.000	0.000	0.000	0.000	16.610	660	602	660	602	80	560	100	1544	"S108"
0	0	0	25	6	4	"NFkB-p100 "	"Q00653"	4740	35450	90	5445	5571	810	14	4673	4673	4702	245	5	94	76	0	289681	3.547	100000.000	100000.000	0.000	0.000	0.000	0.000	0.000	16.610	772	898	772	898	52	420	100	1545	"S108"
0	0	0	25	7	4	"PIK3R1 "	"P27986"	5230	35460	200	4824	4815	265	5	4874	4874	4927	792	16	0	0	0	1521508	-0.141	100000.000	100000.000	0.000	0.000	0.000	0.000	0.000	16.610	-50	-59	-50	-59	316	2384	100	1546	"Y556"
0	0	0	25	8	4	"PIK3R1 "	"P27986"	5730	35460	200	4910	4924	343	6	4996	4996	5063	416	8	5	3	0	1555989	-0.334	100000.000	100000.000	0.000	0.000	0.000	0.000	0.000	16.610	-86	-72	-86	-72	316	2384	100	1547	"Y556"
0	0	0	25	9	4	"PIK3R1 "	"P27986"	6230	35460	200	4957	4943	255	5	5028	5028	5056	337	6	2	0	0	1561971	-0.335	100000.000	100000.000	0.000	0.000	0.000	0.000	0.000	16.610	-71	-85	-71	-85	316	2384	100	1548	"Y556"
0	0	0	25	1	5	"blank-control__"	"AA"	2230	36100	200	4441	4451	229	5	4423	4423	4433	318	7	9	0	0	1406420	0.057	100000.000	100000.000	0.000	0.000	0.000	0.000	0.000	16.610	18	28	18	28	316	2384	100	1549	"blank-control__"
0	0	0	25	2	5	"blank-control__"	"AA"	2730	36100	200	4414	4431	254	5	4402	4402	4409	291	6	11	1	0	1400040	0.076	100000.000	100000.000	0.000	0.000	0.000	0.000	0.000	16.610	12	29	12	29	316	2384	100	1550	"blank-control__"
0	0	0	25	3	5	"blank-control__"	"AA"	3230	36100	200	4390	4382	195	4	4394	4394	4423	885	20	0	0	0	1384699	-0.046	100000.000	100000.000	0.000	0.000	0.000	0.000	0.000	16.610	-4	-12	-4	-12	316	2384	100	1551	"blank-control__"
0	0	0	25	4	5	"Rack1"	"P63244"	3750	36100	70	5133	5177	252	4	4457	4457	4454	193	4	100	87	0	165654	3.746	100000.000	100000.000	0.000	0.000	0.000	0.000	0.000	16.610	676	720	676	720	32	236	100	1552	"y52"
0	0	0	25	5	5	"Rack1"	"P63244"	4240	36110	80	5206	5161	254	4	4545	4545	4566	237	5	90	73	0	268376	2.511	100000.000	100000.000	0.000	0.000	0.000	0.000	0.000	16.610	661	616	661	616	52	340	100	1553	"y52"
0	0	0	25	6	5	"Rack1"	"P63244"	4730	36110	90	5387	5368	306	5	4734	4734	4735	252	5	88	71	0	279137	2.512	100000.000	100000.000	0.000	0.000	0.000	0.000	0.000	16.610	653	634	653	634	52	420	100	1554	"y52"
0	0	0	25	7	5	"Shc1"	"P29353"	5220	36100	200	4973	5171	646	12	4862	4862	4885	326	6	22	15	0	1633933	0.877	100000.000	100000.000	0.000	0.000	0.000	0.000	0.000	16.610	111	309	111	309	316	2384	100	1555	"Y349"
0	0	0	25	8	5	"Shc1"	"P29353"	5710	36100	120	5177	5617	834	14	5035	5035	5095	408	8	40	35	0	673989	1.279	100000.000	100000.000	0.000	0.000	0.000	0.000	0.000	16.610	142	582	142	582	120	820	100	1556	"Y349"
0	0	0	25	9	5	"Shc1"	"P29353"	6230	36120	100	5595	6100	1110	18	5155	5155	5243	436	8	51	43	0	487993	1.966	100000.000	100000.000	0.000	0.000	0.000	0.000	0.000	16.610	440	945	440	945	80	560	100	1557	"Y349"
0	0	0	25	1	6	"Smad6"	"O43541"	2220	36740	70	4788	4911	632	12	4497	4497	4499	295	6	50	18	0	157151	1.397	100000.000	100000.000	0.000	0.000	0.000	0.000	0.000	16.610	291	414	291	414	32	236	100	1558	"S435"
0	0	0	25	2	6	"Smad6"	"O43541"	2730	36740	130	4616	4634	329	7	4454	4454	4449	215	4	40	20	0	556132	0.860	100000.000	100000.000	0.000	0.000	0.000	0.000	0.000	16.610	162	180	162	180	120	940	100	1559	"S435"
0	0	0	25	3	6	"Smad6"	"O43541"	3230	36740	200	4555	4601	475	10	4495	4495	4500	226	5	24	8	0	1453920	0.447	100000.000	100000.000	0.000	0.000	0.000	0.000	0.000	16.610	60	106	60	106	316	2384	100	1560	"S435"
0	0	0	25	4	6	"TGFBR1"	"P36897"	3730	36740	200	4456	4450	205	4	4536	4536	4537	217	4	4	0	0	1406232	-0.401	100000.000	100000.000	0.000	0.000	0.000	0.000	0.000	16.610	-80	-86	-80	-86	316	2384	100	1561	"T200"
0	0	0	25	5	6	"TGFBR1"	"P36897"	4230	36740	200	4485	4503	250	5	4652	4652	4663	306	6	3	0	0	1423001	-0.523	100000.000	100000.000	0.000	0.000	0.000	0.000	0.000	16.610	-167	-149	-167	-149	316	2384	100	1562	"T200"
0	0	0	25	6	6	"TGFBR1"	"P36897"	4730	36740	200	4673	4672	251	5	4737	4737	4767	1290	27	0	0	0	1476423	-0.074	100000.000	100000.000	0.000	0.000	0.000	0.000	0.000	16.610	-64	-65	-64	-65	316	2384	100	1563	"T200"
0	0	0	25	7	6	"TrKA"	"P04629"	5240	36740	130	10445	10558	1406	13	4839	4839	4847	259	5	100	100	0	1266925	22.050	100000.000	100000.000	0.000	0.000	0.000	0.000	0.000	16.610	5606	5719	5606	5719	120	940	100	1564	"Y757"
0	0	0	25	8	6	"TrKA"	"P04629"	5730	36740	130	10947	11049	727	6	4959	4959	4996	319	6	100	100	0	1325917	18.975	100000.000	100000.000	0.000	0.000	0.000	0.000	0.000	16.610	5988	6090	5988	6090	120	940	100	1565	"Y757"
0	0	0	25	9	6	"TrKA"	"P04629"	6240	36750	140	11113	10771	2134	19	4997	4997	5015	284	5	95	92	0	1680277	20.268	100000.000	100000.000	0.000	0.000	0.000	0.000	0.000	16.610	6116	5774	6116	5774	156	1140	100	1566	"Y757"
-75	0	0	25	1	7	"empty"	"empty"	2230	37390	200	4587	4590	258	5	4540	4540	4565	305	6	11	1	0	1450394	0.082	100000.000	100000.000	0.000	0.000	0.000	0.000	0.000	16.610	47	50	47	50	316	2384	100	1567	"empty"
-75	0	0	25	2	7	"empty"	"empty"	2730	37390	200	4514	4522	216	4	4523	4523	4535	249	5	11	1	0	1429067	-0.052	100000.000	100000.000	0.000	0.000	0.000	0.000	0.000	16.610	-9	-1	-9	-1	316	2384	100	1568	"empty"
-75	0	0	25	3	7	"empty"	"empty"	3230	37390	200	4612	4608	186	4	4585	4585	4592	200	4	18	2	0	1456008	0.080	100000.000	100000.000	0.000	0.000	0.000	0.000	0.000	16.610	27	23	27	23	316	2384	100	1569	"empty"
-75	0	0	25	4	7	"empty"	"empty"	3730	37390	200	4602	4585	214	4	4620	4620	4621	210	4	12	1	0	1448834	-0.171	100000.000	100000.000	0.000	0.000	0.000	0.000	0.000	16.610	-18	-35	-18	-35	316	2384	100	1570	"empty"
-75	0	0	25	5	7	"empty"	"empty"	4230	37390	200	4647	4635	216	4	4674	4674	4676	243	5	8	0	0	1464583	-0.169	100000.000	100000.000	0.000	0.000	0.000	0.000	0.000	16.610	-27	-39	-27	-39	316	2384	100	1571	"empty"
-75	0	0	25	6	7	"empty"	"empty"	4730	37390	200	4706	4701	200	4	4760	4760	4753	228	4	6	0	0	1485570	-0.228	100000.000	100000.000	0.000	0.000	0.000	0.000	0.000	16.610	-54	-59	-54	-59	316	2384	100	1572	"empty"
-75	0	0	25	7	7	"empty"	"empty"	5230	37390	200	4801	4809	215	4	4831	4831	4833	219	4	11	2	0	1519500	-0.110	100000.000	100000.000	0.000	0.000	0.000	0.000	0.000	16.610	-30	-22	-30	-22	316	2384	100	1573	"empty"
-75	0	0	25	8	7	"empty"	"empty"	5730	37390	200	4935	4936	162	3	4912	4912	4942	269	5	4	0	0	1559868	-0.022	100000.000	100000.000	0.000	0.000	0.000	0.000	0.000	16.610	23	24	23	24	316	2384	100	1574	"empty"
-75	0	0	25	9	7	"empty"	"empty"	6230	37390	200	5026	5106	449	8	5012	5012	5050	300	5	10	6	0	1613643	0.187	100000.000	100000.000	0.000	0.000	0.000	0.000	0.000	16.610	14	94	14	94	316	2384	100	1575	"empty"
0	0	0	26	1	1	"PPP2CA "	"P67775"	6750	33570	200	4842	4877	338	6	4796	4796	4813	690	14	2	1	0	1541046	0.093	100000.000	100000.000	0.000	0.000	0.000	0.000	0.000	16.610	46	81	46	81	316	2384	100	1576	"T304"
0	0	0	26	2	1	"PPP2CA "	"P67775"	7250	33570	200	4778	4793	233	4	4740	4740	4760	432	9	4	0	0	1514435	0.076	100000.000	100000.000	0.000	0.000	0.000	0.000	0.000	16.610	38	53	38	53	316	2384	100	1577	"T304"
0	0	0	26	3	1	"PPP2CA "	"P67775"	7750	33570	200	4790	4802	411	8	4705	4705	4719	346	7	20	3	0	1517370	0.240	100000.000	100000.000	0.000	0.000	0.000	0.000	0.000	16.610	85	97	85	97	316	2384	100	1578	"T304"
0	0	0	26	4	1	"Rab4"	"P20338"	8250	33570	200	4802	4966	686	13	4631	4631	4656	398	8	27	18	0	1569275	0.779	100000.000	100000.000	0.000	0.000	0.000	0.000	0.000	16.610	171	335	171	335	316	2384	100	1579	"S199"
0	0	0	26	5	1	"Rab4"	"P20338"	8750	33570	200	4806	5019	673	13	4650	4650	4777	971	20	18	3	0	1586024	0.249	100000.000	100000.000	0.000	0.000	0.000	0.000	0.000	16.610	156	369	156	369	316	2384	100	1580	"S199"
0	0	0	26	6	1	"Rab4"	"P20338"	9220	33610	160	4832	5173	761	14	4651	4651	4646	224	4	47	38	0	1075956	2.353	100000.000	100000.000	0.000	0.000	0.000	0.000	0.000	16.610	181	522	181	522	208	1512	100	1581	"S199"
0	0	0	26	7	1	"STAT1 "	"P42224"	9750	33570	200	4613	4629	284	6	4642	4642	4671	539	11	1	0	0	1462878	-0.078	100000.000	100000.000	0.000	0.000	0.000	0.000	0.000	16.610	-29	-13	-29	-13	316	2384	100	1582	"S727"
0	0	0	26	8	1	"STAT1 "	"P42224"	10250	33570	200	4715	4727	296	6	4644	4644	4562	457	10	4	0	0	1493670	0.361	100000.000	100000.000	0.000	0.000	0.000	0.000	0.000	16.610	71	83	71	83	316	2384	100	1583	"S727"
0	0	0	26	9	1	"STAT1 "	"P42224"	10750	33570	200	3785	3802	263	6	3768	3768	3883	1269	32	0	0	0	1201353	-0.064	100000.000	100000.000	0.000	0.000	0.000	0.000	0.000	16.610	17	34	17	34	316	2384	100	1584	"S727"
0	0	0	26	1	2	"STAT4 "	"Q14765"	6750	34210	200	7085	6447	1248	19	4874	4874	4872	243	4	68	65	0	2037164	6.481	100000.000	100000.000	0.000	0.000	0.000	0.000	0.000	16.610	2211	1573	2211	1573	316	2384	100	1585	"S722"
0	0	0	26	2	2	"STAT4 "	"Q14765"	7250	34210	200	6804	6394	1205	18	4827	4827	5067	3440	67	2	0	0	2020655	0.386	100000.000	100000.000	0.000	0.000	0.000	0.000	0.000	16.610	1977	1567	1977	1567	316	2384	100	1586	"S722"
0	0	0	26	3	2	"STAT4 "	"Q14765"	7750	34210	200	6790	6387	1211	18	4796	4796	4856	1125	23	65	36	0	2018448	1.361	100000.000	100000.000	0.000	0.000	0.000	0.000	0.000	16.610	1994	1591	1994	1591	316	2384	100	1587	"S722"
0	0	0	26	4	2	"STMN1"	"P16949"	8250	34210	200	4627	4639	363	7	4734	4734	4766	361	7	8	2	0	1465967	-0.352	100000.000	100000.000	0.000	0.000	0.000	0.000	0.000	16.610	-107	-95	-107	-95	316	2384	100	1588	"S37"
0	0	0	26	5	2	"STMN1"	"P16949"	8750	34210	200	4641	4650	522	11	4675	4675	4714	450	9	4	1	0	1469544	-0.142	100000.000	100000.000	0.000	0.000	0.000	0.000	0.000	16.610	-34	-25	-34	-25	316	2384	100	1589	"S37"
0	0	0	26	6	2	"STMN1"	"P16949"	9250	34210	200	4605	4547	365	8	4671	4671	4685	327	6	3	0	0	1436937	-0.422	100000.000	100000.000	0.000	0.000	0.000	0.000	0.000	16.610	-66	-124	-66	-124	316	2384	100	1590	"S37"
0	0	0	26	7	2	"ACC1"	"Q13085 "	9740	34240	130	4829	5103	711	13	4666	4666	4672	320	6	40	30	0	612411	1.347	100000.000	100000.000	0.000	0.000	0.000	0.000	0.000	16.610	163	437	163	437	120	940	100	1591	"S1263"
0	0	0	26	8	2	"ACC1"	"Q13085 "	10250	34210	200	4268	4338	455	10	4230	4230	4297	516	12	23	1	0	1370752	0.079	100000.000	100000.000	0.000	0.000	0.000	0.000	0.000	16.610	38	108	38	108	316	2384	100	1592	"S1263"
0	0	0	26	9	2	"ACC1"	"Q13085 "	10750	34210	200	3819	3881	295	7	3756	3756	3819	895	23	1	0	0	1226446	0.069	100000.000	100000.000	0.000	0.000	0.000	0.000	0.000	16.610	63	125	63	125	316	2384	100	1593	"S1263"
0	0	0	26	1	3	"TRAF6"	"Q9Y4K3"	6750	34850	200	4973	4961	321	6	4910	4910	4907	263	5	21	6	0	1567535	0.205	100000.000	100000.000	0.000	0.000	0.000	0.000	0.000	16.610	63	51	63	51	316	2384	100	1594	"Y353"
0	0	0	26	2	3	"TRAF6"	"Q9Y4K3"	7250	34850	200	4973	4958	301	6	4844	4844	4877	1443	29	0	0	0	1566836	0.056	100000.000	100000.000	0.000	0.000	0.000	0.000	0.000	16.610	129	114	129	114	316	2384	100	1595	"Y353"
0	0	0	26	3	3	"TRAF6"	"Q9Y4K3"	7750	34850	200	4984	4968	394	7	4822	4822	4839	365	7	29	6	0	1569996	0.353	100000.000	100000.000	0.000	0.000	0.000	0.000	0.000	16.610	162	146	162	146	316	2384	100	1596	"Y353"
0	0	0	26	4	3	"BLNK"	"Q8WV28"	8250	34870	140	4903	5437	1332	24	4731	4731	4760	349	7	42	23	0	848223	1.940	100000.000	100000.000	0.000	0.000	0.000	0.000	0.000	16.610	172	706	172	706	156	1140	100	1597	"Y72"
0	0	0	26	5	3	"BLNK"	"Q8WV28"	8750	34900	140	4790	5247	1084	20	4704	4704	4721	293	6	28	23	0	818521	1.795	100000.000	100000.000	0.000	0.000	0.000	0.000	0.000	16.610	86	543	86	543	156	1140	100	1598	"Y72"
0	0	0	26	6	3	"BLNK"	"Q8WV28"	9250	34880	130	4889	5609	1480	26	4810	4810	4824	268	5	32	27	0	673105	2.929	100000.000	100000.000	0.000	0.000	0.000	0.000	0.000	16.610	79	799	79	799	120	940	100	1599	"Y72"
0	0	0	26	7	3	"CD19"	"P15391"	9740	34860	140	5001	5151	534	10	4867	4867	4886	394	8	25	17	0	803547	0.673	100000.000	100000.000	0.000	0.000	0.000	0.000	0.000	16.610	134	284	134	284	156	1140	100	1600	"Y531"
0	0	0	26	8	3	"CD19"	"P15391"	10250	34850	200	4000	4131	582	14	3988	3988	4083	428	10	14	7	0	1305427	0.112	100000.000	100000.000	0.000	0.000	0.000	0.000	0.000	16.610	12	143	12	143	316	2384	100	1601	"Y531"
0	0	0	26	9	3	"CD19"	"P15391"	10750	34850	200	3751	3867	424	10	3756	3756	3778	292	7	19	10	0	1222092	0.305	100000.000	100000.000	0.000	0.000	0.000	0.000	0.000	16.610	-5	111	-5	111	316	2384	100	1602	"Y531"
0	0	0	26	1	4	"p300"	"Q09472"	6750	35490	200	4983	4956	269	5	4994	4994	4991	274	5	6	0	0	1566193	-0.128	100000.000	100000.000	0.000	0.000	0.000	0.000	0.000	16.610	-11	-38	-11	-38	316	2384	100	1603	"S2279"
0	0	0	26	2	4	"p300"	"Q09472"	7250	35490	200	4898	4914	630	12	4949	4949	4941	361	7	6	0	0	1552726	-0.075	100000.000	100000.000	0.000	0.000	0.000	0.000	0.000	16.610	-51	-35	-51	-35	316	2384	100	1604	"S2279"
0	0	0	26	3	4	"p300"	"Q09472"	7750	35490	200	4869	4939	1378	27	5028	5028	5050	492	9	2	0	0	1560697	-0.226	100000.000	100000.000	0.000	0.000	0.000	0.000	0.000	16.610	-159	-89	-159	-89	316	2384	100	1605	"S2279"
0	0	0	26	4	4	"fyn"	"P06241"	8250	35490	200	4895	4887	257	5	4896	4896	4974	1173	23	0	0	0	1544221	-0.074	100000.000	100000.000	0.000	0.000	0.000	0.000	0.000	16.610	-1	-9	-1	-9	316	2384	100	1606	"Y420"
0	0	0	26	5	4	"fyn"	"P06241"	8750	35490	200	4724	4770	495	10	4741	4741	4758	301	6	8	1	0	1507443	0.040	100000.000	100000.000	0.000	0.000	0.000	0.000	0.000	16.610	-17	29	-17	29	316	2384	100	1607	"Y420"
0	0	0	26	6	4	"fyn"	"P06241"	9250	35490	200	4718	4742	375	7	4729	4729	4757	366	7	4	0	0	1498515	-0.041	100000.000	100000.000	0.000	0.000	0.000	0.000	0.000	16.610	-11	13	-11	13	316	2384	100	1608	"Y420"
0	0	0	26	7	4	"HSP27"	"P04792"	9750	35490	200	4968	5041	373	7	4628	4628	4540	506	11	31	8	0	1593070	0.990	100000.000	100000.000	0.000	0.000	0.000	0.000	0.000	16.610	340	413	340	413	316	2384	100	1609	"S78"
0	0	0	26	8	4	"HSP27"	"P04792"	10250	35490	200	4029	4141	426	10	3887	3887	3904	278	7	37	21	0	1308542	0.853	100000.000	100000.000	0.000	0.000	0.000	0.000	0.000	16.610	142	254	142	254	316	2384	100	1610	"S78"
0	0	0	26	9	4	"HSP27"	"P04792"	10750	35490	200	3951	4037	532	13	3756	3756	3783	362	9	36	12	0	1275813	0.702	100000.000	100000.000	0.000	0.000	0.000	0.000	0.000	16.610	195	281	195	281	316	2384	100	1611	"S78"
0	0	0	26	1	5	"IL-8R B "	"P25025"	6750	36130	200	5152	5159	255	4	5067	5067	5108	365	7	13	1	0	1630126	0.140	100000.000	100000.000	0.000	0.000	0.000	0.000	0.000	16.610	85	92	85	92	316	2384	100	1612	"S352"
0	0	0	26	2	5	"IL-8R B "	"P25025"	7250	36130	200	5063	5051	268	5	4986	4986	4987	423	8	5	0	0	1596142	0.151	100000.000	100000.000	0.000	0.000	0.000	0.000	0.000	16.610	77	65	77	65	316	2384	100	1613	"S352"
0	0	0	26	3	5	"IL-8R B "	"P25025"	7750	36130	200	4964	4961	282	5	4941	4941	4952	349	7	11	0	0	1567614	0.026	100000.000	100000.000	0.000	0.000	0.000	0.000	0.000	16.610	23	20	23	20	316	2384	100	1614	"S352"
0	0	0	26	4	5	"IRF-3 "	"Q14653"	8250	36130	200	5033	5140	559	10	4957	4957	5019	486	9	20	8	0	1624217	0.249	100000.000	100000.000	0.000	0.000	0.000	0.000	0.000	16.610	76	183	76	183	316	2384	100	1615	"S385"
0	0	0	26	5	5	"IRF-3 "	"Q14653"	8750	36130	200	5019	5301	2154	40	4845	4845	4856	270	5	39	22	0	1675025	1.648	100000.000	100000.000	0.000	0.000	0.000	0.000	0.000	16.610	174	456	174	456	316	2384	100	1616	"S385"
0	0	0	26	6	5	"IRF-3 "	"Q14653"	9250	36130	200	4857	4959	429	8	4756	4756	4784	395	8	26	11	0	1566968	0.443	100000.000	100000.000	0.000	0.000	0.000	0.000	0.000	16.610	101	203	101	203	316	2384	100	1617	"S385"
0	0	0	26	7	5	"LSD1"	"O60341"	9750	36160	150	5612	5343	1281	23	4079	4079	4245	515	12	59	54	0	833570	2.132	100000.000	100000.000	0.000	0.000	0.000	0.000	0.000	16.610	1533	1264	1533	1264	156	1272	100	1618	"S131"
0	0	0	26	8	5	"LSD1"	"O60341"	10250	36130	200	3973	4493	1238	27	3851	3851	4131	2300	55	5	1	0	1419756	0.157	100000.000	100000.000	0.000	0.000	0.000	0.000	0.000	16.610	122	642	122	642	316	2384	100	1619	"S131"
0	0	0	26	9	5	"LSD1"	"O60341"	10750	36130	200	3928	4339	870	20	3800	3800	3822	297	7	34	30	0	1371168	1.741	100000.000	100000.000	0.000	0.000	0.000	0.000	0.000	16.610	128	539	128	539	316	2384	100	1620	"S131"
0	0	0	26	1	6	"MAPKAPK5"	"Q8IW41"	6760	36800	90	9711	9546	4183	43	4983	4983	5016	318	6	90	90	0	496377	14.245	100000.000	100000.000	0.000	0.000	0.000	0.000	0.000	16.610	4728	4563	4728	4563	52	420	100	1621	"T182"
0	0	0	26	2	6	"MAPKAPK5"	"Q8IW41"	7260	36820	80	9514	8483	1976	23	4908	4908	4875	311	6	88	82	0	441091	11.601	100000.000	100000.000	0.000	0.000	0.000	0.000	0.000	16.610	4606	3575	4606	3575	52	340	100	1622	"T182"
0	0	0	26	3	6	"MAPKAPK5"	"Q8IW41"	7750	36810	80	9647	8871	1833	20	4883	4883	4884	338	6	90	86	0	461309	11.796	100000.000	100000.000	0.000	0.000	0.000	0.000	0.000	16.610	4764	3988	4764	3988	52	340	100	1623	"T182"
0	0	0	26	4	6	"P27kip1"	"P46527"	8250	36810	200	4931	4949	364	7	4848	4848	4876	471	9	11	2	0	1563739	0.155	100000.000	100000.000	0.000	0.000	0.000	0.000	0.000	16.610	83	101	83	101	316	2384	100	1624	"T157"
0	0	0	26	5	6	"P27kip1"	"P46527"	8750	36810	200	4929	4929	314	6	4850	4850	4905	1168	23	0	0	0	1557637	0.021	100000.000	100000.000	0.000	0.000	0.000	0.000	0.000	16.610	79	79	79	79	316	2384	100	1625	"T157"
0	0	0	26	6	6	"P27kip1"	"P46527"	9250	36810	200	4963	4972	250	5	4862	4862	4850	1181	24	0	0	0	1571105	0.103	100000.000	100000.000	0.000	0.000	0.000	0.000	0.000	16.610	101	110	101	110	316	2384	100	1626	"T157"
0	0	0	26	7	6	"p67phox"	"P19878"	9750	36810	200	3902	4528	5098	112	4003	4003	4083	1040	25	2	1	0	1430914	0.428	100000.000	100000.000	0.000	0.000	0.000	0.000	0.000	16.610	-101	525	-101	525	316	2384	100	1627	"T233"
0	0	0	26	8	6	"p67phox"	"P19878"	10250	36810	200	3853	3858	252	6	3863	3863	3929	967	24	0	0	0	1219247	-0.073	100000.000	100000.000	0.000	0.000	0.000	0.000	0.000	16.610	-10	-5	-10	-5	316	2384	100	1628	"T233"
0	0	0	26	9	6	"p67phox"	"P19878"	10750	36810	200	3843	3893	567	14	3863	3863	3936	1021	25	1	0	0	1230306	-0.042	100000.000	100000.000	0.000	0.000	0.000	0.000	0.000	16.610	-20	30	-20	30	316	2384	100	1629	"T233"
-75	0	0	26	1	7	"empty"	"empty"	6750	37420	200	5125	5188	413	7	5011	5011	5052	488	9	14	2	0	1639499	0.279	100000.000	100000.000	0.000	0.000	0.000	0.000	0.000	16.610	114	177	114	177	316	2384	100	1630	"empty"
-75	0	0	26	2	7	"empty"	"empty"	7250	37420	200	4877	4914	451	9	4932	4932	4938	369	7	3	1	0	1552930	-0.065	100000.000	100000.000	0.000	0.000	0.000	0.000	0.000	16.610	-55	-18	-55	-18	316	2384	100	1631	"empty"
-75	0	0	26	3	7	"empty"	"empty"	7750	37420	200	4954	4925	302	6	4854	4854	4874	424	8	8	0	0	1556296	0.120	100000.000	100000.000	0.000	0.000	0.000	0.000	0.000	16.610	100	71	100	71	316	2384	100	1632	"empty"
-75	0	0	26	4	7	"empty"	"empty"	8250	37420	200	4748	4778	298	6	4783	4783	4829	1426	29	0	0	0	1509938	-0.036	100000.000	100000.000	0.000	0.000	0.000	0.000	0.000	16.610	-35	-5	-35	-5	316	2384	100	1633	"empty"
-75	0	0	26	5	7	"empty"	"empty"	8750	37420	200	4721	4762	838	17	4762	4762	4758	269	5	6	0	0	1504933	0.015	100000.000	0.000	0.000	0.000	0.000	0.000	0.000	16.610	-41	0	-41	0	316	2384	100	1634	"empty"
-75	0	0	26	6	7	"empty"	"empty"	9250	37420	200	4689	4542	531	11	4440	4440	4406	493	11	29	0	0	1435356	0.276	100000.000	100000.000	0.000	0.000	0.000	0.000	0.000	16.610	249	102	249	102	316	2384	100	1635	"empty"
-75	0	0	26	7	7	"empty"	"empty"	9750	37420	200	3935	3993	1090	27	3921	3921	3942	309	7	6	1	0	1261702	0.165	100000.000	100000.000	0.000	0.000	0.000	0.000	0.000	16.610	14	72	14	72	316	2384	100	1636	"empty"
-75	0	0	26	8	7	"empty"	"empty"	10250	37420	200	3948	3949	216	5	3937	3937	3978	522	13	1	0	0	1247917	-0.056	100000.000	100000.000	0.000	0.000	0.000	0.000	0.000	16.610	11	12	11	12	316	2384	100	1637	"empty"
-75	0	0	26	9	7	"empty"	"empty"	10750	37420	200	3976	3988	349	8	4016	4016	4150	545	13	1	0	0	1260364	-0.297	100000.000	100000.000	0.000	0.000	0.000	0.000	0.000	16.610	-40	-28	-40	-28	316	2384	100	1638	"empty"
0	0	0	27	1	1	"Jak2 "	"O60674"	11220	33590	140	8565	8202	1665	20	3687	3687	3720	392	10	93	91	0	1279569	11.434	100000.000	100000.000	0.000	0.000	0.000	0.000	0.000	16.610	4878	4515	4878	4515	156	1140	100	1639	"Y221"
0	0	0	27	2	1	"Jak2 "	"O60674"	11720	33590	140	9348	9039	1371	15	3732	3732	3780	680	17	99	96	0	1410035	7.734	100000.000	100000.000	0.000	0.000	0.000	0.000	0.000	16.610	5616	5307	5616	5307	156	1140	100	1640	"Y221"
0	0	0	27	3	1	"Jak2 "	"O60674"	12220	33590	140	10517	10389	1136	10	4720	4720	4687	337	7	100	98	0	1620730	16.920	100000.000	100000.000	0.000	0.000	0.000	0.000	0.000	16.610	5797	5669	5797	5669	156	1140	100	1641	"Y221"
0	0	0	27	4	1	"K8"	"P05787"	12720	33590	200	4319	4359	310	7	4626	4626	4631	349	7	1	0	0	1377416	-0.779	100000.000	100000.000	0.000	0.000	0.000	0.000	0.000	16.610	-307	-267	-307	-267	316	2384	100	1642	"S74"
0	0	0	27	5	1	"K8"	"P05787"	13220	33590	200	4177	4239	660	15	4532	4532	4535	328	7	2	0	0	1339484	-0.902	100000.000	100000.000	0.000	0.000	0.000	0.000	0.000	16.610	-355	-293	-355	-293	316	2384	100	1643	"S74"
0	0	0	27	6	1	"K8"	"P05787"	13720	33590	200	4077	4137	339	8	4423	4423	4427	284	6	5	2	0	1307363	-1.021	100000.000	100000.000	0.000	0.000	0.000	0.000	0.000	16.610	-346	-286	-346	-286	316	2384	100	1644	"S74"
0	0	0	27	7	1	"Met "	"P08581"	14230	33590	110	5010	4984	335	6	4393	4393	4402	247	5	85	67	0	398743	2.356	100000.000	100000.000	0.000	0.000	0.000	0.000	0.000	16.610	617	591	617	591	80	656	100	1645	"Y1234"
0	0	0	27	8	1	"Met "	"P08581"	14740	33600	100	4940	5051	715	14	4334	4334	4405	626	14	45	3	0	404071	1.032	100000.000	100000.000	0.000	0.000	0.000	0.000	0.000	16.610	606	717	606	717	80	560	100	1646	"Y1234"
0	0	0	27	9	1	"Met "	"P08581"	15220	33620	140	4847	4857	419	8	4300	4300	4333	421	9	66	21	0	757673	1.245	100000.000	100000.000	0.000	0.000	0.000	0.000	0.000	16.610	547	557	547	557	156	1140	100	1647	"Y1234"
0	0	0	27	1	2	"MSK2"	"O75676"	11220	34220	200	3808	3863	336	8	3643	3643	3685	466	12	14	5	0	1220598	0.382	100000.000	100000.000	0.000	0.000	0.000	0.000	0.000	16.610	165	220	165	220	316	2384	100	1648	"S360"
0	0	0	27	2	2	"MSK2"	"O75676"	11720	34220	200	3739	3777	261	6	3697	3697	3987	1461	36	0	0	0	1193431	-0.144	100000.000	100000.000	0.000	0.000	0.000	0.000	0.000	16.610	42	80	42	80	316	2384	100	1649	"S360"
0	0	0	27	3	2	"MSK2"	"O75676"	12220	34230	200	4691	4702	213	4	4565	4565	4574	251	5	26	6	0	1485806	0.510	100000.000	100000.000	0.000	0.000	0.000	0.000	0.000	16.610	126	137	126	137	316	2384	100	1650	"S360"
0	0	0	27	4	2	"NFkB-p100 "	"Q00653"	12720	34230	200	4318	4304	315	7	4555	4555	4589	1011	22	0	0	0	1359930	-0.282	100000.000	100000.000	0.000	0.000	0.000	0.000	0.000	16.610	-237	-251	-237	-251	316	2384	100	1651	"S99"
0	0	0	27	5	2	"NFkB-p100 "	"Q00653"	13220	34230	200	4206	4206	360	8	4546	4546	4547	323	7	3	0	0	1329009	-1.056	100000.000	100000.000	0.000	0.000	0.000	0.000	0.000	16.610	-340	-340	-340	-340	316	2384	100	1652	"S99"
0	0	0	27	6	2	"NFkB-p100 "	"Q00653"	13720	34230	200	4137	4222	766	18	4458	4458	4465	300	6	4	1	0	1334086	-0.810	100000.000	100000.000	0.000	0.000	0.000	0.000	0.000	16.610	-321	-236	-321	-236	316	2384	100	1653	"S99"
0	0	0	27	7	2	"PKACa "	"P17612"	14220	34240	200	4386	4346	320	7	4412	4412	4423	307	6	5	1	0	1373257	-0.251	100000.000	100000.000	0.000	0.000	0.000	0.000	0.000	16.610	-26	-66	-26	-66	316	2384	100	1654	"S10"
0	0	0	27	8	2	"PKACa "	"P17612"	14720	34240	200	4351	4354	276	6	4377	4377	4417	509	11	1	0	0	1375714	-0.124	100000.000	100000.000	0.000	0.000	0.000	0.000	0.000	16.610	-26	-23	-26	-23	316	2384	100	1655	"S10"
0	0	0	27	9	2	"PKACa "	"P17612"	15220	34240	200	4255	4483	2414	53	4300	4300	4379	558	12	3	2	0	1416606	0.186	100000.000	100000.000	0.000	0.000	0.000	0.000	0.000	16.610	-45	183	-45	183	316	2384	100	1656	"S10"
0	0	0	27	1	3	"p70S6K"	"P23443"	11240	34880	70	4067	4259	976	22	3721	3721	3773	381	10	43	3	0	136289	1.276	100000.000	100000.000	0.000	0.000	0.000	0.000	0.000	16.610	346	538	346	538	32	236	100	1657	"S447"
0	0	0	27	2	3	"p70S6K"	"P23443"	11720	34870	200	4465	4377	618	14	4405	4405	4332	1001	23	3	0	0	1382997	0.045	100000.000	100000.000	0.000	0.000	0.000	0.000	0.000	16.610	60	-28	60	-28	316	2384	100	1658	"S447"
0	0	0	27	3	3	"p70S6K"	"P23443"	12220	34870	200	4770	4778	265	5	4675	4675	4678	244	5	25	6	0	1509876	0.410	100000.000	100000.000	0.000	0.000	0.000	0.000	0.000	16.610	95	103	95	103	316	2384	100	1659	"S447"
0	0	0	27	4	3	"PDK1"	"O15530"	12730	34870	100	10285	9029	2351	26	4548	4548	4579	290	6	87	85	0	722306	15.345	100000.000	100000.000	0.000	0.000	0.000	0.000	0.000	16.610	5737	4481	5737	4481	80	560	100	1660	"Y376"
0	0	0	27	5	3	"PDK1"	"O15530"	13240	34880	80	10388	9855	1597	16	4544	4544	4568	282	6	100	96	0	512435	18.748	100000.000	100000.000	0.000	0.000	0.000	0.000	0.000	16.610	5844	5311	5844	5311	52	340	100	1661	"Y376"
0	0	0	27	6	3	"PDK1"	"O15530"	13730	34880	80	10921	10676	1394	13	4476	4476	4505	1000	22	98	96	0	555174	6.171	100000.000	100000.000	0.000	0.000	0.000	0.000	0.000	16.610	6445	6200	6445	6200	52	340	100	1662	"Y376"
0	0	0	27	7	3	"Ripk1"	"Q13546"	14220	34890	160	4824	4865	302	6	4503	4503	4685	2847	60	0	0	0	1011932	0.063	100000.000	100000.000	0.000	0.000	0.000	0.000	0.000	16.610	321	362	321	362	208	1512	100	1663	"Y694"
0	0	0	27	8	3	"Ripk1"	"Q13546"	14730	34880	170	4954	4986	300	6	4422	4422	4454	369	8	74	24	0	1037178	1.442	100000.000	100000.000	0.000	0.000	0.000	0.000	0.000	16.610	532	564	532	564	208	1660	100	1664	"Y694"
0	0	0	27	9	3	"Ripk1"	"Q13546"	15220	34880	150	4941	8193	12416	151	4333	4333	4386	694	15	42	19	2	1278144	5.486	100000.000	100000.000	0.000	0.000	0.000	0.000	0.000	16.610	608	3860	608	3860	156	1272	100	1665	"Y694"
0	0	0	27	1	4	"SHC3"	"Q92529"	11220	35510	120	4129	4174	415	9	3814	3814	4020	2540	63	0	0	0	500891	0.061	100000.000	100000.000	0.000	0.000	0.000	0.000	0.000	16.610	315	360	315	360	120	820	100	1666	"Y341"
0	0	0	27	2	4	"SHC3"	"Q92529"	11730	35510	110	5644	5553	409	7	4842	4842	4866	324	6	76	68	0	444223	2.120	100000.000	100000.000	0.000	0.000	0.000	0.000	0.000	16.610	802	711	802	711	80	656	100	1667	"Y341"
0	0	0	27	3	4	"SHC3"	"Q92529"	12200	35500	200	5418	5619	630	11	4918	4918	4917	287	5	71	43	0	1775651	2.446	100000.000	100000.000	0.000	0.000	0.000	0.000	0.000	16.610	500	701	500	701	316	2384	100	1668	"Y341"
0	0	0	27	4	4	"Smad3 "	"P84022"	12710	35490	200	4699	4743	367	7	4633	4633	4648	868	18	3	0	0	1498666	0.109	100000.000	100000.000	0.000	0.000	0.000	0.000	0.000	16.610	66	110	66	110	316	2384	100	1669	"S208"
0	0	0	27	5	4	"Smad3 "	"P84022"	13230	35490	70	5436	5454	511	9	4625	4625	4840	2219	45	0	0	0	174538	0.277	100000.000	100000.000	0.000	0.000	0.000	0.000	0.000	16.610	811	829	811	829	32	236	100	1670	"S208"
0	0	0	27	6	4	"Smad3 "	"P84022"	13720	35500	200	4486	4537	392	8	4464	4464	4474	353	7	14	7	0	1433788	0.178	100000.000	100000.000	0.000	0.000	0.000	0.000	0.000	16.610	22	73	22	73	316	2384	100	1671	"S208"
0	0	0	27	7	4	"TAK1 "	"O43318"	14220	35510	200	4490	4482	403	8	4525	4525	4574	522	11	0	0	0	1416253	-0.176	100000.000	100000.000	0.000	0.000	0.000	0.000	0.000	16.610	-35	-43	-35	-43	316	2384	100	1672	"T187"
0	0	0	27	8	4	"TAK1 "	"O43318"	14720	35510	200	4405	4422	288	6	4457	4457	4525	457	10	4	0	0	1397264	-0.225	100000.000	100000.000	0.000	0.000	0.000	0.000	0.000	16.610	-52	-35	-52	-35	316	2384	100	1673	"T187"
0	0	0	27	9	4	"TAK1 "	"O43318"	15220	35510	200	4367	4377	331	7	4337	4337	4438	1527	34	0	0	0	1383197	-0.040	100000.000	100000.000	0.000	0.000	0.000	0.000	0.000	16.610	30	40	30	40	316	2384	100	1674	"T187"
0	0	0	27	1	5	"ACC1"	"P68133"	11230	36140	120	4547	4747	826	17	3843	3843	3972	457	11	85	22	0	569676	1.696	100000.000	100000.000	0.000	0.000	0.000	0.000	0.000	16.610	704	904	704	904	120	820	100	1675	"Y93"
0	0	0	27	2	5	"ACC1"	"P68133"	11740	36150	120	5214	5541	864	15	4749	4749	4763	267	5	66	45	0	664973	2.914	100000.000	100000.000	0.000	0.000	0.000	0.000	0.000	16.610	465	792	465	792	120	820	100	1676	"Y93"
0	0	0	27	3	5	"ACC1"	"P68133"	12240	36160	130	5067	5264	658	12	4598	4598	4614	337	7	65	30	0	631718	1.929	100000.000	100000.000	0.000	0.000	0.000	0.000	0.000	16.610	469	666	469	666	120	940	100	1677	"Y93"
0	0	0	27	4	5	"A-Raf"	"P10398"	12740	36180	120	4848	4945	672	13	4641	4641	4650	428	9	22	5	0	593349	0.689	100000.000	100000.000	0.000	0.000	0.000	0.000	0.000	16.610	207	304	207	304	120	820	100	1678	"T20"
0	0	0	27	5	5	"A-Raf"	"P10398"	13200	36180	140	4648	4746	710	14	4494	4494	4496	301	6	25	9	0	740350	0.831	100000.000	100000.000	0.000	0.000	0.000	0.000	0.000	16.610	154	252	154	252	156	1140	100	1679	"T20"
0	0	0	27	6	5	"A-Raf"	"P10398"	13730	36160	200	4627	4660	340	7	4457	4457	4459	317	7	29	8	0	1472593	0.634	100000.000	100000.000	0.000	0.000	0.000	0.000	0.000	16.610	170	203	170	203	316	2384	100	1680	"T20"
0	0	0	27	7	5	"BCAP"	"Q6ZUJ8"	14230	36160	200	4529	4548	298	6	4456	4456	4475	364	8	14	1	0	1437135	0.201	100000.000	100000.000	0.000	0.000	0.000	0.000	0.000	16.610	73	92	73	92	316	2384	100	1681	"Y570"
0	0	0	27	8	5	"BCAP"	"Q6ZUJ8"	14730	36170	200	4491	4498	235	5	4409	4409	4516	700	15	1	0	0	1421306	-0.026	100000.000	100000.000	0.000	0.000	0.000	0.000	0.000	16.610	82	89	82	89	316	2384	100	1682	"Y570"
0	0	0	27	9	5	"BCAP"	"Q6ZUJ8"	15240	36180	70	4631	4612	185	4	4298	4298	4298	219	5	75	25	0	147577	1.434	100000.000	100000.000	0.000	0.000	0.000	0.000	0.000	16.610	333	314	333	314	32	236	100	1683	"Y570"
0	0	0	27	1	6	"Cofilin 1"	"P23528"	11230	36800	100	9183	8452	1567	18	4744	4744	4591	595	12	87	86	0	676166	6.489	100000.000	100000.000	0.000	0.000	0.000	0.000	0.000	16.610	4439	3708	4439	3708	80	560	100	1684	"Y139"
0	0	0	27	2	6	"Cofilin 1"	"P23528"	11720	36810	80	8901	8840	347	3	4711	4711	4752	406	8	100	100	0	459660	10.069	100000.000	100000.000	0.000	0.000	0.000	0.000	0.000	16.610	4190	4129	4190	4129	52	340	100	1685	"Y139"
0	0	0	27	3	6	"Cofilin 1"	"P23528"	12230	36800	100	8617	7803	1656	21	4741	4741	4733	244	5	88	83	0	624200	12.582	100000.000	100000.000	0.000	0.000	0.000	0.000	0.000	16.610	3876	3062	3876	3062	80	560	100	1686	"Y139"
0	0	0	27	4	6	"CTNNB1"	"P35222"	12730	36800	200	4455	4479	389	8	4579	4579	4606	761	16	0	0	0	1415332	-0.167	100000.000	100000.000	0.000	0.000	0.000	0.000	0.000	16.610	-124	-100	-124	-100	316	2384	100	1687	"Y654"
0	0	0	27	5	6	"CTNNB1"	"P35222"	13230	36800	200	4305	4333	317	7	4485	4485	4494	388	8	2	0	0	1369219	-0.415	100000.000	100000.000	0.000	0.000	0.000	0.000	0.000	16.610	-180	-152	-180	-152	316	2384	100	1688	"Y654"
0	0	0	27	6	6	"CTNNB1"	"P35222"	13720	36800	200	4308	4362	631	14	4412	4412	4423	309	6	5	1	0	1378413	-0.197	100000.000	100000.000	0.000	0.000	0.000	0.000	0.000	16.610	-104	-50	-104	-50	316	2384	100	1689	"Y654"
0	0	0	27	7	6	"IFNGR1 "	"P15260"	14230	36800	90	4909	4943	328	6	4374	4374	4363	268	6	84	50	0	257023	2.164	100000.000	100000.000	0.000	0.000	0.000	0.000	0.000	16.610	535	569	535	569	52	420	100	1690	"S495"
0	0	0	27	8	6	"IFNGR1 "	"P15260"	14730	36810	90	5029	5149	761	14	4345	4345	4415	860	19	25	1	0	267750	0.853	100000.000	100000.000	0.000	0.000	0.000	0.000	0.000	16.610	684	804	684	804	52	420	100	1691	"S495"
0	0	0	27	9	6	"IFNGR1 "	"P15260"	15240	36810	90	5158	5160	443	8	4256	4256	4382	1615	36	7	0	0	268339	0.482	100000.000	100000.000	0.000	0.000	0.000	0.000	0.000	16.610	902	904	902	904	52	420	100	1692	"S495"
-75	0	0	27	1	7	"empty"	"empty"	11220	37450	200	5041	5056	326	6	5040	5040	4996	454	9	4	1	0	1597623	0.132	100000.000	100000.000	0.000	0.000	0.000	0.000	0.000	16.610	1	16	1	16	316	2384	100	1693	"empty"
-75	0	0	27	2	7	"empty"	"empty"	11720	37450	200	4877	4886	340	6	4897	4897	4889	280	5	6	1	0	1543933	-0.011	100000.000	100000.000	0.000	0.000	0.000	0.000	0.000	16.610	-20	-11	-20	-11	316	2384	100	1694	"empty"
-75	0	0	27	3	7	"empty"	"empty"	12220	37450	200	4772	4766	252	5	4734	4734	4757	1248	26	0	0	0	1505996	0.007	100000.000	100000.000	0.000	0.000	0.000	0.000	0.000	16.610	38	32	38	32	316	2384	100	1695	"empty"
-75	0	0	27	4	7	"empty"	"empty"	12720	37450	200	4596	4584	214	4	4581	4581	4609	795	17	0	0	0	1448446	-0.031	100000.000	100000.000	0.000	0.000	0.000	0.000	0.000	16.610	15	3	15	3	316	2384	100	1696	"empty"
-75	0	0	27	5	7	"empty"	"empty"	13220	37450	200	4435	4456	384	8	4454	4454	4459	298	6	8	2	0	1408222	-0.010	100000.000	100000.000	0.000	0.000	0.000	0.000	0.000	16.610	-19	2	-19	2	316	2384	100	1697	"empty"
-75	0	0	27	6	7	"empty"	"empty"	13720	37450	200	4310	4312	230	5	4360	4360	4365	256	5	6	0	0	1362568	-0.207	100000.000	100000.000	0.000	0.000	0.000	0.000	0.000	16.610	-50	-48	-50	-48	316	2384	100	1698	"empty"
0	0	0	27	7	7	"GLQAWPG-pS-AIPQFLG_GLQAWPGEAIPQFLG_60vs40"	"GLQAWPG-pS-AIPQFLG_GLQAWPGEAIPQFLG_60vs40"	14220	37430	110	10781	8943	2827	31	4339	4339	4401	1323	30	75	67	0	715478	3.433	100000.000	100000.000	0.000	0.000	0.000	0.000	0.000	16.610	6442	4604	6442	4604	80	656	100	1699	"GLQAWPG-pS-AIPQFLG_GLQAWPGEAIPQFLG_60vs40"
0	0	0	27	8	7	"GLQAWPG-pS-AIPQFLG_GLQAWPGEAIPQFLG_60vs40"	"GLQAWPG-pS-AIPQFLG_GLQAWPGEAIPQFLG_60vs40"	14720	37440	90	11058	10641	1379	12	4323	4323	4358	609	13	100	100	0	553324	10.317	100000.000	100000.000	0.000	0.000	0.000	0.000	0.000	16.610	6735	6318	6735	6318	52	420	100	1700	"GLQAWPG-pS-AIPQFLG_GLQAWPGEAIPQFLG_60vs40"
0	0	0	27	9	7	"GLQAWPG-pS-AIPQFLG_GLQAWPGEAIPQFLG_60vs40"	"GLQAWPG-pS-AIPQFLG_GLQAWPGEAIPQFLG_60vs40"	15230	37450	90	10945	10398	1661	15	4307	4307	4503	3046	67	90	73	0	540701	1.935	100000.000	100000.000	0.000	0.000	0.000	0.000	0.000	16.610	6638	6091	6638	6091	52	420	100	1701	"GLQAWPG-pS-AIPQFLG_GLQAWPGEAIPQFLG_60vs40"
0	0	0	28	1	1	"BLNK "	"Q8WV28"	15730	33600	80	6648	7502	4764	63	4277	4277	4356	711	16	100	96	0	390081	4.425	100000.000	100000.000	0.000	0.000	0.000	0.000	0.000	16.610	2371	3225	2371	3225	52	340	100	1702	"Y178"
0	0	0	28	2	1	"BLNK "	"Q8WV28"	16220	33600	80	6597	6652	951	14	4301	4301	4331	360	8	98	96	0	345918	6.447	100000.000	100000.000	0.000	0.000	0.000	0.000	0.000	16.610	2296	2351	2296	2351	52	340	100	1703	"Y178"
0	0	0	28	3	1	"BLNK "	"Q8WV28"	16730	33600	80	6544	6455	584	9	4273	4273	4359	1076	24	96	67	0	335667	1.948	100000.000	100000.000	0.000	0.000	0.000	0.000	0.000	16.610	2271	2182	2271	2182	52	340	100	1704	"Y178"
0	0	0	28	4	1	"Catalase"	"P04040"	17230	33600	90	6502	6108	1204	19	4281	4281	4340	751	17	75	67	0	317597	2.354	100000.000	100000.000	0.000	0.000	0.000	0.000	0.000	16.610	2221	1827	2221	1827	52	420	100	1705	"Y385"
0	0	0	28	5	1	"Catalase"	"P04040"	17710	33580	90	6690	6371	1097	17	4375	4375	4570	2155	47	59	0	0	331280	0.836	100000.000	100000.000	0.000	0.000	0.000	0.000	0.000	16.610	2315	1996	2315	1996	52	420	100	1706	"Y385"
0	0	0	28	6	1	"Catalase"	"P04040"	18220	33580	200	4304	4651	1462	31	4251	4251	4288	534	12	14	12	0	1469706	0.680	100000.000	100000.000	0.000	0.000	0.000	0.000	0.000	16.610	53	400	53	400	316	2384	100	1707	"Y385"
0	0	0	28	7	1	"Cdc42"	"P60953"	18740	33590	80	5375	5254	435	8	4291	4291	4294	278	6	92	84	0	273196	3.453	100000.000	100000.000	0.000	0.000	0.000	0.000	0.000	16.610	1084	963	1084	963	52	340	100	1708	"Y64"
0	0	0	28	8	1	"Cdc42"	"P60953"	19230	33590	200	4481	4701	1254	26	4272	4272	4359	1270	29	9	0	0	1485571	0.269	100000.000	100000.000	0.000	0.000	0.000	0.000	0.000	16.610	209	429	209	429	316	2384	100	1709	"Y64"
0	0	0	28	9	1	"Cdc42"	"P60953"	19730	33600	70	5428	5443	295	5	4052	4052	4047	264	6	100	100	0	174182	5.288	100000.000	100000.000	0.000	0.000	0.000	0.000	0.000	16.610	1376	1391	1376	1391	32	236	100	1710	"Y64"
0	0	0	28	1	2	"Flt3"	"P36888"	15710	34230	200	4530	4780	674	14	4337	4337	4522	847	18	23	4	0	1510390	0.305	100000.000	100000.000	0.000	0.000	0.000	0.000	0.000	16.610	193	443	193	443	316	2384	100	1711	"Y842"
0	0	0	28	2	2	"Flt3"	"P36888"	16220	34240	80	4879	4849	451	9	4347	4347	4379	312	7	63	44	0	252147	1.506	100000.000	100000.000	0.000	0.000	0.000	0.000	0.000	16.610	532	502	532	502	52	340	100	1712	"Y842"
0	0	0	28	3	2	"Flt3"	"P36888"	16730	34240	90	5115	5037	500	9	4315	4315	4361	454	10	71	42	0	261904	1.489	100000.000	100000.000	0.000	0.000	0.000	0.000	0.000	16.610	800	722	800	722	52	420	100	1713	"Y842"
0	0	0	28	4	2	"gp130 "	"P40189"	17210	34240	120	4573	4636	689	14	4283	4283	4337	500	11	32	3	0	556339	0.598	100000.000	100000.000	0.000	0.000	0.000	0.000	0.000	16.610	290	353	290	353	120	820	100	1714	"S782"
0	0	0	28	5	2	"gp130 "	"P40189"	17730	34240	80	4709	4652	403	8	4244	4244	4293	398	9	57	17	0	241909	0.902	100000.000	100000.000	0.000	0.000	0.000	0.000	0.000	16.610	465	408	465	408	52	340	100	1715	"S782"
0	0	0	28	6	2	"gp130 "	"P40189"	18240	34240	80	4840	4828	448	9	4255	4255	4263	233	5	84	57	0	251031	2.425	100000.000	100000.000	0.000	0.000	0.000	0.000	0.000	16.610	585	573	585	573	52	340	100	1716	"S782"
0	0	0	28	7	2	"HSP60"	"P10809"	18720	34240	200	4248	4241	255	6	4297	4297	4330	687	15	0	0	0	1340208	-0.130	100000.000	100000.000	0.000	0.000	0.000	0.000	0.000	16.610	-49	-56	-49	-56	316	2384	100	1717	"S70"
0	0	0	28	8	2	"HSP60"	"P10809"	19220	34240	200	4393	4406	393	8	4326	4326	4397	958	21	0	0	0	1392378	0.009	100000.000	100000.000	0.000	0.000	0.000	0.000	0.000	16.610	67	80	67	80	316	2384	100	1718	"S70"
0	0	0	28	9	2	"HSP60"	"P10809"	19720	34240	200	4107	4143	252	6	4041	4041	4093	900	21	0	0	0	1309130	0.056	100000.000	100000.000	0.000	0.000	0.000	0.000	0.000	16.610	66	102	66	102	316	2384	100	1719	"S70"
0	0	0	28	1	3	"IL7R "	"P16871"	15740	34870	130	5971	5591	1215	21	4361	4361	4536	1646	36	46	0	0	670878	0.641	100000.000	100000.000	0.000	0.000	0.000	0.000	0.000	16.610	1610	1230	1610	1230	120	940	100	1720	"Y449"
0	0	0	28	2	3	"IL7R "	"P16871"	16240	34870	200	5679	5948	1433	24	4438	4438	4683	1034	22	51	36	0	1879506	1.223	100000.000	100000.000	0.000	0.000	0.000	0.000	0.000	16.610	1241	1510	1241	1510	316	2384	100	1721	"Y449"
0	0	0	28	3	3	"IL7R "	"P16871"	16740	34880	110	6310	6226	571	9	4374	4374	4434	384	8	95	93	0	498115	4.667	100000.000	100000.000	0.000	0.000	0.000	0.000	0.000	16.610	1936	1852	1936	1852	80	656	100	1722	"Y449"
0	0	0	28	4	3	"IRAK4"	"P51617"	17230	34880	200	4221	4342	579	13	4437	4437	4593	671	14	4	1	0	1372153	-0.374	100000.000	100000.000	0.000	0.000	0.000	0.000	0.000	16.610	-216	-95	-216	-95	316	2384	100	1723	"T345"
0	0	0	28	5	3	"IRAK4"	"P51617"	17730	34880	200	4139	4331	812	18	4323	4323	4638	1713	36	4	1	0	1368474	-0.179	100000.000	100000.000	0.000	0.000	0.000	0.000	0.000	16.610	-184	8	-184	8	316	2384	100	1724	"T345"
0	0	0	28	6	3	"IRAK4"	"P51617"	18230	34870	200	4146	4190	329	7	4346	4346	4429	963	21	0	0	0	1324095	-0.248	100000.000	100000.000	0.000	0.000	0.000	0.000	0.000	16.610	-200	-156	-200	-156	316	2384	100	1725	"T345"
0	0	0	28	7	3	"LIMK1"	"P53667"	18740	34890	90	6806	6904	519	7	4225	4225	4251	401	9	100	100	0	358992	6.616	100000.000	100000.000	0.000	0.000	0.000	0.000	0.000	16.610	2581	2679	2581	2679	52	420	100	1726	"T508"
0	0	0	28	8	3	"LIMK1"	"P53667"	19200	34870	90	8138	8114	485	5	4332	4332	4362	619	14	100	100	0	421930	6.061	100000.000	100000.000	0.000	0.000	0.000	0.000	0.000	16.610	3806	3782	3806	3782	52	420	100	1727	"T508"
0	0	0	28	9	3	"LIMK1"	"P53667"	19740	34890	100	6235	5920	1202	20	3997	3997	4062	1441	35	70	18	0	473581	1.289	100000.000	100000.000	0.000	0.000	0.000	0.000	0.000	16.610	2238	1923	2238	1923	80	560	100	1728	"T508"
0	0	0	28	1	4	"p38-alpha "	"Q16539"	15750	35530	170	7063	7107	438	6	4343	4343	4408	679	15	100	99	0	1478234	3.975	100000.000	100000.000	0.000	0.000	0.000	0.000	0.000	16.610	2720	2764	2720	2764	208	1660	100	1729	"T122"
0	0	0	28	2	4	"p38-alpha "	"Q16539"	16240	35530	180	6966	6893	986	14	4384	4384	4468	724	16	93	90	0	1764569	3.349	100000.000	100000.000	0.000	0.000	0.000	0.000	0.000	16.610	2582	2509	2582	2509	256	1924	100	1730	"T122"
0	0	0	28	3	4	"p38-alpha "	"Q16539"	16740	35530	170	7076	7159	1198	16	4432	4432	4483	426	9	98	97	0	1489110	6.282	100000.000	100000.000	0.000	0.000	0.000	0.000	0.000	16.610	2644	2727	2644	2727	208	1660	100	1731	"T122"
0	0	0	28	4	4	"MEK1 "	"Q02750"	17220	35530	200	4432	4503	543	12	4392	4392	4462	797	17	2	1	0	1422805	0.051	100000.000	100000.000	0.000	0.000	0.000	0.000	0.000	16.610	40	111	40	111	316	2384	100	1732	"S297"
0	0	0	28	5	4	"MEK1 "	"Q02750"	17710	35530	150	4545	4642	583	12	4329	4329	4377	402	9	29	8	0	724075	0.659	100000.000	100000.000	0.000	0.000	0.000	0.000	0.000	16.610	216	313	216	313	156	1272	100	1733	"S297"
0	0	0	28	6	4	"MEK1 "	"Q02750"	18220	35520	200	4263	4362	896	20	4272	4272	4344	830	19	1	0	0	1378287	0.022	100000.000	100000.000	0.000	0.000	0.000	0.000	0.000	16.610	-9	90	-9	90	316	2384	100	1734	"S297"
0	0	0	28	7	4	"P27kip1"	"P46527"	18730	35520	100	5192	5190	279	5	4323	4323	4340	255	5	96	93	0	415163	3.333	100000.000	100000.000	0.000	0.000	0.000	0.000	0.000	16.610	869	867	869	867	80	560	100	1735	"Y74"
0	0	0	28	8	4	"P27kip1"	"P46527"	19230	35530	110	5223	5414	945	17	4217	4217	4338	1431	32	12	2	0	433093	0.752	100000.000	100000.000	0.000	0.000	0.000	0.000	0.000	16.610	1006	1197	1006	1197	80	656	100	1736	"Y74"
0	0	0	28	9	4	"P27kip1"	"P46527"	19720	35530	100	5289	5289	363	6	4078	4078	4208	1290	30	37	0	0	423120	0.838	100000.000	100000.000	0.000	0.000	0.000	0.000	0.000	16.610	1211	1211	1211	1211	80	560	100	1737	"Y74"
0	0	0	28	1	5	"PPARG "	"P37231"	15730	36180	150	4697	4798	1042	21	4377	4377	4528	1274	28	1	0	0	748489	0.212	100000.000	100000.000	0.000	0.000	0.000	0.000	0.000	16.610	320	421	320	421	156	1272	100	1738	"S112"
0	0	0	28	2	5	"PPARG "	"P37231"	16240	36170	200	4485	4550	562	12	4468	4468	4541	633	13	3	1	0	1437861	0.014	100000.000	100000.000	0.000	0.000	0.000	0.000	0.000	16.610	17	82	17	82	316	2384	100	1739	"S112"
0	0	0	28	3	5	"PPARG "	"P37231"	16730	36170	200	4529	4577	819	17	4453	4453	4554	1081	23	1	0	0	1446198	0.021	100000.000	100000.000	0.000	0.000	0.000	0.000	0.000	16.610	76	124	76	124	316	2384	100	1740	"S112"
0	0	0	28	4	5	"Pyk2 "	"Q14289"	17240	36170	160	11097	10719	1739	16	4383	4383	4466	503	11	94	93	0	2229489	12.431	100000.000	100000.000	0.000	0.000	0.000	0.000	0.000	16.610	6714	6336	6714	6336	208	1512	100	1741	"S399"
0	0	0	28	5	5	"Pyk2 "	"Q14289"	17740	36170	170	10707	10478	1764	16	4329	4329	4400	639	14	96	96	0	2179332	9.512	100000.000	100000.000	0.000	0.000	0.000	0.000	0.000	16.610	6378	6149	6378	6149	208	1660	100	1742	"S399"
0	0	0	28	6	5	"Pyk2 "	"Q14289"	18230	36170	160	10885	10427	1940	18	4317	4317	4428	787	17	93	93	0	2168714	7.623	100000.000	100000.000	0.000	0.000	0.000	0.000	0.000	16.610	6568	6110	6568	6110	208	1512	100	1743	"S399"
0	0	0	28	7	5	"STAT1 "	"P42224"	18720	36160	150	4806	4905	536	10	4439	4439	4533	674	14	19	3	0	765182	0.552	100000.000	100000.000	0.000	0.000	0.000	0.000	0.000	16.610	367	466	367	466	156	1272	100	1744	"S708"
0	0	0	28	8	5	"STAT1 "	"P42224"	19240	36170	160	4770	4833	425	8	4299	4299	4419	1444	32	1	0	0	1005163	0.287	100000.000	100000.000	0.000	0.000	0.000	0.000	0.000	16.610	471	534	471	534	208	1512	100	1745	"S708"
0	0	0	28	9	5	"STAT1 "	"P42224"	19740	36170	160	4601	4746	828	17	4098	4098	4216	1224	29	5	1	0	987219	0.433	100000.000	100000.000	0.000	0.000	0.000	0.000	0.000	16.610	503	648	503	648	208	1512	100	1746	"S708"
0	0	0	28	1	6	"STAT5B "	"P51692"	15750	36840	200	4458	4528	417	9	4373	4373	4422	424	9	14	6	0	1430966	0.250	100000.000	100000.000	0.000	0.000	0.000	0.000	0.000	16.610	85	155	85	155	316	2384	100	1747	"S731"
0	0	0	28	2	6	"STAT5B "	"P51692"	16250	36840	150	4684	4814	460	9	4470	4470	4514	335	7	41	21	0	750922	0.896	100000.000	100000.000	0.000	0.000	0.000	0.000	0.000	16.610	214	344	214	344	156	1272	100	1748	"S731"
0	0	0	28	3	6	"STAT5B "	"P51692"	16740	36800	80	5229	5096	737	14	4357	4357	4430	530	11	65	28	0	264978	1.257	100000.000	100000.000	0.000	0.000	0.000	0.000	0.000	16.610	872	739	872	739	52	340	100	1749	"S731"
0	0	0	28	4	6	"Syk "	"P43405"	17230	36810	200	4515	4919	1539	31	4433	4433	4542	755	16	18	13	0	1554525	0.499	100000.000	100000.000	0.000	0.000	0.000	0.000	0.000	16.610	82	486	82	486	316	2384	100	1750	"Y348"
0	0	0	28	5	6	"Syk "	"P43405"	17720	36830	130	4820	5463	1307	23	4410	4410	4496	469	10	47	41	0	655517	2.062	100000.000	100000.000	0.000	0.000	0.000	0.000	0.000	16.610	410	1053	410	1053	120	940	100	1751	"Y348"
0	0	0	28	6	6	"Syk "	"P43405"	18220	36830	190	4662	5154	1222	23	4439	4439	4621	1412	30	18	9	0	1319523	0.377	100000.000	100000.000	0.000	0.000	0.000	0.000	0.000	16.610	223	715	223	715	256	2088	100	1752	"Y348"
0	0	0	28	7	6	"Calmodulin "	"P62158"	18730	36810	110	5921	6089	844	13	4432	4432	4549	1310	28	65	5	0	487081	1.176	100000.000	100000.000	0.000	0.000	0.000	0.000	0.000	16.610	1489	1657	1489	1657	80	656	100	1753	"Y99"
0	0	0	28	8	6	"Calmodulin "	"P62158"	19220	36810	120	5865	5916	803	13	4297	4297	4452	1230	27	77	10	0	709947	1.190	100000.000	100000.000	0.000	0.000	0.000	0.000	0.000	16.610	1568	1619	1568	1619	120	820	100	1754	"Y99"
0	0	0	28	9	6	"Calmodulin "	"P62158"	19740	36810	110	5717	5912	1299	21	4110	4110	4168	525	12	97	91	0	472948	3.322	100000.000	100000.000	0.000	0.000	0.000	0.000	0.000	16.610	1607	1802	1607	1802	80	656	100	1755	"Y99"
-75	0	0	28	1	7	"empty"	"empty"	15720	37450	200	4407	4430	242	5	4438	4438	4503	566	12	2	0	0	1399822	-0.129	100000.000	100000.000	0.000	0.000	0.000	0.000	0.000	16.610	-31	-8	-31	-8	316	2384	100	1756	"empty"
-75	0	0	28	2	7	"empty"	"empty"	16220	37450	200	4507	4566	390	8	4521	4521	4632	1637	35	0	0	0	1442773	-0.040	100000.000	100000.000	0.000	0.000	0.000	0.000	0.000	16.610	-14	45	-14	45	316	2384	100	1757	"empty"
-75	0	0	28	3	7	"empty"	"empty"	16720	37450	200	4491	4589	600	13	4486	4486	4567	513	11	5	3	0	1450222	0.043	100000.000	100000.000	0.000	0.000	0.000	0.000	0.000	16.610	5	103	5	103	316	2384	100	1758	"empty"
-75	0	0	28	4	7	"empty"	"empty"	17220	37450	200	4449	4581	820	17	4508	4508	4630	774	16	2	1	0	1447505	-0.063	100000.000	100000.000	0.000	0.000	0.000	0.000	0.000	16.610	-59	73	-59	73	316	2384	100	1759	"empty"
-75	0	0	28	5	7	"empty"	"empty"	17720	37450	200	4461	4567	518	11	4464	4464	4602	737	16	3	2	0	1443223	-0.047	100000.000	100000.000	0.000	0.000	0.000	0.000	0.000	16.610	-3	103	-3	103	316	2384	100	1760	"empty"
-75	0	0	28	6	7	"empty"	"empty"	18220	37450	200	4504	4772	1519	31	4526	4526	4670	918	19	6	4	0	1507946	0.111	100000.000	100000.000	0.000	0.000	0.000	0.000	0.000	16.610	-22	246	-22	246	316	2384	100	1761	"empty"
0	0	0	28	7	7	"Control-Spot"	"Tau"	18720	37430	150	5931	5863	892	15	4508	4508	4823	2533	52	7	0	0	914599	0.411	100000.000	100000.000	0.000	0.000	0.000	0.000	0.000	16.610	1423	1355	1423	1355	156	1272	100	1762	"Control-Spot"
0	0	0	28	8	7	"Control-Spot"	"Tau"	19220	37440	120	6072	6153	849	13	4380	4380	4584	1125	24	80	20	0	738336	1.395	100000.000	100000.000	0.000	0.000	0.000	0.000	0.000	16.610	1692	1773	1692	1773	120	820	100	1763	"Control-Spot"
0	0	0	28	9	7	"Control-Spot"	"Tau"	19730	37440	120	5805	6723	4943	73	4259	4259	4371	634	14	94	69	0	806742	3.710	100000.000	100000.000	0.000	0.000	0.000	0.000	0.000	16.610	1546	2464	1546	2464	120	820	100	1764	"Control-Spot"
0	0	0	29	1	1	"Anxa1"	"P04083"	2200	38080	90	5451	5433	347	6	4739	4739	4753	244	5	90	73	0	282493	2.787	100000.000	100000.000	0.000	0.000	0.000	0.000	0.000	16.610	712	694	712	694	52	420	100	1765	"Y20"
0	0	0	29	2	1	"Anxa1"	"P04083"	2710	38090	90	5557	5552	400	7	4682	4682	4768	977	20	26	1	0	288710	0.802	100000.000	100000.000	0.000	0.000	0.000	0.000	0.000	16.610	875	870	875	870	52	420	100	1766	"Y20"
0	0	0	29	3	1	"Anxa1"	"P04083"	3200	38090	90	5801	5678	450	7	4754	4754	4752	190	3	86	84	0	295234	4.874	100000.000	100000.000	0.000	0.000	0.000	0.000	0.000	16.610	1047	924	1047	924	52	420	100	1767	"Y20"
0	0	0	29	4	1	"Bax"	"Q07812"	3700	38080	200	4756	4830	857	17	4740	4740	4748	223	4	17	5	0	1526388	0.368	100000.000	100000.000	0.000	0.000	0.000	0.000	0.000	16.610	16	90	16	90	316	2384	100	1768	"S184"
0	0	0	29	5	1	"Bax"	"Q07812"	4200	38080	200	4776	4780	229	4	4800	4800	4808	386	8	2	0	0	1510606	-0.073	100000.000	100000.000	0.000	0.000	0.000	0.000	0.000	16.610	-24	-20	-24	-20	316	2384	100	1769	"S184"
0	0	0	29	6	1	"Bax"	"Q07812"	4700	38070	200	4791	4804	275	5	4828	4828	4838	497	10	1	0	0	1518185	-0.068	100000.000	100000.000	0.000	0.000	0.000	0.000	0.000	16.610	-37	-24	-37	-24	316	2384	100	1770	"S184"
0	0	0	29	7	1	"CHOP"	"P35638"	5200	38080	80	5203	5281	544	10	4942	4942	4912	261	5	50	36	0	274596	1.414	100000.000	100000.000	0.000	0.000	0.000	0.000	0.000	16.610	261	339	261	339	52	340	100	1771	"S79"
0	0	0	29	8	1	"CHOP"	"P35638"	5710	38070	120	5158	5870	4633	78	5065	5065	5097	393	7	30	15	0	704351	1.967	100000.000	100000.000	0.000	0.000	0.000	0.000	0.000	16.610	93	805	93	805	120	820	100	1772	"S79"
0	0	0	29	9	1	"CHOP"	"P35638"	6220	38070	110	5305	5424	449	8	5101	5101	5108	236	4	47	38	0	433929	1.339	100000.000	100000.000	0.000	0.000	0.000	0.000	0.000	16.610	204	323	204	323	80	656	100	1773	"S79"
0	0	0	29	1	2	"Crk "	"P46108"	2200	38720	130	5011	5298	770	14	4833	4833	4853	270	5	42	26	0	635730	1.648	100000.000	100000.000	0.000	0.000	0.000	0.000	0.000	16.610	178	465	178	465	120	940	100	1774	"Y221"
0	0	0	29	2	2	"Crk "	"P46108"	2700	38720	130	4881	5114	589	11	4731	4731	4733	221	4	43	26	0	613716	1.724	100000.000	100000.000	0.000	0.000	0.000	0.000	0.000	16.610	150	383	150	383	120	940	100	1775	"Y221"
0	0	0	29	3	2	"Crk "	"P46108"	3200	38720	130	5030	5378	787	14	4850	4850	4851	233	4	44	30	0	645412	2.262	100000.000	100000.000	0.000	0.000	0.000	0.000	0.000	16.610	180	528	180	528	120	940	100	1776	"Y221"
0	0	0	29	4	2	"EEA1"	"Q15075"	3710	38720	70	5804	5746	418	7	4915	4915	4905	204	4	87	84	0	183876	4.123	100000.000	100000.000	0.000	0.000	0.000	0.000	0.000	16.610	889	831	889	831	32	236	100	1777	"T431"
0	0	0	29	5	2	"EEA1"	"Q15075"	4210	38720	70	5811	6067	1572	25	5000	5000	4984	195	3	90	78	0	194142	5.554	100000.000	100000.000	0.000	0.000	0.000	0.000	0.000	16.610	811	1067	811	1067	32	236	100	1778	"T431"
0	0	0	29	6	2	"EEA1"	"Q15075"	4710	38720	200	4945	4972	309	6	4976	4976	5013	369	7	9	4	0	1571092	-0.111	100000.000	100000.000	0.000	0.000	0.000	0.000	0.000	16.610	-31	-4	-31	-4	316	2384	100	1779	"T431"
0	0	0	29	7	2	"IKK-alpha "	"O15111"	5210	38720	80	6608	6424	563	8	4974	4974	5002	374	7	90	90	0	334042	3.802	100000.000	100000.000	0.000	0.000	0.000	0.000	0.000	16.610	1634	1450	1634	1450	52	340	100	1780	"T23"
0	0	0	29	8	2	"IKK-alpha "	"O15111"	5710	38720	90	6510	6464	770	11	5094	5094	5100	231	4	88	84	0	336137	5.905	100000.000	100000.000	0.000	0.000	0.000	0.000	0.000	16.610	1416	1370	1416	1370	52	420	100	1781	"T23"
0	0	0	29	9	2	"IKK-alpha "	"O15111"	6210	38720	90	6661	6593	740	11	5196	5196	5201	211	4	88	88	0	342860	6.597	100000.000	100000.000	0.000	0.000	0.000	0.000	0.000	16.610	1465	1397	1465	1397	52	420	100	1782	"T23"
0	0	0	29	1	3	"Jak2 "	"O60674"	2190	39340	200	4975	4975	218	4	4921	4921	4930	294	5	9	1	0	1572200	0.153	100000.000	100000.000	0.000	0.000	0.000	0.000	0.000	16.610	54	54	54	54	316	2384	100	1783	"Y1007"
0	0	0	29	2	3	"Jak2 "	"O60674"	2690	39340	200	4812	4803	237	4	4840	4840	4861	415	8	2	0	0	1517646	-0.140	100000.000	100000.000	0.000	0.000	0.000	0.000	0.000	16.610	-28	-37	-28	-37	316	2384	100	1784	"Y1007"
0	0	0	29	3	3	"Jak2 "	"O60674"	3190	39340	200	4940	4942	198	4	4884	4884	4892	228	4	16	2	0	1561574	0.219	100000.000	100000.000	0.000	0.000	0.000	0.000	0.000	16.610	56	58	56	58	316	2384	100	1785	"Y1007"
0	0	0	29	4	3	"Keap1"	"Q14145"	3700	39320	120	5144	5217	338	6	5036	5036	5068	275	5	27	6	0	626088	0.542	100000.000	100000.000	0.000	0.000	0.000	0.000	0.000	16.610	108	181	108	181	120	820	100	1786	"Y141"
0	0	0	29	5	3	"Keap1"	"Q14145"	4190	39340	200	5112	5114	195	3	5060	5060	5068	275	5	10	1	0	1616018	0.167	100000.000	100000.000	0.000	0.000	0.000	0.000	0.000	16.610	52	54	52	54	316	2384	100	1787	"Y141"
0	0	0	29	6	3	"Keap1"	"Q14145"	4690	39340	200	5045	5041	244	4	4995	4995	4993	250	5	19	2	0	1593058	0.192	100000.000	100000.000	0.000	0.000	0.000	0.000	0.000	16.610	50	46	50	46	316	2384	100	1788	"Y141"
0	0	0	29	7	3	"MK2"	"P16389"	5190	39340	200	5115	5181	390	7	5087	5087	5093	343	6	15	8	0	1637128	0.257	100000.000	100000.000	0.000	0.000	0.000	0.000	0.000	16.610	28	94	28	94	316	2384	100	1789	"Y132"
0	0	0	29	8	3	"MK2"	"P16389"	5710	39360	70	6366	6303	316	5	5185	5185	5181	201	3	100	93	0	201707	5.582	100000.000	100000.000	0.000	0.000	0.000	0.000	0.000	16.610	1181	1118	1181	1118	32	236	100	1790	"Y132"
0	0	0	29	9	3	"MK2"	"P16389"	6170	39350	150	5478	5638	516	9	5230	5230	5260	313	5	44	29	0	879513	1.208	100000.000	100000.000	0.000	0.000	0.000	0.000	0.000	16.610	248	408	248	408	156	1272	100	1791	"Y132"
0	0	0	29	1	4	"MyD88"	"Q99836"	2210	40010	160	5546	5601	486	8	4941	4941	4942	238	4	92	68	0	1164965	2.769	100000.000	100000.000	0.000	0.000	0.000	0.000	0.000	16.610	605	660	605	660	208	1512	100	1792	"Y257"
0	0	0	29	2	4	"MyD88"	"Q99836"	2710	40010	160	5563	5540	252	4	4863	4863	4863	214	4	97	85	0	1152372	3.164	100000.000	100000.000	0.000	0.000	0.000	0.000	0.000	16.610	700	677	700	677	208	1512	100	1793	"Y257"
0	0	0	29	3	4	"MyD88"	"Q99836"	3210	40010	160	5587	5564	367	6	4863	4863	4866	223	4	91	83	0	1157260	3.130	100000.000	100000.000	0.000	0.000	0.000	0.000	0.000	16.610	724	701	724	701	208	1512	100	1794	"Y257"
0	0	0	29	4	4	"NFkB-p105 "	"P19838"	3700	40000	200	4961	5013	783	15	4998	4998	5039	1069	21	0	0	0	1583950	-0.024	100000.000	100000.000	0.000	0.000	0.000	0.000	0.000	16.610	-37	15	-37	15	316	2384	100	1795	"S337"
0	0	0	29	5	4	"NFkB-p105 "	"P19838"	4200	40000	200	5001	5025	249	4	5044	5044	5079	1065	20	0	0	0	1587942	-0.051	100000.000	100000.000	0.000	0.000	0.000	0.000	0.000	16.610	-43	-19	-43	-19	316	2384	100	1796	"S337"
0	0	0	29	6	4	"NFkB-p105 "	"P19838"	4700	40000	200	4966	4997	515	10	5034	5034	5029	242	4	9	2	0	1578933	-0.132	100000.000	100000.000	0.000	0.000	0.000	0.000	0.000	16.610	-68	-37	-68	-37	316	2384	100	1797	"S337"
0	0	0	29	7	4	"PKACa "	"P17612"	5200	40000	110	5505	5509	230	4	5078	5078	5099	475	9	41	1	0	440704	0.863	100000.000	100000.000	0.000	0.000	0.000	0.000	0.000	16.610	427	431	427	431	80	656	100	1798	"S338"
0	0	0	29	8	4	"PKACa "	"P17612"	5720	40010	100	5514	5692	1165	20	5073	5073	5072	199	3	87	58	0	455366	3.116	100000.000	100000.000	0.000	0.000	0.000	0.000	0.000	16.610	441	619	441	619	80	560	100	1799	"S338"
0	0	0	29	9	4	"PKACa "	"P17612"	6200	40000	120	5511	5524	251	4	5166	5166	5177	206	3	77	35	0	662896	1.684	100000.000	100000.000	0.000	0.000	0.000	0.000	0.000	16.610	345	358	345	358	120	820	100	1800	"S338"
0	0	0	29	1	5	"PDK1"	"O15530"	2210	40650	110	12233	11992	1567	13	5022	5022	5045	360	7	97	97	0	959367	19.297	100000.000	100000.000	0.000	0.000	0.000	0.000	0.000	16.610	7211	6970	7211	6970	80	656	100	1801	"Y373"
0	0	0	29	2	5	"PDK1"	"O15530"	2710	40640	110	12538	12388	831	6	4928	4928	4944	409	8	100	100	0	991065	18.200	100000.000	100000.000	0.000	0.000	0.000	0.000	0.000	16.610	7610	7460	7610	7460	80	656	100	1802	"Y373"
0	0	0	29	3	5	"PDK1"	"O15530"	3210	40650	100	12712	12529	1258	10	4934	4934	4927	211	4	100	98	0	1002297	36.028	100000.000	100000.000	0.000	0.000	0.000	0.000	0.000	16.610	7778	7595	7778	7595	80	560	100	1803	"Y373"
0	0	0	29	4	5	"Ripk1"	"Q13546"	3710	40640	130	5184	5512	703	12	5055	5055	5063	229	4	40	32	0	661478	1.961	100000.000	100000.000	0.000	0.000	0.000	0.000	0.000	16.610	129	457	129	457	120	940	100	1804	"Y424"
0	0	0	29	5	5	"Ripk1"	"Q13546"	4210	40630	80	6486	6266	686	10	5168	5168	5178	212	4	84	78	0	325852	5.132	100000.000	100000.000	0.000	0.000	0.000	0.000	0.000	16.610	1318	1098	1318	1098	52	340	100	1805	"Y424"
0	0	0	29	6	5	"Ripk1"	"Q13546"	4700	40640	140	5265	5503	709	12	5049	5049	5040	240	4	48	28	0	858459	1.929	100000.000	100000.000	0.000	0.000	0.000	0.000	0.000	16.610	216	454	216	454	156	1140	100	1806	"Y424"
0	0	0	29	7	5	"Smad1 "	"Q15797"	5200	40640	200	5124	5120	240	4	5033	5033	5033	241	4	21	3	0	1617908	0.361	100000.000	100000.000	0.000	0.000	0.000	0.000	0.000	16.610	91	87	91	87	316	2384	100	1807	"S463"
0	0	0	29	8	5	"Smad1 "	"Q15797"	5700	40630	200	5084	5084	220	4	5079	5079	5075	227	4	13	1	0	1606461	0.040	100000.000	100000.000	0.000	0.000	0.000	0.000	0.000	16.610	5	5	5	5	316	2384	100	1808	"S463"
0	0	0	29	9	5	"Smad1 "	"Q15797"	6200	40630	200	5053	5033	207	4	5067	5067	5072	249	4	6	0	0	1590476	-0.157	100000.000	100000.000	0.000	0.000	0.000	0.000	0.000	16.610	-14	-34	-14	-34	316	2384	100	1809	"S463"
0	0	0	29	1	6	"TAB1"	"Q15750"	2210	41290	130	7699	7384	1405	19	5030	5030	5065	424	8	83	80	0	886109	5.469	100000.000	100000.000	0.000	0.000	0.000	0.000	0.000	16.610	2669	2354	2669	2354	120	940	100	1810	"S438"
0	0	0	29	2	6	"TAB1"	"Q15750"	2700	41300	120	8306	7762	1571	20	4946	4946	5023	739	14	80	75	0	931443	3.706	100000.000	100000.000	0.000	0.000	0.000	0.000	0.000	16.610	3360	2816	3360	2816	120	820	100	1811	"S438"
0	0	0	29	3	6	"TAB1"	"Q15750"	3190	41310	140	7934	7331	2053	28	4894	4894	4908	300	6	69	64	0	1143634	8.077	100000.000	100000.000	0.000	0.000	0.000	0.000	0.000	16.610	3040	2437	3040	2437	156	1140	100	1812	"S438"
0	0	0	29	4	6	"Tgfbr2"	"P37173"	3700	41290	200	4901	4921	253	5	4967	4967	4971	206	4	12	4	0	1555138	-0.243	100000.000	100000.000	0.000	0.000	0.000	0.000	0.000	16.610	-66	-46	-66	-46	316	2384	100	1813	"Y259"
0	0	0	29	5	6	"Tgfbr2"	"P37173"	4200	41290	200	4958	4970	253	5	5038	5038	5041	219	4	10	2	0	1570673	-0.324	100000.000	100000.000	0.000	0.000	0.000	0.000	0.000	16.610	-80	-68	-80	-68	316	2384	100	1814	"Y259"
0	0	0	29	6	6	"Tgfbr2"	"P37173"	4700	41290	200	5007	5018	244	4	5116	5116	5118	256	5	7	0	0	1585712	-0.391	100000.000	100000.000	0.000	0.000	0.000	0.000	0.000	16.610	-109	-98	-109	-98	316	2384	100	1815	"Y259"
0	0	0	29	7	6	"XIAP "	"P98170"	5210	41290	90	15266	14457	2741	18	5229	5229	5251	409	7	98	98	0	751786	22.509	100000.000	100000.000	0.000	0.000	0.000	0.000	0.000	16.610	10037	9228	10037	9228	52	420	100	1816	"S87"
0	0	0	29	8	6	"XIAP "	"P98170"	5710	41290	80	15447	14904	2320	15	5178	5178	5197	257	4	100	98	0	774991	37.770	100000.000	100000.000	0.000	0.000	0.000	0.000	0.000	16.610	10269	9726	10269	9726	52	340	100	1817	"S87"
0	0	0	29	9	6	"XIAP "	"P98170"	6210	41290	90	14409	12895	3853	29	5196	5196	5199	248	4	86	84	0	670531	31.032	100000.000	100000.000	0.000	0.000	0.000	0.000	0.000	16.610	9213	7699	9213	7699	52	420	100	1818	"S87"
-75	0	0	29	1	7	"empty"	"empty"	2190	41910	200	5014	5016	229	4	5046	5046	5057	288	5	8	0	0	1584899	-0.142	100000.000	100000.000	0.000	0.000	0.000	0.000	0.000	16.610	-32	-30	-32	-30	316	2384	100	1819	"empty"
-75	0	0	29	2	7	"empty"	"empty"	2690	41910	200	4933	4935	276	5	4942	4942	4971	469	9	0	0	0	1559304	-0.077	100000.000	100000.000	0.000	0.000	0.000	0.000	0.000	16.610	-9	-7	-9	-7	316	2384	100	1820	"empty"
-75	0	0	29	3	7	"empty"	"empty"	3190	41910	200	4843	4845	226	4	4884	4884	4894	239	4	10	1	0	1531084	-0.205	100000.000	100000.000	0.000	0.000	0.000	0.000	0.000	16.610	-41	-39	-41	-39	316	2384	100	1821	"empty"
-75	0	0	29	4	7	"empty"	"empty"	3690	41910	200	4926	4933	295	5	4943	4943	4950	225	4	13	1	0	1558919	-0.076	100000.000	100000.000	0.000	0.000	0.000	0.000	0.000	16.610	-17	-10	-17	-10	316	2384	100	1822	"empty"
-75	0	0	29	5	7	"empty"	"empty"	4190	41910	200	5116	5112	226	4	5087	5087	5100	403	7	3	0	0	1615443	0.030	100000.000	100000.000	0.000	0.000	0.000	0.000	0.000	16.610	29	25	29	25	316	2384	100	1823	"empty"
-75	0	0	29	6	7	"empty"	"empty"	4690	41910	200	5155	5172	289	5	5174	5174	5166	247	4	15	1	0	1634472	0.024	100000.000	100000.000	0.000	0.000	0.000	0.000	0.000	16.610	-19	-2	-19	-2	316	2384	100	1824	"empty"
-75	0	0	29	7	7	"empty"	"empty"	5190	41910	200	5298	5297	225	4	5274	5274	5272	278	5	8	1	0	1673718	0.090	100000.000	100000.000	0.000	0.000	0.000	0.000	0.000	16.610	24	23	24	23	316	2384	100	1825	"empty"
-75	0	0	29	8	7	"empty"	"empty"	5690	41910	200	5312	5322	266	4	5337	5337	5398	1076	19	0	0	0	1681732	-0.071	100000.000	100000.000	0.000	0.000	0.000	0.000	0.000	16.610	-25	-15	-25	-15	316	2384	100	1826	"empty"
-75	0	0	29	9	7	"empty"	"empty"	6190	41910	200	5352	5396	739	13	5320	5320	5350	1331	24	1	0	0	1705287	0.035	100000.000	100000.000	0.000	0.000	0.000	0.000	0.000	16.610	32	76	32	76	316	2384	100	1827	"empty"
0	0	0	30	1	1	"PTEN"	"P60484"	6730	38080	200	5189	5363	609	11	5039	5039	5078	429	8	24	16	0	1694670	0.664	100000.000	100000.000	0.000	0.000	0.000	0.000	0.000	16.610	150	324	150	324	316	2384	100	1828	"T382/3/5"
0	0	0	30	2	1	"PTEN"	"P60484"	7230	38080	200	5100	5312	745	14	4982	4982	5010	566	11	19	13	0	1678591	0.534	100000.000	100000.000	0.000	0.000	0.000	0.000	0.000	16.610	118	330	118	330	316	2384	100	1829	"T382/3/5"
0	0	0	30	3	1	"PTEN"	"P60484"	7720	38060	100	5471	5965	2425	40	4899	4899	4902	307	6	58	50	0	477228	3.463	100000.000	100000.000	0.000	0.000	0.000	0.000	0.000	16.610	572	1066	572	1066	80	560	100	1830	"T382/3/5"
0	0	0	30	4	1	"Rab5A"	"P20339"	8230	38080	200	4731	4726	325	6	4846	4846	4854	329	6	6	0	0	1493491	-0.389	100000.000	100000.000	0.000	0.000	0.000	0.000	0.000	16.610	-115	-120	-115	-120	316	2384	100	1831	"S123"
0	0	0	30	5	1	"Rab5A"	"P20339"	8730	38080	200	4680	4686	281	5	4787	4787	4792	698	14	0	0	0	1480661	-0.152	100000.000	100000.000	0.000	0.000	0.000	0.000	0.000	16.610	-107	-101	-107	-101	316	2384	100	1832	"S123"
0	0	0	30	6	1	"Rab5A"	"P20339"	9230	38080	200	3892	3934	551	14	4040	4040	4189	456	10	0	0	0	1243221	-0.559	100000.000	100000.000	0.000	0.000	0.000	0.000	0.000	16.610	-148	-106	-148	-106	316	2384	100	1833	"S123"
0	0	0	30	7	1	"STAT1 "	"P42224"	9730	38080	200	3935	3961	212	5	3858	3858	3880	460	11	4	0	0	1251655	0.176	100000.000	100000.000	0.000	0.000	0.000	0.000	0.000	16.610	77	103	77	103	316	2384	100	1834	"Y701"
0	0	0	30	8	1	"STAT1 "	"P42224"	10230	38080	200	3954	3954	187	4	3871	3871	4061	2664	65	0	0	0	1249336	-0.040	100000.000	100000.000	0.000	0.000	0.000	0.000	0.000	16.610	83	83	83	83	316	2384	100	1835	"Y701"
0	0	0	30	9	1	"STAT1 "	"P42224"	10730	38080	200	4095	4236	658	15	4195	4195	4456	651	14	12	3	0	1338513	-0.338	100000.000	100000.000	0.000	0.000	0.000	0.000	0.000	16.610	-100	41	-100	41	316	2384	100	1836	"Y701"
0	0	0	30	1	2	"STAT5B "	"P51692"	6730	38710	200	5112	5107	269	5	5156	5156	5167	258	4	9	1	0	1613848	-0.233	100000.000	100000.000	0.000	0.000	0.000	0.000	0.000	16.610	-44	-49	-44	-49	316	2384	100	1837	"Y699"
0	0	0	30	2	2	"STAT5B "	"P51692"	7230	38710	200	5054	5067	387	7	5070	5070	5103	359	7	6	3	0	1601161	-0.100	100000.000	100000.000	0.000	0.000	0.000	0.000	0.000	16.610	-16	-3	-16	-3	316	2384	100	1838	"Y699"
0	0	0	30	3	2	"STAT5B "	"P51692"	7730	38710	200	4926	4993	576	11	5020	5020	5073	493	9	4	1	0	1577818	-0.162	100000.000	100000.000	0.000	0.000	0.000	0.000	0.000	16.610	-94	-27	-94	-27	316	2384	100	1839	"Y699"
0	0	0	30	4	2	"Syk "	"P43405"	8250	38720	100	5482	7996	3749	46	4983	4983	5037	383	7	56	45	0	639648	7.726	100000.000	100000.000	0.000	0.000	0.000	0.000	0.000	16.610	499	3013	499	3013	80	560	100	1840	"Y352"
0	0	0	30	5	2	"Syk "	"P43405"	8730	38710	70	12179	10855	2971	27	5014	5014	5002	239	4	84	81	0	347344	24.490	100000.000	100000.000	0.000	0.000	0.000	0.000	0.000	16.610	7165	5841	7165	5841	32	236	100	1841	"Y352"
0	0	0	30	6	2	"Syk "	"P43405"	9240	38710	70	10654	10314	1376	13	4119	4119	4112	201	4	100	96	0	330041	30.856	100000.000	100000.000	0.000	0.000	0.000	0.000	0.000	16.610	6535	6195	6535	6195	32	236	100	1842	"Y352"
0	0	0	30	7	2	"ACC1"	"Q13085"	9740	38720	120	4249	4318	473	10	3959	3959	3974	265	6	53	31	0	518169	1.298	100000.000	100000.000	0.000	0.000	0.000	0.000	0.000	16.610	290	359	290	359	120	820	100	1843	"S80"
0	0	0	30	8	2	"ACC1"	"Q13085"	10230	38730	200	3835	3890	362	9	3845	3845	3853	213	5	22	10	0	1229331	0.174	100000.000	100000.000	0.000	0.000	0.000	0.000	0.000	16.610	-10	45	-10	45	316	2384	100	1844	"S80"
0	0	0	30	9	2	"ACC1"	"Q13085"	10730	38740	140	4838	4925	710	14	4839	4839	4702	512	10	9	3	0	768242	0.436	100000.000	100000.000	0.000	0.000	0.000	0.000	0.000	16.610	-1	86	-1	86	156	1140	100	1845	"S80"
0	0	0	30	1	3	"TrKA"	"P04629"	6730	39340	110	6749	6776	685	10	5200	5200	5221	305	5	95	95	0	542065	5.098	100000.000	100000.000	0.000	0.000	0.000	0.000	0.000	16.610	1549	1576	1549	1576	80	656	100	1846	"Y680"
0	0	0	30	2	3	"TrKA"	"P04629"	7230	39360	140	7343	7482	1817	24	5343	5343	5724	1016	17	67	48	0	1167136	1.730	100000.000	100000.000	0.000	0.000	0.000	0.000	0.000	16.610	2000	2139	2000	2139	156	1140	100	1847	"Y680"
0	0	0	30	3	3	"TrKA"	"P04629"	7700	39370	130	8910	8827	2304	26	5213	5213	5533	1153	20	82	67	0	1059248	2.857	100000.000	100000.000	0.000	0.000	0.000	0.000	0.000	16.610	3697	3614	3697	3614	120	940	100	1848	"Y680"
0	0	0	30	4	3	"BRAF1"	"P15056"	8220	39400	130	6037	6545	1441	22	5082	5082	5243	1698	32	29	15	0	785365	0.767	100000.000	100000.000	0.000	0.000	0.000	0.000	0.000	16.610	955	1463	955	1463	120	940	100	1849	"S579"
0	0	0	30	5	3	"BRAF1"	"P15056"	8730	39380	200	5049	5086	765	15	4517	4517	4587	570	12	47	18	0	1607161	0.875	100000.000	100000.000	0.000	0.000	0.000	0.000	0.000	16.610	532	569	532	569	316	2384	100	1850	"S579"
0	0	0	30	6	3	"BRAF1"	"P15056"	9240	39360	130	5482	5691	721	12	4120	4120	4144	314	7	99	98	0	682911	4.927	100000.000	100000.000	0.000	0.000	0.000	0.000	0.000	16.610	1362	1571	1362	1571	120	940	100	1851	"S579"
0	0	0	30	7	3	"Cdc2"	"P06493"	9730	39360	110	5552	5582	647	11	3924	3924	3929	218	5	95	95	0	446557	7.583	100000.000	100000.000	0.000	0.000	0.000	0.000	0.000	16.610	1628	1658	1628	1658	80	656	100	1852	"Y15"
0	0	0	30	8	3	"Cdc2"	"P06493"	10240	39360	120	5415	5229	749	14	3942	3942	3957	242	6	87	80	0	627535	5.256	100000.000	100000.000	0.000	0.000	0.000	0.000	0.000	16.610	1473	1287	1473	1287	120	820	100	1853	"Y15"
0	0	0	30	9	3	"Cdc2"	"P06493"	10730	39350	120	6392	6283	668	10	5084	5084	5084	306	6	83	81	0	753943	3.918	100000.000	100000.000	0.000	0.000	0.000	0.000	0.000	16.610	1308	1199	1308	1199	120	820	100	1854	"Y15"
0	0	0	30	1	4	"ERK3"	"Q16659"	6730	40000	170	6790	6893	736	10	5194	5194	5219	367	7	96	95	0	1433670	4.561	100000.000	100000.000	0.000	0.000	0.000	0.000	0.000	16.610	1596	1699	1596	1699	208	1660	100	1855	"S189"
0	0	0	30	2	4	"ERK3"	"Q16659"	7230	39990	160	6583	6685	597	8	5095	5095	5102	278	5	100	99	0	1390376	5.694	100000.000	100000.000	0.000	0.000	0.000	0.000	0.000	16.610	1488	1590	1488	1590	208	1512	100	1856	"S189"
0	0	0	30	3	4	"ERK3"	"Q16659"	7730	39990	170	6373	6486	685	10	5033	5033	5066	410	8	99	90	0	1349059	3.463	100000.000	100000.000	0.000	0.000	0.000	0.000	0.000	16.610	1340	1453	1340	1453	208	1660	100	1857	"S189"
0	0	0	30	4	4	"GIT2"	"Q14161"	8220	39990	200	5087	5082	374	7	5068	5068	5235	901	17	1	0	0	1605879	-0.170	100000.000	100000.000	0.000	0.000	0.000	0.000	0.000	16.610	19	14	19	14	316	2384	100	1858	"Y484"
0	0	0	30	5	4	"GIT2"	"Q14161"	8720	39990	200	4226	4543	842	18	4246	4246	4480	772	17	18	12	0	1435592	0.082	100000.000	100000.000	0.000	0.000	0.000	0.000	0.000	16.610	-20	297	-20	297	316	2384	100	1859	"Y484"
0	0	0	30	6	4	"GIT2"	"Q14161"	9220	39990	200	4029	4089	318	7	4033	4033	4070	439	10	13	1	0	1292279	0.043	100000.000	100000.000	0.000	0.000	0.000	0.000	0.000	16.610	-4	56	-4	56	316	2384	100	1860	"Y484"
0	0	0	30	7	4	"HSP70 "	"P08107"	9720	39990	200	3928	3956	247	6	3906	3906	3931	324	8	6	1	0	1250148	0.077	100000.000	100000.000	0.000	0.000	0.000	0.000	0.000	16.610	22	50	22	50	316	2384	100	1861	"Y525"
0	0	0	30	8	4	"HSP70 "	"P08107"	10220	39990	200	4099	4378	645	14	4274	4274	4508	637	14	29	2	0	1383568	-0.204	100000.000	100000.000	0.000	0.000	0.000	0.000	0.000	16.610	-175	104	-175	104	316	2384	100	1862	"Y525"
0	0	0	30	9	4	"HSP70 "	"P08107"	10720	39990	200	5061	5049	301	5	5047	5047	5043	392	7	6	0	0	1595624	0.015	100000.000	100000.000	0.000	0.000	0.000	0.000	0.000	16.610	14	2	14	2	316	2384	100	1863	"Y525"
0	0	0	30	1	5	"iNOS "	"P35228"	6740	40660	70	5883	6141	1063	17	5081	5081	5108	297	5	100	78	0	196522	3.478	100000.000	100000.000	0.000	0.000	0.000	0.000	0.000	16.610	802	1060	802	1060	32	236	100	1864	"Y151"
0	0	0	30	2	5	"iNOS "	"P35228"	7230	40630	70	5707	5838	499	8	4997	4997	5042	306	6	96	68	0	186805	2.601	100000.000	100000.000	0.000	0.000	0.000	0.000	0.000	16.610	710	841	710	841	32	236	100	1865	"Y151"
0	0	0	30	3	5	"iNOS "	"P35228"	7730	40640	80	5551	5658	705	12	5001	5001	4978	337	6	67	40	0	294239	2.018	100000.000	100000.000	0.000	0.000	0.000	0.000	0.000	16.610	550	657	550	657	52	340	100	1866	"Y151"
0	0	0	30	4	5	"IRF-3 "	"Q14653"	8230	40630	200	5100	5108	395	7	4770	4770	4730	554	11	26	1	0	1613993	0.682	100000.000	100000.000	0.000	0.000	0.000	0.000	0.000	16.610	330	338	330	338	316	2384	100	1867	"S402"
0	0	0	30	5	5	"IRF-3 "	"Q14653"	8740	40620	190	4383	4746	2743	57	4105	4105	4194	894	21	11	4	0	1214989	0.617	100000.000	100000.000	0.000	0.000	0.000	0.000	0.000	16.610	278	641	278	641	256	2088	100	1868	"S402"
0	0	0	30	6	5	"IRF-3 "	"Q14653"	9230	40640	110	4339	4329	187	4	3975	3975	4063	453	11	26	1	0	346320	0.587	100000.000	100000.000	0.000	0.000	0.000	0.000	0.000	16.610	364	354	364	354	80	656	100	1869	"S402"
0	0	0	30	7	5	"M6PR"	"P20645"	9710	40650	140	4131	4301	776	18	4002	4002	4066	493	12	22	7	0	670934	0.477	100000.000	100000.000	0.000	0.000	0.000	0.000	0.000	16.610	129	299	129	299	156	1140	100	1870	"S267"
0	0	0	30	8	5	"M6PR"	"P20645"	10220	40640	200	5061	5160	625	12	4943	4943	4832	509	10	14	6	0	1630478	0.644	100000.000	100000.000	0.000	0.000	0.000	0.000	0.000	16.610	118	217	118	217	316	2384	100	1871	"S267"
0	0	0	30	9	5	"M6PR"	"P20645"	10740	40640	70	6030	6050	359	5	5032	5032	5050	280	5	100	90	0	193590	3.571	100000.000	100000.000	0.000	0.000	0.000	0.000	0.000	16.610	998	1018	998	1018	32	236	100	1872	"S267"
0	0	0	30	1	6	"MDM2"	"Q00987"	6730	41270	80	5358	5388	327	6	5090	5090	5103	218	4	57	28	0	280164	1.307	100000.000	100000.000	0.000	0.000	0.000	0.000	0.000	16.610	268	298	268	298	52	340	100	1873	"S166"
0	0	0	30	2	6	"MDM2"	"Q00987"	7240	41280	70	5359	5372	389	7	5055	5055	5066	270	5	50	34	0	171905	1.133	100000.000	100000.000	0.000	0.000	0.000	0.000	0.000	16.610	304	317	304	317	32	236	100	1874	"S166"
0	0	0	30	3	6	"MDM2"	"Q00987"	7740	41280	200	4988	4971	366	7	4993	4993	4992	318	6	18	2	0	1570975	-0.066	100000.000	100000.000	0.000	0.000	0.000	0.000	0.000	16.610	-5	-22	-5	-22	316	2384	100	1875	"S166"
0	0	0	30	4	6	"p38 delta"	"O15264"	8240	41280	120	5845	5920	916	15	4181	4181	4296	480	11	92	90	0	710395	3.383	100000.000	100000.000	0.000	0.000	0.000	0.000	0.000	16.610	1664	1739	1664	1739	120	820	100	1876	"Y182"
0	0	0	30	5	6	"p38 delta"	"O15264"	8730	41280	130	5310	5537	1457	26	4014	4014	4235	2195	51	9	2	0	664395	0.593	100000.000	100000.000	0.000	0.000	0.000	0.000	0.000	16.610	1296	1523	1296	1523	120	940	100	1877	"Y182"
0	0	0	30	6	6	"p38 delta"	"O15264"	9230	41290	120	5327	5333	794	14	3950	3950	3982	270	6	90	86	0	639900	5.004	100000.000	100000.000	0.000	0.000	0.000	0.000	0.000	16.610	1377	1383	1377	1383	120	820	100	1878	"Y182"
0	0	0	30	7	6	"p70S6K"	"P23443"	9730	41280	200	4065	4220	653	15	4125	4125	4450	1025	23	6	1	0	1333637	-0.224	100000.000	100000.000	0.000	0.000	0.000	0.000	0.000	16.610	-60	95	-60	95	316	2384	100	1879	"T412"
0	0	0	30	8	6	"p70S6K"	"P23443"	10230	41280	200	5241	5365	725	13	5096	5096	5121	456	8	18	7	0	1695295	0.535	100000.000	100000.000	0.000	0.000	0.000	0.000	0.000	16.610	145	269	145	269	316	2384	100	1880	"T412"
0	0	0	30	9	6	"p70S6K"	"P23443"	10720	41280	200	5185	5201	278	5	5066	5066	5065	282	5	26	4	0	1643525	0.482	100000.000	100000.000	0.000	0.000	0.000	0.000	0.000	16.610	119	135	119	135	316	2384	100	1881	"T412"
-75	0	0	30	1	7	"empty"	"empty"	6720	41950	200	5299	5315	333	6	5277	5277	5265	222	4	14	3	0	1679580	0.225	100000.000	100000.000	0.000	0.000	0.000	0.000	0.000	16.610	22	38	22	38	316	2384	100	1882	"empty"
-75	0	0	30	2	7	"empty"	"empty"	7220	41950	200	5190	5166	269	5	5182	5182	5195	417	8	4	0	0	1632453	-0.070	100000.000	100000.000	0.000	0.000	0.000	0.000	0.000	16.610	8	-16	8	-16	316	2384	100	1883	"empty"
-75	0	0	30	3	7	"empty"	"empty"	7720	41950	200	5154	5148	276	5	5064	5064	5023	506	10	6	0	0	1626797	0.247	100000.000	100000.000	0.000	0.000	0.000	0.000	0.000	16.610	90	84	90	84	316	2384	100	1884	"empty"
-75	0	0	30	4	7	"empty"	"empty"	8220	41950	200	4044	4080	371	9	4121	4121	4150	317	7	5	1	0	1289307	-0.221	100000.000	100000.000	0.000	0.000	0.000	0.000	0.000	16.610	-77	-41	-77	-41	316	2384	100	1885	"empty"
-75	0	0	30	5	7	"empty"	"empty"	8720	41950	200	4014	4037	293	7	4035	4035	4091	410	10	4	1	0	1275745	-0.132	100000.000	100000.000	0.000	0.000	0.000	0.000	0.000	16.610	-21	2	-21	2	316	2384	100	1886	"empty"
-75	0	0	30	6	7	"empty"	"empty"	9220	41950	200	3972	4351	2150	49	3931	3931	3975	317	7	16	8	0	1374783	1.186	100000.000	100000.000	0.000	0.000	0.000	0.000	0.000	16.610	41	420	41	420	316	2384	100	1887	"empty"
-75	0	0	30	7	7	"empty"	"empty"	9720	41950	200	4984	4974	214	4	4909	4909	4764	1451	30	0	0	0	1571740	0.145	100000.000	100000.000	0.000	0.000	0.000	0.000	0.000	16.610	75	65	75	65	316	2384	100	1888	"empty"
-75	0	0	30	8	7	"empty"	"empty"	10220	41950	200	5115	5136	274	5	5092	5092	5111	334	6	8	0	0	1623022	0.075	100000.000	100000.000	0.000	0.000	0.000	0.000	0.000	16.610	23	44	23	44	316	2384	100	1889	"empty"
-75	0	0	30	9	7	"empty"	"empty"	10720	41950	200	5101	5131	273	5	5079	5079	5092	343	6	11	1	0	1621273	0.114	100000.000	100000.000	0.000	0.000	0.000	0.000	0.000	16.610	22	52	22	52	316	2384	100	1890	"empty"
0	0	0	31	1	1	"JNK1"	"P45983"	11220	38100	200	4972	5095	519	10	4904	4904	4903	284	5	23	13	0	1609916	0.676	100000.000	100000.000	0.000	0.000	0.000	0.000	0.000	16.610	68	191	68	191	316	2384	100	1891	"T183"
0	0	0	31	2	1	"JNK1"	"P45983"	11720	38100	200	4811	4971	553	11	4788	4788	4818	572	11	15	11	0	1570818	0.267	100000.000	100000.000	0.000	0.000	0.000	0.000	0.000	16.610	23	183	23	183	316	2384	100	1892	"T183"
0	0	0	31	3	1	"JNK1"	"P45983"	12220	38100	200	4796	4966	547	11	4680	4680	4700	469	9	19	15	0	1569155	0.567	100000.000	100000.000	0.000	0.000	0.000	0.000	0.000	16.610	116	286	116	286	316	2384	100	1893	"T183"
0	0	0	31	4	1	"Keap1"	"Q14145"	12720	38100	200	4611	4753	580	12	4572	4572	4575	348	7	15	9	0	1502048	0.511	100000.000	100000.000	0.000	0.000	0.000	0.000	0.000	16.610	39	181	39	181	316	2384	100	1894	"S293/5"
0	0	0	31	5	1	"Keap1"	"Q14145"	13220	38100	200	4500	4677	688	14	4407	4407	4455	775	17	12	8	0	1477992	0.286	100000.000	100000.000	0.000	0.000	0.000	0.000	0.000	16.610	93	270	93	270	316	2384	100	1895	"S293/5"
0	0	0	31	6	1	"Keap1"	"Q14145"	13720	38100	200	4369	4512	579	12	4358	4358	4960	5547	111	0	0	0	1425944	-0.081	100000.000	100000.000	0.000	0.000	0.000	0.000	0.000	16.610	11	154	11	154	316	2384	100	1896	"S293/5"
0	0	0	31	7	1	"MK2"	"P16389"	14220	38100	200	4319	4349	247	5	4349	4349	4416	1117	25	0	0	0	1374439	-0.060	100000.000	0.000	0.000	0.000	0.000	0.000	0.000	16.610	-30	0	-30	0	316	2384	100	1897	"Y415"
0	0	0	31	8	1	"MK2"	"P16389"	14720	38100	200	4349	4385	342	7	4335	4335	4345	287	6	11	3	0	1385801	0.139	100000.000	100000.000	0.000	0.000	0.000	0.000	0.000	16.610	14	50	14	50	316	2384	100	1898	"Y415"
0	0	0	31	9	1	"MK2"	"P16389"	15220	38100	200	4412	4446	260	5	4406	4406	4444	384	8	7	1	0	1404796	0.005	100000.000	100000.000	0.000	0.000	0.000	0.000	0.000	16.610	6	40	6	40	316	2384	100	1899	"Y415"
0	0	0	31	1	2	"NFAT1 "	"Q13469"	11220	38740	200	4824	4821	279	5	4861	4861	4855	250	5	9	1	0	1523314	-0.136	100000.000	100000.000	0.000	0.000	0.000	0.000	0.000	16.610	-37	-40	-37	-40	316	2384	100	1900	"S110"
0	0	0	31	2	2	"NFAT1 "	"Q13469"	11720	38740	200	4871	4857	242	4	4799	4799	4794	300	6	13	0	0	1534665	0.210	100000.000	100000.000	0.000	0.000	0.000	0.000	0.000	16.610	72	58	72	58	316	2384	100	1901	"S110"
0	0	0	31	3	2	"NFAT1 "	"Q13469"	12220	38740	200	4714	4705	262	5	4727	4727	4725	316	6	8	0	0	1486655	-0.063	100000.000	100000.000	0.000	0.000	0.000	0.000	0.000	16.610	-13	-22	-13	-22	316	2384	100	1902	"S110"
0	0	0	31	4	2	"NFkB-p105 "	"P19838"	12720	38740	200	4624	4627	284	6	4629	4629	4618	251	5	10	1	0	1462073	0.036	100000.000	100000.000	0.000	0.000	0.000	0.000	0.000	16.610	-5	-2	-5	-2	316	2384	100	1903	"S907"
0	0	0	31	5	2	"NFkB-p105 "	"P19838"	13220	38740	200	4549	4548	221	4	4506	4506	4520	957	21	0	0	0	1437284	0.029	100000.000	100000.000	0.000	0.000	0.000	0.000	0.000	16.610	43	42	43	42	316	2384	100	1904	"S907"
0	0	0	31	6	2	"NFkB-p105 "	"P19838"	13720	38740	200	4400	4426	297	6	4401	4401	4398	256	5	12	1	0	1398733	0.109	100000.000	100000.000	0.000	0.000	0.000	0.000	0.000	16.610	-1	25	-1	25	316	2384	100	1905	"S907"
0	0	0	31	7	2	"process-control__"	"GGSGGSGDYKDDDDK"	14220	38740	200	4397	4430	323	7	4369	4369	4390	642	14	3	0	0	1399944	0.062	100000.000	100000.000	0.000	0.000	0.000	0.000	0.000	16.610	28	61	28	61	316	2384	100	1906	"process-control__"
0	0	0	31	8	2	"process-control__"	"GGSGGSGDYKDDDDK"	14720	38740	200	4375	4402	270	6	4368	4368	4385	295	6	10	3	0	1391135	0.058	100000.000	100000.000	0.000	0.000	0.000	0.000	0.000	16.610	7	34	7	34	316	2384	100	1907	"process-control__"
0	0	0	31	9	2	"process-control__"	"GGSGGSGDYKDDDDK"	15220	38740	200	4443	4501	627	13	4456	4456	4547	680	14	3	0	0	1422432	-0.068	100000.000	100000.000	0.000	0.000	0.000	0.000	0.000	16.610	-13	45	-13	45	316	2384	100	1908	"process-control__"
0	0	0	31	1	3	"PAK4"	"O96013"	11220	39380	200	5002	5228	808	15	4959	4959	4971	420	8	18	14	0	1652172	0.612	100000.000	100000.000	0.000	0.000	0.000	0.000	0.000	16.610	43	269	43	269	316	2384	100	1909	"S474"
0	0	0	31	2	3	"PAK4"	"O96013"	11720	39380	200	4824	5104	838	16	4883	4883	4909	389	7	16	14	0	1612709	0.501	100000.000	100000.000	0.000	0.000	0.000	0.000	0.000	16.610	-59	221	-59	221	316	2384	100	1910	"S474"
0	0	0	31	3	3	"PAK4"	"O96013"	12220	39380	200	4780	4971	683	13	4759	4759	4770	415	8	15	13	0	1570863	0.484	100000.000	100000.000	0.000	0.000	0.000	0.000	0.000	16.610	21	212	21	212	316	2384	100	1911	"S474"
0	0	0	31	4	3	"Rab5A"	"P20339"	12720	39380	200	4723	4751	317	6	4672	4672	4702	1046	22	1	0	0	1501353	0.047	100000.000	100000.000	0.000	0.000	0.000	0.000	0.000	16.610	51	79	51	79	316	2384	100	1912	"Y205"
0	0	0	31	5	3	"Rab5A"	"P20339"	13220	39380	200	4551	4542	271	5	4556	4556	4556	337	7	6	1	0	1435394	-0.042	100000.000	100000.000	0.000	0.000	0.000	0.000	0.000	16.610	-5	-14	-5	-14	316	2384	100	1913	"Y205"
0	0	0	31	6	3	"Rab5A"	"P20339"	13720	39380	200	4463	4534	492	10	4478	4478	4488	353	7	11	3	0	1432747	0.130	100000.000	100000.000	0.000	0.000	0.000	0.000	0.000	16.610	-15	56	-15	56	316	2384	100	1914	"Y205"
0	0	0	31	7	3	"Sek1"	"P45985"	14220	39380	200	4364	4300	370	8	4436	4436	4427	364	8	4	0	0	1358924	-0.349	100000.000	100000.000	0.000	0.000	0.000	0.000	0.000	16.610	-72	-136	-72	-136	316	2384	100	1915	"S257"
0	0	0	31	8	3	"Sek1"	"P45985"	14720	39380	200	4382	4329	527	12	4419	4419	4427	378	8	3	0	0	1367947	-0.259	100000.000	100000.000	0.000	0.000	0.000	0.000	0.000	16.610	-37	-90	-37	-90	316	2384	100	1916	"S257"
0	0	0	31	9	3	"Sek1"	"P45985"	15220	39380	200	4398	4338	348	8	4484	4484	4502	360	7	5	0	0	1370717	-0.456	100000.000	100000.000	0.000	0.000	0.000	0.000	0.000	16.610	-86	-146	-86	-146	316	2384	100	1917	"S257"
0	0	0	31	1	4	"Smad1 "	"Q15797"	11220	40020	200	4998	5017	258	5	4994	4994	5002	393	7	6	1	0	1585361	0.038	100000.000	100000.000	0.000	0.000	0.000	0.000	0.000	16.610	4	23	4	23	316	2384	100	1918	"S214"
0	0	0	31	2	4	"Smad1 "	"Q15797"	11720	40020	200	4893	4924	305	6	4887	4887	4882	312	6	11	5	0	1556098	0.135	100000.000	100000.000	0.000	0.000	0.000	0.000	0.000	16.610	6	37	6	37	316	2384	100	1919	"S214"
0	0	0	31	3	4	"Smad1 "	"Q15797"	12220	40020	200	4901	4925	291	5	4837	4837	4823	254	5	18	5	0	1556327	0.402	100000.000	100000.000	0.000	0.000	0.000	0.000	0.000	16.610	64	88	64	88	316	2384	100	1920	"S214"
0	0	0	31	4	4	"Smad3 "	"P84022"	12720	40020	200	4730	4783	392	8	4705	4705	4699	322	6	9	5	0	1511582	0.261	100000.000	100000.000	0.000	0.000	0.000	0.000	0.000	16.610	25	78	25	78	316	2384	100	1921	"T179"
0	0	0	31	5	4	"Smad3 "	"P84022"	13220	40020	200	4595	4646	387	8	4580	4580	4582	343	7	9	6	0	1468211	0.187	100000.000	100000.000	0.000	0.000	0.000	0.000	0.000	16.610	15	66	15	66	316	2384	100	1922	"T179"
0	0	0	31	6	4	"Smad3 "	"P84022"	13720	40020	200	4501	4596	615	13	4507	4507	4510	271	6	16	9	0	1452246	0.317	100000.000	100000.000	0.000	0.000	0.000	0.000	0.000	16.610	-6	89	-6	89	316	2384	100	1923	"T179"
0	0	0	31	7	4	"TGFBR1"	"P36897"	14220	40020	200	4472	4469	272	6	4467	4467	4479	415	9	2	1	0	1412056	-0.024	100000.000	100000.000	0.000	0.000	0.000	0.000	0.000	16.610	5	2	5	2	316	2384	100	1924	"t204"
0	0	0	31	8	4	"TGFBR1"	"P36897"	14720	40020	200	4448	4497	501	11	4446	4446	4472	344	7	8	2	0	1421157	0.073	100000.000	100000.000	0.000	0.000	0.000	0.000	0.000	16.610	2	51	2	51	316	2384	100	1925	"t204"
0	0	0	31	9	4	"TGFBR1"	"P36897"	15220	40020	200	4464	4544	565	12	4496	4496	4594	1197	26	1	0	0	1435795	-0.042	100000.000	100000.000	0.000	0.000	0.000	0.000	0.000	16.610	-32	48	-32	48	316	2384	100	1926	"t204"
0	0	0	31	1	5	"Akt1"	"P31749"	11220	40660	200	4978	4957	292	5	4909	4909	4897	287	5	18	2	0	1566386	0.209	100000.000	100000.000	0.000	0.000	0.000	0.000	0.000	16.610	69	48	69	48	316	2384	100	1927	"S473"
0	0	0	31	2	5	"Akt1"	"P31749"	11720	40660	200	4936	4951	393	7	4832	4832	4817	343	7	12	1	0	1564577	0.391	100000.000	100000.000	0.000	0.000	0.000	0.000	0.000	16.610	104	119	104	119	316	2384	100	1928	"S473"
0	0	0	31	3	5	"Akt1"	"P31749"	12220	40660	200	4842	4831	282	5	4760	4760	4748	321	6	13	1	0	1526473	0.259	100000.000	100000.000	0.000	0.000	0.000	0.000	0.000	16.610	82	71	82	71	316	2384	100	1929	"S473"
0	0	0	31	4	5	"aura"	"O14965"	12720	40660	200	4753	4747	259	5	4702	4702	4688	323	6	9	2	0	1499898	0.183	100000.000	100000.000	0.000	0.000	0.000	0.000	0.000	16.610	51	45	51	45	316	2384	100	1930	"S342"
[truncated: 226,773 more chars]
