# Supplementary material for: PIIKA 2.5: Enhanced quality control of peptide microarrays for kinome analysis
Source: PLoS One. 2021 Sep 10;16(9):e0257232. doi: 10.1371/journal.pone.0257232 (PMC8432839; doi:10.1371/journal.pone.0257232)
Supplement: S1 File — All arrays used in this experiment are available as txt files in the GPR format contained within a single zip folder. Individual files are named as in Table 1, where the first number, which follows S, represents the identifier for the samples. Samples 1 2, and 3 are control, 4,5 and 6 are treated with LPS, and 7,8, and 9 are treated with both LPS and cortisol. The number following this represents the day of experiment. For example, S1_2.txt contains the data for sample number 1 from the experiment performed on day 2. (ZIP) [file pone.0257232.s001.zip › arrays/S8_2.txt]

ATF	1.0
31	42    
"Type=GenePix Export 3"
"DateTime=2018/08/22 13:06:28"
"Settings="
"GalFile=T:\Arrays\Human Pig Gal File\Human Pig Gal File with Calibration spots  - Lot 3200 - Copy.txt"
"PixelSize=10"
"Wavelengths=532"
"ImageFiles=T:\Arrays\Method Development Day 2 - August 22, 2018\S8_2_532.tif 0"
"NormalizationMethod=None"
"NormalizationFactors=1"
"JpegImage="
"StdDev=Type 1"
"RatioFormulations=W1/W2 (532/)"
"FeatureType=Circular"
"Barcode="
"BackgroundSubtraction=LocalFeature"
"ImageOrigin=0, 0"
"JpegOrigin=1850, 4230"
"Creator=GenePix Pro 6.0.1.25"
"Scanner=GenePix 4200A 01  [116282]"
"FocusPosition=0"
"Temperature=24.25"
"LinesAveraged=1"
"Comment="
"PMTGain=350"
"ScanPower=100"
"LaserPower=2.59"
"Filters=Standard Green"
"ScanRegion=0,0,2200,7150"
"Supplier=Genetix Ltd."
"ArrayerSoftwareName=MicroArraying"
"ArrayerSoftwareVersion=QSoft XP Build 6700 (Revision 4)"
"Flags"	"Normalize"	"Autoflag"	"Block"	"Column"	"Row"	"Name"	"ID"	"X"	"Y"	"Dia."	"F532 Median"	"F532 Mean"	"F532 SD"	"F532 CV"	"B532"	"B532 Median"	"B532 Mean"	"B532 SD"	"B532 CV"	"% > B532+1SD"	"% > B532+2SD"	"F532 % Sat."	"F532 Total Intensity"	"SNR 532"	"Ratio of Medians (532/2)"	"Ratio of Means (532/2)"	"Median of Ratios (532/2)"	"Mean of Ratios (532/2)"	"Ratios SD (532/2)"	"Rgn Ratio (532/2)"	"Rgn R2 (532/2)"	"Log Ratio (532/2)"	"F532 Median - B532"	"F532 Mean - B532"	"Sum of Medians (532/2)"	"Sum of Means (532/2)"	"F Pixels"	"B Pixels"	"Circularity"	"Index"	"Target"
0	0	0	1	1	1	"ACTA1"	"P68133"	2820	4630	200	6396	7113	3629	51	6425	6425	8288	6042	72	2	1	0	2247846	-0.194	100000.000	100000.000	0.000	0.000	0.000	0.000	0.000	16.610	-29	688	-29	688	316	2384	100	1	"Y55"
0	0	0	1	2	1	"ACTA1"	"P68133"	3320	4630	200	6434	6912	2342	33	6528	6528	8804	6503	73	1	0	0	2184156	-0.291	100000.000	100000.000	0.000	0.000	0.000	0.000	0.000	16.610	-94	384	-94	384	316	2384	100	2	"Y55"
0	0	0	1	3	1	"ACTA1"	"P68133"	3810	4640	200	6559	7237	3679	50	6698	6698	9348	7066	75	2	1	0	2286822	-0.299	100000.000	100000.000	0.000	0.000	0.000	0.000	0.000	16.610	-139	539	-139	539	316	2384	100	3	"Y55"
0	0	0	1	4	1	"A-Raf"	"P10398"	4310	4650	200	6560	7059	2948	41	6736	6736	9042	6662	73	1	0	0	2230718	-0.298	100000.000	100000.000	0.000	0.000	0.000	0.000	0.000	16.610	-176	323	-176	323	316	2384	100	4	"S214"
0	0	0	1	5	1	"A-Raf"	"P10398"	4810	4660	200	6625	7096	2392	33	6746	6746	9532	7451	78	2	0	0	2242466	-0.327	100000.000	100000.000	0.000	0.000	0.000	0.000	0.000	16.610	-121	350	-121	350	316	2384	100	5	"S214"
0	0	0	1	6	1	"A-Raf"	"P10398"	5300	4660	200	6781	7141	2317	32	6912	6912	9677	7302	75	1	0	0	2256468	-0.347	100000.000	100000.000	0.000	0.000	0.000	0.000	0.000	16.610	-131	229	-131	229	316	2384	100	6	"S214"
0	0	0	1	7	1	"Cdk2"	"P24941"	5800	4670	200	6912	7290	2276	31	6885	6885	9101	5929	65	1	1	0	2303648	-0.305	100000.000	100000.000	0.000	0.000	0.000	0.000	0.000	16.610	27	405	27	405	316	2384	100	7	"Y179"
0	0	0	1	8	1	"Cdk2"	"P24941"	6300	4680	200	6722	7024	2109	30	6666	6666	8270	5318	64	1	0	0	2219546	-0.234	100000.000	100000.000	0.000	0.000	0.000	0.000	0.000	16.610	56	358	56	358	316	2384	100	8	"Y179"
0	0	0	1	9	1	"Cdk2"	"P24941"	6790	4690	200	6541	6558	845	12	6603	6603	7779	4486	57	0	0	0	2072277	-0.272	100000.000	100000.000	0.000	0.000	0.000	0.000	0.000	16.610	-62	-45	-62	-45	316	2384	100	9	"Y179"
0	0	0	1	1	2	"Cofilin 1"	"P23528"	2820	5270	200	6034	6172	740	11	6064	6064	6177	1191	19	7	0	0	1950484	-0.004	100000.000	100000.000	0.000	0.000	0.000	0.000	0.000	16.610	-30	108	-30	108	316	2384	100	10	"S2"
0	0	0	1	2	2	"Cofilin 1"	"P23528"	3320	5280	200	6253	6394	630	9	6176	6176	6338	1600	25	1	0	0	2020363	0.035	100000.000	100000.000	0.000	0.000	0.000	0.000	0.000	16.610	77	218	77	218	316	2384	100	11	"S2"
0	0	0	1	3	2	"Cofilin 1"	"P23528"	3820	5290	70	7538	7445	732	9	6511	6511	6728	2892	42	0	0	0	238252	0.248	100000.000	100000.000	0.000	0.000	0.000	0.000	0.000	16.610	1027	934	1027	934	32	236	100	12	"S2"
0	0	0	1	4	2	"CTNNB1"	"P35222"	4310	5290	200	6066	6005	546	9	6411	6411	6454	1686	26	0	0	0	1897608	-0.266	100000.000	100000.000	0.000	0.000	0.000	0.000	0.000	16.610	-345	-406	-345	-406	316	2384	100	13	"S675"
0	0	0	1	5	2	"CTNNB1"	"P35222"	4810	5300	200	6138	6155	756	12	6578	6578	6600	1261	19	2	1	0	1944925	-0.353	100000.000	100000.000	0.000	0.000	0.000	0.000	0.000	16.610	-440	-423	-440	-423	316	2384	100	14	"S675"
0	0	0	1	6	2	"CTNNB1"	"P35222"	5300	5300	200	6339	6445	1501	23	6765	6765	6796	1098	16	1	1	0	2036775	-0.320	100000.000	100000.000	0.000	0.000	0.000	0.000	0.000	16.610	-426	-320	-426	-320	316	2384	100	15	"S675"
0	0	0	1	7	2	"EGFR"	"P00533"	5800	5310	200	6785	6826	344	5	6834	6834	7035	2460	34	0	0	0	2156922	-0.085	100000.000	100000.000	0.000	0.000	0.000	0.000	0.000	16.610	-49	-8	-49	-8	316	2384	100	16	"T693"
0	0	0	1	8	2	"EGFR"	"P00533"	6300	5310	200	6753	6947	2005	28	6744	6744	6824	1479	21	1	1	0	2195293	0.083	100000.000	100000.000	0.000	0.000	0.000	0.000	0.000	16.610	9	203	9	203	316	2384	100	17	"T693"
0	0	0	1	9	2	"EGFR"	"P00533"	6790	5320	200	6584	6668	1987	29	6534	6534	6555	915	13	2	0	0	2107105	0.123	100000.000	100000.000	0.000	0.000	0.000	0.000	0.000	16.610	50	134	50	134	316	2384	100	18	"T693"
0	0	0	1	1	3	"JAK1"	"P23458"	2810	5940	80	8751	8643	1940	22	6060	6060	6268	2347	37	57	1	0	449428	1.012	100000.000	100000.000	0.000	0.000	0.000	0.000	0.000	16.610	2691	2583	2691	2583	52	340	100	19	"Y1035"
0	0	0	1	2	3	"JAK1"	"P23458"	3310	5940	200	6256	6762	2383	35	6217	6217	6365	1421	22	12	6	0	2136697	0.279	100000.000	100000.000	0.000	0.000	0.000	0.000	0.000	16.610	39	545	39	545	316	2384	100	20	"Y1035"
0	0	0	1	3	3	"JAK1"	"P23458"	3810	5940	70	9020	9370	1589	16	6492	6492	6552	1233	18	93	53	0	299843	2.285	100000.000	100000.000	0.000	0.000	0.000	0.000	0.000	16.610	2528	2878	2528	2878	32	236	100	21	"Y1035"
0	0	0	1	4	3	"JNK2"	"P45984"	4300	5940	150	8553	8786	3536	40	6399	6399	6553	2265	34	46	10	0	1370679	0.986	100000.000	100000.000	0.000	0.000	0.000	0.000	0.000	16.610	2154	2387	2154	2387	156	1272	100	22	"T183"
0	0	0	1	5	3	"JNK2"	"P45984"	4820	5960	100	9543	9817	2201	22	6540	6540	6581	852	12	95	92	0	785327	3.798	100000.000	100000.000	0.000	0.000	0.000	0.000	0.000	16.610	3003	3277	3003	3277	80	560	100	23	"T183"
0	0	0	1	6	3	"JNK2"	"P45984"	5310	5960	100	10204	11001	3083	28	6922	6922	6948	1071	15	98	97	0	880061	3.784	100000.000	100000.000	0.000	0.000	0.000	0.000	0.000	16.610	3282	4079	3282	4079	80	560	100	24	"T183"
0	0	0	1	7	3	"Kit "	"P10721"	5790	5950	130	7186	7458	1489	19	6900	6900	7033	1299	18	6	2	0	894960	0.327	100000.000	100000.000	0.000	0.000	0.000	0.000	0.000	16.610	286	558	286	558	120	940	100	25	"Y721"
0	0	0	1	8	3	"Kit "	"P10721"	6300	5970	90	7249	7233	436	6	6802	6802	6817	374	5	53	23	0	376114	1.112	100000.000	100000.000	0.000	0.000	0.000	0.000	0.000	16.610	447	431	447	431	52	420	100	26	"Y721"
0	0	0	1	9	3	"Kit "	"P10721"	6790	5980	110	6924	7027	651	9	6717	6717	6861	2673	38	1	0	0	562164	0.062	100000.000	100000.000	0.000	0.000	0.000	0.000	0.000	16.610	207	310	207	310	80	656	100	27	"Y721"
0	0	0	1	1	4	"MK3"	"P22001"	2810	6590	100	10457	9610	2736	28	6185	6185	6525	2988	45	61	7	0	768780	1.032	100000.000	100000.000	0.000	0.000	0.000	0.000	0.000	16.610	4272	3425	4272	3425	80	560	100	28	"Y187"
0	0	0	1	2	4	"MK3"	"P22001"	3310	6590	90	11216	11375	3531	31	6277	6277	6494	1803	27	88	82	0	591487	2.707	100000.000	100000.000	0.000	0.000	0.000	0.000	0.000	16.610	4939	5098	4939	5098	52	420	100	29	"Y187"
0	0	0	1	3	4	"MK3"	"P22001"	3810	6580	90	11564	11339	1511	13	6553	6553	6759	2429	35	90	61	0	589644	1.886	100000.000	100000.000	0.000	0.000	0.000	0.000	0.000	16.610	5011	4786	5011	4786	52	420	100	30	"Y187"
0	0	0	1	4	4	"NFAT1 "	"Q13469"	4300	6590	70	6957	6863	501	7	6619	6619	6588	1495	22	0	0	0	219628	0.184	100000.000	100000.000	0.000	0.000	0.000	0.000	0.000	16.610	338	244	338	244	32	236	100	31	"S326"
0	0	0	1	5	4	"NFAT1 "	"Q13469"	4790	6590	200	6620	6587	522	7	6639	6639	6666	1806	27	0	0	0	2081480	-0.044	100000.000	100000.000	0.000	0.000	0.000	0.000	0.000	16.610	-19	-52	-19	-52	316	2384	100	32	"S326"
0	0	0	1	6	4	"NFAT1 "	"Q13469"	5290	6590	200	6741	6797	1167	17	6791	6791	6876	1716	24	1	1	0	2147965	-0.046	100000.000	100000.000	0.000	0.000	0.000	0.000	0.000	16.610	-50	6	-50	6	316	2384	100	33	"S326"
0	0	0	1	7	4	"NFkB-p65 "	"Q04206"	5780	6600	120	7138	8250	6287	76	6897	6897	6882	464	6	37	15	0	989997	2.948	100000.000	100000.000	0.000	0.000	0.000	0.000	0.000	16.610	241	1353	241	1353	120	820	100	34	"S276"
0	0	0	1	8	4	"NFkB-p65 "	"Q04206"	6300	6600	70	7675	7843	995	12	6827	6827	6901	1230	17	25	9	0	250983	0.766	100000.000	100000.000	0.000	0.000	0.000	0.000	0.000	16.610	848	1016	848	1016	32	236	100	35	"S276"
0	0	0	1	9	4	"NFkB-p65 "	"Q04206"	6790	6590	80	7079	7003	559	7	6712	6712	6839	2115	30	0	0	0	364180	0.078	100000.000	100000.000	0.000	0.000	0.000	0.000	0.000	16.610	367	291	367	291	52	340	100	36	"S276"
0	0	0	1	1	5	"PDGFRb"	"P09619"	2800	7230	110	19178	17880	4344	24	6179	6179	6318	888	14	93	90	0	1430438	13.020	100000.000	100000.000	0.000	0.000	0.000	0.000	0.000	16.610	12999	11701	12999	11701	80	656	100	37	"Y686"
0	0	0	1	2	5	"PDGFRb"	"P09619"	3300	7230	100	18894	16792	5232	31	6370	6370	6473	1421	21	85	82	0	1343351	7.262	100000.000	100000.000	0.000	0.000	0.000	0.000	0.000	16.610	12524	10422	12524	10422	80	560	100	38	"Y686"
0	0	0	1	3	5	"PDGFRb"	"P09619"	3790	7240	80	18785	18016	3565	19	6447	6447	6508	830	12	94	94	0	936836	13.865	100000.000	100000.000	0.000	0.000	0.000	0.000	0.000	16.610	12338	11569	12338	11569	52	340	100	39	"Y686"
0	0	0	1	4	5	"PELI2"	"Q96FA3"	4300	7230	130	8771	8869	1402	15	6513	6513	6695	3307	49	20	1	0	1064322	0.657	100000.000	100000.000	0.000	0.000	0.000	0.000	0.000	16.610	2258	2356	2258	2356	120	940	100	40	"T290"
0	0	0	1	5	5	"PELI2"	"Q96FA3"	4810	7240	110	8856	9114	1051	11	6634	6634	6672	1605	24	83	15	0	729104	1.521	100000.000	100000.000	0.000	0.000	0.000	0.000	0.000	16.610	2222	2480	2222	2480	80	656	100	41	"T290"
0	0	0	1	6	5	"PELI2"	"Q96FA3"	5300	7250	130	8851	8815	1350	15	6577	6577	6669	2072	31	62	0	0	1057798	1.036	100000.000	100000.000	0.000	0.000	0.000	0.000	0.000	16.610	2274	2238	2274	2238	120	940	100	42	"T290"
0	0	0	1	7	5	"sek1"	"P45985"	5790	7240	200	6770	7091	2062	29	6715	6715	6772	916	13	8	4	0	2240646	0.348	100000.000	100000.000	0.000	0.000	0.000	0.000	0.000	16.610	55	376	55	376	316	2384	100	43	"S2315"
0	0	0	1	8	5	"sek1"	"P45985"	6290	7240	200	6601	6938	2364	34	6691	6691	6731	983	14	4	3	0	2192369	0.211	100000.000	100000.000	0.000	0.000	0.000	0.000	0.000	16.610	-90	247	-90	247	316	2384	100	44	"S2315"
0	0	0	1	9	5	"sek1"	"P45985"	6780	7240	200	6692	6682	1047	15	6648	6648	6654	1316	19	1	0	0	2111630	0.021	100000.000	100000.000	0.000	0.000	0.000	0.000	0.000	16.610	44	34	44	34	316	2384	100	45	"S2315"
0	0	0	1	1	6	"SMAD3"	"Q15796"	2800	7900	200	6822	7420	3359	45	6126	6126	6314	1349	21	31	7	0	2344771	0.820	100000.000	100000.000	0.000	0.000	0.000	0.000	0.000	16.610	696	1294	696	1294	316	2384	100	46	"S416"
0	0	0	1	2	6	"SMAD3"	"Q15796"	3300	7900	140	6891	7015	1055	15	6344	6344	6462	1203	18	17	4	0	1094305	0.460	100000.000	100000.000	0.000	0.000	0.000	0.000	0.000	16.610	547	671	547	671	156	1140	100	47	"S416"
0	0	0	1	3	6	"SMAD3"	"Q15796"	3800	7870	140	6801	7408	3369	45	6387	6387	6440	754	11	28	8	0	1155677	1.284	100000.000	100000.000	0.000	0.000	0.000	0.000	0.000	16.610	414	1021	414	1021	156	1140	100	48	"S416"
0	0	0	1	4	6	"TAK1 "	"O43318"	4290	7880	170	9994	10154	2621	25	6519	6519	6533	1944	29	90	39	0	2112076	1.863	100000.000	100000.000	0.000	0.000	0.000	0.000	0.000	16.610	3475	3635	3475	3635	208	1660	100	49	"T178"
0	0	0	1	5	6	"TAK1 "	"O43318"	4790	7880	170	10391	10389	3530	33	6646	6646	6714	2309	34	83	10	0	2160827	1.592	100000.000	100000.000	0.000	0.000	0.000	0.000	0.000	16.610	3745	3743	3745	3743	208	1660	100	50	"T178"
0	0	0	1	6	6	"TAK1 "	"O43318"	5290	7890	170	9964	10054	1866	18	6674	6674	6695	1114	16	98	86	0	2091195	3.015	100000.000	100000.000	0.000	0.000	0.000	0.000	0.000	16.610	3290	3380	3290	3380	208	1660	100	51	"T178"
0	0	0	1	7	6	"TNIK"	"Q9UKE5"	5780	7870	100	9510	10015	3592	35	6909	6909	7464	4439	59	7	2	0	801188	0.575	100000.000	100000.000	0.000	0.000	0.000	0.000	0.000	16.610	2601	3106	2601	3106	80	560	100	52	"T181"
0	0	0	1	8	6	"TNIK"	"Q9UKE5"	6290	7890	110	9259	9148	668	7	6765	6765	6781	626	9	98	95	0	731860	3.781	100000.000	100000.000	0.000	0.000	0.000	0.000	0.000	16.610	2494	2383	2494	2383	80	656	100	53	"T181"
0	0	0	1	9	6	"TNIK"	"Q9UKE5"	6790	7890	110	9434	9377	1394	14	6736	6736	6689	813	12	96	77	0	750144	3.306	100000.000	100000.000	0.000	0.000	0.000	0.000	0.000	16.610	2698	2641	2698	2641	80	656	100	54	"T181"
-75	0	0	1	1	7	"empty"	"empty"	2780	8530	200	6459	6686	1363	20	6405	6405	6636	1321	19	9	3	0	2112820	0.038	100000.000	100000.000	0.000	0.000	0.000	0.000	0.000	16.610	54	281	54	281	316	2384	100	55	"empty"
-75	0	0	1	2	7	"empty"	"empty"	3280	8530	200	6584	6693	798	11	6411	6411	6575	1229	18	8	1	0	2115019	0.096	100000.000	100000.000	0.000	0.000	0.000	0.000	0.000	16.610	173	282	173	282	316	2384	100	56	"empty"
-75	0	0	1	3	7	"empty"	"empty"	3780	8530	200	6446	6441	560	8	6515	6515	6582	1099	16	1	0	0	2035439	-0.128	100000.000	100000.000	0.000	0.000	0.000	0.000	0.000	16.610	-69	-74	-69	-74	316	2384	100	57	"empty"
-75	0	0	1	4	7	"empty"	"empty"	4280	8530	200	6614	6507	866	13	6596	6596	6569	1204	18	4	1	0	2056162	-0.051	100000.000	100000.000	0.000	0.000	0.000	0.000	0.000	16.610	18	-89	18	-89	316	2384	100	58	"empty"
-75	0	0	1	5	7	"empty"	"empty"	4780	8530	200	6601	6554	1240	18	6586	6586	6567	1243	18	2	0	0	2070955	-0.010	100000.000	100000.000	0.000	0.000	0.000	0.000	0.000	16.610	15	-32	15	-32	316	2384	100	59	"empty"
-75	0	0	1	6	7	"empty"	"empty"	5280	8530	200	6577	6728	2136	31	6585	6585	6547	642	9	7	1	0	2125921	0.282	100000.000	100000.000	0.000	0.000	0.000	0.000	0.000	16.610	-8	143	-8	143	316	2384	100	60	"empty"
-75	0	0	1	7	7	"empty"	"empty"	5780	8530	200	6660	6694	640	9	6753	6753	6849	1419	20	1	1	0	2115369	-0.109	100000.000	100000.000	0.000	0.000	0.000	0.000	0.000	16.610	-93	-59	-93	-59	316	2384	100	61	"empty"
-75	0	0	1	8	7	"empty"	"empty"	6280	8530	200	6749	6928	2326	33	6710	6710	6778	1224	18	2	1	0	2189157	0.123	100000.000	100000.000	0.000	0.000	0.000	0.000	0.000	16.610	39	218	39	218	316	2384	100	62	"empty"
-75	0	0	1	9	7	"empty"	"empty"	6780	8530	200	6635	6505	587	9	6679	6679	6667	1045	15	0	0	0	2055514	-0.155	100000.000	100000.000	0.000	0.000	0.000	0.000	0.000	16.610	-44	-174	-44	-174	316	2384	100	63	"empty"
0	0	0	2	1	1	"PKACa "	"P17612"	7260	4730	200	6510	6825	1483	21	6586	6586	7638	5212	68	0	0	0	2156554	-0.156	100000.000	100000.000	0.000	0.000	0.000	0.000	0.000	16.610	-76	239	-76	239	316	2384	100	64	"T197"
0	0	0	2	2	1	"PKACa "	"P17612"	7760	4730	200	6584	7996	3915	48	6711	6711	7760	3945	50	12	6	0	2526660	0.060	100000.000	100000.000	0.000	0.000	0.000	0.000	0.000	16.610	-127	1285	-127	1285	316	2384	100	65	"T197"
0	0	0	2	3	1	"PKACa "	"P17612"	8260	4730	200	6677	7988	4325	54	6706	6706	7907	4340	54	8	3	0	2524107	0.019	100000.000	100000.000	0.000	0.000	0.000	0.000	0.000	16.610	-29	1282	-29	1282	316	2384	100	66	"T197"
0	0	0	2	4	1	"PTEN"	"P60484"	8770	4730	200	6255	6944	2938	42	6391	6391	7652	4358	56	5	2	0	2194374	-0.162	100000.000	100000.000	0.000	0.000	0.000	0.000	0.000	16.610	-136	553	-136	553	316	2384	100	67	"Y315"
0	0	0	2	5	1	"PTEN"	"P60484"	9270	4740	200	6063	6408	2107	32	6138	6138	7136	3632	50	2	1	0	2024790	-0.200	100000.000	100000.000	0.000	0.000	0.000	0.000	0.000	16.610	-75	270	-75	270	316	2384	100	68	"Y315"
0	0	0	2	6	1	"PTEN"	"P60484"	9770	4740	200	5906	6141	1169	19	6218	6218	7122	3346	46	1	0	0	1940639	-0.293	100000.000	100000.000	0.000	0.000	0.000	0.000	0.000	16.610	-312	-77	-312	-77	316	2384	100	69	"Y315"
0	0	0	2	7	1	"SOC3"	"O14543"	10280	4740	200	5958	6006	616	10	6239	6239	6897	3267	47	0	0	0	1897962	-0.273	100000.000	100000.000	0.000	0.000	0.000	0.000	0.000	16.610	-281	-233	-281	-233	316	2384	100	70	"Y204"
0	0	0	2	8	1	"SOC3"	"O14543"	10780	4740	200	5964	6080	1595	26	6169	6169	6830	3216	47	0	0	0	1921266	-0.233	100000.000	100000.000	0.000	0.000	0.000	0.000	0.000	16.610	-205	-89	-205	-89	316	2384	100	71	"Y204"
0	0	0	2	9	1	"SOC3"	"O14543"	11280	4740	200	6003	6388	2662	41	6132	6132	6822	3418	50	2	1	0	2018507	-0.127	100000.000	100000.000	0.000	0.000	0.000	0.000	0.000	16.610	-129	256	-129	256	316	2384	100	72	"Y204"
0	0	0	2	1	2	"STAT3 "	"P40763"	7260	5370	100	7042	7073	711	10	6553	6553	7361	4846	65	0	0	0	565814	-0.059	100000.000	100000.000	0.000	0.000	0.000	0.000	0.000	16.610	489	520	489	520	80	560	100	73	"S691"
0	0	0	2	2	2	"STAT3 "	"P40763"	7790	5370	80	7433	8192	4060	49	6506	6506	6547	1677	25	25	3	0	425972	0.981	100000.000	100000.000	0.000	0.000	0.000	0.000	0.000	16.610	927	1686	927	1686	52	340	100	74	"S691"
0	0	0	2	3	2	"STAT3 "	"P40763"	8280	5370	100	6843	7013	1019	14	6328	6328	6401	611	9	43	31	0	561039	1.002	100000.000	100000.000	0.000	0.000	0.000	0.000	0.000	16.610	515	685	515	685	80	560	100	75	"S691"
0	0	0	2	4	2	"STAT6 "	"P42226"	8770	5370	200	6226	6251	361	5	6160	6160	6273	1265	20	1	0	0	1975347	-0.017	100000.000	100000.000	0.000	0.000	0.000	0.000	0.000	16.610	66	91	66	91	316	2384	100	76	"T645"
0	0	0	2	5	2	"STAT6 "	"P42226"	9270	5370	200	6245	6415	1514	23	6117	6117	6253	1739	27	1	1	0	2027062	0.093	100000.000	100000.000	0.000	0.000	0.000	0.000	0.000	16.610	128	298	128	298	316	2384	100	77	"T645"
0	0	0	2	6	2	"STAT6 "	"P42226"	9770	5380	200	6175	6211	538	8	6069	6069	6151	1387	22	0	0	0	1962829	0.043	100000.000	100000.000	0.000	0.000	0.000	0.000	0.000	16.610	106	142	106	142	316	2384	100	78	"T645"
0	0	0	2	7	2	"14-3-3 beta"	"P31946"	10290	5390	110	13700	12768	2307	18	6271	6271	6371	1426	22	91	90	0	1021431	4.486	100000.000	100000.000	0.000	0.000	0.000	0.000	0.000	16.610	7429	6497	7429	6497	80	656	100	79	"S185"
0	0	0	2	8	2	"14-3-3 beta"	"P31946"	10780	5400	100	13464	12507	2382	19	6127	6127	6210	1518	24	90	88	0	1000555	4.148	100000.000	100000.000	0.000	0.000	0.000	0.000	0.000	16.610	7337	6380	7337	6380	80	560	100	80	"S185"
0	0	0	2	9	2	"14-3-3 beta"	"P31946"	11280	5400	100	12953	12244	2661	21	6151	6151	6148	899	14	90	87	0	979559	6.781	100000.000	100000.000	0.000	0.000	0.000	0.000	0.000	16.610	6802	6093	6802	6093	80	560	100	81	"S185"
0	0	0	2	1	3	"Tgfbr2"	"P37173"	7250	6010	200	6476	6541	1116	17	6708	6708	6732	1961	29	1	0	0	2066903	-0.097	100000.000	100000.000	0.000	0.000	0.000	0.000	0.000	16.610	-232	-167	-232	-167	316	2384	100	82	"S409"
0	0	0	2	2	3	"Tgfbr2"	"P37173"	7750	6010	200	6488	6640	1857	27	6619	6619	6707	1853	27	2	0	0	2098245	-0.036	100000.000	100000.000	0.000	0.000	0.000	0.000	0.000	16.610	-131	21	-131	21	316	2384	100	83	"S409"
0	0	0	2	3	3	"Tgfbr2"	"P37173"	8250	6050	70	6523	6515	387	5	6380	6380	6555	1221	18	3	0	0	208492	-0.033	100000.000	100000.000	0.000	0.000	0.000	0.000	0.000	16.610	143	135	143	135	32	236	100	84	"S409"
0	0	0	2	4	3	"Tyk2"	"P29597"	8760	6030	140	6473	7087	2814	39	6206	6206	6306	1094	17	32	6	0	1105586	0.714	100000.000	100000.000	0.000	0.000	0.000	0.000	0.000	16.610	267	881	267	881	156	1140	100	85	"Y1054/5"
0	0	0	2	5	3	"Tyk2"	"P29597"	9280	6030	80	7908	7807	1435	18	6208	6208	6417	2043	31	13	1	0	405941	0.680	100000.000	100000.000	0.000	0.000	0.000	0.000	0.000	16.610	1700	1599	1700	1599	52	340	100	86	"Y1054/5"
0	0	0	2	6	3	"Tyk2"	"P29597"	9770	6020	80	7581	8602	5676	65	6258	6258	6397	1740	27	26	5	0	447280	1.267	100000.000	100000.000	0.000	0.000	0.000	0.000	0.000	16.610	1323	2344	1323	2344	52	340	100	87	"Y1054/5"
0	0	0	2	7	3	"caveolin-1"	"Q03135"	10270	6030	120	7503	7477	755	10	6361	6361	6440	1599	24	30	0	0	897285	0.649	100000.000	100000.000	0.000	0.000	0.000	0.000	0.000	16.610	1142	1116	1142	1116	120	820	100	88	"Y14"
0	0	0	2	8	3	"caveolin-1"	"Q03135"	10770	6030	130	7151	7788	5472	70	6222	6222	6357	2406	37	2	2	0	934555	0.595	100000.000	100000.000	0.000	0.000	0.000	0.000	0.000	16.610	929	1566	929	1566	120	940	100	89	"Y14"
0	0	0	2	9	3	"caveolin-1"	"Q03135"	11270	6040	110	7369	7339	559	7	6264	6264	6259	465	7	85	65	0	587090	2.323	100000.000	100000.000	0.000	0.000	0.000	0.000	0.000	16.610	1105	1075	1105	1075	80	656	100	90	"Y14"
0	0	0	2	1	4	"Cdc42 "	"P60953"	7240	6630	140	6842	6859	716	10	6694	6694	6704	1811	27	1	0	0	1070068	0.086	100000.000	100000.000	0.000	0.000	0.000	0.000	0.000	16.610	148	165	148	165	156	1140	100	91	"Y32"
0	0	0	2	2	4	"Cdc42 "	"P60953"	7750	6650	120	6971	7069	1172	16	6608	6608	6844	2301	33	3	1	0	848279	0.098	100000.000	100000.000	0.000	0.000	0.000	0.000	0.000	16.610	363	461	363	461	120	820	100	92	"Y32"
0	0	0	2	3	4	"Cdc42 "	"P60953"	8260	6660	90	7371	8109	5787	71	6464	6464	6494	667	10	67	21	0	421679	2.421	100000.000	100000.000	0.000	0.000	0.000	0.000	0.000	16.610	907	1645	907	1645	52	420	100	93	"Y32"
0	0	0	2	4	4	"Flt3"	"P36888"	8750	6670	120	6581	6966	901	12	6342	6342	6395	1045	16	30	8	0	835978	0.546	100000.000	100000.000	0.000	0.000	0.000	0.000	0.000	16.610	239	624	239	624	120	820	100	94	"Y591"
0	0	0	2	5	4	"Flt3"	"P36888"	9270	6680	70	8005	7830	863	11	6247	6247	6506	2622	40	3	0	0	250551	0.505	100000.000	100000.000	0.000	0.000	0.000	0.000	0.000	16.610	1758	1583	1758	1583	32	236	100	95	"Y591"
0	0	0	2	6	4	"Flt3"	"P36888"	9760	6700	70	7915	7899	1066	13	6046	6046	6104	528	8	90	84	0	252762	3.400	100000.000	100000.000	0.000	0.000	0.000	0.000	0.000	16.610	1869	1853	1869	1853	32	236	100	96	"Y591"
0	0	0	2	7	4	"gp130 "	"P40189"	10250	6680	70	6761	6709	557	8	6282	6282	6313	595	9	46	9	0	214702	0.666	100000.000	100000.000	0.000	0.000	0.000	0.000	0.000	16.610	479	427	479	427	32	236	100	97	"Y767"
0	0	0	2	8	4	"gp130 "	"P40189"	10760	6690	90	6630	6653	453	6	6125	6125	6243	2035	32	0	0	0	345981	0.201	100000.000	100000.000	0.000	0.000	0.000	0.000	0.000	16.610	505	528	505	528	52	420	100	98	"Y767"
0	0	0	2	9	4	"gp130 "	"P40189"	11270	6690	120	6613	7390	5375	72	6213	6213	6211	623	10	41	10	0	886813	1.892	100000.000	100000.000	0.000	0.000	0.000	0.000	0.000	16.610	400	1177	400	1177	120	820	100	99	"Y767"
0	0	0	2	1	5	"IKK-beta "	"O14920"	7260	7290	130	9829	10195	1363	13	6563	6563	6518	635	9	99	96	0	1223453	5.791	100000.000	100000.000	0.000	0.000	0.000	0.000	0.000	16.610	3266	3632	3266	3632	120	940	100	100	"Y199"
0	0	0	2	2	5	"IKK-beta "	"O14920"	7770	7300	130	10608	10693	2048	19	6796	6796	6813	1073	15	99	92	0	1283205	3.616	100000.000	100000.000	0.000	0.000	0.000	0.000	0.000	16.610	3812	3897	3812	3897	120	940	100	101	"Y199"
0	0	0	2	3	5	"IKK-beta "	"O14920"	8260	7310	140	9819	9761	3235	33	6653	6653	6837	1709	24	78	42	0	1522728	1.711	100000.000	100000.000	0.000	0.000	0.000	0.000	0.000	16.610	3166	3108	3166	3108	156	1140	100	102	"Y199"
0	0	0	2	4	5	"IRAK1"	"P51617"	8760	7310	100	10292	9923	1316	13	6345	6345	6507	1713	26	87	75	0	793825	1.994	100000.000	100000.000	0.000	0.000	0.000	0.000	0.000	16.610	3947	3578	3947	3578	80	560	100	103	"T209"
0	0	0	2	5	5	"IRAK1"	"P51617"	9270	7320	90	10248	10801	4068	37	6148	6148	6177	480	7	98	98	0	561656	9.633	100000.000	100000.000	0.000	0.000	0.000	0.000	0.000	16.610	4100	4653	4100	4653	52	420	100	104	"T209"
0	0	0	2	6	5	"IRAK1"	"P51617"	9760	7320	100	9834	9224	1556	16	6115	6115	6146	374	6	88	86	0	737891	8.230	100000.000	100000.000	0.000	0.000	0.000	0.000	0.000	16.610	3719	3109	3719	3109	80	560	100	105	"T209"
0	0	0	2	7	5	"IRS-1"	"P35568"	10250	7320	100	6465	6572	633	9	6142	6142	6144	528	8	43	21	0	525784	0.811	100000.000	100000.000	0.000	0.000	0.000	0.000	0.000	16.610	323	430	323	430	80	560	100	106	"S312"
0	0	0	2	8	5	"IRS-1"	"P35568"	10760	7320	200	6201	6431	2468	38	6134	6134	6171	922	14	9	0	0	2032118	0.282	100000.000	100000.000	0.000	0.000	0.000	0.000	0.000	16.610	67	297	67	297	316	2384	100	107	"S312"
0	0	0	2	9	5	"IRS-1"	"P35568"	11260	7330	200	6211	6345	2051	32	6120	6120	6149	936	15	5	0	0	2005019	0.209	100000.000	100000.000	0.000	0.000	0.000	0.000	0.000	16.610	91	225	91	225	316	2384	100	108	"S312"
0	0	0	2	1	6	"Malt1"	"Q9UDY8"	7250	7930	200	6196	6288	733	11	6623	6623	6582	832	12	2	0	0	1987059	-0.353	100000.000	100000.000	0.000	0.000	0.000	0.000	0.000	16.610	-427	-335	-427	-335	316	2384	100	109	"S135"
0	0	0	2	2	6	"Malt1"	"Q9UDY8"	7750	7930	200	6148	6192	666	10	6621	6621	6620	1143	17	0	0	0	1956576	-0.374	100000.000	100000.000	0.000	0.000	0.000	0.000	0.000	16.610	-473	-429	-473	-429	316	2384	100	110	"S135"
0	0	0	2	3	6	"Malt1"	"Q9UDY8"	8250	7940	200	6295	6294	629	9	6586	6586	6863	3383	49	0	0	0	1989005	-0.168	100000.000	100000.000	0.000	0.000	0.000	0.000	0.000	16.610	-291	-292	-291	-292	316	2384	100	111	"S135"
0	0	0	2	4	6	"MEK1 "	"Q02750"	8740	7950	140	6743	6962	2450	35	6475	6475	6681	2530	37	1	0	0	1086033	0.111	100000.000	100000.000	0.000	0.000	0.000	0.000	0.000	16.610	268	487	268	487	156	1140	100	112	"T385"
0	0	0	2	5	6	"MEK1 "	"Q02750"	9250	7950	200	6158	6314	877	13	6139	6139	6207	865	13	8	1	0	1995183	0.124	100000.000	100000.000	0.000	0.000	0.000	0.000	0.000	16.610	19	175	19	175	316	2384	100	113	"T385"
0	0	0	2	6	6	"MEK1 "	"Q02750"	9760	7960	100	6508	6516	561	8	6018	6018	6040	409	6	53	31	0	521253	1.164	100000.000	100000.000	0.000	0.000	0.000	0.000	0.000	16.610	490	498	490	498	80	560	100	114	"T385"
0	0	0	2	7	6	"p47phox "	"P14598"	10240	7960	200	6052	6250	2169	34	6071	6071	6116	1074	17	3	2	0	1975156	0.125	100000.000	100000.000	0.000	0.000	0.000	0.000	0.000	16.610	-19	179	-19	179	316	2384	100	115	"S359"
0	0	0	2	8	6	"p47phox "	"P14598"	10740	7970	200	6081	6060	581	9	6112	6112	6138	1006	16	0	0	0	1914802	-0.078	100000.000	100000.000	0.000	0.000	0.000	0.000	0.000	16.610	-31	-52	-31	-52	316	2384	100	116	"S359"
0	0	0	2	9	6	"p47phox "	"P14598"	11240	7970	200	5977	5992	506	8	6161	6161	6210	1167	18	1	0	0	1893379	-0.187	100000.000	100000.000	0.000	0.000	0.000	0.000	0.000	16.610	-184	-169	-184	-169	316	2384	100	117	"S359"
-75	0	0	2	1	7	"empty"	"empty"	7240	8590	200	6695	6656	1047	15	6625	6625	6547	997	15	6	2	0	2103259	0.109	100000.000	100000.000	0.000	0.000	0.000	0.000	0.000	16.610	70	31	70	31	316	2384	100	118	"empty"
-75	0	0	2	2	7	"empty"	"empty"	7740	8590	200	6692	6637	678	10	6646	6646	6625	1026	15	3	0	0	2097411	0.012	100000.000	100000.000	0.000	0.000	0.000	0.000	0.000	16.610	46	-9	46	-9	316	2384	100	119	"empty"
-75	0	0	2	3	7	"empty"	"empty"	8240	8590	200	6465	6595	1737	26	6383	6383	6473	934	14	4	1	0	2083981	0.131	100000.000	100000.000	0.000	0.000	0.000	0.000	0.000	16.610	82	212	82	212	316	2384	100	120	"empty"
-75	0	0	2	4	7	"empty"	"empty"	8740	8590	200	6353	6358	480	7	6215	6215	6304	842	13	3	1	0	2008978	0.064	100000.000	100000.000	0.000	0.000	0.000	0.000	0.000	16.610	138	143	138	143	316	2384	100	121	"empty"
-75	0	0	2	5	7	"empty"	"empty"	9240	8590	200	6086	6206	1724	27	6083	6083	6150	775	12	5	0	0	1961003	0.072	100000.000	100000.000	0.000	0.000	0.000	0.000	0.000	16.610	3	123	3	123	316	2384	100	122	"empty"
-75	0	0	2	6	7	"empty"	"empty"	9740	8590	200	6087	6193	664	10	6116	6116	6454	3795	58	0	0	0	1957010	-0.069	100000.000	100000.000	0.000	0.000	0.000	0.000	0.000	16.610	-29	77	-29	77	316	2384	100	123	"empty"
0	0	0	2	7	7	"GLQAWPG-pS-AIPQFLG_GLQAWPGEAIPQFLG_20vs80"	"GLQAWPG-pS-AIPQFLG_GLQAWPGEAIPQFLG_20vs80"	10250	8610	70	12518	12454	798	6	6440	6440	6402	513	8	100	100	0	398541	11.797	100000.000	100000.000	0.000	0.000	0.000	0.000	0.000	16.610	6078	6014	6078	6014	32	236	100	124	"GLQAWPG-pS-AIPQFLG_GLQAWPGEAIPQFLG_20vs80"
0	0	0	2	8	7	"GLQAWPG-pS-AIPQFLG_GLQAWPGEAIPQFLG_20vs80"	"GLQAWPG-pS-AIPQFLG_GLQAWPGEAIPQFLG_20vs80"	10750	8620	90	11451	11473	3014	26	5958	5958	6048	1264	20	92	86	0	596588	4.292	100000.000	100000.000	0.000	0.000	0.000	0.000	0.000	16.610	5493	5515	5493	5515	52	420	100	125	"GLQAWPG-pS-AIPQFLG_GLQAWPGEAIPQFLG_20vs80"
0	0	0	2	9	7	"GLQAWPG-pS-AIPQFLG_GLQAWPGEAIPQFLG_20vs80"	"GLQAWPG-pS-AIPQFLG_GLQAWPGEAIPQFLG_20vs80"	11240	8620	90	11596	11048	2022	18	5987	5987	6007	994	16	90	88	0	574475	5.071	100000.000	100000.000	0.000	0.000	0.000	0.000	0.000	16.610	5609	5061	5609	5061	52	420	100	126	"GLQAWPG-pS-AIPQFLG_GLQAWPGEAIPQFLG_20vs80"
0	0	0	3	1	1	"JAK1"	"P23458"	11730	4720	200	6297	6388	1149	17	6318	6318	6963	3076	44	0	0	0	2018453	-0.187	100000.000	100000.000	0.000	0.000	0.000	0.000	0.000	16.610	-21	70	-21	70	316	2384	100	127	"Y220"
0	0	0	3	2	1	"JAK1"	"P23458"	12230	4730	200	6451	6666	2351	35	6400	6400	7324	3762	51	1	0	0	2106443	-0.175	100000.000	100000.000	0.000	0.000	0.000	0.000	0.000	16.610	51	266	51	266	316	2384	100	128	"Y220"
0	0	0	3	3	1	"JAK1"	"P23458"	12740	4730	200	6486	6724	2011	29	6410	6410	7392	3765	50	1	1	0	2124682	-0.177	100000.000	100000.000	0.000	0.000	0.000	0.000	0.000	16.610	76	314	76	314	316	2384	100	129	"Y220"
0	0	0	3	4	1	"Jun "	"P05412"	13240	4740	200	6418	6503	640	9	6487	6487	7189	2886	40	1	0	0	2054885	-0.238	100000.000	100000.000	0.000	0.000	0.000	0.000	0.000	16.610	-69	16	-69	16	316	2384	100	130	"S243"
0	0	0	3	5	1	"Jun "	"P05412"	13740	4740	200	6387	6543	1162	17	6410	6410	7162	3406	47	2	0	0	2067482	-0.182	100000.000	100000.000	0.000	0.000	0.000	0.000	0.000	16.610	-23	133	-23	133	316	2384	100	131	"S243"
0	0	0	3	6	1	"Jun "	"P05412"	14250	4750	200	6148	6340	1912	30	6231	6231	6983	3533	50	2	0	0	2003282	-0.182	100000.000	100000.000	0.000	0.000	0.000	0.000	0.000	16.610	-83	109	-83	109	316	2384	100	132	"S243"
0	0	0	3	7	1	"Kit "	"P10721"	14750	4750	200	5994	6294	1396	22	6077	6077	6946	3849	55	1	0	0	1988867	-0.169	100000.000	100000.000	0.000	0.000	0.000	0.000	0.000	16.610	-83	217	-83	217	316	2384	100	133	"Y568/70"
0	0	0	3	8	1	"Kit "	"P10721"	15250	4760	200	5739	6045	1395	23	5858	5858	6851	4036	58	1	1	0	1910213	-0.200	100000.000	100000.000	0.000	0.000	0.000	0.000	0.000	16.610	-119	187	-119	187	316	2384	100	134	"Y568/70"
0	0	0	3	9	1	"Kit "	"P10721"	15760	4770	120	5928	6575	3352	50	5780	5780	6610	3839	58	1	0	0	788943	-0.009	100000.000	100000.000	0.000	0.000	0.000	0.000	0.000	16.610	148	795	148	795	120	820	100	135	"Y568/70"
0	0	0	3	1	2	"Mlk3"	"Q16584"	11760	5400	100	8705	8479	873	10	6268	6268	6405	1513	23	87	6	0	678315	1.371	100000.000	100000.000	0.000	0.000	0.000	0.000	0.000	16.610	2437	2211	2437	2211	80	560	100	136	"S281"
0	0	0	3	2	2	"Mlk3"	"Q16584"	12260	5400	110	8716	9186	2823	30	6441	6441	6461	437	6	97	96	0	734842	6.236	100000.000	100000.000	0.000	0.000	0.000	0.000	0.000	16.610	2275	2745	2275	2745	80	656	100	137	"S281"
0	0	0	3	3	2	"Mlk3"	"Q16584"	12760	5400	110	8365	8563	1674	19	6274	6274	6290	440	6	98	98	0	685012	5.166	100000.000	100000.000	0.000	0.000	0.000	0.000	0.000	16.610	2091	2289	2091	2289	80	656	100	138	"S281"
0	0	0	3	4	2	"NFAT2 "	"O95644"	13250	5400	80	7147	7131	666	9	6276	6276	6333	1063	16	42	1	0	370793	0.751	100000.000	100000.000	0.000	0.000	0.000	0.000	0.000	16.610	871	855	871	855	52	340	100	139	"S172"
0	0	0	3	5	2	"NFAT2 "	"O95644"	13760	5400	80	7286	7288	719	9	6331	6331	6263	461	7	76	51	0	378984	2.223	100000.000	100000.000	0.000	0.000	0.000	0.000	0.000	16.610	955	957	955	957	52	340	100	140	"S172"
0	0	0	3	6	2	"NFAT2 "	"O95644"	14260	5420	80	6861	7024	943	13	6144	6144	6232	765	12	48	25	0	365271	1.035	100000.000	100000.000	0.000	0.000	0.000	0.000	0.000	16.610	717	880	717	880	52	340	100	141	"S172"
0	0	0	3	7	2	"PI3-kinase p85 subunit beta"	"O00459"	14770	5420	80	10503	9530	2054	21	5864	5864	5989	800	13	80	76	0	495578	4.426	100000.000	100000.000	0.000	0.000	0.000	0.000	0.000	16.610	4639	3666	4639	3666	52	340	100	142	"Y464"
0	0	0	3	8	2	"PI3-kinase p85 subunit beta"	"O00459"	15260	5420	80	10295	8922	2145	24	5713	5713	5968	2462	41	63	25	0	463929	1.200	100000.000	100000.000	0.000	0.000	0.000	0.000	0.000	16.610	4582	3209	4582	3209	52	340	100	143	"Y464"
0	0	0	3	9	2	"PI3-kinase p85 subunit beta"	"O00459"	15770	5440	90	10649	10501	1834	17	5753	5753	5874	1650	28	94	86	0	546051	2.804	100000.000	100000.000	0.000	0.000	0.000	0.000	0.000	16.610	4896	4748	4896	4748	52	420	100	144	"Y464"
0	0	0	3	1	3	"p47phox "	"P14598"	11730	6010	200	6327	6787	3315	48	6420	6420	6474	1037	16	5	4	0	2144706	0.302	100000.000	100000.000	0.000	0.000	0.000	0.000	0.000	16.610	-93	367	-93	367	316	2384	100	145	"S370"
0	0	0	3	2	3	"p47phox "	"P14598"	12240	6020	200	6163	6348	1804	28	6412	6412	6500	1192	18	2	1	0	2005836	-0.128	100000.000	100000.000	0.000	0.000	0.000	0.000	0.000	16.610	-249	-64	-249	-64	316	2384	100	146	"S370"
0	0	0	3	3	3	"p47phox "	"P14598"	12740	6020	200	6152	6202	612	9	6411	6411	6494	1361	20	1	0	0	1959729	-0.215	100000.000	100000.000	0.000	0.000	0.000	0.000	0.000	16.610	-259	-209	-259	-209	316	2384	100	147	"S370"
0	0	0	3	4	3	"PDGFRb"	"P09619"	13230	6050	130	6624	6605	747	11	6349	6349	6374	680	10	15	1	0	792644	0.340	100000.000	100000.000	0.000	0.000	0.000	0.000	0.000	16.610	275	256	275	256	120	940	100	148	"Y716"
0	0	0	3	5	3	"PDGFRb"	"P09619"	13750	6020	90	6620	6891	1945	28	6202	6202	6250	821	13	23	1	0	358328	0.781	100000.000	100000.000	0.000	0.000	0.000	0.000	0.000	16.610	418	689	418	689	52	420	100	149	"Y716"
0	0	0	3	6	3	"PDGFRb"	"P09619"	14250	6030	200	6055	6076	456	7	6128	6128	6230	1521	24	0	0	0	1919922	-0.101	100000.000	100000.000	0.000	0.000	0.000	0.000	0.000	16.610	-73	-52	-73	-52	316	2384	100	150	"Y716"
0	0	0	3	7	3	"Rack1"	"P63244"	14760	6050	140	7946	7997	1320	16	5966	5966	6099	1824	29	63	1	0	1247574	1.041	100000.000	100000.000	0.000	0.000	0.000	0.000	0.000	16.610	1980	2031	1980	2031	156	1140	100	151	"y246"
0	0	0	3	8	3	"Rack1"	"P63244"	15260	6060	170	7588	7649	1668	21	5726	5726	5814	1295	22	71	16	0	1590972	1.417	100000.000	100000.000	0.000	0.000	0.000	0.000	0.000	16.610	1862	1923	1862	1923	208	1660	100	152	"y246"
0	0	0	3	9	3	"Rack1"	"P63244"	15760	6080	170	7874	7757	755	9	5704	5704	5761	810	14	94	76	0	1613413	2.464	100000.000	100000.000	0.000	0.000	0.000	0.000	0.000	16.610	2170	2053	2170	2053	208	1660	100	153	"y246"
0	0	0	3	1	4	"Sek1"	"P45985"	11730	6670	200	5950	5996	482	8	6446	6446	6565	1686	25	0	0	0	1894599	-0.337	100000.000	100000.000	0.000	0.000	0.000	0.000	0.000	16.610	-496	-450	-496	-450	316	2384	100	154	"S80"
0	0	0	3	2	4	"Sek1"	"P45985"	12230	6680	200	5905	6009	807	13	6509	6509	6608	1626	24	1	0	0	1898806	-0.368	100000.000	100000.000	0.000	0.000	0.000	0.000	0.000	16.610	-604	-500	-604	-500	316	2384	100	155	"S80"
0	0	0	3	3	4	"Sek1"	"P45985"	12730	6680	200	5947	5993	556	9	6517	6517	6575	1093	16	0	0	0	1893774	-0.532	100000.000	100000.000	0.000	0.000	0.000	0.000	0.000	16.610	-570	-524	-570	-524	316	2384	100	156	"S80"
0	0	0	3	4	4	"process-control__"	"GGSGGSGDYKDDDDK"	13240	6690	200	6314	6365	489	7	6312	6312	6380	1464	22	0	0	0	2011283	-0.010	100000.000	100000.000	0.000	0.000	0.000	0.000	0.000	16.610	2	53	2	53	316	2384	100	157	"process-control__"
0	0	0	3	5	4	"process-control__"	"GGSGGSGDYKDDDDK"	13750	6700	110	6793	6824	610	8	6246	6246	6458	2811	43	0	0	0	545932	0.130	100000.000	100000.000	0.000	0.000	0.000	0.000	0.000	16.610	547	578	547	578	80	656	100	158	"process-control__"
0	0	0	3	6	4	"process-control__"	"GGSGGSGDYKDDDDK"	14230	6700	120	6655	6762	1240	18	6173	6173	6360	2068	32	1	0	0	811414	0.194	100000.000	100000.000	0.000	0.000	0.000	0.000	0.000	16.610	482	589	482	589	120	820	100	159	"process-control__"
0	0	0	3	7	4	"TAB1"	"Q15750"	14750	6700	150	6107	6492	2696	41	5921	5921	6037	1262	20	4	3	0	1012825	0.361	100000.000	100000.000	0.000	0.000	0.000	0.000	0.000	16.610	186	571	186	571	156	1272	100	160	"S423"
0	0	0	3	8	4	"TAB1"	"Q15750"	15260	6720	90	6268	6439	1195	18	5721	5721	5743	512	8	53	9	0	334829	1.359	100000.000	100000.000	0.000	0.000	0.000	0.000	0.000	16.610	547	718	547	718	52	420	100	161	"S423"
0	0	0	3	9	4	"TAB1"	"Q15750"	15760	6720	200	5814	6074	2972	48	5659	5659	5787	1497	25	2	1	0	1919263	0.192	100000.000	100000.000	0.000	0.000	0.000	0.000	0.000	16.610	155	415	155	415	316	2384	100	162	"S423"
0	0	0	3	1	5	"4E-BP1 "	"Q13541"	11720	7310	90	6679	6674	650	9	6180	6180	6394	2299	35	3	0	0	347033	0.122	100000.000	100000.000	0.000	0.000	0.000	0.000	0.000	16.610	499	494	499	494	52	420	100	163	"T46"
0	0	0	3	2	5	"4E-BP1 "	"Q13541"	12220	7320	100	6490	6538	430	6	6316	6316	6399	1205	18	2	0	0	523008	0.115	100000.000	100000.000	0.000	0.000	0.000	0.000	0.000	16.610	174	222	174	222	80	560	100	164	"T46"
0	0	0	3	3	5	"4E-BP1 "	"Q13541"	12740	7340	100	6540	6633	662	9	6254	6254	6286	720	11	21	1	0	530622	0.482	100000.000	100000.000	0.000	0.000	0.000	0.000	0.000	16.610	286	379	286	379	80	560	100	165	"T46"
0	0	0	3	4	5	"Akt1"	"P31749"	13230	7330	200	6402	6484	843	13	6310	6310	6427	1679	26	0	0	0	2048895	0.034	100000.000	100000.000	0.000	0.000	0.000	0.000	0.000	16.610	92	174	92	174	316	2384	100	166	"T450"
0	0	0	3	5	5	"Akt1"	"P31749"	13730	7340	200	6409	6407	458	7	6212	6212	6303	1505	23	0	0	0	2024643	0.069	100000.000	100000.000	0.000	0.000	0.000	0.000	0.000	16.610	197	195	197	195	316	2384	100	167	"T450"
0	0	0	3	6	5	"Akt1"	"P31749"	14230	7350	100	6493	6949	3385	48	6222	6222	6242	1010	16	7	1	0	555934	0.700	100000.000	100000.000	0.000	0.000	0.000	0.000	0.000	16.610	271	727	271	727	80	560	100	168	"T450"
0	0	0	3	7	5	"Bax"	"Q07812"	14740	7350	90	9940	10164	1702	16	5909	5909	5966	637	10	100	100	0	528504	6.590	100000.000	100000.000	0.000	0.000	0.000	0.000	0.000	16.610	4031	4255	4031	4255	52	420	100	169	"S163"
0	0	0	3	8	5	"Bax"	"Q07812"	15240	7360	110	10310	9904	1264	12	5647	5647	5800	2470	42	90	25	0	792298	1.662	100000.000	100000.000	0.000	0.000	0.000	0.000	0.000	16.610	4663	4257	4663	4257	80	656	100	170	"S163"
0	0	0	3	9	5	"Bax"	"Q07812"	15750	7360	110	10005	9843	967	9	5560	5560	5695	1470	25	96	95	0	787415	2.822	100000.000	100000.000	0.000	0.000	0.000	0.000	0.000	16.610	4445	4283	4445	4283	80	656	100	171	"S163"
0	0	0	3	1	6	"CFTR"	"P13569"	11730	7970	160	7399	7506	1915	25	6332	6332	6451	1510	23	7	0	0	1561161	0.699	100000.000	100000.000	0.000	0.000	0.000	0.000	0.000	16.610	1067	1174	1067	1174	208	1512	100	172	"S813"
0	0	0	3	2	6	"CFTR"	"P13569"	12230	7970	160	7483	7471	597	7	6377	6377	6468	1232	19	38	0	0	1553976	0.814	100000.000	100000.000	0.000	0.000	0.000	0.000	0.000	16.610	1106	1094	1106	1094	208	1512	100	173	"S813"
0	0	0	3	3	6	"CFTR"	"P13569"	12730	7970	170	7471	7414	605	8	6295	6295	6306	951	15	69	4	0	1542085	1.165	100000.000	100000.000	0.000	0.000	0.000	0.000	0.000	16.610	1176	1119	1176	1119	208	1660	100	174	"S813"
0	0	0	3	4	6	"Crk "	"P46108"	13240	7970	180	6671	6682	657	9	6274	6274	6350	1683	26	1	0	0	1710621	0.197	100000.000	100000.000	0.000	0.000	0.000	0.000	0.000	16.610	397	408	397	408	256	1924	100	175	"Y108"
0	0	0	3	5	6	"Crk "	"P46108"	13720	7980	160	6799	6971	2133	30	6173	6173	6194	595	9	51	11	0	1450066	1.306	100000.000	100000.000	0.000	0.000	0.000	0.000	0.000	16.610	626	798	626	798	208	1512	100	176	"Y108"
0	0	0	3	6	6	"Crk "	"P46108"	14240	7980	160	6782	6887	1088	15	6050	6050	6155	1409	22	7	1	0	1432557	0.520	100000.000	100000.000	0.000	0.000	0.000	0.000	0.000	16.610	732	837	732	837	208	1512	100	177	"Y108"
0	0	0	3	7	6	"EGFR"	"P00533"	14740	8000	100	7052	7286	3016	41	5877	5877	5923	626	10	82	43	0	582840	2.177	100000.000	100000.000	0.000	0.000	0.000	0.000	0.000	16.610	1175	1409	1175	1409	80	560	100	178	"S1070"
0	0	0	3	8	6	"EGFR"	"P00533"	15240	8000	90	6767	6817	372	5	5559	5559	5808	2263	38	0	0	0	354504	0.446	100000.000	100000.000	0.000	0.000	0.000	0.000	0.000	16.610	1208	1258	1208	1258	52	420	100	179	"S1070"
0	0	0	3	9	6	"EGFR"	"P00533"	15730	8000	110	6606	6522	673	10	5591	5591	5722	1603	28	11	1	0	521775	0.499	100000.000	100000.000	0.000	0.000	0.000	0.000	0.000	16.610	1015	931	1015	931	80	656	100	180	"S1070"
-75	0	0	3	1	7	"empty"	"empty"	11730	8610	200	6222	6222	332	5	6171	6171	6226	1077	17	0	0	0	1966044	-0.004	100000.000	100000.000	0.000	0.000	0.000	0.000	0.000	16.610	51	51	51	51	316	2384	100	181	"empty"
-75	0	0	3	2	7	"empty"	"empty"	12230	8610	200	6247	6249	329	5	6291	6291	6364	1137	17	0	0	0	1974738	-0.101	100000.000	100000.000	0.000	0.000	0.000	0.000	0.000	16.610	-44	-42	-44	-42	316	2384	100	182	"empty"
-75	0	0	3	3	7	"empty"	"empty"	12730	8610	200	6098	6176	1746	28	6223	6223	6286	1182	18	0	0	0	1951478	-0.093	100000.000	100000.000	0.000	0.000	0.000	0.000	0.000	16.610	-125	-47	-125	-47	316	2384	100	183	"empty"
-75	0	0	3	4	7	"empty"	"empty"	13230	8610	200	6206	6300	1233	19	6178	6178	6226	1201	19	2	1	0	1990731	0.062	100000.000	100000.000	0.000	0.000	0.000	0.000	0.000	16.610	28	122	28	122	316	2384	100	184	"empty"
-75	0	0	3	5	7	"empty"	"empty"	13730	8610	200	6121	6485	3270	50	6118	6118	6173	954	15	3	2	0	2049306	0.327	100000.000	100000.000	0.000	0.000	0.000	0.000	0.000	16.610	3	367	3	367	316	2384	100	185	"empty"
-75	0	0	3	6	7	"empty"	"empty"	14230	8610	200	6133	6128	404	6	6105	6105	6183	918	14	1	0	0	1936382	-0.060	100000.000	100000.000	0.000	0.000	0.000	0.000	0.000	16.610	28	23	28	23	316	2384	100	186	"empty"
0	0	0	3	7	7	"GLQAWPG-pS-AIPQFLG_100"	"GLQAWPG-pS-AIPQFLG_100"	14730	8630	90	22754	21730	3137	14	5900	5900	5966	481	8	100	100	0	1129940	32.773	100000.000	100000.000	0.000	0.000	0.000	0.000	0.000	16.610	16854	15830	16854	15830	52	420	100	187	"GLQAWPG-pS-AIPQFLG_100"
0	0	0	3	8	7	"GLQAWPG-pS-AIPQFLG_100"	"GLQAWPG-pS-AIPQFLG_100"	15220	8650	90	21684	20189	4463	22	5696	5696	5750	359	6	100	100	0	1049805	40.220	100000.000	100000.000	0.000	0.000	0.000	0.000	0.000	16.610	15988	14493	15988	14493	52	420	100	188	"GLQAWPG-pS-AIPQFLG_100"
0	0	0	3	9	7	"GLQAWPG-pS-AIPQFLG_100"	"GLQAWPG-pS-AIPQFLG_100"	15730	8660	100	20980	18035	5884	32	5628	5628	5683	607	10	93	87	0	1442777	20.349	100000.000	100000.000	0.000	0.000	0.000	0.000	0.000	16.610	15352	12407	15352	12407	80	560	100	189	"GLQAWPG-pS-AIPQFLG_100"
0	0	0	4	1	1	"Bcl-2"	"P10415"	16250	4740	200	5788	6462	2929	45	5882	5882	6765	3568	52	5	3	0	2041999	-0.085	100000.000	100000.000	0.000	0.000	0.000	0.000	0.000	16.610	-94	580	-94	580	316	2384	100	190	"S87"
0	0	0	4	2	1	"Bcl-2"	"P10415"	16750	4720	80	6079	6882	2567	37	6129	6129	6818	3225	47	5	5	0	357851	0.020	100000.000	100000.000	0.000	0.000	0.000	0.000	0.000	16.610	-50	753	-50	753	52	340	100	191	"S87"
0	0	0	4	3	1	"Bcl-2"	"P10415"	17240	4740	200	6044	7208	4168	57	6115	6115	7212	4060	56	8	5	0	2277646	-0.001	100000.000	100000.000	0.000	0.000	0.000	0.000	0.000	16.610	-71	1093	-71	1093	316	2384	100	192	"S87"
0	0	0	4	4	1	"Casp3 "	"P42574"	17730	4740	140	12788	13518	8768	64	6116	6116	7110	3817	53	60	44	0	2108733	1.679	100000.000	100000.000	0.000	0.000	0.000	0.000	0.000	16.610	6672	7402	6672	7402	156	1140	100	193	"S150"
0	0	0	4	5	1	"Casp3 "	"P42574"	18240	4750	140	14109	14572	7998	54	6245	6245	6901	2689	38	68	66	0	2273207	2.853	100000.000	100000.000	0.000	0.000	0.000	0.000	0.000	16.610	7864	8327	7864	8327	156	1140	100	194	"S150"
0	0	0	4	6	1	"Casp3 "	"P42574"	18730	4770	140	15872	17227	10578	61	6309	6309	7383	3912	52	66	61	0	2687479	2.516	100000.000	100000.000	0.000	0.000	0.000	0.000	0.000	16.610	9563	10918	9563	10918	156	1140	100	195	"S150"
0	0	0	4	7	1	"CD19"	"P15391"	19230	4740	180	6426	7724	4472	57	6207	6207	7511	4707	62	8	3	0	1977394	0.045	100000.000	100000.000	0.000	0.000	0.000	0.000	0.000	16.610	219	1517	219	1517	256	1924	100	196	"Y500"
0	0	0	4	8	1	"CD19"	"P15391"	19730	4760	190	6435	7357	3028	41	6076	6076	7242	3980	54	9	3	0	1883383	0.029	100000.000	100000.000	0.000	0.000	0.000	0.000	0.000	16.610	359	1281	359	1281	256	2088	100	197	"Y500"
0	0	0	4	9	1	"CD19"	"P15391"	20220	4760	200	6831	8190	4527	55	6322	6322	8043	5313	66	9	4	0	2588073	0.028	100000.000	100000.000	0.000	0.000	0.000	0.000	0.000	16.610	509	1868	509	1868	316	2384	100	198	"Y500"
0	0	0	4	1	2	"EP300"	"Q09472"	16240	5380	200	5750	5798	529	9	5680	5680	5739	1077	18	2	0	0	1832216	0.055	100000.000	100000.000	0.000	0.000	0.000	0.000	0.000	16.610	70	118	70	118	316	2384	100	199	"S2366"
0	0	0	4	2	2	"EP300"	"Q09472"	16740	5380	200	5675	5825	1245	21	5740	5740	5868	1579	26	1	1	0	1840748	-0.027	100000.000	100000.000	0.000	0.000	0.000	0.000	0.000	16.610	-65	85	-65	85	316	2384	100	200	"S2366"
0	0	0	4	3	2	"EP300"	"Q09472"	17240	5390	200	5826	5911	1322	22	5795	5795	5929	1620	27	1	0	0	1867877	-0.011	100000.000	100000.000	0.000	0.000	0.000	0.000	0.000	16.610	31	116	31	116	316	2384	100	201	"S2366"
0	0	0	4	4	2	"fyn"	"P06241"	17730	5390	200	5847	5926	471	7	5893	5893	6028	1642	27	1	0	0	1872525	-0.062	100000.000	100000.000	0.000	0.000	0.000	0.000	0.000	16.610	-46	33	-46	33	316	2384	100	202	"Y531"
0	0	0	4	5	2	"fyn"	"P06241"	18230	5390	200	6024	6077	567	9	5995	5995	6163	1791	29	0	0	0	1920207	-0.048	100000.000	100000.000	0.000	0.000	0.000	0.000	0.000	16.610	29	82	29	82	316	2384	100	203	"Y531"
0	0	0	4	6	2	"fyn"	"P06241"	18730	5390	200	5961	6083	1147	18	5984	5984	6184	2212	35	0	0	0	1922157	-0.046	100000.000	100000.000	0.000	0.000	0.000	0.000	0.000	16.610	-23	99	-23	99	316	2384	100	204	"Y531"
0	0	0	4	7	2	"Grb2"	"P62993"	19220	5390	200	5980	6187	759	12	5925	5925	6209	2712	43	1	0	0	1955241	-0.008	100000.000	100000.000	0.000	0.000	0.000	0.000	0.000	16.610	55	262	55	262	316	2384	100	205	"Y209"
0	0	0	4	8	2	"Grb2"	"P62993"	19720	5400	200	5961	6169	854	13	5762	5762	6095	2584	42	1	0	0	1949352	0.029	100000.000	100000.000	0.000	0.000	0.000	0.000	0.000	16.610	199	407	199	407	316	2384	100	206	"Y209"
0	0	0	4	9	2	"Grb2"	"P62993"	20220	5400	200	5876	6499	2529	38	5812	5812	6160	2136	34	6	3	0	2053780	0.159	100000.000	100000.000	0.000	0.000	0.000	0.000	0.000	16.610	64	687	64	687	316	2384	100	207	"Y209"
0	0	0	4	1	3	"IKK-beta "	"O14920"	16250	6010	70	6507	6788	1052	15	5780	5780	6007	1561	25	9	6	0	217230	0.500	100000.000	100000.000	0.000	0.000	0.000	0.000	0.000	16.610	727	1008	727	1008	32	236	100	208	"Y188"
0	0	0	4	2	3	"IKK-beta "	"O14920"	16730	6030	200	5871	6000	839	13	5803	5803	5887	1279	21	2	0	0	1895845	0.088	100000.000	100000.000	0.000	0.000	0.000	0.000	0.000	16.610	68	197	68	197	316	2384	100	209	"Y188"
0	0	0	4	3	3	"IKK-beta "	"O14920"	17250	6030	120	6268	6415	626	9	5803	5803	5908	1271	21	14	1	0	769810	0.399	100000.000	100000.000	0.000	0.000	0.000	0.000	0.000	16.610	465	612	465	612	120	820	100	210	"Y188"
0	0	0	4	4	3	"IRAK1"	"P51617"	17730	6030	200	5724	5696	755	13	5884	5884	5974	1040	17	1	0	0	1799877	-0.267	100000.000	100000.000	0.000	0.000	0.000	0.000	0.000	16.610	-160	-188	-160	-188	316	2384	100	211	"T100"
0	0	0	4	5	3	"IRAK1"	"P51617"	18220	6040	200	5855	5937	2318	39	5981	5981	6063	1086	17	2	0	0	1876061	-0.116	100000.000	100000.000	0.000	0.000	0.000	0.000	0.000	16.610	-126	-44	-126	-44	316	2384	100	212	"T100"
0	0	0	4	6	3	"IRAK1"	"P51617"	18720	6040	200	6072	5991	1134	18	6066	6066	6208	1621	26	2	2	0	1893032	-0.134	100000.000	100000.000	0.000	0.000	0.000	0.000	0.000	16.610	6	-75	6	-75	316	2384	100	213	"T100"
0	0	0	4	7	3	"IRF-7 "	"Q92985"	19220	6040	200	5829	5962	1433	24	5827	5827	5994	1764	29	2	1	0	1883865	-0.018	100000.000	100000.000	0.000	0.000	0.000	0.000	0.000	16.610	2	135	2	135	316	2384	100	214	"S471"
0	0	0	4	8	3	"IRF-7 "	"Q92985"	19720	6040	200	5691	6048	2382	39	5732	5732	6091	2636	43	2	1	0	1911216	-0.016	100000.000	100000.000	0.000	0.000	0.000	0.000	0.000	16.610	-41	316	-41	316	316	2384	100	215	"S471"
0	0	0	4	9	3	"IRF-7 "	"Q92985"	20220	6050	170	5893	6410	2421	37	5784	5784	6297	3460	54	3	1	0	1333282	0.033	100000.000	100000.000	0.000	0.000	0.000	0.000	0.000	16.610	109	626	109	626	208	1660	100	216	"S471"
0	0	0	4	1	4	"Lyn "	"P07948"	16240	6670	200	5687	5779	797	13	5714	5714	5872	1844	31	1	0	0	1826072	-0.050	100000.000	100000.000	0.000	0.000	0.000	0.000	0.000	16.610	-27	65	-27	65	316	2384	100	217	"Y507"
0	0	0	4	2	4	"Lyn "	"P07948"	16740	6670	200	5719	5821	1060	18	5687	5687	5847	1734	29	1	0	0	1839338	-0.015	100000.000	100000.000	0.000	0.000	0.000	0.000	0.000	16.610	32	134	32	134	316	2384	100	218	"Y507"
0	0	0	4	3	4	"Lyn "	"P07948"	17240	6680	200	5761	5862	657	11	5765	5765	5969	1963	32	1	0	0	1852415	-0.055	100000.000	100000.000	0.000	0.000	0.000	0.000	0.000	16.610	-4	97	-4	97	316	2384	100	219	"Y507"
0	0	0	4	4	4	"MAVS"	"Q7Z434"	17750	6680	80	9579	9401	1247	13	5899	5899	5940	369	6	96	96	0	488860	9.379	100000.000	100000.000	0.000	0.000	0.000	0.000	0.000	16.610	3680	3502	3680	3502	52	340	100	220	"S233/4"
0	0	0	4	5	4	"MAVS"	"Q7Z434"	18240	6690	90	9558	10745	4856	45	6133	6133	6214	668	10	100	98	0	558724	6.783	100000.000	100000.000	0.000	0.000	0.000	0.000	0.000	16.610	3425	4612	3425	4612	52	420	100	221	"S233/4"
0	0	0	4	6	4	"MAVS"	"Q7Z434"	18730	6710	90	9438	9710	3186	32	5905	5905	5958	558	9	94	94	0	504921	6.724	100000.000	100000.000	0.000	0.000	0.000	0.000	0.000	16.610	3533	3805	3533	3805	52	420	100	222	"S233/4"
0	0	0	4	7	4	"Mek2"	"P36507"	19230	6690	90	7695	7849	926	11	5800	5800	5914	828	14	100	76	0	408152	2.337	100000.000	100000.000	0.000	0.000	0.000	0.000	0.000	16.610	1895	2049	1895	2049	52	420	100	223	"s226"
0	0	0	4	8	4	"Mek2"	"P36507"	19740	6690	180	6125	6679	2000	29	5675	5675	5947	2327	39	7	1	0	1709832	0.315	100000.000	100000.000	0.000	0.000	0.000	0.000	0.000	16.610	450	1004	450	1004	256	1924	100	224	"s226"
0	0	0	4	9	4	"Mek2"	"P36507"	20250	6710	130	7680	8524	4224	49	5610	5610	6025	2036	33	51	9	0	1022881	1.227	100000.000	100000.000	0.000	0.000	0.000	0.000	0.000	16.610	2070	2914	2070	2914	120	940	100	225	"s226"
0	0	0	4	1	5	"PKCE"	"Q02156"	16240	7300	160	9350	8158	2633	32	5563	5563	5630	860	15	55	54	0	1696783	2.940	100000.000	100000.000	0.000	0.000	0.000	0.000	0.000	16.610	3787	2595	3787	2595	208	1512	100	226	"T566"
0	0	0	4	2	5	"PKCE"	"Q02156"	16730	7310	170	9132	8456	2980	35	5719	5719	5819	1134	19	63	59	0	1758925	2.325	100000.000	100000.000	0.000	0.000	0.000	0.000	0.000	16.610	3413	2737	3413	2737	208	1660	100	227	"T566"
0	0	0	4	3	5	"PKCE"	"Q02156"	17220	7300	160	9219	8481	2121	25	5913	5913	6063	1585	26	58	50	0	1764138	1.526	100000.000	100000.000	0.000	0.000	0.000	0.000	0.000	16.610	3306	2568	3306	2568	208	1512	100	228	"T566"
0	0	0	4	4	5	"PTEN"	"P60484"	17710	7300	200	5955	6164	1020	16	5931	5931	6073	1496	24	2	1	0	1947881	0.061	100000.000	100000.000	0.000	0.000	0.000	0.000	0.000	16.610	24	233	24	233	316	2384	100	229	"Y240"
0	0	0	4	5	5	"PTEN"	"P60484"	18210	7300	200	6045	6438	2550	39	5935	5935	6082	1199	19	6	2	0	2034347	0.297	100000.000	100000.000	0.000	0.000	0.000	0.000	0.000	16.610	110	503	110	503	316	2384	100	230	"Y240"
0	0	0	4	6	5	"PTEN"	"P60484"	18710	7310	200	5965	6192	1422	22	5858	5858	5982	1183	19	7	2	0	1956705	0.178	100000.000	100000.000	0.000	0.000	0.000	0.000	0.000	16.610	107	334	107	334	316	2384	100	231	"Y240"
0	0	0	4	7	5	"Rab5A"	"P20339"	19210	7310	200	5726	5799	540	9	5680	5680	5925	2069	34	0	0	0	1832333	-0.061	100000.000	100000.000	0.000	0.000	0.000	0.000	0.000	16.610	46	119	46	119	316	2384	100	232	"T202"
0	0	0	4	8	5	"Rab5A"	"P20339"	19710	7310	200	5574	5812	1923	33	5503	5503	5652	1170	20	4	1	0	1836626	0.137	100000.000	100000.000	0.000	0.000	0.000	0.000	0.000	16.610	71	309	71	309	316	2384	100	233	"T202"
0	0	0	4	9	5	"Rab5A"	"P20339"	20210	7320	210	5515	6008	2624	43	5466	5466	5872	1976	33	6	2	0	1898559	0.069	100000.000	100000.000	0.000	0.000	0.000	0.000	0.000	16.610	49	542	49	542	316	2572	100	234	"T202"
0	0	0	4	1	6	"STAT3 "	"P40763"	16230	7960	100	6318	6298	600	9	5673	5673	5743	1007	17	23	1	0	503820	0.551	100000.000	100000.000	0.000	0.000	0.000	0.000	0.000	16.610	645	625	645	625	80	560	100	235	"S727"
0	0	0	4	2	6	"STAT3 "	"P40763"	16720	7970	100	6312	6977	3709	53	5668	5668	5793	1495	25	7	5	0	558135	0.792	100000.000	100000.000	0.000	0.000	0.000	0.000	0.000	16.610	644	1309	644	1309	80	560	100	236	"S727"
0	0	0	4	3	6	"STAT3 "	"P40763"	17220	7950	100	6555	6453	396	6	5702	5702	5751	535	9	73	22	0	516239	1.312	100000.000	100000.000	0.000	0.000	0.000	0.000	0.000	16.610	853	751	853	751	80	560	100	237	"S727"
0	0	0	4	4	6	"STAT6 "	"P42226"	17720	7970	200	5832	5977	1392	23	5763	5763	5869	1559	26	1	1	0	1888589	0.069	100000.000	100000.000	0.000	0.000	0.000	0.000	0.000	16.610	69	214	69	214	316	2384	100	238	"Y641"
0	0	0	4	5	6	"STAT6 "	"P42226"	18220	7970	200	5742	6064	2555	42	5753	5753	5888	1288	21	3	1	0	1916182	0.137	100000.000	100000.000	0.000	0.000	0.000	0.000	0.000	16.610	-11	311	-11	311	316	2384	100	239	"Y641"
0	0	0	4	6	6	"STAT6 "	"P42226"	18720	7970	200	5779	5837	533	9	5670	5670	5790	1265	21	1	0	0	1844396	0.037	100000.000	100000.000	0.000	0.000	0.000	0.000	0.000	16.610	109	167	109	167	316	2384	100	240	"Y641"
0	0	0	4	7	6	"Catalase"	"Q14790"	19230	7980	170	11375	11159	1190	10	5558	5558	5711	1522	26	97	95	0	2321040	3.580	100000.000	100000.000	0.000	0.000	0.000	0.000	0.000	16.610	5817	5601	5817	5601	208	1660	100	241	"Y448"
0	0	0	4	8	6	"Catalase"	"Q14790"	19730	8000	160	11060	10815	1620	14	5533	5533	5722	1407	24	94	92	0	2249474	3.620	100000.000	100000.000	0.000	0.000	0.000	0.000	0.000	16.610	5527	5282	5527	5282	208	1512	100	242	"Y448"
0	0	0	4	9	6	"Catalase"	"Q14790"	20230	7990	170	12042	12149	2769	22	5879	5879	6262	2011	32	94	93	0	2526979	2.927	100000.000	100000.000	0.000	0.000	0.000	0.000	0.000	16.610	6163	6270	6163	6270	208	1660	100	243	"Y448"
-75	0	0	4	1	7	"empty"	"empty"	16210	8610	200	5587	5592	362	6	5597	5597	5737	1747	30	0	0	0	1766957	-0.083	100000.000	100000.000	0.000	0.000	0.000	0.000	0.000	16.610	-10	-5	-10	-5	316	2384	100	244	"empty"
-75	0	0	4	2	7	"empty"	"empty"	16710	8610	200	5622	5672	533	9	5652	5652	5760	1241	21	1	0	0	1792254	-0.071	100000.000	100000.000	0.000	0.000	0.000	0.000	0.000	16.610	-30	20	-30	20	316	2384	100	245	"empty"
-75	0	0	4	3	7	"empty"	"empty"	17210	8610	200	5638	6039	3073	50	5681	5681	5816	1259	21	3	3	0	1908288	0.177	100000.000	100000.000	0.000	0.000	0.000	0.000	0.000	16.610	-43	358	-43	358	316	2384	100	246	"empty"
-75	0	0	4	4	7	"empty"	"empty"	17710	8610	200	5631	5808	1808	31	5656	5656	5789	1505	25	1	0	0	1835202	0.013	100000.000	100000.000	0.000	0.000	0.000	0.000	0.000	16.610	-25	152	-25	152	316	2384	100	247	"empty"
-75	0	0	4	5	7	"empty"	"empty"	18210	8610	200	5663	5890	1839	31	5638	5638	5966	3152	52	1	1	0	1861239	-0.024	100000.000	100000.000	0.000	0.000	0.000	0.000	0.000	16.610	25	252	25	252	316	2384	100	248	"empty"
-75	0	0	4	6	7	"empty"	"empty"	18710	8610	200	5621	5682	480	8	5661	5661	5747	973	16	2	1	0	1795564	-0.067	100000.000	100000.000	0.000	0.000	0.000	0.000	0.000	16.610	-40	21	-40	21	316	2384	100	249	"empty"
0	0	0	4	7	7	"Control-Spot"	"Human_IgG"	19220	8630	170	9517	9441	1293	13	5947	5947	6283	1836	29	91	41	0	1963737	1.720	100000.000	100000.000	0.000	0.000	0.000	0.000	0.000	16.610	3570	3494	3570	3494	208	1660	100	250	"Control-Spot"
0	0	0	4	8	7	"Control-Spot"	"Human_IgG"	19720	8630	170	9849	9992	1799	18	6515	6515	7262	4923	67	5	0	0	2078312	0.555	100000.000	100000.000	0.000	0.000	0.000	0.000	0.000	16.610	3334	3477	3334	3477	208	1660	100	251	"Control-Spot"
0	0	0	4	9	7	"Control-Spot"	"Human_IgG"	20220	8630	170	10781	10971	1978	18	6928	6928	7460	1946	26	89	48	0	2281951	1.804	100000.000	100000.000	0.000	0.000	0.000	0.000	0.000	16.610	3853	4043	3853	4043	208	1660	100	252	"Control-Spot"
0	0	0	5	1	1	"Akt1"	"P31749"	2730	9160	140	9770	10306	4480	43	6317	6317	6678	2111	31	55	46	0	1607690	1.719	100000.000	100000.000	0.000	0.000	0.000	0.000	0.000	16.610	3453	3989	3453	3989	156	1140	100	253	"T308"
0	0	0	5	2	1	"Akt1"	"P31749"	3210	9150	120	7021	9288	3374	36	6378	6378	6627	2329	35	45	40	0	1114509	1.143	100000.000	100000.000	0.000	0.000	0.000	0.000	0.000	16.610	643	2910	643	2910	120	820	100	254	"T308"
0	0	0	5	3	1	"Akt1"	"P31749"	3710	9170	130	9603	9383	2983	31	6548	6548	6716	1812	26	52	48	0	1125958	1.472	100000.000	100000.000	0.000	0.000	0.000	0.000	0.000	16.610	3055	2835	3055	2835	120	940	100	255	"T308"
0	0	0	5	4	1	"A-Raf"	"P10398"	4220	9160	130	6943	8066	2730	33	6641	6641	6616	838	12	33	25	0	967915	1.730	100000.000	100000.000	0.000	0.000	0.000	0.000	0.000	16.610	302	1425	302	1425	120	940	100	256	"Y302"
0	0	0	5	5	1	"A-Raf"	"P10398"	4700	9180	130	7114	8598	2834	32	6677	6677	6717	1595	23	35	33	0	1031814	1.179	100000.000	100000.000	0.000	0.000	0.000	0.000	0.000	16.610	437	1921	437	1921	120	940	100	257	"Y302"
0	0	0	5	6	1	"A-Raf"	"P10398"	5220	9160	130	7010	8764	4085	46	6648	6648	6855	2669	38	30	16	0	1051622	0.715	100000.000	100000.000	0.000	0.000	0.000	0.000	0.000	16.610	362	2116	362	2116	120	940	100	258	"Y302"
0	0	0	5	7	1	"Cdk4"	"P11802"	5690	9160	200	6528	6610	793	11	6792	6792	6867	1073	15	1	1	0	2088912	-0.240	100000.000	100000.000	0.000	0.000	0.000	0.000	0.000	16.610	-264	-182	-264	-182	316	2384	100	259	"S150"
0	0	0	5	8	1	"Cdk4"	"P11802"	6190	9160	130	6461	6548	729	11	6778	6778	6851	1277	18	4	0	0	785777	-0.237	100000.000	100000.000	0.000	0.000	0.000	0.000	0.000	16.610	-317	-230	-317	-230	120	940	100	260	"S150"
0	0	0	5	9	1	"Cdk4"	"P11802"	6680	9150	200	6576	6621	1411	21	6787	6787	6809	1299	19	1	0	0	2092205	-0.145	100000.000	100000.000	0.000	0.000	0.000	0.000	0.000	16.610	-211	-166	-211	-166	316	2384	100	261	"S150"
0	0	0	5	1	2	"CREB "	"P16220"	2700	9820	200	6212	6571	2270	34	6317	6317	6528	1479	22	6	3	0	2076407	0.029	100000.000	100000.000	0.000	0.000	0.000	0.000	0.000	16.610	-105	254	-105	254	316	2384	100	262	"S111"
0	0	0	5	2	2	"CREB "	"P16220"	3200	9820	130	6344	6497	946	14	6258	6258	6474	1765	27	2	1	0	779625	0.013	100000.000	100000.000	0.000	0.000	0.000	0.000	0.000	16.610	86	239	86	239	120	940	100	263	"S111"
0	0	0	5	3	2	"CREB "	"P16220"	3710	9790	190	6791	6974	1967	28	6608	6608	6673	1092	16	8	1	0	1785243	0.276	100000.000	100000.000	0.000	0.000	0.000	0.000	0.000	16.610	183	366	183	366	256	2088	100	264	"S111"
0	0	0	5	4	2	"DVL1"	"O14640"	4200	9800	200	6810	7220	2805	38	6668	6668	6669	1395	20	8	4	0	2281500	0.395	100000.000	100000.000	0.000	0.000	0.000	0.000	0.000	16.610	142	552	142	552	316	2384	100	265	"S679"
0	0	0	5	5	2	"DVL1"	"O14640"	4700	9800	200	6835	6827	993	14	6685	6685	6692	1203	17	4	0	0	2157248	0.112	100000.000	100000.000	0.000	0.000	0.000	0.000	0.000	16.610	150	142	150	142	316	2384	100	266	"S679"
0	0	0	5	6	2	"DVL1"	"O14640"	5200	9800	200	6874	7278	3879	53	6744	6744	6701	752	11	12	4	0	2299917	0.767	100000.000	100000.000	0.000	0.000	0.000	0.000	0.000	16.610	130	534	130	534	316	2384	100	267	"S679"
0	0	0	5	7	2	"IFNAR1 "	"P17181"	5700	9800	200	7071	7197	1164	16	6835	6835	6883	1135	16	3	1	0	2274231	0.277	100000.000	100000.000	0.000	0.000	0.000	0.000	0.000	16.610	236	362	236	362	316	2384	100	268	"Y466"
0	0	0	5	8	2	"IFNAR1 "	"P17181"	6200	9800	120	7150	8192	6554	80	6855	6855	7041	1587	22	4	2	0	983063	0.725	100000.000	100000.000	0.000	0.000	0.000	0.000	0.000	16.610	295	1337	295	1337	120	820	100	269	"Y466"
0	0	0	5	9	2	"IFNAR1 "	"P17181"	6690	9790	200	6802	6849	604	8	6763	6763	6978	1634	23	0	0	0	2164169	-0.079	100000.000	100000.000	0.000	0.000	0.000	0.000	0.000	16.610	39	86	39	86	316	2384	100	270	"Y466"
0	0	0	5	1	3	"Jak1 "	"P23458"	2710	10470	110	12464	12476	3851	30	6324	6324	6549	1850	28	83	80	0	998111	3.204	100000.000	100000.000	0.000	0.000	0.000	0.000	0.000	16.610	6140	6152	6140	6152	80	656	100	271	"Y1034"
0	0	0	5	2	3	"Jak1 "	"P23458"	3220	10470	100	11421	10841	3541	32	6292	6292	6577	1884	28	70	67	0	867307	2.263	100000.000	100000.000	0.000	0.000	0.000	0.000	0.000	16.610	5129	4549	5129	4549	80	560	100	272	"Y1034"
0	0	0	5	3	3	"Jak1 "	"P23458"	3710	10450	140	7104	7821	2048	26	6440	6440	6594	1223	18	42	29	0	1220131	1.003	100000.000	100000.000	0.000	0.000	0.000	0.000	0.000	16.610	664	1381	664	1381	156	1140	100	273	"Y1034"
0	0	0	5	4	3	"Jun "	"P05412"	4200	10470	200	5904	5912	929	15	6592	6592	6614	1321	19	2	1	0	1868160	-0.531	100000.000	100000.000	0.000	0.000	0.000	0.000	0.000	16.610	-688	-680	-688	-680	316	2384	100	274	"S63"
0	0	0	5	5	3	"Jun "	"P05412"	4710	10470	200	5935	5928	746	12	6583	6583	6547	1272	19	1	1	0	1873392	-0.487	100000.000	100000.000	0.000	0.000	0.000	0.000	0.000	16.610	-648	-655	-648	-655	316	2384	100	275	"S63"
0	0	0	5	6	3	"Jun "	"P05412"	5210	10470	200	5980	6169	2005	32	6706	6706	6658	1040	15	2	2	0	1949392	-0.470	100000.000	100000.000	0.000	0.000	0.000	0.000	0.000	16.610	-726	-537	-726	-537	316	2384	100	276	"S63"
0	0	0	5	7	3	"Lck"	"P06239"	5720	10480	130	8518	8542	956	11	6798	6798	6896	1178	17	79	13	0	1025042	1.397	100000.000	100000.000	0.000	0.000	0.000	0.000	0.000	16.610	1720	1744	1720	1744	120	940	100	277	"Y192"
0	0	0	5	8	3	"Lck"	"P06239"	6190	10480	120	8378	9404	2817	29	6779	6779	7076	1927	27	35	15	0	1128474	1.208	100000.000	100000.000	0.000	0.000	0.000	0.000	0.000	16.610	1599	2625	1599	2625	120	820	100	278	"Y192"
0	0	0	5	9	3	"Lck"	"P06239"	6710	10490	130	7989	8262	1648	19	6634	6634	6593	514	7	88	68	0	991434	3.247	100000.000	100000.000	0.000	0.000	0.000	0.000	0.000	16.610	1355	1628	1355	1628	120	940	100	279	"Y192"
0	0	0	5	1	4	"Mlk3"	"Q16584"	2670	11090	240	6297	6782	2336	34	6367	6367	6733	2174	32	8	3	0	3119696	0.023	100000.000	100000.000	0.000	0.000	0.000	0.000	0.000	16.610	-70	415	-70	415	460	3460	100	280	"T277"
0	0	0	5	2	4	"Mlk3"	"Q16584"	3150	11090	150	6088	6641	3302	49	6323	6323	6699	2388	35	5	1	0	1035971	-0.024	100000.000	100000.000	0.000	0.000	0.000	0.000	0.000	16.610	-235	318	-235	318	156	1272	100	281	"T277"
0	0	0	5	3	4	"Mlk3"	"Q16584"	3680	11110	140	6336	6524	1247	19	6527	6527	6774	2529	37	2	1	0	1017782	-0.099	100000.000	100000.000	0.000	0.000	0.000	0.000	0.000	16.610	-191	-3	-191	-3	156	1140	100	282	"T277"
0	0	0	5	4	4	"NFAT2 "	"O95644"	4210	11110	90	9522	9326	1144	12	6681	6681	6672	1358	20	88	51	0	484943	1.954	100000.000	100000.000	0.000	0.000	0.000	0.000	0.000	16.610	2841	2645	2841	2645	52	420	100	283	"S245"
0	0	0	5	5	4	"NFAT2 "	"O95644"	4710	11120	100	9541	9713	2482	25	6666	6666	6625	804	12	85	75	0	777044	3.841	100000.000	100000.000	0.000	0.000	0.000	0.000	0.000	16.610	2875	3047	2875	3047	80	560	100	284	"S245"
0	0	0	5	6	4	"NFAT2 "	"O95644"	5210	11110	120	9533	8873	1926	21	6780	6780	6859	2100	30	57	4	0	1064805	0.959	100000.000	100000.000	0.000	0.000	0.000	0.000	0.000	16.610	2753	2093	2753	2093	120	820	100	285	"S245"
0	0	0	5	7	4	"PI3-kinase p85 subunit beta"	"O00459"	5710	11120	110	7850	8558	1742	20	6893	6893	6961	860	12	52	41	0	684625	1.857	100000.000	100000.000	0.000	0.000	0.000	0.000	0.000	16.610	957	1665	957	1665	80	656	100	286	"Y605"
0	0	0	5	8	4	"PI3-kinase p85 subunit beta"	"O00459"	6190	11120	220	7057	8782	5922	67	6871	6871	7367	3364	45	11	6	0	3442389	0.421	100000.000	100000.000	0.000	0.000	0.000	0.000	0.000	16.610	186	1911	186	1911	392	2896	100	287	"Y605"
0	0	0	5	9	4	"PI3-kinase p85 subunit beta"	"O00459"	6690	11120	80	8654	9170	5126	55	6675	6675	6694	706	10	84	69	0	476863	3.507	100000.000	100000.000	0.000	0.000	0.000	0.000	0.000	16.610	1979	2495	1979	2495	52	340	100	288	"Y605"
0	0	0	5	1	5	"PDGFRb"	"P09619"	2700	11750	180	6231	7119	3483	48	6179	6179	6457	1400	21	19	9	0	1822346	0.473	100000.000	100000.000	0.000	0.000	0.000	0.000	0.000	16.610	52	940	52	940	256	1924	100	289	"Y740"
0	0	0	5	2	5	"PDGFRb"	"P09619"	3180	11750	140	6727	7105	1822	25	6298	6298	6539	1492	22	19	5	0	1108309	0.379	100000.000	100000.000	0.000	0.000	0.000	0.000	0.000	16.610	429	807	429	807	156	1140	100	290	"Y740"
0	0	0	5	3	5	"PDGFRb"	"P09619"	3670	11770	160	6838	7066	1409	19	6423	6423	6561	1170	17	24	6	0	1469815	0.432	100000.000	100000.000	0.000	0.000	0.000	0.000	0.000	16.610	415	643	415	643	208	1512	100	291	"Y740"
0	0	0	5	4	5	"Rack1"	"P63244"	4210	11750	170	9238	9375	1396	14	6624	6624	6585	1156	17	88	57	0	1949978	2.413	100000.000	100000.000	0.000	0.000	0.000	0.000	0.000	16.610	2614	2751	2614	2751	208	1660	100	292	"Y194"
0	0	0	5	5	5	"Rack1"	"P63244"	4710	11760	180	9100	9381	3071	32	6665	6665	6663	1451	21	71	41	0	2401411	1.873	100000.000	100000.000	0.000	0.000	0.000	0.000	0.000	16.610	2435	2716	2435	2716	256	1924	100	293	"Y194"
0	0	0	5	6	5	"Rack1"	"P63244"	5210	11760	170	9666	9634	1023	10	6818	6818	6772	1142	16	95	67	0	2003850	2.506	100000.000	100000.000	0.000	0.000	0.000	0.000	0.000	16.610	2848	2816	2848	2816	208	1660	100	294	"Y194"
0	0	0	5	7	5	"SEK1 "	"P45985"	5680	11720	70	7010	7018	409	5	6928	6928	7008	540	7	12	0	0	224570	0.019	100000.000	100000.000	0.000	0.000	0.000	0.000	0.000	16.610	82	90	82	90	32	236	100	295	"T261"
0	0	0	5	8	5	"SEK1 "	"P45985"	6190	11760	200	6917	7191	2359	32	6903	6903	6966	946	13	8	2	0	2272286	0.238	100000.000	100000.000	0.000	0.000	0.000	0.000	0.000	16.610	14	288	14	288	316	2384	100	296	"T261"
0	0	0	5	9	5	"SEK1 "	"P45985"	6700	11760	200	6805	7422	3253	43	6763	6763	7031	2441	34	7	3	0	2345246	0.160	100000.000	100000.000	0.000	0.000	0.000	0.000	0.000	16.610	42	659	42	659	316	2384	100	297	"T261"
0	0	0	5	1	6	"Smad3 "	"P84022"	2710	12390	110	8042	8272	1949	23	6157	6157	6364	1490	23	62	21	0	661799	1.281	100000.000	100000.000	0.000	0.000	0.000	0.000	0.000	16.610	1885	2115	1885	2115	80	656	100	298	"S423"
0	0	0	5	2	6	"Smad3 "	"P84022"	3180	12360	170	6870	7717	4122	53	6111	6111	6304	1240	19	39	12	0	1605136	1.140	100000.000	100000.000	0.000	0.000	0.000	0.000	0.000	16.610	759	1606	759	1606	208	1660	100	299	"S423"
0	0	0	5	3	6	"Smad3 "	"P84022"	3710	12380	110	7861	7914	823	10	6358	6358	6452	926	14	77	35	0	633150	1.579	100000.000	100000.000	0.000	0.000	0.000	0.000	0.000	16.610	1503	1556	1503	1556	80	656	100	300	"S423"
0	0	0	5	4	6	"TBK1 "	"Q9UHD2"	4200	12390	110	16062	15601	6993	44	6579	6579	6605	1035	15	83	83	1	1248060	8.692	100000.000	100000.000	0.000	0.000	0.000	0.000	0.000	16.610	9483	9022	9483	9022	80	656	100	301	"S172"
0	0	0	5	5	6	"TBK1 "	"Q9UHD2"	4700	12410	110	14896	14360	5707	39	6685	6685	6616	925	13	88	80	0	1148833	8.372	100000.000	100000.000	0.000	0.000	0.000	0.000	0.000	16.610	8211	7675	8211	7675	80	656	100	302	"S172"
0	0	0	5	6	6	"TBK1 "	"Q9UHD2"	5200	12390	120	14493	12906	6410	49	6921	6921	7068	1892	26	59	56	0	1548775	3.086	100000.000	100000.000	0.000	0.000	0.000	0.000	0.000	16.610	7572	5985	7572	5985	120	820	100	303	"S172"
0	0	0	5	7	6	"TrKA"	"P04629"	5690	12390	90	19256	19000	2578	13	6868	6868	6979	853	12	98	96	0	988017	14.093	100000.000	100000.000	0.000	0.000	0.000	0.000	0.000	16.610	12388	12132	12388	12132	52	420	100	304	"Y496"
0	0	0	5	8	6	"TrKA"	"P04629"	6190	12430	130	17543	15017	4844	32	7016	7016	7133	1111	15	76	75	0	1802013	7.096	100000.000	100000.000	0.000	0.000	0.000	0.000	0.000	16.610	10527	8001	10527	8001	120	940	100	305	"Y496"
0	0	0	5	9	6	"TrKA"	"P04629"	6690	12420	120	16237	14654	4087	27	6869	6869	6941	1127	16	83	83	0	1758495	6.844	100000.000	100000.000	0.000	0.000	0.000	0.000	0.000	16.610	9368	7785	9368	7785	120	820	100	306	"Y496"
-75	0	0	5	1	7	"empty"	"empty"	2690	13020	200	5994	6233	1159	18	6113	6113	6331	1342	21	5	2	0	1969636	-0.073	100000.000	100000.000	0.000	0.000	0.000	0.000	0.000	16.610	-119	120	-119	120	316	2384	100	307	"empty"
-75	0	0	5	2	7	"empty"	"empty"	3190	13020	200	6046	6190	650	10	6192	6192	6425	1613	25	2	0	0	1955962	-0.146	100000.000	100000.000	0.000	0.000	0.000	0.000	0.000	16.610	-146	-2	-146	-2	316	2384	100	308	"empty"
-75	0	0	5	3	7	"empty"	"empty"	3690	13020	200	6343	6400	610	9	6423	6423	6558	1372	20	1	0	0	2022382	-0.115	100000.000	100000.000	0.000	0.000	0.000	0.000	0.000	16.610	-80	-23	-80	-23	316	2384	100	309	"empty"
-75	0	0	5	4	7	"empty"	"empty"	4190	13020	200	6664	6603	884	13	6646	6646	6663	1069	16	6	0	0	2086629	-0.056	100000.000	100000.000	0.000	0.000	0.000	0.000	0.000	16.610	18	-43	18	-43	316	2384	100	310	"empty"
-75	0	0	5	5	7	"empty"	"empty"	4690	13020	200	6789	6784	1141	16	6660	6660	6745	1519	22	4	1	0	2143661	0.026	100000.000	100000.000	0.000	0.000	0.000	0.000	0.000	16.610	129	124	129	124	316	2384	100	311	"empty"
-75	0	0	5	6	7	"empty"	"empty"	5190	13020	200	6775	6841	773	11	6837	6837	6912	1575	22	3	0	0	2161642	-0.045	100000.000	100000.000	0.000	0.000	0.000	0.000	0.000	16.610	-62	4	-62	4	316	2384	100	312	"empty"
-75	0	0	5	7	7	"empty"	"empty"	5690	13020	200	7067	7303	1413	19	6854	6854	6944	1014	14	12	3	0	2307872	0.354	100000.000	100000.000	0.000	0.000	0.000	0.000	0.000	16.610	213	449	213	449	316	2384	100	313	"empty"
-75	0	0	5	8	7	"empty"	"empty"	6190	13020	200	6870	6900	495	7	6894	6894	7034	1213	17	2	0	0	2180301	-0.110	100000.000	100000.000	0.000	0.000	0.000	0.000	0.000	16.610	-24	6	-24	6	316	2384	100	314	"empty"
-75	0	0	5	9	7	"empty"	"empty"	6690	13020	200	6732	6697	741	11	6744	6744	6812	1368	20	0	0	0	2116393	-0.084	100000.000	100000.000	0.000	0.000	0.000	0.000	0.000	16.610	-12	-47	-12	-47	316	2384	100	315	"empty"
0	0	0	6	1	1	"PLCG2"	"P16885"	7250	9210	120	8821	9057	2129	23	6571	6571	6560	989	15	84	61	0	1086798	2.525	100000.000	100000.000	0.000	0.000	0.000	0.000	0.000	16.610	2250	2486	2250	2486	120	820	100	316	"Y753"
0	0	0	6	2	1	"PLCG2"	"P16885"	7750	9220	130	8788	9643	3646	37	6664	6664	6686	1035	15	89	52	0	1157199	2.857	100000.000	100000.000	0.000	0.000	0.000	0.000	0.000	16.610	2124	2979	2124	2979	120	940	100	317	"Y753"
0	0	0	6	3	1	"PLCG2"	"P16885"	8250	9230	120	8701	8974	2408	26	6359	6359	6403	583	9	95	90	0	1076833	4.410	100000.000	100000.000	0.000	0.000	0.000	0.000	0.000	16.610	2342	2615	2342	2615	120	820	100	318	"Y753"
0	0	0	6	4	1	"pyk2"	"Q14289"	8750	9230	160	18311	17185	3912	22	6162	6162	6253	1157	18	92	91	0	3574395	9.449	100000.000	100000.000	0.000	0.000	0.000	0.000	0.000	16.610	12149	11023	12149	11023	208	1512	100	319	"Y402"
0	0	0	6	5	1	"pyk2"	"Q14289"	9260	9240	170	17787	16903	3746	22	5997	5997	6024	570	9	93	92	0	3515817	19.086	100000.000	100000.000	0.000	0.000	0.000	0.000	0.000	16.610	11790	10906	11790	10906	208	1660	100	320	"Y402"
0	0	0	6	6	1	"pyk2"	"Q14289"	9750	9250	170	17633	17248	4455	25	5879	5879	5924	918	15	93	93	0	3587566	12.336	100000.000	100000.000	0.000	0.000	0.000	0.000	0.000	16.610	11754	11369	11754	11369	208	1660	100	321	"Y402"
0	0	0	6	7	1	"STAM2"	"Q92783"	10250	9250	190	9766	9583	1123	11	5927	5927	5988	1226	20	96	91	0	2453251	2.932	100000.000	100000.000	0.000	0.000	0.000	0.000	0.000	16.610	3839	3656	3839	3656	256	2088	100	322	"Y371"
0	0	0	6	8	1	"STAM2"	"Q92783"	10740	9250	170	9877	9788	1031	10	5950	5950	5966	975	16	98	97	0	2035972	3.920	100000.000	100000.000	0.000	0.000	0.000	0.000	0.000	16.610	3927	3838	3927	3838	208	1660	100	323	"Y371"
0	0	0	6	9	1	"STAM2"	"Q92783"	11240	9250	170	9683	9761	2184	22	5919	5919	5940	959	16	97	97	0	2030206	3.984	100000.000	100000.000	0.000	0.000	0.000	0.000	0.000	16.610	3764	3842	3764	3842	208	1660	100	324	"Y371"
0	0	0	6	1	2	"STAT3 "	"P40763"	7250	9850	140	12010	12071	1888	15	6587	6587	6586	1592	24	97	96	0	1883083	3.445	100000.000	100000.000	0.000	0.000	0.000	0.000	0.000	16.610	5423	5484	5423	5484	156	1140	100	325	"Y705"
0	0	0	6	2	2	"STAT3 "	"P40763"	7750	9860	150	11384	11534	2551	22	6511	6511	6567	1362	20	96	95	0	1799235	3.647	100000.000	100000.000	0.000	0.000	0.000	0.000	0.000	16.610	4873	5023	4873	5023	156	1272	100	326	"Y705"
0	0	0	6	3	2	"STAT3 "	"P40763"	8250	9870	160	10563	9874	1906	19	6244	6244	6332	1035	16	81	78	0	2053716	3.422	100000.000	100000.000	0.000	0.000	0.000	0.000	0.000	16.610	4319	3630	4319	3630	208	1512	100	327	"Y705"
0	0	0	6	4	2	"STMN1"	"P16949"	8740	9860	200	5967	6417	4494	70	6111	6111	6194	1158	18	3	1	0	2027758	0.193	100000.000	100000.000	0.000	0.000	0.000	0.000	0.000	16.610	-144	306	-144	306	316	2384	100	328	"S15"
0	0	0	6	5	2	"STMN1"	"P16949"	9240	9860	200	5721	5773	439	7	5945	5945	6005	750	12	2	0	0	1824144	-0.309	100000.000	100000.000	0.000	0.000	0.000	0.000	0.000	16.610	-224	-172	-224	-172	316	2384	100	329	"S15"
0	0	0	6	6	2	"STMN1"	"P16949"	9740	9870	200	5666	5746	746	12	5825	5825	6009	2336	38	1	0	0	1815751	-0.113	100000.000	100000.000	0.000	0.000	0.000	0.000	0.000	16.610	-159	-79	-159	-79	316	2384	100	330	"S15"
0	0	0	6	7	2	"4E-BP1 "	"Q13541"	10230	9870	200	5934	5965	653	10	5993	5993	6070	1535	25	0	0	0	1885023	-0.068	100000.000	100000.000	0.000	0.000	0.000	0.000	0.000	16.610	-59	-28	-59	-28	316	2384	100	331	"S64"
0	0	0	6	8	2	"4E-BP1 "	"Q13541"	10730	9860	110	5845	5905	675	11	6159	6159	6093	605	9	6	2	0	472434	-0.311	100000.000	100000.000	0.000	0.000	0.000	0.000	0.000	16.610	-314	-254	-314	-254	80	656	100	332	"S64"
0	0	0	6	9	2	"4E-BP1 "	"Q13541"	11220	9860	200	6000	6004	552	9	6059	6059	6104	1322	21	0	0	0	1897339	-0.076	100000.000	100000.000	0.000	0.000	0.000	0.000	0.000	16.610	-59	-55	-59	-55	316	2384	100	333	"S64"
0	0	0	6	1	3	"Tgfbr2"	"P37173"	7240	10510	200	5547	5639	975	17	6502	6502	6688	1818	27	1	0	0	1782066	-0.577	100000.000	100000.000	0.000	0.000	0.000	0.000	0.000	16.610	-955	-863	-955	-863	316	2384	100	334	"Y336"
0	0	0	6	2	3	"Tgfbr2"	"P37173"	7740	10510	200	5631	5626	801	14	6320	6320	6269	1007	16	2	0	0	1777838	-0.639	100000.000	100000.000	0.000	0.000	0.000	0.000	0.000	16.610	-689	-694	-689	-694	316	2384	100	335	"Y336"
0	0	0	6	3	3	"Tgfbr2"	"P37173"	8240	10520	200	5445	5577	885	15	6200	6200	6241	925	14	2	1	0	1762405	-0.718	100000.000	100000.000	0.000	0.000	0.000	0.000	0.000	16.610	-755	-623	-755	-623	316	2384	100	336	"Y336"
0	0	0	6	4	3	"Bid "	"P55957"	8740	10520	70	8700	8539	704	8	6044	6044	6120	517	8	96	93	0	273252	4.679	100000.000	100000.000	0.000	0.000	0.000	0.000	0.000	16.610	2656	2495	2656	2495	32	236	100	337	"T54"
0	0	0	6	5	3	"Bid "	"P55957"	9250	10540	80	8228	9106	6108	67	5939	5939	5978	441	7	84	82	0	473512	7.093	100000.000	100000.000	0.000	0.000	0.000	0.000	0.000	16.610	2289	3167	2289	3167	52	340	100	338	"T54"
0	0	0	6	6	3	"Bid "	"P55957"	9740	10530	80	8205	8014	990	12	5961	5961	6185	3098	50	13	0	0	416717	0.590	100000.000	100000.000	0.000	0.000	0.000	0.000	0.000	16.610	2244	2053	2244	2053	52	340	100	339	"T54"
0	0	0	6	7	3	"caveolin-1"	"Q03135"	10240	10530	200	5902	5970	692	11	6061	6061	6125	1525	24	2	0	0	1886506	-0.102	100000.000	100000.000	0.000	0.000	0.000	0.000	0.000	16.610	-159	-91	-159	-91	316	2384	100	340	"Y6"
0	0	0	6	8	3	"caveolin-1"	"Q03135"	10730	10540	200	6031	6078	1906	31	6039	6039	6059	1469	24	1	0	0	1920553	0.013	100000.000	100000.000	0.000	0.000	0.000	0.000	0.000	16.610	-8	39	-8	39	316	2384	100	341	"Y6"
0	0	0	6	9	3	"caveolin-1"	"Q03135"	11230	10540	200	5970	5985	524	8	6071	6071	6151	1384	22	1	0	0	1891212	-0.120	100000.000	100000.000	0.000	0.000	0.000	0.000	0.000	16.610	-101	-86	-101	-86	316	2384	100	342	"Y6"
0	0	0	6	1	4	"CDK2"	"P24941"	7250	11140	130	7841	7923	1223	15	6157	6157	6171	1649	26	50	4	0	950787	1.062	100000.000	100000.000	0.000	0.000	0.000	0.000	0.000	16.610	1684	1766	1684	1766	120	940	100	343	"Y14"
0	0	0	6	2	4	"CDK2"	"P24941"	7730	11140	120	8229	8178	905	11	6335	6335	6381	1997	31	45	0	0	981412	0.900	100000.000	100000.000	0.000	0.000	0.000	0.000	0.000	16.610	1894	1843	1894	1843	120	820	100	344	"Y14"
0	0	0	6	3	4	"CDK2"	"P24941"	8240	11150	130	7905	7903	747	9	6241	6241	6271	818	13	93	51	0	948375	1.995	100000.000	100000.000	0.000	0.000	0.000	0.000	0.000	16.610	1664	1662	1664	1662	120	940	100	345	"Y14"
0	0	0	6	4	4	"Fos "	"P01100"	8730	11150	200	5981	6043	601	9	6045	6045	6230	2064	33	0	0	0	1909680	-0.091	100000.000	100000.000	0.000	0.000	0.000	0.000	0.000	16.610	-64	-2	-64	-2	316	2384	100	346	"S362"
0	0	0	6	5	4	"Fos "	"P01100"	9230	11150	200	5947	6015	500	8	5995	5995	6111	1059	17	2	1	0	1900783	-0.091	100000.000	100000.000	0.000	0.000	0.000	0.000	0.000	16.610	-48	20	-48	20	316	2384	100	347	"S362"
0	0	0	6	6	4	"Fos "	"P01100"	9730	11160	200	5909	5972	776	12	5906	5906	5954	593	9	7	2	0	1887255	0.030	100000.000	100000.000	0.000	0.000	0.000	0.000	0.000	16.610	3	66	3	66	316	2384	100	348	"S362"
0	0	0	6	7	4	"Grb2"	"P62993"	10230	11160	90	10399	9846	1819	18	5927	5927	6018	1153	19	88	88	0	511991	3.320	100000.000	100000.000	0.000	0.000	0.000	0.000	0.000	16.610	4472	3919	4472	3919	52	420	100	349	"Y37"
0	0	0	6	8	4	"Grb2"	"P62993"	10730	11170	80	10585	10563	1251	11	6009	6009	6045	708	11	98	96	0	549279	6.381	100000.000	100000.000	0.000	0.000	0.000	0.000	0.000	16.610	4576	4554	4576	4554	52	340	100	350	"Y37"
0	0	0	6	9	4	"Grb2"	"P62993"	11220	11180	100	10298	9557	2066	21	5955	5955	5945	447	7	81	81	0	764587	8.081	100000.000	100000.000	0.000	0.000	0.000	0.000	0.000	16.610	4343	3602	4343	3602	80	560	100	351	"Y37"
0	0	0	6	1	5	"IL4R "	"P24394"	7220	11780	160	11003	10937	1808	16	6464	6464	6656	3128	46	84	4	0	2274894	1.369	100000.000	100000.000	0.000	0.000	0.000	0.000	0.000	16.610	4539	4473	4539	4473	208	1512	100	352	"Y713"
0	0	0	6	2	5	"IL4R "	"P24394"	7720	11780	160	10505	10385	1045	10	6407	6407	6430	1532	23	100	73	0	2160032	2.582	100000.000	100000.000	0.000	0.000	0.000	0.000	0.000	16.610	4098	3978	4098	3978	208	1512	100	353	"Y713"
0	0	0	6	3	5	"IL4R "	"P24394"	8220	11790	170	10100	10055	917	9	6182	6182	6245	800	12	99	98	0	2091381	4.763	100000.000	100000.000	0.000	0.000	0.000	0.000	0.000	16.610	3918	3873	3918	3873	208	1660	100	354	"Y713"
0	0	0	6	4	5	"IRAK4"	"P51617"	8730	11800	180	13081	13159	2554	19	5924	5924	6021	1061	17	97	97	0	3368815	6.728	100000.000	100000.000	0.000	0.000	0.000	0.000	0.000	16.610	7157	7235	7157	7235	256	1924	100	355	"T208"
0	0	0	6	5	5	"IRAK4"	"P51617"	9220	11810	180	12693	12648	1549	12	5900	5900	5968	908	15	98	97	0	3237969	7.357	100000.000	100000.000	0.000	0.000	0.000	0.000	0.000	16.610	6793	6748	6793	6748	256	1924	100	356	"T208"
0	0	0	6	6	5	"IRAK4"	"P51617"	9730	11810	190	12922	12644	2070	16	5803	5803	5914	1498	25	94	93	0	3236859	4.493	100000.000	100000.000	0.000	0.000	0.000	0.000	0.000	16.610	7119	6841	7119	6841	256	2088	100	357	"T208"
0	0	0	6	7	5	"LDLRAP1"	"Q5SW96"	10210	11810	200	5926	6041	724	11	5996	5996	6009	844	14	6	2	0	1909020	0.038	100000.000	100000.000	0.000	0.000	0.000	0.000	0.000	16.610	-70	45	-70	45	316	2384	100	358	"S186"
0	0	0	6	8	5	"LDLRAP1"	"Q5SW96"	10710	11810	200	5908	5936	563	9	5994	5994	5986	796	13	4	0	0	1875862	-0.063	100000.000	100000.000	0.000	0.000	0.000	0.000	0.000	16.610	-86	-58	-86	-58	316	2384	100	359	"S186"
0	0	0	6	9	5	"LDLRAP1"	"Q5SW96"	11210	11820	200	5903	5925	438	7	6003	6003	6034	962	15	1	0	0	1872263	-0.113	100000.000	100000.000	0.000	0.000	0.000	0.000	0.000	16.610	-100	-78	-100	-78	316	2384	100	360	"S186"
0	0	0	6	1	6	"MAPK14"	"Q16539"	7220	12430	130	7829	8183	2234	27	6632	6632	6917	3357	48	3	2	0	981964	0.377	100000.000	100000.000	0.000	0.000	0.000	0.000	0.000	16.610	1197	1551	1197	1551	120	940	100	361	"T179"
0	0	0	6	2	6	"MAPK14"	"Q16539"	7720	12430	200	6867	9369	9280	99	6488	6488	6811	3797	55	9	8	0	2960564	0.674	100000.000	100000.000	0.000	0.000	0.000	0.000	0.000	16.610	379	2881	379	2881	316	2384	100	362	"T179"
0	0	0	6	3	6	"MAPK14"	"Q16539"	8220	12440	200	6493	6824	1688	24	6122	6122	6512	3006	46	2	0	0	2156515	0.104	100000.000	100000.000	0.000	0.000	0.000	0.000	0.000	16.610	371	702	371	702	316	2384	100	363	"T179"
0	0	0	6	4	6	"Met "	"P08581"	8710	12450	80	7465	7621	1453	19	5941	5941	6014	640	10	82	57	0	396280	2.511	100000.000	100000.000	0.000	0.000	0.000	0.000	0.000	16.610	1524	1680	1524	1680	52	340	100	364	"Y1003"
0	0	0	6	5	6	"Met "	"P08581"	9210	12450	150	5882	6251	1081	17	5798	5798	5875	675	11	30	16	0	975168	0.557	100000.000	100000.000	0.000	0.000	0.000	0.000	0.000	16.610	84	453	84	453	156	1272	100	365	"Y1003"
0	0	0	6	6	6	"Met "	"P08581"	9710	12450	200	6091	6366	1370	21	5918	5918	6027	1088	18	17	3	0	2011807	0.312	100000.000	100000.000	0.000	0.000	0.000	0.000	0.000	16.610	173	448	173	448	316	2384	100	366	"Y1003"
0	0	0	6	7	6	"p53 "	"P04637"	10230	12460	90	7825	7891	1057	13	6143	6143	6248	1442	23	69	5	0	410337	1.139	100000.000	100000.000	0.000	0.000	0.000	0.000	0.000	16.610	1682	1748	1682	1748	52	420	100	367	"S15"
0	0	0	6	8	6	"p53 "	"P04637"	10720	12460	200	6396	6433	867	13	6104	6104	6112	716	11	27	10	0	2032768	0.448	100000.000	100000.000	0.000	0.000	0.000	0.000	0.000	16.610	292	329	292	329	316	2384	100	368	"S15"
0	0	0	6	9	6	"p53 "	"P04637"	11210	12470	100	7194	7299	1543	21	5963	5963	6005	573	9	75	56	0	583902	2.258	100000.000	100000.000	0.000	0.000	0.000	0.000	0.000	16.610	1231	1336	1231	1336	80	560	100	369	"S15"
-75	0	0	6	1	7	"empty"	"empty"	7200	13060	200	6577	6622	1578	23	6614	6614	6668	1771	26	3	2	0	2092505	-0.026	100000.000	100000.000	0.000	0.000	0.000	0.000	0.000	16.610	-37	8	-37	8	316	2384	100	370	"empty"
-75	0	0	6	2	7	"empty"	"empty"	7700	13060	200	6308	6269	768	12	6375	6375	6379	1031	16	3	1	0	1980896	-0.107	100000.000	100000.000	0.000	0.000	0.000	0.000	0.000	16.610	-67	-106	-67	-106	316	2384	100	371	"empty"
-75	0	0	6	3	7	"empty"	"empty"	8200	13070	200	5986	6004	499	8	6062	6062	6130	878	14	2	0	0	1897307	-0.144	100000.000	100000.000	0.000	0.000	0.000	0.000	0.000	16.610	-76	-58	-76	-58	316	2384	100	372	"empty"
-75	0	0	6	4	7	"empty"	"empty"	8700	13070	200	5753	6014	2223	36	5879	5879	6197	2139	34	2	0	0	1900322	-0.086	100000.000	100000.000	0.000	0.000	0.000	0.000	0.000	16.610	-126	135	-126	135	316	2384	100	373	"empty"
-75	0	0	6	5	7	"empty"	"empty"	9200	13080	200	5923	7583	6665	87	5890	5890	7133	5579	78	7	5	0	2396216	0.081	100000.000	100000.000	0.000	0.000	0.000	0.000	0.000	16.610	33	1693	33	1693	316	2384	100	374	"empty"
-75	0	0	6	6	7	"empty"	"empty"	9700	13080	200	6138	6848	3152	46	5965	5965	6601	3948	59	6	2	0	2163908	0.063	100000.000	100000.000	0.000	0.000	0.000	0.000	0.000	16.610	173	883	173	883	316	2384	100	375	"empty"
0	0	0	6	7	7	"GLQAWPGEAIPQFLG_100"	"GLQAWPGEAIPQFLG_100"	10190	13090	130	6708	7688	5766	75	6020	6020	6201	1802	29	18	3	0	922545	0.825	100000.000	100000.000	0.000	0.000	0.000	0.000	0.000	16.610	688	1668	688	1668	120	940	100	376	"GLQAWPGEAIPQFLG_100"
0	0	0	6	8	7	"GLQAWPGEAIPQFLG_100"	"GLQAWPGEAIPQFLG_100"	10680	13100	70	6944	6966	903	12	5730	5730	5745	536	9	78	53	0	222900	2.278	100000.000	100000.000	0.000	0.000	0.000	0.000	0.000	16.610	1214	1236	1214	1236	32	236	100	377	"GLQAWPGEAIPQFLG_100"
0	0	0	6	9	7	"GLQAWPGEAIPQFLG_100"	"GLQAWPGEAIPQFLG_100"	11210	13110	90	7627	7610	482	6	5965	5965	6003	576	9	98	86	0	395717	2.790	100000.000	100000.000	0.000	0.000	0.000	0.000	0.000	16.610	1662	1645	1662	1645	52	420	100	378	"GLQAWPGEAIPQFLG_100"
0	0	0	7	1	1	"JAK2"	"O60674"	11790	9250	80	10313	9631	1716	17	6152	6152	6130	367	5	88	86	0	500786	9.540	100000.000	100000.000	0.000	0.000	0.000	0.000	0.000	16.610	4161	3479	4161	3479	52	340	100	379	"Y813"
0	0	0	7	2	1	"JAK2"	"O60674"	12290	9260	80	10531	9505	2634	27	6106	6106	6133	435	7	78	75	0	494264	7.752	100000.000	100000.000	0.000	0.000	0.000	0.000	0.000	16.610	4425	3399	4425	3399	52	340	100	380	"Y813"
0	0	0	7	3	1	"JAK2"	"O60674"	12800	9270	70	10834	10562	1160	10	6208	6208	6208	334	5	96	96	0	337970	13.036	100000.000	100000.000	0.000	0.000	0.000	0.000	0.000	16.610	4626	4354	4626	4354	32	236	100	381	"Y813"
0	0	0	7	4	1	"Jun "	"P05412"	13280	9260	200	5742	5805	648	11	6139	6139	6224	1396	22	0	0	0	1834433	-0.300	100000.000	100000.000	0.000	0.000	0.000	0.000	0.000	16.610	-397	-334	-397	-334	316	2384	100	382	"S73"
0	0	0	7	5	1	"Jun "	"P05412"	13780	9260	200	5826	5885	535	9	6068	6068	6132	1090	17	1	0	0	1859647	-0.227	100000.000	100000.000	0.000	0.000	0.000	0.000	0.000	16.610	-242	-183	-242	-183	316	2384	100	383	"S73"
0	0	0	7	6	1	"Jun "	"P05412"	14290	9260	140	6558	6601	429	6	6009	6009	6081	1102	18	10	0	0	1029718	0.472	100000.000	100000.000	0.000	0.000	0.000	0.000	0.000	16.610	549	592	549	592	156	1140	100	384	"S73"
0	0	0	7	7	1	"Kit "	"P10721"	14810	9280	110	10993	10684	1675	15	5759	5759	5836	1078	18	92	90	0	854737	4.497	100000.000	100000.000	0.000	0.000	0.000	0.000	0.000	16.610	5234	4925	5234	4925	80	656	100	385	"Y936"
0	0	0	7	8	1	"Kit "	"P10721"	15290	9290	110	10146	9949	1789	17	5552	5552	5675	1701	29	91	81	0	795906	2.513	100000.000	100000.000	0.000	0.000	0.000	0.000	0.000	16.610	4594	4397	4594	4397	80	656	100	386	"Y936"
0	0	0	7	9	1	"Kit "	"P10721"	15810	9300	90	11325	11235	786	6	5467	5467	5547	872	15	100	100	0	584213	6.523	100000.000	100000.000	0.000	0.000	0.000	0.000	0.000	16.610	5858	5768	5858	5768	52	420	100	387	"Y936"
0	0	0	7	1	2	"Mnk1"	"Q9BUB5"	11780	9890	80	8068	7944	666	8	6220	6220	6353	1497	23	73	0	0	413093	1.063	100000.000	100000.000	0.000	0.000	0.000	0.000	0.000	16.610	1848	1724	1848	1724	52	340	100	388	"T250"
0	0	0	7	2	2	"Mnk1"	"Q9BUB5"	12290	9890	80	7966	8085	1098	13	6353	6353	6681	3005	44	1	1	0	420415	0.467	100000.000	100000.000	0.000	0.000	0.000	0.000	0.000	16.610	1613	1732	1613	1732	52	340	100	389	"T250"
0	0	0	7	3	2	"Mnk1"	"Q9BUB5"	12800	9900	80	7803	7636	896	11	6297	6297	6351	1188	18	63	5	0	397096	1.082	100000.000	100000.000	0.000	0.000	0.000	0.000	0.000	16.610	1506	1339	1506	1339	52	340	100	390	"T250"
0	0	0	7	4	2	"NFAT3"	"Q14934"	13280	9890	90	15138	13392	4572	34	6130	6130	6162	577	9	80	76	0	696399	12.530	100000.000	100000.000	0.000	0.000	0.000	0.000	0.000	16.610	9008	7262	9008	7262	52	420	100	391	"S676"
0	0	0	7	5	2	"NFAT3"	"Q14934"	13810	9920	130	6602	9344	4196	44	6011	6011	6075	1065	17	42	40	0	1121280	3.069	100000.000	100000.000	0.000	0.000	0.000	0.000	0.000	16.610	591	3333	591	3333	120	940	100	392	"S676"
0	0	0	7	6	2	"NFAT3"	"Q14934"	14310	9900	80	15302	14896	2646	17	5937	5937	6008	629	10	98	98	0	774600	14.130	100000.000	100000.000	0.000	0.000	0.000	0.000	0.000	16.610	9365	8959	9365	8959	52	340	100	393	"S676"
0	0	0	7	7	2	"PIK3R1 "	"P27986"	14800	9920	140	7592	7497	597	7	5721	5721	5791	893	15	90	57	0	1169470	1.910	100000.000	100000.000	0.000	0.000	0.000	0.000	0.000	16.610	1871	1776	1871	1776	156	1140	100	394	"Y528"
0	0	0	7	8	2	"PIK3R1 "	"P27986"	15300	9930	140	7266	7224	660	9	5565	5565	5610	618	11	92	81	0	1126902	2.612	100000.000	100000.000	0.000	0.000	0.000	0.000	0.000	16.610	1701	1659	1701	1659	156	1140	100	395	"Y528"
0	0	0	7	9	2	"PIK3R1 "	"P27986"	15800	9940	140	7650	7581	602	7	5556	5556	5700	1720	30	71	1	0	1182661	1.094	100000.000	100000.000	0.000	0.000	0.000	0.000	0.000	16.610	2094	2025	2094	2025	156	1140	100	396	"Y528"
0	0	0	7	1	3	"p67phox"	"P19878"	11760	10540	200	6226	6252	461	7	6063	6063	6086	414	6	26	6	0	1975768	0.401	100000.000	100000.000	0.000	0.000	0.000	0.000	0.000	16.610	163	189	163	189	316	2384	100	397	"S208"
0	0	0	7	2	3	"p67phox"	"P19878"	12270	10550	100	6663	7285	4401	60	6170	6170	6208	540	8	42	10	0	582812	1.994	100000.000	100000.000	0.000	0.000	0.000	0.000	0.000	16.610	493	1115	493	1115	80	560	100	398	"S208"
0	0	0	7	3	3	"p67phox"	"P19878"	12770	10550	200	6284	6264	543	8	6031	6031	6080	1068	17	4	0	0	1979407	0.172	100000.000	100000.000	0.000	0.000	0.000	0.000	0.000	16.610	253	233	253	233	316	2384	100	399	"S208"
0	0	0	7	4	3	"PDK1"	"O15530"	13280	10550	100	7103	7035	523	7	6011	6011	6022	824	13	68	8	0	562760	1.229	100000.000	100000.000	0.000	0.000	0.000	0.000	0.000	16.610	1092	1024	1092	1024	80	560	100	400	"S241"
0	0	0	7	5	3	"PDK1"	"O15530"	13790	10560	100	7106	7102	810	11	6037	6037	6088	666	10	75	36	0	568172	1.523	100000.000	100000.000	0.000	0.000	0.000	0.000	0.000	16.610	1069	1065	1069	1065	80	560	100	401	"S241"
0	0	0	7	6	3	"PDK1"	"O15530"	14290	10560	100	7042	7086	891	12	5973	5973	6046	770	12	76	28	0	566854	1.351	100000.000	100000.000	0.000	0.000	0.000	0.000	0.000	16.610	1069	1113	1069	1113	80	560	100	402	"S241"
0	0	0	7	7	3	"Ripk1"	"Q13546"	14790	10570	110	7416	7271	667	9	5696	5696	5761	641	11	90	78	0	581685	2.356	100000.000	100000.000	0.000	0.000	0.000	0.000	0.000	16.610	1720	1575	1720	1575	80	656	100	403	"Y384"
0	0	0	7	8	3	"Ripk1"	"Q13546"	15290	10590	90	7482	7490	657	8	5621	5621	5628	534	9	100	90	0	389496	3.487	100000.000	100000.000	0.000	0.000	0.000	0.000	0.000	16.610	1861	1869	1861	1869	52	420	100	404	"Y384"
0	0	0	7	9	3	"Ripk1"	"Q13546"	15790	10590	100	7229	7314	1662	22	5675	5675	5715	534	9	88	83	0	585109	2.994	100000.000	100000.000	0.000	0.000	0.000	0.000	0.000	16.610	1554	1639	1554	1639	80	560	100	405	"Y384"
0	0	0	7	1	4	"Shc1"	"P29353"	11750	11180	110	6847	6986	1087	15	6126	6126	6181	768	12	45	17	0	558916	1.048	100000.000	100000.000	0.000	0.000	0.000	0.000	0.000	16.610	721	860	721	860	80	656	100	406	"S36"
0	0	0	7	2	4	"Shc1"	"P29353"	12270	11180	120	6733	6862	641	9	6140	6140	6205	752	12	39	15	0	823428	0.874	100000.000	100000.000	0.000	0.000	0.000	0.000	0.000	16.610	593	722	593	722	120	820	100	407	"S36"
0	0	0	7	3	4	"Shc1"	"P29353"	12780	11180	90	7110	6978	469	6	6107	6107	6084	368	6	84	59	0	362840	2.429	100000.000	100000.000	0.000	0.000	0.000	0.000	0.000	16.610	1003	871	1003	871	52	420	100	408	"S36"
0	0	0	7	4	4	"SMAD3"	"Q15796"	13270	11190	200	6209	6218	438	7	6121	6121	6179	1242	20	1	0	0	1964934	0.031	100000.000	100000.000	0.000	0.000	0.000	0.000	0.000	16.610	88	97	88	97	316	2384	100	409	"S204"
0	0	0	7	5	4	"SMAD3"	"Q15796"	13770	11200	200	6072	6148	522	8	6001	6001	6081	1138	18	1	0	0	1942800	0.059	100000.000	100000.000	0.000	0.000	0.000	0.000	0.000	16.610	71	147	71	147	316	2384	100	410	"S204"
0	0	0	7	6	4	"SMAD3"	"Q15796"	14270	11200	200	5991	6122	1011	16	5944	5944	6046	1383	22	2	0	0	1934521	0.055	100000.000	100000.000	0.000	0.000	0.000	0.000	0.000	16.610	47	178	47	178	316	2384	100	411	"S204"
0	0	0	7	7	4	"TAK1 "	"O43318"	14770	11210	200	5846	5904	456	7	5762	5762	5926	1761	29	0	0	0	1865728	-0.012	100000.000	100000.000	0.000	0.000	0.000	0.000	0.000	16.610	84	142	84	142	316	2384	100	412	"S192"
0	0	0	7	8	4	"TAK1 "	"O43318"	15280	11220	200	5689	5713	588	10	5656	5656	5812	1715	29	0	0	0	1805368	-0.058	100000.000	100000.000	0.000	0.000	0.000	0.000	0.000	16.610	33	57	33	57	316	2384	100	413	"S192"
0	0	0	7	9	4	"TAK1 "	"O43318"	15780	11220	200	5730	5991	2040	34	5756	5756	5836	968	16	4	1	0	1893172	0.160	100000.000	100000.000	0.000	0.000	0.000	0.000	0.000	16.610	-26	235	-26	235	316	2384	100	414	"S192"
0	0	0	7	1	5	"ACC1"	"Q13085 "	11780	11820	90	7479	7708	3774	48	6288	6288	6399	1574	24	23	1	0	400818	0.832	100000.000	100000.000	0.000	0.000	0.000	0.000	0.000	16.610	1191	1420	1191	1420	52	420	100	415	"S29"
0	0	0	7	2	5	"ACC1"	"Q13085 "	12270	11820	70	7606	7664	517	6	6172	6172	6237	483	7	100	84	0	245243	2.954	100000.000	100000.000	0.000	0.000	0.000	0.000	0.000	16.610	1434	1492	1434	1492	32	236	100	416	"S29"
0	0	0	7	3	5	"ACC1"	"Q13085 "	12780	11830	90	7421	7191	717	9	6184	6184	6218	537	8	69	51	0	373920	1.812	100000.000	100000.000	0.000	0.000	0.000	0.000	0.000	16.610	1237	1007	1237	1007	52	420	100	417	"S29"
0	0	0	7	4	5	"AR"	"P10275"	13290	11830	100	9966	9301	2152	23	6033	6033	6115	1130	18	76	73	0	744065	2.819	100000.000	100000.000	0.000	0.000	0.000	0.000	0.000	16.610	3933	3268	3933	3268	80	560	100	418	"Y363"
0	0	0	7	5	5	"AR"	"P10275"	13790	11850	100	9952	9415	1776	18	6017	6017	6082	1453	23	83	77	0	753171	2.294	100000.000	100000.000	0.000	0.000	0.000	0.000	0.000	16.610	3935	3398	3935	3398	80	560	100	419	"Y363"
0	0	0	7	6	5	"AR"	"P10275"	14280	11850	110	9928	9719	1496	15	6011	6011	6073	885	14	91	87	0	777551	4.120	100000.000	100000.000	0.000	0.000	0.000	0.000	0.000	16.610	3917	3708	3917	3708	80	656	100	420	"Y363"
0	0	0	7	7	5	"process-control__"	"GGSGGSGDYKDDDDK"	14780	11870	90	6730	6707	511	7	6011	6011	6159	1127	18	21	0	0	348747	0.486	100000.000	100000.000	0.000	0.000	0.000	0.000	0.000	16.610	719	696	719	696	52	420	100	421	"process-control__"
0	0	0	7	8	5	"process-control__"	"GGSGGSGDYKDDDDK"	15270	11860	110	6267	6457	806	12	5970	5970	6077	904	14	23	3	0	516568	0.420	100000.000	100000.000	0.000	0.000	0.000	0.000	0.000	16.610	297	487	297	487	80	656	100	422	"process-control__"
0	0	0	7	9	5	"process-control__"	"GGSGGSGDYKDDDDK"	15790	11880	110	6555	6589	678	10	6031	6031	6132	752	12	38	7	0	527144	0.608	100000.000	100000.000	0.000	0.000	0.000	0.000	0.000	16.610	524	558	524	558	80	656	100	423	"process-control__"
0	0	0	7	1	6	"Ck2-B"	"Q5SRQ6"	11770	12450	200	6208	6225	582	9	6137	6137	6250	1501	24	0	0	0	1967146	-0.017	100000.000	100000.000	0.000	0.000	0.000	0.000	0.000	16.610	71	88	71	88	316	2384	100	424	"S228"
0	0	0	7	2	6	"Ck2-B"	"Q5SRQ6"	12270	12450	200	6218	6233	397	6	6132	6132	6213	1213	19	1	0	0	1969776	0.016	100000.000	100000.000	0.000	0.000	0.000	0.000	0.000	16.610	86	101	86	101	316	2384	100	425	"S228"
0	0	0	7	3	6	"Ck2-B"	"Q5SRQ6"	12780	12450	80	6235	6551	1872	28	6188	6188	6171	617	9	15	3	0	340662	0.616	100000.000	100000.000	0.000	0.000	0.000	0.000	0.000	16.610	47	363	47	363	52	340	100	426	"S228"
0	0	0	7	4	6	"CTNNB1"	"P35222"	13260	12490	130	6748	6708	547	8	6051	6051	6072	582	9	53	17	0	804994	1.093	100000.000	100000.000	0.000	0.000	0.000	0.000	0.000	16.610	697	657	697	657	120	940	100	427	"S33"
0	0	0	7	5	6	"CTNNB1"	"P35222"	13770	12490	120	6572	6672	474	7	6008	6008	6080	585	9	49	15	0	800602	1.012	100000.000	100000.000	0.000	0.000	0.000	0.000	0.000	16.610	564	664	564	664	120	820	100	428	"S33"
0	0	0	7	6	6	"CTNNB1"	"P35222"	14280	12470	140	6636	6691	633	9	6209	6209	6425	2493	38	0	0	0	1043849	0.107	100000.000	100000.000	0.000	0.000	0.000	0.000	0.000	16.610	427	482	427	482	156	1140	100	429	"S33"
0	0	0	7	7	6	"EGFR"	"P00533"	14780	12510	120	6249	6400	917	14	6183	6183	6239	989	15	4	1	0	767969	0.163	100000.000	100000.000	0.000	0.000	0.000	0.000	0.000	16.610	66	217	66	217	120	820	100	430	"Y869"
0	0	0	7	8	6	"EGFR"	"P00533"	15270	12500	200	6026	6038	434	7	6025	6025	6134	1078	17	2	0	0	1907952	-0.089	100000.000	100000.000	0.000	0.000	0.000	0.000	0.000	16.610	1	13	1	13	316	2384	100	431	"Y869"
0	0	0	7	9	6	"EGFR"	"P00533"	15770	12510	200	6099	6256	959	15	6045	6045	6229	1431	22	4	1	0	1977038	0.019	100000.000	100000.000	0.000	0.000	0.000	0.000	0.000	16.610	54	211	54	211	316	2384	100	432	"Y869"
-75	0	0	7	1	7	"empty"	"empty"	11760	13130	200	6315	6363	504	7	6234	6234	6299	664	10	8	2	0	2010754	0.096	100000.000	100000.000	0.000	0.000	0.000	0.000	0.000	16.610	81	129	81	129	316	2384	100	433	"empty"
-75	0	0	7	2	7	"empty"	"empty"	12260	13130	200	6336	6490	1202	18	6287	6287	6390	1404	21	1	0	0	2050863	0.071	100000.000	100000.000	0.000	0.000	0.000	0.000	0.000	16.610	49	203	49	203	316	2384	100	434	"empty"
-75	0	0	7	3	7	"empty"	"empty"	12760	13130	200	6354	6394	676	10	6346	6346	6397	868	13	1	1	0	2020457	-0.003	100000.000	100000.000	0.000	0.000	0.000	0.000	0.000	16.610	8	48	8	48	316	2384	100	435	"empty"
-75	0	0	7	4	7	"empty"	"empty"	13260	13130	200	6337	6421	1013	15	6268	6268	6374	1631	25	1	0	0	2029111	0.029	100000.000	100000.000	0.000	0.000	0.000	0.000	0.000	16.610	69	153	69	153	316	2384	100	436	"empty"
-75	0	0	7	5	7	"empty"	"empty"	13760	13130	200	6353	6777	3214	47	6293	6293	6388	1274	19	6	3	0	2141392	0.305	100000.000	100000.000	0.000	0.000	0.000	0.000	0.000	16.610	60	484	60	484	316	2384	100	437	"empty"
-75	0	0	7	6	7	"empty"	"empty"	14260	13130	200	6196	6357	1203	18	6195	6195	6377	1583	24	3	2	0	2008912	-0.013	100000.000	100000.000	0.000	0.000	0.000	0.000	0.000	16.610	1	162	1	162	316	2384	100	438	"empty"
0	0	0	7	7	7	"GLQAWPG-pS-AIPQFLG_GLQAWPGEAIPQFLG_80vs20"	"GLQAWPG-pS-AIPQFLG_GLQAWPGEAIPQFLG_80vs20"	14770	13130	80	19810	16926	5790	34	6129	6129	6244	878	14	84	82	0	880161	12.166	100000.000	100000.000	0.000	0.000	0.000	0.000	0.000	16.610	13681	10797	13681	10797	52	340	100	439	"GLQAWPG-pS-AIPQFLG_GLQAWPGEAIPQFLG_80vs20"
0	0	0	7	8	7	"GLQAWPG-pS-AIPQFLG_GLQAWPGEAIPQFLG_80vs20"	"GLQAWPG-pS-AIPQFLG_GLQAWPGEAIPQFLG_80vs20"	15210	13160	120	7690	12751	7540	59	6076	6076	6678	3163	47	46	43	0	1530116	1.920	100000.000	100000.000	0.000	0.000	0.000	0.000	0.000	16.610	1614	6675	1614	6675	120	820	100	440	"GLQAWPG-pS-AIPQFLG_GLQAWPGEAIPQFLG_80vs20"
0	0	0	7	9	7	"GLQAWPG-pS-AIPQFLG_GLQAWPGEAIPQFLG_80vs20"	"GLQAWPG-pS-AIPQFLG_GLQAWPGEAIPQFLG_80vs20"	15760	13160	130	6739	10181	5870	57	6115	6115	6917	2602	37	34	28	0	1221735	1.254	100000.000	100000.000	0.000	0.000	0.000	0.000	0.000	16.610	624	4066	624	4066	120	940	100	441	"GLQAWPG-pS-AIPQFLG_GLQAWPGEAIPQFLG_80vs20"
0	0	0	8	1	1	"Bim"	"O43521"	16220	9260	100	5822	5919	544	9	5517	5517	5552	422	7	38	23	0	473552	0.870	100000.000	100000.000	0.000	0.000	0.000	0.000	0.000	16.610	305	402	305	402	80	560	100	442	"S69"
0	0	0	8	2	1	"Bim"	"O43521"	16740	9270	120	5890	6109	734	12	5495	5495	5624	1387	24	18	0	0	733106	0.350	100000.000	100000.000	0.000	0.000	0.000	0.000	0.000	16.610	395	614	395	614	120	820	100	443	"S69"
0	0	0	8	3	1	"Bim"	"O43521"	17220	9270	200	5638	5993	2526	42	5562	5562	5660	1118	19	12	2	0	1893887	0.298	100000.000	100000.000	0.000	0.000	0.000	0.000	0.000	16.610	76	431	76	431	316	2384	100	444	"S69"
0	0	0	8	4	1	"caspase-8"	"Q14790 "	17720	9270	200	5609	5670	473	8	5657	5657	5774	1128	19	2	0	0	1791804	-0.092	100000.000	100000.000	0.000	0.000	0.000	0.000	0.000	16.610	-48	13	-48	13	316	2384	100	445	"Y448"
0	0	0	8	5	1	"caspase-8"	"Q14790 "	18220	9270	200	5952	6074	915	15	5865	5865	6000	1333	22	3	1	0	1919290	0.056	100000.000	100000.000	0.000	0.000	0.000	0.000	0.000	16.610	87	209	87	209	316	2384	100	446	"Y448"
0	0	0	8	6	1	"caspase-8"	"Q14790 "	18720	9270	120	6307	6575	1309	19	6199	6199	6332	1087	17	6	4	0	788998	0.224	100000.000	100000.000	0.000	0.000	0.000	0.000	0.000	16.610	108	376	108	376	120	820	100	447	"Y448"
0	0	0	8	7	1	"Cdc2"	"P06493"	19220	9290	160	7299	7337	877	11	6497	6497	6686	1616	24	9	1	0	1526017	0.403	100000.000	100000.000	0.000	0.000	0.000	0.000	0.000	16.610	802	840	802	840	208	1512	100	448	"T161"
0	0	0	8	8	1	"Cdc2"	"P06493"	19710	9280	200	7064	7362	1288	17	6589	6589	6803	1284	18	18	5	0	2326387	0.435	100000.000	100000.000	0.000	0.000	0.000	0.000	0.000	16.610	475	773	475	773	316	2384	100	449	"T161"
0	0	0	8	9	1	"Cdc2"	"P06493"	20210	9280	200	7059	7653	2446	31	6604	6604	7123	2253	31	11	5	0	2418398	0.235	100000.000	100000.000	0.000	0.000	0.000	0.000	0.000	16.610	455	1049	455	1049	316	2384	100	450	"T161"
0	0	0	8	1	2	"FGFR1 "	"P11362"	16230	9880	200	5534	5572	385	6	5532	5532	5749	2152	37	0	0	0	1760732	-0.082	100000.000	100000.000	0.000	0.000	0.000	0.000	0.000	16.610	2	40	2	40	316	2384	100	451	"Y653"
0	0	0	8	2	2	"FGFR1 "	"P11362"	16730	9890	80	5941	6817	5267	77	5629	5629	5786	1362	23	5	3	0	354479	0.757	100000.000	100000.000	0.000	0.000	0.000	0.000	0.000	16.610	312	1188	312	1188	52	340	100	452	"Y653"
0	0	0	8	3	2	"FGFR1 "	"P11362"	17230	9930	70	6026	6101	375	6	5674	5674	5970	2259	37	0	0	0	195227	0.058	100000.000	100000.000	0.000	0.000	0.000	0.000	0.000	16.610	352	427	352	427	32	236	100	453	"Y653"
0	0	0	8	4	2	"GIT2"	"Q14161"	17730	9930	90	6331	6580	2069	31	6015	6015	6258	1911	30	3	1	0	342141	0.168	100000.000	100000.000	0.000	0.000	0.000	0.000	0.000	16.610	316	565	316	565	52	420	100	454	"Y492"
0	0	0	8	5	2	"GIT2"	"Q14161"	18230	9920	200	6368	6603	1482	22	6327	6327	6496	1336	20	4	2	0	2086550	0.080	100000.000	100000.000	0.000	0.000	0.000	0.000	0.000	16.610	41	276	41	276	316	2384	100	455	"Y492"
0	0	0	8	6	2	"GIT2"	"Q14161"	18740	9910	160	6792	6909	515	7	6640	6640	6822	1647	24	0	0	0	1437053	0.053	100000.000	100000.000	0.000	0.000	0.000	0.000	0.000	16.610	152	269	152	269	208	1512	100	456	"Y492"
0	0	0	8	7	2	"Grb2"	"P62993"	19200	9890	110	6739	7486	4106	54	6601	6601	6701	775	11	12	5	0	598877	1.013	100000.000	100000.000	0.000	0.000	0.000	0.000	0.000	16.610	138	885	138	885	80	656	100	457	"Y7"
0	0	0	8	8	2	"Grb2"	"P62993"	19710	9910	200	6360	6433	799	12	6377	6377	6577	1263	19	4	1	0	2032881	-0.114	100000.000	100000.000	0.000	0.000	0.000	0.000	0.000	16.610	-17	56	-17	56	316	2384	100	458	"Y7"
0	0	0	8	9	2	"Grb2"	"P62993"	20210	9910	200	6268	6655	1766	26	6319	6319	6880	2646	38	4	1	0	2103080	-0.085	100000.000	100000.000	0.000	0.000	0.000	0.000	0.000	16.610	-51	336	-51	336	316	2384	100	459	"Y7"
0	0	0	8	1	3	"IKK-gamma "	"Q9Y6K9"	16240	10550	90	4870	4945	417	8	5662	5662	5809	1386	23	0	0	0	257121	-0.623	100000.000	100000.000	0.000	0.000	0.000	0.000	0.000	16.610	-792	-717	-792	-717	52	420	100	460	"S43"
0	0	0	8	2	3	"IKK-gamma "	"Q9Y6K9"	16730	10550	200	5791	5804	1167	20	5837	5837	6000	1500	25	2	1	0	1833912	-0.131	100000.000	100000.000	0.000	0.000	0.000	0.000	0.000	16.610	-46	-33	-46	-33	316	2384	100	461	"S43"
0	0	0	8	3	3	"IKK-gamma "	"Q9Y6K9"	17230	10550	200	6010	6039	1886	31	6107	6107	6260	1403	22	2	1	0	1908318	-0.158	100000.000	100000.000	0.000	0.000	0.000	0.000	0.000	16.610	-97	-68	-97	-68	316	2384	100	462	"S43"
0	0	0	8	4	3	"IRAK1"	"P51617"	17730	10570	110	7129	7199	828	11	6276	6276	6423	1454	22	13	5	0	575892	0.534	100000.000	100000.000	0.000	0.000	0.000	0.000	0.000	16.610	853	923	853	923	80	656	100	463	"T387"
0	0	0	8	5	3	"IRAK1"	"P51617"	18240	10550	180	6643	7282	3741	51	6354	6354	6526	1467	22	7	2	0	1864146	0.515	100000.000	100000.000	0.000	0.000	0.000	0.000	0.000	16.610	289	928	289	928	256	1924	100	464	"T387"
0	0	0	8	6	3	"IRAK1"	"P51617"	18720	10570	150	6761	6912	1236	17	6232	6232	6396	1216	19	20	3	0	1078263	0.424	100000.000	100000.000	0.000	0.000	0.000	0.000	0.000	16.610	529	680	529	680	156	1272	100	465	"T387"
0	0	0	8	7	3	"Lck"	"P06239"	19220	10560	200	6162	6374	1561	24	6173	6173	6389	1487	23	3	0	0	2014112	-0.010	100000.000	100000.000	0.000	0.000	0.000	0.000	0.000	16.610	-11	201	-11	201	316	2384	100	466	"Y394"
0	0	0	8	8	3	"Lck"	"P06239"	19720	10560	200	6241	6583	1639	24	6143	6143	6479	1993	30	4	2	0	2080280	0.052	100000.000	100000.000	0.000	0.000	0.000	0.000	0.000	16.610	98	440	98	440	316	2384	100	467	"Y394"
0	0	0	8	9	3	"Lck"	"P06239"	20220	10560	200	6180	6749	2096	31	6176	6176	6819	3056	44	5	2	0	2132676	-0.023	100000.000	100000.000	0.000	0.000	0.000	0.000	0.000	16.610	4	573	4	573	316	2384	100	468	"Y394"
0	0	0	8	1	4	"CDK2"	"P24941"	16220	11200	100	8433	8454	620	7	5919	5919	6042	1450	23	97	26	0	676349	1.663	100000.000	100000.000	0.000	0.000	0.000	0.000	0.000	16.610	2514	2535	2514	2535	80	560	100	469	"T160"
0	0	0	8	2	4	"CDK2"	"P24941"	16740	11210	130	8592	8277	1191	14	6156	6156	6418	2170	33	60	1	0	993259	0.857	100000.000	100000.000	0.000	0.000	0.000	0.000	0.000	16.610	2436	2121	2436	2121	120	940	100	470	"T160"
0	0	0	8	3	4	"CDK2"	"P24941"	17230	11210	120	8614	8472	1100	12	6252	6252	6377	1412	22	80	30	0	1016599	1.484	100000.000	100000.000	0.000	0.000	0.000	0.000	0.000	16.610	2362	2220	2362	2220	120	820	100	471	"T160"
0	0	0	8	4	4	"MDM2"	"Q00987"	17720	11210	200	6258	6391	621	9	6244	6244	6458	1883	29	2	0	0	2019414	-0.036	100000.000	100000.000	0.000	0.000	0.000	0.000	0.000	16.610	14	147	14	147	316	2384	100	472	"S186/8"
0	0	0	8	5	4	"MDM2"	"Q00987"	18220	11210	200	6332	6626	2482	37	6285	6285	6462	1289	19	6	1	0	2093940	0.127	100000.000	100000.000	0.000	0.000	0.000	0.000	0.000	16.610	47	341	47	341	316	2384	100	473	"S186/8"
0	0	0	8	6	4	"MDM2"	"Q00987"	18730	11210	160	6459	6748	1196	17	6266	6266	6475	1635	25	8	4	0	1403684	0.167	100000.000	100000.000	0.000	0.000	0.000	0.000	0.000	16.610	193	482	193	482	208	1512	100	474	"S186/8"
0	0	0	8	7	4	"NFkB-p65 "	"Q04206"	19220	11220	120	12088	12216	2370	19	6175	6175	6511	2068	31	94	91	0	1465868	2.759	100000.000	100000.000	0.000	0.000	0.000	0.000	0.000	16.610	5913	6041	5913	6041	120	820	100	475	"S536"
0	0	0	8	8	4	"NFkB-p65 "	"Q04206"	19720	11220	150	11522	10321	3472	33	6160	6160	6881	2044	29	62	55	0	1610129	1.683	100000.000	100000.000	0.000	0.000	0.000	0.000	0.000	16.610	5362	4161	5362	4161	156	1272	100	476	"S536"
0	0	0	8	9	4	"NFkB-p65 "	"Q04206"	20220	11220	120	12371	12669	4224	33	6022	6022	6532	1809	27	86	83	0	1520222	3.392	100000.000	100000.000	0.000	0.000	0.000	0.000	0.000	16.610	6349	6647	6349	6647	120	820	100	477	"S536"
0	0	0	8	1	5	"PLCG2"	"P16885"	16240	11830	110	8474	8397	1235	14	6108	6108	6180	706	11	85	78	0	671744	3.140	100000.000	100000.000	0.000	0.000	0.000	0.000	0.000	16.610	2366	2289	2366	2289	80	656	100	478	"Y759"
0	0	0	8	2	5	"PLCG2"	"P16885"	16720	11850	110	8494	8373	1238	14	6045	6045	6250	1845	29	76	6	0	669849	1.151	100000.000	100000.000	0.000	0.000	0.000	0.000	0.000	16.610	2449	2328	2449	2328	80	656	100	479	"Y759"
0	0	0	8	3	5	"PLCG2"	"P16885"	17220	11850	110	8165	8169	916	11	5995	5995	6138	938	15	93	71	0	653544	2.165	100000.000	100000.000	0.000	0.000	0.000	0.000	0.000	16.610	2170	2174	2170	2174	80	656	100	480	"Y759"
0	0	0	8	4	5	"pyk2"	"Q14289"	17720	11850	200	6007	6338	2517	39	5979	5979	6186	1570	25	4	1	0	2002918	0.097	100000.000	100000.000	0.000	0.000	0.000	0.000	0.000	16.610	28	359	28	359	316	2384	100	481	"S213"
0	0	0	8	5	5	"pyk2"	"Q14289"	18230	11850	140	6462	6990	1786	25	6101	6101	6465	1811	28	13	4	0	1090482	0.290	100000.000	100000.000	0.000	0.000	0.000	0.000	0.000	16.610	361	889	361	889	156	1140	100	482	"S213"
0	0	0	8	6	5	"pyk2"	"Q14289"	18720	11850	200	6212	6930	2481	35	6079	6079	6637	2611	39	10	7	0	2189822	0.112	100000.000	100000.000	0.000	0.000	0.000	0.000	0.000	16.610	133	851	133	851	316	2384	100	483	"S213"
0	0	0	8	7	5	"SOC3"	"O14543"	19220	11850	90	6162	6551	1159	17	5984	5984	6269	1776	28	13	3	0	340658	0.159	100000.000	100000.000	0.000	0.000	0.000	0.000	0.000	16.610	178	567	178	567	52	420	100	484	"Y221"
0	0	0	8	8	5	"SOC3"	"O14543"	19720	11860	230	6013	6625	2006	30	5925	5925	6467	2361	36	9	4	0	2596984	0.067	100000.000	100000.000	0.000	0.000	0.000	0.000	0.000	16.610	88	700	88	700	392	3108	100	485	"Y221"
0	0	0	8	9	5	"SOC3"	"O14543"	20210	11850	200	6074	7185	3593	50	5980	5980	6646	2579	38	13	6	0	2270308	0.209	100000.000	100000.000	0.000	0.000	0.000	0.000	0.000	16.610	94	1205	94	1205	316	2384	100	486	"Y221"
0	0	0	8	1	6	"STAT4"	"Q14765"	16210	12470	130	6590	6740	815	12	5999	5999	6078	762	12	40	8	0	808759	0.869	100000.000	100000.000	0.000	0.000	0.000	0.000	0.000	16.610	591	741	591	741	120	940	100	487	"Y693"
0	0	0	8	2	6	"STAT4"	"Q14765"	16700	12500	170	6262	6543	1823	27	5955	5955	6138	1588	25	6	1	0	1360974	0.255	100000.000	100000.000	0.000	0.000	0.000	0.000	0.000	16.610	307	588	307	588	208	1660	100	488	"Y693"
0	0	0	8	3	6	"STAT4"	"Q14765"	17210	12490	120	6519	6817	2790	40	5853	5853	6062	1753	28	6	0	0	818070	0.431	100000.000	100000.000	0.000	0.000	0.000	0.000	0.000	16.610	666	964	666	964	120	820	100	489	"Y693"
0	0	0	8	4	6	"STMN1"	"P16949"	17710	12480	200	5647	5866	860	14	5845	5845	5980	1143	19	5	2	0	1853812	-0.100	100000.000	100000.000	0.000	0.000	0.000	0.000	0.000	16.610	-198	21	-198	21	316	2384	100	490	"S24"
0	0	0	8	5	6	"STMN1"	"P16949"	18220	12480	120	5654	5851	1004	17	5998	5998	6153	1575	25	3	1	0	702108	-0.192	100000.000	100000.000	0.000	0.000	0.000	0.000	0.000	16.610	-344	-147	-344	-147	120	820	100	491	"S24"
0	0	0	8	6	6	"STMN1"	"P16949"	18680	12480	200	5903	6350	2805	44	5922	5922	6235	1913	30	6	2	0	2006513	0.060	100000.000	100000.000	0.000	0.000	0.000	0.000	0.000	16.610	-19	428	-19	428	316	2384	100	492	"S24"
0	0	0	8	7	6	"GIT2"	"Q14161"	19200	12480	200	5916	6116	926	15	5835	5835	6229	1971	31	3	1	0	1932755	-0.057	100000.000	100000.000	0.000	0.000	0.000	0.000	0.000	16.610	81	281	81	281	316	2384	100	493	"Y592"
0	0	0	8	8	6	"GIT2"	"Q14161"	19700	12480	200	6033	6786	4120	60	5913	5913	6636	2832	42	6	3	0	2144231	0.053	100000.000	100000.000	0.000	0.000	0.000	0.000	0.000	16.610	120	873	120	873	316	2384	100	494	"Y592"
0	0	0	8	9	6	"GIT2"	"Q14161"	20210	12490	200	6084	6900	3165	45	5991	5991	6663	2572	38	7	4	0	2180352	0.092	100000.000	100000.000	0.000	0.000	0.000	0.000	0.000	16.610	93	909	93	909	316	2384	100	495	"Y592"
-75	0	0	8	1	7	"empty"	"empty"	16220	13120	200	5895	6143	1285	20	5946	5946	6511	1796	27	6	1	0	1941219	-0.205	100000.000	100000.000	0.000	0.000	0.000	0.000	0.000	16.610	-51	197	-51	197	316	2384	100	496	"empty"
-75	0	0	8	2	7	"empty"	"empty"	16720	13120	200	5823	5946	684	11	5896	5896	6247	1675	26	2	1	0	1878856	-0.180	100000.000	100000.000	0.000	0.000	0.000	0.000	0.000	16.610	-73	50	-73	50	316	2384	100	497	"empty"
-75	0	0	8	3	7	"empty"	"empty"	17220	13120	200	5726	5849	840	14	5848	5848	6147	1537	25	1	0	0	1848248	-0.194	100000.000	100000.000	0.000	0.000	0.000	0.000	0.000	16.610	-122	1	-122	1	316	2384	100	498	"empty"
-75	0	0	8	4	7	"empty"	"empty"	17720	13120	200	5828	6037	1491	24	5828	5828	6227	2534	40	2	0	0	1907641	-0.075	0.000	100000.000	0.000	0.000	0.000	0.000	0.000	Error	0	209	0	209	316	2384	100	499	"empty"
-75	0	0	8	5	7	"empty"	"empty"	18220	13120	200	5805	6285	2083	33	5885	5885	6423	3982	61	3	1	0	1986201	-0.035	100000.000	100000.000	0.000	0.000	0.000	0.000	0.000	16.610	-80	400	-80	400	316	2384	100	500	"empty"
-75	0	0	8	6	7	"empty"	"empty"	18720	13120	200	5930	6647	3028	45	5930	5930	6570	3586	54	5	3	0	2100317	0.021	0.000	100000.000	0.000	0.000	0.000	0.000	0.000	Error	0	717	0	717	316	2384	100	501	"empty"
0	0	0	8	7	7	"Control-Spot"	"Mouse_IgG"	19200	13130	200	9556	9168	3169	34	5972	5972	6751	3214	47	57	9	0	2897214	0.752	100000.000	100000.000	0.000	0.000	0.000	0.000	0.000	16.610	3584	3196	3584	3196	316	2384	100	502	"Control-Spot"
0	0	0	8	8	7	"Control-Spot"	"Mouse_IgG"	19700	13130	200	9660	9516	3731	39	5941	5941	6874	3494	50	53	12	0	3007084	0.756	100000.000	100000.000	0.000	0.000	0.000	0.000	0.000	16.610	3719	3575	3719	3575	316	2384	100	503	"Control-Spot"
0	0	0	8	9	7	"Control-Spot"	"Mouse_IgG"	20200	13130	200	9392	9294	3507	37	5924	5924	6811	3014	44	54	17	0	2936895	0.824	100000.000	100000.000	0.000	0.000	0.000	0.000	0.000	16.610	3468	3370	3468	3370	316	2384	100	504	"Control-Spot"
0	0	0	9	1	1	"AMPK1"	"Q13131"	2720	13600	140	7048	11053	6303	57	6134	6134	6357	1239	19	46	41	0	1724266	3.790	100000.000	100000.000	0.000	0.000	0.000	0.000	0.000	16.610	914	4919	914	4919	156	1140	100	505	"T174/5"
0	0	0	9	2	1	"AMPK1"	"Q13131"	3200	13630	130	10925	12489	6423	51	6317	6317	6534	1215	18	55	55	0	1498671	4.901	100000.000	100000.000	0.000	0.000	0.000	0.000	0.000	16.610	4608	6172	4608	6172	120	940	100	506	"T174/5"
0	0	0	9	3	1	"AMPK1"	"Q13131"	3710	13580	130	7989	11299	5256	46	6476	6476	6682	1708	25	49	46	0	1355924	2.703	100000.000	100000.000	0.000	0.000	0.000	0.000	0.000	16.610	1513	4823	1513	4823	120	940	100	507	"T174/5"
0	0	0	9	4	1	"aura"	"O14965"	4210	13600	170	9529	9565	2050	21	6691	6691	6771	1559	23	77	37	0	1989478	1.792	100000.000	100000.000	0.000	0.000	0.000	0.000	0.000	16.610	2838	2874	2838	2874	208	1660	100	508	"T287"
0	0	0	9	5	1	"aura"	"O14965"	4710	13610	160	9283	9488	2013	21	6630	6630	6694	1457	21	80	41	0	1973600	1.918	100000.000	100000.000	0.000	0.000	0.000	0.000	0.000	16.610	2653	2858	2653	2858	208	1512	100	509	"T287"
0	0	0	9	6	1	"aura"	"O14965"	5190	13590	200	8545	8498	1856	21	6793	6793	6873	1686	24	50	17	0	2685282	0.964	100000.000	100000.000	0.000	0.000	0.000	0.000	0.000	16.610	1752	1705	1752	1705	316	2384	100	510	"T287"
0	0	0	9	7	1	"CFTR"	"P13569"	5680	13590	200	7276	7891	2937	37	6889	6889	7043	1530	21	22	4	0	2493602	0.554	100000.000	100000.000	0.000	0.000	0.000	0.000	0.000	16.610	387	1002	387	1002	316	2384	100	511	"S737"
0	0	0	9	8	1	"CFTR"	"P13569"	6180	13620	170	7435	7705	1312	17	6865	6865	7081	2014	28	16	1	0	1602635	0.310	100000.000	100000.000	0.000	0.000	0.000	0.000	0.000	16.610	570	840	570	840	208	1660	100	512	"S737"
0	0	0	9	9	1	"CFTR"	"P13569"	6710	13600	170	7477	7774	1982	25	6715	6715	6725	882	13	46	28	0	1616990	1.189	100000.000	100000.000	0.000	0.000	0.000	0.000	0.000	16.610	762	1059	762	1059	208	1660	100	513	"S737"
0	0	0	9	1	2	"CREB "	"P16220"	2690	14240	140	15566	13559	6366	46	6129	6129	6523	2113	32	66	62	0	2115197	3.330	100000.000	100000.000	0.000	0.000	0.000	0.000	0.000	16.610	9437	7430	9437	7430	156	1140	100	514	"S133"
0	0	0	9	2	2	"CREB "	"P16220"	3210	14250	130	16541	15648	6188	39	6184	6184	6415	1224	19	85	82	0	1877718	7.543	100000.000	100000.000	0.000	0.000	0.000	0.000	0.000	16.610	10357	9464	10357	9464	120	940	100	515	"S133"
0	0	0	9	3	2	"CREB "	"P16220"	3710	14250	130	16717	15600	5269	33	6440	6440	6650	1213	18	85	80	0	1871997	7.378	100000.000	100000.000	0.000	0.000	0.000	0.000	0.000	16.610	10277	9160	10277	9160	120	940	100	516	"S133"
0	0	0	9	4	2	"blank-control__"	"AA"	4190	14240	200	6639	6683	1047	15	6615	6615	6644	1278	19	8	1	0	2111932	0.031	100000.000	100000.000	0.000	0.000	0.000	0.000	0.000	16.610	24	68	24	68	316	2384	100	517	"blank-control__"
0	0	0	9	5	2	"blank-control__"	"AA"	4690	14260	130	6734	6884	1200	17	6581	6581	6613	1484	22	6	3	0	826074	0.183	100000.000	100000.000	0.000	0.000	0.000	0.000	0.000	16.610	153	303	153	303	120	940	100	518	"blank-control__"
0	0	0	9	6	2	"blank-control__"	"AA"	5180	14230	140	6756	6871	998	14	6663	6663	6710	987	14	11	3	0	1071809	0.163	100000.000	100000.000	0.000	0.000	0.000	0.000	0.000	16.610	93	208	93	208	156	1140	100	519	"blank-control__"
0	0	0	9	7	2	"IKK-alpha "	"O15111"	5670	14240	180	9094	9253	2796	30	6881	6881	7093	1891	26	54	26	0	2368718	1.142	100000.000	100000.000	0.000	0.000	0.000	0.000	0.000	16.610	2213	2372	2213	2372	256	1924	100	520	"S180"
0	0	0	9	8	2	"IKK-alpha "	"O15111"	6160	14230	150	9720	9638	2612	27	6779	6779	7078	1176	16	64	57	0	1503585	2.177	100000.000	100000.000	0.000	0.000	0.000	0.000	0.000	16.610	2941	2859	2941	2859	156	1272	100	521	"S180"
0	0	0	9	9	2	"IKK-alpha "	"O15111"	6690	14250	170	11068	10887	2731	25	6688	6688	6799	1522	22	84	71	0	2264497	2.686	100000.000	100000.000	0.000	0.000	0.000	0.000	0.000	16.610	4380	4199	4380	4199	208	1660	100	522	"S180"
0	0	0	9	1	3	"JAK2"	"O60674"	2700	14870	170	11148	11431	5050	44	6124	6124	6522	1882	28	69	61	0	2377683	2.608	100000.000	100000.000	0.000	0.000	0.000	0.000	0.000	16.610	5024	5307	5024	5307	208	1660	100	523	"Y119"
0	0	0	9	2	3	"JAK2"	"O60674"	3200	14890	150	13207	12899	3756	29	6274	6274	6637	2483	37	84	69	0	2012267	2.522	100000.000	100000.000	0.000	0.000	0.000	0.000	0.000	16.610	6933	6625	6933	6625	156	1272	100	524	"Y119"
0	0	0	9	3	3	"JAK2"	"O60674"	3700	14890	160	12223	11633	4472	38	6640	6640	6927	1665	24	65	58	0	2419750	2.826	100000.000	100000.000	0.000	0.000	0.000	0.000	0.000	16.610	5583	4993	5583	4993	208	1512	100	525	"Y119"
0	0	0	9	4	3	"K8"	"P05787"	4190	14880	200	7016	7364	1520	20	6692	6692	6874	1958	28	12	3	0	2327093	0.250	100000.000	100000.000	0.000	0.000	0.000	0.000	0.000	16.610	324	672	324	672	316	2384	100	526	"Y267"
0	0	0	9	5	3	"K8"	"P05787"	4690	14880	200	6997	7187	1253	17	6683	6683	6788	1872	27	10	2	0	2270947	0.213	100000.000	100000.000	0.000	0.000	0.000	0.000	0.000	16.610	314	504	314	504	316	2384	100	527	"Y267"
0	0	0	9	6	3	"K8"	"P05787"	5180	14880	200	6737	7111	2994	42	6709	6709	6827	1596	23	5	1	0	2246933	0.178	100000.000	100000.000	0.000	0.000	0.000	0.000	0.000	16.610	28	402	28	402	316	2384	100	528	"Y267"
0	0	0	9	7	3	"blank-control__"	"AA"	5680	14880	200	6773	7059	2205	31	6796	6796	7077	2506	35	3	1	0	2230662	-0.007	100000.000	100000.000	0.000	0.000	0.000	0.000	0.000	16.610	-23	263	-23	263	316	2384	100	529	"blank-control__"
0	0	0	9	8	3	"blank-control__"	"AA"	6170	14880	200	6645	6753	611	9	6690	6690	6833	1327	19	2	0	0	2133943	-0.060	100000.000	100000.000	0.000	0.000	0.000	0.000	0.000	16.610	-45	63	-45	63	316	2384	100	530	"blank-control__"
0	0	0	9	9	3	"blank-control__"	"AA"	6670	14880	200	6651	6995	3770	53	6580	6580	6683	1358	20	4	1	0	2210367	0.230	100000.000	100000.000	0.000	0.000	0.000	0.000	0.000	16.610	71	415	71	415	316	2384	100	531	"blank-control__"
0	0	0	9	1	4	"Mnk1"	"Q9BUB5"	2690	15520	110	11510	12294	6465	52	6103	6103	6477	1897	29	57	53	0	983494	3.066	100000.000	100000.000	0.000	0.000	0.000	0.000	0.000	16.610	5407	6191	5407	6191	80	656	100	532	"T255"
0	0	0	9	2	4	"Mnk1"	"Q9BUB5"	3190	15520	150	7214	10458	5544	53	6072	6072	6394	1521	23	45	36	0	1631411	2.672	100000.000	100000.000	0.000	0.000	0.000	0.000	0.000	16.610	1142	4386	1142	4386	156	1272	100	533	"T255"
0	0	0	9	3	4	"Mnk1"	"Q9BUB5"	3700	15530	150	7442	10028	4542	45	6414	6414	6683	1274	19	48	40	0	1564416	2.626	100000.000	100000.000	0.000	0.000	0.000	0.000	0.000	16.610	1028	3614	1028	3614	156	1272	100	534	"T255"
0	0	0	9	4	4	"NFkB-p100 "	"Q00653"	4190	15510	150	7306	9163	3872	42	6612	6612	6807	1376	20	41	38	0	1429408	1.712	100000.000	100000.000	0.000	0.000	0.000	0.000	0.000	16.610	694	2551	694	2551	156	1272	100	535	"S108"
0	0	0	9	5	4	"NFkB-p100 "	"Q00653"	4690	15540	130	9459	9715	4139	42	6468	6468	6496	782	12	65	56	0	1165759	4.116	100000.000	100000.000	0.000	0.000	0.000	0.000	0.000	16.610	2991	3247	2991	3247	120	940	100	536	"S108"
0	0	0	9	6	4	"NFkB-p100 "	"Q00653"	5180	15540	130	8244	8858	3433	38	6483	6483	6614	1416	21	50	48	0	1062992	1.585	100000.000	100000.000	0.000	0.000	0.000	0.000	0.000	16.610	1761	2375	1761	2375	120	940	100	537	"S108"
0	0	0	9	7	4	"PIK3R1 "	"P27986"	5680	15530	200	6670	6728	513	7	6666	6666	6830	1639	23	0	0	0	2126197	-0.062	100000.000	100000.000	0.000	0.000	0.000	0.000	0.000	16.610	4	62	4	62	316	2384	100	538	"Y556"
0	0	0	9	8	4	"PIK3R1 "	"P27986"	6180	15540	100	6797	6851	526	7	6677	6677	6775	772	11	12	1	0	548103	0.098	100000.000	100000.000	0.000	0.000	0.000	0.000	0.000	16.610	120	174	120	174	80	560	100	539	"Y556"
0	0	0	9	9	4	"PIK3R1 "	"P27986"	6670	15540	200	6654	6978	2216	31	6645	6645	6772	1191	17	6	3	0	2205057	0.173	100000.000	100000.000	0.000	0.000	0.000	0.000	0.000	16.610	9	333	9	333	316	2384	100	540	"Y556"
0	0	0	9	1	5	"blank-control__"	"AA"	2650	16140	180	6329	6930	2157	31	6218	6218	6602	2100	31	11	3	0	1774117	0.156	100000.000	100000.000	0.000	0.000	0.000	0.000	0.000	16.610	111	712	111	712	256	1924	100	541	"blank-control__"
0	0	0	9	2	5	"blank-control__"	"AA"	3190	16150	160	6375	6806	1454	21	6268	6268	6694	1990	29	11	4	0	1415741	0.056	100000.000	100000.000	0.000	0.000	0.000	0.000	0.000	16.610	107	538	107	538	208	1512	100	542	"blank-control__"
0	0	0	9	3	5	"blank-control__"	"AA"	3670	16150	200	6593	6851	1278	18	6449	6449	6827	2160	31	6	2	0	2164952	0.011	100000.000	100000.000	0.000	0.000	0.000	0.000	0.000	16.610	144	402	144	402	316	2384	100	543	"blank-control__"
0	0	0	9	4	5	"Rack1"	"P63244"	4160	16160	160	6695	6833	1132	16	6514	6514	6687	1719	25	10	1	0	1421174	0.085	100000.000	100000.000	0.000	0.000	0.000	0.000	0.000	16.610	181	319	181	319	208	1512	100	544	"y52"
0	0	0	9	5	5	"Rack1"	"P63244"	4670	16180	120	6682	6705	988	14	6433	6433	6607	1810	27	5	1	0	804647	0.054	100000.000	100000.000	0.000	0.000	0.000	0.000	0.000	16.610	249	272	249	272	120	820	100	545	"y52"
0	0	0	9	6	5	"Rack1"	"P63244"	5190	16150	160	6648	6841	1412	20	6468	6468	6577	1248	18	6	1	0	1422865	0.212	100000.000	100000.000	0.000	0.000	0.000	0.000	0.000	16.610	180	373	180	373	208	1512	100	546	"y52"
0	0	0	9	7	5	"Shc1"	"P29353"	5690	16170	120	6869	8023	2123	26	6533	6533	6637	792	11	38	31	0	962799	1.750	100000.000	100000.000	0.000	0.000	0.000	0.000	0.000	16.610	336	1490	336	1490	120	820	100	547	"Y349"
0	0	0	9	8	5	"Shc1"	"P29353"	6170	16170	110	7032	8422	2261	26	6613	6613	6824	1866	27	41	30	0	673754	0.856	100000.000	100000.000	0.000	0.000	0.000	0.000	0.000	16.610	419	1809	419	1809	80	656	100	548	"Y349"
0	0	0	9	9	5	"Shc1"	"P29353"	6680	16190	130	7173	8356	2278	27	6581	6581	6706	1133	16	40	35	0	1002727	1.456	100000.000	100000.000	0.000	0.000	0.000	0.000	0.000	16.610	592	1775	592	1775	120	940	100	549	"Y349"
0	0	0	9	1	6	"Smad6"	"O43541"	2670	16790	130	7115	8217	4610	56	6290	6290	6635	1833	27	30	10	0	986040	0.863	100000.000	100000.000	0.000	0.000	0.000	0.000	0.000	16.610	825	1927	825	1927	120	940	100	550	"S435"
0	0	0	9	2	6	"Smad6"	"O43541"	3150	16810	160	6496	7498	3621	48	6414	6414	6873	1766	25	17	8	0	1559658	0.354	100000.000	100000.000	0.000	0.000	0.000	0.000	0.000	16.610	82	1084	82	1084	208	1512	100	551	"S435"
0	0	0	9	3	6	"Smad6"	"O43541"	3650	16800	200	6775	7759	4164	53	6637	6637	7083	2244	31	12	6	0	2451776	0.301	100000.000	100000.000	0.000	0.000	0.000	0.000	0.000	16.610	138	1122	138	1122	316	2384	100	552	"S435"
0	0	0	9	4	6	"TGFBR1"	"P36897"	4150	16790	170	6625	6754	921	13	6727	6727	6952	1492	21	5	1	0	1404736	-0.133	100000.000	100000.000	0.000	0.000	0.000	0.000	0.000	16.610	-102	27	-102	27	208	1660	100	553	"T200"
0	0	0	9	5	6	"TGFBR1"	"P36897"	4660	16810	200	6340	6492	1083	16	6523	6523	6652	1502	22	5	2	0	2051480	-0.107	100000.000	100000.000	0.000	0.000	0.000	0.000	0.000	16.610	-183	-31	-183	-31	316	2384	100	554	"T200"
0	0	0	9	6	6	"TGFBR1"	"P36897"	5160	16810	200	6354	6564	1952	29	6584	6584	6681	1422	21	3	1	0	2074067	-0.082	100000.000	100000.000	0.000	0.000	0.000	0.000	0.000	16.610	-230	-20	-230	-20	316	2384	100	555	"T200"
0	0	0	9	7	6	"TrKA"	"P04629"	5670	16830	130	19545	19345	3604	18	6611	6611	6762	947	14	98	98	0	2321370	13.287	100000.000	100000.000	0.000	0.000	0.000	0.000	0.000	16.610	12934	12734	12934	12734	120	940	100	556	"Y757"
0	0	0	9	8	6	"TrKA"	"P04629"	6180	16830	130	19268	19929	5156	25	6673	6673	6804	1027	15	100	99	0	2391448	12.780	100000.000	100000.000	0.000	0.000	0.000	0.000	0.000	16.610	12595	13256	12595	13256	120	940	100	557	"Y757"
0	0	0	9	9	6	"TrKA"	"P04629"	6680	16840	140	18884	17300	4725	27	6602	6602	6769	1623	23	88	86	0	2698739	6.489	100000.000	100000.000	0.000	0.000	0.000	0.000	0.000	16.610	12282	10698	12282	10698	156	1140	100	558	"Y757"
-75	0	0	9	1	7	"empty"	"empty"	2670	17450	200	6342	7233	4010	55	6325	6325	6869	2517	36	7	5	0	2285539	0.145	100000.000	100000.000	0.000	0.000	0.000	0.000	0.000	16.610	17	908	17	908	316	2384	100	559	"empty"
-75	0	0	9	2	7	"empty"	"empty"	3170	17450	200	6417	6678	1318	19	6357	6357	6704	1646	24	5	2	0	2110299	-0.016	100000.000	100000.000	0.000	0.000	0.000	0.000	0.000	16.610	60	321	60	321	316	2384	100	560	"empty"
-75	0	0	9	3	7	"empty"	"empty"	3670	17450	200	6554	6840	1354	19	6538	6538	6957	2413	34	3	1	0	2161523	-0.048	100000.000	100000.000	0.000	0.000	0.000	0.000	0.000	16.610	16	302	16	302	316	2384	100	561	"empty"
-75	0	0	9	4	7	"empty"	"empty"	4170	17450	200	6734	6941	1277	18	6705	6705	6855	1238	18	12	4	0	2193491	0.069	100000.000	100000.000	0.000	0.000	0.000	0.000	0.000	16.610	29	236	29	236	316	2384	100	562	"empty"
-75	0	0	9	5	7	"empty"	"empty"	4670	17450	200	6573	7002	3318	47	6598	6598	6765	1803	26	4	1	0	2212539	0.131	100000.000	100000.000	0.000	0.000	0.000	0.000	0.000	16.610	-25	404	-25	404	316	2384	100	563	"empty"
-75	0	0	9	6	7	"empty"	"empty"	5170	17450	200	6693	6817	1067	15	6589	6589	6811	2222	32	1	0	0	2154190	0.003	100000.000	100000.000	0.000	0.000	0.000	0.000	0.000	16.610	104	228	104	228	316	2384	100	564	"empty"
-75	0	0	9	7	7	"empty"	"empty"	5670	17450	200	6837	6906	413	5	6765	6765	6909	1337	19	1	0	0	2182241	-0.002	100000.000	100000.000	0.000	0.000	0.000	0.000	0.000	16.610	72	141	72	141	316	2384	100	565	"empty"
-75	0	0	9	8	7	"empty"	"empty"	6170	17450	200	6893	7011	815	11	6827	6827	7016	1362	19	3	1	0	2215625	-0.004	100000.000	100000.000	0.000	0.000	0.000	0.000	0.000	16.610	66	184	66	184	316	2384	100	566	"empty"
-75	0	0	9	9	7	"empty"	"empty"	6670	17450	200	6840	7003	1294	18	6852	6852	7021	1579	22	2	2	0	2212986	-0.011	100000.000	100000.000	0.000	0.000	0.000	0.000	0.000	16.610	-12	151	-12	151	316	2384	100	567	"empty"
0	0	0	10	1	1	"PPP2CA "	"P67775"	7200	13700	110	7090	7032	1111	15	6524	6524	6474	1086	16	28	3	0	562532	0.514	100000.000	100000.000	0.000	0.000	0.000	0.000	0.000	16.610	566	508	566	508	80	656	100	568	"T304"
0	0	0	10	2	1	"PPP2CA "	"P67775"	7710	13710	90	7077	7137	760	10	6354	6354	6342	1033	16	34	3	0	371135	0.770	100000.000	100000.000	0.000	0.000	0.000	0.000	0.000	16.610	723	783	723	783	52	420	100	569	"T304"
0	0	0	10	3	1	"PPP2CA "	"P67775"	8220	13720	100	6316	6380	698	10	6025	6025	6043	708	11	23	3	0	510402	0.476	100000.000	100000.000	0.000	0.000	0.000	0.000	0.000	16.610	291	355	291	355	80	560	100	570	"T304"
0	0	0	10	4	1	"Rab4"	"P20338"	8710	13720	90	10983	10712	2182	20	5820	5820	5856	679	11	94	92	0	557042	7.152	100000.000	100000.000	0.000	0.000	0.000	0.000	0.000	16.610	5163	4892	5163	4892	52	420	100	571	"S199"
0	0	0	10	5	1	"Rab4"	"P20338"	9220	13720	90	10603	11373	4140	36	5815	5815	5882	523	8	98	98	0	591398	10.499	100000.000	100000.000	0.000	0.000	0.000	0.000	0.000	16.610	4788	5558	4788	5558	52	420	100	572	"S199"
0	0	0	10	6	1	"Rab4"	"P20338"	9720	13730	80	10272	10256	1235	12	5871	5871	5937	734	12	96	96	0	533293	5.884	100000.000	100000.000	0.000	0.000	0.000	0.000	0.000	16.610	4401	4385	4401	4385	52	340	100	573	"S199"
0	0	0	10	7	1	"STAT1 "	"P42224"	10200	13730	200	5928	5951	547	9	5923	5923	6001	1097	18	2	0	0	1880569	-0.046	100000.000	100000.000	0.000	0.000	0.000	0.000	0.000	16.610	5	28	5	28	316	2384	100	574	"S727"
0	0	0	10	8	1	"STAT1 "	"P42224"	10680	13730	70	6394	6470	1308	20	6006	6006	6109	2054	33	3	3	0	207036	0.176	100000.000	100000.000	0.000	0.000	0.000	0.000	0.000	16.610	388	464	388	464	32	236	100	575	"S727"
0	0	0	10	9	1	"STAT1 "	"P42224"	11170	13730	200	6045	6131	1219	19	6129	6129	6768	3670	54	0	0	0	1937301	-0.174	100000.000	100000.000	0.000	0.000	0.000	0.000	0.000	16.610	-84	2	-84	2	316	2384	100	576	"S727"
0	0	0	10	1	2	"STAT4 "	"Q14765"	7210	14340	210	10258	10456	4337	41	6467	6467	6501	1957	30	81	47	0	3304025	2.021	100000.000	100000.000	0.000	0.000	0.000	0.000	0.000	16.610	3791	3989	3791	3989	316	2572	100	577	"S722"
0	0	0	10	2	2	"STAT4 "	"Q14765"	7720	14350	210	9721	9716	2498	25	6217	6217	6238	1155	18	87	82	0	3070216	3.011	100000.000	100000.000	0.000	0.000	0.000	0.000	0.000	16.610	3504	3499	3504	3499	316	2572	100	578	"S722"
0	0	0	10	3	2	"STAT4 "	"Q14765"	8220	14360	210	9168	9063	2777	30	5929	5929	6045	1231	20	84	72	0	2863861	2.452	100000.000	100000.000	0.000	0.000	0.000	0.000	0.000	16.610	3239	3134	3239	3134	316	2572	100	579	"S722"
0	0	0	10	4	2	"STMN1"	"P16949"	8710	14350	200	5642	5723	635	11	5790	5790	5923	1324	22	1	0	0	1808515	-0.151	100000.000	100000.000	0.000	0.000	0.000	0.000	0.000	16.610	-148	-67	-148	-67	316	2384	100	580	"S37"
0	0	0	10	5	2	"STMN1"	"P16949"	9210	14360	200	5681	5769	707	12	5778	5778	5912	1203	20	2	0	0	1823120	-0.119	100000.000	100000.000	0.000	0.000	0.000	0.000	0.000	16.610	-97	-9	-97	-9	316	2384	100	581	"S37"
0	0	0	10	6	2	"STMN1"	"P16949"	9710	14360	200	5694	6010	2206	36	5867	5867	6015	1722	28	3	2	0	1899203	-0.003	100000.000	100000.000	0.000	0.000	0.000	0.000	0.000	16.610	-173	143	-173	143	316	2384	100	582	"S37"
0	0	0	10	7	2	"ACC1"	"Q13085 "	10210	14360	80	7682	7486	928	12	6197	6197	6198	1820	29	34	0	0	389274	0.708	100000.000	100000.000	0.000	0.000	0.000	0.000	0.000	16.610	1485	1289	1485	1289	52	340	100	583	"S1263"
0	0	0	10	8	2	"ACC1"	"Q13085 "	10720	14380	80	7579	7684	1029	13	6175	6175	6157	552	8	82	69	0	399564	2.766	100000.000	100000.000	0.000	0.000	0.000	0.000	0.000	16.610	1404	1509	1404	1509	52	340	100	584	"S1263"
0	0	0	10	9	2	"ACC1"	"Q13085 "	11220	14370	70	7796	7735	736	9	6299	6299	6341	582	9	90	56	0	247518	2.395	100000.000	100000.000	0.000	0.000	0.000	0.000	0.000	16.610	1497	1436	1497	1436	32	236	100	585	"S1263"
0	0	0	10	1	3	"TRAF6"	"Q9Y4K3"	7220	14980	130	6866	7014	1089	15	6365	6365	6433	1271	19	22	5	0	841681	0.457	100000.000	100000.000	0.000	0.000	0.000	0.000	0.000	16.610	501	649	501	649	120	940	100	586	"Y353"
0	0	0	10	2	3	"TRAF6"	"Q9Y4K3"	7690	15000	120	6583	6659	1236	18	6214	6214	6293	1147	18	15	1	0	799119	0.319	100000.000	100000.000	0.000	0.000	0.000	0.000	0.000	16.610	369	445	369	445	120	820	100	587	"Y353"
0	0	0	10	3	3	"TRAF6"	"Q9Y4K3"	8190	15000	70	6499	6599	634	9	5960	5960	5984	406	6	65	34	0	211180	1.515	100000.000	100000.000	0.000	0.000	0.000	0.000	0.000	16.610	539	639	539	639	32	236	100	588	"Y353"
0	0	0	10	4	3	"BLNK"	"Q8WV28"	8710	15000	90	10058	9084	2500	27	5803	5803	5945	988	16	73	65	0	472342	3.177	100000.000	100000.000	0.000	0.000	0.000	0.000	0.000	16.610	4255	3281	4255	3281	52	420	100	589	"Y72"
0	0	0	10	5	3	"BLNK"	"Q8WV28"	9210	15000	80	9194	8509	2071	24	5916	5916	6103	1731	28	61	50	0	442459	1.390	100000.000	100000.000	0.000	0.000	0.000	0.000	0.000	16.610	3278	2593	3278	2593	52	340	100	590	"Y72"
0	0	0	10	6	3	"BLNK"	"Q8WV28"	9680	14990	120	6315	7210	1813	25	6029	6029	6094	652	10	36	29	0	865209	1.712	100000.000	100000.000	0.000	0.000	0.000	0.000	0.000	16.610	286	1181	286	1181	120	820	100	591	"Y72"
0	0	0	10	7	3	"CD19"	"P15391"	10190	14990	120	6549	7090	1317	18	6165	6165	6182	582	9	40	35	0	850831	1.560	100000.000	100000.000	0.000	0.000	0.000	0.000	0.000	16.610	384	925	384	925	120	820	100	592	"Y531"
0	0	0	10	8	3	"CD19"	"P15391"	10700	15000	100	7741	7724	1731	22	6431	6431	6542	2162	33	12	1	0	617928	0.547	100000.000	100000.000	0.000	0.000	0.000	0.000	0.000	16.610	1310	1293	1310	1293	80	560	100	593	"Y531"
0	0	0	10	9	3	"CD19"	"P15391"	11200	15010	110	7522	7496	1036	13	6322	6322	6390	774	12	65	38	0	599643	1.429	100000.000	100000.000	0.000	0.000	0.000	0.000	0.000	16.610	1200	1174	1200	1174	80	656	100	594	"Y531"
0	0	0	10	1	4	"p300"	"Q09472"	7190	15630	200	6384	6594	2606	39	6454	6454	6548	1506	22	2	1	0	2083828	0.031	100000.000	100000.000	0.000	0.000	0.000	0.000	0.000	16.610	-70	140	-70	140	316	2384	100	595	"S2279"
0	0	0	10	2	4	"p300"	"Q09472"	7700	15630	200	6171	6238	786	12	6198	6198	6269	1400	22	3	1	0	1971113	-0.022	100000.000	100000.000	0.000	0.000	0.000	0.000	0.000	16.610	-27	40	-27	40	316	2384	100	596	"S2279"
0	0	0	10	3	4	"p300"	"Q09472"	8200	15630	200	5978	6107	785	12	5915	5915	6032	1210	20	5	1	0	1929699	0.062	100000.000	100000.000	0.000	0.000	0.000	0.000	0.000	16.610	63	192	63	192	316	2384	100	597	"S2279"
0	0	0	10	4	4	"fyn"	"P06241"	8700	15630	200	5824	5933	820	13	5774	5774	5930	1509	25	2	0	0	1874821	0.002	100000.000	100000.000	0.000	0.000	0.000	0.000	0.000	16.610	50	159	50	159	316	2384	100	598	"Y420"
0	0	0	10	5	4	"fyn"	"P06241"	9200	15630	200	5943	6162	1968	31	5892	5892	6085	1549	25	2	0	0	1947117	0.050	100000.000	100000.000	0.000	0.000	0.000	0.000	0.000	16.610	51	270	51	270	316	2384	100	599	"Y420"
0	0	0	10	6	4	"fyn"	"P06241"	9700	15630	200	6141	6184	460	7	6036	6036	6164	1190	19	3	0	0	1954022	0.017	100000.000	100000.000	0.000	0.000	0.000	0.000	0.000	16.610	105	148	105	148	316	2384	100	600	"Y420"
0	0	0	10	7	4	"HSP27"	"P04792"	10180	15630	150	6700	6952	1117	16	6169	6169	6259	1074	17	39	9	0	1084486	0.645	100000.000	100000.000	0.000	0.000	0.000	0.000	0.000	16.610	531	783	531	783	156	1272	100	601	"S78"
0	0	0	10	8	4	"HSP27"	"P04792"	10700	15660	100	8176	8020	809	10	6297	6297	6318	589	9	92	77	0	641570	2.890	100000.000	100000.000	0.000	0.000	0.000	0.000	0.000	16.610	1879	1723	1879	1723	80	560	100	602	"S78"
0	0	0	10	9	4	"HSP27"	"P04792"	11200	15660	110	7962	8081	1045	12	6336	6336	6471	1705	26	42	1	0	646476	0.944	100000.000	100000.000	0.000	0.000	0.000	0.000	0.000	16.610	1626	1745	1626	1745	80	656	100	603	"S78"
0	0	0	10	1	5	"IL-8R B "	"P25025"	7190	16280	110	6798	7720	5576	72	6507	6507	6543	1226	18	8	3	0	617569	0.960	100000.000	100000.000	0.000	0.000	0.000	0.000	0.000	16.610	291	1213	291	1213	80	656	100	604	"S352"
0	0	0	10	2	5	"IL-8R B "	"P25025"	7700	16280	170	6485	6571	1006	15	6284	6284	6341	1389	21	6	1	0	1366865	0.166	100000.000	100000.000	0.000	0.000	0.000	0.000	0.000	16.610	201	287	201	287	208	1660	100	605	"S352"
0	0	0	10	3	5	"IL-8R B "	"P25025"	8190	16260	130	6374	6383	670	10	6092	6092	6133	895	14	13	2	0	765998	0.279	100000.000	100000.000	0.000	0.000	0.000	0.000	0.000	16.610	282	291	282	291	120	940	100	606	"S352"
0	0	0	10	4	5	"IRF-3 "	"Q14653"	8700	16280	110	6857	7244	3325	45	5934	5934	6067	1294	21	16	1	0	579517	0.910	100000.000	100000.000	0.000	0.000	0.000	0.000	0.000	16.610	923	1310	923	1310	80	656	100	607	"S385"
0	0	0	10	5	5	"IRF-3 "	"Q14653"	9200	16270	200	6254	6504	1526	23	5928	5928	6075	1336	21	7	1	0	2055169	0.321	100000.000	100000.000	0.000	0.000	0.000	0.000	0.000	16.610	326	576	326	576	316	2384	100	608	"S385"
0	0	0	10	6	5	"IRF-3 "	"Q14653"	9700	16270	200	6635	6957	2051	29	6107	6107	6234	1150	18	20	3	0	2198394	0.629	100000.000	100000.000	0.000	0.000	0.000	0.000	0.000	16.610	528	850	528	850	316	2384	100	609	"S385"
0	0	0	10	7	5	"LSD1"	"O60341"	10180	16230	140	12143	12187	3180	26	6579	6579	7648	2827	36	86	46	0	1901248	1.606	100000.000	100000.000	0.000	0.000	0.000	0.000	0.000	16.610	5564	5608	5564	5608	156	1140	100	610	"S131"
0	0	0	10	8	5	"LSD1"	"O60341"	10670	16280	150	7162	8180	2057	25	6344	6344	6436	944	14	48	44	0	1276062	1.847	100000.000	100000.000	0.000	0.000	0.000	0.000	0.000	16.610	818	1836	818	1836	156	1272	100	611	"S131"
0	0	0	10	9	5	"LSD1"	"O60341"	11180	16320	150	8808	8591	3275	38	6181	6181	6587	3678	55	38	1	0	1340266	0.545	100000.000	100000.000	0.000	0.000	0.000	0.000	0.000	16.610	2627	2410	2627	2410	156	1272	100	612	"S131"
0	0	0	10	1	6	"MAPKAPK5"	"Q8IW41"	7190	16920	120	13109	12074	5019	41	6508	6508	6569	1522	23	62	57	0	1448935	3.617	100000.000	100000.000	0.000	0.000	0.000	0.000	0.000	16.610	6601	5566	6601	5566	120	820	100	613	"T182"
0	0	0	10	2	6	"MAPKAPK5"	"Q8IW41"	7690	16910	100	15320	13879	4097	29	6345	6345	6392	1300	20	83	78	0	1110327	5.759	100000.000	100000.000	0.000	0.000	0.000	0.000	0.000	16.610	8975	7534	8975	7534	80	560	100	614	"T182"
0	0	0	10	3	6	"MAPKAPK5"	"Q8IW41"	8200	16920	90	14564	14396	2241	15	6205	6205	6315	1169	18	98	98	0	748583	6.913	100000.000	100000.000	0.000	0.000	0.000	0.000	0.000	16.610	8359	8191	8359	8191	52	420	100	615	"T182"
0	0	0	10	4	6	"P27kip1"	"P46527"	8690	16930	80	6479	6775	1242	18	6138	6138	6263	1494	23	9	3	0	352276	0.343	100000.000	100000.000	0.000	0.000	0.000	0.000	0.000	16.610	341	637	341	637	52	340	100	616	"T157"
0	0	0	10	5	6	"P27kip1"	"P46527"	9210	16920	200	6118	6290	1742	27	6041	6041	6118	1093	17	4	0	0	1987576	0.157	100000.000	100000.000	0.000	0.000	0.000	0.000	0.000	16.610	77	249	77	249	316	2384	100	617	"T157"
0	0	0	10	6	6	"P27kip1"	"P46527"	9730	16910	140	6194	6446	1248	19	6130	6130	6303	1598	25	5	3	0	1005511	0.089	100000.000	100000.000	0.000	0.000	0.000	0.000	0.000	16.610	64	316	64	316	156	1140	100	618	"T157"
0	0	0	10	7	6	"p67phox"	"P19878"	10210	16910	200	6006	6164	1210	19	6297	6297	6388	959	15	4	1	0	1947779	-0.234	100000.000	100000.000	0.000	0.000	0.000	0.000	0.000	16.610	-291	-133	-291	-133	316	2384	100	619	"T233"
0	0	0	10	8	6	"p67phox"	"P19878"	10720	16910	200	6193	6221	804	12	6325	6325	7069	5516	78	0	0	0	1965943	-0.154	100000.000	100000.000	0.000	0.000	0.000	0.000	0.000	16.610	-132	-104	-132	-104	316	2384	100	620	"T233"
0	0	0	10	9	6	"p67phox"	"P19878"	11220	16910	200	6131	6174	444	7	6301	6301	6437	1575	24	0	0	0	1950880	-0.167	100000.000	100000.000	0.000	0.000	0.000	0.000	0.000	16.610	-170	-127	-170	-127	316	2384	100	621	"T233"
-75	0	0	10	1	7	"empty"	"empty"	7210	17550	200	6710	7041	2508	35	6715	6715	6756	1476	21	6	2	0	2224958	0.193	100000.000	100000.000	0.000	0.000	0.000	0.000	0.000	16.610	-5	326	-5	326	316	2384	100	622	"empty"
-75	0	0	10	2	7	"empty"	"empty"	7710	17550	200	6683	6937	2563	36	6558	6558	6665	1484	22	5	2	0	2192135	0.183	100000.000	100000.000	0.000	0.000	0.000	0.000	0.000	16.610	125	379	125	379	316	2384	100	623	"empty"
-75	0	0	10	3	7	"empty"	"empty"	8210	17550	200	6299	6364	1426	22	6319	6319	6518	2470	37	0	0	0	2011134	-0.062	100000.000	100000.000	0.000	0.000	0.000	0.000	0.000	16.610	-20	45	-20	45	316	2384	100	624	"empty"
-75	0	0	10	4	7	"empty"	"empty"	8710	17550	200	6173	6221	420	6	6161	6161	6345	1477	23	0	0	0	1965942	-0.084	100000.000	100000.000	0.000	0.000	0.000	0.000	0.000	16.610	12	60	12	60	316	2384	100	625	"empty"
-75	0	0	10	5	7	"empty"	"empty"	9210	17550	200	6138	6197	659	10	6084	6084	6182	937	15	3	1	0	1958404	0.016	100000.000	100000.000	0.000	0.000	0.000	0.000	0.000	16.610	54	113	54	113	316	2384	100	626	"empty"
-75	0	0	10	6	7	"empty"	"empty"	9710	17550	200	6220	6281	520	8	6224	6224	6455	2149	33	0	0	0	1984680	-0.081	100000.000	100000.000	0.000	0.000	0.000	0.000	0.000	16.610	-4	57	-4	57	316	2384	100	627	"empty"
-75	0	0	10	7	7	"empty"	"empty"	10210	17550	200	6276	6337	1016	16	6412	6412	6570	1847	28	2	0	0	2002563	-0.126	100000.000	100000.000	0.000	0.000	0.000	0.000	0.000	16.610	-136	-75	-136	-75	316	2384	100	628	"empty"
-75	0	0	10	8	7	"empty"	"empty"	10710	17550	200	6177	6284	862	13	6328	6328	6438	1427	22	2	0	0	1985600	-0.108	100000.000	100000.000	0.000	0.000	0.000	0.000	0.000	16.610	-151	-44	-151	-44	316	2384	100	629	"empty"
-75	0	0	10	9	7	"empty"	"empty"	11210	17550	200	6341	6463	833	12	6342	6342	6439	1022	15	3	1	0	2042326	0.023	100000.000	100000.000	0.000	0.000	0.000	0.000	0.000	16.610	-1	121	-1	121	316	2384	100	630	"empty"
0	0	0	11	1	1	"Jak2 "	"O60674"	11690	13720	130	16139	16428	2010	12	6107	6107	6343	1712	26	99	99	0	1971364	5.891	100000.000	100000.000	0.000	0.000	0.000	0.000	0.000	16.610	10032	10321	10032	10321	120	940	100	631	"Y221"
0	0	0	11	2	1	"Jak2 "	"O60674"	12190	13730	140	17228	16778	3396	20	6239	6239	6376	1121	17	95	94	0	2617346	9.279	100000.000	100000.000	0.000	0.000	0.000	0.000	0.000	16.610	10989	10539	10989	10539	156	1140	100	632	"Y221"
0	0	0	11	3	1	"Jak2 "	"O60674"	12690	13730	150	17496	17260	1884	10	6301	6301	6413	1526	23	98	98	0	2692498	7.108	100000.000	100000.000	0.000	0.000	0.000	0.000	0.000	16.610	11195	10959	11195	10959	156	1272	100	633	"Y221"
0	0	0	11	4	1	"K8"	"P05787"	13180	13730	200	6078	6123	627	10	6240	6240	6313	1060	16	3	0	0	1934739	-0.179	100000.000	100000.000	0.000	0.000	0.000	0.000	0.000	16.610	-162	-117	-162	-117	316	2384	100	634	"S74"
0	0	0	11	5	1	"K8"	"P05787"	13680	13740	200	6094	6140	703	11	6213	6213	6324	1077	17	3	1	0	1940097	-0.171	100000.000	100000.000	0.000	0.000	0.000	0.000	0.000	16.610	-119	-73	-119	-73	316	2384	100	635	"S74"
0	0	0	11	6	1	"K8"	"P05787"	14180	13740	200	5968	6141	1302	21	6180	6180	6315	1313	20	1	1	0	1940610	-0.133	100000.000	100000.000	0.000	0.000	0.000	0.000	0.000	16.610	-212	-39	-212	-39	316	2384	100	636	"S74"
0	0	0	11	7	1	"Met "	"P08581"	14670	13750	200	6233	6576	963	14	6071	6071	6214	1465	23	15	2	0	2077943	0.247	100000.000	100000.000	0.000	0.000	0.000	0.000	0.000	16.610	162	505	162	505	316	2384	100	637	"Y1234"
0	0	0	11	8	1	"Met "	"P08581"	15170	13750	200	6215	6685	2623	39	5884	5884	6010	1173	19	23	2	0	2112489	0.575	100000.000	100000.000	0.000	0.000	0.000	0.000	0.000	16.610	331	801	331	801	316	2384	100	638	"Y1234"
0	0	0	11	9	1	"Met "	"P08581"	15670	13760	200	6276	7330	5890	80	5884	5884	6105	2391	39	6	3	0	2316228	0.512	100000.000	100000.000	0.000	0.000	0.000	0.000	0.000	16.610	392	1446	392	1446	316	2384	100	639	"Y1234"
0	0	0	11	1	2	"MSK2"	"O75676"	11650	14370	200	6629	6686	658	9	6335	6335	6401	1051	16	5	1	0	2112880	0.271	100000.000	100000.000	0.000	0.000	0.000	0.000	0.000	16.610	294	351	294	351	316	2384	100	640	"S360"
0	0	0	11	2	2	"MSK2"	"O75676"	12150	14380	200	6928	7014	894	12	6459	6459	6517	812	12	22	2	0	2216514	0.612	100000.000	100000.000	0.000	0.000	0.000	0.000	0.000	16.610	469	555	469	555	316	2384	100	641	"S360"
0	0	0	11	3	2	"MSK2"	"O75676"	12650	14380	200	6739	6890	858	12	6431	6431	6560	1679	25	3	1	0	2177213	0.197	100000.000	100000.000	0.000	0.000	0.000	0.000	0.000	16.610	308	459	308	459	316	2384	100	642	"S360"
0	0	0	11	4	2	"NFkB-p100 "	"Q00653"	13150	14390	200	6039	6072	693	11	6267	6267	6361	1597	25	1	0	0	1918798	-0.181	100000.000	100000.000	0.000	0.000	0.000	0.000	0.000	16.610	-228	-195	-228	-195	316	2384	100	643	"S99"
0	0	0	11	5	2	"NFkB-p100 "	"Q00653"	13650	14390	200	5779	5900	738	12	6160	6160	6264	1332	21	1	0	0	1864538	-0.273	100000.000	100000.000	0.000	0.000	0.000	0.000	0.000	16.610	-381	-260	-381	-260	316	2384	100	644	"S99"
0	0	0	11	6	2	"NFkB-p100 "	"Q00653"	14150	14400	120	5886	5938	535	9	6120	6120	6225	1173	18	1	0	0	712521	-0.245	100000.000	100000.000	0.000	0.000	0.000	0.000	0.000	16.610	-234	-182	-234	-182	120	820	100	645	"S99"
0	0	0	11	7	2	"PKACa "	"P17612"	14640	14400	200	5954	6028	941	15	5901	5901	5989	803	13	6	2	0	1904712	0.049	100000.000	100000.000	0.000	0.000	0.000	0.000	0.000	16.610	53	127	53	127	316	2384	100	646	"S10"
0	0	0	11	8	2	"PKACa "	"P17612"	15140	14400	200	5694	5884	2277	38	5735	5735	5850	1152	19	2	0	0	1859294	0.030	100000.000	100000.000	0.000	0.000	0.000	0.000	0.000	16.610	-41	149	-41	149	316	2384	100	647	"S10"
0	0	0	11	9	2	"PKACa "	"P17612"	15640	14410	200	5708	5797	710	12	5720	5720	5915	1608	27	3	1	0	1831827	-0.073	100000.000	100000.000	0.000	0.000	0.000	0.000	0.000	16.610	-12	77	-12	77	316	2384	100	648	"S10"
0	0	0	11	1	3	"p70S6K"	"P23443"	11690	15010	200	6537	6604	599	9	6461	6461	6602	1412	21	2	0	0	2086961	0.001	100000.000	100000.000	0.000	0.000	0.000	0.000	0.000	16.610	76	143	76	143	316	2384	100	649	"S447"
0	0	0	11	2	3	"p70S6K"	"P23443"	12190	15010	200	6643	6686	482	7	6496	6496	6563	556	8	12	1	0	2112920	0.221	100000.000	100000.000	0.000	0.000	0.000	0.000	0.000	16.610	147	190	147	190	316	2384	100	650	"S447"
0	0	0	11	3	3	"p70S6K"	"P23443"	12680	15020	200	6570	6598	444	6	6478	6478	6588	1338	20	1	0	0	2085014	0.007	100000.000	100000.000	0.000	0.000	0.000	0.000	0.000	16.610	92	120	92	120	316	2384	100	651	"S447"
0	0	0	11	4	3	"PDK1"	"O15530"	13190	15020	110	18211	16086	5718	35	6264	6264	6412	1761	27	80	77	0	1286842	5.493	100000.000	100000.000	0.000	0.000	0.000	0.000	0.000	16.610	11947	9822	11947	9822	80	656	100	652	"Y376"
0	0	0	11	5	3	"PDK1"	"O15530"	13680	15030	90	18275	15930	5259	33	6099	6099	6143	508	8	90	80	0	828362	19.266	100000.000	100000.000	0.000	0.000	0.000	0.000	0.000	16.610	12176	9831	12176	9831	52	420	100	653	"Y376"
0	0	0	11	6	3	"PDK1"	"O15530"	14180	15030	90	18696	16510	4950	29	6020	6020	6247	1991	31	84	82	0	858534	5.155	100000.000	100000.000	0.000	0.000	0.000	0.000	0.000	16.610	12676	10490	12676	10490	52	420	100	654	"Y376"
0	0	0	11	7	3	"Ripk1"	"Q13546"	14700	15030	180	6627	6760	1351	19	5788	5788	5958	1370	22	15	3	0	1730598	0.585	100000.000	100000.000	0.000	0.000	0.000	0.000	0.000	16.610	839	972	839	972	256	1924	100	655	"Y694"
0	0	0	11	8	3	"Ripk1"	"Q13546"	15190	15050	170	6403	6621	995	15	5570	5570	5670	718	12	60	19	0	1377076	1.325	100000.000	100000.000	0.000	0.000	0.000	0.000	0.000	16.610	833	1051	833	1051	208	1660	100	656	"Y694"
0	0	0	11	9	3	"Ripk1"	"Q13546"	15690	15040	180	6312	6397	637	9	5518	5518	5749	1851	32	7	0	0	1637678	0.350	100000.000	100000.000	0.000	0.000	0.000	0.000	0.000	16.610	794	879	794	879	256	1924	100	657	"Y694"
0	0	0	11	1	4	"SHC3"	"Q92529"	11680	15650	80	7819	7782	837	10	6317	6317	6379	402	6	92	82	0	404683	3.490	100000.000	100000.000	0.000	0.000	0.000	0.000	0.000	16.610	1502	1465	1502	1465	52	340	100	658	"Y341"
0	0	0	11	2	4	"SHC3"	"Q92529"	12180	15650	130	6925	7237	1262	17	6402	6402	6490	862	13	37	11	0	868410	0.867	100000.000	100000.000	0.000	0.000	0.000	0.000	0.000	16.610	523	835	523	835	120	940	100	659	"Y341"
0	0	0	11	3	4	"SHC3"	"Q92529"	12680	15660	70	7756	7883	566	7	6328	6328	6385	697	10	100	56	0	252243	2.149	100000.000	100000.000	0.000	0.000	0.000	0.000	0.000	16.610	1428	1555	1428	1555	32	236	100	660	"Y341"
0	0	0	11	4	4	"Smad3 "	"P84022"	13170	15680	80	6540	6582	482	7	6164	6164	6335	1872	29	1	0	0	342285	0.132	100000.000	100000.000	0.000	0.000	0.000	0.000	0.000	16.610	376	418	376	418	52	340	100	661	"S208"
0	0	0	11	5	4	"Smad3 "	"P84022"	13650	15680	120	6298	6492	1243	19	5967	5967	6057	856	14	14	6	0	778992	0.508	100000.000	100000.000	0.000	0.000	0.000	0.000	0.000	16.610	331	525	331	525	120	820	100	662	"S208"
0	0	0	11	6	4	"Smad3 "	"P84022"	14170	15650	150	6218	6341	1018	16	5967	5967	6130	1117	18	8	2	0	989238	0.189	100000.000	100000.000	0.000	0.000	0.000	0.000	0.000	16.610	251	374	251	374	156	1272	100	663	"S208"
0	0	0	11	7	4	"TAK1 "	"O43318"	14660	15670	200	5719	5922	910	15	5726	5726	5934	1491	25	5	2	0	1871430	-0.008	100000.000	100000.000	0.000	0.000	0.000	0.000	0.000	16.610	-7	196	-7	196	316	2384	100	664	"T187"
0	0	0	11	8	4	"TAK1 "	"O43318"	15160	15670	200	5573	5752	1819	31	5557	5557	5768	1430	24	2	1	0	1817539	-0.011	100000.000	100000.000	0.000	0.000	0.000	0.000	0.000	16.610	16	195	16	195	316	2384	100	665	"T187"
0	0	0	11	9	4	"TAK1 "	"O43318"	15660	15680	200	5588	5767	1068	18	5486	5486	5667	1343	23	4	2	0	1822446	0.074	100000.000	100000.000	0.000	0.000	0.000	0.000	0.000	16.610	102	281	102	281	316	2384	100	666	"T187"
0	0	0	11	1	5	"ACC1"	"P68133"	11670	16300	150	8138	9392	7260	77	6294	6294	6388	1107	17	93	28	1	1465207	2.714	100000.000	100000.000	0.000	0.000	0.000	0.000	0.000	16.610	1844	3098	1844	3098	156	1272	100	667	"Y93"
0	0	0	11	2	5	"ACC1"	"P68133"	12170	16310	160	8305	8520	2878	33	6286	6286	6373	677	10	92	82	0	1772122	3.171	100000.000	100000.000	0.000	0.000	0.000	0.000	0.000	16.610	2019	2234	2019	2234	208	1512	100	668	"Y93"
0	0	0	11	3	5	"ACC1"	"P68133"	12680	16310	140	8361	8754	2519	28	6113	6113	6188	770	12	98	93	0	1365595	3.332	100000.000	100000.000	0.000	0.000	0.000	0.000	0.000	16.610	2248	2641	2248	2641	156	1140	100	669	"Y93"
0	0	0	11	4	5	"A-Raf"	"P10398"	13180	16300	200	6949	7045	1033	14	6090	6090	6231	1492	23	12	3	0	2226193	0.546	100000.000	100000.000	0.000	0.000	0.000	0.000	0.000	16.610	859	955	859	955	316	2384	100	670	"T20"
0	0	0	11	5	5	"A-Raf"	"P10398"	13680	16310	190	6886	7087	879	12	5909	5909	6031	962	15	52	10	0	1814266	1.098	100000.000	100000.000	0.000	0.000	0.000	0.000	0.000	16.610	977	1178	977	1178	256	2088	100	671	"T20"
0	0	0	11	6	5	"A-Raf"	"P10398"	14180	16310	180	6770	6855	706	10	5878	5878	6004	979	16	41	5	0	1754855	0.869	100000.000	100000.000	0.000	0.000	0.000	0.000	0.000	16.610	892	977	892	977	256	1924	100	672	"T20"
0	0	0	11	7	5	"BCAP"	"Q6ZUJ8"	14650	16310	140	5950	6460	2993	46	5711	5711	5874	1141	19	12	3	0	1007792	0.514	100000.000	100000.000	0.000	0.000	0.000	0.000	0.000	16.610	239	749	239	749	156	1140	100	673	"Y570"
0	0	0	11	8	5	"BCAP"	"Q6ZUJ8"	15160	16320	200	5624	6066	3317	54	5575	5575	5733	1101	19	9	3	0	1916993	0.302	100000.000	100000.000	0.000	0.000	0.000	0.000	0.000	16.610	49	491	49	491	316	2384	100	674	"Y570"
0	0	0	11	9	5	"BCAP"	"Q6ZUJ8"	15660	16320	200	5599	5845	874	14	5538	5538	5699	1183	20	7	2	0	1846936	0.123	100000.000	100000.000	0.000	0.000	0.000	0.000	0.000	16.610	61	307	61	307	316	2384	100	675	"Y570"
0	0	0	11	1	6	"Cofilin 1"	"P23528"	11670	16950	90	13412	12832	2953	23	6236	6236	6318	756	11	94	90	0	667266	8.616	100000.000	100000.000	0.000	0.000	0.000	0.000	0.000	16.610	7176	6596	7176	6596	52	420	100	676	"Y139"
0	0	0	11	2	6	"Cofilin 1"	"P23528"	12170	16950	80	14091	13616	1892	13	6246	6246	6307	674	10	98	98	0	708038	10.844	100000.000	100000.000	0.000	0.000	0.000	0.000	0.000	16.610	7845	7370	7845	7370	52	340	100	677	"Y139"
0	0	0	11	3	6	"Cofilin 1"	"P23528"	12670	16950	70	14279	14830	2543	17	6112	6112	6154	421	6	100	100	0	474564	20.608	100000.000	100000.000	0.000	0.000	0.000	0.000	0.000	16.610	8167	8718	8167	8718	32	236	100	678	"Y139"
0	0	0	11	4	6	"CTNNB1"	"P35222"	13160	16940	200	5847	5920	639	10	6066	6066	6161	831	13	4	1	0	1870778	-0.290	100000.000	100000.000	0.000	0.000	0.000	0.000	0.000	16.610	-219	-146	-219	-146	316	2384	100	679	"Y654"
0	0	0	11	5	6	"CTNNB1"	"P35222"	13660	16950	200	5929	6053	835	13	5968	5968	6126	1333	21	3	1	0	1912711	-0.055	100000.000	100000.000	0.000	0.000	0.000	0.000	0.000	16.610	-39	85	-39	85	316	2384	100	680	"Y654"
0	0	0	11	6	6	"CTNNB1"	"P35222"	14160	16930	170	5737	6049	2248	37	5830	5830	5978	795	13	9	5	0	1258267	0.089	100000.000	100000.000	0.000	0.000	0.000	0.000	0.000	16.610	-93	219	-93	219	208	1660	100	681	"Y654"
0	0	0	11	7	6	"IFNGR1 "	"P15260"	14680	16960	120	6801	6773	1114	16	5683	5683	5968	2965	49	4	0	0	812788	0.272	100000.000	100000.000	0.000	0.000	0.000	0.000	0.000	16.610	1118	1090	1118	1090	120	820	100	682	"S495"
0	0	0	11	8	6	"IFNGR1 "	"P15260"	15180	16980	110	7348	7426	1467	19	5496	5496	5651	1077	19	78	40	0	594100	1.648	100000.000	100000.000	0.000	0.000	0.000	0.000	0.000	16.610	1852	1930	1852	1930	80	656	100	683	"S495"
0	0	0	11	9	6	"IFNGR1 "	"P15260"	15650	17000	140	5947	6510	1321	20	5497	5497	5782	2029	35	21	1	0	1015620	0.359	100000.000	100000.000	0.000	0.000	0.000	0.000	0.000	16.610	450	1013	450	1013	156	1140	100	684	"S495"
-75	0	0	11	1	7	"empty"	"empty"	11660	17590	200	6288	6339	430	6	6354	6354	6464	1077	16	1	0	0	2003014	-0.116	100000.000	100000.000	0.000	0.000	0.000	0.000	0.000	16.610	-66	-15	-66	-15	316	2384	100	685	"empty"
-75	0	0	11	2	7	"empty"	"empty"	12160	17590	200	6217	6288	673	10	6280	6280	6369	746	11	3	1	0	1987055	-0.109	100000.000	100000.000	0.000	0.000	0.000	0.000	0.000	16.610	-63	8	-63	8	316	2384	100	686	"empty"
-75	0	0	11	3	7	"empty"	"empty"	12660	17590	200	6194	6263	564	9	6155	6155	6292	1513	24	2	0	0	1979251	-0.019	100000.000	100000.000	0.000	0.000	0.000	0.000	0.000	16.610	39	108	39	108	316	2384	100	687	"empty"
-75	0	0	11	4	7	"empty"	"empty"	13160	17590	200	5877	5943	480	8	6013	6013	6136	1200	19	1	0	0	1878078	-0.161	100000.000	100000.000	0.000	0.000	0.000	0.000	0.000	16.610	-136	-70	-136	-70	316	2384	100	688	"empty"
-75	0	0	11	5	7	"empty"	"empty"	13660	17590	200	5939	6140	1051	17	5912	5912	6046	966	15	8	5	0	1940303	0.097	100000.000	100000.000	0.000	0.000	0.000	0.000	0.000	16.610	27	228	27	228	316	2384	100	689	"empty"
-75	0	0	11	6	7	"empty"	"empty"	14160	17590	200	5842	6364	3909	61	5808	5808	5990	1274	21	6	4	0	2011000	0.294	100000.000	100000.000	0.000	0.000	0.000	0.000	0.000	16.610	34	556	34	556	316	2384	100	690	"empty"
0	0	0	11	7	7	"GLQAWPG-pS-AIPQFLG_GLQAWPGEAIPQFLG_60vs40"	"GLQAWPG-pS-AIPQFLG_GLQAWPGEAIPQFLG_60vs40"	14650	17620	80	16394	14479	4127	28	5766	5766	5842	523	8	90	88	0	752928	16.514	100000.000	100000.000	0.000	0.000	0.000	0.000	0.000	16.610	10628	8713	10628	8713	52	340	100	691	"GLQAWPG-pS-AIPQFLG_GLQAWPGEAIPQFLG_60vs40"
0	0	0	11	8	7	"GLQAWPG-pS-AIPQFLG_GLQAWPGEAIPQFLG_60vs40"	"GLQAWPG-pS-AIPQFLG_GLQAWPGEAIPQFLG_60vs40"	15170	17620	90	15282	14562	6039	41	5559	5559	5802	1632	28	86	82	0	757232	5.368	100000.000	100000.000	0.000	0.000	0.000	0.000	0.000	16.610	9723	9003	9723	9003	52	420	100	692	"GLQAWPG-pS-AIPQFLG_GLQAWPGEAIPQFLG_60vs40"
0	0	0	11	9	7	"GLQAWPG-pS-AIPQFLG_GLQAWPGEAIPQFLG_60vs40"	"GLQAWPG-pS-AIPQFLG_GLQAWPGEAIPQFLG_60vs40"	15660	17640	110	14055	11652	4571	39	5585	5585	5791	1162	20	71	63	0	932125	5.044	100000.000	100000.000	0.000	0.000	0.000	0.000	0.000	16.610	8470	6067	8470	6067	80	656	100	693	"GLQAWPG-pS-AIPQFLG_GLQAWPGEAIPQFLG_60vs40"
0	0	0	12	1	1	"BLNK "	"Q8WV28"	16200	13770	90	10789	10612	1971	18	5901	5901	6095	1652	27	90	84	0	551804	2.734	100000.000	100000.000	0.000	0.000	0.000	0.000	0.000	16.610	4888	4711	4888	4711	52	420	100	694	"Y178"
0	0	0	12	2	1	"BLNK "	"Q8WV28"	16690	13790	110	9670	9040	2310	25	5749	5749	5843	801	13	73	71	0	723226	3.991	100000.000	100000.000	0.000	0.000	0.000	0.000	0.000	16.610	3921	3291	3921	3291	80	656	100	695	"Y178"
0	0	0	12	3	1	"BLNK "	"Q8WV28"	17190	13780	90	10277	10054	2232	22	5637	5637	5792	947	16	88	86	0	522794	4.501	100000.000	100000.000	0.000	0.000	0.000	0.000	0.000	16.610	4640	4417	4640	4417	52	420	100	696	"Y178"
0	0	0	12	4	1	"Catalase"	"P04040"	17700	13780	90	9839	9506	2252	23	5534	5534	5823	1764	30	82	71	0	494322	2.088	100000.000	100000.000	0.000	0.000	0.000	0.000	0.000	16.610	4305	3972	4305	3972	52	420	100	697	"Y385"
0	0	0	12	5	1	"Catalase"	"P04040"	18200	13780	110	7528	8061	2306	28	5664	5664	5987	2249	37	48	27	0	644901	0.922	100000.000	100000.000	0.000	0.000	0.000	0.000	0.000	16.610	1864	2397	1864	2397	80	656	100	698	"Y385"
0	0	0	12	6	1	"Catalase"	"P04040"	18700	13790	110	8141	8649	3193	36	5692	5692	6077	2024	33	55	35	0	691941	1.271	100000.000	100000.000	0.000	0.000	0.000	0.000	0.000	16.610	2449	2957	2449	2957	80	656	100	699	"Y385"
0	0	0	12	7	1	"Cdc42"	"P60953"	19190	13790	150	5994	7559	4547	60	5710	5710	6273	2464	39	21	12	0	1179162	0.522	100000.000	100000.000	0.000	0.000	0.000	0.000	0.000	16.610	284	1849	284	1849	156	1272	100	700	"Y64"
0	0	0	12	8	1	"Cdc42"	"P60953"	19670	13790	160	6145	7793	3781	48	5780	5780	6446	2689	41	26	12	0	1620868	0.501	100000.000	100000.000	0.000	0.000	0.000	0.000	0.000	16.610	365	2013	365	2013	208	1512	100	701	"Y64"
0	0	0	12	9	1	"Cdc42"	"P60953"	20160	13790	200	5905	7037	4005	56	5840	5840	6755	3436	50	9	2	0	2223647	0.082	100000.000	100000.000	0.000	0.000	0.000	0.000	0.000	16.610	65	1197	65	1197	316	2384	100	702	"Y64"
0	0	0	12	1	2	"Flt3"	"P36888"	16200	14410	200	5879	6149	1597	25	5729	5729	5897	1427	24	5	2	0	1943094	0.177	100000.000	100000.000	0.000	0.000	0.000	0.000	0.000	16.610	150	420	150	420	316	2384	100	703	"Y842"
0	0	0	12	2	2	"Flt3"	"P36888"	16700	14420	100	6504	6828	2751	40	5701	5701	5844	711	12	53	13	0	546226	1.384	100000.000	100000.000	0.000	0.000	0.000	0.000	0.000	16.610	803	1127	803	1127	80	560	100	704	"Y842"
0	0	0	12	3	2	"Flt3"	"P36888"	17190	14410	110	6200	6486	1351	20	5593	5593	5722	1023	17	36	8	0	518904	0.747	100000.000	100000.000	0.000	0.000	0.000	0.000	0.000	16.610	607	893	607	893	80	656	100	705	"Y842"
0	0	0	12	4	2	"gp130 "	"P40189"	17690	14420	140	5840	5979	956	15	5536	5536	5752	1301	22	8	0	0	932726	0.174	100000.000	100000.000	0.000	0.000	0.000	0.000	0.000	16.610	304	443	304	443	156	1140	100	706	"S782"
0	0	0	12	5	2	"gp130 "	"P40189"	18170	14410	170	5844	6065	1020	16	5583	5583	5885	1793	30	7	1	0	1261584	0.100	100000.000	100000.000	0.000	0.000	0.000	0.000	0.000	16.610	261	482	261	482	208	1660	100	707	"S782"
0	0	0	12	6	2	"gp130 "	"P40189"	18680	14430	170	6057	6550	1566	23	5672	5672	6103	2422	39	7	3	0	1362390	0.185	100000.000	100000.000	0.000	0.000	0.000	0.000	0.000	16.610	385	878	385	878	208	1660	100	708	"S782"
0	0	0	12	7	2	"HSP60"	"P10809"	19170	14430	160	5869	6718	2974	44	5683	5683	6292	2728	43	10	4	0	1397390	0.156	100000.000	100000.000	0.000	0.000	0.000	0.000	0.000	16.610	186	1035	186	1035	208	1512	100	709	"S70"
0	0	0	12	8	2	"HSP60"	"P10809"	19670	14430	200	5828	6437	2405	37	5749	5749	6513	3147	48	6	2	0	2034121	-0.024	100000.000	100000.000	0.000	0.000	0.000	0.000	0.000	16.610	79	688	79	688	316	2384	100	710	"S70"
0	0	0	12	9	2	"HSP60"	"P10809"	20160	14430	200	5653	6463	2788	43	5712	5712	6543	3112	47	7	3	0	2042422	-0.026	100000.000	100000.000	0.000	0.000	0.000	0.000	0.000	16.610	-59	751	-59	751	316	2384	100	711	"S70"
0	0	0	12	1	3	"IL7R "	"P16871"	16200	15050	140	8783	8465	1457	17	5561	5561	5695	923	16	86	81	0	1320552	3.001	100000.000	100000.000	0.000	0.000	0.000	0.000	0.000	16.610	3222	2904	3222	2904	156	1140	100	712	"Y449"
0	0	0	12	2	3	"IL7R "	"P16871"	16690	15060	120	9077	9231	894	9	5560	5560	5653	733	12	99	99	0	1107772	4.881	100000.000	100000.000	0.000	0.000	0.000	0.000	0.000	16.610	3517	3671	3517	3671	120	820	100	713	"Y449"
0	0	0	12	3	3	"IL7R "	"P16871"	17190	15060	140	8765	8615	1496	17	5527	5527	5702	1448	25	86	75	0	1344003	2.012	100000.000	100000.000	0.000	0.000	0.000	0.000	0.000	16.610	3238	3088	3238	3088	156	1140	100	714	"Y449"
0	0	0	12	4	3	"IRAK4"	"P51617"	17680	15070	200	5496	5893	2148	36	5484	5484	5770	1708	29	6	2	0	1862281	0.072	100000.000	100000.000	0.000	0.000	0.000	0.000	0.000	16.610	12	409	12	409	316	2384	100	715	"T345"
0	0	0	12	5	3	"IRAK4"	"P51617"	18170	15070	200	5699	6075	1297	21	5554	5554	5913	2010	33	7	3	0	1919552	0.081	100000.000	100000.000	0.000	0.000	0.000	0.000	0.000	16.610	145	521	145	521	316	2384	100	716	"T345"
0	0	0	12	6	3	"IRAK4"	"P51617"	18660	15090	190	5678	6210	1786	28	5621	5621	6131	2448	39	7	3	0	1589694	0.032	100000.000	100000.000	0.000	0.000	0.000	0.000	0.000	16.610	57	589	57	589	256	2088	100	717	"T345"
0	0	0	12	7	3	"LIMK1"	"P53667"	19170	15080	140	7372	8270	3539	42	5643	5643	6210	2264	36	48	21	0	1290092	0.910	100000.000	100000.000	0.000	0.000	0.000	0.000	0.000	16.610	1729	2627	1729	2627	156	1140	100	718	"T508"
0	0	0	12	8	3	"LIMK1"	"P53667"	19670	15100	140	7573	8176	3098	37	5495	5495	6144	2738	44	44	14	0	1275455	0.742	100000.000	100000.000	0.000	0.000	0.000	0.000	0.000	16.610	2078	2681	2078	2681	156	1140	100	719	"T508"
0	0	0	12	9	3	"LIMK1"	"P53667"	20180	15090	140	8709	9228	5301	57	5385	5385	6408	3987	62	41	9	0	1439505	0.707	100000.000	100000.000	0.000	0.000	0.000	0.000	0.000	16.610	3324	3843	3324	3843	156	1140	100	720	"T508"
0	0	0	12	1	4	"p38-alpha "	"Q16539"	16190	15700	160	10634	10800	1672	15	5428	5428	5666	1890	33	98	95	0	2246353	2.716	100000.000	100000.000	0.000	0.000	0.000	0.000	0.000	16.610	5206	5372	5206	5372	208	1512	100	721	"T122"
0	0	0	12	2	4	"p38-alpha "	"Q16539"	16690	15710	180	10347	9865	1849	18	5434	5434	5630	1217	21	89	86	0	2525466	3.480	100000.000	100000.000	0.000	0.000	0.000	0.000	0.000	16.610	4913	4431	4913	4431	256	1924	100	722	"T122"
0	0	0	12	3	4	"p38-alpha "	"Q16539"	17190	15710	190	10112	9780	1973	20	5407	5407	5626	1662	29	88	81	0	2503687	2.499	100000.000	100000.000	0.000	0.000	0.000	0.000	0.000	16.610	4705	4373	4705	4373	256	2088	100	723	"T122"
0	0	0	12	4	4	"MEK1 "	"Q02750"	17670	15730	130	5827	6326	3016	47	5388	5388	5622	1208	21	12	4	0	759123	0.583	100000.000	100000.000	0.000	0.000	0.000	0.000	0.000	16.610	439	938	439	938	120	940	100	724	"S297"
0	0	0	12	5	4	"MEK1 "	"Q02750"	18190	15730	90	6241	6585	1170	17	5471	5471	5735	1332	23	25	11	0	342401	0.638	100000.000	100000.000	0.000	0.000	0.000	0.000	0.000	16.610	770	1114	770	1114	52	420	100	725	"S297"
0	0	0	12	6	4	"MEK1 "	"Q02750"	18670	15700	170	5603	6122	1761	28	5457	5457	6092	3011	49	6	1	0	1273468	0.010	100000.000	100000.000	0.000	0.000	0.000	0.000	0.000	16.610	146	665	146	665	208	1660	100	726	"S297"
0	0	0	12	7	4	"P27kip1"	"P46527"	19190	15720	140	6361	7188	2781	38	5510	5510	6110	2589	42	23	6	0	1121254	0.416	100000.000	100000.000	0.000	0.000	0.000	0.000	0.000	16.610	851	1678	851	1678	156	1140	100	727	"Y74"
0	0	0	12	8	4	"P27kip1"	"P46527"	19690	15710	150	7522	7547	2605	34	5379	5379	6107	3198	52	19	3	0	1177260	0.450	100000.000	100000.000	0.000	0.000	0.000	0.000	0.000	16.610	2143	2168	2143	2168	156	1272	100	728	"Y74"
0	0	0	12	9	4	"P27kip1"	"P46527"	20180	15730	190	6212	7503	2965	39	5428	5428	6385	3542	55	22	7	0	1920798	0.316	100000.000	100000.000	0.000	0.000	0.000	0.000	0.000	16.610	784	2075	784	2075	256	2088	100	729	"Y74"
0	0	0	12	1	5	"PPARG "	"P37231"	16190	16350	140	6444	6756	1935	28	5530	5530	5759	1764	30	8	2	0	1053893	0.565	100000.000	100000.000	0.000	0.000	0.000	0.000	0.000	16.610	914	1226	914	1226	156	1140	100	730	"S112"
0	0	0	12	2	5	"PPARG "	"P37231"	16690	16350	160	6197	6258	634	10	5439	5439	5663	1755	30	7	0	0	1301648	0.339	100000.000	100000.000	0.000	0.000	0.000	0.000	0.000	16.610	758	819	758	819	208	1512	100	731	"S112"
0	0	0	12	3	5	"PPARG "	"P37231"	17180	16350	150	6291	6673	2328	34	5383	5383	5682	2018	35	7	4	0	1041032	0.491	100000.000	100000.000	0.000	0.000	0.000	0.000	0.000	16.610	908	1290	908	1290	156	1272	100	732	"S112"
0	0	0	12	4	5	"Pyk2 "	"Q14289"	17680	16350	160	20948	19679	4763	24	5317	5317	5639	1855	32	92	92	0	4093269	7.569	100000.000	100000.000	0.000	0.000	0.000	0.000	0.000	16.610	15631	14362	15631	14362	208	1512	100	733	"S399"
0	0	0	12	5	5	"Pyk2 "	"Q14289"	18180	16360	170	21485	21478	4544	21	5350	5350	5971	2616	43	97	96	0	4467393	5.928	100000.000	100000.000	0.000	0.000	0.000	0.000	0.000	16.610	16135	16128	16135	16128	208	1660	100	734	"S399"
0	0	0	12	6	5	"Pyk2 "	"Q14289"	18680	16370	190	22696	20845	6603	31	5410	5410	5989	2402	40	89	87	0	5336251	6.185	100000.000	100000.000	0.000	0.000	0.000	0.000	0.000	16.610	17286	15435	17286	15435	256	2088	100	735	"S399"
0	0	0	12	7	5	"STAT1 "	"P42224"	19170	16360	200	6167	6919	2556	36	5366	5366	5913	2293	38	18	8	0	2186525	0.439	100000.000	100000.000	0.000	0.000	0.000	0.000	0.000	16.610	801	1553	801	1553	316	2384	100	736	"S708"
0	0	0	12	8	5	"STAT1 "	"P42224"	19670	16360	200	6085	6669	2136	32	5379	5379	5994	2594	43	12	5	0	2107249	0.260	100000.000	100000.000	0.000	0.000	0.000	0.000	0.000	16.610	706	1290	706	1290	316	2384	100	737	"S708"
0	0	0	12	9	5	"STAT1 "	"P42224"	20170	16370	200	6382	7830	5027	64	5368	5368	6395	3674	57	17	7	0	2474291	0.391	100000.000	100000.000	0.000	0.000	0.000	0.000	0.000	16.610	1014	2462	1014	2462	316	2384	100	738	"S708"
0	0	0	12	1	6	"STAT5B "	"P51692"	16180	16980	130	5952	6271	996	15	5492	5492	5682	1043	18	32	12	0	752461	0.565	100000.000	100000.000	0.000	0.000	0.000	0.000	0.000	16.610	460	779	460	779	120	940	100	739	"S731"
0	0	0	12	2	6	"STAT5B "	"P51692"	16680	16990	180	5656	6059	1290	21	5498	5498	5740	1785	31	10	2	0	1551147	0.179	100000.000	100000.000	0.000	0.000	0.000	0.000	0.000	16.610	158	561	158	561	256	1924	100	740	"S731"
0	0	0	12	3	6	"STAT5B "	"P51692"	17170	17010	120	5822	6202	1025	16	5407	5407	5663	1389	24	22	5	0	744298	0.388	100000.000	100000.000	0.000	0.000	0.000	0.000	0.000	16.610	415	795	415	795	120	820	100	741	"S731"
0	0	0	12	4	6	"Syk "	"P43405"	17650	17000	110	6498	8581	4049	47	5383	5383	5764	1803	31	47	42	0	686453	1.562	100000.000	100000.000	0.000	0.000	0.000	0.000	0.000	16.610	1115	3198	1115	3198	80	656	100	742	"Y348"
0	0	0	12	5	6	"Syk "	"P43405"	18170	17010	120	6673	8937	4692	52	5412	5412	5833	1906	32	45	36	0	1072499	1.629	100000.000	100000.000	0.000	0.000	0.000	0.000	0.000	16.610	1261	3525	1261	3525	120	820	100	743	"Y348"
0	0	0	12	6	6	"Syk "	"P43405"	18670	17000	130	6187	8595	4681	54	5432	5432	6096	2583	42	35	29	0	1031401	0.967	100000.000	100000.000	0.000	0.000	0.000	0.000	0.000	16.610	755	3163	755	3163	120	940	100	744	"Y348"
0	0	0	12	7	6	"Calmodulin "	"P62158"	19160	17000	140	7668	7868	2737	34	5358	5358	5889	2285	38	50	16	0	1227458	0.866	100000.000	100000.000	0.000	0.000	0.000	0.000	0.000	16.610	2310	2510	2310	2510	156	1140	100	745	"Y99"
0	0	0	12	8	6	"Calmodulin "	"P62158"	19670	17020	150	7885	8077	2879	35	5354	5354	5997	2686	44	45	12	0	1259987	0.774	100000.000	100000.000	0.000	0.000	0.000	0.000	0.000	16.610	2531	2723	2531	2723	156	1272	100	746	"Y99"
0	0	0	12	9	6	"Calmodulin "	"P62158"	20160	17010	150	7877	8867	5358	60	5268	5268	6111	3388	55	33	12	0	1383284	0.813	100000.000	100000.000	0.000	0.000	0.000	0.000	0.000	16.610	2609	3599	2609	3599	156	1272	100	747	"Y99"
-75	0	0	12	1	7	"empty"	"empty"	16170	17640	200	5496	5840	2513	43	5503	5503	5732	1573	27	4	0	0	1845329	0.069	100000.000	100000.000	0.000	0.000	0.000	0.000	0.000	16.610	-7	337	-7	337	316	2384	100	748	"empty"
-75	0	0	12	2	7	"empty"	"empty"	16670	17640	200	5438	5655	1376	24	5485	5485	5728	1584	27	4	1	0	1786972	-0.046	100000.000	100000.000	0.000	0.000	0.000	0.000	0.000	16.610	-47	170	-47	170	316	2384	100	749	"empty"
-75	0	0	12	3	7	"empty"	"empty"	17170	17640	200	5486	5672	745	13	5413	5413	5698	1499	26	5	1	0	1792391	-0.017	100000.000	100000.000	0.000	0.000	0.000	0.000	0.000	16.610	73	259	73	259	316	2384	100	750	"empty"
-75	0	0	12	4	7	"empty"	"empty"	17670	17640	200	5386	5841	2175	37	5393	5393	5856	2105	35	5	3	0	1845798	-0.007	100000.000	100000.000	0.000	0.000	0.000	0.000	0.000	16.610	-7	448	-7	448	316	2384	100	751	"empty"
-75	0	0	12	5	7	"empty"	"empty"	18170	17640	200	5458	5980	2334	39	5443	5443	6120	2853	46	5	1	0	1889798	-0.049	100000.000	100000.000	0.000	0.000	0.000	0.000	0.000	16.610	15	537	15	537	316	2384	100	752	"empty"
-75	0	0	12	6	7	"empty"	"empty"	18670	17640	200	5367	5882	2323	39	5434	5434	6127	3001	48	5	1	0	1858694	-0.082	100000.000	100000.000	0.000	0.000	0.000	0.000	0.000	16.610	-67	448	-67	448	316	2384	100	753	"empty"
0	0	0	12	7	7	"Control-Spot"	"Tau"	19160	17660	140	7717	8081	3453	42	5334	5334	5914	2518	42	46	11	0	1260639	0.861	100000.000	100000.000	0.000	0.000	0.000	0.000	0.000	16.610	2383	2747	2383	2747	156	1140	100	754	"Control-Spot"
0	0	0	12	8	7	"Control-Spot"	"Tau"	19660	17650	130	9308	9576	2316	24	5359	5359	6022	3248	53	68	10	0	1149105	1.094	100000.000	100000.000	0.000	0.000	0.000	0.000	0.000	16.610	3949	4217	3949	4217	120	940	100	755	"Control-Spot"
0	0	0	12	9	7	"Control-Spot"	"Tau"	20170	17650	170	7983	8653	4089	47	5367	5367	6318	3625	57	35	8	0	1799880	0.644	100000.000	100000.000	0.000	0.000	0.000	0.000	0.000	16.610	2616	3286	2616	3286	208	1660	100	756	"Control-Spot"
0	0	0	13	1	1	"Anxa1"	"P04083"	2620	18130	120	7947	9040	3605	39	6333	6333	6790	1799	26	48	32	0	1084849	1.251	100000.000	100000.000	0.000	0.000	0.000	0.000	0.000	16.610	1614	2707	1614	2707	120	820	100	757	"Y20"
0	0	0	13	2	1	"Anxa1"	"P04083"	3110	18150	150	7408	8586	3898	45	6453	6453	6865	1853	26	40	19	0	1339404	0.929	100000.000	100000.000	0.000	0.000	0.000	0.000	0.000	16.610	955	2133	955	2133	156	1272	100	758	"Y20"
0	0	0	13	3	1	"Anxa1"	"P04083"	3620	18150	140	7718	8421	3101	36	6594	6594	6913	2176	31	29	12	0	1313606	0.693	100000.000	100000.000	0.000	0.000	0.000	0.000	0.000	16.610	1124	1827	1124	1827	156	1140	100	759	"Y20"
0	0	0	13	4	1	"Bax"	"Q07812"	4120	18160	160	7216	7976	3607	45	6698	6698	6880	1535	22	18	5	0	1659044	0.714	100000.000	100000.000	0.000	0.000	0.000	0.000	0.000	16.610	518	1278	518	1278	208	1512	100	760	"S184"
0	0	0	13	5	1	"Bax"	"Q07812"	4600	18150	200	6776	6890	838	12	6654	6654	6778	1707	25	5	0	0	2177153	0.066	100000.000	100000.000	0.000	0.000	0.000	0.000	0.000	16.610	122	236	122	236	316	2384	100	761	"S184"
0	0	0	13	6	1	"Bax"	"Q07812"	5100	18150	200	6926	7026	1325	18	6809	6809	6980	1722	24	3	1	0	2220260	0.027	100000.000	100000.000	0.000	0.000	0.000	0.000	0.000	16.610	117	217	117	217	316	2384	100	762	"S184"
0	0	0	13	7	1	"CHOP"	"P35638"	5610	18140	140	7055	7389	1278	17	6981	6981	7141	1253	17	12	1	0	1152722	0.198	100000.000	100000.000	0.000	0.000	0.000	0.000	0.000	16.610	74	408	74	408	156	1140	100	763	"S79"
0	0	0	13	8	1	"CHOP"	"P35638"	6090	18160	200	7096	7340	1412	19	7057	7057	7171	866	12	14	2	0	2319361	0.195	100000.000	100000.000	0.000	0.000	0.000	0.000	0.000	16.610	39	283	39	283	316	2384	100	764	"S79"
0	0	0	13	9	1	"CHOP"	"P35638"	6580	18180	180	7247	7872	4187	53	7066	7066	7255	1812	24	5	1	0	2015357	0.341	100000.000	100000.000	0.000	0.000	0.000	0.000	0.000	16.610	181	806	181	806	256	1924	100	765	"S79"
0	0	0	13	1	2	"Crk "	"P46108"	2610	18830	170	6462	7184	2882	40	6372	6372	6836	2163	31	9	5	0	1494253	0.161	100000.000	100000.000	0.000	0.000	0.000	0.000	0.000	16.610	90	812	90	812	208	1660	100	766	"Y221"
0	0	0	13	2	2	"Crk "	"P46108"	3100	18800	200	6491	7009	2164	30	6430	6430	6885	2083	30	10	2	0	2214809	0.060	100000.000	100000.000	0.000	0.000	0.000	0.000	0.000	16.610	61	579	61	579	316	2384	100	767	"Y221"
0	0	0	13	3	2	"Crk "	"P46108"	3600	18800	200	6796	7231	1644	22	6626	6626	7057	2350	33	7	2	0	2285067	0.074	100000.000	100000.000	0.000	0.000	0.000	0.000	0.000	16.610	170	605	170	605	316	2384	100	768	"Y221"
0	0	0	13	4	2	"EEA1"	"Q15075"	4080	18810	180	6944	7037	1002	14	6751	6751	7017	2121	30	5	0	0	1801393	0.009	100000.000	100000.000	0.000	0.000	0.000	0.000	0.000	16.610	193	286	193	286	256	1924	100	769	"T431"
0	0	0	13	5	2	"EEA1"	"Q15075"	4580	18800	200	6828	6852	814	11	6740	6740	6882	1683	24	4	0	0	2165205	-0.018	100000.000	100000.000	0.000	0.000	0.000	0.000	0.000	16.610	88	112	88	112	316	2384	100	770	"T431"
0	0	0	13	6	2	"EEA1"	"Q15075"	5090	18800	120	7056	7194	638	8	6903	6903	6999	1052	15	9	2	0	863315	0.185	100000.000	100000.000	0.000	0.000	0.000	0.000	0.000	16.610	153	291	153	291	120	820	100	771	"T431"
0	0	0	13	7	2	"IKK-alpha "	"O15111"	5620	18790	110	9294	8848	1470	16	7058	7058	7150	767	10	61	56	0	707873	2.214	100000.000	100000.000	0.000	0.000	0.000	0.000	0.000	16.610	2236	1790	2236	1790	80	656	100	772	"T23"
0	0	0	13	8	2	"IKK-alpha "	"O15111"	6120	18800	110	9437	8972	1478	16	7061	7061	7260	1768	24	62	11	0	717799	0.968	100000.000	100000.000	0.000	0.000	0.000	0.000	0.000	16.610	2376	1911	2376	1911	80	656	100	773	"T23"
0	0	0	13	9	2	"IKK-alpha "	"O15111"	6620	18810	120	8179	8472	1519	17	7073	7073	7290	1589	21	44	13	0	1016648	0.744	100000.000	100000.000	0.000	0.000	0.000	0.000	0.000	16.610	1106	1399	1106	1399	120	820	100	774	"T23"
0	0	0	13	1	3	"Jak2 "	"O60674"	2580	19420	200	6642	7209	2340	32	6480	6480	6948	2194	31	9	4	0	2278132	0.119	100000.000	100000.000	0.000	0.000	0.000	0.000	0.000	16.610	162	729	162	729	316	2384	100	775	"Y1007"
0	0	0	13	2	3	"Jak2 "	"O60674"	3080	19430	210	6590	7117	2100	29	6565	6565	7038	1859	26	12	4	0	2248824	0.042	100000.000	100000.000	0.000	0.000	0.000	0.000	0.000	16.610	25	552	25	552	316	2572	100	776	"Y1007"
0	0	0	13	3	3	"Jak2 "	"O60674"	3590	19460	190	6938	7244	1431	19	6789	6789	7130	1770	24	9	4	0	1854442	0.064	100000.000	100000.000	0.000	0.000	0.000	0.000	0.000	16.610	149	455	149	455	256	2088	100	777	"Y1007"
0	0	0	13	4	3	"Keap1"	"Q14145"	4070	19460	70	7035	7541	2632	34	6849	6849	7005	1045	14	18	6	0	241324	0.513	100000.000	100000.000	0.000	0.000	0.000	0.000	0.000	16.610	186	692	186	692	32	236	100	778	"Y141"
0	0	0	13	5	3	"Keap1"	"Q14145"	4580	19440	200	6767	6878	1641	23	6771	6771	6872	1396	20	3	0	0	2173496	0.004	100000.000	100000.000	0.000	0.000	0.000	0.000	0.000	16.610	-4	107	-4	107	316	2384	100	779	"Y141"
0	0	0	13	6	3	"Keap1"	"Q14145"	5080	19440	200	6799	7137	2673	37	6935	6935	7020	1040	14	5	3	0	2255178	0.113	100000.000	100000.000	0.000	0.000	0.000	0.000	0.000	16.610	-136	202	-136	202	316	2384	100	780	"Y141"
0	0	0	13	7	3	"MK2"	"P16389"	5580	19440	200	7042	7284	1164	15	7051	7051	7248	1482	20	9	1	0	2301867	0.024	100000.000	100000.000	0.000	0.000	0.000	0.000	0.000	16.610	-9	233	-9	233	316	2384	100	781	"Y132"
0	0	0	13	8	3	"MK2"	"P16389"	6080	19450	200	7080	7310	764	10	7072	7072	7286	1764	24	5	0	0	2309945	0.014	100000.000	100000.000	0.000	0.000	0.000	0.000	0.000	16.610	8	238	8	238	316	2384	100	782	"Y132"
0	0	0	13	9	3	"MK2"	"P16389"	6580	19450	200	7298	7558	1182	15	7130	7130	7334	1782	24	9	1	0	2388258	0.126	100000.000	100000.000	0.000	0.000	0.000	0.000	0.000	16.610	168	428	168	428	316	2384	100	783	"Y132"
0	0	0	13	1	4	"MyD88"	"Q99836"	2630	20070	180	14349	15087	6723	44	6419	6419	7029	2951	41	83	71	0	3862194	2.731	100000.000	100000.000	0.000	0.000	0.000	0.000	0.000	16.610	7930	8668	7930	8668	256	1924	100	784	"Y257"
0	0	0	13	2	4	"MyD88"	"Q99836"	3130	20080	160	13219	13644	4044	29	6438	6438	6776	1571	23	93	92	0	2838039	4.372	100000.000	100000.000	0.000	0.000	0.000	0.000	0.000	16.610	6781	7206	6781	7206	208	1512	100	785	"Y257"
0	0	0	13	3	4	"MyD88"	"Q99836"	3620	20080	190	12368	12981	6504	50	6648	6648	6964	1903	27	82	75	0	3323075	3.162	100000.000	100000.000	0.000	0.000	0.000	0.000	0.000	16.610	5720	6333	5720	6333	256	2088	100	786	"Y257"
0	0	0	13	4	4	"NFkB-p105 "	"P19838"	4130	20060	140	6974	7288	2512	34	6826	6826	7002	1718	24	5	1	0	1136884	0.166	100000.000	100000.000	0.000	0.000	0.000	0.000	0.000	16.610	148	462	148	462	156	1140	100	787	"S337"
0	0	0	13	5	4	"NFkB-p105 "	"P19838"	4620	20070	200	6877	6910	776	11	6880	6880	6945	971	13	6	1	0	2183433	-0.036	100000.000	100000.000	0.000	0.000	0.000	0.000	0.000	16.610	-3	30	-3	30	316	2384	100	788	"S337"
0	0	0	13	6	4	"NFkB-p105 "	"P19838"	5120	20080	100	7184	7194	720	10	7047	7047	7231	1868	25	2	0	0	575539	-0.020	100000.000	100000.000	0.000	0.000	0.000	0.000	0.000	16.610	137	147	137	147	80	560	100	789	"S337"
0	0	0	13	7	4	"PKACa "	"P17612"	5620	20070	170	7847	7942	980	12	7188	7188	7326	1048	14	29	4	0	1651932	0.588	100000.000	100000.000	0.000	0.000	0.000	0.000	0.000	16.610	659	754	659	754	208	1660	100	790	"S338"
0	0	0	13	8	4	"PKACa "	"P17612"	6120	20100	150	8240	8340	726	8	7266	7266	7483	1703	22	12	1	0	1301025	0.503	100000.000	100000.000	0.000	0.000	0.000	0.000	0.000	16.610	974	1074	974	1074	156	1272	100	791	"S338"
0	0	0	13	9	4	"PKACa "	"P17612"	6630	20100	150	8316	8481	1476	17	7128	7128	7495	2370	31	8	3	0	1323012	0.416	100000.000	100000.000	0.000	0.000	0.000	0.000	0.000	16.610	1188	1353	1188	1353	156	1272	100	792	"S338"
0	0	0	13	1	5	"PDK1"	"O15530"	2620	20710	110	26558	22351	9637	43	6451	6451	6946	2433	35	78	76	0	1788117	6.332	100000.000	100000.000	0.000	0.000	0.000	0.000	0.000	16.610	20107	15900	20107	15900	80	656	100	793	"Y373"
0	0	0	13	2	5	"PDK1"	"O15530"	3130	20720	130	20893	17868	10361	57	6580	6580	6794	1075	15	66	62	0	2144147	10.301	100000.000	100000.000	0.000	0.000	0.000	0.000	0.000	16.610	14313	11288	14313	11288	120	940	100	794	"Y373"
0	0	0	13	3	5	"PDK1"	"O15530"	3610	20720	140	10392	15487	9778	63	6745	6745	7056	2029	28	53	49	0	2416037	4.155	100000.000	100000.000	0.000	0.000	0.000	0.000	0.000	16.610	3647	8742	3647	8742	156	1140	100	795	"Y373"
0	0	0	13	4	5	"Ripk1"	"Q13546"	4100	20720	200	6956	7236	1665	23	6863	6863	7025	1679	23	9	2	0	2286444	0.126	100000.000	100000.000	0.000	0.000	0.000	0.000	0.000	16.610	93	373	93	373	316	2384	100	796	"Y424"
0	0	0	13	5	5	"Ripk1"	"Q13546"	4600	20730	110	7691	7691	1033	13	6801	6801	6864	763	11	53	27	0	615309	1.084	100000.000	100000.000	0.000	0.000	0.000	0.000	0.000	16.610	890	890	890	890	80	656	100	797	"Y424"
0	0	0	13	6	5	"Ripk1"	"Q13546"	5100	20750	120	7366	7586	1104	14	6968	6968	7097	1570	22	20	1	0	910362	0.311	100000.000	100000.000	0.000	0.000	0.000	0.000	0.000	16.610	398	618	398	618	120	820	100	798	"Y424"
0	0	0	13	7	5	"Smad1 "	"Q15797"	5590	20740	200	7091	7156	617	8	7096	7096	7226	1204	16	3	1	0	2261390	-0.058	100000.000	100000.000	0.000	0.000	0.000	0.000	0.000	16.610	-5	60	-5	60	316	2384	100	799	"S463"
0	0	0	13	8	5	"Smad1 "	"Q15797"	6090	20740	160	7100	7325	1305	17	7163	7163	7391	2124	28	1	1	0	1523548	-0.031	100000.000	100000.000	0.000	0.000	0.000	0.000	0.000	16.610	-63	162	-63	162	208	1512	100	800	"S463"
0	0	0	13	9	5	"Smad1 "	"Q15797"	6580	20740	200	7202	7407	1779	24	7176	7176	7401	1940	26	2	1	0	2340768	0.003	100000.000	100000.000	0.000	0.000	0.000	0.000	0.000	16.610	26	231	26	231	316	2384	100	801	"S463"
0	0	0	13	1	6	"TAB1"	"Q15750"	2610	21350	140	14178	14581	6796	46	6456	6456	6786	1736	25	78	68	0	2274658	4.490	100000.000	100000.000	0.000	0.000	0.000	0.000	0.000	16.610	7722	8125	7722	8125	156	1140	100	802	"S438"
0	0	0	13	2	6	"TAB1"	"Q15750"	3100	21370	130	14402	14042	4760	33	6495	6495	6802	1380	20	85	80	0	1685040	5.246	100000.000	100000.000	0.000	0.000	0.000	0.000	0.000	16.610	7907	7547	7907	7547	120	940	100	803	"S438"
0	0	0	13	3	6	"TAB1"	"Q15750"	3600	21360	160	11901	11835	4610	38	6751	6751	7025	1908	27	72	59	0	2461664	2.521	100000.000	100000.000	0.000	0.000	0.000	0.000	0.000	16.610	5150	5084	5150	5084	208	1512	100	804	"S438"
0	0	0	13	4	6	"Tgfbr2"	"P37173"	4100	21360	200	6900	6978	710	10	6891	6891	7058	2129	30	1	0	0	2205069	-0.038	100000.000	100000.000	0.000	0.000	0.000	0.000	0.000	16.610	9	87	9	87	316	2384	100	805	"Y259"
0	0	0	13	5	6	"Tgfbr2"	"P37173"	4600	21370	200	6948	6987	703	10	6900	6900	7011	1652	23	3	0	0	2207811	-0.015	100000.000	100000.000	0.000	0.000	0.000	0.000	0.000	16.610	48	87	48	87	316	2384	100	806	"Y259"
0	0	0	13	6	6	"Tgfbr2"	"P37173"	5100	21370	200	7000	7142	1116	15	7003	7003	7112	1291	18	3	1	0	2257028	0.023	100000.000	100000.000	0.000	0.000	0.000	0.000	0.000	16.610	-3	139	-3	139	316	2384	100	807	"Y259"
0	0	0	13	7	6	"XIAP "	"P98170"	5590	21380	90	27176	25460	5801	22	7139	7139	7310	1320	18	96	94	0	1323897	13.750	100000.000	100000.000	0.000	0.000	0.000	0.000	0.000	16.610	20037	18321	20037	18321	52	420	100	808	"S87"
0	0	0	13	8	6	"XIAP "	"P98170"	6100	21380	120	9295	16822	10231	60	7282	7282	7571	1734	22	51	49	0	2018631	5.335	100000.000	100000.000	0.000	0.000	0.000	0.000	0.000	16.610	2013	9540	2013	9540	120	820	100	809	"S87"
0	0	0	13	9	6	"XIAP "	"P98170"	6610	21380	100	26039	20003	9019	45	7141	7141	7529	2669	35	71	67	0	1600220	4.674	100000.000	100000.000	0.000	0.000	0.000	0.000	0.000	16.610	18898	12862	18898	12862	80	560	100	810	"S87"
-75	0	0	13	1	7	"empty"	"empty"	2600	22020	200	6433	6609	821	12	6528	6528	6808	1582	23	4	1	0	2088412	-0.126	100000.000	100000.000	0.000	0.000	0.000	0.000	0.000	16.610	-95	81	-95	81	316	2384	100	811	"empty"
-75	0	0	13	2	7	"empty"	"empty"	3100	22020	200	6519	6790	1128	16	6577	6577	6848	1747	25	5	2	0	2145764	-0.033	100000.000	100000.000	0.000	0.000	0.000	0.000	0.000	16.610	-58	213	-58	213	316	2384	100	812	"empty"
-75	0	0	13	3	7	"empty"	"empty"	3600	22020	200	6781	6947	961	13	6779	6779	7058	1621	22	4	1	0	2195339	-0.068	100000.000	100000.000	0.000	0.000	0.000	0.000	0.000	16.610	2	168	2	168	316	2384	100	813	"empty"
-75	0	0	13	4	7	"empty"	"empty"	4100	22020	200	6932	6980	1039	14	6926	6926	7138	2208	30	2	0	0	2205600	-0.072	100000.000	100000.000	0.000	0.000	0.000	0.000	0.000	16.610	6	54	6	54	316	2384	100	814	"empty"
-75	0	0	13	5	7	"empty"	"empty"	4600	22020	200	6912	6887	704	10	6906	6906	7005	1523	21	1	0	0	2176187	-0.077	100000.000	100000.000	0.000	0.000	0.000	0.000	0.000	16.610	6	-19	6	-19	316	2384	100	815	"empty"
-75	0	0	13	6	7	"empty"	"empty"	5100	22020	200	6897	7084	1048	14	6997	6997	7207	2194	30	3	1	0	2238404	-0.056	100000.000	100000.000	0.000	0.000	0.000	0.000	0.000	16.610	-100	87	-100	87	316	2384	100	816	"empty"
-75	0	0	13	7	7	"empty"	"empty"	5600	22020	200	7012	7063	643	9	7043	7043	7192	1316	18	1	0	0	2232010	-0.098	100000.000	100000.000	0.000	0.000	0.000	0.000	0.000	16.610	-31	20	-31	20	316	2384	100	817	"empty"
-75	0	0	13	8	7	"empty"	"empty"	6100	22020	200	7275	7562	1354	17	7209	7209	7416	1484	20	5	3	0	2389694	0.098	100000.000	100000.000	0.000	0.000	0.000	0.000	0.000	16.610	66	353	66	353	316	2384	100	818	"empty"
-75	0	0	13	9	7	"empty"	"empty"	6600	22020	200	7226	7367	1303	17	7162	7162	7379	1817	24	2	0	0	2327875	-0.007	100000.000	100000.000	0.000	0.000	0.000	0.000	0.000	16.610	64	205	64	205	316	2384	100	819	"empty"
0	0	0	14	1	1	"PTEN"	"P60484"	7160	18150	140	7093	7810	2384	30	6886	6886	6993	1765	25	21	6	0	1218364	0.463	100000.000	100000.000	0.000	0.000	0.000	0.000	0.000	16.610	207	924	207	924	156	1140	100	820	"T382/3/5"
0	0	0	14	2	1	"PTEN"	"P60484"	7660	18150	130	7078	7493	1395	18	6757	6757	6851	1546	22	25	5	0	899194	0.415	100000.000	100000.000	0.000	0.000	0.000	0.000	0.000	16.610	321	736	321	736	120	940	100	821	"T382/3/5"
0	0	0	14	3	1	"PTEN"	"P60484"	8150	18180	100	6927	7583	1758	23	6348	6348	6435	734	11	47	38	0	606620	1.564	100000.000	100000.000	0.000	0.000	0.000	0.000	0.000	16.610	579	1235	579	1235	80	560	100	822	"T382/3/5"
0	0	0	14	4	1	"Rab5A"	"P20339"	8660	18170	200	5958	6204	1949	31	6162	6162	6312	1485	23	1	1	0	1960335	-0.073	100000.000	100000.000	0.000	0.000	0.000	0.000	0.000	16.610	-204	42	-204	42	316	2384	100	823	"S123"
0	0	0	14	5	1	"Rab5A"	"P20339"	9160	18180	200	5939	6100	1443	23	6108	6108	6315	1824	28	1	0	0	1927714	-0.118	100000.000	100000.000	0.000	0.000	0.000	0.000	0.000	16.610	-169	-8	-169	-8	316	2384	100	824	"S123"
0	0	0	14	6	1	"Rab5A"	"P20339"	9660	18190	200	6014	6260	2192	35	6130	6130	6318	1691	26	1	0	0	1978186	-0.034	100000.000	100000.000	0.000	0.000	0.000	0.000	0.000	16.610	-116	130	-116	130	316	2384	100	825	"S123"
0	0	0	14	7	1	"STAT1 "	"P42224"	10170	18210	160	6789	7033	1474	20	6354	6354	6543	1771	27	6	2	0	1462827	0.277	100000.000	100000.000	0.000	0.000	0.000	0.000	0.000	16.610	435	679	435	679	208	1512	100	826	"Y701"
0	0	0	14	8	1	"STAT1 "	"P42224"	10670	18200	180	6693	6975	2002	28	6478	6478	6610	998	15	11	3	0	1785658	0.366	100000.000	100000.000	0.000	0.000	0.000	0.000	0.000	16.610	215	497	215	497	256	1924	100	827	"Y701"
0	0	0	14	9	1	"STAT1 "	"P42224"	11170	18210	180	6723	6969	1243	17	6411	6411	6553	1498	22	9	3	0	1784146	0.278	100000.000	100000.000	0.000	0.000	0.000	0.000	0.000	16.610	312	558	312	558	256	1924	100	828	"Y701"
0	0	0	14	1	2	"STAT5B "	"P51692"	7160	18780	200	6853	7144	2609	36	6949	6949	7095	1876	26	4	2	0	2257659	0.026	100000.000	100000.000	0.000	0.000	0.000	0.000	0.000	16.610	-96	195	-96	195	316	2384	100	829	"Y699"
0	0	0	14	2	2	"STAT5B "	"P51692"	7660	18790	200	6568	6715	910	13	6756	6756	6835	1521	22	2	0	0	2121904	-0.079	100000.000	100000.000	0.000	0.000	0.000	0.000	0.000	16.610	-188	-41	-188	-41	316	2384	100	830	"Y699"
0	0	0	14	3	2	"STAT5B "	"P51692"	8160	18800	200	6310	6411	992	15	6526	6526	6732	1759	26	1	0	0	2025947	-0.182	100000.000	100000.000	0.000	0.000	0.000	0.000	0.000	16.610	-216	-115	-216	-115	316	2384	100	831	"Y699"
0	0	0	14	4	2	"Syk "	"P43405"	8670	18820	80	22865	20874	6207	29	6310	6310	6359	644	10	94	92	0	1085433	22.539	100000.000	100000.000	0.000	0.000	0.000	0.000	0.000	16.610	16555	14564	16555	14564	52	340	100	832	"Y352"
0	0	0	14	5	2	"Syk "	"P43405"	9170	18820	80	22461	20058	7330	36	6256	6256	6361	843	13	90	86	0	1043022	16.248	100000.000	100000.000	0.000	0.000	0.000	0.000	0.000	16.610	16205	13802	16205	13802	52	340	100	833	"Y352"
0	0	0	14	6	2	"Syk "	"P43405"	9670	18830	110	21631	17000	9241	54	6300	6300	6459	1980	30	63	62	0	1359989	5.324	100000.000	100000.000	0.000	0.000	0.000	0.000	0.000	16.610	15331	10700	15331	10700	80	656	100	834	"Y352"
0	0	0	14	7	2	"ACC1"	"Q13085"	10170	18810	120	6521	6971	3547	50	6357	6357	6498	992	15	12	4	0	836515	0.477	100000.000	100000.000	0.000	0.000	0.000	0.000	0.000	16.610	164	614	164	614	120	820	100	835	"S80"
0	0	0	14	8	2	"ACC1"	"Q13085"	10670	18830	200	6483	6755	2116	31	6420	6420	6529	1211	18	8	4	0	2134427	0.187	100000.000	100000.000	0.000	0.000	0.000	0.000	0.000	16.610	63	335	63	335	316	2384	100	836	"S80"
0	0	0	14	9	2	"ACC1"	"Q13085"	11170	18840	200	6497	6620	818	12	6426	6426	6537	1033	15	6	3	0	2091855	0.080	100000.000	100000.000	0.000	0.000	0.000	0.000	0.000	16.610	71	194	71	194	316	2384	100	837	"S80"
0	0	0	14	1	3	"TrKA"	"P04629"	7150	19440	150	9614	9518	2753	28	6940	6940	7031	1607	22	57	42	0	1484787	1.548	100000.000	100000.000	0.000	0.000	0.000	0.000	0.000	16.610	2674	2578	2674	2578	156	1272	100	838	"Y680"
0	0	0	14	2	3	"TrKA"	"P04629"	7660	19450	100	10575	10599	1420	13	6729	6729	6802	1510	22	96	73	0	847913	2.515	100000.000	100000.000	0.000	0.000	0.000	0.000	0.000	16.610	3846	3870	3846	3870	80	560	100	839	"Y680"
0	0	0	14	3	3	"TrKA"	"P04629"	8160	19450	110	9997	10109	1261	12	6636	6636	6845	2278	33	88	15	0	808748	1.433	100000.000	100000.000	0.000	0.000	0.000	0.000	0.000	16.610	3361	3473	3361	3473	80	656	100	840	"Y680"
0	0	0	14	4	3	"BRAF1"	"P15056"	8670	19470	120	8434	8681	1692	19	6356	6356	6544	1231	18	83	36	0	1041753	1.736	100000.000	100000.000	0.000	0.000	0.000	0.000	0.000	16.610	2078	2325	2078	2325	120	820	100	841	"S579"
0	0	0	14	5	3	"BRAF1"	"P15056"	9160	19480	140	8048	9279	6561	70	6257	6257	6505	1694	26	53	16	0	1447521	1.638	100000.000	100000.000	0.000	0.000	0.000	0.000	0.000	16.610	1791	3022	1791	3022	156	1140	100	842	"S579"
0	0	0	14	6	3	"BRAF1"	"P15056"	9660	19480	120	8212	9021	4167	46	6305	6305	6424	1146	17	85	36	0	1082566	2.266	100000.000	100000.000	0.000	0.000	0.000	0.000	0.000	16.610	1907	2716	1907	2716	120	820	100	843	"S579"
0	0	0	14	7	3	"Cdc2"	"P06493"	10160	19480	120	9112	9346	2614	27	6414	6414	6608	1528	23	83	36	0	1121522	1.792	100000.000	100000.000	0.000	0.000	0.000	0.000	0.000	16.610	2698	2932	2698	2932	120	820	100	844	"Y15"
0	0	0	14	8	3	"Cdc2"	"P06493"	10650	19490	100	9186	10164	3880	38	6482	6482	6683	1741	26	93	21	0	813114	1.999	100000.000	100000.000	0.000	0.000	0.000	0.000	0.000	16.610	2704	3682	2704	3682	80	560	100	845	"Y15"
0	0	0	14	9	3	"Cdc2"	"P06493"	11150	19490	110	8952	9071	974	10	6406	6406	6735	2818	41	31	1	0	725713	0.829	100000.000	100000.000	0.000	0.000	0.000	0.000	0.000	16.610	2546	2665	2546	2665	80	656	100	846	"Y15"
0	0	0	14	1	4	"ERK3"	"Q16659"	7150	20090	180	10452	10687	3019	28	6944	6944	7068	1519	21	91	65	0	2735815	2.382	100000.000	100000.000	0.000	0.000	0.000	0.000	0.000	16.610	3508	3743	3508	3743	256	1924	100	847	"S189"
0	0	0	14	2	4	"ERK3"	"Q16659"	7660	20100	170	10270	10983	4338	39	6718	6718	6934	1905	27	92	42	0	2284431	2.125	100000.000	100000.000	0.000	0.000	0.000	0.000	0.000	16.610	3552	4265	3552	4265	208	1660	100	848	"S189"
0	0	0	14	3	4	"ERK3"	"Q16659"	8160	20110	180	9558	9953	2649	26	6414	6414	6555	1210	18	94	78	0	2548072	2.808	100000.000	100000.000	0.000	0.000	0.000	0.000	0.000	16.610	3144	3539	3144	3539	256	1924	100	849	"S189"
0	0	0	14	4	4	"GIT2"	"Q14161"	8650	20080	110	6229	6550	1098	16	6355	6355	6536	1638	25	7	5	0	524012	0.009	100000.000	100000.000	0.000	0.000	0.000	0.000	0.000	16.610	-126	195	-126	195	80	656	100	850	"Y484"
0	0	0	14	5	4	"GIT2"	"Q14161"	9150	20100	200	6215	6270	538	8	6163	6163	6395	2053	32	0	0	0	1981325	-0.061	100000.000	100000.000	0.000	0.000	0.000	0.000	0.000	16.610	52	107	52	107	316	2384	100	851	"Y484"
0	0	0	14	6	4	"GIT2"	"Q14161"	9650	20110	200	6318	6494	1016	15	6317	6317	6665	2551	38	1	0	0	2052185	-0.067	100000.000	100000.000	0.000	0.000	0.000	0.000	0.000	16.610	1	177	1	177	316	2384	100	852	"Y484"
0	0	0	14	7	4	"HSP70 "	"P08107"	10150	20110	200	6527	6587	678	10	6473	6473	6659	1529	22	2	1	0	2081583	-0.047	100000.000	100000.000	0.000	0.000	0.000	0.000	0.000	16.610	54	114	54	114	316	2384	100	853	"Y525"
0	0	0	14	8	4	"HSP70 "	"P08107"	10670	20120	110	6681	7171	2010	28	6541	6541	6694	1234	18	10	7	0	573655	0.387	100000.000	100000.000	0.000	0.000	0.000	0.000	0.000	16.610	140	630	140	630	80	656	100	854	"Y525"
0	0	0	14	9	4	"HSP70 "	"P08107"	11160	20120	200	6562	6785	1119	16	6536	6536	6689	1241	18	8	2	0	2144017	0.077	100000.000	100000.000	0.000	0.000	0.000	0.000	0.000	16.610	26	249	26	249	316	2384	100	855	"Y525"
0	0	0	14	1	5	"iNOS "	"P35228"	7150	20740	120	7675	8351	3101	37	6964	6964	7187	2575	35	15	3	0	1002178	0.452	100000.000	100000.000	0.000	0.000	0.000	0.000	0.000	16.610	711	1387	711	1387	120	820	100	856	"Y151"
0	0	0	14	2	5	"iNOS "	"P35228"	7650	20740	100	8081	8239	1461	17	6887	6887	6968	1751	25	30	6	0	659158	0.726	100000.000	100000.000	0.000	0.000	0.000	0.000	0.000	16.610	1194	1352	1194	1352	80	560	100	857	"Y151"
0	0	0	14	3	5	"iNOS "	"P35228"	8150	20750	110	8027	8035	1504	18	6528	6528	6645	1093	16	65	26	0	642770	1.272	100000.000	100000.000	0.000	0.000	0.000	0.000	0.000	16.610	1499	1507	1499	1507	80	656	100	858	"Y151"
0	0	0	14	4	5	"IRF-3 "	"Q14653"	8670	20740	150	6873	7296	2769	37	6337	6337	6491	1634	25	9	3	0	1138147	0.493	100000.000	100000.000	0.000	0.000	0.000	0.000	0.000	16.610	536	959	536	959	156	1272	100	859	"S402"
0	0	0	14	5	5	"IRF-3 "	"Q14653"	9150	20760	120	6822	7041	1314	18	6254	6254	6498	2441	37	3	0	0	844922	0.222	100000.000	100000.000	0.000	0.000	0.000	0.000	0.000	16.610	568	787	568	787	120	820	100	860	"S402"
0	0	0	14	6	5	"IRF-3 "	"Q14653"	9650	20760	130	6960	7617	3092	40	6315	6315	6626	2046	30	12	5	0	914023	0.484	100000.000	100000.000	0.000	0.000	0.000	0.000	0.000	16.610	645	1302	645	1302	120	940	100	861	"S402"
0	0	0	14	7	5	"M6PR"	"P20645"	10150	20790	90	7144	7740	2172	28	6489	6489	6548	586	8	53	30	0	402460	2.034	100000.000	100000.000	0.000	0.000	0.000	0.000	0.000	16.610	655	1251	655	1251	52	420	100	862	"S267"
0	0	0	14	8	5	"M6PR"	"P20645"	10650	20780	80	7872	7976	1468	18	6589	6589	6967	2613	37	15	3	0	414763	0.386	100000.000	100000.000	0.000	0.000	0.000	0.000	0.000	16.610	1283	1387	1283	1387	52	340	100	863	"S267"
0	0	0	14	9	5	"M6PR"	"P20645"	11150	20770	110	7112	7553	1372	18	6517	6517	6647	961	14	38	16	0	604263	0.943	100000.000	100000.000	0.000	0.000	0.000	0.000	0.000	16.610	595	1036	595	1036	80	656	100	864	"S267"
0	0	0	14	1	6	"MDM2"	"Q00987"	7180	21410	130	7158	7487	2076	27	6930	6930	7087	1421	20	12	3	0	898497	0.281	100000.000	100000.000	0.000	0.000	0.000	0.000	0.000	16.610	228	557	228	557	120	940	100	865	"S166"
0	0	0	14	2	6	"MDM2"	"Q00987"	7660	21430	160	6935	7298	1976	27	6799	6799	6972	1990	28	6	3	0	1517888	0.164	100000.000	100000.000	0.000	0.000	0.000	0.000	0.000	16.610	136	499	136	499	208	1512	100	866	"S166"
0	0	0	14	3	6	"MDM2"	"Q00987"	8150	21410	200	6454	6925	2615	37	6507	6507	6762	2146	31	6	2	0	2188375	0.076	100000.000	100000.000	0.000	0.000	0.000	0.000	0.000	16.610	-53	418	-53	418	316	2384	100	867	"S166"
0	0	0	14	4	6	"p38 delta"	"O15264"	8650	21400	150	8359	8532	2481	29	6374	6374	6871	3693	53	3	0	0	1330931	0.450	100000.000	100000.000	0.000	0.000	0.000	0.000	0.000	16.610	1985	2158	1985	2158	156	1272	100	868	"Y182"
0	0	0	14	5	6	"p38 delta"	"O15264"	9150	21400	160	8079	8317	2313	27	6259	6259	6451	1348	20	72	16	0	1729975	1.384	100000.000	100000.000	0.000	0.000	0.000	0.000	0.000	16.610	1820	2058	1820	2058	208	1512	100	869	"Y182"
0	0	0	14	6	6	"p38 delta"	"O15264"	9640	21410	150	8319	9034	3240	35	6317	6317	6532	1569	24	74	15	0	1409241	1.595	100000.000	100000.000	0.000	0.000	0.000	0.000	0.000	16.610	2002	2717	2002	2717	156	1272	100	870	"Y182"
0	0	0	14	7	6	"p70S6K"	"P23443"	10130	21400	200	6534	6737	1437	21	6502	6502	7076	4666	65	0	0	0	2128920	-0.073	100000.000	100000.000	0.000	0.000	0.000	0.000	0.000	16.610	32	235	32	235	316	2384	100	871	"T412"
0	0	0	14	8	6	"p70S6K"	"P23443"	10630	21400	100	6813	7596	3847	50	6478	6478	6555	912	13	21	13	0	607660	1.141	100000.000	100000.000	0.000	0.000	0.000	0.000	0.000	16.610	335	1118	335	1118	80	560	100	872	"T412"
0	0	0	14	9	6	"p70S6K"	"P23443"	11160	21430	90	6943	9479	7516	79	6438	6438	6549	1022	15	23	15	0	492911	2.867	100000.000	100000.000	0.000	0.000	0.000	0.000	0.000	16.610	505	3041	505	3041	52	420	100	873	"T412"
-75	0	0	14	1	7	"empty"	"empty"	7170	22050	200	7111	7268	2022	27	6992	6992	7140	2006	28	5	2	0	2296835	0.064	100000.000	100000.000	0.000	0.000	0.000	0.000	0.000	16.610	119	276	119	276	316	2384	100	874	"empty"
-75	0	0	14	2	7	"empty"	"empty"	7670	22050	200	6849	6890	1535	22	6829	6829	6891	1306	18	3	1	0	2177152	-0.001	100000.000	100000.000	0.000	0.000	0.000	0.000	0.000	16.610	20	61	20	61	316	2384	100	875	"empty"
-75	0	0	14	3	7	"empty"	"empty"	8170	22050	200	6525	6668	1325	19	6559	6559	6736	1712	25	3	1	0	2107015	-0.040	100000.000	100000.000	0.000	0.000	0.000	0.000	0.000	16.610	-34	109	-34	109	316	2384	100	876	"empty"
-75	0	0	14	4	7	"empty"	"empty"	8670	22050	200	6347	6595	1523	23	6340	6340	6510	1704	26	3	2	0	2083890	0.050	100000.000	100000.000	0.000	0.000	0.000	0.000	0.000	16.610	7	255	7	255	316	2384	100	877	"empty"
-75	0	0	14	5	7	"empty"	"empty"	9170	22050	200	6175	6323	743	11	6235	6235	6443	1661	25	2	0	0	1997948	-0.072	100000.000	100000.000	0.000	0.000	0.000	0.000	0.000	16.610	-60	88	-60	88	316	2384	100	878	"empty"
-75	0	0	14	6	7	"empty"	"empty"	9670	22050	200	6244	6409	1052	16	6319	6319	6570	2059	31	2	1	0	2025237	-0.078	100000.000	100000.000	0.000	0.000	0.000	0.000	0.000	16.610	-75	90	-75	90	316	2384	100	879	"empty"
-75	0	0	14	7	7	"empty"	"empty"	10170	22050	200	6533	6711	1712	25	6477	6477	6632	1359	20	5	0	0	2120780	0.058	100000.000	100000.000	0.000	0.000	0.000	0.000	0.000	16.610	56	234	56	234	316	2384	100	880	"empty"
-75	0	0	14	8	7	"empty"	"empty"	10670	22050	200	6340	6346	516	8	6422	6422	6610	1587	24	0	0	0	2005229	-0.166	100000.000	100000.000	0.000	0.000	0.000	0.000	0.000	16.610	-82	-76	-82	-76	316	2384	100	881	"empty"
-75	0	0	14	9	7	"empty"	"empty"	11170	22050	200	6292	6446	1148	17	6357	6357	6556	1249	19	5	1	0	2036903	-0.088	100000.000	100000.000	0.000	0.000	0.000	0.000	0.000	16.610	-65	89	-65	89	316	2384	100	882	"empty"
0	0	0	15	1	1	"JNK1"	"P45983"	11740	18200	100	8752	8724	661	7	6399	6399	6519	913	14	96	85	0	697895	2.415	100000.000	100000.000	0.000	0.000	0.000	0.000	0.000	16.610	2353	2325	2353	2325	80	560	100	883	"T183"
0	0	0	15	2	1	"JNK1"	"P45983"	12240	18200	110	8998	9036	594	6	6363	6363	6557	1464	22	98	26	0	722911	1.693	100000.000	100000.000	0.000	0.000	0.000	0.000	0.000	16.610	2635	2673	2635	2673	80	656	100	884	"T183"
0	0	0	15	3	1	"JNK1"	"P45983"	12730	18220	140	8228	7856	1339	17	6184	6184	6505	2894	44	15	0	0	1225575	0.467	100000.000	100000.000	0.000	0.000	0.000	0.000	0.000	16.610	2044	1672	2044	1672	156	1140	100	885	"T183"
0	0	0	15	4	1	"Keap1"	"Q14145"	13240	18210	100	10112	9874	3204	32	5906	5906	6433	4226	65	50	5	0	789923	0.814	100000.000	100000.000	0.000	0.000	0.000	0.000	0.000	16.610	4206	3968	4206	3968	80	560	100	886	"S293/5"
0	0	0	15	5	1	"Keap1"	"Q14145"	13740	18210	110	9603	9038	2177	24	5873	5873	6044	1551	25	73	62	0	723030	1.930	100000.000	100000.000	0.000	0.000	0.000	0.000	0.000	16.610	3730	3165	3730	3165	80	656	100	887	"S293/5"
0	0	0	15	6	1	"Keap1"	"Q14145"	14240	18220	90	10740	10594	1631	15	5791	5791	6031	1823	30	92	88	0	550872	2.503	100000.000	100000.000	0.000	0.000	0.000	0.000	0.000	16.610	4949	4803	4949	4803	52	420	100	888	"S293/5"
0	0	0	15	7	1	"MK2"	"P16389"	14700	18260	100	5795	6071	1151	18	5705	5705	5853	1105	18	10	8	0	485641	0.197	100000.000	100000.000	0.000	0.000	0.000	0.000	0.000	16.610	90	366	90	366	80	560	100	889	"Y415"
0	0	0	15	8	1	"MK2"	"P16389"	15200	18250	200	5692	5792	634	10	5638	5638	5824	1126	19	5	0	0	1830253	-0.028	100000.000	100000.000	0.000	0.000	0.000	0.000	0.000	16.610	54	154	54	154	316	2384	100	890	"Y415"
0	0	0	15	9	1	"MK2"	"P16389"	15700	18250	160	5675	5839	806	13	5572	5572	5753	1522	26	4	0	0	1214581	0.057	100000.000	100000.000	0.000	0.000	0.000	0.000	0.000	16.610	103	267	103	267	208	1512	100	891	"Y415"
0	0	0	15	1	2	"NFAT1 "	"Q13469"	11740	18850	90	6738	6853	687	10	6487	6487	6619	875	13	11	1	0	356364	0.267	100000.000	100000.000	0.000	0.000	0.000	0.000	0.000	16.610	251	366	251	366	52	420	100	892	"S110"
0	0	0	15	2	2	"NFAT1 "	"Q13469"	12220	18870	150	6754	7091	2878	40	6395	6395	6567	1381	21	5	2	0	1106162	0.379	100000.000	100000.000	0.000	0.000	0.000	0.000	0.000	16.610	359	696	359	696	156	1272	100	893	"S110"
0	0	0	15	3	2	"NFAT1 "	"Q13469"	12730	18860	140	6551	6750	1570	23	6253	6253	6375	978	15	7	1	0	1053043	0.383	100000.000	100000.000	0.000	0.000	0.000	0.000	0.000	16.610	298	497	298	497	156	1140	100	894	"S110"
0	0	0	15	4	2	"NFkB-p105 "	"P19838"	13230	18870	200	6278	6651	3306	49	6124	6124	6258	986	15	9	2	0	2101570	0.399	100000.000	100000.000	0.000	0.000	0.000	0.000	0.000	16.610	154	527	154	527	316	2384	100	895	"S907"
0	0	0	15	5	2	"NFkB-p105 "	"P19838"	13720	18870	200	6029	6303	2003	31	6011	6011	6174	1226	19	7	2	0	1991778	0.105	100000.000	100000.000	0.000	0.000	0.000	0.000	0.000	16.610	18	292	18	292	316	2384	100	896	"S907"
0	0	0	15	6	2	"NFkB-p105 "	"P19838"	14230	18890	150	6004	6165	812	13	5850	5850	6067	1886	31	3	1	0	961803	0.052	100000.000	100000.000	0.000	0.000	0.000	0.000	0.000	16.610	154	315	154	315	156	1272	100	897	"S907"
0	0	0	15	7	2	"process-control__"	"GGSGGSGDYKDDDDK"	14720	18900	180	5792	6074	783	12	5670	5670	5836	931	15	16	7	0	1554837	0.256	100000.000	100000.000	0.000	0.000	0.000	0.000	0.000	16.610	122	404	122	404	256	1924	100	898	"process-control__"
0	0	0	15	8	2	"process-control__"	"GGSGGSGDYKDDDDK"	15230	18880	150	5838	6085	727	11	5631	5631	5965	2364	39	1	0	0	949202	0.051	100000.000	100000.000	0.000	0.000	0.000	0.000	0.000	16.610	207	454	207	454	156	1272	100	899	"process-control__"
0	0	0	15	9	2	"process-control__"	"GGSGGSGDYKDDDDK"	15730	18880	150	5679	6218	1799	28	5627	5627	5852	1747	29	7	3	0	970072	0.210	100000.000	100000.000	0.000	0.000	0.000	0.000	0.000	16.610	52	591	52	591	156	1272	100	900	"process-control__"
0	0	0	15	1	3	"PAK4"	"O96013"	11730	19480	120	11344	10467	2483	23	6378	6378	6553	1226	18	76	71	0	1256051	3.192	100000.000	100000.000	0.000	0.000	0.000	0.000	0.000	16.610	4966	4089	4966	4089	120	820	100	901	"S474"
0	0	0	15	2	3	"PAK4"	"O96013"	12230	19490	120	11855	11454	1887	16	6339	6339	6483	1164	17	93	87	0	1374480	4.271	100000.000	100000.000	0.000	0.000	0.000	0.000	0.000	16.610	5516	5115	5516	5115	120	820	100	902	"S474"
0	0	0	15	3	3	"PAK4"	"O96013"	12740	19490	130	11359	10990	1865	16	6154	6154	6311	1054	16	90	89	0	1318846	4.439	100000.000	100000.000	0.000	0.000	0.000	0.000	0.000	16.610	5205	4836	5205	4836	120	940	100	903	"S474"
0	0	0	15	4	3	"Rab5A"	"P20339"	13230	19490	200	6159	6775	3163	46	6076	6076	6293	1976	31	8	1	0	2141039	0.244	100000.000	100000.000	0.000	0.000	0.000	0.000	0.000	16.610	83	699	83	699	316	2384	100	904	"Y205"
0	0	0	15	5	3	"Rab5A"	"P20339"	13730	19500	110	7377	7406	1177	15	5998	5998	6226	2024	32	30	2	0	592515	0.583	100000.000	100000.000	0.000	0.000	0.000	0.000	0.000	16.610	1379	1408	1379	1408	80	656	100	905	"Y205"
0	0	0	15	6	3	"Rab5A"	"P20339"	14240	19500	110	7548	7509	1337	17	5892	5892	6027	830	13	72	48	0	600745	1.786	100000.000	100000.000	0.000	0.000	0.000	0.000	0.000	16.610	1656	1617	1656	1617	80	656	100	906	"Y205"
0	0	0	15	7	3	"Sek1"	"P45985"	14720	19500	200	5537	5845	2193	37	5699	5699	5931	1598	26	4	1	0	1847011	-0.054	100000.000	100000.000	0.000	0.000	0.000	0.000	0.000	16.610	-162	146	-162	146	316	2384	100	907	"S257"
0	0	0	15	8	3	"Sek1"	"P45985"	15220	19510	200	5445	5560	963	17	5608	5608	5811	1512	26	1	0	0	1757079	-0.166	100000.000	100000.000	0.000	0.000	0.000	0.000	0.000	16.610	-163	-48	-163	-48	316	2384	100	908	"S257"
0	0	0	15	9	3	"Sek1"	"P45985"	15720	19510	200	5444	5751	2315	40	5639	5639	5818	1138	19	6	3	0	1817290	-0.059	100000.000	100000.000	0.000	0.000	0.000	0.000	0.000	16.610	-195	112	-195	112	316	2384	100	909	"S257"
0	0	0	15	1	4	"Smad1 "	"Q15797"	11720	20170	200	6767	7168	1773	24	6536	6536	6689	953	14	17	6	0	2265175	0.503	100000.000	100000.000	0.000	0.000	0.000	0.000	0.000	16.610	231	632	231	632	316	2384	100	910	"S214"
0	0	0	15	2	4	"Smad1 "	"Q15797"	12220	20170	200	6584	6801	1104	16	6454	6454	6638	1012	15	11	3	0	2149230	0.161	100000.000	100000.000	0.000	0.000	0.000	0.000	0.000	16.610	130	347	130	347	316	2384	100	911	"S214"
0	0	0	15	3	4	"Smad1 "	"Q15797"	12720	20180	200	6371	6737	1858	27	6280	6280	6466	1290	19	11	3	0	2128804	0.210	100000.000	100000.000	0.000	0.000	0.000	0.000	0.000	16.610	91	457	91	457	316	2384	100	912	"S214"
0	0	0	15	4	4	"Smad3 "	"P84022"	13220	20180	200	6257	6744	1720	25	6100	6100	6333	1454	22	15	6	0	2131110	0.283	100000.000	100000.000	0.000	0.000	0.000	0.000	0.000	16.610	157	644	157	644	316	2384	100	913	"T179"
0	0	0	15	5	4	"Smad3 "	"P84022"	13720	20180	200	6116	6485	1187	18	5974	5974	6153	1339	21	17	7	0	2049293	0.248	100000.000	100000.000	0.000	0.000	0.000	0.000	0.000	16.610	142	511	142	511	316	2384	100	914	"T179"
0	0	0	15	6	4	"Smad3 "	"P84022"	14220	20190	200	5991	6449	1315	20	5869	5869	6051	1106	18	18	12	0	2037924	0.360	100000.000	100000.000	0.000	0.000	0.000	0.000	0.000	16.610	122	580	122	580	316	2384	100	915	"T179"
0	0	0	15	7	4	"TGFBR1"	"P36897"	14720	20190	200	5713	5934	1092	18	5685	5685	5886	1571	26	5	2	0	1875260	0.031	100000.000	100000.000	0.000	0.000	0.000	0.000	0.000	16.610	28	249	28	249	316	2384	100	916	"t204"
0	0	0	15	8	4	"TGFBR1"	"P36897"	15220	20190	200	5574	5798	1416	24	5572	5572	5748	1510	26	4	2	0	1832292	0.033	100000.000	100000.000	0.000	0.000	0.000	0.000	0.000	16.610	2	226	2	226	316	2384	100	917	"t204"
0	0	0	15	9	4	"TGFBR1"	"P36897"	15720	20200	130	5678	6399	3901	60	5643	5643	5889	1464	24	8	2	0	767863	0.348	100000.000	100000.000	0.000	0.000	0.000	0.000	0.000	16.610	35	756	35	756	120	940	100	918	"t204"
0	0	0	15	1	5	"Akt1"	"P31749"	11710	20790	200	6595	6760	1032	15	6510	6510	7098	2294	32	1	0	0	2136186	-0.147	100000.000	100000.000	0.000	0.000	0.000	0.000	0.000	16.610	85	250	85	250	316	2384	100	919	"S473"
0	0	0	15	2	5	"Akt1"	"P31749"	12210	20790	200	6534	6616	504	7	6385	6385	6534	1233	18	4	0	0	2090684	0.067	100000.000	100000.000	0.000	0.000	0.000	0.000	0.000	16.610	149	231	149	231	316	2384	100	920	"S473"
0	0	0	15	3	5	"Akt1"	"P31749"	12690	20770	80	6527	6652	801	12	6267	6267	6541	2849	43	1	0	0	345927	0.039	100000.000	100000.000	0.000	0.000	0.000	0.000	0.000	16.610	260	385	260	385	52	340	100	921	"S473"
0	0	0	15	4	5	"aura"	"O14965"	13220	20800	210	6243	6487	1050	16	6082	6082	6266	1330	21	9	3	0	2049848	0.166	100000.000	100000.000	0.000	0.000	0.000	0.000	0.000	16.610	161	405	161	405	316	2572	100	922	"S342"
0	0	0	15	5	5	"aura"	"O14965"	13710	20810	120	6239	6646	1770	26	6001	6001	6238	1659	26	10	4	0	797513	0.246	100000.000	100000.000	0.000	0.000	0.000	0.000	0.000	16.610	238	645	238	645	120	820	100	923	"S342"
0	0	0	15	6	5	"aura"	"O14965"	14210	20800	200	5882	6073	1118	18	5882	5882	6092	1279	20	6	2	0	1919178	-0.015	0.000	100000.000	0.000	0.000	0.000	0.000	0.000	Error	0	191	0	191	316	2384	100	924	"S342"
0	0	0	15	7	5	"Cdk4"	"P11802"	14720	20790	100	6855	6885	1211	17	5688	5688	5890	1162	19	50	7	0	550760	0.856	100000.000	100000.000	0.000	0.000	0.000	0.000	0.000	16.610	1167	1197	1167	1197	80	560	100	925	"T172"
0	0	0	15	8	5	"Cdk4"	"P11802"	15210	20810	150	6765	6827	1320	19	5631	5631	5893	1342	22	37	8	0	1064975	0.696	100000.000	100000.000	0.000	0.000	0.000	0.000	0.000	16.610	1134	1196	1134	1196	156	1272	100	926	"T172"
0	0	0	15	9	5	"Cdk4"	"P11802"	15720	20810	150	6907	7058	1724	24	5678	5678	5910	1249	21	48	10	0	1101079	0.919	100000.000	100000.000	0.000	0.000	0.000	0.000	0.000	16.610	1229	1380	1229	1380	156	1272	100	927	"T172"
0	0	0	15	1	6	"CREB "	"P16220"	11720	21470	210	6428	6729	2301	34	6414	6414	6635	1552	23	4	2	0	2126351	0.061	100000.000	100000.000	0.000	0.000	0.000	0.000	0.000	16.610	14	315	14	315	316	2572	100	928	"S117"
0	0	0	15	2	6	"CREB "	"P16220"	12200	21450	160	6633	6822	928	13	6344	6344	6498	870	13	19	5	0	1418922	0.372	100000.000	100000.000	0.000	0.000	0.000	0.000	0.000	16.610	289	478	289	478	208	1512	100	929	"S117"
0	0	0	15	3	6	"CREB "	"P16220"	12700	21460	200	6338	6530	1499	22	6184	6184	6332	1107	17	7	1	0	2063505	0.179	100000.000	100000.000	0.000	0.000	0.000	0.000	0.000	16.610	154	346	154	346	316	2384	100	930	"S117"
0	0	0	15	4	6	"EEA1"	"Q15075"	13210	21430	140	7239	7394	1429	19	6017	6017	6186	1016	16	52	30	0	1153494	1.189	100000.000	100000.000	0.000	0.000	0.000	0.000	0.000	16.610	1222	1377	1222	1377	156	1140	100	931	"T1392"
0	0	0	15	5	6	"EEA1"	"Q15075"	13710	21460	130	7156	7816	3305	42	5998	5998	6161	942	15	55	30	0	937936	1.757	100000.000	100000.000	0.000	0.000	0.000	0.000	0.000	16.610	1158	1818	1158	1818	120	940	100	932	"T1392"
0	0	0	15	6	6	"EEA1"	"Q15075"	14210	21420	150	6902	7181	1614	22	5851	5851	6105	1530	25	40	10	0	1120186	0.703	100000.000	100000.000	0.000	0.000	0.000	0.000	0.000	16.610	1051	1330	1051	1330	156	1272	100	933	"T1392"
0	0	0	15	7	6	"IKK-alpha "	"O15111"	14730	21470	160	5470	6375	3988	62	5685	5685	5954	1425	23	12	6	0	1326001	0.295	100000.000	100000.000	0.000	0.000	0.000	0.000	0.000	16.610	-215	690	-215	690	208	1512	100	934	"S473"
0	0	0	15	8	6	"IKK-alpha "	"O15111"	15210	21480	180	5367	5653	1701	30	5643	5643	5928	1632	27	5	1	0	1447259	-0.169	100000.000	100000.000	0.000	0.000	0.000	0.000	0.000	16.610	-276	10	-276	10	256	1924	100	935	"S473"
0	0	0	15	9	6	"IKK-alpha "	"O15111"	15700	21470	140	5332	5699	1552	27	5662	5662	5917	1461	24	5	3	0	889013	-0.149	100000.000	100000.000	0.000	0.000	0.000	0.000	0.000	16.610	-330	37	-330	37	156	1140	100	936	"S473"
-75	0	0	15	1	7	"empty"	"empty"	11710	22110	200	6358	6598	1111	16	6378	6378	6623	1835	27	4	1	0	2084948	-0.014	100000.000	100000.000	0.000	0.000	0.000	0.000	0.000	16.610	-20	220	-20	220	316	2384	100	937	"empty"
-75	0	0	15	2	7	"empty"	"empty"	12210	22110	200	6189	6424	1312	20	6283	6283	6707	3399	50	1	0	0	2029940	-0.083	100000.000	100000.000	0.000	0.000	0.000	0.000	0.000	16.610	-94	141	-94	141	316	2384	100	938	"empty"
-75	0	0	15	3	7	"empty"	"empty"	12710	22110	200	6104	6184	601	9	6128	6128	6307	1258	19	4	0	0	1954092	-0.098	100000.000	100000.000	0.000	0.000	0.000	0.000	0.000	16.610	-24	56	-24	56	316	2384	100	939	"empty"
-75	0	0	15	4	7	"empty"	"empty"	13210	22110	200	5940	6074	731	12	5961	5961	6158	1200	19	6	1	0	1919454	-0.070	100000.000	100000.000	0.000	0.000	0.000	0.000	0.000	16.610	-21	113	-21	113	316	2384	100	940	"empty"
-75	0	0	15	5	7	"empty"	"empty"	13710	22110	200	5850	5953	819	13	5878	5878	6143	1486	24	2	1	0	1881172	-0.128	100000.000	100000.000	0.000	0.000	0.000	0.000	0.000	16.610	-28	75	-28	75	316	2384	100	941	"empty"
-75	0	0	15	6	7	"empty"	"empty"	14210	22110	200	5769	6190	1878	30	5795	5795	6080	1642	27	7	2	0	1956155	0.067	100000.000	100000.000	0.000	0.000	0.000	0.000	0.000	16.610	-26	395	-26	395	316	2384	100	942	"empty"
0	0	0	15	7	7	"GLQAWPG-pS-AIPQFLG_GLQAWPGEAIPQFLG_40vs60"	"GLQAWPG-pS-AIPQFLG_GLQAWPGEAIPQFLG_40vs60"	14700	22090	110	12600	11021	3534	32	5787	5787	6091	1637	26	73	68	0	881713	3.012	100000.000	100000.000	0.000	0.000	0.000	0.000	0.000	16.610	6813	5234	6813	5234	80	656	100	943	"GLQAWPG-pS-AIPQFLG_GLQAWPGEAIPQFLG_40vs60"
0	0	0	15	8	7	"GLQAWPG-pS-AIPQFLG_GLQAWPGEAIPQFLG_40vs60"	"GLQAWPG-pS-AIPQFLG_GLQAWPGEAIPQFLG_40vs60"	15220	22130	160	6227	8303	5181	62	5678	5678	5968	1507	25	33	28	0	1727025	1.549	100000.000	100000.000	0.000	0.000	0.000	0.000	0.000	16.610	549	2625	549	2625	208	1512	100	944	"GLQAWPG-pS-AIPQFLG_GLQAWPGEAIPQFLG_40vs60"
0	0	0	15	9	7	"GLQAWPG-pS-AIPQFLG_GLQAWPGEAIPQFLG_40vs60"	"GLQAWPG-pS-AIPQFLG_GLQAWPGEAIPQFLG_40vs60"	15730	22100	140	6052	8338	3640	43	5665	5665	5976	1470	24	39	34	0	1300679	1.607	100000.000	100000.000	0.000	0.000	0.000	0.000	0.000	16.610	387	2673	387	2673	156	1140	100	945	"GLQAWPG-pS-AIPQFLG_GLQAWPGEAIPQFLG_40vs60"
0	0	0	16	1	1	"Calmodulin"	"P62158"	16230	18260	200	5611	5904	1898	32	5527	5527	5716	1321	23	6	2	0	1865715	0.142	100000.000	100000.000	0.000	0.000	0.000	0.000	0.000	16.610	84	377	84	377	316	2384	100	946	"T79"
0	0	0	16	2	1	"Calmodulin"	"P62158"	16730	18240	100	5720	5978	923	15	5520	5520	5696	1123	19	13	5	0	478275	0.251	100000.000	100000.000	0.000	0.000	0.000	0.000	0.000	16.610	200	458	200	458	80	560	100	947	"T79"
0	0	0	16	3	1	"Calmodulin"	"P62158"	17220	18260	200	5525	6047	2249	37	5486	5486	5872	2102	35	7	3	0	1910802	0.083	100000.000	100000.000	0.000	0.000	0.000	0.000	0.000	16.610	39	561	39	561	316	2384	100	948	"T79"
0	0	0	16	4	1	"Caveolin-1"	"Q03135"	17730	18280	180	5657	6120	1567	25	5512	5512	6093	2464	40	7	2	0	1566844	0.011	100000.000	100000.000	0.000	0.000	0.000	0.000	0.000	16.610	145	608	145	608	256	1924	100	949	"Y25"
0	0	0	16	5	1	"Caveolin-1"	"Q03135"	18220	18260	200	5671	6178	1679	27	5564	5564	6282	2966	47	6	1	0	1952388	-0.035	100000.000	100000.000	0.000	0.000	0.000	0.000	0.000	16.610	107	614	107	614	316	2384	100	950	"Y25"
0	0	0	16	6	1	"Caveolin-1"	"Q03135"	18710	18260	200	5797	7230	6250	86	5495	5495	6117	2553	41	12	6	0	2284611	0.436	100000.000	100000.000	0.000	0.000	0.000	0.000	0.000	16.610	302	1735	302	1735	316	2384	100	951	"Y25"
0	0	0	16	7	1	"eNOS "	"P29474"	19210	18260	170	6792	7953	4094	51	5449	5449	6124	2722	44	29	12	0	1654225	0.672	100000.000	100000.000	0.000	0.000	0.000	0.000	0.000	16.610	1343	2504	1343	2504	208	1660	100	952	"S1176"
0	0	0	16	8	1	"eNOS "	"P29474"	19720	18260	180	5839	7452	4168	55	5412	5412	6102	2925	47	23	10	0	1907594	0.462	100000.000	100000.000	0.000	0.000	0.000	0.000	0.000	16.610	427	2040	427	2040	256	1924	100	953	"S1176"
0	0	0	16	9	1	"eNOS "	"P29474"	20200	18270	190	6046	8224	5767	70	5487	5487	6474	3760	58	19	8	0	2105354	0.465	100000.000	100000.000	0.000	0.000	0.000	0.000	0.000	16.610	559	2737	559	2737	256	2088	100	954	"S1176"
0	0	0	16	1	2	"Fos "	"P01100"	16240	18900	140	5953	6384	1239	19	5541	5541	5846	1935	33	14	3	0	995907	0.278	100000.000	100000.000	0.000	0.000	0.000	0.000	0.000	16.610	412	843	412	843	156	1140	100	955	"T232"
0	0	0	16	2	2	"Fos "	"P01100"	16720	18910	120	6094	6779	2675	39	5565	5565	5882	1759	29	19	6	0	813519	0.510	100000.000	100000.000	0.000	0.000	0.000	0.000	0.000	16.610	529	1214	529	1214	120	820	100	956	"T232"
0	0	0	16	3	2	"Fos "	"P01100"	17230	18870	130	6182	6738	1684	24	5535	5535	6003	2189	36	20	4	0	808586	0.336	100000.000	100000.000	0.000	0.000	0.000	0.000	0.000	16.610	647	1203	647	1203	120	940	100	957	"T232"
0	0	0	16	4	2	"Grb10 "	"Q13322"	17700	18870	150	5899	6717	2784	41	5576	5576	6142	2080	33	14	6	0	1047922	0.276	100000.000	100000.000	0.000	0.000	0.000	0.000	0.000	16.610	323	1141	323	1141	156	1272	100	958	"S150"
0	0	0	16	5	2	"Grb10 "	"Q13322"	18200	18900	150	6096	7321	3104	42	5649	5649	6331	3108	49	17	6	0	1142101	0.319	100000.000	100000.000	0.000	0.000	0.000	0.000	0.000	16.610	447	1672	447	1672	156	1272	100	959	"S150"
0	0	0	16	6	2	"Grb10 "	"Q13322"	18680	18880	160	5954	6628	1820	27	5643	5643	6081	2080	34	16	3	0	1378585	0.263	100000.000	100000.000	0.000	0.000	0.000	0.000	0.000	16.610	311	985	311	985	208	1512	100	960	"S150"
0	0	0	16	7	2	"IRS-1"	"P35568"	19200	18890	170	5841	6571	2506	38	5616	5616	6287	2646	42	10	5	0	1366716	0.107	100000.000	100000.000	0.000	0.000	0.000	0.000	0.000	16.610	225	955	225	955	208	1660	100	961	"S616"
0	0	0	16	8	2	"IRS-1"	"P35568"	19710	18920	190	5660	7195	6632	92	5524	5524	6383	3315	51	9	5	0	1841869	0.245	100000.000	100000.000	0.000	0.000	0.000	0.000	0.000	16.610	136	1671	136	1671	256	2088	100	962	"S616"
0	0	0	16	9	2	"IRS-1"	"P35568"	20200	18920	200	5573	6319	2457	38	5470	5470	6460	3635	56	7	2	0	1996837	-0.039	100000.000	100000.000	0.000	0.000	0.000	0.000	0.000	16.610	103	849	103	849	316	2384	100	963	"S616"
0	0	0	16	1	3	"inos"	"P35228"	16200	19560	160	5594	5869	1062	18	5625	5625	5878	1607	27	6	1	0	1220842	-0.006	100000.000	100000.000	0.000	0.000	0.000	0.000	0.000	16.610	-31	244	-31	244	208	1512	100	964	"S745"
0	0	0	16	2	3	"inos"	"P35228"	16720	19540	200	5695	6203	2738	44	5642	5642	5939	1519	25	6	3	0	1960194	0.174	100000.000	100000.000	0.000	0.000	0.000	0.000	0.000	16.610	53	561	53	561	316	2384	100	965	"S745"
0	0	0	16	3	3	"inos"	"P35228"	17220	19540	200	5708	6184	1638	26	5603	5603	6090	2088	34	8	4	0	1954011	0.045	100000.000	100000.000	0.000	0.000	0.000	0.000	0.000	16.610	105	581	105	581	316	2384	100	966	"S745"
0	0	0	16	4	3	"IRF-3 "	"Q14653"	17720	19530	210	6737	7634	3340	43	5627	5627	6244	2445	39	20	10	0	2412222	0.569	100000.000	100000.000	0.000	0.000	0.000	0.000	0.000	16.610	1110	2007	1110	2007	316	2572	100	967	"S396"
0	0	0	16	5	3	"IRF-3 "	"Q14653"	18220	19540	190	6715	7862	3659	46	5715	5715	6321	2578	40	20	8	0	2012776	0.598	100000.000	100000.000	0.000	0.000	0.000	0.000	0.000	16.610	1000	2147	1000	2147	256	2088	100	968	"S396"
0	0	0	16	6	3	"IRF-3 "	"Q14653"	18720	19560	190	6672	7976	4502	56	5697	5697	6268	2518	40	19	8	0	2041862	0.678	100000.000	100000.000	0.000	0.000	0.000	0.000	0.000	16.610	975	2279	975	2279	256	2088	100	969	"S396"
0	0	0	16	7	3	"Lyn"	"P07948"	19240	19570	170	5752	6436	2321	36	5600	5600	6199	2375	38	10	4	0	1338594	0.100	100000.000	100000.000	0.000	0.000	0.000	0.000	0.000	16.610	152	836	152	836	208	1660	100	970	"Y396"
0	0	0	16	8	3	"Lyn"	"P07948"	19720	19540	160	5673	6364	2198	34	5532	5532	6376	3113	48	7	4	0	1323801	-0.004	100000.000	100000.000	0.000	0.000	0.000	0.000	0.000	16.610	141	832	141	832	208	1512	100	971	"Y396"
0	0	0	16	9	3	"Lyn"	"P07948"	20210	19540	200	5808	7168	4625	64	5512	5512	6558	3946	60	11	4	0	2265174	0.155	100000.000	100000.000	0.000	0.000	0.000	0.000	0.000	16.610	296	1656	296	1656	316	2384	100	972	"Y396"
0	0	0	16	1	4	"MAPK14"	"Q16539"	16240	20170	100	7060	7579	2147	28	5575	5575	5847	1998	34	43	15	0	606287	0.867	100000.000	100000.000	0.000	0.000	0.000	0.000	0.000	16.610	1485	2004	1485	2004	80	560	100	973	"Y322"
0	0	0	16	2	4	"MAPK14"	"Q16539"	16730	20180	120	5848	6975	2473	35	5652	5652	6085	2260	37	30	5	0	837022	0.394	100000.000	100000.000	0.000	0.000	0.000	0.000	0.000	16.610	196	1323	196	1323	120	820	100	974	"Y322"
0	0	0	16	3	4	"MAPK14"	"Q16539"	17210	20180	150	6002	7575	3220	42	5650	5650	6212	2312	37	31	14	0	1181712	0.590	100000.000	100000.000	0.000	0.000	0.000	0.000	0.000	16.610	352	1925	352	1925	156	1272	100	975	"Y322"
0	0	0	16	4	4	"Mek1"	"Q02750"	17720	20180	200	5764	6340	2026	31	5671	5671	6377	2753	43	5	2	0	2003541	-0.013	100000.000	100000.000	0.000	0.000	0.000	0.000	0.000	16.610	93	669	93	669	316	2384	100	976	"S217"
0	0	0	16	5	4	"Mek1"	"Q02750"	18230	20180	170	5981	6777	2581	38	5689	5689	6322	2410	38	13	8	0	1409610	0.189	100000.000	100000.000	0.000	0.000	0.000	0.000	0.000	16.610	292	1088	292	1088	208	1660	100	977	"S217"
0	0	0	16	6	4	"Mek1"	"Q02750"	18710	20170	200	5800	6387	1945	30	5702	5702	6344	2817	44	7	2	0	2018309	0.015	100000.000	100000.000	0.000	0.000	0.000	0.000	0.000	16.610	98	685	98	685	316	2384	100	978	"S217"
0	0	0	16	7	4	"P300"	"Q09472"	19210	20180	200	5884	6749	3211	47	5682	5682	6366	3041	47	9	4	0	2132823	0.126	100000.000	100000.000	0.000	0.000	0.000	0.000	0.000	16.610	202	1067	202	1067	316	2384	100	979	"S89"
0	0	0	16	8	4	"P300"	"Q09472"	19690	20190	200	5815	6897	3215	46	5637	5637	6473	3480	53	9	5	0	2179561	0.122	100000.000	100000.000	0.000	0.000	0.000	0.000	0.000	16.610	178	1260	178	1260	316	2384	100	980	"S89"
0	0	0	16	9	4	"P300"	"Q09472"	20200	20170	180	5838	6815	3113	45	5616	5616	6701	3826	57	8	3	0	1744665	0.030	100000.000	100000.000	0.000	0.000	0.000	0.000	0.000	16.610	222	1199	222	1199	256	1924	100	981	"S89"
0	0	0	16	1	5	"PPP2CA "	"P67775"	16200	20820	190	5897	6614	3346	50	5615	5615	5964	1822	30	12	3	0	1693299	0.357	100000.000	100000.000	0.000	0.000	0.000	0.000	0.000	16.610	282	999	282	999	256	2088	100	982	"T307"
0	0	0	16	2	5	"PPP2CA "	"P67775"	16710	20810	180	6015	7057	2854	40	5668	5668	6246	2462	39	17	7	0	1806651	0.329	100000.000	100000.000	0.000	0.000	0.000	0.000	0.000	16.610	347	1389	347	1389	256	1924	100	983	"T307"
0	0	0	16	3	5	"PPP2CA "	"P67775"	17200	20840	190	6187	7182	3284	45	5735	5735	6531	3217	49	12	5	0	1838548	0.202	100000.000	100000.000	0.000	0.000	0.000	0.000	0.000	16.610	452	1447	452	1447	256	2088	100	984	"T307"
0	0	0	16	4	5	"rab4"	"P20338"	17710	20820	200	5828	6417	2017	31	5757	5757	6622	3943	59	4	1	0	2027836	-0.052	100000.000	100000.000	0.000	0.000	0.000	0.000	0.000	16.610	71	660	71	660	316	2384	100	985	"Y189"
0	0	0	16	5	5	"rab4"	"P20338"	18220	20800	200	5969	6645	2165	32	5765	5765	6400	2615	40	9	4	0	2099727	0.094	100000.000	100000.000	0.000	0.000	0.000	0.000	0.000	16.610	204	880	204	880	316	2384	100	986	"Y189"
0	0	0	16	6	5	"rab4"	"P20338"	18720	20820	200	5894	6606	2490	37	5791	5791	6390	2710	42	8	3	0	2087590	0.080	100000.000	100000.000	0.000	0.000	0.000	0.000	0.000	16.610	103	815	103	815	316	2384	100	987	"Y189"
0	0	0	16	7	5	"STAT2 "	"P52630"	19220	20840	180	17740	17711	5770	32	5707	5707	6364	3008	47	91	87	0	4534132	3.772	100000.000	100000.000	0.000	0.000	0.000	0.000	0.000	16.610	12033	12004	12033	12004	256	1924	100	988	"Y690"
0	0	0	16	8	5	"STAT2 "	"P52630"	19720	20840	180	17365	17124	6668	38	5586	5586	6293	2863	45	89	83	0	4383865	3.783	100000.000	100000.000	0.000	0.000	0.000	0.000	0.000	16.610	11779	11538	11779	11538	256	1924	100	989	"Y690"
0	0	0	16	9	5	"STAT2 "	"P52630"	20210	20840	200	17441	16080	7142	44	5579	5579	6615	3907	59	73	68	0	5081125	2.423	100000.000	100000.000	0.000	0.000	0.000	0.000	0.000	16.610	11862	10501	11862	10501	316	2384	100	990	"Y690"
0	0	0	16	1	6	"STAT5B "	"P51692"	16220	21470	190	6579	7076	1985	28	5633	5633	6105	1947	31	32	9	0	1811473	0.499	100000.000	100000.000	0.000	0.000	0.000	0.000	0.000	16.610	946	1443	946	1443	256	2088	100	991	"Y740"
0	0	0	16	2	6	"STAT5B "	"P51692"	16720	21470	160	6974	7451	2449	32	5677	5677	6283	2431	38	27	9	0	1549879	0.480	100000.000	100000.000	0.000	0.000	0.000	0.000	0.000	16.610	1297	1774	1297	1774	208	1512	100	992	"Y740"
0	0	0	16	3	6	"STAT5B "	"P51692"	17220	21470	120	8669	9766	4295	43	5725	5725	6449	2664	41	56	24	0	1171888	1.245	100000.000	100000.000	0.000	0.000	0.000	0.000	0.000	16.610	2944	4041	2944	4041	120	820	100	993	"Y740"
0	0	0	16	4	6	"Syk "	"P43405"	17690	21490	160	6239	7183	3307	46	5737	5737	6426	2550	39	13	6	0	1494103	0.297	100000.000	100000.000	0.000	0.000	0.000	0.000	0.000	16.610	502	1446	502	1446	208	1512	100	994	"Y525/6"
0	0	0	16	5	6	"Syk "	"P43405"	18210	21460	200	5899	6663	2543	38	5787	5787	6330	2486	39	9	3	0	2105525	0.134	100000.000	100000.000	0.000	0.000	0.000	0.000	0.000	16.610	112	876	112	876	316	2384	100	995	"Y525/6"
0	0	0	16	6	6	"Syk "	"P43405"	18710	21470	200	6055	7077	3627	51	5855	5855	6476	2593	40	12	6	0	2236244	0.232	100000.000	100000.000	0.000	0.000	0.000	0.000	0.000	16.610	200	1222	200	1222	316	2384	100	996	"Y525/6"
0	0	0	16	7	6	"14-3-3 beta"	"P31946"	19210	21480	170	7931	8964	3831	42	5765	5765	6512	2896	44	31	10	0	1864578	0.847	100000.000	100000.000	0.000	0.000	0.000	0.000	0.000	16.610	2166	3199	2166	3199	208	1660	100	997	"S59"
0	0	0	16	8	6	"14-3-3 beta"	"P31946"	19710	21490	180	7821	9107	4822	52	5641	5641	6508	3178	48	29	13	0	2331340	0.818	100000.000	100000.000	0.000	0.000	0.000	0.000	0.000	16.610	2180	3466	2180	3466	256	1924	100	998	"S59"
0	0	0	16	9	6	"14-3-3 beta"	"P31946"	20220	21490	200	7405	8471	4457	52	5636	5636	6730	3896	57	19	8	0	2676980	0.447	100000.000	100000.000	0.000	0.000	0.000	0.000	0.000	16.610	1769	2835	1769	2835	316	2384	100	999	"S59"
-75	0	0	16	1	7	"empty"	"empty"	16210	22110	200	5722	6369	2945	46	5696	5696	6119	1811	29	9	5	0	2012750	0.138	100000.000	100000.000	0.000	0.000	0.000	0.000	0.000	16.610	26	673	26	673	316	2384	100	1000	"empty"
-75	0	0	16	2	7	"empty"	"empty"	16710	22110	200	5700	6726	3395	50	5668	5668	6448	3268	50	9	3	0	2125459	0.085	100000.000	100000.000	0.000	0.000	0.000	0.000	0.000	16.610	32	1058	32	1058	316	2384	100	1001	"empty"
-75	0	0	16	3	7	"empty"	"empty"	17210	22110	200	5653	6342	2720	42	5685	5685	6392	2667	41	7	3	0	2004202	-0.019	100000.000	100000.000	0.000	0.000	0.000	0.000	0.000	16.610	-32	657	-32	657	316	2384	100	1002	"empty"
-75	0	0	16	4	7	"empty"	"empty"	17710	22110	200	5758	6474	3530	54	5747	5747	6586	3052	46	5	2	0	2045774	-0.037	100000.000	100000.000	0.000	0.000	0.000	0.000	0.000	16.610	11	727	11	727	316	2384	100	1003	"empty"
-75	0	0	16	5	7	"empty"	"empty"	18210	22110	200	5767	6494	3270	50	5733	5733	6370	2739	42	7	2	0	2051999	0.045	100000.000	100000.000	0.000	0.000	0.000	0.000	0.000	16.610	34	761	34	761	316	2384	100	1004	"empty"
-75	0	0	16	6	7	"empty"	"empty"	18710	22110	200	5825	6260	2198	35	5815	5815	6628	3828	57	1	1	0	1978089	-0.096	100000.000	100000.000	0.000	0.000	0.000	0.000	0.000	16.610	10	445	10	445	316	2384	100	1005	"empty"
0	0	0	16	7	7	"Control-Spot"	"p-Tyr"	19210	22100	130	5901	13000	11721	90	5730	5730	6357	2661	41	33	29	0	1560021	2.496	100000.000	100000.000	0.000	0.000	0.000	0.000	0.000	16.610	171	7270	171	7270	120	940	100	1006	"Control-Spot"
0	0	0	16	8	7	"Control-Spot"	"p-Tyr"	19710	22100	130	6279	12415	11403	91	5689	5689	6627	3467	52	28	24	0	1489790	1.669	100000.000	100000.000	0.000	0.000	0.000	0.000	0.000	16.610	590	6726	590	6726	120	940	100	1007	"Control-Spot"
0	0	0	16	9	7	"Control-Spot"	"p-Tyr"	20210	22120	100	6255	13791	12449	90	5687	5687	7586	5276	69	31	28	0	1103260	1.176	100000.000	100000.000	0.000	0.000	0.000	0.000	0.000	16.610	568	8104	568	8104	80	560	100	1008	"Control-Spot"
0	0	0	17	1	1	"ACTA1"	"P68133"	2620	24470	100	6666	6910	1115	16	6541	6541	6841	2653	38	2	1	0	552786	0.026	100000.000	100000.000	0.000	0.000	0.000	0.000	0.000	16.610	125	369	125	369	80	560	100	1009	"Y55"
0	0	0	17	2	1	"ACTA1"	"P68133"	3110	24480	110	6724	7007	958	13	6618	6618	6756	1208	17	12	6	0	560554	0.208	100000.000	100000.000	0.000	0.000	0.000	0.000	0.000	16.610	106	389	106	389	80	656	100	1010	"Y55"
0	0	0	17	3	1	"ACTA1"	"P68133"	3640	24480	70	7734	8168	2135	26	6882	6882	7060	901	12	40	9	0	261361	1.230	100000.000	100000.000	0.000	0.000	0.000	0.000	0.000	16.610	852	1286	852	1286	32	236	100	1011	"Y55"
0	0	0	17	4	1	"A-Raf"	"P10398"	4140	24480	110	8011	8893	5168	58	6897	6897	6978	1522	21	38	3	0	711446	1.258	100000.000	100000.000	0.000	0.000	0.000	0.000	0.000	16.610	1114	1996	1114	1996	80	656	100	1012	"S214"
0	0	0	17	5	1	"A-Raf"	"P10398"	4650	24490	100	7681	7738	794	10	6863	6863	6968	1242	17	27	1	0	619054	0.620	100000.000	100000.000	0.000	0.000	0.000	0.000	0.000	16.610	818	875	818	875	80	560	100	1013	"S214"
0	0	0	17	6	1	"A-Raf"	"P10398"	5140	24500	100	8195	8160	839	10	6955	6955	7008	1271	18	48	5	0	652816	0.906	100000.000	100000.000	0.000	0.000	0.000	0.000	0.000	16.610	1240	1205	1240	1205	80	560	100	1014	"S214"
0	0	0	17	7	1	"Cdk2"	"P24941"	5630	24490	160	7901	7929	886	11	7029	7029	7157	1137	15	37	5	0	1649169	0.679	100000.000	100000.000	0.000	0.000	0.000	0.000	0.000	16.610	872	900	872	900	208	1512	100	1015	"Y179"
0	0	0	17	8	1	"Cdk2"	"P24941"	6130	24500	160	8207	8400	1942	23	7220	7220	7412	1334	17	34	5	0	1747257	0.741	100000.000	100000.000	0.000	0.000	0.000	0.000	0.000	16.610	987	1180	987	1180	208	1512	100	1016	"Y179"
0	0	0	17	9	1	"Cdk2"	"P24941"	6630	24510	140	8288	9140	4525	49	7175	7175	7436	2113	28	16	5	0	1425847	0.806	100000.000	100000.000	0.000	0.000	0.000	0.000	0.000	16.610	1113	1965	1113	1965	156	1140	100	1017	"Y179"
0	0	0	17	1	2	"Cofilin 1"	"P23528"	2630	25090	200	6533	6773	1156	17	6547	6547	6739	1716	25	3	1	0	2140307	0.020	100000.000	100000.000	0.000	0.000	0.000	0.000	0.000	16.610	-14	226	-14	226	316	2384	100	1018	"S2"
0	0	0	17	2	2	"Cofilin 1"	"P23528"	3130	25100	110	6930	7167	786	10	6560	6560	6683	1024	15	30	3	0	573360	0.473	100000.000	100000.000	0.000	0.000	0.000	0.000	0.000	16.610	370	607	370	607	80	656	100	1019	"S2"
0	0	0	17	3	2	"Cofilin 1"	"P23528"	3630	25110	100	7109	7241	615	8	6777	6777	6916	1391	20	12	0	0	579264	0.234	100000.000	100000.000	0.000	0.000	0.000	0.000	0.000	16.610	332	464	332	464	80	560	100	1020	"S2"
0	0	0	17	4	2	"CTNNB1"	"P35222"	4120	25110	200	6630	6678	863	12	6941	6941	7065	1261	17	2	0	0	2110399	-0.307	100000.000	100000.000	0.000	0.000	0.000	0.000	0.000	16.610	-311	-263	-311	-263	316	2384	100	1021	"S675"
0	0	0	17	5	2	"CTNNB1"	"P35222"	4620	25110	200	6513	6545	666	10	6903	6903	6990	1194	17	2	0	0	2068216	-0.373	100000.000	100000.000	0.000	0.000	0.000	0.000	0.000	16.610	-390	-358	-390	-358	316	2384	100	1022	"S675"
0	0	0	17	6	2	"CTNNB1"	"P35222"	5120	25110	200	6614	6769	1491	22	6953	6953	7091	1852	26	1	0	0	2139023	-0.174	100000.000	100000.000	0.000	0.000	0.000	0.000	0.000	16.610	-339	-184	-339	-184	316	2384	100	1023	"S675"
0	0	0	17	7	2	"EGFR"	"P00533"	5610	25120	100	7124	7273	619	8	7064	7064	7275	2014	27	2	0	0	581874	-0.001	100000.000	100000.000	0.000	0.000	0.000	0.000	0.000	16.610	60	209	60	209	80	560	100	1024	"T693"
0	0	0	17	8	2	"EGFR"	"P00533"	6120	25130	150	7396	7956	2391	30	7317	7317	7598	2266	29	5	3	0	1241102	0.158	100000.000	100000.000	0.000	0.000	0.000	0.000	0.000	16.610	79	639	79	639	156	1272	100	1025	"T693"
0	0	0	17	9	2	"EGFR"	"P00533"	6610	25130	200	7153	7255	706	9	7175	7175	7392	1627	22	2	0	0	2292465	-0.084	100000.000	100000.000	0.000	0.000	0.000	0.000	0.000	16.610	-22	80	-22	80	316	2384	100	1026	"T693"
0	0	0	17	1	3	"JAK1"	"P23458"	2630	25750	70	10637	10677	947	8	6707	6707	6757	445	6	100	100	0	341667	8.809	100000.000	100000.000	0.000	0.000	0.000	0.000	0.000	16.610	3930	3970	3930	3970	32	236	100	1027	"Y1035"
0	0	0	17	2	3	"JAK1"	"P23458"	3130	25760	70	10000	11767	7294	61	6743	6743	6843	615	8	81	75	0	376538	8.007	100000.000	100000.000	0.000	0.000	0.000	0.000	0.000	16.610	3257	5024	3257	5024	32	236	100	1028	"Y1035"
0	0	0	17	3	3	"JAK1"	"P23458"	3630	25780	90	9098	8849	1495	16	6869	6869	6943	828	11	78	63	0	460157	2.302	100000.000	100000.000	0.000	0.000	0.000	0.000	0.000	16.610	2229	1980	2229	1980	52	420	100	1029	"Y1035"
0	0	0	17	4	3	"JNK2"	"P45984"	4130	25770	120	10815	10633	2156	20	6887	6887	6940	720	10	88	85	0	1276012	5.129	100000.000	100000.000	0.000	0.000	0.000	0.000	0.000	16.610	3928	3746	3928	3746	120	820	100	1030	"T183"
0	0	0	17	5	3	"JNK2"	"P45984"	4630	25770	140	9991	9732	2731	28	6843	6843	6917	854	12	70	66	0	1518186	3.296	100000.000	100000.000	0.000	0.000	0.000	0.000	0.000	16.610	3148	2889	3148	2889	156	1140	100	1031	"T183"
0	0	0	17	6	3	"JNK2"	"P45984"	5130	25790	130	10703	10870	4447	40	6889	6889	6934	1145	16	86	80	0	1304366	3.438	100000.000	100000.000	0.000	0.000	0.000	0.000	0.000	16.610	3814	3981	3814	3981	120	940	100	1032	"T183"
0	0	0	17	7	3	"Kit "	"P10721"	5630	25790	80	8307	8276	792	9	7018	7018	7271	2138	29	13	0	0	430336	0.470	100000.000	100000.000	0.000	0.000	0.000	0.000	0.000	16.610	1289	1258	1289	1258	52	340	100	1033	"Y721"
0	0	0	17	8	3	"Kit "	"P10721"	6130	25770	140	7878	8506	2034	23	7376	7376	7554	1253	16	36	11	0	1326949	0.760	100000.000	100000.000	0.000	0.000	0.000	0.000	0.000	16.610	502	1130	502	1130	156	1140	100	1034	"Y721"
0	0	0	17	9	3	"Kit "	"P10721"	6630	25780	110	9027	8770	1403	15	7158	7158	7471	2161	28	41	2	0	701570	0.601	100000.000	100000.000	0.000	0.000	0.000	0.000	0.000	16.610	1869	1612	1869	1612	80	656	100	1035	"Y721"
0	0	0	17	1	4	"MK3"	"P22001"	2640	26390	90	13131	14742	7519	51	6605	6605	6666	645	9	98	92	0	766604	12.521	100000.000	100000.000	0.000	0.000	0.000	0.000	0.000	16.610	6526	8137	6526	8137	52	420	100	1036	"Y187"
0	0	0	17	2	4	"MK3"	"P22001"	3130	26400	90	12763	13861	5116	36	6734	6734	6852	883	12	98	98	0	720766	7.938	100000.000	100000.000	0.000	0.000	0.000	0.000	0.000	16.610	6029	7127	6029	7127	52	420	100	1037	"Y187"
0	0	0	17	3	4	"MK3"	"P22001"	3630	26400	90	12455	12988	6730	51	6939	6939	6992	581	8	96	94	0	675354	10.320	100000.000	100000.000	0.000	0.000	0.000	0.000	0.000	16.610	5516	6049	5516	6049	52	420	100	1038	"Y187"
0	0	0	17	4	4	"NFAT1 "	"Q13469"	4120	26400	200	6936	6894	472	6	6929	6929	7049	1603	22	0	0	0	2178647	-0.097	100000.000	100000.000	0.000	0.000	0.000	0.000	0.000	16.610	7	-35	7	-35	316	2384	100	1039	"S326"
0	0	0	17	5	4	"NFAT1 "	"Q13469"	4620	26400	200	6901	6916	540	7	6882	6882	6971	1247	17	2	0	0	2185325	-0.044	100000.000	100000.000	0.000	0.000	0.000	0.000	0.000	16.610	19	34	19	34	316	2384	100	1040	"S326"
0	0	0	17	6	4	"NFAT1 "	"Q13469"	5120	26410	200	6943	7079	1696	23	7008	7008	7087	1385	19	2	1	0	2236951	-0.006	100000.000	100000.000	0.000	0.000	0.000	0.000	0.000	16.610	-65	71	-65	71	316	2384	100	1041	"S326"
0	0	0	17	7	4	"NFkB-p65 "	"Q04206"	5610	26410	70	8327	8646	1073	12	7282	7282	7278	429	5	96	68	0	276682	3.189	100000.000	100000.000	0.000	0.000	0.000	0.000	0.000	16.610	1045	1364	1045	1364	32	236	100	1042	"S276"
0	0	0	17	8	4	"NFkB-p65 "	"Q04206"	6120	26430	70	8379	8542	588	6	7309	7309	7554	2413	31	3	0	0	273340	0.409	100000.000	100000.000	0.000	0.000	0.000	0.000	0.000	16.610	1070	1233	1070	1233	32	236	100	1043	"S276"
0	0	0	17	9	4	"NFkB-p65 "	"Q04206"	6620	26410	140	7512	7885	2485	31	7155	7155	7375	1833	24	5	1	0	1230095	0.278	100000.000	100000.000	0.000	0.000	0.000	0.000	0.000	16.610	357	730	357	730	156	1140	100	1044	"S276"
0	0	0	17	1	5	"PDGFRb"	"P09619"	2620	27040	100	18814	17727	3857	21	6565	6565	6663	1351	20	96	95	0	1418131	8.189	100000.000	100000.000	0.000	0.000	0.000	0.000	0.000	16.610	12249	11162	12249	11162	80	560	100	1045	"Y686"
0	0	0	17	2	5	"PDGFRb"	"P09619"	3130	27050	100	18611	16991	4139	24	6647	6647	6724	533	7	92	91	0	1359272	19.263	100000.000	100000.000	0.000	0.000	0.000	0.000	0.000	16.610	11964	10344	11964	10344	80	560	100	1046	"Y686"
0	0	0	17	3	5	"PDGFRb"	"P09619"	3620	27040	100	18880	19010	6309	33	6853	6853	6903	765	11	96	95	0	1520824	15.826	100000.000	100000.000	0.000	0.000	0.000	0.000	0.000	16.610	12027	12157	12027	12157	80	560	100	1047	"Y686"
0	0	0	17	4	5	"PELI2"	"Q96FA3"	4120	27050	120	9289	9132	1043	11	6859	6859	6945	975	14	85	73	0	1095889	2.243	100000.000	100000.000	0.000	0.000	0.000	0.000	0.000	16.610	2430	2273	2430	2273	120	820	100	1048	"T290"
0	0	0	17	5	5	"PELI2"	"Q96FA3"	4620	27070	140	9145	8853	2229	25	6899	6899	6985	1215	17	63	43	0	1380997	1.537	100000.000	100000.000	0.000	0.000	0.000	0.000	0.000	16.610	2246	1954	2246	1954	156	1140	100	1049	"T290"
0	0	0	17	6	5	"PELI2"	"Q96FA3"	5120	27070	120	9941	9845	1832	18	7069	7069	7124	906	12	90	83	0	1181449	3.003	100000.000	100000.000	0.000	0.000	0.000	0.000	0.000	16.610	2872	2776	2872	2776	120	820	100	1050	"T290"
0	0	0	17	7	5	"sek1"	"P45985"	5610	27070	200	7251	7367	714	9	7092	7092	7187	934	12	6	2	0	2328034	0.193	100000.000	100000.000	0.000	0.000	0.000	0.000	0.000	16.610	159	275	159	275	316	2384	100	1051	"S2315"
0	0	0	17	8	5	"sek1"	"P45985"	6100	27070	80	7744	7922	946	11	7232	7232	7482	1187	15	15	5	0	411945	0.371	100000.000	100000.000	0.000	0.000	0.000	0.000	0.000	16.610	512	690	512	690	52	340	100	1052	"S2315"
0	0	0	17	9	5	"sek1"	"P45985"	6590	27070	200	7242	7483	2505	33	7156	7156	7313	1488	20	3	1	0	2364688	0.114	100000.000	100000.000	0.000	0.000	0.000	0.000	0.000	16.610	86	327	86	327	316	2384	100	1053	"S2315"
0	0	0	17	1	6	"SMAD3"	"Q15796"	2590	27700	170	7029	7287	1976	27	6619	6619	6752	1340	19	11	3	0	1515753	0.399	100000.000	100000.000	0.000	0.000	0.000	0.000	0.000	16.610	410	668	410	668	208	1660	100	1054	"S416"
0	0	0	17	2	6	"SMAD3"	"Q15796"	3110	27690	130	7103	7649	3248	42	6767	6767	6827	858	12	17	6	0	917845	0.958	100000.000	100000.000	0.000	0.000	0.000	0.000	0.000	16.610	336	882	336	882	120	940	100	1055	"S416"
0	0	0	17	3	6	"SMAD3"	"Q15796"	3630	27700	100	7120	7136	500	7	6847	6847	6985	958	13	11	0	0	570917	0.158	100000.000	100000.000	0.000	0.000	0.000	0.000	0.000	16.610	273	289	273	289	80	560	100	1056	"S416"
0	0	0	17	4	6	"TAK1 "	"O43318"	4110	27690	160	9842	9788	1579	16	6845	6845	6952	2006	28	87	5	0	2035924	1.414	100000.000	100000.000	0.000	0.000	0.000	0.000	0.000	16.610	2997	2943	2997	2943	208	1512	100	1057	"T178"
0	0	0	17	5	6	"TAK1 "	"O43318"	4620	27710	170	9569	9575	1334	13	6849	6849	7013	1874	26	82	11	0	1991561	1.367	100000.000	100000.000	0.000	0.000	0.000	0.000	0.000	16.610	2720	2726	2720	2726	208	1660	100	1058	"T178"
0	0	0	17	6	6	"TAK1 "	"O43318"	5110	27710	160	9805	9998	2405	24	6946	6946	7014	986	14	93	84	0	2079556	3.026	100000.000	100000.000	0.000	0.000	0.000	0.000	0.000	16.610	2859	3052	2859	3052	208	1512	100	1059	"T178"
0	0	0	17	7	6	"TNIK"	"Q9UKE5"	5620	27700	90	10904	11108	1099	9	7084	7084	7330	2296	31	100	13	0	577627	1.645	100000.000	100000.000	0.000	0.000	0.000	0.000	0.000	16.610	3820	4024	3820	4024	52	420	100	1060	"T181"
0	0	0	17	8	6	"TNIK"	"Q9UKE5"	6110	27720	100	11481	13086	4906	37	7135	7135	7292	1412	19	100	97	0	1046880	4.103	100000.000	100000.000	0.000	0.000	0.000	0.000	0.000	16.610	4346	5951	4346	5951	80	560	100	1061	"T181"
0	0	0	17	9	6	"TNIK"	"Q9UKE5"	6610	27720	110	11871	11938	2094	17	7101	7101	7187	821	11	95	93	0	955021	5.787	100000.000	100000.000	0.000	0.000	0.000	0.000	0.000	16.610	4770	4837	4770	4837	80	656	100	1062	"T181"
-75	0	0	17	1	7	"empty"	"empty"	2610	28340	200	6630	6797	1200	17	6590	6590	6703	1307	19	2	1	0	2147869	0.072	100000.000	100000.000	0.000	0.000	0.000	0.000	0.000	16.610	40	207	40	207	316	2384	100	1063	"empty"
-75	0	0	17	2	7	"empty"	"empty"	3110	28340	200	6688	6843	1292	18	6658	6658	6727	827	12	4	1	0	2162265	0.140	100000.000	100000.000	0.000	0.000	0.000	0.000	0.000	16.610	30	185	30	185	316	2384	100	1064	"empty"
-75	0	0	17	3	7	"empty"	"empty"	3610	28340	200	6767	6824	529	7	6738	6738	6876	1650	23	1	0	0	2156241	-0.032	100000.000	100000.000	0.000	0.000	0.000	0.000	0.000	16.610	29	86	29	86	316	2384	100	1065	"empty"
-75	0	0	17	4	7	"empty"	"empty"	4110	28340	200	6801	6856	941	13	6816	6816	7134	3362	47	0	0	0	2166468	-0.083	100000.000	100000.000	0.000	0.000	0.000	0.000	0.000	16.610	-15	40	-15	40	316	2384	100	1066	"empty"
-75	0	0	17	5	7	"empty"	"empty"	4610	28340	200	6909	6907	643	9	6914	6914	7160	3077	42	0	0	0	2182700	-0.082	100000.000	100000.000	0.000	0.000	0.000	0.000	0.000	16.610	-5	-7	-5	-7	316	2384	100	1067	"empty"
-75	0	0	17	6	7	"empty"	"empty"	5110	28340	200	6845	6844	444	6	6907	6907	6953	765	11	2	0	0	2162548	-0.142	100000.000	100000.000	0.000	0.000	0.000	0.000	0.000	16.610	-62	-63	-62	-63	316	2384	100	1068	"empty"
-75	0	0	17	7	7	"empty"	"empty"	5610	28340	200	7014	7085	754	10	7047	7047	7405	1862	25	2	0	0	2238987	-0.172	100000.000	100000.000	0.000	0.000	0.000	0.000	0.000	16.610	-33	38	-33	38	316	2384	100	1069	"empty"
-75	0	0	17	8	7	"empty"	"empty"	6110	28340	200	7123	7323	1410	19	7153	7153	7334	1252	17	4	1	0	2314222	-0.009	100000.000	100000.000	0.000	0.000	0.000	0.000	0.000	16.610	-30	170	-30	170	316	2384	100	1070	"empty"
-75	0	0	17	9	7	"empty"	"empty"	6610	28340	200	7057	7175	808	11	7093	7093	7279	1644	22	2	1	0	2267248	-0.063	100000.000	100000.000	0.000	0.000	0.000	0.000	0.000	16.610	-36	82	-36	82	316	2384	100	1071	"empty"
0	0	0	18	1	1	"PKACa "	"P17612"	7100	24540	110	12671	11968	3106	25	6978	6978	7259	2229	30	81	67	0	957406	2.113	100000.000	100000.000	0.000	0.000	0.000	0.000	0.000	16.610	5693	4990	5693	4990	80	656	100	1072	"T197"
0	0	0	18	2	1	"PKACa "	"P17612"	7590	24540	140	8205	9591	3122	32	6780	6780	6870	1243	18	51	48	0	1496219	2.189	100000.000	100000.000	0.000	0.000	0.000	0.000	0.000	16.610	1425	2811	1425	2811	156	1140	100	1073	"T197"
0	0	0	18	3	1	"PKACa "	"P17612"	8110	24550	140	7421	9381	4304	45	6495	6495	6792	1916	28	49	42	0	1463420	1.351	100000.000	100000.000	0.000	0.000	0.000	0.000	0.000	16.610	926	2886	926	2886	156	1140	100	1074	"T197"
0	0	0	18	4	1	"PTEN"	"P60484"	8600	24550	160	6910	7198	1858	25	6374	6374	6728	2618	38	3	1	0	1497232	0.180	100000.000	100000.000	0.000	0.000	0.000	0.000	0.000	16.610	536	824	536	824	208	1512	100	1075	"Y315"
0	0	0	18	5	1	"PTEN"	"P60484"	9060	24550	230	6530	7415	4581	61	6359	6359	6665	1969	29	6	4	0	2906760	0.381	100000.000	100000.000	0.000	0.000	0.000	0.000	0.000	16.610	171	1056	171	1056	392	3108	100	1076	"Y315"
0	0	0	18	6	1	"PTEN"	"P60484"	9600	24550	190	6653	6977	1875	26	6352	6352	6564	1629	24	10	2	0	1786127	0.254	100000.000	100000.000	0.000	0.000	0.000	0.000	0.000	16.610	301	625	301	625	256	2088	100	1077	"Y315"
0	0	0	18	7	1	"SOC3"	"O14543"	10080	24550	200	6375	6441	622	9	6463	6463	6767	2077	30	0	0	0	2035334	-0.157	100000.000	100000.000	0.000	0.000	0.000	0.000	0.000	16.610	-88	-22	-88	-22	316	2384	100	1078	"Y204"
0	0	0	18	8	1	"SOC3"	"O14543"	10570	24560	170	6740	7012	2312	32	6536	6536	6804	1783	26	5	2	0	1458439	0.117	100000.000	100000.000	0.000	0.000	0.000	0.000	0.000	16.610	204	476	204	476	208	1660	100	1079	"Y204"
0	0	0	18	9	1	"SOC3"	"O14543"	11090	24530	120	6459	6640	936	14	6322	6322	6574	1711	26	8	0	0	796817	0.039	100000.000	100000.000	0.000	0.000	0.000	0.000	0.000	16.610	137	318	137	318	120	820	100	1080	"Y204"
0	0	0	18	1	2	"STAT3 "	"P40763"	7090	25170	130	7725	8524	2571	30	6981	6981	7267	2518	34	26	3	0	1022849	0.499	100000.000	100000.000	0.000	0.000	0.000	0.000	0.000	16.610	744	1543	744	1543	120	940	100	1081	"S691"
0	0	0	18	2	2	"STAT3 "	"P40763"	7590	25190	120	7646	8210	1903	23	6829	6829	7041	2563	36	28	5	0	985156	0.456	100000.000	100000.000	0.000	0.000	0.000	0.000	0.000	16.610	817	1381	817	1381	120	820	100	1082	"S691"
0	0	0	18	3	2	"STAT3 "	"P40763"	8130	25180	140	7122	7884	3255	41	6648	6648	6879	2106	30	20	4	0	1229848	0.477	100000.000	100000.000	0.000	0.000	0.000	0.000	0.000	16.610	474	1236	474	1236	156	1140	100	1083	"S691"
0	0	0	18	4	2	"STAT6 "	"P42226"	8580	25180	200	6484	6944	3044	43	6449	6449	6798	2379	34	3	1	0	2194157	0.061	100000.000	100000.000	0.000	0.000	0.000	0.000	0.000	16.610	35	495	35	495	316	2384	100	1084	"T645"
0	0	0	18	5	2	"STAT6 "	"P42226"	9080	25180	200	6425	6656	1546	23	6243	6243	6535	1975	30	3	0	0	2103323	0.061	100000.000	100000.000	0.000	0.000	0.000	0.000	0.000	16.610	182	413	182	413	316	2384	100	1085	"T645"
0	0	0	18	6	2	"STAT6 "	"P42226"	9580	25180	200	6428	6723	2386	35	6215	6215	6435	1397	21	7	2	0	2124545	0.206	100000.000	100000.000	0.000	0.000	0.000	0.000	0.000	16.610	213	508	213	508	316	2384	100	1086	"T645"
0	0	0	18	7	2	"14-3-3 beta"	"P31946"	10100	25200	150	16264	13463	6118	45	6371	6371	6611	1714	25	62	59	0	2100239	3.998	100000.000	100000.000	0.000	0.000	0.000	0.000	0.000	16.610	9893	7092	9893	7092	156	1272	100	1087	"S185"
0	0	0	18	8	2	"14-3-3 beta"	"P31946"	10610	25210	150	16644	13775	6056	43	6527	6527	6774	1868	27	62	60	0	2148877	3.748	100000.000	100000.000	0.000	0.000	0.000	0.000	0.000	16.610	10117	7248	10117	7248	156	1272	100	1088	"S185"
0	0	0	18	9	2	"14-3-3 beta"	"P31946"	11090	25220	150	14048	13280	6426	48	6569	6569	6988	2583	36	55	53	0	2071660	2.436	100000.000	100000.000	0.000	0.000	0.000	0.000	0.000	16.610	7479	6711	7479	6711	156	1272	100	1089	"S185"
0	0	0	18	1	3	"Tgfbr2"	"P37173"	7090	25810	150	7944	8172	1929	23	7031	7031	7174	1758	24	14	3	0	1274831	0.568	100000.000	100000.000	0.000	0.000	0.000	0.000	0.000	16.610	913	1141	913	1141	156	1272	100	1090	"S409"
0	0	0	18	2	3	"Tgfbr2"	"P37173"	7590	25800	190	7528	7742	2145	27	6838	6838	6965	1670	23	15	2	0	1981842	0.465	100000.000	100000.000	0.000	0.000	0.000	0.000	0.000	16.610	690	904	690	904	256	2088	100	1091	"S409"
0	0	0	18	3	3	"Tgfbr2"	"P37173"	8100	25840	160	7502	7730	1624	21	6784	6784	6952	1707	24	11	3	0	1607804	0.456	100000.000	100000.000	0.000	0.000	0.000	0.000	0.000	16.610	718	946	718	946	208	1512	100	1092	"S409"
0	0	0	18	4	3	"Tyk2"	"P29597"	8630	25800	140	6838	7984	2966	37	6417	6417	6694	1838	27	29	18	0	1245498	0.702	100000.000	100000.000	0.000	0.000	0.000	0.000	0.000	16.610	421	1567	421	1567	156	1140	100	1093	"Y1054/5"
0	0	0	18	5	3	"Tyk2"	"P29597"	9090	25810	150	6600	8872	6985	78	6236	6236	6451	1215	18	37	28	0	1383996	1.993	100000.000	100000.000	0.000	0.000	0.000	0.000	0.000	16.610	364	2636	364	2636	156	1272	100	1094	"Y1054/5"
0	0	0	18	6	3	"Tyk2"	"P29597"	9580	25850	150	6548	7545	3006	39	6266	6266	6471	1392	21	28	21	0	1177090	0.772	100000.000	100000.000	0.000	0.000	0.000	0.000	0.000	16.610	282	1279	282	1279	156	1272	100	1095	"Y1054/5"
0	0	0	18	7	3	"caveolin-1"	"Q03135"	10080	25810	200	6610	7134	1866	26	6361	6361	6626	1869	28	16	4	0	2254295	0.272	100000.000	100000.000	0.000	0.000	0.000	0.000	0.000	16.610	249	773	249	773	316	2384	100	1096	"Y14"
0	0	0	18	8	3	"caveolin-1"	"Q03135"	10580	25810	200	6793	7320	2079	28	6459	6459	6728	1911	28	17	2	0	2313022	0.310	100000.000	100000.000	0.000	0.000	0.000	0.000	0.000	16.610	334	861	334	861	316	2384	100	1097	"Y14"
0	0	0	18	9	3	"caveolin-1"	"Q03135"	11080	25810	200	6692	7375	1884	25	6491	6491	6927	2495	36	12	2	0	2330538	0.180	100000.000	100000.000	0.000	0.000	0.000	0.000	0.000	16.610	201	884	201	884	316	2384	100	1098	"Y14"
0	0	0	18	1	4	"Cdc42 "	"P60953"	7100	26460	100	10248	10035	3895	38	6901	6901	7184	2422	33	62	11	0	802832	1.177	100000.000	100000.000	0.000	0.000	0.000	0.000	0.000	16.610	3347	3134	3347	3134	80	560	100	1099	"Y32"
0	0	0	18	2	4	"Cdc42 "	"P60953"	7580	26480	130	9000	8893	2110	23	6962	6962	7256	2556	35	43	5	0	1067192	0.640	100000.000	100000.000	0.000	0.000	0.000	0.000	0.000	16.610	2038	1931	2038	1931	120	940	100	1100	"Y32"
0	0	0	18	3	4	"Cdc42 "	"P60953"	8090	26470	120	7691	8424	2768	32	6605	6605	6651	687	10	52	45	0	1010846	2.581	100000.000	100000.000	0.000	0.000	0.000	0.000	0.000	16.610	1086	1819	1086	1819	120	820	100	1101	"Y32"
0	0	0	18	4	4	"Flt3"	"P36888"	8560	26470	170	6581	7334	2301	31	6369	6369	6597	1517	22	19	12	0	1525485	0.486	100000.000	100000.000	0.000	0.000	0.000	0.000	0.000	16.610	212	965	212	965	208	1660	100	1102	"Y591"
0	0	0	18	5	4	"Flt3"	"P36888"	9080	26470	140	6336	7245	1908	26	6187	6187	6587	2367	35	23	8	0	1130173	0.278	100000.000	100000.000	0.000	0.000	0.000	0.000	0.000	16.610	149	1058	149	1058	156	1140	100	1103	"Y591"
0	0	0	18	6	4	"Flt3"	"P36888"	9580	26510	140	6464	7570	2667	35	6189	6189	6421	1586	24	29	17	0	1180900	0.724	100000.000	100000.000	0.000	0.000	0.000	0.000	0.000	16.610	275	1381	275	1381	156	1140	100	1104	"Y591"
0	0	0	18	7	4	"gp130 "	"P40189"	10090	26470	150	6886	7284	1636	22	6246	6246	6457	1463	22	31	7	0	1136253	0.565	100000.000	100000.000	0.000	0.000	0.000	0.000	0.000	16.610	640	1038	640	1038	156	1272	100	1105	"Y767"
0	0	0	18	8	4	"gp130 "	"P40189"	10570	26470	200	6536	7125	2601	36	6330	6330	6577	1722	26	17	4	0	2251440	0.318	100000.000	100000.000	0.000	0.000	0.000	0.000	0.000	16.610	206	795	206	795	316	2384	100	1106	"Y767"
0	0	0	18	9	4	"gp130 "	"P40189"	11070	26470	200	6400	6925	1393	20	6331	6331	6641	1825	27	15	2	0	2188177	0.156	100000.000	100000.000	0.000	0.000	0.000	0.000	0.000	16.610	69	594	69	594	316	2384	100	1107	"Y767"
0	0	0	18	1	5	"IKK-beta "	"O14920"	7090	27110	140	13158	12450	2745	22	6966	6966	7086	1531	21	85	80	0	1942186	3.504	100000.000	100000.000	0.000	0.000	0.000	0.000	0.000	16.610	6192	5484	6192	5484	156	1140	100	1108	"Y199"
0	0	0	18	2	5	"IKK-beta "	"O14920"	7580	27110	140	12616	12655	5748	45	6922	6922	7033	1073	15	86	80	0	1974224	5.240	100000.000	100000.000	0.000	0.000	0.000	0.000	0.000	16.610	5694	5733	5694	5733	156	1140	100	1109	"Y199"
0	0	0	18	3	5	"IKK-beta "	"O14920"	8090	27120	140	12057	11367	3719	32	6493	6493	6694	1746	26	77	71	0	1773250	2.676	100000.000	100000.000	0.000	0.000	0.000	0.000	0.000	16.610	5564	4874	5564	4874	156	1140	100	1110	"Y199"
0	0	0	18	4	5	"IRAK1"	"P51617"	8600	27130	100	13558	13230	4970	37	6318	6318	6467	1128	17	85	81	0	1058361	5.996	100000.000	100000.000	0.000	0.000	0.000	0.000	0.000	16.610	7240	6912	7240	6912	80	560	100	1111	"T209"
0	0	0	18	5	5	"IRAK1"	"P51617"	9100	27120	120	12330	10958	3582	32	6107	6107	6311	1140	18	70	65	0	1314986	4.076	100000.000	100000.000	0.000	0.000	0.000	0.000	0.000	16.610	6223	4851	6223	4851	120	820	100	1112	"T209"
0	0	0	18	6	5	"IRAK1"	"P51617"	9580	27110	130	9426	10203	4292	42	6199	6199	6603	2180	33	52	48	0	1224321	1.651	100000.000	100000.000	0.000	0.000	0.000	0.000	0.000	16.610	3227	4004	3227	4004	120	940	100	1113	"T209"
0	0	0	18	7	5	"IRS-1"	"P35568"	10070	27110	120	6779	7410	2750	37	6301	6301	6665	2344	35	11	5	0	889259	0.318	100000.000	100000.000	0.000	0.000	0.000	0.000	0.000	16.610	478	1109	478	1109	120	820	100	1114	"S312"
0	0	0	18	8	5	"IRS-1"	"P35568"	10570	27110	200	6550	7145	2802	39	6327	6327	6701	2351	35	6	2	0	2257769	0.189	100000.000	100000.000	0.000	0.000	0.000	0.000	0.000	16.610	223	818	223	818	316	2384	100	1115	"S312"
0	0	0	18	9	5	"IRS-1"	"P35568"	11080	27120	120	6883	7160	1194	16	6290	6290	6667	2029	30	14	2	0	859229	0.243	100000.000	100000.000	0.000	0.000	0.000	0.000	0.000	16.610	593	870	593	870	120	820	100	1116	"S312"
0	0	0	18	1	6	"Malt1"	"Q9UDY8"	7080	27750	200	6761	7038	1877	26	6987	6987	7171	1778	24	3	2	0	2223858	-0.075	100000.000	100000.000	0.000	0.000	0.000	0.000	0.000	16.610	-226	51	-226	51	316	2384	100	1117	"S135"
0	0	0	18	2	6	"Malt1"	"Q9UDY8"	7580	27750	200	6614	6781	2013	29	6801	6801	6960	1756	25	2	1	0	2142852	-0.102	100000.000	100000.000	0.000	0.000	0.000	0.000	0.000	16.610	-187	-20	-187	-20	316	2384	100	1118	"S135"
0	0	0	18	3	6	"Malt1"	"Q9UDY8"	8080	27750	200	6249	6605	2841	43	6448	6448	6635	1574	23	3	1	0	2087316	-0.019	100000.000	100000.000	0.000	0.000	0.000	0.000	0.000	16.610	-199	157	-199	157	316	2384	100	1119	"S135"
0	0	0	18	4	6	"MEK1 "	"Q02750"	8570	27750	200	6364	6951	2963	42	6192	6192	6407	1435	22	12	3	0	2196370	0.379	100000.000	100000.000	0.000	0.000	0.000	0.000	0.000	16.610	172	759	172	759	316	2384	100	1120	"T385"
0	0	0	18	5	6	"MEK1 "	"Q02750"	9080	27760	130	6433	7370	3660	49	6064	6064	6426	2145	33	11	4	0	884341	0.440	100000.000	100000.000	0.000	0.000	0.000	0.000	0.000	16.610	369	1306	369	1306	120	940	100	1121	"T385"
0	0	0	18	6	6	"MEK1 "	"Q02750"	9570	27750	200	6325	6662	1549	23	6153	6153	6454	1759	27	10	1	0	2105300	0.118	100000.000	100000.000	0.000	0.000	0.000	0.000	0.000	16.610	172	509	172	509	316	2384	100	1122	"T385"
0	0	0	18	7	6	"p47phox "	"P14598"	10060	27750	200	6274	6671	1814	27	6253	6253	6528	1656	25	6	3	0	2108090	0.086	100000.000	100000.000	0.000	0.000	0.000	0.000	0.000	16.610	21	418	21	418	316	2384	100	1123	"S359"
0	0	0	18	8	6	"p47phox "	"P14598"	10560	27730	130	6310	6620	1257	18	6292	6292	6694	2191	32	6	1	0	794412	-0.034	100000.000	100000.000	0.000	0.000	0.000	0.000	0.000	16.610	18	328	18	328	120	940	100	1124	"S359"
0	0	0	18	9	6	"p47phox "	"P14598"	11060	27770	200	6518	7249	3707	51	6264	6264	6682	2285	34	9	5	0	2290751	0.248	100000.000	100000.000	0.000	0.000	0.000	0.000	0.000	16.610	254	985	254	985	316	2384	100	1125	"S359"
-75	0	0	18	1	7	"empty"	"empty"	7080	28390	200	7067	7399	1900	25	7038	7038	7360	2933	39	2	1	0	2337998	0.013	100000.000	100000.000	0.000	0.000	0.000	0.000	0.000	16.610	29	361	29	361	316	2384	100	1126	"empty"
-75	0	0	18	2	7	"empty"	"empty"	7580	28390	200	6741	6719	657	9	6761	6761	7004	1825	26	1	0	0	2123058	-0.156	100000.000	100000.000	0.000	0.000	0.000	0.000	0.000	16.610	-20	-42	-20	-42	316	2384	100	1127	"empty"
-75	0	0	18	3	7	"empty"	"empty"	8080	28390	200	6530	6811	1770	25	6396	6396	6718	2558	38	4	1	0	2152265	0.036	100000.000	100000.000	0.000	0.000	0.000	0.000	0.000	16.610	134	415	134	415	316	2384	100	1128	"empty"
-75	0	0	18	4	7	"empty"	"empty"	8580	28390	200	6172	6340	996	15	6188	6188	6455	1699	26	3	1	0	2003422	-0.068	100000.000	100000.000	0.000	0.000	0.000	0.000	0.000	16.610	-16	152	-16	152	316	2384	100	1129	"empty"
-75	0	0	18	5	7	"empty"	"empty"	9080	28390	200	6071	6264	730	11	6045	6045	6357	1726	27	5	0	0	1979320	-0.054	100000.000	100000.000	0.000	0.000	0.000	0.000	0.000	16.610	26	219	26	219	316	2384	100	1130	"empty"
-75	0	0	18	6	7	"empty"	"empty"	9580	28390	200	6132	6490	2774	42	6107	6107	6565	2343	35	3	1	0	2050971	-0.032	100000.000	100000.000	0.000	0.000	0.000	0.000	0.000	16.610	25	383	25	383	316	2384	100	1131	"empty"
0	0	0	18	7	7	"GLQAWPG-pS-AIPQFLG_GLQAWPGEAIPQFLG_20vs80"	"GLQAWPG-pS-AIPQFLG_GLQAWPGEAIPQFLG_20vs80"	10060	28410	150	8223	9751	4051	41	6137	6137	6542	1845	28	52	43	0	1521106	1.739	100000.000	100000.000	0.000	0.000	0.000	0.000	0.000	16.610	2086	3614	2086	3614	156	1272	100	1132	"GLQAWPG-pS-AIPQFLG_GLQAWPGEAIPQFLG_20vs80"
0	0	0	18	8	7	"GLQAWPG-pS-AIPQFLG_GLQAWPGEAIPQFLG_20vs80"	"GLQAWPG-pS-AIPQFLG_GLQAWPGEAIPQFLG_20vs80"	10570	28420	130	10498	10074	3679	36	6198	6198	6566	1929	29	57	50	0	1208913	1.819	100000.000	100000.000	0.000	0.000	0.000	0.000	0.000	16.610	4300	3876	4300	3876	120	940	100	1133	"GLQAWPG-pS-AIPQFLG_GLQAWPGEAIPQFLG_20vs80"
0	0	0	18	9	7	"GLQAWPG-pS-AIPQFLG_GLQAWPGEAIPQFLG_20vs80"	"GLQAWPG-pS-AIPQFLG_GLQAWPGEAIPQFLG_20vs80"	11050	28430	120	11187	10528	4319	41	6291	6291	6849	2762	40	55	46	0	1263348	1.332	100000.000	100000.000	0.000	0.000	0.000	0.000	0.000	16.610	4896	4237	4896	4237	120	820	100	1134	"GLQAWPG-pS-AIPQFLG_GLQAWPGEAIPQFLG_20vs80"
0	0	0	19	1	1	"JAK1"	"P23458"	11580	24550	120	6647	6863	817	11	6253	6253	6496	1207	18	18	3	0	823584	0.304	100000.000	100000.000	0.000	0.000	0.000	0.000	0.000	16.610	394	610	394	610	120	820	100	1135	"Y220"
0	0	0	19	2	1	"JAK1"	"P23458"	12080	24570	110	6816	6984	633	9	6296	6296	6552	1140	17	22	1	0	558730	0.379	100000.000	100000.000	0.000	0.000	0.000	0.000	0.000	16.610	520	688	520	688	80	656	100	1136	"Y220"
0	0	0	19	3	1	"JAK1"	"P23458"	12550	24580	160	6307	6809	1637	24	6202	6202	6572	1804	27	12	5	0	1416295	0.131	100000.000	100000.000	0.000	0.000	0.000	0.000	0.000	16.610	105	607	105	607	208	1512	100	1137	"Y220"
0	0	0	19	4	1	"Jun "	"P05412"	13060	24570	200	6101	6421	1423	22	6031	6031	6295	1181	18	12	4	0	2029031	0.107	100000.000	100000.000	0.000	0.000	0.000	0.000	0.000	16.610	70	390	70	390	316	2384	100	1138	"S243"
0	0	0	19	5	1	"Jun "	"P05412"	13580	24570	220	5929	6304	1287	20	5857	5857	6169	1624	26	11	3	0	2471150	0.083	100000.000	100000.000	0.000	0.000	0.000	0.000	0.000	16.610	72	447	72	447	392	2896	100	1139	"S243"
0	0	0	19	6	1	"Jun "	"P05412"	14070	24600	150	5965	6283	1196	19	5749	5749	6056	1298	21	13	4	0	980128	0.175	100000.000	100000.000	0.000	0.000	0.000	0.000	0.000	16.610	216	534	216	534	156	1272	100	1140	"S243"
0	0	0	19	7	1	"Kit "	"P10721"	14580	24600	150	5960	6653	1743	26	5656	5656	5972	1233	20	27	17	0	1037810	0.552	100000.000	100000.000	0.000	0.000	0.000	0.000	0.000	16.610	304	997	304	997	156	1272	100	1141	"Y568/70"
0	0	0	19	8	1	"Kit "	"P10721"	15100	24580	150	5801	6451	1795	27	5629	5629	6099	2315	37	11	3	0	1006424	0.152	100000.000	100000.000	0.000	0.000	0.000	0.000	0.000	16.610	172	822	172	822	156	1272	100	1142	"Y568/70"
0	0	0	19	9	1	"Kit "	"P10721"	15580	24590	180	5774	6289	1365	21	5661	5661	6020	1932	32	13	3	0	1609979	0.139	100000.000	100000.000	0.000	0.000	0.000	0.000	0.000	16.610	113	628	113	628	256	1924	100	1143	"Y568/70"
0	0	0	19	1	2	"Mlk3"	"Q16584"	11570	25210	150	10058	9196	2644	28	6352	6352	6779	2155	31	57	39	0	1434635	1.122	100000.000	100000.000	0.000	0.000	0.000	0.000	0.000	16.610	3706	2844	3706	2844	156	1272	100	1144	"S281"
0	0	0	19	2	2	"Mlk3"	"Q16584"	12070	25220	150	7727	8848	3242	36	6169	6169	6506	1519	23	50	41	0	1380321	1.542	100000.000	100000.000	0.000	0.000	0.000	0.000	0.000	16.610	1558	2679	1558	2679	156	1272	100	1145	"S281"
0	0	0	19	3	2	"Mlk3"	"Q16584"	12560	25220	150	8157	8801	2600	29	6185	6185	6622	2392	36	46	21	0	1372907	0.911	100000.000	100000.000	0.000	0.000	0.000	0.000	0.000	16.610	1972	2616	1972	2616	156	1272	100	1146	"S281"
0	0	0	19	4	2	"NFAT2 "	"O95644"	13080	25240	170	6426	7265	1987	27	6034	6034	6377	1725	27	30	12	0	1511139	0.515	100000.000	100000.000	0.000	0.000	0.000	0.000	0.000	16.610	392	1231	392	1231	208	1660	100	1147	"S172"
0	0	0	19	5	2	"NFAT2 "	"O95644"	13550	25240	160	6135	6943	2511	36	5881	5881	6219	1540	24	28	11	0	1444193	0.470	100000.000	100000.000	0.000	0.000	0.000	0.000	0.000	16.610	254	1062	254	1062	208	1512	100	1148	"S172"
0	0	0	19	6	2	"NFAT2 "	"O95644"	14050	25230	200	5768	6297	1706	27	5756	5756	6080	1378	22	15	6	0	1989877	0.157	100000.000	100000.000	0.000	0.000	0.000	0.000	0.000	16.610	12	541	12	541	316	2384	100	1149	"S172"
0	0	0	19	7	2	"PI3-kinase p85 subunit beta"	"O00459"	14560	25230	100	6078	7869	3106	39	5726	5726	6223	2059	33	35	31	0	629509	0.799	100000.000	100000.000	0.000	0.000	0.000	0.000	0.000	16.610	352	2143	352	2143	80	560	100	1150	"Y464"
0	0	0	19	8	2	"PI3-kinase p85 subunit beta"	"O00459"	15100	25220	120	6079	8174	3701	45	5610	5610	8096	10415	128	2	0	0	980825	0.007	100000.000	100000.000	0.000	0.000	0.000	0.000	0.000	16.610	469	2564	469	2564	120	820	100	1151	"Y464"
0	0	0	19	9	2	"PI3-kinase p85 subunit beta"	"O00459"	15570	25260	120	6261	8426	5353	63	5615	5615	6064	2198	36	34	27	0	1011072	1.075	100000.000	100000.000	0.000	0.000	0.000	0.000	0.000	16.610	646	2811	646	2811	120	820	100	1152	"Y464"
0	0	0	19	1	3	"p47phox "	"P14598"	11550	25860	200	6574	7593	4880	64	6596	6596	6968	1644	23	11	5	0	2399357	0.380	100000.000	100000.000	0.000	0.000	0.000	0.000	0.000	16.610	-22	997	-22	997	316	2384	100	1153	"S370"
0	0	0	19	2	3	"p47phox "	"P14598"	12050	25850	170	6294	6751	1382	20	6459	6459	6961	2177	31	7	2	0	1404271	-0.096	100000.000	100000.000	0.000	0.000	0.000	0.000	0.000	16.610	-165	292	-165	292	208	1660	100	1154	"S370"
0	0	0	19	3	3	"p47phox "	"P14598"	12580	25880	150	6068	7173	4031	56	6167	6167	6521	1343	20	19	8	0	1118940	0.485	100000.000	100000.000	0.000	0.000	0.000	0.000	0.000	16.610	-99	1006	-99	1006	156	1272	100	1155	"S370"
0	0	0	19	4	3	"PDGFRb"	"P09619"	13050	25850	160	6422	7106	3158	44	6055	6055	6446	1755	27	14	5	0	1478110	0.376	100000.000	100000.000	0.000	0.000	0.000	0.000	0.000	16.610	367	1051	367	1051	208	1512	100	1156	"Y716"
0	0	0	19	5	3	"PDGFRb"	"P09619"	13550	25860	170	6472	8579	7686	89	5939	5939	6373	2061	32	20	13	0	1784527	1.070	100000.000	100000.000	0.000	0.000	0.000	0.000	0.000	16.610	533	2640	533	2640	208	1660	100	1157	"Y716"
0	0	0	19	6	3	"PDGFRb"	"P09619"	14060	25850	140	6129	6522	1415	21	5847	5847	6213	1769	28	12	3	0	1017385	0.175	100000.000	100000.000	0.000	0.000	0.000	0.000	0.000	16.610	282	675	282	675	156	1140	100	1158	"Y716"
0	0	0	19	7	3	"Rack1"	"P63244"	14550	25860	200	7384	8311	4569	54	5800	5800	6308	2670	42	27	9	0	2626321	0.750	100000.000	100000.000	0.000	0.000	0.000	0.000	0.000	16.610	1584	2511	1584	2511	316	2384	100	1159	"y246"
0	0	0	19	8	3	"Rack1"	"P63244"	15060	25860	200	7330	7780	2343	30	5679	5679	6102	1654	27	49	27	0	2458390	1.015	100000.000	100000.000	0.000	0.000	0.000	0.000	0.000	16.610	1651	2101	1651	2101	316	2384	100	1160	"y246"
0	0	0	19	9	3	"Rack1"	"P63244"	15560	25860	200	7686	8008	3417	42	5683	5683	6269	2580	41	35	9	0	2530409	0.674	100000.000	100000.000	0.000	0.000	0.000	0.000	0.000	16.610	2003	2325	2003	2325	316	2384	100	1161	"y246"
0	0	0	19	1	4	"Sek1"	"P45985"	11530	26500	200	6271	6686	1647	24	6405	6405	6828	1961	28	7	2	0	2112813	-0.072	100000.000	100000.000	0.000	0.000	0.000	0.000	0.000	16.610	-134	281	-134	281	316	2384	100	1162	"S80"
0	0	0	19	2	4	"Sek1"	"P45985"	12040	26510	170	6556	7400	3022	40	6436	6436	6835	1655	24	18	10	0	1539196	0.341	100000.000	100000.000	0.000	0.000	0.000	0.000	0.000	16.610	120	964	120	964	208	1660	100	1163	"S80"
0	0	0	19	3	4	"Sek1"	"P45985"	12540	26490	200	6378	6926	2312	33	6332	6332	6830	1933	28	10	4	0	2188505	0.050	100000.000	100000.000	0.000	0.000	0.000	0.000	0.000	16.610	46	594	46	594	316	2384	100	1164	"S80"
0	0	0	19	4	4	"process-control__"	"GGSGGSGDYKDDDDK"	13050	26470	200	6078	6908	2820	40	6019	6019	6397	1577	24	19	7	0	2182824	0.324	100000.000	100000.000	0.000	0.000	0.000	0.000	0.000	16.610	59	889	59	889	316	2384	100	1165	"process-control__"
0	0	0	19	5	4	"process-control__"	"GGSGGSGDYKDDDDK"	13560	26480	160	6129	6752	1643	24	5919	5919	6401	2020	31	16	6	0	1404461	0.174	100000.000	100000.000	0.000	0.000	0.000	0.000	0.000	16.610	210	833	210	833	208	1512	100	1166	"process-control__"
0	0	0	19	6	4	"process-control__"	"GGSGGSGDYKDDDDK"	14040	26490	160	6101	6846	2297	33	5817	5817	6227	1620	26	22	7	0	1423899	0.382	100000.000	100000.000	0.000	0.000	0.000	0.000	0.000	16.610	284	1029	284	1029	208	1512	100	1167	"process-control__"
0	0	0	19	7	4	"TAB1"	"Q15750"	14540	26490	200	5840	6290	1567	24	5729	5729	6210	2024	32	8	2	0	1987609	0.040	100000.000	100000.000	0.000	0.000	0.000	0.000	0.000	16.610	111	561	111	561	316	2384	100	1168	"S423"
0	0	0	19	8	4	"TAB1"	"Q15750"	15040	26500	180	5824	6640	2504	37	5678	5678	6222	2121	34	11	4	0	1699929	0.197	100000.000	100000.000	0.000	0.000	0.000	0.000	0.000	16.610	146	962	146	962	256	1924	100	1169	"S423"
0	0	0	19	9	4	"TAB1"	"Q15750"	15580	26500	170	5936	6352	1777	27	5640	5640	6057	1771	29	11	4	0	1321148	0.167	100000.000	100000.000	0.000	0.000	0.000	0.000	0.000	16.610	296	712	296	712	208	1660	100	1170	"S423"
0	0	0	19	1	5	"4E-BP1 "	"Q13541"	11530	27150	180	6614	7134	2723	38	6239	6239	6681	2195	32	8	2	0	1826345	0.206	100000.000	100000.000	0.000	0.000	0.000	0.000	0.000	16.610	375	895	375	895	256	1924	100	1171	"T46"
0	0	0	19	2	5	"4E-BP1 "	"Q13541"	12050	27170	190	6779	7202	1884	26	6339	6339	7005	3237	46	6	2	0	1843824	0.061	100000.000	100000.000	0.000	0.000	0.000	0.000	0.000	16.610	440	863	440	863	256	2088	100	1172	"T46"
0	0	0	19	3	5	"4E-BP1 "	"Q13541"	12550	27160	200	6815	7277	1867	25	6386	6386	7033	2559	36	9	2	0	2299571	0.095	100000.000	100000.000	0.000	0.000	0.000	0.000	0.000	16.610	429	891	429	891	316	2384	100	1173	"T46"
0	0	0	19	4	5	"Akt1"	"P31749"	13060	27160	160	6479	6941	1748	25	6064	6064	6638	2492	37	7	2	0	1443719	0.122	100000.000	100000.000	0.000	0.000	0.000	0.000	0.000	16.610	415	877	415	877	208	1512	100	1174	"T450"
0	0	0	19	5	5	"Akt1"	"P31749"	13550	27160	200	6221	6905	2868	41	5945	5945	6387	1897	29	13	5	0	2182135	0.273	100000.000	100000.000	0.000	0.000	0.000	0.000	0.000	16.610	276	960	276	960	316	2384	100	1175	"T450"
0	0	0	19	6	5	"Akt1"	"P31749"	14050	27160	180	6244	7049	3878	55	5912	5912	6450	1946	30	14	6	0	1804473	0.308	100000.000	100000.000	0.000	0.000	0.000	0.000	0.000	16.610	332	1137	332	1137	256	1924	100	1176	"T450"
0	0	0	19	7	5	"Bax"	"Q07812"	14570	27160	110	10532	10833	4697	43	5799	5799	6220	1913	30	78	73	0	866601	2.411	100000.000	100000.000	0.000	0.000	0.000	0.000	0.000	16.610	4733	5034	4733	5034	80	656	100	1177	"S163"
0	0	0	19	8	5	"Bax"	"Q07812"	15060	27170	150	7559	8249	2924	35	5702	5702	6091	1660	27	50	42	0	1286826	1.300	100000.000	100000.000	0.000	0.000	0.000	0.000	0.000	16.610	1857	2547	1857	2547	156	1272	100	1178	"S163"
0	0	0	19	9	5	"Bax"	"Q07812"	15560	27180	150	7521	8032	2432	30	5684	5684	6108	1482	24	51	42	0	1252917	1.298	100000.000	100000.000	0.000	0.000	0.000	0.000	0.000	16.610	1837	2348	1837	2348	156	1272	100	1179	"S163"
0	0	0	19	1	6	"CFTR"	"P13569"	11560	27780	190	7943	9009	4974	55	6226	6226	6788	2399	35	30	10	0	2306263	0.926	100000.000	100000.000	0.000	0.000	0.000	0.000	0.000	16.610	1717	2783	1717	2783	256	2088	100	1180	"S813"
0	0	0	19	2	6	"CFTR"	"P13569"	12060	27790	150	8318	9060	3068	33	6289	6289	7008	2742	39	26	5	0	1413346	0.748	100000.000	100000.000	0.000	0.000	0.000	0.000	0.000	16.610	2029	2771	2029	2771	156	1272	100	1181	"S813"
0	0	0	19	3	6	"CFTR"	"P13569"	12560	27800	200	8009	8584	2447	28	6333	6333	7102	2688	37	29	9	0	2712447	0.551	100000.000	100000.000	0.000	0.000	0.000	0.000	0.000	16.610	1676	2251	1676	2251	316	2384	100	1182	"S813"
0	0	0	19	4	6	"Crk "	"P46108"	13060	27790	180	7042	7587	2049	27	6223	6223	6827	2049	30	22	7	0	1942177	0.371	100000.000	100000.000	0.000	0.000	0.000	0.000	0.000	16.610	819	1364	819	1364	256	1924	100	1183	"Y108"
0	0	0	19	5	6	"Crk "	"P46108"	13550	27790	200	6669	7409	2692	36	5959	5959	6456	2109	32	23	8	0	2341271	0.452	100000.000	100000.000	0.000	0.000	0.000	0.000	0.000	16.610	710	1450	710	1450	316	2384	100	1184	"Y108"
0	0	0	19	6	6	"Crk "	"P46108"	14070	27800	210	6508	7176	2032	28	5909	5909	6517	2490	38	14	6	0	2267674	0.265	100000.000	100000.000	0.000	0.000	0.000	0.000	0.000	16.610	599	1267	599	1267	316	2572	100	1185	"Y108"
0	0	0	19	7	6	"EGFR"	"P00533"	14560	27790	130	7291	7788	2715	34	5839	5839	6370	1999	31	35	12	0	934525	0.709	100000.000	100000.000	0.000	0.000	0.000	0.000	0.000	16.610	1452	1949	1452	1949	120	940	100	1186	"S1070"
0	0	0	19	8	6	"EGFR"	"P00533"	15060	27780	200	5868	6734	2002	29	5775	5775	6195	1631	26	24	11	0	2127926	0.330	100000.000	100000.000	0.000	0.000	0.000	0.000	0.000	16.610	93	959	93	959	316	2384	100	1187	"S1070"
0	0	0	19	9	6	"EGFR"	"P00533"	15560	27780	200	5807	6645	2599	39	5747	5747	6273	2033	32	14	3	0	2099684	0.183	100000.000	100000.000	0.000	0.000	0.000	0.000	0.000	16.610	60	898	60	898	316	2384	100	1188	"S1070"
-75	0	0	19	1	7	"empty"	"empty"	11560	28430	200	6143	6673	2332	34	6195	6195	6801	2401	35	6	2	0	2108682	-0.053	100000.000	100000.000	0.000	0.000	0.000	0.000	0.000	16.610	-52	478	-52	478	316	2384	100	1189	"empty"
-75	0	0	19	2	7	"empty"	"empty"	12060	28430	200	6163	6725	2181	32	6220	6220	6901	2773	40	4	2	0	2125246	-0.063	100000.000	100000.000	0.000	0.000	0.000	0.000	0.000	16.610	-57	505	-57	505	316	2384	100	1190	"empty"
-75	0	0	19	3	7	"empty"	"empty"	12560	28430	200	6191	6736	1770	26	6243	6243	7112	3314	46	5	2	0	2128686	-0.113	100000.000	100000.000	0.000	0.000	0.000	0.000	0.000	16.610	-52	493	-52	493	316	2384	100	1191	"empty"
-75	0	0	19	4	7	"empty"	"empty"	13060	28430	200	6279	6705	1558	23	6218	6218	7028	3167	45	6	1	0	2118642	-0.102	100000.000	100000.000	0.000	0.000	0.000	0.000	0.000	16.610	61	487	61	487	316	2384	100	1192	"empty"
-75	0	0	19	5	7	"empty"	"empty"	13560	28430	200	6092	6938	3407	49	6119	6119	6911	3084	44	7	3	0	2192456	0.009	100000.000	100000.000	0.000	0.000	0.000	0.000	0.000	16.610	-27	819	-27	819	316	2384	100	1193	"empty"
-75	0	0	19	6	7	"empty"	"empty"	14060	28430	200	5936	6398	1682	26	5939	5939	6512	2330	35	7	2	0	2021759	-0.049	100000.000	100000.000	0.000	0.000	0.000	0.000	0.000	16.610	-3	459	-3	459	316	2384	100	1194	"empty"
0	0	0	19	7	7	"GLQAWPG-pS-AIPQFLG_100"	"GLQAWPG-pS-AIPQFLG_100"	14550	28430	140	6754	11499	7217	62	5840	5840	6347	1866	29	44	38	0	1793811	2.761	100000.000	100000.000	0.000	0.000	0.000	0.000	0.000	16.610	914	5659	914	5659	156	1140	100	1195	"GLQAWPG-pS-AIPQFLG_100"
0	0	0	19	8	7	"GLQAWPG-pS-AIPQFLG_100"	"GLQAWPG-pS-AIPQFLG_100"	15040	28460	120	8561	12159	6887	56	5758	5758	6255	1775	28	54	46	0	1459128	3.326	100000.000	100000.000	0.000	0.000	0.000	0.000	0.000	16.610	2803	6401	2803	6401	120	820	100	1196	"GLQAWPG-pS-AIPQFLG_100"
0	0	0	19	9	7	"GLQAWPG-pS-AIPQFLG_100"	"GLQAWPG-pS-AIPQFLG_100"	15540	28470	90	17921	14387	5902	41	5713	5713	6123	1393	22	75	71	0	748115	5.933	100000.000	100000.000	0.000	0.000	0.000	0.000	0.000	16.610	12208	8674	12208	8674	52	420	100	1197	"GLQAWPG-pS-AIPQFLG_100"
0	0	0	20	1	1	"Bcl-2"	"P10415"	16080	24590	170	5916	6509	1998	30	5671	5671	5997	1710	28	12	5	0	1353953	0.299	100000.000	100000.000	0.000	0.000	0.000	0.000	0.000	16.610	245	838	245	838	208	1660	100	1198	"S87"
0	0	0	20	2	1	"Bcl-2"	"P10415"	16560	24590	200	5799	6179	1565	25	5701	5701	6012	1569	26	10	4	0	1952653	0.106	100000.000	100000.000	0.000	0.000	0.000	0.000	0.000	16.610	98	478	98	478	316	2384	100	1199	"S87"
0	0	0	20	3	1	"Bcl-2"	"P10415"	17050	24590	180	5901	6463	2120	32	5691	5691	6052	1784	29	10	5	0	1654416	0.230	100000.000	100000.000	0.000	0.000	0.000	0.000	0.000	16.610	210	772	210	772	256	1924	100	1200	"S87"
0	0	0	20	4	1	"Casp3 "	"P42574"	17580	24580	140	15457	13779	5987	43	5684	5684	6071	1656	27	71	69	0	2149465	4.655	100000.000	100000.000	0.000	0.000	0.000	0.000	0.000	16.610	9773	8095	9773	8095	156	1140	100	1201	"S150"
0	0	0	20	5	1	"Casp3 "	"P42574"	18070	24600	150	16857	15706	5066	32	5743	5743	6133	1662	27	89	84	0	2450116	5.760	100000.000	100000.000	0.000	0.000	0.000	0.000	0.000	16.610	11114	9963	11114	9963	156	1272	100	1202	"S150"
0	0	0	20	6	1	"Casp3 "	"P42574"	18560	24590	140	17288	16016	6024	37	5729	5729	6063	1287	21	85	81	0	2498548	7.733	100000.000	100000.000	0.000	0.000	0.000	0.000	0.000	16.610	11559	10287	11559	10287	156	1140	100	1203	"S150"
0	0	0	20	7	1	"CD19"	"P15391"	19070	24580	170	5997	6925	3086	44	5715	5715	6122	1609	26	22	10	0	1440495	0.499	100000.000	100000.000	0.000	0.000	0.000	0.000	0.000	16.610	282	1210	282	1210	208	1660	100	1204	"Y500"
0	0	0	20	8	1	"CD19"	"P15391"	19560	24590	200	6104	6837	2691	39	5670	5670	6223	2294	36	14	4	0	2160622	0.268	100000.000	100000.000	0.000	0.000	0.000	0.000	0.000	16.610	434	1167	434	1167	316	2384	100	1205	"Y500"
0	0	0	20	9	1	"CD19"	"P15391"	20060	24600	140	6838	7778	3617	46	5619	5619	6340	3292	51	17	7	0	1213398	0.437	100000.000	100000.000	0.000	0.000	0.000	0.000	0.000	16.610	1219	2159	1219	2159	156	1140	100	1206	"Y500"
0	0	0	20	1	2	"EP300"	"Q09472"	16060	25200	190	5794	6057	1066	17	5678	5678	6088	1865	30	7	2	0	1550670	-0.017	100000.000	100000.000	0.000	0.000	0.000	0.000	0.000	16.610	116	379	116	379	256	2088	100	1207	"S2366"
0	0	0	20	2	2	"EP300"	"Q09472"	16570	25240	200	5860	6130	942	15	5740	5740	6183	2093	33	6	0	0	1937161	-0.025	100000.000	100000.000	0.000	0.000	0.000	0.000	0.000	16.610	120	390	120	390	316	2384	100	1208	"S2366"
0	0	0	20	3	2	"EP300"	"Q09472"	17070	25230	130	5805	6264	1435	22	5721	5721	6152	1649	26	12	4	0	751677	0.068	100000.000	100000.000	0.000	0.000	0.000	0.000	0.000	16.610	84	543	84	543	120	940	100	1209	"S2366"
0	0	0	20	4	2	"fyn"	"P06241"	17570	25220	200	5763	6188	1646	26	5662	5662	6130	2333	38	6	3	0	1955302	0.025	100000.000	100000.000	0.000	0.000	0.000	0.000	0.000	16.610	101	526	101	526	316	2384	100	1210	"Y531"
0	0	0	20	5	2	"fyn"	"P06241"	18070	25210	120	6042	6499	1567	24	5734	5734	6221	2249	36	10	3	0	779843	0.124	100000.000	100000.000	0.000	0.000	0.000	0.000	0.000	16.610	308	765	308	765	120	820	100	1211	"Y531"
0	0	0	20	6	2	"fyn"	"P06241"	18570	25230	210	5811	6601	3212	48	5693	5693	6187	2160	34	10	5	0	2086015	0.192	100000.000	100000.000	0.000	0.000	0.000	0.000	0.000	16.610	118	908	118	908	316	2572	100	1212	"Y531"
0	0	0	20	7	2	"Grb2"	"P62993"	19060	25230	200	5854	6497	1737	26	5658	5658	6198	2105	33	13	4	0	2052910	0.142	100000.000	100000.000	0.000	0.000	0.000	0.000	0.000	16.610	196	839	196	839	316	2384	100	1213	"Y209"
0	0	0	20	8	2	"Grb2"	"P62993"	19550	25230	200	5795	6449	1661	25	5574	5574	6172	2423	39	12	3	0	2037788	0.114	100000.000	100000.000	0.000	0.000	0.000	0.000	0.000	16.610	221	875	221	875	316	2384	100	1214	"Y209"
0	0	0	20	9	2	"Grb2"	"P62993"	20040	25230	200	5706	6621	2860	43	5563	5563	6621	3669	55	7	3	0	2092114	0.000	100000.000	100000.000	0.000	0.000	0.000	0.000	0.000	16.610	143	1058	143	1058	316	2384	100	1215	"Y209"
0	0	0	20	1	3	"IKK-beta "	"O14920"	16060	25880	200	5887	6393	1740	27	5717	5717	6192	2087	33	9	3	0	2020342	0.096	100000.000	100000.000	0.000	0.000	0.000	0.000	0.000	16.610	170	676	170	676	316	2384	100	1216	"Y188"
0	0	0	20	2	3	"IKK-beta "	"O14920"	16560	25870	180	6139	6803	2103	30	5781	5781	6228	1765	28	15	6	0	1741590	0.326	100000.000	100000.000	0.000	0.000	0.000	0.000	0.000	16.610	358	1022	358	1022	256	1924	100	1217	"Y188"
0	0	0	20	3	3	"IKK-beta "	"O14920"	17060	25880	190	6216	6799	1832	26	5739	5739	6200	2079	33	16	5	0	1740646	0.288	100000.000	100000.000	0.000	0.000	0.000	0.000	0.000	16.610	477	1060	477	1060	256	2088	100	1218	"Y188"
0	0	0	20	4	3	"IRAK1"	"P51617"	17550	25870	200	5674	6176	2004	32	5716	5716	6220	1973	31	8	4	0	1951720	-0.022	100000.000	100000.000	0.000	0.000	0.000	0.000	0.000	16.610	-42	460	-42	460	316	2384	100	1219	"T100"
0	0	0	20	5	3	"IRAK1"	"P51617"	18070	25880	100	5377	6316	3627	57	5757	5757	6288	2536	40	6	3	0	505246	0.011	100000.000	100000.000	0.000	0.000	0.000	0.000	0.000	16.610	-380	559	-380	559	80	560	100	1220	"T100"
0	0	0	20	6	3	"IRAK1"	"P51617"	18550	25870	200	5632	6056	1621	26	5767	5767	6494	2700	41	6	2	0	1913819	-0.162	100000.000	100000.000	0.000	0.000	0.000	0.000	0.000	16.610	-135	289	-135	289	316	2384	100	1221	"T100"
0	0	0	20	7	3	"IRF-7 "	"Q92985"	19050	25870	200	5934	6618	2808	42	5720	5720	6512	2952	45	8	3	0	2091226	0.036	100000.000	100000.000	0.000	0.000	0.000	0.000	0.000	16.610	214	898	214	898	316	2384	100	1222	"S471"
0	0	0	20	8	3	"IRF-7 "	"Q92985"	19550	25870	200	5635	6210	2004	32	5618	5618	6567	4099	62	4	0	0	1962267	-0.087	100000.000	100000.000	0.000	0.000	0.000	0.000	0.000	16.610	17	592	17	592	316	2384	100	1223	"S471"
0	0	0	20	9	3	"IRF-7 "	"Q92985"	20050	25850	250	5588	6553	3399	51	5532	5532	6515	3954	60	6	3	0	3014569	0.010	100000.000	100000.000	0.000	0.000	0.000	0.000	0.000	16.610	56	1021	56	1021	460	3704	100	1224	"S471"
0	0	0	20	1	4	"Lyn "	"P07948"	16070	26480	150	5731	6286	2070	32	5692	5692	6172	1830	29	9	4	0	980654	0.062	100000.000	100000.000	0.000	0.000	0.000	0.000	0.000	16.610	39	594	39	594	156	1272	100	1225	"Y507"
0	0	0	20	2	4	"Lyn "	"P07948"	16560	26500	200	5771	6259	1728	27	5766	5766	6278	2054	32	10	2	0	1977707	-0.009	100000.000	100000.000	0.000	0.000	0.000	0.000	0.000	16.610	5	493	5	493	316	2384	100	1226	"Y507"
0	0	0	20	3	4	"Lyn "	"P07948"	17050	26520	210	5820	6432	2049	31	5783	5783	6281	1952	31	10	6	0	2032600	0.077	100000.000	100000.000	0.000	0.000	0.000	0.000	0.000	16.610	37	649	37	649	316	2572	100	1227	"Y507"
0	0	0	20	4	4	"MAVS"	"Q7Z434"	17570	26500	140	7030	8496	3327	39	5720	5720	6218	2189	35	43	33	0	1325419	1.041	100000.000	100000.000	0.000	0.000	0.000	0.000	0.000	16.610	1310	2776	1310	2776	156	1140	100	1228	"S233/4"
0	0	0	20	5	4	"MAVS"	"Q7Z434"	18070	26500	140	8182	10684	6459	60	5732	5732	6509	3415	52	46	30	0	1666754	1.223	100000.000	100000.000	0.000	0.000	0.000	0.000	0.000	16.610	2450	4952	2450	4952	156	1140	100	1229	"S233/4"
0	0	0	20	6	4	"MAVS"	"Q7Z434"	18570	26500	140	6718	10183	5642	55	5766	5766	6599	3077	46	46	37	0	1588608	1.165	100000.000	100000.000	0.000	0.000	0.000	0.000	0.000	16.610	952	4417	952	4417	156	1140	100	1230	"S233/4"
0	0	0	20	7	4	"Mek2"	"P36507"	19070	26500	150	7903	8467	3342	39	5723	5723	6473	2640	40	44	14	0	1320775	0.755	100000.000	100000.000	0.000	0.000	0.000	0.000	0.000	16.610	2180	2744	2180	2744	156	1272	100	1231	"s226"
0	0	0	20	8	4	"Mek2"	"P36507"	19560	26510	150	7930	8414	3553	42	5594	5594	6426	3130	48	30	10	0	1312578	0.635	100000.000	100000.000	0.000	0.000	0.000	0.000	0.000	16.610	2336	2820	2336	2820	156	1272	100	1232	"s226"
0	0	0	20	9	4	"Mek2"	"P36507"	20070	26510	170	7673	7761	2537	32	5594	5594	6676	4074	61	15	4	0	1614195	0.266	100000.000	100000.000	0.000	0.000	0.000	0.000	0.000	16.610	2079	2167	2079	2167	208	1660	100	1233	"s226"
0	0	0	20	1	5	"PKCE"	"Q02156"	16060	27140	180	7713	9043	3551	39	5689	5689	6255	2196	35	48	43	0	2315024	1.270	100000.000	100000.000	0.000	0.000	0.000	0.000	0.000	16.610	2024	3354	2024	3354	256	1924	100	1234	"T566"
0	0	0	20	2	5	"PKCE"	"Q02156"	16560	27140	150	11619	11476	3149	27	5783	5783	6249	1952	31	83	80	0	1790182	2.678	100000.000	100000.000	0.000	0.000	0.000	0.000	0.000	16.610	5836	5693	5836	5693	156	1272	100	1235	"T566"
0	0	0	20	3	5	"PKCE"	"Q02156"	17060	27140	150	11927	12149	3734	30	5796	5796	6379	2415	37	85	75	0	1895183	2.389	100000.000	100000.000	0.000	0.000	0.000	0.000	0.000	16.610	6131	6353	6131	6353	156	1272	100	1236	"T566"
0	0	0	20	4	5	"PTEN"	"P60484"	17550	27140	200	5953	6819	2576	37	5795	5795	6384	2094	32	13	6	0	2154892	0.208	100000.000	100000.000	0.000	0.000	0.000	0.000	0.000	16.610	158	1024	158	1024	316	2384	100	1237	"Y240"
0	0	0	20	5	5	"PTEN"	"P60484"	18050	27140	210	6096	6724	1889	28	5803	5803	6492	2428	37	12	4	0	2124671	0.096	100000.000	100000.000	0.000	0.000	0.000	0.000	0.000	16.610	293	921	293	921	316	2572	100	1238	"Y240"
0	0	0	20	6	5	"PTEN"	"P60484"	18540	27130	200	6157	7243	3450	47	5847	5847	6679	2998	44	13	6	0	2288715	0.188	100000.000	100000.000	0.000	0.000	0.000	0.000	0.000	16.610	310	1396	310	1396	316	2384	100	1239	"Y240"
0	0	0	20	7	5	"Rab5A"	"P20339"	19040	27130	210	6114	7552	5053	66	5832	5832	6538	2892	44	13	8	0	2386544	0.351	100000.000	100000.000	0.000	0.000	0.000	0.000	0.000	16.610	282	1720	282	1720	316	2572	100	1240	"T202"
0	0	0	20	8	5	"Rab5A"	"P20339"	19560	27140	220	5849	6912	3625	52	5669	5669	6456	3098	47	10	5	0	2709532	0.147	100000.000	100000.000	0.000	0.000	0.000	0.000	0.000	16.610	180	1243	180	1243	392	2896	100	1241	"T202"
0	0	0	20	9	5	"Rab5A"	"P20339"	20070	27140	200	5709	6594	2949	44	5654	5654	6453	3068	47	10	3	0	2083560	0.046	100000.000	100000.000	0.000	0.000	0.000	0.000	0.000	16.610	55	940	55	940	316	2384	100	1242	"T202"
0	0	0	20	1	6	"STAT3 "	"P40763"	16060	27810	170	5920	6830	2446	35	5750	5750	6283	2036	32	16	6	0	1420739	0.269	100000.000	100000.000	0.000	0.000	0.000	0.000	0.000	16.610	170	1080	170	1080	208	1660	100	1243	"S727"
0	0	0	20	2	6	"STAT3 "	"P40763"	16550	27800	210	6086	6887	3049	44	5824	5824	6455	2251	34	13	4	0	2176310	0.192	100000.000	100000.000	0.000	0.000	0.000	0.000	0.000	16.610	262	1063	262	1063	316	2572	100	1244	"S727"
0	0	0	20	3	6	"STAT3 "	"P40763"	17060	27780	210	6073	6768	1849	27	5827	5827	6517	2539	38	12	3	0	2138706	0.099	100000.000	100000.000	0.000	0.000	0.000	0.000	0.000	16.610	246	941	246	941	316	2572	100	1245	"S727"
0	0	0	20	4	6	"STAT6 "	"P42226"	17550	27790	170	6761	7538	2709	35	5825	5825	6500	2514	38	21	8	0	1567804	0.413	100000.000	100000.000	0.000	0.000	0.000	0.000	0.000	16.610	936	1713	936	1713	208	1660	100	1246	"Y641"
0	0	0	20	5	6	"STAT6 "	"P42226"	18040	27810	200	6626	7688	3150	40	5786	5786	6570	2970	45	21	8	0	2429416	0.376	100000.000	100000.000	0.000	0.000	0.000	0.000	0.000	16.610	840	1902	840	1902	316	2384	100	1247	"Y641"
0	0	0	20	6	6	"STAT6 "	"P42226"	18550	27800	170	7156	8327	3954	47	5882	5882	6572	2488	37	28	13	0	1731921	0.705	100000.000	100000.000	0.000	0.000	0.000	0.000	0.000	16.610	1274	2445	1274	2445	208	1660	100	1248	"Y641"
0	0	0	20	7	6	"Catalase"	"Q14790"	19050	27810	190	13492	13840	5890	42	5837	5837	6698	3417	51	81	59	0	3543163	2.090	100000.000	100000.000	0.000	0.000	0.000	0.000	0.000	16.610	7655	8003	7655	8003	256	2088	100	1249	"Y448"
0	0	0	20	8	6	"Catalase"	"Q14790"	19550	27810	190	13386	14068	5153	36	5660	5660	6415	2614	40	88	86	0	3601369	2.928	100000.000	100000.000	0.000	0.000	0.000	0.000	0.000	16.610	7726	8408	7726	8408	256	2088	100	1250	"Y448"
0	0	0	20	9	6	"Catalase"	"Q14790"	20040	27820	190	13884	13465	4474	33	5709	5709	6610	3054	46	82	78	0	3446969	2.245	100000.000	100000.000	0.000	0.000	0.000	0.000	0.000	16.610	8175	7756	8175	7756	256	2088	100	1251	"Y448"
-75	0	0	20	1	7	"empty"	"empty"	16050	28430	200	5801	6570	2628	40	5768	5768	6316	1918	30	14	5	0	2076098	0.132	100000.000	100000.000	0.000	0.000	0.000	0.000	0.000	16.610	33	802	33	802	316	2384	100	1252	"empty"
-75	0	0	20	2	7	"empty"	"empty"	16550	28430	200	5867	6885	4349	63	5827	5827	6647	3122	46	8	3	0	2175589	0.076	100000.000	100000.000	0.000	0.000	0.000	0.000	0.000	16.610	40	1058	40	1058	316	2384	100	1253	"empty"
-75	0	0	20	3	7	"empty"	"empty"	17050	28430	200	5804	6416	2426	37	5840	5840	6581	2831	43	6	3	0	2027570	-0.058	100000.000	100000.000	0.000	0.000	0.000	0.000	0.000	16.610	-36	576	-36	576	316	2384	100	1254	"empty"
-75	0	0	20	4	7	"empty"	"empty"	17550	28430	200	5799	6422	1984	30	5849	5849	6587	2939	44	7	3	0	2029284	-0.056	100000.000	100000.000	0.000	0.000	0.000	0.000	0.000	16.610	-50	573	-50	573	316	2384	100	1255	"empty"
-75	0	0	20	5	7	"empty"	"empty"	18050	28430	200	5818	6603	2580	39	5886	5886	6577	2501	38	8	5	0	2086450	0.010	100000.000	100000.000	0.000	0.000	0.000	0.000	0.000	16.610	-68	717	-68	717	316	2384	100	1256	"empty"
-75	0	0	20	6	7	"empty"	"empty"	18550	28430	200	5955	7048	3955	56	6005	6005	6807	2917	42	9	4	0	2227096	0.083	100000.000	100000.000	0.000	0.000	0.000	0.000	0.000	16.610	-50	1043	-50	1043	316	2384	100	1257	"empty"
0	0	0	20	7	7	"Control-Spot"	"Human_IgG"	19030	28440	190	11264	12168	5586	45	6065	6065	6877	2800	40	80	43	0	3115066	1.890	100000.000	100000.000	0.000	0.000	0.000	0.000	0.000	16.610	5199	6103	5199	6103	256	2088	100	1258	"Control-Spot"
0	0	0	20	8	7	"Control-Spot"	"Human_IgG"	19510	28440	210	10751	11725	5869	50	6086	6086	7037	3254	46	68	28	0	3705248	1.441	100000.000	100000.000	0.000	0.000	0.000	0.000	0.000	16.610	4665	5639	4665	5639	316	2572	100	1259	"Control-Spot"
0	0	0	20	9	7	"Control-Spot"	"Human_IgG"	20000	28440	200	10472	10696	4537	42	6023	6023	6993	3465	49	60	22	0	3379970	1.069	100000.000	100000.000	0.000	0.000	0.000	0.000	0.000	16.610	4449	4673	4449	4673	316	2384	100	1260	"Control-Spot"
0	0	0	21	1	1	"Akt1"	"P31749"	2550	28980	90	9507	10452	4374	41	6519	6519	6607	1027	15	100	94	0	543484	3.744	100000.000	100000.000	0.000	0.000	0.000	0.000	0.000	16.610	2988	3933	2988	3933	52	420	100	1261	"T308"
0	0	0	21	2	1	"Akt1"	"P31749"	3050	29000	100	8871	8876	2381	26	6636	6636	6748	729	10	83	76	0	710053	2.919	100000.000	100000.000	0.000	0.000	0.000	0.000	0.000	16.610	2235	2240	2235	2240	80	560	100	1262	"T308"
0	0	0	21	3	1	"Akt1"	"P31749"	3540	29000	100	8965	9100	1390	15	6805	6805	6878	602	8	96	93	0	727988	3.691	100000.000	100000.000	0.000	0.000	0.000	0.000	0.000	16.610	2160	2295	2160	2295	80	560	100	1263	"T308"
0	0	0	21	4	1	"A-Raf"	"P10398"	4050	29000	80	9914	9217	1907	20	6853	6853	7029	1910	27	59	30	0	479263	1.146	100000.000	100000.000	0.000	0.000	0.000	0.000	0.000	16.610	3061	2364	3061	2364	52	340	100	1264	"Y302"
0	0	0	21	5	1	"A-Raf"	"P10398"	4540	28990	140	7328	8447	4076	48	6967	6967	7028	915	13	28	25	0	1317733	1.551	100000.000	100000.000	0.000	0.000	0.000	0.000	0.000	16.610	361	1480	361	1480	156	1140	100	1265	"Y302"
0	0	0	21	6	1	"A-Raf"	"P10398"	5040	29010	70	10916	10814	1086	10	6921	6921	6912	431	6	100	100	0	346063	9.053	100000.000	100000.000	0.000	0.000	0.000	0.000	0.000	16.610	3995	3893	3995	3893	32	236	100	1266	"Y302"
0	0	0	21	7	1	"Cdk4"	"P11802"	5530	29010	200	6619	6720	1059	15	6898	6898	6949	842	12	2	0	0	2123502	-0.272	100000.000	100000.000	0.000	0.000	0.000	0.000	0.000	16.610	-279	-178	-279	-178	316	2384	100	1267	"S150"
0	0	0	21	8	1	"Cdk4"	"P11802"	6020	29020	180	6674	6856	710	10	7021	7021	7211	1668	23	3	0	0	1755079	-0.213	100000.000	100000.000	0.000	0.000	0.000	0.000	0.000	16.610	-347	-165	-347	-165	256	1924	100	1268	"S150"
0	0	0	21	9	1	"Cdk4"	"P11802"	6500	28990	110	6778	6916	774	11	6929	6929	7054	1107	15	8	2	0	553281	-0.125	100000.000	100000.000	0.000	0.000	0.000	0.000	0.000	16.610	-151	-13	-151	-13	80	656	100	1269	"S150"
0	0	0	21	1	2	"CREB "	"P16220"	2550	29650	80	7099	7306	983	13	6615	6615	6819	1650	24	3	3	0	379932	0.295	100000.000	100000.000	0.000	0.000	0.000	0.000	0.000	16.610	484	691	484	691	52	340	100	1270	"S111"
0	0	0	21	2	2	"CREB "	"P16220"	3040	29650	70	7279	7202	428	5	6576	6576	6672	521	7	68	9	0	230460	1.017	100000.000	100000.000	0.000	0.000	0.000	0.000	0.000	16.610	703	626	703	626	32	236	100	1271	"S111"
0	0	0	21	3	2	"CREB "	"P16220"	3550	29660	80	7222	7197	446	6	6726	6726	6805	872	12	21	0	0	374247	0.450	100000.000	100000.000	0.000	0.000	0.000	0.000	0.000	16.610	496	471	496	471	52	340	100	1272	"S111"
0	0	0	21	4	2	"DVL1"	"O14640"	4030	29650	200	6810	6958	1756	25	6776	6776	6832	862	12	4	1	0	2198708	0.146	100000.000	100000.000	0.000	0.000	0.000	0.000	0.000	16.610	34	182	34	182	316	2384	100	1273	"S679"
0	0	0	21	5	2	"DVL1"	"O14640"	4530	29650	200	6942	6940	515	7	6812	6812	6869	1055	15	0	0	0	2192995	0.067	100000.000	100000.000	0.000	0.000	0.000	0.000	0.000	16.610	130	128	130	128	316	2384	100	1274	"S679"
0	0	0	21	6	2	"DVL1"	"O14640"	5030	29650	200	6969	7124	1930	27	6799	6799	6828	736	10	7	2	0	2251125	0.402	100000.000	100000.000	0.000	0.000	0.000	0.000	0.000	16.610	170	325	170	325	316	2384	100	1275	"S679"
0	0	0	21	7	2	"IFNAR1 "	"P17181"	5520	29650	200	6910	7090	1381	19	6871	6871	6937	904	13	4	2	0	2240304	0.169	100000.000	100000.000	0.000	0.000	0.000	0.000	0.000	16.610	39	219	39	219	316	2384	100	1276	"Y466"
0	0	0	21	8	2	"IFNAR1 "	"P17181"	6020	29650	200	7010	7429	3117	41	7000	7000	7145	906	12	8	3	0	2347671	0.313	100000.000	100000.000	0.000	0.000	0.000	0.000	0.000	16.610	10	429	10	429	316	2384	100	1277	"Y466"
0	0	0	21	9	2	"IFNAR1 "	"P17181"	6520	29640	120	7280	7446	1122	15	7000	7000	7203	1574	21	4	0	0	893510	0.154	100000.000	100000.000	0.000	0.000	0.000	0.000	0.000	16.610	280	446	280	446	120	820	100	1278	"Y466"
0	0	0	21	1	3	"Jak1 "	"P23458"	2540	30300	100	8878	9035	1471	16	6869	6869	6994	1289	18	75	35	0	722809	1.583	100000.000	100000.000	0.000	0.000	0.000	0.000	0.000	16.610	2009	2166	2009	2166	80	560	100	1279	"Y1034"
0	0	0	21	2	3	"Jak1 "	"P23458"	3050	30290	100	8504	8701	1915	22	6793	6793	6932	947	13	85	43	0	696117	1.868	100000.000	100000.000	0.000	0.000	0.000	0.000	0.000	16.610	1711	1908	1711	1908	80	560	100	1280	"Y1034"
0	0	0	21	3	3	"Jak1 "	"P23458"	3530	30290	90	8372	8434	665	7	6787	6787	6835	460	6	92	92	0	438576	3.476	100000.000	100000.000	0.000	0.000	0.000	0.000	0.000	16.610	1585	1647	1585	1647	52	420	100	1281	"Y1034"
0	0	0	21	4	3	"Jun "	"P05412"	4030	30290	200	6127	6301	1083	17	6818	6818	6895	1452	21	1	1	0	1991118	-0.409	100000.000	100000.000	0.000	0.000	0.000	0.000	0.000	16.610	-691	-517	-691	-517	316	2384	100	1282	"S63"
0	0	0	21	5	3	"Jun "	"P05412"	4530	30290	200	6028	6321	1416	22	6846	6846	6903	1569	22	3	1	0	1997315	-0.371	100000.000	100000.000	0.000	0.000	0.000	0.000	0.000	16.610	-818	-525	-818	-525	316	2384	100	1283	"S63"
0	0	0	21	6	3	"Jun "	"P05412"	5030	30290	200	6025	6153	708	11	6771	6771	6851	1247	18	0	0	0	1944288	-0.560	100000.000	100000.000	0.000	0.000	0.000	0.000	0.000	16.610	-746	-618	-746	-618	316	2384	100	1284	"S63"
0	0	0	21	7	3	"Lck"	"P06239"	5530	30300	100	8046	7978	543	6	6787	6787	6876	1414	20	30	2	0	638204	0.779	100000.000	100000.000	0.000	0.000	0.000	0.000	0.000	16.610	1259	1191	1259	1191	80	560	100	1285	"Y192"
0	0	0	21	8	3	"Lck"	"P06239"	6030	30300	110	8305	8444	676	8	6956	6956	7102	1450	20	40	7	0	675559	0.926	100000.000	100000.000	0.000	0.000	0.000	0.000	0.000	16.610	1349	1488	1349	1488	80	656	100	1286	"Y192"
0	0	0	21	9	3	"Lck"	"P06239"	6520	30300	200	7539	7806	1237	15	6931	6931	7192	2432	33	5	0	0	2466851	0.252	100000.000	100000.000	0.000	0.000	0.000	0.000	0.000	16.610	608	875	608	875	316	2384	100	1287	"Y192"
0	0	0	21	1	4	"Mlk3"	"Q16584"	2530	30930	200	6430	6392	652	10	6706	6706	6842	1366	19	1	0	0	2019987	-0.329	100000.000	100000.000	0.000	0.000	0.000	0.000	0.000	16.610	-276	-314	-276	-314	316	2384	100	1288	"T277"
0	0	0	21	2	4	"Mlk3"	"Q16584"	3030	30930	200	6606	6648	1817	27	6737	6737	6826	855	12	2	1	0	2100795	-0.208	100000.000	100000.000	0.000	0.000	0.000	0.000	0.000	16.610	-131	-89	-131	-89	316	2384	100	1289	"T277"
0	0	0	21	3	4	"Mlk3"	"Q16584"	3530	30930	200	6720	6702	770	11	6773	6773	6917	1931	27	1	0	0	2117777	-0.111	100000.000	100000.000	0.000	0.000	0.000	0.000	0.000	16.610	-53	-71	-53	-71	316	2384	100	1290	"T277"
0	0	0	21	4	4	"NFAT2 "	"O95644"	4030	30940	90	9245	17141	18386	107	6837	6837	6877	529	7	100	98	5	891345	19.403	100000.000	100000.000	0.000	0.000	0.000	0.000	0.000	16.610	2408	10304	2408	10304	52	420	100	1291	"S245"
0	0	0	21	5	4	"NFAT2 "	"O95644"	4520	30950	110	9005	9039	3091	34	6797	6797	6799	429	6	82	80	0	723148	5.221	100000.000	100000.000	0.000	0.000	0.000	0.000	0.000	16.610	2208	2242	2208	2242	80	656	100	1292	"S245"
0	0	0	21	6	4	"NFAT2 "	"O95644"	5030	30950	110	8708	8608	931	10	6712	6712	6733	592	8	87	81	0	688607	3.167	100000.000	100000.000	0.000	0.000	0.000	0.000	0.000	16.610	1996	1896	1996	1896	80	656	100	1293	"S245"
0	0	0	21	7	4	"PI3-kinase p85 subunit beta"	"O00459"	5530	30950	90	8570	8433	727	8	6895	6895	7021	1326	18	73	1	0	438513	1.065	100000.000	100000.000	0.000	0.000	0.000	0.000	0.000	16.610	1675	1538	1675	1538	52	420	100	1294	"Y605"
0	0	0	21	8	4	"PI3-kinase p85 subunit beta"	"O00459"	6030	30940	90	9044	9212	2010	21	6958	6958	7028	499	7	82	78	0	479025	4.377	100000.000	100000.000	0.000	0.000	0.000	0.000	0.000	16.610	2086	2254	2086	2254	52	420	100	1295	"Y605"
0	0	0	21	9	4	"PI3-kinase p85 subunit beta"	"O00459"	6520	30940	200	7148	7620	1220	16	6909	6909	7064	1303	18	19	11	0	2408050	0.427	100000.000	100000.000	0.000	0.000	0.000	0.000	0.000	16.610	239	711	239	711	316	2384	100	1296	"Y605"
0	0	0	21	1	5	"PDGFRb"	"P09619"	2520	31560	170	6914	7233	1835	25	6612	6612	6707	827	12	18	5	0	1504404	0.636	100000.000	100000.000	0.000	0.000	0.000	0.000	0.000	16.610	302	621	302	621	208	1660	100	1297	"Y740"
0	0	0	21	2	5	"PDGFRb"	"P09619"	3020	31560	80	6989	6987	463	6	6626	6626	6656	447	6	36	5	0	363298	0.740	100000.000	100000.000	0.000	0.000	0.000	0.000	0.000	16.610	363	361	363	361	52	340	100	1298	"Y740"
0	0	0	21	3	5	"PDGFRb"	"P09619"	3520	31570	200	6671	6717	389	5	6580	6580	6721	1442	21	0	0	0	2122629	-0.003	100000.000	100000.000	0.000	0.000	0.000	0.000	0.000	16.610	91	137	91	137	316	2384	100	1299	"Y740"
0	0	0	21	4	5	"Rack1"	"P63244"	4030	31580	170	7794	7810	605	7	6765	6765	6848	924	13	57	5	0	1624480	1.041	100000.000	100000.000	0.000	0.000	0.000	0.000	0.000	16.610	1029	1045	1029	1045	208	1660	100	1300	"Y194"
0	0	0	21	5	5	"Rack1"	"P63244"	4530	31590	190	7916	7894	690	8	6800	6800	6877	1102	16	50	2	0	2020838	0.923	100000.000	100000.000	0.000	0.000	0.000	0.000	0.000	16.610	1116	1094	1116	1094	256	2088	100	1301	"Y194"
0	0	0	21	6	5	"Rack1"	"P63244"	5020	31580	150	8129	8154	1351	16	6804	6804	6914	1301	18	50	1	0	1272048	0.953	100000.000	100000.000	0.000	0.000	0.000	0.000	0.000	16.610	1325	1350	1325	1350	156	1272	100	1302	"Y194"
0	0	0	21	7	5	"SEK1 "	"P45985"	5520	31580	200	6780	6922	1442	20	6925	6925	7030	1406	20	2	1	0	2187468	-0.077	100000.000	100000.000	0.000	0.000	0.000	0.000	0.000	16.610	-145	-3	-145	-3	316	2384	100	1303	"T261"
0	0	0	21	8	5	"SEK1 "	"P45985"	6020	31590	200	6836	6860	418	6	6952	6952	7093	1377	19	0	0	0	2167842	-0.169	100000.000	100000.000	0.000	0.000	0.000	0.000	0.000	16.610	-116	-92	-116	-92	316	2384	100	1304	"T261"
0	0	0	21	9	5	"SEK1 "	"P45985"	6520	31590	200	6822	6861	452	6	6924	6924	7058	1070	15	2	0	0	2167940	-0.184	100000.000	100000.000	0.000	0.000	0.000	0.000	0.000	16.610	-102	-63	-102	-63	316	2384	100	1305	"T261"
0	0	0	21	1	6	"Smad3 "	"P84022"	2520	32200	100	7658	7771	717	9	6513	6513	6596	576	8	87	48	0	621695	2.040	100000.000	100000.000	0.000	0.000	0.000	0.000	0.000	16.610	1145	1258	1145	1258	80	560	100	1306	"S423"
0	0	0	21	2	6	"Smad3 "	"P84022"	3020	32220	100	7508	7423	458	6	6480	6480	6540	519	7	81	48	0	593869	1.701	100000.000	100000.000	0.000	0.000	0.000	0.000	0.000	16.610	1028	943	1028	943	80	560	100	1307	"S423"
0	0	0	21	3	6	"Smad3 "	"P84022"	3510	32210	120	7337	7265	542	7	6573	6573	6663	924	13	34	0	0	871780	0.652	100000.000	100000.000	0.000	0.000	0.000	0.000	0.000	16.610	764	692	764	692	120	820	100	1308	"S423"
0	0	0	21	4	6	"TBK1 "	"Q9UHD2"	4020	32220	100	11815	11419	1871	16	6693	6693	6718	475	7	96	91	0	913556	9.897	100000.000	100000.000	0.000	0.000	0.000	0.000	0.000	16.610	5122	4726	5122	4726	80	560	100	1309	"S172"
0	0	0	21	5	6	"TBK1 "	"Q9UHD2"	4510	32240	110	11764	12532	6095	48	6716	6716	6709	495	7	91	91	0	1002548	11.764	100000.000	100000.000	0.000	0.000	0.000	0.000	0.000	16.610	5048	5816	5048	5816	80	656	100	1310	"S172"
0	0	0	21	6	6	"TBK1 "	"Q9UHD2"	5020	32230	110	11513	10820	1963	18	6670	6670	6718	849	12	86	82	0	865629	4.832	100000.000	100000.000	0.000	0.000	0.000	0.000	0.000	16.610	4843	4150	4843	4150	80	656	100	1311	"S172"
0	0	0	21	7	6	"TrKA"	"P04629"	5520	32230	110	14961	14304	2252	15	6980	6980	7093	1189	16	95	93	0	1144338	6.065	100000.000	100000.000	0.000	0.000	0.000	0.000	0.000	16.610	7981	7324	7981	7324	80	656	100	1312	"Y496"
0	0	0	21	8	6	"TrKA"	"P04629"	6020	32240	110	15225	15007	2162	14	6939	6939	7090	1001	14	98	96	0	1200586	7.909	100000.000	100000.000	0.000	0.000	0.000	0.000	0.000	16.610	8286	8068	8286	8068	80	656	100	1313	"Y496"
0	0	0	21	9	6	"TrKA"	"P04629"	6520	32240	110	15277	14814	2160	14	6790	6790	6818	499	7	95	95	0	1185137	16.024	100000.000	100000.000	0.000	0.000	0.000	0.000	0.000	16.610	8487	8024	8487	8024	80	656	100	1314	"Y496"
-75	0	0	21	1	7	"empty"	"empty"	2520	32850	200	6703	6953	2439	35	6526	6526	6651	1037	15	6	1	0	2197105	0.291	100000.000	100000.000	0.000	0.000	0.000	0.000	0.000	16.610	177	427	177	427	316	2384	100	1315	"empty"
-75	0	0	21	2	7	"empty"	"empty"	3020	32850	200	6447	6544	577	8	6473	6473	6592	1249	18	3	0	0	2067892	-0.038	100000.000	100000.000	0.000	0.000	0.000	0.000	0.000	16.610	-26	71	-26	71	316	2384	100	1316	"empty"
-75	0	0	21	3	7	"empty"	"empty"	3520	32850	200	6569	6745	1465	21	6501	6501	6566	688	10	6	1	0	2131282	0.260	100000.000	100000.000	0.000	0.000	0.000	0.000	0.000	16.610	68	244	68	244	316	2384	100	1317	"empty"
-75	0	0	21	4	7	"empty"	"empty"	4020	32850	200	6645	6676	693	10	6640	6640	6685	919	13	1	0	0	2109635	-0.010	100000.000	100000.000	0.000	0.000	0.000	0.000	0.000	16.610	5	36	5	36	316	2384	100	1318	"empty"
-75	0	0	21	5	7	"empty"	"empty"	4520	32850	200	6616	6640	807	12	6602	6602	6672	1070	16	1	0	0	2098226	-0.030	100000.000	100000.000	0.000	0.000	0.000	0.000	0.000	16.610	14	38	14	38	316	2384	100	1319	"empty"
-75	0	0	21	6	7	"empty"	"empty"	5020	32850	200	6669	6635	670	10	6675	6675	6796	2305	33	1	0	0	2096731	-0.070	100000.000	100000.000	0.000	0.000	0.000	0.000	0.000	16.610	-6	-40	-6	-40	316	2384	100	1320	"empty"
-75	0	0	21	7	7	"empty"	"empty"	5520	32850	200	6861	7028	1748	24	6903	6903	6987	1549	22	2	1	0	2220863	0.026	100000.000	100000.000	0.000	0.000	0.000	0.000	0.000	16.610	-42	125	-42	125	316	2384	100	1321	"empty"
-75	0	0	21	8	7	"empty"	"empty"	6020	32850	200	6744	6784	442	6	6862	6862	6948	804	11	4	0	0	2143649	-0.204	100000.000	100000.000	0.000	0.000	0.000	0.000	0.000	16.610	-118	-78	-118	-78	316	2384	100	1322	"empty"
-75	0	0	21	9	7	"empty"	"empty"	6520	32850	200	6645	6732	756	11	6707	6707	6800	1020	15	4	0	0	2127303	-0.067	100000.000	100000.000	0.000	0.000	0.000	0.000	0.000	16.610	-62	25	-62	25	316	2384	100	1323	"empty"
0	0	0	22	1	1	"PLCG2"	"P16885"	7070	29030	130	11105	10457	1939	18	6941	6941	7224	2011	27	75	55	0	1254815	1.608	100000.000	100000.000	0.000	0.000	0.000	0.000	0.000	16.610	4164	3516	4164	3516	120	940	100	1324	"Y753"
0	0	0	22	2	1	"PLCG2"	"P16885"	7580	29040	110	11282	11275	1218	10	6456	6456	6666	2732	40	97	25	0	901970	1.687	100000.000	100000.000	0.000	0.000	0.000	0.000	0.000	16.610	4826	4819	4826	4819	80	656	100	1325	"Y753"
0	0	0	22	3	1	"PLCG2"	"P16885"	8070	29050	120	10774	10816	3723	34	6286	6286	6417	1113	17	88	82	0	1297942	3.952	100000.000	100000.000	0.000	0.000	0.000	0.000	0.000	16.610	4488	4530	4488	4530	120	820	100	1326	"Y753"
0	0	0	22	4	1	"pyk2"	"Q14289"	8570	29060	160	17737	16156	5286	32	6167	6167	6477	1971	30	83	80	0	3360551	4.911	100000.000	100000.000	0.000	0.000	0.000	0.000	0.000	16.610	11570	9989	11570	9989	208	1512	100	1327	"Y402"
0	0	0	22	5	1	"pyk2"	"Q14289"	9070	29030	180	16795	14570	7554	51	6048	6048	6499	2537	39	67	66	0	3729802	3.181	100000.000	100000.000	0.000	0.000	0.000	0.000	0.000	16.610	10747	8522	10747	8522	256	1924	100	1328	"Y402"
0	0	0	22	6	1	"pyk2"	"Q14289"	9590	29060	170	18353	16918	5999	35	6123	6123	6704	3153	47	82	78	0	3518939	3.239	100000.000	100000.000	0.000	0.000	0.000	0.000	0.000	16.610	12230	10795	12230	10795	208	1660	100	1329	"Y402"
0	0	0	22	7	1	"STAM2"	"Q92783"	10060	29060	180	11798	11866	4524	38	6147	6147	6516	1942	29	81	78	0	3037799	2.755	100000.000	100000.000	0.000	0.000	0.000	0.000	0.000	16.610	5651	5719	5651	5719	256	1924	100	1330	"Y371"
0	0	0	22	8	1	"STAM2"	"Q92783"	10560	29050	180	11697	11401	3629	31	6247	6247	6716	2849	42	78	46	0	2918673	1.644	100000.000	100000.000	0.000	0.000	0.000	0.000	0.000	16.610	5450	5154	5450	5154	256	1924	100	1331	"Y371"
0	0	0	22	9	1	"STAM2"	"Q92783"	11070	29040	180	11684	11623	4735	40	6208	6208	6806	2625	38	74	56	0	2975404	1.835	100000.000	100000.000	0.000	0.000	0.000	0.000	0.000	16.610	5476	5415	5476	5415	256	1924	100	1332	"Y371"
0	0	0	22	1	2	"STAT3 "	"P40763"	7070	29690	160	12908	11890	2726	22	6788	6788	6862	1022	14	81	80	0	2473101	4.920	100000.000	100000.000	0.000	0.000	0.000	0.000	0.000	16.610	6120	5102	6120	5102	208	1512	100	1333	"Y705"
0	0	0	22	2	2	"STAT3 "	"P40763"	7570	29690	140	13041	12921	2349	18	6497	6497	6809	3228	47	93	54	0	2015615	1.893	100000.000	100000.000	0.000	0.000	0.000	0.000	0.000	16.610	6544	6424	6544	6424	156	1140	100	1334	"Y705"
0	0	0	22	3	2	"STAT3 "	"P40763"	8070	29700	140	12533	12466	1786	14	6255	6255	6402	1259	19	96	95	0	1944772	4.817	100000.000	100000.000	0.000	0.000	0.000	0.000	0.000	16.610	6278	6211	6278	6211	156	1140	100	1335	"Y705"
0	0	0	22	4	2	"STMN1"	"P16949"	8570	29680	120	6822	6990	1299	18	6082	6082	6241	871	13	42	6	0	838759	0.860	100000.000	100000.000	0.000	0.000	0.000	0.000	0.000	16.610	740	908	740	908	120	820	100	1336	"S15"
0	0	0	22	5	2	"STMN1"	"P16949"	9060	29670	200	6304	6880	2933	42	6122	6122	6447	1458	22	13	5	0	2174112	0.297	100000.000	100000.000	0.000	0.000	0.000	0.000	0.000	16.610	182	758	182	758	316	2384	100	1337	"S15"
0	0	0	22	6	2	"STMN1"	"P16949"	9560	29670	200	6244	6870	2854	41	6060	6060	6382	1757	27	12	4	0	2170928	0.278	100000.000	100000.000	0.000	0.000	0.000	0.000	0.000	16.610	184	810	184	810	316	2384	100	1338	"S15"
0	0	0	22	7	2	"4E-BP1 "	"Q13541"	10050	29670	200	6112	6639	1851	27	6111	6111	6544	2795	42	6	2	0	2098042	0.034	100000.000	100000.000	0.000	0.000	0.000	0.000	0.000	16.610	1	528	1	528	316	2384	100	1339	"S64"
0	0	0	22	8	2	"4E-BP1 "	"Q13541"	10550	29670	200	6243	6864	3086	44	6217	6217	6624	2135	32	8	3	0	2168953	0.112	100000.000	100000.000	0.000	0.000	0.000	0.000	0.000	16.610	26	647	26	647	316	2384	100	1340	"S64"
0	0	0	22	9	2	"4E-BP1 "	"Q13541"	11060	29640	190	6188	6519	1354	20	6224	6224	6632	1657	24	8	2	0	1668774	-0.068	100000.000	100000.000	0.000	0.000	0.000	0.000	0.000	16.610	-36	295	-36	295	256	2088	100	1341	"S64"
0	0	0	22	1	3	"Tgfbr2"	"P37173"	7050	30340	200	6512	6992	3904	55	6668	6668	6755	1114	16	8	3	0	2209523	0.213	100000.000	100000.000	0.000	0.000	0.000	0.000	0.000	16.610	-156	324	-156	324	316	2384	100	1342	"Y336"
0	0	0	22	2	3	"Tgfbr2"	"P37173"	7550	30340	200	6397	6642	1239	18	6504	6504	6669	2018	30	4	1	0	2098821	-0.013	100000.000	100000.000	0.000	0.000	0.000	0.000	0.000	16.610	-107	138	-107	138	316	2384	100	1343	"Y336"
0	0	0	22	3	3	"Tgfbr2"	"P37173"	8050	30340	200	6144	6367	2034	31	6296	6296	6505	1924	29	3	0	0	2011995	-0.072	100000.000	100000.000	0.000	0.000	0.000	0.000	0.000	16.610	-152	71	-152	71	316	2384	100	1344	"Y336"
0	0	0	22	4	3	"Bid "	"P55957"	8560	30330	150	6414	7682	2319	30	6040	6040	6189	1009	16	39	32	0	1198463	1.480	100000.000	100000.000	0.000	0.000	0.000	0.000	0.000	16.610	374	1642	374	1642	156	1272	100	1345	"T54"
0	0	0	22	5	3	"Bid "	"P55957"	9050	30360	110	6823	8554	3281	38	6074	6074	6390	1607	25	46	41	0	684314	1.347	100000.000	100000.000	0.000	0.000	0.000	0.000	0.000	16.610	749	2480	749	2480	80	656	100	1346	"T54"
0	0	0	22	6	3	"Bid "	"P55957"	9540	30340	140	6315	7758	3210	41	6028	6028	6390	2090	32	29	19	0	1210238	0.655	100000.000	100000.000	0.000	0.000	0.000	0.000	0.000	16.610	287	1730	287	1730	156	1140	100	1347	"T54"
0	0	0	22	7	3	"caveolin-1"	"Q03135"	10040	30330	200	6033	6331	1510	23	6060	6060	6375	1818	28	5	2	0	2000559	-0.024	100000.000	100000.000	0.000	0.000	0.000	0.000	0.000	16.610	-27	271	-27	271	316	2384	100	1348	"Y6"
0	0	0	22	8	3	"caveolin-1"	"Q03135"	10540	30330	200	6199	6521	1225	18	6186	6186	6522	1633	25	8	3	0	2060708	-0.001	100000.000	100000.000	0.000	0.000	0.000	0.000	0.000	16.610	13	335	13	335	316	2384	100	1349	"Y6"
0	0	0	22	9	3	"caveolin-1"	"Q03135"	11040	30340	200	6206	6509	1257	19	6146	6146	6644	2315	34	4	1	0	2056905	-0.058	100000.000	100000.000	0.000	0.000	0.000	0.000	0.000	16.610	60	363	60	363	316	2384	100	1350	"Y6"
0	0	0	22	1	4	"CDK2"	"P24941"	7060	30960	120	8744	9278	4329	46	6635	6635	6830	1875	27	62	3	0	1113388	1.306	100000.000	100000.000	0.000	0.000	0.000	0.000	0.000	16.610	2109	2643	2109	2643	120	820	100	1351	"Y14"
0	0	0	22	2	4	"CDK2"	"P24941"	7560	30960	130	8724	8748	1319	15	6473	6473	6538	747	11	95	77	0	1049787	2.959	100000.000	100000.000	0.000	0.000	0.000	0.000	0.000	16.610	2251	2275	2251	2275	120	940	100	1352	"Y14"
0	0	0	22	3	4	"CDK2"	"P24941"	8060	30970	130	8408	8545	1253	14	6265	6265	6456	1688	26	65	10	0	1025400	1.238	100000.000	100000.000	0.000	0.000	0.000	0.000	0.000	16.610	2143	2280	2143	2280	120	940	100	1353	"Y14"
0	0	0	22	4	4	"Fos "	"P01100"	8570	30990	190	6126	6480	2452	37	6095	6095	6354	2101	33	3	0	0	1658985	0.060	100000.000	100000.000	0.000	0.000	0.000	0.000	0.000	16.610	31	385	31	385	256	2088	100	1354	"S362"
0	0	0	22	5	4	"Fos "	"P01100"	9060	30970	150	6121	6971	3239	46	6052	6052	6394	1806	28	12	6	0	1087518	0.319	100000.000	100000.000	0.000	0.000	0.000	0.000	0.000	16.610	69	919	69	919	156	1272	100	1355	"S362"
0	0	0	22	6	4	"Fos "	"P01100"	9560	30970	170	6082	6771	3121	46	6055	6055	6546	2628	40	6	1	0	1408382	0.086	100000.000	100000.000	0.000	0.000	0.000	0.000	0.000	16.610	27	716	27	716	208	1660	100	1356	"S362"
0	0	0	22	7	4	"Grb2"	"P62993"	10050	30980	130	11666	11430	5053	44	6045	6045	6505	2199	33	63	55	0	1371609	2.240	100000.000	100000.000	0.000	0.000	0.000	0.000	0.000	16.610	5621	5385	5621	5385	120	940	100	1357	"Y37"
0	0	0	22	8	4	"Grb2"	"P62993"	10530	30980	140	7523	10244	4806	46	6238	6238	6687	1745	26	46	42	0	1598055	2.038	100000.000	100000.000	0.000	0.000	0.000	0.000	0.000	16.610	1285	4006	1285	4006	156	1140	100	1358	"Y37"
0	0	0	22	9	4	"Grb2"	"P62993"	11080	31000	150	8418	10566	5533	52	6184	6184	6876	2450	35	49	42	0	1648272	1.506	100000.000	100000.000	0.000	0.000	0.000	0.000	0.000	16.610	2234	4382	2234	4382	156	1272	100	1359	"Y37"
0	0	0	22	1	5	"IL4R "	"P24394"	7040	31590	190	10715	10925	1945	17	6647	6647	6772	1128	16	98	97	0	2796728	3.682	100000.000	100000.000	0.000	0.000	0.000	0.000	0.000	16.610	4068	4278	4068	4278	256	2088	100	1360	"Y713"
0	0	0	22	2	5	"IL4R "	"P24394"	7540	31600	170	10993	11223	2151	19	6489	6489	6653	1770	26	98	82	0	2334462	2.582	100000.000	100000.000	0.000	0.000	0.000	0.000	0.000	16.610	4504	4734	4504	4734	208	1660	100	1361	"Y713"
0	0	0	22	3	5	"IL4R "	"P24394"	8040	31600	170	10716	10888	1642	15	6230	6230	6398	1458	22	98	96	0	2264604	3.080	100000.000	100000.000	0.000	0.000	0.000	0.000	0.000	16.610	4486	4658	4486	4658	208	1660	100	1362	"Y713"
0	0	0	22	4	5	"IRAK4"	"P51617"	8530	31630	190	14447	13290	4778	35	6000	6000	6179	1338	21	78	78	0	3402327	5.315	100000.000	100000.000	0.000	0.000	0.000	0.000	0.000	16.610	8447	7290	8447	7290	256	2088	100	1363	"T208"
0	0	0	22	5	5	"IRAK4"	"P51617"	9050	31620	200	14339	12891	4587	35	5865	5865	6121	1609	26	76	73	0	4073544	4.208	100000.000	100000.000	0.000	0.000	0.000	0.000	0.000	16.610	8474	7026	8474	7026	316	2384	100	1364	"T208"
0	0	0	22	6	5	"IRAK4"	"P51617"	9550	31620	200	15089	13452	5742	42	5953	5953	6262	1521	24	71	69	0	4250925	4.727	100000.000	100000.000	0.000	0.000	0.000	0.000	0.000	16.610	9136	7499	9136	7499	316	2384	100	1365	"T208"
0	0	0	22	7	5	"LDLRAP1"	"Q5SW96"	10050	31600	200	5997	6329	1198	18	6038	6038	6400	2004	31	8	2	0	2000010	-0.035	100000.000	100000.000	0.000	0.000	0.000	0.000	0.000	16.610	-41	291	-41	291	316	2384	100	1366	"S186"
0	0	0	22	8	5	"LDLRAP1"	"Q5SW96"	10570	31600	180	6252	7181	3598	50	6255	6255	6966	3227	46	9	2	0	1838352	0.067	100000.000	100000.000	0.000	0.000	0.000	0.000	0.000	16.610	-3	926	-3	926	256	1924	100	1367	"S186"
0	0	0	22	9	5	"LDLRAP1"	"Q5SW96"	11070	31600	200	6168	6507	1364	20	6183	6183	6679	2324	34	6	2	0	2056198	-0.074	100000.000	100000.000	0.000	0.000	0.000	0.000	0.000	16.610	-15	324	-15	324	316	2384	100	1368	"S186"
0	0	0	22	1	6	"MAPK14"	"Q16539"	7040	32240	110	8604	8709	881	10	6762	6762	6860	1002	14	87	40	0	696737	1.845	100000.000	100000.000	0.000	0.000	0.000	0.000	0.000	16.610	1842	1947	1842	1947	80	656	100	1369	"T179"
0	0	0	22	2	6	"MAPK14"	"Q16539"	7540	32250	110	8287	8638	3408	39	6466	6466	6504	963	14	82	46	0	691049	2.216	100000.000	100000.000	0.000	0.000	0.000	0.000	0.000	16.610	1821	2172	1821	2172	80	656	100	1370	"T179"
0	0	0	22	3	6	"MAPK14"	"Q16539"	8050	32260	120	7635	7644	957	12	6107	6107	6325	1733	27	40	3	0	917308	0.761	100000.000	100000.000	0.000	0.000	0.000	0.000	0.000	16.610	1528	1537	1528	1537	120	820	100	1371	"T179"
0	0	0	22	4	6	"Met "	"P08581"	8570	32250	130	7172	7744	2028	26	5946	5946	6230	2118	33	43	10	0	929249	0.715	100000.000	100000.000	0.000	0.000	0.000	0.000	0.000	16.610	1226	1798	1226	1798	120	940	100	1372	"Y1003"
0	0	0	22	5	6	"Met "	"P08581"	9060	32270	140	6244	7354	3391	46	5899	5899	6150	1734	28	30	12	0	1147252	0.694	100000.000	100000.000	0.000	0.000	0.000	0.000	0.000	16.610	345	1455	345	1455	156	1140	100	1373	"Y1003"
0	0	0	22	6	6	"Met "	"P08581"	9550	32300	130	6553	7464	2031	27	6005	6005	6242	1434	22	35	21	0	895706	0.852	100000.000	100000.000	0.000	0.000	0.000	0.000	0.000	16.610	548	1459	548	1459	120	940	100	1374	"Y1003"
0	0	0	22	7	6	"p53 "	"P04637"	10060	32260	140	6649	7495	2188	29	6108	6108	6494	1797	27	32	11	0	1169268	0.557	100000.000	100000.000	0.000	0.000	0.000	0.000	0.000	16.610	541	1387	541	1387	156	1140	100	1375	"S15"
0	0	0	22	8	6	"p53 "	"P04637"	10550	32250	200	6299	7217	2862	39	6197	6197	6659	2351	35	16	5	0	2280610	0.237	100000.000	100000.000	0.000	0.000	0.000	0.000	0.000	16.610	102	1020	102	1020	316	2384	100	1376	"S15"
0	0	0	22	9	6	"p53 "	"P04637"	11050	32250	140	7084	7779	2387	30	6117	6117	6739	3166	46	21	2	0	1213508	0.328	100000.000	100000.000	0.000	0.000	0.000	0.000	0.000	16.610	967	1662	967	1662	156	1140	100	1377	"S15"
-75	0	0	22	1	7	"empty"	"empty"	7050	32890	200	6627	6805	2089	30	6593	6593	6660	909	13	6	1	0	2150480	0.160	100000.000	100000.000	0.000	0.000	0.000	0.000	0.000	16.610	34	212	34	212	316	2384	100	1378	"empty"
-75	0	0	22	2	7	"empty"	"empty"	7550	32890	200	6391	6634	2405	36	6409	6409	6554	1407	21	3	1	0	2096492	0.057	100000.000	100000.000	0.000	0.000	0.000	0.000	0.000	16.610	-18	225	-18	225	316	2384	100	1379	"empty"
-75	0	0	22	3	7	"empty"	"empty"	8050	32890	200	6095	6147	654	10	6169	6169	6326	1300	20	3	0	0	1942375	-0.138	100000.000	100000.000	0.000	0.000	0.000	0.000	0.000	16.610	-74	-22	-74	-22	316	2384	100	1380	"empty"
-75	0	0	22	4	7	"empty"	"empty"	8550	32890	200	6088	6177	715	11	6040	6040	6223	1004	16	6	1	0	1952044	-0.046	100000.000	100000.000	0.000	0.000	0.000	0.000	0.000	16.610	48	137	48	137	316	2384	100	1381	"empty"
-75	0	0	22	5	7	"empty"	"empty"	9050	32890	200	5792	5944	762	12	5869	5869	6073	1365	22	4	1	0	1878384	-0.095	100000.000	100000.000	0.000	0.000	0.000	0.000	0.000	16.610	-77	75	-77	75	316	2384	100	1382	"empty"
-75	0	0	22	6	7	"empty"	"empty"	9550	32890	200	6039	6293	1151	18	5971	5971	6197	920	14	13	5	0	1988486	0.104	100000.000	100000.000	0.000	0.000	0.000	0.000	0.000	16.610	68	322	68	322	316	2384	100	1383	"empty"
0	0	0	22	7	7	"GLQAWPGEAIPQFLG_100"	"GLQAWPGEAIPQFLG_100"	10050	32930	110	8292	8900	4512	50	6016	6016	6223	1093	17	76	55	0	711960	2.449	100000.000	100000.000	0.000	0.000	0.000	0.000	0.000	16.610	2276	2884	2276	2884	80	656	100	1384	"GLQAWPGEAIPQFLG_100"
0	0	0	22	8	7	"GLQAWPGEAIPQFLG_100"	"GLQAWPGEAIPQFLG_100"	10570	32910	180	6437	7143	2085	29	6047	6047	6466	1981	30	21	6	0	1828671	0.342	100000.000	100000.000	0.000	0.000	0.000	0.000	0.000	16.610	390	1096	390	1096	256	1924	100	1385	"GLQAWPGEAIPQFLG_100"
0	0	0	22	9	7	"GLQAWPGEAIPQFLG_100"	"GLQAWPGEAIPQFLG_100"	11020	32930	160	7847	8229	2983	36	5976	5976	6472	2171	33	41	12	0	1711536	0.809	100000.000	100000.000	0.000	0.000	0.000	0.000	0.000	16.610	1871	2253	1871	2253	208	1512	100	1386	"GLQAWPGEAIPQFLG_100"
0	0	0	23	1	1	"JAK2"	"O60674"	11590	29070	130	6768	8987	4106	45	6217	6217	6845	2499	36	40	30	0	1078499	0.857	100000.000	100000.000	0.000	0.000	0.000	0.000	0.000	16.610	551	2770	551	2770	120	940	100	1387	"Y813"
0	0	0	23	2	1	"JAK2"	"O60674"	12100	29080	110	9312	10401	3841	36	6267	6267	6805	2282	33	52	47	0	832079	1.576	100000.000	100000.000	0.000	0.000	0.000	0.000	0.000	16.610	3045	4134	3045	4134	80	656	100	1388	"Y813"
0	0	0	23	3	1	"JAK2"	"O60674"	12590	29080	130	6685	9041	5255	58	6229	6229	6990	3316	47	30	18	0	1084889	0.619	100000.000	100000.000	0.000	0.000	0.000	0.000	0.000	16.610	456	2812	456	2812	120	940	100	1389	"Y813"
0	0	0	23	4	1	"Jun "	"P05412"	13090	29080	200	5963	6946	4248	61	6212	6212	6764	2086	30	12	7	0	2194942	0.087	100000.000	100000.000	0.000	0.000	0.000	0.000	0.000	16.610	-249	734	-249	734	316	2384	100	1390	"S73"
0	0	0	23	5	1	"Jun "	"P05412"	13590	29080	200	6062	6556	2015	30	6207	6207	6861	2522	36	7	3	0	2071768	-0.121	100000.000	100000.000	0.000	0.000	0.000	0.000	0.000	16.610	-145	349	-145	349	316	2384	100	1391	"S73"
0	0	0	23	6	1	"Jun "	"P05412"	14090	29080	190	5833	6436	1812	28	6022	6022	6624	2215	33	10	3	0	1647515	-0.085	100000.000	100000.000	0.000	0.000	0.000	0.000	0.000	16.610	-189	414	-189	414	256	2088	100	1392	"S73"
0	0	0	23	7	1	"Kit "	"P10721"	14600	29090	140	8164	10273	5702	55	5920	5920	6432	2272	35	50	42	0	1602538	1.691	100000.000	100000.000	0.000	0.000	0.000	0.000	0.000	16.610	2244	4353	2244	4353	156	1140	100	1393	"Y936"
0	0	0	23	8	1	"Kit "	"P10721"	15100	29100	120	9867	10414	4443	42	5800	5800	6249	2120	33	55	49	0	1249641	1.965	100000.000	100000.000	0.000	0.000	0.000	0.000	0.000	16.610	4067	4614	4067	4614	120	820	100	1394	"Y936"
0	0	0	23	9	1	"Kit "	"P10721"	15620	29120	130	7813	10171	5237	51	5848	5848	6507	2765	42	47	40	0	1220500	1.325	100000.000	100000.000	0.000	0.000	0.000	0.000	0.000	16.610	1965	4323	1965	4323	120	940	100	1395	"Y936"
0	0	0	23	1	2	"Mnk1"	"Q9BUB5"	11610	29690	120	7607	8458	3267	38	6211	6211	6626	1874	28	43	20	0	1014909	0.978	100000.000	100000.000	0.000	0.000	0.000	0.000	0.000	16.610	1396	2247	1396	2247	120	820	100	1396	"T250"
0	0	0	23	2	2	"Mnk1"	"Q9BUB5"	12100	29710	130	7269	8171	3132	38	6279	6279	7052	3486	49	19	4	0	980536	0.321	100000.000	100000.000	0.000	0.000	0.000	0.000	0.000	16.610	990	1892	990	1892	120	940	100	1397	"T250"
0	0	0	23	3	2	"Mnk1"	"Q9BUB5"	12600	29720	130	6883	7808	2527	32	6193	6193	6755	2072	30	36	12	0	936903	0.508	100000.000	100000.000	0.000	0.000	0.000	0.000	0.000	16.610	690	1615	690	1615	120	940	100	1398	"T250"
0	0	0	23	4	2	"NFAT3"	"Q14934"	13100	29720	120	8779	12100	6777	56	6176	6176	6807	2391	35	50	41	0	1452001	2.214	100000.000	100000.000	0.000	0.000	0.000	0.000	0.000	16.610	2603	5924	2603	5924	120	820	100	1399	"S676"
0	0	0	23	5	2	"NFAT3"	"Q14934"	13630	29730	120	7229	10989	6111	55	6169	6169	6791	2590	38	44	38	0	1318680	1.621	100000.000	100000.000	0.000	0.000	0.000	0.000	0.000	16.610	1060	4820	1060	4820	120	820	100	1400	"S676"
0	0	0	23	6	2	"NFAT3"	"Q14934"	14080	29740	130	8380	11203	5512	49	6038	6038	6559	1959	29	52	45	0	1344351	2.371	100000.000	100000.000	0.000	0.000	0.000	0.000	0.000	16.610	2342	5165	2342	5165	120	940	100	1401	"S676"
0	0	0	23	7	2	"PIK3R1 "	"P27986"	14610	29760	180	7595	7968	2107	26	5940	5940	6465	2658	41	34	7	0	2039844	0.565	100000.000	100000.000	0.000	0.000	0.000	0.000	0.000	16.610	1655	2028	1655	2028	256	1924	100	1402	"Y528"
0	0	0	23	8	2	"PIK3R1 "	"P27986"	15100	29740	200	7229	7463	2193	29	5833	5833	6206	1554	25	47	16	0	2358297	0.809	100000.000	100000.000	0.000	0.000	0.000	0.000	0.000	16.610	1396	1630	1396	1630	316	2384	100	1403	"Y528"
0	0	0	23	9	2	"PIK3R1 "	"P27986"	15610	29760	160	8050	8370	2166	25	5846	5846	6343	2372	37	44	10	0	1740940	0.855	100000.000	100000.000	0.000	0.000	0.000	0.000	0.000	16.610	2204	2524	2204	2524	208	1504	100	1404	"Y528"
0	0	0	23	1	3	"p67phox"	"P19878"	11610	30340	150	7374	7805	2434	31	6262	6262	6851	2737	39	14	3	0	1217525	0.349	100000.000	100000.000	0.000	0.000	0.000	0.000	0.000	16.610	1112	1543	1112	1543	156	1272	100	1405	"S208"
0	0	0	23	2	3	"p67phox"	"P19878"	12100	30350	150	6931	7159	1285	17	6203	6203	6651	2055	30	12	4	0	1116746	0.247	100000.000	100000.000	0.000	0.000	0.000	0.000	0.000	16.610	728	956	728	956	156	1272	100	1406	"S208"
0	0	0	23	3	3	"p67phox"	"P19878"	12560	30370	180	6568	6964	1382	19	6082	6082	6587	2014	30	14	3	0	1782741	0.187	100000.000	100000.000	0.000	0.000	0.000	0.000	0.000	16.610	486	882	486	882	256	1924	100	1407	"S208"
0	0	0	23	4	3	"PDK1"	"O15530"	13100	30390	160	6701	7709	3614	46	6109	6109	6616	1868	28	25	12	0	1603422	0.585	100000.000	100000.000	0.000	0.000	0.000	0.000	0.000	16.610	592	1600	592	1600	208	1512	100	1408	"S241"
0	0	0	23	5	3	"PDK1"	"O15530"	13590	30400	190	6505	6903	1329	19	6179	6179	6826	2954	43	3	0	0	1767171	0.026	100000.000	100000.000	0.000	0.000	0.000	0.000	0.000	16.610	326	724	326	724	256	2088	100	1409	"S241"
0	0	0	23	6	3	"PDK1"	"O15530"	14080	30390	200	6634	7590	3957	52	6088	6088	6709	2603	38	14	6	0	2398396	0.338	100000.000	100000.000	0.000	0.000	0.000	0.000	0.000	16.610	546	1502	546	1502	316	2384	100	1410	"S241"
0	0	0	23	7	3	"Ripk1"	"Q13546"	14590	30400	150	7412	8117	2521	31	5929	5929	6476	2654	40	30	10	0	1266229	0.618	100000.000	100000.000	0.000	0.000	0.000	0.000	0.000	16.610	1483	2188	1483	2188	156	1272	100	1411	"Y384"
0	0	0	23	8	3	"Ripk1"	"Q13546"	15080	30390	170	6056	7117	2368	33	5902	5902	6469	2662	41	18	6	0	1480406	0.243	100000.000	100000.000	0.000	0.000	0.000	0.000	0.000	16.610	154	1215	154	1215	208	1660	100	1412	"Y384"
0	0	0	23	9	3	"Ripk1"	"Q13546"	15580	30390	150	6843	7479	2321	31	5908	5908	6313	1689	26	38	14	0	1166798	0.690	100000.000	100000.000	0.000	0.000	0.000	0.000	0.000	16.610	935	1571	935	1571	156	1272	100	1413	"Y384"
0	0	0	23	1	4	"Shc1"	"P29353"	11580	31030	190	6316	7194	3199	44	6241	6241	6786	2207	32	10	4	0	1841660	0.185	100000.000	100000.000	0.000	0.000	0.000	0.000	0.000	16.610	75	953	75	953	256	2088	100	1414	"S36"
0	0	0	23	2	4	"Shc1"	"P29353"	12060	31020	150	6411	7125	1878	26	6141	6141	6745	2568	38	12	4	0	1111506	0.148	100000.000	100000.000	0.000	0.000	0.000	0.000	0.000	16.610	270	984	270	984	156	1272	100	1415	"S36"
0	0	0	23	3	4	"Shc1"	"P29353"	12580	31030	200	6007	6367	1150	18	6121	6121	6558	1862	28	6	1	0	2012062	-0.103	100000.000	100000.000	0.000	0.000	0.000	0.000	0.000	16.610	-114	246	-114	246	316	2384	100	1416	"S36"
0	0	0	23	4	4	"SMAD3"	"Q15796"	13080	31000	180	6302	6834	2542	37	6144	6144	6706	2155	32	8	3	0	1749509	0.059	100000.000	100000.000	0.000	0.000	0.000	0.000	0.000	16.610	158	690	158	690	256	1924	100	1417	"S204"
0	0	0	23	5	4	"SMAD3"	"Q15796"	13590	31030	150	6446	6807	1374	20	6213	6213	6800	2164	31	8	2	0	1061866	0.003	100000.000	100000.000	0.000	0.000	0.000	0.000	0.000	16.610	233	594	233	594	156	1272	100	1418	"S204"
0	0	0	23	6	4	"SMAD3"	"Q15796"	14070	31000	220	6364	7027	2531	36	6152	6152	6841	2556	37	10	4	0	2754682	0.073	100000.000	100000.000	0.000	0.000	0.000	0.000	0.000	16.610	212	875	212	875	392	2896	100	1419	"S204"
0	0	0	23	7	4	"TAK1 "	"O43318"	14560	31000	200	5985	6583	2090	31	5928	5928	6593	2727	41	8	3	0	2080339	-0.004	100000.000	100000.000	0.000	0.000	0.000	0.000	0.000	16.610	57	655	57	655	316	2384	100	1420	"S192"
0	0	0	23	8	4	"TAK1 "	"O43318"	15060	31010	210	5896	6441	2236	34	5897	5897	6464	2756	42	4	1	0	2035346	-0.008	100000.000	100000.000	0.000	0.000	0.000	0.000	0.000	16.610	-1	544	-1	544	316	2572	100	1421	"S192"
0	0	0	23	9	4	"TAK1 "	"O43318"	15550	30990	250	5910	6501	2666	41	5893	5893	6463	2380	36	7	3	0	2990230	0.016	100000.000	100000.000	0.000	0.000	0.000	0.000	0.000	16.610	17	608	17	608	460	3704	100	1422	"S192"
0	0	0	23	1	5	"ACC1"	"Q13085 "	11550	31650	200	6242	7163	3383	47	6217	6217	6767	2451	36	10	4	0	2263381	0.162	100000.000	100000.000	0.000	0.000	0.000	0.000	0.000	16.610	25	946	25	946	316	2384	100	1423	"S29"
0	0	0	23	2	5	"ACC1"	"Q13085 "	12060	31660	120	6917	7324	1448	19	6192	6192	6567	1522	23	31	11	0	878820	0.497	100000.000	100000.000	0.000	0.000	0.000	0.000	0.000	16.610	725	1132	725	1132	120	820	100	1424	"S29"
0	0	0	23	3	5	"ACC1"	"Q13085 "	12570	31690	170	6370	7162	2904	40	6098	6098	6603	1914	28	15	5	0	1489784	0.292	100000.000	100000.000	0.000	0.000	0.000	0.000	0.000	16.610	272	1064	272	1064	208	1660	100	1425	"S29"
0	0	0	23	4	5	"AR"	"P10275"	13070	31650	150	7426	8550	4393	51	6083	6083	6754	3038	44	41	8	0	1333842	0.591	100000.000	100000.000	0.000	0.000	0.000	0.000	0.000	16.610	1343	2467	1343	2467	156	1272	100	1426	"Y363"
0	0	0	23	5	5	"AR"	"P10275"	13580	31640	140	7314	8286	2803	33	6137	6137	6658	2059	30	42	23	0	1292615	0.791	100000.000	100000.000	0.000	0.000	0.000	0.000	0.000	16.610	1177	2149	1177	2149	156	1140	100	1427	"Y363"
0	0	0	23	6	5	"AR"	"P10275"	14080	31660	140	6646	7845	2518	32	6075	6075	6572	1987	30	39	18	0	1223750	0.641	100000.000	100000.000	0.000	0.000	0.000	0.000	0.000	16.610	571	1770	571	1770	156	1140	100	1428	"Y363"
0	0	0	23	7	5	"process-control__"	"GGSGGSGDYKDDDDK"	14570	31670	150	5989	6770	2444	36	5970	5970	6466	1951	30	18	5	0	1056099	0.156	100000.000	100000.000	0.000	0.000	0.000	0.000	0.000	16.610	19	800	19	800	156	1272	100	1429	"process-control__"
0	0	0	23	8	5	"process-control__"	"GGSGGSGDYKDDDDK"	15070	31670	200	5901	6413	2251	35	5899	5899	6429	2161	33	7	1	0	2026629	-0.007	100000.000	100000.000	0.000	0.000	0.000	0.000	0.000	16.610	2	514	2	514	316	2384	100	1430	"process-control__"
0	0	0	23	9	5	"process-control__"	"GGSGGSGDYKDDDDK"	15590	31650	140	6211	7298	3185	43	5858	5858	6307	1923	30	24	11	0	1138511	0.515	100000.000	100000.000	0.000	0.000	0.000	0.000	0.000	16.610	353	1440	353	1440	156	1140	100	1431	"process-control__"
0	0	0	23	1	6	"Ck2-B"	"Q5SRQ6"	11570	32280	210	6232	7215	3460	47	6234	6234	6806	2182	32	11	5	0	2279814	0.187	100000.000	100000.000	0.000	0.000	0.000	0.000	0.000	16.610	-2	981	-2	981	316	2572	100	1432	"S228"
0	0	0	23	2	6	"Ck2-B"	"Q5SRQ6"	12050	32280	190	6213	6976	2548	36	6265	6265	6744	1991	29	11	5	0	1785959	0.117	100000.000	100000.000	0.000	0.000	0.000	0.000	0.000	16.610	-52	711	-52	711	256	2088	100	1433	"S228"
0	0	0	23	3	6	"Ck2-B"	"Q5SRQ6"	12560	32290	200	6154	6797	2764	40	6177	6177	6716	2443	36	6	3	0	2147781	0.033	100000.000	100000.000	0.000	0.000	0.000	0.000	0.000	16.610	-23	620	-23	620	316	2384	100	1434	"S228"
0	0	0	23	4	6	"CTNNB1"	"P35222"	13060	32290	200	6811	7349	2296	31	6187	6187	6825	2660	38	11	5	0	2322264	0.197	100000.000	100000.000	0.000	0.000	0.000	0.000	0.000	16.610	624	1162	624	1162	316	2384	100	1435	"S33"
0	0	0	23	5	6	"CTNNB1"	"P35222"	13590	32310	160	7068	7387	1478	20	6136	6136	6610	1867	28	24	5	0	1536427	0.416	100000.000	100000.000	0.000	0.000	0.000	0.000	0.000	16.610	932	1251	932	1251	208	1512	100	1436	"S33"
0	0	0	23	6	6	"CTNNB1"	"P35222"	14070	32310	160	6941	7217	1486	20	6154	6154	6632	1997	30	20	4	0	1501057	0.293	100000.000	100000.000	0.000	0.000	0.000	0.000	0.000	16.610	787	1063	787	1063	208	1512	100	1437	"S33"
0	0	0	23	7	6	"EGFR"	"P00533"	14560	32320	160	6345	6894	1556	22	5997	5997	6545	2311	35	13	4	0	1433971	0.151	100000.000	100000.000	0.000	0.000	0.000	0.000	0.000	16.610	348	897	348	897	208	1512	100	1438	"Y869"
0	0	0	23	8	6	"EGFR"	"P00533"	15060	32300	240	6042	6683	2635	39	5889	5889	6337	1831	28	11	3	0	3074264	0.189	100000.000	100000.000	0.000	0.000	0.000	0.000	0.000	16.610	153	794	153	794	460	3460	100	1439	"Y869"
0	0	0	23	9	6	"EGFR"	"P00533"	15570	32290	200	5988	6694	2948	44	5936	5936	6352	1720	27	13	4	0	2115437	0.199	100000.000	100000.000	0.000	0.000	0.000	0.000	0.000	16.610	52	758	52	758	316	2384	100	1440	"Y869"
-75	0	0	23	1	7	"empty"	"empty"	11570	32940	200	5977	6470	2156	33	6098	6098	6606	2334	35	6	2	0	2044521	-0.058	100000.000	100000.000	0.000	0.000	0.000	0.000	0.000	16.610	-121	372	-121	372	316	2384	100	1441	"empty"
-75	0	0	23	2	7	"empty"	"empty"	12070	32940	200	6205	6700	2138	31	6143	6143	6661	2115	31	6	2	0	2117211	0.018	100000.000	100000.000	0.000	0.000	0.000	0.000	0.000	16.610	62	557	62	557	316	2384	100	1442	"empty"
-75	0	0	23	3	7	"empty"	"empty"	12570	32940	200	6082	6493	1581	24	6064	6064	6619	2285	34	5	1	0	2051780	-0.055	100000.000	100000.000	0.000	0.000	0.000	0.000	0.000	16.610	18	429	18	429	316	2384	100	1443	"empty"
-75	0	0	23	4	7	"empty"	"empty"	13070	32940	200	6080	6583	2398	36	6047	6047	6553	2244	34	7	1	0	2080258	0.013	100000.000	100000.000	0.000	0.000	0.000	0.000	0.000	16.610	33	536	33	536	316	2384	100	1444	"empty"
-75	0	0	23	5	7	"empty"	"empty"	13570	32950	200	6180	6618	1713	25	6088	6088	6550	1843	28	10	3	0	2091414	0.037	100000.000	100000.000	0.000	0.000	0.000	0.000	0.000	16.610	92	530	92	530	316	2384	100	1445	"empty"
-75	0	0	23	6	7	"empty"	"empty"	14070	32950	200	6124	6553	1409	21	6056	6056	6501	1878	28	11	3	0	2070783	0.028	100000.000	100000.000	0.000	0.000	0.000	0.000	0.000	16.610	68	497	68	497	316	2384	100	1446	"empty"
0	0	0	23	7	7	"GLQAWPG-pS-AIPQFLG_GLQAWPGEAIPQFLG_80vs20"	"GLQAWPG-pS-AIPQFLG_GLQAWPGEAIPQFLG_80vs20"	14560	32960	130	7419	11382	6165	54	5934	5934	6457	2078	32	48	42	0	1365826	2.370	100000.000	100000.000	0.000	0.000	0.000	0.000	0.000	16.610	1485	5448	1485	5448	120	940	100	1447	"GLQAWPG-pS-AIPQFLG_GLQAWPGEAIPQFLG_80vs20"
0	0	0	23	8	7	"GLQAWPG-pS-AIPQFLG_GLQAWPGEAIPQFLG_80vs20"	"GLQAWPG-pS-AIPQFLG_GLQAWPGEAIPQFLG_80vs20"	15070	32950	110	10452	12690	6421	50	6042	6042	6424	1418	22	56	53	0	1015236	4.419	100000.000	100000.000	0.000	0.000	0.000	0.000	0.000	16.610	4410	6648	4410	6648	80	656	100	1448	"GLQAWPG-pS-AIPQFLG_GLQAWPGEAIPQFLG_80vs20"
0	0	0	23	9	7	"GLQAWPG-pS-AIPQFLG_GLQAWPGEAIPQFLG_80vs20"	"GLQAWPG-pS-AIPQFLG_GLQAWPGEAIPQFLG_80vs20"	15560	32950	120	9561	12813	6743	52	5903	5903	6282	1641	26	61	51	0	1537594	3.980	100000.000	100000.000	0.000	0.000	0.000	0.000	0.000	16.610	3658	6910	3658	6910	120	820	100	1449	"GLQAWPG-pS-AIPQFLG_GLQAWPGEAIPQFLG_80vs20"
0	0	0	24	1	1	"Bim"	"O43521"	16010	29110	180	5886	6620	2374	35	5872	5872	6640	2650	39	7	3	0	1694841	-0.008	100000.000	100000.000	0.000	0.000	0.000	0.000	0.000	16.610	14	748	14	748	256	1924	100	1450	"S69"
0	0	0	24	2	1	"Bim"	"O43521"	16490	29110	200	5827	6610	2515	38	5882	5882	6809	3437	50	6	1	0	2088875	-0.058	100000.000	100000.000	0.000	0.000	0.000	0.000	0.000	16.610	-55	728	-55	728	316	2384	100	1451	"S69"
0	0	0	24	3	1	"Bim"	"O43521"	16990	29110	200	5968	6811	2566	37	5922	5922	6899	3829	55	5	2	0	2152293	-0.023	100000.000	100000.000	0.000	0.000	0.000	0.000	0.000	16.610	46	889	46	889	316	2384	100	1452	"S69"
0	0	0	24	4	1	"caspase-8"	"Q14790 "	17490	29130	180	6262	7387	3951	53	5932	5932	6894	3347	48	11	4	0	1891175	0.147	100000.000	100000.000	0.000	0.000	0.000	0.000	0.000	16.610	330	1455	330	1455	256	1924	100	1453	"Y448"
0	0	0	24	5	1	"caspase-8"	"Q14790 "	17990	29100	210	6026	7459	4650	62	5908	5908	6827	3292	48	12	6	0	2357062	0.192	100000.000	100000.000	0.000	0.000	0.000	0.000	0.000	16.610	118	1551	118	1551	316	2572	100	1454	"Y448"
0	0	0	24	6	1	"caspase-8"	"Q14790 "	18520	29090	170	6158	7263	3578	49	5987	5987	6784	2904	42	11	6	0	1510650	0.165	100000.000	100000.000	0.000	0.000	0.000	0.000	0.000	16.610	171	1276	171	1276	208	1660	100	1455	"Y448"
0	0	0	24	7	1	"Cdc2"	"P06493"	19000	29110	200	6843	8030	3962	49	5870	5870	6736	3126	46	17	9	0	2537562	0.414	100000.000	100000.000	0.000	0.000	0.000	0.000	0.000	16.610	973	2160	973	2160	316	2384	100	1456	"T161"
0	0	0	24	8	1	"Cdc2"	"P06493"	19500	29110	200	6135	7512	4440	59	5771	5771	6580	2929	44	13	7	0	2373695	0.318	100000.000	100000.000	0.000	0.000	0.000	0.000	0.000	16.610	364	1741	364	1741	316	2384	100	1457	"T161"
0	0	0	24	9	1	"Cdc2"	"P06493"	20010	29120	220	6326	7339	3435	46	5678	5678	6840	4061	59	11	3	0	2876894	0.123	100000.000	100000.000	0.000	0.000	0.000	0.000	0.000	16.610	648	1661	648	1661	392	2896	100	1458	"T161"
0	0	0	24	1	2	"FGFR1 "	"P11362"	15960	29750	200	5898	6462	1960	30	5878	5878	6400	2058	32	8	4	0	2041955	0.030	100000.000	100000.000	0.000	0.000	0.000	0.000	0.000	16.610	20	584	20	584	316	2326	100	1459	"Y653"
0	0	0	24	2	2	"FGFR1 "	"P11362"	16470	29750	240	6019	7140	3576	50	5874	5874	6603	2768	41	13	6	0	3284616	0.194	100000.000	100000.000	0.000	0.000	0.000	0.000	0.000	16.610	145	1266	145	1266	460	3460	100	1460	"Y653"
0	0	0	24	3	2	"FGFR1 "	"P11362"	16980	29750	200	6039	6847	2912	42	5972	5972	6758	2812	41	8	3	0	2163600	0.032	100000.000	100000.000	0.000	0.000	0.000	0.000	0.000	16.610	67	875	67	875	316	2384	100	1461	"Y653"
0	0	0	24	4	2	"GIT2"	"Q14161"	17480	29750	200	6053	7153	3957	55	5956	5956	6825	3106	45	10	5	0	2260447	0.106	100000.000	100000.000	0.000	0.000	0.000	0.000	0.000	16.610	97	1197	97	1197	316	2384	100	1462	"Y492"
0	0	0	24	5	2	"GIT2"	"Q14161"	17980	29750	200	5925	6903	2900	42	5940	5940	6709	2794	41	12	5	0	2181263	0.069	100000.000	100000.000	0.000	0.000	0.000	0.000	0.000	16.610	-15	963	-15	963	316	2384	100	1463	"Y492"
0	0	0	24	6	2	"GIT2"	"Q14161"	18470	29740	230	6059	6932	2694	38	5958	5958	6642	2651	39	11	5	0	2717337	0.109	100000.000	100000.000	0.000	0.000	0.000	0.000	0.000	16.610	101	974	101	974	392	3108	100	1464	"Y492"
0	0	0	24	7	2	"Grb2"	"P62993"	19010	29760	190	5997	6749	2770	41	5923	5923	6736	3055	45	7	1	0	1727762	0.004	100000.000	100000.000	0.000	0.000	0.000	0.000	0.000	16.610	74	826	74	826	256	2088	100	1465	"Y7"
0	0	0	24	8	2	"Grb2"	"P62993"	19500	29760	200	5868	6924	4361	62	5771	5771	6612	2657	40	10	5	0	2187862	0.117	100000.000	100000.000	0.000	0.000	0.000	0.000	0.000	16.610	97	1153	97	1153	316	2384	100	1466	"Y7"
0	0	0	24	9	2	"Grb2"	"P62993"	20000	29760	160	5671	6689	2634	39	5717	5717	6643	3108	46	12	4	0	1391288	0.015	100000.000	100000.000	0.000	0.000	0.000	0.000	0.000	16.610	-46	972	-46	972	208	1512	100	1467	"Y7"
0	0	0	24	1	3	"IKK-gamma "	"Q9Y6K9"	15980	30390	200	5762	6326	2180	34	5889	5889	6603	3312	50	4	1	0	1999114	-0.084	100000.000	100000.000	0.000	0.000	0.000	0.000	0.000	16.610	-127	437	-127	437	316	2384	100	1468	"S43"
0	0	0	24	2	3	"IKK-gamma "	"Q9Y6K9"	16480	30390	200	5858	6282	1607	25	5878	5878	6562	2803	42	5	1	0	1984984	-0.100	100000.000	100000.000	0.000	0.000	0.000	0.000	0.000	16.610	-20	404	-20	404	316	2384	100	1469	"S43"
0	0	0	24	3	3	"IKK-gamma "	"Q9Y6K9"	16980	30390	200	5937	6400	1921	30	5990	5990	6692	2706	40	4	2	0	2022258	-0.108	100000.000	100000.000	0.000	0.000	0.000	0.000	0.000	16.610	-53	410	-53	410	316	2384	100	1470	"S43"
0	0	0	24	4	3	"IRAK1"	"P51617"	17490	30410	230	6223	7102	2772	39	6025	6025	6738	2648	39	13	5	0	2783797	0.137	100000.000	100000.000	0.000	0.000	0.000	0.000	0.000	16.610	198	1077	198	1077	392	3108	100	1471	"T387"
0	0	0	24	5	3	"IRAK1"	"P51617"	17980	30400	200	6166	6979	2157	30	6013	6013	6775	2841	41	12	3	0	2205410	0.072	100000.000	100000.000	0.000	0.000	0.000	0.000	0.000	16.610	153	966	153	966	316	2384	100	1472	"T387"
0	0	0	24	6	3	"IRAK1"	"P51617"	18480	30390	210	6322	7032	2122	30	6000	6000	6944	3438	49	9	3	0	2221979	0.026	100000.000	100000.000	0.000	0.000	0.000	0.000	0.000	16.610	322	1032	322	1032	316	2572	100	1473	"T387"
0	0	0	24	7	3	"Lck"	"P06239"	18980	30370	200	5972	6749	2548	37	5845	5845	6814	3390	49	8	3	0	2132774	-0.019	100000.000	100000.000	0.000	0.000	0.000	0.000	0.000	16.610	127	904	127	904	316	2384	100	1474	"Y394"
0	0	0	24	8	3	"Lck"	"P06239"	19510	30400	200	6099	7253	3371	46	5765	5765	6761	3500	51	12	6	0	2292078	0.141	100000.000	100000.000	0.000	0.000	0.000	0.000	0.000	16.610	334	1488	334	1488	316	2384	100	1475	"Y394"
0	0	0	24	9	3	"Lck"	"P06239"	20010	30390	200	5847	7180	4389	61	5671	5671	6762	3593	53	11	4	0	2268802	0.116	100000.000	100000.000	0.000	0.000	0.000	0.000	0.000	16.610	176	1509	176	1509	316	2384	100	1476	"Y394"
0	0	0	24	1	4	"CDK2"	"P24941"	16050	31010	150	8701	8956	3097	34	5938	5938	6758	2749	40	50	17	0	1397143	0.800	100000.000	100000.000	0.000	0.000	0.000	0.000	0.000	16.610	2763	3018	2763	3018	156	1272	100	1477	"T160"
0	0	0	24	2	4	"CDK2"	"P24941"	16510	31060	160	7899	8786	3425	38	6027	6027	6816	2888	42	39	17	0	1827415	0.682	100000.000	100000.000	0.000	0.000	0.000	0.000	0.000	16.610	1872	2759	1872	2759	208	1512	100	1478	"T160"
0	0	0	24	3	4	"CDK2"	"P24941"	17030	31050	150	8284	9392	4793	51	6024	6024	6881	3018	43	35	16	0	1465141	0.832	100000.000	100000.000	0.000	0.000	0.000	0.000	0.000	16.610	2260	3368	2260	3368	156	1272	100	1479	"T160"
0	0	0	24	4	4	"MDM2"	"Q00987"	17510	31060	180	6162	7145	2569	35	6063	6063	7012	3323	47	12	4	0	1829198	0.040	100000.000	100000.000	0.000	0.000	0.000	0.000	0.000	16.610	99	1082	99	1082	256	1924	100	1480	"S186/8"
0	0	0	24	5	4	"MDM2"	"Q00987"	17980	31060	180	6136	6908	2581	37	6081	6081	6841	2864	41	9	3	0	1768543	0.023	100000.000	100000.000	0.000	0.000	0.000	0.000	0.000	16.610	55	827	55	827	256	1924	100	1481	"S186/8"
0	0	0	24	6	4	"MDM2"	"Q00987"	18520	31050	220	5858	7163	3771	52	5947	5947	6861	3212	46	13	6	0	2807868	0.094	100000.000	100000.000	0.000	0.000	0.000	0.000	0.000	16.610	-89	1216	-89	1216	392	2896	100	1482	"S186/8"
0	0	0	24	7	4	"NFkB-p65 "	"Q04206"	19020	31050	150	11350	11829	6198	52	5844	5844	6740	3131	46	61	42	0	1845349	1.625	100000.000	100000.000	0.000	0.000	0.000	0.000	0.000	16.610	5506	5985	5506	5985	156	1272	100	1483	"S536"
0	0	0	24	8	4	"NFkB-p65 "	"Q04206"	19560	31040	170	8161	11223	7135	63	5759	5759	6693	3161	47	48	37	0	2334409	1.433	100000.000	100000.000	0.000	0.000	0.000	0.000	0.000	16.610	2402	5464	2402	5464	208	1660	100	1484	"S536"
0	0	0	24	9	4	"NFkB-p65 "	"Q04206"	20030	31030	160	9612	12526	8787	70	5802	5802	6840	3574	52	50	44	0	2605310	1.591	100000.000	100000.000	0.000	0.000	0.000	0.000	0.000	16.610	3810	6724	3810	6724	208	1512	100	1485	"S536"
0	0	0	24	1	5	"PLCG2"	"P16885"	16030	31680	140	7236	8105	2760	34	5935	5935	6411	1941	30	45	24	0	1264409	0.873	100000.000	100000.000	0.000	0.000	0.000	0.000	0.000	16.610	1301	2170	1301	2170	156	1140	100	1486	"Y759"
0	0	0	24	2	5	"PLCG2"	"P16885"	16550	31660	160	6935	8439	3566	42	5918	5918	6539	2256	34	40	20	0	1755269	0.842	100000.000	100000.000	0.000	0.000	0.000	0.000	0.000	16.610	1017	2521	1017	2521	208	1512	100	1487	"Y759"
0	0	0	24	3	5	"PLCG2"	"P16885"	17020	31670	140	9153	10856	8355	76	6005	6005	6864	3212	46	48	19	0	1693585	1.243	100000.000	100000.000	0.000	0.000	0.000	0.000	0.000	16.610	3148	4851	3148	4851	156	1140	100	1488	"Y759"
0	0	0	24	4	5	"pyk2"	"Q14289"	17490	31670	200	6237	7051	2727	38	6056	6056	6878	2756	40	11	5	0	2228213	0.063	100000.000	100000.000	0.000	0.000	0.000	0.000	0.000	16.610	181	995	181	995	316	2384	100	1489	"S213"
0	0	0	24	5	5	"pyk2"	"Q14289"	18000	31670	200	6290	7000	2334	33	6017	6017	6786	2857	42	9	4	0	2212068	0.075	100000.000	100000.000	0.000	0.000	0.000	0.000	0.000	16.610	273	983	273	983	316	2384	100	1490	"S213"
0	0	0	24	6	5	"pyk2"	"Q14289"	18490	31700	150	6224	7202	2998	41	6076	6076	7066	3498	49	9	5	0	1123442	0.039	100000.000	100000.000	0.000	0.000	0.000	0.000	0.000	16.610	148	1126	148	1126	156	1272	100	1491	"S213"
0	0	0	24	7	5	"SOC3"	"O14543"	18990	31680	200	5914	7346	5308	72	5878	5878	6809	3195	46	10	5	0	2321271	0.168	100000.000	100000.000	0.000	0.000	0.000	0.000	0.000	16.610	36	1468	36	1468	316	2384	100	1492	"Y221"
0	0	0	24	8	5	"SOC3"	"O14543"	19500	31670	200	5815	6962	3660	52	5778	5778	6706	3413	50	9	4	0	2199839	0.075	100000.000	100000.000	0.000	0.000	0.000	0.000	0.000	16.610	37	1184	37	1184	316	2384	100	1493	"Y221"
0	0	0	24	9	5	"SOC3"	"O14543"	20000	31680	200	5844	6669	3062	45	5794	5794	6583	2900	44	8	3	0	2107350	0.030	100000.000	100000.000	0.000	0.000	0.000	0.000	0.000	16.610	50	875	50	875	316	2384	100	1494	"Y221"
0	0	0	24	1	6	"STAT4"	"Q14765"	15990	32320	180	6246	7127	3728	52	5981	5981	6506	2304	35	9	4	0	1824403	0.270	100000.000	100000.000	0.000	0.000	0.000	0.000	0.000	16.610	265	1146	265	1146	256	1924	100	1495	"Y693"
0	0	0	24	2	6	"STAT4"	"Q14765"	16490	32320	180	6384	7209	3054	42	6000	6000	6662	2675	40	10	5	0	1845568	0.204	100000.000	100000.000	0.000	0.000	0.000	0.000	0.000	16.610	384	1209	384	1209	256	1924	100	1496	"Y693"
0	0	0	24	3	6	"STAT4"	"Q14765"	16990	32320	210	6405	7699	4476	58	6060	6060	6892	3360	48	12	6	0	2432990	0.240	100000.000	100000.000	0.000	0.000	0.000	0.000	0.000	16.610	345	1639	345	1639	316	2572	100	1497	"Y693"
0	0	0	24	4	6	"STMN1"	"P16949"	17490	32320	190	6385	7672	4158	54	6208	6208	7250	3509	48	10	5	0	1964029	0.120	100000.000	100000.000	0.000	0.000	0.000	0.000	0.000	16.610	177	1464	177	1464	256	2088	100	1498	"S24"
0	0	0	24	5	6	"STMN1"	"P16949"	17970	32350	180	6163	6952	2891	41	6172	6172	6961	2754	39	8	2	0	1779835	-0.003	100000.000	100000.000	0.000	0.000	0.000	0.000	0.000	16.610	-9	780	-9	780	256	1924	100	1499	"S24"
0	0	0	24	6	6	"STMN1"	"P16949"	18480	32330	210	6149	7364	4455	60	6113	6113	6811	2791	40	13	5	0	2326991	0.198	100000.000	100000.000	0.000	0.000	0.000	0.000	0.000	16.610	36	1251	36	1251	316	2572	100	1500	"S24"
0	0	0	24	7	6	"GIT2"	"Q14161"	18980	32310	210	6244	7570	4846	64	6034	6034	6892	3105	45	11	6	0	2392231	0.218	100000.000	100000.000	0.000	0.000	0.000	0.000	0.000	16.610	210	1536	210	1536	316	2572	100	1501	"Y592"
0	0	0	24	8	6	"GIT2"	"Q14161"	19490	32310	200	6037	7059	3848	54	5985	5985	6948	3537	50	7	3	0	2230632	0.031	100000.000	100000.000	0.000	0.000	0.000	0.000	0.000	16.610	52	1074	52	1074	316	2384	100	1502	"Y592"
0	0	0	24	9	6	"GIT2"	"Q14161"	20000	32320	170	5864	6919	4319	62	5996	5996	7191	5589	77	4	1	0	1439145	-0.049	100000.000	100000.000	0.000	0.000	0.000	0.000	0.000	16.610	-132	923	-132	923	208	1660	100	1503	"Y592"
-75	0	0	24	1	7	"empty"	"empty"	15990	32970	200	6027	6673	2935	43	6062	6062	6564	1995	30	7	3	0	2108674	0.055	100000.000	100000.000	0.000	0.000	0.000	0.000	0.000	16.610	-35	611	-35	611	316	2384	100	1504	"empty"
-75	0	0	24	2	7	"empty"	"empty"	16490	32970	200	6011	6569	2251	34	5998	5998	6529	1928	29	8	4	0	2075792	0.021	100000.000	100000.000	0.000	0.000	0.000	0.000	0.000	16.610	13	571	13	571	316	2384	100	1505	"empty"
-75	0	0	24	3	7	"empty"	"empty"	16990	32970	200	6120	7060	3054	43	6065	6065	6805	2952	43	10	5	0	2231031	0.086	100000.000	100000.000	0.000	0.000	0.000	0.000	0.000	16.610	55	995	55	995	316	2384	100	1506	"empty"
-75	0	0	24	4	7	"empty"	"empty"	17490	32970	200	6100	6788	2524	37	6201	6201	7074	3166	44	6	2	0	2145037	-0.090	100000.000	100000.000	0.000	0.000	0.000	0.000	0.000	16.610	-101	587	-101	587	316	2384	100	1507	"empty"
-75	0	0	24	5	7	"empty"	"empty"	17990	32970	200	6171	7132	3120	43	6141	6141	6983	2984	42	10	4	0	2253621	0.050	100000.000	100000.000	0.000	0.000	0.000	0.000	0.000	16.610	30	991	30	991	316	2384	100	1508	"empty"
-75	0	0	24	6	7	"empty"	"empty"	18490	32970	200	6093	6786	2430	35	6152	6152	6912	2836	41	7	3	0	2144341	-0.044	100000.000	100000.000	0.000	0.000	0.000	0.000	0.000	16.610	-59	634	-59	634	316	2384	100	1509	"empty"
0	0	0	24	7	7	"Control-Spot"	"Mouse_IgG"	19010	32970	170	11716	12357	2804	22	6079	6079	6824	2791	40	95	51	0	2570175	1.982	100000.000	100000.000	0.000	0.000	0.000	0.000	0.000	16.610	5637	6278	5637	6278	208	1660	100	1510	"Control-Spot"
0	0	0	24	8	7	"Control-Spot"	"Mouse_IgG"	19510	32980	170	11749	12165	3398	27	5948	5948	6824	3612	52	87	26	0	2530225	1.479	100000.000	100000.000	0.000	0.000	0.000	0.000	0.000	16.610	5801	6217	5801	6217	208	1660	100	1511	"Control-Spot"
0	0	0	24	9	7	"Control-Spot"	"Mouse_IgG"	20000	32990	180	12562	12789	5440	42	6081	6081	6672	2394	35	78	70	0	3273954	2.555	100000.000	100000.000	0.000	0.000	0.000	0.000	0.000	16.610	6481	6708	6481	6708	256	1924	100	1512	"Control-Spot"
0	0	0	25	1	1	"AMPK1"	"Q13131"	2540	33420	110	12809	11969	5122	42	6452	6452	6519	646	9	75	72	0	957533	8.437	100000.000	100000.000	0.000	0.000	0.000	0.000	0.000	16.610	6357	5517	6357	5517	80	656	100	1513	"T174/5"
0	0	0	25	2	1	"AMPK1"	"Q13131"	3040	33420	100	12308	11963	4421	36	6370	6370	6443	508	7	92	87	0	957003	10.866	100000.000	100000.000	0.000	0.000	0.000	0.000	0.000	16.610	5938	5593	5938	5593	80	560	100	1514	"T174/5"
0	0	0	25	3	1	"AMPK1"	"Q13131"	3530	33420	90	12014	12471	3951	31	6380	6380	6596	2030	30	98	90	0	648506	2.894	100000.000	100000.000	0.000	0.000	0.000	0.000	0.000	16.610	5634	6091	5634	6091	52	420	100	1515	"T174/5"
0	0	0	25	4	1	"aura"	"O14965"	4040	33430	170	8272	8362	744	8	6606	6606	6690	1506	22	59	3	0	1739208	1.110	100000.000	100000.000	0.000	0.000	0.000	0.000	0.000	16.610	1666	1756	1666	1756	208	1660	100	1516	"T287"
0	0	0	25	5	1	"aura"	"O14965"	4540	33450	170	8221	8221	930	11	6552	6552	6535	425	6	92	89	0	1709970	3.967	100000.000	100000.000	0.000	0.000	0.000	0.000	0.000	16.610	1669	1669	1669	1669	208	1660	100	1517	"T287"
0	0	0	25	6	1	"aura"	"O14965"	5030	33450	160	8813	8853	1037	11	6702	6702	6711	566	8	96	91	0	1841492	3.784	100000.000	100000.000	0.000	0.000	0.000	0.000	0.000	16.610	2111	2151	2111	2151	208	1512	100	1518	"T287"
0	0	0	25	7	1	"CFTR"	"P13569"	5530	33450	100	9223	9264	1835	19	6956	6956	7029	560	7	87	82	0	741153	3.991	100000.000	100000.000	0.000	0.000	0.000	0.000	0.000	16.610	2267	2308	2267	2308	80	560	100	1519	"S737"
0	0	0	25	8	1	"CFTR"	"P13569"	6020	33440	110	9361	9073	977	10	6833	6833	7066	1912	27	80	1	0	725809	1.050	100000.000	100000.000	0.000	0.000	0.000	0.000	0.000	16.610	2528	2240	2528	2240	80	656	100	1520	"S737"
0	0	0	25	9	1	"CFTR"	"P13569"	6530	33450	110	9467	9424	991	10	6634	6634	6790	2008	29	85	5	0	753909	1.312	100000.000	100000.000	0.000	0.000	0.000	0.000	0.000	16.610	2833	2790	2833	2790	80	656	100	1521	"S737"
0	0	0	25	1	2	"CREB "	"P16220"	2540	34060	120	14655	14404	7721	53	6413	6413	6711	1977	29	82	81	1	1728523	3.891	100000.000	100000.000	0.000	0.000	0.000	0.000	0.000	16.610	8242	7991	8242	7991	120	820	100	1522	"S133"
0	0	0	25	2	2	"CREB "	"P16220"	3020	34070	110	14756	14495	1608	11	6414	6414	6495	963	14	97	97	0	1159598	8.307	100000.000	100000.000	0.000	0.000	0.000	0.000	0.000	16.610	8342	8081	8342	8081	80	656	100	1523	"S133"
0	0	0	25	3	2	"CREB "	"P16220"	3530	34070	110	14610	14715	1777	12	6370	6370	6478	1130	17	100	97	0	1177218	7.289	100000.000	100000.000	0.000	0.000	0.000	0.000	0.000	16.610	8240	8345	8240	8345	80	656	100	1524	"S133"
0	0	0	25	4	2	"blank-control__"	"AA"	4030	34080	110	7002	7159	912	12	6560	6560	6613	686	10	32	10	0	572755	0.796	100000.000	100000.000	0.000	0.000	0.000	0.000	0.000	16.610	442	599	442	599	80	656	100	1525	"blank-control__"
0	0	0	25	5	2	"blank-control__"	"AA"	4520	34070	200	6647	6649	476	7	6555	6555	6586	1031	15	4	0	0	2101131	0.061	100000.000	100000.000	0.000	0.000	0.000	0.000	0.000	16.610	92	94	92	94	316	2384	100	1526	"blank-control__"
0	0	0	25	6	2	"blank-control__"	"AA"	5020	34080	200	6951	7074	970	13	6800	6800	6875	1275	18	5	0	0	2235375	0.156	100000.000	100000.000	0.000	0.000	0.000	0.000	0.000	16.610	151	274	151	274	316	2384	100	1527	"blank-control__"
0	0	0	25	7	2	"IKK-alpha "	"O15111"	5520	34080	160	10544	10290	1492	14	6971	6971	7088	1059	14	90	82	0	2140314	3.024	100000.000	100000.000	0.000	0.000	0.000	0.000	0.000	16.610	3573	3319	3573	3319	208	1512	100	1528	"S180"
0	0	0	25	8	2	"IKK-alpha "	"O15111"	6020	34090	160	10099	10183	3238	31	6843	6843	7087	2621	36	61	8	0	2118001	1.181	100000.000	100000.000	0.000	0.000	0.000	0.000	0.000	16.610	3256	3340	3256	3340	208	1512	100	1529	"S180"
0	0	0	25	9	2	"IKK-alpha "	"O15111"	6520	34090	150	10556	10650	1817	17	6717	6717	6843	1781	26	94	58	0	1661323	2.138	100000.000	100000.000	0.000	0.000	0.000	0.000	0.000	16.610	3839	3933	3839	3933	156	1272	100	1530	"S180"
0	0	0	25	1	3	"JAK2"	"O60674"	2520	34710	120	11292	11203	1730	15	6436	6436	6605	1632	24	95	86	0	1344349	2.817	100000.000	100000.000	0.000	0.000	0.000	0.000	0.000	16.610	4856	4767	4856	4767	120	820	100	1531	"Y119"
0	0	0	25	2	3	"JAK2"	"O60674"	3020	34710	130	10259	9989	1436	14	6357	6357	6435	553	8	92	90	0	1198641	6.427	100000.000	100000.000	0.000	0.000	0.000	0.000	0.000	16.610	3902	3632	3902	3632	120	940	100	1532	"Y119"
0	0	0	25	3	3	"JAK2"	"O60674"	3530	34710	110	10065	10420	2470	23	6459	6459	6488	496	7	98	98	0	833582	7.927	100000.000	100000.000	0.000	0.000	0.000	0.000	0.000	16.610	3606	3961	3606	3961	80	656	100	1533	"Y119"
0	0	0	25	4	3	"K8"	"P05787"	4010	34700	200	6477	6508	518	7	6572	6572	6627	863	13	2	0	0	2056522	-0.138	100000.000	100000.000	0.000	0.000	0.000	0.000	0.000	16.610	-95	-64	-95	-64	316	2384	100	1534	"Y267"
0	0	0	25	5	3	"K8"	"P05787"	4510	34700	200	6449	6559	1049	15	6605	6605	6672	1216	18	2	1	0	2072588	-0.093	100000.000	100000.000	0.000	0.000	0.000	0.000	0.000	16.610	-156	-46	-156	-46	316	2384	100	1535	"Y267"
0	0	0	25	6	3	"K8"	"P05787"	5010	34710	200	6855	6986	996	14	6875	6875	6976	1446	20	1	1	0	2207589	0.007	100000.000	100000.000	0.000	0.000	0.000	0.000	0.000	16.610	-20	111	-20	111	316	2384	100	1536	"Y267"
0	0	0	25	7	3	"blank-control__"	"AA"	5490	34700	110	7133	7290	1240	17	6915	6915	6982	642	9	18	3	0	583188	0.480	100000.000	100000.000	0.000	0.000	0.000	0.000	0.000	16.610	218	375	218	375	80	656	100	1537	"blank-control__"
0	0	0	25	8	3	"blank-control__"	"AA"	6020	34700	140	7049	7292	2120	29	6822	6822	6904	597	8	19	6	0	1137497	0.650	100000.000	100000.000	0.000	0.000	0.000	0.000	0.000	16.610	227	470	227	470	156	1140	100	1538	"blank-control__"
0	0	0	25	9	3	"blank-control__"	"AA"	6510	34700	200	6709	6724	489	7	6655	6655	6708	665	9	7	1	0	2124800	0.024	100000.000	100000.000	0.000	0.000	0.000	0.000	0.000	16.610	54	69	54	69	316	2384	100	1539	"blank-control__"
0	0	0	25	1	4	"Mnk1"	"Q9BUB5"	2530	35340	120	7246	9483	4525	47	6369	6369	6461	558	8	56	48	0	1137987	5.416	100000.000	100000.000	0.000	0.000	0.000	0.000	0.000	16.610	877	3114	877	3114	120	820	100	1540	"T255"
0	0	0	25	2	4	"Mnk1"	"Q9BUB5"	3000	35350	70	11746	11512	1222	10	6368	6368	6601	2273	34	93	78	0	368381	2.161	100000.000	100000.000	0.000	0.000	0.000	0.000	0.000	16.610	5378	5144	5378	5144	32	236	100	1541	"T255"
0	0	0	25	3	4	"Mnk1"	"Q9BUB5"	3520	35360	80	10641	10336	1298	12	6386	6386	6397	373	5	96	94	0	537475	10.560	100000.000	100000.000	0.000	0.000	0.000	0.000	0.000	16.610	4255	3950	4255	3950	52	340	100	1542	"T255"
0	0	0	25	4	4	"NFkB-p100 "	"Q00653"	4010	35360	80	8712	8539	1129	13	6458	6458	6626	1906	28	67	1	0	444028	1.004	100000.000	100000.000	0.000	0.000	0.000	0.000	0.000	16.610	2254	2081	2254	2081	52	340	100	1543	"S108"
0	0	0	25	5	4	"NFkB-p100 "	"Q00653"	4510	35360	70	9376	10378	5079	48	6581	6581	6613	492	7	100	100	0	332100	7.652	100000.000	100000.000	0.000	0.000	0.000	0.000	0.000	16.610	2795	3797	2795	3797	32	236	100	1544	"S108"
0	0	0	25	6	4	"NFkB-p100 "	"Q00653"	5010	35370	80	10306	10469	1257	12	6820	6820	6900	881	12	100	98	0	544406	4.051	100000.000	100000.000	0.000	0.000	0.000	0.000	0.000	16.610	3486	3649	3486	3649	52	340	100	1545	"S108"
0	0	0	25	7	4	"PIK3R1 "	"P27986"	5480	35380	140	7224	7589	1782	23	6877	6877	6928	631	9	34	13	0	1183826	1.048	100000.000	100000.000	0.000	0.000	0.000	0.000	0.000	16.610	347	712	347	712	156	1140	100	1546	"Y556"
0	0	0	25	8	4	"PIK3R1 "	"P27986"	6000	35380	90	7442	7926	1711	21	6746	6746	6853	805	11	42	13	0	412143	1.333	100000.000	100000.000	0.000	0.000	0.000	0.000	0.000	16.610	696	1180	696	1180	52	420	100	1547	"Y556"
0	0	0	25	9	4	"PIK3R1 "	"P27986"	6500	35380	140	7058	7274	909	12	6741	6741	6817	707	10	27	7	0	1134699	0.646	100000.000	100000.000	0.000	0.000	0.000	0.000	0.000	16.610	317	533	317	533	156	1140	100	1548	"Y556"
0	0	0	25	1	5	"blank-control__"	"AA"	2500	35990	200	6533	6673	722	10	6473	6473	6632	1419	21	4	1	0	2108573	0.029	100000.000	100000.000	0.000	0.000	0.000	0.000	0.000	16.610	60	200	60	200	316	2384	100	1549	"blank-control__"
0	0	0	25	2	5	"blank-control__"	"AA"	3000	35990	200	6393	6431	434	6	6375	6375	6483	1026	15	1	0	0	2032253	-0.051	100000.000	100000.000	0.000	0.000	0.000	0.000	0.000	16.610	18	56	18	56	316	2384	100	1550	"blank-control__"
0	0	0	25	3	5	"blank-control__"	"AA"	3500	35990	200	6509	6506	534	8	6378	6378	6429	465	7	14	3	0	2055954	0.166	100000.000	100000.000	0.000	0.000	0.000	0.000	0.000	16.610	131	128	131	128	316	2384	100	1551	"blank-control__"
0	0	0	25	4	5	"Rack1"	"P63244"	4010	35990	70	7372	7398	558	7	6481	6481	6491	826	12	53	3	0	236732	1.098	100000.000	100000.000	0.000	0.000	0.000	0.000	0.000	16.610	891	917	891	917	32	236	100	1552	"y52"
0	0	0	25	5	5	"Rack1"	"P63244"	4510	36000	200	6922	7057	726	10	6769	6769	6898	1505	21	7	1	0	2230104	0.106	100000.000	100000.000	0.000	0.000	0.000	0.000	0.000	16.610	153	288	153	288	316	2384	100	1553	"y52"
0	0	0	25	6	5	"Rack1"	"P63244"	5010	36010	90	7882	7959	813	10	6884	6884	6959	1059	15	48	11	0	413859	0.944	100000.000	100000.000	0.000	0.000	0.000	0.000	0.000	16.610	998	1075	998	1075	52	420	100	1554	"y52"
0	0	0	25	7	5	"Shc1"	"P29353"	5500	36000	90	11592	10602	2912	27	6934	6934	7062	1938	27	71	63	0	551317	1.827	100000.000	100000.000	0.000	0.000	0.000	0.000	0.000	16.610	4658	3668	4658	3668	52	420	100	1555	"Y349"
0	0	0	25	8	5	"Shc1"	"P29353"	6000	36020	80	11035	10372	2635	25	6824	6824	6880	366	5	82	80	0	539362	9.541	100000.000	100000.000	0.000	0.000	0.000	0.000	0.000	16.610	4211	3548	4211	3548	52	340	100	1556	"Y349"
0	0	0	25	9	5	"Shc1"	"P29353"	6500	36020	70	11371	11451	1788	15	6687	6687	6798	814	11	96	96	0	366427	5.716	100000.000	100000.000	0.000	0.000	0.000	0.000	0.000	16.610	4684	4764	4684	4764	32	236	100	1557	"Y349"
0	0	0	25	1	6	"Smad6"	"O43541"	2490	36640	110	7062	7226	1000	13	6406	6406	6464	564	8	53	25	0	578107	1.351	100000.000	100000.000	0.000	0.000	0.000	0.000	0.000	16.610	656	820	656	820	80	656	100	1558	"S435"
0	0	0	25	2	6	"Smad6"	"O43541"	2990	36650	110	6852	7050	953	13	6376	6376	6563	1194	18	15	5	0	563994	0.408	100000.000	100000.000	0.000	0.000	0.000	0.000	0.000	16.610	476	674	476	674	80	656	100	1559	"S435"
0	0	0	25	3	6	"Smad6"	"O43541"	3500	36640	110	6825	6868	474	6	6409	6409	6503	696	10	31	2	0	549428	0.524	100000.000	100000.000	0.000	0.000	0.000	0.000	0.000	16.610	416	459	416	459	80	656	100	1560	"S435"
0	0	0	25	4	6	"TGFBR1"	"P36897"	3980	36630	200	6318	6391	682	10	6565	6565	6645	829	12	2	1	0	2019417	-0.306	100000.000	100000.000	0.000	0.000	0.000	0.000	0.000	16.610	-247	-174	-247	-174	316	2384	100	1561	"T200"
0	0	0	25	5	6	"TGFBR1"	"P36897"	4470	36630	130	6490	6537	725	11	6806	6806	6895	857	12	2	2	0	784386	-0.418	100000.000	100000.000	0.000	0.000	0.000	0.000	0.000	16.610	-316	-269	-316	-269	120	940	100	1562	"T200"
0	0	0	25	6	6	"TGFBR1"	"P36897"	4980	36630	200	6586	6733	1220	18	6883	6883	7006	1824	26	1	0	0	2127721	-0.150	100000.000	100000.000	0.000	0.000	0.000	0.000	0.000	16.610	-297	-150	-297	-150	316	2384	100	1563	"T200"
0	0	0	25	7	6	"TrKA"	"P04629"	5500	36640	130	18153	17208	3485	20	6920	6920	7070	1535	21	94	92	0	2064964	6.605	100000.000	100000.000	0.000	0.000	0.000	0.000	0.000	16.610	11233	10288	11233	10288	120	940	100	1564	"Y757"
0	0	0	25	8	6	"TrKA"	"P04629"	6000	36660	120	17786	17052	3478	20	6777	6777	6854	689	10	95	94	0	2046228	14.801	100000.000	100000.000	0.000	0.000	0.000	0.000	0.000	16.610	11009	10275	11009	10275	120	820	100	1565	"Y757"
0	0	0	25	9	6	"TrKA"	"P04629"	6500	36660	130	17532	16890	3326	19	6680	6680	6795	1316	19	95	95	0	2026811	7.671	100000.000	100000.000	0.000	0.000	0.000	0.000	0.000	16.610	10852	10210	10852	10210	120	940	100	1566	"Y757"
-75	0	0	25	1	7	"empty"	"empty"	2480	37260	200	6474	6590	617	9	6489	6489	6631	1241	18	3	0	0	2082555	-0.033	100000.000	100000.000	0.000	0.000	0.000	0.000	0.000	16.610	-15	101	-15	101	316	2384	100	1567	"empty"
-75	0	0	25	2	7	"empty"	"empty"	2980	37260	200	6439	6519	660	10	6390	6390	6531	1810	27	1	0	0	2059919	-0.007	100000.000	100000.000	0.000	0.000	0.000	0.000	0.000	16.610	49	129	49	129	316	2384	100	1568	"empty"
-75	0	0	25	3	7	"empty"	"empty"	3480	37270	200	6435	6449	407	6	6435	6435	6486	500	7	9	1	0	2038039	-0.074	0.000	100000.000	0.000	0.000	0.000	0.000	0.000	Error	0	14	0	14	316	2384	100	1569	"empty"
-75	0	0	25	4	7	"empty"	"empty"	3980	37270	200	6717	6752	620	9	6684	6684	6828	1226	17	2	0	0	2133639	-0.062	100000.000	100000.000	0.000	0.000	0.000	0.000	0.000	16.610	33	68	33	68	316	2384	100	1570	"empty"
-75	0	0	25	5	7	"empty"	"empty"	4480	37280	200	6930	7036	966	13	6947	6947	7126	1626	22	2	1	0	2223466	-0.055	100000.000	100000.000	0.000	0.000	0.000	0.000	0.000	16.610	-17	89	-17	89	316	2384	100	1571	"empty"
-75	0	0	25	6	7	"empty"	"empty"	4980	37280	200	7084	7135	692	9	6965	6965	7202	2757	38	0	0	0	2254574	-0.024	100000.000	100000.000	0.000	0.000	0.000	0.000	0.000	16.610	119	170	119	170	316	2384	100	1572	"empty"
-75	0	0	25	7	7	"empty"	"empty"	5480	37280	200	6932	7350	4371	59	6948	6948	7008	686	9	6	3	0	2322595	0.499	100000.000	100000.000	0.000	0.000	0.000	0.000	0.000	16.610	-16	402	-16	402	316	2384	100	1573	"empty"
-75	0	0	25	8	7	"empty"	"empty"	5980	37290	200	6938	7229	1685	23	6837	6837	6932	726	10	10	5	0	2284215	0.409	100000.000	100000.000	0.000	0.000	0.000	0.000	0.000	16.610	101	392	101	392	316	2384	100	1574	"empty"
-75	0	0	25	9	7	"empty"	"empty"	6480	37290	200	6716	6777	593	8	6702	6702	6801	761	11	2	1	0	2141381	-0.032	100000.000	100000.000	0.000	0.000	0.000	0.000	0.000	16.610	14	75	14	75	316	2384	100	1575	"empty"
0	0	0	26	1	1	"PPP2CA "	"P67775"	7030	33510	140	6914	7318	3300	45	6607	6607	6734	1153	17	8	3	0	1141569	0.507	100000.000	100000.000	0.000	0.000	0.000	0.000	0.000	16.610	307	711	307	711	156	1140	100	1576	"T304"
0	0	0	26	2	1	"PPP2CA "	"P67775"	7530	33510	80	6861	7421	2631	35	6346	6346	6409	851	13	32	7	0	385872	1.189	100000.000	100000.000	0.000	0.000	0.000	0.000	0.000	16.610	515	1075	515	1075	52	340	100	1577	"T304"
0	0	0	26	3	1	"PPP2CA "	"P67775"	8000	33500	190	6343	6598	2076	31	6179	6179	6281	1115	17	13	4	0	1688980	0.284	100000.000	100000.000	0.000	0.000	0.000	0.000	0.000	16.610	164	419	164	419	256	2088	100	1578	"T304"
0	0	0	26	4	1	"Rab4"	"P20338"	8540	33530	110	11452	10685	3988	37	5943	5943	6096	884	14	78	71	0	854772	5.191	100000.000	100000.000	0.000	0.000	0.000	0.000	0.000	16.610	5509	4742	5509	4742	80	656	100	1579	"S199"
0	0	0	26	5	1	"Rab4"	"P20338"	9030	33530	130	8264	9097	3056	33	6042	6042	6288	1008	16	56	50	0	1091695	2.787	100000.000	100000.000	0.000	0.000	0.000	0.000	0.000	16.610	2222	3055	2222	3055	120	940	100	1580	"S199"
0	0	0	26	6	1	"Rab4"	"P20338"	9540	33550	100	12123	11630	4712	40	5814	5814	5990	764	12	86	78	0	930376	7.382	100000.000	100000.000	0.000	0.000	0.000	0.000	0.000	16.610	6309	5816	6309	5816	80	560	100	1581	"S199"
0	0	0	26	7	1	"STAT1 "	"P42224"	10010	33520	170	6048	6448	1187	18	6015	6015	6317	1613	25	11	3	0	1341115	0.081	100000.000	100000.000	0.000	0.000	0.000	0.000	0.000	16.610	33	433	33	433	208	1660	100	1582	"S727"
0	0	0	26	8	1	"STAT1 "	"P42224"	10480	33550	210	6201	6449	1134	17	6083	6083	6414	1640	25	8	2	0	2037727	0.021	100000.000	100000.000	0.000	0.000	0.000	0.000	0.000	16.610	118	366	118	366	316	2572	100	1583	"S727"
0	0	0	26	9	1	"STAT1 "	"P42224"	11000	33540	200	6060	6858	3583	52	6043	6043	6573	3019	45	6	3	0	2166994	0.094	100000.000	100000.000	0.000	0.000	0.000	0.000	0.000	16.610	17	815	17	815	316	2384	100	1584	"S727"
0	0	0	26	1	2	"STAT4 "	"Q14765"	7020	34160	160	10962	11043	1418	12	6594	6594	6691	1165	17	98	98	0	2296866	3.736	100000.000	100000.000	0.000	0.000	0.000	0.000	0.000	16.610	4368	4449	4368	4449	208	1512	100	1585	"S722"
0	0	0	26	2	2	"STAT4 "	"Q14765"	7530	34170	190	10941	11019	1427	12	6353	6353	6409	884	13	98	96	0	2820910	5.215	100000.000	100000.000	0.000	0.000	0.000	0.000	0.000	16.610	4588	4666	4588	4666	256	2088	100	1586	"S722"
0	0	0	26	3	2	"STAT4 "	"Q14765"	8030	34180	180	10887	10836	1695	15	6083	6083	6178	1089	17	95	93	0	2774030	4.277	100000.000	100000.000	0.000	0.000	0.000	0.000	0.000	16.610	4804	4753	4804	4753	256	1924	100	1587	"S722"
0	0	0	26	4	2	"STMN1"	"P16949"	8520	34170	200	6018	6139	924	15	5924	5924	6031	878	14	8	3	0	1939806	0.123	100000.000	100000.000	0.000	0.000	0.000	0.000	0.000	16.610	94	215	94	215	316	2384	100	1588	"S37"
0	0	0	26	5	2	"STMN1"	"P16949"	9020	34170	200	5936	6081	711	11	5870	5870	6082	1285	21	4	1	0	1921646	-0.001	100000.000	100000.000	0.000	0.000	0.000	0.000	0.000	16.610	66	211	66	211	316	2384	100	1589	"S37"
0	0	0	26	6	2	"STMN1"	"P16949"	9510	34170	240	6048	6230	844	13	5971	5971	6164	969	15	12	3	0	2865903	0.068	100000.000	100000.000	0.000	0.000	0.000	0.000	0.000	16.610	77	259	77	259	460	3460	100	1590	"S37"
0	0	0	26	7	2	"ACC1"	"Q13085 "	10040	34180	150	6279	6919	1583	22	5980	5980	6277	1452	23	30	10	0	1079392	0.442	100000.000	100000.000	0.000	0.000	0.000	0.000	0.000	16.610	299	939	299	939	156	1272	100	1591	"S1263"
0	0	0	26	8	2	"ACC1"	"Q13085 "	10530	34190	150	6501	7036	1685	23	6110	6110	6405	1708	26	26	3	0	1097594	0.369	100000.000	100000.000	0.000	0.000	0.000	0.000	0.000	16.610	391	926	391	926	156	1272	100	1592	"S1263"
0	0	0	26	9	2	"ACC1"	"Q13085 "	11030	34200	110	7775	8369	4099	48	6082	6082	6377	1449	22	58	21	0	669515	1.375	100000.000	100000.000	0.000	0.000	0.000	0.000	0.000	16.610	1693	2287	1693	2287	80	656	100	1593	"S1263"
0	0	0	26	1	3	"TRAF6"	"Q9Y4K3"	7020	34760	170	6755	6979	1382	19	6583	6583	6649	1347	20	8	1	0	1451561	0.245	100000.000	100000.000	0.000	0.000	0.000	0.000	0.000	16.610	172	396	172	396	208	1660	100	1594	"Y353"
0	0	0	26	2	3	"TRAF6"	"Q9Y4K3"	7520	34780	200	6501	6531	838	12	6351	6351	6381	1052	16	5	1	0	2063730	0.143	100000.000	100000.000	0.000	0.000	0.000	0.000	0.000	16.610	150	180	150	180	316	2384	100	1595	"Y353"
0	0	0	26	3	3	"TRAF6"	"Q9Y4K3"	8020	34790	200	6249	6309	970	15	6102	6102	6160	675	10	16	4	0	1993634	0.221	100000.000	100000.000	0.000	0.000	0.000	0.000	0.000	16.610	147	207	147	207	316	2384	100	1596	"Y353"
0	0	0	26	4	3	"BLNK"	"Q8WV28"	8530	34820	80	7760	9288	3433	36	5960	5960	6017	578	9	63	51	0	482985	5.659	100000.000	100000.000	0.000	0.000	0.000	0.000	0.000	16.610	1800	3328	1800	3328	52	340	100	1597	"Y72"
0	0	0	26	5	3	"BLNK"	"Q8WV28"	9020	34830	120	6132	7768	2965	38	5899	5899	6029	865	14	32	28	0	932191	2.010	100000.000	100000.000	0.000	0.000	0.000	0.000	0.000	16.610	233	1869	233	1869	120	820	100	1598	"Y72"
0	0	0	26	6	3	"BLNK"	"Q8WV28"	9530	34810	110	6696	8815	3405	38	5960	5960	6084	660	10	52	45	0	705183	4.138	100000.000	100000.000	0.000	0.000	0.000	0.000	0.000	16.610	736	2855	736	2855	80	656	100	1599	"Y72"
0	0	0	26	7	3	"CD19"	"P15391"	10010	34840	140	6424	7366	2146	29	5961	5961	6149	943	15	39	32	0	1149073	1.291	100000.000	100000.000	0.000	0.000	0.000	0.000	0.000	16.610	463	1405	463	1405	156	1140	100	1600	"Y531"
0	0	0	26	8	3	"CD19"	"P15391"	10520	34820	140	6464	7650	2692	35	6076	6076	6260	1171	18	35	27	0	1193400	1.187	100000.000	100000.000	0.000	0.000	0.000	0.000	0.000	16.610	388	1574	388	1574	156	1140	100	1601	"Y531"
0	0	0	26	9	3	"CD19"	"P15391"	11020	34820	140	6313	7339	2140	29	5999	5999	6251	1302	20	30	25	0	1144811	0.836	100000.000	100000.000	0.000	0.000	0.000	0.000	0.000	16.610	314	1340	314	1340	156	1140	100	1602	"Y531"
0	0	0	26	1	4	"p300"	"Q09472"	7020	35430	200	6701	8072	7388	91	6609	6609	6698	1028	15	9	6	0	2550883	1.337	100000.000	100000.000	0.000	0.000	0.000	0.000	0.000	16.610	92	1463	92	1463	316	2384	100	1603	"S2279"
0	0	0	26	2	4	"p300"	"Q09472"	7520	35440	140	6610	6592	666	10	6398	6398	6462	1064	16	8	1	0	1028410	0.122	100000.000	100000.000	0.000	0.000	0.000	0.000	0.000	16.610	212	194	212	194	156	1140	100	1604	"S2279"
0	0	0	26	3	4	"p300"	"Q09472"	8020	35450	200	6249	6252	572	9	6092	6092	6181	750	12	11	2	0	1975575	0.095	100000.000	100000.000	0.000	0.000	0.000	0.000	0.000	16.610	157	160	157	160	316	2384	100	1605	"S2279"
0	0	0	26	4	4	"fyn"	"P06241"	8520	35460	70	6896	6892	569	8	5976	5976	6020	428	7	78	53	0	220556	2.037	100000.000	100000.000	0.000	0.000	0.000	0.000	0.000	16.610	920	916	920	916	32	236	100	1606	"Y420"
0	0	0	26	5	4	"fyn"	"P06241"	9040	35460	150	6022	6192	763	12	5839	5839	5952	731	12	21	5	0	966025	0.328	100000.000	100000.000	0.000	0.000	0.000	0.000	0.000	16.610	183	353	183	353	156	1272	100	1607	"Y420"
0	0	0	26	6	4	"fyn"	"P06241"	9520	35460	150	6171	6393	804	12	5882	5882	6006	784	13	26	5	0	997278	0.494	100000.000	100000.000	0.000	0.000	0.000	0.000	0.000	16.610	289	511	289	511	156	1272	100	1608	"Y420"
0	0	0	26	7	4	"HSP27"	"P04792"	10020	35460	130	7513	8110	4499	55	5936	5936	6064	733	12	72	54	0	973210	2.791	100000.000	100000.000	0.000	0.000	0.000	0.000	0.000	16.610	1577	2174	1577	2174	120	940	100	1609	"S78"
0	0	0	26	8	4	"HSP27"	"P04792"	10520	35470	150	6957	7203	2044	28	6033	6033	6290	2146	34	16	3	0	1123698	0.425	100000.000	100000.000	0.000	0.000	0.000	0.000	0.000	16.610	924	1170	924	1170	156	1272	100	1610	"S78"
0	0	0	26	9	4	"HSP27"	"P04792"	11030	35490	110	7789	7925	1317	16	6048	6048	6448	2177	33	25	2	0	634019	0.678	100000.000	100000.000	0.000	0.000	0.000	0.000	0.000	16.610	1741	1877	1741	1877	80	656	100	1611	"S78"
0	0	0	26	1	5	"IL-8R B "	"P25025"	7010	36080	70	7524	7731	890	11	6623	6623	6638	475	7	84	40	0	247399	2.301	100000.000	100000.000	0.000	0.000	0.000	0.000	0.000	16.610	901	1108	901	1108	32	236	100	1612	"S352"
0	0	0	26	2	5	"IL-8R B "	"P25025"	7510	36080	140	6526	6657	698	10	6392	6392	6509	1570	24	3	1	0	1038540	0.094	100000.000	100000.000	0.000	0.000	0.000	0.000	0.000	16.610	134	265	134	265	156	1140	100	1613	"S352"
0	0	0	26	3	5	"IL-8R B "	"P25025"	8020	36090	150	6310	6387	497	7	6121	6121	6194	1056	17	5	0	0	996397	0.183	100000.000	100000.000	0.000	0.000	0.000	0.000	0.000	16.610	189	266	189	266	156	1272	100	1614	"S352"
0	0	0	26	4	5	"IRF-3 "	"Q14653"	8520	36110	120	7212	7332	862	11	5890	5890	5988	576	9	93	63	0	879838	2.333	100000.000	100000.000	0.000	0.000	0.000	0.000	0.000	16.610	1322	1442	1322	1442	120	820	100	1615	"S385"
0	0	0	26	5	5	"IRF-3 "	"Q14653"	9020	36110	130	7189	7423	1475	19	5830	5830	5989	1479	24	34	3	0	890740	0.970	100000.000	100000.000	0.000	0.000	0.000	0.000	0.000	16.610	1359	1593	1359	1593	120	940	100	1616	"S385"
0	0	0	26	6	5	"IRF-3 "	"Q14653"	9530	36130	170	7082	7243	3322	45	5902	5902	6044	946	15	62	10	0	1506547	1.267	100000.000	100000.000	0.000	0.000	0.000	0.000	0.000	16.610	1180	1341	1180	1341	208	1660	100	1617	"S385"
0	0	0	26	7	5	"LSD1"	"O60341"	10020	36110	110	11420	11120	1936	17	5940	5940	6159	1805	29	91	83	0	889571	2.748	100000.000	100000.000	0.000	0.000	0.000	0.000	0.000	16.610	5480	5180	5480	5180	80	656	100	1618	"S131"
0	0	0	26	8	5	"LSD1"	"O60341"	10520	36120	140	9954	9263	3609	38	6051	6051	6330	1811	28	57	51	0	1445052	1.620	100000.000	100000.000	0.000	0.000	0.000	0.000	0.000	16.610	3903	3212	3903	3212	156	1140	100	1619	"S131"
0	0	0	26	9	5	"LSD1"	"O60341"	11010	36120	120	11282	10402	3561	34	6075	6075	6289	1006	15	72	67	0	1248248	4.088	100000.000	100000.000	0.000	0.000	0.000	0.000	0.000	16.610	5207	4327	5207	4327	120	820	100	1620	"S131"
0	0	0	26	1	6	"MAPKAPK5"	"Q8IW41"	7010	36720	100	14924	12840	4251	33	6569	6569	6634	763	11	76	72	0	1027186	8.134	100000.000	100000.000	0.000	0.000	0.000	0.000	0.000	16.610	8355	6271	8355	6271	80	560	100	1621	"T182"
0	0	0	26	2	6	"MAPKAPK5"	"Q8IW41"	7520	36730	70	15817	15940	2307	14	6332	6332	6353	540	8	100	100	0	510078	17.754	100000.000	100000.000	0.000	0.000	0.000	0.000	0.000	16.610	9485	9608	9485	9608	32	236	100	1622	"T182"
0	0	0	26	3	6	"MAPKAPK5"	"Q8IW41"	8010	36740	70	15326	15561	1276	8	6094	6094	6175	639	10	100	100	0	497951	14.689	100000.000	100000.000	0.000	0.000	0.000	0.000	0.000	16.610	9232	9467	9232	9467	32	236	100	1623	"T182"
0	0	0	26	4	6	"P27kip1"	"P46527"	8520	36750	130	6355	6488	746	11	5917	5917	6011	994	16	20	5	0	778581	0.480	100000.000	100000.000	0.000	0.000	0.000	0.000	0.000	16.610	438	571	438	571	120	940	100	1624	"T157"
0	0	0	26	5	6	"P27kip1"	"P46527"	9000	36740	120	6463	6840	2829	41	5903	5903	5993	770	12	38	7	0	820759	1.100	100000.000	100000.000	0.000	0.000	0.000	0.000	0.000	16.610	560	937	560	937	120	820	100	1625	"T157"
0	0	0	26	6	6	"P27kip1"	"P46527"	9490	36740	200	6063	6284	1436	22	5909	5909	6009	878	14	14	2	0	1985777	0.313	100000.000	100000.000	0.000	0.000	0.000	0.000	0.000	16.610	154	375	154	375	316	2384	100	1626	"T157"
0	0	0	26	7	6	"p67phox"	"P19878"	9990	36750	200	5928	6197	1234	19	5963	5963	6202	1886	30	5	2	0	1958305	-0.003	100000.000	100000.000	0.000	0.000	0.000	0.000	0.000	16.610	-35	234	-35	234	316	2384	100	1627	"T233"
0	0	0	26	8	6	"p67phox"	"P19878"	10480	36740	100	6139	6661	4141	62	5986	5986	6267	1435	22	7	1	0	532915	0.275	100000.000	100000.000	0.000	0.000	0.000	0.000	0.000	16.610	153	675	153	675	80	560	100	1628	"T233"
0	0	0	26	9	6	"p67phox"	"P19878"	10970	36780	170	5932	6142	1197	19	5976	5976	6101	940	15	5	2	0	1277506	0.044	100000.000	100000.000	0.000	0.000	0.000	0.000	0.000	16.610	-44	166	-44	166	208	1660	100	1629	"T233"
-75	0	0	26	1	7	"empty"	"empty"	6970	37350	200	6507	6585	617	9	6556	6556	6641	1037	15	4	2	0	2080854	-0.054	100000.000	100000.000	0.000	0.000	0.000	0.000	0.000	16.610	-49	29	-49	29	316	2384	100	1630	"empty"
-75	0	0	26	2	7	"empty"	"empty"	7470	37350	200	6512	7452	6084	81	6386	6386	6470	981	15	12	5	0	2354876	1.001	100000.000	100000.000	0.000	0.000	0.000	0.000	0.000	16.610	126	1066	126	1066	316	2384	100	1631	"empty"
-75	0	0	26	3	7	"empty"	"empty"	7970	37360	200	6239	6346	1451	22	6134	6134	6192	916	14	5	1	0	2005238	0.168	100000.000	100000.000	0.000	0.000	0.000	0.000	0.000	16.610	105	212	105	212	316	2384	100	1632	"empty"
-75	0	0	26	4	7	"empty"	"empty"	8470	37370	200	5974	6179	2340	37	5936	5936	6039	915	15	4	2	0	1952533	0.153	100000.000	100000.000	0.000	0.000	0.000	0.000	0.000	16.610	38	243	38	243	316	2384	100	1633	"empty"
-75	0	0	26	5	7	"empty"	"empty"	8970	37370	200	5890	5945	452	7	5874	5874	6015	1323	21	1	0	0	1878773	-0.053	100000.000	100000.000	0.000	0.000	0.000	0.000	0.000	16.610	16	71	16	71	316	2384	100	1634	"empty"
-75	0	0	26	6	7	"empty"	"empty"	9470	37380	200	5860	5901	421	7	5874	5874	6085	1766	29	1	0	0	1864586	-0.104	100000.000	100000.000	0.000	0.000	0.000	0.000	0.000	16.610	-14	27	-14	27	316	2384	100	1635	"empty"
-75	0	0	26	7	7	"empty"	"empty"	9970	37390	200	5954	5982	455	7	5934	5934	6054	1159	19	3	0	0	1890273	-0.062	100000.000	100000.000	0.000	0.000	0.000	0.000	0.000	16.610	20	48	20	48	316	2384	100	1636	"empty"
-75	0	0	26	8	7	"empty"	"empty"	10470	37390	200	5941	5984	429	7	5990	5990	6122	1186	19	1	0	0	1890976	-0.116	100000.000	100000.000	0.000	0.000	0.000	0.000	0.000	16.610	-49	-6	-49	-6	316	2384	100	1637	"empty"
-75	0	0	26	9	7	"empty"	"empty"	10970	37400	200	5971	6065	555	9	6018	6018	6107	834	13	5	1	0	1916630	-0.050	100000.000	100000.000	0.000	0.000	0.000	0.000	0.000	16.610	-47	47	-47	47	316	2384	100	1638	"empty"
0	0	0	27	1	1	"Jak2 "	"O60674"	11510	33540	140	17252	15985	5039	31	6102	6102	6532	2395	36	85	82	0	2493678	3.947	100000.000	100000.000	0.000	0.000	0.000	0.000	0.000	16.610	11150	9883	11150	9883	156	1140	100	1639	"Y221"
0	0	0	27	2	1	"Jak2 "	"O60674"	12010	33530	150	16744	15502	6148	39	6110	6110	6424	1356	21	81	78	0	2418338	6.695	100000.000	100000.000	0.000	0.000	0.000	0.000	0.000	16.610	10634	9392	10634	9392	156	1272	100	1640	"Y221"
0	0	0	27	3	1	"Jak2 "	"O60674"	12510	33540	160	15732	13566	5785	42	6079	6079	6675	2715	40	67	64	0	2821732	2.538	100000.000	100000.000	0.000	0.000	0.000	0.000	0.000	16.610	9653	7487	9653	7487	208	1512	100	1641	"Y221"
0	0	0	27	4	1	"K8"	"P05787"	12990	33570	200	6061	6683	2103	31	6046	6046	6492	1966	30	11	4	0	2111878	0.097	100000.000	100000.000	0.000	0.000	0.000	0.000	0.000	16.610	15	637	15	637	316	2384	100	1642	"S74"
0	0	0	27	5	1	"K8"	"P05787"	13490	33570	200	6017	6432	1824	28	6051	6051	6605	2907	44	5	1	0	2032570	-0.060	100000.000	100000.000	0.000	0.000	0.000	0.000	0.000	16.610	-34	381	-34	381	316	2384	100	1643	"S74"
0	0	0	27	6	1	"K8"	"P05787"	14000	33580	180	6025	6545	1730	26	6085	6085	6496	1836	28	10	4	0	1675451	0.027	100000.000	100000.000	0.000	0.000	0.000	0.000	0.000	16.610	-60	460	-60	460	256	1924	100	1644	"S74"
0	0	0	27	7	1	"Met "	"P08581"	14520	33570	130	7909	8165	2123	26	5941	5941	6410	1772	27	53	20	0	979849	0.990	100000.000	100000.000	0.000	0.000	0.000	0.000	0.000	16.610	1968	2224	1968	2224	120	940	100	1645	"Y1234"
0	0	0	27	8	1	"Met "	"P08581"	15000	33580	200	6138	6852	1861	27	5870	5870	6261	1661	26	23	8	0	2165368	0.356	100000.000	100000.000	0.000	0.000	0.000	0.000	0.000	16.610	268	982	268	982	316	2384	100	1646	"Y1234"
0	0	0	27	9	1	"Met "	"P08581"	15500	33580	160	6521	7287	2367	32	5926	5926	6272	1525	24	36	14	0	1515729	0.666	100000.000	100000.000	0.000	0.000	0.000	0.000	0.000	16.610	595	1361	595	1361	208	1512	100	1647	"Y1234"
0	0	0	27	1	2	"MSK2"	"O75676"	11490	34170	200	6239	6474	962	14	6092	6092	6426	1544	24	6	1	0	2045790	0.031	100000.000	100000.000	0.000	0.000	0.000	0.000	0.000	16.610	147	382	147	382	316	2384	100	1648	"S360"
0	0	0	27	2	2	"MSK2"	"O75676"	12000	34180	180	6506	7031	1871	26	6093	6093	6400	1352	21	21	9	0	1799809	0.467	100000.000	100000.000	0.000	0.000	0.000	0.000	0.000	16.610	413	938	413	938	256	1924	100	1649	"S360"
0	0	0	27	3	2	"MSK2"	"O75676"	12490	34190	200	6223	6652	1544	23	6079	6079	6529	2154	32	6	4	0	2101922	0.057	100000.000	100000.000	0.000	0.000	0.000	0.000	0.000	16.610	144	573	144	573	316	2384	100	1650	"S360"
0	0	0	27	4	2	"NFkB-p100 "	"Q00653"	12990	34210	190	6414	6806	1507	22	6060	6060	6463	2009	31	11	3	0	1742372	0.171	100000.000	100000.000	0.000	0.000	0.000	0.000	0.000	16.610	354	746	354	746	256	2088	100	1651	"S99"
0	0	0	27	5	2	"NFkB-p100 "	"Q00653"	13510	34210	230	6327	6817	1681	24	6035	6035	6460	1784	27	15	5	0	2672443	0.200	100000.000	100000.000	0.000	0.000	0.000	0.000	0.000	16.610	292	782	292	782	392	3108	100	1652	"S99"
0	0	0	27	6	2	"NFkB-p100 "	"Q00653"	14010	34220	170	6648	7335	2264	30	5991	5991	6416	1749	27	27	9	0	1525609	0.525	100000.000	100000.000	0.000	0.000	0.000	0.000	0.000	16.610	657	1344	657	1344	208	1660	100	1653	"S99"
0	0	0	27	7	2	"PKACa "	"P17612"	14490	34200	200	5871	6093	832	13	5870	5870	6294	1779	28	5	0	0	1925530	-0.113	100000.000	100000.000	0.000	0.000	0.000	0.000	0.000	16.610	1	223	1	223	316	2384	100	1654	"S10"
0	0	0	27	8	2	"PKACa "	"P17612"	14980	34190	170	5877	6363	1580	24	5839	5839	6187	1789	28	9	5	0	1323544	0.098	100000.000	100000.000	0.000	0.000	0.000	0.000	0.000	16.610	38	524	38	524	208	1660	100	1655	"S10"
0	0	0	27	9	2	"PKACa "	"P17612"	15500	34180	180	5906	6239	1591	25	5872	5872	6258	1974	31	4	1	0	1597221	-0.010	100000.000	100000.000	0.000	0.000	0.000	0.000	0.000	16.610	34	367	34	367	256	1924	100	1656	"S10"
0	0	0	27	1	3	"p70S6K"	"P23443"	11470	34820	200	6179	6678	1708	25	6051	6051	6443	1907	29	8	3	0	2110340	0.123	100000.000	100000.000	0.000	0.000	0.000	0.000	0.000	16.610	128	627	128	627	316	2384	100	1657	"S447"
0	0	0	27	2	3	"p70S6K"	"P23443"	11960	34820	220	6239	6713	1662	24	6069	6069	6411	1553	24	13	4	0	2631626	0.194	100000.000	100000.000	0.000	0.000	0.000	0.000	0.000	16.610	170	644	170	644	392	2896	100	1658	"S447"
0	0	0	27	3	3	"p70S6K"	"P23443"	12470	34820	200	6235	6787	1753	25	6055	6055	6405	1609	25	13	6	0	2144786	0.237	100000.000	100000.000	0.000	0.000	0.000	0.000	0.000	16.610	180	732	180	732	316	2384	100	1659	"S447"
0	0	0	27	4	3	"PDK1"	"O15530"	12990	34840	120	6848	12371	7308	59	5957	5957	6188	1018	16	49	45	0	1484462	6.074	100000.000	100000.000	0.000	0.000	0.000	0.000	0.000	16.610	891	6414	891	6414	120	820	100	1660	"Y376"
0	0	0	27	5	3	"PDK1"	"O15530"	13500	34820	140	7401	12153	7254	59	6011	6011	6391	1619	25	47	44	0	1895838	3.559	100000.000	100000.000	0.000	0.000	0.000	0.000	0.000	16.610	1390	6142	1390	6142	156	1140	100	1661	"Y376"
0	0	0	27	6	3	"PDK1"	"O15530"	14010	34830	140	6577	11495	7374	64	5952	5952	6456	2068	32	39	38	0	1793278	2.437	100000.000	100000.000	0.000	0.000	0.000	0.000	0.000	16.610	625	5543	625	5543	156	1140	100	1662	"Y376"
0	0	0	27	7	3	"Ripk1"	"Q13546"	14470	34840	200	7186	7408	1923	25	5902	5902	6248	1621	25	43	11	0	2340804	0.716	100000.000	100000.000	0.000	0.000	0.000	0.000	0.000	16.610	1284	1506	1284	1506	316	2384	100	1663	"Y694"
0	0	0	27	8	3	"Ripk1"	"Q13546"	14980	34870	170	7648	7906	1809	22	5798	5798	6152	1492	24	61	23	0	1644525	1.176	100000.000	100000.000	0.000	0.000	0.000	0.000	0.000	16.610	1850	2108	1850	2108	208	1660	100	1664	"Y694"
0	0	0	27	9	3	"Ripk1"	"Q13546"	15470	34860	160	7373	7635	2770	36	5861	5861	6198	1412	22	51	12	0	1588092	1.018	100000.000	100000.000	0.000	0.000	0.000	0.000	0.000	16.610	1512	1774	1512	1774	208	1512	100	1665	"Y694"
0	0	0	27	1	4	"SHC3"	"Q92529"	11480	35460	200	6091	6563	1793	27	6140	6140	6565	2381	36	6	1	0	2074055	-0.001	100000.000	100000.000	0.000	0.000	0.000	0.000	0.000	16.610	-49	423	-49	423	316	2384	100	1666	"Y341"
0	0	0	27	2	4	"SHC3"	"Q92529"	11980	35470	200	6108	6594	1361	20	6111	6111	6470	1817	28	11	2	0	2083588	0.068	100000.000	100000.000	0.000	0.000	0.000	0.000	0.000	16.610	-3	483	-3	483	316	2384	100	1667	"Y341"
0	0	0	27	3	4	"SHC3"	"Q92529"	12480	35470	200	6079	6483	1181	18	6088	6088	6430	1903	29	10	1	0	2048754	0.028	100000.000	100000.000	0.000	0.000	0.000	0.000	0.000	16.610	-9	395	-9	395	316	2384	100	1668	"Y341"
0	0	0	27	4	4	"Smad3 "	"P84022"	12980	35480	150	6219	6897	2643	38	5986	5986	6232	1116	17	28	10	0	1075959	0.596	100000.000	100000.000	0.000	0.000	0.000	0.000	0.000	16.610	233	911	233	911	156	1272	100	1669	"S208"
0	0	0	27	5	4	"Smad3 "	"P84022"	13510	35460	200	6153	6722	2356	35	5987	5987	6315	1560	24	14	3	0	2124062	0.261	100000.000	100000.000	0.000	0.000	0.000	0.000	0.000	16.610	166	735	166	735	316	2384	100	1670	"S208"
0	0	0	27	6	4	"Smad3 "	"P84022"	14000	35490	150	6360	6757	1624	24	5833	5833	6271	2480	39	8	1	0	1054032	0.196	100000.000	100000.000	0.000	0.000	0.000	0.000	0.000	16.610	527	924	527	924	156	1272	100	1671	"S208"
0	0	0	27	7	4	"TAK1 "	"O43318"	14470	35510	180	6098	6437	1117	17	5841	5841	6224	1588	25	13	1	0	1647821	0.134	100000.000	100000.000	0.000	0.000	0.000	0.000	0.000	16.610	257	596	257	596	256	1924	100	1672	"T187"
0	0	0	27	8	4	"TAK1 "	"O43318"	14960	35500	200	5969	6344	1059	16	5834	5834	6177	1659	26	11	3	0	2004555	0.101	100000.000	100000.000	0.000	0.000	0.000	0.000	0.000	16.610	135	510	135	510	316	2384	100	1673	"T187"
0	0	0	27	9	4	"TAK1 "	"O43318"	15460	35500	170	6005	6483	2360	36	5851	5851	6123	912	14	23	9	0	1348385	0.395	100000.000	100000.000	0.000	0.000	0.000	0.000	0.000	16.610	154	632	154	632	208	1660	100	1674	"T187"
0	0	0	27	1	5	"ACC1"	"P68133"	11470	36100	200	7271	7415	1748	23	6112	6112	6296	1199	19	49	19	0	2343261	0.933	100000.000	100000.000	0.000	0.000	0.000	0.000	0.000	16.610	1159	1303	1159	1303	316	2384	100	1675	"Y93"
0	0	0	27	2	5	"ACC1"	"P68133"	11970	36100	200	7655	7574	2101	27	6082	6082	6302	1406	22	53	11	0	2393474	0.905	100000.000	100000.000	0.000	0.000	0.000	0.000	0.000	16.610	1573	1492	1573	1492	316	2384	100	1676	"Y93"
0	0	0	27	3	5	"ACC1"	"P68133"	12470	36100	200	7492	7449	1507	20	6054	6054	6337	1693	26	42	6	0	2353892	0.657	100000.000	100000.000	0.000	0.000	0.000	0.000	0.000	16.610	1438	1395	1438	1395	316	2384	100	1677	"Y93"
0	0	0	27	4	5	"A-Raf"	"P10398"	12970	36110	200	6715	6866	1200	17	6003	6003	6250	1038	16	31	9	0	2169795	0.593	100000.000	100000.000	0.000	0.000	0.000	0.000	0.000	16.610	712	863	712	863	316	2384	100	1678	"T20"
0	0	0	27	5	5	"A-Raf"	"P10398"	13470	36110	200	6540	6807	1229	18	5939	5939	6222	1247	20	23	7	0	2151092	0.469	100000.000	100000.000	0.000	0.000	0.000	0.000	0.000	16.610	601	868	601	868	316	2384	100	1679	"T20"
0	0	0	27	6	5	"A-Raf"	"P10398"	13970	36120	200	6622	6883	1308	19	5849	5849	6171	1332	21	25	8	0	2174892	0.535	100000.000	100000.000	0.000	0.000	0.000	0.000	0.000	16.610	773	1034	773	1034	316	2384	100	1680	"T20"
0	0	0	27	7	5	"BCAP"	"Q6ZUJ8"	14460	36110	90	6871	7464	1853	24	5883	5883	6354	2679	42	13	7	0	388123	0.414	100000.000	100000.000	0.000	0.000	0.000	0.000	0.000	16.610	988	1581	988	1581	52	420	100	1681	"Y570"
0	0	0	27	8	5	"BCAP"	"Q6ZUJ8"	14970	36130	200	6079	6429	1355	21	5835	5835	6197	1986	32	8	2	0	2031699	0.117	100000.000	100000.000	0.000	0.000	0.000	0.000	0.000	16.610	244	594	244	594	316	2384	100	1682	"Y570"
0	0	0	27	9	5	"BCAP"	"Q6ZUJ8"	15490	36150	150	6236	6400	781	12	5933	5933	6199	1231	19	12	3	0	998477	0.163	100000.000	100000.000	0.000	0.000	0.000	0.000	0.000	16.610	303	467	303	467	156	1272	100	1683	"Y570"
0	0	0	27	1	6	"Cofilin 1"	"P23528"	11490	36750	140	6465	9137	4191	45	5996	5996	6198	1393	22	39	37	0	1425300	2.110	100000.000	100000.000	0.000	0.000	0.000	0.000	0.000	16.610	469	3141	469	3141	156	1140	100	1684	"Y139"
0	0	0	27	2	6	"Cofilin 1"	"P23528"	11980	36760	120	7661	10299	4707	45	6003	6003	6147	725	11	54	50	0	1235849	5.727	100000.000	100000.000	0.000	0.000	0.000	0.000	0.000	16.610	1658	4296	1658	4296	120	820	100	1685	"Y139"
0	0	0	27	3	6	"Cofilin 1"	"P23528"	12480	36770	100	13221	11785	4990	42	5980	5980	6325	2377	37	63	56	0	942799	2.297	100000.000	100000.000	0.000	0.000	0.000	0.000	0.000	16.610	7241	5805	7241	5805	80	560	100	1686	"Y139"
0	0	0	27	4	6	"CTNNB1"	"P35222"	12950	36750	180	5890	6158	1217	19	5958	5958	6093	712	11	12	7	0	1576501	0.091	100000.000	100000.000	0.000	0.000	0.000	0.000	0.000	16.610	-68	200	-68	200	256	1924	100	1687	"Y654"
0	0	0	27	5	6	"CTNNB1"	"P35222"	13470	36750	160	5747	6050	1094	18	5934	5934	6220	1124	18	12	3	0	1258418	-0.151	100000.000	100000.000	0.000	0.000	0.000	0.000	0.000	16.610	-187	116	-187	116	208	1512	100	1688	"Y654"
0	0	0	27	6	6	"CTNNB1"	"P35222"	13950	36770	150	5775	6271	2122	33	5863	5863	6172	1288	20	12	3	0	978285	0.077	100000.000	100000.000	0.000	0.000	0.000	0.000	0.000	16.610	-88	408	-88	408	156	1272	100	1689	"Y654"
0	0	0	27	7	6	"IFNGR1 "	"P15260"	14490	36770	160	6208	7261	2136	29	5841	5841	6178	1535	24	33	21	0	1510224	0.706	100000.000	100000.000	0.000	0.000	0.000	0.000	0.000	16.610	367	1420	367	1420	208	1512	100	1690	"S495"
0	0	0	27	8	6	"IFNGR1 "	"P15260"	14990	36800	150	6447	7556	2750	36	5791	5791	6133	1439	23	41	29	0	1178695	0.989	100000.000	100000.000	0.000	0.000	0.000	0.000	0.000	16.610	656	1765	656	1765	156	1272	100	1691	"S495"
0	0	0	27	9	6	"IFNGR1 "	"P15260"	15480	36780	150	7196	8209	4232	51	5864	5864	6076	1003	16	53	42	0	1280537	2.127	100000.000	100000.000	0.000	0.000	0.000	0.000	0.000	16.610	1332	2345	1332	2345	156	1272	100	1692	"S495"
-75	0	0	27	1	7	"empty"	"empty"	11460	37390	200	6112	6222	658	10	6063	6063	6283	1703	27	3	0	0	1966141	-0.036	100000.000	100000.000	0.000	0.000	0.000	0.000	0.000	16.610	49	159	49	159	316	2384	100	1693	"empty"
-75	0	0	27	2	7	"empty"	"empty"	11960	37390	200	6013	6095	530	8	6092	6092	6330	1895	29	0	0	0	1926015	-0.124	100000.000	100000.000	0.000	0.000	0.000	0.000	0.000	16.610	-79	3	-79	3	316	2384	100	1694	"empty"
-75	0	0	27	3	7	"empty"	"empty"	12460	37400	200	6095	6245	760	12	6128	6128	6371	1452	22	3	0	0	1973289	-0.087	100000.000	100000.000	0.000	0.000	0.000	0.000	0.000	16.610	-33	117	-33	117	316	2384	100	1695	"empty"
-75	0	0	27	4	7	"empty"	"empty"	12960	37400	200	5985	6237	1370	21	6022	6022	6295	1662	26	5	1	0	1970756	-0.035	100000.000	100000.000	0.000	0.000	0.000	0.000	0.000	16.610	-37	215	-37	215	316	2384	100	1696	"empty"
-75	0	0	27	5	7	"empty"	"empty"	13460	37410	200	5866	6079	1161	19	5909	5909	6123	1000	16	8	2	0	1920875	-0.044	100000.000	100000.000	0.000	0.000	0.000	0.000	0.000	16.610	-43	170	-43	170	316	2384	100	1697	"empty"
-75	0	0	27	6	7	"empty"	"empty"	13960	37410	200	5902	6178	1339	21	5854	5854	6129	1398	22	7	2	0	1952225	0.035	100000.000	100000.000	0.000	0.000	0.000	0.000	0.000	16.610	48	324	48	324	316	2384	100	1698	"empty"
0	0	0	27	7	7	"GLQAWPG-pS-AIPQFLG_GLQAWPGEAIPQFLG_60vs40"	"GLQAWPG-pS-AIPQFLG_GLQAWPGEAIPQFLG_60vs40"	14480	37420	120	6736	10346	5512	53	5855	5855	6198	1331	21	44	41	0	1241570	3.116	100000.000	100000.000	0.000	0.000	0.000	0.000	0.000	16.610	881	4491	881	4491	120	820	100	1699	"GLQAWPG-pS-AIPQFLG_GLQAWPGEAIPQFLG_60vs40"
0	0	0	27	8	7	"GLQAWPG-pS-AIPQFLG_GLQAWPGEAIPQFLG_60vs40"	"GLQAWPG-pS-AIPQFLG_GLQAWPGEAIPQFLG_60vs40"	14970	37430	120	6726	10361	5612	54	5885	5885	6241	1774	28	41	37	0	1243313	2.322	100000.000	100000.000	0.000	0.000	0.000	0.000	0.000	16.610	841	4476	841	4476	120	820	100	1700	"GLQAWPG-pS-AIPQFLG_GLQAWPGEAIPQFLG_60vs40"
0	0	0	27	9	7	"GLQAWPG-pS-AIPQFLG_GLQAWPGEAIPQFLG_60vs40"	"GLQAWPG-pS-AIPQFLG_GLQAWPGEAIPQFLG_60vs40"	15480	37460	100	12814	12312	5539	44	5933	5933	6440	3954	61	55	48	0	984988	1.485	100000.000	100000.000	0.000	0.000	0.000	0.000	0.000	16.610	6881	6379	6881	6379	80	560	100	1701	"GLQAWPG-pS-AIPQFLG_GLQAWPGEAIPQFLG_60vs40"
0	0	0	28	1	1	"BLNK "	"Q8WV28"	16000	33580	100	8123	9580	3910	40	5976	5976	6480	3048	47	47	36	0	766407	1.017	100000.000	100000.000	0.000	0.000	0.000	0.000	0.000	16.610	2147	3604	2147	3604	80	560	100	1702	"Y178"
0	0	0	28	2	1	"BLNK "	"Q8WV28"	16520	33600	90	13081	12704	3076	24	5978	5978	6351	1828	28	90	86	0	660603	3.475	100000.000	100000.000	0.000	0.000	0.000	0.000	0.000	16.610	7103	6726	7103	6726	52	420	100	1703	"Y178"
0	0	0	28	3	1	"BLNK "	"Q8WV28"	17010	33590	130	6999	9739	4846	49	6071	6071	6643	2105	31	44	36	0	1168693	1.471	100000.000	100000.000	0.000	0.000	0.000	0.000	0.000	16.610	928	3668	928	3668	120	940	100	1704	"Y178"
0	0	0	28	4	1	"Catalase"	"P04040"	17520	33590	130	6956	9109	3927	43	6015	6015	6955	3207	46	40	21	0	1093121	0.672	100000.000	100000.000	0.000	0.000	0.000	0.000	0.000	16.610	941	3094	941	3094	120	940	100	1705	"Y385"
0	0	0	28	5	1	"Catalase"	"P04040"	18000	33590	110	8735	10433	5348	51	6112	6112	6868	2628	38	50	36	0	834616	1.357	100000.000	100000.000	0.000	0.000	0.000	0.000	0.000	16.610	2623	4321	2623	4321	80	656	100	1706	"Y385"
0	0	0	28	6	1	"Catalase"	"P04040"	18490	33600	120	7447	9616	4287	44	6103	6103	6702	2136	31	45	40	0	1153938	1.364	100000.000	100000.000	0.000	0.000	0.000	0.000	0.000	16.610	1344	3513	1344	3513	120	820	100	1707	"Y385"
0	0	0	28	7	1	"Cdc42"	"P60953"	19030	33600	120	7072	8209	2891	35	6070	6070	6575	2089	31	38	20	0	985055	0.782	100000.000	100000.000	0.000	0.000	0.000	0.000	0.000	16.610	1002	2139	1002	2139	120	820	100	1708	"Y64"
0	0	0	28	8	1	"Cdc42"	"P60953"	19510	33590	200	6134	7231	3295	45	6049	6049	6742	2752	40	14	6	0	2285023	0.178	100000.000	100000.000	0.000	0.000	0.000	0.000	0.000	16.610	85	1182	85	1182	316	2384	100	1709	"Y64"
0	0	0	28	9	1	"Cdc42"	"P60953"	20020	33590	200	6365	7724	4747	61	6076	6076	6858	3045	44	15	6	0	2440685	0.284	100000.000	100000.000	0.000	0.000	0.000	0.000	0.000	16.610	289	1648	289	1648	316	2384	100	1710	"Y64"
0	0	0	28	1	2	"Flt3"	"P36888"	16000	34230	150	6329	6862	1557	22	5916	5916	6237	1727	27	23	5	0	1070539	0.362	100000.000	100000.000	0.000	0.000	0.000	0.000	0.000	16.610	413	946	413	946	156	1272	100	1711	"Y842"
0	0	0	28	2	2	"Flt3"	"P36888"	16500	34230	140	6439	7311	3340	45	5956	5956	6315	1711	27	25	8	0	1140512	0.582	100000.000	100000.000	0.000	0.000	0.000	0.000	0.000	16.610	483	1355	483	1355	156	1140	100	1712	"Y842"
0	0	0	28	3	2	"Flt3"	"P36888"	17030	34220	140	6491	7136	2106	29	6039	6039	6529	2227	34	15	7	0	1113235	0.273	100000.000	100000.000	0.000	0.000	0.000	0.000	0.000	16.610	452	1097	452	1097	156	1140	100	1713	"Y842"
0	0	0	28	4	2	"gp130 "	"P40189"	17500	34220	200	6266	7181	2685	37	6042	6042	6609	2054	31	16	7	0	2269161	0.278	100000.000	100000.000	0.000	0.000	0.000	0.000	0.000	16.610	224	1139	224	1139	316	2384	100	1714	"S782"
0	0	0	28	5	2	"gp130 "	"P40189"	18000	34220	200	6250	7152	2533	35	6141	6141	6842	2592	37	12	5	0	2260048	0.120	100000.000	100000.000	0.000	0.000	0.000	0.000	0.000	16.610	109	1011	109	1011	316	2384	100	1715	"S782"
0	0	0	28	6	2	"gp130 "	"P40189"	18500	34240	170	6679	7230	1744	24	6117	6117	6971	3061	43	12	2	0	1503929	0.085	100000.000	100000.000	0.000	0.000	0.000	0.000	0.000	16.610	562	1113	562	1113	208	1660	100	1716	"S782"
0	0	0	28	7	2	"HSP60"	"P10809"	19000	34210	200	6281	7124	3507	49	6087	6087	6768	2913	43	8	3	0	2251077	0.122	100000.000	100000.000	0.000	0.000	0.000	0.000	0.000	16.610	194	1037	194	1037	316	2384	100	1717	"S70"
0	0	0	28	8	2	"HSP60"	"P10809"	19510	34210	200	6174	7177	4096	57	6124	6124	6879	3164	45	8	4	0	2267987	0.094	100000.000	100000.000	0.000	0.000	0.000	0.000	0.000	16.610	50	1053	50	1053	316	2384	100	1718	"S70"
0	0	0	28	9	2	"HSP60"	"P10809"	20020	34220	190	6380	7333	3622	49	6096	6096	6784	2839	41	11	5	0	1877132	0.193	100000.000	100000.000	0.000	0.000	0.000	0.000	0.000	16.610	284	1237	284	1237	256	2088	100	1719	"S70"
0	0	0	28	1	3	"IL7R "	"P16871"	16020	34870	130	10358	10848	2944	27	5947	5947	6209	1380	22	96	93	0	1301764	3.362	100000.000	100000.000	0.000	0.000	0.000	0.000	0.000	16.610	4411	4901	4411	4901	120	940	100	1720	"Y449"
0	0	0	28	2	3	"IL7R "	"P16871"	16510	34890	160	9983	9412	3526	37	5992	5992	6363	1944	30	63	51	0	1957666	1.568	100000.000	100000.000	0.000	0.000	0.000	0.000	0.000	16.610	3991	3420	3991	3420	208	1512	100	1721	"Y449"
0	0	0	28	3	3	"IL7R "	"P16871"	17010	34880	150	10275	10107	2491	24	6098	6098	6391	1174	18	82	80	0	1576749	3.165	100000.000	100000.000	0.000	0.000	0.000	0.000	0.000	16.610	4177	4009	4177	4009	156	1272	100	1722	"Y449"
0	0	0	28	4	3	"IRAK4"	"P51617"	17500	34880	200	6261	6597	1288	19	6121	6121	6616	2078	31	7	1	0	2084718	-0.009	100000.000	100000.000	0.000	0.000	0.000	0.000	0.000	16.610	140	476	140	476	316	2384	100	1723	"T345"
0	0	0	28	5	3	"IRAK4"	"P51617"	18000	34880	200	6301	7148	2827	39	6163	6163	6866	2827	41	10	4	0	2258805	0.100	100000.000	100000.000	0.000	0.000	0.000	0.000	0.000	16.610	138	985	138	985	316	2384	100	1724	"T345"
0	0	0	28	6	3	"IRAK4"	"P51617"	18500	34900	230	6557	7583	3575	47	6163	6163	6936	2642	38	12	6	0	2972506	0.245	100000.000	100000.000	0.000	0.000	0.000	0.000	0.000	16.610	394	1420	394	1420	392	3108	100	1725	"T345"
0	0	0	28	7	3	"LIMK1"	"P53667"	19000	34890	150	9154	9504	4238	44	6149	6149	6723	2192	32	53	34	0	1482559	1.269	100000.000	100000.000	0.000	0.000	0.000	0.000	0.000	16.610	3005	3355	3005	3355	156	1272	100	1726	"T508"
0	0	0	28	8	3	"LIMK1"	"P53667"	19500	34890	150	7455	8563	3751	43	6096	6096	6816	2861	41	44	8	0	1335794	0.611	100000.000	100000.000	0.000	0.000	0.000	0.000	0.000	16.610	1359	2467	1359	2467	156	1272	100	1727	"T508"
0	0	0	28	9	3	"LIMK1"	"P53667"	20010	34900	160	7154	8516	3753	44	6062	6062	6804	2748	40	36	12	0	1771312	0.623	100000.000	100000.000	0.000	0.000	0.000	0.000	0.000	16.610	1092	2454	1092	2454	208	1512	100	1728	"T508"
0	0	0	28	1	4	"p38-alpha "	"Q16539"	16020	35530	180	11938	11576	2778	23	5902	5902	6217	1621	26	86	84	0	2963382	3.306	100000.000	100000.000	0.000	0.000	0.000	0.000	0.000	16.610	6036	5674	6036	5674	256	1924	100	1729	"T122"
0	0	0	28	2	4	"p38-alpha "	"Q16539"	16510	35540	180	12182	12379	4265	34	6025	6025	6309	1372	21	90	89	0	3169022	4.424	100000.000	100000.000	0.000	0.000	0.000	0.000	0.000	16.610	6157	6354	6157	6354	256	1924	100	1730	"T122"
0	0	0	28	3	4	"p38-alpha "	"Q16539"	17010	35530	180	12484	12421	2464	19	6068	6068	6330	1108	17	92	92	0	3179723	5.497	100000.000	100000.000	0.000	0.000	0.000	0.000	0.000	16.610	6416	6353	6416	6353	256	1924	100	1731	"T122"
0	0	0	28	4	4	"MEK1 "	"Q02750"	17490	35520	130	6229	6837	1568	22	6025	6025	6306	1271	20	20	10	0	820438	0.418	100000.000	100000.000	0.000	0.000	0.000	0.000	0.000	16.610	204	812	204	812	120	940	100	1732	"S297"
0	0	0	28	5	4	"MEK1 "	"Q02750"	18000	35530	230	6262	6915	1928	27	6211	6211	6750	2168	32	10	4	0	2710593	0.076	100000.000	100000.000	0.000	0.000	0.000	0.000	0.000	16.610	51	704	51	704	392	3108	100	1733	"S297"
0	0	0	28	6	4	"MEK1 "	"Q02750"	18490	35520	200	6487	7563	3887	51	6226	6226	7003	2856	40	13	4	0	2389788	0.196	100000.000	100000.000	0.000	0.000	0.000	0.000	0.000	16.610	261	1337	261	1337	316	2384	100	1734	"S297"
0	0	0	28	7	4	"P27kip1"	"P46527"	19000	35550	160	6867	8304	3466	41	6195	6195	6991	2951	42	33	9	0	1727255	0.445	100000.000	100000.000	0.000	0.000	0.000	0.000	0.000	16.610	672	2109	672	2109	208	1512	100	1735	"Y74"
0	0	0	28	8	4	"P27kip1"	"P46527"	19500	35530	140	8221	8615	3141	36	6171	6171	6719	2183	32	48	19	0	1344016	0.869	100000.000	100000.000	0.000	0.000	0.000	0.000	0.000	16.610	2050	2444	2050	2444	156	1140	100	1736	"Y74"
0	0	0	28	9	4	"P27kip1"	"P46527"	20010	35530	150	7997	8850	3125	35	6200	6200	7011	3506	50	41	6	0	1380606	0.525	100000.000	100000.000	0.000	0.000	0.000	0.000	0.000	16.610	1797	2650	1797	2650	156	1272	100	1737	"Y74"
0	0	0	28	1	5	"PPARG "	"P37231"	16010	36160	130	8436	8711	1113	12	5969	5969	6219	1448	23	94	35	0	1045351	1.721	100000.000	100000.000	0.000	0.000	0.000	0.000	0.000	16.610	2467	2742	2467	2742	120	940	100	1738	"S112"
0	0	0	28	2	5	"PPARG "	"P37231"	16500	36170	150	8265	9170	6557	71	6036	6036	6392	1827	28	67	13	0	1430500	1.521	100000.000	100000.000	0.000	0.000	0.000	0.000	0.000	16.610	2229	3134	2229	3134	156	1272	100	1739	"S112"
0	0	0	28	3	5	"PPARG "	"P37231"	17000	36170	160	7941	7967	1344	16	6141	6141	6563	2296	34	27	3	0	1657049	0.611	100000.000	100000.000	0.000	0.000	0.000	0.000	0.000	16.610	1800	1826	1800	1826	208	1512	100	1740	"S112"
0	0	0	28	4	5	"Pyk2 "	"Q14289"	17500	36170	160	22676	22453	4269	19	6127	6127	6499	1931	29	97	96	0	4670212	8.262	100000.000	100000.000	0.000	0.000	0.000	0.000	0.000	16.610	16549	16326	16549	16326	208	1512	100	1741	"S399"
0	0	0	28	5	5	"Pyk2 "	"Q14289"	18010	36190	170	23699	23043	4697	20	6097	6097	6404	1361	21	97	96	0	4792934	12.226	100000.000	100000.000	0.000	0.000	0.000	0.000	0.000	16.610	17602	16946	17602	16946	208	1660	100	1742	"S399"
0	0	0	28	6	5	"Pyk2 "	"Q14289"	18500	36190	190	23848	22122	6781	30	6196	6196	6660	1890	28	89	87	0	5663281	8.181	100000.000	100000.000	0.000	0.000	0.000	0.000	0.000	16.610	17652	15926	17652	15926	256	2088	100	1743	"S399"
0	0	0	28	7	5	"STAT1 "	"P42224"	18990	36170	200	7117	7786	2647	33	6266	6266	6825	2076	30	21	7	0	2460471	0.463	100000.000	100000.000	0.000	0.000	0.000	0.000	0.000	16.610	851	1520	851	1520	316	2384	100	1744	"S708"
0	0	0	28	8	5	"STAT1 "	"P42224"	19490	36170	200	6848	7505	2588	34	6287	6287	6982	2681	38	12	4	0	2371645	0.195	100000.000	100000.000	0.000	0.000	0.000	0.000	0.000	16.610	561	1218	561	1218	316	2384	100	1745	"S708"
0	0	0	28	9	5	"STAT1 "	"P42224"	19990	36180	200	7130	8117	3500	43	6256	6256	6986	2700	38	19	8	0	2564883	0.419	100000.000	100000.000	0.000	0.000	0.000	0.000	0.000	16.610	874	1861	874	1861	316	2384	100	1746	"S708"
0	0	0	28	1	6	"STAT5B "	"P51692"	16000	36790	200	6005	6548	1979	30	5949	5949	6182	1113	18	18	9	0	2069291	0.329	100000.000	100000.000	0.000	0.000	0.000	0.000	0.000	16.610	56	599	56	599	316	2384	100	1747	"S731"
0	0	0	28	2	6	"STAT5B "	"P51692"	16500	36800	110	7911	8408	4673	55	5997	5997	6286	1135	18	60	36	0	672635	1.870	100000.000	100000.000	0.000	0.000	0.000	0.000	0.000	16.610	1914	2411	1914	2411	80	656	100	1748	"S731"
0	0	0	28	3	6	"STAT5B "	"P51692"	17020	36810	200	6369	6881	2334	33	6112	6112	6469	2222	34	8	2	0	2174444	0.185	100000.000	100000.000	0.000	0.000	0.000	0.000	0.000	16.610	257	769	257	769	316	2384	100	1749	"S731"
0	0	0	28	4	6	"Syk "	"P43405"	17480	36850	140	6492	8698	3602	41	6170	6170	6393	1022	15	37	34	0	1356897	2.255	100000.000	100000.000	0.000	0.000	0.000	0.000	0.000	16.610	322	2528	322	2528	156	1140	100	1750	"Y348"
0	0	0	28	5	6	"Syk "	"P43405"	18000	36840	110	11968	11301	4488	39	6239	6239	6573	1468	22	66	62	0	904062	3.221	100000.000	100000.000	0.000	0.000	0.000	0.000	0.000	16.610	5729	5062	5729	5062	80	656	100	1751	"Y348"
0	0	0	28	6	6	"Syk "	"P43405"	18460	36830	140	6774	9473	5156	54	6216	6216	6673	1752	26	38	29	0	1477862	1.598	100000.000	100000.000	0.000	0.000	0.000	0.000	0.000	16.610	558	3257	558	3257	156	1140	100	1752	"Y348"
0	0	0	28	7	6	"Calmodulin "	"P62158"	19000	36820	130	10170	10553	3035	28	6324	6324	6951	2078	29	80	46	0	1266358	1.733	100000.000	100000.000	0.000	0.000	0.000	0.000	0.000	16.610	3846	4229	3846	4229	120	940	100	1753	"Y99"
0	0	0	28	8	6	"Calmodulin "	"P62158"	19500	36830	150	9505	9865	4668	47	6286	6286	7007	2914	41	54	17	0	1539016	0.981	100000.000	100000.000	0.000	0.000	0.000	0.000	0.000	16.610	3219	3579	3219	3579	156	1272	100	1754	"Y99"
0	0	0	28	9	6	"Calmodulin "	"P62158"	19990	36820	160	8411	9402	4182	44	6349	6349	7011	2315	33	49	28	0	1955708	1.033	100000.000	100000.000	0.000	0.000	0.000	0.000	0.000	16.610	2062	3053	2062	3053	208	1512	100	1755	"Y99"
-75	0	0	28	1	7	"empty"	"empty"	16010	37440	200	5943	6115	799	13	5978	5978	6607	4394	66	0	0	0	1932412	-0.112	100000.000	100000.000	0.000	0.000	0.000	0.000	0.000	16.610	-35	137	-35	137	316	2384	100	1756	"empty"
-75	0	0	28	2	7	"empty"	"empty"	16510	37440	200	5956	6209	1413	22	6009	6009	6259	1238	19	5	2	0	1962172	-0.040	100000.000	100000.000	0.000	0.000	0.000	0.000	0.000	16.610	-53	200	-53	200	316	2384	100	1757	"empty"
-75	0	0	28	3	7	"empty"	"empty"	17010	37440	200	6072	6470	1683	26	6050	6050	6291	953	15	12	6	0	2044506	0.188	100000.000	100000.000	0.000	0.000	0.000	0.000	0.000	16.610	22	420	22	420	316	2384	100	1758	"empty"
-75	0	0	28	4	7	"empty"	"empty"	17510	37440	200	6064	6230	916	14	6073	6073	6359	1400	22	5	0	0	1968754	-0.092	100000.000	100000.000	0.000	0.000	0.000	0.000	0.000	16.610	-9	157	-9	157	316	2384	100	1759	"empty"
-75	0	0	28	5	7	"empty"	"empty"	18010	37440	200	6213	6409	825	12	6208	6208	6520	1474	22	6	1	0	2025272	-0.075	100000.000	100000.000	0.000	0.000	0.000	0.000	0.000	16.610	5	201	5	201	316	2384	100	1760	"empty"
-75	0	0	28	6	7	"empty"	"empty"	18510	37440	200	6369	7176	2605	36	6312	6312	6899	2338	33	11	6	0	2267602	0.118	100000.000	100000.000	0.000	0.000	0.000	0.000	0.000	16.610	57	864	57	864	316	2384	100	1761	"empty"
0	0	0	28	7	7	"Control-Spot"	"Tau"	19000	37460	180	8575	9631	4763	49	6374	6374	7053	2598	36	46	17	0	2465601	0.992	100000.000	100000.000	0.000	0.000	0.000	0.000	0.000	16.610	2201	3257	2201	3257	256	1924	100	1762	"Control-Spot"
0	0	0	28	8	7	"Control-Spot"	"Tau"	19500	37460	190	8631	9361	4034	43	6388	6388	7016	2377	33	48	22	0	2396518	0.987	100000.000	100000.000	0.000	0.000	0.000	0.000	0.000	16.610	2243	2973	2243	2973	256	2088	100	1763	"Control-Spot"
0	0	0	28	9	7	"Control-Spot"	"Tau"	19990	37480	140	9840	10557	5298	50	6438	6438	7127	2656	37	65	17	0	1646839	1.291	100000.000	100000.000	0.000	0.000	0.000	0.000	0.000	16.610	3402	4119	3402	4119	156	1140	100	1764	"Control-Spot"
0	0	0	29	1	1	"Anxa1"	"P04083"	2450	37950	200	6700	7219	1650	22	6474	6474	6649	1655	24	18	5	0	2281099	0.344	100000.000	100000.000	0.000	0.000	0.000	0.000	0.000	16.610	226	745	226	745	316	2384	100	1765	"Y20"
0	0	0	29	2	1	"Anxa1"	"P04083"	2940	37960	200	6667	7404	3107	41	6378	6378	6483	822	12	28	16	0	2339615	1.120	100000.000	100000.000	0.000	0.000	0.000	0.000	0.000	16.610	289	1026	289	1026	316	2384	100	1766	"Y20"
0	0	0	29	3	1	"Anxa1"	"P04083"	3440	37960	200	6500	6797	1362	20	6431	6431	6525	664	10	21	13	0	2147695	0.410	100000.000	100000.000	0.000	0.000	0.000	0.000	0.000	16.610	69	366	69	366	316	2384	100	1767	"Y20"
0	0	0	29	4	1	"Bax"	"Q07812"	3930	37960	200	6911	7080	1510	21	6775	6775	6878	931	13	6	2	0	2237220	0.217	100000.000	100000.000	0.000	0.000	0.000	0.000	0.000	16.610	136	305	136	305	316	2384	100	1768	"S184"
0	0	0	29	5	1	"Bax"	"Q07812"	4430	37960	200	6966	7006	572	8	6988	6988	7121	1257	17	2	0	0	2213752	-0.091	100000.000	100000.000	0.000	0.000	0.000	0.000	0.000	16.610	-22	18	-22	18	316	2384	100	1769	"S184"
0	0	0	29	6	1	"Bax"	"Q07812"	4930	37970	130	7056	7152	598	8	7020	7020	7160	2130	29	0	0	0	858220	-0.004	100000.000	100000.000	0.000	0.000	0.000	0.000	0.000	16.610	36	132	36	132	120	940	100	1770	"S184"
0	0	0	29	7	1	"CHOP"	"P35638"	5420	37970	200	6997	7258	2019	27	6920	6920	7130	2686	37	1	0	0	2293546	0.048	100000.000	100000.000	0.000	0.000	0.000	0.000	0.000	16.610	77	338	77	338	316	2384	100	1771	"S79"
0	0	0	29	8	1	"CHOP"	"P35638"	5920	37970	200	7000	7274	949	13	6853	6853	7027	1931	27	4	2	0	2298612	0.128	100000.000	100000.000	0.000	0.000	0.000	0.000	0.000	16.610	147	421	147	421	316	2384	100	1772	"S79"
0	0	0	29	9	1	"CHOP"	"P35638"	6410	37970	200	6750	6887	808	11	6729	6729	6817	747	10	11	4	0	2176417	0.094	100000.000	100000.000	0.000	0.000	0.000	0.000	0.000	16.610	21	158	21	158	316	2384	100	1773	"S79"
0	0	0	29	1	2	"Crk "	"P46108"	2450	38600	90	7052	7254	1037	14	6476	6476	6622	652	9	48	30	0	377212	0.969	100000.000	100000.000	0.000	0.000	0.000	0.000	0.000	16.610	576	778	576	778	52	420	100	1774	"Y221"
0	0	0	29	2	2	"Crk "	"P46108"	2960	38610	130	6815	7133	860	12	6460	6460	6596	899	13	30	15	0	856001	0.597	100000.000	100000.000	0.000	0.000	0.000	0.000	0.000	16.610	355	673	355	673	120	940	100	1775	"Y221"
0	0	0	29	3	2	"Crk "	"P46108"	3450	38600	200	6554	6715	751	11	6518	6518	6887	3420	49	0	0	0	2122038	-0.050	100000.000	100000.000	0.000	0.000	0.000	0.000	0.000	16.610	36	197	36	197	316	2384	100	1776	"Y221"
0	0	0	29	4	2	"EEA1"	"Q15075"	3940	38610	200	7007	7085	798	11	6945	6945	7123	1265	17	4	1	0	2238739	-0.030	100000.000	100000.000	0.000	0.000	0.000	0.000	0.000	16.610	62	140	62	140	316	2384	100	1777	"T431"
0	0	0	29	5	2	"EEA1"	"Q15075"	4440	38610	200	7080	7239	1109	15	7022	7022	7148	1059	14	6	3	0	2287513	0.086	100000.000	100000.000	0.000	0.000	0.000	0.000	0.000	16.610	58	217	58	217	316	2384	100	1778	"T431"
0	0	0	29	6	2	"EEA1"	"Q15075"	4930	38610	200	7031	7398	2939	39	6995	6995	7132	1262	17	4	2	0	2337903	0.211	100000.000	100000.000	0.000	0.000	0.000	0.000	0.000	16.610	36	403	36	403	316	2384	100	1779	"T431"
0	0	0	29	7	2	"IKK-alpha "	"O15111"	5450	38630	90	10806	11142	2675	24	6850	6850	6877	563	8	96	94	0	579392	7.575	100000.000	100000.000	0.000	0.000	0.000	0.000	0.000	16.610	3956	4292	3956	4292	52	420	100	1780	"T23"
0	0	0	29	8	2	"IKK-alpha "	"O15111"	5940	38630	120	7335	8601	2173	25	6800	6800	6847	436	6	51	43	0	1032116	4.023	100000.000	100000.000	0.000	0.000	0.000	0.000	0.000	16.610	535	1801	535	1801	120	820	100	1781	"T23"
0	0	0	29	9	2	"IKK-alpha "	"O15111"	6410	38610	140	7058	7957	2310	29	6702	6702	6829	933	13	32	23	0	1241283	1.209	100000.000	100000.000	0.000	0.000	0.000	0.000	0.000	16.610	356	1255	356	1255	156	1140	100	1782	"T23"
0	0	0	29	1	3	"Jak2 "	"O60674"	2450	39250	200	6600	6872	1771	25	6430	6430	6588	1245	18	8	3	0	2171418	0.228	100000.000	100000.000	0.000	0.000	0.000	0.000	0.000	16.610	170	442	170	442	316	2384	100	1783	"Y1007"
0	0	0	29	2	3	"Jak2 "	"O60674"	2950	39250	200	6502	6636	822	12	6430	6430	6587	1287	19	4	0	0	2096866	0.038	100000.000	100000.000	0.000	0.000	0.000	0.000	0.000	16.610	72	206	72	206	316	2384	100	1784	"Y1007"
0	0	0	29	3	3	"Jak2 "	"O60674"	3450	39260	200	6584	7150	3832	53	6619	6619	6979	2677	38	2	1	0	2259292	0.064	100000.000	100000.000	0.000	0.000	0.000	0.000	0.000	16.610	-35	531	-35	531	316	2384	100	1785	"Y1007"
0	0	0	29	4	3	"Keap1"	"Q14145"	3940	39260	200	6990	7059	581	8	7044	7044	7312	2214	30	0	0	0	2230561	-0.114	100000.000	100000.000	0.000	0.000	0.000	0.000	0.000	16.610	-54	15	-54	15	316	2384	100	1786	"Y141"
0	0	0	29	5	3	"Keap1"	"Q14145"	4440	39260	200	6991	7037	449	6	7031	7031	7186	1481	20	0	0	0	2223630	-0.101	100000.000	100000.000	0.000	0.000	0.000	0.000	0.000	16.610	-40	6	-40	6	316	2384	100	1787	"Y141"
0	0	0	29	6	3	"Keap1"	"Q14145"	4940	39270	80	7471	7615	978	12	6992	6992	7086	898	12	21	5	0	395983	0.589	100000.000	100000.000	0.000	0.000	0.000	0.000	0.000	16.610	479	623	479	623	52	340	100	1788	"Y141"
0	0	0	29	7	3	"MK2"	"P16389"	5460	39270	110	7730	8564	1487	17	7054	7054	7107	490	6	55	46	0	685137	2.973	100000.000	100000.000	0.000	0.000	0.000	0.000	0.000	16.610	676	1510	676	1510	80	656	100	1789	"Y132"
0	0	0	29	8	3	"MK2"	"P16389"	5920	39280	120	7209	7807	1309	16	7017	7017	7352	2446	33	20	0	0	936803	0.186	100000.000	100000.000	0.000	0.000	0.000	0.000	0.000	16.610	192	790	192	790	120	820	100	1790	"Y132"
0	0	0	29	9	3	"MK2"	"P16389"	6450	39290	140	7246	7854	1680	21	6808	6808	6919	979	14	31	21	0	1225244	0.955	100000.000	100000.000	0.000	0.000	0.000	0.000	0.000	16.610	438	1046	438	1046	156	1140	100	1791	"Y132"
0	0	0	29	1	4	"MyD88"	"Q99836"	2440	39900	140	12265	13035	3593	27	6432	6432	6530	786	12	100	100	0	2033400	8.276	100000.000	100000.000	0.000	0.000	0.000	0.000	0.000	16.610	5833	6603	5833	6603	156	1140	100	1792	"Y257"
0	0	0	29	2	4	"MyD88"	"Q99836"	2950	39900	160	10974	11244	1699	15	6423	6423	6690	2162	32	98	56	0	2338731	2.106	100000.000	100000.000	0.000	0.000	0.000	0.000	0.000	16.610	4551	4821	4551	4821	208	1512	100	1793	"Y257"
0	0	0	29	3	4	"MyD88"	"Q99836"	3450	39900	160	11202	11701	3069	26	6679	6679	6796	829	12	97	95	0	2433812	5.917	100000.000	100000.000	0.000	0.000	0.000	0.000	0.000	16.610	4523	5022	4523	5022	208	1512	100	1794	"Y257"
0	0	0	29	4	4	"NFkB-p105 "	"P19838"	3930	39890	130	7437	7720	1762	22	7024	7024	7213	1255	17	12	5	0	926431	0.404	100000.000	100000.000	0.000	0.000	0.000	0.000	0.000	16.610	413	696	413	696	120	940	100	1795	"S337"
0	0	0	29	5	4	"NFkB-p105 "	"P19838"	4440	39890	200	7313	7601	1754	23	7025	7025	7113	947	13	15	4	0	2401871	0.515	100000.000	100000.000	0.000	0.000	0.000	0.000	0.000	16.610	288	576	288	576	316	2384	100	1796	"S337"
0	0	0	29	6	4	"NFkB-p105 "	"P19838"	4950	39900	110	7626	7606	528	6	7106	7106	7179	786	10	27	3	0	608492	0.543	100000.000	100000.000	0.000	0.000	0.000	0.000	0.000	16.610	520	500	520	500	80	656	100	1797	"S337"
0	0	0	29	7	4	"PKACa "	"P17612"	5440	39910	130	7936	8056	869	10	7069	7069	7175	845	11	51	10	0	966689	1.043	100000.000	100000.000	0.000	0.000	0.000	0.000	0.000	16.610	867	987	867	987	120	940	100	1798	"S338"
0	0	0	29	8	4	"PKACa "	"P17612"	5940	39910	140	7769	7822	690	8	6981	6981	7117	1018	14	32	3	0	1220297	0.693	100000.000	100000.000	0.000	0.000	0.000	0.000	0.000	16.610	788	841	788	841	156	1140	100	1799	"S338"
0	0	0	29	9	4	"PKACa "	"P17612"	6440	39930	140	7479	7549	498	6	6782	6782	6889	708	10	48	8	0	1177706	0.932	100000.000	100000.000	0.000	0.000	0.000	0.000	0.000	16.610	697	767	697	767	156	1140	100	1800	"S338"
0	0	0	29	1	5	"PDK1"	"O15530"	2440	40530	100	22648	18667	8171	43	6474	6474	6565	581	8	77	73	0	1493384	20.830	100000.000	100000.000	0.000	0.000	0.000	0.000	0.000	16.610	16174	12193	16174	12193	80	560	100	1801	"Y373"
0	0	0	29	2	5	"PDK1"	"O15530"	2940	40540	100	21738	17838	7486	41	6491	6491	6666	1662	24	80	73	0	1427079	6.722	100000.000	100000.000	0.000	0.000	0.000	0.000	0.000	16.610	15247	11347	15247	11347	80	560	100	1802	"Y373"
0	0	0	29	3	5	"PDK1"	"O15530"	3430	40540	90	23165	22513	4124	18	6806	6806	6917	570	8	100	98	0	1170698	27.361	100000.000	100000.000	0.000	0.000	0.000	0.000	0.000	16.610	16359	15707	16359	15707	52	420	100	1803	"Y373"
0	0	0	29	4	5	"Ripk1"	"Q13546"	3930	40550	110	7988	8156	1726	21	7063	7063	7150	545	7	57	43	0	652452	1.846	100000.000	100000.000	0.000	0.000	0.000	0.000	0.000	16.610	925	1093	925	1093	80	656	100	1804	"Y424"
0	0	0	29	5	5	"Ripk1"	"Q13546"	4440	40540	80	8615	8503	1485	17	7053	7053	7114	632	8	69	57	0	442145	2.198	100000.000	100000.000	0.000	0.000	0.000	0.000	0.000	16.610	1562	1450	1562	1450	52	340	100	1805	"Y424"
0	0	0	29	6	5	"Ripk1"	"Q13546"	4930	40550	200	7251	7380	688	9	7097	7097	7223	1385	19	9	0	0	2332113	0.113	100000.000	100000.000	0.000	0.000	0.000	0.000	0.000	16.610	154	283	154	283	316	2384	100	1806	"Y424"
0	0	0	29	7	5	"Smad1 "	"Q15797"	5430	40550	200	7058	7080	444	6	7087	7087	7199	841	11	2	1	0	2237432	-0.141	100000.000	100000.000	0.000	0.000	0.000	0.000	0.000	16.610	-29	-7	-29	-7	316	2384	100	1807	"S463"
0	0	0	29	8	5	"Smad1 "	"Q15797"	5930	40550	200	6967	7004	444	6	7016	7016	7135	1192	16	1	0	0	2213283	-0.110	100000.000	100000.000	0.000	0.000	0.000	0.000	0.000	16.610	-49	-12	-49	-12	316	2384	100	1808	"S463"
0	0	0	29	9	5	"Smad1 "	"Q15797"	6430	40560	200	6953	7120	1164	16	6874	6874	6998	1192	17	4	0	0	2249819	0.102	100000.000	100000.000	0.000	0.000	0.000	0.000	0.000	16.610	79	246	79	246	316	2384	100	1809	"S463"
0	0	0	29	1	6	"TAB1"	"Q15750"	2420	41170	140	15408	14173	5833	41	6526	6526	6775	2170	32	72	69	0	2211004	3.409	100000.000	100000.000	0.000	0.000	0.000	0.000	0.000	16.610	8882	7647	8882	7647	156	1140	100	1810	"S438"
0	0	0	29	2	6	"TAB1"	"Q15750"	2900	41180	130	14456	13123	5725	43	6631	6631	6877	1871	27	65	60	0	1574747	3.338	100000.000	100000.000	0.000	0.000	0.000	0.000	0.000	16.610	7825	6492	7825	6492	120	940	100	1811	"S438"
0	0	0	29	3	6	"TAB1"	"Q15750"	3420	41190	150	14887	13608	6472	47	6943	6943	7097	806	11	75	71	0	2122828	8.078	100000.000	100000.000	0.000	0.000	0.000	0.000	0.000	16.610	7944	6665	7944	6665	156	1272	100	1812	"S438"
0	0	0	29	4	6	"Tgfbr2"	"P37173"	3930	41190	160	7449	7598	1201	15	7106	7106	7237	1075	14	9	3	0	1580399	0.336	100000.000	100000.000	0.000	0.000	0.000	0.000	0.000	16.610	343	492	343	492	208	1512	100	1813	"Y259"
0	0	0	29	5	6	"Tgfbr2"	"P37173"	4430	41180	160	7469	7556	742	9	7137	7137	7234	1037	14	8	3	0	1571597	0.311	100000.000	100000.000	0.000	0.000	0.000	0.000	0.000	16.610	332	419	332	419	208	1512	100	1814	"Y259"
0	0	0	29	6	6	"Tgfbr2"	"P37173"	4940	41180	140	7415	7548	764	10	7069	7069	7125	706	9	21	6	0	1177428	0.599	100000.000	100000.000	0.000	0.000	0.000	0.000	0.000	16.610	346	479	346	479	156	1140	100	1815	"Y259"
0	0	0	29	7	6	"XIAP "	"P98170"	5420	41190	90	26848	23324	7384	31	6965	6965	7026	539	7	90	90	0	1212858	30.237	100000.000	100000.000	0.000	0.000	0.000	0.000	0.000	16.610	19883	16359	19883	16359	52	420	100	1816	"S87"
0	0	0	29	8	6	"XIAP "	"P98170"	5930	41200	90	25544	23490	5961	25	6962	6962	6971	323	4	94	92	0	1221483	51.142	100000.000	100000.000	0.000	0.000	0.000	0.000	0.000	16.610	18582	16528	18582	16528	52	420	100	1817	"S87"
0	0	0	29	9	6	"XIAP "	"P98170"	6420	41210	90	24759	22634	5475	24	6830	6830	6975	1568	22	96	96	0	1176955	9.987	100000.000	100000.000	0.000	0.000	0.000	0.000	0.000	16.610	17929	15804	17929	15804	52	420	100	1818	"S87"
-75	0	0	29	1	7	"empty"	"empty"	2440	41830	200	6649	6739	548	8	6671	6671	6936	2124	30	1	0	0	2129679	-0.093	100000.000	100000.000	0.000	0.000	0.000	0.000	0.000	16.610	-22	68	-22	68	316	2384	100	1819	"empty"
-75	0	0	29	2	7	"empty"	"empty"	2940	41830	200	7028	7550	2677	35	6904	6904	7171	1477	20	7	5	0	2385846	0.257	100000.000	100000.000	0.000	0.000	0.000	0.000	0.000	16.610	124	646	124	646	316	2384	100	1820	"empty"
-75	0	0	29	3	7	"empty"	"empty"	3440	41830	200	7053	7190	802	11	7071	7071	7324	1761	24	2	0	0	2272095	-0.076	100000.000	100000.000	0.000	0.000	0.000	0.000	0.000	16.610	-18	119	-18	119	316	2384	100	1821	"empty"
-75	0	0	29	4	7	"empty"	"empty"	3940	41830	200	7288	7559	2457	32	7193	7193	7376	1349	18	3	2	0	2388565	0.136	100000.000	100000.000	0.000	0.000	0.000	0.000	0.000	16.610	95	366	95	366	316	2384	100	1822	"empty"
-75	0	0	29	5	7	"empty"	"empty"	4440	41830	200	7199	7376	1221	16	7187	7187	7334	1543	21	3	1	0	2330909	0.027	100000.000	100000.000	0.000	0.000	0.000	0.000	0.000	16.610	12	189	12	189	316	2384	100	1823	"empty"
-75	0	0	29	6	7	"empty"	"empty"	4940	41830	200	7176	7376	2064	27	7120	7120	7157	576	8	12	4	0	2330853	0.380	100000.000	100000.000	0.000	0.000	0.000	0.000	0.000	16.610	56	256	56	256	316	2384	100	1824	"empty"
-75	0	0	29	7	7	"empty"	"empty"	5440	41830	200	7069	7147	710	9	7104	7104	7215	1231	17	1	0	0	2258494	-0.055	100000.000	100000.000	0.000	0.000	0.000	0.000	0.000	16.610	-35	43	-35	43	316	2384	100	1825	"empty"
-75	0	0	29	8	7	"empty"	"empty"	5940	41830	200	6943	7465	3399	45	6942	6942	7030	811	11	5	3	0	2358961	0.536	100000.000	100000.000	0.000	0.000	0.000	0.000	0.000	16.610	1	523	1	523	316	2384	100	1826	"empty"
-75	0	0	29	9	7	"empty"	"empty"	6440	41830	200	6810	6854	356	5	6778	6778	6863	999	14	2	0	0	2165945	-0.009	100000.000	100000.000	0.000	0.000	0.000	0.000	0.000	16.610	32	76	32	76	316	2384	100	1827	"empty"
0	0	0	30	1	1	"PTEN"	"P60484"	6980	37970	100	7277	8154	1885	23	6587	6587	6682	833	12	47	41	0	652283	1.767	100000.000	100000.000	0.000	0.000	0.000	0.000	0.000	16.610	690	1567	690	1567	80	560	100	1828	"T382/3/5"
0	0	0	30	2	1	"PTEN"	"P60484"	7470	37980	120	6827	7452	1521	20	6505	6505	7222	5804	80	0	0	0	894256	0.040	100000.000	100000.000	0.000	0.000	0.000	0.000	0.000	16.610	322	947	322	947	120	820	100	1829	"T382/3/5"
0	0	0	30	3	1	"PTEN"	"P60484"	7980	37990	80	9389	9025	2737	30	6165	6165	6161	537	8	76	69	0	469274	5.333	100000.000	100000.000	0.000	0.000	0.000	0.000	0.000	16.610	3224	2860	3224	2860	52	340	100	1830	"T382/3/5"
0	0	0	30	4	1	"Rab5A"	"P20339"	8490	37980	140	5589	5646	532	9	5953	5953	6007	684	11	5	0	0	880715	-0.528	100000.000	100000.000	0.000	0.000	0.000	0.000	0.000	16.610	-364	-307	-364	-307	156	1140	100	1831	"S123"
0	0	0	30	5	1	"Rab5A"	"P20339"	8970	37980	200	5748	5779	457	7	5888	5888	5966	642	10	3	1	0	1826158	-0.291	100000.000	100000.000	0.000	0.000	0.000	0.000	0.000	16.610	-140	-109	-140	-109	316	2384	100	1832	"S123"
0	0	0	30	6	1	"Rab5A"	"P20339"	9470	37990	100	5533	5682	630	11	5873	5873	5953	572	9	7	5	0	454547	-0.474	100000.000	100000.000	0.000	0.000	0.000	0.000	0.000	16.610	-340	-191	-340	-191	80	560	100	1833	"S123"
0	0	0	30	7	1	"STAT1 "	"P42224"	9960	37990	200	6193	6260	633	10	5954	5954	6068	1152	18	4	1	0	1978030	0.167	100000.000	100000.000	0.000	0.000	0.000	0.000	0.000	16.610	239	306	239	306	316	2384	100	1834	"Y701"
0	0	0	30	8	1	"STAT1 "	"P42224"	10440	38020	240	6196	6474	1846	28	6045	6045	6187	1109	17	10	2	0	2978240	0.259	100000.000	100000.000	0.000	0.000	0.000	0.000	0.000	16.610	151	429	151	429	460	3460	100	1835	"Y701"
0	0	0	30	9	1	"STAT1 "	"P42224"	10960	38000	200	6458	6544	646	9	6123	6123	6233	871	13	22	3	0	2067785	0.357	100000.000	100000.000	0.000	0.000	0.000	0.000	0.000	16.610	335	421	335	421	316	2384	100	1836	"Y701"
0	0	0	30	1	2	"STAT5B "	"P51692"	6980	38620	200	6520	6541	490	7	6501	6501	6594	1240	18	1	0	0	2067071	-0.043	100000.000	100000.000	0.000	0.000	0.000	0.000	0.000	16.610	19	40	19	40	316	2384	100	1837	"Y699"
0	0	0	30	2	2	"STAT5B "	"P51692"	7470	38620	200	6424	6511	672	10	6405	6405	6505	1288	19	3	0	0	2057320	0.005	100000.000	100000.000	0.000	0.000	0.000	0.000	0.000	16.610	19	106	19	106	316	2384	100	1838	"Y699"
0	0	0	30	3	2	"STAT5B "	"P51692"	7970	38630	200	6146	6266	829	13	6195	6195	6291	1002	15	6	2	0	1980138	-0.025	100000.000	100000.000	0.000	0.000	0.000	0.000	0.000	16.610	-49	71	-49	71	316	2384	100	1839	"Y699"
0	0	0	30	4	2	"Syk "	"P43405"	8470	38610	110	6777	9708	4299	44	6051	6051	6144	1278	20	46	43	0	776614	2.789	100000.000	100000.000	0.000	0.000	0.000	0.000	0.000	16.610	726	3657	726	3657	80	656	100	1840	"Y352"
0	0	0	30	5	2	"Syk "	"P43405"	8980	38650	90	14052	12633	3283	25	5936	5936	6000	663	11	94	86	0	656921	10.005	100000.000	100000.000	0.000	0.000	0.000	0.000	0.000	16.610	8116	6697	8116	6697	52	420	100	1841	"Y352"
0	0	0	30	6	2	"Syk "	"P43405"	9510	38680	120	6718	10180	5412	53	5959	5959	6085	1324	21	47	43	0	1221549	3.093	100000.000	100000.000	0.000	0.000	0.000	0.000	0.000	16.610	759	4221	759	4221	120	820	100	1842	"Y352"
0	0	0	30	7	2	"ACC1"	"Q13085"	9970	38640	190	6479	6598	1055	15	6032	6032	6128	1122	18	12	3	0	1689102	0.419	100000.000	100000.000	0.000	0.000	0.000	0.000	0.000	16.610	447	566	447	566	256	2088	100	1843	"S80"
0	0	0	30	8	2	"ACC1"	"Q13085"	10470	38660	160	6431	6744	2432	36	6061	6061	6251	2123	33	4	1	0	1402829	0.232	100000.000	100000.000	0.000	0.000	0.000	0.000	0.000	16.610	370	683	370	683	208	1512	100	1844	"S80"
0	0	0	30	9	2	"ACC1"	"Q13085"	10960	38650	200	6240	6519	3329	51	6032	6032	6127	772	12	14	2	0	2059935	0.508	100000.000	100000.000	0.000	0.000	0.000	0.000	0.000	16.610	208	487	208	487	316	2384	100	1845	"S80"
0	0	0	30	1	3	"TrKA"	"P04629"	6990	39270	110	9715	9794	3988	40	6624	6624	6732	994	14	82	81	0	783520	3.080	100000.000	100000.000	0.000	0.000	0.000	0.000	0.000	16.610	3091	3170	3091	3170	80	656	100	1846	"Y680"
0	0	0	30	2	3	"TrKA"	"P04629"	7480	39280	110	10149	9965	1469	14	6404	6404	6493	757	11	95	88	0	797209	4.587	100000.000	100000.000	0.000	0.000	0.000	0.000	0.000	16.610	3745	3561	3745	3561	80	656	100	1847	"Y680"
0	0	0	30	3	3	"TrKA"	"P04629"	7980	39290	110	9046	8821	1046	11	6214	6214	6272	769	12	91	86	0	705661	3.315	100000.000	100000.000	0.000	0.000	0.000	0.000	0.000	16.610	2832	2607	2832	2607	80	656	100	1848	"Y680"
0	0	0	30	4	3	"BRAF1"	"P15056"	8480	39290	120	8521	8430	2041	24	5994	5994	6059	558	9	85	80	0	1011595	4.249	100000.000	100000.000	0.000	0.000	0.000	0.000	0.000	16.610	2527	2436	2527	2436	120	820	100	1849	"S579"
0	0	0	30	5	3	"BRAF1"	"P15056"	8970	39270	150	7857	7595	2027	26	5886	5886	6028	1470	24	54	19	0	1184769	1.066	100000.000	100000.000	0.000	0.000	0.000	0.000	0.000	16.610	1971	1709	1971	1709	156	1272	100	1850	"S579"
0	0	0	30	6	3	"BRAF1"	"P15056"	9470	39300	160	6622	7215	1609	22	5863	5863	5960	887	14	48	41	0	1500715	1.415	100000.000	100000.000	0.000	0.000	0.000	0.000	0.000	16.610	759	1352	759	1352	208	1512	100	1851	"S579"
0	0	0	30	7	3	"Cdc2"	"P06493"	9970	39310	160	6194	6961	1385	19	5999	5999	6083	722	11	40	38	0	1447859	1.216	100000.000	100000.000	0.000	0.000	0.000	0.000	0.000	16.610	195	962	195	962	208	1512	100	1852	"Y15"
0	0	0	30	8	3	"Cdc2"	"P06493"	10450	39280	160	6753	7275	1311	18	6082	6082	6176	941	15	45	36	0	1513109	1.168	100000.000	100000.000	0.000	0.000	0.000	0.000	0.000	16.610	671	1193	671	1193	208	1512	100	1853	"Y15"
0	0	0	30	9	3	"Cdc2"	"P06493"	10960	39300	150	8077	7841	1689	21	6106	6106	6222	951	15	57	50	0	1223124	1.702	100000.000	100000.000	0.000	0.000	0.000	0.000	0.000	16.610	1971	1735	1971	1735	156	1272	100	1854	"Y15"
0	0	0	30	1	4	"ERK3"	"Q16659"	6960	39930	170	9913	9980	2625	26	6590	6590	6633	666	10	87	86	0	2075826	5.026	100000.000	100000.000	0.000	0.000	0.000	0.000	0.000	16.610	3323	3390	3323	3390	208	1660	100	1855	"S189"
0	0	0	30	2	4	"ERK3"	"Q16659"	7470	39910	170	9536	9574	3232	33	6385	6385	6675	3499	52	29	1	0	1991429	0.829	100000.000	100000.000	0.000	0.000	0.000	0.000	0.000	16.610	3151	3189	3151	3189	208	1660	100	1856	"S189"
0	0	0	30	3	4	"ERK3"	"Q16659"	7960	39940	180	8863	8546	1446	16	6142	6142	6212	774	12	80	75	0	2187720	3.016	100000.000	100000.000	0.000	0.000	0.000	0.000	0.000	16.610	2721	2404	2721	2404	256	1924	100	1857	"S189"
0	0	0	30	4	4	"GIT2"	"Q14161"	8460	39870	200	6117	6199	672	10	6054	6054	6174	1130	18	2	1	0	1958998	0.022	100000.000	100000.000	0.000	0.000	0.000	0.000	0.000	16.610	63	145	63	145	316	2384	100	1858	"Y484"
0	0	0	30	5	4	"GIT2"	"Q14161"	8960	39880	120	5931	6082	649	10	5885	5885	5944	510	8	16	6	0	729898	0.271	100000.000	100000.000	0.000	0.000	0.000	0.000	0.000	16.610	46	197	46	197	120	820	100	1859	"Y484"
0	0	0	30	6	4	"GIT2"	"Q14161"	9450	39880	200	5952	6124	1615	26	5901	5901	5996	723	12	4	2	0	1935244	0.177	100000.000	100000.000	0.000	0.000	0.000	0.000	0.000	16.610	51	223	51	223	316	2384	100	1860	"Y484"
0	0	0	30	7	4	"HSP70 "	"P08107"	9950	39880	200	6112	6207	527	8	6014	6014	6107	697	11	14	2	0	1961461	0.143	100000.000	100000.000	0.000	0.000	0.000	0.000	0.000	16.610	98	193	98	193	316	2384	100	1861	"Y525"
0	0	0	30	8	4	"HSP70 "	"P08107"	10450	39880	200	6111	6195	525	8	6136	6136	6214	870	14	6	1	0	1957642	-0.022	100000.000	100000.000	0.000	0.000	0.000	0.000	0.000	16.610	-25	59	-25	59	316	2384	100	1862	"Y525"
0	0	0	30	9	4	"HSP70 "	"P08107"	10950	39880	200	6222	6365	590	9	6177	6177	6276	723	11	13	3	0	2011478	0.123	100000.000	100000.000	0.000	0.000	0.000	0.000	0.000	16.610	45	188	45	188	316	2384	100	1863	"Y525"
0	0	0	30	1	5	"iNOS "	"P35228"	6960	40540	130	7008	7350	912	12	6647	6647	6742	751	11	37	18	0	882049	0.810	100000.000	100000.000	0.000	0.000	0.000	0.000	0.000	16.610	361	703	361	703	120	940	100	1864	"Y151"
0	0	0	30	2	5	"iNOS "	"P35228"	7470	40560	90	7908	7801	715	9	6471	6471	6469	457	7	88	71	0	405628	2.915	100000.000	100000.000	0.000	0.000	0.000	0.000	0.000	16.610	1437	1330	1437	1330	52	420	100	1865	"Y151"
0	0	0	30	3	5	"iNOS "	"P35228"	7950	40570	100	7096	7010	661	9	6223	6223	6259	607	9	62	27	0	560798	1.237	100000.000	100000.000	0.000	0.000	0.000	0.000	0.000	16.610	873	787	873	787	80	560	100	1866	"Y151"
0	0	0	30	4	5	"IRF-3 "	"Q14653"	8460	40550	200	6141	6383	875	13	6041	6041	6160	1055	17	17	2	0	2017171	0.211	100000.000	100000.000	0.000	0.000	0.000	0.000	0.000	16.610	100	342	100	342	316	2384	100	1867	"S402"
0	0	0	30	5	5	"IRF-3 "	"Q14653"	8970	40560	120	7006	7068	1107	15	5999	5999	6087	644	10	66	32	0	848103	1.523	100000.000	100000.000	0.000	0.000	0.000	0.000	0.000	16.610	1007	1069	1007	1069	120	820	100	1868	"S402"
0	0	0	30	6	5	"IRF-3 "	"Q14653"	9470	40570	170	6350	6521	826	12	5938	5938	6070	1487	24	14	1	0	1356364	0.303	100000.000	100000.000	0.000	0.000	0.000	0.000	0.000	16.610	412	583	412	583	208	1660	100	1869	"S402"
0	0	0	30	7	5	"M6PR"	"P20645"	9960	40570	150	5972	6418	1435	22	6010	6010	6088	868	14	22	10	0	1001285	0.380	100000.000	100000.000	0.000	0.000	0.000	0.000	0.000	16.610	-38	408	-38	408	156	1272	100	1870	"S267"
0	0	0	30	8	5	"M6PR"	"P20645"	10460	40610	150	6459	6937	1199	17	6104	6104	6275	1588	25	24	7	0	1082133	0.417	100000.000	100000.000	0.000	0.000	0.000	0.000	0.000	16.610	355	833	355	833	156	1272	100	1871	"S267"
0	0	0	30	9	5	"M6PR"	"P20645"	10990	40590	130	6487	7159	1791	25	6189	6189	6261	556	8	43	30	0	859124	1.615	100000.000	100000.000	0.000	0.000	0.000	0.000	0.000	16.610	298	970	298	970	120	940	100	1872	"S267"
0	0	0	30	1	6	"MDM2"	"Q00987"	6950	41180	70	6950	7102	824	11	6680	6680	6793	869	12	12	6	0	227273	0.356	100000.000	100000.000	0.000	0.000	0.000	0.000	0.000	16.610	270	422	270	422	32	236	100	1873	"S166"
0	0	0	30	2	6	"MDM2"	"Q00987"	7470	41190	100	6679	6688	552	8	6390	6390	6461	906	14	13	0	0	535040	0.251	100000.000	100000.000	0.000	0.000	0.000	0.000	0.000	16.610	289	298	289	298	80	560	100	1874	"S166"
0	0	0	30	3	6	"MDM2"	"Q00987"	7950	41180	200	6224	6273	649	10	6224	6224	6287	934	14	5	0	0	1982206	-0.015	0.000	100000.000	0.000	0.000	0.000	0.000	0.000	Error	0	49	0	49	316	2384	100	1875	"S166"
0	0	0	30	4	6	"p38 delta"	"O15264"	8480	41210	170	7402	7187	1066	14	5967	5967	6052	938	15	62	30	0	1494821	1.210	100000.000	100000.000	0.000	0.000	0.000	0.000	0.000	16.610	1435	1220	1435	1220	208	1660	100	1876	"Y182"
0	0	0	30	5	6	"p38 delta"	"O15264"	8960	41210	180	7450	7053	1096	15	5944	5944	6037	1015	16	55	21	0	1805611	1.001	100000.000	100000.000	0.000	0.000	0.000	0.000	0.000	16.610	1506	1109	1506	1109	256	1924	100	1877	"Y182"
0	0	0	30	6	6	"p38 delta"	"O15264"	9460	41210	170	7787	7479	1235	16	5963	5963	6057	854	14	67	56	0	1555642	1.665	100000.000	100000.000	0.000	0.000	0.000	0.000	0.000	16.610	1824	1516	1824	1516	208	1660	100	1878	"Y182"
0	0	0	30	7	6	"p70S6K"	"P23443"	9950	41180	200	6092	6178	587	9	6055	6055	6145	783	12	8	1	0	1952119	0.042	100000.000	100000.000	0.000	0.000	0.000	0.000	0.000	16.610	37	123	37	123	316	2384	100	1879	"T412"
0	0	0	30	8	6	"p70S6K"	"P23443"	10450	41180	200	6421	6524	828	12	6232	6232	6327	790	12	18	3	0	2061718	0.249	100000.000	100000.000	0.000	0.000	0.000	0.000	0.000	16.610	189	292	189	292	316	2384	100	1880	"T412"
0	0	0	30	9	6	"p70S6K"	"P23443"	10950	41180	230	6396	6590	1259	19	6313	6313	6397	780	12	12	3	0	2583095	0.247	100000.000	100000.000	0.000	0.000	0.000	0.000	0.000	16.610	83	277	83	277	392	3108	100	1881	"T412"
-75	0	0	30	1	7	"empty"	"empty"	6960	41820	200	6640	6676	460	6	6656	6656	6697	620	9	6	1	0	2109602	-0.034	100000.000	100000.000	0.000	0.000	0.000	0.000	0.000	16.610	-16	20	-16	20	316	2384	100	1882	"empty"
-75	0	0	30	2	7	"empty"	"empty"	7460	41820	200	6511	6571	558	8	6491	6491	6548	824	12	3	1	0	2076589	0.028	100000.000	100000.000	0.000	0.000	0.000	0.000	0.000	16.610	20	80	20	80	316	2384	100	1883	"empty"
-75	0	0	30	3	7	"empty"	"empty"	7960	41820	200	6237	6270	544	8	6276	6276	6322	748	11	4	0	0	1981237	-0.070	100000.000	100000.000	0.000	0.000	0.000	0.000	0.000	16.610	-39	-6	-39	-6	316	2384	100	1884	"empty"
-75	0	0	30	4	7	"empty"	"empty"	8460	41820	200	6041	6095	450	7	6109	6109	6252	1814	29	0	0	0	1925866	-0.087	100000.000	100000.000	0.000	0.000	0.000	0.000	0.000	16.610	-68	-14	-68	-14	316	2384	100	1885	"empty"
-75	0	0	30	5	7	"empty"	"empty"	8960	41820	200	5966	5985	309	5	6023	6023	6197	2115	34	0	0	0	1891132	-0.100	100000.000	100000.000	0.000	0.000	0.000	0.000	0.000	16.610	-57	-38	-57	-38	316	2384	100	1886	"empty"
-75	0	0	30	6	7	"empty"	"empty"	9460	41820	200	5944	5990	434	7	6028	6028	6088	567	9	3	0	0	1892908	-0.173	100000.000	100000.000	0.000	0.000	0.000	0.000	0.000	16.610	-84	-38	-84	-38	316	2384	100	1887	"empty"
-75	0	0	30	7	7	"empty"	"empty"	9960	41820	200	6089	6106	374	6	6152	6152	6207	594	9	4	0	0	1929400	-0.170	100000.000	100000.000	0.000	0.000	0.000	0.000	0.000	16.610	-63	-46	-63	-46	316	2384	100	1888	"empty"
-75	0	0	30	8	7	"empty"	"empty"	10460	41820	200	6350	6391	464	7	6352	6352	6459	772	11	6	1	0	2019688	-0.088	100000.000	100000.000	0.000	0.000	0.000	0.000	0.000	16.610	-2	39	-2	39	316	2384	100	1889	"empty"
-75	0	0	30	9	7	"empty"	"empty"	10960	41820	200	6323	6427	664	10	6339	6339	6412	526	8	10	3	0	2030918	0.029	100000.000	100000.000	0.000	0.000	0.000	0.000	0.000	16.610	-16	88	-16	88	316	2384	100	1890	"empty"
0	0	0	31	1	1	"JNK1"	"P45983"	11560	38010	120	8207	7915	2025	25	6081	6081	6291	2163	34	47	4	0	949829	0.751	100000.000	100000.000	0.000	0.000	0.000	0.000	0.000	16.610	2126	1834	2126	1834	120	820	100	1891	"T183"
0	0	0	31	2	1	"JNK1"	"P45983"	12040	38020	150	8209	7791	1715	22	6119	6119	6250	679	10	57	54	0	1215440	2.270	100000.000	100000.000	0.000	0.000	0.000	0.000	0.000	16.610	2090	1672	2090	1672	156	1272	100	1892	"T183"
0	0	0	31	3	1	"JNK1"	"P45983"	12550	38010	140	8436	7977	1728	21	6152	6152	6697	3393	50	13	0	0	1244388	0.377	100000.000	100000.000	0.000	0.000	0.000	0.000	0.000	16.610	2284	1825	2284	1825	156	1140	100	1893	"T183"
0	0	0	31	4	1	"Keap1"	"Q14145"	13040	38010	120	7089	8933	4355	48	5961	5961	6124	886	14	50	45	0	1071924	3.170	100000.000	100000.000	0.000	0.000	0.000	0.000	0.000	16.610	1128	2972	1128	2972	120	820	100	1894	"S293/5"
0	0	0	31	5	1	"Keap1"	"Q14145"	13550	38030	120	7682	9474	4184	44	5969	5969	6251	1283	20	50	48	0	1136822	2.512	100000.000	100000.000	0.000	0.000	0.000	0.000	0.000	16.610	1713	3505	1713	3505	120	820	100	1895	"S293/5"
0	0	0	31	6	1	"Keap1"	"Q14145"	14060	38010	110	9435	9782	3649	37	5875	5875	6180	1686	27	58	50	0	782592	2.136	100000.000	100000.000	0.000	0.000	0.000	0.000	0.000	16.610	3560	3907	3560	3907	80	656	100	1896	"S293/5"
0	0	0	31	7	1	"MK2"	"P16389"	14550	38020	200	5981	6378	1366	21	5864	5864	6163	1304	21	12	5	0	2015336	0.165	100000.000	100000.000	0.000	0.000	0.000	0.000	0.000	16.610	117	514	117	514	316	2384	100	1897	"Y415"
0	0	0	31	8	1	"MK2"	"P16389"	15050	38030	130	6385	6568	876	13	5876	5876	6131	1080	17	26	5	0	788208	0.405	100000.000	100000.000	0.000	0.000	0.000	0.000	0.000	16.610	509	692	509	692	120	940	100	1898	"Y415"
0	0	0	31	9	1	"MK2"	"P16389"	15550	38020	180	6074	6379	1028	16	5911	5911	6142	1065	17	17	7	0	1632908	0.223	100000.000	100000.000	0.000	0.000	0.000	0.000	0.000	16.610	163	468	163	468	256	1924	100	1899	"Y415"
0	0	0	31	1	2	"NFAT1 "	"Q13469"	11540	38670	190	6340	6656	2056	30	5880	5880	6036	1159	19	11	3	0	1703856	0.535	100000.000	100000.000	0.000	0.000	0.000	0.000	0.000	16.610	460	776	460	776	256	2088	100	1900	"S110"
0	0	0	31	2	2	"NFAT1 "	"Q13469"	12060	38660	170	6869	7182	2220	30	6133	6133	6281	1163	18	21	6	0	1493889	0.775	100000.000	100000.000	0.000	0.000	0.000	0.000	0.000	16.610	736	1049	736	1049	208	1660	100	1901	"S110"
0	0	0	31	3	2	"NFAT1 "	"Q13469"	12550	38670	160	6769	6872	786	11	6154	6154	6407	1774	27	3	2	0	1429287	0.262	100000.000	100000.000	0.000	0.000	0.000	0.000	0.000	16.610	615	718	615	718	208	1512	100	1902	"S110"
[truncated: 235,835 more chars]
