# Supplementary material for: PIIKA 2.5: Enhanced quality control of peptide microarrays for kinome analysis
Source: PLoS One. 2021 Sep 10;16(9):e0257232. doi: 10.1371/journal.pone.0257232 (PMC8432839; doi:10.1371/journal.pone.0257232)
Supplement: S1 File — All arrays used in this experiment are available as txt files in the GPR format contained within a single zip folder. Individual files are named as in Table 1, where the first number, which follows S, represents the identifier for the samples. Samples 1 2, and 3 are control, 4,5 and 6 are treated with LPS, and 7,8, and 9 are treated with both LPS and cortisol. The number following this represents the day of experiment. For example, S1_2.txt contains the data for sample number 1 from the experiment performed on day 2. (ZIP) [file pone.0257232.s001.zip › arrays/S8_3.txt]

ATF	1.0
31	42    
"Type=GenePix Export 3"
"DateTime=2018/08/24 12:42:38"
"Settings="
"GalFile=T:\Arrays\Human Pig Gal File\Human Pig Gal File with Calibration spots  - Lot 3200 - Copy.txt"
"PixelSize=10"
"Wavelengths=532"
"ImageFiles=T:\Arrays\Method Development Day 3 - August 24, 2018\S8_3_532.tif 0"
"NormalizationMethod=None"
"NormalizationFactors=1"
"JpegImage="
"StdDev=Type 1"
"RatioFormulations=W1/W2 (532/)"
"FeatureType=Circular"
"Barcode="
"BackgroundSubtraction=LocalFeature"
"ImageOrigin=0, 0"
"JpegOrigin=1540, 4370"
"Creator=GenePix Pro 6.0.1.25"
"Scanner=GenePix 4200A 01  [116282]"
"FocusPosition=0"
"Temperature=23"
"LinesAveraged=1"
"Comment="
"PMTGain=340"
"ScanPower=100"
"LaserPower=2.61"
"Filters=Standard Green"
"ScanRegion=0,0,2200,7150"
"Supplier=Genetix Ltd."
"ArrayerSoftwareName=MicroArraying"
"ArrayerSoftwareVersion=QSoft XP Build 6700 (Revision 4)"
"Flags"	"Normalize"	"Autoflag"	"Block"	"Column"	"Row"	"Name"	"ID"	"X"	"Y"	"Dia."	"F532 Median"	"F532 Mean"	"F532 SD"	"F532 CV"	"B532"	"B532 Median"	"B532 Mean"	"B532 SD"	"B532 CV"	"% > B532+1SD"	"% > B532+2SD"	"F532 % Sat."	"F532 Total Intensity"	"SNR 532"	"Ratio of Medians (532/2)"	"Ratio of Means (532/2)"	"Median of Ratios (532/2)"	"Mean of Ratios (532/2)"	"Ratios SD (532/2)"	"Rgn Ratio (532/2)"	"Rgn R2 (532/2)"	"Log Ratio (532/2)"	"F532 Median - B532"	"F532 Mean - B532"	"Sum of Medians (532/2)"	"Sum of Means (532/2)"	"F Pixels"	"B Pixels"	"Circularity"	"Index"	"Target"
0	0	0	1	1	1	"ACTA1"	"P68133"	1940	4820	200	4387	4449	320	7	4230	4230	4131	577	13	12	1	0	1405864	0.551	100000.000	100000.000	0.000	0.000	0.000	0.000	0.000	16.610	157	219	157	219	316	2384	100	1	"Y55"
0	0	0	1	2	1	"ACTA1"	"P68133"	2450	4830	200	4601	4713	549	11	4181	4181	4105	554	13	34	6	0	1489196	1.097	100000.000	100000.000	0.000	0.000	0.000	0.000	0.000	16.610	420	532	420	532	316	2384	100	2	"Y55"
0	0	0	1	3	1	"ACTA1"	"P68133"	2950	4830	200	4376	4437	392	8	4031	4031	3995	506	12	31	10	0	1402084	0.874	100000.000	100000.000	0.000	0.000	0.000	0.000	0.000	16.610	345	406	345	406	316	2384	100	3	"Y55"
0	0	0	1	4	1	"A-Raf"	"P10398"	3450	4830	200	4370	4368	421	9	4022	4022	4009	981	24	4	0	0	1380305	0.366	100000.000	100000.000	0.000	0.000	0.000	0.000	0.000	16.610	348	346	348	346	316	2384	100	4	"S214"
0	0	0	1	5	1	"A-Raf"	"P10398"	3950	4830	200	4124	4154	391	9	4012	4012	3985	514	12	14	1	0	1312525	0.329	100000.000	100000.000	0.000	0.000	0.000	0.000	0.000	16.610	112	142	112	142	316	2384	100	5	"S214"
0	0	0	1	6	1	"A-Raf"	"P10398"	4450	4830	200	3819	3898	431	11	3781	3781	3814	525	13	17	2	0	1231621	0.160	100000.000	100000.000	0.000	0.000	0.000	0.000	0.000	16.610	38	117	38	117	316	2384	100	6	"S214"
0	0	0	1	7	1	"Cdk2"	"P24941"	4950	4830	200	3626	3722	577	15	3628	3628	3750	947	25	3	1	0	1176303	-0.030	100000.000	100000.000	0.000	0.000	0.000	0.000	0.000	16.610	-2	94	-2	94	316	2384	100	7	"Y179"
0	0	0	1	8	1	"Cdk2"	"P24941"	5450	4830	200	3574	3652	551	15	3670	3670	3811	816	21	4	1	0	1154092	-0.195	100000.000	100000.000	0.000	0.000	0.000	0.000	0.000	16.610	-96	-18	-96	-18	316	2384	100	8	"Y179"
0	0	0	1	9	1	"Cdk2"	"P24941"	5950	4830	200	3462	3620	867	23	3764	3764	3845	646	16	3	2	0	1144051	-0.348	100000.000	100000.000	0.000	0.000	0.000	0.000	0.000	16.610	-302	-144	-302	-144	316	2384	100	9	"Y179"
0	0	0	1	1	2	"Cofilin 1"	"P23528"	1970	5490	200	4245	4240	664	15	4380	4380	4203	543	12	9	5	0	1339831	0.068	100000.000	100000.000	0.000	0.000	0.000	0.000	0.000	16.610	-135	-140	-135	-140	316	2384	100	10	"S2"
0	0	0	1	2	2	"Cofilin 1"	"P23528"	2470	5490	200	4375	4267	610	14	4297	4297	4135	530	12	12	6	0	1348253	0.249	100000.000	100000.000	0.000	0.000	0.000	0.000	0.000	16.610	78	-30	78	-30	316	2384	100	11	"S2"
0	0	0	1	3	2	"Cofilin 1"	"P23528"	2970	5490	200	4294	4265	595	13	4203	4203	4123	791	19	7	1	0	1347701	0.180	100000.000	100000.000	0.000	0.000	0.000	0.000	0.000	16.610	91	62	91	62	316	2384	100	12	"S2"
0	0	0	1	4	2	"CTNNB1"	"P35222"	3470	5490	200	3822	3793	513	13	4141	4141	4109	790	19	0	0	0	1198448	-0.400	100000.000	100000.000	0.000	0.000	0.000	0.000	0.000	16.610	-319	-348	-319	-348	316	2384	100	13	"S675"
0	0	0	1	5	2	"CTNNB1"	"P35222"	3970	5490	200	3733	3730	612	16	4050	4050	4021	613	15	1	0	0	1178624	-0.475	100000.000	100000.000	0.000	0.000	0.000	0.000	0.000	16.610	-317	-320	-317	-320	316	2384	100	14	"S675"
0	0	0	1	6	2	"CTNNB1"	"P35222"	4470	5490	200	3709	3654	540	14	3815	3815	3902	666	17	6	0	0	1154733	-0.372	100000.000	100000.000	0.000	0.000	0.000	0.000	0.000	16.610	-106	-161	-106	-161	316	2384	100	15	"S675"
0	0	0	1	7	2	"EGFR"	"P00533"	4980	5500	70	3949	4036	494	12	3781	3781	3853	542	14	40	6	0	129149	0.338	100000.000	100000.000	0.000	0.000	0.000	0.000	0.000	16.610	168	255	168	255	32	236	100	16	"T693"
0	0	0	1	8	2	"EGFR"	"P00533"	5480	5500	200	3827	3859	480	12	3692	3692	3756	545	14	19	1	0	1219487	0.189	100000.000	100000.000	0.000	0.000	0.000	0.000	0.000	16.610	135	167	135	167	316	2384	100	17	"T693"
0	0	0	1	9	2	"EGFR"	"P00533"	5980	5500	200	3702	3790	460	12	3706	3706	3756	495	13	20	1	0	1197788	0.069	100000.000	100000.000	0.000	0.000	0.000	0.000	0.000	16.610	-4	84	-4	84	316	2384	100	18	"T693"
0	0	0	1	1	3	"JAK1"	"P23458"	1990	6120	70	6900	6963	1113	15	3806	3806	3942	626	15	96	96	0	222822	4.826	100000.000	100000.000	0.000	0.000	0.000	0.000	0.000	16.610	3094	3157	3094	3157	32	236	100	19	"Y1035"
0	0	0	1	2	3	"JAK1"	"P23458"	2490	6120	70	6555	6527	597	9	3800	3800	3851	363	9	100	100	0	208864	7.372	100000.000	100000.000	0.000	0.000	0.000	0.000	0.000	16.610	2755	2727	2755	2727	32	236	100	20	"Y1035"
0	0	0	1	3	3	"JAK1"	"P23458"	3000	6110	80	6259	5726	1176	20	3791	3791	3824	346	9	80	76	0	297770	5.497	100000.000	100000.000	0.000	0.000	0.000	0.000	0.000	16.610	2468	1935	2468	1935	52	340	100	21	"Y1035"
0	0	0	1	4	3	"JNK2"	"P45984"	3490	6110	100	5853	6029	923	15	3884	3884	3956	374	9	93	93	0	482327	5.543	100000.000	100000.000	0.000	0.000	0.000	0.000	0.000	16.610	1969	2145	1969	2145	80	560	100	22	"T183"
0	0	0	1	5	3	"JNK2"	"P45984"	3990	6110	100	5553	5835	856	14	4023	4023	4041	512	12	96	86	0	466832	3.504	100000.000	100000.000	0.000	0.000	0.000	0.000	0.000	16.610	1530	1812	1530	1812	80	560	100	23	"T183"
0	0	0	1	6	3	"JNK2"	"P45984"	4480	6100	100	6132	5864	1240	21	4056	4056	3980	568	14	88	70	0	469128	3.317	100000.000	100000.000	0.000	0.000	0.000	0.000	0.000	16.610	2076	1808	2076	1808	80	560	100	24	"T183"
0	0	0	1	7	3	"Kit "	"P10721"	4970	6120	120	4281	4129	611	14	4075	4075	4005	576	14	28	0	0	495468	0.215	100000.000	100000.000	0.000	0.000	0.000	0.000	0.000	16.610	206	54	206	54	120	820	100	25	"Y721"
0	0	0	1	8	3	"Kit "	"P10721"	5480	6110	200	4278	4264	485	11	4177	4177	4113	520	12	13	1	0	1347472	0.290	100000.000	100000.000	0.000	0.000	0.000	0.000	0.000	16.610	101	87	101	87	316	2384	100	26	"Y721"
0	0	0	1	9	3	"Kit "	"P10721"	5990	6100	90	4483	4588	728	15	4196	4196	4261	724	16	7	3	0	238570	0.452	100000.000	100000.000	0.000	0.000	0.000	0.000	0.000	16.610	287	392	287	392	52	420	100	27	"Y721"
0	0	0	1	1	4	"MK3"	"P22001"	1990	6760	100	8312	7850	1759	22	4522	4522	4353	506	11	87	83	0	627997	6.911	100000.000	100000.000	0.000	0.000	0.000	0.000	0.000	16.610	3790	3328	3790	3328	80	560	100	28	"Y187"
0	0	0	1	2	4	"MK3"	"P22001"	2470	6780	100	9155	8921	1597	17	4456	4456	4307	522	12	95	93	0	713703	8.839	100000.000	100000.000	0.000	0.000	0.000	0.000	0.000	16.610	4699	4465	4699	4465	80	560	100	29	"Y187"
0	0	0	1	3	4	"MK3"	"P22001"	2990	6750	110	7791	7693	1921	24	4431	4431	4333	607	14	81	80	0	615426	5.535	100000.000	100000.000	0.000	0.000	0.000	0.000	0.000	16.610	3360	3262	3360	3262	80	656	100	30	"Y187"
0	0	0	1	4	4	"NFAT1 "	"Q13469"	3480	6760	200	4354	4337	463	10	4341	4341	4302	434	10	15	1	0	1370632	0.081	100000.000	100000.000	0.000	0.000	0.000	0.000	0.000	16.610	13	-4	13	-4	316	2384	100	31	"S326"
0	0	0	1	5	4	"NFAT1 "	"Q13469"	3980	6760	200	4207	4193	680	16	4233	4233	4226	524	12	10	0	0	1324985	-0.063	100000.000	100000.000	0.000	0.000	0.000	0.000	0.000	16.610	-26	-40	-26	-40	316	2384	100	32	"S326"
0	0	0	1	6	4	"NFAT1 "	"Q13469"	4480	6760	200	3931	3945	547	13	3947	3947	4069	604	14	13	0	0	1246730	-0.205	100000.000	100000.000	0.000	0.000	0.000	0.000	0.000	16.610	-16	-2	-16	-2	316	2384	100	33	"S326"
0	0	0	1	7	4	"NFkB-p65 "	"Q04206"	5000	6760	100	4314	4478	948	21	3818	3818	3922	486	12	51	28	0	358263	1.144	100000.000	100000.000	0.000	0.000	0.000	0.000	0.000	16.610	496	660	496	660	80	560	100	34	"S276"
0	0	0	1	8	4	"NFkB-p65 "	"Q04206"	5490	6750	200	3788	3952	518	13	3852	3852	3934	468	11	24	6	0	1248731	0.038	100000.000	100000.000	0.000	0.000	0.000	0.000	0.000	16.610	-64	100	-64	100	316	2384	100	35	"S276"
0	0	0	1	9	4	"NFkB-p65 "	"Q04206"	5990	6750	200	3981	4026	516	12	3917	3917	3959	437	11	18	7	0	1272067	0.153	100000.000	100000.000	0.000	0.000	0.000	0.000	0.000	16.610	64	109	64	109	316	2384	100	36	"S276"
0	0	0	1	1	5	"PDGFRb"	"P09619"	1990	7400	120	14534	14206	2416	17	4505	4505	4374	510	11	98	97	0	1704682	19.278	100000.000	100000.000	0.000	0.000	0.000	0.000	0.000	16.610	10029	9701	10029	9701	120	820	100	37	"Y686"
0	0	0	1	2	5	"PDGFRb"	"P09619"	2490	7410	120	14518	13558	2881	21	4488	4488	4403	495	11	96	95	0	1626924	18.495	100000.000	100000.000	0.000	0.000	0.000	0.000	0.000	16.610	10030	9070	10030	9070	120	820	100	38	"Y686"
0	0	0	1	3	5	"PDGFRb"	"P09619"	2990	7400	140	14165	12287	4194	34	4499	4499	4405	468	10	85	82	0	1916734	16.842	100000.000	100000.000	0.000	0.000	0.000	0.000	0.000	16.610	9666	7788	9666	7788	156	1140	100	39	"Y686"
0	0	0	1	4	5	"PELI2"	"Q96FA3"	3490	7400	140	6601	6713	1008	15	4371	4371	4325	472	10	92	90	0	1047258	5.059	100000.000	100000.000	0.000	0.000	0.000	0.000	0.000	16.610	2230	2342	2230	2342	156	1140	100	40	"T290"
0	0	0	1	5	5	"PELI2"	"Q96FA3"	3990	7400	140	6705	6846	1025	14	4272	4272	4268	536	12	98	95	0	1067907	4.810	100000.000	100000.000	0.000	0.000	0.000	0.000	0.000	16.610	2433	2574	2433	2574	156	1140	100	41	"T290"
0	0	0	1	6	5	"PELI2"	"Q96FA3"	4490	7390	140	6203	6447	1119	17	3990	3990	4091	492	12	96	89	0	1005745	4.789	100000.000	100000.000	0.000	0.000	0.000	0.000	0.000	16.610	2213	2457	2213	2457	156	1140	100	42	"T290"
0	0	0	1	7	5	"sek1"	"P45985"	4970	7420	120	3905	4012	560	13	3800	3800	3931	456	11	35	10	0	481473	0.178	100000.000	100000.000	0.000	0.000	0.000	0.000	0.000	16.610	105	212	105	212	120	820	100	43	"S2315"
0	0	0	1	8	5	"sek1"	"P45985"	5500	7390	80	4528	4527	401	8	3842	3842	3915	384	9	73	42	0	235428	1.594	100000.000	100000.000	0.000	0.000	0.000	0.000	0.000	16.610	686	685	686	685	52	340	100	44	"S2315"
0	0	0	1	9	5	"sek1"	"P45985"	6010	7370	120	4222	4246	343	8	4010	4010	3981	410	10	27	6	0	509543	0.646	100000.000	100000.000	0.000	0.000	0.000	0.000	0.000	16.610	212	236	212	236	120	820	100	45	"S2315"
0	0	0	1	1	6	"SMAD3"	"Q15796"	1980	8040	130	5408	5445	504	9	4732	4732	4632	488	10	72	17	0	653349	1.666	100000.000	100000.000	0.000	0.000	0.000	0.000	0.000	16.610	676	713	676	713	120	940	100	46	"S416"
0	0	0	1	2	6	"SMAD3"	"Q15796"	2490	8030	160	5232	5283	434	8	4660	4660	4511	541	11	52	8	0	1098813	1.427	100000.000	100000.000	0.000	0.000	0.000	0.000	0.000	16.610	572	623	572	623	208	1512	100	47	"S416"
0	0	0	1	3	6	"SMAD3"	"Q15796"	2970	8040	90	5051	5114	495	9	4830	4830	4817	409	8	36	7	0	265919	0.726	100000.000	100000.000	0.000	0.000	0.000	0.000	0.000	16.610	221	284	221	284	52	420	100	48	"S416"
0	0	0	1	4	6	"TAK1 "	"O43318"	3490	8040	180	8072	7791	1099	14	4542	4542	4474	458	10	93	91	0	1994414	7.242	100000.000	100000.000	0.000	0.000	0.000	0.000	0.000	16.610	3530	3249	3530	3249	256	1924	100	49	"T178"
0	0	0	1	5	6	"TAK1 "	"O43318"	3990	8030	180	7465	7239	1178	16	4431	4431	4381	554	12	91	89	0	1853209	5.159	100000.000	100000.000	0.000	0.000	0.000	0.000	0.000	16.610	3034	2808	3034	2808	256	1924	100	50	"T178"
0	0	0	1	6	6	"TAK1 "	"O43318"	4490	8030	180	6958	6791	1080	15	4109	4109	4185	600	14	93	91	0	1738603	4.343	100000.000	100000.000	0.000	0.000	0.000	0.000	0.000	16.610	2849	2682	2849	2682	256	1924	100	51	"T178"
0	0	0	1	7	6	"TNIK"	"Q9UKE5"	5000	8040	120	6199	6061	889	14	3908	3908	3990	494	12	92	85	0	727363	4.192	100000.000	100000.000	0.000	0.000	0.000	0.000	0.000	16.610	2291	2153	2291	2153	120	820	100	52	"T181"
0	0	0	1	8	6	"TNIK"	"Q9UKE5"	5490	8030	120	6088	5878	831	14	3928	3928	3970	384	9	90	88	0	705372	4.969	100000.000	100000.000	0.000	0.000	0.000	0.000	0.000	16.610	2160	1950	2160	1950	120	820	100	53	"T181"
0	0	0	1	9	6	"TNIK"	"Q9UKE5"	6000	8040	120	6276	6051	842	13	3945	3945	3970	346	8	93	88	0	726163	6.014	100000.000	100000.000	0.000	0.000	0.000	0.000	0.000	16.610	2331	2106	2331	2106	120	820	100	54	"T181"
-75	0	0	1	1	7	"empty"	"empty"	1970	8700	200	4790	4755	375	7	4639	4639	4472	571	12	5	0	0	1502599	0.496	100000.000	100000.000	0.000	0.000	0.000	0.000	0.000	16.610	151	116	151	116	316	2384	100	55	"empty"
-75	0	0	1	2	7	"empty"	"empty"	2470	8700	200	4880	4848	663	13	4564	4564	4469	605	13	10	0	0	1531827	0.626	100000.000	100000.000	0.000	0.000	0.000	0.000	0.000	16.610	316	284	316	284	316	2384	100	56	"empty"
-75	0	0	1	3	7	"empty"	"empty"	2970	8700	200	4777	4751	416	8	4564	4564	4504	582	12	9	1	0	1501469	0.424	100000.000	100000.000	0.000	0.000	0.000	0.000	0.000	16.610	213	187	213	187	316	2384	100	57	"empty"
-75	0	0	1	4	7	"empty"	"empty"	3470	8700	200	4740	4686	334	7	4571	4571	4500	476	10	10	0	0	1480674	0.391	100000.000	100000.000	0.000	0.000	0.000	0.000	0.000	16.610	169	115	169	115	316	2384	100	58	"empty"
-75	0	0	1	5	7	"empty"	"empty"	3970	8700	200	4419	4443	424	9	4430	4430	4409	501	11	15	0	0	1404145	0.068	100000.000	100000.000	0.000	0.000	0.000	0.000	0.000	16.610	-11	13	-11	13	316	2384	100	59	"empty"
-75	0	0	1	6	7	"empty"	"empty"	4470	8700	200	4173	4182	463	11	4142	4142	4232	553	13	16	0	0	1321651	-0.090	100000.000	100000.000	0.000	0.000	0.000	0.000	0.000	16.610	31	40	31	40	316	2384	100	60	"empty"
-75	0	0	1	7	7	"empty"	"empty"	4970	8700	200	3819	3939	443	11	4022	4022	4156	589	14	8	0	0	1244677	-0.368	100000.000	100000.000	0.000	0.000	0.000	0.000	0.000	16.610	-203	-83	-203	-83	316	2384	100	61	"empty"
-75	0	0	1	8	7	"empty"	"empty"	5470	8700	200	3875	3963	403	10	4093	4093	4155	469	11	8	1	0	1252326	-0.409	100000.000	100000.000	0.000	0.000	0.000	0.000	0.000	16.610	-218	-130	-218	-130	316	2384	100	62	"empty"
-75	0	0	1	9	7	"empty"	"empty"	5970	8700	200	3750	3823	327	8	4254	4254	4205	409	9	4	0	0	1207955	-0.934	100000.000	100000.000	0.000	0.000	0.000	0.000	0.000	16.610	-504	-431	-504	-431	316	2384	100	63	"empty"
0	0	0	2	1	1	"PKACa "	"P17612"	6460	4850	100	6622	7055	1473	20	3526	3526	3608	455	12	100	98	0	564369	7.576	100000.000	100000.000	0.000	0.000	0.000	0.000	0.000	16.610	3096	3529	3096	3529	80	560	100	64	"T197"
0	0	0	2	2	1	"PKACa "	"P17612"	6970	4850	100	7323	7737	1619	20	3634	3634	3724	517	13	98	97	0	618929	7.762	100000.000	100000.000	0.000	0.000	0.000	0.000	0.000	16.610	3689	4103	3689	4103	80	560	100	65	"T197"
0	0	0	2	3	1	"PKACa "	"P17612"	7460	4840	90	8069	8463	1661	19	3816	3816	3851	560	14	100	100	0	440099	8.236	100000.000	100000.000	0.000	0.000	0.000	0.000	0.000	16.610	4253	4647	4253	4647	52	420	100	66	"T197"
0	0	0	2	4	1	"PTEN"	"P60484"	7960	4840	170	5045	5266	1123	21	4031	4031	4040	574	14	80	37	0	1095419	2.136	100000.000	100000.000	0.000	0.000	0.000	0.000	0.000	16.610	1014	1235	1014	1235	208	1660	100	67	"Y315"
0	0	0	2	5	1	"PTEN"	"P60484"	8450	4850	140	5146	5334	1105	20	4043	4043	4058	573	14	83	43	0	832124	2.227	100000.000	100000.000	0.000	0.000	0.000	0.000	0.000	16.610	1103	1291	1103	1291	156	1140	100	68	"Y315"
0	0	0	2	6	1	"PTEN"	"P60484"	8950	4850	150	5293	5553	1136	20	4027	4027	4046	619	15	89	50	0	866279	2.435	100000.000	100000.000	0.000	0.000	0.000	0.000	0.000	16.610	1266	1526	1266	1526	156	1272	100	69	"Y315"
0	0	0	2	7	1	"SOC3"	"O14543"	9440	4840	200	4184	4372	901	20	3837	3837	3882	694	17	18	7	0	1381509	0.706	100000.000	100000.000	0.000	0.000	0.000	0.000	0.000	16.610	347	535	347	535	316	2384	100	70	"Y204"
0	0	0	2	8	1	"SOC3"	"O14543"	9940	4840	120	4013	4255	1047	24	3942	3942	4014	653	16	11	4	0	510627	0.369	100000.000	100000.000	0.000	0.000	0.000	0.000	0.000	16.610	71	313	71	313	120	820	100	71	"Y204"
0	0	0	2	9	1	"SOC3"	"O14543"	10430	4830	200	3799	3903	601	15	3816	3816	3820	576	15	8	4	0	1233322	0.144	100000.000	100000.000	0.000	0.000	0.000	0.000	0.000	16.610	-17	87	-17	87	316	2384	100	72	"Y204"
0	0	0	2	1	2	"STAT3 "	"P40763"	6460	5470	80	5009	5313	1843	34	3917	3917	3898	603	15	71	44	0	276272	2.347	100000.000	100000.000	0.000	0.000	0.000	0.000	0.000	16.610	1092	1396	1092	1396	52	340	100	73	"S691"
0	0	0	2	2	2	"STAT3 "	"P40763"	6970	5480	80	4467	4610	529	11	3796	3796	3741	529	14	63	38	0	239705	1.643	100000.000	100000.000	0.000	0.000	0.000	0.000	0.000	16.610	671	814	671	814	52	340	100	74	"S691"
0	0	0	2	3	2	"STAT3 "	"P40763"	7450	5480	200	3971	3975	759	19	3848	3848	3837	602	15	13	6	0	1256093	0.229	100000.000	100000.000	0.000	0.000	0.000	0.000	0.000	16.610	123	127	123	127	316	2384	100	75	"S691"
0	0	0	2	4	2	"STAT6 "	"P42226"	7950	5480	200	4103	4116	621	15	3945	3945	3890	502	12	31	3	0	1300749	0.450	100000.000	100000.000	0.000	0.000	0.000	0.000	0.000	16.610	158	171	158	171	316	2384	100	76	"T645"
0	0	0	2	5	2	"STAT6 "	"P42226"	8450	5480	200	3960	4025	546	13	3941	3941	3897	475	12	25	4	0	1272037	0.269	100000.000	100000.000	0.000	0.000	0.000	0.000	0.000	16.610	19	84	19	84	316	2384	100	77	"T645"
0	0	0	2	6	2	"STAT6 "	"P42226"	8960	5500	130	4220	4160	511	12	3863	3863	3870	483	12	32	5	0	499225	0.600	100000.000	100000.000	0.000	0.000	0.000	0.000	0.000	16.610	357	297	357	297	120	940	100	78	"T645"
0	0	0	2	7	2	"14-3-3 beta"	"P31946"	9440	5480	150	5422	6225	2719	43	3756	3756	3793	490	12	55	51	0	971032	4.963	100000.000	100000.000	0.000	0.000	0.000	0.000	0.000	16.610	1666	2469	1666	2469	156	1272	100	79	"S185"
0	0	0	2	8	2	"14-3-3 beta"	"P31946"	9940	5480	160	4168	5769	2573	44	3726	3726	3722	523	14	47	46	0	1200025	3.914	100000.000	100000.000	0.000	0.000	0.000	0.000	0.000	16.610	442	2043	442	2043	208	1512	100	80	"S185"
0	0	0	2	9	2	"14-3-3 beta"	"P31946"	10450	5480	140	6242	6480	2987	46	3651	3651	3683	582	15	57	53	0	1010845	4.806	100000.000	100000.000	0.000	0.000	0.000	0.000	0.000	16.610	2591	2829	2591	2829	156	1140	100	81	"S185"
0	0	0	2	1	3	"Tgfbr2"	"P37173"	6450	6130	140	4427	4622	1149	24	4136	4136	4172	714	17	14	7	0	720998	0.630	100000.000	100000.000	0.000	0.000	0.000	0.000	0.000	16.610	291	486	291	486	156	1140	100	82	"S409"
0	0	0	2	2	3	"Tgfbr2"	"P37173"	6970	6100	130	4379	4456	1443	32	3979	3979	3984	737	18	21	9	0	534771	0.640	100000.000	100000.000	0.000	0.000	0.000	0.000	0.000	16.610	400	477	400	477	120	940	100	83	"S409"
0	0	0	2	3	3	"Tgfbr2"	"P37173"	7460	6120	150	4383	4320	1073	24	3932	3932	3860	657	17	28	4	0	673966	0.700	100000.000	100000.000	0.000	0.000	0.000	0.000	0.000	16.610	451	388	451	388	156	1272	100	84	"S409"
0	0	0	2	4	3	"Tyk2"	"P29597"	7970	6130	90	5378	5450	1407	25	3735	3735	3786	519	13	82	65	0	283376	3.206	100000.000	100000.000	0.000	0.000	0.000	0.000	0.000	16.610	1643	1715	1643	1715	52	420	100	85	"Y1054/5"
0	0	0	2	5	3	"Tyk2"	"P29597"	8460	6140	90	5407	5365	1189	22	3586	3586	3753	781	20	82	59	0	278979	2.064	100000.000	100000.000	0.000	0.000	0.000	0.000	0.000	16.610	1821	1779	1821	1779	52	420	100	86	"Y1054/5"
0	0	0	2	6	3	"Tyk2"	"P29597"	8940	6120	80	5228	5263	836	15	3492	3492	3515	324	9	92	90	0	273691	5.395	100000.000	100000.000	0.000	0.000	0.000	0.000	0.000	16.610	1736	1771	1736	1771	52	340	100	87	"Y1054/5"
0	0	0	2	7	3	"caveolin-1"	"Q03135"	9450	6120	200	3661	3895	866	22	3509	3509	3606	580	16	25	10	0	1230835	0.498	100000.000	100000.000	0.000	0.000	0.000	0.000	0.000	16.610	152	386	152	386	316	2384	100	88	"Y14"
0	0	0	2	8	3	"caveolin-1"	"Q03135"	9970	6140	110	4598	4801	837	17	3584	3584	3641	554	15	83	48	0	384104	2.094	100000.000	100000.000	0.000	0.000	0.000	0.000	0.000	16.610	1014	1217	1014	1217	80	656	100	89	"Y14"
0	0	0	2	9	3	"caveolin-1"	"Q03135"	10460	6130	110	4995	4830	902	18	3805	3805	3776	526	13	67	55	0	386433	2.004	100000.000	100000.000	0.000	0.000	0.000	0.000	0.000	16.610	1190	1025	1190	1025	80	656	100	90	"Y14"
0	0	0	2	1	4	"Cdc42 "	"P60953"	6450	6740	200	3877	4294	1039	24	3836	3836	3880	413	10	32	20	0	1356826	1.002	100000.000	100000.000	0.000	0.000	0.000	0.000	0.000	16.610	41	458	41	458	316	2384	100	91	"Y32"
0	0	0	2	2	4	"Cdc42 "	"P60953"	6950	6750	90	5890	5956	1595	26	3879	3879	3866	415	10	92	86	0	309686	5.036	100000.000	100000.000	0.000	0.000	0.000	0.000	0.000	16.610	2011	2077	2011	2077	52	420	100	92	"Y32"
0	0	0	2	3	4	"Cdc42 "	"P60953"	7450	6750	200	4101	4207	873	20	3960	3960	3957	655	16	18	11	0	1329265	0.382	100000.000	100000.000	0.000	0.000	0.000	0.000	0.000	16.610	141	247	141	247	316	2384	100	93	"Y32"
0	0	0	2	4	4	"Flt3"	"P36888"	7950	6760	90	5941	6322	1628	25	4134	4134	4052	484	11	82	80	0	328738	4.690	100000.000	100000.000	0.000	0.000	0.000	0.000	0.000	16.610	1807	2188	1807	2188	52	420	100	94	"Y591"
0	0	0	2	5	4	"Flt3"	"P36888"	8450	6780	150	4219	4861	1520	31	4044	4044	3997	600	15	33	30	0	758383	1.440	100000.000	100000.000	0.000	0.000	0.000	0.000	0.000	16.610	175	817	175	817	156	1272	100	95	"Y591"
0	0	0	2	6	4	"Flt3"	"P36888"	8960	6780	150	4219	4683	1240	26	3930	3930	3899	428	10	41	32	0	730516	1.832	100000.000	100000.000	0.000	0.000	0.000	0.000	0.000	16.610	289	753	289	753	156	1272	100	96	"Y591"
0	0	0	2	7	4	"gp130 "	"P40189"	9440	6750	200	3990	4045	957	23	3957	3957	3924	460	11	11	1	0	1278068	0.263	100000.000	100000.000	0.000	0.000	0.000	0.000	0.000	16.610	33	88	33	88	316	2384	100	97	"Y767"
0	0	0	2	8	4	"gp130 "	"P40189"	9950	6740	100	4295	4364	645	14	4102	4102	4090	436	10	23	12	0	349151	0.628	100000.000	100000.000	0.000	0.000	0.000	0.000	0.000	16.610	193	262	193	262	80	560	100	98	"Y767"
0	0	0	2	9	4	"gp130 "	"P40189"	10450	6770	80	4152	4286	647	15	3893	3893	3940	437	11	38	21	0	222871	0.792	100000.000	100000.000	0.000	0.000	0.000	0.000	0.000	16.610	259	393	259	393	52	340	100	99	"Y767"
0	0	0	2	1	5	"IKK-beta "	"O14920"	6460	7420	160	8580	8162	1795	21	3903	3903	3932	432	10	92	88	0	1697797	9.792	100000.000	100000.000	0.000	0.000	0.000	0.000	0.000	16.610	4677	4259	4677	4259	208	1512	100	100	"Y199"
0	0	0	2	2	5	"IKK-beta "	"O14920"	6960	7410	160	8676	8188	1830	22	3972	3972	3948	581	14	91	90	0	1703020	7.298	100000.000	100000.000	0.000	0.000	0.000	0.000	0.000	16.610	4704	4216	4704	4216	208	1512	100	101	"Y199"
0	0	0	2	3	5	"IKK-beta "	"O14920"	7460	7410	160	7961	7997	1940	24	4107	4107	4033	513	12	91	87	0	1663414	7.727	100000.000	100000.000	0.000	0.000	0.000	0.000	0.000	16.610	3854	3890	3854	3890	208	1512	100	102	"Y199"
0	0	0	2	4	5	"IRAK1"	"P51617"	7960	7420	130	8233	8115	1689	20	4231	4231	4112	475	11	92	90	0	973844	8.427	100000.000	100000.000	0.000	0.000	0.000	0.000	0.000	16.610	4002	3884	4002	3884	120	940	100	103	"T209"
0	0	0	2	5	5	"IRAK1"	"P51617"	8460	7430	110	8424	8189	1110	13	4238	4238	4185	384	9	96	93	0	655102	10.427	100000.000	100000.000	0.000	0.000	0.000	0.000	0.000	16.610	4186	3951	4186	3951	80	656	100	104	"T209"
0	0	0	2	6	5	"IRAK1"	"P51617"	8950	7430	100	8714	8570	1185	13	4277	4277	4237	353	8	96	96	0	685572	12.275	100000.000	100000.000	0.000	0.000	0.000	0.000	0.000	16.610	4437	4293	4437	4293	80	560	100	105	"T209"
0	0	0	2	7	5	"IRS-1"	"P35568"	9460	7420	70	4945	4861	382	7	4173	4173	4172	375	8	75	53	0	155542	1.837	100000.000	100000.000	0.000	0.000	0.000	0.000	0.000	16.610	772	688	772	688	32	236	100	106	"S312"
0	0	0	2	8	5	"IRS-1"	"P35568"	9950	7420	200	4102	4159	450	10	4108	4108	4050	449	11	16	4	0	1314206	0.243	100000.000	100000.000	0.000	0.000	0.000	0.000	0.000	16.610	-6	51	-6	51	316	2384	100	107	"S312"
0	0	0	2	9	5	"IRS-1"	"P35568"	10450	7420	120	3975	4104	1179	28	3887	3887	3898	422	10	35	8	0	492508	0.488	100000.000	100000.000	0.000	0.000	0.000	0.000	0.000	16.610	88	217	88	217	120	820	100	108	"S312"
0	0	0	2	1	6	"Malt1"	"Q9UDY8"	6450	8050	200	3804	3823	353	9	4119	4119	4125	404	9	1	0	0	1208132	-0.748	100000.000	100000.000	0.000	0.000	0.000	0.000	0.000	16.610	-315	-296	-315	-296	316	2384	100	109	"S135"
0	0	0	2	2	6	"Malt1"	"Q9UDY8"	6950	8050	200	3743	3730	371	9	3974	3974	4044	489	12	2	0	0	1178815	-0.642	100000.000	100000.000	0.000	0.000	0.000	0.000	0.000	16.610	-231	-244	-231	-244	316	2384	100	110	"S135"
0	0	0	2	3	6	"Malt1"	"Q9UDY8"	7450	8050	200	4025	3987	453	11	4148	4148	4090	519	12	5	0	0	1259773	-0.198	100000.000	100000.000	0.000	0.000	0.000	0.000	0.000	16.610	-123	-161	-123	-161	316	2384	100	111	"S135"
0	0	0	2	4	6	"MEK1 "	"Q02750"	7950	8060	90	5227	5205	295	5	4354	4354	4353	311	7	96	82	0	270668	2.740	100000.000	100000.000	0.000	0.000	0.000	0.000	0.000	16.610	873	851	873	851	52	420	100	112	"T385"
0	0	0	2	5	6	"MEK1 "	"Q02750"	8460	8050	90	5184	5123	380	7	4365	4365	4365	261	5	86	78	0	266414	2.904	100000.000	100000.000	0.000	0.000	0.000	0.000	0.000	16.610	819	758	819	758	52	420	100	113	"T385"
0	0	0	2	6	6	"MEK1 "	"Q02750"	8950	8060	70	5384	5359	253	4	4381	4381	4396	233	5	100	96	0	171496	4.133	100000.000	100000.000	0.000	0.000	0.000	0.000	0.000	16.610	1003	978	1003	978	32	236	100	114	"T385"
0	0	0	2	7	6	"p47phox "	"P14598"	9450	8050	200	4467	4524	767	16	4102	4102	4076	396	9	44	4	0	1429434	1.131	100000.000	100000.000	0.000	0.000	0.000	0.000	0.000	16.610	365	422	365	422	316	2384	100	115	"S359"
0	0	0	2	8	6	"p47phox "	"P14598"	9950	8050	200	4402	4405	252	5	4139	4139	4092	414	10	27	0	0	1391994	0.756	100000.000	100000.000	0.000	0.000	0.000	0.000	0.000	16.610	263	266	263	266	316	2384	100	116	"S359"
0	0	0	2	9	6	"p47phox "	"P14598"	10450	8060	200	4132	4108	324	7	4059	4059	4011	500	12	7	0	0	1298131	0.194	100000.000	100000.000	0.000	0.000	0.000	0.000	0.000	16.610	73	49	73	49	316	2384	100	117	"S359"
-75	0	0	2	1	7	"empty"	"empty"	6430	8690	200	3839	3889	291	7	4144	4144	4158	388	9	2	0	0	1228917	-0.693	100000.000	100000.000	0.000	0.000	0.000	0.000	0.000	16.610	-305	-255	-305	-255	316	2384	100	118	"empty"
-75	0	0	2	2	7	"empty"	"empty"	6930	8690	200	3967	4075	1200	29	4042	4042	4102	453	11	8	0	0	1287581	-0.060	100000.000	100000.000	0.000	0.000	0.000	0.000	0.000	16.610	-75	33	-75	33	316	2384	100	119	"empty"
-75	0	0	2	3	7	"empty"	"empty"	7430	8690	200	4266	4251	362	8	4232	4232	4192	490	11	7	0	0	1343268	0.120	100000.000	100000.000	0.000	0.000	0.000	0.000	0.000	16.610	34	19	34	19	316	2384	100	120	"empty"
-75	0	0	2	4	7	"empty"	"empty"	7930	8690	200	4389	4361	267	6	4326	4326	4244	530	12	1	0	0	1378126	0.221	100000.000	100000.000	0.000	0.000	0.000	0.000	0.000	16.610	63	35	63	35	316	2384	100	121	"empty"
-75	0	0	2	5	7	"empty"	"empty"	8430	8690	200	4343	4340	276	6	4271	4271	4219	414	9	6	0	0	1371305	0.292	100000.000	100000.000	0.000	0.000	0.000	0.000	0.000	16.610	72	69	72	69	316	2384	100	122	"empty"
-75	0	0	2	6	7	"empty"	"empty"	8930	8690	200	4377	4345	255	5	4164	4164	4133	377	9	20	0	0	1372967	0.562	100000.000	100000.000	0.000	0.000	0.000	0.000	0.000	16.610	213	181	213	181	316	2384	100	123	"empty"
0	0	0	2	7	7	"GLQAWPG-pS-AIPQFLG_GLQAWPGEAIPQFLG_20vs80"	"GLQAWPG-pS-AIPQFLG_GLQAWPGEAIPQFLG_20vs80"	9460	8700	90	14579	13621	2685	19	4277	4277	4208	327	7	100	100	0	708289	28.786	100000.000	100000.000	0.000	0.000	0.000	0.000	0.000	16.610	10302	9344	10302	9344	52	420	100	124	"GLQAWPG-pS-AIPQFLG_GLQAWPGEAIPQFLG_20vs80"
0	0	0	2	8	7	"GLQAWPG-pS-AIPQFLG_GLQAWPGEAIPQFLG_20vs80"	"GLQAWPG-pS-AIPQFLG_GLQAWPGEAIPQFLG_20vs80"	9950	8710	80	14376	12844	3212	25	4252	4252	4162	346	8	98	94	0	667891	25.092	100000.000	100000.000	0.000	0.000	0.000	0.000	0.000	16.610	10124	8592	10124	8592	52	340	100	125	"GLQAWPG-pS-AIPQFLG_GLQAWPGEAIPQFLG_20vs80"
0	0	0	2	9	7	"GLQAWPG-pS-AIPQFLG_GLQAWPGEAIPQFLG_20vs80"	"GLQAWPG-pS-AIPQFLG_GLQAWPGEAIPQFLG_20vs80"	10440	8690	130	4412	7427	4451	59	4023	4023	3996	379	9	50	38	0	891262	9.053	100000.000	100000.000	0.000	0.000	0.000	0.000	0.000	16.610	389	3404	389	3404	120	940	100	126	"GLQAWPG-pS-AIPQFLG_GLQAWPGEAIPQFLG_20vs80"
0	0	0	3	1	1	"JAK1"	"P23458"	10920	4830	110	4310	4396	659	14	3680	3680	3691	374	10	68	37	0	351687	1.885	100000.000	100000.000	0.000	0.000	0.000	0.000	0.000	16.610	630	716	630	716	80	656	100	127	"Y220"
0	0	0	3	2	1	"JAK1"	"P23458"	11440	4820	80	4102	4133	259	6	3581	3581	3593	283	7	86	38	0	214911	1.908	100000.000	100000.000	0.000	0.000	0.000	0.000	0.000	16.610	521	552	521	552	52	340	100	128	"Y220"
0	0	0	3	3	1	"JAK1"	"P23458"	11920	4820	200	3638	3735	685	18	3770	3770	3804	386	10	7	3	0	1180352	-0.179	100000.000	100000.000	0.000	0.000	0.000	0.000	0.000	16.610	-132	-35	-132	-35	316	2384	100	129	"Y220"
0	0	0	3	4	1	"Jun "	"P05412"	12420	4820	200	3578	3584	193	5	3758	3758	3812	438	11	0	0	0	1132601	-0.521	100000.000	100000.000	0.000	0.000	0.000	0.000	0.000	16.610	-180	-174	-180	-174	316	2384	100	130	"S243"
0	0	0	3	5	1	"Jun "	"P05412"	12920	4820	200	3655	3703	323	8	3777	3777	3816	390	10	4	0	0	1170127	-0.290	100000.000	100000.000	0.000	0.000	0.000	0.000	0.000	16.610	-122	-74	-122	-74	316	2384	100	131	"S243"
0	0	0	3	6	1	"Jun "	"P05412"	13430	4820	200	3745	3770	490	12	3756	3756	3820	416	10	9	1	0	1191375	-0.120	100000.000	100000.000	0.000	0.000	0.000	0.000	0.000	16.610	-11	14	-11	14	316	2384	100	132	"S243"
0	0	0	3	7	1	"Kit "	"P10721"	13920	4830	80	4867	4786	784	16	3691	3691	3798	710	18	75	28	0	248846	1.392	100000.000	100000.000	0.000	0.000	0.000	0.000	0.000	16.610	1176	1095	1176	1095	52	340	100	133	"Y568/70"
0	0	0	3	8	1	"Kit "	"P10721"	14430	4830	100	4509	4718	901	19	3831	3831	3844	541	14	55	41	0	377427	1.616	100000.000	100000.000	0.000	0.000	0.000	0.000	0.000	16.610	678	887	678	887	80	560	100	134	"Y568/70"
0	0	0	3	9	1	"Kit "	"P10721"	14940	4820	90	5225	5093	995	19	3799	3799	3821	367	9	73	71	0	264845	3.466	100000.000	100000.000	0.000	0.000	0.000	0.000	0.000	16.610	1426	1294	1426	1294	52	420	100	135	"Y568/70"
0	0	0	3	1	2	"Mlk3"	"Q16584"	10930	5470	100	5460	5534	960	17	3641	3641	3627	470	12	91	90	0	442759	4.057	100000.000	100000.000	0.000	0.000	0.000	0.000	0.000	16.610	1819	1893	1819	1893	80	560	100	136	"S281"
0	0	0	3	2	2	"Mlk3"	"Q16584"	11460	5460	100	6152	6041	909	15	3666	3666	3735	831	22	95	76	0	483304	2.775	100000.000	100000.000	0.000	0.000	0.000	0.000	0.000	16.610	2486	2375	2486	2375	80	560	100	137	"S281"
0	0	0	3	3	2	"Mlk3"	"Q16584"	11940	5460	90	6253	6393	999	15	3795	3795	3810	380	9	100	100	0	332456	6.797	100000.000	100000.000	0.000	0.000	0.000	0.000	0.000	16.610	2458	2598	2458	2598	52	420	100	138	"S281"
0	0	0	3	4	2	"NFAT2 "	"O95644"	12430	5470	90	4980	4977	402	8	3762	3762	3763	302	8	100	96	0	258789	4.020	100000.000	100000.000	0.000	0.000	0.000	0.000	0.000	16.610	1218	1215	1218	1215	52	420	100	139	"S172"
0	0	0	3	5	2	"NFAT2 "	"O95644"	12930	5470	80	4884	4908	454	9	3790	3790	3855	1013	26	61	1	0	255193	1.039	100000.000	100000.000	0.000	0.000	0.000	0.000	0.000	16.610	1094	1118	1094	1118	52	340	100	140	"S172"
0	0	0	3	6	2	"NFAT2 "	"O95644"	13450	5470	90	4969	4891	507	10	3809	3809	3781	394	10	90	76	0	254329	2.817	100000.000	100000.000	0.000	0.000	0.000	0.000	0.000	16.610	1160	1082	1160	1082	52	420	100	141	"S172"
0	0	0	3	7	2	"PI3-kinase p85 subunit beta"	"O00459"	13940	5460	90	9271	9403	1512	16	3819	3819	4939	7305	147	5	0	0	488964	0.611	100000.000	100000.000	0.000	0.000	0.000	0.000	0.000	16.610	5452	5584	5452	5584	52	420	100	142	"Y464"
0	0	0	3	8	2	"PI3-kinase p85 subunit beta"	"O00459"	14440	5470	100	8967	8160	2428	29	3789	3789	3778	310	8	86	82	0	652799	14.135	100000.000	100000.000	0.000	0.000	0.000	0.000	0.000	16.610	5178	4371	5178	4371	80	560	100	143	"Y464"
0	0	0	3	9	2	"PI3-kinase p85 subunit beta"	"O00459"	14950	5460	90	8875	9290	1776	19	3511	3511	3582	417	11	100	100	0	483088	13.688	100000.000	100000.000	0.000	0.000	0.000	0.000	0.000	16.610	5364	5779	5364	5779	52	420	100	144	"Y464"
0	0	0	3	1	3	"p47phox "	"P14598"	10910	6110	70	4126	4061	628	15	3703	3703	3681	491	13	50	21	0	129947	0.774	100000.000	100000.000	0.000	0.000	0.000	0.000	0.000	16.610	423	358	423	358	32	236	100	145	"S370"
0	0	0	3	2	3	"p47phox "	"P14598"	11430	6120	200	3798	3799	416	10	3858	3858	3821	483	12	4	0	0	1200382	-0.046	100000.000	100000.000	0.000	0.000	0.000	0.000	0.000	16.610	-60	-59	-60	-59	316	2384	100	146	"S370"
0	0	0	3	3	3	"p47phox "	"P14598"	11950	6130	70	4237	4317	525	12	3831	3831	3834	260	6	62	40	0	138138	1.858	100000.000	100000.000	0.000	0.000	0.000	0.000	0.000	16.610	406	486	406	486	32	236	100	147	"S370"
0	0	0	3	4	3	"PDGFRb"	"P09619"	12430	6110	80	4486	4513	323	7	3949	3949	3959	379	9	75	21	0	234681	1.462	100000.000	100000.000	0.000	0.000	0.000	0.000	0.000	16.610	537	564	537	564	52	340	100	148	"Y716"
0	0	0	3	5	3	"PDGFRb"	"P09619"	12930	6130	130	4179	4221	504	11	3855	3855	3860	301	7	51	34	0	506541	1.199	100000.000	100000.000	0.000	0.000	0.000	0.000	0.000	16.610	324	366	324	366	120	940	100	149	"Y716"
0	0	0	3	6	3	"PDGFRb"	"P09619"	13430	6110	90	4413	4381	529	12	3910	3910	3831	396	10	50	34	0	227808	1.389	100000.000	100000.000	0.000	0.000	0.000	0.000	0.000	16.610	503	471	503	471	52	420	100	150	"Y716"
0	0	0	3	7	3	"Rack1"	"P63244"	13930	6110	120	4510	4504	465	10	3804	3804	3796	381	10	69	47	0	540535	1.858	100000.000	100000.000	0.000	0.000	0.000	0.000	0.000	16.610	706	700	706	700	120	820	100	151	"y246"
0	0	0	3	8	3	"Rack1"	"P63244"	14440	6110	160	4252	4282	433	10	3578	3578	3612	313	8	79	51	0	890743	2.141	100000.000	100000.000	0.000	0.000	0.000	0.000	0.000	16.610	674	704	674	704	208	1512	100	152	"y246"
0	0	0	3	9	3	"Rack1"	"P63244"	14930	6120	140	4239	4255	476	11	3496	3496	3509	276	7	89	67	0	663747	2.703	100000.000	100000.000	0.000	0.000	0.000	0.000	0.000	16.610	743	759	743	759	156	1140	100	153	"y246"
0	0	0	3	1	4	"Sek1"	"P45985"	10920	6750	200	3565	3595	525	14	3758	3758	3818	484	12	8	1	0	1135987	-0.461	100000.000	100000.000	0.000	0.000	0.000	0.000	0.000	16.610	-193	-163	-193	-163	316	2384	100	154	"S80"
0	0	0	3	2	4	"Sek1"	"P45985"	11420	6750	200	3507	3595	499	13	3697	3697	3760	430	11	11	1	0	1136028	-0.384	100000.000	100000.000	0.000	0.000	0.000	0.000	0.000	16.610	-190	-102	-190	-102	316	2384	100	155	"S80"
0	0	0	3	3	4	"Sek1"	"P45985"	11920	6750	200	3488	3547	313	8	3716	3716	3761	481	12	2	0	0	1120888	-0.445	100000.000	100000.000	0.000	0.000	0.000	0.000	0.000	16.610	-228	-169	-228	-169	316	2384	100	156	"S80"
0	0	0	3	4	4	"process-control__"	"GGSGGSGDYKDDDDK"	12430	6760	70	4454	4422	460	10	3812	3812	3775	346	9	75	50	0	141506	1.870	100000.000	100000.000	0.000	0.000	0.000	0.000	0.000	16.610	642	610	642	610	32	236	100	157	"process-control__"
0	0	0	3	5	4	"process-control__"	"GGSGGSGDYKDDDDK"	12920	6760	200	3863	3990	1781	44	3722	3722	3772	679	18	9	0	0	1260767	0.321	100000.000	100000.000	0.000	0.000	0.000	0.000	0.000	16.610	141	268	141	268	316	2384	100	158	"process-control__"
0	0	0	3	6	4	"process-control__"	"GGSGGSGDYKDDDDK"	13420	6770	70	4834	4733	398	8	3735	3735	3827	400	10	90	68	0	151461	2.265	100000.000	100000.000	0.000	0.000	0.000	0.000	0.000	16.610	1099	998	1099	998	32	236	100	159	"process-control__"
0	0	0	3	7	4	"TAB1"	"Q15750"	13920	6760	200	3746	3808	414	10	3717	3717	3760	338	8	24	5	0	1203216	0.142	100000.000	100000.000	0.000	0.000	0.000	0.000	0.000	16.610	29	91	29	91	316	2384	100	160	"S423"
0	0	0	3	8	4	"TAB1"	"Q15750"	14430	6750	80	4189	4131	423	10	3825	3825	3803	339	8	53	21	0	214801	0.968	100000.000	100000.000	0.000	0.000	0.000	0.000	0.000	16.610	364	306	364	306	52	340	100	161	"S423"
0	0	0	3	9	4	"TAB1"	"Q15750"	14940	6750	70	4181	4212	270	6	3601	3601	3665	882	24	21	0	0	134789	0.620	100000.000	100000.000	0.000	0.000	0.000	0.000	0.000	16.610	580	611	580	611	32	236	100	162	"S423"
0	0	0	3	1	5	"4E-BP1 "	"Q13541"	10920	7400	120	4271	4381	658	15	3713	3713	3778	410	10	58	45	0	525770	1.471	100000.000	100000.000	0.000	0.000	0.000	0.000	0.000	16.610	558	668	558	668	120	820	100	163	"T46"
0	0	0	3	2	5	"4E-BP1 "	"Q13541"	11430	7410	110	4383	4463	464	10	3679	3679	3744	396	10	81	47	0	357065	1.816	100000.000	100000.000	0.000	0.000	0.000	0.000	0.000	16.610	704	784	704	784	80	656	100	164	"T46"
0	0	0	3	3	5	"4E-BP1 "	"Q13541"	11930	7390	100	4597	4536	451	9	3755	3755	3769	351	9	82	61	0	362877	2.185	100000.000	100000.000	0.000	0.000	0.000	0.000	0.000	16.610	842	781	842	781	80	560	100	165	"T46"
0	0	0	3	4	5	"Akt1"	"P31749"	12430	7390	200	3893	3937	337	8	3861	3861	3868	310	8	23	6	0	1244142	0.223	100000.000	100000.000	0.000	0.000	0.000	0.000	0.000	16.610	32	76	32	76	316	2384	100	166	"T450"
0	0	0	3	5	5	"Akt1"	"P31749"	12930	7390	200	3722	3779	358	9	3787	3787	3816	312	8	23	4	0	1194115	-0.119	100000.000	100000.000	0.000	0.000	0.000	0.000	0.000	16.610	-65	-8	-65	-8	316	2384	100	167	"T450"
0	0	0	3	6	5	"Akt1"	"P31749"	13430	7380	130	4085	4058	406	10	3848	3848	3868	361	9	40	10	0	486982	0.526	100000.000	100000.000	0.000	0.000	0.000	0.000	0.000	16.610	237	210	237	210	120	940	100	168	"T450"
0	0	0	3	7	5	"Bax"	"Q07812"	13940	7390	100	8604	8556	1417	16	3902	3902	3908	715	18	96	95	0	684512	6.501	100000.000	100000.000	0.000	0.000	0.000	0.000	0.000	16.610	4702	4654	4702	4654	80	560	100	169	"S163"
0	0	0	3	8	5	"Bax"	"Q07812"	14430	7400	120	8344	7582	2040	26	3696	3696	3722	761	20	83	80	0	909807	5.072	100000.000	100000.000	0.000	0.000	0.000	0.000	0.000	16.610	4648	3886	4648	3886	120	820	100	170	"S163"
0	0	0	3	9	5	"Bax"	"Q07812"	14940	7390	110	8448	8193	1519	18	3646	3646	3631	318	8	96	95	0	655425	14.346	100000.000	100000.000	0.000	0.000	0.000	0.000	0.000	16.610	4802	4547	4802	4547	80	656	100	171	"S163"
0	0	0	3	1	6	"CFTR"	"P13569"	10930	8040	160	4738	4759	788	16	3909	3909	3897	443	11	82	46	0	989827	1.946	100000.000	100000.000	0.000	0.000	0.000	0.000	0.000	16.610	829	850	829	850	208	1512	100	172	"S813"
0	0	0	3	2	6	"CFTR"	"P13569"	11440	8040	180	4563	4554	490	10	3846	3846	3886	480	12	67	30	0	1165840	1.392	100000.000	100000.000	0.000	0.000	0.000	0.000	0.000	16.610	717	708	717	708	256	1924	100	173	"S813"
0	0	0	3	3	6	"CFTR"	"P13569"	11930	8050	150	4716	4681	229	4	3913	3913	3933	319	8	95	76	0	730291	2.345	100000.000	100000.000	0.000	0.000	0.000	0.000	0.000	16.610	803	768	803	768	156	1272	100	174	"S813"
0	0	0	3	4	6	"Crk "	"P46108"	12430	8050	150	4451	4459	394	8	3861	3861	3864	333	8	73	35	0	695551	1.787	100000.000	100000.000	0.000	0.000	0.000	0.000	0.000	16.610	590	598	590	598	156	1272	100	175	"Y108"
0	0	0	3	5	6	"Crk "	"P46108"	12940	8050	170	4462	4542	485	10	3793	3793	3873	706	18	46	10	0	944725	0.948	100000.000	100000.000	0.000	0.000	0.000	0.000	0.000	16.610	669	749	669	749	208	1660	100	176	"Y108"
0	0	0	3	6	6	"Crk "	"P46108"	13440	8040	160	4484	4500	429	9	3735	3735	3798	375	9	83	49	0	936066	1.872	100000.000	100000.000	0.000	0.000	0.000	0.000	0.000	16.610	749	765	749	765	208	1512	100	177	"Y108"
0	0	0	3	7	6	"EGFR"	"P00533"	13910	8040	70	5013	5039	194	3	3773	3773	3797	257	6	100	100	0	161255	4.833	100000.000	100000.000	0.000	0.000	0.000	0.000	0.000	16.610	1240	1266	1240	1266	32	236	100	178	"S1070"
0	0	0	3	8	6	"EGFR"	"P00533"	14450	8050	80	4889	4860	496	10	3813	3813	3834	521	13	84	53	0	252722	1.969	100000.000	100000.000	0.000	0.000	0.000	0.000	0.000	16.610	1076	1047	1076	1047	52	340	100	179	"S1070"
0	0	0	3	9	6	"EGFR"	"P00533"	14930	8060	90	4999	4880	454	9	3854	3854	3829	361	9	88	82	0	253742	2.911	100000.000	100000.000	0.000	0.000	0.000	0.000	0.000	16.610	1145	1026	1145	1026	52	420	100	180	"S1070"
-75	0	0	3	1	7	"empty"	"empty"	10950	8660	200	3888	3885	230	5	3893	3893	3888	398	10	3	0	0	1227520	-0.008	100000.000	100000.000	0.000	0.000	0.000	0.000	0.000	16.610	-5	-8	-5	-8	316	2384	100	181	"empty"
-75	0	0	3	2	7	"empty"	"empty"	11450	8660	200	3931	3914	240	6	3960	3960	3969	359	9	3	0	0	1236945	-0.153	100000.000	100000.000	0.000	0.000	0.000	0.000	0.000	16.610	-29	-46	-29	-46	316	2384	100	182	"empty"
-75	0	0	3	3	7	"empty"	"empty"	11950	8660	200	3959	3951	269	6	4048	4048	4039	309	7	4	0	0	1248559	-0.285	100000.000	100000.000	0.000	0.000	0.000	0.000	0.000	16.610	-89	-97	-89	-97	316	2384	100	183	"empty"
-75	0	0	3	4	7	"empty"	"empty"	12450	8660	200	3830	3819	202	5	4000	4000	4006	323	8	0	0	0	1206853	-0.579	100000.000	100000.000	0.000	0.000	0.000	0.000	0.000	16.610	-170	-181	-170	-181	316	2384	100	184	"empty"
-75	0	0	3	5	7	"empty"	"empty"	12950	8660	200	3718	3719	229	6	3900	3900	3928	349	8	1	0	0	1175138	-0.599	100000.000	100000.000	0.000	0.000	0.000	0.000	0.000	16.610	-182	-181	-182	-181	316	2384	100	185	"empty"
-75	0	0	3	6	7	"empty"	"empty"	13450	8660	200	3665	3673	246	6	3809	3809	3883	675	17	0	0	0	1160743	-0.311	100000.000	100000.000	0.000	0.000	0.000	0.000	0.000	16.610	-144	-136	-144	-136	316	2384	100	186	"empty"
0	0	0	3	7	7	"GLQAWPG-pS-AIPQFLG_100"	"GLQAWPG-pS-AIPQFLG_100"	13940	8690	90	28435	25764	6929	26	3789	3789	3816	376	9	100	98	0	1339745	58.372	100000.000	100000.000	0.000	0.000	0.000	0.000	0.000	16.610	24646	21975	24646	21975	52	420	100	187	"GLQAWPG-pS-AIPQFLG_100"
0	0	0	3	8	7	"GLQAWPG-pS-AIPQFLG_100"	"GLQAWPG-pS-AIPQFLG_100"	14430	8680	70	29413	28912	2802	9	3920	3920	3937	296	7	100	100	0	925191	84.375	100000.000	100000.000	0.000	0.000	0.000	0.000	0.000	16.610	25493	24992	25493	24992	32	236	100	188	"GLQAWPG-pS-AIPQFLG_100"
0	0	0	3	9	7	"GLQAWPG-pS-AIPQFLG_100"	"GLQAWPG-pS-AIPQFLG_100"	14940	8690	100	18881	18231	11416	62	3847	3847	3838	281	7	95	90	0	1458471	51.221	100000.000	100000.000	0.000	0.000	0.000	0.000	0.000	16.610	15034	14384	15034	14384	80	560	100	189	"GLQAWPG-pS-AIPQFLG_100"
0	0	0	4	1	1	"Bcl-2"	"P10415"	15400	4750	200	3774	3819	405	10	3626	3626	3617	333	9	16	3	0	1206906	0.607	100000.000	100000.000	0.000	0.000	0.000	0.000	0.000	16.610	148	193	148	193	316	2384	100	190	"S87"
0	0	0	4	2	1	"Bcl-2"	"P10415"	15910	4760	160	3963	4044	554	13	3766	3766	3776	431	11	21	3	0	841077	0.622	100000.000	100000.000	0.000	0.000	0.000	0.000	0.000	16.610	197	278	197	278	208	1512	100	191	"S87"
0	0	0	4	3	1	"Bcl-2"	"P10415"	16410	4760	200	3826	3953	619	15	3742	3742	4015	3461	86	0	0	0	1249139	-0.018	100000.000	100000.000	0.000	0.000	0.000	0.000	0.000	16.610	84	211	84	211	316	2384	100	192	"S87"
0	0	0	4	4	1	"Casp3 "	"P42574"	16920	4770	130	10322	9999	3078	30	3648	3648	3718	486	13	92	90	0	1199827	12.924	100000.000	100000.000	0.000	0.000	0.000	0.000	0.000	16.610	6674	6351	6674	6351	120	940	100	193	"S150"
0	0	0	4	5	1	"Casp3 "	"P42574"	17420	4780	130	10356	10669	3369	31	3576	3576	3656	601	16	98	95	0	1280229	11.669	100000.000	100000.000	0.000	0.000	0.000	0.000	0.000	16.610	6780	7093	6780	7093	120	940	100	194	"S150"
0	0	0	4	6	1	"Casp3 "	"P42574"	17920	4780	110	10319	11326	4810	42	3635	3635	3751	751	20	100	100	0	906052	10.087	100000.000	100000.000	0.000	0.000	0.000	0.000	0.000	16.610	6684	7691	6684	7691	80	656	100	195	"S150"
0	0	0	4	7	1	"CD19"	"P15391"	18410	4790	150	4254	4642	1988	42	3588	3588	3734	776	20	39	13	0	724094	1.170	100000.000	100000.000	0.000	0.000	0.000	0.000	0.000	16.610	666	1054	666	1054	156	1272	100	196	"Y500"
0	0	0	4	8	1	"CD19"	"P15391"	18920	4780	110	4457	5135	1835	35	3506	3506	3668	854	23	60	25	0	410838	1.718	100000.000	100000.000	0.000	0.000	0.000	0.000	0.000	16.610	951	1629	951	1629	80	656	100	197	"Y500"
0	0	0	4	9	1	"CD19"	"P15391"	19430	4780	110	4338	4687	1285	27	3511	3511	3656	1035	28	28	15	0	374937	0.996	100000.000	100000.000	0.000	0.000	0.000	0.000	0.000	16.610	827	1176	827	1176	80	656	100	198	"Y500"
0	0	0	4	1	2	"EP300"	"Q09472"	15420	5400	200	3432	3462	463	13	3521	3521	3571	506	14	2	0	0	1093864	-0.215	100000.000	100000.000	0.000	0.000	0.000	0.000	0.000	16.610	-89	-59	-89	-59	316	2384	100	199	"S2366"
0	0	0	4	2	2	"EP300"	"Q09472"	15920	5410	200	3440	3453	287	8	3602	3602	3641	496	13	1	0	0	1091281	-0.379	100000.000	100000.000	0.000	0.000	0.000	0.000	0.000	16.610	-162	-149	-162	-149	316	2384	100	200	"S2366"
0	0	0	4	3	2	"EP300"	"Q09472"	16420	5410	200	3411	3497	566	16	3588	3588	3638	677	18	3	2	0	1104973	-0.208	100000.000	100000.000	0.000	0.000	0.000	0.000	0.000	16.610	-177	-91	-177	-91	316	2384	100	201	"S2366"
0	0	0	4	4	2	"fyn"	"P06241"	16930	5410	70	3872	3945	419	10	3474	3474	3486	348	9	50	37	0	126252	1.319	100000.000	100000.000	0.000	0.000	0.000	0.000	0.000	16.610	398	471	398	471	32	236	100	202	"Y531"
0	0	0	4	5	2	"fyn"	"P06241"	17430	5420	90	4022	4214	842	19	3511	3511	3549	400	11	63	30	0	219138	1.663	100000.000	100000.000	0.000	0.000	0.000	0.000	0.000	16.610	511	703	511	703	52	420	100	203	"Y531"
0	0	0	4	6	2	"fyn"	"P06241"	17930	5420	70	4178	4294	790	18	3678	3678	3719	403	10	59	25	0	137414	1.427	100000.000	100000.000	0.000	0.000	0.000	0.000	0.000	16.610	500	616	500	616	32	236	100	204	"Y531"
0	0	0	4	7	2	"Grb2"	"P62993"	18420	5410	70	4648	4705	407	8	3748	3748	3792	502	13	93	37	0	150569	1.819	100000.000	100000.000	0.000	0.000	0.000	0.000	0.000	16.610	900	957	900	957	32	236	100	205	"Y209"
0	0	0	4	8	2	"Grb2"	"P62993"	18930	5420	100	4578	4601	570	12	3626	3626	3670	383	10	87	67	0	368083	2.431	100000.000	100000.000	0.000	0.000	0.000	0.000	0.000	16.610	952	975	952	975	80	560	100	206	"Y209"
0	0	0	4	9	2	"Grb2"	"P62993"	19430	5420	110	4456	4531	713	15	3577	3577	3638	374	10	82	56	0	362478	2.388	100000.000	100000.000	0.000	0.000	0.000	0.000	0.000	16.610	879	954	879	954	80	656	100	207	"Y209"
0	0	0	4	1	3	"IKK-beta "	"O14920"	15430	6070	100	3878	3955	878	22	3370	3370	3417	385	11	70	21	0	316432	1.397	100000.000	100000.000	0.000	0.000	0.000	0.000	0.000	16.610	508	585	508	585	80	560	100	208	"Y188"
0	0	0	4	2	3	"IKK-beta "	"O14920"	15930	6070	110	4291	4491	2027	45	3399	3399	3426	327	9	95	72	0	359285	3.257	100000.000	100000.000	0.000	0.000	0.000	0.000	0.000	16.610	892	1092	892	1092	80	656	100	209	"Y188"
0	0	0	4	3	3	"IKK-beta "	"O14920"	16420	6080	110	4170	4184	329	7	3390	3390	3446	391	11	86	48	0	334759	1.887	100000.000	100000.000	0.000	0.000	0.000	0.000	0.000	16.610	780	794	780	794	80	656	100	210	"Y188"
0	0	0	4	4	3	"IRAK1"	"P51617"	16920	6070	200	3231	3225	417	12	3479	3479	3500	444	12	4	0	0	1019234	-0.619	100000.000	100000.000	0.000	0.000	0.000	0.000	0.000	16.610	-248	-254	-248	-254	316	2384	100	211	"T100"
0	0	0	4	5	3	"IRAK1"	"P51617"	17420	6070	200	3330	3333	551	16	3547	3547	3576	406	11	4	1	0	1053314	-0.599	100000.000	100000.000	0.000	0.000	0.000	0.000	0.000	16.610	-217	-214	-217	-214	316	2384	100	212	"T100"
0	0	0	4	6	3	"IRAK1"	"P51617"	17920	6070	200	3482	3433	595	17	3653	3653	3688	460	12	2	1	0	1084983	-0.554	100000.000	100000.000	0.000	0.000	0.000	0.000	0.000	16.610	-171	-220	-171	-220	316	2384	100	213	"T100"
0	0	0	4	7	3	"IRF-7 "	"Q92985"	18420	6060	90	4075	4054	295	7	3779	3779	3795	400	10	36	1	0	210824	0.648	100000.000	100000.000	0.000	0.000	0.000	0.000	0.000	16.610	296	275	296	275	52	420	100	214	"S471"
0	0	0	4	8	3	"IRF-7 "	"Q92985"	18910	6080	110	4104	4126	278	6	3696	3696	3710	313	8	68	23	0	330088	1.329	100000.000	100000.000	0.000	0.000	0.000	0.000	0.000	16.610	408	430	408	430	80	656	100	215	"S471"
0	0	0	4	9	3	"IRF-7 "	"Q92985"	19440	6090	90	3922	3919	344	8	3594	3594	3633	374	10	40	3	0	203795	0.765	100000.000	100000.000	0.000	0.000	0.000	0.000	0.000	16.610	328	325	328	325	52	420	100	216	"S471"
0	0	0	4	1	4	"Lyn "	"P07948"	15420	6710	200	3642	3612	281	7	3566	3566	3565	362	10	9	0	0	1141342	0.130	100000.000	100000.000	0.000	0.000	0.000	0.000	0.000	16.610	76	46	76	46	316	2384	100	217	"Y507"
0	0	0	4	2	4	"Lyn "	"P07948"	15920	6710	200	3635	3623	233	6	3600	3600	3702	1351	36	0	0	0	1144969	-0.058	100000.000	100000.000	0.000	0.000	0.000	0.000	0.000	16.610	35	23	35	23	316	2384	100	218	"Y507"
0	0	0	4	3	4	"Lyn "	"P07948"	16420	6710	200	3687	3679	264	7	3613	3613	3605	443	12	2	0	0	1162485	0.167	100000.000	100000.000	0.000	0.000	0.000	0.000	0.000	16.610	74	66	74	66	316	2384	100	219	"Y507"
0	0	0	4	4	4	"MAVS"	"Q7Z434"	16930	6710	100	7159	6558	1436	21	3550	3550	3551	251	7	92	87	0	524662	11.980	100000.000	100000.000	0.000	0.000	0.000	0.000	0.000	16.610	3609	3008	3609	3008	80	560	100	220	"S233/4"
0	0	0	4	5	4	"MAVS"	"Q7Z434"	17420	6710	100	7855	7367	1427	19	3554	3554	3575	291	8	92	91	0	589341	13.031	100000.000	100000.000	0.000	0.000	0.000	0.000	0.000	16.610	4301	3813	4301	3813	80	560	100	221	"S233/4"
0	0	0	4	6	4	"MAVS"	"Q7Z434"	17940	6720	90	7790	7547	1006	13	3723	3723	3727	324	8	96	96	0	392428	11.790	100000.000	100000.000	0.000	0.000	0.000	0.000	0.000	16.610	4067	3824	4067	3824	52	420	100	222	"S233/4"
0	0	0	4	7	4	"Mek2"	"P36507"	18430	6710	130	5167	5119	395	7	3730	3730	3749	265	7	99	99	0	614286	5.170	100000.000	100000.000	0.000	0.000	0.000	0.000	0.000	16.610	1437	1389	1437	1389	120	940	100	223	"s226"
0	0	0	4	8	4	"Mek2"	"P36507"	18920	6710	160	4900	4828	505	10	3662	3662	3675	290	7	92	87	0	1004288	3.976	100000.000	100000.000	0.000	0.000	0.000	0.000	0.000	16.610	1238	1166	1238	1166	208	1512	100	224	"s226"
0	0	0	4	9	4	"Mek2"	"P36507"	19420	6710	140	4716	4685	354	7	3611	3611	3631	295	8	96	92	0	730880	3.573	100000.000	100000.000	0.000	0.000	0.000	0.000	0.000	16.610	1105	1074	1105	1074	156	1140	100	225	"s226"
0	0	0	4	1	5	"PKCE"	"Q02156"	15430	7350	140	7771	7618	1078	14	3418	3418	3447	329	9	96	96	0	1188335	12.678	100000.000	100000.000	0.000	0.000	0.000	0.000	0.000	16.610	4353	4200	4353	4200	156	1140	100	226	"T566"
0	0	0	4	2	5	"PKCE"	"Q02156"	15940	7360	130	8236	8136	793	9	3501	3501	3550	561	15	99	99	0	976294	8.175	100000.000	100000.000	0.000	0.000	0.000	0.000	0.000	16.610	4735	4635	4735	4635	120	940	100	227	"T566"
0	0	0	4	3	5	"PKCE"	"Q02156"	16430	7360	140	8187	8064	1162	14	3586	3586	3587	402	11	97	96	0	1258052	11.137	100000.000	100000.000	0.000	0.000	0.000	0.000	0.000	16.610	4601	4478	4601	4478	156	1140	100	228	"T566"
0	0	0	4	4	5	"PTEN"	"P60484"	16920	7340	120	5838	5672	1448	25	3588	3588	3583	312	8	88	85	0	680649	6.696	100000.000	100000.000	0.000	0.000	0.000	0.000	0.000	16.610	2250	2084	2250	2084	120	820	100	229	"Y240"
0	0	0	4	5	5	"PTEN"	"P60484"	17420	7350	120	5977	5793	794	13	3710	3710	3712	293	7	93	91	0	695145	7.102	100000.000	100000.000	0.000	0.000	0.000	0.000	0.000	16.610	2267	2083	2267	2083	120	820	100	230	"Y240"
0	0	0	4	6	5	"PTEN"	"P60484"	17930	7350	120	6117	5974	625	10	3774	3774	3803	746	19	93	92	0	716910	2.910	100000.000	100000.000	0.000	0.000	0.000	0.000	0.000	16.610	2343	2200	2343	2200	120	820	100	231	"Y240"
0	0	0	4	7	5	"Rab5A"	"P20339"	18420	7360	100	4150	4144	292	7	3781	3781	3789	245	6	67	25	0	331553	1.449	100000.000	100000.000	0.000	0.000	0.000	0.000	0.000	16.610	369	363	369	363	80	560	100	232	"T202"
0	0	0	4	8	5	"Rab5A"	"P20339"	18930	7350	80	4257	4280	210	4	3725	3725	3724	227	6	98	61	0	222558	2.449	100000.000	100000.000	0.000	0.000	0.000	0.000	0.000	16.610	532	555	532	555	52	340	100	233	"T202"
0	0	0	4	9	5	"Rab5A"	"P20339"	19420	7340	100	4075	4082	258	6	3729	3729	3738	261	6	62	33	0	326581	1.318	100000.000	100000.000	0.000	0.000	0.000	0.000	0.000	16.610	346	353	346	353	80	560	100	234	"T202"
0	0	0	4	1	6	"STAT3 "	"P40763"	15420	7990	100	4645	4505	376	8	3782	3782	3758	596	15	68	3	0	360361	1.253	100000.000	100000.000	0.000	0.000	0.000	0.000	0.000	16.610	863	723	863	723	80	560	100	235	"S727"
0	0	0	4	2	6	"STAT3 "	"P40763"	15910	8000	90	4371	4354	263	6	3792	3792	3787	273	7	84	55	0	226384	2.077	100000.000	100000.000	0.000	0.000	0.000	0.000	0.000	16.610	579	562	579	562	52	420	100	236	"S727"
0	0	0	4	3	6	"STAT3 "	"P40763"	16420	8000	120	4334	4288	301	7	3790	3790	3780	275	7	75	47	0	514565	1.847	100000.000	100000.000	0.000	0.000	0.000	0.000	0.000	16.610	544	498	544	498	120	820	100	237	"S727"
0	0	0	4	4	6	"STAT6 "	"P42226"	16920	7980	130	3968	3986	193	4	3804	3804	3789	266	7	30	5	0	478261	0.741	100000.000	100000.000	0.000	0.000	0.000	0.000	0.000	16.610	164	182	164	182	120	940	100	238	"Y641"
0	0	0	4	5	6	"STAT6 "	"P42226"	17410	7980	200	3785	3812	281	7	3773	3773	3777	306	8	18	2	0	1204470	0.114	100000.000	100000.000	0.000	0.000	0.000	0.000	0.000	16.610	12	39	12	39	316	2384	100	239	"Y641"
0	0	0	4	6	6	"STAT6 "	"P42226"	17910	7990	180	3946	3937	278	7	3802	3802	3835	563	14	5	0	0	1007787	0.181	100000.000	100000.000	0.000	0.000	0.000	0.000	0.000	16.610	144	135	144	135	256	1924	100	240	"Y641"
0	0	0	4	7	6	"Catalase"	"Q14790"	18430	7990	170	8738	8706	620	7	3816	3816	3825	311	8	99	99	0	1810753	15.695	100000.000	100000.000	0.000	0.000	0.000	0.000	0.000	16.610	4922	4890	4922	4890	208	1660	100	241	"Y448"
0	0	0	4	8	6	"Catalase"	"Q14790"	18930	8000	180	8523	8219	1266	15	3780	3780	3792	284	7	96	95	0	2104107	15.588	100000.000	100000.000	0.000	0.000	0.000	0.000	0.000	16.610	4743	4439	4743	4439	256	1924	100	242	"Y448"
0	0	0	4	9	6	"Catalase"	"Q14790"	19430	7990	180	8276	7966	1478	18	3755	3755	3768	290	7	94	93	0	2039253	14.476	100000.000	100000.000	0.000	0.000	0.000	0.000	0.000	16.610	4521	4211	4521	4211	256	1924	100	243	"Y448"
-75	0	0	4	1	7	"empty"	"empty"	15410	8620	200	3871	3885	204	5	3669	3669	3674	300	8	31	4	0	1227646	0.703	100000.000	100000.000	0.000	0.000	0.000	0.000	0.000	16.610	202	216	202	216	316	2384	100	244	"empty"
-75	0	0	4	2	7	"empty"	"empty"	15910	8620	200	4009	3996	226	5	3725	3725	3716	297	7	47	6	0	1262703	0.943	100000.000	100000.000	0.000	0.000	0.000	0.000	0.000	16.610	284	271	284	271	316	2384	100	245	"empty"
-75	0	0	4	3	7	"empty"	"empty"	16410	8620	200	3902	3906	194	4	3766	3766	3767	312	8	17	1	0	1234231	0.446	100000.000	100000.000	0.000	0.000	0.000	0.000	0.000	16.610	136	140	136	140	316	2384	100	246	"empty"
-75	0	0	4	4	7	"empty"	"empty"	16910	8620	200	3889	3896	238	6	3799	3799	3818	509	13	4	0	0	1231078	0.153	100000.000	100000.000	0.000	0.000	0.000	0.000	0.000	16.610	90	97	90	97	316	2384	100	247	"empty"
-75	0	0	4	5	7	"empty"	"empty"	17410	8620	200	3896	3984	1781	44	3815	3815	3830	223	5	32	6	0	1259031	0.691	100000.000	100000.000	0.000	0.000	0.000	0.000	0.000	16.610	81	169	81	169	316	2384	100	248	"empty"
-75	0	0	4	6	7	"empty"	"empty"	17910	8620	200	3821	3839	237	6	3866	3866	3876	342	8	5	0	0	1213024	-0.108	100000.000	100000.000	0.000	0.000	0.000	0.000	0.000	16.610	-45	-27	-45	-27	316	2384	100	249	"empty"
0	0	0	4	7	7	"Control-Spot"	"Human_IgG"	18420	8630	200	6441	5845	1411	24	3903	3903	4044	662	16	69	68	0	1846920	2.721	100000.000	100000.000	0.000	0.000	0.000	0.000	0.000	16.610	2538	1942	2538	1942	316	2384	100	250	"Control-Spot"
0	0	0	4	8	7	"Control-Spot"	"Human_IgG"	18920	8630	200	6334	5793	1353	23	3901	3901	4075	1329	32	68	32	0	1830703	1.293	100000.000	100000.000	0.000	0.000	0.000	0.000	0.000	16.610	2433	1892	2433	1892	316	2384	100	251	"Control-Spot"
0	0	0	4	9	7	"Control-Spot"	"Human_IgG"	19420	8630	200	6112	5542	1300	23	3860	3860	3977	598	15	66	64	0	1751162	2.617	100000.000	100000.000	0.000	0.000	0.000	0.000	0.000	16.610	2252	1682	2252	1682	316	2384	100	252	"Control-Spot"
0	0	0	5	1	1	"Akt1"	"P31749"	1960	9340	100	8171	8152	1649	20	4373	4373	4391	643	14	91	90	0	652166	5.849	100000.000	100000.000	0.000	0.000	0.000	0.000	0.000	16.610	3798	3779	3798	3779	80	560	100	253	"T308"
0	0	0	5	2	1	"Akt1"	"P31749"	2450	9350	120	7894	7648	2947	38	4191	4191	4284	463	10	85	79	0	917753	7.266	100000.000	100000.000	0.000	0.000	0.000	0.000	0.000	16.610	3703	3457	3703	3457	120	820	100	254	"T308"
0	0	0	5	3	1	"Akt1"	"P31749"	2960	9340	110	8568	8708	1335	15	4399	4399	4449	437	9	98	97	0	696671	9.746	100000.000	100000.000	0.000	0.000	0.000	0.000	0.000	16.610	4169	4309	4169	4309	80	656	100	255	"T308"
0	0	0	5	4	1	"A-Raf"	"P10398"	3450	9340	90	9663	10336	3209	31	4492	4492	4581	603	13	98	94	0	537495	9.544	100000.000	100000.000	0.000	0.000	0.000	0.000	0.000	16.610	5171	5844	5171	5844	52	420	100	256	"Y302"
0	0	0	5	5	1	"A-Raf"	"P10398"	3940	9330	90	10353	10913	3290	30	4789	4789	4718	640	13	96	96	0	567501	9.680	100000.000	100000.000	0.000	0.000	0.000	0.000	0.000	16.610	5564	6124	5564	6124	52	420	100	257	"Y302"
0	0	0	5	6	1	"A-Raf"	"P10398"	4430	9330	90	9355	9425	2295	24	4771	4771	4596	668	14	92	90	0	490085	7.229	100000.000	100000.000	0.000	0.000	0.000	0.000	0.000	16.610	4584	4654	4584	4654	52	420	100	258	"Y302"
0	0	0	5	7	1	"Cdk4"	"P11802"	4930	9330	200	4714	4548	626	13	4581	4581	4518	726	16	8	0	0	1437262	0.041	100000.000	100000.000	0.000	0.000	0.000	0.000	0.000	16.610	133	-33	133	-33	316	2384	100	259	"S150"
0	0	0	5	8	1	"Cdk4"	"P11802"	5430	9330	200	4825	4791	356	7	4635	4635	4581	470	10	18	0	0	1514038	0.447	100000.000	100000.000	0.000	0.000	0.000	0.000	0.000	16.610	190	156	190	156	316	2384	100	260	"S150"
0	0	0	5	9	1	"Cdk4"	"P11802"	5930	9330	200	4793	4798	226	4	4624	4624	4590	549	11	4	0	0	1516056	0.379	100000.000	100000.000	0.000	0.000	0.000	0.000	0.000	16.610	169	174	169	174	316	2384	100	261	"S150"
0	0	0	5	1	2	"CREB "	"P16220"	1950	9980	70	5377	5315	603	11	4757	4757	4655	921	19	34	0	0	170084	0.717	100000.000	100000.000	0.000	0.000	0.000	0.000	0.000	16.610	620	558	620	558	32	236	100	262	"S111"
0	0	0	5	2	2	"CREB "	"P16220"	2460	9970	200	4830	4753	638	13	4804	4804	4639	593	12	12	0	0	1501931	0.192	100000.000	100000.000	0.000	0.000	0.000	0.000	0.000	16.610	26	-51	26	-51	316	2384	100	263	"S111"
0	0	0	5	3	2	"CREB "	"P16220"	2950	9960	200	4925	4843	562	11	4738	4738	4630	519	11	21	3	0	1530307	0.410	100000.000	100000.000	0.000	0.000	0.000	0.000	0.000	16.610	187	105	187	105	316	2384	100	264	"S111"
0	0	0	5	4	2	"DVL1"	"O14640"	3440	9960	90	4963	5120	634	12	4597	4597	4587	465	10	46	26	0	266219	1.146	100000.000	100000.000	0.000	0.000	0.000	0.000	0.000	16.610	366	523	366	523	52	420	100	265	"S679"
0	0	0	5	5	2	"DVL1"	"O14640"	3940	9960	200	4483	4508	560	12	4514	4514	4487	566	12	19	0	0	1424634	0.037	100000.000	100000.000	0.000	0.000	0.000	0.000	0.000	16.610	-31	-6	-31	-6	316	2384	100	266	"S679"
0	0	0	5	6	2	"DVL1"	"O14640"	4440	9970	90	4833	4659	708	15	4336	4336	4388	598	13	44	7	0	242277	0.453	100000.000	100000.000	0.000	0.000	0.000	0.000	0.000	16.610	497	323	497	323	52	420	100	267	"S679"
0	0	0	5	7	2	"IFNAR1 "	"P17181"	4930	9960	200	4045	4239	595	14	4123	4123	4202	564	13	22	9	0	1339417	0.066	100000.000	100000.000	0.000	0.000	0.000	0.000	0.000	16.610	-78	116	-78	116	316	2384	100	268	"Y466"
0	0	0	5	8	2	"IFNAR1 "	"P17181"	5430	9960	200	4156	4262	549	12	4112	4112	4192	492	11	23	11	0	1346795	0.142	100000.000	100000.000	0.000	0.000	0.000	0.000	0.000	16.610	44	150	44	150	316	2384	100	269	"Y466"
0	0	0	5	9	2	"IFNAR1 "	"P17181"	5930	9960	200	4198	4307	483	11	4134	4134	4196	475	11	31	7	0	1360921	0.234	100000.000	100000.000	0.000	0.000	0.000	0.000	0.000	16.610	64	173	64	173	316	2384	100	270	"Y466"
0	0	0	5	1	3	"Jak1 "	"P23458"	1940	10640	100	7638	7629	1473	19	4462	4462	4412	650	14	93	88	0	610295	4.949	100000.000	100000.000	0.000	0.000	0.000	0.000	0.000	16.610	3176	3167	3176	3167	80	560	100	271	"Y1034"
0	0	0	5	2	3	"Jak1 "	"P23458"	2430	10630	100	6941	6836	1189	17	4549	4549	4466	568	12	90	80	0	546866	4.173	100000.000	100000.000	0.000	0.000	0.000	0.000	0.000	16.610	2392	2287	2392	2287	80	560	100	272	"Y1034"
0	0	0	5	3	3	"Jak1 "	"P23458"	2940	10630	80	6863	6891	538	7	4385	4385	4392	439	9	100	100	0	358312	5.692	100000.000	100000.000	0.000	0.000	0.000	0.000	0.000	16.610	2478	2506	2478	2506	52	340	100	273	"Y1034"
0	0	0	5	4	3	"Jun "	"P05412"	3440	10630	200	3640	3761	564	14	4559	4559	4566	513	11	3	0	0	1188573	-1.569	100000.000	100000.000	0.000	0.000	0.000	0.000	0.000	16.610	-919	-798	-919	-798	316	2384	100	274	"S63"
0	0	0	5	5	3	"Jun "	"P05412"	3940	10630	200	3873	3879	830	21	4573	4573	4537	610	13	5	1	0	1225795	-1.079	100000.000	100000.000	0.000	0.000	0.000	0.000	0.000	16.610	-700	-694	-700	-694	316	2384	100	275	"S63"
0	0	0	5	6	3	"Jun "	"P05412"	4430	10630	200	3789	3740	702	18	4304	4304	4449	1110	24	1	0	0	1181955	-0.639	100000.000	100000.000	0.000	0.000	0.000	0.000	0.000	16.610	-515	-564	-515	-564	316	2384	100	276	"S63"
0	0	0	5	7	3	"Lck"	"P06239"	4950	10630	120	5161	5417	734	13	4295	4295	4402	644	14	65	40	0	650031	1.576	100000.000	100000.000	0.000	0.000	0.000	0.000	0.000	16.610	866	1122	866	1122	120	820	100	277	"Y192"
0	0	0	5	8	3	"Lck"	"P06239"	5440	10630	120	5491	5605	552	9	4545	4545	4511	457	10	90	50	0	672638	2.394	100000.000	100000.000	0.000	0.000	0.000	0.000	0.000	16.610	946	1060	946	1060	120	820	100	278	"Y192"
0	0	0	5	9	3	"Lck"	"P06239"	5940	10630	120	5672	5651	533	9	4603	4603	4536	351	7	85	78	0	678114	3.177	100000.000	100000.000	0.000	0.000	0.000	0.000	0.000	16.610	1069	1048	1069	1048	120	820	100	279	"Y192"
0	0	0	5	1	4	"Mlk3"	"Q16584"	1940	11270	200	4383	4384	577	13	4808	4808	4654	613	13	2	0	0	1385345	-0.440	100000.000	100000.000	0.000	0.000	0.000	0.000	0.000	16.610	-425	-424	-425	-424	316	2384	100	280	"T277"
0	0	0	5	2	4	"Mlk3"	"Q16584"	2440	11270	200	4630	4684	628	13	4970	4970	5199	1328	25	0	0	0	1480229	-0.388	100000.000	100000.000	0.000	0.000	0.000	0.000	0.000	16.610	-340	-286	-340	-286	316	2384	100	281	"T277"
0	0	0	5	3	4	"Mlk3"	"Q16584"	2940	11270	200	4494	4557	579	12	4831	4831	4742	477	10	12	0	0	1440103	-0.388	100000.000	100000.000	0.000	0.000	0.000	0.000	0.000	16.610	-337	-274	-337	-274	316	2384	100	282	"T277"
0	0	0	5	4	4	"NFAT2 "	"O95644"	3450	11270	110	6334	6505	909	13	4614	4614	4667	501	10	95	86	0	520422	3.669	100000.000	100000.000	0.000	0.000	0.000	0.000	0.000	16.610	1720	1891	1720	1891	80	656	100	283	"S245"
0	0	0	5	5	4	"NFAT2 "	"O95644"	3940	11270	120	6100	6224	1022	16	4563	4563	4571	600	13	85	65	0	746920	2.755	100000.000	100000.000	0.000	0.000	0.000	0.000	0.000	16.610	1537	1661	1537	1661	120	820	100	284	"S245"
0	0	0	5	6	4	"NFAT2 "	"O95644"	4440	11260	110	6029	6420	1210	18	4570	4570	4485	639	14	85	55	0	513626	3.028	100000.000	100000.000	0.000	0.000	0.000	0.000	0.000	16.610	1459	1850	1459	1850	80	656	100	285	"S245"
0	0	0	5	7	4	"PI3-kinase p85 subunit beta"	"O00459"	4940	11270	200	4839	4705	937	19	4229	4229	4341	764	17	36	7	0	1486901	0.476	100000.000	100000.000	0.000	0.000	0.000	0.000	0.000	16.610	610	476	610	476	316	2384	100	286	"Y605"
0	0	0	5	8	4	"PI3-kinase p85 subunit beta"	"O00459"	5440	11280	90	6197	6143	616	10	4294	4294	4347	518	11	98	94	0	319446	3.467	100000.000	100000.000	0.000	0.000	0.000	0.000	0.000	16.610	1903	1849	1903	1849	52	420	100	287	"Y605"
0	0	0	5	9	4	"PI3-kinase p85 subunit beta"	"O00459"	5940	11280	80	6208	6135	487	7	4504	4504	4467	412	9	100	92	0	319019	4.049	100000.000	100000.000	0.000	0.000	0.000	0.000	0.000	16.610	1704	1631	1704	1631	52	340	100	288	"Y605"
0	0	0	5	1	5	"PDGFRb"	"P09619"	1950	11920	90	6676	6740	1416	21	4940	4940	4749	587	12	84	59	0	350462	3.392	100000.000	100000.000	0.000	0.000	0.000	0.000	0.000	16.610	1736	1800	1736	1800	52	420	100	289	"Y740"
0	0	0	5	2	5	"PDGFRb"	"P09619"	2440	11930	80	5951	5910	941	15	4789	4789	4627	573	12	63	51	0	307330	2.239	100000.000	100000.000	0.000	0.000	0.000	0.000	0.000	16.610	1162	1121	1162	1121	52	340	100	290	"Y740"
0	0	0	5	3	5	"PDGFRb"	"P09619"	2940	11910	80	5765	5724	668	11	4645	4645	4737	1343	28	30	1	0	297654	0.735	100000.000	100000.000	0.000	0.000	0.000	0.000	0.000	16.610	1120	1079	1120	1079	52	340	100	291	"Y740"
0	0	0	5	4	5	"Rack1"	"P63244"	3450	11900	150	5181	5314	669	12	4819	4819	4796	497	10	45	25	0	828909	1.042	100000.000	100000.000	0.000	0.000	0.000	0.000	0.000	16.610	362	495	362	495	156	1272	100	292	"Y194"
0	0	0	5	5	5	"Rack1"	"P63244"	3940	11910	150	5384	5358	701	13	4796	4796	4742	571	12	50	29	0	835821	1.079	100000.000	100000.000	0.000	0.000	0.000	0.000	0.000	16.610	588	562	588	562	156	1272	100	293	"Y194"
0	0	0	5	6	5	"Rack1"	"P63244"	4450	11910	170	5140	5318	975	18	4481	4481	4562	595	13	52	34	0	1106179	1.271	100000.000	100000.000	0.000	0.000	0.000	0.000	0.000	16.610	659	837	659	837	208	1660	100	294	"Y194"
0	0	0	5	7	5	"SEK1 "	"P45985"	4940	11900	200	4376	4474	678	15	4361	4361	4463	564	12	31	4	0	1413829	0.020	100000.000	100000.000	0.000	0.000	0.000	0.000	0.000	16.610	15	113	15	113	316	2384	100	295	"T261"
0	0	0	5	8	5	"SEK1 "	"P45985"	5440	11900	200	4582	4600	481	10	4501	4501	4518	655	14	10	0	0	1453722	0.125	100000.000	100000.000	0.000	0.000	0.000	0.000	0.000	16.610	81	99	81	99	316	2384	100	296	"T261"
0	0	0	5	9	5	"SEK1 "	"P45985"	5940	11900	200	4727	4702	415	8	4612	4612	4563	638	13	7	0	0	1485706	0.218	100000.000	100000.000	0.000	0.000	0.000	0.000	0.000	16.610	115	90	115	90	316	2384	100	297	"T261"
0	0	0	5	1	6	"Smad3 "	"P84022"	1950	12560	110	5093	5114	804	15	4189	4189	4264	573	13	56	47	0	409081	1.483	100000.000	100000.000	0.000	0.000	0.000	0.000	0.000	16.610	904	925	904	925	80	656	100	298	"S423"
0	0	0	5	2	6	"Smad3 "	"P84022"	2440	12560	90	5152	5067	613	12	4144	4144	4181	435	10	71	55	0	263465	2.037	100000.000	100000.000	0.000	0.000	0.000	0.000	0.000	16.610	1008	923	1008	923	52	420	100	299	"S423"
0	0	0	5	3	6	"Smad3 "	"P84022"	2960	12550	130	4817	4841	558	11	4230	4230	4248	375	8	67	42	0	580961	1.581	100000.000	100000.000	0.000	0.000	0.000	0.000	0.000	16.610	587	611	587	611	120	940	100	300	"S423"
0	0	0	5	4	6	"TBK1 "	"Q9UHD2"	3450	12560	120	12010	10930	3297	30	4260	4260	4411	1602	36	83	80	0	1311656	4.069	100000.000	100000.000	0.000	0.000	0.000	0.000	0.000	16.610	7750	6670	7750	6670	120	820	100	301	"S172"
0	0	0	5	5	6	"TBK1 "	"Q9UHD2"	3950	12550	110	12799	12598	2853	22	4600	4600	4575	597	13	97	92	0	1007864	13.439	100000.000	100000.000	0.000	0.000	0.000	0.000	0.000	16.610	8199	7998	8199	7998	80	656	100	302	"S172"
0	0	0	5	6	6	"TBK1 "	"Q9UHD2"	4450	12560	100	12321	12435	2829	22	4543	4543	4518	679	15	100	93	0	994797	11.660	100000.000	100000.000	0.000	0.000	0.000	0.000	0.000	16.610	7778	7892	7778	7892	80	560	100	303	"S172"
0	0	0	5	7	6	"TrKA"	"P04629"	4960	12550	100	11451	11915	2604	21	4673	4673	4529	902	19	93	93	0	953191	8.188	100000.000	100000.000	0.000	0.000	0.000	0.000	0.000	16.610	6778	7242	6778	7242	80	560	100	304	"Y496"
0	0	0	5	8	6	"TrKA"	"P04629"	5440	12560	130	12093	11836	2799	23	4810	4810	4716	432	9	93	92	0	1420349	16.481	100000.000	100000.000	0.000	0.000	0.000	0.000	0.000	16.610	7283	7026	7283	7026	120	940	100	305	"Y496"
0	0	0	5	9	6	"TrKA"	"P04629"	5940	12540	120	13569	12854	2528	19	4858	4858	4872	1099	22	91	91	0	1542515	7.263	100000.000	100000.000	0.000	0.000	0.000	0.000	0.000	16.610	8711	7996	8711	7996	120	820	100	306	"Y496"
-75	0	0	5	1	7	"empty"	"empty"	1950	13180	200	4726	4498	627	13	4860	4860	4694	574	12	1	0	0	1421272	-0.341	100000.000	100000.000	0.000	0.000	0.000	0.000	0.000	16.610	-134	-362	-134	-362	316	2384	100	307	"empty"
-75	0	0	5	2	7	"empty"	"empty"	2450	13180	200	4408	4442	559	12	4878	4878	4737	508	10	1	0	0	1403567	-0.581	100000.000	100000.000	0.000	0.000	0.000	0.000	0.000	16.610	-470	-436	-470	-436	316	2384	100	308	"empty"
-75	0	0	5	3	7	"empty"	"empty"	2950	13180	200	4370	4505	517	11	4874	4874	4756	523	10	1	0	0	1423659	-0.480	100000.000	100000.000	0.000	0.000	0.000	0.000	0.000	16.610	-504	-369	-504	-369	316	2384	100	309	"empty"
-75	0	0	5	4	7	"empty"	"empty"	3450	13180	200	4652	4647	448	9	4851	4851	4798	467	9	4	0	0	1468467	-0.323	100000.000	100000.000	0.000	0.000	0.000	0.000	0.000	16.610	-199	-204	-199	-204	316	2384	100	310	"empty"
-75	0	0	5	5	7	"empty"	"empty"	3950	13180	200	4744	4697	485	10	4716	4716	5075	2412	47	0	0	0	1484221	-0.157	100000.000	100000.000	0.000	0.000	0.000	0.000	0.000	16.610	28	-19	28	-19	316	2384	100	311	"empty"
-75	0	0	5	6	7	"empty"	"empty"	4450	13180	200	4683	4566	586	12	4425	4425	4487	542	12	36	1	0	1442817	0.146	100000.000	100000.000	0.000	0.000	0.000	0.000	0.000	16.610	258	141	258	141	316	2384	100	312	"empty"
-75	0	0	5	7	7	"empty"	"empty"	4950	13180	200	4506	4574	537	11	4297	4297	4388	503	11	37	9	0	1445389	0.370	100000.000	100000.000	0.000	0.000	0.000	0.000	0.000	16.610	209	277	209	277	316	2384	100	313	"empty"
-75	0	0	5	8	7	"empty"	"empty"	5450	13180	200	4608	4588	437	9	4279	4279	4359	443	10	44	6	0	1449950	0.517	100000.000	100000.000	0.000	0.000	0.000	0.000	0.000	16.610	329	309	329	309	316	2384	100	314	"empty"
-75	0	0	5	9	7	"empty"	"empty"	5950	13180	200	4659	4621	381	8	4315	4315	4392	418	9	44	5	0	1460156	0.548	100000.000	100000.000	0.000	0.000	0.000	0.000	0.000	16.610	344	306	344	306	316	2384	100	315	"empty"
0	0	0	6	1	1	"PLCG2"	"P16885"	6470	9340	120	7011	6715	1033	15	4537	4537	4449	406	9	90	87	0	805776	5.581	100000.000	100000.000	0.000	0.000	0.000	0.000	0.000	16.610	2474	2178	2474	2178	120	820	100	316	"Y753"
0	0	0	6	2	1	"PLCG2"	"P16885"	6970	9340	120	6701	6837	1246	18	4340	4340	4294	557	12	93	85	0	820489	4.566	100000.000	100000.000	0.000	0.000	0.000	0.000	0.000	16.610	2361	2497	2361	2497	120	820	100	317	"Y753"
0	0	0	6	3	1	"PLCG2"	"P16885"	7470	9320	110	6828	6787	959	14	4298	4298	4280	626	14	98	93	0	542957	4.005	100000.000	100000.000	0.000	0.000	0.000	0.000	0.000	16.610	2530	2489	2530	2489	80	656	100	318	"Y753"
0	0	0	6	4	1	"pyk2"	"Q14289"	7970	9340	160	17070	16563	3996	24	4274	4274	4308	578	13	96	95	0	3445116	21.202	100000.000	100000.000	0.000	0.000	0.000	0.000	0.000	16.610	12796	12289	12796	12289	208	1512	100	319	"Y402"
0	0	0	6	5	1	"pyk2"	"Q14289"	8470	9340	150	17157	17166	2350	13	4139	4139	4211	495	11	100	100	0	2677868	26.172	100000.000	100000.000	0.000	0.000	0.000	0.000	0.000	16.610	13018	13027	13018	13027	156	1272	100	320	"Y402"
0	0	0	6	6	1	"pyk2"	"Q14289"	8980	9340	160	17074	16107	3462	21	4004	4004	4059	446	10	96	94	0	3350197	27.013	100000.000	100000.000	0.000	0.000	0.000	0.000	0.000	16.610	13070	12103	13070	12103	208	1512	100	321	"Y402"
0	0	0	6	7	1	"STAM2"	"Q92783"	9470	9350	180	10175	9896	2045	20	3926	3926	3980	381	9	93	93	0	2533418	15.528	100000.000	100000.000	0.000	0.000	0.000	0.000	0.000	16.610	6249	5970	6249	5970	256	1924	100	322	"Y371"
0	0	0	6	8	1	"STAM2"	"Q92783"	9970	9340	190	10052	9844	2033	20	3901	3901	3957	824	20	94	92	0	2519937	7.144	100000.000	100000.000	0.000	0.000	0.000	0.000	0.000	16.610	6151	5943	6151	5943	256	2088	100	323	"Y371"
0	0	0	6	9	1	"STAM2"	"Q92783"	10470	9330	170	10658	10405	1420	13	3923	3923	3900	519	13	99	99	0	2164235	12.534	100000.000	100000.000	0.000	0.000	0.000	0.000	0.000	16.610	6735	6482	6735	6482	208	1660	100	324	"Y371"
0	0	0	6	1	2	"STAT3 "	"P40763"	6470	9980	110	9491	9318	787	8	4242	4242	4227	618	14	100	100	0	745415	8.238	100000.000	100000.000	0.000	0.000	0.000	0.000	0.000	16.610	5249	5076	5249	5076	80	656	100	325	"Y705"
0	0	0	6	2	2	"STAT3 "	"P40763"	6980	9980	120	9182	9321	1818	19	4111	4111	4180	487	11	99	97	0	1118501	10.556	100000.000	100000.000	0.000	0.000	0.000	0.000	0.000	16.610	5071	5210	5071	5210	120	820	100	326	"Y705"
0	0	0	6	3	2	"STAT3 "	"P40763"	7470	9980	120	9601	9904	1641	16	4325	4325	4291	503	11	98	97	0	1188478	11.159	100000.000	100000.000	0.000	0.000	0.000	0.000	0.000	16.610	5276	5579	5276	5579	120	820	100	327	"Y705"
0	0	0	6	4	2	"STMN1"	"P16949"	7970	9970	110	5335	5293	656	12	4419	4419	4317	480	11	70	46	0	423451	2.033	100000.000	100000.000	0.000	0.000	0.000	0.000	0.000	16.610	916	874	916	874	80	656	100	328	"S15"
0	0	0	6	5	2	"STMN1"	"P16949"	8470	9990	130	4989	4903	633	12	4418	4418	4326	416	9	59	33	0	588370	1.387	100000.000	100000.000	0.000	0.000	0.000	0.000	0.000	16.610	571	485	571	485	120	940	100	329	"S15"
0	0	0	6	6	2	"STMN1"	"P16949"	8970	9980	110	5188	5137	446	8	4304	4304	4198	417	9	77	52	0	410954	2.252	100000.000	100000.000	0.000	0.000	0.000	0.000	0.000	16.610	884	833	884	833	80	656	100	330	"S15"
0	0	0	6	7	2	"4E-BP1 "	"Q13541"	9470	9980	200	4105	4122	1371	33	4304	4304	4249	408	9	6	0	0	1302589	-0.311	100000.000	100000.000	0.000	0.000	0.000	0.000	0.000	16.610	-199	-182	-199	-182	316	2384	100	331	"S64"
0	0	0	6	8	2	"4E-BP1 "	"Q13541"	9970	9980	200	3998	3997	438	10	4195	4195	4158	435	10	5	0	0	1263108	-0.370	100000.000	100000.000	0.000	0.000	0.000	0.000	0.000	16.610	-197	-198	-197	-198	316	2384	100	332	"S64"
0	0	0	6	9	2	"4E-BP1 "	"Q13541"	10470	9980	200	4020	3932	501	12	4092	4092	4059	439	10	12	0	0	1242548	-0.289	100000.000	100000.000	0.000	0.000	0.000	0.000	0.000	16.610	-72	-160	-72	-160	316	2384	100	333	"S64"
0	0	0	6	1	3	"Tgfbr2"	"P37173"	6470	10630	200	4107	4109	452	11	4456	4456	4379	455	10	4	0	0	1298332	-0.593	100000.000	100000.000	0.000	0.000	0.000	0.000	0.000	16.610	-349	-347	-349	-347	316	2384	100	334	"Y336"
0	0	0	6	2	3	"Tgfbr2"	"P37173"	6970	10630	200	3949	3915	604	15	4255	4255	4250	534	12	11	0	0	1237099	-0.627	100000.000	100000.000	0.000	0.000	0.000	0.000	0.000	16.610	-306	-340	-306	-340	316	2384	100	335	"Y336"
0	0	0	6	3	3	"Tgfbr2"	"P37173"	7470	10630	200	3896	3897	607	15	4382	4382	4281	563	13	3	0	0	1231554	-0.682	100000.000	100000.000	0.000	0.000	0.000	0.000	0.000	16.610	-486	-485	-486	-485	316	2384	100	336	"Y336"
0	0	0	6	4	3	"Bid "	"P55957"	7970	10630	80	6601	6700	1628	24	4248	4248	4216	565	13	84	80	0	348421	4.396	100000.000	100000.000	0.000	0.000	0.000	0.000	0.000	16.610	2353	2452	2353	2452	52	340	100	337	"T54"
0	0	0	6	5	3	"Bid "	"P55957"	8470	10630	80	7275	6822	1408	20	4120	4120	4112	424	10	86	84	0	354764	6.392	100000.000	100000.000	0.000	0.000	0.000	0.000	0.000	16.610	3155	2702	3155	2702	52	340	100	338	"T54"
0	0	0	6	6	3	"Bid "	"P55957"	8980	10640	70	6707	6704	236	3	3924	3924	3940	306	7	100	100	0	214532	9.033	100000.000	100000.000	0.000	0.000	0.000	0.000	0.000	16.610	2783	2780	2783	2780	32	236	100	339	"T54"
0	0	0	6	7	3	"caveolin-1"	"Q03135"	9470	10630	200	3757	3835	375	9	3990	3990	4009	415	10	11	0	0	1211932	-0.419	100000.000	100000.000	0.000	0.000	0.000	0.000	0.000	16.610	-233	-155	-233	-155	316	2384	100	340	"Y6"
0	0	0	6	8	3	"caveolin-1"	"Q03135"	9970	10630	200	3837	3924	479	12	4066	4066	4044	448	11	16	0	0	1240120	-0.268	100000.000	100000.000	0.000	0.000	0.000	0.000	0.000	16.610	-229	-142	-229	-142	316	2384	100	341	"Y6"
0	0	0	6	9	3	"caveolin-1"	"Q03135"	10470	10630	200	3855	3917	481	12	4053	4053	4025	472	11	7	0	0	1237681	-0.229	100000.000	100000.000	0.000	0.000	0.000	0.000	0.000	16.610	-198	-136	-198	-136	316	2384	100	342	"Y6"
0	0	0	6	1	4	"CDK2"	"P24941"	6470	11270	140	6902	6846	841	12	4374	4374	4327	442	10	98	96	0	1068033	5.699	100000.000	100000.000	0.000	0.000	0.000	0.000	0.000	16.610	2528	2472	2528	2472	156	1140	100	343	"Y14"
0	0	0	6	2	4	"CDK2"	"P24941"	6970	11260	130	7392	6956	1019	14	4410	4410	4314	531	12	97	95	0	834662	4.976	100000.000	100000.000	0.000	0.000	0.000	0.000	0.000	16.610	2982	2546	2982	2546	120	940	100	344	"Y14"
0	0	0	6	3	4	"CDK2"	"P24941"	7470	11260	130	6803	6959	996	14	4373	4373	4349	571	13	98	96	0	835104	4.571	100000.000	100000.000	0.000	0.000	0.000	0.000	0.000	16.610	2430	2586	2430	2586	120	940	100	345	"Y14"
0	0	0	6	4	4	"Fos "	"P01100"	7960	11260	200	4360	4367	529	12	4481	4481	4394	447	10	18	0	0	1379934	-0.060	100000.000	100000.000	0.000	0.000	0.000	0.000	0.000	16.610	-121	-114	-121	-114	316	2384	100	346	"S362"
0	0	0	6	5	4	"Fos "	"P01100"	8460	11260	200	4395	4326	407	9	4450	4450	4374	380	8	7	0	0	1367133	-0.126	100000.000	100000.000	0.000	0.000	0.000	0.000	0.000	16.610	-55	-124	-55	-124	316	2384	100	347	"S362"
0	0	0	6	6	4	"Fos "	"P01100"	8960	11260	200	4227	4209	342	8	4361	4361	4291	375	8	5	0	0	1329904	-0.219	100000.000	100000.000	0.000	0.000	0.000	0.000	0.000	16.610	-134	-152	-134	-152	316	2384	100	348	"S362"
0	0	0	6	7	4	"Grb2"	"P62993"	9460	11270	100	8778	8322	1654	19	4066	4066	4104	385	9	97	95	0	665799	10.956	100000.000	100000.000	0.000	0.000	0.000	0.000	0.000	16.610	4712	4256	4712	4256	80	560	100	349	"Y37"
0	0	0	6	8	4	"Grb2"	"P62993"	9970	11260	90	8871	8788	1002	11	3987	3987	4060	451	11	100	100	0	456963	10.483	100000.000	100000.000	0.000	0.000	0.000	0.000	0.000	16.610	4884	4801	4884	4801	52	420	100	350	"Y37"
0	0	0	6	9	4	"Grb2"	"P62993"	10470	11260	90	8175	8202	1137	13	3958	3958	4021	490	12	98	98	0	426501	8.533	100000.000	100000.000	0.000	0.000	0.000	0.000	0.000	16.610	4217	4244	4217	4244	52	420	100	351	"Y37"
0	0	0	6	1	5	"IL4R "	"P24394"	6470	11920	170	9308	9183	836	9	4485	4485	4494	517	11	99	99	0	1910015	9.070	100000.000	100000.000	0.000	0.000	0.000	0.000	0.000	16.610	4823	4698	4823	4698	208	1660	100	352	"Y713"
0	0	0	6	2	5	"IL4R "	"P24394"	6970	11910	170	9159	9012	988	10	4332	4332	4398	502	11	100	100	0	1874547	9.191	100000.000	100000.000	0.000	0.000	0.000	0.000	0.000	16.610	4827	4680	4827	4680	208	1660	100	353	"Y713"
0	0	0	6	3	5	"IL4R "	"P24394"	7470	11910	180	9001	8761	1207	13	4344	4344	4375	509	11	99	98	0	2242910	8.617	100000.000	100000.000	0.000	0.000	0.000	0.000	0.000	16.610	4657	4417	4657	4417	256	1924	100	354	"Y713"
0	0	0	6	4	5	"IRAK4"	"P51617"	7970	11910	170	13413	13723	1705	12	4432	4432	4373	526	12	100	100	0	2854340	17.776	100000.000	100000.000	0.000	0.000	0.000	0.000	0.000	16.610	8981	9291	8981	9291	208	1660	100	355	"T208"
0	0	0	6	5	5	"IRAK4"	"P51617"	8470	11920	160	13108	13075	1550	11	4294	4294	4252	404	9	100	99	0	2719587	21.839	100000.000	100000.000	0.000	0.000	0.000	0.000	0.000	16.610	8814	8781	8814	8781	208	1512	100	356	"T208"
0	0	0	6	6	5	"IRAK4"	"P51617"	8970	11920	170	12750	12554	2021	16	4177	4177	4168	375	8	97	97	0	2611221	22.363	100000.000	100000.000	0.000	0.000	0.000	0.000	0.000	16.610	8573	8377	8573	8377	208	1660	100	357	"T208"
0	0	0	6	7	5	"LDLRAP1"	"Q5SW96"	9470	11910	200	3930	3963	407	10	4197	4197	4165	394	9	8	0	0	1252336	-0.513	100000.000	100000.000	0.000	0.000	0.000	0.000	0.000	16.610	-267	-234	-267	-234	316	2384	100	358	"S186"
0	0	0	6	8	5	"LDLRAP1"	"Q5SW96"	9970	11910	200	4032	4085	493	12	4221	4221	4174	412	9	17	1	0	1290808	-0.216	100000.000	100000.000	0.000	0.000	0.000	0.000	0.000	16.610	-189	-136	-189	-136	316	2384	100	359	"S186"
0	0	0	6	9	5	"LDLRAP1"	"Q5SW96"	10470	11910	200	4036	4059	461	11	4150	4150	4160	413	9	17	0	0	1282679	-0.245	100000.000	100000.000	0.000	0.000	0.000	0.000	0.000	16.610	-114	-91	-114	-91	316	2384	100	360	"S186"
0	0	0	6	1	6	"MAPK14"	"Q16539"	6470	12550	120	5999	5934	585	9	4640	4640	4595	356	7	95	88	0	712138	3.761	100000.000	100000.000	0.000	0.000	0.000	0.000	0.000	16.610	1359	1294	1359	1294	120	820	100	361	"T179"
0	0	0	6	2	6	"MAPK14"	"Q16539"	6970	12550	140	5314	5583	807	14	4537	4537	4411	554	12	66	43	0	871022	2.116	100000.000	100000.000	0.000	0.000	0.000	0.000	0.000	16.610	777	1046	777	1046	156	1140	100	362	"T179"
0	0	0	6	3	6	"MAPK14"	"Q16539"	7470	12550	130	5454	5592	854	15	4425	4425	4309	792	18	53	45	0	671031	1.620	100000.000	100000.000	0.000	0.000	0.000	0.000	0.000	16.610	1029	1167	1029	1167	120	940	100	363	"T179"
0	0	0	6	4	6	"Met "	"P08581"	7970	12550	90	6684	6320	1334	21	4075	4075	4162	549	13	84	82	0	328653	3.931	100000.000	100000.000	0.000	0.000	0.000	0.000	0.000	16.610	2609	2245	2609	2245	52	420	100	364	"Y1003"
0	0	0	6	5	6	"Met "	"P08581"	8470	12560	90	6274	6263	1182	18	4008	4008	4020	386	9	88	88	0	325663	5.811	100000.000	100000.000	0.000	0.000	0.000	0.000	0.000	16.610	2266	2255	2266	2255	52	420	100	365	"Y1003"
0	0	0	6	6	6	"Met "	"P08581"	8980	12570	90	5956	5967	510	8	3827	3827	3864	356	9	100	98	0	310295	5.907	100000.000	100000.000	0.000	0.000	0.000	0.000	0.000	16.610	2129	2140	2129	2140	52	420	100	366	"Y1003"
0	0	0	6	7	6	"p53 "	"P04637"	9480	12550	100	6244	6207	908	14	3879	3879	3930	332	8	96	91	0	496531	6.858	100000.000	100000.000	0.000	0.000	0.000	0.000	0.000	16.610	2365	2328	2365	2328	80	560	100	367	"S15"
0	0	0	6	8	6	"p53 "	"P04637"	9970	12550	90	6575	6602	756	11	4082	4082	4113	474	11	100	100	0	343323	5.251	100000.000	100000.000	0.000	0.000	0.000	0.000	0.000	16.610	2493	2520	2493	2520	52	420	100	368	"S15"
0	0	0	6	9	6	"p53 "	"P04637"	10470	12550	90	6903	6972	837	12	4252	4252	4177	540	12	100	96	0	362532	5.176	100000.000	100000.000	0.000	0.000	0.000	0.000	0.000	16.610	2651	2720	2651	2720	52	420	100	369	"S15"
-75	0	0	6	1	7	"empty"	"empty"	6460	13210	200	4705	4635	376	8	4311	4311	4367	422	9	45	5	0	1464704	0.635	100000.000	100000.000	0.000	0.000	0.000	0.000	0.000	16.610	394	324	394	324	316	2384	100	370	"empty"
-75	0	0	6	2	7	"empty"	"empty"	6960	13210	200	4635	4421	562	12	4243	4243	4312	462	10	45	3	0	1397005	0.236	100000.000	100000.000	0.000	0.000	0.000	0.000	0.000	16.610	392	178	392	178	316	2384	100	371	"empty"
-75	0	0	6	3	7	"empty"	"empty"	7460	13210	200	4434	4328	645	14	4397	4397	4360	485	11	27	0	0	1367715	-0.066	100000.000	100000.000	0.000	0.000	0.000	0.000	0.000	16.610	37	-69	37	-69	316	2384	100	372	"empty"
-75	0	0	6	4	7	"empty"	"empty"	7960	13210	200	4376	4284	576	13	4472	4472	4360	464	10	13	0	0	1353685	-0.164	100000.000	100000.000	0.000	0.000	0.000	0.000	0.000	16.610	-96	-188	-96	-188	316	2384	100	373	"empty"
-75	0	0	6	5	7	"empty"	"empty"	8460	13210	200	4118	4120	432	10	4392	4392	4321	398	9	3	0	0	1301960	-0.505	100000.000	100000.000	0.000	0.000	0.000	0.000	0.000	16.610	-274	-272	-274	-272	316	2384	100	374	"empty"
-75	0	0	6	6	7	"empty"	"empty"	8960	13210	200	4071	4112	331	8	4345	4345	4294	375	8	6	0	0	1299282	-0.485	100000.000	100000.000	0.000	0.000	0.000	0.000	0.000	16.610	-274	-233	-274	-233	316	2384	100	375	"empty"
0	0	0	6	7	7	"GLQAWPGEAIPQFLG_100"	"GLQAWPGEAIPQFLG_100"	9480	13190	90	7122	6747	1067	15	4216	4216	4217	406	9	88	88	0	350846	6.232	100000.000	100000.000	0.000	0.000	0.000	0.000	0.000	16.610	2906	2531	2906	2531	52	420	100	376	"GLQAWPGEAIPQFLG_100"
0	0	0	6	8	7	"GLQAWPGEAIPQFLG_100"	"GLQAWPGEAIPQFLG_100"	9980	13190	70	7050	7232	662	9	4147	4147	4168	401	9	100	100	0	231424	7.641	100000.000	100000.000	0.000	0.000	0.000	0.000	0.000	16.610	2903	3085	2903	3085	32	236	100	377	"GLQAWPGEAIPQFLG_100"
0	0	0	6	9	7	"GLQAWPGEAIPQFLG_100"	"GLQAWPGEAIPQFLG_100"	10470	13200	90	6842	6710	1437	21	4332	4332	4230	463	10	80	78	0	348899	5.356	100000.000	100000.000	0.000	0.000	0.000	0.000	0.000	16.610	2510	2378	2510	2378	52	420	100	378	"GLQAWPGEAIPQFLG_100"
0	0	0	7	1	1	"JAK2"	"O60674"	11010	9330	90	8896	8490	2328	27	3862	3862	3824	421	11	84	84	0	441502	11.083	100000.000	100000.000	0.000	0.000	0.000	0.000	0.000	16.610	5034	4628	5034	4628	52	420	100	379	"Y813"
0	0	0	7	2	1	"JAK2"	"O60674"	11510	9330	80	9106	8415	2394	28	4052	4052	4011	335	8	86	84	0	437575	13.146	100000.000	100000.000	0.000	0.000	0.000	0.000	0.000	16.610	5054	4363	5054	4363	52	340	100	380	"Y813"
0	0	0	7	3	1	"JAK2"	"O60674"	12000	9310	90	10576	10195	1438	14	4281	4281	4264	252	5	100	100	0	530120	23.536	100000.000	100000.000	0.000	0.000	0.000	0.000	0.000	16.610	6295	5914	6295	5914	52	420	100	381	"Y813"
0	0	0	7	4	1	"Jun "	"P05412"	12500	9320	200	3873	3985	1273	31	4206	4206	4166	325	7	4	0	0	1259127	-0.557	100000.000	100000.000	0.000	0.000	0.000	0.000	0.000	16.610	-333	-221	-333	-221	316	2384	100	382	"S73"
0	0	0	7	5	1	"Jun "	"P05412"	13010	9320	200	3790	3777	437	11	4146	4146	4096	344	8	4	0	0	1193596	-0.927	100000.000	100000.000	0.000	0.000	0.000	0.000	0.000	16.610	-356	-369	-356	-369	316	2384	100	383	"S73"
0	0	0	7	6	1	"Jun "	"P05412"	13510	9320	200	3708	3711	465	12	4065	4065	4012	755	18	0	0	0	1172682	-0.399	100000.000	100000.000	0.000	0.000	0.000	0.000	0.000	16.610	-357	-354	-357	-354	316	2384	100	384	"S73"
0	0	0	7	7	1	"Kit "	"P10721"	14010	9320	100	8856	8557	1769	20	3985	3985	3967	366	9	93	90	0	684533	12.541	100000.000	100000.000	0.000	0.000	0.000	0.000	0.000	16.610	4871	4572	4871	4572	80	560	100	385	"Y936"
0	0	0	7	8	1	"Kit "	"P10721"	14520	9330	100	8860	8597	1417	16	3772	3772	3797	269	7	100	98	0	687796	17.844	100000.000	100000.000	0.000	0.000	0.000	0.000	0.000	16.610	5088	4825	5088	4825	80	560	100	386	"Y936"
0	0	0	7	9	1	"Kit "	"P10721"	15010	9330	100	8136	7658	1403	18	3563	3563	3691	1869	50	90	80	0	612610	2.123	100000.000	100000.000	0.000	0.000	0.000	0.000	0.000	16.610	4573	4095	4573	4095	80	560	100	387	"Y936"
0	0	0	7	1	2	"Mnk1"	"Q9BUB5"	11010	9980	80	5056	5183	713	13	4018	4018	3998	337	8	90	76	0	269528	3.516	100000.000	100000.000	0.000	0.000	0.000	0.000	0.000	16.610	1038	1165	1038	1165	52	340	100	388	"T250"
0	0	0	7	2	2	"Mnk1"	"Q9BUB5"	11530	9970	70	5064	5090	344	6	4080	4080	4076	350	8	96	78	0	162873	2.897	100000.000	100000.000	0.000	0.000	0.000	0.000	0.000	16.610	984	1010	984	1010	32	236	100	389	"T250"
0	0	0	7	3	2	"Mnk1"	"Q9BUB5"	12010	9980	80	5197	5121	502	9	4036	4036	4034	298	7	92	84	0	266279	3.648	100000.000	100000.000	0.000	0.000	0.000	0.000	0.000	16.610	1161	1085	1161	1085	52	340	100	390	"T250"
0	0	0	7	4	2	"NFAT3"	"Q14934"	12510	9970	90	13411	12174	3692	30	4001	4001	4003	353	8	98	90	0	633050	23.147	100000.000	100000.000	0.000	0.000	0.000	0.000	0.000	16.610	9410	8173	9410	8173	52	420	100	391	"S676"
0	0	0	7	5	2	"NFAT3"	"Q14934"	13010	9980	90	13700	12544	3833	30	3965	3965	4012	333	8	92	92	0	652275	25.622	100000.000	100000.000	0.000	0.000	0.000	0.000	0.000	16.610	9735	8579	9735	8579	52	420	100	392	"S676"
0	0	0	7	6	2	"NFAT3"	"Q14934"	13520	9980	90	13323	11715	4545	38	3940	3940	3961	351	8	98	90	0	609159	22.091	100000.000	100000.000	0.000	0.000	0.000	0.000	0.000	16.610	9383	7775	9383	7775	52	420	100	393	"S676"
0	0	0	7	7	2	"PIK3R1 "	"P27986"	14020	9970	140	6787	6582	943	14	3876	3876	3882	302	7	98	96	0	1026776	8.940	100000.000	100000.000	0.000	0.000	0.000	0.000	0.000	16.610	2911	2706	2911	2706	156	1140	100	394	"Y528"
0	0	0	7	8	2	"PIK3R1 "	"P27986"	14520	9970	140	6494	6524	1390	21	3940	3940	3921	283	7	96	94	0	1017747	9.198	100000.000	100000.000	0.000	0.000	0.000	0.000	0.000	16.610	2554	2584	2554	2584	156	1140	100	395	"Y528"
0	0	0	7	9	2	"PIK3R1 "	"P27986"	15020	9970	140	6627	6620	1708	25	3861	3861	3833	299	7	98	96	0	1032696	9.321	100000.000	100000.000	0.000	0.000	0.000	0.000	0.000	16.610	2766	2759	2766	2759	156	1140	100	396	"Y528"
0	0	0	7	1	3	"p67phox"	"P19878"	11020	10610	120	4413	4522	531	11	3976	3976	3980	457	11	45	33	0	542694	1.186	100000.000	100000.000	0.000	0.000	0.000	0.000	0.000	16.610	437	546	437	546	120	820	100	397	"S208"
0	0	0	7	2	3	"p67phox"	"P19878"	11510	10620	130	4847	4788	417	8	4117	4117	4078	406	9	80	42	0	574521	1.749	100000.000	100000.000	0.000	0.000	0.000	0.000	0.000	16.610	730	671	730	671	120	940	100	398	"S208"
0	0	0	7	3	3	"p67phox"	"P19878"	12010	10620	110	4925	5126	1206	23	4209	4209	4187	253	6	92	77	0	410055	3.711	100000.000	100000.000	0.000	0.000	0.000	0.000	0.000	16.610	716	917	716	917	80	656	100	399	"S208"
0	0	0	7	4	3	"PDK1"	"O15530"	12500	10620	90	5362	5313	493	9	4164	4164	4119	341	8	94	84	0	276271	3.501	100000.000	100000.000	0.000	0.000	0.000	0.000	0.000	16.610	1198	1149	1198	1149	52	420	100	400	"S241"
0	0	0	7	5	3	"PDK1"	"O15530"	13000	10610	110	5362	5405	679	12	4125	4125	4096	343	8	90	80	0	432406	3.816	100000.000	100000.000	0.000	0.000	0.000	0.000	0.000	16.610	1237	1280	1237	1280	80	656	100	401	"S241"
0	0	0	7	6	3	"PDK1"	"O15530"	13520	10620	80	5430	5326	582	10	3992	3992	4005	414	10	90	78	0	276938	3.191	100000.000	100000.000	0.000	0.000	0.000	0.000	0.000	16.610	1438	1334	1438	1334	52	340	100	402	"S241"
0	0	0	7	7	3	"Ripk1"	"Q13546"	14020	10610	90	5168	5208	433	8	3941	3941	3928	332	8	100	90	0	270823	3.855	100000.000	100000.000	0.000	0.000	0.000	0.000	0.000	16.610	1227	1267	1227	1267	52	420	100	403	"Y384"
0	0	0	7	8	3	"Ripk1"	"Q13546"	14530	10630	100	5057	5077	312	6	3867	3867	3885	267	6	100	100	0	406178	4.464	100000.000	100000.000	0.000	0.000	0.000	0.000	0.000	16.610	1190	1210	1190	1210	80	560	100	404	"Y384"
0	0	0	7	9	3	"Ripk1"	"Q13546"	15020	10630	100	4901	4914	257	5	3741	3741	3726	239	6	100	100	0	393137	4.971	100000.000	100000.000	0.000	0.000	0.000	0.000	0.000	16.610	1160	1173	1160	1173	80	560	100	405	"Y384"
0	0	0	7	1	4	"Shc1"	"P29353"	11010	11240	140	4151	4151	510	12	3959	3959	3949	396	10	33	11	0	647587	0.510	100000.000	100000.000	0.000	0.000	0.000	0.000	0.000	16.610	192	192	192	192	156	1140	100	406	"S36"
0	0	0	7	2	4	"Shc1"	"P29353"	11510	11240	140	4185	4110	441	10	4031	4031	3998	326	8	28	9	0	641237	0.344	100000.000	100000.000	0.000	0.000	0.000	0.000	0.000	16.610	154	79	154	79	156	1140	100	407	"S36"
0	0	0	7	3	4	"Shc1"	"P29353"	12020	11240	140	4202	4208	342	8	4027	4027	4027	384	9	25	3	0	656453	0.471	100000.000	100000.000	0.000	0.000	0.000	0.000	0.000	16.610	175	181	175	181	156	1140	100	408	"S36"
0	0	0	7	4	4	"SMAD3"	"Q15796"	12510	11250	70	4266	4169	358	8	4043	4043	3972	366	9	28	0	0	133398	0.538	100000.000	100000.000	0.000	0.000	0.000	0.000	0.000	16.610	223	126	223	126	32	236	100	409	"S204"
0	0	0	7	5	4	"SMAD3"	"Q15796"	13010	11240	200	4163	4130	368	8	3900	3900	3946	355	8	39	8	0	1305142	0.518	100000.000	100000.000	0.000	0.000	0.000	0.000	0.000	16.610	263	230	263	230	316	2384	100	410	"S204"
0	0	0	7	6	4	"SMAD3"	"Q15796"	13510	11240	200	4124	4059	444	10	3900	3900	3951	701	17	7	0	0	1282555	0.154	100000.000	100000.000	0.000	0.000	0.000	0.000	0.000	16.610	224	159	224	159	316	2384	100	411	"S204"
0	0	0	7	7	4	"TAK1 "	"O43318"	14010	11240	200	4022	4005	325	8	3901	3901	3939	317	8	29	3	0	1265450	0.208	100000.000	100000.000	0.000	0.000	0.000	0.000	0.000	16.610	121	104	121	104	316	2384	100	412	"S192"
0	0	0	7	8	4	"TAK1 "	"O43318"	14510	11240	200	3955	3951	288	7	3919	3919	3922	288	7	19	2	0	1248390	0.101	100000.000	100000.000	0.000	0.000	0.000	0.000	0.000	16.610	36	32	36	32	316	2384	100	413	"S192"
0	0	0	7	9	4	"TAK1 "	"O43318"	15010	11240	200	3762	3776	296	7	3909	3909	3901	293	7	7	0	0	1193060	-0.427	100000.000	100000.000	0.000	0.000	0.000	0.000	0.000	16.610	-147	-133	-147	-133	316	2384	100	414	"S192"
0	0	0	7	1	5	"ACC1"	"Q13085 "	11010	11910	80	5364	5498	685	12	4200	4200	4154	368	8	92	80	0	285875	3.652	100000.000	100000.000	0.000	0.000	0.000	0.000	0.000	16.610	1164	1298	1164	1298	52	340	100	415	"S29"
0	0	0	7	2	5	"ACC1"	"Q13085 "	11510	11910	80	5547	5428	647	11	4152	4152	4151	313	7	84	80	0	282249	4.080	100000.000	100000.000	0.000	0.000	0.000	0.000	0.000	16.610	1395	1276	1395	1276	52	340	100	416	"S29"
0	0	0	7	3	5	"ACC1"	"Q13085 "	12010	11900	140	4327	4696	791	16	4025	4025	4021	329	8	46	32	0	732641	2.052	100000.000	100000.000	0.000	0.000	0.000	0.000	0.000	16.610	302	671	302	671	156	1140	100	417	"S29"
0	0	0	7	4	5	"AR"	"P10275"	12510	11900	120	9440	8659	2940	33	3991	3991	4022	342	8	94	84	0	1039098	13.558	100000.000	100000.000	0.000	0.000	0.000	0.000	0.000	16.610	5449	4668	5449	4668	120	820	100	418	"Y363"
0	0	0	7	5	5	"AR"	"P10275"	13010	11900	120	9269	8564	2189	25	3919	3919	3901	346	8	90	87	0	1027697	13.477	100000.000	100000.000	0.000	0.000	0.000	0.000	0.000	16.610	5350	4645	5350	4645	120	820	100	419	"Y363"
0	0	0	7	6	5	"AR"	"P10275"	13510	11910	130	8858	8101	2250	27	3881	3881	3919	336	8	89	80	0	972168	12.446	100000.000	100000.000	0.000	0.000	0.000	0.000	0.000	16.610	4977	4220	4977	4220	120	940	100	420	"Y363"
0	0	0	7	7	5	"process-control__"	"GGSGGSGDYKDDDDK"	14010	11900	70	4833	4796	338	7	3948	3948	3972	316	7	93	81	0	153481	2.608	100000.000	100000.000	0.000	0.000	0.000	0.000	0.000	16.610	885	848	885	848	32	236	100	421	"process-control__"
0	0	0	7	8	5	"process-control__"	"GGSGGSGDYKDDDDK"	14520	11910	70	4771	4595	489	10	3928	3928	3925	252	6	87	81	0	147029	2.659	100000.000	100000.000	0.000	0.000	0.000	0.000	0.000	16.610	843	667	843	667	32	236	100	422	"process-control__"
0	0	0	7	9	5	"process-control__"	"GGSGGSGDYKDDDDK"	15030	11920	70	4783	4688	352	7	3843	3843	3842	301	7	87	81	0	150008	2.811	100000.000	100000.000	0.000	0.000	0.000	0.000	0.000	16.610	940	845	940	845	32	236	100	423	"process-control__"
0	0	0	7	1	6	"Ck2-B"	"Q5SRQ6"	11010	12520	150	4256	4264	454	10	4215	4215	4147	480	11	23	1	0	665243	0.244	100000.000	100000.000	0.000	0.000	0.000	0.000	0.000	16.610	41	49	41	49	156	1272	100	424	"S228"
0	0	0	7	2	6	"Ck2-B"	"Q5SRQ6"	11510	12520	160	4369	4327	379	8	4187	4187	4176	717	17	4	0	0	900035	0.211	100000.000	100000.000	0.000	0.000	0.000	0.000	0.000	16.610	182	140	182	140	208	1512	100	425	"S228"
0	0	0	7	3	6	"Ck2-B"	"Q5SRQ6"	12030	12530	120	4449	4501	331	7	4309	4309	4302	265	6	33	10	0	540102	0.751	100000.000	100000.000	0.000	0.000	0.000	0.000	0.000	16.610	140	192	140	192	120	820	100	426	"S228"
0	0	0	7	4	6	"CTNNB1"	"P35222"	12510	12520	140	4831	4832	364	7	4189	4189	4170	481	11	71	19	0	753815	1.376	100000.000	100000.000	0.000	0.000	0.000	0.000	0.000	16.610	642	643	642	643	156	1140	100	427	"S33"
0	0	0	7	5	6	"CTNNB1"	"P35222"	13010	12530	140	4744	4698	407	8	4076	4076	4050	361	8	68	44	0	732829	1.795	100000.000	100000.000	0.000	0.000	0.000	0.000	0.000	16.610	668	622	668	622	156	1140	100	428	"S33"
0	0	0	7	6	6	"CTNNB1"	"P35222"	13510	12530	150	4634	4633	496	10	4015	4015	4020	378	9	67	41	0	722814	1.622	100000.000	100000.000	0.000	0.000	0.000	0.000	0.000	16.610	619	618	619	618	156	1272	100	429	"S33"
0	0	0	7	7	6	"EGFR"	"P00533"	14010	12530	90	4308	4367	417	9	4004	4004	3986	321	8	46	25	0	227095	1.187	100000.000	100000.000	0.000	0.000	0.000	0.000	0.000	16.610	304	363	304	363	52	420	100	430	"Y869"
0	0	0	7	8	6	"EGFR"	"P00533"	14490	12540	110	4455	4531	533	11	3957	3957	3991	412	10	56	23	0	362490	1.311	100000.000	100000.000	0.000	0.000	0.000	0.000	0.000	16.610	498	574	498	574	80	656	100	431	"Y869"
0	0	0	7	9	6	"EGFR"	"P00533"	15010	12550	120	4451	4572	835	18	3901	3901	3914	381	9	67	25	0	548636	1.727	100000.000	100000.000	0.000	0.000	0.000	0.000	0.000	16.610	550	671	550	671	120	820	100	432	"Y869"
-75	0	0	7	1	7	"empty"	"empty"	11010	13170	200	4082	4089	350	8	4032	4032	4047	357	8	23	0	0	1292016	0.118	100000.000	100000.000	0.000	0.000	0.000	0.000	0.000	16.610	50	57	50	57	316	2384	100	433	"empty"
-75	0	0	7	2	7	"empty"	"empty"	11510	13170	200	4074	4069	301	7	3943	3943	3994	763	19	1	0	0	1285772	0.098	100000.000	100000.000	0.000	0.000	0.000	0.000	0.000	16.610	131	126	131	126	316	2384	100	434	"empty"
-75	0	0	7	3	7	"empty"	"empty"	12010	13170	200	4139	4098	292	7	3963	3963	3976	305	7	29	3	0	1294973	0.400	100000.000	100000.000	0.000	0.000	0.000	0.000	0.000	16.610	176	135	176	135	316	2384	100	435	"empty"
-75	0	0	7	4	7	"empty"	"empty"	12510	13170	200	4058	4057	323	7	3912	3912	3945	331	8	30	4	0	1281877	0.338	100000.000	100000.000	0.000	0.000	0.000	0.000	0.000	16.610	146	145	146	145	316	2384	100	436	"empty"
-75	0	0	7	5	7	"empty"	"empty"	13010	13170	200	3985	4029	323	8	3863	3863	3916	336	8	31	7	0	1273241	0.336	100000.000	100000.000	0.000	0.000	0.000	0.000	0.000	16.610	122	166	122	166	316	2384	100	437	"empty"
-75	0	0	7	6	7	"empty"	"empty"	13510	13170	200	4058	4090	307	7	3888	3888	3962	334	8	35	7	0	1292367	0.383	100000.000	100000.000	0.000	0.000	0.000	0.000	0.000	16.610	170	202	170	202	316	2384	100	438	"empty"
0	0	0	7	7	7	"GLQAWPG-pS-AIPQFLG_GLQAWPGEAIPQFLG_80vs20"	"GLQAWPG-pS-AIPQFLG_GLQAWPGEAIPQFLG_80vs20"	14020	13180	80	28640	22061	10792	48	4078	4078	4102	312	7	100	98	0	1147197	57.561	100000.000	100000.000	0.000	0.000	0.000	0.000	0.000	16.610	24562	17983	24562	17983	52	340	100	439	"GLQAWPG-pS-AIPQFLG_GLQAWPGEAIPQFLG_80vs20"
0	0	0	7	8	7	"GLQAWPG-pS-AIPQFLG_GLQAWPGEAIPQFLG_80vs20"	"GLQAWPG-pS-AIPQFLG_GLQAWPGEAIPQFLG_80vs20"	14510	13180	70	27918	26712	4943	18	3984	3984	4012	257	6	100	100	0	854779	88.327	100000.000	100000.000	0.000	0.000	0.000	0.000	0.000	16.610	23934	22728	23934	22728	32	236	100	440	"GLQAWPG-pS-AIPQFLG_GLQAWPGEAIPQFLG_80vs20"
0	0	0	7	9	7	"GLQAWPG-pS-AIPQFLG_GLQAWPGEAIPQFLG_80vs20"	"GLQAWPG-pS-AIPQFLG_GLQAWPGEAIPQFLG_80vs20"	15020	13190	90	26694	20942	10195	48	3940	3940	3940	302	7	98	96	0	1088963	56.298	100000.000	100000.000	0.000	0.000	0.000	0.000	0.000	16.610	22754	17002	22754	17002	52	420	100	441	"GLQAWPG-pS-AIPQFLG_GLQAWPGEAIPQFLG_80vs20"
0	0	0	8	1	1	"Bim"	"O43521"	15460	9290	200	3616	3721	455	12	3487	3487	3513	262	7	34	14	0	1175897	0.794	100000.000	100000.000	0.000	0.000	0.000	0.000	0.000	16.610	129	234	129	234	316	2384	100	442	"S69"
0	0	0	8	2	1	"Bim"	"O43521"	15960	9300	90	4848	4647	579	12	3582	3582	3571	229	6	84	80	0	241631	4.699	100000.000	100000.000	0.000	0.000	0.000	0.000	0.000	16.610	1266	1065	1266	1065	52	420	100	443	"S69"
0	0	0	8	3	1	"Bim"	"O43521"	16460	9300	200	3676	3742	357	9	3692	3692	3712	266	7	21	9	0	1182382	0.113	100000.000	100000.000	0.000	0.000	0.000	0.000	0.000	16.610	-16	50	-16	50	316	2384	100	444	"S69"
0	0	0	8	4	1	"caspase-8"	"Q14790 "	16970	9310	70	4269	4262	354	8	3755	3755	3775	229	6	75	59	0	136374	2.127	100000.000	100000.000	0.000	0.000	0.000	0.000	0.000	16.610	514	507	514	507	32	236	100	445	"Y448"
0	0	0	8	5	1	"caspase-8"	"Q14790 "	17450	9310	80	4440	4385	313	7	3835	3835	3840	239	6	78	57	0	228016	2.280	100000.000	100000.000	0.000	0.000	0.000	0.000	0.000	16.610	605	550	605	550	52	340	100	446	"Y448"
0	0	0	8	6	1	"caspase-8"	"Q14790 "	17940	9300	70	4408	4401	224	5	3930	3930	3910	243	6	78	46	0	140827	2.021	100000.000	100000.000	0.000	0.000	0.000	0.000	0.000	16.610	478	471	478	471	32	236	100	447	"Y448"
0	0	0	8	7	1	"Cdc2"	"P06493"	18450	9310	160	5274	5313	843	15	4019	4019	4012	286	7	99	97	0	1105123	4.549	100000.000	100000.000	0.000	0.000	0.000	0.000	0.000	16.610	1255	1294	1255	1294	208	1512	100	448	"T161"
0	0	0	8	8	1	"Cdc2"	"P06493"	18950	9310	160	5223	5199	318	6	3974	3974	3984	248	6	100	99	0	1081376	4.899	100000.000	100000.000	0.000	0.000	0.000	0.000	0.000	16.610	1249	1225	1249	1225	208	1512	100	449	"T161"
0	0	0	8	9	1	"Cdc2"	"P06493"	19450	9300	170	5080	5047	385	7	3929	3929	3931	256	6	98	93	0	1049827	4.359	100000.000	100000.000	0.000	0.000	0.000	0.000	0.000	16.610	1151	1118	1151	1118	208	1660	100	450	"T161"
0	0	0	8	1	2	"FGFR1 "	"P11362"	15440	9940	200	4178	4125	368	8	3848	3848	3855	395	10	41	1	0	1303554	0.684	100000.000	100000.000	0.000	0.000	0.000	0.000	0.000	16.610	330	277	330	277	316	2384	100	451	"Y653"
0	0	0	8	2	2	"FGFR1 "	"P11362"	15940	9940	200	4114	4056	325	8	3940	3940	3895	332	8	25	2	0	1281785	0.485	100000.000	100000.000	0.000	0.000	0.000	0.000	0.000	16.610	174	116	174	116	316	2384	100	452	"Y653"
0	0	0	8	3	2	"FGFR1 "	"P11362"	16440	9930	110	4206	4301	628	14	3900	3900	3898	280	7	55	25	0	344094	1.439	100000.000	100000.000	0.000	0.000	0.000	0.000	0.000	16.610	306	401	306	401	80	656	100	453	"Y653"
0	0	0	8	4	2	"GIT2"	"Q14161"	16930	9940	80	4358	4406	377	8	3856	3856	3865	261	6	82	50	0	229129	2.073	100000.000	100000.000	0.000	0.000	0.000	0.000	0.000	16.610	502	550	502	550	52	340	100	454	"Y492"
0	0	0	8	5	2	"GIT2"	"Q14161"	17460	9940	100	4359	4372	810	18	3914	3914	3924	479	12	48	8	0	349773	0.935	100000.000	100000.000	0.000	0.000	0.000	0.000	0.000	16.610	445	458	445	458	80	560	100	455	"Y492"
0	0	0	8	6	2	"GIT2"	"Q14161"	17940	9950	70	4794	4713	318	6	3942	3942	3934	286	7	90	71	0	150810	2.724	100000.000	100000.000	0.000	0.000	0.000	0.000	0.000	16.610	852	771	852	771	32	236	100	456	"Y492"
0	0	0	8	7	2	"Grb2"	"P62993"	18440	9930	200	3755	3777	307	8	3918	3918	3965	501	12	0	0	0	1193375	-0.375	100000.000	100000.000	0.000	0.000	0.000	0.000	0.000	16.610	-163	-141	-163	-141	316	2384	100	457	"Y7"
0	0	0	8	8	2	"Grb2"	"P62993"	18940	9930	200	3738	3766	290	7	3856	3856	3884	314	8	9	1	0	1189961	-0.376	100000.000	100000.000	0.000	0.000	0.000	0.000	0.000	16.610	-118	-90	-118	-90	316	2384	100	458	"Y7"
0	0	0	8	9	2	"Grb2"	"P62993"	19440	9930	200	3734	3754	244	6	3894	3894	3918	498	12	0	0	0	1186236	-0.329	100000.000	100000.000	0.000	0.000	0.000	0.000	0.000	16.610	-160	-140	-160	-140	316	2384	100	459	"Y7"
0	0	0	8	1	3	"IKK-gamma "	"Q9Y6K9"	15440	10590	200	3580	3538	349	9	3748	3748	3780	289	7	5	0	0	1118148	-0.837	100000.000	100000.000	0.000	0.000	0.000	0.000	0.000	16.610	-168	-210	-168	-210	316	2384	100	460	"S43"
0	0	0	8	2	3	"IKK-gamma "	"Q9Y6K9"	15940	10590	200	3522	3535	357	10	3840	3840	3857	418	10	1	0	0	1117160	-0.770	100000.000	100000.000	0.000	0.000	0.000	0.000	0.000	16.610	-318	-305	-318	-305	316	2384	100	461	"S43"
0	0	0	8	3	3	"IKK-gamma "	"Q9Y6K9"	16450	10590	200	3748	3735	400	10	3907	3907	3908	275	7	13	3	0	1180257	-0.629	100000.000	100000.000	0.000	0.000	0.000	0.000	0.000	16.610	-159	-172	-159	-172	316	2384	100	462	"S43"
0	0	0	8	4	3	"IRAK1"	"P51617"	16950	10590	80	4625	4604	299	6	3849	3849	3857	252	6	96	78	0	239429	2.964	100000.000	100000.000	0.000	0.000	0.000	0.000	0.000	16.610	776	755	776	755	52	340	100	463	"T387"
0	0	0	8	5	3	"IRAK1"	"P51617"	17460	10600	110	4449	4480	275	6	3864	3864	3878	290	7	92	50	0	358430	2.076	100000.000	100000.000	0.000	0.000	0.000	0.000	0.000	16.610	585	616	585	616	80	656	100	464	"T387"
0	0	0	8	6	3	"IRAK1"	"P51617"	17950	10590	100	4772	4721	324	6	4022	4022	4016	259	6	90	77	0	377648	2.722	100000.000	100000.000	0.000	0.000	0.000	0.000	0.000	16.610	750	699	750	699	80	560	100	465	"T387"
0	0	0	8	7	3	"Lck"	"P06239"	18450	10580	200	4100	4150	480	11	4013	4013	4029	329	8	14	2	0	1311484	0.368	100000.000	100000.000	0.000	0.000	0.000	0.000	0.000	16.610	87	137	87	137	316	2384	100	466	"Y394"
0	0	0	8	8	3	"Lck"	"P06239"	18950	10580	200	4071	4076	238	5	4027	4027	4025	279	6	18	0	0	1288132	0.183	100000.000	100000.000	0.000	0.000	0.000	0.000	0.000	16.610	44	49	44	49	316	2384	100	467	"Y394"
0	0	0	8	9	3	"Lck"	"P06239"	19450	10580	110	4157	4188	201	4	4081	4081	4095	218	5	30	6	0	335074	0.427	100000.000	100000.000	0.000	0.000	0.000	0.000	0.000	16.610	76	107	76	107	80	656	100	468	"Y394"
0	0	0	8	1	4	"CDK2"	"P24941"	15450	11250	100	7445	7314	587	8	3688	3688	3725	288	7	100	100	0	585128	12.462	100000.000	100000.000	0.000	0.000	0.000	0.000	0.000	16.610	3757	3626	3757	3626	80	560	100	469	"T160"
0	0	0	8	2	4	"CDK2"	"P24941"	15950	11240	110	7400	7303	727	9	3783	3783	3786	318	8	100	98	0	584257	11.060	100000.000	100000.000	0.000	0.000	0.000	0.000	0.000	16.610	3617	3520	3617	3520	80	656	100	470	"T160"
0	0	0	8	3	4	"CDK2"	"P24941"	16430	11230	150	6273	5611	1698	30	3863	3863	3871	369	9	60	56	0	875346	4.715	100000.000	100000.000	0.000	0.000	0.000	0.000	0.000	16.610	2410	1748	2410	1748	156	1272	100	471	"T160"
0	0	0	8	4	4	"MDM2"	"Q00987"	16940	11220	200	3881	3900	407	10	3958	3958	3953	277	7	6	0	0	1232553	-0.191	100000.000	100000.000	0.000	0.000	0.000	0.000	0.000	16.610	-77	-58	-77	-58	316	2384	100	472	"S186/8"
0	0	0	8	5	4	"MDM2"	"Q00987"	17440	11220	200	3918	3923	296	7	3952	3952	3957	235	5	16	6	0	1239738	-0.145	100000.000	100000.000	0.000	0.000	0.000	0.000	0.000	16.610	-34	-29	-34	-29	316	2384	100	473	"S186/8"
0	0	0	8	6	4	"MDM2"	"Q00987"	17940	11220	200	4042	4041	261	6	3991	3991	3999	245	6	19	5	0	1277093	0.171	100000.000	100000.000	0.000	0.000	0.000	0.000	0.000	16.610	51	50	51	50	316	2384	100	474	"S186/8"
0	0	0	8	7	4	"NFkB-p65 "	"Q04206"	18450	11230	120	8144	7601	1835	24	4075	4075	4089	309	7	85	81	0	912142	11.366	100000.000	100000.000	0.000	0.000	0.000	0.000	0.000	16.610	4069	3526	4069	3526	120	820	100	475	"S536"
0	0	0	8	8	4	"NFkB-p65 "	"Q04206"	18950	11230	120	8072	7637	1645	21	4028	4028	4072	377	9	88	85	0	916457	9.456	100000.000	100000.000	0.000	0.000	0.000	0.000	0.000	16.610	4044	3609	4044	3609	120	820	100	476	"S536"
0	0	0	8	9	4	"NFkB-p65 "	"Q04206"	19440	11220	150	7450	6495	2021	31	4013	4013	4031	342	8	71	61	0	1013264	7.205	100000.000	100000.000	0.000	0.000	0.000	0.000	0.000	16.610	3437	2482	3437	2482	156	1272	100	477	"S536"
0	0	0	8	1	5	"PLCG2"	"P16885"	15440	11880	160	4274	5359	1734	32	3912	3912	3900	288	7	51	48	0	1114679	5.066	100000.000	100000.000	0.000	0.000	0.000	0.000	0.000	16.610	362	1447	362	1447	208	1512	100	478	"Y759"
0	0	0	8	2	5	"PLCG2"	"P16885"	15940	11860	160	5747	5766	1763	30	3961	3961	3955	266	6	60	53	0	1199383	6.808	100000.000	100000.000	0.000	0.000	0.000	0.000	0.000	16.610	1786	1805	1786	1805	208	1512	100	479	"Y759"
0	0	0	8	3	5	"PLCG2"	"P16885"	16440	11870	160	5247	5693	2823	49	3928	3928	3938	612	15	53	50	0	1184109	2.868	100000.000	100000.000	0.000	0.000	0.000	0.000	0.000	16.610	1319	1765	1319	1765	208	1512	100	480	"Y759"
0	0	0	8	4	5	"pyk2"	"Q14289"	16930	11870	200	3974	4008	298	7	3915	3915	3925	391	9	14	2	0	1266409	0.212	100000.000	100000.000	0.000	0.000	0.000	0.000	0.000	16.610	59	93	59	93	316	2384	100	481	"S213"
0	0	0	8	5	5	"pyk2"	"Q14289"	17450	11880	80	4565	4572	241	5	3956	3956	3973	296	7	92	53	0	237726	2.024	100000.000	100000.000	0.000	0.000	0.000	0.000	0.000	16.610	609	616	609	616	52	340	100	482	"S213"
0	0	0	8	6	5	"pyk2"	"Q14289"	17940	11870	80	4768	4689	346	7	4033	4033	4029	207	5	86	76	0	243835	3.188	100000.000	100000.000	0.000	0.000	0.000	0.000	0.000	16.610	735	656	735	656	52	340	100	483	"S213"
0	0	0	8	7	5	"SOC3"	"O14543"	18440	11850	200	4061	4113	337	8	3923	3923	3943	298	7	33	14	0	1299645	0.570	100000.000	100000.000	0.000	0.000	0.000	0.000	0.000	16.610	138	190	138	190	316	2384	100	484	"Y221"
0	0	0	8	8	5	"SOC3"	"O14543"	18940	11850	200	4110	4145	339	8	3964	3964	3990	289	7	36	12	0	1309963	0.536	100000.000	100000.000	0.000	0.000	0.000	0.000	0.000	16.610	146	181	146	181	316	2384	100	485	"Y221"
0	0	0	8	9	5	"SOC3"	"O14543"	19450	11840	200	4093	4113	292	7	4020	4020	4027	298	7	22	5	0	1299846	0.289	100000.000	100000.000	0.000	0.000	0.000	0.000	0.000	16.610	73	93	73	93	316	2384	100	486	"Y221"
0	0	0	8	1	6	"STAT4"	"Q14765"	15410	12520	200	4038	4209	686	16	3807	3807	3851	406	10	42	25	0	1330002	0.882	100000.000	100000.000	0.000	0.000	0.000	0.000	0.000	16.610	231	402	231	402	316	2384	100	487	"Y693"
0	0	0	8	2	6	"STAT4"	"Q14765"	15920	12520	200	4047	4215	623	14	3843	3843	3863	291	7	46	37	0	1331924	1.210	100000.000	100000.000	0.000	0.000	0.000	0.000	0.000	16.610	204	372	204	372	316	2384	100	488	"Y693"
0	0	0	8	3	6	"STAT4"	"Q14765"	16420	12510	200	4097	4251	548	12	3899	3899	3915	393	10	38	24	0	1343227	0.855	100000.000	100000.000	0.000	0.000	0.000	0.000	0.000	16.610	198	352	198	352	316	2384	100	489	"Y693"
0	0	0	8	4	6	"STMN1"	"P16949"	16920	12500	200	3791	3810	302	7	3919	3919	3931	328	8	3	1	0	1204002	-0.369	100000.000	100000.000	0.000	0.000	0.000	0.000	0.000	16.610	-128	-109	-128	-109	316	2384	100	490	"S24"
0	0	0	8	5	6	"STMN1"	"P16949"	17430	12500	200	3756	3884	1133	29	3943	3943	3941	213	5	6	3	0	1227299	-0.268	100000.000	100000.000	0.000	0.000	0.000	0.000	0.000	16.610	-187	-59	-187	-59	316	2384	100	491	"S24"
0	0	0	8	6	6	"STMN1"	"P16949"	17930	12490	200	3818	3843	261	6	4001	4001	4017	280	6	5	1	0	1214353	-0.621	100000.000	100000.000	0.000	0.000	0.000	0.000	0.000	16.610	-183	-158	-183	-158	316	2384	100	492	"S24"
0	0	0	8	7	6	"GIT2"	"Q14161"	18440	12490	140	4260	4269	397	9	4032	4032	4038	254	6	49	28	0	665978	0.909	100000.000	100000.000	0.000	0.000	0.000	0.000	0.000	16.610	228	237	228	237	156	1140	100	493	"Y592"
0	0	0	8	8	6	"GIT2"	"Q14161"	18940	12480	200	4216	4259	310	7	4099	4099	4108	322	7	27	7	0	1345974	0.469	100000.000	100000.000	0.000	0.000	0.000	0.000	0.000	16.610	117	160	117	160	316	2384	100	494	"Y592"
0	0	0	8	9	6	"GIT2"	"Q14161"	19440	12470	200	4233	4255	245	5	4112	4112	4130	326	7	19	3	0	1344448	0.383	100000.000	100000.000	0.000	0.000	0.000	0.000	0.000	16.610	121	143	121	143	316	2384	100	495	"Y592"
-75	0	0	8	1	7	"empty"	"empty"	15450	13130	200	3925	3901	270	6	3996	3996	3948	304	7	5	0	0	1232613	-0.155	100000.000	100000.000	0.000	0.000	0.000	0.000	0.000	16.610	-71	-95	-71	-95	316	2384	100	496	"empty"
-75	0	0	8	2	7	"empty"	"empty"	15950	13130	200	3979	3884	353	9	3980	3980	3988	986	24	0	0	0	1227415	-0.105	100000.000	100000.000	0.000	0.000	0.000	0.000	0.000	16.610	-1	-96	-1	-96	316	2384	100	497	"empty"
-75	0	0	8	3	7	"empty"	"empty"	16450	13130	200	3982	3949	284	7	3973	3973	3974	433	10	3	0	0	1247754	-0.058	100000.000	100000.000	0.000	0.000	0.000	0.000	0.000	16.610	9	-24	9	-24	316	2384	100	498	"empty"
-75	0	0	8	4	7	"empty"	"empty"	16950	13130	200	3937	3932	235	5	3981	3981	3981	424	10	1	0	0	1242388	-0.116	100000.000	100000.000	0.000	0.000	0.000	0.000	0.000	16.610	-44	-49	-44	-49	316	2384	100	499	"empty"
-75	0	0	8	5	7	"empty"	"empty"	17450	13130	200	4022	4003	227	5	3999	3999	3991	248	6	12	0	0	1264953	0.048	100000.000	100000.000	0.000	0.000	0.000	0.000	0.000	16.610	23	4	23	4	316	2384	100	500	"empty"
-75	0	0	8	6	7	"empty"	"empty"	17950	13130	200	4062	4067	296	7	4002	4002	4011	294	7	14	0	0	1285329	0.190	100000.000	100000.000	0.000	0.000	0.000	0.000	0.000	16.610	60	65	60	65	316	2384	100	501	"empty"
0	0	0	8	7	7	"Control-Spot"	"Mouse_IgG"	18440	13130	200	7352	6668	2414	36	4029	4029	4176	851	20	64	61	0	2107105	2.928	100000.000	100000.000	0.000	0.000	0.000	0.000	0.000	16.610	3323	2639	3323	2639	316	2384	100	502	"Control-Spot"
0	0	0	8	8	7	"Control-Spot"	"Mouse_IgG"	18930	13160	200	7219	6586	1763	26	4070	4070	4230	824	19	69	66	0	2081021	2.859	100000.000	100000.000	0.000	0.000	0.000	0.000	0.000	16.610	3149	2516	3149	2516	316	2384	100	503	"Control-Spot"
0	0	0	8	9	7	"Control-Spot"	"Mouse_IgG"	19450	13120	200	7022	6188	1924	31	4134	4134	4288	806	18	57	54	0	1955431	2.357	100000.000	100000.000	0.000	0.000	0.000	0.000	0.000	16.610	2888	2054	2888	2054	316	2384	100	504	"Control-Spot"
0	0	0	9	1	1	"AMPK1"	"Q13131"	1980	13760	100	11224	11215	2290	20	4546	4546	4478	660	14	98	96	0	897171	10.208	100000.000	100000.000	0.000	0.000	0.000	0.000	0.000	16.610	6678	6669	6678	6669	80	560	100	505	"T174/5"
0	0	0	9	2	1	"AMPK1"	"Q13131"	2470	13770	110	11275	10876	2240	20	4363	4363	4410	497	11	93	93	0	870101	13.010	100000.000	100000.000	0.000	0.000	0.000	0.000	0.000	16.610	6912	6513	6912	6513	80	656	100	506	"T174/5"
0	0	0	9	3	1	"AMPK1"	"Q13131"	2980	13760	100	11526	11139	1797	16	4332	4332	4399	452	10	96	96	0	891091	14.912	100000.000	100000.000	0.000	0.000	0.000	0.000	0.000	16.610	7194	6807	7194	6807	80	560	100	507	"T174/5"
0	0	0	9	4	1	"aura"	"O14965"	3470	13750	180	5430	5462	731	13	4356	4356	4481	468	10	82	58	0	1398270	2.096	100000.000	100000.000	0.000	0.000	0.000	0.000	0.000	16.610	1074	1106	1074	1106	256	1924	100	508	"T287"
0	0	0	9	5	1	"aura"	"O14965"	3970	13750	160	5667	5603	906	16	4497	4497	4577	624	13	62	49	0	1165435	1.644	100000.000	100000.000	0.000	0.000	0.000	0.000	0.000	16.610	1170	1106	1170	1106	208	1512	100	509	"T287"
0	0	0	9	6	1	"aura"	"O14965"	4470	13750	170	5465	5637	1008	17	4664	4664	4607	655	14	53	47	0	1172456	1.573	100000.000	100000.000	0.000	0.000	0.000	0.000	0.000	16.610	801	973	801	973	208	1660	100	510	"T287"
0	0	0	9	7	1	"CFTR"	"P13569"	4970	13740	110	5333	5130	759	14	4669	4669	4566	646	14	50	12	0	410413	0.873	100000.000	100000.000	0.000	0.000	0.000	0.000	0.000	16.610	664	461	664	461	80	656	100	511	"S737"
0	0	0	9	8	1	"CFTR"	"P13569"	5470	13750	120	5359	5318	621	11	4802	4802	4691	474	10	54	21	0	638103	1.323	100000.000	100000.000	0.000	0.000	0.000	0.000	0.000	16.610	557	516	557	516	120	820	100	512	"S737"
0	0	0	9	9	1	"CFTR"	"P13569"	5970	13750	110	5600	5523	395	7	4864	4864	4843	257	5	87	76	0	441807	2.646	100000.000	100000.000	0.000	0.000	0.000	0.000	0.000	16.610	736	659	736	659	80	656	100	513	"S737"
0	0	0	9	1	2	"CREB "	"P16220"	1970	14410	120	15075	13947	3441	24	4441	4441	4498	603	13	95	94	0	1673624	15.670	100000.000	100000.000	0.000	0.000	0.000	0.000	0.000	16.610	10634	9506	10634	9506	120	820	100	514	"S133"
0	0	0	9	2	2	"CREB "	"P16220"	2470	14410	120	14532	13750	3474	25	4470	4470	4456	476	10	95	94	0	1650018	19.525	100000.000	100000.000	0.000	0.000	0.000	0.000	0.000	16.610	10062	9280	10062	9280	120	820	100	515	"S133"
0	0	0	9	3	2	"CREB "	"P16220"	2970	14410	140	14030	12745	3765	29	4425	4425	4477	497	11	89	87	0	1988183	16.636	100000.000	100000.000	0.000	0.000	0.000	0.000	0.000	16.610	9605	8320	9605	8320	156	1140	100	516	"S133"
0	0	0	9	4	2	"blank-control__"	"AA"	3470	14400	90	6700	6674	935	14	4525	4525	4634	484	10	96	88	0	347073	4.215	100000.000	100000.000	0.000	0.000	0.000	0.000	0.000	16.610	2175	2149	2175	2149	52	420	100	517	"blank-control__"
0	0	0	9	5	2	"blank-control__"	"AA"	3970	14400	90	6607	6893	1100	15	4818	4818	4632	655	14	94	76	0	358432	3.452	100000.000	100000.000	0.000	0.000	0.000	0.000	0.000	16.610	1789	2075	1789	2075	52	420	100	518	"blank-control__"
0	0	0	9	6	2	"blank-control__"	"AA"	4470	14400	70	7119	7127	1014	14	4794	4794	4645	701	15	100	71	0	228054	3.541	100000.000	100000.000	0.000	0.000	0.000	0.000	0.000	16.610	2325	2333	2325	2333	32	236	100	519	"blank-control__"
0	0	0	9	7	2	"IKK-alpha "	"O15111"	4970	14400	140	6691	6684	1401	20	4576	4576	4539	640	14	83	77	0	1042668	3.352	100000.000	100000.000	0.000	0.000	0.000	0.000	0.000	16.610	2115	2108	2115	2108	156	1140	100	520	"S180"
0	0	0	9	8	2	"IKK-alpha "	"O15111"	5470	14400	140	7560	7448	855	11	4773	4773	4672	450	9	98	98	0	1161937	6.169	100000.000	100000.000	0.000	0.000	0.000	0.000	0.000	16.610	2787	2675	2787	2675	156	1140	100	521	"S180"
0	0	0	9	9	2	"IKK-alpha "	"O15111"	5970	14390	140	7744	7452	825	11	4811	4811	4759	327	6	95	94	0	1162560	8.235	100000.000	100000.000	0.000	0.000	0.000	0.000	0.000	16.610	2933	2641	2933	2641	156	1140	100	522	"S180"
0	0	0	9	1	3	"JAK2"	"O60674"	1970	15050	130	9786	9710	1293	13	4441	4441	4463	564	12	99	98	0	1165162	9.303	100000.000	100000.000	0.000	0.000	0.000	0.000	0.000	16.610	5345	5269	5345	5269	120	940	100	523	"Y119"
0	0	0	9	2	3	"JAK2"	"O60674"	2480	15060	140	9267	9153	1485	16	4348	4348	4373	449	10	98	95	0	1427825	10.646	100000.000	100000.000	0.000	0.000	0.000	0.000	0.000	16.610	4919	4805	4919	4805	156	1140	100	524	"Y119"
0	0	0	9	3	3	"JAK2"	"O60674"	2970	15050	130	9842	9931	1246	12	4365	4365	4425	409	9	99	97	0	1191675	13.462	100000.000	100000.000	0.000	0.000	0.000	0.000	0.000	16.610	5477	5566	5477	5566	120	940	100	525	"Y119"
0	0	0	9	4	3	"K8"	"P05787"	3470	15050	200	4595	4657	477	10	4459	4459	4561	485	10	25	7	0	1471635	0.198	100000.000	100000.000	0.000	0.000	0.000	0.000	0.000	16.610	136	198	136	198	316	2384	100	526	"Y267"
0	0	0	9	5	3	"K8"	"P05787"	3970	15040	200	4855	4757	651	13	4559	4559	4637	594	12	38	3	0	1503296	0.202	100000.000	100000.000	0.000	0.000	0.000	0.000	0.000	16.610	296	198	296	198	316	2384	100	527	"Y267"
0	0	0	9	6	3	"K8"	"P05787"	4460	15040	130	5273	5060	685	13	4710	4710	4625	626	13	46	5	0	607163	0.695	100000.000	100000.000	0.000	0.000	0.000	0.000	0.000	16.610	563	350	563	350	120	940	100	528	"Y267"
0	0	0	9	7	3	"blank-control__"	"AA"	4970	15060	100	4769	4867	593	12	4738	4738	4628	567	12	30	3	0	389388	0.422	100000.000	100000.000	0.000	0.000	0.000	0.000	0.000	16.610	31	129	31	129	80	560	100	529	"blank-control__"
0	0	0	9	8	3	"blank-control__"	"AA"	5470	15040	200	4878	4778	501	10	4815	4815	5023	3681	73	0	0	0	1509886	-0.067	100000.000	100000.000	0.000	0.000	0.000	0.000	0.000	16.610	63	-37	63	-37	316	2384	100	530	"blank-control__"
0	0	0	9	9	3	"blank-control__"	"AA"	5970	15040	200	4839	4761	391	8	4759	4759	4722	312	6	17	3	0	1504413	0.125	100000.000	100000.000	0.000	0.000	0.000	0.000	0.000	16.610	80	2	80	2	316	2384	100	531	"blank-control__"
0	0	0	9	1	4	"Mnk1"	"Q9BUB5"	1950	15700	90	9424	9334	1513	16	5043	5043	4787	629	13	92	90	0	485346	7.229	100000.000	100000.000	0.000	0.000	0.000	0.000	0.000	16.610	4381	4291	4381	4291	52	420	100	532	"T255"
0	0	0	9	2	4	"Mnk1"	"Q9BUB5"	2450	15700	90	9318	9030	1678	18	4751	4751	4695	586	12	92	92	0	469546	7.398	100000.000	100000.000	0.000	0.000	0.000	0.000	0.000	16.610	4567	4279	4567	4279	52	420	100	533	"T255"
0	0	0	9	3	4	"Mnk1"	"Q9BUB5"	2950	15700	90	9111	9191	1110	12	4640	4640	4660	589	12	100	100	0	477913	7.693	100000.000	100000.000	0.000	0.000	0.000	0.000	0.000	16.610	4471	4551	4471	4551	52	420	100	534	"T255"
0	0	0	9	4	4	"NFkB-p100 "	"Q00653"	3470	15690	100	5870	5897	769	13	4665	4665	4714	644	13	78	46	0	471765	1.837	100000.000	100000.000	0.000	0.000	0.000	0.000	0.000	16.610	1205	1232	1205	1232	80	560	100	535	"S108"
0	0	0	9	5	4	"NFkB-p100 "	"Q00653"	3960	15700	110	6073	6118	1015	16	4543	4543	4631	620	13	86	56	0	489454	2.398	100000.000	100000.000	0.000	0.000	0.000	0.000	0.000	16.610	1530	1575	1530	1575	80	656	100	536	"S108"
0	0	0	9	6	4	"NFkB-p100 "	"Q00653"	4460	15690	100	6140	6124	1118	18	4590	4590	4497	680	15	73	52	0	489886	2.393	100000.000	100000.000	0.000	0.000	0.000	0.000	0.000	16.610	1550	1534	1550	1534	80	560	100	537	"S108"
0	0	0	9	7	4	"PIK3R1 "	"P27986"	4960	15680	200	4546	4623	625	13	4449	4449	4530	609	13	32	3	0	1460937	0.153	100000.000	100000.000	0.000	0.000	0.000	0.000	0.000	16.610	97	174	97	174	316	2384	100	538	"Y556"
0	0	0	9	8	4	"PIK3R1 "	"P27986"	5460	15680	200	4683	4687	462	9	4649	4649	4600	538	11	16	0	0	1480949	0.162	100000.000	100000.000	0.000	0.000	0.000	0.000	0.000	16.610	34	38	34	38	316	2384	100	539	"Y556"
0	0	0	9	9	4	"PIK3R1 "	"P27986"	5980	15670	120	5144	5128	371	7	4611	4611	4527	437	9	56	15	0	615399	1.375	100000.000	100000.000	0.000	0.000	0.000	0.000	0.000	16.610	533	517	533	517	120	820	100	540	"Y556"
0	0	0	9	1	5	"blank-control__"	"AA"	1960	16340	200	5160	5134	217	4	5050	5050	4858	550	11	0	0	0	1622343	0.502	100000.000	100000.000	0.000	0.000	0.000	0.000	0.000	16.610	110	84	110	84	316	2384	100	541	"blank-control__"
0	0	0	9	2	5	"blank-control__"	"AA"	2460	16340	200	5154	5139	244	4	5035	5035	4866	529	10	2	0	0	1623832	0.516	100000.000	100000.000	0.000	0.000	0.000	0.000	0.000	16.610	119	104	119	104	316	2384	100	542	"blank-control__"
0	0	0	9	3	5	"blank-control__"	"AA"	2960	16340	200	5131	5106	251	4	4964	4964	4803	506	10	4	0	0	1613352	0.599	100000.000	100000.000	0.000	0.000	0.000	0.000	0.000	16.610	167	142	167	142	316	2384	100	543	"blank-control__"
0	0	0	9	4	5	"Rack1"	"P63244"	3460	16350	80	5837	5869	264	4	4961	4961	4953	235	4	100	98	0	305170	3.898	100000.000	100000.000	0.000	0.000	0.000	0.000	0.000	16.610	876	908	876	908	52	340	100	544	"y52"
0	0	0	9	5	5	"Rack1"	"P63244"	3970	16340	90	5621	5674	433	7	4589	4589	4622	358	7	98	84	0	295059	2.939	100000.000	100000.000	0.000	0.000	0.000	0.000	0.000	16.610	1032	1085	1032	1085	52	420	100	545	"y52"
0	0	0	9	6	5	"Rack1"	"P63244"	4460	16330	90	5167	5191	373	7	4330	4330	4390	359	8	94	67	0	269936	2.231	100000.000	100000.000	0.000	0.000	0.000	0.000	0.000	16.610	837	861	837	861	52	420	100	546	"y52"
0	0	0	9	7	5	"Shc1"	"P29353"	4960	16340	80	8669	8222	1263	15	4120	4120	4139	279	6	98	98	0	427536	14.634	100000.000	100000.000	0.000	0.000	0.000	0.000	0.000	16.610	4549	4102	4549	4102	52	340	100	547	"Y349"
0	0	0	9	8	5	"Shc1"	"P29353"	5460	16340	80	8672	8474	1300	15	4215	4215	4223	236	5	98	96	0	440641	18.013	100000.000	100000.000	0.000	0.000	0.000	0.000	0.000	16.610	4457	4259	4457	4259	52	340	100	548	"Y349"
0	0	0	9	9	5	"Shc1"	"P29353"	5970	16340	80	8921	8779	1092	12	4120	4120	4157	274	6	100	100	0	456483	16.869	100000.000	100000.000	0.000	0.000	0.000	0.000	0.000	16.610	4801	4659	4801	4659	52	340	100	549	"Y349"
0	0	0	9	1	6	"Smad6"	"O43541"	1970	16990	80	5900	5821	432	7	5057	5057	4907	491	10	78	23	0	302673	1.862	100000.000	100000.000	0.000	0.000	0.000	0.000	0.000	16.610	843	764	843	764	52	340	100	550	"S435"
0	0	0	9	2	6	"Smad6"	"O43541"	2460	16990	100	6401	6305	469	7	5001	5001	4876	1400	28	50	0	0	504393	1.021	100000.000	100000.000	0.000	0.000	0.000	0.000	0.000	16.610	1400	1304	1400	1304	80	560	100	551	"S435"
0	0	0	9	3	6	"Smad6"	"O43541"	2960	16990	110	6695	6538	612	9	4961	4961	4851	493	10	90	86	0	523045	3.422	100000.000	100000.000	0.000	0.000	0.000	0.000	0.000	16.610	1734	1577	1734	1577	80	656	100	552	"S435"
0	0	0	9	4	6	"TGFBR1"	"P36897"	3460	16980	200	4967	4893	387	7	4619	4619	4624	494	10	29	0	0	1546186	0.545	100000.000	100000.000	0.000	0.000	0.000	0.000	0.000	16.610	348	274	348	274	316	2384	100	553	"T200"
0	0	0	9	5	6	"TGFBR1"	"P36897"	3960	16980	200	4808	4746	416	8	4752	4752	4633	618	13	4	0	0	1499693	0.183	100000.000	100000.000	0.000	0.000	0.000	0.000	0.000	16.610	56	-6	56	-6	316	2384	100	554	"T200"
0	0	0	9	6	6	"TGFBR1"	"P36897"	4460	16980	200	4489	4473	445	9	4533	4533	4576	601	13	7	0	0	1413483	-0.171	100000.000	100000.000	0.000	0.000	0.000	0.000	0.000	16.610	-44	-60	-44	-60	316	2384	100	555	"T200"
0	0	0	9	7	6	"TrKA"	"P04629"	4960	16980	160	12505	12242	2353	19	4386	4386	4525	549	12	96	96	0	2546347	14.056	100000.000	100000.000	0.000	0.000	0.000	0.000	0.000	16.610	8119	7856	8119	7856	208	1512	100	556	"Y757"
0	0	0	9	8	6	"TrKA"	"P04629"	5460	16980	160	13132	12436	2639	21	4610	4610	4602	441	9	95	93	0	2586675	17.764	100000.000	100000.000	0.000	0.000	0.000	0.000	0.000	16.610	8522	7826	8522	7826	208	1512	100	557	"Y757"
0	0	0	9	9	6	"TrKA"	"P04629"	5960	16980	160	12910	12235	2753	22	4677	4677	4576	448	9	92	90	0	2544836	17.096	100000.000	100000.000	0.000	0.000	0.000	0.000	0.000	16.610	8233	7558	8233	7558	208	1512	100	558	"Y757"
-75	0	0	9	1	7	"empty"	"empty"	1960	17620	200	4660	4496	611	13	4903	4903	4698	548	11	1	0	0	1420629	-0.369	100000.000	100000.000	0.000	0.000	0.000	0.000	0.000	16.610	-243	-407	-243	-407	316	2384	100	559	"empty"
-75	0	0	9	2	7	"empty"	"empty"	2460	17620	200	4580	4545	514	11	4782	4782	4686	897	19	0	0	0	1436195	-0.157	100000.000	100000.000	0.000	0.000	0.000	0.000	0.000	16.610	-202	-237	-202	-237	316	2384	100	560	"empty"
-75	0	0	9	3	7	"empty"	"empty"	2960	17620	200	4491	4537	499	10	4685	4685	4632	521	11	9	0	0	1433697	-0.182	100000.000	100000.000	0.000	0.000	0.000	0.000	0.000	16.610	-194	-148	-194	-148	316	2384	100	561	"empty"
-75	0	0	9	4	7	"empty"	"empty"	3460	17620	200	4642	4619	561	12	4806	4806	4699	507	10	11	0	0	1459640	-0.158	100000.000	100000.000	0.000	0.000	0.000	0.000	0.000	16.610	-164	-187	-164	-187	316	2384	100	562	"empty"
-75	0	0	9	5	7	"empty"	"empty"	3960	17620	200	4636	4619	594	12	4683	4683	4631	553	11	18	0	0	1459587	-0.022	100000.000	100000.000	0.000	0.000	0.000	0.000	0.000	16.610	-47	-64	-47	-64	316	2384	100	563	"empty"
-75	0	0	9	6	7	"empty"	"empty"	4460	17620	200	4447	4458	631	14	4499	4499	4525	574	12	23	0	0	1408879	-0.117	100000.000	100000.000	0.000	0.000	0.000	0.000	0.000	16.610	-52	-41	-52	-41	316	2384	100	564	"empty"
-75	0	0	9	7	7	"empty"	"empty"	4960	17620	200	4557	4570	623	13	4310	4310	4446	548	12	40	9	0	1444161	0.226	100000.000	100000.000	0.000	0.000	0.000	0.000	0.000	16.610	247	260	247	260	316	2384	100	565	"empty"
-75	0	0	9	8	7	"empty"	"empty"	5460	17620	200	4551	4585	480	10	4477	4477	4525	484	10	29	1	0	1448935	0.124	100000.000	100000.000	0.000	0.000	0.000	0.000	0.000	16.610	74	108	74	108	316	2384	100	566	"empty"
-75	0	0	9	9	7	"empty"	"empty"	5960	17620	200	4681	4638	407	8	4600	4600	4524	479	10	12	0	0	1465714	0.238	100000.000	100000.000	0.000	0.000	0.000	0.000	0.000	16.610	81	38	81	38	316	2384	100	567	"empty"
0	0	0	10	1	1	"PPP2CA "	"P67775"	6470	13810	90	5922	5707	612	10	4719	4719	4627	379	8	84	80	0	296758	2.850	100000.000	100000.000	0.000	0.000	0.000	0.000	0.000	16.610	1203	988	1203	988	52	420	100	568	"T304"
0	0	0	10	2	1	"PPP2CA "	"P67775"	6980	13820	90	5252	5300	660	12	4605	4605	4427	556	12	51	40	0	275615	1.570	100000.000	100000.000	0.000	0.000	0.000	0.000	0.000	16.610	647	695	647	695	52	420	100	569	"T304"
0	0	0	10	3	1	"PPP2CA "	"P67775"	7480	13800	100	4901	5006	943	18	4340	4340	4289	597	13	50	37	0	400499	1.201	100000.000	100000.000	0.000	0.000	0.000	0.000	0.000	16.610	561	666	561	666	80	560	100	570	"T304"
0	0	0	10	4	1	"Rab4"	"P20338"	7980	13830	100	11937	11246	3130	27	4172	4172	4254	574	13	97	90	0	899659	12.181	100000.000	100000.000	0.000	0.000	0.000	0.000	0.000	16.610	7765	7074	7765	7074	80	560	100	571	"S199"
0	0	0	10	5	1	"Rab4"	"P20338"	8490	13840	100	12101	11015	3405	30	4019	4019	4079	399	9	96	91	0	881197	17.383	100000.000	100000.000	0.000	0.000	0.000	0.000	0.000	16.610	8082	6996	8082	6996	80	560	100	572	"S199"
0	0	0	10	6	1	"Rab4"	"P20338"	8980	13830	90	11475	11389	1387	12	3919	3919	3961	289	7	100	100	0	592203	25.702	100000.000	100000.000	0.000	0.000	0.000	0.000	0.000	16.610	7556	7470	7556	7470	52	420	100	573	"S199"
0	0	0	10	7	1	"STAT1 "	"P42224"	9480	13820	90	5889	5837	965	16	3990	3990	4052	359	8	84	84	0	303514	4.972	100000.000	100000.000	0.000	0.000	0.000	0.000	0.000	16.610	1899	1847	1899	1847	52	420	100	574	"S727"
0	0	0	10	8	1	"STAT1 "	"P42224"	9980	13850	100	5440	5637	1195	21	3905	3905	4043	465	11	88	80	0	450999	3.428	100000.000	100000.000	0.000	0.000	0.000	0.000	0.000	16.610	1535	1732	1535	1732	80	560	100	575	"S727"
0	0	0	10	9	1	"STAT1 "	"P42224"	10470	13830	80	5607	5841	771	13	4189	4189	4164	499	11	96	82	0	303751	3.361	100000.000	100000.000	0.000	0.000	0.000	0.000	0.000	16.610	1418	1652	1418	1652	52	340	100	576	"S727"
0	0	0	10	1	2	"STAT4 "	"Q14765"	6490	14470	180	10380	9842	1838	18	4611	4611	4557	404	8	93	91	0	2519578	13.082	100000.000	100000.000	0.000	0.000	0.000	0.000	0.000	16.610	5769	5231	5769	5231	256	1924	100	577	"S722"
0	0	0	10	2	2	"STAT4 "	"Q14765"	6980	14460	190	9486	9962	3031	30	4460	4460	4385	571	13	98	97	0	2550249	9.767	100000.000	100000.000	0.000	0.000	0.000	0.000	0.000	16.610	5026	5502	5026	5502	256	2088	100	578	"S722"
0	0	0	10	3	2	"STAT4 "	"Q14765"	7490	14460	190	9415	9573	1994	20	4357	4357	4281	617	14	93	93	0	2450604	8.577	100000.000	100000.000	0.000	0.000	0.000	0.000	0.000	16.610	5058	5216	5058	5216	256	2088	100	579	"S722"
0	0	0	10	4	2	"STMN1"	"P16949"	7980	14460	200	4029	4125	571	13	4177	4177	4172	633	15	16	0	0	1303629	-0.074	100000.000	100000.000	0.000	0.000	0.000	0.000	0.000	16.610	-148	-52	-148	-52	316	2384	100	580	"S37"
0	0	0	10	5	2	"STMN1"	"P16949"	8480	14460	200	4013	4053	459	11	3981	3981	4044	410	10	29	4	0	1280714	0.022	100000.000	100000.000	0.000	0.000	0.000	0.000	0.000	16.610	32	72	32	72	316	2384	100	581	"S37"
0	0	0	10	6	2	"STMN1"	"P16949"	8980	14460	200	3988	4001	379	9	3966	3966	3998	430	10	16	1	0	1264357	0.007	100000.000	100000.000	0.000	0.000	0.000	0.000	0.000	16.610	22	35	22	35	316	2384	100	582	"S37"
0	0	0	10	7	2	"ACC1"	"Q13085 "	9470	14470	70	5149	5060	594	11	4031	4031	4107	398	9	84	75	0	161907	2.394	100000.000	100000.000	0.000	0.000	0.000	0.000	0.000	16.610	1118	1029	1118	1029	32	236	100	583	"S1263"
0	0	0	10	8	2	"ACC1"	"Q13085 "	9990	14460	80	4803	5074	626	12	4198	4198	4193	440	10	69	42	0	263832	2.002	100000.000	100000.000	0.000	0.000	0.000	0.000	0.000	16.610	605	876	605	876	52	340	100	584	"S1263"
0	0	0	10	9	2	"ACC1"	"Q13085 "	10490	14450	70	5260	5265	582	11	4255	4255	4211	434	10	84	53	0	168475	2.429	100000.000	100000.000	0.000	0.000	0.000	0.000	0.000	16.610	1005	1010	1005	1010	32	236	100	585	"S1263"
0	0	0	10	1	3	"TRAF6"	"Q9Y4K3"	6450	15090	90	5558	5469	391	7	4683	4683	4615	419	9	80	51	0	284366	2.038	100000.000	100000.000	0.000	0.000	0.000	0.000	0.000	16.610	875	786	875	786	52	420	100	586	"Y353"
0	0	0	10	2	3	"TRAF6"	"Q9Y4K3"	6950	15120	140	4776	4783	653	13	4537	4537	4363	550	12	34	12	0	746087	0.764	100000.000	100000.000	0.000	0.000	0.000	0.000	0.000	16.610	239	246	239	246	156	1140	100	587	"Y353"
0	0	0	10	3	3	"TRAF6"	"Q9Y4K3"	7460	15100	200	4563	4460	714	16	4324	4324	4261	635	14	22	9	0	1409333	0.313	100000.000	100000.000	0.000	0.000	0.000	0.000	0.000	16.610	239	136	239	136	316	2384	100	588	"Y353"
0	0	0	10	4	3	"BLNK"	"Q8WV28"	7970	15090	80	8320	8548	1640	19	4083	4083	4151	517	12	98	96	0	444475	8.505	100000.000	100000.000	0.000	0.000	0.000	0.000	0.000	16.610	4237	4465	4237	4465	52	340	100	589	"Y72"
0	0	0	10	5	3	"BLNK"	"Q8WV28"	8490	15120	80	8086	7068	2165	30	3883	3883	3952	365	9	76	73	0	367520	8.537	100000.000	100000.000	0.000	0.000	0.000	0.000	0.000	16.610	4203	3185	4203	3185	52	340	100	590	"Y72"
0	0	0	10	6	3	"BLNK"	"Q8WV28"	8990	15120	80	8215	7221	2017	27	3911	3911	3958	266	6	88	75	0	375468	12.267	100000.000	100000.000	0.000	0.000	0.000	0.000	0.000	16.610	4304	3310	4304	3310	52	340	100	591	"Y72"
0	0	0	10	7	3	"CD19"	"P15391"	9490	15100	80	5307	5272	494	9	3945	3945	4023	374	9	94	90	0	274155	3.340	100000.000	100000.000	0.000	0.000	0.000	0.000	0.000	16.610	1362	1327	1362	1327	52	340	100	592	"Y531"
0	0	0	10	8	3	"CD19"	"P15391"	9990	15110	90	5104	5209	848	16	4058	4058	4082	430	10	84	65	0	270857	2.621	100000.000	100000.000	0.000	0.000	0.000	0.000	0.000	16.610	1046	1151	1046	1151	52	420	100	593	"Y531"
0	0	0	10	9	3	"CD19"	"P15391"	10490	15100	70	5353	5562	654	11	4064	4064	4039	463	11	96	75	0	177998	3.289	100000.000	100000.000	0.000	0.000	0.000	0.000	0.000	16.610	1289	1498	1289	1498	32	236	100	594	"Y531"
0	0	0	10	1	4	"p300"	"Q09472"	6470	15760	80	4095	4116	289	7	4449	4449	4663	2904	62	0	0	0	214028	-0.188	100000.000	100000.000	0.000	0.000	0.000	0.000	0.000	16.610	-354	-333	-354	-333	52	340	100	595	"S2279"
0	0	0	10	2	4	"p300"	"Q09472"	6970	15750	200	4442	4337	539	12	4517	4517	4393	544	12	5	0	0	1370418	-0.103	100000.000	100000.000	0.000	0.000	0.000	0.000	0.000	16.610	-75	-180	-75	-180	316	2384	100	596	"S2279"
0	0	0	10	3	4	"p300"	"Q09472"	7470	15750	200	4442	4294	588	13	4422	4422	4304	582	13	9	0	0	1356855	-0.017	100000.000	100000.000	0.000	0.000	0.000	0.000	0.000	16.610	20	-128	20	-128	316	2384	100	597	"S2279"
0	0	0	10	4	4	"fyn"	"P06241"	7960	15740	100	4784	4659	452	9	4365	4365	4237	503	11	46	1	0	372735	0.839	100000.000	100000.000	0.000	0.000	0.000	0.000	0.000	16.610	419	294	419	294	80	560	100	598	"Y420"
0	0	0	10	5	4	"fyn"	"P06241"	8470	15760	80	4860	4927	500	10	4310	4310	4228	454	10	65	15	0	256179	1.540	100000.000	100000.000	0.000	0.000	0.000	0.000	0.000	16.610	550	617	550	617	52	340	100	599	"Y420"
0	0	0	10	6	4	"fyn"	"P06241"	8970	15740	110	4651	4614	334	7	4129	4129	4121	407	9	66	12	0	369108	1.211	100000.000	100000.000	0.000	0.000	0.000	0.000	0.000	16.610	522	485	522	485	80	656	100	600	"Y420"
0	0	0	10	7	4	"HSP27"	"P04792"	9480	15770	130	6465	6204	728	11	4036	4036	4069	393	9	95	94	0	744426	5.433	100000.000	100000.000	0.000	0.000	0.000	0.000	0.000	16.610	2429	2168	2429	2168	120	940	100	601	"S78"
0	0	0	10	8	4	"HSP27"	"P04792"	9980	15760	120	5862	6109	2859	46	4069	4069	4100	458	11	92	90	0	733136	4.386	100000.000	100000.000	0.000	0.000	0.000	0.000	0.000	16.610	1793	2040	1793	2040	120	820	100	602	"S78"
0	0	0	10	9	4	"HSP27"	"P04792"	10480	15760	120	5776	5637	899	15	4149	4149	4093	462	11	85	76	0	676421	3.342	100000.000	100000.000	0.000	0.000	0.000	0.000	0.000	16.610	1627	1488	1627	1488	120	820	100	603	"S78"
0	0	0	10	1	5	"IL-8R B "	"P25025"	6490	16380	140	4357	4342	230	5	4250	4250	4322	369	8	10	0	0	677281	0.054	100000.000	100000.000	0.000	0.000	0.000	0.000	0.000	16.610	107	92	107	92	156	1140	100	604	"S352"
0	0	0	10	2	5	"IL-8R B "	"P25025"	6970	16390	150	4527	4524	323	7	4226	4226	4285	401	9	37	7	0	705802	0.596	100000.000	100000.000	0.000	0.000	0.000	0.000	0.000	16.610	301	298	301	298	156	1272	100	605	"S352"
0	0	0	10	3	5	"IL-8R B "	"P25025"	7480	16390	200	4480	4486	357	7	4398	4398	4329	491	11	12	0	0	1417727	0.320	100000.000	100000.000	0.000	0.000	0.000	0.000	0.000	16.610	82	88	82	88	316	2384	100	606	"S352"
0	0	0	10	4	5	"IRF-3 "	"Q14653"	7980	16400	120	5242	5274	420	7	4443	4443	4394	1150	26	12	0	0	632840	0.765	100000.000	100000.000	0.000	0.000	0.000	0.000	0.000	16.610	799	831	799	831	120	820	100	607	"S385"
0	0	0	10	5	5	"IRF-3 "	"Q14653"	8480	16410	110	5332	5332	196	3	4395	4395	4303	367	8	100	86	0	426599	2.804	100000.000	100000.000	0.000	0.000	0.000	0.000	0.000	16.610	937	937	937	937	80	656	100	608	"S385"
0	0	0	10	6	5	"IRF-3 "	"Q14653"	8980	16400	120	5218	5194	297	5	4344	4344	4240	365	8	94	75	0	623300	2.614	100000.000	100000.000	0.000	0.000	0.000	0.000	0.000	16.610	874	850	874	850	120	820	100	609	"S385"
0	0	0	10	7	5	"LSD1"	"O60341"	9480	16400	90	13504	13026	1713	13	4386	4386	4346	288	6	98	98	0	677342	30.139	100000.000	100000.000	0.000	0.000	0.000	0.000	0.000	16.610	9118	8640	9118	8640	52	420	100	610	"S131"
0	0	0	10	8	5	"LSD1"	"O60341"	9980	16400	90	13067	12971	1140	8	4301	4301	4269	278	6	100	100	0	674517	31.302	100000.000	100000.000	0.000	0.000	0.000	0.000	0.000	16.610	8766	8670	8766	8670	52	420	100	611	"S131"
0	0	0	10	9	5	"LSD1"	"O60341"	10480	16400	90	12817	12775	811	6	4152	4152	4147	283	6	100	100	0	664278	30.488	100000.000	100000.000	0.000	0.000	0.000	0.000	0.000	16.610	8665	8623	8665	8623	52	420	100	612	"S131"
0	0	0	10	1	6	"MAPKAPK5"	"Q8IW41"	6490	17040	100	12770	11825	2807	23	4284	4284	4332	411	9	93	92	0	945989	18.231	100000.000	100000.000	0.000	0.000	0.000	0.000	0.000	16.610	8486	7541	8486	7541	80	560	100	613	"T182"
0	0	0	10	2	6	"MAPKAPK5"	"Q8IW41"	6980	17040	80	13233	13171	841	6	4140	4140	4208	461	10	100	100	0	684897	19.443	100000.000	100000.000	0.000	0.000	0.000	0.000	0.000	16.610	9093	9031	9093	9031	52	340	100	614	"T182"
0	0	0	10	3	6	"MAPKAPK5"	"Q8IW41"	7480	17040	90	13741	13465	1095	8	4292	4292	4320	461	10	100	100	0	700201	19.837	100000.000	100000.000	0.000	0.000	0.000	0.000	0.000	16.610	9449	9173	9449	9173	52	420	100	615	"T182"
0	0	0	10	4	6	"P27kip1"	"P46527"	7980	17040	180	4497	4474	368	8	4360	4360	4231	511	12	11	0	0	1145415	0.476	100000.000	100000.000	0.000	0.000	0.000	0.000	0.000	16.610	137	114	137	114	256	1924	100	616	"T157"
0	0	0	10	5	6	"P27kip1"	"P46527"	8480	17040	160	4562	4561	353	7	4184	4184	4169	446	10	39	6	0	948726	0.879	100000.000	100000.000	0.000	0.000	0.000	0.000	0.000	16.610	378	377	378	377	208	1512	100	617	"T157"
0	0	0	10	6	6	"P27kip1"	"P46527"	8980	17040	150	4590	4671	417	8	4085	4085	4097	397	9	65	23	0	728616	1.446	100000.000	100000.000	0.000	0.000	0.000	0.000	0.000	16.610	505	586	505	586	156	1272	100	618	"T157"
0	0	0	10	7	6	"p67phox"	"P19878"	9480	17040	160	4383	4324	358	8	4116	4116	4107	476	11	26	0	0	899376	0.456	100000.000	100000.000	0.000	0.000	0.000	0.000	0.000	16.610	267	208	267	208	208	1512	100	619	"T233"
0	0	0	10	8	6	"p67phox"	"P19878"	9980	17040	160	4361	4318	313	7	4197	4197	4100	417	10	18	0	0	898170	0.523	100000.000	100000.000	0.000	0.000	0.000	0.000	0.000	16.610	164	121	164	121	208	1512	100	620	"T233"
0	0	0	10	9	6	"p67phox"	"P19878"	10480	17040	150	4209	4214	294	6	4173	4173	4087	425	10	9	0	0	657307	0.299	100000.000	100000.000	0.000	0.000	0.000	0.000	0.000	16.610	36	41	36	41	156	1272	100	621	"T233"
-75	0	0	10	1	7	"empty"	"empty"	6470	17680	200	4749	4673	377	8	4453	4453	4472	456	10	30	1	0	1476600	0.441	100000.000	100000.000	0.000	0.000	0.000	0.000	0.000	16.610	296	220	296	220	316	2384	100	622	"empty"
-75	0	0	10	2	7	"empty"	"empty"	6970	17680	200	4528	4435	541	12	4249	4249	4367	793	18	12	0	0	1401491	0.086	100000.000	100000.000	0.000	0.000	0.000	0.000	0.000	16.610	279	186	279	186	316	2384	100	623	"empty"
-75	0	0	10	3	7	"empty"	"empty"	7470	17680	200	4412	4321	626	14	4287	4287	4306	544	12	29	0	0	1365575	0.028	100000.000	100000.000	0.000	0.000	0.000	0.000	0.000	16.610	125	34	125	34	316	2384	100	624	"empty"
-75	0	0	10	4	7	"empty"	"empty"	7970	17680	200	4290	4409	2826	64	4344	4344	4241	496	11	13	0	0	1393348	0.339	100000.000	100000.000	0.000	0.000	0.000	0.000	0.000	16.610	-54	65	-54	65	316	2384	100	625	"empty"
-75	0	0	10	5	7	"empty"	"empty"	8470	17680	200	3899	4017	416	10	4209	4209	4177	733	17	1	0	0	1269417	-0.218	100000.000	100000.000	0.000	0.000	0.000	0.000	0.000	16.610	-310	-192	-310	-192	316	2384	100	626	"empty"
-75	0	0	10	6	7	"empty"	"empty"	8970	17680	200	3996	3984	276	6	4123	4123	4126	377	9	2	0	0	1258810	-0.377	100000.000	100000.000	0.000	0.000	0.000	0.000	0.000	16.610	-127	-139	-127	-139	316	2384	100	627	"empty"
-75	0	0	10	7	7	"empty"	"empty"	9470	17680	200	3951	4016	384	9	4161	4161	4125	414	10	9	0	0	1268973	-0.263	100000.000	100000.000	0.000	0.000	0.000	0.000	0.000	16.610	-210	-145	-210	-145	316	2384	100	628	"empty"
-75	0	0	10	8	7	"empty"	"empty"	9970	17680	200	4004	4091	465	11	4198	4198	4141	416	10	18	0	0	1292825	-0.120	100000.000	100000.000	0.000	0.000	0.000	0.000	0.000	16.610	-194	-107	-194	-107	316	2384	100	629	"empty"
-75	0	0	10	9	7	"empty"	"empty"	10470	17680	200	4121	4125	504	12	4210	4210	4142	417	10	22	0	0	1303594	-0.041	100000.000	100000.000	0.000	0.000	0.000	0.000	0.000	16.610	-89	-85	-89	-85	316	2384	100	630	"empty"
0	0	0	11	1	1	"Jak2 "	"O60674"	10960	13800	160	11848	10512	3433	32	4208	4208	4187	433	10	87	81	0	2186446	14.607	100000.000	100000.000	0.000	0.000	0.000	0.000	0.000	16.610	7640	6304	7640	6304	208	1512	100	631	"Y221"
0	0	0	11	2	1	"Jak2 "	"O60674"	11430	13800	160	11598	9245	3788	40	4226	4226	4230	613	14	68	66	0	1922988	8.181	100000.000	100000.000	0.000	0.000	0.000	0.000	0.000	16.610	7372	5019	7372	5019	208	1512	100	632	"Y221"
0	0	0	11	3	1	"Jak2 "	"O60674"	11960	13800	160	12683	11686	2795	23	4316	4316	4297	256	5	96	93	0	2430681	28.863	100000.000	100000.000	0.000	0.000	0.000	0.000	0.000	16.610	8367	7370	8367	7370	208	1512	100	633	"Y221"
0	0	0	11	4	1	"K8"	"P05787"	12470	13800	200	3966	3951	332	8	4259	4259	4237	267	6	2	0	0	1248554	-1.071	100000.000	100000.000	0.000	0.000	0.000	0.000	0.000	16.610	-293	-308	-293	-308	316	2384	100	634	"S74"
0	0	0	11	5	1	"K8"	"P05787"	12970	13800	200	3813	3805	387	10	4215	4215	4157	346	8	2	0	0	1202534	-1.017	100000.000	100000.000	0.000	0.000	0.000	0.000	0.000	16.610	-402	-410	-402	-410	316	2384	100	635	"S74"
0	0	0	11	6	1	"K8"	"P05787"	13470	13800	200	3777	3739	384	10	4068	4068	4008	386	9	1	0	0	1181667	-0.697	100000.000	100000.000	0.000	0.000	0.000	0.000	0.000	16.610	-291	-329	-291	-329	316	2384	100	636	"S74"
0	0	0	11	7	1	"Met "	"P08581"	13980	13800	100	5226	5294	578	10	4058	4058	4065	308	7	92	90	0	423502	3.990	100000.000	100000.000	0.000	0.000	0.000	0.000	0.000	16.610	1168	1236	1168	1236	80	560	100	637	"Y1234"
0	0	0	11	8	1	"Met "	"P08581"	14480	13800	110	5414	5433	425	7	4019	4019	4021	277	6	100	97	0	434625	5.097	100000.000	100000.000	0.000	0.000	0.000	0.000	0.000	16.610	1395	1414	1395	1414	80	656	100	638	"Y1234"
0	0	0	11	9	1	"Met "	"P08581"	14980	13800	100	5427	5277	529	10	3821	3821	3839	211	5	91	91	0	422137	6.815	100000.000	100000.000	0.000	0.000	0.000	0.000	0.000	16.610	1606	1456	1606	1456	80	560	100	639	"Y1234"
0	0	0	11	1	2	"MSK2"	"O75676"	10960	14460	200	4247	4198	439	10	4166	4166	4151	550	13	11	0	0	1326477	0.085	100000.000	100000.000	0.000	0.000	0.000	0.000	0.000	16.610	81	32	81	32	316	2384	100	640	"S360"
0	0	0	11	2	2	"MSK2"	"O75676"	11460	14460	200	4331	4393	1335	30	4284	4284	4295	586	13	6	0	0	1388096	0.167	100000.000	100000.000	0.000	0.000	0.000	0.000	0.000	16.610	47	109	47	109	316	2384	100	641	"S360"
0	0	0	11	3	2	"MSK2"	"O75676"	11970	14460	100	4459	4430	320	7	4128	4128	4140	265	6	53	32	0	354391	1.094	100000.000	100000.000	0.000	0.000	0.000	0.000	0.000	16.610	331	302	331	302	80	560	100	642	"S360"
0	0	0	11	4	2	"NFkB-p100 "	"Q00653"	12470	14450	200	3849	3840	356	9	4178	4178	4175	482	11	0	0	0	1213478	-0.695	100000.000	100000.000	0.000	0.000	0.000	0.000	0.000	16.610	-329	-338	-329	-338	316	2384	100	643	"S99"
0	0	0	11	5	2	"NFkB-p100 "	"Q00653"	12970	14450	200	3764	3760	497	13	4155	4155	4110	363	8	2	0	0	1188203	-0.964	100000.000	100000.000	0.000	0.000	0.000	0.000	0.000	16.610	-391	-395	-391	-395	316	2384	100	644	"S99"
0	0	0	11	6	2	"NFkB-p100 "	"Q00653"	13470	14450	200	3793	3739	410	10	4037	4037	4005	388	9	4	0	0	1181443	-0.686	100000.000	100000.000	0.000	0.000	0.000	0.000	0.000	16.610	-244	-298	-244	-298	316	2384	100	645	"S99"
0	0	0	11	7	2	"PKACa "	"P17612"	13970	14450	200	3979	3974	403	10	4063	4063	4074	385	9	11	0	0	1255727	-0.260	100000.000	100000.000	0.000	0.000	0.000	0.000	0.000	16.610	-84	-89	-84	-89	316	2384	100	646	"S10"
0	0	0	11	8	2	"PKACa "	"P17612"	14470	14450	200	4075	4030	372	9	4084	4084	4081	276	6	21	2	0	1273433	-0.185	100000.000	100000.000	0.000	0.000	0.000	0.000	0.000	16.610	-9	-54	-9	-54	316	2384	100	647	"S10"
0	0	0	11	9	2	"PKACa "	"P17612"	14980	14450	200	3931	3901	311	7	3906	3906	3913	308	7	15	0	0	1232663	-0.039	100000.000	100000.000	0.000	0.000	0.000	0.000	0.000	16.610	25	-5	25	-5	316	2384	100	648	"S10"
0	0	0	11	1	3	"p70S6K"	"P23443"	10960	15080	120	4338	4350	484	11	4030	4030	4045	880	21	13	0	0	522048	0.347	100000.000	100000.000	0.000	0.000	0.000	0.000	0.000	16.610	308	320	308	320	120	820	100	649	"S447"
0	0	0	11	2	3	"p70S6K"	"P23443"	11470	15080	80	4648	4557	445	9	4150	4150	4124	324	7	61	40	0	236970	1.336	100000.000	100000.000	0.000	0.000	0.000	0.000	0.000	16.610	498	407	498	407	52	340	100	650	"S447"
0	0	0	11	3	3	"p70S6K"	"P23443"	11970	15080	200	4335	4354	315	7	4179	4179	4174	378	9	25	4	0	1376020	0.476	100000.000	100000.000	0.000	0.000	0.000	0.000	0.000	16.610	156	175	156	175	316	2384	100	651	"S447"
0	0	0	11	4	3	"PDK1"	"O15530"	12470	15090	130	13772	11459	4313	37	4138	4138	4109	317	7	83	79	0	1375135	23.186	100000.000	100000.000	0.000	0.000	0.000	0.000	0.000	16.610	9634	7321	9634	7321	120	940	100	652	"Y376"
0	0	0	11	5	3	"PDK1"	"O15530"	12970	15090	130	13012	11124	4072	36	4117	4117	4041	371	9	85	81	0	1334838	19.092	100000.000	100000.000	0.000	0.000	0.000	0.000	0.000	16.610	8895	7007	8895	7007	120	940	100	653	"Y376"
0	0	0	11	6	3	"PDK1"	"O15530"	13470	15090	140	11151	8978	4584	51	4050	4050	4031	353	8	67	57	0	1400635	14.014	100000.000	100000.000	0.000	0.000	0.000	0.000	0.000	16.610	7101	4928	7101	4928	156	1140	100	654	"Y376"
0	0	0	11	7	3	"Ripk1"	"Q13546"	13980	15080	170	5112	5148	384	7	4062	4062	4052	324	7	99	86	0	1070683	3.383	100000.000	100000.000	0.000	0.000	0.000	0.000	0.000	16.610	1050	1086	1050	1086	208	1660	100	655	"Y694"
0	0	0	11	8	3	"Ripk1"	"Q13546"	14480	15080	170	4991	4983	436	8	4117	4117	4146	324	7	93	75	0	1036437	2.583	100000.000	100000.000	0.000	0.000	0.000	0.000	0.000	16.610	874	866	874	866	208	1660	100	656	"Y694"
0	0	0	11	9	3	"Ripk1"	"Q13546"	14980	15090	180	4934	4891	425	8	3939	3939	3958	271	6	93	83	0	1252076	3.443	100000.000	100000.000	0.000	0.000	0.000	0.000	0.000	16.610	995	952	995	952	256	1924	100	657	"Y694"
0	0	0	11	1	4	"SHC3"	"Q92529"	10970	15740	80	5399	5292	591	11	4008	4008	4043	377	9	94	86	0	275177	3.313	100000.000	100000.000	0.000	0.000	0.000	0.000	0.000	16.610	1391	1284	1391	1284	52	340	100	658	"Y341"
0	0	0	11	2	4	"SHC3"	"Q92529"	11470	15740	90	4960	4816	487	10	3930	3930	4020	1579	39	0	0	0	250439	0.504	100000.000	100000.000	0.000	0.000	0.000	0.000	0.000	16.610	1030	886	1030	886	52	420	100	659	"Y341"
0	0	0	11	3	4	"SHC3"	"Q92529"	11970	15730	80	5005	4911	495	10	3961	3961	4008	313	7	88	80	0	255363	2.885	100000.000	100000.000	0.000	0.000	0.000	0.000	0.000	16.610	1044	950	1044	950	52	340	100	660	"Y341"
0	0	0	11	4	4	"Smad3 "	"P84022"	12470	15730	70	4836	4873	272	5	3948	3948	4003	329	8	100	87	0	155928	2.644	100000.000	100000.000	0.000	0.000	0.000	0.000	0.000	16.610	888	925	888	925	32	236	100	661	"S208"
0	0	0	11	5	4	"Smad3 "	"P84022"	12970	15720	80	4521	4606	499	10	3842	3842	3870	399	10	76	40	0	239501	1.845	100000.000	100000.000	0.000	0.000	0.000	0.000	0.000	16.610	679	764	679	764	52	340	100	662	"S208"
0	0	0	11	6	4	"Smad3 "	"P84022"	13470	15730	90	4689	4624	461	9	3921	3921	3915	370	9	82	51	0	240430	1.916	100000.000	100000.000	0.000	0.000	0.000	0.000	0.000	16.610	768	703	768	703	52	420	100	663	"S208"
0	0	0	11	7	4	"TAK1 "	"O43318"	13970	15720	200	4089	4063	326	8	3999	3999	3994	327	8	20	2	0	1283906	0.211	100000.000	100000.000	0.000	0.000	0.000	0.000	0.000	16.610	90	64	90	64	316	2384	100	664	"T187"
0	0	0	11	8	4	"TAK1 "	"O43318"	14470	15720	200	4268	4241	282	6	4146	4146	4152	266	6	28	5	0	1340286	0.335	100000.000	100000.000	0.000	0.000	0.000	0.000	0.000	16.610	122	95	122	95	316	2384	100	665	"T187"
0	0	0	11	9	4	"TAK1 "	"O43318"	14970	15720	200	4143	4117	309	7	3993	3993	3991	307	7	30	3	0	1300886	0.410	100000.000	100000.000	0.000	0.000	0.000	0.000	0.000	16.610	150	124	150	124	316	2384	100	666	"T187"
0	0	0	11	1	5	"ACC1"	"P68133"	10970	16380	170	5526	5481	379	6	4019	4019	4023	333	8	98	96	0	1140072	4.378	100000.000	100000.000	0.000	0.000	0.000	0.000	0.000	16.610	1507	1462	1507	1462	208	1660	100	667	"Y93"
0	0	0	11	2	5	"ACC1"	"P68133"	11470	16390	160	5433	5390	407	7	3972	3972	3986	297	7	98	96	0	1121220	4.727	100000.000	100000.000	0.000	0.000	0.000	0.000	0.000	16.610	1461	1418	1461	1418	208	1512	100	668	"Y93"
0	0	0	11	3	5	"ACC1"	"P68133"	11970	16390	160	5323	5290	400	7	3967	3967	3966	294	7	97	96	0	1100231	4.503	100000.000	100000.000	0.000	0.000	0.000	0.000	0.000	16.610	1356	1323	1356	1323	208	1512	100	669	"Y93"
0	0	0	11	4	5	"A-Raf"	"P10398"	12480	16390	170	4570	4563	371	8	3848	3848	3873	308	7	90	64	0	949184	2.240	100000.000	100000.000	0.000	0.000	0.000	0.000	0.000	16.610	722	715	722	715	208	1660	100	670	"T20"
0	0	0	11	5	5	"A-Raf"	"P10398"	12980	16380	170	4621	4623	273	5	3769	3769	3807	373	9	96	67	0	961562	2.188	100000.000	100000.000	0.000	0.000	0.000	0.000	0.000	16.610	852	854	852	854	208	1660	100	671	"T20"
0	0	0	11	6	5	"A-Raf"	"P10398"	13470	16380	170	4948	4941	252	5	3790	3790	3845	330	8	99	99	0	1027722	3.321	100000.000	100000.000	0.000	0.000	0.000	0.000	0.000	16.610	1158	1151	1158	1151	208	1660	100	672	"T20"
0	0	0	11	7	5	"BCAP"	"Q6ZUJ8"	13970	16380	100	4666	4682	260	5	3957	3957	3971	271	6	95	77	0	374561	2.624	100000.000	100000.000	0.000	0.000	0.000	0.000	0.000	16.610	709	725	709	725	80	560	100	673	"Y570"
0	0	0	11	8	5	"BCAP"	"Q6ZUJ8"	14470	16370	130	4786	4778	353	7	4124	4124	4209	2277	54	0	0	0	573417	0.250	100000.000	100000.000	0.000	0.000	0.000	0.000	0.000	16.610	662	654	662	654	120	940	100	674	"Y570"
0	0	0	11	9	5	"BCAP"	"Q6ZUJ8"	14980	16370	110	5101	5104	285	5	4214	4214	4176	269	6	96	90	0	408337	3.450	100000.000	100000.000	0.000	0.000	0.000	0.000	0.000	16.610	887	890	887	890	80	656	100	675	"Y570"
0	0	0	11	1	6	"Cofilin 1"	"P23528"	10960	17030	70	12111	11993	788	6	4116	4116	4080	516	12	100	100	0	383788	15.335	100000.000	100000.000	0.000	0.000	0.000	0.000	0.000	16.610	7995	7877	7995	7877	32	236	100	676	"Y139"
0	0	0	11	2	6	"Cofilin 1"	"P23528"	11470	17040	90	11058	9923	2622	26	4025	4025	4062	666	16	88	82	0	516003	8.800	100000.000	100000.000	0.000	0.000	0.000	0.000	0.000	16.610	7033	5898	7033	5898	52	420	100	677	"Y139"
0	0	0	11	3	6	"Cofilin 1"	"P23528"	11970	17030	100	10735	9040	3296	36	4012	4012	4022	272	6	81	76	0	723191	18.449	100000.000	100000.000	0.000	0.000	0.000	0.000	0.000	16.610	6723	5028	6723	5028	80	560	100	678	"Y139"
0	0	0	11	4	6	"CTNNB1"	"P35222"	12460	17020	200	3789	3810	241	6	4066	4066	4044	315	7	0	0	0	1203963	-0.743	100000.000	100000.000	0.000	0.000	0.000	0.000	0.000	16.610	-277	-256	-277	-256	316	2384	100	679	"Y654"
0	0	0	11	5	6	"CTNNB1"	"P35222"	12970	17020	200	3839	3860	273	7	4016	4016	3993	365	9	5	0	0	1219698	-0.364	100000.000	100000.000	0.000	0.000	0.000	0.000	0.000	16.610	-177	-156	-177	-156	316	2384	100	680	"Y654"
0	0	0	11	6	6	"CTNNB1"	"P35222"	13470	17020	200	3911	3945	277	7	3965	3965	3989	357	8	11	0	0	1246529	-0.123	100000.000	100000.000	0.000	0.000	0.000	0.000	0.000	16.610	-54	-20	-54	-20	316	2384	100	681	"Y654"
0	0	0	11	7	6	"IFNGR1 "	"P15260"	13980	17020	100	5268	5133	478	9	3900	3900	3956	313	7	90	87	0	410606	3.760	100000.000	100000.000	0.000	0.000	0.000	0.000	0.000	16.610	1368	1233	1368	1233	80	560	100	682	"S495"
0	0	0	11	8	6	"IFNGR1 "	"P15260"	14470	17020	90	5611	5606	271	4	4012	4012	4043	250	6	100	100	0	291535	6.252	100000.000	100000.000	0.000	0.000	0.000	0.000	0.000	16.610	1599	1594	1599	1594	52	420	100	683	"S495"
0	0	0	11	9	6	"IFNGR1 "	"P15260"	14970	17020	100	5561	5438	524	9	4100	4100	4077	281	6	93	90	0	435043	4.843	100000.000	100000.000	0.000	0.000	0.000	0.000	0.000	16.610	1461	1338	1461	1338	80	560	100	684	"S495"
-75	0	0	11	1	7	"empty"	"empty"	10960	17650	200	4138	4101	434	10	4140	4140	4101	390	9	22	0	0	1295860	0.000	100000.000	100000.000	0.000	0.000	0.000	0.000	0.000	16.610	-2	-39	-2	-39	316	2384	100	685	"empty"
-75	0	0	11	2	7	"empty"	"empty"	11460	17650	200	4119	4107	346	8	4057	4057	4077	315	7	25	2	0	1297898	0.095	100000.000	100000.000	0.000	0.000	0.000	0.000	0.000	16.610	62	50	62	50	316	2384	100	686	"empty"
-75	0	0	11	3	7	"empty"	"empty"	11960	17650	200	4240	4225	272	6	4108	4108	4107	280	6	28	4	0	1334984	0.421	100000.000	100000.000	0.000	0.000	0.000	0.000	0.000	16.610	132	117	132	117	316	2384	100	687	"empty"
-75	0	0	11	4	7	"empty"	"empty"	12460	17650	200	4181	4141	293	7	4015	4015	4008	343	8	23	0	0	1308618	0.388	100000.000	100000.000	0.000	0.000	0.000	0.000	0.000	16.610	166	126	166	126	316	2384	100	688	"empty"
-75	0	0	11	5	7	"empty"	"empty"	12960	17650	200	4070	4082	352	8	3935	3935	3992	363	9	30	3	0	1289996	0.248	100000.000	100000.000	0.000	0.000	0.000	0.000	0.000	16.610	135	147	135	147	316	2384	100	689	"empty"
-75	0	0	11	6	7	"empty"	"empty"	13460	17650	200	4138	4055	409	10	3922	3922	3988	362	9	40	4	0	1281402	0.185	100000.000	100000.000	0.000	0.000	0.000	0.000	0.000	16.610	216	133	216	133	316	2384	100	690	"empty"
0	0	0	11	7	7	"GLQAWPG-pS-AIPQFLG_GLQAWPGEAIPQFLG_60vs40"	"GLQAWPG-pS-AIPQFLG_GLQAWPGEAIPQFLG_60vs40"	13980	17640	80	24928	24144	7101	29	4037	4037	4080	384	9	98	98	0	1255495	52.250	100000.000	100000.000	0.000	0.000	0.000	0.000	0.000	16.610	20891	20107	20891	20107	52	340	100	691	"GLQAWPG-pS-AIPQFLG_GLQAWPGEAIPQFLG_60vs40"
0	0	0	11	8	7	"GLQAWPG-pS-AIPQFLG_GLQAWPGEAIPQFLG_60vs40"	"GLQAWPG-pS-AIPQFLG_GLQAWPGEAIPQFLG_60vs40"	14480	17650	80	27230	23603	7904	33	4115	4115	4089	299	7	96	92	0	1227347	65.264	100000.000	100000.000	0.000	0.000	0.000	0.000	0.000	16.610	23115	19488	23115	19488	52	340	100	692	"GLQAWPG-pS-AIPQFLG_GLQAWPGEAIPQFLG_60vs40"
0	0	0	11	9	7	"GLQAWPG-pS-AIPQFLG_GLQAWPGEAIPQFLG_60vs40"	"GLQAWPG-pS-AIPQFLG_GLQAWPGEAIPQFLG_60vs40"	14980	17660	80	26354	23489	6294	26	3983	3983	3994	247	6	100	100	0	1221440	78.927	100000.000	100000.000	0.000	0.000	0.000	0.000	0.000	16.610	22371	19506	22371	19506	52	340	100	693	"GLQAWPG-pS-AIPQFLG_GLQAWPGEAIPQFLG_60vs40"
0	0	0	12	1	1	"BLNK "	"Q8WV28"	15480	13810	90	6631	6039	1239	20	3721	3721	3734	234	6	90	86	0	314052	9.850	100000.000	100000.000	0.000	0.000	0.000	0.000	0.000	16.610	2910	2318	2910	2318	52	420	100	694	"Y178"
0	0	0	12	2	1	"BLNK "	"Q8WV28"	15950	13800	200	3936	4383	1149	26	3817	3817	3839	300	7	30	18	0	1385133	1.813	100000.000	100000.000	0.000	0.000	0.000	0.000	0.000	16.610	119	566	119	566	316	2384	100	695	"Y178"
0	0	0	12	3	1	"BLNK "	"Q8WV28"	16470	13810	80	7155	6884	970	14	3926	3926	3928	253	6	96	96	0	357989	11.684	100000.000	100000.000	0.000	0.000	0.000	0.000	0.000	16.610	3229	2958	3229	2958	52	340	100	696	"Y178"
0	0	0	12	4	1	"Catalase"	"P04040"	16960	13790	90	7215	6825	1241	18	3969	3969	3967	227	5	88	88	0	354878	12.590	100000.000	100000.000	0.000	0.000	0.000	0.000	0.000	16.610	3246	2856	3246	2856	52	420	100	697	"Y385"
0	0	0	12	5	1	"Catalase"	"P04040"	17450	13790	90	7152	7095	1403	19	3980	3980	3980	185	4	96	96	0	368959	16.838	100000.000	100000.000	0.000	0.000	0.000	0.000	0.000	16.610	3172	3115	3172	3115	52	420	100	698	"Y385"
0	0	0	12	6	1	"Catalase"	"P04040"	17950	13790	90	7298	7361	489	6	4077	4077	4048	222	5	100	100	0	382792	14.923	100000.000	100000.000	0.000	0.000	0.000	0.000	0.000	16.610	3221	3284	3221	3284	52	420	100	699	"Y385"
0	0	0	12	7	1	"Cdc42"	"P60953"	18450	13790	80	5841	5716	600	10	4131	4131	4122	247	5	92	92	0	297217	6.453	100000.000	100000.000	0.000	0.000	0.000	0.000	0.000	16.610	1710	1585	1710	1585	52	340	100	700	"Y64"
0	0	0	12	8	1	"Cdc42"	"P60953"	18940	13790	80	5950	5800	693	11	4237	4237	4242	268	6	92	88	0	301583	5.813	100000.000	100000.000	0.000	0.000	0.000	0.000	0.000	16.610	1713	1563	1713	1563	52	340	100	701	"Y64"
0	0	0	12	9	1	"Cdc42"	"P60953"	19450	13800	90	5828	5642	674	11	4246	4246	4260	232	5	92	80	0	293408	5.957	100000.000	100000.000	0.000	0.000	0.000	0.000	0.000	16.610	1582	1396	1582	1396	52	420	100	702	"Y64"
0	0	0	12	1	2	"Flt3"	"P36888"	15430	14460	160	4209	4344	562	12	3853	3853	3855	279	7	59	29	0	903596	1.753	100000.000	100000.000	0.000	0.000	0.000	0.000	0.000	16.610	356	491	356	491	208	1512	100	703	"Y842"
0	0	0	12	2	2	"Flt3"	"P36888"	15960	14440	90	5256	5091	542	10	3982	3982	3988	318	7	88	75	0	264731	3.469	100000.000	100000.000	0.000	0.000	0.000	0.000	0.000	16.610	1274	1109	1274	1109	52	420	100	704	"Y842"
0	0	0	12	3	2	"Flt3"	"P36888"	16450	14440	130	4358	4523	586	12	4000	4000	4005	266	6	61	34	0	542811	1.947	100000.000	100000.000	0.000	0.000	0.000	0.000	0.000	16.610	358	523	358	523	120	940	100	705	"Y842"
0	0	0	12	4	2	"gp130 "	"P40189"	16950	14430	100	4961	4897	439	8	4027	4027	4024	258	6	87	82	0	391758	3.384	100000.000	100000.000	0.000	0.000	0.000	0.000	0.000	16.610	934	870	934	870	80	560	100	706	"S782"
0	0	0	12	5	2	"gp130 "	"P40189"	17450	14440	100	4948	4899	405	8	4034	4034	4031	223	5	87	83	0	391884	3.892	100000.000	100000.000	0.000	0.000	0.000	0.000	0.000	16.610	914	865	914	865	80	560	100	707	"S782"
0	0	0	12	6	2	"gp130 "	"P40189"	17950	14440	90	5076	5059	420	8	4058	4058	4079	232	5	96	90	0	263075	4.224	100000.000	100000.000	0.000	0.000	0.000	0.000	0.000	16.610	1018	1001	1018	1001	52	420	100	708	"S782"
0	0	0	12	7	2	"HSP60"	"P10809"	18440	14430	200	4147	4146	242	5	4242	4242	4386	2695	61	0	0	0	1310242	-0.089	100000.000	100000.000	0.000	0.000	0.000	0.000	0.000	16.610	-95	-96	-95	-96	316	2384	100	709	"S70"
0	0	0	12	8	2	"HSP60"	"P10809"	18940	14430	200	4158	4158	276	6	4262	4262	4262	284	6	7	0	0	1313806	-0.366	100000.000	100000.000	0.000	0.000	0.000	0.000	0.000	16.610	-104	-104	-104	-104	316	2384	100	710	"S70"
0	0	0	12	9	2	"HSP60"	"P10809"	19440	14430	200	4153	4140	240	5	4248	4248	4250	244	5	6	0	0	1308155	-0.451	100000.000	100000.000	0.000	0.000	0.000	0.000	0.000	16.610	-95	-108	-95	-108	316	2384	100	711	"S70"
0	0	0	12	1	3	"IL7R "	"P16871"	15460	15080	130	7619	7417	1194	16	3806	3806	3843	1107	28	90	89	0	890026	3.229	100000.000	100000.000	0.000	0.000	0.000	0.000	0.000	16.610	3813	3611	3813	3611	120	940	100	712	"Y449"
0	0	0	12	2	3	"IL7R "	"P16871"	15970	15090	140	7563	6943	1573	22	3826	3826	3863	305	7	86	82	0	1083095	10.098	100000.000	100000.000	0.000	0.000	0.000	0.000	0.000	16.610	3737	3117	3737	3117	156	1140	100	713	"Y449"
0	0	0	12	3	3	"IL7R "	"P16871"	16460	15090	140	8021	7458	1564	20	3914	3914	3931	266	6	87	87	0	1163387	13.259	100000.000	100000.000	0.000	0.000	0.000	0.000	0.000	16.610	4107	3544	4107	3544	156	1140	100	714	"Y449"
0	0	0	12	4	3	"IRAK4"	"P51617"	16950	15080	200	3985	3982	219	5	3968	3968	3975	238	5	14	1	0	1258178	0.029	100000.000	100000.000	0.000	0.000	0.000	0.000	0.000	16.610	17	14	17	14	316	2384	100	715	"T345"
0	0	0	12	5	3	"IRAK4"	"P51617"	17450	15080	200	4099	4095	210	5	4081	4081	4087	233	5	16	1	0	1294153	0.034	100000.000	100000.000	0.000	0.000	0.000	0.000	0.000	16.610	18	14	18	14	316	2384	100	716	"T345"
0	0	0	12	6	3	"IRAK4"	"P51617"	17950	15080	200	4125	4156	258	6	4223	4223	4226	263	6	9	0	0	1313307	-0.266	100000.000	100000.000	0.000	0.000	0.000	0.000	0.000	16.610	-98	-67	-98	-67	316	2384	100	717	"T345"
0	0	0	12	7	3	"LIMK1"	"P53667"	18450	15080	100	10418	10101	1311	12	4270	4270	4281	263	6	100	100	0	808110	22.129	100000.000	100000.000	0.000	0.000	0.000	0.000	0.000	16.610	6148	5831	6148	5831	80	560	100	718	"T508"
0	0	0	12	8	3	"LIMK1"	"P53667"	18940	15080	90	10154	10077	556	5	4226	4226	4229	346	8	100	100	0	524014	16.902	100000.000	100000.000	0.000	0.000	0.000	0.000	0.000	16.610	5928	5851	5928	5851	52	420	100	719	"T508"
0	0	0	12	9	3	"LIMK1"	"P53667"	19460	15080	100	10170	10055	922	9	4236	4236	4231	218	5	100	100	0	804361	26.716	100000.000	100000.000	0.000	0.000	0.000	0.000	0.000	16.610	5934	5819	5934	5819	80	560	100	720	"T508"
0	0	0	12	1	4	"p38-alpha "	"Q16539"	15460	15730	140	6111	5795	1056	18	3899	3899	3915	317	8	91	80	0	903979	5.931	100000.000	100000.000	0.000	0.000	0.000	0.000	0.000	16.610	2212	1896	2212	1896	156	1140	100	721	"T122"
0	0	0	12	2	4	"p38-alpha "	"Q16539"	15960	15720	130	6457	6193	977	15	3979	3979	4033	1161	28	84	55	0	743217	1.860	100000.000	100000.000	0.000	0.000	0.000	0.000	0.000	16.610	2478	2214	2478	2214	120	940	100	722	"T122"
0	0	0	12	3	4	"p38-alpha "	"Q16539"	16460	15730	140	5128	5016	807	16	3983	3983	3984	277	6	79	67	0	782418	3.726	100000.000	100000.000	0.000	0.000	0.000	0.000	0.000	16.610	1145	1033	1145	1033	156	1140	100	723	"T122"
0	0	0	12	4	4	"MEK1 "	"Q02750"	16960	15730	70	5238	5225	311	5	4170	4170	4182	246	5	100	96	0	167184	4.240	100000.000	100000.000	0.000	0.000	0.000	0.000	0.000	16.610	1068	1055	1068	1055	32	236	100	724	"S297"
0	0	0	12	5	4	"MEK1 "	"Q02750"	17460	15740	100	5138	4988	540	10	4068	4068	4088	237	5	82	81	0	399001	3.797	100000.000	100000.000	0.000	0.000	0.000	0.000	0.000	16.610	1070	920	1070	920	80	560	100	725	"S297"
0	0	0	12	6	4	"MEK1 "	"Q02750"	17960	15740	90	5048	5031	353	7	4007	4007	4029	245	6	98	90	0	261604	4.090	100000.000	100000.000	0.000	0.000	0.000	0.000	0.000	16.610	1041	1024	1041	1024	52	420	100	726	"S297"
0	0	0	12	7	4	"P27kip1"	"P46527"	18460	15720	180	5571	5673	941	16	4129	4129	4145	269	6	93	89	0	1452365	5.680	100000.000	100000.000	0.000	0.000	0.000	0.000	0.000	16.610	1442	1544	1442	1544	256	1924	100	727	"Y74"
0	0	0	12	8	4	"P27kip1"	"P46527"	18960	15720	170	5446	5529	836	15	4171	4171	4170	314	7	93	79	0	1149969	4.328	100000.000	100000.000	0.000	0.000	0.000	0.000	0.000	16.610	1275	1358	1275	1358	208	1660	100	728	"Y74"
0	0	0	12	9	4	"P27kip1"	"P46527"	19450	15720	170	5795	5817	511	8	4205	4205	4206	290	6	99	99	0	1209886	5.555	100000.000	100000.000	0.000	0.000	0.000	0.000	0.000	16.610	1590	1612	1590	1612	208	1660	100	729	"Y74"
0	0	0	12	1	5	"PPARG "	"P37231"	15450	16370	150	5201	5119	451	8	4081	4081	4054	286	7	92	85	0	798624	3.724	100000.000	100000.000	0.000	0.000	0.000	0.000	0.000	16.610	1120	1038	1120	1038	156	1272	100	730	"S112"
0	0	0	12	2	5	"PPARG "	"P37231"	15960	16370	140	5138	5060	433	8	4108	4108	4071	265	6	94	82	0	789344	3.732	100000.000	100000.000	0.000	0.000	0.000	0.000	0.000	16.610	1030	952	1030	952	156	1140	100	731	"S112"
0	0	0	12	3	5	"PPARG "	"P37231"	16460	16360	170	5042	4922	558	11	4053	4053	4040	248	6	86	77	0	1023754	3.556	100000.000	100000.000	0.000	0.000	0.000	0.000	0.000	16.610	989	869	989	869	208	1660	100	732	"S112"
0	0	0	12	4	5	"Pyk2 "	"Q14289"	16960	16380	180	20414	18031	6105	33	3971	3971	3970	257	6	94	91	0	4615919	54.712	100000.000	100000.000	0.000	0.000	0.000	0.000	0.000	16.610	16443	14060	16443	14060	256	1924	100	733	"S399"
0	0	0	12	5	5	"Pyk2 "	"Q14289"	17460	16380	200	19211	16044	7176	44	3953	3953	3948	237	6	85	82	0	5069891	51.038	100000.000	100000.000	0.000	0.000	0.000	0.000	0.000	16.610	15258	12091	15258	12091	316	2384	100	734	"S399"
0	0	0	12	6	5	"Pyk2 "	"Q14289"	17960	16380	190	21597	19689	5637	28	3990	3990	3987	243	6	94	92	0	5040282	64.617	100000.000	100000.000	0.000	0.000	0.000	0.000	0.000	16.610	17607	15699	17607	15699	256	2088	100	735	"S399"
0	0	0	12	7	5	"STAT1 "	"P42224"	18470	16380	160	4884	4867	360	7	3919	3919	3939	249	6	97	89	0	1012292	3.727	100000.000	100000.000	0.000	0.000	0.000	0.000	0.000	16.610	965	948	965	948	208	1512	100	736	"S708"
0	0	0	12	8	5	"STAT1 "	"P42224"	18960	16380	160	4465	4307	553	12	3917	3917	3936	248	6	72	52	0	895811	1.496	100000.000	100000.000	0.000	0.000	0.000	0.000	0.000	16.610	548	390	548	390	208	1512	100	737	"S708"
0	0	0	12	9	5	"STAT1 "	"P42224"	19470	16380	160	4771	4731	459	9	3924	3924	3939	242	6	91	85	0	984059	3.273	100000.000	100000.000	0.000	0.000	0.000	0.000	0.000	16.610	847	807	847	807	208	1512	100	738	"S708"
0	0	0	12	1	6	"STAT5B "	"P51692"	15470	17010	70	5320	5362	300	5	4241	4241	4217	245	5	100	100	0	171591	4.673	100000.000	100000.000	0.000	0.000	0.000	0.000	0.000	16.610	1079	1121	1079	1121	32	236	100	739	"S731"
0	0	0	12	2	6	"STAT5B "	"P51692"	15960	17010	200	4299	4396	496	11	3898	3898	3916	294	7	64	24	0	1389095	1.633	100000.000	100000.000	0.000	0.000	0.000	0.000	0.000	16.610	401	498	401	498	316	2384	100	740	"S731"
0	0	0	12	3	6	"STAT5B "	"P51692"	16460	17010	70	5529	5485	321	5	4189	4189	4175	269	6	96	96	0	175530	4.870	100000.000	100000.000	0.000	0.000	0.000	0.000	0.000	16.610	1340	1296	1340	1296	32	236	100	741	"S731"
0	0	0	12	4	6	"Syk "	"P43405"	16960	17020	100	14328	11963	4270	35	4047	4047	4036	244	6	90	83	0	957033	32.488	100000.000	100000.000	0.000	0.000	0.000	0.000	0.000	16.610	10281	7916	10281	7916	80	560	100	742	"Y348"
0	0	0	12	5	6	"Syk "	"P43405"	17460	17020	100	13620	11628	4151	35	4029	4029	4041	221	5	90	86	0	930204	34.330	100000.000	100000.000	0.000	0.000	0.000	0.000	0.000	16.610	9591	7599	9591	7599	80	560	100	743	"Y348"
0	0	0	12	6	6	"Syk "	"P43405"	17970	17020	100	13686	12328	3327	26	4072	4072	4096	304	7	92	90	0	986210	27.079	100000.000	100000.000	0.000	0.000	0.000	0.000	0.000	16.610	9614	8256	9614	8256	80	560	100	744	"Y348"
0	0	0	12	7	6	"Calmodulin "	"P62158"	18470	17020	120	7051	6987	497	7	4054	4054	4066	225	5	100	100	0	838432	12.982	100000.000	100000.000	0.000	0.000	0.000	0.000	0.000	16.610	2997	2933	2997	2933	120	820	100	745	"Y99"
0	0	0	12	8	6	"Calmodulin "	"P62158"	18970	17020	120	5186	4962	745	15	3950	3950	3945	266	6	77	72	0	595407	3.823	100000.000	100000.000	0.000	0.000	0.000	0.000	0.000	16.610	1236	1012	1236	1012	120	820	100	746	"Y99"
0	0	0	12	9	6	"Calmodulin "	"P62158"	19470	17010	130	6551	6454	662	10	4023	4023	4037	290	7	99	98	0	774510	8.334	100000.000	100000.000	0.000	0.000	0.000	0.000	0.000	16.610	2528	2431	2528	2431	120	940	100	747	"Y99"
-75	0	0	12	1	7	"empty"	"empty"	15440	17650	200	3988	3998	242	6	4048	4048	4052	288	7	9	0	0	1263492	-0.187	100000.000	100000.000	0.000	0.000	0.000	0.000	0.000	16.610	-60	-50	-60	-50	316	2384	100	748	"empty"
-75	0	0	12	2	7	"empty"	"empty"	15940	17650	200	3924	3934	267	6	4049	4049	4037	276	6	8	0	0	1243074	-0.373	100000.000	100000.000	0.000	0.000	0.000	0.000	0.000	16.610	-125	-115	-125	-115	316	2384	100	749	"empty"
-75	0	0	12	3	7	"empty"	"empty"	16440	17650	200	3985	3985	224	5	4098	4098	4078	270	6	4	0	0	1259411	-0.344	100000.000	100000.000	0.000	0.000	0.000	0.000	0.000	16.610	-113	-113	-113	-113	316	2384	100	750	"empty"
-75	0	0	12	4	7	"empty"	"empty"	16940	17650	200	4044	4053	219	5	4078	4078	4075	244	5	8	1	0	1280776	-0.090	100000.000	100000.000	0.000	0.000	0.000	0.000	0.000	16.610	-34	-25	-34	-25	316	2384	100	751	"empty"
-75	0	0	12	5	7	"empty"	"empty"	17440	17650	200	4063	4062	197	4	4077	4077	4080	265	6	7	0	0	1283519	-0.068	100000.000	100000.000	0.000	0.000	0.000	0.000	0.000	16.610	-14	-15	-14	-15	316	2384	100	752	"empty"
-75	0	0	12	6	7	"empty"	"empty"	17940	17650	200	4133	4119	240	5	4073	4073	4073	239	5	21	2	0	1301474	0.192	100000.000	100000.000	0.000	0.000	0.000	0.000	0.000	16.610	60	46	60	46	316	2384	100	753	"empty"
0	0	0	12	7	7	"Control-Spot"	"Tau"	18470	17650	120	7507	7620	729	9	4063	4063	4088	267	6	99	99	0	914433	13.228	100000.000	100000.000	0.000	0.000	0.000	0.000	0.000	16.610	3444	3557	3444	3557	120	820	100	754	"Control-Spot"
0	0	0	12	8	7	"Control-Spot"	"Tau"	18970	17650	140	7137	6872	1375	20	4078	4078	4098	270	6	93	88	0	1072054	10.274	100000.000	100000.000	0.000	0.000	0.000	0.000	0.000	16.610	3059	2794	3059	2794	156	1140	100	755	"Control-Spot"
0	0	0	12	9	7	"Control-Spot"	"Tau"	19470	17650	170	5424	5646	1637	28	4004	4004	3933	615	15	64	53	0	1174457	2.785	100000.000	100000.000	0.000	0.000	0.000	0.000	0.000	16.610	1420	1642	1420	1642	208	1660	100	756	"Control-Spot"
0	0	0	13	1	1	"Anxa1"	"P04083"	1950	18310	90	5175	5281	615	11	4827	4827	4678	536	11	42	21	0	274586	1.125	100000.000	100000.000	0.000	0.000	0.000	0.000	0.000	16.610	348	454	348	454	52	420	100	757	"Y20"
0	0	0	13	2	1	"Anxa1"	"P04083"	2430	18320	120	4977	5080	876	17	4740	4740	4656	735	15	19	4	0	609558	0.577	100000.000	100000.000	0.000	0.000	0.000	0.000	0.000	16.610	237	340	237	340	120	820	100	758	"Y20"
0	0	0	13	3	1	"Anxa1"	"P04083"	2950	18310	100	4960	4957	416	8	4491	4491	4545	485	10	50	10	0	396592	0.849	100000.000	100000.000	0.000	0.000	0.000	0.000	0.000	16.610	469	466	469	466	80	560	100	759	"Y20"
0	0	0	13	4	1	"Bax"	"Q07812"	3460	18320	170	4733	4868	505	10	4536	4536	4554	500	10	31	16	0	1012506	0.628	100000.000	100000.000	0.000	0.000	0.000	0.000	0.000	16.610	197	332	197	332	208	1660	100	760	"S184"
0	0	0	13	5	1	"Bax"	"Q07812"	3950	18320	170	4919	4964	673	13	4554	4554	4540	505	11	48	27	0	1032499	0.840	100000.000	100000.000	0.000	0.000	0.000	0.000	0.000	16.610	365	410	365	410	208	1660	100	761	"S184"
0	0	0	13	6	1	"Bax"	"Q07812"	4440	18310	200	4763	4785	660	13	4364	4364	4456	563	12	46	19	0	1512194	0.584	100000.000	100000.000	0.000	0.000	0.000	0.000	0.000	16.610	399	421	399	421	316	2384	100	762	"S184"
0	0	0	13	7	1	"CHOP"	"P35638"	4940	18300	70	5046	4898	637	13	4463	4463	4455	560	12	56	9	0	156724	0.791	100000.000	100000.000	0.000	0.000	0.000	0.000	0.000	16.610	583	435	583	435	32	236	100	763	"S79"
0	0	0	13	8	1	"CHOP"	"P35638"	5450	18330	100	4884	4870	498	10	4513	4513	4543	473	10	38	13	0	389567	0.691	100000.000	100000.000	0.000	0.000	0.000	0.000	0.000	16.610	371	357	371	357	80	560	100	764	"S79"
0	0	0	13	9	1	"CHOP"	"P35638"	5940	18320	200	4819	4713	508	10	4492	4492	4520	438	9	41	8	0	1489205	0.441	100000.000	100000.000	0.000	0.000	0.000	0.000	0.000	16.610	327	221	327	221	316	2384	100	765	"S79"
0	0	0	13	1	2	"Crk "	"P46108"	1940	18940	200	4540	4492	659	14	4569	4569	4466	563	12	11	5	0	1419495	0.046	100000.000	100000.000	0.000	0.000	0.000	0.000	0.000	16.610	-29	-77	-29	-77	316	2384	100	766	"Y221"
0	0	0	13	2	2	"Crk "	"P46108"	2440	18940	200	4174	4263	479	11	4312	4312	4398	635	14	6	2	0	1347234	-0.213	100000.000	100000.000	0.000	0.000	0.000	0.000	0.000	16.610	-138	-49	-138	-49	316	2384	100	767	"Y221"
0	0	0	13	3	2	"Crk "	"P46108"	2950	18940	90	5055	5013	575	11	4179	4179	4186	348	8	78	63	0	260669	2.376	100000.000	100000.000	0.000	0.000	0.000	0.000	0.000	16.610	876	834	876	834	52	420	100	768	"Y221"
0	0	0	13	4	2	"EEA1"	"Q15075"	3440	18940	200	4219	4353	477	10	4372	4372	4431	463	10	18	4	0	1375633	-0.168	100000.000	100000.000	0.000	0.000	0.000	0.000	0.000	16.610	-153	-19	-153	-19	316	2384	100	769	"T431"
0	0	0	13	5	2	"EEA1"	"Q15075"	3940	18940	200	4616	4546	563	12	4525	4525	4505	565	12	17	1	0	1436508	0.073	100000.000	100000.000	0.000	0.000	0.000	0.000	0.000	16.610	91	21	91	21	316	2384	100	770	"T431"
0	0	0	13	6	2	"EEA1"	"Q15075"	4450	18930	70	4815	4994	567	11	4607	4607	4541	542	11	37	21	0	159810	0.836	100000.000	100000.000	0.000	0.000	0.000	0.000	0.000	16.610	208	387	208	387	32	236	100	771	"T431"
0	0	0	13	7	2	"IKK-alpha "	"O15111"	4940	18930	90	6439	6779	1316	19	4650	4650	4575	512	11	84	82	0	352521	4.305	100000.000	100000.000	0.000	0.000	0.000	0.000	0.000	16.610	1789	2129	1789	2129	52	420	100	772	"T23"
0	0	0	13	8	2	"IKK-alpha "	"O15111"	5450	18950	100	7475	7088	1101	15	4832	4832	4768	353	7	91	83	0	567008	6.572	100000.000	100000.000	0.000	0.000	0.000	0.000	0.000	16.610	2643	2256	2643	2256	80	560	100	773	"T23"
0	0	0	13	9	2	"IKK-alpha "	"O15111"	5940	18940	90	7721	7396	1069	14	4860	4860	4864	277	5	88	88	0	384570	9.141	100000.000	100000.000	0.000	0.000	0.000	0.000	0.000	16.610	2861	2536	2861	2536	52	420	100	774	"T23"
0	0	0	13	1	3	"Jak2 "	"O60674"	1940	19600	200	4450	4535	558	12	4947	4947	4724	573	12	0	0	0	1433000	-0.330	100000.000	100000.000	0.000	0.000	0.000	0.000	0.000	16.610	-497	-412	-497	-412	316	2384	100	775	"Y1007"
0	0	0	13	2	3	"Jak2 "	"O60674"	2440	19600	200	4232	4333	427	9	4738	4738	4647	584	12	1	0	0	1369097	-0.538	100000.000	100000.000	0.000	0.000	0.000	0.000	0.000	16.610	-506	-405	-506	-405	316	2384	100	776	"Y1007"
0	0	0	13	3	3	"Jak2 "	"O60674"	2940	19620	100	4179	4206	288	6	4257	4257	4311	350	8	6	2	0	336475	-0.300	100000.000	100000.000	0.000	0.000	0.000	0.000	0.000	16.610	-78	-51	-78	-51	80	560	100	777	"Y1007"
0	0	0	13	4	3	"Keap1"	"Q14145"	3440	19600	200	4469	4559	569	12	4744	4744	4660	501	10	11	1	0	1440559	-0.202	100000.000	100000.000	0.000	0.000	0.000	0.000	0.000	16.610	-275	-185	-275	-185	316	2384	100	778	"Y141"
0	0	0	13	5	3	"Keap1"	"Q14145"	3940	19590	200	4580	4562	686	15	4664	4664	4598	547	11	19	0	0	1441600	-0.066	100000.000	100000.000	0.000	0.000	0.000	0.000	0.000	16.610	-84	-102	-84	-102	316	2384	100	779	"Y141"
0	0	0	13	6	3	"Keap1"	"Q14145"	4440	19590	200	4580	4589	651	14	4504	4504	4510	574	12	35	1	0	1450156	0.138	100000.000	100000.000	0.000	0.000	0.000	0.000	0.000	16.610	76	85	76	85	316	2384	100	780	"Y141"
0	0	0	13	7	3	"MK2"	"P16389"	4950	19600	70	5831	5923	877	14	4658	4658	4614	657	14	68	46	0	189537	1.992	100000.000	100000.000	0.000	0.000	0.000	0.000	0.000	16.610	1173	1265	1173	1265	32	236	100	781	"Y132"
0	0	0	13	8	3	"MK2"	"P16389"	5440	19570	70	6616	6417	561	8	4885	4885	4809	414	8	93	84	0	205335	3.884	100000.000	100000.000	0.000	0.000	0.000	0.000	0.000	16.610	1731	1532	1731	1532	32	236	100	782	"Y132"
0	0	0	13	9	3	"MK2"	"P16389"	5950	19590	70	6460	6316	428	6	4895	4895	4841	286	5	93	93	0	202107	5.157	100000.000	100000.000	0.000	0.000	0.000	0.000	0.000	16.610	1565	1421	1565	1421	32	236	100	783	"Y132"
0	0	0	13	1	4	"MyD88"	"Q99836"	1950	20250	160	9516	9857	3026	30	4944	4944	4761	592	12	98	97	0	2050269	8.608	100000.000	100000.000	0.000	0.000	0.000	0.000	0.000	16.610	4572	4913	4572	4913	208	1512	100	784	"Y257"
0	0	0	13	2	4	"MyD88"	"Q99836"	2450	20250	170	9254	9252	791	8	4748	4748	4716	566	12	100	100	0	1924349	8.014	100000.000	100000.000	0.000	0.000	0.000	0.000	0.000	16.610	4506	4504	4506	4504	208	1660	100	785	"Y257"
0	0	0	13	3	4	"MyD88"	"Q99836"	2950	20240	170	9599	9326	1507	16	4613	4613	4658	501	10	94	92	0	1939721	9.317	100000.000	100000.000	0.000	0.000	0.000	0.000	0.000	16.610	4986	4713	4986	4713	208	1660	100	786	"Y257"
0	0	0	13	4	4	"NFkB-p105 "	"P19838"	3440	20240	200	4159	4252	502	11	4728	4728	4682	478	10	4	0	0	1343773	-0.900	100000.000	100000.000	0.000	0.000	0.000	0.000	0.000	16.610	-569	-476	-569	-476	316	2384	100	787	"S337"
0	0	0	13	5	4	"NFkB-p105 "	"P19838"	3940	20240	200	4317	4433	617	13	4726	4726	4698	706	15	3	0	0	1400929	-0.375	100000.000	100000.000	0.000	0.000	0.000	0.000	0.000	16.610	-409	-293	-409	-293	316	2384	100	788	"S337"
0	0	0	13	6	4	"NFkB-p105 "	"P19838"	4440	20230	200	4683	4739	1071	22	4543	4543	4610	676	14	24	5	0	1497417	0.191	100000.000	100000.000	0.000	0.000	0.000	0.000	0.000	16.610	140	196	140	196	316	2384	100	789	"S337"
0	0	0	13	7	4	"PKACa "	"P17612"	4940	20240	150	5299	5246	633	12	4436	4436	4582	625	13	57	30	0	818338	1.062	100000.000	100000.000	0.000	0.000	0.000	0.000	0.000	16.610	863	810	863	810	156	1272	100	790	"S338"
0	0	0	13	8	4	"PKACa "	"P17612"	5440	20230	150	5569	5478	505	9	4681	4681	4631	459	9	78	45	0	854529	1.845	100000.000	100000.000	0.000	0.000	0.000	0.000	0.000	16.610	888	797	888	797	156	1272	100	791	"S338"
0	0	0	13	9	4	"PKACa "	"P17612"	5940	20240	160	5524	5520	290	5	4763	4763	4671	433	9	86	37	0	1148057	1.961	100000.000	100000.000	0.000	0.000	0.000	0.000	0.000	16.610	761	757	761	757	208	1512	100	792	"S338"
0	0	0	13	1	5	"PDK1"	"O15530"	1950	20890	120	12712	11655	3598	30	4994	4994	4806	520	10	85	84	0	1398568	13.171	100000.000	100000.000	0.000	0.000	0.000	0.000	0.000	16.610	7718	6661	7718	6661	120	820	100	793	"Y373"
0	0	0	13	2	5	"PDK1"	"O15530"	2450	20890	120	11964	10710	3394	31	4762	4762	4738	549	11	86	83	0	1285141	10.878	100000.000	100000.000	0.000	0.000	0.000	0.000	0.000	16.610	7202	5948	7202	5948	120	820	100	794	"Y373"
0	0	0	13	3	5	"PDK1"	"O15530"	2950	20880	110	12778	12241	2227	18	4584	4584	4782	1297	27	95	92	0	979256	5.751	100000.000	100000.000	0.000	0.000	0.000	0.000	0.000	16.610	8194	7657	8194	7657	80	656	100	795	"Y373"
0	0	0	13	4	5	"Ripk1"	"Q13546"	3460	20890	80	4816	4739	503	10	4761	4761	4696	468	9	19	0	0	246409	0.092	100000.000	100000.000	0.000	0.000	0.000	0.000	0.000	16.610	55	-22	55	-22	52	340	100	796	"Y424"
0	0	0	13	5	5	"Ripk1"	"Q13546"	3950	20890	110	5008	5041	723	14	4664	4664	4676	480	10	41	18	0	403307	0.760	100000.000	100000.000	0.000	0.000	0.000	0.000	0.000	16.610	344	377	344	377	80	656	100	797	"Y424"
0	0	0	13	6	5	"Ripk1"	"Q13546"	4450	20890	80	5286	5262	670	12	4611	4611	4654	602	12	55	21	0	273629	1.010	100000.000	100000.000	0.000	0.000	0.000	0.000	0.000	16.610	675	651	675	651	52	340	100	798	"Y424"
0	0	0	13	7	5	"Smad1 "	"Q15797"	4950	20880	200	4538	4648	540	11	4488	4488	4594	817	17	14	0	0	1468690	0.066	100000.000	100000.000	0.000	0.000	0.000	0.000	0.000	16.610	50	160	50	160	316	2384	100	799	"S463"
0	0	0	13	8	5	"Smad1 "	"Q15797"	5450	20870	200	4841	4727	470	9	4613	4613	4645	598	12	13	0	0	1493867	0.137	100000.000	100000.000	0.000	0.000	0.000	0.000	0.000	16.610	228	114	228	114	316	2384	100	800	"S463"
0	0	0	13	9	5	"Smad1 "	"Q15797"	5950	20870	200	4842	4748	424	8	4746	4746	4697	478	10	11	0	0	1500330	0.107	100000.000	100000.000	0.000	0.000	0.000	0.000	0.000	16.610	96	2	96	2	316	2384	100	801	"S463"
0	0	0	13	1	6	"TAB1"	"Q15750"	1940	21540	110	6441	6406	394	6	5309	5309	5250	323	6	95	88	0	512462	3.579	100000.000	100000.000	0.000	0.000	0.000	0.000	0.000	16.610	1132	1097	1132	1097	80	656	100	802	"S438"
0	0	0	13	2	6	"TAB1"	"Q15750"	2440	21540	100	6459	6359	503	7	5295	5295	5199	393	7	88	82	0	508683	2.952	100000.000	100000.000	0.000	0.000	0.000	0.000	0.000	16.610	1164	1064	1164	1064	80	560	100	803	"S438"
0	0	0	13	3	6	"TAB1"	"Q15750"	2940	21540	90	6564	6501	438	6	5226	5226	5224	309	5	92	90	0	338037	4.133	100000.000	100000.000	0.000	0.000	0.000	0.000	0.000	16.610	1338	1275	1338	1275	52	420	100	804	"S438"
0	0	0	13	4	6	"Tgfbr2"	"P37173"	3430	21530	140	5626	5641	634	11	5054	5054	4986	400	8	71	19	0	879993	1.638	100000.000	100000.000	0.000	0.000	0.000	0.000	0.000	16.610	572	587	572	587	156	1140	100	805	"Y259"
0	0	0	13	5	6	"Tgfbr2"	"P37173"	3960	21520	140	5326	5344	332	6	4832	4832	4812	375	7	64	23	0	833715	1.419	100000.000	100000.000	0.000	0.000	0.000	0.000	0.000	16.610	494	512	494	512	156	1140	100	806	"Y259"
0	0	0	13	6	6	"Tgfbr2"	"P37173"	4450	21520	200	4766	4799	375	7	4617	4617	4655	425	9	20	4	0	1516442	0.339	100000.000	100000.000	0.000	0.000	0.000	0.000	0.000	16.610	149	182	149	182	316	2384	100	807	"Y259"
0	0	0	13	7	6	"XIAP "	"P98170"	4950	21530	90	20809	20361	2932	14	4522	4522	4523	308	6	100	100	0	1058747	51.422	100000.000	100000.000	0.000	0.000	0.000	0.000	0.000	16.610	16287	15839	16287	15839	52	420	100	808	"S87"
0	0	0	13	8	6	"XIAP "	"P98170"	5450	21530	90	19851	19158	3144	16	4433	4433	4431	310	6	100	100	0	996218	47.506	100000.000	100000.000	0.000	0.000	0.000	0.000	0.000	16.610	15418	14725	15418	14725	52	420	100	809	"S87"
0	0	0	13	9	6	"XIAP "	"P98170"	5950	21520	90	20639	20437	1971	9	4467	4467	4475	290	6	100	100	0	1062716	55.041	100000.000	100000.000	0.000	0.000	0.000	0.000	0.000	16.610	16172	15970	16172	15970	52	420	100	810	"S87"
-75	0	0	13	1	7	"empty"	"empty"	1940	22170	200	5215	5070	475	9	4940	4940	4835	525	10	18	0	0	1602028	0.448	100000.000	100000.000	0.000	0.000	0.000	0.000	0.000	16.610	275	130	275	130	316	2384	100	811	"empty"
-75	0	0	13	2	7	"empty"	"empty"	2440	22170	200	5157	5070	430	8	4663	4663	4724	491	10	50	2	0	1602202	0.705	100000.000	100000.000	0.000	0.000	0.000	0.000	0.000	16.610	494	407	494	407	316	2384	100	812	"empty"
-75	0	0	13	3	7	"empty"	"empty"	2940	22170	200	5179	5052	427	8	4607	4607	4721	746	15	28	0	0	1596415	0.444	100000.000	100000.000	0.000	0.000	0.000	0.000	0.000	16.610	572	445	572	445	316	2384	100	813	"empty"
-75	0	0	13	4	7	"empty"	"empty"	3440	22170	200	5137	5039	401	7	4729	4729	4743	471	9	42	1	0	1592421	0.628	100000.000	100000.000	0.000	0.000	0.000	0.000	0.000	16.610	408	310	408	310	316	2384	100	814	"empty"
-75	0	0	13	5	7	"empty"	"empty"	3940	22170	200	4940	4863	511	10	4854	4854	4785	502	10	18	0	0	1536593	0.155	100000.000	100000.000	0.000	0.000	0.000	0.000	0.000	16.610	86	9	86	9	316	2384	100	815	"empty"
-75	0	0	13	6	7	"empty"	"empty"	4440	22170	200	4842	4742	490	10	4746	4746	4743	579	12	12	0	0	1498542	-0.002	100000.000	100000.000	0.000	0.000	0.000	0.000	0.000	16.610	96	-4	96	-4	316	2384	100	816	"empty"
-75	0	0	13	7	7	"empty"	"empty"	4940	22170	200	4475	4574	479	10	4680	4680	4716	540	11	12	0	0	1445525	-0.263	100000.000	100000.000	0.000	0.000	0.000	0.000	0.000	16.610	-205	-106	-205	-106	316	2384	100	817	"empty"
-75	0	0	13	8	7	"empty"	"empty"	5440	22170	200	4545	4639	726	15	5007	5007	4931	465	9	6	0	0	1465840	-0.628	100000.000	100000.000	0.000	0.000	0.000	0.000	0.000	16.610	-462	-368	-462	-368	316	2384	100	818	"empty"
-75	0	0	13	9	7	"empty"	"empty"	5940	22170	200	4629	4743	440	9	5015	5015	4944	393	7	8	0	0	1498711	-0.511	100000.000	100000.000	0.000	0.000	0.000	0.000	0.000	16.610	-386	-272	-386	-272	316	2384	100	819	"empty"
0	0	0	14	1	1	"PTEN"	"P60484"	6480	18280	80	6558	6407	639	9	4794	4794	4686	380	8	92	88	0	333139	4.529	100000.000	100000.000	0.000	0.000	0.000	0.000	0.000	16.610	1764	1613	1764	1613	52	340	100	820	"T382/3/5"
0	0	0	14	2	1	"PTEN"	"P60484"	6980	18280	80	6317	6041	1129	18	4553	4553	4494	525	11	80	76	0	314152	2.947	100000.000	100000.000	0.000	0.000	0.000	0.000	0.000	16.610	1764	1488	1764	1488	52	340	100	821	"T382/3/5"
0	0	0	14	3	1	"PTEN"	"P60484"	7480	18280	80	5596	5751	854	14	4526	4526	4371	569	13	76	48	0	299054	2.425	100000.000	100000.000	0.000	0.000	0.000	0.000	0.000	16.610	1070	1225	1070	1225	52	340	100	822	"T382/3/5"
0	0	0	14	4	1	"Rab5A"	"P20339"	7990	18270	200	4196	4191	478	11	4472	4472	4341	476	10	3	0	0	1324294	-0.315	100000.000	100000.000	0.000	0.000	0.000	0.000	0.000	16.610	-276	-281	-276	-281	316	2384	100	823	"S123"
0	0	0	14	5	1	"Rab5A"	"P20339"	8480	18270	200	3958	3992	414	10	4333	4333	4241	433	10	1	0	0	1261413	-0.575	100000.000	100000.000	0.000	0.000	0.000	0.000	0.000	16.610	-375	-341	-375	-341	316	2384	100	824	"S123"
0	0	0	14	6	1	"Rab5A"	"P20339"	8980	18260	80	3994	4022	272	6	3916	3916	3943	387	9	19	0	0	209146	0.204	100000.000	100000.000	0.000	0.000	0.000	0.000	0.000	16.610	78	106	78	106	52	340	100	825	"S123"
0	0	0	14	7	1	"STAT1 "	"P42224"	9490	18280	120	4340	4464	764	17	4007	4007	4095	491	11	34	10	0	535684	0.752	100000.000	100000.000	0.000	0.000	0.000	0.000	0.000	16.610	333	457	333	457	120	820	100	826	"Y701"
0	0	0	14	8	1	"STAT1 "	"P42224"	9980	18260	130	4202	4311	468	10	4069	4069	4086	435	10	29	12	0	517369	0.517	100000.000	100000.000	0.000	0.000	0.000	0.000	0.000	16.610	133	242	133	242	120	940	100	827	"Y701"
0	0	0	14	9	1	"STAT1 "	"P42224"	10480	18260	150	4427	4507	541	12	4154	4154	4116	405	9	48	26	0	703104	0.965	100000.000	100000.000	0.000	0.000	0.000	0.000	0.000	16.610	273	353	273	353	156	1272	100	828	"Y701"
0	0	0	14	1	2	"STAT5B "	"P51692"	6480	18910	200	4700	4678	356	7	4699	4699	4656	786	16	0	0	0	1478212	0.028	100000.000	100000.000	0.000	0.000	0.000	0.000	0.000	16.610	1	-21	1	-21	316	2384	100	829	"Y699"
0	0	0	14	2	2	"STAT5B "	"P51692"	6980	18910	200	4565	4512	503	11	4550	4550	4465	499	11	15	0	0	1425916	0.094	100000.000	100000.000	0.000	0.000	0.000	0.000	0.000	16.610	15	-38	15	-38	316	2384	100	830	"Y699"
0	0	0	14	3	2	"STAT5B "	"P51692"	7480	18920	200	4294	4368	609	13	4407	4407	4333	568	13	20	0	0	1380198	0.062	100000.000	100000.000	0.000	0.000	0.000	0.000	0.000	16.610	-113	-39	-113	-39	316	2384	100	831	"Y699"
0	0	0	14	4	2	"Syk "	"P43405"	7990	18920	90	27001	23280	10330	44	4139	4139	4165	475	11	96	86	0	1210544	40.242	100000.000	100000.000	0.000	0.000	0.000	0.000	0.000	16.610	22862	19141	22862	19141	52	420	100	832	"Y352"
0	0	0	14	5	2	"Syk "	"P43405"	8490	18930	80	29107	26904	7657	28	3943	3943	3974	333	8	98	96	0	1399025	68.859	100000.000	100000.000	0.000	0.000	0.000	0.000	0.000	16.610	25164	22961	25164	22961	52	340	100	833	"Y352"
0	0	0	14	6	2	"Syk "	"P43405"	8980	18920	70	29642	29060	2244	7	3894	3894	3887	260	6	100	100	0	929918	96.819	100000.000	100000.000	0.000	0.000	0.000	0.000	0.000	16.610	25748	25166	25748	25166	32	236	100	834	"Y352"
0	0	0	14	7	2	"ACC1"	"Q13085"	9490	18930	160	4166	4202	546	12	3885	3885	3942	348	8	45	20	0	874114	0.747	100000.000	100000.000	0.000	0.000	0.000	0.000	0.000	16.610	281	317	281	317	208	1512	100	835	"S80"
0	0	0	14	8	2	"ACC1"	"Q13085"	9990	18920	160	4308	4292	605	14	4012	4012	4068	449	11	40	17	0	892705	0.499	100000.000	100000.000	0.000	0.000	0.000	0.000	0.000	16.610	296	280	296	280	208	1512	100	836	"S80"
0	0	0	14	9	2	"ACC1"	"Q13085"	10470	18940	140	4327	4347	584	13	4120	4120	4113	487	11	33	12	0	678201	0.480	100000.000	100000.000	0.000	0.000	0.000	0.000	0.000	16.610	207	227	207	227	156	1140	100	837	"S80"
0	0	0	14	1	3	"TrKA"	"P04629"	6480	19570	120	7963	7683	1084	14	4699	4699	4625	369	7	94	93	0	921930	8.287	100000.000	100000.000	0.000	0.000	0.000	0.000	0.000	16.610	3264	2984	3264	2984	120	820	100	838	"Y680"
0	0	0	14	2	3	"TrKA"	"P04629"	6990	19580	120	7116	7118	1461	20	4543	4543	4457	518	11	90	81	0	854193	5.137	100000.000	100000.000	0.000	0.000	0.000	0.000	0.000	16.610	2573	2575	2573	2575	120	820	100	839	"Y680"
0	0	0	14	3	3	"TrKA"	"P04629"	7480	19560	120	6820	7034	1304	18	4384	4384	4345	612	14	94	85	0	844059	4.394	100000.000	100000.000	0.000	0.000	0.000	0.000	0.000	16.610	2436	2650	2436	2650	120	820	100	840	"Y680"
0	0	0	14	4	3	"BRAF1"	"P15056"	7980	19570	130	6360	6545	986	15	4420	4420	4284	524	12	92	89	0	785419	4.315	100000.000	100000.000	0.000	0.000	0.000	0.000	0.000	16.610	1940	2125	1940	2125	120	940	100	841	"S579"
0	0	0	14	5	3	"BRAF1"	"P15056"	8490	19570	130	6397	6301	767	12	4040	4040	4102	414	10	94	93	0	756083	5.312	100000.000	100000.000	0.000	0.000	0.000	0.000	0.000	16.610	2357	2261	2357	2261	120	940	100	842	"S579"
0	0	0	14	6	3	"BRAF1"	"P15056"	8990	19570	130	6252	6217	701	11	4019	4019	4068	342	8	95	95	0	745992	6.284	100000.000	100000.000	0.000	0.000	0.000	0.000	0.000	16.610	2233	2198	2233	2198	120	940	100	843	"S579"
0	0	0	14	7	3	"Cdc2"	"P06493"	9480	19560	170	6476	5837	1688	28	4093	4093	4110	398	9	61	57	0	1214046	4.339	100000.000	100000.000	0.000	0.000	0.000	0.000	0.000	16.610	2383	1744	2383	1744	208	1660	100	844	"Y15"
0	0	0	14	8	3	"Cdc2"	"P06493"	9980	19570	140	6802	6527	1586	24	4112	4112	4134	429	10	78	77	0	1018155	5.578	100000.000	100000.000	0.000	0.000	0.000	0.000	0.000	16.610	2690	2415	2690	2415	156	1140	100	845	"Y15"
0	0	0	14	9	3	"Cdc2"	"P06493"	10480	19570	140	6910	6751	1550	22	4207	4207	4168	439	10	86	79	0	1053187	5.884	100000.000	100000.000	0.000	0.000	0.000	0.000	0.000	16.610	2703	2544	2703	2544	156	1140	100	846	"Y15"
0	0	0	14	1	4	"ERK3"	"Q16659"	6470	20220	160	9743	9578	769	8	4627	4627	4597	488	10	99	99	0	1992243	10.207	100000.000	100000.000	0.000	0.000	0.000	0.000	0.000	16.610	5116	4951	5116	4951	208	1512	100	847	"S189"
0	0	0	14	2	4	"ERK3"	"Q16659"	6980	20210	160	9312	9156	1020	11	4410	4410	4456	449	10	100	100	0	1904539	10.468	100000.000	100000.000	0.000	0.000	0.000	0.000	0.000	16.610	4902	4746	4902	4746	208	1512	100	848	"S189"
0	0	0	14	3	4	"ERK3"	"Q16659"	7490	20210	170	8629	8704	1066	12	4506	4506	4422	492	11	100	99	0	1810409	8.703	100000.000	100000.000	0.000	0.000	0.000	0.000	0.000	16.610	4123	4198	4123	4198	208	1660	100	849	"S189"
0	0	0	14	4	4	"GIT2"	"Q14161"	7990	20200	110	4985	5058	681	13	4535	4535	4373	489	11	48	36	0	404679	1.401	100000.000	100000.000	0.000	0.000	0.000	0.000	0.000	16.610	450	523	450	523	80	656	100	850	"Y484"
0	0	0	14	5	4	"GIT2"	"Q14161"	8480	20210	110	4564	4621	463	10	4205	4205	4212	428	10	37	16	0	369641	0.956	100000.000	100000.000	0.000	0.000	0.000	0.000	0.000	16.610	359	416	359	416	80	656	100	851	"Y484"
0	0	0	14	6	4	"GIT2"	"Q14161"	8990	20210	100	4516	4546	435	9	4095	4095	4162	387	9	58	21	0	363664	0.992	100000.000	100000.000	0.000	0.000	0.000	0.000	0.000	16.610	421	451	421	451	80	560	100	852	"Y484"
0	0	0	14	7	4	"HSP70 "	"P08107"	9480	20210	200	4023	4071	357	8	4323	4323	4288	471	10	2	0	0	1286517	-0.461	100000.000	100000.000	0.000	0.000	0.000	0.000	0.000	16.610	-300	-252	-300	-252	316	2384	100	853	"Y525"
0	0	0	14	8	4	"HSP70 "	"P08107"	9980	20210	200	4168	4180	404	9	4355	4355	4346	899	20	0	0	0	1320752	-0.185	100000.000	100000.000	0.000	0.000	0.000	0.000	0.000	16.610	-187	-175	-187	-175	316	2384	100	854	"Y525"
0	0	0	14	9	4	"HSP70 "	"P08107"	10480	20210	200	4262	4328	447	10	4395	4395	4356	783	17	0	0	0	1367774	-0.036	100000.000	100000.000	0.000	0.000	0.000	0.000	0.000	16.610	-133	-67	-133	-67	316	2384	100	855	"Y525"
0	0	0	14	1	5	"iNOS "	"P35228"	6460	20870	200	5072	5358	1031	19	4680	4680	4688	664	14	25	19	0	1693123	1.009	100000.000	100000.000	0.000	0.000	0.000	0.000	0.000	16.610	392	678	392	678	316	2384	100	856	"Y151"
0	0	0	14	2	5	"iNOS "	"P35228"	6960	20870	100	7006	6714	1010	15	4622	4622	4595	413	8	93	83	0	537132	5.131	100000.000	100000.000	0.000	0.000	0.000	0.000	0.000	16.610	2384	2092	2384	2092	80	560	100	857	"Y151"
0	0	0	14	3	5	"iNOS "	"P35228"	7480	20850	90	7387	7204	852	11	4564	4564	4541	450	9	100	100	0	374599	5.918	100000.000	100000.000	0.000	0.000	0.000	0.000	0.000	16.610	2823	2640	2823	2640	52	420	100	858	"Y151"
0	0	0	14	4	5	"IRF-3 "	"Q14653"	7970	20860	120	4917	4943	658	13	4555	4555	4468	452	10	47	25	0	593124	1.051	100000.000	100000.000	0.000	0.000	0.000	0.000	0.000	16.610	362	388	362	388	120	820	100	859	"S402"
0	0	0	14	5	5	"IRF-3 "	"Q14653"	8490	20870	110	4947	4982	458	9	4435	4435	4440	692	15	32	2	0	398530	0.783	100000.000	100000.000	0.000	0.000	0.000	0.000	0.000	16.610	512	547	512	547	80	656	100	860	"S402"
0	0	0	14	6	5	"IRF-3 "	"Q14653"	8980	20850	90	5158	5252	505	9	4395	4395	4404	413	9	75	48	0	273113	2.053	100000.000	100000.000	0.000	0.000	0.000	0.000	0.000	16.610	763	857	763	857	52	420	100	861	"S402"
0	0	0	14	7	5	"M6PR"	"P20645"	9490	20860	80	5478	5512	735	13	4360	4360	4285	410	9	84	69	0	286631	2.993	100000.000	100000.000	0.000	0.000	0.000	0.000	0.000	16.610	1118	1152	1118	1152	52	340	100	862	"S267"
0	0	0	14	8	5	"M6PR"	"P20645"	9970	20850	140	4629	4759	768	16	4343	4343	4279	377	8	37	23	0	742469	1.273	100000.000	100000.000	0.000	0.000	0.000	0.000	0.000	16.610	286	416	286	416	156	1140	100	863	"S267"
0	0	0	14	9	5	"M6PR"	"P20645"	10490	20860	80	5351	5448	787	14	4284	4284	4270	382	8	76	73	0	283271	3.084	100000.000	100000.000	0.000	0.000	0.000	0.000	0.000	16.610	1067	1164	1067	1164	52	340	100	864	"S267"
0	0	0	14	1	6	"MDM2"	"Q00987"	6470	21500	200	4517	4525	255	5	4564	4564	4607	366	7	6	0	0	1429888	-0.224	100000.000	100000.000	0.000	0.000	0.000	0.000	0.000	16.610	-47	-39	-47	-39	316	2384	100	865	"S166"
0	0	0	14	2	6	"MDM2"	"Q00987"	6980	21500	80	4912	4898	308	6	4647	4647	4634	258	5	50	19	0	254678	1.023	100000.000	100000.000	0.000	0.000	0.000	0.000	0.000	16.610	265	251	265	251	52	340	100	866	"S166"
0	0	0	14	3	6	"MDM2"	"Q00987"	7480	21500	200	4803	4788	325	6	4737	4737	4702	469	9	10	0	0	1513139	0.183	100000.000	100000.000	0.000	0.000	0.000	0.000	0.000	16.610	66	51	66	51	316	2384	100	867	"S166"
0	0	0	14	4	6	"p38 delta"	"O15264"	7980	21510	130	8323	8238	584	7	4762	4762	4813	1382	28	99	91	0	988535	2.478	100000.000	100000.000	0.000	0.000	0.000	0.000	0.000	16.610	3561	3476	3561	3476	120	940	100	868	"Y182"
0	0	0	14	5	6	"p38 delta"	"O15264"	8480	21500	130	8164	8065	530	6	4672	4672	4651	297	6	99	99	0	967766	11.495	100000.000	100000.000	0.000	0.000	0.000	0.000	0.000	16.610	3492	3393	3492	3393	120	940	100	869	"Y182"
0	0	0	14	6	6	"p38 delta"	"O15264"	8980	21500	130	8336	8266	513	6	4653	4653	4599	301	6	100	100	0	991977	12.183	100000.000	100000.000	0.000	0.000	0.000	0.000	0.000	16.610	3683	3613	3683	3613	120	940	100	870	"Y182"
0	0	0	14	7	6	"p70S6K"	"P23443"	9470	21480	130	5078	5061	234	4	4599	4599	4583	247	5	81	46	0	607376	1.935	100000.000	100000.000	0.000	0.000	0.000	0.000	0.000	16.610	479	462	479	462	120	940	100	871	"T412"
0	0	0	14	8	6	"p70S6K"	"P23443"	9970	21500	130	4945	4935	242	4	4474	4474	4450	285	6	75	33	0	592177	1.702	100000.000	100000.000	0.000	0.000	0.000	0.000	0.000	16.610	471	461	471	461	120	940	100	872	"T412"
0	0	0	14	9	6	"p70S6K"	"P23443"	10470	21510	100	4889	4858	251	5	4364	4364	4357	267	6	78	46	0	388636	1.876	100000.000	100000.000	0.000	0.000	0.000	0.000	0.000	16.610	525	494	525	494	80	560	100	873	"T412"
-75	0	0	14	1	7	"empty"	"empty"	6450	22140	200	4527	4533	322	7	4937	4937	4885	397	8	1	0	0	1432465	-0.887	100000.000	100000.000	0.000	0.000	0.000	0.000	0.000	16.610	-410	-404	-410	-404	316	2384	100	874	"empty"
-75	0	0	14	2	7	"empty"	"empty"	6950	22140	200	4414	4460	394	8	4686	4686	4656	464	9	3	0	0	1409221	-0.422	100000.000	100000.000	0.000	0.000	0.000	0.000	0.000	16.610	-272	-226	-272	-226	316	2384	100	875	"empty"
-75	0	0	14	3	7	"empty"	"empty"	7450	22140	200	4530	4577	445	9	4570	4570	4553	496	10	14	0	0	1446338	0.048	100000.000	100000.000	0.000	0.000	0.000	0.000	0.000	16.610	-40	7	-40	7	316	2384	100	876	"empty"
-75	0	0	14	4	7	"empty"	"empty"	7950	22140	200	4643	4568	373	8	4521	4521	4485	563	12	3	0	0	1443623	0.147	100000.000	100000.000	0.000	0.000	0.000	0.000	0.000	16.610	122	47	122	47	316	2384	100	877	"empty"
-75	0	0	14	5	7	"empty"	"empty"	8450	22140	200	4635	4638	303	6	4329	4329	4347	521	11	27	0	0	1465754	0.559	100000.000	100000.000	0.000	0.000	0.000	0.000	0.000	16.610	306	309	306	309	316	2384	100	878	"empty"
-75	0	0	14	6	7	"empty"	"empty"	8950	22140	200	4663	4745	722	15	4213	4213	4294	583	13	30	6	0	1499544	0.774	100000.000	100000.000	0.000	0.000	0.000	0.000	0.000	16.610	450	532	450	532	316	2384	100	879	"empty"
-75	0	0	14	7	7	"empty"	"empty"	9450	22140	200	4611	4565	293	6	4219	4219	4288	556	12	21	0	0	1442494	0.498	100000.000	100000.000	0.000	0.000	0.000	0.000	0.000	16.610	392	346	392	346	316	2384	100	880	"empty"
-75	0	0	14	8	7	"empty"	"empty"	9950	22140	200	4537	4489	328	7	4301	4301	4291	376	8	31	2	0	1418587	0.527	100000.000	100000.000	0.000	0.000	0.000	0.000	0.000	16.610	236	188	236	188	316	2384	100	881	"empty"
-75	0	0	14	9	7	"empty"	"empty"	10450	22140	200	4496	4439	330	7	4399	4399	4384	568	12	2	0	0	1402676	0.097	100000.000	100000.000	0.000	0.000	0.000	0.000	0.000	16.610	97	40	97	40	316	2384	100	882	"empty"
0	0	0	15	1	1	"JNK1"	"P45983"	11050	18280	130	8087	7471	1709	22	4077	4077	4094	362	8	85	84	0	896547	9.329	100000.000	100000.000	0.000	0.000	0.000	0.000	0.000	16.610	4010	3394	4010	3394	120	940	100	883	"T183"
0	0	0	15	2	1	"JNK1"	"P45983"	11540	18280	120	8526	7896	1704	21	4103	4103	4102	329	8	93	87	0	947521	11.532	100000.000	100000.000	0.000	0.000	0.000	0.000	0.000	16.610	4423	3793	4423	3793	120	820	100	884	"T183"
0	0	0	15	3	1	"JNK1"	"P45983"	12050	18270	130	8565	8131	1312	16	4135	4135	4103	319	7	96	94	0	975679	12.627	100000.000	100000.000	0.000	0.000	0.000	0.000	0.000	16.610	4430	3996	4430	3996	120	940	100	885	"T183"
0	0	0	15	4	1	"Keap1"	"Q14145"	12540	18270	90	9772	9617	1102	11	4177	4177	4147	356	8	98	98	0	500096	15.365	100000.000	100000.000	0.000	0.000	0.000	0.000	0.000	16.610	5595	5440	5595	5440	52	420	100	886	"S293/5"
0	0	0	15	5	1	"Keap1"	"Q14145"	13050	18260	90	10558	10104	1235	12	4188	4188	4122	437	10	98	98	0	525425	13.689	100000.000	100000.000	0.000	0.000	0.000	0.000	0.000	16.610	6370	5916	6370	5916	52	420	100	887	"S293/5"
0	0	0	15	6	1	"Keap1"	"Q14145"	13540	18260	90	10249	10088	1343	13	4073	4073	4086	371	9	100	98	0	524565	16.178	100000.000	100000.000	0.000	0.000	0.000	0.000	0.000	16.610	6176	6015	6176	6015	52	420	100	888	"S293/5"
0	0	0	15	7	1	"MK2"	"P16389"	14050	18270	90	6730	6717	580	8	4042	4042	4023	305	7	100	100	0	349309	8.833	100000.000	100000.000	0.000	0.000	0.000	0.000	0.000	16.610	2688	2675	2688	2675	52	420	100	889	"Y415"
0	0	0	15	8	1	"MK2"	"P16389"	14550	18260	90	7130	7061	669	9	4029	4029	4022	308	7	100	98	0	367179	9.867	100000.000	100000.000	0.000	0.000	0.000	0.000	0.000	16.610	3101	3032	3101	3032	52	420	100	890	"Y415"
0	0	0	15	9	1	"MK2"	"P16389"	15060	18270	90	6530	6534	826	12	3982	3982	3995	302	7	100	96	0	339757	8.407	100000.000	100000.000	0.000	0.000	0.000	0.000	0.000	16.610	2548	2552	2548	2552	52	420	100	891	"Y415"
0	0	0	15	1	2	"NFAT1 "	"Q13469"	11030	18900	200	4227	4211	437	10	4133	4133	4132	521	12	18	0	0	1330815	0.152	100000.000	100000.000	0.000	0.000	0.000	0.000	0.000	16.610	94	78	94	78	316	2384	100	892	"S110"
0	0	0	15	2	2	"NFAT1 "	"Q13469"	11540	18900	140	4672	4613	344	7	4246	4246	4230	275	6	62	32	0	719677	1.393	100000.000	100000.000	0.000	0.000	0.000	0.000	0.000	16.610	426	367	426	367	156	1140	100	893	"S110"
0	0	0	15	3	2	"NFAT1 "	"Q13469"	12050	18900	170	4648	4650	282	6	4321	4321	4308	223	5	64	34	0	967150	1.534	100000.000	100000.000	0.000	0.000	0.000	0.000	0.000	16.610	327	329	327	329	208	1660	100	894	"S110"
0	0	0	15	4	2	"NFkB-p105 "	"P19838"	12520	18890	120	4420	4404	312	7	4280	4280	4269	327	7	24	2	0	528426	0.413	100000.000	100000.000	0.000	0.000	0.000	0.000	0.000	16.610	140	124	140	124	120	820	100	895	"S907"
0	0	0	15	5	2	"NFkB-p105 "	"P19838"	13030	18890	200	4376	4423	1771	40	4211	4211	4167	336	8	32	6	0	1397671	0.762	100000.000	100000.000	0.000	0.000	0.000	0.000	0.000	16.610	165	212	165	212	316	2384	100	896	"S907"
0	0	0	15	6	2	"NFkB-p105 "	"P19838"	13550	18890	70	4503	4499	384	8	4195	4195	4169	373	8	37	21	0	143960	0.885	100000.000	100000.000	0.000	0.000	0.000	0.000	0.000	16.610	308	304	308	304	32	236	100	897	"S907"
0	0	0	15	7	2	"process-control__"	"GGSGGSGDYKDDDDK"	14050	18910	70	5061	5178	385	7	4098	4098	4122	288	6	100	93	0	165695	3.667	100000.000	100000.000	0.000	0.000	0.000	0.000	0.000	16.610	963	1080	963	1080	32	236	100	898	"process-control__"
0	0	0	15	8	2	"process-control__"	"GGSGGSGDYKDDDDK"	14550	18910	200	4131	4201	389	9	4036	4036	4046	278	6	27	12	0	1327578	0.558	100000.000	100000.000	0.000	0.000	0.000	0.000	0.000	16.610	95	165	95	165	316	2384	100	899	"process-control__"
0	0	0	15	9	2	"process-control__"	"GGSGGSGDYKDDDDK"	15050	18920	70	4670	4685	367	7	3837	3837	3856	254	6	93	78	0	149931	3.264	100000.000	100000.000	0.000	0.000	0.000	0.000	0.000	16.610	833	848	833	848	32	236	100	900	"process-control__"
0	0	0	15	1	3	"PAK4"	"O96013"	11040	19560	100	10879	10599	1651	15	4209	4209	4161	498	11	96	96	0	847911	12.928	100000.000	100000.000	0.000	0.000	0.000	0.000	0.000	16.610	6670	6390	6670	6390	80	560	100	901	"S474"
0	0	0	15	2	3	"PAK4"	"O96013"	11550	19570	120	11109	10354	2187	21	4253	4253	4206	410	9	94	93	0	1242529	14.995	100000.000	100000.000	0.000	0.000	0.000	0.000	0.000	16.610	6856	6101	6856	6101	120	820	100	902	"S474"
0	0	0	15	3	3	"PAK4"	"O96013"	12050	19560	120	11390	10891	1809	16	4284	4284	4246	293	6	99	97	0	1306964	22.679	100000.000	100000.000	0.000	0.000	0.000	0.000	0.000	16.610	7106	6607	7106	6607	120	820	100	903	"S474"
0	0	0	15	4	3	"Rab5A"	"P20339"	12540	19550	90	5604	5630	275	4	4256	4256	4244	304	7	100	100	0	292760	4.559	100000.000	100000.000	0.000	0.000	0.000	0.000	0.000	16.610	1348	1374	1348	1374	52	420	100	904	"Y205"
0	0	0	15	5	3	"Rab5A"	"P20339"	13050	19550	90	5677	5560	442	7	4229	4229	4176	344	8	96	94	0	289127	4.023	100000.000	100000.000	0.000	0.000	0.000	0.000	0.000	16.610	1448	1331	1448	1331	52	420	100	905	"Y205"
0	0	0	15	6	3	"Rab5A"	"P20339"	13560	19560	90	5246	5423	511	9	4186	4186	4166	391	9	100	84	0	281972	3.215	100000.000	100000.000	0.000	0.000	0.000	0.000	0.000	16.610	1060	1237	1060	1237	52	420	100	906	"Y205"
0	0	0	15	7	3	"Sek1"	"P45985"	14050	19550	200	3697	3750	430	11	4074	4074	4086	311	7	10	0	0	1185131	-1.080	100000.000	100000.000	0.000	0.000	0.000	0.000	0.000	16.610	-377	-324	-377	-324	316	2384	100	907	"S257"
0	0	0	15	8	3	"Sek1"	"P45985"	14550	19550	200	3612	3637	359	9	4111	4111	4112	279	6	2	0	0	1149138	-1.703	100000.000	100000.000	0.000	0.000	0.000	0.000	0.000	16.610	-499	-474	-499	-474	316	2384	100	908	"S257"
0	0	0	15	9	3	"Sek1"	"P45985"	15050	19550	200	3516	3548	370	10	4099	4099	4085	289	7	0	0	0	1121186	-1.858	100000.000	100000.000	0.000	0.000	0.000	0.000	0.000	16.610	-583	-551	-583	-551	316	2384	100	909	"S257"
0	0	0	15	1	4	"Smad1 "	"Q15797"	11040	20190	200	4459	4432	393	8	4261	4261	4259	348	8	34	8	0	1400452	0.497	100000.000	100000.000	0.000	0.000	0.000	0.000	0.000	16.610	198	171	198	171	316	2384	100	910	"S214"
0	0	0	15	2	4	"Smad1 "	"Q15797"	11540	20210	70	4922	4904	275	5	4322	4322	4323	315	7	81	46	0	156922	1.844	100000.000	100000.000	0.000	0.000	0.000	0.000	0.000	16.610	600	582	600	582	32	236	100	911	"S214"
0	0	0	15	3	4	"Smad1 "	"Q15797"	12040	20210	80	5190	5186	227	4	4290	4290	4273	301	7	100	90	0	269673	3.033	100000.000	100000.000	0.000	0.000	0.000	0.000	0.000	16.610	900	896	900	896	52	340	100	912	"S214"
0	0	0	15	4	4	"Smad3 "	"P84022"	12540	20190	90	6292	6203	521	8	4123	4123	4134	300	7	98	98	0	322570	6.897	100000.000	100000.000	0.000	0.000	0.000	0.000	0.000	16.610	2169	2080	2169	2080	52	420	100	913	"T179"
0	0	0	15	5	4	"Smad3 "	"P84022"	13040	20190	70	6200	6146	483	7	4219	4219	4221	354	8	100	96	0	196683	5.438	100000.000	100000.000	0.000	0.000	0.000	0.000	0.000	16.610	1981	1927	1981	1927	32	236	100	914	"T179"
0	0	0	15	6	4	"Smad3 "	"P84022"	13550	20190	90	6152	6065	600	9	4023	4023	4066	360	8	98	96	0	315384	5.553	100000.000	100000.000	0.000	0.000	0.000	0.000	0.000	16.610	2129	2042	2129	2042	52	420	100	915	"T179"
0	0	0	15	7	4	"TGFBR1"	"P36897"	14050	20180	90	4518	4490	324	7	4116	4116	4127	283	6	63	36	0	233476	1.283	100000.000	100000.000	0.000	0.000	0.000	0.000	0.000	16.610	402	374	402	374	52	420	100	916	"t204"
0	0	0	15	8	4	"TGFBR1"	"P36897"	14540	20180	200	4166	4136	316	7	4149	4149	4148	298	7	14	2	0	1307025	-0.040	100000.000	100000.000	0.000	0.000	0.000	0.000	0.000	16.610	17	-13	17	-13	316	2384	100	917	"t204"
0	0	0	15	9	4	"TGFBR1"	"P36897"	15040	20180	200	4153	4146	269	6	4139	4139	4121	291	7	15	0	0	1310254	0.086	100000.000	100000.000	0.000	0.000	0.000	0.000	0.000	16.610	14	7	14	7	316	2384	100	918	"t204"
0	0	0	15	1	5	"Akt1"	"P31749"	11040	20850	80	4545	4517	251	5	4122	4122	4130	373	9	55	9	0	234906	1.038	100000.000	100000.000	0.000	0.000	0.000	0.000	0.000	16.610	423	395	423	395	52	340	100	919	"S473"
0	0	0	15	2	5	"Akt1"	"P31749"	11540	20830	200	4132	4205	350	8	4158	4158	4176	328	7	22	6	0	1328636	0.088	100000.000	100000.000	0.000	0.000	0.000	0.000	0.000	16.610	-26	47	-26	47	316	2384	100	920	"S473"
0	0	0	15	3	5	"Akt1"	"P31749"	12040	20830	200	4158	4192	378	9	4140	4140	4135	318	7	22	9	0	1324672	0.179	100000.000	100000.000	0.000	0.000	0.000	0.000	0.000	16.610	18	52	18	52	316	2384	100	921	"S473"
0	0	0	15	4	5	"aura"	"O14965"	12550	20800	120	4208	6708	9603	143	4091	4091	4108	346	8	35	25	1	804902	7.514	100000.000	100000.000	0.000	0.000	0.000	0.000	0.000	16.610	117	2617	117	2617	120	820	100	922	"S342"
0	0	0	15	5	5	"aura"	"O14965"	13050	20810	140	4126	4253	624	14	4025	4025	4064	331	8	29	13	0	663432	0.571	100000.000	100000.000	0.000	0.000	0.000	0.000	0.000	16.610	101	228	101	228	156	1140	100	923	"S342"
0	0	0	15	6	5	"aura"	"O14965"	13560	20830	80	4511	4651	703	15	4079	4079	4096	312	7	55	38	0	241826	1.779	100000.000	100000.000	0.000	0.000	0.000	0.000	0.000	16.610	432	572	432	572	52	340	100	924	"S342"
0	0	0	15	7	5	"Cdk4"	"P11802"	14050	20840	130	6784	6782	464	6	4146	4146	4145	266	6	100	100	0	813795	9.914	100000.000	100000.000	0.000	0.000	0.000	0.000	0.000	16.610	2638	2636	2638	2636	120	940	100	925	"T172"
0	0	0	15	8	5	"Cdk4"	"P11802"	14550	20840	130	6831	6857	362	5	4136	4136	4143	272	6	100	100	0	822855	9.978	100000.000	100000.000	0.000	0.000	0.000	0.000	0.000	16.610	2695	2721	2695	2721	120	940	100	926	"T172"
0	0	0	15	9	5	"Cdk4"	"P11802"	15050	20840	140	6877	6717	707	10	4153	4153	4155	319	7	98	96	0	1047916	8.031	100000.000	100000.000	0.000	0.000	0.000	0.000	0.000	16.610	2724	2564	2724	2564	156	1140	100	927	"T172"
0	0	0	15	1	6	"CREB "	"P16220"	11040	21500	200	4302	4328	307	7	4216	4216	4235	306	7	24	6	0	1367674	0.304	100000.000	100000.000	0.000	0.000	0.000	0.000	0.000	16.610	86	112	86	112	316	2384	100	928	"S117"
0	0	0	15	2	6	"CREB "	"P16220"	11550	21500	90	4700	4709	302	6	4103	4103	4114	242	5	96	65	0	244892	2.459	100000.000	100000.000	0.000	0.000	0.000	0.000	0.000	16.610	597	606	597	606	52	420	100	929	"S117"
0	0	0	15	3	6	"CREB "	"P16220"	12050	21490	90	4665	4598	288	6	4018	4018	4023	210	5	86	71	0	239077	2.738	100000.000	100000.000	0.000	0.000	0.000	0.000	0.000	16.610	647	580	647	580	52	420	100	930	"S117"
0	0	0	15	4	6	"EEA1"	"Q15075"	12550	21500	100	5716	5664	389	6	3948	3948	3955	216	5	98	97	0	453125	7.912	100000.000	100000.000	0.000	0.000	0.000	0.000	0.000	16.610	1768	1716	1768	1716	80	560	100	931	"T1392"
0	0	0	15	5	6	"EEA1"	"Q15075"	13050	21490	110	6003	5959	341	5	4011	4011	4033	229	5	100	100	0	476696	8.410	100000.000	100000.000	0.000	0.000	0.000	0.000	0.000	16.610	1992	1948	1992	1948	80	656	100	932	"T1392"
0	0	0	15	6	6	"EEA1"	"Q15075"	13550	21490	110	5868	5793	556	9	4065	4065	4071	235	5	95	95	0	463436	7.328	100000.000	100000.000	0.000	0.000	0.000	0.000	0.000	16.610	1803	1728	1803	1728	80	656	100	933	"T1392"
0	0	0	15	7	6	"IKK-alpha "	"O15111"	14050	21490	200	3981	3991	231	5	4177	4177	4182	268	6	2	0	0	1261121	-0.713	100000.000	100000.000	0.000	0.000	0.000	0.000	0.000	16.610	-196	-186	-196	-186	316	2384	100	934	"S473"
0	0	0	15	8	6	"IKK-alpha "	"O15111"	14550	21480	200	4093	4104	228	5	4245	4245	4223	271	6	3	0	0	1296949	-0.439	100000.000	100000.000	0.000	0.000	0.000	0.000	0.000	16.610	-152	-141	-152	-141	316	2384	100	935	"S473"
0	0	0	15	9	6	"IKK-alpha "	"O15111"	15050	21480	200	4187	4181	314	7	4192	4192	4065	552	13	1	0	0	1321294	0.210	100000.000	100000.000	0.000	0.000	0.000	0.000	0.000	16.610	-5	-11	-5	-11	316	2384	100	936	"S473"
-75	0	0	15	1	7	"empty"	"empty"	11040	22110	200	4285	4279	265	6	4336	4336	4321	350	8	6	0	0	1352071	-0.120	100000.000	100000.000	0.000	0.000	0.000	0.000	0.000	16.610	-51	-57	-51	-57	316	2384	100	937	"empty"
-75	0	0	15	2	7	"empty"	"empty"	11540	22110	200	4212	4214	264	6	4354	4354	4326	305	7	4	0	0	1331514	-0.367	100000.000	100000.000	0.000	0.000	0.000	0.000	0.000	16.610	-142	-140	-142	-140	316	2384	100	938	"empty"
-75	0	0	15	3	7	"empty"	"empty"	12040	22110	200	4096	4110	249	6	4381	4381	4340	275	6	1	0	0	1298714	-0.836	100000.000	100000.000	0.000	0.000	0.000	0.000	0.000	16.610	-285	-271	-285	-271	316	2384	100	939	"empty"
-75	0	0	15	4	7	"empty"	"empty"	12540	22110	200	4000	4011	290	7	4306	4306	4266	302	7	3	0	0	1267475	-0.844	100000.000	100000.000	0.000	0.000	0.000	0.000	0.000	16.610	-306	-295	-306	-295	316	2384	100	940	"empty"
-75	0	0	15	5	7	"empty"	"empty"	13040	22110	200	3978	3999	291	7	4253	4253	4236	727	17	0	0	0	1263595	-0.326	100000.000	100000.000	0.000	0.000	0.000	0.000	0.000	16.610	-275	-254	-275	-254	316	2384	100	941	"empty"
-75	0	0	15	6	7	"empty"	"empty"	13540	22110	200	3967	4003	308	7	4153	4153	4162	328	7	6	0	0	1264932	-0.485	100000.000	100000.000	0.000	0.000	0.000	0.000	0.000	16.610	-186	-150	-186	-150	316	2384	100	942	"empty"
0	0	0	15	7	7	"GLQAWPG-pS-AIPQFLG_GLQAWPGEAIPQFLG_40vs60"	"GLQAWPG-pS-AIPQFLG_GLQAWPGEAIPQFLG_40vs60"	14050	22120	90	23638	20809	6336	30	4229	4229	4205	306	7	98	98	0	1082044	54.261	100000.000	100000.000	0.000	0.000	0.000	0.000	0.000	16.610	19409	16580	19409	16580	52	420	100	943	"GLQAWPG-pS-AIPQFLG_GLQAWPGEAIPQFLG_40vs60"
0	0	0	15	8	7	"GLQAWPG-pS-AIPQFLG_GLQAWPGEAIPQFLG_40vs60"	"GLQAWPG-pS-AIPQFLG_GLQAWPGEAIPQFLG_40vs60"	14550	22120	100	23082	19125	7373	38	4205	4205	4208	270	6	98	98	0	1530012	55.248	100000.000	100000.000	0.000	0.000	0.000	0.000	0.000	16.610	18877	14920	18877	14920	80	560	100	944	"GLQAWPG-pS-AIPQFLG_GLQAWPGEAIPQFLG_40vs60"
0	0	0	15	9	7	"GLQAWPG-pS-AIPQFLG_GLQAWPGEAIPQFLG_40vs60"	"GLQAWPG-pS-AIPQFLG_GLQAWPGEAIPQFLG_40vs60"	15050	22130	100	21605	18129	7675	42	4061	4061	4052	437	10	98	91	0	1450312	32.213	100000.000	100000.000	0.000	0.000	0.000	0.000	0.000	16.610	17544	14068	17544	14068	80	560	100	945	"GLQAWPG-pS-AIPQFLG_GLQAWPGEAIPQFLG_40vs60"
0	0	0	16	1	1	"Calmodulin"	"P62158"	15560	18280	90	4447	4409	268	6	4049	4049	4079	340	8	57	13	0	229266	0.971	100000.000	100000.000	0.000	0.000	0.000	0.000	0.000	16.610	398	360	398	360	52	420	100	946	"T79"
0	0	0	16	2	1	"Calmodulin"	"P62158"	16060	18260	70	4437	4453	287	6	3927	3927	3964	256	6	78	50	0	142504	1.910	100000.000	100000.000	0.000	0.000	0.000	0.000	0.000	16.610	510	526	510	526	32	236	100	947	"T79"
0	0	0	16	3	1	"Calmodulin"	"P62158"	16550	18270	90	4274	4387	455	10	3983	3983	4015	276	6	51	30	0	228098	1.348	100000.000	100000.000	0.000	0.000	0.000	0.000	0.000	16.610	291	404	291	404	52	420	100	948	"T79"
0	0	0	16	4	1	"Caveolin-1"	"Q03135"	17050	18260	90	4733	4672	382	8	4041	4041	4044	229	5	86	73	0	242958	2.742	100000.000	100000.000	0.000	0.000	0.000	0.000	0.000	16.610	692	631	692	631	52	420	100	949	"Y25"
0	0	0	16	5	1	"Caveolin-1"	"Q03135"	17550	18270	80	4973	4977	344	6	4091	4091	4088	232	5	94	92	0	258778	3.832	100000.000	100000.000	0.000	0.000	0.000	0.000	0.000	16.610	882	886	882	886	52	340	100	950	"Y25"
0	0	0	16	6	1	"Caveolin-1"	"Q03135"	18050	18260	80	5035	4988	322	6	4136	4136	4129	240	5	96	84	0	259355	3.579	100000.000	100000.000	0.000	0.000	0.000	0.000	0.000	16.610	899	852	899	852	52	340	100	951	"Y25"
0	0	0	16	7	1	"eNOS "	"P29474"	18540	18260	120	6825	6546	1376	21	3964	3964	3919	688	17	83	80	0	785562	3.818	100000.000	100000.000	0.000	0.000	0.000	0.000	0.000	16.610	2861	2582	2861	2582	120	820	100	952	"S1176"
0	0	0	16	8	1	"eNOS "	"P29474"	19050	18260	110	6924	6927	564	8	4053	4053	3936	507	12	98	98	0	554138	5.899	100000.000	100000.000	0.000	0.000	0.000	0.000	0.000	16.610	2871	2874	2871	2874	80	656	100	953	"S1176"
0	0	0	16	9	1	"eNOS "	"P29474"	19560	18260	100	6813	6353	1055	16	3864	3864	3776	534	14	91	83	0	508279	4.826	100000.000	100000.000	0.000	0.000	0.000	0.000	0.000	16.610	2949	2489	2949	2489	80	560	100	954	"S1176"
0	0	0	16	1	2	"Fos "	"P01100"	15550	18910	70	5766	5757	501	8	3912	3912	3942	276	7	100	96	0	184214	6.576	100000.000	100000.000	0.000	0.000	0.000	0.000	0.000	16.610	1854	1845	1854	1845	32	236	100	955	"T232"
0	0	0	16	2	2	"Fos "	"P01100"	16050	18910	70	6168	6001	640	10	3942	3942	3951	312	7	93	93	0	192024	6.571	100000.000	100000.000	0.000	0.000	0.000	0.000	0.000	16.610	2226	2059	2226	2059	32	236	100	956	"T232"
0	0	0	16	3	2	"Fos "	"P01100"	16560	18910	90	5718	5466	847	15	3933	3933	3943	229	5	82	82	0	284241	6.651	100000.000	100000.000	0.000	0.000	0.000	0.000	0.000	16.610	1785	1533	1785	1533	52	420	100	957	"T232"
0	0	0	16	4	2	"Grb10 "	"Q13322"	17050	18890	80	4659	4608	387	8	4077	4077	4093	244	5	78	61	0	239600	2.111	100000.000	100000.000	0.000	0.000	0.000	0.000	0.000	16.610	582	531	582	531	52	340	100	958	"S150"
0	0	0	16	5	2	"Grb10 "	"Q13322"	17540	18900	90	4684	4657	390	8	4083	4083	4105	238	5	80	61	0	242172	2.319	100000.000	100000.000	0.000	0.000	0.000	0.000	0.000	16.610	601	574	601	574	52	420	100	959	"S150"
0	0	0	16	6	2	"Grb10 "	"Q13322"	18040	18900	200	3650	3595	729	20	4074	4074	3890	591	15	4	0	0	1136054	-0.499	100000.000	100000.000	0.000	0.000	0.000	0.000	0.000	16.610	-424	-479	-424	-479	316	2384	100	960	"S150"
0	0	0	16	7	2	"IRS-1"	"P35568"	18540	18890	200	4298	4334	472	10	3967	3967	3871	1191	30	6	0	0	1369695	0.389	100000.000	100000.000	0.000	0.000	0.000	0.000	0.000	16.610	331	367	331	367	316	2384	100	961	"S616"
0	0	0	16	8	2	"IRS-1"	"P35568"	19040	18890	200	4104	3970	680	17	3251	3251	3518	2595	73	0	0	0	1254387	0.174	100000.000	100000.000	0.000	0.000	0.000	0.000	0.000	16.610	853	719	853	719	316	2384	100	962	"S616"
0	0	0	16	9	2	"IRS-1"	"P35568"	19540	18890	200	4197	4228	1516	35	3475	3475	3489	734	21	49	5	0	1336151	1.007	100000.000	100000.000	0.000	0.000	0.000	0.000	0.000	16.610	722	753	722	753	316	2384	100	963	"S616"
0	0	0	16	1	3	"inos"	"P35228"	15540	19550	200	3984	4010	268	6	4120	4120	4112	309	7	6	0	0	1267281	-0.330	100000.000	100000.000	0.000	0.000	0.000	0.000	0.000	16.610	-136	-110	-136	-110	316	2384	100	964	"S745"
0	0	0	16	2	3	"inos"	"P35228"	16040	19550	200	4074	4101	308	7	4178	4178	4164	283	6	13	2	0	1295944	-0.223	100000.000	100000.000	0.000	0.000	0.000	0.000	0.000	16.610	-104	-77	-104	-77	316	2384	100	965	"S745"
0	0	0	16	3	3	"inos"	"P35228"	16540	19550	200	4184	4220	345	8	4139	4139	4137	256	6	29	6	0	1333517	0.324	100000.000	100000.000	0.000	0.000	0.000	0.000	0.000	16.610	45	81	45	81	316	2384	100	966	"S745"
0	0	0	16	4	3	"IRF-3 "	"Q14653"	17040	19550	140	4700	4652	343	7	4080	4080	4009	423	10	67	19	0	725756	1.520	100000.000	100000.000	0.000	0.000	0.000	0.000	0.000	16.610	620	572	620	572	156	1140	100	967	"S396"
0	0	0	16	5	3	"IRF-3 "	"Q14653"	17530	19540	200	3678	3693	775	20	3986	3986	3772	754	19	9	0	0	1166831	-0.105	100000.000	100000.000	0.000	0.000	0.000	0.000	0.000	16.610	-308	-293	-308	-293	316	2384	100	968	"S396"
0	0	0	16	6	3	"IRF-3 "	"Q14653"	18030	19540	200	3887	3835	650	16	3922	3922	3727	667	17	10	0	0	1212002	0.162	100000.000	100000.000	0.000	0.000	0.000	0.000	0.000	16.610	-35	-87	-35	-87	316	2384	100	969	"S396"
0	0	0	16	7	3	"Lyn"	"P07948"	18530	19540	200	2824	2943	532	18	3369	3369	3649	3492	95	0	0	0	929948	-0.202	100000.000	100000.000	0.000	0.000	0.000	0.000	0.000	16.610	-545	-426	-545	-426	316	2384	100	970	"Y396"
0	0	0	16	8	3	"Lyn"	"P07948"	19030	19540	200	3736	3839	785	20	3582	3582	3560	582	16	24	2	0	1213031	0.479	100000.000	100000.000	0.000	0.000	0.000	0.000	0.000	16.610	154	257	154	257	316	2384	100	971	"Y396"
0	0	0	16	9	3	"Lyn"	"P07948"	19530	19540	200	3957	3889	501	12	3604	3604	3609	530	14	36	2	0	1228771	0.528	100000.000	100000.000	0.000	0.000	0.000	0.000	0.000	16.610	353	285	353	285	316	2384	100	972	"Y396"
0	0	0	16	1	4	"MAPK14"	"Q16539"	15560	20210	70	7816	7814	424	5	4008	4008	4051	507	12	100	100	0	250046	7.422	100000.000	100000.000	0.000	0.000	0.000	0.000	0.000	16.610	3808	3806	3808	3806	32	236	100	973	"Y322"
0	0	0	16	2	4	"MAPK14"	"Q16539"	16050	20200	70	7552	7560	697	9	4158	4158	4198	365	8	100	100	0	241931	9.211	100000.000	100000.000	0.000	0.000	0.000	0.000	0.000	16.610	3394	3402	3394	3402	32	236	100	974	"Y322"
0	0	0	16	3	4	"MAPK14"	"Q16539"	16560	20190	100	5134	5141	1573	30	3875	3875	3696	703	19	57	48	0	411254	2.055	100000.000	100000.000	0.000	0.000	0.000	0.000	0.000	16.610	1259	1266	1259	1266	80	560	100	975	"Y322"
0	0	0	16	4	4	"Mek1"	"Q02750"	17050	20200	200	4298	4345	361	8	3664	3664	3581	709	19	40	4	0	1373158	1.078	100000.000	100000.000	0.000	0.000	0.000	0.000	0.000	16.610	634	681	634	681	316	2384	100	976	"S217"
0	0	0	16	5	4	"Mek1"	"Q02750"	17550	20200	200	3008	3020	637	21	3111	3111	3247	1206	37	1	0	0	954307	-0.188	100000.000	100000.000	0.000	0.000	0.000	0.000	0.000	16.610	-103	-91	-103	-91	316	2384	100	977	"S217"
0	0	0	16	6	4	"Mek1"	"Q02750"	18050	20200	200	3829	3852	652	16	3330	3330	3376	660	19	43	10	0	1217129	0.721	100000.000	100000.000	0.000	0.000	0.000	0.000	0.000	16.610	499	522	499	522	316	2384	100	978	"S217"
0	0	0	16	7	4	"P300"	"Q09472"	18550	20200	200	3714	3772	553	14	3592	3592	3892	3378	86	0	0	0	1191989	-0.036	100000.000	100000.000	0.000	0.000	0.000	0.000	0.000	16.610	122	180	122	180	316	2384	100	979	"S89"
0	0	0	16	8	4	"P300"	"Q09472"	19050	20200	200	3644	3795	767	20	3575	3575	3595	665	18	27	7	0	1199109	0.301	100000.000	100000.000	0.000	0.000	0.000	0.000	0.000	16.610	69	220	69	220	316	2384	100	980	"S89"
0	0	0	16	9	4	"P300"	"Q09472"	19550	20200	200	3627	3733	680	18	3476	3476	3502	770	21	23	1	0	1179535	0.300	100000.000	100000.000	0.000	0.000	0.000	0.000	0.000	16.610	151	257	151	257	316	2384	100	981	"S89"
0	0	0	16	1	5	"PPP2CA "	"P67775"	15550	20830	100	6501	6355	566	8	4213	4213	4172	337	8	100	98	0	508373	6.478	100000.000	100000.000	0.000	0.000	0.000	0.000	0.000	16.610	2288	2142	2288	2142	80	560	100	982	"T307"
0	0	0	16	2	5	"PPP2CA "	"P67775"	16060	20830	200	4060	4145	977	23	3926	3926	3869	830	21	19	9	0	1309731	0.333	100000.000	100000.000	0.000	0.000	0.000	0.000	0.000	16.610	134	219	134	219	316	2384	100	983	"T307"
0	0	0	16	3	5	"PPP2CA "	"P67775"	16570	20840	70	5643	5527	1227	22	3558	3558	3621	897	24	84	59	0	176877	2.125	100000.000	100000.000	0.000	0.000	0.000	0.000	0.000	16.610	2085	1969	2085	1969	32	236	100	984	"T307"
0	0	0	16	4	5	"rab4"	"P20338"	17050	20830	200	2931	3057	578	18	3514	3514	3410	896	26	0	0	0	966067	-0.394	100000.000	100000.000	0.000	0.000	0.000	0.000	0.000	16.610	-583	-457	-583	-457	316	2384	100	985	"Y189"
0	0	0	16	5	5	"rab4"	"P20338"	17550	20830	200	4179	4121	481	11	3713	3713	3662	592	16	37	4	0	1302162	0.775	100000.000	100000.000	0.000	0.000	0.000	0.000	0.000	16.610	466	408	466	408	316	2384	100	986	"Y189"
0	0	0	16	6	5	"rab4"	"P20338"	18050	20830	200	3936	3876	635	16	3655	3655	3651	524	14	35	8	0	1224943	0.429	100000.000	100000.000	0.000	0.000	0.000	0.000	0.000	16.610	281	221	281	221	316	2384	100	987	"Y189"
0	0	0	16	7	5	"STAT2 "	"P52630"	18550	20840	180	10630	9568	2882	30	3588	3588	3614	523	14	89	87	0	2449519	11.384	100000.000	100000.000	0.000	0.000	0.000	0.000	0.000	16.610	7042	5980	7042	5980	256	1924	100	988	"Y690"
0	0	0	16	8	5	"STAT2 "	"P52630"	19050	20840	170	11823	11355	1732	15	3473	3473	3547	755	21	100	99	0	2361851	10.342	100000.000	100000.000	0.000	0.000	0.000	0.000	0.000	16.610	8350	7882	8350	7882	208	1660	100	989	"Y690"
0	0	0	16	9	5	"STAT2 "	"P52630"	19550	20840	180	12180	11369	2461	21	3369	3369	3415	522	15	98	96	0	2910413	15.238	100000.000	100000.000	0.000	0.000	0.000	0.000	0.000	16.610	8811	8000	8811	8000	256	1924	100	990	"Y690"
0	0	0	16	1	6	"STAT5B "	"P51692"	15550	21470	140	5402	5319	407	7	4152	4152	4061	777	19	82	8	0	829803	1.619	100000.000	100000.000	0.000	0.000	0.000	0.000	0.000	16.610	1250	1167	1250	1167	156	1140	100	991	"Y740"
0	0	0	16	2	6	"STAT5B "	"P51692"	16050	21470	200	4681	4623	732	15	3817	3817	3804	625	16	59	34	0	1460791	1.310	100000.000	100000.000	0.000	0.000	0.000	0.000	0.000	16.610	864	806	864	806	316	2384	100	992	"Y740"
0	0	0	16	3	6	"STAT5B "	"P51692"	16550	21470	200	4589	4500	758	16	4056	4056	3908	678	17	43	9	0	1422018	0.873	100000.000	100000.000	0.000	0.000	0.000	0.000	0.000	16.610	533	444	533	444	316	2384	100	993	"Y740"
0	0	0	16	4	6	"Syk "	"P43405"	17050	21470	200	4163	4152	673	16	4082	4082	4045	820	20	14	0	0	1311972	0.130	100000.000	100000.000	0.000	0.000	0.000	0.000	0.000	16.610	81	70	81	70	316	2384	100	994	"Y525/6"
0	0	0	16	5	6	"Syk "	"P43405"	17550	21470	200	4228	4286	704	16	3758	3758	3745	499	13	48	25	0	1354484	1.084	100000.000	100000.000	0.000	0.000	0.000	0.000	0.000	16.610	470	528	470	528	316	2384	100	995	"Y525/6"
0	0	0	16	6	6	"Syk "	"P43405"	18060	21460	110	4727	4761	504	10	3451	3451	3472	448	12	97	80	0	380850	2.877	100000.000	100000.000	0.000	0.000	0.000	0.000	0.000	16.610	1276	1310	1276	1310	80	656	100	996	"Y525/6"
0	0	0	16	7	6	"14-3-3 beta"	"P31946"	18550	21470	140	4182	4339	699	16	3411	3411	3440	409	11	76	45	0	676848	2.198	100000.000	100000.000	0.000	0.000	0.000	0.000	0.000	16.610	771	928	771	928	156	1140	100	997	"S59"
0	0	0	16	8	6	"14-3-3 beta"	"P31946"	19050	21480	130	4932	4963	673	13	3316	3316	3354	374	11	98	94	0	595542	4.302	100000.000	100000.000	0.000	0.000	0.000	0.000	0.000	16.610	1616	1647	1616	1647	120	940	100	998	"S59"
0	0	0	16	9	6	"14-3-3 beta"	"P31946"	19570	21500	140	6464	6140	1075	17	3698	3698	3682	492	13	91	85	0	957841	4.996	100000.000	100000.000	0.000	0.000	0.000	0.000	0.000	16.610	2766	2442	2766	2442	156	1140	100	999	"S59"
-75	0	0	16	1	7	"empty"	"empty"	15550	22120	200	4166	3945	789	20	4074	4074	4024	610	15	13	0	0	1246766	-0.130	100000.000	100000.000	0.000	0.000	0.000	0.000	0.000	16.610	92	-129	92	-129	316	2384	100	1000	"empty"
-75	0	0	16	2	7	"empty"	"empty"	16050	22120	200	3851	3881	604	15	4154	4154	4081	685	16	4	1	0	1226259	-0.292	100000.000	100000.000	0.000	0.000	0.000	0.000	0.000	16.610	-303	-273	-303	-273	316	2384	100	1001	"empty"
-75	0	0	16	3	7	"empty"	"empty"	16550	22120	200	4050	4052	461	11	3953	3953	3952	568	14	12	0	0	1280487	0.176	100000.000	100000.000	0.000	0.000	0.000	0.000	0.000	16.610	97	99	97	99	316	2384	100	1002	"empty"
-75	0	0	16	4	7	"empty"	"empty"	17050	22120	200	3721	3714	529	14	3694	3694	3719	501	13	9	0	0	1173604	-0.010	100000.000	100000.000	0.000	0.000	0.000	0.000	0.000	16.610	27	20	27	20	316	2384	100	1003	"empty"
-75	0	0	16	5	7	"empty"	"empty"	17550	22120	200	3421	3524	618	17	3547	3547	3572	429	12	11	2	0	1113711	-0.112	100000.000	100000.000	0.000	0.000	0.000	0.000	0.000	16.610	-126	-23	-126	-23	316	2384	100	1004	"empty"
-75	0	0	16	6	7	"empty"	"empty"	18050	22120	200	3535	3564	402	11	3479	3479	3520	437	12	17	2	0	1126175	0.101	100000.000	100000.000	0.000	0.000	0.000	0.000	0.000	16.610	56	85	56	85	316	2384	100	1005	"empty"
0	0	0	16	7	7	"Control-Spot"	"p-Tyr"	18550	22120	110	4360	11151	9576	85	3655	3655	3704	421	11	60	45	0	892090	17.689	100000.000	100000.000	0.000	0.000	0.000	0.000	0.000	16.610	705	7496	705	7496	80	656	100	1006	"Control-Spot"
0	0	0	16	8	7	"Control-Spot"	"p-Tyr"	19050	22140	70	27305	25142	9951	39	3584	3584	3598	394	10	100	96	0	804536	54.680	100000.000	100000.000	0.000	0.000	0.000	0.000	0.000	16.610	23721	21558	23721	21558	32	236	100	1007	"Control-Spot"
0	0	0	16	9	7	"Control-Spot"	"p-Tyr"	19550	22120	100	4841	13263	12387	93	3986	3986	3869	539	13	58	47	0	1061065	17.429	100000.000	100000.000	0.000	0.000	0.000	0.000	0.000	16.610	855	9277	855	9277	80	560	100	1008	"Control-Spot"
0	0	0	17	1	1	"ACTA1"	"P68133"	2030	24640	70	5145	5365	517	9	4800	4800	4874	503	10	43	37	0	171665	0.976	100000.000	100000.000	0.000	0.000	0.000	0.000	0.000	16.610	345	565	345	565	32	236	100	1009	"Y55"
0	0	0	17	2	1	"ACTA1"	"P68133"	2530	24630	70	5255	5293	340	6	4688	4688	4665	396	8	65	37	0	169368	1.586	100000.000	100000.000	0.000	0.000	0.000	0.000	0.000	16.610	567	605	567	605	32	236	100	1010	"Y55"
0	0	0	17	3	1	"ACTA1"	"P68133"	3040	24620	120	5008	4970	436	8	4708	4708	4716	336	7	47	15	0	596403	0.756	100000.000	100000.000	0.000	0.000	0.000	0.000	0.000	16.610	300	262	300	262	120	820	100	1011	"Y55"
0	0	0	17	4	1	"A-Raf"	"P10398"	3540	24630	130	5462	5456	545	9	4713	4713	4787	421	8	75	42	0	654690	1.589	100000.000	100000.000	0.000	0.000	0.000	0.000	0.000	16.610	749	743	749	743	120	940	100	1012	"S214"
0	0	0	17	5	1	"A-Raf"	"P10398"	4040	24630	130	5577	5644	591	10	4872	4872	4886	503	10	55	44	0	677295	1.507	100000.000	100000.000	0.000	0.000	0.000	0.000	0.000	16.610	705	772	705	772	120	940	100	1013	"S214"
0	0	0	17	6	1	"A-Raf"	"P10398"	4520	24620	200	5248	5258	618	11	4944	4944	4885	509	10	35	15	0	1661669	0.733	100000.000	100000.000	0.000	0.000	0.000	0.000	0.000	16.610	304	314	304	314	316	2384	100	1014	"S214"
0	0	0	17	7	1	"Cdk2"	"P24941"	5020	24610	200	5460	5553	637	11	5079	5079	4969	458	9	44	28	0	1754805	1.275	100000.000	100000.000	0.000	0.000	0.000	0.000	0.000	16.610	381	474	381	474	316	2384	100	1015	"Y179"
0	0	0	17	8	1	"Cdk2"	"P24941"	5520	24610	200	5800	5750	544	9	5145	5145	5095	331	6	62	49	0	1816912	1.979	100000.000	100000.000	0.000	0.000	0.000	0.000	0.000	16.610	655	605	655	605	316	2384	100	1016	"Y179"
0	0	0	17	9	1	"Cdk2"	"P24941"	6020	24610	200	5623	5618	520	9	5141	5141	5128	381	7	52	35	0	1775274	1.286	100000.000	100000.000	0.000	0.000	0.000	0.000	0.000	16.610	482	477	482	477	316	2384	100	1017	"Y179"
0	0	0	17	1	2	"Cofilin 1"	"P23528"	2040	25280	90	6015	5897	629	10	5304	5304	5151	494	9	57	28	0	306652	1.510	100000.000	100000.000	0.000	0.000	0.000	0.000	0.000	16.610	711	593	711	593	52	420	100	1018	"S2"
0	0	0	17	2	2	"Cofilin 1"	"P23528"	2550	25280	80	5688	5693	648	11	5181	5181	5117	496	9	50	26	0	296042	1.161	100000.000	100000.000	0.000	0.000	0.000	0.000	0.000	16.610	507	512	507	512	52	340	100	1019	"S2"
0	0	0	17	3	2	"Cofilin 1"	"P23528"	3050	25280	90	5700	5914	596	10	5058	5058	5016	503	10	65	36	0	307535	1.785	100000.000	100000.000	0.000	0.000	0.000	0.000	0.000	16.610	642	856	642	856	52	420	100	1020	"S2"
0	0	0	17	4	2	"CTNNB1"	"P35222"	3530	25270	200	4412	4460	432	9	4910	4910	4902	418	8	3	0	0	1409367	-1.057	100000.000	100000.000	0.000	0.000	0.000	0.000	0.000	16.610	-498	-450	-498	-450	316	2384	100	1021	"S675"
0	0	0	17	5	2	"CTNNB1"	"P35222"	4030	25270	200	4446	4473	418	9	4873	4873	4876	459	9	1	0	0	1413440	-0.878	100000.000	100000.000	0.000	0.000	0.000	0.000	0.000	16.610	-427	-400	-427	-400	316	2384	100	1022	"S675"
0	0	0	17	6	2	"CTNNB1"	"P35222"	4530	25260	200	4444	4489	411	9	4818	4818	4835	435	8	3	0	0	1418410	-0.795	100000.000	100000.000	0.000	0.000	0.000	0.000	0.000	16.610	-374	-329	-374	-329	316	2384	100	1023	"S675"
0	0	0	17	7	2	"EGFR"	"P00533"	5020	25260	200	4813	4869	381	7	4806	4806	4840	412	8	21	2	0	1538586	0.070	100000.000	100000.000	0.000	0.000	0.000	0.000	0.000	16.610	7	63	7	63	316	2384	100	1024	"T693"
0	0	0	17	8	2	"EGFR"	"P00533"	5520	25260	200	4917	4894	340	6	4927	4927	4906	376	7	11	0	0	1546632	-0.032	100000.000	100000.000	0.000	0.000	0.000	0.000	0.000	16.610	-10	-33	-10	-33	316	2384	100	1025	"T693"
0	0	0	17	9	2	"EGFR"	"P00533"	6020	25260	200	4994	4969	385	7	4991	4991	4960	426	8	11	0	0	1570147	0.021	100000.000	100000.000	0.000	0.000	0.000	0.000	0.000	16.610	3	-22	3	-22	316	2384	100	1026	"T693"
0	0	0	17	1	3	"JAK1"	"P23458"	2010	25910	70	9019	8859	671	7	5057	5057	4973	451	9	100	100	0	283501	8.616	100000.000	100000.000	0.000	0.000	0.000	0.000	0.000	16.610	3962	3802	3962	3802	32	236	100	1027	"Y1035"
0	0	0	17	2	3	"JAK1"	"P23458"	2520	25920	90	8309	7635	1556	20	4864	4864	4949	474	9	80	80	0	397045	5.667	100000.000	100000.000	0.000	0.000	0.000	0.000	0.000	16.610	3445	2771	3445	2771	52	420	100	1028	"Y1035"
0	0	0	17	3	3	"JAK1"	"P23458"	3020	25920	90	7902	7374	1534	20	4843	4843	4952	447	9	78	76	0	383472	5.418	100000.000	100000.000	0.000	0.000	0.000	0.000	0.000	16.610	3059	2531	3059	2531	52	420	100	1029	"Y1035"
0	0	0	17	4	3	"JNK2"	"P45984"	3510	25920	110	6830	6860	951	13	4935	4935	4912	440	8	91	88	0	548768	4.427	100000.000	100000.000	0.000	0.000	0.000	0.000	0.000	16.610	1895	1925	1895	1925	80	656	100	1030	"T183"
0	0	0	17	5	3	"JNK2"	"P45984"	4020	25910	110	6967	7050	907	12	4982	4982	4894	489	9	95	90	0	563964	4.409	100000.000	100000.000	0.000	0.000	0.000	0.000	0.000	16.610	1985	2068	1985	2068	80	656	100	1031	"T183"
0	0	0	17	6	3	"JNK2"	"P45984"	4520	25910	100	7397	7575	912	12	4797	4797	4831	477	9	98	97	0	605987	5.753	100000.000	100000.000	0.000	0.000	0.000	0.000	0.000	16.610	2600	2778	2600	2778	80	560	100	1032	"T183"
0	0	0	17	7	3	"Kit "	"P10721"	5010	25910	90	5976	5899	527	8	4871	4871	4890	417	8	80	63	0	306731	2.420	100000.000	100000.000	0.000	0.000	0.000	0.000	0.000	16.610	1105	1028	1105	1028	52	420	100	1033	"Y721"
0	0	0	17	8	3	"Kit "	"P10721"	5510	25910	100	5873	5853	460	7	5067	5067	5005	382	7	76	56	0	468256	2.220	100000.000	100000.000	0.000	0.000	0.000	0.000	0.000	16.610	806	786	806	786	80	560	100	1034	"Y721"
0	0	0	17	9	3	"Kit "	"P10721"	6010	25900	90	6095	6106	331	5	5111	5111	5068	287	5	100	88	0	317503	3.617	100000.000	100000.000	0.000	0.000	0.000	0.000	0.000	16.610	984	995	984	995	52	420	100	1035	"Y721"
0	0	0	17	1	4	"MK3"	"P22001"	2010	26560	110	9259	9273	1567	16	4860	4860	4892	490	10	96	95	0	741841	8.941	100000.000	100000.000	0.000	0.000	0.000	0.000	0.000	16.610	4399	4413	4399	4413	80	656	100	1036	"Y187"
0	0	0	17	2	4	"MK3"	"P22001"	2510	26570	110	9903	9313	1688	18	4791	4791	4805	373	7	92	92	0	745055	12.086	100000.000	100000.000	0.000	0.000	0.000	0.000	0.000	16.610	5112	4522	5112	4522	80	656	100	1037	"Y187"
0	0	0	17	3	4	"MK3"	"P22001"	3010	26560	100	9645	9004	2085	23	4761	4761	4779	359	7	90	87	0	720284	11.769	100000.000	100000.000	0.000	0.000	0.000	0.000	0.000	16.610	4884	4243	4884	4243	80	560	100	1038	"Y187"
0	0	0	17	4	4	"NFAT1 "	"Q13469"	3500	26550	200	4779	4805	451	9	4947	4947	4951	534	10	7	0	0	1518349	-0.273	100000.000	100000.000	0.000	0.000	0.000	0.000	0.000	16.610	-168	-142	-168	-142	316	2384	100	1039	"S326"
0	0	0	17	5	4	"NFAT1 "	"Q13469"	4000	26550	200	4817	4865	566	11	4926	4926	4905	498	10	19	0	0	1537354	-0.080	100000.000	100000.000	0.000	0.000	0.000	0.000	0.000	16.610	-109	-61	-109	-61	316	2384	100	1040	"S326"
0	0	0	17	6	4	"NFAT1 "	"Q13469"	4500	26550	200	4836	4850	579	11	4840	4840	4886	485	9	30	1	0	1532666	-0.074	100000.000	100000.000	0.000	0.000	0.000	0.000	0.000	16.610	-4	10	-4	10	316	2384	100	1041	"S326"
0	0	0	17	7	4	"NFkB-p65 "	"Q04206"	5010	26550	80	5597	5552	662	11	5019	5019	4956	485	9	51	34	0	288715	1.229	100000.000	100000.000	0.000	0.000	0.000	0.000	0.000	16.610	578	533	578	533	52	340	100	1042	"S276"
0	0	0	17	8	4	"NFkB-p65 "	"Q04206"	5510	26550	80	5785	5824	340	5	5141	5141	5127	270	5	92	61	0	302869	2.581	100000.000	100000.000	0.000	0.000	0.000	0.000	0.000	16.610	644	683	644	683	52	340	100	1043	"S276"
0	0	0	17	9	4	"NFkB-p65 "	"Q04206"	6000	26540	80	5782	5641	430	7	5126	5126	5120	314	6	61	53	0	293312	1.659	100000.000	100000.000	0.000	0.000	0.000	0.000	0.000	16.610	656	515	656	515	52	340	100	1044	"S276"
0	0	0	17	1	5	"PDGFRb"	"P09619"	2000	27190	120	17022	16210	2874	17	5464	5464	5362	413	7	97	97	0	1945150	26.266	100000.000	100000.000	0.000	0.000	0.000	0.000	0.000	16.610	11558	10746	11558	10746	120	820	100	1045	"Y686"
0	0	0	17	2	5	"PDGFRb"	"P09619"	2510	27200	140	17226	15162	4304	28	5461	5461	5320	426	8	89	87	0	2365261	23.103	100000.000	100000.000	0.000	0.000	0.000	0.000	0.000	16.610	11765	9701	11765	9701	156	1140	100	1046	"Y686"
0	0	0	17	3	5	"PDGFRb"	"P09619"	3010	27200	140	17045	15140	4253	28	5361	5361	5271	673	12	89	88	0	2361916	14.664	100000.000	100000.000	0.000	0.000	0.000	0.000	0.000	16.610	11684	9779	11684	9779	156	1140	100	1047	"Y686"
0	0	0	17	4	5	"PELI2"	"Q96FA3"	3510	27200	150	8134	7817	1054	13	5234	5234	5174	455	8	89	87	0	1219513	5.809	100000.000	100000.000	0.000	0.000	0.000	0.000	0.000	16.610	2900	2583	2900	2583	156	1272	100	1048	"T290"
0	0	0	17	5	5	"PELI2"	"Q96FA3"	4010	27190	120	7863	7757	726	9	5032	5032	5009	428	8	96	95	0	930895	6.421	100000.000	100000.000	0.000	0.000	0.000	0.000	0.000	16.610	2831	2725	2831	2725	120	820	100	1049	"T290"
0	0	0	17	6	5	"PELI2"	"Q96FA3"	4520	27200	130	7961	7918	494	6	4828	4828	4872	446	9	100	99	0	950167	6.830	100000.000	100000.000	0.000	0.000	0.000	0.000	0.000	16.610	3133	3090	3133	3090	120	940	100	1050	"T290"
0	0	0	17	7	5	"sek1"	"P45985"	5000	27190	200	4785	4779	338	7	4771	4771	4821	431	8	9	0	0	1510225	-0.097	100000.000	100000.000	0.000	0.000	0.000	0.000	0.000	16.610	14	8	14	8	316	2384	100	1051	"S2315"
0	0	0	17	8	5	"sek1"	"P45985"	5500	27190	200	4672	4689	289	6	4799	4799	4824	410	8	4	0	0	1481618	-0.329	100000.000	100000.000	0.000	0.000	0.000	0.000	0.000	16.610	-127	-110	-127	-110	316	2384	100	1052	"S2315"
0	0	0	17	9	5	"sek1"	"P45985"	6000	27190	200	4683	4689	276	5	4869	4869	4868	375	7	2	0	0	1481700	-0.477	100000.000	100000.000	0.000	0.000	0.000	0.000	0.000	16.610	-186	-180	-186	-180	316	2384	100	1053	"S2315"
0	0	0	17	1	6	"SMAD3"	"Q15796"	2000	27830	130	5369	5380	555	10	5265	5265	5197	611	11	15	1	0	645621	0.300	100000.000	100000.000	0.000	0.000	0.000	0.000	0.000	16.610	104	115	104	115	120	940	100	1054	"S416"
0	0	0	17	2	6	"SMAD3"	"Q15796"	2520	27820	110	5163	5184	309	5	5083	5083	5100	466	9	13	1	0	414739	0.180	100000.000	100000.000	0.000	0.000	0.000	0.000	0.000	16.610	80	101	80	101	80	656	100	1055	"S416"
0	0	0	17	3	6	"SMAD3"	"Q15796"	3010	27820	140	5310	6043	4685	77	5076	5076	5087	456	8	33	9	0	942657	2.096	100000.000	100000.000	0.000	0.000	0.000	0.000	0.000	16.610	234	967	234	967	156	1140	100	1056	"S416"
0	0	0	17	4	6	"TAK1 "	"O43318"	3510	27830	180	8297	8193	1159	14	4997	4997	5019	419	8	93	93	0	2097423	7.575	100000.000	100000.000	0.000	0.000	0.000	0.000	0.000	16.610	3300	3196	3300	3196	256	1924	100	1057	"T178"
0	0	0	17	5	6	"TAK1 "	"O43318"	4010	27840	170	8677	8408	1070	12	5023	5023	4986	466	9	97	95	0	1748798	7.343	100000.000	100000.000	0.000	0.000	0.000	0.000	0.000	16.610	3654	3385	3654	3385	208	1660	100	1058	"T178"
0	0	0	17	6	6	"TAK1 "	"O43318"	4510	27830	170	8548	8461	1024	12	4943	4943	4947	497	10	98	96	0	1759869	7.070	100000.000	100000.000	0.000	0.000	0.000	0.000	0.000	16.610	3605	3518	3605	3518	208	1660	100	1059	"T178"
0	0	0	17	7	6	"TNIK"	"Q9UKE5"	5000	27830	100	9157	8812	1081	12	5055	5055	5026	538	10	98	95	0	704997	7.037	100000.000	100000.000	0.000	0.000	0.000	0.000	0.000	16.610	4102	3757	4102	3757	80	560	100	1060	"T181"
0	0	0	17	8	6	"TNIK"	"Q9UKE5"	5510	27840	130	9084	8901	830	9	5074	5074	5025	347	6	98	98	0	1068174	11.170	100000.000	100000.000	0.000	0.000	0.000	0.000	0.000	16.610	4010	3827	4010	3827	120	940	100	1061	"T181"
0	0	0	17	9	6	"TNIK"	"Q9UKE5"	6010	27830	120	9031	8568	1353	15	5096	5096	5086	927	18	87	85	0	1028145	3.756	100000.000	100000.000	0.000	0.000	0.000	0.000	0.000	16.610	3935	3472	3935	3472	120	820	100	1062	"T181"
-75	0	0	17	1	7	"empty"	"empty"	2010	28470	200	5103	5077	444	8	5013	5013	5041	454	9	22	1	0	1604383	0.079	100000.000	100000.000	0.000	0.000	0.000	0.000	0.000	16.610	90	64	90	64	316	2384	100	1063	"empty"
-75	0	0	17	2	7	"empty"	"empty"	2510	28470	200	4857	4887	367	7	4896	4896	4919	388	7	16	1	0	1544245	-0.082	100000.000	100000.000	0.000	0.000	0.000	0.000	0.000	16.610	-39	-9	-39	-9	316	2384	100	1064	"empty"
-75	0	0	17	3	7	"empty"	"empty"	3010	28470	200	4891	4917	360	7	4845	4845	4888	361	7	20	5	0	1553841	0.080	100000.000	100000.000	0.000	0.000	0.000	0.000	0.000	16.610	46	72	46	72	316	2384	100	1065	"empty"
-75	0	0	17	4	7	"empty"	"empty"	3510	28470	200	4883	4949	474	9	4881	4881	4969	445	8	28	1	0	1564023	-0.045	100000.000	100000.000	0.000	0.000	0.000	0.000	0.000	16.610	2	68	2	68	316	2384	100	1066	"empty"
-75	0	0	17	5	7	"empty"	"empty"	4010	28470	200	4899	4972	502	10	4961	4961	4987	502	10	22	0	0	1571185	-0.030	100000.000	100000.000	0.000	0.000	0.000	0.000	0.000	16.610	-62	11	-62	11	316	2384	100	1067	"empty"
-75	0	0	17	6	7	"empty"	"empty"	4510	28470	200	5072	5017	509	10	5043	5043	5003	515	10	15	0	0	1585240	0.027	100000.000	100000.000	0.000	0.000	0.000	0.000	0.000	16.610	29	-26	29	-26	316	2384	100	1068	"empty"
-75	0	0	17	7	7	"empty"	"empty"	5010	28470	200	5182	5066	456	9	5110	5110	5046	431	8	13	0	0	1600851	0.046	100000.000	100000.000	0.000	0.000	0.000	0.000	0.000	16.610	72	-44	72	-44	316	2384	100	1069	"empty"
-75	0	0	17	8	7	"empty"	"empty"	5510	28470	200	5202	5157	279	5	5211	5211	5180	306	5	6	0	0	1629490	-0.075	100000.000	100000.000	0.000	0.000	0.000	0.000	0.000	16.610	-9	-54	-9	-54	316	2384	100	1070	"empty"
-75	0	0	17	9	7	"empty"	"empty"	6010	28470	200	5235	5204	220	4	5188	5188	5177	244	4	12	0	0	1644518	0.111	100000.000	100000.000	0.000	0.000	0.000	0.000	0.000	16.610	47	16	47	16	316	2384	100	1071	"empty"
0	0	0	18	1	1	"PKACa "	"P17612"	6490	24640	120	11311	10110	2736	27	5022	5022	4999	278	5	87	85	0	1213171	18.385	100000.000	100000.000	0.000	0.000	0.000	0.000	0.000	16.610	6289	5088	6289	5088	120	820	100	1072	"T197"
0	0	0	18	2	1	"PKACa "	"P17612"	6990	24640	120	11254	10357	2619	25	4928	4928	4830	402	8	88	85	0	1242829	13.749	100000.000	100000.000	0.000	0.000	0.000	0.000	0.000	16.610	6326	5429	6326	5429	120	820	100	1073	"T197"
0	0	0	18	3	1	"PKACa "	"P17612"	7490	24640	120	11124	10729	2172	20	4680	4680	4661	483	10	96	95	0	1287484	12.563	100000.000	100000.000	0.000	0.000	0.000	0.000	0.000	16.610	6444	6049	6444	6049	120	820	100	1074	"T197"
0	0	0	18	4	1	"PTEN"	"P60484"	7990	24650	180	6093	6088	962	15	4554	4554	4570	416	9	87	76	0	1558427	3.649	100000.000	100000.000	0.000	0.000	0.000	0.000	0.000	16.610	1539	1534	1539	1534	256	1924	100	1075	"Y315"
0	0	0	18	5	1	"PTEN"	"P60484"	8490	24650	170	6021	6019	672	11	4355	4355	4385	345	7	98	93	0	1251879	4.736	100000.000	100000.000	0.000	0.000	0.000	0.000	0.000	16.610	1666	1664	1666	1664	208	1660	100	1076	"Y315"
0	0	0	18	6	1	"PTEN"	"P60484"	8990	24650	170	6140	6069	537	8	4303	4303	4316	270	6	99	97	0	1262449	6.493	100000.000	100000.000	0.000	0.000	0.000	0.000	0.000	16.610	1837	1766	1837	1766	208	1660	100	1077	"Y315"
0	0	0	18	7	1	"SOC3"	"O14543"	9490	24640	200	4354	4400	317	7	4323	4323	4362	307	7	23	5	0	1390456	0.124	100000.000	100000.000	0.000	0.000	0.000	0.000	0.000	16.610	31	77	31	77	316	2384	100	1078	"Y204"
0	0	0	18	8	1	"SOC3"	"O14543"	10000	24630	90	4733	4711	359	7	4463	4463	4466	366	8	36	7	0	244960	0.669	100000.000	100000.000	0.000	0.000	0.000	0.000	0.000	16.610	270	248	270	248	52	420	100	1079	"Y204"
0	0	0	18	9	1	"SOC3"	"O14543"	10500	24630	200	4619	4616	391	8	4504	4504	4482	403	8	22	0	0	1458517	0.333	100000.000	100000.000	0.000	0.000	0.000	0.000	0.000	16.610	115	112	115	112	316	2384	100	1080	"Y204"
0	0	0	18	1	2	"STAT3 "	"P40763"	6490	25280	90	6548	6447	533	8	4839	4839	4830	308	6	98	96	0	335254	5.250	100000.000	100000.000	0.000	0.000	0.000	0.000	0.000	16.610	1709	1608	1709	1608	52	420	100	1081	"S691"
0	0	0	18	2	2	"STAT3 "	"P40763"	6990	25280	90	6236	6256	620	9	4869	4869	4855	303	6	92	86	0	325332	4.624	100000.000	100000.000	0.000	0.000	0.000	0.000	0.000	16.610	1367	1387	1367	1387	52	420	100	1082	"S691"
0	0	0	18	3	2	"STAT3 "	"P40763"	7500	25280	80	6167	6223	547	8	4835	4835	4743	445	9	94	80	0	323612	3.326	100000.000	100000.000	0.000	0.000	0.000	0.000	0.000	16.610	1332	1388	1332	1388	52	340	100	1083	"S691"
0	0	0	18	4	2	"STAT6 "	"P42226"	7990	25290	140	5103	4983	464	9	4810	4810	4729	384	8	39	6	0	777335	0.661	100000.000	100000.000	0.000	0.000	0.000	0.000	0.000	16.610	293	173	293	173	156	1140	100	1084	"T645"
0	0	0	18	5	2	"STAT6 "	"P42226"	8490	25310	70	5296	5304	203	3	4909	4909	4849	382	7	56	6	0	169721	1.191	100000.000	100000.000	0.000	0.000	0.000	0.000	0.000	16.610	387	395	387	395	32	236	100	1085	"T645"
0	0	0	18	6	2	"STAT6 "	"P42226"	8970	25280	120	4790	4845	453	9	4666	4666	4620	390	8	33	8	0	581361	0.577	100000.000	100000.000	0.000	0.000	0.000	0.000	0.000	16.610	124	179	124	179	120	820	100	1086	"T645"
0	0	0	18	7	2	"14-3-3 beta"	"P31946"	9490	25290	100	12929	11869	3299	27	4642	4642	4590	382	8	88	86	0	949554	19.055	100000.000	100000.000	0.000	0.000	0.000	0.000	0.000	16.610	8287	7227	8287	7227	80	560	100	1087	"S185"
0	0	0	18	8	2	"14-3-3 beta"	"P31946"	9990	25290	100	13259	12263	2875	23	4635	4635	4582	355	7	88	88	0	981060	21.637	100000.000	100000.000	0.000	0.000	0.000	0.000	0.000	16.610	8624	7628	8624	7628	80	560	100	1088	"S185"
0	0	0	18	9	2	"14-3-3 beta"	"P31946"	10490	25290	90	12704	12858	762	5	4639	4639	4567	389	8	100	100	0	668607	21.314	100000.000	100000.000	0.000	0.000	0.000	0.000	0.000	16.610	8065	8219	8065	8219	52	420	100	1089	"S185"
0	0	0	18	1	3	"Tgfbr2"	"P37173"	6480	25940	170	5909	5885	381	6	4880	4880	4876	304	6	96	85	0	1224100	3.319	100000.000	100000.000	0.000	0.000	0.000	0.000	0.000	16.610	1029	1005	1029	1005	208	1660	100	1090	"S409"
0	0	0	18	2	3	"Tgfbr2"	"P37173"	6990	25940	160	5779	5758	482	8	4836	4836	4835	409	8	85	56	0	1197575	2.257	100000.000	100000.000	0.000	0.000	0.000	0.000	0.000	16.610	943	922	943	922	208	1512	100	1091	"S409"
0	0	0	18	3	3	"Tgfbr2"	"P37173"	7490	25940	170	5655	5715	550	9	4852	4852	4781	414	8	77	49	0	1188759	2.256	100000.000	100000.000	0.000	0.000	0.000	0.000	0.000	16.610	803	863	803	863	208	1660	100	1092	"S409"
0	0	0	18	4	3	"Tyk2"	"P29597"	7990	25940	100	7277	7004	1493	21	4710	4710	4660	412	8	80	77	0	560300	5.689	100000.000	100000.000	0.000	0.000	0.000	0.000	0.000	16.610	2567	2294	2567	2294	80	560	100	1093	"Y1054/5"
0	0	0	18	5	3	"Tyk2"	"P29597"	8480	25930	80	7398	7227	1097	15	4522	4522	4532	356	7	94	90	0	375804	7.570	100000.000	100000.000	0.000	0.000	0.000	0.000	0.000	16.610	2876	2705	2876	2705	52	340	100	1094	"Y1054/5"
0	0	0	18	6	3	"Tyk2"	"P29597"	9000	25940	80	7414	7278	753	10	4492	4492	4554	355	7	98	98	0	378432	7.673	100000.000	100000.000	0.000	0.000	0.000	0.000	0.000	16.610	2922	2786	2922	2786	52	340	100	1095	"Y1054/5"
0	0	0	18	7	3	"caveolin-1"	"Q03135"	9490	25940	110	5784	5796	492	8	4512	4512	4539	332	7	98	92	0	463715	3.786	100000.000	100000.000	0.000	0.000	0.000	0.000	0.000	16.610	1272	1284	1272	1284	80	656	100	1096	"Y14"
0	0	0	18	8	3	"caveolin-1"	"Q03135"	9990	25940	110	5777	5878	612	10	4669	4669	4600	363	7	96	75	0	470255	3.521	100000.000	100000.000	0.000	0.000	0.000	0.000	0.000	16.610	1108	1209	1108	1209	80	656	100	1097	"Y14"
0	0	0	18	9	3	"caveolin-1"	"Q03135"	10490	25940	110	6000	5971	500	8	4577	4577	4558	344	7	98	93	0	477668	4.108	100000.000	100000.000	0.000	0.000	0.000	0.000	0.000	16.610	1423	1394	1423	1394	80	656	100	1098	"Y14"
0	0	0	18	1	4	"Cdc42 "	"P60953"	6490	26580	100	8220	7656	1383	18	5067	5067	5057	539	10	82	77	0	612468	4.822	100000.000	100000.000	0.000	0.000	0.000	0.000	0.000	16.610	3153	2589	3153	2589	80	560	100	1099	"Y32"
0	0	0	18	2	4	"Cdc42 "	"P60953"	6990	26580	90	8266	8116	841	10	4896	4896	4836	466	9	98	98	0	422054	7.039	100000.000	100000.000	0.000	0.000	0.000	0.000	0.000	16.610	3370	3220	3370	3220	52	420	100	1100	"Y32"
0	0	0	18	3	4	"Cdc42 "	"P60953"	7490	26580	110	7705	7603	1515	19	4826	4826	4744	503	10	86	82	0	608241	5.684	100000.000	100000.000	0.000	0.000	0.000	0.000	0.000	16.610	2879	2777	2879	2777	80	656	100	1101	"Y32"
0	0	0	18	4	4	"Flt3"	"P36888"	7970	26600	90	8772	8677	1793	20	4649	4649	4591	608	13	86	86	0	451202	6.720	100000.000	100000.000	0.000	0.000	0.000	0.000	0.000	16.610	4123	4028	4123	4028	52	420	100	1102	"Y591"
0	0	0	18	5	4	"Flt3"	"P36888"	8470	26600	80	9223	8829	1811	20	4404	4404	4465	388	8	92	92	0	459099	11.247	100000.000	100000.000	0.000	0.000	0.000	0.000	0.000	16.610	4819	4425	4819	4425	52	340	100	1103	"Y591"
0	0	0	18	6	4	"Flt3"	"P36888"	8990	26600	90	8457	8227	1196	14	4405	4405	4414	331	7	98	98	0	427816	11.520	100000.000	100000.000	0.000	0.000	0.000	0.000	0.000	16.610	4052	3822	4052	3822	52	420	100	1104	"Y591"
0	0	0	18	7	4	"gp130 "	"P40189"	9490	26570	90	5256	5280	359	6	4445	4445	4467	339	7	94	65	0	274564	2.398	100000.000	100000.000	0.000	0.000	0.000	0.000	0.000	16.610	811	835	811	835	52	420	100	1105	"Y767"
0	0	0	18	8	4	"gp130 "	"P40189"	9990	26570	100	5401	5437	496	9	4536	4536	4556	387	8	85	57	0	434944	2.276	100000.000	100000.000	0.000	0.000	0.000	0.000	0.000	16.610	865	901	865	901	80	560	100	1106	"Y767"
0	0	0	18	9	4	"gp130 "	"P40189"	10500	26560	110	5191	5312	518	9	4613	4613	4606	398	8	65	43	0	424943	1.774	100000.000	100000.000	0.000	0.000	0.000	0.000	0.000	16.610	578	699	578	699	80	656	100	1107	"Y767"
0	0	0	18	1	5	"IKK-beta "	"O14920"	6490	27220	160	11433	10849	1889	17	4799	4799	4816	352	7	96	94	0	2256551	17.139	100000.000	100000.000	0.000	0.000	0.000	0.000	0.000	16.610	6634	6050	6634	6050	208	1512	100	1108	"Y199"
0	0	0	18	2	5	"IKK-beta "	"O14920"	6990	27220	170	12052	11344	2085	18	4825	4825	4830	433	8	95	93	0	2359592	15.044	100000.000	100000.000	0.000	0.000	0.000	0.000	0.000	16.610	7227	6519	7227	6519	208	1660	100	1109	"Y199"
0	0	0	18	3	5	"IKK-beta "	"O14920"	7490	27220	170	12249	11696	2013	17	4847	4847	4776	436	9	94	94	0	2432697	15.872	100000.000	100000.000	0.000	0.000	0.000	0.000	0.000	16.610	7402	6849	7402	6849	208	1660	100	1110	"Y199"
0	0	0	18	4	5	"IRAK1"	"P51617"	7980	27220	120	11919	11072	2378	21	4909	4909	4850	376	7	95	90	0	1328640	16.548	100000.000	100000.000	0.000	0.000	0.000	0.000	0.000	16.610	7010	6163	7010	6163	120	820	100	1111	"T209"
0	0	0	18	5	5	"IRAK1"	"P51617"	8480	27220	120	12105	11328	2038	17	4913	4913	4870	300	6	94	94	0	1359392	21.527	100000.000	100000.000	0.000	0.000	0.000	0.000	0.000	16.610	7192	6415	7192	6415	120	820	100	1112	"T209"
0	0	0	18	6	5	"IRAK1"	"P51617"	8980	27220	120	11794	11075	1965	17	4944	4944	4872	328	6	96	95	0	1328959	18.912	100000.000	100000.000	0.000	0.000	0.000	0.000	0.000	16.610	6850	6131	6850	6131	120	820	100	1113	"T209"
0	0	0	18	7	5	"IRS-1"	"P35568"	9470	27210	200	5013	5019	280	5	4741	4741	4694	377	8	34	4	0	1585872	0.862	100000.000	100000.000	0.000	0.000	0.000	0.000	0.000	16.610	272	278	272	278	316	2384	100	1114	"S312"
0	0	0	18	8	5	"IRS-1"	"P35568"	9970	27210	90	5294	5324	234	4	4782	4782	4794	287	5	92	36	0	276867	1.847	100000.000	100000.000	0.000	0.000	0.000	0.000	0.000	16.610	512	542	512	542	52	420	100	1115	"S312"
0	0	0	18	9	5	"IRS-1"	"P35568"	10470	27200	200	4735	4761	295	6	4649	4649	4636	419	9	16	0	0	1504621	0.298	100000.000	100000.000	0.000	0.000	0.000	0.000	0.000	16.610	86	112	86	112	316	2384	100	1116	"S312"
0	0	0	18	1	6	"Malt1"	"Q9UDY8"	6480	27870	200	4973	4915	493	10	5041	5041	5019	335	6	15	0	0	1553288	-0.310	100000.000	100000.000	0.000	0.000	0.000	0.000	0.000	16.610	-68	-126	-68	-126	316	2384	100	1117	"S135"
0	0	0	18	2	6	"Malt1"	"Q9UDY8"	6980	27860	200	4882	4894	584	11	5077	5077	4993	434	8	15	2	0	1546416	-0.228	100000.000	100000.000	0.000	0.000	0.000	0.000	0.000	16.610	-195	-183	-195	-183	316	2384	100	1118	"S135"
0	0	0	18	3	6	"Malt1"	"Q9UDY8"	7480	27860	200	4621	4624	618	13	4890	4890	4828	451	9	12	0	0	1461237	-0.452	100000.000	100000.000	0.000	0.000	0.000	0.000	0.000	16.610	-269	-266	-269	-266	316	2384	100	1119	"S135"
0	0	0	18	4	6	"MEK1 "	"Q02750"	7990	27850	90	5296	5468	589	10	4762	4762	4730	472	9	51	46	0	284359	1.564	100000.000	100000.000	0.000	0.000	0.000	0.000	0.000	16.610	534	706	534	706	52	420	100	1120	"T385"
0	0	0	18	5	6	"MEK1 "	"Q02750"	8490	27870	80	5178	5264	414	7	4465	4465	4500	341	7	88	53	0	273723	2.240	100000.000	100000.000	0.000	0.000	0.000	0.000	0.000	16.610	713	799	713	799	52	340	100	1121	"T385"
0	0	0	18	6	6	"MEK1 "	"Q02750"	8990	27860	110	5110	5063	380	7	4446	4446	4461	353	7	76	45	0	405059	1.705	100000.000	100000.000	0.000	0.000	0.000	0.000	0.000	16.610	664	617	664	617	80	656	100	1122	"T385"
0	0	0	18	7	6	"p47phox "	"P14598"	9490	27850	200	4567	4593	334	7	4619	4619	4621	348	7	15	1	0	1451268	-0.080	100000.000	100000.000	0.000	0.000	0.000	0.000	0.000	16.610	-52	-26	-52	-26	316	2384	100	1123	"S359"
0	0	0	18	8	6	"p47phox "	"P14598"	9990	27850	200	4551	4623	384	8	4711	4711	4697	414	8	10	0	0	1460893	-0.179	100000.000	100000.000	0.000	0.000	0.000	0.000	0.000	16.610	-160	-88	-160	-88	316	2384	100	1124	"S359"
0	0	0	18	9	6	"p47phox "	"P14598"	10490	27840	200	4728	4737	453	9	4717	4717	4711	395	8	20	2	0	1496857	0.066	100000.000	100000.000	0.000	0.000	0.000	0.000	0.000	16.610	11	20	11	20	316	2384	100	1125	"S359"
-75	0	0	18	1	7	"empty"	"empty"	6470	28520	200	5169	5147	263	5	5154	5154	5105	308	6	10	0	0	1626480	0.136	100000.000	100000.000	0.000	0.000	0.000	0.000	0.000	16.610	15	-7	15	-7	316	2384	100	1126	"empty"
-75	0	0	18	2	7	"empty"	"empty"	6970	28520	200	4948	4880	394	8	5034	5034	4954	416	8	2	0	0	1542113	-0.178	100000.000	100000.000	0.000	0.000	0.000	0.000	0.000	16.610	-86	-154	-86	-154	316	2384	100	1127	"empty"
-75	0	0	18	3	7	"empty"	"empty"	7470	28520	200	4799	4764	440	9	4888	4888	4817	460	9	7	0	0	1505400	-0.115	100000.000	100000.000	0.000	0.000	0.000	0.000	0.000	16.610	-89	-124	-89	-124	316	2384	100	1128	"empty"
-75	0	0	18	4	7	"empty"	"empty"	7970	28520	200	4703	4733	405	8	4726	4726	4707	441	9	19	0	0	1495470	0.059	100000.000	100000.000	0.000	0.000	0.000	0.000	0.000	16.610	-23	7	-23	7	316	2384	100	1129	"empty"
-75	0	0	18	5	7	"empty"	"empty"	8470	28520	200	4496	4542	301	6	4557	4557	4591	725	15	1	0	0	1435202	-0.068	100000.000	100000.000	0.000	0.000	0.000	0.000	0.000	16.610	-61	-15	-61	-15	316	2384	100	1130	"empty"
-75	0	0	18	6	7	"empty"	"empty"	8970	28520	200	4392	4401	233	5	4483	4483	4507	287	6	4	0	0	1390702	-0.369	100000.000	100000.000	0.000	0.000	0.000	0.000	0.000	16.610	-91	-82	-91	-82	316	2384	100	1131	"empty"
0	0	0	18	7	7	"GLQAWPG-pS-AIPQFLG_GLQAWPGEAIPQFLG_20vs80"	"GLQAWPG-pS-AIPQFLG_GLQAWPGEAIPQFLG_20vs80"	9490	28490	100	14455	11896	5391	45	4498	4498	4534	333	7	86	80	0	951680	22.108	100000.000	100000.000	0.000	0.000	0.000	0.000	0.000	16.610	9957	7398	9957	7398	80	560	100	1132	"GLQAWPG-pS-AIPQFLG_GLQAWPGEAIPQFLG_20vs80"
0	0	0	18	8	7	"GLQAWPG-pS-AIPQFLG_GLQAWPGEAIPQFLG_20vs80"	"GLQAWPG-pS-AIPQFLG_GLQAWPGEAIPQFLG_20vs80"	9990	28490	90	16400	14565	4927	33	4663	4663	4694	384	8	90	90	0	757402	25.706	100000.000	100000.000	0.000	0.000	0.000	0.000	0.000	16.610	11737	9902	11737	9902	52	420	100	1133	"GLQAWPG-pS-AIPQFLG_GLQAWPGEAIPQFLG_20vs80"
0	0	0	18	9	7	"GLQAWPG-pS-AIPQFLG_GLQAWPGEAIPQFLG_20vs80"	"GLQAWPG-pS-AIPQFLG_GLQAWPGEAIPQFLG_20vs80"	10490	28490	70	17587	17705	1522	8	4845	4845	4877	605	12	100	100	0	566568	21.203	100000.000	100000.000	0.000	0.000	0.000	0.000	0.000	16.610	12742	12860	12742	12860	32	236	100	1134	"GLQAWPG-pS-AIPQFLG_GLQAWPGEAIPQFLG_20vs80"
0	0	0	19	1	1	"JAK1"	"P23458"	10950	24640	140	4935	4942	470	9	4528	4528	4514	357	7	53	32	0	770981	1.199	100000.000	100000.000	0.000	0.000	0.000	0.000	0.000	16.610	407	414	407	414	156	1140	100	1135	"Y220"
0	0	0	19	2	1	"JAK1"	"P23458"	11460	24630	100	5280	5218	359	6	4665	4665	4639	265	5	71	52	0	417407	2.185	100000.000	100000.000	0.000	0.000	0.000	0.000	0.000	16.610	615	553	615	553	80	560	100	1136	"Y220"
0	0	0	19	3	1	"JAK1"	"P23458"	11960	24620	110	5216	5217	243	4	4679	4679	4670	205	4	93	68	0	417387	2.668	100000.000	100000.000	0.000	0.000	0.000	0.000	0.000	16.610	537	538	537	538	80	656	100	1137	"Y220"
0	0	0	19	4	1	"Jun "	"P05412"	12450	24610	200	4633	4663	254	5	4604	4604	4587	224	4	19	3	0	1473623	0.339	100000.000	100000.000	0.000	0.000	0.000	0.000	0.000	16.610	29	59	29	59	316	2384	100	1138	"S243"
0	0	0	19	5	1	"Jun "	"P05412"	12950	24610	70	4838	4776	389	8	4601	4601	4566	286	6	40	12	0	152841	0.734	100000.000	100000.000	0.000	0.000	0.000	0.000	0.000	16.610	237	175	237	175	32	236	100	1139	"S243"
0	0	0	19	6	1	"Jun "	"P05412"	13460	24620	200	4526	4510	321	7	4473	4473	4439	327	7	16	3	0	1425201	0.217	100000.000	100000.000	0.000	0.000	0.000	0.000	0.000	16.610	53	37	53	37	316	2384	100	1140	"S243"
0	0	0	19	7	1	"Kit "	"P10721"	13970	24630	90	7125	6741	1173	17	4371	4371	4352	255	5	86	82	0	350516	9.369	100000.000	100000.000	0.000	0.000	0.000	0.000	0.000	16.610	2754	2370	2754	2370	52	420	100	1141	"Y568/70"
0	0	0	19	8	1	"Kit "	"P10721"	14470	24630	90	7203	6638	1350	20	4361	4361	4345	301	6	86	78	0	345187	7.618	100000.000	100000.000	0.000	0.000	0.000	0.000	0.000	16.610	2842	2277	2842	2277	52	420	100	1142	"Y568/70"
0	0	0	19	9	1	"Kit "	"P10721"	14980	24620	70	7128	7083	537	7	4095	4095	4114	352	8	100	100	0	226670	8.435	100000.000	100000.000	0.000	0.000	0.000	0.000	0.000	16.610	3033	2988	3033	2988	32	236	100	1143	"Y568/70"
0	0	0	19	1	2	"Mlk3"	"Q16584"	10950	25250	140	8285	7044	2418	34	4550	4550	4530	347	7	62	55	0	1098803	7.245	100000.000	100000.000	0.000	0.000	0.000	0.000	0.000	16.610	3735	2494	3735	2494	156	1140	100	1144	"S281"
0	0	0	19	2	2	"Mlk3"	"Q16584"	11470	25270	120	9259	8549	1795	20	4521	4521	4523	260	5	90	89	0	1025925	15.485	100000.000	100000.000	0.000	0.000	0.000	0.000	0.000	16.610	4738	4028	4738	4028	120	820	100	1145	"S281"
0	0	0	19	3	2	"Mlk3"	"Q16584"	11950	25260	140	6495	6429	1942	30	4495	4495	4492	312	6	57	53	0	1002859	6.208	100000.000	100000.000	0.000	0.000	0.000	0.000	0.000	16.610	2000	1934	2000	1934	156	1140	100	1146	"S281"
0	0	0	19	4	2	"NFAT2 "	"O95644"	12460	25280	100	5982	5836	529	9	4445	4445	4425	311	7	92	88	0	466901	4.537	100000.000	100000.000	0.000	0.000	0.000	0.000	0.000	16.610	1537	1391	1537	1391	80	560	100	1147	"S172"
0	0	0	19	5	2	"NFAT2 "	"O95644"	12960	25270	90	6121	6035	401	6	4453	4453	4432	290	6	100	100	0	313829	5.528	100000.000	100000.000	0.000	0.000	0.000	0.000	0.000	16.610	1668	1582	1668	1582	52	420	100	1148	"S172"
0	0	0	19	6	2	"NFAT2 "	"O95644"	13460	25270	80	5666	5762	464	8	4368	4368	4407	336	7	100	96	0	299623	4.033	100000.000	100000.000	0.000	0.000	0.000	0.000	0.000	16.610	1298	1394	1298	1394	52	340	100	1149	"S172"
0	0	0	19	7	2	"PI3-kinase p85 subunit beta"	"O00459"	13970	25270	90	13208	13084	1420	10	4374	4374	4398	218	4	100	100	0	680382	39.844	100000.000	100000.000	0.000	0.000	0.000	0.000	0.000	16.610	8834	8710	8834	8710	52	420	100	1150	"Y464"
0	0	0	19	8	2	"PI3-kinase p85 subunit beta"	"O00459"	14460	25280	90	12982	12714	1703	13	4447	4447	4563	1797	39	96	96	0	661139	4.536	100000.000	100000.000	0.000	0.000	0.000	0.000	0.000	16.610	8535	8267	8535	8267	52	420	100	1151	"Y464"
0	0	0	19	9	2	"PI3-kinase p85 subunit beta"	"O00459"	14970	25270	100	12849	11242	3495	31	4471	4471	4407	349	7	87	83	0	899372	19.585	100000.000	100000.000	0.000	0.000	0.000	0.000	0.000	16.610	8378	6771	8378	6771	80	560	100	1152	"Y464"
0	0	0	19	1	3	"p47phox "	"P14598"	10950	25900	120	4741	4751	431	9	4592	4592	4573	358	7	35	10	0	570148	0.497	100000.000	100000.000	0.000	0.000	0.000	0.000	0.000	16.610	149	159	149	159	120	820	100	1153	"S370"
0	0	0	19	2	3	"p47phox "	"P14598"	11440	25900	130	4834	4783	448	9	4580	4580	4581	292	6	44	19	0	573988	0.692	100000.000	100000.000	0.000	0.000	0.000	0.000	0.000	16.610	254	203	254	203	120	940	100	1154	"S370"
0	0	0	19	3	3	"p47phox "	"P14598"	11950	25900	90	4921	4925	178	3	4558	4558	4514	311	6	59	7	0	256123	1.322	100000.000	100000.000	0.000	0.000	0.000	0.000	0.000	16.610	363	367	363	367	52	420	100	1155	"S370"
0	0	0	19	4	3	"PDGFRb"	"P09619"	12460	25900	90	5294	5282	163	3	4604	4604	4592	264	5	98	90	0	274672	2.614	100000.000	100000.000	0.000	0.000	0.000	0.000	0.000	16.610	690	678	690	678	52	420	100	1156	"Y716"
0	0	0	19	5	3	"PDGFRb"	"P09619"	12960	25910	110	5042	4987	352	7	4417	4417	4440	295	6	78	51	0	398944	1.854	100000.000	100000.000	0.000	0.000	0.000	0.000	0.000	16.610	625	570	625	570	80	656	100	1157	"Y716"
0	0	0	19	6	3	"PDGFRb"	"P09619"	13470	25890	70	5271	5148	408	7	4484	4484	4469	341	7	65	53	0	164726	1.991	100000.000	100000.000	0.000	0.000	0.000	0.000	0.000	16.610	787	664	787	664	32	236	100	1158	"Y716"
0	0	0	19	7	3	"Rack1"	"P63244"	13960	25910	170	5709	5748	512	8	4417	4417	4404	280	6	98	93	0	1195503	4.800	100000.000	100000.000	0.000	0.000	0.000	0.000	0.000	16.610	1292	1331	1292	1331	208	1660	100	1159	"y246"
0	0	0	19	8	3	"Rack1"	"P63244"	14470	25920	170	5706	5836	1274	21	4446	4446	4441	271	6	99	96	0	1213898	5.148	100000.000	100000.000	0.000	0.000	0.000	0.000	0.000	16.610	1260	1390	1260	1390	208	1660	100	1160	"y246"
0	0	0	19	9	3	"Rack1"	"P63244"	14960	25920	160	5602	5688	514	9	4454	4454	4441	281	6	99	97	0	1183193	4.438	100000.000	100000.000	0.000	0.000	0.000	0.000	0.000	16.610	1148	1234	1148	1234	208	1512	100	1161	"y246"
0	0	0	19	1	4	"Sek1"	"P45985"	10950	26550	200	4405	4444	1066	23	4583	4583	4588	349	7	11	1	0	1404254	-0.413	100000.000	100000.000	0.000	0.000	0.000	0.000	0.000	16.610	-178	-139	-178	-139	316	2384	100	1162	"S80"
0	0	0	19	2	4	"Sek1"	"P45985"	11450	26550	200	4406	4366	368	8	4639	4639	4616	309	6	3	0	0	1379720	-0.809	100000.000	100000.000	0.000	0.000	0.000	0.000	0.000	16.610	-233	-273	-233	-273	316	2384	100	1163	"S80"
0	0	0	19	3	4	"Sek1"	"P45985"	11950	26550	200	4363	4395	297	6	4657	4657	4638	274	5	5	0	0	1388889	-0.887	100000.000	100000.000	0.000	0.000	0.000	0.000	0.000	16.610	-294	-262	-294	-262	316	2384	100	1164	"S80"
0	0	0	19	4	4	"process-control__"	"GGSGGSGDYKDDDDK"	12460	26550	80	5601	5504	399	7	4670	4670	4658	233	5	88	82	0	286222	3.631	100000.000	100000.000	0.000	0.000	0.000	0.000	0.000	16.610	931	834	931	834	52	340	100	1165	"process-control__"
0	0	0	19	5	4	"process-control__"	"GGSGGSGDYKDDDDK"	12960	26540	70	5505	5284	681	12	4638	4638	4550	351	7	71	62	0	169086	2.091	100000.000	100000.000	0.000	0.000	0.000	0.000	0.000	16.610	867	646	867	646	32	236	100	1166	"process-control__"
0	0	0	19	6	4	"process-control__"	"GGSGGSGDYKDDDDK"	13460	26550	200	4606	4614	478	10	4472	4472	4465	327	7	33	10	0	1458166	0.456	100000.000	100000.000	0.000	0.000	0.000	0.000	0.000	16.610	134	142	134	142	316	2384	100	1167	"process-control__"
0	0	0	19	7	4	"TAB1"	"Q15750"	13960	26560	70	5070	5081	280	5	4515	4515	4496	353	7	75	28	0	162598	1.657	100000.000	100000.000	0.000	0.000	0.000	0.000	0.000	16.610	555	566	555	566	32	236	100	1168	"S423"
0	0	0	19	8	4	"TAB1"	"Q15750"	14470	26550	110	4723	4761	434	9	4394	4394	4407	268	6	53	35	0	380855	1.321	100000.000	100000.000	0.000	0.000	0.000	0.000	0.000	16.610	329	367	329	367	80	656	100	1169	"S423"
0	0	0	19	9	4	"TAB1"	"Q15750"	14970	26540	200	4410	4444	292	6	4413	4413	4421	368	8	12	1	0	1404361	0.063	100000.000	100000.000	0.000	0.000	0.000	0.000	0.000	16.610	-3	31	-3	31	316	2384	100	1170	"S423"
0	0	0	19	1	5	"4E-BP1 "	"Q13541"	10940	27180	200	4717	4816	470	9	4583	4583	4589	346	7	35	18	0	1521795	0.656	100000.000	100000.000	0.000	0.000	0.000	0.000	0.000	16.610	134	233	134	233	316	2384	100	1171	"T46"
0	0	0	19	2	5	"4E-BP1 "	"Q13541"	11460	27200	100	5370	5390	305	5	4502	4502	4519	250	5	95	92	0	431207	3.484	100000.000	100000.000	0.000	0.000	0.000	0.000	0.000	16.610	868	888	868	888	80	560	100	1172	"T46"
0	0	0	19	3	5	"4E-BP1 "	"Q13541"	11950	27180	200	4507	4588	410	8	4515	4515	4538	851	18	3	0	0	1449783	0.059	100000.000	100000.000	0.000	0.000	0.000	0.000	0.000	16.610	-8	73	-8	73	316	2384	100	1173	"T46"
0	0	0	19	4	5	"Akt1"	"P31749"	12450	27180	200	4380	4366	251	5	4446	4446	4452	296	6	5	0	0	1379515	-0.291	100000.000	100000.000	0.000	0.000	0.000	0.000	0.000	16.610	-66	-80	-66	-80	316	2384	100	1174	"T450"
0	0	0	19	5	5	"Akt1"	"P31749"	12950	27180	200	4375	4369	249	5	4424	4424	4447	1018	22	0	0	0	1380515	-0.077	100000.000	100000.000	0.000	0.000	0.000	0.000	0.000	16.610	-49	-55	-49	-55	316	2384	100	1175	"T450"
0	0	0	19	6	5	"Akt1"	"P31749"	13460	27180	100	4363	4361	263	6	4373	4373	4408	315	7	10	0	0	348882	-0.149	100000.000	100000.000	0.000	0.000	0.000	0.000	0.000	16.610	-10	-12	-10	-12	80	560	100	1176	"T450"
0	0	0	19	7	5	"Bax"	"Q07812"	13960	27190	100	11684	11574	872	7	4431	4431	4429	241	5	100	100	0	925891	29.647	100000.000	100000.000	0.000	0.000	0.000	0.000	0.000	16.610	7253	7143	7253	7143	80	560	100	1177	"S163"
0	0	0	19	8	5	"Bax"	"Q07812"	14460	27190	90	12052	12013	491	4	4573	4573	4579	344	7	100	100	0	624658	21.610	100000.000	100000.000	0.000	0.000	0.000	0.000	0.000	16.610	7479	7440	7479	7440	52	420	100	1178	"S163"
0	0	0	19	9	5	"Bax"	"Q07812"	14960	27170	140	11128	8905	3573	40	4532	4532	4518	314	6	73	62	0	1389213	13.971	100000.000	100000.000	0.000	0.000	0.000	0.000	0.000	16.610	6596	4373	6596	4373	156	1140	100	1179	"S163"
0	0	0	19	1	6	"CFTR"	"P13569"	10960	27850	160	5802	5816	523	8	4640	4640	4643	350	7	94	84	0	1209783	3.351	100000.000	100000.000	0.000	0.000	0.000	0.000	0.000	16.610	1162	1176	1162	1176	208	1512	100	1180	"S813"
0	0	0	19	2	6	"CFTR"	"P13569"	11460	27850	170	5947	5936	478	8	4679	4679	4668	303	6	95	91	0	1234756	4.185	100000.000	100000.000	0.000	0.000	0.000	0.000	0.000	16.610	1268	1257	1268	1257	208	1660	100	1181	"S813"
0	0	0	19	3	6	"CFTR"	"P13569"	11950	27840	150	6142	6078	381	6	4619	4619	4618	266	5	99	98	0	948181	5.489	100000.000	100000.000	0.000	0.000	0.000	0.000	0.000	16.610	1523	1459	1523	1459	156	1272	100	1182	"S813"
0	0	0	19	4	6	"Crk "	"P46108"	12450	27840	160	6695	6776	586	8	4559	4559	4543	298	6	100	100	0	1409346	7.493	100000.000	100000.000	0.000	0.000	0.000	0.000	0.000	16.610	2136	2217	2136	2217	208	1512	100	1183	"Y108"
0	0	0	19	5	6	"Crk "	"P46108"	12960	27840	160	6520	6537	703	10	4465	4465	4467	473	10	98	97	0	1359779	4.376	100000.000	100000.000	0.000	0.000	0.000	0.000	0.000	16.610	2055	2072	2055	2072	208	1512	100	1184	"Y108"
0	0	0	19	6	6	"Crk "	"P46108"	13460	27840	170	6289	6318	684	10	4428	4428	4424	321	7	99	96	0	1314092	5.900	100000.000	100000.000	0.000	0.000	0.000	0.000	0.000	16.610	1861	1890	1861	1890	208	1660	100	1185	"Y108"
0	0	0	19	7	6	"EGFR"	"P00533"	13960	27830	90	6389	6353	494	7	4498	4498	4461	335	7	98	98	0	330336	5.648	100000.000	100000.000	0.000	0.000	0.000	0.000	0.000	16.610	1891	1855	1891	1855	52	420	100	1186	"S1070"
0	0	0	19	8	6	"EGFR"	"P00533"	14460	27840	70	6483	6478	372	5	4453	4453	4499	298	6	100	100	0	207289	6.641	100000.000	100000.000	0.000	0.000	0.000	0.000	0.000	16.610	2030	2025	2030	2025	32	236	100	1187	"S1070"
0	0	0	19	9	6	"EGFR"	"P00533"	14970	27840	70	6617	6572	266	4	4344	4344	4362	264	6	100	100	0	210304	8.371	100000.000	100000.000	0.000	0.000	0.000	0.000	0.000	16.610	2273	2228	2273	2228	32	236	100	1188	"S1070"
-75	0	0	19	1	7	"empty"	"empty"	10950	28450	200	4631	4640	337	7	4736	4736	4703	391	8	6	0	0	1466158	-0.161	100000.000	100000.000	0.000	0.000	0.000	0.000	0.000	16.610	-105	-96	-105	-96	316	2384	100	1189	"empty"
-75	0	0	19	2	7	"empty"	"empty"	11450	28450	200	4688	4642	288	6	4706	4706	4686	312	6	7	0	0	1466984	-0.141	100000.000	100000.000	0.000	0.000	0.000	0.000	0.000	16.610	-18	-64	-18	-64	316	2384	100	1190	"empty"
-75	0	0	19	3	7	"empty"	"empty"	11950	28450	200	4771	4760	218	4	4750	4750	4746	200	4	17	2	0	1504065	0.070	100000.000	100000.000	0.000	0.000	0.000	0.000	0.000	16.610	21	10	21	10	316	2384	100	1191	"empty"
-75	0	0	19	4	7	"empty"	"empty"	12450	28450	200	4705	4696	201	4	4696	4696	4678	333	7	3	0	0	1483963	0.054	100000.000	0.000	0.000	0.000	0.000	0.000	0.000	16.610	9	0	9	0	316	2384	100	1192	"empty"
-75	0	0	19	5	7	"empty"	"empty"	12950	28450	200	4581	4559	261	5	4605	4605	4565	382	8	3	0	0	1440661	-0.016	100000.000	100000.000	0.000	0.000	0.000	0.000	0.000	16.610	-24	-46	-24	-46	316	2384	100	1193	"empty"
-75	0	0	19	6	7	"empty"	"empty"	13450	28450	200	4424	4408	296	6	4502	4502	4444	341	7	7	0	0	1393078	-0.106	100000.000	100000.000	0.000	0.000	0.000	0.000	0.000	16.610	-78	-94	-78	-94	316	2384	100	1194	"empty"
0	0	0	19	7	7	"GLQAWPG-pS-AIPQFLG_100"	"GLQAWPG-pS-AIPQFLG_100"	13960	28470	100	34715	25619	13491	52	4476	4476	4459	320	7	100	97	0	2049536	66.125	100000.000	100000.000	0.000	0.000	0.000	0.000	0.000	16.610	30239	21143	30239	21143	80	560	100	1195	"GLQAWPG-pS-AIPQFLG_100"
0	0	0	19	8	7	"GLQAWPG-pS-AIPQFLG_100"	"GLQAWPG-pS-AIPQFLG_100"	14470	28470	90	35874	30303	11214	37	4468	4468	4467	256	5	100	98	0	1575746	100.922	100000.000	100000.000	0.000	0.000	0.000	0.000	0.000	16.610	31406	25835	31406	25835	52	420	100	1196	"GLQAWPG-pS-AIPQFLG_100"
0	0	0	19	9	7	"GLQAWPG-pS-AIPQFLG_100"	"GLQAWPG-pS-AIPQFLG_100"	14970	28480	100	20694	20634	14030	67	4400	4400	4386	261	5	95	90	0	1650743	62.253	100000.000	100000.000	0.000	0.000	0.000	0.000	0.000	16.610	16294	16234	16294	16234	80	560	100	1197	"GLQAWPG-pS-AIPQFLG_100"
0	0	0	20	1	1	"Bcl-2"	"P10415"	15440	24570	200	3948	3957	368	9	3953	3953	3954	408	10	17	0	0	1250330	0.007	100000.000	100000.000	0.000	0.000	0.000	0.000	0.000	16.610	-5	4	-5	4	316	2384	100	1198	"S87"
0	0	0	20	2	1	"Bcl-2"	"P10415"	15940	24570	200	3917	3933	375	9	3890	3890	3906	375	9	17	3	0	1242839	0.072	100000.000	100000.000	0.000	0.000	0.000	0.000	0.000	16.610	27	43	27	43	316	2384	100	1199	"S87"
0	0	0	20	3	1	"Bcl-2"	"P10415"	16440	24570	200	4008	4019	420	10	4034	4034	4038	373	9	17	3	0	1269981	-0.051	100000.000	100000.000	0.000	0.000	0.000	0.000	0.000	16.610	-26	-15	-26	-15	316	2384	100	1200	"S87"
0	0	0	20	4	1	"Casp3 "	"P42574"	16950	24580	120	12771	11835	2740	23	4139	4139	4117	358	8	93	93	0	1420199	21.559	100000.000	100000.000	0.000	0.000	0.000	0.000	0.000	16.610	8632	7696	8632	7696	120	820	100	1201	"S150"
0	0	0	20	5	1	"Casp3 "	"P42574"	17450	24570	120	13297	12961	1871	14	4472	4472	4536	733	16	98	96	0	1555311	11.494	100000.000	100000.000	0.000	0.000	0.000	0.000	0.000	16.610	8825	8489	8825	8489	120	820	100	1202	"S150"
0	0	0	20	6	1	"Casp3 "	"P42574"	17940	24570	130	12909	12673	1440	11	4665	4665	4693	817	17	98	97	0	1520787	9.767	100000.000	100000.000	0.000	0.000	0.000	0.000	0.000	16.610	8244	8008	8244	8008	120	940	100	1203	"S150"
0	0	0	20	7	1	"CD19"	"P15391"	18440	24580	100	5884	5766	492	8	4524	4524	4516	425	9	91	77	0	461296	2.941	100000.000	100000.000	0.000	0.000	0.000	0.000	0.000	16.610	1360	1242	1360	1242	80	560	100	1204	"Y500"
0	0	0	20	8	1	"CD19"	"P15391"	18950	24580	110	6015	6046	391	6	4634	4634	4645	223	4	100	98	0	483665	6.283	100000.000	100000.000	0.000	0.000	0.000	0.000	0.000	16.610	1381	1412	1381	1412	80	656	100	1205	"Y500"
0	0	0	20	9	1	"CD19"	"P15391"	19450	24580	110	6015	5918	559	9	4674	4674	4672	209	4	92	88	0	473444	5.962	100000.000	100000.000	0.000	0.000	0.000	0.000	0.000	16.610	1341	1244	1341	1244	80	656	100	1206	"Y500"
0	0	0	20	1	2	"EP300"	"Q09472"	15430	25200	200	4167	4169	358	8	4148	4148	4168	461	11	10	0	0	1317423	0.002	100000.000	100000.000	0.000	0.000	0.000	0.000	0.000	16.610	19	21	19	21	316	2384	100	1207	"S2366"
0	0	0	20	2	2	"EP300"	"Q09472"	15930	25200	200	4060	4089	353	8	4217	4217	4199	451	10	5	0	0	1291974	-0.244	100000.000	100000.000	0.000	0.000	0.000	0.000	0.000	16.610	-157	-128	-157	-128	316	2384	100	1208	"S2366"
0	0	0	20	3	2	"EP300"	"Q09472"	16430	25200	200	4036	4076	466	11	4198	4198	4211	373	8	8	1	0	1288053	-0.362	100000.000	100000.000	0.000	0.000	0.000	0.000	0.000	16.610	-162	-122	-162	-122	316	2384	100	1209	"S2366"
0	0	0	20	4	2	"fyn"	"P06241"	16930	25200	200	4471	4506	468	10	4365	4365	4361	420	9	20	5	0	1423867	0.345	100000.000	100000.000	0.000	0.000	0.000	0.000	0.000	16.610	106	141	106	141	316	2384	100	1210	"Y531"
0	0	0	20	5	2	"fyn"	"P06241"	17450	25200	80	5299	5237	390	7	4535	4535	4528	276	6	84	65	0	272298	2.569	100000.000	100000.000	0.000	0.000	0.000	0.000	0.000	16.610	764	702	764	702	52	340	100	1211	"Y531"
0	0	0	20	6	2	"fyn"	"P06241"	17930	25190	200	4753	4778	283	5	4669	4669	4711	547	11	6	0	0	1509939	0.122	100000.000	100000.000	0.000	0.000	0.000	0.000	0.000	16.610	84	109	84	109	316	2384	100	1212	"Y531"
0	0	0	20	7	2	"Grb2"	"P62993"	18420	25190	80	6091	6082	377	6	4668	4668	4678	218	4	98	98	0	316250	6.440	100000.000	100000.000	0.000	0.000	0.000	0.000	0.000	16.610	1423	1414	1423	1414	52	340	100	1213	"Y209"
0	0	0	20	8	2	"Grb2"	"P62993"	18930	25210	100	5947	5872	326	5	4668	4668	4657	273	5	96	95	0	469786	4.451	100000.000	100000.000	0.000	0.000	0.000	0.000	0.000	16.610	1279	1204	1279	1204	80	560	100	1214	"Y209"
0	0	0	20	9	2	"Grb2"	"P62993"	19440	25210	100	5924	6004	963	16	4603	4603	4607	251	5	96	92	0	480321	5.566	100000.000	100000.000	0.000	0.000	0.000	0.000	0.000	16.610	1321	1401	1321	1401	80	560	100	1215	"Y209"
0	0	0	20	1	3	"IKK-beta "	"O14920"	15430	25850	150	4556	5353	1314	24	4359	4359	4371	280	6	44	40	0	835009	3.507	100000.000	100000.000	0.000	0.000	0.000	0.000	0.000	16.610	197	994	197	994	156	1272	100	1216	"Y188"
0	0	0	20	2	3	"IKK-beta "	"O14920"	15960	25840	160	4844	5476	1194	21	4440	4440	4426	343	7	52	45	0	1138905	3.061	100000.000	100000.000	0.000	0.000	0.000	0.000	0.000	16.610	404	1036	404	1036	208	1512	100	1217	"Y188"
0	0	0	20	3	3	"IKK-beta "	"O14920"	16450	25850	150	5259	5553	1114	20	4541	4541	4535	293	6	57	51	0	866294	3.474	100000.000	100000.000	0.000	0.000	0.000	0.000	0.000	16.610	718	1012	718	1012	156	1272	100	1218	"Y188"
0	0	0	20	4	3	"IRAK1"	"P51617"	16940	25840	200	4200	4156	404	9	4516	4516	4513	263	5	5	0	0	1313409	-1.357	100000.000	100000.000	0.000	0.000	0.000	0.000	0.000	16.610	-316	-360	-316	-360	316	2384	100	1219	"T100"
0	0	0	20	5	3	"IRAK1"	"P51617"	17440	25840	200	4280	4268	517	12	4575	4575	4575	398	8	3	0	0	1348697	-0.771	100000.000	100000.000	0.000	0.000	0.000	0.000	0.000	16.610	-295	-307	-295	-307	316	2384	100	1220	"T100"
0	0	0	20	6	3	"IRAK1"	"P51617"	17940	25840	200	4530	4839	2015	41	4654	4654	4960	1590	32	6	4	0	1529210	-0.076	100000.000	100000.000	0.000	0.000	0.000	0.000	0.000	16.610	-124	185	-124	185	316	2384	100	1221	"T100"
0	0	0	20	7	3	"IRF-7 "	"Q92985"	18440	25840	200	4653	4649	320	6	4609	4609	4600	256	5	22	5	0	1469144	0.191	100000.000	100000.000	0.000	0.000	0.000	0.000	0.000	16.610	44	40	44	40	316	2384	100	1222	"S471"
0	0	0	20	8	3	"IRF-7 "	"Q92985"	18940	25850	110	5042	5007	253	5	4587	4587	4580	223	4	78	51	0	400584	1.915	100000.000	100000.000	0.000	0.000	0.000	0.000	0.000	16.610	455	420	455	420	80	656	100	1223	"S471"
0	0	0	20	9	3	"IRF-7 "	"Q92985"	19430	25850	200	4610	4622	249	5	4554	4554	4560	257	5	22	5	0	1460547	0.241	100000.000	100000.000	0.000	0.000	0.000	0.000	0.000	16.610	56	68	56	68	316	2384	100	1224	"S471"
0	0	0	20	1	4	"Lyn "	"P07948"	15450	26500	200	4357	4377	344	7	4431	4431	4429	394	8	5	0	0	1383227	-0.132	100000.000	100000.000	0.000	0.000	0.000	0.000	0.000	16.610	-74	-54	-74	-54	316	2384	100	1225	"Y507"
0	0	0	20	2	4	"Lyn "	"P07948"	15950	26500	200	4372	4388	240	5	4482	4482	4471	299	6	5	0	0	1386659	-0.278	100000.000	100000.000	0.000	0.000	0.000	0.000	0.000	16.610	-110	-94	-110	-94	316	2384	100	1226	"Y507"
0	0	0	20	3	4	"Lyn "	"P07948"	16450	26500	200	4489	4460	238	5	4486	4486	4481	280	6	11	0	0	1409210	-0.075	100000.000	100000.000	0.000	0.000	0.000	0.000	0.000	16.610	3	-26	3	-26	316	2384	100	1227	"Y507"
0	0	0	20	4	4	"MAVS"	"Q7Z434"	16950	26510	100	11450	10758	1889	17	4503	4503	4490	234	5	97	96	0	860603	26.786	100000.000	100000.000	0.000	0.000	0.000	0.000	0.000	16.610	6947	6255	6947	6255	80	560	100	1228	"S233/4"
0	0	0	20	5	4	"MAVS"	"Q7Z434"	17430	26510	80	11490	11076	1655	14	4592	4592	4659	788	16	96	96	0	575940	8.143	100000.000	100000.000	0.000	0.000	0.000	0.000	0.000	16.610	6898	6484	6898	6484	52	340	100	1229	"S233/4"
0	0	0	20	6	4	"MAVS"	"Q7Z434"	17940	26490	150	6362	8541	4233	49	4661	4661	4819	1114	23	53	45	0	1332469	3.341	100000.000	100000.000	0.000	0.000	0.000	0.000	0.000	16.610	1701	3880	1701	3880	156	1272	100	1230	"S233/4"
0	0	0	20	7	4	"Mek2"	"P36507"	18440	26510	150	6474	6292	637	10	4666	4666	4657	281	6	91	88	0	981581	5.819	100000.000	100000.000	0.000	0.000	0.000	0.000	0.000	16.610	1808	1626	1808	1626	156	1272	100	1231	"s226"
0	0	0	20	8	4	"Mek2"	"P36507"	18950	26510	150	6504	6461	491	7	4639	4639	4625	292	6	99	97	0	1007950	6.288	100000.000	100000.000	0.000	0.000	0.000	0.000	0.000	16.610	1865	1822	1865	1822	156	1272	100	1232	"s226"
0	0	0	20	9	4	"Mek2"	"P36507"	19450	26510	150	6478	6405	421	6	4597	4597	4600	249	5	99	98	0	999165	7.249	100000.000	100000.000	0.000	0.000	0.000	0.000	0.000	16.610	1881	1808	1881	1808	156	1272	100	1233	"s226"
0	0	0	20	1	5	"PKCE"	"Q02156"	15450	27150	170	12223	11051	2692	24	4596	4596	4569	272	5	92	90	0	2298541	23.831	100000.000	100000.000	0.000	0.000	0.000	0.000	0.000	16.610	7627	6455	7627	6455	208	1660	100	1234	"T566"
0	0	0	20	2	5	"PKCE"	"Q02156"	15950	27150	180	12110	10361	3255	31	4562	4562	4540	354	7	83	79	0	2652323	16.444	100000.000	100000.000	0.000	0.000	0.000	0.000	0.000	16.610	7548	5799	7548	5799	256	1924	100	1235	"T566"
0	0	0	20	3	5	"PKCE"	"Q02156"	16450	27140	180	11852	9947	3321	33	4535	4535	4518	264	5	80	76	0	2546480	20.564	100000.000	100000.000	0.000	0.000	0.000	0.000	0.000	16.610	7317	5412	7317	5412	256	1924	100	1236	"T566"
0	0	0	20	4	5	"PTEN"	"P60484"	16940	27150	130	8303	8251	640	7	4519	4519	4522	285	6	99	99	0	990102	13.084	100000.000	100000.000	0.000	0.000	0.000	0.000	0.000	16.610	3784	3732	3784	3732	120	940	100	1237	"Y240"
0	0	0	20	5	5	"PTEN"	"P60484"	17440	27150	130	8015	7972	697	8	4519	4519	4520	236	5	98	97	0	956589	14.627	100000.000	100000.000	0.000	0.000	0.000	0.000	0.000	16.610	3496	3453	3496	3453	120	940	100	1238	"Y240"
0	0	0	20	6	5	"PTEN"	"P60484"	17930	27140	150	7989	7780	1037	13	4620	4620	4681	575	12	94	92	0	1213741	5.390	100000.000	100000.000	0.000	0.000	0.000	0.000	0.000	16.610	3369	3160	3369	3160	156	1272	100	1239	"Y240"
0	0	0	20	7	5	"Rab5A"	"P20339"	18430	27110	90	5155	5210	495	9	4611	4611	4674	329	7	67	42	0	270919	1.629	100000.000	100000.000	0.000	0.000	0.000	0.000	0.000	16.610	544	599	544	599	52	420	100	1240	"T202"
0	0	0	20	8	5	"Rab5A"	"P20339"	18950	27160	80	4959	4955	255	5	4495	4495	4517	234	5	88	48	0	257680	1.872	100000.000	100000.000	0.000	0.000	0.000	0.000	0.000	16.610	464	460	464	460	52	340	100	1241	"T202"
0	0	0	20	9	5	"Rab5A"	"P20339"	19420	27140	200	4616	4649	294	6	4503	4503	4517	518	11	13	0	0	1469231	0.255	100000.000	100000.000	0.000	0.000	0.000	0.000	0.000	16.610	113	146	113	146	316	2384	100	1242	"T202"
0	0	0	20	1	6	"STAT3 "	"P40763"	15460	27790	110	4858	4914	307	6	4404	4404	4398	268	6	80	40	0	393132	1.925	100000.000	100000.000	0.000	0.000	0.000	0.000	0.000	16.610	454	510	454	510	80	656	100	1243	"S727"
0	0	0	20	2	6	"STAT3 "	"P40763"	15950	27800	130	4894	4912	361	7	4476	4476	4470	282	6	68	38	0	589440	1.567	100000.000	100000.000	0.000	0.000	0.000	0.000	0.000	16.610	418	436	418	436	120	940	100	1244	"S727"
0	0	0	20	3	6	"STAT3 "	"P40763"	16450	27790	120	4995	4965	380	7	4520	4520	4511	268	5	80	40	0	595818	1.694	100000.000	100000.000	0.000	0.000	0.000	0.000	0.000	16.610	475	445	475	445	120	820	100	1245	"S727"
0	0	0	20	4	6	"STAT6 "	"P42226"	16950	27800	140	5146	5179	284	5	4480	4480	4484	246	5	95	76	0	807893	2.825	100000.000	100000.000	0.000	0.000	0.000	0.000	0.000	16.610	666	699	666	699	156	1140	100	1246	"Y641"
0	0	0	20	5	6	"STAT6 "	"P42226"	17450	27790	140	5397	5375	437	8	4493	4493	4491	218	4	96	90	0	838520	4.055	100000.000	100000.000	0.000	0.000	0.000	0.000	0.000	16.610	904	882	904	882	156	1140	100	1247	"Y641"
0	0	0	20	6	6	"STAT6 "	"P42226"	17950	27790	140	5607	5667	1015	17	4599	4599	4603	247	5	96	95	0	884026	4.308	100000.000	100000.000	0.000	0.000	0.000	0.000	0.000	16.610	1008	1068	1008	1068	156	1140	100	1248	"Y641"
0	0	0	20	7	6	"Catalase"	"Q14790"	18440	27790	170	11790	11077	2461	22	4662	4662	4653	263	5	91	89	0	2304038	24.426	100000.000	100000.000	0.000	0.000	0.000	0.000	0.000	16.610	7128	6415	7128	6415	208	1660	100	1249	"Y448"
0	0	0	20	8	6	"Catalase"	"Q14790"	18950	27810	170	11963	11692	1316	11	4626	4626	4634	264	5	99	99	0	2431834	26.735	100000.000	100000.000	0.000	0.000	0.000	0.000	0.000	16.610	7337	7066	7337	7066	208	1660	100	1250	"Y448"
0	0	0	20	9	6	"Catalase"	"Q14790"	19450	27800	170	11936	11703	1813	15	4551	4551	4560	299	6	98	97	0	2434241	23.890	100000.000	100000.000	0.000	0.000	0.000	0.000	0.000	16.610	7385	7152	7385	7152	208	1660	100	1251	"Y448"
-75	0	0	20	1	7	"empty"	"empty"	15420	28420	200	4369	4378	205	4	4316	4316	4317	227	5	21	2	0	1383534	0.269	100000.000	100000.000	0.000	0.000	0.000	0.000	0.000	16.610	53	62	53	62	316	2384	100	1252	"empty"
-75	0	0	20	2	7	"empty"	"empty"	15920	28420	200	4385	4373	241	5	4386	4386	4401	349	7	7	0	0	1381818	-0.080	100000.000	100000.000	0.000	0.000	0.000	0.000	0.000	16.610	-1	-13	-1	-13	316	2384	100	1253	"empty"
-75	0	0	20	3	7	"empty"	"empty"	16420	28420	200	4467	4472	233	5	4442	4442	4452	251	5	16	1	0	1413147	0.080	100000.000	100000.000	0.000	0.000	0.000	0.000	0.000	16.610	25	30	25	30	316	2384	100	1254	"empty"
-75	0	0	20	4	7	"empty"	"empty"	16920	28420	200	4597	4588	227	4	4495	4495	4507	250	5	25	3	0	1449858	0.324	100000.000	100000.000	0.000	0.000	0.000	0.000	0.000	16.610	102	93	102	93	316	2384	100	1255	"empty"
-75	0	0	20	5	7	"empty"	"empty"	17420	28420	200	4556	4565	256	5	4560	4560	4563	219	4	12	1	0	1442507	0.009	100000.000	100000.000	0.000	0.000	0.000	0.000	0.000	16.610	-4	5	-4	5	316	2384	100	1256	"empty"
-75	0	0	20	6	7	"empty"	"empty"	17920	28420	200	4624	4612	258	5	4635	4635	4633	231	4	13	1	0	1457523	-0.091	100000.000	100000.000	0.000	0.000	0.000	0.000	0.000	16.610	-11	-23	-11	-23	316	2384	100	1257	"empty"
0	0	0	20	7	7	"Control-Spot"	"Human_IgG"	18430	28430	190	8874	8168	1678	20	4756	4756	4878	792	16	83	81	0	2091122	4.154	100000.000	100000.000	0.000	0.000	0.000	0.000	0.000	16.610	4118	3412	4118	3412	256	2088	100	1258	"Control-Spot"
0	0	0	20	8	7	"Control-Spot"	"Human_IgG"	18940	28410	210	8656	7897	2820	35	4818	4818	4924	729	14	71	69	0	2495482	4.078	100000.000	100000.000	0.000	0.000	0.000	0.000	0.000	16.610	3838	3079	3838	3079	316	2572	100	1259	"Control-Spot"
0	0	0	20	9	7	"Control-Spot"	"Human_IgG"	19450	28420	210	8452	7661	2498	32	4735	4735	4866	785	16	69	67	0	2420880	3.561	100000.000	100000.000	0.000	0.000	0.000	0.000	0.000	16.610	3717	2926	3717	2926	316	2572	100	1260	"Control-Spot"
0	0	0	21	1	1	"Akt1"	"P31749"	1980	29150	110	8303	8252	695	8	5317	5317	5217	468	8	100	98	0	660180	6.485	100000.000	100000.000	0.000	0.000	0.000	0.000	0.000	16.610	2986	2935	2986	2935	80	656	100	1261	"T308"
0	0	0	21	2	1	"Akt1"	"P31749"	2470	29160	100	8673	8574	1707	19	5211	5211	5222	494	9	97	96	0	685948	6.785	100000.000	100000.000	0.000	0.000	0.000	0.000	0.000	16.610	3462	3363	3462	3363	80	560	100	1262	"T308"
0	0	0	21	3	1	"Akt1"	"P31749"	2980	29150	120	7971	7628	1321	17	5115	5115	5130	435	8	84	80	0	915403	5.743	100000.000	100000.000	0.000	0.000	0.000	0.000	0.000	16.610	2856	2513	2856	2513	120	820	100	1263	"T308"
0	0	0	21	4	1	"A-Raf"	"P10398"	3480	29140	80	10992	10480	1671	15	4927	4927	5002	429	8	96	96	0	544966	12.769	100000.000	100000.000	0.000	0.000	0.000	0.000	0.000	16.610	6065	5553	6065	5553	52	340	100	1264	"Y302"
0	0	0	21	5	1	"A-Raf"	"P10398"	3970	29140	80	10617	10120	2345	23	5068	5068	5013	490	9	88	86	0	526227	10.422	100000.000	100000.000	0.000	0.000	0.000	0.000	0.000	16.610	5549	5052	5549	5052	52	340	100	1265	"Y302"
0	0	0	21	6	1	"A-Raf"	"P10398"	4470	29140	80	11119	10618	2394	22	5027	5027	5017	463	9	92	92	0	552155	12.097	100000.000	100000.000	0.000	0.000	0.000	0.000	0.000	16.610	6092	5591	6092	5591	52	340	100	1266	"Y302"
0	0	0	21	7	1	"Cdk4"	"P11802"	4970	29140	200	4848	4903	443	9	4916	4916	4957	393	7	22	0	0	1549290	-0.137	100000.000	100000.000	0.000	0.000	0.000	0.000	0.000	16.610	-68	-13	-68	-13	316	2384	100	1267	"S150"
0	0	0	21	8	1	"Cdk4"	"P11802"	5470	29130	200	5102	5096	305	5	4978	4978	4961	372	7	18	2	0	1610459	0.363	100000.000	100000.000	0.000	0.000	0.000	0.000	0.000	16.610	124	118	124	118	316	2384	100	1268	"S150"
0	0	0	21	9	1	"Cdk4"	"P11802"	5970	29130	200	5123	5090	268	5	5009	5009	4985	536	10	2	0	0	1608287	0.196	100000.000	100000.000	0.000	0.000	0.000	0.000	0.000	16.610	114	81	114	81	316	2384	100	1269	"S150"
0	0	0	21	1	2	"CREB "	"P16220"	1960	29770	200	5322	5296	486	9	5146	5146	5162	476	9	27	5	0	1673620	0.282	100000.000	100000.000	0.000	0.000	0.000	0.000	0.000	16.610	176	150	176	150	316	2384	100	1270	"S111"
0	0	0	21	2	2	"CREB "	"P16220"	2460	29770	200	5100	5157	437	8	5066	5066	5069	387	7	27	6	0	1629526	0.227	100000.000	100000.000	0.000	0.000	0.000	0.000	0.000	16.610	34	91	34	91	316	2384	100	1271	"S111"
0	0	0	21	3	2	"CREB "	"P16220"	2970	29780	120	5336	5274	324	6	4980	4980	4998	356	7	50	6	0	632827	0.775	100000.000	100000.000	0.000	0.000	0.000	0.000	0.000	16.610	356	294	356	294	120	820	100	1272	"S111"
0	0	0	21	4	2	"DVL1"	"O14640"	3460	29770	80	5425	5371	501	9	4902	4902	5000	458	9	51	21	0	279307	0.810	100000.000	100000.000	0.000	0.000	0.000	0.000	0.000	16.610	523	469	523	469	52	340	100	1273	"S679"
0	0	0	21	5	2	"DVL1"	"O14640"	3970	29760	70	5510	5356	653	12	5081	5081	5108	553	10	50	6	0	171392	0.448	100000.000	100000.000	0.000	0.000	0.000	0.000	0.000	16.610	429	275	429	275	32	236	100	1274	"S679"
0	0	0	21	6	2	"DVL1"	"O14640"	4460	29780	90	5275	5289	664	12	5098	5098	5054	504	9	42	9	0	275029	0.466	100000.000	100000.000	0.000	0.000	0.000	0.000	0.000	16.610	177	191	177	191	52	420	100	1275	"S679"
0	0	0	21	7	2	"IFNAR1 "	"P17181"	4970	29780	110	5605	5573	409	7	5056	5056	5014	477	9	52	21	0	445842	1.172	100000.000	100000.000	0.000	0.000	0.000	0.000	0.000	16.610	549	517	549	517	80	656	100	1276	"Y466"
0	0	0	21	8	2	"IFNAR1 "	"P17181"	5460	29770	90	5631	5551	386	6	5126	5126	5107	351	6	59	26	0	288672	1.265	100000.000	100000.000	0.000	0.000	0.000	0.000	0.000	16.610	505	425	505	425	52	420	100	1277	"Y466"
0	0	0	21	9	2	"IFNAR1 "	"P17181"	5970	29790	80	5593	5582	212	3	5210	5210	5240	519	9	21	0	0	290264	0.659	100000.000	100000.000	0.000	0.000	0.000	0.000	0.000	16.610	383	372	383	372	52	340	100	1278	"Y466"
0	0	0	21	1	3	"Jak1 "	"P23458"	1940	30420	110	7743	7426	1322	17	4989	4989	5004	585	11	83	80	0	594059	4.140	100000.000	100000.000	0.000	0.000	0.000	0.000	0.000	16.610	2754	2437	2754	2437	80	656	100	1279	"Y1034"
0	0	0	21	2	3	"Jak1 "	"P23458"	2450	30430	120	7498	6930	1415	20	4821	4821	4827	344	7	79	72	0	831607	6.113	100000.000	100000.000	0.000	0.000	0.000	0.000	0.000	16.610	2677	2109	2677	2109	120	820	100	1280	"Y1034"
0	0	0	21	3	3	"Jak1 "	"P23458"	2970	30430	90	7788	7797	353	4	4772	4772	4786	262	5	100	100	0	405432	11.492	100000.000	100000.000	0.000	0.000	0.000	0.000	0.000	16.610	3016	3025	3016	3025	52	420	100	1281	"Y1034"
0	0	0	21	4	3	"Jun "	"P05412"	3460	30430	200	4080	4162	504	12	4857	4857	4907	388	7	4	0	0	1315250	-1.920	100000.000	100000.000	0.000	0.000	0.000	0.000	0.000	16.610	-777	-695	-777	-695	316	2384	100	1282	"S63"
0	0	0	21	5	3	"Jun "	"P05412"	3960	30430	200	4182	4216	498	11	4956	4956	4994	460	9	4	0	0	1332279	-1.691	100000.000	100000.000	0.000	0.000	0.000	0.000	0.000	16.610	-774	-740	-774	-740	316	2384	100	1283	"S63"
0	0	0	21	6	3	"Jun "	"P05412"	4460	30430	200	4231	4195	495	11	5056	5056	5014	466	9	1	0	0	1325689	-1.758	100000.000	100000.000	0.000	0.000	0.000	0.000	0.000	16.610	-825	-861	-825	-861	316	2384	100	1284	"S63"
0	0	0	21	7	3	"Lck"	"P06239"	4980	30450	130	6675	6678	580	8	5147	5147	5080	437	8	97	83	0	801333	3.657	100000.000	100000.000	0.000	0.000	0.000	0.000	0.000	16.610	1528	1531	1528	1531	120	940	100	1285	"Y192"
0	0	0	21	8	3	"Lck"	"P06239"	5470	30430	130	6903	6842	427	6	5215	5215	5182	294	5	98	95	0	821064	5.646	100000.000	100000.000	0.000	0.000	0.000	0.000	0.000	16.610	1688	1627	1688	1627	120	940	100	1286	"Y192"
0	0	0	21	9	3	"Lck"	"P06239"	5970	30440	120	6996	6959	299	4	5230	5230	5230	272	5	100	99	0	835119	6.357	100000.000	100000.000	0.000	0.000	0.000	0.000	0.000	16.610	1766	1729	1766	1729	120	820	100	1287	"Y192"
0	0	0	21	1	4	"Mlk3"	"Q16584"	1960	31060	200	4918	4934	548	11	5168	5168	5158	515	9	8	0	0	1559211	-0.435	100000.000	100000.000	0.000	0.000	0.000	0.000	0.000	16.610	-250	-234	-250	-234	316	2384	100	1288	"T277"
0	0	0	21	2	4	"Mlk3"	"Q16584"	2460	31060	200	4988	4955	563	11	4952	4952	4975	434	8	27	2	0	1565908	-0.046	100000.000	100000.000	0.000	0.000	0.000	0.000	0.000	16.610	36	3	36	3	316	2384	100	1289	"T277"
0	0	0	21	3	4	"Mlk3"	"Q16584"	2960	31060	200	4923	5058	1656	32	4902	4902	4942	437	8	26	7	0	1598208	0.265	100000.000	100000.000	0.000	0.000	0.000	0.000	0.000	16.610	21	156	21	156	316	2384	100	1290	"T277"
0	0	0	21	4	4	"NFAT2 "	"O95644"	3470	31080	120	6911	6931	1019	14	4842	4842	4904	568	11	90	81	0	831761	3.569	100000.000	100000.000	0.000	0.000	0.000	0.000	0.000	16.610	2069	2089	2069	2089	120	820	100	1291	"S245"
0	0	0	21	5	4	"NFAT2 "	"O95644"	3970	31070	110	7252	7319	643	8	4996	4996	5007	446	8	100	98	0	585504	5.184	100000.000	100000.000	0.000	0.000	0.000	0.000	0.000	16.610	2256	2323	2256	2323	80	656	100	1292	"S245"
0	0	0	21	6	4	"NFAT2 "	"O95644"	4470	31070	100	7511	7508	857	11	5023	5023	4997	454	9	100	100	0	600612	5.531	100000.000	100000.000	0.000	0.000	0.000	0.000	0.000	16.610	2488	2485	2488	2485	80	560	100	1293	"S245"
0	0	0	21	7	4	"PI3-kinase p85 subunit beta"	"O00459"	4970	31080	90	7252	7212	1161	16	5055	5055	5012	500	9	88	86	0	375021	4.400	100000.000	100000.000	0.000	0.000	0.000	0.000	0.000	16.610	2197	2157	2197	2157	52	420	100	1294	"Y605"
0	0	0	21	8	4	"PI3-kinase p85 subunit beta"	"O00459"	5460	31080	80	7843	8088	1655	20	5151	5151	5116	328	6	100	100	0	420582	9.061	100000.000	100000.000	0.000	0.000	0.000	0.000	0.000	16.610	2692	2937	2692	2937	52	340	100	1295	"Y605"
0	0	0	21	9	4	"PI3-kinase p85 subunit beta"	"O00459"	5960	31070	90	7744	7650	628	8	5109	5109	5081	298	5	98	98	0	397777	8.621	100000.000	100000.000	0.000	0.000	0.000	0.000	0.000	16.610	2635	2541	2635	2541	52	420	100	1296	"Y605"
0	0	0	21	1	5	"PDGFRb"	"P09619"	1960	31700	200	5060	5043	490	9	5418	5418	5355	510	9	2	0	0	1593574	-0.612	100000.000	100000.000	0.000	0.000	0.000	0.000	0.000	16.610	-358	-375	-358	-375	316	2384	100	1297	"Y740"
0	0	0	21	2	5	"PDGFRb"	"P09619"	2460	31700	200	4921	4949	401	8	5260	5260	5177	795	15	0	0	0	1563848	-0.287	100000.000	100000.000	0.000	0.000	0.000	0.000	0.000	16.610	-339	-311	-339	-311	316	2384	100	1298	"Y740"
0	0	0	21	3	5	"PDGFRb"	"P09619"	2950	31690	70	4905	4921	327	6	4847	4847	4856	304	6	28	3	0	157483	0.214	100000.000	100000.000	0.000	0.000	0.000	0.000	0.000	16.610	58	74	58	74	32	236	100	1299	"Y740"
0	0	0	21	4	5	"Rack1"	"P63244"	3470	31720	160	5631	5719	489	8	5055	5055	5041	404	8	66	39	0	1189498	1.678	100000.000	100000.000	0.000	0.000	0.000	0.000	0.000	16.610	576	664	576	664	208	1512	100	1300	"Y194"
0	0	0	21	5	5	"Rack1"	"P63244"	3970	31720	160	5707	5788	514	8	5092	5092	5029	451	8	62	37	0	1203907	1.683	100000.000	100000.000	0.000	0.000	0.000	0.000	0.000	16.610	615	696	615	696	208	1512	100	1301	"Y194"
0	0	0	21	6	5	"Rack1"	"P63244"	4470	31720	160	5869	5903	515	8	5000	5000	4981	506	10	75	44	0	1227743	1.822	100000.000	100000.000	0.000	0.000	0.000	0.000	0.000	16.610	869	903	869	903	208	1512	100	1302	"Y194"
0	0	0	21	7	5	"SEK1 "	"P45985"	4960	31710	200	4955	4915	518	10	4958	4958	4970	439	8	22	0	0	1553008	-0.125	100000.000	100000.000	0.000	0.000	0.000	0.000	0.000	16.610	-3	-43	-3	-43	316	2384	100	1303	"T261"
0	0	0	21	8	5	"SEK1 "	"P45985"	5460	31720	200	5119	5111	355	6	5024	5024	5021	428	8	17	0	0	1615080	0.210	100000.000	100000.000	0.000	0.000	0.000	0.000	0.000	16.610	95	87	95	87	316	2384	100	1304	"T261"
0	0	0	21	9	5	"SEK1 "	"P45985"	5960	31720	200	5165	5334	2142	40	5063	5063	5044	363	7	14	1	0	1685448	0.799	100000.000	100000.000	0.000	0.000	0.000	0.000	0.000	16.610	102	271	102	271	316	2384	100	1305	"T261"
0	0	0	21	1	6	"Smad3 "	"P84022"	1960	32360	100	6532	7372	6856	93	5737	5737	5740	1520	26	3	2	1	589795	1.074	100000.000	100000.000	0.000	0.000	0.000	0.000	0.000	16.610	795	1635	795	1635	80	560	100	1306	"S423"
0	0	0	21	2	6	"Smad3 "	"P84022"	2460	32350	130	6474	6479	338	5	5499	5499	5478	521	9	90	44	0	777539	1.921	100000.000	100000.000	0.000	0.000	0.000	0.000	0.000	16.610	975	980	975	980	120	940	100	1307	"S423"
0	0	0	21	3	6	"Smad3 "	"P84022"	2960	32350	110	6485	6458	630	9	5309	5309	5270	374	7	92	88	0	516649	3.176	100000.000	100000.000	0.000	0.000	0.000	0.000	0.000	16.610	1176	1149	1176	1149	80	656	100	1308	"S423"
0	0	0	21	4	6	"TBK1 "	"Q9UHD2"	3460	32370	120	16485	14309	4320	30	5144	5144	5115	395	7	90	85	0	1717084	23.276	100000.000	100000.000	0.000	0.000	0.000	0.000	0.000	16.610	11341	9165	11341	9165	120	820	100	1309	"S172"
0	0	0	21	5	6	"TBK1 "	"Q9UHD2"	3960	32360	120	15655	14187	3728	26	5159	5159	5113	1267	24	89	88	0	1702444	7.162	100000.000	100000.000	0.000	0.000	0.000	0.000	0.000	16.610	10496	9028	10496	9028	120	820	100	1310	"S172"
0	0	0	21	6	6	"TBK1 "	"Q9UHD2"	4470	32370	130	14536	13399	2883	21	5002	5002	5014	410	8	95	93	0	1607822	20.451	100000.000	100000.000	0.000	0.000	0.000	0.000	0.000	16.610	9534	8397	9534	8397	120	940	100	1311	"S172"
0	0	0	21	7	6	"TrKA"	"P04629"	4970	32370	120	13436	12825	2122	16	4980	4980	4982	382	7	98	96	0	1539031	20.531	100000.000	100000.000	0.000	0.000	0.000	0.000	0.000	16.610	8456	7845	8456	7845	120	820	100	1312	"Y496"
0	0	0	21	8	6	"TrKA"	"P04629"	5460	32380	130	13177	12670	2313	18	5007	5007	4956	382	7	99	94	0	1520406	20.194	100000.000	100000.000	0.000	0.000	0.000	0.000	0.000	16.610	8170	7663	8170	7663	120	940	100	1313	"Y496"
0	0	0	21	9	6	"TrKA"	"P04629"	5960	32370	100	13401	13342	902	6	5061	5061	5053	591	11	100	100	0	1067324	14.025	100000.000	100000.000	0.000	0.000	0.000	0.000	0.000	16.610	8340	8281	8340	8281	80	560	100	1314	"Y496"
-75	0	0	21	1	7	"empty"	"empty"	1970	32990	200	5176	5113	432	8	5116	5116	5125	446	8	18	0	0	1615590	-0.027	100000.000	100000.000	0.000	0.000	0.000	0.000	0.000	16.610	60	-3	60	-3	316	2384	100	1315	"empty"
-75	0	0	21	2	7	"empty"	"empty"	2470	32990	200	5064	5095	454	8	4908	4908	4945	720	14	6	0	0	1610172	0.208	100000.000	100000.000	0.000	0.000	0.000	0.000	0.000	16.610	156	187	156	187	316	2384	100	1316	"empty"
-75	0	0	21	3	7	"empty"	"empty"	2970	32990	200	4962	4988	378	7	4873	4873	4912	353	7	28	5	0	1576092	0.215	100000.000	100000.000	0.000	0.000	0.000	0.000	0.000	16.610	89	115	89	115	316	2384	100	1317	"empty"
-75	0	0	21	4	7	"empty"	"empty"	3470	32990	200	5016	5047	430	8	4906	4906	4949	381	7	35	6	0	1594935	0.257	100000.000	100000.000	0.000	0.000	0.000	0.000	0.000	16.610	110	141	110	141	316	2384	100	1318	"empty"
-75	0	0	21	5	7	"empty"	"empty"	3970	32990	200	5053	5043	451	8	5042	5042	5029	442	8	20	0	0	1593528	0.032	100000.000	100000.000	0.000	0.000	0.000	0.000	0.000	16.610	11	1	11	1	316	2384	100	1319	"empty"
-75	0	0	21	6	7	"empty"	"empty"	4470	32990	200	5136	5090	444	8	5115	5115	5054	460	9	15	0	0	1608364	0.078	100000.000	100000.000	0.000	0.000	0.000	0.000	0.000	16.610	21	-25	21	-25	316	2384	100	1320	"empty"
-75	0	0	21	7	7	"empty"	"empty"	4970	32990	200	5171	5103	480	9	5170	5170	5110	434	8	11	1	0	1612504	-0.016	100000.000	100000.000	0.000	0.000	0.000	0.000	0.000	16.610	1	-67	1	-67	316	2384	100	1321	"empty"
-75	0	0	21	8	7	"empty"	"empty"	5470	32990	200	5144	5102	323	6	5222	5222	5183	448	8	2	0	0	1612320	-0.181	100000.000	100000.000	0.000	0.000	0.000	0.000	0.000	16.610	-78	-120	-78	-120	316	2384	100	1322	"empty"
-75	0	0	21	9	7	"empty"	"empty"	5970	32990	200	5113	5094	261	5	5216	5216	5196	249	4	5	0	0	1609602	-0.410	100000.000	100000.000	0.000	0.000	0.000	0.000	0.000	16.610	-103	-122	-103	-122	316	2384	100	1323	"empty"
0	0	0	22	1	1	"PLCG2"	"P16885"	6490	29130	120	8563	8254	1058	12	4984	4984	4947	349	7	95	94	0	990463	9.476	100000.000	100000.000	0.000	0.000	0.000	0.000	0.000	16.610	3579	3270	3579	3270	120	820	100	1324	"Y753"
0	0	0	22	2	1	"PLCG2"	"P16885"	6990	29140	120	8273	8000	1123	14	4899	4899	4882	453	9	95	90	0	959992	6.883	100000.000	100000.000	0.000	0.000	0.000	0.000	0.000	16.610	3374	3101	3374	3101	120	820	100	1325	"Y753"
0	0	0	22	3	1	"PLCG2"	"P16885"	7490	29130	100	8057	8052	1060	13	4867	4867	4783	488	10	96	96	0	644168	6.699	100000.000	100000.000	0.000	0.000	0.000	0.000	0.000	16.610	3190	3185	3190	3185	80	560	100	1326	"Y753"
0	0	0	22	4	1	"pyk2"	"Q14289"	7990	29150	170	17561	16473	4156	25	4895	4895	4789	397	8	94	91	0	3426383	29.431	100000.000	100000.000	0.000	0.000	0.000	0.000	0.000	16.610	12666	11578	12666	11578	208	1660	100	1327	"Y402"
0	0	0	22	5	1	"pyk2"	"Q14289"	8500	29150	150	17163	17727	4746	26	4771	4771	4752	369	7	100	100	0	2765343	35.163	100000.000	100000.000	0.000	0.000	0.000	0.000	0.000	16.610	12392	12956	12392	12956	156	1272	100	1328	"Y402"
0	0	0	22	6	1	"pyk2"	"Q14289"	9000	29150	160	17131	16272	3902	23	4686	4686	4663	362	7	96	93	0	3384615	32.069	100000.000	100000.000	0.000	0.000	0.000	0.000	0.000	16.610	12445	11586	12445	11586	208	1512	100	1329	"Y402"
0	0	0	22	7	1	"STAM2"	"Q92783"	9500	29150	180	12183	11270	2669	23	4746	4746	4709	361	7	94	89	0	2885136	18.175	100000.000	100000.000	0.000	0.000	0.000	0.000	0.000	16.610	7437	6524	7437	6524	256	1924	100	1330	"Y371"
0	0	0	22	8	1	"STAM2"	"Q92783"	10000	29140	180	11929	11484	2316	20	4833	4833	4763	366	7	93	92	0	2939996	18.363	100000.000	100000.000	0.000	0.000	0.000	0.000	0.000	16.610	7096	6651	7096	6651	256	1924	100	1331	"Y371"
0	0	0	22	9	1	"STAM2"	"Q92783"	10490	29140	190	12658	12126	2321	19	4760	4760	4729	355	7	95	95	0	3104231	20.837	100000.000	100000.000	0.000	0.000	0.000	0.000	0.000	16.610	7898	7366	7898	7366	256	2088	100	1332	"Y371"
0	0	0	22	1	2	"STAT3 "	"P40763"	6490	29780	120	11936	11847	1680	14	5091	5091	5050	299	5	98	98	0	1421638	22.732	100000.000	100000.000	0.000	0.000	0.000	0.000	0.000	16.610	6845	6756	6845	6756	120	820	100	1333	"Y705"
0	0	0	22	2	2	"STAT3 "	"P40763"	6990	29780	120	11824	11660	1400	12	4989	4989	4950	373	7	100	100	0	1399208	17.989	100000.000	100000.000	0.000	0.000	0.000	0.000	0.000	16.610	6835	6671	6835	6671	120	820	100	1334	"Y705"
0	0	0	22	3	2	"STAT3 "	"P40763"	7490	29780	140	10776	10406	2892	27	4838	4838	4814	616	12	89	85	0	1623306	9.078	100000.000	100000.000	0.000	0.000	0.000	0.000	0.000	16.610	5938	5568	5938	5568	156	1140	100	1335	"Y705"
0	0	0	22	4	2	"STMN1"	"P16949"	8000	29790	110	6063	6016	528	8	4729	4729	4689	427	9	95	75	0	481242	3.108	100000.000	100000.000	0.000	0.000	0.000	0.000	0.000	16.610	1334	1287	1334	1287	80	656	100	1336	"S15"
0	0	0	22	5	2	"STMN1"	"P16949"	8490	29790	120	5939	5882	531	9	4598	4598	4608	334	7	93	87	0	705798	3.814	100000.000	100000.000	0.000	0.000	0.000	0.000	0.000	16.610	1341	1284	1341	1284	120	820	100	1337	"S15"
0	0	0	22	6	2	"STMN1"	"P16949"	8990	29800	130	6100	6049	443	7	4579	4579	4580	313	6	97	95	0	725846	4.693	100000.000	100000.000	0.000	0.000	0.000	0.000	0.000	16.610	1521	1470	1521	1470	120	940	100	1338	"S15"
0	0	0	22	7	2	"4E-BP1 "	"Q13541"	9490	29780	200	4397	4445	450	10	4533	4533	4564	369	8	18	3	0	1404745	-0.322	100000.000	100000.000	0.000	0.000	0.000	0.000	0.000	16.610	-136	-88	-136	-88	316	2384	100	1339	"S64"
0	0	0	22	8	2	"4E-BP1 "	"Q13541"	9990	29790	200	4438	4438	481	10	4576	4576	4611	401	8	15	1	0	1402368	-0.431	100000.000	100000.000	0.000	0.000	0.000	0.000	0.000	16.610	-138	-138	-138	-138	316	2384	100	1340	"S64"
0	0	0	22	9	2	"4E-BP1 "	"Q13541"	10490	29790	200	4436	4473	457	10	4595	4595	4590	381	8	17	0	0	1413414	-0.307	100000.000	100000.000	0.000	0.000	0.000	0.000	0.000	16.610	-159	-122	-159	-122	316	2384	100	1341	"S64"
0	0	0	22	1	3	"Tgfbr2"	"P37173"	6490	30420	200	4736	4776	325	6	5066	5066	5033	359	7	2	0	0	1509073	-0.716	100000.000	100000.000	0.000	0.000	0.000	0.000	0.000	16.610	-330	-290	-330	-290	316	2384	100	1342	"Y336"
0	0	0	22	2	3	"Tgfbr2"	"P37173"	6990	30420	200	4679	4674	402	8	5001	5001	4926	399	8	2	0	0	1476962	-0.632	100000.000	100000.000	0.000	0.000	0.000	0.000	0.000	16.610	-322	-327	-322	-327	316	2384	100	1343	"Y336"
0	0	0	22	3	3	"Tgfbr2"	"P37173"	7490	30420	200	4468	4495	483	10	4850	4850	4821	703	14	0	0	0	1420386	-0.464	100000.000	100000.000	0.000	0.000	0.000	0.000	0.000	16.610	-382	-355	-382	-355	316	2384	100	1344	"Y336"
0	0	0	22	4	3	"Bid "	"P55957"	7990	30430	80	8577	8383	1072	12	4789	4789	4690	445	9	98	98	0	435897	8.299	100000.000	100000.000	0.000	0.000	0.000	0.000	0.000	16.610	3788	3594	3788	3594	52	340	100	1345	"T54"
0	0	0	22	5	3	"Bid "	"P55957"	8490	30430	90	8211	8067	924	11	4464	4464	4499	291	6	98	96	0	419486	12.261	100000.000	100000.000	0.000	0.000	0.000	0.000	0.000	16.610	3747	3603	3747	3603	52	420	100	1346	"T54"
0	0	0	22	6	3	"Bid "	"P55957"	9000	30430	90	8083	7969	604	7	4444	4444	4439	241	5	100	100	0	414364	14.647	100000.000	100000.000	0.000	0.000	0.000	0.000	0.000	16.610	3639	3525	3639	3525	52	420	100	1347	"T54"
0	0	0	22	7	3	"caveolin-1"	"Q03135"	9490	30430	200	4430	4425	250	5	4459	4459	4483	311	6	8	0	0	1398207	-0.186	100000.000	100000.000	0.000	0.000	0.000	0.000	0.000	16.610	-29	-34	-29	-34	316	2384	100	1348	"Y6"
0	0	0	22	8	3	"caveolin-1"	"Q03135"	9990	30430	200	4432	4435	385	8	4568	4568	4581	361	7	10	0	0	1401599	-0.404	100000.000	100000.000	0.000	0.000	0.000	0.000	0.000	16.610	-136	-133	-136	-133	316	2384	100	1349	"Y6"
0	0	0	22	9	3	"caveolin-1"	"Q03135"	10490	30430	200	4546	4528	374	8	4666	4666	4626	387	8	6	0	0	1430964	-0.253	100000.000	100000.000	0.000	0.000	0.000	0.000	0.000	16.610	-120	-138	-120	-138	316	2384	100	1350	"Y6"
0	0	0	22	1	4	"CDK2"	"P24941"	6480	31060	150	8644	8471	783	9	5137	5137	5095	317	6	98	98	0	1321466	10.650	100000.000	100000.000	0.000	0.000	0.000	0.000	0.000	16.610	3507	3334	3507	3334	156	1272	100	1351	"Y14"
0	0	0	22	2	4	"CDK2"	"P24941"	6980	31070	150	8065	7897	1030	13	5021	5021	5022	1363	27	91	65	0	1231892	2.109	100000.000	100000.000	0.000	0.000	0.000	0.000	0.000	16.610	3044	2876	3044	2876	156	1272	100	1352	"Y14"
0	0	0	22	3	4	"CDK2"	"P24941"	7490	31070	150	7847	7948	1033	12	4841	4841	4808	558	11	98	94	0	1239871	5.627	100000.000	100000.000	0.000	0.000	0.000	0.000	0.000	16.610	3006	3107	3006	3107	156	1272	100	1353	"Y14"
0	0	0	22	4	4	"Fos "	"P01100"	7970	31060	200	4679	4737	464	9	4726	4726	4696	480	10	18	0	0	1496964	0.085	100000.000	100000.000	0.000	0.000	0.000	0.000	0.000	16.610	-47	11	-47	11	316	2384	100	1354	"S362"
0	0	0	22	5	4	"Fos "	"P01100"	8480	31060	200	4742	4749	436	9	4632	4632	4672	855	18	3	0	0	1500662	0.090	100000.000	100000.000	0.000	0.000	0.000	0.000	0.000	16.610	110	117	110	117	316	2384	100	1355	"S362"
0	0	0	22	6	4	"Fos "	"P01100"	8980	31060	200	4611	4593	383	8	4479	4479	4499	319	7	29	9	0	1451530	0.295	100000.000	100000.000	0.000	0.000	0.000	0.000	0.000	16.610	132	114	132	114	316	2384	100	1356	"S362"
0	0	0	22	7	4	"Grb2"	"P62993"	9470	31060	90	9645	9700	708	7	4567	4567	4622	335	7	100	100	0	504382	15.158	100000.000	100000.000	0.000	0.000	0.000	0.000	0.000	16.610	5078	5133	5078	5133	52	420	100	1357	"Y37"
0	0	0	22	8	4	"Grb2"	"P62993"	9970	31050	90	9799	9675	770	7	4542	4542	4573	369	8	100	100	0	503119	13.827	100000.000	100000.000	0.000	0.000	0.000	0.000	0.000	16.610	5257	5133	5257	5133	52	420	100	1358	"Y37"
0	0	0	22	9	4	"Grb2"	"P62993"	10490	31060	100	9515	8784	2143	24	4688	4688	4664	399	8	87	81	0	702697	10.326	100000.000	100000.000	0.000	0.000	0.000	0.000	0.000	16.610	4827	4096	4827	4096	80	560	100	1359	"Y37"
0	0	0	22	1	5	"IL4R "	"P24394"	6490	31710	180	11100	10918	1066	9	5039	5039	5020	348	6	99	98	0	2794907	16.948	100000.000	100000.000	0.000	0.000	0.000	0.000	0.000	16.610	6061	5879	6061	5879	256	1924	100	1360	"Y713"
0	0	0	22	2	5	"IL4R "	"P24394"	6990	31710	180	11159	10912	1693	15	4912	4912	4931	381	7	98	97	0	2793484	15.698	100000.000	100000.000	0.000	0.000	0.000	0.000	0.000	16.610	6247	6000	6247	6000	256	1924	100	1361	"Y713"
0	0	0	22	3	5	"IL4R "	"P24394"	7490	31710	180	10527	10423	1271	12	4886	4886	4823	449	9	98	98	0	2668378	12.472	100000.000	100000.000	0.000	0.000	0.000	0.000	0.000	16.610	5641	5537	5641	5537	256	1924	100	1362	"Y713"
0	0	0	22	4	5	"IRAK4"	"P51617"	7990	31700	160	18426	18458	3224	17	4909	4909	4834	450	9	99	99	0	3839316	30.276	100000.000	100000.000	0.000	0.000	0.000	0.000	0.000	16.610	13517	13549	13517	13549	208	1512	100	1363	"T208"
0	0	0	22	5	5	"IRAK4"	"P51617"	8500	31710	170	17946	17759	3790	21	4769	4769	4746	513	10	97	97	0	3693794	25.366	100000.000	100000.000	0.000	0.000	0.000	0.000	0.000	16.610	13177	12990	13177	12990	208	1660	100	1364	"T208"
0	0	0	22	6	5	"IRAK4"	"P51617"	9000	31720	160	19586	19017	3308	17	4719	4719	4740	386	8	100	100	0	3955590	36.987	100000.000	100000.000	0.000	0.000	0.000	0.000	0.000	16.610	14867	14298	14867	14298	208	1512	100	1365	"T208"
0	0	0	22	7	5	"LDLRAP1"	"Q5SW96"	9490	31710	200	4561	4536	408	8	4779	4779	4797	443	9	2	0	0	1433278	-0.589	100000.000	100000.000	0.000	0.000	0.000	0.000	0.000	16.610	-218	-243	-218	-243	316	2384	100	1366	"S186"
0	0	0	22	8	5	"LDLRAP1"	"Q5SW96"	9990	31710	200	4606	4646	642	13	4773	4773	4734	398	8	9	1	0	1468100	-0.221	100000.000	100000.000	0.000	0.000	0.000	0.000	0.000	16.610	-167	-127	-167	-127	316	2384	100	1367	"S186"
0	0	0	22	9	5	"LDLRAP1"	"Q5SW96"	10490	31710	200	4606	4612	402	8	4739	4739	4694	351	7	12	0	0	1457387	-0.234	100000.000	100000.000	0.000	0.000	0.000	0.000	0.000	16.610	-133	-127	-133	-127	316	2384	100	1368	"S186"
0	0	0	22	1	6	"MAPK14"	"Q16539"	6500	32350	130	6584	6521	478	7	5078	5078	5047	330	6	94	92	0	782553	4.467	100000.000	100000.000	0.000	0.000	0.000	0.000	0.000	16.610	1506	1443	1506	1443	120	940	100	1369	"T179"
0	0	0	22	2	6	"MAPK14"	"Q16539"	6990	32350	140	6679	6460	727	11	5057	5057	5035	380	7	84	80	0	1007755	3.750	100000.000	100000.000	0.000	0.000	0.000	0.000	0.000	16.610	1622	1403	1622	1403	156	1140	100	1370	"T179"
0	0	0	22	3	6	"MAPK14"	"Q16539"	7490	32340	120	6911	6891	567	8	5023	5023	4961	439	8	95	94	0	826919	4.396	100000.000	100000.000	0.000	0.000	0.000	0.000	0.000	16.610	1888	1868	1888	1868	120	820	100	1371	"T179"
0	0	0	22	4	6	"Met "	"P08581"	7980	32340	140	5360	6092	1440	23	4946	4946	4933	952	19	35	32	0	950373	1.217	100000.000	100000.000	0.000	0.000	0.000	0.000	0.000	16.610	414	1146	414	1146	156	1140	100	1372	"Y1003"
0	0	0	22	5	6	"Met "	"P08581"	8480	32350	100	8171	7486	1383	18	4881	4881	4850	332	6	87	77	0	598913	7.940	100000.000	100000.000	0.000	0.000	0.000	0.000	0.000	16.610	3290	2605	3290	2605	80	560	100	1373	"Y1003"
0	0	0	22	6	6	"Met "	"P08581"	8990	32340	90	8487	8689	2271	26	4911	4911	4861	352	7	100	100	0	451849	10.875	100000.000	100000.000	0.000	0.000	0.000	0.000	0.000	16.610	3576	3778	3576	3778	52	420	100	1374	"Y1003"
0	0	0	22	7	6	"p53 "	"P04637"	9480	32360	90	8298	8654	2497	28	5007	5007	4955	393	7	100	100	0	450029	9.412	100000.000	100000.000	0.000	0.000	0.000	0.000	0.000	16.610	3291	3647	3291	3647	52	420	100	1375	"S15"
0	0	0	22	8	6	"p53 "	"P04637"	9980	32360	100	7579	7412	1269	17	5019	5019	4983	476	9	90	83	0	592987	5.103	100000.000	100000.000	0.000	0.000	0.000	0.000	0.000	16.610	2560	2393	2560	2393	80	560	100	1376	"S15"
0	0	0	22	9	6	"p53 "	"P04637"	10490	32350	90	7320	7250	814	11	4793	4793	4733	338	7	96	94	0	377010	7.447	100000.000	100000.000	0.000	0.000	0.000	0.000	0.000	16.610	2527	2457	2527	2457	52	420	100	1377	"S15"
-75	0	0	22	1	7	"empty"	"empty"	6500	32990	200	5134	5097	295	5	5164	5164	5140	371	7	4	0	0	1610713	-0.116	100000.000	100000.000	0.000	0.000	0.000	0.000	0.000	16.610	-30	-67	-30	-67	316	2384	100	1378	"empty"
-75	0	0	22	2	7	"empty"	"empty"	7000	32990	200	5018	4933	430	8	5089	5089	6018	7274	120	0	0	0	1558942	-0.149	100000.000	100000.000	0.000	0.000	0.000	0.000	0.000	16.610	-71	-156	-71	-156	316	2384	100	1379	"empty"
-75	0	0	22	3	7	"empty"	"empty"	7500	32990	200	4770	4825	503	10	4930	4930	4902	625	12	4	0	0	1524697	-0.123	100000.000	100000.000	0.000	0.000	0.000	0.000	0.000	16.610	-160	-105	-160	-105	316	2384	100	1380	"empty"
-75	0	0	22	4	7	"empty"	"empty"	8000	32990	200	4841	4775	432	9	4746	4746	4740	548	11	10	0	0	1509000	0.064	100000.000	100000.000	0.000	0.000	0.000	0.000	0.000	16.610	95	29	95	29	316	2384	100	1381	"empty"
-75	0	0	22	5	7	"empty"	"empty"	8500	32990	200	4653	4679	347	7	4592	4592	4614	404	8	20	1	0	1478650	0.161	100000.000	100000.000	0.000	0.000	0.000	0.000	0.000	16.610	61	87	61	87	316	2384	100	1382	"empty"
-75	0	0	22	6	7	"empty"	"empty"	9000	32990	200	4660	4653	248	5	4521	4521	4530	271	5	25	2	0	1470334	0.454	100000.000	100000.000	0.000	0.000	0.000	0.000	0.000	16.610	139	132	139	132	316	2384	100	1383	"empty"
0	0	0	22	7	7	"GLQAWPGEAIPQFLG_100"	"GLQAWPGEAIPQFLG_100"	9500	33000	90	8958	8828	1334	15	4659	4659	4666	331	7	98	96	0	459045	12.574	100000.000	100000.000	0.000	0.000	0.000	0.000	0.000	16.610	4299	4169	4299	4169	52	420	100	1384	"GLQAWPGEAIPQFLG_100"
0	0	0	22	8	7	"GLQAWPGEAIPQFLG_100"	"GLQAWPGEAIPQFLG_100"	10000	32990	90	8860	8884	1116	12	4729	4729	4706	443	9	100	98	0	461948	9.431	100000.000	100000.000	0.000	0.000	0.000	0.000	0.000	16.610	4131	4155	4131	4155	52	420	100	1385	"GLQAWPGEAIPQFLG_100"
0	0	0	22	9	7	"GLQAWPGEAIPQFLG_100"	"GLQAWPGEAIPQFLG_100"	10500	32990	90	8561	8556	1159	13	4724	4724	4703	398	8	100	96	0	444926	9.681	100000.000	100000.000	0.000	0.000	0.000	0.000	0.000	16.610	3837	3832	3837	3832	52	420	100	1386	"GLQAWPGEAIPQFLG_100"
0	0	0	23	1	1	"JAK2"	"O60674"	11040	29140	90	11947	10535	3118	29	4653	4653	4620	352	7	88	82	0	547845	16.804	100000.000	100000.000	0.000	0.000	0.000	0.000	0.000	16.610	7294	5882	7294	5882	52	420	100	1387	"Y813"
0	0	0	23	2	1	"JAK2"	"O60674"	11530	29150	80	12356	11514	2372	20	4597	4597	4618	248	5	98	96	0	598731	27.806	100000.000	100000.000	0.000	0.000	0.000	0.000	0.000	16.610	7759	6917	7759	6917	52	340	100	1388	"Y813"
0	0	0	23	3	1	"JAK2"	"O60674"	12030	29140	80	12740	12043	1881	15	4667	4667	4650	262	5	100	98	0	626252	28.218	100000.000	100000.000	0.000	0.000	0.000	0.000	0.000	16.610	8073	7376	8073	7376	52	340	100	1389	"Y813"
0	0	0	23	4	1	"Jun "	"P05412"	12540	29130	190	4674	4806	635	13	4534	4534	4540	763	16	25	1	0	1230333	0.349	100000.000	100000.000	0.000	0.000	0.000	0.000	0.000	16.610	140	272	140	272	256	2088	100	1390	"S73"
0	0	0	23	5	1	"Jun "	"P05412"	13030	29140	180	4629	4725	796	16	4470	4470	4475	295	6	39	26	0	1209539	0.847	100000.000	100000.000	0.000	0.000	0.000	0.000	0.000	16.610	159	255	159	255	256	1924	100	1391	"S73"
0	0	0	23	6	1	"Jun "	"P05412"	13540	29140	190	4472	4516	518	11	4442	4442	4440	358	8	28	12	0	1156003	0.212	100000.000	100000.000	0.000	0.000	0.000	0.000	0.000	16.610	30	74	30	74	256	2088	100	1392	"S73"
0	0	0	23	7	1	"Kit "	"P10721"	14040	29130	100	9368	9054	1362	15	4430	4430	4415	249	5	98	97	0	724357	18.631	100000.000	100000.000	0.000	0.000	0.000	0.000	0.000	16.610	4938	4624	4938	4624	80	560	100	1393	"Y936"
0	0	0	23	8	1	"Kit "	"P10721"	14540	29130	100	9615	9388	1190	12	4495	4495	4503	261	5	96	96	0	751040	18.716	100000.000	100000.000	0.000	0.000	0.000	0.000	0.000	16.610	5120	4893	5120	4893	80	560	100	1394	"Y936"
0	0	0	23	9	1	"Kit "	"P10721"	15040	29130	100	9347	8926	1493	16	4409	4409	4438	275	6	95	93	0	714050	16.320	100000.000	100000.000	0.000	0.000	0.000	0.000	0.000	16.610	4938	4517	4938	4517	80	560	100	1395	"Y936"
0	0	0	23	1	2	"Mnk1"	"Q9BUB5"	11040	29770	90	6041	6161	621	10	4664	4664	4624	323	6	96	90	0	320358	4.759	100000.000	100000.000	0.000	0.000	0.000	0.000	0.000	16.610	1377	1497	1377	1497	52	420	100	1396	"T250"
0	0	0	23	2	2	"Mnk1"	"Q9BUB5"	11540	29770	90	6241	6091	609	9	4689	4689	4671	258	5	94	92	0	316750	5.504	100000.000	100000.000	0.000	0.000	0.000	0.000	0.000	16.610	1552	1402	1552	1402	52	420	100	1397	"T250"
0	0	0	23	3	2	"Mnk1"	"Q9BUB5"	12040	29770	80	6531	6396	463	7	4695	4695	4674	263	5	98	96	0	332604	6.548	100000.000	100000.000	0.000	0.000	0.000	0.000	0.000	16.610	1836	1701	1836	1701	52	340	100	1398	"T250"
0	0	0	23	4	2	"NFAT3"	"Q14934"	12500	29740	120	6354	11058	6758	61	4653	4653	4629	252	5	73	59	0	1326913	25.512	100000.000	100000.000	0.000	0.000	0.000	0.000	0.000	16.610	1701	6405	1701	6405	120	820	100	1399	"S676"
0	0	0	23	5	2	"NFAT3"	"Q14934"	13030	29750	90	18861	18383	2835	15	4587	4587	4565	312	6	98	98	0	955941	44.288	100000.000	100000.000	0.000	0.000	0.000	0.000	0.000	16.610	14274	13796	14274	13796	52	420	100	1400	"S676"
0	0	0	23	6	2	"NFAT3"	"Q14934"	13530	29770	100	12370	10465	5060	48	4426	4426	4410	549	12	67	62	0	837223	11.029	100000.000	100000.000	0.000	0.000	0.000	0.000	0.000	16.610	7944	6039	7944	6039	80	560	100	1401	"S676"
0	0	0	23	7	2	"PIK3R1 "	"P27986"	14040	29780	150	8657	8547	955	11	4387	4387	4390	293	6	99	98	0	1333343	14.188	100000.000	100000.000	0.000	0.000	0.000	0.000	0.000	16.610	4270	4160	4270	4160	156	1272	100	1402	"Y528"
0	0	0	23	8	2	"PIK3R1 "	"P27986"	14530	29760	200	8165	6995	2750	39	4422	4422	4428	308	6	72	59	0	2210413	8.334	100000.000	100000.000	0.000	0.000	0.000	0.000	0.000	16.610	3743	2573	3743	2573	316	2384	100	1403	"Y528"
0	0	0	23	9	2	"PIK3R1 "	"P27986"	15030	29760	200	8228	7053	2386	33	4424	4424	4435	289	6	64	60	0	2228686	9.059	100000.000	100000.000	0.000	0.000	0.000	0.000	0.000	16.610	3804	2629	3804	2629	316	2384	100	1404	"Y528"
0	0	0	23	1	3	"p67phox"	"P19878"	11030	30420	140	5887	5786	491	8	4683	4683	4652	343	7	91	82	0	902546	3.306	100000.000	100000.000	0.000	0.000	0.000	0.000	0.000	16.610	1204	1103	1204	1103	156	1140	100	1405	"S208"
0	0	0	23	2	3	"p67phox"	"P19878"	11530	30420	130	6015	5959	372	6	4727	4727	4699	294	6	97	95	0	715056	4.286	100000.000	100000.000	0.000	0.000	0.000	0.000	0.000	16.610	1288	1232	1288	1232	120	940	100	1406	"S208"
0	0	0	23	3	3	"p67phox"	"P19878"	12040	30420	140	5978	5939	583	9	4747	4747	4753	317	6	93	90	0	926449	3.741	100000.000	100000.000	0.000	0.000	0.000	0.000	0.000	16.610	1231	1192	1231	1192	156	1140	100	1407	"S208"
0	0	0	23	4	3	"PDK1"	"O15530"	12520	30440	110	6183	6174	391	6	4690	4690	4669	303	6	100	98	0	493920	4.967	100000.000	100000.000	0.000	0.000	0.000	0.000	0.000	16.610	1493	1484	1493	1484	80	656	100	1408	"S241"
0	0	0	23	5	3	"PDK1"	"O15530"	13020	30440	110	6001	6118	1461	23	4599	4599	4573	270	5	97	95	0	489468	5.722	100000.000	100000.000	0.000	0.000	0.000	0.000	0.000	16.610	1402	1519	1402	1519	80	656	100	1409	"S241"
0	0	0	23	6	3	"PDK1"	"O15530"	13540	30430	100	5828	5808	666	11	4514	4514	4489	332	7	91	86	0	464659	3.973	100000.000	100000.000	0.000	0.000	0.000	0.000	0.000	16.610	1314	1294	1314	1294	80	560	100	1410	"S241"
0	0	0	23	7	3	"Ripk1"	"Q13546"	14020	30430	100	5914	5864	470	8	4452	4452	4463	294	6	95	95	0	469122	4.765	100000.000	100000.000	0.000	0.000	0.000	0.000	0.000	16.610	1462	1412	1462	1412	80	560	100	1411	"Y384"
0	0	0	23	8	3	"Ripk1"	"Q13546"	14540	30430	100	5936	5976	338	5	4366	4366	4373	267	6	100	100	0	478090	6.004	100000.000	100000.000	0.000	0.000	0.000	0.000	0.000	16.610	1570	1610	1570	1610	80	560	100	1412	"Y384"
0	0	0	23	9	3	"Ripk1"	"Q13546"	15040	30430	110	6160	6133	334	5	4341	4341	4353	260	5	100	100	0	490620	6.846	100000.000	100000.000	0.000	0.000	0.000	0.000	0.000	16.610	1819	1792	1819	1792	80	656	100	1413	"Y384"
0	0	0	23	1	4	"Shc1"	"P29353"	11020	31050	200	4746	4773	431	9	4655	4655	4625	339	7	23	6	0	1508177	0.437	100000.000	100000.000	0.000	0.000	0.000	0.000	0.000	16.610	91	118	91	118	316	2384	100	1414	"S36"
0	0	0	23	2	4	"Shc1"	"P29353"	11520	31050	200	4685	4706	412	8	4672	4672	4643	297	6	23	9	0	1487074	0.212	100000.000	100000.000	0.000	0.000	0.000	0.000	0.000	16.610	13	34	13	34	316	2384	100	1415	"S36"
0	0	0	23	3	4	"Shc1"	"P29353"	12030	31060	200	4701	4731	357	7	4665	4665	4656	222	4	25	13	0	1494864	0.338	100000.000	100000.000	0.000	0.000	0.000	0.000	0.000	16.610	36	66	36	66	316	2384	100	1416	"S36"
0	0	0	23	4	4	"SMAD3"	"Q15796"	12530	31060	200	4664	4640	319	6	4648	4648	4623	270	5	18	4	0	1466362	0.063	100000.000	100000.000	0.000	0.000	0.000	0.000	0.000	16.610	16	-8	16	-8	316	2384	100	1417	"S204"
0	0	0	23	5	4	"SMAD3"	"Q15796"	13030	31060	200	4645	4599	337	7	4585	4585	4567	309	6	18	2	0	1453194	0.104	100000.000	100000.000	0.000	0.000	0.000	0.000	0.000	16.610	60	14	60	14	316	2384	100	1418	"S204"
0	0	0	23	6	4	"SMAD3"	"Q15796"	13530	31060	200	4599	4563	321	7	4510	4510	4498	318	7	19	3	0	1441932	0.204	100000.000	100000.000	0.000	0.000	0.000	0.000	0.000	16.610	89	53	89	53	316	2384	100	1419	"S204"
0	0	0	23	7	4	"TAK1 "	"O43318"	14030	31060	200	4479	4458	285	6	4458	4458	4462	312	6	13	0	0	1408865	-0.013	100000.000	0.000	0.000	0.000	0.000	0.000	0.000	16.610	21	0	21	0	316	2384	100	1420	"S192"
0	0	0	23	8	4	"TAK1 "	"O43318"	14530	31060	200	4441	4431	285	6	4419	4419	4428	256	5	21	3	0	1400147	0.012	100000.000	100000.000	0.000	0.000	0.000	0.000	0.000	16.610	22	12	22	12	316	2384	100	1421	"S192"
0	0	0	23	9	4	"TAK1 "	"O43318"	15030	31060	200	4359	4387	272	6	4437	4437	4440	257	5	14	1	0	1386188	-0.206	100000.000	100000.000	0.000	0.000	0.000	0.000	0.000	16.610	-78	-50	-78	-50	316	2384	100	1422	"S192"
0	0	0	23	1	5	"ACC1"	"Q13085 "	11020	31700	200	4835	4946	655	13	4658	4658	4649	323	6	36	14	0	1562852	0.920	100000.000	100000.000	0.000	0.000	0.000	0.000	0.000	16.610	177	288	177	288	316	2384	100	1423	"S29"
0	0	0	23	2	5	"ACC1"	"Q13085 "	11530	31710	80	6204	6081	524	8	4724	4724	4702	269	5	94	86	0	316230	5.126	100000.000	100000.000	0.000	0.000	0.000	0.000	0.000	16.610	1480	1357	1480	1357	52	340	100	1424	"S29"
0	0	0	23	3	5	"ACC1"	"Q13085 "	12030	31710	200	4784	4912	531	10	4547	4547	4585	1243	27	10	0	0	1552318	0.263	100000.000	100000.000	0.000	0.000	0.000	0.000	0.000	16.610	237	365	237	365	316	2384	100	1425	"S29"
0	0	0	23	4	5	"AR"	"P10275"	12530	31710	100	12113	11907	1299	10	4662	4662	4645	247	5	100	100	0	952583	29.401	100000.000	100000.000	0.000	0.000	0.000	0.000	0.000	16.610	7451	7245	7451	7245	80	560	100	1426	"Y363"
0	0	0	23	5	5	"AR"	"P10275"	13030	31710	130	11068	9701	3016	31	4527	4527	4517	314	6	79	78	0	1164089	16.510	100000.000	100000.000	0.000	0.000	0.000	0.000	0.000	16.610	6541	5174	6541	5174	120	940	100	1427	"Y363"
0	0	0	23	6	5	"AR"	"P10275"	13530	31710	100	11229	11151	1126	10	4452	4452	4465	434	9	100	100	0	892042	15.406	100000.000	100000.000	0.000	0.000	0.000	0.000	0.000	16.610	6777	6699	6777	6699	80	560	100	1428	"Y363"
0	0	0	23	7	5	"process-control__"	"GGSGGSGDYKDDDDK"	14030	31720	80	5125	5152	436	8	4425	4425	4444	296	6	86	55	0	267919	2.392	100000.000	100000.000	0.000	0.000	0.000	0.000	0.000	16.610	700	727	700	727	52	340	100	1429	"process-control__"
0	0	0	23	8	5	"process-control__"	"GGSGGSGDYKDDDDK"	14520	31720	70	5286	5290	307	5	4428	4428	4435	229	5	96	87	0	169293	3.734	100000.000	100000.000	0.000	0.000	0.000	0.000	0.000	16.610	858	862	858	862	32	236	100	1430	"process-control__"
0	0	0	23	9	5	"process-control__"	"GGSGGSGDYKDDDDK"	15040	31710	70	5334	5301	290	5	4391	4391	4393	206	4	100	96	0	169640	4.408	100000.000	100000.000	0.000	0.000	0.000	0.000	0.000	16.610	943	910	943	910	32	236	100	1431	"process-control__"
0	0	0	23	1	6	"Ck2-B"	"Q5SRQ6"	11020	32320	200	4818	4813	272	5	4705	4705	4708	725	15	0	0	0	1520858	0.145	100000.000	100000.000	0.000	0.000	0.000	0.000	0.000	16.610	113	108	113	108	316	2384	100	1432	"S228"
0	0	0	23	2	6	"Ck2-B"	"Q5SRQ6"	11520	32320	200	4673	4682	289	6	4688	4688	4680	282	6	15	2	0	1479642	0.007	100000.000	100000.000	0.000	0.000	0.000	0.000	0.000	16.610	-15	-6	-15	-6	316	2384	100	1433	"S228"
0	0	0	23	3	6	"Ck2-B"	"Q5SRQ6"	12030	32330	200	4631	4633	227	4	4665	4665	4657	267	5	9	0	0	1463929	-0.090	100000.000	100000.000	0.000	0.000	0.000	0.000	0.000	16.610	-34	-32	-34	-32	316	2384	100	1434	"S228"
0	0	0	23	4	6	"CTNNB1"	"P35222"	12530	32340	140	4958	4951	276	5	4581	4581	4584	303	6	65	16	0	772299	1.211	100000.000	100000.000	0.000	0.000	0.000	0.000	0.000	16.610	377	370	377	370	156	1140	100	1435	"S33"
0	0	0	23	5	6	"CTNNB1"	"P35222"	13030	32330	150	4988	5013	243	4	4548	4548	4543	312	6	72	23	0	781972	1.506	100000.000	100000.000	0.000	0.000	0.000	0.000	0.000	16.610	440	465	440	465	156	1272	100	1436	"S33"
0	0	0	23	6	6	"CTNNB1"	"P35222"	13540	32330	140	5088	5042	259	5	4475	4475	4498	302	6	84	51	0	786609	1.801	100000.000	100000.000	0.000	0.000	0.000	0.000	0.000	16.610	613	567	613	567	156	1140	100	1437	"S33"
0	0	0	23	7	6	"EGFR"	"P00533"	14030	32330	200	4480	4508	300	6	4489	4489	4493	420	9	11	0	0	1424491	0.036	100000.000	100000.000	0.000	0.000	0.000	0.000	0.000	16.610	-9	19	-9	19	316	2384	100	1438	"Y869"
0	0	0	23	8	6	"EGFR"	"P00533"	14530	32330	200	4584	4561	278	6	4481	4481	4469	268	5	26	3	0	1441120	0.343	100000.000	100000.000	0.000	0.000	0.000	0.000	0.000	16.610	103	80	103	80	316	2384	100	1439	"Y869"
0	0	0	23	9	6	"EGFR"	"P00533"	15030	32330	200	4664	4678	294	6	4470	4470	4485	575	12	8	0	0	1478318	0.336	100000.000	100000.000	0.000	0.000	0.000	0.000	0.000	16.610	194	208	194	208	316	2384	100	1440	"Y869"
-75	0	0	23	1	7	"empty"	"empty"	11030	32970	200	4761	4722	373	7	4745	4745	4725	338	7	14	0	0	1492033	-0.009	100000.000	100000.000	0.000	0.000	0.000	0.000	0.000	16.610	16	-23	16	-23	316	2384	100	1441	"empty"
-75	0	0	23	2	7	"empty"	"empty"	11530	32970	200	4731	4695	301	6	4754	4754	4730	283	5	12	0	0	1483772	-0.124	100000.000	100000.000	0.000	0.000	0.000	0.000	0.000	16.610	-23	-59	-23	-59	316	2384	100	1442	"empty"
-75	0	0	23	3	7	"empty"	"empty"	12030	32970	200	4664	4660	197	4	4718	4718	4715	293	6	3	0	0	1472603	-0.188	100000.000	100000.000	0.000	0.000	0.000	0.000	0.000	16.610	-54	-58	-54	-58	316	2384	100	1443	"empty"
-75	0	0	23	4	7	"empty"	"empty"	12530	32970	200	4653	4632	275	5	4694	4694	4669	246	5	10	1	0	1463591	-0.150	100000.000	100000.000	0.000	0.000	0.000	0.000	0.000	16.610	-41	-62	-41	-62	316	2384	100	1444	"empty"
-75	0	0	23	5	7	"empty"	"empty"	13030	32970	200	4648	4600	299	6	4672	4672	4627	284	6	9	0	0	1453703	-0.095	100000.000	100000.000	0.000	0.000	0.000	0.000	0.000	16.610	-24	-72	-24	-72	316	2384	100	1445	"empty"
-75	0	0	23	6	7	"empty"	"empty"	13530	32970	200	4498	4520	338	7	4570	4570	4536	307	6	16	0	0	1428167	-0.052	100000.000	100000.000	0.000	0.000	0.000	0.000	0.000	16.610	-72	-50	-72	-50	316	2384	100	1446	"empty"
0	0	0	23	7	7	"GLQAWPG-pS-AIPQFLG_GLQAWPGEAIPQFLG_80vs20"	"GLQAWPG-pS-AIPQFLG_GLQAWPGEAIPQFLG_80vs20"	14030	32980	100	10264	18025	13186	73	4508	4508	4495	276	6	86	83	0	1442019	49.022	100000.000	100000.000	0.000	0.000	0.000	0.000	0.000	16.610	5756	13517	5756	13517	80	560	100	1447	"GLQAWPG-pS-AIPQFLG_GLQAWPGEAIPQFLG_80vs20"
0	0	0	23	8	7	"GLQAWPG-pS-AIPQFLG_GLQAWPGEAIPQFLG_80vs20"	"GLQAWPG-pS-AIPQFLG_GLQAWPGEAIPQFLG_80vs20"	14530	32990	100	11005	18440	13464	73	4459	4459	4480	272	6	95	88	0	1475180	51.324	100000.000	100000.000	0.000	0.000	0.000	0.000	0.000	16.610	6546	13981	6546	13981	80	560	100	1448	"GLQAWPG-pS-AIPQFLG_GLQAWPGEAIPQFLG_80vs20"
0	0	0	23	9	7	"GLQAWPG-pS-AIPQFLG_GLQAWPGEAIPQFLG_80vs20"	"GLQAWPG-pS-AIPQFLG_GLQAWPGEAIPQFLG_80vs20"	15040	33000	100	8024	17307	13096	75	4465	4465	4474	236	5	95	92	0	1384583	54.377	100000.000	100000.000	0.000	0.000	0.000	0.000	0.000	16.610	3559	12842	3559	12842	80	560	100	1449	"GLQAWPG-pS-AIPQFLG_GLQAWPGEAIPQFLG_80vs20"
0	0	0	24	1	1	"Bim"	"O43521"	15490	29120	80	5714	5594	484	8	4486	4486	4472	251	5	92	82	0	290892	4.470	100000.000	100000.000	0.000	0.000	0.000	0.000	0.000	16.610	1228	1108	1228	1108	52	340	100	1450	"S69"
0	0	0	24	2	1	"Bim"	"O43521"	15990	29130	80	5554	5430	517	9	4472	4472	4498	297	6	86	78	0	282370	3.138	100000.000	100000.000	0.000	0.000	0.000	0.000	0.000	16.610	1082	958	1082	958	52	340	100	1451	"S69"
0	0	0	24	3	1	"Bim"	"O43521"	16480	29120	90	5679	5597	573	10	4528	4528	4558	318	6	84	78	0	291038	3.267	100000.000	100000.000	0.000	0.000	0.000	0.000	0.000	16.610	1151	1069	1151	1069	52	420	100	1452	"S69"
0	0	0	24	4	1	"caspase-8"	"Q14790 "	16980	29100	80	5002	4996	282	5	4540	4540	4542	240	5	80	48	0	259785	1.892	100000.000	100000.000	0.000	0.000	0.000	0.000	0.000	16.610	462	456	462	456	52	340	100	1453	"Y448"
0	0	0	24	5	1	"caspase-8"	"Q14790 "	17470	29110	80	5163	5133	296	5	4583	4583	4583	204	4	90	67	0	266916	2.696	100000.000	100000.000	0.000	0.000	0.000	0.000	0.000	16.610	580	550	580	550	52	340	100	1454	"Y448"
0	0	0	24	6	1	"caspase-8"	"Q14790 "	17970	29100	70	5222	5338	583	10	4620	4620	4642	290	6	90	53	0	170825	2.400	100000.000	100000.000	0.000	0.000	0.000	0.000	0.000	16.610	602	718	602	718	32	236	100	1455	"Y448"
0	0	0	24	7	1	"Cdc2"	"P06493"	18470	29110	160	6772	6714	429	6	4666	4666	4654	251	5	99	98	0	1396555	8.207	100000.000	100000.000	0.000	0.000	0.000	0.000	0.000	16.610	2106	2048	2106	2048	208	1512	100	1456	"T161"
0	0	0	24	8	1	"Cdc2"	"P06493"	18970	29110	170	6830	6784	469	6	4651	4651	4659	268	5	99	98	0	1411129	7.929	100000.000	100000.000	0.000	0.000	0.000	0.000	0.000	16.610	2179	2133	2179	2133	208	1660	100	1457	"T161"
0	0	0	24	9	1	"Cdc2"	"P06493"	19470	29110	170	6732	6697	523	7	4572	4572	4578	254	5	97	96	0	1392937	8.343	100000.000	100000.000	0.000	0.000	0.000	0.000	0.000	16.610	2160	2125	2160	2125	208	1660	100	1458	"T161"
0	0	0	24	1	2	"FGFR1 "	"P11362"	15470	29760	200	4453	4449	257	5	4402	4402	4419	280	6	21	1	0	1405924	0.107	100000.000	100000.000	0.000	0.000	0.000	0.000	0.000	16.610	51	47	51	47	316	2384	100	1459	"Y653"
0	0	0	24	2	2	"FGFR1 "	"P11362"	15970	29760	200	4514	4523	389	8	4405	4405	4420	286	6	23	2	0	1429398	0.360	100000.000	100000.000	0.000	0.000	0.000	0.000	0.000	16.610	109	118	109	118	316	2384	100	1460	"Y653"
0	0	0	24	3	2	"FGFR1 "	"P11362"	16470	29760	200	4567	4586	243	5	4456	4456	4470	249	5	31	8	0	1449075	0.466	100000.000	100000.000	0.000	0.000	0.000	0.000	0.000	16.610	111	130	111	130	316	2384	100	1461	"Y653"
0	0	0	24	4	2	"GIT2"	"Q14161"	16970	29760	80	5569	5435	502	9	4548	4548	4548	415	9	80	69	0	282606	2.137	100000.000	100000.000	0.000	0.000	0.000	0.000	0.000	16.610	1021	887	1021	887	52	340	100	1462	"Y492"
0	0	0	24	5	2	"GIT2"	"Q14161"	17470	29760	80	5388	5267	379	7	4581	4581	4577	239	5	86	76	0	273895	2.887	100000.000	100000.000	0.000	0.000	0.000	0.000	0.000	16.610	807	686	807	686	52	340	100	1463	"Y492"
0	0	0	24	6	2	"GIT2"	"Q14161"	17960	29750	200	4944	5580	1310	23	4669	4669	4833	816	16	36	27	0	1763241	0.915	100000.000	100000.000	0.000	0.000	0.000	0.000	0.000	16.610	275	911	275	911	316	2384	100	1464	"Y492"
0	0	0	24	7	2	"Grb2"	"P62993"	18460	29750	200	4591	4670	1806	38	4682	4682	4678	248	5	8	0	0	1475852	-0.032	100000.000	100000.000	0.000	0.000	0.000	0.000	0.000	16.610	-91	-12	-91	-12	316	2384	100	1465	"Y7"
0	0	0	24	8	2	"Grb2"	"P62993"	18960	29750	200	4618	4629	256	5	4701	4701	4711	267	5	9	0	0	1462729	-0.307	100000.000	100000.000	0.000	0.000	0.000	0.000	0.000	16.610	-83	-72	-83	-72	316	2384	100	1466	"Y7"
0	0	0	24	9	2	"Grb2"	"P62993"	19460	29750	200	4603	4600	310	6	4642	4642	4644	238	5	10	3	0	1453658	-0.185	100000.000	100000.000	0.000	0.000	0.000	0.000	0.000	16.610	-39	-42	-39	-42	316	2384	100	1467	"Y7"
0	0	0	24	1	3	"IKK-gamma "	"Q9Y6K9"	15470	30400	200	4228	4150	423	10	4397	4397	4403	259	5	8	1	0	1311369	-0.977	100000.000	100000.000	0.000	0.000	0.000	0.000	0.000	16.610	-169	-247	-169	-247	316	2384	100	1468	"S43"
0	0	0	24	2	3	"IKK-gamma "	"Q9Y6K9"	15970	30400	200	4204	4156	410	9	4420	4420	4426	257	5	8	0	0	1313424	-1.051	100000.000	100000.000	0.000	0.000	0.000	0.000	0.000	16.610	-216	-264	-216	-264	316	2384	100	1469	"S43"
0	0	0	24	3	3	"IKK-gamma "	"Q9Y6K9"	16470	30390	200	4366	4280	425	9	4493	4493	4498	247	5	12	2	0	1352620	-0.883	100000.000	100000.000	0.000	0.000	0.000	0.000	0.000	16.610	-127	-213	-127	-213	316	2384	100	1470	"S43"
0	0	0	24	4	3	"IRAK1"	"P51617"	16980	30400	90	5558	5542	191	3	4549	4549	4546	223	4	100	100	0	288201	4.466	100000.000	100000.000	0.000	0.000	0.000	0.000	0.000	16.610	1009	993	1009	993	52	420	100	1471	"T387"
0	0	0	24	5	3	"IRAK1"	"P51617"	17470	30390	90	5575	5555	215	3	4599	4599	4616	270	5	100	98	0	288837	3.478	100000.000	100000.000	0.000	0.000	0.000	0.000	0.000	16.610	976	956	976	956	52	420	100	1472	"T387"
0	0	0	24	6	3	"IRAK1"	"P51617"	17960	30400	100	5623	5594	286	5	4652	4652	4661	241	5	96	92	0	447557	3.871	100000.000	100000.000	0.000	0.000	0.000	0.000	0.000	16.610	971	942	971	942	80	560	100	1473	"T387"
0	0	0	24	7	3	"Lck"	"P06239"	18460	30390	200	4749	4744	245	5	4634	4634	4640	320	6	13	1	0	1499217	0.325	100000.000	100000.000	0.000	0.000	0.000	0.000	0.000	16.610	115	110	115	110	316	2384	100	1474	"Y394"
0	0	0	24	8	3	"Lck"	"P06239"	18960	30390	200	4765	4755	217	4	4649	4649	4652	272	5	14	1	0	1502689	0.379	100000.000	100000.000	0.000	0.000	0.000	0.000	0.000	16.610	116	106	116	106	316	2384	100	1475	"Y394"
0	0	0	24	9	3	"Lck"	"P06239"	19460	30390	200	4729	4707	227	4	4641	4641	4649	250	5	20	1	0	1487294	0.232	100000.000	100000.000	0.000	0.000	0.000	0.000	0.000	16.610	88	66	88	66	316	2384	100	1476	"Y394"
0	0	0	24	1	4	"CDK2"	"P24941"	15480	31040	130	9003	8801	970	11	4374	4374	4379	225	5	98	97	0	1056125	19.653	100000.000	100000.000	0.000	0.000	0.000	0.000	0.000	16.610	4629	4427	4629	4427	120	940	100	1477	"T160"
0	0	0	24	2	4	"CDK2"	"P24941"	15970	31040	110	9019	9019	1085	12	4381	4381	4429	400	9	98	98	0	721550	11.475	100000.000	100000.000	0.000	0.000	0.000	0.000	0.000	16.610	4638	4638	4638	4638	80	656	100	1478	"T160"
0	0	0	24	3	4	"CDK2"	"P24941"	16480	31040	110	8967	8942	522	5	4516	4516	4529	328	7	100	100	0	715346	13.454	100000.000	100000.000	0.000	0.000	0.000	0.000	0.000	16.610	4451	4426	4451	4426	80	656	100	1479	"T160"
0	0	0	24	4	4	"MDM2"	"Q00987"	16970	31040	200	4560	4580	258	5	4530	4530	4528	222	4	21	6	0	1447376	0.234	100000.000	100000.000	0.000	0.000	0.000	0.000	0.000	16.610	30	50	30	50	316	2384	100	1480	"S186/8"
0	0	0	24	5	4	"MDM2"	"Q00987"	17470	31040	200	4583	4614	280	6	4577	4577	4576	236	5	24	5	0	1458029	0.161	100000.000	100000.000	0.000	0.000	0.000	0.000	0.000	16.610	6	37	6	37	316	2384	100	1481	"S186/8"
0	0	0	24	6	4	"MDM2"	"Q00987"	17970	31030	200	4677	4705	363	7	4641	4641	4656	278	5	21	7	0	1486627	0.176	100000.000	100000.000	0.000	0.000	0.000	0.000	0.000	16.610	36	64	36	64	316	2384	100	1482	"S186/8"
0	0	0	24	7	4	"NFkB-p65 "	"Q04206"	18470	31040	120	9134	8538	1563	18	4654	4654	4664	420	9	92	90	0	1024610	9.224	100000.000	100000.000	0.000	0.000	0.000	0.000	0.000	16.610	4480	3884	4480	3884	120	820	100	1483	"S536"
0	0	0	24	8	4	"NFkB-p65 "	"Q04206"	18970	31040	130	9160	8227	1929	23	4637	4637	4635	221	4	90	82	0	987207	16.253	100000.000	100000.000	0.000	0.000	0.000	0.000	0.000	16.610	4523	3590	4523	3590	120	940	100	1484	"S536"
0	0	0	24	9	4	"NFkB-p65 "	"Q04206"	19480	31040	110	9421	9150	1102	12	4664	4664	4657	246	5	97	97	0	732017	18.264	100000.000	100000.000	0.000	0.000	0.000	0.000	0.000	16.610	4757	4486	4757	4486	80	656	100	1485	"S536"
0	0	0	24	1	5	"PLCG2"	"P16885"	15480	31690	100	8113	8030	634	7	4314	4314	4340	271	6	98	98	0	642425	13.616	100000.000	100000.000	0.000	0.000	0.000	0.000	0.000	16.610	3799	3716	3799	3716	80	560	100	1486	"Y759"
0	0	0	24	2	5	"PLCG2"	"P16885"	15980	31690	110	8265	8353	1413	16	4449	4449	4462	268	6	100	100	0	668265	14.519	100000.000	100000.000	0.000	0.000	0.000	0.000	0.000	16.610	3816	3904	3816	3904	80	656	100	1487	"Y759"
0	0	0	24	3	5	"PLCG2"	"P16885"	16470	31680	110	8189	7945	939	11	4503	4503	4509	300	6	96	95	0	635616	11.453	100000.000	100000.000	0.000	0.000	0.000	0.000	0.000	16.610	3686	3442	3686	3442	80	656	100	1488	"Y759"
0	0	0	24	4	5	"pyk2"	"Q14289"	16970	31670	90	5225	5169	419	8	4553	4553	4558	376	8	76	42	0	268787	1.625	100000.000	100000.000	0.000	0.000	0.000	0.000	0.000	16.610	672	616	672	616	52	420	100	1489	"S213"
0	0	0	24	5	5	"pyk2"	"Q14289"	17480	31680	80	5260	5187	266	5	4641	4641	4641	266	5	84	59	0	269744	2.053	100000.000	100000.000	0.000	0.000	0.000	0.000	0.000	16.610	619	546	619	546	52	340	100	1490	"S213"
0	0	0	24	6	5	"pyk2"	"Q14289"	17960	31670	110	5131	5224	813	15	4605	4605	4603	257	5	77	51	0	417954	2.416	100000.000	100000.000	0.000	0.000	0.000	0.000	0.000	16.610	526	619	526	619	80	656	100	1491	"S213"
0	0	0	24	7	5	"SOC3"	"O14543"	18480	31670	110	5215	5194	372	7	4562	4562	4572	268	5	83	63	0	415517	2.321	100000.000	100000.000	0.000	0.000	0.000	0.000	0.000	16.610	653	632	653	632	80	656	100	1492	"Y221"
0	0	0	24	8	5	"SOC3"	"O14543"	18970	31680	110	5403	5357	329	6	4663	4663	4651	254	5	90	75	0	428593	2.780	100000.000	100000.000	0.000	0.000	0.000	0.000	0.000	16.610	740	694	740	694	80	656	100	1493	"Y221"
0	0	0	24	9	5	"SOC3"	"O14543"	19470	31680	110	5337	5333	284	5	4694	4694	4718	283	5	90	70	0	426622	2.173	100000.000	100000.000	0.000	0.000	0.000	0.000	0.000	16.610	643	639	643	639	80	656	100	1494	"Y221"
0	0	0	24	1	6	"STAT4"	"Q14765"	15480	32320	120	5679	5651	318	5	4531	4531	4512	277	6	98	95	0	678155	4.112	100000.000	100000.000	0.000	0.000	0.000	0.000	0.000	16.610	1148	1120	1148	1120	120	820	100	1495	"Y693"
0	0	0	24	2	6	"STAT4"	"Q14765"	15970	32330	120	5710	5643	373	6	4582	4582	4565	272	5	94	89	0	677162	3.963	100000.000	100000.000	0.000	0.000	0.000	0.000	0.000	16.610	1128	1061	1128	1061	120	820	100	1496	"Y693"
0	0	0	24	3	6	"STAT4"	"Q14765"	16470	32320	120	5615	5538	360	6	4564	4564	4552	247	5	95	90	0	664535	3.992	100000.000	100000.000	0.000	0.000	0.000	0.000	0.000	16.610	1051	974	1051	974	120	820	100	1497	"Y693"
0	0	0	24	4	6	"STMN1"	"P16949"	16970	32320	200	4356	4356	312	7	4539	4539	4556	695	15	0	0	0	1376442	-0.288	100000.000	100000.000	0.000	0.000	0.000	0.000	0.000	16.610	-183	-183	-183	-183	316	2384	100	1498	"S24"
0	0	0	24	5	6	"STMN1"	"P16949"	17470	32320	200	4310	4316	271	6	4566	4566	4571	259	5	2	0	0	1363790	-0.985	100000.000	100000.000	0.000	0.000	0.000	0.000	0.000	16.610	-256	-250	-256	-250	316	2384	100	1499	"S24"
0	0	0	24	6	6	"STMN1"	"P16949"	17970	32320	200	4328	4344	289	6	4621	4621	4613	250	5	4	0	0	1372757	-1.076	100000.000	100000.000	0.000	0.000	0.000	0.000	0.000	16.610	-293	-277	-293	-277	316	2384	100	1500	"S24"
0	0	0	24	7	6	"GIT2"	"Q14161"	18470	32310	200	4539	4563	281	6	4637	4637	4721	1806	38	0	0	0	1441894	-0.087	100000.000	100000.000	0.000	0.000	0.000	0.000	0.000	16.610	-98	-74	-98	-74	316	2384	100	1501	"Y592"
0	0	0	24	8	6	"GIT2"	"Q14161"	18970	32310	200	4635	4654	311	6	4662	4662	4660	251	5	16	8	0	1470809	-0.024	100000.000	100000.000	0.000	0.000	0.000	0.000	0.000	16.610	-27	-8	-27	-8	316	2384	100	1502	"Y592"
0	0	0	24	9	6	"GIT2"	"Q14161"	19470	32310	200	4628	4674	312	6	4704	4704	4706	227	4	15	7	0	1476924	-0.141	100000.000	100000.000	0.000	0.000	0.000	0.000	0.000	16.610	-76	-30	-76	-30	316	2384	100	1503	"Y592"
-75	0	0	24	1	7	"empty"	"empty"	15470	32950	200	4433	4481	872	19	4329	4329	4342	254	5	24	2	0	1416142	0.547	100000.000	100000.000	0.000	0.000	0.000	0.000	0.000	16.610	104	152	104	152	316	2384	100	1504	"empty"
-75	0	0	24	2	7	"empty"	"empty"	15970	32950	200	4511	4519	239	5	4401	4401	4404	235	5	32	6	0	1428115	0.489	100000.000	100000.000	0.000	0.000	0.000	0.000	0.000	16.610	110	118	110	118	316	2384	100	1505	"empty"
-75	0	0	24	3	7	"empty"	"empty"	16470	32950	200	4526	4527	232	5	4494	4494	4499	236	5	18	3	0	1430637	0.119	100000.000	100000.000	0.000	0.000	0.000	0.000	0.000	16.610	32	33	32	33	316	2384	100	1506	"empty"
-75	0	0	24	4	7	"empty"	"empty"	16970	32950	200	4560	4554	208	4	4533	4533	4527	247	5	12	1	0	1439130	0.109	100000.000	100000.000	0.000	0.000	0.000	0.000	0.000	16.610	27	21	27	21	316	2384	100	1507	"empty"
-75	0	0	24	5	7	"empty"	"empty"	17470	32950	200	4575	4579	257	5	4561	4561	4566	255	5	9	0	0	1446853	0.051	100000.000	100000.000	0.000	0.000	0.000	0.000	0.000	16.610	14	18	14	18	316	2384	100	1508	"empty"
-75	0	0	24	6	7	"empty"	"empty"	17970	32950	200	4575	4578	269	5	4594	4594	4602	279	6	12	0	0	1446664	-0.086	100000.000	100000.000	0.000	0.000	0.000	0.000	0.000	16.610	-19	-16	-19	-16	316	2384	100	1509	"empty"
0	0	0	24	7	7	"Control-Spot"	"Mouse_IgG"	18480	32960	160	9142	9445	5527	58	4719	4719	4984	1166	23	88	87	0	1964522	3.826	100000.000	100000.000	0.000	0.000	0.000	0.000	0.000	16.610	4423	4726	4423	4726	208	1512	100	1510	"Control-Spot"
0	0	0	24	8	7	"Control-Spot"	"Mouse_IgG"	18980	32970	190	9188	8515	1844	21	4739	4739	4980	1132	22	82	81	0	2179867	3.123	100000.000	100000.000	0.000	0.000	0.000	0.000	0.000	16.610	4449	3776	4449	3776	256	2088	100	1511	"Control-Spot"
0	0	0	24	9	7	"Control-Spot"	"Mouse_IgG"	19460	32950	210	8675	7704	2162	28	4722	4722	4872	918	18	68	67	0	2434445	3.085	100000.000	100000.000	0.000	0.000	0.000	0.000	0.000	16.610	3953	2982	3953	2982	316	2572	100	1512	"Control-Spot"
0	0	0	25	1	1	"AMPK1"	"Q13131"	2000	33580	100	10621	10049	2321	23	5110	5110	5091	440	8	87	86	0	803885	11.268	100000.000	100000.000	0.000	0.000	0.000	0.000	0.000	16.610	5511	4939	5511	4939	80	560	100	1513	"T174/5"
0	0	0	25	2	1	"AMPK1"	"Q13131"	2500	33580	100	11660	11651	1347	11	5016	5016	5035	406	8	98	98	0	932097	16.296	100000.000	100000.000	0.000	0.000	0.000	0.000	0.000	16.610	6644	6635	6644	6635	80	560	100	1514	"T174/5"
0	0	0	25	3	1	"AMPK1"	"Q13131"	3000	33570	90	12414	12404	638	5	5019	5019	5046	355	7	100	100	0	645024	20.727	100000.000	100000.000	0.000	0.000	0.000	0.000	0.000	16.610	7395	7385	7395	7385	52	420	100	1515	"T174/5"
0	0	0	25	4	1	"aura"	"O14965"	3500	33570	170	6079	6208	554	8	4953	4953	5031	417	8	96	77	0	1291290	2.823	100000.000	100000.000	0.000	0.000	0.000	0.000	0.000	16.610	1126	1255	1126	1255	208	1660	100	1516	"T287"
0	0	0	25	5	1	"aura"	"O14965"	4000	33570	170	6468	6467	611	9	5126	5126	5079	469	9	94	68	0	1345168	2.959	100000.000	100000.000	0.000	0.000	0.000	0.000	0.000	16.610	1342	1341	1342	1341	208	1660	100	1517	"T287"
0	0	0	25	6	1	"aura"	"O14965"	4500	33560	170	6616	6535	600	9	5178	5178	5122	500	9	93	64	0	1359242	2.826	100000.000	100000.000	0.000	0.000	0.000	0.000	0.000	16.610	1438	1357	1438	1357	208	1660	100	1518	"T287"
0	0	0	25	7	1	"CFTR"	"P13569"	5000	33570	120	5651	5715	430	7	5151	5151	5111	463	9	55	27	0	685845	1.305	100000.000	100000.000	0.000	0.000	0.000	0.000	0.000	16.610	500	564	500	564	120	820	100	1519	"S737"
0	0	0	25	8	1	"CFTR"	"P13569"	5490	33560	110	6072	6080	224	3	5299	5299	5241	373	7	97	52	0	486403	2.249	100000.000	100000.000	0.000	0.000	0.000	0.000	0.000	16.610	773	781	773	781	80	656	100	1520	"S737"
0	0	0	25	9	1	"CFTR"	"P13569"	5990	33560	110	6035	6032	218	3	5242	5242	5227	306	5	98	77	0	482588	2.631	100000.000	100000.000	0.000	0.000	0.000	0.000	0.000	16.610	793	790	793	790	80	656	100	1521	"S737"
0	0	0	25	1	2	"CREB "	"P16220"	2000	34220	120	15780	15556	2591	16	5508	5508	5494	1047	19	96	95	0	1866710	9.610	100000.000	100000.000	0.000	0.000	0.000	0.000	0.000	16.610	10272	10048	10272	10048	120	820	100	1522	"S133"
0	0	0	25	2	2	"CREB "	"P16220"	2490	34220	130	18017	17112	3042	17	5300	5300	5313	508	9	100	96	0	2053407	23.226	100000.000	100000.000	0.000	0.000	0.000	0.000	0.000	16.610	12717	11812	12717	11812	120	940	100	1523	"S133"
0	0	0	25	3	2	"CREB "	"P16220"	2990	34210	130	17891	16954	2793	16	5172	5172	5181	388	7	97	97	0	2034430	30.343	100000.000	100000.000	0.000	0.000	0.000	0.000	0.000	16.610	12719	11782	12719	11782	120	940	100	1524	"S133"
0	0	0	25	4	2	"blank-control__"	"AA"	3490	34210	90	7813	7454	968	12	5180	5180	5174	367	7	88	88	0	387594	6.213	100000.000	100000.000	0.000	0.000	0.000	0.000	0.000	16.610	2633	2274	2633	2274	52	420	100	1525	"blank-control__"
0	0	0	25	5	2	"blank-control__"	"AA"	3980	34210	90	7515	7300	849	11	5220	5220	5152	433	8	92	92	0	379599	4.961	100000.000	100000.000	0.000	0.000	0.000	0.000	0.000	16.610	2295	2080	2295	2080	52	420	100	1526	"blank-control__"
0	0	0	25	6	2	"blank-control__"	"AA"	4490	34190	80	6991	6894	1130	16	5065	5065	5077	439	8	82	82	0	358478	4.139	100000.000	100000.000	0.000	0.000	0.000	0.000	0.000	16.610	1926	1829	1926	1829	52	340	100	1527	"blank-control__"
0	0	0	25	7	2	"IKK-alpha "	"O15111"	4990	34200	140	8599	8345	1185	14	5111	5111	5089	439	8	94	94	0	1301749	7.417	100000.000	100000.000	0.000	0.000	0.000	0.000	0.000	16.610	3488	3234	3488	3234	156	1140	100	1528	"S180"
0	0	0	25	8	2	"IKK-alpha "	"O15111"	5490	34210	160	8576	8501	1093	12	5210	5210	5159	460	8	95	94	0	1768295	7.265	100000.000	100000.000	0.000	0.000	0.000	0.000	0.000	16.610	3366	3291	3366	3291	208	1512	100	1529	"S180"
0	0	0	25	9	2	"IKK-alpha "	"O15111"	5990	34200	160	8419	8158	958	11	5215	5215	5183	336	6	94	93	0	1696914	8.854	100000.000	100000.000	0.000	0.000	0.000	0.000	0.000	16.610	3204	2943	3204	2943	208	1512	100	1530	"S180"
0	0	0	25	1	3	"JAK2"	"O60674"	2000	34860	130	10806	10925	1070	9	5284	5284	5263	434	8	100	100	0	1310977	13.046	100000.000	100000.000	0.000	0.000	0.000	0.000	0.000	16.610	5522	5641	5522	5641	120	940	100	1531	"Y119"
0	0	0	25	2	3	"JAK2"	"O60674"	2500	34860	140	11294	10933	1624	14	5110	5110	5144	604	11	96	94	0	1705605	9.584	100000.000	100000.000	0.000	0.000	0.000	0.000	0.000	16.610	6184	5823	6184	5823	156	1140	100	1532	"Y119"
0	0	0	25	3	3	"JAK2"	"O60674"	3000	34850	130	11917	11962	1230	10	5035	5035	5151	1748	33	99	98	0	1435387	3.896	100000.000	100000.000	0.000	0.000	0.000	0.000	0.000	16.610	6882	6927	6882	6927	120	940	100	1533	"Y119"
0	0	0	25	4	3	"K8"	"P05787"	3490	34850	200	5067	5122	552	10	5177	5177	5176	390	7	9	1	0	1618616	-0.138	100000.000	100000.000	0.000	0.000	0.000	0.000	0.000	16.610	-110	-55	-110	-55	316	2384	100	1534	"Y267"
0	0	0	25	5	3	"K8"	"P05787"	3990	34850	200	5190	5266	443	8	5146	5146	5163	396	7	29	7	0	1664060	0.260	100000.000	100000.000	0.000	0.000	0.000	0.000	0.000	16.610	44	120	44	120	316	2384	100	1535	"Y267"
0	0	0	25	6	3	"K8"	"P05787"	4490	34860	130	5711	5691	473	8	5166	5166	5155	415	8	52	35	0	682876	1.292	100000.000	100000.000	0.000	0.000	0.000	0.000	0.000	16.610	545	525	545	525	120	940	100	1536	"Y267"
0	0	0	25	7	3	"blank-control__"	"AA"	4990	34840	200	5492	5501	495	8	5134	5134	5174	427	8	44	18	0	1738380	0.766	100000.000	100000.000	0.000	0.000	0.000	0.000	0.000	16.610	358	367	358	367	316	2384	100	1537	"blank-control__"
0	0	0	25	8	3	"blank-control__"	"AA"	5490	34840	200	5417	5397	337	6	5178	5178	5144	398	7	28	4	0	1705595	0.636	100000.000	100000.000	0.000	0.000	0.000	0.000	0.000	16.610	239	219	239	219	316	2384	100	1538	"blank-control__"
0	0	0	25	9	3	"blank-control__"	"AA"	5990	34840	200	5463	5472	243	4	5221	5221	5169	337	6	32	5	0	1729145	0.899	100000.000	100000.000	0.000	0.000	0.000	0.000	0.000	16.610	242	251	242	251	316	2384	100	1539	"blank-control__"
0	0	0	25	1	4	"Mnk1"	"Q9BUB5"	1970	35520	110	9098	8776	1545	17	5492	5492	5421	444	8	91	86	0	702087	7.556	100000.000	100000.000	0.000	0.000	0.000	0.000	0.000	16.610	3606	3284	3606	3284	80	656	100	1540	"T255"
0	0	0	25	2	4	"Mnk1"	"Q9BUB5"	2470	35520	110	8391	9349	7600	81	5361	5361	5368	397	7	96	92	1	747935	10.028	100000.000	100000.000	0.000	0.000	0.000	0.000	0.000	16.610	3030	3988	3030	3988	80	656	100	1541	"T255"
0	0	0	25	3	4	"Mnk1"	"Q9BUB5"	2970	35510	110	10048	9750	1217	12	5419	5419	5390	413	7	97	97	0	780021	10.557	100000.000	100000.000	0.000	0.000	0.000	0.000	0.000	16.610	4629	4331	4629	4331	80	656	100	1542	"T255"
0	0	0	25	4	4	"NFkB-p100 "	"Q00653"	3480	35510	100	6951	6966	923	13	5158	5158	5212	392	7	92	86	0	557298	4.474	100000.000	100000.000	0.000	0.000	0.000	0.000	0.000	16.610	1793	1808	1793	1808	80	560	100	1543	"S108"
0	0	0	25	5	4	"NFkB-p100 "	"Q00653"	3970	35500	90	7552	7419	881	11	5319	5319	5260	459	8	94	84	0	385773	4.704	100000.000	100000.000	0.000	0.000	0.000	0.000	0.000	16.610	2233	2100	2233	2100	52	420	100	1544	"S108"
0	0	0	25	6	4	"NFkB-p100 "	"Q00653"	4470	35490	140	5766	6066	1252	20	5275	5275	5234	520	9	47	33	0	946332	1.600	100000.000	100000.000	0.000	0.000	0.000	0.000	0.000	16.610	491	791	491	791	156	1140	100	1545	"S108"
0	0	0	25	7	4	"PIK3R1 "	"P27986"	4970	35490	200	5569	5583	526	9	5273	5273	5235	512	9	35	10	0	1764215	0.680	100000.000	100000.000	0.000	0.000	0.000	0.000	0.000	16.610	296	310	296	310	316	2384	100	1546	"Y556"
0	0	0	25	8	4	"PIK3R1 "	"P27986"	5480	35500	150	5782	5668	467	8	5298	5298	5290	812	15	12	0	0	884214	0.466	100000.000	100000.000	0.000	0.000	0.000	0.000	0.000	16.610	484	370	484	370	156	1272	100	1547	"Y556"
0	0	0	25	9	4	"PIK3R1 "	"P27986"	5980	35480	160	5721	5706	444	7	5331	5331	5314	328	6	56	22	0	1186809	1.195	100000.000	100000.000	0.000	0.000	0.000	0.000	0.000	16.610	390	375	390	375	208	1512	100	1548	"Y556"
0	0	0	25	1	5	"blank-control__"	"AA"	1990	36140	200	5796	5869	678	11	5741	5741	5668	478	8	4	1	0	1854499	0.421	100000.000	100000.000	0.000	0.000	0.000	0.000	0.000	16.610	55	128	55	128	316	2384	100	1549	"blank-control__"
0	0	0	25	2	5	"blank-control__"	"AA"	2490	36140	200	5797	5790	236	4	5738	5738	5669	390	6	6	0	0	1829743	0.310	100000.000	100000.000	0.000	0.000	0.000	0.000	0.000	16.610	59	52	59	52	316	2384	100	1550	"blank-control__"
0	0	0	25	3	5	"blank-control__"	"AA"	2990	36140	200	5799	5760	280	4	5670	5670	5627	456	8	5	0	0	1820227	0.292	100000.000	100000.000	0.000	0.000	0.000	0.000	0.000	16.610	129	90	129	90	316	2384	100	1551	"blank-control__"
0	0	0	25	4	5	"Rack1"	"P63244"	3480	36160	100	6597	6456	477	7	5626	5626	5600	250	4	86	76	0	516505	3.424	100000.000	100000.000	0.000	0.000	0.000	0.000	0.000	16.610	971	830	971	830	80	560	100	1552	"y52"
0	0	0	25	5	5	"Rack1"	"P63244"	3980	36160	80	6275	6281	301	4	5316	5316	5316	252	4	100	98	0	326601	3.829	100000.000	100000.000	0.000	0.000	0.000	0.000	0.000	16.610	959	965	959	965	52	340	100	1553	"y52"
0	0	0	25	6	5	"Rack1"	"P63244"	4490	36140	80	6150	6146	409	6	5100	5100	5102	267	5	96	88	0	319610	3.910	100000.000	100000.000	0.000	0.000	0.000	0.000	0.000	16.610	1050	1046	1050	1046	52	340	100	1554	"y52"
0	0	0	25	7	5	"Shc1"	"P29353"	4960	36150	140	5486	6641	1916	28	5056	5056	5110	446	8	48	37	0	1036043	3.433	100000.000	100000.000	0.000	0.000	0.000	0.000	0.000	16.610	430	1585	430	1585	156	1140	100	1555	"Y349"
0	0	0	25	8	5	"Shc1"	"P29353"	5490	36150	140	5067	6733	2410	35	4940	4940	4964	294	5	44	41	0	1050365	6.017	100000.000	100000.000	0.000	0.000	0.000	0.000	0.000	16.610	127	1793	127	1793	156	1140	100	1556	"Y349"
0	0	0	25	9	5	"Shc1"	"P29353"	6000	36180	130	6969	7608	2591	34	4995	4995	5003	261	5	66	56	0	912902	9.981	100000.000	100000.000	0.000	0.000	0.000	0.000	0.000	16.610	1974	2613	1974	2613	120	940	100	1557	"Y349"
0	0	0	25	1	6	"Smad6"	"O43541"	1980	36780	200	5541	5595	658	11	5503	5503	5445	458	8	25	11	0	1767905	0.328	100000.000	100000.000	0.000	0.000	0.000	0.000	0.000	16.610	38	92	38	92	316	2384	100	1558	"S435"
0	0	0	25	2	6	"Smad6"	"O43541"	2480	36780	200	5405	5572	559	10	5337	5337	5398	445	8	30	19	0	1760645	0.391	100000.000	100000.000	0.000	0.000	0.000	0.000	0.000	16.610	68	235	68	235	316	2384	100	1559	"S435"
0	0	0	25	3	6	"Smad6"	"O43541"	2980	36780	200	5370	5528	605	10	5289	5289	5330	428	8	32	16	0	1746920	0.463	100000.000	100000.000	0.000	0.000	0.000	0.000	0.000	16.610	81	239	81	239	316	2384	100	1560	"S435"
0	0	0	25	4	6	"TGFBR1"	"P36897"	3480	36780	200	5122	5143	353	6	5270	5270	5302	397	7	8	1	0	1625298	-0.401	100000.000	100000.000	0.000	0.000	0.000	0.000	0.000	16.610	-148	-127	-148	-127	316	2384	100	1561	"T200"
0	0	0	25	5	6	"TGFBR1"	"P36897"	3980	36780	200	5383	5381	460	8	5356	5356	5370	425	7	16	0	0	1700334	0.026	100000.000	100000.000	0.000	0.000	0.000	0.000	0.000	16.610	27	25	27	25	316	2384	100	1562	"T200"
0	0	0	25	6	6	"TGFBR1"	"P36897"	4480	36780	200	5587	5521	395	7	5509	5509	5499	536	9	5	0	0	1744736	0.041	100000.000	100000.000	0.000	0.000	0.000	0.000	0.000	16.610	78	12	78	12	316	2384	100	1563	"T200"
0	0	0	25	7	6	"TrKA"	"P04629"	4980	36780	150	16318	16239	1106	6	5526	5526	5556	1105	19	100	100	0	2533227	9.668	100000.000	100000.000	0.000	0.000	0.000	0.000	0.000	16.610	10792	10713	10792	10713	156	1272	100	1564	"Y757"
0	0	0	25	8	6	"TrKA"	"P04629"	5480	36780	160	16465	15641	2714	17	5494	5494	5469	340	6	98	97	0	3253258	29.918	100000.000	100000.000	0.000	0.000	0.000	0.000	0.000	16.610	10971	10147	10971	10147	208	1512	100	1565	"Y757"
0	0	0	25	9	6	"TrKA"	"P04629"	5980	36770	170	17011	16556	2776	16	5443	5443	5422	343	6	96	96	0	3443554	32.461	100000.000	100000.000	0.000	0.000	0.000	0.000	0.000	16.610	11568	11113	11568	11113	208	1660	100	1566	"Y757"
-75	0	0	25	1	7	"empty"	"empty"	1990	37400	200	5473	5493	392	7	5560	5560	5504	495	8	6	0	0	1735935	-0.022	100000.000	100000.000	0.000	0.000	0.000	0.000	0.000	16.610	-87	-67	-87	-67	316	2384	100	1567	"empty"
-75	0	0	25	2	7	"empty"	"empty"	2490	37400	200	5243	5300	348	6	5452	5452	5460	417	7	8	0	0	1674934	-0.384	100000.000	100000.000	0.000	0.000	0.000	0.000	0.000	16.610	-209	-152	-209	-152	316	2384	100	1568	"empty"
-75	0	0	25	3	7	"empty"	"empty"	2990	37400	200	5147	5187	293	5	5282	5282	5343	401	7	7	0	0	1639050	-0.389	100000.000	100000.000	0.000	0.000	0.000	0.000	0.000	16.610	-135	-95	-135	-95	316	2384	100	1569	"empty"
-75	0	0	25	4	7	"empty"	"empty"	3490	37400	200	5195	5271	377	7	5293	5293	5339	456	8	13	0	0	1665781	-0.149	100000.000	100000.000	0.000	0.000	0.000	0.000	0.000	16.610	-98	-22	-98	-22	316	2384	100	1570	"empty"
-75	0	0	25	5	7	"empty"	"empty"	3990	37400	200	5360	5353	478	8	5390	5390	5378	431	8	21	0	0	1691541	-0.058	100000.000	100000.000	0.000	0.000	0.000	0.000	0.000	16.610	-30	-37	-30	-37	316	2384	100	1571	"empty"
-75	0	0	25	6	7	"empty"	"empty"	4490	37400	200	5376	5366	458	8	5404	5404	5447	984	18	0	0	0	1695716	-0.082	100000.000	100000.000	0.000	0.000	0.000	0.000	0.000	16.610	-28	-38	-28	-38	316	2384	100	1572	"empty"
-75	0	0	25	7	7	"empty"	"empty"	4990	37400	200	5658	5626	548	9	5468	5468	5476	479	8	27	4	0	1777674	0.313	100000.000	100000.000	0.000	0.000	0.000	0.000	0.000	16.610	190	158	190	158	316	2384	100	1573	"empty"
-75	0	0	25	8	7	"empty"	"empty"	5490	37400	200	5580	5524	408	7	5456	5456	5417	389	7	24	1	0	1745570	0.275	100000.000	100000.000	0.000	0.000	0.000	0.000	0.000	16.610	124	68	124	68	316	2384	100	1574	"empty"
-75	0	0	25	9	7	"empty"	"empty"	5990	37400	200	5729	5722	221	3	5581	5581	5538	351	6	14	1	0	1808158	0.524	100000.000	100000.000	0.000	0.000	0.000	0.000	0.000	16.610	148	141	148	141	316	2384	100	1575	"empty"
0	0	0	26	1	1	"PPP2CA "	"P67775"	6500	33620	80	6927	6680	767	11	5228	5228	5218	359	6	86	84	0	347352	4.072	100000.000	100000.000	0.000	0.000	0.000	0.000	0.000	16.610	1699	1452	1699	1452	52	340	100	1576	"T304"
0	0	0	26	2	1	"PPP2CA "	"P67775"	7000	33630	100	6298	6353	622	9	5056	5056	5024	378	7	93	81	0	508208	3.516	100000.000	100000.000	0.000	0.000	0.000	0.000	0.000	16.610	1242	1297	1242	1297	80	560	100	1577	"T304"
0	0	0	26	3	1	"PPP2CA "	"P67775"	7510	33630	100	6128	6153	792	12	4925	4925	4877	474	9	81	66	0	492222	2.692	100000.000	100000.000	0.000	0.000	0.000	0.000	0.000	16.610	1203	1228	1203	1228	80	560	100	1578	"T304"
0	0	0	26	4	1	"Rab4"	"P20338"	8000	33640	100	12809	12278	2979	24	4810	4810	4774	415	8	93	92	0	982252	18.082	100000.000	100000.000	0.000	0.000	0.000	0.000	0.000	16.610	7999	7468	7999	7468	80	560	100	1579	"S199"
0	0	0	26	5	1	"Rab4"	"P20338"	8500	33640	100	12960	12159	2962	24	4677	4677	4683	346	7	93	93	0	972733	21.607	100000.000	100000.000	0.000	0.000	0.000	0.000	0.000	16.610	8283	7482	8283	7482	80	560	100	1580	"S199"
0	0	0	26	6	1	"Rab4"	"P20338"	9010	33640	90	13664	12457	3265	26	4640	4640	4631	317	6	90	88	0	647784	24.688	100000.000	100000.000	0.000	0.000	0.000	0.000	0.000	16.610	9024	7817	9024	7817	52	420	100	1581	"S199"
0	0	0	26	7	1	"STAT1 "	"P42224"	9500	33630	90	6935	6932	494	7	4622	4622	4667	782	16	98	94	0	360441	2.896	100000.000	100000.000	0.000	0.000	0.000	0.000	0.000	16.610	2313	2310	2313	2310	52	420	100	1582	"S727"
0	0	0	26	8	1	"STAT1 "	"P42224"	10000	33630	90	7225	7306	770	10	4725	4725	4730	337	7	100	100	0	379929	7.644	100000.000	100000.000	0.000	0.000	0.000	0.000	0.000	16.610	2500	2581	2500	2581	52	420	100	1583	"S727"
0	0	0	26	9	1	"STAT1 "	"P42224"	10500	33620	90	7372	7015	999	14	4803	4803	4799	389	8	88	88	0	364803	5.697	100000.000	100000.000	0.000	0.000	0.000	0.000	0.000	16.610	2569	2212	2569	2212	52	420	100	1584	"S727"
0	0	0	26	1	2	"STAT4 "	"Q14765"	6510	34270	190	11786	11434	2526	22	5179	5179	5145	315	6	96	95	0	2927154	19.965	100000.000	100000.000	0.000	0.000	0.000	0.000	0.000	16.610	6607	6255	6607	6255	256	2088	100	1585	"S722"
0	0	0	26	2	2	"STAT4 "	"Q14765"	7010	34270	180	11915	11778	1476	12	5102	5102	5062	374	7	98	98	0	3015066	17.957	100000.000	100000.000	0.000	0.000	0.000	0.000	0.000	16.610	6813	6676	6813	6676	256	1924	100	1586	"S722"
0	0	0	26	3	2	"STAT4 "	"Q14765"	7510	34270	170	12088	12059	1074	8	5025	5025	4991	429	8	100	100	0	2508208	16.476	100000.000	100000.000	0.000	0.000	0.000	0.000	0.000	16.610	7063	7034	7063	7034	208	1660	100	1587	"S722"
0	0	0	26	4	2	"STMN1"	"P16949"	8000	34260	200	4775	4787	465	9	4938	4938	4908	513	10	7	0	0	1512635	-0.236	100000.000	100000.000	0.000	0.000	0.000	0.000	0.000	16.610	-163	-151	-163	-151	316	2384	100	1588	"S37"
0	0	0	26	5	2	"STMN1"	"P16949"	8500	34260	200	4803	4828	428	8	4860	4860	4886	1046	21	0	0	0	1525582	-0.055	100000.000	100000.000	0.000	0.000	0.000	0.000	0.000	16.610	-57	-32	-57	-32	316	2384	100	1589	"S37"
0	0	0	26	6	2	"STMN1"	"P16949"	9000	34260	200	4956	4911	464	9	4785	4785	4790	321	6	39	12	0	1551745	0.377	100000.000	100000.000	0.000	0.000	0.000	0.000	0.000	16.610	171	126	171	126	316	2384	100	1590	"S37"
0	0	0	26	7	2	"ACC1"	"Q13085 "	9490	34270	110	5774	5718	638	11	4887	4887	4909	351	7	78	58	0	457404	2.305	100000.000	100000.000	0.000	0.000	0.000	0.000	0.000	16.610	887	831	887	831	80	656	100	1591	"S1263"
0	0	0	26	8	2	"ACC1"	"Q13085 "	10000	34260	90	5958	5882	570	9	4814	4814	4824	359	7	88	71	0	305868	2.947	100000.000	100000.000	0.000	0.000	0.000	0.000	0.000	16.610	1144	1068	1144	1068	52	420	100	1592	"S1263"
0	0	0	26	9	2	"ACC1"	"Q13085 "	10490	34260	90	5852	5795	567	9	4848	4848	4850	341	7	88	63	0	301317	2.771	100000.000	100000.000	0.000	0.000	0.000	0.000	0.000	16.610	1004	947	1004	947	52	420	100	1593	"S1263"
0	0	0	26	1	3	"TRAF6"	"Q9Y4K3"	6490	34890	200	5320	5397	459	8	5192	5192	5153	307	5	28	17	0	1705369	0.795	100000.000	100000.000	0.000	0.000	0.000	0.000	0.000	16.610	128	205	128	205	316	2384	100	1594	"Y353"
0	0	0	26	2	3	"TRAF6"	"Q9Y4K3"	6990	34890	200	5286	5368	588	10	5074	5074	5081	432	8	30	16	0	1696349	0.664	100000.000	100000.000	0.000	0.000	0.000	0.000	0.000	16.610	212	294	212	294	316	2384	100	1595	"Y353"
0	0	0	26	3	3	"TRAF6"	"Q9Y4K3"	7480	34890	200	5183	5173	740	14	5024	5024	4968	436	8	27	13	0	1634598	0.470	100000.000	100000.000	0.000	0.000	0.000	0.000	0.000	16.610	159	149	159	149	316	2384	100	1596	"Y353"
0	0	0	26	4	3	"BLNK"	"Q8WV28"	7980	34870	80	9299	8395	2123	25	4799	4799	4852	465	9	88	76	0	436549	7.619	100000.000	100000.000	0.000	0.000	0.000	0.000	0.000	16.610	4500	3596	4500	3596	52	340	100	1597	"Y72"
0	0	0	26	5	3	"BLNK"	"Q8WV28"	8480	34890	90	9316	8893	2131	23	4767	4767	4750	347	7	90	86	0	462421	11.939	100000.000	100000.000	0.000	0.000	0.000	0.000	0.000	16.610	4549	4126	4549	4126	52	420	100	1598	"Y72"
0	0	0	26	6	3	"BLNK"	"Q8WV28"	8970	34880	80	9828	9026	1813	20	4637	4637	4629	236	5	94	90	0	469376	18.631	100000.000	100000.000	0.000	0.000	0.000	0.000	0.000	16.610	5191	4389	5191	4389	52	340	100	1599	"Y72"
0	0	0	26	7	3	"CD19"	"P15391"	9490	34910	80	6165	6151	677	11	4687	4687	4733	343	7	92	90	0	319874	4.134	100000.000	100000.000	0.000	0.000	0.000	0.000	0.000	16.610	1478	1464	1478	1464	52	340	100	1600	"Y531"
0	0	0	26	8	3	"CD19"	"P15391"	9980	34870	70	6405	6273	876	13	4788	4788	4794	342	7	81	81	0	200722	4.325	100000.000	100000.000	0.000	0.000	0.000	0.000	0.000	16.610	1617	1485	1617	1485	32	236	100	1601	"Y531"
0	0	0	26	9	3	"CD19"	"P15391"	10500	34910	90	6464	6479	759	11	4886	4886	4893	367	7	90	90	0	336885	4.322	100000.000	100000.000	0.000	0.000	0.000	0.000	0.000	16.610	1578	1593	1578	1593	52	420	100	1602	"Y531"
0	0	0	26	1	4	"p300"	"Q09472"	6490	35540	200	5346	5284	350	6	5214	5214	5205	361	6	20	0	0	1669884	0.219	100000.000	100000.000	0.000	0.000	0.000	0.000	0.000	16.610	132	70	132	70	316	2384	100	1603	"S2279"
0	0	0	26	2	4	"p300"	"Q09472"	6990	35540	200	5175	5205	561	10	5181	5181	5157	486	9	9	1	0	1644761	0.099	100000.000	100000.000	0.000	0.000	0.000	0.000	0.000	16.610	-6	24	-6	24	316	2384	100	1604	"S2279"
0	0	0	26	3	4	"p300"	"Q09472"	7480	35530	200	5104	5084	472	9	5158	5158	5105	512	10	7	0	0	1606405	-0.041	100000.000	100000.000	0.000	0.000	0.000	0.000	0.000	16.610	-54	-74	-54	-74	316	2384	100	1605	"S2279"
0	0	0	26	4	4	"fyn"	"P06241"	7980	35530	200	5220	5169	481	9	5118	5118	5045	539	10	16	0	0	1633487	0.230	100000.000	100000.000	0.000	0.000	0.000	0.000	0.000	16.610	102	51	102	51	316	2384	100	1606	"Y420"
0	0	0	26	5	4	"fyn"	"P06241"	8480	35530	200	4928	4950	579	11	5009	5009	4940	472	9	6	0	0	1564209	0.021	100000.000	100000.000	0.000	0.000	0.000	0.000	0.000	16.610	-81	-59	-81	-59	316	2384	100	1607	"Y420"
0	0	0	26	6	4	"fyn"	"P06241"	8980	35520	200	4937	4899	387	7	4954	4954	4926	504	10	6	0	0	1547949	-0.054	100000.000	100000.000	0.000	0.000	0.000	0.000	0.000	16.610	-17	-55	-17	-55	316	2384	100	1608	"Y420"
0	0	0	26	7	4	"HSP27"	"P04792"	9480	35520	200	5091	5462	905	16	4922	4922	4924	391	7	42	35	0	1726057	1.376	100000.000	100000.000	0.000	0.000	0.000	0.000	0.000	16.610	169	540	169	540	316	2384	100	1609	"S78"
0	0	0	26	8	4	"HSP27"	"P04792"	9970	35520	200	5174	5517	1007	18	4998	4998	4978	891	17	32	16	0	1743369	0.605	100000.000	100000.000	0.000	0.000	0.000	0.000	0.000	16.610	176	519	176	519	316	2384	100	1610	"S78"
0	0	0	26	9	4	"HSP27"	"P04792"	10470	35520	200	5342	5738	1504	26	5010	5010	5014	1304	26	29	6	0	1813051	0.555	100000.000	100000.000	0.000	0.000	0.000	0.000	0.000	16.610	332	728	332	728	316	2384	100	1611	"S78"
0	0	0	26	1	5	"IL-8R B "	"P25025"	6500	36160	90	5404	5396	310	5	5082	5082	5091	248	4	55	28	0	280583	1.230	100000.000	100000.000	0.000	0.000	0.000	0.000	0.000	16.610	322	314	322	314	52	420	100	1612	"S352"
0	0	0	26	2	5	"IL-8R B "	"P25025"	6980	36190	80	5635	5654	384	6	5192	5192	5186	199	3	76	55	0	294009	2.352	100000.000	100000.000	0.000	0.000	0.000	0.000	0.000	16.610	443	462	443	462	52	340	100	1613	"S352"
0	0	0	26	3	5	"IL-8R B "	"P25025"	7480	36160	200	5322	5333	213	3	5235	5235	5235	372	7	8	0	0	1685152	0.263	100000.000	100000.000	0.000	0.000	0.000	0.000	0.000	16.610	87	98	87	98	316	2384	100	1614	"S352"
0	0	0	26	4	5	"IRF-3 "	"Q14653"	7980	36160	200	5445	5498	346	6	5234	5234	5212	353	6	37	13	0	1737302	0.810	100000.000	100000.000	0.000	0.000	0.000	0.000	0.000	16.610	211	264	211	264	316	2384	100	1615	"S385"
0	0	0	26	5	5	"IRF-3 "	"Q14653"	8480	36160	200	5363	5500	622	11	5199	5199	5167	403	7	31	12	0	1738153	0.826	100000.000	100000.000	0.000	0.000	0.000	0.000	0.000	16.610	164	301	164	301	316	2384	100	1616	"S385"
0	0	0	26	6	5	"IRF-3 "	"Q14653"	8970	36150	200	5346	5452	351	6	5163	5163	5118	389	7	30	12	0	1722765	0.859	100000.000	100000.000	0.000	0.000	0.000	0.000	0.000	16.610	183	289	183	289	316	2384	100	1617	"S385"
0	0	0	26	7	5	"LSD1"	"O60341"	9480	36190	130	5861	9488	4641	48	5174	5174	5183	228	4	62	51	0	1138555	18.882	100000.000	100000.000	0.000	0.000	0.000	0.000	0.000	16.610	687	4314	687	4314	120	940	100	1618	"S131"
0	0	0	26	8	5	"LSD1"	"O60341"	9990	36190	140	5390	8548	4391	51	5086	5086	5104	340	6	48	43	0	1333533	10.129	100000.000	100000.000	0.000	0.000	0.000	0.000	0.000	16.610	304	3462	304	3462	156	1140	100	1619	"S131"
0	0	0	26	9	5	"LSD1"	"O60341"	10520	36160	140	5287	8334	3898	46	5017	5017	4997	255	5	51	46	0	1300181	13.086	100000.000	100000.000	0.000	0.000	0.000	0.000	0.000	16.610	270	3317	270	3317	156	1140	100	1620	"S131"
0	0	0	26	1	6	"MAPKAPK5"	"Q8IW41"	6480	36840	100	18109	16928	3459	20	5418	5418	5401	250	4	97	96	0	1354251	46.108	100000.000	100000.000	0.000	0.000	0.000	0.000	0.000	16.610	12691	11510	12691	11510	80	560	100	1621	"T182"
0	0	0	26	2	6	"MAPKAPK5"	"Q8IW41"	6980	36830	200	9373	8939	1644	18	5424	5424	6475	4915	75	11	0	0	2824684	0.501	100000.000	100000.000	0.000	0.000	0.000	0.000	0.000	16.610	3949	3515	3949	3515	316	2384	100	1622	"T182"
0	0	0	26	3	6	"MAPKAPK5"	"Q8IW41"	7490	36830	130	11952	10913	5645	51	5192	5192	5122	558	10	55	53	0	1309615	10.378	100000.000	100000.000	0.000	0.000	0.000	0.000	0.000	16.610	6760	5721	6760	5721	120	940	100	1623	"T182"
0	0	0	26	4	6	"P27kip1"	"P46527"	7970	36810	200	5086	5100	891	17	5079	5079	5016	435	8	19	1	0	1611605	0.193	100000.000	100000.000	0.000	0.000	0.000	0.000	0.000	16.610	7	21	7	21	316	2384	100	1624	"T157"
0	0	0	26	5	6	"P27kip1"	"P46527"	8480	36810	70	5153	5115	311	6	4811	4811	4833	305	6	59	15	0	163681	0.925	100000.000	100000.000	0.000	0.000	0.000	0.000	0.000	16.610	342	304	342	304	32	236	100	1625	"T157"
0	0	0	26	6	6	"P27kip1"	"P46527"	8970	36800	200	4832	4842	280	5	4859	4859	4911	754	15	0	0	0	1530094	-0.092	100000.000	100000.000	0.000	0.000	0.000	0.000	0.000	16.610	-27	-17	-27	-17	316	2384	100	1626	"T157"
0	0	0	26	7	6	"p67phox"	"P19878"	9460	36800	200	4764	4898	1183	24	4868	4868	4926	524	10	4	1	0	1547739	-0.053	100000.000	100000.000	0.000	0.000	0.000	0.000	0.000	16.610	-104	30	-104	30	316	2384	100	1627	"T233"
0	0	0	26	8	6	"p67phox"	"P19878"	9960	36790	200	4781	4807	374	7	4933	4933	4958	827	16	0	0	0	1519030	-0.183	100000.000	100000.000	0.000	0.000	0.000	0.000	0.000	16.610	-152	-126	-152	-126	316	2384	100	1628	"T233"
0	0	0	26	9	6	"p67phox"	"P19878"	10460	36790	200	4936	4916	357	7	4964	4964	4957	394	7	10	0	0	1553556	-0.104	100000.000	100000.000	0.000	0.000	0.000	0.000	0.000	16.610	-28	-48	-28	-48	316	2384	100	1629	"T233"
-75	0	0	26	1	7	"empty"	"empty"	6490	37460	200	5847	5847	509	8	5592	5592	5587	328	5	40	3	0	1847565	0.793	100000.000	100000.000	0.000	0.000	0.000	0.000	0.000	16.610	255	255	255	255	316	2384	100	1630	"empty"
-75	0	0	26	2	7	"empty"	"empty"	6990	37460	200	5454	5427	408	7	5495	5495	5471	406	7	12	0	0	1714864	-0.108	100000.000	100000.000	0.000	0.000	0.000	0.000	0.000	16.610	-41	-68	-41	-68	316	2384	100	1631	"empty"
-75	0	0	26	3	7	"empty"	"empty"	7490	37460	200	5277	5264	514	9	5304	5304	5276	404	7	21	1	0	1663410	-0.030	100000.000	100000.000	0.000	0.000	0.000	0.000	0.000	16.610	-27	-40	-27	-40	316	2384	100	1632	"empty"
-75	0	0	26	4	7	"empty"	"empty"	7990	37460	200	5141	5160	487	9	5239	5239	5203	460	8	14	0	0	1630510	-0.093	100000.000	100000.000	0.000	0.000	0.000	0.000	0.000	16.610	-98	-79	-98	-79	316	2384	100	1633	"empty"
-75	0	0	26	5	7	"empty"	"empty"	8490	37460	200	5048	5094	421	8	5197	5197	5157	447	8	12	0	0	1609551	-0.141	100000.000	100000.000	0.000	0.000	0.000	0.000	0.000	16.610	-149	-103	-149	-103	316	2384	100	1634	"empty"
-75	0	0	26	6	7	"empty"	"empty"	8990	37460	200	4875	4876	266	5	5072	5072	5089	375	7	1	0	0	1540819	-0.568	100000.000	100000.000	0.000	0.000	0.000	0.000	0.000	16.610	-197	-196	-197	-196	316	2384	100	1635	"empty"
-75	0	0	26	7	7	"empty"	"empty"	9490	37460	200	4954	4995	497	9	5023	5023	5037	363	7	8	1	0	1578425	-0.116	100000.000	100000.000	0.000	0.000	0.000	0.000	0.000	16.610	-69	-28	-69	-28	316	2384	100	1636	"empty"
-75	0	0	26	8	7	"empty"	"empty"	9990	37460	200	4848	4833	357	7	4984	4984	4973	370	7	6	0	0	1527132	-0.378	100000.000	100000.000	0.000	0.000	0.000	0.000	0.000	16.610	-136	-151	-136	-151	316	2384	100	1637	"empty"
-75	0	0	26	9	7	"empty"	"empty"	10490	37460	200	5023	4984	413	8	5030	5030	4996	358	7	22	0	0	1575056	-0.034	100000.000	100000.000	0.000	0.000	0.000	0.000	0.000	16.610	-7	-46	-7	-46	316	2384	100	1638	"empty"
0	0	0	27	1	1	"Jak2 "	"O60674"	10980	33590	170	15451	12918	4850	37	4809	4809	4797	497	10	82	77	0	2686917	16.340	100000.000	100000.000	0.000	0.000	0.000	0.000	0.000	16.610	10642	8109	10642	8109	208	1660	100	1639	"Y221"
0	0	0	27	2	1	"Jak2 "	"O60674"	11490	33590	180	15500	12124	5215	43	4883	4883	4850	281	5	76	71	0	3103737	25.886	100000.000	100000.000	0.000	0.000	0.000	0.000	0.000	16.610	10617	7241	10617	7241	256	1924	100	1640	"Y221"
0	0	0	27	3	1	"Jak2 "	"O60674"	11970	33580	180	14998	11875	4998	42	4790	4790	4767	255	5	75	71	0	3040057	27.875	100000.000	100000.000	0.000	0.000	0.000	0.000	0.000	16.610	10208	7085	10208	7085	256	1924	100	1641	"Y221"
0	0	0	27	4	1	"K8"	"P05787"	12460	33600	200	4657	4667	295	6	4733	4733	4717	247	5	10	2	0	1474661	-0.202	100000.000	100000.000	0.000	0.000	0.000	0.000	0.000	16.610	-76	-66	-76	-66	316	2384	100	1642	"S74"
0	0	0	27	5	1	"K8"	"P05787"	12960	33600	200	4464	4431	315	7	4696	4696	4652	296	6	3	0	0	1400118	-0.747	100000.000	100000.000	0.000	0.000	0.000	0.000	0.000	16.610	-232	-265	-232	-265	316	2384	100	1643	"S74"
0	0	0	27	6	1	"K8"	"P05787"	13460	33600	200	4424	4443	461	10	4583	4583	4550	344	7	10	0	0	1404072	-0.311	100000.000	100000.000	0.000	0.000	0.000	0.000	0.000	16.610	-159	-140	-159	-140	316	2384	100	1644	"S74"
0	0	0	27	7	1	"Met "	"P08581"	13960	33600	200	4649	4801	651	13	4493	4493	4490	315	7	37	24	0	1517205	0.987	100000.000	100000.000	0.000	0.000	0.000	0.000	0.000	16.610	156	308	156	308	316	2384	100	1645	"Y1234"
0	0	0	27	8	1	"Met "	"P08581"	14460	33600	200	4712	4920	692	14	4469	4469	4479	305	6	45	30	0	1554678	1.446	100000.000	100000.000	0.000	0.000	0.000	0.000	0.000	16.610	243	451	243	451	316	2384	100	1646	"Y1234"
0	0	0	27	9	1	"Met "	"P08581"	14960	33600	200	4732	5086	1966	38	4472	4472	4481	349	7	43	31	0	1607162	1.734	100000.000	100000.000	0.000	0.000	0.000	0.000	0.000	16.610	260	614	260	614	316	2384	100	1647	"Y1234"
0	0	0	27	1	2	"MSK2"	"O75676"	10980	34250	120	5159	5148	362	7	4889	4889	4868	325	6	48	15	0	617739	0.862	100000.000	100000.000	0.000	0.000	0.000	0.000	0.000	16.610	270	259	270	259	120	820	100	1648	"S360"
0	0	0	27	2	2	"MSK2"	"O75676"	11500	34230	130	5019	5068	336	6	4845	4845	4828	286	5	38	15	0	608154	0.839	100000.000	100000.000	0.000	0.000	0.000	0.000	0.000	16.610	174	223	174	223	120	940	100	1649	"S360"
0	0	0	27	3	2	"MSK2"	"O75676"	11990	34240	200	4845	4878	504	10	4827	4827	4818	245	5	22	5	0	1541360	0.245	100000.000	100000.000	0.000	0.000	0.000	0.000	0.000	16.610	18	51	18	51	316	2384	100	1650	"S360"
0	0	0	27	4	2	"NFkB-p100 "	"Q00653"	12490	34240	200	4314	4344	409	9	4763	4763	4734	261	5	3	0	0	1372782	-1.494	100000.000	100000.000	0.000	0.000	0.000	0.000	0.000	16.610	-449	-419	-449	-419	316	2384	100	1651	"S99"
0	0	0	27	5	2	"NFkB-p100 "	"Q00653"	12990	34240	200	4318	4323	348	8	4664	4664	4643	659	14	0	0	0	1366111	-0.486	100000.000	100000.000	0.000	0.000	0.000	0.000	0.000	16.610	-346	-341	-346	-341	316	2384	100	1652	"S99"
0	0	0	27	6	2	"NFkB-p100 "	"Q00653"	13490	34240	200	4218	4232	351	8	4589	4589	4571	309	6	3	0	0	1337333	-1.097	100000.000	100000.000	0.000	0.000	0.000	0.000	0.000	16.610	-371	-357	-371	-357	316	2384	100	1653	"S99"
0	0	0	27	7	2	"PKACa "	"P17612"	13990	34240	200	4439	4456	378	8	4536	4536	4541	446	9	5	0	0	1408039	-0.191	100000.000	100000.000	0.000	0.000	0.000	0.000	0.000	16.610	-97	-80	-97	-80	316	2384	100	1654	"S10"
0	0	0	27	8	2	"PKACa "	"P17612"	14490	34240	200	4521	4454	392	8	4539	4539	4544	244	5	19	3	0	1407608	-0.369	100000.000	100000.000	0.000	0.000	0.000	0.000	0.000	16.610	-18	-85	-18	-85	316	2384	100	1655	"S10"
0	0	0	27	9	2	"PKACa "	"P17612"	14990	34240	200	4513	4454	351	7	4509	4509	4507	237	5	18	5	0	1407573	-0.224	100000.000	100000.000	0.000	0.000	0.000	0.000	0.000	16.610	4	-55	4	-55	316	2384	100	1656	"S10"
0	0	0	27	1	3	"p70S6K"	"P23443"	10960	34880	200	5081	5038	422	8	4898	4898	4920	381	7	33	5	0	1591936	0.310	100000.000	100000.000	0.000	0.000	0.000	0.000	0.000	16.610	183	140	183	140	316	2384	100	1657	"S447"
0	0	0	27	2	3	"p70S6K"	"P23443"	11460	34880	200	5097	5072	392	7	4891	4891	4882	285	5	35	8	0	1602897	0.667	100000.000	100000.000	0.000	0.000	0.000	0.000	0.000	16.610	206	181	206	181	316	2384	100	1658	"S447"
0	0	0	27	3	3	"p70S6K"	"P23443"	11960	34880	200	5019	5014	252	5	4863	4863	4846	263	5	31	7	0	1584462	0.639	100000.000	100000.000	0.000	0.000	0.000	0.000	0.000	16.610	156	151	156	151	316	2384	100	1659	"S447"
0	0	0	27	4	3	"PDK1"	"O15530"	12480	34870	160	5096	9684	5588	57	4804	4804	4792	657	13	46	45	0	2014333	7.446	100000.000	100000.000	0.000	0.000	0.000	0.000	0.000	16.610	292	4880	292	4880	208	1512	100	1660	"Y376"
0	0	0	27	5	3	"PDK1"	"O15530"	12980	34880	160	5769	9950	5517	55	4729	4729	4708	319	6	62	51	0	2069507	16.433	100000.000	100000.000	0.000	0.000	0.000	0.000	0.000	16.610	1040	5221	1040	5221	208	1512	100	1661	"Y376"
0	0	0	27	6	3	"PDK1"	"O15530"	13470	34880	150	12133	10380	5443	52	4653	4653	4646	297	6	63	54	0	1619215	19.306	100000.000	100000.000	0.000	0.000	0.000	0.000	0.000	16.610	7480	5727	7480	5727	156	1272	100	1662	"Y376"
0	0	0	27	7	3	"Ripk1"	"Q13546"	13960	34880	200	4957	5015	918	18	4580	4580	4583	280	6	57	39	0	1584761	1.543	100000.000	100000.000	0.000	0.000	0.000	0.000	0.000	16.610	377	435	377	435	316	2384	100	1663	"Y694"
0	0	0	27	8	3	"Ripk1"	"Q13546"	14460	34880	200	5113	5403	2920	54	4569	4569	4587	397	8	57	37	0	1707406	2.055	100000.000	100000.000	0.000	0.000	0.000	0.000	0.000	16.610	544	834	544	834	316	2384	100	1664	"Y694"
0	0	0	27	9	3	"Ripk1"	"Q13546"	14960	34880	200	4865	4889	472	9	4525	4525	4532	375	8	47	23	0	1544909	0.952	100000.000	100000.000	0.000	0.000	0.000	0.000	0.000	16.610	340	364	340	364	316	2384	100	1665	"Y694"
0	0	0	27	1	4	"SHC3"	"Q92529"	10950	35540	190	5360	5471	650	11	5065	5065	5075	430	8	41	21	0	1400571	0.921	100000.000	100000.000	0.000	0.000	0.000	0.000	0.000	16.610	295	406	295	406	256	2088	100	1666	"Y341"
0	0	0	27	2	4	"SHC3"	"Q92529"	11450	35540	200	5189	5322	595	11	4917	4917	4944	341	6	44	19	0	1681763	1.109	100000.000	100000.000	0.000	0.000	0.000	0.000	0.000	16.610	272	405	272	405	316	2384	100	1667	"Y341"
0	0	0	27	3	4	"SHC3"	"Q92529"	11950	35540	200	5046	5228	737	14	4832	4832	4836	274	5	39	19	0	1652049	1.431	100000.000	100000.000	0.000	0.000	0.000	0.000	0.000	16.610	214	396	214	396	316	2384	100	1668	"Y341"
0	0	0	27	4	4	"Smad3 "	"P84022"	12450	35540	200	4970	5018	364	7	4731	4731	4721	294	6	43	14	0	1585555	1.010	100000.000	100000.000	0.000	0.000	0.000	0.000	0.000	16.610	239	287	239	287	316	2384	100	1669	"S208"
0	0	0	27	5	4	"Smad3 "	"P84022"	12950	35540	200	4894	4901	450	9	4699	4699	4688	308	6	32	12	0	1548775	0.692	100000.000	100000.000	0.000	0.000	0.000	0.000	0.000	16.610	195	202	195	202	316	2384	100	1670	"S208"
0	0	0	27	6	4	"Smad3 "	"P84022"	13450	35540	200	4843	4823	446	9	4643	4643	4642	349	7	32	9	0	1524036	0.519	100000.000	100000.000	0.000	0.000	0.000	0.000	0.000	16.610	200	180	200	180	316	2384	100	1671	"S208"
0	0	0	27	7	4	"TAK1 "	"O43318"	13950	35540	200	4656	4664	325	6	4631	4631	4629	272	5	24	6	0	1473746	0.129	100000.000	100000.000	0.000	0.000	0.000	0.000	0.000	16.610	25	33	25	33	316	2384	100	1672	"T187"
0	0	0	27	8	4	"TAK1 "	"O43318"	14450	35540	200	4650	4639	286	6	4678	4678	4668	268	5	14	1	0	1465839	-0.108	100000.000	100000.000	0.000	0.000	0.000	0.000	0.000	16.610	-28	-39	-28	-39	316	2384	100	1673	"T187"
0	0	0	27	9	4	"TAK1 "	"O43318"	14950	35540	200	4639	4634	262	5	4701	4701	4701	441	9	0	0	0	1464417	-0.152	100000.000	100000.000	0.000	0.000	0.000	0.000	0.000	16.610	-62	-67	-62	-67	316	2384	100	1674	"T187"
0	0	0	27	1	5	"ACC1"	"P68133"	10960	36160	200	7507	6778	1599	23	4958	4958	4998	613	12	58	56	0	2141755	2.904	100000.000	100000.000	0.000	0.000	0.000	0.000	0.000	16.610	2549	1820	2549	1820	316	2384	100	1675	"Y93"
0	0	0	27	2	5	"ACC1"	"P68133"	11460	36160	200	7554	6683	1589	23	4901	4901	4925	294	5	61	57	0	2111937	5.980	100000.000	100000.000	0.000	0.000	0.000	0.000	0.000	16.610	2653	1782	2653	1782	316	2384	100	1676	"Y93"
0	0	0	27	3	5	"ACC1"	"P68133"	11960	36160	200	7166	6491	1407	21	4846	4846	4880	326	6	63	60	0	2051277	4.942	100000.000	100000.000	0.000	0.000	0.000	0.000	0.000	16.610	2320	1645	2320	1645	316	2384	100	1677	"Y93"
0	0	0	27	4	5	"A-Raf"	"P10398"	12460	36160	200	5809	5610	735	13	4736	4736	4755	293	6	68	63	0	1772808	2.918	100000.000	100000.000	0.000	0.000	0.000	0.000	0.000	16.610	1073	874	1073	874	316	2384	100	1678	"T20"
0	0	0	27	5	5	"A-Raf"	"P10398"	12960	36160	200	6020	5691	1101	19	4637	4637	4664	402	8	65	64	0	1798462	2.555	100000.000	100000.000	0.000	0.000	0.000	0.000	0.000	16.610	1383	1054	1383	1054	316	2384	100	1679	"T20"
0	0	0	27	6	5	"A-Raf"	"P10398"	13460	36160	200	5922	5625	739	13	4595	4595	4617	267	5	73	68	0	1777357	3.775	100000.000	100000.000	0.000	0.000	0.000	0.000	0.000	16.610	1327	1030	1327	1030	316	2384	100	1680	"T20"
0	0	0	27	7	5	"BCAP"	"Q6ZUJ8"	13960	36160	200	4780	4903	446	9	4644	4644	4652	246	5	41	29	0	1549256	1.020	100000.000	100000.000	0.000	0.000	0.000	0.000	0.000	16.610	136	259	136	259	316	2384	100	1681	"Y570"
0	0	0	27	8	5	"BCAP"	"Q6ZUJ8"	14460	36160	200	4935	5042	431	8	4743	4743	4737	235	4	46	31	0	1593143	1.298	100000.000	100000.000	0.000	0.000	0.000	0.000	0.000	16.610	192	299	192	299	316	2384	100	1682	"Y570"
0	0	0	27	9	5	"BCAP"	"Q6ZUJ8"	14960	36160	200	5053	5159	428	8	4816	4816	4804	287	5	43	29	0	1630157	1.237	100000.000	100000.000	0.000	0.000	0.000	0.000	0.000	16.610	237	343	237	343	316	2384	100	1683	"Y570"
0	0	0	27	1	6	"Cofilin 1"	"P23528"	10990	36830	80	13584	13097	2274	17	5046	5046	5043	298	5	98	98	0	681024	27.027	100000.000	100000.000	0.000	0.000	0.000	0.000	0.000	16.610	8538	8051	8538	8051	52	340	100	1684	"Y139"
0	0	0	27	2	6	"Cofilin 1"	"P23528"	11490	36830	80	13361	12903	1651	12	5020	5020	5032	397	7	98	98	0	670936	19.826	100000.000	100000.000	0.000	0.000	0.000	0.000	0.000	16.610	8341	7883	8341	7883	52	340	100	1685	"Y139"
0	0	0	27	3	6	"Cofilin 1"	"P23528"	11980	36820	70	13267	13305	368	2	5140	5140	5131	228	4	100	100	0	425765	35.851	100000.000	100000.000	0.000	0.000	0.000	0.000	0.000	16.610	8127	8165	8127	8165	32	236	100	1686	"Y139"
0	0	0	27	4	6	"CTNNB1"	"P35222"	12480	36810	200	5244	5245	267	5	5008	5008	5010	695	13	4	0	0	1657418	0.338	100000.000	100000.000	0.000	0.000	0.000	0.000	0.000	16.610	236	237	236	237	316	2384	100	1687	"Y654"
0	0	0	27	5	6	"CTNNB1"	"P35222"	12980	36810	140	5349	5340	304	5	4835	4835	4837	289	5	78	45	0	833090	1.740	100000.000	100000.000	0.000	0.000	0.000	0.000	0.000	16.610	514	505	514	505	156	1140	100	1688	"Y654"
0	0	0	27	6	6	"CTNNB1"	"P35222"	13470	36830	110	5190	5147	307	5	4805	4805	4807	287	5	63	25	0	411736	1.185	100000.000	100000.000	0.000	0.000	0.000	0.000	0.000	16.610	385	342	385	342	80	656	100	1689	"Y654"
0	0	0	27	7	6	"IFNGR1 "	"P15260"	13990	36810	100	5343	5273	722	13	4730	4730	4731	244	5	62	57	0	421873	2.221	100000.000	100000.000	0.000	0.000	0.000	0.000	0.000	16.610	613	543	613	543	80	560	100	1690	"S495"
0	0	0	27	8	6	"IFNGR1 "	"P15260"	14490	36810	90	5612	5614	337	6	4700	4700	4710	416	8	94	61	0	291949	2.173	100000.000	100000.000	0.000	0.000	0.000	0.000	0.000	16.610	912	914	912	914	52	420	100	1691	"S495"
0	0	0	27	9	6	"IFNGR1 "	"P15260"	15000	36820	100	5344	5295	402	7	4650	4650	4649	263	5	85	70	0	423574	2.456	100000.000	100000.000	0.000	0.000	0.000	0.000	0.000	16.610	694	645	694	645	80	560	100	1692	"S495"
-75	0	0	27	1	7	"empty"	"empty"	10960	37450	200	5035	4993	446	8	5030	5030	5029	357	7	15	0	0	1577882	-0.101	100000.000	100000.000	0.000	0.000	0.000	0.000	0.000	16.610	5	-37	5	-37	316	2384	100	1693	"empty"
-75	0	0	27	2	7	"empty"	"empty"	11460	37450	200	5100	5089	265	5	5017	5017	5018	314	6	16	0	0	1608274	0.226	100000.000	100000.000	0.000	0.000	0.000	0.000	0.000	16.610	83	72	83	72	316	2384	100	1694	"empty"
-75	0	0	27	3	7	"empty"	"empty"	11960	37450	200	5199	5205	207	3	5073	5073	5100	1147	22	0	0	0	1644807	0.092	100000.000	100000.000	0.000	0.000	0.000	0.000	0.000	16.610	126	132	126	132	316	2384	100	1695	"empty"
-75	0	0	27	4	7	"empty"	"empty"	12460	37450	200	5180	5170	317	6	4993	4993	5010	1129	22	0	0	0	1633847	0.142	100000.000	100000.000	0.000	0.000	0.000	0.000	0.000	16.610	187	177	187	177	316	2384	100	1696	"empty"
-75	0	0	27	5	7	"empty"	"empty"	12960	37450	200	4964	4929	285	5	4837	4837	4827	303	6	23	1	0	1557522	0.337	100000.000	100000.000	0.000	0.000	0.000	0.000	0.000	16.610	127	92	127	92	316	2384	100	1697	"empty"
-75	0	0	27	6	7	"empty"	"empty"	13460	37450	200	4825	4785	344	7	4744	4744	4754	300	6	25	2	0	1511908	0.103	100000.000	100000.000	0.000	0.000	0.000	0.000	0.000	16.610	81	41	81	41	316	2384	100	1698	"empty"
0	0	0	27	7	7	"GLQAWPG-pS-AIPQFLG_GLQAWPGEAIPQFLG_60vs40"	"GLQAWPG-pS-AIPQFLG_GLQAWPGEAIPQFLG_60vs40"	13990	37440	120	5684	13362	11037	82	4680	4680	4690	301	6	70	61	0	1603412	28.811	100000.000	100000.000	0.000	0.000	0.000	0.000	0.000	16.610	1004	8682	1004	8682	120	820	100	1699	"GLQAWPG-pS-AIPQFLG_GLQAWPGEAIPQFLG_60vs40"
0	0	0	27	8	7	"GLQAWPG-pS-AIPQFLG_GLQAWPGEAIPQFLG_60vs40"	"GLQAWPG-pS-AIPQFLG_GLQAWPGEAIPQFLG_60vs40"	14480	37440	120	5802	14555	11614	79	4731	4731	4725	262	5	64	55	0	1746613	37.519	100000.000	100000.000	0.000	0.000	0.000	0.000	0.000	16.610	1071	9824	1071	9824	120	820	100	1700	"GLQAWPG-pS-AIPQFLG_GLQAWPGEAIPQFLG_60vs40"
0	0	0	27	9	7	"GLQAWPG-pS-AIPQFLG_GLQAWPGEAIPQFLG_60vs40"	"GLQAWPG-pS-AIPQFLG_GLQAWPGEAIPQFLG_60vs40"	14990	37440	120	5575	14027	11496	81	4690	4690	4702	231	4	71	60	0	1683257	40.368	100000.000	100000.000	0.000	0.000	0.000	0.000	0.000	16.610	885	9337	885	9337	120	820	100	1701	"GLQAWPG-pS-AIPQFLG_GLQAWPGEAIPQFLG_60vs40"
0	0	0	28	1	1	"BLNK "	"Q8WV28"	15500	33610	80	7264	6852	1070	15	4440	4440	4452	235	5	94	86	0	356320	10.213	100000.000	100000.000	0.000	0.000	0.000	0.000	0.000	16.610	2824	2412	2824	2412	52	340	100	1702	"Y178"
0	0	0	28	2	1	"BLNK "	"Q8WV28"	15990	33620	70	7185	7305	372	5	4441	4441	4413	212	4	100	100	0	233751	13.642	100000.000	100000.000	0.000	0.000	0.000	0.000	0.000	16.610	2744	2864	2744	2864	32	236	100	1703	"Y178"
0	0	0	28	3	1	"BLNK "	"Q8WV28"	16490	33610	80	7784	7253	1227	16	4543	4543	4541	208	4	90	84	0	377165	13.038	100000.000	100000.000	0.000	0.000	0.000	0.000	0.000	16.610	3241	2710	3241	2710	52	340	100	1704	"Y178"
0	0	0	28	4	1	"Catalase"	"P04040"	16970	33590	90	8621	8207	1040	12	4590	4590	4585	226	4	96	96	0	426758	16.027	100000.000	100000.000	0.000	0.000	0.000	0.000	0.000	16.610	4031	3617	4031	3617	52	420	100	1705	"Y385"
0	0	0	28	5	1	"Catalase"	"P04040"	17470	33590	90	8690	8711	367	4	4554	4554	4556	218	4	100	100	0	452986	19.060	100000.000	100000.000	0.000	0.000	0.000	0.000	0.000	16.610	4136	4157	4136	4157	52	420	100	1706	"Y385"
0	0	0	28	6	1	"Catalase"	"P04040"	17970	33590	90	8615	8484	685	8	4618	4618	4615	206	4	98	98	0	441142	18.782	100000.000	100000.000	0.000	0.000	0.000	0.000	0.000	16.610	3997	3866	3997	3866	52	420	100	1707	"Y385"
0	0	0	28	7	1	"Cdc42"	"P60953"	18470	33590	200	4818	5050	744	14	4697	4697	4707	273	5	34	20	0	1595765	1.256	100000.000	100000.000	0.000	0.000	0.000	0.000	0.000	16.610	121	353	121	353	316	2384	100	1708	"Y64"
0	0	0	28	8	1	"Cdc42"	"P60953"	18980	33590	80	6605	6611	497	7	4797	4797	4793	225	4	98	98	0	343761	8.080	100000.000	100000.000	0.000	0.000	0.000	0.000	0.000	16.610	1808	1814	1808	1814	52	340	100	1709	"Y64"
0	0	0	28	9	1	"Cdc42"	"P60953"	19470	33590	90	6742	6564	772	11	4694	4694	4686	248	5	90	88	0	341315	7.573	100000.000	100000.000	0.000	0.000	0.000	0.000	0.000	16.610	2048	1870	2048	1870	52	420	100	1710	"Y64"
0	0	0	28	1	2	"Flt3"	"P36888"	15470	34240	80	5922	5831	395	6	4627	4627	4627	242	5	98	92	0	303201	4.975	100000.000	100000.000	0.000	0.000	0.000	0.000	0.000	16.610	1295	1204	1295	1204	52	340	100	1711	"Y842"
0	0	0	28	2	2	"Flt3"	"P36888"	15970	34240	70	5834	5856	208	3	4599	4599	4582	275	6	100	100	0	187405	4.633	100000.000	100000.000	0.000	0.000	0.000	0.000	0.000	16.610	1235	1257	1235	1257	32	236	100	1712	"Y842"
0	0	0	28	3	2	"Flt3"	"P36888"	16470	34240	70	6021	6249	904	14	4675	4675	4680	280	5	100	100	0	199974	5.604	100000.000	100000.000	0.000	0.000	0.000	0.000	0.000	16.610	1346	1574	1346	1574	32	236	100	1713	"Y842"
0	0	0	28	4	2	"gp130 "	"P40189"	16980	34230	110	5437	5336	366	6	4586	4586	4578	226	4	88	78	0	426849	3.354	100000.000	100000.000	0.000	0.000	0.000	0.000	0.000	16.610	851	750	851	750	80	656	100	1714	"S782"
0	0	0	28	5	2	"gp130 "	"P40189"	17470	34230	100	5450	5377	312	5	4577	4577	4577	195	4	93	87	0	430196	4.103	100000.000	100000.000	0.000	0.000	0.000	0.000	0.000	16.610	873	800	873	800	80	560	100	1715	"S782"
0	0	0	28	6	2	"gp130 "	"P40189"	17980	34230	80	5430	5432	259	4	4638	4638	4625	216	4	100	92	0	282440	3.736	100000.000	100000.000	0.000	0.000	0.000	0.000	0.000	16.610	792	794	792	794	52	340	100	1716	"S782"
0	0	0	28	7	2	"HSP60"	"P10809"	18460	34220	200	4609	4618	271	5	4710	4710	4728	545	11	1	0	0	1459195	-0.202	100000.000	100000.000	0.000	0.000	0.000	0.000	0.000	16.610	-101	-92	-101	-92	316	2384	100	1717	"S70"
0	0	0	28	8	2	"HSP60"	"P10809"	18960	34220	200	4654	4661	264	5	4713	4713	4724	516	10	2	0	0	1472760	-0.122	100000.000	100000.000	0.000	0.000	0.000	0.000	0.000	16.610	-59	-52	-59	-52	316	2384	100	1718	"S70"
0	0	0	28	9	2	"HSP60"	"P10809"	19460	34220	200	4572	4578	258	5	4668	4668	4666	225	4	12	2	0	1446726	-0.391	100000.000	100000.000	0.000	0.000	0.000	0.000	0.000	16.610	-96	-90	-96	-90	316	2384	100	1719	"S70"
0	0	0	28	1	3	"IL7R "	"P16871"	15490	34900	130	8281	8140	829	10	4431	4431	4441	261	5	99	98	0	976750	14.172	100000.000	100000.000	0.000	0.000	0.000	0.000	0.000	16.610	3850	3709	3850	3709	120	940	100	1720	"Y449"
0	0	0	28	2	3	"IL7R "	"P16871"	15990	34900	130	8150	7883	1079	13	4429	4429	4439	224	5	95	93	0	945976	15.375	100000.000	100000.000	0.000	0.000	0.000	0.000	0.000	16.610	3721	3454	3721	3454	120	940	100	1721	"Y449"
0	0	0	28	3	3	"IL7R "	"P16871"	16490	34900	140	8134	7594	1483	19	4453	4453	4460	225	5	89	85	0	1184676	13.929	100000.000	100000.000	0.000	0.000	0.000	0.000	0.000	16.610	3681	3141	3681	3141	156	1140	100	1722	"Y449"
0	0	0	28	4	3	"IRAK4"	"P51617"	16980	34890	200	4377	4375	281	6	4552	4552	4547	227	4	7	0	0	1382364	-0.758	100000.000	100000.000	0.000	0.000	0.000	0.000	0.000	16.610	-175	-177	-175	-177	316	2384	100	1723	"T345"
0	0	0	28	5	3	"IRAK4"	"P51617"	17480	34890	200	4463	4471	273	6	4629	4629	4633	221	4	6	1	0	1412899	-0.733	100000.000	100000.000	0.000	0.000	0.000	0.000	0.000	16.610	-166	-158	-166	-158	316	2384	100	1724	"T345"
0	0	0	28	6	3	"IRAK4"	"P51617"	17970	34880	200	4593	4602	248	5	4659	4659	4667	252	5	10	1	0	1454119	-0.258	100000.000	100000.000	0.000	0.000	0.000	0.000	0.000	16.610	-66	-57	-66	-57	316	2384	100	1725	"T345"
0	0	0	28	7	3	"LIMK1"	"P53667"	18470	34880	110	13605	12757	2546	19	4741	4741	4752	265	5	100	97	0	1020572	30.208	100000.000	100000.000	0.000	0.000	0.000	0.000	0.000	16.610	8864	8016	8864	8016	80	656	100	1726	"T508"
0	0	0	28	8	3	"LIMK1"	"P53667"	18970	34880	110	13695	13056	2446	18	4676	4676	4681	240	5	95	93	0	1044470	34.896	100000.000	100000.000	0.000	0.000	0.000	0.000	0.000	16.610	9019	8380	9019	8380	80	656	100	1727	"T508"
0	0	0	28	9	3	"LIMK1"	"P53667"	19470	34880	120	13231	10940	3758	34	4626	4626	4645	226	4	89	80	0	1312790	27.854	100000.000	100000.000	0.000	0.000	0.000	0.000	0.000	16.610	8605	6314	8605	6314	120	820	100	1728	"T508"
0	0	0	28	1	4	"p38-alpha "	"Q16539"	15480	35530	120	6836	6795	498	7	4613	4613	4604	249	5	99	99	0	815432	8.799	100000.000	100000.000	0.000	0.000	0.000	0.000	0.000	16.610	2223	2182	2223	2182	120	820	100	1729	"T122"
0	0	0	28	2	4	"p38-alpha "	"Q16539"	15980	35530	130	6670	6656	571	8	4580	4580	4570	270	5	97	96	0	798714	7.726	100000.000	100000.000	0.000	0.000	0.000	0.000	0.000	16.610	2090	2076	2090	2076	120	940	100	1730	"T122"
0	0	0	28	3	4	"p38-alpha "	"Q16539"	16470	35530	130	6631	6508	658	10	4566	4566	4555	337	7	93	93	0	780968	5.795	100000.000	100000.000	0.000	0.000	0.000	0.000	0.000	16.610	2065	1942	2065	1942	120	940	100	1731	"T122"
0	0	0	28	4	4	"MEK1 "	"Q02750"	16960	35540	90	5841	5753	394	6	4624	4624	4614	206	4	96	90	0	299132	5.529	100000.000	100000.000	0.000	0.000	0.000	0.000	0.000	16.610	1217	1129	1217	1129	52	420	100	1732	"S297"
0	0	0	28	5	4	"MEK1 "	"Q02750"	17460	35530	90	5865	5843	282	4	4641	4641	4641	229	4	98	98	0	303841	5.249	100000.000	100000.000	0.000	0.000	0.000	0.000	0.000	16.610	1224	1202	1224	1202	52	420	100	1733	"S297"
0	0	0	28	6	4	"MEK1 "	"Q02750"	17980	35530	100	5760	5687	486	8	4651	4651	4649	236	5	92	83	0	454946	4.398	100000.000	100000.000	0.000	0.000	0.000	0.000	0.000	16.610	1109	1036	1109	1036	80	560	100	1734	"S297"
0	0	0	28	7	4	"P27kip1"	"P46527"	18480	35530	120	6442	6232	741	11	4654	4654	4661	235	5	89	88	0	747782	6.685	100000.000	100000.000	0.000	0.000	0.000	0.000	0.000	16.610	1788	1578	1788	1578	120	820	100	1735	"Y74"
0	0	0	28	8	4	"P27kip1"	"P46527"	18950	35520	110	6522	6624	817	12	4697	4697	4749	402	8	98	96	0	529922	4.664	100000.000	100000.000	0.000	0.000	0.000	0.000	0.000	16.610	1825	1927	1825	1927	80	656	100	1736	"Y74"
0	0	0	28	9	4	"P27kip1"	"P46527"	19480	35530	180	7831	9183	6075	66	4635	4635	4643	292	6	95	92	0	2350943	15.548	100000.000	100000.000	0.000	0.000	0.000	0.000	0.000	16.610	3196	4548	3196	4548	256	1924	100	1737	"Y74"
0	0	0	28	1	5	"PPARG "	"P37231"	15480	36170	150	5513	5488	270	4	4887	4887	4877	209	4	93	80	0	856169	2.923	100000.000	100000.000	0.000	0.000	0.000	0.000	0.000	16.610	626	601	626	601	156	1272	100	1738	"S112"
0	0	0	28	2	5	"PPARG "	"P37231"	15980	36160	170	5439	5421	662	12	4836	4836	4822	220	4	87	71	0	1127513	2.723	100000.000	100000.000	0.000	0.000	0.000	0.000	0.000	16.610	603	585	603	585	208	1660	100	1739	"S112"
0	0	0	28	3	5	"PPARG "	"P37231"	16480	36160	160	5307	5290	300	5	4757	4757	4751	213	4	89	68	0	1100337	2.531	100000.000	100000.000	0.000	0.000	0.000	0.000	0.000	16.610	550	533	550	533	208	1512	100	1740	"S112"
0	0	0	28	4	5	"Pyk2 "	"Q14289"	16980	36170	170	20166	19659	2039	10	4694	4694	4692	229	4	100	100	0	4089070	65.358	100000.000	100000.000	0.000	0.000	0.000	0.000	0.000	16.610	15472	14965	15472	14965	208	1660	100	1741	"S399"
0	0	0	28	5	5	"Pyk2 "	"Q14289"	17490	36180	170	19993	19468	1855	9	4629	4629	4641	341	7	100	100	0	4049345	43.481	100000.000	100000.000	0.000	0.000	0.000	0.000	0.000	16.610	15364	14839	15364	14839	208	1660	100	1742	"S399"
0	0	0	28	6	5	"Pyk2 "	"Q14289"	17980	36170	170	19531	19239	2312	12	4540	4540	4546	270	5	99	99	0	4001815	54.419	100000.000	100000.000	0.000	0.000	0.000	0.000	0.000	16.610	14991	14699	14991	14699	208	1660	100	1743	"S399"
0	0	0	28	7	5	"STAT1 "	"P42224"	18490	36180	170	5520	5515	308	5	4500	4500	4515	211	4	99	99	0	1147145	4.739	100000.000	100000.000	0.000	0.000	0.000	0.000	0.000	16.610	1020	1015	1020	1015	208	1660	100	1744	"S708"
0	0	0	28	8	5	"STAT1 "	"P42224"	18990	36170	170	5614	5617	269	4	4562	4562	4576	287	6	99	96	0	1168333	3.627	100000.000	100000.000	0.000	0.000	0.000	0.000	0.000	16.610	1052	1055	1052	1055	208	1660	100	1745	"S708"
0	0	0	28	9	5	"STAT1 "	"P42224"	19490	36170	170	5555	5545	277	4	4593	4593	4599	232	5	99	97	0	1153419	4.078	100000.000	100000.000	0.000	0.000	0.000	0.000	0.000	16.610	962	952	962	952	208	1660	100	1746	"S708"
0	0	0	28	1	6	"STAT5B "	"P51692"	15470	36820	200	4678	4750	402	8	4587	4587	4619	690	14	12	1	0	1500866	0.190	100000.000	100000.000	0.000	0.000	0.000	0.000	0.000	16.610	91	163	91	163	316	2384	100	1747	"S731"
0	0	0	28	2	6	"STAT5B "	"P51692"	15970	36820	200	4679	4748	403	8	4609	4609	4618	258	5	26	17	0	1500499	0.504	100000.000	100000.000	0.000	0.000	0.000	0.000	0.000	16.610	70	139	70	139	316	2384	100	1748	"S731"
0	0	0	28	3	6	"STAT5B "	"P51692"	16470	36820	200	4700	4792	378	7	4651	4651	4649	246	5	25	15	0	1514338	0.581	100000.000	100000.000	0.000	0.000	0.000	0.000	0.000	16.610	49	141	49	141	316	2384	100	1749	"S731"
0	0	0	28	4	6	"Syk "	"P43405"	16980	36820	100	12126	10324	3243	31	4674	4674	4672	222	4	86	81	0	825904	25.459	100000.000	100000.000	0.000	0.000	0.000	0.000	0.000	16.610	7452	5650	7452	5650	80	560	100	1750	"Y348"
0	0	0	28	5	6	"Syk "	"P43405"	17480	36820	100	12167	10912	2782	25	4617	4617	4608	228	4	92	88	0	872983	27.649	100000.000	100000.000	0.000	0.000	0.000	0.000	0.000	16.610	7550	6295	7550	6295	80	560	100	1751	"Y348"
0	0	0	28	6	6	"Syk "	"P43405"	17980	36830	100	12305	10723	3110	29	4643	4643	4652	286	6	85	83	0	857867	21.227	100000.000	100000.000	0.000	0.000	0.000	0.000	0.000	16.610	7662	6080	7662	6080	80	560	100	1752	"Y348"
0	0	0	28	7	6	"Calmodulin "	"P62158"	18480	36820	130	7292	7202	639	8	4643	4643	4635	254	5	99	98	0	864234	10.106	100000.000	100000.000	0.000	0.000	0.000	0.000	0.000	16.610	2649	2559	2649	2559	120	940	100	1753	"Y99"
0	0	0	28	8	6	"Calmodulin "	"P62158"	18970	36820	140	7363	7131	1180	16	4621	4621	4630	250	5	92	87	0	1112371	10.004	100000.000	100000.000	0.000	0.000	0.000	0.000	0.000	16.610	2742	2510	2742	2510	156	1140	100	1754	"Y99"
0	0	0	28	9	6	"Calmodulin "	"P62158"	19480	36820	130	7692	7523	861	11	4600	4600	4605	211	4	96	95	0	902753	13.829	100000.000	100000.000	0.000	0.000	0.000	0.000	0.000	16.610	3092	2923	3092	2923	120	940	100	1755	"Y99"
-75	0	0	28	1	7	"empty"	"empty"	15470	37460	200	4586	4620	248	5	4752	4752	4744	287	6	6	0	0	1459799	-0.432	100000.000	100000.000	0.000	0.000	0.000	0.000	0.000	16.610	-166	-132	-166	-132	316	2384	100	1756	"empty"
-75	0	0	28	2	7	"empty"	"empty"	15970	37460	200	4600	4600	237	5	4748	4748	4751	274	5	4	0	0	1453474	-0.551	100000.000	100000.000	0.000	0.000	0.000	0.000	0.000	16.610	-148	-148	-148	-148	316	2384	100	1757	"empty"
-75	0	0	28	3	7	"empty"	"empty"	16470	37460	200	4627	4637	300	6	4706	4706	4698	259	5	8	1	0	1465427	-0.236	100000.000	100000.000	0.000	0.000	0.000	0.000	0.000	16.610	-79	-69	-79	-69	316	2384	100	1758	"empty"
-75	0	0	28	4	7	"empty"	"empty"	16970	37460	200	4629	4627	218	4	4641	4641	4644	253	5	9	1	0	1462147	-0.067	100000.000	100000.000	0.000	0.000	0.000	0.000	0.000	16.610	-12	-14	-12	-14	316	2384	100	1759	"empty"
-75	0	0	28	5	7	"empty"	"empty"	17470	37460	200	4613	4607	230	4	4620	4620	4616	322	6	7	0	0	1455681	-0.028	100000.000	100000.000	0.000	0.000	0.000	0.000	0.000	16.610	-7	-13	-7	-13	316	2384	100	1760	"empty"
-75	0	0	28	6	7	"empty"	"empty"	17970	37460	200	4682	4692	214	4	4616	4616	4629	364	7	6	0	0	1482811	0.173	100000.000	100000.000	0.000	0.000	0.000	0.000	0.000	16.610	66	76	66	76	316	2384	100	1761	"empty"
0	0	0	28	7	7	"Control-Spot"	"Tau"	18490	37450	120	8232	8237	844	10	4598	4598	4601	256	5	100	100	0	988481	14.203	100000.000	100000.000	0.000	0.000	0.000	0.000	0.000	16.610	3634	3639	3634	3639	120	820	100	1762	"Control-Spot"
0	0	0	28	8	7	"Control-Spot"	"Tau"	18990	37450	130	8453	8462	652	7	4648	4648	4654	257	5	100	100	0	1015411	14.817	100000.000	100000.000	0.000	0.000	0.000	0.000	0.000	16.610	3805	3814	3805	3814	120	940	100	1763	"Control-Spot"
0	0	0	28	9	7	"Control-Spot"	"Tau"	19490	37450	140	8374	8264	1177	14	4635	4635	4641	258	5	98	98	0	1289117	14.043	100000.000	100000.000	0.000	0.000	0.000	0.000	0.000	16.610	3739	3629	3739	3629	156	1140	100	1764	"Control-Spot"
0	0	0	29	1	1	"Anxa1"	"P04083"	1970	38130	100	5909	5898	541	9	5435	5435	5467	652	11	37	3	0	471860	0.661	100000.000	100000.000	0.000	0.000	0.000	0.000	0.000	16.610	474	463	474	463	80	560	100	1765	"Y20"
0	0	0	29	2	1	"Anxa1"	"P04083"	2470	38120	100	6078	5990	468	7	5386	5386	5420	418	7	65	35	0	479163	1.364	100000.000	100000.000	0.000	0.000	0.000	0.000	0.000	16.610	692	604	692	604	80	560	100	1766	"Y20"
0	0	0	29	3	1	"Anxa1"	"P04083"	2980	38120	110	5788	5735	373	6	5311	5311	5308	357	6	62	20	0	458769	1.196	100000.000	100000.000	0.000	0.000	0.000	0.000	0.000	16.610	477	424	477	424	80	656	100	1767	"Y20"
0	0	0	29	4	1	"Bax"	"Q07812"	3480	38130	180	5974	6211	3309	53	5255	5255	5301	385	7	83	42	0	1589954	2.364	100000.000	100000.000	0.000	0.000	0.000	0.000	0.000	16.610	719	956	719	956	256	1924	100	1768	"S184"
0	0	0	29	5	1	"Bax"	"Q07812"	3980	38110	160	5968	6013	526	8	5341	5341	5329	418	7	66	36	0	1250653	1.636	100000.000	100000.000	0.000	0.000	0.000	0.000	0.000	16.610	627	672	627	672	208	1512	100	1769	"S184"
0	0	0	29	6	1	"Bax"	"Q07812"	4480	38110	200	5997	6073	677	11	5473	5473	5452	476	8	50	29	0	1919190	1.305	100000.000	100000.000	0.000	0.000	0.000	0.000	0.000	16.610	524	600	524	600	316	2384	100	1770	"S184"
0	0	0	29	7	1	"CHOP"	"P35638"	4960	38110	200	5737	5777	748	12	5548	5548	5543	574	10	20	3	0	1825482	0.408	100000.000	100000.000	0.000	0.000	0.000	0.000	0.000	16.610	189	229	189	229	316	2384	100	1771	"S79"
0	0	0	29	8	1	"CHOP"	"P35638"	5460	38110	200	5550	5514	358	6	5570	5570	5561	858	15	0	0	0	1742365	-0.055	100000.000	100000.000	0.000	0.000	0.000	0.000	0.000	16.610	-20	-56	-20	-56	316	2384	100	1772	"S79"
0	0	0	29	9	1	"CHOP"	"P35638"	5960	38110	200	5675	5686	261	4	5598	5598	5600	248	4	25	5	0	1796681	0.347	100000.000	100000.000	0.000	0.000	0.000	0.000	0.000	16.610	77	88	77	88	316	2384	100	1773	"S79"
0	0	0	29	1	2	"Crk "	"P46108"	1970	38770	80	6394	6317	531	8	5575	5575	5538	976	17	36	0	0	328508	0.798	100000.000	100000.000	0.000	0.000	0.000	0.000	0.000	16.610	819	742	819	742	52	340	100	1774	"Y221"
0	0	0	29	2	2	"Crk "	"P46108"	2460	38770	80	6006	6063	484	7	5485	5485	5511	451	8	59	28	0	315275	1.224	100000.000	100000.000	0.000	0.000	0.000	0.000	0.000	16.610	521	578	521	578	52	340	100	1775	"Y221"
0	0	0	29	3	2	"Crk "	"P46108"	2970	38760	70	6174	6420	1936	30	5340	5340	5333	335	6	84	71	0	205426	3.245	100000.000	100000.000	0.000	0.000	0.000	0.000	0.000	16.610	834	1080	834	1080	32	236	100	1776	"Y221"
0	0	0	29	4	2	"EEA1"	"Q15075"	3460	38760	200	5387	5421	377	6	5476	5476	5470	400	7	14	0	0	1712973	-0.122	100000.000	100000.000	0.000	0.000	0.000	0.000	0.000	16.610	-89	-55	-89	-55	316	2384	100	1777	"T431"
0	0	0	29	5	2	"EEA1"	"Q15075"	3960	38760	200	5432	5437	432	7	5398	5398	5383	389	7	25	3	0	1717957	0.139	100000.000	100000.000	0.000	0.000	0.000	0.000	0.000	16.610	34	39	34	39	316	2384	100	1778	"T431"
0	0	0	29	6	2	"EEA1"	"Q15075"	4460	38760	200	5573	5503	530	9	5484	5484	5494	776	14	6	0	0	1738952	0.012	100000.000	100000.000	0.000	0.000	0.000	0.000	0.000	16.610	89	19	89	19	316	2384	100	1779	"T431"
0	0	0	29	7	2	"IKK-alpha "	"O15111"	4950	38760	110	8484	8139	2579	31	5519	5519	5497	409	7	83	80	0	651128	6.460	100000.000	100000.000	0.000	0.000	0.000	0.000	0.000	16.610	2965	2620	2965	2620	80	656	100	1780	"T23"
0	0	0	29	8	2	"IKK-alpha "	"O15111"	5460	38750	200	5967	6329	1226	19	5521	5521	5518	495	8	44	18	0	1999857	1.638	100000.000	100000.000	0.000	0.000	0.000	0.000	0.000	16.610	446	808	446	808	316	2384	100	1781	"T23"
0	0	0	29	9	2	"IKK-alpha "	"O15111"	5970	38750	90	8518	8275	908	10	5597	5597	5577	358	6	92	92	0	430298	7.536	100000.000	100000.000	0.000	0.000	0.000	0.000	0.000	16.610	2921	2678	2921	2678	52	420	100	1782	"T23"
0	0	0	29	1	3	"Jak2 "	"O60674"	1940	39420	200	5610	5642	417	7	5523	5523	5521	378	6	31	4	0	1782933	0.320	100000.000	100000.000	0.000	0.000	0.000	0.000	0.000	16.610	87	119	87	119	316	2384	100	1783	"Y1007"
0	0	0	29	2	3	"Jak2 "	"O60674"	2440	39420	200	5434	5456	357	6	5483	5483	5494	388	7	14	0	0	1724075	-0.098	100000.000	100000.000	0.000	0.000	0.000	0.000	0.000	16.610	-49	-27	-49	-27	316	2384	100	1784	"Y1007"
0	0	0	29	3	3	"Jak2 "	"O60674"	2940	39420	200	5306	5285	334	6	5398	5398	5431	428	7	5	0	0	1670114	-0.341	100000.000	100000.000	0.000	0.000	0.000	0.000	0.000	16.610	-92	-113	-92	-113	316	2384	100	1785	"Y1007"
0	0	0	29	4	3	"Keap1"	"Q14145"	3430	39420	200	5345	5352	345	6	5395	5395	5426	386	7	12	0	0	1691130	-0.192	100000.000	100000.000	0.000	0.000	0.000	0.000	0.000	16.610	-50	-43	-50	-43	316	2384	100	1786	"Y141"
0	0	0	29	5	3	"Keap1"	"Q14145"	3930	39420	200	5390	5412	392	7	5417	5417	5443	454	8	15	0	0	1710313	-0.068	100000.000	100000.000	0.000	0.000	0.000	0.000	0.000	16.610	-27	-5	-27	-5	316	2384	100	1787	"Y141"
0	0	0	29	6	3	"Keap1"	"Q14145"	4430	39420	200	5424	5430	436	8	5462	5462	5441	573	10	5	0	0	1715789	-0.019	100000.000	100000.000	0.000	0.000	0.000	0.000	0.000	16.610	-38	-32	-38	-32	316	2384	100	1788	"Y141"
0	0	0	29	7	3	"MK2"	"P16389"	4940	39430	80	6972	6942	661	9	5632	5632	5596	485	8	92	69	0	360987	2.775	100000.000	100000.000	0.000	0.000	0.000	0.000	0.000	16.610	1340	1310	1340	1310	52	340	100	1789	"Y132"
0	0	0	29	8	3	"MK2"	"P16389"	5430	39410	260	6168	6249	667	10	5841	5841	5837	510	8	36	13	0	3374618	0.808	100000.000	100000.000	0.000	0.000	0.000	0.000	0.000	16.610	327	408	327	408	540	4064	100	1790	"Y132"
0	0	0	29	9	3	"MK2"	"P16389"	5920	39400	200	5655	5887	727	12	5666	5666	5679	270	4	22	18	0	1860362	0.770	100000.000	100000.000	0.000	0.000	0.000	0.000	0.000	16.610	-11	221	-11	221	316	2384	100	1791	"Y132"
0	0	0	29	1	4	"MyD88"	"Q99836"	1960	40060	140	12106	12130	1035	8	5474	5474	5518	741	13	100	100	0	1892327	8.923	100000.000	100000.000	0.000	0.000	0.000	0.000	0.000	16.610	6632	6656	6632	6656	156	1140	100	1792	"Y257"
0	0	0	29	2	4	"MyD88"	"Q99836"	2470	40060	180	11961	11408	1959	17	5489	5489	5518	355	6	94	93	0	2920517	16.592	100000.000	100000.000	0.000	0.000	0.000	0.000	0.000	16.610	6472	5919	6472	5919	256	1924	100	1793	"Y257"
0	0	0	29	3	4	"MyD88"	"Q99836"	2960	40050	200	11830	10671	3053	28	5485	5485	5647	849	15	79	76	0	3372175	5.918	100000.000	100000.000	0.000	0.000	0.000	0.000	0.000	16.610	6345	5186	6345	5186	316	2384	100	1794	"Y257"
0	0	0	29	4	4	"NFkB-p105 "	"P19838"	3460	40050	200	5209	5202	405	7	5451	5451	5495	434	7	4	0	0	1643832	-0.675	100000.000	100000.000	0.000	0.000	0.000	0.000	0.000	16.610	-242	-249	-242	-249	316	2384	100	1795	"S337"
0	0	0	29	5	4	"NFkB-p105 "	"P19838"	3960	40050	200	5317	5314	435	8	5498	5498	5523	428	7	7	0	0	1679297	-0.488	100000.000	100000.000	0.000	0.000	0.000	0.000	0.000	16.610	-181	-184	-181	-184	316	2384	100	1796	"S337"
0	0	0	29	6	4	"NFkB-p105 "	"P19838"	4460	40050	200	5318	5336	436	8	5550	5550	5531	532	9	4	0	0	1686271	-0.367	100000.000	100000.000	0.000	0.000	0.000	0.000	0.000	16.610	-232	-214	-232	-214	316	2384	100	1797	"S337"
0	0	0	29	7	4	"PKACa "	"P17612"	4970	40050	140	6236	6220	452	7	5574	5574	5543	414	7	62	37	0	970336	1.635	100000.000	100000.000	0.000	0.000	0.000	0.000	0.000	16.610	662	646	662	646	156	1140	100	1798	"S338"
0	0	0	29	8	4	"PKACa "	"P17612"	5470	40050	160	6345	6295	338	5	5696	5696	5656	332	5	75	47	0	1309447	1.925	100000.000	100000.000	0.000	0.000	0.000	0.000	0.000	16.610	649	599	649	599	208	1512	100	1799	"S338"
0	0	0	29	9	4	"PKACa "	"P17612"	5960	40040	130	6289	6299	250	3	5678	5678	5676	226	3	95	76	0	755857	2.757	100000.000	100000.000	0.000	0.000	0.000	0.000	0.000	16.610	611	621	611	621	120	940	100	1800	"S338"
0	0	0	29	1	5	"PDK1"	"O15530"	1970	40700	110	16238	15924	2180	13	5519	5519	5523	368	6	100	98	0	1273918	28.264	100000.000	100000.000	0.000	0.000	0.000	0.000	0.000	16.610	10719	10405	10719	10405	80	656	100	1801	"Y373"
0	0	0	29	2	5	"PDK1"	"O15530"	2470	40690	110	15669	15091	2173	14	5481	5481	5526	439	7	97	96	0	1207255	21.788	100000.000	100000.000	0.000	0.000	0.000	0.000	0.000	16.610	10188	9610	10188	9610	80	656	100	1802	"Y373"
0	0	0	29	3	5	"PDK1"	"O15530"	2970	40690	110	15500	14850	2272	15	5439	5439	5456	297	5	98	96	0	1187995	31.630	100000.000	100000.000	0.000	0.000	0.000	0.000	0.000	16.610	10061	9411	10061	9411	80	656	100	1803	"Y373"
0	0	0	29	4	5	"Ripk1"	"Q13546"	3470	40700	70	5999	6135	504	8	5327	5327	5418	391	7	78	34	0	196319	1.834	100000.000	100000.000	0.000	0.000	0.000	0.000	0.000	16.610	672	808	672	808	32	236	100	1804	"Y424"
0	0	0	29	5	5	"Ripk1"	"Q13546"	3960	40690	80	6288	6202	785	12	5611	5611	5628	406	7	65	46	0	322528	1.414	100000.000	100000.000	0.000	0.000	0.000	0.000	0.000	16.610	677	591	677	591	52	340	100	1805	"Y424"
0	0	0	29	6	5	"Ripk1"	"Q13546"	4460	40690	80	6299	6375	463	7	5740	5740	5653	402	7	61	42	0	331519	1.796	100000.000	100000.000	0.000	0.000	0.000	0.000	0.000	16.610	559	635	559	635	52	340	100	1806	"Y424"
0	0	0	29	7	5	"Smad1 "	"Q15797"	4960	40680	200	5790	5740	350	6	5718	5718	5661	412	7	13	0	0	1813942	0.192	100000.000	100000.000	0.000	0.000	0.000	0.000	0.000	16.610	72	22	72	22	316	2384	100	1807	"S463"
0	0	0	29	8	5	"Smad1 "	"Q15797"	5460	40680	200	5799	5754	377	6	5749	5749	5714	317	5	13	2	0	1818182	0.126	100000.000	100000.000	0.000	0.000	0.000	0.000	0.000	16.610	50	5	50	5	316	2384	100	1808	"S463"
0	0	0	29	9	5	"Smad1 "	"Q15797"	5960	40680	200	5799	5851	705	12	5729	5729	5729	302	5	9	1	0	1849010	0.404	100000.000	100000.000	0.000	0.000	0.000	0.000	0.000	16.610	70	122	70	122	316	2384	100	1809	"S463"
0	0	0	29	1	6	"TAB1"	"Q15750"	1960	41330	120	6727	6739	996	14	5741	5741	5734	412	7	77	60	0	808706	2.439	100000.000	100000.000	0.000	0.000	0.000	0.000	0.000	16.610	986	998	986	998	120	820	100	1810	"S438"
0	0	0	29	2	6	"TAB1"	"Q15750"	2470	41340	90	6747	6729	471	6	5792	5792	5772	416	7	84	61	0	349888	2.300	100000.000	100000.000	0.000	0.000	0.000	0.000	0.000	16.610	955	937	955	937	52	420	100	1811	"S438"
0	0	0	29	3	6	"TAB1"	"Q15750"	2970	41330	120	6387	6409	518	8	5625	5625	5689	386	6	78	48	0	769064	1.865	100000.000	100000.000	0.000	0.000	0.000	0.000	0.000	16.610	762	784	762	784	120	820	100	1812	"S438"
0	0	0	29	4	6	"Tgfbr2"	"P37173"	3470	41330	170	6512	6480	586	9	5627	5627	5645	377	6	78	59	0	1347885	2.215	100000.000	100000.000	0.000	0.000	0.000	0.000	0.000	16.610	885	853	885	853	208	1660	100	1813	"Y259"
0	0	0	29	5	6	"Tgfbr2"	"P37173"	3970	41330	180	6353	6330	542	8	5606	5606	5636	731	12	50	5	0	1620411	0.949	100000.000	100000.000	0.000	0.000	0.000	0.000	0.000	16.610	747	724	747	724	256	1924	100	1814	"Y259"
0	0	0	29	6	6	"Tgfbr2"	"P37173"	4470	41340	160	6534	6498	472	7	5663	5663	5631	419	7	72	51	0	1351559	2.069	100000.000	100000.000	0.000	0.000	0.000	0.000	0.000	16.610	871	835	871	835	208	1512	100	1815	"Y259"
0	0	0	29	7	6	"XIAP "	"P98170"	4970	41310	100	17208	14970	5117	34	5578	5578	5560	392	7	88	81	0	1197605	24.005	100000.000	100000.000	0.000	0.000	0.000	0.000	0.000	16.610	11630	9392	11630	9392	80	560	100	1816	"S87"
0	0	0	29	8	6	"XIAP "	"P98170"	5470	41310	100	17764	14937	5969	39	5724	5724	5667	348	6	85	78	0	1194959	26.638	100000.000	100000.000	0.000	0.000	0.000	0.000	0.000	16.610	12040	9213	12040	9213	80	560	100	1817	"S87"
0	0	0	29	9	6	"XIAP "	"P98170"	5980	41310	80	17908	17674	2042	11	5733	5733	5742	537	9	100	100	0	919040	22.220	100000.000	100000.000	0.000	0.000	0.000	0.000	0.000	16.610	12175	11941	12175	11941	52	340	100	1818	"S87"
-75	0	0	29	1	7	"empty"	"empty"	1960	41980	200	5544	5562	529	9	5497	5497	5517	516	9	12	1	0	1757694	0.087	100000.000	100000.000	0.000	0.000	0.000	0.000	0.000	16.610	47	65	47	65	316	2384	100	1819	"empty"
-75	0	0	29	2	7	"empty"	"empty"	2460	41980	200	5419	5482	793	14	5459	5459	5472	462	8	9	1	0	1732175	0.022	100000.000	100000.000	0.000	0.000	0.000	0.000	0.000	16.610	-40	23	-40	23	316	2384	100	1820	"empty"
-75	0	0	29	3	7	"empty"	"empty"	2960	41980	200	5466	5477	271	4	5476	5476	5500	325	5	9	1	0	1730763	-0.071	100000.000	100000.000	0.000	0.000	0.000	0.000	0.000	16.610	-10	1	-10	1	316	2384	100	1821	"empty"
-75	0	0	29	4	7	"empty"	"empty"	3460	41980	200	5374	5426	294	5	5484	5484	5507	351	6	10	0	0	1714544	-0.231	100000.000	100000.000	0.000	0.000	0.000	0.000	0.000	16.610	-110	-58	-110	-58	316	2384	100	1822	"empty"
-75	0	0	29	5	7	"empty"	"empty"	3960	41980	200	5509	5564	1808	32	5592	5592	5579	392	7	7	0	0	1758099	-0.038	100000.000	100000.000	0.000	0.000	0.000	0.000	0.000	16.610	-83	-28	-83	-28	316	2384	100	1823	"empty"
-75	0	0	29	6	7	"empty"	"empty"	4460	41980	200	5703	5669	404	7	5644	5644	5614	397	7	18	1	0	1791349	0.139	100000.000	100000.000	0.000	0.000	0.000	0.000	0.000	16.610	59	25	59	25	316	2384	100	1824	"empty"
-75	0	0	29	7	7	"empty"	"empty"	4960	41980	200	5612	5610	352	6	5626	5626	5575	402	7	10	0	0	1772814	0.087	100000.000	100000.000	0.000	0.000	0.000	0.000	0.000	16.610	-14	-16	-14	-16	316	2384	100	1825	"empty"
-75	0	0	29	8	7	"empty"	"empty"	5460	41980	200	5663	5652	407	7	5650	5650	5626	356	6	8	0	0	1786133	0.073	100000.000	100000.000	0.000	0.000	0.000	0.000	0.000	16.610	13	2	13	2	316	2384	100	1826	"empty"
-75	0	0	29	9	7	"empty"	"empty"	5960	41980	200	5714	5720	302	5	5677	5677	5680	276	4	13	1	0	1807430	0.145	100000.000	100000.000	0.000	0.000	0.000	0.000	0.000	16.610	37	43	37	43	316	2384	100	1827	"empty"
0	0	0	30	1	1	"PTEN"	"P60484"	6490	38080	80	6967	6878	465	6	5586	5586	5587	380	6	92	86	0	357681	3.397	100000.000	100000.000	0.000	0.000	0.000	0.000	0.000	16.610	1381	1292	1381	1292	52	340	100	1828	"T382/3/5"
0	0	0	30	2	1	"PTEN"	"P60484"	7000	38080	80	7060	6890	936	13	5416	5416	5385	335	6	82	80	0	358298	4.493	100000.000	100000.000	0.000	0.000	0.000	0.000	0.000	16.610	1644	1474	1644	1474	52	340	100	1829	"T382/3/5"
0	0	0	30	3	1	"PTEN"	"P60484"	7500	38080	80	6856	6716	917	13	5179	5179	5177	458	8	84	82	0	349240	3.360	100000.000	100000.000	0.000	0.000	0.000	0.000	0.000	16.610	1677	1537	1677	1537	52	340	100	1830	"T382/3/5"
0	0	0	30	4	1	"Rab5A"	"P20339"	8000	38070	200	4867	4875	462	9	5040	5040	5021	448	8	6	0	0	1540427	-0.326	100000.000	100000.000	0.000	0.000	0.000	0.000	0.000	16.610	-173	-165	-173	-165	316	2384	100	1831	"S123"
0	0	0	30	5	1	"Rab5A"	"P20339"	8500	38080	200	4788	4799	364	7	4863	4863	4916	813	16	0	0	0	1516631	-0.144	100000.000	100000.000	0.000	0.000	0.000	0.000	0.000	16.610	-75	-64	-75	-64	316	2384	100	1832	"S123"
0	0	0	30	6	1	"Rab5A"	"P20339"	9000	38080	200	4651	4643	293	6	4755	4755	4766	331	6	5	0	0	1467296	-0.372	100000.000	100000.000	0.000	0.000	0.000	0.000	0.000	16.610	-104	-112	-104	-112	316	2384	100	1833	"S123"
0	0	0	30	7	1	"STAT1 "	"P42224"	9520	38070	130	5031	5053	335	6	4789	4789	4853	836	17	3	0	0	606353	0.239	100000.000	100000.000	0.000	0.000	0.000	0.000	0.000	16.610	242	264	242	264	120	940	100	1834	"Y701"
0	0	0	30	8	1	"STAT1 "	"P42224"	10010	38090	150	5237	5227	402	7	4900	4900	4909	374	7	48	15	0	815435	0.850	100000.000	100000.000	0.000	0.000	0.000	0.000	0.000	16.610	337	327	337	327	156	1272	100	1835	"Y701"
0	0	0	30	9	1	"STAT1 "	"P42224"	10510	38110	190	5345	5367	440	8	5058	5058	5052	374	7	43	15	0	1374067	0.842	100000.000	100000.000	0.000	0.000	0.000	0.000	0.000	16.610	287	309	287	309	256	2088	100	1836	"Y701"
0	0	0	30	1	2	"STAT5B "	"P51692"	6490	38730	200	5464	5455	323	5	5445	5445	5430	298	5	19	1	0	1723819	0.084	100000.000	100000.000	0.000	0.000	0.000	0.000	0.000	16.610	19	10	19	10	316	2384	100	1837	"Y699"
0	0	0	30	2	2	"STAT5B "	"P51692"	6990	38730	200	5373	5390	366	6	5408	5408	5419	607	11	2	0	0	1703269	-0.048	100000.000	100000.000	0.000	0.000	0.000	0.000	0.000	16.610	-35	-18	-35	-18	316	2384	100	1838	"Y699"
0	0	0	30	3	2	"STAT5B "	"P51692"	7490	38730	200	5263	5284	529	10	5367	5367	5348	1090	20	0	0	0	1669824	-0.059	100000.000	100000.000	0.000	0.000	0.000	0.000	0.000	16.610	-104	-83	-104	-83	316	2384	100	1839	"Y699"
0	0	0	30	4	2	"Syk "	"P43405"	8000	38740	90	25174	20711	9153	44	5394	5394	5290	430	8	84	82	0	1076962	35.863	100000.000	100000.000	0.000	0.000	0.000	0.000	0.000	16.610	19780	15317	19780	15317	52	420	100	1840	"Y352"
0	0	0	30	5	2	"Syk "	"P43405"	8480	38730	120	5456	12003	9559	79	5330	5330	5307	445	8	36	36	0	1440374	15.047	100000.000	100000.000	0.000	0.000	0.000	0.000	0.000	16.610	126	6673	126	6673	120	820	100	1841	"Y352"
0	0	0	30	6	2	"Syk "	"P43405"	9000	38730	110	21193	17582	10459	59	5219	5219	5244	514	9	70	66	0	1406549	24.004	100000.000	100000.000	0.000	0.000	0.000	0.000	0.000	16.610	15974	12363	15974	12363	80	656	100	1842	"Y352"
0	0	0	30	7	2	"ACC1"	"Q13085"	9510	38730	150	5730	5770	724	12	5107	5107	5100	303	5	67	51	0	900115	2.211	100000.000	100000.000	0.000	0.000	0.000	0.000	0.000	16.610	623	663	623	663	156	1272	100	1843	"S80"
0	0	0	30	8	2	"ACC1"	"Q13085"	9980	38740	150	5911	5920	749	12	5258	5258	5240	392	7	59	42	0	923548	1.735	100000.000	100000.000	0.000	0.000	0.000	0.000	0.000	16.610	653	662	653	662	156	1272	100	1844	"S80"
0	0	0	30	9	2	"ACC1"	"Q13085"	10490	38720	140	5650	5635	744	13	5154	5154	5191	630	12	41	15	0	879066	0.705	100000.000	100000.000	0.000	0.000	0.000	0.000	0.000	16.610	496	481	496	481	156	1140	100	1845	"S80"
0	0	0	30	1	3	"TrKA"	"P04629"	6490	39380	150	10366	10142	879	8	5591	5591	5591	276	4	100	99	0	1582140	16.489	100000.000	100000.000	0.000	0.000	0.000	0.000	0.000	16.610	4775	4551	4775	4551	156	1272	100	1846	"Y680"
0	0	0	30	2	3	"TrKA"	"P04629"	7000	39380	150	9728	9166	1409	15	5523	5523	5494	317	5	92	90	0	1429970	11.584	100000.000	100000.000	0.000	0.000	0.000	0.000	0.000	16.610	4205	3643	4205	3643	156	1272	100	1847	"Y680"
0	0	0	30	3	3	"TrKA"	"P04629"	7510	39370	140	9354	9104	1521	16	5375	5375	5354	570	10	91	87	0	1420195	6.579	100000.000	100000.000	0.000	0.000	0.000	0.000	0.000	16.610	3979	3729	3979	3729	156	1140	100	1848	"Y680"
0	0	0	30	4	3	"BRAF1"	"P15056"	8010	39390	130	8899	8843	710	8	5241	5241	5231	408	7	100	100	0	1061119	8.853	100000.000	100000.000	0.000	0.000	0.000	0.000	0.000	16.610	3658	3602	3658	3602	120	940	100	1849	"S579"
0	0	0	30	5	3	"BRAF1"	"P15056"	8500	39380	140	8526	8187	1315	16	5113	5113	5188	717	13	87	85	0	1277181	4.183	100000.000	100000.000	0.000	0.000	0.000	0.000	0.000	16.610	3413	3074	3413	3074	156	1140	100	1850	"S579"
0	0	0	30	6	3	"BRAF1"	"P15056"	9010	39380	140	7788	7766	843	10	4947	4947	4959	296	5	96	95	0	1211445	9.483	100000.000	100000.000	0.000	0.000	0.000	0.000	0.000	16.610	2841	2819	2841	2819	156	1140	100	1851	"S579"
0	0	0	30	7	3	"Cdc2"	"P06493"	9480	39400	140	8727	8295	1519	18	4901	4901	4914	284	5	91	87	0	1294097	11.905	100000.000	100000.000	0.000	0.000	0.000	0.000	0.000	16.610	3826	3394	3826	3394	156	1140	100	1852	"Y15"
0	0	0	30	8	3	"Cdc2"	"P06493"	9990	39400	140	8502	8200	1419	17	5047	5047	5086	437	8	88	85	0	1279131	7.126	100000.000	100000.000	0.000	0.000	0.000	0.000	0.000	16.610	3455	3153	3455	3153	156	1140	100	1853	"Y15"
0	0	0	30	9	3	"Cdc2"	"P06493"	10500	39390	140	8783	8484	1177	13	5168	5168	5154	394	7	94	92	0	1323469	8.452	100000.000	100000.000	0.000	0.000	0.000	0.000	0.000	16.610	3615	3316	3615	3316	156	1140	100	1854	"Y15"
0	0	0	30	1	4	"ERK3"	"Q16659"	6490	40020	170	11216	11153	586	5	5672	5672	5648	329	5	100	99	0	2319846	16.733	100000.000	100000.000	0.000	0.000	0.000	0.000	0.000	16.610	5544	5481	5544	5481	208	1660	100	1855	"S189"
0	0	0	30	2	4	"ERK3"	"Q16659"	7000	40020	190	10045	9884	1266	12	5514	5514	5465	366	6	95	94	0	2530220	12.074	100000.000	100000.000	0.000	0.000	0.000	0.000	0.000	16.610	4531	4370	4531	4370	256	2088	100	1856	"S189"
0	0	0	30	3	4	"ERK3"	"Q16659"	7490	40010	170	10241	10139	923	9	5317	5317	5308	566	10	99	99	0	2108865	8.535	100000.000	100000.000	0.000	0.000	0.000	0.000	0.000	16.610	4924	4822	4924	4822	208	1660	100	1857	"S189"
0	0	0	30	4	4	"GIT2"	"Q14161"	7990	40010	200	5478	5445	567	10	5161	5161	5165	419	8	40	15	0	1720637	0.668	100000.000	100000.000	0.000	0.000	0.000	0.000	0.000	16.610	317	284	317	284	316	2384	100	1858	"Y484"
0	0	0	30	5	4	"GIT2"	"Q14161"	8490	40010	200	5139	5283	586	11	5056	5056	5079	337	6	37	23	0	1669315	0.605	100000.000	100000.000	0.000	0.000	0.000	0.000	0.000	16.610	83	227	83	227	316	2384	100	1859	"Y484"
0	0	0	30	6	4	"GIT2"	"Q14161"	9000	40020	120	6295	6317	439	6	5129	5129	5152	372	7	95	85	0	758058	3.132	100000.000	100000.000	0.000	0.000	0.000	0.000	0.000	16.610	1166	1188	1166	1188	120	820	100	1860	"Y484"
0	0	0	30	7	4	"HSP70 "	"P08107"	9500	40010	200	4954	4971	280	5	4993	4993	5013	336	6	10	0	0	1570751	-0.125	100000.000	100000.000	0.000	0.000	0.000	0.000	0.000	16.610	-39	-22	-39	-22	316	2384	100	1861	"Y525"
0	0	0	30	8	4	"HSP70 "	"P08107"	10000	40010	200	5215	5230	412	7	5061	5061	5079	403	7	29	3	0	1652837	0.375	100000.000	100000.000	0.000	0.000	0.000	0.000	0.000	16.610	154	169	154	169	316	2384	100	1862	"Y525"
0	0	0	30	9	4	"HSP70 "	"P08107"	10500	40010	200	5305	5277	421	7	5210	5210	5234	645	12	7	0	0	1667389	0.067	100000.000	100000.000	0.000	0.000	0.000	0.000	0.000	16.610	95	67	95	67	316	2384	100	1863	"Y525"
0	0	0	30	1	5	"iNOS "	"P35228"	6470	40680	90	9012	8857	673	7	5689	5689	5809	1937	33	94	1	0	460539	1.574	100000.000	100000.000	0.000	0.000	0.000	0.000	0.000	16.610	3323	3168	3323	3168	52	420	100	1864	"Y151"
0	0	0	30	2	5	"iNOS "	"P35228"	6980	40660	160	5961	6686	1349	20	5483	5483	5465	369	6	55	44	0	1390587	3.309	100000.000	100000.000	0.000	0.000	0.000	0.000	0.000	16.610	478	1203	478	1203	208	1512	100	1865	"Y151"
0	0	0	30	3	5	"iNOS "	"P35228"	7450	40680	170	5871	6617	1460	22	5328	5328	5277	415	7	57	46	0	1376276	3.229	100000.000	100000.000	0.000	0.000	0.000	0.000	0.000	16.610	543	1289	543	1289	208	1660	100	1866	"Y151"
0	0	0	30	4	5	"IRF-3 "	"Q14653"	8000	40660	120	5743	5749	500	8	5108	5108	5163	1143	22	21	0	0	689905	0.513	100000.000	100000.000	0.000	0.000	0.000	0.000	0.000	16.610	635	641	635	641	120	820	100	1867	"S402"
0	0	0	30	5	5	"IRF-3 "	"Q14653"	8500	40660	200	5284	5297	406	7	5093	5093	5085	341	6	38	13	0	1673886	0.622	100000.000	100000.000	0.000	0.000	0.000	0.000	0.000	16.610	191	204	191	204	316	2384	100	1868	"S402"
0	0	0	30	6	5	"IRF-3 "	"Q14653"	9000	40660	110	5680	5644	321	5	5084	5084	5107	309	6	82	43	0	451489	1.738	100000.000	100000.000	0.000	0.000	0.000	0.000	0.000	16.610	596	560	596	560	80	656	100	1869	"S402"
0	0	0	30	7	5	"M6PR"	"P20645"	9510	40680	70	6512	6470	382	5	4972	4972	5049	1175	23	81	0	0	207032	1.209	100000.000	100000.000	0.000	0.000	0.000	0.000	0.000	16.610	1540	1498	1540	1498	32	236	100	1870	"S267"
0	0	0	30	8	5	"M6PR"	"P20645"	10010	40680	80	6471	6485	832	12	5050	5050	5064	380	7	88	78	0	337243	3.739	100000.000	100000.000	0.000	0.000	0.000	0.000	0.000	16.610	1421	1435	1421	1435	52	340	100	1871	"S267"
0	0	0	30	9	5	"M6PR"	"P20645"	10510	40670	80	6626	6555	842	12	5100	5100	5069	348	6	88	75	0	340860	4.270	100000.000	100000.000	0.000	0.000	0.000	0.000	0.000	16.610	1526	1455	1526	1455	52	340	100	1872	"S267"
0	0	0	30	1	6	"MDM2"	"Q00987"	6480	41290	200	5679	5666	316	5	5695	5695	5674	402	7	5	0	0	1790453	-0.020	100000.000	100000.000	0.000	0.000	0.000	0.000	0.000	16.610	-16	-29	-16	-29	316	2384	100	1873	"S166"
0	0	0	30	2	6	"MDM2"	"Q00987"	6980	41290	200	5663	5646	432	7	5605	5605	5572	347	6	23	2	0	1784113	0.213	100000.000	100000.000	0.000	0.000	0.000	0.000	0.000	16.610	58	41	58	41	316	2384	100	1874	"S166"
0	0	0	30	3	6	"MDM2"	"Q00987"	7480	41280	70	5931	5957	371	6	5577	5577	5511	412	7	46	15	0	190639	1.083	100000.000	100000.000	0.000	0.000	0.000	0.000	0.000	16.610	354	380	354	380	32	236	100	1875	"S166"
0	0	0	30	4	6	"p38 delta"	"O15264"	8000	41300	140	9804	9326	1695	18	5250	5250	5238	476	9	92	87	0	1454900	8.588	100000.000	100000.000	0.000	0.000	0.000	0.000	0.000	16.610	4554	4076	4554	4076	156	1140	100	1876	"Y182"
0	0	0	30	5	6	"p38 delta"	"O15264"	8490	41300	140	9701	9326	1469	15	5093	5093	5083	460	9	94	92	0	1454916	9.224	100000.000	100000.000	0.000	0.000	0.000	0.000	0.000	16.610	4608	4233	4608	4233	156	1140	100	1877	"Y182"
0	0	0	30	6	6	"p38 delta"	"O15264"	9010	41310	150	9893	9329	1587	17	5047	5047	5046	283	5	97	91	0	1455321	15.134	100000.000	100000.000	0.000	0.000	0.000	0.000	0.000	16.610	4846	4282	4846	4282	156	1272	100	1878	"Y182"
0	0	0	30	7	6	"p70S6K"	"P23443"	9510	41300	100	5423	5464	395	7	4903	4903	4974	605	12	41	2	0	437117	0.810	100000.000	100000.000	0.000	0.000	0.000	0.000	0.000	16.610	520	561	520	561	80	560	100	1879	"T412"
0	0	0	30	8	6	"p70S6K"	"P23443"	10030	41310	150	5364	5344	444	8	5041	5041	5031	374	7	46	17	0	833731	0.837	100000.000	100000.000	0.000	0.000	0.000	0.000	0.000	16.610	323	303	323	303	156	1272	100	1880	"T412"
0	0	0	30	9	6	"p70S6K"	"P23443"	10490	41300	170	5414	5401	382	7	5096	5096	5074	360	7	45	13	0	1123306	0.908	100000.000	100000.000	0.000	0.000	0.000	0.000	0.000	16.610	318	305	318	305	208	1660	100	1881	"T412"
-75	0	0	30	1	7	"empty"	"empty"	6510	41930	200	5673	5680	415	7	5655	5655	5643	276	4	14	2	0	1794951	0.134	100000.000	100000.000	0.000	0.000	0.000	0.000	0.000	16.610	18	25	18	25	316	2384	100	1882	"empty"
-75	0	0	30	2	7	"empty"	"empty"	7010	41930	200	5510	5493	352	6	5564	5564	5527	452	8	5	0	0	1735747	-0.075	100000.000	100000.000	0.000	0.000	0.000	0.000	0.000	16.610	-54	-71	-54	-71	316	2384	100	1883	"empty"
-75	0	0	30	3	7	"empty"	"empty"	7510	41930	200	5403	5343	449	8	5423	5423	5392	425	7	11	0	0	1688411	-0.115	100000.000	100000.000	0.000	0.000	0.000	0.000	0.000	16.610	-20	-80	-20	-80	316	2384	100	1884	"empty"
-75	0	0	30	4	7	"empty"	"empty"	8010	41930	200	5263	5301	470	8	5293	5293	5340	1320	24	0	0	0	1674970	-0.030	100000.000	100000.000	0.000	0.000	0.000	0.000	0.000	16.610	-30	8	-30	8	316	2384	100	1885	"empty"
-75	0	0	30	5	7	"empty"	"empty"	8510	41930	200	5128	5132	345	6	5098	5098	5109	352	6	19	2	0	1621625	0.065	100000.000	100000.000	0.000	0.000	0.000	0.000	0.000	16.610	30	34	30	34	316	2384	100	1886	"empty"
-75	0	0	30	6	7	"empty"	"empty"	9010	41930	200	5207	5203	352	6	5103	5103	5128	875	17	0	0	0	1644112	0.086	100000.000	100000.000	0.000	0.000	0.000	0.000	0.000	16.610	104	100	104	100	316	2384	100	1887	"empty"
-75	0	0	30	7	7	"empty"	"empty"	9510	41930	200	4950	4943	288	5	4977	4977	4977	327	6	8	0	0	1562087	-0.104	100000.000	100000.000	0.000	0.000	0.000	0.000	0.000	16.610	-27	-34	-27	-34	316	2384	100	1888	"empty"
-75	0	0	30	8	7	"empty"	"empty"	10010	41930	200	5048	5023	332	6	5018	5018	5044	450	8	9	0	0	1587321	-0.047	100000.000	100000.000	0.000	0.000	0.000	0.000	0.000	16.610	30	5	30	5	316	2384	100	1889	"empty"
-75	0	0	30	9	7	"empty"	"empty"	10510	41930	200	5191	5126	342	6	5132	5132	5108	377	7	12	0	0	1619669	0.048	100000.000	100000.000	0.000	0.000	0.000	0.000	0.000	16.610	59	-6	59	-6	316	2384	100	1890	"empty"
0	0	0	31	1	1	"JNK1"	"P45983"	11070	38080	120	9771	9128	1713	18	5142	5142	5158	1518	29	84	79	0	1095388	2.615	100000.000	100000.000	0.000	0.000	0.000	0.000	0.000	16.610	4629	3986	4629	3986	120	820	100	1891	"T183"
0	0	0	31	2	1	"JNK1"	"P45983"	11570	38070	140	10373	9324	2316	24	5246	5246	5239	291	5	82	79	0	1454491	14.038	100000.000	100000.000	0.000	0.000	0.000	0.000	0.000	16.610	5127	4078	5127	4078	156	1140	100	1892	"T183"
0	0	0	31	3	1	"JNK1"	"P45983"	12070	38070	140	10208	9677	1753	18	5205	5205	5215	300	5	98	93	0	1509632	14.873	100000.000	100000.000	0.000	0.000	0.000	0.000	0.000	16.610	5003	4472	5003	4472	156	1140	100	1893	"T183"
0	0	0	31	4	1	"Keap1"	"Q14145"	12570	38070	100	11219	10214	2442	23	5051	5051	5024	249	4	90	88	0	817127	20.843	100000.000	100000.000	0.000	0.000	0.000	0.000	0.000	16.610	6168	5163	6168	5163	80	560	100	1894	"S293/5"
0	0	0	31	5	1	"Keap1"	"Q14145"	13070	38070	100	11117	10537	1983	18	4932	4932	4890	330	6	95	93	0	842976	17.112	100000.000	100000.000	0.000	0.000	0.000	0.000	0.000	16.610	6185	5605	6185	5605	80	560	100	1895	"S293/5"
0	0	0	31	6	1	"Keap1"	"Q14145"	13570	38070	110	8196	7897	1171	14	4728	4728	4711	318	6	95	93	0	631795	10.019	100000.000	100000.000	0.000	0.000	0.000	0.000	0.000	16.610	3468	3169	3468	3169	80	656	100	1896	"S293/5"
0	0	0	31	7	1	"MK2"	"P16389"	14070	38070	90	7178	7158	904	12	4658	4658	4635	272	5	98	96	0	372215	9.276	100000.000	100000.000	0.000	0.000	0.000	0.000	0.000	16.610	2520	2500	2520	2500	52	420	100	1897	"Y415"
0	0	0	31	8	1	"MK2"	"P16389"	14570	38070	90	8235	7808	1096	14	4730	4730	4729	286	6	94	94	0	406037	10.766	100000.000	100000.000	0.000	0.000	0.000	0.000	0.000	16.610	3505	3078	3505	3078	52	420	100	1898	"Y415"
0	0	0	31	9	1	"MK2"	"P16389"	15070	38070	80	8081	7586	1231	16	4686	4686	4695	310	6	88	84	0	394485	9.326	100000.000	100000.000	0.000	0.000	0.000	0.000	0.000	16.610	3395	2900	3395	2900	52	340	100	1899	"Y415"
0	0	0	31	1	2	"NFAT1 "	"Q13469"	11060	38700	200	5296	5303	631	11	5206	5206	5206	363	6	22	1	0	1675792	0.267	100000.000	100000.000	0.000	0.000	0.000	0.000	0.000	16.610	90	97	90	97	316	2384	100	1900	"S110"
0	0	0	31	2	2	"NFAT1 "	"Q13469"	11560	38700	200	5136	5265	2137	40	5131	5131	5152	363	7	9	0	0	1663600	0.311	100000.000	100000.000	0.000	0.000	0.000	0.000	0.000	16.610	5	134	5	134	316	2384	100	1901	"S110"
0	0	0	31	3	2	"NFAT1 "	"Q13469"	12060	38700	200	5008	4994	260	5	4983	4983	4972	276	5	15	2	0	1578068	0.080	100000.000	100000.000	0.000	0.000	0.000	0.000	0.000	16.610	25	11	25	11	316	2384	100	1902	"S110"
0	0	0	31	4	2	"NFkB-p105 "	"P19838"	12560	38700	200	5093	5060	297	5	4914	4914	4901	320	6	30	3	0	1599046	0.497	100000.000	100000.000	0.000	0.000	0.000	0.000	0.000	16.610	179	146	179	146	316	2384	100	1903	"S907"
0	0	0	31	5	2	"NFkB-p105 "	"P19838"	13060	38700	200	5096	5069	307	6	4889	4889	4901	307	6	36	6	0	1601743	0.547	100000.000	100000.000	0.000	0.000	0.000	0.000	0.000	16.610	207	180	207	180	316	2384	100	1904	"S907"
0	0	0	31	6	2	"NFkB-p105 "	"P19838"	13560	38700	200	4827	4828	315	6	4707	4707	4715	270	5	35	10	0	1525747	0.419	100000.000	100000.000	0.000	0.000	0.000	0.000	0.000	16.610	120	121	120	121	316	2384	100	1905	"S907"
0	0	0	31	7	2	"process-control__"	"GGSGGSGDYKDDDDK"	14070	38700	70	5590	5499	525	9	4784	4784	4771	300	6	71	59	0	175974	2.427	100000.000	100000.000	0.000	0.000	0.000	0.000	0.000	16.610	806	715	806	715	32	236	100	1906	"process-control__"
0	0	0	31	8	2	"process-control__"	"GGSGGSGDYKDDDDK"	14570	38710	80	5719	5687	306	5	4846	4846	4843	248	5	92	90	0	295743	3.403	100000.000	100000.000	0.000	0.000	0.000	0.000	0.000	16.610	873	841	873	841	52	340	100	1907	"process-control__"
0	0	0	31	9	2	"process-control__"	"GGSGGSGDYKDDDDK"	15070	38700	200	4888	4950	334	6	4814	4814	4822	265	5	25	13	0	1564228	0.483	100000.000	100000.000	0.000	0.000	0.000	0.000	0.000	16.610	74	136	74	136	316	2384	100	1908	"process-control__"
0	0	0	31	1	3	"PAK4"	"O96013"	11060	39360	110	12823	12423	1776	14	5177	5177	5175	430	8	97	97	0	993851	16.856	100000.000	100000.000	0.000	0.000	0.000	0.000	0.000	16.610	7646	7246	7646	7246	80	656	100	1909	"S474"
0	0	0	31	2	3	"PAK4"	"O96013"	11570	39360	120	12563	11477	2662	23	5133	5133	5123	235	4	92	91	0	1377272	27.038	100000.000	100000.000	0.000	0.000	0.000	0.000	0.000	16.610	7430	6344	7430	6344	120	820	100	1910	"S474"
0	0	0	31	3	3	"PAK4"	"O96013"	12070	39360	130	13383	12489	2347	18	5132	5132	5182	381	7	93	93	0	1498626	19.178	100000.000	100000.000	0.000	0.000	0.000	0.000	0.000	16.610	8251	7357	8251	7357	120	940	100	1911	"S474"
0	0	0	31	4	3	"Rab5A"	"P20339"	12560	39360	100	6066	6141	836	13	5077	5077	5115	496	9	85	48	0	491305	2.069	100000.000	100000.000	0.000	0.000	0.000	0.000	0.000	16.610	989	1064	989	1064	80	560	100	1912	"Y205"
0	0	0	31	5	3	"Rab5A"	"P20339"	13070	39370	100	6077	5952	558	9	5077	5077	5048	263	5	83	76	0	476161	3.437	100000.000	100000.000	0.000	0.000	0.000	0.000	0.000	16.610	1000	875	1000	875	80	560	100	1913	"Y205"
0	0	0	31	6	3	"Rab5A"	"P20339"	13560	39370	90	5947	5830	548	9	4919	4919	4911	562	11	75	46	0	303137	1.635	100000.000	100000.000	0.000	0.000	0.000	0.000	0.000	16.610	1028	911	1028	911	52	420	100	1914	"Y205"
0	0	0	31	7	3	"Sek1"	"P45985"	14060	39360	200	4336	4401	468	10	4826	4826	4823	283	5	6	0	0	1390565	-1.491	100000.000	100000.000	0.000	0.000	0.000	0.000	0.000	16.610	-490	-425	-490	-425	316	2384	100	1915	"S257"
0	0	0	31	8	3	"Sek1"	"P45985"	14560	39360	200	4176	4285	445	10	4829	4829	4846	413	8	1	0	0	1354104	-1.358	100000.000	100000.000	0.000	0.000	0.000	0.000	0.000	16.610	-653	-544	-653	-544	316	2384	100	1916	"S257"
0	0	0	31	9	3	"Sek1"	"P45985"	15060	39360	200	4167	4446	2104	47	4767	4767	4780	376	7	1	1	0	1404869	-0.888	100000.000	100000.000	0.000	0.000	0.000	0.000	0.000	16.610	-600	-321	-600	-321	316	2384	100	1917	"S257"
[truncated: 231,783 more chars]
